# Supplementary material for: Testing of pandemic ventilators under early and agile development
Source: Front Med Technol. 2022 Aug 16;4:899328. doi: 10.3389/fmedt.2022.899328 (PMC9424737; doi:10.3389/fmedt.2022.899328)
Supplement: Supplementary file 3 [file Data_Sheet_2.ZIP]

Archive with 209 entries (196 files):
- Accuracy of Controls Systems/01_Data Storage/
- Accuracy of Controls Systems/01_Data Storage/01_Raw Measurement Data/
- Accuracy of Controls Systems/01_Data Storage/01_Raw Measurement Data/Hamilton T1/
- Accuracy of Controls Systems/01_Data Storage/01_Raw Measurement Data/Hamilton T1/Hamilton T1_v1/
- Accuracy of Controls Systems/01_Data Storage/01_Raw Measurement Data/Hamilton T1/Hamilton T1_v1/00_Sensirion Flow Sensor Data/
- Accuracy of Controls Systems/01_Data Storage/01_Raw Measurement Data/Hamilton T1/Hamilton T1_v1/00_Sensirion Flow Sensor Data/part_1_test_01.edf
- Accuracy of Controls Systems/01_Data Storage/01_Raw Measurement Data/Hamilton T1/Hamilton T1_v1/00_Sensirion Flow Sensor Data/part_1_test_02.edf
- Accuracy of Controls Systems/01_Data Storage/01_Raw Measurement Data/Hamilton T1/Hamilton T1_v1/00_Sensirion Flow Sensor Data/part_1_test_03.edf
- Accuracy of Controls Systems/01_Data Storage/01_Raw Measurement Data/Hamilton T1/Hamilton T1_v1/00_Sensirion Flow Sensor Data/part_1_test_04.edf
- Accuracy of Controls Systems/01_Data Storage/01_Raw Measurement Data/Hamilton T1/Hamilton T1_v1/00_Sensirion Flow Sensor Data/part_1_test_05.edf
- Accuracy of Controls Systems/01_Data Storage/01_Raw Measurement Data/Hamilton T1/Hamilton T1_v1/00_Sensirion Flow Sensor Data/part_1_test_06.edf
- Accuracy of Controls Systems/01_Data Storage/01_Raw Measurement Data/Hamilton T1/Hamilton T1_v1/00_Sensirion Flow Sensor Data/part_1_test_07.edf
- Accuracy of Controls Systems/01_Data Storage/01_Raw Measurement Data/Hamilton T1/Hamilton T1_v1/00_Sensirion Flow Sensor Data/part_1_test_08.edf
- Accuracy of Controls Systems/01_Data Storage/01_Raw Measurement Data/Hamilton T1/Hamilton T1_v1/00_Sensirion Flow Sensor Data/part_1_test_09.edf
- Accuracy of Controls Systems/01_Data Storage/01_Raw Measurement Data/Hamilton T1/Hamilton T1_v1/00_Sensirion Flow Sensor Data/part_1_test_10.edf
- Accuracy of Controls Systems/01_Data Storage/01_Raw Measurement Data/Hamilton T1/Hamilton T1_v1/00_Sensirion Flow Sensor Data/part_1_test_11.edf
- Accuracy of Controls Systems/01_Data Storage/01_Raw Measurement Data/Hamilton T1/Hamilton T1_v1/00_Sensirion Flow Sensor Data/part_2_test_01.edf
- Accuracy of Controls Systems/01_Data Storage/01_Raw Measurement Data/Hamilton T1/Hamilton T1_v1/00_Sensirion Flow Sensor Data/part_2_test_02.edf
- Accuracy of Controls Systems/01_Data Storage/01_Raw Measurement Data/Hamilton T1/Hamilton T1_v1/00_Sensirion Flow Sensor Data/part_2_test_03.edf
- Accuracy of Controls Systems/01_Data Storage/01_Raw Measurement Data/Hamilton T1/Hamilton T1_v1/00_Sensirion Flow Sensor Data/part_2_test_04.edf
- Accuracy of Controls Systems/01_Data Storage/01_Raw Measurement Data/Hamilton T1/Hamilton T1_v1/00_Sensirion Flow Sensor Data/part_2_test_05.edf
- Accuracy of Controls Systems/01_Data Storage/01_Raw Measurement Data/Hamilton T1/Hamilton T1_v1/00_Sensirion Flow Sensor Data/part_2_test_06.edf
- Accuracy of Controls Systems/01_Data Storage/01_Raw Measurement Data/Hamilton T1/Hamilton T1_v1/00_Sensirion Flow Sensor Data/part_2_test_07.edf
- Accuracy of Controls Systems/01_Data Storage/01_Raw Measurement Data/Hamilton T1/Hamilton T1_v1/00_Sensirion Flow Sensor Data/part_2_test_08.edf
- Accuracy of Controls Systems/01_Data Storage/01_Raw Measurement Data/Hamilton T1/Hamilton T1_v1/00_Sensirion Flow Sensor Data/part_2_test_09.edf
- Accuracy of Controls Systems/01_Data Storage/01_Raw Measurement Data/Hamilton T1/Hamilton T1_v1/00_Sensirion Flow Sensor Data/part_2_test_10.edf
- Accuracy of Controls Systems/01_Data Storage/01_Raw Measurement Data/Hamilton T1/Hamilton T1_v1/00_Sensirion Flow Sensor Data/part_2_test_11.edf
- Accuracy of Controls Systems/01_Data Storage/01_Raw Measurement Data/Hamilton T1/Hamilton T1_v1/00_Sensirion Flow Sensor Data/part_3_test_01.edf
- Accuracy of Controls Systems/01_Data Storage/01_Raw Measurement Data/Hamilton T1/Hamilton T1_v1/00_Sensirion Flow Sensor Data/part_3_test_02.edf
- Accuracy of Controls Systems/01_Data Storage/01_Raw Measurement Data/Hamilton T1/Hamilton T1_v1/00_Sensirion Flow Sensor Data/part_3_test_03.edf
- Accuracy of Controls Systems/01_Data Storage/01_Raw Measurement Data/Hamilton T1/Hamilton T1_v1/00_Sensirion Flow Sensor Data/part_3_test_04.edf
- Accuracy of Controls Systems/01_Data Storage/01_Raw Measurement Data/Hamilton T1/Hamilton T1_v1/00_Sensirion Flow Sensor Data/part_3_test_05.edf
- Accuracy of Controls Systems/01_Data Storage/01_Raw Measurement Data/Hamilton T1/Hamilton T1_v1/00_Sensirion Flow Sensor Data/part_3_test_06.edf
- Accuracy of Controls Systems/01_Data Storage/01_Raw Measurement Data/Hamilton T1/Hamilton T1_v1/00_Sensirion Flow Sensor Data/part_3_test_07.edf
- Accuracy of Controls Systems/01_Data Storage/01_Raw Measurement Data/Hamilton T1/Hamilton T1_v1/00_Sensirion Flow Sensor Data/part_3_test_08.edf
- Accuracy of Controls Systems/01_Data Storage/01_Raw Measurement Data/Hamilton T1/Hamilton T1_v1/00_Sensirion Flow Sensor Data/part_3_test_09.edf
- Accuracy of Controls Systems/01_Data Storage/01_Raw Measurement Data/Hamilton T1/Hamilton T1_v1/00_Sensirion Flow Sensor Data/part_3_test_10.edf
- Accuracy of Controls Systems/01_Data Storage/01_Raw Measurement Data/Hamilton T1/Hamilton T1_v1/00_Sensirion Flow Sensor Data/part_3_test_11.edf
- Accuracy of Controls Systems/01_Data Storage/01_Raw Measurement Data/Hamilton T1/Hamilton T1_v1/part_1_test_01.csv
- Accuracy of Controls Systems/01_Data Storage/01_Raw Measurement Data/Hamilton T1/Hamilton T1_v1/part_1_test_02.csv
- Accuracy of Controls Systems/01_Data Storage/01_Raw Measurement Data/Hamilton T1/Hamilton T1_v1/part_1_test_03.csv
- Accuracy of Controls Systems/01_Data Storage/01_Raw Measurement Data/Hamilton T1/Hamilton T1_v1/part_1_test_04.csv
- Accuracy of Controls Systems/01_Data Storage/01_Raw Measurement Data/Hamilton T1/Hamilton T1_v1/part_1_test_05.csv
- Accuracy of Controls Systems/01_Data Storage/01_Raw Measurement Data/Hamilton T1/Hamilton T1_v1/part_1_test_06.csv
- Accuracy of Controls Systems/01_Data Storage/01_Raw Measurement Data/Hamilton T1/Hamilton T1_v1/part_1_test_07.csv
- Accuracy of Controls Systems/01_Data Storage/01_Raw Measurement Data/Hamilton T1/Hamilton T1_v1/part_1_test_08.csv
- Accuracy of Controls Systems/01_Data Storage/01_Raw Measurement Data/Hamilton T1/Hamilton T1_v1/part_1_test_09.csv
- Accuracy of Controls Systems/01_Data Storage/01_Raw Measurement Data/Hamilton T1/Hamilton T1_v1/part_1_test_10.csv
- Accuracy of Controls Systems/01_Data Storage/01_Raw Measurement Data/Hamilton T1/Hamilton T1_v1/part_1_test_11.csv
- Accuracy of Controls Systems/01_Data Storage/01_Raw Measurement Data/Hamilton T1/Hamilton T1_v1/part_2_test_01.csv
- Accuracy of Controls Systems/01_Data Storage/01_Raw Measurement Data/Hamilton T1/Hamilton T1_v1/part_2_test_02.csv
- Accuracy of Controls Systems/01_Data Storage/01_Raw Measurement Data/Hamilton T1/Hamilton T1_v1/part_2_test_03.csv
- Accuracy of Controls Systems/01_Data Storage/01_Raw Measurement Data/Hamilton T1/Hamilton T1_v1/part_2_test_04.csv
- Accuracy of Controls Systems/01_Data Storage/01_Raw Measurement Data/Hamilton T1/Hamilton T1_v1/part_2_test_05.csv
- Accuracy of Controls Systems/01_Data Storage/01_Raw Measurement Data/Hamilton T1/Hamilton T1_v1/part_2_test_06.csv
- Accuracy of Controls Systems/01_Data Storage/01_Raw Measurement Data/Hamilton T1/Hamilton T1_v1/part_2_test_07.csv
- Accuracy of Controls Systems/01_Data Storage/01_Raw Measurement Data/Hamilton T1/Hamilton T1_v1/part_2_test_08.csv
- Accuracy of Controls Systems/01_Data Storage/01_Raw Measurement Data/Hamilton T1/Hamilton T1_v1/part_2_test_09.csv
- Accuracy of Controls Systems/01_Data Storage/01_Raw Measurement Data/Hamilton T1/Hamilton T1_v1/part_2_test_10.csv
- Accuracy of Controls Systems/01_Data Storage/01_Raw Measurement Data/Hamilton T1/Hamilton T1_v1/part_2_test_11.csv
- Accuracy of Controls Systems/01_Data Storage/01_Raw Measurement Data/Hamilton T1/Hamilton T1_v1/part_3_test_01.csv
- Accuracy of Controls Systems/01_Data Storage/01_Raw Measurement Data/Hamilton T1/Hamilton T1_v1/part_3_test_02.csv
- Accuracy of Controls Systems/01_Data Storage/01_Raw Measurement Data/Hamilton T1/Hamilton T1_v1/part_3_test_03.csv
- Accuracy of Controls Systems/01_Data Storage/01_Raw Measurement Data/Hamilton T1/Hamilton T1_v1/part_3_test_04.csv
- Accuracy of Controls Systems/01_Data Storage/01_Raw Measurement Data/Hamilton T1/Hamilton T1_v1/part_3_test_05.csv
- Accuracy of Controls Systems/01_Data Storage/01_Raw Measurement Data/Hamilton T1/Hamilton T1_v1/part_3_test_06.csv
- Accuracy of Controls Systems/01_Data Storage/01_Raw Measurement Data/Hamilton T1/Hamilton T1_v1/part_3_test_07.csv
- Accuracy of Controls Systems/01_Data Storage/01_Raw Measurement Data/Hamilton T1/Hamilton T1_v1/part_3_test_08.csv
- Accuracy of Controls Systems/01_Data Storage/01_Raw Measurement Data/Hamilton T1/Hamilton T1_v1/part_3_test_09.csv
- Accuracy of Controls Systems/01_Data Storage/01_Raw Measurement Data/Hamilton T1/Hamilton T1_v1/part_3_test_10.csv
- Accuracy of Controls Systems/01_Data Storage/01_Raw Measurement Data/Hamilton T1/Hamilton T1_v1/part_3_test_11.csv
- Accuracy of Controls Systems/01_Data Storage/01_Raw Measurement Data/Hamilton T1/Hamilton T1_v1/readme.txt
- Accuracy of Controls Systems/01_Data Storage/01_Raw Measurement Data/Hamilton T1/Hamilton T1_v2/
- Accuracy of Controls Systems/01_Data Storage/01_Raw Measurement Data/Hamilton T1/Hamilton T1_v2/00_Sensirion Flow Sensor Data/
- Accuracy of Controls Systems/01_Data Storage/01_Raw Measurement Data/Hamilton T1/Hamilton T1_v2/00_Sensirion Flow Sensor Data/part_1_test_01.edf
- Accuracy of Controls Systems/01_Data Storage/01_Raw Measurement Data/Hamilton T1/Hamilton T1_v2/00_Sensirion Flow Sensor Data/part_1_test_02.edf
- Accuracy of Controls Systems/01_Data Storage/01_Raw Measurement Data/Hamilton T1/Hamilton T1_v2/00_Sensirion Flow Sensor Data/part_1_test_03.edf
- Accuracy of Controls Systems/01_Data Storage/01_Raw Measurement Data/Hamilton T1/Hamilton T1_v2/00_Sensirion Flow Sensor Data/part_1_test_04.edf
- Accuracy of Controls Systems/01_Data Storage/01_Raw Measurement Data/Hamilton T1/Hamilton T1_v2/00_Sensirion Flow Sensor Data/part_1_test_05.edf
- Accuracy of Controls Systems/01_Data Storage/01_Raw Measurement Data/Hamilton T1/Hamilton T1_v2/00_Sensirion Flow Sensor Data/part_1_test_06.edf
- Accuracy of Controls Systems/01_Data Storage/01_Raw Measurement Data/Hamilton T1/Hamilton T1_v2/00_Sensirion Flow Sensor Data/part_1_test_07.edf
- Accuracy of Controls Systems/01_Data Storage/01_Raw Measurement Data/Hamilton T1/Hamilton T1_v2/00_Sensirion Flow Sensor Data/part_1_test_08.edf
- Accuracy of Controls Systems/01_Data Storage/01_Raw Measurement Data/Hamilton T1/Hamilton T1_v2/00_Sensirion Flow Sensor Data/part_1_test_09.edf
- Accuracy of Controls Systems/01_Data Storage/01_Raw Measurement Data/Hamilton T1/Hamilton T1_v2/00_Sensirion Flow Sensor Data/part_1_test_10.edf
- Accuracy of Controls Systems/01_Data Storage/01_Raw Measurement Data/Hamilton T1/Hamilton T1_v2/00_Sensirion Flow Sensor Data/part_1_test_11.edf
- Accuracy of Controls Systems/01_Data Storage/01_Raw Measurement Data/Hamilton T1/Hamilton T1_v2/00_Sensirion Flow Sensor Data/part_2_test_01.edf
- Accuracy of Controls Systems/01_Data Storage/01_Raw Measurement Data/Hamilton T1/Hamilton T1_v2/00_Sensirion Flow Sensor Data/part_2_test_02.edf
- Accuracy of Controls Systems/01_Data Storage/01_Raw Measurement Data/Hamilton T1/Hamilton T1_v2/00_Sensirion Flow Sensor Data/part_2_test_03.edf
- Accuracy of Controls Systems/01_Data Storage/01_Raw Measurement Data/Hamilton T1/Hamilton T1_v2/00_Sensirion Flow Sensor Data/part_2_test_04.edf
- Accuracy of Controls Systems/01_Data Storage/01_Raw Measurement Data/Hamilton T1/Hamilton T1_v2/00_Sensirion Flow Sensor Data/part_2_test_05.edf
- Accuracy of Controls Systems/01_Data Storage/01_Raw Measurement Data/Hamilton T1/Hamilton T1_v2/00_Sensirion Flow Sensor Data/part_2_test_06.edf
- Accuracy of Controls Systems/01_Data Storage/01_Raw Measurement Data/Hamilton T1/Hamilton T1_v2/00_Sensirion Flow Sensor Data/part_2_test_07.edf
- Accuracy of Controls Systems/01_Data Storage/01_Raw Measurement Data/Hamilton T1/Hamilton T1_v2/00_Sensirion Flow Sensor Data/part_2_test_08.edf
- Accuracy of Controls Systems/01_Data Storage/01_Raw Measurement Data/Hamilton T1/Hamilton T1_v2/00_Sensirion Flow Sensor Data/part_2_test_09.edf
- Accuracy of Controls Systems/01_Data Storage/01_Raw Measurement Data/Hamilton T1/Hamilton T1_v2/00_Sensirion Flow Sensor Data/part_2_test_10.edf
- Accuracy of Controls Systems/01_Data Storage/01_Raw Measurement Data/Hamilton T1/Hamilton T1_v2/00_Sensirion Flow Sensor Data/part_2_test_11.edf
- Accuracy of Controls Systems/01_Data Storage/01_Raw Measurement Data/Hamilton T1/Hamilton T1_v2/00_Sensirion Flow Sensor Data/part_3_test_01.edf
- Accuracy of Controls Systems/01_Data Storage/01_Raw Measurement Data/Hamilton T1/Hamilton T1_v2/00_Sensirion Flow Sensor Data/part_3_test_02.edf
- Accuracy of Controls Systems/01_Data Storage/01_Raw Measurement Data/Hamilton T1/Hamilton T1_v2/00_Sensirion Flow Sensor Data/part_3_test_03.edf
- Accuracy of Controls Systems/01_Data Storage/01_Raw Measurement Data/Hamilton T1/Hamilton T1_v2/00_Sensirion Flow Sensor Data/part_3_test_04.edf
- Accuracy of Controls Systems/01_Data Storage/01_Raw Measurement Data/Hamilton T1/Hamilton T1_v2/00_Sensirion Flow Sensor Data/part_3_test_05.edf
- Accuracy of Controls Systems/01_Data Storage/01_Raw Measurement Data/Hamilton T1/Hamilton T1_v2/00_Sensirion Flow Sensor Data/part_3_test_06.edf
- Accuracy of Controls Systems/01_Data Storage/01_Raw Measurement Data/Hamilton T1/Hamilton T1_v2/00_Sensirion Flow Sensor Data/part_3_test_07.edf
- Accuracy of Controls Systems/01_Data Storage/01_Raw Measurement Data/Hamilton T1/Hamilton T1_v2/00_Sensirion Flow Sensor Data/part_3_test_08.edf
- Accuracy of Controls Systems/01_Data Storage/01_Raw Measurement Data/Hamilton T1/Hamilton T1_v2/00_Sensirion Flow Sensor Data/part_3_test_09.edf
- Accuracy of Controls Systems/01_Data Storage/01_Raw Measurement Data/Hamilton T1/Hamilton T1_v2/00_Sensirion Flow Sensor Data/part_3_test_10.edf
- Accuracy of Controls Systems/01_Data Storage/01_Raw Measurement Data/Hamilton T1/Hamilton T1_v2/00_Sensirion Flow Sensor Data/part_3_test_11.edf
- Accuracy of Controls Systems/01_Data Storage/01_Raw Measurement Data/Hamilton T1/Hamilton T1_v2/part_1_test_01.csv
- Accuracy of Controls Systems/01_Data Storage/01_Raw Measurement Data/Hamilton T1/Hamilton T1_v2/part_1_test_02.csv
- Accuracy of Controls Systems/01_Data Storage/01_Raw Measurement Data/Hamilton T1/Hamilton T1_v2/part_1_test_03.csv
- Accuracy of Controls Systems/01_Data Storage/01_Raw Measurement Data/Hamilton T1/Hamilton T1_v2/part_1_test_04.csv
- Accuracy of Controls Systems/01_Data Storage/01_Raw Measurement Data/Hamilton T1/Hamilton T1_v2/part_1_test_05.csv
- Accuracy of Controls Systems/01_Data Storage/01_Raw Measurement Data/Hamilton T1/Hamilton T1_v2/part_1_test_06.csv
- Accuracy of Controls Systems/01_Data Storage/01_Raw Measurement Data/Hamilton T1/Hamilton T1_v2/part_1_test_07.csv
- Accuracy of Controls Systems/01_Data Storage/01_Raw Measurement Data/Hamilton T1/Hamilton T1_v2/part_1_test_08.csv
- Accuracy of Controls Systems/01_Data Storage/01_Raw Measurement Data/Hamilton T1/Hamilton T1_v2/part_1_test_09.csv
- Accuracy of Controls Systems/01_Data Storage/01_Raw Measurement Data/Hamilton T1/Hamilton T1_v2/part_1_test_10.csv
- Accuracy of Controls Systems/01_Data Storage/01_Raw Measurement Data/Hamilton T1/Hamilton T1_v2/part_1_test_11.csv
- Accuracy of Controls Systems/01_Data Storage/01_Raw Measurement Data/Hamilton T1/Hamilton T1_v2/part_2_test_01.csv
- Accuracy of Controls Systems/01_Data Storage/01_Raw Measurement Data/Hamilton T1/Hamilton T1_v2/part_2_test_02.csv
- Accuracy of Controls Systems/01_Data Storage/01_Raw Measurement Data/Hamilton T1/Hamilton T1_v2/part_2_test_03.csv
- Accuracy of Controls Systems/01_Data Storage/01_Raw Measurement Data/Hamilton T1/Hamilton T1_v2/part_2_test_04.csv
- Accuracy of Controls Systems/01_Data Storage/01_Raw Measurement Data/Hamilton T1/Hamilton T1_v2/part_2_test_05.csv
- Accuracy of Controls Systems/01_Data Storage/01_Raw Measurement Data/Hamilton T1/Hamilton T1_v2/part_2_test_06.csv
- Accuracy of Controls Systems/01_Data Storage/01_Raw Measurement Data/Hamilton T1/Hamilton T1_v2/part_2_test_07.csv
- Accuracy of Controls Systems/01_Data Storage/01_Raw Measurement Data/Hamilton T1/Hamilton T1_v2/part_2_test_08.csv
- Accuracy of Controls Systems/01_Data Storage/01_Raw Measurement Data/Hamilton T1/Hamilton T1_v2/part_2_test_09.csv
- Accuracy of Controls Systems/01_Data Storage/01_Raw Measurement Data/Hamilton T1/Hamilton T1_v2/part_2_test_10.csv
- Accuracy of Controls Systems/01_Data Storage/01_Raw Measurement Data/Hamilton T1/Hamilton T1_v2/part_2_test_11.csv
- Accuracy of Controls Systems/01_Data Storage/01_Raw Measurement Data/Hamilton T1/Hamilton T1_v2/part_3_test_01.csv
- Accuracy of Controls Systems/01_Data Storage/01_Raw Measurement Data/Hamilton T1/Hamilton T1_v2/part_3_test_02.csv
- Accuracy of Controls Systems/01_Data Storage/01_Raw Measurement Data/Hamilton T1/Hamilton T1_v2/part_3_test_03.csv
- Accuracy of Controls Systems/01_Data Storage/01_Raw Measurement Data/Hamilton T1/Hamilton T1_v2/part_3_test_04.csv
- Accuracy of Controls Systems/01_Data Storage/01_Raw Measurement Data/Hamilton T1/Hamilton T1_v2/part_3_test_05.csv
- Accuracy of Controls Systems/01_Data Storage/01_Raw Measurement Data/Hamilton T1/Hamilton T1_v2/part_3_test_06.csv
- Accuracy of Controls Systems/01_Data Storage/01_Raw Measurement Data/Hamilton T1/Hamilton T1_v2/part_3_test_07.csv
- Accuracy of Controls Systems/01_Data Storage/01_Raw Measurement Data/Hamilton T1/Hamilton T1_v2/part_3_test_08.csv
- Accuracy of Controls Systems/01_Data Storage/01_Raw Measurement Data/Hamilton T1/Hamilton T1_v2/part_3_test_09.csv
- Accuracy of Controls Systems/01_Data Storage/01_Raw Measurement Data/Hamilton T1/Hamilton T1_v2/part_3_test_10.csv
- Accuracy of Controls Systems/01_Data Storage/01_Raw Measurement Data/Hamilton T1/Hamilton T1_v2/part_3_test_11.csv
- Accuracy of Controls Systems/01_Data Storage/01_Raw Measurement Data/Hamilton T1/Hamilton T1_v2/readme.txt
- Accuracy of Controls Systems/01_Data Storage/02_Accuracy from automated Code/
- Accuracy of Controls Systems/01_Data Storage/02_Accuracy from automated Code/Accuracy_Results_Hamilton T1_v1.mat
- Accuracy of Controls Systems/01_Data Storage/02_Accuracy from automated Code/Accuracy_Results_Hamilton T1_v2.mat
- Accuracy of Controls Systems/01_Data Storage/03_Accuracy Excel templates/
- Accuracy of Controls Systems/01_Data Storage/03_Accuracy Excel templates/Accuracy_template_PressureControl_minmax_v1.xlsx
- Accuracy of Controls Systems/01_Data Storage/03_Accuracy Excel templates/Accuracy_template_VolumeControl_minmax_v1.xlsx
- Accuracy of Controls Systems/01_Data Storage/04_Accuracy Excel filled in/
- Accuracy of Controls Systems/01_Data Storage/04_Accuracy Excel filled in/Accuracy_Results_Hamilton T1_v1.xlsx
- Accuracy of Controls Systems/01_Data Storage/04_Accuracy Excel filled in/Accuracy_Results_Hamilton T1_v2.xlsx
- Accuracy of Controls Systems/01_Data Storage/05_Accuracy figures/
- Accuracy of Controls Systems/01_Data Storage/05_Accuracy figures/Hamilton T1_v1_BPM_error_300dpi.tif
- Accuracy of Controls Systems/01_Data Storage/05_Accuracy figures/Hamilton T1_v1_BPM_error_vec.eps
- Accuracy of Controls Systems/01_Data Storage/05_Accuracy figures/Hamilton T1_v1_IE_error_300dpi.tif
- Accuracy of Controls Systems/01_Data Storage/05_Accuracy figures/Hamilton T1_v1_IE_error_vec.eps
- Accuracy of Controls Systems/01_Data Storage/05_Accuracy figures/Hamilton T1_v1_PEEP_error_300dpi.tif
- Accuracy of Controls Systems/01_Data Storage/05_Accuracy figures/Hamilton T1_v1_PEEP_error_vec.eps
- Accuracy of Controls Systems/01_Data Storage/05_Accuracy figures/Hamilton T1_v1_PIP_error_300dpi.tif
- Accuracy of Controls Systems/01_Data Storage/05_Accuracy figures/Hamilton T1_v1_PIP_error_vec.eps
- Accuracy of Controls Systems/01_Data Storage/05_Accuracy figures/Hamilton T1_v2_BPM_error_300dpi.tif
- Accuracy of Controls Systems/01_Data Storage/05_Accuracy figures/Hamilton T1_v2_BPM_error_vec.eps
- Accuracy of Controls Systems/01_Data Storage/05_Accuracy figures/Hamilton T1_v2_IE_error_300dpi.tif
- Accuracy of Controls Systems/01_Data Storage/05_Accuracy figures/Hamilton T1_v2_IE_error_vec.eps
- Accuracy of Controls Systems/01_Data Storage/05_Accuracy figures/Hamilton T1_v2_PEEP_error_300dpi.tif
- Accuracy of Controls Systems/01_Data Storage/05_Accuracy figures/Hamilton T1_v2_PEEP_error_vec.eps
- Accuracy of Controls Systems/01_Data Storage/05_Accuracy figures/Hamilton T1_v2_Vt_error_300dpi.tif
- Accuracy of Controls Systems/01_Data Storage/05_Accuracy figures/Hamilton T1_v2_Vt_error_vec.eps
- Accuracy of Controls Systems/01_Data Storage/05_Accuracy figures/Thumbs.db
- Accuracy of Controls Systems/02_Automated Code/
- Accuracy of Controls Systems/02_Automated Code/00_Functions/
- Accuracy of Controls Systems/02_Automated Code/00_Functions/Accuracy2ErrorbarsMultiBar.asv
- Accuracy of Controls Systems/02_Automated Code/00_Functions/Accuracy2ErrorbarsMultiBar.m
- Accuracy of Controls Systems/02_Automated Code/00_Functions/Accuracy2Excel.asv
- Accuracy of Controls Systems/02_Automated Code/00_Functions/Accuracy2Excel.m
- Accuracy of Controls Systems/02_Automated Code/00_Functions/AccuracyEvaluation.m
- Accuracy of Controls Systems/02_Automated Code/00_Functions/accuracyPoints.m
- Accuracy of Controls Systems/02_Automated Code/00_Functions/adjax_v03.m
- Accuracy of Controls Systems/02_Automated Code/00_Functions/calculateR2.m
- Accuracy of Controls Systems/02_Automated Code/00_Functions/checkForEDF.m
- Accuracy of Controls Systems/02_Automated Code/00_Functions/checkForSubfolders.m
- Accuracy of Controls Systems/02_Automated Code/00_Functions/cutDataStruct.m
- Accuracy of Controls Systems/02_Automated Code/00_Functions/edfread_SFM3019.m
- Accuracy of Controls Systems/02_Automated Code/00_Functions/extractfield.m
- Accuracy of Controls Systems/02_Automated Code/00_Functions/filterDataStruct.m
- Accuracy of Controls Systems/02_Automated Code/00_Functions/findpeaks.m
- Accuracy of Controls Systems/02_Automated Code/00_Functions/getBPM.m
- Accuracy of Controls Systems/02_Automated Code/00_Functions/getIEratio.m
- Accuracy of Controls Systems/02_Automated Code/00_Functions/getPEEP.m
- Accuracy of Controls Systems/02_Automated Code/00_Functions/getPIP.m
- Accuracy of Controls Systems/02_Automated Code/00_Functions/getSetValPIP.m
- Accuracy of Controls Systems/02_Automated Code/00_Functions/getVt.m
- Accuracy of Controls Systems/02_Automated Code/00_Functions/importfileTC.m
- Accuracy of Controls Systems/02_Automated Code/00_Functions/matc.m
- Accuracy of Controls Systems/02_Automated Code/00_Functions/plotPEEP.m
- Accuracy of Controls Systems/02_Automated Code/00_Functions/plotPIP.m
- Accuracy of Controls Systems/02_Automated Code/00_Functions/plotVt.m
- Accuracy of Controls Systems/02_Automated Code/00_Functions/posFlowVolume.m
- Accuracy of Controls Systems/02_Automated Code/00_Functions/prepare_figure.m
- Accuracy of Controls Systems/02_Automated Code/00_Functions/PressureDifference.m
- Accuracy of Controls Systems/02_Automated Code/00_Functions/processDataStruct.m
- Accuracy of Controls Systems/02_Automated Code/00_Functions/propagateUnassistedAwpressure.m
- Accuracy of Controls Systems/02_Automated Code/00_Functions/propagateUnassistedVolume.m
- Accuracy of Controls Systems/02_Automated Code/00_Functions/readVentilatorCSV.m
- Accuracy of Controls Systems/02_Automated Code/00_Functions/resample.m
- Accuracy of Controls Systems/02_Automated Code/00_Functions/save_figure.m
- Accuracy of Controls Systems/02_Automated Code/00_Functions/separateUnassistedAssisted.m
- Accuracy of Controls Systems/02_Automated Code/00_Functions/shiftDataStruct.m
- Accuracy of Controls Systems/02_Automated Code/00_Functions/shiftDataStructUnassisted.m
- Accuracy of Controls Systems/02_Automated Code/run_main.m
