# Supplementary material for: Testing of pandemic ventilators under early and agile development
Source: Front Med Technol. 2022 Aug 16;4:899328. doi: 10.3389/fmedt.2022.899328 (PMC9424737; doi:10.3389/fmedt.2022.899328)
Supplement: Supplementary file 3 [file Data_Sheet_2.ZIP › Accuracy of Controls Systems/01_Data Storage/01_Raw Measurement Data/Hamilton T1/Hamilton T1_v1/part_1_test_01.csv]

Time	Flow	Lung tidal volume	p alveole	Airway pressure	Bellows position	Intrapleural pressure	Cardial pressure	Fraction of O2 inspir	Ambient pressure	Temperature Celsius	FRC actual	Shunt fraction	Partial pressure O2 air chamber	Partial pressure O2 effectiv	Oxygen sat pulm. capillaries	NA	NA	NA	NA	NA	NA	NA
11:41:34	0	2094,341	10,136	9,961	10,065	6,127	6,677	21,1	952,184	24,414	2093,524	0	201,35	201,35	99,715	0	0	0	0	0	0	0
11:41:34	-82,617	2093,515	10,136	10,058	10,06	6,118	6,666	21,1	952,184	24,414	2093,515	0	201,35	201,35	99,715	0	0	0	0	0	0	0
11:41:34	0	2093,515	10,136	10,009	10,06	6,118	6,656	21,1	952,184	24,414	2093,515	0	201,35	201,35	99,715	0	0	0	0	0	0	0
11:41:34	58,105	2094,096	10,283	10,205	10,055	6,124	6,645	21,1	952,184	24,414	2093,516	0	201,35	201,35	99,715	0	0	0	0	0	0	0
11:41:34	-38,549	2093,711	10,332	10,351	10,051	6,12	6,635	21,1	952,184	24,414	2093,516	0	201,35	201,35	99,715	0	0	0	0	0	0	0
11:41:34	-7,568	2093,635	10,332	10,351	10,05	6,119	6,625	21,1	952,184	24,414	2093,516	0	201,35	201,35	99,715	0	0	0	0	0	0	0
11:41:34	13,11	2093,766	10,429	10,302	10,046	6,121	6,615	21,1	952,184	24,414	2093,516	0	201,35	201,35	99,715	0	0	0	0	0	0	0
11:41:34	-7,568	2093,69	10,429	10,351	10,045	6,12	6,605	21,1	952,184	24,414	2093,517	0	201,35	201,35	99,715	0	0	0	0	0	0	0
11:41:34	-77,221	2092,918	10,429	10,351	10,041	6,112	6,595	21,1	952,184	24,414	2092,918	0	201,35	201,35	99,715	0	0	0	0	0	0	0
11:41:34	-135,473	2091,563	10,283	10,205	10,041	6,098	6,586	21,1	952,184	24,414	2091,563	0	201,35	201,35	99,715	0	0	0	0	0	0	0
11:41:34	0	2091,563	10,283	10,205	10,041	6,098	6,576	21,1	952,184	24,414	2091,563	0	201,35	201,35	99,715	0	0	0	0	0	0	0
11:41:34	-135,473	2090,209	10,136	10,058	10,041	6,084	6,566	21,1	952,184	24,414	2090,209	0	201,35	201,35	99,715	0	0	0	0	0	0	0
11:41:34	45,141	2090,66	10,185	10,058	10,041	6,089	6,557	21,1	952,184	24,414	2090,209	0	201,35	201,35	99,715	0	0	0	0	0	0	0
11:41:34	0	2090,66	10,185	10,058	10,041	6,089	6,548	21,1	952,184	24,414	2090,21	0	201,35	201,35	99,715	0	0	0	0	0	0	0
11:41:34	-45,141	2090,209	10,136	10,009	10,041	6,084	6,539	21,1	952,184	24,414	2090,209	0	201,35	201,35	99,715	0	0	0	0	0	0	0
11:41:34	-38,525	2089,823	10,185	10,058	10,036	6,08	6,53	21,1	952,184	24,414	2089,823	0	201,35	201,35	99,715	0	0	0	0	0	0	0
11:41:34	0	2089,823	10,185	10,156	10,036	6,08	6,521	21,1	952,184	24,414	2089,823	0	201,35	201,35	99,715	0	0	0	0	0	0	0
11:41:34	-79,492	2089,028	10,185	10,058	10,032	6,072	6,512	21,1	952,184	24,414	2089,028	0	201,35	201,35	99,715	0	0	0	0	0	0	0
11:41:34	83,764	2089,866	10,283	10,156	10,031	6,081	6,504	21,1	952,184	24,414	2089,029	0	201,35	201,35	99,715	0	0	0	0	0	0	0
11:41:34	-168,554	2088,18	10,185	10,156	10,027	6,063	6,495	21,1	952,184	24,414	2088,18	0	201,35	201,35	99,715	0	0	0	0	0	0	0
11:41:34	128,906	2089,47	10,332	10,302	10,027	6,077	6,487	21,1	952,184	24,414	2088,182	0	201,35	201,35	99,715	0	0	0	0	0	0	0
11:41:34	10,839	2089,578	10,429	10,351	10,022	6,078	6,479	21,1	952,184	24,414	2088,183	0	201,35	201,35	99,715	0	0	0	0	0	0	0
11:41:35	-135,449	2088,223	10,283	10,156	10,022	6,064	6,471	21,1	952,184	24,414	2088,183	0	201,35	201,35	99,715	0	0	0	0	0	0	0
11:41:35	-5,297	2088,17	10,283	10,156	10,022	6,063	6,463	21,1	952,184	24,414	2088,17	0	201,35	201,35	99,715	0	0	0	0	0	0	0
11:41:35	-90,258	2087,268	10,185	10,156	10,022	6,054	6,455	21,1	952,184	24,414	2087,268	0	201,35	201,35	99,715	0	0	0	0	0	0	0
11:41:35	9,716	2087,365	10,283	10,156	10,017	6,055	6,447	21,1	952,184	24,414	2087,268	0	201,35	201,35	99,715	0	0	0	0	0	0	0
11:41:35	-135,4	2086,011	10,136	10,058	10,017	6,041	6,439	21,1	952,184	24,414	2086,011	0	201,35	201,35	99,715	0	0	0	0	0	0	0
11:41:35	-90,234	2085,109	10,039	9,961	10,017	6,032	6,431	21,1	952,184	24,414	2085,109	0	201,35	201,35	99,715	0	0	0	0	0	0	0
11:41:35	90,234	2086,011	10,136	10,009	10,017	6,041	6,423	21,1	952,184	24,414	2085,11	0	201,35	201,35	99,715	0	0	0	0	0	0	0
11:41:35	-90,234	2085,109	10,039	9,863	10,017	6,032	6,416	21,1	952,184	24,414	2085,109	0	201,35	201,35	99,715	0	0	0	0	0	0	0
11:41:35	0	2085,109	10,039	9,961	10,017	6,032	6,408	21,1	952,184	24,414	2085,109	0	201,35	201,35	99,715	0	0	0	0	0	0	0
11:41:35	-45,141	2084,657	9,99	9,961	10,017	6,027	6,401	21,1	952,184	24,414	2084,657	0	201,35	201,35	99,715	0	0	0	0	0	0	0
11:41:35	-39,599	2084,261	10,039	9,863	10,012	6,023	6,393	21,1	952,184	24,414	2084,261	0	201,35	201,35	99,715	0	0	0	0	0	0	0
11:41:35	0	2084,261	10,039	10,009	10,012	6,023	6,386	21,1	952,184	24,414	2084,261	0	201,35	201,35	99,715	0	0	0	0	0	0	0
11:41:35	9,692	2084,358	10,136	10,009	10,008	6,024	6,379	21,1	952,184	24,414	2084,262	0	201,35	201,35	99,715	0	0	0	0	0	0	0
11:41:35	-5,297	2084,305	10,136	10,058	10,008	6,023	6,372	21,1	952,184	24,414	2084,262	0	201,35	201,35	99,715	0	0	0	0	0	0	0
11:41:35	0	2084,305	10,136	10,058	10,008	6,023	6,365	21,1	952,184	24,414	2084,262	0	201,35	201,35	99,715	0	0	0	0	0	0	0
11:41:35	0	2084,305	10,136	10,058	10,008	6,023	6,358	21,1	952,184	24,414	2084,262	0	201,35	201,35	99,715	0	0	0	0	0	0	0
11:41:35	-170,751	2082,598	10,039	9,961	10,003	6,006	6,351	21,1	952,184	24,414	2082,598	0	201,35	201,35	99,715	0	0	0	0	0	0	0
11:41:35	0	2082,598	10,039	10,058	10,003	6,006	6,345	21,1	952,184	24,414	2082,598	0	201,35	201,35	99,715	0	0	0	0	0	0	0
11:41:35	90,209	2083,5	10,136	10,058	10,003	6,015	6,338	21,1	952,184	24,414	2082,599	0	201,35	201,35	99,715	0	0	0	0	0	0	0
11:41:35	-171,777	2081,782	10,039	10,009	9,998	5,997	6,331	21,1	952,184	24,414	2081,782	0	201,35	201,35	99,715	0	0	0	0	0	0	0
11:41:35	-50,39	2081,278	9,99	9,863	9,998	5,992	6,325	21,1	952,184	24,414	2081,278	0	201,35	201,35	99,715	0	0	0	0	0	0	0
11:41:35	180,419	2083,082	10,185	10,156	9,998	6,011	6,319	21,1	952,184	24,414	2081,28	0	201,35	201,35	99,715	0	0	0	0	0	0	0
11:41:35	-125,659	2081,826	10,136	10,156	9,993	5,998	6,312	21,1	952,184	24,414	2081,28	0	201,35	201,35	99,715	0	0	0	0	0	0	0
11:41:35	0	2081,826	10,136	10,156	9,993	5,998	6,306	21,1	952,184	24,414	2081,281	0	201,35	201,35	99,715	0	0	0	0	0	0	0
11:41:35	0	2081,826	10,136	10,058	9,993	5,998	6,3	21,1	952,184	24,414	2081,282	0	201,35	201,35	99,715	0	0	0	0	0	0	0
11:41:35	-135,278	2080,473	9,99	10,009	9,993	5,984	6,294	21,1	952,184	24,414	2080,473	0	201,35	201,35	99,715	0	0	0	0	0	0	0
11:41:35	45,068	2080,924	10,039	10,058	9,993	5,988	6,288	21,1	952,184	24,414	2080,473	0	201,35	201,35	99,715	0	0	0	0	0	0	0
11:41:35	-5,419	2080,869	10,039	9,961	9,993	5,988	6,282	21	952,565	24,414	2080,474	0	201,35	201,35	99,715	0	0	0	0	0	0	0
11:41:35	-81,25	2080,057	10,039	9,863	9,989	5,979	6,276	21	952,565	24,414	2080,057	0	201,35	201,35	99,715	0	0	0	0	0	0	0
11:41:35	-45,092	2079,606	9,99	9,814	9,989	5,975	6,27	21	952,565	24,414	2079,606	0	201,35	201,35	99,715	0	0	0	0	0	0	0
11:41:35	0	2079,606	9,99	9,863	9,989	5,975	6,264	21	952,565	24,414	2079,606	0	201,35	201,35	99,715	0	0	0	0	0	0	0
11:41:35	45,092	2080,057	10,039	9,863	9,989	5,979	6,259	21	952,565	24,414	2079,606	0	201,35	201,35	99,715	0	0	0	0	0	0	0
11:41:35	0	2080,057	10,039	9,814	9,989	5,979	6,253	21	952,565	24,414	2079,607	0	201,35	201,35	99,715	0	0	0	0	0	0	0
11:41:35	0	2080,057	10,039	9,863	9,989	5,979	6,248	21	952,565	24,414	2079,607	0	201,35	201,35	99,715	0	0	0	0	0	0	0
11:41:35	-90,161	2079,155	9,941	9,814	9,989	5,97	6,243	21	952,565	24,414	2079,155	0	201,35	201,35	99,715	0	0	0	0	0	0	0
11:41:35	0	2079,155	9,941	9,668	9,989	5,97	6,237	21	952,565	24,414	2079,155	0	201,35	201,35	99,715	0	0	0	0	0	0	0
11:41:35	45,068	2079,606	9,99	9,814	9,989	5,975	6,232	21	952,565	24,414	2079,156	0	201,35	201,35	99,715	0	0	0	0	0	0	0
11:41:35	0	2079,606	9,99	9,863	9,989	5,975	6,227	21	952,565	24,414	2079,156	0	200,825	200,825	99,712	0	0	0	0	0	0	0
11:41:35	-45,068	2079,155	9,941	9,863	9,989	5,97	6,222	21	952,565	24,414	2079,155	0	200,825	200,825	99,712	0	0	0	0	0	0	0
11:41:35	-82,666	2078,329	9,941	9,814	9,984	5,962	6,217	21	952,565	24,414	2078,329	0	200,825	200,825	99,712	0	0	0	0	0	0	0
11:41:35	45,092	2078,78	9,99	9,961	9,984	5,966	6,212	21	952,565	24,414	2078,329	0	200,825	200,825	99,712	0	0	0	0	0	0	0
11:41:35	-3,344	2078,746	9,99	9,863	9,984	5,966	6,207	21	952,565	24,414	2078,33	0	200,825	200,825	99,712	0	0	0	0	0	0	0
11:41:35	0	2078,746	9,99	9,814	9,984	5,966	6,202	21	952,565	24,414	2078,33	0	200,825	200,825	99,712	0	0	0	0	0	0	0
11:41:35	-45,068	2078,295	9,941	9,814	9,984	5,961	6,198	21	952,565	24,414	2078,295	0	200,825	200,825	99,712	0	0	0	0	0	0	0
11:41:35	48,413	2078,78	9,99	9,863	9,984	5,966	6,193	21	952,565	24,414	2078,296	0	200,825	200,825	99,712	0	0	0	0	0	0	0
11:41:35	-48,413	2078,295	9,941	9,863	9,984	5,961	6,189	21	952,565	24,414	2078,295	0	200,825	200,825	99,712	0	0	0	0	0	0	0
11:41:35	48,413	2078,78	9,99	9,863	9,984	5,966	6,184	21	952,565	24,414	2078,296	0	200,825	200,825	99,712	0	0	0	0	0	0	0
11:41:35	-3,344	2078,746	9,99	9,863	9,984	5,966	6,18	21	952,565	24,414	2078,296	0	200,825	200,825	99,712	0	0	0	0	0	0	0
11:41:35	0	2078,746	9,99	9,961	9,984	5,966	6,176	21	952,565	24,414	2078,297	0	200,825	200,825	99,712	0	0	0	0	0	0	0
11:41:35	-37,548	2078,371	10,039	9,961	9,979	5,962	6,172	21	952,565	24,414	2078,297	0	200,825	200,825	99,712	0	0	0	0	0	0	0
11:41:35	90,161	2079,272	10,136	10,058	9,979	5,971	6,168	21	952,565	24,414	2078,298	0	200,825	200,825	99,712	0	0	0	0	0	0	0
11:41:35	-90,161	2078,371	10,039	9,961	9,979	5,962	6,164	21	952,565	24,414	2078,298	0	200,825	200,825	99,712	0	0	0	0	0	0	0
11:41:35	-90,161	2077,469	9,941	9,814	9,979	5,953	6,159	21	952,565	24,414	2077,469	0	200,825	200,825	99,712	0	0	0	0	0	0	0
11:41:35	45,068	2077,92	9,99	9,961	9,979	5,957	6,156	21	952,565	24,414	2077,47	0	200,825	200,825	99,712	0	0	0	0	0	0	0
11:41:35	45,092	2078,371	10,039	10,009	9,979	5,962	6,152	21	952,565	24,414	2077,471	0	200,825	200,825	99,712	0	0	0	0	0	0	0
11:41:35	-45,092	2077,92	9,99	9,863	9,979	5,957	6,148	21	952,565	24,414	2077,471	0	200,825	200,825	99,712	0	0	0	0	0	0	0
11:41:35	0	2077,92	9,99	9,814	9,979	5,957	6,144	21	952,565	24,414	2077,471	0	200,825	200,825	99,712	0	0	0	0	0	0	0
11:41:35	0	2077,92	9,99	9,814	9,979	5,957	6,141	21	952,565	24,414	2077,472	0	200,825	200,825	99,712	0	0	0	0	0	0	0
11:41:35	45,092	2078,371	10,039	9,961	9,979	5,962	6,137	21	952,565	24,414	2077,473	0	200,825	200,825	99,712	0	0	0	0	0	0	0
11:41:35	-127,734	2077,093	9,99	9,863	9,974	5,949	6,133	21	952,565	24,414	2077,093	0	200,825	200,825	99,712	0	0	0	0	0	0	0
11:41:35	0	2077,093	9,99	9,863	9,974	5,949	6,13	21	952,565	24,414	2077,093	0	200,825	200,825	99,712	0	0	0	0	0	0	0
11:41:35	52,587	2077,619	10,136	10,009	9,97	5,954	6,126	21	952,565	24,414	2077,094	0	200,825	200,825	99,712	0	0	0	0	0	0	0
11:41:35	0	2077,619	10,136	10,009	9,97	5,954	6,123	21	952,565	24,414	2077,094	0	200,825	200,825	99,712	0	0	0	0	0	0	0
11:41:35	-139,428	2076,225	9,99	9,814	9,969	5,94	6,119	21	952,565	24,414	2076,225	0	200,825	200,825	99,712	0	0	0	0	0	0	0
11:41:35	4,199	2076,267	9,99	9,863	9,97	5,94	6,116	21	952,565	24,414	2076,225	0	200,825	200,825	99,712	0	0	0	0	0	0	0
11:41:35	45,092	2076,718	10,039	10,009	9,97	5,945	6,112	21	952,565	24,414	2076,225	0	200,825	200,825	99,712	0	0	0	0	0	0	0
11:41:35	-45,092	2076,267	9,99	9,863	9,97	5,94	6,109	21	952,565	24,414	2076,225	0	200,825	200,825	99,712	0	0	0	0	0	0	0
11:41:35	-4,199	2076,225	9,99	9,863	9,969	5,94	6,106	21	952,565	24,414	2076,225	0	200,825	200,825	99,712	0	0	0	0	0	0	0
11:41:35	0	2076,225	9,99	9,961	9,969	5,94	6,103	21	952,565	24,414	2076,225	0	200,825	200,825	99,712	0	0	0	0	0	0	0
11:41:35	4,199	2076,267	9,99	9,863	9,97	5,94	6,099	21	952,565	24,414	2076,225	0	200,825	200,825	99,712	0	0	0	0	0	0	0
11:41:35	-45,068	2075,816	9,941	9,863	9,97	5,936	6,096	21	952,565	24,414	2075,816	0	200,825	200,825	99,712	0	0	0	0	0	0	0
11:41:35	-4,199	2075,774	9,941	9,814	9,969	5,935	6,093	21	952,565	24,414	2075,774	0	200,825	200,825	99,712	0	0	0	0	0	0	0
11:41:35	45,068	2076,225	9,99	9,961	9,969	5,94	6,09	21	952,565	24,414	2075,775	0	200,825	200,825	99,712	0	0	0	0	0	0	0
11:41:35	45,092	2076,676	10,039	9,961	9,969	5,945	6,087	21	952,565	24,414	2075,775	0	200,825	200,825	99,712	0	0	0	0	0	0	0
11:41:35	-90,161	2075,774	9,941	9,863	9,969	5,935	6,084	21	952,565	24,414	2075,774	0	200,825	200,825	99,712	0	0	0	0	0	0	0
11:41:35	0	2075,774	9,941	9,863	9,969	5,935	6,081	21	952,565	24,414	2075,774	0	200,825	200,825	99,712	0	0	0	0	0	0	0
11:41:35	7,519	2075,849	10,039	9,961	9,965	5,936	6,078	21	952,565	24,414	2075,774	0	200,825	200,825	99,712	0	0	0	0	0	0	0
11:41:35	-45,068	2075,399	9,99	9,863	9,965	5,931	6,076	21	952,565	24,414	2075,399	0	200,825	200,825	99,712	0	0	0	0	0	0	0
11:41:35	-45,068	2074,948	9,941	9,716	9,965	5,927	6,073	21	952,565	24,414	2074,948	0	200,825	200,825	99,712	0	0	0	0	0	0	0
11:41:35	-90,136	2074,047	9,843	9,668	9,965	5,918	6,07	21	952,565	24,414	2074,047	0	200,825	200,825	99,712	0	0	0	0	0	0	0
11:41:35	180,273	2075,849	10,039	10,009	9,965	5,936	6,067	21	952,565	24,414	2074,049	0	200,825	200,825	99,712	0	0	0	0	0	0	0
11:41:35	0	2075,849	10,039	9,863	9,965	5,936	6,064	21	952,565	24,414	2074,05	0	200,825	200,825	99,712	0	0	0	0	0	0	0
11:41:35	-45,068	2075,399	9,99	9,716	9,965	5,931	6,062	21	952,565	24,414	2074,052	0	200,825	200,825	99,712	0	0	0	0	0	0	0
11:41:35	0	2075,399	9,99	9,814	9,965	5,931	6,059	21	952,565	24,414	2074,053	0	200,825	200,825	99,712	0	0	0	0	0	0	0
11:41:35	45,068	2075,849	10,039	9,863	9,965	5,936	6,057	21	952,565	24,414	2074,055	0	200,825	200,825	99,712	0	0	0	0	0	0	0
11:41:35	0	2075,849	10,039	9,863	9,965	5,936	6,054	21	952,565	24,414	2074,057	0	200,825	200,825	99,712	0	0	0	0	0	0	0
11:41:35	-90,136	2074,948	9,941	9,814	9,965	5,927	6,052	21	952,565	24,414	2074,058	0	200,825	200,825	99,712	0	0	0	0	0	0	0
11:41:35	90,136	2075,849	10,039	10,009	9,965	5,936	6,05	21	952,565	24,414	2074,059	0	200,825	200,825	99,712	0	0	0	0	0	0	0
11:41:35	-45,068	2075,399	9,99	9,863	9,965	5,931	6,047	21	952,565	24,414	2074,061	0	200,825	200,825	99,712	0	0	0	0	0	0	0
11:41:35	0	2075,399	9,99	9,961	9,965	5,931	6,045	21	952,565	24,414	2074,062	0	200,825	200,825	99,712	0	0	0	0	0	0	0
11:41:35	45,068	2075,849	10,039	9,961	9,965	5,936	6,043	21	952,565	24,414	2074,064	0	200,825	200,825	99,712	0	0	0	0	0	0	0
11:41:35	0	2075,849	10,039	10,009	9,965	5,936	6,041	21	952,565	24,414	2074,065	0	200,825	200,825	99,712	0	0	0	0	0	0	0
11:41:35	-90,136	2074,948	9,941	9,863	9,965	5,927	6,039	21	952,565	24,414	2074,066	0	200,825	200,825	99,712	0	0	0	0	0	0	0
11:41:35	0	2074,948	9,941	9,863	9,965	5,927	6,036	21	952,565	24,414	2074,067	0	200,825	200,825	99,712	0	0	0	0	0	0	0
11:41:35	90,136	2075,849	10,039	10,009	9,965	5,936	6,034	21	952,565	24,414	2074,069	0	200,825	200,825	99,712	0	0	0	0	0	0	0
11:41:35	-90,136	2074,948	9,941	9,716	9,965	5,927	6,032	21	952,565	24,414	2074,07	0	200,825	200,825	99,712	0	0	0	0	0	0	0
11:41:35	45,068	2075,399	9,99	9,863	9,965	5,931	6,03	21	952,565	24,414	2074,071	0	200,825	200,825	99,712	0	0	0	0	0	0	0
11:41:35	0	2075,399	9,99	9,961	9,965	5,931	6,028	21	952,565	24,414	2074,073	0	200,825	200,825	99,712	0	0	0	0	0	0	0
11:41:35	-45,068	2074,948	9,941	9,863	9,965	5,927	6,026	21	952,565	24,414	2074,074	0	200,825	200,825	99,712	0	0	0	0	0	0	0
11:41:35	90,136	2075,849	10,039	10,009	9,965	5,936	6,025	21	952,565	24,414	2074,075	0	200,825	200,825	99,712	0	0	0	0	0	0	0
11:41:36	0	2075,849	10,039	9,961	9,965	5,936	6,023	21	952,565	24,414	2074,077	0	200,825	200,825	99,712	0	0	0	0	0	0	0
11:41:36	-45,068	2075,399	9,99	9,863	9,965	5,931	6,021	21	952,565	24,414	2074,078	0	200,825	200,825	99,712	0	0	0	0	0	0	0
11:41:36	45,068	2075,849	10,039	10,009	9,965	5,936	6,019	21	952,565	24,414	2074,08	0	200,825	200,825	99,712	0	0	0	0	0	0	0
11:41:36	-45,068	2075,399	9,99	9,961	9,965	5,931	6,018	21	952,565	24,414	2074,081	0	200,825	200,825	99,712	0	0	0	0	0	0	0
11:41:36	45,068	2075,849	10,039	10,009	9,965	5,936	6,016	21	952,565	24,414	2074,083	0	200,825	200,825	99,712	0	0	0	0	0	0	0
11:41:36	-45,068	2075,399	9,99	9,961	9,965	5,931	6,014	21	952,565	24,414	2074,085	0	200,825	200,825	99,712	0	0	0	0	0	0	0
11:41:36	45,068	2075,849	10,039	10,009	9,965	5,936	6,013	21	952,565	24,414	2074,086	0	200,825	200,825	99,712	0	0	0	0	0	0	0
11:41:36	0	2075,849	10,039	9,961	9,965	5,936	6,011	21	952,565	24,414	2074,088	0	200,825	200,825	99,712	0	0	0	0	0	0	0
11:41:36	0	2075,849	10,039	10,009	9,965	5,936	6,01	21	952,565	24,414	2074,09	0	200,825	200,825	99,712	0	0	0	0	0	0	0
11:41:36	-45,068	2075,399	9,99	9,961	9,965	5,931	6,008	21	952,565	24,414	2074,091	0	200,825	200,825	99,712	0	0	0	0	0	0	0
11:41:36	0	2075,399	9,99	9,961	9,965	5,931	6,007	21	952,565	24,414	2074,092	0	200,825	200,825	99,712	0	0	0	0	0	0	0
11:41:36	0	2075,399	9,99	9,961	9,965	5,931	6,005	21	952,565	24,414	2074,093	0	200,825	200,825	99,712	0	0	0	0	0	0	0
11:41:36	45,068	2075,849	10,039	9,863	9,965	5,936	6,004	21	952,565	24,414	2074,095	0	200,825	200,825	99,712	0	0	0	0	0	0	0
11:41:36	-45,068	2075,399	9,99	9,863	9,965	5,931	6,003	21	952,565	24,414	2074,096	0	200,825	200,825	99,712	0	0	0	0	0	0	0
11:41:36	45,068	2075,849	10,039	9,961	9,965	5,936	6,001	21	952,565	24,414	2074,098	0	200,825	200,825	99,712	0	0	0	0	0	0	0
11:41:36	90,136	2076,751	10,136	9,961	9,965	5,945	6	21	952,565	24,414	2074,101	0	200,825	200,825	99,712	0	0	0	0	0	0	0
11:41:36	-90,136	2075,849	10,039	9,961	9,965	5,936	5,999	21	952,565	24,414	2074,102	0	200,825	200,825	99,712	0	0	0	0	0	0	0
11:41:36	-45,068	2075,399	9,99	9,863	9,965	5,931	5,998	21	952,565	24,414	2074,104	0	200,825	200,825	99,712	0	0	0	0	0	0	0
11:41:36	45,068	2075,849	10,039	10,009	9,965	5,936	5,996	21	952,565	24,414	2074,105	0	200,825	200,825	99,712	0	0	0	0	0	0	0
11:41:36	0	2075,849	10,039	10,009	9,965	5,936	5,995	21	952,565	24,414	2074,107	0	200,825	200,825	99,712	0	0	0	0	0	0	0
11:41:36	-90,136	2074,948	9,941	9,814	9,965	5,927	5,994	21	952,565	24,414	2074,108	0	200,825	200,825	99,712	0	0	0	0	0	0	0
11:41:36	90,136	2075,849	10,039	9,961	9,965	5,936	5,993	21	952,565	24,414	2074,11	0	200,825	200,825	99,712	0	0	0	0	0	0	0
11:41:36	-90,136	2074,948	9,941	9,863	9,965	5,927	5,991	21	952,565	24,414	2074,111	0	200,825	200,825	99,712	0	0	0	0	0	0	0
11:41:36	0	2074,948	9,941	9,814	9,965	5,927	5,99	21	952,565	24,414	2074,112	0	200,825	200,825	99,712	0	0	0	0	0	0	0
11:41:36	0	2074,948	9,941	9,863	9,965	5,927	5,989	21	952,565	24,414	2074,113	0	200,825	200,825	99,712	0	0	0	0	0	0	0
11:41:36	90,136	2075,849	10,039	9,961	9,965	5,936	5,988	21	952,565	24,414	2074,114	0	200,825	200,825	99,712	0	0	0	0	0	0	0
11:41:36	0	2075,849	10,039	10,009	9,965	5,936	5,987	21	952,565	24,414	2074,116	0	200,825	200,825	99,712	0	0	0	0	0	0	0
11:41:36	0	2075,849	10,039	10,058	9,965	5,936	5,986	21	952,565	24,414	2074,118	0	200,825	200,825	99,712	0	0	0	0	0	0	0
11:41:36	-45,068	2075,399	9,99	9,961	9,965	5,931	5,985	21	952,565	24,414	2074,119	0	200,825	200,825	99,712	0	0	0	0	0	0	0
11:41:36	0	2075,399	9,99	9,863	9,965	5,931	5,984	21	952,565	24,414	2074,12	0	200,825	200,825	99,712	0	0	0	0	0	0	0
11:41:36	0	2075,399	9,99	9,863	9,965	5,931	5,983	21	952,565	24,414	2074,121	0	200,825	200,825	99,712	0	0	0	0	0	0	0
11:41:36	0	2075,399	9,99	9,863	9,965	5,931	5,982	21	952,565	24,414	2074,123	0	200,825	200,825	99,712	0	0	0	0	0	0	0
11:41:36	45,068	2075,849	10,039	10,009	9,965	5,936	5,981	21	952,565	24,414	2074,124	0	200,825	200,825	99,712	0	0	0	0	0	0	0
11:41:36	0	2075,849	10,039	9,863	9,965	5,936	5,98	21	952,565	24,414	2074,126	0	200,825	200,825	99,712	0	0	0	0	0	0	0
11:41:36	-45,068	2075,399	9,99	9,961	9,965	5,931	5,979	21	952,565	24,414	2074,127	0	200,825	200,825	99,712	0	0	0	0	0	0	0
11:41:36	-83,74	2074,561	9,99	9,863	9,96	5,923	5,978	21	952,565	24,414	2074,127	0	200,825	200,825	99,712	0	0	0	0	0	0	0
11:41:36	0	2074,561	9,99	9,863	9,96	5,923	5,977	21	952,565	24,414	2074,128	0	200,825	200,825	99,712	0	0	0	0	0	0	0
11:41:36	38,671	2074,948	9,941	9,814	9,965	5,927	5,976	21	952,565	24,414	2074,128	0	200,674	200,674	99,712	0	0	0	0	0	0	0
11:41:36	-90,136	2074,047	9,843	9,814	9,965	5,918	5,975	21	952,565	24,414	2074,047	0	200,674	200,674	99,712	0	0	0	0	0	0	0
11:41:36	96,533	2075,012	10,039	9,961	9,96	5,927	5,974	21	952,565	24,414	2074,048	0	200,674	200,674	99,712	0	0	0	0	0	0	0
11:41:36	0	2075,012	10,039	9,961	9,96	5,927	5,973	21	952,565	24,414	2074,049	0	200,674	200,674	99,712	0	0	0	0	0	0	0
11:41:36	-45,068	2074,561	9,99	9,863	9,96	5,923	5,972	21	952,565	24,414	2074,049	0	200,674	200,674	99,712	0	0	0	0	0	0	0
11:41:36	0	2074,561	9,99	9,961	9,96	5,923	5,971	21	952,565	24,414	2074,05	0	200,674	200,674	99,712	0	0	0	0	0	0	0
11:41:36	38,671	2074,948	9,941	9,814	9,965	5,927	5,97	21	952,565	24,414	2074,051	0	200,674	200,674	99,712	0	0	0	0	0	0	0
11:41:36	0	2074,948	9,941	9,814	9,965	5,927	5,969	21	952,565	24,414	2074,052	0	200,674	200,674	99,712	0	0	0	0	0	0	0
11:41:36	-38,671	2074,561	9,99	9,863	9,96	5,923	5,968	21	952,565	24,414	2074,052	0	200,674	200,674	99,712	0	0	0	0	0	0	0
11:41:36	0	2074,561	9,99	9,961	9,96	5,923	5,967	21	952,565	24,414	2074,053	0	200,674	200,674	99,712	0	0	0	0	0	0	0
11:41:36	0	2074,561	9,99	9,961	9,96	5,923	5,967	21	952,565	24,414	2074,053	0	200,674	200,674	99,712	0	0	0	0	0	0	0
11:41:36	0	2074,561	9,99	9,863	9,96	5,923	5,966	21	952,565	24,414	2074,054	0	200,674	200,674	99,712	0	0	0	0	0	0	0
11:41:36	0	2074,561	9,99	9,863	9,96	5,923	5,965	21	952,565	24,414	2074,054	0	200,674	200,674	99,712	0	0	0	0	0	0	0
11:41:36	45,068	2075,012	10,039	10,009	9,96	5,927	5,964	21	952,565	24,414	2074,055	0	200,674	200,674	99,712	0	0	0	0	0	0	0
11:41:36	0	2075,012	10,039	10,009	9,96	5,927	5,963	21	952,565	24,414	2074,056	0	200,674	200,674	99,712	0	0	0	0	0	0	0
11:41:36	38,671	2075,399	9,99	9,961	9,965	5,931	5,963	21	952,565	24,414	2074,057	0	200,674	200,674	99,712	0	0	0	0	0	0	0
11:41:36	-128,784	2074,111	9,941	9,863	9,96	5,918	5,962	21	952,565	24,414	2074,057	0	200,674	200,674	99,712	0	0	0	0	0	0	0
11:41:36	45,043	2074,561	9,99	9,961	9,96	5,923	5,961	21	952,565	24,414	2074,058	0	200,674	200,674	99,712	0	0	0	0	0	0	0
11:41:36	45,068	2075,012	10,039	10,009	9,96	5,927	5,96	21	952,565	24,414	2074,059	0	200,674	200,674	99,712	0	0	0	0	0	0	0
11:41:36	0	2075,012	10,039	10,009	9,96	5,927	5,96	21	952,565	24,414	2074,06	0	200,674	200,674	99,712	0	0	0	0	0	0	0
11:41:36	38,671	2075,399	9,99	9,863	9,965	5,931	5,959	21	952,565	24,414	2074,061	0	200,674	200,674	99,712	0	0	0	0	0	0	0
11:41:36	-45,068	2074,948	9,941	9,863	9,965	5,927	5,959	21	952,565	24,414	2074,062	0	200,674	200,674	99,712	0	0	0	0	0	0	0
11:41:36	45,068	2075,399	9,99	9,863	9,965	5,931	5,958	21	952,565	24,414	2074,064	0	200,674	200,674	99,712	0	0	0	0	0	0	0
11:41:36	45,068	2075,849	10,039	9,961	9,965	5,936	5,958	21	952,565	24,414	2074,065	0	200,674	200,674	99,712	0	0	0	0	0	0	0
11:41:36	0	2075,849	10,039	9,863	9,965	5,936	5,957	21	952,565	24,414	2074,067	0	200,674	200,674	99,712	0	0	0	0	0	0	0
11:41:36	-45,068	2075,399	9,99	9,863	9,965	5,931	5,957	21	952,565	24,414	2074,068	0	200,674	200,674	99,712	0	0	0	0	0	0	0
11:41:36	45,068	2075,849	10,039	9,961	9,965	5,936	5,956	21	952,565	24,414	2074,07	0	200,674	200,674	99,712	0	0	0	0	0	0	0
11:41:36	-83,74	2075,012	10,039	10,009	9,96	5,927	5,956	21	952,565	24,414	2074,071	0	200,674	200,674	99,712	0	0	0	0	0	0	0
11:41:36	90,136	2075,913	10,136	10,009	9,96	5,937	5,955	21	952,565	24,414	2074,073	0	200,674	200,674	99,712	0	0	0	0	0	0	0
11:41:36	-180,249	2074,111	9,941	9,961	9,96	5,918	5,955	21	952,565	24,414	2074,073	0	200,674	200,674	99,712	0	0	0	0	0	0	0
11:41:36	128,784	2075,399	9,99	9,961	9,965	5,931	5,954	21	952,565	24,414	2074,074	0	200,674	200,674	99,712	0	0	0	0	0	0	0
11:41:36	-38,671	2075,012	10,039	9,961	9,96	5,927	5,954	21	952,565	24,414	2074,075	0	200,674	200,674	99,712	0	0	0	0	0	0	0
11:41:36	0	2075,012	10,039	9,961	9,96	5,927	5,953	21	952,565	24,414	2074,076	0	200,674	200,674	99,712	0	0	0	0	0	0	0
11:41:36	0	2075,012	10,039	10,009	9,96	5,927	5,953	21	952,565	24,414	2074,077	0	200,674	200,674	99,712	0	0	0	0	0	0	0
11:41:36	38,671	2075,399	9,99	10,009	9,965	5,931	5,952	21	952,565	24,414	2074,078	0	200,674	200,674	99,712	0	0	0	0	0	0	0
11:41:36	-45,068	2074,948	9,941	9,716	9,965	5,927	5,952	21	952,565	24,414	2074,079	0	200,674	200,674	99,712	0	0	0	0	0	0	0
11:41:36	-38,671	2074,561	9,99	9,863	9,96	5,923	5,951	21	952,565	24,414	2074,08	0	200,674	200,674	99,712	0	0	0	0	0	0	0
11:41:36	45,068	2075,012	10,039	9,961	9,96	5,927	5,951	21	952,565	24,414	2074,081	0	200,674	200,674	99,712	0	0	0	0	0	0	0
11:41:36	-90,112	2074,111	9,941	9,863	9,96	5,918	5,95	21	952,565	24,414	2074,081	0	200,674	200,674	99,712	0	0	0	0	0	0	0
11:41:36	45,043	2074,561	9,99	9,961	9,96	5,923	5,95	21	952,565	24,414	2074,081	0	200,674	200,674	99,712	0	0	0	0	0	0	0
11:41:36	0	2074,561	9,99	9,863	9,96	5,923	5,949	21	952,565	24,414	2074,082	0	200,674	200,674	99,712	0	0	0	0	0	0	0
11:41:36	-45,043	2074,111	9,941	9,814	9,96	5,918	5,948	21	952,565	24,414	2074,082	0	200,674	200,674	99,712	0	0	0	0	0	0	0
11:41:36	90,112	2075,012	10,039	9,863	9,96	5,927	5,948	21	952,565	24,414	2074,083	0	200,674	200,674	99,712	0	0	0	0	0	0	0
11:41:36	90,136	2075,913	10,136	9,961	9,96	5,937	5,948	21	952,565	24,414	2074,085	0	200,674	200,674	99,712	0	0	0	0	0	0	0
11:41:36	-90,136	2075,012	10,039	9,961	9,96	5,927	5,947	21	952,565	24,414	2074,086	0	200,674	200,674	99,712	0	0	0	0	0	0	0
11:41:36	0	2075,012	10,039	9,961	9,96	5,927	5,947	21	952,565	24,414	2074,086	0	200,674	200,674	99,712	0	0	0	0	0	0	0
11:41:36	-90,112	2074,111	9,941	9,716	9,96	5,918	5,946	21	952,565	24,414	2074,086	0	200,674	200,674	99,712	0	0	0	0	0	0	0
11:41:36	90,112	2075,012	10,039	9,863	9,96	5,927	5,946	21	952,565	24,414	2074,087	0	200,674	200,674	99,712	0	0	0	0	0	0	0
11:41:36	90,136	2075,913	10,136	9,961	9,96	5,937	5,946	21	952,565	24,414	2074,089	0	200,674	200,674	99,712	0	0	0	0	0	0	0
11:41:36	-90,136	2075,012	10,039	9,863	9,96	5,927	5,946	21	952,565	24,414	2074,09	0	200,674	200,674	99,712	0	0	0	0	0	0	0
11:41:36	0	2075,012	10,039	9,863	9,96	5,927	5,945	21	952,565	24,414	2074,091	0	200,674	200,674	99,712	0	0	0	0	0	0	0
11:41:36	0	2075,012	10,039	9,961	9,96	5,927	5,945	21	952,565	24,414	2074,092	0	200,674	200,674	99,712	0	0	0	0	0	0	0
11:41:36	90,136	2075,913	10,136	9,961	9,96	5,937	5,945	21	952,565	24,414	2074,094	0	200,674	200,674	99,712	0	0	0	0	0	0	0
11:41:36	-135,205	2074,561	9,99	9,863	9,96	5,923	5,944	21	952,565	24,414	2074,094	0	200,674	200,674	99,712	0	0	0	0	0	0	0
11:41:36	0	2074,561	9,99	9,863	9,96	5,923	5,944	21	952,565	24,414	2074,095	0	200,674	200,674	99,712	0	0	0	0	0	0	0
11:41:36	83,74	2075,399	9,99	9,863	9,965	5,931	5,944	21	952,565	24,414	2074,096	0	200,674	200,674	99,712	0	0	0	0	0	0	0
11:41:36	-83,74	2074,561	9,99	9,863	9,96	5,923	5,943	21	952,565	24,414	2074,096	0	200,674	200,674	99,712	0	0	0	0	0	0	0
11:41:36	-45,043	2074,111	9,941	9,814	9,96	5,918	5,943	21	952,565	24,414	2074,096	0	200,674	200,674	99,712	0	0	0	0	0	0	0
11:41:36	90,112	2075,012	10,039	9,961	9,96	5,927	5,942	21	952,565	24,414	2074,097	0	200,674	200,674	99,712	0	0	0	0	0	0	0
11:41:36	0	2075,012	10,039	10,009	9,96	5,927	5,942	21	952,565	24,414	2074,098	0	200,674	200,674	99,712	0	0	0	0	0	0	0
11:41:36	-45,068	2074,561	9,99	9,961	9,96	5,923	5,942	21	952,565	24,414	2074,099	0	200,674	200,674	99,712	0	0	0	0	0	0	0
11:41:36	0	2074,561	9,99	9,814	9,96	5,923	5,941	21	952,565	24,414	2074,099	0	200,674	200,674	99,712	0	0	0	0	0	0	0
11:41:36	0	2074,561	9,99	9,863	9,96	5,923	5,941	21	952,565	24,414	2074,1	0	200,674	200,674	99,712	0	0	0	0	0	0	0
11:41:37	135,205	2075,913	10,136	10,058	9,96	5,937	5,941	21	952,565	24,414	2074,101	0	200,674	200,674	99,712	0	0	0	0	0	0	0
11:41:37	-51,464	2075,399	9,99	9,863	9,965	5,931	5,941	21	952,565	24,414	2074,103	0	200,674	200,674	99,712	0	0	0	0	0	0	0
11:41:37	-38,671	2075,012	10,039	9,961	9,96	5,927	5,94	21	952,565	24,414	2074,103	0	200,674	200,674	99,712	0	0	0	0	0	0	0
11:41:37	0	2075,012	10,039	9,961	9,96	5,927	5,94	21	952,565	24,414	2074,104	0	200,674	200,674	99,712	0	0	0	0	0	0	0
11:41:37	-90,112	2074,111	9,941	9,716	9,96	5,918	5,94	21	952,565	24,414	2074,104	0	200,674	200,674	99,712	0	0	0	0	0	0	0
11:41:37	90,112	2075,012	10,039	9,961	9,96	5,927	5,94	21	952,565	24,414	2074,105	0	200,674	200,674	99,712	0	0	0	0	0	0	0
11:41:37	0	2075,012	10,039	9,961	9,96	5,927	5,939	21	952,565	24,414	2074,106	0	200,674	200,674	99,712	0	0	0	0	0	0	0
11:41:37	-45,068	2074,561	9,99	9,863	9,96	5,923	5,939	21	952,565	24,414	2074,107	0	200,674	200,674	99,712	0	0	0	0	0	0	0
11:41:37	83,74	2075,399	9,99	9,863	9,965	5,931	5,939	21	952,565	24,414	2074,108	0	200,674	200,674	99,712	0	0	0	0	0	0	0
11:41:37	45,068	2075,849	10,039	9,863	9,965	5,936	5,939	21	952,565	24,414	2074,11	0	200,674	200,674	99,712	0	0	0	0	0	0	0
11:41:37	135,205	2077,201	10,185	10,058	9,965	5,95	5,939	21	952,565	24,414	2074,113	0	200,674	200,674	99,712	0	0	0	0	0	0	0
11:41:37	270,532	2079,907	10,478	10,498	9,965	5,978	5,94	21	952,565	24,414	2074,118	0	200,674	200,674	99,712	0	0	0	0	0	0	0
11:41:37	398,535	2083,892	10,82	10,84	9,969	6,019	5,941	21	952,565	24,414	2074,128	0	200,674	200,674	99,712	0	0	0	0	0	0	0
11:41:37	350,244	2087,395	11,015	11,084	9,979	6,055	5,944	21	952,565	24,414	2074,141	0	200,674	200,674	99,712	0	0	0	0	0	0	0
11:41:37	439,819	2091,793	11,308	11,425	9,989	6,1	5,947	21	952,565	24,414	2074,159	0	200,674	200,674	99,712	0	0	0	0	0	0	0
11:41:37	434,326	2096,136	11,504	11,767	10,003	6,145	5,951	21	952,565	24,414	2074,181	0	200,674	200,674	99,712	0	0	0	0	0	0	0
11:41:37	552,709	2101,663	11,65	11,963	10,027	6,202	5,955	21	952,565	24,414	2074,209	0	200,674	200,674	99,712	0	0	0	0	0	0	0
11:41:37	688,72	2108,55	11,943	12,256	10,05	6,273	5,962	21	952,565	24,414	2074,243	0	200,674	200,674	99,712	0	0	0	0	0	0	0
11:41:37	500	2113,55	11,943	12,353	10,079	6,325	5,969	21	952,565	24,414	2074,282	0	200,674	200,674	99,712	0	0	0	0	0	0	0
11:41:37	555,053	2119,101	11,992	12,451	10,108	6,382	5,977	21	952,565	24,414	2074,327	0	200,674	200,674	99,712	0	0	0	0	0	0	0
11:41:37	645,361	2125,555	11,992	12,646	10,144	6,449	5,986	21	952,565	24,414	2074,378	0	200,674	200,674	99,712	0	0	0	0	0	0	0
11:41:37	717,993	2132,734	12,138	12,695	10,177	6,523	5,997	21	952,565	24,414	2074,437	0	200,674	200,674	99,712	0	0	0	0	0	0	0
11:41:37	775,146	2140,486	12,285	12,988	10,213	6,602	6,009	21	952,565	24,414	2074,503	0	200,674	200,674	99,712	0	0	0	0	0	0	0
11:41:37	805,175	2148,538	12,529	13,525	10,246	6,685	6,022	21	952,565	24,414	2074,577	0	200,674	200,674	99,712	0	0	0	0	0	0	0
11:41:37	862,524	2157,163	12,773	13,769	10,282	6,774	6,037	21	952,565	24,414	2074,659	0	200,674	200,674	99,712	0	0	0	0	0	0	0
11:41:37	940,039	2166,563	13,115	13,965	10,317	6,871	6,053	21	952,565	24,414	2074,751	0	200,674	200,674	99,712	0	0	0	0	0	0	0
11:41:37	629,321	2172,857	13,164	14,209	10,351	6,936	6,07	21	952,565	24,414	2074,849	0	200,674	200,674	99,712	0	0	0	0	0	0	0
11:41:37	895,19	2181,808	13,457	14,404	10,386	7,028	6,089	21	953,994	24,414	2074,956	0	200,674	200,674	99,712	0	0	0	0	0	0	0
11:41:37	948,437	2191,293	13,75	14,648	10,424	7,126	6,109	21	953,994	24,414	2075,073	0	200,674	200,674	99,712	0	0	0	0	0	0	0
11:41:37	840,185	2199,695	13,945	14,99	10,461	7,213	6,131	21	953,994	24,414	2075,197	0	200,674	200,674	99,712	0	0	0	0	0	0	0
11:41:37	982,861	2209,523	14,238	15,088	10,502	7,314	6,154	21	953,994	24,414	2075,332	0	200,674	200,674	99,712	0	0	0	0	0	0	0
11:41:37	579,711	2215,32	14,14	15,283	10,54	7,374	6,178	21	953,994	24,414	2075,472	0	200,674	200,674	99,712	0	0	0	0	0	0	0
11:41:37	1040,209	2225,723	14,482	15,527	10,58	7,481	6,204	21	953,994	24,414	2075,622	0	200,674	200,674	99,712	0	0	0	0	0	0	0
11:41:37	642,602	2232,149	14,482	15,429	10,617	7,547	6,23	21	953,994	24,414	2075,779	0	200,674	200,674	99,712	0	0	0	0	0	0	0
11:41:37	955,664	2241,705	14,726	15,722	10,658	7,646	6,258	21	953,994	24,414	2075,945	0	200,674	200,674	99,712	0	0	0	0	0	0	0
11:41:37	841,992	2250,125	14,922	15,967	10,695	7,733	6,287	21	953,994	24,414	2076,119	0	200,674	200,674	99,712	0	0	0	0	0	0	0
11:41:37	627,905	2256,404	14,873	15,82	10,733	7,797	6,316	21	953,994	24,414	2076,299	0	200,674	200,674	99,712	0	0	0	0	0	0	0
11:41:37	763,769	2264,042	15,068	15,82	10,766	7,876	6,347	21	953,994	24,414	2076,487	0	201,127	201,127	99,714	0	0	0	0	0	0	0
11:41:37	795,483	2271,997	15,215	16,162	10,803	7,958	6,379	21	953,994	24,414	2076,682	0	201,127	201,127	99,714	0	0	0	0	0	0	0
11:41:37	801,147	2280,008	15,361	16,308	10,841	8,041	6,411	21	953,994	24,414	2076,886	0	201,127	201,127	99,714	0	0	0	0	0	0	0
11:41:37	811,718	2288,125	15,605	16,504	10,873	8,125	6,445	21	953,994	24,414	2077,097	0	201,127	201,127	99,714	0	0	0	0	0	0	0
11:41:37	528,198	2293,407	15,459	16,406	10,911	8,179	6,479	21	953,994	24,414	2077,313	0	201,127	201,127	99,714	0	0	0	0	0	0	0
11:41:37	759,57	2301,003	15,556	16,162	10,949	8,257	6,514	21	953,994	24,414	2077,537	0	201,127	201,127	99,714	0	0	0	0	0	0	0
11:41:37	726,367	2308,267	15,703	16,504	10,982	8,332	6,549	21	953,994	24,414	2077,767	0	201,127	201,127	99,714	0	0	0	0	0	0	0
11:41:37	669,262	2314,959	15,703	16,504	11,02	8,401	6,586	21	953,994	24,414	2078,004	0	201,127	201,127	99,714	0	0	0	0	0	0	0
11:41:37	848,535	2323,445	15,898	16,552	11,057	8,489	6,623	21	953,994	24,414	2078,25	0	201,127	201,127	99,714	0	0	0	0	0	0	0
11:41:37	590,625	2329,351	15,898	16,504	11,091	8,55	6,661	21	953,994	24,414	2078,501	0	201,127	201,127	99,714	0	0	0	0	0	0	0
11:41:37	795,996	2337,311	16,045	16,699	11,128	8,632	6,699	21	953,994	24,414	2078,76	0	201,127	201,127	99,714	0	0	0	0	0	0	0
11:41:37	945,971	2346,771	16,435	16,943	11,16	8,729	6,739	21	953,994	24,414	2079,028	0	201,127	201,127	99,714	0	0	0	0	0	0	0
11:41:37	661,596	2353,387	16,582	17,236	11,19	8,797	6,779	21	953,994	24,414	2079,303	0	201,127	201,127	99,714	0	0	0	0	0	0	0
11:41:37	839,477	2361,781	16,875	17,431	11,221	8,884	6,821	21	953,994	24,414	2079,585	0	201,127	201,127	99,714	0	0	0	0	0	0	0
11:41:37	538,647	2367,168	16,924	17,627	11,249	8,939	6,862	21	953,994	24,414	2079,873	0	201,127	201,127	99,714	0	0	0	0	0	0	0
11:41:37	750,146	2374,669	17,168	17,724	11,278	9,017	6,904	21	953,994	24,414	2080,167	0	201,127	201,127	99,714	0	0	0	0	0	0	0
11:41:37	836,84	2383,038	17,558	17,92	11,304	9,103	6,948	21	953,994	24,414	2080,47	0	201,127	201,127	99,714	0	0	0	0	0	0	0
11:41:37	595,874	2388,996	17,705	18,261	11,33	9,164	6,991	21	953,994	24,414	2080,779	0	201,127	201,127	99,714	0	0	0	0	0	0	0
11:41:37	703,979	2396,036	17,998	18,457	11,354	9,237	7,035	21	953,994	24,414	2081,094	0	201,127	201,127	99,714	0	0	0	0	0	0	0
11:41:37	604,98	2402,086	18,144	18,359	11,38	9,299	7,08	21	953,994	24,414	2081,415	0	201,127	201,127	99,714	0	0	0	0	0	0	0
11:41:37	589,135	2407,977	18,193	18,603	11,411	9,36	7,124	21	953,994	24,414	2081,742	0	201,127	201,127	99,714	0	0	0	0	0	0	0
11:41:37	434,667	2412,324	18,144	18,506	11,438	9,405	7,169	21	953,994	24,414	2082,072	0	201,127	201,127	99,714	0	0	0	0	0	0	0
11:41:37	593,457	2418,259	18,193	18,506	11,469	9,466	7,214	21	953,994	24,414	2082,408	0	201,127	201,127	99,714	0	0	0	0	0	0	0
11:41:37	299,438	2421,253	18,047	18,359	11,494	9,497	7,259	21	953,994	24,414	2082,747	0	201,127	201,127	99,714	0	0	0	0	0	0	0
11:41:37	598,852	2427,242	18,193	18,506	11,519	9,559	7,304	21	953,994	24,414	2083,092	0	201,127	201,127	99,714	0	0	0	0	0	0	0
11:41:37	493,383	2432,175	18,291	18,506	11,542	9,61	7,349	21	953,994	24,414	2083,441	0	201,127	201,127	99,714	0	0	0	0	0	0	0
11:41:37	497,973	2437,155	18,388	18,701	11,565	9,661	7,394	21	953,994	24,414	2083,794	0	201,127	201,127	99,714	0	0	0	0	0	0	0
11:41:37	621,362	2443,369	18,681	18,994	11,584	9,725	7,44	21	953,994	24,414	2084,154	0	201,127	201,127	99,714	0	0	0	0	0	0	0
11:41:37	400,561	2447,374	18,681	18,945	11,606	9,766	7,486	21	953,994	24,414	2084,517	0	201,127	201,127	99,714	0	0	0	0	0	0	0
11:41:37	345,434	2450,829	18,681	18,945	11,626	9,802	7,531	21	953,994	24,414	2084,884	0	201,127	201,127	99,714	0	0	0	0	0	0	0
11:41:37	506,982	2455,899	18,779	18,945	11,649	9,854	7,577	21	953,994	24,414	2085,254	0	201,127	201,127	99,714	0	0	0	0	0	0	0
11:41:37	425,83	2460,157	18,877	18,994	11,668	9,898	7,622	21	953,994	24,414	2085,629	0	201,127	201,127	99,714	0	0	0	0	0	0	0
11:41:37	426,025	2464,417	18,828	19,14	11,694	9,942	7,668	21	953,994	24,414	2086,008	0	201,127	201,127	99,714	0	0	0	0	0	0	0
11:41:37	332,519	2467,742	18,828	19,189	11,713	9,976	7,713	21	953,994	24,414	2086,389	0	201,127	201,127	99,714	0	0	0	0	0	0	0
11:41:37	396,215	2471,704	18,974	19,189	11,728	10,017	7,758	21	953,994	24,414	2086,775	0	201,127	201,127	99,714	0	0	0	0	0	0	0
11:41:37	377,563	2475,48	19,023	19,238	11,746	10,056	7,803	21	953,994	24,414	2087,163	0	201,127	201,127	99,714	0	0	0	0	0	0	0
11:41:37	345,898	2478,939	19,121	19,238	11,76	10,092	7,848	21	953,994	24,414	2087,555	0	201,127	201,127	99,714	0	0	0	0	0	0	0
11:41:37	442,895	2483,368	19,316	19,482	11,775	10,137	7,893	21	953,994	24,414	2087,951	0	201,127	201,127	99,714	0	0	0	0	0	0	0
11:41:37	295,312	2486,321	19,365	19,531	11,789	10,168	7,938	21	953,994	24,414	2088,349	0	201,127	201,127	99,714	0	0	0	0	0	0	0
11:41:37	264,99	2488,971	19,463	19,678	11,798	10,195	7,982	21	953,994	24,414	2088,75	0	201,127	201,127	99,714	0	0	0	0	0	0	0
11:41:37	297,729	2491,948	19,512	19,58	11,812	10,226	8,026	21	953,994	24,414	2089,153	0	201,127	201,127	99,714	0	0	0	0	0	0	0
11:41:37	334,887	2495,297	19,512	19,678	11,831	10,26	8,07	21	953,994	24,414	2089,559	0	201,127	201,127	99,714	0	0	0	0	0	0	0
11:41:37	107,983	2496,377	19,365	19,531	11,845	10,271	8,113	21	953,994	24,414	2089,966	0	201,127	201,127	99,714	0	0	0	0	0	0	0
11:41:37	334,79	2499,725	19,365	19,58	11,864	10,306	8,156	21	953,994	24,414	2090,376	0	201,127	201,127	99,714	0	0	0	0	0	0	0
11:41:37	251,391	2502,239	19,365	19,58	11,878	10,332	8,198	21	953,994	24,414	2090,788	0	201,127	201,127	99,714	0	0	0	0	0	0	0
11:41:37	169,213	2503,931	19,365	19,531	11,888	10,349	8,241	21	953,994	24,414	2091,201	0	201,127	201,127	99,714	0	0	0	0	0	0	0
11:41:37	310,253	2507,034	19,512	19,58	11,897	10,381	8,283	21	953,994	24,414	2091,617	0	201,127	201,127	99,714	0	0	0	0	0	0	0
11:41:37	167,993	2508,713	19,512	19,678	11,907	10,399	8,324	21	953,994	24,414	2092,034	0	201,127	201,127	99,714	0	0	0	0	0	0	0
11:41:37	453,955	2513,253	19,804	19,922	11,916	10,445	8,366	21	953,994	24,414	2092,455	0	201,127	201,127	99,714	0	0	0	0	0	0	0
11:41:37	169,067	2514,944	19,804	19,873	11,926	10,463	8,407	21	953,994	24,414	2092,878	0	201,127	201,127	99,714	0	0	0	0	0	0	0
11:41:37	213,378	2517,078	19,853	19,922	11,935	10,485	8,448	21	953,994	24,414	2093,302	0	201,127	201,127	99,714	0	0	0	0	0	0	0
11:41:37	169,116	2518,769	19,853	20,019	11,945	10,502	8,488	21	953,994	24,414	2093,728	0	201,127	201,127	99,714	0	0	0	0	0	0	0
11:41:37	119,409	2519,963	19,804	19,873	11,954	10,515	8,528	21	953,994	24,414	2094,154	0	201,127	201,127	99,714	0	0	0	0	0	0	0
11:41:37	169,116	2521,654	19,804	19,873	11,963	10,532	8,567	21	953,994	24,414	2094,581	0	201,127	201,127	99,714	0	0	0	0	0	0	0
11:41:37	167,993	2523,334	19,804	19,873	11,973	10,549	8,606	21	953,994	24,414	2095,01	0	201,127	201,127	99,714	0	0	0	0	0	0	0
11:41:37	120,458	2524,538	19,756	19,873	11,982	10,562	8,644	21	953,994	24,414	2095,44	0	201,127	201,127	99,714	0	0	0	0	0	0	0
11:41:37	262,109	2527,16	19,853	19,922	11,992	10,589	8,682	21	953,994	24,414	2095,871	0	201,127	201,127	99,714	0	0	0	0	0	0	0
11:41:37	119,409	2528,354	19,804	19,824	12,001	10,601	8,72	21	953,994	24,414	2096,304	0	201,127	201,127	99,714	0	0	0	0	0	0	0
11:41:37	27,392	2528,628	19,658	19,678	12,011	10,604	8,757	21	953,994	24,414	2096,736	0	201,127	201,127	99,714	0	0	0	0	0	0	0
11:41:37	228,344	2530,911	19,804	19,922	12,016	10,627	8,793	21	953,994	24,414	2097,171	0	201,127	201,127	99,714	0	0	0	0	0	0	0
11:41:38	132,324	2532,234	19,853	20,019	12,02	10,641	8,83	21	953,994	24,414	2097,606	0	201,127	201,127	99,714	0	0	0	0	0	0	0
11:41:38	175,268	2533,987	19,951	19,922	12,025	10,659	8,866	21	953,994	24,414	2098,042	0	201,127	201,127	99,714	0	0	0	0	0	0	0
11:41:38	227,368	2536,261	20,097	20,068	12,03	10,683	8,901	21	953,994	24,414	2098,48	0	201,127	201,127	99,714	0	0	0	0	0	0	0
11:41:38	142,846	2537,689	20,244	20,166	12,03	10,697	8,936	21	953,994	24,414	2098,919	0	201,127	201,127	99,714	0	0	0	0	0	0	0
11:41:38	132,25	2539,012	20,293	20,361	12,034	10,711	8,971	21	953,994	24,414	2099,359	0	201,127	201,127	99,714	0	0	0	0	0	0	0
11:41:38	84,594	2539,858	20,293	20,263	12,039	10,72	9,006	21	953,994	24,414	2099,8	0	201,127	201,127	99,714	0	0	0	0	0	0	0
11:41:38	-59,423	2539,263	20,146	20,215	12,044	10,714	9,039	21	953,994	24,414	2100,239	0	201,127	201,127	99,714	0	0	0	0	0	0	0
11:41:38	121,704	2540,48	20,097	20,166	12,053	10,726	9,072	21	953,994	24,414	2100,68	0	201,127	201,127	99,714	0	0	0	0	0	0	0
11:41:38	-154,614	2538,934	19,853	19,922	12,058	10,71	9,104	21	953,994	24,414	2101,118	0	201,127	201,127	99,714	0	0	0	0	0	0	0
11:41:38	179,785	2540,732	19,951	20,019	12,063	10,729	9,136	21	953,994	24,414	2101,557	0	201,127	201,127	99,714	0	0	0	0	0	0	0
11:41:38	-95,263	2539,779	19,853	19,873	12,063	10,719	9,167	21	953,994	24,414	2101,996	0	201,127	201,127	99,714	0	0	0	0	0	0	0
11:41:38	238,183	2542,161	20,097	20,068	12,063	10,743	9,198	21	953,994	24,414	2102,436	0	201,127	201,127	99,714	0	0	0	0	0	0	0
11:41:38	47,631	2542,638	20,146	20,166	12,063	10,748	9,228	21	953,994	24,414	2102,876	0	201,127	201,127	99,714	0	0	0	0	0	0	0
11:41:38	0	2542,638	20,146	20,215	12,063	10,748	9,258	21	953,994	24,414	2103,316	0	201,127	201,127	99,714	0	0	0	0	0	0	0
11:41:38	0	2542,638	20,146	20,166	12,063	10,748	9,287	21	953,994	24,414	2103,755	0	201,127	201,127	99,714	0	0	0	0	0	0	0
11:41:38	-47,631	2542,161	20,097	20,068	12,063	10,743	9,316	21	953,994	24,414	2104,194	0	201,127	201,127	99,714	0	0	0	0	0	0	0
11:41:38	55,078	2542,712	20,146	20,166	12,063	10,749	9,344	21	953,994	24,414	2104,632	0	201,127	201,127	99,714	0	0	0	0	0	0	0
11:41:38	-47,656	2542,235	20,097	20,166	12,063	10,744	9,372	21	953,994	24,414	2105,07	0	201,127	201,127	99,714	0	0	0	0	0	0	0
11:41:38	0	2542,235	20,097	20,166	12,063	10,744	9,398	21	953,994	24,414	2105,507	0	201,127	201,127	99,714	0	0	0	0	0	0	0
11:41:38	0	2542,235	20,097	20,166	12,063	10,744	9,425	21	953,994	24,414	2105,944	0	201,127	201,127	99,714	0	0	0	0	0	0	0
11:41:38	0	2542,235	20,097	20,166	12,063	10,744	9,451	21	953,994	24,414	2106,381	0	201,127	201,127	99,714	0	0	0	0	0	0	0
11:41:38	0	2542,235	20,097	20,068	12,063	10,744	9,476	21	953,994	24,414	2106,817	0	201,127	201,127	99,714	0	0	0	0	0	0	0
11:41:38	-102,685	2541,209	20	20,166	12,063	10,734	9,501	21	953,994	24,414	2107,251	0	201,127	201,127	99,714	0	0	0	0	0	0	0
11:41:38	7,421	2541,283	20	19,873	12,063	10,734	9,525	21	953,994	24,414	2107,685	0	201,127	201,127	99,714	0	0	0	0	0	0	0
11:41:38	95,263	2542,235	20,097	20,068	12,063	10,744	9,549	21	953,994	24,414	2108,119	0	201,127	201,127	99,714	0	0	0	0	0	0	0
11:41:38	-142,895	2540,807	19,951	19,922	12,063	10,729	9,572	21	953,994	24,414	2108,552	0	201,127	201,127	99,714	0	0	0	0	0	0	0
11:41:38	-7,446	2540,732	19,951	20,019	12,063	10,729	9,595	21	953,994	24,414	2108,984	0	201,127	201,127	99,714	0	0	0	0	0	0	0
11:41:38	-142,871	2539,303	19,804	19,824	12,063	10,714	9,617	21	953,994	24,414	2109,415	0	201,127	201,127	99,714	0	0	0	0	0	0	0
11:41:38	47,607	2539,779	19,853	19,824	12,063	10,719	9,638	21	953,994	24,414	2109,845	0	201,127	201,127	99,714	0	0	0	0	0	0	0
11:41:38	-47,607	2539,303	19,804	19,873	12,063	10,714	9,659	21	953,994	24,414	2110,274	0	201,127	201,127	99,714	0	0	0	0	0	0	0
11:41:38	142,871	2540,732	19,951	19,922	12,063	10,729	9,68	21,2	952,565	24,414	2110,705	0	201,127	201,127	99,714	0	0	0	0	0	0	0
11:41:38	-87,5	2539,857	19,853	19,873	12,063	10,72	9,701	21,2	952,565	24,414	2111,134	0	201,127	201,127	99,714	0	0	0	0	0	0	0
11:41:38	0	2539,857	19,853	19,922	12,063	10,72	9,721	21,2	952,565	24,414	2111,562	0	201,127	201,127	99,714	0	0	0	0	0	0	0
11:41:38	0	2539,857	19,853	19,873	12,063	10,72	9,74	21,2	952,565	24,414	2111,991	0	201,127	201,127	99,714	0	0	0	0	0	0	0
11:41:38	95,312	2540,81	19,951	19,922	12,063	10,73	9,76	21,2	952,565	24,414	2112,419	0	201,127	201,127	99,714	0	0	0	0	0	0	0
11:41:38	0	2540,81	19,951	19,922	12,063	10,73	9,779	21,2	952,565	24,414	2112,848	0	201,127	201,127	99,714	0	0	0	0	0	0	0
11:41:38	47,656	2541,287	20	20,019	12,063	10,734	9,797	21,2	952,565	24,414	2113,276	0	201,127	201,127	99,714	0	0	0	0	0	0	0
11:41:38	95,312	2542,24	20,097	20,068	12,063	10,744	9,816	21,2	952,565	24,414	2113,705	0	201,127	201,127	99,714	0	0	0	0	0	0	0
11:41:38	-95,312	2541,287	20	20,019	12,063	10,734	9,834	21,2	952,565	24,414	2114,132	0	201,127	201,127	99,714	0	0	0	0	0	0	0
11:41:38	-47,656	2540,81	19,951	19,922	12,063	10,73	9,852	21,2	952,565	24,414	2114,559	0	201,127	201,127	99,714	0	0	0	0	0	0	0
11:41:38	0	2540,81	19,951	20,019	12,063	10,73	9,869	21,2	952,565	24,414	2114,985	0	202,49	202,49	99,719	0	0	0	0	0	0	0
11:41:38	142,968	2542,24	20,097	20,166	12,063	10,744	9,886	21,2	952,565	24,414	2115,413	0	202,49	202,49	99,719	0	0	0	0	0	0	0
11:41:38	-95,312	2541,287	20	20,068	12,063	10,734	9,903	21,2	952,565	24,414	2115,839	0	202,49	202,49	99,719	0	0	0	0	0	0	0
11:41:38	-47,656	2540,81	19,951	19,922	12,063	10,73	9,919	21,2	952,565	24,414	2116,264	0	202,49	202,49	99,719	0	0	0	0	0	0	0
11:41:38	47,656	2541,287	20	19,922	12,063	10,734	9,935	21,2	952,565	24,414	2116,689	0	202,49	202,49	99,719	0	0	0	0	0	0	0
11:41:38	-47,656	2540,81	19,951	19,922	12,063	10,73	9,95	21,2	952,565	24,414	2117,113	0	202,49	202,49	99,719	0	0	0	0	0	0	0
11:41:38	7,446	2540,885	19,951	19,873	12,063	10,73	9,966	21,2	952,565	24,414	2117,537	0	202,49	202,49	99,719	0	0	0	0	0	0	0
11:41:38	40,209	2541,287	20	19,922	12,063	10,734	9,981	21,2	952,565	24,414	2117,96	0	202,49	202,49	99,719	0	0	0	0	0	0	0
11:41:38	-47,656	2540,81	19,951	19,873	12,063	10,73	9,995	21,2	952,565	24,414	2118,383	0	202,49	202,49	99,719	0	0	0	0	0	0	0
11:41:38	-95,312	2539,857	19,853	19,824	12,063	10,72	10,01	21,2	952,565	24,414	2118,805	0	202,49	202,49	99,719	0	0	0	0	0	0	0
11:41:38	-47,631	2539,381	19,804	19,726	12,063	10,715	10,023	21,2	952,565	24,414	2119,225	0	202,49	202,49	99,719	0	0	0	0	0	0	0
11:41:38	190,6	2541,287	20	20,068	12,063	10,734	10,037	21,2	952,565	24,414	2119,647	0	202,49	202,49	99,719	0	0	0	0	0	0	0
11:41:38	-190,6	2539,381	19,804	19,824	12,063	10,715	10,051	21,2	952,565	24,414	2120,067	0	202,49	202,49	99,719	0	0	0	0	0	0	0
11:41:38	47,631	2539,857	19,853	19,824	12,063	10,72	10,064	21,2	952,565	24,414	2120,487	0	202,49	202,49	99,719	0	0	0	0	0	0	0
11:41:38	95,312	2540,81	19,951	19,922	12,063	10,73	10,077	21,2	952,565	24,414	2120,907	0	202,49	202,49	99,719	0	0	0	0	0	0	0
11:41:38	47,656	2541,287	20	20,019	12,063	10,734	10,09	21,2	952,565	24,414	2121,327	0	202,49	202,49	99,719	0	0	0	0	0	0	0
11:41:38	-142,968	2539,857	19,853	19,824	12,063	10,72	10,102	21,2	952,565	24,414	2121,745	0	202,49	202,49	99,719	0	0	0	0	0	0	0
11:41:38	95,312	2540,81	19,951	20,019	12,063	10,73	10,114	21,2	952,565	24,414	2122,164	0	202,49	202,49	99,719	0	0	0	0	0	0	0
11:41:38	0	2540,81	19,951	19,922	12,063	10,73	10,126	21,2	952,565	24,414	2122,583	0	202,49	202,49	99,719	0	0	0	0	0	0	0
11:41:38	-95,312	2539,857	19,853	19,922	12,063	10,72	10,138	21,2	952,565	24,414	2123	0	202,49	202,49	99,719	0	0	0	0	0	0	0
11:41:38	95,312	2540,81	19,951	20,019	12,063	10,73	10,15	21,2	952,565	24,414	2123,418	0	202,49	202,49	99,719	0	0	0	0	0	0	0
11:41:38	-190,6	2538,904	19,756	19,678	12,063	10,71	10,161	21,2	952,565	24,414	2123,834	0	202,49	202,49	99,719	0	0	0	0	0	0	0
11:41:38	47,656	2539,381	19,804	19,726	12,063	10,715	10,171	21,2	952,565	24,414	2124,249	0	202,49	202,49	99,719	0	0	0	0	0	0	0
11:41:38	47,631	2539,857	19,853	19,922	12,063	10,72	10,182	21,2	952,565	24,414	2124,665	0	202,49	202,49	99,719	0	0	0	0	0	0	0
11:41:38	0	2539,857	19,853	19,922	12,063	10,72	10,193	21,2	952,565	24,414	2125,08	0	202,49	202,49	99,719	0	0	0	0	0	0	0
11:41:38	0	2539,857	19,853	19,873	12,063	10,72	10,203	21,2	952,565	24,414	2125,495	0	202,49	202,49	99,719	0	0	0	0	0	0	0
11:41:38	142,968	2541,287	20	20,019	12,063	10,734	10,214	21,2	952,565	24,414	2125,91	0	202,49	202,49	99,719	0	0	0	0	0	0	0
11:41:38	-190,6	2539,381	19,804	19,726	12,063	10,715	10,223	21,2	952,565	24,414	2126,324	0	202,49	202,49	99,719	0	0	0	0	0	0	0
11:41:38	47,631	2539,857	19,853	19,824	12,063	10,72	10,233	21,2	952,565	24,414	2126,737	0	202,49	202,49	99,719	0	0	0	0	0	0	0
11:41:38	0	2539,857	19,853	19,922	12,063	10,72	10,243	21,2	952,565	24,414	2127,15	0	202,49	202,49	99,719	0	0	0	0	0	0	0
11:41:38	0	2539,857	19,853	19,922	12,063	10,72	10,252	21,2	952,565	24,414	2127,563	0	202,49	202,49	99,719	0	0	0	0	0	0	0
11:41:38	0	2539,857	19,853	19,922	12,063	10,72	10,261	21,2	952,565	24,414	2127,975	0	202,49	202,49	99,719	0	0	0	0	0	0	0
11:41:38	0	2539,857	19,853	19,873	12,063	10,72	10,27	21,2	952,565	24,414	2128,387	0	202,49	202,49	99,719	0	0	0	0	0	0	0
11:41:38	95,312	2540,81	19,951	19,922	12,063	10,73	10,279	21,2	952,565	24,414	2128,799	0	202,49	202,49	99,719	0	0	0	0	0	0	0
11:41:38	47,656	2541,287	20	20,068	12,063	10,734	10,288	21,2	952,565	24,414	2129,212	0	202,49	202,49	99,719	0	0	0	0	0	0	0
11:41:38	0	2541,287	20	20,019	12,063	10,734	10,297	21,2	952,565	24,414	2129,624	0	202,49	202,49	99,719	0	0	0	0	0	0	0
11:41:38	-40,209	2540,885	19,951	19,824	12,063	10,73	10,305	21,2	952,565	24,414	2130,035	0	202,49	202,49	99,719	0	0	0	0	0	0	0
11:41:38	47,656	2541,361	20	20,068	12,063	10,735	10,314	21,2	952,565	24,414	2130,446	0	202,49	202,49	99,719	0	0	0	0	0	0	0
11:41:38	0	2541,361	20	20,068	12,063	10,735	10,322	21,2	952,565	24,414	2130,857	0	202,49	202,49	99,719	0	0	0	0	0	0	0
11:41:38	-55,102	2540,81	19,951	19,922	12,063	10,73	10,33	21,2	952,565	24,414	2131,267	0	202,49	202,49	99,719	0	0	0	0	0	0	0
11:41:38	47,656	2541,287	20	20,068	12,063	10,734	10,338	21,2	952,565	24,414	2131,677	0	202,49	202,49	99,719	0	0	0	0	0	0	0
11:41:38	7,446	2541,361	20	20,019	12,063	10,735	10,346	21,2	952,565	24,414	2132,086	0	202,49	202,49	99,719	0	0	0	0	0	0	0
11:41:38	0	2541,361	20	20,068	12,063	10,735	10,353	21,2	952,565	24,414	2132,495	0	202,49	202,49	99,719	0	0	0	0	0	0	0
11:41:38	-47,656	2540,885	19,951	20,019	12,063	10,73	10,361	21,2	952,565	24,414	2132,904	0	202,49	202,49	99,719	0	0	0	0	0	0	0
11:41:38	-102,758	2539,857	19,853	19,873	12,063	10,72	10,368	21,2	952,565	24,414	2133,311	0	202,49	202,49	99,719	0	0	0	0	0	0	0
11:41:38	82,275	2540,68	19,853	19,824	12,067	10,728	10,375	21,2	952,565	24,414	2133,718	0	202,49	202,49	99,719	0	0	0	0	0	0	0
11:41:38	-95,312	2539,727	19,756	19,726	12,067	10,718	10,382	21,2	952,565	24,414	2134,124	0	202,49	202,49	99,719	0	0	0	0	0	0	0
11:41:38	95,312	2540,68	19,853	20,019	12,067	10,728	10,388	21,2	952,565	24,414	2134,531	0	202,49	202,49	99,719	0	0	0	0	0	0	0
11:41:38	-122,46	2539,455	19,804	19,873	12,063	10,716	10,395	21,2	952,565	24,414	2134,936	0	202,49	202,49	99,719	0	0	0	0	0	0	0
11:41:38	-55,102	2538,904	19,756	19,726	12,063	10,71	10,401	21,2	952,565	24,414	2135,34	0	202,49	202,49	99,719	0	0	0	0	0	0	0
11:41:38	95,288	2539,857	19,853	19,873	12,063	10,72	10,407	21,2	952,565	24,414	2135,744	0	202,49	202,49	99,719	0	0	0	0	0	0	0
11:41:38	95,312	2540,81	19,951	19,922	12,063	10,73	10,414	21,2	952,565	24,414	2136,149	0	202,49	202,49	99,719	0	0	0	0	0	0	0
11:41:38	-95,312	2539,857	19,853	19,922	12,063	10,72	10,42	21,2	952,565	24,414	2136,553	0	202,49	202,49	99,719	0	0	0	0	0	0	0
11:41:38	0	2539,857	19,853	19,873	12,063	10,72	10,425	21,2	952,565	24,414	2136,956	0	202,49	202,49	99,719	0	0	0	0	0	0	0
11:41:38	0	2539,857	19,853	19,873	12,063	10,72	10,431	21,2	952,565	24,414	2137,359	0	202,49	202,49	99,719	0	0	0	0	0	0	0
11:41:38	0	2539,857	19,853	19,873	12,063	10,72	10,437	21,2	952,565	24,414	2137,761	0	202,49	202,49	99,719	0	0	0	0	0	0	0
11:41:38	0	2539,857	19,853	19,873	12,063	10,72	10,442	21,2	952,565	24,414	2138,163	0	202,49	202,49	99,719	0	0	0	0	0	0	0
11:41:38	0	2539,857	19,853	19,824	12,063	10,72	10,448	21,2	952,565	24,414	2138,565	0	202,49	202,49	99,719	0	0	0	0	0	0	0
11:41:38	-47,631	2539,381	19,804	19,726	12,063	10,715	10,453	21,2	952,565	24,414	2138,966	0	202,49	202,49	99,719	0	0	0	0	0	0	0
11:41:38	47,631	2539,857	19,853	19,873	12,063	10,72	10,458	21,2	952,565	24,414	2139,366	0	202,49	202,49	99,719	0	0	0	0	0	0	0
11:41:38	95,312	2540,81	19,951	19,922	12,063	10,73	10,464	21,2	952,565	24,414	2139,768	0	202,49	202,49	99,719	0	0	0	0	0	0	0
11:41:38	0	2540,81	19,951	19,873	12,063	10,73	10,469	21,2	952,565	24,414	2140,169	0	202,49	202,49	99,719	0	0	0	0	0	0	0
11:41:39	142,968	2542,24	20,097	20,166	12,063	10,744	10,474	21,2	952,565	24,414	2140,571	0	202,49	202,49	99,719	0	0	0	0	0	0	0
11:41:39	-230,834	2539,932	19,853	19,873	12,063	10,72	10,479	21,2	952,565	24,414	2140,97	0	202,49	202,49	99,719	0	0	0	0	0	0	0
11:41:39	-7,446	2539,857	19,853	19,824	12,063	10,72	10,484	21,2	952,565	24,414	2141,369	0	202,49	202,49	99,719	0	0	0	0	0	0	0
11:41:39	0	2539,857	19,853	19,824	12,063	10,72	10,488	21,2	952,565	24,414	2141,767	0	202,49	202,49	99,719	0	0	0	0	0	0	0
11:41:39	-47,631	2539,381	19,804	19,873	12,063	10,715	10,493	21,2	952,565	24,414	2142,165	0	202,49	202,49	99,719	0	0	0	0	0	0	0
11:41:39	55,078	2539,932	19,853	19,873	12,063	10,72	10,497	21,2	952,565	24,414	2142,563	0	202,49	202,49	99,719	0	0	0	0	0	0	0
11:41:39	-55,078	2539,381	19,804	19,726	12,063	10,715	10,502	21,2	952,565	24,414	2142,96	0	202,49	202,49	99,719	0	0	0	0	0	0	0
11:41:39	47,631	2539,857	19,853	19,873	12,063	10,72	10,506	21,2	952,565	24,414	2143,356	0	202,49	202,49	99,719	0	0	0	0	0	0	0
11:41:39	-47,631	2539,381	19,804	19,678	12,063	10,715	10,51	21,2	952,565	24,414	2143,752	0	202,49	202,49	99,719	0	0	0	0	0	0	0
11:41:39	-47,656	2538,904	19,756	19,678	12,063	10,71	10,514	21,2	952,565	24,414	2144,148	0	202,49	202,49	99,719	0	0	0	0	0	0	0
11:41:39	-238,159	2536,523	19,512	19,385	12,063	10,685	10,517	21,2	952,565	24,414	2144,54	0	202,49	202,49	99,719	0	0	0	0	0	0	0
11:41:39	-333,276	2533,19	19,17	18,799	12,063	10,651	10,52	21,2	952,565	24,414	2144,929	0	202,49	202,49	99,719	0	0	0	0	0	0	0
11:41:39	-417,529	2529,015	18,828	18,31	12,058	10,608	10,522	21,2	952,565	24,414	2145,313	0	202,49	202,49	99,719	0	0	0	0	0	0	0
11:41:39	-775,415	2521,26	18,291	17,627	12,044	10,528	10,522	21,2	952,565	24,414	2145,689	0	202,49	202,49	99,719	0	0	0	0	0	0	0
11:41:39	-710,986	2514,151	17,9	17,041	12,025	10,455	10,52	21,2	952,565	24,414	2146,057	0	202,49	202,49	99,719	0	0	0	0	0	0	0
11:41:39	-696,215	2507,188	17,705	16,699	11,997	10,383	10,518	21,2	952,565	24,414	2146,418	0	202,49	202,49	99,719	0	0	0	0	0	0	0
11:41:39	-575,83	2501,43	17,803	16,699	11,959	10,324	10,514	21,2	952,565	24,414	2146,773	0	202,49	202,49	99,719	0	0	0	0	0	0	0
11:41:39	-433,837	2497,092	18,047	16,845	11,921	10,279	10,509	21,2	952,565	24,414	2147,124	0	202,49	202,49	99,719	0	0	0	0	0	0	0
11:41:39	-720,361	2489,888	17,998	16,845	11,883	10,205	10,503	21,2	952,565	24,414	2147,467	0	202,49	202,49	99,719	0	0	0	0	0	0	0
11:41:39	-669,97	2483,188	17,998	16,748	11,845	10,135	10,496	21,2	952,565	24,414	2147,802	0	202,49	202,49	99,719	0	0	0	0	0	0	0
11:41:39	-668,53	2476,503	17,998	16,552	11,807	10,067	10,488	21,2	952,565	24,414	2148,131	0	202,49	202,49	99,719	0	0	0	0	0	0	0
11:41:39	-866,772	2467,835	17,705	16,406	11,775	9,977	10,478	21,2	952,565	24,414	2148,451	0	202,49	202,49	99,719	0	0	0	0	0	0	0
11:41:39	-862,036	2459,215	17,412	16,162	11,742	9,888	10,466	21,2	952,565	24,414	2148,762	0	202,49	202,49	99,719	0	0	0	0	0	0	0
11:41:39	-877,856	2450,436	17,021	15,674	11,714	9,798	10,453	21,2	952,565	24,414	2149,063	0	202,49	202,49	99,719	0	0	0	0	0	0	0
11:41:39	-672,46	2443,712	16,924	15,625	11,681	9,728	10,439	21,2	952,565	24,414	2149,358	0	202,49	202,49	99,719	0	0	0	0	0	0	0
11:41:39	-623,144	2437,48	16,875	15,82	11,648	9,664	10,424	21,2	952,565	24,414	2149,646	0	202,49	202,49	99,719	0	0	0	0	0	0	0
11:41:39	-706,298	2430,417	16,826	15,82	11,611	9,591	10,407	21,2	952,565	24,414	2149,927	0	202,49	202,49	99,719	0	0	0	0	0	0	0
11:41:39	-608,007	2424,337	16,875	15,82	11,574	9,529	10,39	21,2	952,565	24,414	2150,201	0	202,49	202,49	99,719	0	0	0	0	0	0	0
11:41:39	-452,978	2419,807	17,07	16,211	11,538	9,482	10,372	21,2	953,994	24,414	2150,471	0	202,49	202,49	99,719	0	0	0	0	0	0	0
11:41:39	-582,739	2413,98	17,07	16,211	11,506	9,422	10,354	21,2	953,994	24,414	2150,734	0	202,49	202,49	99,719	0	0	0	0	0	0	0
11:41:39	-741,04	2406,57	16,875	16,015	11,474	9,346	10,334	21,2	953,994	24,414	2150,99	0	202,49	202,49	99,719	0	0	0	0	0	0	0
11:41:39	-686,767	2399,702	16,533	15,625	11,454	9,275	10,313	21,2	953,994	24,414	2151,239	0	202,49	202,49	99,719	0	0	0	0	0	0	0
11:41:39	-786,474	2391,837	16,093	15,332	11,433	9,194	10,291	21,2	953,994	24,414	2151,479	0	202,49	202,49	99,719	0	0	0	0	0	0	0
11:41:39	-528,393	2386,553	15,898	15,185	11,414	9,139	10,269	21,2	953,994	24,414	2151,714	0	202,49	202,49	99,719	0	0	0	0	0	0	0
11:41:39	-687,67	2379,677	15,556	14,941	11,394	9,068	10,245	21,2	953,994	24,414	2151,943	0	202,49	202,49	99,719	0	0	0	0	0	0	0
11:41:39	-540,649	2374,27	15,41	14,648	11,371	9,013	10,221	21,2	953,994	24,414	2152,165	0	202,49	202,49	99,719	0	0	0	0	0	0	0
11:41:39	-603,93	2368,231	15,263	14,599	11,345	8,95	10,196	21,2	953,994	24,414	2152,381	0	202,49	202,49	99,719	0	0	0	0	0	0	0
11:41:39	-410,546	2364,125	15,361	14,599	11,316	8,908	10,171	21,2	953,994	24,414	2152,593	0	202,49	202,49	99,719	0	0	0	0	0	0	0
11:41:39	-419,091	2359,934	15,556	14,99	11,282	8,865	10,145	21,2	953,994	24,414	2152,801	0	203,097	203,097	99,722	0	0	0	0	0	0	0
11:41:39	-528,735	2354,647	15,556	14,99	11,252	8,81	10,119	21,2	953,994	24,414	2153,003	0	203,097	203,097	99,722	0	0	0	0	0	0	0
11:41:39	-567,065	2348,976	15,459	14,795	11,225	8,752	10,092	21,2	953,994	24,414	2153,199	0	203,097	203,097	99,722	0	0	0	0	0	0	0
11:41:39	-597,265	2343,004	15,263	14,599	11,202	8,69	10,065	21,2	953,994	24,414	2153,388	0	203,097	203,097	99,722	0	0	0	0	0	0	0
11:41:39	-597,387	2337,03	14,97	14,404	11,184	8,629	10,036	21,2	953,994	24,414	2153,572	0	203,097	203,097	99,722	0	0	0	0	0	0	0
11:41:39	-647,802	2330,552	14,629	14,111	11,166	8,562	10,008	21,2	953,994	24,414	2153,749	0	203,097	203,097	99,722	0	0	0	0	0	0	0
11:41:39	-391,601	2326,636	14,482	14,111	11,152	8,522	9,978	21,2	953,994	24,414	2153,922	0	203,097	203,097	99,722	0	0	0	0	0	0	0
11:41:39	-434,619	2322,29	14,384	13,916	11,132	8,477	9,949	21,2	953,994	24,414	2154,09	0	203,097	203,097	99,722	0	0	0	0	0	0	0
11:41:39	-555,273	2316,737	14,14	13,72	11,114	8,419	9,919	21,2	953,994	24,414	2154,253	0	203,097	203,097	99,722	0	0	0	0	0	0	0
11:41:39	-409,497	2312,642	14,14	13,623	11,091	8,377	9,889	21,2	953,994	24,414	2154,412	0	203,097	203,097	99,722	0	0	0	0	0	0	0
11:41:39	-351,391	2309,128	14,14	13,623	11,071	8,341	9,858	21,2	953,994	24,414	2154,567	0	203,097	203,097	99,722	0	0	0	0	0	0	0
11:41:39	-410,522	2305,023	14,14	13,623	11,048	8,299	9,828	21,2	953,994	24,414	2154,717	0	203,097	203,097	99,722	0	0	0	0	0	0	0
11:41:39	-458,081	2300,442	14,092	13,72	11,024	8,251	9,797	21,2	953,994	24,414	2154,863	0	203,097	203,097	99,722	0	0	0	0	0	0	0
11:41:39	-423,461	2296,207	13,994	13,72	11,006	8,208	9,766	21,2	953,994	24,414	2155,004	0	203,097	203,097	99,722	0	0	0	0	0	0	0
11:41:39	-439,184	2291,816	13,799	13,574	10,991	8,163	9,734	21,2	953,994	24,414	2155,141	0	203,097	203,097	99,722	0	0	0	0	0	0	0
11:41:39	-378,076	2288,035	13,75	13,427	10,972	8,124	9,703	21,2	953,994	24,414	2155,274	0	203,097	203,097	99,722	0	0	0	0	0	0	0
11:41:39	-340,209	2284,633	13,652	13,427	10,958	8,089	9,671	21,2	953,994	24,414	2155,403	0	203,097	203,097	99,722	0	0	0	0	0	0	0
11:41:39	-379,003	2280,843	13,603	13,33	10,939	8,049	9,639	21,2	953,994	24,414	2155,529	0	203,097	203,097	99,722	0	0	0	0	0	0	0
11:41:39	-388,403	2276,959	13,457	13,183	10,925	8,009	9,607	21,2	953,994	24,414	2155,65	0	203,097	203,097	99,722	0	0	0	0	0	0	0
11:41:39	-332,812	2273,63	13,457	13,232	10,906	7,975	9,575	21,2	953,994	24,414	2155,768	0	203,097	203,097	99,722	0	0	0	0	0	0	0
11:41:39	-332,788	2270,303	13,457	13,183	10,888	7,941	9,543	21,2	953,994	24,414	2155,883	0	203,097	203,097	99,722	0	0	0	0	0	0	0
11:41:39	-331,738	2266,985	13,457	13,183	10,869	7,907	9,511	21,2	953,994	24,414	2155,994	0	203,097	203,097	99,722	0	0	0	0	0	0	0
11:41:39	-284,423	2264,141	13,506	13,183	10,85	7,877	9,479	21,2	953,994	24,414	2156,102	0	203,097	203,097	99,722	0	0	0	0	0	0	0
11:41:39	-155,566	2262,585	13,603	13,232	10,836	7,861	9,447	21,2	953,994	24,414	2156,209	0	203,097	203,097	99,722	0	0	0	0	0	0	0
11:41:39	-332,861	2259,257	13,603	13,232	10,817	7,827	9,416	21,2	953,994	24,414	2156,312	0	203,097	203,097	99,722	0	0	0	0	0	0	0
11:41:39	-424,951	2255,007	13,506	13,33	10,798	7,783	9,384	21,2	953,994	24,414	2156,411	0	203,097	203,097	99,722	0	0	0	0	0	0	0
11:41:39	-334,326	2251,664	13,408	13,086	10,785	7,749	9,352	21,2	953,994	24,414	2156,506	0	203,097	203,097	99,722	0	0	0	0	0	0	0
11:41:39	-389,086	2247,773	13,261	12,89	10,77	7,709	9,319	21,2	953,994	24,414	2156,597	0	203,097	203,097	99,722	0	0	0	0	0	0	0
11:41:39	-397,9	2243,794	13,017	12,744	10,761	7,667	9,287	21,2	953,994	24,414	2156,684	0	203,097	203,097	99,722	0	0	0	0	0	0	0
11:41:39	-333,007	2240,464	12,92	12,646	10,747	7,633	9,255	21,2	953,994	24,414	2156,768	0	203,097	203,097	99,722	0	0	0	0	0	0	0
11:41:39	-311,181	2237,352	12,773	12,451	10,737	7,601	9,222	21,2	953,994	24,414	2156,849	0	203,097	203,097	99,722	0	0	0	0	0	0	0
11:41:39	-316,357	2234,189	12,773	12,451	10,719	7,568	9,19	21,2	953,994	24,414	2156,926	0	203,097	203,097	99,722	0	0	0	0	0	0	0
11:41:39	-260,4	2231,585	12,773	12,5	10,705	7,542	9,157	21,2	953,994	24,414	2157,001	0	203,097	203,097	99,722	0	0	0	0	0	0	0
11:41:39	-211,376	2229,471	12,822	12,549	10,69	7,52	9,125	21,2	953,994	24,414	2157,073	0	203,097	203,097	99,722	0	0	0	0	0	0	0
11:41:39	-314,233	2226,328	12,822	12,5	10,672	7,487	9,093	21,2	953,994	24,414	2157,142	0	203,097	203,097	99,722	0	0	0	0	0	0	0
11:41:39	-313,11	2223,197	12,675	12,451	10,662	7,455	9,061	21,2	953,994	24,414	2157,209	0	203,097	203,097	99,722	0	0	0	0	0	0	0
11:41:39	-287,915	2220,318	12,627	12,353	10,648	7,425	9,029	21,2	953,994	24,414	2157,272	0	203,097	203,097	99,722	0	0	0	0	0	0	0
11:41:39	-193,09	2218,387	12,675	12,353	10,635	7,406	8,997	21,2	953,994	24,414	2157,333	0	203,097	203,097	99,722	0	0	0	0	0	0	0
11:41:39	-294,384	2215,443	12,627	12,353	10,621	7,375	8,965	21,2	953,994	24,414	2157,391	0	203,097	203,097	99,722	0	0	0	0	0	0	0
11:41:39	-244,36	2213	12,627	12,256	10,607	7,35	8,934	21,2	953,994	24,414	2157,447	0	203,097	203,097	99,722	0	0	0	0	0	0	0
11:41:39	-392,871	2209,071	12,529	12,256	10,59	7,31	8,902	21,2	953,994	24,414	2157,498	0	203,097	203,097	99,722	0	0	0	0	0	0	0
11:41:39	-161,254	2207,459	12,627	12,256	10,576	7,293	8,87	21,2	953,994	24,414	2157,548	0	203,097	203,097	99,722	0	0	0	0	0	0	0
11:41:39	-342,26	2204,036	12,529	12,256	10,561	7,258	8,839	21,2	953,994	24,414	2157,595	0	203,097	203,097	99,722	0	0	0	0	0	0	0
11:41:39	-141,894	2202,617	12,627	12,256	10,548	7,243	8,807	21,2	953,994	24,414	2157,64	0	203,097	203,097	99,722	0	0	0	0	0	0	0
11:41:39	-338,989	2199,227	12,529	12,256	10,534	7,208	8,776	21,2	953,994	24,414	2157,681	0	203,097	203,097	99,722	0	0	0	0	0	0	0
11:41:39	-277,197	2196,455	12,48	12,109	10,521	7,179	8,745	21,2	953,994	24,414	2157,72	0	203,097	203,097	99,722	0	0	0	0	0	0	0
11:41:39	-314,648	2193,309	12,334	12,06	10,511	7,147	8,713	21,2	953,994	24,414	2157,755	0	203,097	203,097	99,722	0	0	0	0	0	0	0
11:41:39	-225,292	2191,056	12,285	11,963	10,501	7,124	8,682	21,2	953,994	24,414	2157,789	0	203,097	203,097	99,722	0	0	0	0	0	0	0
11:41:39	-362,939	2187,426	12,138	11,963	10,488	7,086	8,651	21,2	953,994	24,414	2157,818	0	203,097	203,097	99,722	0	0	0	0	0	0	0
11:41:39	-177,954	2185,647	12,187	11,963	10,475	7,068	8,62	21,2	953,994	24,414	2157,846	0	203,097	203,097	99,722	0	0	0	0	0	0	0
11:41:39	-315,454	2182,492	12,041	11,816	10,465	7,036	8,589	21,2	953,994	24,414	2157,871	0	203,097	203,097	99,722	0	0	0	0	0	0	0
11:41:39	-268,334	2179,809	11,992	11,767	10,452	7,008	8,558	21,2	953,994	24,414	2157,893	0	203,097	203,097	99,722	0	0	0	0	0	0	0
11:41:39	-193,139	2177,878	12,041	11,816	10,439	6,988	8,527	21,2	953,994	24,414	2157,913	0	203,097	203,097	99,722	0	0	0	0	0	0	0
11:41:39	-165,649	2176,221	12,138	11,816	10,424	6,971	8,497	21,2	953,994	24,414	2157,932	0	203,097	203,097	99,722	0	0	0	0	0	0	0
11:41:39	-177,636	2174,445	12,138	11,767	10,414	6,953	8,466	21,2	953,994	24,414	2157,948	0	203,097	203,097	99,722	0	0	0	0	0	0	0
11:41:39	-350,219	2170,942	12,041	11,767	10,399	6,916	8,436	21,2	953,994	24,414	2157,961	0	203,097	203,097	99,722	0	0	0	0	0	0	0
11:41:39	-192,285	2169,02	11,943	11,718	10,394	6,897	8,406	21,2	953,994	24,414	2157,972	0	203,097	203,097	99,722	0	0	0	0	0	0	0
11:41:39	-250,39	2166,516	11,845	11,621	10,385	6,871	8,376	21,2	953,994	24,414	2157,981	0	203,097	203,097	99,722	0	0	0	0	0	0	0
11:41:39	-201	2164,506	11,845	11,621	10,373	6,85	8,346	21,2	953,994	24,414	2157,987	0	203,097	203,097	99,722	0	0	0	0	0	0	0
11:41:39	-269,506	2161,811	11,748	11,572	10,363	6,822	8,316	21,2	953,994	24,414	2157,991	0	203,097	203,097	99,722	0	0	0	0	0	0	0
11:41:39	-295,605	2158,855	11,601	11,425	10,354	6,792	8,286	21,2	953,994	24,414	2157,992	0	203,097	203,097	99,722	0	0	0	0	0	0	0
11:41:39	-270,629	2156,148	11,504	11,523	10,344	6,764	8,256	21,2	953,994	24,414	2156,148	0	203,097	203,097	99,722	0	0	0	0	0	0	0
11:41:39	-160,083	2154,547	11,504	11,425	10,335	6,747	8,226	21,2	953,994	24,414	2154,547	0	203,097	203,097	99,722	0	0	0	0	0	0	0
11:41:39	-116,479	2153,383	11,601	11,523	10,323	6,735	8,197	21,2	953,994	24,414	2153,383	0	203,097	203,097	99,722	0	0	0	0	0	0	0
11:41:40	-252,27	2150,86	11,504	11,425	10,314	6,709	8,168	21,2	953,994	24,414	2150,86	0	203,097	203,097	99,722	0	0	0	0	0	0	0
11:41:40	-143,212	2149,428	11,455	11,377	10,308	6,695	8,139	21,2	953,994	24,414	2149,428	0	203,097	203,097	99,722	0	0	0	0	0	0	0
11:41:40	-282,495	2146,603	11,308	11,23	10,3	6,666	8,11	21,2	953,994	24,414	2146,603	0	203,097	203,097	99,722	0	0	0	0	0	0	0
11:41:40	-263,427	2143,969	11,113	11,084	10,295	6,638	8,081	21,2	953,994	24,414	2143,969	0	203,097	203,097	99,722	0	0	0	0	0	0	0
11:41:40	-82,739	2143,141	11,113	11,035	10,291	6,63	8,053	21,2	953,994	24,414	2143,141	0	203,097	203,097	99,722	0	0	0	0	0	0	0
11:41:40	-217,895	2140,962	10,966	10,888	10,286	6,607	8,025	21,2	953,994	24,414	2140,962	0	203,097	203,097	99,722	0	0	0	0	0	0	0
11:41:40	-81,64	2140,146	10,966	10,84	10,281	6,599	7,997	21,2	953,994	24,414	2140,146	0	203,097	203,097	99,722	0	0	0	0	0	0	0
11:41:40	-102,807	2139,118	11,015	10,888	10,273	6,588	7,969	21,2	953,994	24,414	2139,118	0	203,097	203,097	99,722	0	0	0	0	0	0	0
11:41:40	-166,503	2137,453	11,015	10,937	10,264	6,571	7,942	21,2	953,994	24,414	2137,453	0	203,097	203,097	99,722	0	0	0	0	0	0	0
11:41:40	-84,057	2136,612	11,162	11,035	10,251	6,563	7,915	21,2	953,994	24,414	2136,612	0	203,097	203,097	99,722	0	0	0	0	0	0	0
11:41:40	-152,612	2135,086	11,162	11,084	10,242	6,547	7,888	21,2	953,994	24,414	2135,086	0	203,097	203,097	99,722	0	0	0	0	0	0	0
11:41:40	-144,116	2133,645	11,113	11,035	10,237	6,532	7,861	21,2	953,994	24,414	2133,645	0	203,097	203,097	99,722	0	0	0	0	0	0	0
11:41:40	-160,644	2132,038	11,015	10,937	10,233	6,515	7,835	21,2	953,994	24,414	2132,038	0	203,097	203,097	99,722	0	0	0	0	0	0	0
11:41:40	-84,814	2131,19	11,015	10,937	10,228	6,507	7,809	21,2	953,994	24,414	2131,19	0	203,097	203,097	99,722	0	0	0	0	0	0	0
11:41:40	-130,371	2129,887	10,966	10,888	10,223	6,493	7,783	21,2	953,994	24,414	2129,887	0	203,097	203,097	99,722	0	0	0	0	0	0	0
11:41:40	-116,088	2128,726	10,918	10,84	10,219	6,481	7,757	21,2	953,994	24,414	2128,726	0	203,097	203,097	99,722	0	0	0	0	0	0	0
11:41:40	-150,097	2127,225	10,771	10,595	10,218	6,466	7,732	21,2	953,994	24,414	2127,225	0	203,097	203,097	99,722	0	0	0	0	0	0	0
11:41:40	-162,622	2125,599	10,673	10,547	10,214	6,449	7,707	21,2	953,994	24,414	2125,599	0	203,097	203,097	99,722	0	0	0	0	0	0	0
11:41:40	-84,814	2124,75	10,673	10,595	10,209	6,44	7,682	21,2	953,994	24,414	2124,75	0	203,097	203,097	99,722	0	0	0	0	0	0	0
11:41:40	-86,914	2123,881	10,673	10,595	10,204	6,431	7,658	21,2	953,994	24,414	2123,881	0	203,097	203,097	99,722	0	0	0	0	0	0	0
11:41:40	-71,972	2123,161	10,673	10,547	10,2	6,424	7,633	21,2	953,994	24,414	2123,161	0	203,097	203,097	99,722	0	0	0	0	0	0	0
11:41:40	-147,094	2121,691	10,673	10,693	10,192	6,409	7,609	21,2	953,994	24,414	2121,691	0	203,097	203,097	99,722	0	0	0	0	0	0	0
11:41:40	3,54	2121,726	10,771	10,742	10,187	6,409	7,586	21,2	953,994	24,414	2121,691	0	203,097	203,097	99,722	0	0	0	0	0	0	0
11:41:40	-74,096	2120,985	10,771	10,693	10,183	6,401	7,563	21,2	953,994	24,414	2120,985	0	203,097	203,097	99,722	0	0	0	0	0	0	0
11:41:40	-102,392	2119,961	10,673	10,595	10,182	6,391	7,54	21,2	953,994	24,414	2119,961	0	203,097	203,097	99,722	0	0	0	0	0	0	0
11:41:40	-120,434	2118,757	10,625	10,595	10,178	6,378	7,517	21,2	953,994	24,414	2118,757	0	203,097	203,097	99,722	0	0	0	0	0	0	0
11:41:40	-11,791	2118,639	10,625	10,595	10,177	6,377	7,495	21,1	953,994	24,414	2118,639	0	203,097	203,097	99,722	0	0	0	0	0	0	0
11:41:40	-76,342	2117,875	10,625	10,547	10,173	6,369	7,472	21,1	953,994	24,414	2117,875	0	203,097	203,097	99,722	0	0	0	0	0	0	0
11:41:40	-86,914	2117,006	10,625	10,547	10,168	6,36	7,451	21,1	953,994	24,414	2117,006	0	203,097	203,097	99,722	0	0	0	0	0	0	0
11:41:40	-76,171	2116,244	10,625	10,595	10,164	6,353	7,429	21,1	953,994	24,414	2116,244	0	203,097	203,097	99,722	0	0	0	0	0	0	0
11:41:40	-32,153	2115,923	10,673	10,693	10,159	6,349	7,408	21,1	953,994	24,414	2115,923	0	203,097	203,097	99,722	0	0	0	0	0	0	0
11:41:40	-98,657	2114,936	10,673	10,595	10,154	6,339	7,387	21,1	953,994	24,414	2114,936	0	203,097	203,097	99,722	0	0	0	0	0	0	0
11:41:40	90,527	2115,842	10,771	10,693	10,154	6,348	7,367	21,1	953,994	24,414	2114,937	0	203,097	203,097	99,722	0	0	0	0	0	0	0
11:41:40	-167,968	2114,162	10,673	10,595	10,149	6,331	7,346	21,1	953,994	24,414	2114,162	0	203,097	203,097	99,722	0	0	0	0	0	0	0
11:41:40	-135,791	2112,804	10,527	10,498	10,149	6,317	7,326	21,1	953,994	24,414	2112,804	0	203,097	203,097	99,722	0	0	0	0	0	0	0
11:41:40	-57,006	2112,234	10,478	10,4	10,149	6,311	7,306	21,1	953,994	24,414	2112,234	0	203,097	203,097	99,722	0	0	0	0	0	0	0
11:41:40	-110,693	2111,127	10,429	10,351	10,145	6,3	7,287	21,1	953,994	24,414	2111,127	0	201,733	201,733	99,716	0	0	0	0	0	0	0
11:41:40	-10,742	2111,02	10,429	10,302	10,144	6,299	7,267	21,1	953,994	24,414	2111,02	0	201,733	201,733	99,716	0	0	0	0	0	0	0
11:41:40	-79,516	2110,224	10,429	10,351	10,14	6,29	7,248	21,1	953,994	24,414	2110,224	0	201,733	201,733	99,716	0	0	0	0	0	0	0
11:41:40	34,521	2110,57	10,478	10,351	10,139	6,294	7,229	21,1	953,994	24,414	2110,225	0	201,733	201,733	99,716	0	0	0	0	0	0	0
11:41:40	-78,442	2109,785	10,478	10,351	10,135	6,286	7,211	21,1	953,994	24,414	2109,785	0	201,733	201,733	99,716	0	0	0	0	0	0	0
11:41:40	-33,056	2109,455	10,527	10,4	10,13	6,283	7,193	21,1	953,994	24,414	2109,455	0	201,733	201,733	99,716	0	0	0	0	0	0	0
11:41:40	-78,466	2108,67	10,527	10,498	10,126	6,274	7,175	21,1	953,994	24,414	2108,67	0	201,733	201,733	99,716	0	0	0	0	0	0	0
11:41:40	12,158	2108,792	10,625	10,498	10,121	6,276	7,157	21,1	953,994	24,414	2108,67	0	201,733	201,733	99,716	0	0	0	0	0	0	0
11:41:40	-79,492	2107,997	10,625	10,498	10,117	6,268	7,14	21,1	953,994	24,414	2107,997	0	201,733	201,733	99,716	0	0	0	0	0	0	0
11:41:40	-80,59	2107,191	10,625	10,498	10,112	6,259	7,122	21,1	953,994	24,414	2107,191	0	201,733	201,733	99,716	0	0	0	0	0	0	0
11:41:40	-90,429	2106,286	10,527	10,498	10,112	6,25	7,105	21,1	953,994	24,414	2106,286	0	201,733	201,733	99,716	0	0	0	0	0	0	0
11:41:40	-45,239	2105,834	10,478	10,4	10,112	6,245	7,088	21,1	953,994	24,414	2105,834	0	201,733	201,733	99,716	0	0	0	0	0	0	0
11:41:40	-45,214	2105,382	10,429	10,351	10,112	6,241	7,072	21,1	953,994	24,414	2105,382	0	201,733	201,733	99,716	0	0	0	0	0	0	0
11:41:40	-90,405	2104,478	10,332	10,205	10,112	6,231	7,055	21,1	953,994	24,414	2104,478	0	201,733	201,733	99,716	0	0	0	0	0	0	0
11:41:40	-54,907	2103,929	10,283	10,205	10,112	6,226	7,039	21,1	953,994	24,414	2103,929	0	201,733	201,733	99,716	0	0	0	0	0	0	0
11:41:40	-70,849	2103,22	10,283	10,205	10,108	6,218	7,023	21,1	953,994	24,414	2103,22	0	201,733	201,733	99,716	0	0	0	0	0	0	0
11:41:40	-35,18	2102,869	10,332	10,351	10,103	6,215	7,007	21,1	953,994	24,414	2102,869	0	201,733	201,733	99,716	0	0	0	0	0	0	0
11:41:40	80,712	2103,676	10,429	10,4	10,102	6,223	6,992	21,1	953,994	24,414	2102,869	0	201,733	201,733	99,716	0	0	0	0	0	0	0
11:41:40	-36,425	2103,311	10,478	10,351	10,098	6,219	6,976	21,1	953,994	24,414	2102,87	0	201,733	201,733	99,716	0	0	0	0	0	0	0
11:41:40	-80,566	2102,506	10,478	10,4	10,093	6,211	6,961	21,1	953,994	24,414	2102,506	0	201,733	201,733	99,716	0	0	0	0	0	0	0
11:41:40	-45,19	2102,054	10,429	10,4	10,093	6,206	6,947	21,1	953,994	24,414	2102,054	0	201,733	201,733	99,716	0	0	0	0	0	0	0
11:41:40	-9,667	2101,957	10,429	10,351	10,093	6,205	6,932	21,1	953,994	24,414	2101,957	0	201,733	201,733	99,716	0	0	0	0	0	0	0
11:41:40	-72,998	2101,227	10,429	10,351	10,089	6,198	6,918	21,1	953,994	24,414	2101,227	0	201,733	201,733	99,716	0	0	0	0	0	0	0
11:41:40	-135,546	2099,872	10,283	10,205	10,089	6,184	6,903	21,1	953,994	24,414	2099,872	0	201,733	201,733	99,716	0	0	0	0	0	0	0
11:41:40	-135,546	2098,516	10,136	10,058	10,089	6,17	6,889	21,1	953,994	24,414	2098,516	0	201,733	201,733	99,716	0	0	0	0	0	0	0
11:41:40	126,904	2099,785	10,283	10,156	10,088	6,183	6,875	21,1	953,994	24,414	2098,518	0	201,733	201,733	99,716	0	0	0	0	0	0	0
11:41:40	62,548	2100,411	10,429	10,302	10,084	6,189	6,862	21,1	953,994	24,414	2098,52	0	201,733	201,733	99,716	0	0	0	0	0	0	0
11:41:40	-82,666	2099,584	10,429	10,351	10,079	6,181	6,848	21,1	953,994	24,414	2098,521	0	201,733	201,733	99,716	0	0	0	0	0	0	0
11:41:40	-100,024	2098,584	10,332	10,302	10,079	6,17	6,835	21,1	953,994	24,414	2098,521	0	201,733	201,733	99,716	0	0	0	0	0	0	0
11:41:40	7,69	2098,661	10,429	10,302	10,074	6,171	6,822	21,1	953,994	24,414	2098,521	0	201,733	201,733	99,716	0	0	0	0	0	0	0
11:41:40	-82,666	2097,834	10,429	10,351	10,069	6,163	6,809	21,1	953,994	24,414	2097,834	0	201,733	201,733	99,716	0	0	0	0	0	0	0
11:41:40	0	2097,834	10,429	10,351	10,069	6,163	6,796	21,1	953,994	24,414	2097,834	0	201,733	201,733	99,716	0	0	0	0	0	0	0
11:41:40	0	2097,834	10,429	10,302	10,069	6,163	6,784	21,1	953,994	24,414	2097,834	0	201,733	201,733	99,716	0	0	0	0	0	0	0
11:41:40	-209,545	2095,739	10,283	10,156	10,065	6,141	6,771	21,1	953,994	24,414	2095,739	0	201,733	201,733	99,716	0	0	0	0	0	0	0
11:41:40	0	2095,739	10,283	10,058	10,065	6,141	6,759	21,1	953,994	24,414	2095,739	0	201,733	201,733	99,716	0	0	0	0	0	0	0
11:41:40	-98,779	2094,751	10,185	10,009	10,065	6,131	6,747	21,1	953,994	24,414	2094,751	0	201,733	201,733	99,716	0	0	0	0	0	0	0
11:41:40	0	2094,751	10,185	9,961	10,065	6,131	6,735	21,1	953,994	24,414	2094,751	0	201,733	201,733	99,716	0	0	0	0	0	0	0
11:41:40	0	2094,751	10,185	10,058	10,065	6,131	6,723	21,1	953,994	24,414	2094,751	0	201,733	201,733	99,716	0	0	0	0	0	0	0
11:41:40	-75,244	2093,998	10,185	10,058	10,06	6,123	6,711	21,1	953,994	24,414	2093,998	0	201,733	201,733	99,716	0	0	0	0	0	0	0
11:41:40	-7,397	2093,924	10,185	10,058	10,06	6,122	6,699	21,1	953,994	24,414	2093,924	0	201,733	201,733	99,716	0	0	0	0	0	0	0
11:41:40	-77,392	2093,15	10,185	10,058	10,055	6,114	6,688	21,1	953,994	24,414	2093,15	0	201,733	201,733	99,716	0	0	0	0	0	0	0
11:41:40	82,739	2093,978	10,283	10,205	10,055	6,123	6,677	21,1	953,994	24,414	2093,151	0	201,733	201,733	99,716	0	0	0	0	0	0	0
11:41:40	0	2093,978	10,283	10,058	10,055	6,123	6,666	21,1	953,994	24,414	2093,152	0	201,733	201,733	99,716	0	0	0	0	0	0	0
11:41:40	-90,283	2093,075	10,185	10,058	10,055	6,114	6,655	21,1	953,994	24,414	2093,075	0	201,733	201,733	99,716	0	0	0	0	0	0	0
11:41:40	-76,147	2092,314	10,185	10,156	10,051	6,106	6,644	21,1	953,994	24,414	2092,314	0	201,733	201,733	99,716	0	0	0	0	0	0	0
11:41:40	82,739	2093,141	10,283	10,156	10,05	6,114	6,634	21,1	953,994	24,414	2092,314	0	201,733	201,733	99,716	0	0	0	0	0	0	0
11:41:40	-77,246	2092,368	10,283	10,205	10,046	6,106	6,624	21,1	953,994	24,414	2092,314	0	201,733	201,733	99,716	0	0	0	0	0	0	0
11:41:40	-84,765	2091,521	10,283	10,205	10,041	6,098	6,613	21,1	953,994	24,414	2091,521	0	201,733	201,733	99,716	0	0	0	0	0	0	0
11:41:40	0	2091,521	10,283	10,205	10,041	6,098	6,603	21,1	953,994	24,414	2091,521	0	201,733	201,733	99,716	0	0	0	0	0	0	0
11:41:40	45,141	2091,972	10,332	10,351	10,041	6,102	6,593	21,1	953,994	24,414	2091,521	0	201,733	201,733	99,716	0	0	0	0	0	0	0
11:41:40	-128,833	2090,684	10,283	10,156	10,036	6,089	6,584	21,1	953,994	24,414	2090,684	0	201,733	201,733	99,716	0	0	0	0	0	0	0
11:41:40	0	2090,684	10,283	10,058	10,036	6,089	6,574	21,1	953,994	24,414	2090,684	0	201,733	201,733	99,716	0	0	0	0	0	0	0
11:41:40	-135,4	2089,33	10,136	10,009	10,036	6,075	6,564	21,1	953,994	24,414	2089,33	0	201,733	201,733	99,716	0	0	0	0	0	0	0
11:41:40	0	2089,33	10,136	9,961	10,036	6,075	6,555	21,1	953,994	24,414	2089,33	0	201,733	201,733	99,716	0	0	0	0	0	0	0
11:41:40	-90,234	2088,428	10,039	9,961	10,036	6,066	6,545	21,1	953,994	24,414	2088,428	0	201,733	201,733	99,716	0	0	0	0	0	0	0
11:41:40	90,234	2089,33	10,136	10,009	10,036	6,075	6,536	21,1	953,994	24,414	2088,429	0	201,733	201,733	99,716	0	0	0	0	0	0	0
11:41:40	0	2089,33	10,136	9,961	10,036	6,075	6,527	21,1	953,994	24,414	2088,429	0	201,733	201,733	99,716	0	0	0	0	0	0	0
11:41:40	-176,22	2087,568	10,039	9,961	10,031	6,057	6,517	21,1	953,994	24,414	2087,568	0	201,733	201,733	99,716	0	0	0	0	0	0	0
11:41:40	90,234	2088,47	10,136	10,009	10,031	6,066	6,509	21,1	953,994	24,414	2087,569	0	201,733	201,733	99,716	0	0	0	0	0	0	0
11:41:40	-33,129	2088,139	10,185	10,009	10,027	6,063	6,5	21,1	953,994	24,414	2087,569	0	201,733	201,733	99,716	0	0	0	0	0	0	0
11:41:40	128,833	2089,427	10,332	10,156	10,027	6,076	6,492	21,1	953,994	24,414	2087,571	0	201,733	201,733	99,716	0	0	0	0	0	0	0
11:41:40	5,493	2089,482	10,429	10,205	10,022	6,077	6,483	21,1	953,994	24,414	2087,573	0	201,733	201,733	99,716	0	0	0	0	0	0	0
11:41:40	-90,258	2088,579	10,332	10,156	10,022	6,067	6,475	21,1	953,994	24,414	2087,574	0	201,733	201,733	99,716	0	0	0	0	0	0	0
11:41:41	-80,541	2087,774	10,332	10,156	10,017	6,059	6,467	21,1	953,994	24,414	2087,574	0	201,733	201,733	99,716	0	0	0	0	0	0	0
11:41:41	-45,117	2087,323	10,283	10,156	10,017	6,054	6,459	21,1	953,994	24,414	2087,323	0	201,733	201,733	99,716	0	0	0	0	0	0	0
11:41:41	0	2087,323	10,283	10,058	10,017	6,054	6,451	21,1	953,994	24,414	2087,323	0	201,733	201,733	99,716	0	0	0	0	0	0	0
11:41:41	-90,234	2086,42	10,185	10,058	10,017	6,045	6,443	21,1	953,994	24,414	2086,42	0	201,733	201,733	99,716	0	0	0	0	0	0	0
11:41:41	-45,117	2085,969	10,136	9,961	10,017	6,04	6,435	21,1	953,994	24,414	2085,969	0	201,733	201,733	99,716	0	0	0	0	0	0	0
11:41:41	0	2085,969	10,136	10,009	10,017	6,04	6,427	21,1	953,994	24,414	2085,969	0	201,733	201,733	99,716	0	0	0	0	0	0	0
11:41:41	0	2085,969	10,136	9,961	10,017	6,04	6,42	21,1	953,994	24,414	2085,969	0	201,733	201,733	99,716	0	0	0	0	0	0	0
11:41:41	-90,209	2085,067	10,039	10,058	10,017	6,031	6,412	21,1	953,994	24,414	2085,067	0	201,733	201,733	99,716	0	0	0	0	0	0	0
11:41:41	-124,365	2083,824	9,99	9,863	10,013	6,018	6,405	21,1	953,994	24,414	2083,824	0	201,733	201,733	99,716	0	0	0	0	0	0	0
11:41:41	-5,468	2083,769	9,99	9,961	10,012	6,018	6,397	21,1	953,994	24,414	2083,769	0	201,733	201,733	99,716	0	0	0	0	0	0	0
11:41:41	0	2083,769	9,99	9,961	10,012	6,018	6,39	21,1	953,994	24,414	2083,769	0	201,733	201,733	99,716	0	0	0	0	0	0	0
11:41:41	0	2083,769	9,99	9,961	10,012	6,018	6,382	21,1	953,994	24,414	2083,769	0	201,733	201,733	99,716	0	0	0	0	0	0	0
11:41:41	-45,092	2083,318	9,941	9,863	10,012	6,013	6,375	21,1	953,994	24,414	2083,318	0	201,733	201,733	99,716	0	0	0	0	0	0	0
11:41:41	45,092	2083,769	9,99	9,961	10,012	6,018	6,368	21,1	953,994	24,414	2083,318	0	201,733	201,733	99,716	0	0	0	0	0	0	0
11:41:41	0	2083,769	9,99	9,863	10,012	6,018	6,361	21,1	953,994	24,414	2083,319	0	201,733	201,733	99,716	0	0	0	0	0	0	0
11:41:41	0	2083,769	9,99	9,716	10,012	6,018	6,354	21,1	953,994	24,414	2083,319	0	201,733	201,733	99,716	0	0	0	0	0	0	0
11:41:41	-135,278	2082,416	9,843	9,814	10,012	6,004	6,348	21,1	953,994	24,414	2082,416	0	201,733	201,733	99,716	0	0	0	0	0	0	0
11:41:41	180,371	2084,22	10,039	10,009	10,012	6,022	6,341	21,1	953,994	24,414	2082,418	0	201,733	201,733	99,716	0	0	0	0	0	0	0
11:41:41	9,667	2084,316	10,136	10,009	10,008	6,023	6,335	21,1	953,994	24,414	2082,42	0	201,733	201,733	99,716	0	0	0	0	0	0	0
11:41:41	-95,483	2083,362	10,039	10,009	10,008	6,014	6,329	21,1	953,994	24,414	2082,421	0	201,733	201,733	99,716	0	0	0	0	0	0	0
11:41:41	90,209	2084,264	10,136	10,009	10,008	6,023	6,323	21,1	953,994	24,414	2082,423	0	201,733	201,733	99,716	0	0	0	0	0	0	0
11:41:41	0	2084,264	10,136	10,058	10,008	6,023	6,317	21,1	953,994	24,414	2082,425	0	201,733	201,733	99,716	0	0	0	0	0	0	0
11:41:41	-90,209	2083,362	10,039	10,009	10,008	6,014	6,311	21,1	953,994	24,414	2082,426	0	201,733	201,733	99,716	0	0	0	0	0	0	0
11:41:41	-45,092	2082,911	9,99	9,863	10,008	6,009	6,305	21,1	953,994	24,414	2082,426	0	201,733	201,733	99,716	0	0	0	0	0	0	0
11:41:41	0	2082,911	9,99	9,961	10,008	6,009	6,299	21,1	953,994	24,414	2082,427	0	201,733	201,733	99,716	0	0	0	0	0	0	0
11:41:41	0	2082,911	9,99	9,863	10,008	6,009	6,293	21,1	953,994	24,414	2082,427	0	201,733	201,733	99,716	0	0	0	0	0	0	0
11:41:41	-135,229	2081,558	9,843	9,814	10,008	5,995	6,288	21,1	953,994	24,414	2081,558	0	201,733	201,733	99,716	0	0	0	0	0	0	0
11:41:41	9,643	2081,655	9,941	9,716	10,003	5,996	6,282	21	953,994	24,414	2081,558	0	201,733	201,733	99,716	0	0	0	0	0	0	0
11:41:41	90,185	2082,557	10,039	10,009	10,003	6,005	6,276	21	953,994	24,414	2081,559	0	201,733	201,733	99,716	0	0	0	0	0	0	0
11:41:41	-86,889	2081,688	10,039	10,009	9,998	5,996	6,271	21	953,994	24,414	2081,56	0	201,733	201,733	99,716	0	0	0	0	0	0	0
11:41:41	9,643	2081,784	10,136	9,961	9,993	5,997	6,266	21	953,994	24,414	2081,56	0	201,733	201,733	99,716	0	0	0	0	0	0	0
11:41:41	39,648	2082,181	10,185	10,205	9,993	6,001	6,26	21	953,994	24,414	2081,56	0	201,733	201,733	99,716	0	0	0	0	0	0	0
11:41:41	-45,092	2081,73	10,136	10,156	9,993	5,997	6,255	21	953,994	24,414	2081,561	0	201,733	201,733	99,716	0	0	0	0	0	0	0
11:41:41	-80,371	2080,926	10,136	10,009	9,989	5,988	6,25	21	953,994	24,414	2080,926	0	201,733	201,733	99,716	0	0	0	0	0	0	0
11:41:41	0	2080,926	10,136	10,156	9,989	5,988	6,245	21	953,994	24,414	2080,926	0	201,733	201,733	99,716	0	0	0	0	0	0	0
11:41:41	-90,136	2080,025	10,039	10,009	9,989	5,979	6,24	21	953,994	24,414	2080,025	0	201,733	201,733	99,716	0	0	0	0	0	0	0
11:41:41	-45,092	2079,574	9,99	9,961	9,989	5,974	6,234	21	953,994	24,414	2079,574	0	201,733	201,733	99,716	0	0	0	0	0	0	0
11:41:41	-37,573	2079,198	10,039	9,863	9,984	5,971	6,229	21	953,994	24,414	2079,198	0	201,127	201,127	99,714	0	0	0	0	0	0	0
11:41:41	-45,068	2078,747	9,99	9,863	9,984	5,966	6,224	21	953,994	24,414	2078,747	0	201,127	201,127	99,714	0	0	0	0	0	0	0
11:41:41	-131,03	2077,437	9,941	9,814	9,979	5,952	6,219	21	953,994	24,414	2077,437	0	201,127	201,127	99,714	0	0	0	0	0	0	0
11:41:41	45,043	2077,888	9,99	9,716	9,979	5,957	6,214	21	953,994	24,414	2077,438	0	201,127	201,127	99,714	0	0	0	0	0	0	0
11:41:41	-45,043	2077,437	9,941	9,716	9,979	5,952	6,209	21	953,994	24,414	2077,437	0	201,127	201,127	99,714	0	0	0	0	0	0	0
11:41:41	-82,641	2076,611	9,941	9,814	9,974	5,944	6,203	21	953,994	24,414	2076,611	0	201,127	201,127	99,714	0	0	0	0	0	0	0
11:41:41	-82,641	2075,784	9,941	9,814	9,97	5,935	6,198	21	953,994	24,414	2075,784	0	201,127	201,127	99,714	0	0	0	0	0	0	0
11:41:41	-94,287	2074,841	9,843	9,668	9,969	5,926	6,193	21	953,994	24,414	2074,841	0	201,127	201,127	99,714	0	0	0	0	0	0	0
11:41:41	0	2074,841	9,843	9,814	9,969	5,926	6,187	21	953,994	24,414	2074,841	0	201,127	201,127	99,714	0	0	0	0	0	0	0
11:41:41	0	2074,841	9,843	9,814	9,969	5,926	6,182	21	953,994	24,414	2074,841	0	201,127	201,127	99,714	0	0	0	0	0	0	0
11:41:41	-45,043	2074,391	9,795	9,716	9,969	5,921	6,177	21	953,994	24,414	2074,391	0	201,127	201,127	99,714	0	0	0	0	0	0	0
11:41:41	-85,888	2073,532	9,697	9,668	9,97	5,912	6,172	21	953,994	24,414	2073,532	0	201,127	201,127	99,714	0	0	0	0	0	0	0
11:41:41	0	2073,532	9,697	9,619	9,97	5,912	6,167	21	953,994	24,414	2073,532	0	201,127	201,127	99,714	0	0	0	0	0	0	0
11:41:41	221,02	2075,742	9,941	9,716	9,969	5,935	6,162	21	953,994	24,414	2073,534	0	201,127	201,127	99,714	0	0	0	0	0	0	0
11:41:41	7,47	2075,817	10,039	10,009	9,965	5,936	6,158	21	953,994	24,414	2073,537	0	201,127	201,127	99,714	0	0	0	0	0	0	0
11:41:41	-45,068	2075,366	9,99	9,863	9,965	5,931	6,154	21	953,994	24,414	2073,539	0	201,127	201,127	99,714	0	0	0	0	0	0	0
11:41:41	0	2075,366	9,99	9,961	9,965	5,931	6,149	21	953,994	24,414	2073,54	0	201,127	201,127	99,714	0	0	0	0	0	0	0
11:41:41	45,068	2075,817	10,039	10,009	9,965	5,936	6,145	21	953,994	24,414	2073,543	0	201,127	201,127	99,714	0	0	0	0	0	0	0
11:41:41	-90,087	2074,916	9,941	9,961	9,965	5,926	6,141	21	953,994	24,414	2073,544	0	201,127	201,127	99,714	0	0	0	0	0	0	0
11:41:41	45,019	2075,366	9,99	9,863	9,965	5,931	6,137	21	953,994	24,414	2073,546	0	201,127	201,127	99,714	0	0	0	0	0	0	0
11:41:41	-45,019	2074,916	9,941	9,863	9,965	5,926	6,132	21	953,994	24,414	2073,547	0	201,127	201,127	99,714	0	0	0	0	0	0	0
11:41:41	0	2074,916	9,941	9,716	9,965	5,926	6,128	21	953,994	24,414	2073,548	0	201,127	201,127	99,714	0	0	0	0	0	0	0
11:41:41	45,019	2075,366	9,99	10,009	9,965	5,931	6,125	21	953,994	24,414	2073,55	0	201,127	201,127	99,714	0	0	0	0	0	0	0
11:41:41	0	2075,366	9,99	9,961	9,965	5,931	6,121	21	953,994	24,414	2073,552	0	201,127	201,127	99,714	0	0	0	0	0	0	0
11:41:41	-45,019	2074,916	9,941	9,863	9,965	5,926	6,117	21	953,994	24,414	2073,554	0	201,127	201,127	99,714	0	0	0	0	0	0	0
11:41:41	-90,112	2074,015	9,843	9,716	9,965	5,917	6,113	21	953,994	24,414	2073,554	0	201,127	201,127	99,714	0	0	0	0	0	0	0
11:41:41	90,112	2074,916	9,941	9,814	9,965	5,926	6,109	21	953,994	24,414	2073,555	0	201,127	201,127	99,714	0	0	0	0	0	0	0
11:41:41	45,019	2075,366	9,99	9,863	9,965	5,931	6,106	21	953,994	24,414	2073,557	0	201,127	201,127	99,714	0	0	0	0	0	0	0
11:41:41	0	2075,366	9,99	9,961	9,965	5,931	6,102	21	953,994	24,414	2073,559	0	201,127	201,127	99,714	0	0	0	0	0	0	0
11:41:41	-45,019	2074,916	9,941	9,961	9,965	5,926	6,099	21	953,994	24,414	2073,56	0	201,127	201,127	99,714	0	0	0	0	0	0	0
11:41:41	0	2074,916	9,941	9,863	9,965	5,926	6,096	21	953,994	24,414	2073,561	0	201,127	201,127	99,714	0	0	0	0	0	0	0
11:41:41	0	2074,916	9,941	9,814	9,965	5,926	6,092	21	953,994	24,414	2073,563	0	201,127	201,127	99,714	0	0	0	0	0	0	0
11:41:41	90,087	2075,817	10,039	10,009	9,965	5,936	6,089	21	953,994	24,414	2073,565	0	201,127	201,127	99,714	0	0	0	0	0	0	0
11:41:41	0	2075,817	10,039	10,009	9,965	5,936	6,086	21	953,994	24,414	2073,567	0	201,127	201,127	99,714	0	0	0	0	0	0	0
11:41:41	-45,068	2075,366	9,99	9,863	9,965	5,931	6,083	21	953,994	24,414	2073,569	0	201,127	201,127	99,714	0	0	0	0	0	0	0
11:41:41	135,156	2076,718	10,136	10,009	9,965	5,945	6,08	21	953,994	24,414	2073,572	0	201,127	201,127	99,714	0	0	0	0	0	0	0
11:41:41	-135,156	2075,366	9,99	9,863	9,965	5,931	6,078	21	953,994	24,414	2073,574	0	201,127	201,127	99,714	0	0	0	0	0	0	0
11:41:41	45,068	2075,817	10,039	10,009	9,965	5,936	6,075	21	953,994	24,414	2073,576	0	201,127	201,127	99,714	0	0	0	0	0	0	0
11:41:41	0	2075,817	10,039	9,863	9,965	5,936	6,072	21	953,994	24,414	2073,579	0	201,127	201,127	99,714	0	0	0	0	0	0	0
11:41:41	0	2075,817	10,039	10,009	9,965	5,936	6,069	21	953,994	24,414	2073,581	0	201,127	201,127	99,714	0	0	0	0	0	0	0
11:41:41	37,573	2076,193	9,99	9,814	9,969	5,94	6,067	21	953,994	24,414	2073,584	0	201,127	201,127	99,714	0	0	0	0	0	0	0
11:41:41	4,223	2076,235	9,99	9,814	9,97	5,94	6,064	21	953,994	24,414	2073,586	0	201,127	201,127	99,714	0	0	0	0	0	0	0
11:41:41	-49,267	2075,742	9,941	9,863	9,969	5,935	6,062	21	953,994	24,414	2073,588	0	201,127	201,127	99,714	0	0	0	0	0	0	0
11:41:41	7,47	2075,817	10,039	9,961	9,965	5,936	6,059	21	953,994	24,414	2073,591	0	201,127	201,127	99,714	0	0	0	0	0	0	0
11:41:41	-45,068	2075,366	9,99	9,814	9,965	5,931	6,057	21	953,994	24,414	2073,592	0	201,127	201,127	99,714	0	0	0	0	0	0	0
11:41:41	45,068	2075,817	10,039	9,961	9,965	5,936	6,054	21	953,994	24,414	2073,595	0	201,127	201,127	99,714	0	0	0	0	0	0	0
11:41:41	-45,068	2075,366	9,99	9,863	9,965	5,931	6,052	21	953,994	24,414	2073,596	0	201,127	201,127	99,714	0	0	0	0	0	0	0
11:41:41	0	2075,366	9,99	10,009	9,965	5,931	6,05	21	953,994	24,414	2073,598	0	201,127	201,127	99,714	0	0	0	0	0	0	0
11:41:41	0	2075,366	9,99	9,863	9,965	5,931	6,047	21	953,994	24,414	2073,6	0	201,127	201,127	99,714	0	0	0	0	0	0	0
11:41:41	45,068	2075,817	10,039	9,961	9,965	5,936	6,045	21	953,994	24,414	2073,602	0	201,127	201,127	99,714	0	0	0	0	0	0	0
11:41:41	0	2075,817	10,039	10,058	9,965	5,936	6,043	21	953,994	24,414	2073,604	0	201,127	201,127	99,714	0	0	0	0	0	0	0
11:41:41	-45,068	2075,366	9,99	9,961	9,965	5,931	6,041	21	953,994	24,414	2073,606	0	201,127	201,127	99,714	0	0	0	0	0	0	0
11:41:41	-45,019	2074,916	9,941	9,863	9,965	5,926	6,039	21	953,994	24,414	2073,607	0	201,127	201,127	99,714	0	0	0	0	0	0	0
11:41:41	90,087	2075,817	10,039	10,009	9,965	5,936	6,037	21	953,994	24,414	2073,609	0	201,127	201,127	99,714	0	0	0	0	0	0	0
11:41:41	0	2075,817	10,039	9,961	9,965	5,936	6,035	21	953,994	24,414	2073,612	0	201,127	201,127	99,714	0	0	0	0	0	0	0
11:41:41	0	2075,817	10,039	9,863	9,965	5,936	6,033	21	953,994	24,414	2073,614	0	201,127	201,127	99,714	0	0	0	0	0	0	0
11:41:41	-45,068	2075,366	9,99	9,863	9,965	5,931	6,031	21	953,994	24,414	2073,616	0	201,127	201,127	99,714	0	0	0	0	0	0	0
11:41:41	0	2075,366	9,99	9,814	9,965	5,931	6,029	21	953,994	24,414	2073,617	0	201,127	201,127	99,714	0	0	0	0	0	0	0
11:41:41	0	2075,366	9,99	9,814	9,965	5,931	6,027	21	953,994	24,414	2073,619	0	201,127	201,127	99,714	0	0	0	0	0	0	0
11:41:41	0	2075,366	9,99	9,863	9,965	5,931	6,025	21	953,994	24,414	2073,621	0	201,127	201,127	99,714	0	0	0	0	0	0	0
11:41:41	0	2075,366	9,99	9,961	9,965	5,931	6,023	21	953,994	24,414	2073,622	0	201,127	201,127	99,714	0	0	0	0	0	0	0
11:41:41	0	2075,366	9,99	9,863	9,965	5,931	6,021	21	953,994	24,414	2073,624	0	201,127	201,127	99,714	0	0	0	0	0	0	0
11:41:41	0	2075,366	9,99	9,863	9,965	5,931	6,019	21	953,994	24,414	2073,626	0	201,127	201,127	99,714	0	0	0	0	0	0	0
11:41:42	0	2075,366	9,99	9,863	9,965	5,931	6,018	21	953,994	24,414	2073,627	0	201,127	201,127	99,714	0	0	0	0	0	0	0
11:41:42	45,068	2075,817	10,039	9,863	9,965	5,936	6,016	21	953,994	24,414	2073,63	0	201,127	201,127	99,714	0	0	0	0	0	0	0
11:41:42	-45,068	2075,366	9,99	9,961	9,965	5,931	6,014	21	953,994	24,414	2073,631	0	201,127	201,127	99,714	0	0	0	0	0	0	0
11:41:42	0	2075,366	9,99	9,863	9,965	5,931	6,013	21	953,994	24,414	2073,633	0	201,127	201,127	99,714	0	0	0	0	0	0	0
11:41:42	45,068	2075,817	10,039	10,009	9,965	5,936	6,011	21	953,994	24,414	2073,635	0	201,127	201,127	99,714	0	0	0	0	0	0	0
11:41:42	0	2075,817	10,039	9,961	9,965	5,936	6,01	21	953,994	24,414	2073,638	0	201,127	201,127	99,714	0	0	0	0	0	0	0
11:41:42	-45,068	2075,366	9,99	9,961	9,965	5,931	6,008	21	953,994	24,414	2073,639	0	201,127	201,127	99,714	0	0	0	0	0	0	0
11:41:42	45,068	2075,817	10,039	9,961	9,965	5,936	6,007	21	953,994	24,414	2073,641	0	201,127	201,127	99,714	0	0	0	0	0	0	0
11:41:42	-90,087	2074,916	9,941	9,863	9,965	5,926	6,005	21	953,994	24,414	2073,643	0	201,127	201,127	99,714	0	0	0	0	0	0	0
11:41:42	0	2074,916	9,941	9,961	9,965	5,926	6,004	21	953,994	24,414	2073,644	0	201,127	201,127	99,714	0	0	0	0	0	0	0
11:41:42	45,019	2075,366	9,99	10,009	9,965	5,931	6,002	21	953,994	24,414	2073,646	0	201,127	201,127	99,714	0	0	0	0	0	0	0
11:41:42	-45,019	2074,916	9,941	9,961	9,965	5,926	6,001	21	953,994	24,414	2073,647	0	201,127	201,127	99,714	0	0	0	0	0	0	0
11:41:42	0	2074,916	9,941	9,863	9,965	5,926	5,999	21	953,994	24,414	2073,648	0	201,127	201,127	99,714	0	0	0	0	0	0	0
11:41:42	45,019	2075,366	9,99	9,961	9,965	5,931	5,998	21	953,994	24,414	2073,65	0	201,127	201,127	99,714	0	0	0	0	0	0	0
11:41:42	-135,131	2074,015	9,843	9,863	9,965	5,917	5,996	21	953,994	24,414	2073,65	0	201,127	201,127	99,714	0	0	0	0	0	0	0
11:41:42	90,112	2074,916	9,941	9,814	9,965	5,926	5,995	21	953,994	24,414	2073,651	0	201,127	201,127	99,714	0	0	0	0	0	0	0
11:41:42	45,019	2075,366	9,99	9,961	9,965	5,931	5,994	21	953,994	24,414	2073,653	0	201,127	201,127	99,714	0	0	0	0	0	0	0
11:41:42	0	2075,366	9,99	9,961	9,965	5,931	5,993	21	953,994	24,414	2073,655	0	201,127	201,127	99,714	0	0	0	0	0	0	0
11:41:42	-45,019	2074,916	9,941	9,863	9,965	5,926	5,991	21	953,994	24,414	2073,656	0	201,127	201,127	99,714	0	0	0	0	0	0	0
11:41:42	0	2074,916	9,941	9,716	9,965	5,926	5,99	21	953,994	24,414	2073,657	0	201,127	201,127	99,714	0	0	0	0	0	0	0
11:41:42	45,019	2075,366	9,99	9,814	9,965	5,931	5,989	21	953,994	24,414	2073,659	0	201,127	201,127	99,714	0	0	0	0	0	0	0
11:41:42	0	2075,366	9,99	9,863	9,965	5,931	5,988	21	953,994	24,414	2073,66	0	201,127	201,127	99,714	0	0	0	0	0	0	0
11:41:42	0	2075,366	9,99	9,814	9,965	5,931	5,987	21	953,994	24,414	2073,662	0	201,127	201,127	99,714	0	0	0	0	0	0	0
11:41:42	0	2075,366	9,99	9,961	9,965	5,931	5,986	21	953,994	24,414	2073,664	0	201,127	201,127	99,714	0	0	0	0	0	0	0
11:41:42	45,068	2075,817	10,039	10,009	9,965	5,936	5,985	21	953,994	24,414	2073,666	0	201,127	201,127	99,714	0	0	0	0	0	0	0
11:41:42	-45,068	2075,366	9,99	9,961	9,965	5,931	5,984	21	953,994	24,414	2073,668	0	201,127	201,127	99,714	0	0	0	0	0	0	0
11:41:42	-45,019	2074,916	9,941	9,814	9,965	5,926	5,982	21	953,994	24,414	2073,669	0	201,127	201,127	99,714	0	0	0	0	0	0	0
11:41:42	45,019	2075,366	9,99	9,863	9,965	5,931	5,981	21	953,994	24,414	2073,671	0	201,127	201,127	99,714	0	0	0	0	0	0	0
11:41:42	45,068	2075,817	10,039	10,009	9,965	5,936	5,981	21	953,994	24,414	2073,673	0	201,127	201,127	99,714	0	0	0	0	0	0	0
11:41:42	-45,068	2075,366	9,99	9,863	9,965	5,931	5,98	21	953,994	24,414	2073,675	0	201,127	201,127	99,714	0	0	0	0	0	0	0
11:41:42	0	2075,366	9,99	9,716	9,965	5,931	5,979	21	953,994	24,414	2073,676	0	201,127	201,127	99,714	0	0	0	0	0	0	0
11:41:42	0	2075,366	9,99	9,863	9,965	5,931	5,978	21	953,994	24,414	2073,678	0	201,127	201,127	99,714	0	0	0	0	0	0	0
11:41:42	45,068	2075,817	10,039	9,814	9,965	5,936	5,977	21	953,994	24,414	2073,68	0	201,127	201,127	99,714	0	0	0	0	0	0	0
11:41:42	-45,068	2075,366	9,99	9,863	9,965	5,931	5,976	21	953,994	24,414	2073,682	0	201,127	201,127	99,714	0	0	0	0	0	0	0
11:41:42	0	2075,366	9,99	9,863	9,965	5,931	5,975	21	953,994	24,414	2073,684	0	201,127	201,127	99,714	0	0	0	0	0	0	0
11:41:42	-52,49	2074,841	9,843	9,716	9,969	5,926	5,974	21	953,994	24,414	2073,685	0	201,127	201,127	99,714	0	0	0	0	0	0	0
11:41:42	139,355	2076,235	9,99	9,716	9,97	5,94	5,973	21	953,994	24,414	2073,688	0	201,127	201,127	99,714	0	0	0	0	0	0	0
11:41:42	-41,796	2075,817	10,039	9,961	9,965	5,936	5,973	21	953,994	24,414	2073,69	0	200,975	200,975	99,713	0	0	0	0	0	0	0
11:41:42	90,087	2076,718	10,136	9,961	9,965	5,945	5,972	21	953,994	24,414	2073,693	0	200,975	200,975	99,713	0	0	0	0	0	0	0
11:41:42	-90,087	2075,817	10,039	9,961	9,965	5,936	5,971	21	953,994	24,414	2073,695	0	200,975	200,975	99,713	0	0	0	0	0	0	0
11:41:42	90,087	2076,718	10,136	10,009	9,965	5,945	5,971	21	953,994	24,414	2073,698	0	200,975	200,975	99,713	0	0	0	0	0	0	0
11:41:42	-90,087	2075,817	10,039	10,009	9,965	5,936	5,97	21	953,994	24,414	2073,7	0	200,975	200,975	99,713	0	0	0	0	0	0	0
11:41:42	0	2075,817	10,039	9,961	9,965	5,936	5,97	21	953,994	24,414	2073,703	0	200,975	200,975	99,713	0	0	0	0	0	0	0
11:41:42	-45,068	2075,366	9,99	9,961	9,965	5,931	5,969	21	953,994	24,414	2073,704	0	200,975	200,975	99,713	0	0	0	0	0	0	0
11:41:42	45,068	2075,817	10,039	10,009	9,965	5,936	5,968	21	953,994	24,414	2073,707	0	200,975	200,975	99,713	0	0	0	0	0	0	0
11:41:42	-45,068	2075,366	9,99	9,863	9,965	5,931	5,967	21	953,994	24,414	2073,708	0	200,975	200,975	99,713	0	0	0	0	0	0	0
11:41:42	45,068	2075,817	10,039	10,009	9,965	5,936	5,967	21	953,994	24,414	2073,711	0	200,975	200,975	99,713	0	0	0	0	0	0	0
11:41:42	-45,068	2075,366	9,99	9,863	9,965	5,931	5,966	21	953,994	24,414	2073,712	0	200,975	200,975	99,713	0	0	0	0	0	0	0
11:41:42	-45,019	2074,916	9,941	9,863	9,965	5,926	5,965	21	953,994	24,414	2073,713	0	200,975	200,975	99,713	0	0	0	0	0	0	0
11:41:42	90,087	2075,817	10,039	10,009	9,965	5,936	5,965	21	953,994	24,414	2073,716	0	200,975	200,975	99,713	0	0	0	0	0	0	0
11:41:42	0	2075,817	10,039	10,058	9,965	5,936	5,964	21	953,994	24,414	2073,718	0	200,975	200,975	99,713	0	0	0	0	0	0	0
11:41:42	-90,087	2074,916	9,941	9,863	9,965	5,926	5,963	21	953,994	24,414	2073,719	0	200,975	200,975	99,713	0	0	0	0	0	0	0
11:41:42	45,019	2075,366	9,99	9,961	9,965	5,931	5,963	21	953,994	24,414	2073,721	0	200,975	200,975	99,713	0	0	0	0	0	0	0
11:41:42	0	2075,366	9,99	10,009	9,965	5,931	5,962	21	953,994	24,414	2073,722	0	200,975	200,975	99,713	0	0	0	0	0	0	0
11:41:42	45,068	2075,817	10,039	10,009	9,965	5,936	5,962	21	953,994	24,414	2073,725	0	200,975	200,975	99,713	0	0	0	0	0	0	0
11:41:42	-90,087	2074,916	9,941	9,814	9,965	5,926	5,961	21	953,994	24,414	2073,726	0	200,975	200,975	99,713	0	0	0	0	0	0	0
11:41:42	45,019	2075,366	9,99	9,863	9,965	5,931	5,96	21	953,994	24,414	2073,728	0	200,975	200,975	99,713	0	0	0	0	0	0	0
11:41:42	0	2075,366	9,99	9,961	9,965	5,931	5,96	21	953,994	24,414	2073,729	0	200,975	200,975	99,713	0	0	0	0	0	0	0
11:41:42	-45,019	2074,916	9,941	9,814	9,965	5,926	5,959	21	953,994	24,414	2073,731	0	200,975	200,975	99,713	0	0	0	0	0	0	0
11:41:42	45,019	2075,366	9,99	9,961	9,965	5,931	5,959	21	953,994	24,414	2073,732	0	200,975	200,975	99,713	0	0	0	0	0	0	0
11:41:42	0	2075,366	9,99	9,961	9,965	5,931	5,958	21	953,994	24,414	2073,734	0	200,975	200,975	99,713	0	0	0	0	0	0	0
11:41:42	0	2075,366	9,99	9,961	9,965	5,931	5,958	21	953,994	24,414	2073,735	0	200,975	200,975	99,713	0	0	0	0	0	0	0
11:41:42	0	2075,366	9,99	9,961	9,965	5,931	5,957	21	953,994	24,414	2073,737	0	200,975	200,975	99,713	0	0	0	0	0	0	0
11:41:42	0	2075,366	9,99	10,009	9,965	5,931	5,957	21	953,994	24,414	2073,739	0	200,975	200,975	99,713	0	0	0	0	0	0	0
11:41:42	0	2075,366	9,99	9,863	9,965	5,931	5,956	21	953,994	24,414	2073,74	0	200,975	200,975	99,713	0	0	0	0	0	0	0
11:41:42	-135,131	2074,015	9,843	9,716	9,965	5,917	5,955	21	953,994	24,414	2073,741	0	200,975	200,975	99,713	0	0	0	0	0	0	0
11:41:42	90,112	2074,916	9,941	9,863	9,965	5,926	5,955	21	953,994	24,414	2073,742	0	200,975	200,975	99,713	0	0	0	0	0	0	0
11:41:42	90,087	2075,817	10,039	10,009	9,965	5,936	5,954	21	953,994	24,414	2073,744	0	200,975	200,975	99,713	0	0	0	0	0	0	0
11:41:42	-45,068	2075,366	9,99	9,863	9,965	5,931	5,954	21	953,994	24,414	2073,746	0	200,975	200,975	99,713	0	0	0	0	0	0	0
11:41:42	0	2075,366	9,99	9,961	9,965	5,931	5,953	21	953,994	24,414	2073,747	0	200,975	200,975	99,713	0	0	0	0	0	0	0
11:41:42	45,068	2075,817	10,039	10,009	9,965	5,936	5,953	21	953,994	24,414	2073,749	0	200,975	200,975	99,713	0	0	0	0	0	0	0
11:41:42	0	2075,817	10,039	9,961	9,965	5,936	5,953	21	953,994	24,414	2073,752	0	200,975	200,975	99,713	0	0	0	0	0	0	0
11:41:42	0	2075,817	10,039	10,009	9,965	5,936	5,952	21	953,994	24,414	2073,754	0	200,975	200,975	99,713	0	0	0	0	0	0	0
11:41:42	0	2075,817	10,039	10,009	9,965	5,936	5,952	21	953,994	24,414	2073,756	0	200,975	200,975	99,713	0	0	0	0	0	0	0
11:41:42	0	2075,817	10,039	10,009	9,965	5,936	5,952	21	953,994	24,414	2073,758	0	200,975	200,975	99,713	0	0	0	0	0	0	0
11:41:42	-90,087	2074,916	9,941	9,814	9,965	5,926	5,951	21	953,994	24,414	2073,759	0	200,975	200,975	99,713	0	0	0	0	0	0	0
11:41:42	45,019	2075,366	9,99	9,961	9,965	5,931	5,951	21	953,994	24,414	2073,761	0	200,975	200,975	99,713	0	0	0	0	0	0	0
11:41:42	0	2075,366	9,99	9,961	9,965	5,931	5,95	21	953,994	24,414	2073,763	0	200,975	200,975	99,713	0	0	0	0	0	0	0
11:41:42	45,068	2075,817	10,039	10,009	9,965	5,936	5,95	21	953,994	24,414	2073,764	0	200,975	200,975	99,713	0	0	0	0	0	0	0
11:41:42	-90,087	2074,916	9,941	9,863	9,965	5,926	5,95	21	953,994	24,414	2073,766	0	200,975	200,975	99,713	0	0	0	0	0	0	0
11:41:42	-90,112	2074,015	9,843	9,814	9,965	5,917	5,949	21	953,994	24,414	2073,766	0	200,975	200,975	99,713	0	0	0	0	0	0	0
11:41:42	0	2074,015	9,843	9,814	9,965	5,917	5,948	21	953,994	24,414	2073,766	0	200,975	200,975	99,713	0	0	0	0	0	0	0
11:41:42	90,112	2074,916	9,941	9,961	9,965	5,926	5,948	21	953,994	24,414	2073,767	0	200,975	200,975	99,713	0	0	0	0	0	0	0
11:41:42	0	2074,916	9,941	9,961	9,965	5,926	5,948	21	953,994	24,414	2073,768	0	200,975	200,975	99,713	0	0	0	0	0	0	0
11:41:42	-90,112	2074,015	9,843	9,863	9,965	5,917	5,947	21	953,994	24,414	2073,769	0	200,975	200,975	99,713	0	0	0	0	0	0	0
11:41:42	90,112	2074,916	9,941	9,814	9,965	5,926	5,947	21	953,994	24,414	2073,77	0	200,975	200,975	99,713	0	0	0	0	0	0	0
11:41:42	-90,112	2074,015	9,843	9,814	9,965	5,917	5,946	21	953,994	24,414	2073,77	0	200,975	200,975	99,713	0	0	0	0	0	0	0
11:41:42	90,112	2074,916	9,941	9,814	9,965	5,926	5,946	21	953,994	24,414	2073,771	0	200,975	200,975	99,713	0	0	0	0	0	0	0
11:41:42	45,019	2075,366	9,99	9,961	9,965	5,931	5,945	21	953,994	24,414	2073,773	0	200,975	200,975	99,713	0	0	0	0	0	0	0
11:41:42	-45,019	2074,916	9,941	9,961	9,965	5,926	5,945	21	953,994	24,414	2073,774	0	200,975	200,975	99,713	0	0	0	0	0	0	0
11:41:42	6,372	2074,98	10,039	9,961	9,96	5,927	5,945	21	953,994	24,414	2073,775	0	200,975	200,975	99,713	0	0	0	0	0	0	0
11:41:42	-45,043	2074,529	9,99	9,814	9,96	5,922	5,944	21	953,994	24,414	2073,776	0	200,975	200,975	99,713	0	0	0	0	0	0	0
11:41:42	135,156	2075,881	10,136	10,058	9,96	5,936	5,944	21	953,994	24,414	2073,778	0	200,975	200,975	99,713	0	0	0	0	0	0	0
11:41:42	-51,464	2075,366	9,99	9,961	9,965	5,931	5,944	21	953,994	24,414	2073,779	0	200,975	200,975	99,713	0	0	0	0	0	0	0
11:41:42	-45,019	2074,916	9,941	9,814	9,965	5,926	5,943	21	953,994	24,414	2073,78	0	200,975	200,975	99,713	0	0	0	0	0	0	0
11:41:42	-83,715	2074,079	9,941	9,863	9,96	5,918	5,943	21	953,994	24,414	2073,781	0	200,975	200,975	99,713	0	0	0	0	0	0	0
11:41:42	45,043	2074,529	9,99	9,961	9,96	5,922	5,943	21	953,994	24,414	2073,781	0	200,975	200,975	99,713	0	0	0	0	0	0	0
11:41:42	0	2074,529	9,99	9,961	9,96	5,922	5,942	21	953,994	24,414	2073,782	0	200,975	200,975	99,713	0	0	0	0	0	0	0
11:41:42	38,671	2074,916	9,941	9,814	9,965	5,926	5,942	21	953,994	24,414	2073,783	0	200,975	200,975	99,713	0	0	0	0	0	0	0
11:41:42	0	2074,916	9,941	9,814	9,965	5,926	5,942	21	953,994	24,414	2073,784	0	200,975	200,975	99,713	0	0	0	0	0	0	0
11:41:43	0	2074,916	9,941	9,863	9,965	5,926	5,941	21	953,994	24,414	2073,785	0	200,975	200,975	99,713	0	0	0	0	0	0	0
11:41:43	-83,715	2074,079	9,941	9,814	9,96	5,918	5,941	21	953,994	24,414	2073,785	0	200,975	200,975	99,713	0	0	0	0	0	0	0
11:41:43	90,087	2074,98	10,039	9,961	9,96	5,927	5,941	21	953,994	24,414	2073,787	0	200,975	200,975	99,713	0	0	0	0	0	0	0
11:41:43	0	2074,98	10,039	10,009	9,96	5,927	5,94	21	953,994	24,414	2073,788	0	200,975	200,975	99,713	0	0	0	0	0	0	0
11:41:43	0	2074,98	10,039	9,961	9,96	5,927	5,94	21	953,994	24,414	2073,789	0	200,975	200,975	99,713	0	0	0	0	0	0	0
11:41:43	83,715	2075,817	10,039	10,009	9,965	5,936	5,94	21	953,994	24,414	2073,791	0	200,975	200,975	99,713	0	0	0	0	0	0	0
11:41:43	0	2075,817	10,039	9,961	9,965	5,936	5,94	21	953,994	24,414	2073,793	0	200,975	200,975	99,713	0	0	0	0	0	0	0
11:41:43	-45,068	2075,366	9,99	9,863	9,965	5,931	5,94	21	953,994	24,414	2073,795	0	200,975	200,975	99,713	0	0	0	0	0	0	0
11:41:43	45,068	2075,817	10,039	9,961	9,965	5,936	5,94	21	953,994	24,414	2073,797	0	200,975	200,975	99,713	0	0	0	0	0	0	0
11:41:43	135,156	2077,169	10,185	10,156	9,965	5,95	5,94	21	953,994	24,414	2073,8	0	200,975	200,975	99,713	0	0	0	0	0	0	0
11:41:43	135,205	2078,521	10,332	10,302	9,965	5,964	5,94	21	953,994	24,414	2073,805	0	200,975	200,975	99,713	0	0	0	0	0	0	0
11:41:43	180,322	2080,324	10,527	10,595	9,965	5,982	5,941	21	953,994	24,414	2073,812	0	200,975	200,975	99,713	0	0	0	0	0	0	0
11:41:43	217,993	2082,504	10,673	10,84	9,969	6,005	5,942	21	953,994	24,414	2073,82	0	200,975	200,975	99,713	0	0	0	0	0	0	0
11:41:43	523,071	2087,734	10,966	11,084	9,984	6,059	5,945	21	953,994	24,414	2073,834	0	200,975	200,975	99,713	0	0	0	0	0	0	0
11:41:43	352,563	2091,26	11,162	11,377	9,993	6,095	5,948	21	953,994	24,414	2073,852	0	200,975	200,975	99,713	0	0	0	0	0	0	0
11:41:43	479,394	2096,054	11,406	11,572	10,008	6,144	5,951	21	953,994	24,414	2073,874	0	200,975	200,975	99,713	0	0	0	0	0	0	0
11:41:43	511,889	2101,173	11,601	11,914	10,027	6,197	5,956	21	953,994	24,414	2073,901	0	200,975	200,975	99,713	0	0	0	0	0	0	0
11:41:43	650,878	2107,682	11,845	12,109	10,051	6,264	5,962	21	953,994	24,414	2073,935	0	200,975	200,975	99,713	0	0	0	0	0	0	0
11:41:43	582,934	2113,511	11,943	12,353	10,079	6,324	5,969	21	953,994	24,414	2073,974	0	200,975	200,975	99,713	0	0	0	0	0	0	0
11:41:43	590,82	2119,419	12,041	12,646	10,107	6,385	5,978	21	953,994	24,414	2074,02	0	200,975	200,975	99,713	0	0	0	0	0	0	0
11:41:43	881,738	2128,237	12,285	12,744	10,144	6,476	5,987	21	953,994	24,414	2074,074	0	200,975	200,975	99,713	0	0	0	0	0	0	0
11:41:43	581,958	2134,056	12,285	12,988	10,177	6,536	5,998	21	953,994	24,414	2074,134	0	200,975	200,975	99,713	0	0	0	0	0	0	0
11:41:43	647,045	2140,527	12,187	13,037	10,219	6,603	6,01	21	953,994	24,414	2074,2	0	200,975	200,975	99,713	0	0	0	0	0	0	0
11:41:43	873,779	2149,265	12,431	13,232	10,256	6,693	6,023	21	953,994	24,414	2074,275	0	200,975	200,975	99,713	0	0	0	0	0	0	0
11:41:43	842,944	2157,694	12,675	13,623	10,291	6,78	6,038	21	953,994	24,414	2074,359	0	200,975	200,975	99,713	0	0	0	0	0	0	0
11:41:43	707,08	2164,765	12,822	13,769	10,323	6,853	6,054	21	953,994	24,414	2074,449	0	200,975	200,975	99,713	0	0	0	0	0	0	0
11:41:43	928,393	2174,049	13,164	14,209	10,358	6,948	6,072	21	953,994	24,414	2074,549	0	200,975	200,975	99,713	0	0	0	0	0	0	0
11:41:43	1014,526	2184,194	13,652	14,648	10,389	7,053	6,091	21	953,613	24,414	2074,658	0	200,975	200,975	99,713	0	0	0	0	0	0	0
11:41:43	913,305	2193,327	13,945	14,795	10,425	7,147	6,112	21	953,613	24,414	2074,777	0	200,975	200,975	99,713	0	0	0	0	0	0	0
11:41:43	958,593	2202,913	14,287	15,185	10,461	7,246	6,134	21	953,613	24,414	2074,905	0	200,975	200,975	99,713	0	0	0	0	0	0	0
11:41:43	570,654	2208,619	14,14	15,185	10,502	7,305	6,157	21	953,613	24,414	2075,039	0	200,975	200,975	99,713	0	0	0	0	0	0	0
11:41:43	982,69	2218,446	14,384	15,332	10,544	7,406	6,181	21	953,613	24,414	2075,182	0	200,975	200,975	99,713	0	0	0	0	0	0	0
11:41:43	655,639	2225,003	14,238	15,185	10,589	7,474	6,207	21	953,613	24,414	2075,332	0	200,975	200,975	99,713	0	0	0	0	0	0	0
11:41:43	904,882	2234,052	14,433	15,332	10,63	7,567	6,233	21	953,613	24,414	2075,491	0	200,975	200,975	99,713	0	0	0	0	0	0	0
11:41:43	713,501	2241,187	14,482	15,283	10,668	7,641	6,261	21	953,613	24,414	2075,657	0	200,975	200,975	99,713	0	0	0	0	0	0	0
11:41:43	880,297	2249,99	14,726	15,722	10,705	7,731	6,29	21	953,613	24,414	2075,831	0	200,975	200,975	99,713	0	0	0	0	0	0	0
11:41:43	817,065	2258,16	14,97	15,967	10,738	7,816	6,32	21	953,613	24,414	2076,013	0	200,975	200,975	99,713	0	0	0	0	0	0	0
11:41:43	713,305	2265,293	15,117	16,015	10,77	7,889	6,35	21	953,613	24,414	2076,202	0	201,046	201,046	99,713	0	0	0	0	0	0	0
11:41:43	906,909	2274,362	15,459	16,406	10,803	7,983	6,382	21	953,613	24,414	2076,4	0	201,046	201,046	99,713	0	0	0	0	0	0	0
11:41:43	808,642	2282,449	15,703	16,504	10,836	8,066	6,415	21	953,613	24,414	2076,606	0	201,046	201,046	99,713	0	0	0	0	0	0	0
11:41:43	569,14	2288,14	15,605	16,504	10,873	8,125	6,449	21	953,613	24,414	2076,818	0	201,046	201,046	99,713	0	0	0	0	0	0	0
11:41:43	898,657	2297,127	15,849	16,601	10,911	8,217	6,484	21	953,613	24,414	2077,038	0	201,046	201,046	99,713	0	0	0	0	0	0	0
11:41:43	389,135	2301,018	15,556	16,406	10,949	8,257	6,518	21	953,613	24,414	2077,262	0	201,046	201,046	99,713	0	0	0	0	0	0	0
11:41:43	752,27	2308,541	15,556	16,357	10,991	8,335	6,554	21	953,613	24,414	2077,493	0	201,046	201,046	99,713	0	0	0	0	0	0	0
11:41:43	712,377	2315,665	15,605	16,504	11,029	8,408	6,59	21	953,613	24,414	2077,731	0	201,046	201,046	99,713	0	0	0	0	0	0	0
11:41:43	590,454	2321,569	15,605	16,504	11,062	8,469	6,627	21	953,613	24,414	2077,975	0	201,046	201,046	99,713	0	0	0	0	0	0	0
11:41:43	894,018	2330,509	15,849	16,552	11,1	8,561	6,665	21	953,613	24,414	2078,228	0	201,046	201,046	99,713	0	0	0	0	0	0	0
11:41:43	770,19	2338,211	16,045	16,748	11,133	8,641	6,704	21	953,613	24,414	2078,488	0	201,046	201,046	99,713	0	0	0	0	0	0	0
11:41:43	746,752	2345,679	16,24	16,943	11,165	8,718	6,743	21	953,613	24,414	2078,755	0	201,046	201,046	99,713	0	0	0	0	0	0	0
11:41:43	912,255	2354,801	16,728	17,383	11,19	8,812	6,784	21	953,613	24,414	2079,031	0	201,046	201,046	99,713	0	0	0	0	0	0	0
11:41:43	699,633	2361,798	16,875	17,578	11,221	8,884	6,825	21	953,613	24,414	2079,314	0	201,046	201,046	99,713	0	0	0	0	0	0	0
11:41:43	632,055	2368,118	17,021	17,627	11,249	8,949	6,867	21	953,613	24,414	2079,603	0	201,046	201,046	99,713	0	0	0	0	0	0	0
11:41:43	707,617	2375,194	17,168	17,822	11,281	9,022	6,909	21	953,613	24,414	2079,898	0	201,046	201,046	99,713	0	0	0	0	0	0	0
11:41:43	727,905	2382,474	17,412	17,969	11,309	9,097	6,952	21	953,613	24,414	2080,201	0	201,046	201,046	99,713	0	0	0	0	0	0	0
11:41:43	610,864	2388,582	17,558	18,066	11,336	9,16	6,995	21	953,613	24,414	2080,509	0	201,046	201,046	99,713	0	0	0	0	0	0	0
11:41:43	748,413	2396,066	17,851	18,31	11,362	9,237	7,039	21	953,613	24,414	2080,825	0	201,046	201,046	99,713	0	0	0	0	0	0	0
11:41:43	509,887	2401,165	17,9	18,31	11,388	9,29	7,083	21	953,613	24,414	2081,145	0	201,046	201,046	99,713	0	0	0	0	0	0	0
11:41:43	480,395	2405,969	17,9	18,359	11,415	9,339	7,128	21	953,613	24,414	2081,47	0	201,046	201,046	99,713	0	0	0	0	0	0	0
11:41:43	698,999	2412,959	18,144	18,506	11,441	9,411	7,172	21	953,613	24,414	2081,802	0	201,046	201,046	99,713	0	0	0	0	0	0	0
11:41:43	609,936	2419,058	18,34	18,652	11,465	9,474	7,218	21	953,613	24,414	2082,139	0	201,046	201,046	99,713	0	0	0	0	0	0	0
11:41:43	469,775	2423,756	18,34	18,603	11,492	9,523	7,263	21	953,613	24,414	2082,48	0	201,046	201,046	99,713	0	0	0	0	0	0	0
11:41:43	441,088	2428,167	18,388	18,652	11,514	9,568	7,308	21	953,613	24,414	2082,826	0	201,046	201,046	99,713	0	0	0	0	0	0	0
11:41:43	522,802	2433,395	18,486	18,847	11,538	9,622	7,353	21	953,613	24,414	2083,177	0	201,046	201,046	99,713	0	0	0	0	0	0	0
11:41:43	504,907	2438,444	18,535	18,799	11,564	9,674	7,399	21	953,613	24,414	2083,532	0	201,046	201,046	99,713	0	0	0	0	0	0	0
11:41:43	424,438	2442,689	18,535	18,799	11,588	9,718	7,444	21	953,613	24,414	2083,891	0	201,046	201,046	99,713	0	0	0	0	0	0	0
11:41:43	368,676	2446,375	18,486	18,799	11,611	9,756	7,49	21	953,613	24,414	2084,254	0	201,046	201,046	99,713	0	0	0	0	0	0	0
11:41:43	486,792	2451,243	18,633	18,799	11,631	9,806	7,535	21	953,613	24,414	2084,621	0	201,046	201,046	99,713	0	0	0	0	0	0	0
11:41:43	373,046	2454,974	18,681	18,945	11,649	9,845	7,58	21	953,613	24,414	2084,991	0	201,046	201,046	99,713	0	0	0	0	0	0	0
11:41:43	549,877	2460,473	18,828	19,189	11,672	9,901	7,626	21	953,613	24,414	2085,367	0	201,046	201,046	99,713	0	0	0	0	0	0	0
11:41:43	373,144	2464,204	18,877	19,189	11,69	9,94	7,671	21	953,613	24,414	2085,746	0	201,046	201,046	99,713	0	0	0	0	0	0	0
11:41:43	283,154	2467,036	18,828	19,14	11,709	9,969	7,716	21	953,613	24,414	2086,127	0	201,046	201,046	99,713	0	0	0	0	0	0	0
11:41:43	468,823	2471,724	18,974	19,238	11,728	10,017	7,761	21	953,613	24,414	2086,513	0	201,046	201,046	99,713	0	0	0	0	0	0	0
11:41:43	472,143	2476,445	19,121	19,336	11,746	10,066	7,807	21	953,613	24,414	2086,903	0	201,046	201,046	99,713	0	0	0	0	0	0	0
11:41:43	393,261	2480,378	19,267	19,385	11,76	10,106	7,852	21	953,613	24,414	2087,296	0	201,046	201,046	99,713	0	0	0	0	0	0	0
11:41:43	242,407	2482,802	19,17	19,336	11,779	10,131	7,896	21	953,613	24,414	2087,691	0	201,046	201,046	99,713	0	0	0	0	0	0	0
11:41:43	343,75	2486,239	19,267	19,385	11,793	10,167	7,941	21	953,613	24,414	2088,09	0	201,046	201,046	99,713	0	0	0	0	0	0	0
11:41:43	346,264	2489,702	19,365	19,531	11,807	10,203	7,985	21	953,613	24,414	2088,492	0	201,046	201,046	99,713	0	0	0	0	0	0	0
11:41:43	347,241	2493,174	19,463	19,678	11,822	10,238	8,029	21	953,613	24,414	2088,897	0	201,046	201,046	99,713	0	0	0	0	0	0	0
11:41:43	249,047	2495,665	19,463	19,58	11,836	10,264	8,073	21	953,613	24,414	2089,303	0	201,046	201,046	99,713	0	0	0	0	0	0	0
11:41:43	241,308	2498,078	19,365	19,531	11,855	10,289	8,117	21	953,613	24,414	2089,712	0	201,046	201,046	99,713	0	0	0	0	0	0	0
11:41:43	310,205	2501,18	19,512	19,678	11,864	10,321	8,16	21	953,613	24,414	2090,123	0	201,046	201,046	99,713	0	0	0	0	0	0	0
11:41:43	202,734	2503,207	19,463	19,58	11,878	10,342	8,203	21	953,613	24,414	2090,536	0	201,046	201,046	99,713	0	0	0	0	0	0	0
11:41:43	252,661	2505,734	19,463	19,58	11,892	10,368	8,245	21	953,613	24,414	2090,952	0	201,046	201,046	99,713	0	0	0	0	0	0	0
11:41:43	215,429	2507,888	19,512	19,726	11,902	10,39	8,287	21	953,613	24,414	2091,369	0	201,046	201,046	99,713	0	0	0	0	0	0	0
11:41:43	262,915	2510,517	19,609	19,726	11,911	10,417	8,329	21	953,613	24,414	2091,788	0	201,046	201,046	99,713	0	0	0	0	0	0	0
11:41:43	217,602	2512,693	19,658	19,726	11,921	10,44	8,37	21	953,613	24,414	2092,209	0	201,046	201,046	99,713	0	0	0	0	0	0	0
11:41:43	309,497	2515,788	19,804	19,824	11,93	10,472	8,412	21	953,613	24,414	2092,632	0	201,046	201,046	99,713	0	0	0	0	0	0	0
11:41:43	169,067	2517,479	19,804	19,922	11,94	10,489	8,452	21	953,613	24,414	2093,057	0	201,046	201,046	99,713	0	0	0	0	0	0	0
11:41:43	119,433	2518,673	19,756	19,824	11,949	10,501	8,492	21	953,613	24,414	2093,483	0	201,046	201,046	99,713	0	0	0	0	0	0	0
11:41:43	157,47	2520,248	19,658	19,678	11,963	10,518	8,532	21	953,613	24,414	2093,909	0	201,046	201,046	99,713	0	0	0	0	0	0	0
11:41:43	168,017	2521,928	19,658	19,726	11,973	10,535	8,571	21	953,613	24,414	2094,337	0	201,046	201,046	99,713	0	0	0	0	0	0	0
11:41:43	310,62	2525,035	19,804	19,873	11,982	10,567	8,611	21	953,613	24,414	2094,768	0	201,046	201,046	99,713	0	0	0	0	0	0	0
11:41:43	133,203	2526,367	19,853	19,873	11,987	10,581	8,649	21	953,613	24,414	2095,2	0	201,046	201,046	99,713	0	0	0	0	0	0	0
11:41:43	166,967	2528,036	19,853	19,922	11,997	10,598	8,687	21	953,613	24,414	2095,633	0	201,046	201,046	99,713	0	0	0	0	0	0	0
11:41:43	85,595	2528,892	19,853	19,922	12,001	10,607	8,725	21	953,613	24,414	2096,066	0	201,046	201,046	99,713	0	0	0	0	0	0	0
11:41:43	308,667	2531,979	20	20,068	12,011	10,638	8,763	21	953,613	24,414	2096,502	0	201,046	201,046	99,713	0	0	0	0	0	0	0
11:41:43	38,037	2532,359	19,951	19,922	12,016	10,642	8,799	21	953,613	24,414	2096,938	0	201,046	201,046	99,713	0	0	0	0	0	0	0
11:41:43	221,997	2534,579	20,097	20,166	12,02	10,665	8,836	21	953,613	24,414	2097,375	0	201,046	201,046	99,713	0	0	0	0	0	0	0
11:41:43	-9,545	2534,484	20	20,019	12,025	10,664	8,872	21	953,613	24,414	2097,812	0	201,046	201,046	99,713	0	0	0	0	0	0	0
11:41:43	84,545	2535,329	20	20,019	12,03	10,673	8,907	21	953,613	24,414	2098,25	0	201,046	201,046	99,713	0	0	0	0	0	0	0
11:41:43	238,085	2537,71	20,244	20,263	12,03	10,698	8,942	21	953,613	24,414	2098,689	0	201,046	201,046	99,713	0	0	0	0	0	0	0
11:41:44	84,643	2538,557	20,244	20,215	12,034	10,706	8,977	21	953,613	24,414	2099,129	0	201,046	201,046	99,713	0	0	0	0	0	0	0
11:41:44	0	2538,557	20,244	20,263	12,034	10,706	9,011	21	953,613	24,414	2099,568	0	201,046	201,046	99,713	0	0	0	0	0	0	0
11:41:44	84,57	2539,402	20,244	20,215	12,039	10,715	9,044	21	953,613	24,414	2100,008	0	201,046	201,046	99,713	0	0	0	0	0	0	0
11:41:44	83,471	2540,237	20,244	20,263	12,044	10,724	9,077	21	953,613	24,414	2100,449	0	201,046	201,046	99,713	0	0	0	0	0	0	0
11:41:44	-58,3	2539,654	20,097	20,166	12,049	10,718	9,109	21	953,613	24,414	2100,888	0	201,046	201,046	99,713	0	0	0	0	0	0	0
11:41:44	-10,522	2539,549	20	20,068	12,053	10,717	9,141	21	953,613	24,414	2101,326	0	201,046	201,046	99,713	0	0	0	0	0	0	0
11:41:44	95,288	2540,502	20,097	20,019	12,053	10,726	9,172	21	953,613	24,414	2101,765	0	201,046	201,046	99,713	0	0	0	0	0	0	0
11:41:44	-59,423	2539,907	19,951	19,922	12,058	10,72	9,202	21	953,613	24,414	2102,204	0	201,046	201,046	99,713	0	0	0	0	0	0	0
11:41:44	84,545	2540,753	19,951	20,019	12,063	10,729	9,232	21	953,613	24,414	2102,642	0	201,046	201,046	99,713	0	0	0	0	0	0	0
11:41:44	-95,263	2539,8	19,853	19,726	12,063	10,719	9,261	21	953,613	24,414	2103,08	0	201,046	201,046	99,713	0	0	0	0	0	0	0
11:41:44	142,919	2541,229	20	20,019	12,063	10,734	9,29	21	953,613	24,414	2103,518	0	201,046	201,046	99,713	0	0	0	0	0	0	0
11:41:44	95,263	2542,182	20,097	20,166	12,063	10,744	9,319	21	953,613	24,414	2103,957	0	201,046	201,046	99,713	0	0	0	0	0	0	0
11:41:44	0	2542,182	20,097	20,068	12,063	10,744	9,347	21	953,613	24,414	2104,395	0	201,046	201,046	99,713	0	0	0	0	0	0	0
11:41:44	0	2542,182	20,097	20,068	12,063	10,744	9,374	21	953,613	24,414	2104,833	0	201,046	201,046	99,713	0	0	0	0	0	0	0
11:41:44	82,275	2543,005	20,097	20,068	12,067	10,752	9,401	21	953,613	24,414	2105,271	0	201,046	201,046	99,713	0	0	0	0	0	0	0
11:41:44	-95,312	2542,052	20	19,922	12,067	10,742	9,427	21	953,613	24,414	2105,708	0	201,046	201,046	99,713	0	0	0	0	0	0	0
11:41:44	0	2542,052	20	20,068	12,067	10,742	9,453	21	953,613	24,414	2106,144	0	201,046	201,046	99,713	0	0	0	0	0	0	0
11:41:44	-47,631	2541,575	19,951	20,019	12,067	10,737	9,478	21	953,613	24,414	2106,579	0	201,046	201,046	99,713	0	0	0	0	0	0	0
11:41:44	142,944	2543,005	20,097	20,019	12,067	10,752	9,503	21	953,613	24,414	2107,016	0	201,046	201,046	99,713	0	0	0	0	0	0	0
11:41:44	0	2543,005	20,097	20,068	12,067	10,752	9,528	21	953,613	24,414	2107,452	0	201,046	201,046	99,713	0	0	0	0	0	0	0
11:41:44	-142,944	2541,575	19,951	20,019	12,067	10,737	9,551	21	953,613	24,414	2107,886	0	201,046	201,046	99,713	0	0	0	0	0	0	0
11:41:44	47,631	2542,052	20	20,068	12,067	10,742	9,575	21	953,613	24,414	2108,32	0	201,046	201,046	99,713	0	0	0	0	0	0	0
11:41:44	95,312	2543,005	20,097	20,019	12,067	10,752	9,598	21	953,613	24,414	2108,755	0	201,046	201,046	99,713	0	0	0	0	0	0	0
11:41:44	-95,312	2542,052	20	20,166	12,067	10,742	9,62	21	953,613	24,414	2109,188	0	201,046	201,046	99,713	0	0	0	0	0	0	0
11:41:44	-142,919	2540,622	19,853	19,922	12,067	10,728	9,642	21	953,613	24,414	2109,619	0	201,046	201,046	99,713	0	0	0	0	0	0	0
11:41:44	142,919	2542,052	20	20,166	12,067	10,742	9,664	21	953,613	24,414	2110,051	0	201,046	201,046	99,713	0	0	0	0	0	0	0
11:41:44	-190,527	2540,146	19,804	19,824	12,067	10,723	9,684	21,2	952,565	24,414	2110,482	0	201,046	201,046	99,713	0	0	0	0	0	0	0
11:41:44	53,344	2540,68	19,853	20,019	12,067	10,728	9,705	21,2	952,565	24,414	2110,912	0	201,046	201,046	99,713	0	0	0	0	0	0	0
11:41:44	0	2540,68	19,853	19,873	12,067	10,728	9,725	21,2	952,565	24,414	2111,342	0	201,046	201,046	99,713	0	0	0	0	0	0	0
11:41:44	-47,656	2540,203	19,804	19,824	12,067	10,723	9,745	21,2	952,565	24,414	2111,771	0	201,046	201,046	99,713	0	0	0	0	0	0	0
11:41:44	47,656	2540,68	19,853	19,873	12,067	10,728	9,764	21,2	952,565	24,414	2112,2	0	201,046	201,046	99,713	0	0	0	0	0	0	0
11:41:44	-47,656	2540,203	19,804	19,824	12,067	10,723	9,783	21,2	952,565	24,414	2112,628	0	201,046	201,046	99,713	0	0	0	0	0	0	0
11:41:44	0	2540,203	19,804	19,678	12,067	10,723	9,801	21,2	952,565	24,414	2113,055	0	201,046	201,046	99,713	0	0	0	0	0	0	0
11:41:44	142,944	2541,633	19,951	19,873	12,067	10,738	9,819	21,2	952,565	24,414	2113,484	0	201,046	201,046	99,713	0	0	0	0	0	0	0
11:41:44	0	2541,633	19,951	19,873	12,067	10,738	9,837	21,2	952,565	24,414	2113,912	0	201,046	201,046	99,713	0	0	0	0	0	0	0
11:41:44	47,656	2542,109	20	20,019	12,067	10,743	9,855	21,2	952,565	24,414	2114,34	0	201,046	201,046	99,713	0	0	0	0	0	0	0
11:41:44	95,336	2543,063	20,097	20,068	12,067	10,753	9,873	21,2	952,565	24,414	2114,769	0	202,338	202,338	99,719	0	0	0	0	0	0	0
11:41:44	-238,281	2540,68	19,853	19,824	12,067	10,728	9,89	21,2	952,565	24,414	2115,195	0	202,338	202,338	99,719	0	0	0	0	0	0	0
11:41:44	142,944	2542,109	20	20,068	12,067	10,743	9,906	21,2	952,565	24,414	2115,622	0	202,338	202,338	99,719	0	0	0	0	0	0	0
11:41:44	-190,6	2540,203	19,804	19,873	12,067	10,723	9,922	21,2	952,565	24,414	2116,047	0	202,338	202,338	99,719	0	0	0	0	0	0	0
11:41:44	142,944	2541,633	19,951	20,019	12,067	10,738	9,938	21,2	952,565	24,414	2116,472	0	202,338	202,338	99,719	0	0	0	0	0	0	0
11:41:44	0	2541,633	19,951	20,019	12,067	10,738	9,954	21,2	952,565	24,414	2116,898	0	202,338	202,338	99,719	0	0	0	0	0	0	0
11:41:44	-95,288	2540,68	19,853	19,873	12,067	10,728	9,969	21,2	952,565	24,414	2117,321	0	202,338	202,338	99,719	0	0	0	0	0	0	0
11:41:44	95,288	2541,633	19,951	19,922	12,067	10,738	9,984	21,2	952,565	24,414	2117,746	0	202,338	202,338	99,719	0	0	0	0	0	0	0
11:41:44	-142,944	2540,203	19,804	19,824	12,067	10,723	9,999	21,2	952,565	24,414	2118,168	0	202,338	202,338	99,719	0	0	0	0	0	0	0
11:41:44	47,656	2540,68	19,853	19,873	12,067	10,728	10,013	21,2	952,565	24,414	2118,591	0	202,338	202,338	99,719	0	0	0	0	0	0	0
11:41:44	0	2540,68	19,853	19,922	12,067	10,728	10,027	21,2	952,565	24,414	2119,013	0	202,338	202,338	99,719	0	0	0	0	0	0	0
11:41:44	95,288	2541,633	19,951	20,019	12,067	10,738	10,041	21,2	952,565	24,414	2119,436	0	202,338	202,338	99,719	0	0	0	0	0	0	0
11:41:44	-142,944	2540,203	19,804	19,726	12,067	10,723	10,054	21,2	952,565	24,414	2119,857	0	202,338	202,338	99,719	0	0	0	0	0	0	0
11:41:44	0	2540,203	19,804	19,726	12,067	10,723	10,067	21,2	952,565	24,414	2120,277	0	202,338	202,338	99,719	0	0	0	0	0	0	0
11:41:44	0	2540,203	19,804	19,726	12,067	10,723	10,08	21,2	952,565	24,414	2120,697	0	202,338	202,338	99,719	0	0	0	0	0	0	0
11:41:44	190,6	2542,109	20	20,068	12,067	10,743	10,093	21,2	952,565	24,414	2121,118	0	202,338	202,338	99,719	0	0	0	0	0	0	0
11:41:44	0	2542,109	20	20,068	12,067	10,743	10,106	21,2	952,565	24,414	2121,539	0	202,338	202,338	99,719	0	0	0	0	0	0	0
11:41:44	-47,656	2541,633	19,951	19,922	12,067	10,738	10,118	21,2	952,565	24,414	2121,959	0	202,338	202,338	99,719	0	0	0	0	0	0	0
11:41:44	0	2541,633	19,951	19,873	12,067	10,738	10,131	21,2	952,565	24,414	2122,379	0	202,338	202,338	99,719	0	0	0	0	0	0	0
11:41:44	0	2541,633	19,951	19,873	12,067	10,738	10,143	21,2	952,565	24,414	2122,798	0	202,338	202,338	99,719	0	0	0	0	0	0	0
11:41:44	47,656	2542,109	20	19,922	12,067	10,743	10,154	21,2	952,565	24,414	2123,217	0	202,338	202,338	99,719	0	0	0	0	0	0	0
11:41:44	-142,944	2540,68	19,853	19,726	12,067	10,728	10,166	21,2	952,565	24,414	2123,635	0	202,338	202,338	99,719	0	0	0	0	0	0	0
11:41:44	142,944	2542,109	20	19,922	12,067	10,743	10,177	21,2	952,565	24,414	2124,053	0	202,338	202,338	99,719	0	0	0	0	0	0	0
11:41:44	-142,944	2540,68	19,853	19,873	12,067	10,728	10,188	21,2	952,565	24,414	2124,47	0	202,338	202,338	99,719	0	0	0	0	0	0	0
11:41:44	95,288	2541,633	19,951	20,019	12,067	10,738	10,198	21,2	952,565	24,414	2124,887	0	202,338	202,338	99,719	0	0	0	0	0	0	0
11:41:44	-142,944	2540,203	19,804	19,824	12,067	10,723	10,209	21,2	952,565	24,414	2125,302	0	202,338	202,338	99,719	0	0	0	0	0	0	0
11:41:44	47,656	2540,68	19,853	19,873	12,067	10,728	10,219	21,2	952,565	24,414	2125,718	0	202,338	202,338	99,719	0	0	0	0	0	0	0
11:41:44	0	2540,68	19,853	19,922	12,067	10,728	10,229	21,2	952,565	24,414	2126,133	0	202,338	202,338	99,719	0	0	0	0	0	0	0
11:41:44	-47,656	2540,203	19,804	19,824	12,067	10,723	10,239	21,2	952,565	24,414	2126,547	0	202,338	202,338	99,719	0	0	0	0	0	0	0
11:41:44	0	2540,203	19,804	19,922	12,067	10,723	10,248	21,2	952,565	24,414	2126,961	0	202,338	202,338	99,719	0	0	0	0	0	0	0
11:41:44	47,656	2540,68	19,853	20,019	12,067	10,728	10,258	21,2	952,565	24,414	2127,375	0	202,338	202,338	99,719	0	0	0	0	0	0	0
11:41:44	0	2540,68	19,853	19,824	12,067	10,728	10,267	21,2	952,565	24,414	2127,788	0	202,338	202,338	99,719	0	0	0	0	0	0	0
11:41:44	0	2540,68	19,853	19,873	12,067	10,728	10,276	21,2	952,565	24,414	2128,201	0	202,338	202,338	99,719	0	0	0	0	0	0	0
11:41:44	0	2540,68	19,853	19,873	12,067	10,728	10,285	21,2	952,565	24,414	2128,613	0	202,338	202,338	99,719	0	0	0	0	0	0	0
11:41:44	0	2540,68	19,853	19,873	12,067	10,728	10,293	21,2	952,565	24,414	2129,026	0	202,338	202,338	99,719	0	0	0	0	0	0	0
11:41:44	95,288	2541,633	19,951	19,922	12,067	10,738	10,302	21,2	952,565	24,414	2129,438	0	202,338	202,338	99,719	0	0	0	0	0	0	0
11:41:44	-95,288	2540,68	19,853	19,824	12,067	10,728	10,31	21,2	952,565	24,414	2129,849	0	202,338	202,338	99,719	0	0	0	0	0	0	0
11:41:44	95,288	2541,633	19,951	20,019	12,067	10,738	10,319	21,2	952,565	24,414	2130,261	0	202,338	202,338	99,719	0	0	0	0	0	0	0
11:41:44	142,993	2543,063	20,097	20,068	12,067	10,753	10,327	21,2	952,565	24,414	2130,674	0	202,338	202,338	99,719	0	0	0	0	0	0	0
11:41:44	-142,993	2541,633	19,951	20,019	12,067	10,738	10,335	21,2	952,565	24,414	2131,085	0	202,338	202,338	99,719	0	0	0	0	0	0	0
11:41:44	0	2541,633	19,951	20,019	12,067	10,738	10,343	21,2	952,565	24,414	2131,496	0	202,338	202,338	99,719	0	0	0	0	0	0	0
11:41:44	47,656	2542,109	20	20,019	12,067	10,743	10,351	21,2	952,565	24,414	2131,906	0	202,338	202,338	99,719	0	0	0	0	0	0	0
11:41:44	0	2542,109	20	20,068	12,067	10,743	10,359	21,2	952,565	24,414	2132,316	0	202,338	202,338	99,719	0	0	0	0	0	0	0
11:41:44	-47,656	2541,633	19,951	19,922	12,067	10,738	10,366	21,2	952,565	24,414	2132,726	0	202,338	202,338	99,719	0	0	0	0	0	0	0
11:41:44	0	2541,633	19,951	19,922	12,067	10,738	10,374	21,2	952,565	24,414	2133,135	0	202,338	202,338	99,719	0	0	0	0	0	0	0
11:41:44	0	2541,633	19,951	19,922	12,067	10,738	10,381	21,2	952,565	24,414	2133,543	0	202,338	202,338	99,719	0	0	0	0	0	0	0
11:41:44	0	2541,633	19,951	20,019	12,067	10,738	10,388	21,2	952,565	24,414	2133,951	0	202,338	202,338	99,719	0	0	0	0	0	0	0
11:41:44	0	2541,633	19,951	20,019	12,067	10,738	10,395	21,2	952,565	24,414	2134,359	0	202,338	202,338	99,719	0	0	0	0	0	0	0
11:41:44	0	2541,633	19,951	19,922	12,067	10,738	10,401	21,2	952,565	24,414	2134,767	0	202,338	202,338	99,719	0	0	0	0	0	0	0
11:41:44	-95,288	2540,68	19,853	19,873	12,067	10,728	10,408	21,2	952,565	24,414	2135,173	0	202,338	202,338	99,719	0	0	0	0	0	0	0
11:41:44	-47,656	2540,203	19,804	19,873	12,067	10,723	10,414	21,2	952,565	24,414	2135,578	0	202,338	202,338	99,719	0	0	0	0	0	0	0
11:41:44	47,656	2540,68	19,853	20,019	12,067	10,728	10,42	21,2	952,565	24,414	2135,983	0	202,338	202,338	99,719	0	0	0	0	0	0	0
11:41:44	0	2540,68	19,853	19,873	12,067	10,728	10,426	21,2	952,565	24,414	2136,388	0	202,338	202,338	99,719	0	0	0	0	0	0	0
11:41:44	95,288	2541,633	19,951	20,019	12,067	10,738	10,432	21,2	952,565	24,414	2136,793	0	202,338	202,338	99,719	0	0	0	0	0	0	0
11:41:44	-95,288	2540,68	19,853	19,873	12,067	10,728	10,438	21,2	952,565	24,414	2137,197	0	202,338	202,338	99,719	0	0	0	0	0	0	0
11:41:44	95,288	2541,633	19,951	19,922	12,067	10,738	10,444	21,2	952,565	24,414	2137,602	0	202,338	202,338	99,719	0	0	0	0	0	0	0
11:41:44	-95,288	2540,68	19,853	19,922	12,067	10,728	10,449	21,2	952,565	24,414	2138,005	0	202,338	202,338	99,719	0	0	0	0	0	0	0
11:41:44	142,944	2542,109	20	20,068	12,067	10,743	10,455	21,2	952,565	24,414	2138,409	0	202,338	202,338	99,719	0	0	0	0	0	0	0
11:41:44	-142,944	2540,68	19,853	19,922	12,067	10,728	10,461	21,2	952,565	24,414	2138,811	0	202,338	202,338	99,719	0	0	0	0	0	0	0
11:41:44	178,735	2542,467	19,951	19,922	12,072	10,747	10,466	21,2	952,565	24,414	2139,215	0	202,338	202,338	99,719	0	0	0	0	0	0	0
11:41:44	-95,312	2541,514	19,853	20,019	12,072	10,737	10,471	21,2	952,565	24,414	2139,617	0	202,338	202,338	99,719	0	0	0	0	0	0	0
11:41:44	0	2541,514	19,853	19,873	12,072	10,737	10,477	21,2	952,565	24,414	2140,019	0	202,338	202,338	99,719	0	0	0	0	0	0	0
11:41:44	95,312	2542,467	19,951	19,873	12,072	10,747	10,482	21,2	952,565	24,414	2140,421	0	202,338	202,338	99,719	0	0	0	0	0	0	0
11:41:44	143,017	2543,897	20,097	20,068	12,072	10,761	10,487	21,2	952,565	24,414	2140,825	0	202,338	202,338	99,719	0	0	0	0	0	0	0
11:41:45	-143,017	2542,467	19,951	19,873	12,072	10,747	10,493	21,2	952,565	24,414	2141,226	0	202,338	202,338	99,719	0	0	0	0	0	0	0
11:41:45	47,68	2542,944	20	20,019	12,072	10,752	10,498	21,2	952,565	24,414	2141,628	0	202,338	202,338	99,719	0	0	0	0	0	0	0
11:41:45	0	2542,944	20	20,068	12,072	10,752	10,503	21,2	952,565	24,414	2142,029	0	202,338	202,338	99,719	0	0	0	0	0	0	0
11:41:45	-142,993	2541,514	19,853	19,873	12,072	10,737	10,507	21,2	952,565	24,414	2142,429	0	202,338	202,338	99,719	0	0	0	0	0	0	0
11:41:45	95,312	2542,467	19,951	19,922	12,072	10,747	10,512	21,2	952,565	24,414	2142,829	0	202,338	202,338	99,719	0	0	0	0	0	0	0
11:41:45	-95,312	2541,514	19,853	19,873	12,072	10,737	10,516	21,2	952,565	24,414	2143,228	0	202,338	202,338	99,719	0	0	0	0	0	0	0
11:41:45	95,312	2542,467	19,951	19,873	12,072	10,747	10,521	21,2	952,565	24,414	2143,627	0	202,338	202,338	99,719	0	0	0	0	0	0	0
11:41:45	-95,312	2541,514	19,853	19,873	12,072	10,737	10,525	21,2	952,565	24,414	2144,025	0	202,338	202,338	99,719	0	0	0	0	0	0	0
11:41:45	-47,656	2541,037	19,804	19,678	12,072	10,732	10,529	21,2	952,565	24,414	2144,422	0	202,338	202,338	99,719	0	0	0	0	0	0	0
11:41:45	-523,925	2535,798	19,267	18,847	12,072	10,678	10,532	21,2	952,565	24,414	2144,813	0	202,338	202,338	99,719	0	0	0	0	0	0	0
11:41:45	-464,16	2531,157	18,877	18,261	12,067	10,63	10,534	21,2	952,565	24,414	2145,2	0	202,338	202,338	99,719	0	0	0	0	0	0	0
11:41:45	-737,255	2523,784	18,291	17,724	12,058	10,554	10,534	21,2	952,565	24,414	2145,578	0	202,338	202,338	99,719	0	0	0	0	0	0	0
11:41:45	-763,159	2516,152	17,851	16,943	12,039	10,475	10,533	21,2	952,565	24,414	2145,949	0	202,338	202,338	99,719	0	0	0	0	0	0	0
11:41:45	-692,895	2509,224	17,656	16,504	12,011	10,404	10,531	21,2	952,565	24,414	2146,312	0	202,338	202,338	99,719	0	0	0	0	0	0	0
11:41:45	-623,217	2502,991	17,705	16,699	11,973	10,34	10,527	21,2	952,565	24,414	2146,669	0	202,338	202,338	99,719	0	0	0	0	0	0	0
11:41:45	-470,678	2498,285	17,998	16,845	11,93	10,291	10,522	21,2	952,565	24,414	2147,02	0	202,338	202,338	99,719	0	0	0	0	0	0	0
11:41:45	-624,56	2492,039	18,047	16,748	11,892	10,227	10,516	21,2	952,565	24,414	2147,365	0	202,338	202,338	99,719	0	0	0	0	0	0	0
11:41:45	-659,741	2485,442	18,144	16,845	11,85	10,159	10,509	21,2	952,565	24,414	2147,703	0	202,338	202,338	99,719	0	0	0	0	0	0	0
11:41:45	-762,207	2477,819	18,047	16,552	11,812	10,08	10,501	21,2	952,565	24,414	2148,034	0	202,338	202,338	99,719	0	0	0	0	0	0	0
11:41:45	-835,18	2469,468	17,705	16,406	11,784	9,994	10,491	21,2	952,565	24,414	2148,355	0	202,338	202,338	99,719	0	0	0	0	0	0	0
11:41:45	-971,63	2459,751	17,217	16,211	11,756	9,894	10,479	21,2	952,565	24,414	2148,666	0	202,338	202,338	99,719	0	0	0	0	0	0	0
11:41:45	-713,476	2452,617	17,07	15,869	11,723	9,82	10,466	21,2	952,565	24,414	2148,97	0	202,338	202,338	99,719	0	0	0	0	0	0	0
11:41:45	-652,661	2446,09	16,924	15,82	11,694	9,753	10,452	21,2	952,565	24,414	2149,267	0	202,338	202,338	99,719	0	0	0	0	0	0	0
11:41:45	-554,345	2440,547	17,021	16,064	11,658	9,696	10,438	21,2	952,565	24,414	2149,558	0	202,338	202,338	99,719	0	0	0	0	0	0	0
11:41:45	-757,885	2432,968	16,924	16,015	11,62	9,618	10,422	21,2	952,565	24,414	2149,842	0	202,338	202,338	99,719	0	0	0	0	0	0	0
11:41:45	-447,973	2428,488	17,07	16,162	11,587	9,572	10,405	21,2	952,565	24,414	2150,121	0	202,338	202,338	99,719	0	0	0	0	0	0	0
11:41:45	-621,728	2422,271	17,168	16,162	11,547	9,507	10,387	21,2	952,565	24,414	2150,393	0	202,338	202,338	99,719	0	0	0	0	0	0	0
11:41:45	-517,407	2417,097	17,217	16,211	11,515	9,454	10,369	21,2	952,565	24,414	2150,66	0	202,338	202,338	99,719	0	0	0	0	0	0	0
11:41:45	-678,588	2410,311	17,021	16,064	11,487	9,384	10,35	21,2	952,565	24,414	2150,919	0	202,338	202,338	99,719	0	0	0	0	0	0	0
11:41:45	-796,386	2402,347	16,679	15,82	11,461	9,302	10,329	21,2	952,565	24,414	2151,17	0	202,338	202,338	99,719	0	0	0	0	0	0	0
11:41:45	-622,436	2396,122	16,386	15,527	11,441	9,238	10,308	21,2	952,565	24,414	2151,415	0	202,338	202,338	99,719	0	0	0	0	0	0	0
11:41:45	-648,608	2389,636	16,045	15,332	11,423	9,171	10,285	21,2	952,565	24,414	2151,653	0	202,338	202,338	99,719	0	0	0	0	0	0	0
11:41:45	-708,691	2382,549	15,703	14,941	11,402	9,098	10,262	21,2	952,565	24,414	2151,884	0	202,338	202,338	99,719	0	0	0	0	0	0	0
11:41:45	-750,122	2375,048	15,361	14,599	11,378	9,021	10,238	21,2	952,565	24,414	2152,108	0	202,338	202,338	99,719	0	0	0	0	0	0	0
11:41:45	-392,529	2371,123	15,41	14,599	11,353	8,98	10,213	21,2	952,565	24,414	2152,326	0	202,338	202,338	99,719	0	0	0	0	0	0	0
11:41:45	-596,044	2365,162	15,361	14,599	11,322	8,919	10,188	21,2	952,565	24,414	2152,539	0	202,338	202,338	99,719	0	0	0	0	0	0	0
11:41:45	-384,277	2361,32	15,556	14,99	11,29	8,879	10,162	21,2	952,565	24,414	2152,748	0	202,49	202,49	99,719	0	0	0	0	0	0	0
11:41:45	-577,392	2355,546	15,556	14,99	11,257	8,82	10,136	21,2	952,565	24,414	2152,951	0	202,49	202,49	99,719	0	0	0	0	0	0	0
11:41:45	-473,974	2350,806	15,556	14,941	11,23	8,771	10,109	21,2	952,565	24,414	2153,148	0	202,49	202,49	99,719	0	0	0	0	0	0	0
11:41:45	-549,78	2345,308	15,41	14,795	11,207	8,714	10,082	21,2	952,565	24,414	2153,34	0	202,49	202,49	99,719	0	0	0	0	0	0	0
11:41:45	-596,435	2339,344	15,117	14,453	11,189	8,653	10,054	21,2	952,565	24,414	2153,526	0	202,49	202,49	99,719	0	0	0	0	0	0	0
11:41:45	-713,134	2332,213	14,629	14,111	11,175	8,579	10,025	21,2	952,565	24,414	2153,705	0	202,49	202,49	99,719	0	0	0	0	0	0	0
11:41:45	-510,375	2327,109	14,433	13,965	11,157	8,526	9,995	21,2	952,565	24,414	2153,878	0	202,49	202,49	99,719	0	0	0	0	0	0	0
11:41:45	-515,625	2321,953	14,238	13,72	11,138	8,473	9,966	21,2	952,565	24,414	2154,046	0	202,49	202,49	99,719	0	0	0	0	0	0	0
11:41:45	-437,719	2317,575	14,14	13,769	11,118	8,428	9,935	21,2	952,565	24,414	2154,21	0	202,49	202,49	99,719	0	0	0	0	0	0	0
11:41:45	-407,373	2313,502	14,14	13,72	11,095	8,386	9,905	21,2	952,565	24,414	2154,369	0	202,49	202,49	99,719	0	0	0	0	0	0	0
11:41:45	-284,57	2310,656	14,287	13,769	11,071	8,357	9,875	21,2	952,565	24,414	2154,525	0	202,49	202,49	99,719	0	0	0	0	0	0	0
11:41:45	-326,538	2307,39	14,384	13,916	11,048	8,323	9,844	21,2	952,565	24,414	2154,678	0	202,49	202,49	99,719	0	0	0	0	0	0	0
11:41:45	-504,565	2302,345	14,287	13,867	11,024	8,271	9,813	21,2	952,565	24,414	2154,825	0	202,49	202,49	99,719	0	0	0	0	0	0	0
11:41:45	-469,873	2297,646	14,14	13,72	11,006	8,223	9,782	21,2	952,565	24,414	2154,968	0	202,49	202,49	99,719	0	0	0	0	0	0	0
11:41:45	-481,396	2292,832	13,896	13,574	10,991	8,173	9,751	21,2	952,565	24,414	2155,106	0	202,49	202,49	99,719	0	0	0	0	0	0	0
11:41:45	-389,77	2288,934	13,75	13,427	10,977	8,133	9,719	21,2	952,565	24,414	2155,24	0	202,49	202,49	99,719	0	0	0	0	0	0	0
11:41:45	-482,08	2284,114	13,506	13,183	10,963	8,083	9,687	21,2	952,565	24,414	2155,368	0	202,49	202,49	99,719	0	0	0	0	0	0	0
11:41:45	-376,904	2280,345	13,457	13,183	10,944	8,044	9,655	21,2	952,565	24,414	2155,493	0	202,49	202,49	99,719	0	0	0	0	0	0	0
11:41:45	-249,853	2277,846	13,457	13,183	10,93	8,019	9,623	21,2	952,565	24,414	2155,615	0	202,49	202,49	99,719	0	0	0	0	0	0	0
11:41:45	-380,029	2274,046	13,408	13,086	10,911	7,979	9,59	21,2	952,565	24,414	2155,734	0	202,49	202,49	99,719	0	0	0	0	0	0	0
11:41:45	-332,788	2270,718	13,408	13,183	10,892	7,945	9,558	21,2	952,565	24,414	2155,849	0	202,49	202,49	99,719	0	0	0	0	0	0	0
11:41:45	-286,669	2267,851	13,457	13,183	10,873	7,915	9,526	21,2	952,565	24,414	2155,961	0	202,49	202,49	99,719	0	0	0	0	0	0	0
11:41:45	-284,375	2265,007	13,506	13,232	10,855	7,886	9,494	21,2	952,565	24,414	2156,07	0	202,49	202,49	99,719	0	0	0	0	0	0	0
11:41:45	-329,638	2261,711	13,506	13,33	10,836	7,852	9,462	21,2	952,565	24,414	2156,175	0	202,49	202,49	99,719	0	0	0	0	0	0	0
11:41:45	-332,836	2258,383	13,506	13,232	10,817	7,818	9,429	21,2	952,565	24,414	2156,278	0	202,49	202,49	99,719	0	0	0	0	0	0	0
11:41:45	-247,753	2255,905	13,506	13,33	10,803	7,792	9,397	21,2	952,565	24,414	2156,377	0	202,49	202,49	99,719	0	0	0	0	0	0	0
11:41:45	-433,007	2251,575	13,31	12,988	10,789	7,748	9,365	21,2	952,565	24,414	2156,472	0	202,49	202,49	99,719	0	0	0	0	0	0	0
11:41:45	-430,712	2247,268	13,115	12,744	10,775	7,703	9,332	21,2	952,565	24,414	2156,563	0	202,49	202,49	99,719	0	0	0	0	0	0	0
11:41:45	-342,846	2243,839	13,017	12,744	10,761	7,668	9,3	21,2	952,565	24,414	2156,65	0	202,49	202,49	99,719	0	0	0	0	0	0	0
11:41:45	-293,408	2240,905	12,968	12,695	10,747	7,638	9,267	21,2	952,565	24,414	2156,735	0	202,49	202,49	99,719	0	0	0	0	0	0	0
11:41:45	-293,603	2237,969	12,92	12,646	10,733	7,607	9,235	21,2	952,565	24,414	2156,816	0	202,49	202,49	99,719	0	0	0	0	0	0	0
11:41:45	-336,328	2234,606	12,822	12,549	10,719	7,573	9,202	21,2	952,565	24,414	2156,893	0	202,49	202,49	99,719	0	0	0	0	0	0	0
11:41:45	-377,441	2230,832	12,773	12,5	10,7	7,534	9,169	21,2	952,565	24,414	2156,967	0	202,49	202,49	99,719	0	0	0	0	0	0	0
11:41:45	-211,206	2228,72	12,822	12,5	10,685	7,512	9,137	21,2	952,565	24,414	2157,039	0	202,49	202,49	99,719	0	0	0	0	0	0	0
11:41:45	-244,409	2226,276	12,822	12,5	10,672	7,487	9,104	21,2	952,565	24,414	2157,108	0	202,49	202,49	99,719	0	0	0	0	0	0	0
11:41:45	-321,826	2223,057	12,822	12,451	10,653	7,454	9,072	21,2	952,565	24,414	2157,174	0	202,49	202,49	99,719	0	0	0	0	0	0	0
11:41:45	-283,74	2220,22	12,773	12,451	10,64	7,424	9,04	21,2	952,565	24,414	2157,237	0	202,49	202,49	99,719	0	0	0	0	0	0	0
11:41:45	-340,356	2216,816	12,675	12,451	10,626	7,389	9,007	21,2	952,565	24,414	2157,297	0	202,49	202,49	99,719	0	0	0	0	0	0	0
11:41:45	-291,113	2213,905	12,627	12,353	10,612	7,359	8,975	21,2	952,565	24,414	2157,354	0	202,49	202,49	99,719	0	0	0	0	0	0	0
11:41:45	-334,912	2210,556	12,529	12,353	10,598	7,325	8,943	21,2	952,565	24,414	2157,407	0	202,49	202,49	99,719	0	0	0	0	0	0	0
11:41:45	-242,041	2208,136	12,529	12,353	10,584	7,3	8,91	21,2	952,565	24,414	2157,458	0	202,49	202,49	99,719	0	0	0	0	0	0	0
11:41:45	-237,817	2205,757	12,529	12,256	10,571	7,275	8,878	21,2	952,565	24,414	2157,506	0	202,49	202,49	99,719	0	0	0	0	0	0	0
11:41:45	-296,484	2202,793	12,48	12,256	10,557	7,245	8,846	21,2	952,565	24,414	2157,551	0	202,49	202,49	99,719	0	0	0	0	0	0	0
11:41:45	-279,15	2200,001	12,431	12,256	10,543	7,216	8,814	21,2	952,565	24,414	2157,594	0	202,49	202,49	99,719	0	0	0	0	0	0	0
11:41:45	-247,46	2197,526	12,431	12,158	10,529	7,19	8,783	21,2	952,565	24,414	2157,634	0	202,49	202,49	99,719	0	0	0	0	0	0	0
11:41:45	-270,043	2194,826	12,334	12,158	10,519	7,163	8,751	21,2	952,565	24,414	2157,671	0	202,49	202,49	99,719	0	0	0	0	0	0	0
11:41:45	-274,829	2192,078	12,285	12,06	10,506	7,134	8,719	21,2	952,565	24,414	2157,705	0	202,49	202,49	99,719	0	0	0	0	0	0	0
11:41:45	-253,906	2189,539	12,187	11,963	10,497	7,108	8,688	21,2	952,565	24,414	2157,737	0	202,49	202,49	99,719	0	0	0	0	0	0	0
11:41:45	-298,486	2186,554	12,041	11,767	10,488	7,077	8,656	21,2	952,565	24,414	2157,766	0	202,49	202,49	99,719	0	0	0	0	0	0	0
11:41:45	-177,441	2184,779	12,041	11,718	10,478	7,059	8,625	21,2	952,565	24,414	2157,793	0	202,49	202,49	99,719	0	0	0	0	0	0	0
11:41:45	-224,633	2182,533	12,041	11,767	10,465	7,036	8,593	21,2	952,565	24,414	2157,817	0	202,49	202,49	99,719	0	0	0	0	0	0	0
11:41:45	-241,04	2180,123	12,041	11,767	10,451	7,011	8,562	21,2	952,565	24,414	2157,84	0	202,49	202,49	99,719	0	0	0	0	0	0	0
11:41:45	-165,649	2178,466	12,138	11,816	10,437	6,994	8,532	21,2	952,565	24,414	2157,86	0	202,49	202,49	99,719	0	0	0	0	0	0	0
11:41:45	-194,165	2176,525	12,187	11,914	10,423	6,974	8,501	21,2	952,565	24,414	2157,879	0	202,49	202,49	99,719	0	0	0	0	0	0	0
11:41:45	-237,744	2174,147	12,187	11,914	10,41	6,949	8,471	21,2	952,565	24,414	2157,895	0	202,49	202,49	99,719	0	0	0	0	0	0	0
11:41:45	-245,629	2171,691	12,138	11,914	10,398	6,924	8,44	21,2	952,565	24,414	2157,909	0	202,49	202,49	99,719	0	0	0	0	0	0	0
11:41:45	-311,816	2168,573	12,041	11,767	10,386	6,892	8,41	21,2	952,565	24,414	2157,92	0	202,49	202,49	99,719	0	0	0	0	0	0	0
11:41:45	-144,433	2167,128	11,992	11,718	10,38	6,877	8,38	21,2	952,565	24,414	2157,929	0	202,49	202,49	99,719	0	0	0	0	0	0	0
11:41:45	-297,021	2164,158	11,845	11,572	10,371	6,846	8,35	21,2	952,565	24,414	2157,935	0	202,49	202,49	99,719	0	0	0	0	0	0	0
11:41:45	-367,431	2160,484	11,601	11,523	10,363	6,809	8,32	21,2	952,565	24,414	2157,938	0	202,49	202,49	99,719	0	0	0	0	0	0	0
11:41:45	-159,008	2158,894	11,601	11,523	10,354	6,792	8,29	21,2	952,565	24,414	2157,939	0	202,49	202,49	99,719	0	0	0	0	0	0	0
11:41:45	-179,663	2157,097	11,601	11,523	10,344	6,774	8,26	21,2	952,565	24,414	2157,097	0	202,49	202,49	99,719	0	0	0	0	0	0	0
11:41:45	-160,083	2155,496	11,601	11,523	10,335	6,757	8,231	21,2	952,565	24,414	2155,496	0	202,49	202,49	99,719	0	0	0	0	0	0	0
11:41:45	-252,343	2152,973	11,504	11,377	10,326	6,731	8,201	21,2	952,565	24,414	2152,973	0	202,49	202,49	99,719	0	0	0	0	0	0	0
11:41:46	-189,526	2151,078	11,455	11,377	10,317	6,712	8,172	21,2	952,565	24,414	2151,078	0	202,49	202,49	99,719	0	0	0	0	0	0	0
11:41:46	-216,894	2148,909	11,308	11,23	10,313	6,689	8,143	21,2	952,565	24,414	2148,909	0	202,49	202,49	99,719	0	0	0	0	0	0	0
11:41:46	-191,625	2146,992	11,259	11,181	10,305	6,67	8,114	21,2	952,565	24,414	2146,992	0	202,49	202,49	99,719	0	0	0	0	0	0	0
11:41:46	-80,615	2146,186	11,259	11,035	10,3	6,661	8,086	21,2	952,565	24,414	2146,186	0	202,49	202,49	99,719	0	0	0	0	0	0	0
11:41:46	-326,171	2142,924	11,015	10,937	10,294	6,628	8,057	21,2	952,565	24,414	2142,924	0	202,49	202,49	99,719	0	0	0	0	0	0	0
11:41:46	-176,367	2141,161	10,966	10,888	10,287	6,609	8,029	21,2	952,565	24,414	2141,161	0	202,49	202,49	99,719	0	0	0	0	0	0	0
11:41:46	-97,851	2140,182	10,966	10,888	10,281	6,599	8,001	21,2	952,565	24,414	2140,182	0	202,49	202,49	99,719	0	0	0	0	0	0	0
11:41:46	-148,193	2138,7	10,966	10,888	10,273	6,584	7,973	21,2	952,565	24,414	2138,7	0	202,49	202,49	99,719	0	0	0	0	0	0	0
11:41:46	-15,307	2138,547	11,113	10,937	10,264	6,582	7,945	21,2	952,565	24,414	2138,547	0	202,49	202,49	99,719	0	0	0	0	0	0	0
11:41:46	-242,211	2136,125	11,015	10,937	10,256	6,557	7,918	21,2	952,565	24,414	2136,125	0	202,49	202,49	99,719	0	0	0	0	0	0	0
11:41:46	-98,901	2135,136	11,015	11,035	10,25	6,547	7,891	21,2	952,565	24,414	2135,136	0	202,49	202,49	99,719	0	0	0	0	0	0	0
11:41:46	-137,5	2133,761	11,015	10,937	10,242	6,533	7,865	21,2	952,565	24,414	2133,761	0	202,49	202,49	99,719	0	0	0	0	0	0	0
11:41:46	-84,814	2132,913	11,015	10,937	10,238	6,524	7,838	21,2	952,565	24,414	2132,913	0	202,49	202,49	99,719	0	0	0	0	0	0	0
11:41:46	-129,174	2131,621	10,966	10,888	10,233	6,511	7,812	21,2	952,565	24,414	2131,621	0	202,49	202,49	99,719	0	0	0	0	0	0	0
11:41:46	-116,284	2130,458	10,918	10,84	10,229	6,499	7,787	21,2	952,565	24,414	2130,458	0	202,49	202,49	99,719	0	0	0	0	0	0	0
11:41:46	-13,891	2130,319	10,918	10,693	10,228	6,498	7,761	21,2	952,565	24,414	2130,319	0	202,49	202,49	99,719	0	0	0	0	0	0	0
11:41:46	-221,069	2128,109	10,771	10,693	10,223	6,475	7,736	21,2	952,565	24,414	2128,109	0	202,49	202,49	99,719	0	0	0	0	0	0	0
11:41:46	-39,477	2127,714	10,82	10,693	10,218	6,471	7,711	21,2	952,565	24,414	2127,714	0	202,49	202,49	99,719	0	0	0	0	0	0	0
11:41:46	-72,021	2126,994	10,82	10,693	10,214	6,463	7,687	21,2	952,565	24,414	2126,994	0	202,49	202,49	99,719	0	0	0	0	0	0	0
11:41:46	-117,26	2125,821	10,771	10,595	10,21	6,451	7,663	21,2	952,565	24,414	2125,821	0	202,49	202,49	99,719	0	0	0	0	0	0	0
11:41:46	-85,888	2124,962	10,771	10,595	10,205	6,442	7,639	21,2	952,565	24,414	2124,962	0	202,49	202,49	99,719	0	0	0	0	0	0	0
11:41:46	-85,888	2124,103	10,771	10,595	10,2	6,434	7,615	21,2	952,565	24,414	2124,103	0	202,49	202,49	99,719	0	0	0	0	0	0	0
11:41:46	-73,022	2123,373	10,771	10,595	10,196	6,426	7,592	21,2	952,565	24,414	2123,373	0	202,49	202,49	99,719	0	0	0	0	0	0	0
11:41:46	-164,746	2121,726	10,673	10,547	10,192	6,409	7,569	21,2	952,565	24,414	2121,726	0	202,49	202,49	99,719	0	0	0	0	0	0	0
11:41:46	-13,037	2121,595	10,673	10,547	10,191	6,408	7,546	21,2	952,565	24,414	2121,595	0	202,49	202,49	99,719	0	0	0	0	0	0	0
11:41:46	-119,36	2120,402	10,625	10,547	10,187	6,395	7,523	21,2	952,565	24,414	2120,402	0	202,49	202,49	99,719	0	0	0	0	0	0	0
11:41:46	-164,697	2118,755	10,527	10,498	10,183	6,378	7,501	21,1	952,565	24,414	2118,755	0	202,49	202,49	99,719	0	0	0	0	0	0	0
11:41:46	-11,767	2118,637	10,527	10,498	10,182	6,377	7,479	21,1	952,565	24,414	2118,637	0	202,49	202,49	99,719	0	0	0	0	0	0	0
11:41:46	-86,914	2117,768	10,527	10,595	10,177	6,368	7,457	21,1	952,565	24,414	2117,768	0	202,49	202,49	99,719	0	0	0	0	0	0	0
11:41:46	14,233	2117,91	10,625	10,547	10,173	6,37	7,436	21,1	952,565	24,414	2117,768	0	202,49	202,49	99,719	0	0	0	0	0	0	0
11:41:46	-76,171	2117,149	10,625	10,595	10,169	6,362	7,415	21,1	952,565	24,414	2117,149	0	202,49	202,49	99,719	0	0	0	0	0	0	0
11:41:46	-86,889	2116,28	10,625	10,547	10,164	6,353	7,394	21,1	952,565	24,414	2116,28	0	202,49	202,49	99,719	0	0	0	0	0	0	0
11:41:46	-90,576	2115,374	10,527	10,498	10,164	6,344	7,373	21,1	952,565	24,414	2115,374	0	202,49	202,49	99,719	0	0	0	0	0	0	0
11:41:46	-45,288	2114,921	10,478	10,498	10,164	6,339	7,353	21,1	952,565	24,414	2114,921	0	202,49	202,49	99,719	0	0	0	0	0	0	0
11:41:46	-45,263	2114,468	10,429	10,351	10,164	6,334	7,333	21,1	952,565	24,414	2114,468	0	202,49	202,49	99,719	0	0	0	0	0	0	0
11:41:46	-77,441	2113,694	10,429	10,302	10,159	6,326	7,313	21,1	952,565	24,414	2113,694	0	202,49	202,49	99,719	0	0	0	0	0	0	0
11:41:46	-135,815	2112,336	10,283	10,156	10,159	6,312	7,294	21,1	952,565	24,414	2112,336	0	201,279	201,279	99,714	0	0	0	0	0	0	0
11:41:46	-11,743	2112,218	10,283	10,205	10,159	6,311	7,274	21,1	952,565	24,414	2112,218	0	201,279	201,279	99,714	0	0	0	0	0	0	0
11:41:46	0	2112,218	10,283	10,058	10,159	6,311	7,255	21,1	952,565	24,414	2112,218	0	201,279	201,279	99,714	0	0	0	0	0	0	0
11:41:46	-30,908	2111,909	10,332	10,205	10,154	6,308	7,237	21,1	952,565	24,414	2111,909	0	201,279	201,279	99,714	0	0	0	0	0	0	0
11:41:46	35,888	2112,268	10,478	10,351	10,149	6,312	7,219	21,1	952,565	24,414	2111,91	0	201,279	201,279	99,714	0	0	0	0	0	0	0
11:41:46	-121,435	2111,054	10,429	10,351	10,144	6,299	7,201	21,1	952,565	24,414	2111,054	0	201,279	201,279	99,714	0	0	0	0	0	0	0
11:41:46	10,986	2111,164	10,527	10,4	10,14	6,3	7,183	21,1	952,565	24,414	2111,054	0	201,279	201,279	99,714	0	0	0	0	0	0	0
11:41:46	-55,981	2110,604	10,478	10,4	10,139	6,294	7,166	21,1	952,565	24,414	2110,604	0	201,279	201,279	99,714	0	0	0	0	0	0	0
11:41:46	-78,442	2109,819	10,478	10,4	10,135	6,286	7,148	21,1	952,565	24,414	2109,819	0	201,279	201,279	99,714	0	0	0	0	0	0	0
11:41:46	0	2109,819	10,478	10,498	10,135	6,286	7,131	21,1	952,565	24,414	2109,819	0	201,279	201,279	99,714	0	0	0	0	0	0	0
11:41:46	-112,817	2108,691	10,429	10,351	10,131	6,275	7,115	21,1	952,565	24,414	2108,691	0	201,279	201,279	99,714	0	0	0	0	0	0	0
11:41:46	-10,717	2108,584	10,429	10,302	10,13	6,274	7,098	21,1	952,565	24,414	2108,584	0	201,279	201,279	99,714	0	0	0	0	0	0	0
11:41:46	0	2108,584	10,429	10,302	10,13	6,274	7,082	21,1	952,565	24,414	2108,584	0	201,279	201,279	99,714	0	0	0	0	0	0	0
11:41:46	-78,466	2107,799	10,429	10,302	10,126	6,265	7,066	21,1	952,565	24,414	2107,799	0	201,279	201,279	99,714	0	0	0	0	0	0	0
11:41:46	-78,271	2107,017	10,429	10,351	10,121	6,257	7,05	21,1	952,565	24,414	2107,017	0	201,279	201,279	99,714	0	0	0	0	0	0	0
11:41:46	-34,277	2106,674	10,478	10,4	10,117	6,254	7,035	21,1	952,565	24,414	2106,674	0	201,279	201,279	99,714	0	0	0	0	0	0	0
11:41:46	-80,566	2105,868	10,478	10,4	10,112	6,246	7,019	21,1	952,565	24,414	2105,868	0	201,279	201,279	99,714	0	0	0	0	0	0	0
11:41:46	35,546	2106,224	10,527	10,4	10,112	6,249	7,004	21,1	952,565	24,414	2105,869	0	201,279	201,279	99,714	0	0	0	0	0	0	0
11:41:46	-161,328	2104,61	10,429	10,4	10,108	6,233	6,989	21,1	952,565	24,414	2104,61	0	201,279	201,279	99,714	0	0	0	0	0	0	0
11:41:46	35,693	2104,967	10,478	10,351	10,107	6,236	6,974	21,1	952,565	24,414	2104,611	0	201,279	201,279	99,714	0	0	0	0	0	0	0
11:41:46	-45,239	2104,515	10,429	10,205	10,107	6,232	6,96	21,1	952,565	24,414	2104,515	0	201,279	201,279	99,714	0	0	0	0	0	0	0
11:41:46	-90,405	2103,611	10,332	10,205	10,107	6,222	6,945	21,1	952,565	24,414	2103,611	0	201,279	201,279	99,714	0	0	0	0	0	0	0
11:41:46	-70,874	2102,902	10,332	10,205	10,103	6,215	6,931	21,1	952,565	24,414	2102,902	0	201,279	201,279	99,714	0	0	0	0	0	0	0
11:41:46	80,737	2103,71	10,429	10,302	10,102	6,223	6,917	21,1	952,565	24,414	2102,903	0	201,279	201,279	99,714	0	0	0	0	0	0	0
11:41:46	-81,616	2102,893	10,429	10,205	10,098	6,215	6,903	21,1	952,565	24,414	2102,893	0	201,279	201,279	99,714	0	0	0	0	0	0	0
11:41:46	-35,351	2102,54	10,478	10,351	10,093	6,211	6,89	21,1	952,565	24,414	2102,54	0	201,279	201,279	99,714	0	0	0	0	0	0	0
11:41:46	-9,667	2102,443	10,478	10,351	10,093	6,21	6,876	21,1	952,565	24,414	2102,443	0	201,279	201,279	99,714	0	0	0	0	0	0	0
11:41:46	-81,616	2101,627	10,478	10,4	10,088	6,202	6,863	21,1	952,565	24,414	2101,627	0	201,279	201,279	99,714	0	0	0	0	0	0	0
11:41:46	-36,425	2101,263	10,527	10,498	10,083	6,198	6,85	21,1	952,565	24,414	2101,263	0	201,279	201,279	99,714	0	0	0	0	0	0	0
11:41:46	-45,214	2100,811	10,478	10,498	10,083	6,193	6,837	21,1	952,565	24,414	2100,811	0	201,279	201,279	99,714	0	0	0	0	0	0	0
11:41:46	-119,238	2099,618	10,429	10,302	10,079	6,181	6,824	21,1	952,565	24,414	2099,618	0	201,279	201,279	99,714	0	0	0	0	0	0	0
11:41:46	-90,405	2098,714	10,332	10,351	10,079	6,172	6,811	21,1	952,565	24,414	2098,714	0	201,279	201,279	99,714	0	0	0	0	0	0	0
11:41:46	-45,19	2098,262	10,283	10,351	10,079	6,167	6,799	21,1	952,565	24,414	2098,262	0	201,279	201,279	99,714	0	0	0	0	0	0	0
11:41:46	-100,048	2097,262	10,185	10,156	10,079	6,157	6,786	21,1	952,565	24,414	2097,262	0	201,279	201,279	99,714	0	0	0	0	0	0	0
11:41:46	-45,19	2096,81	10,136	10,058	10,079	6,152	6,774	21,1	952,565	24,414	2096,81	0	201,279	201,279	99,714	0	0	0	0	0	0	0
11:41:46	9,692	2096,907	10,136	10,009	10,079	6,153	6,762	21,1	952,565	24,414	2096,81	0	201,279	201,279	99,714	0	0	0	0	0	0	0
11:41:46	-9,692	2096,81	10,136	10,009	10,079	6,152	6,75	21,1	952,565	24,414	2096,81	0	201,279	201,279	99,714	0	0	0	0	0	0	0
11:41:46	-37,475	2096,435	10,185	10,156	10,074	6,148	6,738	21,1	952,565	24,414	2096,435	0	201,279	201,279	99,714	0	0	0	0	0	0	0
11:41:46	7,739	2096,513	10,283	10,156	10,069	6,149	6,726	21,1	952,565	24,414	2096,435	0	201,279	201,279	99,714	0	0	0	0	0	0	0
11:41:46	53,027	2097,043	10,429	10,4	10,065	6,155	6,715	21,1	952,565	24,414	2096,436	0	201,279	201,279	99,714	0	0	0	0	0	0	0
11:41:46	-37,475	2096,668	10,478	10,4	10,06	6,151	6,704	21,1	952,565	24,414	2096,436	0	201,279	201,279	99,714	0	0	0	0	0	0	0
11:41:46	-45,166	2096,216	10,429	10,205	10,06	6,146	6,693	21,1	952,565	24,414	2096,216	0	201,279	201,279	99,714	0	0	0	0	0	0	0
11:41:46	-90,356	2095,313	10,332	10,205	10,06	6,137	6,682	21,1	952,565	24,414	2095,313	0	201,279	201,279	99,714	0	0	0	0	0	0	0
11:41:46	0	2095,313	10,332	10,156	10,06	6,137	6,672	21,1	952,565	24,414	2095,313	0	201,279	201,279	99,714	0	0	0	0	0	0	0
11:41:46	-45,19	2094,861	10,283	10,156	10,06	6,132	6,661	21,1	952,565	24,414	2094,861	0	201,279	201,279	99,714	0	0	0	0	0	0	0
11:41:46	0	2094,861	10,283	10,156	10,06	6,132	6,651	21,1	952,565	24,414	2094,861	0	201,279	201,279	99,714	0	0	0	0	0	0	0
11:41:46	0	2094,861	10,283	10,058	10,06	6,132	6,64	21,1	952,565	24,414	2094,861	0	201,279	201,279	99,714	0	0	0	0	0	0	0
11:41:46	-77,392	2094,087	10,283	10,058	10,055	6,124	6,63	21,1	952,565	24,414	2094,087	0	201,279	201,279	99,714	0	0	0	0	0	0	0
11:41:46	-7,568	2094,011	10,283	10,058	10,055	6,123	6,62	21,1	952,565	24,414	2094,011	0	201,279	201,279	99,714	0	0	0	0	0	0	0
11:41:46	-90,332	2093,108	10,185	10,009	10,055	6,114	6,61	21,1	952,565	24,414	2093,108	0	201,279	201,279	99,714	0	0	0	0	0	0	0
11:41:46	0	2093,108	10,185	10,058	10,055	6,114	6,601	21,1	952,565	24,414	2093,108	0	201,279	201,279	99,714	0	0	0	0	0	0	0
11:41:46	-76,147	2092,346	10,185	10,156	10,051	6,106	6,591	21,1	952,565	24,414	2092,346	0	201,279	201,279	99,714	0	0	0	0	0	0	0
11:41:46	82,763	2093,174	10,283	10,156	10,05	6,115	6,582	21,1	952,565	24,414	2092,347	0	201,279	201,279	99,714	0	0	0	0	0	0	0
11:41:46	-77,221	2092,402	10,283	10,156	10,046	6,107	6,572	21,1	952,565	24,414	2092,347	0	201,279	201,279	99,714	0	0	0	0	0	0	0
11:41:46	-90,307	2091,499	10,185	10,205	10,046	6,097	6,563	21,1	952,565	24,414	2091,499	0	201,279	201,279	99,714	0	0	0	0	0	0	0
11:41:46	90,307	2092,402	10,283	10,156	10,046	6,107	6,554	21,1	952,565	24,414	2091,5	0	201,279	201,279	99,714	0	0	0	0	0	0	0
11:41:46	-97,875	2091,423	10,185	10,058	10,045	6,097	6,545	21,1	952,565	24,414	2091,423	0	201,279	201,279	99,714	0	0	0	0	0	0	0
11:41:46	-77,197	2090,651	10,185	10,009	10,041	6,089	6,536	21,1	952,565	24,414	2090,651	0	201,279	201,279	99,714	0	0	0	0	0	0	0
11:41:46	0	2090,651	10,185	10,058	10,041	6,089	6,527	21,1	952,565	24,414	2090,651	0	201,279	201,279	99,714	0	0	0	0	0	0	0
11:41:46	0	2090,651	10,185	10,058	10,041	6,089	6,519	21,1	952,565	24,414	2090,651	0	201,279	201,279	99,714	0	0	0	0	0	0	0
11:41:46	6,591	2090,717	10,283	10,009	10,036	6,089	6,51	21,1	952,565	24,414	2090,651	0	201,279	201,279	99,714	0	0	0	0	0	0	0
11:41:47	45,166	2091,169	10,332	10,058	10,036	6,094	6,502	21,1	952,565	24,414	2090,652	0	201,279	201,279	99,714	0	0	0	0	0	0	0
11:41:47	-45,166	2090,717	10,283	10,058	10,036	6,089	6,494	21,1	952,565	24,414	2090,652	0	201,279	201,279	99,714	0	0	0	0	0	0	0
11:41:47	0	2090,717	10,283	10,009	10,036	6,089	6,486	21,1	952,565	24,414	2090,652	0	201,279	201,279	99,714	0	0	0	0	0	0	0
11:41:47	-176,293	2088,954	10,185	10,009	10,031	6,071	6,478	21,1	952,565	24,414	2088,954	0	201,279	201,279	99,714	0	0	0	0	0	0	0
11:41:47	90,283	2089,857	10,283	10,058	10,031	6,081	6,47	21,1	952,565	24,414	2088,955	0	201,279	201,279	99,714	0	0	0	0	0	0	0
11:41:47	-90,283	2088,954	10,185	10,009	10,031	6,071	6,462	21,1	952,565	24,414	2088,954	0	201,279	201,279	99,714	0	0	0	0	0	0	0
11:41:47	0	2088,954	10,185	10,009	10,031	6,071	6,455	21,1	952,565	24,414	2088,954	0	201,279	201,279	99,714	0	0	0	0	0	0	0
11:41:47	-78,247	2088,172	10,185	10,009	10,027	6,063	6,447	21,1	952,565	24,414	2088,172	0	201,279	201,279	99,714	0	0	0	0	0	0	0
11:41:47	-45,141	2087,72	10,136	9,961	10,027	6,058	6,439	21,1	952,565	24,414	2087,72	0	201,279	201,279	99,714	0	0	0	0	0	0	0
11:41:47	-6,518	2087,655	10,136	10,009	10,027	6,058	6,432	21,1	952,565	24,414	2087,655	0	201,279	201,279	99,714	0	0	0	0	0	0	0
11:41:47	-90,258	2086,752	10,039	10,009	10,027	6,048	6,424	21,1	952,565	24,414	2086,752	0	201,279	201,279	99,714	0	0	0	0	0	0	0
11:41:47	-79,467	2085,958	10,039	9,863	10,022	6,04	6,417	21,1	952,565	24,414	2085,958	0	201,279	201,279	99,714	0	0	0	0	0	0	0
11:41:47	0	2085,958	10,039	10,009	10,022	6,04	6,41	21,1	952,565	24,414	2085,958	0	201,279	201,279	99,714	0	0	0	0	0	0	0
11:41:47	-5,297	2085,905	10,039	10,009	10,022	6,04	6,402	21,1	952,565	24,414	2085,905	0	201,279	201,279	99,714	0	0	0	0	0	0	0
11:41:47	54,833	2086,453	10,185	9,961	10,017	6,045	6,395	21,1	952,565	24,414	2085,905	0	201,279	201,279	99,714	0	0	0	0	0	0	0
11:41:47	0	2086,453	10,185	10,009	10,017	6,045	6,388	21,1	952,565	24,414	2085,906	0	201,279	201,279	99,714	0	0	0	0	0	0	0
11:41:47	-45,117	2086,002	10,136	10,156	10,017	6,041	6,382	21,1	952,565	24,414	2085,906	0	201,279	201,279	99,714	0	0	0	0	0	0	0
11:41:47	-79,296	2085,209	10,136	10,009	10,013	6,033	6,375	21,1	952,565	24,414	2085,209	0	201,279	201,279	99,714	0	0	0	0	0	0	0
11:41:47	39,672	2085,606	10,185	10,058	10,012	6,037	6,368	21,1	952,565	24,414	2085,21	0	201,279	201,279	99,714	0	0	0	0	0	0	0
11:41:47	-45,117	2085,155	10,136	10,058	10,012	6,032	6,362	21,1	952,565	24,414	2085,155	0	201,279	201,279	99,714	0	0	0	0	0	0	0
11:41:47	0	2085,155	10,136	10,009	10,012	6,032	6,355	21,1	952,565	24,414	2085,155	0	201,279	201,279	99,714	0	0	0	0	0	0	0
11:41:47	0	2085,155	10,136	10,058	10,012	6,032	6,349	21,1	952,565	24,414	2085,155	0	201,279	201,279	99,714	0	0	0	0	0	0	0
11:41:47	0	2085,155	10,136	10,058	10,012	6,032	6,343	21,1	952,565	24,414	2085,155	0	201,279	201,279	99,714	0	0	0	0	0	0	0
11:41:47	-80,541	2084,349	10,136	10,009	10,008	6,024	6,336	21,1	952,565	24,414	2084,349	0	201,279	201,279	99,714	0	0	0	0	0	0	0
11:41:47	0	2084,349	10,136	10,009	10,008	6,024	6,33	21,1	952,565	24,414	2084,349	0	201,279	201,279	99,714	0	0	0	0	0	0	0
11:41:47	-90,209	2083,447	10,039	9,961	10,008	6,014	6,324	21,1	952,565	24,414	2083,447	0	201,279	201,279	99,714	0	0	0	0	0	0	0
11:41:47	0	2083,447	10,039	10,009	10,008	6,014	6,318	21,1	952,565	24,414	2083,447	0	201,279	201,279	99,714	0	0	0	0	0	0	0
11:41:47	0	2083,447	10,039	9,961	10,008	6,014	6,312	21,1	952,565	24,414	2083,447	0	201,279	201,279	99,714	0	0	0	0	0	0	0
11:41:47	-45,117	2082,996	9,99	9,961	10,008	6,01	6,306	21,1	952,565	24,414	2082,996	0	201,279	201,279	99,714	0	0	0	0	0	0	0
11:41:47	0	2082,996	9,99	9,863	10,008	6,01	6,3	21	953,994	24,414	2082,996	0	201,279	201,279	99,714	0	0	0	0	0	0	0
11:41:47	-3,222	2082,964	9,99	9,961	10,008	6,009	6,295	21	953,994	24,414	2082,964	0	201,279	201,279	99,714	0	0	0	0	0	0	0
11:41:47	-5,297	2082,911	9,99	9,961	10,008	6,009	6,289	21	953,994	24,414	2082,911	0	201,279	201,279	99,714	0	0	0	0	0	0	0
11:41:47	-35,4	2082,557	10,039	9,961	10,003	6,005	6,283	21	953,994	24,414	2082,557	0	201,279	201,279	99,714	0	0	0	0	0	0	0
11:41:47	0	2082,557	10,039	10,009	10,003	6,005	6,278	21	953,994	24,414	2082,557	0	201,279	201,279	99,714	0	0	0	0	0	0	0
11:41:47	0	2082,557	10,039	10,009	10,003	6,005	6,273	21	953,994	24,414	2082,557	0	201,279	201,279	99,714	0	0	0	0	0	0	0
11:41:47	3,295	2082,59	10,136	10,009	9,998	6,006	6,267	21	953,994	24,414	2082,557	0	201,279	201,279	99,714	0	0	0	0	0	0	0
11:41:47	0	2082,59	10,136	10,009	9,998	6,006	6,262	21	953,994	24,414	2082,557	0	201,279	201,279	99,714	0	0	0	0	0	0	0
11:41:47	-35,449	2082,235	10,185	10,156	9,993	6,002	6,257	21	953,994	24,414	2082,235	0	201,279	201,279	99,714	0	0	0	0	0	0	0
11:41:47	84,716	2083,082	10,283	10,205	9,993	6,011	6,252	21	953,994	24,414	2082,236	0	201,279	201,279	99,714	0	0	0	0	0	0	0
11:41:47	-170,532	2081,377	10,185	10,058	9,989	5,993	6,247	21	953,994	24,414	2081,377	0	201,127	201,127	99,714	0	0	0	0	0	0	0
11:41:47	-45,092	2080,926	10,136	10,009	9,989	5,988	6,242	21	953,994	24,414	2080,926	0	201,127	201,127	99,714	0	0	0	0	0	0	0
11:41:47	0	2080,926	10,136	10,058	9,989	5,988	6,237	21	953,994	24,414	2080,926	0	201,127	201,127	99,714	0	0	0	0	0	0	0
11:41:47	-90,136	2080,025	10,039	10,009	9,989	5,979	6,232	21	953,994	24,414	2080,025	0	201,127	201,127	99,714	0	0	0	0	0	0	0
11:41:47	-45,092	2079,574	9,99	9,961	9,989	5,974	6,227	21	953,994	24,414	2079,574	0	201,127	201,127	99,714	0	0	0	0	0	0	0
11:41:47	0	2079,574	9,99	9,863	9,989	5,974	6,222	21	953,994	24,414	2079,574	0	201,127	201,127	99,714	0	0	0	0	0	0	0
11:41:47	-45,068	2079,123	9,941	9,863	9,989	5,97	6,217	21	953,994	24,414	2079,123	0	201,127	201,127	99,714	0	0	0	0	0	0	0
11:41:47	-82,641	2078,297	9,941	9,716	9,984	5,961	6,212	21	953,994	24,414	2078,297	0	201,127	201,127	99,714	0	0	0	0	0	0	0
11:41:47	45,068	2078,747	9,99	9,863	9,984	5,966	6,207	21	953,994	24,414	2078,297	0	201,127	201,127	99,714	0	0	0	0	0	0	0
11:41:47	-40,917	2078,338	10,039	10,058	9,979	5,962	6,202	21	953,994	24,414	2078,297	0	201,127	201,127	99,714	0	0	0	0	0	0	0
11:41:47	90,136	2079,24	10,136	10,009	9,979	5,971	6,198	21	953,994	24,414	2078,298	0	201,127	201,127	99,714	0	0	0	0	0	0	0
11:41:47	-135,205	2077,888	9,99	9,863	9,979	5,957	6,193	21	953,994	24,414	2077,888	0	201,127	201,127	99,714	0	0	0	0	0	0	0
11:41:47	-45,043	2077,437	9,941	9,863	9,979	5,952	6,188	21	953,994	24,414	2077,437	0	201,127	201,127	99,714	0	0	0	0	0	0	0
11:41:47	-82,641	2076,611	9,941	9,863	9,974	5,944	6,184	21	953,994	24,414	2076,611	0	201,127	201,127	99,714	0	0	0	0	0	0	0
11:41:47	0	2076,611	9,941	9,814	9,974	5,944	6,179	21	953,994	24,414	2076,611	0	201,127	201,127	99,714	0	0	0	0	0	0	0
11:41:47	-37,573	2076,235	9,99	9,863	9,97	5,94	6,174	21	953,994	24,414	2076,235	0	201,127	201,127	99,714	0	0	0	0	0	0	0
11:41:47	40,844	2076,643	10,039	10,009	9,969	5,944	6,17	21	953,994	24,414	2076,235	0	201,127	201,127	99,714	0	0	0	0	0	0	0
11:41:47	-85,913	2075,784	9,941	9,863	9,97	5,935	6,165	21	953,994	24,414	2075,784	0	201,127	201,127	99,714	0	0	0	0	0	0	0
11:41:47	-4,199	2075,742	9,941	9,863	9,969	5,935	6,161	21	953,994	24,414	2075,742	0	201,127	201,127	99,714	0	0	0	0	0	0	0
11:41:47	45,043	2076,193	9,99	9,961	9,969	5,94	6,156	21	953,994	24,414	2075,743	0	201,127	201,127	99,714	0	0	0	0	0	0	0
11:41:47	-82,641	2075,366	9,99	9,961	9,965	5,931	6,152	21	953,994	24,414	2075,366	0	201,127	201,127	99,714	0	0	0	0	0	0	0
11:41:47	-45,019	2074,916	9,941	9,814	9,965	5,926	6,148	21	953,994	24,414	2074,916	0	201,127	201,127	99,714	0	0	0	0	0	0	0
11:41:47	-52,514	2074,391	9,795	9,668	9,969	5,921	6,143	21	953,994	24,414	2074,391	0	201,127	201,127	99,714	0	0	0	0	0	0	0
11:41:47	135,131	2075,742	9,941	9,716	9,969	5,935	6,139	21	953,994	24,414	2074,392	0	201,127	201,127	99,714	0	0	0	0	0	0	0
11:41:47	-37,597	2075,366	9,99	9,863	9,965	5,931	6,135	21	953,994	24,414	2074,393	0	201,127	201,127	99,714	0	0	0	0	0	0	0
11:41:47	45,068	2075,817	10,039	9,961	9,965	5,936	6,131	21	953,994	24,414	2074,395	0	201,127	201,127	99,714	0	0	0	0	0	0	0
11:41:47	-45,068	2075,366	9,99	9,863	9,965	5,931	6,127	21	953,994	24,414	2074,396	0	201,127	201,127	99,714	0	0	0	0	0	0	0
11:41:47	45,068	2075,817	10,039	10,009	9,965	5,936	6,123	21	953,994	24,414	2074,397	0	201,127	201,127	99,714	0	0	0	0	0	0	0
11:41:47	0	2075,817	10,039	10,009	9,965	5,936	6,12	21	953,994	24,414	2074,399	0	201,127	201,127	99,714	0	0	0	0	0	0	0
11:41:47	-45,068	2075,366	9,99	9,961	9,965	5,931	6,116	21	953,994	24,414	2074,4	0	201,127	201,127	99,714	0	0	0	0	0	0	0
11:41:47	45,068	2075,817	10,039	9,863	9,965	5,936	6,112	21	953,994	24,414	2074,401	0	201,127	201,127	99,714	0	0	0	0	0	0	0
11:41:47	-45,068	2075,366	9,99	9,961	9,965	5,931	6,109	21	953,994	24,414	2074,402	0	201,127	201,127	99,714	0	0	0	0	0	0	0
11:41:47	-45,019	2074,916	9,941	9,814	9,965	5,926	6,105	21	953,994	24,414	2074,403	0	201,127	201,127	99,714	0	0	0	0	0	0	0
11:41:47	45,019	2075,366	9,99	9,863	9,965	5,931	6,102	21	953,994	24,414	2074,404	0	201,127	201,127	99,714	0	0	0	0	0	0	0
11:41:47	-38,647	2074,98	10,039	10,009	9,96	5,927	6,098	21	953,994	24,414	2074,404	0	201,127	201,127	99,714	0	0	0	0	0	0	0
11:41:47	0	2074,98	10,039	9,961	9,96	5,927	6,095	21	953,994	24,414	2074,405	0	201,127	201,127	99,714	0	0	0	0	0	0	0
11:41:47	-45,043	2074,529	9,99	9,863	9,96	5,922	6,092	21	953,994	24,414	2074,405	0	201,127	201,127	99,714	0	0	0	0	0	0	0
11:41:47	-45,043	2074,079	9,941	9,814	9,96	5,918	6,088	21	953,994	24,414	2074,079	0	201,127	201,127	99,714	0	0	0	0	0	0	0
11:41:47	0	2074,079	9,941	9,814	9,96	5,918	6,085	21	953,994	24,414	2074,079	0	201,127	201,127	99,714	0	0	0	0	0	0	0
11:41:47	0	2074,079	9,941	9,716	9,96	5,918	6,082	21	953,994	24,414	2074,079	0	201,127	201,127	99,714	0	0	0	0	0	0	0
11:41:47	45,043	2074,529	9,99	9,814	9,96	5,922	6,079	21	953,994	24,414	2074,079	0	201,127	201,127	99,714	0	0	0	0	0	0	0
11:41:47	-45,043	2074,079	9,941	9,814	9,96	5,918	6,075	21	953,994	24,414	2074,079	0	201,127	201,127	99,714	0	0	0	0	0	0	0
11:41:47	0	2074,079	9,941	9,814	9,96	5,918	6,072	21	953,994	24,414	2074,079	0	201,127	201,127	99,714	0	0	0	0	0	0	0
11:41:47	0	2074,079	9,941	9,716	9,96	5,918	6,069	21	953,994	24,414	2074,079	0	201,127	201,127	99,714	0	0	0	0	0	0	0
11:41:47	45,043	2074,529	9,99	9,814	9,96	5,922	6,066	21	953,994	24,414	2074,079	0	201,127	201,127	99,714	0	0	0	0	0	0	0
11:41:47	0	2074,529	9,99	9,814	9,96	5,922	6,064	21	953,994	24,414	2074,08	0	201,127	201,127	99,714	0	0	0	0	0	0	0
11:41:47	0	2074,529	9,99	9,961	9,96	5,922	6,061	21	953,994	24,414	2074,08	0	201,127	201,127	99,714	0	0	0	0	0	0	0
11:41:47	0	2074,529	9,99	9,863	9,96	5,922	6,058	21	953,994	24,414	2074,081	0	201,127	201,127	99,714	0	0	0	0	0	0	0
11:41:47	0	2074,529	9,99	9,814	9,96	5,922	6,055	21	953,994	24,414	2074,081	0	201,127	201,127	99,714	0	0	0	0	0	0	0
11:41:47	0	2074,529	9,99	9,863	9,96	5,922	6,053	21	953,994	24,414	2074,082	0	201,127	201,127	99,714	0	0	0	0	0	0	0
11:41:47	-45,043	2074,079	9,941	9,814	9,96	5,918	6,05	21	953,994	24,414	2074,079	0	201,127	201,127	99,714	0	0	0	0	0	0	0
11:41:47	45,043	2074,529	9,99	10,009	9,96	5,922	6,048	21	953,994	24,414	2074,079	0	201,127	201,127	99,714	0	0	0	0	0	0	0
11:41:47	45,043	2074,98	10,039	9,961	9,96	5,927	6,045	21	953,994	24,414	2074,08	0	201,127	201,127	99,714	0	0	0	0	0	0	0
11:41:47	-45,043	2074,529	9,99	9,961	9,96	5,922	6,043	21	953,994	24,414	2074,081	0	201,127	201,127	99,714	0	0	0	0	0	0	0
11:41:47	135,156	2075,881	10,136	10,058	9,96	5,936	6,041	21	953,994	24,414	2074,083	0	201,127	201,127	99,714	0	0	0	0	0	0	0
11:41:47	-135,156	2074,529	9,99	9,863	9,96	5,922	6,039	21	953,994	24,414	2074,083	0	201,127	201,127	99,714	0	0	0	0	0	0	0
11:41:47	-45,043	2074,079	9,941	9,863	9,96	5,918	6,036	21	953,994	24,414	2074,079	0	201,127	201,127	99,714	0	0	0	0	0	0	0
11:41:47	180,2	2075,881	10,136	10,156	9,96	5,936	6,034	21	953,994	24,414	2074,081	0	201,127	201,127	99,714	0	0	0	0	0	0	0
11:41:47	-135,156	2074,529	9,99	9,863	9,96	5,922	6,032	21	953,994	24,414	2074,081	0	201,127	201,127	99,714	0	0	0	0	0	0	0
11:41:47	45,043	2074,98	10,039	9,961	9,96	5,927	6,03	21	953,994	24,414	2074,082	0	201,127	201,127	99,714	0	0	0	0	0	0	0
11:41:47	-90,087	2074,079	9,941	9,814	9,96	5,918	6,028	21	953,994	24,414	2074,079	0	201,127	201,127	99,714	0	0	0	0	0	0	0
11:41:47	90,087	2074,98	10,039	9,961	9,96	5,927	6,026	21	953,994	24,414	2074,08	0	201,127	201,127	99,714	0	0	0	0	0	0	0
11:41:47	-45,043	2074,529	9,99	9,863	9,96	5,922	6,024	21	953,994	24,414	2074,08	0	201,127	201,127	99,714	0	0	0	0	0	0	0
11:41:47	0	2074,529	9,99	9,863	9,96	5,922	6,022	21	953,994	24,414	2074,081	0	201,127	201,127	99,714	0	0	0	0	0	0	0
11:41:48	0	2074,529	9,99	9,863	9,96	5,922	6,02	21	953,994	24,414	2074,081	0	201,127	201,127	99,714	0	0	0	0	0	0	0
11:41:48	0	2074,529	9,99	9,716	9,96	5,922	6,018	21	953,994	24,414	2074,082	0	201,127	201,127	99,714	0	0	0	0	0	0	0
11:41:48	0	2074,529	9,99	9,863	9,96	5,922	6,016	21	953,994	24,414	2074,082	0	201,127	201,127	99,714	0	0	0	0	0	0	0
11:41:48	0	2074,529	9,99	9,814	9,96	5,922	6,014	21	953,994	24,414	2074,083	0	201,127	201,127	99,714	0	0	0	0	0	0	0
11:41:48	-45,043	2074,079	9,941	9,716	9,96	5,918	6,012	21	953,994	24,414	2074,079	0	201,127	201,127	99,714	0	0	0	0	0	0	0
11:41:48	45,043	2074,529	9,99	9,716	9,96	5,922	6,011	21	953,994	24,414	2074,079	0	201,127	201,127	99,714	0	0	0	0	0	0	0
11:41:48	45,043	2074,98	10,039	9,863	9,96	5,927	6,009	21	953,994	24,414	2074,08	0	201,127	201,127	99,714	0	0	0	0	0	0	0
11:41:48	0	2074,98	10,039	9,863	9,96	5,927	6,007	21	953,994	24,414	2074,081	0	201,127	201,127	99,714	0	0	0	0	0	0	0
11:41:48	-45,043	2074,529	9,99	9,863	9,96	5,922	6,006	21	953,994	24,414	2074,082	0	201,127	201,127	99,714	0	0	0	0	0	0	0
11:41:48	-45,043	2074,079	9,941	9,863	9,96	5,918	6,004	21	953,994	24,414	2074,079	0	201,127	201,127	99,714	0	0	0	0	0	0	0
11:41:48	0	2074,079	9,941	9,716	9,96	5,918	6,002	21	953,994	24,414	2074,079	0	201,127	201,127	99,714	0	0	0	0	0	0	0
11:41:48	0	2074,079	9,941	9,863	9,96	5,918	6,001	21	953,994	24,414	2074,079	0	201,127	201,127	99,714	0	0	0	0	0	0	0
11:41:48	0	2074,079	9,941	9,863	9,96	5,918	5,999	21	953,994	24,414	2074,079	0	201,127	201,127	99,714	0	0	0	0	0	0	0
11:41:48	-38,647	2073,692	9,99	10,009	9,955	5,914	5,997	21	953,994	24,414	2073,692	0	201,127	201,127	99,714	0	0	0	0	0	0	0
11:41:48	45,043	2074,143	10,039	10,009	9,955	5,919	5,996	21	953,994	24,414	2073,693	0	201,127	201,127	99,714	0	0	0	0	0	0	0
11:41:48	-48,388	2073,659	9,99	10,058	9,955	5,914	5,994	21	953,994	24,414	2073,659	0	201,127	201,127	99,714	0	0	0	0	0	0	0
11:41:48	-41,674	2073,242	9,941	9,863	9,955	5,909	5,992	21	953,994	24,414	2073,242	0	201,127	201,127	99,714	0	0	0	0	0	0	0
11:41:48	0	2073,242	9,941	9,961	9,955	5,909	5,991	21	953,994	24,414	2073,242	0	201,127	201,127	99,714	0	0	0	0	0	0	0
11:41:48	128,71	2074,529	9,99	9,961	9,96	5,922	5,989	21	953,994	24,414	2073,243	0	201,127	201,127	99,714	0	0	0	0	0	0	0
11:41:48	-38,647	2074,143	10,039	10,009	9,955	5,919	5,988	21	953,994	24,414	2073,244	0	201,127	201,127	99,714	0	0	0	0	0	0	0
11:41:48	-90,063	2073,242	9,941	9,814	9,955	5,909	5,987	21	953,994	24,414	2073,242	0	201,127	201,127	99,714	0	0	0	0	0	0	0
11:41:48	0	2073,242	9,941	9,814	9,955	5,909	5,985	21	953,994	24,414	2073,242	0	201,127	201,127	99,714	0	0	0	0	0	0	0
11:41:48	-3,344	2073,209	9,941	9,814	9,955	5,909	5,984	21	953,994	24,414	2073,209	0	201,127	201,127	99,714	0	0	0	0	0	0	0
11:41:48	48,364	2073,692	9,99	9,961	9,955	5,914	5,982	21	953,994	24,414	2073,209	0	201,127	201,127	99,714	0	0	0	0	0	0	0
11:41:48	-45,019	2073,242	9,941	9,814	9,955	5,909	5,981	21	953,994	24,414	2073,209	0	201,127	201,127	99,714	0	0	0	0	0	0	0
11:41:48	0	2073,242	9,941	9,814	9,955	5,909	5,979	21	953,994	24,414	2073,209	0	201,127	201,127	99,714	0	0	0	0	0	0	0
11:41:48	45,019	2073,692	9,99	9,961	9,955	5,914	5,978	21	953,994	24,414	2073,21	0	201,127	201,127	99,714	0	0	0	0	0	0	0
11:41:48	0	2073,692	9,99	9,863	9,955	5,914	5,977	21	953,994	24,414	2073,21	0	201,127	201,127	99,714	0	0	0	0	0	0	0
11:41:48	0	2073,692	9,99	9,863	9,955	5,914	5,976	21	953,994	24,414	2073,211	0	201,127	201,127	99,714	0	0	0	0	0	0	0
11:41:48	45,043	2074,143	10,039	9,961	9,955	5,919	5,974	21	953,994	24,414	2073,212	0	201,127	201,127	99,714	0	0	0	0	0	0	0
11:41:48	-45,043	2073,692	9,99	9,863	9,955	5,914	5,973	21	953,994	24,414	2073,212	0	201,127	201,127	99,714	0	0	0	0	0	0	0
11:41:48	0	2073,692	9,99	9,863	9,955	5,914	5,972	21	953,994	24,414	2073,213	0	201,127	201,127	99,714	0	0	0	0	0	0	0
11:41:48	0	2073,692	9,99	9,863	9,955	5,914	5,971	21	953,994	24,414	2073,213	0	201,127	201,127	99,714	0	0	0	0	0	0	0
11:41:48	45,043	2074,143	10,039	10,009	9,955	5,919	5,97	21	953,994	24,414	2073,214	0	201,127	201,127	99,714	0	0	0	0	0	0	0
11:41:48	90,112	2075,044	10,136	10,058	9,955	5,928	5,969	21	953,994	24,414	2073,216	0	201,127	201,127	99,714	0	0	0	0	0	0	0
11:41:48	-51,464	2074,529	9,99	9,863	9,96	5,922	5,968	21	953,994	24,414	2073,217	0	201,127	201,127	99,714	0	0	0	0	0	0	0
11:41:48	0	2074,529	9,99	9,961	9,96	5,922	5,967	21	953,994	24,414	2073,218	0	200,975	200,975	99,713	0	0	0	0	0	0	0
11:41:48	0	2074,529	9,99	9,961	9,96	5,922	5,966	21	953,994	24,414	2073,22	0	200,975	200,975	99,713	0	0	0	0	0	0	0
11:41:48	45,043	2074,98	10,039	9,863	9,96	5,927	5,966	21	953,994	24,414	2073,221	0	200,975	200,975	99,713	0	0	0	0	0	0	0
11:41:48	-45,043	2074,529	9,99	9,863	9,96	5,922	5,965	21	953,994	24,414	2073,222	0	200,975	200,975	99,713	0	0	0	0	0	0	0
11:41:48	0	2074,529	9,99	9,961	9,96	5,922	5,964	21	953,994	24,414	2073,224	0	200,975	200,975	99,713	0	0	0	0	0	0	0
11:41:48	0	2074,529	9,99	9,863	9,96	5,922	5,963	21	953,994	24,414	2073,225	0	200,975	200,975	99,713	0	0	0	0	0	0	0
11:41:48	0	2074,529	9,99	9,863	9,96	5,922	5,962	21	953,994	24,414	2073,226	0	200,975	200,975	99,713	0	0	0	0	0	0	0
11:41:48	0	2074,529	9,99	9,961	9,96	5,922	5,962	21	953,994	24,414	2073,227	0	200,975	200,975	99,713	0	0	0	0	0	0	0
11:41:48	-83,691	2073,692	9,99	9,863	9,955	5,914	5,961	21	953,994	24,414	2073,228	0	200,975	200,975	99,713	0	0	0	0	0	0	0
11:41:48	83,691	2074,529	9,99	9,863	9,96	5,922	5,96	21	953,994	24,414	2073,229	0	200,975	200,975	99,713	0	0	0	0	0	0	0
11:41:48	-45,043	2074,079	9,941	9,716	9,96	5,918	5,959	21	953,994	24,414	2073,23	0	200,975	200,975	99,713	0	0	0	0	0	0	0
11:41:48	90,087	2074,98	10,039	9,961	9,96	5,927	5,958	21	953,994	24,414	2073,232	0	200,975	200,975	99,713	0	0	0	0	0	0	0
11:41:48	-45,043	2074,529	9,99	9,863	9,96	5,922	5,958	21	953,994	24,414	2073,233	0	200,975	200,975	99,713	0	0	0	0	0	0	0
11:41:48	45,043	2074,98	10,039	10,009	9,96	5,927	5,957	21	953,994	24,414	2073,235	0	200,975	200,975	99,713	0	0	0	0	0	0	0
11:41:48	6,42	2075,044	10,136	10,009	9,955	5,928	5,957	21	953,994	24,414	2073,236	0	200,975	200,975	99,713	0	0	0	0	0	0	0
11:41:48	-6,42	2074,98	10,039	10,009	9,96	5,927	5,956	21	953,994	24,414	2073,238	0	200,975	200,975	99,713	0	0	0	0	0	0	0
11:41:48	0	2074,98	10,039	9,961	9,96	5,927	5,955	21	953,994	24,414	2073,24	0	200,975	200,975	99,713	0	0	0	0	0	0	0
11:41:48	-45,043	2074,529	9,99	9,961	9,96	5,922	5,955	21	953,994	24,414	2073,241	0	200,975	200,975	99,713	0	0	0	0	0	0	0
11:41:48	0	2074,529	9,99	9,961	9,96	5,922	5,954	21	953,994	24,414	2073,242	0	200,975	200,975	99,713	0	0	0	0	0	0	0
11:41:48	0	2074,529	9,99	9,863	9,96	5,922	5,954	21	953,994	24,414	2073,243	0	200,975	200,975	99,713	0	0	0	0	0	0	0
11:41:48	-45,043	2074,079	9,941	9,716	9,96	5,918	5,953	21	953,994	24,414	2073,244	0	200,975	200,975	99,713	0	0	0	0	0	0	0
11:41:48	45,043	2074,529	9,99	9,863	9,96	5,922	5,952	21	953,994	24,414	2073,245	0	200,975	200,975	99,713	0	0	0	0	0	0	0
11:41:48	51,464	2075,044	10,136	9,961	9,955	5,928	5,952	21	953,994	24,414	2073,247	0	200,975	200,975	99,713	0	0	0	0	0	0	0
11:41:48	-90,112	2074,143	10,039	9,961	9,955	5,919	5,951	21	953,994	24,414	2073,248	0	200,975	200,975	99,713	0	0	0	0	0	0	0
11:41:48	-45,043	2073,692	9,99	9,863	9,955	5,914	5,95	21	953,994	24,414	2073,248	0	200,975	200,975	99,713	0	0	0	0	0	0	0
11:41:48	-45,019	2073,242	9,941	9,814	9,955	5,909	5,95	21	953,994	24,414	2073,242	0	200,975	200,975	99,713	0	0	0	0	0	0	0
11:41:48	90,063	2074,143	10,039	9,961	9,955	5,919	5,949	21	953,994	24,414	2073,243	0	200,975	200,975	99,713	0	0	0	0	0	0	0
11:41:48	-45,043	2073,692	9,99	9,961	9,955	5,914	5,948	21	953,994	24,414	2073,243	0	200,975	200,975	99,713	0	0	0	0	0	0	0
11:41:48	0	2073,692	9,99	9,814	9,955	5,914	5,948	21	953,994	24,414	2073,244	0	200,975	200,975	99,713	0	0	0	0	0	0	0
11:41:48	0	2073,692	9,99	9,814	9,955	5,914	5,947	21	953,994	24,414	2073,244	0	200,975	200,975	99,713	0	0	0	0	0	0	0
11:41:48	-45,019	2073,242	9,941	9,863	9,955	5,909	5,946	21	953,994	24,414	2073,242	0	200,975	200,975	99,713	0	0	0	0	0	0	0
11:41:48	45,019	2073,692	9,99	9,863	9,955	5,914	5,946	21	953,994	24,414	2073,243	0	200,975	200,975	99,713	0	0	0	0	0	0	0
11:41:48	-3,344	2073,659	9,99	9,961	9,955	5,914	5,945	21	953,994	24,414	2073,243	0	200,975	200,975	99,713	0	0	0	0	0	0	0
11:41:48	3,344	2073,692	9,99	9,961	9,955	5,914	5,944	21	953,994	24,414	2073,243	0	200,975	200,975	99,713	0	0	0	0	0	0	0
11:41:48	45,043	2074,143	10,039	10,009	9,955	5,919	5,944	21	953,994	24,414	2073,244	0	200,975	200,975	99,713	0	0	0	0	0	0	0
11:41:48	0	2074,143	10,039	9,961	9,955	5,919	5,943	21	953,994	24,414	2073,245	0	200,975	200,975	99,713	0	0	0	0	0	0	0
11:41:48	0	2074,143	10,039	10,009	9,955	5,919	5,943	21	953,994	24,414	2073,246	0	200,975	200,975	99,713	0	0	0	0	0	0	0
11:41:48	-90,063	2073,242	9,941	9,863	9,955	5,909	5,942	21	953,994	24,414	2073,242	0	200,975	200,975	99,713	0	0	0	0	0	0	0
11:41:48	45,019	2073,692	9,99	9,961	9,955	5,914	5,942	21	953,994	24,414	2073,243	0	200,975	200,975	99,713	0	0	0	0	0	0	0
11:41:48	-3,344	2073,659	9,99	9,863	9,955	5,914	5,941	21	953,994	24,414	2073,243	0	200,975	200,975	99,713	0	0	0	0	0	0	0
11:41:48	3,344	2073,692	9,99	10,009	9,955	5,914	5,941	21	953,994	24,414	2073,243	0	200,975	200,975	99,713	0	0	0	0	0	0	0
11:41:48	0	2073,692	9,99	9,961	9,955	5,914	5,94	21	953,994	24,414	2073,244	0	200,975	200,975	99,713	0	0	0	0	0	0	0
11:41:48	0	2073,692	9,99	9,863	9,955	5,914	5,939	21	953,994	24,414	2073,244	0	200,975	200,975	99,713	0	0	0	0	0	0	0
11:41:48	180,2	2075,494	10,185	10,205	9,955	5,932	5,939	21	953,994	24,414	2073,247	0	200,975	200,975	99,713	0	0	0	0	0	0	0
11:41:48	-135,156	2074,143	10,039	10,009	9,955	5,919	5,939	21	953,994	24,414	2073,248	0	200,975	200,975	99,713	0	0	0	0	0	0	0
11:41:48	0	2074,143	10,039	10,009	9,955	5,919	5,939	21	953,994	24,414	2073,248	0	200,975	200,975	99,713	0	0	0	0	0	0	0
11:41:48	0	2074,143	10,039	10,009	9,955	5,919	5,938	21	953,994	24,414	2073,249	0	200,975	200,975	99,713	0	0	0	0	0	0	0
11:41:48	-45,043	2073,692	9,99	9,961	9,955	5,914	5,938	21	953,994	24,414	2073,25	0	200,975	200,975	99,713	0	0	0	0	0	0	0
11:41:48	45,043	2074,143	10,039	10,009	9,955	5,919	5,937	21	953,994	24,414	2073,251	0	200,975	200,975	99,713	0	0	0	0	0	0	0
11:41:48	-45,043	2073,692	9,99	9,961	9,955	5,914	5,937	21	953,994	24,414	2073,251	0	200,975	200,975	99,713	0	0	0	0	0	0	0
11:41:48	-3,344	2073,659	9,99	9,961	9,955	5,914	5,936	21	953,994	24,414	2073,252	0	200,975	200,975	99,713	0	0	0	0	0	0	0
11:41:48	3,344	2073,692	9,99	9,814	9,955	5,914	5,936	21	953,994	24,414	2073,252	0	200,975	200,975	99,713	0	0	0	0	0	0	0
11:41:48	45,043	2074,143	10,039	10,009	9,955	5,919	5,936	21	953,994	24,414	2073,253	0	200,975	200,975	99,713	0	0	0	0	0	0	0
11:41:48	-45,043	2073,692	9,99	9,863	9,955	5,914	5,935	21	953,994	24,414	2073,253	0	200,975	200,975	99,713	0	0	0	0	0	0	0
11:41:48	-45,019	2073,242	9,941	9,716	9,955	5,909	5,935	21	953,994	24,414	2073,242	0	200,975	200,975	99,713	0	0	0	0	0	0	0
11:41:48	41,674	2073,659	9,99	9,961	9,955	5,914	5,934	21	953,994	24,414	2073,242	0	200,975	200,975	99,713	0	0	0	0	0	0	0
11:41:48	3,344	2073,692	9,99	9,863	9,955	5,914	5,934	21	953,994	24,414	2073,243	0	200,975	200,975	99,713	0	0	0	0	0	0	0
11:41:48	-48,364	2073,209	9,941	9,814	9,955	5,909	5,933	21	953,994	24,414	2073,209	0	200,975	200,975	99,713	0	0	0	0	0	0	0
11:41:48	3,344	2073,242	9,941	9,716	9,955	5,909	5,933	21	953,994	24,414	2073,209	0	200,975	200,975	99,713	0	0	0	0	0	0	0
11:41:48	0	2073,242	9,941	9,814	9,955	5,909	5,932	21	953,994	24,414	2073,209	0	200,975	200,975	99,713	0	0	0	0	0	0	0
11:41:48	0	2073,242	9,941	9,814	9,955	5,909	5,932	21	953,994	24,414	2073,209	0	200,975	200,975	99,713	0	0	0	0	0	0	0
11:41:48	45,019	2073,692	9,99	9,814	9,955	5,914	5,932	21	953,994	24,414	2073,209	0	200,975	200,975	99,713	0	0	0	0	0	0	0
11:41:48	0	2073,692	9,99	9,863	9,955	5,914	5,931	21	953,994	24,414	2073,21	0	200,975	200,975	99,713	0	0	0	0	0	0	0
11:41:48	-3,344	2073,659	9,99	9,961	9,955	5,914	5,931	21	953,994	24,414	2073,21	0	200,975	200,975	99,713	0	0	0	0	0	0	0
11:41:49	3,344	2073,692	9,99	9,961	9,955	5,914	5,931	21	953,994	24,414	2073,211	0	200,975	200,975	99,713	0	0	0	0	0	0	0
11:41:49	41,723	2074,11	10,039	10,009	9,955	5,918	5,93	21	953,994	24,414	2073,212	0	200,975	200,975	99,713	0	0	0	0	0	0	0
11:41:49	-45,068	2073,659	9,99	9,863	9,955	5,914	5,93	21	953,994	24,414	2073,212	0	200,975	200,975	99,713	0	0	0	0	0	0	0
11:41:49	48,388	2074,143	10,039	10,058	9,955	5,919	5,93	21	953,994	24,414	2073,213	0	200,975	200,975	99,713	0	0	0	0	0	0	0
11:41:49	-3,32	2074,11	10,039	9,961	9,955	5,918	5,93	21	953,994	24,414	2073,214	0	200,975	200,975	99,713	0	0	0	0	0	0	0
11:41:49	3,32	2074,143	10,039	9,961	9,955	5,919	5,929	21	953,994	24,414	2073,215	0	200,975	200,975	99,713	0	0	0	0	0	0	0
11:41:49	0	2074,143	10,039	10,058	9,955	5,919	5,929	21	953,994	24,414	2073,216	0	200,975	200,975	99,713	0	0	0	0	0	0	0
11:41:49	0	2074,143	10,039	10,009	9,955	5,919	5,929	21	953,994	24,414	2073,217	0	200,975	200,975	99,713	0	0	0	0	0	0	0
11:41:49	0	2074,143	10,039	10,058	9,955	5,919	5,929	21	953,994	24,414	2073,218	0	200,975	200,975	99,713	0	0	0	0	0	0	0
11:41:49	135,156	2075,494	10,185	10,058	9,955	5,932	5,929	21	953,994	24,414	2073,22	0	200,975	200,975	99,713	0	0	0	0	0	0	0
11:41:49	218,872	2077,683	10,332	10,302	9,96	5,955	5,929	21	953,994	24,414	2073,224	0	200,975	200,975	99,713	0	0	0	0	0	0	0
11:41:49	399,365	2081,677	10,673	10,742	9,965	5,996	5,931	21	953,994	24,414	2073,233	0	200,975	200,975	99,713	0	0	0	0	0	0	0
11:41:49	357,592	2085,253	10,966	11,035	9,97	6,033	5,933	21	953,994	24,414	2073,245	0	200,975	200,975	99,713	0	0	0	0	0	0	0
11:41:49	432,08	2089,574	11,162	11,425	9,984	6,078	5,935	21	953,994	24,414	2073,261	0	200,975	200,975	99,713	0	0	0	0	0	0	0
11:41:49	475,122	2094,325	11,406	11,621	9,998	6,127	5,939	21	953,994	24,414	2073,282	0	200,975	200,975	99,713	0	0	0	0	0	0	0
11:41:49	428,857	2098,613	11,504	11,767	10,017	6,171	5,944	21	953,994	24,414	2073,308	0	200,975	200,975	99,713	0	0	0	0	0	0	0
11:41:49	562,695	2104,24	11,748	12,06	10,036	6,229	5,949	21	953,994	24,414	2073,339	0	200,975	200,975	99,713	0	0	0	0	0	0	0
11:41:49	678,857	2111,029	11,943	12,158	10,065	6,299	5,956	21	953,994	24,414	2073,376	0	200,975	200,975	99,713	0	0	0	0	0	0	0
11:41:49	550,561	2116,535	11,992	12,5	10,093	6,356	5,964	21	953,994	24,414	2073,419	0	200,975	200,975	99,713	0	0	0	0	0	0	0
11:41:49	698,437	2123,519	12,138	12,744	10,125	6,428	5,973	21	953,994	24,414	2073,47	0	200,975	200,975	99,713	0	0	0	0	0	0	0
11:41:49	759,155	2131,11	12,334	12,988	10,158	6,506	5,984	21	953,994	24,414	2073,527	0	200,975	200,975	99,713	0	0	0	0	0	0	0
11:41:49	768,969	2138,8	12,529	13,33	10,191	6,585	5,995	21	953,994	24,414	2073,592	0	200,975	200,975	99,713	0	0	0	0	0	0	0
11:41:49	646,801	2145,268	12,529	13,33	10,228	6,652	6,008	21	953,994	24,414	2073,664	0	200,975	200,975	99,713	0	0	0	0	0	0	0
11:41:49	847,631	2153,744	12,675	13,525	10,268	6,739	6,023	21	953,994	24,414	2073,744	0	200,975	200,975	99,713	0	0	0	0	0	0	0
11:41:49	777,05	2161,515	12,822	13,72	10,305	6,819	6,038	21	953,994	24,414	2073,832	0	200,975	200,975	99,713	0	0	0	0	0	0	0
11:41:49	921,459	2170,73	13,115	13,965	10,341	6,914	6,055	21	953,994	24,414	2073,929	0	200,975	200,975	99,713	0	0	0	0	0	0	0
11:41:49	761,376	2178,343	13,261	14,209	10,377	6,993	6,074	21	953,994	24,414	2074,033	0	200,975	200,975	99,713	0	0	0	0	0	0	0
11:41:49	907,812	2187,422	13,506	14,306	10,415	7,086	6,094	21	953,994	24,414	2074,146	0	200,975	200,975	99,713	0	0	0	0	0	0	0
11:41:49	1030,126	2197,723	13,945	14,795	10,45	7,193	6,115	21	953,994	24,414	2074,27	0	200,975	200,975	99,713	0	0	0	0	0	0	0
11:41:49	872,778	2206,451	14,238	15,136	10,484	7,282	6,138	21	953,994	24,414	2074,402	0	200,975	200,975	99,713	0	0	0	0	0	0	0
11:41:49	761,621	2214,067	14,287	15,283	10,525	7,361	6,162	21	953,994	24,414	2074,542	0	200,975	200,975	99,713	0	0	0	0	0	0	0
11:41:49	744,726	2221,514	14,287	15,283	10,567	7,438	6,187	21	953,994	24,414	2074,689	0	200,975	200,975	99,713	0	0	0	0	0	0	0
11:41:49	748,608	2229	14,238	15,332	10,612	7,515	6,213	21	953,994	24,414	2074,843	0	200,975	200,975	99,713	0	0	0	0	0	0	0
11:41:49	778,881	2236,789	14,287	15,478	10,653	7,595	6,24	21	953,994	24,414	2075,005	0	200,975	200,975	99,713	0	0	0	0	0	0	0
11:41:49	840,454	2245,193	14,482	15,478	10,691	7,682	6,268	21	953,994	24,414	2075,175	0	200,975	200,975	99,713	0	0	0	0	0	0	0
11:41:49	1004,394	2255,237	14,922	15,82	10,724	7,785	6,298	21	953,994	24,414	2075,355	0	200,975	200,975	99,713	0	0	0	0	0	0	0
11:41:49	898,803	2264,225	15,263	16,211	10,757	7,878	6,329	21	953,994	24,414	2075,544	0	200,975	200,975	99,713	0	0	0	0	0	0	0
11:41:49	671,826	2270,944	15,361	16,308	10,789	7,947	6,361	21	953,994	24,414	2075,74	0	200,975	200,975	99,713	0	0	0	0	0	0	0
11:41:49	750,634	2278,45	15,459	16,357	10,827	8,025	6,394	21	953,994	24,414	2075,943	0	200,975	200,975	99,713	0	0	0	0	0	0	0
11:41:49	811,743	2286,567	15,703	16,357	10,859	8,108	6,427	21	953,994	24,414	2076,153	0	200,975	200,975	99,713	0	0	0	0	0	0	0
11:41:49	572,46	2292,292	15,605	16,357	10,897	8,167	6,461	21	953,994	24,414	2076,369	0	200,975	200,975	99,713	0	0	0	0	0	0	0
11:41:49	760,717	2299,899	15,703	16,357	10,935	8,246	6,496	21	953,994	24,414	2076,593	0	200,975	200,975	99,713	0	0	0	0	0	0	0
11:41:49	611,206	2306,011	15,556	16,357	10,977	8,309	6,532	21	953,994	24,414	2076,822	0	200,975	200,975	99,713	0	0	0	0	0	0	0
11:41:49	750,146	2313,513	15,556	16,357	11,02	8,386	6,568	21	953,994	24,414	2077,059	0	200,975	200,975	99,713	0	0	0	0	0	0	0
11:41:49	632,47	2319,838	15,605	16,357	11,053	8,451	6,605	21	953,994	24,414	2077,301	0	200,975	200,975	99,713	0	0	0	0	0	0	0
11:41:49	951,342	2329,351	15,898	16,504	11,091	8,55	6,643	21	953,994	24,414	2077,554	0	200,975	200,975	99,713	0	0	0	0	0	0	0
11:41:49	638,378	2335,735	16,045	16,601	11,119	8,615	6,682	21	953,994	24,414	2077,812	0	200,975	200,975	99,713	0	0	0	0	0	0	0
11:41:49	856,958	2344,304	16,338	17,041	11,152	8,704	6,722	21	953,994	24,414	2078,078	0	200,975	200,975	99,713	0	0	0	0	0	0	0
11:41:49	885,913	2353,163	16,728	17,285	11,181	8,795	6,762	21	953,994	24,414	2078,353	0	200,975	200,975	99,713	0	0	0	0	0	0	0
11:41:49	659,692	2359,76	16,826	17,48	11,213	8,863	6,803	21	953,994	24,414	2078,634	0	200,975	200,975	99,713	0	0	0	0	0	0	0
11:41:49	610,815	2365,869	16,875	17,627	11,244	8,926	6,845	21	953,994	24,414	2078,922	0	200,975	200,975	99,713	0	0	0	0	0	0	0
11:41:49	703,369	2372,902	17,07	17,92	11,274	8,998	6,887	21	953,994	24,414	2079,216	0	200,975	200,975	99,713	0	0	0	0	0	0	0
11:41:49	779,663	2380,699	17,314	17,969	11,304	9,079	6,93	21	953,994	24,414	2079,517	0	200,975	200,975	99,713	0	0	0	0	0	0	0
11:41:49	583,447	2386,533	17,412	17,92	11,332	9,139	6,973	21	953,994	24,414	2079,824	0	200,975	200,975	99,713	0	0	0	0	0	0	0
11:41:49	730,859	2393,842	17,705	18,164	11,357	9,214	7,017	21	953,994	24,414	2080,138	0	200,975	200,975	99,713	0	0	0	0	0	0	0
11:41:49	543,115	2399,273	17,851	18,261	11,38	9,27	7,062	21	953,994	24,414	2080,457	0	200,975	200,975	99,713	0	0	0	0	0	0	0
11:41:49	783,447	2407,108	18,144	18,603	11,409	9,351	7,107	21	953,994	24,414	2080,784	0	200,975	200,975	99,713	0	0	0	0	0	0	0
11:41:49	562,841	2412,736	18,291	18,603	11,432	9,409	7,152	21	953,994	24,414	2081,116	0	200,975	200,975	99,713	0	0	0	0	0	0	0
11:41:49	486,108	2417,597	18,291	18,652	11,46	9,459	7,197	21	953,994	24,414	2081,452	0	200,975	200,975	99,713	0	0	0	0	0	0	0
11:41:49	532,348	2422,921	18,388	18,799	11,484	9,514	7,242	21	953,994	24,414	2081,794	0	200,975	200,975	99,713	0	0	0	0	0	0	0
11:41:49	409,667	2427,017	18,34	18,652	11,51	9,556	7,288	21	953,994	24,414	2082,139	0	200,975	200,975	99,713	0	0	0	0	0	0	0
11:41:49	494,775	2431,965	18,34	18,652	11,538	9,607	7,333	21	953,994	24,414	2082,489	0	200,975	200,975	99,713	0	0	0	0	0	0	0
11:41:49	519,018	2437,155	18,388	18,799	11,565	9,661	7,379	21	953,994	24,414	2082,843	0	200,975	200,975	99,713	0	0	0	0	0	0	0
11:41:49	363,085	2440,786	18,34	18,652	11,588	9,698	7,424	21	953,994	24,414	2083,201	0	200,975	200,975	99,713	0	0	0	0	0	0	0
11:41:49	401,123	2444,797	18,388	18,701	11,608	9,74	7,47	21	953,994	24,414	2083,563	0	200,975	200,975	99,713	0	0	0	0	0	0	0
11:41:49	620,043	2450,998	18,633	18,847	11,629	9,804	7,515	21	953,994	24,414	2083,93	0	200,975	200,975	99,713	0	0	0	0	0	0	0
11:41:49	461,523	2455,613	18,828	19,14	11,645	9,851	7,561	21	953,994	24,414	2084,302	0	200,975	200,975	99,713	0	0	0	0	0	0	0
11:41:49	328,076	2458,894	18,828	19,14	11,663	9,885	7,607	21	953,994	24,414	2084,676	0	200,975	200,975	99,713	0	0	0	0	0	0	0
11:41:49	440,38	2463,297	18,877	18,994	11,685	9,93	7,652	21	953,994	24,414	2085,055	0	200,975	200,975	99,713	0	0	0	0	0	0	0
11:41:49	423,657	2467,534	18,974	19,14	11,704	9,974	7,698	21	953,994	24,414	2085,438	0	200,975	200,975	99,713	0	0	0	0	0	0	0
11:41:49	334,667	2470,881	18,974	18,945	11,723	10,009	7,743	21	953,994	24,414	2085,823	0	200,975	200,975	99,713	0	0	0	0	0	0	0
11:41:49	385,18	2474,733	19,023	19,238	11,742	10,048	7,788	21	953,994	24,414	2086,212	0	200,975	200,975	99,713	0	0	0	0	0	0	0
11:41:49	333,667	2478,069	19,023	18,994	11,761	10,083	7,833	21	953,994	24,414	2086,604	0	200,975	200,975	99,713	0	0	0	0	0	0	0
11:41:49	323,852	2481,308	19,023	19,189	11,779	10,116	7,878	21	953,994	24,414	2086,999	0	200,975	200,975	99,713	0	0	0	0	0	0	0
11:41:49	396,508	2485,273	19,17	19,336	11,793	10,157	7,923	21	953,994	24,414	2087,397	0	200,975	200,975	99,713	0	0	0	0	0	0	0
11:41:49	393,579	2489,209	19,316	19,482	11,807	10,198	7,967	21	953,994	24,414	2087,799	0	200,975	200,975	99,713	0	0	0	0	0	0	0
11:41:49	217,407	2491,383	19,365	19,482	11,817	10,22	8,012	21	953,994	24,414	2088,202	0	200,975	200,975	99,713	0	0	0	0	0	0	0
11:41:49	473,632	2496,119	19,512	19,58	11,836	10,269	8,056	21	953,994	24,414	2088,61	0	200,975	200,975	99,713	0	0	0	0	0	0	0
11:41:49	111,523	2497,234	19,365	19,531	11,85	10,28	8,099	21	953,994	24,414	2089,019	0	200,975	200,975	99,713	0	0	0	0	0	0	0
11:41:49	345,141	2500,686	19,463	19,531	11,864	10,316	8,143	21	953,994	24,414	2089,43	0	200,975	200,975	99,713	0	0	0	0	0	0	0
11:41:49	155,322	2502,239	19,365	19,58	11,878	10,332	8,186	21	953,994	24,414	2089,843	0	200,975	200,975	99,713	0	0	0	0	0	0	0
11:41:49	205,2	2504,291	19,316	19,385	11,892	10,353	8,228	21	953,994	24,414	2090,258	0	200,975	200,975	99,713	0	0	0	0	0	0	0
11:41:49	215,356	2506,444	19,365	19,482	11,902	10,375	8,27	21	953,994	24,414	2090,674	0	200,975	200,975	99,713	0	0	0	0	0	0	0
11:41:49	490,893	2511,353	19,609	19,58	11,916	10,426	8,313	21	953,994	24,414	2091,095	0	200,975	200,975	99,713	0	0	0	0	0	0	0
11:41:49	74,072	2512,094	19,512	19,58	11,926	10,433	8,354	21	953,994	24,414	2091,516	0	200,975	200,975	99,713	0	0	0	0	0	0	0
11:41:49	321,972	2515,314	19,756	19,873	11,93	10,467	8,396	21	953,994	24,414	2091,94	0	200,975	200,975	99,713	0	0	0	0	0	0	0
11:41:49	214,477	2517,459	19,804	19,922	11,94	10,489	8,437	21	953,994	24,414	2092,365	0	200,975	200,975	99,713	0	0	0	0	0	0	0
11:41:49	214,501	2519,604	19,853	20,019	11,949	10,511	8,477	21	953,994	24,414	2092,792	0	200,975	200,975	99,713	0	0	0	0	0	0	0
11:41:49	169,067	2521,294	19,853	19,922	11,959	10,528	8,518	21	953,994	24,414	2093,221	0	200,975	200,975	99,713	0	0	0	0	0	0	0
11:41:49	169,116	2522,985	19,853	20,019	11,968	10,546	8,557	21	953,994	24,414	2093,65	0	200,975	200,975	99,713	0	0	0	0	0	0	0
11:41:49	60,229	2523,588	19,658	19,824	11,982	10,552	8,597	21	953,994	24,414	2094,08	0	200,975	200,975	99,713	0	0	0	0	0	0	0
11:41:49	262,036	2526,208	19,756	19,873	11,992	10,579	8,635	21	953,994	24,414	2094,513	0	200,975	200,975	99,713	0	0	0	0	0	0	0
11:41:49	171,215	2527,92	19,756	19,726	12,001	10,597	8,674	21	953,994	24,414	2094,946	0	200,975	200,975	99,713	0	0	0	0	0	0	0
11:41:49	85,766	2528,778	19,756	19,726	12,006	10,605	8,712	21	953,994	24,414	2095,38	0	200,975	200,975	99,713	0	0	0	0	0	0	0
11:41:49	213,305	2530,911	19,804	19,873	12,016	10,627	8,749	21	953,994	24,414	2095,815	0	200,975	200,975	99,713	0	0	0	0	0	0	0
11:41:49	126,757	2532,179	19,853	19,873	12,02	10,641	8,786	21	953,994	24,414	2096,252	0	200,975	200,975	99,713	0	0	0	0	0	0	0
11:41:49	180,834	2533,987	19,951	20,019	12,025	10,659	8,823	21	953,994	24,414	2096,689	0	200,975	200,975	99,713	0	0	0	0	0	0	0
11:41:49	195,898	2535,946	20,146	20,215	12,025	10,679	8,859	21	953,994	24,414	2097,128	0	200,975	200,975	99,713	0	0	0	0	0	0	0
11:41:49	85,668	2536,803	20,146	20,215	12,03	10,688	8,895	21	953,994	24,414	2097,568	0	200,975	200,975	99,713	0	0	0	0	0	0	0
11:41:49	19,75	2537	20	20,019	12,039	10,69	8,931	21	953,994	24,414	2098,008	0	200,975	200,975	99,713	0	0	0	0	0	0	0
11:41:49	35,815	2537,358	19,951	19,873	12,044	10,694	8,965	21	953,994	24,414	2098,447	0	200,975	200,975	99,713	0	0	0	0	0	0	0
11:41:50	227,465	2539,633	20,097	20,068	12,049	10,717	8,999	21	953,994	24,414	2098,888	0	200,975	200,975	99,713	0	0	0	0	0	0	0
11:41:50	84,741	2540,48	20,097	20,068	12,053	10,726	9,033	21	953,994	24,414	2099,33	0	200,975	200,975	99,713	0	0	0	0	0	0	0
11:41:50	-59,375	2539,887	19,951	19,873	12,058	10,72	9,066	21	953,994	24,414	2099,77	0	200,975	200,975	99,713	0	0	0	0	0	0	0
11:41:50	84,545	2540,732	19,951	19,922	12,063	10,729	9,099	21	953,994	24,414	2100,211	0	200,975	200,975	99,713	0	0	0	0	0	0	0
11:41:50	129,907	2542,031	20	20,068	12,067	10,742	9,131	21	953,994	24,414	2100,653	0	200,975	200,975	99,713	0	0	0	0	0	0	0
11:41:50	95,263	2542,984	20,097	20,019	12,067	10,752	9,163	21	953,994	24,414	2101,096	0	200,975	200,975	99,713	0	0	0	0	0	0	0
11:41:50	47,656	2543,46	20,146	20,068	12,067	10,757	9,194	21	953,994	24,414	2101,538	0	200,975	200,975	99,713	0	0	0	0	0	0	0
11:41:50	95,288	2544,413	20,244	20,068	12,067	10,767	9,225	21	953,994	24,414	2101,981	0	200,975	200,975	99,713	0	0	0	0	0	0	0
11:41:50	95,336	2545,367	20,342	20,361	12,067	10,776	9,255	21	953,994	24,414	2102,424	0	200,975	200,975	99,713	0	0	0	0	0	0	0
11:41:50	-40,014	2544,966	20,293	20,215	12,068	10,772	9,285	21	953,994	24,414	2102,867	0	200,975	200,975	99,713	0	0	0	0	0	0	0
11:41:50	75,83	2545,725	20,293	20,215	12,072	10,78	9,315	21	953,994	24,414	2103,31	0	200,975	200,975	99,713	0	0	0	0	0	0	0
11:41:50	-61,621	2545,109	20,146	20,166	12,077	10,774	9,343	21	953,994	24,414	2103,751	0	200,975	200,975	99,713	0	0	0	0	0	0	0
11:41:50	-134,204	2543,766	20	20,019	12,077	10,76	9,371	21	953,994	24,414	2104,191	0	200,975	200,975	99,713	0	0	0	0	0	0	0
11:41:50	35,839	2544,125	19,951	19,922	12,082	10,764	9,398	21	953,994	24,414	2104,631	0	200,975	200,975	99,713	0	0	0	0	0	0	0
11:41:50	-22,68	2543,898	19,853	20,019	12,086	10,761	9,425	21	953,994	24,414	2105,071	0	200,975	200,975	99,713	0	0	0	0	0	0	0
11:41:50	0	2543,898	19,853	19,873	12,086	10,761	9,451	21	953,994	24,414	2105,51	0	200,975	200,975	99,713	0	0	0	0	0	0	0
11:41:50	22,68	2544,125	19,951	19,922	12,082	10,764	9,477	21	953,994	24,414	2105,949	0	200,975	200,975	99,713	0	0	0	0	0	0	0
11:41:50	142,968	2545,555	20,097	20,166	12,082	10,778	9,502	21	953,994	24,414	2106,388	0	200,975	200,975	99,713	0	0	0	0	0	0	0
11:41:50	-22,705	2545,328	20	20,068	12,086	10,776	9,527	21	953,994	24,414	2106,827	0	200,975	200,975	99,713	0	0	0	0	0	0	0
11:41:50	-38,916	2544,938	19,951	20,019	12,087	10,772	9,552	21	953,994	24,414	2107,265	0	200,975	200,975	99,713	0	0	0	0	0	0	0
11:41:50	0	2544,938	19,951	20,019	12,087	10,772	9,576	21	953,994	24,414	2107,702	0	200,975	200,975	99,713	0	0	0	0	0	0	0
11:41:50	-95,288	2543,985	19,853	19,873	12,087	10,762	9,599	21	953,994	24,414	2108,139	0	200,975	200,975	99,713	0	0	0	0	0	0	0
11:41:50	95,288	2544,938	19,951	19,873	12,087	10,772	9,622	21	953,994	24,414	2108,575	0	200,975	200,975	99,713	0	0	0	0	0	0	0
11:41:50	38,916	2545,328	20	19,922	12,086	10,776	9,645	21	953,994	24,414	2109,012	0	200,975	200,975	99,713	0	0	0	0	0	0	0
11:41:50	-47,631	2544,851	19,951	19,922	12,086	10,771	9,667	21	953,994	24,414	2109,448	0	200,975	200,975	99,713	0	0	0	0	0	0	0
11:41:50	142,968	2546,281	20,097	20,166	12,086	10,786	9,689	21,2	952,184	24,414	2109,884	0	200,975	200,975	99,713	0	0	0	0	0	0	0
11:41:50	10,009	2546,381	20,097	20,019	12,086	10,787	9,71	21,2	952,184	24,414	2110,321	0	200,975	200,975	99,713	0	0	0	0	0	0	0
11:41:50	-86,669	2545,514	20	20,019	12,087	10,778	9,731	21,2	952,184	24,414	2110,756	0	200,975	200,975	99,713	0	0	0	0	0	0	0
11:41:50	95,385	2546,468	20,097	20,166	12,087	10,788	9,752	21,2	952,184	24,414	2111,192	0	200,975	200,975	99,713	0	0	0	0	0	0	0
11:41:50	0	2546,468	20,097	20,166	12,087	10,788	9,772	21,2	952,184	24,414	2111,627	0	200,975	200,975	99,713	0	0	0	0	0	0	0
11:41:50	-151,782	2544,95	19,951	20,019	12,086	10,772	9,792	21,2	952,184	24,414	2112,061	0	200,975	200,975	99,713	0	0	0	0	0	0	0
11:41:50	0	2544,95	19,951	19,873	12,086	10,772	9,811	21,2	952,184	24,414	2112,494	0	200,975	200,975	99,713	0	0	0	0	0	0	0
11:41:50	-72,631	2544,224	19,951	19,873	12,082	10,765	9,83	21,2	952,184	24,414	2112,925	0	200,975	200,975	99,713	0	0	0	0	0	0	0
11:41:50	-95,336	2543,271	19,853	19,873	12,082	10,755	9,848	21,2	952,184	24,414	2113,356	0	200,975	200,975	99,713	0	0	0	0	0	0	0
11:41:50	143,017	2544,701	20	19,922	12,082	10,77	9,866	21,2	952,184	24,414	2113,787	0	200,975	200,975	99,713	0	0	0	0	0	0	0
11:41:50	0	2544,701	20	20,019	12,082	10,77	9,884	21,2	952,184	24,414	2114,218	0	202,258	202,258	99,719	0	0	0	0	0	0	0
11:41:50	-47,68	2544,224	19,951	19,922	12,082	10,765	9,901	21,2	952,184	24,414	2114,648	0	202,258	202,258	99,719	0	0	0	0	0	0	0
11:41:50	-95,336	2543,271	19,853	19,824	12,082	10,755	9,918	21,2	952,184	24,414	2115,076	0	202,258	202,258	99,719	0	0	0	0	0	0	0
11:41:50	0	2543,271	19,853	19,824	12,082	10,755	9,934	21,2	952,184	24,414	2115,504	0	202,258	202,258	99,719	0	0	0	0	0	0	0
11:41:50	133,227	2544,603	20	19,922	12,081	10,769	9,95	21,2	952,184	24,414	2115,933	0	202,258	202,258	99,719	0	0	0	0	0	0	0
11:41:50	-133,227	2543,271	19,853	19,873	12,082	10,755	9,966	21,2	952,184	24,414	2116,361	0	202,258	202,258	99,719	0	0	0	0	0	0	0
11:41:50	0	2543,271	19,853	19,873	12,082	10,755	9,982	21,2	952,184	24,414	2116,788	0	202,258	202,258	99,719	0	0	0	0	0	0	0
11:41:50	95,336	2544,224	19,951	20,019	12,082	10,765	9,997	21,2	952,184	24,414	2117,215	0	202,258	202,258	99,719	0	0	0	0	0	0	0
11:41:50	0	2544,224	19,951	19,922	12,082	10,765	10,012	21,2	952,184	24,414	2117,642	0	202,258	202,258	99,719	0	0	0	0	0	0	0
11:41:50	-95,336	2543,271	19,853	20,019	12,082	10,755	10,027	21,2	952,184	24,414	2118,068	0	202,258	202,258	99,719	0	0	0	0	0	0	0
11:41:50	167,968	2544,95	19,951	19,922	12,086	10,772	10,041	21,2	952,184	24,414	2118,495	0	202,258	202,258	99,719	0	0	0	0	0	0	0
11:41:50	0	2544,95	19,951	19,922	12,086	10,772	10,056	21,2	952,184	24,414	2118,922	0	202,258	202,258	99,719	0	0	0	0	0	0	0
11:41:50	0	2544,95	19,951	19,922	12,086	10,772	10,07	21,2	952,184	24,414	2119,348	0	202,258	202,258	99,719	0	0	0	0	0	0	0
11:41:50	-95,336	2543,997	19,853	19,922	12,086	10,762	10,083	21,2	952,184	24,414	2119,772	0	202,258	202,258	99,719	0	0	0	0	0	0	0
11:41:50	95,336	2544,95	19,951	20,019	12,086	10,772	10,097	21,2	952,184	24,414	2120,198	0	202,258	202,258	99,719	0	0	0	0	0	0	0
11:41:50	-72,631	2544,224	19,951	19,922	12,082	10,765	10,11	21,2	952,184	24,414	2120,622	0	202,258	202,258	99,719	0	0	0	0	0	0	0
11:41:50	47,68	2544,701	20	19,873	12,082	10,77	10,123	21,2	952,184	24,414	2121,046	0	202,258	202,258	99,719	0	0	0	0	0	0	0
11:41:50	0	2544,701	20	20,068	12,082	10,77	10,135	21,2	952,184	24,414	2121,469	0	202,258	202,258	99,719	0	0	0	0	0	0	0
11:41:50	-70,385	2543,997	19,853	19,922	12,086	10,762	10,148	21,2	952,184	24,414	2121,892	0	202,258	202,258	99,719	0	0	0	0	0	0	0
11:41:50	-47,68	2543,52	19,804	19,726	12,086	10,757	10,16	21,2	952,184	24,414	2122,314	0	202,258	202,258	99,719	0	0	0	0	0	0	0
11:41:50	70,385	2544,224	19,951	20,019	12,082	10,765	10,172	21,2	952,184	24,414	2122,736	0	202,258	202,258	99,719	0	0	0	0	0	0	0
11:41:50	0	2544,224	19,951	19,922	12,082	10,765	10,183	21,2	952,184	24,414	2123,157	0	202,258	202,258	99,719	0	0	0	0	0	0	0
11:41:50	0	2544,224	19,951	20,068	12,082	10,765	10,195	21,2	952,184	24,414	2123,578	0	202,258	202,258	99,719	0	0	0	0	0	0	0
11:41:50	0	2544,224	19,951	19,922	12,082	10,765	10,206	21,2	952,184	24,414	2123,999	0	202,258	202,258	99,719	0	0	0	0	0	0	0
11:41:50	0	2544,224	19,951	20,019	12,082	10,765	10,217	21,2	952,184	24,414	2124,419	0	202,258	202,258	99,719	0	0	0	0	0	0	0
11:41:50	-22,705	2543,997	19,853	19,873	12,086	10,762	10,227	21,2	952,184	24,414	2124,839	0	202,258	202,258	99,719	0	0	0	0	0	0	0
11:41:50	142,993	2545,427	20	20,019	12,086	10,777	10,238	21,2	952,184	24,414	2125,259	0	202,258	202,258	99,719	0	0	0	0	0	0	0
11:41:50	-47,656	2544,95	19,951	20,019	12,086	10,772	10,249	21,2	952,184	24,414	2125,679	0	202,258	202,258	99,719	0	0	0	0	0	0	0
11:41:50	47,656	2545,427	20	20,166	12,086	10,777	10,259	21,2	952,184	24,414	2126,099	0	202,258	202,258	99,719	0	0	0	0	0	0	0
11:41:50	-47,656	2544,95	19,951	20,068	12,086	10,772	10,269	21,2	952,184	24,414	2126,518	0	202,258	202,258	99,719	0	0	0	0	0	0	0
11:41:50	47,656	2545,427	20	20,166	12,086	10,777	10,279	21,2	952,184	24,414	2126,937	0	202,258	202,258	99,719	0	0	0	0	0	0	0
11:41:50	-142,993	2543,997	19,853	20,019	12,086	10,762	10,289	21,2	952,184	24,414	2127,354	0	202,258	202,258	99,719	0	0	0	0	0	0	0
11:41:50	95,336	2544,95	19,951	19,922	12,086	10,772	10,298	21,2	952,184	24,414	2127,772	0	202,258	202,258	99,719	0	0	0	0	0	0	0
11:41:50	47,656	2545,427	20	20,068	12,086	10,777	10,307	21,2	952,184	24,414	2128,189	0	202,258	202,258	99,719	0	0	0	0	0	0	0
11:41:50	-142,993	2543,997	19,853	19,873	12,086	10,762	10,316	21,2	952,184	24,414	2128,605	0	202,258	202,258	99,719	0	0	0	0	0	0	0
11:41:50	95,336	2544,95	19,951	20,019	12,086	10,772	10,325	21,2	952,184	24,414	2129,021	0	202,258	202,258	99,719	0	0	0	0	0	0	0
11:41:50	0	2544,95	19,951	19,873	12,086	10,772	10,334	21,2	952,184	24,414	2129,437	0	202,258	202,258	99,719	0	0	0	0	0	0	0
11:41:50	-86,645	2544,084	19,853	19,873	12,087	10,763	10,342	21,2	952,184	24,414	2129,852	0	202,258	202,258	99,719	0	0	0	0	0	0	0
11:41:50	229,711	2546,381	20,097	20,019	12,086	10,787	10,351	21,2	952,184	24,414	2130,269	0	202,258	202,258	99,719	0	0	0	0	0	0	0
11:41:50	-215,698	2544,224	19,951	19,922	12,082	10,765	10,359	21,2	952,184	24,414	2130,683	0	202,258	202,258	99,719	0	0	0	0	0	0	0
11:41:50	47,68	2544,701	20	20,019	12,082	10,77	10,367	21,2	952,184	24,414	2131,097	0	202,258	202,258	99,719	0	0	0	0	0	0	0
11:41:50	-190,698	2542,794	19,804	19,824	12,082	10,75	10,375	21,2	952,184	24,414	2131,508	0	202,258	202,258	99,719	0	0	0	0	0	0	0
11:41:50	143,017	2544,224	19,951	19,922	12,082	10,765	10,382	21,2	952,184	24,414	2131,921	0	202,258	202,258	99,719	0	0	0	0	0	0	0
11:41:50	0	2544,224	19,951	19,922	12,082	10,765	10,39	21,2	952,184	24,414	2132,333	0	202,258	202,258	99,719	0	0	0	0	0	0	0
11:41:50	0	2544,224	19,951	19,873	12,082	10,765	10,397	21,2	952,184	24,414	2132,745	0	202,258	202,258	99,719	0	0	0	0	0	0	0
11:41:50	120,288	2545,427	20	19,922	12,086	10,777	10,405	21,2	952,184	24,414	2133,158	0	202,258	202,258	99,719	0	0	0	0	0	0	0
11:41:50	-142,993	2543,997	19,853	19,726	12,086	10,762	10,412	21,2	952,184	24,414	2133,569	0	202,258	202,258	99,719	0	0	0	0	0	0	0
11:41:50	22,705	2544,224	19,951	19,922	12,082	10,765	10,419	21,2	952,184	24,414	2133,98	0	202,258	202,258	99,719	0	0	0	0	0	0	0
11:41:50	143,042	2545,654	20,097	20,019	12,082	10,779	10,426	21,2	952,184	24,414	2134,391	0	202,258	202,258	99,719	0	0	0	0	0	0	0
11:41:50	0	2545,654	20,097	20,019	12,082	10,779	10,433	21,2	952,184	24,414	2134,803	0	202,258	202,258	99,719	0	0	0	0	0	0	0
11:41:50	-22,753	2545,427	20	20,068	12,086	10,777	10,439	21,2	952,184	24,414	2135,214	0	202,258	202,258	99,719	0	0	0	0	0	0	0
11:41:50	-134,301	2544,084	19,853	19,726	12,087	10,763	10,446	21,2	952,184	24,414	2135,623	0	202,258	202,258	99,719	0	0	0	0	0	0	0
11:41:50	238,427	2546,468	20,097	20,068	12,087	10,788	10,453	21,2	952,184	24,414	2136,034	0	202,258	202,258	99,719	0	0	0	0	0	0	0
11:41:50	0	2546,468	20,097	20,068	12,087	10,788	10,459	21,2	952,184	24,414	2136,444	0	202,258	202,258	99,719	0	0	0	0	0	0	0
11:41:50	-95,385	2545,514	20	19,922	12,087	10,778	10,465	21,2	952,184	24,414	2136,853	0	202,258	202,258	99,719	0	0	0	0	0	0	0
11:41:50	-47,68	2545,037	19,951	19,922	12,087	10,773	10,471	21,2	952,184	24,414	2137,262	0	202,258	202,258	99,719	0	0	0	0	0	0	0
11:41:50	0	2545,037	19,951	19,922	12,087	10,773	10,477	21,2	952,184	24,414	2137,669	0	202,258	202,258	99,719	0	0	0	0	0	0	0
11:41:50	-95,361	2544,084	19,853	19,873	12,087	10,763	10,483	21,2	952,184	24,414	2138,076	0	202,258	202,258	99,719	0	0	0	0	0	0	0
11:41:50	86,645	2544,95	19,951	19,873	12,086	10,772	10,489	21,2	952,184	24,414	2138,482	0	202,258	202,258	99,719	0	0	0	0	0	0	0
11:41:50	0	2544,95	19,951	20,019	12,086	10,772	10,494	21,2	952,184	24,414	2138,889	0	202,258	202,258	99,719	0	0	0	0	0	0	0
11:41:50	47,656	2545,427	20	20,068	12,086	10,777	10,5	21,2	952,184	24,414	2139,295	0	202,258	202,258	99,719	0	0	0	0	0	0	0
11:41:50	-134,301	2544,084	19,853	20,019	12,087	10,763	10,505	21,2	952,184	24,414	2139,7	0	202,258	202,258	99,719	0	0	0	0	0	0	0
11:41:50	95,361	2545,037	19,951	19,922	12,087	10,773	10,51	21,2	952,184	24,414	2140,105	0	202,258	202,258	99,719	0	0	0	0	0	0	0
11:41:51	-8,715	2544,95	19,951	20,019	12,086	10,772	10,515	21,2	952,184	24,414	2140,51	0	202,258	202,258	99,719	0	0	0	0	0	0	0
11:41:51	-143,017	2543,52	19,804	19,824	12,086	10,757	10,52	21,2	952,184	24,414	2140,913	0	202,258	202,258	99,719	0	0	0	0	0	0	0
11:41:51	143,017	2544,95	19,951	20,019	12,086	10,772	10,525	21,2	952,184	24,414	2141,317	0	202,258	202,258	99,719	0	0	0	0	0	0	0
11:41:51	0	2544,95	19,951	20,019	12,086	10,772	10,53	21,2	952,184	24,414	2141,721	0	202,258	202,258	99,719	0	0	0	0	0	0	0
11:41:51	-215,649	2542,794	19,804	19,873	12,082	10,75	10,534	21,2	952,184	24,414	2142,122	0	202,258	202,258	99,719	0	0	0	0	0	0	0
11:41:51	143,017	2544,224	19,951	20,019	12,082	10,765	10,539	21,2	952,184	24,414	2142,524	0	202,258	202,258	99,719	0	0	0	0	0	0	0
11:41:51	-95,336	2543,271	19,853	19,824	12,082	10,755	10,543	21,2	952,184	24,414	2142,925	0	202,258	202,258	99,719	0	0	0	0	0	0	0
11:41:51	95,336	2544,224	19,951	19,922	12,082	10,765	10,547	21,2	952,184	24,414	2143,326	0	202,258	202,258	99,719	0	0	0	0	0	0	0
11:41:51	81,347	2545,037	19,951	19,922	12,087	10,773	10,552	21,2	952,184	24,414	2143,727	0	202,258	202,258	99,719	0	0	0	0	0	0	0
11:41:51	-286,01	2542,177	19,658	19,531	12,087	10,744	10,555	21,2	952,184	24,414	2144,126	0	202,258	202,258	99,719	0	0	0	0	0	0	0
11:41:51	-323,754	2538,94	19,316	18,945	12,087	10,71	10,558	21,2	952,184	24,414	2144,521	0	202,258	202,258	99,719	0	0	0	0	0	0	0
11:41:51	-558,496	2533,355	18,828	18,261	12,082	10,653	10,56	21,2	952,184	24,414	2144,909	0	202,258	202,258	99,719	0	0	0	0	0	0	0
11:41:51	-773,413	2525,621	18,291	17,48	12,068	10,573	10,561	21,2	952,184	24,414	2145,29	0	202,258	202,258	99,719	0	0	0	0	0	0	0
11:41:51	-510,327	2520,517	18,047	17,187	12,053	10,52	10,56	21,2	952,184	24,414	2145,665	0	202,258	202,258	99,719	0	0	0	0	0	0	0
11:41:51	-640,332	2514,114	17,9	16,748	12,025	10,454	10,558	21,2	952,184	24,414	2146,033	0	202,258	202,258	99,719	0	0	0	0	0	0	0
11:41:51	-667,578	2507,438	17,9	16,894	11,987	10,385	10,554	21,2	952,184	24,414	2146,395	0	202,258	202,258	99,719	0	0	0	0	0	0	0
11:41:51	-376,879	2503,67	18,291	17,285	11,945	10,347	10,55	21,2	952,184	24,414	2146,752	0	202,258	202,258	99,719	0	0	0	0	0	0	0
11:41:51	-898,706	2494,682	18,144	17,041	11,902	10,254	10,544	21,2	952,184	24,414	2147,1	0	202,258	202,258	99,719	0	0	0	0	0	0	0
11:41:51	-728,613	2487,396	17,998	16,504	11,869	10,179	10,537	21,2	952,184	24,414	2147,441	0	202,258	202,258	99,719	0	0	0	0	0	0	0
11:41:51	-681,298	2480,583	17,9	16,601	11,836	10,109	10,529	21,2	952,184	24,414	2147,774	0	202,258	202,258	99,719	0	0	0	0	0	0	0
11:41:51	-902,709	2471,556	17,656	16,357	11,798	10,016	10,519	21,2	952,184	24,414	2148,097	0	202,258	202,258	99,719	0	0	0	0	0	0	0
11:41:51	-832,421	2463,232	17,314	15,967	11,77	9,93	10,507	21,2	952,184	24,414	2148,412	0	202,258	202,258	99,719	0	0	0	0	0	0	0
11:41:51	-819,824	2455,034	17,07	15,967	11,737	9,845	10,494	21,2	952,184	24,414	2148,719	0	202,258	202,258	99,719	0	0	0	0	0	0	0
11:41:51	-618,994	2448,844	17,021	16,015	11,705	9,781	10,48	21,2	952,184	24,414	2149,019	0	202,258	202,258	99,719	0	0	0	0	0	0	0
11:41:51	-756,762	2441,276	16,924	16,162	11,667	9,703	10,465	21,2	952,184	24,414	2149,311	0	202,258	202,258	99,719	0	0	0	0	0	0	0
11:41:51	-562,011	2435,656	17,021	16,064	11,63	9,645	10,449	21,2	952,184	24,414	2149,598	0	202,258	202,258	99,719	0	0	0	0	0	0	0
11:41:51	-416,162	2431,494	17,217	16,015	11,596	9,603	10,432	21,2	952,184	24,414	2149,88	0	202,258	202,258	99,719	0	0	0	0	0	0	0
11:41:51	-825,927	2423,235	17,021	16,064	11,56	9,517	10,414	21,2	952,184	24,414	2150,153	0	202,258	202,258	99,719	0	0	0	0	0	0	0
11:41:51	-553,491	2417,7	17,021	16,308	11,529	9,46	10,396	21,2	952,184	24,414	2150,421	0	202,258	202,258	99,719	0	0	0	0	0	0	0
11:41:51	-886,401	2408,836	16,679	15,869	11,497	9,369	10,376	21,2	952,184	24,414	2150,679	0	202,258	202,258	99,719	0	0	0	0	0	0	0
11:41:51	-563,11	2403,205	16,533	15,625	11,473	9,311	10,355	21,2	952,184	24,414	2150,931	0	202,258	202,258	99,719	0	0	0	0	0	0	0
11:41:51	-686,352	2396,342	16,24	15,625	11,45	9,24	10,333	21,2	952,184	24,414	2151,177	0	202,258	202,258	99,719	0	0	0	0	0	0	0
11:41:51	-682,568	2389,516	15,947	15,283	11,428	9,17	10,31	21,2	952,184	24,414	2151,415	0	202,258	202,258	99,719	0	0	0	0	0	0	0
11:41:51	-535,327	2384,163	15,849	15,088	11,403	9,115	10,287	21,2	952,184	24,414	2151,648	0	202,258	202,258	99,719	0	0	0	0	0	0	0
11:41:51	-676,342	2377,399	15,605	14,843	11,378	9,045	10,262	21,2	952,184	24,414	2151,873	0	202,258	202,258	99,719	0	0	0	0	0	0	0
11:41:51	-421,093	2373,188	15,605	14,941	11,354	9,001	10,238	21,2	952,184	24,414	2152,095	0	202,258	202,258	99,719	0	0	0	0	0	0	0
11:41:51	-550,708	2367,681	15,556	14,843	11,325	8,945	10,212	21,2	952,184	24,414	2152,31	0	202,258	202,258	99,719	0	0	0	0	0	0	0
11:41:51	-487,89	2362,802	15,556	14,941	11,298	8,894	10,186	21,2	952,184	24,414	2152,521	0	202,409	202,409	99,719	0	0	0	0	0	0	0
11:41:51	-620,971	2356,593	15,459	14,843	11,268	8,83	10,16	21,2	952,184	24,414	2152,725	0	202,409	202,409	99,719	0	0	0	0	0	0	0
11:41:51	-486,792	2351,725	15,459	14,941	11,241	8,78	10,133	21,2	952,184	24,414	2152,924	0	202,409	202,409	99,719	0	0	0	0	0	0	0
11:41:51	-445,043	2347,274	15,361	14,795	11,221	8,734	10,105	21,2	952,184	24,414	2153,118	0	202,409	202,409	99,719	0	0	0	0	0	0	0
11:41:51	-665,576	2340,619	15,068	14,502	11,199	8,666	10,077	21,2	952,184	24,414	2153,306	0	202,409	202,409	99,719	0	0	0	0	0	0	0
11:41:51	-538,037	2335,238	14,775	14,209	11,184	8,61	10,048	21,2	952,184	24,414	2153,487	0	202,409	202,409	99,719	0	0	0	0	0	0	0
11:41:51	-601,342	2329,225	14,482	13,916	11,166	8,548	10,019	21,2	952,184	24,414	2153,663	0	202,409	202,409	99,719	0	0	0	0	0	0	0
11:41:51	-432,421	2324,901	14,384	13,769	11,147	8,504	9,989	21,2	952,184	24,414	2153,835	0	202,409	202,409	99,719	0	0	0	0	0	0	0
11:41:51	-424,902	2320,651	14,287	13,965	11,128	8,46	9,959	21,2	952,184	24,414	2154,002	0	202,409	202,409	99,719	0	0	0	0	0	0	0
11:41:51	-413,964	2316,512	14,287	13,916	11,104	8,417	9,929	21,2	952,184	24,414	2154,164	0	202,409	202,409	99,719	0	0	0	0	0	0	0
11:41:51	-412,915	2312,383	14,287	13,769	11,081	8,375	9,898	21,2	952,184	24,414	2154,323	0	202,409	202,409	99,719	0	0	0	0	0	0	0
11:41:51	-343,847	2308,944	14,287	13,867	11,062	8,339	9,868	21,2	952,184	24,414	2154,477	0	202,409	202,409	99,719	0	0	0	0	0	0	0
11:41:51	-460,131	2304,343	14,238	13,769	11,038	8,292	9,837	21,2	952,184	24,414	2154,627	0	202,409	202,409	99,719	0	0	0	0	0	0	0
11:41:51	-466,748	2299,675	14,092	13,72	11,02	8,244	9,806	21,2	952,184	24,414	2154,772	0	202,409	202,409	99,719	0	0	0	0	0	0	0
11:41:51	-344,702	2296,228	13,994	13,623	11,005	8,208	9,774	21,2	952,184	24,414	2154,914	0	202,409	202,409	99,719	0	0	0	0	0	0	0
11:41:51	-514,868	2291,08	13,799	13,427	10,987	8,155	9,743	21,2	952,184	24,414	2155,05	0	202,409	202,409	99,719	0	0	0	0	0	0	0
11:41:51	-437,011	2286,71	13,603	13,33	10,972	8,11	9,711	21,2	952,184	24,414	2155,182	0	202,409	202,409	99,719	0	0	0	0	0	0	0
11:41:51	-329,663	2283,413	13,603	13,379	10,954	8,076	9,679	21,2	952,184	24,414	2155,31	0	202,409	202,409	99,719	0	0	0	0	0	0	0
11:41:51	-343,359	2279,979	13,506	13,232	10,939	8,041	9,646	21,2	952,184	24,414	2155,435	0	202,409	202,409	99,719	0	0	0	0	0	0	0
11:41:51	-332,836	2276,651	13,506	13,232	10,921	8,006	9,614	21,2	952,184	24,414	2155,556	0	202,409	202,409	99,719	0	0	0	0	0	0	0
11:41:51	-378,979	2272,861	13,457	13,183	10,902	7,967	9,582	21,2	952,184	24,414	2155,673	0	202,409	202,409	99,719	0	0	0	0	0	0	0
11:41:51	-333,837	2269,523	13,457	13,232	10,883	7,933	9,55	21,2	952,184	24,414	2155,787	0	202,409	202,409	99,719	0	0	0	0	0	0	0
11:41:51	-193,408	2267,589	13,603	13,232	10,864	7,913	9,518	21,2	952,184	24,414	2155,899	0	202,409	202,409	99,719	0	0	0	0	0	0	0
11:41:51	-470,092	2262,888	13,457	13,232	10,845	7,864	9,485	21,2	952,184	24,414	2156,006	0	202,409	202,409	99,719	0	0	0	0	0	0	0
11:41:51	-283,349	2260,054	13,506	13,232	10,827	7,835	9,453	21,2	952,184	24,414	2156,11	0	202,409	202,409	99,719	0	0	0	0	0	0	0
11:41:51	-295,971	2257,095	13,457	13,183	10,812	7,805	9,421	21,2	952,184	24,414	2156,211	0	202,409	202,409	99,719	0	0	0	0	0	0	0
11:41:51	-386,987	2253,225	13,31	13,086	10,798	7,765	9,388	21,2	952,184	24,414	2156,308	0	202,409	202,409	99,719	0	0	0	0	0	0	0
11:41:51	-426,367	2248,961	13,115	12,988	10,785	7,721	9,355	21,2	952,184	24,414	2156,4	0	202,409	202,409	99,719	0	0	0	0	0	0	0
11:41:51	-306,152	2245,9	12,968	12,695	10,775	7,689	9,323	21,2	952,184	24,414	2156,49	0	202,409	202,409	99,719	0	0	0	0	0	0	0
11:41:51	-296,801	2242,932	12,92	12,5	10,761	7,659	9,29	21,2	952,184	24,414	2156,576	0	202,409	202,409	99,719	0	0	0	0	0	0	0
11:41:51	-339,331	2239,538	12,822	12,5	10,747	7,624	9,257	21,2	952,184	24,414	2156,659	0	202,409	202,409	99,719	0	0	0	0	0	0	0
11:41:51	-293,554	2236,603	12,773	12,5	10,733	7,593	9,225	21,2	952,184	24,414	2156,739	0	202,409	202,409	99,719	0	0	0	0	0	0	0
11:41:51	-187,353	2234,729	12,92	12,549	10,714	7,574	9,192	21,2	952,184	24,414	2156,817	0	202,409	202,409	99,719	0	0	0	0	0	0	0
11:41:51	-340,014	2231,329	12,92	12,549	10,695	7,539	9,16	21,2	952,184	24,414	2156,891	0	202,409	202,409	99,719	0	0	0	0	0	0	0
11:41:51	-256,25	2228,766	12,92	12,646	10,68	7,513	9,128	21,2	952,184	24,414	2156,963	0	202,409	202,409	99,719	0	0	0	0	0	0	0
11:41:51	-244,262	2226,324	12,92	12,549	10,667	7,487	9,095	21,2	952,184	24,414	2157,032	0	202,409	202,409	99,719	0	0	0	0	0	0	0
11:41:51	-336,23	2222,962	12,822	12,5	10,653	7,453	9,063	21,2	952,184	24,414	2157,098	0	202,409	202,409	99,719	0	0	0	0	0	0	0
11:41:51	-364,746	2219,314	12,675	12,451	10,64	7,415	9,031	21,2	952,184	24,414	2157,16	0	202,409	202,409	99,719	0	0	0	0	0	0	0
11:41:51	-248,632	2216,828	12,675	12,451	10,626	7,389	8,999	21,2	952,184	24,414	2157,22	0	202,409	202,409	99,719	0	0	0	0	0	0	0
11:41:51	-279,272	2214,035	12,627	12,353	10,613	7,361	8,967	21,2	952,184	24,414	2157,277	0	202,409	202,409	99,719	0	0	0	0	0	0	0
11:41:51	-333,74	2210,698	12,529	12,256	10,599	7,326	8,934	21,2	952,184	24,414	2157,33	0	202,409	202,409	99,719	0	0	0	0	0	0	0
11:41:51	-241,137	2208,286	12,529	12,158	10,585	7,301	8,902	21,2	952,184	24,414	2157,381	0	202,409	202,409	99,719	0	0	0	0	0	0	0
11:41:51	-284,667	2205,44	12,48	12,158	10,572	7,272	8,871	21,2	952,184	24,414	2157,429	0	202,409	202,409	99,719	0	0	0	0	0	0	0
11:41:51	-235,498	2203,085	12,48	12,158	10,558	7,248	8,839	21,2	952,184	24,414	2157,475	0	202,409	202,409	99,719	0	0	0	0	0	0	0
11:41:51	-193,725	2201,147	12,48	12,158	10,547	7,228	8,807	21,2	952,184	24,414	2157,519	0	202,409	202,409	99,719	0	0	0	0	0	0	0
11:41:51	-308,251	2198,065	12,431	12,109	10,532	7,196	8,776	21,2	952,184	24,414	2157,559	0	202,409	202,409	99,719	0	0	0	0	0	0	0
11:41:51	-322,753	2194,837	12,334	12,109	10,519	7,163	8,744	21,2	952,184	24,414	2157,596	0	202,409	202,409	99,719	0	0	0	0	0	0	0
11:41:51	-229,125	2192,546	12,334	12,06	10,506	7,139	8,712	21,2	952,184	24,414	2157,631	0	202,409	202,409	99,719	0	0	0	0	0	0	0
11:41:51	-243,237	2190,114	12,334	12,06	10,492	7,114	8,681	21,2	952,184	24,414	2157,664	0	202,409	202,409	99,719	0	0	0	0	0	0	0
11:41:51	-223,193	2187,882	12,285	11,963	10,482	7,091	8,65	21,2	952,184	24,414	2157,694	0	202,409	202,409	99,719	0	0	0	0	0	0	0
11:41:51	-316,235	2184,719	12,187	11,963	10,47	7,058	8,619	21,2	952,184	24,414	2157,721	0	202,409	202,409	99,719	0	0	0	0	0	0	0
11:41:51	-178,491	2182,934	12,187	11,963	10,459	7,04	8,588	21,2	952,184	24,414	2157,747	0	202,409	202,409	99,719	0	0	0	0	0	0	0
11:41:51	-268,261	2180,252	12,138	11,816	10,447	7,012	8,557	21,2	952,184	24,414	2157,769	0	202,409	202,409	99,719	0	0	0	0	0	0	0
11:41:51	-219,384	2178,058	12,138	11,816	10,434	6,99	8,526	21,2	952,184	24,414	2157,789	0	202,409	202,409	99,719	0	0	0	0	0	0	0
11:41:51	-178,466	2176,273	12,138	11,767	10,424	6,971	8,496	21,2	952,184	24,414	2157,808	0	202,409	202,409	99,719	0	0	0	0	0	0	0
11:41:51	-309,619	2173,177	12,041	11,767	10,412	6,939	8,465	21,2	952,184	24,414	2157,823	0	202,409	202,409	99,719	0	0	0	0	0	0	0
11:41:51	-218,334	2170,994	12,041	11,767	10,399	6,917	8,435	21,2	952,184	24,414	2157,837	0	202,409	202,409	99,719	0	0	0	0	0	0	0
11:41:51	-226,342	2168,73	11,992	11,718	10,389	6,894	8,405	21,2	952,184	24,414	2157,847	0	202,409	202,409	99,719	0	0	0	0	0	0	0
11:41:51	-113,525	2167,595	12,041	11,767	10,38	6,882	8,375	21,2	952,184	24,414	2157,857	0	202,409	202,409	99,719	0	0	0	0	0	0	0
11:41:51	-312,817	2164,467	11,943	11,621	10,368	6,85	8,345	21,2	952,184	24,414	2157,863	0	202,409	202,409	99,719	0	0	0	0	0	0	0
11:41:51	-249,121	2161,976	11,845	11,572	10,359	6,824	8,315	21,2	952,184	24,414	2157,868	0	202,409	202,409	99,719	0	0	0	0	0	0	0
11:41:51	-307,202	2158,904	11,601	11,377	10,354	6,792	8,285	21,2	952,184	24,414	2157,869	0	202,409	202,409	99,719	0	0	0	0	0	0	0
11:41:51	-234,472	2156,559	11,455	11,23	10,349	6,768	8,255	21,2	952,184	24,414	2156,559	0	202,409	202,409	99,719	0	0	0	0	0	0	0
11:41:51	-161,132	2154,948	11,455	11,23	10,339	6,752	8,226	21,2	952,184	24,414	2154,948	0	202,409	202,409	99,719	0	0	0	0	0	0	0
11:41:52	-161,303	2153,335	11,455	11,279	10,33	6,735	8,197	21,2	952,184	24,414	2153,335	0	202,409	202,409	99,719	0	0	0	0	0	0	0
11:41:52	-224,682	2151,088	11,455	11,279	10,317	6,712	8,168	21,2	952,184	24,414	2151,088	0	202,409	202,409	99,719	0	0	0	0	0	0	0
11:41:52	-190,429	2149,183	11,406	11,279	10,309	6,692	8,139	21,2	952,184	24,414	2149,183	0	202,409	202,409	99,719	0	0	0	0	0	0	0
11:41:52	-162,329	2147,56	11,406	11,181	10,3	6,675	8,11	21,2	952,184	24,414	2147,56	0	202,409	202,409	99,719	0	0	0	0	0	0	0
11:41:52	-148,266	2146,078	11,406	11,084	10,292	6,66	8,081	21,2	952,184	24,414	2146,078	0	202,409	202,409	99,719	0	0	0	0	0	0	0
11:41:52	-234,277	2143,735	11,259	11,035	10,286	6,636	8,053	21,2	952,184	24,414	2143,735	0	202,409	202,409	99,719	0	0	0	0	0	0	0
11:41:52	-172,558	2142,009	11,162	11,035	10,281	6,618	8,025	21,2	952,184	24,414	2142,009	0	202,409	202,409	99,719	0	0	0	0	0	0	0
11:41:52	-284,472	2139,164	11,015	10,888	10,273	6,589	7,997	21,2	952,184	24,414	2139,164	0	202,409	202,409	99,719	0	0	0	0	0	0	0
11:41:52	-128,198	2137,882	10,966	10,888	10,268	6,576	7,969	21,2	952,184	24,414	2137,882	0	202,409	202,409	99,719	0	0	0	0	0	0	0
11:41:52	-107,177	2136,811	11,015	10,84	10,26	6,565	7,941	21,2	952,184	24,414	2136,811	0	202,409	202,409	99,719	0	0	0	0	0	0	0
11:41:52	-151,342	2135,297	11,015	10,937	10,251	6,549	7,914	21,2	952,184	24,414	2135,297	0	202,409	202,409	99,719	0	0	0	0	0	0	0
11:41:52	-152,612	2133,771	11,015	10,888	10,242	6,533	7,887	21,2	952,184	24,414	2133,771	0	202,409	202,409	99,719	0	0	0	0	0	0	0
11:41:52	-130,224	2132,469	10,966	10,84	10,238	6,52	7,86	21,2	952,184	24,414	2132,469	0	202,409	202,409	99,719	0	0	0	0	0	0	0
11:41:52	-83,789	2131,631	10,966	10,888	10,233	6,511	7,834	21,2	952,184	24,414	2131,631	0	202,409	202,409	99,719	0	0	0	0	0	0	0
11:41:52	-84,838	2130,783	10,966	10,84	10,228	6,502	7,808	21,2	952,184	24,414	2130,783	0	202,409	202,409	99,719	0	0	0	0	0	0	0
11:41:52	-116,284	2129,62	10,918	10,742	10,224	6,49	7,782	21,2	952,184	24,414	2129,62	0	202,409	202,409	99,719	0	0	0	0	0	0	0
11:41:52	-161,645	2128,003	10,82	10,693	10,22	6,474	7,756	21,2	952,184	24,414	2128,003	0	202,409	202,409	99,719	0	0	0	0	0	0	0
11:41:52	-73,339	2127,27	10,771	10,693	10,218	6,466	7,731	21,2	952,184	24,414	2127,27	0	202,409	202,409	99,719	0	0	0	0	0	0	0
11:41:52	-98,583	2126,284	10,82	10,693	10,21	6,456	7,706	21,2	952,184	24,414	2126,284	0	202,409	202,409	99,719	0	0	0	0	0	0	0
11:41:52	-85,888	2125,425	10,82	10,693	10,205	6,447	7,681	21,2	952,184	24,414	2125,425	0	202,409	202,409	99,719	0	0	0	0	0	0	0
11:41:52	-74,096	2124,684	10,82	10,595	10,201	6,44	7,657	21,2	952,184	24,414	2124,684	0	202,409	202,409	99,719	0	0	0	0	0	0	0
11:41:52	-57,128	2124,113	10,771	10,595	10,2	6,434	7,633	21,2	952,184	24,414	2124,113	0	202,409	202,409	99,719	0	0	0	0	0	0	0
11:41:52	-163,696	2122,476	10,673	10,547	10,196	6,417	7,609	21,2	952,184	24,414	2122,476	0	202,409	202,409	99,719	0	0	0	0	0	0	0
11:41:52	-74,072	2121,735	10,673	10,498	10,192	6,409	7,586	21,2	952,184	24,414	2121,735	0	202,409	202,409	99,719	0	0	0	0	0	0	0
11:41:52	-58,349	2121,152	10,625	10,498	10,191	6,403	7,562	21,2	952,184	24,414	2121,152	0	202,409	202,409	99,719	0	0	0	0	0	0	0
11:41:52	-176,489	2119,387	10,527	10,498	10,186	6,385	7,539	21,2	952,184	24,414	2119,387	0	202,409	202,409	99,719	0	0	0	0	0	0	0
11:41:52	-74,047	2118,646	10,527	10,4	10,182	6,377	7,516	21,1	953,994	24,414	2118,646	0	202,409	202,409	99,719	0	0	0	0	0	0	0
11:41:52	11,035	2118,757	10,625	10,498	10,178	6,378	7,494	21,1	953,994	24,414	2118,646	0	202,409	202,409	99,719	0	0	0	0	0	0	0
11:41:52	-102,343	2117,733	10,527	10,498	10,177	6,368	7,472	21,1	953,994	24,414	2117,733	0	202,409	202,409	99,719	0	0	0	0	0	0	0
11:41:52	-76,342	2116,97	10,527	10,4	10,173	6,36	7,45	21,1	953,994	24,414	2116,97	0	202,409	202,409	99,719	0	0	0	0	0	0	0
11:41:52	-76,171	2116,208	10,527	10,351	10,169	6,352	7,429	21,1	953,994	24,414	2116,208	0	202,409	202,409	99,719	0	0	0	0	0	0	0
11:41:52	15,405	2116,362	10,625	10,498	10,164	6,354	7,408	21,1	953,994	24,414	2116,208	0	202,409	202,409	99,719	0	0	0	0	0	0	0
11:41:52	-114,282	2115,219	10,527	10,498	10,163	6,342	7,387	21,1	953,994	24,414	2115,219	0	202,409	202,409	99,719	0	0	0	0	0	0	0
11:41:52	13,305	2115,352	10,625	10,595	10,159	6,343	7,366	21,1	953,994	24,414	2115,219	0	202,409	202,409	99,719	0	0	0	0	0	0	0
11:41:52	-177,417	2113,578	10,527	10,547	10,154	6,325	7,346	21,1	953,994	24,414	2113,578	0	202,409	202,409	99,719	0	0	0	0	0	0	0
11:41:52	0	2113,578	10,527	10,498	10,154	6,325	7,326	21,1	953,994	24,414	2113,578	0	202,409	202,409	99,719	0	0	0	0	0	0	0
11:41:52	-77,416	2112,804	10,527	10,498	10,149	6,317	7,306	21,1	953,994	24,414	2112,804	0	201,581	201,581	99,716	0	0	0	0	0	0	0
11:41:52	-57,006	2112,234	10,478	10,498	10,149	6,311	7,287	21,1	953,994	24,414	2112,234	0	201,581	201,581	99,716	0	0	0	0	0	0	0
11:41:52	-65,454	2111,579	10,478	10,4	10,145	6,304	7,267	21,1	953,994	24,414	2111,579	0	201,581	201,581	99,716	0	0	0	0	0	0	0
11:41:52	-10,742	2111,472	10,478	10,4	10,144	6,303	7,248	21,1	953,994	24,414	2111,472	0	201,581	201,581	99,716	0	0	0	0	0	0	0
11:41:52	-79,516	2110,677	10,478	10,498	10,14	6,295	7,23	21,1	953,994	24,414	2110,677	0	201,581	201,581	99,716	0	0	0	0	0	0	0
11:41:52	-10,717	2110,57	10,478	10,4	10,139	6,294	7,211	21,1	953,994	24,414	2110,57	0	201,581	201,581	99,716	0	0	0	0	0	0	0
11:41:52	-67,749	2109,892	10,478	10,498	10,135	6,287	7,193	21,1	953,994	24,414	2109,892	0	201,581	201,581	99,716	0	0	0	0	0	0	0
11:41:52	-10,693	2109,785	10,478	10,4	10,135	6,286	7,175	21,1	953,994	24,414	2109,785	0	201,581	201,581	99,716	0	0	0	0	0	0	0
11:41:52	-112,817	2108,657	10,429	10,351	10,131	6,274	7,158	21,1	953,994	24,414	2108,657	0	201,581	201,581	99,716	0	0	0	0	0	0	0
11:41:52	-10,717	2108,55	10,429	10,4	10,13	6,273	7,14	21,1	953,994	24,414	2108,55	0	201,581	201,581	99,716	0	0	0	0	0	0	0
11:41:52	-33,203	2108,218	10,478	10,351	10,126	6,27	7,123	21,1	953,994	24,414	2108,218	0	201,581	201,581	99,716	0	0	0	0	0	0	0
11:41:52	-54,907	2107,669	10,429	10,351	10,125	6,264	7,107	21,1	953,994	24,414	2107,669	0	201,581	201,581	99,716	0	0	0	0	0	0	0
11:41:52	-159,057	2106,078	10,332	10,351	10,121	6,248	7,09	21,1	953,994	24,414	2106,078	0	201,581	201,581	99,716	0	0	0	0	0	0	0
11:41:52	-79,492	2105,283	10,332	10,351	10,117	6,24	7,073	21,1	953,994	24,414	2105,283	0	201,581	201,581	99,716	0	0	0	0	0	0	0
11:41:52	90,429	2106,188	10,429	10,351	10,117	6,249	7,057	21,1	953,994	24,414	2105,284	0	201,581	201,581	99,716	0	0	0	0	0	0	0
11:41:52	-35,351	2105,834	10,478	10,4	10,112	6,245	7,041	21,1	953,994	24,414	2105,285	0	201,581	201,581	99,716	0	0	0	0	0	0	0
11:41:52	-145,312	2104,381	10,332	10,302	10,112	6,23	7,025	21,1	953,994	24,414	2104,381	0	201,581	201,581	99,716	0	0	0	0	0	0	0
11:41:52	19,555	2104,577	10,429	10,351	10,108	6,232	7,01	21,1	953,994	24,414	2104,381	0	201,581	201,581	99,716	0	0	0	0	0	0	0
11:41:52	-80,395	2103,773	10,429	10,351	10,103	6,224	6,994	21,1	953,994	24,414	2103,773	0	201,581	201,581	99,716	0	0	0	0	0	0	0
11:41:52	80,712	2104,58	10,527	10,351	10,102	6,232	6,979	21,1	953,994	24,414	2103,773	0	201,581	201,581	99,716	0	0	0	0	0	0	0
11:41:52	-126,831	2103,311	10,478	10,351	10,098	6,219	6,964	21,1	953,994	24,414	2103,311	0	201,581	201,581	99,716	0	0	0	0	0	0	0
11:41:52	-8,618	2103,225	10,478	10,351	10,097	6,218	6,95	21,1	953,994	24,414	2103,225	0	201,581	201,581	99,716	0	0	0	0	0	0	0
11:41:52	-117,138	2102,054	10,429	10,302	10,093	6,206	6,935	21,1	953,994	24,414	2102,054	0	201,581	201,581	99,716	0	0	0	0	0	0	0
11:41:52	45,19	2102,506	10,478	10,351	10,093	6,211	6,921	21,1	953,994	24,414	2102,054	0	201,581	201,581	99,716	0	0	0	0	0	0	0
11:41:52	-54,858	2101,957	10,429	10,302	10,093	6,205	6,907	21,1	953,994	24,414	2101,957	0	201,581	201,581	99,716	0	0	0	0	0	0	0
11:41:52	-90,405	2101,053	10,332	10,156	10,093	6,196	6,893	21,1	953,994	24,414	2101,053	0	201,581	201,581	99,716	0	0	0	0	0	0	0
11:41:52	-72,973	2100,323	10,332	10,156	10,089	6,188	6,879	21,1	953,994	24,414	2100,323	0	201,581	201,581	99,716	0	0	0	0	0	0	0
11:41:52	0	2100,323	10,332	10,205	10,089	6,188	6,866	21,1	953,994	24,414	2100,323	0	201,581	201,581	99,716	0	0	0	0	0	0	0
11:41:52	-8,618	2100,237	10,332	10,156	10,088	6,188	6,852	21,1	953,994	24,414	2100,237	0	201,581	201,581	99,716	0	0	0	0	0	0	0
11:41:52	-72,998	2099,507	10,332	10,156	10,084	6,18	6,839	21,1	953,994	24,414	2099,507	0	201,581	201,581	99,716	0	0	0	0	0	0	0
11:41:52	-82,666	2098,681	10,332	10,302	10,079	6,171	6,826	21,1	953,994	24,414	2098,681	0	201,581	201,581	99,716	0	0	0	0	0	0	0
11:41:52	-9,667	2098,584	10,332	10,205	10,079	6,17	6,813	21,1	953,994	24,414	2098,584	0	201,581	201,581	99,716	0	0	0	0	0	0	0
11:41:52	-74,023	2097,844	10,332	10,302	10,074	6,163	6,8	21,1	953,994	24,414	2097,844	0	201,581	201,581	99,716	0	0	0	0	0	0	0
11:41:52	-53,808	2097,306	10,283	10,205	10,074	6,157	6,788	21,1	953,994	24,414	2097,306	0	201,581	201,581	99,716	0	0	0	0	0	0	0
11:41:52	45,166	2097,757	10,332	10,205	10,074	6,162	6,775	21,1	953,994	24,414	2097,306	0	201,581	201,581	99,716	0	0	0	0	0	0	0
11:41:52	-119,238	2096,565	10,283	10,302	10,07	6,15	6,763	21,1	953,994	24,414	2096,565	0	201,581	201,581	99,716	0	0	0	0	0	0	0
11:41:52	-8,569	2096,479	10,283	10,058	10,069	6,149	6,751	21,1	953,994	24,414	2096,479	0	201,581	201,581	99,716	0	0	0	0	0	0	0
11:41:52	0	2096,479	10,283	10,156	10,069	6,149	6,739	21,1	953,994	24,414	2096,479	0	201,581	201,581	99,716	0	0	0	0	0	0	0
11:41:52	-82,495	2095,654	10,283	10,156	10,065	6,14	6,728	21,1	953,994	24,414	2095,654	0	201,581	201,581	99,716	0	0	0	0	0	0	0
11:41:52	-30,126	2095,353	10,332	10,156	10,06	6,137	6,716	21,1	953,994	24,414	2095,353	0	201,581	201,581	99,716	0	0	0	0	0	0	0
11:41:52	82,958	2096,182	10,429	10,205	10,06	6,146	6,705	21,1	953,994	24,414	2095,354	0	201,581	201,581	99,716	0	0	0	0	0	0	0
11:41:52	-90,307	2095,279	10,332	10,205	10,06	6,136	6,694	21,1	953,994	24,414	2095,279	0	201,581	201,581	99,716	0	0	0	0	0	0	0
11:41:52	-77,441	2094,505	10,332	10,156	10,055	6,128	6,683	21,1	953,994	24,414	2094,505	0	201,581	201,581	99,716	0	0	0	0	0	0	0
11:41:52	-45,141	2094,054	10,283	10,058	10,055	6,124	6,672	21,1	953,994	24,414	2094,054	0	201,581	201,581	99,716	0	0	0	0	0	0	0
11:41:52	0	2094,054	10,283	10,058	10,055	6,124	6,661	21,1	953,994	24,414	2094,054	0	201,581	201,581	99,716	0	0	0	0	0	0	0
11:41:52	-90,307	2093,15	10,185	10,009	10,055	6,114	6,65	21,1	953,994	24,414	2093,15	0	201,581	201,581	99,716	0	0	0	0	0	0	0
11:41:52	-7,543	2093,075	10,185	10,009	10,055	6,114	6,64	21,1	953,994	24,414	2093,075	0	201,581	201,581	99,716	0	0	0	0	0	0	0
11:41:52	-45,141	2092,624	10,136	10,009	10,055	6,109	6,629	21,1	953,994	24,414	2092,624	0	201,581	201,581	99,716	0	0	0	0	0	0	0
11:41:52	-90,283	2091,721	10,039	9,961	10,055	6,1	6,619	21,1	953,994	24,414	2091,721	0	201,581	201,581	99,716	0	0	0	0	0	0	0
11:41:52	0	2091,721	10,039	9,863	10,055	6,1	6,609	21,1	953,994	24,414	2091,721	0	201,581	201,581	99,716	0	0	0	0	0	0	0
11:41:52	14,135	2091,862	10,136	10,009	10,051	6,101	6,599	21,1	953,994	24,414	2091,721	0	201,581	201,581	99,716	0	0	0	0	0	0	0
11:41:52	-7,543	2091,787	10,136	10,009	10,05	6,1	6,589	21,1	953,994	24,414	2091,721	0	201,581	201,581	99,716	0	0	0	0	0	0	0
11:41:52	-32,104	2091,466	10,185	10,009	10,046	6,097	6,579	21,1	953,994	24,414	2091,466	0	201,581	201,581	99,716	0	0	0	0	0	0	0
11:41:52	-84,765	2090,618	10,185	10,156	10,041	6,088	6,57	21,1	953,994	24,414	2090,618	0	201,581	201,581	99,716	0	0	0	0	0	0	0
11:41:52	141,992	2092,038	10,429	10,351	10,036	6,103	6,561	21,1	953,994	24,414	2090,619	0	201,581	201,581	99,716	0	0	0	0	0	0	0
11:41:52	-90,283	2091,135	10,332	10,302	10,036	6,094	6,551	21,1	953,994	24,414	2090,62	0	201,581	201,581	99,716	0	0	0	0	0	0	0
11:41:52	0	2091,135	10,332	10,302	10,036	6,094	6,542	21,1	953,994	24,414	2090,62	0	201,581	201,581	99,716	0	0	0	0	0	0	0
11:41:52	-45,117	2090,684	10,283	10,205	10,036	6,089	6,534	21,1	953,994	24,414	2090,62	0	201,581	201,581	99,716	0	0	0	0	0	0	0
11:41:52	-169,75	2088,986	10,185	10,156	10,032	6,072	6,524	21,1	953,994	24,414	2088,986	0	201,581	201,581	99,716	0	0	0	0	0	0	0
11:41:52	-6,518	2088,921	10,185	10,156	10,031	6,071	6,516	21,1	953,994	24,414	2088,921	0	201,581	201,581	99,716	0	0	0	0	0	0	0
11:41:52	0	2088,921	10,185	10,058	10,031	6,071	6,507	21,1	953,994	24,414	2088,921	0	201,581	201,581	99,716	0	0	0	0	0	0	0
11:41:52	-45,117	2088,47	10,136	10,009	10,031	6,066	6,498	21,1	953,994	24,414	2088,47	0	201,581	201,581	99,716	0	0	0	0	0	0	0
11:41:52	-90,234	2087,568	10,039	10,009	10,031	6,057	6,49	21,1	953,994	24,414	2087,568	0	201,581	201,581	99,716	0	0	0	0	0	0	0
11:41:52	90,234	2088,47	10,136	10,009	10,031	6,066	6,481	21,1	953,994	24,414	2087,569	0	201,581	201,581	99,716	0	0	0	0	0	0	0
11:41:53	-90,234	2087,568	10,039	9,961	10,031	6,057	6,473	21,1	953,994	24,414	2087,568	0	201,581	201,581	99,716	0	0	0	0	0	0	0
11:41:53	0	2087,568	10,039	9,961	10,031	6,057	6,465	21,1	953,994	24,414	2087,568	0	201,581	201,581	99,716	0	0	0	0	0	0	0
11:41:53	-84,765	2086,72	10,039	9,961	10,027	6,048	6,457	21,1	953,994	24,414	2086,72	0	201,581	201,581	99,716	0	0	0	0	0	0	0
11:41:53	0	2086,72	10,039	9,961	10,027	6,048	6,449	21,1	953,994	24,414	2086,72	0	201,581	201,581	99,716	0	0	0	0	0	0	0
11:41:53	0	2086,72	10,039	9,961	10,027	6,048	6,441	21,1	953,994	24,414	2086,72	0	201,581	201,581	99,716	0	0	0	0	0	0	0
11:41:53	-45,117	2086,269	9,99	9,961	10,027	6,044	6,433	21,1	953,994	24,414	2086,269	0	201,581	201,581	99,716	0	0	0	0	0	0	0
11:41:53	0	2086,269	9,99	9,961	10,027	6,044	6,425	21,1	953,994	24,414	2086,269	0	201,581	201,581	99,716	0	0	0	0	0	0	0
11:41:53	-34,35	2085,925	10,039	10,009	10,022	6,04	6,418	21,1	953,994	24,414	2085,925	0	201,581	201,581	99,716	0	0	0	0	0	0	0
11:41:53	90,209	2086,827	10,136	10,009	10,022	6,049	6,411	21,1	953,994	24,414	2085,926	0	201,581	201,581	99,716	0	0	0	0	0	0	0
11:41:53	-5,297	2086,774	10,136	10,009	10,022	6,049	6,403	21,1	953,994	24,414	2085,927	0	201,581	201,581	99,716	0	0	0	0	0	0	0
11:41:53	-90,185	2085,873	10,039	10,009	10,022	6,039	6,396	21,1	953,994	24,414	2085,873	0	201,581	201,581	99,716	0	0	0	0	0	0	0
11:41:53	0	2085,873	10,039	10,009	10,022	6,039	6,389	21,1	953,994	24,414	2085,873	0	201,581	201,581	99,716	0	0	0	0	0	0	0
11:41:53	-80,541	2085,067	10,039	10,009	10,017	6,031	6,382	21,1	953,994	24,414	2085,067	0	201,581	201,581	99,716	0	0	0	0	0	0	0
11:41:53	90,209	2085,969	10,136	10,058	10,017	6,04	6,376	21,1	953,994	24,414	2085,068	0	201,581	201,581	99,716	0	0	0	0	0	0	0
11:41:53	-90,209	2085,067	10,039	10,058	10,017	6,031	6,369	21,1	953,994	24,414	2085,067	0	201,581	201,581	99,716	0	0	0	0	0	0	0
11:41:53	90,209	2085,969	10,136	10,058	10,017	6,04	6,362	21,1	953,994	24,414	2085,068	0	201,581	201,581	99,716	0	0	0	0	0	0	0
11:41:53	-39,624	2085,573	10,185	10,058	10,012	6,036	6,356	21,1	953,994	24,414	2085,069	0	201,581	201,581	99,716	0	0	0	0	0	0	0
11:41:53	-45,117	2085,122	10,136	10,058	10,012	6,032	6,35	21,1	953,994	24,414	2085,069	0	201,581	201,581	99,716	0	0	0	0	0	0	0
11:41:53	-90,209	2084,22	10,039	10,009	10,012	6,022	6,343	21,1	953,994	24,414	2084,22	0	201,581	201,581	99,716	0	0	0	0	0	0	0
11:41:53	0	2084,22	10,039	10,009	10,012	6,022	6,337	21,1	953,994	24,414	2084,22	0	201,581	201,581	99,716	0	0	0	0	0	0	0
11:41:53	0	2084,22	10,039	9,961	10,012	6,022	6,331	21,1	953,994	24,414	2084,22	0	201,581	201,581	99,716	0	0	0	0	0	0	0
11:41:53	-80,517	2083,415	10,039	10,009	10,008	6,014	6,325	21,1	953,994	24,414	2083,415	0	201,581	201,581	99,716	0	0	0	0	0	0	0
11:41:53	-5,297	2083,362	10,039	9,961	10,008	6,014	6,318	21,1	953,994	24,414	2083,362	0	201,581	201,581	99,716	0	0	0	0	0	0	0
11:41:53	-45,092	2082,911	9,99	9,961	10,008	6,009	6,312	21,1	953,994	24,414	2082,911	0	201,581	201,581	99,716	0	0	0	0	0	0	0
11:41:53	54,76	2083,458	10,136	10,009	10,003	6,015	6,307	21,1	953,994	24,414	2082,911	0	201,581	201,581	99,716	0	0	0	0	0	0	0
11:41:53	-90,161	2082,557	10,039	10,009	10,003	6,005	6,301	21,1	953,994	24,414	2082,557	0	201,581	201,581	99,716	0	0	0	0	0	0	0
11:41:53	-45,092	2082,106	9,99	9,961	10,003	6,001	6,295	21	952,565	24,414	2082,106	0	201,581	201,581	99,716	0	0	0	0	0	0	0
11:41:53	51,66	2082,622	10,136	10,009	9,998	6,006	6,289	21	952,565	24,414	2082,106	0	201,581	201,581	99,716	0	0	0	0	0	0	0
11:41:53	-90,209	2081,72	10,039	10,009	9,998	5,997	6,283	21	952,565	24,414	2081,72	0	201,581	201,581	99,716	0	0	0	0	0	0	0
11:41:53	9,667	2081,817	10,136	10,009	9,993	5,998	6,278	21	952,565	24,414	2081,721	0	201,581	201,581	99,716	0	0	0	0	0	0	0
11:41:53	-90,209	2080,915	10,039	10,009	9,993	5,988	6,272	21	952,565	24,414	2080,915	0	201,581	201,581	99,716	0	0	0	0	0	0	0
11:41:53	-85,791	2080,057	10,039	10,009	9,989	5,979	6,266	21	952,565	24,414	2080,057	0	201,581	201,581	99,716	0	0	0	0	0	0	0
11:41:53	0	2080,057	10,039	9,961	9,989	5,979	6,261	21	952,565	24,414	2080,057	0	201,581	201,581	99,716	0	0	0	0	0	0	0
11:41:53	-45,092	2079,606	9,99	9,863	9,989	5,975	6,255	21	952,565	24,414	2079,606	0	201,581	201,581	99,716	0	0	0	0	0	0	0
11:41:53	-45,068	2079,155	9,941	9,863	9,989	5,97	6,25	21	952,565	24,414	2079,155	0	201,581	201,581	99,716	0	0	0	0	0	0	0
11:41:53	0	2079,155	9,941	9,814	9,989	5,97	6,244	21	952,565	24,414	2079,155	0	201,581	201,581	99,716	0	0	0	0	0	0	0
11:41:53	-82,666	2078,329	9,941	9,716	9,984	5,962	6,239	21	952,565	24,414	2078,329	0	200,674	200,674	99,712	0	0	0	0	0	0	0
11:41:53	41,748	2078,746	9,99	9,863	9,984	5,966	6,233	21	952,565	24,414	2078,329	0	200,674	200,674	99,712	0	0	0	0	0	0	0
11:41:53	-82,641	2077,92	9,99	9,863	9,979	5,957	6,228	21	952,565	24,414	2077,92	0	200,674	200,674	99,712	0	0	0	0	0	0	0
11:41:53	0	2077,92	9,99	9,863	9,979	5,957	6,222	21	952,565	24,414	2077,92	0	200,674	200,674	99,712	0	0	0	0	0	0	0
11:41:53	0	2077,92	9,99	9,814	9,979	5,957	6,217	21	952,565	24,414	2077,92	0	200,674	200,674	99,712	0	0	0	0	0	0	0
11:41:53	-45,068	2077,469	9,941	9,814	9,979	5,953	6,212	21	952,565	24,414	2077,469	0	200,674	200,674	99,712	0	0	0	0	0	0	0
11:41:53	0	2077,469	9,941	9,814	9,979	5,953	6,207	21	952,565	24,414	2077,469	0	200,674	200,674	99,712	0	0	0	0	0	0	0
11:41:53	0	2077,469	9,941	9,814	9,979	5,953	6,202	21	952,565	24,414	2077,469	0	200,674	200,674	99,712	0	0	0	0	0	0	0
11:41:53	0	2077,469	9,941	9,814	9,979	5,953	6,197	21	952,565	24,414	2077,469	0	200,674	200,674	99,712	0	0	0	0	0	0	0
11:41:53	-90,136	2076,568	9,843	9,668	9,979	5,944	6,192	21	952,565	24,414	2076,568	0	200,674	200,674	99,712	0	0	0	0	0	0	0
11:41:53	-82,641	2075,741	9,843	9,716	9,974	5,935	6,187	21	952,565	24,414	2075,741	0	200,674	200,674	99,712	0	0	0	0	0	0	0
11:41:53	180,297	2077,544	10,039	9,961	9,974	5,954	6,183	21	952,565	24,414	2075,743	0	200,674	200,674	99,712	0	0	0	0	0	0	0
11:41:53	-127,734	2076,267	9,99	9,814	9,97	5,94	6,178	21	952,565	24,414	2075,743	0	200,674	200,674	99,712	0	0	0	0	0	0	0
11:41:53	0	2076,267	9,99	9,863	9,97	5,94	6,173	21	952,565	24,414	2075,744	0	200,674	200,674	99,712	0	0	0	0	0	0	0
11:41:53	40,893	2076,676	10,039	10,009	9,969	5,945	6,169	21	952,565	24,414	2075,745	0	200,674	200,674	99,712	0	0	0	0	0	0	0
11:41:53	4,199	2076,718	10,039	9,961	9,97	5,945	6,164	21	952,565	24,414	2075,746	0	200,674	200,674	99,712	0	0	0	0	0	0	0
11:41:53	0	2076,718	10,039	10,009	9,97	5,945	6,16	21	952,565	24,414	2075,747	0	200,674	200,674	99,712	0	0	0	0	0	0	0
11:41:53	0	2076,718	10,039	9,863	9,97	5,945	6,156	21	952,565	24,414	2075,748	0	200,674	200,674	99,712	0	0	0	0	0	0	0
11:41:53	-49,291	2076,225	9,99	9,961	9,969	5,94	6,152	21	952,565	24,414	2075,748	0	200,674	200,674	99,712	0	0	0	0	0	0	0
11:41:53	0	2076,225	9,99	9,961	9,969	5,94	6,147	21	952,565	24,414	2075,749	0	200,674	200,674	99,712	0	0	0	0	0	0	0
11:41:53	4,199	2076,267	9,99	9,814	9,97	5,94	6,143	21	952,565	24,414	2075,749	0	200,674	200,674	99,712	0	0	0	0	0	0	0
11:41:53	-4,199	2076,225	9,99	9,961	9,969	5,94	6,139	21	952,565	24,414	2075,75	0	200,674	200,674	99,712	0	0	0	0	0	0	0
11:41:53	45,092	2076,676	10,039	9,961	9,969	5,945	6,136	21	952,565	24,414	2075,751	0	200,674	200,674	99,712	0	0	0	0	0	0	0
11:41:53	-45,092	2076,225	9,99	9,814	9,969	5,94	6,132	21	952,565	24,414	2075,751	0	200,674	200,674	99,712	0	0	0	0	0	0	0
11:41:53	4,199	2076,267	9,99	9,863	9,97	5,94	6,128	21	952,565	24,414	2075,752	0	200,674	200,674	99,712	0	0	0	0	0	0	0
11:41:53	-49,267	2075,774	9,941	9,863	9,969	5,935	6,124	21	952,565	24,414	2075,752	0	200,674	200,674	99,712	0	0	0	0	0	0	0
11:41:53	45,068	2076,225	9,99	9,961	9,969	5,94	6,121	21	952,565	24,414	2075,752	0	200,674	200,674	99,712	0	0	0	0	0	0	0
11:41:53	49,291	2076,718	10,039	9,961	9,97	5,945	6,117	21	952,565	24,414	2075,753	0	200,674	200,674	99,712	0	0	0	0	0	0	0
11:41:53	-49,291	2076,225	9,99	9,814	9,969	5,94	6,114	21	952,565	24,414	2075,754	0	200,674	200,674	99,712	0	0	0	0	0	0	0
11:41:53	0	2076,225	9,99	9,961	9,969	5,94	6,11	21	952,565	24,414	2075,754	0	200,674	200,674	99,712	0	0	0	0	0	0	0
11:41:53	0	2076,225	9,99	9,863	9,969	5,94	6,107	21	952,565	24,414	2075,755	0	200,674	200,674	99,712	0	0	0	0	0	0	0
11:41:53	97,656	2077,201	10,185	10,009	9,965	5,95	6,104	21	952,565	24,414	2075,756	0	200,674	200,674	99,712	0	0	0	0	0	0	0
11:41:53	0	2077,201	10,185	10,058	9,965	5,95	6,101	21	952,565	24,414	2075,758	0	200,674	200,674	99,712	0	0	0	0	0	0	0
11:41:53	-45,068	2076,751	10,136	9,961	9,965	5,945	6,098	21	952,565	24,414	2075,759	0	200,674	200,674	99,712	0	0	0	0	0	0	0
11:41:53	-7,495	2076,676	10,039	9,814	9,969	5,945	6,095	21	952,565	24,414	2075,759	0	200,674	200,674	99,712	0	0	0	0	0	0	0
11:41:53	-40,893	2076,267	9,99	9,814	9,97	5,94	6,092	21	952,565	24,414	2075,76	0	200,674	200,674	99,712	0	0	0	0	0	0	0
11:41:53	-4,199	2076,225	9,99	9,961	9,969	5,94	6,089	21	952,565	24,414	2075,76	0	200,674	200,674	99,712	0	0	0	0	0	0	0
11:41:53	-37,548	2075,849	10,039	9,961	9,965	5,936	6,086	21	952,565	24,414	2075,761	0	200,674	200,674	99,712	0	0	0	0	0	0	0
11:41:53	90,136	2076,751	10,136	10,009	9,965	5,945	6,083	21	952,565	24,414	2075,762	0	200,674	200,674	99,712	0	0	0	0	0	0	0
11:41:53	0	2076,751	10,136	10,156	9,965	5,945	6,08	21	952,565	24,414	2075,763	0	200,674	200,674	99,712	0	0	0	0	0	0	0
11:41:53	0	2076,751	10,136	10,058	9,965	5,945	6,078	21	952,565	24,414	2075,763	0	200,674	200,674	99,712	0	0	0	0	0	0	0
11:41:53	-90,136	2075,849	10,039	9,961	9,965	5,936	6,075	21	952,565	24,414	2075,763	0	200,674	200,674	99,712	0	0	0	0	0	0	0
11:41:53	-45,068	2075,399	9,99	9,863	9,965	5,931	6,072	21	952,565	24,414	2075,399	0	200,674	200,674	99,712	0	0	0	0	0	0	0
11:41:53	135,205	2076,751	10,136	10,009	9,965	5,945	6,07	21	952,565	24,414	2075,4	0	200,674	200,674	99,712	0	0	0	0	0	0	0
11:41:53	-90,136	2075,849	10,039	10,009	9,965	5,936	6,067	21	952,565	24,414	2075,4	0	200,674	200,674	99,712	0	0	0	0	0	0	0
11:41:53	-45,068	2075,399	9,99	9,863	9,965	5,931	6,064	21	952,565	24,414	2075,399	0	200,674	200,674	99,712	0	0	0	0	0	0	0
11:41:53	0	2075,399	9,99	9,814	9,965	5,931	6,062	21	952,565	24,414	2075,399	0	200,674	200,674	99,712	0	0	0	0	0	0	0
11:41:53	45,068	2075,849	10,039	9,863	9,965	5,936	6,059	21	952,565	24,414	2075,399	0	200,674	200,674	99,712	0	0	0	0	0	0	0
11:41:53	0	2075,849	10,039	9,863	9,965	5,936	6,057	21	952,565	24,414	2075,4	0	200,674	200,674	99,712	0	0	0	0	0	0	0
11:41:53	-45,068	2075,399	9,99	9,814	9,965	5,931	6,054	21	952,565	24,414	2075,399	0	200,674	200,674	99,712	0	0	0	0	0	0	0
11:41:53	45,068	2075,849	10,039	9,863	9,965	5,936	6,052	21	952,565	24,414	2075,399	0	200,674	200,674	99,712	0	0	0	0	0	0	0
11:41:53	-90,136	2074,948	9,941	9,716	9,965	5,927	6,05	21	952,565	24,414	2074,948	0	200,674	200,674	99,712	0	0	0	0	0	0	0
11:41:53	6,396	2075,012	10,039	9,814	9,96	5,927	6,047	21	952,565	24,414	2074,948	0	200,674	200,674	99,712	0	0	0	0	0	0	0
11:41:53	0	2075,012	10,039	9,961	9,96	5,927	6,045	21	952,565	24,414	2074,948	0	200,674	200,674	99,712	0	0	0	0	0	0	0
11:41:53	-45,068	2074,561	9,99	9,863	9,96	5,923	6,042	21	952,565	24,414	2074,561	0	200,674	200,674	99,712	0	0	0	0	0	0	0
11:41:53	0	2074,561	9,99	9,814	9,96	5,923	6,04	21	952,565	24,414	2074,561	0	200,674	200,674	99,712	0	0	0	0	0	0	0
11:41:53	0	2074,561	9,99	9,961	9,96	5,923	6,038	21	952,565	24,414	2074,561	0	200,674	200,674	99,712	0	0	0	0	0	0	0
11:41:53	-135,156	2073,21	9,843	9,716	9,96	5,909	6,035	21	952,565	24,414	2073,21	0	200,674	200,674	99,712	0	0	0	0	0	0	0
11:41:53	90,112	2074,111	9,941	9,961	9,96	5,918	6,033	21	952,565	24,414	2073,211	0	200,674	200,674	99,712	0	0	0	0	0	0	0
11:41:53	45,043	2074,561	9,99	9,961	9,96	5,923	6,031	21	952,565	24,414	2073,212	0	200,674	200,674	99,712	0	0	0	0	0	0	0
11:41:53	-45,043	2074,111	9,941	9,863	9,96	5,918	6,029	21	952,565	24,414	2073,213	0	200,674	200,674	99,712	0	0	0	0	0	0	0
11:41:53	0	2074,111	9,941	9,814	9,96	5,918	6,026	21	952,565	24,414	2073,214	0	200,674	200,674	99,712	0	0	0	0	0	0	0
11:41:53	45,043	2074,561	9,99	9,961	9,96	5,923	6,024	21	952,565	24,414	2073,215	0	200,674	200,674	99,712	0	0	0	0	0	0	0
11:41:53	-45,043	2074,111	9,941	9,863	9,96	5,918	6,022	21	952,565	24,414	2073,216	0	200,674	200,674	99,712	0	0	0	0	0	0	0
11:41:54	0	2074,111	9,941	9,863	9,96	5,918	6,02	21	952,565	24,414	2073,217	0	200,674	200,674	99,712	0	0	0	0	0	0	0
11:41:54	6,445	2074,175	10,039	10,009	9,955	5,919	6,018	21	952,565	24,414	2073,218	0	200,674	200,674	99,712	0	0	0	0	0	0	0
11:41:54	0	2074,175	10,039	9,961	9,955	5,919	6,016	21	952,565	24,414	2073,219	0	200,674	200,674	99,712	0	0	0	0	0	0	0
11:41:54	0	2074,175	10,039	9,961	9,955	5,919	6,014	21	952,565	24,414	2073,22	0	200,674	200,674	99,712	0	0	0	0	0	0	0
11:41:54	0	2074,175	10,039	9,961	9,955	5,919	6,013	21	952,565	24,414	2073,221	0	200,674	200,674	99,712	0	0	0	0	0	0	0
11:41:54	0	2074,175	10,039	9,961	9,955	5,919	6,011	21	952,565	24,414	2073,222	0	200,674	200,674	99,712	0	0	0	0	0	0	0
11:41:54	-45,068	2073,725	9,99	9,961	9,955	5,914	6,009	21	952,565	24,414	2073,222	0	200,674	200,674	99,712	0	0	0	0	0	0	0
11:41:54	0	2073,725	9,99	9,961	9,955	5,914	6,007	21	952,565	24,414	2073,223	0	200,674	200,674	99,712	0	0	0	0	0	0	0
11:41:54	0	2073,725	9,99	9,961	9,955	5,914	6,005	21	952,565	24,414	2073,223	0	200,674	200,674	99,712	0	0	0	0	0	0	0
11:41:54	-3,32	2073,691	9,99	9,961	9,955	5,914	6,003	21	952,565	24,414	2073,224	0	200,674	200,674	99,712	0	0	0	0	0	0	0
11:41:54	-41,723	2073,274	9,941	9,863	9,955	5,91	6,002	21	952,565	24,414	2073,224	0	200,674	200,674	99,712	0	0	0	0	0	0	0
11:41:54	0	2073,274	9,941	9,961	9,955	5,91	6	21	952,565	24,414	2073,224	0	200,674	200,674	99,712	0	0	0	0	0	0	0
11:41:54	0	2073,274	9,941	9,863	9,955	5,91	5,998	21	952,565	24,414	2073,224	0	200,674	200,674	99,712	0	0	0	0	0	0	0
11:41:54	0	2073,274	9,941	9,961	9,955	5,91	5,996	21	952,565	24,414	2073,224	0	200,674	200,674	99,712	0	0	0	0	0	0	0
11:41:54	0	2073,274	9,941	9,863	9,955	5,91	5,995	21	952,565	24,414	2073,224	0	200,674	200,674	99,712	0	0	0	0	0	0	0
11:41:54	45,043	2073,725	9,99	9,961	9,955	5,914	5,993	21	952,565	24,414	2073,224	0	200,674	200,674	99,712	0	0	0	0	0	0	0
11:41:54	0	2073,725	9,99	9,961	9,955	5,914	5,991	21	952,565	24,414	2073,225	0	200,674	200,674	99,712	0	0	0	0	0	0	0
11:41:54	-45,043	2073,274	9,941	9,961	9,955	5,91	5,99	21	952,565	24,414	2073,225	0	200,674	200,674	99,712	0	0	0	0	0	0	0
11:41:54	0	2073,274	9,941	9,961	9,955	5,91	5,988	21	952,565	24,414	2073,225	0	200,674	200,674	99,712	0	0	0	0	0	0	0
11:41:54	90,112	2074,175	10,039	10,009	9,955	5,919	5,987	21	952,565	24,414	2073,226	0	200,674	200,674	99,712	0	0	0	0	0	0	0
11:41:54	-45,068	2073,725	9,99	9,961	9,955	5,914	5,985	21	952,565	24,414	2073,226	0	200,674	200,674	99,712	0	0	0	0	0	0	0
11:41:54	45,068	2074,175	10,039	9,961	9,955	5,919	5,984	21	952,565	24,414	2073,227	0	200,674	200,674	99,712	0	0	0	0	0	0	0
11:41:54	-45,068	2073,725	9,99	9,863	9,955	5,914	5,983	21	952,565	24,414	2073,228	0	200,674	200,674	99,712	0	0	0	0	0	0	0
11:41:54	0	2073,725	9,99	9,961	9,955	5,914	5,981	21	952,565	24,414	2073,228	0	200,674	200,674	99,712	0	0	0	0	0	0	0
11:41:54	45,068	2074,175	10,039	10,009	9,955	5,919	5,98	21	952,565	24,414	2073,229	0	200,674	200,674	99,712	0	0	0	0	0	0	0
11:41:54	0	2074,175	10,039	10,009	9,955	5,919	5,979	21	952,565	24,414	2073,23	0	200,674	200,674	99,712	0	0	0	0	0	0	0
11:41:54	-45,068	2073,725	9,99	9,961	9,955	5,914	5,978	21	952,565	24,414	2073,231	0	200,674	200,674	99,712	0	0	0	0	0	0	0
11:41:54	45,068	2074,175	10,039	10,009	9,955	5,919	5,977	21	952,565	24,414	2073,231	0	200,674	200,674	99,712	0	0	0	0	0	0	0
11:41:54	-48,388	2073,691	9,99	9,961	9,955	5,914	5,975	21	952,565	24,414	2073,232	0	200,674	200,674	99,712	0	0	0	0	0	0	0
11:41:54	3,32	2073,725	9,99	9,961	9,955	5,914	5,974	21	952,565	24,414	2073,232	0	200,674	200,674	99,712	0	0	0	0	0	0	0
11:41:54	-3,32	2073,691	9,99	9,863	9,955	5,914	5,973	21	952,565	24,414	2073,233	0	200,674	200,674	99,712	0	0	0	0	0	0	0
11:41:54	48,388	2074,175	10,039	10,009	9,955	5,919	5,972	21	952,565	24,414	2073,234	0	200,674	200,674	99,712	0	0	0	0	0	0	0
11:41:54	-45,068	2073,725	9,99	9,863	9,955	5,914	5,971	21	952,565	24,414	2073,234	0	200,674	200,674	99,712	0	0	0	0	0	0	0
11:41:54	0	2073,725	9,99	9,961	9,955	5,914	5,97	21	952,565	24,414	2073,235	0	200,674	200,674	99,712	0	0	0	0	0	0	0
11:41:54	0	2073,725	9,99	9,863	9,955	5,914	5,969	21	952,565	24,414	2073,235	0	200,674	200,674	99,712	0	0	0	0	0	0	0
11:41:54	0	2073,725	9,99	9,961	9,955	5,914	5,967	21	952,565	24,414	2073,236	0	200,674	200,674	99,712	0	0	0	0	0	0	0
11:41:54	0	2073,725	9,99	9,961	9,955	5,914	5,966	21	952,565	24,414	2073,236	0	200,674	200,674	99,712	0	0	0	0	0	0	0
11:41:54	0	2073,725	9,99	9,961	9,955	5,914	5,965	21	952,565	24,414	2073,237	0	200,674	200,674	99,712	0	0	0	0	0	0	0
11:41:54	0	2073,725	9,99	9,961	9,955	5,914	5,964	21	952,565	24,414	2073,237	0	200,674	200,674	99,712	0	0	0	0	0	0	0
11:41:54	0	2073,725	9,99	9,961	9,955	5,914	5,963	21	952,565	24,414	2073,238	0	200,674	200,674	99,712	0	0	0	0	0	0	0
11:41:54	45,068	2074,175	10,039	9,961	9,955	5,919	5,963	21	952,565	24,414	2073,238	0	200,674	200,674	99,712	0	0	0	0	0	0	0
11:41:54	-45,068	2073,725	9,99	9,863	9,955	5,914	5,962	21	952,565	24,414	2073,239	0	200,674	200,674	99,712	0	0	0	0	0	0	0
11:41:54	0	2073,725	9,99	9,863	9,955	5,914	5,961	21	952,565	24,414	2073,239	0	200,674	200,674	99,712	0	0	0	0	0	0	0
11:41:54	-3,32	2073,691	9,99	9,863	9,955	5,914	5,96	21	952,565	24,414	2073,24	0	200,674	200,674	99,712	0	0	0	0	0	0	0
11:41:54	0	2073,691	9,99	9,863	9,955	5,914	5,959	21	952,565	24,414	2073,24	0	200,674	200,674	99,712	0	0	0	0	0	0	0
11:41:54	48,388	2074,175	10,039	10,009	9,955	5,919	5,958	21	952,565	24,414	2073,241	0	200,674	200,674	99,712	0	0	0	0	0	0	0
11:41:54	-45,068	2073,725	9,99	9,863	9,955	5,914	5,957	21	952,565	24,414	2073,242	0	200,674	200,674	99,712	0	0	0	0	0	0	0
11:41:54	0	2073,725	9,99	9,863	9,955	5,914	5,956	21	952,565	24,414	2073,242	0	200,674	200,674	99,712	0	0	0	0	0	0	0
11:41:54	-45,043	2073,274	9,941	9,814	9,955	5,91	5,955	21	952,565	24,414	2073,242	0	200,674	200,674	99,712	0	0	0	0	0	0	0
11:41:54	90,112	2074,175	10,039	9,961	9,955	5,919	5,955	21	952,565	24,414	2073,243	0	200,674	200,674	99,712	0	0	0	0	0	0	0
11:41:54	0	2074,175	10,039	10,009	9,955	5,919	5,954	21	952,565	24,414	2073,244	0	200,674	200,674	99,712	0	0	0	0	0	0	0
11:41:54	0	2074,175	10,039	10,009	9,955	5,919	5,953	21	952,565	24,414	2073,245	0	200,674	200,674	99,712	0	0	0	0	0	0	0
11:41:54	-45,068	2073,725	9,99	9,961	9,955	5,914	5,953	21	952,565	24,414	2073,245	0	200,674	200,674	99,712	0	0	0	0	0	0	0
11:41:54	0	2073,725	9,99	9,863	9,955	5,914	5,952	21	952,565	24,414	2073,246	0	200,674	200,674	99,712	0	0	0	0	0	0	0
11:41:54	-45,043	2073,274	9,941	9,863	9,955	5,91	5,951	21	952,565	24,414	2073,246	0	200,674	200,674	99,712	0	0	0	0	0	0	0
11:41:54	45,043	2073,725	9,99	9,863	9,955	5,914	5,95	21	952,565	24,414	2073,246	0	200,674	200,674	99,712	0	0	0	0	0	0	0
11:41:54	45,068	2074,175	10,039	10,009	9,955	5,919	5,95	21	952,565	24,414	2073,247	0	200,674	200,674	99,712	0	0	0	0	0	0	0
11:41:54	-6,445	2074,111	9,941	9,863	9,96	5,918	5,949	21	952,565	24,414	2073,248	0	200,674	200,674	99,712	0	0	0	0	0	0	0
11:41:54	0	2074,111	9,941	9,814	9,96	5,918	5,948	21	952,565	24,414	2073,249	0	200,674	200,674	99,712	0	0	0	0	0	0	0
11:41:54	6,445	2074,175	10,039	9,961	9,955	5,919	5,948	21	952,565	24,414	2073,249	0	200,674	200,674	99,712	0	0	0	0	0	0	0
11:41:54	86,791	2075,043	10,136	9,961	9,955	5,928	5,947	21	952,565	24,414	2073,251	0	200,674	200,674	99,712	0	0	0	0	0	0	0
11:41:54	3,344	2075,077	10,136	9,961	9,955	5,928	5,947	21	952,565	24,414	2073,253	0	200,674	200,674	99,712	0	0	0	0	0	0	0
11:41:54	-93,457	2074,142	10,039	10,009	9,955	5,918	5,947	21	952,565	24,414	2073,254	0	200,674	200,674	99,712	0	0	0	0	0	0	0
11:41:54	90,112	2075,043	10,136	9,961	9,955	5,928	5,946	21	952,565	24,414	2073,255	0	200,674	200,674	99,712	0	0	0	0	0	0	0
11:41:54	0	2075,043	10,136	9,961	9,955	5,928	5,946	21	952,565	24,414	2073,257	0	200,674	200,674	99,712	0	0	0	0	0	0	0
11:41:54	-86,791	2074,175	10,039	10,009	9,955	5,919	5,945	21	952,565	24,414	2073,258	0	200,674	200,674	99,712	0	0	0	0	0	0	0
11:41:54	-3,32	2074,142	10,039	9,961	9,955	5,918	5,945	21	952,565	24,414	2073,259	0	200,674	200,674	99,712	0	0	0	0	0	0	0
11:41:54	-45,068	2073,691	9,99	9,863	9,955	5,914	5,944	21	952,565	24,414	2073,259	0	200,674	200,674	99,712	0	0	0	0	0	0	0
11:41:54	48,388	2074,175	10,039	9,961	9,955	5,919	5,944	21	952,565	24,414	2073,26	0	200,674	200,674	99,712	0	0	0	0	0	0	0
11:41:54	-90,112	2073,274	9,941	9,814	9,955	5,91	5,943	21	952,565	24,414	2073,26	0	200,674	200,674	99,712	0	0	0	0	0	0	0
11:41:54	45,043	2073,725	9,99	9,961	9,955	5,914	5,942	21	952,565	24,414	2073,26	0	200,674	200,674	99,712	0	0	0	0	0	0	0
11:41:54	-45,043	2073,274	9,941	9,814	9,955	5,91	5,942	21	952,565	24,414	2073,26	0	200,674	200,674	99,712	0	0	0	0	0	0	0
11:41:54	-3,344	2073,241	9,941	9,814	9,955	5,909	5,941	21	952,565	24,414	2073,241	0	200,674	200,674	99,712	0	0	0	0	0	0	0
11:41:54	45,068	2073,691	9,99	9,863	9,955	5,914	5,941	21	952,565	24,414	2073,241	0	200,674	200,674	99,712	0	0	0	0	0	0	0
11:41:54	45,068	2074,142	10,039	9,863	9,955	5,918	5,94	21	952,565	24,414	2073,242	0	200,674	200,674	99,712	0	0	0	0	0	0	0
11:41:54	0	2074,142	10,039	9,961	9,955	5,918	5,94	21	952,565	24,414	2073,243	0	200,674	200,674	99,712	0	0	0	0	0	0	0
[truncated: 6,303 more rows]
