# Supplementary material for: Testing of pandemic ventilators under early and agile development
Source: Front Med Technol. 2022 Aug 16;4:899328. doi: 10.3389/fmedt.2022.899328 (PMC9424737; doi:10.3389/fmedt.2022.899328)
Supplement: Supplementary file 3 [file Data_Sheet_2.ZIP › Accuracy of Controls Systems/01_Data Storage/01_Raw Measurement Data/Hamilton T1/Hamilton T1_v1/part_1_test_02.csv]

Time	Flow	Lung tidal volume	p alveole	Airway pressure	Bellows position	Intrapleural pressure	Cardial pressure	Fraction of O2 inspir	Ambient pressure	Temperature Celsius	FRC actual	Shunt fraction	Partial pressure O2 air chamber	Partial pressure O2 effectiv	Oxygen sat pulm. capillaries	NA	NA	NA	NA	NA	NA	NA
11:44:45	74,047	2516,984	19,756	19,824	11,94	10,484	8,46	21	953,994	24,414	2092,319	0	201,127	201,127	99,714	0	0	0	0	0	0	0
11:44:45	262,011	2519,604	19,853	20,019	11,949	10,511	8,5	21	953,994	24,414	2092,746	0	201,127	201,127	99,714	0	0	0	0	0	0	0
11:44:45	121,533	2520,819	19,804	19,824	11,959	10,523	8,54	21	953,994	24,414	2093,174	0	201,127	201,127	99,714	0	0	0	0	0	0	0
11:44:45	121,582	2522,035	19,756	19,726	11,968	10,536	8,579	21	953,994	24,414	2093,603	0	201,127	201,127	99,714	0	0	0	0	0	0	0
11:44:45	297,924	2525,014	19,804	19,922	11,982	10,567	8,618	21	953,994	24,414	2094,034	0	201,127	201,127	99,714	0	0	0	0	0	0	0
11:44:45	-23,242	2524,782	19,609	19,531	11,992	10,564	8,656	21	953,994	24,414	2094,465	0	201,127	201,127	99,714	0	0	0	0	0	0	0
11:44:45	228,271	2527,064	19,756	19,726	11,997	10,588	8,694	21	953,994	24,414	2094,898	0	201,127	201,127	99,714	0	0	0	0	0	0	0
11:44:45	275,878	2529,823	19,951	19,922	12,001	10,616	8,732	21	953,994	24,414	2095,332	0	201,127	201,127	99,714	0	0	0	0	0	0	0
11:44:45	-9,375	2529,729	19,853	19,873	12,006	10,615	8,769	21	953,994	24,414	2095,767	0	201,127	201,127	99,714	0	0	0	0	0	0	0
11:44:45	308,496	2532,814	20	20,068	12,016	10,647	8,805	21	953,994	24,414	2096,204	0	201,127	201,127	99,714	0	0	0	0	0	0	0
11:44:45	84,765	2533,662	20	20,019	12,02	10,656	8,842	21	953,994	24,414	2096,641	0	201,127	201,127	99,714	0	0	0	0	0	0	0
11:44:45	228,393	2535,946	20,146	20,166	12,025	10,679	8,878	21	953,994	24,414	2097,081	0	201,127	201,127	99,714	0	0	0	0	0	0	0
11:44:45	-63,745	2535,308	20	19,922	12,03	10,673	8,913	21	953,994	24,414	2097,519	0	201,127	201,127	99,714	0	0	0	0	0	0	0
11:44:45	233,959	2537,648	20,146	20,068	12,035	10,697	8,948	21	953,994	24,414	2097,959	0	201,127	201,127	99,714	0	0	0	0	0	0	0
11:44:45	18,627	2537,834	20	20,068	12,044	10,699	8,982	21	953,994	24,414	2098,399	0	201,127	201,127	99,714	0	0	0	0	0	0	0
11:44:46	36,987	2538,204	19,951	19,922	12,049	10,703	9,016	21	953,994	24,414	2098,839	0	201,127	201,127	99,714	0	0	0	0	0	0	0
11:44:46	-10,498	2538,099	19,853	19,824	12,053	10,702	9,049	21	953,994	24,414	2099,278	0	201,127	201,127	99,714	0	0	0	0	0	0	0
11:44:46	226,367	2540,363	20	19,873	12,058	10,725	9,082	21	953,994	24,414	2099,719	0	201,127	201,127	99,714	0	0	0	0	0	0	0
11:44:46	95,263	2541,316	20,097	20,166	12,058	10,735	9,114	21	953,994	24,414	2100,161	0	201,127	201,127	99,714	0	0	0	0	0	0	0
11:44:46	47,656	2541,792	20,146	20,166	12,058	10,74	9,146	21	953,994	24,414	2100,602	0	201,127	201,127	99,714	0	0	0	0	0	0	0
11:44:46	179,858	2543,591	20,244	20,068	12,063	10,758	9,178	21	953,994	24,414	2101,045	0	201,127	201,127	99,714	0	0	0	0	0	0	0
11:44:46	0	2543,591	20,244	20,215	12,063	10,758	9,209	21	953,994	24,414	2101,487	0	201,127	201,127	99,714	0	0	0	0	0	0	0
11:44:46	-13,037	2543,46	20,146	20,166	12,067	10,757	9,239	21	953,994	24,414	2101,929	0	201,127	201,127	99,714	0	0	0	0	0	0	0
11:44:46	-59,472	2542,866	20	20,019	12,072	10,751	9,269	21	953,994	24,414	2102,37	0	201,127	201,127	99,714	0	0	0	0	0	0	0
11:44:46	81,347	2543,679	20	20,068	12,077	10,759	9,298	21	953,994	24,414	2102,812	0	201,127	201,127	99,714	0	0	0	0	0	0	0
11:44:46	-134,204	2542,337	19,853	19,873	12,077	10,745	9,326	21	953,994	24,414	2103,251	0	201,127	201,127	99,714	0	0	0	0	0	0	0
11:44:46	35,864	2542,696	19,804	19,873	12,082	10,749	9,354	21	953,994	24,414	2103,691	0	201,127	201,127	99,714	0	0	0	0	0	0	0
11:44:46	81,323	2543,509	19,804	19,824	12,087	10,757	9,382	21	953,994	24,414	2104,13	0	201,127	201,127	99,714	0	0	0	0	0	0	0
11:44:46	0	2543,509	19,804	19,726	12,087	10,757	9,409	21	953,994	24,414	2104,57	0	201,127	201,127	99,714	0	0	0	0	0	0	0
11:44:46	181,86	2545,328	20	20,166	12,086	10,776	9,436	21	953,994	24,414	2105,011	0	201,127	201,127	99,714	0	0	0	0	0	0	0
11:44:46	70,361	2546,031	20,146	20,215	12,082	10,783	9,462	21	953,994	24,414	2105,452	0	201,127	201,127	99,714	0	0	0	0	0	0	0
11:44:46	0	2546,031	20,146	20,166	12,082	10,783	9,488	21	953,994	24,414	2105,892	0	201,127	201,127	99,714	0	0	0	0	0	0	0
11:44:46	95,336	2546,984	20,244	20,215	12,082	10,793	9,513	21	953,994	24,414	2106,333	0	201,127	201,127	99,714	0	0	0	0	0	0	0
11:44:46	-95,336	2546,031	20,146	20,215	12,082	10,783	9,538	21	953,994	24,414	2106,773	0	201,127	201,127	99,714	0	0	0	0	0	0	0
11:44:46	24,975	2546,281	20,097	20,068	12,086	10,786	9,563	21	953,994	24,414	2107,213	0	201,127	201,127	99,714	0	0	0	0	0	0	0
11:44:46	8,74	2546,368	20,097	20,068	12,087	10,787	9,587	21	953,994	24,414	2107,652	0	201,127	201,127	99,714	0	0	0	0	0	0	0
11:44:46	-142,993	2544,938	19,951	19,873	12,087	10,772	9,61	21	953,994	24,414	2108,089	0	201,127	201,127	99,714	0	0	0	0	0	0	0
11:44:46	0	2544,938	19,951	19,922	12,087	10,772	9,633	21,2	953,994	24,414	2108,526	0	201,127	201,127	99,714	0	0	0	0	0	0	0
11:44:46	0	2544,938	19,951	19,922	12,087	10,772	9,655	21,2	953,994	24,414	2108,963	0	201,127	201,127	99,714	0	0	0	0	0	0	0
11:44:46	-8,715	2544,851	19,951	20,068	12,086	10,771	9,677	21,2	953,994	24,414	2109,398	0	201,127	201,127	99,714	0	0	0	0	0	0	0
11:44:46	-24,975	2544,601	20	20,019	12,082	10,769	9,698	21,2	953,994	24,414	2109,833	0	201,127	201,127	99,714	0	0	0	0	0	0	0
11:44:46	-47,656	2544,125	19,951	19,922	12,082	10,764	9,719	21,2	953,994	24,414	2110,268	0	201,127	201,127	99,714	0	0	0	0	0	0	0
11:44:46	0	2544,125	19,951	19,873	12,082	10,764	9,74	21,2	953,994	24,414	2110,702	0	201,127	201,127	99,714	0	0	0	0	0	0	0
11:44:46	0	2544,125	19,951	19,922	12,082	10,764	9,76	21,2	953,994	24,414	2111,135	0	201,127	201,127	99,714	0	0	0	0	0	0	0
11:44:46	-95,312	2543,172	19,853	19,873	12,082	10,754	9,779	21,2	953,994	24,414	2111,567	0	201,127	201,127	99,714	0	0	0	0	0	0	0
11:44:46	0	2543,172	19,853	19,873	12,082	10,754	9,799	21,2	953,994	24,414	2111,999	0	201,127	201,127	99,714	0	0	0	0	0	0	0
11:44:46	95,312	2544,125	19,951	19,873	12,082	10,764	9,817	21,2	953,994	24,414	2112,431	0	201,127	201,127	99,714	0	0	0	0	0	0	0
11:44:46	47,656	2544,601	20	20,019	12,082	10,769	9,836	21,2	953,994	24,414	2112,863	0	202,794	202,794	99,721	0	0	0	0	0	0	0
11:44:46	-47,656	2544,125	19,951	19,922	12,082	10,764	9,854	21,2	953,994	24,414	2113,295	0	202,794	202,794	99,721	0	0	0	0	0	0	0
11:44:46	47,656	2544,601	20	20,068	12,082	10,769	9,872	21,2	953,994	24,414	2113,726	0	202,794	202,794	99,721	0	0	0	0	0	0	0
11:44:46	-142,968	2543,172	19,853	19,922	12,082	10,754	9,89	21,2	953,994	24,414	2114,155	0	202,794	202,794	99,721	0	0	0	0	0	0	0
11:44:46	85,546	2544,027	19,951	20,019	12,081	10,763	9,907	21,2	953,994	24,414	2114,585	0	202,794	202,794	99,721	0	0	0	0	0	0	0
11:44:46	-85,546	2543,172	19,853	19,824	12,082	10,754	9,923	21,2	953,994	24,414	2115,014	0	202,794	202,794	99,721	0	0	0	0	0	0	0
11:44:46	-9,741	2543,074	19,853	19,824	12,081	10,753	9,94	21,2	953,994	24,414	2115,442	0	202,794	202,794	99,721	0	0	0	0	0	0	0
11:44:46	95,288	2544,027	19,951	19,873	12,081	10,763	9,956	21,2	953,994	24,414	2115,87	0	202,794	202,794	99,721	0	0	0	0	0	0	0
11:44:46	0	2544,027	19,951	19,873	12,081	10,763	9,971	21,2	953,994	24,414	2116,298	0	202,794	202,794	99,721	0	0	0	0	0	0	0
11:44:46	-285,839	2541,169	19,658	19,385	12,081	10,733	9,986	21,2	953,994	24,414	2116,723	0	202,794	202,794	99,721	0	0	0	0	0	0	0
11:44:46	-142,871	2539,74	19,512	19,189	12,081	10,718	10,001	21,2	953,994	24,414	2117,146	0	202,794	202,794	99,721	0	0	0	0	0	0	0
11:44:46	-605,932	2533,681	18,974	18,359	12,077	10,656	10,014	21,2	953,994	24,414	2117,563	0	202,794	202,794	99,721	0	0	0	0	0	0	0
11:44:46	-735,205	2526,329	18,388	17,627	12,067	10,58	10,025	21,2	953,994	24,414	2117,972	0	202,794	202,794	99,721	0	0	0	0	0	0	0
11:44:46	-666,967	2519,659	18,047	17,09	12,049	10,511	10,034	21,2	953,994	24,414	2118,373	0	202,794	202,794	99,721	0	0	0	0	0	0	0
11:44:46	-658,178	2513,077	17,803	16,406	12,025	10,444	10,042	21,2	953,994	24,414	2118,768	0	202,794	202,794	99,721	0	0	0	0	0	0	0
11:44:46	-681,201	2506,265	17,705	16,504	11,992	10,373	10,049	21,2	953,994	24,414	2119,156	0	202,794	202,794	99,721	0	0	0	0	0	0	0
11:44:46	-410,742	2502,158	18,144	16,943	11,945	10,331	10,054	21,2	953,994	24,414	2119,539	0	202,794	202,794	99,721	0	0	0	0	0	0	0
11:44:46	-851,098	2493,647	18,047	16,894	11,902	10,243	10,058	21,2	953,994	24,414	2119,913	0	202,794	202,794	99,721	0	0	0	0	0	0	0
11:44:46	-339,746	2490,249	18,388	16,601	11,864	10,208	10,061	21,2	953,994	24,414	2120,283	0	202,794	202,794	99,721	0	0	0	0	0	0	0
11:44:46	-1223,95	2478,01	17,9	16,357	11,822	10,082	10,061	21,2	953,994	24,414	2120,641	0	202,794	202,794	99,721	0	0	0	0	0	0	0
11:44:46	-629,394	2471,716	17,851	16,162	11,789	10,017	10,061	21,2	953,994	24,414	2120,992	0	202,794	202,794	99,721	0	0	0	0	0	0	0
11:44:46	-695,263	2464,763	17,656	16,064	11,76	9,946	10,058	21,2	953,994	24,414	2121,336	0	202,794	202,794	99,721	0	0	0	0	0	0	0
11:44:46	-977,709	2454,986	17,168	15,82	11,732	9,845	10,054	21,2	953,994	24,414	2121,67	0	202,794	202,794	99,721	0	0	0	0	0	0	0
11:44:46	-806,42	2446,922	16,924	15,674	11,7	9,762	10,048	21,2	953,994	24,414	2121,995	0	202,794	202,794	99,721	0	0	0	0	0	0	0
11:44:46	-557,543	2441,347	17,021	15,869	11,663	9,704	10,042	21,2	953,994	24,414	2122,314	0	202,794	202,794	99,721	0	0	0	0	0	0	0
11:44:46	-447,924	2436,867	17,168	16,064	11,629	9,658	10,034	21,2	953,994	24,414	2122,629	0	202,794	202,794	99,721	0	0	0	0	0	0	0
11:44:46	-652,026	2430,347	17,168	16,308	11,593	9,591	10,025	21,2	953,994	24,414	2122,936	0	202,794	202,794	99,721	0	0	0	0	0	0	0
11:44:46	-545,507	2424,892	17,217	16,357	11,559	9,534	10,016	21,2	953,994	24,414	2123,238	0	202,794	202,794	99,721	0	0	0	0	0	0	0
11:44:46	-696,557	2417,926	17,07	16,162	11,528	9,463	10,005	21,2	953,994	24,414	2123,533	0	202,794	202,794	99,721	0	0	0	0	0	0	0
11:44:46	-663,208	2411,294	16,875	16,162	11,501	9,394	9,993	21,2	953,994	24,414	2123,821	0	202,794	202,794	99,721	0	0	0	0	0	0	0
11:44:46	-689,819	2404,396	16,582	15,722	11,478	9,323	9,98	21,2	953,994	24,414	2124,101	0	202,794	202,794	99,721	0	0	0	0	0	0	0
11:44:46	-574,633	2398,65	16,338	15,527	11,459	9,264	9,966	21,2	953,994	24,414	2124,376	0	202,794	202,794	99,721	0	0	0	0	0	0	0
11:44:46	-788,427	2390,765	15,898	15,185	11,438	9,183	9,95	21,2	953,994	24,414	2124,642	0	202,794	202,794	99,721	0	0	0	0	0	0	0
11:44:46	-640,234	2384,363	15,605	14,99	11,418	9,117	9,934	21,2	953,994	24,414	2124,902	0	202,794	202,794	99,721	0	0	0	0	0	0	0
11:44:46	-481,372	2379,549	15,605	15,088	11,39	9,067	9,917	21,2	953,994	24,414	2125,157	0	202,794	202,794	99,721	0	0	0	0	0	0	0
11:44:46	-530,175	2374,248	15,556	15,088	11,363	9,012	9,899	21,2	953,994	24,414	2125,406	0	202,794	202,794	99,721	0	0	0	0	0	0	0
11:44:46	-484,716	2369,401	15,556	15,088	11,336	8,962	9,881	21,2	953,994	24,414	2125,65	0	202,794	202,794	99,721	0	0	0	0	0	0	0
11:44:46	-567,651	2363,724	15,556	14,99	11,304	8,904	9,862	21,2	953,994	24,414	2125,888	0	202,794	202,794	99,721	0	0	0	0	0	0	0
11:44:46	-445,507	2359,269	15,605	15,088	11,276	8,858	9,842	21,2	953,994	24,414	2126,121	0	202,794	202,794	99,721	0	0	0	0	0	0	0
11:44:46	-530,249	2353,966	15,556	14,99	11,248	8,803	9,822	21,2	953,994	24,414	2126,349	0	202,794	202,794	99,721	0	0	0	0	0	0	0
11:44:46	-577,978	2348,187	15,361	14,795	11,226	8,744	9,801	21,2	953,994	24,414	2126,571	0	202,794	202,794	99,721	0	0	0	0	0	0	0
11:44:46	-606,274	2342,124	15,068	14,404	11,208	8,681	9,779	21,2	953,994	24,414	2126,787	0	202,794	202,794	99,721	0	0	0	0	0	0	0
11:44:46	-582,104	2336,303	14,726	14,258	11,193	8,621	9,756	21,2	953,994	24,414	2126,996	0	202,794	202,794	99,721	0	0	0	0	0	0	0
11:44:46	-610,937	2330,193	14,433	13,916	11,174	8,558	9,732	21,2	953,994	24,414	2127,199	0	202,794	202,794	99,721	0	0	0	0	0	0	0
11:44:46	-372,143	2326,472	14,384	13,965	11,156	8,52	9,709	21,2	953,994	24,414	2127,399	0	202,794	202,794	99,721	0	0	0	0	0	0	0
11:44:46	-511,059	2321,361	14,287	13,769	11,132	8,467	9,684	21,2	953,994	24,414	2127,592	0	202,794	202,794	99,721	0	0	0	0	0	0	0
11:44:46	-402,978	2317,332	14,287	13,867	11,109	8,426	9,66	21,2	953,994	24,414	2127,782	0	202,794	202,794	99,721	0	0	0	0	0	0	0
11:44:46	-410,791	2313,224	14,287	13,769	11,086	8,383	9,635	21,2	953,994	24,414	2127,968	0	202,794	202,794	99,721	0	0	0	0	0	0	0
11:44:46	-473,193	2308,492	14,238	13,769	11,062	8,334	9,609	21,2	953,994	24,414	2128,148	0	202,794	202,794	99,721	0	0	0	0	0	0	0
11:44:46	-330,932	2305,182	14,238	13,867	11,043	8,3	9,583	21,2	953,994	24,414	2128,325	0	202,794	202,794	99,721	0	0	0	0	0	0	0
11:44:46	-335,18	2301,831	14,238	13,867	11,024	8,266	9,558	21,2	953,994	24,414	2128,498	0	202,794	202,794	99,721	0	0	0	0	0	0	0
11:44:46	-529,809	2296,533	13,945	13,574	11,01	8,211	9,531	21,2	953,994	24,414	2128,666	0	202,794	202,794	99,721	0	0	0	0	0	0	0
11:44:46	-432,861	2292,204	13,75	13,525	10,996	8,167	9,504	21,2	953,994	24,414	2128,83	0	202,794	202,794	99,721	0	0	0	0	0	0	0
11:44:46	-424,292	2287,961	13,652	13,33	10,977	8,123	9,477	21,2	953,994	24,414	2128,989	0	202,794	202,794	99,721	0	0	0	0	0	0	0
11:44:46	-389,526	2284,066	13,506	13,232	10,963	8,083	9,45	21,2	953,994	24,414	2129,144	0	202,794	202,794	99,721	0	0	0	0	0	0	0
11:44:46	-330,688	2280,759	13,506	13,232	10,944	8,049	9,423	21,2	953,994	24,414	2129,296	0	202,794	202,794	99,721	0	0	0	0	0	0	0
11:44:46	-332,812	2277,431	13,506	13,232	10,925	8,014	9,395	21,2	953,994	24,414	2129,444	0	202,794	202,794	99,721	0	0	0	0	0	0	0
11:44:46	-241,577	2275,015	13,603	13,232	10,906	7,989	9,367	21,2	953,994	24,414	2129,59	0	202,794	202,794	99,721	0	0	0	0	0	0	0
11:44:46	-332,861	2271,686	13,603	13,33	10,888	7,955	9,34	21,2	953,994	24,414	2129,732	0	202,794	202,794	99,721	0	0	0	0	0	0	0
11:44:46	-424,023	2267,446	13,506	13,33	10,869	7,911	9,312	21,2	953,994	24,414	2129,87	0	202,794	202,794	99,721	0	0	0	0	0	0	0
11:44:46	-238,33	2265,063	13,603	13,379	10,85	7,887	9,284	21,2	953,994	24,414	2130,005	0	202,794	202,794	99,721	0	0	0	0	0	0	0
11:44:46	-339,917	2261,664	13,506	13,379	10,836	7,852	9,256	21,2	953,994	24,414	2130,137	0	202,794	202,794	99,721	0	0	0	0	0	0	0
11:44:46	-344,14	2258,222	13,408	13,232	10,822	7,816	9,227	21,2	953,994	24,414	2130,265	0	202,794	202,794	99,721	0	0	0	0	0	0	0
11:44:46	-474,731	2253,475	13,164	13,037	10,808	7,767	9,199	21,2	953,994	24,414	2130,388	0	202,794	202,794	99,721	0	0	0	0	0	0	0
11:44:46	-293,676	2250,538	13,115	12,988	10,794	7,737	9,17	21,2	953,994	24,414	2130,508	0	202,794	202,794	99,721	0	0	0	0	0	0	0
11:44:46	-252,929	2248,009	13,115	12,841	10,779	7,711	9,142	21,2	953,994	24,414	2130,625	0	202,794	202,794	99,721	0	0	0	0	0	0	0
11:44:46	-337,524	2244,634	13,017	12,744	10,766	7,676	9,113	21,2	953,994	24,414	2130,739	0	202,794	202,794	99,721	0	0	0	0	0	0	0
11:44:47	-295,703	2241,677	12,968	12,695	10,751	7,646	9,084	21,2	953,994	24,414	2130,85	0	202,794	202,794	99,721	0	0	0	0	0	0	0
11:44:47	-367,822	2237,998	12,92	12,646	10,733	7,608	9,055	21,2	953,994	24,414	2130,958	0	202,794	202,794	99,721	0	0	0	0	0	0	0
11:44:47	-399,658	2234,002	12,675	12,451	10,724	7,567	9,026	21,2	953,994	24,414	2131,061	0	202,794	202,794	99,721	0	0	0	0	0	0	0
11:44:47	-251,782	2231,484	12,675	12,353	10,709	7,541	8,997	21,2	953,994	24,414	2131,161	0	202,794	202,794	99,721	0	0	0	0	0	0	0
11:44:47	-250,708	2228,977	12,675	12,353	10,695	7,515	8,968	21,2	953,994	24,414	2131,259	0	202,794	202,794	99,721	0	0	0	0	0	0	0
11:44:47	-325,097	2225,726	12,675	12,451	10,677	7,481	8,939	21,2	953,994	24,414	2131,354	0	202,794	202,794	99,721	0	0	0	0	0	0	0
11:44:47	-182,934	2223,897	12,822	12,549	10,658	7,462	8,91	21,2	953,994	24,414	2131,446	0	202,794	202,794	99,721	0	0	0	0	0	0	0
11:44:47	-250,927	2221,387	12,822	12,549	10,644	7,436	8,881	21,2	953,994	24,414	2131,536	0	202,794	202,794	99,721	0	0	0	0	0	0	0
11:44:47	-220,434	2219,183	12,92	12,646	10,626	7,414	8,852	21,2	953,994	24,414	2131,624	0	202,794	202,794	99,721	0	0	0	0	0	0	0
11:44:47	-348,803	2215,695	12,822	12,646	10,612	7,378	8,823	21,2	953,994	24,414	2131,708	0	202,794	202,794	99,721	0	0	0	0	0	0	0
11:44:47	-243,359	2213,261	12,822	12,549	10,598	7,353	8,794	21,2	953,994	24,414	2131,79	0	202,794	202,794	99,721	0	0	0	0	0	0	0
11:44:47	-307,397	2210,187	12,675	12,451	10,588	7,321	8,765	21,2	953,994	24,414	2131,868	0	202,794	202,794	99,721	0	0	0	0	0	0	0
11:44:47	-364,453	2206,543	12,529	12,256	10,576	7,283	8,736	21,2	953,994	24,414	2131,943	0	202,794	202,794	99,721	0	0	0	0	0	0	0
11:44:47	-258,276	2203,96	12,431	12,158	10,566	7,257	8,707	21,2	953,994	24,414	2132,015	0	202,794	202,794	99,721	0	0	0	0	0	0	0
11:44:47	-234,448	2201,616	12,431	12,109	10,553	7,233	8,678	21,2	953,994	24,414	2132,084	0	202,794	202,794	99,721	0	0	0	0	0	0	0
11:44:47	-271,264	2198,903	12,334	12,06	10,543	7,205	8,649	21,2	953,994	24,414	2132,151	0	202,794	202,794	99,721	0	0	0	0	0	0	0
11:44:47	-294,238	2195,961	12,285	11,963	10,528	7,174	8,621	21,2	953,994	24,414	2132,215	0	202,794	202,794	99,721	0	0	0	0	0	0	0
11:44:47	-229,101	2193,67	12,285	11,963	10,515	7,151	8,592	21,2	953,994	24,414	2132,277	0	202,794	202,794	99,721	0	0	0	0	0	0	0
11:44:47	-269,921	2190,97	12,187	11,963	10,505	7,123	8,563	21,2	953,994	24,414	2132,336	0	202,794	202,794	99,721	0	0	0	0	0	0	0
11:44:47	-152,685	2189,443	12,285	11,963	10,492	7,107	8,534	21,2	953,994	24,414	2132,393	0	202,794	202,794	99,721	0	0	0	0	0	0	0
11:44:47	-242,187	2187,022	12,285	11,963	10,478	7,082	8,506	21,2	953,994	24,414	2132,447	0	202,794	202,794	99,721	0	0	0	0	0	0	0
11:44:47	-333,276	2183,689	12,187	12,06	10,464	7,048	8,477	21,2	953,994	24,414	2132,499	0	202,794	202,794	99,721	0	0	0	0	0	0	0
11:44:47	-132,519	2182,364	12,285	11,963	10,451	7,034	8,449	21,2	953,994	24,414	2132,548	0	202,794	202,794	99,721	0	0	0	0	0	0	0
11:44:47	-311,718	2179,246	12,187	11,963	10,439	7,002	8,421	21,1	952,184	24,414	2132,595	0	202,794	202,794	99,721	0	0	0	0	0	0	0
11:44:47	-171,191	2177,535	12,187	11,914	10,429	6,984	8,392	21,1	952,184	24,414	2132,64	0	202,794	202,794	99,721	0	0	0	0	0	0	0
11:44:47	-224,145	2175,293	12,138	11,914	10,419	6,961	8,364	21,1	952,184	24,414	2132,682	0	202,794	202,794	99,721	0	0	0	0	0	0	0
11:44:47	-295,996	2172,333	11,992	11,767	10,41	6,931	8,336	21,1	952,184	24,414	2132,722	0	202,794	202,794	99,721	0	0	0	0	0	0	0
11:44:47	-225,122	2170,082	11,943	11,718	10,399	6,908	8,308	21,1	952,184	24,414	2132,759	0	202,794	202,794	99,721	0	0	0	0	0	0	0
11:44:47	-271,948	2167,362	11,845	11,621	10,389	6,88	8,28	21,1	952,184	24,414	2132,794	0	202,794	202,794	99,721	0	0	0	0	0	0	0
11:44:47	-159,057	2165,772	11,845	11,621	10,38	6,863	8,253	21,1	952,184	24,414	2132,827	0	202,794	202,794	99,721	0	0	0	0	0	0	0
11:44:47	-221,63	2163,556	11,845	11,621	10,368	6,84	8,225	21,1	952,184	24,414	2132,857	0	202,794	202,794	99,721	0	0	0	0	0	0	0
11:44:47	-340,185	2160,154	11,65	11,572	10,359	6,805	8,197	21,1	952,184	24,414	2132,885	0	202,794	202,794	99,721	0	0	0	0	0	0	0
11:44:47	-177,392	2158,38	11,65	11,523	10,349	6,787	8,169	21,1	952,184	24,414	2132,91	0	202,794	202,794	99,721	0	0	0	0	0	0	0
11:44:47	-206,689	2156,313	11,601	11,425	10,339	6,766	8,142	21,1	952,184	24,414	2132,933	0	201,804	201,804	99,717	0	0	0	0	0	0	0
11:44:47	-280,566	2153,507	11,455	11,377	10,331	6,737	8,114	21,1	952,184	24,414	2132,954	0	201,804	201,804	99,717	0	0	0	0	0	0	0
11:44:47	-189,526	2151,612	11,406	11,23	10,323	6,717	8,087	21,1	952,184	24,414	2132,973	0	201,804	201,804	99,717	0	0	0	0	0	0	0
11:44:47	-188,867	2149,723	11,308	11,181	10,317	6,698	8,06	21,1	952,184	24,414	2132,99	0	201,804	201,804	99,717	0	0	0	0	0	0	0
11:44:47	-281,298	2146,91	11,162	11,084	10,309	6,669	8,032	21,1	952,184	24,414	2133,004	0	201,804	201,804	99,717	0	0	0	0	0	0	0
11:44:47	-97,9	2145,931	11,162	11,084	10,304	6,659	8,005	21,1	952,184	24,414	2133,017	0	201,804	201,804	99,717	0	0	0	0	0	0	0
11:44:47	-191,552	2144,016	11,113	11,035	10,295	6,639	7,979	21,1	952,184	24,414	2133,028	0	201,804	201,804	99,717	0	0	0	0	0	0	0
11:44:47	-148,242	2142,533	11,113	11,084	10,287	6,624	7,952	21,1	952,184	24,414	2133,037	0	201,804	201,804	99,717	0	0	0	0	0	0	0
11:44:47	-118,969	2141,344	11,162	11,084	10,278	6,611	7,926	21,1	952,184	24,414	2133,045	0	201,804	201,804	99,717	0	0	0	0	0	0	0
11:44:47	-28,149	2141,062	11,308	11,181	10,268	6,608	7,9	21,1	952,184	24,414	2133,053	0	201,804	201,804	99,717	0	0	0	0	0	0	0
11:44:47	-213,012	2138,932	11,259	11,181	10,259	6,586	7,874	21,1	952,184	24,414	2133,059	0	201,804	201,804	99,717	0	0	0	0	0	0	0
11:44:47	-227,294	2136,659	11,162	11,181	10,251	6,563	7,848	21,1	952,184	24,414	2133,063	0	201,804	201,804	99,717	0	0	0	0	0	0	0
11:44:47	-83,764	2135,821	11,162	11,084	10,246	6,554	7,823	21,1	952,184	24,414	2133,066	0	201,804	201,804	99,717	0	0	0	0	0	0	0
11:44:47	-129,223	2134,529	11,113	11,035	10,242	6,541	7,798	21,1	952,184	24,414	2133,067	0	201,804	201,804	99,717	0	0	0	0	0	0	0
11:44:47	-251,416	2132,015	10,918	10,84	10,238	6,515	7,773	21,1	952,184	24,414	2132,015	0	201,804	201,804	99,717	0	0	0	0	0	0	0
11:44:47	-150,024	2130,515	10,771	10,742	10,237	6,5	7,748	21,1	952,184	24,414	2130,515	0	201,804	201,804	99,717	0	0	0	0	0	0	0
11:44:47	-69,873	2129,816	10,771	10,693	10,233	6,492	7,723	21,1	952,184	24,414	2129,816	0	201,804	201,804	99,717	0	0	0	0	0	0	0
11:44:47	-155,712	2128,259	10,771	10,693	10,224	6,476	7,699	21,1	952,184	24,414	2128,259	0	201,804	201,804	99,717	0	0	0	0	0	0	0
11:44:47	-39,453	2127,864	10,82	10,742	10,219	6,472	7,675	21,1	952,184	24,414	2127,864	0	201,804	201,804	99,717	0	0	0	0	0	0	0
11:44:47	-158,032	2126,284	10,82	10,693	10,21	6,456	7,651	21,1	952,184	24,414	2126,284	0	201,804	201,804	99,717	0	0	0	0	0	0	0
11:44:47	-85,888	2125,425	10,82	10,742	10,205	6,447	7,627	21,1	952,184	24,414	2125,425	0	201,804	201,804	99,717	0	0	0	0	0	0	0
11:44:47	-131,225	2124,113	10,771	10,742	10,2	6,434	7,604	21,1	952,184	24,414	2124,113	0	201,804	201,804	99,717	0	0	0	0	0	0	0
11:44:47	-73,022	2123,383	10,771	10,693	10,196	6,426	7,581	21,1	952,184	24,414	2123,383	0	201,804	201,804	99,717	0	0	0	0	0	0	0
11:44:47	-74,096	2122,642	10,771	10,693	10,192	6,418	7,558	21,1	952,184	24,414	2122,642	0	201,804	201,804	99,717	0	0	0	0	0	0	0
11:44:47	-148,999	2121,152	10,625	10,547	10,191	6,403	7,535	21,1	952,184	24,414	2121,152	0	201,804	201,804	99,717	0	0	0	0	0	0	0
11:44:47	-164,697	2119,505	10,527	10,498	10,187	6,386	7,513	21,1	952,184	24,414	2119,505	0	201,804	201,804	99,717	0	0	0	0	0	0	0
11:44:47	-11,791	2119,387	10,527	10,498	10,186	6,385	7,491	21,1	952,184	24,414	2119,387	0	201,804	201,804	99,717	0	0	0	0	0	0	0
11:44:47	3,71	2119,424	10,625	10,498	10,181	6,385	7,469	21,1	952,184	24,414	2119,387	0	201,804	201,804	99,717	0	0	0	0	0	0	0
11:44:47	-93,31	2118,491	10,673	10,595	10,174	6,376	7,448	21,1	952,184	24,414	2118,491	0	201,804	201,804	99,717	0	0	0	0	0	0	0
11:44:47	-8,105	2118,41	10,771	10,693	10,168	6,375	7,427	21,1	952,184	24,414	2118,41	0	201,804	201,804	99,717	0	0	0	0	0	0	0
11:44:47	-88,159	2117,528	10,771	10,742	10,163	6,366	7,406	21,1	952,184	24,414	2117,528	0	201,804	201,804	99,717	0	0	0	0	0	0	0
11:44:47	-77,246	2116,756	10,771	10,693	10,159	6,358	7,385	21,1	952,184	24,414	2116,756	0	201,804	201,804	99,717	0	0	0	0	0	0	0
11:44:47	-101,342	2115,742	10,673	10,595	10,158	6,347	7,365	21,1	952,184	24,414	2115,742	0	201,804	201,804	99,717	0	0	0	0	0	0	0
11:44:47	-135,864	2114,384	10,527	10,498	10,158	6,333	7,345	21,1	952,184	24,414	2114,384	0	201,804	201,804	99,717	0	0	0	0	0	0	0
11:44:47	-110,693	2113,277	10,478	10,4	10,154	6,322	7,325	21,1	952,184	24,414	2113,277	0	201,804	201,804	99,717	0	0	0	0	0	0	0
11:44:47	-56,005	2112,717	10,429	10,4	10,154	6,316	7,305	21,1	952,184	24,414	2112,717	0	201,804	201,804	99,717	0	0	0	0	0	0	0
11:44:47	-77,416	2111,942	10,429	10,351	10,149	6,308	7,285	21,1	952,184	24,414	2111,942	0	201,804	201,804	99,717	0	0	0	0	0	0	0
11:44:47	-11,767	2111,825	10,429	10,351	10,149	6,307	7,266	21,1	952,184	24,414	2111,825	0	201,804	201,804	99,717	0	0	0	0	0	0	0
11:44:47	-30,908	2111,516	10,478	10,351	10,144	6,304	7,247	21,1	952,184	24,414	2111,516	0	201,804	201,804	99,717	0	0	0	0	0	0	0
11:44:47	-79,516	2110,721	10,478	10,4	10,14	6,296	7,229	21,1	952,184	24,414	2110,721	0	201,804	201,804	99,717	0	0	0	0	0	0	0
11:44:47	-10,717	2110,613	10,478	10,4	10,139	6,294	7,21	21,1	952,184	24,414	2110,613	0	201,804	201,804	99,717	0	0	0	0	0	0	0
11:44:47	-113,012	2109,483	10,429	10,351	10,135	6,283	7,192	21,1	952,184	24,414	2109,483	0	201,804	201,804	99,717	0	0	0	0	0	0	0
11:44:47	34,521	2109,828	10,478	10,4	10,135	6,286	7,174	21,1	952,184	24,414	2109,484	0	201,804	201,804	99,717	0	0	0	0	0	0	0
11:44:47	-78,271	2109,046	10,478	10,4	10,13	6,278	7,157	21,1	952,184	24,414	2109,046	0	201,804	201,804	99,717	0	0	0	0	0	0	0
11:44:47	-78,466	2108,261	10,478	10,4	10,126	6,27	7,139	21,1	952,184	24,414	2108,261	0	201,804	201,804	99,717	0	0	0	0	0	0	0
11:44:47	-9,643	2108,165	10,478	10,4	10,125	6,269	7,122	21,1	952,184	24,414	2108,165	0	201,804	201,804	99,717	0	0	0	0	0	0	0
11:44:47	-138,452	2106,78	10,478	10,4	10,117	6,255	7,105	21,1	952,184	24,414	2106,78	0	201,804	201,804	99,717	0	0	0	0	0	0	0
11:44:47	35,571	2107,136	10,527	10,498	10,117	6,259	7,089	21,1	952,184	24,414	2106,781	0	201,804	201,804	99,717	0	0	0	0	0	0	0
11:44:47	-125,805	2105,878	10,478	10,498	10,112	6,246	7,072	21,1	952,184	24,414	2105,878	0	201,804	201,804	99,717	0	0	0	0	0	0	0
11:44:47	-9,716	2105,781	10,478	10,351	10,112	6,245	7,056	21,1	952,184	24,414	2105,781	0	201,804	201,804	99,717	0	0	0	0	0	0	0
11:44:47	-70,849	2105,072	10,478	10,4	10,108	6,237	7,04	21,1	952,184	24,414	2105,072	0	201,804	201,804	99,717	0	0	0	0	0	0	0
11:44:47	-9,521	2104,977	10,478	10,351	10,107	6,236	7,024	21,1	952,184	24,414	2104,977	0	201,804	201,804	99,717	0	0	0	0	0	0	0
11:44:47	-45,239	2104,525	10,429	10,351	10,107	6,232	7,009	21,1	952,184	24,414	2104,525	0	201,804	201,804	99,717	0	0	0	0	0	0	0
11:44:47	-90,454	2103,62	10,332	10,205	10,107	6,222	6,993	21,1	952,184	24,414	2103,62	0	201,804	201,804	99,717	0	0	0	0	0	0	0
11:44:47	-125,781	2102,362	10,283	10,205	10,102	6,209	6,978	21,1	952,184	24,414	2102,362	0	201,804	201,804	99,717	0	0	0	0	0	0	0
11:44:47	0	2102,362	10,283	10,156	10,102	6,209	6,963	21,1	952,184	24,414	2102,362	0	201,804	201,804	99,717	0	0	0	0	0	0	0
11:44:47	-81,591	2101,546	10,283	10,205	10,098	6,201	6,948	21,1	952,184	24,414	2101,546	0	201,804	201,804	99,717	0	0	0	0	0	0	0
11:44:47	-90,405	2100,642	10,185	10,156	10,098	6,192	6,933	21,1	952,184	24,414	2100,642	0	201,804	201,804	99,717	0	0	0	0	0	0	0
11:44:47	0	2100,642	10,185	10,156	10,098	6,192	6,918	21,1	952,184	24,414	2100,642	0	201,804	201,804	99,717	0	0	0	0	0	0	0
11:44:47	0	2100,642	10,185	10,156	10,098	6,192	6,904	21,1	952,184	24,414	2100,642	0	201,804	201,804	99,717	0	0	0	0	0	0	0
11:44:47	-80,566	2099,837	10,185	10,156	10,093	6,183	6,89	21,1	952,184	24,414	2099,837	0	201,804	201,804	99,717	0	0	0	0	0	0	0
11:44:47	125,952	2101,096	10,332	10,302	10,093	6,196	6,876	21,1	952,184	24,414	2099,838	0	201,804	201,804	99,717	0	0	0	0	0	0	0
11:44:47	-81,616	2100,28	10,332	10,302	10,088	6,188	6,863	21,1	952,184	24,414	2099,838	0	201,804	201,804	99,717	0	0	0	0	0	0	0
11:44:47	17,407	2100,454	10,429	10,351	10,084	6,19	6,85	21,1	952,184	24,414	2099,838	0	201,804	201,804	99,717	0	0	0	0	0	0	0
11:44:47	-8,618	2100,368	10,429	10,351	10,083	6,189	6,837	21,1	952,184	24,414	2099,839	0	201,804	201,804	99,717	0	0	0	0	0	0	0
11:44:47	-164,453	2098,723	10,332	10,302	10,079	6,172	6,824	21,1	952,184	24,414	2098,723	0	201,804	201,804	99,717	0	0	0	0	0	0	0
11:44:48	80,737	2099,531	10,429	10,351	10,079	6,18	6,811	21,1	952,184	24,414	2098,724	0	201,804	201,804	99,717	0	0	0	0	0	0	0
11:44:48	-90,405	2098,627	10,332	10,351	10,079	6,171	6,799	21,1	952,184	24,414	2098,627	0	201,804	201,804	99,717	0	0	0	0	0	0	0
11:44:48	-74,023	2097,886	10,332	10,351	10,074	6,163	6,786	21,1	952,184	24,414	2097,886	0	201,804	201,804	99,717	0	0	0	0	0	0	0
11:44:48	-53,833	2097,348	10,283	10,156	10,074	6,158	6,774	21,1	952,184	24,414	2097,348	0	201,804	201,804	99,717	0	0	0	0	0	0	0
11:44:48	0	2097,348	10,283	10,156	10,074	6,158	6,762	21,1	952,184	24,414	2097,348	0	201,804	201,804	99,717	0	0	0	0	0	0	0
11:44:48	45,19	2097,8	10,332	10,302	10,074	6,162	6,75	21,1	952,184	24,414	2097,348	0	201,804	201,804	99,717	0	0	0	0	0	0	0
11:44:48	-119,262	2096,607	10,283	10,205	10,07	6,15	6,738	21,1	952,184	24,414	2096,607	0	201,804	201,804	99,717	0	0	0	0	0	0	0
11:44:48	-98,925	2095,618	10,185	10,009	10,069	6,14	6,726	21,1	952,184	24,414	2095,618	0	201,804	201,804	99,717	0	0	0	0	0	0	0
11:44:48	0	2095,618	10,185	10,058	10,069	6,14	6,715	21,1	952,184	24,414	2095,618	0	201,804	201,804	99,717	0	0	0	0	0	0	0
11:44:48	90,356	2096,522	10,283	10,156	10,069	6,149	6,704	21,1	952,184	24,414	2095,619	0	201,804	201,804	99,717	0	0	0	0	0	0	0
11:44:48	-164,404	2094,877	10,185	10,156	10,065	6,132	6,693	21,1	952,184	24,414	2094,877	0	201,804	201,804	99,717	0	0	0	0	0	0	0
11:44:48	-8,447	2094,793	10,185	10,058	10,065	6,131	6,682	21,1	952,184	24,414	2094,793	0	201,804	201,804	99,717	0	0	0	0	0	0	0
11:44:48	0	2094,793	10,185	10,058	10,065	6,131	6,671	21,1	952,184	24,414	2094,793	0	201,804	201,804	99,717	0	0	0	0	0	0	0
11:44:48	-45,19	2094,341	10,136	10,058	10,065	6,127	6,66	21,1	952,184	24,414	2094,341	0	201,804	201,804	99,717	0	0	0	0	0	0	0
11:44:48	-30,078	2094,04	10,185	10,156	10,06	6,124	6,65	21,1	952,184	24,414	2094,04	0	201,804	201,804	99,717	0	0	0	0	0	0	0
11:44:48	-7,373	2093,967	10,185	10,009	10,06	6,123	6,639	21,1	952,184	24,414	2093,967	0	201,804	201,804	99,717	0	0	0	0	0	0	0
11:44:48	-45,166	2093,515	10,136	10,009	10,06	6,118	6,629	21,1	952,184	24,414	2093,515	0	201,804	201,804	99,717	0	0	0	0	0	0	0
11:44:48	0	2093,515	10,136	10,009	10,06	6,118	6,619	21,1	952,184	24,414	2093,515	0	201,804	201,804	99,717	0	0	0	0	0	0	0
11:44:48	-77,416	2092,741	10,136	10,058	10,055	6,11	6,609	21,1	952,184	24,414	2092,741	0	201,804	201,804	99,717	0	0	0	0	0	0	0
11:44:48	-90,307	2091,838	10,039	10,009	10,055	6,101	6,599	21,1	952,184	24,414	2091,838	0	201,804	201,804	99,717	0	0	0	0	0	0	0
11:44:48	82,763	2092,665	10,136	10,009	10,055	6,109	6,59	21,1	952,184	24,414	2091,838	0	201,804	201,804	99,717	0	0	0	0	0	0	0
11:44:48	0	2092,665	10,136	10,058	10,055	6,109	6,58	21,1	952,184	24,414	2091,839	0	201,804	201,804	99,717	0	0	0	0	0	0	0
11:44:48	-90,307	2091,762	10,039	10,009	10,055	6,1	6,571	21,1	952,184	24,414	2091,762	0	201,804	201,804	99,717	0	0	0	0	0	0	0
11:44:48	0	2091,762	10,039	9,961	10,055	6,1	6,562	21,1	952,184	24,414	2091,762	0	201,804	201,804	99,717	0	0	0	0	0	0	0
11:44:48	-45,166	2091,311	9,99	9,961	10,055	6,095	6,552	21	953,994	24,414	2091,311	0	201,804	201,804	99,717	0	0	0	0	0	0	0
11:44:48	-4,101	2091,27	9,99	9,961	10,055	6,095	6,543	21	953,994	24,414	2091,27	0	201,804	201,804	99,717	0	0	0	0	0	0	0
11:44:48	0	2091,27	9,99	9,961	10,055	6,095	6,535	21	953,994	24,414	2091,27	0	201,804	201,804	99,717	0	0	0	0	0	0	0
11:44:48	45,117	2091,721	10,039	9,961	10,055	6,1	6,526	21	953,994	24,414	2091,27	0	201,804	201,804	99,717	0	0	0	0	0	0	0
11:44:48	-121,264	2090,508	9,99	9,863	10,051	6,087	6,517	21	953,994	24,414	2090,508	0	201,804	201,804	99,717	0	0	0	0	0	0	0
11:44:48	45,141	2090,96	10,039	10,058	10,051	6,092	6,509	21	953,994	24,414	2090,509	0	201,804	201,804	99,717	0	0	0	0	0	0	0
11:44:48	-7,543	2090,884	10,039	10,009	10,05	6,091	6,501	21	953,994	24,414	2090,509	0	201,804	201,804	99,717	0	0	0	0	0	0	0
11:44:48	-77,221	2090,112	10,039	10,009	10,046	6,083	6,493	21	953,994	24,414	2090,112	0	201,804	201,804	99,717	0	0	0	0	0	0	0
11:44:48	82,69	2090,939	10,136	10,009	10,045	6,092	6,485	21	953,994	24,414	2090,113	0	201,804	201,804	99,717	0	0	0	0	0	0	0
11:44:48	-32,08	2090,618	10,185	10,156	10,041	6,088	6,477	21	953,994	24,414	2090,113	0	201,804	201,804	99,717	0	0	0	0	0	0	0
11:44:48	0	2090,618	10,185	10,156	10,041	6,088	6,469	21	953,994	24,414	2090,114	0	201,278	201,278	99,714	0	0	0	0	0	0	0
11:44:48	90,283	2091,521	10,283	10,058	10,041	6,098	6,462	21	953,994	24,414	2090,115	0	201,278	201,278	99,714	0	0	0	0	0	0	0
11:44:48	-135,4	2090,167	10,136	9,961	10,041	6,084	6,455	21	953,994	24,414	2090,115	0	201,278	201,278	99,714	0	0	0	0	0	0	0
11:44:48	0	2090,167	10,136	9,863	10,041	6,084	6,447	21	953,994	24,414	2090,115	0	201,278	201,278	99,714	0	0	0	0	0	0	0
11:44:48	-6,518	2090,102	10,136	9,961	10,041	6,083	6,44	21	953,994	24,414	2090,102	0	201,278	201,278	99,714	0	0	0	0	0	0	0
11:44:48	-77,172	2089,33	10,136	9,863	10,036	6,075	6,433	21	953,994	24,414	2089,33	0	201,278	201,278	99,714	0	0	0	0	0	0	0
11:44:48	0	2089,33	10,136	9,863	10,036	6,075	6,426	21	953,994	24,414	2089,33	0	201,278	201,278	99,714	0	0	0	0	0	0	0
11:44:48	-90,234	2088,428	10,039	9,863	10,036	6,066	6,419	21	953,994	24,414	2088,428	0	201,278	201,278	99,714	0	0	0	0	0	0	0
11:44:48	-45,117	2087,976	9,99	9,668	10,036	6,061	6,412	21	953,994	24,414	2087,976	0	201,278	201,278	99,714	0	0	0	0	0	0	0
11:44:48	0	2087,976	9,99	9,814	10,036	6,061	6,405	21	953,994	24,414	2087,976	0	201,278	201,278	99,714	0	0	0	0	0	0	0
11:44:48	-85,986	2087,117	9,99	9,814	10,031	6,052	6,398	21	953,994	24,414	2087,117	0	201,278	201,278	99,714	0	0	0	0	0	0	0
11:44:48	0	2087,117	9,99	9,814	10,031	6,052	6,391	21	953,994	24,414	2087,117	0	201,278	201,278	99,714	0	0	0	0	0	0	0
11:44:48	57,08	2087,687	10,136	10,156	10,027	6,058	6,385	21	953,994	24,414	2087,117	0	201,278	201,278	99,714	0	0	0	0	0	0	0
11:44:48	38,598	2088,073	10,185	10,205	10,027	6,062	6,379	21	953,994	24,414	2087,118	0	201,278	201,278	99,714	0	0	0	0	0	0	0
11:44:48	-135,327	2086,72	10,039	9,961	10,027	6,048	6,372	21	953,994	24,414	2086,72	0	201,278	201,278	99,714	0	0	0	0	0	0	0
11:44:48	10,742	2086,827	10,136	10,058	10,022	6,049	6,366	21	953,994	24,414	2086,72	0	201,278	201,278	99,714	0	0	0	0	0	0	0
11:44:48	-135,302	2085,474	9,99	9,863	10,022	6,035	6,359	21	953,994	24,414	2085,474	0	201,278	201,278	99,714	0	0	0	0	0	0	0
11:44:48	0	2085,474	9,99	9,863	10,022	6,035	6,353	21	953,994	24,414	2085,474	0	201,278	201,278	99,714	0	0	0	0	0	0	0
11:44:48	-45,117	2085,023	9,941	9,863	10,022	6,031	6,347	21	953,994	24,414	2085,023	0	201,278	201,278	99,714	0	0	0	0	0	0	0
11:44:48	-95,458	2084,069	9,843	9,814	10,022	6,021	6,34	21	953,994	24,414	2084,069	0	201,278	201,278	99,714	0	0	0	0	0	0	0
11:44:48	9,667	2084,165	9,941	9,814	10,017	6,022	6,334	21	953,994	24,414	2084,069	0	201,278	201,278	99,714	0	0	0	0	0	0	0
11:44:48	95,654	2085,122	10,136	10,058	10,012	6,032	6,328	21	953,994	24,414	2084,07	0	201,278	201,278	99,714	0	0	0	0	0	0	0
11:44:48	-135,302	2083,769	9,99	9,863	10,012	6,018	6,322	21	953,994	24,414	2083,769	0	201,278	201,278	99,714	0	0	0	0	0	0	0
11:44:48	-125,61	2082,513	9,941	9,716	10,008	6,005	6,316	21	953,994	24,414	2082,513	0	201,278	201,278	99,714	0	0	0	0	0	0	0
11:44:48	45,092	2082,964	9,99	9,863	10,008	6,009	6,31	21	953,994	24,414	2082,513	0	201,278	201,278	99,714	0	0	0	0	0	0	0
11:44:48	-50,366	2082,46	9,941	9,863	10,008	6,004	6,304	21	953,994	24,414	2082,46	0	201,278	201,278	99,714	0	0	0	0	0	0	0
11:44:48	0	2082,46	9,941	9,814	10,008	6,004	6,298	21	953,994	24,414	2082,46	0	201,278	201,278	99,714	0	0	0	0	0	0	0
11:44:48	-90,161	2081,558	9,843	9,814	10,008	5,995	6,292	21	953,994	24,414	2081,558	0	201,278	201,278	99,714	0	0	0	0	0	0	0
11:44:48	-80,517	2080,753	9,843	9,716	10,003	5,987	6,286	21	953,994	24,414	2080,753	0	201,278	201,278	99,714	0	0	0	0	0	0	0
11:44:48	90,161	2081,655	9,941	9,814	10,003	5,996	6,28	21	953,994	24,414	2080,754	0	201,278	201,278	99,714	0	0	0	0	0	0	0
11:44:48	-81,567	2080,839	9,941	9,961	9,998	5,988	6,275	21	953,994	24,414	2080,754	0	201,278	201,278	99,714	0	0	0	0	0	0	0
11:44:48	84,863	2081,688	10,039	10,009	9,998	5,996	6,269	21	953,994	24,414	2080,755	0	201,278	201,278	99,714	0	0	0	0	0	0	0
11:44:48	-80,517	2080,883	10,039	10,009	9,993	5,988	6,264	21	953,994	24,414	2080,755	0	201,278	201,278	99,714	0	0	0	0	0	0	0
11:44:48	0	2080,883	10,039	10,009	9,993	5,988	6,258	21	953,994	24,414	2080,755	0	201,278	201,278	99,714	0	0	0	0	0	0	0
11:44:48	-5,444	2080,828	10,039	9,961	9,993	5,987	6,253	21	953,994	24,414	2080,756	0	201,278	201,278	99,714	0	0	0	0	0	0	0
11:44:48	-39,648	2080,432	9,99	9,863	9,993	5,983	6,248	21	953,994	24,414	2080,432	0	201,278	201,278	99,714	0	0	0	0	0	0	0
11:44:48	45,092	2080,883	10,039	9,961	9,993	5,988	6,243	21	953,994	24,414	2080,432	0	201,278	201,278	99,714	0	0	0	0	0	0	0
11:44:48	-95,605	2079,927	9,941	9,863	9,993	5,978	6,237	21	953,994	24,414	2079,927	0	201,278	201,278	99,714	0	0	0	0	0	0	0
11:44:48	-170,458	2078,222	9,843	9,716	9,989	5,961	6,232	21	953,994	24,414	2078,222	0	201,278	201,278	99,714	0	0	0	0	0	0	0
11:44:48	90,112	2079,123	9,941	9,863	9,989	5,97	6,227	21	953,994	24,414	2078,223	0	201,278	201,278	99,714	0	0	0	0	0	0	0
11:44:48	45,068	2079,574	9,99	9,961	9,989	5,974	6,222	21	953,994	24,414	2078,224	0	201,278	201,278	99,714	0	0	0	0	0	0	0
11:44:48	0	2079,574	9,99	9,863	9,989	5,974	6,217	21	953,994	24,414	2078,226	0	201,278	201,278	99,714	0	0	0	0	0	0	0
11:44:48	-135,18	2078,222	9,843	9,716	9,989	5,961	6,212	21	953,994	24,414	2078,222	0	201,278	201,278	99,714	0	0	0	0	0	0	0
11:44:48	0	2078,222	9,843	9,716	9,989	5,961	6,207	21	953,994	24,414	2078,222	0	201,278	201,278	99,714	0	0	0	0	0	0	0
11:44:48	90,112	2079,123	9,941	9,863	9,989	5,97	6,202	21	953,994	24,414	2078,223	0	201,278	201,278	99,714	0	0	0	0	0	0	0
11:44:48	-90,112	2078,222	9,843	9,716	9,989	5,961	6,198	21	953,994	24,414	2078,222	0	201,278	201,278	99,714	0	0	0	0	0	0	0
11:44:48	90,112	2079,123	9,941	9,814	9,989	5,97	6,193	21	953,994	24,414	2078,223	0	201,278	201,278	99,714	0	0	0	0	0	0	0
11:44:48	-82,641	2078,297	9,941	9,716	9,984	5,961	6,189	21	953,994	24,414	2078,223	0	201,278	201,278	99,714	0	0	0	0	0	0	0
11:44:48	45,068	2078,747	9,99	9,716	9,984	5,966	6,184	21	953,994	24,414	2078,223	0	201,278	201,278	99,714	0	0	0	0	0	0	0
11:44:48	135,205	2080,099	10,136	9,961	9,984	5,98	6,18	21	953,994	24,414	2078,225	0	201,278	201,278	99,714	0	0	0	0	0	0	0
11:44:48	-135,205	2078,747	9,99	9,814	9,984	5,966	6,176	21	953,994	24,414	2078,226	0	201,278	201,278	99,714	0	0	0	0	0	0	0
11:44:48	45,068	2079,198	10,039	9,863	9,984	5,971	6,172	21	953,994	24,414	2078,227	0	201,278	201,278	99,714	0	0	0	0	0	0	0
11:44:48	0	2079,198	10,039	9,863	9,984	5,971	6,168	21	953,994	24,414	2078,228	0	201,278	201,278	99,714	0	0	0	0	0	0	0
11:44:48	0	2079,198	10,039	9,863	9,984	5,971	6,164	21	953,994	24,414	2078,229	0	201,278	201,278	99,714	0	0	0	0	0	0	0
11:44:48	0	2079,198	10,039	9,961	9,984	5,971	6,16	21	953,994	24,414	2078,23	0	201,278	201,278	99,714	0	0	0	0	0	0	0
11:44:48	-45,068	2078,747	9,99	9,863	9,984	5,966	6,157	21	953,994	24,414	2078,23	0	201,278	201,278	99,714	0	0	0	0	0	0	0
11:44:48	0	2078,747	9,99	9,814	9,984	5,966	6,153	21	953,994	24,414	2078,231	0	201,278	201,278	99,714	0	0	0	0	0	0	0
11:44:48	0	2078,747	9,99	9,814	9,984	5,966	6,149	21	953,994	24,414	2078,231	0	201,278	201,278	99,714	0	0	0	0	0	0	0
11:44:48	-45,068	2078,297	9,941	9,716	9,984	5,961	6,145	21	953,994	24,414	2078,231	0	201,278	201,278	99,714	0	0	0	0	0	0	0
11:44:48	90,136	2079,198	10,039	9,961	9,984	5,971	6,142	21	953,994	24,414	2078,232	0	201,278	201,278	99,714	0	0	0	0	0	0	0
11:44:48	-45,068	2078,747	9,99	9,863	9,984	5,966	6,139	21	953,994	24,414	2078,233	0	201,278	201,278	99,714	0	0	0	0	0	0	0
11:44:48	0	2078,747	9,99	9,814	9,984	5,966	6,135	21	953,994	24,414	2078,233	0	201,278	201,278	99,714	0	0	0	0	0	0	0
11:44:48	0	2078,747	9,99	9,863	9,984	5,966	6,132	21	953,994	24,414	2078,234	0	201,278	201,278	99,714	0	0	0	0	0	0	0
11:44:48	-45,068	2078,297	9,941	9,716	9,984	5,961	6,129	21	953,994	24,414	2078,234	0	201,278	201,278	99,714	0	0	0	0	0	0	0
11:44:48	45,068	2078,747	9,99	9,863	9,984	5,966	6,125	21	953,994	24,414	2078,234	0	201,278	201,278	99,714	0	0	0	0	0	0	0
11:44:48	0	2078,747	9,99	9,863	9,984	5,966	6,122	21	953,994	24,414	2078,235	0	201,278	201,278	99,714	0	0	0	0	0	0	0
11:44:48	0	2078,747	9,99	10,009	9,984	5,966	6,119	21	953,994	24,414	2078,235	0	201,278	201,278	99,714	0	0	0	0	0	0	0
11:44:49	0	2078,747	9,99	9,961	9,984	5,966	6,116	21	953,994	24,414	2078,236	0	201,278	201,278	99,714	0	0	0	0	0	0	0
11:44:49	-45,068	2078,297	9,941	9,814	9,984	5,961	6,113	21	953,994	24,414	2078,236	0	201,278	201,278	99,714	0	0	0	0	0	0	0
11:44:49	90,136	2079,198	10,039	10,009	9,984	5,971	6,11	21	953,994	24,414	2078,237	0	201,278	201,278	99,714	0	0	0	0	0	0	0
11:44:49	-90,136	2078,297	9,941	9,863	9,984	5,961	6,107	21	953,994	24,414	2078,237	0	201,278	201,278	99,714	0	0	0	0	0	0	0
11:44:49	0	2078,297	9,941	9,863	9,984	5,961	6,105	21	953,994	24,414	2078,237	0	201,278	201,278	99,714	0	0	0	0	0	0	0
11:44:49	45,068	2078,747	9,99	9,961	9,984	5,966	6,102	21	953,994	24,414	2078,237	0	201,278	201,278	99,714	0	0	0	0	0	0	0
11:44:49	0	2078,747	9,99	9,863	9,984	5,966	6,099	21	953,994	24,414	2078,238	0	201,278	201,278	99,714	0	0	0	0	0	0	0
11:44:49	0	2078,747	9,99	9,863	9,984	5,966	6,097	21	953,994	24,414	2078,238	0	201,278	201,278	99,714	0	0	0	0	0	0	0
11:44:49	45,068	2079,198	10,039	10,058	9,984	5,971	6,094	21	953,994	24,414	2078,239	0	201,278	201,278	99,714	0	0	0	0	0	0	0
11:44:49	135,229	2080,55	10,185	10,205	9,984	5,985	6,092	21	953,994	24,414	2078,241	0	201,278	201,278	99,714	0	0	0	0	0	0	0
11:44:49	135,253	2081,903	10,332	10,351	9,984	5,999	6,09	21	953,994	24,414	2078,245	0	201,278	201,278	99,714	0	0	0	0	0	0	0
11:44:49	398,437	2085,887	10,673	10,84	9,989	6,04	6,089	21	953,994	24,414	2078,252	0	201,278	201,278	99,714	0	0	0	0	0	0	0
11:44:49	315,942	2089,047	11,015	11,181	9,989	6,072	6,089	21	953,994	24,414	2078,263	0	201,278	201,278	99,714	0	0	0	0	0	0	0
11:44:49	437,451	2093,421	11,308	11,572	9,998	6,117	6,089	21	953,994	24,414	2078,278	0	201,278	201,278	99,714	0	0	0	0	0	0	0
11:44:49	444,067	2097,862	11,601	11,914	10,008	6,163	6,091	21	953,994	24,414	2078,298	0	201,278	201,278	99,714	0	0	0	0	0	0	0
11:44:49	557,251	2103,434	11,845	12,109	10,027	6,22	6,093	21	953,994	24,414	2078,323	0	201,278	201,278	99,714	0	0	0	0	0	0	0
11:44:49	552,978	2108,964	11,992	12,353	10,05	6,277	6,097	21	953,994	24,414	2078,354	0	201,278	201,278	99,714	0	0	0	0	0	0	0
11:44:49	454,687	2113,511	11,943	12,451	10,079	6,324	6,101	21	953,994	24,414	2078,389	0	201,278	201,278	99,714	0	0	0	0	0	0	0
11:44:49	690,991	2120,421	12,138	12,549	10,108	6,396	6,107	21	953,994	24,414	2078,431	0	201,278	201,278	99,714	0	0	0	0	0	0	0
11:44:49	554,76	2125,969	12,041	12,646	10,144	6,453	6,114	21	953,994	24,414	2078,478	0	201,278	201,278	99,714	0	0	0	0	0	0	0
11:44:49	598,779	2131,956	11,992	12,841	10,181	6,515	6,122	21	953,994	24,414	2078,532	0	201,278	201,278	99,714	0	0	0	0	0	0	0
11:44:49	634,594	2138,302	12,041	12,988	10,214	6,58	6,131	21	953,994	24,414	2078,592	0	201,278	201,278	99,714	0	0	0	0	0	0	0
11:44:49	988,867	2148,191	12,48	13,232	10,247	6,682	6,142	21	953,994	24,414	2078,661	0	201,278	201,278	99,714	0	0	0	0	0	0	0
11:44:49	801,831	2156,209	12,675	13,72	10,282	6,765	6,154	21	953,994	24,414	2078,739	0	201,278	201,278	99,714	0	0	0	0	0	0	0
11:44:49	831,543	2164,525	12,92	13,769	10,317	6,85	6,167	21	953,994	24,414	2078,825	0	201,278	201,278	99,714	0	0	0	0	0	0	0
11:44:49	884,35	2173,368	13,261	14,258	10,349	6,941	6,183	21	953,994	24,414	2078,919	0	201,278	201,278	99,714	0	0	0	0	0	0	0
11:44:49	786,132	2181,23	13,506	14,502	10,38	7,022	6,199	21	953,994	24,414	2079,022	0	201,278	201,278	99,714	0	0	0	0	0	0	0
11:44:49	953,881	2190,768	13,799	14,795	10,419	7,121	6,217	21	953,994	24,414	2079,133	0	201,278	201,278	99,714	0	0	0	0	0	0	0
11:44:49	794,458	2198,713	13,945	15,088	10,456	7,203	6,237	21	953,994	24,414	2079,253	0	201,278	201,278	99,714	0	0	0	0	0	0	0
11:44:49	1000,146	2208,714	14,238	15,185	10,497	7,306	6,257	21	953,994	24,414	2079,382	0	201,278	201,278	99,714	0	0	0	0	0	0	0
11:44:49	752,343	2216,238	14,238	15,088	10,54	7,383	6,28	21	953,994	24,414	2079,519	0	201,278	201,278	99,714	0	0	0	0	0	0	0
11:44:49	778,93	2224,027	14,287	15,185	10,581	7,464	6,303	21	953,994	24,414	2079,664	0	201,278	201,278	99,714	0	0	0	0	0	0	0
11:44:49	731,127	2231,338	14,238	15,185	10,625	7,539	6,327	21	953,994	24,414	2079,815	0	201,278	201,278	99,714	0	0	0	0	0	0	0
11:44:49	722,876	2238,567	14,287	15,136	10,663	7,614	6,352	21	953,994	24,414	2079,974	0	201,127	201,127	99,714	0	0	0	0	0	0	0
11:44:49	922,876	2247,796	14,58	15,429	10,7	7,709	6,379	21	953,994	24,414	2080,142	0	201,127	201,127	99,714	0	0	0	0	0	0	0
11:44:49	906,909	2256,865	14,922	15,722	10,733	7,802	6,407	21	953,994	24,414	2080,319	0	201,127	201,127	99,714	0	0	0	0	0	0	0
11:44:49	717,675	2264,042	15,068	16,015	10,766	7,876	6,436	21	953,994	24,414	2080,502	0	201,127	201,127	99,714	0	0	0	0	0	0	0
11:44:49	900,244	2273,044	15,41	16,308	10,799	7,969	6,466	21	953,994	24,414	2080,695	0	201,127	201,127	99,714	0	0	0	0	0	0	0
11:44:49	846,533	2281,51	15,605	16,406	10,836	8,056	6,497	21	953,994	24,414	2080,896	0	201,127	201,127	99,714	0	0	0	0	0	0	0
11:44:49	718,31	2288,693	15,752	16,406	10,869	8,13	6,529	21	953,994	24,414	2081,103	0	201,127	201,127	99,714	0	0	0	0	0	0	0
11:44:49	527,221	2293,965	15,605	16,504	10,906	8,185	6,561	21	953,994	24,414	2081,316	0	201,127	201,127	99,714	0	0	0	0	0	0	0
11:44:49	842,822	2302,393	15,703	16,552	10,949	8,272	6,595	21	953,994	24,414	2081,537	0	201,127	201,127	99,714	0	0	0	0	0	0	0
11:44:49	655,395	2308,947	15,605	16,406	10,991	8,339	6,629	21	953,994	24,414	2081,765	0	201,127	201,127	99,714	0	0	0	0	0	0	0
11:44:49	484,716	2313,794	15,41	16,357	11,029	8,389	6,664	21	953,994	24,414	2081,997	0	201,127	201,127	99,714	0	0	0	0	0	0	0
11:44:49	990,893	2323,703	15,752	16,504	11,067	8,491	6,699	21	953,994	24,414	2082,238	0	201,127	201,127	99,714	0	0	0	0	0	0	0
11:44:49	595,874	2329,662	15,752	16,552	11,1	8,553	6,736	21	953,994	24,414	2082,486	0	201,127	201,127	99,714	0	0	0	0	0	0	0
11:44:49	889,111	2338,553	16,093	16,894	11,132	8,644	6,773	21	953,994	24,414	2082,742	0	201,127	201,127	99,714	0	0	0	0	0	0	0
11:44:49	925,708	2347,81	16,533	17,187	11,161	8,74	6,812	21	953,994	24,414	2083,007	0	201,127	201,127	99,714	0	0	0	0	0	0	0
11:44:49	697,485	2354,785	16,728	17,285	11,19	8,812	6,851	21	953,994	24,414	2083,279	0	201,127	201,127	99,714	0	0	0	0	0	0	0
11:44:49	746,313	2362,248	16,924	17,578	11,221	8,889	6,891	21	953,994	24,414	2083,558	0	201,127	201,127	99,714	0	0	0	0	0	0	0
11:44:49	701,123	2369,259	17,07	17,724	11,253	8,961	6,931	21	953,994	24,414	2083,843	0	201,127	201,127	99,714	0	0	0	0	0	0	0
11:44:49	721,826	2376,478	17,217	17,724	11,286	9,035	6,973	21	953,994	24,414	2084,136	0	201,127	201,127	99,714	0	0	0	0	0	0	0
11:44:49	650,317	2382,981	17,314	17,822	11,317	9,102	7,014	21	953,994	24,414	2084,435	0	201,127	201,127	99,714	0	0	0	0	0	0	0
11:44:49	674,951	2389,73	17,51	18,066	11,345	9,172	7,057	21	953,994	24,414	2084,74	0	201,127	201,127	99,714	0	0	0	0	0	0	0
11:44:49	531,298	2395,043	17,558	18,115	11,372	9,227	7,099	21	953,994	24,414	2085,051	0	201,127	201,127	99,714	0	0	0	0	0	0	0
11:44:49	643,53	2401,479	17,705	18,164	11,401	9,293	7,142	21	953,994	24,414	2085,367	0	201,127	201,127	99,714	0	0	0	0	0	0	0
11:44:49	730,908	2408,788	18,047	18,506	11,423	9,368	7,186	21	953,994	24,414	2085,69	0	201,127	201,127	99,714	0	0	0	0	0	0	0
11:44:49	560,693	2414,395	18,193	18,603	11,447	9,426	7,23	21	953,994	24,414	2086,019	0	201,127	201,127	99,714	0	0	0	0	0	0	0
11:44:49	685,693	2421,252	18,486	18,799	11,47	9,497	7,274	21	953,994	24,414	2086,354	0	201,127	201,127	99,714	0	0	0	0	0	0	0
11:44:49	611,303	2427,365	18,681	18,945	11,494	9,56	7,319	21	953,994	24,414	2086,695	0	201,127	201,127	99,714	0	0	0	0	0	0	0
11:44:49	316,918	2430,534	18,535	18,799	11,519	9,593	7,364	21	953,994	24,414	2087,039	0	201,127	201,127	99,714	0	0	0	0	0	0	0
11:44:49	451,025	2435,044	18,486	18,701	11,547	9,639	7,408	21	953,994	24,414	2087,387	0	201,127	201,127	99,714	0	0	0	0	0	0	0
11:44:49	286,84	2437,912	18,291	18,603	11,574	9,669	7,453	21	953,994	24,414	2087,738	0	201,127	201,127	99,714	0	0	0	0	0	0	0
11:44:49	530,883	2443,221	18,34	18,603	11,602	9,723	7,497	21	953,994	24,414	2088,093	0	201,127	201,127	99,714	0	0	0	0	0	0	0
11:44:49	418,896	2447,41	18,34	18,652	11,625	9,767	7,542	21	953,994	24,414	2088,452	0	201,127	201,127	99,714	0	0	0	0	0	0	0
11:44:49	490,087	2452,311	18,486	18,799	11,645	9,817	7,586	21	953,994	24,414	2088,816	0	201,127	201,127	99,714	0	0	0	0	0	0	0
11:44:49	537,817	2457,689	18,633	18,847	11,667	9,873	7,631	21	953,994	24,414	2089,185	0	201,127	201,127	99,714	0	0	0	0	0	0	0
11:44:49	444,238	2462,132	18,828	19,189	11,682	9,918	7,676	21	953,994	24,414	2089,558	0	201,127	201,127	99,714	0	0	0	0	0	0	0
11:44:49	460,009	2466,732	18,974	19,189	11,7	9,966	7,721	21	953,994	24,414	2089,935	0	201,127	201,127	99,714	0	0	0	0	0	0	0
11:44:49	440,332	2471,135	19,17	19,482	11,714	10,011	7,766	21	953,994	24,414	2090,316	0	201,127	201,127	99,714	0	0	0	0	0	0	0
11:44:49	470,19	2475,837	19,316	19,531	11,732	10,06	7,811	21	953,994	24,414	2090,702	0	201,127	201,127	99,714	0	0	0	0	0	0	0
11:44:49	285,4	2478,691	19,267	19,385	11,751	10,089	7,855	21	953,994	24,414	2091,09	0	201,127	201,127	99,714	0	0	0	0	0	0	0
11:44:49	335,864	2482,05	19,267	19,385	11,77	10,124	7,9	21	953,994	24,414	2091,481	0	201,127	201,127	99,714	0	0	0	0	0	0	0
11:44:49	237,792	2484,428	19,17	19,336	11,789	10,148	7,944	21	953,994	24,414	2091,874	0	201,127	201,127	99,714	0	0	0	0	0	0	0
11:44:49	254,711	2486,975	19,17	19,385	11,803	10,175	7,988	21	953,994	24,414	2092,269	0	201,127	201,127	99,714	0	0	0	0	0	0	0
11:44:49	286,376	2489,838	19,121	19,336	11,822	10,204	8,031	21	953,994	24,414	2092,666	0	201,127	201,127	99,714	0	0	0	0	0	0	0
11:44:49	334,716	2493,186	19,121	19,336	11,841	10,239	8,075	21	953,994	24,414	2093,066	0	201,127	201,127	99,714	0	0	0	0	0	0	0
11:44:49	215,283	2495,338	19,17	19,336	11,85	10,261	8,117	21	953,994	24,414	2093,469	0	201,127	201,127	99,714	0	0	0	0	0	0	0
11:44:49	497,46	2500,313	19,512	19,678	11,859	10,312	8,16	21	953,994	24,414	2093,876	0	201,127	201,127	99,714	0	0	0	0	0	0	0
11:44:49	346,484	2503,778	19,609	19,726	11,874	10,348	8,203	21	953,994	24,414	2094,286	0	201,127	201,127	99,714	0	0	0	0	0	0	0
11:44:49	167,993	2505,458	19,609	19,726	11,883	10,365	8,246	21	953,994	24,414	2094,697	0	201,127	201,127	99,714	0	0	0	0	0	0	0
11:44:49	357,836	2509,036	19,804	20,068	11,892	10,402	8,288	21	953,994	24,414	2095,111	0	201,127	201,127	99,714	0	0	0	0	0	0	0
11:44:49	205,078	2511,087	19,756	19,873	11,907	10,423	8,33	21	953,994	24,414	2095,527	0	201,127	201,127	99,714	0	0	0	0	0	0	0
11:44:49	158,642	2512,673	19,658	19,726	11,921	10,439	8,371	21	953,994	24,414	2095,944	0	201,127	201,127	99,714	0	0	0	0	0	0	0
11:44:49	119,458	2513,868	19,609	19,678	11,93	10,452	8,412	21	953,994	24,414	2096,362	0	201,127	201,127	99,714	0	0	0	0	0	0	0
11:44:49	299,975	2516,868	19,658	19,726	11,945	10,483	8,453	21	953,994	24,414	2096,783	0	201,127	201,127	99,714	0	0	0	0	0	0	0
11:44:49	121,557	2518,083	19,609	19,824	11,954	10,495	8,493	21	953,994	24,414	2097,204	0	201,127	201,127	99,714	0	0	0	0	0	0	0
11:44:49	169,042	2519,774	19,609	19,678	11,964	10,513	8,532	21	953,994	24,414	2097,627	0	201,127	201,127	99,714	0	0	0	0	0	0	0
11:44:49	308,471	2522,859	19,756	19,824	11,973	10,544	8,572	21	953,994	24,414	2098,052	0	201,127	201,127	99,714	0	0	0	0	0	0	0
11:44:49	215,551	2525,014	19,804	19,824	11,982	10,567	8,611	21	953,994	24,414	2098,479	0	201,127	201,127	99,714	0	0	0	0	0	0	0
11:44:49	38,085	2525,395	19,756	19,726	11,987	10,571	8,649	21	953,994	24,414	2098,906	0	201,127	201,127	99,714	0	0	0	0	0	0	0
11:44:49	357,226	2528,967	19,951	20,068	11,997	10,607	8,688	21	953,994	24,414	2099,336	0	201,127	201,127	99,714	0	0	0	0	0	0	0
11:44:49	85,595	2529,823	19,951	20,019	12,001	10,616	8,725	21	953,994	24,414	2099,766	0	201,127	201,127	99,714	0	0	0	0	0	0	0
11:44:49	165,893	2531,482	19,951	20,019	12,011	10,633	8,763	21	953,994	24,414	2100,198	0	201,127	201,127	99,714	0	0	0	0	0	0	0
11:44:49	-57,104	2530,911	19,804	19,873	12,016	10,627	8,799	21	953,994	24,414	2100,629	0	201,127	201,127	99,714	0	0	0	0	0	0	0
11:44:49	212,426	2533,035	19,853	19,922	12,025	10,649	8,836	21	953,994	24,414	2101,061	0	201,127	201,127	99,714	0	0	0	0	0	0	0
11:44:49	36,938	2533,405	19,804	19,824	12,03	10,653	8,871	21	953,994	24,414	2101,493	0	201,127	201,127	99,714	0	0	0	0	0	0	0
11:44:49	370,19	2537,107	20,097	20,068	12,034	10,691	8,907	21	953,994	24,414	2101,929	0	201,127	201,127	99,714	0	0	0	0	0	0	0
11:44:49	142,871	2538,535	20,244	20,263	12,034	10,706	8,942	21	953,994	24,414	2102,365	0	201,127	201,127	99,714	0	0	0	0	0	0	0
11:44:49	-58,3	2537,952	20,097	20,068	12,039	10,7	8,977	21	953,994	24,414	2102,801	0	201,127	201,127	99,714	0	0	0	0	0	0	0
11:44:50	226,367	2540,216	20,244	20,263	12,044	10,723	9,011	21	953,994	24,414	2103,238	0	201,127	201,127	99,714	0	0	0	0	0	0	0
11:44:50	-58,3	2539,633	20,097	20,068	12,049	10,717	9,044	21	953,994	24,414	2103,675	0	201,127	201,127	99,714	0	0	0	0	0	0	0
11:44:50	-58,129	2539,052	19,951	19,873	12,053	10,711	9,077	21	953,994	24,414	2104,11	0	201,127	201,127	99,714	0	0	0	0	0	0	0
11:44:50	131,127	2540,363	20	19,873	12,058	10,725	9,109	21	953,994	24,414	2104,546	0	201,127	201,127	99,714	0	0	0	0	0	0	0
11:44:50	179,833	2542,161	20,097	20,068	12,063	10,743	9,142	21	953,994	24,414	2104,984	0	201,127	201,127	99,714	0	0	0	0	0	0	0
11:44:50	-142,919	2540,732	19,951	19,873	12,063	10,729	9,173	21	953,994	24,414	2105,42	0	201,127	201,127	99,714	0	0	0	0	0	0	0
11:44:50	197,998	2542,712	20,146	20,068	12,063	10,749	9,204	21	953,994	24,414	2105,857	0	201,127	201,127	99,714	0	0	0	0	0	0	0
11:44:50	27,172	2542,984	20,097	20,019	12,067	10,752	9,234	21	953,994	24,414	2106,294	0	201,127	201,127	99,714	0	0	0	0	0	0	0
11:44:50	47,656	2543,46	20,146	20,166	12,067	10,757	9,264	21	953,994	24,414	2106,731	0	201,127	201,127	99,714	0	0	0	0	0	0	0
11:44:50	-47,656	2542,984	20,097	20,019	12,067	10,752	9,293	21	953,994	24,414	2107,167	0	201,127	201,127	99,714	0	0	0	0	0	0	0
11:44:50	142,944	2544,413	20,244	20,068	12,067	10,767	9,322	21	953,994	24,414	2107,605	0	201,127	201,127	99,714	0	0	0	0	0	0	0
11:44:50	-95,288	2543,46	20,146	20,166	12,067	10,757	9,35	21	953,994	24,414	2108,041	0	201,127	201,127	99,714	0	0	0	0	0	0	0
11:44:50	0	2543,46	20,146	20,068	12,067	10,757	9,378	21	953,994	24,414	2108,476	0	201,127	201,127	99,714	0	0	0	0	0	0	0
11:44:50	35,815	2543,818	20,097	20,166	12,072	10,761	9,405	21	953,994	24,414	2108,911	0	201,127	201,127	99,714	0	0	0	0	0	0	0
11:44:50	0	2543,818	20,097	20,068	12,072	10,761	9,431	21	953,994	24,414	2109,346	0	201,127	201,127	99,714	0	0	0	0	0	0	0
11:44:50	47,656	2544,295	20,146	20,166	12,072	10,765	9,457	21	953,994	24,414	2109,781	0	201,127	201,127	99,714	0	0	0	0	0	0	0
11:44:50	0	2544,295	20,146	20,166	12,072	10,765	9,483	21	953,994	24,414	2110,216	0	201,127	201,127	99,714	0	0	0	0	0	0	0
11:44:50	-47,656	2543,818	20,097	20,166	12,072	10,761	9,508	21	953,994	24,414	2110,649	0	201,127	201,127	99,714	0	0	0	0	0	0	0
11:44:50	47,656	2544,295	20,146	20,215	12,072	10,765	9,533	21	953,994	24,414	2111,083	0	201,127	201,127	99,714	0	0	0	0	0	0	0
11:44:50	-142,944	2542,866	20	20,166	12,072	10,751	9,557	21	953,994	24,414	2111,514	0	201,127	201,127	99,714	0	0	0	0	0	0	0
11:44:50	95,288	2543,818	20,097	20,166	12,072	10,761	9,58	21	953,994	24,414	2111,947	0	201,127	201,127	99,714	0	0	0	0	0	0	0
11:44:50	-142,944	2542,389	19,951	20,068	12,072	10,746	9,603	21	953,994	24,414	2112,377	0	201,127	201,127	99,714	0	0	0	0	0	0	0
11:44:50	-95,288	2541,436	19,853	20,019	12,072	10,736	9,625	21	953,994	24,414	2112,806	0	201,127	201,127	99,714	0	0	0	0	0	0	0
11:44:50	0	2541,436	19,853	19,873	12,072	10,736	9,647	21,2	953,994	24,414	2113,235	0	201,127	201,127	99,714	0	0	0	0	0	0	0
11:44:50	-123,437	2540,202	19,804	19,873	12,068	10,723	9,668	21,2	953,994	24,414	2113,662	0	201,127	201,127	99,714	0	0	0	0	0	0	0
11:44:50	47,631	2540,678	19,853	19,873	12,068	10,728	9,689	21,2	953,994	24,414	2114,089	0	201,127	201,127	99,714	0	0	0	0	0	0	0
11:44:50	-7,617	2540,602	19,853	20,019	12,067	10,727	9,709	21,2	953,994	24,414	2114,515	0	201,127	201,127	99,714	0	0	0	0	0	0	0
11:44:50	-47,631	2540,126	19,804	19,824	12,067	10,722	9,729	21,2	953,994	24,414	2114,941	0	201,127	201,127	99,714	0	0	0	0	0	0	0
11:44:50	142,895	2541,555	19,951	20,068	12,067	10,737	9,749	21,2	953,994	24,414	2115,368	0	201,127	201,127	99,714	0	0	0	0	0	0	0
11:44:50	-95,263	2540,602	19,853	19,922	12,067	10,727	9,768	21,2	953,994	24,414	2115,793	0	201,127	201,127	99,714	0	0	0	0	0	0	0
11:44:50	95,263	2541,555	19,951	19,922	12,067	10,737	9,787	21,2	953,994	24,414	2116,218	0	201,127	201,127	99,714	0	0	0	0	0	0	0
11:44:50	-95,263	2540,602	19,853	19,873	12,067	10,727	9,806	21,2	953,994	24,414	2116,643	0	201,127	201,127	99,714	0	0	0	0	0	0	0
11:44:50	142,919	2542,031	20	20,019	12,067	10,742	9,824	21,2	953,994	24,414	2117,068	0	201,127	201,127	99,714	0	0	0	0	0	0	0
11:44:50	0	2542,031	20	20,019	12,067	10,742	9,842	21,2	953,994	24,414	2117,493	0	202,794	202,794	99,721	0	0	0	0	0	0	0
11:44:50	-190,551	2540,126	19,804	19,824	12,067	10,722	9,859	21,2	953,994	24,414	2117,916	0	202,794	202,794	99,721	0	0	0	0	0	0	0
11:44:50	142,895	2541,555	19,951	20,019	12,067	10,737	9,876	21,2	953,994	24,414	2118,339	0	202,794	202,794	99,721	0	0	0	0	0	0	0
11:44:50	-142,895	2540,126	19,804	19,824	12,067	10,722	9,893	21,2	953,994	24,414	2118,761	0	202,794	202,794	99,721	0	0	0	0	0	0	0
11:44:50	142,895	2541,555	19,951	20,019	12,067	10,737	9,91	21,2	953,994	24,414	2119,184	0	202,794	202,794	99,721	0	0	0	0	0	0	0
11:44:50	0	2541,555	19,951	19,922	12,067	10,737	9,926	21,2	953,994	24,414	2119,607	0	202,794	202,794	99,721	0	0	0	0	0	0	0
11:44:50	0	2541,555	19,951	19,922	12,067	10,737	9,942	21,2	953,994	24,414	2120,028	0	202,794	202,794	99,721	0	0	0	0	0	0	0
11:44:50	47,656	2542,031	20	20,068	12,067	10,742	9,957	21,2	953,994	24,414	2120,45	0	202,794	202,794	99,721	0	0	0	0	0	0	0
11:44:50	-190,551	2540,126	19,804	19,678	12,067	10,722	9,972	21,2	953,994	24,414	2120,87	0	202,794	202,794	99,721	0	0	0	0	0	0	0
11:44:50	47,631	2540,602	19,853	19,873	12,067	10,727	9,987	21,2	953,994	24,414	2121,29	0	202,794	202,794	99,721	0	0	0	0	0	0	0
11:44:50	-380,932	2536,793	19,463	19,336	12,067	10,688	10,001	21,2	953,994	24,414	2121,705	0	202,794	202,794	99,721	0	0	0	0	0	0	0
11:44:50	-510,449	2531,688	19,023	18,603	12,063	10,635	10,013	21,2	953,994	24,414	2122,115	0	202,794	202,794	99,721	0	0	0	0	0	0	0
11:44:50	-785,839	2523,83	18,388	17,822	12,053	10,554	10,024	21,2	953,994	24,414	2122,517	0	202,794	202,794	99,721	0	0	0	0	0	0	0
11:44:50	-716,626	2516,663	17,998	17,187	12,034	10,481	10,033	21,2	953,994	24,414	2122,911	0	202,794	202,794	99,721	0	0	0	0	0	0	0
11:44:50	-608,544	2510,578	17,803	16,699	12,011	10,418	10,041	21,2	953,994	24,414	2123,299	0	202,794	202,794	99,721	0	0	0	0	0	0	0
11:44:50	-670,678	2503,871	17,803	16,699	11,973	10,349	10,047	21,2	953,994	24,414	2123,679	0	202,794	202,794	99,721	0	0	0	0	0	0	0
11:44:50	-482,299	2499,048	17,998	16,845	11,935	10,299	10,051	21,2	953,994	24,414	2124,055	0	202,794	202,794	99,721	0	0	0	0	0	0	0
11:44:50	-755,224	2491,496	17,998	16,845	11,892	10,221	10,055	21,2	953,994	24,414	2124,422	0	202,794	202,794	99,721	0	0	0	0	0	0	0
11:44:50	-527,807	2486,218	18,144	16,894	11,855	10,167	10,057	21,2	953,994	24,414	2124,784	0	202,794	202,794	99,721	0	0	0	0	0	0	0
11:44:50	-1009,912	2476,119	17,705	16,308	11,822	10,063	10,057	21,2	953,994	24,414	2125,135	0	202,794	202,794	99,721	0	0	0	0	0	0	0
11:44:50	-918,042	2466,938	17,363	15,869	11,789	9,968	10,055	21,2	953,994	24,414	2125,477	0	202,794	202,794	99,721	0	0	0	0	0	0	0
11:44:50	-725,244	2459,686	17,217	15,722	11,756	9,893	10,052	21,2	953,994	24,414	2125,811	0	202,794	202,794	99,721	0	0	0	0	0	0	0
11:44:50	-713,378	2452,552	17,07	15,674	11,723	9,82	10,048	21,2	953,994	24,414	2126,138	0	202,794	202,794	99,721	0	0	0	0	0	0	0
11:44:50	-660,449	2445,948	17,07	16,162	11,686	9,752	10,042	21,2	953,994	24,414	2126,458	0	202,794	202,794	99,721	0	0	0	0	0	0	0
11:44:50	-740,161	2438,546	16,924	15,674	11,652	9,675	10,035	21,2	953,994	24,414	2126,77	0	202,794	202,794	99,721	0	0	0	0	0	0	0
11:44:50	-663,549	2431,911	16,924	15,82	11,615	9,607	10,026	21,2	953,994	24,414	2127,075	0	202,794	202,794	99,721	0	0	0	0	0	0	0
11:44:50	-589,721	2426,013	17,07	15,967	11,573	9,546	10,017	21,2	953,994	24,414	2127,374	0	202,794	202,794	99,721	0	0	0	0	0	0	0
11:44:50	-553,222	2420,481	17,217	16,308	11,534	9,489	10,006	21,2	953,994	24,414	2127,667	0	202,794	202,794	99,721	0	0	0	0	0	0	0
11:44:50	-621,044	2414,271	17,168	16,162	11,502	9,425	9,995	21,2	953,994	24,414	2127,954	0	202,794	202,794	99,721	0	0	0	0	0	0	0
11:44:50	-786,206	2406,409	16,875	15,869	11,473	9,344	9,982	21,2	953,994	24,414	2128,232	0	202,794	202,794	99,721	0	0	0	0	0	0	0
11:44:50	-608,593	2400,323	16,728	15,82	11,447	9,281	9,969	21,2	953,994	24,414	2128,504	0	202,794	202,794	99,721	0	0	0	0	0	0	0
11:44:50	-686,45	2393,458	16,386	15,527	11,427	9,21	9,954	21,2	953,994	24,414	2128,769	0	202,794	202,794	99,721	0	0	0	0	0	0	0
11:44:50	-849,145	2384,967	15,898	15,185	11,405	9,123	9,937	21,2	953,994	24,414	2129,026	0	202,794	202,794	99,721	0	0	0	0	0	0	0
11:44:50	-702,465	2377,942	15,605	14,843	11,381	9,05	9,92	21,2	953,994	24,414	2129,274	0	202,794	202,794	99,721	0	0	0	0	0	0	0
11:44:50	-450,415	2373,438	15,556	14,941	11,358	9,004	9,902	21,2	953,994	24,414	2129,519	0	202,794	202,794	99,721	0	0	0	0	0	0	0
11:44:50	-576,806	2367,67	15,459	14,746	11,331	8,945	9,883	21,2	953,994	24,414	2129,757	0	202,794	202,794	99,721	0	0	0	0	0	0	0
11:44:50	-394,58	2363,724	15,556	14,941	11,304	8,904	9,864	21,2	953,994	24,414	2129,991	0	202,794	202,794	99,721	0	0	0	0	0	0	0
11:44:50	-492,138	2358,803	15,556	14,99	11,276	8,853	9,844	21,2	953,994	24,414	2130,22	0	202,794	202,794	99,721	0	0	0	0	0	0	0
11:44:50	-576,782	2353,035	15,459	14,843	11,248	8,794	9,824	21,2	953,994	24,414	2130,442	0	202,794	202,794	99,721	0	0	0	0	0	0	0
11:44:50	-570,214	2347,333	15,361	14,746	11,221	8,735	9,802	21,2	953,994	24,414	2130,659	0	202,794	202,794	99,721	0	0	0	0	0	0	0
11:44:50	-466,503	2342,668	15,215	14,843	11,203	8,687	9,78	21,2	953,994	24,414	2130,871	0	202,794	202,794	99,721	0	0	0	0	0	0	0
11:44:50	-563,769	2337,03	14,97	14,502	11,184	8,629	9,758	21,2	953,994	24,414	2131,078	0	202,794	202,794	99,721	0	0	0	0	0	0	0
11:44:50	-544,116	2331,589	14,726	14,209	11,166	8,573	9,735	21,2	953,994	24,414	2131,278	0	202,794	202,794	99,721	0	0	0	0	0	0	0
11:44:50	-541,699	2326,172	14,433	13,916	11,152	8,517	9,711	21,2	953,994	24,414	2131,473	0	202,794	202,794	99,721	0	0	0	0	0	0	0
11:44:50	-481,03	2321,361	14,287	13,769	11,132	8,467	9,686	21,2	953,994	24,414	2131,663	0	202,794	202,794	99,721	0	0	0	0	0	0	0
11:44:50	-449,365	2316,868	14,238	13,769	11,109	8,421	9,662	21,2	953,994	24,414	2131,848	0	202,794	202,794	99,721	0	0	0	0	0	0	0
11:44:50	-338,525	2313,483	14,238	13,769	11,09	8,386	9,637	21,2	953,994	24,414	2132,029	0	202,794	202,794	99,721	0	0	0	0	0	0	0
11:44:50	-424,707	2309,235	14,238	13,867	11,066	8,342	9,611	21,2	953,994	24,414	2132,207	0	202,794	202,794	99,721	0	0	0	0	0	0	0
11:44:50	-405,297	2305,182	14,238	13,867	11,043	8,3	9,585	21,2	953,994	24,414	2132,38	0	202,794	202,794	99,721	0	0	0	0	0	0	0
11:44:50	-427,758	2300,905	14,14	13,769	11,024	8,256	9,559	21,2	953,994	24,414	2132,548	0	202,794	202,794	99,721	0	0	0	0	0	0	0
11:44:50	-377,221	2297,133	14,092	13,623	11,006	8,217	9,533	21,2	953,994	24,414	2132,713	0	202,794	202,794	99,721	0	0	0	0	0	0	0
11:44:50	-519,042	2291,942	13,896	13,623	10,987	8,164	9,506	21,2	953,994	24,414	2132,872	0	202,794	202,794	99,721	0	0	0	0	0	0	0
11:44:50	-390,747	2288,035	13,75	13,427	10,972	8,124	9,479	21,2	953,994	24,414	2133,027	0	202,794	202,794	99,721	0	0	0	0	0	0	0
11:44:50	-478,808	2283,247	13,506	13,232	10,958	8,074	9,452	21,2	953,994	24,414	2133,178	0	202,794	202,794	99,721	0	0	0	0	0	0	0
11:44:50	-341,113	2279,836	13,408	13,183	10,944	8,039	9,424	21,2	953,994	24,414	2133,324	0	202,794	202,794	99,721	0	0	0	0	0	0	0
11:44:50	-332,812	2276,507	13,408	13,183	10,925	8,005	9,396	21,2	953,994	24,414	2133,467	0	202,794	202,794	99,721	0	0	0	0	0	0	0
11:44:50	-287,695	2273,63	13,457	13,232	10,906	7,975	9,368	21,2	953,994	24,414	2133,608	0	202,794	202,794	99,721	0	0	0	0	0	0	0
11:44:50	-286,669	2270,764	13,506	13,232	10,888	7,946	9,34	21,2	953,994	24,414	2133,745	0	202,794	202,794	99,721	0	0	0	0	0	0	0
11:44:50	-413,476	2266,629	13,506	13,183	10,864	7,903	9,312	21,2	953,994	24,414	2133,878	0	202,794	202,794	99,721	0	0	0	0	0	0	0
11:44:50	-241,845	2264,211	13,603	13,33	10,845	7,878	9,284	21,2	953,994	24,414	2134,008	0	202,794	202,794	99,721	0	0	0	0	0	0	0
11:44:50	-283,398	2261,377	13,652	13,379	10,827	7,849	9,256	21,2	953,994	24,414	2134,135	0	202,794	202,794	99,721	0	0	0	0	0	0	0
11:44:50	-295,971	2258,417	13,603	13,232	10,812	7,818	9,228	21,2	953,994	24,414	2134,26	0	202,794	202,794	99,721	0	0	0	0	0	0	0
11:44:50	-433,056	2254,086	13,408	13,037	10,798	7,774	9,199	21,2	953,994	24,414	2134,379	0	202,794	202,794	99,721	0	0	0	0	0	0	0
11:44:50	-339,746	2250,689	13,31	13,037	10,784	7,739	9,17	21,2	953,994	24,414	2134,496	0	202,794	202,794	99,721	0	0	0	0	0	0	0
11:44:50	-429,565	2246,393	13,115	12,841	10,77	7,694	9,142	21,2	953,994	24,414	2134,608	0	202,794	202,794	99,721	0	0	0	0	0	0	0
11:44:50	-387,695	2242,516	12,968	12,744	10,756	7,654	9,112	21,2	953,994	24,414	2134,715	0	202,794	202,794	99,721	0	0	0	0	0	0	0
11:44:50	-248,51	2240,031	12,968	12,695	10,742	7,629	9,083	21,2	953,994	24,414	2134,821	0	202,794	202,794	99,721	0	0	0	0	0	0	0
11:44:51	-246,557	2237,566	12,968	12,695	10,728	7,603	9,054	21,2	953,994	24,414	2134,923	0	202,794	202,794	99,721	0	0	0	0	0	0	0
11:44:51	-470,41	2232,861	12,822	12,5	10,709	7,555	9,025	21,2	953,994	24,414	2135,021	0	202,794	202,794	99,721	0	0	0	0	0	0	0
11:44:51	-250,708	2230,354	12,822	12,549	10,695	7,529	8,996	21,2	953,994	24,414	2135,117	0	202,794	202,794	99,721	0	0	0	0	0	0	0
11:44:51	-233,398	2228,02	12,92	12,646	10,677	7,505	8,966	21,2	953,994	24,414	2135,209	0	202,794	202,794	99,721	0	0	0	0	0	0	0
11:44:51	-252,905	2225,491	12,92	12,549	10,662	7,479	8,937	21,2	953,994	24,414	2135,3	0	202,794	202,794	99,721	0	0	0	0	0	0	0
11:44:51	-323,144	2222,26	12,822	12,5	10,649	7,445	8,908	21,2	953,994	24,414	2135,387	0	202,794	202,794	99,721	0	0	0	0	0	0	0
11:44:51	-295,532	2219,305	12,773	12,451	10,635	7,415	8,879	21,2	953,994	24,414	2135,47	0	202,794	202,794	99,721	0	0	0	0	0	0	0
11:44:51	-340,283	2215,902	12,675	12,5	10,621	7,38	8,849	21,2	953,994	24,414	2135,551	0	202,794	202,794	99,721	0	0	0	0	0	0	0
11:44:51	-277,148	2213,13	12,627	12,256	10,608	7,351	8,82	21,2	953,994	24,414	2135,629	0	202,794	202,794	99,721	0	0	0	0	0	0	0
11:44:51	-333,837	2209,792	12,529	12,158	10,594	7,317	8,79	21,2	953,994	24,414	2135,703	0	202,794	202,794	99,721	0	0	0	0	0	0	0
11:44:51	-299,609	2206,796	12,48	12,06	10,58	7,286	8,761	21,2	953,994	24,414	2135,774	0	202,794	202,794	99,721	0	0	0	0	0	0	0
11:44:51	-192,041	2204,875	12,529	12,109	10,566	7,266	8,732	21,2	953,994	24,414	2135,843	0	202,794	202,794	99,721	0	0	0	0	0	0	0
11:44:51	-349,121	2201,384	12,48	12,109	10,549	7,23	8,702	21,2	953,994	24,414	2135,909	0	202,794	202,794	99,721	0	0	0	0	0	0	0
11:44:51	-261,425	2198,77	12,48	12,06	10,534	7,203	8,673	21,2	953,994	24,414	2135,971	0	202,794	202,794	99,721	0	0	0	0	0	0	0
11:44:51	-277,172	2195,998	12,431	11,963	10,521	7,175	8,643	21,2	953,994	24,414	2136,031	0	202,794	202,794	99,721	0	0	0	0	0	0	0
11:44:51	-283,886	2193,159	12,334	12,06	10,51	7,145	8,614	21,2	953,994	24,414	2136,089	0	202,794	202,794	99,721	0	0	0	0	0	0	0
11:44:51	-229,15	2190,868	12,334	11,914	10,497	7,122	8,585	21,2	953,994	24,414	2136,143	0	202,794	202,794	99,721	0	0	0	0	0	0	0
11:44:51	-314,526	2187,723	12,187	11,816	10,487	7,089	8,555	21,2	953,994	24,414	2136,195	0	202,794	202,794	99,721	0	0	0	0	0	0	0
11:44:51	-224,829	2185,474	12,187	11,767	10,474	7,066	8,526	21,2	953,994	24,414	2136,244	0	202,794	202,794	99,721	0	0	0	0	0	0	0
11:44:51	-224,194	2183,232	12,138	11,767	10,464	7,043	8,497	21,2	953,994	24,414	2136,291	0	202,794	202,794	99,721	0	0	0	0	0	0	0
11:44:51	-223,779	2180,994	12,138	11,718	10,451	7,02	8,468	21,2	953,994	24,414	2136,336	0	202,794	202,794	99,721	0	0	0	0	0	0	0
11:44:51	-238,598	2178,609	12,138	11,767	10,438	6,995	8,439	21,2	953,994	24,414	2136,378	0	202,794	202,794	99,721	0	0	0	0	0	0	0
11:44:51	-212,524	2176,483	12,187	11,816	10,423	6,974	8,411	21,2	953,994	24,414	2136,418	0	202,794	202,794	99,721	0	0	0	0	0	0	0
11:44:51	-263,964	2173,844	12,138	11,816	10,411	6,946	8,382	21,1	952,565	24,414	2136,455	0	202,794	202,794	99,721	0	0	0	0	0	0	0
11:44:51	-215,283	2171,691	12,138	11,816	10,398	6,924	8,353	21,1	952,565	24,414	2136,491	0	202,794	202,794	99,721	0	0	0	0	0	0	0
11:44:51	-220,629	2169,484	12,138	11,767	10,386	6,901	8,325	21,1	952,565	24,414	2136,524	0	202,794	202,794	99,721	0	0	0	0	0	0	0
11:44:51	-276,513	2166,719	11,992	11,621	10,378	6,873	8,296	21,1	952,565	24,414	2136,554	0	202,794	202,794	99,721	0	0	0	0	0	0	0
11:44:51	-347,241	2163,247	11,748	11,572	10,371	6,837	8,268	21,1	952,565	24,414	2136,581	0	202,794	202,794	99,721	0	0	0	0	0	0	0
11:44:51	-230,761	2160,939	11,65	11,523	10,363	6,813	8,239	21,1	952,565	24,414	2136,605	0	202,794	202,794	99,721	0	0	0	0	0	0	0
11:44:51	-278,564	2158,154	11,504	11,377	10,355	6,785	8,211	21,1	952,565	24,414	2136,627	0	202,794	202,794	99,721	0	0	0	0	0	0	0
11:44:51	-223,901	2155,915	11,455	11,377	10,345	6,762	8,182	21,1	952,565	24,414	2136,646	0	202,794	202,794	99,721	0	0	0	0	0	0	0
11:44:51	-132,861	2154,586	11,504	11,377	10,335	6,748	8,154	21,1	952,565	24,414	2136,664	0	202,794	202,794	99,721	0	0	0	0	0	0	0
11:44:51	-161,328	2152,973	11,504	11,377	10,326	6,731	8,126	21,1	952,565	24,414	2136,68	0	202,794	202,794	99,721	0	0	0	0	0	0	0
11:44:51	-207,446	2150,898	11,504	11,377	10,314	6,71	8,098	21,1	952,565	24,414	2136,694	0	201,884	201,884	99,717	0	0	0	0	0	0	0
11:44:51	-188,696	2149,011	11,406	11,279	10,308	6,69	8,071	21,1	952,565	24,414	2136,707	0	201,884	201,884	99,717	0	0	0	0	0	0	0
11:44:51	-218,09	2146,83	11,259	11,181	10,304	6,668	8,043	21,1	952,565	24,414	2136,717	0	201,884	201,884	99,717	0	0	0	0	0	0	0
11:44:51	-220,849	2144,622	11,162	11,035	10,296	6,645	8,016	21,1	952,565	24,414	2136,725	0	201,884	201,884	99,717	0	0	0	0	0	0	0
11:44:51	-144,36	2143,178	11,113	11,035	10,291	6,63	7,989	21,1	952,565	24,414	2136,731	0	201,884	201,884	99,717	0	0	0	0	0	0	0
11:44:51	-148,217	2141,696	11,113	11,181	10,282	6,615	7,962	21,1	952,565	24,414	2136,736	0	201,884	201,884	99,717	0	0	0	0	0	0	0
11:44:51	-96,826	2140,728	11,113	11,084	10,277	6,605	7,935	21,1	952,565	24,414	2136,74	0	201,884	201,884	99,717	0	0	0	0	0	0	0
11:44:51	-240,087	2138,327	11,015	11,035	10,268	6,58	7,909	21,1	952,565	24,414	2136,742	0	201,884	201,884	99,717	0	0	0	0	0	0	0
11:44:51	-129,199	2137,035	10,966	11,035	10,264	6,567	7,882	21,1	952,565	24,414	2136,742	0	201,884	201,884	99,717	0	0	0	0	0	0	0
11:44:51	-136,376	2135,671	10,966	11,035	10,256	6,553	7,856	21,1	952,565	24,414	2135,671	0	201,884	201,884	99,717	0	0	0	0	0	0	0
11:44:51	-152,612	2134,145	10,966	10,937	10,247	6,537	7,83	21,1	952,565	24,414	2134,145	0	201,884	201,884	99,717	0	0	0	0	0	0	0
11:44:51	-53,344	2133,612	11,015	11,035	10,242	6,532	7,805	21,1	952,565	24,414	2133,612	0	201,884	201,884	99,717	0	0	0	0	0	0	0
11:44:51	-129,15	2132,32	10,966	10,937	10,237	6,518	7,78	21,1	952,565	24,414	2132,32	0	201,884	201,884	99,717	0	0	0	0	0	0	0
11:44:51	-140,82	2130,912	10,966	11,035	10,229	6,504	7,755	21,1	952,565	24,414	2130,912	0	201,884	201,884	99,717	0	0	0	0	0	0	0
11:44:51	-53,515	2130,377	11,015	10,937	10,223	6,498	7,73	21,1	952,565	24,414	2130,377	0	201,884	201,884	99,717	0	0	0	0	0	0	0
11:44:51	-130,224	2129,075	10,966	10,888	10,218	6,485	7,706	21,1	952,565	24,414	2129,075	0	201,884	201,884	99,717	0	0	0	0	0	0	0
11:44:51	-117,358	2127,901	10,918	10,84	10,214	6,473	7,681	21,1	952,565	24,414	2127,901	0	201,884	201,884	99,717	0	0	0	0	0	0	0
11:44:51	-136,059	2126,54	10,771	10,693	10,214	6,459	7,657	21,1	952,565	24,414	2126,54	0	201,884	201,884	99,717	0	0	0	0	0	0	0
11:44:51	-162,646	2124,914	10,673	10,595	10,21	6,442	7,634	21,1	952,565	24,414	2124,914	0	201,884	201,884	99,717	0	0	0	0	0	0	0
11:44:51	-58,178	2124,332	10,625	10,547	10,209	6,436	7,61	21,1	952,565	24,414	2124,332	0	201,884	201,884	99,717	0	0	0	0	0	0	0
11:44:51	-73,022	2123,602	10,625	10,498	10,205	6,428	7,587	21,1	952,565	24,414	2123,602	0	201,884	201,884	99,717	0	0	0	0	0	0	0
11:44:51	-176,489	2121,837	10,527	10,498	10,2	6,41	7,564	21,1	952,565	24,414	2121,837	0	201,884	201,884	99,717	0	0	0	0	0	0	0
11:44:51	4,76	2121,885	10,625	10,498	10,195	6,411	7,541	21,1	952,565	24,414	2121,837	0	201,884	201,884	99,717	0	0	0	0	0	0	0
11:44:51	-148,291	2120,402	10,625	10,547	10,187	6,395	7,519	21,1	952,565	24,414	2120,402	0	201,884	201,884	99,717	0	0	0	0	0	0	0
11:44:51	-40,551	2119,996	10,673	10,595	10,182	6,391	7,497	21,1	952,565	24,414	2119,996	0	201,884	201,884	99,717	0	0	0	0	0	0	0
11:44:51	-75,146	2119,245	10,673	10,595	10,178	6,383	7,475	21,1	952,565	24,414	2119,245	0	201,884	201,884	99,717	0	0	0	0	0	0	0
11:44:51	-11,791	2119,127	10,673	10,595	10,177	6,382	7,453	21,1	952,565	24,414	2119,127	0	201,884	201,884	99,717	0	0	0	0	0	0	0
11:44:51	-121,655	2117,91	10,625	10,547	10,173	6,37	7,432	21,1	952,565	24,414	2117,91	0	201,884	201,884	99,717	0	0	0	0	0	0	0
11:44:51	-102,368	2116,887	10,527	10,498	10,172	6,359	7,411	21,1	952,565	24,414	2116,887	0	201,884	201,884	99,717	0	0	0	0	0	0	0
11:44:51	-109,667	2115,79	10,478	10,4	10,169	6,348	7,39	21,1	952,565	24,414	2115,79	0	201,884	201,884	99,717	0	0	0	0	0	0	0
11:44:51	-29,858	2115,491	10,527	10,498	10,164	6,345	7,37	21,1	952,565	24,414	2115,491	0	201,884	201,884	99,717	0	0	0	0	0	0	0
11:44:51	-89,184	2114,599	10,527	10,498	10,159	6,336	7,35	21,1	952,565	24,414	2114,599	0	201,884	201,884	99,717	0	0	0	0	0	0	0
11:44:51	78,784	2115,387	10,625	10,595	10,159	6,344	7,33	21,1	952,565	24,414	2114,6	0	201,884	201,884	99,717	0	0	0	0	0	0	0
11:44:51	-119,067	2114,197	10,673	10,595	10,149	6,331	7,31	21,1	952,565	24,414	2114,197	0	201,884	201,884	99,717	0	0	0	0	0	0	0
11:44:51	-77,197	2113,425	10,673	10,547	10,145	6,323	7,291	21,1	952,565	24,414	2113,425	0	201,884	201,884	99,717	0	0	0	0	0	0	0
11:44:51	-56,03	2112,864	10,625	10,547	10,144	6,318	7,272	21,1	952,565	24,414	2112,864	0	201,884	201,884	99,717	0	0	0	0	0	0	0
11:44:51	-79,516	2112,069	10,625	10,498	10,14	6,309	7,253	21,1	952,565	24,414	2112,069	0	201,884	201,884	99,717	0	0	0	0	0	0	0
11:44:51	-135,791	2110,711	10,478	10,351	10,14	6,295	7,234	21,1	952,565	24,414	2110,711	0	201,884	201,884	99,717	0	0	0	0	0	0	0
11:44:51	-10,742	2110,604	10,478	10,302	10,139	6,294	7,216	21,1	952,565	24,414	2110,604	0	201,884	201,884	99,717	0	0	0	0	0	0	0
11:44:51	-112,963	2109,474	10,429	10,302	10,135	6,283	7,197	21,1	952,565	24,414	2109,474	0	201,884	201,884	99,717	0	0	0	0	0	0	0
11:44:51	34,521	2109,819	10,478	10,351	10,135	6,286	7,18	21,1	952,565	24,414	2109,475	0	201,884	201,884	99,717	0	0	0	0	0	0	0
11:44:51	-78,295	2109,036	10,478	10,351	10,13	6,278	7,162	21,1	952,565	24,414	2109,036	0	201,884	201,884	99,717	0	0	0	0	0	0	0
11:44:51	0	2109,036	10,478	10,302	10,13	6,278	7,145	21,1	952,565	24,414	2109,036	0	201,884	201,884	99,717	0	0	0	0	0	0	0
11:44:51	-42,871	2108,608	10,527	10,4	10,125	6,274	7,128	21,1	952,565	24,414	2108,608	0	201,884	201,884	99,717	0	0	0	0	0	0	0
11:44:51	21,875	2108,827	10,625	10,498	10,121	6,276	7,111	21,1	952,565	24,414	2108,608	0	201,884	201,884	99,717	0	0	0	0	0	0	0
11:44:51	-170,019	2107,126	10,527	10,547	10,117	6,259	7,094	21,1	952,565	24,414	2107,126	0	201,884	201,884	99,717	0	0	0	0	0	0	0
11:44:51	-80,566	2106,321	10,527	10,498	10,112	6,25	7,078	21,1	952,565	24,414	2106,321	0	201,884	201,884	99,717	0	0	0	0	0	0	0
11:44:51	-54,931	2105,771	10,478	10,4	10,112	6,245	7,061	21,1	952,565	24,414	2105,771	0	201,884	201,884	99,717	0	0	0	0	0	0	0
11:44:51	-45,214	2105,319	10,429	10,351	10,112	6,24	7,045	21,1	952,565	24,414	2105,319	0	201,884	201,884	99,717	0	0	0	0	0	0	0
11:44:51	-70,874	2104,61	10,429	10,351	10,108	6,233	7,029	21,1	952,565	24,414	2104,61	0	201,884	201,884	99,717	0	0	0	0	0	0	0
11:44:51	-9,545	2104,515	10,429	10,351	10,107	6,232	7,014	21,1	952,565	24,414	2104,515	0	201,884	201,884	99,717	0	0	0	0	0	0	0
11:44:51	-90,405	2103,611	10,332	10,302	10,107	6,222	6,998	21,1	952,565	24,414	2103,611	0	201,884	201,884	99,717	0	0	0	0	0	0	0
11:44:51	-80,566	2102,805	10,332	10,351	10,102	6,214	6,983	21,1	952,565	24,414	2102,805	0	201,884	201,884	99,717	0	0	0	0	0	0	0
11:44:51	0	2102,805	10,332	10,351	10,102	6,214	6,968	21,1	952,565	24,414	2102,805	0	201,884	201,884	99,717	0	0	0	0	0	0	0
11:44:51	0	2102,805	10,332	10,205	10,102	6,214	6,953	21,1	952,565	24,414	2102,805	0	201,884	201,884	99,717	0	0	0	0	0	0	0
11:44:51	-217,236	2100,633	10,185	10,058	10,098	6,192	6,938	21,1	952,565	24,414	2100,633	0	201,884	201,884	99,717	0	0	0	0	0	0	0
11:44:51	90,429	2101,537	10,283	10,205	10,098	6,201	6,923	21,1	952,565	24,414	2100,634	0	201,884	201,884	99,717	0	0	0	0	0	0	0
11:44:51	-80,566	2100,732	10,283	10,156	10,093	6,193	6,909	21,1	952,565	24,414	2100,634	0	201,884	201,884	99,717	0	0	0	0	0	0	0
11:44:51	35,546	2101,087	10,332	10,205	10,093	6,196	6,895	21,1	952,565	24,414	2100,635	0	201,884	201,884	99,717	0	0	0	0	0	0	0
11:44:51	17,431	2101,261	10,429	10,302	10,089	6,198	6,881	21,1	952,565	24,414	2100,635	0	201,884	201,884	99,717	0	0	0	0	0	0	0
11:44:51	-81,665	2100,445	10,429	10,351	10,084	6,19	6,868	21,1	952,565	24,414	2100,445	0	201,884	201,884	99,717	0	0	0	0	0	0	0
11:44:51	-37,451	2100,07	10,478	10,351	10,079	6,186	6,855	21,1	952,565	24,414	2100,07	0	201,884	201,884	99,717	0	0	0	0	0	0	0
11:44:51	-9,667	2099,974	10,478	10,351	10,079	6,185	6,841	21,1	952,565	24,414	2099,974	0	201,884	201,884	99,717	0	0	0	0	0	0	0
11:44:51	-135,595	2098,618	10,332	10,205	10,079	6,171	6,828	21,1	952,565	24,414	2098,618	0	201,884	201,884	99,717	0	0	0	0	0	0	0
11:44:51	-45,19	2098,166	10,283	10,205	10,079	6,166	6,815	21,1	952,565	24,414	2098,166	0	201,884	201,884	99,717	0	0	0	0	0	0	0
11:44:51	0	2098,166	10,283	10,205	10,079	6,166	6,803	21,1	952,565	24,414	2098,166	0	201,884	201,884	99,717	0	0	0	0	0	0	0
11:44:51	-28,857	2097,877	10,332	10,156	10,074	6,163	6,79	21,1	952,565	24,414	2097,877	0	201,884	201,884	99,717	0	0	0	0	0	0	0
11:44:52	-45,19	2097,425	10,283	10,156	10,074	6,159	6,778	21,1	952,565	24,414	2097,425	0	201,884	201,884	99,717	0	0	0	0	0	0	0
11:44:52	-135,546	2096,07	10,136	9,961	10,074	6,145	6,765	21,1	952,565	24,414	2096,07	0	201,884	201,884	99,717	0	0	0	0	0	0	0
11:44:52	-8,618	2095,983	10,136	9,961	10,074	6,144	6,753	21,1	952,565	24,414	2095,983	0	201,884	201,884	99,717	0	0	0	0	0	0	0
11:44:52	0	2095,983	10,136	10,009	10,074	6,144	6,741	21,1	952,565	24,414	2095,983	0	201,884	201,884	99,717	0	0	0	0	0	0	0
11:44:52	-74,047	2095,243	10,136	9,863	10,07	6,136	6,729	21,1	952,565	24,414	2095,243	0	201,884	201,884	99,717	0	0	0	0	0	0	0
11:44:52	-98,925	2094,254	10,039	9,961	10,069	6,126	6,717	21,1	952,565	24,414	2094,254	0	201,884	201,884	99,717	0	0	0	0	0	0	0
11:44:52	90,332	2095,157	10,136	10,009	10,069	6,135	6,706	21,1	952,565	24,414	2094,254	0	201,884	201,884	99,717	0	0	0	0	0	0	0
11:44:52	-37,304	2094,784	10,185	10,058	10,065	6,131	6,695	21,1	952,565	24,414	2094,255	0	201,884	201,884	99,717	0	0	0	0	0	0	0
11:44:52	15,063	2094,935	10,283	10,205	10,06	6,133	6,684	21,1	952,565	24,414	2094,256	0	201,884	201,884	99,717	0	0	0	0	0	0	0
11:44:52	-39,599	2094,539	10,332	10,4	10,055	6,129	6,673	21,1	952,565	24,414	2094,256	0	201,884	201,884	99,717	0	0	0	0	0	0	0
11:44:52	-7,568	2094,463	10,332	10,302	10,055	6,128	6,662	21,1	952,565	24,414	2094,256	0	201,884	201,884	99,717	0	0	0	0	0	0	0
11:44:52	0	2094,463	10,332	10,302	10,055	6,128	6,652	21,1	952,565	24,414	2094,256	0	201,884	201,884	99,717	0	0	0	0	0	0	0
11:44:52	0	2094,463	10,332	10,156	10,055	6,128	6,641	21,1	952,565	24,414	2094,257	0	201,884	201,884	99,717	0	0	0	0	0	0	0
11:44:52	-45,166	2094,011	10,283	10,156	10,055	6,123	6,631	21,1	952,565	24,414	2094,011	0	201,884	201,884	99,717	0	0	0	0	0	0	0
11:44:52	0	2094,011	10,283	10,156	10,055	6,123	6,621	21,1	952,565	24,414	2094,011	0	201,884	201,884	99,717	0	0	0	0	0	0	0
11:44:52	0	2094,011	10,283	10,156	10,055	6,123	6,611	21,1	952,565	24,414	2094,011	0	201,884	201,884	99,717	0	0	0	0	0	0	0
11:44:52	-76,171	2093,25	10,283	10,058	10,051	6,115	6,602	21,1	952,565	24,414	2093,25	0	201,884	201,884	99,717	0	0	0	0	0	0	0
11:44:52	0	2093,25	10,283	10,156	10,051	6,115	6,592	21,1	952,565	24,414	2093,25	0	201,884	201,884	99,717	0	0	0	0	0	0	0
11:44:52	-97,851	2092,271	10,185	10,058	10,05	6,105	6,583	21,1	952,565	24,414	2092,271	0	201,884	201,884	99,717	0	0	0	0	0	0	0
11:44:52	13,085	2092,402	10,283	10,156	10,046	6,107	6,573	21,1	952,565	24,414	2092,271	0	201,884	201,884	99,717	0	0	0	0	0	0	0
11:44:52	-7,543	2092,326	10,283	10,156	10,045	6,106	6,564	21,1	952,565	24,414	2092,272	0	201,884	201,884	99,717	0	0	0	0	0	0	0
11:44:52	-77,246	2091,554	10,283	10,156	10,041	6,098	6,555	21,1	952,565	24,414	2091,554	0	201,884	201,884	99,717	0	0	0	0	0	0	0
11:44:52	0	2091,554	10,283	10,205	10,041	6,098	6,546	21,1	952,565	24,414	2091,554	0	201,884	201,884	99,717	0	0	0	0	0	0	0
11:44:52	-96,801	2090,586	10,185	10,156	10,041	6,088	6,537	21	952,565	24,414	2090,586	0	201,884	201,884	99,717	0	0	0	0	0	0	0
11:44:52	-77,172	2089,814	10,185	10,156	10,036	6,08	6,528	21	952,565	24,414	2089,814	0	201,884	201,884	99,717	0	0	0	0	0	0	0
11:44:52	0	2089,814	10,185	10,058	10,036	6,08	6,519	21	952,565	24,414	2089,814	0	201,884	201,884	99,717	0	0	0	0	0	0	0
11:44:52	0	2089,814	10,185	10,009	10,036	6,08	6,511	21	952,565	24,414	2089,814	0	201,884	201,884	99,717	0	0	0	0	0	0	0
11:44:52	-135,424	2088,46	10,039	9,961	10,036	6,066	6,502	21	952,565	24,414	2088,46	0	201,884	201,884	99,717	0	0	0	0	0	0	0
11:44:52	0	2088,46	10,039	9,961	10,036	6,066	6,493	21	952,565	24,414	2088,46	0	201,884	201,884	99,717	0	0	0	0	0	0	0
11:44:52	0	2088,46	10,039	9,961	10,036	6,066	6,485	21	952,565	24,414	2088,46	0	201,884	201,884	99,717	0	0	0	0	0	0	0
11:44:52	49,414	2088,954	10,185	10,009	10,031	6,071	6,477	21	952,565	24,414	2088,461	0	201,884	201,884	99,717	0	0	0	0	0	0	0
11:44:52	-84,765	2088,106	10,185	10,156	10,027	6,062	6,469	21	952,565	24,414	2088,106	0	201,884	201,884	99,717	0	0	0	0	0	0	0
11:44:52	10,766	2088,214	10,283	10,156	10,022	6,064	6,461	21	952,565	24,414	2088,107	0	201,884	201,884	99,717	0	0	0	0	0	0	0
11:44:52	0	2088,214	10,283	10,058	10,022	6,064	6,453	21	952,565	24,414	2088,107	0	200,976	200,976	99,713	0	0	0	0	0	0	0
11:44:52	-90,258	2087,312	10,185	10,058	10,022	6,054	6,445	21	952,565	24,414	2087,312	0	200,976	200,976	99,713	0	0	0	0	0	0	0
11:44:52	-45,141	2086,86	10,136	9,961	10,022	6,05	6,438	21	952,565	24,414	2086,86	0	200,976	200,976	99,713	0	0	0	0	0	0	0
11:44:52	-135,351	2085,507	9,99	9,961	10,022	6,036	6,43	21	952,565	24,414	2085,507	0	200,976	200,976	99,713	0	0	0	0	0	0	0
11:44:52	-50,415	2085,002	9,941	9,863	10,022	6,03	6,422	21	952,565	24,414	2085,002	0	200,976	200,976	99,713	0	0	0	0	0	0	0
11:44:52	45,117	2085,454	9,99	9,863	10,022	6,035	6,414	21	952,565	24,414	2085,003	0	200,976	200,976	99,713	0	0	0	0	0	0	0
11:44:52	-125,634	2084,197	9,941	9,814	10,017	6,022	6,407	21	952,565	24,414	2084,197	0	200,976	200,976	99,713	0	0	0	0	0	0	0
11:44:52	45,117	2084,648	9,99	9,863	10,017	6,027	6,399	21	952,565	24,414	2084,198	0	200,976	200,976	99,713	0	0	0	0	0	0	0
11:44:52	-39,624	2084,252	10,039	10,009	10,012	6,023	6,392	21	952,565	24,414	2084,198	0	200,976	200,976	99,713	0	0	0	0	0	0	0
11:44:52	0	2084,252	10,039	9,961	10,012	6,023	6,384	21	952,565	24,414	2084,198	0	200,976	200,976	99,713	0	0	0	0	0	0	0
11:44:52	0	2084,252	10,039	9,961	10,012	6,023	6,377	21	952,565	24,414	2084,198	0	200,976	200,976	99,713	0	0	0	0	0	0	0
11:44:52	49,536	2084,748	10,185	10,058	10,008	6,028	6,371	21	952,565	24,414	2084,198	0	200,976	200,976	99,713	0	0	0	0	0	0	0
11:44:52	-80,541	2083,942	10,185	10,205	10,003	6,02	6,364	21	952,565	24,414	2083,942	0	200,976	200,976	99,713	0	0	0	0	0	0	0
11:44:52	-135,327	2082,589	10,039	9,961	10,003	6,006	6,357	21	952,565	24,414	2082,589	0	200,976	200,976	99,713	0	0	0	0	0	0	0
11:44:52	0	2082,589	10,039	9,961	10,003	6,006	6,35	21	952,565	24,414	2082,589	0	200,976	200,976	99,713	0	0	0	0	0	0	0
11:44:52	-86,865	2081,72	10,039	9,961	9,998	5,997	6,343	21	952,565	24,414	2081,72	0	200,976	200,976	99,713	0	0	0	0	0	0	0
11:44:52	0	2081,72	10,039	9,863	9,998	5,997	6,336	21	952,565	24,414	2081,72	0	200,976	200,976	99,713	0	0	0	0	0	0	0
11:44:52	-45,092	2081,269	9,99	9,814	9,998	5,992	6,329	21	952,565	24,414	2081,269	0	200,976	200,976	99,713	0	0	0	0	0	0	0
11:44:52	-125,634	2080,013	9,941	9,814	9,993	5,979	6,322	21	952,565	24,414	2080,013	0	200,976	200,976	99,713	0	0	0	0	0	0	0
11:44:52	0	2080,013	9,941	9,814	9,993	5,979	6,316	21	952,565	24,414	2080,013	0	200,976	200,976	99,713	0	0	0	0	0	0	0
11:44:52	-85,766	2079,155	9,941	9,716	9,989	5,97	6,309	21	952,565	24,414	2079,155	0	200,976	200,976	99,713	0	0	0	0	0	0	0
11:44:52	45,068	2079,606	9,99	9,814	9,989	5,975	6,302	21	952,565	24,414	2079,156	0	200,976	200,976	99,713	0	0	0	0	0	0	0
11:44:52	0	2079,606	9,99	9,814	9,989	5,975	6,296	21	952,565	24,414	2079,156	0	200,976	200,976	99,713	0	0	0	0	0	0	0
11:44:52	-45,068	2079,155	9,941	9,863	9,989	5,97	6,29	21	952,565	24,414	2079,155	0	200,976	200,976	99,713	0	0	0	0	0	0	0
11:44:52	-37,573	2078,78	9,99	9,863	9,984	5,966	6,283	21	952,565	24,414	2078,78	0	200,976	200,976	99,713	0	0	0	0	0	0	0
11:44:52	-45,092	2078,329	9,941	9,814	9,984	5,962	6,277	21	952,565	24,414	2078,329	0	200,976	200,976	99,713	0	0	0	0	0	0	0
11:44:52	-3,32	2078,295	9,941	9,863	9,984	5,961	6,271	21	952,565	24,414	2078,295	0	200,976	200,976	99,713	0	0	0	0	0	0	0
11:44:52	-90,161	2077,394	9,843	9,716	9,984	5,952	6,264	21	952,565	24,414	2077,394	0	200,976	200,976	99,713	0	0	0	0	0	0	0
11:44:52	93,481	2078,329	9,941	9,814	9,984	5,962	6,259	21	952,565	24,414	2077,395	0	200,976	200,976	99,713	0	0	0	0	0	0	0
11:44:52	-40,893	2077,92	9,99	9,961	9,979	5,957	6,253	21	952,565	24,414	2077,395	0	200,976	200,976	99,713	0	0	0	0	0	0	0
11:44:52	-45,068	2077,469	9,941	9,863	9,979	5,953	6,247	21	952,565	24,414	2077,396	0	200,976	200,976	99,713	0	0	0	0	0	0	0
11:44:52	45,068	2077,92	9,99	9,961	9,979	5,957	6,241	21	952,565	24,414	2077,396	0	200,976	200,976	99,713	0	0	0	0	0	0	0
11:44:52	0	2077,92	9,99	10,009	9,979	5,957	6,236	21	952,565	24,414	2077,397	0	200,976	200,976	99,713	0	0	0	0	0	0	0
11:44:52	-82,641	2077,093	9,99	9,863	9,974	5,949	6,23	21	952,565	24,414	2077,093	0	200,976	200,976	99,713	0	0	0	0	0	0	0
11:44:52	52,587	2077,619	10,136	10,156	9,97	5,954	6,225	21	952,565	24,414	2077,094	0	200,976	200,976	99,713	0	0	0	0	0	0	0
11:44:52	40,893	2078,028	10,185	10,058	9,969	5,959	6,219	21	952,565	24,414	2077,095	0	200,976	200,976	99,713	0	0	0	0	0	0	0
11:44:52	0	2078,028	10,185	10,205	9,969	5,959	6,214	21	952,565	24,414	2077,096	0	200,976	200,976	99,713	0	0	0	0	0	0	0
11:44:52	0	2078,028	10,185	10,205	9,969	5,959	6,209	21	952,565	24,414	2077,097	0	200,976	200,976	99,713	0	0	0	0	0	0	0
11:44:52	0	2078,028	10,185	10,156	9,969	5,959	6,204	21	952,565	24,414	2077,098	0	200,976	200,976	99,713	0	0	0	0	0	0	0
11:44:52	-135,229	2076,676	10,039	10,009	9,969	5,945	6,199	21	952,565	24,414	2076,676	0	200,976	200,976	99,713	0	0	0	0	0	0	0
11:44:52	-90,161	2075,774	9,941	9,863	9,969	5,935	6,194	21	952,565	24,414	2075,774	0	200,976	200,976	99,713	0	0	0	0	0	0	0
11:44:52	0	2075,774	9,941	9,814	9,969	5,935	6,189	21	952,565	24,414	2075,774	0	200,976	200,976	99,713	0	0	0	0	0	0	0
11:44:52	0	2075,774	9,941	9,814	9,969	5,935	6,184	21	952,565	24,414	2075,774	0	200,976	200,976	99,713	0	0	0	0	0	0	0
11:44:52	0	2075,774	9,941	9,716	9,969	5,935	6,179	21	952,565	24,414	2075,774	0	200,976	200,976	99,713	0	0	0	0	0	0	0
11:44:52	-135,18	2074,422	9,795	9,619	9,969	5,921	6,174	21	952,565	24,414	2074,422	0	200,976	200,976	99,713	0	0	0	0	0	0	0
11:44:52	49,267	2074,915	9,843	9,814	9,97	5,926	6,169	21	952,565	24,414	2074,423	0	200,976	200,976	99,713	0	0	0	0	0	0	0
11:44:52	-180,224	2073,113	9,648	9,521	9,97	5,908	6,164	21	952,565	24,414	2073,113	0	200,976	200,976	99,713	0	0	0	0	0	0	0
11:44:52	183,52	2074,948	9,941	9,863	9,965	5,927	6,159	21	952,565	24,414	2073,115	0	200,976	200,976	99,713	0	0	0	0	0	0	0
11:44:52	0	2074,948	9,941	9,814	9,965	5,927	6,155	21	952,565	24,414	2073,117	0	200,976	200,976	99,713	0	0	0	0	0	0	0
11:44:52	0	2074,948	9,941	9,716	9,965	5,927	6,15	21	952,565	24,414	2073,119	0	200,976	200,976	99,713	0	0	0	0	0	0	0
11:44:52	45,068	2075,399	9,99	9,863	9,965	5,931	6,146	21	952,565	24,414	2073,121	0	200,976	200,976	99,713	0	0	0	0	0	0	0
11:44:52	-83,74	2074,561	9,99	10,009	9,96	5,923	6,142	21	952,565	24,414	2073,122	0	200,976	200,976	99,713	0	0	0	0	0	0	0
11:44:52	0	2074,561	9,99	9,863	9,96	5,923	6,137	21	952,565	24,414	2073,124	0	200,976	200,976	99,713	0	0	0	0	0	0	0
11:44:52	0	2074,561	9,99	9,863	9,96	5,923	6,133	21	952,565	24,414	2073,125	0	200,976	200,976	99,713	0	0	0	0	0	0	0
11:44:52	0	2074,561	9,99	9,863	9,96	5,923	6,129	21	952,565	24,414	2073,127	0	200,976	200,976	99,713	0	0	0	0	0	0	0
11:44:52	45,068	2075,012	10,039	9,961	9,96	5,927	6,125	21	952,565	24,414	2073,128	0	200,976	200,976	99,713	0	0	0	0	0	0	0
11:44:52	-6,396	2074,948	9,941	9,814	9,965	5,927	6,121	21	952,565	24,414	2073,13	0	200,976	200,976	99,713	0	0	0	0	0	0	0
11:44:52	-38,671	2074,561	9,99	9,863	9,96	5,923	6,117	21	952,565	24,414	2073,132	0	200,976	200,976	99,713	0	0	0	0	0	0	0
11:44:52	-45,043	2074,111	9,941	9,863	9,96	5,918	6,113	21	952,565	24,414	2073,133	0	200,976	200,976	99,713	0	0	0	0	0	0	0
11:44:52	45,043	2074,561	9,99	9,961	9,96	5,923	6,11	21	952,565	24,414	2073,134	0	200,976	200,976	99,713	0	0	0	0	0	0	0
11:44:52	38,671	2074,948	9,941	9,863	9,965	5,927	6,106	21	952,565	24,414	2073,136	0	200,976	200,976	99,713	0	0	0	0	0	0	0
11:44:52	0	2074,948	9,941	9,716	9,965	5,927	6,103	21	952,565	24,414	2073,138	0	200,976	200,976	99,713	0	0	0	0	0	0	0
11:44:52	0	2074,948	9,941	9,863	9,965	5,927	6,099	21	952,565	24,414	2073,14	0	200,976	200,976	99,713	0	0	0	0	0	0	0
11:44:52	0	2074,948	9,941	9,961	9,965	5,927	6,096	21	952,565	24,414	2073,142	0	200,976	200,976	99,713	0	0	0	0	0	0	0
11:44:52	0	2074,948	9,941	9,716	9,965	5,927	6,092	21	952,565	24,414	2073,144	0	200,976	200,976	99,713	0	0	0	0	0	0	0
11:44:52	0	2074,948	9,941	9,814	9,965	5,927	6,089	21	952,565	24,414	2073,146	0	200,976	200,976	99,713	0	0	0	0	0	0	0
11:44:52	6,396	2075,012	10,039	10,058	9,96	5,927	6,086	21	952,565	24,414	2073,148	0	200,976	200,976	99,713	0	0	0	0	0	0	0
11:44:53	-45,068	2074,561	9,99	9,863	9,96	5,923	6,083	21	952,565	24,414	2073,149	0	200,976	200,976	99,713	0	0	0	0	0	0	0
11:44:53	0	2074,561	9,99	9,863	9,96	5,923	6,08	21	952,565	24,414	2073,15	0	200,976	200,976	99,713	0	0	0	0	0	0	0
11:44:53	0	2074,561	9,99	10,009	9,96	5,923	6,077	21	952,565	24,414	2073,151	0	200,976	200,976	99,713	0	0	0	0	0	0	0
11:44:53	45,068	2075,012	10,039	9,961	9,96	5,927	6,074	21	952,565	24,414	2073,153	0	200,976	200,976	99,713	0	0	0	0	0	0	0
11:44:53	0	2075,012	10,039	9,961	9,96	5,927	6,071	21	952,565	24,414	2073,155	0	200,976	200,976	99,713	0	0	0	0	0	0	0
11:44:53	0	2075,012	10,039	9,863	9,96	5,927	6,068	21	952,565	24,414	2073,157	0	200,976	200,976	99,713	0	0	0	0	0	0	0
11:44:53	0	2075,012	10,039	10,058	9,96	5,927	6,065	21	952,565	24,414	2073,159	0	200,976	200,976	99,713	0	0	0	0	0	0	0
11:44:53	0	2075,012	10,039	9,961	9,96	5,927	6,063	21	952,565	24,414	2073,161	0	200,976	200,976	99,713	0	0	0	0	0	0	0
11:44:53	173,876	2076,751	10,136	10,058	9,965	5,945	6,06	21	952,565	24,414	2073,164	0	200,976	200,976	99,713	0	0	0	0	0	0	0
11:44:53	45,068	2077,201	10,185	10,205	9,965	5,95	6,058	21	952,565	24,414	2073,169	0	200,976	200,976	99,713	0	0	0	0	0	0	0
11:44:53	225,439	2079,456	10,429	10,4	9,965	5,973	6,056	21	952,565	24,414	2073,175	0	200,976	200,976	99,713	0	0	0	0	0	0	0
11:44:53	263,134	2082,087	10,625	10,742	9,969	6	6,055	21	952,565	24,414	2073,184	0	200,976	200,976	99,713	0	0	0	0	0	0	0
11:44:53	440,429	2086,492	10,918	11,084	9,979	6,046	6,055	21	952,565	24,414	2073,197	0	200,976	200,976	99,713	0	0	0	0	0	0	0
11:44:53	484,936	2091,341	11,259	11,377	9,989	6,096	6,056	21	952,565	24,414	2073,215	0	200,976	200,976	99,713	0	0	0	0	0	0	0
11:44:53	307,397	2094,415	11,406	11,621	9,998	6,127	6,057	21	952,565	24,414	2073,236	0	200,976	200,976	99,713	0	0	0	0	0	0	0
11:44:53	498,681	2099,402	11,406	11,767	10,027	6,179	6,06	21	952,565	24,414	2073,263	0	200,976	200,976	99,713	0	0	0	0	0	0	0
11:44:53	515,039	2104,552	11,504	11,914	10,051	6,232	6,063	21	952,565	24,414	2073,294	0	200,976	200,976	99,713	0	0	0	0	0	0	0
11:44:53	628,027	2110,832	11,65	12,158	10,079	6,297	6,068	21	952,565	24,414	2073,331	0	200,976	200,976	99,713	0	0	0	0	0	0	0
11:44:53	817,309	2119,005	11,992	12,451	10,107	6,381	6,074	21	952,565	24,414	2073,377	0	200,976	200,976	99,713	0	0	0	0	0	0	0
11:44:53	542,065	2124,426	12,041	12,646	10,135	6,437	6,081	21	952,565	24,414	2073,428	0	200,976	200,976	99,713	0	0	0	0	0	0	0
11:44:53	837,133	2132,797	12,334	13,232	10,167	6,523	6,09	21	952,565	24,414	2073,487	0	200,976	200,976	99,713	0	0	0	0	0	0	0
11:44:53	764,843	2140,446	12,529	13,525	10,2	6,602	6,1	21	952,565	24,414	2073,554	0	200,976	200,976	99,713	0	0	0	0	0	0	0
11:44:53	798,852	2148,434	12,773	13,574	10,233	6,684	6,111	21	952,565	24,414	2073,629	0	200,976	200,976	99,713	0	0	0	0	0	0	0
11:44:53	738,549	2155,82	12,822	13,769	10,272	6,761	6,124	21	953,994	24,414	2073,711	0	200,976	200,976	99,713	0	0	0	0	0	0	0
11:44:53	833,593	2164,156	13,017	13,965	10,309	6,846	6,138	21	953,994	24,414	2073,802	0	200,976	200,976	99,713	0	0	0	0	0	0	0
11:44:53	801,66	2172,172	13,115	13,965	10,35	6,929	6,154	21	953,994	24,414	2073,9	0	200,976	200,976	99,713	0	0	0	0	0	0	0
11:44:53	639,428	2178,567	13,115	14,258	10,386	6,995	6,17	21	953,994	24,414	2074,005	0	200,976	200,976	99,713	0	0	0	0	0	0	0
11:44:53	1017,504	2188,742	13,457	14,502	10,425	7,1	6,188	21	953,994	24,414	2074,12	0	200,976	200,976	99,713	0	0	0	0	0	0	0
11:44:53	1049,511	2199,237	13,896	14,795	10,461	7,208	6,208	21	953,994	24,414	2074,245	0	200,976	200,976	99,713	0	0	0	0	0	0	0
11:44:53	734,741	2206,584	13,994	15,088	10,498	7,284	6,229	21	953,994	24,414	2074,377	0	200,976	200,976	99,713	0	0	0	0	0	0	0
11:44:53	996,191	2216,546	14,287	15,332	10,539	7,387	6,252	21	953,994	24,414	2074,519	0	200,976	200,976	99,713	0	0	0	0	0	0	0
11:44:53	755,639	2224,103	14,384	15,283	10,576	7,464	6,276	21	953,994	24,414	2074,669	0	200,976	200,976	99,713	0	0	0	0	0	0	0
11:44:53	746,801	2231,571	14,433	15,429	10,616	7,541	6,301	21	953,994	24,414	2074,826	0	200,976	200,976	99,713	0	0	0	0	0	0	0
11:44:53	808,471	2239,655	14,58	15,478	10,654	7,625	6,327	21	953,994	24,414	2074,991	0	201,127	201,127	99,714	0	0	0	0	0	0	0
11:44:53	632,617	2245,982	14,482	15,625	10,695	7,69	6,353	21	953,994	24,414	2075,162	0	201,127	201,127	99,714	0	0	0	0	0	0	0
11:44:53	1088,354	2256,865	14,922	15,722	10,733	7,802	6,382	21	953,994	24,414	2075,344	0	201,127	201,127	99,714	0	0	0	0	0	0	0
11:44:53	795,263	2264,818	15,068	15,967	10,77	7,884	6,411	21	953,994	24,414	2075,533	0	201,127	201,127	99,714	0	0	0	0	0	0	0
11:44:53	717,895	2271,997	15,215	16,357	10,803	7,958	6,442	21	953,994	24,414	2075,73	0	201,127	201,127	99,714	0	0	0	0	0	0	0
11:44:53	812,622	2280,123	15,459	16,211	10,836	8,042	6,473	21	953,994	24,414	2075,934	0	201,127	201,127	99,714	0	0	0	0	0	0	0
11:44:53	718,188	2287,305	15,605	16,552	10,869	8,116	6,505	21	953,994	24,414	2076,146	0	201,127	201,127	99,714	0	0	0	0	0	0	0
11:44:53	860,693	2295,912	15,898	16,601	10,902	8,205	6,538	21	953,994	24,414	2076,365	0	201,127	201,127	99,714	0	0	0	0	0	0	0
11:44:53	723,12	2303,143	16,045	16,748	10,935	8,279	6,573	21	953,994	24,414	2076,592	0	201,127	201,127	99,714	0	0	0	0	0	0	0
11:44:53	665,283	2309,796	16,045	16,894	10,972	8,348	6,607	21	953,994	24,414	2076,825	0	201,127	201,127	99,714	0	0	0	0	0	0	0
11:44:53	666,308	2316,459	16,045	16,748	11,01	8,417	6,643	21	953,994	24,414	2077,065	0	201,127	201,127	99,714	0	0	0	0	0	0	0
11:44:53	532,299	2321,782	15,898	16,504	11,048	8,471	6,679	21	953,994	24,414	2077,31	0	201,127	201,127	99,714	0	0	0	0	0	0	0
11:44:53	675,903	2328,541	15,898	16,748	11,086	8,541	6,715	21	953,994	24,414	2077,561	0	201,127	201,127	99,714	0	0	0	0	0	0	0
11:44:53	668,334	2335,224	15,898	16,601	11,124	8,61	6,752	21	953,994	24,414	2077,819	0	201,127	201,127	99,714	0	0	0	0	0	0	0
11:44:53	699,829	2342,223	15,947	16,699	11,161	8,682	6,79	21	953,994	24,414	2078,083	0	201,127	201,127	99,714	0	0	0	0	0	0	0
11:44:53	817,041	2350,393	16,191	16,845	11,194	8,766	6,829	21	953,994	24,414	2078,355	0	201,127	201,127	99,714	0	0	0	0	0	0	0
11:44:53	952,221	2359,915	16,679	17,187	11,221	8,865	6,869	21	953,994	24,414	2078,637	0	201,127	201,127	99,714	0	0	0	0	0	0	0
11:44:53	656,005	2366,475	16,924	17,578	11,245	8,932	6,909	21	953,994	24,414	2078,925	0	201,127	201,127	99,714	0	0	0	0	0	0	0
11:44:53	892,797	2375,403	17,363	17,969	11,272	9,024	6,951	21	953,994	24,414	2079,221	0	201,127	201,127	99,714	0	0	0	0	0	0	0
11:44:53	597,949	2381,383	17,558	18,164	11,295	9,086	6,993	21	953,994	24,414	2079,523	0	201,127	201,127	99,714	0	0	0	0	0	0	0
11:44:53	708,984	2388,473	17,803	18,359	11,322	9,159	7,035	21	953,994	24,414	2079,832	0	201,127	201,127	99,714	0	0	0	0	0	0	0
11:44:53	722,241	2395,695	18,047	18,506	11,349	9,233	7,078	21	953,994	24,414	2080,148	0	201,127	201,127	99,714	0	0	0	0	0	0	0
11:44:53	404,687	2399,742	17,9	18,359	11,38	9,275	7,121	21	953,994	24,414	2080,468	0	201,127	201,127	99,714	0	0	0	0	0	0	0
11:44:53	535,058	2405,092	17,851	18,457	11,413	9,33	7,165	21	953,994	24,414	2080,792	0	201,127	201,127	99,714	0	0	0	0	0	0	0
11:44:53	550,17	2410,594	17,9	18,359	11,441	9,387	7,208	21	953,994	24,414	2081,122	0	201,127	201,127	99,714	0	0	0	0	0	0	0
11:44:53	455,078	2415,145	17,851	18,261	11,47	9,434	7,252	21	953,994	24,414	2081,456	0	201,127	201,127	99,714	0	0	0	0	0	0	0
11:44:53	735,668	2422,502	18,193	18,603	11,493	9,51	7,296	21	953,994	24,414	2081,797	0	201,127	201,127	99,714	0	0	0	0	0	0	0
11:44:53	392,749	2426,429	18,193	18,603	11,515	9,55	7,34	21	953,994	24,414	2082,142	0	201,127	201,127	99,714	0	0	0	0	0	0	0
11:44:53	518,383	2431,613	18,388	18,701	11,533	9,604	7,385	21	953,994	24,414	2082,491	0	201,127	201,127	99,714	0	0	0	0	0	0	0
11:44:53	636,865	2437,982	18,633	18,945	11,556	9,669	7,43	21	953,994	24,414	2082,847	0	201,127	201,127	99,714	0	0	0	0	0	0	0
11:44:53	406,079	2442,042	18,633	18,847	11,579	9,711	7,474	21	953,994	24,414	2083,206	0	201,127	201,127	99,714	0	0	0	0	0	0	0
11:44:53	447,729	2446,52	18,681	18,847	11,602	9,757	7,519	21	953,994	24,414	2083,569	0	201,127	201,127	99,714	0	0	0	0	0	0	0
11:44:53	419,018	2450,71	18,681	18,945	11,625	9,801	7,564	21	953,994	24,414	2083,936	0	201,127	201,127	99,714	0	0	0	0	0	0	0
11:44:53	301,635	2453,726	18,633	18,701	11,645	9,832	7,608	21	953,994	24,414	2084,306	0	201,127	201,127	99,714	0	0	0	0	0	0	0
11:44:53	454,296	2458,269	18,681	18,799	11,668	9,879	7,653	21	953,994	24,414	2084,68	0	201,127	201,127	99,714	0	0	0	0	0	0	0
11:44:53	261,083	2460,88	18,535	18,701	11,69	9,905	7,697	21	953,994	24,414	2085,056	0	201,127	201,127	99,714	0	0	0	0	0	0	0
11:44:53	604,98	2466,93	18,828	19,189	11,709	9,968	7,741	21	953,994	24,414	2085,438	0	201,127	201,127	99,714	0	0	0	0	0	0	0
11:44:53	395,092	2470,881	18,974	19,189	11,723	10,009	7,786	21	953,994	24,414	2085,824	0	201,127	201,127	99,714	0	0	0	0	0	0	0
11:44:53	437,207	2475,253	19,17	19,336	11,737	10,054	7,83	21	953,994	24,414	2086,213	0	201,127	201,127	99,714	0	0	0	0	0	0	0
11:44:53	350,244	2478,755	19,267	19,482	11,751	10,09	7,875	21	953,994	24,414	2086,606	0	201,127	201,127	99,714	0	0	0	0	0	0	0
11:44:53	339,575	2482,151	19,365	19,482	11,765	10,125	7,919	21	953,994	24,414	2087,001	0	201,127	201,127	99,714	0	0	0	0	0	0	0
11:44:53	205,126	2484,202	19,316	19,482	11,779	10,146	7,962	21	953,994	24,414	2087,398	0	201,127	201,127	99,714	0	0	0	0	0	0	0
11:44:53	254,589	2486,748	19,316	19,482	11,794	10,172	8,006	21	953,994	24,414	2087,798	0	201,127	201,127	99,714	0	0	0	0	0	0	0
11:44:53	472,631	2491,474	19,463	19,58	11,812	10,221	8,049	21	953,994	24,414	2088,201	0	201,127	201,127	99,714	0	0	0	0	0	0	0
11:44:53	158,789	2493,062	19,365	19,531	11,827	10,237	8,092	21	953,994	24,414	2088,606	0	201,127	201,127	99,714	0	0	0	0	0	0	0
11:44:53	236,669	2495,429	19,267	19,336	11,845	10,262	8,135	21	953,994	24,414	2089,013	0	201,127	201,127	99,714	0	0	0	0	0	0	0
11:44:53	251,367	2497,943	19,267	19,482	11,859	10,288	8,177	21	953,994	24,414	2089,422	0	201,127	201,127	99,714	0	0	0	0	0	0	0
11:44:53	298,95	2500,932	19,316	19,482	11,874	10,318	8,219	21	953,994	24,414	2089,834	0	201,127	201,127	99,714	0	0	0	0	0	0	0
11:44:53	215,356	2503,086	19,365	19,531	11,883	10,341	8,26	21	953,994	24,414	2090,247	0	201,127	201,127	99,714	0	0	0	0	0	0	0
11:44:53	310,278	2506,189	19,512	19,678	11,892	10,373	8,302	21	953,994	24,414	2090,663	0	201,127	201,127	99,714	0	0	0	0	0	0	0
11:44:53	310,351	2509,292	19,658	19,873	11,902	10,405	8,343	21	953,994	24,414	2091,081	0	201,127	201,127	99,714	0	0	0	0	0	0	0
11:44:53	120,507	2510,497	19,609	19,824	11,911	10,417	8,384	21	953,994	24,414	2091,501	0	201,127	201,127	99,714	0	0	0	0	0	0	0
11:44:53	360,107	2514,098	19,804	19,922	11,921	10,454	8,424	21	953,994	24,414	2091,923	0	201,127	201,127	99,714	0	0	0	0	0	0	0
11:44:53	166,992	2515,768	19,804	19,873	11,93	10,471	8,465	21	953,994	24,414	2092,347	0	201,127	201,127	99,714	0	0	0	0	0	0	0
11:44:53	121,533	2516,984	19,756	19,873	11,94	10,484	8,504	21	953,994	24,414	2092,772	0	201,127	201,127	99,714	0	0	0	0	0	0	0
11:44:53	262,011	2519,604	19,853	19,922	11,949	10,511	8,543	21	953,994	24,414	2093,199	0	201,127	201,127	99,714	0	0	0	0	0	0	0
11:44:53	121,533	2520,819	19,804	19,873	11,959	10,523	8,582	21	953,994	24,414	2093,627	0	201,127	201,127	99,714	0	0	0	0	0	0	0
11:44:53	169,116	2522,51	19,804	19,873	11,968	10,541	8,621	21	953,994	24,414	2094,055	0	201,127	201,127	99,714	0	0	0	0	0	0	0
11:44:53	169,067	2524,201	19,804	19,922	11,978	10,558	8,659	21	953,994	24,414	2094,486	0	201,127	201,127	99,714	0	0	0	0	0	0	0
11:44:53	166,943	2525,87	19,804	19,824	11,987	10,575	8,696	21	953,994	24,414	2094,917	0	201,127	201,127	99,714	0	0	0	0	0	0	0
11:44:53	128,93	2527,16	19,853	20,068	11,992	10,589	8,733	21	953,994	24,414	2095,349	0	201,127	201,127	99,714	0	0	0	0	0	0	0
11:44:53	85,62	2528,016	19,853	20,019	11,997	10,598	8,77	21	953,994	24,414	2095,782	0	201,127	201,127	99,714	0	0	0	0	0	0	0
11:44:54	323,461	2531,25	20,097	20,215	12,001	10,631	8,806	21	953,994	24,414	2096,218	0	201,127	201,127	99,714	0	0	0	0	0	0	0
11:44:54	23,168	2531,482	19,951	20,068	12,011	10,633	8,842	21	953,994	24,414	2096,653	0	201,127	201,127	99,714	0	0	0	0	0	0	0
11:44:54	85,644	2532,338	19,951	20,068	12,016	10,642	8,878	21	953,994	24,414	2097,089	0	201,127	201,127	99,714	0	0	0	0	0	0	0
11:44:54	227,539	2534,614	20,097	20,215	12,02	10,666	8,913	21	953,994	24,414	2097,526	0	201,127	201,127	99,714	0	0	0	0	0	0	0
11:44:54	-9,594	2534,518	20	20,019	12,025	10,665	8,947	21	953,994	24,414	2097,963	0	201,127	201,127	99,714	0	0	0	0	0	0	0
11:44:54	38,012	2534,898	19,951	20,068	12,03	10,669	8,981	21	953,994	24,414	2098,4	0	201,127	201,127	99,714	0	0	0	0	0	0	0
11:44:54	84,545	2535,744	19,951	20,019	12,035	10,677	9,014	21	953,994	24,414	2098,838	0	201,127	201,127	99,714	0	0	0	0	0	0	0
11:44:54	66,259	2536,406	19,853	20,019	12,044	10,684	9,047	21	953,994	24,414	2099,275	0	201,127	201,127	99,714	0	0	0	0	0	0	0
11:44:54	36,987	2536,776	19,804	19,726	12,049	10,688	9,079	21	953,994	24,414	2099,712	0	201,127	201,127	99,714	0	0	0	0	0	0	0
11:44:54	142,822	2538,204	19,951	20,068	12,049	10,703	9,111	21	953,994	24,414	2100,151	0	201,127	201,127	99,714	0	0	0	0	0	0	0
11:44:54	124,682	2539,451	20	19,922	12,053	10,715	9,142	21	953,994	24,414	2100,59	0	201,127	201,127	99,714	0	0	0	0	0	0	0
11:44:54	7,69	2539,528	20	20,068	12,053	10,716	9,173	21	953,994	24,414	2101,029	0	201,127	201,127	99,714	0	0	0	0	0	0	0
11:44:54	238,183	2541,91	20,244	20,263	12,053	10,741	9,204	21	953,994	24,414	2101,47	0	201,127	201,127	99,714	0	0	0	0	0	0	0
11:44:54	-154,687	2540,363	20	19,922	12,058	10,725	9,234	21	953,994	24,414	2101,909	0	201,127	201,127	99,714	0	0	0	0	0	0	0
11:44:54	142,919	2541,792	20,146	20,166	12,058	10,74	9,263	21	953,994	24,414	2102,349	0	201,127	201,127	99,714	0	0	0	0	0	0	0
11:44:54	0	2541,792	20,146	20,068	12,058	10,74	9,292	21	953,994	24,414	2102,788	0	201,127	201,127	99,714	0	0	0	0	0	0	0
11:44:54	84,545	2542,638	20,146	20,166	12,063	10,748	9,321	21	953,994	24,414	2103,228	0	201,127	201,127	99,714	0	0	0	0	0	0	0
11:44:54	0	2542,638	20,146	20,215	12,063	10,748	9,349	21	953,994	24,414	2103,668	0	201,127	201,127	99,714	0	0	0	0	0	0	0
11:44:54	-108,3	2541,555	19,951	19,922	12,067	10,737	9,376	21	953,994	24,414	2104,106	0	201,127	201,127	99,714	0	0	0	0	0	0	0
11:44:54	142,919	2542,984	20,097	20,068	12,067	10,752	9,403	21	953,994	24,414	2104,544	0	201,127	201,127	99,714	0	0	0	0	0	0	0
11:44:54	142,944	2544,413	20,244	20,361	12,067	10,767	9,43	21	953,994	24,414	2104,984	0	201,127	201,127	99,714	0	0	0	0	0	0	0
11:44:54	-238,208	2542,031	20	20,019	12,067	10,742	9,455	21	953,994	24,414	2105,422	0	201,127	201,127	99,714	0	0	0	0	0	0	0
11:44:54	95,263	2542,984	20,097	20,166	12,067	10,752	9,481	21	953,994	24,414	2105,859	0	201,127	201,127	99,714	0	0	0	0	0	0	0
11:44:54	-135,278	2541,631	19,951	19,873	12,068	10,738	9,505	21	953,994	24,414	2106,295	0	201,127	201,127	99,714	0	0	0	0	0	0	0
11:44:54	40,014	2542,031	20	20,019	12,067	10,742	9,53	21	953,994	24,414	2106,731	0	201,127	201,127	99,714	0	0	0	0	0	0	0
11:44:54	0	2542,031	20	20,166	12,067	10,742	9,553	21	953,994	24,414	2107,166	0	201,127	201,127	99,714	0	0	0	0	0	0	0
11:44:54	-47,656	2541,555	19,951	19,922	12,067	10,737	9,577	21	953,994	24,414	2107,6	0	201,127	201,127	99,714	0	0	0	0	0	0	0
11:44:54	0	2541,555	19,951	20,019	12,067	10,737	9,599	21	953,994	24,414	2108,034	0	201,127	201,127	99,714	0	0	0	0	0	0	0
11:44:54	-95,263	2540,602	19,853	19,824	12,067	10,727	9,622	21,2	952,565	24,414	2108,467	0	201,127	201,127	99,714	0	0	0	0	0	0	0
11:44:54	-39,868	2540,203	19,804	19,873	12,067	10,723	9,643	21,2	952,565	24,414	2108,899	0	201,127	201,127	99,714	0	0	0	0	0	0	0
11:44:54	0	2540,203	19,804	19,824	12,067	10,723	9,664	21,2	952,565	24,414	2109,33	0	201,127	201,127	99,714	0	0	0	0	0	0	0
11:44:54	47,656	2540,68	19,853	19,922	12,067	10,728	9,685	21,2	952,565	24,414	2109,761	0	201,127	201,127	99,714	0	0	0	0	0	0	0
11:44:54	0	2540,68	19,853	19,873	12,067	10,728	9,706	21,2	952,565	24,414	2110,192	0	201,127	201,127	99,714	0	0	0	0	0	0	0
11:44:54	-47,656	2540,203	19,804	19,873	12,067	10,723	9,726	21,2	952,565	24,414	2110,623	0	201,127	201,127	99,714	0	0	0	0	0	0	0
11:44:54	0	2540,203	19,804	19,873	12,067	10,723	9,745	21,2	952,565	24,414	2111,052	0	201,127	201,127	99,714	0	0	0	0	0	0	0
11:44:54	142,944	2541,633	19,951	19,922	12,067	10,738	9,765	21,2	952,565	24,414	2111,483	0	201,127	201,127	99,714	0	0	0	0	0	0	0
11:44:54	0	2541,633	19,951	20,019	12,067	10,738	9,784	21,2	952,565	24,414	2111,913	0	201,127	201,127	99,714	0	0	0	0	0	0	0
11:44:54	-95,288	2540,68	19,853	19,922	12,067	10,728	9,802	21,2	952,565	24,414	2112,342	0	201,127	201,127	99,714	0	0	0	0	0	0	0
11:44:54	0	2540,68	19,853	19,922	12,067	10,728	9,82	21,2	952,565	24,414	2112,771	0	202,49	202,49	99,719	0	0	0	0	0	0	0
11:44:54	-47,656	2540,203	19,804	19,873	12,067	10,723	9,838	21,2	952,565	24,414	2113,198	0	202,49	202,49	99,719	0	0	0	0	0	0	0
11:44:54	-47,656	2539,727	19,756	19,824	12,067	10,718	9,855	21,2	952,565	24,414	2113,625	0	202,49	202,49	99,719	0	0	0	0	0	0	0
11:44:54	-34,594	2539,381	19,804	19,873	12,063	10,715	9,872	21,2	952,565	24,414	2114,051	0	202,49	202,49	99,719	0	0	0	0	0	0	0
11:44:54	142,944	2540,81	19,951	19,922	12,063	10,73	9,889	21,2	952,565	24,414	2114,477	0	202,49	202,49	99,719	0	0	0	0	0	0	0
11:44:54	-142,944	2539,381	19,804	19,824	12,063	10,715	9,905	21,2	952,565	24,414	2114,902	0	202,49	202,49	99,719	0	0	0	0	0	0	0
11:44:54	0	2539,381	19,804	19,824	12,063	10,715	9,921	21,2	952,565	24,414	2115,327	0	202,49	202,49	99,719	0	0	0	0	0	0	0
11:44:54	0	2539,381	19,804	19,873	12,063	10,715	9,937	21,2	952,565	24,414	2115,751	0	202,49	202,49	99,719	0	0	0	0	0	0	0
11:44:54	47,631	2539,857	19,853	19,824	12,063	10,72	9,952	21,2	952,565	24,414	2116,175	0	202,49	202,49	99,719	0	0	0	0	0	0	0
11:44:54	-47,631	2539,381	19,804	19,678	12,063	10,715	9,967	21,2	952,565	24,414	2116,598	0	202,49	202,49	99,719	0	0	0	0	0	0	0
11:44:54	-333,447	2536,046	19,463	19,336	12,063	10,68	9,981	21,2	952,565	24,414	2117,018	0	202,49	202,49	99,719	0	0	0	0	0	0	0
11:44:54	-571,118	2530,335	18,877	18,457	12,063	10,622	9,993	21,2	952,565	24,414	2117,431	0	202,49	202,49	99,719	0	0	0	0	0	0	0
11:44:54	-643,383	2523,901	18,388	17,822	12,053	10,555	10,004	21,2	952,565	24,414	2117,837	0	202,49	202,49	99,719	0	0	0	0	0	0	0
11:44:54	-727,392	2516,627	17,9	17,187	12,039	10,48	10,014	21,2	952,565	24,414	2118,236	0	202,49	202,49	99,719	0	0	0	0	0	0	0
11:44:54	-612,841	2510,499	17,705	16,699	12,015	10,417	10,022	21,2	952,565	24,414	2118,628	0	202,49	202,49	99,719	0	0	0	0	0	0	0
11:44:54	-806,518	2502,434	17,558	16,504	11,978	10,334	10,028	21,2	952,565	24,414	2119,012	0	202,49	202,49	99,719	0	0	0	0	0	0	0
11:44:54	-435,742	2498,076	17,803	16,601	11,94	10,289	10,033	21,2	952,565	24,414	2119,391	0	202,49	202,49	99,719	0	0	0	0	0	0	0
11:44:54	-282,47	2495,252	18,291	17,187	11,897	10,26	10,037	21,2	952,565	24,414	2119,767	0	202,49	202,49	99,719	0	0	0	0	0	0	0
11:44:54	-564,99	2489,602	18,486	17,383	11,855	10,202	10,041	21,2	952,565	24,414	2120,137	0	202,49	202,49	99,719	0	0	0	0	0	0	0
11:44:54	-1002,563	2479,576	18,144	17,041	11,817	10,098	10,042	21,2	952,565	24,414	2120,496	0	202,49	202,49	99,719	0	0	0	0	0	0	0
11:44:54	-1147,07	2468,105	17,558	16,357	11,784	9,98	10,041	21,2	952,565	24,414	2120,844	0	202,49	202,49	99,719	0	0	0	0	0	0	0
11:44:54	-693,847	2461,167	17,363	15,869	11,756	9,908	10,038	21,2	952,565	24,414	2121,184	0	202,49	202,49	99,719	0	0	0	0	0	0	0
11:44:54	-921,875	2451,948	16,924	15,967	11,728	9,813	10,034	21,2	952,565	24,414	2121,515	0	202,49	202,49	99,719	0	0	0	0	0	0	0
11:44:54	-543,31	2446,515	16,875	15,722	11,7	9,757	10,028	21,2	952,565	24,414	2121,84	0	202,49	202,49	99,719	0	0	0	0	0	0	0
11:44:54	-708,471	2439,43	16,826	15,869	11,662	9,684	10,021	21,2	952,565	24,414	2122,158	0	202,49	202,49	99,719	0	0	0	0	0	0	0
11:44:54	-607,934	2433,351	16,875	16,015	11,625	9,622	10,014	21,2	952,565	24,414	2122,469	0	202,49	202,49	99,719	0	0	0	0	0	0	0
11:44:54	-533,3	2428,018	17,021	16,162	11,587	9,567	10,005	21,2	952,565	24,414	2122,774	0	202,49	202,49	99,719	0	0	0	0	0	0	0
11:44:54	-285,717	2425,161	17,412	16,504	11,55	9,537	9,996	21,2	952,565	24,414	2123,077	0	202,49	202,49	99,719	0	0	0	0	0	0	0
11:44:54	-618,53	2418,975	17,412	16,552	11,515	9,473	9,985	21,2	952,565	24,414	2123,372	0	202,49	202,49	99,719	0	0	0	0	0	0	0
11:44:54	-725,683	2411,719	17,168	16,357	11,487	9,399	9,974	21,2	952,565	24,414	2123,661	0	202,49	202,49	99,719	0	0	0	0	0	0	0
11:44:54	-810,253	2403,616	16,728	16,064	11,465	9,315	9,961	21,2	952,565	24,414	2123,941	0	202,49	202,49	99,719	0	0	0	0	0	0	0
11:44:54	-560,034	2398,016	16,435	15,722	11,449	9,257	9,947	21,2	952,565	24,414	2124,215	0	202,49	202,49	99,719	0	0	0	0	0	0	0
11:44:54	-818,603	2389,83	15,898	15,332	11,432	9,173	9,932	21,2	952,565	24,414	2124,48	0	202,49	202,49	99,719	0	0	0	0	0	0	0
11:44:54	-621,899	2383,611	15,605	15,088	11,413	9,109	9,916	21,2	952,565	24,414	2124,739	0	202,49	202,49	99,719	0	0	0	0	0	0	0
11:44:54	-487,06	2378,74	15,556	14,941	11,388	9,059	9,899	21,2	952,565	24,414	2124,993	0	202,49	202,49	99,719	0	0	0	0	0	0	0
11:44:54	-617,944	2372,561	15,459	14,795	11,358	8,995	9,881	21,2	952,565	24,414	2125,241	0	202,49	202,49	99,719	0	0	0	0	0	0	0
11:44:54	-390,063	2368,66	15,556	14,941	11,331	8,955	9,863	21,2	952,565	24,414	2125,484	0	202,49	202,49	99,719	0	0	0	0	0	0	0
11:44:54	-497,021	2363,69	15,703	14,795	11,295	8,904	9,844	21,2	952,565	24,414	2125,723	0	202,49	202,49	99,719	0	0	0	0	0	0	0
11:44:54	-562,255	2358,067	15,703	14,99	11,263	8,846	9,825	21,2	952,565	24,414	2125,955	0	202,49	202,49	99,719	0	0	0	0	0	0	0
11:44:54	-580,151	2352,266	15,605	15,088	11,236	8,786	9,804	21,2	952,565	24,414	2126,181	0	202,49	202,49	99,719	0	0	0	0	0	0	0
11:44:54	-385,571	2348,41	15,556	15,088	11,217	8,746	9,784	21,2	952,565	24,414	2126,403	0	202,49	202,49	99,719	0	0	0	0	0	0	0
11:44:54	-746,972	2340,94	15,117	14,746	11,198	8,669	9,762	21,2	952,565	24,414	2126,618	0	202,49	202,49	99,719	0	0	0	0	0	0	0
11:44:54	-571,63	2335,224	14,775	14,306	11,184	8,61	9,739	21,2	952,565	24,414	2126,827	0	202,49	202,49	99,719	0	0	0	0	0	0	0
11:44:54	-561,376	2329,61	14,433	13,916	11,171	8,552	9,716	21,2	952,565	24,414	2127,029	0	202,49	202,49	99,719	0	0	0	0	0	0	0
11:44:54	-512,548	2324,485	14,238	13,769	11,152	8,499	9,692	21,2	952,565	24,414	2127,227	0	202,49	202,49	99,719	0	0	0	0	0	0	0
11:44:54	-446,386	2320,021	14,14	13,623	11,132	8,453	9,668	21,2	952,565	24,414	2127,419	0	202,49	202,49	99,719	0	0	0	0	0	0	0
11:44:54	-402,954	2315,991	14,14	13,623	11,109	8,412	9,643	21,2	952,565	24,414	2127,608	0	202,49	202,49	99,719	0	0	0	0	0	0	0
11:44:54	-353,54	2312,456	14,287	13,867	11,082	8,375	9,618	21,2	952,565	24,414	2127,793	0	202,49	202,49	99,719	0	0	0	0	0	0	0
11:44:54	-426,879	2308,187	14,287	13,769	11,057	8,331	9,593	21,2	952,565	24,414	2127,973	0	202,49	202,49	99,719	0	0	0	0	0	0	0
11:44:54	-416,088	2304,026	14,287	13,769	11,034	8,288	9,567	21,2	952,565	24,414	2128,149	0	202,49	202,49	99,719	0	0	0	0	0	0	0
11:44:54	-336,279	2300,663	14,287	13,72	11,015	8,254	9,542	21,2	952,565	24,414	2128,322	0	202,49	202,49	99,719	0	0	0	0	0	0	0
11:44:54	-470,898	2295,954	14,14	13,867	10,996	8,205	9,516	21,2	952,565	24,414	2128,489	0	202,49	202,49	99,719	0	0	0	0	0	0	0
11:44:54	-476,953	2291,185	13,896	13,574	10,982	8,156	9,489	21,2	952,565	24,414	2128,652	0	202,49	202,49	99,719	0	0	0	0	0	0	0
11:44:54	-402,612	2287,159	13,652	13,379	10,972	8,115	9,462	21,2	952,565	24,414	2128,811	0	202,49	202,49	99,719	0	0	0	0	0	0	0
11:44:54	-386,401	2283,295	13,506	13,232	10,958	8,075	9,435	21,2	952,565	24,414	2128,965	0	202,49	202,49	99,719	0	0	0	0	0	0	0
11:44:54	-341,21	2279,883	13,408	13,037	10,944	8,04	9,407	21,2	952,565	24,414	2129,116	0	202,49	202,49	99,719	0	0	0	0	0	0	0
11:44:54	-388,33	2275,999	13,261	12,988	10,93	7,999	9,38	21,2	952,565	24,414	2129,263	0	202,49	202,49	99,719	0	0	0	0	0	0	0
11:44:54	-342,114	2272,578	13,164	12,841	10,916	7,964	9,352	21,2	952,565	24,414	2129,406	0	202,49	202,49	99,719	0	0	0	0	0	0	0
11:44:54	-186,035	2270,718	13,408	13,037	10,892	7,945	9,324	21,2	952,565	24,414	2129,548	0	202,49	202,49	99,719	0	0	0	0	0	0	0
11:44:54	-322,412	2267,494	13,506	13,183	10,869	7,912	9,297	21,2	952,565	24,414	2129,686	0	202,49	202,49	99,719	0	0	0	0	0	0	0
11:44:54	-330,517	2264,189	13,506	13,232	10,85	7,878	9,269	21,2	952,565	24,414	2129,82	0	202,49	202,49	99,719	0	0	0	0	0	0	0
11:44:54	-194,555	2262,243	13,652	13,379	10,831	7,858	9,241	21,2	952,565	24,414	2129,953	0	202,49	202,49	99,719	0	0	0	0	0	0	0
11:44:54	-377,856	2258,464	13,603	13,33	10,812	7,819	9,213	21,2	952,565	24,414	2130,081	0	202,49	202,49	99,719	0	0	0	0	0	0	0
11:44:55	-340,991	2255,055	13,506	13,232	10,798	7,784	9,185	21,2	952,565	24,414	2130,206	0	202,49	202,49	99,719	0	0	0	0	0	0	0
11:44:55	-426,464	2250,79	13,31	13,037	10,785	7,74	9,157	21,2	952,565	24,414	2130,327	0	202,49	202,49	99,719	0	0	0	0	0	0	0
11:44:55	-352,197	2247,268	13,115	12,841	10,775	7,703	9,128	21,2	952,565	24,414	2130,443	0	202,49	202,49	99,719	0	0	0	0	0	0	0
11:44:55	-388,842	2243,38	12,968	12,646	10,761	7,663	9,1	21,2	952,565	24,414	2130,557	0	202,49	202,49	99,719	0	0	0	0	0	0	0
11:44:55	-211,767	2241,262	12,92	12,549	10,751	7,641	9,071	21,2	952,565	24,414	2130,667	0	202,49	202,49	99,719	0	0	0	0	0	0	0
11:44:55	-340,576	2237,856	12,822	12,5	10,737	7,606	9,042	21,2	952,565	24,414	2130,774	0	202,49	202,49	99,719	0	0	0	0	0	0	0
11:44:55	-325	2234,606	12,822	12,549	10,719	7,573	9,014	21,2	952,565	24,414	2130,878	0	202,49	202,49	99,719	0	0	0	0	0	0	0
11:44:55	-340,161	2231,204	12,822	12,549	10,7	7,538	8,985	21,2	952,565	24,414	2130,978	0	202,49	202,49	99,719	0	0	0	0	0	0	0
11:44:55	-235,302	2228,851	12,92	12,549	10,681	7,513	8,956	21,2	952,565	24,414	2131,076	0	202,49	202,49	99,719	0	0	0	0	0	0	0
11:44:55	-253,955	2226,312	12,92	12,646	10,667	7,487	8,927	21,2	952,565	24,414	2131,171	0	202,49	202,49	99,719	0	0	0	0	0	0	0
11:44:55	-319,726	2223,115	12,92	12,695	10,648	7,454	8,898	21,2	952,565	24,414	2131,263	0	202,49	202,49	99,719	0	0	0	0	0	0	0
11:44:55	-239,013	2220,724	12,92	12,646	10,635	7,43	8,869	21,2	952,565	24,414	2131,352	0	202,49	202,49	99,719	0	0	0	0	0	0	0
11:44:55	-328,515	2217,439	12,822	12,5	10,622	7,396	8,84	21,2	952,565	24,414	2131,438	0	202,49	202,49	99,719	0	0	0	0	0	0	0
11:44:55	-368,945	2213,75	12,675	12,353	10,608	7,358	8,811	21,2	952,565	24,414	2131,521	0	202,49	202,49	99,719	0	0	0	0	0	0	0
11:44:55	-306,372	2210,686	12,529	12,158	10,599	7,326	8,782	21,2	952,565	24,414	2131,6	0	202,49	202,49	99,719	0	0	0	0	0	0	0
11:44:55	-261,694	2208,069	12,431	12,06	10,589	7,299	8,753	21,2	952,565	24,414	2131,676	0	202,49	202,49	99,719	0	0	0	0	0	0	0
11:44:55	-331,469	2204,755	12,334	11,963	10,576	7,265	8,724	21,2	952,565	24,414	2131,749	0	202,49	202,49	99,719	0	0	0	0	0	0	0
11:44:55	-235,644	2202,398	12,334	12,06	10,562	7,241	8,695	21,2	952,565	24,414	2131,82	0	202,49	202,49	99,719	0	0	0	0	0	0	0
11:44:55	-171,972	2200,678	12,431	12,109	10,547	7,223	8,666	21,2	952,565	24,414	2131,889	0	202,49	202,49	99,719	0	0	0	0	0	0	0
11:44:55	-269,433	2197,984	12,48	12,158	10,529	7,195	8,637	21,2	952,565	24,414	2131,955	0	202,49	202,49	99,719	0	0	0	0	0	0	0
11:44:55	-244,335	2195,541	12,48	12,109	10,515	7,17	8,608	21,2	952,565	24,414	2132,019	0	202,49	202,49	99,719	0	0	0	0	0	0	0
11:44:55	-274,902	2192,792	12,431	12,06	10,502	7,142	8,58	21,2	952,565	24,414	2132,079	0	202,49	202,49	99,719	0	0	0	0	0	0	0
11:44:55	-193,505	2190,857	12,431	12,06	10,492	7,122	8,551	21,2	952,565	24,414	2132,138	0	202,49	202,49	99,719	0	0	0	0	0	0	0
11:44:55	-316,308	2187,693	12,334	12,06	10,479	7,089	8,522	21,2	952,565	24,414	2132,194	0	202,49	202,49	99,719	0	0	0	0	0	0	0
11:44:55	-298,51	2184,708	12,187	11,914	10,47	7,058	8,494	21,2	952,565	24,414	2132,246	0	202,49	202,49	99,719	0	0	0	0	0	0	0
11:44:55	-160,18	2183,107	12,187	11,816	10,461	7,042	8,465	21,2	952,565	24,414	2132,297	0	202,49	202,49	99,719	0	0	0	0	0	0	0
11:44:55	-225,219	2180,854	12,138	11,767	10,45	7,019	8,437	21,2	952,565	24,414	2132,346	0	202,49	202,49	99,719	0	0	0	0	0	0	0
11:44:55	-311,743	2177,737	12,041	11,767	10,438	6,986	8,408	21,1	952,565	24,414	2132,391	0	202,49	202,49	99,719	0	0	0	0	0	0	0
11:44:55	-176,367	2175,973	12,041	11,718	10,428	6,968	8,38	21,1	952,565	24,414	2132,435	0	202,49	202,49	99,719	0	0	0	0	0	0	0
11:44:55	-266,235	2173,311	11,992	11,718	10,415	6,941	8,352	21,1	952,565	24,414	2132,475	0	202,49	202,49	99,719	0	0	0	0	0	0	0
11:44:55	-224,096	2171,07	11,943	11,621	10,405	6,918	8,324	21,1	952,565	24,414	2132,514	0	202,49	202,49	99,719	0	0	0	0	0	0	0
11:44:55	-155,419	2169,516	11,992	11,718	10,394	6,902	8,296	21,1	952,565	24,414	2132,551	0	202,49	202,49	99,719	0	0	0	0	0	0	0
11:44:55	-219,36	2167,322	11,992	11,718	10,381	6,879	8,268	21,1	952,565	24,414	2132,586	0	202,49	202,49	99,719	0	0	0	0	0	0	0
11:44:55	-297,021	2164,352	11,845	11,621	10,372	6,848	8,24	21,1	952,565	24,414	2132,617	0	202,49	202,49	99,719	0	0	0	0	0	0	0
11:44:55	-341,259	2160,939	11,65	11,523	10,363	6,813	8,212	21,1	952,565	24,414	2132,645	0	202,49	202,49	99,719	0	0	0	0	0	0	0
11:44:55	-234,545	2158,594	11,504	11,377	10,358	6,789	8,184	21,1	952,565	24,414	2132,671	0	202,49	202,49	99,719	0	0	0	0	0	0	0
11:44:55	-187,255	2156,721	11,455	11,279	10,35	6,77	8,157	21,1	952,565	24,414	2132,695	0	202,49	202,49	99,719	0	0	0	0	0	0	0
11:44:55	-223,901	2154,482	11,406	11,279	10,339	6,747	8,129	21,1	952,565	24,414	2132,717	0	201,884	201,884	99,717	0	0	0	0	0	0	0
11:44:55	-179,199	2152,69	11,455	11,279	10,327	6,728	8,102	21,1	952,565	24,414	2132,737	0	201,884	201,884	99,717	0	0	0	0	0	0	0
11:44:55	-145,092	2151,239	11,455	11,279	10,318	6,713	8,074	21,1	952,565	24,414	2132,755	0	201,884	201,884	99,717	0	0	0	0	0	0	0
11:44:55	-233,081	2148,909	11,308	11,23	10,313	6,689	8,047	21,1	952,565	24,414	2132,772	0	201,884	201,884	99,717	0	0	0	0	0	0	0
11:44:55	-191,625	2146,992	11,259	11,181	10,305	6,67	8,02	21,1	952,565	24,414	2132,786	0	201,884	201,884	99,717	0	0	0	0	0	0	0
11:44:55	-116,87	2145,824	11,308	11,181	10,295	6,657	7,993	21,1	952,565	24,414	2132,799	0	201,884	201,884	99,717	0	0	0	0	0	0	0
11:44:55	-144,36	2144,38	11,259	11,084	10,29	6,643	7,967	21,1	952,565	24,414	2132,81	0	201,884	201,884	99,717	0	0	0	0	0	0	0
11:44:55	-222,949	2142,151	11,162	11,035	10,282	6,62	7,941	21,1	952,565	24,414	2132,82	0	201,884	201,884	99,717	0	0	0	0	0	0	0
11:44:55	-233,105	2139,819	11,015	10,937	10,277	6,596	7,914	21,1	952,565	24,414	2132,827	0	201,884	201,884	99,717	0	0	0	0	0	0	0
11:44:55	-58,422	2139,235	11,113	11,035	10,268	6,59	7,888	21,1	952,565	24,414	2132,833	0	201,884	201,884	99,717	0	0	0	0	0	0	0
11:44:55	-107,202	2138,163	11,162	10,937	10,26	6,579	7,863	21,1	952,565	24,414	2132,839	0	201,884	201,884	99,717	0	0	0	0	0	0	0
11:44:55	-151,391	2136,649	11,162	11,035	10,251	6,563	7,837	21,1	952,565	24,414	2132,843	0	201,884	201,884	99,717	0	0	0	0	0	0	0
11:44:55	-97,875	2135,671	11,162	11,035	10,245	6,553	7,812	21,1	952,565	24,414	2132,846	0	201,884	201,884	99,717	0	0	0	0	0	0	0
11:44:55	-205,883	2133,612	11,015	10,937	10,242	6,532	7,787	21,1	952,565	24,414	2132,846	0	201,884	201,884	99,717	0	0	0	0	0	0	0
11:44:55	-160,62	2132,005	10,918	10,84	10,238	6,515	7,762	21,1	952,565	24,414	2132,005	0	201,884	201,884	99,717	0	0	0	0	0	0	0
11:44:55	-174,536	2130,26	10,82	10,742	10,233	6,497	7,737	21,1	952,565	24,414	2130,26	0	201,884	201,884	99,717	0	0	0	0	0	0	0
11:44:55	-116,259	2129,098	10,771	10,742	10,229	6,485	7,713	21,1	952,565	24,414	2129,098	0	201,884	201,884	99,717	0	0	0	0	0	0	0
11:44:55	-53,54	2128,562	10,82	10,693	10,223	6,48	7,688	21,1	952,565	24,414	2128,562	0	201,884	201,884	99,717	0	0	0	0	0	0	0
11:44:55	-142,724	2127,135	10,82	10,693	10,215	6,465	7,664	21,1	952,565	24,414	2127,135	0	201,884	201,884	99,717	0	0	0	0	0	0	0
11:44:55	-131,372	2125,821	10,771	10,693	10,21	6,451	7,641	21,1	952,565	24,414	2125,821	0	201,884	201,884	99,717	0	0	0	0	0	0	0
11:44:55	-85,888	2124,962	10,771	10,693	10,205	6,442	7,617	21,1	952,565	24,414	2124,962	0	201,884	201,884	99,717	0	0	0	0	0	0	0
11:44:55	-85,888	2124,103	10,771	10,693	10,2	6,434	7,594	21,1	952,565	24,414	2124,103	0	201,884	201,884	99,717	0	0	0	0	0	0	0
11:44:55	-73,022	2123,373	10,771	10,693	10,196	6,426	7,571	21,1	952,565	24,414	2123,373	0	201,884	201,884	99,717	0	0	0	0	0	0	0
11:44:55	-74,096	2122,632	10,771	10,693	10,192	6,418	7,548	21,1	952,565	24,414	2122,632	0	201,884	201,884	99,717	0	0	0	0	0	0	0
11:44:55	-103,686	2121,595	10,673	10,595	10,191	6,408	7,526	21,1	952,565	24,414	2121,595	0	201,884	201,884	99,717	0	0	0	0	0	0	0
11:44:55	-131,176	2120,284	10,625	10,595	10,186	6,394	7,504	21,1	952,565	24,414	2120,284	0	201,884	201,884	99,717	0	0	0	0	0	0	0
11:44:55	-74,047	2119,543	10,625	10,547	10,182	6,387	7,482	21,1	952,565	24,414	2119,543	0	201,884	201,884	99,717	0	0	0	0	0	0	0
11:44:55	-29,833	2119,245	10,673	10,595	10,178	6,383	7,46	21,1	952,565	24,414	2119,245	0	201,884	201,884	99,717	0	0	0	0	0	0	0
11:44:55	-133,447	2117,91	10,625	10,547	10,173	6,37	7,439	21,1	952,565	24,414	2117,91	0	201,884	201,884	99,717	0	0	0	0	0	0	0
11:44:55	-76,171	2117,149	10,625	10,547	10,169	6,362	7,418	21,1	952,565	24,414	2117,149	0	201,884	201,884	99,717	0	0	0	0	0	0	0
11:44:55	-101,318	2116,135	10,527	10,498	10,168	6,351	7,397	21,1	952,565	24,414	2116,135	0	201,884	201,884	99,717	0	0	0	0	0	0	0
11:44:55	-76,147	2115,374	10,527	10,547	10,164	6,344	7,376	21,1	952,565	24,414	2115,374	0	201,884	201,884	99,717	0	0	0	0	0	0	0
11:44:55	58,398	2115,958	10,673	10,547	10,159	6,35	7,356	21,1	952,565	24,414	2115,375	0	201,884	201,884	99,717	0	0	0	0	0	0	0
11:44:55	-98,657	2114,971	10,673	10,595	10,154	6,339	7,336	21,1	952,565	24,414	2114,971	0	201,884	201,884	99,717	0	0	0	0	0	0	0
11:44:55	-122,753	2113,744	10,625	10,547	10,149	6,327	7,316	21,1	952,565	24,414	2113,744	0	201,884	201,884	99,717	0	0	0	0	0	0	0
11:44:55	-167,724	2112,067	10,527	10,547	10,145	6,309	7,297	21,1	952,565	24,414	2112,067	0	201,884	201,884	99,717	0	0	0	0	0	0	0
11:44:55	-10,742	2111,959	10,527	10,547	10,144	6,308	7,277	21,1	952,565	24,414	2111,959	0	201,884	201,884	99,717	0	0	0	0	0	0	0
11:44:55	-79,541	2111,164	10,527	10,547	10,14	6,3	7,258	21,1	952,565	24,414	2111,164	0	201,884	201,884	99,717	0	0	0	0	0	0	0
11:44:55	-45,239	2110,711	10,478	10,498	10,14	6,295	7,239	21,1	952,565	24,414	2110,711	0	201,884	201,884	99,717	0	0	0	0	0	0	0
11:44:55	-123,706	2109,474	10,429	10,4	10,135	6,283	7,221	21,1	952,565	24,414	2109,474	0	201,884	201,884	99,717	0	0	0	0	0	0	0
11:44:55	0	2109,474	10,429	10,4	10,135	6,283	7,202	21,1	952,565	24,414	2109,474	0	201,884	201,884	99,717	0	0	0	0	0	0	0
11:44:55	-78,295	2108,691	10,429	10,4	10,131	6,275	7,184	21,1	952,565	24,414	2108,691	0	201,884	201,884	99,717	0	0	0	0	0	0	0
11:44:55	-10,717	2108,584	10,429	10,4	10,13	6,274	7,166	21,1	952,565	24,414	2108,584	0	201,884	201,884	99,717	0	0	0	0	0	0	0
11:44:55	-33,227	2108,252	10,478	10,547	10,126	6,27	7,149	21,1	952,565	24,414	2108,252	0	201,884	201,884	99,717	0	0	0	0	0	0	0
11:44:55	-33,032	2107,922	10,527	10,498	10,121	6,267	7,131	21,1	952,565	24,414	2107,922	0	201,884	201,884	99,717	0	0	0	0	0	0	0
11:44:55	-45,239	2107,469	10,478	10,351	10,121	6,262	7,114	21,1	952,565	24,414	2107,469	0	201,884	201,884	99,717	0	0	0	0	0	0	0
11:44:55	-124,755	2106,222	10,429	10,351	10,117	6,249	7,097	21,1	952,565	24,414	2106,222	0	201,884	201,884	99,717	0	0	0	0	0	0	0
11:44:55	80,81	2107,03	10,527	10,498	10,116	6,258	7,081	21,1	952,565	24,414	2106,222	0	201,884	201,884	99,717	0	0	0	0	0	0	0
11:44:55	-80,59	2106,224	10,527	10,498	10,112	6,249	7,064	21,1	952,565	24,414	2106,222	0	201,884	201,884	99,717	0	0	0	0	0	0	0
11:44:55	-45,239	2105,771	10,478	10,4	10,112	6,245	7,048	21,1	952,565	24,414	2105,771	0	201,884	201,884	99,717	0	0	0	0	0	0	0
11:44:55	-45,214	2105,319	10,429	10,351	10,112	6,24	7,033	21,1	952,565	24,414	2105,319	0	201,884	201,884	99,717	0	0	0	0	0	0	0
11:44:55	-70,874	2104,61	10,429	10,302	10,108	6,233	7,017	21,1	952,565	24,414	2104,61	0	201,884	201,884	99,717	0	0	0	0	0	0	0
11:44:55	-99,951	2103,611	10,332	10,205	10,107	6,222	7,001	21,1	952,565	24,414	2103,611	0	201,884	201,884	99,717	0	0	0	0	0	0	0
11:44:55	0	2103,611	10,332	10,302	10,107	6,222	6,986	21,1	952,565	24,414	2103,611	0	201,884	201,884	99,717	0	0	0	0	0	0	0
11:44:55	-125,781	2102,353	10,283	10,205	10,102	6,209	6,971	21,1	952,565	24,414	2102,353	0	201,884	201,884	99,717	0	0	0	0	0	0	0
11:44:55	45,214	2102,805	10,332	10,302	10,102	6,214	6,956	21,1	952,565	24,414	2102,354	0	201,884	201,884	99,717	0	0	0	0	0	0	0
11:44:55	-81,616	2101,989	10,332	10,351	10,098	6,206	6,941	21,1	952,565	24,414	2101,989	0	201,884	201,884	99,717	0	0	0	0	0	0	0
11:44:55	0	2101,989	10,332	10,205	10,098	6,206	6,927	21,1	952,565	24,414	2101,989	0	201,884	201,884	99,717	0	0	0	0	0	0	0
11:44:55	9,863	2102,088	10,429	10,4	10,093	6,207	6,913	21,1	952,565	24,414	2101,989	0	201,884	201,884	99,717	0	0	0	0	0	0	0
11:44:55	-100,073	2101,087	10,332	10,302	10,093	6,196	6,899	21,1	952,565	24,414	2101,087	0	201,884	201,884	99,717	0	0	0	0	0	0	0
11:44:55	17,431	2101,261	10,429	10,351	10,089	6,198	6,885	21,1	952,565	24,414	2101,087	0	201,884	201,884	99,717	0	0	0	0	0	0	0
11:44:55	-81,665	2100,445	10,429	10,351	10,084	6,19	6,871	21,1	952,565	24,414	2100,445	0	201,884	201,884	99,717	0	0	0	0	0	0	0
11:44:55	-8,593	2100,359	10,429	10,351	10,083	6,189	6,858	21,1	952,565	24,414	2100,359	0	201,884	201,884	99,717	0	0	0	0	0	0	0
11:44:55	-38,525	2099,974	10,478	10,498	10,079	6,185	6,845	21,1	952,565	24,414	2099,974	0	201,884	201,884	99,717	0	0	0	0	0	0	0
11:44:55	-119,262	2098,781	10,429	10,4	10,074	6,173	6,831	21,1	952,565	24,414	2098,781	0	201,884	201,884	99,717	0	0	0	0	0	0	0
11:44:55	36,572	2099,147	10,478	10,4	10,074	6,176	6,819	21,1	952,565	24,414	2098,781	0	201,884	201,884	99,717	0	0	0	0	0	0	0
11:44:55	-45,19	2098,695	10,429	10,351	10,074	6,172	6,806	21,1	952,565	24,414	2098,695	0	201,884	201,884	99,717	0	0	0	0	0	0	0
11:44:56	-90,405	2097,791	10,332	10,302	10,074	6,162	6,793	21,1	952,565	24,414	2097,791	0	201,884	201,884	99,717	0	0	0	0	0	0	0
11:44:56	-119,238	2096,598	10,283	10,205	10,07	6,15	6,781	21,1	952,565	24,414	2096,598	0	201,884	201,884	99,717	0	0	0	0	0	0	0
11:44:56	0	2096,598	10,283	10,156	10,07	6,15	6,768	21,1	952,565	24,414	2096,598	0	201,884	201,884	99,717	0	0	0	0	0	0	0
11:44:56	-8,569	2096,513	10,283	10,205	10,069	6,149	6,756	21,1	952,565	24,414	2096,513	0	201,884	201,884	99,717	0	0	0	0	0	0	0
11:44:56	0	2096,513	10,283	10,156	10,069	6,149	6,744	21,1	952,565	24,414	2096,513	0	201,884	201,884	99,717	0	0	0	0	0	0	0
11:44:56	-74,072	2095,772	10,283	10,156	10,065	6,141	6,732	21,1	952,565	24,414	2095,772	0	201,884	201,884	99,717	0	0	0	0	0	0	0
11:44:56	-8,447	2095,687	10,283	10,156	10,065	6,141	6,721	21,1	952,565	24,414	2095,687	0	201,884	201,884	99,717	0	0	0	0	0	0	0
11:44:56	0	2095,687	10,283	10,156	10,065	6,141	6,71	21,1	952,565	24,414	2095,687	0	201,884	201,884	99,717	0	0	0	0	0	0	0
11:44:56	-75,268	2094,935	10,283	10,156	10,06	6,133	6,698	21,1	952,565	24,414	2094,935	0	201,884	201,884	99,717	0	0	0	0	0	0	0
11:44:56	37,817	2095,313	10,332	10,156	10,06	6,137	6,687	21,1	952,565	24,414	2094,935	0	201,884	201,884	99,717	0	0	0	0	0	0	0
11:44:56	-77,416	2094,539	10,332	10,205	10,055	6,129	6,676	21,1	952,565	24,414	2094,539	0	201,884	201,884	99,717	0	0	0	0	0	0	0
11:44:56	-52,734	2094,011	10,283	10,156	10,055	6,123	6,665	21,1	952,565	24,414	2094,011	0	201,884	201,884	99,717	0	0	0	0	0	0	0
11:44:56	-76,171	2093,25	10,283	10,205	10,051	6,115	6,655	21,1	952,565	24,414	2093,25	0	201,884	201,884	99,717	0	0	0	0	0	0	0
11:44:56	45,166	2093,701	10,332	10,205	10,051	6,12	6,644	21,1	952,565	24,414	2093,25	0	201,884	201,884	99,717	0	0	0	0	0	0	0
11:44:56	-45,166	2093,25	10,283	10,156	10,051	6,115	6,634	21,1	952,565	24,414	2093,25	0	201,884	201,884	99,717	0	0	0	0	0	0	0
11:44:56	-97,851	2092,271	10,185	10,058	10,05	6,105	6,623	21,1	952,565	24,414	2092,271	0	201,884	201,884	99,717	0	0	0	0	0	0	0
11:44:56	0	2092,271	10,185	10,058	10,05	6,105	6,613	21,1	952,565	24,414	2092,271	0	201,884	201,884	99,717	0	0	0	0	0	0	0
11:44:56	-77,221	2091,499	10,185	10,058	10,046	6,097	6,603	21,1	952,565	24,414	2091,499	0	201,884	201,884	99,717	0	0	0	0	0	0	0
11:44:56	135,473	2092,854	10,332	10,205	10,046	6,111	6,593	21,1	952,565	24,414	2091,5	0	201,884	201,884	99,717	0	0	0	0	0	0	0
11:44:56	-143,042	2091,423	10,185	10,058	10,045	6,097	6,584	21,1	952,565	24,414	2091,423	0	201,884	201,884	99,717	0	0	0	0	0	0	0
11:44:56	-45,141	2090,972	10,136	10,058	10,045	6,092	6,574	21,1	952,565	24,414	2090,972	0	201,884	201,884	99,717	0	0	0	0	0	0	0
11:44:56	-32,055	2090,651	10,185	10,058	10,041	6,089	6,565	21,1	952,565	24,414	2090,651	0	201,884	201,884	99,717	0	0	0	0	0	0	0
11:44:56	0	2090,651	10,185	10,058	10,041	6,089	6,555	21,1	952,565	24,414	2090,651	0	201,884	201,884	99,717	0	0	0	0	0	0	0
11:44:56	-45,166	2090,2	10,136	10,058	10,041	6,084	6,546	21	953,994	24,414	2090,2	0	201,884	201,884	99,717	0	0	0	0	0	0	0
11:44:56	-3,271	2090,167	10,136	10,009	10,041	6,084	6,537	21	953,994	24,414	2090,167	0	201,884	201,884	99,717	0	0	0	0	0	0	0
11:44:56	-6,518	2090,102	10,136	10,009	10,041	6,083	6,528	21	953,994	24,414	2090,102	0	201,884	201,884	99,717	0	0	0	0	0	0	0
11:44:56	-77,172	2089,33	10,136	10,009	10,036	6,075	6,519	21	953,994	24,414	2089,33	0	201,884	201,884	99,717	0	0	0	0	0	0	0
11:44:56	0	2089,33	10,136	10,009	10,036	6,075	6,51	21	953,994	24,414	2089,33	0	201,884	201,884	99,717	0	0	0	0	0	0	0
11:44:56	-90,234	2088,428	10,039	9,961	10,036	6,066	6,502	21	953,994	24,414	2088,428	0	201,884	201,884	99,717	0	0	0	0	0	0	0
11:44:56	0	2088,428	10,039	9,961	10,036	6,066	6,493	21	953,994	24,414	2088,428	0	201,884	201,884	99,717	0	0	0	0	0	0	0
11:44:56	0	2088,428	10,039	9,961	10,036	6,066	6,485	21	953,994	24,414	2088,428	0	201,884	201,884	99,717	0	0	0	0	0	0	0
11:44:56	4,248	2088,47	10,136	10,009	10,031	6,066	6,477	21	953,994	24,414	2088,428	0	201,884	201,884	99,717	0	0	0	0	0	0	0
11:44:56	0	2088,47	10,136	10,009	10,031	6,066	6,469	21	953,994	24,414	2088,428	0	201,884	201,884	99,717	0	0	0	0	0	0	0
11:44:56	45,117	2088,921	10,185	10,058	10,031	6,071	6,461	21	953,994	24,414	2088,428	0	201,278	201,278	99,714	0	0	0	0	0	0	0
11:44:56	-45,117	2088,47	10,136	10,009	10,031	6,066	6,453	21	953,994	24,414	2088,428	0	201,278	201,278	99,714	0	0	0	0	0	0	0
11:44:56	-33,129	2088,139	10,185	10,009	10,027	6,063	6,445	21	953,994	24,414	2088,139	0	201,278	201,278	99,714	0	0	0	0	0	0	0
11:44:56	-45,141	2087,687	10,136	10,009	10,027	6,058	6,438	21	953,994	24,414	2087,687	0	201,278	201,278	99,714	0	0	0	0	0	0	0
11:44:56	-6,518	2087,622	10,136	10,058	10,027	6,057	6,43	21	953,994	24,414	2087,622	0	201,278	201,278	99,714	0	0	0	0	0	0	0
11:44:56	0	2087,622	10,136	10,058	10,027	6,057	6,423	21	953,994	24,414	2087,622	0	201,278	201,278	99,714	0	0	0	0	0	0	0
11:44:56	-90,209	2086,72	10,039	10,009	10,027	6,048	6,416	21	953,994	24,414	2086,72	0	201,278	201,278	99,714	0	0	0	0	0	0	0
11:44:56	10,742	2086,827	10,136	10,156	10,022	6,049	6,408	21	953,994	24,414	2086,72	0	201,278	201,278	99,714	0	0	0	0	0	0	0
11:44:56	0	2086,827	10,136	10,009	10,022	6,049	6,401	21	953,994	24,414	2086,721	0	201,278	201,278	99,714	0	0	0	0	0	0	0
11:44:56	-95,483	2085,873	10,039	10,009	10,022	6,039	6,394	21	953,994	24,414	2085,873	0	201,278	201,278	99,714	0	0	0	0	0	0	0
11:44:56	0	2085,873	10,039	10,058	10,022	6,039	6,387	21	953,994	24,414	2085,873	0	201,278	201,278	99,714	0	0	0	0	0	0	0
11:44:56	0	2085,873	10,039	9,961	10,022	6,039	6,381	21	953,994	24,414	2085,873	0	201,278	201,278	99,714	0	0	0	0	0	0	0
11:44:56	-80,541	2085,067	10,039	10,009	10,017	6,031	6,374	21	953,994	24,414	2085,067	0	201,278	201,278	99,714	0	0	0	0	0	0	0
11:44:56	0	2085,067	10,039	10,009	10,017	6,031	6,367	21	953,994	24,414	2085,067	0	201,278	201,278	99,714	0	0	0	0	0	0	0
11:44:56	0	2085,067	10,039	10,009	10,017	6,031	6,36	21	953,994	24,414	2085,067	0	201,278	201,278	99,714	0	0	0	0	0	0	0
11:44:56	-45,092	2084,616	9,99	9,863	10,017	6,026	6,354	21	953,994	24,414	2084,616	0	201,278	201,278	99,714	0	0	0	0	0	0	0
11:44:56	-45,092	2084,165	9,941	9,863	10,017	6,022	6,347	21	953,994	24,414	2084,165	0	201,278	201,278	99,714	0	0	0	0	0	0	0
11:44:56	45,092	2084,616	9,99	9,814	10,017	6,026	6,341	21	953,994	24,414	2084,166	0	201,278	201,278	99,714	0	0	0	0	0	0	0
11:44:56	-84,741	2083,769	9,99	9,863	10,012	6,018	6,335	21	953,994	24,414	2083,769	0	201,278	201,278	99,714	0	0	0	0	0	0	0
11:44:56	0	2083,769	9,99	9,814	10,012	6,018	6,328	21	953,994	24,414	2083,769	0	201,278	201,278	99,714	0	0	0	0	0	0	0
11:44:56	-45,092	2083,318	9,941	9,814	10,012	6,013	6,322	21	953,994	24,414	2083,318	0	201,278	201,278	99,714	0	0	0	0	0	0	0
11:44:56	0	2083,318	9,941	9,814	10,012	6,013	6,316	21	953,994	24,414	2083,318	0	201,278	201,278	99,714	0	0	0	0	0	0	0
11:44:56	-170,678	2081,611	9,843	9,814	10,008	5,995	6,31	21	953,994	24,414	2081,611	0	201,278	201,278	99,714	0	0	0	0	0	0	0
11:44:56	90,161	2082,513	9,941	9,814	10,008	6,005	6,304	21	953,994	24,414	2081,612	0	201,278	201,278	99,714	0	0	0	0	0	0	0
11:44:56	-5,273	2082,46	9,941	9,863	10,008	6,004	6,298	21	953,994	24,414	2081,613	0	201,278	201,278	99,714	0	0	0	0	0	0	0
11:44:56	9,667	2082,557	10,039	10,009	10,003	6,005	6,292	21	953,994	24,414	2081,614	0	201,278	201,278	99,714	0	0	0	0	0	0	0
11:44:56	90,161	2083,458	10,136	10,058	10,003	6,015	6,287	21	953,994	24,414	2081,616	0	201,278	201,278	99,714	0	0	0	0	0	0	0
11:44:56	0	2083,458	10,136	10,058	10,003	6,015	6,282	21	953,994	24,414	2081,617	0	201,278	201,278	99,714	0	0	0	0	0	0	0
11:44:56	-216,845	2081,29	9,99	9,863	9,998	5,992	6,276	21	953,994	24,414	2081,29	0	201,278	201,278	99,714	0	0	0	0	0	0	0
11:44:56	39,794	2081,688	10,039	10,009	9,998	5,996	6,27	21	953,994	24,414	2081,29	0	201,278	201,278	99,714	0	0	0	0	0	0	0
11:44:56	-45,068	2081,237	9,99	9,863	9,998	5,992	6,265	21	953,994	24,414	2081,237	0	201,278	201,278	99,714	0	0	0	0	0	0	0
11:44:56	45,068	2081,688	10,039	9,961	9,998	5,996	6,26	21	953,994	24,414	2081,238	0	201,278	201,278	99,714	0	0	0	0	0	0	0
11:44:56	-90,161	2080,786	9,941	9,814	9,998	5,987	6,254	21	953,994	24,414	2080,786	0	201,278	201,278	99,714	0	0	0	0	0	0	0
11:44:56	-80,517	2079,981	9,941	9,814	9,993	5,979	6,249	21	953,994	24,414	2079,981	0	201,278	201,278	99,714	0	0	0	0	0	0	0
11:44:56	45,068	2080,432	9,99	9,961	9,993	5,983	6,244	21	953,994	24,414	2079,981	0	201,278	201,278	99,714	0	0	0	0	0	0	0
11:44:56	39,648	2080,828	10,039	10,009	9,993	5,987	6,239	21	953,994	24,414	2079,982	0	201,278	201,278	99,714	0	0	0	0	0	0	0
11:44:56	-170,507	2079,123	9,941	9,814	9,989	5,97	6,233	21	953,994	24,414	2079,123	0	201,278	201,278	99,714	0	0	0	0	0	0	0
11:44:56	0	2079,123	9,941	9,814	9,989	5,97	6,228	21	953,994	24,414	2079,123	0	201,278	201,278	99,714	0	0	0	0	0	0	0
11:44:56	45,068	2079,574	9,99	9,961	9,989	5,974	6,223	21	953,994	24,414	2079,124	0	201,278	201,278	99,714	0	0	0	0	0	0	0
11:44:56	0	2079,574	9,99	9,863	9,989	5,974	6,218	21	953,994	24,414	2079,124	0	201,278	201,278	99,714	0	0	0	0	0	0	0
11:44:56	-127,709	2078,297	9,941	9,814	9,984	5,961	6,213	21	953,994	24,414	2078,297	0	201,278	201,278	99,714	0	0	0	0	0	0	0
11:44:56	0	2078,297	9,941	9,814	9,984	5,961	6,208	21	953,994	24,414	2078,297	0	201,278	201,278	99,714	0	0	0	0	0	0	0
11:44:56	0	2078,297	9,941	9,814	9,984	5,961	6,204	21	953,994	24,414	2078,297	0	201,278	201,278	99,714	0	0	0	0	0	0	0
11:44:56	-90,112	2077,396	9,843	9,814	9,984	5,952	6,199	21	953,994	24,414	2077,396	0	201,278	201,278	99,714	0	0	0	0	0	0	0
11:44:56	90,112	2078,297	9,941	9,716	9,984	5,961	6,194	21	953,994	24,414	2077,397	0	201,278	201,278	99,714	0	0	0	0	0	0	0
11:44:56	0	2078,297	9,941	9,814	9,984	5,961	6,189	21	953,994	24,414	2077,398	0	201,278	201,278	99,714	0	0	0	0	0	0	0
11:44:56	0	2078,297	9,941	9,814	9,984	5,961	6,185	21	953,994	24,414	2077,398	0	201,278	201,278	99,714	0	0	0	0	0	0	0
11:44:56	0	2078,297	9,941	9,961	9,984	5,961	6,181	21	953,994	24,414	2077,399	0	201,278	201,278	99,714	0	0	0	0	0	0	0
11:44:56	41,723	2078,714	9,99	9,863	9,984	5,966	6,176	21	953,994	24,414	2077,4	0	201,278	201,278	99,714	0	0	0	0	0	0	0
11:44:56	-41,723	2078,297	9,941	9,863	9,984	5,961	6,172	21	953,994	24,414	2077,401	0	201,278	201,278	99,714	0	0	0	0	0	0	0
11:44:56	0	2078,297	9,941	9,863	9,984	5,961	6,168	21	953,994	24,414	2077,402	0	201,278	201,278	99,714	0	0	0	0	0	0	0
11:44:56	41,723	2078,714	9,99	9,961	9,984	5,966	6,164	21	953,994	24,414	2077,403	0	201,278	201,278	99,714	0	0	0	0	0	0	0
11:44:56	3,344	2078,747	9,99	9,961	9,984	5,966	6,16	21	953,994	24,414	2077,405	0	201,278	201,278	99,714	0	0	0	0	0	0	0
11:44:56	-3,344	2078,714	9,99	9,961	9,984	5,966	6,156	21	953,994	24,414	2077,406	0	201,278	201,278	99,714	0	0	0	0	0	0	0
11:44:56	-78,247	2077,931	9,99	9,863	9,979	5,958	6,152	21	953,994	24,414	2077,407	0	201,278	201,278	99,714	0	0	0	0	0	0	0
11:44:56	40,673	2078,338	10,039	9,961	9,979	5,962	6,149	21	953,994	24,414	2077,408	0	201,278	201,278	99,714	0	0	0	0	0	0	0
11:44:56	0	2078,338	10,039	9,961	9,979	5,962	6,145	21	953,994	24,414	2077,408	0	201,278	201,278	99,714	0	0	0	0	0	0	0
11:44:56	0	2078,338	10,039	9,961	9,979	5,962	6,141	21	953,994	24,414	2077,409	0	201,278	201,278	99,714	0	0	0	0	0	0	0
11:44:56	-40,673	2077,931	9,99	9,863	9,979	5,958	6,138	21	953,994	24,414	2077,41	0	201,278	201,278	99,714	0	0	0	0	0	0	0
11:44:56	40,673	2078,338	10,039	9,863	9,979	5,962	6,134	21	953,994	24,414	2077,411	0	201,278	201,278	99,714	0	0	0	0	0	0	0
11:44:56	0	2078,338	10,039	10,009	9,979	5,962	6,131	21	953,994	24,414	2077,412	0	201,278	201,278	99,714	0	0	0	0	0	0	0
11:44:56	4,394	2078,382	10,039	9,863	9,979	5,962	6,128	21	953,994	24,414	2077,413	0	201,278	201,278	99,714	0	0	0	0	0	0	0
11:44:56	-49,462	2077,888	9,99	9,961	9,979	5,957	6,124	21	953,994	24,414	2077,413	0	201,278	201,278	99,714	0	0	0	0	0	0	0
11:44:56	0	2077,888	9,99	9,863	9,979	5,957	6,121	21	953,994	24,414	2077,414	0	201,278	201,278	99,714	0	0	0	0	0	0	0
11:44:56	0	2077,888	9,99	9,863	9,979	5,957	6,118	21	953,994	24,414	2077,414	0	201,278	201,278	99,714	0	0	0	0	0	0	0
11:44:56	0	2077,888	9,99	9,814	9,979	5,957	6,115	21	953,994	24,414	2077,415	0	201,278	201,278	99,714	0	0	0	0	0	0	0
11:44:57	45,068	2078,338	10,039	10,009	9,979	5,962	6,112	21	953,994	24,414	2077,416	0	201,278	201,278	99,714	0	0	0	0	0	0	0
11:44:57	-45,068	2077,888	9,99	9,814	9,979	5,957	6,109	21	953,994	24,414	2077,416	0	201,278	201,278	99,714	0	0	0	0	0	0	0
11:44:57	0	2077,888	9,99	9,814	9,979	5,957	6,106	21	953,994	24,414	2077,417	0	201,278	201,278	99,714	0	0	0	0	0	0	0
11:44:57	0	2077,888	9,99	9,863	9,979	5,957	6,103	21	953,994	24,414	2077,417	0	201,278	201,278	99,714	0	0	0	0	0	0	0
11:44:57	-45,043	2077,437	9,941	9,716	9,979	5,952	6,1	21	953,994	24,414	2077,417	0	201,278	201,278	99,714	0	0	0	0	0	0	0
11:44:57	45,043	2077,888	9,99	9,814	9,979	5,957	6,097	21	953,994	24,414	2077,418	0	201,278	201,278	99,714	0	0	0	0	0	0	0
11:44:57	0	2077,888	9,99	9,814	9,979	5,957	6,094	21	953,994	24,414	2077,418	0	201,278	201,278	99,714	0	0	0	0	0	0	0
11:44:57	0	2077,888	9,99	9,863	9,979	5,957	6,092	21	953,994	24,414	2077,419	0	201,278	201,278	99,714	0	0	0	0	0	0	0
11:44:57	4,394	2077,931	9,99	9,961	9,979	5,958	6,089	21	953,994	24,414	2077,419	0	201,278	201,278	99,714	0	0	0	0	0	0	0
11:44:57	130,81	2079,24	10,136	10,009	9,979	5,971	6,087	21	953,994	24,414	2077,421	0	201,278	201,278	99,714	0	0	0	0	0	0	0
11:44:57	135,253	2080,592	10,283	10,156	9,979	5,985	6,085	21	953,994	24,414	2077,424	0	201,278	201,278	99,714	0	0	0	0	0	0	0
11:44:57	45,068	2081,043	10,332	10,302	9,979	5,99	6,083	21	953,994	24,414	2077,428	0	201,278	201,278	99,714	0	0	0	0	0	0	0
11:44:57	266,406	2083,707	10,527	10,498	9,984	6,017	6,082	21	953,994	24,414	2077,434	0	201,278	201,278	99,714	0	0	0	0	0	0	0
11:44:57	360,961	2087,316	10,918	10,888	9,984	6,054	6,081	21	953,994	24,414	2077,444	0	201,278	201,278	99,714	0	0	0	0	0	0	0
11:44:57	620,19	2093,518	11,406	11,523	9,993	6,118	6,082	21	953,994	24,414	2077,46	0	201,278	201,278	99,714	0	0	0	0	0	0	0
11:44:57	258,032	2096,099	11,504	11,718	10,003	6,145	6,083	21	953,994	24,414	2077,479	0	201,278	201,278	99,714	0	0	0	0	0	0	0
11:44:57	563,476	2101,734	11,748	11,963	10,022	6,203	6,085	21	953,994	24,414	2077,503	0	201,278	201,278	99,714	0	0	0	0	0	0	0
11:44:57	328,906	2105,023	11,65	11,963	10,046	6,237	6,088	21	953,994	24,414	2077,531	0	201,278	201,278	99,714	0	0	0	0	0	0	0
11:44:57	584,936	2110,872	11,748	12,256	10,074	6,297	6,092	21	953,994	24,414	2077,564	0	201,278	201,278	99,714	0	0	0	0	0	0	0
11:44:57	602,49	2116,897	11,845	12,353	10,103	6,359	6,098	21	953,994	24,414	2077,603	0	201,278	201,278	99,714	0	0	0	0	0	0	0
11:44:57	782,153	2124,718	11,992	12,646	10,14	6,44	6,104	21	953,994	24,414	2077,65	0	201,278	201,278	99,714	0	0	0	0	0	0	0
11:44:57	709,326	2131,812	12,138	12,841	10,172	6,513	6,112	21	953,994	24,414	2077,705	0	201,278	201,278	99,714	0	0	0	0	0	0	0
11:44:57	718,115	2138,993	12,285	13,037	10,205	6,587	6,122	21	953,994	24,414	2077,766	0	201,278	201,278	99,714	0	0	0	0	0	0	0
11:44:57	866,406	2147,657	12,529	13,33	10,242	6,676	6,133	21	953,994	24,414	2077,836	0	201,278	201,278	99,714	0	0	0	0	0	0	0
11:44:57	849,34	2156,15	12,773	13,623	10,277	6,764	6,145	21	953,994	24,414	2077,914	0	201,278	201,278	99,714	0	0	0	0	0	0	0
11:44:57	802,246	2164,173	12,968	13,867	10,312	6,847	6,159	21	953,994	24,414	2078	0	201,278	201,278	99,714	0	0	0	0	0	0	0
11:44:57	901,635	2173,189	13,31	14,062	10,345	6,94	6,174	21	953,994	24,414	2078,096	0	201,278	201,278	99,714	0	0	0	0	0	0	0
11:44:57	758,398	2180,773	13,457	14,404	10,38	7,018	6,191	21	953,994	24,414	2078,198	0	201,278	201,278	99,714	0	0	0	0	0	0	0
11:44:57	816,65	2188,94	13,603	14,599	10,419	7,102	6,208	21	953,994	24,414	2078,309	0	201,278	201,278	99,714	0	0	0	0	0	0	0
11:44:57	977,343	2198,713	13,945	14,843	10,456	7,203	6,228	21	953,994	24,414	2078,429	0	201,278	201,278	99,714	0	0	0	0	0	0	0
11:44:57	965,112	2208,364	14,287	15,332	10,492	7,302	6,249	21	953,994	24,414	2078,559	0	201,278	201,278	99,714	0	0	0	0	0	0	0
11:44:57	720,019	2215,564	14,287	15,429	10,533	7,376	6,271	21	953,994	24,414	2078,696	0	201,278	201,278	99,714	0	0	0	0	0	0	0
11:44:57	885,815	2224,422	14,433	15,185	10,576	7,468	6,295	21	953,994	24,414	2078,842	0	201,278	201,278	99,714	0	0	0	0	0	0	0
11:44:57	588,842	2230,311	14,287	15,429	10,617	7,528	6,319	21	953,994	24,414	2078,993	0	201,278	201,278	99,714	0	0	0	0	0	0	0
11:44:57	863,452	2238,945	14,433	15,478	10,658	7,617	6,344	21	953,994	24,414	2079,153	0	201,127	201,127	99,714	0	0	0	0	0	0	0
11:44:57	703,613	2245,982	14,482	15,625	10,695	7,69	6,371	21	953,994	24,414	2079,32	0	201,127	201,127	99,714	0	0	0	0	0	0	0
11:44:57	1042,26	2256,404	14,873	15,722	10,733	7,797	6,399	21	953,994	24,414	2079,497	0	201,127	201,127	99,714	0	0	0	0	0	0	0
11:44:57	664,99	2263,054	14,97	15,869	10,766	7,866	6,427	21	953,994	24,414	2079,68	0	201,127	201,127	99,714	0	0	0	0	0	0	0
11:44:57	814,331	2271,197	15,215	16,162	10,799	7,95	6,457	21	953,994	24,414	2079,872	0	201,127	201,127	99,714	0	0	0	0	0	0	0
11:44:57	899,731	2280,195	15,556	16,406	10,831	8,043	6,488	21	953,994	24,414	2080,072	0	201,127	201,127	99,714	0	0	0	0	0	0	0
11:44:57	824,658	2288,441	15,898	16,699	10,859	8,128	6,52	21	953,994	24,414	2080,281	0	201,127	201,127	99,714	0	0	0	0	0	0	0
11:44:57	709,155	2295,533	15,947	16,748	10,897	8,201	6,553	21	953,994	24,414	2080,496	0	201,127	201,127	99,714	0	0	0	0	0	0	0
11:44:57	585,205	2301,385	15,947	16,748	10,93	8,261	6,587	21	953,994	24,414	2080,717	0	201,127	201,127	99,714	0	0	0	0	0	0	0
11:44:57	620,898	2307,594	15,898	16,748	10,968	8,325	6,621	21	953,994	24,414	2080,944	0	201,127	201,127	99,714	0	0	0	0	0	0	0
11:44:57	853,979	2316,134	16,093	16,845	11,006	8,413	6,656	21	953,994	24,414	2081,179	0	201,127	201,127	99,714	0	0	0	0	0	0	0
11:44:57	528,076	2321,414	15,947	16,748	11,043	8,468	6,692	21	953,994	24,414	2081,419	0	201,127	201,127	99,714	0	0	0	0	0	0	0
11:44:57	769,995	2329,114	16,045	16,748	11,082	8,547	6,728	21	953,994	24,414	2081,667	0	201,127	201,127	99,714	0	0	0	0	0	0	0
11:44:57	569,018	2334,805	15,947	16,552	11,119	8,606	6,765	21	953,994	24,414	2081,92	0	201,127	201,127	99,714	0	0	0	0	0	0	0
11:44:57	654,223	2341,347	15,947	16,748	11,156	8,673	6,802	21	953,994	24,414	2082,18	0	201,127	201,127	99,714	0	0	0	0	0	0	0
11:44:57	958,032	2350,927	16,338	17,09	11,189	8,772	6,841	21	953,994	24,414	2082,449	0	201,127	201,127	99,714	0	0	0	0	0	0	0
11:44:57	674,633	2357,673	16,533	17,383	11,217	8,841	6,88	21	953,994	24,414	2082,724	0	201,127	201,127	99,714	0	0	0	0	0	0	0
11:44:57	819,506	2365,869	16,875	17,627	11,244	8,926	6,92	21	953,994	24,414	2083,007	0	201,127	201,127	99,714	0	0	0	0	0	0	0
11:44:57	713,598	2373,005	17,168	17,92	11,269	9	6,961	21	953,994	24,414	2083,297	0	201,127	201,127	99,714	0	0	0	0	0	0	0
11:44:57	763,574	2380,64	17,412	18,066	11,299	9,078	7,002	21	953,994	24,414	2083,594	0	201,127	201,127	99,714	0	0	0	0	0	0	0
11:44:57	583,52	2386,475	17,51	18,115	11,326	9,138	7,044	21	953,994	24,414	2083,897	0	201,127	201,127	99,714	0	0	0	0	0	0	0
11:44:57	750,415	2393,98	17,803	18,31	11,353	9,216	7,087	21	953,994	24,414	2084,207	0	201,127	201,127	99,714	0	0	0	0	0	0	0
11:44:57	462,963	2398,609	17,803	18,359	11,379	9,264	7,13	21	953,994	24,414	2084,522	0	201,127	201,127	99,714	0	0	0	0	0	0	0
11:44:57	568,383	2404,293	17,851	18,261	11,409	9,322	7,173	21	953,994	24,414	2084,842	0	201,127	201,127	99,714	0	0	0	0	0	0	0
11:44:57	643,823	2410,731	17,998	18,506	11,437	9,388	7,216	21	953,994	24,414	2085,168	0	201,127	201,127	99,714	0	0	0	0	0	0	0
11:44:57	545,654	2416,188	18,144	18,603	11,46	9,445	7,26	21	953,994	24,414	2085,499	0	201,127	201,127	99,714	0	0	0	0	0	0	0
11:44:57	592,578	2422,114	18,34	18,652	11,483	9,506	7,304	21	953,994	24,414	2085,835	0	201,127	201,127	99,714	0	0	0	0	0	0	0
11:44:57	390,185	2426,015	18,388	18,652	11,502	9,546	7,348	21	953,994	24,414	2086,175	0	201,127	201,127	99,714	0	0	0	0	0	0	0
11:44:57	675,317	2432,769	18,681	18,945	11,524	9,616	7,392	21	953,994	24,414	2086,522	0	201,127	201,127	99,714	0	0	0	0	0	0	0
11:44:57	564,135	2438,41	18,779	18,945	11,551	9,674	7,437	21	953,994	24,414	2086,874	0	201,127	201,127	99,714	0	0	0	0	0	0	0
11:44:57	350,292	2441,913	18,633	18,945	11,578	9,71	7,482	21	953,994	24,414	2087,229	0	201,127	201,127	99,714	0	0	0	0	0	0	0
11:44:57	284,033	2444,753	18,486	18,799	11,602	9,739	7,526	21	953,994	24,414	2087,586	0	201,127	201,127	99,714	0	0	0	0	0	0	0
11:44:57	324,707	2448	18,388	18,701	11,626	9,773	7,57	21	953,994	24,414	2087,947	0	201,127	201,127	99,714	0	0	0	0	0	0	0
11:44:57	496,02	2452,961	18,486	18,603	11,648	9,824	7,614	21	953,994	24,414	2088,312	0	201,127	201,127	99,714	0	0	0	0	0	0	0
11:44:57	530,859	2458,269	18,681	18,701	11,668	9,879	7,658	21	953,994	24,414	2088,681	0	201,127	201,127	99,714	0	0	0	0	0	0	0
11:44:57	465,405	2462,923	18,828	18,847	11,686	9,927	7,703	21	953,994	24,414	2089,056	0	201,127	201,127	99,714	0	0	0	0	0	0	0
11:44:57	366,601	2466,589	18,877	18,945	11,704	9,964	7,747	21	953,994	24,414	2089,433	0	201,127	201,127	99,714	0	0	0	0	0	0	0
11:44:57	468,823	2471,277	19,023	19,238	11,722	10,013	7,792	21	953,994	24,414	2089,815	0	201,127	201,127	99,714	0	0	0	0	0	0	0
11:44:57	492,138	2476,199	19,267	19,385	11,737	10,063	7,836	21	953,994	24,414	2090,202	0	201,127	201,127	99,714	0	0	0	0	0	0	0
11:44:57	255,639	2478,755	19,267	19,336	11,751	10,09	7,88	21	953,994	24,414	2090,59	0	201,127	201,127	99,714	0	0	0	0	0	0	0
11:44:57	376,782	2482,523	19,316	19,482	11,77	10,129	7,925	21	953,994	24,414	2090,982	0	201,127	201,127	99,714	0	0	0	0	0	0	0
11:44:57	253,491	2485,058	19,316	19,385	11,784	10,155	7,968	21	953,994	24,414	2091,376	0	201,127	201,127	99,714	0	0	0	0	0	0	0
11:44:57	281,933	2487,877	19,267	19,385	11,803	10,184	8,012	21	953,994	24,414	2091,773	0	201,127	201,127	99,714	0	0	0	0	0	0	0
11:44:57	298,754	2490,865	19,316	19,385	11,817	10,215	8,055	21	953,994	24,414	2092,172	0	201,127	201,127	99,714	0	0	0	0	0	0	0
11:44:57	253,686	2493,402	19,316	19,482	11,831	10,241	8,098	21	953,994	24,414	2092,573	0	201,127	201,127	99,714	0	0	0	0	0	0	0
11:44:57	297,534	2496,377	19,365	19,58	11,845	10,271	8,14	21	953,994	24,414	2092,977	0	201,127	201,127	99,714	0	0	0	0	0	0	0
11:44:57	346,191	2499,839	19,463	19,531	11,859	10,307	8,183	21	953,994	24,414	2093,384	0	201,127	201,127	99,714	0	0	0	0	0	0	0
11:44:57	251,586	2502,355	19,463	19,531	11,874	10,333	8,225	21	953,994	24,414	2093,793	0	201,127	201,127	99,714	0	0	0	0	0	0	0
11:44:57	215,405	2504,509	19,512	19,678	11,883	10,355	8,267	21	953,994	24,414	2094,203	0	201,127	201,127	99,714	0	0	0	0	0	0	0
11:44:57	262,866	2507,138	19,609	19,531	11,892	10,382	8,308	21	953,994	24,414	2094,616	0	201,127	201,127	99,714	0	0	0	0	0	0	0
11:44:57	251,44	2509,652	19,609	19,824	11,907	10,408	8,349	21	953,994	24,414	2095,031	0	201,127	201,127	99,714	0	0	0	0	0	0	0
11:44:57	170,141	2511,353	19,609	19,678	11,916	10,426	8,39	21	953,994	24,414	2095,448	0	201,127	201,127	99,714	0	0	0	0	0	0	0
11:44:57	298,925	2514,343	19,658	19,824	11,93	10,457	8,431	21	953,994	24,414	2095,867	0	201,127	201,127	99,714	0	0	0	0	0	0	0
11:44:57	119,433	2515,537	19,609	19,726	11,94	10,469	8,471	21	953,994	24,414	2096,286	0	201,127	201,127	99,714	0	0	0	0	0	0	0
11:44:57	228,149	2517,818	19,756	19,873	11,945	10,492	8,51	21	953,994	24,414	2096,708	0	201,127	201,127	99,714	0	0	0	0	0	0	0
11:44:57	169,042	2519,509	19,756	19,873	11,954	10,51	8,549	21	953,994	24,414	2097,131	0	201,127	201,127	99,714	0	0	0	0	0	0	0
11:44:57	262,011	2522,129	19,853	20,019	11,963	10,537	8,588	21	953,994	24,414	2097,556	0	201,127	201,127	99,714	0	0	0	0	0	0	0
11:44:57	263,134	2524,76	19,951	20,068	11,973	10,564	8,627	21	953,994	24,414	2097,983	0	201,127	201,127	99,714	0	0	0	0	0	0	0
11:44:57	25,366	2525,014	19,804	19,873	11,982	10,567	8,665	21	953,994	24,414	2098,41	0	201,127	201,127	99,714	0	0	0	0	0	0	0
11:44:57	214,55	2527,16	19,853	19,873	11,992	10,589	8,703	21	953,994	24,414	2098,839	0	201,127	201,127	99,714	0	0	0	0	0	0	0
11:44:57	71,85	2527,878	19,756	19,824	12,001	10,596	8,74	21	953,994	24,414	2099,268	0	201,127	201,127	99,714	0	0	0	0	0	0	0
11:44:57	89,99	2528,778	19,756	19,824	12,006	10,605	8,777	21	953,994	24,414	2099,698	0	201,127	201,127	99,714	0	0	0	0	0	0	0
11:44:57	255,566	2531,334	19,853	19,922	12,015	10,632	8,813	21	953,994	24,414	2100,129	0	201,127	201,127	99,714	0	0	0	0	0	0	0
11:44:57	100,488	2532,338	19,951	20,019	12,016	10,642	8,849	21	953,994	24,414	2100,561	0	201,127	201,127	99,714	0	0	0	0	0	0	0
11:44:57	227,539	2534,614	20,097	20,215	12,02	10,666	8,884	21	953,994	24,414	2100,995	0	201,127	201,127	99,714	0	0	0	0	0	0	0
11:44:57	222,949	2536,843	20,244	20,263	12,025	10,689	8,92	21	953,994	24,414	2101,431	0	201,127	201,127	99,714	0	0	0	0	0	0	0
11:44:57	-10,644	2536,737	20,146	20,166	12,03	10,688	8,955	21	953,994	24,414	2101,866	0	201,127	201,127	99,714	0	0	0	0	0	0	0
11:44:58	84,594	2537,583	20,146	20,215	12,034	10,696	8,989	21	953,994	24,414	2102,302	0	201,127	201,127	99,714	0	0	0	0	0	0	0
11:44:58	101,782	2538,601	20,244	20,361	12,035	10,707	9,022	21	953,994	24,414	2102,738	0	201,127	201,127	99,714	0	0	0	0	0	0	0
11:44:58	-76,635	2537,834	20	20,068	12,044	10,699	9,055	21	953,994	24,414	2103,173	0	201,127	201,127	99,714	0	0	0	0	0	0	0
11:44:58	179,858	2539,633	20,097	20,068	12,049	10,717	9,088	21	953,994	24,414	2103,61	0	201,127	201,127	99,714	0	0	0	0	0	0	0
11:44:58	-58,129	2539,052	19,951	19,922	12,053	10,711	9,12	21	953,994	24,414	2104,045	0	201,127	201,127	99,714	0	0	0	0	0	0	0
11:44:58	83,496	2539,887	19,951	20,019	12,058	10,72	9,151	21	953,994	24,414	2104,481	0	201,127	201,127	99,714	0	0	0	0	0	0	0
11:44:58	76,904	2540,656	19,951	20,019	12,062	10,728	9,182	21	953,994	24,414	2104,917	0	201,127	201,127	99,714	0	0	0	0	0	0	0
11:44:58	55,297	2541,209	20	19,922	12,063	10,734	9,212	21	953,994	24,414	2105,354	0	201,127	201,127	99,714	0	0	0	0	0	0	0
11:44:58	95,263	2542,161	20,097	20,166	12,063	10,743	9,242	21	953,994	24,414	2105,791	0	201,127	201,127	99,714	0	0	0	0	0	0	0
11:44:58	47,631	2542,638	20,146	20,215	12,063	10,748	9,272	21	953,994	24,414	2106,228	0	201,127	201,127	99,714	0	0	0	0	0	0	0
11:44:58	142,968	2544,067	20,293	20,263	12,063	10,763	9,301	21	953,994	24,414	2106,665	0	201,127	201,127	99,714	0	0	0	0	0	0	0
11:44:58	-142,968	2542,638	20,146	20,215	12,063	10,748	9,33	21	953,994	24,414	2107,101	0	201,127	201,127	99,714	0	0	0	0	0	0	0
11:44:58	177,563	2544,413	20,244	20,263	12,067	10,767	9,358	21	953,994	24,414	2107,539	0	201,127	201,127	99,714	0	0	0	0	0	0	0
11:44:58	-135,302	2543,06	20,097	20,068	12,068	10,753	9,385	21	953,994	24,414	2107,974	0	201,127	201,127	99,714	0	0	0	0	0	0	0
11:44:58	75,83	2543,818	20,097	20,215	12,072	10,761	9,412	21	953,994	24,414	2108,41	0	201,127	201,127	99,714	0	0	0	0	0	0	0
11:44:58	0	2543,818	20,097	20,166	12,072	10,761	9,438	21	953,994	24,414	2108,846	0	201,127	201,127	99,714	0	0	0	0	0	0	0
11:44:58	-95,288	2542,866	20	20,019	12,072	10,751	9,464	21	953,994	24,414	2109,279	0	201,127	201,127	99,714	0	0	0	0	0	0	0
11:44:58	95,288	2543,818	20,097	20,166	12,072	10,761	9,49	21	953,994	24,414	2109,714	0	201,127	201,127	99,714	0	0	0	0	0	0	0
11:44:58	0	2543,818	20,097	20,068	12,072	10,761	9,515	21	953,994	24,414	2110,148	0	201,127	201,127	99,714	0	0	0	0	0	0	0
11:44:58	0	2543,818	20,097	20,166	12,072	10,761	9,539	21	953,994	24,414	2110,582	0	201,127	201,127	99,714	0	0	0	0	0	0	0
11:44:58	47,656	2544,295	20,146	20,166	12,072	10,765	9,563	21	953,994	24,414	2111,015	0	201,127	201,127	99,714	0	0	0	0	0	0	0
11:44:58	0	2544,295	20,146	20,166	12,072	10,765	9,587	21	953,994	24,414	2111,449	0	201,127	201,127	99,714	0	0	0	0	0	0	0
11:44:58	-142,944	2542,866	20	19,922	12,072	10,751	9,609	21	953,994	24,414	2111,88	0	201,127	201,127	99,714	0	0	0	0	0	0	0
11:44:58	0	2542,866	20	20,166	12,072	10,751	9,632	21,2	953,994	24,414	2112,311	0	201,127	201,127	99,714	0	0	0	0	0	0	0
11:44:58	0	2542,866	20	20,068	12,072	10,751	9,654	21,2	953,994	24,414	2112,741	0	201,127	201,127	99,714	0	0	0	0	0	0	0
11:44:58	0	2542,866	20	19,873	12,072	10,751	9,675	21,2	953,994	24,414	2113,171	0	201,127	201,127	99,714	0	0	0	0	0	0	0
11:44:58	-131,103	2541,555	19,951	19,922	12,067	10,737	9,696	21,2	953,994	24,414	2113,6	0	201,127	201,127	99,714	0	0	0	0	0	0	0
11:44:58	47,656	2542,031	20	20,068	12,067	10,742	9,717	21,2	953,994	24,414	2114,028	0	201,127	201,127	99,714	0	0	0	0	0	0	0
11:44:58	-190,551	2540,126	19,804	19,873	12,067	10,722	9,736	21,2	953,994	24,414	2114,454	0	201,127	201,127	99,714	0	0	0	0	0	0	0
11:44:58	142,895	2541,555	19,951	20,019	12,067	10,737	9,756	21,2	953,994	24,414	2114,882	0	201,127	201,127	99,714	0	0	0	0	0	0	0
11:44:58	-95,263	2540,602	19,853	19,824	12,067	10,727	9,775	21,2	953,994	24,414	2115,307	0	201,127	201,127	99,714	0	0	0	0	0	0	0
11:44:58	-47,631	2540,126	19,804	19,873	12,067	10,722	9,794	21,2	953,994	24,414	2115,732	0	201,127	201,127	99,714	0	0	0	0	0	0	0
11:44:58	47,631	2540,602	19,853	19,824	12,067	10,727	9,812	21,2	953,994	24,414	2116,157	0	201,127	201,127	99,714	0	0	0	0	0	0	0
11:44:58	-95,263	2539,649	19,756	19,726	12,067	10,718	9,83	21,2	953,994	24,414	2116,581	0	202,794	202,794	99,721	0	0	0	0	0	0	0
11:44:58	95,263	2540,602	19,853	19,873	12,067	10,727	9,847	21,2	953,994	24,414	2117,005	0	202,794	202,794	99,721	0	0	0	0	0	0	0
11:44:58	-47,631	2540,126	19,804	19,824	12,067	10,722	9,864	21,2	953,994	24,414	2117,428	0	202,794	202,794	99,721	0	0	0	0	0	0	0
11:44:58	-82,226	2539,303	19,804	19,873	12,063	10,714	9,881	21,2	953,994	24,414	2117,85	0	202,794	202,794	99,721	0	0	0	0	0	0	0
11:44:58	142,871	2540,732	19,951	20,019	12,063	10,729	9,898	21,2	953,994	24,414	2118,273	0	202,794	202,794	99,721	0	0	0	0	0	0	0
11:44:58	-13,012	2540,602	19,853	19,873	12,067	10,727	9,914	21,2	953,994	24,414	2118,695	0	202,794	202,794	99,721	0	0	0	0	0	0	0
11:44:58	-87,622	2539,726	19,756	19,678	12,068	10,718	9,93	21,2	953,994	24,414	2119,116	0	202,794	202,794	99,721	0	0	0	0	0	0	0
11:44:58	47,607	2540,202	19,804	19,824	12,068	10,723	9,945	21,2	953,994	24,414	2119,537	0	202,794	202,794	99,721	0	0	0	0	0	0	0
11:44:58	0	2540,202	19,804	19,678	12,068	10,723	9,961	21,2	953,994	24,414	2119,958	0	202,794	202,794	99,721	0	0	0	0	0	0	0
11:44:58	-7,617	2540,126	19,804	19,678	12,067	10,722	9,975	21,2	953,994	24,414	2120,378	0	202,794	202,794	99,721	0	0	0	0	0	0	0
11:44:58	-333,3	2536,793	19,463	18,994	12,067	10,688	9,989	21,2	953,994	24,414	2120,794	0	202,794	202,794	99,721	0	0	0	0	0	0	0
11:44:58	-428,295	2532,51	19,023	18,506	12,067	10,644	10,002	21,2	953,994	24,414	2121,206	0	202,794	202,794	99,721	0	0	0	0	0	0	0
11:44:58	-404,394	2528,466	18,779	18,261	12,058	10,602	10,014	21,2	953,994	24,414	2121,613	0	202,794	202,794	99,721	0	0	0	0	0	0	0
11:44:58	-822,631	2520,239	18,193	17,236	12,044	10,517	10,024	21,2	953,994	24,414	2122,012	0	202,794	202,794	99,721	0	0	0	0	0	0	0
11:44:58	-801,635	2512,223	17,803	16,601	12,02	10,435	10,032	21,2	953,994	24,414	2122,402	0	202,794	202,794	99,721	0	0	0	0	0	0	0
11:44:58	-676,928	2505,454	17,705	16,357	11,987	10,365	10,038	21,2	953,994	24,414	2122,785	0	202,794	202,794	99,721	0	0	0	0	0	0	0
11:44:58	-577,978	2499,674	17,803	16,504	11,949	10,305	10,044	21,2	953,994	24,414	2123,162	0	202,794	202,794	99,721	0	0	0	0	0	0	0
11:44:58	-565,673	2494,017	17,998	16,894	11,907	10,247	10,048	21,2	953,994	24,414	2123,533	0	202,794	202,794	99,721	0	0	0	0	0	0	0
11:44:58	-625,83	2487,759	18,047	16,845	11,869	10,183	10,05	21,2	953,994	24,414	2123,897	0	202,794	202,794	99,721	0	0	0	0	0	0	0
11:44:58	-752,075	2480,238	18,047	16,601	11,826	10,105	10,051	21,2	953,994	24,414	2124,254	0	202,794	202,794	99,721	0	0	0	0	0	0	0
11:44:58	-852,221	2471,716	17,851	16,552	11,789	10,017	10,051	21,2	953,994	24,414	2124,601	0	202,794	202,794	99,721	0	0	0	0	0	0	0
11:44:58	-931,225	2462,404	17,412	16,308	11,76	9,921	10,048	21,2	953,994	24,414	2124,939	0	202,794	202,794	99,721	0	0	0	0	0	0	0
11:44:58	-694,628	2455,457	17,217	16,162	11,732	9,85	10,044	21,2	953,994	24,414	2125,27	0	202,794	202,794	99,721	0	0	0	0	0	0	0
11:44:58	-759,326	2447,864	17,021	15,82	11,7	9,771	10,039	21,2	953,994	24,414	2125,592	0	202,794	202,794	99,721	0	0	0	0	0	0	0
11:44:58	-745,874	2440,405	16,924	15,722	11,663	9,694	10,032	21,2	953,994	24,414	2125,907	0	202,794	202,794	99,721	0	0	0	0	0	0	0
11:44:58	-683,032	2433,575	16,826	15,722	11,629	9,624	10,024	21,2	953,994	24,414	2126,215	0	202,794	202,794	99,721	0	0	0	0	0	0	0
11:44:58	-429,736	2429,278	17,07	16,211	11,592	9,58	10,015	21,2	953,994	24,414	2126,518	0	202,794	202,794	99,721	0	0	0	0	0	0	0
11:44:58	-569,897	2423,579	17,168	16,308	11,554	9,521	10,006	21,2	953,994	24,414	2126,815	0	202,794	202,794	99,721	0	0	0	0	0	0	0
11:44:58	-639,404	2417,185	17,217	16,357	11,516	9,455	9,995	21,2	953,994	24,414	2127,105	0	202,794	202,794	99,721	0	0	0	0	0	0	0
11:44:58	-646,85	2410,716	17,07	16,357	11,487	9,388	9,983	21,2	953,994	24,414	2127,389	0	202,794	202,794	99,721	0	0	0	0	0	0	0
11:44:58	-608,789	2404,628	16,924	16,162	11,461	9,326	9,97	21,2	953,994	24,414	2127,666	0	202,794	202,794	99,721	0	0	0	0	0	0	0
11:44:58	-716,162	2397,467	16,533	15,869	11,441	9,252	9,956	21,2	953,994	24,414	2127,936	0	202,794	202,794	99,721	0	0	0	0	0	0	0
11:44:58	-742,187	2390,045	16,093	15,478	11,423	9,175	9,941	21,2	953,994	24,414	2128,198	0	202,794	202,794	99,721	0	0	0	0	0	0	0
11:44:58	-708,544	2382,959	15,752	15,185	11,402	9,102	9,924	21,2	953,994	24,414	2128,452	0	202,794	202,794	99,721	0	0	0	0	0	0	0
11:44:58	-567,895	2377,28	15,556	14,941	11,38	9,044	9,907	21,2	953,994	24,414	2128,701	0	202,794	202,794	99,721	0	0	0	0	0	0	0
11:44:58	-556,518	2371,715	15,459	14,843	11,354	8,986	9,889	21,2	953,994	24,414	2128,944	0	202,794	202,794	99,721	0	0	0	0	0	0	0
11:44:58	-550,561	2366,21	15,41	14,648	11,325	8,929	9,87	21,2	953,994	24,414	2129,182	0	202,794	202,794	99,721	0	0	0	0	0	0	0
11:44:58	-490,869	2361,301	15,459	14,941	11,295	8,879	9,851	21,2	953,994	24,414	2129,414	0	202,794	202,794	99,721	0	0	0	0	0	0	0
11:44:58	-353,344	2357,767	15,605	15,088	11,267	8,842	9,831	21,2	953,994	24,414	2129,642	0	202,794	202,794	99,721	0	0	0	0	0	0	0
11:44:58	-555,859	2352,209	15,605	15,088	11,236	8,785	9,811	21,2	953,994	24,414	2129,865	0	202,794	202,794	99,721	0	0	0	0	0	0	0
11:44:58	-491,577	2347,293	15,459	14,941	11,216	8,734	9,789	21,2	953,994	24,414	2130,082	0	202,794	202,794	99,721	0	0	0	0	0	0	0
11:44:58	-700,219	2340,291	15,068	14,599	11,197	8,662	9,767	21,2	953,994	24,414	2130,292	0	202,794	202,794	99,721	0	0	0	0	0	0	0
11:44:58	-599,34	2334,297	14,775	14,209	11,179	8,601	9,744	21,2	953,994	24,414	2130,496	0	202,794	202,794	99,721	0	0	0	0	0	0	0
11:44:58	-451,049	2329,787	14,629	14,062	11,162	8,554	9,721	21,2	953,994	24,414	2130,696	0	202,794	202,794	99,721	0	0	0	0	0	0	0
11:44:58	-572,9	2324,058	14,384	13,916	11,142	8,495	9,697	21,2	953,994	24,414	2130,889	0	202,794	202,794	99,721	0	0	0	0	0	0	0
11:44:58	-425,903	2319,799	14,287	13,867	11,123	8,451	9,673	21,2	953,994	24,414	2131,078	0	202,794	202,794	99,721	0	0	0	0	0	0	0
11:44:58	-335,205	2316,447	14,287	13,867	11,104	8,416	9,648	21,2	953,994	24,414	2131,263	0	202,794	202,794	99,721	0	0	0	0	0	0	0
11:44:58	-459,252	2311,854	14,238	13,769	11,081	8,369	9,623	21,2	953,994	24,414	2131,443	0	202,794	202,794	99,721	0	0	0	0	0	0	0
11:44:58	-436,474	2307,49	14,14	13,623	11,062	8,324	9,597	21,2	953,994	24,414	2131,62	0	202,794	202,794	99,721	0	0	0	0	0	0	0
11:44:58	-452,636	2302,963	14,092	13,623	11,039	8,277	9,572	21,2	953,994	24,414	2131,791	0	202,794	202,794	99,721	0	0	0	0	0	0	0
11:44:58	-335,131	2299,612	14,092	13,623	11,02	8,243	9,546	21,2	953,994	24,414	2131,959	0	202,794	202,794	99,721	0	0	0	0	0	0	0
11:44:58	-471,777	2294,894	13,945	13,525	11,001	8,194	9,519	21,2	953,994	24,414	2132,122	0	202,794	202,794	99,721	0	0	0	0	0	0	0
11:44:58	-387,67	2291,017	13,799	13,525	10,987	8,154	9,492	21,2	953,994	24,414	2132,281	0	202,794	202,794	99,721	0	0	0	0	0	0	0
11:44:58	-298,266	2288,035	13,75	13,427	10,972	8,124	9,465	21,2	953,994	24,414	2132,437	0	202,794	202,794	99,721	0	0	0	0	0	0	0
11:44:58	-422,094	2283,814	13,652	13,379	10,954	8,08	9,438	21,2	953,994	24,414	2132,588	0	202,794	202,794	99,721	0	0	0	0	0	0	0
11:44:58	-297,119	2280,843	13,603	13,183	10,939	8,049	9,411	21,2	953,994	24,414	2132,736	0	202,794	202,794	99,721	0	0	0	0	0	0	0
11:44:58	-470,312	2276,14	13,457	13,232	10,921	8,001	9,383	21,2	953,994	24,414	2132,879	0	202,794	202,794	99,721	0	0	0	0	0	0	0
11:44:58	-250,903	2273,63	13,457	13,232	10,906	7,975	9,356	21,2	953,994	24,414	2133,02	0	202,794	202,794	99,721	0	0	0	0	0	0	0
11:44:58	-332,788	2270,303	13,457	13,183	10,888	7,941	9,328	21,2	953,994	24,414	2133,157	0	202,794	202,794	99,721	0	0	0	0	0	0	0
11:44:58	-331,738	2266,985	13,457	13,086	10,869	7,907	9,3	21,2	953,994	24,414	2133,291	0	202,794	202,794	99,721	0	0	0	0	0	0	0
11:44:58	-330,517	2263,68	13,457	13,086	10,85	7,872	9,272	21,2	953,994	24,414	2133,422	0	202,794	202,794	99,721	0	0	0	0	0	0	0
11:44:58	-191,381	2261,766	13,603	13,232	10,831	7,853	9,244	21,2	953,994	24,414	2133,55	0	202,794	202,794	99,721	0	0	0	0	0	0	0
11:44:58	-343,09	2258,335	13,506	13,183	10,817	7,817	9,216	21,2	953,994	24,414	2133,675	0	202,794	202,794	99,721	0	0	0	0	0	0	0
11:44:58	-339,819	2254,937	13,408	13,037	10,803	7,782	9,188	21,2	953,994	24,414	2133,796	0	202,794	202,794	99,721	0	0	0	0	0	0	0
11:44:58	-340,869	2251,528	13,31	12,988	10,789	7,747	9,16	21,2	953,994	24,414	2133,914	0	202,794	202,794	99,721	0	0	0	0	0	0	0
11:44:58	-384,643	2247,682	13,164	12,89	10,775	7,708	9,131	21,2	953,994	24,414	2134,028	0	202,794	202,794	99,721	0	0	0	0	0	0	0
11:44:58	-296,826	2244,714	13,115	12,695	10,761	7,677	9,103	21,2	953,994	24,414	2134,138	0	202,794	202,794	99,721	0	0	0	0	0	0	0
11:44:59	-339,379	2241,32	13,017	12,695	10,747	7,642	9,074	21,2	953,994	24,414	2134,245	0	202,794	202,794	99,721	0	0	0	0	0	0	0
11:44:59	-339,55	2237,924	12,92	12,646	10,733	7,607	9,046	21,2	953,994	24,414	2134,349	0	202,794	202,794	99,721	0	0	0	0	0	0	0
11:44:59	-336,279	2234,562	12,822	12,5	10,719	7,572	9,017	21,2	953,994	24,414	2134,449	0	202,794	202,794	99,721	0	0	0	0	0	0	0
11:44:59	-168,627	2232,875	12,92	12,646	10,704	7,555	8,988	21,2	953,994	24,414	2134,548	0	202,794	202,794	99,721	0	0	0	0	0	0	0
11:44:59	-328,222	2229,593	12,92	12,549	10,685	7,521	8,959	21,2	953,994	24,414	2134,643	0	202,794	202,794	99,721	0	0	0	0	0	0	0
11:44:59	-336,206	2226,231	12,822	12,549	10,672	7,486	8,93	21,2	953,994	24,414	2134,735	0	202,794	202,794	99,721	0	0	0	0	0	0	0
11:44:59	-290,063	2223,33	12,773	12,549	10,658	7,457	8,901	21,2	953,994	24,414	2134,823	0	202,794	202,794	99,721	0	0	0	0	0	0	0
11:44:59	-240,161	2220,929	12,773	12,5	10,644	7,432	8,873	21,2	953,994	24,414	2134,909	0	202,794	202,794	99,721	0	0	0	0	0	0	0
11:44:59	-249,682	2218,432	12,773	12,451	10,63	7,406	8,844	21,2	953,994	24,414	2134,993	0	202,794	202,794	99,721	0	0	0	0	0	0	0
11:44:59	-307,714	2215,355	12,773	12,451	10,613	7,374	8,815	21,2	953,994	24,414	2135,073	0	202,794	202,794	99,721	0	0	0	0	0	0	0
11:44:59	-333,74	2212,017	12,675	12,353	10,599	7,34	8,786	21,2	953,994	24,414	2135,15	0	202,794	202,794	99,721	0	0	0	0	0	0	0
11:44:59	-307,519	2208,942	12,529	12,256	10,589	7,308	8,757	21,2	953,994	24,414	2135,224	0	202,794	202,794	99,721	0	0	0	0	0	0	0
11:44:59	-239,941	2206,543	12,529	12,256	10,576	7,283	8,728	21,2	953,994	24,414	2135,295	0	202,794	202,794	99,721	0	0	0	0	0	0	0
11:44:59	-281,445	2203,728	12,48	12,158	10,562	7,254	8,699	21,2	953,994	24,414	2135,364	0	202,794	202,794	99,721	0	0	0	0	0	0	0
11:44:59	-226,44	2201,464	12,431	12,109	10,552	7,231	8,671	21,2	953,994	24,414	2135,43	0	202,794	202,794	99,721	0	0	0	0	0	0	0
11:44:59	-232,299	2199,141	12,431	12,06	10,539	7,207	8,642	21,2	953,994	24,414	2135,494	0	202,794	202,794	99,721	0	0	0	0	0	0	0
11:44:59	-338,916	2195,752	12,334	12,06	10,525	7,172	8,613	21,2	953,994	24,414	2135,554	0	202,794	202,794	99,721	0	0	0	0	0	0	0
11:44:59	-224,243	2193,509	12,285	11,963	10,515	7,149	8,584	21,2	953,994	24,414	2135,612	0	202,794	202,794	99,721	0	0	0	0	0	0	0
11:44:59	-245,361	2191,056	12,285	11,963	10,501	7,124	8,556	21,2	953,994	24,414	2135,667	0	202,794	202,794	99,721	0	0	0	0	0	0	0
11:44:59	-225,927	2188,797	12,285	11,963	10,488	7,1	8,527	21,2	953,994	24,414	2135,72	0	202,794	202,794	99,721	0	0	0	0	0	0	0
11:44:59	-223,632	2186,56	12,285	11,963	10,475	7,077	8,499	21,2	953,994	24,414	2135,771	0	202,794	202,794	99,721	0	0	0	0	0	0	0
11:44:59	-287,133	2183,689	12,187	11,914	10,464	7,048	8,47	21,2	953,994	24,414	2135,819	0	202,794	202,794	99,721	0	0	0	0	0	0	0
11:44:59	-132,519	2182,364	12,285	11,963	10,451	7,034	8,442	21,2	953,994	24,414	2135,866	0	202,794	202,794	99,721	0	0	0	0	0	0	0
11:44:59	-375,512	2178,609	12,138	11,914	10,438	6,995	8,414	21,1	953,994	24,414	2135,908	0	202,794	202,794	99,721	0	0	0	0	0	0	0
11:44:59	-176,367	2176,845	12,138	11,914	10,428	6,977	8,386	21,1	953,994	24,414	2135,949	0	202,794	202,794	99,721	0	0	0	0	0	0	0
11:44:59	-220,654	2174,638	12,138	11,914	10,415	6,955	8,358	21,1	953,994	24,414	2135,988	0	202,794	202,794	99,721	0	0	0	0	0	0	0
11:44:59	-315,258	2171,486	11,992	11,767	10,405	6,922	8,329	21,1	953,994	24,414	2136,023	0	202,794	202,794	99,721	0	0	0	0	0	0	0
11:44:59	-165,893	2169,827	11,943	11,718	10,398	6,905	8,301	21,1	953,994	24,414	2136,057	0	202,794	202,794	99,721	0	0	0	0	0	0	0
11:44:59	-413,281	2165,694	11,65	11,523	10,39	6,862	8,273	21,1	953,994	24,414	2136,086	0	202,794	202,794	99,721	0	0	0	0	0	0	0
11:44:59	-236,645	2163,328	11,504	11,425	10,385	6,838	8,245	21,1	953,994	24,414	2136,113	0	202,794	202,794	99,721	0	0	0	0	0	0	0
11:44:59	-220,288	2161,125	11,504	11,425	10,372	6,815	8,217	21,1	953,994	24,414	2136,139	0	202,794	202,794	99,721	0	0	0	0	0	0	0
11:44:59	-67,968	2160,445	11,601	11,425	10,363	6,808	8,189	21,1	953,994	24,414	2136,163	0	202,794	202,794	99,721	0	0	0	0	0	0	0
11:44:59	-221,386	2158,231	11,601	11,523	10,351	6,785	8,162	21,1	953,994	24,414	2136,185	0	202,794	202,794	99,721	0	0	0	0	0	0	0
11:44:59	-151,22	2156,719	11,65	11,523	10,339	6,77	8,135	21,1	953,994	24,414	2136,206	0	202,187	202,187	99,718	0	0	0	0	0	0	0
11:44:59	-206,811	2154,651	11,601	11,523	10,33	6,748	8,107	21,1	953,994	24,414	2136,224	0	202,187	202,187	99,718	0	0	0	0	0	0	0
11:44:59	-144,091	2153,21	11,601	11,425	10,322	6,734	8,081	21,1	953,994	24,414	2136,241	0	202,187	202,187	99,718	0	0	0	0	0	0	0
11:44:59	-234,985	2150,86	11,504	11,377	10,314	6,709	8,054	21,1	953,994	24,414	2136,256	0	202,187	202,187	99,718	0	0	0	0	0	0	0
11:44:59	-188,671	2148,973	11,406	11,23	10,308	6,69	8,027	21,1	953,994	24,414	2136,269	0	202,187	202,187	99,718	0	0	0	0	0	0	0
11:44:59	-188,598	2147,087	11,308	11,23	10,303	6,671	8	21,1	953,994	24,414	2136,279	0	202,187	202,187	99,718	0	0	0	0	0	0	0
11:44:59	-175,585	2145,331	11,259	11,181	10,295	6,652	7,974	21,1	953,994	24,414	2136,288	0	202,187	202,187	99,718	0	0	0	0	0	0	0
11:44:59	-148,217	2143,849	11,259	11,084	10,287	6,637	7,948	21,1	953,994	24,414	2136,296	0	202,187	202,187	99,718	0	0	0	0	0	0	0
11:44:59	-234,13	2141,508	11,113	11,035	10,281	6,613	7,921	21,1	953,994	24,414	2136,301	0	202,187	202,187	99,718	0	0	0	0	0	0	0
11:44:59	-239,013	2139,118	11,015	10,937	10,273	6,588	7,895	21,1	953,994	24,414	2136,304	0	202,187	202,187	99,718	0	0	0	0	0	0	0
11:44:59	-97,705	2138,141	11,015	10,937	10,267	6,578	7,87	21,1	953,994	24,414	2136,306	0	202,187	202,187	99,718	0	0	0	0	0	0	0
11:44:59	-205,224	2136,088	11,015	10,937	10,256	6,557	7,844	21,1	953,994	24,414	2136,088	0	202,187	202,187	99,718	0	0	0	0	0	0	0
11:44:59	-76,782	2135,321	11,113	11,035	10,246	6,549	7,818	21,1	953,994	24,414	2135,321	0	202,187	202,187	99,718	0	0	0	0	0	0	0
11:44:59	-38,427	2134,936	11,162	11,035	10,242	6,545	7,793	21,1	953,994	24,414	2134,936	0	202,187	202,187	99,718	0	0	0	0	0	0	0
11:44:59	-199,072	2132,946	11,113	11,035	10,233	6,525	7,769	21,1	953,994	24,414	2132,946	0	202,187	202,187	99,718	0	0	0	0	0	0	0
11:44:59	-207,006	2130,876	10,966	10,888	10,229	6,503	7,744	21,1	953,994	24,414	2130,876	0	202,187	202,187	99,718	0	0	0	0	0	0	0
11:44:59	-130,175	2129,574	10,918	10,84	10,224	6,49	7,719	21,1	953,994	24,414	2129,574	0	202,187	202,187	99,718	0	0	0	0	0	0	0
11:44:59	-150,097	2128,073	10,771	10,742	10,223	6,474	7,695	21,1	953,994	24,414	2128,073	0	202,187	202,187	99,718	0	0	0	0	0	0	0
11:44:59	-70,727	2127,366	10,771	10,693	10,219	6,467	7,671	21,1	953,994	24,414	2127,366	0	202,187	202,187	99,718	0	0	0	0	0	0	0
11:44:59	-86,083	2126,505	10,771	10,595	10,214	6,458	7,647	21,1	953,994	24,414	2126,505	0	202,187	202,187	99,718	0	0	0	0	0	0	0
11:44:59	-157,812	2124,927	10,771	10,595	10,205	6,442	7,623	21,1	953,994	24,414	2124,927	0	202,187	202,187	99,718	0	0	0	0	0	0	0
11:44:59	-40,576	2124,521	10,82	10,693	10,2	6,438	7,6	21,1	953,994	24,414	2124,521	0	202,187	202,187	99,718	0	0	0	0	0	0	0
11:44:59	4,76	2124,568	10,918	10,84	10,195	6,438	7,577	21,1	953,994	24,414	2124,521	0	202,187	202,187	99,718	0	0	0	0	0	0	0
11:44:59	-238,94	2122,179	10,82	10,742	10,187	6,414	7,554	21,1	953,994	24,414	2122,179	0	202,187	202,187	99,718	0	0	0	0	0	0	0
11:44:59	-57,104	2121,608	10,771	10,693	10,186	6,408	7,532	21,1	953,994	24,414	2121,608	0	202,187	202,187	99,718	0	0	0	0	0	0	0
11:44:59	-164,697	2119,961	10,673	10,595	10,182	6,391	7,51	21,1	953,994	24,414	2119,961	0	202,187	202,187	99,718	0	0	0	0	0	0	0
11:44:59	-58,154	2119,38	10,625	10,547	10,181	6,385	7,488	21,1	953,994	24,414	2119,38	0	202,187	202,187	99,718	0	0	0	0	0	0	0
11:44:59	-164,624	2117,733	10,527	10,498	10,177	6,368	7,466	21,1	953,994	24,414	2117,733	0	202,187	202,187	99,718	0	0	0	0	0	0	0
11:44:59	-76,342	2116,97	10,527	10,498	10,173	6,36	7,444	21,1	953,994	24,414	2116,97	0	202,187	202,187	99,718	0	0	0	0	0	0	0
11:44:59	-76,171	2116,208	10,527	10,547	10,169	6,352	7,423	21,1	953,994	24,414	2116,208	0	202,187	202,187	99,718	0	0	0	0	0	0	0
11:44:59	3,637	2116,244	10,625	10,547	10,164	6,353	7,402	21,1	953,994	24,414	2116,208	0	202,187	202,187	99,718	0	0	0	0	0	0	0
11:44:59	-32,153	2115,923	10,673	10,595	10,159	6,349	7,381	21,1	953,994	24,414	2115,923	0	202,187	202,187	99,718	0	0	0	0	0	0	0
11:44:59	-143,945	2114,484	10,625	10,547	10,154	6,334	7,36	21,1	953,994	24,414	2114,484	0	202,187	202,187	99,718	0	0	0	0	0	0	0
11:44:59	0	2114,484	10,625	10,547	10,154	6,334	7,34	21,1	953,994	24,414	2114,484	0	202,187	202,187	99,718	0	0	0	0	0	0	0
11:44:59	-77,441	2113,709	10,625	10,595	10,149	6,326	7,32	21,1	953,994	24,414	2113,709	0	202,187	202,187	99,718	0	0	0	0	0	0	0
11:44:59	-42,7	2113,282	10,673	10,595	10,144	6,322	7,301	21,1	953,994	24,414	2113,282	0	202,187	202,187	99,718	0	0	0	0	0	0	0
11:44:59	-112,988	2112,152	10,625	10,595	10,14	6,31	7,281	21,1	953,994	24,414	2112,152	0	202,187	202,187	99,718	0	0	0	0	0	0	0
11:44:59	-102,294	2111,129	10,527	10,498	10,14	6,3	7,262	21,1	953,994	24,414	2111,129	0	202,187	202,187	99,718	0	0	0	0	0	0	0
11:44:59	-10,693	2111,022	10,527	10,4	10,139	6,299	7,243	21,1	953,994	24,414	2111,022	0	202,187	202,187	99,718	0	0	0	0	0	0	0
11:44:59	-123,706	2109,785	10,478	10,4	10,135	6,286	7,224	21,1	953,994	24,414	2109,785	0	202,187	202,187	99,718	0	0	0	0	0	0	0
11:44:59	-78,295	2109,002	10,478	10,4	10,13	6,278	7,206	21,1	953,994	24,414	2109,002	0	202,187	202,187	99,718	0	0	0	0	0	0	0
11:44:59	-22,485	2108,777	10,527	10,498	10,126	6,276	7,188	21,1	953,994	24,414	2108,777	0	202,187	202,187	99,718	0	0	0	0	0	0	0
11:44:59	-10,742	2108,67	10,527	10,498	10,126	6,274	7,17	21,1	953,994	24,414	2108,67	0	202,187	202,187	99,718	0	0	0	0	0	0	0
11:44:59	-123,51	2107,435	10,478	10,498	10,121	6,262	7,152	21,1	953,994	24,414	2107,435	0	202,187	202,187	99,718	0	0	0	0	0	0	0
11:44:59	-79,516	2106,64	10,478	10,4	10,117	6,254	7,134	21,1	953,994	24,414	2106,64	0	202,187	202,187	99,718	0	0	0	0	0	0	0
11:44:59	0	2106,64	10,478	10,4	10,117	6,254	7,117	21,1	953,994	24,414	2106,64	0	202,187	202,187	99,718	0	0	0	0	0	0	0
11:44:59	-54,882	2106,091	10,429	10,351	10,116	6,248	7,1	21,1	953,994	24,414	2106,091	0	202,187	202,187	99,718	0	0	0	0	0	0	0
11:44:59	-161,303	2104,478	10,332	10,302	10,112	6,231	7,083	21,1	953,994	24,414	2104,478	0	202,187	202,187	99,718	0	0	0	0	0	0	0
11:44:59	9,863	2104,577	10,429	10,351	10,108	6,232	7,066	21,1	953,994	24,414	2104,478	0	202,187	202,187	99,718	0	0	0	0	0	0	0
11:44:59	-9,545	2104,481	10,429	10,351	10,107	6,231	7,05	21,1	953,994	24,414	2104,478	0	202,187	202,187	99,718	0	0	0	0	0	0	0
11:44:59	9,863	2104,58	10,527	10,4	10,102	6,232	7,034	21,1	953,994	24,414	2104,478	0	202,187	202,187	99,718	0	0	0	0	0	0	0
11:44:59	-126,831	2103,311	10,478	10,4	10,098	6,219	7,018	21,1	953,994	24,414	2103,311	0	202,187	202,187	99,718	0	0	0	0	0	0	0
11:44:59	0	2103,311	10,478	10,4	10,098	6,219	7,002	21,1	953,994	24,414	2103,311	0	202,187	202,187	99,718	0	0	0	0	0	0	0
11:44:59	-35,351	2102,958	10,527	10,498	10,093	6,216	6,987	21,1	953,994	24,414	2102,958	0	202,187	202,187	99,718	0	0	0	0	0	0	0
11:44:59	-54,882	2102,409	10,478	10,4	10,093	6,21	6,972	21,1	953,994	24,414	2102,409	0	202,187	202,187	99,718	0	0	0	0	0	0	0
11:44:59	-72,973	2101,679	10,478	10,4	10,089	6,202	6,957	21,1	953,994	24,414	2101,679	0	202,187	202,187	99,718	0	0	0	0	0	0	0
11:44:59	0	2101,679	10,478	10,4	10,089	6,202	6,942	21,1	953,994	24,414	2101,679	0	202,187	202,187	99,718	0	0	0	0	0	0	0
11:44:59	-144,213	2100,237	10,332	10,302	10,088	6,188	6,927	21,1	953,994	24,414	2100,237	0	202,187	202,187	99,718	0	0	0	0	0	0	0
11:44:59	-72,998	2099,507	10,332	10,205	10,084	6,18	6,912	21,1	953,994	24,414	2099,507	0	202,187	202,187	99,718	0	0	0	0	0	0	0
11:44:59	-8,618	2099,421	10,332	10,205	10,083	6,179	6,898	21,1	953,994	24,414	2099,421	0	202,187	202,187	99,718	0	0	0	0	0	0	0
11:44:59	-45,19	2098,969	10,283	10,156	10,083	6,174	6,884	21,1	953,994	24,414	2098,969	0	202,187	202,187	99,718	0	0	0	0	0	0	0
11:44:59	0	2098,969	10,283	10,156	10,083	6,174	6,87	21,1	953,994	24,414	2098,969	0	202,187	202,187	99,718	0	0	0	0	0	0	0
11:44:59	-74,023	2098,229	10,283	10,058	10,079	6,167	6,856	21,1	953,994	24,414	2098,229	0	202,187	202,187	99,718	0	0	0	0	0	0	0
11:44:59	-9,692	2098,132	10,283	10,156	10,079	6,166	6,843	21,1	953,994	24,414	2098,132	0	202,187	202,187	99,718	0	0	0	0	0	0	0
11:44:59	0	2098,132	10,283	10,156	10,079	6,166	6,829	21,1	953,994	24,414	2098,132	0	202,187	202,187	99,718	0	0	0	0	0	0	0
11:44:59	-37,475	2097,757	10,332	10,156	10,074	6,162	6,816	21,1	953,994	24,414	2097,757	0	202,187	202,187	99,718	0	0	0	0	0	0	0
11:45:00	-45,166	2097,306	10,283	10,156	10,074	6,157	6,803	21,1	953,994	24,414	2097,306	0	202,187	202,187	99,718	0	0	0	0	0	0	0
11:45:00	-28,906	2097,016	10,332	10,156	10,07	6,154	6,791	21,1	953,994	24,414	2097,016	0	202,187	202,187	99,718	0	0	0	0	0	0	0
11:45:00	-82,641	2096,19	10,332	10,302	10,065	6,146	6,778	21,1	953,994	24,414	2096,19	0	202,187	202,187	99,718	0	0	0	0	0	0	0
11:45:00	-8,447	2096,106	10,332	10,302	10,065	6,145	6,765	21,1	953,994	24,414	2096,106	0	202,187	202,187	99,718	0	0	0	0	0	0	0
11:45:00	-45,141	2095,654	10,283	10,205	10,065	6,14	6,753	21,1	953,994	24,414	2095,654	0	202,187	202,187	99,718	0	0	0	0	0	0	0
11:45:00	45,141	2096,106	10,332	10,156	10,065	6,145	6,741	21,1	953,994	24,414	2095,655	0	202,187	202,187	99,718	0	0	0	0	0	0	0
11:45:00	-120,41	2094,901	10,283	10,058	10,06	6,133	6,729	21,1	953,994	24,414	2094,901	0	202,187	202,187	99,718	0	0	0	0	0	0	0
11:45:00	37,792	2095,279	10,332	10,156	10,06	6,136	6,718	21,1	953,994	24,414	2094,902	0	202,187	202,187	99,718	0	0	0	0	0	0	0
11:45:00	-45,166	2094,828	10,283	10,058	10,06	6,132	6,706	21,1	953,994	24,414	2094,828	0	202,187	202,187	99,718	0	0	0	0	0	0	0
11:45:00	0	2094,828	10,283	10,009	10,06	6,132	6,695	21,1	953,994	24,414	2094,828	0	202,187	202,187	99,718	0	0	0	0	0	0	0
11:45:00	-84,985	2093,978	10,283	10,009	10,055	6,123	6,684	21,1	953,994	24,414	2093,978	0	202,187	202,187	99,718	0	0	0	0	0	0	0
11:45:00	45,166	2094,429	10,332	10,156	10,055	6,128	6,673	21,1	953,994	24,414	2093,978	0	202,187	202,187	99,718	0	0	0	0	0	0	0
11:45:00	-121,313	2093,216	10,283	10,058	10,051	6,115	6,662	21,1	953,994	24,414	2093,216	0	202,187	202,187	99,718	0	0	0	0	0	0	0
11:45:00	-90,283	2092,314	10,185	10,058	10,051	6,106	6,651	21,1	953,994	24,414	2092,314	0	202,187	202,187	99,718	0	0	0	0	0	0	0
11:45:00	-7,543	2092,238	10,185	10,009	10,05	6,105	6,64	21,1	953,994	24,414	2092,238	0	202,187	202,187	99,718	0	0	0	0	0	0	0
11:45:00	-45,141	2091,787	10,136	9,961	10,05	6,1	6,63	21,1	953,994	24,414	2091,787	0	202,187	202,187	99,718	0	0	0	0	0	0	0
11:45:00	0	2091,787	10,136	10,009	10,05	6,1	6,619	21,1	953,994	24,414	2091,787	0	202,187	202,187	99,718	0	0	0	0	0	0	0
11:45:00	0	2091,787	10,136	9,961	10,05	6,1	6,609	21,1	953,994	24,414	2091,787	0	202,187	202,187	99,718	0	0	0	0	0	0	0
11:45:00	-77,246	2091,014	10,136	9,863	10,046	6,092	6,599	21,1	953,994	24,414	2091,014	0	202,187	202,187	99,718	0	0	0	0	0	0	0
11:45:00	50,659	2091,521	10,283	10,058	10,041	6,098	6,589	21,1	953,994	24,414	2091,015	0	202,187	202,187	99,718	0	0	0	0	0	0	0
11:45:00	-6,518	2091,456	10,283	10,205	10,041	6,097	6,58	21,1	953,994	24,414	2091,015	0	202,187	202,187	99,718	0	0	0	0	0	0	0
11:45:00	-77,172	2090,684	10,283	10,058	10,036	6,089	6,57	21,1	953,994	24,414	2090,684	0	202,187	202,187	99,718	0	0	0	0	0	0	0
11:45:00	-90,283	2089,781	10,185	10,058	10,036	6,08	6,56	21,1	953,994	24,414	2089,781	0	202,187	202,187	99,718	0	0	0	0	0	0	0
11:45:00	0	2089,781	10,185	10,009	10,036	6,08	6,551	21,1	953,994	24,414	2089,781	0	202,187	202,187	99,718	0	0	0	0	0	0	0
11:45:00	-45,117	2089,33	10,136	10,009	10,036	6,075	6,542	21	952,565	24,414	2089,33	0	202,187	202,187	99,718	0	0	0	0	0	0	0
11:45:00	-86,987	2088,46	10,039	10,009	10,036	6,066	6,532	21	952,565	24,414	2088,46	0	202,187	202,187	99,718	0	0	0	0	0	0	0
11:45:00	0	2088,46	10,039	9,961	10,036	6,066	6,523	21	952,565	24,414	2088,46	0	202,187	202,187	99,718	0	0	0	0	0	0	0
11:45:00	4,272	2088,503	10,136	10,009	10,031	6,067	6,514	21	952,565	24,414	2088,46	0	202,187	202,187	99,718	0	0	0	0	0	0	0
11:45:00	45,141	2088,954	10,185	10,058	10,031	6,071	6,505	21	952,565	24,414	2088,461	0	202,187	202,187	99,718	0	0	0	0	0	0	0
11:45:00	0	2088,954	10,185	10,156	10,031	6,071	6,497	21	952,565	24,414	2088,461	0	202,187	202,187	99,718	0	0	0	0	0	0	0
11:45:00	-129,907	2087,655	10,136	10,009	10,027	6,058	6,488	21	952,565	24,414	2087,655	0	202,187	202,187	99,718	0	0	0	0	0	0	0
11:45:00	0	2087,655	10,136	10,009	10,027	6,058	6,48	21	952,565	24,414	2087,655	0	202,187	202,187	99,718	0	0	0	0	0	0	0
11:45:00	45,141	2088,106	10,185	10,156	10,027	6,062	6,472	21	952,565	24,414	2087,656	0	202,187	202,187	99,718	0	0	0	0	0	0	0
11:45:00	-124,633	2086,86	10,136	10,009	10,022	6,05	6,463	21	952,565	24,414	2086,86	0	202,187	202,187	99,718	0	0	0	0	0	0	0
11:45:00	0	2086,86	10,136	10,058	10,022	6,05	6,455	21	952,565	24,414	2086,86	0	200,976	200,976	99,713	0	0	0	0	0	0	0
11:45:00	-5,273	2086,807	10,136	10,009	10,022	6,049	6,447	21	952,565	24,414	2086,807	0	200,976	200,976	99,713	0	0	0	0	0	0	0
11:45:00	-90,258	2085,905	10,039	10,009	10,022	6,04	6,439	21	952,565	24,414	2085,905	0	200,976	200,976	99,713	0	0	0	0	0	0	0
11:45:00	0	2085,905	10,039	10,009	10,022	6,04	6,432	21	952,565	24,414	2085,905	0	200,976	200,976	99,713	0	0	0	0	0	0	0
11:45:00	0	2085,905	10,039	10,058	10,022	6,04	6,424	21	952,565	24,414	2085,905	0	200,976	200,976	99,713	0	0	0	0	0	0	0
11:45:00	-80,517	2085,1	10,039	10,009	10,017	6,031	6,416	21	952,565	24,414	2085,1	0	200,976	200,976	99,713	0	0	0	0	0	0	0
11:45:00	90,234	2086,002	10,136	10,009	10,017	6,041	6,409	21	952,565	24,414	2085,101	0	200,976	200,976	99,713	0	0	0	0	0	0	0
11:45:00	-90,234	2085,1	10,039	10,156	10,017	6,031	6,401	21	952,565	24,414	2085,1	0	200,976	200,976	99,713	0	0	0	0	0	0	0
11:45:00	0	2085,1	10,039	10,058	10,017	6,031	6,394	21	952,565	24,414	2085,1	0	200,976	200,976	99,713	0	0	0	0	0	0	0
11:45:00	5,493	2085,155	10,136	10,156	10,012	6,032	6,387	21	952,565	24,414	2085,1	0	200,976	200,976	99,713	0	0	0	0	0	0	0
11:45:00	-90,234	2084,252	10,039	10,058	10,012	6,023	6,38	21	952,565	24,414	2084,252	0	200,976	200,976	99,713	0	0	0	0	0	0	0
11:45:00	9,692	2084,349	10,136	10,156	10,008	6,024	6,373	21	952,565	24,414	2084,252	0	200,976	200,976	99,713	0	0	0	0	0	0	0
11:45:00	39,843	2084,748	10,185	10,058	10,008	6,028	6,366	21	952,565	24,414	2084,253	0	200,976	200,976	99,713	0	0	0	0	0	0	0
11:45:00	0	2084,748	10,185	10,058	10,008	6,028	6,36	21	952,565	24,414	2084,253	0	200,976	200,976	99,713	0	0	0	0	0	0	0
11:45:00	0	2084,748	10,185	10,058	10,008	6,028	6,353	21	952,565	24,414	2084,254	0	200,976	200,976	99,713	0	0	0	0	0	0	0
11:45:00	0	2084,748	10,185	10,058	10,008	6,028	6,347	21	952,565	24,414	2084,254	0	200,976	200,976	99,713	0	0	0	0	0	0	0
11:45:00	-135,351	2083,394	10,039	10,009	10,008	6,014	6,34	21	952,565	24,414	2083,394	0	200,976	200,976	99,713	0	0	0	0	0	0	0
11:45:00	0	2083,394	10,039	9,961	10,008	6,014	6,334	21	952,565	24,414	2083,394	0	200,976	200,976	99,713	0	0	0	0	0	0	0
11:45:00	-80,517	2082,589	10,039	10,009	10,003	6,006	6,327	21	952,565	24,414	2082,589	0	200,976	200,976	99,713	0	0	0	0	0	0	0
11:45:00	135,327	2083,942	10,185	10,156	10,003	6,02	6,321	21	952,565	24,414	2082,59	0	200,976	200,976	99,713	0	0	0	0	0	0	0
11:45:00	-131,982	2082,622	10,136	10,058	9,998	6,006	6,315	21	952,565	24,414	2082,59	0	200,976	200,976	99,713	0	0	0	0	0	0	0
11:45:00	0	2082,622	10,136	10,009	9,998	6,006	6,309	21	952,565	24,414	2082,59	0	200,976	200,976	99,713	0	0	0	0	0	0	0
11:45:00	-90,209	2081,72	10,039	10,009	9,998	5,997	6,303	21	952,565	24,414	2081,72	0	200,976	200,976	99,713	0	0	0	0	0	0	0
11:45:00	0	2081,72	10,039	9,961	9,998	5,997	6,297	21	952,565	24,414	2081,72	0	200,976	200,976	99,713	0	0	0	0	0	0	0
11:45:00	-80,541	2080,915	10,039	9,961	9,993	5,988	6,291	21	952,565	24,414	2080,915	0	200,976	200,976	99,713	0	0	0	0	0	0	0
11:45:00	0	2080,915	10,039	9,961	9,993	5,988	6,285	21	952,565	24,414	2080,915	0	200,976	200,976	99,713	0	0	0	0	0	0	0
11:45:00	-50,537	2080,409	9,99	9,961	9,993	5,983	6,279	21	952,565	24,414	2080,409	0	200,976	200,976	99,713	0	0	0	0	0	0	0
11:45:00	-80,346	2079,606	9,99	9,814	9,989	5,975	6,273	21	952,565	24,414	2079,606	0	200,976	200,976	99,713	0	0	0	0	0	0	0
11:45:00	-37,573	2079,23	10,039	9,961	9,984	5,971	6,267	21	952,565	24,414	2079,23	0	200,976	200,976	99,713	0	0	0	0	0	0	0
11:45:00	90,185	2080,132	10,136	10,009	9,984	5,98	6,261	21	952,565	24,414	2079,231	0	200,976	200,976	99,713	0	0	0	0	0	0	0
11:45:00	-135,253	2078,78	9,99	9,814	9,984	5,966	6,256	21	952,565	24,414	2078,78	0	200,976	200,976	99,713	0	0	0	0	0	0	0
11:45:00	-85,986	2077,92	9,99	9,814	9,979	5,957	6,25	21	952,565	24,414	2077,92	0	200,976	200,976	99,713	0	0	0	0	0	0	0
11:45:00	-45,068	2077,469	9,941	9,814	9,979	5,953	6,244	21	952,565	24,414	2077,469	0	200,976	200,976	99,713	0	0	0	0	0	0	0
11:45:00	0	2077,469	9,941	9,668	9,979	5,953	6,238	21	952,565	24,414	2077,469	0	200,976	200,976	99,713	0	0	0	0	0	0	0
11:45:00	-90,136	2076,568	9,843	9,668	9,979	5,944	6,233	21	952,565	24,414	2076,568	0	200,976	200,976	99,713	0	0	0	0	0	0	0
11:45:00	90,136	2077,469	9,941	9,716	9,979	5,953	6,227	21	952,565	24,414	2076,569	0	200,976	200,976	99,713	0	0	0	0	0	0	0
11:45:00	-172,778	2075,741	9,843	9,716	9,974	5,935	6,221	21	952,565	24,414	2075,741	0	200,976	200,976	99,713	0	0	0	0	0	0	0
11:45:00	52,563	2076,267	9,99	10,009	9,97	5,94	6,216	21	952,565	24,414	2075,742	0	200,976	200,976	99,713	0	0	0	0	0	0	0
11:45:00	-4,199	2076,225	9,99	9,863	9,969	5,94	6,21	21	952,565	24,414	2075,742	0	200,976	200,976	99,713	0	0	0	0	0	0	0
11:45:00	0	2076,225	9,99	9,863	9,969	5,94	6,205	21	952,565	24,414	2075,743	0	200,976	200,976	99,713	0	0	0	0	0	0	0
11:45:00	-82,617	2075,399	9,99	9,814	9,965	5,931	6,2	21	952,565	24,414	2075,399	0	200,976	200,976	99,713	0	0	0	0	0	0	0
11:45:00	0	2075,399	9,99	10,009	9,965	5,931	6,194	21	952,565	24,414	2075,399	0	200,976	200,976	99,713	0	0	0	0	0	0	0
11:45:00	0	2075,399	9,99	9,961	9,965	5,931	6,189	21	952,565	24,414	2075,399	0	200,976	200,976	99,713	0	0	0	0	0	0	0
11:45:00	-45,068	2074,948	9,941	9,814	9,965	5,927	6,184	21	952,565	24,414	2074,948	0	200,976	200,976	99,713	0	0	0	0	0	0	0
11:45:00	-90,136	2074,047	9,843	9,668	9,965	5,918	6,179	21	952,565	24,414	2074,047	0	200,976	200,976	99,713	0	0	0	0	0	0	0
11:45:00	0	2074,047	9,843	9,716	9,965	5,918	6,174	21	952,565	24,414	2074,047	0	200,976	200,976	99,713	0	0	0	0	0	0	0
11:45:00	135,205	2075,399	9,99	9,863	9,965	5,931	6,169	21	952,565	24,414	2074,048	0	200,976	200,976	99,713	0	0	0	0	0	0	0
11:45:00	-45,068	2074,948	9,941	9,814	9,965	5,927	6,164	21	952,565	24,414	2074,049	0	200,976	200,976	99,713	0	0	0	0	0	0	0
11:45:00	-90,136	2074,047	9,843	9,668	9,965	5,918	6,159	21	952,565	24,414	2074,047	0	200,976	200,976	99,713	0	0	0	0	0	0	0
11:45:00	90,136	2074,948	9,941	9,814	9,965	5,927	6,155	21	952,565	24,414	2074,048	0	200,976	200,976	99,713	0	0	0	0	0	0	0
11:45:00	6,396	2075,012	10,039	9,961	9,96	5,927	6,15	21	952,565	24,414	2074,049	0	200,976	200,976	99,713	0	0	0	0	0	0	0
11:45:00	-45,068	2074,561	9,99	9,961	9,96	5,923	6,146	21	952,565	24,414	2074,049	0	200,976	200,976	99,713	0	0	0	0	0	0	0
11:45:00	0	2074,561	9,99	9,961	9,96	5,923	6,142	21	952,565	24,414	2074,05	0	200,976	200,976	99,713	0	0	0	0	0	0	0
11:45:00	-45,043	2074,111	9,941	9,814	9,96	5,918	6,137	21	952,565	24,414	2074,05	0	200,976	200,976	99,713	0	0	0	0	0	0	0
11:45:00	45,043	2074,561	9,99	9,863	9,96	5,923	6,133	21	952,565	24,414	2074,05	0	200,976	200,976	99,713	0	0	0	0	0	0	0
11:45:00	0	2074,561	9,99	9,716	9,96	5,923	6,129	21	952,565	24,414	2074,051	0	200,976	200,976	99,713	0	0	0	0	0	0	0
11:45:00	0	2074,561	9,99	10,009	9,96	5,923	6,125	21	952,565	24,414	2074,051	0	200,976	200,976	99,713	0	0	0	0	0	0	0
11:45:00	-45,043	2074,111	9,941	9,814	9,96	5,918	6,121	21	952,565	24,414	2074,051	0	200,976	200,976	99,713	0	0	0	0	0	0	0
11:45:00	90,112	2075,012	10,039	9,961	9,96	5,927	6,117	21	952,565	24,414	2074,052	0	200,976	200,976	99,713	0	0	0	0	0	0	0
11:45:00	-45,068	2074,561	9,99	9,863	9,96	5,923	6,113	21	952,565	24,414	2074,053	0	200,976	200,976	99,713	0	0	0	0	0	0	0
11:45:00	0	2074,561	9,99	9,961	9,96	5,923	6,109	21	952,565	24,414	2074,053	0	200,976	200,976	99,713	0	0	0	0	0	0	0
11:45:00	0	2074,561	9,99	9,961	9,96	5,923	6,106	21	952,565	24,414	2074,054	0	200,976	200,976	99,713	0	0	0	0	0	0	0
11:45:00	0	2074,561	9,99	9,863	9,96	5,923	6,102	21	952,565	24,414	2074,054	0	200,976	200,976	99,713	0	0	0	0	0	0	0
11:45:00	45,068	2075,012	10,039	9,961	9,96	5,927	6,099	21	952,565	24,414	2074,055	0	200,976	200,976	99,713	0	0	0	0	0	0	0
11:45:00	0	2075,012	10,039	9,961	9,96	5,927	6,095	21	952,565	24,414	2074,056	0	200,976	200,976	99,713	0	0	0	0	0	0	0
11:45:00	-45,068	2074,561	9,99	9,863	9,96	5,923	6,092	21	952,565	24,414	2074,056	0	200,976	200,976	99,713	0	0	0	0	0	0	0
11:45:00	0	2074,561	9,99	9,863	9,96	5,923	6,089	21	952,565	24,414	2074,057	0	200,976	200,976	99,713	0	0	0	0	0	0	0
11:45:01	45,068	2075,012	10,039	9,863	9,96	5,927	6,086	21	952,565	24,414	2074,058	0	200,976	200,976	99,713	0	0	0	0	0	0	0
11:45:01	-6,396	2074,948	9,941	9,814	9,965	5,927	6,082	21	952,565	24,414	2074,059	0	200,976	200,976	99,713	0	0	0	0	0	0	0
11:45:01	-90,136	2074,047	9,843	9,814	9,965	5,918	6,079	21	952,565	24,414	2074,047	0	200,976	200,976	99,713	0	0	0	0	0	0	0
11:45:01	0	2074,047	9,843	9,814	9,965	5,918	6,076	21	952,565	24,414	2074,047	0	200,976	200,976	99,713	0	0	0	0	0	0	0
11:45:01	135,205	2075,399	9,99	9,814	9,965	5,931	6,073	21	952,565	24,414	2074,048	0	200,976	200,976	99,713	0	0	0	0	0	0	0
11:45:01	-38,671	2075,012	10,039	9,863	9,96	5,927	6,07	21	952,565	24,414	2074,049	0	200,976	200,976	99,713	0	0	0	0	0	0	0
11:45:01	0	2075,012	10,039	9,863	9,96	5,927	6,068	21	952,565	24,414	2074,05	0	200,976	200,976	99,713	0	0	0	0	0	0	0
11:45:01	0	2075,012	10,039	9,863	9,96	5,927	6,065	21	952,565	24,414	2074,051	0	200,976	200,976	99,713	0	0	0	0	0	0	0
11:45:01	90,136	2075,913	10,136	10,009	9,96	5,937	6,062	21	952,565	24,414	2074,053	0	200,976	200,976	99,713	0	0	0	0	0	0	0
11:45:01	135,229	2077,266	10,283	10,156	9,96	5,951	6,06	21	952,565	24,414	2074,056	0	200,976	200,976	99,713	0	0	0	0	0	0	0
11:45:01	128,833	2078,554	10,332	10,351	9,965	5,964	6,058	21	952,565	24,414	2074,061	0	200,976	200,976	99,713	0	0	0	0	0	0	0
11:45:01	353,32	2082,087	10,625	10,693	9,969	6	6,057	21	952,565	24,414	2074,069	0	200,976	200,976	99,713	0	0	0	0	0	0	0
11:45:01	267,407	2084,761	10,82	10,888	9,974	6,028	6,057	21	952,565	24,414	2074,079	0	200,976	200,976	99,713	0	0	0	0	0	0	0
11:45:01	439,672	2089,158	11,113	11,279	9,984	6,073	6,057	21	952,565	24,414	2074,095	0	200,976	200,976	99,713	0	0	0	0	0	0	0
11:45:01	565,6	2094,814	11,455	11,718	9,998	6,132	6,058	21	952,565	24,414	2074,115	0	200,976	200,976	99,713	0	0	0	0	0	0	0
11:45:01	434,497	2099,159	11,65	11,963	10,012	6,176	6,061	21	952,565	24,414	2074,14	0	200,976	200,976	99,713	0	0	0	0	0	0	0
11:45:01	692,993	2106,089	11,943	12,256	10,036	6,248	6,064	21	952,565	24,414	2074,172	0	200,976	200,976	99,713	0	0	0	0	0	0	0
11:45:01	497,9	2111,068	11,943	12,353	10,065	6,299	6,069	21	952,565	24,414	2074,209	0	200,976	200,976	99,713	0	0	0	0	0	0	0
11:45:01	622,656	2117,295	11,992	12,451	10,097	6,363	6,075	21	952,565	24,414	2074,252	0	200,976	200,976	99,713	0	0	0	0	0	0	0
11:45:01	578,613	2123,081	11,992	12,695	10,13	6,423	6,082	21	952,565	24,414	2074,301	0	200,976	200,976	99,713	0	0	0	0	0	0	0
11:45:01	653,857	2129,619	11,992	12,646	10,167	6,49	6,09	21	952,565	24,414	2074,356	0	200,976	200,976	99,713	0	0	0	0	0	0	0
11:45:01	730,932	2136,929	12,138	12,744	10,201	6,566	6,099	21	952,565	24,414	2074,419	0	200,976	200,976	99,713	0	0	0	0	0	0	0
11:45:01	674,731	2143,676	12,187	13,037	10,237	6,635	6,109	21	952,565	24,414	2074,488	0	200,976	200,976	99,713	0	0	0	0	0	0	0
11:45:01	1032,251	2153,998	12,627	13,427	10,272	6,742	6,122	21	953,994	24,414	2074,568	0	200,976	200,976	99,713	0	0	0	0	0	0	0
11:45:01	735,424	2161,353	12,822	13,72	10,304	6,818	6,135	21	953,994	24,414	2074,654	0	200,976	200,976	99,713	0	0	0	0	0	0	0
11:45:01	885,424	2170,207	13,164	14,209	10,336	6,909	6,151	21	953,994	24,414	2074,75	0	200,976	200,976	99,713	0	0	0	0	0	0	0
11:45:01	880,273	2179,01	13,506	14,404	10,368	7	6,167	21	953,994	24,414	2074,854	0	200,976	200,976	99,713	0	0	0	0	0	0	0
11:45:01	836,596	2187,376	13,799	14,941	10,399	7,086	6,185	21	953,994	24,414	2074,967	0	200,976	200,976	99,713	0	0	0	0	0	0	0
11:45:01	939,233	2196,768	13,994	14,941	10,442	7,183	6,205	21	953,994	24,414	2075,089	0	200,976	200,976	99,713	0	0	0	0	0	0	0
11:45:01	888,647	2205,654	14,238	15,088	10,48	7,274	6,226	21	953,994	24,414	2075,219	0	200,976	200,976	99,713	0	0	0	0	0	0	0
11:45:01	780,175	2213,456	14,238	15,136	10,524	7,355	6,248	21	953,994	24,414	2075,357	0	200,976	200,976	99,713	0	0	0	0	0	0	0
11:45:01	668,115	2220,137	14,14	15,088	10,567	7,424	6,271	21	953,994	24,414	2075,502	0	200,976	200,976	99,713	0	0	0	0	0	0	0
11:45:01	824,829	2228,386	14,238	15,185	10,608	7,509	6,295	21	953,994	24,414	2075,655	0	200,976	200,976	99,713	0	0	0	0	0	0	0
11:45:01	718,92	2235,575	14,238	15,283	10,649	7,583	6,32	21	953,994	24,414	2075,815	0	201,127	201,127	99,714	0	0	0	0	0	0	0
11:45:01	974,267	2245,317	14,58	15,478	10,686	7,683	6,347	21	953,994	24,414	2075,985	0	201,127	201,127	99,714	0	0	0	0	0	0	0
11:45:01	853,784	2253,855	14,775	15,674	10,724	7,771	6,375	21	953,994	24,414	2076,163	0	201,127	201,127	99,714	0	0	0	0	0	0	0
11:45:01	852,49	2262,38	15,068	15,967	10,757	7,859	6,404	21	953,994	24,414	2076,349	0	201,127	201,127	99,714	0	0	0	0	0	0	0
11:45:01	625,537	2268,636	15,117	16,064	10,789	7,924	6,434	21	953,994	24,414	2076,541	0	201,127	201,127	99,714	0	0	0	0	0	0	0
11:45:01	853,198	2277,168	15,41	16,162	10,822	8,012	6,465	21	953,994	24,414	2076,742	0	201,127	201,127	99,714	0	0	0	0	0	0	0
11:45:01	801,245	2285,18	15,556	16,357	10,859	8,094	6,497	21	953,994	24,414	2076,95	0	201,127	201,127	99,714	0	0	0	0	0	0	0
11:45:01	766,943	2292,849	15,752	16,552	10,892	8,173	6,53	21	953,994	24,414	2077,166	0	201,127	201,127	99,714	0	0	0	0	0	0	0
11:45:01	704,98	2299,899	15,703	16,552	10,935	8,246	6,563	21	953,994	24,414	2077,389	0	201,127	201,127	99,714	0	0	0	0	0	0	0
11:45:01	572,314	2305,622	15,605	16,406	10,972	8,305	6,598	21	953,994	24,414	2077,617	0	201,127	201,127	99,714	0	0	0	0	0	0	0
11:45:01	842,968	2314,052	15,703	16,406	11,015	8,392	6,633	21	953,994	24,414	2077,853	0	201,127	201,127	99,714	0	0	0	0	0	0	0
11:45:01	578,54	2319,838	15,605	16,406	11,053	8,451	6,668	21	953,994	24,414	2078,095	0	201,127	201,127	99,714	0	0	0	0	0	0	0
11:45:01	730,932	2327,147	15,752	16,504	11,086	8,527	6,705	21	953,994	24,414	2078,344	0	201,127	201,127	99,714	0	0	0	0	0	0	0
11:45:01	719,262	2334,339	15,898	16,601	11,119	8,601	6,742	21	953,994	24,414	2078,6	0	201,127	201,127	99,714	0	0	0	0	0	0	0
11:45:01	985,742	2344,197	16,338	16,943	11,151	8,703	6,78	21	953,994	24,414	2078,866	0	201,127	201,127	99,714	0	0	0	0	0	0	0
11:45:01	744,946	2351,646	16,582	17,236	11,18	8,779	6,82	21	953,994	24,414	2079,139	0	201,127	201,127	99,714	0	0	0	0	0	0	0
11:45:01	724,804	2358,894	16,826	17,48	11,208	8,854	6,86	21	953,994	24,414	2079,419	0	201,127	201,127	99,714	0	0	0	0	0	0	0
11:45:01	730,59	2366,2	17,07	17,724	11,236	8,929	6,9	21	953,994	24,414	2079,705	0	201,127	201,127	99,714	0	0	0	0	0	0	0
11:45:01	665,356	2372,854	17,168	17,724	11,268	8,998	6,941	21	953,994	24,414	2079,999	0	201,127	201,127	99,714	0	0	0	0	0	0	0
11:45:01	778,637	2380,64	17,412	17,969	11,299	9,078	6,983	21	953,994	24,414	2080,299	0	201,127	201,127	99,714	0	0	0	0	0	0	0
11:45:01	630,322	2386,943	17,558	18,066	11,326	9,143	7,026	21	953,994	24,414	2080,606	0	201,127	201,127	99,714	0	0	0	0	0	0	0
11:45:01	721,875	2394,162	17,803	18,31	11,354	9,218	7,069	21	953,994	24,414	2080,919	0	201,127	201,127	99,714	0	0	0	0	0	0	0
11:45:01	483,715	2398,999	17,803	18,164	11,381	9,268	7,112	21	953,994	24,414	2081,237	0	201,127	201,127	99,714	0	0	0	0	0	0	0
11:45:01	569,409	2404,693	17,851	18,261	11,411	9,326	7,155	21	953,994	24,414	2081,561	0	201,127	201,127	99,714	0	0	0	0	0	0	0
11:45:01	603,784	2410,731	17,998	18,457	11,437	9,388	7,199	21	953,994	24,414	2081,89	0	201,127	201,127	99,714	0	0	0	0	0	0	0
11:45:01	468,896	2415,42	18,047	18,359	11,461	9,437	7,243	21	953,994	24,414	2082,223	0	201,127	201,127	99,714	0	0	0	0	0	0	0
11:45:01	639,697	2421,817	18,291	18,506	11,484	9,503	7,287	21	953,994	24,414	2082,563	0	201,127	201,127	99,714	0	0	0	0	0	0	0
11:45:01	484,692	2426,664	18,388	18,652	11,506	9,553	7,331	21	953,994	24,414	2082,907	0	201,127	201,127	99,714	0	0	0	0	0	0	0
11:45:01	505,59	2431,72	18,486	18,701	11,529	9,605	7,376	21	953,994	24,414	2083,256	0	201,127	201,127	99,714	0	0	0	0	0	0	0
11:45:01	470,922	2436,429	18,486	18,799	11,555	9,653	7,421	21	953,994	24,414	2083,609	0	201,127	201,127	99,714	0	0	0	0	0	0	0
11:45:01	689,697	2443,326	18,779	18,945	11,578	9,725	7,466	21	953,994	24,414	2083,969	0	201,127	201,127	99,714	0	0	0	0	0	0	0
11:45:01	319,335	2446,52	18,681	18,799	11,602	9,757	7,511	21	953,994	24,414	2084,332	0	201,127	201,127	99,714	0	0	0	0	0	0	0
11:45:01	345,385	2449,974	18,681	18,847	11,621	9,793	7,556	21	953,994	24,414	2084,697	0	201,127	201,127	99,714	0	0	0	0	0	0	0
11:45:01	504,687	2455,02	18,779	18,847	11,644	9,845	7,6	21	953,994	24,414	2085,068	0	201,127	201,127	99,714	0	0	0	0	0	0	0
11:45:01	423,681	2459,257	18,877	19,14	11,663	9,889	7,645	21	953,994	24,414	2085,442	0	201,127	201,127	99,714	0	0	0	0	0	0	0
11:45:01	545,703	2464,714	19,023	18,994	11,685	9,945	7,69	21	953,994	24,414	2085,821	0	201,127	201,127	99,714	0	0	0	0	0	0	0
11:45:01	281,982	2467,534	18,974	19,189	11,704	9,974	7,735	21	953,994	24,414	2086,203	0	201,127	201,127	99,714	0	0	0	0	0	0	0
11:45:01	442,456	2471,959	19,17	19,336	11,718	10,02	7,78	21	953,994	24,414	2086,589	0	201,127	201,127	99,714	0	0	0	0	0	0	0
11:45:01	329,418	2475,253	19,17	19,385	11,737	10,054	7,825	21	953,994	24,414	2086,977	0	201,127	201,127	99,714	0	0	0	0	0	0	0
11:45:01	438,427	2479,637	19,365	19,58	11,751	10,099	7,869	21	953,994	24,414	2087,37	0	201,127	201,127	99,714	0	0	0	0	0	0	0
11:45:01	393,383	2483,571	19,512	19,678	11,765	10,139	7,914	21	953,994	24,414	2087,766	0	201,127	201,127	99,714	0	0	0	0	0	0	0
11:45:01	252,49	2486,096	19,512	19,531	11,779	10,165	7,958	21	953,994	24,414	2088,165	0	201,127	201,127	99,714	0	0	0	0	0	0	0
11:45:01	249,145	2488,587	19,512	19,531	11,793	10,191	8,002	21	953,994	24,414	2088,565	0	201,127	201,127	99,714	0	0	0	0	0	0	0
11:45:01	251,611	2491,103	19,512	19,482	11,807	10,217	8,045	21	953,994	24,414	2088,968	0	201,127	201,127	99,714	0	0	0	0	0	0	0
11:45:01	110,327	2492,207	19,365	19,482	11,822	10,228	8,088	21	953,994	24,414	2089,371	0	201,127	201,127	99,714	0	0	0	0	0	0	0
11:45:01	287,426	2495,081	19,316	19,482	11,841	10,258	8,13	21	953,994	24,414	2089,777	0	201,127	201,127	99,714	0	0	0	0	0	0	0
11:45:01	202,905	2497,11	19,267	19,385	11,855	10,279	8,173	21	953,994	24,414	2090,184	0	201,127	201,127	99,714	0	0	0	0	0	0	0
11:45:01	251,367	2499,624	19,267	19,385	11,869	10,305	8,214	21	953,994	24,414	2090,594	0	201,127	201,127	99,714	0	0	0	0	0	0	0
11:45:01	261,523	2502,239	19,365	19,482	11,878	10,332	8,256	21	953,994	24,414	2091,005	0	201,127	201,127	99,714	0	0	0	0	0	0	0
11:45:01	310,449	2505,343	19,512	19,678	11,888	10,364	8,297	21	953,994	24,414	2091,419	0	201,127	201,127	99,714	0	0	0	0	0	0	0
11:45:01	347,387	2508,817	19,609	19,58	11,902	10,4	8,338	21	953,994	24,414	2091,837	0	201,127	201,127	99,714	0	0	0	0	0	0	0
11:45:01	132,031	2510,138	19,658	19,824	11,907	10,413	8,379	21	953,994	24,414	2092,255	0	201,127	201,127	99,714	0	0	0	0	0	0	0
11:45:01	264,038	2512,778	19,756	19,824	11,916	10,441	8,42	21	953,994	24,414	2092,676	0	201,127	201,127	99,714	0	0	0	0	0	0	0
11:45:01	251,513	2515,293	19,756	19,873	11,93	10,466	8,46	21	953,994	24,414	2093,098	0	201,127	201,127	99,714	0	0	0	0	0	0	0
11:45:01	214,404	2517,437	19,804	19,873	11,94	10,489	8,499	21	953,994	24,414	2093,523	0	201,127	201,127	99,714	0	0	0	0	0	0	0
11:45:01	-20,971	2517,227	19,609	19,726	11,949	10,486	8,538	21	953,994	24,414	2093,946	0	201,127	201,127	99,714	0	0	0	0	0	0	0
11:45:01	252,539	2519,753	19,609	19,726	11,963	10,512	8,577	21	953,994	24,414	2094,372	0	201,127	201,127	99,714	0	0	0	0	0	0	0
11:45:01	72,924	2520,482	19,512	19,58	11,973	10,52	8,615	21	953,994	24,414	2094,798	0	201,127	201,127	99,714	0	0	0	0	0	0	0
11:45:01	167,968	2522,162	19,512	19,531	11,982	10,537	8,653	21	953,994	24,414	2095,225	0	201,127	201,127	99,714	0	0	0	0	0	0	0
11:45:01	309,545	2525,257	19,658	19,678	11,992	10,569	8,69	21	953,994	24,414	2095,655	0	201,127	201,127	99,714	0	0	0	0	0	0	0
11:45:01	180,712	2527,064	19,756	19,873	11,997	10,588	8,728	21	953,994	24,414	2096,087	0	201,127	201,127	99,714	0	0	0	0	0	0	0
11:45:01	180,737	2528,872	19,853	19,873	12,001	10,606	8,765	21	953,994	24,414	2096,52	0	201,127	201,127	99,714	0	0	0	0	0	0	0
11:45:01	80,273	2529,674	19,853	19,922	12,006	10,615	8,801	21	953,994	24,414	2096,953	0	201,127	201,127	99,714	0	0	0	0	0	0	0
11:45:01	228,344	2531,958	20	20,019	12,011	10,638	8,837	21	953,994	24,414	2097,388	0	201,127	201,127	99,714	0	0	0	0	0	0	0
11:45:01	180,834	2533,766	20,097	20,166	12,016	10,657	8,873	21	953,994	24,414	2097,824	0	201,127	201,127	99,714	0	0	0	0	0	0	0
11:45:01	-10,424	2533,662	20	20,068	12,02	10,656	8,907	21	953,994	24,414	2098,26	0	201,127	201,127	99,714	0	0	0	0	0	0	0
11:45:01	180,786	2535,47	20,097	20,166	12,025	10,674	8,942	21	953,994	24,414	2098,697	0	201,127	201,127	99,714	0	0	0	0	0	0	0
11:45:02	68,457	2536,154	20	20,068	12,034	10,682	8,976	21	953,994	24,414	2099,134	0	201,127	201,127	99,714	0	0	0	0	0	0	0
11:45:02	84,57	2537	20	20,068	12,039	10,69	9,01	21	953,994	24,414	2099,572	0	201,127	201,127	99,714	0	0	0	0	0	0	0
11:45:02	35,815	2537,358	19,951	20,068	12,044	10,694	9,043	21	953,994	24,414	2100,01	0	201,127	201,127	99,714	0	0	0	0	0	0	0
11:45:02	-10,644	2537,252	19,853	20,019	12,049	10,693	9,075	21	953,994	24,414	2100,447	0	201,127	201,127	99,714	0	0	0	0	0	0	0
11:45:02	95,239	2538,204	19,951	20,019	12,049	10,703	9,107	21	953,994	24,414	2100,885	0	201,127	201,127	99,714	0	0	0	0	0	0	0
11:45:02	132,373	2539,528	20	20,068	12,053	10,716	9,139	21	953,994	24,414	2101,324	0	201,127	201,127	99,714	0	0	0	0	0	0	0
11:45:02	95,239	2540,48	20,097	20,068	12,053	10,726	9,17	21	953,994	24,414	2101,763	0	201,127	201,127	99,714	0	0	0	0	0	0	0
11:45:02	83,52	2541,316	20,097	20,166	12,058	10,735	9,2	21	953,994	24,414	2102,202	0	201,127	201,127	99,714	0	0	0	0	0	0	0
11:45:02	0	2541,316	20,097	20,068	12,058	10,735	9,231	21	953,994	24,414	2102,641	0	201,127	201,127	99,714	0	0	0	0	0	0	0
11:45:02	47,656	2541,792	20,146	20,166	12,058	10,74	9,26	21	953,994	24,414	2103,081	0	201,127	201,127	99,714	0	0	0	0	0	0	0
11:45:02	-47,656	2541,316	20,097	20,068	12,058	10,735	9,289	21	953,994	24,414	2103,519	0	201,127	201,127	99,714	0	0	0	0	0	0	0
11:45:02	-10,693	2541,209	20	20,068	12,063	10,734	9,317	21	953,994	24,414	2103,957	0	201,127	201,127	99,714	0	0	0	0	0	0	0
11:45:02	142,895	2542,638	20,146	20,166	12,063	10,748	9,345	21	953,994	24,414	2104,395	0	201,127	201,127	99,714	0	0	0	0	0	0	0
11:45:02	-142,895	2541,209	20	19,922	12,063	10,734	9,373	21	953,994	24,414	2104,832	0	201,127	201,127	99,714	0	0	0	0	0	0	0
11:45:02	34,594	2541,555	19,951	19,873	12,067	10,737	9,399	21	953,994	24,414	2105,269	0	201,127	201,127	99,714	0	0	0	0	0	0	0
11:45:02	47,656	2542,031	20	20,068	12,067	10,742	9,426	21	953,994	24,414	2105,706	0	201,127	201,127	99,714	0	0	0	0	0	0	0
11:45:02	-47,656	2541,555	19,951	19,873	12,067	10,737	9,451	21	953,994	24,414	2106,141	0	201,127	201,127	99,714	0	0	0	0	0	0	0
11:45:02	142,919	2542,984	20,097	20,215	12,067	10,752	9,477	21	953,994	24,414	2106,578	0	201,127	201,127	99,714	0	0	0	0	0	0	0
11:45:02	-142,919	2541,555	19,951	19,922	12,067	10,737	9,502	21	953,994	24,414	2107,013	0	201,127	201,127	99,714	0	0	0	0	0	0	0
11:45:02	142,919	2542,984	20,097	20,068	12,067	10,752	9,526	21	953,994	24,414	2107,449	0	201,127	201,127	99,714	0	0	0	0	0	0	0
11:45:02	-142,919	2541,555	19,951	20,019	12,067	10,737	9,55	21	953,994	24,414	2107,883	0	201,127	201,127	99,714	0	0	0	0	0	0	0
11:45:02	0	2541,555	19,951	19,922	12,067	10,737	9,573	21	953,994	24,414	2108,317	0	201,127	201,127	99,714	0	0	0	0	0	0	0
11:45:02	47,656	2542,031	20	20,019	12,067	10,742	9,596	21	953,994	24,414	2108,751	0	201,127	201,127	99,714	0	0	0	0	0	0	0
11:45:02	0	2542,031	20	20,019	12,067	10,742	9,619	21,2	952,565	24,414	2109,184	0	201,127	201,127	99,714	0	0	0	0	0	0	0
11:45:02	7,812	2542,109	20	20,019	12,067	10,743	9,641	21,2	952,565	24,414	2109,617	0	201,127	201,127	99,714	0	0	0	0	0	0	0
11:45:02	-47,656	2541,633	19,951	19,922	12,067	10,738	9,662	21,2	952,565	24,414	2110,049	0	201,127	201,127	99,714	0	0	0	0	0	0	0
11:45:02	47,656	2542,109	20	20,068	12,067	10,743	9,683	21,2	952,565	24,414	2110,481	0	201,127	201,127	99,714	0	0	0	0	0	0	0
11:45:02	-47,656	2541,633	19,951	20,068	12,067	10,738	9,704	21,2	952,565	24,414	2110,912	0	201,127	201,127	99,714	0	0	0	0	0	0	0
11:45:02	0	2541,633	19,951	19,922	12,067	10,738	9,724	21,2	952,565	24,414	2111,343	0	201,127	201,127	99,714	0	0	0	0	0	0	0
11:45:02	0	2541,633	19,951	20,068	12,067	10,738	9,744	21,2	952,565	24,414	2111,774	0	201,127	201,127	99,714	0	0	0	0	0	0	0
11:45:02	-95,288	2540,68	19,853	19,873	12,067	10,728	9,763	21,2	952,565	24,414	2112,203	0	201,127	201,127	99,714	0	0	0	0	0	0	0
11:45:02	95,288	2541,633	19,951	20,019	12,067	10,738	9,783	21,2	952,565	24,414	2112,632	0	201,127	201,127	99,714	0	0	0	0	0	0	0
11:45:02	47,656	2542,109	20	20,019	12,067	10,743	9,801	21,2	952,565	24,414	2113,062	0	201,127	201,127	99,714	0	0	0	0	0	0	0
11:45:02	-217,773	2539,932	19,853	19,824	12,063	10,72	9,819	21,2	952,565	24,414	2113,489	0	202,49	202,49	99,719	0	0	0	0	0	0	0
11:45:02	217,773	2542,109	20	20,019	12,067	10,743	9,838	21,2	952,565	24,414	2113,917	0	202,49	202,49	99,719	0	0	0	0	0	0	0
11:45:02	-129,907	2540,81	19,951	20,019	12,063	10,73	9,855	21,2	952,565	24,414	2114,344	0	202,49	202,49	99,719	0	0	0	0	0	0	0
11:45:02	7,446	2540,885	19,951	19,922	12,063	10,73	9,872	21,2	952,565	24,414	2114,771	0	202,49	202,49	99,719	0	0	0	0	0	0	0
11:45:02	-7,446	2540,81	19,951	19,922	12,063	10,73	9,889	21,2	952,565	24,414	2115,197	0	202,49	202,49	99,719	0	0	0	0	0	0	0
11:45:02	7,446	2540,885	19,951	19,873	12,063	10,73	9,905	21,2	952,565	24,414	2115,622	0	202,49	202,49	99,719	0	0	0	0	0	0	0
11:45:02	0	2540,885	19,951	19,922	12,063	10,73	9,922	21,2	952,565	24,414	2116,048	0	202,49	202,49	99,719	0	0	0	0	0	0	0
11:45:02	0	2540,885	19,951	19,873	12,063	10,73	9,938	21,2	952,565	24,414	2116,473	0	202,49	202,49	99,719	0	0	0	0	0	0	0
11:45:02	-20,483	2540,68	19,853	19,873	12,067	10,728	9,953	21,2	952,565	24,414	2116,897	0	202,49	202,49	99,719	0	0	0	0	0	0	0
11:45:02	-95,312	2539,727	19,756	19,58	12,067	10,718	9,968	21,2	952,565	24,414	2117,32	0	202,49	202,49	99,719	0	0	0	0	0	0	0
11:45:02	-360,571	2536,121	19,463	19,238	12,063	10,681	9,982	21,2	952,565	24,414	2117,739	0	202,49	202,49	99,719	0	0	0	0	0	0	0
11:45:02	-340,673	2532,714	19,121	18,506	12,063	10,646	9,995	21,2	952,565	24,414	2118,154	0	202,49	202,49	99,719	0	0	0	0	0	0	0
11:45:02	-786,23	2524,852	18,486	17,822	12,053	10,565	10,006	21,2	952,565	24,414	2118,56	0	202,49	202,49	99,719	0	0	0	0	0	0	0
11:45:02	-442,48	2520,427	18,291	17,48	12,039	10,519	10,016	21,2	952,565	24,414	2118,962	0	202,49	202,49	99,719	0	0	0	0	0	0	0
11:45:02	-845,117	2511,976	17,851	16,748	12,016	10,432	10,024	21,2	952,565	24,414	2119,355	0	202,49	202,49	99,719	0	0	0	0	0	0	0
11:45:02	-730,786	2504,668	17,705	16,406	11,982	10,357	10,031	21,2	952,565	24,414	2119,741	0	202,49	202,49	99,719	0	0	0	0	0	0	0
11:45:02	-481,079	2499,857	17,9	16,601	11,945	10,307	10,036	21,2	952,565	24,414	2120,121	0	202,49	202,49	99,719	0	0	0	0	0	0	0
11:45:02	-803,588	2491,821	17,851	16,552	11,902	10,224	10,04	21,2	952,565	24,414	2120,492	0	202,49	202,49	99,719	0	0	0	0	0	0	0
11:45:02	-470,263	2487,119	18,144	16,845	11,859	10,176	10,043	21,2	952,565	24,414	2120,859	0	202,49	202,49	99,719	0	0	0	0	0	0	0
11:45:02	-762,182	2479,497	18,047	16,845	11,822	10,097	10,044	21,2	952,565	24,414	2121,217	0	202,49	202,49	99,719	0	0	0	0	0	0	0
11:45:02	-824,072	2471,256	17,803	16,211	11,789	10,012	10,043	21,2	952,565	24,414	2121,567	0	202,49	202,49	99,719	0	0	0	0	0	0	0
11:45:02	-1197,68	2459,279	17,168	15,82	11,756	9,889	10,04	21,2	952,565	24,414	2121,905	0	202,49	202,49	99,719	0	0	0	0	0	0	0
11:45:02	-450,244	2454,777	17,217	16,064	11,728	9,843	10,036	21,2	952,565	24,414	2122,238	0	202,49	202,49	99,719	0	0	0	0	0	0	0
11:45:02	-868,701	2446,09	16,924	15,527	11,694	9,753	10,031	21,2	952,565	24,414	2122,562	0	202,49	202,49	99,719	0	0	0	0	0	0	0
11:45:02	-742,651	2438,663	16,826	15,674	11,658	9,676	10,024	21,2	952,565	24,414	2122,878	0	202,49	202,49	99,719	0	0	0	0	0	0	0
11:45:02	-428,442	2434,379	17,07	16,064	11,62	9,632	10,016	21,2	952,565	24,414	2123,189	0	202,49	202,49	99,719	0	0	0	0	0	0	0
11:45:02	-730,151	2427,078	16,924	16,211	11,587	9,557	10,007	21,2	952,565	24,414	2123,493	0	202,49	202,49	99,719	0	0	0	0	0	0	0
11:45:02	-520,654	2421,871	17,07	16,162	11,55	9,503	9,997	21,2	952,565	24,414	2123,791	0	202,49	202,49	99,719	0	0	0	0	0	0	0
11:45:02	-665,283	2415,218	17,021	16,064	11,515	9,435	9,986	21,2	952,565	24,414	2124,083	0	202,49	202,49	99,719	0	0	0	0	0	0	0
11:45:02	-349,951	2411,719	17,168	16,308	11,487	9,399	9,975	21,2	952,565	24,414	2124,371	0	202,49	202,49	99,719	0	0	0	0	0	0	0
11:45:02	-796,533	2403,753	16,826	16,162	11,461	9,317	9,962	21,2	952,565	24,414	2124,65	0	202,49	202,49	99,719	0	0	0	0	0	0	0
11:45:02	-763,085	2396,122	16,386	15,625	11,441	9,238	9,948	21,2	952,565	24,414	2124,921	0	202,49	202,49	99,719	0	0	0	0	0	0	0
11:45:02	-788,989	2388,233	15,898	15,283	11,423	9,157	9,932	21,2	952,565	24,414	2125,185	0	202,49	202,49	99,719	0	0	0	0	0	0	0
11:45:02	-568,31	2382,549	15,703	15,088	11,402	9,098	9,916	21,2	952,565	24,414	2125,442	0	202,49	202,49	99,719	0	0	0	0	0	0	0
11:45:02	-595,166	2376,598	15,459	14,99	11,381	9,037	9,898	21,2	952,565	24,414	2125,693	0	202,49	202,49	99,719	0	0	0	0	0	0	0
11:45:02	-465,258	2371,945	15,459	14,843	11,355	8,989	9,881	21,2	952,565	24,414	2125,939	0	202,49	202,49	99,719	0	0	0	0	0	0	0
11:45:02	-521,264	2366,733	15,459	14,941	11,325	8,935	9,862	21,2	952,565	24,414	2126,18	0	202,49	202,49	99,719	0	0	0	0	0	0	0
11:45:02	-444,238	2362,29	15,556	14,941	11,295	8,889	9,843	21,2	952,565	24,414	2126,416	0	202,49	202,49	99,719	0	0	0	0	0	0	0
11:45:02	-515,551	2357,135	15,605	14,99	11,263	8,836	9,823	21,2	952,565	24,414	2126,647	0	202,49	202,49	99,719	0	0	0	0	0	0	0
11:45:02	-546,386	2351,671	15,556	14,99	11,235	8,78	9,803	21,2	952,565	24,414	2126,872	0	202,49	202,49	99,719	0	0	0	0	0	0	0
11:45:02	-490,307	2346,768	15,459	14,843	11,213	8,729	9,782	21,2	952,565	24,414	2127,092	0	202,49	202,49	99,719	0	0	0	0	0	0	0
11:45:02	-656,103	2340,207	15,117	14,648	11,194	8,661	9,76	21,2	952,565	24,414	2127,305	0	202,49	202,49	99,719	0	0	0	0	0	0	0
11:45:02	-544,751	2334,759	14,726	14,209	11,184	8,605	9,737	21,2	952,565	24,414	2127,512	0	202,49	202,49	99,719	0	0	0	0	0	0	0
11:45:02	-666,308	2328,096	14,287	13,916	11,17	8,537	9,714	21,2	952,565	24,414	2127,713	0	202,49	202,49	99,719	0	0	0	0	0	0	0
11:45:02	-389,355	2324,203	14,14	13,72	11,156	8,496	9,69	21,2	952,565	24,414	2127,909	0	202,49	202,49	99,719	0	0	0	0	0	0	0
11:45:02	-546,582	2318,737	13,994	13,525	11,133	8,44	9,665	21,2	952,565	24,414	2128,1	0	202,49	202,49	99,719	0	0	0	0	0	0	0
11:45:02	-413,671	2314,6	13,994	13,623	11,109	8,397	9,64	21,2	952,565	24,414	2128,287	0	202,49	202,49	99,719	0	0	0	0	0	0	0
11:45:02	-280,273	2311,797	14,14	13,72	11,086	8,369	9,615	21,2	952,565	24,414	2128,47	0	202,49	202,49	99,719	0	0	0	0	0	0	0
11:45:02	-275,732	2309,04	14,384	13,916	11,057	8,34	9,59	21,2	952,565	24,414	2128,651	0	202,49	202,49	99,719	0	0	0	0	0	0	0
11:45:02	-322,387	2305,816	14,482	13,965	11,033	8,307	9,565	21,2	952,565	24,414	2128,828	0	202,49	202,49	99,719	0	0	0	0	0	0	0
11:45:02	-414,062	2301,675	14,482	14,062	11,01	8,264	9,54	21,2	952,565	24,414	2129	0	202,49	202,49	99,719	0	0	0	0	0	0	0
11:45:02	-479,516	2296,88	14,238	13,769	10,996	8,215	9,514	21,2	952,565	24,414	2129,168	0	202,49	202,49	99,719	0	0	0	0	0	0	0
11:45:02	-523,266	2291,648	13,945	13,525	10,982	8,161	9,487	21,2	952,565	24,414	2129,331	0	202,49	202,49	99,719	0	0	0	0	0	0	0
11:45:02	-448,876	2287,159	13,652	13,379	10,972	8,115	9,46	21,2	952,565	24,414	2129,489	0	202,49	202,49	99,719	0	0	0	0	0	0	0
11:45:02	-386,401	2283,295	13,506	13,33	10,958	8,075	9,433	21,2	952,565	24,414	2129,643	0	202,49	202,49	99,719	0	0	0	0	0	0	0
11:45:02	-341,21	2279,883	13,408	13,086	10,944	8,04	9,406	21,2	952,565	24,414	2129,793	0	202,49	202,49	99,719	0	0	0	0	0	0	0
11:45:02	-333,813	2276,545	13,408	13,086	10,925	8,005	9,378	21,2	952,565	24,414	2129,94	0	202,49	202,49	99,719	0	0	0	0	0	0	0
11:45:02	-286,645	2273,678	13,457	13,086	10,906	7,976	9,351	21,2	952,565	24,414	2130,084	0	202,49	202,49	99,719	0	0	0	0	0	0	0
11:45:02	-370,654	2269,972	13,506	13,33	10,883	7,937	9,323	21,2	952,565	24,414	2130,224	0	202,49	202,49	99,719	0	0	0	0	0	0	0
11:45:02	-191,113	2268,06	13,652	13,33	10,864	7,918	9,296	21,2	952,565	24,414	2130,362	0	202,49	202,49	99,719	0	0	0	0	0	0	0
11:45:02	-294,97	2265,111	13,603	13,33	10,85	7,887	9,268	21,2	952,565	24,414	2130,496	0	202,49	202,49	99,719	0	0	0	0	0	0	0
11:45:02	-425,048	2260,86	13,506	13,33	10,831	7,843	9,24	21,2	952,565	24,414	2130,627	0	202,49	202,49	99,719	0	0	0	0	0	0	0
11:45:02	-293,823	2257,922	13,457	13,232	10,817	7,813	9,212	21,2	952,565	24,414	2130,754	0	202,49	202,49	99,719	0	0	0	0	0	0	0
11:45:02	-385,913	2254,063	13,31	13,037	10,803	7,773	9,184	21,2	952,565	24,414	2130,877	0	202,49	202,49	99,719	0	0	0	0	0	0	0
11:45:02	-294,824	2251,115	13,261	12,988	10,789	7,743	9,156	21,2	952,565	24,414	2130,997	0	202,49	202,49	99,719	0	0	0	0	0	0	0
11:45:02	-384,667	2247,268	13,115	12,744	10,775	7,703	9,127	21,2	952,565	24,414	2131,113	0	202,49	202,49	99,719	0	0	0	0	0	0	0
11:45:02	-304,882	2244,219	12,968	12,695	10,766	7,672	9,099	21,2	952,565	24,414	2131,227	0	202,49	202,49	99,719	0	0	0	0	0	0	0
11:45:03	-295,727	2241,262	12,92	12,549	10,751	7,641	9,07	21,2	952,565	24,414	2131,337	0	202,49	202,49	99,719	0	0	0	0	0	0	0
11:45:03	-321,85	2238,043	12,92	12,5	10,733	7,608	9,041	21,2	952,565	24,414	2131,443	0	202,49	202,49	99,719	0	0	0	0	0	0	0
11:45:03	-251,831	2235,525	12,92	12,549	10,719	7,582	9,013	21,2	952,565	24,414	2131,547	0	202,49	202,49	99,719	0	0	0	0	0	0	0
11:45:03	-331,567	2232,209	12,92	12,549	10,7	7,548	8,984	21,2	952,565	24,414	2131,648	0	202,49	202,49	99,719	0	0	0	0	0	0	0
11:45:03	-257,128	2229,638	12,92	12,646	10,685	7,522	8,955	21,2	952,565	24,414	2131,746	0	202,49	202,49	99,719	0	0	0	0	0	0	0
11:45:03	-336,254	2226,276	12,822	12,695	10,672	7,487	8,927	21,2	952,565	24,414	2131,841	0	202,49	202,49	99,719	0	0	0	0	0	0	0
11:45:03	-321,826	2223,057	12,822	12,549	10,653	7,454	8,898	21,2	952,565	24,414	2131,932	0	202,49	202,49	99,719	0	0	0	0	0	0	0
11:45:03	-283,74	2220,22	12,773	12,5	10,64	7,424	8,869	21,2	952,565	24,414	2132,02	0	202,49	202,49	99,719	0	0	0	0	0	0	0
11:45:03	-266,113	2217,559	12,675	12,353	10,63	7,397	8,84	21,2	952,565	24,414	2132,106	0	202,49	202,49	99,719	0	0	0	0	0	0	0
11:45:03	-246,337	2215,095	12,675	12,353	10,616	7,372	8,811	21,2	952,565	24,414	2132,188	0	202,49	202,49	99,719	0	0	0	0	0	0	0
11:45:03	-349,267	2211,603	12,627	12,353	10,599	7,336	8,782	21,2	952,565	24,414	2132,268	0	202,49	202,49	99,719	0	0	0	0	0	0	0
11:45:03	-332,788	2208,275	12,529	12,158	10,585	7,301	8,753	21,2	952,565	24,414	2132,344	0	202,49	202,49	99,719	0	0	0	0	0	0	0
11:45:03	-227,539	2205,999	12,48	12,158	10,575	7,278	8,724	21,2	952,565	24,414	2132,417	0	202,49	202,49	99,719	0	0	0	0	0	0	0
11:45:03	-237,817	2203,621	12,48	12,109	10,561	7,253	8,695	21,2	952,565	24,414	2132,488	0	202,49	202,49	99,719	0	0	0	0	0	0	0
11:45:03	-279,174	2200,829	12,431	12,109	10,548	7,225	8,667	21,2	952,565	24,414	2132,557	0	202,49	202,49	99,719	0	0	0	0	0	0	0
11:45:03	-262,597	2198,203	12,431	11,963	10,533	7,197	8,638	21,2	952,565	24,414	2132,622	0	202,49	202,49	99,719	0	0	0	0	0	0	0
11:45:03	-322,753	2194,976	12,334	11,963	10,52	7,164	8,609	21,2	952,565	24,414	2132,685	0	202,49	202,49	99,719	0	0	0	0	0	0	0
11:45:03	-223,193	2192,744	12,285	11,914	10,51	7,141	8,58	21,2	952,565	24,414	2132,745	0	202,49	202,49	99,719	0	0	0	0	0	0	0
11:45:03	-245,336	2190,291	12,285	11,816	10,496	7,116	8,551	21,2	952,565	24,414	2132,802	0	202,49	202,49	99,719	0	0	0	0	0	0	0
11:45:03	-333,374	2186,957	12,187	11,816	10,482	7,082	8,523	21,2	952,565	24,414	2132,856	0	202,49	202,49	99,719	0	0	0	0	0	0	0
11:45:03	-287,622	2184,081	12,138	11,816	10,469	7,052	8,494	21,2	952,565	24,414	2132,907	0	202,49	202,49	99,719	0	0	0	0	0	0	0
11:45:03	-240,502	2181,676	12,187	11,914	10,452	7,027	8,465	21,2	952,565	24,414	2132,956	0	202,49	202,49	99,719	0	0	0	0	0	0	0
11:45:03	-238,818	2179,287	12,187	11,914	10,439	7,002	8,436	21,2	952,565	24,414	2133,002	0	202,49	202,49	99,719	0	0	0	0	0	0	0
11:45:03	-240,161	2176,886	12,138	11,816	10,428	6,978	8,408	21,1	952,565	24,414	2133,046	0	202,49	202,49	99,719	0	0	0	0	0	0	0
11:45:03	-220,654	2174,679	12,138	11,816	10,415	6,955	8,379	21,1	952,565	24,414	2133,088	0	202,49	202,49	99,719	0	0	0	0	0	0	0
11:45:03	-315,332	2171,526	11,992	11,767	10,405	6,922	8,351	21,1	952,565	24,414	2133,126	0	202,49	202,49	99,719	0	0	0	0	0	0	0
11:45:03	-181,616	2169,71	11,992	11,718	10,395	6,904	8,322	21,1	952,565	24,414	2133,163	0	202,49	202,49	99,719	0	0	0	0	0	0	0
11:45:03	-224,267	2167,467	11,943	11,718	10,385	6,881	8,294	21,1	952,565	24,414	2133,197	0	202,49	202,49	99,719	0	0	0	0	0	0	0
11:45:03	-340,283	2164,064	11,748	11,621	10,376	6,846	8,266	21,1	952,565	24,414	2133,228	0	202,49	202,49	99,719	0	0	0	0	0	0	0
11:45:03	-297,827	2161,086	11,601	11,572	10,367	6,815	8,237	21,1	952,565	24,414	2133,256	0	202,49	202,49	99,719	0	0	0	0	0	0	0
11:45:03	-158,154	2159,505	11,601	11,523	10,358	6,799	8,209	21,1	952,565	24,414	2133,282	0	202,49	202,49	99,719	0	0	0	0	0	0	0
11:45:03	-195,214	2157,552	11,65	11,523	10,344	6,778	8,181	21,1	952,565	24,414	2133,306	0	202,49	202,49	99,719	0	0	0	0	0	0	0
11:45:03	-160,107	2155,951	11,65	11,425	10,335	6,762	8,153	21,1	952,565	24,414	2133,329	0	202,49	202,49	99,719	0	0	0	0	0	0	0
11:45:03	-280,59	2153,145	11,504	11,377	10,327	6,733	8,125	21,1	952,565	24,414	2133,349	0	201,884	201,884	99,717	0	0	0	0	0	0	0
11:45:03	-236,083	2150,785	11,406	11,23	10,318	6,709	8,097	21,1	952,565	24,414	2133,366	0	201,884	201,884	99,717	0	0	0	0	0	0	0
11:45:03	-96,63	2149,818	11,406	11,23	10,313	6,699	8,07	21,1	952,565	24,414	2133,382	0	201,884	201,884	99,717	0	0	0	0	0	0	0
11:45:03	-162,377	2148,194	11,406	11,23	10,304	6,682	8,043	21,1	952,565	24,414	2133,397	0	201,884	201,884	99,717	0	0	0	0	0	0	0
11:45:03	-282,519	2145,369	11,259	11,181	10,295	6,653	8,016	21,1	952,565	24,414	2133,409	0	201,884	201,884	99,717	0	0	0	0	0	0	0
11:45:03	-173,657	2143,633	11,162	11,084	10,291	6,635	7,988	21,1	952,565	24,414	2133,419	0	201,884	201,884	99,717	0	0	0	0	0	0	0
11:45:03	-217,968	2141,453	11,015	10,888	10,286	6,612	7,961	21,1	952,565	24,414	2133,427	0	201,884	201,884	99,717	0	0	0	0	0	0	0
11:45:03	-148,193	2139,971	11,015	10,888	10,278	6,597	7,935	21,1	952,565	24,414	2133,434	0	201,884	201,884	99,717	0	0	0	0	0	0	0
11:45:03	-97,851	2138,993	11,015	10,888	10,272	6,587	7,908	21,1	952,565	24,414	2133,44	0	201,884	201,884	99,717	0	0	0	0	0	0	0
11:45:03	-150,341	2137,489	11,015	10,888	10,264	6,572	7,882	21,1	952,565	24,414	2133,444	0	201,884	201,884	99,717	0	0	0	0	0	0	0
11:45:03	-205,224	2135,437	11,015	10,937	10,252	6,55	7,856	21,1	952,565	24,414	2133,446	0	201,884	201,884	99,717	0	0	0	0	0	0	0
11:45:03	-22,045	2135,216	11,113	10,937	10,245	6,548	7,83	21,1	952,565	24,414	2133,448	0	201,884	201,884	99,717	0	0	0	0	0	0	0
11:45:03	-230,346	2132,913	11,015	10,937	10,238	6,524	7,805	21,1	952,565	24,414	2132,913	0	201,884	201,884	99,717	0	0	0	0	0	0	0
11:45:03	-83,813	2132,075	11,015	10,937	10,233	6,516	7,779	21,1	952,565	24,414	2132,075	0	201,884	201,884	99,717	0	0	0	0	0	0	0
11:45:03	-98,901	2131,086	11,015	10,888	10,227	6,506	7,754	21,1	952,565	24,414	2131,086	0	201,884	201,884	99,717	0	0	0	0	0	0	0
11:45:03	-116,284	2129,923	10,966	10,888	10,223	6,494	7,73	21,1	952,565	24,414	2129,923	0	201,884	201,884	99,717	0	0	0	0	0	0	0
11:45:03	-206,811	2127,855	10,82	10,742	10,219	6,472	7,705	21,1	952,565	24,414	2127,855	0	201,884	201,884	99,717	0	0	0	0	0	0	0
11:45:03	-150,17	2126,353	10,673	10,693	10,218	6,457	7,681	21,1	952,565	24,414	2126,353	0	201,884	201,884	99,717	0	0	0	0	0	0	0
11:45:03	5,883	2126,412	10,771	10,595	10,213	6,457	7,657	21,1	952,565	24,414	2126,353	0	201,884	201,884	99,717	0	0	0	0	0	0	0
11:45:03	-144,97	2124,962	10,771	10,693	10,205	6,442	7,633	21,1	952,565	24,414	2124,962	0	201,884	201,884	99,717	0	0	0	0	0	0	0
11:45:03	-74,096	2124,221	10,771	10,693	10,201	6,435	7,609	21,1	952,565	24,414	2124,221	0	201,884	201,884	99,717	0	0	0	0	0	0	0
11:45:03	-84,814	2123,373	10,771	10,595	10,196	6,426	7,586	21,1	952,565	24,414	2123,373	0	201,884	201,884	99,717	0	0	0	0	0	0	0
11:45:03	-103,515	2122,338	10,673	10,595	10,195	6,415	7,563	21,1	952,565	24,414	2122,338	0	201,884	201,884	99,717	0	0	0	0	0	0	0
11:45:03	-74,267	2121,595	10,673	10,693	10,191	6,408	7,541	21,1	952,565	24,414	2121,595	0	201,884	201,884	99,717	0	0	0	0	0	0	0
11:45:03	4,809	2121,643	10,771	10,693	10,186	6,408	7,518	21,1	952,565	24,414	2121,595	0	201,884	201,884	99,717	0	0	0	0	0	0	0
11:45:03	-74,072	2120,903	10,771	10,595	10,182	6,401	7,496	21,1	952,565	24,414	2120,903	0	201,884	201,884	99,717	0	0	0	0	0	0	0
11:45:03	-165,795	2119,245	10,673	10,595	10,178	6,383	7,475	21,1	952,565	24,414	2119,245	0	201,884	201,884	99,717	0	0	0	0	0	0	0
11:45:03	-57,08	2118,674	10,625	10,547	10,177	6,378	7,453	21,1	952,565	24,414	2118,674	0	201,884	201,884	99,717	0	0	0	0	0	0	0
11:45:03	-166,943	2117,005	10,527	10,498	10,173	6,36	7,432	21,1	952,565	24,414	2117,005	0	201,884	201,884	99,717	0	0	0	0	0	0	0
11:45:03	-11,791	2116,887	10,527	10,4	10,172	6,359	7,411	21,1	952,565	24,414	2116,887	0	201,884	201,884	99,717	0	0	0	0	0	0	0
11:45:03	-75,122	2116,135	10,527	10,498	10,168	6,351	7,39	21,1	952,565	24,414	2116,135	0	201,884	201,884	99,717	0	0	0	0	0	0	0
11:45:03	-45,288	2115,682	10,478	10,4	10,168	6,347	7,369	21,1	952,565	24,414	2115,682	0	201,884	201,884	99,717	0	0	0	0	0	0	0
11:45:03	-121,411	2114,468	10,429	10,4	10,164	6,334	7,349	21,1	952,565	24,414	2114,468	0	201,884	201,884	99,717	0	0	0	0	0	0	0
11:45:03	-32,177	2114,147	10,478	10,4	10,159	6,331	7,329	21,1	952,565	24,414	2114,147	0	201,884	201,884	99,717	0	0	0	0	0	0	0
11:45:03	-42,675	2113,72	10,527	10,498	10,154	6,327	7,309	21,1	952,565	24,414	2113,72	0	201,884	201,884	99,717	0	0	0	0	0	0	0
11:45:03	47,68	2114,197	10,673	10,547	10,149	6,331	7,29	21,1	952,565	24,414	2113,72	0	201,884	201,884	99,717	0	0	0	0	0	0	0
11:45:03	-122,485	2112,972	10,625	10,547	10,145	6,319	7,271	21,1	952,565	24,414	2112,972	0	201,884	201,884	99,717	0	0	0	0	0	0	0
11:45:03	-10,742	2112,864	10,625	10,547	10,144	6,318	7,253	21,1	952,565	24,414	2112,864	0	201,884	201,884	99,717	0	0	0	0	0	0	0
11:45:03	-170,068	2111,164	10,527	10,547	10,14	6,3	7,234	21,1	952,565	24,414	2111,164	0	201,884	201,884	99,717	0	0	0	0	0	0	0
11:45:03	0	2111,164	10,527	10,595	10,14	6,3	7,216	21,1	952,565	24,414	2111,164	0	201,884	201,884	99,717	0	0	0	0	0	0	0
11:45:03	12,06	2111,284	10,625	10,547	10,135	6,301	7,198	21,1	952,565	24,414	2111,164	0	201,884	201,884	99,717	0	0	0	0	0	0	0
11:45:03	-101,22	2110,272	10,527	10,498	10,135	6,291	7,18	21,1	952,565	24,414	2110,272	0	201,884	201,884	99,717	0	0	0	0	0	0	0
11:45:03	-45,263	2109,819	10,478	10,351	10,135	6,286	7,162	21,1	952,565	24,414	2109,819	0	201,884	201,884	99,717	0	0	0	0	0	0	0
11:45:03	-78,295	2109,036	10,478	10,4	10,13	6,278	7,145	21,1	952,565	24,414	2109,036	0	201,884	201,884	99,717	0	0	0	0	0	0	0
11:45:03	-78,466	2108,252	10,478	10,498	10,126	6,27	7,128	21,1	952,565	24,414	2108,252	0	201,884	201,884	99,717	0	0	0	0	0	0	0
11:45:03	-9,667	2108,155	10,478	10,4	10,125	6,269	7,111	21,1	952,565	24,414	2108,155	0	201,884	201,884	99,717	0	0	0	0	0	0	0
11:45:03	-68,603	2107,469	10,478	10,4	10,121	6,262	7,094	21,1	952,565	24,414	2107,469	0	201,884	201,884	99,717	0	0	0	0	0	0	0
11:45:03	-79,516	2106,674	10,478	10,4	10,117	6,254	7,078	21,1	952,565	24,414	2106,674	0	201,884	201,884	99,717	0	0	0	0	0	0	0
11:45:03	-9,667	2106,577	10,478	10,498	10,116	6,253	7,062	21,1	952,565	24,414	2106,577	0	201,884	201,884	99,717	0	0	0	0	0	0	0
11:45:03	-125,805	2105,319	10,429	10,4	10,112	6,24	7,046	21,1	952,565	24,414	2105,319	0	201,884	201,884	99,717	0	0	0	0	0	0	0
11:45:03	-25,659	2105,063	10,478	10,351	10,108	6,237	7,03	21,1	952,565	24,414	2105,063	0	201,884	201,884	99,717	0	0	0	0	0	0	0
11:45:03	-9,521	2104,967	10,478	10,4	10,107	6,236	7,014	21,1	952,565	24,414	2104,967	0	201,884	201,884	99,717	0	0	0	0	0	0	0
11:45:03	-116,088	2103,807	10,429	10,351	10,103	6,224	6,999	21,1	952,565	24,414	2103,807	0	201,884	201,884	99,717	0	0	0	0	0	0	0
11:45:03	-9,692	2103,71	10,429	10,351	10,102	6,223	6,984	21,1	952,565	24,414	2103,71	0	201,884	201,884	99,717	0	0	0	0	0	0	0
11:45:03	-135,644	2102,353	10,283	10,205	10,102	6,209	6,968	21,1	952,565	24,414	2102,353	0	201,884	201,884	99,717	0	0	0	0	0	0	0
11:45:03	0	2102,353	10,283	10,156	10,102	6,209	6,953	21,1	952,565	24,414	2102,353	0	201,884	201,884	99,717	0	0	0	0	0	0	0
11:45:03	-26,733	2102,086	10,332	10,205	10,098	6,207	6,939	21,1	952,565	24,414	2102,086	0	201,884	201,884	99,717	0	0	0	0	0	0	0
11:45:03	-54,858	2101,537	10,283	10,205	10,098	6,201	6,924	21,1	952,565	24,414	2101,537	0	201,884	201,884	99,717	0	0	0	0	0	0	0
11:45:03	-8,618	2101,451	10,283	10,058	10,097	6,2	6,91	21,1	952,565	24,414	2101,451	0	201,884	201,884	99,717	0	0	0	0	0	0	0
11:45:03	-36,401	2101,087	10,332	10,205	10,093	6,196	6,896	21,1	952,565	24,414	2101,087	0	201,884	201,884	99,717	0	0	0	0	0	0	0
11:45:03	8,789	2101,175	10,429	10,4	10,088	6,197	6,882	21,1	952,565	24,414	2101,087	0	201,884	201,884	99,717	0	0	0	0	0	0	0
11:45:03	8,789	2101,263	10,527	10,498	10,083	6,198	6,869	21,1	952,565	24,414	2101,087	0	201,884	201,884	99,717	0	0	0	0	0	0	0
11:45:03	-83,74	2100,425	10,527	10,4	10,079	6,189	6,856	21,1	952,565	24,414	2100,425	0	201,884	201,884	99,717	0	0	0	0	0	0	0
11:45:03	-164,453	2098,781	10,429	10,351	10,074	6,173	6,842	21,1	952,565	24,414	2098,781	0	201,884	201,884	99,717	0	0	0	0	0	0	0
11:45:03	0	2098,781	10,429	10,351	10,074	6,173	6,829	21,1	952,565	24,414	2098,781	0	201,884	201,884	99,717	0	0	0	0	0	0	0
11:45:03	-99,023	2097,791	10,332	10,205	10,074	6,162	6,816	21,1	952,565	24,414	2097,791	0	201,884	201,884	99,717	0	0	0	0	0	0	0
11:45:03	0	2097,791	10,332	10,205	10,074	6,162	6,803	21,1	952,565	24,414	2097,791	0	201,884	201,884	99,717	0	0	0	0	0	0	0
11:45:04	-119,238	2096,598	10,283	10,205	10,07	6,15	6,79	21,1	952,565	24,414	2096,598	0	201,884	201,884	99,717	0	0	0	0	0	0	0
11:45:04	-98,925	2095,609	10,185	10,156	10,069	6,14	6,778	21,1	952,565	24,414	2095,609	0	201,884	201,884	99,717	0	0	0	0	0	0	0
11:45:04	0	2095,609	10,185	10,156	10,069	6,14	6,765	21,1	952,565	24,414	2095,609	0	201,884	201,884	99,717	0	0	0	0	0	0	0
11:45:04	7,836	2095,687	10,283	10,058	10,065	6,141	6,753	21,1	952,565	24,414	2095,609	0	201,884	201,884	99,717	0	0	0	0	0	0	0
11:45:04	-75,268	2094,935	10,283	10,156	10,06	6,133	6,741	21,1	952,565	24,414	2094,935	0	201,884	201,884	99,717	0	0	0	0	0	0	0
11:45:04	-7,373	2094,861	10,283	10,205	10,06	6,132	6,729	21,1	952,565	24,414	2094,861	0	201,884	201,884	99,717	0	0	0	0	0	0	0
11:45:04	-77,392	2094,087	10,283	10,156	10,055	6,124	6,717	21,1	952,565	24,414	2094,087	0	201,884	201,884	99,717	0	0	0	0	0	0	0
11:45:04	-97,9	2093,108	10,185	10,156	10,055	6,114	6,705	21,1	952,565	24,414	2093,108	0	201,884	201,884	99,717	0	0	0	0	0	0	0
11:45:04	14,16	2093,25	10,283	10,156	10,051	6,115	6,694	21,1	952,565	24,414	2093,108	0	201,884	201,884	99,717	0	0	0	0	0	0	0
11:45:04	0	2093,25	10,283	10,156	10,051	6,115	6,682	21,1	952,565	24,414	2093,108	0	201,884	201,884	99,717	0	0	0	0	0	0	0
11:45:04	-7,543	2093,174	10,283	10,205	10,05	6,115	6,671	21,1	952,565	24,414	2093,108	0	201,884	201,884	99,717	0	0	0	0	0	0	0
11:45:04	-135,473	2091,819	10,136	10,058	10,05	6,101	6,66	21,1	952,565	24,414	2091,819	0	201,884	201,884	99,717	0	0	0	0	0	0	0
11:45:04	0	2091,819	10,136	10,058	10,05	6,101	6,649	21,1	952,565	24,414	2091,819	0	201,884	201,884	99,717	0	0	0	0	0	0	0
11:45:04	-32,055	2091,499	10,185	10,156	10,046	6,097	6,638	21,1	952,565	24,414	2091,499	0	201,884	201,884	99,717	0	0	0	0	0	0	0
11:45:04	-7,568	2091,423	10,185	10,058	10,045	6,097	6,628	21,1	952,565	24,414	2091,423	0	201,884	201,884	99,717	0	0	0	0	0	0	0
11:45:04	-77,197	2090,651	10,185	10,058	10,041	6,089	6,617	21,1	952,565	24,414	2090,651	0	201,884	201,884	99,717	0	0	0	0	0	0	0
11:45:04	90,283	2091,554	10,283	10,205	10,041	6,098	6,607	21,1	952,565	24,414	2090,652	0	201,884	201,884	99,717	0	0	0	0	0	0	0
11:45:04	-173,974	2089,814	10,185	10,156	10,036	6,08	6,596	21,1	952,565	24,414	2089,814	0	201,884	201,884	99,717	0	0	0	0	0	0	0
11:45:04	-45,141	2089,363	10,136	10,058	10,036	6,075	6,586	21,1	952,565	24,414	2089,363	0	201,884	201,884	99,717	0	0	0	0	0	0	0
11:45:04	0	2089,363	10,136	10,009	10,036	6,075	6,576	21,1	952,565	24,414	2089,363	0	201,884	201,884	99,717	0	0	0	0	0	0	0
11:45:04	-90,283	2088,46	10,039	10,009	10,036	6,066	6,566	21,1	952,565	24,414	2088,46	0	201,884	201,884	99,717	0	0	0	0	0	0	0
11:45:04	90,283	2089,363	10,136	10,009	10,036	6,075	6,557	21,1	952,565	24,414	2088,461	0	201,884	201,884	99,717	0	0	0	0	0	0	0
11:45:04	0	2089,363	10,136	10,009	10,036	6,075	6,547	21,1	952,565	24,414	2088,462	0	201,884	201,884	99,717	0	0	0	0	0	0	0
11:45:04	-86,01	2088,503	10,136	9,961	10,031	6,067	6,538	21	953,613	24,414	2088,462	0	201,884	201,884	99,717	0	0	0	0	0	0	0
11:45:04	-2,392	2088,479	10,136	10,058	10,031	6,066	6,529	21	953,613	24,414	2088,462	0	201,884	201,884	99,717	0	0	0	0	0	0	0
11:45:04	0	2088,479	10,136	10,058	10,031	6,066	6,519	21	953,613	24,414	2088,462	0	201,884	201,884	99,717	0	0	0	0	0	0	0
11:45:04	-168,505	2086,794	10,039	10,009	10,027	6,049	6,51	21	953,613	24,414	2086,794	0	201,884	201,884	99,717	0	0	0	0	0	0	0
11:45:04	83,74	2087,631	10,136	10,058	10,027	6,058	6,501	21	953,613	24,414	2086,794	0	201,884	201,884	99,717	0	0	0	0	0	0	0
11:45:04	0	2087,631	10,136	10,009	10,027	6,058	6,493	21	953,613	24,414	2086,795	0	201,884	201,884	99,717	0	0	0	0	0	0	0
11:45:04	-34,375	2087,287	10,185	10,058	10,022	6,054	6,484	21	953,613	24,414	2086,796	0	201,884	201,884	99,717	0	0	0	0	0	0	0
11:45:04	-45,117	2086,836	10,136	10,058	10,022	6,049	6,476	21	953,613	24,414	2086,796	0	201,884	201,884	99,717	0	0	0	0	0	0	0
11:45:04	-5,273	2086,783	10,136	10,058	10,022	6,049	6,467	21	953,613	24,414	2086,783	0	201,884	201,884	99,717	0	0	0	0	0	0	0
11:45:04	0	2086,783	10,136	10,058	10,022	6,049	6,459	21	953,613	24,414	2086,783	0	201,884	201,884	99,717	0	0	0	0	0	0	0
11:45:04	-80,541	2085,978	10,136	10,058	10,017	6,041	6,451	21	953,613	24,414	2085,978	0	201,198	201,198	99,714	0	0	0	0	0	0	0
11:45:04	45,117	2086,429	10,185	10,156	10,017	6,045	6,443	21	953,613	24,414	2085,978	0	201,198	201,198	99,714	0	0	0	0	0	0	0
11:45:04	-45,117	2085,978	10,136	10,058	10,017	6,041	6,435	21	953,613	24,414	2085,978	0	201,198	201,198	99,714	0	0	0	0	0	0	0
11:45:04	0	2085,978	10,136	10,009	10,017	6,041	6,427	21	953,613	24,414	2085,978	0	201,198	201,198	99,714	0	0	0	0	0	0	0
11:45:04	-84,741	2085,131	10,136	10,058	10,012	6,032	6,419	21	953,613	24,414	2085,131	0	201,198	201,198	99,714	0	0	0	0	0	0	0
11:45:04	0	2085,131	10,136	10,009	10,012	6,032	6,412	21	953,613	24,414	2085,131	0	201,198	201,198	99,714	0	0	0	0	0	0	0
11:45:04	-35,449	2084,776	10,185	10,058	10,008	6,028	6,404	21	953,613	24,414	2084,776	0	201,198	201,198	99,714	0	0	0	0	0	0	0
11:45:04	0	2084,776	10,185	10,058	10,008	6,028	6,397	21	953,613	24,414	2084,776	0	201,198	201,198	99,714	0	0	0	0	0	0	0
11:45:04	-5,273	2084,723	10,185	10,156	10,008	6,028	6,39	21	953,613	24,414	2084,723	0	201,198	201,198	99,714	0	0	0	0	0	0	0
11:45:04	-130,029	2083,423	10,039	9,863	10,008	6,014	6,382	21	953,613	24,414	2083,423	0	201,198	201,198	99,714	0	0	0	0	0	0	0
11:45:04	0	2083,423	10,039	9,961	10,008	6,014	6,375	21	953,613	24,414	2083,423	0	201,198	201,198	99,714	0	0	0	0	0	0	0
11:45:04	-5,273	2083,37	10,039	9,863	10,008	6,014	6,368	21	953,613	24,414	2083,37	0	201,198	201,198	99,714	0	0	0	0	0	0	0
11:45:04	-80,541	2082,565	10,039	9,863	10,003	6,005	6,361	21	953,613	24,414	2082,565	0	201,198	201,198	99,714	0	0	0	0	0	0	0
11:45:04	0	2082,565	10,039	9,961	10,003	6,005	6,354	21	953,613	24,414	2082,565	0	201,198	201,198	99,714	0	0	0	0	0	0	0
11:45:04	0	2082,565	10,039	9,863	10,003	6,005	6,347	21	953,613	24,414	2082,565	0	201,198	201,198	99,714	0	0	0	0	0	0	0
11:45:04	-86,865	2081,696	10,039	9,961	9,998	5,996	6,34	21	953,613	24,414	2081,696	0	201,198	201,198	99,714	0	0	0	0	0	0	0
11:45:04	-80,517	2080,891	10,039	9,863	9,993	5,988	6,333	21	953,613	24,414	2080,891	0	201,198	201,198	99,714	0	0	0	0	0	0	0
11:45:04	84,741	2081,739	10,136	9,961	9,993	5,997	6,327	21	953,613	24,414	2080,892	0	201,198	201,198	99,714	0	0	0	0	0	0	0
11:45:04	-129,809	2080,44	9,99	9,863	9,993	5,983	6,32	21	953,613	24,414	2080,44	0	201,198	201,198	99,714	0	0	0	0	0	0	0
11:45:04	-135,229	2079,088	9,843	9,668	9,993	5,969	6,313	21	953,613	24,414	2079,088	0	201,198	201,198	99,714	0	0	0	0	0	0	0
11:45:04	-5,444	2079,034	9,843	9,716	9,993	5,969	6,306	21	953,613	24,414	2079,034	0	201,198	201,198	99,714	0	0	0	0	0	0	0
11:45:04	54,858	2079,582	9,99	9,863	9,989	5,975	6,3	21	953,613	24,414	2079,034	0	201,198	201,198	99,714	0	0	0	0	0	0	0
11:45:04	-82,641	2078,756	9,99	9,961	9,984	5,966	6,293	21	953,613	24,414	2078,756	0	201,198	201,198	99,714	0	0	0	0	0	0	0
11:45:04	135,229	2080,108	10,136	10,009	9,984	5,98	6,287	21	953,613	24,414	2078,757	0	201,198	201,198	99,714	0	0	0	0	0	0	0
11:45:04	-85,986	2079,248	10,136	10,058	9,979	5,971	6,281	21	953,613	24,414	2078,758	0	201,198	201,198	99,714	0	0	0	0	0	0	0
11:45:04	0	2079,248	10,136	10,058	9,979	5,971	6,275	21	953,613	24,414	2078,758	0	201,198	201,198	99,714	0	0	0	0	0	0	0
11:45:04	-90,161	2078,347	10,039	10,009	9,979	5,962	6,269	21	953,613	24,414	2078,347	0	201,198	201,198	99,714	0	0	0	0	0	0	0
11:45:04	-172,753	2076,619	9,941	9,814	9,974	5,944	6,262	21	953,613	24,414	2076,619	0	201,198	201,198	99,714	0	0	0	0	0	0	0
11:45:04	0	2076,619	9,941	9,863	9,974	5,944	6,256	21	953,613	24,414	2076,619	0	201,198	201,198	99,714	0	0	0	0	0	0	0
11:45:04	-37,597	2076,243	9,99	9,863	9,97	5,94	6,25	21	953,613	24,414	2076,243	0	201,198	201,198	99,714	0	0	0	0	0	0	0
11:45:04	-45,043	2075,793	9,941	9,863	9,97	5,936	6,244	21	953,613	24,414	2075,793	0	201,198	201,198	99,714	0	0	0	0	0	0	0
11:45:04	40,869	2076,201	9,99	10,009	9,969	5,94	6,238	21	953,613	24,414	2075,793	0	201,198	201,198	99,714	0	0	0	0	0	0	0
11:45:04	-37,597	2075,825	10,039	9,961	9,965	5,936	6,232	21	953,613	24,414	2075,793	0	201,198	201,198	99,714	0	0	0	0	0	0	0
11:45:04	-45,043	2075,375	9,99	9,863	9,965	5,931	6,226	21	953,613	24,414	2075,375	0	201,198	201,198	99,714	0	0	0	0	0	0	0
11:45:04	-45,068	2074,924	9,941	9,863	9,965	5,927	6,22	21	953,613	24,414	2074,924	0	201,198	201,198	99,714	0	0	0	0	0	0	0
11:45:04	-38,647	2074,538	9,99	9,863	9,96	5,923	6,214	21	953,613	24,414	2074,538	0	201,198	201,198	99,714	0	0	0	0	0	0	0
11:45:04	0	2074,538	9,99	9,961	9,96	5,923	6,209	21	953,613	24,414	2074,538	0	201,198	201,198	99,714	0	0	0	0	0	0	0
11:45:04	0	2074,538	9,99	9,863	9,96	5,923	6,203	21	953,613	24,414	2074,538	0	201,198	201,198	99,714	0	0	0	0	0	0	0
11:45:04	-128,735	2073,251	9,941	9,814	9,955	5,909	6,197	21	953,613	24,414	2073,251	0	201,198	201,198	99,714	0	0	0	0	0	0	0
11:45:04	45,068	2073,701	9,99	9,863	9,955	5,914	6,192	21	953,613	24,414	2073,251	0	201,198	201,198	99,714	0	0	0	0	0	0	0
11:45:04	-3,344	2073,668	9,99	9,863	9,955	5,914	6,186	21	953,613	24,414	2073,252	0	201,198	201,198	99,714	0	0	0	0	0	0	0
11:45:04	-45,043	2073,217	9,941	9,863	9,955	5,909	6,181	21	953,613	24,414	2073,217	0	201,198	201,198	99,714	0	0	0	0	0	0	0
11:45:04	48,388	2073,701	9,99	9,863	9,955	5,914	6,176	21	953,613	24,414	2073,218	0	201,198	201,198	99,714	0	0	0	0	0	0	0
11:45:04	-48,388	2073,217	9,941	9,814	9,955	5,909	6,17	21	953,613	24,414	2073,217	0	201,198	201,198	99,714	0	0	0	0	0	0	0
11:45:04	-82,446	2072,393	9,941	9,863	9,95	5,9	6,165	21	953,613	24,414	2072,393	0	201,198	201,198	99,714	0	0	0	0	0	0	0
11:45:04	-90,087	2071,492	9,843	9,814	9,95	5,891	6,16	21	953,613	24,414	2071,492	0	201,198	201,198	99,714	0	0	0	0	0	0	0
11:45:04	0	2071,492	9,843	9,814	9,95	5,891	6,154	21	953,613	24,414	2071,492	0	201,198	201,198	99,714	0	0	0	0	0	0	0
11:45:04	135,107	2072,843	9,99	10,009	9,95	5,905	6,15	21	953,613	24,414	2071,493	0	201,198	201,198	99,714	0	0	0	0	0	0	0
11:45:04	-84,936	2071,994	9,99	9,814	9,945	5,896	6,145	21	953,613	24,414	2071,494	0	201,198	201,198	99,714	0	0	0	0	0	0	0
11:45:04	0	2071,994	9,99	9,961	9,945	5,896	6,14	21	953,613	24,414	2071,494	0	201,198	201,198	99,714	0	0	0	0	0	0	0
11:45:04	0	2071,994	9,99	9,863	9,945	5,896	6,135	21	953,613	24,414	2071,495	0	201,198	201,198	99,714	0	0	0	0	0	0	0
11:45:04	-45,019	2071,544	9,941	9,863	9,945	5,892	6,13	21	953,613	24,414	2071,495	0	201,198	201,198	99,714	0	0	0	0	0	0	0
11:45:04	0	2071,544	9,941	9,716	9,945	5,892	6,125	21	953,613	24,414	2071,495	0	201,198	201,198	99,714	0	0	0	0	0	0	0
11:45:04	0	2071,544	9,941	9,863	9,945	5,892	6,121	21	953,613	24,414	2071,495	0	201,198	201,198	99,714	0	0	0	0	0	0	0
11:45:04	45,019	2071,994	9,99	9,863	9,945	5,896	6,116	21	953,613	24,414	2071,495	0	201,198	201,198	99,714	0	0	0	0	0	0	0
11:45:04	-45,019	2071,544	9,941	9,814	9,945	5,892	6,112	21	953,613	24,414	2071,495	0	201,198	201,198	99,714	0	0	0	0	0	0	0
11:45:04	0	2071,544	9,941	9,863	9,945	5,892	6,108	21	953,613	24,414	2071,495	0	201,198	201,198	99,714	0	0	0	0	0	0	0
11:45:04	0	2071,544	9,941	9,863	9,945	5,892	6,104	21	953,613	24,414	2071,495	0	201,198	201,198	99,714	0	0	0	0	0	0	0
11:45:04	0	2071,544	9,941	9,863	9,945	5,892	6,099	21	953,613	24,414	2071,495	0	201,198	201,198	99,714	0	0	0	0	0	0	0
11:45:04	45,019	2071,994	9,99	9,863	9,945	5,896	6,095	21	953,613	24,414	2071,496	0	201,198	201,198	99,714	0	0	0	0	0	0	0
11:45:04	-45,019	2071,544	9,941	9,814	9,945	5,892	6,091	21	953,613	24,414	2071,496	0	201,198	201,198	99,714	0	0	0	0	0	0	0
11:45:04	45,019	2071,994	9,99	9,863	9,945	5,896	6,088	21	953,613	24,414	2071,496	0	201,198	201,198	99,714	0	0	0	0	0	0	0
11:45:05	45,043	2072,444	10,039	9,961	9,945	5,901	6,084	21	953,613	24,414	2071,497	0	201,198	201,198	99,714	0	0	0	0	0	0	0
11:45:05	0	2072,444	10,039	9,961	9,945	5,901	6,08	21	953,613	24,414	2071,498	0	201,198	201,198	99,714	0	0	0	0	0	0	0
11:45:05	0	2072,444	10,039	9,863	9,945	5,901	6,077	21	953,613	24,414	2071,499	0	201,198	201,198	99,714	0	0	0	0	0	0	0
11:45:05	-45,043	2071,994	9,99	9,863	9,945	5,896	6,073	21	953,613	24,414	2071,5	0	201,198	201,198	99,714	0	0	0	0	0	0	0
11:45:05	135,131	2073,345	10,136	10,058	9,945	5,91	6,07	21	953,613	24,414	2071,502	0	201,198	201,198	99,714	0	0	0	0	0	0	0
11:45:05	-5,151	2073,294	10,039	10,009	9,95	5,91	6,067	21	953,613	24,414	2071,503	0	201,198	201,198	99,714	0	0	0	0	0	0	0
11:45:05	-90,063	2072,393	9,941	9,814	9,95	5,9	6,064	21	953,613	24,414	2071,504	0	201,198	201,198	99,714	0	0	0	0	0	0	0
11:45:05	45,019	2072,843	9,99	9,961	9,95	5,905	6,061	21	953,613	24,414	2071,506	0	201,198	201,198	99,714	0	0	0	0	0	0	0
11:45:05	0	2072,843	9,99	9,863	9,95	5,905	6,057	21	953,613	24,414	2071,507	0	201,198	201,198	99,714	0	0	0	0	0	0	0
11:45:05	0	2072,843	9,99	9,863	9,95	5,905	6,055	21	953,613	24,414	2071,508	0	201,198	201,198	99,714	0	0	0	0	0	0	0
11:45:05	-39,892	2072,444	10,039	10,009	9,945	5,901	6,051	21	953,613	24,414	2071,509	0	201,198	201,198	99,714	0	0	0	0	0	0	0
11:45:05	0	2072,444	10,039	9,961	9,945	5,901	6,049	21	953,613	24,414	2071,51	0	201,198	201,198	99,714	0	0	0	0	0	0	0
11:45:05	0	2072,444	10,039	9,961	9,945	5,901	6,046	21	953,613	24,414	2071,511	0	201,198	201,198	99,714	0	0	0	0	0	0	0
11:45:05	-45,043	2071,994	9,99	10,009	9,945	5,896	6,043	21	953,613	24,414	2071,512	0	201,198	201,198	99,714	0	0	0	0	0	0	0
11:45:05	270,288	2074,697	10,283	10,302	9,945	5,924	6,04	21	953,613	24,414	2071,515	0	201,198	201,198	99,714	0	0	0	0	0	0	0
11:45:05	220,166	2076,898	10,429	10,498	9,95	5,947	6,039	21	953,613	24,414	2071,52	0	201,198	201,198	99,714	0	0	0	0	0	0	0
11:45:05	172,656	2078,625	10,527	10,595	9,955	5,965	6,037	21	953,613	24,414	2071,527	0	201,198	201,198	99,714	0	0	0	0	0	0	0
11:45:05	493,042	2083,555	10,966	11,035	9,96	6,016	6,037	21	953,613	24,414	2071,539	0	201,198	201,198	99,714	0	0	0	0	0	0	0
11:45:05	264,282	2086,198	11,162	11,279	9,965	6,043	6,037	21	953,613	24,414	2071,554	0	201,198	201,198	99,714	0	0	0	0	0	0	0
11:45:05	561,01	2091,808	11,406	11,718	9,984	6,101	6,038	21	953,613	24,414	2071,574	0	201,198	201,198	99,714	0	0	0	0	0	0	0
11:45:05	430,029	2096,108	11,504	11,767	10,003	6,145	6,04	21	953,613	24,414	2071,599	0	201,198	201,198	99,714	0	0	0	0	0	0	0
11:45:05	427,856	2100,387	11,601	11,963	10,022	6,189	6,043	21	953,613	24,414	2071,628	0	201,198	201,198	99,714	0	0	0	0	0	0	0
11:45:05	639,99	2106,787	11,748	12,158	10,051	6,255	6,047	21	953,613	24,414	2071,663	0	201,198	201,198	99,714	0	0	0	0	0	0	0
11:45:05	502,001	2111,807	11,748	12,353	10,079	6,307	6,052	21	953,613	24,414	2071,703	0	201,198	201,198	99,714	0	0	0	0	0	0	0
11:45:05	842,797	2120,235	12,041	12,695	10,112	6,394	6,059	21	953,613	24,414	2071,752	0	201,198	201,198	99,714	0	0	0	0	0	0	0
11:45:05	710,522	2127,34	12,187	12,988	10,144	6,467	6,067	21	953,613	24,414	2071,807	0	201,198	201,198	99,714	0	0	0	0	0	0	0
11:45:05	644,262	2133,783	12,187	13,183	10,181	6,533	6,076	21	953,613	24,414	2071,869	0	201,198	201,198	99,714	0	0	0	0	0	0	0
11:45:05	830,615	2142,089	12,431	13,33	10,215	6,619	6,087	21	953,613	24,414	2071,939	0	201,198	201,198	99,714	0	0	0	0	0	0	0
11:45:05	862,182	2150,711	12,675	13,574	10,251	6,708	6,099	21	952,565	24,414	2072,018	0	201,198	201,198	99,714	0	0	0	0	0	0	0
11:45:05	702,563	2157,736	12,675	13,623	10,291	6,78	6,112	21	952,565	24,414	2072,104	0	201,198	201,198	99,714	0	0	0	0	0	0	0
11:45:05	725,048	2164,987	12,773	13,72	10,327	6,855	6,127	21	952,565	24,414	2072,197	0	201,198	201,198	99,714	0	0	0	0	0	0	0
11:45:05	1145,678	2176,444	13,31	14,209	10,363	6,973	6,143	21	952,565	24,414	2072,301	0	201,198	201,198	99,714	0	0	0	0	0	0	0
11:45:05	777,88	2184,223	13,457	14,453	10,399	7,053	6,161	21	952,565	24,414	2072,413	0	201,198	201,198	99,714	0	0	0	0	0	0	0
11:45:05	1073,559	2194,958	13,945	14,843	10,434	7,164	6,181	21	952,565	24,414	2072,535	0	201,198	201,198	99,714	0	0	0	0	0	0	0
11:45:05	804,834	2203,006	14,14	15,185	10,47	7,247	6,202	21	952,565	24,414	2072,666	0	201,198	201,198	99,714	0	0	0	0	0	0	0
11:45:05	851,147	2211,518	14,287	15,283	10,51	7,335	6,224	21	952,565	24,414	2072,805	0	201,198	201,198	99,714	0	0	0	0	0	0	0
11:45:05	878,222	2220,3	14,433	15,478	10,552	7,425	6,248	21	952,565	24,414	2072,952	0	201,198	201,198	99,714	0	0	0	0	0	0	0
11:45:05	742,749	2227,728	14,433	15,478	10,594	7,502	6,272	21	952,565	24,414	2073,107	0	201,198	201,198	99,714	0	0	0	0	0	0	0
11:45:05	734,326	2235,071	14,433	15,429	10,636	7,578	6,298	21	952,565	24,414	2073,269	0	200,825	200,825	99,712	0	0	0	0	0	0	0
11:45:05	734,082	2242,412	14,433	15,332	10,677	7,653	6,324	21	952,565	24,414	2073,438	0	200,825	200,825	99,712	0	0	0	0	0	0	0
11:45:05	875,634	2251,168	14,58	15,527	10,719	7,744	6,352	21	952,565	24,414	2073,616	0	200,825	200,825	99,712	0	0	0	0	0	0	0
11:45:05	797,094	2259,139	14,726	15,674	10,756	7,826	6,381	21	952,565	24,414	2073,802	0	200,825	200,825	99,712	0	0	0	0	0	0	0
11:45:05	770,336	2266,842	14,922	15,869	10,789	7,905	6,411	21	952,565	24,414	2073,995	0	200,825	200,825	99,712	0	0	0	0	0	0	0
11:45:05	853,1	2275,373	15,215	16,064	10,822	7,993	6,442	21	952,565	24,414	2074,196	0	200,825	200,825	99,712	0	0	0	0	0	0	0
11:45:05	803,418	2283,408	15,361	16,211	10,859	8,076	6,474	21	952,565	24,414	2074,405	0	200,825	200,825	99,712	0	0	0	0	0	0	0
11:45:05	755,102	2290,959	15,459	16,357	10,897	8,154	6,507	21	952,565	24,414	2074,622	0	200,825	200,825	99,712	0	0	0	0	0	0	0
11:45:05	584,912	2296,808	15,459	16,406	10,93	8,214	6,54	21	952,565	24,414	2074,844	0	200,825	200,825	99,712	0	0	0	0	0	0	0
11:45:05	806,03	2304,868	15,605	16,552	10,968	8,297	6,575	21	952,565	24,414	2075,074	0	200,825	200,825	99,712	0	0	0	0	0	0	0
11:45:05	900,195	2313,87	15,849	16,601	11,006	8,39	6,611	21	952,565	24,414	2075,313	0	200,825	200,825	99,712	0	0	0	0	0	0	0
11:45:05	491,235	2318,782	15,752	16,601	11,039	8,441	6,646	21	952,565	24,414	2075,556	0	200,825	200,825	99,712	0	0	0	0	0	0	0
11:45:05	847,802	2327,26	15,947	16,748	11,076	8,528	6,683	21	952,565	24,414	2075,808	0	200,825	200,825	99,712	0	0	0	0	0	0	0
11:45:05	731,347	2334,574	16,093	16,943	11,109	8,603	6,721	21	952,565	24,414	2076,067	0	200,825	200,825	99,712	0	0	0	0	0	0	0
11:45:05	906,86	2343,642	16,435	17,236	11,142	8,697	6,76	21	952,565	24,414	2076,334	0	200,825	200,825	99,712	0	0	0	0	0	0	0
11:45:05	718,969	2350,832	16,582	17,285	11,175	8,771	6,799	21	952,565	24,414	2076,609	0	200,825	200,825	99,712	0	0	0	0	0	0	0
11:45:05	731,958	2358,152	16,728	17,431	11,208	8,846	6,839	21	952,565	24,414	2076,89	0	200,825	200,825	99,712	0	0	0	0	0	0	0
11:45:05	661,914	2364,771	16,826	17,48	11,241	8,915	6,88	21	952,565	24,414	2077,178	0	200,825	200,825	99,712	0	0	0	0	0	0	0
11:45:05	742,358	2372,194	17,021	17,724	11,272	8,991	6,921	21	952,565	24,414	2077,473	0	200,825	200,825	99,712	0	0	0	0	0	0	0
11:45:05	663,867	2378,833	17,217	17,773	11,299	9,06	6,963	21	952,565	24,414	2077,774	0	200,825	200,825	99,712	0	0	0	0	0	0	0
11:45:05	770,678	2386,54	17,51	18,066	11,326	9,139	7,006	21	952,565	24,414	2078,083	0	200,825	200,825	99,712	0	0	0	0	0	0	0
11:45:05	750,561	2394,046	17,803	18,164	11,353	9,216	7,049	21	952,565	24,414	2078,399	0	200,825	200,825	99,712	0	0	0	0	0	0	0
11:45:05	556,762	2399,613	17,9	18,31	11,379	9,274	7,093	21	952,565	24,414	2078,72	0	200,825	200,825	99,712	0	0	0	0	0	0	0
11:45:05	715,014	2406,763	18,144	18,506	11,406	9,348	7,137	21	952,565	24,414	2079,048	0	200,825	200,825	99,712	0	0	0	0	0	0	0
11:45:05	482,666	2411,59	18,144	18,457	11,433	9,397	7,181	21	952,565	24,414	2079,381	0	200,825	200,825	99,712	0	0	0	0	0	0	0
11:45:05	530,688	2416,897	18,193	18,506	11,461	9,452	7,226	21	952,565	24,414	2079,719	0	200,825	200,825	99,712	0	0	0	0	0	0	0
11:45:05	485,034	2421,747	18,193	18,603	11,488	9,502	7,271	21	952,565	24,414	2080,061	0	200,825	200,825	99,712	0	0	0	0	0	0	0
11:45:05	580,883	2427,556	18,388	18,506	11,51	9,562	7,316	21	952,565	24,414	2080,408	0	200,825	200,825	99,712	0	0	0	0	0	0	0
11:45:05	412,573	2431,682	18,388	18,603	11,533	9,604	7,36	21	952,565	24,414	2080,759	0	200,825	200,825	99,712	0	0	0	0	0	0	0
11:45:05	565,063	2437,332	18,486	18,652	11,56	9,663	7,406	21	952,565	24,414	2081,116	0	200,825	200,825	99,712	0	0	0	0	0	0	0
11:45:05	596,606	2443,298	18,681	18,799	11,583	9,724	7,451	21	952,565	24,414	2081,478	0	200,825	200,825	99,712	0	0	0	0	0	0	0
11:45:05	306,982	2446,368	18,633	18,799	11,603	9,756	7,496	21	952,565	24,414	2081,843	0	200,825	200,825	99,712	0	0	0	0	0	0	0
11:45:05	394,042	2450,309	18,633	18,799	11,625	9,797	7,541	21	952,565	24,414	2082,211	0	200,825	200,825	99,712	0	0	0	0	0	0	0
11:45:05	555,297	2455,862	18,779	18,945	11,648	9,854	7,587	21	952,565	24,414	2082,585	0	200,825	200,825	99,712	0	0	0	0	0	0	0
11:45:05	389,477	2459,756	18,828	18,945	11,668	9,894	7,632	21	952,565	24,414	2082,962	0	200,825	200,825	99,712	0	0	0	0	0	0	0
11:45:05	402,783	2463,784	18,828	18,945	11,69	9,935	7,677	21	952,565	24,414	2083,343	0	200,825	200,825	99,712	0	0	0	0	0	0	0
11:45:05	330,395	2467,088	18,828	18,945	11,709	9,969	7,722	21	952,565	24,414	2083,727	0	200,825	200,825	99,712	0	0	0	0	0	0	0
11:45:05	374,292	2470,831	18,877	18,994	11,728	10,008	7,767	21	952,565	24,414	2084,114	0	200,825	200,825	99,712	0	0	0	0	0	0	0
11:45:05	472,143	2475,553	19,023	19,336	11,746	10,057	7,812	21	952,565	24,414	2084,505	0	200,825	200,825	99,712	0	0	0	0	0	0	0
11:45:05	345,947	2479,012	19,121	19,238	11,76	10,092	7,856	21	952,565	24,414	2084,9	0	200,825	200,825	99,712	0	0	0	0	0	0	0
11:45:05	395,629	2482,968	19,267	19,385	11,775	10,133	7,901	21	952,565	24,414	2085,298	0	200,825	200,825	99,712	0	0	0	0	0	0	0
11:45:05	348,217	2486,451	19,365	19,58	11,789	10,169	7,946	21	952,565	24,414	2085,699	0	200,825	200,825	99,712	0	0	0	0	0	0	0
11:45:05	344,042	2489,891	19,463	19,678	11,803	10,205	7,99	21	952,565	24,414	2086,103	0	200,825	200,825	99,712	0	0	0	0	0	0	0
11:45:05	381,225	2493,703	19,512	19,678	11,822	10,244	8,034	21	952,565	24,414	2086,511	0	200,825	200,825	99,712	0	0	0	0	0	0	0
11:45:05	110,253	2494,806	19,365	19,531	11,836	10,255	8,078	21	952,565	24,414	2086,919	0	200,825	200,825	99,712	0	0	0	0	0	0	0
11:45:05	285,253	2497,658	19,316	19,482	11,855	10,285	8,121	21	952,565	24,414	2087,33	0	200,825	200,825	99,712	0	0	0	0	0	0	0
11:45:05	251,391	2500,172	19,316	19,482	11,869	10,311	8,164	21	952,565	24,414	2087,742	0	200,825	200,825	99,712	0	0	0	0	0	0	0
11:45:05	214,135	2502,314	19,365	19,482	11,878	10,333	8,206	21	952,565	24,414	2088,157	0	200,825	200,825	99,712	0	0	0	0	0	0	0
11:45:05	347,558	2505,789	19,463	19,58	11,892	10,368	8,249	21	952,565	24,414	2088,575	0	200,825	200,825	99,712	0	0	0	0	0	0	0
11:45:05	357,885	2509,368	19,658	19,824	11,902	10,405	8,291	21	952,565	24,414	2088,996	0	200,825	200,825	99,712	0	0	0	0	0	0	0
11:45:05	121,582	2510,584	19,609	19,824	11,911	10,418	8,333	21	952,565	24,414	2089,417	0	200,825	200,825	99,712	0	0	0	0	0	0	0
11:45:05	311,596	2513,7	19,756	19,873	11,921	10,45	8,374	21	952,565	24,414	2089,842	0	200,825	200,825	99,712	0	0	0	0	0	0	0
[truncated: 5,261 more rows]
