# Supplementary material for: Testing of pandemic ventilators under early and agile development
Source: Front Med Technol. 2022 Aug 16;4:899328. doi: 10.3389/fmedt.2022.899328 (PMC9424737; doi:10.3389/fmedt.2022.899328)
Supplement: Supplementary file 3 [file Data_Sheet_2.ZIP › Accuracy of Controls Systems/01_Data Storage/01_Raw Measurement Data/Hamilton T1/Hamilton T1_v1/part_1_test_03.csv]

Time	Flow	Lung tidal volume	p alveole	Airway pressure	Bellows position	Intrapleural pressure	Cardial pressure	Fraction of O2 inspir	Ambient pressure	Temperature Celsius	FRC actual	Shunt fraction	Partial pressure O2 air chamber	Partial pressure O2 effectiv	Oxygen sat pulm. capillaries	NA	NA	NA	NA	NA	NA	NA
11:47:12	-90,429	2101,989	10,332	10,156	10,098	6,206	6,902	21,1	952,565	24,414	2101,989	0	201,279	201,279	99,714	0	0	0	0	0	0	0
11:47:12	-45,19	2101,537	10,283	10,156	10,098	6,201	6,888	21,1	952,565	24,414	2101,537	0	201,279	201,279	99,714	0	0	0	0	0	0	0
11:47:12	-35,351	2101,184	10,332	10,205	10,093	6,197	6,874	21,1	952,565	24,414	2101,184	0	201,279	201,279	99,714	0	0	0	0	0	0	0
11:47:12	-9,667	2101,087	10,332	10,156	10,093	6,196	6,861	21,1	952,565	24,414	2101,087	0	201,279	201,279	99,714	0	0	0	0	0	0	0
11:47:12	17,431	2101,261	10,429	10,205	10,089	6,198	6,848	21,1	952,565	24,414	2101,087	0	201,279	201,279	99,714	0	0	0	0	0	0	0
11:47:12	-81,665	2100,445	10,429	10,302	10,084	6,19	6,835	21,1	952,565	24,414	2100,445	0	201,279	201,279	99,714	0	0	0	0	0	0	0
11:47:12	0	2100,445	10,429	10,205	10,084	6,19	6,823	21,1	952,565	24,414	2100,445	0	201,279	201,279	99,714	0	0	0	0	0	0	0
11:47:12	-8,593	2100,359	10,429	10,302	10,083	6,189	6,81	21,1	952,565	24,414	2100,359	0	201,279	201,279	99,714	0	0	0	0	0	0	0
11:47:12	-28,857	2100,07	10,478	10,351	10,079	6,186	6,798	21,1	952,565	24,414	2100,07	0	201,279	201,279	99,714	0	0	0	0	0	0	0
11:47:12	-145,263	2098,618	10,332	10,156	10,079	6,171	6,786	21,1	952,565	24,414	2098,618	0	201,279	201,279	99,714	0	0	0	0	0	0	0
11:47:12	-135,571	2097,262	10,185	10,058	10,079	6,157	6,773	21,1	952,565	24,414	2097,262	0	201,279	201,279	99,714	0	0	0	0	0	0	0
11:47:12	0	2097,262	10,185	10,156	10,079	6,157	6,761	21,1	952,565	24,414	2097,262	0	201,279	201,279	99,714	0	0	0	0	0	0	0
11:47:12	-74,023	2096,522	10,185	10,058	10,074	6,149	6,749	21,1	952,565	24,414	2096,522	0	201,279	201,279	99,714	0	0	0	0	0	0	0
11:47:12	81,738	2097,339	10,283	10,058	10,074	6,158	6,738	21,1	952,565	24,414	2096,523	0	201,279	201,279	99,714	0	0	0	0	0	0	0
11:47:12	-164,428	2095,695	10,185	10,009	10,07	6,141	6,726	21,1	952,565	24,414	2095,695	0	201,279	201,279	99,714	0	0	0	0	0	0	0
11:47:12	81,787	2096,513	10,283	10,156	10,069	6,149	6,715	21,1	952,565	24,414	2095,695	0	201,279	201,279	99,714	0	0	0	0	0	0	0
11:47:12	-74,072	2095,772	10,283	10,058	10,065	6,141	6,703	21,1	952,565	24,414	2095,695	0	201,279	201,279	99,714	0	0	0	0	0	0	0
11:47:12	-8,447	2095,687	10,283	10,058	10,065	6,141	6,692	21,1	952,565	24,414	2095,687	0	201,279	201,279	99,714	0	0	0	0	0	0	0
11:47:12	-90,332	2094,784	10,185	10,009	10,065	6,131	6,681	21,1	952,565	24,414	2094,784	0	201,279	201,279	99,714	0	0	0	0	0	0	0
11:47:12	-45,166	2094,332	10,136	10,058	10,065	6,127	6,67	21,1	952,565	24,414	2094,332	0	201,279	201,279	99,714	0	0	0	0	0	0	0
11:47:12	-30,102	2094,031	10,185	10,156	10,06	6,124	6,66	21,1	952,565	24,414	2094,031	0	201,279	201,279	99,714	0	0	0	0	0	0	0
11:47:12	-52,539	2093,506	10,136	10,058	10,06	6,118	6,649	21,1	952,565	24,414	2093,506	0	201,279	201,279	99,714	0	0	0	0	0	0	0
11:47:12	45,166	2093,958	10,185	10,058	10,06	6,123	6,639	21,1	952,565	24,414	2093,506	0	201,279	201,279	99,714	0	0	0	0	0	0	0
11:47:12	-77,392	2093,184	10,185	10,058	10,055	6,115	6,628	21,1	952,565	24,414	2093,184	0	201,279	201,279	99,714	0	0	0	0	0	0	0
11:47:12	127,929	2094,463	10,332	10,302	10,055	6,128	6,619	21,1	952,565	24,414	2093,185	0	201,279	201,279	99,714	0	0	0	0	0	0	0
11:47:12	-121,337	2093,25	10,283	10,205	10,051	6,115	6,609	21,1	952,565	24,414	2093,185	0	201,279	201,279	99,714	0	0	0	0	0	0	0
11:47:12	37,622	2093,626	10,332	10,205	10,05	6,119	6,599	21,1	952,565	24,414	2093,185	0	201,279	201,279	99,714	0	0	0	0	0	0	0
11:47:12	-122,387	2092,402	10,283	10,156	10,046	6,107	6,59	21,1	952,565	24,414	2092,402	0	201,279	201,279	99,714	0	0	0	0	0	0	0
11:47:12	0	2092,402	10,283	10,058	10,046	6,107	6,58	21,1	952,565	24,414	2092,402	0	201,279	201,279	99,714	0	0	0	0	0	0	0
11:47:12	-90,307	2091,499	10,185	10,058	10,046	6,097	6,571	21,1	952,565	24,414	2091,499	0	201,279	201,279	99,714	0	0	0	0	0	0	0
11:47:12	0	2091,499	10,185	9,961	10,046	6,097	6,561	21,1	952,565	24,414	2091,499	0	201,279	201,279	99,714	0	0	0	0	0	0	0
11:47:12	0	2091,499	10,185	9,863	10,046	6,097	6,552	21,1	952,565	24,414	2091,499	0	201,279	201,279	99,714	0	0	0	0	0	0	0
11:47:12	-7,568	2091,423	10,185	10,058	10,045	6,097	6,543	21,1	952,565	24,414	2091,423	0	201,279	201,279	99,714	0	0	0	0	0	0	0
11:47:12	0	2091,423	10,185	10,009	10,045	6,097	6,535	21,1	952,565	24,414	2091,423	0	201,279	201,279	99,714	0	0	0	0	0	0	0
11:47:12	-135,424	2090,069	10,039	9,863	10,045	6,083	6,526	21,1	952,565	24,414	2090,069	0	201,279	201,279	99,714	0	0	0	0	0	0	0
11:47:12	-77,221	2089,297	10,039	9,863	10,041	6,075	6,517	21,1	952,565	24,414	2089,297	0	201,279	201,279	99,714	0	0	0	0	0	0	0
11:47:12	90,283	2090,2	10,136	9,863	10,041	6,084	6,508	21,1	952,565	24,414	2089,298	0	201,279	201,279	99,714	0	0	0	0	0	0	0
11:47:12	-6,518	2090,134	10,136	10,009	10,041	6,083	6,5	21,1	952,565	24,414	2089,298	0	201,279	201,279	99,714	0	0	0	0	0	0	0
11:47:12	-77,148	2089,363	10,136	10,009	10,036	6,075	6,492	21,1	952,565	24,414	2089,298	0	201,279	201,279	99,714	0	0	0	0	0	0	0
11:47:12	0	2089,363	10,136	10,058	10,036	6,075	6,484	21,1	952,565	24,414	2089,298	0	201,279	201,279	99,714	0	0	0	0	0	0	0
11:47:12	0	2089,363	10,136	9,961	10,036	6,075	6,476	21,1	952,565	24,414	2089,298	0	201,279	201,279	99,714	0	0	0	0	0	0	0
11:47:12	0	2089,363	10,136	10,009	10,036	6,075	6,468	21,1	952,565	24,414	2089,298	0	201,279	201,279	99,714	0	0	0	0	0	0	0
11:47:12	0	2089,363	10,136	9,961	10,036	6,075	6,46	21,1	952,565	24,414	2089,298	0	201,279	201,279	99,714	0	0	0	0	0	0	0
11:47:12	-86,01	2088,503	10,136	9,961	10,031	6,067	6,452	21,1	952,565	24,414	2088,503	0	201,279	201,279	99,714	0	0	0	0	0	0	0
11:47:12	0	2088,503	10,136	10,009	10,031	6,067	6,445	21,1	952,565	24,414	2088,503	0	201,279	201,279	99,714	0	0	0	0	0	0	0
11:47:12	45,141	2088,954	10,185	10,058	10,031	6,071	6,437	21,1	952,565	24,414	2088,503	0	201,279	201,279	99,714	0	0	0	0	0	0	0
11:47:12	0	2088,954	10,185	10,009	10,031	6,071	6,43	21,1	952,565	24,414	2088,504	0	201,279	201,279	99,714	0	0	0	0	0	0	0
11:47:12	-123,388	2087,72	10,136	10,009	10,027	6,058	6,423	21,1	952,565	24,414	2087,72	0	201,279	201,279	99,714	0	0	0	0	0	0	0
11:47:12	38,623	2088,106	10,185	10,009	10,027	6,062	6,416	21,1	952,565	24,414	2087,721	0	201,279	201,279	99,714	0	0	0	0	0	0	0
11:47:12	90,283	2089,009	10,283	10,058	10,027	6,072	6,409	21,1	952,565	24,414	2087,722	0	201,279	201,279	99,714	0	0	0	0	0	0	0
11:47:12	-135,424	2087,655	10,136	9,961	10,027	6,058	6,402	21,1	952,565	24,414	2087,655	0	201,279	201,279	99,714	0	0	0	0	0	0	0
11:47:12	-90,258	2086,752	10,039	9,863	10,027	6,048	6,395	21,1	952,565	24,414	2086,752	0	201,279	201,279	99,714	0	0	0	0	0	0	0
11:47:12	10,766	2086,86	10,136	10,058	10,022	6,05	6,389	21,1	952,565	24,414	2086,752	0	201,279	201,279	99,714	0	0	0	0	0	0	0
11:47:12	-90,234	2085,958	10,039	9,961	10,022	6,04	6,382	21,1	952,565	24,414	2085,958	0	201,279	201,279	99,714	0	0	0	0	0	0	0
11:47:12	270,776	2088,666	10,332	10,302	10,022	6,068	6,376	21,1	952,565	24,414	2085,961	0	201,279	201,279	99,714	0	0	0	0	0	0	0
11:47:12	270,922	2091,375	10,625	10,595	10,022	6,096	6,37	21,1	952,565	24,414	2085,966	0	201,279	201,279	99,714	0	0	0	0	0	0	0
11:47:12	260,253	2093,977	10,82	10,84	10,027	6,123	6,365	21,1	952,565	24,414	2085,974	0	201,279	201,279	99,714	0	0	0	0	0	0	0
11:47:13	401,22	2097,99	11,162	11,279	10,031	6,164	6,361	21,1	952,565	24,414	2085,986	0	201,279	201,279	99,714	0	0	0	0	0	0	0
11:47:13	395,996	2101,95	11,406	11,572	10,041	6,205	6,358	21,1	952,565	24,414	2086,002	0	201,279	201,279	99,714	0	0	0	0	0	0	0
11:47:13	421,557	2106,165	11,504	11,816	10,06	6,249	6,356	21,1	952,565	24,414	2086,022	0	201,279	201,279	99,714	0	0	0	0	0	0	0
11:47:13	657,592	2112,741	11,845	12,158	10,079	6,316	6,355	21,1	952,565	24,414	2086,049	0	201,279	201,279	99,714	0	0	0	0	0	0	0
11:47:13	555,468	2118,296	11,992	12,353	10,103	6,374	6,356	21,1	952,565	24,414	2086,081	0	201,279	201,279	99,714	0	0	0	0	0	0	0
11:47:13	613,037	2124,426	12,041	12,549	10,135	6,437	6,357	21,1	952,565	24,414	2086,119	0	201,279	201,279	99,714	0	0	0	0	0	0	0
11:47:13	651,757	2130,944	12,041	12,549	10,172	6,504	6,36	21,1	952,565	24,414	2086,164	0	201,279	201,279	99,714	0	0	0	0	0	0	0
11:47:13	609,521	2137,039	11,992	12,451	10,209	6,567	6,364	21,1	952,565	24,414	2086,215	0	201,279	201,279	99,714	0	0	0	0	0	0	0
11:47:13	747,583	2144,515	12,187	12,744	10,242	6,644	6,37	21,1	952,565	24,414	2086,273	0	201,279	201,279	99,714	0	0	0	0	0	0	0
11:47:13	873,51	2153,25	12,529	13,232	10,273	6,734	6,377	21,1	952,565	24,414	2086,34	0	201,279	201,279	99,714	0	0	0	0	0	0	0
11:47:13	814,575	2161,396	12,822	13,574	10,304	6,818	6,385	21,1	952,565	24,414	2086,415	0	201,279	201,279	99,714	0	0	0	0	0	0	0
11:47:13	823,095	2169,627	13,164	13,867	10,332	6,903	6,396	21,1	952,565	24,414	2086,499	0	201,279	201,279	99,714	0	0	0	0	0	0	0
11:47:13	955,737	2179,184	13,603	14,453	10,363	7,001	6,407	21,1	952,565	24,414	2086,591	0	201,279	201,279	99,714	0	0	0	0	0	0	0
11:47:13	645,727	2185,641	13,652	14,599	10,397	7,068	6,42	21,1	952,565	24,414	2086,69	0	201,279	201,279	99,714	0	0	0	0	0	0	0
11:47:13	973,657	2195,378	13,945	14,795	10,437	7,168	6,435	21,1	952,565	24,414	2086,799	0	201,279	201,279	99,714	0	0	0	0	0	0	0
11:47:13	861,059	2203,988	14,14	15,088	10,475	7,257	6,451	21,1	952,565	24,414	2086,916	0	201,279	201,279	99,714	0	0	0	0	0	0	0
11:47:13	594,775	2209,936	13,945	14,941	10,519	7,318	6,468	21,1	952,565	24,414	2087,039	0	201,279	201,279	99,714	0	0	0	0	0	0	0
11:47:13	758,447	2217,521	13,945	14,99	10,562	7,397	6,486	21,1	952,565	24,414	2087,169	0	201,279	201,279	99,714	0	0	0	0	0	0	0
11:47:13	730,712	2224,828	13,945	14,941	10,604	7,472	6,506	21,1	952,565	24,414	2087,307	0	201,279	201,279	99,714	0	0	0	0	0	0	0
11:47:13	1100,781	2235,836	14,433	15,478	10,64	7,585	6,527	21,1	952,565	24,414	2087,456	0	201,279	201,279	99,714	0	0	0	0	0	0	0
11:47:13	693,945	2242,775	14,482	15,429	10,677	7,657	6,549	21,1	952,565	24,414	2087,611	0	201,279	201,279	99,714	0	0	0	0	0	0	0
11:47:13	853,271	2251,308	14,775	15,674	10,709	7,745	6,573	21,1	952,565	24,414	2087,774	0	201,279	201,279	99,714	0	0	0	0	0	0	0
11:47:13	1002,783	2261,336	15,215	16,162	10,742	7,848	6,598	21,1	952,565	24,414	2087,948	0	201,279	201,279	99,714	0	0	0	0	0	0	0
11:47:13	821,704	2269,553	15,556	16,406	10,771	7,933	6,624	21,1	952,565	24,414	2088,129	0	201,279	201,279	99,714	0	0	0	0	0	0	0
11:47:13	795,971	2277,512	15,703	16,552	10,808	8,015	6,651	21	952,565	24,414	2088,319	0	201,279	201,279	99,714	0	0	0	0	0	0	0
11:47:13	581,909	2283,331	15,703	16,601	10,841	8,075	6,679	21	952,565	24,414	2088,514	0	201,279	201,279	99,714	0	0	0	0	0	0	0
11:47:13	743,75	2290,769	15,703	16,504	10,883	8,152	6,708	21	952,565	24,414	2088,716	0	201,279	201,279	99,714	0	0	0	0	0	0	0
11:47:13	436,572	2295,135	15,459	16,406	10,921	8,197	6,737	21	952,565	24,414	2088,923	0	201,279	201,279	99,714	0	0	0	0	0	0	0
11:47:13	702,734	2302,162	15,41	16,211	10,963	8,269	6,767	21	952,565	24,414	2089,136	0	201,279	201,279	99,714	0	0	0	0	0	0	0
11:47:13	533,276	2307,495	15,263	16,211	11,001	8,324	6,798	21	952,565	24,414	2089,354	0	201,279	201,279	99,714	0	0	0	0	0	0	0
11:47:13	1066,186	2318,157	15,605	16,504	11,043	8,434	6,83	21	952,565	24,414	2089,583	0	201,279	201,279	99,714	0	0	0	0	0	0	0
11:47:13	817,407	2326,331	15,849	16,552	11,076	8,518	6,863	21	952,565	24,414	2089,82	0	201,279	201,279	99,714	0	0	0	0	0	0	0
11:47:13	604,76	2332,378	15,947	16,699	11,105	8,581	6,896	21	952,565	24,414	2090,063	0	201,279	201,279	99,714	0	0	0	0	0	0	0
11:47:13	773,754	2340,116	16,24	16,943	11,133	8,66	6,931	21	952,565	24,414	2090,313	0	201,279	201,279	99,714	0	0	0	0	0	0	0
11:47:13	915,258	2349,268	16,679	17,383	11,161	8,755	6,967	21	952,565	24,414	2090,571	0	200,976	200,976	99,713	0	0	0	0	0	0	0
11:47:13	817,846	2357,447	16,924	17,48	11,194	8,839	7,004	21	952,565	24,414	2090,838	0	200,976	200,976	99,713	0	0	0	0	0	0	0
11:47:13	571,826	2363,165	16,924	17,578	11,226	8,898	7,041	21	952,565	24,414	2091,111	0	200,976	200,976	99,713	0	0	0	0	0	0	0
11:47:13	641,967	2369,585	16,924	17,724	11,262	8,964	7,078	21	952,565	24,414	2091,389	0	200,976	200,976	99,713	0	0	0	0	0	0	0
11:47:13	702,368	2376,609	17,07	17,627	11,294	9,037	7,117	21	952,565	24,414	2091,674	0	200,976	200,976	99,713	0	0	0	0	0	0	0
11:47:13	724,731	2383,856	17,314	17,822	11,322	9,111	7,156	21	952,565	24,414	2091,967	0	200,976	200,976	99,713	0	0	0	0	0	0	0
11:47:13	797,192	2391,828	17,656	18,066	11,348	9,194	7,196	21	952,565	24,414	2092,267	0	200,976	200,976	99,713	0	0	0	0	0	0	0
11:47:13	542,944	2397,257	17,803	18,261	11,371	9,25	7,236	21	952,565	24,414	2092,572	0	200,976	200,976	99,713	0	0	0	0	0	0	0
11:47:13	656,616	2403,823	18,047	18,506	11,395	9,317	7,277	21	952,565	24,414	2092,883	0	200,976	200,976	99,713	0	0	0	0	0	0	0
11:47:13	582,275	2409,646	18,193	18,603	11,42	9,377	7,318	21	952,565	24,414	2093,2	0	200,976	200,976	99,713	0	0	0	0	0	0	0
11:47:13	604,126	2415,687	18,34	18,652	11,446	9,44	7,36	21	952,565	24,414	2093,522	0	200,976	200,976	99,713	0	0	0	0	0	0	0
11:47:13	534,204	2421,029	18,388	18,701	11,473	9,495	7,402	21	952,565	24,414	2093,85	0	200,976	200,976	99,713	0	0	0	0	0	0	0
11:47:13	329,101	2424,32	18,291	18,652	11,497	9,529	7,443	21	952,565	24,414	2094,18	0	200,976	200,976	99,713	0	0	0	0	0	0	0
11:47:13	448,217	2428,803	18,193	18,506	11,528	9,575	7,485	21	952,565	24,414	2094,515	0	200,976	200,976	99,713	0	0	0	0	0	0	0
11:47:13	487,109	2433,674	18,193	18,506	11,555	9,625	7,527	21	952,565	24,414	2094,854	0	200,976	200,976	99,713	0	0	0	0	0	0	0
11:47:13	561,181	2439,286	18,34	18,603	11,579	9,683	7,569	21	952,565	24,414	2095,198	0	200,976	200,976	99,713	0	0	0	0	0	0	0
11:47:13	341,064	2442,696	18,34	18,652	11,598	9,718	7,611	21	952,565	24,414	2095,546	0	200,976	200,976	99,713	0	0	0	0	0	0	0
11:47:13	612,915	2448,825	18,633	18,847	11,617	9,781	7,654	21	952,565	24,414	2095,899	0	200,976	200,976	99,713	0	0	0	0	0	0	0
11:47:13	510,375	2453,929	18,828	18,994	11,635	9,834	7,697	21	952,565	24,414	2096,257	0	200,976	200,976	99,713	0	0	0	0	0	0	0
11:47:13	386,157	2457,791	18,877	19,238	11,654	9,874	7,739	21	952,565	24,414	2096,618	0	200,976	200,976	99,713	0	0	0	0	0	0	0
11:47:13	425,903	2462,05	18,974	19,189	11,673	9,918	7,782	21	952,565	24,414	2096,984	0	200,976	200,976	99,713	0	0	0	0	0	0	0
11:47:13	442,675	2466,476	19,023	19,336	11,695	9,963	7,825	21	952,565	24,414	2097,353	0	200,976	200,976	99,713	0	0	0	0	0	0	0
11:47:13	357,714	2470,054	18,974	19,189	11,718	10	7,868	21	952,565	24,414	2097,726	0	200,976	200,976	99,713	0	0	0	0	0	0	0
11:47:13	385,351	2473,907	19,023	19,385	11,737	10,04	7,91	21	952,565	24,414	2098,102	0	200,976	200,976	99,713	0	0	0	0	0	0	0
11:47:13	332,617	2477,233	19,023	19,238	11,756	10,074	7,953	21	952,565	24,414	2098,481	0	200,976	200,976	99,713	0	0	0	0	0	0	0
11:47:13	210,351	2479,337	18,974	19,14	11,77	10,096	7,995	21	952,565	24,414	2098,862	0	200,976	200,976	99,713	0	0	0	0	0	0	0
11:47:13	437,475	2483,712	19,17	19,238	11,784	10,141	8,037	21	952,565	24,414	2099,247	0	200,976	200,976	99,713	0	0	0	0	0	0	0
11:47:13	391,284	2487,624	19,316	19,385	11,798	10,181	8,079	21	952,565	24,414	2099,635	0	200,976	200,976	99,713	0	0	0	0	0	0	0
11:47:13	297,705	2490,601	19,365	19,531	11,812	10,212	8,121	21	952,565	24,414	2100,026	0	200,976	200,976	99,713	0	0	0	0	0	0	0
11:47:13	348,339	2494,085	19,463	19,531	11,827	10,248	8,162	21	952,565	24,414	2100,42	0	200,976	200,976	99,713	0	0	0	0	0	0	0
11:47:13	378,93	2497,874	19,512	19,678	11,845	10,287	8,204	21	952,565	24,414	2100,817	0	200,976	200,976	99,713	0	0	0	0	0	0	0
11:47:13	203,979	2499,914	19,463	19,531	11,859	10,308	8,245	21	952,565	24,414	2101,217	0	200,976	200,976	99,713	0	0	0	0	0	0	0
11:47:13	299,047	2502,904	19,512	19,58	11,874	10,339	8,286	21	952,565	24,414	2101,618	0	200,976	200,976	99,713	0	0	0	0	0	0	0
11:47:13	109,057	2503,995	19,365	19,482	11,888	10,35	8,327	21	952,565	24,414	2102,021	0	200,976	200,976	99,713	0	0	0	0	0	0	0
11:47:13	168,994	2505,685	19,365	19,385	11,897	10,367	8,367	21	952,565	24,414	2102,424	0	200,976	200,976	99,713	0	0	0	0	0	0	0
11:47:13	310,424	2508,789	19,512	19,678	11,907	10,399	8,407	21	952,565	24,414	2102,831	0	200,976	200,976	99,713	0	0	0	0	0	0	0
11:47:13	311,499	2511,904	19,658	19,824	11,916	10,432	8,446	21	952,565	24,414	2103,24	0	200,976	200,976	99,713	0	0	0	0	0	0	0
11:47:13	264,086	2514,545	19,756	19,873	11,926	10,459	8,486	21	952,565	24,414	2103,651	0	200,976	200,976	99,713	0	0	0	0	0	0	0
11:47:13	213,403	2516,679	19,804	19,922	11,935	10,481	8,525	21	952,565	24,414	2104,065	0	200,976	200,976	99,713	0	0	0	0	0	0	0
11:47:13	169,116	2518,37	19,804	19,873	11,945	10,498	8,564	21	952,565	24,414	2104,479	0	200,976	200,976	99,713	0	0	0	0	0	0	0
11:47:13	169,091	2520,061	19,804	19,922	11,954	10,516	8,602	21	952,565	24,414	2104,894	0	200,976	200,976	99,713	0	0	0	0	0	0	0
11:47:13	121,557	2521,277	19,756	19,824	11,964	10,528	8,64	21	952,565	24,414	2105,311	0	200,976	200,976	99,713	0	0	0	0	0	0	0
11:47:13	260,986	2523,887	19,853	20,019	11,973	10,555	8,677	21	952,565	24,414	2105,73	0	200,976	200,976	99,713	0	0	0	0	0	0	0
11:47:13	168,042	2525,567	19,853	19,922	11,982	10,572	8,714	21	952,565	24,414	2106,149	0	200,976	200,976	99,713	0	0	0	0	0	0	0
11:47:13	119,384	2526,761	19,804	19,824	11,992	10,585	8,751	21	952,565	24,414	2106,57	0	200,976	200,976	99,713	0	0	0	0	0	0	0
11:47:13	171,215	2528,473	19,804	19,922	12,001	10,602	8,787	21	952,565	24,414	2106,992	0	200,976	200,976	99,713	0	0	0	0	0	0	0
11:47:13	85,791	2529,331	19,804	19,824	12,006	10,611	8,823	21	952,565	24,414	2107,414	0	200,976	200,976	99,713	0	0	0	0	0	0	0
11:47:13	127,685	2530,608	19,853	19,922	12,011	10,624	8,858	21	952,565	24,414	2107,837	0	200,976	200,976	99,713	0	0	0	0	0	0	0
11:47:13	180,859	2532,416	19,951	19,922	12,016	10,643	8,893	21	952,565	24,414	2108,262	0	200,976	200,976	99,713	0	0	0	0	0	0	0
11:47:13	227,612	2534,692	20,097	20,166	12,02	10,666	8,928	21	952,565	24,414	2108,688	0	200,976	200,976	99,713	0	0	0	0	0	0	0
11:47:13	85,595	2535,548	20,097	20,166	12,025	10,675	8,962	21	952,565	24,414	2109,115	0	200,976	200,976	99,713	0	0	0	0	0	0	0
11:47:13	85,644	2536,405	20,097	20,068	12,03	10,684	8,996	21	952,565	24,414	2109,542	0	200,976	200,976	99,713	0	0	0	0	0	0	0
11:47:13	162,597	2538,031	20,097	20,068	12,039	10,701	9,03	21	952,565	24,414	2109,971	0	200,976	200,976	99,713	0	0	0	0	0	0	0
11:47:13	83,447	2538,865	20,097	20,166	12,044	10,709	9,062	21	952,565	24,414	2110,4	0	200,976	200,976	99,713	0	0	0	0	0	0	0
11:47:13	-58,3	2538,282	19,951	19,922	12,049	10,703	9,095	21	952,565	24,414	2110,827	0	200,976	200,976	99,713	0	0	0	0	0	0	0
11:47:13	124,707	2539,529	20	20,019	12,053	10,716	9,126	21	952,565	24,414	2111,256	0	200,976	200,976	99,713	0	0	0	0	0	0	0
11:47:13	7,69	2539,606	20	20,068	12,053	10,717	9,158	21	952,565	24,414	2111,684	0	200,976	200,976	99,713	0	0	0	0	0	0	0
11:47:13	95,288	2540,559	20,097	20,068	12,053	10,727	9,188	21	952,565	24,414	2112,113	0	200,976	200,976	99,713	0	0	0	0	0	0	0
11:47:13	123,486	2541,794	20,146	20,166	12,058	10,74	9,219	21	952,565	24,414	2112,543	0	200,976	200,976	99,713	0	0	0	0	0	0	0
11:47:13	-58,374	2541,21	20	20,019	12,062	10,734	9,249	21	952,565	24,414	2112,972	0	200,976	200,976	99,713	0	0	0	0	0	0	0
11:47:13	150,61	2542,716	20,146	20,166	12,063	10,749	9,278	21	952,565	24,414	2113,401	0	200,976	200,976	99,713	0	0	0	0	0	0	0
11:47:13	-108,374	2541,633	19,951	19,922	12,067	10,738	9,307	21	952,565	24,414	2113,83	0	200,976	200,976	99,713	0	0	0	0	0	0	0
11:47:13	-325,878	2538,374	19,609	19,531	12,068	10,704	9,334	21	952,565	24,414	2114,254	0	200,976	200,976	99,713	0	0	0	0	0	0	0
11:47:13	-333,349	2535,04	19,267	18,799	12,068	10,67	9,36	21	952,565	24,414	2114,675	0	200,976	200,976	99,713	0	0	0	0	0	0	0
11:47:13	-660,839	2528,432	18,681	18,066	12,063	10,602	9,385	21	952,565	24,414	2115,089	0	200,976	200,976	99,713	0	0	0	0	0	0	0
11:47:13	-775,293	2520,679	18,144	17,383	12,049	10,522	9,407	21	952,565	24,414	2115,495	0	200,976	200,976	99,713	0	0	0	0	0	0	0
11:47:13	-652,856	2514,151	17,9	16,943	12,025	10,455	9,427	21	952,565	24,414	2115,893	0	200,976	200,976	99,713	0	0	0	0	0	0	0
11:47:13	-492,553	2509,225	17,998	16,845	11,992	10,404	9,447	21	952,565	24,414	2116,287	0	200,976	200,976	99,713	0	0	0	0	0	0	0
11:47:13	-530,932	2503,916	18,144	16,943	11,954	10,349	9,464	21	952,565	24,414	2116,675	0	200,976	200,976	99,713	0	0	0	0	0	0	0
11:47:14	-624,584	2497,67	18,193	17,187	11,916	10,285	9,48	21	952,565	24,414	2117,056	0	200,976	200,976	99,713	0	0	0	0	0	0	0
11:47:14	-720,678	2490,463	18,144	16,748	11,878	10,21	9,495	21	952,565	24,414	2117,429	0	200,976	200,976	99,713	0	0	0	0	0	0	0
11:47:14	-951,464	2480,948	17,851	16,308	11,841	10,112	9,507	21	952,565	24,414	2117,792	0	200,976	200,976	99,713	0	0	0	0	0	0	0
11:47:14	-775,463	2473,194	17,656	15,869	11,807	10,032	9,517	21	952,565	24,414	2118,148	0	200,976	200,976	99,713	0	0	0	0	0	0	0
11:47:14	-866,381	2464,53	17,363	16,162	11,775	9,943	9,525	21	952,565	24,414	2118,494	0	200,976	200,976	99,713	0	0	0	0	0	0	0
11:47:14	-586,084	2458,669	17,363	16,162	11,742	9,883	9,532	21	952,565	24,414	2118,834	0	200,976	200,976	99,713	0	0	0	0	0	0	0
11:47:14	-1007,128	2448,598	16,924	15,674	11,709	9,779	9,537	21	952,565	24,414	2119,164	0	200,976	200,976	99,713	0	0	0	0	0	0	0
11:47:14	-723,071	2441,367	16,924	15,625	11,668	9,704	9,541	21	952,565	24,414	2119,486	0	200,976	200,976	99,713	0	0	0	0	0	0	0
11:47:14	-772,9	2433,638	16,826	15,674	11,629	9,625	9,542	21	952,565	24,414	2119,801	0	200,976	200,976	99,713	0	0	0	0	0	0	0
11:47:14	-301,489	2430,623	17,217	16,064	11,591	9,594	9,543	21	952,565	24,414	2120,111	0	200,976	200,976	99,713	0	0	0	0	0	0	0
11:47:14	-626,049	2424,363	17,314	16,406	11,551	9,529	9,543	21	952,565	24,414	2120,416	0	200,976	200,976	99,713	0	0	0	0	0	0	0
11:47:14	-867,504	2415,688	17,07	16,162	11,515	9,44	9,541	21	952,565	24,414	2120,711	0	200,976	200,976	99,713	0	0	0	0	0	0	0
11:47:14	-554,541	2410,142	17,07	16,211	11,484	9,382	9,538	21	952,565	24,414	2121	0	200,976	200,976	99,713	0	0	0	0	0	0	0
11:47:14	-656,03	2403,582	16,826	16,015	11,46	9,315	9,533	21	952,565	24,414	2121,283	0	200,976	200,976	99,713	0	0	0	0	0	0	0
11:47:14	-667,016	2396,912	16,533	15,722	11,438	9,246	9,528	21	952,565	24,414	2121,559	0	200,976	200,976	99,713	0	0	0	0	0	0	0
11:47:14	-761,767	2389,294	16,093	15,527	11,419	9,167	9,521	21	952,565	24,414	2121,826	0	200,976	200,976	99,713	0	0	0	0	0	0	0
11:47:14	-687,988	2382,414	15,752	15,185	11,398	9,097	9,512	21	952,565	24,414	2122,087	0	200,976	200,976	99,713	0	0	0	0	0	0	0
11:47:14	-569,189	2376,722	15,556	15,088	11,377	9,038	9,503	21	952,565	24,414	2122,341	0	200,976	200,976	99,713	0	0	0	0	0	0	0
11:47:14	-495,019	2371,772	15,459	14,941	11,354	8,987	9,493	21	952,565	24,414	2122,591	0	200,976	200,976	99,713	0	0	0	0	0	0	0
11:47:14	-346,582	2368,306	15,605	14,99	11,326	8,951	9,482	21	952,565	24,414	2122,837	0	200,976	200,976	99,713	0	0	0	0	0	0	0
11:47:14	-411,938	2364,187	15,703	15,185	11,298	8,909	9,471	21	952,565	24,414	2123,078	0	200,976	200,976	99,713	0	0	0	0	0	0	0
11:47:14	-474,877	2359,438	15,703	15,283	11,271	8,86	9,459	21,2	952,565	24,414	2123,314	0	200,976	200,976	99,713	0	0	0	0	0	0	0
11:47:14	-625,708	2353,181	15,556	14,99	11,244	8,795	9,446	21,2	952,565	24,414	2123,544	0	200,976	200,976	99,713	0	0	0	0	0	0	0
11:47:14	-532,69	2347,854	15,41	14,941	11,221	8,74	9,432	21,2	952,565	24,414	2123,769	0	200,976	200,976	99,713	0	0	0	0	0	0	0
11:47:14	-533,911	2342,515	15,117	14,599	11,207	8,685	9,418	21,2	952,565	24,414	2123,987	0	200,976	200,976	99,713	0	0	0	0	0	0	0
11:47:14	-629,809	2336,217	14,775	14,306	11,19	8,62	9,402	21,2	952,565	24,414	2124,2	0	200,976	200,976	99,713	0	0	0	0	0	0	0
11:47:14	-528,027	2330,937	14,482	14,111	11,176	8,566	9,386	21,2	952,565	24,414	2124,406	0	200,976	200,976	99,713	0	0	0	0	0	0	0
11:47:14	-446,704	2326,47	14,287	13,965	11,161	8,52	9,369	21,2	952,565	24,414	2124,608	0	200,976	200,976	99,713	0	0	0	0	0	0	0
11:47:14	-386,035	2322,609	14,238	13,769	11,142	8,48	9,351	21,2	952,565	24,414	2124,806	0	200,976	200,976	99,713	0	0	0	0	0	0	0
11:47:14	-424,804	2318,361	14,14	13,769	11,123	8,436	9,333	21,2	952,565	24,414	2124,999	0	200,976	200,976	99,713	0	0	0	0	0	0	0
11:47:14	-313,574	2315,225	14,238	13,769	11,1	8,404	9,315	21,2	952,565	24,414	2125,19	0	200,976	200,976	99,713	0	0	0	0	0	0	0
11:47:14	-421,362	2311,012	14,238	13,769	11,076	8,36	9,296	21,2	952,565	24,414	2125,375	0	202,338	202,338	99,719	0	0	0	0	0	0	0
11:47:14	-364,428	2307,368	14,287	13,867	11,053	8,323	9,277	21,2	952,565	24,414	2125,557	0	202,338	202,338	99,719	0	0	0	0	0	0	0
11:47:14	-340,478	2303,963	14,287	13,867	11,033	8,288	9,258	21,2	952,565	24,414	2125,736	0	202,338	202,338	99,719	0	0	0	0	0	0	0
11:47:14	-376,245	2300,2	14,238	13,916	11,015	8,249	9,238	21,2	952,565	24,414	2125,91	0	202,338	202,338	99,719	0	0	0	0	0	0	0
11:47:14	-563,403	2294,566	13,994	13,72	10,996	8,191	9,217	21,2	952,565	24,414	2126,079	0	202,338	202,338	99,719	0	0	0	0	0	0	0
11:47:14	-338,134	2291,185	13,896	13,574	10,982	8,156	9,197	21,2	952,565	24,414	2126,244	0	202,338	202,338	99,719	0	0	0	0	0	0	0
11:47:14	-483,471	2286,35	13,652	13,379	10,968	8,106	9,175	21,2	952,565	24,414	2126,404	0	202,338	202,338	99,719	0	0	0	0	0	0	0
11:47:14	-389,55	2282,455	13,506	13,232	10,954	8,066	9,154	21,2	952,565	24,414	2126,56	0	202,338	202,338	99,719	0	0	0	0	0	0	0
11:47:14	-248,803	2279,967	13,506	13,232	10,939	8,04	9,132	21,2	952,565	24,414	2126,714	0	202,338	202,338	99,719	0	0	0	0	0	0	0
11:47:14	-379,003	2276,177	13,457	13,183	10,921	8,001	9,11	21,2	952,565	24,414	2126,863	0	202,338	202,338	99,719	0	0	0	0	0	0	0
11:47:14	-332,788	2272,849	13,457	13,232	10,902	7,967	9,087	21,2	952,565	24,414	2127,009	0	202,338	202,338	99,719	0	0	0	0	0	0	0
11:47:14	-333,862	2269,51	13,457	13,183	10,883	7,933	9,065	21,2	952,565	24,414	2127,152	0	202,338	202,338	99,719	0	0	0	0	0	0	0
11:47:14	-283,349	2266,677	13,506	13,232	10,864	7,903	9,042	21,2	952,565	24,414	2127,292	0	202,338	202,338	99,719	0	0	0	0	0	0	0
11:47:14	-248,803	2264,189	13,506	13,379	10,85	7,878	9,019	21,2	952,565	24,414	2127,429	0	202,338	202,338	99,719	0	0	0	0	0	0	0
11:47:14	-378,93	2260,399	13,457	13,232	10,831	7,839	8,996	21,2	952,565	24,414	2127,562	0	202,338	202,338	99,719	0	0	0	0	0	0	0
11:47:14	-293,798	2257,461	13,408	13,183	10,817	7,808	8,973	21,2	952,565	24,414	2127,692	0	202,338	202,338	99,719	0	0	0	0	0	0	0
11:47:14	-385,913	2253,602	13,261	13,037	10,803	7,769	8,949	21,2	952,565	24,414	2127,817	0	202,338	202,338	99,719	0	0	0	0	0	0	0
11:47:14	-386,84	2249,734	13,115	12,841	10,789	7,729	8,925	21,2	952,565	24,414	2127,939	0	202,338	202,338	99,719	0	0	0	0	0	0	0
11:47:14	-259,936	2247,134	13,017	12,744	10,779	7,702	8,901	21,2	952,565	24,414	2128,059	0	202,338	202,338	99,719	0	0	0	0	0	0	0
11:47:14	-375,488	2243,38	12,968	12,695	10,761	7,663	8,877	21,2	952,565	24,414	2128,174	0	202,338	202,338	99,719	0	0	0	0	0	0	0
11:47:14	-201,44	2241,365	13,017	12,744	10,747	7,642	8,853	21,2	952,565	24,414	2128,287	0	202,338	202,338	99,719	0	0	0	0	0	0	0
11:47:14	-321,923	2238,146	13,017	12,744	10,729	7,609	8,828	21,2	952,565	24,414	2128,397	0	202,338	202,338	99,719	0	0	0	0	0	0	0
11:47:14	-250,976	2235,636	13,017	12,695	10,714	7,583	8,804	21,2	952,565	24,414	2128,505	0	202,338	202,338	99,719	0	0	0	0	0	0	0
11:47:14	-305,371	2232,582	12,968	12,695	10,7	7,552	8,779	21,2	952,565	24,414	2128,609	0	202,338	202,338	99,719	0	0	0	0	0	0	0
11:47:14	-327,172	2229,311	12,968	12,695	10,681	7,518	8,754	21,2	952,565	24,414	2128,709	0	202,338	202,338	99,719	0	0	0	0	0	0	0
11:47:14	-289,111	2226,42	12,92	12,646	10,667	7,488	8,73	21,2	952,565	24,414	2128,807	0	202,338	202,338	99,719	0	0	0	0	0	0	0
11:47:14	-336,23	2223,057	12,822	12,451	10,653	7,454	8,705	21,2	952,565	24,414	2128,901	0	202,338	202,338	99,719	0	0	0	0	0	0	0
11:47:14	-375,488	2219,302	12,675	12,451	10,64	7,415	8,679	21,2	952,565	24,414	2128,991	0	202,338	202,338	99,719	0	0	0	0	0	0	0
11:47:14	-220,214	2217,1	12,627	12,353	10,63	7,392	8,654	21,2	952,565	24,414	2129,079	0	202,338	202,338	99,719	0	0	0	0	0	0	0
11:47:14	-326,171	2213,838	12,529	12,256	10,617	7,359	8,629	21,2	952,565	24,414	2129,164	0	202,338	202,338	99,719	0	0	0	0	0	0	0
11:47:14	-348,168	2210,357	12,48	12,158	10,6	7,323	8,603	21,2	952,565	24,414	2129,245	0	202,338	202,338	99,719	0	0	0	0	0	0	0
11:47:14	-208,203	2208,275	12,529	12,256	10,585	7,301	8,578	21,2	952,565	24,414	2129,324	0	202,338	202,338	99,719	0	0	0	0	0	0	0
11:47:14	-251,733	2205,757	12,529	12,158	10,571	7,275	8,552	21,2	952,565	24,414	2129,401	0	202,338	202,338	99,719	0	0	0	0	0	0	0
11:47:14	-296,484	2202,793	12,48	12,158	10,557	7,245	8,526	21,2	952,565	24,414	2129,474	0	202,338	202,338	99,719	0	0	0	0	0	0	0
11:47:14	-233,398	2200,459	12,48	12,158	10,543	7,221	8,501	21,2	952,565	24,414	2129,546	0	202,338	202,338	99,719	0	0	0	0	0	0	0
11:47:14	-262,646	2197,832	12,48	12,158	10,528	7,194	8,475	21,2	952,565	24,414	2129,614	0	202,338	202,338	99,719	0	0	0	0	0	0	0
11:47:14	-229,15	2195,541	12,48	12,158	10,515	7,17	8,45	21,2	952,565	24,414	2129,68	0	202,338	202,338	99,719	0	0	0	0	0	0	0
11:47:14	-366,333	2191,877	12,334	12,109	10,502	7,132	8,424	21,2	952,565	24,414	2129,742	0	202,338	202,338	99,719	0	0	0	0	0	0	0
11:47:14	-223,168	2189,646	12,285	11,963	10,492	7,109	8,398	21,2	952,565	24,414	2129,802	0	202,338	202,338	99,719	0	0	0	0	0	0	0
11:47:14	-298,339	2186,662	12,138	11,914	10,483	7,078	8,372	21,2	952,565	24,414	2129,859	0	202,338	202,338	99,719	0	0	0	0	0	0	0
11:47:14	-268,774	2183,974	12,041	11,816	10,473	7,051	8,346	21,2	952,565	24,414	2129,913	0	202,338	202,338	99,719	0	0	0	0	0	0	0
11:47:14	-223,779	2181,737	12,041	11,816	10,461	7,028	8,32	21,2	952,565	24,414	2129,965	0	202,338	202,338	99,719	0	0	0	0	0	0	0
11:47:14	-103,906	2180,698	12,187	11,816	10,447	7,017	8,295	21,2	952,565	24,414	2130,016	0	202,338	202,338	99,719	0	0	0	0	0	0	0
11:47:14	-374,633	2176,951	12,041	11,914	10,433	6,978	8,269	21,2	952,565	24,414	2130,063	0	202,338	202,338	99,719	0	0	0	0	0	0	0
11:47:14	-129,199	2175,659	12,138	11,816	10,421	6,965	8,243	21,2	952,565	24,414	2130,108	0	202,338	202,338	99,719	0	0	0	0	0	0	0
11:47:14	-268,701	2172,972	12,041	11,767	10,411	6,937	8,218	21,2	952,565	24,414	2130,151	0	202,338	202,338	99,719	0	0	0	0	0	0	0
11:47:14	-190,234	2171,07	11,943	11,621	10,405	6,918	8,192	21,2	952,565	24,414	2130,192	0	202,338	202,338	99,719	0	0	0	0	0	0	0
11:47:14	-414,257	2166,927	11,65	11,523	10,397	6,875	8,166	21,2	952,565	24,414	2130,229	0	202,338	202,338	99,719	0	0	0	0	0	0	0
11:47:14	-200,073	2164,927	11,65	11,523	10,386	6,854	8,141	21,2	952,565	24,414	2130,264	0	202,338	202,338	99,719	0	0	0	0	0	0	0
11:47:14	-86,23	2164,064	11,748	11,572	10,376	6,846	8,115	21,2	952,565	24,414	2130,297	0	202,338	202,338	99,719	0	0	0	0	0	0	0
11:47:14	-221,411	2161,85	11,748	11,621	10,363	6,823	8,09	21,2	952,565	24,414	2130,329	0	202,338	202,338	99,719	0	0	0	0	0	0	0
11:47:14	-159,057	2160,26	11,748	11,621	10,354	6,806	8,065	21,2	952,565	24,414	2130,359	0	202,338	202,338	99,719	0	0	0	0	0	0	0
11:47:14	-242,041	2157,839	11,748	11,621	10,34	6,781	8,04	21,2	952,565	24,414	2130,386	0	202,338	202,338	99,719	0	0	0	0	0	0	0
11:47:14	-233,862	2155,501	11,65	11,523	10,332	6,757	8,015	21,2	952,565	24,414	2130,411	0	202,338	202,338	99,719	0	0	0	0	0	0	0
11:47:14	-281,03	2152,69	11,455	11,425	10,327	6,728	7,989	21,2	952,565	24,414	2130,434	0	202,338	202,338	99,719	0	0	0	0	0	0	0
11:47:14	-143,212	2151,258	11,406	11,23	10,321	6,714	7,964	21,2	952,565	24,414	2130,455	0	202,338	202,338	99,719	0	0	0	0	0	0	0
11:47:14	-217,065	2149,088	11,259	11,084	10,317	6,691	7,939	21,2	952,565	24,414	2130,473	0	202,338	202,338	99,719	0	0	0	0	0	0	0
11:47:14	-218,75	2146,9	11,162	11,035	10,309	6,669	7,914	21,2	952,565	24,414	2130,49	0	202,338	202,338	99,719	0	0	0	0	0	0	0
11:47:14	-191,723	2144,983	11,113	11,035	10,301	6,649	7,89	21,2	952,565	24,414	2130,504	0	202,338	202,338	99,719	0	0	0	0	0	0	0
11:47:14	-118,798	2143,795	11,162	11,084	10,292	6,637	7,865	21,2	952,565	24,414	2130,517	0	202,338	202,338	99,719	0	0	0	0	0	0	0
11:47:14	-88,671	2142,908	11,259	11,084	10,281	6,627	7,841	21,2	952,565	24,414	2130,53	0	202,338	202,338	99,719	0	0	0	0	0	0	0
11:47:14	-164,453	2141,264	11,259	11,181	10,272	6,61	7,817	21,2	952,565	24,414	2130,541	0	202,338	202,338	99,719	0	0	0	0	0	0	0
11:47:14	-104,931	2140,214	11,308	11,181	10,264	6,6	7,793	21,2	952,565	24,414	2130,55	0	202,338	202,338	99,719	0	0	0	0	0	0	0
11:47:14	-250,708	2137,707	11,259	11,181	10,252	6,574	7,769	21,2	952,565	24,414	2130,558	0	202,338	202,338	99,719	0	0	0	0	0	0	0
11:47:14	-174,609	2135,961	11,162	11,084	10,247	6,556	7,745	21,2	952,565	24,414	2130,563	0	202,338	202,338	99,719	0	0	0	0	0	0	0
11:47:14	-265,38	2133,307	10,966	10,937	10,242	6,528	7,721	21,2	952,565	24,414	2130,566	0	202,338	202,338	99,719	0	0	0	0	0	0	0
11:47:14	-151,074	2131,797	10,82	10,742	10,242	6,513	7,698	21,2	952,565	24,414	2130,567	0	202,338	202,338	99,719	0	0	0	0	0	0	0
11:47:14	-115,209	2130,644	10,771	10,693	10,238	6,501	7,674	21,2	952,565	24,414	2130,567	0	202,338	202,338	99,719	0	0	0	0	0	0	0
11:47:14	-83,789	2129,807	10,771	10,693	10,233	6,492	7,651	21,2	952,565	24,414	2129,807	0	202,338	202,338	99,719	0	0	0	0	0	0	0
11:47:15	-175,537	2128,051	10,673	10,693	10,228	6,474	7,628	21,2	952,565	24,414	2128,051	0	202,338	202,338	99,719	0	0	0	0	0	0	0
11:47:15	-155,712	2126,494	10,673	10,595	10,219	6,458	7,605	21,2	952,565	24,414	2126,494	0	202,338	202,338	99,719	0	0	0	0	0	0	0
11:47:15	-8,203	2126,412	10,771	10,742	10,213	6,457	7,582	21,2	952,565	24,414	2126,412	0	202,338	202,338	99,719	0	0	0	0	0	0	0
11:47:15	-22,851	2126,183	10,918	10,84	10,204	6,455	7,56	21,2	952,565	24,414	2126,183	0	202,338	202,338	99,719	0	0	0	0	0	0	0
11:47:15	-157,885	2124,605	10,918	10,742	10,195	6,439	7,538	21,2	952,565	24,414	2124,605	0	202,338	202,338	99,719	0	0	0	0	0	0	0
11:47:15	-148,339	2123,121	10,918	10,84	10,187	6,423	7,516	21,2	952,565	24,414	2123,121	0	202,338	202,338	99,719	0	0	0	0	0	0	0
11:47:15	-74,096	2122,38	10,918	10,742	10,183	6,416	7,495	21,2	952,565	24,414	2122,38	0	202,338	202,338	99,719	0	0	0	0	0	0	0
11:47:15	-147,753	2120,903	10,771	10,693	10,182	6,401	7,473	21,2	952,565	24,414	2120,903	0	202,338	202,338	99,719	0	0	0	0	0	0	0
11:47:15	-135,961	2119,543	10,625	10,498	10,182	6,387	7,452	21,2	952,565	24,414	2119,543	0	202,338	202,338	99,719	0	0	0	0	0	0	0
11:47:15	-148,754	2118,056	10,478	10,351	10,181	6,371	7,431	21,2	952,565	24,414	2118,056	0	202,338	202,338	99,719	0	0	0	0	0	0	0
11:47:15	-107,568	2116,98	10,429	10,351	10,178	6,36	7,41	21,2	952,565	24,414	2116,98	0	202,338	202,338	99,719	0	0	0	0	0	0	0
11:47:15	-11,767	2116,862	10,429	10,351	10,177	6,359	7,389	21,2	952,565	24,414	2116,862	0	202,338	202,338	99,719	0	0	0	0	0	0	0
11:47:15	-166,918	2115,193	10,332	10,205	10,173	6,342	7,369	21,2	952,565	24,414	2115,193	0	202,338	202,338	99,719	0	0	0	0	0	0	0
11:47:15	48,95	2115,682	10,478	10,351	10,168	6,347	7,349	21,2	952,565	24,414	2115,194	0	202,338	202,338	99,719	0	0	0	0	0	0	0
11:47:15	-29,516	2115,387	10,625	10,498	10,159	6,344	7,329	21,2	952,565	24,414	2115,194	0	202,338	202,338	99,719	0	0	0	0	0	0	0
11:47:15	-98,876	2114,399	10,625	10,547	10,153	6,334	7,309	21,2	952,565	24,414	2114,399	0	202,338	202,338	99,719	0	0	0	0	0	0	0
11:47:15	-97,387	2113,425	10,673	10,595	10,145	6,323	7,29	21,2	952,565	24,414	2113,425	0	202,338	202,338	99,719	0	0	0	0	0	0	0
11:47:15	-90,283	2112,522	10,673	10,595	10,14	6,314	7,271	21,2	952,565	24,414	2112,522	0	202,338	202,338	99,719	0	0	0	0	0	0	0
11:47:15	-123,754	2111,284	10,625	10,547	10,135	6,301	7,252	21,2	952,565	24,414	2111,284	0	202,338	202,338	99,719	0	0	0	0	0	0	0
11:47:15	0	2111,284	10,625	10,547	10,135	6,301	7,233	21,2	952,565	24,414	2111,284	0	202,338	202,338	99,719	0	0	0	0	0	0	0
11:47:15	-101,22	2110,272	10,527	10,498	10,135	6,291	7,215	21,2	952,565	24,414	2110,272	0	202,338	202,338	99,719	0	0	0	0	0	0	0
11:47:15	-112,841	2109,144	10,478	10,351	10,131	6,279	7,197	21,1	952,565	24,414	2109,144	0	202,338	202,338	99,719	0	0	0	0	0	0	0
11:47:15	-10,717	2109,036	10,478	10,4	10,13	6,278	7,179	21,1	952,565	24,414	2109,036	0	202,338	202,338	99,719	0	0	0	0	0	0	0
11:47:15	-112,963	2107,907	10,429	10,351	10,126	6,267	7,161	21,1	952,565	24,414	2107,907	0	202,338	202,338	99,719	0	0	0	0	0	0	0
11:47:15	-10,742	2107,799	10,429	10,4	10,126	6,265	7,143	21,1	952,565	24,414	2107,799	0	202,338	202,338	99,719	0	0	0	0	0	0	0
11:47:15	-67,309	2107,126	10,527	10,498	10,117	6,259	7,126	21,1	952,565	24,414	2107,126	0	202,338	202,338	99,719	0	0	0	0	0	0	0
11:47:15	9,912	2107,225	10,625	10,547	10,112	6,26	7,109	21,1	952,565	24,414	2107,126	0	202,338	202,338	99,719	0	0	0	0	0	0	0
11:47:15	-171,044	2105,515	10,527	10,547	10,108	6,242	7,092	21,1	952,565	24,414	2105,515	0	202,338	202,338	99,719	0	0	0	0	0	0	0
11:47:15	-45,239	2105,063	10,478	10,4	10,108	6,237	7,075	21,1	952,565	24,414	2105,063	0	202,338	202,338	99,719	0	0	0	0	0	0	0
11:47:15	-54,76	2104,515	10,429	10,302	10,107	6,232	7,058	21,1	952,565	24,414	2104,515	0	202,338	202,338	99,719	0	0	0	0	0	0	0
11:47:15	-80,908	2103,706	10,332	10,205	10,108	6,223	7,042	21,1	952,565	24,414	2103,706	0	202,338	202,338	99,719	0	0	0	0	0	0	0
11:47:15	-54,711	2103,159	10,283	10,156	10,107	6,218	7,026	21,1	952,565	24,414	2103,159	0	201,279	201,279	99,714	0	0	0	0	0	0	0
11:47:15	-90,429	2102,255	10,185	10,205	10,107	6,208	7,01	21,1	952,565	24,414	2102,255	0	201,279	201,279	99,714	0	0	0	0	0	0	0
11:47:15	9,863	2102,353	10,283	10,156	10,102	6,209	6,994	21,1	952,565	24,414	2102,255	0	201,279	201,279	99,714	0	0	0	0	0	0	0
11:47:15	-81,591	2101,537	10,283	10,205	10,098	6,201	6,979	21,1	952,565	24,414	2101,537	0	201,279	201,279	99,714	0	0	0	0	0	0	0
11:47:15	-35,351	2101,184	10,332	10,351	10,093	6,197	6,963	21,1	952,565	24,414	2101,184	0	201,279	201,279	99,714	0	0	0	0	0	0	0
11:47:15	7,763	2101,261	10,429	10,4	10,089	6,198	6,948	21,1	952,565	24,414	2101,184	0	201,279	201,279	99,714	0	0	0	0	0	0	0
11:47:15	36,572	2101,627	10,478	10,4	10,088	6,202	6,934	21,1	952,565	24,414	2101,185	0	201,279	201,279	99,714	0	0	0	0	0	0	0
11:47:15	-118,237	2100,445	10,429	10,4	10,084	6,19	6,919	21,1	952,565	24,414	2100,445	0	201,279	201,279	99,714	0	0	0	0	0	0	0
11:47:15	-82,641	2099,618	10,429	10,4	10,079	6,181	6,905	21,1	952,565	24,414	2099,618	0	201,279	201,279	99,714	0	0	0	0	0	0	0
11:47:15	-90,405	2098,714	10,332	10,4	10,079	6,172	6,89	21,1	952,565	24,414	2098,714	0	201,279	201,279	99,714	0	0	0	0	0	0	0
11:47:15	80,712	2099,521	10,429	10,4	10,079	6,18	6,876	21,1	952,565	24,414	2098,715	0	201,279	201,279	99,714	0	0	0	0	0	0	0
11:47:15	-90,38	2098,618	10,332	10,302	10,079	6,171	6,863	21,1	952,565	24,414	2098,618	0	201,279	201,279	99,714	0	0	0	0	0	0	0
11:47:15	-119,238	2097,425	10,283	10,058	10,074	6,159	6,849	21,1	952,565	24,414	2097,425	0	201,279	201,279	99,714	0	0	0	0	0	0	0
11:47:15	45,19	2097,877	10,332	10,058	10,074	6,163	6,835	21,1	952,565	24,414	2097,426	0	201,279	201,279	99,714	0	0	0	0	0	0	0
11:47:15	-8,642	2097,791	10,332	10,058	10,074	6,162	6,822	21,1	952,565	24,414	2097,426	0	201,279	201,279	99,714	0	0	0	0	0	0	0
11:47:15	0	2097,791	10,332	10,156	10,074	6,162	6,809	21,1	952,565	24,414	2097,427	0	201,279	201,279	99,714	0	0	0	0	0	0	0
11:47:15	-119,238	2096,598	10,283	10,009	10,07	6,15	6,796	21,1	952,565	24,414	2096,598	0	201,279	201,279	99,714	0	0	0	0	0	0	0
11:47:15	0	2096,598	10,283	9,961	10,07	6,15	6,784	21,1	952,565	24,414	2096,598	0	201,279	201,279	99,714	0	0	0	0	0	0	0
11:47:15	-98,925	2095,609	10,185	10,009	10,069	6,14	6,771	21,1	952,565	24,414	2095,609	0	201,279	201,279	99,714	0	0	0	0	0	0	0
11:47:15	7,836	2095,687	10,283	10,058	10,065	6,141	6,759	21,1	952,565	24,414	2095,609	0	201,279	201,279	99,714	0	0	0	0	0	0	0
11:47:15	-90,332	2094,784	10,185	10,058	10,065	6,131	6,746	21,1	952,565	24,414	2094,784	0	201,279	201,279	99,714	0	0	0	0	0	0	0
11:47:15	15,063	2094,935	10,283	10,058	10,06	6,133	6,734	21,1	952,565	24,414	2094,784	0	201,279	201,279	99,714	0	0	0	0	0	0	0
11:47:15	37,817	2095,313	10,332	10,205	10,06	6,137	6,723	21,1	952,565	24,414	2094,784	0	201,279	201,279	99,714	0	0	0	0	0	0	0
11:47:15	-135,522	2093,958	10,185	10,058	10,06	6,123	6,711	21,1	952,565	24,414	2093,958	0	201,279	201,279	99,714	0	0	0	0	0	0	0
11:47:15	0	2093,958	10,185	10,058	10,06	6,123	6,699	21,1	952,565	24,414	2093,958	0	201,279	201,279	99,714	0	0	0	0	0	0	0
11:47:15	12,939	2094,087	10,283	10,156	10,055	6,124	6,688	21,1	952,565	24,414	2093,958	0	201,279	201,279	99,714	0	0	0	0	0	0	0
11:47:15	-7,568	2094,011	10,283	10,156	10,055	6,123	6,677	21,1	952,565	24,414	2093,958	0	201,279	201,279	99,714	0	0	0	0	0	0	0
11:47:15	-31,005	2093,701	10,332	10,205	10,051	6,12	6,666	21,1	952,565	24,414	2093,701	0	201,279	201,279	99,714	0	0	0	0	0	0	0
11:47:15	-84,765	2092,854	10,332	10,205	10,046	6,111	6,655	21,1	952,565	24,414	2092,854	0	201,279	201,279	99,714	0	0	0	0	0	0	0
11:47:15	82,763	2093,681	10,429	10,205	10,045	6,12	6,645	21,1	952,565	24,414	2092,854	0	201,279	201,279	99,714	0	0	0	0	0	0	0
11:47:15	-77,221	2092,909	10,429	10,205	10,041	6,112	6,634	21,1	952,565	24,414	2092,854	0	201,279	201,279	99,714	0	0	0	0	0	0	0
11:47:15	0	2092,909	10,429	10,205	10,041	6,112	6,624	21,1	952,565	24,414	2092,854	0	201,279	201,279	99,714	0	0	0	0	0	0	0
11:47:15	-90,332	2092,006	10,332	10,302	10,041	6,103	6,614	21,1	952,565	24,414	2092,006	0	201,279	201,279	99,714	0	0	0	0	0	0	0
11:47:15	-103,393	2090,972	10,136	10,009	10,045	6,092	6,603	21,1	952,565	24,414	2090,972	0	201,279	201,279	99,714	0	0	0	0	0	0	0
11:47:15	-127,88	2089,693	9,99	9,961	10,046	6,079	6,593	21,1	952,565	24,414	2089,693	0	201,279	201,279	99,714	0	0	0	0	0	0	0
11:47:15	50,659	2090,2	10,136	10,009	10,041	6,084	6,583	21,1	952,565	24,414	2089,693	0	201,279	201,279	99,714	0	0	0	0	0	0	0
11:47:15	0	2090,2	10,136	10,009	10,041	6,084	6,573	21,1	952,565	24,414	2089,694	0	201,279	201,279	99,714	0	0	0	0	0	0	0
11:47:15	-83,666	2089,363	10,136	10,058	10,036	6,075	6,564	21,1	952,565	24,414	2089,363	0	201,279	201,279	99,714	0	0	0	0	0	0	0
11:47:15	0	2089,363	10,136	10,058	10,036	6,075	6,554	21,1	952,565	24,414	2089,363	0	201,279	201,279	99,714	0	0	0	0	0	0	0
11:47:15	-90,283	2088,46	10,039	9,961	10,036	6,066	6,544	21,1	952,565	24,414	2088,46	0	201,279	201,279	99,714	0	0	0	0	0	0	0
11:47:15	4,272	2088,503	10,136	10,009	10,031	6,067	6,535	21,1	952,565	24,414	2088,46	0	201,279	201,279	99,714	0	0	0	0	0	0	0
11:47:15	45,141	2088,954	10,185	10,156	10,031	6,071	6,526	21,1	952,565	24,414	2088,461	0	201,279	201,279	99,714	0	0	0	0	0	0	0
11:47:15	-45,141	2088,503	10,136	10,058	10,031	6,067	6,517	21,1	952,565	24,414	2088,461	0	201,279	201,279	99,714	0	0	0	0	0	0	0
11:47:15	-90,258	2087,6	10,039	10,009	10,031	6,057	6,508	21,1	952,565	24,414	2087,6	0	201,279	201,279	99,714	0	0	0	0	0	0	0
11:47:15	5,493	2087,655	10,136	10,009	10,027	6,058	6,499	21,1	952,565	24,414	2087,6	0	201,279	201,279	99,714	0	0	0	0	0	0	0
11:47:15	0	2087,655	10,136	10,058	10,027	6,058	6,491	21,1	952,565	24,414	2087,6	0	201,279	201,279	99,714	0	0	0	0	0	0	0
11:47:15	-79,492	2086,86	10,136	10,058	10,022	6,05	6,482	21,1	952,565	24,414	2086,86	0	201,279	201,279	99,714	0	0	0	0	0	0	0
11:47:15	-5,273	2086,807	10,136	10,058	10,022	6,049	6,473	21,1	952,565	24,414	2086,807	0	201,279	201,279	99,714	0	0	0	0	0	0	0
11:47:15	0	2086,807	10,136	10,009	10,022	6,049	6,465	21,1	952,565	24,414	2086,807	0	201,279	201,279	99,714	0	0	0	0	0	0	0
11:47:15	-84,96	2085,958	10,039	9,961	10,022	6,04	6,457	21,1	952,565	24,414	2085,958	0	201,279	201,279	99,714	0	0	0	0	0	0	0
11:47:15	-5,297	2085,905	10,039	9,961	10,022	6,04	6,449	21,1	952,565	24,414	2085,905	0	201,279	201,279	99,714	0	0	0	0	0	0	0
11:47:15	-45,117	2085,454	9,99	9,863	10,022	6,035	6,44	21,1	952,565	24,414	2085,454	0	201,279	201,279	99,714	0	0	0	0	0	0	0
11:47:15	-35,4	2085,1	10,039	10,009	10,017	6,031	6,432	21,1	952,565	24,414	2085,1	0	201,279	201,279	99,714	0	0	0	0	0	0	0
11:47:15	-45,117	2084,648	9,99	9,961	10,017	6,027	6,424	21,1	952,565	24,414	2084,648	0	201,279	201,279	99,714	0	0	0	0	0	0	0
11:47:15	135,351	2086,002	10,136	10,009	10,017	6,041	6,417	21,1	952,565	24,414	2084,65	0	201,279	201,279	99,714	0	0	0	0	0	0	0
11:47:15	-169,531	2084,307	10,039	9,863	10,013	6,023	6,409	21,1	952,565	24,414	2084,307	0	201,279	201,279	99,714	0	0	0	0	0	0	0
11:47:15	84,79	2085,155	10,136	10,009	10,012	6,032	6,402	21,1	952,565	24,414	2084,308	0	201,279	201,279	99,714	0	0	0	0	0	0	0
11:47:15	45,117	2085,606	10,185	10,156	10,012	6,037	6,395	21,1	952,565	24,414	2084,309	0	201,279	201,279	99,714	0	0	0	0	0	0	0
11:47:15	0	2085,606	10,185	10,009	10,012	6,037	6,388	21,1	952,565	24,414	2084,31	0	201,279	201,279	99,714	0	0	0	0	0	0	0
11:47:15	0	2085,606	10,185	9,961	10,012	6,037	6,381	21,1	952,565	24,414	2084,311	0	201,279	201,279	99,714	0	0	0	0	0	0	0
11:47:15	-125,659	2084,349	10,136	10,009	10,008	6,024	6,374	21,1	952,565	24,414	2084,311	0	201,279	201,279	99,714	0	0	0	0	0	0	0
11:47:15	45,117	2084,8	10,185	10,058	10,008	6,028	6,367	21,1	952,565	24,414	2084,312	0	201,279	201,279	99,714	0	0	0	0	0	0	0
11:47:15	84,96	2085,65	10,283	10,205	10,008	6,037	6,361	21,1	952,565	24,414	2084,313	0	201,279	201,279	99,714	0	0	0	0	0	0	0
11:47:15	45,141	2086,101	10,332	10,205	10,008	6,042	6,354	21,1	952,565	24,414	2084,315	0	201,279	201,279	99,714	0	0	0	0	0	0	0
11:47:15	180,542	2087,907	10,527	10,547	10,008	6,06	6,349	21,1	952,565	24,414	2084,319	0	201,279	201,279	99,714	0	0	0	0	0	0	0
11:47:15	366,552	2091,572	10,918	11,035	10,008	6,098	6,344	21,1	952,565	24,414	2084,326	0	201,279	201,279	99,714	0	0	0	0	0	0	0
11:47:15	306,542	2094,638	11,162	11,377	10,012	6,13	6,339	21,1	952,565	24,414	2084,336	0	201,279	201,279	99,714	0	0	0	0	0	0	0
11:47:15	476,391	2099,402	11,406	11,572	10,027	6,179	6,336	21,1	952,565	24,414	2084,351	0	201,279	201,279	99,714	0	0	0	0	0	0	0
11:47:15	345,263	2102,854	11,504	11,718	10,041	6,214	6,334	21,1	952,565	24,414	2084,37	0	201,279	201,279	99,714	0	0	0	0	0	0	0
11:47:15	504,394	2107,898	11,601	11,914	10,065	6,266	6,333	21,1	952,565	24,414	2084,393	0	201,279	201,279	99,714	0	0	0	0	0	0	0
11:47:16	549,56	2113,394	11,748	12,158	10,088	6,323	6,332	21,1	952,565	24,414	2084,422	0	201,279	201,279	99,714	0	0	0	0	0	0	0
11:47:16	677,026	2120,164	11,943	12,158	10,116	6,393	6,334	21,1	952,565	24,414	2084,458	0	201,279	201,279	99,714	0	0	0	0	0	0	0
11:47:16	549,804	2125,662	11,992	12,549	10,145	6,45	6,336	21,1	952,565	24,414	2084,499	0	201,279	201,279	99,714	0	0	0	0	0	0	0
11:47:16	616,43	2131,827	12,041	12,646	10,177	6,513	6,339	21,1	952,565	24,414	2084,546	0	201,279	201,279	99,714	0	0	0	0	0	0	0
11:47:16	806,713	2139,894	12,285	12,988	10,21	6,596	6,344	21,1	952,565	24,414	2084,602	0	201,279	201,279	99,714	0	0	0	0	0	0	0
11:47:16	804,785	2147,942	12,48	13,33	10,245	6,679	6,351	21,1	952,565	24,414	2084,665	0	201,279	201,279	99,714	0	0	0	0	0	0	0
11:47:16	907,006	2157,012	12,773	13,525	10,281	6,773	6,359	21,1	952,565	24,414	2084,738	0	201,279	201,279	99,714	0	0	0	0	0	0	0
11:47:16	709,277	2164,104	12,92	13,72	10,314	6,846	6,369	21,1	952,565	24,414	2084,817	0	201,279	201,279	99,714	0	0	0	0	0	0	0
11:47:16	748,779	2171,592	13,115	13,916	10,346	6,923	6,38	21,1	952,565	24,414	2084,904	0	201,279	201,279	99,714	0	0	0	0	0	0	0
11:47:16	922,631	2180,818	13,457	14,258	10,38	7,018	6,392	21,1	952,565	24,414	2085	0	201,279	201,279	99,714	0	0	0	0	0	0	0
11:47:16	1076,538	2191,584	13,945	14,746	10,415	7,129	6,407	21,1	952,565	24,414	2085,106	0	201,279	201,279	99,714	0	0	0	0	0	0	0
11:47:16	636,816	2197,952	13,945	14,941	10,451	7,195	6,422	21,1	952,565	24,414	2085,22	0	201,279	201,279	99,714	0	0	0	0	0	0	0
11:47:16	690,234	2204,854	13,994	15,088	10,488	7,266	6,439	21,1	952,565	24,414	2085,339	0	201,279	201,279	99,714	0	0	0	0	0	0	0
11:47:16	1084,668	2215,701	14,384	15,332	10,528	7,378	6,457	21,1	952,565	24,414	2085,47	0	201,279	201,279	99,714	0	0	0	0	0	0	0
11:47:16	656,372	2222,265	14,287	15,136	10,571	7,446	6,476	21,1	952,565	24,414	2085,606	0	201,279	201,279	99,714	0	0	0	0	0	0	0
11:47:16	690,307	2229,168	14,238	15,136	10,613	7,517	6,497	21,1	952,565	24,414	2085,75	0	201,279	201,279	99,714	0	0	0	0	0	0	0
11:47:16	905,053	2238,218	14,433	15,283	10,653	7,61	6,519	21,1	952,565	24,414	2085,902	0	201,279	201,279	99,714	0	0	0	0	0	0	0
11:47:16	665,185	2244,87	14,433	15,478	10,691	7,679	6,541	21,1	952,565	24,414	2086,061	0	201,279	201,279	99,714	0	0	0	0	0	0	0
11:47:16	1122,876	2256,099	14,922	15,82	10,729	7,794	6,566	21,1	952,565	24,414	2086,231	0	201,279	201,279	99,714	0	0	0	0	0	0	0
11:47:16	700,756	2263,107	14,97	15,82	10,766	7,867	6,591	21,1	952,565	24,414	2086,408	0	201,279	201,279	99,714	0	0	0	0	0	0	0
11:47:16	722,07	2270,327	15,117	16,015	10,799	7,941	6,618	21	952,565	24,414	2086,592	0	201,279	201,279	99,714	0	0	0	0	0	0	0
11:47:16	856,738	2278,895	15,41	16,162	10,831	8,029	6,646	21	952,565	24,414	2086,784	0	201,279	201,279	99,714	0	0	0	0	0	0	0
11:47:16	625,854	2285,153	15,459	16,357	10,864	8,094	6,674	21	952,565	24,414	2086,983	0	201,279	201,279	99,714	0	0	0	0	0	0	0
11:47:16	803,588	2293,189	15,605	16,357	10,902	8,177	6,703	21	952,565	24,414	2087,189	0	201,279	201,279	99,714	0	0	0	0	0	0	0
11:47:16	667,114	2299,86	15,605	16,552	10,939	8,245	6,734	21	952,565	24,414	2087,402	0	201,279	201,279	99,714	0	0	0	0	0	0	0
11:47:16	667,016	2306,53	15,605	16,504	10,977	8,314	6,765	21	952,565	24,414	2087,621	0	201,279	201,279	99,714	0	0	0	0	0	0	0
11:47:16	809,716	2314,628	15,752	16,504	11,015	8,398	6,797	21	952,565	24,414	2087,848	0	201,279	201,279	99,714	0	0	0	0	0	0	0
11:47:16	665,942	2321,287	15,752	16,504	11,053	8,466	6,829	21	952,565	24,414	2088,081	0	201,279	201,279	99,714	0	0	0	0	0	0	0
11:47:16	765,649	2328,943	15,849	16,504	11,091	8,545	6,863	21	952,565	24,414	2088,322	0	201,279	201,279	99,714	0	0	0	0	0	0	0
11:47:16	624,096	2335,184	15,898	16,552	11,123	8,61	6,897	21	952,565	24,414	2088,569	0	201,279	201,279	99,714	0	0	0	0	0	0	0
11:47:16	854,834	2343,733	16,191	17,09	11,156	8,698	6,933	21	952,565	24,414	2088,824	0	200,976	200,976	99,713	0	0	0	0	0	0	0
11:47:16	1023,681	2353,97	16,728	17,431	11,185	8,803	6,969	21	952,565	24,414	2089,089	0	200,976	200,976	99,713	0	0	0	0	0	0	0
11:47:16	631,884	2360,288	16,875	17,578	11,213	8,868	7,007	21	952,565	24,414	2089,361	0	200,976	200,976	99,713	0	0	0	0	0	0	0
11:47:16	806,665	2368,355	17,217	17,773	11,24	8,952	7,045	21	952,565	24,414	2089,64	0	200,976	200,976	99,713	0	0	0	0	0	0	0
11:47:16	643,188	2374,787	17,363	18,066	11,268	9,018	7,083	21	952,565	24,414	2089,925	0	200,976	200,976	99,713	0	0	0	0	0	0	0
11:47:16	685,327	2381,64	17,51	18,115	11,299	9,089	7,123	21	952,565	24,414	2090,217	0	200,976	200,976	99,713	0	0	0	0	0	0	0
11:47:16	553,979	2387,18	17,558	18,164	11,327	9,146	7,162	21	952,565	24,414	2090,513	0	200,976	200,976	99,713	0	0	0	0	0	0	0
11:47:16	672,729	2393,907	17,705	18,164	11,357	9,215	7,203	21	952,565	24,414	2090,817	0	200,976	200,976	99,713	0	0	0	0	0	0	0
11:47:16	624,34	2400,151	17,851	18,261	11,385	9,279	7,243	21	952,565	24,414	2091,126	0	200,976	200,976	99,713	0	0	0	0	0	0	0
11:47:16	661,059	2406,761	17,998	18,457	11,414	9,348	7,285	21	952,565	24,414	2091,442	0	200,976	200,976	99,713	0	0	0	0	0	0	0
11:47:16	483,813	2411,599	17,998	18,457	11,441	9,397	7,326	21	952,565	24,414	2091,762	0	200,976	200,976	99,713	0	0	0	0	0	0	0
11:47:16	421,948	2415,819	17,998	18,359	11,465	9,441	7,367	21	952,565	24,414	2092,086	0	200,976	200,976	99,713	0	0	0	0	0	0	0
11:47:16	592,822	2421,747	18,193	18,603	11,488	9,502	7,409	21	952,565	24,414	2092,416	0	200,976	200,976	99,713	0	0	0	0	0	0	0
11:47:16	580,883	2427,556	18,388	18,701	11,51	9,562	7,452	21	952,565	24,414	2092,751	0	200,976	200,976	99,713	0	0	0	0	0	0	0
11:47:16	631,616	2433,872	18,633	18,847	11,533	9,627	7,494	21	952,565	24,414	2093,092	0	200,976	200,976	99,713	0	0	0	0	0	0	0
11:47:16	323,754	2437,11	18,535	18,945	11,556	9,66	7,537	21	952,565	24,414	2093,436	0	200,976	200,976	99,713	0	0	0	0	0	0	0
11:47:16	571,752	2442,827	18,633	18,945	11,583	9,719	7,579	21	952,565	24,414	2093,785	0	200,976	200,976	99,713	0	0	0	0	0	0	0
11:47:16	414,575	2446,973	18,633	18,945	11,606	9,762	7,622	21	952,565	24,414	2094,139	0	200,976	200,976	99,713	0	0	0	0	0	0	0
11:47:16	468,554	2451,659	18,681	18,945	11,63	9,81	7,665	21	952,565	24,414	2094,496	0	200,976	200,976	99,713	0	0	0	0	0	0	0
11:47:16	224,78	2453,906	18,486	18,652	11,653	9,834	7,708	21	952,565	24,414	2094,856	0	200,976	200,976	99,713	0	0	0	0	0	0	0
11:47:16	326,709	2457,173	18,388	18,506	11,677	9,867	7,75	21	952,565	24,414	2095,218	0	200,976	200,976	99,713	0	0	0	0	0	0	0
11:47:16	641,015	2463,584	18,633	18,799	11,7	9,933	7,793	21	952,565	24,414	2095,586	0	200,976	200,976	99,713	0	0	0	0	0	0	0
11:47:16	384,277	2467,426	18,779	18,945	11,714	9,973	7,836	21	952,565	24,414	2095,958	0	200,976	200,976	99,713	0	0	0	0	0	0	0
11:47:16	435,034	2471,777	18,974	19,14	11,728	10,018	7,878	21	952,565	24,414	2096,334	0	200,976	200,976	99,713	0	0	0	0	0	0	0
11:47:16	437,329	2476,15	19,17	19,336	11,742	10,063	7,921	21	952,565	24,414	2096,714	0	200,976	200,976	99,713	0	0	0	0	0	0	0
11:47:16	392,26	2480,073	19,316	19,531	11,756	10,103	7,964	21	952,565	24,414	2097,097	0	200,976	200,976	99,713	0	0	0	0	0	0	0
11:47:16	299,804	2483,071	19,365	19,531	11,77	10,134	8,007	21	952,565	24,414	2097,483	0	200,976	200,976	99,713	0	0	0	0	0	0	0
11:47:16	427,246	2487,343	19,463	19,58	11,789	10,178	8,049	21	952,565	24,414	2097,873	0	200,976	200,976	99,713	0	0	0	0	0	0	0
11:47:16	254,785	2489,891	19,463	19,58	11,803	10,205	8,091	21	952,565	24,414	2098,265	0	200,976	200,976	99,713	0	0	0	0	0	0	0
11:47:16	144,238	2491,333	19,267	19,385	11,822	10,219	8,133	21	952,565	24,414	2098,658	0	200,976	200,976	99,713	0	0	0	0	0	0	0
11:47:16	382,202	2495,155	19,316	19,482	11,841	10,259	8,175	21	952,565	24,414	2099,054	0	200,976	200,976	99,713	0	0	0	0	0	0	0
11:47:16	143,896	2496,594	19,121	19,238	11,859	10,274	8,216	21	952,565	24,414	2099,452	0	200,976	200,976	99,713	0	0	0	0	0	0	0
11:47:16	393,798	2500,532	19,267	19,385	11,874	10,314	8,257	21	952,565	24,414	2099,853	0	200,976	200,976	99,713	0	0	0	0	0	0	0
11:47:16	215,38	2502,686	19,316	19,482	11,883	10,336	8,298	21	952,565	24,414	2100,256	0	200,976	200,976	99,713	0	0	0	0	0	0	0
11:47:16	357,763	2506,264	19,512	19,58	11,892	10,373	8,339	21	952,565	24,414	2100,662	0	200,976	200,976	99,713	0	0	0	0	0	0	0
11:47:16	226,953	2508,533	19,658	19,873	11,897	10,397	8,379	21	952,565	24,414	2101,07	0	200,976	200,976	99,713	0	0	0	0	0	0	0
11:47:16	346,508	2511,998	19,756	19,824	11,911	10,432	8,419	21	952,565	24,414	2101,481	0	200,976	200,976	99,713	0	0	0	0	0	0	0
11:47:16	217,675	2514,175	19,804	19,922	11,921	10,455	8,459	21	952,565	24,414	2101,894	0	200,976	200,976	99,713	0	0	0	0	0	0	0
11:47:16	166,967	2515,845	19,804	19,873	11,93	10,472	8,499	21	952,565	24,414	2102,308	0	200,976	200,976	99,713	0	0	0	0	0	0	0
11:47:16	121,533	2517,06	19,756	19,873	11,94	10,485	8,538	21	952,565	24,414	2102,722	0	200,976	200,976	99,713	0	0	0	0	0	0	0
11:47:16	297,924	2520,039	19,804	19,873	11,954	10,515	8,576	21	952,565	24,414	2103,14	0	200,976	200,976	99,713	0	0	0	0	0	0	0
11:47:16	-21,069	2519,829	19,609	19,726	11,963	10,513	8,614	21	952,565	24,414	2103,556	0	200,976	200,976	99,713	0	0	0	0	0	0	0
11:47:16	168,017	2521,509	19,609	19,678	11,973	10,531	8,652	21	952,565	24,414	2103,974	0	200,976	200,976	99,713	0	0	0	0	0	0	0
11:47:16	310,668	2524,616	19,756	19,726	11,982	10,563	8,689	21	952,565	24,414	2104,395	0	200,976	200,976	99,713	0	0	0	0	0	0	0
11:47:16	133,178	2525,947	19,804	19,873	11,987	10,576	8,726	21	952,565	24,414	2104,816	0	200,976	200,976	99,713	0	0	0	0	0	0	0
11:47:16	357,348	2529,521	20	20,166	11,997	10,613	8,763	21	952,565	24,414	2105,241	0	200,976	200,976	99,713	0	0	0	0	0	0	0
11:47:16	-57,202	2528,949	19,853	20,068	12,001	10,607	8,799	21	952,565	24,414	2105,664	0	200,976	200,976	99,713	0	0	0	0	0	0	0
11:47:16	118,286	2530,132	19,804	19,824	12,011	10,619	8,835	21	952,565	24,414	2106,089	0	200,976	200,976	99,713	0	0	0	0	0	0	0
11:47:16	133,251	2531,464	19,853	19,873	12,016	10,633	8,87	21	952,565	24,414	2106,515	0	200,976	200,976	99,713	0	0	0	0	0	0	0
11:47:16	222,021	2533,684	20	20,068	12,02	10,656	8,905	21	952,565	24,414	2106,942	0	200,976	200,976	99,713	0	0	0	0	0	0	0
11:47:16	85,668	2534,541	20	20,068	12,025	10,665	8,94	21	952,565	24,414	2107,369	0	200,976	200,976	99,713	0	0	0	0	0	0	0
11:47:16	84,545	2535,387	20	20,068	12,03	10,674	8,974	21	952,565	24,414	2107,797	0	200,976	200,976	99,713	0	0	0	0	0	0	0
11:47:16	6,567	2535,452	20	20,068	12,03	10,674	9,007	21	952,565	24,414	2108,225	0	200,976	200,976	99,713	0	0	0	0	0	0	0
11:47:16	220,947	2537,662	20,146	20,215	12,034	10,697	9,04	21	952,565	24,414	2108,655	0	200,976	200,976	99,713	0	0	0	0	0	0	0
11:47:16	-58,374	2537,078	20	20,019	12,039	10,691	9,073	21	952,565	24,414	2109,083	0	200,976	200,976	99,713	0	0	0	0	0	0	0
11:47:16	178,735	2538,865	20,097	20,215	12,044	10,709	9,105	21	952,565	24,414	2109,513	0	200,976	200,976	99,713	0	0	0	0	0	0	0
11:47:16	-10,668	2538,759	20	20,068	12,049	10,708	9,136	21	952,565	24,414	2109,942	0	200,976	200,976	99,713	0	0	0	0	0	0	0
11:47:16	84,765	2539,606	20	20,019	12,053	10,717	9,167	21	952,565	24,414	2110,371	0	200,976	200,976	99,713	0	0	0	0	0	0	0
11:47:16	95,288	2540,559	20,097	20,166	12,053	10,727	9,198	21	952,565	24,414	2110,802	0	200,976	200,976	99,713	0	0	0	0	0	0	0
11:47:16	-59,448	2539,965	19,951	19,922	12,058	10,721	9,228	21	952,565	24,414	2111,231	0	200,976	200,976	99,713	0	0	0	0	0	0	0
11:47:16	142,968	2541,394	20,097	20,215	12,058	10,736	9,257	21	952,565	24,414	2111,661	0	200,976	200,976	99,713	0	0	0	0	0	0	0
11:47:16	-142,968	2539,965	19,951	20,019	12,058	10,721	9,286	21	952,565	24,414	2112,09	0	200,976	200,976	99,713	0	0	0	0	0	0	0
11:47:16	-201,342	2537,951	19,658	19,58	12,063	10,7	9,314	21	952,565	24,414	2112,516	0	200,976	200,976	99,713	0	0	0	0	0	0	0
11:47:16	-370,214	2534,249	19,365	18,945	12,058	10,662	9,34	21	952,565	24,414	2112,937	0	200,976	200,976	99,713	0	0	0	0	0	0	0
11:47:16	-523,461	2529,015	18,828	18,31	12,058	10,608	9,365	21	952,565	24,414	2113,353	0	200,976	200,976	99,713	0	0	0	0	0	0	0
11:47:16	-727,905	2521,735	18,34	17,627	12,044	10,533	9,388	21	952,565	24,414	2113,762	0	200,976	200,976	99,713	0	0	0	0	0	0	0
11:47:16	-616,064	2515,575	18,047	17,236	12,025	10,469	9,409	21	952,565	24,414	2114,164	0	200,976	200,976	99,713	0	0	0	0	0	0	0
11:47:16	-696,313	2508,612	17,851	16,894	11,997	10,398	9,428	21	952,565	24,414	2114,558	0	200,976	200,976	99,713	0	0	0	0	0	0	0
11:47:16	-528,515	2503,327	17,998	17,09	11,959	10,343	9,446	21	952,565	24,414	2114,947	0	200,976	200,976	99,713	0	0	0	0	0	0	0
11:47:17	-481,298	2498,514	18,193	17,09	11,921	10,293	9,463	21	952,565	24,414	2115,33	0	200,976	200,976	99,713	0	0	0	0	0	0	0
11:47:17	-947,119	2489,042	17,998	16,748	11,878	10,196	9,477	21	952,565	24,414	2115,704	0	200,976	200,976	99,713	0	0	0	0	0	0	0
11:47:17	-481,542	2484,227	18,193	16,748	11,84	10,146	9,491	21	952,565	24,414	2116,073	0	200,976	200,976	99,713	0	0	0	0	0	0	0
11:47:17	-810,766	2476,119	18,047	16,894	11,803	10,063	9,502	21	952,565	24,414	2116,433	0	200,976	200,976	99,713	0	0	0	0	0	0	0
11:47:17	-959,985	2466,519	17,656	15,82	11,77	9,964	9,511	21	952,565	24,414	2116,783	0	200,976	200,976	99,713	0	0	0	0	0	0	0
11:47:17	-1055,957	2455,96	17,168	15,82	11,737	9,855	9,518	21	952,565	24,414	2117,122	0	200,976	200,976	99,713	0	0	0	0	0	0	0
11:47:17	-675,976	2449,2	17,07	15,869	11,704	9,785	9,523	21	952,565	24,414	2117,455	0	200,976	200,976	99,713	0	0	0	0	0	0	0
11:47:17	-841,162	2440,788	16,875	15,82	11,667	9,698	9,526	21	952,565	24,414	2117,778	0	200,976	200,976	99,713	0	0	0	0	0	0	0
11:47:17	-703,149	2433,757	16,826	15,82	11,63	9,626	9,528	21	952,565	24,414	2118,094	0	200,976	200,976	99,713	0	0	0	0	0	0	0
11:47:17	-488,549	2428,871	17,021	16,015	11,592	9,575	9,529	21	952,565	24,414	2118,405	0	200,976	200,976	99,713	0	0	0	0	0	0	0
11:47:17	-804,76	2420,824	16,875	15,869	11,554	9,493	9,528	21	952,565	24,414	2118,707	0	200,976	200,976	99,713	0	0	0	0	0	0	0
11:47:17	-701,416	2413,81	16,875	15,82	11,515	9,42	9,526	21	952,565	24,414	2119,002	0	200,976	200,976	99,713	0	0	0	0	0	0	0
11:47:17	-606,884	2407,741	16,924	16,015	11,478	9,358	9,523	21	952,565	24,414	2119,291	0	200,976	200,976	99,713	0	0	0	0	0	0	0
11:47:17	-613,378	2401,607	16,875	16,015	11,446	9,294	9,518	21	952,565	24,414	2119,573	0	200,976	200,976	99,713	0	0	0	0	0	0	0
11:47:17	-560,961	2395,997	16,728	15,82	11,422	9,237	9,513	21	952,565	24,414	2119,849	0	200,976	200,976	99,713	0	0	0	0	0	0	0
11:47:17	-850,756	2387,49	16,24	15,674	11,401	9,149	9,506	21	952,565	24,414	2120,117	0	200,976	200,976	99,713	0	0	0	0	0	0	0
11:47:17	-621,777	2381,272	15,947	15,478	11,381	9,085	9,498	21	952,565	24,414	2120,378	0	200,976	200,976	99,713	0	0	0	0	0	0	0
11:47:17	-556,567	2375,706	15,703	15,185	11,363	9,027	9,488	21	952,565	24,414	2120,633	0	200,976	200,976	99,713	0	0	0	0	0	0	0
11:47:17	-665,551	2369,051	15,41	14,843	11,341	8,959	9,478	21	952,565	24,414	2120,882	0	200,976	200,976	99,713	0	0	0	0	0	0	0
11:47:17	-498,388	2364,067	15,263	14,795	11,321	8,907	9,467	21	952,565	24,414	2121,125	0	200,976	200,976	99,713	0	0	0	0	0	0	0
11:47:17	-520,239	2358,865	15,215	14,648	11,294	8,854	9,455	21	952,565	24,414	2121,363	0	200,976	200,976	99,713	0	0	0	0	0	0	0
11:47:17	-430,371	2354,561	15,263	14,843	11,267	8,809	9,442	21,2	952,565	24,414	2121,596	0	200,976	200,976	99,713	0	0	0	0	0	0	0
11:47:17	-415,893	2350,402	15,41	14,843	11,236	8,767	9,429	21,2	952,565	24,414	2121,825	0	200,976	200,976	99,713	0	0	0	0	0	0	0
11:47:17	-424,169	2346,16	15,41	14,99	11,212	8,723	9,415	21,2	952,565	24,414	2122,049	0	200,976	200,976	99,713	0	0	0	0	0	0	0
11:47:17	-529,15	2340,869	15,263	14,843	11,19	8,668	9,4	21,2	952,565	24,414	2122,268	0	200,976	200,976	99,713	0	0	0	0	0	0	0
11:47:17	-550,976	2335,359	14,97	14,648	11,174	8,611	9,385	21,2	952,565	24,414	2122,481	0	200,976	200,976	99,713	0	0	0	0	0	0	0
11:47:17	-628,418	2329,075	14,629	14,306	11,157	8,547	9,368	21,2	952,565	24,414	2122,687	0	200,976	200,976	99,713	0	0	0	0	0	0	0
11:47:17	-600,146	2323,073	14,287	13,867	11,142	8,485	9,351	21,2	952,565	24,414	2122,888	0	200,976	200,976	99,713	0	0	0	0	0	0	0
11:47:17	-392,48	2319,149	14,14	13,623	11,127	8,444	9,333	21,2	952,565	24,414	2123,084	0	200,976	200,976	99,713	0	0	0	0	0	0	0
11:47:17	-463,525	2314,513	13,994	13,427	11,109	8,397	9,315	21,2	952,565	24,414	2123,275	0	200,976	200,976	99,713	0	0	0	0	0	0	0
11:47:17	-402,001	2310,493	13,994	13,379	11,086	8,355	9,296	21,2	952,565	24,414	2123,462	0	200,976	200,976	99,713	0	0	0	0	0	0	0
11:47:17	-334,082	2307,152	14,092	13,574	11,062	8,321	9,277	21,2	952,565	24,414	2123,646	0	202,338	202,338	99,719	0	0	0	0	0	0	0
11:47:17	-198,266	2305,17	14,238	13,72	11,043	8,3	9,258	21,2	952,565	24,414	2123,828	0	202,338	202,338	99,719	0	0	0	0	0	0	0
11:47:17	-411,816	2301,052	14,238	13,72	11,02	8,258	9,238	21,2	952,565	24,414	2124,005	0	202,338	202,338	99,719	0	0	0	0	0	0	0
11:47:17	-333,056	2297,721	14,238	13,769	11,001	8,223	9,218	21,2	952,565	24,414	2124,178	0	202,338	202,338	99,719	0	0	0	0	0	0	0
11:47:17	-472,973	2292,991	14,092	13,525	10,982	8,175	9,198	21,2	952,565	24,414	2124,347	0	202,338	202,338	99,719	0	0	0	0	0	0	0
11:47:17	-432,934	2288,662	13,896	13,427	10,968	8,13	9,177	21,2	952,565	24,414	2124,511	0	202,338	202,338	99,719	0	0	0	0	0	0	0
11:47:17	-482,128	2283,841	13,652	13,232	10,954	8,08	9,155	21,2	952,565	24,414	2124,671	0	202,338	202,338	99,719	0	0	0	0	0	0	0
11:47:17	-488,159	2278,959	13,31	12,988	10,944	8,03	9,133	21,2	952,565	24,414	2124,825	0	202,338	202,338	99,719	0	0	0	0	0	0	0
11:47:17	-295,971	2275,999	13,261	13,037	10,93	7,999	9,111	21,2	952,565	24,414	2124,976	0	202,338	202,338	99,719	0	0	0	0	0	0	0
11:47:17	-287,646	2273,123	13,31	13,037	10,911	7,97	9,089	21,2	952,565	24,414	2125,124	0	202,338	202,338	99,719	0	0	0	0	0	0	0
11:47:17	-240,502	2270,718	13,408	13,183	10,892	7,945	9,066	21,2	952,565	24,414	2125,27	0	202,338	202,338	99,719	0	0	0	0	0	0	0
11:47:17	-286,669	2267,851	13,457	13,232	10,873	7,915	9,044	21,2	952,565	24,414	2125,412	0	202,338	202,338	99,719	0	0	0	0	0	0	0
11:47:17	-284,375	2265,007	13,506	13,379	10,855	7,886	9,021	21,2	952,565	24,414	2125,552	0	202,338	202,338	99,719	0	0	0	0	0	0	0
11:47:17	-237,451	2262,633	13,603	13,33	10,836	7,862	8,998	21,2	952,565	24,414	2125,689	0	202,338	202,338	99,719	0	0	0	0	0	0	0
11:47:17	-332,836	2259,305	13,603	13,379	10,817	7,827	8,975	21,2	952,565	24,414	2125,823	0	202,338	202,338	99,719	0	0	0	0	0	0	0
11:47:17	-386,01	2255,444	13,457	13,232	10,803	7,788	8,952	21,2	952,565	24,414	2125,952	0	202,338	202,338	99,719	0	0	0	0	0	0	0
11:47:17	-386,938	2251,575	13,31	13,183	10,789	7,748	8,928	21,2	952,565	24,414	2126,078	0	202,338	202,338	99,719	0	0	0	0	0	0	0
11:47:17	-306,03	2248,515	13,164	12,841	10,779	7,716	8,905	21,2	952,565	24,414	2126,2	0	202,338	202,338	99,719	0	0	0	0	0	0	0
11:47:17	-429,565	2244,219	12,968	12,695	10,766	7,672	8,881	21,2	952,565	24,414	2126,318	0	202,338	202,338	99,719	0	0	0	0	0	0	0
11:47:17	-249,755	2241,722	12,968	12,695	10,751	7,646	8,856	21,2	952,565	24,414	2126,434	0	202,338	202,338	99,719	0	0	0	0	0	0	0
11:47:17	-386,547	2237,856	12,822	12,646	10,737	7,606	8,832	21,2	952,565	24,414	2126,545	0	202,338	202,338	99,719	0	0	0	0	0	0	0
11:47:17	-151,269	2236,343	12,92	12,646	10,724	7,591	8,807	21,2	952,565	24,414	2126,655	0	202,338	202,338	99,719	0	0	0	0	0	0	0
11:47:17	-333,691	2233,006	12,92	12,646	10,705	7,556	8,783	21,2	952,565	24,414	2126,761	0	202,338	202,338	99,719	0	0	0	0	0	0	0
11:47:17	-349,145	2229,515	12,822	12,5	10,69	7,52	8,758	21,2	952,565	24,414	2126,864	0	202,338	202,338	99,719	0	0	0	0	0	0	0
11:47:17	-314,233	2226,373	12,822	12,5	10,672	7,488	8,733	21,2	952,565	24,414	2126,963	0	202,338	202,338	99,719	0	0	0	0	0	0	0
11:47:17	-172,924	2224,643	12,92	12,646	10,657	7,47	8,709	21,2	952,565	24,414	2127,061	0	202,338	202,338	99,719	0	0	0	0	0	0	0
11:47:17	-304,736	2221,596	12,92	12,695	10,64	7,439	8,684	21,2	952,565	24,414	2127,156	0	202,338	202,338	99,719	0	0	0	0	0	0	0
11:47:17	-328,564	2218,31	12,822	12,646	10,626	7,405	8,659	21,2	952,565	24,414	2127,247	0	202,338	202,338	99,719	0	0	0	0	0	0	0
11:47:17	-382,861	2214,482	12,675	12,451	10,613	7,365	8,633	21,2	952,565	24,414	2127,334	0	202,338	202,338	99,719	0	0	0	0	0	0	0
11:47:17	-217,016	2212,312	12,627	12,353	10,603	7,343	8,608	21,2	952,565	24,414	2127,419	0	202,338	202,338	99,719	0	0	0	0	0	0	0
11:47:17	-378,442	2208,527	12,48	12,256	10,589	7,304	8,582	21,2	952,565	24,414	2127,5	0	202,338	202,338	99,719	0	0	0	0	0	0	0
11:47:17	-226	2206,267	12,48	12,109	10,576	7,281	8,557	21,2	952,565	24,414	2127,579	0	202,338	202,338	99,719	0	0	0	0	0	0	0
11:47:17	-240,38	2203,863	12,431	12,109	10,565	7,256	8,531	21,2	952,565	24,414	2127,655	0	202,338	202,338	99,719	0	0	0	0	0	0	0
11:47:17	-289,428	2200,969	12,431	12,06	10,549	7,226	8,506	21,2	952,565	24,414	2127,728	0	202,338	202,338	99,719	0	0	0	0	0	0	0
11:47:17	-352,905	2197,44	12,334	12,06	10,534	7,19	8,48	21,2	952,565	24,414	2127,798	0	202,338	202,338	99,719	0	0	0	0	0	0	0
11:47:17	-109,204	2196,348	12,48	12,109	10,52	7,178	8,454	21,2	952,565	24,414	2127,867	0	202,338	202,338	99,719	0	0	0	0	0	0	0
11:47:17	-259,301	2193,755	12,48	12,158	10,505	7,152	8,429	21,2	952,565	24,414	2127,932	0	202,338	202,338	99,719	0	0	0	0	0	0	0
11:47:17	-228,125	2191,474	12,48	12,256	10,492	7,128	8,403	21,2	952,565	24,414	2127,996	0	202,338	202,338	99,719	0	0	0	0	0	0	0
11:47:17	-270,41	2188,77	12,431	12,109	10,48	7,1	8,378	21,2	952,565	24,414	2128,057	0	202,338	202,338	99,719	0	0	0	0	0	0	0
11:47:17	-177,709	2186,993	12,431	12,109	10,47	7,082	8,352	21,2	952,565	24,414	2128,116	0	202,338	202,338	99,719	0	0	0	0	0	0	0
11:47:17	-359,643	2183,396	12,285	11,963	10,457	7,045	8,327	21,2	952,565	24,414	2128,171	0	202,338	202,338	99,719	0	0	0	0	0	0	0
11:47:17	-269,848	2180,698	12,187	11,914	10,447	7,017	8,301	21,2	952,565	24,414	2128,223	0	202,338	202,338	99,719	0	0	0	0	0	0	0
11:47:17	-223,144	2178,466	12,138	11,816	10,437	6,994	8,275	21,2	952,565	24,414	2128,274	0	202,338	202,338	99,719	0	0	0	0	0	0	0
11:47:17	-292,48	2175,541	12,041	11,718	10,425	6,964	8,25	21,2	952,565	24,414	2128,321	0	202,338	202,338	99,719	0	0	0	0	0	0	0
11:47:17	-177,441	2173,767	12,041	11,621	10,415	6,946	8,224	21,2	952,565	24,414	2128,366	0	202,338	202,338	99,719	0	0	0	0	0	0	0
11:47:17	-323,999	2170,527	11,992	11,718	10,399	6,912	8,198	21,2	952,565	24,414	2128,408	0	202,338	202,338	99,719	0	0	0	0	0	0	0
11:47:17	-160,327	2168,924	11,992	11,718	10,39	6,896	8,173	21,2	952,565	24,414	2128,449	0	202,338	202,338	99,719	0	0	0	0	0	0	0
11:47:17	-179,541	2167,128	11,992	11,718	10,38	6,877	8,147	21,2	952,565	24,414	2128,488	0	202,338	202,338	99,719	0	0	0	0	0	0	0
11:47:17	-202,246	2165,106	11,992	11,621	10,369	6,856	8,122	21,2	952,565	24,414	2128,524	0	202,338	202,338	99,719	0	0	0	0	0	0	0
11:47:17	-386,865	2161,237	11,748	11,523	10,36	6,816	8,097	21,2	952,565	24,414	2128,557	0	202,338	202,338	99,719	0	0	0	0	0	0	0
11:47:17	-269,506	2158,542	11,65	11,425	10,35	6,789	8,071	21,2	952,565	24,414	2128,587	0	202,338	202,338	99,719	0	0	0	0	0	0	0
11:47:17	-144,506	2157,097	11,601	11,425	10,344	6,774	8,045	21,2	952,565	24,414	2128,615	0	202,338	202,338	99,719	0	0	0	0	0	0	0
11:47:17	-251,098	2154,586	11,504	11,279	10,335	6,748	8,02	21,2	952,565	24,414	2128,641	0	202,338	202,338	99,719	0	0	0	0	0	0	0
11:47:17	-235,058	2152,235	11,406	11,23	10,327	6,724	7,995	21,2	952,565	24,414	2128,664	0	202,338	202,338	99,719	0	0	0	0	0	0	0
11:47:17	-145,092	2150,785	11,406	11,23	10,318	6,709	7,969	21,2	952,565	24,414	2128,687	0	202,338	202,338	99,719	0	0	0	0	0	0	0
11:47:17	-113,916	2149,645	11,406	11,23	10,312	6,697	7,944	21,2	952,565	24,414	2128,708	0	202,338	202,338	99,719	0	0	0	0	0	0	0
11:47:17	-236,035	2147,285	11,308	11,084	10,304	6,673	7,919	21,2	952,565	24,414	2128,726	0	202,338	202,338	99,719	0	0	0	0	0	0	0
11:47:17	-146,142	2145,824	11,308	11,084	10,295	6,657	7,895	21,2	952,565	24,414	2128,743	0	202,338	202,338	99,719	0	0	0	0	0	0	0
11:47:17	-209,887	2143,725	11,259	11,084	10,286	6,636	7,87	21,2	952,565	24,414	2128,758	0	202,338	202,338	99,719	0	0	0	0	0	0	0
11:47:17	-163,378	2142,091	11,259	11,181	10,277	6,619	7,846	21,2	952,565	24,414	2128,771	0	202,338	202,338	99,719	0	0	0	0	0	0	0
11:47:17	-149,292	2140,598	11,259	11,084	10,268	6,604	7,821	21,2	952,565	24,414	2128,783	0	202,338	202,338	99,719	0	0	0	0	0	0	0
11:47:17	-174,658	2138,851	11,162	11,084	10,264	6,586	7,797	21,2	952,565	24,414	2128,793	0	202,338	202,338	99,719	0	0	0	0	0	0	0
11:47:17	-196,948	2136,882	11,113	11,035	10,255	6,565	7,773	21,2	952,565	24,414	2128,801	0	202,338	202,338	99,719	0	0	0	0	0	0	0
11:47:17	-174,584	2135,136	11,015	10,888	10,25	6,547	7,749	21,2	952,565	24,414	2128,808	0	202,338	202,338	99,719	0	0	0	0	0	0	0
11:47:17	-114,062	2133,995	10,966	10,84	10,246	6,536	7,725	21,2	952,565	24,414	2128,813	0	202,338	202,338	99,719	0	0	0	0	0	0	0
11:47:17	-129,15	2132,704	10,918	10,742	10,242	6,522	7,701	21,2	952,565	24,414	2128,817	0	202,338	202,338	99,719	0	0	0	0	0	0	0
11:47:17	-174,487	2130,959	10,82	10,693	10,237	6,504	7,678	21,2	952,565	24,414	2128,819	0	202,338	202,338	99,719	0	0	0	0	0	0	0
11:47:17	-83,959	2130,119	10,82	10,693	10,232	6,496	7,655	21,2	952,565	24,414	2128,82	0	202,338	202,338	99,719	0	0	0	0	0	0	0
11:47:17	-50,952	2129,61	10,918	10,693	10,224	6,49	7,632	21,2	952,565	24,414	2128,821	0	202,338	202,338	99,719	0	0	0	0	0	0	0
11:47:17	-84,814	2128,762	10,918	10,693	10,219	6,482	7,609	21,2	952,565	24,414	2128,762	0	202,338	202,338	99,719	0	0	0	0	0	0	0
11:47:18	-86,083	2127,901	10,918	10,693	10,214	6,473	7,587	21,2	952,565	24,414	2127,901	0	202,338	202,338	99,719	0	0	0	0	0	0	0
11:47:18	-175,512	2126,146	10,82	10,595	10,209	6,455	7,565	21,2	952,565	24,414	2126,146	0	202,338	202,338	99,719	0	0	0	0	0	0	0
11:47:18	-86,938	2125,276	10,82	10,595	10,204	6,446	7,543	21,2	952,565	24,414	2125,276	0	202,338	202,338	99,719	0	0	0	0	0	0	0
11:47:18	18,701	2125,463	10,918	10,595	10,2	6,448	7,521	21,2	952,565	24,414	2125,277	0	202,338	202,338	99,719	0	0	0	0	0	0	0
11:47:18	-176,562	2123,698	10,82	10,595	10,195	6,429	7,5	21,2	952,565	24,414	2123,698	0	202,338	202,338	99,719	0	0	0	0	0	0	0
11:47:18	-210,253	2121,595	10,673	10,498	10,191	6,408	7,479	21,2	952,565	24,414	2121,595	0	202,338	202,338	99,719	0	0	0	0	0	0	0
11:47:18	16,625	2121,762	10,771	10,547	10,187	6,409	7,458	21,2	952,565	24,414	2121,595	0	202,338	202,338	99,719	0	0	0	0	0	0	0
11:47:18	-74,096	2121,021	10,771	10,595	10,183	6,402	7,437	21,2	952,565	24,414	2121,021	0	202,338	202,338	99,719	0	0	0	0	0	0	0
11:47:18	-147,753	2119,543	10,625	10,547	10,182	6,387	7,416	21,2	952,565	24,414	2119,543	0	202,338	202,338	99,719	0	0	0	0	0	0	0
11:47:18	-86,914	2118,674	10,625	10,547	10,177	6,378	7,396	21,2	952,565	24,414	2118,674	0	202,338	202,338	99,719	0	0	0	0	0	0	0
11:47:18	-76,367	2117,91	10,625	10,595	10,173	6,37	7,376	21,2	952,565	24,414	2117,91	0	202,338	202,338	99,719	0	0	0	0	0	0	0
11:47:18	-41,625	2117,494	10,673	10,595	10,168	6,365	7,356	21,2	952,565	24,414	2117,494	0	202,338	202,338	99,719	0	0	0	0	0	0	0
11:47:18	-76,147	2116,733	10,673	10,693	10,164	6,358	7,336	21,2	952,565	24,414	2116,733	0	202,338	202,338	99,719	0	0	0	0	0	0	0
11:47:18	-99,975	2115,733	10,673	10,693	10,158	6,347	7,317	21,2	952,565	24,414	2115,733	0	202,338	202,338	99,719	0	0	0	0	0	0	0
11:47:18	-76,147	2114,971	10,673	10,595	10,154	6,339	7,298	21,2	952,565	24,414	2114,971	0	202,338	202,338	99,719	0	0	0	0	0	0	0
11:47:18	-45,288	2114,518	10,625	10,595	10,154	6,335	7,279	21,2	952,565	24,414	2114,518	0	202,338	202,338	99,719	0	0	0	0	0	0	0
11:47:18	-90,551	2113,613	10,527	10,498	10,154	6,325	7,26	21,2	952,565	24,414	2113,613	0	202,338	202,338	99,719	0	0	0	0	0	0	0
11:47:18	-167,993	2111,933	10,429	10,351	10,149	6,308	7,242	21,2	952,565	24,414	2111,933	0	202,338	202,338	99,719	0	0	0	0	0	0	0
11:47:18	0	2111,933	10,429	10,351	10,149	6,308	7,223	21,2	952,565	24,414	2111,933	0	202,338	202,338	99,719	0	0	0	0	0	0	0
11:47:18	-11,743	2111,816	10,429	10,351	10,149	6,307	7,205	21,2	952,565	24,414	2111,816	0	202,338	202,338	99,719	0	0	0	0	0	0	0
11:47:18	-76,171	2111,054	10,429	10,302	10,144	6,299	7,188	21,1	952,565	24,414	2111,054	0	202,338	202,338	99,719	0	0	0	0	0	0	0
11:47:18	-34,252	2110,711	10,478	10,4	10,14	6,295	7,17	21,1	952,565	24,414	2110,711	0	202,338	202,338	99,719	0	0	0	0	0	0	0
11:47:18	-43,92	2110,272	10,527	10,498	10,135	6,291	7,153	21,1	952,565	24,414	2110,272	0	202,338	202,338	99,719	0	0	0	0	0	0	0
11:47:18	-78,32	2109,489	10,527	10,498	10,13	6,283	7,136	21,1	952,565	24,414	2109,489	0	202,338	202,338	99,719	0	0	0	0	0	0	0
11:47:18	-78,442	2108,704	10,527	10,4	10,126	6,275	7,119	21,1	952,565	24,414	2108,704	0	202,338	202,338	99,719	0	0	0	0	0	0	0
11:47:18	-45,263	2108,252	10,478	10,351	10,126	6,27	7,102	21,1	952,565	24,414	2108,252	0	202,338	202,338	99,719	0	0	0	0	0	0	0
11:47:18	-45,239	2107,799	10,429	10,302	10,126	6,265	7,086	21,1	952,565	24,414	2107,799	0	202,338	202,338	99,719	0	0	0	0	0	0	0
11:47:18	0	2107,799	10,429	10,351	10,126	6,265	7,07	21,1	952,565	24,414	2107,799	0	202,338	202,338	99,719	0	0	0	0	0	0	0
11:47:18	-78,271	2107,017	10,429	10,351	10,121	6,257	7,054	21,1	952,565	24,414	2107,017	0	202,338	202,338	99,719	0	0	0	0	0	0	0
11:47:18	-34,277	2106,674	10,478	10,351	10,117	6,254	7,038	21,1	952,565	24,414	2106,674	0	202,338	202,338	99,719	0	0	0	0	0	0	0
11:47:18	-9,667	2106,577	10,478	10,4	10,116	6,253	7,023	21,1	952,565	24,414	2106,577	0	201,279	201,279	99,714	0	0	0	0	0	0	0
11:47:18	-116,113	2105,416	10,429	10,351	10,112	6,241	7,007	21,1	952,565	24,414	2105,416	0	201,279	201,279	99,714	0	0	0	0	0	0	0
11:47:18	-9,692	2105,319	10,429	10,351	10,112	6,24	6,992	21,1	952,565	24,414	2105,319	0	201,279	201,279	99,714	0	0	0	0	0	0	0
11:47:18	-80,419	2104,515	10,429	10,351	10,107	6,232	6,977	21,1	952,565	24,414	2104,515	0	201,279	201,279	99,714	0	0	0	0	0	0	0
11:47:18	-70,849	2103,807	10,429	10,351	10,103	6,224	6,963	21,1	952,565	24,414	2103,807	0	201,279	201,279	99,714	0	0	0	0	0	0	0
11:47:18	35,546	2104,162	10,478	10,4	10,102	6,228	6,948	21,1	952,565	24,414	2103,807	0	201,279	201,279	99,714	0	0	0	0	0	0	0
11:47:18	-135,668	2102,805	10,332	10,205	10,102	6,214	6,934	21,1	952,565	24,414	2102,805	0	201,279	201,279	99,714	0	0	0	0	0	0	0
11:47:18	18,481	2102,99	10,429	10,302	10,098	6,216	6,92	21,1	952,565	24,414	2102,805	0	201,279	201,279	99,714	0	0	0	0	0	0	0
11:47:18	35,546	2103,346	10,478	10,351	10,098	6,22	6,906	21,1	952,565	24,414	2102,806	0	201,279	201,279	99,714	0	0	0	0	0	0	0
11:47:18	-53,833	2102,807	10,429	10,205	10,097	6,214	6,893	21,1	952,565	24,414	2102,805	0	201,279	201,279	99,714	0	0	0	0	0	0	0
11:47:18	-71,948	2102,088	10,429	10,351	10,093	6,207	6,879	21,1	952,565	24,414	2102,088	0	201,279	201,279	99,714	0	0	0	0	0	0	0
11:47:18	0	2102,088	10,429	10,205	10,093	6,207	6,866	21,1	952,565	24,414	2102,088	0	201,279	201,279	99,714	0	0	0	0	0	0	0
11:47:18	-100,073	2101,087	10,332	10,205	10,093	6,196	6,853	21,1	952,565	24,414	2101,087	0	201,279	201,279	99,714	0	0	0	0	0	0	0
11:47:18	-72,998	2100,357	10,332	10,205	10,089	6,189	6,84	21,1	952,565	24,414	2100,357	0	201,279	201,279	99,714	0	0	0	0	0	0	0
11:47:18	81,787	2101,175	10,429	10,302	10,088	6,197	6,827	21,1	952,565	24,414	2100,358	0	201,279	201,279	99,714	0	0	0	0	0	0	0
11:47:18	-73,022	2100,445	10,429	10,302	10,084	6,19	6,815	21,1	952,565	24,414	2100,358	0	201,279	201,279	99,714	0	0	0	0	0	0	0
11:47:18	-37,451	2100,07	10,478	10,351	10,079	6,186	6,802	21,1	952,565	24,414	2100,07	0	201,279	201,279	99,714	0	0	0	0	0	0	0
11:47:18	-9,667	2099,974	10,478	10,4	10,079	6,185	6,79	21,1	952,565	24,414	2099,974	0	201,279	201,279	99,714	0	0	0	0	0	0	0
11:47:18	-82,69	2099,147	10,478	10,351	10,074	6,176	6,778	21,1	952,565	24,414	2099,147	0	201,279	201,279	99,714	0	0	0	0	0	0	0
11:47:18	-45,19	2098,695	10,429	10,351	10,074	6,172	6,766	21,1	952,565	24,414	2098,695	0	201,279	201,279	99,714	0	0	0	0	0	0	0
11:47:18	-74,072	2097,954	10,429	10,351	10,07	6,164	6,754	21,1	952,565	24,414	2097,954	0	201,279	201,279	99,714	0	0	0	0	0	0	0
11:47:18	-98,974	2096,964	10,332	10,351	10,069	6,154	6,743	21,1	952,565	24,414	2096,964	0	201,279	201,279	99,714	0	0	0	0	0	0	0
11:47:18	0	2096,964	10,332	10,205	10,069	6,154	6,731	21,1	952,565	24,414	2096,964	0	201,279	201,279	99,714	0	0	0	0	0	0	0
11:47:18	-45,166	2096,513	10,283	10,205	10,069	6,149	6,72	21,1	952,565	24,414	2096,513	0	201,279	201,279	99,714	0	0	0	0	0	0	0
11:47:18	-90,356	2095,609	10,185	10,156	10,069	6,14	6,708	21,1	952,565	24,414	2095,609	0	201,279	201,279	99,714	0	0	0	0	0	0	0
11:47:18	-45,19	2095,157	10,136	10,156	10,069	6,135	6,697	21,1	952,565	24,414	2095,157	0	201,279	201,279	99,714	0	0	0	0	0	0	0
11:47:18	-28,857	2094,868	10,185	10,156	10,065	6,132	6,686	21,1	952,565	24,414	2094,868	0	201,279	201,279	99,714	0	0	0	0	0	0	0
11:47:18	-8,447	2094,784	10,185	10,156	10,065	6,131	6,675	21,1	952,565	24,414	2094,784	0	201,279	201,279	99,714	0	0	0	0	0	0	0
11:47:18	-45,166	2094,332	10,136	10,058	10,065	6,127	6,664	21,1	952,565	24,414	2094,332	0	201,279	201,279	99,714	0	0	0	0	0	0	0
11:47:18	-30,102	2094,031	10,185	10,058	10,06	6,124	6,654	21,1	952,565	24,414	2094,031	0	201,279	201,279	99,714	0	0	0	0	0	0	0
11:47:18	82,958	2094,861	10,283	10,156	10,06	6,132	6,644	21,1	952,565	24,414	2094,032	0	201,279	201,279	99,714	0	0	0	0	0	0	0
11:47:18	-167,724	2093,184	10,185	10,058	10,055	6,115	6,633	21,1	952,565	24,414	2093,184	0	201,279	201,279	99,714	0	0	0	0	0	0	0
11:47:18	82,763	2094,011	10,283	10,156	10,055	6,123	6,623	21,1	952,565	24,414	2093,184	0	201,279	201,279	99,714	0	0	0	0	0	0	0
11:47:18	-166,479	2092,346	10,185	10,156	10,051	6,106	6,613	21,1	952,565	24,414	2092,346	0	201,279	201,279	99,714	0	0	0	0	0	0	0
11:47:18	90,307	2093,25	10,283	10,205	10,051	6,115	6,603	21,1	952,565	24,414	2092,347	0	201,279	201,279	99,714	0	0	0	0	0	0	0
11:47:18	-97,851	2092,271	10,185	10,156	10,05	6,105	6,594	21,1	952,565	24,414	2092,271	0	201,279	201,279	99,714	0	0	0	0	0	0	0
11:47:18	-45,166	2091,819	10,136	10,009	10,05	6,101	6,584	21,1	952,565	24,414	2091,819	0	201,279	201,279	99,714	0	0	0	0	0	0	0
11:47:18	45,166	2092,271	10,185	10,058	10,05	6,105	6,574	21,1	952,565	24,414	2091,82	0	201,279	201,279	99,714	0	0	0	0	0	0	0
11:47:18	-45,166	2091,819	10,136	10,058	10,05	6,101	6,565	21,1	952,565	24,414	2091,819	0	201,279	201,279	99,714	0	0	0	0	0	0	0
11:47:18	-90,307	2090,916	10,039	10,009	10,05	6,091	6,556	21,1	952,565	24,414	2090,916	0	201,279	201,279	99,714	0	0	0	0	0	0	0
11:47:18	13,085	2091,047	10,136	10,009	10,046	6,093	6,547	21,1	952,565	24,414	2090,917	0	201,279	201,279	99,714	0	0	0	0	0	0	0
11:47:18	-7,543	2090,972	10,136	10,009	10,045	6,092	6,538	21,1	952,565	24,414	2090,917	0	201,279	201,279	99,714	0	0	0	0	0	0	0
11:47:18	0	2090,972	10,136	10,058	10,045	6,092	6,529	21,1	952,565	24,414	2090,917	0	201,279	201,279	99,714	0	0	0	0	0	0	0
11:47:18	-32,055	2090,651	10,185	10,009	10,041	6,089	6,521	21,1	952,565	24,414	2090,651	0	201,279	201,279	99,714	0	0	0	0	0	0	0
11:47:18	-51,684	2090,134	10,136	10,058	10,041	6,083	6,512	21,1	952,565	24,414	2090,134	0	201,279	201,279	99,714	0	0	0	0	0	0	0
11:47:18	-32,006	2089,814	10,185	10,058	10,036	6,08	6,503	21,1	952,565	24,414	2089,814	0	201,279	201,279	99,714	0	0	0	0	0	0	0
11:47:18	0	2089,814	10,185	10,156	10,036	6,08	6,495	21,1	952,565	24,414	2089,814	0	201,279	201,279	99,714	0	0	0	0	0	0	0
11:47:18	0	2089,814	10,185	10,156	10,036	6,08	6,487	21,1	952,565	24,414	2089,814	0	201,279	201,279	99,714	0	0	0	0	0	0	0
11:47:18	-86,01	2088,954	10,185	10,058	10,031	6,071	6,479	21,1	952,565	24,414	2088,954	0	201,279	201,279	99,714	0	0	0	0	0	0	0
11:47:18	0	2088,954	10,185	10,058	10,031	6,071	6,471	21,1	952,565	24,414	2088,954	0	201,279	201,279	99,714	0	0	0	0	0	0	0
11:47:18	90,283	2089,857	10,283	10,156	10,031	6,081	6,463	21,1	952,565	24,414	2088,955	0	201,279	201,279	99,714	0	0	0	0	0	0	0
11:47:18	-168,53	2088,172	10,185	10,156	10,027	6,063	6,455	21,1	952,565	24,414	2088,172	0	201,279	201,279	99,714	0	0	0	0	0	0	0
11:47:18	0	2088,172	10,185	10,058	10,027	6,063	6,448	21,1	952,565	24,414	2088,172	0	201,279	201,279	99,714	0	0	0	0	0	0	0
11:47:18	-51,66	2087,655	10,136	10,058	10,027	6,058	6,44	21,1	952,565	24,414	2087,655	0	201,279	201,279	99,714	0	0	0	0	0	0	0
11:47:18	0	2087,655	10,136	10,009	10,027	6,058	6,433	21,1	952,565	24,414	2087,655	0	201,279	201,279	99,714	0	0	0	0	0	0	0
11:47:18	-169,726	2085,958	10,039	10,009	10,022	6,04	6,425	21,1	952,565	24,414	2085,958	0	201,279	201,279	99,714	0	0	0	0	0	0	0
11:47:18	0	2085,958	10,039	10,009	10,022	6,04	6,417	21,1	952,565	24,414	2085,958	0	201,279	201,279	99,714	0	0	0	0	0	0	0
11:47:18	-5,297	2085,905	10,039	9,961	10,022	6,04	6,41	21,1	952,565	24,414	2085,905	0	201,279	201,279	99,714	0	0	0	0	0	0	0
11:47:18	0	2085,905	10,039	10,009	10,022	6,04	6,403	21,1	952,565	24,414	2085,905	0	201,279	201,279	99,714	0	0	0	0	0	0	0
11:47:18	-80,517	2085,1	10,039	10,009	10,017	6,031	6,395	21,1	952,565	24,414	2085,1	0	201,279	201,279	99,714	0	0	0	0	0	0	0
11:47:18	0	2085,1	10,039	9,961	10,017	6,031	6,388	21,1	952,565	24,414	2085,1	0	201,279	201,279	99,714	0	0	0	0	0	0	0
11:47:18	0	2085,1	10,039	10,009	10,017	6,031	6,381	21,1	952,565	24,414	2085,1	0	201,279	201,279	99,714	0	0	0	0	0	0	0
11:47:18	90,234	2086,002	10,136	10,009	10,017	6,041	6,375	21,1	952,565	24,414	2085,101	0	201,279	201,279	99,714	0	0	0	0	0	0	0
11:47:18	95,776	2086,96	10,332	10,351	10,012	6,051	6,368	21,1	952,565	24,414	2085,103	0	201,279	201,279	99,714	0	0	0	0	0	0	0
11:47:18	180,566	2088,765	10,527	10,547	10,012	6,069	6,362	21,1	952,565	24,414	2085,106	0	201,279	201,279	99,714	0	0	0	0	0	0	0
11:47:18	310,595	2091,871	10,771	10,84	10,017	6,101	6,357	21,1	952,565	24,414	2085,113	0	201,279	201,279	99,714	0	0	0	0	0	0	0
11:47:18	402,197	2095,893	11,113	11,23	10,022	6,143	6,353	21,1	952,565	24,414	2085,124	0	201,279	201,279	99,714	0	0	0	0	0	0	0
11:47:18	431,323	2100,207	11,308	11,523	10,036	6,187	6,35	21,1	952,565	24,414	2085,139	0	201,279	201,279	99,714	0	0	0	0	0	0	0
11:47:18	517,48	2105,381	11,601	11,816	10,05	6,241	6,348	21,1	952,565	24,414	2085,159	0	201,279	201,279	99,714	0	0	0	0	0	0	0
11:47:19	560,717	2110,989	11,845	12,109	10,069	6,298	6,347	21,1	952,565	24,414	2085,185	0	201,279	201,279	99,714	0	0	0	0	0	0	0
11:47:19	558,544	2116,574	11,992	12,353	10,093	6,356	6,347	21,1	952,565	24,414	2085,217	0	201,279	201,279	99,714	0	0	0	0	0	0	0
11:47:19	539,038	2121,964	12,041	12,5	10,121	6,412	6,348	21,1	952,565	24,414	2085,253	0	201,279	201,279	99,714	0	0	0	0	0	0	0
11:47:19	660,791	2128,572	12,138	12,646	10,154	6,48	6,351	21,1	952,565	24,414	2085,297	0	201,279	201,279	99,714	0	0	0	0	0	0	0
11:47:19	589,282	2134,465	12,138	12,841	10,187	6,54	6,354	21,1	952,565	24,414	2085,346	0	201,279	201,279	99,714	0	0	0	0	0	0	0
11:47:19	771,948	2142,185	12,285	13,183	10,223	6,62	6,36	21,1	952,565	24,414	2085,403	0	201,279	201,279	99,714	0	0	0	0	0	0	0
11:47:19	779,809	2149,983	12,431	13,232	10,26	6,7	6,366	21,1	952,565	24,414	2085,468	0	201,279	201,279	99,714	0	0	0	0	0	0	0
11:47:19	721,606	2157,199	12,529	13,379	10,295	6,775	6,374	21,1	952,565	24,414	2085,539	0	201,279	201,279	99,714	0	0	0	0	0	0	0
11:47:19	887,89	2166,078	12,822	13,769	10,33	6,866	6,384	21,1	952,565	24,414	2085,62	0	201,279	201,279	99,714	0	0	0	0	0	0	0
11:47:19	819,897	2174,277	13,164	13,965	10,359	6,951	6,395	21,1	952,565	24,414	2085,709	0	201,279	201,279	99,714	0	0	0	0	0	0	0
11:47:19	971,093	2183,988	13,603	14,599	10,39	7,051	6,408	21,1	952,565	24,414	2085,807	0	201,279	201,279	99,714	0	0	0	0	0	0	0
11:47:19	800,17	2191,989	13,799	14,599	10,425	7,133	6,422	21,1	952,565	24,414	2085,913	0	201,279	201,279	99,714	0	0	0	0	0	0	0
11:47:19	941,21	2201,401	14,14	14,99	10,461	7,23	6,438	21,1	952,565	24,414	2086,028	0	201,279	201,279	99,714	0	0	0	0	0	0	0
11:47:19	938,378	2210,785	14,384	15,283	10,501	7,327	6,455	21,1	952,565	24,414	2086,153	0	201,279	201,279	99,714	0	0	0	0	0	0	0
11:47:19	632,055	2217,106	14,238	15,332	10,544	7,392	6,474	21,1	952,565	24,414	2086,284	0	201,279	201,279	99,714	0	0	0	0	0	0	0
11:47:19	714,355	2224,249	14,14	15,185	10,59	7,466	6,493	21,1	952,565	24,414	2086,422	0	201,279	201,279	99,714	0	0	0	0	0	0	0
11:47:19	812,06	2232,37	14,238	15,088	10,631	7,55	6,514	21,1	952,565	24,414	2086,568	0	201,279	201,279	99,714	0	0	0	0	0	0	0
11:47:19	723,12	2239,601	14,238	15,136	10,672	7,624	6,536	21,1	952,565	24,414	2086,721	0	201,279	201,279	99,714	0	0	0	0	0	0	0
11:47:19	776,001	2247,361	14,433	15,332	10,705	7,704	6,559	21,1	952,565	24,414	2086,882	0	201,279	201,279	99,714	0	0	0	0	0	0	0
11:47:19	1120,678	2258,568	14,922	15,869	10,742	7,82	6,583	21,1	952,565	24,414	2087,054	0	201,279	201,279	99,714	0	0	0	0	0	0	0
11:47:19	682,959	2265,398	15,117	15,967	10,771	7,89	6,609	21,1	952,565	24,414	2087,232	0	201,279	201,279	99,714	0	0	0	0	0	0	0
11:47:19	854,272	2273,94	15,41	16,211	10,803	7,978	6,636	21	952,565	24,414	2087,419	0	201,279	201,279	99,714	0	0	0	0	0	0	0
11:47:19	716,186	2281,102	15,556	16,357	10,836	8,052	6,664	21	952,565	24,414	2087,612	0	201,279	201,279	99,714	0	0	0	0	0	0	0
11:47:19	707,836	2288,181	15,605	16,357	10,873	8,125	6,692	21	952,565	24,414	2087,813	0	201,279	201,279	99,714	0	0	0	0	0	0	0
11:47:19	612,329	2294,304	15,459	16,357	10,916	8,188	6,722	21	952,565	24,414	2088,019	0	201,279	201,279	99,714	0	0	0	0	0	0	0
11:47:19	668,066	2300,984	15,459	16,308	10,954	8,257	6,752	21	952,565	24,414	2088,232	0	201,279	201,279	99,714	0	0	0	0	0	0	0
11:47:19	701,562	2308	15,41	16,308	10,996	8,329	6,783	21	952,565	24,414	2088,451	0	201,279	201,279	99,714	0	0	0	0	0	0	0
11:47:19	808,325	2316,083	15,556	16,308	11,034	8,413	6,815	21	952,565	24,414	2088,679	0	201,279	201,279	99,714	0	0	0	0	0	0	0
11:47:19	767,651	2323,76	15,752	16,504	11,067	8,492	6,848	21	952,565	24,414	2088,914	0	201,279	201,279	99,714	0	0	0	0	0	0	0
11:47:19	679,126	2330,551	15,849	16,699	11,1	8,562	6,881	21	952,565	24,414	2089,156	0	201,279	201,279	99,714	0	0	0	0	0	0	0
11:47:19	945,678	2340,008	16,24	17,041	11,132	8,659	6,916	21	952,565	24,414	2089,407	0	201,279	201,279	99,714	0	0	0	0	0	0	0
11:47:19	850,439	2348,512	16,679	17,285	11,157	8,747	6,952	21	952,565	24,414	2089,666	0	200,976	200,976	99,713	0	0	0	0	0	0	0
11:47:19	639,013	2354,902	16,826	17,48	11,185	8,813	6,988	21	952,565	24,414	2089,931	0	200,976	200,976	99,713	0	0	0	0	0	0	0
11:47:19	669,555	2361,598	16,924	17,578	11,217	8,882	7,026	21	952,565	24,414	2090,203	0	200,976	200,976	99,713	0	0	0	0	0	0	0
11:47:19	671,63	2368,314	17,021	17,627	11,25	8,951	7,063	21	952,565	24,414	2090,481	0	200,976	200,976	99,713	0	0	0	0	0	0	0
11:47:19	775,903	2376,073	17,168	17,773	11,286	9,031	7,102	21	952,565	24,414	2090,767	0	200,976	200,976	99,713	0	0	0	0	0	0	0
11:47:19	697,094	2383,044	17,314	17,822	11,317	9,103	7,141	21	952,565	24,414	2091,059	0	200,976	200,976	99,713	0	0	0	0	0	0	0
11:47:19	562,988	2388,674	17,412	17,969	11,344	9,161	7,181	21	952,565	24,414	2091,356	0	200,976	200,976	99,713	0	0	0	0	0	0	0
11:47:19	717,626	2395,85	17,656	18,115	11,371	9,235	7,221	21	952,565	24,414	2091,661	0	200,976	200,976	99,713	0	0	0	0	0	0	0
11:47:19	696,557	2402,816	17,9	18,359	11,397	9,307	7,262	21	952,565	24,414	2091,972	0	200,976	200,976	99,713	0	0	0	0	0	0	0
11:47:19	556,909	2408,385	17,998	18,31	11,423	9,364	7,303	21	952,565	24,414	2092,289	0	200,976	200,976	99,713	0	0	0	0	0	0	0
11:47:19	529,565	2413,681	18,047	18,506	11,45	9,419	7,345	21	952,565	24,414	2092,61	0	200,976	200,976	99,713	0	0	0	0	0	0	0
11:47:19	687,841	2420,559	18,34	18,799	11,473	9,49	7,387	21	952,565	24,414	2092,938	0	200,976	200,976	99,713	0	0	0	0	0	0	0
11:47:19	407,006	2424,629	18,34	18,847	11,496	9,532	7,429	21	952,565	24,414	2093,27	0	200,976	200,976	99,713	0	0	0	0	0	0	0
11:47:19	476,171	2429,391	18,34	18,701	11,523	9,581	7,471	21	952,565	24,414	2093,606	0	200,976	200,976	99,713	0	0	0	0	0	0	0
11:47:19	478,076	2434,172	18,388	18,652	11,547	9,63	7,513	21	952,565	24,414	2093,946	0	200,976	200,976	99,713	0	0	0	0	0	0	0
11:47:19	461,132	2438,783	18,388	18,603	11,573	9,678	7,556	21	952,565	24,414	2094,291	0	200,976	200,976	99,713	0	0	0	0	0	0	0
11:47:19	447,021	2443,253	18,486	18,847	11,593	9,724	7,598	21	952,565	24,414	2094,64	0	200,976	200,976	99,713	0	0	0	0	0	0	0
11:47:19	545,336	2448,707	18,633	18,847	11,616	9,78	7,641	21	952,565	24,414	2094,994	0	200,976	200,976	99,713	0	0	0	0	0	0	0
11:47:19	380,664	2452,513	18,681	18,945	11,635	9,819	7,684	21	952,565	24,414	2095,351	0	200,976	200,976	99,713	0	0	0	0	0	0	0
11:47:19	469,677	2457,21	18,828	18,994	11,653	9,868	7,727	21	952,565	24,414	2095,713	0	200,976	200,976	99,713	0	0	0	0	0	0	0
11:47:19	520,385	2462,414	19,023	19,385	11,672	9,921	7,77	21	952,565	24,414	2096,08	0	200,976	200,976	99,713	0	0	0	0	0	0	0
11:47:19	406,25	2466,476	19,023	19,189	11,695	9,963	7,813	21	952,565	24,414	2096,45	0	200,976	200,976	99,713	0	0	0	0	0	0	0
11:47:19	284,057	2469,317	18,974	19,238	11,714	9,992	7,855	21	952,565	24,414	2096,824	0	200,976	200,976	99,713	0	0	0	0	0	0	0
11:47:19	337,011	2472,687	18,974	19,189	11,733	10,027	7,898	21	952,565	24,414	2097,199	0	200,976	200,976	99,713	0	0	0	0	0	0	0
11:47:19	330,273	2475,99	18,974	19,189	11,751	10,061	7,94	21	952,565	24,414	2097,578	0	200,976	200,976	99,713	0	0	0	0	0	0	0
11:47:19	376,709	2479,757	19,023	19,238	11,77	10,1	7,983	21	952,565	24,414	2097,96	0	200,976	200,976	99,713	0	0	0	0	0	0	0
11:47:19	427,075	2484,028	19,121	19,336	11,789	10,144	8,025	21	952,565	24,414	2098,346	0	200,976	200,976	99,713	0	0	0	0	0	0	0
11:47:19	297,607	2487,004	19,17	19,336	11,803	10,175	8,067	21	952,565	24,414	2098,735	0	200,976	200,976	99,713	0	0	0	0	0	0	0
11:47:19	346,118	2490,465	19,267	19,385	11,817	10,21	8,109	21	952,565	24,414	2099,127	0	200,976	200,976	99,713	0	0	0	0	0	0	0
11:47:19	253,686	2493,002	19,267	19,336	11,831	10,237	8,151	21	952,565	24,414	2099,521	0	200,976	200,976	99,713	0	0	0	0	0	0	0
11:47:19	344,946	2496,451	19,365	19,58	11,845	10,272	8,193	21	952,565	24,414	2099,918	0	200,976	200,976	99,713	0	0	0	0	0	0	0
11:47:19	251,416	2498,965	19,365	19,531	11,859	10,298	8,234	21	952,565	24,414	2100,317	0	200,976	200,976	99,713	0	0	0	0	0	0	0
11:47:19	346,435	2502,43	19,463	19,58	11,874	10,334	8,275	21	952,565	24,414	2100,719	0	200,976	200,976	99,713	0	0	0	0	0	0	0
11:47:19	310,375	2505,534	19,609	19,726	11,883	10,366	8,316	21	952,565	24,414	2101,124	0	200,976	200,976	99,713	0	0	0	0	0	0	0
11:47:19	310,424	2508,638	19,756	19,824	11,892	10,398	8,357	21	952,565	24,414	2101,531	0	200,976	200,976	99,713	0	0	0	0	0	0	0
11:47:19	252,563	2511,163	19,756	19,824	11,907	10,424	8,397	21	952,565	24,414	2101,941	0	200,976	200,976	99,713	0	0	0	0	0	0	0
11:47:19	169,116	2512,855	19,756	19,873	11,916	10,441	8,437	21	952,565	24,414	2102,352	0	200,976	200,976	99,713	0	0	0	0	0	0	0
11:47:19	216,577	2515,02	19,804	19,922	11,926	10,464	8,477	21	952,565	24,414	2102,765	0	200,976	200,976	99,713	0	0	0	0	0	0	0
11:47:19	118,334	2516,204	19,756	19,824	11,935	10,476	8,516	21	952,565	24,414	2103,178	0	200,976	200,976	99,713	0	0	0	0	0	0	0
11:47:19	252,587	2518,73	19,756	19,873	11,949	10,502	8,555	21	952,565	24,414	2103,594	0	200,976	200,976	99,713	0	0	0	0	0	0	0
11:47:19	169,067	2520,42	19,756	19,824	11,959	10,519	8,594	21	952,565	24,414	2104,011	0	200,976	200,976	99,713	0	0	0	0	0	0	0
11:47:19	180,761	2522,228	19,853	19,922	11,964	10,538	8,632	21	952,565	24,414	2104,429	0	200,976	200,976	99,713	0	0	0	0	0	0	0
11:47:19	170,312	2523,931	19,853	20,068	11,973	10,555	8,67	21	952,565	24,414	2104,848	0	200,976	200,976	99,713	0	0	0	0	0	0	0
11:47:19	306,323	2526,994	20	20,166	11,982	10,587	8,707	21	952,565	24,414	2105,27	0	200,976	200,976	99,713	0	0	0	0	0	0	0
11:47:19	-23,339	2526,761	19,804	19,824	11,992	10,585	8,744	21	952,565	24,414	2105,692	0	200,976	200,976	99,713	0	0	0	0	0	0	0
11:47:19	218,798	2528,949	19,853	19,824	12,001	10,607	8,781	21	952,565	24,414	2106,115	0	200,976	200,976	99,713	0	0	0	0	0	0	0
11:47:19	38,208	2529,331	19,804	19,873	12,006	10,611	8,816	21	952,565	24,414	2106,538	0	200,976	200,976	99,713	0	0	0	0	0	0	0
11:47:19	165,722	2530,988	19,804	19,726	12,016	10,628	8,852	21	952,565	24,414	2106,963	0	200,976	200,976	99,713	0	0	0	0	0	0	0
11:47:19	132,348	2532,312	19,853	19,873	12,02	10,642	8,887	21	952,565	24,414	2107,388	0	200,976	200,976	99,713	0	0	0	0	0	0	0
11:47:19	318,188	2535,494	20,097	20,068	12,025	10,675	8,922	21	952,565	24,414	2107,816	0	200,976	200,976	99,713	0	0	0	0	0	0	0
11:47:19	5,493	2535,548	20,097	20,019	12,025	10,675	8,957	21	952,565	24,414	2108,243	0	200,976	200,976	99,713	0	0	0	0	0	0	0
11:47:19	269,628	2538,245	20,293	20,263	12,03	10,703	8,991	21	952,565	24,414	2108,673	0	200,976	200,976	99,713	0	0	0	0	0	0	0
11:47:19	84,643	2539,091	20,293	20,166	12,034	10,712	9,025	21	952,565	24,414	2109,104	0	200,976	200,976	99,713	0	0	0	0	0	0	0
11:47:19	54,174	2539,633	20,342	20,41	12,035	10,717	9,058	21	952,565	24,414	2109,535	0	200,976	200,976	99,713	0	0	0	0	0	0	0
11:47:19	-17,26	2539,46	20,244	20,263	12,039	10,716	9,09	21	952,565	24,414	2109,965	0	200,976	200,976	99,713	0	0	0	0	0	0	0
11:47:19	83,471	2540,295	20,244	20,166	12,044	10,724	9,122	21	952,565	24,414	2110,395	0	200,976	200,976	99,713	0	0	0	0	0	0	0
11:47:19	-58,349	2539,712	20,097	20,166	12,049	10,718	9,154	21	952,565	24,414	2110,824	0	200,976	200,976	99,713	0	0	0	0	0	0	0
11:47:19	-10,522	2539,606	20	20,068	12,053	10,717	9,184	21	952,565	24,414	2111,253	0	200,976	200,976	99,713	0	0	0	0	0	0	0
11:47:19	83,496	2540,441	20	20,019	12,058	10,726	9,214	21	952,565	24,414	2111,682	0	200,976	200,976	99,713	0	0	0	0	0	0	0
11:47:19	-142,944	2539,012	19,853	19,922	12,058	10,711	9,244	21	952,565	24,414	2112,11	0	200,976	200,976	99,713	0	0	0	0	0	0	0
11:47:19	285,913	2541,871	20,146	20,215	12,058	10,74	9,273	21	952,565	24,414	2112,539	0	200,976	200,976	99,713	0	0	0	0	0	0	0
11:47:19	-142,968	2540,441	20	20,019	12,058	10,726	9,302	21	952,565	24,414	2112,967	0	200,976	200,976	99,713	0	0	0	0	0	0	0
11:47:19	-230,81	2538,133	19,756	19,58	12,059	10,702	9,329	21	952,565	24,414	2113,393	0	200,976	200,976	99,713	0	0	0	0	0	0	0
11:47:19	-388,403	2534,249	19,365	18,945	12,058	10,662	9,355	21	952,565	24,414	2113,814	0	200,976	200,976	99,713	0	0	0	0	0	0	0
11:47:19	-531,103	2528,938	18,828	18,31	12,058	10,607	9,38	21	952,565	24,414	2114,229	0	200,976	200,976	99,713	0	0	0	0	0	0	0
11:47:19	-778,393	2521,154	18,193	17,578	12,049	10,527	9,402	21	952,565	24,414	2114,636	0	200,976	200,976	99,713	0	0	0	0	0	0	0
11:47:19	-668,945	2514,465	17,851	17,041	12,03	10,458	9,423	21	952,565	24,414	2115,036	0	200,976	200,976	99,713	0	0	0	0	0	0	0
11:47:19	-689,648	2507,568	17,656	16,699	12,001	10,387	9,442	21	952,565	24,414	2115,428	0	200,976	200,976	99,713	0	0	0	0	0	0	0
11:47:19	-480,981	2502,758	17,851	16,748	11,964	10,337	9,459	21	952,565	24,414	2115,815	0	200,976	200,976	99,713	0	0	0	0	0	0	0
11:47:20	-566,674	2497,092	18,047	17,09	11,921	10,279	9,475	21	952,565	24,414	2116,196	0	200,976	200,976	99,713	0	0	0	0	0	0	0
11:47:20	-578,295	2491,309	18,144	16,943	11,883	10,219	9,49	21	952,565	24,414	2116,571	0	200,976	200,976	99,713	0	0	0	0	0	0	0
11:47:20	-988,745	2481,421	17,9	16,699	11,841	10,117	9,502	21	952,565	24,414	2116,936	0	200,976	200,976	99,713	0	0	0	0	0	0	0
11:47:20	-672,021	2474,701	17,9	16,552	11,803	10,048	9,513	21	952,565	24,414	2117,294	0	200,976	200,976	99,713	0	0	0	0	0	0	0
11:47:20	-666,381	2468,037	17,9	16,601	11,765	9,979	9,522	21	952,565	24,414	2117,645	0	200,976	200,976	99,713	0	0	0	0	0	0	0
11:47:20	-1149,511	2456,542	17,314	16,015	11,732	9,861	9,529	21	952,565	24,414	2117,983	0	200,976	200,976	99,713	0	0	0	0	0	0	0
11:47:20	-781,323	2448,729	17,021	15,722	11,704	9,78	9,534	21	952,565	24,414	2118,314	0	200,976	200,976	99,713	0	0	0	0	0	0	0
11:47:20	-746,972	2441,259	16,924	15,869	11,667	9,703	9,537	21	952,565	24,414	2118,637	0	200,976	200,976	99,713	0	0	0	0	0	0	0
11:47:20	-828,686	2432,972	16,679	15,478	11,634	9,618	9,539	21	952,565	24,414	2118,951	0	200,976	200,976	99,713	0	0	0	0	0	0	0
11:47:20	-491,186	2428,06	16,924	15,869	11,593	9,567	9,539	21	952,565	24,414	2119,26	0	200,976	200,976	99,713	0	0	0	0	0	0	0
11:47:20	-567,456	2422,386	17,021	15,967	11,555	9,509	9,539	21	952,565	24,414	2119,564	0	200,976	200,976	99,713	0	0	0	0	0	0	0
11:47:20	-701,513	2415,371	17,021	16,015	11,516	9,436	9,537	21	952,565	24,414	2119,859	0	200,976	200,976	99,713	0	0	0	0	0	0	0
11:47:20	-540,209	2409,969	17,07	16,357	11,483	9,381	9,534	21	952,565	24,414	2120,15	0	200,976	200,976	99,713	0	0	0	0	0	0	0
11:47:20	-455,249	2405,416	17,168	16,357	11,452	9,334	9,53	21	952,565	24,414	2120,435	0	200,976	200,976	99,713	0	0	0	0	0	0	0
11:47:20	-748,657	2397,93	16,826	16,211	11,428	9,257	9,524	21	952,565	24,414	2120,712	0	200,976	200,976	99,713	0	0	0	0	0	0	0
11:47:20	-695,703	2390,973	16,435	15,82	11,41	9,185	9,518	21	952,565	24,414	2120,983	0	200,976	200,976	99,713	0	0	0	0	0	0	0
11:47:20	-696,264	2384,01	16,045	15,429	11,391	9,113	9,51	21	952,565	24,414	2121,246	0	200,976	200,976	99,713	0	0	0	0	0	0	0
11:47:20	-822,192	2375,788	15,459	14,795	11,377	9,028	9,5	21	952,565	24,414	2121,5	0	200,976	200,976	99,713	0	0	0	0	0	0	0
11:47:20	-430,981	2371,478	15,41	14,746	11,355	8,984	9,49	21	952,565	24,414	2121,75	0	200,976	200,976	99,713	0	0	0	0	0	0	0
11:47:20	-528,784	2366,19	15,215	14,648	11,336	8,929	9,479	21	952,565	24,414	2121,995	0	200,976	200,976	99,713	0	0	0	0	0	0	0
11:47:20	-502,758	2361,163	15,215	14,599	11,307	8,877	9,467	21	952,565	24,414	2122,234	0	200,976	200,976	99,713	0	0	0	0	0	0	0
11:47:20	-308,569	2358,077	15,459	14,843	11,277	8,846	9,455	21,2	953,025	24,414	2122,47	0	200,976	200,976	99,713	0	0	0	0	0	0	0
11:47:20	-491,43	2353,163	15,556	14,99	11,244	8,795	9,442	21,2	953,025	24,414	2122,7	0	200,976	200,976	99,713	0	0	0	0	0	0	0
11:47:20	-570,263	2347,46	15,459	14,843	11,217	8,736	9,428	21,2	953,025	24,414	2122,925	0	200,976	200,976	99,713	0	0	0	0	0	0	0
11:47:20	-494,458	2342,515	15,361	14,795	11,194	8,685	9,414	21,2	953,025	24,414	2123,145	0	200,976	200,976	99,713	0	0	0	0	0	0	0
11:47:20	-567,114	2336,844	15,117	14,502	11,175	8,627	9,398	21,2	953,025	24,414	2123,358	0	200,976	200,976	99,713	0	0	0	0	0	0	0
11:47:20	-609,204	2330,752	14,726	14,111	11,162	8,564	9,382	21,2	953,025	24,414	2123,565	0	200,976	200,976	99,713	0	0	0	0	0	0	0
11:47:20	-541,772	2325,335	14,433	13,769	11,147	8,508	9,365	21,2	953,025	24,414	2123,767	0	200,976	200,976	99,713	0	0	0	0	0	0	0
11:47:20	-579,394	2319,541	14,092	13,427	11,132	8,448	9,347	21,2	953,025	24,414	2123,963	0	200,976	200,976	99,713	0	0	0	0	0	0	0
11:47:20	-462,426	2314,916	13,945	13,379	11,114	8,401	9,328	21,2	953,025	24,414	2124,154	0	200,976	200,976	99,713	0	0	0	0	0	0	0
11:47:20	-282,202	2312,094	13,994	13,623	11,095	8,372	9,31	21,2	953,025	24,414	2124,342	0	200,976	200,976	99,713	0	0	0	0	0	0	0
11:47:20	-200,463	2310,09	14,238	13,769	11,071	8,351	9,291	21,2	953,025	24,414	2124,527	0	202,588	202,588	99,72	0	0	0	0	0	0	0
11:47:20	-440,917	2305,681	14,287	13,867	11,043	8,305	9,271	21,2	953,025	24,414	2124,709	0	202,588	202,588	99,72	0	0	0	0	0	0	0
11:47:20	-464,55	2301,035	14,238	13,769	11,02	8,258	9,252	21,2	953,025	24,414	2124,885	0	202,588	202,588	99,72	0	0	0	0	0	0	0
11:47:20	-417,114	2296,864	14,238	13,769	10,996	8,215	9,231	21,2	953,025	24,414	2125,057	0	202,588	202,588	99,72	0	0	0	0	0	0	0
11:47:20	-342,602	2293,438	14,14	13,72	10,982	8,179	9,211	21,2	953,025	24,414	2125,225	0	202,588	202,588	99,72	0	0	0	0	0	0	0
11:47:20	-564,233	2287,796	13,896	13,574	10,963	8,121	9,189	21,2	953,025	24,414	2125,387	0	202,588	202,588	99,72	0	0	0	0	0	0	0
11:47:20	-397,021	2283,825	13,652	13,379	10,954	8,08	9,167	21,2	953,025	24,414	2125,546	0	202,588	202,588	99,72	0	0	0	0	0	0	0
11:47:20	-387,402	2279,951	13,506	13,183	10,939	8,04	9,145	21,2	953,025	24,414	2125,7	0	202,588	202,588	99,72	0	0	0	0	0	0	0
11:47:20	-342,211	2276,529	13,408	13,037	10,925	8,005	9,123	21,2	953,025	24,414	2125,851	0	202,588	202,588	99,72	0	0	0	0	0	0	0
11:47:20	-342,138	2273,108	13,31	13,037	10,911	7,97	9,1	21,2	953,025	24,414	2125,998	0	202,588	202,588	99,72	0	0	0	0	0	0	0
11:47:20	-332,763	2269,78	13,31	12,988	10,892	7,935	9,078	21,2	953,025	24,414	2126,142	0	202,588	202,588	99,72	0	0	0	0	0	0	0
11:47:20	-240,527	2267,375	13,408	13,037	10,873	7,911	9,055	21,2	953,025	24,414	2126,283	0	202,588	202,588	99,72	0	0	0	0	0	0	0
11:47:20	-238,256	2264,992	13,506	13,183	10,855	7,886	9,032	21,2	953,025	24,414	2126,422	0	202,588	202,588	99,72	0	0	0	0	0	0	0
11:47:20	-332,812	2261,664	13,506	13,183	10,836	7,852	9,009	21,2	953,025	24,414	2126,557	0	202,588	202,588	99,72	0	0	0	0	0	0	0
11:47:20	-329,663	2258,368	13,506	13,232	10,817	7,818	8,985	21,2	953,025	24,414	2126,689	0	202,588	202,588	99,72	0	0	0	0	0	0	0
11:47:20	-293,798	2255,43	13,457	13,086	10,803	7,787	8,962	21,2	953,025	24,414	2126,818	0	202,588	202,588	99,72	0	0	0	0	0	0	0
11:47:20	-373,388	2251,696	13,408	13,086	10,785	7,749	8,938	21,2	953,025	24,414	2126,943	0	202,588	202,588	99,72	0	0	0	0	0	0	0
11:47:20	-306,225	2248,633	13,261	12,988	10,775	7,717	8,914	21,2	953,025	24,414	2127,065	0	202,588	202,588	99,72	0	0	0	0	0	0	0
11:47:20	-388,867	2244,745	13,115	12,744	10,761	7,677	8,89	21,2	953,025	24,414	2127,182	0	202,588	202,588	99,72	0	0	0	0	0	0	0
11:47:20	-379,052	2240,954	12,968	12,646	10,747	7,638	8,865	21,2	953,025	24,414	2127,296	0	202,588	202,588	99,72	0	0	0	0	0	0	0
11:47:20	-219,335	2238,761	12,92	12,549	10,737	7,616	8,841	21,2	953,025	24,414	2127,408	0	202,588	202,588	99,72	0	0	0	0	0	0	0
11:47:20	-343,75	2235,323	12,822	12,5	10,723	7,58	8,816	21,2	953,025	24,414	2127,515	0	202,588	202,588	99,72	0	0	0	0	0	0	0
11:47:20	-324,951	2232,074	12,822	12,646	10,705	7,547	8,791	21,2	953,025	24,414	2127,62	0	202,588	202,588	99,72	0	0	0	0	0	0	0
11:47:20	-165,478	2230,419	12,92	12,646	10,69	7,53	8,766	21,2	953,025	24,414	2127,723	0	202,588	202,588	99,72	0	0	0	0	0	0	0
11:47:20	-314,257	2227,276	12,92	12,549	10,672	7,497	8,742	21,2	953,025	24,414	2127,822	0	202,588	202,588	99,72	0	0	0	0	0	0	0
11:47:20	-345,727	2223,819	12,822	12,646	10,658	7,462	8,716	21,2	953,025	24,414	2127,918	0	202,588	202,588	99,72	0	0	0	0	0	0	0
11:47:20	-240,185	2221,417	12,822	12,549	10,644	7,437	8,691	21,2	953,025	24,414	2128,012	0	202,588	202,588	99,72	0	0	0	0	0	0	0
11:47:20	-283,569	2218,582	12,773	12,5	10,631	7,408	8,666	21,2	953,025	24,414	2128,102	0	202,588	202,588	99,72	0	0	0	0	0	0	0
11:47:20	-384,057	2214,741	12,627	12,353	10,617	7,368	8,641	21,2	953,025	24,414	2128,189	0	202,588	202,588	99,72	0	0	0	0	0	0	0
11:47:20	-231,298	2212,428	12,627	12,256	10,604	7,344	8,615	21,2	953,025	24,414	2128,273	0	202,588	202,588	99,72	0	0	0	0	0	0	0
11:47:20	-332,763	2209,1	12,529	12,256	10,59	7,31	8,59	21,2	953,025	24,414	2128,354	0	202,588	202,588	99,72	0	0	0	0	0	0	0
11:47:20	-227,563	2206,825	12,48	12,158	10,58	7,286	8,564	21,2	953,025	24,414	2128,433	0	202,588	202,588	99,72	0	0	0	0	0	0	0
11:47:20	-283,593	2203,989	12,431	12,06	10,566	7,257	8,539	21,2	953,025	24,414	2128,508	0	202,588	202,588	99,72	0	0	0	0	0	0	0
11:47:20	-249,609	2201,493	12,431	12,06	10,552	7,231	8,513	21,2	953,025	24,414	2128,581	0	202,588	202,588	99,72	0	0	0	0	0	0	0
11:47:20	-269,409	2198,799	12,48	12,109	10,534	7,204	8,487	21,2	953,025	24,414	2128,652	0	202,588	202,588	99,72	0	0	0	0	0	0	0
11:47:20	-292,187	2195,877	12,431	12,109	10,52	7,173	8,461	21,2	953,025	24,414	2128,719	0	202,588	202,588	99,72	0	0	0	0	0	0	0
11:47:20	-177,465	2194,102	12,431	12,06	10,51	7,155	8,436	21,2	953,025	24,414	2128,784	0	202,588	202,588	99,72	0	0	0	0	0	0	0
11:47:20	-320,605	2190,896	12,334	12,06	10,497	7,122	8,41	21,2	953,025	24,414	2128,847	0	202,588	202,588	99,72	0	0	0	0	0	0	0
11:47:20	-287,67	2188,019	12,285	11,963	10,483	7,092	8,384	21,2	953,025	24,414	2128,906	0	202,588	202,588	99,72	0	0	0	0	0	0	0
11:47:20	-177,465	2186,245	12,285	11,963	10,473	7,074	8,359	21,2	953,025	24,414	2128,963	0	202,588	202,588	99,72	0	0	0	0	0	0	0
11:47:20	-315,161	2183,093	12,187	11,963	10,461	7,042	8,333	21,2	953,025	24,414	2129,017	0	202,588	202,588	99,72	0	0	0	0	0	0	0
11:47:20	-149,584	2181,597	12,285	11,963	10,447	7,026	8,307	21,2	953,025	24,414	2129,069	0	202,588	202,588	99,72	0	0	0	0	0	0	0
11:47:20	-268,798	2178,909	12,187	11,914	10,437	6,999	8,281	21,2	953,025	24,414	2129,119	0	202,588	202,588	99,72	0	0	0	0	0	0	0
11:47:20	-266,04	2176,249	12,138	11,914	10,424	6,971	8,256	21,2	953,025	24,414	2129,166	0	202,588	202,588	99,72	0	0	0	0	0	0	0
11:47:20	-249,511	2173,754	12,041	11,767	10,415	6,945	8,23	21,2	953,025	24,414	2129,211	0	202,588	202,588	99,72	0	0	0	0	0	0	0
11:47:20	-224,047	2171,513	11,992	11,767	10,405	6,922	8,204	21,2	953,025	24,414	2129,253	0	202,588	202,588	99,72	0	0	0	0	0	0	0
11:47:20	-246,63	2169,047	11,943	11,718	10,394	6,897	8,179	21,2	953,025	24,414	2129,293	0	202,588	202,588	99,72	0	0	0	0	0	0	0
11:47:20	-159,277	2167,454	11,943	11,621	10,385	6,88	8,153	21,2	953,025	24,414	2129,331	0	202,588	202,588	99,72	0	0	0	0	0	0	0
11:47:20	-321,948	2164,235	11,748	11,523	10,377	6,847	8,128	21,2	953,025	24,414	2129,366	0	202,588	202,588	99,72	0	0	0	0	0	0	0
11:47:20	-297,973	2161,255	11,601	11,377	10,368	6,817	8,102	21,2	953,025	24,414	2129,398	0	202,588	202,588	99,72	0	0	0	0	0	0	0
11:47:20	-249,023	2158,765	11,504	11,377	10,359	6,791	8,076	21,2	953,025	24,414	2129,427	0	202,588	202,588	99,72	0	0	0	0	0	0	0
11:47:20	-205,566	2156,709	11,455	11,377	10,35	6,77	8,051	21,2	953,025	24,414	2129,454	0	202,588	202,588	99,72	0	0	0	0	0	0	0
11:47:20	-132,91	2155,38	11,504	11,279	10,339	6,756	8,025	21,2	953,025	24,414	2129,481	0	202,588	202,588	99,72	0	0	0	0	0	0	0
11:47:20	-206,787	2153,312	11,455	11,279	10,33	6,735	8	21,2	953,025	24,414	2129,504	0	202,588	202,588	99,72	0	0	0	0	0	0	0
11:47:20	-144,042	2151,872	11,455	11,279	10,322	6,72	7,975	21,2	953,025	24,414	2129,527	0	202,588	202,588	99,72	0	0	0	0	0	0	0
11:47:20	-189,526	2149,976	11,406	11,23	10,314	6,7	7,95	21,2	953,025	24,414	2129,547	0	202,588	202,588	99,72	0	0	0	0	0	0	0
11:47:20	-188,671	2148,09	11,308	11,23	10,308	6,681	7,925	21,2	953,025	24,414	2129,566	0	202,588	202,588	99,72	0	0	0	0	0	0	0
11:47:20	-127,148	2146,818	11,259	11,084	10,304	6,668	7,9	21,2	953,025	24,414	2129,583	0	202,588	202,588	99,72	0	0	0	0	0	0	0
11:47:20	-307,836	2143,74	11,015	10,937	10,299	6,636	7,876	21,2	953,025	24,414	2129,597	0	202,588	202,588	99,72	0	0	0	0	0	0	0
11:47:20	-156,323	2142,177	10,918	10,742	10,295	6,62	7,851	21,2	953,025	24,414	2129,609	0	202,588	202,588	99,72	0	0	0	0	0	0	0
11:47:20	-82,714	2141,349	10,918	10,84	10,291	6,611	7,827	21,2	953,025	24,414	2129,621	0	202,588	202,588	99,72	0	0	0	0	0	0	0
11:47:20	-117,895	2140,171	10,966	10,84	10,281	6,599	7,803	21,2	953,025	24,414	2129,632	0	202,588	202,588	99,72	0	0	0	0	0	0	0
11:47:20	-102,783	2139,143	11,015	10,937	10,273	6,589	7,779	21,2	953,025	24,414	2129,642	0	202,588	202,588	99,72	0	0	0	0	0	0	0
11:47:20	-75,732	2138,385	11,113	10,937	10,264	6,581	7,755	21,2	953,025	24,414	2129,651	0	202,588	202,588	99,72	0	0	0	0	0	0	0
11:47:20	-151,538	2136,87	11,113	11,084	10,255	6,565	7,732	21,2	953,025	24,414	2129,658	0	202,588	202,588	99,72	0	0	0	0	0	0	0
11:47:20	-152,441	2135,346	11,113	10,937	10,246	6,549	7,709	21,2	953,025	24,414	2129,663	0	202,588	202,588	99,72	0	0	0	0	0	0	0
11:47:20	-159,619	2133,749	11,015	10,937	10,242	6,533	7,686	21,2	953,025	24,414	2129,667	0	202,588	202,588	99,72	0	0	0	0	0	0	0
11:47:20	-105,712	2132,692	10,918	10,84	10,242	6,522	7,663	21,2	953,025	24,414	2129,67	0	202,588	202,588	99,72	0	0	0	0	0	0	0
11:47:20	-205,957	2130,633	10,771	10,742	10,238	6,501	7,64	21,2	953,025	24,414	2129,671	0	202,588	202,588	99,72	0	0	0	0	0	0	0
11:47:21	-68,798	2129,945	10,771	10,693	10,234	6,494	7,618	21,2	953,025	24,414	2129,672	0	202,588	202,588	99,72	0	0	0	0	0	0	0
11:47:21	-29,052	2129,654	10,771	10,693	10,232	6,491	7,596	21,2	953,025	24,414	2129,654	0	202,588	202,588	99,72	0	0	0	0	0	0	0
11:47:21	-161,45	2128,04	10,673	10,595	10,228	6,474	7,574	21,2	953,025	24,414	2128,04	0	202,588	202,588	99,72	0	0	0	0	0	0	0
11:47:21	-141,821	2126,621	10,673	10,693	10,22	6,46	7,552	21,2	953,025	24,414	2126,621	0	202,588	202,588	99,72	0	0	0	0	0	0	0
11:47:21	-9,252	2126,529	10,771	10,693	10,214	6,459	7,53	21,2	953,025	24,414	2126,529	0	202,588	202,588	99,72	0	0	0	0	0	0	0
11:47:21	-84,79	2125,681	10,771	10,693	10,209	6,45	7,509	21,2	953,025	24,414	2125,681	0	202,588	202,588	99,72	0	0	0	0	0	0	0
11:47:21	-73,022	2124,951	10,771	10,742	10,205	6,442	7,488	21,2	953,025	24,414	2124,951	0	202,588	202,588	99,72	0	0	0	0	0	0	0
11:47:21	-40,551	2124,545	10,82	10,742	10,2	6,438	7,468	21,2	953,025	24,414	2124,545	0	202,588	202,588	99,72	0	0	0	0	0	0	0
11:47:21	-85,888	2123,686	10,82	10,742	10,195	6,429	7,447	21,2	953,025	24,414	2123,686	0	202,588	202,588	99,72	0	0	0	0	0	0	0
11:47:21	-119,58	2122,491	10,771	10,742	10,191	6,417	7,427	21,2	953,025	24,414	2122,491	0	202,588	202,588	99,72	0	0	0	0	0	0	0
11:47:21	-164,721	2120,843	10,673	10,595	10,187	6,4	7,407	21,2	953,025	24,414	2120,843	0	202,588	202,588	99,72	0	0	0	0	0	0	0
11:47:21	-45,312	2120,39	10,625	10,547	10,187	6,395	7,387	21,2	953,025	24,414	2120,39	0	202,588	202,588	99,72	0	0	0	0	0	0	0
11:47:21	-102,392	2119,366	10,527	10,547	10,186	6,385	7,367	21,2	953,025	24,414	2119,366	0	202,588	202,588	99,72	0	0	0	0	0	0	0
11:47:21	-74,047	2118,626	10,527	10,498	10,182	6,377	7,348	21,2	953,025	24,414	2118,626	0	202,588	202,588	99,72	0	0	0	0	0	0	0
11:47:21	-75,146	2117,874	10,527	10,4	10,178	6,369	7,329	21,2	953,025	24,414	2117,874	0	202,588	202,588	99,72	0	0	0	0	0	0	0
11:47:21	-76,318	2117,111	10,527	10,498	10,174	6,361	7,31	21,2	953,025	24,414	2117,111	0	202,588	202,588	99,72	0	0	0	0	0	0	0
11:47:21	67,016	2117,781	10,625	10,547	10,172	6,368	7,291	21,2	953,025	24,414	2117,112	0	202,588	202,588	99,72	0	0	0	0	0	0	0
11:47:21	-165,722	2116,124	10,527	10,547	10,168	6,351	7,273	21,2	953,025	24,414	2116,124	0	202,588	202,588	99,72	0	0	0	0	0	0	0
11:47:21	2,416	2116,148	10,625	10,547	10,163	6,352	7,255	21,2	953,025	24,414	2116,124	0	202,588	202,588	99,72	0	0	0	0	0	0	0
11:47:21	-96,337	2115,185	10,673	10,595	10,155	6,342	7,237	21,2	953,025	24,414	2115,185	0	202,588	202,588	99,72	0	0	0	0	0	0	0
11:47:21	-34,497	2114,84	10,673	10,595	10,153	6,338	7,219	21,2	953,025	24,414	2114,84	0	202,588	202,588	99,72	0	0	0	0	0	0	0
11:47:21	-110,717	2113,733	10,625	10,595	10,149	6,327	7,202	21,1	952,565	24,414	2113,733	0	202,588	202,588	99,72	0	0	0	0	0	0	0
11:47:21	-89,428	2112,838	10,527	10,498	10,149	6,317	7,184	21,1	952,565	24,414	2112,838	0	202,588	202,588	99,72	0	0	0	0	0	0	0
11:47:21	-11,767	2112,721	10,527	10,498	10,149	6,316	7,167	21,1	952,565	24,414	2112,721	0	202,588	202,588	99,72	0	0	0	0	0	0	0
11:47:21	-155,957	2111,161	10,429	10,4	10,145	6,3	7,15	21,1	952,565	24,414	2111,161	0	202,588	202,588	99,72	0	0	0	0	0	0	0
11:47:21	34,521	2111,506	10,478	10,4	10,144	6,304	7,134	21,1	952,565	24,414	2111,162	0	202,588	202,588	99,72	0	0	0	0	0	0	0
11:47:21	-79,516	2110,711	10,478	10,4	10,14	6,295	7,117	21,1	952,565	24,414	2110,711	0	202,588	202,588	99,72	0	0	0	0	0	0	0
11:47:21	-55,981	2110,151	10,429	10,4	10,139	6,29	7,101	21,1	952,565	24,414	2110,151	0	202,588	202,588	99,72	0	0	0	0	0	0	0
11:47:21	-67,724	2109,474	10,429	10,351	10,135	6,283	7,085	21,1	952,565	24,414	2109,474	0	202,588	202,588	99,72	0	0	0	0	0	0	0
11:47:21	-78,295	2108,691	10,429	10,351	10,131	6,275	7,069	21,1	952,565	24,414	2108,691	0	202,588	202,588	99,72	0	0	0	0	0	0	0
11:47:21	12,06	2108,812	10,527	10,498	10,126	6,276	7,054	21,1	952,565	24,414	2108,691	0	202,588	202,588	99,72	0	0	0	0	0	0	0
11:47:21	-65,673	2108,155	10,478	10,4	10,125	6,269	7,038	21,1	952,565	24,414	2108,155	0	201,279	201,279	99,714	0	0	0	0	0	0	0
11:47:21	-148,12	2106,674	10,478	10,4	10,117	6,254	7,023	21,1	952,565	24,414	2106,674	0	201,279	201,279	99,714	0	0	0	0	0	0	0
11:47:21	0	2106,674	10,478	10,4	10,117	6,254	7,008	21,1	952,565	24,414	2106,674	0	201,279	201,279	99,714	0	0	0	0	0	0	0
11:47:21	-80,566	2105,868	10,478	10,498	10,112	6,246	6,993	21,1	952,565	24,414	2105,868	0	201,279	201,279	99,714	0	0	0	0	0	0	0
11:47:21	-45,214	2105,416	10,429	10,351	10,112	6,241	6,978	21,1	952,565	24,414	2105,416	0	201,279	201,279	99,714	0	0	0	0	0	0	0
11:47:21	-90,454	2104,512	10,332	10,156	10,112	6,232	6,964	21,1	952,565	24,414	2104,512	0	201,279	201,279	99,714	0	0	0	0	0	0	0
11:47:21	-45,239	2104,059	10,283	10,205	10,112	6,227	6,949	21,1	952,565	24,414	2104,059	0	201,279	201,279	99,714	0	0	0	0	0	0	0
11:47:21	-100,097	2103,058	10,185	10,156	10,112	6,217	6,935	21,1	952,565	24,414	2103,058	0	201,279	201,279	99,714	0	0	0	0	0	0	0
11:47:21	19,555	2103,254	10,283	10,156	10,108	6,219	6,921	21,1	952,565	24,414	2103,058	0	201,279	201,279	99,714	0	0	0	0	0	0	0
11:47:21	-35,156	2102,902	10,332	10,205	10,103	6,215	6,907	21,1	952,565	24,414	2102,902	0	201,279	201,279	99,714	0	0	0	0	0	0	0
11:47:21	-91,308	2101,989	10,332	10,205	10,098	6,206	6,893	21,1	952,565	24,414	2101,989	0	201,279	201,279	99,714	0	0	0	0	0	0	0
11:47:21	55,078	2102,54	10,478	10,351	10,093	6,211	6,88	21,1	952,565	24,414	2101,99	0	201,279	201,279	99,714	0	0	0	0	0	0	0
11:47:21	-9,667	2102,443	10,478	10,4	10,093	6,21	6,867	21,1	952,565	24,414	2101,99	0	201,279	201,279	99,714	0	0	0	0	0	0	0
11:47:21	-81,616	2101,627	10,478	10,4	10,088	6,202	6,854	21,1	952,565	24,414	2101,627	0	201,279	201,279	99,714	0	0	0	0	0	0	0
11:47:21	-73,022	2100,897	10,478	10,4	10,084	6,194	6,841	21,1	952,565	24,414	2100,897	0	201,279	201,279	99,714	0	0	0	0	0	0	0
11:47:21	-8,618	2100,811	10,478	10,4	10,083	6,193	6,828	21,1	952,565	24,414	2100,811	0	201,279	201,279	99,714	0	0	0	0	0	0	0
11:47:21	-45,19	2100,359	10,429	10,351	10,083	6,189	6,815	21,1	952,565	24,414	2100,359	0	201,279	201,279	99,714	0	0	0	0	0	0	0
11:47:21	-164,453	2098,714	10,332	10,351	10,079	6,172	6,803	21,1	952,565	24,414	2098,714	0	201,279	201,279	99,714	0	0	0	0	0	0	0
11:47:21	90,405	2099,618	10,429	10,351	10,079	6,181	6,791	21,1	952,565	24,414	2098,715	0	201,279	201,279	99,714	0	0	0	0	0	0	0
11:47:21	-100,073	2098,618	10,332	10,205	10,079	6,171	6,778	21,1	952,565	24,414	2098,618	0	201,279	201,279	99,714	0	0	0	0	0	0	0
11:47:21	-45,19	2098,166	10,283	10,205	10,079	6,166	6,766	21,1	952,565	24,414	2098,166	0	201,279	201,279	99,714	0	0	0	0	0	0	0
11:47:21	-82,666	2097,339	10,283	10,205	10,074	6,158	6,755	21,1	952,565	24,414	2097,339	0	201,279	201,279	99,714	0	0	0	0	0	0	0
11:47:21	45,166	2097,791	10,332	10,205	10,074	6,162	6,743	21,1	952,565	24,414	2097,339	0	201,279	201,279	99,714	0	0	0	0	0	0	0
11:47:21	-82,641	2096,964	10,332	10,351	10,069	6,154	6,731	21,1	952,565	24,414	2096,964	0	201,279	201,279	99,714	0	0	0	0	0	0	0
11:47:21	61,499	2097,579	10,478	10,351	10,065	6,16	6,72	21,1	952,565	24,414	2096,965	0	201,279	201,279	99,714	0	0	0	0	0	0	0
11:47:21	-8,447	2097,495	10,478	10,302	10,065	6,159	6,709	21,1	952,565	24,414	2096,965	0	201,279	201,279	99,714	0	0	0	0	0	0	0
11:47:21	-120,458	2096,29	10,429	10,351	10,06	6,147	6,698	21,1	952,565	24,414	2096,29	0	201,279	201,279	99,714	0	0	0	0	0	0	0
11:47:21	-97,729	2095,313	10,332	10,205	10,06	6,137	6,687	21,1	952,565	24,414	2095,313	0	201,279	201,279	99,714	0	0	0	0	0	0	0
11:47:21	0	2095,313	10,332	10,156	10,06	6,137	6,676	21,1	952,565	24,414	2095,313	0	201,279	201,279	99,714	0	0	0	0	0	0	0
11:47:21	-45,19	2094,861	10,283	10,156	10,06	6,132	6,666	21,1	952,565	24,414	2094,861	0	201,279	201,279	99,714	0	0	0	0	0	0	0
11:47:21	0	2094,861	10,283	10,156	10,06	6,132	6,655	21,1	952,565	24,414	2094,861	0	201,279	201,279	99,714	0	0	0	0	0	0	0
11:47:21	-77,392	2094,087	10,283	10,058	10,055	6,124	6,645	21,1	952,565	24,414	2094,087	0	201,279	201,279	99,714	0	0	0	0	0	0	0
11:47:21	-90,332	2093,184	10,185	10,058	10,055	6,115	6,634	21,1	952,565	24,414	2093,184	0	201,279	201,279	99,714	0	0	0	0	0	0	0
11:47:21	-7,568	2093,108	10,185	10,009	10,055	6,114	6,624	21,1	952,565	24,414	2093,108	0	201,279	201,279	99,714	0	0	0	0	0	0	0
11:47:21	-121,313	2091,895	10,136	10,058	10,051	6,102	6,614	21,1	952,565	24,414	2091,895	0	201,279	201,279	99,714	0	0	0	0	0	0	0
11:47:21	37,622	2092,271	10,185	10,156	10,05	6,105	6,604	21,1	952,565	24,414	2091,895	0	201,279	201,279	99,714	0	0	0	0	0	0	0
11:47:21	-77,221	2091,499	10,185	10,156	10,046	6,097	6,594	21,1	952,565	24,414	2091,499	0	201,279	201,279	99,714	0	0	0	0	0	0	0
11:47:21	82,763	2092,326	10,283	10,205	10,045	6,106	6,584	21,1	952,565	24,414	2091,5	0	201,279	201,279	99,714	0	0	0	0	0	0	0
11:47:21	-167,529	2090,651	10,185	10,156	10,041	6,089	6,575	21,1	952,565	24,414	2090,651	0	201,279	201,279	99,714	0	0	0	0	0	0	0
11:47:21	0	2090,651	10,185	10,058	10,041	6,089	6,565	21,1	952,565	24,414	2090,651	0	201,279	201,279	99,714	0	0	0	0	0	0	0
11:47:21	0	2090,651	10,185	10,156	10,041	6,089	6,556	21,1	952,565	24,414	2090,651	0	201,279	201,279	99,714	0	0	0	0	0	0	0
11:47:21	0	2090,651	10,185	10,156	10,041	6,089	6,547	21,1	952,565	24,414	2090,651	0	201,279	201,279	99,714	0	0	0	0	0	0	0
11:47:21	-51,684	2090,134	10,136	10,058	10,041	6,083	6,538	21,1	952,565	24,414	2090,134	0	201,279	201,279	99,714	0	0	0	0	0	0	0
11:47:21	-32,006	2089,814	10,185	10,156	10,036	6,08	6,529	21,1	952,565	24,414	2089,814	0	201,279	201,279	99,714	0	0	0	0	0	0	0
11:47:21	0	2089,814	10,185	10,058	10,036	6,08	6,52	21,1	952,565	24,414	2089,814	0	201,279	201,279	99,714	0	0	0	0	0	0	0
11:47:21	-45,141	2089,363	10,136	10,009	10,036	6,075	6,511	21,1	952,565	24,414	2089,363	0	201,279	201,279	99,714	0	0	0	0	0	0	0
11:47:21	-135,424	2088,009	9,99	9,961	10,036	6,061	6,502	21,1	952,565	24,414	2088,009	0	201,279	201,279	99,714	0	0	0	0	0	0	0
11:47:21	45,141	2088,46	10,039	10,009	10,036	6,066	6,494	21,1	952,565	24,414	2088,009	0	201,279	201,279	99,714	0	0	0	0	0	0	0
11:47:21	-85,986	2087,6	10,039	10,009	10,031	6,057	6,485	21,1	952,565	24,414	2087,6	0	201,279	201,279	99,714	0	0	0	0	0	0	0
11:47:21	135,4	2088,954	10,185	10,058	10,031	6,071	6,477	21,1	952,565	24,414	2087,602	0	201,279	201,279	99,714	0	0	0	0	0	0	0
11:47:21	12,036	2089,075	10,283	10,205	10,027	6,072	6,469	21,1	952,565	24,414	2087,603	0	201,279	201,279	99,714	0	0	0	0	0	0	0
11:47:21	-96,801	2088,106	10,185	10,205	10,027	6,062	6,461	21,1	952,565	24,414	2087,604	0	201,279	201,279	99,714	0	0	0	0	0	0	0
11:47:21	0	2088,106	10,185	10,058	10,027	6,062	6,453	21,1	952,565	24,414	2087,604	0	201,279	201,279	99,714	0	0	0	0	0	0	0
11:47:21	10,766	2088,214	10,283	10,058	10,022	6,064	6,446	21,1	952,565	24,414	2087,605	0	201,279	201,279	99,714	0	0	0	0	0	0	0
11:47:21	0	2088,214	10,283	10,156	10,022	6,064	6,438	21,1	952,565	24,414	2087,606	0	201,279	201,279	99,714	0	0	0	0	0	0	0
11:47:21	-135,4	2086,86	10,136	10,058	10,022	6,05	6,431	21,1	952,565	24,414	2086,86	0	201,279	201,279	99,714	0	0	0	0	0	0	0
11:47:21	0	2086,86	10,136	10,009	10,022	6,05	6,423	21,1	952,565	24,414	2086,86	0	201,279	201,279	99,714	0	0	0	0	0	0	0
11:47:21	0	2086,86	10,136	10,009	10,022	6,05	6,416	21,1	952,565	24,414	2086,86	0	201,279	201,279	99,714	0	0	0	0	0	0	0
11:47:21	-40,698	2086,453	10,185	10,058	10,017	6,045	6,409	21,1	952,565	24,414	2086,453	0	201,279	201,279	99,714	0	0	0	0	0	0	0
11:47:21	-45,117	2086,002	10,136	10,009	10,017	6,041	6,401	21,1	952,565	24,414	2086,002	0	201,279	201,279	99,714	0	0	0	0	0	0	0
11:47:21	-5,273	2085,949	10,136	10,009	10,017	6,04	6,394	21,1	952,565	24,414	2085,949	0	201,279	201,279	99,714	0	0	0	0	0	0	0
11:47:21	-34,35	2085,606	10,185	10,205	10,012	6,037	6,387	21,1	952,565	24,414	2085,606	0	201,279	201,279	99,714	0	0	0	0	0	0	0
11:47:21	90,258	2086,508	10,283	10,205	10,012	6,046	6,381	21,1	952,565	24,414	2085,607	0	201,279	201,279	99,714	0	0	0	0	0	0	0
11:47:21	45,141	2086,96	10,332	10,4	10,012	6,051	6,374	21,1	952,565	24,414	2085,608	0	201,279	201,279	99,714	0	0	0	0	0	0	0
11:47:21	135,4	2088,314	10,478	10,498	10,012	6,065	6,368	21,1	952,565	24,414	2085,611	0	201,279	201,279	99,714	0	0	0	0	0	0	0
11:47:21	180,615	2090,12	10,673	10,84	10,012	6,083	6,362	21,1	952,565	24,414	2085,616	0	201,279	201,279	99,714	0	0	0	0	0	0	0
11:47:22	481,665	2094,937	11,015	11,23	10,022	6,133	6,358	21,1	952,565	24,414	2085,625	0	201,279	201,279	99,714	0	0	0	0	0	0	0
11:47:22	440,942	2099,346	11,308	11,523	10,031	6,178	6,354	21,1	952,565	24,414	2085,638	0	201,279	201,279	99,714	0	0	0	0	0	0	0
11:47:22	428,149	2103,628	11,504	11,718	10,045	6,222	6,352	21,1	952,565	24,414	2085,657	0	201,279	201,279	99,714	0	0	0	0	0	0	0
11:47:22	487,5	2108,503	11,748	12,06	10,06	6,273	6,35	21,1	952,565	24,414	2085,679	0	201,279	201,279	99,714	0	0	0	0	0	0	0
11:47:22	597,265	2114,475	11,943	12,256	10,084	6,334	6,35	21,1	952,565	24,414	2085,708	0	201,279	201,279	99,714	0	0	0	0	0	0	0
11:47:22	543,261	2119,908	11,992	12,256	10,112	6,39	6,351	21,1	952,565	24,414	2085,742	0	201,279	201,279	99,714	0	0	0	0	0	0	0
11:47:22	610,058	2126,008	12,041	12,549	10,144	6,453	6,353	21,1	952,565	24,414	2085,783	0	201,279	201,279	99,714	0	0	0	0	0	0	0
11:47:22	568,75	2131,696	12,041	12,695	10,177	6,512	6,356	21,1	952,565	24,414	2085,829	0	201,279	201,279	99,714	0	0	0	0	0	0	0
11:47:22	852,368	2140,22	12,334	13,086	10,209	6,6	6,361	21,1	952,565	24,414	2085,883	0	201,279	201,279	99,714	0	0	0	0	0	0	0
11:47:22	656,933	2146,789	12,431	13,33	10,242	6,667	6,367	21,1	952,565	24,414	2085,944	0	201,279	201,279	99,714	0	0	0	0	0	0	0
11:47:22	940,429	2156,193	12,773	13,623	10,277	6,764	6,374	21,1	952,565	24,414	2086,014	0	201,279	201,279	99,714	0	0	0	0	0	0	0
11:47:22	738,793	2163,581	12,968	13,916	10,308	6,841	6,384	21,1	952,565	24,414	2086,092	0	201,279	201,279	99,714	0	0	0	0	0	0	0
11:47:22	747,607	2171,057	13,164	14,209	10,34	6,918	6,394	21,1	952,565	24,414	2086,177	0	201,279	201,279	99,714	0	0	0	0	0	0	0
11:47:22	897,46	2180,032	13,457	14,404	10,376	7,01	6,406	21,1	952,565	24,414	2086,271	0	201,279	201,279	99,714	0	0	0	0	0	0	0
11:47:22	861,352	2188,645	13,652	14,502	10,414	7,099	6,42	21,1	952,565	24,414	2086,373	0	201,279	201,279	99,714	0	0	0	0	0	0	0
11:47:22	793,334	2196,579	13,799	14,843	10,451	7,181	6,435	21,1	952,565	24,414	2086,483	0	201,279	201,279	99,714	0	0	0	0	0	0	0
11:47:22	797,998	2204,559	13,945	14,843	10,489	7,263	6,451	21,1	952,565	24,414	2086,601	0	201,279	201,279	99,714	0	0	0	0	0	0	0
11:47:22	900,048	2213,559	14,14	15,088	10,529	7,356	6,469	21,1	952,565	24,414	2086,728	0	201,279	201,279	99,714	0	0	0	0	0	0	0
11:47:22	837,524	2221,934	14,238	15,088	10,572	7,442	6,488	21,1	952,565	24,414	2086,863	0	201,279	201,279	99,714	0	0	0	0	0	0	0
11:47:22	907,177	2231,006	14,433	15,136	10,613	7,536	6,508	21,1	952,565	24,414	2087,007	0	201,279	201,279	99,714	0	0	0	0	0	0	0
11:47:22	721,215	2238,218	14,433	15,185	10,653	7,61	6,53	21,1	952,565	24,414	2087,158	0	201,279	201,279	99,714	0	0	0	0	0	0	0
11:47:22	794,653	2246,165	14,58	15,429	10,691	7,692	6,553	21,1	952,565	24,414	2087,317	0	201,279	201,279	99,714	0	0	0	0	0	0	0
11:47:22	947,314	2255,638	14,873	15,527	10,729	7,79	6,577	21,1	952,565	24,414	2087,485	0	201,279	201,279	99,714	0	0	0	0	0	0	0
11:47:22	576,977	2261,408	14,873	15,625	10,761	7,849	6,602	21,1	952,565	24,414	2087,659	0	201,279	201,279	99,714	0	0	0	0	0	0	0
11:47:22	904,565	2270,453	15,215	15,967	10,794	7,942	6,628	21	952,565	24,414	2087,842	0	201,279	201,279	99,714	0	0	0	0	0	0	0
11:47:22	797,876	2278,432	15,361	16,064	10,831	8,025	6,656	21	952,565	24,414	2088,033	0	201,279	201,279	99,714	0	0	0	0	0	0	0
11:47:22	764,624	2286,078	15,556	16,308	10,864	8,103	6,684	21	952,565	24,414	2088,231	0	201,279	201,279	99,714	0	0	0	0	0	0	0
11:47:22	711,059	2293,189	15,605	16,308	10,902	8,177	6,713	21	952,565	24,414	2088,436	0	201,279	201,279	99,714	0	0	0	0	0	0	0
11:47:22	759,79	2300,787	15,703	16,406	10,939	8,255	6,743	21	952,565	24,414	2088,648	0	201,279	201,279	99,714	0	0	0	0	0	0	0
11:47:22	574,34	2306,53	15,605	16,357	10,977	8,314	6,774	21	952,565	24,414	2088,866	0	201,279	201,279	99,714	0	0	0	0	0	0	0
11:47:22	678,955	2313,32	15,703	16,406	11,01	8,384	6,806	21	952,565	24,414	2089,09	0	201,279	201,279	99,714	0	0	0	0	0	0	0
11:47:22	573,193	2319,052	15,605	16,406	11,048	8,443	6,838	21	952,565	24,414	2089,32	0	201,279	201,279	99,714	0	0	0	0	0	0	0
11:47:22	815,185	2327,204	15,752	16,552	11,086	8,527	6,871	21	952,565	24,414	2089,558	0	201,279	201,279	99,714	0	0	0	0	0	0	0
11:47:22	765,844	2334,862	15,947	16,748	11,119	8,606	6,905	21	952,565	24,414	2089,804	0	201,279	201,279	99,714	0	0	0	0	0	0	0
11:47:22	810,449	2342,967	16,191	16,894	11,152	8,69	6,94	21	952,565	24,414	2090,057	0	200,976	200,976	99,713	0	0	0	0	0	0	0
11:47:22	839,257	2351,359	16,533	17,236	11,181	8,776	6,976	21	952,565	24,414	2090,318	0	200,976	200,976	99,713	0	0	0	0	0	0	0
11:47:22	752,929	2358,889	16,728	17,48	11,213	8,854	7,013	21	952,565	24,414	2090,587	0	200,976	200,976	99,713	0	0	0	0	0	0	0
11:47:22	704,174	2365,93	16,875	17,578	11,244	8,927	7,05	21	952,565	24,414	2090,862	0	200,976	200,976	99,713	0	0	0	0	0	0	0
11:47:22	848,852	2374,419	17,168	17,822	11,277	9,014	7,089	21	952,565	24,414	2091,146	0	200,976	200,976	99,713	0	0	0	0	0	0	0
11:47:22	634,375	2380,763	17,314	17,969	11,304	9,08	7,128	21	952,565	24,414	2091,435	0	200,976	200,976	99,713	0	0	0	0	0	0	0
11:47:22	677,148	2387,534	17,51	18,066	11,332	9,149	7,168	21	952,565	24,414	2091,731	0	200,976	200,976	99,713	0	0	0	0	0	0	0
11:47:22	590,478	2393,439	17,656	18,164	11,357	9,21	7,208	21	952,565	24,414	2092,033	0	200,976	200,976	99,713	0	0	0	0	0	0	0
11:47:22	671,191	2400,151	17,851	18,359	11,385	9,279	7,248	21	952,565	24,414	2092,341	0	200,976	200,976	99,713	0	0	0	0	0	0	0
11:47:22	688,501	2407,036	18,047	18,457	11,413	9,35	7,289	21	952,565	24,414	2092,656	0	200,976	200,976	99,713	0	0	0	0	0	0	0
11:47:22	535,571	2412,391	18,144	18,457	11,438	9,406	7,331	21	952,565	24,414	2092,976	0	200,976	200,976	99,713	0	0	0	0	0	0	0
11:47:22	513,33	2417,525	18,193	18,506	11,464	9,459	7,373	21	952,565	24,414	2093,3	0	200,976	200,976	99,713	0	0	0	0	0	0	0
11:47:22	516,259	2422,687	18,291	18,652	11,488	9,512	7,415	21	952,565	24,414	2093,63	0	200,976	200,976	99,713	0	0	0	0	0	0	0
11:47:22	553,027	2428,218	18,388	18,701	11,514	9,569	7,457	21	952,565	24,414	2093,965	0	200,976	200,976	99,713	0	0	0	0	0	0	0
11:47:22	428,686	2432,505	18,388	18,652	11,538	9,613	7,499	21	952,565	24,414	2094,303	0	200,976	200,976	99,713	0	0	0	0	0	0	0
11:47:22	424,877	2436,753	18,34	18,652	11,565	9,657	7,541	21	952,565	24,414	2094,646	0	200,976	200,976	99,713	0	0	0	0	0	0	0
11:47:22	457,299	2441,326	18,388	18,652	11,588	9,704	7,584	21	952,565	24,414	2094,992	0	200,976	200,976	99,713	0	0	0	0	0	0	0
11:47:22	651,464	2447,841	18,633	18,994	11,611	9,771	7,627	21	952,565	24,414	2095,345	0	200,976	200,976	99,713	0	0	0	0	0	0	0
11:47:22	334,594	2451,187	18,633	18,799	11,63	9,806	7,669	21	952,565	24,414	2095,701	0	200,976	200,976	99,713	0	0	0	0	0	0	0
11:47:22	383,862	2455,026	18,681	18,945	11,649	9,845	7,712	21	952,565	24,414	2096,06	0	200,976	200,976	99,713	0	0	0	0	0	0	0
11:47:22	540,185	2460,427	18,828	19,189	11,672	9,901	7,755	21	952,565	24,414	2096,425	0	200,976	200,976	99,713	0	0	0	0	0	0	0
11:47:22	477,417	2465,202	18,974	19,14	11,69	9,95	7,798	21	952,565	24,414	2096,794	0	200,976	200,976	99,713	0	0	0	0	0	0	0
11:47:22	330,468	2468,506	18,974	19,238	11,709	9,984	7,841	21	952,565	24,414	2097,165	0	200,976	200,976	99,713	0	0	0	0	0	0	0
11:47:22	374,34	2472,25	19,023	19,336	11,728	10,023	7,884	21	952,565	24,414	2097,541	0	200,976	200,976	99,713	0	0	0	0	0	0	0
11:47:22	337,915	2475,629	19,023	19,336	11,747	10,058	7,926	21	952,565	24,414	2097,919	0	200,976	200,976	99,713	0	0	0	0	0	0	0
11:47:22	422,949	2479,858	19,121	19,238	11,765	10,101	7,969	21	952,565	24,414	2098,301	0	200,976	200,976	99,713	0	0	0	0	0	0	0
11:47:22	379,834	2483,657	19,17	19,482	11,784	10,14	8,012	21	952,565	24,414	2098,686	0	200,976	200,976	99,713	0	0	0	0	0	0	0
11:47:22	349,414	2487,151	19,267	19,482	11,798	10,176	8,054	21	952,565	24,414	2099,075	0	200,976	200,976	99,713	0	0	0	0	0	0	0
11:47:22	297,68	2490,128	19,316	19,385	11,812	10,207	8,096	21	952,565	24,414	2099,466	0	200,976	200,976	99,713	0	0	0	0	0	0	0
11:47:22	249,096	2492,619	19,316	19,531	11,826	10,233	8,138	21	952,565	24,414	2099,859	0	200,976	200,976	99,713	0	0	0	0	0	0	0
11:47:22	383,276	2496,451	19,365	19,531	11,845	10,272	8,18	21	952,565	24,414	2100,255	0	200,976	200,976	99,713	0	0	0	0	0	0	0
11:47:22	346,264	2499,914	19,463	19,678	11,859	10,308	8,222	21	952,565	24,414	2100,655	0	200,976	200,976	99,713	0	0	0	0	0	0	0
11:47:22	109,277	2501,007	19,316	19,531	11,874	10,319	8,263	21	952,565	24,414	2101,055	0	200,976	200,976	99,713	0	0	0	0	0	0	0
11:47:22	251,367	2503,52	19,316	19,531	11,888	10,345	8,304	21	952,565	24,414	2101,457	0	200,976	200,976	99,713	0	0	0	0	0	0	0
11:47:22	384,448	2507,365	19,365	19,531	11,907	10,385	8,344	21	952,565	24,414	2101,863	0	200,976	200,976	99,713	0	0	0	0	0	0	0
11:47:22	263,964	2510,005	19,463	19,678	11,916	10,412	8,385	21	952,565	24,414	2102,271	0	200,976	200,976	99,713	0	0	0	0	0	0	0
11:47:22	311,523	2513,12	19,609	19,678	11,926	10,444	8,425	21	952,565	24,414	2102,682	0	200,976	200,976	99,713	0	0	0	0	0	0	0
11:47:22	224,975	2515,369	19,756	19,824	11,93	10,467	8,465	21	952,565	24,414	2103,095	0	200,976	200,976	99,713	0	0	0	0	0	0	0
11:47:22	359,204	2518,962	19,951	19,922	11,94	10,504	8,505	21	952,565	24,414	2103,511	0	200,976	200,976	99,713	0	0	0	0	0	0	0
11:47:22	166,992	2520,631	19,951	19,922	11,949	10,521	8,545	21	952,565	24,414	2103,928	0	200,976	200,976	99,713	0	0	0	0	0	0	0
11:47:22	169,091	2522,322	19,951	19,922	11,959	10,539	8,584	21	952,565	24,414	2104,346	0	200,976	200,976	99,713	0	0	0	0	0	0	0
11:47:22	108,862	2523,411	19,804	19,726	11,973	10,55	8,623	21	952,565	24,414	2104,765	0	200,976	200,976	99,713	0	0	0	0	0	0	0
11:47:22	168,042	2525,091	19,804	19,873	11,982	10,567	8,661	21	952,565	24,414	2105,185	0	200,976	200,976	99,713	0	0	0	0	0	0	0
11:47:22	205,004	2527,141	19,756	19,726	11,997	10,589	8,698	21	952,565	24,414	2105,607	0	200,976	200,976	99,713	0	0	0	0	0	0	0
11:47:22	165,869	2528,8	19,756	19,678	12,006	10,606	8,736	21	952,565	24,414	2106,03	0	200,976	200,976	99,713	0	0	0	0	0	0	0
11:47:22	138,696	2530,187	19,804	19,873	12,011	10,62	8,773	21	952,565	24,414	2106,454	0	200,976	200,976	99,713	0	0	0	0	0	0	0
11:47:22	80,102	2530,988	19,804	19,873	12,016	10,628	8,809	21	952,565	24,414	2106,879	0	200,976	200,976	99,713	0	0	0	0	0	0	0
11:47:22	275,17	2533,74	20	20,019	12,02	10,657	8,845	21	952,565	24,414	2107,306	0	200,976	200,976	99,713	0	0	0	0	0	0	0
11:47:22	222,998	2535,97	20,146	20,263	12,025	10,68	8,881	21	952,565	24,414	2107,734	0	200,976	200,976	99,713	0	0	0	0	0	0	0
11:47:22	84,57	2536,816	20,146	20,166	12,03	10,688	8,917	21	952,565	24,414	2108,164	0	200,976	200,976	99,713	0	0	0	0	0	0	0
11:47:22	179,907	2538,615	20,244	20,263	12,034	10,707	8,952	21	952,565	24,414	2108,594	0	200,976	200,976	99,713	0	0	0	0	0	0	0
11:47:22	132,226	2539,937	20,293	20,263	12,039	10,721	8,987	21	952,565	24,414	2109,026	0	200,976	200,976	99,713	0	0	0	0	0	0	0
11:47:22	-202,417	2537,913	20	20,068	12,044	10,7	9,02	21	952,565	24,414	2109,454	0	200,976	200,976	99,713	0	0	0	0	0	0	0
11:47:22	121,704	2539,13	19,951	20,019	12,053	10,712	9,053	21	952,565	24,414	2109,884	0	200,976	200,976	99,713	0	0	0	0	0	0	0
11:47:22	-11,791	2539,012	19,853	20,019	12,058	10,711	9,086	21	952,565	24,414	2110,314	0	200,976	200,976	99,713	0	0	0	0	0	0	0
11:47:22	84,521	2539,857	19,853	19,922	12,063	10,72	9,118	21	952,565	24,414	2110,743	0	200,976	200,976	99,713	0	0	0	0	0	0	0
11:47:22	142,968	2541,287	20	20,019	12,063	10,734	9,15	21	952,565	24,414	2111,174	0	200,976	200,976	99,713	0	0	0	0	0	0	0
11:47:22	238,305	2543,67	20,244	20,215	12,063	10,759	9,181	21	952,565	24,414	2111,606	0	200,976	200,976	99,713	0	0	0	0	0	0	0
11:47:22	-60,717	2543,063	20,097	20,019	12,067	10,753	9,212	21	952,565	24,414	2112,038	0	200,976	200,976	99,713	0	0	0	0	0	0	0
11:47:22	47,68	2543,539	20,146	20,068	12,067	10,758	9,242	21	952,565	24,414	2112,469	0	200,976	200,976	99,713	0	0	0	0	0	0	0
11:47:22	83,447	2544,374	20,146	20,166	12,072	10,766	9,272	21	952,565	24,414	2112,901	0	200,976	200,976	99,713	0	0	0	0	0	0	0
11:47:22	-39,99	2543,974	20,097	19,922	12,073	10,762	9,301	21	952,565	24,414	2113,332	0	200,976	200,976	99,713	0	0	0	0	0	0	0
11:47:22	-164,624	2542,328	19,853	19,678	12,077	10,745	9,33	21	952,565	24,414	2113,761	0	200,976	200,976	99,713	0	0	0	0	0	0	0
11:47:22	-333,52	2538,993	19,512	18,994	12,077	10,711	9,357	21	952,565	24,414	2114,186	0	200,976	200,976	99,713	0	0	0	0	0	0	0
11:47:22	-605,053	2532,942	18,974	18,31	12,072	10,648	9,382	21	952,565	24,414	2114,605	0	200,976	200,976	99,713	0	0	0	0	0	0	0
11:47:22	-593,652	2527,005	18,535	17,822	12,063	10,587	9,406	21	952,565	24,414	2115,017	0	200,976	200,976	99,713	0	0	0	0	0	0	0
11:47:22	-888,818	2518,117	18,047	17,187	12,04	10,496	9,427	21	952,565	24,414	2115,42	0	200,976	200,976	99,713	0	0	0	0	0	0	0
11:47:23	-646,63	2511,651	17,9	16,894	12,011	10,429	9,447	21	952,565	24,414	2115,817	0	200,976	200,976	99,713	0	0	0	0	0	0	0
11:47:23	-637,207	2505,279	17,851	16,601	11,978	10,363	9,465	21	952,565	24,414	2116,206	0	200,976	200,976	99,713	0	0	0	0	0	0	0
11:47:23	-568,725	2499,592	18,047	16,943	11,935	10,305	9,481	21	952,565	24,414	2116,589	0	200,976	200,976	99,713	0	0	0	0	0	0	0
11:47:23	-897,363	2490,618	17,9	16,748	11,892	10,212	9,496	21	952,565	24,414	2116,963	0	200,976	200,976	99,713	0	0	0	0	0	0	0
11:47:23	-385,742	2486,761	18,193	17,041	11,855	10,172	9,509	21	952,565	24,414	2117,333	0	200,976	200,976	99,713	0	0	0	0	0	0	0
11:47:23	-941,406	2477,347	17,998	16,748	11,812	10,075	9,52	21	952,565	24,414	2117,693	0	200,976	200,976	99,713	0	0	0	0	0	0	0
11:47:23	-584,326	2471,503	17,998	16,748	11,779	10,015	9,53	21	952,565	24,414	2118,047	0	200,976	200,976	99,713	0	0	0	0	0	0	0
11:47:23	-928,149	2462,222	17,558	16,552	11,751	9,919	9,537	21	952,565	24,414	2118,391	0	200,976	200,976	99,713	0	0	0	0	0	0	0
11:47:23	-685,229	2455,369	17,363	16,357	11,723	9,849	9,543	21	952,565	24,414	2118,728	0	200,976	200,976	99,713	0	0	0	0	0	0	0
11:47:23	-692,358	2448,446	17,168	15,869	11,694	9,777	9,548	21	952,565	24,414	2119,058	0	200,976	200,976	99,713	0	0	0	0	0	0	0
11:47:23	-901,562	2439,43	16,826	15,625	11,662	9,684	9,551	21	952,565	24,414	2119,378	0	200,976	200,976	99,713	0	0	0	0	0	0	0
11:47:23	-654,98	2432,88	16,826	15,722	11,625	9,617	9,552	21	952,565	24,414	2119,692	0	200,976	200,976	99,713	0	0	0	0	0	0	0
11:47:23	-400,903	2428,871	17,021	15,82	11,592	9,575	9,552	21	952,565	24,414	2120,001	0	200,976	200,976	99,713	0	0	0	0	0	0	0
11:47:23	-648,559	2422,386	17,021	15,722	11,555	9,509	9,552	21	952,565	24,414	2120,303	0	200,976	200,976	99,713	0	0	0	0	0	0	0
11:47:23	-588,696	2416,499	17,07	16,015	11,519	9,448	9,549	21	952,565	24,414	2120,6	0	200,976	200,976	99,713	0	0	0	0	0	0	0
11:47:23	-712,67	2409,372	16,924	15,967	11,487	9,374	9,546	21	952,565	24,414	2120,888	0	200,976	200,976	99,713	0	0	0	0	0	0	0
11:47:23	-595,898	2403,413	16,875	15,869	11,456	9,313	9,541	21	952,565	24,414	2121,171	0	200,976	200,976	99,713	0	0	0	0	0	0	0
11:47:23	-749,658	2395,917	16,533	15,527	11,432	9,236	9,535	21	952,565	24,414	2121,446	0	200,976	200,976	99,713	0	0	0	0	0	0	0
11:47:23	-822,045	2387,696	16,093	15,283	11,41	9,151	9,528	21	952,565	24,414	2121,712	0	200,976	200,976	99,713	0	0	0	0	0	0	0
11:47:23	-548,901	2382,207	15,898	15,136	11,389	9,094	9,519	21	952,565	24,414	2121,972	0	200,976	200,976	99,713	0	0	0	0	0	0	0
11:47:23	-709,423	2375,113	15,556	14,99	11,368	9,021	9,51	21	952,565	24,414	2122,225	0	200,976	200,976	99,713	0	0	0	0	0	0	0
11:47:23	-652,905	2368,584	15,361	14,843	11,341	8,954	9,499	21	952,565	24,414	2122,472	0	200,976	200,976	99,713	0	0	0	0	0	0	0
11:47:23	-393,554	2364,648	15,41	14,941	11,316	8,913	9,487	21	952,565	24,414	2122,714	0	200,976	200,976	99,713	0	0	0	0	0	0	0
11:47:23	-491,967	2359,729	15,459	14,843	11,286	8,863	9,475	21,2	952,565	24,414	2122,951	0	200,976	200,976	99,713	0	0	0	0	0	0	0
11:47:23	-511,523	2354,613	15,459	14,941	11,257	8,81	9,462	21,2	952,565	24,414	2123,183	0	200,976	200,976	99,713	0	0	0	0	0	0	0
11:47:23	-520,507	2349,408	15,41	14,941	11,23	8,756	9,448	21,2	952,565	24,414	2123,409	0	200,976	200,976	99,713	0	0	0	0	0	0	0
11:47:23	-549,682	2343,911	15,263	14,795	11,207	8,7	9,433	21,2	952,565	24,414	2123,63	0	200,976	200,976	99,713	0	0	0	0	0	0	0
11:47:23	-670,922	2337,202	14,97	14,404	11,185	8,63	9,418	21,2	952,565	24,414	2123,843	0	200,976	200,976	99,713	0	0	0	0	0	0	0
11:47:23	-445,947	2332,743	14,775	14,258	11,17	8,584	9,401	21,2	952,565	24,414	2124,052	0	200,976	200,976	99,713	0	0	0	0	0	0	0
11:47:23	-605,444	2326,688	14,482	14,062	11,152	8,522	9,384	21,2	952,565	24,414	2124,255	0	200,976	200,976	99,713	0	0	0	0	0	0	0
11:47:23	-354,834	2323,14	14,384	13,867	11,137	8,485	9,367	21,2	952,565	24,414	2124,454	0	200,976	200,976	99,713	0	0	0	0	0	0	0
11:47:23	-463,671	2318,503	14,238	13,769	11,118	8,438	9,348	21,2	952,565	24,414	2124,648	0	200,976	200,976	99,713	0	0	0	0	0	0	0
11:47:23	-500,17	2313,502	14,14	13,623	11,095	8,386	9,329	21,2	952,565	24,414	2124,837	0	200,976	200,976	99,713	0	0	0	0	0	0	0
11:47:23	-469,946	2308,802	14,092	13,574	11,071	8,338	9,31	21,2	952,565	24,414	2125,021	0	202,49	202,49	99,719	0	0	0	0	0	0	0
11:47:23	-336,206	2305,44	14,092	13,574	11,052	8,303	9,29	21,2	952,565	24,414	2125,201	0	202,49	202,49	99,719	0	0	0	0	0	0	0
11:47:23	-277,075	2302,669	14,238	13,72	11,029	8,274	9,27	21,2	952,565	24,414	2125,379	0	202,49	202,49	99,719	0	0	0	0	0	0	0
11:47:23	-469,848	2297,971	14,092	13,623	11,01	8,226	9,25	21,2	952,565	24,414	2125,551	0	202,49	202,49	99,719	0	0	0	0	0	0	0
11:47:23	-471,826	2293,253	13,945	13,574	10,991	8,177	9,229	21,2	952,565	24,414	2125,719	0	202,49	202,49	99,719	0	0	0	0	0	0	0
11:47:23	-470,654	2288,546	13,799	13,525	10,972	8,129	9,207	21,2	952,565	24,414	2125,882	0	202,49	202,49	99,719	0	0	0	0	0	0	0
11:47:23	-386,499	2284,681	13,652	13,379	10,958	8,089	9,185	21,2	952,565	24,414	2126,041	0	202,49	202,49	99,719	0	0	0	0	0	0	0
11:47:23	-471,435	2279,967	13,506	13,232	10,939	8,04	9,163	21,2	952,565	24,414	2126,195	0	202,49	202,49	99,719	0	0	0	0	0	0	0
11:47:23	-295,019	2277,016	13,457	13,232	10,925	8,01	9,14	21,2	952,565	24,414	2126,345	0	202,49	202,49	99,719	0	0	0	0	0	0	0
11:47:23	-333,837	2273,678	13,457	13,232	10,906	7,976	9,117	21,2	952,565	24,414	2126,493	0	202,49	202,49	99,719	0	0	0	0	0	0	0
11:47:23	-332,812	2270,35	13,457	13,232	10,888	7,941	9,094	21,2	952,565	24,414	2126,636	0	202,49	202,49	99,719	0	0	0	0	0	0	0
11:47:23	-285,62	2267,494	13,506	13,232	10,869	7,912	9,071	21,2	952,565	24,414	2126,777	0	202,49	202,49	99,719	0	0	0	0	0	0	0
11:47:23	-330,517	2264,189	13,506	13,33	10,85	7,878	9,048	21,2	952,565	24,414	2126,915	0	202,49	202,49	99,719	0	0	0	0	0	0	0
11:47:23	-332,836	2260,86	13,506	13,183	10,831	7,843	9,024	21,2	952,565	24,414	2127,048	0	202,49	202,49	99,719	0	0	0	0	0	0	0
11:47:23	-327,514	2257,585	13,506	13,232	10,813	7,81	9	21,2	952,565	24,414	2127,179	0	202,49	202,49	99,719	0	0	0	0	0	0	0
11:47:23	-293,823	2254,647	13,457	13,232	10,799	7,779	8,976	21,2	952,565	24,414	2127,306	0	202,49	202,49	99,719	0	0	0	0	0	0	0
11:47:23	-385,693	2250,79	13,31	13,037	10,785	7,74	8,952	21,2	952,565	24,414	2127,43	0	202,49	202,49	99,719	0	0	0	0	0	0	0
11:47:23	-435,083	2246,439	13,115	12,841	10,77	7,695	8,928	21,2	952,565	24,414	2127,549	0	202,49	202,49	99,719	0	0	0	0	0	0	0
11:47:23	-305,957	2243,38	12,968	12,695	10,761	7,663	8,903	21,2	952,565	24,414	2127,665	0	202,49	202,49	99,719	0	0	0	0	0	0	0
11:47:23	-385,327	2239,526	12,822	12,646	10,747	7,623	8,878	21,2	952,565	24,414	2127,776	0	202,49	202,49	99,719	0	0	0	0	0	0	0
11:47:23	-304,907	2236,477	12,675	12,451	10,737	7,592	8,852	21,2	952,565	24,414	2127,885	0	202,49	202,49	99,719	0	0	0	0	0	0	0
11:47:23	-324,926	2233,228	12,675	12,353	10,719	7,559	8,827	21,2	952,565	24,414	2127,99	0	202,49	202,49	99,719	0	0	0	0	0	0	0
11:47:23	-168,579	2231,542	12,773	12,5	10,704	7,541	8,802	21,2	952,565	24,414	2128,094	0	202,49	202,49	99,719	0	0	0	0	0	0	0
11:47:23	-282,25	2228,72	12,822	12,646	10,685	7,512	8,777	21,2	952,565	24,414	2128,195	0	202,49	202,49	99,719	0	0	0	0	0	0	0
11:47:23	-240,771	2226,312	12,92	12,646	10,667	7,487	8,751	21,2	952,565	24,414	2128,293	0	202,49	202,49	99,719	0	0	0	0	0	0	0
11:47:23	-319,726	2223,115	12,92	12,549	10,648	7,454	8,726	21,2	952,565	24,414	2128,387	0	202,49	202,49	99,719	0	0	0	0	0	0	0
11:47:23	-330,737	2219,807	12,822	12,5	10,635	7,42	8,7	21,2	952,565	24,414	2128,479	0	202,49	202,49	99,719	0	0	0	0	0	0	0
11:47:23	-309,985	2216,707	12,822	12,549	10,617	7,388	8,675	21,2	952,565	24,414	2128,567	0	202,49	202,49	99,719	0	0	0	0	0	0	0
11:47:23	-215,82	2214,549	12,773	12,353	10,608	7,366	8,649	21,2	952,565	24,414	2128,653	0	202,49	202,49	99,719	0	0	0	0	0	0	0
11:47:23	-366,748	2210,882	12,627	12,256	10,595	7,328	8,623	21,2	952,565	24,414	2128,735	0	202,49	202,49	99,719	0	0	0	0	0	0	0
11:47:23	-306,494	2207,817	12,48	12,158	10,585	7,297	8,597	21,2	952,565	24,414	2128,814	0	202,49	202,49	99,719	0	0	0	0	0	0	0
11:47:23	-284,643	2204,97	12,431	12,06	10,572	7,267	8,571	21,2	952,565	24,414	2128,89	0	202,49	202,49	99,719	0	0	0	0	0	0	0
11:47:23	-272,241	2202,248	12,334	11,963	10,561	7,239	8,545	21,2	952,565	24,414	2128,964	0	202,49	202,49	99,719	0	0	0	0	0	0	0
11:47:23	-301,196	2199,236	12,334	11,963	10,544	7,208	8,519	21,2	952,565	24,414	2129,034	0	202,49	202,49	99,719	0	0	0	0	0	0	0
11:47:23	-186,108	2197,375	12,431	12,06	10,528	7,189	8,493	21,2	952,565	24,414	2129,103	0	202,49	202,49	99,719	0	0	0	0	0	0	0
11:47:23	-199,438	2195,38	12,48	12,06	10,515	7,168	8,467	21,2	952,565	24,414	2129,169	0	202,49	202,49	99,719	0	0	0	0	0	0	0
11:47:23	-339,575	2191,985	12,431	12,109	10,498	7,133	8,44	21,2	952,565	24,414	2129,232	0	202,49	202,49	99,719	0	0	0	0	0	0	0
11:47:23	-284,985	2189,135	12,334	12,06	10,487	7,104	8,414	21,2	952,565	24,414	2129,292	0	202,49	202,49	99,719	0	0	0	0	0	0	0
11:47:23	-270,556	2186,429	12,285	11,963	10,474	7,076	8,388	21,2	952,565	24,414	2129,349	0	202,49	202,49	99,719	0	0	0	0	0	0	0
11:47:23	-269,921	2183,73	12,187	11,914	10,464	7,048	8,362	21,2	952,565	24,414	2129,404	0	202,49	202,49	99,719	0	0	0	0	0	0	0
11:47:23	-269,433	2181,036	12,138	11,914	10,451	7,02	8,335	21,2	952,565	24,414	2129,456	0	202,49	202,49	99,719	0	0	0	0	0	0	0
11:47:23	-159,155	2179,444	12,138	11,816	10,442	7,004	8,309	21,2	952,565	24,414	2129,506	0	202,49	202,49	99,719	0	0	0	0	0	0	0
11:47:23	-328,955	2176,155	12,041	11,816	10,429	6,97	8,283	21,2	952,565	24,414	2129,552	0	202,49	202,49	99,719	0	0	0	0	0	0	0
11:47:23	-178,491	2174,37	12,041	11,816	10,419	6,952	8,257	21,2	952,565	24,414	2129,597	0	202,49	202,49	99,719	0	0	0	0	0	0	0
11:47:23	-128,125	2173,088	12,138	11,914	10,406	6,939	8,231	21,2	952,565	24,414	2129,64	0	202,49	202,49	99,719	0	0	0	0	0	0	0
11:47:23	-260,302	2170,485	12,138	11,816	10,391	6,912	8,205	21,2	952,565	24,414	2129,681	0	202,49	202,49	99,719	0	0	0	0	0	0	0
11:47:23	-210,668	2168,379	12,041	11,816	10,385	6,89	8,179	21,2	952,565	24,414	2129,72	0	202,49	202,49	99,719	0	0	0	0	0	0	0
11:47:23	-249,169	2165,887	11,943	11,718	10,376	6,864	8,154	21,2	952,565	24,414	2129,756	0	202,49	202,49	99,719	0	0	0	0	0	0	0
11:47:23	-343,457	2162,453	11,748	11,621	10,367	6,829	8,128	21,2	952,565	24,414	2129,789	0	202,49	202,49	99,719	0	0	0	0	0	0	0
11:47:23	-249,267	2159,96	11,65	11,572	10,358	6,803	8,102	21,2	952,565	24,414	2129,819	0	202,49	202,49	99,719	0	0	0	0	0	0	0
11:47:23	-222,875	2157,731	11,601	11,523	10,348	6,78	8,076	21,2	952,565	24,414	2129,847	0	202,49	202,49	99,719	0	0	0	0	0	0	0
11:47:23	-142,846	2156,303	11,601	11,523	10,339	6,766	8,05	21,2	952,565	24,414	2129,874	0	202,49	202,49	99,719	0	0	0	0	0	0	0
11:47:23	-252,319	2153,779	11,504	11,425	10,33	6,739	8,024	21,2	952,565	24,414	2129,898	0	202,49	202,49	99,719	0	0	0	0	0	0	0
11:47:23	-206,64	2151,713	11,455	11,377	10,321	6,718	7,999	21,2	952,565	24,414	2129,919	0	202,49	202,49	99,719	0	0	0	0	0	0	0
11:47:23	-189,477	2149,818	11,406	11,279	10,313	6,699	7,973	21,2	952,565	24,414	2129,939	0	202,49	202,49	99,719	0	0	0	0	0	0	0
11:47:23	-237,109	2147,447	11,308	11,181	10,305	6,674	7,948	21,2	952,565	24,414	2129,957	0	202,49	202,49	99,719	0	0	0	0	0	0	0
11:47:23	-142,309	2146,024	11,259	11,181	10,299	6,66	7,923	21,2	952,565	24,414	2129,973	0	202,49	202,49	99,719	0	0	0	0	0	0	0
11:47:23	-239,135	2143,633	11,162	11,084	10,291	6,635	7,897	21,2	952,565	24,414	2129,986	0	202,49	202,49	99,719	0	0	0	0	0	0	0
11:47:23	-163,33	2141,999	11,162	11,084	10,281	6,618	7,872	21,2	952,565	24,414	2129,998	0	202,49	202,49	99,719	0	0	0	0	0	0	0
11:47:23	-148,217	2140,517	11,162	11,084	10,273	6,603	7,847	21,2	952,565	24,414	2130,009	0	202,49	202,49	99,719	0	0	0	0	0	0	0
11:47:23	-151,586	2139,001	11,162	11,084	10,264	6,587	7,823	21,2	952,565	24,414	2130,018	0	202,49	202,49	99,719	0	0	0	0	0	0	0
11:47:23	-151,391	2137,487	11,162	11,084	10,256	6,572	7,798	21,2	952,565	24,414	2130,025	0	202,49	202,49	99,719	0	0	0	0	0	0	0
11:47:23	-129,199	2136,195	11,113	11,035	10,251	6,558	7,774	21,2	952,565	24,414	2130,031	0	202,49	202,49	99,719	0	0	0	0	0	0	0
11:47:23	-219,995	2133,995	10,966	10,888	10,246	6,536	7,749	21,2	952,565	24,414	2130,035	0	202,49	202,49	99,719	0	0	0	0	0	0	0
11:47:23	-250,317	2131,492	10,771	10,742	10,242	6,51	7,725	21,2	952,565	24,414	2130,037	0	202,49	202,49	99,719	0	0	0	0	0	0	0
11:47:23	-84,79	2130,644	10,771	10,693	10,238	6,501	7,701	21,2	952,565	24,414	2130,037	0	202,49	202,49	99,719	0	0	0	0	0	0	0
11:47:23	-83,789	2129,807	10,771	10,693	10,233	6,492	7,677	21,2	952,565	24,414	2129,807	0	202,49	202,49	99,719	0	0	0	0	0	0	0
11:47:23	-155,737	2128,249	10,771	10,693	10,224	6,476	7,654	21,2	952,565	24,414	2128,249	0	202,49	202,49	99,719	0	0	0	0	0	0	0
11:47:23	-39,428	2127,855	10,82	10,742	10,219	6,472	7,631	21,2	952,565	24,414	2127,855	0	202,49	202,49	99,719	0	0	0	0	0	0	0
11:47:24	-67,333	2127,182	10,918	10,742	10,21	6,465	7,608	21,2	952,565	24,414	2127,182	0	202,49	202,49	99,719	0	0	0	0	0	0	0
11:47:24	-54,467	2126,637	10,966	10,84	10,204	6,46	7,585	21,2	952,565	24,414	2126,637	0	202,49	202,49	99,719	0	0	0	0	0	0	0
11:47:24	-86,059	2125,776	10,966	10,888	10,2	6,451	7,563	21,2	952,565	24,414	2125,776	0	202,49	202,49	99,719	0	0	0	0	0	0	0
11:47:24	-71,826	2125,058	10,966	10,888	10,195	6,443	7,541	21,2	952,565	24,414	2125,058	0	202,49	202,49	99,719	0	0	0	0	0	0	0
11:47:24	-136,01	2123,698	10,82	10,693	10,195	6,429	7,519	21,2	952,565	24,414	2123,698	0	202,49	202,49	99,719	0	0	0	0	0	0	0
11:47:24	-197,216	2121,726	10,673	10,547	10,192	6,409	7,498	21,2	952,565	24,414	2121,726	0	202,49	202,49	99,719	0	0	0	0	0	0	0
11:47:24	-148,974	2120,236	10,527	10,4	10,191	6,394	7,476	21,2	952,565	24,414	2120,236	0	202,49	202,49	99,719	0	0	0	0	0	0	0
11:47:24	-58,129	2119,655	10,478	10,351	10,191	6,388	7,455	21,2	952,565	24,414	2119,655	0	202,49	202,49	99,719	0	0	0	0	0	0	0
11:47:24	-73,022	2118,924	10,478	10,4	10,186	6,38	7,434	21,2	952,565	24,414	2118,924	0	202,49	202,49	99,719	0	0	0	0	0	0	0
11:47:24	-86,889	2118,056	10,478	10,4	10,181	6,371	7,413	21,2	952,565	24,414	2118,056	0	202,49	202,49	99,719	0	0	0	0	0	0	0
11:47:24	-105,102	2117,005	10,527	10,547	10,173	6,36	7,392	21,2	952,565	24,414	2117,005	0	202,49	202,49	99,719	0	0	0	0	0	0	0
11:47:24	63,403	2117,639	10,771	10,693	10,164	6,367	7,372	21,2	952,565	24,414	2117,005	0	202,49	202,49	99,719	0	0	0	0	0	0	0
11:47:24	-54,663	2117,092	10,82	10,84	10,158	6,361	7,352	21,2	952,565	24,414	2117,005	0	202,49	202,49	99,719	0	0	0	0	0	0	0
11:47:24	-76,171	2116,33	10,82	10,888	10,154	6,353	7,333	21,2	952,565	24,414	2116,33	0	202,49	202,49	99,719	0	0	0	0	0	0	0
11:47:24	-77,465	2115,556	10,82	10,742	10,149	6,345	7,313	21,2	952,565	24,414	2115,556	0	202,49	202,49	99,719	0	0	0	0	0	0	0
11:47:24	-147,656	2114,079	10,673	10,693	10,149	6,33	7,294	21,2	952,565	24,414	2114,079	0	202,49	202,49	99,719	0	0	0	0	0	0	0
11:47:24	-45,263	2113,626	10,625	10,547	10,149	6,326	7,275	21,2	952,565	24,414	2113,626	0	202,49	202,49	99,719	0	0	0	0	0	0	0
11:47:24	-135,815	2112,268	10,478	10,498	10,149	6,312	7,256	21,2	952,565	24,414	2112,268	0	202,49	202,49	99,719	0	0	0	0	0	0	0
11:47:24	-45,263	2111,816	10,429	10,4	10,149	6,307	7,237	21,2	952,565	24,414	2111,816	0	202,49	202,49	99,719	0	0	0	0	0	0	0
11:47:24	-65,429	2111,161	10,429	10,351	10,145	6,3	7,219	21,2	952,565	24,414	2111,161	0	202,49	202,49	99,719	0	0	0	0	0	0	0
11:47:24	-10,742	2111,054	10,429	10,351	10,144	6,299	7,201	21,2	952,565	24,414	2111,054	0	202,49	202,49	99,719	0	0	0	0	0	0	0
11:47:24	-170,019	2109,354	10,332	10,351	10,14	6,282	7,183	21,1	952,565	24,414	2109,354	0	202,49	202,49	99,719	0	0	0	0	0	0	0
11:47:24	-10,717	2109,246	10,332	10,302	10,139	6,28	7,165	21,1	952,565	24,414	2109,246	0	202,49	202,49	99,719	0	0	0	0	0	0	0
11:47:24	12,036	2109,367	10,429	10,351	10,135	6,282	7,148	21,1	952,565	24,414	2109,246	0	202,49	202,49	99,719	0	0	0	0	0	0	0
11:47:24	-33,032	2109,036	10,478	10,498	10,13	6,278	7,131	21,1	952,565	24,414	2109,036	0	202,49	202,49	99,719	0	0	0	0	0	0	0
11:47:24	47,631	2109,513	10,625	10,547	10,125	6,283	7,114	21,1	952,565	24,414	2109,037	0	202,49	202,49	99,719	0	0	0	0	0	0	0
11:47:24	-148,144	2108,031	10,625	10,547	10,117	6,268	7,098	21,1	952,565	24,414	2108,031	0	202,49	202,49	99,719	0	0	0	0	0	0	0
11:47:24	-100,17	2107,03	10,527	10,547	10,116	6,258	7,081	21,1	952,565	24,414	2107,03	0	202,49	202,49	99,719	0	0	0	0	0	0	0
11:47:24	-70,898	2106,321	10,527	10,547	10,112	6,25	7,065	21,1	952,565	24,414	2106,321	0	202,49	202,49	99,719	0	0	0	0	0	0	0
11:47:24	-45,239	2105,868	10,478	10,4	10,112	6,246	7,049	21,1	952,565	24,414	2105,868	0	202,49	202,49	99,719	0	0	0	0	0	0	0
11:47:24	-135,668	2104,512	10,332	10,351	10,112	6,232	7,033	21,1	952,565	24,414	2104,512	0	202,49	202,49	99,719	0	0	0	0	0	0	0
11:47:24	0	2104,512	10,332	10,302	10,112	6,232	7,017	21,1	952,565	24,414	2104,512	0	201,279	201,279	99,714	0	0	0	0	0	0	0
11:47:24	-9,692	2104,415	10,332	10,302	10,112	6,231	7,002	21,1	952,565	24,414	2104,415	0	201,279	201,279	99,714	0	0	0	0	0	0	0
11:47:24	-80,371	2103,611	10,332	10,302	10,107	6,222	6,986	21,1	952,565	24,414	2103,611	0	201,279	201,279	99,714	0	0	0	0	0	0	0
11:47:24	0	2103,611	10,332	10,205	10,107	6,222	6,971	21,1	952,565	24,414	2103,611	0	201,279	201,279	99,714	0	0	0	0	0	0	0
11:47:24	-125,781	2102,353	10,283	10,205	10,102	6,209	6,957	21,1	952,565	24,414	2102,353	0	201,279	201,279	99,714	0	0	0	0	0	0	0
11:47:24	-36,401	2101,989	10,332	10,4	10,098	6,206	6,942	21,1	952,565	24,414	2101,989	0	201,279	201,279	99,714	0	0	0	0	0	0	0
11:47:24	9,863	2102,088	10,429	10,351	10,093	6,207	6,927	21,1	952,565	24,414	2101,989	0	201,279	201,279	99,714	0	0	0	0	0	0	0
11:47:24	-9,667	2101,991	10,429	10,351	10,093	6,206	6,913	21,1	952,565	24,414	2101,989	0	201,279	201,279	99,714	0	0	0	0	0	0	0
11:47:24	-135,62	2100,635	10,283	10,302	10,093	6,192	6,899	21,1	952,565	24,414	2100,635	0	201,279	201,279	99,714	0	0	0	0	0	0	0
11:47:24	-80,737	2099,828	10,185	10,156	10,093	6,183	6,885	21,1	952,565	24,414	2099,828	0	201,279	201,279	99,714	0	0	0	0	0	0	0
11:47:24	-9,643	2099,731	10,185	10,156	10,093	6,182	6,871	21,1	952,565	24,414	2099,731	0	201,279	201,279	99,714	0	0	0	0	0	0	0
11:47:24	8,764	2099,819	10,283	10,205	10,088	6,183	6,858	21,1	952,565	24,414	2099,731	0	201,279	201,279	99,714	0	0	0	0	0	0	0
11:47:24	-27,783	2099,541	10,332	10,302	10,084	6,18	6,844	21,1	952,565	24,414	2099,541	0	201,279	201,279	99,714	0	0	0	0	0	0	0
11:47:24	-8,618	2099,455	10,332	10,205	10,083	6,179	6,831	21,1	952,565	24,414	2099,455	0	201,279	201,279	99,714	0	0	0	0	0	0	0
11:47:24	16,357	2099,618	10,429	10,351	10,079	6,181	6,819	21,1	952,565	24,414	2099,455	0	201,279	201,279	99,714	0	0	0	0	0	0	0
11:47:24	-83,74	2098,781	10,429	10,351	10,074	6,173	6,806	21,1	952,565	24,414	2098,781	0	201,279	201,279	99,714	0	0	0	0	0	0	0
11:47:24	-37,5	2098,406	10,478	10,4	10,07	6,169	6,794	21,1	952,565	24,414	2098,406	0	201,279	201,279	99,714	0	0	0	0	0	0	0
11:47:24	-53,784	2097,868	10,429	10,351	10,069	6,163	6,781	21,1	952,565	24,414	2097,868	0	201,279	201,279	99,714	0	0	0	0	0	0	0
11:47:24	8,593	2097,954	10,429	10,351	10,07	6,164	6,769	21,1	952,565	24,414	2097,868	0	201,279	201,279	99,714	0	0	0	0	0	0	0
11:47:24	-98,974	2096,964	10,332	10,302	10,069	6,154	6,757	21,1	952,565	24,414	2096,964	0	201,279	201,279	99,714	0	0	0	0	0	0	0
11:47:24	-45,166	2096,513	10,283	10,302	10,069	6,149	6,745	21,1	952,565	24,414	2096,513	0	201,279	201,279	99,714	0	0	0	0	0	0	0
11:47:24	-90,356	2095,609	10,185	10,058	10,069	6,14	6,733	21,1	952,565	24,414	2095,609	0	201,279	201,279	99,714	0	0	0	0	0	0	0
11:47:24	16,284	2095,772	10,283	10,156	10,065	6,141	6,722	21,1	952,565	24,414	2095,609	0	201,279	201,279	99,714	0	0	0	0	0	0	0
11:47:24	-98,779	2094,784	10,185	10,156	10,065	6,131	6,71	21,1	952,565	24,414	2094,784	0	201,279	201,279	99,714	0	0	0	0	0	0	0
11:47:24	-45,166	2094,332	10,136	10,156	10,065	6,127	6,699	21,1	952,565	24,414	2094,332	0	201,279	201,279	99,714	0	0	0	0	0	0	0
11:47:24	-75,268	2093,58	10,136	10,058	10,06	6,119	6,687	21,1	952,565	24,414	2093,58	0	201,279	201,279	99,714	0	0	0	0	0	0	0
11:47:24	128,125	2094,861	10,283	10,205	10,06	6,132	6,676	21,1	952,565	24,414	2093,581	0	201,279	201,279	99,714	0	0	0	0	0	0	0
11:47:24	-84,96	2094,011	10,283	10,205	10,055	6,123	6,666	21,1	952,565	24,414	2093,581	0	201,279	201,279	99,714	0	0	0	0	0	0	0
11:47:24	-76,171	2093,25	10,283	10,302	10,051	6,115	6,655	21,1	952,565	24,414	2093,25	0	201,279	201,279	99,714	0	0	0	0	0	0	0
11:47:24	0	2093,25	10,283	10,205	10,051	6,115	6,644	21,1	952,565	24,414	2093,25	0	201,279	201,279	99,714	0	0	0	0	0	0	0
11:47:24	-97,851	2092,271	10,185	10,205	10,05	6,105	6,634	21,1	952,565	24,414	2092,271	0	201,279	201,279	99,714	0	0	0	0	0	0	0
11:47:24	-77,221	2091,499	10,185	10,156	10,046	6,097	6,623	21,1	952,565	24,414	2091,499	0	201,279	201,279	99,714	0	0	0	0	0	0	0
11:47:24	-45,166	2091,047	10,136	10,058	10,046	6,093	6,613	21,1	952,565	24,414	2091,047	0	201,279	201,279	99,714	0	0	0	0	0	0	0
11:47:24	0	2091,047	10,136	10,058	10,046	6,093	6,602	21,1	952,565	24,414	2091,047	0	201,279	201,279	99,714	0	0	0	0	0	0	0
11:47:24	-7,543	2090,972	10,136	10,058	10,045	6,092	6,592	21,1	952,565	24,414	2090,972	0	201,279	201,279	99,714	0	0	0	0	0	0	0
11:47:24	-167,504	2089,297	10,039	10,009	10,041	6,075	6,582	21,1	952,565	24,414	2089,297	0	201,279	201,279	99,714	0	0	0	0	0	0	0
11:47:24	90,283	2090,2	10,136	10,058	10,041	6,084	6,573	21,1	952,565	24,414	2089,298	0	201,279	201,279	99,714	0	0	0	0	0	0	0
11:47:24	-38,525	2089,814	10,185	10,058	10,036	6,08	6,563	21,1	952,565	24,414	2089,298	0	201,279	201,279	99,714	0	0	0	0	0	0	0
11:47:24	0	2089,814	10,185	10,156	10,036	6,08	6,553	21,1	952,565	24,414	2089,299	0	201,279	201,279	99,714	0	0	0	0	0	0	0
11:47:24	-135,424	2088,46	10,039	10,058	10,036	6,066	6,544	21,1	952,565	24,414	2088,46	0	201,279	201,279	99,714	0	0	0	0	0	0	0
11:47:24	0	2088,46	10,039	9,961	10,036	6,066	6,534	21,1	952,565	24,414	2088,46	0	201,279	201,279	99,714	0	0	0	0	0	0	0
11:47:24	4,272	2088,503	10,136	10,009	10,031	6,067	6,525	21,1	952,565	24,414	2088,46	0	201,279	201,279	99,714	0	0	0	0	0	0	0
11:47:24	45,141	2088,954	10,185	10,156	10,031	6,071	6,516	21,1	952,565	24,414	2088,461	0	201,279	201,279	99,714	0	0	0	0	0	0	0
11:47:24	-45,141	2088,503	10,136	10,156	10,031	6,067	6,508	21,1	952,565	24,414	2088,461	0	201,279	201,279	99,714	0	0	0	0	0	0	0
11:47:24	-84,765	2087,655	10,136	10,058	10,027	6,058	6,499	21,1	952,565	24,414	2087,655	0	201,279	201,279	99,714	0	0	0	0	0	0	0
11:47:24	0	2087,655	10,136	10,058	10,027	6,058	6,49	21,1	952,565	24,414	2087,655	0	201,279	201,279	99,714	0	0	0	0	0	0	0
11:47:24	0	2087,655	10,136	10,156	10,027	6,058	6,482	21,1	952,565	24,414	2087,655	0	201,279	201,279	99,714	0	0	0	0	0	0	0
11:47:24	-79,492	2086,86	10,136	10,156	10,022	6,05	6,473	21,1	952,565	24,414	2086,86	0	201,279	201,279	99,714	0	0	0	0	0	0	0
11:47:24	0	2086,86	10,136	10,156	10,022	6,05	6,465	21,1	952,565	24,414	2086,86	0	201,279	201,279	99,714	0	0	0	0	0	0	0
11:47:24	0	2086,86	10,136	10,156	10,022	6,05	6,457	21,1	952,565	24,414	2086,86	0	201,279	201,279	99,714	0	0	0	0	0	0	0
11:47:24	-95,532	2085,905	10,039	10,058	10,022	6,04	6,449	21,1	952,565	24,414	2085,905	0	201,279	201,279	99,714	0	0	0	0	0	0	0
11:47:24	54,833	2086,453	10,185	10,156	10,017	6,045	6,441	21,1	952,565	24,414	2085,905	0	201,279	201,279	99,714	0	0	0	0	0	0	0
11:47:24	0	2086,453	10,185	10,156	10,017	6,045	6,433	21,1	952,565	24,414	2085,906	0	201,279	201,279	99,714	0	0	0	0	0	0	0
11:47:24	-45,117	2086,002	10,136	10,058	10,017	6,041	6,425	21,1	952,565	24,414	2085,906	0	201,279	201,279	99,714	0	0	0	0	0	0	0
11:47:24	-84,741	2085,155	10,136	10,009	10,012	6,032	6,418	21,1	952,565	24,414	2085,155	0	201,279	201,279	99,714	0	0	0	0	0	0	0
11:47:24	-90,234	2084,252	10,039	9,961	10,012	6,023	6,41	21,1	952,565	24,414	2084,252	0	201,279	201,279	99,714	0	0	0	0	0	0	0
11:47:24	0	2084,252	10,039	10,009	10,012	6,023	6,402	21,1	952,565	24,414	2084,252	0	201,279	201,279	99,714	0	0	0	0	0	0	0
11:47:24	90,234	2085,155	10,136	9,961	10,012	6,032	6,395	21,1	952,565	24,414	2084,253	0	201,279	201,279	99,714	0	0	0	0	0	0	0
11:47:24	-90,234	2084,252	10,039	9,863	10,012	6,023	6,388	21,1	952,565	24,414	2084,252	0	201,279	201,279	99,714	0	0	0	0	0	0	0
11:47:24	0	2084,252	10,039	9,961	10,012	6,023	6,38	21,1	952,565	24,414	2084,252	0	201,279	201,279	99,714	0	0	0	0	0	0	0
11:47:24	-45,092	2083,801	9,99	9,863	10,012	6,018	6,373	21,1	952,565	24,414	2083,801	0	201,279	201,279	99,714	0	0	0	0	0	0	0
11:47:24	-80,541	2082,996	9,99	9,961	10,008	6,01	6,366	21,1	952,565	24,414	2082,996	0	201,279	201,279	99,714	0	0	0	0	0	0	0
11:47:24	39,819	2083,394	10,039	10,009	10,008	6,014	6,359	21,1	952,565	24,414	2082,996	0	201,279	201,279	99,714	0	0	0	0	0	0	0
11:47:24	135,351	2084,748	10,185	10,156	10,008	6,028	6,353	21,1	952,565	24,414	2082,998	0	201,279	201,279	99,714	0	0	0	0	0	0	0
11:47:24	230,908	2087,057	10,429	10,547	10,008	6,052	6,347	21,1	952,565	24,414	2083,002	0	201,279	201,279	99,714	0	0	0	0	0	0	0
11:47:24	225,732	2089,314	10,673	10,693	10,008	6,075	6,342	21,1	952,565	24,414	2083,008	0	201,279	201,279	99,714	0	0	0	0	0	0	0
11:47:24	311,914	2092,433	10,918	10,937	10,013	6,107	6,337	21,1	952,565	24,414	2083,018	0	201,279	201,279	99,714	0	0	0	0	0	0	0
11:47:24	481,616	2097,249	11,259	11,523	10,022	6,157	6,333	21,1	952,565	24,414	2083,032	0	201,279	201,279	99,714	0	0	0	0	0	0	0
11:47:24	431,42	2101,564	11,455	11,718	10,036	6,201	6,331	21,1	952,565	24,414	2083,05	0	201,279	201,279	99,714	0	0	0	0	0	0	0
11:47:25	608,984	2107,653	11,748	12,06	10,055	6,264	6,33	21,1	952,565	24,414	2083,075	0	201,279	201,279	99,714	0	0	0	0	0	0	0
11:47:25	644,702	2114,1	11,992	12,158	10,079	6,33	6,33	21,1	952,565	24,414	2083,106	0	201,279	201,279	99,714	0	0	0	0	0	0	0
11:47:25	535,839	2119,459	12,041	12,451	10,107	6,386	6,331	21,1	952,565	24,414	2083,142	0	201,279	201,279	99,714	0	0	0	0	0	0	0
11:47:25	575,293	2125,212	12,041	12,5	10,14	6,445	6,333	21,1	952,565	24,414	2083,184	0	201,279	201,279	99,714	0	0	0	0	0	0	0
11:47:25	584,985	2131,062	12,041	12,646	10,173	6,505	6,336	21,1	952,565	24,414	2083,232	0	201,279	201,279	99,714	0	0	0	0	0	0	0
11:47:25	870,361	2139,765	12,285	12,988	10,209	6,595	6,341	21,1	952,565	24,414	2083,289	0	201,279	201,279	99,714	0	0	0	0	0	0	0
11:47:25	626,342	2146,029	12,334	13,183	10,242	6,66	6,348	21,1	952,565	24,414	2083,351	0	201,279	201,279	99,714	0	0	0	0	0	0	0
11:47:25	894,995	2154,979	12,627	13,33	10,278	6,752	6,356	21,1	952,565	24,414	2083,423	0	201,279	201,279	99,714	0	0	0	0	0	0	0
11:47:25	787,011	2162,849	12,822	13,72	10,312	6,833	6,365	21,1	952,565	24,414	2083,502	0	201,279	201,279	99,714	0	0	0	0	0	0	0
11:47:25	838,134	2171,23	13,164	14,062	10,341	6,919	6,376	21,1	952,565	24,414	2083,59	0	201,279	201,279	99,714	0	0	0	0	0	0	0
11:47:25	880,175	2180,032	13,457	14,306	10,376	7,01	6,388	21,1	952,565	24,414	2083,687	0	201,279	201,279	99,714	0	0	0	0	0	0	0
11:47:25	912,06	2189,152	13,75	14,599	10,412	7,104	6,402	21,1	952,565	24,414	2083,792	0	201,279	201,279	99,714	0	0	0	0	0	0	0
11:47:25	681,396	2195,966	13,799	14,843	10,448	7,174	6,417	21,1	952,565	24,414	2083,904	0	201,279	201,279	99,714	0	0	0	0	0	0	0
11:47:25	1101,855	2206,985	14,238	15,088	10,487	7,288	6,434	21,1	952,565	24,414	2084,027	0	201,279	201,279	99,714	0	0	0	0	0	0	0
11:47:25	713,11	2214,116	14,287	15,283	10,525	7,362	6,453	21,1	952,565	24,414	2084,158	0	201,279	201,279	99,714	0	0	0	0	0	0	0
11:47:25	814,868	2222,265	14,287	15,332	10,571	7,446	6,472	21,1	952,565	24,414	2084,295	0	201,279	201,279	99,714	0	0	0	0	0	0	0
11:47:25	828,173	2230,547	14,384	15,332	10,613	7,531	6,493	21,1	952,565	24,414	2084,442	0	201,279	201,279	99,714	0	0	0	0	0	0	0
11:47:25	756,396	2238,11	14,433	15,185	10,653	7,609	6,515	21,1	952,565	24,414	2084,596	0	201,279	201,279	99,714	0	0	0	0	0	0	0
11:47:25	713,378	2245,244	14,482	15,283	10,691	7,682	6,538	21,1	952,565	24,414	2084,756	0	201,279	201,279	99,714	0	0	0	0	0	0	0
11:47:25	762,841	2252,873	14,58	15,429	10,729	7,761	6,562	21,1	952,565	24,414	2084,924	0	201,279	201,279	99,714	0	0	0	0	0	0	0
11:47:25	899,658	2261,869	14,922	15,82	10,761	7,854	6,587	21,1	952,565	24,414	2085,101	0	201,279	201,279	99,714	0	0	0	0	0	0	0
11:47:25	854,028	2270,41	15,215	16,064	10,794	7,942	6,614	21	953,994	24,414	2085,287	0	201,279	201,279	99,714	0	0	0	0	0	0	0
11:47:25	619,238	2276,602	15,263	16,162	10,827	8,006	6,641	21	953,994	24,414	2085,478	0	201,279	201,279	99,714	0	0	0	0	0	0	0
11:47:25	1045,117	2287,053	15,752	16,601	10,859	8,113	6,67	21	953,994	24,414	2085,679	0	201,279	201,279	99,714	0	0	0	0	0	0	0
11:47:25	533,349	2292,387	15,703	16,601	10,892	8,168	6,699	21	953,994	24,414	2085,886	0	201,279	201,279	99,714	0	0	0	0	0	0	0
11:47:25	658,642	2298,973	15,605	16,504	10,935	8,236	6,729	21	953,994	24,414	2086,099	0	201,279	201,279	99,714	0	0	0	0	0	0	0
11:47:25	618,603	2305,159	15,556	16,357	10,972	8,3	6,76	21	953,994	24,414	2086,318	0	201,279	201,279	99,714	0	0	0	0	0	0	0
11:47:25	662,841	2311,787	15,459	16,211	11,015	8,368	6,792	21	953,994	24,414	2086,544	0	201,279	201,279	99,714	0	0	0	0	0	0	0
11:47:25	665,747	2318,445	15,459	16,211	11,053	8,437	6,824	21	953,994	24,414	2086,776	0	201,279	201,279	99,714	0	0	0	0	0	0	0
11:47:25	904,687	2327,492	15,703	16,406	11,091	8,53	6,857	21	953,994	24,414	2087,016	0	201,279	201,279	99,714	0	0	0	0	0	0	0
11:47:25	716,992	2334,662	15,849	16,504	11,123	8,604	6,892	21	953,994	24,414	2087,264	0	201,279	201,279	99,714	0	0	0	0	0	0	0
11:47:25	890,454	2343,566	16,191	16,748	11,155	8,696	6,927	21	953,994	24,414	2087,52	0	201,278	201,278	99,714	0	0	0	0	0	0	0
11:47:25	901,245	2352,579	16,679	17,236	11,18	8,789	6,963	21	953,994	24,414	2087,785	0	201,278	201,278	99,714	0	0	0	0	0	0	0
11:47:25	745,703	2360,036	17,021	17,578	11,204	8,866	7,001	21	953,994	24,414	2088,058	0	201,278	201,278	99,714	0	0	0	0	0	0	0
11:47:25	811,303	2368,149	17,363	17,92	11,231	8,949	7,039	21	953,994	24,414	2088,338	0	201,278	201,278	99,714	0	0	0	0	0	0	0
11:47:25	551,611	2373,665	17,412	18,066	11,259	9,006	7,078	21	953,994	24,414	2088,623	0	201,278	201,278	99,714	0	0	0	0	0	0	0
11:47:25	783,276	2381,498	17,656	18,115	11,29	9,087	7,117	21	953,994	24,414	2088,916	0	201,278	201,278	99,714	0	0	0	0	0	0	0
11:47:25	697,485	2388,473	17,803	18,261	11,322	9,159	7,157	21	953,994	24,414	2089,215	0	201,278	201,278	99,714	0	0	0	0	0	0	0
11:47:25	410,156	2392,574	17,656	18,066	11,353	9,201	7,197	21	953,994	24,414	2089,519	0	201,278	201,278	99,714	0	0	0	0	0	0	0
11:47:25	731,591	2399,89	17,851	18,164	11,384	9,277	7,238	21	953,994	24,414	2089,829	0	201,278	201,278	99,714	0	0	0	0	0	0	0
11:47:25	539,721	2405,287	17,851	18,261	11,414	9,332	7,279	21	953,994	24,414	2090,144	0	201,278	201,278	99,714	0	0	0	0	0	0	0
11:47:25	483,764	2410,125	17,851	18,261	11,441	9,382	7,32	21	953,994	24,414	2090,464	0	201,278	201,278	99,714	0	0	0	0	0	0	0
11:47:25	451,44	2414,639	17,9	18,261	11,464	9,429	7,361	21	953,994	24,414	2090,789	0	201,278	201,278	99,714	0	0	0	0	0	0	0
11:47:25	499,194	2419,631	18,047	18,359	11,484	9,48	7,403	21	953,994	24,414	2091,117	0	201,278	201,278	99,714	0	0	0	0	0	0	0
11:47:25	797,363	2427,605	18,486	18,945	11,506	9,562	7,445	21	953,994	24,414	2091,454	0	201,278	201,278	99,714	0	0	0	0	0	0	0
11:47:25	375,219	2431,357	18,535	18,799	11,524	9,601	7,488	21	953,994	24,414	2091,794	0	201,278	201,278	99,714	0	0	0	0	0	0	0
11:47:25	542,822	2436,785	18,681	18,945	11,547	9,657	7,53	21	953,994	24,414	2092,139	0	201,278	201,278	99,714	0	0	0	0	0	0	0
11:47:25	569,653	2442,482	18,779	18,994	11,573	9,716	7,573	21	953,994	24,414	2092,489	0	201,278	201,278	99,714	0	0	0	0	0	0	0
11:47:25	331,225	2445,794	18,681	18,945	11,597	9,75	7,616	21	953,994	24,414	2092,842	0	201,278	201,278	99,714	0	0	0	0	0	0	0
11:47:25	370,8	2449,502	18,633	18,847	11,621	9,788	7,658	21	953,994	24,414	2093,199	0	201,278	201,278	99,714	0	0	0	0	0	0	0
11:47:25	422,412	2453,726	18,633	18,847	11,645	9,832	7,701	21	953,994	24,414	2093,56	0	201,278	201,278	99,714	0	0	0	0	0	0	0
11:47:25	332,617	2457,052	18,486	18,701	11,672	9,866	7,743	21	953,994	24,414	2093,923	0	201,278	201,278	99,714	0	0	0	0	0	0	0
11:47:25	477,172	2461,824	18,633	18,701	11,69	9,915	7,786	21	953,994	24,414	2094,291	0	201,278	201,278	99,714	0	0	0	0	0	0	0
11:47:25	510,571	2466,93	18,828	18,994	11,709	9,968	7,829	21	953,994	24,414	2094,664	0	201,278	201,278	99,714	0	0	0	0	0	0	0
11:47:25	387,5	2470,805	18,974	19,189	11,722	10,008	7,871	21	953,994	24,414	2095,04	0	201,278	201,278	99,714	0	0	0	0	0	0	0
11:47:25	444,799	2475,253	19,17	19,336	11,737	10,054	7,914	21	953,994	24,414	2095,42	0	201,278	201,278	99,714	0	0	0	0	0	0	0
11:47:25	343,823	2478,691	19,267	19,482	11,751	10,089	7,957	21	953,994	24,414	2095,803	0	201,278	201,278	99,714	0	0	0	0	0	0	0
11:47:25	345,996	2482,151	19,365	19,678	11,765	10,125	7,999	21	953,994	24,414	2096,189	0	201,278	201,278	99,714	0	0	0	0	0	0	0
11:47:25	252,465	2484,676	19,365	19,531	11,779	10,151	8,042	21	953,994	24,414	2096,578	0	201,278	201,278	99,714	0	0	0	0	0	0	0
11:47:25	334,838	2488,024	19,365	19,58	11,798	10,185	8,084	21	953,994	24,414	2096,969	0	201,278	201,278	99,714	0	0	0	0	0	0	0
11:47:25	250,292	2490,527	19,365	19,482	11,812	10,211	8,125	21	953,994	24,414	2097,363	0	201,278	201,278	99,714	0	0	0	0	0	0	0
11:47:25	287,475	2493,402	19,316	19,482	11,831	10,241	8,167	21	953,994	24,414	2097,759	0	201,278	201,278	99,714	0	0	0	0	0	0	0
11:47:25	286,157	2496,263	19,267	19,482	11,85	10,27	8,208	21	953,994	24,414	2098,157	0	201,278	201,278	99,714	0	0	0	0	0	0	0
11:47:25	298,754	2499,251	19,316	19,385	11,864	10,301	8,249	21	953,994	24,414	2098,558	0	201,278	201,278	99,714	0	0	0	0	0	0	0
11:47:25	215,551	2501,406	19,365	19,385	11,874	10,323	8,29	21	953,994	24,414	2098,961	0	201,278	201,278	99,714	0	0	0	0	0	0	0
11:47:25	346,264	2504,869	19,463	19,531	11,888	10,359	8,33	21	953,994	24,414	2099,367	0	201,278	201,278	99,714	0	0	0	0	0	0	0
11:47:25	358,837	2508,457	19,658	19,726	11,897	10,396	8,371	21	953,994	24,414	2099,776	0	201,278	201,278	99,714	0	0	0	0	0	0	0
11:47:25	120,532	2509,663	19,609	19,58	11,907	10,408	8,411	21	953,994	24,414	2100,186	0	201,278	201,278	99,714	0	0	0	0	0	0	0
11:47:25	216,552	2511,828	19,658	19,58	11,916	10,431	8,45	21	953,994	24,414	2100,598	0	201,278	201,278	99,714	0	0	0	0	0	0	0
11:47:25	311,547	2514,944	19,804	19,873	11,926	10,463	8,49	21	953,994	24,414	2101,012	0	201,278	201,278	99,714	0	0	0	0	0	0	0
11:47:25	213,378	2517,078	19,853	19,824	11,935	10,485	8,529	21	953,994	24,414	2101,428	0	201,278	201,278	99,714	0	0	0	0	0	0	0
11:47:25	121,582	2518,293	19,804	19,824	11,945	10,497	8,568	21	953,994	24,414	2101,845	0	201,278	201,278	99,714	0	0	0	0	0	0	0
11:47:25	252,563	2520,819	19,804	19,873	11,959	10,523	8,606	21	953,994	24,414	2102,264	0	201,278	201,278	99,714	0	0	0	0	0	0	0
11:47:25	169,116	2522,51	19,804	19,922	11,968	10,541	8,644	21	953,994	24,414	2102,684	0	201,278	201,278	99,714	0	0	0	0	0	0	0
11:47:25	169,067	2524,201	19,804	19,922	11,978	10,558	8,681	21	953,994	24,414	2103,106	0	201,278	201,278	99,714	0	0	0	0	0	0	0
11:47:25	166,943	2525,87	19,804	19,922	11,987	10,575	8,719	21	953,994	24,414	2103,528	0	201,278	201,278	99,714	0	0	0	0	0	0	0
11:47:25	119,409	2527,064	19,756	19,873	11,997	10,588	8,755	21	953,994	24,414	2103,952	0	201,278	201,278	99,714	0	0	0	0	0	0	0
11:47:25	213,452	2529,199	19,804	19,873	12,006	10,61	8,792	21	953,994	24,414	2104,377	0	201,278	201,278	99,714	0	0	0	0	0	0	0
11:47:25	133,154	2530,53	19,853	19,922	12,011	10,624	8,827	21	953,994	24,414	2104,803	0	201,278	201,278	99,714	0	0	0	0	0	0	0
11:47:25	180,81	2532,338	19,951	19,922	12,016	10,642	8,863	21	953,994	24,414	2105,23	0	201,278	201,278	99,714	0	0	0	0	0	0	0
11:47:25	84,741	2533,186	19,951	20,019	12,02	10,651	8,898	21	953,994	24,414	2105,658	0	201,278	201,278	99,714	0	0	0	0	0	0	0
11:47:25	133,203	2534,518	20	20,019	12,025	10,665	8,933	21	953,994	24,414	2106,087	0	201,278	201,278	99,714	0	0	0	0	0	0	0
11:47:25	174,267	2536,261	20,097	20,019	12,03	10,683	8,967	21	953,994	24,414	2106,517	0	201,278	201,278	99,714	0	0	0	0	0	0	0
11:47:25	132,226	2537,583	20,146	20,166	12,034	10,696	9,001	21	953,994	24,414	2106,948	0	201,278	201,278	99,714	0	0	0	0	0	0	0
11:47:25	36,938	2537,952	20,097	20,068	12,039	10,7	9,034	21	953,994	24,414	2107,379	0	201,278	201,278	99,714	0	0	0	0	0	0	0
11:47:25	-11,791	2537,834	20	19,922	12,044	10,699	9,067	21	953,994	24,414	2107,809	0	201,278	201,278	99,714	0	0	0	0	0	0	0
11:47:25	179,858	2539,633	20,097	20,068	12,049	10,717	9,099	21	953,994	24,414	2108,241	0	201,278	201,278	99,714	0	0	0	0	0	0	0
11:47:25	0	2539,633	20,097	20,019	12,049	10,717	9,131	21	953,994	24,414	2108,673	0	201,278	201,278	99,714	0	0	0	0	0	0	0
11:47:25	-10,498	2539,528	20	20,019	12,053	10,716	9,162	21	953,994	24,414	2109,104	0	201,278	201,278	99,714	0	0	0	0	0	0	0
11:47:25	142,895	2540,957	20,146	20,166	12,053	10,731	9,193	21	953,994	24,414	2109,536	0	201,278	201,278	99,714	0	0	0	0	0	0	0
11:47:25	178,784	2542,745	20,244	20,263	12,058	10,749	9,223	21	953,994	24,414	2109,969	0	201,278	201,278	99,714	0	0	0	0	0	0	0
11:47:25	-95,263	2541,792	20,146	20,166	12,058	10,74	9,253	21	953,994	24,414	2110,401	0	201,278	201,278	99,714	0	0	0	0	0	0	0
11:47:25	-135,473	2540,437	20	20,019	12,059	10,726	9,282	21	953,994	24,414	2110,831	0	201,278	201,278	99,714	0	0	0	0	0	0	0
11:47:25	-113,403	2539,303	19,804	19,726	12,063	10,714	9,31	21	953,994	24,414	2111,259	0	201,278	201,278	99,714	0	0	0	0	0	0	0
11:47:25	-428,491	2535,018	19,365	18,945	12,063	10,67	9,337	21	953,994	24,414	2111,683	0	201,278	201,278	99,714	0	0	0	0	0	0	0
11:47:25	-560,18	2529,417	18,877	18,31	12,058	10,612	9,362	21	953,994	24,414	2112,101	0	201,278	201,278	99,714	0	0	0	0	0	0	0
11:47:25	-649,682	2522,92	18,388	17,773	12,048	10,545	9,385	21	953,994	24,414	2112,512	0	201,278	201,278	99,714	0	0	0	0	0	0	0
11:47:25	-883,862	2514,081	17,9	17,187	12,025	10,454	9,406	21	953,994	24,414	2112,913	0	201,278	201,278	99,714	0	0	0	0	0	0	0
11:47:25	-364,111	2510,44	18,047	16,894	11,997	10,416	9,426	21	953,994	24,414	2113,311	0	201,278	201,278	99,714	0	0	0	0	0	0	0
11:47:25	-813,085	2502,309	17,9	16,894	11,959	10,333	9,443	21	953,994	24,414	2113,7	0	201,278	201,278	99,714	0	0	0	0	0	0	0
11:47:26	-670,776	2495,601	17,9	16,748	11,921	10,263	9,46	21	953,994	24,414	2114,082	0	201,278	201,278	99,714	0	0	0	0	0	0	0
11:47:26	-672,9	2488,872	17,9	16,601	11,883	10,194	9,474	21	953,994	24,414	2114,457	0	201,278	201,278	99,714	0	0	0	0	0	0	0
11:47:26	-717,163	2481,701	17,851	16,357	11,845	10,12	9,487	21	953,994	24,414	2114,824	0	201,278	201,278	99,714	0	0	0	0	0	0	0
11:47:26	-796,899	2473,732	17,803	16,308	11,803	10,038	9,497	21	953,994	24,414	2115,183	0	201,278	201,278	99,714	0	0	0	0	0	0	0
11:47:26	-822,363	2465,508	17,558	16,162	11,77	9,953	9,506	21	953,994	24,414	2115,533	0	201,278	201,278	99,714	0	0	0	0	0	0	0
11:47:26	-584,082	2459,667	17,558	16,504	11,737	9,893	9,514	21	953,994	24,414	2115,878	0	201,278	201,278	99,714	0	0	0	0	0	0	0
11:47:26	-949,194	2450,175	17,168	16,015	11,705	9,795	9,519	21	953,994	24,414	2116,212	0	201,278	201,278	99,714	0	0	0	0	0	0	0
11:47:26	-867,334	2441,502	16,875	15,82	11,672	9,706	9,523	21	953,994	24,414	2116,537	0	201,278	201,278	99,714	0	0	0	0	0	0	0
11:47:26	-659,277	2434,909	16,875	15,869	11,634	9,638	9,525	21	953,994	24,414	2116,856	0	201,278	201,278	99,714	0	0	0	0	0	0	0
11:47:26	-477,807	2430,131	17,07	16,015	11,597	9,588	9,527	21	953,994	24,414	2117,169	0	201,278	201,278	99,714	0	0	0	0	0	0	0
11:47:26	-791,626	2422,215	16,924	16,015	11,56	9,507	9,526	21	953,994	24,414	2117,474	0	201,278	201,278	99,714	0	0	0	0	0	0	0
11:47:26	-636,596	2415,849	16,924	15,967	11,524	9,441	9,525	21	953,994	24,414	2117,772	0	201,278	201,278	99,714	0	0	0	0	0	0	0
11:47:26	-684,594	2409,003	16,875	16,064	11,488	9,371	9,522	21	953,994	24,414	2118,064	0	201,278	201,278	99,714	0	0	0	0	0	0	0
11:47:26	-624,951	2402,754	16,728	15,967	11,461	9,306	9,517	21	953,994	24,414	2118,348	0	201,278	201,278	99,714	0	0	0	0	0	0	0
11:47:26	-590,283	2396,851	16,533	15,722	11,438	9,245	9,512	21	953,994	24,414	2118,627	0	201,278	201,278	99,714	0	0	0	0	0	0	0
11:47:26	-808,398	2388,767	16,045	15,527	11,419	9,162	9,505	21	953,994	24,414	2118,897	0	201,278	201,278	99,714	0	0	0	0	0	0	0
11:47:26	-641,064	2382,356	15,752	15,283	11,398	9,096	9,497	21	953,994	24,414	2119,16	0	201,278	201,278	99,714	0	0	0	0	0	0	0
11:47:26	-588,549	2376,471	15,556	14,99	11,376	9,035	9,488	21	953,994	24,414	2119,417	0	201,278	201,278	99,714	0	0	0	0	0	0	0
11:47:26	-539,16	2371,079	15,459	14,99	11,35	8,98	9,478	21	953,994	24,414	2119,669	0	201,278	201,278	99,714	0	0	0	0	0	0	0
11:47:26	-440,307	2366,676	15,459	15,136	11,325	8,934	9,467	21	953,994	24,414	2119,916	0	201,278	201,278	99,714	0	0	0	0	0	0	0
11:47:26	-487,841	2361,797	15,459	14,941	11,298	8,884	9,456	21	953,994	24,414	2120,157	0	201,278	201,278	99,714	0	0	0	0	0	0	0
11:47:26	-434,399	2357,453	15,556	14,99	11,268	8,839	9,444	21,2	952,565	24,414	2120,395	0	201,278	201,278	99,714	0	0	0	0	0	0	0
11:47:26	-449,78	2352,956	15,605	14,941	11,24	8,793	9,431	21,2	952,565	24,414	2120,627	0	201,278	201,278	99,714	0	0	0	0	0	0	0
11:47:26	-547,729	2347,478	15,459	14,795	11,217	8,736	9,418	21,2	952,565	24,414	2120,854	0	201,278	201,278	99,714	0	0	0	0	0	0	0
11:47:26	-653,808	2340,94	15,117	14,599	11,198	8,669	9,403	21,2	952,565	24,414	2121,074	0	201,278	201,278	99,714	0	0	0	0	0	0	0
11:47:26	-506,542	2335,875	14,922	14,404	11,18	8,617	9,387	21,2	952,565	24,414	2121,289	0	201,278	201,278	99,714	0	0	0	0	0	0	0
11:47:26	-573,486	2330,14	14,58	13,965	11,166	8,558	9,371	21,2	952,565	24,414	2121,498	0	201,278	201,278	99,714	0	0	0	0	0	0	0
11:47:26	-607,397	2324,066	14,287	13,769	11,147	8,495	9,354	21,2	952,565	24,414	2121,701	0	201,278	201,278	99,714	0	0	0	0	0	0	0
11:47:26	-379,516	2320,271	14,238	13,574	11,128	8,456	9,336	21,2	952,565	24,414	2121,899	0	201,278	201,278	99,714	0	0	0	0	0	0	0
11:47:26	-436,621	2315,905	14,14	13,623	11,109	8,411	9,318	21,2	952,565	24,414	2122,093	0	201,278	201,278	99,714	0	0	0	0	0	0	0
11:47:26	-309,326	2312,811	14,238	13,623	11,086	8,379	9,3	21,2	952,565	24,414	2122,284	0	201,278	201,278	99,714	0	0	0	0	0	0	0
11:47:26	-426,855	2308,543	14,238	13,72	11,062	8,335	9,281	21,2	952,565	24,414	2122,47	0	202,338	202,338	99,719	0	0	0	0	0	0	0
11:47:26	-413,964	2304,403	14,238	13,867	11,039	8,292	9,261	21,2	952,565	24,414	2122,652	0	202,338	202,338	99,719	0	0	0	0	0	0	0
11:47:26	-335,156	2301,052	14,238	13,916	11,02	8,258	9,242	21,2	952,565	24,414	2122,831	0	202,338	202,338	99,719	0	0	0	0	0	0	0
11:47:26	-425,659	2296,795	14,14	13,867	11,001	8,214	9,222	21,2	952,565	24,414	2123,005	0	202,338	202,338	99,719	0	0	0	0	0	0	0
11:47:26	-480,346	2291,992	13,896	13,525	10,987	8,164	9,201	21,2	952,565	24,414	2123,174	0	202,338	202,338	99,719	0	0	0	0	0	0	0
11:47:26	-483,276	2287,159	13,652	13,379	10,972	8,115	9,18	21,2	952,565	24,414	2123,338	0	202,338	202,338	99,719	0	0	0	0	0	0	0
11:47:26	-293,994	2284,219	13,603	13,232	10,958	8,084	9,158	21,2	952,565	24,414	2123,499	0	202,338	202,338	99,719	0	0	0	0	0	0	0
11:47:26	-470,361	2279,515	13,457	13,183	10,94	8,036	9,136	21,2	952,565	24,414	2123,655	0	202,338	202,338	99,719	0	0	0	0	0	0	0
11:47:26	-249,877	2277,016	13,457	13,183	10,925	8,01	9,114	21,2	952,565	24,414	2123,808	0	202,338	202,338	99,719	0	0	0	0	0	0	0
11:47:26	-333,837	2273,678	13,457	13,183	10,906	7,976	9,092	21,2	952,565	24,414	2123,958	0	202,338	202,338	99,719	0	0	0	0	0	0	0
11:47:26	-332,812	2270,35	13,457	13,232	10,888	7,941	9,069	21,2	952,565	24,414	2124,104	0	202,338	202,338	99,719	0	0	0	0	0	0	0
11:47:26	-193,359	2268,416	13,603	13,33	10,869	7,921	9,047	21,2	952,565	24,414	2124,249	0	202,338	202,338	99,719	0	0	0	0	0	0	0
11:47:26	-330,566	2265,111	13,603	13,33	10,85	7,887	9,024	21,2	952,565	24,414	2124,389	0	202,338	202,338	99,719	0	0	0	0	0	0	0
11:47:26	-425,048	2260,86	13,506	13,33	10,831	7,843	9,001	21,2	952,565	24,414	2124,526	0	202,338	202,338	99,719	0	0	0	0	0	0	0
11:47:26	-247,753	2258,383	13,506	13,33	10,817	7,818	8,978	21,2	952,565	24,414	2124,659	0	202,338	202,338	99,719	0	0	0	0	0	0	0
11:47:26	-373,584	2254,647	13,457	13,183	10,799	7,779	8,954	21,2	952,565	24,414	2124,789	0	202,338	202,338	99,719	0	0	0	0	0	0	0
11:47:26	-385,693	2250,79	13,31	13,037	10,785	7,74	8,93	21,2	952,565	24,414	2124,915	0	202,338	202,338	99,719	0	0	0	0	0	0	0
11:47:26	-352,197	2247,268	13,115	12,744	10,775	7,703	8,906	21,2	952,565	24,414	2125,038	0	202,338	202,338	99,719	0	0	0	0	0	0	0
11:47:26	-342,846	2243,839	13,017	12,744	10,761	7,668	8,882	21,2	952,565	24,414	2125,156	0	202,338	202,338	99,719	0	0	0	0	0	0	0
11:47:26	-293,408	2240,905	12,968	12,646	10,747	7,638	8,858	21,2	952,565	24,414	2125,272	0	202,338	202,338	99,719	0	0	0	0	0	0	0
11:47:26	-385,522	2237,05	12,822	12,5	10,733	7,598	8,833	21,2	952,565	24,414	2125,384	0	202,338	202,338	99,719	0	0	0	0	0	0	0
11:47:26	-152,514	2235,525	12,92	12,549	10,719	7,582	8,808	21,2	952,565	24,414	2125,494	0	202,338	202,338	99,719	0	0	0	0	0	0	0
11:47:26	-331,567	2232,209	12,92	12,549	10,7	7,548	8,784	21,2	952,565	24,414	2125,601	0	202,338	202,338	99,719	0	0	0	0	0	0	0
11:47:26	-348,974	2228,72	12,822	12,5	10,685	7,512	8,759	21,2	952,565	24,414	2125,704	0	202,338	202,338	99,719	0	0	0	0	0	0	0
11:47:26	-244,409	2226,276	12,822	12,451	10,672	7,487	8,734	21,2	952,565	24,414	2125,805	0	202,338	202,338	99,719	0	0	0	0	0	0	0
11:47:26	-321,826	2223,057	12,822	12,5	10,653	7,454	8,709	21,2	952,565	24,414	2125,902	0	202,338	202,338	99,719	0	0	0	0	0	0	0
11:47:26	-157,934	2221,478	12,92	12,5	10,639	7,437	8,684	21,2	952,565	24,414	2125,998	0	202,338	202,338	99,719	0	0	0	0	0	0	0
11:47:26	-374,438	2217,734	12,773	12,451	10,626	7,399	8,659	21,2	952,565	24,414	2126,089	0	202,338	202,338	99,719	0	0	0	0	0	0	0
11:47:26	-245,288	2215,281	12,773	12,451	10,612	7,374	8,633	21,2	952,565	24,414	2126,179	0	202,338	202,338	99,719	0	0	0	0	0	0	0
11:47:26	-367,797	2211,603	12,627	12,353	10,599	7,336	8,608	21,2	952,565	24,414	2126,264	0	202,338	202,338	99,719	0	0	0	0	0	0	0
11:47:26	-241,186	2209,191	12,627	12,353	10,585	7,311	8,582	21,2	952,565	24,414	2126,347	0	202,338	202,338	99,719	0	0	0	0	0	0	0
11:47:26	-306,274	2206,128	12,48	12,256	10,576	7,279	8,557	21,2	952,565	24,414	2126,427	0	202,338	202,338	99,719	0	0	0	0	0	0	0
11:47:26	-250,683	2203,621	12,48	12,158	10,561	7,253	8,531	21,2	952,565	24,414	2126,504	0	202,338	202,338	99,719	0	0	0	0	0	0	0
11:47:26	-279,174	2200,829	12,431	12,158	10,548	7,225	8,506	21,2	952,565	24,414	2126,578	0	202,338	202,338	99,719	0	0	0	0	0	0	0
11:47:26	-247,46	2198,355	12,431	12,109	10,534	7,199	8,48	21,2	952,565	24,414	2126,65	0	202,338	202,338	99,719	0	0	0	0	0	0	0
11:47:26	-246,435	2195,89	12,431	12,109	10,52	7,174	8,454	21,2	952,565	24,414	2126,719	0	202,338	202,338	99,719	0	0	0	0	0	0	0
11:47:26	-268,92	2193,201	12,334	12,06	10,51	7,146	8,429	21,2	952,565	24,414	2126,785	0	202,338	202,338	99,719	0	0	0	0	0	0	0
11:47:26	-229,15	2190,91	12,334	11,963	10,497	7,122	8,403	21,2	952,565	24,414	2126,849	0	202,338	202,338	99,719	0	0	0	0	0	0	0
11:47:26	-363,012	2187,28	12,187	11,963	10,484	7,085	8,377	21,2	952,565	24,414	2126,91	0	202,338	202,338	99,719	0	0	0	0	0	0	0
11:47:26	-193,505	2185,345	12,187	11,963	10,473	7,065	8,352	21,2	952,565	24,414	2126,968	0	202,338	202,338	99,719	0	0	0	0	0	0	0
11:47:26	-223,803	2183,107	12,187	11,816	10,461	7,042	8,326	21,2	952,565	24,414	2127,024	0	202,338	202,338	99,719	0	0	0	0	0	0	0
11:47:26	-240,893	2180,698	12,187	11,816	10,447	7,017	8,3	21,2	952,565	24,414	2127,078	0	202,338	202,338	99,719	0	0	0	0	0	0	0
11:47:26	-219,409	2178,504	12,187	11,816	10,434	6,994	8,275	21,2	952,565	24,414	2127,129	0	202,338	202,338	99,719	0	0	0	0	0	0	0
11:47:26	-243,554	2176,068	12,138	11,816	10,423	6,969	8,249	21,2	952,565	24,414	2127,178	0	202,338	202,338	99,719	0	0	0	0	0	0	0
11:47:26	-218,334	2173,885	12,138	11,816	10,411	6,947	8,224	21,2	952,565	24,414	2127,225	0	202,338	202,338	99,719	0	0	0	0	0	0	0
11:47:26	-290,161	2170,983	12,041	11,767	10,399	6,917	8,198	21,2	952,565	24,414	2127,269	0	202,338	202,338	99,719	0	0	0	0	0	0	0
11:47:26	-205,932	2168,924	11,992	11,621	10,39	6,896	8,172	21,2	952,565	24,414	2127,31	0	202,338	202,338	99,719	0	0	0	0	0	0	0
11:47:26	-236,816	2166,556	11,845	11,523	10,385	6,871	8,147	21,2	952,565	24,414	2127,35	0	202,338	202,338	99,719	0	0	0	0	0	0	0
11:47:26	-383,227	2162,723	11,65	11,523	10,373	6,832	8,121	21,2	952,565	24,414	2127,385	0	202,338	202,338	99,719	0	0	0	0	0	0	0
11:47:26	-178,393	2160,939	11,65	11,425	10,363	6,813	8,095	21,2	952,565	24,414	2127,419	0	202,338	202,338	99,719	0	0	0	0	0	0	0
11:47:26	-159,057	2159,349	11,65	11,523	10,354	6,797	8,07	21,2	952,565	24,414	2127,45	0	202,338	202,338	99,719	0	0	0	0	0	0	0
11:47:26	-225,17	2157,097	11,601	11,425	10,344	6,774	8,045	21,2	952,565	24,414	2127,48	0	202,338	202,338	99,719	0	0	0	0	0	0	0
11:47:26	-233,837	2154,759	11,504	11,377	10,336	6,75	8,019	21,2	952,565	24,414	2127,507	0	202,338	202,338	99,719	0	0	0	0	0	0	0
11:47:26	-188,916	2152,869	11,406	11,23	10,33	6,73	7,994	21,2	952,565	24,414	2127,532	0	202,338	202,338	99,719	0	0	0	0	0	0	0
11:47:26	-234,985	2150,52	11,308	11,181	10,322	6,706	7,969	21,2	952,565	24,414	2127,555	0	202,338	202,338	99,719	0	0	0	0	0	0	0
11:47:26	-126,123	2149,258	11,259	11,084	10,317	6,693	7,944	21,2	952,565	24,414	2127,577	0	202,338	202,338	99,719	0	0	0	0	0	0	0
11:47:26	-307,739	2146,181	11,015	10,937	10,313	6,661	7,918	21,2	952,565	24,414	2127,595	0	202,338	202,338	99,719	0	0	0	0	0	0	0
11:47:26	-126,098	2144,92	10,966	10,84	10,308	6,648	7,894	21,2	952,565	24,414	2127,613	0	202,338	202,338	99,719	0	0	0	0	0	0	0
11:47:26	-146,069	2143,459	10,966	10,888	10,3	6,633	7,869	21,2	952,565	24,414	2127,629	0	202,338	202,338	99,719	0	0	0	0	0	0	0
11:47:26	-44,262	2143,017	11,113	10,937	10,29	6,629	7,845	21,2	952,565	24,414	2127,644	0	202,338	202,338	99,719	0	0	0	0	0	0	0
11:47:26	-168,31	2141,334	11,162	11,084	10,278	6,611	7,82	21,2	952,565	24,414	2127,658	0	202,338	202,338	99,719	0	0	0	0	0	0	0
11:47:26	-73,559	2140,598	11,259	11,181	10,268	6,604	7,796	21,2	952,565	24,414	2127,67	0	202,338	202,338	99,719	0	0	0	0	0	0	0
11:47:26	-152,661	2139,071	11,259	11,23	10,26	6,588	7,773	21,2	952,565	24,414	2127,682	0	202,338	202,338	99,719	0	0	0	0	0	0	0
11:47:26	-151,391	2137,557	11,259	11,181	10,251	6,572	7,749	21,2	952,565	24,414	2127,691	0	202,338	202,338	99,719	0	0	0	0	0	0	0
11:47:26	-174,609	2135,811	11,162	11,084	10,246	6,554	7,726	21,2	952,565	24,414	2127,699	0	202,338	202,338	99,719	0	0	0	0	0	0	0
11:47:26	-205,029	2133,761	11,015	11,035	10,242	6,533	7,702	21,2	952,565	24,414	2127,705	0	202,338	202,338	99,719	0	0	0	0	0	0	0
11:47:26	-105,712	2132,704	10,918	10,84	10,242	6,522	7,679	21,2	952,565	24,414	2127,71	0	202,338	202,338	99,719	0	0	0	0	0	0	0
11:47:26	-205,957	2130,644	10,771	10,693	10,238	6,501	7,656	21,2	952,565	24,414	2127,713	0	202,338	202,338	99,719	0	0	0	0	0	0	0
11:47:26	-150	2129,144	10,625	10,595	10,237	6,486	7,633	21,2	952,565	24,414	2127,715	0	202,338	202,338	99,719	0	0	0	0	0	0	0
11:47:26	-95,41	2128,19	10,673	10,595	10,229	6,476	7,611	21,2	952,565	24,414	2127,716	0	202,338	202,338	99,719	0	0	0	0	0	0	0
11:47:27	-84,838	2127,342	10,673	10,595	10,224	6,467	7,588	21,2	952,565	24,414	2127,342	0	202,338	202,338	99,719	0	0	0	0	0	0	0
11:47:27	-84,79	2126,494	10,673	10,693	10,219	6,458	7,566	21,2	952,565	24,414	2126,494	0	202,338	202,338	99,719	0	0	0	0	0	0	0
11:47:27	-131,396	2125,18	10,625	10,595	10,214	6,445	7,544	21,2	952,565	24,414	2125,18	0	202,338	202,338	99,719	0	0	0	0	0	0	0
11:47:27	-26,611	2124,914	10,673	10,595	10,21	6,442	7,522	21,2	952,565	24,414	2124,914	0	202,338	202,338	99,719	0	0	0	0	0	0	0
11:47:27	-9,082	2124,823	10,771	10,595	10,204	6,441	7,501	21,2	952,565	24,414	2124,823	0	202,338	202,338	99,719	0	0	0	0	0	0	0
11:47:27	-235,693	2122,466	10,673	10,693	10,196	6,417	7,48	21,2	952,565	24,414	2122,466	0	202,338	202,338	99,719	0	0	0	0	0	0	0
11:47:27	16,601	2122,632	10,771	10,693	10,192	6,418	7,459	21,2	952,565	24,414	2122,466	0	202,338	202,338	99,719	0	0	0	0	0	0	0
11:47:27	-25,83	2122,374	10,771	10,742	10,191	6,416	7,439	21,2	952,565	24,414	2122,374	0	202,338	202,338	99,719	0	0	0	0	0	0	0
11:47:27	-151,904	2120,855	10,673	10,595	10,187	6,4	7,418	21,2	952,565	24,414	2120,855	0	202,338	202,338	99,719	0	0	0	0	0	0	0
11:47:27	-119,409	2119,661	10,625	10,547	10,183	6,388	7,398	21,2	952,565	24,414	2119,661	0	202,338	202,338	99,719	0	0	0	0	0	0	0
11:47:27	33,544	2119,996	10,673	10,595	10,182	6,391	7,378	21,2	952,565	24,414	2119,661	0	202,338	202,338	99,719	0	0	0	0	0	0	0
11:47:27	-86,938	2119,127	10,673	10,595	10,177	6,382	7,359	21,2	952,565	24,414	2119,127	0	202,338	202,338	99,719	0	0	0	0	0	0	0
11:47:27	-121,655	2117,91	10,625	10,547	10,173	6,37	7,339	21,2	952,565	24,414	2117,91	0	202,338	202,338	99,719	0	0	0	0	0	0	0
11:47:27	-177,49	2116,135	10,527	10,547	10,168	6,351	7,32	21,2	952,565	24,414	2116,135	0	202,338	202,338	99,719	0	0	0	0	0	0	0
11:47:27	59,716	2116,733	10,673	10,595	10,164	6,358	7,301	21,2	952,565	24,414	2116,136	0	202,338	202,338	99,719	0	0	0	0	0	0	0
11:47:27	-235,815	2114,374	10,527	10,595	10,158	6,333	7,282	21,2	952,565	24,414	2114,374	0	202,338	202,338	99,719	0	0	0	0	0	0	0
11:47:27	-76,147	2113,613	10,527	10,547	10,154	6,325	7,263	21,2	952,565	24,414	2113,613	0	202,338	202,338	99,719	0	0	0	0	0	0	0
11:47:27	-77,441	2112,838	10,527	10,595	10,149	6,317	7,245	21,2	952,565	24,414	2112,838	0	202,338	202,338	99,719	0	0	0	0	0	0	0
11:47:27	-11,767	2112,721	10,527	10,547	10,149	6,316	7,227	21,2	952,565	24,414	2112,721	0	202,338	202,338	99,719	0	0	0	0	0	0	0
11:47:27	-121,435	2111,506	10,478	10,498	10,144	6,304	7,209	21,2	952,565	24,414	2111,506	0	202,338	202,338	99,719	0	0	0	0	0	0	0
11:47:27	-79,516	2110,711	10,478	10,547	10,14	6,295	7,191	21,1	952,565	24,414	2110,711	0	202,338	202,338	99,719	0	0	0	0	0	0	0
11:47:27	-78,466	2109,927	10,478	10,498	10,135	6,287	7,173	21,1	952,565	24,414	2109,927	0	202,338	202,338	99,719	0	0	0	0	0	0	0
11:47:27	-10,717	2109,819	10,478	10,498	10,135	6,286	7,156	21,1	952,565	24,414	2109,819	0	202,338	202,338	99,719	0	0	0	0	0	0	0
11:47:27	-67,578	2109,144	10,478	10,498	10,131	6,279	7,138	21,1	952,565	24,414	2109,144	0	202,338	202,338	99,719	0	0	0	0	0	0	0
11:47:27	-55,957	2108,584	10,429	10,351	10,13	6,274	7,121	21,1	952,565	24,414	2108,584	0	202,338	202,338	99,719	0	0	0	0	0	0	0
11:47:27	0	2108,584	10,429	10,351	10,13	6,274	7,105	21,1	952,565	24,414	2108,584	0	202,338	202,338	99,719	0	0	0	0	0	0	0
11:47:27	-168,945	2106,895	10,332	10,351	10,126	6,256	7,088	21,1	952,565	24,414	2106,895	0	202,338	202,338	99,719	0	0	0	0	0	0	0
11:47:27	-78,247	2106,112	10,332	10,351	10,121	6,248	7,072	21,1	952,565	24,414	2106,112	0	202,338	202,338	99,719	0	0	0	0	0	0	0
11:47:27	10,937	2106,222	10,429	10,4	10,117	6,249	7,056	21,1	952,565	24,414	2106,112	0	202,338	202,338	99,719	0	0	0	0	0	0	0
11:47:27	-45,019	2105,771	10,478	10,4	10,112	6,245	7,04	21,1	952,565	24,414	2105,771	0	202,338	202,338	99,719	0	0	0	0	0	0	0
11:47:27	-80,395	2104,967	10,478	10,498	10,107	6,236	7,024	21,1	952,565	24,414	2104,967	0	201,279	201,279	99,714	0	0	0	0	0	0	0
11:47:27	-35,327	2104,614	10,527	10,498	10,102	6,233	7,008	21,1	952,565	24,414	2104,614	0	201,279	201,279	99,714	0	0	0	0	0	0	0
11:47:27	-45,214	2104,162	10,478	10,498	10,102	6,228	6,993	21,1	952,565	24,414	2104,162	0	201,279	201,279	99,714	0	0	0	0	0	0	0
11:47:27	-81,64	2103,346	10,478	10,4	10,098	6,22	6,978	21,1	952,565	24,414	2103,346	0	201,279	201,279	99,714	0	0	0	0	0	0	0
11:47:27	-45,214	2102,893	10,429	10,4	10,098	6,215	6,963	21,1	952,565	24,414	2102,893	0	201,279	201,279	99,714	0	0	0	0	0	0	0
11:47:27	-90,429	2101,989	10,332	10,351	10,098	6,206	6,948	21,1	952,565	24,414	2101,989	0	201,279	201,279	99,714	0	0	0	0	0	0	0
11:47:27	-80,541	2101,184	10,332	10,302	10,093	6,197	6,933	21,1	952,565	24,414	2101,184	0	201,279	201,279	99,714	0	0	0	0	0	0	0
11:47:27	-45,214	2100,732	10,283	10,156	10,093	6,193	6,919	21,1	952,565	24,414	2100,732	0	201,279	201,279	99,714	0	0	0	0	0	0	0
11:47:27	-9,667	2100,635	10,283	10,205	10,093	6,192	6,905	21,1	952,565	24,414	2100,635	0	201,279	201,279	99,714	0	0	0	0	0	0	0
11:47:27	-72,973	2099,905	10,283	10,058	10,089	6,184	6,89	21,1	952,565	24,414	2099,905	0	201,279	201,279	99,714	0	0	0	0	0	0	0
11:47:27	-8,642	2099,819	10,283	10,156	10,088	6,183	6,877	21,1	952,565	24,414	2099,819	0	201,279	201,279	99,714	0	0	0	0	0	0	0
11:47:27	-81,591	2099,003	10,283	10,156	10,083	6,175	6,863	21,1	952,565	24,414	2099,003	0	201,279	201,279	99,714	0	0	0	0	0	0	0
11:47:27	-28,857	2098,714	10,332	10,205	10,079	6,172	6,849	21,1	952,565	24,414	2098,714	0	201,279	201,279	99,714	0	0	0	0	0	0	0
11:47:27	-9,667	2098,618	10,332	10,205	10,079	6,171	6,836	21,1	952,565	24,414	2098,618	0	201,279	201,279	99,714	0	0	0	0	0	0	0
11:47:27	7,714	2098,695	10,429	10,302	10,074	6,172	6,823	21,1	952,565	24,414	2098,618	0	201,279	201,279	99,714	0	0	0	0	0	0	0
11:47:27	0	2098,695	10,429	10,302	10,074	6,172	6,81	21,1	952,565	24,414	2098,618	0	201,279	201,279	99,714	0	0	0	0	0	0	0
11:47:27	0	2098,695	10,429	10,302	10,074	6,172	6,798	21,1	952,565	24,414	2098,618	0	201,279	201,279	99,714	0	0	0	0	0	0	0
11:47:27	-209,643	2096,598	10,283	10,058	10,07	6,15	6,785	21,1	952,565	24,414	2096,598	0	201,279	201,279	99,714	0	0	0	0	0	0	0
11:47:27	0	2096,598	10,283	10,009	10,07	6,15	6,773	21,1	952,565	24,414	2096,598	0	201,279	201,279	99,714	0	0	0	0	0	0	0
11:47:27	-8,569	2096,513	10,283	10,058	10,069	6,149	6,76	21,1	952,565	24,414	2096,513	0	201,279	201,279	99,714	0	0	0	0	0	0	0
11:47:27	-74,072	2095,772	10,283	10,058	10,065	6,141	6,748	21,1	952,565	24,414	2095,772	0	201,279	201,279	99,714	0	0	0	0	0	0	0
11:47:27	-8,447	2095,687	10,283	10,058	10,065	6,141	6,736	21,1	952,565	24,414	2095,687	0	201,279	201,279	99,714	0	0	0	0	0	0	0
11:47:27	-75,268	2094,935	10,283	10,058	10,06	6,133	6,724	21,1	952,565	24,414	2094,935	0	201,279	201,279	99,714	0	0	0	0	0	0	0
11:47:27	128,173	2096,216	10,429	10,156	10,06	6,146	6,713	21,1	952,565	24,414	2094,936	0	201,279	201,279	99,714	0	0	0	0	0	0	0
11:47:27	-212,939	2094,087	10,283	10,156	10,055	6,124	6,702	21,1	952,565	24,414	2094,087	0	201,279	201,279	99,714	0	0	0	0	0	0	0
11:47:27	-7,568	2094,011	10,283	10,156	10,055	6,123	6,69	21,1	952,565	24,414	2094,011	0	201,279	201,279	99,714	0	0	0	0	0	0	0
11:47:27	45,166	2094,463	10,332	10,205	10,055	6,128	6,679	21,1	952,565	24,414	2094,012	0	201,279	201,279	99,714	0	0	0	0	0	0	0
11:47:27	-121,337	2093,25	10,283	10,156	10,051	6,115	6,668	21,1	952,565	24,414	2093,25	0	201,279	201,279	99,714	0	0	0	0	0	0	0
11:47:27	-90,307	2092,346	10,185	10,156	10,051	6,106	6,657	21,1	952,565	24,414	2092,346	0	201,279	201,279	99,714	0	0	0	0	0	0	0
11:47:27	0	2092,346	10,185	10,156	10,051	6,106	6,646	21,1	952,565	24,414	2092,346	0	201,279	201,279	99,714	0	0	0	0	0	0	0
11:47:27	-52,709	2091,819	10,136	10,156	10,05	6,101	6,636	21,1	952,565	24,414	2091,819	0	201,279	201,279	99,714	0	0	0	0	0	0	0
11:47:27	0	2091,819	10,136	10,009	10,05	6,101	6,625	21,1	952,565	24,414	2091,819	0	201,279	201,279	99,714	0	0	0	0	0	0	0
11:47:27	-32,055	2091,499	10,185	10,156	10,046	6,097	6,615	21,1	952,565	24,414	2091,499	0	201,279	201,279	99,714	0	0	0	0	0	0	0
11:47:27	82,763	2092,326	10,283	10,205	10,045	6,106	6,605	21,1	952,565	24,414	2091,5	0	201,279	201,279	99,714	0	0	0	0	0	0	0
11:47:27	-77,246	2091,554	10,283	10,156	10,041	6,098	6,595	21,1	952,565	24,414	2091,5	0	201,279	201,279	99,714	0	0	0	0	0	0	0
11:47:27	-135,449	2090,2	10,136	10,009	10,041	6,084	6,585	21,1	952,565	24,414	2090,2	0	201,279	201,279	99,714	0	0	0	0	0	0	0
11:47:27	38,647	2090,586	10,185	10,205	10,041	6,088	6,575	21,1	952,565	24,414	2090,2	0	201,279	201,279	99,714	0	0	0	0	0	0	0
11:47:27	-77,172	2089,814	10,185	10,205	10,036	6,08	6,565	21,1	952,565	24,414	2089,814	0	201,279	201,279	99,714	0	0	0	0	0	0	0
11:47:27	-45,141	2089,363	10,136	10,009	10,036	6,075	6,556	21,1	952,565	24,414	2089,363	0	201,279	201,279	99,714	0	0	0	0	0	0	0
11:47:27	0	2089,363	10,136	9,961	10,036	6,075	6,546	21,1	952,565	24,414	2089,363	0	201,279	201,279	99,714	0	0	0	0	0	0	0
11:47:27	0	2089,363	10,136	10,009	10,036	6,075	6,537	21,1	952,565	24,414	2089,363	0	201,279	201,279	99,714	0	0	0	0	0	0	0
11:47:27	-90,283	2088,46	10,039	9,863	10,036	6,066	6,528	21,1	952,565	24,414	2088,46	0	201,279	201,279	99,714	0	0	0	0	0	0	0
11:47:27	0	2088,46	10,039	9,961	10,036	6,066	6,519	21,1	952,565	24,414	2088,46	0	201,279	201,279	99,714	0	0	0	0	0	0	0
11:47:27	83,764	2089,298	10,136	9,863	10,036	6,075	6,51	21,1	952,565	24,414	2088,461	0	201,279	201,279	99,714	0	0	0	0	0	0	0
11:47:27	-34,35	2088,954	10,185	9,961	10,031	6,071	6,502	21,1	952,565	24,414	2088,461	0	201,279	201,279	99,714	0	0	0	0	0	0	0
11:47:27	90,283	2089,857	10,283	10,009	10,031	6,081	6,493	21,1	952,565	24,414	2088,463	0	201,279	201,279	99,714	0	0	0	0	0	0	0
11:47:27	-135,424	2088,503	10,136	9,961	10,031	6,067	6,485	21,1	952,565	24,414	2088,463	0	201,279	201,279	99,714	0	0	0	0	0	0	0
11:47:27	0	2088,503	10,136	9,863	10,031	6,067	6,477	21,1	952,565	24,414	2088,463	0	201,279	201,279	99,714	0	0	0	0	0	0	0
11:47:27	45,141	2088,954	10,185	10,058	10,031	6,071	6,469	21,1	952,565	24,414	2088,463	0	201,279	201,279	99,714	0	0	0	0	0	0	0
11:47:27	0	2088,954	10,185	10,009	10,031	6,071	6,461	21,1	952,565	24,414	2088,464	0	201,279	201,279	99,714	0	0	0	0	0	0	0
11:47:27	-45,141	2088,503	10,136	9,961	10,031	6,067	6,453	21,1	952,565	24,414	2088,464	0	201,279	201,279	99,714	0	0	0	0	0	0	0
11:47:27	-90,258	2087,6	10,039	9,863	10,031	6,057	6,445	21,1	952,565	24,414	2087,6	0	201,279	201,279	99,714	0	0	0	0	0	0	0
11:47:27	-84,765	2086,752	10,039	9,961	10,027	6,048	6,438	21,1	952,565	24,414	2086,752	0	201,279	201,279	99,714	0	0	0	0	0	0	0
11:47:27	55,908	2087,312	10,185	10,009	10,022	6,054	6,43	21,1	952,565	24,414	2086,753	0	201,279	201,279	99,714	0	0	0	0	0	0	0
11:47:27	84,985	2088,161	10,283	10,156	10,022	6,063	6,423	21,1	952,565	24,414	2086,754	0	201,279	201,279	99,714	0	0	0	0	0	0	0
11:47:27	-170,825	2086,453	10,185	10,156	10,017	6,045	6,416	21,1	952,565	24,414	2086,453	0	201,279	201,279	99,714	0	0	0	0	0	0	0
11:47:27	90,283	2087,356	10,283	10,156	10,017	6,055	6,408	21,1	952,565	24,414	2086,454	0	201,279	201,279	99,714	0	0	0	0	0	0	0
11:47:27	-175,024	2085,606	10,185	10,058	10,012	6,037	6,401	21,1	952,565	24,414	2085,606	0	201,279	201,279	99,714	0	0	0	0	0	0	0
11:47:27	-45,117	2085,155	10,136	10,058	10,012	6,032	6,394	21,1	952,565	24,414	2085,155	0	201,279	201,279	99,714	0	0	0	0	0	0	0
11:47:27	-90,234	2084,252	10,039	10,009	10,012	6,023	6,387	21,1	952,565	24,414	2084,252	0	201,279	201,279	99,714	0	0	0	0	0	0	0
11:47:27	0	2084,252	10,039	9,961	10,012	6,023	6,38	21,1	952,565	24,414	2084,252	0	201,279	201,279	99,714	0	0	0	0	0	0	0
11:47:27	0	2084,252	10,039	10,009	10,012	6,023	6,373	21,1	952,565	24,414	2084,252	0	201,279	201,279	99,714	0	0	0	0	0	0	0
11:47:27	9,692	2084,349	10,136	10,156	10,008	6,024	6,366	21,1	952,565	24,414	2084,252	0	201,279	201,279	99,714	0	0	0	0	0	0	0
11:47:27	130,078	2085,65	10,283	10,205	10,008	6,037	6,359	21,1	952,565	24,414	2084,253	0	201,279	201,279	99,714	0	0	0	0	0	0	0
11:47:27	185,815	2087,508	10,478	10,547	10,008	6,056	6,353	21,1	952,565	24,414	2084,257	0	201,279	201,279	99,714	0	0	0	0	0	0	0
11:47:27	406,42	2091,572	10,918	11,035	10,008	6,098	6,348	21,1	952,565	24,414	2084,264	0	201,279	201,279	99,714	0	0	0	0	0	0	0
11:47:27	210,62	2093,679	10,966	11,084	10,017	6,12	6,344	21,1	952,565	24,414	2084,273	0	201,279	201,279	99,714	0	0	0	0	0	0	0
11:47:27	436,669	2098,045	11,259	11,377	10,027	6,165	6,34	21,1	952,565	24,414	2084,287	0	201,279	201,279	99,714	0	0	0	0	0	0	0
11:47:27	351,831	2101,564	11,455	11,621	10,036	6,201	6,338	21,1	952,565	24,414	2084,304	0	201,279	201,279	99,714	0	0	0	0	0	0	0
11:47:27	465,6	2106,22	11,601	11,816	10,055	6,249	6,336	21,1	952,565	24,414	2084,326	0	201,279	201,279	99,714	0	0	0	0	0	0	0
11:47:28	642,48	2112,644	11,845	12,158	10,079	6,315	6,335	21,1	952,565	24,414	2084,355	0	201,279	201,279	99,714	0	0	0	0	0	0	0
11:47:28	328,808	2115,932	11,748	12,256	10,102	6,349	6,336	21,1	952,565	24,414	2084,386	0	201,279	201,279	99,714	0	0	0	0	0	0	0
11:47:28	760,18	2123,534	12,041	12,646	10,13	6,428	6,338	21,1	952,565	24,414	2084,425	0	201,279	201,279	99,714	0	0	0	0	0	0	0
11:47:28	713,623	2130,671	12,187	12,744	10,163	6,501	6,341	21,1	952,565	24,414	2084,471	0	201,279	201,279	99,714	0	0	0	0	0	0	0
11:47:28	813,476	2138,805	12,431	13,086	10,196	6,585	6,346	21,1	952,565	24,414	2084,525	0	201,279	201,279	99,714	0	0	0	0	0	0	0
11:47:28	573,437	2144,54	12,431	13,232	10,229	6,644	6,351	21,1	952,565	24,414	2084,586	0	201,279	201,279	99,714	0	0	0	0	0	0	0
11:47:28	788,183	2152,422	12,529	13,379	10,268	6,725	6,359	21,1	952,565	24,414	2084,653	0	201,279	201,279	99,714	0	0	0	0	0	0	0
11:47:28	851,855	2160,94	12,773	13,525	10,304	6,813	6,368	21,1	952,565	24,414	2084,73	0	201,279	201,279	99,714	0	0	0	0	0	0	0
11:47:28	794,262	2168,883	13,017	13,916	10,336	6,895	6,378	21,1	952,565	24,414	2084,814	0	201,279	201,279	99,714	0	0	0	0	0	0	0
11:47:28	853,979	2177,422	13,31	14,209	10,369	6,983	6,39	21,1	952,565	24,414	2084,907	0	201,279	201,279	99,714	0	0	0	0	0	0	0
11:47:28	917,187	2186,594	13,603	14,502	10,405	7,078	6,403	21,1	952,565	24,414	2085,008	0	201,279	201,279	99,714	0	0	0	0	0	0	0
11:47:28	731,86	2193,913	13,75	14,795	10,439	7,153	6,418	21,1	952,565	24,414	2085,117	0	201,279	201,279	99,714	0	0	0	0	0	0	0
11:47:28	824,707	2202,16	13,896	14,941	10,478	7,238	6,434	21,1	952,565	24,414	2085,234	0	201,279	201,279	99,714	0	0	0	0	0	0	0
11:47:28	1016,674	2212,327	14,287	15,136	10,515	7,343	6,452	21,1	952,565	24,414	2085,361	0	201,279	201,279	99,714	0	0	0	0	0	0	0
11:47:28	826,489	2220,592	14,433	15,332	10,554	7,428	6,471	21,1	952,565	24,414	2085,497	0	201,279	201,279	99,714	0	0	0	0	0	0	0
11:47:28	739,892	2227,991	14,384	15,283	10,598	7,505	6,491	21,1	952,565	24,414	2085,639	0	201,279	201,279	99,714	0	0	0	0	0	0	0
11:47:28	588,72	2233,878	14,238	15,185	10,639	7,565	6,512	21,1	952,565	24,414	2085,787	0	201,279	201,279	99,714	0	0	0	0	0	0	0
11:47:28	807,373	2241,952	14,384	15,283	10,677	7,648	6,535	21,1	952,565	24,414	2085,944	0	201,279	201,279	99,714	0	0	0	0	0	0	0
11:47:28	849,414	2250,446	14,58	15,527	10,715	7,736	6,558	21,1	952,565	24,414	2086,108	0	201,279	201,279	99,714	0	0	0	0	0	0	0
11:47:28	931,176	2259,757	14,873	15,674	10,752	7,832	6,583	21,1	952,565	24,414	2086,282	0	201,279	201,279	99,714	0	0	0	0	0	0	0
11:47:28	762,841	2267,386	15,068	16,162	10,785	7,911	6,609	21	953,994	24,414	2086,463	0	201,279	201,279	99,714	0	0	0	0	0	0	0
11:47:28	755,444	2274,94	15,263	16,308	10,817	7,989	6,636	21	953,994	24,414	2086,651	0	201,279	201,279	99,714	0	0	0	0	0	0	0
11:47:28	858,984	2283,53	15,556	16,211	10,85	8,077	6,665	21	953,994	24,414	2086,848	0	201,279	201,279	99,714	0	0	0	0	0	0	0
11:47:28	718,31	2290,713	15,703	16,601	10,883	8,151	6,694	21	953,994	24,414	2087,052	0	201,279	201,279	99,714	0	0	0	0	0	0	0
11:47:28	668,188	2297,395	15,703	16,552	10,921	8,22	6,724	21	953,994	24,414	2087,263	0	201,279	201,279	99,714	0	0	0	0	0	0	0
11:47:28	749,194	2304,887	15,703	16,406	10,963	8,297	6,754	21	953,994	24,414	2087,48	0	201,279	201,279	99,714	0	0	0	0	0	0	0
11:47:28	714,624	2312,033	15,752	16,504	11,001	8,371	6,786	21	953,994	24,414	2087,705	0	201,279	201,279	99,714	0	0	0	0	0	0	0
11:47:28	529,98	2317,333	15,605	16,406	11,039	8,426	6,818	21	953,994	24,414	2087,934	0	201,279	201,279	99,714	0	0	0	0	0	0	0
11:47:28	894,067	2326,274	15,849	16,552	11,076	8,518	6,852	21	953,994	24,414	2088,173	0	201,279	201,279	99,714	0	0	0	0	0	0	0
11:47:28	684,692	2333,121	15,947	16,552	11,109	8,588	6,886	21	953,994	24,414	2088,418	0	201,279	201,279	99,714	0	0	0	0	0	0	0
11:47:28	720,361	2340,324	16,093	16,845	11,142	8,663	6,921	21	953,994	24,414	2088,669	0	201,278	201,278	99,714	0	0	0	0	0	0	0
11:47:28	923,657	2349,561	16,533	17,187	11,171	8,758	6,957	21	953,994	24,414	2088,93	0	201,278	201,278	99,714	0	0	0	0	0	0	0
11:47:28	835,131	2357,912	16,875	17,48	11,2	8,844	6,994	21	953,994	24,414	2089,199	0	201,278	201,278	99,714	0	0	0	0	0	0	0
11:47:28	589,233	2363,805	16,924	17,627	11,23	8,905	7,031	21	953,994	24,414	2089,474	0	201,278	201,278	99,714	0	0	0	0	0	0	0
11:47:28	722,119	2371,026	17,168	17,773	11,258	8,979	7,069	21	953,994	24,414	2089,755	0	201,278	201,278	99,714	0	0	0	0	0	0	0
11:47:28	700,512	2378,031	17,363	17,92	11,287	9,051	7,108	21	953,994	24,414	2090,044	0	201,278	201,278	99,714	0	0	0	0	0	0	0
11:47:28	541,748	2383,448	17,363	17,92	11,317	9,107	7,147	21	953,994	24,414	2090,337	0	201,278	201,278	99,714	0	0	0	0	0	0	0
11:47:28	831,42	2391,763	17,656	18,164	11,348	9,193	7,187	21	953,994	24,414	2090,638	0	201,278	201,278	99,714	0	0	0	0	0	0	0
11:47:28	529,248	2397,055	17,705	18,31	11,376	9,247	7,228	21	953,994	24,414	2090,945	0	201,278	201,278	99,714	0	0	0	0	0	0	0
11:47:28	462,915	2401,684	17,705	18,261	11,402	9,295	7,268	21	953,994	24,414	2091,256	0	201,278	201,278	99,714	0	0	0	0	0	0	0
11:47:28	667,968	2408,364	17,9	18,31	11,429	9,364	7,309	21	953,994	24,414	2091,573	0	201,278	201,278	99,714	0	0	0	0	0	0	0
11:47:28	747,07	2415,835	18,193	18,603	11,455	9,441	7,351	21	953,994	24,414	2091,897	0	201,278	201,278	99,714	0	0	0	0	0	0	0
11:47:28	421,997	2420,055	18,193	18,457	11,479	9,485	7,393	21	953,994	24,414	2092,225	0	201,278	201,278	99,714	0	0	0	0	0	0	0
11:47:28	579,956	2425,854	18,388	18,701	11,501	9,544	7,435	21	953,994	24,414	2092,559	0	201,278	201,278	99,714	0	0	0	0	0	0	0
11:47:28	437,084	2430,225	18,486	18,799	11,52	9,589	7,477	21	953,994	24,414	2092,897	0	201,278	201,278	99,714	0	0	0	0	0	0	0
11:47:28	681,005	2437,035	18,779	19,14	11,543	9,66	7,52	21	953,994	24,414	2093,241	0	201,278	201,278	99,714	0	0	0	0	0	0	0
11:47:28	394,042	2440,975	18,681	18,994	11,57	9,7	7,563	21	953,994	24,414	2093,589	0	201,278	201,278	99,714	0	0	0	0	0	0	0
11:47:28	421,752	2445,193	18,633	18,945	11,597	9,744	7,606	21	953,994	24,414	2093,94	0	201,278	201,278	99,714	0	0	0	0	0	0	0
11:47:28	430,908	2449,502	18,633	18,799	11,621	9,788	7,649	21	953,994	24,414	2094,296	0	201,278	201,278	99,714	0	0	0	0	0	0	0
11:47:28	315,991	2452,662	18,535	18,799	11,644	9,821	7,691	21	953,994	24,414	2094,654	0	201,278	201,278	99,714	0	0	0	0	0	0	0
11:47:28	470,751	2457,369	18,681	18,701	11,663	9,869	7,734	21	953,994	24,414	2095,017	0	201,278	201,278	99,714	0	0	0	0	0	0	0
11:47:28	287,402	2460,244	18,633	18,701	11,682	9,899	7,776	21	953,994	24,414	2095,382	0	201,278	201,278	99,714	0	0	0	0	0	0	0
11:47:28	468,603	2464,93	18,779	18,847	11,7	9,947	7,819	21	953,994	24,414	2095,752	0	201,278	201,278	99,714	0	0	0	0	0	0	0
11:47:28	410,668	2469,036	18,877	19,189	11,718	9,99	7,861	21	953,994	24,414	2096,125	0	201,278	201,278	99,714	0	0	0	0	0	0	0
11:47:28	538,232	2474,419	19,17	19,336	11,732	10,045	7,904	21	953,994	24,414	2096,503	0	201,278	201,278	99,714	0	0	0	0	0	0	0
11:47:28	389,892	2478,317	19,316	19,58	11,746	10,085	7,947	21	953,994	24,414	2096,885	0	201,278	201,278	99,714	0	0	0	0	0	0	0
11:47:28	298,681	2481,304	19,365	19,678	11,76	10,116	7,99	21	953,994	24,414	2097,269	0	201,278	201,278	99,714	0	0	0	0	0	0	0
11:47:28	289,794	2484,202	19,316	19,678	11,779	10,146	8,032	21	953,994	24,414	2097,656	0	201,278	201,278	99,714	0	0	0	0	0	0	0
11:47:28	112,573	2485,328	19,17	19,385	11,794	10,158	8,074	21	953,994	24,414	2098,044	0	201,278	201,278	99,714	0	0	0	0	0	0	0
11:47:28	330,468	2488,633	19,17	19,336	11,812	10,192	8,115	21	953,994	24,414	2098,435	0	201,278	201,278	99,714	0	0	0	0	0	0	0
11:47:28	348,217	2492,115	19,267	19,336	11,827	10,227	8,156	21	953,994	24,414	2098,828	0	201,278	201,278	99,714	0	0	0	0	0	0	0
11:47:28	331,42	2495,429	19,267	19,336	11,845	10,262	8,198	21	953,994	24,414	2099,225	0	201,278	201,278	99,714	0	0	0	0	0	0	0
11:47:28	298,754	2498,417	19,316	19,531	11,859	10,292	8,239	21	953,994	24,414	2099,624	0	201,278	201,278	99,714	0	0	0	0	0	0	0
11:47:28	251,562	2500,932	19,316	19,531	11,874	10,318	8,28	21	953,994	24,414	2100,026	0	201,278	201,278	99,714	0	0	0	0	0	0	0
11:47:28	310,205	2504,034	19,463	19,58	11,883	10,35	8,32	21	953,994	24,414	2100,43	0	201,278	201,278	99,714	0	0	0	0	0	0	0
11:47:28	299,926	2507,034	19,512	19,678	11,897	10,381	8,361	21	953,994	24,414	2100,836	0	201,278	201,278	99,714	0	0	0	0	0	0	0
11:47:28	405,346	2511,087	19,756	19,922	11,907	10,423	8,401	21	953,994	24,414	2101,246	0	201,278	201,278	99,714	0	0	0	0	0	0	0
11:47:28	25,561	2511,343	19,609	19,726	11,916	10,426	8,441	21	953,994	24,414	2101,656	0	201,278	201,278	99,714	0	0	0	0	0	0	0
11:47:28	312,597	2514,469	19,756	19,824	11,926	10,458	8,48	21	953,994	24,414	2102,069	0	201,278	201,278	99,714	0	0	0	0	0	0	0
11:47:28	165,869	2516,127	19,756	19,922	11,935	10,475	8,519	21	953,994	24,414	2102,483	0	201,278	201,278	99,714	0	0	0	0	0	0	0
11:47:28	74,047	2516,868	19,658	19,824	11,945	10,483	8,558	21	953,994	24,414	2102,898	0	201,278	201,278	99,714	0	0	0	0	0	0	0
11:47:28	169,067	2518,558	19,658	19,726	11,954	10,5	8,596	21	953,994	24,414	2103,313	0	201,278	201,278	99,714	0	0	0	0	0	0	0
11:47:28	395,166	2522,51	19,804	19,873	11,968	10,541	8,634	21	953,994	24,414	2103,732	0	201,278	201,278	99,714	0	0	0	0	0	0	0
11:47:28	39,282	2522,903	19,756	19,873	11,973	10,545	8,672	21	953,994	24,414	2104,152	0	201,278	201,278	99,714	0	0	0	0	0	0	0
11:47:28	249,194	2525,395	19,756	19,873	11,987	10,571	8,709	21	953,994	24,414	2104,573	0	201,278	201,278	99,714	0	0	0	0	0	0	0
11:47:28	71,826	2526,113	19,658	19,726	11,997	10,578	8,745	21	953,994	24,414	2104,995	0	201,278	201,278	99,714	0	0	0	0	0	0	0
11:47:28	261,01	2528,723	19,756	19,726	12,006	10,605	8,782	21	953,994	24,414	2105,418	0	201,278	201,278	99,714	0	0	0	0	0	0	0
11:47:28	180,712	2530,53	19,853	19,873	12,011	10,624	8,818	21	953,994	24,414	2105,843	0	201,278	201,278	99,714	0	0	0	0	0	0	0
11:47:28	180,81	2532,338	19,951	19,922	12,016	10,642	8,854	21	953,994	24,414	2106,27	0	201,278	201,278	99,714	0	0	0	0	0	0	0
11:47:28	221,997	2534,558	20,097	20,166	12,02	10,665	8,889	21	953,994	24,414	2106,698	0	201,278	201,278	99,714	0	0	0	0	0	0	0
11:47:28	148,388	2536,042	20,244	20,166	12,02	10,68	8,924	21	953,994	24,414	2107,127	0	201,278	201,278	99,714	0	0	0	0	0	0	0
11:47:28	85,62	2536,899	20,244	20,166	12,025	10,689	8,959	21	953,994	24,414	2107,557	0	201,278	201,278	99,714	0	0	0	0	0	0	0
11:47:28	-16,162	2536,737	20,146	20,068	12,03	10,688	8,993	21	953,994	24,414	2107,986	0	201,278	201,278	99,714	0	0	0	0	0	0	0
11:47:28	169,165	2538,429	20,146	20,019	12,039	10,705	9,027	21	953,994	24,414	2108,417	0	201,278	201,278	99,714	0	0	0	0	0	0	0
11:47:28	178,735	2540,216	20,244	20,166	12,044	10,723	9,06	21	953,994	24,414	2108,849	0	201,278	201,278	99,714	0	0	0	0	0	0	0
11:47:28	-153,564	2538,68	20	20,019	12,049	10,708	9,092	21	953,994	24,414	2109,279	0	201,278	201,278	99,714	0	0	0	0	0	0	0
11:47:28	168,261	2540,363	20	19,922	12,058	10,725	9,124	21	953,994	24,414	2109,71	0	201,278	201,278	99,714	0	0	0	0	0	0	0
11:47:28	36,914	2540,732	19,951	19,873	12,063	10,729	9,156	21	953,994	24,414	2110,141	0	201,278	201,278	99,714	0	0	0	0	0	0	0
11:47:28	0	2540,732	19,951	19,726	12,063	10,729	9,186	21	953,994	24,414	2110,571	0	201,278	201,278	99,714	0	0	0	0	0	0	0
11:47:28	142,919	2542,161	20,097	20,019	12,063	10,743	9,217	21	953,994	24,414	2111,003	0	201,278	201,278	99,714	0	0	0	0	0	0	0
11:47:28	142,944	2543,591	20,244	20,166	12,063	10,758	9,247	21	953,994	24,414	2111,436	0	201,278	201,278	99,714	0	0	0	0	0	0	0
11:47:28	-95,312	2542,638	20,146	20,019	12,063	10,748	9,277	21	953,994	24,414	2111,867	0	201,278	201,278	99,714	0	0	0	0	0	0	0
11:47:28	-60,644	2542,031	20	19,824	12,067	10,742	9,305	21	953,994	24,414	2112,297	0	201,278	201,278	99,714	0	0	0	0	0	0	0
11:47:28	-476,269	2537,268	19,512	19,14	12,067	10,693	9,333	21	953,994	24,414	2112,722	0	201,278	201,278	99,714	0	0	0	0	0	0	0
11:47:28	-462,915	2532,639	19,121	18,506	12,063	10,645	9,358	21	953,994	24,414	2113,142	0	201,278	201,278	99,714	0	0	0	0	0	0	0
11:47:28	-643,359	2526,206	18,633	17,822	12,053	10,579	9,382	21	953,994	24,414	2113,555	0	201,278	201,278	99,714	0	0	0	0	0	0	0
11:47:28	-900,219	2517,203	18,047	17,09	12,035	10,486	9,404	21	953,994	24,414	2113,959	0	201,278	201,278	99,714	0	0	0	0	0	0	0
11:47:28	-757,421	2509,629	17,705	16,699	12,011	10,408	9,424	21	953,994	24,414	2114,354	0	201,278	201,278	99,714	0	0	0	0	0	0	0
11:47:28	-670,629	2502,923	17,705	16,748	11,973	10,339	9,442	21	953,994	24,414	2114,743	0	201,278	201,278	99,714	0	0	0	0	0	0	0
11:47:28	-470,776	2498,215	17,998	16,943	11,93	10,29	9,458	21	953,994	24,414	2115,127	0	201,278	201,278	99,714	0	0	0	0	0	0	0
11:47:29	-708,935	2491,126	18,047	17,187	11,888	10,217	9,473	21	953,994	24,414	2115,503	0	201,278	201,278	99,714	0	0	0	0	0	0	0
11:47:29	-433,447	2486,791	18,291	17,041	11,85	10,173	9,487	21	953,994	24,414	2115,874	0	201,278	201,278	99,714	0	0	0	0	0	0	0
11:47:29	-700,512	2479,786	18,34	16,943	11,808	10,1	9,499	21	953,994	24,414	2116,238	0	201,278	201,278	99,714	0	0	0	0	0	0	0
11:47:29	-935,131	2470,435	17,9	16,406	11,779	10,004	9,509	21	953,994	24,414	2116,592	0	201,278	201,278	99,714	0	0	0	0	0	0	0
11:47:29	-1140,722	2459,028	17,314	15,82	11,747	9,886	9,516	21	953,994	24,414	2116,935	0	201,278	201,278	99,714	0	0	0	0	0	0	0
11:47:29	-868,969	2450,338	16,924	15,674	11,719	9,797	9,522	21	953,994	24,414	2117,268	0	201,278	201,278	99,714	0	0	0	0	0	0	0
11:47:29	-627,368	2444,064	16,875	15,722	11,686	9,732	9,526	21	953,994	24,414	2117,595	0	201,278	201,278	99,714	0	0	0	0	0	0	0
11:47:29	-588,085	2438,183	16,875	15,869	11,653	9,671	9,529	21	953,994	24,414	2117,915	0	201,278	201,278	99,714	0	0	0	0	0	0	0
11:47:29	-473,315	2433,45	17,07	16,015	11,615	9,623	9,53	21	953,994	24,414	2118,231	0	201,278	201,278	99,714	0	0	0	0	0	0	0
11:47:29	-518,408	2428,266	17,217	16,308	11,578	9,569	9,531	21	953,994	24,414	2118,541	0	201,278	201,278	99,714	0	0	0	0	0	0	0
11:47:29	-643,334	2421,833	17,217	16,211	11,542	9,503	9,531	21	953,994	24,414	2118,844	0	201,278	201,278	99,714	0	0	0	0	0	0	0
11:47:29	-468,334	2417,15	17,314	16,406	11,51	9,455	9,529	21	953,994	24,414	2119,143	0	201,278	201,278	99,714	0	0	0	0	0	0	0
11:47:29	-771,362	2409,436	17,021	16,211	11,483	9,375	9,526	21	953,994	24,414	2119,433	0	201,278	201,278	99,714	0	0	0	0	0	0	0
11:47:29	-732,251	2402,113	16,679	15,722	11,46	9,3	9,522	21	953,994	24,414	2119,716	0	201,278	201,278	99,714	0	0	0	0	0	0	0
11:47:29	-669,335	2395,42	16,338	15,478	11,44	9,231	9,516	21	953,994	24,414	2119,992	0	201,278	201,278	99,714	0	0	0	0	0	0	0
11:47:29	-645,874	2388,961	16,045	15,283	11,42	9,164	9,509	21	953,994	24,414	2120,261	0	201,278	201,278	99,714	0	0	0	0	0	0	0
11:47:29	-660,522	2382,356	15,752	15,136	11,398	9,096	9,501	21	953,994	24,414	2120,523	0	201,278	201,278	99,714	0	0	0	0	0	0	0
11:47:29	-724,023	2375,116	15,459	14,843	11,373	9,021	9,492	21	953,994	24,414	2120,777	0	201,278	201,278	99,714	0	0	0	0	0	0	0
11:47:29	-439,233	2370,724	15,459	14,843	11,348	8,976	9,481	21	953,994	24,414	2121,027	0	201,278	201,278	99,714	0	0	0	0	0	0	0
11:47:29	-426,562	2366,458	15,605	14,99	11,316	8,932	9,471	21	953,994	24,414	2121,273	0	201,278	201,278	99,714	0	0	0	0	0	0	0
11:47:29	-538,696	2361,071	15,605	14,941	11,286	8,877	9,459	21,2	953,994	24,414	2121,512	0	201,278	201,278	99,714	0	0	0	0	0	0	0
11:47:29	-472,338	2356,348	15,703	14,941	11,254	8,828	9,447	21,2	953,994	24,414	2121,747	0	201,278	201,278	99,714	0	0	0	0	0	0	0
11:47:29	-559,79	2350,75	15,556	14,99	11,23	8,77	9,433	21,2	953,994	24,414	2121,976	0	201,278	201,278	99,714	0	0	0	0	0	0	0
11:47:29	-536,84	2345,381	15,41	14,746	11,208	8,715	9,419	21,2	953,994	24,414	2122,2	0	201,278	201,278	99,714	0	0	0	0	0	0	0
11:47:29	-582,373	2339,557	15,068	14,453	11,193	8,655	9,404	21,2	953,994	24,414	2122,417	0	201,278	201,278	99,714	0	0	0	0	0	0	0
11:47:29	-665,405	2332,903	14,629	14,258	11,179	8,586	9,388	21,2	953,994	24,414	2122,627	0	201,278	201,278	99,714	0	0	0	0	0	0	0
11:47:29	-555,712	2327,346	14,384	13,916	11,161	8,529	9,371	21,2	953,994	24,414	2122,832	0	201,278	201,278	99,714	0	0	0	0	0	0	0
11:47:29	-468,066	2322,666	14,238	13,72	11,142	8,481	9,354	21,2	953,994	24,414	2123,032	0	201,278	201,278	99,714	0	0	0	0	0	0	0
11:47:29	-333,081	2319,335	14,238	13,867	11,123	8,446	9,336	21,2	953,994	24,414	2123,228	0	201,278	201,278	99,714	0	0	0	0	0	0	0
11:47:29	-369,726	2315,638	14,287	13,769	11,1	8,408	9,318	21,2	953,994	24,414	2123,421	0	201,278	201,278	99,714	0	0	0	0	0	0	0
11:47:29	-467,675	2310,961	14,238	13,769	11,076	8,36	9,299	21,2	953,994	24,414	2123,608	0	202,794	202,794	99,721	0	0	0	0	0	0	0
11:47:29	-418,188	2306,779	14,238	13,769	11,052	8,317	9,28	21,2	953,994	24,414	2123,791	0	202,794	202,794	99,721	0	0	0	0	0	0	0
11:47:29	-410,742	2302,672	14,238	13,769	11,029	8,274	9,26	21,2	953,994	24,414	2123,97	0	202,794	202,794	99,721	0	0	0	0	0	0	0
11:47:29	-428,808	2298,383	14,14	13,623	11,01	8,23	9,24	21,2	953,994	24,414	2124,145	0	202,794	202,794	99,721	0	0	0	0	0	0	0
11:47:29	-513,818	2293,245	13,945	13,574	10,991	8,177	9,219	21,2	953,994	24,414	2124,314	0	202,794	202,794	99,721	0	0	0	0	0	0	0
11:47:29	-297,29	2290,272	13,896	13,574	10,977	8,147	9,198	21,2	953,994	24,414	2124,48	0	202,794	202,794	99,721	0	0	0	0	0	0	0
11:47:29	-482,08	2285,452	13,652	13,427	10,963	8,097	9,177	21,2	953,994	24,414	2124,641	0	202,794	202,794	99,721	0	0	0	0	0	0	0
11:47:29	-387,402	2281,578	13,506	13,232	10,949	8,057	9,155	21,2	953,994	24,414	2124,798	0	202,794	202,794	99,721	0	0	0	0	0	0	0
11:47:29	-378,955	2277,788	13,457	13,086	10,93	8,018	9,132	21,2	953,994	24,414	2124,951	0	202,794	202,794	99,721	0	0	0	0	0	0	0
11:47:29	-248,803	2275,3	13,457	13,232	10,916	7,992	9,11	21,2	953,994	24,414	2125,101	0	202,794	202,794	99,721	0	0	0	0	0	0	0
11:47:29	-287,719	2272,423	13,506	13,379	10,897	7,963	9,087	21,2	953,994	24,414	2125,248	0	202,794	202,794	99,721	0	0	0	0	0	0	0
11:47:29	-332,812	2269,095	13,506	13,33	10,878	7,928	9,065	21,2	953,994	24,414	2125,392	0	202,794	202,794	99,721	0	0	0	0	0	0	0
11:47:29	-238,5	2266,71	13,603	13,379	10,859	7,904	9,042	21,2	953,994	24,414	2125,534	0	202,794	202,794	99,721	0	0	0	0	0	0	0
11:47:29	-423,779	2262,472	13,506	13,232	10,841	7,86	9,019	21,2	953,994	24,414	2125,671	0	202,794	202,794	99,721	0	0	0	0	0	0	0
11:47:29	-339,892	2259,073	13,408	13,183	10,827	7,825	8,995	21,2	953,994	24,414	2125,804	0	202,794	202,794	99,721	0	0	0	0	0	0	0
11:47:29	-283,569	2256,237	13,457	13,183	10,808	7,796	8,972	21,2	953,994	24,414	2125,934	0	202,794	202,794	99,721	0	0	0	0	0	0	0
11:47:29	-385,815	2252,379	13,31	13,086	10,794	7,756	8,948	21,2	953,994	24,414	2126,061	0	202,794	202,794	99,721	0	0	0	0	0	0	0
11:47:29	-293,53	2249,444	13,261	13,037	10,78	7,726	8,924	21,2	953,994	24,414	2126,185	0	202,794	202,794	99,721	0	0	0	0	0	0	0
11:47:29	-343,042	2246,013	13,164	12,841	10,766	7,69	8,9	21,2	953,994	24,414	2126,304	0	202,794	202,794	99,721	0	0	0	0	0	0	0
11:47:29	-349,707	2242,516	12,968	12,744	10,756	7,654	8,875	21,2	953,994	24,414	2126,421	0	202,794	202,794	99,721	0	0	0	0	0	0	0
11:47:29	-294,458	2239,572	12,92	12,646	10,742	7,624	8,851	21,2	953,994	24,414	2126,534	0	202,794	202,794	99,721	0	0	0	0	0	0	0
11:47:29	-246,557	2237,106	12,92	12,549	10,728	7,599	8,826	21,2	953,994	24,414	2126,644	0	202,794	202,794	99,721	0	0	0	0	0	0	0
11:47:29	-332,617	2233,78	12,92	12,695	10,709	7,564	8,802	21,2	953,994	24,414	2126,751	0	202,794	202,794	99,721	0	0	0	0	0	0	0
11:47:29	-250,756	2231,272	12,92	12,646	10,695	7,538	8,777	21,2	953,994	24,414	2126,856	0	202,794	202,794	99,721	0	0	0	0	0	0	0
11:47:29	-325,195	2228,02	12,92	12,646	10,677	7,505	8,752	21,2	953,994	24,414	2126,957	0	202,794	202,794	99,721	0	0	0	0	0	0	0
11:47:29	-252,905	2225,491	12,92	12,549	10,662	7,479	8,727	21,2	953,994	24,414	2127,055	0	202,794	202,794	99,721	0	0	0	0	0	0	0
11:47:29	-323,144	2222,26	12,822	12,5	10,649	7,445	8,702	21,2	953,994	24,414	2127,15	0	202,794	202,794	99,721	0	0	0	0	0	0	0
11:47:29	-295,532	2219,305	12,773	12,5	10,635	7,415	8,677	21,2	953,994	24,414	2127,242	0	202,794	202,794	99,721	0	0	0	0	0	0	0
11:47:29	-328,491	2216,02	12,675	12,353	10,622	7,381	8,651	21,2	953,994	24,414	2127,331	0	202,794	202,794	99,721	0	0	0	0	0	0	0
11:47:29	-288,94	2213,13	12,627	12,353	10,608	7,351	8,626	21,2	953,994	24,414	2127,417	0	202,794	202,794	99,721	0	0	0	0	0	0	0
11:47:29	-320,776	2209,922	12,529	12,353	10,595	7,318	8,6	21,2	953,994	24,414	2127,5	0	202,794	202,794	99,721	0	0	0	0	0	0	0
11:47:29	-285,717	2207,065	12,48	12,158	10,581	7,289	8,574	21,2	953,994	24,414	2127,579	0	202,794	202,794	99,721	0	0	0	0	0	0	0
11:47:29	-226,611	2204,799	12,431	12,109	10,571	7,265	8,549	21,2	953,994	24,414	2127,656	0	202,794	202,794	99,721	0	0	0	0	0	0	0
11:47:29	-314,135	2201,658	12,334	11,963	10,558	7,233	8,523	21,2	953,994	24,414	2127,73	0	202,794	202,794	99,721	0	0	0	0	0	0	0
11:47:29	-315,747	2198,5	12,187	11,914	10,548	7,201	8,497	21,2	953,994	24,414	2127,801	0	202,794	202,794	99,721	0	0	0	0	0	0	0
11:47:29	-171,093	2196,789	12,285	11,914	10,533	7,183	8,471	21,2	953,994	24,414	2127,87	0	202,794	202,794	99,721	0	0	0	0	0	0	0
11:47:29	-246,264	2194,327	12,285	11,963	10,519	7,158	8,445	21,2	953,994	24,414	2127,937	0	202,794	202,794	99,721	0	0	0	0	0	0	0
11:47:29	-244,238	2191,884	12,285	11,963	10,505	7,132	8,42	21,2	953,994	24,414	2128,001	0	202,794	202,794	99,721	0	0	0	0	0	0	0
11:47:29	-263,085	2189,254	12,334	12,06	10,488	7,105	8,394	21,2	953,994	24,414	2128,062	0	202,794	202,794	99,721	0	0	0	0	0	0	0
11:47:29	-149,56	2187,758	12,431	12,109	10,474	7,09	8,368	21,2	953,994	24,414	2128,122	0	202,794	202,794	99,721	0	0	0	0	0	0	0
11:47:29	-240,966	2185,348	12,431	12,06	10,461	7,065	8,343	21,2	953,994	24,414	2128,179	0	202,794	202,794	99,721	0	0	0	0	0	0	0
11:47:29	-240,966	2182,939	12,431	12,109	10,447	7,04	8,317	21,2	953,994	24,414	2128,234	0	202,794	202,794	99,721	0	0	0	0	0	0	0
11:47:29	-314,453	2179,794	12,285	11,963	10,437	7,008	8,292	21,2	953,994	24,414	2128,285	0	202,794	202,794	99,721	0	0	0	0	0	0	0
11:47:29	-338,11	2176,413	12,138	11,914	10,425	6,973	8,266	21,2	953,994	24,414	2128,333	0	202,794	202,794	99,721	0	0	0	0	0	0	0
11:47:29	-295,922	2173,454	11,992	11,767	10,416	6,942	8,24	21,2	953,994	24,414	2128,378	0	202,794	202,794	99,721	0	0	0	0	0	0	0
11:47:29	-222,973	2171,224	11,943	11,718	10,406	6,919	8,214	21,2	953,994	24,414	2128,421	0	202,794	202,794	99,721	0	0	0	0	0	0	0
11:47:29	-201,025	2169,214	11,943	11,621	10,395	6,899	8,188	21,2	953,994	24,414	2128,462	0	202,794	202,794	99,721	0	0	0	0	0	0	0
11:47:29	-178,686	2167,427	11,943	11,621	10,385	6,88	8,162	21,2	953,994	24,414	2128,501	0	202,794	202,794	99,721	0	0	0	0	0	0	0
11:47:29	-311,499	2164,312	11,845	11,621	10,372	6,848	8,137	21,2	953,994	24,414	2128,537	0	202,794	202,794	99,721	0	0	0	0	0	0	0
11:47:29	-250,122	2161,811	11,748	11,572	10,363	6,822	8,111	21,2	953,994	24,414	2128,57	0	202,794	202,794	99,721	0	0	0	0	0	0	0
11:47:29	-330,761	2158,503	11,65	11,523	10,35	6,788	8,085	21,2	953,994	24,414	2128,6	0	202,794	202,794	99,721	0	0	0	0	0	0	0
11:47:29	-178,417	2156,719	11,65	11,523	10,339	6,77	8,059	21,2	953,994	24,414	2128,628	0	202,794	202,794	99,721	0	0	0	0	0	0	0
11:47:29	-189,575	2154,823	11,601	11,425	10,331	6,75	8,033	21,2	953,994	24,414	2128,654	0	202,794	202,794	99,721	0	0	0	0	0	0	0
11:47:29	-234,375	2152,479	11,455	11,279	10,326	6,726	8,008	21,2	953,994	24,414	2128,678	0	202,794	202,794	99,721	0	0	0	0	0	0	0
11:47:29	-189,477	2150,585	11,406	11,23	10,317	6,707	7,982	21,2	953,994	24,414	2128,7	0	202,794	202,794	99,721	0	0	0	0	0	0	0
11:47:29	-216,821	2148,416	11,259	11,084	10,313	6,684	7,957	21,2	953,994	24,414	2128,72	0	202,794	202,794	99,721	0	0	0	0	0	0	0
11:47:29	-237,036	2146,046	11,162	11,084	10,305	6,66	7,931	21,2	953,994	24,414	2128,737	0	202,794	202,794	99,721	0	0	0	0	0	0	0
11:47:29	-162,304	2144,423	11,162	11,084	10,295	6,643	7,906	21,2	953,994	24,414	2128,753	0	202,794	202,794	99,721	0	0	0	0	0	0	0
11:47:29	-148,217	2142,941	11,162	11,035	10,287	6,628	7,881	21,2	953,994	24,414	2128,767	0	202,794	202,794	99,721	0	0	0	0	0	0	0
11:47:29	-143,286	2141,508	11,113	10,937	10,281	6,613	7,856	21,2	953,994	24,414	2128,78	0	202,794	202,794	99,721	0	0	0	0	0	0	0
11:47:29	-133,276	2140,175	11,113	11,035	10,274	6,599	7,832	21,2	953,994	24,414	2128,791	0	202,794	202,794	99,721	0	0	0	0	0	0	0
11:47:29	-97,68	2139,198	11,113	10,937	10,268	6,589	7,807	21,2	953,994	24,414	2128,802	0	202,794	202,794	99,721	0	0	0	0	0	0	0
11:47:29	-243,408	2136,764	11,015	10,937	10,26	6,564	7,783	21,2	953,994	24,414	2128,81	0	202,794	202,794	99,721	0	0	0	0	0	0	0
11:47:29	-181,762	2134,947	10,966	10,937	10,252	6,545	7,759	21,2	953,994	24,414	2128,816	0	202,794	202,794	99,721	0	0	0	0	0	0	0
11:47:29	-53,369	2134,413	11,015	10,888	10,246	6,54	7,735	21,2	953,994	24,414	2128,821	0	202,794	202,794	99,721	0	0	0	0	0	0	0
11:47:29	-129,15	2133,121	10,966	10,888	10,242	6,527	7,711	21,2	953,994	24,414	2128,826	0	202,794	202,794	99,721	0	0	0	0	0	0	0
11:47:29	-129,125	2131,83	10,918	10,742	10,237	6,513	7,688	21,2	953,994	24,414	2128,828	0	202,794	202,794	99,721	0	0	0	0	0	0	0
11:47:29	-83,984	2130,99	10,918	10,84	10,232	6,505	7,664	21,2	953,994	24,414	2128,831	0	202,794	202,794	99,721	0	0	0	0	0	0	0
11:47:29	-206,762	2128,923	10,771	10,693	10,228	6,483	7,641	21,2	953,994	24,414	2128,831	0	202,794	202,794	99,721	0	0	0	0	0	0	0
11:47:30	-39,648	2128,526	10,82	10,742	10,223	6,479	7,618	21,2	953,994	24,414	2128,526	0	202,794	202,794	99,721	0	0	0	0	0	0	0
11:47:30	-130,151	2127,225	10,771	10,693	10,218	6,466	7,596	21,2	953,994	24,414	2127,225	0	202,794	202,794	99,721	0	0	0	0	0	0	0
11:47:30	-143,92	2125,786	10,771	10,693	10,21	6,451	7,573	21,2	953,994	24,414	2125,786	0	202,794	202,794	99,721	0	0	0	0	0	0	0
11:47:30	-85,888	2124,927	10,771	10,693	10,205	6,442	7,551	21,2	953,994	24,414	2124,927	0	202,794	202,794	99,721	0	0	0	0	0	0	0
11:47:30	-40,576	2124,521	10,82	10,595	10,2	6,438	7,529	21,2	953,994	24,414	2124,521	0	202,794	202,794	99,721	0	0	0	0	0	0	0
11:47:30	-118,31	2123,338	10,771	10,693	10,196	6,426	7,508	21,2	953,994	24,414	2123,338	0	202,794	202,794	99,721	0	0	0	0	0	0	0
11:47:30	-164,721	2121,691	10,673	10,693	10,192	6,409	7,486	21,2	953,994	24,414	2121,691	0	202,794	202,794	99,721	0	0	0	0	0	0	0
11:47:30	-25,854	2121,432	10,673	10,547	10,191	6,406	7,465	21,2	953,994	24,414	2121,432	0	202,794	202,794	99,721	0	0	0	0	0	0	0
11:47:30	-106,518	2120,367	10,625	10,498	10,187	6,395	7,444	21,2	953,994	24,414	2120,367	0	202,794	202,794	99,721	0	0	0	0	0	0	0
11:47:30	-102,392	2119,343	10,527	10,351	10,186	6,384	7,423	21,2	953,994	24,414	2119,343	0	202,794	202,794	99,721	0	0	0	0	0	0	0
11:47:30	-119,335	2118,15	10,478	10,351	10,182	6,372	7,403	21,2	953,994	24,414	2118,15	0	202,794	202,794	99,721	0	0	0	0	0	0	0
11:47:30	48,925	2118,639	10,625	10,498	10,177	6,377	7,383	21,2	953,994	24,414	2118,15	0	202,794	202,794	99,721	0	0	0	0	0	0	0
11:47:30	-178,662	2116,852	10,527	10,4	10,172	6,359	7,362	21,2	953,994	24,414	2116,852	0	202,794	202,794	99,721	0	0	0	0	0	0	0
11:47:30	15,405	2117,006	10,625	10,498	10,168	6,36	7,343	21,2	953,994	24,414	2116,852	0	202,794	202,794	99,721	0	0	0	0	0	0	0
11:47:30	-108,325	2115,923	10,673	10,547	10,159	6,349	7,323	21,2	953,994	24,414	2115,923	0	202,794	202,794	99,721	0	0	0	0	0	0	0
11:47:30	-98,657	2114,936	10,673	10,595	10,154	6,339	7,304	21,2	953,994	24,414	2114,936	0	202,794	202,794	99,721	0	0	0	0	0	0	0
11:47:30	-77,441	2114,162	10,673	10,547	10,149	6,331	7,285	21,2	953,994	24,414	2114,162	0	202,794	202,794	99,721	0	0	0	0	0	0	0
11:47:30	-57,055	2113,591	10,625	10,4	10,149	6,325	7,266	21,2	953,994	24,414	2113,591	0	202,794	202,794	99,721	0	0	0	0	0	0	0
11:47:30	-201,196	2111,579	10,478	10,351	10,145	6,304	7,247	21,2	953,994	24,414	2111,579	0	202,794	202,794	99,721	0	0	0	0	0	0	0
11:47:30	-10,742	2111,472	10,478	10,351	10,144	6,303	7,229	21,2	953,994	24,414	2111,472	0	202,794	202,794	99,721	0	0	0	0	0	0	0
11:47:30	-135,717	2110,115	10,332	10,302	10,144	6,289	7,21	21,2	953,994	24,414	2110,115	0	202,794	202,794	99,721	0	0	0	0	0	0	0
11:47:30	10,961	2110,224	10,429	10,302	10,14	6,29	7,192	21,1	952,565	24,414	2110,115	0	202,794	202,794	99,721	0	0	0	0	0	0	0
11:47:30	15,478	2110,379	10,527	10,4	10,135	6,292	7,175	21,1	952,565	24,414	2110,115	0	202,794	202,794	99,721	0	0	0	0	0	0	0
11:47:30	-89,038	2109,489	10,527	10,351	10,13	6,283	7,157	21,1	952,565	24,414	2109,489	0	202,794	202,794	99,721	0	0	0	0	0	0	0
11:47:30	-78,442	2108,704	10,527	10,547	10,126	6,275	7,14	21,1	952,565	24,414	2108,704	0	202,794	202,794	99,721	0	0	0	0	0	0	0
11:47:30	-78,295	2107,922	10,527	10,547	10,121	6,267	7,123	21,1	952,565	24,414	2107,922	0	202,794	202,794	99,721	0	0	0	0	0	0	0
11:47:30	-124,755	2106,674	10,478	10,547	10,117	6,254	7,106	21,1	952,565	24,414	2106,674	0	202,794	202,794	99,721	0	0	0	0	0	0	0
11:47:30	0	2106,674	10,478	10,498	10,117	6,254	7,089	21,1	952,565	24,414	2106,674	0	202,794	202,794	99,721	0	0	0	0	0	0	0
11:47:30	-145,361	2105,22	10,332	10,351	10,116	6,239	7,072	21,1	952,565	24,414	2105,22	0	202,794	202,794	99,721	0	0	0	0	0	0	0
11:47:30	0	2105,22	10,332	10,302	10,116	6,239	7,056	21,1	952,565	24,414	2105,22	0	202,794	202,794	99,721	0	0	0	0	0	0	0
11:47:30	-116,113	2104,059	10,283	10,205	10,112	6,227	7,04	21,1	952,565	24,414	2104,059	0	202,794	202,794	99,721	0	0	0	0	0	0	0
11:47:30	-9,667	2103,963	10,283	10,302	10,112	6,226	7,024	21,1	952,565	24,414	2103,963	0	201,279	201,279	99,714	0	0	0	0	0	0	0
11:47:30	-25,659	2103,706	10,332	10,351	10,108	6,223	7,008	21,1	952,565	24,414	2103,706	0	201,279	201,279	99,714	0	0	0	0	0	0	0
11:47:30	10,058	2103,807	10,429	10,4	10,103	6,224	6,993	21,1	952,565	24,414	2103,706	0	201,279	201,279	99,714	0	0	0	0	0	0	0
11:47:30	-36,425	2103,442	10,478	10,4	10,098	6,221	6,978	21,1	952,565	24,414	2103,442	0	201,279	201,279	99,714	0	0	0	0	0	0	0
11:47:30	26,953	2103,712	10,527	10,498	10,097	6,223	6,963	21,1	952,565	24,414	2103,443	0	201,279	201,279	99,714	0	0	0	0	0	0	0
11:47:30	-117,187	2102,54	10,478	10,4	10,093	6,211	6,948	21,1	952,565	24,414	2102,54	0	201,279	201,279	99,714	0	0	0	0	0	0	0
11:47:30	-45,214	2102,088	10,429	10,302	10,093	6,207	6,933	21,1	952,565	24,414	2102,088	0	201,279	201,279	99,714	0	0	0	0	0	0	0
11:47:30	-145,288	2100,635	10,283	10,205	10,093	6,192	6,919	21,1	952,565	24,414	2100,635	0	201,279	201,279	99,714	0	0	0	0	0	0	0
11:47:30	0	2100,635	10,283	10,205	10,093	6,192	6,905	21,1	952,565	24,414	2100,635	0	201,279	201,279	99,714	0	0	0	0	0	0	0
11:47:30	-27,783	2100,357	10,332	10,205	10,089	6,189	6,891	21,1	952,565	24,414	2100,357	0	201,279	201,279	99,714	0	0	0	0	0	0	0
11:47:30	90,429	2101,261	10,429	10,156	10,089	6,198	6,877	21,1	952,565	24,414	2100,358	0	201,279	201,279	99,714	0	0	0	0	0	0	0
11:47:30	-90,429	2100,357	10,332	10,205	10,089	6,189	6,864	21,1	952,565	24,414	2100,357	0	201,279	201,279	99,714	0	0	0	0	0	0	0
11:47:30	-8,618	2100,271	10,332	10,156	10,088	6,188	6,85	21,1	952,565	24,414	2100,271	0	201,279	201,279	99,714	0	0	0	0	0	0	0
11:47:30	-118,212	2099,089	10,283	10,009	10,084	6,176	6,837	21,1	952,565	24,414	2099,089	0	201,279	201,279	99,714	0	0	0	0	0	0	0
11:47:30	-8,593	2099,003	10,283	10,058	10,083	6,175	6,824	21,1	952,565	24,414	2099,003	0	201,279	201,279	99,714	0	0	0	0	0	0	0
11:47:30	61,547	2099,618	10,429	10,302	10,079	6,181	6,812	21,1	952,565	24,414	2099,003	0	201,279	201,279	99,714	0	0	0	0	0	0	0
11:47:30	35,522	2099,974	10,478	10,302	10,079	6,185	6,799	21,1	952,565	24,414	2099,004	0	201,279	201,279	99,714	0	0	0	0	0	0	0
11:47:30	-82,69	2099,147	10,478	10,302	10,074	6,176	6,787	21,1	952,565	24,414	2099,004	0	201,279	201,279	99,714	0	0	0	0	0	0	0
11:47:30	-135,595	2097,791	10,332	10,156	10,074	6,162	6,775	21,1	952,565	24,414	2097,791	0	201,279	201,279	99,714	0	0	0	0	0	0	0
11:47:30	-45,166	2097,339	10,283	10,058	10,074	6,158	6,763	21,1	952,565	24,414	2097,339	0	201,279	201,279	99,714	0	0	0	0	0	0	0
11:47:30	-90,38	2096,435	10,185	10,058	10,074	6,148	6,751	21,1	952,565	24,414	2096,435	0	201,279	201,279	99,714	0	0	0	0	0	0	0
11:47:30	0	2096,435	10,185	10,009	10,074	6,148	6,739	21,1	952,565	24,414	2096,435	0	201,279	201,279	99,714	0	0	0	0	0	0	0
11:47:30	-74,047	2095,695	10,185	10,058	10,07	6,141	6,727	21,1	952,565	24,414	2095,695	0	201,279	201,279	99,714	0	0	0	0	0	0	0
11:47:30	-8,569	2095,609	10,185	10,156	10,069	6,14	6,716	21,1	952,565	24,414	2095,609	0	201,279	201,279	99,714	0	0	0	0	0	0	0
11:47:30	16,284	2095,772	10,283	10,205	10,065	6,141	6,704	21,1	952,565	24,414	2095,609	0	201,279	201,279	99,714	0	0	0	0	0	0	0
11:47:30	-8,447	2095,687	10,283	10,302	10,065	6,141	6,693	21,1	952,565	24,414	2095,609	0	201,279	201,279	99,714	0	0	0	0	0	0	0
11:47:30	-75,268	2094,935	10,283	10,205	10,06	6,133	6,682	21,1	952,565	24,414	2094,935	0	201,279	201,279	99,714	0	0	0	0	0	0	0
11:47:30	-7,373	2094,861	10,283	10,058	10,06	6,132	6,671	21,1	952,565	24,414	2094,861	0	201,279	201,279	99,714	0	0	0	0	0	0	0
11:47:30	-77,392	2094,087	10,283	10,205	10,055	6,124	6,661	21,1	952,565	24,414	2094,087	0	201,279	201,279	99,714	0	0	0	0	0	0	0
11:47:30	-7,568	2094,011	10,283	10,156	10,055	6,123	6,65	21,1	952,565	24,414	2094,011	0	201,279	201,279	99,714	0	0	0	0	0	0	0
11:47:30	-76,171	2093,25	10,283	10,302	10,051	6,115	6,64	21,1	952,565	24,414	2093,25	0	201,279	201,279	99,714	0	0	0	0	0	0	0
11:47:30	0	2093,25	10,283	10,205	10,051	6,115	6,629	21,1	952,565	24,414	2093,25	0	201,279	201,279	99,714	0	0	0	0	0	0	0
11:47:30	-7,543	2093,174	10,283	10,156	10,05	6,115	6,619	21,1	952,565	24,414	2093,174	0	201,279	201,279	99,714	0	0	0	0	0	0	0
11:47:30	-90,307	2092,271	10,185	10,009	10,05	6,105	6,609	21,1	952,565	24,414	2092,271	0	201,279	201,279	99,714	0	0	0	0	0	0	0
11:47:30	-45,166	2091,819	10,136	10,009	10,05	6,101	6,599	21,1	952,565	24,414	2091,819	0	201,279	201,279	99,714	0	0	0	0	0	0	0
11:47:30	-32,055	2091,499	10,185	10,058	10,046	6,097	6,589	21,1	952,565	24,414	2091,499	0	201,279	201,279	99,714	0	0	0	0	0	0	0
11:47:30	-7,568	2091,423	10,185	10,058	10,045	6,097	6,58	21,1	952,565	24,414	2091,423	0	201,279	201,279	99,714	0	0	0	0	0	0	0
11:47:30	0	2091,423	10,185	10,009	10,045	6,097	6,57	21,1	952,565	24,414	2091,423	0	201,279	201,279	99,714	0	0	0	0	0	0	0
11:47:30	-77,197	2090,651	10,185	10,058	10,041	6,089	6,561	21,1	952,565	24,414	2090,651	0	201,279	201,279	99,714	0	0	0	0	0	0	0
11:47:30	0	2090,651	10,185	10,009	10,041	6,089	6,552	21,1	952,565	24,414	2090,651	0	201,279	201,279	99,714	0	0	0	0	0	0	0
11:47:30	-51,684	2090,134	10,136	9,961	10,041	6,083	6,542	21,1	952,565	24,414	2090,134	0	201,279	201,279	99,714	0	0	0	0	0	0	0
11:47:30	0	2090,134	10,136	9,961	10,041	6,083	6,533	21,1	952,565	24,414	2090,134	0	201,279	201,279	99,714	0	0	0	0	0	0	0
11:47:30	-77,148	2089,363	10,136	10,058	10,036	6,075	6,524	21,1	952,565	24,414	2089,363	0	201,279	201,279	99,714	0	0	0	0	0	0	0
11:47:30	0	2089,363	10,136	10,009	10,036	6,075	6,516	21,1	952,565	24,414	2089,363	0	201,279	201,279	99,714	0	0	0	0	0	0	0
11:47:30	0	2089,363	10,136	10,058	10,036	6,075	6,507	21,1	952,565	24,414	2089,363	0	201,279	201,279	99,714	0	0	0	0	0	0	0
11:47:30	-90,283	2088,46	10,039	10,058	10,036	6,066	6,498	21,1	952,565	24,414	2088,46	0	201,279	201,279	99,714	0	0	0	0	0	0	0
11:47:30	-6,518	2088,395	10,039	9,961	10,036	6,065	6,49	21,1	952,565	24,414	2088,395	0	201,279	201,279	99,714	0	0	0	0	0	0	0
11:47:30	10,791	2088,503	10,136	10,009	10,031	6,067	6,482	21,1	952,565	24,414	2088,395	0	201,279	201,279	99,714	0	0	0	0	0	0	0
11:47:30	0	2088,503	10,136	10,009	10,031	6,067	6,473	21,1	952,565	24,414	2088,395	0	201,279	201,279	99,714	0	0	0	0	0	0	0
11:47:30	0	2088,503	10,136	10,009	10,031	6,067	6,465	21,1	952,565	24,414	2088,395	0	201,279	201,279	99,714	0	0	0	0	0	0	0
11:47:30	0	2088,503	10,136	10,058	10,031	6,067	6,458	21,1	952,565	24,414	2088,395	0	201,279	201,279	99,714	0	0	0	0	0	0	0
11:47:30	-78,247	2087,72	10,136	10,009	10,027	6,058	6,45	21,1	952,565	24,414	2087,72	0	201,279	201,279	99,714	0	0	0	0	0	0	0
11:47:30	38,623	2088,106	10,185	10,058	10,027	6,062	6,442	21,1	952,565	24,414	2087,721	0	201,279	201,279	99,714	0	0	0	0	0	0	0
11:47:30	-45,141	2087,655	10,136	10,058	10,027	6,058	6,435	21,1	952,565	24,414	2087,655	0	201,279	201,279	99,714	0	0	0	0	0	0	0
11:47:30	0	2087,655	10,136	10,009	10,027	6,058	6,427	21,1	952,565	24,414	2087,655	0	201,279	201,279	99,714	0	0	0	0	0	0	0
11:47:30	0	2087,655	10,136	9,961	10,027	6,058	6,42	21,1	952,565	24,414	2087,655	0	201,279	201,279	99,714	0	0	0	0	0	0	0
11:47:30	-90,258	2086,752	10,039	9,961	10,027	6,048	6,413	21,1	952,565	24,414	2086,752	0	201,279	201,279	99,714	0	0	0	0	0	0	0
11:47:30	10,766	2086,86	10,136	10,058	10,022	6,05	6,406	21,1	952,565	24,414	2086,752	0	201,279	201,279	99,714	0	0	0	0	0	0	0
11:47:30	-90,234	2085,958	10,039	9,961	10,022	6,04	6,398	21,1	952,565	24,414	2085,958	0	201,279	201,279	99,714	0	0	0	0	0	0	0
11:47:30	-5,297	2085,905	10,039	10,009	10,022	6,04	6,391	21,1	952,565	24,414	2085,905	0	201,279	201,279	99,714	0	0	0	0	0	0	0
11:47:30	0	2085,905	10,039	9,961	10,022	6,04	6,385	21,1	952,565	24,414	2085,905	0	201,279	201,279	99,714	0	0	0	0	0	0	0
11:47:30	-80,517	2085,1	10,039	10,009	10,017	6,031	6,378	21,1	952,565	24,414	2085,1	0	201,279	201,279	99,714	0	0	0	0	0	0	0
11:47:30	90,234	2086,002	10,136	9,961	10,017	6,041	6,371	21,1	952,565	24,414	2085,101	0	201,279	201,279	99,714	0	0	0	0	0	0	0
11:47:30	180,517	2087,807	10,332	10,351	10,017	6,059	6,365	21,1	952,565	24,414	2085,103	0	201,279	201,279	99,714	0	0	0	0	0	0	0
11:47:30	90,283	2088,71	10,429	10,4	10,017	6,069	6,359	21,1	952,565	24,414	2085,107	0	201,279	201,279	99,714	0	0	0	0	0	0	0
11:47:30	316,137	2091,871	10,771	10,84	10,017	6,101	6,354	21,1	952,565	24,414	2085,114	0	201,279	201,279	99,714	0	0	0	0	0	0	0
11:47:30	266,601	2094,537	10,966	11,035	10,022	6,129	6,35	21,1	952,565	24,414	2085,123	0	201,279	201,279	99,714	0	0	0	0	0	0	0
11:47:30	480,859	2099,346	11,308	11,425	10,031	6,178	6,346	21,1	952,565	24,414	2085,137	0	201,279	201,279	99,714	0	0	0	0	0	0	0
11:47:30	390,478	2103,251	11,455	11,523	10,046	6,219	6,344	21,1	952,565	24,414	2085,155	0	201,279	201,279	99,714	0	0	0	0	0	0	0
11:47:30	510,009	2108,351	11,65	11,963	10,065	6,271	6,342	21,1	952,565	24,414	2085,179	0	201,279	201,279	99,714	0	0	0	0	0	0	0
11:47:31	504,296	2113,394	11,748	12,06	10,088	6,323	6,342	21,1	952,565	24,414	2085,207	0	201,279	201,279	99,714	0	0	0	0	0	0	0
11:47:31	687,011	2120,264	12,041	12,353	10,112	6,394	6,343	21,1	952,565	24,414	2085,242	0	201,279	201,279	99,714	0	0	0	0	0	0	0
11:47:31	415,869	2124,423	11,943	12,451	10,14	6,437	6,345	21,1	952,565	24,414	2085,281	0	201,279	201,279	99,714	0	0	0	0	0	0	0
11:47:31	800,122	2132,424	12,187	12,695	10,173	6,519	6,348	21,1	952,565	24,414	2085,328	0	201,279	201,279	99,714	0	0	0	0	0	0	0
11:47:31	673,828	2139,162	12,285	13,037	10,206	6,589	6,353	21,1	952,565	24,414	2085,382	0	201,279	201,279	99,714	0	0	0	0	0	0	0
11:47:31	853,637	2147,699	12,529	13,232	10,242	6,677	6,359	21,1	952,565	24,414	2085,444	0	201,279	201,279	99,714	0	0	0	0	0	0	0
11:47:31	621,777	2153,916	12,529	13,232	10,277	6,741	6,367	21,1	952,565	24,414	2085,513	0	201,279	201,279	99,714	0	0	0	0	0	0	0
11:47:31	864,941	2162,566	12,773	13,574	10,313	6,83	6,376	21,1	952,565	24,414	2085,59	0	201,279	201,279	99,714	0	0	0	0	0	0	0
11:47:31	793,042	2170,496	13,017	13,769	10,345	6,912	6,386	21,1	952,565	24,414	2085,675	0	201,279	201,279	99,714	0	0	0	0	0	0	0
11:47:31	834,863	2178,845	13,31	14,111	10,377	6,998	6,398	21,1	952,565	24,414	2085,768	0	201,279	201,279	99,714	0	0	0	0	0	0	0
11:47:31	939,282	2188,238	13,652	14,599	10,412	7,095	6,412	21,1	952,565	24,414	2085,871	0	201,279	201,279	99,714	0	0	0	0	0	0	0
11:47:31	891,821	2197,156	13,945	14,843	10,447	7,187	6,427	21,1	952,565	24,414	2085,982	0	201,279	201,279	99,714	0	0	0	0	0	0	0
11:47:31	918,286	2206,339	14,238	15,185	10,483	7,281	6,444	21,1	952,565	24,414	2086,102	0	201,279	201,279	99,714	0	0	0	0	0	0	0
11:47:31	558,154	2211,92	14,14	14,99	10,52	7,339	6,462	21,1	952,565	24,414	2086,228	0	201,279	201,279	99,714	0	0	0	0	0	0	0
11:47:31	986,206	2221,782	14,384	15,332	10,563	7,441	6,481	21,1	952,565	24,414	2086,364	0	201,279	201,279	99,714	0	0	0	0	0	0	0
11:47:31	791,284	2229,695	14,384	15,136	10,608	7,522	6,501	21,1	952,565	24,414	2086,507	0	201,279	201,279	99,714	0	0	0	0	0	0	0
11:47:31	766,113	2237,356	14,433	15,283	10,648	7,601	6,523	21,1	952,565	24,414	2086,658	0	201,279	201,279	99,714	0	0	0	0	0	0	0
11:47:31	709,13	2244,448	14,482	15,429	10,686	7,674	6,545	21,1	952,565	24,414	2086,815	0	201,279	201,279	99,714	0	0	0	0	0	0	0
11:47:31	669,458	2251,142	14,482	15,283	10,724	7,743	6,569	21,1	952,565	24,414	2086,98	0	201,279	201,279	99,714	0	0	0	0	0	0	0
11:47:31	944,555	2260,588	14,873	15,674	10,757	7,841	6,594	21,1	952,565	24,414	2087,153	0	201,279	201,279	99,714	0	0	0	0	0	0	0
11:47:31	1040,991	2270,998	15,361	16,015	10,789	7,948	6,62	21	953,613	24,414	2087,337	0	201,279	201,279	99,714	0	0	0	0	0	0	0
11:47:31	618,432	2277,182	15,41	16,308	10,822	8,012	6,648	21	953,613	24,414	2087,527	0	201,279	201,279	99,714	0	0	0	0	0	0	0
11:47:31	859,204	2285,774	15,703	16,406	10,855	8,1	6,676	21	953,613	24,414	2087,725	0	201,279	201,279	99,714	0	0	0	0	0	0	0
11:47:31	625,903	2292,033	15,752	16,748	10,888	8,165	6,705	21	953,613	24,414	2087,929	0	201,279	201,279	99,714	0	0	0	0	0	0	0
11:47:31	806,176	2300,095	15,898	16,601	10,925	8,248	6,735	21	953,613	24,414	2088,142	0	201,279	201,279	99,714	0	0	0	0	0	0	0
11:47:31	530,273	2305,398	15,752	16,552	10,963	8,303	6,766	21	953,613	24,414	2088,359	0	201,279	201,279	99,714	0	0	0	0	0	0	0
11:47:31	750,293	2312,901	15,752	16,504	11,006	8,38	6,798	21	953,613	24,414	2088,584	0	201,279	201,279	99,714	0	0	0	0	0	0	0
11:47:31	667,187	2319,572	15,752	16,601	11,043	8,449	6,83	21	953,613	24,414	2088,815	0	201,279	201,279	99,714	0	0	0	0	0	0	0
11:47:31	630,419	2325,877	15,703	16,552	11,082	8,514	6,863	21	953,613	24,414	2089,052	0	201,279	201,279	99,714	0	0	0	0	0	0	0
11:47:31	791,577	2333,792	15,849	16,748	11,118	8,595	6,897	21	953,613	24,414	2089,296	0	201,279	201,279	99,714	0	0	0	0	0	0	0
11:47:31	669,604	2340,488	15,947	16,699	11,151	8,664	6,932	21	953,613	24,414	2089,547	0	201,198	201,198	99,714	0	0	0	0	0	0	0
11:47:31	992,578	2350,414	16,386	17,041	11,183	8,767	6,968	21	953,613	24,414	2089,808	0	201,198	201,198	99,714	0	0	0	0	0	0	0
11:47:31	756,347	2357,978	16,728	17,48	11,208	8,845	7,005	21	953,613	24,414	2090,076	0	201,198	201,198	99,714	0	0	0	0	0	0	0
11:47:31	764,306	2365,621	17,021	17,724	11,235	8,923	7,042	21	953,613	24,414	2090,352	0	201,198	201,198	99,714	0	0	0	0	0	0	0
11:47:31	827,587	2373,897	17,363	17,969	11,263	9,009	7,081	21	953,613	24,414	2090,636	0	201,198	201,198	99,714	0	0	0	0	0	0	0
11:47:31	621,508	2380,112	17,51	18,115	11,29	9,073	7,12	21	953,613	24,414	2090,925	0	201,198	201,198	99,714	0	0	0	0	0	0	0
11:47:31	587,426	2385,986	17,558	18,066	11,321	9,133	7,159	21	953,613	24,414	2091,22	0	201,198	201,198	99,714	0	0	0	0	0	0	0
11:47:31	566,87	2391,655	17,558	18,115	11,353	9,192	7,199	21	953,613	24,414	2091,521	0	201,198	201,198	99,714	0	0	0	0	0	0	0
11:47:31	637,744	2398,032	17,656	18,164	11,384	9,258	7,24	21	953,613	24,414	2091,827	0	201,198	201,198	99,714	0	0	0	0	0	0	0
11:47:31	586,547	2403,898	17,705	18,164	11,414	9,318	7,28	21	953,613	24,414	2092,139	0	201,198	201,198	99,714	0	0	0	0	0	0	0
11:47:31	624,487	2410,142	17,851	18,261	11,441	9,382	7,322	21	953,613	24,414	2092,457	0	201,198	201,198	99,714	0	0	0	0	0	0	0
11:47:31	750,634	2417,649	18,193	18,603	11,465	9,46	7,363	21	953,613	24,414	2092,782	0	201,198	201,198	99,714	0	0	0	0	0	0	0
11:47:31	498,828	2422,637	18,291	18,652	11,488	9,511	7,406	21	953,613	24,414	2093,112	0	201,198	201,198	99,714	0	0	0	0	0	0	0
11:47:31	423,706	2426,874	18,34	18,652	11,509	9,555	7,448	21	953,613	24,414	2093,446	0	201,198	201,198	99,714	0	0	0	0	0	0	0
11:47:31	627,612	2433,15	18,633	18,994	11,529	9,62	7,49	21	953,613	24,414	2093,785	0	201,198	201,198	99,714	0	0	0	0	0	0	0
11:47:31	644,116	2439,591	18,828	19,238	11,554	9,686	7,533	21	953,613	24,414	2094,131	0	201,198	201,198	99,714	0	0	0	0	0	0	0
11:47:31	281,127	2442,403	18,681	18,847	11,578	9,715	7,576	21	953,613	24,414	2094,48	0	201,198	201,198	99,714	0	0	0	0	0	0	0
11:47:31	236,938	2444,772	18,486	18,799	11,602	9,739	7,619	21	953,613	24,414	2094,83	0	201,198	201,198	99,714	0	0	0	0	0	0	0
11:47:31	418,92	2448,961	18,486	18,799	11,626	9,783	7,661	21	953,613	24,414	2095,184	0	201,198	201,198	99,714	0	0	0	0	0	0	0
11:47:31	271,093	2451,672	18,34	18,603	11,649	9,811	7,703	21	953,613	24,414	2095,541	0	201,198	201,198	99,714	0	0	0	0	0	0	0
11:47:31	549,633	2457,169	18,486	18,506	11,672	9,867	7,746	21	953,613	24,414	2095,902	0	201,198	201,198	99,714	0	0	0	0	0	0	0
11:47:31	609,082	2463,259	18,779	18,701	11,69	9,93	7,788	21	953,613	24,414	2096,27	0	201,198	201,198	99,714	0	0	0	0	0	0	0
11:47:31	429,394	2467,553	18,974	18,994	11,704	9,974	7,831	21	953,613	24,414	2096,641	0	201,198	201,198	99,714	0	0	0	0	0	0	0
11:47:31	395,214	2471,505	19,121	19,238	11,718	10,015	7,874	21	953,613	24,414	2097,016	0	201,198	201,198	99,714	0	0	0	0	0	0	0
11:47:31	396,557	2475,471	19,267	19,189	11,733	10,056	7,917	21	953,613	24,414	2097,394	0	201,198	201,198	99,714	0	0	0	0	0	0	0
11:47:31	371,264	2479,184	19,316	19,336	11,751	10,094	7,96	21	953,613	24,414	2097,776	0	201,198	201,198	99,714	0	0	0	0	0	0	0
11:47:31	305,126	2482,235	19,365	19,482	11,765	10,126	8,002	21	953,613	24,414	2098,161	0	201,198	201,198	99,714	0	0	0	0	0	0	0
11:47:31	426,342	2486,498	19,463	19,531	11,784	10,17	8,045	21	953,613	24,414	2098,549	0	201,198	201,198	99,714	0	0	0	0	0	0	0
11:47:31	107,177	2487,57	19,316	19,336	11,798	10,181	8,086	21	953,613	24,414	2098,938	0	201,198	201,198	99,714	0	0	0	0	0	0	0
11:47:31	331,42	2490,884	19,316	19,336	11,817	10,215	8,128	21	953,613	24,414	2099,33	0	201,198	201,198	99,714	0	0	0	0	0	0	0
11:47:31	383,276	2494,717	19,365	19,531	11,836	10,254	8,17	21	953,613	24,414	2099,725	0	201,198	201,198	99,714	0	0	0	0	0	0	0
11:47:31	262,768	2497,345	19,463	19,531	11,845	10,281	8,211	21	953,613	24,414	2100,123	0	201,198	201,198	99,714	0	0	0	0	0	0	0
11:47:31	251,416	2499,859	19,463	19,531	11,859	10,307	8,252	21	953,613	24,414	2100,523	0	201,198	201,198	99,714	0	0	0	0	0	0	0
11:47:31	215,576	2502,015	19,512	19,678	11,869	10,33	8,293	21	953,613	24,414	2100,924	0	201,198	201,198	99,714	0	0	0	0	0	0	0
11:47:31	403,979	2506,055	19,756	19,824	11,878	10,371	8,334	21	953,613	24,414	2101,329	0	201,198	201,198	99,714	0	0	0	0	0	0	0
11:47:31	157,788	2507,632	19,658	19,824	11,892	10,387	8,374	21	953,613	24,414	2101,736	0	201,198	201,198	99,714	0	0	0	0	0	0	0
11:47:31	167,993	2509,312	19,658	19,678	11,902	10,405	8,414	21	953,613	24,414	2102,143	0	201,198	201,198	99,714	0	0	0	0	0	0	0
11:47:31	264,013	2511,953	19,756	19,726	11,911	10,432	8,453	21	953,613	24,414	2102,553	0	201,198	201,198	99,714	0	0	0	0	0	0	0
11:47:31	216,601	2514,119	19,804	19,824	11,921	10,454	8,493	21	953,613	24,414	2102,965	0	201,198	201,198	99,714	0	0	0	0	0	0	0
11:47:31	166,992	2515,788	19,804	20,019	11,93	10,472	8,531	21	953,613	24,414	2103,378	0	201,198	201,198	99,714	0	0	0	0	0	0	0
11:47:31	121,533	2517,004	19,756	19,824	11,94	10,484	8,57	21	953,613	24,414	2103,791	0	201,198	201,198	99,714	0	0	0	0	0	0	0
11:47:31	262,011	2519,624	19,853	19,922	11,949	10,511	8,608	21	953,613	24,414	2104,207	0	201,198	201,198	99,714	0	0	0	0	0	0	0
11:47:31	264,184	2522,266	19,951	20,019	11,959	10,538	8,646	21	953,613	24,414	2104,625	0	201,198	201,198	99,714	0	0	0	0	0	0	0
11:47:31	85,62	2523,122	19,951	20,068	11,964	10,547	8,683	21	953,613	24,414	2105,043	0	201,198	201,198	99,714	0	0	0	0	0	0	0
11:47:31	70,8	2523,83	19,853	19,922	11,973	10,554	8,72	21	953,613	24,414	2105,462	0	201,198	201,198	99,714	0	0	0	0	0	0	0
11:47:31	168,042	2525,51	19,853	20,068	11,982	10,572	8,756	21	953,613	24,414	2105,882	0	201,198	201,198	99,714	0	0	0	0	0	0	0
11:47:31	309,667	2528,607	20	20,166	11,992	10,604	8,792	21	953,613	24,414	2106,305	0	201,198	201,198	99,714	0	0	0	0	0	0	0
11:47:31	-57,08	2528,036	19,853	19,922	11,997	10,598	8,828	21	953,613	24,414	2106,726	0	201,198	201,198	99,714	0	0	0	0	0	0	0
11:47:31	308,642	2531,123	20	20,166	12,006	10,63	8,863	21	953,613	24,414	2107,151	0	201,198	201,198	99,714	0	0	0	0	0	0	0
11:47:31	-57,153	2530,551	19,853	19,922	12,011	10,624	8,897	21	953,613	24,414	2107,574	0	201,198	201,198	99,714	0	0	0	0	0	0	0
11:47:31	228,393	2532,835	20	20,068	12,016	10,647	8,932	21	953,613	24,414	2107,999	0	201,198	201,198	99,714	0	0	0	0	0	0	0
11:47:31	238,037	2535,215	20,244	20,166	12,016	10,672	8,966	21	953,613	24,414	2108,426	0	201,198	201,198	99,714	0	0	0	0	0	0	0
11:47:31	79,223	2536,008	20,244	20,215	12,02	10,68	9	21	953,613	24,414	2108,854	0	201,198	201,198	99,714	0	0	0	0	0	0	0
11:47:31	133,3	2537,341	20,293	20,263	12,025	10,694	9,033	21	953,613	24,414	2109,282	0	201,198	201,198	99,714	0	0	0	0	0	0	0
11:47:31	36,938	2537,71	20,244	20,166	12,03	10,698	9,065	21	953,613	24,414	2109,711	0	201,198	201,198	99,714	0	0	0	0	0	0	0
11:47:31	-10,62	2537,604	20,146	20,166	12,034	10,696	9,097	21	953,613	24,414	2110,139	0	201,198	201,198	99,714	0	0	0	0	0	0	0
11:47:31	36,938	2537,973	20,097	20,019	12,039	10,7	9,129	21	953,613	24,414	2110,566	0	201,198	201,198	99,714	0	0	0	0	0	0	0
11:47:31	-95,239	2537,021	20	19,922	12,039	10,69	9,159	21	953,613	24,414	2110,993	0	201,198	201,198	99,714	0	0	0	0	0	0	0
11:47:31	226,342	2539,284	20,146	20,166	12,044	10,714	9,19	21	953,613	24,414	2111,421	0	201,198	201,198	99,714	0	0	0	0	0	0	0
11:47:31	-47,656	2538,808	20,097	19,922	12,044	10,709	9,22	21	953,613	24,414	2111,848	0	201,198	201,198	99,714	0	0	0	0	0	0	0
11:47:31	190,576	2540,713	20,293	20,263	12,044	10,729	9,249	21	953,613	24,414	2112,277	0	201,198	201,198	99,714	0	0	0	0	0	0	0
11:47:31	-142,919	2539,284	20,146	20,166	12,044	10,714	9,278	21	953,613	24,414	2112,704	0	201,198	201,198	99,714	0	0	0	0	0	0	0
11:47:31	-190,527	2537,379	19,951	20,019	12,044	10,694	9,306	21	953,613	24,414	2113,129	0	201,198	201,198	99,714	0	0	0	0	0	0	0
11:47:31	-476,025	2532,619	19,463	19,189	12,044	10,645	9,332	21	953,613	24,414	2113,548	0	201,198	201,198	99,714	0	0	0	0	0	0	0
11:47:31	-570,776	2526,911	18,877	18,359	12,044	10,586	9,357	21	953,613	24,414	2113,962	0	201,198	201,198	99,714	0	0	0	0	0	0	0
11:47:31	-690,502	2520,006	18,34	17,724	12,034	10,515	9,379	21	953,613	24,414	2114,368	0	201,198	201,198	99,714	0	0	0	0	0	0	0
11:47:31	-760,595	2512,4	17,9	17,187	12,016	10,437	9,4	21	953,613	24,414	2114,766	0	201,198	201,198	99,714	0	0	0	0	0	0	0
11:47:31	-611,645	2506,284	17,705	16,748	11,992	10,374	9,419	21	953,613	24,414	2115,157	0	201,198	201,198	99,714	0	0	0	0	0	0	0
11:47:31	-810,644	2498,177	17,558	16,601	11,954	10,29	9,436	21	953,613	24,414	2115,54	0	201,198	201,198	99,714	0	0	0	0	0	0	0
11:47:32	-387,451	2494,303	17,851	16,748	11,916	10,25	9,452	21	953,613	24,414	2115,919	0	201,198	201,198	99,714	0	0	0	0	0	0	0
11:47:32	-803,515	2486,267	17,803	16,845	11,874	10,167	9,466	21	953,613	24,414	2116,289	0	201,198	201,198	99,714	0	0	0	0	0	0	0
11:47:32	-420,849	2482,059	18,144	16,748	11,831	10,124	9,479	21	953,613	24,414	2116,655	0	201,198	201,198	99,714	0	0	0	0	0	0	0
11:47:32	-670,068	2475,358	18,144	16,845	11,793	10,055	9,49	21	953,613	24,414	2117,013	0	201,198	201,198	99,714	0	0	0	0	0	0	0
11:47:32	-999,194	2465,366	17,803	16,504	11,756	9,952	9,499	21	953,613	24,414	2117,362	0	201,198	201,198	99,714	0	0	0	0	0	0	0
11:47:32	-741,235	2457,954	17,558	16,162	11,727	9,875	9,507	21	953,613	24,414	2117,702	0	201,198	201,198	99,714	0	0	0	0	0	0	0
11:47:32	-865,966	2449,294	17,168	15,967	11,7	9,786	9,512	21	953,613	24,414	2118,034	0	201,198	201,198	99,714	0	0	0	0	0	0	0
11:47:32	-714,062	2442,154	17,021	16,015	11,667	9,712	9,516	21	953,613	24,414	2118,358	0	201,198	201,198	99,714	0	0	0	0	0	0	0
11:47:32	-722,729	2434,926	16,875	16,015	11,634	9,638	9,519	21	953,613	24,414	2118,675	0	201,198	201,198	99,714	0	0	0	0	0	0	0
11:47:32	-721,484	2427,712	16,728	15,82	11,602	9,564	9,519	21	953,613	24,414	2118,984	0	201,198	201,198	99,714	0	0	0	0	0	0	0
11:47:32	-407,519	2423,636	16,924	16,015	11,568	9,522	9,519	21	953,613	24,414	2119,288	0	201,198	201,198	99,714	0	0	0	0	0	0	0
11:47:32	-599,975	2417,637	17,021	16,211	11,529	9,46	9,518	21	953,613	24,414	2119,587	0	201,198	201,198	99,714	0	0	0	0	0	0	0
11:47:32	-622,68	2411,41	17,021	16,211	11,494	9,395	9,516	21	953,613	24,414	2119,879	0	201,198	201,198	99,714	0	0	0	0	0	0	0
11:47:32	-502,636	2406,383	17,021	16,211	11,465	9,344	9,513	21	953,613	24,414	2120,165	0	201,198	201,198	99,714	0	0	0	0	0	0	0
11:47:32	-608,984	2400,294	16,826	16,211	11,441	9,281	9,508	21	953,613	24,414	2120,445	0	201,198	201,198	99,714	0	0	0	0	0	0	0
11:47:32	-742,48	2392,869	16,386	15,674	11,423	9,204	9,502	21	953,613	24,414	2120,717	0	201,198	201,198	99,714	0	0	0	0	0	0	0
11:47:32	-729,223	2385,577	15,898	15,332	11,409	9,129	9,495	21	953,613	24,414	2120,982	0	201,198	201,198	99,714	0	0	0	0	0	0	0
11:47:32	-668,408	2378,892	15,556	14,843	11,389	9,06	9,486	21	953,613	24,414	2121,24	0	201,198	201,198	99,714	0	0	0	0	0	0	0
11:47:32	-662,304	2372,269	15,263	14,502	11,368	8,992	9,477	21	953,613	24,414	2121,491	0	201,198	201,198	99,714	0	0	0	0	0	0	0
11:47:32	-467,407	2367,595	15,215	14,453	11,344	8,944	9,466	21	953,613	24,414	2121,737	0	201,198	201,198	99,714	0	0	0	0	0	0	0
11:47:32	-503,662	2362,559	15,263	14,648	11,313	8,892	9,455	21	953,613	24,414	2121,978	0	201,198	201,198	99,714	0	0	0	0	0	0	0
11:47:32	-385,449	2358,704	15,459	14,843	11,28	8,852	9,443	21,2	952,565	24,414	2122,215	0	201,198	201,198	99,714	0	0	0	0	0	0	0
11:47:32	-397,265	2354,732	15,703	14,941	11,244	8,811	9,431	21,2	952,565	24,414	2122,447	0	201,198	201,198	99,714	0	0	0	0	0	0	0
11:47:32	-632,153	2348,41	15,556	14,99	11,217	8,746	9,417	21,2	952,565	24,414	2122,673	0	201,198	201,198	99,714	0	0	0	0	0	0	0
11:47:32	-680,737	2341,603	15,263	14,795	11,194	8,676	9,403	21,2	952,565	24,414	2122,892	0	201,198	201,198	99,714	0	0	0	0	0	0	0
11:47:32	-619,262	2335,41	14,873	14,306	11,18	8,612	9,387	21,2	952,565	24,414	2123,105	0	201,198	201,198	99,714	0	0	0	0	0	0	0
11:47:32	-619,921	2329,211	14,482	14,111	11,166	8,548	9,371	21,2	952,565	24,414	2123,311	0	201,198	201,198	99,714	0	0	0	0	0	0	0
11:47:32	-438,012	2324,831	14,287	13,867	11,152	8,503	9,354	21,2	952,565	24,414	2123,512	0	201,198	201,198	99,714	0	0	0	0	0	0	0
11:47:32	-516,601	2319,665	14,092	13,769	11,133	8,45	9,336	21,2	952,565	24,414	2123,709	0	201,198	201,198	99,714	0	0	0	0	0	0	0
11:47:32	-426,855	2315,396	13,994	13,623	11,114	8,406	9,318	21,2	952,565	24,414	2123,9	0	201,198	201,198	99,714	0	0	0	0	0	0	0
11:47:32	-418,066	2311,215	13,994	13,574	11,09	8,363	9,299	21,2	952,565	24,414	2124,088	0	201,198	201,198	99,714	0	0	0	0	0	0	0
11:47:32	-267,26	2308,543	14,238	13,867	11,062	8,335	9,28	21,2	952,565	24,414	2124,272	0	202,49	202,49	99,719	0	0	0	0	0	0	0
11:47:32	-282,348	2305,719	14,384	13,965	11,038	8,306	9,261	21,2	952,565	24,414	2124,453	0	202,49	202,49	99,719	0	0	0	0	0	0	0
11:47:32	-505,59	2300,663	14,287	13,867	11,015	8,254	9,241	21,2	952,565	24,414	2124,63	0	202,49	202,49	99,719	0	0	0	0	0	0	0
11:47:32	-391,088	2296,753	14,14	13,867	11	8,213	9,221	21,2	952,565	24,414	2124,802	0	202,49	202,49	99,719	0	0	0	0	0	0	0
11:47:32	-510,498	2291,648	13,945	13,72	10,982	8,161	9,2	21,2	952,565	24,414	2124,969	0	202,49	202,49	99,719	0	0	0	0	0	0	0
11:47:32	-448,876	2287,159	13,652	13,427	10,972	8,115	9,179	21,2	952,565	24,414	2125,131	0	202,49	202,49	99,719	0	0	0	0	0	0	0
11:47:32	-478,808	2282,371	13,408	13,232	10,958	8,065	9,157	21,2	952,565	24,414	2125,289	0	202,49	202,49	99,719	0	0	0	0	0	0	0
11:47:32	-331,738	2279,053	13,408	13,232	10,94	8,031	9,135	21,2	952,565	24,414	2125,442	0	202,49	202,49	99,719	0	0	0	0	0	0	0
[truncated: 5,136 more rows]
