# Supplementary material for: Testing of pandemic ventilators under early and agile development
Source: Front Med Technol. 2022 Aug 16;4:899328. doi: 10.3389/fmedt.2022.899328 (PMC9424737; doi:10.3389/fmedt.2022.899328)
Supplement: Supplementary file 3 [file Data_Sheet_2.ZIP › Accuracy of Controls Systems/01_Data Storage/01_Raw Measurement Data/Hamilton T1/Hamilton T1_v1/part_1_test_04.csv]

Time	Flow	Lung tidal volume	p alveole	Airway pressure	Bellows position	Intrapleural pressure	Cardial pressure	Fraction of O2 inspir	Ambient pressure	Temperature Celsius	FRC actual	Shunt fraction	Partial pressure O2 air chamber	Partial pressure O2 effectiv	Oxygen sat pulm. capillaries	NA	NA	NA	NA	NA	NA	NA
11:50:20	83,496	2510,318	19,756	19,726	11,902	10,415	8,312	20,9	952,565	24,414	1867,519	0	199,614	199,614	99,707	0	0	0	0	0	0	0
11:50:20	-10,473	2510,213	19,658	19,678	11,907	10,414	8,353	20,9	952,565	24,414	1868,162	0	199,614	199,614	99,707	0	0	0	0	0	0	0
11:50:20	189,99	2512,113	19,853	19,824	11,907	10,434	8,394	20,9	952,565	24,414	1868,806	0	199,614	199,614	99,707	0	0	0	0	0	0	0
11:50:20	93,969	2513,053	19,951	20,019	11,907	10,443	8,434	20,9	952,565	24,414	1869,45	0	199,614	199,614	99,707	0	0	0	0	0	0	0
11:50:20	48,559	2513,539	20	20,019	11,907	10,448	8,473	20,9	952,565	24,414	1870,094	0	199,614	199,614	99,707	0	0	0	0	0	0	0
11:50:20	178,588	2515,325	20,097	20,019	11,911	10,467	8,512	20,9	952,565	24,414	1870,739	0	199,614	199,614	99,707	0	0	0	0	0	0	0
11:50:20	133,178	2516,656	20,146	20,166	11,916	10,48	8,551	20,9	952,565	24,414	1871,385	0	199,614	199,614	99,707	0	0	0	0	0	0	0
11:50:20	-58,032	2516,076	20	20,019	11,921	10,475	8,589	20,9	952,565	24,414	1872,03	0	199,614	199,614	99,707	0	0	0	0	0	0	0
11:50:20	-47,534	2515,601	19,951	20,068	11,921	10,47	8,626	20,9	952,565	24,414	1872,673	0	199,614	199,614	99,707	0	0	0	0	0	0	0
11:50:20	132,08	2516,922	20	20,068	11,926	10,483	8,662	20,9	952,565	24,414	1873,317	0	199,614	199,614	99,707	0	0	0	0	0	0	0
11:50:20	-60,156	2516,32	19,853	19,922	11,93	10,477	8,698	20,9	952,565	24,414	1873,96	0	199,614	199,614	99,707	0	0	0	0	0	0	0
11:50:20	-47,509	2515,845	19,804	19,873	11,93	10,472	8,732	20,9	952,565	24,414	1874,602	0	199,614	199,614	99,707	0	0	0	0	0	0	0
11:50:20	142,578	2517,271	19,951	20,019	11,93	10,487	8,767	20,9	952,565	24,414	1875,245	0	199,614	199,614	99,707	0	0	0	0	0	0	0
11:50:20	-11,621	2517,154	19,853	19,824	11,935	10,486	8,801	20,9	952,565	24,414	1875,887	0	199,614	199,614	99,707	0	0	0	0	0	0	0
11:50:20	95,068	2518,105	19,951	20,068	11,935	10,495	8,834	20,9	952,565	24,414	1876,529	0	199,614	199,614	99,707	0	0	0	0	0	0	0
11:50:20	142,626	2519,531	20,097	20,166	11,935	10,51	8,867	20,9	952,565	24,414	1877,172	0	199,614	199,614	99,707	0	0	0	0	0	0	0
11:50:20	-237,695	2517,154	19,853	19,873	11,935	10,486	8,898	20,9	952,565	24,414	1877,812	0	199,614	199,614	99,707	0	0	0	0	0	0	0
11:50:20	142,602	2518,58	20	20,019	11,935	10,5	8,93	21,2	953,994	24,414	1878,453	0	199,614	199,614	99,707	0	0	0	0	0	0	0
11:50:20	77,88	2519,359	20	20,019	11,94	10,508	8,961	21,2	953,994	24,414	1879,094	0	199,614	199,614	99,707	0	0	0	0	0	0	0
11:50:20	-47,509	2518,884	19,951	19,873	11,94	10,503	8,991	21,2	953,994	24,414	1879,734	0	199,614	199,614	99,707	0	0	0	0	0	0	0
11:50:20	-142,553	2517,459	19,804	19,678	11,94	10,489	9,02	21,2	953,994	24,414	1880,371	0	199,614	199,614	99,707	0	0	0	0	0	0	0
11:50:20	142,553	2518,884	19,951	20,068	11,94	10,503	9,049	21,2	953,994	24,414	1881,01	0	199,614	199,614	99,707	0	0	0	0	0	0	0
11:50:20	-142,553	2517,459	19,804	19,726	11,94	10,489	9,078	21,2	953,994	24,414	1881,646	0	199,614	199,614	99,707	0	0	0	0	0	0	0
11:50:20	0	2517,459	19,804	19,726	11,94	10,489	9,105	21,2	953,994	24,414	1882,282	0	199,614	199,614	99,707	0	0	0	0	0	0	0
11:50:20	142,553	2518,884	19,951	20,019	11,94	10,503	9,133	21,2	953,994	24,414	1882,919	0	199,614	199,614	99,707	0	0	0	0	0	0	0
11:50:20	-142,553	2517,459	19,804	19,726	11,94	10,489	9,159	21,2	953,994	24,414	1883,553	0	199,614	199,614	99,707	0	0	0	0	0	0	0
11:50:20	47,509	2517,934	19,853	19,824	11,94	10,494	9,186	21,2	953,994	24,414	1884,187	0	199,614	199,614	99,707	0	0	0	0	0	0	0
11:50:20	-2,124	2517,912	19,853	19,873	11,94	10,493	9,211	21,2	953,994	24,414	1884,821	0	202,491	202,491	99,719	0	0	0	0	0	0	0
11:50:20	-45,385	2517,459	19,804	19,726	11,94	10,489	9,236	21,2	953,994	24,414	1885,454	0	202,491	202,491	99,719	0	0	0	0	0	0	0
11:50:20	0	2517,459	19,804	19,58	11,94	10,489	9,261	21,2	953,994	24,414	1886,086	0	202,491	202,491	99,719	0	0	0	0	0	0	0
11:50:20	-47,509	2516,984	19,756	19,678	11,94	10,484	9,285	21,2	953,994	24,414	1886,717	0	202,491	202,491	99,719	0	0	0	0	0	0	0
11:50:20	47,509	2517,459	19,804	19,726	11,94	10,489	9,308	21,2	953,994	24,414	1887,348	0	202,491	202,491	99,719	0	0	0	0	0	0	0
11:50:20	47,509	2517,934	19,853	19,726	11,94	10,494	9,332	21,2	953,994	24,414	1887,978	0	202,491	202,491	99,719	0	0	0	0	0	0	0
11:50:20	95,043	2518,884	19,951	19,922	11,94	10,503	9,355	21,2	953,994	24,414	1888,609	0	202,491	202,491	99,719	0	0	0	0	0	0	0
11:50:20	0	2518,884	19,951	19,873	11,94	10,503	9,377	21,2	953,994	24,414	1889,239	0	202,491	202,491	99,719	0	0	0	0	0	0	0
11:50:20	-95,043	2517,934	19,853	19,726	11,94	10,494	9,399	21,2	953,994	24,414	1889,868	0	202,491	202,491	99,719	0	0	0	0	0	0	0
11:50:20	0	2517,934	19,853	19,873	11,94	10,494	9,42	21,2	953,994	24,414	1890,496	0	202,491	202,491	99,719	0	0	0	0	0	0	0
11:50:20	95,043	2518,884	19,951	19,922	11,94	10,503	9,442	21,2	953,994	24,414	1891,124	0	202,491	202,491	99,719	0	0	0	0	0	0	0
11:50:20	-95,043	2517,934	19,853	19,922	11,94	10,494	9,462	21,2	953,994	24,414	1891,751	0	202,491	202,491	99,719	0	0	0	0	0	0	0
11:50:20	142,553	2519,359	20	20,019	11,94	10,508	9,483	21,2	953,994	24,414	1892,379	0	202,491	202,491	99,719	0	0	0	0	0	0	0
11:50:20	-47,509	2518,884	19,951	19,922	11,94	10,503	9,503	21,2	953,994	24,414	1893,005	0	202,491	202,491	99,719	0	0	0	0	0	0	0
11:50:20	0	2518,884	19,951	19,922	11,94	10,503	9,522	21,2	953,994	24,414	1893,631	0	202,491	202,491	99,719	0	0	0	0	0	0	0
11:50:20	0	2518,884	19,951	20,019	11,94	10,503	9,542	21,2	953,994	24,414	1894,256	0	202,491	202,491	99,719	0	0	0	0	0	0	0
11:50:20	0	2518,884	19,951	20,019	11,94	10,503	9,561	21,2	953,994	24,414	1894,881	0	202,491	202,491	99,719	0	0	0	0	0	0	0
11:50:20	-142,553	2517,459	19,804	19,824	11,94	10,489	9,579	21,2	953,994	24,414	1895,504	0	202,491	202,491	99,719	0	0	0	0	0	0	0
11:50:20	47,509	2517,934	19,853	19,922	11,94	10,494	9,597	21,2	953,994	24,414	1896,126	0	202,491	202,491	99,719	0	0	0	0	0	0	0
11:50:20	0	2517,934	19,853	19,922	11,94	10,494	9,614	21,2	953,994	24,414	1896,748	0	202,491	202,491	99,719	0	0	0	0	0	0	0
11:50:20	-47,509	2517,459	19,804	19,873	11,94	10,489	9,631	21,2	953,994	24,414	1897,368	0	202,491	202,491	99,719	0	0	0	0	0	0	0
11:50:20	0	2517,459	19,804	19,824	11,94	10,489	9,648	21,2	953,994	24,414	1897,989	0	202,491	202,491	99,719	0	0	0	0	0	0	0
11:50:20	-47,509	2516,984	19,756	19,824	11,94	10,484	9,665	21,2	953,994	24,414	1898,608	0	202,491	202,491	99,719	0	0	0	0	0	0	0
11:50:20	47,509	2517,459	19,804	19,873	11,94	10,489	9,681	21,2	953,994	24,414	1899,226	0	202,491	202,491	99,719	0	0	0	0	0	0	0
11:50:20	-47,509	2516,984	19,756	19,726	11,94	10,484	9,697	21,2	953,994	24,414	1899,844	0	202,491	202,491	99,719	0	0	0	0	0	0	0
11:50:20	47,509	2517,459	19,804	19,824	11,94	10,489	9,712	21,2	953,994	24,414	1900,462	0	202,491	202,491	99,719	0	0	0	0	0	0	0
11:50:20	-47,509	2516,984	19,756	19,873	11,94	10,484	9,727	21,2	953,994	24,414	1901,079	0	202,491	202,491	99,719	0	0	0	0	0	0	0
11:50:20	-95,043	2516,033	19,658	19,726	11,94	10,474	9,742	21,2	953,994	24,414	1901,693	0	202,491	202,491	99,719	0	0	0	0	0	0	0
11:50:20	92,895	2516,962	19,756	19,678	11,94	10,484	9,756	21,2	953,994	24,414	1902,309	0	202,491	202,491	99,719	0	0	0	0	0	0	0
11:50:20	-33,813	2516,624	19,804	19,824	11,935	10,48	9,771	21,2	953,994	24,414	1902,923	0	202,491	202,491	99,719	0	0	0	0	0	0	0
11:50:20	-2,172	2516,602	19,804	19,726	11,935	10,48	9,784	21,2	953,994	24,414	1903,537	0	202,491	202,491	99,719	0	0	0	0	0	0	0
11:50:20	49,658	2517,099	19,853	19,922	11,935	10,485	9,798	21,2	953,994	24,414	1904,15	0	202,491	202,491	99,719	0	0	0	0	0	0	0
11:50:20	-47,485	2516,624	19,804	19,726	11,935	10,48	9,812	21,2	953,994	24,414	1904,763	0	202,491	202,491	99,719	0	0	0	0	0	0	0
11:50:20	-47,509	2516,149	19,756	19,58	11,935	10,475	9,825	21,2	953,994	24,414	1905,374	0	202,491	202,491	99,719	0	0	0	0	0	0	0
11:50:20	273,535	2518,884	19,951	20,019	11,94	10,503	9,838	21,2	953,994	24,414	1905,988	0	202,491	202,491	99,719	0	0	0	0	0	0	0
11:50:20	-190,063	2516,984	19,756	19,726	11,94	10,484	9,851	21,2	953,994	24,414	1906,599	0	202,491	202,491	99,719	0	0	0	0	0	0	0
11:50:20	0	2516,984	19,756	19,824	11,94	10,484	9,863	21,2	953,994	24,414	1907,209	0	202,491	202,491	99,719	0	0	0	0	0	0	0
11:50:20	0	2516,984	19,756	19,824	11,94	10,484	9,875	21,2	953,994	24,414	1907,819	0	202,491	202,491	99,719	0	0	0	0	0	0	0
11:50:20	47,509	2517,459	19,804	19,726	11,94	10,489	9,887	21,2	953,994	24,414	1908,428	0	202,491	202,491	99,719	0	0	0	0	0	0	0
11:50:20	47,509	2517,934	19,853	19,922	11,94	10,494	9,899	21,2	953,994	24,414	1909,038	0	202,491	202,491	99,719	0	0	0	0	0	0	0
11:50:20	0	2517,934	19,853	19,922	11,94	10,494	9,911	21,2	953,994	24,414	1909,646	0	202,491	202,491	99,719	0	0	0	0	0	0	0
11:50:20	0	2517,934	19,853	19,873	11,94	10,494	9,922	21,2	953,994	24,414	1910,255	0	202,491	202,491	99,719	0	0	0	0	0	0	0
11:50:20	95,043	2518,884	19,951	20,019	11,94	10,503	9,934	21,2	953,994	24,414	1910,863	0	202,491	202,491	99,719	0	0	0	0	0	0	0
11:50:20	47,509	2519,359	20	20,019	11,94	10,508	9,945	21,2	953,994	24,414	1911,472	0	202,491	202,491	99,719	0	0	0	0	0	0	0
11:50:20	0	2519,359	20	19,922	11,94	10,508	9,956	21,2	953,994	24,414	1912,08	0	202,491	202,491	99,719	0	0	0	0	0	0	0
11:50:20	-47,509	2518,884	19,951	19,922	11,94	10,503	9,967	21,2	953,994	24,414	1912,687	0	202,491	202,491	99,719	0	0	0	0	0	0	0
11:50:20	-95,043	2517,934	19,853	19,824	11,94	10,494	9,977	21,2	953,994	24,414	1913,292	0	202,491	202,491	99,719	0	0	0	0	0	0	0
11:50:20	95,043	2518,884	19,951	19,873	11,94	10,503	9,987	21,2	953,994	24,414	1913,897	0	202,491	202,491	99,719	0	0	0	0	0	0	0
11:50:20	-95,043	2517,934	19,853	19,873	11,94	10,494	9,997	21,2	953,994	24,414	1914,501	0	202,491	202,491	99,719	0	0	0	0	0	0	0
11:50:20	-95,019	2516,984	19,756	19,678	11,94	10,484	10,007	21,2	953,994	24,414	1915,104	0	202,491	202,491	99,719	0	0	0	0	0	0	0
11:50:20	0	2516,984	19,756	19,678	11,94	10,484	10,016	21,2	953,994	24,414	1915,706	0	202,491	202,491	99,719	0	0	0	0	0	0	0
11:50:20	0	2516,984	19,756	19,678	11,94	10,484	10,025	21,2	953,994	24,414	1916,307	0	202,491	202,491	99,719	0	0	0	0	0	0	0
11:50:20	-95,043	2516,033	19,658	19,58	11,94	10,474	10,034	21,2	953,994	24,414	1916,907	0	202,491	202,491	99,719	0	0	0	0	0	0	0
11:50:20	95,043	2516,984	19,756	19,726	11,94	10,484	10,043	21,2	953,994	24,414	1917,507	0	202,491	202,491	99,719	0	0	0	0	0	0	0
11:50:20	0	2516,984	19,756	19,678	11,94	10,484	10,052	21,2	953,994	24,414	1918,106	0	202,491	202,491	99,719	0	0	0	0	0	0	0
11:50:20	0	2516,984	19,756	19,726	11,94	10,484	10,06	21,2	953,994	24,414	1918,705	0	202,491	202,491	99,719	0	0	0	0	0	0	0
11:50:20	-95,043	2516,033	19,658	19,58	11,94	10,474	10,068	21,2	953,994	24,414	1919,303	0	202,491	202,491	99,719	0	0	0	0	0	0	0
11:50:20	95,043	2516,984	19,756	19,726	11,94	10,484	10,076	21,2	953,994	24,414	1919,9	0	202,491	202,491	99,719	0	0	0	0	0	0	0
11:50:20	-2,148	2516,962	19,756	19,678	11,94	10,484	10,084	21,2	953,994	24,414	1920,498	0	202,491	202,491	99,719	0	0	0	0	0	0	0
11:50:20	-92,895	2516,033	19,658	19,58	11,94	10,474	10,092	21,2	953,994	24,414	1921,093	0	202,491	202,491	99,719	0	0	0	0	0	0	0
11:50:20	35,961	2516,393	19,609	19,531	11,945	10,478	10,1	21,2	953,994	24,414	1921,688	0	202,491	202,491	99,719	0	0	0	0	0	0	0
11:50:20	-83,471	2515,558	19,609	19,58	11,94	10,469	10,107	21,2	953,994	24,414	1922,282	0	202,491	202,491	99,719	0	0	0	0	0	0	0
11:50:20	190,063	2517,459	19,804	19,726	11,94	10,489	10,114	21,2	953,994	24,414	1922,877	0	202,491	202,491	99,719	0	0	0	0	0	0	0
11:50:20	45,385	2517,912	19,853	19,922	11,94	10,493	10,122	21,2	953,994	24,414	1923,472	0	202,491	202,491	99,719	0	0	0	0	0	0	0
11:50:20	97,167	2518,884	19,951	19,922	11,94	10,503	10,129	21,2	953,994	24,414	1924,068	0	202,491	202,491	99,719	0	0	0	0	0	0	0
11:50:20	-190,063	2516,984	19,756	19,58	11,94	10,484	10,136	21,2	953,994	24,414	1924,661	0	202,491	202,491	99,719	0	0	0	0	0	0	0
11:50:20	-569,873	2511,285	19,17	18,701	11,94	10,425	10,142	21,2	953,994	24,414	1925,247	0	202,491	202,491	99,719	0	0	0	0	0	0	0
11:50:20	-702,27	2504,262	18,535	18,066	11,935	10,353	10,146	21,2	953,994	24,414	1925,826	0	202,491	202,491	99,719	0	0	0	0	0	0	0
11:50:20	-639,575	2497,866	18,047	17,285	11,926	10,287	10,149	21,2	953,994	24,414	1926,398	0	202,491	202,491	99,719	0	0	0	0	0	0	0
11:50:20	-716,333	2490,703	17,656	16,406	11,907	10,213	10,15	21,2	953,994	24,414	1926,963	0	202,491	202,491	99,719	0	0	0	0	0	0	0
11:50:20	-787,988	2482,823	17,363	15,82	11,878	10,132	10,15	21,2	953,994	24,414	1927,519	0	202,491	202,491	99,719	0	0	0	0	0	0	0
11:50:20	-953,808	2473,285	17,07	15,869	11,84	10,033	10,147	21,2	953,994	24,414	1928,064	0	202,491	202,491	99,719	0	0	0	0	0	0	0
11:50:21	-487,524	2468,41	17,51	16,211	11,789	9,983	10,144	21,2	953,994	24,414	1928,605	0	202,491	202,491	99,719	0	0	0	0	0	0	0
11:50:21	-846,826	2459,942	17,51	15,869	11,741	9,896	10,139	21,2	953,994	24,414	1929,136	0	202,491	202,491	99,719	0	0	0	0	0	0	0
11:50:21	-834,057	2451,601	17,656	16,015	11,686	9,81	10,133	21,2	953,994	24,414	1929,658	0	202,491	202,491	99,719	0	0	0	0	0	0	0
11:50:21	-640,258	2445,198	17,851	16,162	11,639	9,744	10,125	21,2	953,994	24,414	1930,174	0	202,491	202,491	99,719	0	0	0	0	0	0	0
11:50:21	-1036,425	2434,834	17,558	15,82	11,597	9,637	10,116	21,2	953,994	24,414	1930,679	0	202,491	202,491	99,719	0	0	0	0	0	0	0
11:50:21	-1392,089	2420,913	16,875	14,795	11,555	9,493	10,103	21,2	953,994	24,414	1931,169	0	202,491	202,491	99,719	0	0	0	0	0	0	0
11:50:21	-971,215	2411,201	16,679	14,502	11,511	9,393	10,089	21,2	953,994	24,414	1931,649	0	202,491	202,491	99,719	0	0	0	0	0	0	0
11:50:21	-1153,247	2399,669	16,24	14,306	11,47	9,274	10,073	21,2	953,994	24,414	1932,117	0	202,491	202,491	99,719	0	0	0	0	0	0	0
11:50:21	-1271,386	2386,955	15,752	13,769	11,424	9,143	10,055	21,2	953,994	24,414	1932,572	0	202,491	202,491	99,719	0	0	0	0	0	0	0
11:50:21	-903,637	2377,918	15,752	13,525	11,373	9,05	10,036	21,2	953,994	24,414	1933,017	0	202,491	202,491	99,719	0	0	0	0	0	0	0
11:50:21	-830,81	2369,61	15,849	14,209	11,321	8,965	10,015	21,2	953,994	24,414	1933,454	0	202,491	202,491	99,719	0	0	0	0	0	0	0
11:50:21	-857,885	2361,031	15,947	14,209	11,267	8,876	9,992	21,2	953,994	24,414	1933,881	0	202,491	202,491	99,719	0	0	0	0	0	0	0
11:50:21	-1001,245	2351,019	15,849	13,232	11,216	8,773	9,968	21,2	953,994	24,414	1934,298	0	202,491	202,491	99,719	0	0	0	0	0	0	0
11:50:21	-1263,061	2338,388	15,361	13,427	11,171	8,643	9,942	21,2	953,994	24,414	1934,702	0	202,491	202,491	99,719	0	0	0	0	0	0	0
11:50:21	-1134,838	2327,04	14,873	12,841	11,133	8,526	9,915	21,2	953,994	24,414	1935,095	0	202,491	202,491	99,719	0	0	0	0	0	0	0
11:50:21	-1001,074	2317,029	14,433	12,158	11,1	8,422	9,885	21,2	953,994	24,414	1935,477	0	202,491	202,491	99,719	0	0	0	0	0	0	0
11:50:21	-1196,264	2305,067	13,799	12,5	11,066	8,299	9,854	21,2	953,994	24,414	1935,846	0	202,491	202,491	99,719	0	0	0	0	0	0	0
11:50:21	-794,897	2297,118	13,652	11,767	11,029	8,217	9,822	21,2	953,994	24,414	1936,208	0	202,491	202,491	99,719	0	0	0	0	0	0	0
11:50:21	-988,183	2287,236	13,31	11,279	10,991	8,115	9,789	21,2	952,565	24,414	1936,559	0	202,491	202,491	99,719	0	0	0	0	0	0	0
11:50:21	-939,941	2277,836	13,017	11,181	10,954	8,018	9,754	21,2	952,565	24,414	1936,9	0	202,491	202,491	99,719	0	0	0	0	0	0	0
11:50:21	-738,818	2270,448	13,115	11,279	10,906	7,942	9,718	21,2	952,565	24,414	1937,234	0	202,491	202,491	99,719	0	0	0	0	0	0	0
11:50:21	-425,561	2266,192	13,457	11,718	10,864	7,898	9,683	21,2	952,565	24,414	1937,563	0	202,491	202,491	99,719	0	0	0	0	0	0	0
11:50:21	-780,981	2258,383	13,506	11,914	10,817	7,818	9,646	21,2	952,565	24,414	1937,883	0	202,491	202,491	99,719	0	0	0	0	0	0	0
11:50:21	-512,988	2253,253	13,75	12,451	10,775	7,765	9,609	21,2	952,565	24,414	1938,199	0	202,491	202,491	99,719	0	0	0	0	0	0	0
11:50:21	-803,881	2245,214	13,603	12,109	10,737	7,682	9,571	21,2	952,565	24,414	1938,506	0	202,491	202,491	99,719	0	0	0	0	0	0	0
11:50:21	-941,528	2235,799	13,31	11,816	10,7	7,585	9,533	21,2	952,565	24,414	1938,803	0	202,491	202,491	99,719	0	0	0	0	0	0	0
11:50:21	-856,86	2227,23	13,017	11,621	10,667	7,497	9,493	21,2	952,565	24,414	1939,091	0	202,491	202,491	99,719	0	0	0	0	0	0	0
11:50:21	-616,43	2221,066	12,968	11,718	10,634	7,433	9,452	21,2	952,565	24,414	1939,373	0	202,491	202,491	99,719	0	0	0	0	0	0	0
11:50:21	-671,313	2214,353	12,92	11,718	10,599	7,364	9,411	21,2	952,565	24,414	1939,648	0	202,49	202,49	99,719	0	0	0	0	0	0	0
11:50:21	-714,428	2207,208	12,773	11,621	10,566	7,29	9,37	21,2	952,565	24,414	1939,916	0	202,49	202,49	99,719	0	0	0	0	0	0	0
11:50:21	-702,319	2200,185	12,627	11,377	10,534	7,218	9,327	21,2	952,565	24,414	1940,176	0	202,49	202,49	99,719	0	0	0	0	0	0	0
11:50:21	-709,668	2193,088	12,48	11,279	10,502	7,145	9,285	21,2	952,565	24,414	1940,429	0	202,49	202,49	99,719	0	0	0	0	0	0	0
11:50:21	-729,394	2185,795	12,285	11,035	10,471	7,07	9,241	21,2	952,565	24,414	1940,675	0	202,49	202,49	99,719	0	0	0	0	0	0	0
11:50:21	-650,708	2179,287	12,187	11,084	10,439	7,002	9,197	21,2	952,565	24,414	1940,913	0	202,49	202,49	99,719	0	0	0	0	0	0	0
11:50:21	-559,668	2173,691	12,138	11,035	10,41	6,945	9,153	21,2	952,565	24,414	1941,146	0	202,49	202,49	99,719	0	0	0	0	0	0	0
11:50:21	-656,25	2167,128	11,992	10,84	10,38	6,877	9,109	21,2	952,565	24,414	1941,372	0	202,49	202,49	99,719	0	0	0	0	0	0	0
11:50:21	-921,435	2157,914	11,601	10,742	10,349	6,782	9,063	21,2	952,565	24,414	1941,589	0	202,49	202,49	99,719	0	0	0	0	0	0	0
11:50:21	-574,584	2152,168	11,504	10,498	10,321	6,723	9,017	21,2	952,565	24,414	1941,799	0	202,49	202,49	99,719	0	0	0	0	0	0	0
11:50:21	-697,143	2145,197	11,259	10,351	10,294	6,651	8,971	21,2	952,565	24,414	1942,003	0	202,49	202,49	99,719	0	0	0	0	0	0	0
11:50:21	-686,962	2138,327	11,015	10,058	10,268	6,58	8,924	21,2	952,565	24,414	1942,199	0	202,49	202,49	99,719	0	0	0	0	0	0	0
11:50:21	-707,983	2131,247	10,82	10,009	10,238	6,507	8,876	21,2	952,565	24,414	1942,388	0	202,49	202,49	99,719	0	0	0	0	0	0	0
11:50:21	-542,602	2125,821	10,771	10,009	10,21	6,451	8,829	21,2	952,565	24,414	1942,571	0	202,49	202,49	99,719	0	0	0	0	0	0	0
11:50:21	-480,053	2121,021	10,771	10,009	10,183	6,402	8,781	21,2	952,565	24,414	1942,75	0	202,49	202,49	99,719	0	0	0	0	0	0	0
11:50:21	-639,526	2114,625	10,625	9,814	10,154	6,336	8,733	21,2	952,565	24,414	1942,922	0	202,49	202,49	99,719	0	0	0	0	0	0	0
11:50:21	-637,353	2108,252	10,478	9,716	10,126	6,27	8,685	21,2	952,565	24,414	1943,087	0	202,49	202,49	99,719	0	0	0	0	0	0	0
11:50:21	-435,522	2103,897	10,625	9,716	10,093	6,225	8,637	21,2	952,565	24,414	1943,248	0	202,49	202,49	99,719	0	0	0	0	0	0	0
11:50:21	-594,995	2097,947	10,527	9,668	10,065	6,164	8,588	21,2	952,565	24,414	1943,403	0	202,49	202,49	99,719	0	0	0	0	0	0	0
11:50:21	-497,143	2092,975	10,527	9,716	10,036	6,113	8,54	21,2	952,565	24,414	1943,552	0	202,49	202,49	99,719	0	0	0	0	0	0	0
11:50:21	-466,137	2088,314	10,478	9,716	10,012	6,065	8,491	21,2	952,565	24,414	1943,697	0	202,49	202,49	99,719	0	0	0	0	0	0	0
11:50:21	-690,38	2081,41	10,185	9,521	9,989	5,993	8,442	21,2	952,565	24,414	1943,835	0	202,49	202,49	99,719	0	0	0	0	0	0	0
11:50:21	-646,191	2074,948	9,941	9,179	9,965	5,927	8,393	21,2	952,565	24,414	1943,966	0	202,49	202,49	99,719	0	0	0	0	0	0	0
11:50:21	-563,305	2069,315	9,697	8,984	9,945	5,869	8,343	21,2	952,565	24,414	1944,091	0	202,49	202,49	99,719	0	0	0	0	0	0	0
11:50:21	-516,821	2064,147	9,502	8,838	9,926	5,815	8,294	21,2	952,565	24,414	1944,211	0	202,49	202,49	99,719	0	0	0	0	0	0	0
11:50:21	-470,776	2059,439	9,453	8,74	9,902	5,767	8,244	21,2	952,565	24,414	1944,327	0	202,49	202,49	99,719	0	0	0	0	0	0	0
11:50:21	-512,5	2054,314	9,355	8,642	9,878	5,714	8,195	21,2	952,565	24,414	1944,437	0	202,49	202,49	99,719	0	0	0	0	0	0	0
11:50:21	-468,554	2049,628	9,306	8,838	9,854	5,666	8,145	21,2	952,565	24,414	1944,542	0	202,49	202,49	99,719	0	0	0	0	0	0	0
11:50:21	-286,792	2046,761	9,453	8,838	9,83	5,636	8,096	21,2	952,565	24,414	1944,644	0	202,49	202,49	99,719	0	0	0	0	0	0	0
11:50:21	-505,029	2041,71	9,453	8,838	9,801	5,584	8,047	21,2	952,565	24,414	1944,741	0	202,49	202,49	99,719	0	0	0	0	0	0	0
11:50:21	-462,475	2037,086	9,502	8,984	9,772	5,536	7,997	21,2	952,565	24,414	1944,834	0	202,49	202,49	99,719	0	0	0	0	0	0	0
11:50:21	-371,289	2033,373	9,55	8,984	9,749	5,498	7,948	21,2	952,565	24,414	1944,922	0	202,49	202,49	99,719	0	0	0	0	0	0	0
11:50:21	-595,617	2027,416	9,355	8,838	9,725	5,437	7,899	21,2	952,565	24,414	1945,005	0	202,49	202,49	99,719	0	0	0	0	0	0	0
11:50:21	-391,088	2023,506	9,306	8,74	9,705	5,396	7,85	21,2	952,565	24,414	1945,083	0	202,49	202,49	99,719	0	0	0	0	0	0	0
11:50:21	-556,237	2017,943	9,062	8,545	9,686	5,339	7,801	21,2	952,565	24,414	1945,156	0	202,49	202,49	99,719	0	0	0	0	0	0	0
11:50:21	-452,233	2013,421	9,013	8,447	9,663	5,293	7,752	21,2	952,565	24,414	1945,224	0	202,49	202,49	99,719	0	0	0	0	0	0	0
11:50:21	-454,162	2008,879	8,964	8,398	9,64	5,246	7,703	21,2	952,565	24,414	1945,288	0	202,49	202,49	99,719	0	0	0	0	0	0	0
11:50:21	-471,789	2004,161	8,818	8,3	9,62	5,197	7,653	21,2	952,565	24,414	1945,347	0	202,49	202,49	99,719	0	0	0	0	0	0	0
11:50:21	-411,901	2000,042	8,72	8,252	9,602	5,155	7,604	21,2	952,565	24,414	1945,401	0	202,49	202,49	99,719	0	0	0	0	0	0	0
11:50:21	-508,63	1994,956	8,525	8,056	9,583	5,102	7,555	21,2	952,565	24,414	1945,451	0	202,49	202,49	99,719	0	0	0	0	0	0	0
11:50:21	-433,325	1990,623	8,33	7,91	9,569	5,057	7,506	21,2	952,565	24,414	1945,496	0	202,49	202,49	99,719	0	0	0	0	0	0	0
11:50:21	-457,36	1986,049	8,183	7,763	9,55	5,01	7,457	21,2	952,565	24,414	1945,537	0	202,49	202,49	99,719	0	0	0	0	0	0	0
11:50:21	-422,863	1981,82	8,037	7,568	9,534	4,967	7,409	21,2	952,565	24,414	1945,573	0	202,49	202,49	99,719	0	0	0	0	0	0	0
11:50:21	-397,998	1977,841	7,89	7,519	9,519	4,926	7,36	21,2	952,565	24,414	1945,605	0	202,49	202,49	99,719	0	0	0	0	0	0	0
11:50:21	-489,587	1972,945	7,695	7,373	9,501	4,875	7,311	21,2	952,565	24,414	1945,633	0	202,49	202,49	99,719	0	0	0	0	0	0	0
11:50:21	-327,648	1969,668	7,695	7,373	9,482	4,841	7,263	21,2	952,565	24,414	1945,657	0	202,49	202,49	99,719	0	0	0	0	0	0	0
11:50:21	-147,521	1968,193	7,89	7,421	9,464	4,826	7,215	21,2	952,565	24,414	1945,679	0	202,49	202,49	99,719	0	0	0	0	0	0	0
11:50:21	-387,243	1964,32	7,841	7,373	9,444	4,786	7,167	21,2	952,565	24,414	1945,698	0	202,49	202,49	99,719	0	0	0	0	0	0	0
11:50:21	-482,324	1959,497	7,597	7,324	9,429	4,737	7,12	21,2	952,565	24,414	1945,712	0	202,49	202,49	99,719	0	0	0	0	0	0	0
11:50:21	-401,208	1955,485	7,402	7,08	9,417	4,695	7,072	21,2	952,565	24,414	1945,722	0	202,49	202,49	99,719	0	0	0	0	0	0	0
11:50:21	-305,651	1952,429	7,353	6,982	9,402	4,664	7,025	21,2	952,565	24,414	1945,729	0	202,49	202,49	99,719	0	0	0	0	0	0	0
11:50:21	-278,796	1949,641	7,402	7,031	9,383	4,635	6,978	21,2	952,565	24,414	1945,732	0	202,49	202,49	99,719	0	0	0	0	0	0	0
11:50:21	-304,956	1946,591	7,402	7,031	9,366	4,604	6,932	21,2	952,565	24,414	1945,733	0	202,49	202,49	99,719	0	0	0	0	0	0	0
11:50:21	-191,723	1944,674	7,5	7,031	9,35	4,584	6,886	21,2	952,565	24,414	1944,674	0	202,49	202,49	99,719	0	0	0	0	0	0	0
11:50:21	-440,197	1940,272	7,353	6,982	9,332	4,538	6,839	21,2	952,565	24,414	1940,272	0	202,49	202,49	99,719	0	0	0	0	0	0	0
11:50:21	-129,382	1938,978	7,5	7,031	9,317	4,525	6,794	21,2	952,565	24,414	1938,978	0	202,49	202,49	99,719	0	0	0	0	0	0	0
11:50:21	-377,868	1935,199	7,353	7,08	9,304	4,486	6,749	21,2	952,565	24,414	1935,199	0	202,49	202,49	99,719	0	0	0	0	0	0	0
11:50:21	-347,973	1931,72	7,207	6,884	9,291	4,45	6,704	21,2	952,565	24,414	1931,72	0	202,49	202,49	99,719	0	0	0	0	0	0	0
11:50:21	-275,524	1928,964	7,011	6,689	9,286	4,422	6,659	21,2	952,565	24,414	1928,964	0	202,49	202,49	99,719	0	0	0	0	0	0	0
11:50:21	-414,038	1924,824	6,718	6,494	9,277	4,379	6,614	21,2	952,565	24,414	1924,824	0	202,49	202,49	99,719	0	0	0	0	0	0	0
11:50:21	-283,471	1921,989	6,572	6,298	9,269	4,35	6,57	21,2	952,565	24,414	1921,989	0	202,49	202,49	99,719	0	0	0	0	0	0	0
11:50:21	-124,707	1920,742	6,621	6,298	9,259	4,337	6,526	21,2	952,565	24,414	1920,742	0	202,49	202,49	99,719	0	0	0	0	0	0	0
11:50:21	-266,333	1918,079	6,621	6,347	9,244	4,31	6,483	21,2	952,565	24,414	1918,079	0	202,49	202,49	99,719	0	0	0	0	0	0	0
11:50:21	-282,617	1915,253	6,572	6,445	9,23	4,28	6,44	21,2	952,565	24,414	1915,253	0	202,49	202,49	99,719	0	0	0	0	0	0	0
11:50:21	-227,746	1912,975	6,572	6,445	9,217	4,257	6,397	21,2	952,565	24,414	1912,975	0	202,49	202,49	99,719	0	0	0	0	0	0	0
11:50:21	-215,136	1910,824	6,523	6,347	9,207	4,235	6,354	21,2	952,565	24,414	1910,824	0	202,49	202,49	99,719	0	0	0	0	0	0	0
11:50:21	-172,216	1909,102	6,523	6,298	9,198	4,217	6,312	21,2	952,565	24,414	1909,102	0	202,49	202,49	99,719	0	0	0	0	0	0	0
11:50:21	-191,162	1907,19	6,572	6,347	9,184	4,197	6,271	21,2	952,565	24,414	1907,19	0	202,49	202,49	99,719	0	0	0	0	0	0	0
11:50:21	-193,286	1905,257	6,621	6,445	9,171	4,177	6,23	21,2	952,565	24,414	1905,257	0	202,49	202,49	99,719	0	0	0	0	0	0	0
11:50:21	-176,452	1903,493	6,621	6,445	9,16	4,159	6,189	21,2	952,565	24,414	1903,493	0	202,49	202,49	99,719	0	0	0	0	0	0	0
11:50:21	-209,838	1901,394	6,572	6,347	9,151	4,138	6,149	21,2	952,565	24,414	1901,394	0	202,49	202,49	99,719	0	0	0	0	0	0	0
11:50:21	-131,677	1900,078	6,523	6,298	9,146	4,124	6,109	21,2	952,565	24,414	1900,078	0	202,49	202,49	99,719	0	0	0	0	0	0	0
11:50:22	-299,182	1897,086	6,377	6,201	9,136	4,093	6,07	21,2	952,565	24,414	1897,086	0	202,49	202,49	99,719	0	0	0	0	0	0	0
11:50:22	-158,178	1895,504	6,377	6,152	9,127	4,077	6,031	21,2	952,565	24,414	1895,504	0	202,49	202,49	99,719	0	0	0	0	0	0	0
11:50:22	-220,764	1893,296	6,23	6,103	9,122	4,054	5,992	21,2	952,565	24,414	1893,296	0	202,49	202,49	99,719	0	0	0	0	0	0	0
11:50:22	-212,353	1891,173	6,084	6,005	9,118	4,032	5,954	21,2	952,565	24,414	1891,173	0	202,49	202,49	99,719	0	0	0	0	0	0	0
11:50:22	-221,887	1888,954	5,937	5,761	9,113	4,009	5,915	21,2	952,565	24,414	1888,954	0	202,49	202,49	99,719	0	0	0	0	0	0	0
11:50:22	-194,738	1887,007	5,888	5,664	9,104	3,989	5,878	21,2	952,565	24,414	1887,007	0	202,49	202,49	99,719	0	0	0	0	0	0	0
11:50:22	-45,654	1886,55	5,937	5,761	9,099	3,985	5,841	21,2	952,565	24,414	1886,55	0	202,49	202,49	99,719	0	0	0	0	0	0	0
11:50:22	-157,812	1884,972	6,035	5,81	9,085	3,968	5,804	21,2	952,565	24,414	1884,972	0	202,49	202,49	99,719	0	0	0	0	0	0	0
11:50:22	-164,611	1883,326	6,035	5,81	9,075	3,951	5,768	21,2	952,565	24,414	1883,326	0	202,49	202,49	99,719	0	0	0	0	0	0	0
11:50:22	-179,882	1881,527	5,937	5,81	9,07	3,933	5,732	21,2	952,565	24,414	1881,527	0	202,49	202,49	99,719	0	0	0	0	0	0	0
11:50:22	-166,674	1879,86	5,937	5,81	9,061	3,916	5,696	21,2	952,565	24,414	1879,86	0	202,49	202,49	99,719	0	0	0	0	0	0	0
11:50:22	-78,771	1879,072	6,035	5,859	9,051	3,907	5,661	21,2	952,565	24,414	1879,072	0	202,49	202,49	99,719	0	0	0	0	0	0	0
11:50:22	-172,302	1877,349	5,937	5,859	9,046	3,89	5,626	21,2	952,565	24,414	1877,349	0	202,49	202,49	99,719	0	0	0	0	0	0	0
11:50:22	-87,353	1876,476	6,035	5,859	9,036	3,881	5,592	21,2	952,565	24,414	1876,476	0	202,49	202,49	99,719	0	0	0	0	0	0	0
11:50:22	-85,644	1875,619	6,035	5,81	9,031	3,872	5,558	21,2	952,565	24,414	1875,619	0	202,49	202,49	99,719	0	0	0	0	0	0	0
11:50:22	-172,277	1873,897	5,937	5,761	9,027	3,854	5,525	21,2	952,565	24,414	1873,897	0	202,49	202,49	99,719	0	0	0	0	0	0	0
11:50:22	-128,32	1872,613	5,888	5,761	9,022	3,841	5,492	21,2	952,565	24,414	1872,613	0	202,49	202,49	99,719	0	0	0	0	0	0	0
11:50:22	-253,442	1870,079	5,791	5,761	9,012	3,815	5,459	21,2	952,565	24,414	1870,079	0	202,49	202,49	99,719	0	0	0	0	0	0	0
11:50:22	3,43	1870,113	5,888	5,761	9,008	3,815	5,427	21	953,994	24,414	1870,079	0	202,49	202,49	99,719	0	0	0	0	0	0	0
11:50:22	-214,636	1867,967	5,742	5,615	9,003	3,793	5,395	21	953,994	24,414	1867,967	0	202,49	202,49	99,719	0	0	0	0	0	0	0
11:50:22	-173,205	1866,235	5,644	5,566	8,998	3,775	5,363	21	953,994	24,414	1866,235	0	202,49	202,49	99,719	0	0	0	0	0	0	0
11:50:22	-85,583	1865,379	5,644	5,468	8,993	3,766	5,332	21	953,994	24,414	1865,379	0	202,49	202,49	99,719	0	0	0	0	0	0	0
11:50:22	-81,03	1864,569	5,644	5,468	8,989	3,758	5,301	21	953,994	24,414	1864,569	0	202,49	202,49	99,719	0	0	0	0	0	0	0
11:50:22	-48,266	1864,086	5,595	5,419	8,988	3,753	5,27	21	953,994	24,414	1864,086	0	202,49	202,49	99,719	0	0	0	0	0	0	0
11:50:22	-82,25	1863,264	5,595	5,322	8,984	3,744	5,24	21	953,994	24,414	1863,264	0	202,49	202,49	99,719	0	0	0	0	0	0	0
11:50:22	-126,11	1862,002	5,546	5,322	8,979	3,731	5,211	21	953,994	24,414	1862,002	0	202,49	202,49	99,719	0	0	0	0	0	0	0
11:50:22	-86,462	1861,138	5,546	5,322	8,974	3,723	5,182	21	953,994	24,414	1861,138	0	202,49	202,49	99,719	0	0	0	0	0	0	0
11:50:22	-41,552	1860,722	5,595	5,419	8,969	3,718	5,153	21	953,994	24,414	1860,722	0	202,49	202,49	99,719	0	0	0	0	0	0	0
11:50:22	-125,048	1859,472	5,644	5,468	8,959	3,705	5,125	21	953,994	24,414	1859,472	0	200,672	200,672	99,712	0	0	0	0	0	0	0
11:50:22	-82,263	1858,649	5,644	5,566	8,955	3,697	5,097	21	953,994	24,414	1858,649	0	200,672	200,672	99,712	0	0	0	0	0	0	0
11:50:22	2,27	1858,672	5,742	5,566	8,95	3,697	5,069	21	953,994	24,414	1858,649	0	200,672	200,672	99,712	0	0	0	0	0	0	0
11:50:22	-39,489	1858,277	5,791	5,566	8,945	3,693	5,042	21	953,994	24,414	1858,277	0	200,672	200,672	99,712	0	0	0	0	0	0	0
11:50:22	-215,893	1856,118	5,644	5,566	8,94	3,671	5,015	21	953,994	24,414	1856,118	0	200,672	200,672	99,712	0	0	0	0	0	0	0
11:50:22	-127,124	1854,847	5,595	5,566	8,935	3,658	4,989	21	953,994	24,414	1854,847	0	200,672	200,672	99,712	0	0	0	0	0	0	0
11:50:22	-43,811	1854,409	5,546	5,419	8,935	3,653	4,962	21	953,994	24,414	1854,409	0	200,672	200,672	99,712	0	0	0	0	0	0	0
11:50:22	-131,445	1853,094	5,4	5,322	8,935	3,64	4,937	21	953,994	24,414	1853,094	0	200,672	200,672	99,712	0	0	0	0	0	0	0
11:50:22	-87,597	1852,218	5,302	5,224	8,935	3,631	4,911	21	953,994	24,414	1852,218	0	200,672	200,672	99,712	0	0	0	0	0	0	0
11:50:22	-128,283	1850,935	5,253	5,127	8,931	3,617	4,886	21	953,994	24,414	1850,935	0	200,672	200,672	99,712	0	0	0	0	0	0	0
11:50:22	0	1850,935	5,253	5,127	8,931	3,617	4,861	21	953,994	24,414	1850,935	0	200,672	200,672	99,712	0	0	0	0	0	0	0
11:50:22	-84,35	1850,092	5,253	5,127	8,926	3,609	4,836	21	953,994	24,414	1850,092	0	200,672	200,672	99,712	0	0	0	0	0	0	0
11:50:22	43,798	1850,53	5,302	5,224	8,926	3,613	4,812	21	953,994	24,414	1850,092	0	200,672	200,672	99,712	0	0	0	0	0	0	0
11:50:22	-84,338	1849,687	5,302	5,224	8,921	3,605	4,788	21	953,994	24,414	1849,687	0	200,672	200,672	99,712	0	0	0	0	0	0	0
11:50:22	3,222	1849,719	5,4	5,273	8,916	3,605	4,765	21	953,994	24,414	1849,687	0	200,672	200,672	99,712	0	0	0	0	0	0	0
11:50:22	-40,539	1849,313	5,449	5,322	8,911	3,601	4,742	21	953,994	24,414	1849,313	0	200,672	200,672	99,712	0	0	0	0	0	0	0
11:50:22	-43,786	1848,876	5,4	5,322	8,911	3,596	4,72	21	953,994	24,414	1848,876	0	200,672	200,672	99,712	0	0	0	0	0	0	0
11:50:22	-171,887	1847,157	5,302	5,273	8,907	3,578	4,698	21	953,994	24,414	1847,157	0	200,672	200,672	99,712	0	0	0	0	0	0	0
11:50:22	-1,232	1847,144	5,302	5,273	8,906	3,578	4,676	21	953,994	24,414	1847,144	0	200,672	200,672	99,712	0	0	0	0	0	0	0
11:50:22	-83,288	1846,311	5,302	5,224	8,902	3,57	4,654	21	953,994	24,414	1846,311	0	200,672	200,672	99,712	0	0	0	0	0	0	0
11:50:22	0	1846,311	5,302	5,224	8,902	3,57	4,633	21	953,994	24,414	1846,311	0	200,672	200,672	99,712	0	0	0	0	0	0	0
11:50:22	-43,762	1845,874	5,253	5,127	8,902	3,565	4,612	21	953,994	24,414	1845,874	0	200,672	200,672	99,712	0	0	0	0	0	0	0
11:50:22	0	1845,874	5,253	5,127	8,902	3,565	4,591	21	953,994	24,414	1845,874	0	200,672	200,672	99,712	0	0	0	0	0	0	0
11:50:22	-84,338	1845,03	5,253	5,127	8,897	3,557	4,571	21	953,994	24,414	1845,03	0	200,672	200,672	99,712	0	0	0	0	0	0	0
11:50:22	0	1845,03	5,253	5,127	8,897	3,557	4,551	21	953,994	24,414	1845,03	0	200,672	200,672	99,712	0	0	0	0	0	0	0
11:50:22	0	1845,03	5,253	5,078	8,897	3,557	4,532	21	953,994	24,414	1845,03	0	200,672	200,672	99,712	0	0	0	0	0	0	0
11:50:22	0	1845,03	5,253	5,078	8,897	3,557	4,512	21	953,994	24,414	1845,03	0	200,672	200,672	99,712	0	0	0	0	0	0	0
11:50:22	-215,563	1842,875	5,107	4,931	8,892	3,534	4,493	21	953,994	24,414	1842,875	0	200,672	200,672	99,712	0	0	0	0	0	0	0
11:50:22	43,737	1843,312	5,156	4,98	8,892	3,539	4,475	21	953,994	24,414	1842,875	0	200,672	200,672	99,712	0	0	0	0	0	0	0
11:50:22	0	1843,312	5,156	4,98	8,892	3,539	4,456	21	953,994	24,414	1842,876	0	200,672	200,672	99,712	0	0	0	0	0	0	0
11:50:22	3,173	1843,344	5,253	5,078	8,887	3,539	4,438	21	953,994	24,414	1842,876	0	200,672	200,672	99,712	0	0	0	0	0	0	0
11:50:22	-87,5	1842,469	5,156	5,078	8,887	3,53	4,42	21	953,994	24,414	1842,469	0	200,672	200,672	99,712	0	0	0	0	0	0	0
11:50:22	0	1842,469	5,156	4,98	8,887	3,53	4,403	21	953,994	24,414	1842,469	0	200,672	200,672	99,712	0	0	0	0	0	0	0
11:50:22	-84,313	1841,626	5,156	5,078	8,882	3,521	4,386	21	953,994	24,414	1841,626	0	200,672	200,672	99,712	0	0	0	0	0	0	0
11:50:22	87,487	1842,501	5,253	5,127	8,882	3,53	4,369	21	953,994	24,414	1841,627	0	200,672	200,672	99,712	0	0	0	0	0	0	0
11:50:22	-87,487	1841,626	5,156	5,078	8,882	3,521	4,352	21	953,994	24,414	1841,626	0	200,672	200,672	99,712	0	0	0	0	0	0	0
11:50:22	-87,475	1840,751	5,058	4,931	8,882	3,512	4,336	21	953,994	24,414	1840,751	0	200,672	200,672	99,712	0	0	0	0	0	0	0
11:50:22	43,75	1841,189	5,107	5,078	8,882	3,517	4,32	21	953,994	24,414	1840,752	0	200,672	200,672	99,712	0	0	0	0	0	0	0
11:50:22	-41,833	1840,77	5,156	5,127	8,878	3,513	4,304	21	953,994	24,414	1840,752	0	200,672	200,672	99,712	0	0	0	0	0	0	0
11:50:22	47,961	1841,25	5,302	5,273	8,873	3,518	4,289	21	953,994	24,414	1840,752	0	200,672	200,672	99,712	0	0	0	0	0	0	0
11:50:22	4,187	1841,292	5,4	5,273	8,868	3,518	4,273	21	953,994	24,414	1840,753	0	200,672	200,672	99,712	0	0	0	0	0	0	0
11:50:22	-87,475	1840,417	5,302	5,273	8,868	3,509	4,258	21	953,994	24,414	1840,417	0	200,672	200,672	99,712	0	0	0	0	0	0	0
11:50:22	-43,737	1839,98	5,253	5,224	8,868	3,504	4,244	21	953,994	24,414	1839,98	0	200,672	200,672	99,712	0	0	0	0	0	0	0
11:50:22	0	1839,98	5,253	5,127	8,868	3,504	4,229	21	953,994	24,414	1839,98	0	200,672	200,672	99,712	0	0	0	0	0	0	0
11:50:22	0	1839,98	5,253	5,127	8,868	3,504	4,215	21	953,994	24,414	1839,98	0	200,672	200,672	99,712	0	0	0	0	0	0	0
11:50:22	-87,463	1839,105	5,156	5,078	8,868	3,495	4,201	21	953,994	24,414	1839,105	0	200,672	200,672	99,712	0	0	0	0	0	0	0
11:50:22	0	1839,105	5,156	5,078	8,868	3,495	4,187	21	953,994	24,414	1839,105	0	200,672	200,672	99,712	0	0	0	0	0	0	0
11:50:22	-43,725	1838,668	5,107	5,078	8,868	3,491	4,173	21	953,994	24,414	1838,668	0	200,672	200,672	99,712	0	0	0	0	0	0	0
11:50:22	-83,276	1837,835	5,107	4,98	8,863	3,482	4,16	21	953,994	24,414	1837,835	0	200,672	200,672	99,712	0	0	0	0	0	0	0
11:50:22	43,725	1838,272	5,156	5,078	8,863	3,487	4,147	21	953,994	24,414	1837,835	0	200,672	200,672	99,712	0	0	0	0	0	0	0
11:50:22	4,162	1838,314	5,253	5,127	8,859	3,487	4,134	21	953,994	24,414	1837,836	0	200,672	200,672	99,712	0	0	0	0	0	0	0
11:50:22	0	1838,314	5,253	5,127	8,859	3,487	4,121	21	953,994	24,414	1837,836	0	200,672	200,672	99,712	0	0	0	0	0	0	0
11:50:22	-87,438	1837,439	5,156	5,127	8,859	3,478	4,108	21	953,994	24,414	1837,439	0	200,672	200,672	99,712	0	0	0	0	0	0	0
11:50:22	4,174	1837,481	5,253	5,127	8,854	3,479	4,096	21	953,994	24,414	1837,439	0	200,672	200,672	99,712	0	0	0	0	0	0	0
11:50:22	0	1837,481	5,253	5,127	8,854	3,479	4,084	21	953,994	24,414	1837,439	0	200,672	200,672	99,712	0	0	0	0	0	0	0
11:50:22	-87,438	1836,607	5,156	5,127	8,854	3,47	4,072	21	953,994	24,414	1836,607	0	200,672	200,672	99,712	0	0	0	0	0	0	0
11:50:22	-45,825	1836,148	5,107	5,078	8,854	3,465	4,06	21	953,994	24,414	1836,148	0	200,672	200,672	99,712	0	0	0	0	0	0	0
11:50:22	-43,701	1835,711	5,058	4,98	8,854	3,46	4,048	21	953,994	24,414	1835,711	0	200,672	200,672	99,712	0	0	0	0	0	0	0
11:50:22	43,701	1836,148	5,107	4,98	8,854	3,465	4,037	21	953,994	24,414	1835,712	0	200,672	200,672	99,712	0	0	0	0	0	0	0
11:50:22	-83,251	1835,316	5,107	4,98	8,849	3,456	4,025	21	953,994	24,414	1835,316	0	200,672	200,672	99,712	0	0	0	0	0	0	0
11:50:22	0	1835,316	5,107	5,078	8,849	3,456	4,014	21	953,994	24,414	1835,316	0	200,672	200,672	99,712	0	0	0	0	0	0	0
11:50:22	0	1835,316	5,107	4,98	8,849	3,456	4,003	21	953,994	24,414	1835,316	0	200,672	200,672	99,712	0	0	0	0	0	0	0
11:50:22	-39,562	1834,92	5,156	5,078	8,844	3,452	3,993	21	953,994	24,414	1834,92	0	200,672	200,672	99,712	0	0	0	0	0	0	0
11:50:22	0	1834,92	5,156	5,127	8,844	3,452	3,982	21	953,994	24,414	1834,92	0	200,672	200,672	99,712	0	0	0	0	0	0	0
11:50:22	5,175	1834,972	5,253	5,127	8,839	3,453	3,972	21	953,994	24,414	1834,92	0	200,672	200,672	99,712	0	0	0	0	0	0	0
11:50:22	0	1834,972	5,253	5,078	8,839	3,453	3,961	21	953,994	24,414	1834,921	0	200,672	200,672	99,712	0	0	0	0	0	0	0
11:50:22	-131,103	1833,661	5,107	5,078	8,839	3,439	3,951	21	953,994	24,414	1833,661	0	200,672	200,672	99,712	0	0	0	0	0	0	0
11:50:22	0	1833,661	5,107	5,078	8,839	3,439	3,941	21	953,994	24,414	1833,661	0	200,672	200,672	99,712	0	0	0	0	0	0	0
11:50:22	0	1833,661	5,107	5,078	8,839	3,439	3,931	21	953,994	24,414	1833,661	0	200,672	200,672	99,712	0	0	0	0	0	0	0
11:50:22	0	1833,661	5,107	4,98	8,839	3,439	3,922	21	953,994	24,414	1833,661	0	200,672	200,672	99,712	0	0	0	0	0	0	0
11:50:22	-129,223	1832,369	5,058	4,98	8,835	3,426	3,912	21	953,994	24,414	1832,369	0	200,672	200,672	99,712	0	0	0	0	0	0	0
11:50:22	43,676	1832,806	5,107	4,931	8,835	3,43	3,902	21	953,994	24,414	1832,369	0	200,672	200,672	99,712	0	0	0	0	0	0	0
11:50:23	0	1832,806	5,107	4,98	8,835	3,43	3,893	21	953,994	24,414	1832,37	0	200,672	200,672	99,712	0	0	0	0	0	0	0
11:50:23	-39,55	1832,41	5,156	4,98	8,83	3,426	3,884	21	953,994	24,414	1832,37	0	200,672	200,672	99,712	0	0	0	0	0	0	0
11:50:23	-43,701	1831,973	5,107	4,98	8,83	3,422	3,875	21	953,994	24,414	1831,973	0	200,672	200,672	99,712	0	0	0	0	0	0	0
11:50:23	-86,413	1831,109	5,107	4,98	8,825	3,413	3,866	21	953,994	24,414	1831,109	0	200,672	200,672	99,712	0	0	0	0	0	0	0
11:50:23	-43,688	1830,672	5,058	4,931	8,825	3,408	3,857	21	953,994	24,414	1830,672	0	200,672	200,672	99,712	0	0	0	0	0	0	0
11:50:23	-87,353	1829,799	4,961	4,931	8,825	3,399	3,848	21	953,994	24,414	1829,799	0	200,672	200,672	99,712	0	0	0	0	0	0	0
11:50:23	-43,676	1829,362	4,912	4,882	8,825	3,395	3,839	21	953,994	24,414	1829,362	0	200,672	200,672	99,712	0	0	0	0	0	0	0
11:50:23	-82,202	1828,54	4,912	4,882	8,82	3,387	3,83	21	953,994	24,414	1828,54	0	200,672	200,672	99,712	0	0	0	0	0	0	0
11:50:23	43,664	1828,976	4,961	4,882	8,82	3,391	3,822	21	953,994	24,414	1828,54	0	200,672	200,672	99,712	0	0	0	0	0	0	0
11:50:23	-43,664	1828,54	4,912	4,785	8,82	3,387	3,813	21	953,994	24,414	1828,54	0	200,672	200,672	99,712	0	0	0	0	0	0	0
11:50:23	-37,5	1828,165	4,961	4,882	8,815	3,383	3,805	21	953,994	24,414	1828,165	0	200,672	200,672	99,712	0	0	0	0	0	0	0
11:50:23	-43,652	1827,728	4,912	4,785	8,815	3,378	3,796	21	953,994	24,414	1827,728	0	200,672	200,672	99,712	0	0	0	0	0	0	0
11:50:23	-4,199	1827,686	4,912	4,785	8,815	3,378	3,788	21	953,994	24,414	1827,686	0	200,672	200,672	99,712	0	0	0	0	0	0	0
11:50:23	-81,152	1826,875	4,912	4,785	8,811	3,369	3,78	21	953,994	24,414	1826,875	0	200,672	200,672	99,712	0	0	0	0	0	0	0
11:50:23	0	1826,875	4,912	4,785	8,811	3,369	3,772	21	953,994	24,414	1826,875	0	200,672	200,672	99,712	0	0	0	0	0	0	0
11:50:23	0	1826,875	4,912	4,785	8,811	3,369	3,764	21	953,994	24,414	1826,875	0	200,672	200,672	99,712	0	0	0	0	0	0	0
11:50:23	-40,637	1826,468	4,961	4,882	8,806	3,365	3,756	21	953,994	24,414	1826,468	0	200,672	200,672	99,712	0	0	0	0	0	0	0
11:50:23	49,804	1826,966	5,107	4,931	8,801	3,37	3,749	21	953,994	24,414	1826,469	0	200,672	200,672	99,712	0	0	0	0	0	0	0
11:50:23	43,664	1827,403	5,156	4,98	8,801	3,375	3,741	20,9	952,565	24,414	1826,47	0	200,672	200,672	99,712	0	0	0	0	0	0	0
11:50:23	-42,199	1826,981	5,107	4,931	8,801	3,37	3,734	20,9	952,565	24,414	1826,47	0	200,672	200,672	99,712	0	0	0	0	0	0	0
11:50:23	-131,018	1825,671	4,961	4,882	8,801	3,357	3,727	20,9	952,565	24,414	1825,671	0	200,672	200,672	99,712	0	0	0	0	0	0	0
11:50:23	0	1825,671	4,961	4,882	8,801	3,357	3,719	20,9	952,565	24,414	1825,671	0	200,672	200,672	99,712	0	0	0	0	0	0	0
11:50:23	-43,664	1825,234	4,912	4,785	8,801	3,352	3,712	20,9	952,565	24,414	1825,234	0	200,672	200,672	99,712	0	0	0	0	0	0	0
11:50:23	0	1825,234	4,912	4,785	8,801	3,352	3,705	20,9	952,565	24,414	1825,234	0	200,672	200,672	99,712	0	0	0	0	0	0	0
11:50:23	-85,522	1824,379	4,912	4,785	8,796	3,344	3,698	20,9	952,565	24,414	1824,379	0	200,672	200,672	99,712	0	0	0	0	0	0	0
11:50:23	43,664	1824,816	4,961	4,736	8,796	3,348	3,691	20,9	952,565	24,414	1824,379	0	200,672	200,672	99,712	0	0	0	0	0	0	0
11:50:23	-43,664	1824,379	4,912	4,785	8,796	3,344	3,684	20,9	952,565	24,414	1824,379	0	200,672	200,672	99,712	0	0	0	0	0	0	0
11:50:23	43,664	1824,816	4,961	4,882	8,796	3,348	3,678	20,9	952,565	24,414	1824,379	0	200,672	200,672	99,712	0	0	0	0	0	0	0
11:50:23	-43,664	1824,379	4,912	4,882	8,796	3,344	3,671	20,9	952,565	24,414	1824,379	0	199,463	199,463	99,707	0	0	0	0	0	0	0
11:50:23	-87,304	1823,506	4,814	4,785	8,796	3,335	3,665	20,9	952,565	24,414	1823,506	0	199,463	199,463	99,707	0	0	0	0	0	0	0
11:50:23	52,087	1824,027	4,961	4,785	8,792	3,34	3,658	20,9	952,565	24,414	1823,506	0	199,463	199,463	99,707	0	0	0	0	0	0	0
11:50:23	-43,664	1823,59	4,912	4,785	8,792	3,335	3,652	20,9	952,565	24,414	1823,507	0	199,463	199,463	99,707	0	0	0	0	0	0	0
11:50:23	43,664	1824,027	4,961	4,882	8,792	3,34	3,646	20,9	952,565	24,414	1823,507	0	199,463	199,463	99,707	0	0	0	0	0	0	0
11:50:23	0	1824,027	4,961	4,785	8,792	3,34	3,64	20,9	952,565	24,414	1823,508	0	199,463	199,463	99,707	0	0	0	0	0	0	0
11:50:23	-43,664	1823,59	4,912	4,882	8,792	3,335	3,634	20,9	952,565	24,414	1823,508	0	199,463	199,463	99,707	0	0	0	0	0	0	0
11:50:23	0	1823,59	4,912	4,785	8,792	3,335	3,628	20,9	952,565	24,414	1823,508	0	199,463	199,463	99,707	0	0	0	0	0	0	0
11:50:23	-87,304	1822,717	4,814	4,687	8,792	3,326	3,622	20,9	952,565	24,414	1822,717	0	199,463	199,463	99,707	0	0	0	0	0	0	0
11:50:23	0	1822,717	4,814	4,736	8,792	3,326	3,616	20,9	952,565	24,414	1822,717	0	199,463	199,463	99,707	0	0	0	0	0	0	0
11:50:23	87,304	1823,59	4,912	4,785	8,792	3,335	3,611	20,9	952,565	24,414	1822,718	0	199,463	199,463	99,707	0	0	0	0	0	0	0
11:50:23	43,664	1824,027	4,961	4,785	8,792	3,34	3,605	20,9	952,565	24,414	1822,719	0	199,463	199,463	99,707	0	0	0	0	0	0	0
11:50:23	-43,664	1823,59	4,912	4,785	8,792	3,335	3,6	20,9	952,565	24,414	1822,72	0	199,463	199,463	99,707	0	0	0	0	0	0	0
11:50:23	37,194	1823,962	4,961	4,882	8,791	3,339	3,595	20,9	952,565	24,414	1822,721	0	199,463	199,463	99,707	0	0	0	0	0	0	0
11:50:23	0	1823,962	4,961	4,882	8,791	3,339	3,59	20,9	952,565	24,414	1822,723	0	199,463	199,463	99,707	0	0	0	0	0	0	0
11:50:23	6,469	1824,027	4,961	4,931	8,792	3,34	3,585	20,9	952,565	24,414	1822,724	0	199,463	199,463	99,707	0	0	0	0	0	0	0
11:50:23	0	1824,027	4,961	4,931	8,792	3,34	3,58	20,9	952,565	24,414	1822,725	0	199,463	199,463	99,707	0	0	0	0	0	0	0
11:50:23	0	1824,027	4,961	4,931	8,792	3,34	3,576	20,9	952,565	24,414	1822,726	0	199,463	199,463	99,707	0	0	0	0	0	0	0
11:50:23	0	1824,027	4,961	4,931	8,792	3,34	3,571	20,9	952,565	24,414	1822,728	0	199,463	199,463	99,707	0	0	0	0	0	0	0
11:50:23	0	1824,027	4,961	4,931	8,792	3,34	3,566	20,9	952,565	24,414	1822,729	0	199,463	199,463	99,707	0	0	0	0	0	0	0
11:50:23	0	1824,027	4,961	4,931	8,792	3,34	3,562	20,9	952,565	24,414	1822,73	0	199,463	199,463	99,707	0	0	0	0	0	0	0
11:50:23	0	1824,027	4,961	4,931	8,792	3,34	3,558	20,9	952,565	24,414	1822,732	0	199,463	199,463	99,707	0	0	0	0	0	0	0
11:50:23	0	1824,027	4,961	4,931	8,792	3,34	3,553	20,9	952,565	24,414	1822,733	0	199,463	199,463	99,707	0	0	0	0	0	0	0
11:50:23	-52,087	1823,506	4,814	4,785	8,796	3,335	3,549	20,9	952,565	24,414	1822,734	0	199,463	199,463	99,707	0	0	0	0	0	0	0
11:50:23	130,969	1824,816	4,961	4,882	8,796	3,348	3,545	20,9	952,565	24,414	1822,736	0	199,463	199,463	99,707	0	0	0	0	0	0	0
11:50:23	52,111	1825,337	5,107	4,98	8,792	3,353	3,541	20,9	952,565	24,414	1822,738	0	199,463	199,463	99,707	0	0	0	0	0	0	0
11:50:23	-43,664	1824,9	5,058	4,98	8,792	3,349	3,538	20,9	952,565	24,414	1822,741	0	199,463	199,463	99,707	0	0	0	0	0	0	0
11:50:23	-87,329	1824,027	4,961	4,931	8,792	3,34	3,534	20,9	952,565	24,414	1822,742	0	199,463	199,463	99,707	0	0	0	0	0	0	0
11:50:23	87,329	1824,9	5,058	4,98	8,792	3,349	3,53	20,9	952,565	24,414	1822,744	0	199,463	199,463	99,707	0	0	0	0	0	0	0
11:50:23	0	1824,9	5,058	4,931	8,792	3,349	3,527	20,9	952,565	24,414	1822,746	0	199,463	199,463	99,707	0	0	0	0	0	0	0
11:50:23	0	1824,9	5,058	4,931	8,792	3,349	3,523	20,9	952,565	24,414	1822,748	0	199,463	199,463	99,707	0	0	0	0	0	0	0
11:50:23	-87,329	1824,027	4,961	4,931	8,792	3,34	3,519	20,9	952,565	24,414	1822,75	0	199,463	199,463	99,707	0	0	0	0	0	0	0
11:50:23	0	1824,027	4,961	4,882	8,792	3,34	3,516	20,9	952,565	24,414	1822,751	0	199,463	199,463	99,707	0	0	0	0	0	0	0
11:50:23	-43,664	1823,59	4,912	4,882	8,792	3,335	3,512	20,9	952,565	24,414	1822,752	0	199,463	199,463	99,707	0	0	0	0	0	0	0
11:50:23	43,664	1824,027	4,961	4,931	8,792	3,34	3,509	20,9	952,565	24,414	1822,753	0	199,463	199,463	99,707	0	0	0	0	0	0	0
11:50:23	0	1824,027	4,961	4,931	8,792	3,34	3,506	20,9	952,565	24,414	1822,754	0	199,463	199,463	99,707	0	0	0	0	0	0	0
11:50:23	-43,664	1823,59	4,912	4,882	8,792	3,335	3,502	20,9	952,565	24,414	1822,755	0	199,463	199,463	99,707	0	0	0	0	0	0	0
11:50:23	0	1823,59	4,912	4,882	8,792	3,335	3,499	20,9	952,565	24,414	1822,756	0	199,463	199,463	99,707	0	0	0	0	0	0	0
11:50:23	-6,469	1823,525	4,912	4,931	8,791	3,335	3,496	20,9	952,565	24,414	1822,757	0	199,463	199,463	99,707	0	0	0	0	0	0	0
11:50:23	50,134	1824,027	4,961	4,931	8,792	3,34	3,493	20,9	952,565	24,414	1822,758	0	199,463	199,463	99,707	0	0	0	0	0	0	0
11:50:23	-6,469	1823,962	4,961	4,882	8,791	3,339	3,49	20,9	952,565	24,414	1822,759	0	199,463	199,463	99,707	0	0	0	0	0	0	0
11:50:23	0	1823,962	4,961	4,882	8,791	3,339	3,487	20,9	952,565	24,414	1822,76	0	199,463	199,463	99,707	0	0	0	0	0	0	0
11:50:23	-43,664	1823,525	4,912	4,931	8,791	3,335	3,484	20,9	952,565	24,414	1822,761	0	199,463	199,463	99,707	0	0	0	0	0	0	0
11:50:23	50,134	1824,027	4,961	4,931	8,792	3,34	3,481	20,9	952,565	24,414	1822,762	0	199,463	199,463	99,707	0	0	0	0	0	0	0
11:50:23	0	1824,027	4,961	4,931	8,792	3,34	3,478	20,9	952,565	24,414	1822,764	0	199,463	199,463	99,707	0	0	0	0	0	0	0
11:50:23	0	1824,027	4,961	4,931	8,792	3,34	3,476	20,9	952,565	24,414	1822,765	0	199,463	199,463	99,707	0	0	0	0	0	0	0
11:50:23	0	1824,027	4,961	4,931	8,792	3,34	3,473	20,9	952,565	24,414	1822,766	0	199,463	199,463	99,707	0	0	0	0	0	0	0
11:50:23	-6,469	1823,962	4,961	4,931	8,791	3,339	3,47	20,9	952,565	24,414	1822,767	0	199,463	199,463	99,707	0	0	0	0	0	0	0
11:50:23	0	1823,962	4,961	4,931	8,791	3,339	3,468	20,9	952,565	24,414	1822,768	0	199,463	199,463	99,707	0	0	0	0	0	0	0
11:50:23	0	1823,962	4,961	4,931	8,791	3,339	3,465	20,9	952,565	24,414	1822,77	0	199,463	199,463	99,707	0	0	0	0	0	0	0
11:50:23	6,469	1824,027	4,961	4,931	8,792	3,34	3,463	20,9	952,565	24,414	1822,771	0	199,463	199,463	99,707	0	0	0	0	0	0	0
11:50:23	0	1824,027	4,961	4,931	8,792	3,34	3,46	20,9	952,565	24,414	1822,772	0	199,463	199,463	99,707	0	0	0	0	0	0	0
11:50:23	87,329	1824,9	5,058	4,98	8,792	3,349	3,458	20,9	952,565	24,414	1822,774	0	199,463	199,463	99,707	0	0	0	0	0	0	0
11:50:23	0	1824,9	5,058	4,98	8,792	3,349	3,456	20,9	952,565	24,414	1822,776	0	199,463	199,463	99,707	0	0	0	0	0	0	0
11:50:23	0	1824,9	5,058	4,931	8,792	3,349	3,454	20,9	952,565	24,414	1822,778	0	199,463	199,463	99,707	0	0	0	0	0	0	0
11:50:23	-87,329	1824,027	4,961	4,931	8,792	3,34	3,452	20,9	952,565	24,414	1822,78	0	199,463	199,463	99,707	0	0	0	0	0	0	0
11:50:23	0	1824,027	4,961	4,931	8,792	3,34	3,45	20,9	952,565	24,414	1822,781	0	199,463	199,463	99,707	0	0	0	0	0	0	0
11:50:23	87,329	1824,9	5,058	4,98	8,792	3,349	3,448	20,9	952,565	24,414	1822,783	0	199,463	199,463	99,707	0	0	0	0	0	0	0
11:50:23	-87,329	1824,027	4,961	4,98	8,792	3,34	3,445	20,9	952,565	24,414	1822,784	0	199,463	199,463	99,707	0	0	0	0	0	0	0
11:50:23	87,329	1824,9	5,058	4,98	8,792	3,349	3,444	20,9	952,565	24,414	1822,786	0	199,463	199,463	99,707	0	0	0	0	0	0	0
11:50:23	-87,329	1824,027	4,961	4,931	8,792	3,34	3,442	20,9	952,565	24,414	1822,788	0	199,463	199,463	99,707	0	0	0	0	0	0	0
11:50:23	0	1824,027	4,961	4,882	8,792	3,34	3,44	20,9	952,565	24,414	1822,789	0	199,463	199,463	99,707	0	0	0	0	0	0	0
11:50:23	0	1824,027	4,961	4,931	8,792	3,34	3,438	20,9	952,565	24,414	1822,79	0	199,463	199,463	99,707	0	0	0	0	0	0	0
11:50:23	-6,469	1823,962	4,961	4,98	8,791	3,339	3,436	20,9	952,565	24,414	1822,791	0	199,463	199,463	99,707	0	0	0	0	0	0	0
11:50:23	6,469	1824,027	4,961	4,882	8,792	3,34	3,434	20,9	952,565	24,414	1822,792	0	199,463	199,463	99,707	0	0	0	0	0	0	0
11:50:23	0	1824,027	4,961	4,882	8,792	3,34	3,432	20,9	952,565	24,414	1822,794	0	199,463	199,463	99,707	0	0	0	0	0	0	0
11:50:23	0	1824,027	4,961	4,882	8,792	3,34	3,43	20,9	952,565	24,414	1822,795	0	199,463	199,463	99,707	0	0	0	0	0	0	0
11:50:23	-6,469	1823,962	4,961	4,785	8,791	3,339	3,428	20,9	952,565	24,414	1822,796	0	199,463	199,463	99,707	0	0	0	0	0	0	0
11:50:23	6,469	1824,027	4,961	4,882	8,792	3,34	3,427	20,9	952,565	24,414	1822,797	0	199,463	199,463	99,707	0	0	0	0	0	0	0
11:50:23	0	1824,027	4,961	4,882	8,792	3,34	3,425	20,9	952,565	24,414	1822,798	0	199,463	199,463	99,707	0	0	0	0	0	0	0
11:50:23	87,329	1824,9	5,058	4,882	8,792	3,349	3,423	20,9	952,565	24,414	1822,8	0	199,463	199,463	99,707	0	0	0	0	0	0	0
11:50:23	-87,329	1824,027	4,961	4,931	8,792	3,34	3,422	20,9	952,565	24,414	1822,802	0	199,463	199,463	99,707	0	0	0	0	0	0	0
11:50:24	-6,469	1823,962	4,961	4,882	8,791	3,339	3,42	20,9	952,565	24,414	1822,803	0	199,463	199,463	99,707	0	0	0	0	0	0	0
11:50:24	6,469	1824,027	4,961	4,882	8,792	3,34	3,419	20,9	952,565	24,414	1822,804	0	199,463	199,463	99,707	0	0	0	0	0	0	0
11:50:24	0	1824,027	4,961	4,882	8,792	3,34	3,417	20,9	952,565	24,414	1822,805	0	199,463	199,463	99,707	0	0	0	0	0	0	0
11:50:24	87,329	1824,9	5,058	4,931	8,792	3,349	3,416	20,9	952,565	24,414	1822,807	0	199,463	199,463	99,707	0	0	0	0	0	0	0
11:50:24	-87,329	1824,027	4,961	4,785	8,792	3,34	3,414	20,9	952,565	24,414	1822,808	0	199,463	199,463	99,707	0	0	0	0	0	0	0
11:50:24	0	1824,027	4,961	4,882	8,792	3,34	3,413	20,9	952,565	24,414	1822,809	0	199,463	199,463	99,707	0	0	0	0	0	0	0
11:50:24	0	1824,027	4,961	4,882	8,792	3,34	3,411	20,9	952,565	24,414	1822,811	0	199,463	199,463	99,707	0	0	0	0	0	0	0
11:50:24	-6,469	1823,962	4,961	4,882	8,791	3,339	3,41	20,9	952,565	24,414	1822,812	0	199,463	199,463	99,707	0	0	0	0	0	0	0
11:50:24	6,469	1824,027	4,961	4,785	8,792	3,34	3,409	20,9	952,565	24,414	1822,813	0	199,463	199,463	99,707	0	0	0	0	0	0	0
11:50:24	0	1824,027	4,961	4,785	8,792	3,34	3,407	20,9	952,565	24,414	1822,814	0	199,463	199,463	99,707	0	0	0	0	0	0	0
11:50:24	0	1824,027	4,961	4,882	8,792	3,34	3,406	20,9	952,565	24,414	1822,815	0	199,463	199,463	99,707	0	0	0	0	0	0	0
11:50:24	0	1824,027	4,961	4,882	8,792	3,34	3,405	20,9	952,565	24,414	1822,817	0	199,463	199,463	99,707	0	0	0	0	0	0	0
11:50:24	0	1824,027	4,961	4,882	8,792	3,34	3,403	20,9	952,565	24,414	1822,818	0	199,463	199,463	99,707	0	0	0	0	0	0	0
11:50:24	-6,469	1823,962	4,961	4,882	8,791	3,339	3,402	20,9	952,565	24,414	1822,819	0	199,463	199,463	99,707	0	0	0	0	0	0	0
11:50:24	6,469	1824,027	4,961	4,882	8,792	3,34	3,401	20,9	952,565	24,414	1822,82	0	199,463	199,463	99,707	0	0	0	0	0	0	0
11:50:24	-6,469	1823,962	4,961	4,882	8,791	3,339	3,4	20,9	952,565	24,414	1822,821	0	199,463	199,463	99,707	0	0	0	0	0	0	0
11:50:24	93,798	1824,9	5,058	4,882	8,792	3,349	3,399	20,9	952,565	24,414	1822,823	0	199,463	199,463	99,707	0	0	0	0	0	0	0
11:50:24	0	1824,9	5,058	4,882	8,792	3,349	3,398	20,9	952,565	24,414	1822,825	0	199,463	199,463	99,707	0	0	0	0	0	0	0
11:50:24	0	1824,9	5,058	4,931	8,792	3,349	3,397	20,9	952,565	24,414	1822,828	0	199,463	199,463	99,707	0	0	0	0	0	0	0
11:50:24	-87,329	1824,027	4,961	4,931	8,792	3,34	3,396	20,9	952,565	24,414	1822,829	0	199,463	199,463	99,707	0	0	0	0	0	0	0
11:50:24	0	1824,027	4,961	4,785	8,792	3,34	3,395	20,9	952,565	24,414	1822,83	0	199,463	199,463	99,707	0	0	0	0	0	0	0
11:50:24	0	1824,027	4,961	4,882	8,792	3,34	3,393	20,9	952,565	24,414	1822,831	0	199,463	199,463	99,707	0	0	0	0	0	0	0
11:50:24	0	1824,027	4,961	4,931	8,792	3,34	3,392	20,9	952,565	24,414	1822,832	0	199,463	199,463	99,707	0	0	0	0	0	0	0
11:50:24	-6,469	1823,962	4,961	4,931	8,791	3,339	3,391	20,9	952,565	24,414	1822,833	0	199,463	199,463	99,707	0	0	0	0	0	0	0
11:50:24	93,798	1824,9	5,058	4,882	8,792	3,349	3,391	20,9	952,565	24,414	1822,835	0	199,463	199,463	99,707	0	0	0	0	0	0	0
11:50:24	-87,329	1824,027	4,961	4,785	8,792	3,34	3,39	20,9	952,565	24,414	1822,836	0	199,463	199,463	99,707	0	0	0	0	0	0	0
11:50:24	0	1824,027	4,961	4,785	8,792	3,34	3,389	20,9	952,565	24,414	1822,838	0	199,463	199,463	99,707	0	0	0	0	0	0	0
11:50:24	0	1824,027	4,961	4,882	8,792	3,34	3,388	20,9	952,565	24,414	1822,839	0	199,463	199,463	99,707	0	0	0	0	0	0	0
11:50:24	0	1824,027	4,961	4,882	8,792	3,34	3,387	20,9	952,565	24,414	1822,84	0	199,463	199,463	99,707	0	0	0	0	0	0	0
11:50:24	0	1824,027	4,961	4,931	8,792	3,34	3,386	20,9	952,565	24,414	1822,841	0	199,463	199,463	99,707	0	0	0	0	0	0	0
11:50:24	0	1824,027	4,961	4,931	8,792	3,34	3,385	20,9	952,565	24,414	1822,842	0	199,463	199,463	99,707	0	0	0	0	0	0	0
11:50:24	-6,469	1823,962	4,961	4,931	8,791	3,339	3,384	20,9	952,565	24,414	1822,843	0	199,463	199,463	99,707	0	0	0	0	0	0	0
11:50:24	0	1823,962	4,961	4,931	8,791	3,339	3,383	20,9	952,565	24,414	1822,845	0	199,463	199,463	99,707	0	0	0	0	0	0	0
11:50:24	6,469	1824,027	4,961	4,931	8,792	3,34	3,382	20,9	952,565	24,414	1822,846	0	199,463	199,463	99,707	0	0	0	0	0	0	0
11:50:24	0	1824,027	4,961	4,931	8,792	3,34	3,381	20,9	952,565	24,414	1822,847	0	199,463	199,463	99,707	0	0	0	0	0	0	0
11:50:24	-6,469	1823,962	4,961	4,98	8,791	3,339	3,381	20,9	952,565	24,414	1822,848	0	199,463	199,463	99,707	0	0	0	0	0	0	0
11:50:24	0	1823,962	4,961	4,931	8,791	3,339	3,38	20,9	952,565	24,414	1822,849	0	199,463	199,463	99,707	0	0	0	0	0	0	0
11:50:24	6,469	1824,027	4,961	4,882	8,792	3,34	3,379	20,9	952,565	24,414	1822,85	0	199,463	199,463	99,707	0	0	0	0	0	0	0
11:50:24	-52,087	1823,506	4,814	4,785	8,796	3,335	3,378	20,9	952,565	24,414	1822,851	0	199,463	199,463	99,707	0	0	0	0	0	0	0
11:50:24	87,304	1824,379	4,912	4,882	8,796	3,344	3,377	20,9	952,565	24,414	1822,852	0	199,463	199,463	99,707	0	0	0	0	0	0	0
11:50:24	95,776	1825,337	5,107	4,98	8,792	3,353	3,377	20,9	952,565	24,414	1822,855	0	199,463	199,463	99,707	0	0	0	0	0	0	0
11:50:24	-6,469	1825,272	5,107	5,078	8,791	3,353	3,377	20,9	952,565	24,414	1822,857	0	199,463	199,463	99,707	0	0	0	0	0	0	0
11:50:24	-43,676	1824,835	5,058	4,931	8,791	3,348	3,376	20,9	952,565	24,414	1822,859	0	199,463	199,463	99,707	0	0	0	0	0	0	0
11:50:24	6,481	1824,9	5,058	4,98	8,792	3,349	3,375	20,9	952,565	24,414	1822,861	0	199,463	199,463	99,707	0	0	0	0	0	0	0
11:50:24	43,664	1825,337	5,107	5,078	8,792	3,353	3,375	20,9	952,565	24,414	1822,864	0	199,463	199,463	99,707	0	0	0	0	0	0	0
11:50:24	-50,146	1824,835	5,058	4,98	8,791	3,348	3,374	20,9	952,565	24,414	1822,866	0	199,463	199,463	99,707	0	0	0	0	0	0	0
11:50:24	-80,847	1824,027	4,961	4,931	8,792	3,34	3,374	20,9	952,565	24,414	1822,867	0	199,463	199,463	99,707	0	0	0	0	0	0	0
11:50:24	-43,664	1823,59	4,912	4,882	8,792	3,335	3,373	20,9	952,565	24,414	1822,868	0	199,463	199,463	99,707	0	0	0	0	0	0	0
11:50:24	43,664	1824,027	4,961	4,931	8,792	3,34	3,372	20,9	952,565	24,414	1822,869	0	199,463	199,463	99,707	0	0	0	0	0	0	0
11:50:24	0	1824,027	4,961	4,931	8,792	3,34	3,372	20,9	952,565	24,414	1822,87	0	199,463	199,463	99,707	0	0	0	0	0	0	0
11:50:24	0	1824,027	4,961	4,931	8,792	3,34	3,371	20,9	952,565	24,414	1822,871	0	199,463	199,463	99,707	0	0	0	0	0	0	0
11:50:24	0	1824,027	4,961	4,931	8,792	3,34	3,371	20,9	952,565	24,414	1822,872	0	199,463	199,463	99,707	0	0	0	0	0	0	0
11:50:24	-50,134	1823,525	4,912	4,882	8,791	3,335	3,37	20,9	952,565	24,414	1822,873	0	199,463	199,463	99,707	0	0	0	0	0	0	0
11:50:24	0	1823,525	4,912	4,882	8,791	3,335	3,369	20,9	952,565	24,414	1822,874	0	199,463	199,463	99,707	0	0	0	0	0	0	0
11:50:24	43,664	1823,962	4,961	4,882	8,791	3,339	3,369	20,9	952,565	24,414	1822,875	0	199,463	199,463	99,707	0	0	0	0	0	0	0
11:50:24	0	1823,962	4,961	4,931	8,791	3,339	3,368	20,9	952,565	24,414	1822,876	0	199,463	199,463	99,707	0	0	0	0	0	0	0
11:50:24	0	1823,962	4,961	4,931	8,791	3,339	3,367	20,9	952,565	24,414	1822,877	0	199,463	199,463	99,707	0	0	0	0	0	0	0
11:50:24	0	1823,962	4,961	4,931	8,791	3,339	3,367	20,9	952,565	24,414	1822,878	0	199,463	199,463	99,707	0	0	0	0	0	0	0
11:50:24	0	1823,962	4,961	4,882	8,791	3,339	3,366	20,9	952,565	24,414	1822,879	0	199,463	199,463	99,707	0	0	0	0	0	0	0
11:50:24	0	1823,962	4,961	4,785	8,791	3,339	3,366	20,9	952,565	24,414	1822,88	0	199,463	199,463	99,707	0	0	0	0	0	0	0
11:50:24	0	1823,962	4,961	4,882	8,791	3,339	3,365	20,9	952,565	24,414	1822,881	0	199,463	199,463	99,707	0	0	0	0	0	0	0
11:50:24	87,316	1824,835	5,058	4,882	8,791	3,348	3,365	20,9	952,565	24,414	1822,883	0	199,463	199,463	99,707	0	0	0	0	0	0	0
11:50:24	0	1824,835	5,058	4,931	8,791	3,348	3,365	20,9	952,565	24,414	1822,885	0	199,463	199,463	99,707	0	0	0	0	0	0	0
11:50:24	0	1824,835	5,058	4,882	8,791	3,348	3,364	20,9	952,565	24,414	1822,887	0	199,463	199,463	99,707	0	0	0	0	0	0	0
11:50:24	-80,847	1824,027	4,961	4,882	8,792	3,34	3,364	20,9	952,565	24,414	1822,888	0	199,463	199,463	99,707	0	0	0	0	0	0	0
11:50:24	-6,469	1823,962	4,961	4,785	8,791	3,339	3,363	20,9	952,565	24,414	1822,89	0	199,463	199,463	99,707	0	0	0	0	0	0	0
11:50:24	0	1823,962	4,961	4,882	8,791	3,339	3,363	20,9	952,565	24,414	1822,891	0	199,463	199,463	99,707	0	0	0	0	0	0	0
11:50:24	0	1823,962	4,961	4,882	8,791	3,339	3,362	20,9	952,565	24,414	1822,892	0	199,463	199,463	99,707	0	0	0	0	0	0	0
11:50:24	0	1823,962	4,961	4,931	8,791	3,339	3,362	20,9	952,565	24,414	1822,893	0	199,463	199,463	99,707	0	0	0	0	0	0	0
11:50:24	0	1823,962	4,961	4,931	8,791	3,339	3,362	20,9	952,565	24,414	1822,894	0	199,463	199,463	99,707	0	0	0	0	0	0	0
11:50:24	0	1823,962	4,961	4,931	8,791	3,339	3,361	20,9	952,565	24,414	1822,895	0	199,463	199,463	99,707	0	0	0	0	0	0	0
11:50:24	0	1823,962	4,961	4,931	8,791	3,339	3,361	20,9	952,565	24,414	1822,896	0	199,463	199,463	99,707	0	0	0	0	0	0	0
11:50:24	-37,194	1823,59	4,912	4,931	8,792	3,335	3,36	20,9	952,565	24,414	1822,897	0	199,463	199,463	99,707	0	0	0	0	0	0	0
11:50:24	37,194	1823,962	4,961	4,931	8,791	3,339	3,36	20,9	952,565	24,414	1822,898	0	199,463	199,463	99,707	0	0	0	0	0	0	0
11:50:24	0	1823,962	4,961	4,882	8,791	3,339	3,359	20,9	952,565	24,414	1822,899	0	199,463	199,463	99,707	0	0	0	0	0	0	0
11:50:24	0	1823,962	4,961	4,882	8,791	3,339	3,359	20,9	952,565	24,414	1822,9	0	199,463	199,463	99,707	0	0	0	0	0	0	0
11:50:24	-43,664	1823,525	4,912	4,785	8,791	3,335	3,359	20,9	952,565	24,414	1822,901	0	199,463	199,463	99,707	0	0	0	0	0	0	0
11:50:24	43,664	1823,962	4,961	4,931	8,791	3,339	3,358	20,9	952,565	24,414	1822,902	0	199,463	199,463	99,707	0	0	0	0	0	0	0
11:50:24	0	1823,962	4,961	4,882	8,791	3,339	3,358	20,9	952,565	24,414	1822,903	0	199,463	199,463	99,707	0	0	0	0	0	0	0
11:50:24	-37,194	1823,59	4,912	4,882	8,792	3,335	3,357	20,9	952,565	24,414	1822,904	0	199,463	199,463	99,707	0	0	0	0	0	0	0
11:50:24	0	1823,59	4,912	4,882	8,792	3,335	3,357	20,9	952,565	24,414	1822,905	0	199,463	199,463	99,707	0	0	0	0	0	0	0
11:50:24	43,664	1824,027	4,961	4,931	8,792	3,34	3,357	20,9	952,565	24,414	1822,906	0	199,463	199,463	99,707	0	0	0	0	0	0	0
11:50:24	-6,469	1823,962	4,961	4,931	8,791	3,339	3,356	20,9	952,565	24,414	1822,907	0	199,463	199,463	99,707	0	0	0	0	0	0	0
11:50:24	0	1823,962	4,961	4,931	8,791	3,339	3,356	20,9	952,565	24,414	1822,908	0	199,463	199,463	99,707	0	0	0	0	0	0	0
11:50:24	0	1823,962	4,961	4,931	8,791	3,339	3,356	20,9	952,565	24,414	1822,909	0	199,463	199,463	99,707	0	0	0	0	0	0	0
11:50:24	6,469	1824,027	4,961	4,882	8,792	3,34	3,355	20,9	952,565	24,414	1822,91	0	199,463	199,463	99,707	0	0	0	0	0	0	0
11:50:24	-6,469	1823,962	4,961	4,931	8,791	3,339	3,355	20,9	952,565	24,414	1822,911	0	199,463	199,463	99,707	0	0	0	0	0	0	0
11:50:24	6,469	1824,027	4,961	4,931	8,792	3,34	3,355	20,9	952,565	24,414	1822,912	0	199,463	199,463	99,707	0	0	0	0	0	0	0
11:50:24	0	1824,027	4,961	4,882	8,792	3,34	3,354	20,9	952,565	24,414	1822,913	0	199,463	199,463	99,707	0	0	0	0	0	0	0
11:50:24	-6,469	1823,962	4,961	4,882	8,791	3,339	3,354	20,9	952,565	24,414	1822,914	0	199,463	199,463	99,707	0	0	0	0	0	0	0
11:50:24	6,469	1824,027	4,961	4,931	8,792	3,34	3,354	20,9	952,565	24,414	1822,915	0	199,463	199,463	99,707	0	0	0	0	0	0	0
11:50:24	-43,664	1823,59	4,912	4,882	8,792	3,335	3,353	20,9	952,565	24,414	1822,916	0	199,463	199,463	99,707	0	0	0	0	0	0	0
11:50:24	37,194	1823,962	4,961	4,931	8,791	3,339	3,353	20,9	952,565	24,414	1822,917	0	199,463	199,463	99,707	0	0	0	0	0	0	0
11:50:24	87,316	1824,835	5,058	4,931	8,791	3,348	3,353	20,9	952,565	24,414	1822,919	0	199,463	199,463	99,707	0	0	0	0	0	0	0
11:50:24	87,341	1825,709	5,156	5,127	8,791	3,357	3,353	20,9	952,565	24,414	1822,922	0	199,463	199,463	99,707	0	0	0	0	0	0	0
11:50:24	268,579	1828,394	5,449	5,468	8,792	3,385	3,354	20,9	952,565	24,414	1822,928	0	199,463	199,463	99,707	0	0	0	0	0	0	0
11:50:24	253,747	1830,932	5,644	5,761	8,796	3,411	3,355	20,9	952,565	24,414	1822,935	0	199,463	199,463	99,707	0	0	0	0	0	0	0
11:50:24	479,187	1835,724	6,084	6,201	8,801	3,461	3,357	20,9	952,565	24,414	1822,948	0	199,463	199,463	99,707	0	0	0	0	0	0	0
11:50:24	428,259	1840,006	6,377	6,543	8,811	3,505	3,36	20,9	952,565	24,414	1822,965	0	199,463	199,463	99,707	0	0	0	0	0	0	0
11:50:24	554,65	1845,553	6,621	7,031	8,83	3,562	3,364	20,9	952,565	24,414	1822,988	0	199,463	199,463	99,707	0	0	0	0	0	0	0
11:50:24	639,55	1851,948	6,865	7,421	8,854	3,628	3,369	20,9	952,565	24,414	1823,017	0	199,463	199,463	99,707	0	0	0	0	0	0	0
11:50:25	634,436	1858,293	7,011	7,666	8,882	3,693	3,375	20,9	952,565	24,414	1823,052	0	199,463	199,463	99,707	0	0	0	0	0	0	0
11:50:25	676,049	1865,053	7,011	7,763	8,921	3,763	3,383	20,9	952,565	24,414	1823,094	0	199,463	199,463	99,707	0	0	0	0	0	0	0
11:50:25	760,839	1872,662	7,109	7,91	8,959	3,841	3,392	20,9	952,565	24,414	1823,144	0	199,463	199,463	99,707	0	0	0	0	0	0	0
11:50:25	809,362	1880,755	7,255	8,398	8,998	3,925	3,402	20,9	952,565	24,414	1823,201	0	199,463	199,463	99,707	0	0	0	0	0	0	0
11:50:25	942,639	1890,182	7,548	8,642	9,037	4,022	3,415	20,9	952,565	24,414	1823,268	0	199,463	199,463	99,707	0	0	0	0	0	0	0
11:50:25	1018,298	1900,365	7,841	8,935	9,08	4,127	3,429	20,9	952,565	24,414	1823,345	0	199,463	199,463	99,707	0	0	0	0	0	0	0
11:50:25	934,716	1909,712	8,037	9,13	9,123	4,223	3,444	20,9	952,565	24,414	1823,432	0	199,463	199,463	99,707	0	0	0	0	0	0	0
11:50:25	1133,239	1921,044	8,379	9,619	9,17	4,34	3,462	20,9	952,565	24,414	1823,529	0	199,463	199,463	99,707	0	0	0	0	0	0	0
11:50:25	1094,995	1931,994	8,671	10,205	9,217	4,453	3,481	20,9	952,565	24,414	1823,638	0	199,463	199,463	99,707	0	0	0	0	0	0	0
11:50:25	1080,822	1942,802	8,867	10,4	9,269	4,564	3,502	20,9	952,565	24,414	1823,757	0	199,463	199,463	99,707	0	0	0	0	0	0	0
11:50:25	1029,968	1953,102	8,964	10,4	9,322	4,671	3,525	20,9	952,565	24,414	1823,886	0	199,463	199,463	99,707	0	0	0	0	0	0	0
11:50:25	998,535	1963,087	9,013	10,693	9,376	4,774	3,55	20,9	952,565	24,414	1824,026	0	199,463	199,463	99,707	0	0	0	0	0	0	0
11:50:25	1216,015	1975,248	9,306	11,035	9,43	4,899	3,576	20,9	952,565	24,414	1824,177	0	199,463	199,463	99,707	0	0	0	0	0	0	0
11:50:25	1316,699	1988,415	9,697	11,572	9,485	5,035	3,605	20,9	952,565	24,414	1824,341	0	199,463	199,463	99,707	0	0	0	0	0	0	0
11:50:25	1341,479	2001,829	10,185	11,816	9,536	5,173	3,636	20,9	952,565	24,414	1824,519	0	199,463	199,463	99,707	0	0	0	0	0	0	0
11:50:25	1037,988	2012,209	10,332	11,816	9,587	5,28	3,668	20,9	952,565	24,414	1824,706	0	199,463	199,463	99,707	0	0	0	0	0	0	0
11:50:25	998,938	2022,199	10,429	12,06	9,639	5,383	3,701	20,9	952,565	24,414	1824,904	0	199,463	199,463	99,707	0	0	0	0	0	0	0
11:50:25	1231,958	2034,518	10,771	12,256	9,691	5,51	3,737	20,9	952,565	24,414	1825,114	0	199,463	199,463	99,707	0	0	0	0	0	0	0
11:50:25	1469,128	2049,21	11,455	13,037	9,739	5,661	3,775	20,9	952,565	24,414	1825,338	0	199,463	199,463	99,707	0	0	0	0	0	0	0
11:50:25	976,586	2058,975	11,601	13,379	9,787	5,762	3,814	20,9	952,565	24,414	1825,571	0	199,463	199,463	99,707	0	0	0	0	0	0	0
11:50:25	1153,198	2070,507	11,845	13,427	9,839	5,881	3,854	20,9	952,565	24,414	1825,816	0	199,463	199,463	99,707	0	0	0	0	0	0	0
11:50:25	932,128	2079,829	11,845	13,574	9,892	5,977	3,896	20,9	952,565	24,414	1826,071	0	199,463	199,463	99,707	0	0	0	0	0	0	0
11:50:25	849,438	2088,323	11,845	13,427	9,941	6,065	3,938	20,9	952,565	24,414	1826,333	0	199,463	199,463	99,707	0	0	0	0	0	0	0
11:50:25	1246,826	2100,791	12,187	13,525	9,993	6,193	3,982	20,9	952,565	24,414	1826,607	0	199,463	199,463	99,707	0	0	0	0	0	0	0
11:50:25	930,639	2110,098	12,285	13,72	10,041	6,289	4,028	20,9	952,565	24,414	1826,891	0	199,463	199,463	99,707	0	0	0	0	0	0	0
11:50:25	1282,519	2122,923	12,675	14,062	10,093	6,421	4,075	20,9	952,565	24,414	1827,187	0	199,463	199,463	99,707	0	0	0	0	0	0	0
11:50:25	898,706	2131,91	12,675	14,258	10,144	6,514	4,122	20,9	952,565	24,414	1827,492	0	199,463	199,463	99,707	0	0	0	0	0	0	0
11:50:25	965,942	2141,569	12,822	14,258	10,191	6,614	4,171	20,9	952,565	24,414	1827,806	0	199,614	199,614	99,707	0	0	0	0	0	0	0
11:50:25	1159,13	2153,161	13,115	14,941	10,242	6,733	4,222	20,9	952,565	24,414	1828,131	0	199,614	199,614	99,707	0	0	0	0	0	0	0
11:50:25	1075,586	2163,917	13,408	14,99	10,287	6,844	4,273	20,9	952,565	24,414	1828,467	0	199,614	199,614	99,707	0	0	0	0	0	0	0
11:50:25	826,709	2172,184	13,506	14,941	10,329	6,929	4,325	20,9	952,565	24,414	1828,811	0	199,614	199,614	99,707	0	0	0	0	0	0	0
11:50:25	1225	2184,434	13,994	15,527	10,372	7,056	4,379	20,9	952,565	24,414	1829,166	0	199,614	199,614	99,707	0	0	0	0	0	0	0
11:50:25	948,657	2193,92	14,238	15,478	10,413	7,153	4,433	20,9	952,565	24,414	1829,531	0	199,614	199,614	99,707	0	0	0	0	0	0	0
11:50:25	1079,589	2204,716	14,58	15,82	10,456	7,265	4,489	20,9	952,565	24,414	1829,906	0	199,614	199,614	99,707	0	0	0	0	0	0	0
11:50:25	928,002	2213,996	14,726	15,869	10,501	7,36	4,545	20,9	952,565	24,414	1830,29	0	199,614	199,614	99,707	0	0	0	0	0	0	0
11:50:25	770,019	2221,696	14,726	15,967	10,544	7,44	4,602	20,9	952,565	24,414	1830,682	0	199,614	199,614	99,707	0	0	0	0	0	0	0
11:50:25	931,616	2231,013	14,873	15,967	10,589	7,536	4,659	20,9	952,565	24,414	1831,082	0	199,614	199,614	99,707	0	0	0	0	0	0	0
11:50:25	825,61	2239,269	14,97	15,869	10,631	7,621	4,717	20,9	952,565	24,414	1831,49	0	199,614	199,614	99,707	0	0	0	0	0	0	0
11:50:25	687,377	2246,142	14,922	16,064	10,672	7,692	4,776	20,9	952,565	24,414	1831,905	0	199,614	199,614	99,707	0	0	0	0	0	0	0
11:50:25	994,604	2256,088	15,263	16,211	10,71	7,794	4,835	20,9	952,565	24,414	1832,329	0	199,614	199,614	99,707	0	0	0	0	0	0	0
11:50:25	791,308	2264,002	15,41	16,357	10,747	7,876	4,894	20,9	952,565	24,414	1832,761	0	199,614	199,614	99,707	0	0	0	0	0	0	0
11:50:25	800,195	2272,004	15,556	16,552	10,785	7,958	4,954	20,9	952,565	24,414	1833,2	0	199,614	199,614	99,707	0	0	0	0	0	0	0
11:50:25	761,279	2279,616	15,752	16,552	10,817	8,037	5,015	20,9	952,565	24,414	1833,646	0	199,614	199,614	99,707	0	0	0	0	0	0	0
11:50:25	802,88	2287,645	15,898	16,845	10,855	8,12	5,076	20,9	952,565	24,414	1834,1	0	199,614	199,614	99,707	0	0	0	0	0	0	0
11:50:25	711,279	2294,758	15,947	16,601	10,892	8,193	5,137	20,9	952,565	24,414	1834,561	0	199,614	199,614	99,707	0	0	0	0	0	0	0
11:50:25	677,929	2301,537	16,045	16,894	10,925	8,263	5,198	20,9	952,565	24,414	1835,028	0	199,614	199,614	99,707	0	0	0	0	0	0	0
11:50:25	714,843	2308,686	16,093	16,894	10,963	8,336	5,26	20,9	952,565	24,414	1835,502	0	199,614	199,614	99,707	0	0	0	0	0	0	0
11:50:25	943,945	2318,125	16,386	17,041	11,001	8,434	5,322	20,9	952,565	24,414	1835,984	0	199,614	199,614	99,707	0	0	0	0	0	0	0
11:50:25	585,498	2323,98	16,386	17,09	11,034	8,494	5,384	20,9	952,565	24,414	1836,472	0	199,614	199,614	99,707	0	0	0	0	0	0	0
11:50:25	589,892	2329,879	16,386	17,187	11,067	8,555	5,446	20,9	952,565	24,414	1836,966	0	199,614	199,614	99,707	0	0	0	0	0	0	0
11:50:25	799,658	2337,876	16,533	17,187	11,104	8,637	5,509	20,9	952,565	24,414	1837,466	0	199,614	199,614	99,707	0	0	0	0	0	0	0
11:50:25	654,003	2344,416	16,679	17,285	11,133	8,705	5,572	20,9	952,565	24,414	1837,973	0	199,614	199,614	99,707	0	0	0	0	0	0	0
11:50:25	748,413	2351,9	16,875	17,48	11,165	8,782	5,634	20,9	952,565	24,414	1838,487	0	199,614	199,614	99,707	0	0	0	0	0	0	0
11:50:25	694,702	2358,847	17,07	17,578	11,194	8,854	5,698	20,9	952,565	24,414	1839,008	0	199,614	199,614	99,707	0	0	0	0	0	0	0
11:50:25	734,057	2366,187	17,314	17,822	11,222	8,929	5,761	20,9	952,565	24,414	1839,535	0	199,614	199,614	99,707	0	0	0	0	0	0	0
11:50:25	593,823	2372,126	17,363	17,92	11,253	8,99	5,824	20,9	952,565	24,414	1840,068	0	199,614	199,614	99,707	0	0	0	0	0	0	0
11:50:25	638,891	2378,515	17,51	17,969	11,281	9,056	5,888	20,9	952,565	24,414	1840,606	0	199,614	199,614	99,707	0	0	0	0	0	0	0
11:50:25	634,643	2384,861	17,656	18,115	11,309	9,122	5,951	20,9	952,565	24,414	1841,15	0	199,614	199,614	99,707	0	0	0	0	0	0	0
11:50:25	704,809	2391,909	17,9	18,359	11,336	9,194	6,015	20,9	952,565	24,414	1841,701	0	199,614	199,614	99,707	0	0	0	0	0	0	0
11:50:25	748,779	2399,397	18,193	18,701	11,362	9,272	6,079	20,9	952,565	24,414	1842,259	0	199,614	199,614	99,707	0	0	0	0	0	0	0
11:50:25	403,759	2403,434	18,193	18,506	11,385	9,313	6,142	20,9	952,565	24,414	1842,82	0	199,614	199,614	99,707	0	0	0	0	0	0	0
11:50:25	629,345	2409,728	18,388	18,945	11,41	9,378	6,205	20,9	952,565	24,414	1843,387	0	199,614	199,614	99,707	0	0	0	0	0	0	0
11:50:25	656,005	2416,288	18,633	18,994	11,433	9,446	6,269	20,9	952,565	24,414	1843,96	0	199,614	199,614	99,707	0	0	0	0	0	0	0
11:50:25	308,862	2419,377	18,535	18,945	11,456	9,478	6,332	20,9	952,565	24,414	1844,535	0	199,614	199,614	99,707	0	0	0	0	0	0	0
11:50:25	527,612	2424,653	18,681	18,945	11,478	9,532	6,395	20,9	952,565	24,414	1845,115	0	199,614	199,614	99,707	0	0	0	0	0	0	0
11:50:25	437,255	2429,025	18,779	19,043	11,497	9,577	6,457	20,9	952,565	24,414	1845,699	0	199,614	199,614	99,707	0	0	0	0	0	0	0
11:50:25	425	2433,275	18,828	19,043	11,519	9,621	6,519	20,9	952,565	24,414	1846,286	0	199,614	199,614	99,707	0	0	0	0	0	0	0
11:50:25	393,847	2437,214	18,877	19,189	11,538	9,662	6,581	20,9	952,565	24,414	1846,877	0	199,614	199,614	99,707	0	0	0	0	0	0	0
11:50:25	530,151	2442,515	19,023	19,238	11,56	9,716	6,642	20,9	952,565	24,414	1847,473	0	199,614	199,614	99,707	0	0	0	0	0	0	0
11:50:25	195,41	2444,469	18,877	19,238	11,579	9,736	6,703	20,9	952,565	24,414	1848,07	0	199,614	199,614	99,707	0	0	0	0	0	0	0
11:50:25	482,739	2449,297	19,023	19,336	11,598	9,786	6,763	20,9	952,565	24,414	1848,671	0	199,614	199,614	99,707	0	0	0	0	0	0	0
11:50:25	318,408	2452,481	19,023	19,336	11,616	9,819	6,823	20,9	952,565	24,414	1849,275	0	199,614	199,614	99,707	0	0	0	0	0	0	0
11:50:25	475,244	2457,233	19,17	19,385	11,635	9,868	6,883	20,9	952,565	24,414	1849,883	0	199,614	199,614	99,707	0	0	0	0	0	0	0
11:50:25	204,125	2459,275	19,121	19,336	11,649	9,889	6,942	20,9	952,565	24,414	1850,493	0	199,614	199,614	99,707	0	0	0	0	0	0	0
11:50:25	462,5	2463,9	19,267	19,482	11,667	9,937	7,001	20,9	952,565	24,414	1851,106	0	199,614	199,614	99,707	0	0	0	0	0	0	0
11:50:25	255,615	2466,456	19,267	19,238	11,682	9,963	7,059	20,9	952,565	24,414	1851,721	0	199,614	199,614	99,707	0	0	0	0	0	0	0
11:50:25	238,403	2468,84	19,267	19,336	11,695	9,988	7,116	20,9	952,565	24,414	1852,339	0	199,614	199,614	99,707	0	0	0	0	0	0	0
11:50:25	297,583	2471,816	19,316	19,482	11,709	10,018	7,173	20,9	952,565	24,414	1852,958	0	199,614	199,614	99,707	0	0	0	0	0	0	0
11:50:25	292,089	2474,736	19,365	19,482	11,723	10,048	7,229	20,9	952,565	24,414	1853,58	0	199,614	199,614	99,707	0	0	0	0	0	0	0
11:50:25	342,871	2478,165	19,463	19,58	11,737	10,084	7,285	20,9	952,565	24,414	1854,204	0	199,614	199,614	99,707	0	0	0	0	0	0	0
11:50:25	172,241	2479,888	19,463	19,482	11,747	10,101	7,341	20,9	952,565	24,414	1854,83	0	199,614	199,614	99,707	0	0	0	0	0	0	0
11:50:25	385,839	2483,746	19,609	19,726	11,76	10,141	7,395	20,9	952,565	24,414	1855,459	0	199,614	199,614	99,707	0	0	0	0	0	0	0
11:50:25	169,262	2485,439	19,609	19,58	11,77	10,159	7,45	20,9	952,565	24,414	1856,089	0	199,614	199,614	99,707	0	0	0	0	0	0	0
11:50:25	310,107	2488,54	19,756	19,873	11,779	10,191	7,503	20,9	952,565	24,414	1856,721	0	199,614	199,614	99,707	0	0	0	0	0	0	0
11:50:25	27,954	2488,819	19,609	19,678	11,789	10,194	7,556	20,9	952,565	24,414	1857,353	0	199,614	199,614	99,707	0	0	0	0	0	0	0
11:50:25	249,34	2491,313	19,609	19,726	11,803	10,219	7,608	20,9	952,565	24,414	1857,987	0	199,614	199,614	99,707	0	0	0	0	0	0	0
11:50:25	213,281	2493,445	19,658	19,824	11,812	10,241	7,66	20,9	952,565	24,414	1858,623	0	199,614	199,614	99,707	0	0	0	0	0	0	0
11:50:25	168,017	2495,126	19,658	19,726	11,822	10,259	7,711	20,9	952,565	24,414	1859,259	0	199,614	199,614	99,707	0	0	0	0	0	0	0
11:50:25	166,918	2496,795	19,658	19,824	11,831	10,276	7,761	20,9	952,565	24,414	1859,897	0	199,614	199,614	99,707	0	0	0	0	0	0	0
11:50:25	310,327	2499,898	19,804	20,019	11,841	10,308	7,811	20,9	952,565	24,414	1860,537	0	199,614	199,614	99,707	0	0	0	0	0	0	0
11:50:25	34,765	2500,246	19,756	19,824	11,845	10,311	7,86	20,9	952,565	24,414	1861,177	0	199,614	199,614	99,707	0	0	0	0	0	0	0
11:50:25	263,134	2502,877	19,853	19,922	11,855	10,338	7,909	20,9	952,565	24,414	1861,818	0	199,614	199,614	99,707	0	0	0	0	0	0	0
11:50:25	178,222	2504,659	19,951	19,922	11,859	10,357	7,957	20,9	952,565	24,414	1862,461	0	199,614	199,614	99,707	0	0	0	0	0	0	0
11:50:25	83,496	2505,494	19,951	20,068	11,864	10,365	8,004	20,9	952,565	24,414	1863,104	0	199,614	199,614	99,707	0	0	0	0	0	0	0
11:50:25	73,291	2506,227	19,853	19,873	11,874	10,373	8,05	20,9	952,565	24,414	1863,747	0	199,614	199,614	99,707	0	0	0	0	0	0	0
11:50:25	120,556	2507,433	19,804	19,824	11,883	10,385	8,096	20,9	952,565	24,414	1864,391	0	199,614	199,614	99,707	0	0	0	0	0	0	0
11:50:25	37,036	2507,803	19,756	19,678	11,888	10,389	8,141	20,9	952,565	24,414	1865,034	0	199,614	199,614	99,707	0	0	0	0	0	0	0
11:50:25	-11,499	2507,688	19,658	19,531	11,892	10,388	8,185	20,9	952,565	24,414	1865,677	0	199,614	199,614	99,707	0	0	0	0	0	0	0
11:50:25	369,531	2511,383	19,951	19,922	11,897	10,426	8,229	20,9	952,565	24,414	1866,323	0	199,614	199,614	99,707	0	0	0	0	0	0	0
11:50:25	83,471	2512,218	19,951	19,873	11,902	10,435	8,272	20,9	952,565	24,414	1866,969	0	199,614	199,614	99,707	0	0	0	0	0	0	0
11:50:26	-94,995	2511,268	19,853	19,824	11,902	10,425	8,315	20,9	952,565	24,414	1867,613	0	199,614	199,614	99,707	0	0	0	0	0	0	0
11:50:26	179,541	2513,064	19,951	19,873	11,907	10,443	8,356	20,9	952,565	24,414	1868,258	0	199,614	199,614	99,707	0	0	0	0	0	0	0
11:50:26	83,52	2513,899	19,951	19,873	11,911	10,452	8,397	20,9	952,565	24,414	1868,904	0	199,614	199,614	99,707	0	0	0	0	0	0	0
11:50:26	0	2513,899	19,951	19,873	11,911	10,452	8,438	20,9	952,565	24,414	1869,549	0	199,614	199,614	99,707	0	0	0	0	0	0	0
11:50:26	133,154	2515,23	20	20,019	11,916	10,466	8,478	20,9	952,565	24,414	1870,195	0	199,614	199,614	99,707	0	0	0	0	0	0	0
11:50:26	142,602	2516,656	20,146	20,166	11,916	10,48	8,517	20,9	952,565	24,414	1870,841	0	199,614	199,614	99,707	0	0	0	0	0	0	0
11:50:26	37,036	2517,027	20,097	20,166	11,921	10,484	8,555	20,9	952,565	24,414	1871,487	0	199,614	199,614	99,707	0	0	0	0	0	0	0
11:50:26	-10,522	2516,922	20	20,019	11,926	10,483	8,593	20,9	952,565	24,414	1872,133	0	199,614	199,614	99,707	0	0	0	0	0	0	0
11:50:26	0	2516,922	20	20,068	11,926	10,483	8,63	20,9	952,565	24,414	1872,778	0	199,614	199,614	99,707	0	0	0	0	0	0	0
11:50:26	34,912	2517,271	19,951	20,019	11,93	10,487	8,667	20,9	952,565	24,414	1873,422	0	199,614	199,614	99,707	0	0	0	0	0	0	0
11:50:26	-11,621	2517,154	19,853	19,873	11,935	10,486	8,702	20,9	952,565	24,414	1874,066	0	199,614	199,614	99,707	0	0	0	0	0	0	0
11:50:26	-106,64	2516,088	19,658	19,58	11,94	10,475	8,737	20,9	952,565	24,414	1874,708	0	199,614	199,614	99,707	0	0	0	0	0	0	0
11:50:26	-45,385	2515,634	19,609	19,58	11,94	10,47	8,771	20,9	952,565	24,414	1875,349	0	199,614	199,614	99,707	0	0	0	0	0	0	0
11:50:26	190,136	2517,536	19,804	19,873	11,94	10,49	8,805	20,9	952,565	24,414	1875,991	0	199,614	199,614	99,707	0	0	0	0	0	0	0
11:50:26	47,534	2518,011	19,853	20,019	11,94	10,494	8,838	20,9	952,565	24,414	1876,633	0	199,614	199,614	99,707	0	0	0	0	0	0	0
11:50:26	-47,534	2517,536	19,804	19,824	11,94	10,49	8,87	20,9	952,565	24,414	1877,274	0	199,614	199,614	99,707	0	0	0	0	0	0	0
11:50:26	142,602	2518,962	19,951	20,068	11,94	10,504	8,902	20,9	952,565	24,414	1877,915	0	199,614	199,614	99,707	0	0	0	0	0	0	0
11:50:26	0	2518,962	19,951	19,922	11,94	10,504	8,934	21,2	953,025	24,414	1878,557	0	199,614	199,614	99,707	0	0	0	0	0	0	0
11:50:26	42,919	2519,391	20	20,019	11,94	10,509	8,965	21,2	953,025	24,414	1879,197	0	199,614	199,614	99,707	0	0	0	0	0	0	0
11:50:26	-45,41	2518,937	19,951	19,922	11,94	10,504	8,995	21,2	953,025	24,414	1879,837	0	199,614	199,614	99,707	0	0	0	0	0	0	0
11:50:26	0	2518,937	19,951	19,922	11,94	10,504	9,024	21,2	953,025	24,414	1880,476	0	199,614	199,614	99,707	0	0	0	0	0	0	0
11:50:26	0	2518,937	19,951	20,019	11,94	10,504	9,053	21,2	953,025	24,414	1881,114	0	199,614	199,614	99,707	0	0	0	0	0	0	0
11:50:26	47,534	2519,412	20	20,068	11,94	10,509	9,082	21,2	953,025	24,414	1881,753	0	199,614	199,614	99,707	0	0	0	0	0	0	0
11:50:26	-47,534	2518,937	19,951	19,824	11,94	10,504	9,11	21,2	953,025	24,414	1882,39	0	199,614	199,614	99,707	0	0	0	0	0	0	0
11:50:26	47,534	2519,412	20	19,922	11,94	10,509	9,137	21,2	953,025	24,414	1883,027	0	199,614	199,614	99,707	0	0	0	0	0	0	0
11:50:26	-142,602	2517,986	19,853	19,873	11,94	10,494	9,164	21,2	953,025	24,414	1883,662	0	199,614	199,614	99,707	0	0	0	0	0	0	0
11:50:26	0	2517,986	19,853	19,922	11,94	10,494	9,19	21,2	953,025	24,414	1884,296	0	199,614	199,614	99,707	0	0	0	0	0	0	0
11:50:26	95,068	2518,937	19,951	19,873	11,94	10,504	9,216	21,2	953,025	24,414	1884,931	0	202,285	202,285	99,719	0	0	0	0	0	0	0
11:50:26	-95,068	2517,986	19,853	19,824	11,94	10,494	9,241	21,2	953,025	24,414	1885,564	0	202,285	202,285	99,719	0	0	0	0	0	0	0
11:50:26	0	2517,986	19,853	19,873	11,94	10,494	9,265	21,2	953,025	24,414	1886,196	0	202,285	202,285	99,719	0	0	0	0	0	0	0
11:50:26	-95,043	2517,036	19,756	19,678	11,94	10,484	9,289	21,2	953,025	24,414	1886,827	0	202,285	202,285	99,719	0	0	0	0	0	0	0
11:50:26	0	2517,036	19,756	19,726	11,94	10,484	9,313	21,2	953,025	24,414	1887,457	0	202,285	202,285	99,719	0	0	0	0	0	0	0
11:50:26	0	2517,036	19,756	19,824	11,94	10,484	9,336	21,2	953,025	24,414	1888,087	0	202,285	202,285	99,719	0	0	0	0	0	0	0
11:50:26	0	2517,036	19,756	19,726	11,94	10,484	9,358	21,2	953,025	24,414	1888,716	0	202,285	202,285	99,719	0	0	0	0	0	0	0
11:50:26	0	2517,036	19,756	19,678	11,94	10,484	9,38	21,2	953,025	24,414	1889,344	0	202,285	202,285	99,719	0	0	0	0	0	0	0
11:50:26	0	2517,036	19,756	19,678	11,94	10,484	9,402	21,2	953,025	24,414	1889,972	0	202,285	202,285	99,719	0	0	0	0	0	0	0
11:50:26	95,043	2517,986	19,853	19,922	11,94	10,494	9,423	21,2	953,025	24,414	1890,6	0	202,285	202,285	99,719	0	0	0	0	0	0	0
11:50:26	-190,112	2516,085	19,658	19,58	11,94	10,475	9,444	21,2	953,025	24,414	1891,225	0	202,285	202,285	99,719	0	0	0	0	0	0	0
11:50:26	190,112	2517,986	19,853	19,873	11,94	10,494	9,465	21,2	953,025	24,414	1891,852	0	202,285	202,285	99,719	0	0	0	0	0	0	0
11:50:26	-47,534	2517,511	19,804	19,726	11,94	10,489	9,485	21,2	953,025	24,414	1892,478	0	202,285	202,285	99,719	0	0	0	0	0	0	0
11:50:26	47,534	2517,986	19,853	19,824	11,94	10,494	9,504	21,2	953,025	24,414	1893,103	0	202,285	202,285	99,719	0	0	0	0	0	0	0
11:50:26	0	2517,986	19,853	19,873	11,94	10,494	9,524	21,2	953,025	24,414	1893,728	0	202,285	202,285	99,719	0	0	0	0	0	0	0
11:50:26	-95,043	2517,036	19,756	19,678	11,94	10,484	9,543	21,2	953,025	24,414	1894,351	0	202,285	202,285	99,719	0	0	0	0	0	0	0
11:50:26	95,043	2517,986	19,853	19,922	11,94	10,494	9,561	21,2	953,025	24,414	1894,975	0	202,285	202,285	99,719	0	0	0	0	0	0	0
11:50:26	0	2517,986	19,853	19,873	11,94	10,494	9,58	21,2	953,025	24,414	1895,598	0	202,285	202,285	99,719	0	0	0	0	0	0	0
11:50:26	0	2517,986	19,853	19,922	11,94	10,494	9,598	21,2	953,025	24,414	1896,221	0	202,285	202,285	99,719	0	0	0	0	0	0	0
11:50:26	0	2517,986	19,853	19,824	11,94	10,494	9,615	21,2	953,025	24,414	1896,842	0	202,285	202,285	99,719	0	0	0	0	0	0	0
11:50:26	0	2517,986	19,853	19,873	11,94	10,494	9,632	21,2	953,025	24,414	1897,463	0	202,285	202,285	99,719	0	0	0	0	0	0	0
11:50:26	95,068	2518,937	19,951	19,873	11,94	10,504	9,649	21,2	953,025	24,414	1898,085	0	202,285	202,285	99,719	0	0	0	0	0	0	0
11:50:26	-95,068	2517,986	19,853	19,873	11,94	10,494	9,666	21,2	953,025	24,414	1898,705	0	202,285	202,285	99,719	0	0	0	0	0	0	0
11:50:26	-47,534	2517,511	19,804	19,824	11,94	10,489	9,682	21,2	953,025	24,414	1899,323	0	202,285	202,285	99,719	0	0	0	0	0	0	0
11:50:26	47,534	2517,986	19,853	19,873	11,94	10,494	9,698	21,2	953,025	24,414	1899,942	0	202,285	202,285	99,719	0	0	0	0	0	0	0
11:50:26	-47,534	2517,511	19,804	19,824	11,94	10,489	9,714	21,2	953,025	24,414	1900,56	0	202,285	202,285	99,719	0	0	0	0	0	0	0
11:50:26	142,602	2518,937	19,951	20,019	11,94	10,504	9,729	21,2	953,025	24,414	1901,178	0	202,285	202,285	99,719	0	0	0	0	0	0	0
11:50:26	-95,068	2517,986	19,853	19,824	11,94	10,494	9,744	21,2	953,025	24,414	1901,795	0	202,285	202,285	99,719	0	0	0	0	0	0	0
11:50:26	-47,534	2517,511	19,804	19,873	11,94	10,489	9,759	21,2	953,025	24,414	1902,41	0	202,285	202,285	99,719	0	0	0	0	0	0	0
11:50:26	47,534	2517,986	19,853	20,019	11,94	10,494	9,773	21,2	953,025	24,414	1903,026	0	202,285	202,285	99,719	0	0	0	0	0	0	0
11:50:26	0	2517,986	19,853	20,019	11,94	10,494	9,787	21,2	953,025	24,414	1903,641	0	202,285	202,285	99,719	0	0	0	0	0	0	0
11:50:26	-47,534	2517,511	19,804	19,873	11,94	10,489	9,801	21,2	953,025	24,414	1904,255	0	202,285	202,285	99,719	0	0	0	0	0	0	0
11:50:26	-47,509	2517,036	19,756	19,726	11,94	10,484	9,814	21,2	953,025	24,414	1904,868	0	202,285	202,285	99,719	0	0	0	0	0	0	0
11:50:26	47,509	2517,511	19,804	19,726	11,94	10,489	9,828	21,2	953,025	24,414	1905,48	0	202,285	202,285	99,719	0	0	0	0	0	0	0
11:50:26	-47,509	2517,036	19,756	19,873	11,94	10,484	9,841	21,2	953,025	24,414	1906,092	0	202,285	202,285	99,719	0	0	0	0	0	0	0
11:50:26	95,043	2517,986	19,853	19,922	11,94	10,494	9,853	21,2	953,025	24,414	1906,704	0	202,285	202,285	99,719	0	0	0	0	0	0	0
11:50:26	-47,534	2517,511	19,804	19,824	11,94	10,489	9,866	21,2	953,025	24,414	1907,315	0	202,285	202,285	99,719	0	0	0	0	0	0	0
11:50:26	47,534	2517,986	19,853	19,873	11,94	10,494	9,878	21,2	953,025	24,414	1907,925	0	202,285	202,285	99,719	0	0	0	0	0	0	0
11:50:26	95,068	2518,937	19,951	20,019	11,94	10,504	9,89	21,2	953,025	24,414	1908,536	0	202,285	202,285	99,719	0	0	0	0	0	0	0
11:50:26	0	2518,937	19,951	20,019	11,94	10,504	9,902	21,2	953,025	24,414	1909,147	0	202,285	202,285	99,719	0	0	0	0	0	0	0
11:50:26	-95,068	2517,986	19,853	19,824	11,94	10,494	9,914	21,2	953,025	24,414	1909,755	0	202,285	202,285	99,719	0	0	0	0	0	0	0
11:50:26	95,068	2518,937	19,951	19,922	11,94	10,504	9,926	21,2	953,025	24,414	1910,365	0	202,285	202,285	99,719	0	0	0	0	0	0	0
11:50:26	131,054	2520,247	20	19,922	11,945	10,518	9,937	21,2	953,025	24,414	1910,974	0	202,285	202,285	99,719	0	0	0	0	0	0	0
11:50:26	0	2520,247	20	20,019	11,945	10,518	9,949	21,2	953,025	24,414	1911,584	0	202,285	202,285	99,719	0	0	0	0	0	0	0
11:50:26	95,068	2521,198	20,097	20,068	11,945	10,527	9,96	21,2	953,025	24,414	1912,193	0	202,285	202,285	99,719	0	0	0	0	0	0	0
11:50:26	-142,626	2519,772	19,951	19,824	11,945	10,513	9,971	21,2	953,025	24,414	1912,801	0	202,285	202,285	99,719	0	0	0	0	0	0	0
11:50:26	-95,068	2518,821	19,853	19,824	11,945	10,503	9,981	21,2	953,025	24,414	1913,407	0	202,285	202,285	99,719	0	0	0	0	0	0	0
11:50:26	0	2518,821	19,853	19,824	11,945	10,503	9,991	21,2	953,025	24,414	1914,012	0	202,285	202,285	99,719	0	0	0	0	0	0	0
11:50:26	95,068	2519,772	19,951	19,922	11,945	10,513	10,002	21,2	953,025	24,414	1914,618	0	202,285	202,285	99,719	0	0	0	0	0	0	0
11:50:26	0	2519,772	19,951	19,922	11,945	10,513	10,012	21,2	953,025	24,414	1915,223	0	202,285	202,285	99,719	0	0	0	0	0	0	0
11:50:26	-95,068	2518,821	19,853	19,726	11,945	10,503	10,021	21,2	953,025	24,414	1915,827	0	202,285	202,285	99,719	0	0	0	0	0	0	0
11:50:26	-190,136	2516,92	19,658	19,678	11,945	10,483	10,03	21,2	953,025	24,414	1916,428	0	202,285	202,285	99,719	0	0	0	0	0	0	0
11:50:26	190,136	2518,821	19,853	19,922	11,945	10,503	10,04	21,2	953,025	24,414	1917,03	0	202,285	202,285	99,719	0	0	0	0	0	0	0
11:50:26	-47,534	2518,346	19,804	19,873	11,945	10,498	10,049	21,2	953,025	24,414	1917,632	0	202,285	202,285	99,719	0	0	0	0	0	0	0
11:50:26	-47,534	2517,87	19,756	19,824	11,945	10,493	10,057	21,2	953,025	24,414	1918,232	0	202,285	202,285	99,719	0	0	0	0	0	0	0
11:50:26	0	2517,87	19,756	19,678	11,945	10,493	10,066	21,2	953,025	24,414	1918,832	0	202,285	202,285	99,719	0	0	0	0	0	0	0
11:50:26	106,64	2518,937	19,951	19,922	11,94	10,504	10,074	21,2	953,025	24,414	1919,432	0	202,285	202,285	99,719	0	0	0	0	0	0	0
11:50:26	-95,068	2517,986	19,853	19,824	11,94	10,494	10,083	21,2	953,025	24,414	1920,03	0	202,285	202,285	99,719	0	0	0	0	0	0	0
11:50:26	0	2517,986	19,853	19,873	11,94	10,494	10,091	21,2	953,025	24,414	1920,628	0	202,285	202,285	99,719	0	0	0	0	0	0	0
11:50:26	-11,572	2517,87	19,756	19,678	11,945	10,493	10,099	21,2	953,025	24,414	1921,226	0	202,285	202,285	99,719	0	0	0	0	0	0	0
11:50:26	95,068	2518,821	19,853	19,824	11,945	10,503	10,107	21,2	953,025	24,414	1921,823	0	202,285	202,285	99,719	0	0	0	0	0	0	0
11:50:26	-95,068	2517,87	19,756	19,58	11,945	10,493	10,114	21,2	953,025	24,414	1922,419	0	202,285	202,285	99,719	0	0	0	0	0	0	0
11:50:26	0	2517,87	19,756	19,726	11,945	10,493	10,122	21,2	953,025	24,414	1923,015	0	202,285	202,285	99,719	0	0	0	0	0	0	0
11:50:26	11,572	2517,986	19,853	19,824	11,94	10,494	10,129	21,2	953,025	24,414	1923,61	0	202,285	202,285	99,719	0	0	0	0	0	0	0
11:50:26	-47,534	2517,511	19,804	19,678	11,94	10,489	10,136	21,2	953,025	24,414	1924,204	0	202,285	202,285	99,719	0	0	0	0	0	0	0
11:50:26	-142,578	2516,085	19,658	19,482	11,94	10,475	10,143	21,2	953,025	24,414	1924,796	0	202,285	202,285	99,719	0	0	0	0	0	0	0
11:50:26	-474,975	2511,335	19,17	18,945	11,94	10,426	10,148	21,2	953,025	24,414	1925,382	0	202,285	202,285	99,719	0	0	0	0	0	0	0
11:50:26	-700,317	2504,332	18,535	17,969	11,935	10,353	10,152	21,2	953,025	24,414	1925,961	0	202,285	202,285	99,719	0	0	0	0	0	0	0
11:50:26	-641,845	2497,913	18,047	17,285	11,926	10,287	10,155	21,2	953,025	24,414	1926,533	0	202,285	202,285	99,719	0	0	0	0	0	0	0
11:50:26	-670,19	2491,212	17,705	16,699	11,907	10,218	10,156	21,2	953,025	24,414	1927,098	0	202,285	202,285	99,719	0	0	0	0	0	0	0
11:50:26	-881,616	2482,395	17,314	16,015	11,878	10,127	10,156	21,2	953,025	24,414	1927,653	0	202,285	202,285	99,719	0	0	0	0	0	0	0
11:50:26	-821,24	2474,183	17,07	15,478	11,845	10,043	10,153	21,2	953,025	24,414	1928,199	0	202,285	202,285	99,719	0	0	0	0	0	0	0
11:50:26	-743,359	2466,749	17,168	15,429	11,798	9,966	10,15	21,2	953,025	24,414	1928,738	0	202,285	202,285	99,719	0	0	0	0	0	0	0
11:50:27	-397,802	2462,771	17,705	15,967	11,746	9,925	10,145	21,2	953,025	24,414	1929,272	0	202,285	202,285	99,719	0	0	0	0	0	0	0
11:50:27	-821,777	2454,554	17,803	15,967	11,694	9,84	10,139	21,2	953,025	24,414	1929,797	0	202,285	202,285	99,719	0	0	0	0	0	0	0
11:50:27	-1137,963	2443,174	17,558	15,625	11,644	9,723	10,131	21,2	953,025	24,414	1930,31	0	202,285	202,285	99,719	0	0	0	0	0	0	0
11:50:27	-1004,76	2433,126	17,363	15,429	11,597	9,619	10,121	21,2	953,025	24,414	1930,813	0	202,285	202,285	99,719	0	0	0	0	0	0	0
11:50:27	-1514,086	2417,985	16,582	14,795	11,554	9,463	10,108	21,2	953,025	24,414	1931,3	0	202,285	202,285	99,719	0	0	0	0	0	0	0
11:50:27	-454,834	2413,437	16,924	14,99	11,51	9,416	10,095	21,2	953,025	24,414	1931,783	0	202,285	202,285	99,719	0	0	0	0	0	0	0
11:50:27	-1142,089	2402,016	16,582	14,502	11,464	9,299	10,079	21,2	953,025	24,414	1932,253	0	202,285	202,285	99,719	0	0	0	0	0	0	0
11:50:27	-1395,044	2388,066	15,947	14,062	11,42	9,155	10,061	21,2	953,025	24,414	1932,709	0	202,285	202,285	99,719	0	0	0	0	0	0	0
11:50:27	-842,285	2379,643	15,947	13,72	11,372	9,068	10,041	21,2	953,025	24,414	1933,155	0	202,285	202,285	99,719	0	0	0	0	0	0	0
11:50:27	-1169,091	2367,952	15,605	13,769	11,325	8,947	10,02	21,2	953,025	24,414	1933,59	0	202,285	202,285	99,719	0	0	0	0	0	0	0
11:50:27	-1117,993	2356,772	15,41	13,379	11,272	8,832	9,997	21,2	953,025	24,414	1934,013	0	202,285	202,285	99,719	0	0	0	0	0	0	0
11:50:27	-893,603	2347,836	15,41	13,427	11,221	8,74	9,972	21,2	953,025	24,414	1934,427	0	202,285	202,285	99,719	0	0	0	0	0	0	0
11:50:27	-820,043	2339,636	15,41	13,33	11,175	8,656	9,946	21,2	953,025	24,414	1934,832	0	202,285	202,285	99,719	0	0	0	0	0	0	0
11:50:27	-861,547	2331,02	15,215	13,33	11,137	8,567	9,919	21,2	953,025	24,414	1935,229	0	202,285	202,285	99,719	0	0	0	0	0	0	0
11:50:27	-1349,194	2317,528	14,482	12,841	11,1	8,428	9,89	21,2	953,025	24,414	1935,611	0	202,285	202,285	99,719	0	0	0	0	0	0	0
11:50:27	-1095,19	2306,576	13,945	11,963	11,067	8,315	9,859	21,2	953,025	24,414	1935,982	0	202,285	202,285	99,719	0	0	0	0	0	0	0
11:50:27	-942,553	2297,151	13,652	11,816	11,029	8,218	9,827	21,2	953,025	24,414	1936,343	0	202,285	202,285	99,719	0	0	0	0	0	0	0
11:50:27	-1034,497	2286,806	13,261	11,718	10,991	8,111	9,793	21,2	952,565	24,414	1936,693	0	202,285	202,285	99,719	0	0	0	0	0	0	0
11:50:27	-748,999	2279,316	13,261	11,572	10,949	8,034	9,759	21,2	952,565	24,414	1937,036	0	202,285	202,285	99,719	0	0	0	0	0	0	0
11:50:27	-840,649	2270,909	13,164	11,621	10,906	7,947	9,723	21,2	952,565	24,414	1937,37	0	202,285	202,285	99,719	0	0	0	0	0	0	0
11:50:27	-507,421	2265,835	13,506	11,914	10,859	7,895	9,687	21,2	952,565	24,414	1937,698	0	202,285	202,285	99,719	0	0	0	0	0	0	0
11:50:27	-748,413	2258,351	13,506	11,963	10,817	7,818	9,651	21,2	952,565	24,414	1938,019	0	202,285	202,285	99,719	0	0	0	0	0	0	0
11:50:27	-592,773	2252,423	13,75	11,963	10,77	7,756	9,614	21,2	952,565	24,414	1938,333	0	202,285	202,285	99,719	0	0	0	0	0	0	0
11:50:27	-829,882	2244,124	13,652	12,158	10,729	7,671	9,575	21,2	952,565	24,414	1938,639	0	202,285	202,285	99,719	0	0	0	0	0	0	0
11:50:27	-959,155	2234,533	13,261	11,767	10,695	7,572	9,536	21,2	952,565	24,414	1938,935	0	202,285	202,285	99,719	0	0	0	0	0	0	0
11:50:27	-705,297	2227,48	13,115	11,718	10,663	7,499	9,496	21,2	952,565	24,414	1939,224	0	202,285	202,285	99,719	0	0	0	0	0	0	0
11:50:27	-842,529	2219,055	12,822	11,718	10,631	7,412	9,455	21,2	952,565	24,414	1939,503	0	202,285	202,285	99,719	0	0	0	0	0	0	0
11:50:27	-699,365	2212,061	12,675	11,523	10,599	7,34	9,414	21,2	952,565	24,414	1939,776	0	202,49	202,49	99,719	0	0	0	0	0	0	0
11:50:27	-538,745	2206,673	12,627	11,572	10,571	7,285	9,372	21,2	952,565	24,414	1940,043	0	202,49	202,49	99,719	0	0	0	0	0	0	0
11:50:27	-703,247	2199,641	12,48	11,377	10,539	7,212	9,33	21,2	952,565	24,414	1940,302	0	202,49	202,49	99,719	0	0	0	0	0	0	0
11:50:27	-771,484	2191,926	12,285	11,23	10,505	7,133	9,287	21,2	952,565	24,414	1940,554	0	202,49	202,49	99,719	0	0	0	0	0	0	0
11:50:27	-704,516	2184,881	12,187	11,035	10,471	7,06	9,243	21,2	952,565	24,414	1940,798	0	202,49	202,49	99,719	0	0	0	0	0	0	0
11:50:27	-595,849	2178,922	12,187	11,181	10,437	6,999	9,199	21,2	952,565	24,414	1941,036	0	202,49	202,49	99,719	0	0	0	0	0	0	0
11:50:27	-657,128	2172,351	12,187	11,035	10,399	6,931	9,155	21,2	952,565	24,414	1941,267	0	202,49	202,49	99,719	0	0	0	0	0	0	0
11:50:27	-682,617	2165,525	11,992	11,035	10,371	6,861	9,11	21,2	952,565	24,414	1941,492	0	202,49	202,49	99,719	0	0	0	0	0	0	0
11:50:27	-540,893	2160,116	11,992	10,888	10,34	6,805	9,064	21,2	952,565	24,414	1941,71	0	202,49	202,49	99,719	0	0	0	0	0	0	0
11:50:27	-802,368	2152,092	11,65	10,693	10,313	6,722	9,018	21,2	952,565	24,414	1941,921	0	202,49	202,49	99,719	0	0	0	0	0	0	0
11:50:27	-725,805	2144,834	11,308	10,498	10,29	6,647	8,972	21,2	952,565	24,414	1942,124	0	202,49	202,49	99,719	0	0	0	0	0	0	0
11:50:27	-764,941	2137,185	10,966	10,058	10,264	6,568	8,925	21,2	952,565	24,414	1942,319	0	202,49	202,49	99,719	0	0	0	0	0	0	0
11:50:27	-674,975	2130,435	10,673	9,863	10,242	6,499	8,877	21,2	952,565	24,414	1942,507	0	202,49	202,49	99,719	0	0	0	0	0	0	0
11:50:27	-602,099	2124,414	10,527	9,716	10,215	6,437	8,829	21,2	952,565	24,414	1942,688	0	202,49	202,49	99,719	0	0	0	0	0	0	0
11:50:27	-537,158	2119,043	10,478	9,619	10,187	6,381	8,781	21,2	952,565	24,414	1942,865	0	202,49	202,49	99,719	0	0	0	0	0	0	0
11:50:27	-501,367	2114,029	10,478	9,716	10,159	6,33	8,733	21,2	952,565	24,414	1943,036	0	202,49	202,49	99,719	0	0	0	0	0	0	0
11:50:27	-441,943	2109,609	10,625	9,863	10,126	6,284	8,685	21,2	952,565	24,414	1943,202	0	202,49	202,49	99,719	0	0	0	0	0	0	0
11:50:27	-571,289	2103,897	10,625	9,716	10,093	6,225	8,637	21,2	952,565	24,414	1943,363	0	202,49	202,49	99,719	0	0	0	0	0	0	0
11:50:27	-594,995	2097,947	10,527	9,619	10,065	6,164	8,589	21,2	952,565	24,414	1943,518	0	202,49	202,49	99,719	0	0	0	0	0	0	0
11:50:27	-594,091	2092,006	10,332	9,668	10,041	6,103	8,54	21,2	952,565	24,414	1943,666	0	202,49	202,49	99,719	0	0	0	0	0	0	0
11:50:27	-419,848	2087,807	10,332	9,716	10,017	6,059	8,491	21,2	952,565	24,414	1943,81	0	202,49	202,49	99,719	0	0	0	0	0	0	0
11:50:27	-553,93	2082,268	10,185	9,423	9,993	6,002	8,442	21,2	952,565	24,414	1943,949	0	202,49	202,49	99,719	0	0	0	0	0	0	0
11:50:27	-645,166	2075,816	9,941	9,326	9,97	5,936	8,393	21,2	952,565	24,414	1944,081	0	202,49	202,49	99,719	0	0	0	0	0	0	0
11:50:27	-475,146	2071,065	9,795	9,179	9,95	5,887	8,344	21,2	952,565	24,414	1944,208	0	202,49	202,49	99,719	0	0	0	0	0	0	0
11:50:27	-563,11	2065,434	9,55	9,082	9,931	5,829	8,295	21,2	952,565	24,414	1944,329	0	202,49	202,49	99,719	0	0	0	0	0	0	0
11:50:27	-603,637	2059,397	9,355	8,789	9,907	5,766	8,245	21,2	952,565	24,414	1944,444	0	202,49	202,49	99,719	0	0	0	0	0	0	0
11:50:27	-468,579	2054,711	9,306	8,74	9,883	5,718	8,196	21,2	952,565	24,414	1944,554	0	202,49	202,49	99,719	0	0	0	0	0	0	0
11:50:27	-423,608	2050,475	9,306	8,789	9,859	5,675	8,146	21,2	952,565	24,414	1944,66	0	202,49	202,49	99,719	0	0	0	0	0	0	0
11:50:27	-281,665	2047,659	9,55	9,13	9,83	5,645	8,097	21,2	952,565	24,414	1944,763	0	202,49	202,49	99,719	0	0	0	0	0	0	0
11:50:27	-333,74	2044,321	9,648	9,082	9,806	5,611	8,048	21,2	952,565	24,414	1944,863	0	202,49	202,49	99,719	0	0	0	0	0	0	0
11:50:27	-504,272	2039,279	9,648	8,984	9,777	5,559	8	21,2	952,565	24,414	1944,957	0	202,49	202,49	99,719	0	0	0	0	0	0	0
11:50:27	-558,3	2033,696	9,502	9,082	9,753	5,502	7,951	21,2	952,565	24,414	1945,046	0	202,49	202,49	99,719	0	0	0	0	0	0	0
11:50:27	-545,336	2028,242	9,355	8,838	9,73	5,445	7,902	21,2	952,565	24,414	1945,129	0	202,49	202,49	99,719	0	0	0	0	0	0	0
11:50:27	-508,227	2023,16	9,16	8,74	9,711	5,393	7,852	21,2	952,565	24,414	1945,207	0	202,49	202,49	99,719	0	0	0	0	0	0	0
11:50:27	-397,094	2019,189	9,013	8,593	9,696	5,352	7,803	21,2	952,565	24,414	1945,281	0	202,49	202,49	99,719	0	0	0	0	0	0	0
11:50:27	-587,292	2013,316	8,818	8,398	9,673	5,291	7,754	21,2	952,565	24,414	1945,349	0	202,49	202,49	99,719	0	0	0	0	0	0	0
11:50:27	-425,024	2009,066	8,72	8,398	9,653	5,248	7,705	21,2	952,565	24,414	1945,413	0	202,49	202,49	99,719	0	0	0	0	0	0	0
11:50:27	-341,87	2005,647	8,72	8,252	9,634	5,212	7,656	21,2	952,565	24,414	1945,473	0	202,49	202,49	99,719	0	0	0	0	0	0	0
11:50:27	-412,634	2001,521	8,72	8,3	9,611	5,17	7,607	21,2	952,565	24,414	1945,529	0	202,49	202,49	99,719	0	0	0	0	0	0	0
11:50:27	-377,929	1997,742	8,671	8,252	9,592	5,131	7,559	21,2	952,565	24,414	1945,581	0	202,49	202,49	99,719	0	0	0	0	0	0	0
11:50:27	-461,669	1993,125	8,525	8,105	9,573	5,083	7,51	21,2	952,565	24,414	1945,629	0	202,49	202,49	99,719	0	0	0	0	0	0	0
11:50:27	-504,187	1988,083	8,33	7,959	9,554	5,031	7,462	21,2	952,565	24,414	1945,671	0	202,49	202,49	99,719	0	0	0	0	0	0	0
11:50:27	-459,57	1983,487	8,086	7,763	9,541	4,984	7,413	21,2	952,565	24,414	1945,709	0	202,49	202,49	99,719	0	0	0	0	0	0	0
11:50:27	-304,113	1980,446	8,086	7,666	9,523	4,953	7,365	21,2	952,565	24,414	1945,744	0	202,49	202,49	99,719	0	0	0	0	0	0	0
11:50:27	-335,424	1977,092	7,988	7,568	9,509	4,918	7,317	21,2	952,565	24,414	1945,775	0	202,49	202,49	99,719	0	0	0	0	0	0	0
11:50:27	-535,107	1971,741	7,744	7,324	9,492	4,863	7,269	21,2	952,565	24,414	1945,801	0	202,49	202,49	99,719	0	0	0	0	0	0	0
11:50:27	-305,676	1968,684	7,695	7,324	9,477	4,831	7,221	21,2	952,565	24,414	1945,824	0	202,49	202,49	99,719	0	0	0	0	0	0	0
11:50:27	-324,487	1965,439	7,695	7,324	9,458	4,798	7,173	21,2	952,565	24,414	1945,844	0	202,49	202,49	99,719	0	0	0	0	0	0	0
11:50:27	-343,029	1962,009	7,744	7,324	9,436	4,762	7,126	21,2	952,565	24,414	1945,86	0	202,49	202,49	99,719	0	0	0	0	0	0	0
11:50:27	-279,443	1959,214	7,744	7,421	9,42	4,734	7,079	21,2	952,565	24,414	1945,873	0	202,49	202,49	99,719	0	0	0	0	0	0	0
11:50:27	-348,571	1955,729	7,695	7,324	9,403	4,698	7,032	21,2	952,565	24,414	1945,883	0	202,49	202,49	99,719	0	0	0	0	0	0	0
11:50:27	-370,3	1952,026	7,597	7,324	9,387	4,66	6,986	21,2	952,565	24,414	1945,889	0	202,49	202,49	99,719	0	0	0	0	0	0	0
11:50:27	-287,268	1949,153	7,548	7,177	9,373	4,63	6,94	21,2	952,565	24,414	1945,893	0	202,49	202,49	99,719	0	0	0	0	0	0	0
11:50:27	-509,118	1944,062	7,255	6,982	9,359	4,577	6,893	21,2	952,565	24,414	1944,062	0	202,49	202,49	99,719	0	0	0	0	0	0	0
11:50:27	-392,944	1940,132	7,109	6,884	9,344	4,537	6,847	21,2	952,565	24,414	1940,132	0	202,49	202,49	99,719	0	0	0	0	0	0	0
11:50:27	-225,781	1937,875	7,109	6,884	9,331	4,514	6,801	21,2	952,565	24,414	1937,875	0	202,49	202,49	99,719	0	0	0	0	0	0	0
11:50:27	-292,053	1934,954	7,109	6,836	9,315	4,484	6,756	21,2	952,565	24,414	1934,954	0	202,49	202,49	99,719	0	0	0	0	0	0	0
11:50:27	-291,442	1932,04	7,06	6,836	9,301	4,454	6,711	21,2	952,565	24,414	1932,04	0	202,49	202,49	99,719	0	0	0	0	0	0	0
11:50:27	-329,602	1928,744	6,914	6,738	9,289	4,42	6,666	21,2	952,565	24,414	1928,744	0	202,49	202,49	99,719	0	0	0	0	0	0	0
11:50:27	-244,189	1926,302	6,865	6,543	9,278	4,394	6,621	21,2	952,565	24,414	1926,302	0	202,49	202,49	99,719	0	0	0	0	0	0	0
11:50:27	-407,983	1922,222	6,523	6,347	9,272	4,352	6,577	21,2	952,565	24,414	1922,222	0	202,49	202,49	99,719	0	0	0	0	0	0	0
11:50:27	-166,809	1920,554	6,523	6,201	9,263	4,335	6,533	21,2	952,565	24,414	1920,554	0	202,49	202,49	99,719	0	0	0	0	0	0	0
11:50:27	-236,328	1918,19	6,523	6,298	9,249	4,311	6,489	21,2	952,565	24,414	1918,19	0	202,49	202,49	99,719	0	0	0	0	0	0	0
11:50:27	-89,575	1917,295	6,718	6,445	9,234	4,302	6,446	21,2	952,565	24,414	1917,295	0	202,49	202,49	99,719	0	0	0	0	0	0	0
11:50:27	-255,297	1914,742	6,767	6,494	9,217	4,275	6,404	21,2	952,565	24,414	1914,742	0	202,49	202,49	99,719	0	0	0	0	0	0	0
11:50:27	-243,75	1912,304	6,767	6,494	9,203	4,25	6,362	21,2	952,565	24,414	1912,304	0	202,49	202,49	99,719	0	0	0	0	0	0	0
11:50:27	-186,108	1910,443	6,767	6,494	9,193	4,231	6,32	21,2	952,565	24,414	1910,443	0	202,49	202,49	99,719	0	0	0	0	0	0	0
11:50:27	-205,7	1908,386	6,718	6,445	9,183	4,21	6,279	21,2	952,565	24,414	1908,386	0	202,49	202,49	99,719	0	0	0	0	0	0	0
11:50:27	-326,318	1905,123	6,523	6,201	9,175	4,176	6,237	21,2	952,565	24,414	1905,123	0	202,49	202,49	99,719	0	0	0	0	0	0	0
11:50:27	-295,3	1902,17	6,279	6,005	9,171	4,146	6,196	21,2	952,565	24,414	1902,17	0	202,49	202,49	99,719	0	0	0	0	0	0	0
11:50:27	-263,891	1899,531	6,084	5,81	9,166	4,118	6,156	21,2	952,565	24,414	1899,531	0	202,49	202,49	99,719	0	0	0	0	0	0	0
11:50:27	-164,611	1897,885	6,084	5,859	9,156	4,101	6,115	21,2	952,565	24,414	1897,885	0	202,49	202,49	99,719	0	0	0	0	0	0	0
11:50:27	-122,644	1896,658	6,132	5,859	9,147	4,089	6,076	21,2	952,565	24,414	1896,658	0	202,49	202,49	99,719	0	0	0	0	0	0	0
11:50:28	-124,401	1895,414	6,279	6,103	9,132	4,076	6,036	21,2	952,565	24,414	1895,414	0	202,49	202,49	99,719	0	0	0	0	0	0	0
11:50:28	-106,213	1894,352	6,425	6,152	9,118	4,065	5,998	21,2	952,565	24,414	1894,352	0	202,49	202,49	99,719	0	0	0	0	0	0	0
11:50:28	-178,686	1892,565	6,425	6,298	9,108	4,047	5,959	21,2	952,565	24,414	1892,565	0	202,49	202,49	99,719	0	0	0	0	0	0	0
11:50:28	-161,34	1890,952	6,425	6,201	9,099	4,03	5,922	21,2	952,565	24,414	1890,952	0	202,49	202,49	99,719	0	0	0	0	0	0	0
11:50:28	-134,936	1889,603	6,377	6,152	9,094	4,016	5,884	21,2	952,565	24,414	1889,603	0	202,49	202,49	99,719	0	0	0	0	0	0	0
11:50:28	-287,072	1886,732	6,23	6,005	9,085	3,986	5,847	21,2	952,565	24,414	1886,732	0	202,49	202,49	99,719	0	0	0	0	0	0	0
11:50:28	-140,6	1885,326	6,084	5,859	9,084	3,972	5,81	21,2	952,565	24,414	1885,326	0	202,49	202,49	99,719	0	0	0	0	0	0	0
11:50:28	-214,27	1883,183	5,937	5,761	9,08	3,95	5,774	21,2	952,565	24,414	1883,183	0	202,49	202,49	99,719	0	0	0	0	0	0	0
11:50:28	-126,281	1881,92	5,888	5,664	9,075	3,937	5,738	21,2	952,565	24,414	1881,92	0	202,49	202,49	99,719	0	0	0	0	0	0	0
11:50:28	-166,674	1880,254	5,888	5,615	9,065	3,92	5,702	21,2	952,565	24,414	1880,254	0	202,49	202,49	99,719	0	0	0	0	0	0	0
11:50:28	-166,662	1878,587	5,888	5,664	9,056	3,902	5,667	21,2	952,565	24,414	1878,587	0	202,49	202,49	99,719	0	0	0	0	0	0	0
11:50:28	-39,392	1878,193	5,937	5,761	9,051	3,898	5,632	21,2	952,565	24,414	1878,193	0	202,49	202,49	99,719	0	0	0	0	0	0	0
11:50:28	-175,256	1876,441	5,937	5,81	9,041	3,88	5,598	21,2	952,565	24,414	1876,441	0	202,49	202,49	99,719	0	0	0	0	0	0	0
11:50:28	-82,116	1875,619	6,035	5,81	9,031	3,872	5,564	21,2	952,565	24,414	1875,619	0	202,49	202,49	99,719	0	0	0	0	0	0	0
11:50:28	-84,387	1874,776	6,035	5,81	9,027	3,863	5,531	21,2	952,565	24,414	1874,776	0	202,49	202,49	99,719	0	0	0	0	0	0	0
11:50:28	-172,277	1873,053	5,937	5,761	9,022	3,845	5,498	21,2	952,565	24,414	1873,053	0	202,49	202,49	99,719	0	0	0	0	0	0	0
11:50:28	-210,9	1870,944	5,791	5,664	9,017	3,824	5,465	21,2	952,565	24,414	1870,944	0	202,49	202,49	99,719	0	0	0	0	0	0	0
11:50:28	-130,395	1869,64	5,742	5,566	9,012	3,81	5,432	21	952,565	24,414	1869,64	0	202,49	202,49	99,719	0	0	0	0	0	0	0
11:50:28	0	1869,64	5,742	5,566	9,012	3,81	5,4	21	952,565	24,414	1869,64	0	202,49	202,49	99,719	0	0	0	0	0	0	0
11:50:28	-172,204	1867,918	5,644	5,566	9,008	3,792	5,369	21	952,565	24,414	1867,918	0	202,49	202,49	99,719	0	0	0	0	0	0	0
11:50:28	-85,437	1867,063	5,644	5,468	9,003	3,784	5,338	21	952,565	24,414	1867,063	0	202,49	202,49	99,719	0	0	0	0	0	0	0
11:50:28	-210,681	1864,957	5,595	5,566	8,993	3,762	5,307	21	952,565	24,414	1864,957	0	202,49	202,49	99,719	0	0	0	0	0	0	0
11:50:28	-81,018	1864,146	5,595	5,566	8,989	3,754	5,277	21	952,565	24,414	1864,146	0	202,49	202,49	99,719	0	0	0	0	0	0	0
11:50:28	-42,773	1863,719	5,644	5,566	8,984	3,749	5,247	21	952,565	24,414	1863,719	0	202,49	202,49	99,719	0	0	0	0	0	0	0
11:50:28	-85,424	1862,864	5,644	5,566	8,979	3,74	5,217	21	952,565	24,414	1862,864	0	202,49	202,49	99,719	0	0	0	0	0	0	0
11:50:28	-83,3	1862,031	5,644	5,566	8,974	3,732	5,188	21	952,565	24,414	1862,031	0	202,49	202,49	99,719	0	0	0	0	0	0	0
11:50:28	-85,412	1861,177	5,644	5,615	8,969	3,723	5,159	21	952,565	24,414	1861,177	0	202,49	202,49	99,719	0	0	0	0	0	0	0
11:50:28	-87,719	1860,3	5,546	5,468	8,969	3,714	5,131	21	952,565	24,414	1860,3	0	200,371	200,371	99,711	0	0	0	0	0	0	0
11:50:28	-83,496	1859,465	5,546	5,419	8,964	3,705	5,103	21	952,565	24,414	1859,465	0	200,371	200,371	99,711	0	0	0	0	0	0	0
11:50:28	-82,25	1858,643	5,546	5,468	8,96	3,697	5,075	21	952,565	24,414	1858,643	0	200,371	200,371	99,711	0	0	0	0	0	0	0
11:50:28	-85,412	1857,789	5,546	5,419	8,955	3,688	5,048	21	952,565	24,414	1857,789	0	200,371	200,371	99,711	0	0	0	0	0	0	0
11:50:28	43,859	1858,227	5,595	5,322	8,955	3,693	5,022	21	952,565	24,414	1857,789	0	200,371	200,371	99,711	0	0	0	0	0	0	0
11:50:28	-127,16	1856,955	5,546	5,322	8,95	3,679	4,995	21	952,565	24,414	1856,955	0	200,371	200,371	99,711	0	0	0	0	0	0	0
11:50:28	-85,4	1856,101	5,546	5,322	8,945	3,671	4,969	21	952,565	24,414	1856,101	0	200,371	200,371	99,711	0	0	0	0	0	0	0
11:50:28	43,835	1856,54	5,595	5,322	8,945	3,675	4,944	21	952,565	24,414	1856,102	0	200,371	200,371	99,711	0	0	0	0	0	0	0
11:50:28	-128,21	1855,258	5,546	5,322	8,94	3,662	4,919	21	952,565	24,414	1855,258	0	200,371	200,371	99,711	0	0	0	0	0	0	0
11:50:28	-83,3	1854,425	5,546	5,273	8,935	3,653	4,894	21	952,565	24,414	1854,425	0	200,371	200,371	99,711	0	0	0	0	0	0	0
11:50:28	-87,646	1853,548	5,449	5,273	8,935	3,644	4,869	21	952,565	24,414	1853,548	0	200,371	200,371	99,711	0	0	0	0	0	0	0
11:50:28	0	1853,548	5,449	5,127	8,935	3,644	4,845	21	952,565	24,414	1853,548	0	200,371	200,371	99,711	0	0	0	0	0	0	0
11:50:28	-84,521	1852,703	5,449	5,224	8,931	3,636	4,822	21	952,565	24,414	1852,703	0	200,371	200,371	99,711	0	0	0	0	0	0	0
11:50:28	-84,35	1851,86	5,449	5,322	8,926	3,627	4,798	21	952,565	24,414	1851,86	0	200,371	200,371	99,711	0	0	0	0	0	0	0
11:50:28	-131,433	1850,545	5,302	5,273	8,926	3,613	4,775	21	952,565	24,414	1850,545	0	200,371	200,371	99,711	0	0	0	0	0	0	0
11:50:28	-84,338	1849,702	5,302	5,224	8,921	3,605	4,752	21	952,565	24,414	1849,702	0	200,371	200,371	99,711	0	0	0	0	0	0	0
11:50:28	87,609	1850,578	5,4	5,273	8,921	3,614	4,73	21	952,565	24,414	1849,703	0	200,371	200,371	99,711	0	0	0	0	0	0	0
11:50:28	-84,338	1849,735	5,4	5,273	8,916	3,605	4,708	21	952,565	24,414	1849,703	0	200,371	200,371	99,711	0	0	0	0	0	0	0
11:50:28	-84,338	1848,891	5,4	5,273	8,911	3,596	4,686	21	952,565	24,414	1848,891	0	200,371	200,371	99,711	0	0	0	0	0	0	0
11:50:28	0	1848,891	5,4	5,322	8,911	3,596	4,665	21	952,565	24,414	1848,891	0	200,371	200,371	99,711	0	0	0	0	0	0	0
11:50:28	-85,571	1848,035	5,4	5,322	8,906	3,587	4,643	21	952,565	24,414	1848,035	0	200,371	200,371	99,711	0	0	0	0	0	0	0
11:50:28	1,232	1848,048	5,4	5,273	8,907	3,588	4,623	21	952,565	24,414	1848,035	0	200,371	200,371	99,711	0	0	0	0	0	0	0
11:50:28	-87,585	1847,172	5,302	5,224	8,907	3,579	4,602	21	952,565	24,414	1847,172	0	200,371	200,371	99,711	0	0	0	0	0	0	0
11:50:28	-84,521	1846,327	5,302	5,224	8,902	3,57	4,582	21	952,565	24,414	1846,327	0	200,371	200,371	99,711	0	0	0	0	0	0	0
11:50:28	0	1846,327	5,302	5,127	8,902	3,57	4,562	21	952,565	24,414	1846,327	0	200,371	200,371	99,711	0	0	0	0	0	0	0
11:50:28	-43,774	1845,889	5,253	5,127	8,902	3,565	4,543	21	952,565	24,414	1845,889	0	200,371	200,371	99,711	0	0	0	0	0	0	0
11:50:28	0	1845,889	5,253	4,98	8,902	3,565	4,523	21	952,565	24,414	1845,889	0	200,371	200,371	99,711	0	0	0	0	0	0	0
11:50:28	-84,326	1845,046	5,253	5,078	8,897	3,557	4,505	21	952,565	24,414	1845,046	0	200,371	200,371	99,711	0	0	0	0	0	0	0
11:50:28	0	1845,046	5,253	5,127	8,897	3,557	4,486	21	952,565	24,414	1845,046	0	200,371	200,371	99,711	0	0	0	0	0	0	0
11:50:28	-84,326	1844,202	5,253	5,078	8,892	3,548	4,468	21	952,565	24,414	1844,202	0	200,371	200,371	99,711	0	0	0	0	0	0	0
11:50:28	0	1844,202	5,253	5,127	8,892	3,548	4,45	21	952,565	24,414	1844,202	0	200,371	200,371	99,711	0	0	0	0	0	0	0
11:50:28	-87,524	1843,327	5,156	5,078	8,892	3,539	4,432	21	952,565	24,414	1843,327	0	200,371	200,371	99,711	0	0	0	0	0	0	0
11:50:28	0	1843,327	5,156	4,98	8,892	3,539	4,414	21	952,565	24,414	1843,327	0	200,371	200,371	99,711	0	0	0	0	0	0	0
11:50:28	-84,338	1842,484	5,156	4,931	8,887	3,53	4,397	21	952,565	24,414	1842,484	0	200,371	200,371	99,711	0	0	0	0	0	0	0
11:50:28	-43,762	1842,046	5,107	4,98	8,887	3,526	4,38	21	952,565	24,414	1842,046	0	200,371	200,371	99,711	0	0	0	0	0	0	0
11:50:28	46,96	1842,516	5,253	4,98	8,882	3,531	4,363	21	952,565	24,414	1842,047	0	200,371	200,371	99,711	0	0	0	0	0	0	0
11:50:28	0	1842,516	5,253	5,078	8,882	3,531	4,347	21	952,565	24,414	1842,047	0	200,371	200,371	99,711	0	0	0	0	0	0	0
11:50:28	-85,571	1841,66	5,253	5,078	8,878	3,522	4,331	21	952,565	24,414	1841,66	0	200,371	200,371	99,711	0	0	0	0	0	0	0
11:50:28	0	1841,66	5,253	5,127	8,878	3,522	4,315	21	952,565	24,414	1841,66	0	200,371	200,371	99,711	0	0	0	0	0	0	0
11:50:28	0	1841,66	5,253	5,127	8,878	3,522	4,299	21	952,565	24,414	1841,66	0	200,371	200,371	99,711	0	0	0	0	0	0	0
11:50:28	-170,751	1839,953	5,156	5,078	8,873	3,504	4,284	21	952,565	24,414	1839,953	0	200,371	200,371	99,711	0	0	0	0	0	0	0
11:50:28	0	1839,953	5,156	5,078	8,873	3,504	4,268	21	952,565	24,414	1839,953	0	200,371	200,371	99,711	0	0	0	0	0	0	0
11:50:28	0	1839,953	5,156	5,078	8,873	3,504	4,253	21	952,565	24,414	1839,953	0	200,371	200,371	99,711	0	0	0	0	0	0	0
11:50:28	0	1839,953	5,156	5,078	8,873	3,504	4,239	21	952,565	24,414	1839,953	0	200,371	200,371	99,711	0	0	0	0	0	0	0
11:50:28	1,037	1839,963	5,156	5,078	8,873	3,504	4,224	21	952,565	24,414	1839,953	0	200,371	200,371	99,711	0	0	0	0	0	0	0
11:50:28	-84,313	1839,12	5,156	5,078	8,868	3,496	4,21	21	952,565	24,414	1839,12	0	200,371	200,371	99,711	0	0	0	0	0	0	0
11:50:28	-87,475	1838,245	5,058	4,98	8,868	3,487	4,196	21	952,565	24,414	1838,245	0	200,371	200,371	99,711	0	0	0	0	0	0	0
11:50:28	-4,199	1838,203	4,961	4,931	8,873	3,486	4,182	21	952,565	24,414	1838,203	0	200,371	200,371	99,711	0	0	0	0	0	0	0
11:50:28	-83,264	1837,37	4,961	4,931	8,868	3,478	4,168	21	952,565	24,414	1837,37	0	200,371	200,371	99,711	0	0	0	0	0	0	0
11:50:28	47,912	1837,85	5,107	4,98	8,863	3,482	4,155	21	952,565	24,414	1837,371	0	200,371	200,371	99,711	0	0	0	0	0	0	0
11:50:28	43,737	1838,287	5,156	5,127	8,863	3,487	4,142	21	952,565	24,414	1837,372	0	200,371	200,371	99,711	0	0	0	0	0	0	0
11:50:28	4,199	1838,329	5,253	5,224	8,859	3,487	4,129	21	952,565	24,414	1837,373	0	200,371	200,371	99,711	0	0	0	0	0	0	0
11:50:28	0	1838,329	5,253	5,127	8,859	3,487	4,116	21	952,565	24,414	1837,374	0	200,371	200,371	99,711	0	0	0	0	0	0	0
11:50:28	-87,475	1837,454	5,156	5,078	8,859	3,478	4,104	21	952,565	24,414	1837,374	0	200,371	200,371	99,711	0	0	0	0	0	0	0
11:50:28	4,199	1837,496	5,253	5,078	8,854	3,479	4,091	21	952,565	24,414	1837,374	0	200,371	200,371	99,711	0	0	0	0	0	0	0
11:50:28	0	1837,496	5,253	5,078	8,854	3,479	4,079	21	952,565	24,414	1837,374	0	200,371	200,371	99,711	0	0	0	0	0	0	0
11:50:28	0	1837,496	5,253	4,98	8,854	3,479	4,068	21	952,565	24,414	1837,374	0	200,371	200,371	99,711	0	0	0	0	0	0	0
11:50:28	-87,463	1836,622	5,156	5,078	8,854	3,47	4,056	21	952,565	24,414	1836,622	0	200,371	200,371	99,711	0	0	0	0	0	0	0
11:50:28	87,463	1837,496	5,253	4,98	8,854	3,479	4,045	21	952,565	24,414	1836,622	0	200,371	200,371	99,711	0	0	0	0	0	0	0
11:50:28	-87,463	1836,622	5,156	4,931	8,854	3,47	4,033	21	952,565	24,414	1836,622	0	200,371	200,371	99,711	0	0	0	0	0	0	0
11:50:28	-45,837	1836,163	5,107	4,931	8,854	3,465	4,022	21	952,565	24,414	1836,163	0	200,371	200,371	99,711	0	0	0	0	0	0	0
11:50:28	0	1836,163	5,107	4,931	8,854	3,465	4,011	21	952,565	24,414	1836,163	0	200,371	200,371	99,711	0	0	0	0	0	0	0
11:50:28	-39,526	1835,768	5,156	4,931	8,849	3,461	4	21	952,565	24,414	1835,768	0	200,371	200,371	99,711	0	0	0	0	0	0	0
11:50:28	0	1835,768	5,156	4,931	8,849	3,461	3,99	21	952,565	24,414	1835,768	0	200,371	200,371	99,711	0	0	0	0	0	0	0
11:50:28	4,174	1835,81	5,253	4,931	8,844	3,461	3,979	21	952,565	24,414	1835,768	0	200,371	200,371	99,711	0	0	0	0	0	0	0
11:50:28	0	1835,81	5,253	4,98	8,844	3,461	3,969	21	952,565	24,414	1835,768	0	200,371	200,371	99,711	0	0	0	0	0	0	0
11:50:28	0	1835,81	5,253	4,98	8,844	3,461	3,959	21	952,565	24,414	1835,768	0	200,371	200,371	99,711	0	0	0	0	0	0	0
11:50:28	-169,677	1834,113	5,156	4,98	8,839	3,444	3,949	21	952,565	24,414	1834,113	0	200,371	200,371	99,711	0	0	0	0	0	0	0
11:50:28	0	1834,113	5,156	4,98	8,839	3,444	3,939	21	952,565	24,414	1834,113	0	200,371	200,371	99,711	0	0	0	0	0	0	0
11:50:29	87,438	1834,987	5,253	4,98	8,839	3,453	3,93	21	952,565	24,414	1834,114	0	200,371	200,371	99,711	0	0	0	0	0	0	0
11:50:29	-85,546	1834,132	5,253	4,931	8,835	3,444	3,92	21	952,565	24,414	1834,114	0	200,371	200,371	99,711	0	0	0	0	0	0	0
11:50:29	-131,14	1832,82	5,107	4,931	8,835	3,431	3,911	21	952,565	24,414	1832,82	0	200,371	200,371	99,711	0	0	0	0	0	0	0
11:50:29	-43,713	1832,383	5,058	4,882	8,835	3,426	3,901	21	952,565	24,414	1832,383	0	200,371	200,371	99,711	0	0	0	0	0	0	0
11:50:29	0	1832,383	5,058	4,882	8,835	3,426	3,892	21	952,565	24,414	1832,383	0	200,371	200,371	99,711	0	0	0	0	0	0	0
11:50:29	-83,251	1831,551	5,058	4,882	8,83	3,418	3,883	21	952,565	24,414	1831,551	0	200,371	200,371	99,711	0	0	0	0	0	0	0
11:50:29	-87,39	1830,677	4,961	4,882	8,83	3,409	3,873	21	952,565	24,414	1830,677	0	200,371	200,371	99,711	0	0	0	0	0	0	0
11:50:29	-86,413	1829,813	4,961	4,931	8,825	3,4	3,864	21	952,565	24,414	1829,813	0	200,371	200,371	99,711	0	0	0	0	0	0	0
11:50:29	131,091	1831,124	5,107	4,931	8,825	3,413	3,855	21	952,565	24,414	1829,814	0	200,371	200,371	99,711	0	0	0	0	0	0	0
11:50:29	-213,305	1828,991	4,961	4,931	8,82	3,391	3,846	21	952,565	24,414	1828,991	0	200,371	200,371	99,711	0	0	0	0	0	0	0
11:50:29	87,377	1829,864	5,058	4,882	8,82	3,4	3,837	21	952,565	24,414	1828,991	0	200,371	200,371	99,711	0	0	0	0	0	0	0
11:50:29	-168,542	1828,179	4,961	4,931	8,815	3,383	3,828	21	952,565	24,414	1828,179	0	200,371	200,371	99,711	0	0	0	0	0	0	0
11:50:29	0	1828,179	4,961	4,931	8,815	3,383	3,82	21	952,565	24,414	1828,179	0	200,371	200,371	99,711	0	0	0	0	0	0	0
11:50:29	-4,187	1828,137	4,961	4,882	8,815	3,382	3,811	21	952,565	24,414	1828,137	0	200,371	200,371	99,711	0	0	0	0	0	0	0
11:50:29	-81,152	1827,325	4,961	4,882	8,811	3,374	3,803	21	952,565	24,414	1827,325	0	200,371	200,371	99,711	0	0	0	0	0	0	0
11:50:29	7,25	1827,398	5,058	4,931	8,806	3,375	3,794	21	952,565	24,414	1827,326	0	200,371	200,371	99,711	0	0	0	0	0	0	0
11:50:29	-91,552	1826,482	4,961	4,931	8,806	3,365	3,786	21	952,565	24,414	1826,482	0	200,371	200,371	99,711	0	0	0	0	0	0	0
11:50:29	-81,164	1825,671	4,961	4,931	8,801	3,357	3,777	21	952,565	24,414	1825,671	0	200,371	200,371	99,711	0	0	0	0	0	0	0
11:50:29	0	1825,671	4,961	4,98	8,801	3,357	3,769	21	952,565	24,414	1825,671	0	200,371	200,371	99,711	0	0	0	0	0	0	0
11:50:29	-43,664	1825,234	4,912	4,882	8,801	3,352	3,761	21	952,565	24,414	1825,234	0	200,371	200,371	99,711	0	0	0	0	0	0	0
11:50:29	-87,329	1824,361	4,814	4,785	8,801	3,343	3,753	21	952,565	24,414	1824,361	0	200,371	200,371	99,711	0	0	0	0	0	0	0
11:50:29	-80,078	1823,56	4,814	4,785	8,797	3,335	3,745	20,9	952,565	24,414	1823,56	0	200,371	200,371	99,711	0	0	0	0	0	0	0
11:50:29	81,884	1824,379	4,912	4,882	8,796	3,344	3,737	20,9	952,565	24,414	1823,561	0	200,371	200,371	99,711	0	0	0	0	0	0	0
11:50:29	-35,217	1824,027	4,961	4,931	8,792	3,34	3,729	20,9	952,565	24,414	1823,561	0	200,371	200,371	99,711	0	0	0	0	0	0	0
11:50:29	0	1824,027	4,961	4,931	8,792	3,34	3,721	20,9	952,565	24,414	1823,562	0	200,371	200,371	99,711	0	0	0	0	0	0	0
11:50:29	0	1824,027	4,961	4,931	8,792	3,34	3,714	20,9	952,565	24,414	1823,562	0	200,371	200,371	99,711	0	0	0	0	0	0	0
11:50:29	-43,664	1823,59	4,912	4,882	8,792	3,335	3,706	20,9	952,565	24,414	1823,562	0	200,371	200,371	99,711	0	0	0	0	0	0	0
11:50:29	0	1823,59	4,912	4,882	8,792	3,335	3,699	20,9	952,565	24,414	1823,562	0	200,371	200,371	99,711	0	0	0	0	0	0	0
11:50:29	-6,469	1823,525	4,912	4,882	8,791	3,335	3,692	20,9	952,565	24,414	1823,525	0	200,371	200,371	99,711	0	0	0	0	0	0	0
11:50:29	6,469	1823,59	4,912	4,785	8,792	3,335	3,685	20,9	952,565	24,414	1823,526	0	200,371	200,371	99,711	0	0	0	0	0	0	0
11:50:29	-93,774	1822,652	4,814	4,785	8,791	3,326	3,678	20,9	952,565	24,414	1822,652	0	200,371	200,371	99,711	0	0	0	0	0	0	0
11:50:29	0	1822,652	4,814	4,736	8,791	3,326	3,671	20,9	952,565	24,414	1822,652	0	199,614	199,614	99,707	0	0	0	0	0	0	0
11:50:29	87,304	1823,525	4,912	4,785	8,791	3,335	3,664	20,9	952,565	24,414	1822,653	0	199,614	199,614	99,707	0	0	0	0	0	0	0
11:50:29	50,134	1824,027	4,961	4,785	8,792	3,34	3,658	20,9	952,565	24,414	1822,654	0	199,614	199,614	99,707	0	0	0	0	0	0	0
11:50:29	-6,469	1823,962	4,961	4,736	8,791	3,339	3,652	20,9	952,565	24,414	1822,656	0	199,614	199,614	99,707	0	0	0	0	0	0	0
11:50:29	0	1823,962	4,961	4,785	8,791	3,339	3,646	20,9	952,565	24,414	1822,657	0	199,614	199,614	99,707	0	0	0	0	0	0	0
11:50:29	0	1823,962	4,961	4,785	8,791	3,339	3,64	20,9	952,565	24,414	1822,658	0	199,614	199,614	99,707	0	0	0	0	0	0	0
11:50:29	0	1823,962	4,961	4,882	8,791	3,339	3,634	20,9	952,565	24,414	1822,66	0	199,614	199,614	99,707	0	0	0	0	0	0	0
11:50:29	6,469	1824,027	4,961	4,785	8,792	3,34	3,628	20,9	952,565	24,414	1822,661	0	199,614	199,614	99,707	0	0	0	0	0	0	0
11:50:29	0	1824,027	4,961	4,931	8,792	3,34	3,622	20,9	952,565	24,414	1822,663	0	199,614	199,614	99,707	0	0	0	0	0	0	0
11:50:29	0	1824,027	4,961	4,882	8,792	3,34	3,617	20,9	952,565	24,414	1822,664	0	199,614	199,614	99,707	0	0	0	0	0	0	0
11:50:29	-6,469	1823,962	4,961	4,785	8,791	3,339	3,611	20,9	952,565	24,414	1822,665	0	199,614	199,614	99,707	0	0	0	0	0	0	0
11:50:29	93,798	1824,9	5,058	4,882	8,792	3,349	3,606	20,9	952,565	24,414	1822,667	0	199,614	199,614	99,707	0	0	0	0	0	0	0
11:50:29	-87,329	1824,027	4,961	4,882	8,792	3,34	3,601	20,9	952,565	24,414	1822,669	0	199,614	199,614	99,707	0	0	0	0	0	0	0
11:50:29	87,329	1824,9	5,058	4,882	8,792	3,349	3,596	20,9	952,565	24,414	1822,671	0	199,614	199,614	99,707	0	0	0	0	0	0	0
11:50:29	43,664	1825,337	5,107	4,882	8,792	3,353	3,591	20,9	952,565	24,414	1822,674	0	199,614	199,614	99,707	0	0	0	0	0	0	0
11:50:29	-130,993	1824,027	4,961	4,882	8,792	3,34	3,586	20,9	952,565	24,414	1822,675	0	199,614	199,614	99,707	0	0	0	0	0	0	0
11:50:29	0	1824,027	4,961	4,882	8,792	3,34	3,582	20,9	952,565	24,414	1822,676	0	199,614	199,614	99,707	0	0	0	0	0	0	0
11:50:29	0	1824,027	4,961	4,882	8,792	3,34	3,577	20,9	952,565	24,414	1822,678	0	199,614	199,614	99,707	0	0	0	0	0	0	0
11:50:29	0	1824,027	4,961	4,785	8,792	3,34	3,572	20,9	952,565	24,414	1822,679	0	199,614	199,614	99,707	0	0	0	0	0	0	0
11:50:29	0	1824,027	4,961	4,785	8,792	3,34	3,568	20,9	952,565	24,414	1822,68	0	199,614	199,614	99,707	0	0	0	0	0	0	0
11:50:29	0	1824,027	4,961	4,785	8,792	3,34	3,563	20,9	952,565	24,414	1822,681	0	199,614	199,614	99,707	0	0	0	0	0	0	0
11:50:29	0	1824,027	4,961	4,785	8,792	3,34	3,559	20,9	952,565	24,414	1822,683	0	199,614	199,614	99,707	0	0	0	0	0	0	0
11:50:29	0	1824,027	4,961	4,785	8,792	3,34	3,555	20,9	952,565	24,414	1822,684	0	199,614	199,614	99,707	0	0	0	0	0	0	0
11:50:29	0	1824,027	4,961	4,882	8,792	3,34	3,55	20,9	952,565	24,414	1822,685	0	199,614	199,614	99,707	0	0	0	0	0	0	0
11:50:29	0	1824,027	4,961	4,785	8,792	3,34	3,546	20,9	952,565	24,414	1822,687	0	199,614	199,614	99,707	0	0	0	0	0	0	0
11:50:29	0	1824,027	4,961	4,785	8,792	3,34	3,542	20,9	952,565	24,414	1822,688	0	199,614	199,614	99,707	0	0	0	0	0	0	0
11:50:29	0	1824,027	4,961	4,785	8,792	3,34	3,538	20,9	952,565	24,414	1822,689	0	199,614	199,614	99,707	0	0	0	0	0	0	0
11:50:29	0	1824,027	4,961	4,882	8,792	3,34	3,534	20,9	952,565	24,414	1822,691	0	199,614	199,614	99,707	0	0	0	0	0	0	0
11:50:29	0	1824,027	4,961	4,785	8,792	3,34	3,53	20,9	952,565	24,414	1822,692	0	199,614	199,614	99,707	0	0	0	0	0	0	0
11:50:29	0	1824,027	4,961	4,785	8,792	3,34	3,527	20,9	952,565	24,414	1822,693	0	199,614	199,614	99,707	0	0	0	0	0	0	0
11:50:29	87,329	1824,9	5,058	4,785	8,792	3,349	3,523	20,9	952,565	24,414	1822,695	0	199,614	199,614	99,707	0	0	0	0	0	0	0
11:50:29	-87,329	1824,027	4,961	4,882	8,792	3,34	3,52	20,9	952,565	24,414	1822,697	0	199,614	199,614	99,707	0	0	0	0	0	0	0
11:50:29	0	1824,027	4,961	4,882	8,792	3,34	3,516	20,9	952,565	24,414	1822,698	0	199,614	199,614	99,707	0	0	0	0	0	0	0
11:50:29	-43,664	1823,59	4,912	4,736	8,792	3,335	3,513	20,9	952,565	24,414	1822,699	0	199,614	199,614	99,707	0	0	0	0	0	0	0
11:50:29	-8,422	1823,506	4,814	4,736	8,796	3,335	3,509	20,9	952,565	24,414	1822,7	0	199,614	199,614	99,707	0	0	0	0	0	0	0
11:50:29	130,969	1824,816	4,961	4,785	8,796	3,348	3,506	20,9	952,565	24,414	1822,702	0	199,614	199,614	99,707	0	0	0	0	0	0	0
11:50:29	8,447	1824,9	5,058	4,931	8,792	3,349	3,503	20,9	952,565	24,414	1822,704	0	199,614	199,614	99,707	0	0	0	0	0	0	0
11:50:29	43,664	1825,337	5,107	4,931	8,792	3,353	3,5	20,9	952,565	24,414	1822,707	0	199,614	199,614	99,707	0	0	0	0	0	0	0
11:50:29	0	1825,337	5,107	4,931	8,792	3,353	3,497	20,9	952,565	24,414	1822,71	0	199,614	199,614	99,707	0	0	0	0	0	0	0
11:50:29	43,664	1825,773	5,156	4,98	8,792	3,358	3,494	20,9	952,565	24,414	1822,713	0	199,614	199,614	99,707	0	0	0	0	0	0	0
11:50:29	-43,664	1825,337	5,107	4,931	8,792	3,353	3,492	20,9	952,565	24,414	1822,715	0	199,614	199,614	99,707	0	0	0	0	0	0	0
11:50:29	-43,664	1824,9	5,058	4,931	8,792	3,349	3,489	20,9	952,565	24,414	1822,717	0	199,614	199,614	99,707	0	0	0	0	0	0	0
11:50:29	0	1824,9	5,058	4,882	8,792	3,349	3,486	20,9	952,565	24,414	1822,719	0	199,614	199,614	99,707	0	0	0	0	0	0	0
11:50:29	-87,329	1824,027	4,961	4,882	8,792	3,34	3,483	20,9	952,565	24,414	1822,721	0	199,614	199,614	99,707	0	0	0	0	0	0	0
11:50:29	0	1824,027	4,961	4,785	8,792	3,34	3,48	20,9	952,565	24,414	1822,722	0	199,614	199,614	99,707	0	0	0	0	0	0	0
11:50:29	0	1824,027	4,961	4,882	8,792	3,34	3,478	20,9	952,565	24,414	1822,723	0	199,614	199,614	99,707	0	0	0	0	0	0	0
11:50:29	87,329	1824,9	5,058	4,882	8,792	3,349	3,475	20,9	952,565	24,414	1822,725	0	199,614	199,614	99,707	0	0	0	0	0	0	0
11:50:29	-87,329	1824,027	4,961	4,882	8,792	3,34	3,472	20,9	952,565	24,414	1822,727	0	199,614	199,614	99,707	0	0	0	0	0	0	0
11:50:29	-43,664	1823,59	4,912	4,785	8,792	3,335	3,47	20,9	952,565	24,414	1822,728	0	199,614	199,614	99,707	0	0	0	0	0	0	0
11:50:29	43,664	1824,027	4,961	4,785	8,792	3,34	3,467	20,9	952,565	24,414	1822,729	0	199,614	199,614	99,707	0	0	0	0	0	0	0
11:50:29	0	1824,027	4,961	4,785	8,792	3,34	3,465	20,9	952,565	24,414	1822,73	0	199,614	199,614	99,707	0	0	0	0	0	0	0
11:50:29	-6,469	1823,962	4,961	4,785	8,791	3,339	3,462	20,9	952,565	24,414	1822,731	0	199,614	199,614	99,707	0	0	0	0	0	0	0
11:50:29	0	1823,962	4,961	4,882	8,791	3,339	3,46	20,9	952,565	24,414	1822,733	0	199,614	199,614	99,707	0	0	0	0	0	0	0
11:50:29	0	1823,962	4,961	4,931	8,791	3,339	3,457	20,9	952,565	24,414	1822,734	0	199,614	199,614	99,707	0	0	0	0	0	0	0
11:50:29	93,798	1824,9	5,058	4,931	8,792	3,349	3,455	20,9	952,565	24,414	1822,736	0	199,614	199,614	99,707	0	0	0	0	0	0	0
11:50:29	0	1824,9	5,058	4,931	8,792	3,349	3,453	20,9	952,565	24,414	1822,738	0	199,614	199,614	99,707	0	0	0	0	0	0	0
11:50:29	-87,329	1824,027	4,961	4,931	8,792	3,34	3,451	20,9	952,565	24,414	1822,74	0	199,614	199,614	99,707	0	0	0	0	0	0	0
11:50:29	0	1824,027	4,961	4,882	8,792	3,34	3,449	20,9	952,565	24,414	1822,741	0	199,614	199,614	99,707	0	0	0	0	0	0	0
11:50:29	-43,664	1823,59	4,912	4,882	8,792	3,335	3,447	20,9	952,565	24,414	1822,742	0	199,614	199,614	99,707	0	0	0	0	0	0	0
11:50:29	43,664	1824,027	4,961	4,882	8,792	3,34	3,445	20,9	952,565	24,414	1822,743	0	199,614	199,614	99,707	0	0	0	0	0	0	0
11:50:29	87,329	1824,9	5,058	4,98	8,792	3,349	3,443	20,9	952,565	24,414	1822,745	0	199,614	199,614	99,707	0	0	0	0	0	0	0
11:50:29	-87,329	1824,027	4,961	4,931	8,792	3,34	3,441	20,9	952,565	24,414	1822,746	0	199,614	199,614	99,707	0	0	0	0	0	0	0
11:50:29	0	1824,027	4,961	4,882	8,792	3,34	3,439	20,9	952,565	24,414	1822,748	0	199,614	199,614	99,707	0	0	0	0	0	0	0
11:50:29	0	1824,027	4,961	4,882	8,792	3,34	3,437	20,9	952,565	24,414	1822,749	0	199,614	199,614	99,707	0	0	0	0	0	0	0
11:50:29	0	1824,027	4,961	4,931	8,792	3,34	3,435	20,9	952,565	24,414	1822,75	0	199,614	199,614	99,707	0	0	0	0	0	0	0
11:50:29	0	1824,027	4,961	4,931	8,792	3,34	3,433	20,9	952,565	24,414	1822,751	0	199,614	199,614	99,707	0	0	0	0	0	0	0
11:50:29	0	1824,027	4,961	4,931	8,792	3,34	3,431	20,9	952,565	24,414	1822,753	0	199,614	199,614	99,707	0	0	0	0	0	0	0
11:50:29	0	1824,027	4,961	4,931	8,792	3,34	3,429	20,9	952,565	24,414	1822,754	0	199,614	199,614	99,707	0	0	0	0	0	0	0
11:50:29	-6,469	1823,962	4,961	4,882	8,791	3,339	3,428	20,9	952,565	24,414	1822,755	0	199,614	199,614	99,707	0	0	0	0	0	0	0
11:50:29	6,469	1824,027	4,961	4,882	8,792	3,34	3,426	20,9	952,565	24,414	1822,756	0	199,614	199,614	99,707	0	0	0	0	0	0	0
11:50:30	0	1824,027	4,961	4,785	8,792	3,34	3,424	20,9	952,565	24,414	1822,758	0	199,614	199,614	99,707	0	0	0	0	0	0	0
11:50:30	0	1824,027	4,961	4,882	8,792	3,34	3,423	20,9	952,565	24,414	1822,759	0	199,614	199,614	99,707	0	0	0	0	0	0	0
11:50:30	-43,664	1823,59	4,912	4,882	8,792	3,335	3,421	20,9	952,565	24,414	1822,76	0	199,614	199,614	99,707	0	0	0	0	0	0	0
11:50:30	43,664	1824,027	4,961	4,882	8,792	3,34	3,419	20,9	952,565	24,414	1822,761	0	199,614	199,614	99,707	0	0	0	0	0	0	0
11:50:30	-43,664	1823,59	4,912	4,785	8,792	3,335	3,418	20,9	952,565	24,414	1822,762	0	199,614	199,614	99,707	0	0	0	0	0	0	0
11:50:30	43,664	1824,027	4,961	4,882	8,792	3,34	3,416	20,9	952,565	24,414	1822,763	0	199,614	199,614	99,707	0	0	0	0	0	0	0
11:50:30	0	1824,027	4,961	4,785	8,792	3,34	3,415	20,9	952,565	24,414	1822,764	0	199,614	199,614	99,707	0	0	0	0	0	0	0
11:50:30	-43,664	1823,59	4,912	4,785	8,792	3,335	3,413	20,9	952,565	24,414	1822,765	0	199,614	199,614	99,707	0	0	0	0	0	0	0
11:50:30	0	1823,59	4,912	4,785	8,792	3,335	3,412	20,9	952,565	24,414	1822,766	0	199,614	199,614	99,707	0	0	0	0	0	0	0
11:50:30	43,664	1824,027	4,961	4,882	8,792	3,34	3,41	20,9	952,565	24,414	1822,767	0	199,614	199,614	99,707	0	0	0	0	0	0	0
11:50:30	0	1824,027	4,961	4,882	8,792	3,34	3,409	20,9	952,565	24,414	1822,768	0	199,614	199,614	99,707	0	0	0	0	0	0	0
11:50:30	-43,664	1823,59	4,912	4,785	8,792	3,335	3,407	20,9	952,565	24,414	1822,769	0	199,614	199,614	99,707	0	0	0	0	0	0	0
11:50:30	37,194	1823,962	4,961	4,785	8,791	3,339	3,406	20,9	952,565	24,414	1822,771	0	199,614	199,614	99,707	0	0	0	0	0	0	0
11:50:30	0	1823,962	4,961	4,931	8,791	3,339	3,405	20,9	952,565	24,414	1822,772	0	199,614	199,614	99,707	0	0	0	0	0	0	0
11:50:30	0	1823,962	4,961	4,931	8,791	3,339	3,403	20,9	952,565	24,414	1822,773	0	199,614	199,614	99,707	0	0	0	0	0	0	0
11:50:30	6,469	1824,027	4,961	4,882	8,792	3,34	3,402	20,9	952,565	24,414	1822,774	0	199,614	199,614	99,707	0	0	0	0	0	0	0
11:50:30	-50,134	1823,525	4,912	4,785	8,791	3,335	3,401	20,9	952,565	24,414	1822,775	0	199,614	199,614	99,707	0	0	0	0	0	0	0
11:50:30	43,664	1823,962	4,961	4,882	8,791	3,339	3,4	20,9	952,565	24,414	1822,776	0	199,614	199,614	99,707	0	0	0	0	0	0	0
11:50:30	6,469	1824,027	4,961	4,785	8,792	3,34	3,398	20,9	952,565	24,414	1822,778	0	199,614	199,614	99,707	0	0	0	0	0	0	0
11:50:30	-6,469	1823,962	4,961	4,931	8,791	3,339	3,397	20,9	952,565	24,414	1822,779	0	199,614	199,614	99,707	0	0	0	0	0	0	0
11:50:30	-43,664	1823,525	4,912	4,785	8,791	3,335	3,396	20,9	952,565	24,414	1822,779	0	199,614	199,614	99,707	0	0	0	0	0	0	0
11:50:30	6,469	1823,59	4,912	4,882	8,792	3,335	3,395	20,9	952,565	24,414	1822,78	0	199,614	199,614	99,707	0	0	0	0	0	0	0
11:50:30	43,664	1824,027	4,961	4,931	8,792	3,34	3,394	20,9	952,565	24,414	1822,782	0	199,614	199,614	99,707	0	0	0	0	0	0	0
11:50:30	0	1824,027	4,961	4,882	8,792	3,34	3,393	20,9	952,565	24,414	1822,783	0	199,614	199,614	99,707	0	0	0	0	0	0	0
11:50:30	-50,134	1823,525	4,912	4,882	8,791	3,335	3,392	20,9	952,565	24,414	1822,783	0	199,614	199,614	99,707	0	0	0	0	0	0	0
11:50:30	43,664	1823,962	4,961	4,931	8,791	3,339	3,391	20,9	952,565	24,414	1822,785	0	199,614	199,614	99,707	0	0	0	0	0	0	0
11:50:30	6,469	1824,027	4,961	4,931	8,792	3,34	3,39	20,9	952,565	24,414	1822,786	0	199,614	199,614	99,707	0	0	0	0	0	0	0
11:50:30	-43,664	1823,59	4,912	4,931	8,792	3,335	3,389	20,9	952,565	24,414	1822,787	0	199,614	199,614	99,707	0	0	0	0	0	0	0
11:50:30	43,664	1824,027	4,961	4,931	8,792	3,34	3,388	20,9	952,565	24,414	1822,788	0	199,614	199,614	99,707	0	0	0	0	0	0	0
11:50:30	-6,469	1823,962	4,961	4,931	8,791	3,339	3,387	20,9	952,565	24,414	1822,789	0	199,614	199,614	99,707	0	0	0	0	0	0	0
11:50:30	-37,194	1823,59	4,912	4,785	8,792	3,335	3,386	20,9	952,565	24,414	1822,79	0	199,463	199,463	99,707	0	0	0	0	0	0	0
11:50:30	43,664	1824,027	4,961	4,882	8,792	3,34	3,385	20,9	952,565	24,414	1822,791	0	199,463	199,463	99,707	0	0	0	0	0	0	0
11:50:30	-6,469	1823,962	4,961	4,882	8,791	3,339	3,384	20,9	952,565	24,414	1822,793	0	199,463	199,463	99,707	0	0	0	0	0	0	0
11:50:30	-43,664	1823,525	4,912	4,785	8,791	3,335	3,383	20,9	952,565	24,414	1822,793	0	199,463	199,463	99,707	0	0	0	0	0	0	0
11:50:30	50,134	1824,027	4,961	4,931	8,792	3,34	3,382	20,9	952,565	24,414	1822,794	0	199,463	199,463	99,707	0	0	0	0	0	0	0
11:50:30	-6,469	1823,962	4,961	4,882	8,791	3,339	3,381	20,9	952,565	24,414	1822,796	0	199,463	199,463	99,707	0	0	0	0	0	0	0
11:50:30	6,469	1824,027	4,961	4,882	8,792	3,34	3,38	20,9	952,565	24,414	1822,797	0	199,463	199,463	99,707	0	0	0	0	0	0	0
11:50:30	-6,469	1823,962	4,961	4,882	8,791	3,339	3,38	20,9	952,565	24,414	1822,798	0	199,463	199,463	99,707	0	0	0	0	0	0	0
11:50:30	6,469	1824,027	4,961	4,882	8,792	3,34	3,379	20,9	952,565	24,414	1822,799	0	199,463	199,463	99,707	0	0	0	0	0	0	0
11:50:30	0	1824,027	4,961	4,931	8,792	3,34	3,378	20,9	952,565	24,414	1822,8	0	199,463	199,463	99,707	0	0	0	0	0	0	0
11:50:30	-6,469	1823,962	4,961	4,882	8,791	3,339	3,377	20,9	952,565	24,414	1822,802	0	199,463	199,463	99,707	0	0	0	0	0	0	0
11:50:30	6,469	1824,027	4,961	4,931	8,792	3,34	3,377	20,9	952,565	24,414	1822,803	0	199,463	199,463	99,707	0	0	0	0	0	0	0
11:50:30	-6,469	1823,962	4,961	4,882	8,791	3,339	3,376	20,9	952,565	24,414	1822,804	0	199,463	199,463	99,707	0	0	0	0	0	0	0
11:50:30	0	1823,962	4,961	4,882	8,791	3,339	3,375	20,9	952,565	24,414	1822,805	0	199,463	199,463	99,707	0	0	0	0	0	0	0
11:50:30	-37,194	1823,59	4,912	4,882	8,792	3,335	3,374	20,9	952,565	24,414	1822,806	0	199,463	199,463	99,707	0	0	0	0	0	0	0
11:50:30	37,194	1823,962	4,961	4,882	8,791	3,339	3,374	20,9	952,565	24,414	1822,807	0	199,463	199,463	99,707	0	0	0	0	0	0	0
11:50:30	6,469	1824,027	4,961	4,882	8,792	3,34	3,373	20,9	952,565	24,414	1822,808	0	199,463	199,463	99,707	0	0	0	0	0	0	0
11:50:30	-6,469	1823,962	4,961	4,931	8,791	3,339	3,372	20,9	952,565	24,414	1822,81	0	199,463	199,463	99,707	0	0	0	0	0	0	0
11:50:30	-43,664	1823,525	4,912	4,882	8,791	3,335	3,372	20,9	952,565	24,414	1822,81	0	199,463	199,463	99,707	0	0	0	0	0	0	0
11:50:30	43,664	1823,962	4,961	4,882	8,791	3,339	3,371	20,9	952,565	24,414	1822,812	0	199,463	199,463	99,707	0	0	0	0	0	0	0
11:50:30	-37,194	1823,59	4,912	4,882	8,792	3,335	3,37	20,9	952,565	24,414	1822,812	0	199,463	199,463	99,707	0	0	0	0	0	0	0
11:50:30	-8,422	1823,506	4,814	4,785	8,796	3,335	3,37	20,9	952,565	24,414	1822,813	0	199,463	199,463	99,707	0	0	0	0	0	0	0
11:50:30	87,304	1824,379	4,912	4,882	8,796	3,344	3,369	20,9	952,565	24,414	1822,815	0	199,463	199,463	99,707	0	0	0	0	0	0	0
11:50:30	95,776	1825,337	5,107	4,98	8,792	3,353	3,369	20,9	952,565	24,414	1822,817	0	199,463	199,463	99,707	0	0	0	0	0	0	0
11:50:30	-42,932	1824,907	5,156	5,078	8,787	3,349	3,368	20,9	952,565	24,414	1822,819	0	199,463	199,463	99,707	0	0	0	0	0	0	0
11:50:30	36,462	1825,272	5,107	5,078	8,791	3,353	3,368	20,9	952,565	24,414	1822,821	0	199,463	199,463	99,707	0	0	0	0	0	0	0
11:50:30	-130,993	1823,962	4,961	4,931	8,791	3,339	3,368	20,9	952,565	24,414	1822,823	0	199,463	199,463	99,707	0	0	0	0	0	0	0
11:50:30	0	1823,962	4,961	4,931	8,791	3,339	3,367	20,9	952,565	24,414	1822,824	0	199,463	199,463	99,707	0	0	0	0	0	0	0
11:50:30	0	1823,962	4,961	4,882	8,791	3,339	3,366	20,9	952,565	24,414	1822,825	0	199,463	199,463	99,707	0	0	0	0	0	0	0
11:50:30	6,469	1824,027	4,961	4,882	8,792	3,34	3,366	20,9	952,565	24,414	1822,826	0	199,463	199,463	99,707	0	0	0	0	0	0	0
11:50:30	-43,664	1823,59	4,912	4,785	8,792	3,335	3,365	20,9	952,565	24,414	1822,827	0	199,463	199,463	99,707	0	0	0	0	0	0	0
11:50:30	-6,469	1823,525	4,912	4,882	8,791	3,335	3,365	20,9	952,565	24,414	1822,828	0	199,463	199,463	99,707	0	0	0	0	0	0	0
11:50:30	0	1823,525	4,912	4,736	8,791	3,335	3,364	20,9	952,565	24,414	1822,828	0	199,463	199,463	99,707	0	0	0	0	0	0	0
11:50:30	-36,45	1823,161	4,961	4,882	8,787	3,331	3,363	20,9	952,565	24,414	1822,829	0	199,463	199,463	99,707	0	0	0	0	0	0	0
11:50:30	0	1823,161	4,961	4,931	8,787	3,331	3,363	20,9	952,565	24,414	1822,829	0	199,463	199,463	99,707	0	0	0	0	0	0	0
11:50:30	-43,652	1822,724	4,912	4,882	8,787	3,327	3,362	20,9	952,565	24,414	1822,724	0	199,463	199,463	99,707	0	0	0	0	0	0	0
11:50:30	0	1822,724	4,912	4,785	8,787	3,327	3,361	20,9	952,565	24,414	1822,724	0	199,463	199,463	99,707	0	0	0	0	0	0	0
11:50:30	0	1822,724	4,912	4,882	8,787	3,327	3,361	20,9	952,565	24,414	1822,724	0	199,463	199,463	99,707	0	0	0	0	0	0	0
11:50:30	43,652	1823,161	4,961	4,785	8,787	3,331	3,36	20,9	952,565	24,414	1822,725	0	199,463	199,463	99,707	0	0	0	0	0	0	0
11:50:30	0	1823,161	4,961	4,785	8,787	3,331	3,36	20,9	952,565	24,414	1822,725	0	199,463	199,463	99,707	0	0	0	0	0	0	0
11:50:30	0	1823,161	4,961	4,785	8,787	3,331	3,359	20,9	952,565	24,414	1822,726	0	199,463	199,463	99,707	0	0	0	0	0	0	0
11:50:30	0	1823,161	4,961	4,736	8,787	3,331	3,358	20,9	952,565	24,414	1822,726	0	199,463	199,463	99,707	0	0	0	0	0	0	0
11:50:30	0	1823,161	4,961	4,736	8,787	3,331	3,358	20,9	952,565	24,414	1822,726	0	199,463	199,463	99,707	0	0	0	0	0	0	0
11:50:30	0	1823,161	4,961	4,785	8,787	3,331	3,357	20,9	952,565	24,414	1822,727	0	199,463	199,463	99,707	0	0	0	0	0	0	0
11:50:30	0	1823,161	4,961	4,785	8,787	3,331	3,357	20,9	952,565	24,414	1822,727	0	199,463	199,463	99,707	0	0	0	0	0	0	0
11:50:30	0	1823,161	4,961	4,882	8,787	3,331	3,356	20,9	952,565	24,414	1822,728	0	199,463	199,463	99,707	0	0	0	0	0	0	0
11:50:30	0	1823,161	4,961	4,785	8,787	3,331	3,356	20,9	952,565	24,414	1822,728	0	199,463	199,463	99,707	0	0	0	0	0	0	0
11:50:30	87,316	1824,034	5,058	4,785	8,787	3,34	3,356	20,9	952,565	24,414	1822,729	0	199,463	199,463	99,707	0	0	0	0	0	0	0
11:50:30	-87,316	1823,161	4,961	4,931	8,787	3,331	3,355	20,9	952,565	24,414	1822,73	0	199,463	199,463	99,707	0	0	0	0	0	0	0
11:50:30	-43,652	1822,724	4,912	4,882	8,787	3,327	3,355	20,9	952,565	24,414	1822,724	0	199,463	199,463	99,707	0	0	0	0	0	0	0
11:50:30	43,652	1823,161	4,961	4,931	8,787	3,331	3,354	20,9	952,565	24,414	1822,725	0	199,463	199,463	99,707	0	0	0	0	0	0	0
11:50:30	0	1823,161	4,961	4,882	8,787	3,331	3,354	20,9	952,565	24,414	1822,725	0	199,463	199,463	99,707	0	0	0	0	0	0	0
11:50:30	130,981	1824,471	5,107	4,931	8,787	3,345	3,353	20,9	952,565	24,414	1822,727	0	199,463	199,463	99,707	0	0	0	0	0	0	0
11:50:30	-130,981	1823,161	4,961	4,882	8,787	3,331	3,353	20,9	952,565	24,414	1822,727	0	199,463	199,463	99,707	0	0	0	0	0	0	0
11:50:30	0	1823,161	4,961	4,931	8,787	3,331	3,353	20,9	952,565	24,414	1822,728	0	199,463	199,463	99,707	0	0	0	0	0	0	0
11:50:30	80,114	1823,962	4,961	4,882	8,791	3,339	3,352	20,9	952,565	24,414	1822,729	0	199,463	199,463	99,707	0	0	0	0	0	0	0
11:50:30	0	1823,962	4,961	4,882	8,791	3,339	3,352	20,9	952,565	24,414	1822,73	0	199,463	199,463	99,707	0	0	0	0	0	0	0
11:50:30	-43,664	1823,525	4,912	4,882	8,791	3,335	3,352	20,9	952,565	24,414	1822,731	0	199,463	199,463	99,707	0	0	0	0	0	0	0
11:50:30	-36,45	1823,161	4,961	4,882	8,787	3,331	3,351	20,9	952,565	24,414	1822,731	0	199,463	199,463	99,707	0	0	0	0	0	0	0
11:50:30	87,316	1824,034	5,058	4,882	8,787	3,34	3,351	20,9	952,565	24,414	1822,733	0	199,463	199,463	99,707	0	0	0	0	0	0	0
11:50:30	-87,316	1823,161	4,961	4,882	8,787	3,331	3,351	20,9	952,565	24,414	1822,733	0	199,463	199,463	99,707	0	0	0	0	0	0	0
11:50:30	0	1823,161	4,961	4,785	8,787	3,331	3,35	20,9	952,565	24,414	1822,734	0	199,463	199,463	99,707	0	0	0	0	0	0	0
11:50:30	0	1823,161	4,961	4,882	8,787	3,331	3,35	20,9	952,565	24,414	1822,734	0	199,463	199,463	99,707	0	0	0	0	0	0	0
11:50:30	0	1823,161	4,961	4,882	8,787	3,331	3,35	20,9	952,565	24,414	1822,734	0	199,463	199,463	99,707	0	0	0	0	0	0	0
11:50:30	0	1823,161	4,961	4,882	8,787	3,331	3,349	20,9	952,565	24,414	1822,735	0	199,463	199,463	99,707	0	0	0	0	0	0	0
11:50:30	80,114	1823,962	4,961	4,882	8,791	3,339	3,349	20,9	952,565	24,414	1822,736	0	199,463	199,463	99,707	0	0	0	0	0	0	0
11:50:30	174,658	1825,709	5,156	4,98	8,791	3,357	3,349	20,9	952,565	24,414	1822,739	0	199,463	199,463	99,707	0	0	0	0	0	0	0
11:50:30	224,89	1827,958	5,4	5,322	8,792	3,381	3,35	20,9	952,565	24,414	1822,744	0	199,463	199,463	99,707	0	0	0	0	0	0	0
11:50:30	174,792	1829,705	5,595	5,615	8,792	3,399	3,351	20,9	952,565	24,414	1822,751	0	199,463	199,463	99,707	0	0	0	0	0	0	0
11:50:30	472,473	1834,43	6,035	6,152	8,796	3,447	3,353	20,9	952,565	24,414	1822,763	0	199,463	199,463	99,707	0	0	0	0	0	0	0
11:50:30	389,88	1838,329	6,279	6,543	8,806	3,487	3,355	20,9	952,565	24,414	1822,778	0	199,463	199,463	99,707	0	0	0	0	0	0	0
11:50:30	592,016	1844,249	6,572	7,031	8,825	3,548	3,359	20,9	952,565	24,414	1822,8	0	199,463	199,463	99,707	0	0	0	0	0	0	0
11:50:30	552,868	1849,778	6,718	7,324	8,849	3,605	3,364	20,9	952,565	24,414	1822,827	0	199,463	199,463	99,707	0	0	0	0	0	0	0
11:50:31	595,642	1855,734	6,914	7,666	8,873	3,667	3,37	20,9	952,565	24,414	1822,86	0	199,463	199,463	99,707	0	0	0	0	0	0	0
11:50:31	721,13	1862,946	7,06	7,91	8,906	3,741	3,377	20,9	952,565	24,414	1822,9	0	199,463	199,463	99,707	0	0	0	0	0	0	0
11:50:31	678,369	1869,729	7,06	7,91	8,945	3,811	3,386	20,9	952,565	24,414	1822,947	0	199,463	199,463	99,707	0	0	0	0	0	0	0
11:50:31	887,304	1878,602	7,207	8,398	8,988	3,903	3,396	20,9	952,565	24,414	1823,003	0	199,463	199,463	99,707	0	0	0	0	0	0	0
11:50:31	933,703	1887,939	7,402	8,74	9,031	3,999	3,408	20,9	952,565	24,414	1823,068	0	199,463	199,463	99,707	0	0	0	0	0	0	0
11:50:31	1027,722	1898,217	7,695	8,74	9,075	4,105	3,421	20,9	952,565	24,414	1823,143	0	199,463	199,463	99,707	0	0	0	0	0	0	0
11:50:31	927,185	1907,488	7,89	9,179	9,118	4,2	3,437	20,9	952,565	24,414	1823,227	0	199,463	199,463	99,707	0	0	0	0	0	0	0
11:50:31	925,256	1916,741	8,086	9,326	9,16	4,296	3,453	20,9	952,565	24,414	1823,321	0	199,463	199,463	99,707	0	0	0	0	0	0	0
11:50:31	1043,945	1927,18	8,33	9,814	9,207	4,403	3,472	20,9	952,565	24,414	1823,425	0	199,463	199,463	99,707	0	0	0	0	0	0	0
11:50:31	1191,186	1939,092	8,72	10,205	9,255	4,526	3,493	20,9	952,565	24,414	1823,54	0	199,463	199,463	99,707	0	0	0	0	0	0	0
11:50:31	1107,312	1950,165	8,964	10,351	9,305	4,64	3,515	20,9	952,565	24,414	1823,667	0	199,463	199,463	99,707	0	0	0	0	0	0	0
11:50:31	908,398	1959,249	9,013	10,547	9,355	4,734	3,539	20,9	952,565	24,414	1823,803	0	199,463	199,463	99,707	0	0	0	0	0	0	0
11:50:31	1349,499	1972,744	9,453	10,937	9,409	4,873	3,565	20,9	952,565	24,414	1823,951	0	199,463	199,463	99,707	0	0	0	0	0	0	0
11:50:31	978,332	1982,528	9,55	11,23	9,459	4,974	3,593	20,9	952,565	24,414	1824,11	0	199,463	199,463	99,707	0	0	0	0	0	0	0
11:50:31	1306,396	1995,592	9,941	11,425	9,513	5,109	3,623	20,9	952,565	24,414	1824,282	0	199,463	199,463	99,707	0	0	0	0	0	0	0
11:50:31	935,363	2004,945	9,99	11,767	9,564	5,205	3,654	20,9	952,565	24,414	1824,462	0	199,463	199,463	99,707	0	0	0	0	0	0	0
11:50:31	1101,452	2015,96	10,283	11,914	9,611	5,319	3,686	20,9	952,565	24,414	1824,654	0	199,463	199,463	99,707	0	0	0	0	0	0	0
11:50:31	1314,367	2029,104	10,82	12,256	9,658	5,454	3,721	20,9	952,565	24,414	1824,858	0	199,463	199,463	99,707	0	0	0	0	0	0	0
11:50:31	1099,682	2040,1	11,113	12,89	9,705	5,568	3,757	20,9	952,565	24,414	1825,074	0	199,463	199,463	99,707	0	0	0	0	0	0	0
11:50:31	1033,764	2050,438	11,406	13,086	9,749	5,674	3,795	20,9	952,565	24,414	1825,299	0	199,463	199,463	99,707	0	0	0	0	0	0	0
11:50:31	1244,531	2062,883	11,845	13,525	9,796	5,802	3,834	20,9	952,565	24,414	1825,536	0	199,463	199,463	99,707	0	0	0	0	0	0	0
11:50:31	1117,968	2074,063	12,138	13,623	9,844	5,918	3,875	20,9	952,565	24,414	1825,785	0	199,463	199,463	99,707	0	0	0	0	0	0	0
11:50:31	396,02	2078,023	11,65	13,33	9,892	5,959	3,916	20,9	952,565	24,414	1826,037	0	199,463	199,463	99,707	0	0	0	0	0	0	0
11:50:31	1029,98	2088,323	11,845	13,379	9,941	6,065	3,958	20,9	952,565	24,414	1826,3	0	199,463	199,463	99,707	0	0	0	0	0	0	0
11:50:31	1165,039	2099,974	12,187	13,525	9,989	6,185	4,002	20,9	952,565	24,414	1826,573	0	199,463	199,463	99,707	0	0	0	0	0	0	0
11:50:31	928,54	2109,259	12,285	13,574	10,036	6,281	4,046	20,9	952,565	24,414	1826,856	0	199,463	199,463	99,707	0	0	0	0	0	0	0
11:50:31	1011,645	2119,375	12,48	13,769	10,083	6,385	4,092	20,9	952,565	24,414	1827,148	0	199,463	199,463	99,707	0	0	0	0	0	0	0
11:50:31	1005,883	2129,434	12,675	13,916	10,13	6,489	4,139	20,9	952,565	24,414	1827,451	0	199,614	199,614	99,707	0	0	0	0	0	0	0
11:50:31	1043,994	2139,874	12,92	14,258	10,177	6,596	4,187	20,9	952,565	24,414	1827,763	0	199,614	199,614	99,707	0	0	0	0	0	0	0
11:50:31	933,52	2149,209	13,115	14,404	10,219	6,692	4,236	20,9	952,565	24,414	1828,085	0	199,614	199,614	99,707	0	0	0	0	0	0	0
11:50:31	798,706	2157,196	13,115	14,453	10,264	6,775	4,286	20,9	952,565	24,414	1828,414	0	199,614	199,614	99,707	0	0	0	0	0	0	0
11:50:31	925,415	2166,451	13,31	14,746	10,307	6,87	4,337	20,9	952,565	24,414	1828,752	0	199,614	199,614	99,707	0	0	0	0	0	0	0
11:50:31	1078,784	2177,238	13,652	14,99	10,35	6,981	4,389	20,9	952,565	24,414	1829,1	0	199,614	199,614	99,707	0	0	0	0	0	0	0
11:50:31	791,626	2185,155	13,75	14,843	10,389	7,063	4,441	20,9	952,565	24,414	1829,456	0	199,614	199,614	99,707	0	0	0	0	0	0	0
11:50:31	1194,628	2197,101	14,238	15,185	10,431	7,186	4,495	20,9	952,565	24,414	1829,824	0	199,614	199,614	99,707	0	0	0	0	0	0	0
11:50:31	808,911	2205,19	14,287	15,478	10,474	7,27	4,549	20,9	952,565	24,414	1830,2	0	199,614	199,614	99,707	0	0	0	0	0	0	0
11:50:31	847,534	2213,665	14,482	15,478	10,512	7,357	4,604	20,9	952,565	24,414	1830,583	0	199,614	199,614	99,707	0	0	0	0	0	0	0
11:50:31	1000,122	2223,667	14,775	15,869	10,553	7,46	4,66	20,9	952,565	24,414	1830,976	0	199,614	199,614	99,707	0	0	0	0	0	0	0
11:50:31	747,509	2231,142	14,873	15,967	10,59	7,537	4,717	20,9	952,565	24,414	1831,376	0	199,614	199,614	99,707	0	0	0	0	0	0	0
11:50:31	680,224	2237,944	14,922	15,869	10,626	7,607	4,774	20,9	952,565	24,414	1831,783	0	199,614	199,614	99,707	0	0	0	0	0	0	0
11:50:31	792,944	2245,873	15,068	15,869	10,663	7,689	4,831	20,9	952,565	24,414	1832,197	0	199,614	199,614	99,707	0	0	0	0	0	0	0
11:50:31	842,407	2254,297	15,263	16,211	10,7	7,776	4,888	20,9	952,565	24,414	1832,619	0	199,614	199,614	99,707	0	0	0	0	0	0	0
11:50:31	677,075	2261,068	15,361	16,308	10,733	7,846	4,946	20,9	952,565	24,414	1833,047	0	199,614	199,614	99,707	0	0	0	0	0	0	0
11:50:31	657,202	2267,64	15,361	16,211	10,77	7,913	5,005	20,9	952,565	24,414	1833,482	0	199,614	199,614	99,707	0	0	0	0	0	0	0
11:50:31	814,843	2275,789	15,605	16,406	10,803	7,997	5,063	20,9	952,565	24,414	1833,924	0	199,614	199,614	99,707	0	0	0	0	0	0	0
11:50:31	658,593	2282,375	15,605	16,308	10,841	8,065	5,122	20,9	952,565	24,414	1834,373	0	199,614	199,614	99,707	0	0	0	0	0	0	0
11:50:31	719,482	2289,569	15,752	16,406	10,873	8,139	5,181	20,9	952,565	24,414	1834,828	0	199,614	199,614	99,707	0	0	0	0	0	0	0
11:50:31	584,057	2295,41	15,752	16,601	10,906	8,2	5,24	20,9	952,565	24,414	1835,288	0	199,614	199,614	99,707	0	0	0	0	0	0	0
11:50:31	723,144	2302,641	15,898	16,699	10,939	8,274	5,3	20,9	952,565	24,414	1835,756	0	199,614	199,614	99,707	0	0	0	0	0	0	0
11:50:31	767,553	2310,317	16,093	16,845	10,972	8,353	5,36	20,9	952,565	24,414	1836,23	0	199,614	199,614	99,707	0	0	0	0	0	0	0
11:50:31	641,479	2316,732	16,24	16,894	11,001	8,419	5,42	20,9	952,565	24,414	1836,711	0	199,614	199,614	99,707	0	0	0	0	0	0	0
11:50:31	594,091	2322,673	16,338	16,943	11,029	8,481	5,48	20,9	952,565	24,414	1837,197	0	199,614	199,614	99,707	0	0	0	0	0	0	0
11:50:31	676,342	2329,436	16,435	17,187	11,062	8,55	5,54	20,9	952,565	24,414	1837,689	0	199,614	199,614	99,707	0	0	0	0	0	0	0
11:50:31	741,577	2336,852	16,679	17,285	11,091	8,627	5,601	20,9	952,565	24,414	1838,188	0	199,614	199,614	99,707	0	0	0	0	0	0	0
11:50:31	685,62	2343,708	16,875	17,383	11,119	8,698	5,661	20,9	952,565	24,414	1838,694	0	199,614	199,614	99,707	0	0	0	0	0	0	0
11:50:31	624,78	2349,956	16,924	17,48	11,152	8,762	5,722	20,9	952,565	24,414	1839,205	0	199,614	199,614	99,707	0	0	0	0	0	0	0
11:50:31	606,713	2356,023	17,021	17,578	11,181	8,824	5,783	20,9	952,565	24,414	1839,722	0	199,614	199,614	99,707	0	0	0	0	0	0	0
11:50:31	566,577	2361,689	17,021	17,578	11,213	8,883	5,844	20,9	952,565	24,414	1840,244	0	199,614	199,614	99,707	0	0	0	0	0	0	0
11:50:31	495,019	2366,639	17,021	17,48	11,241	8,934	5,904	20,9	952,565	24,414	1840,77	0	199,614	199,614	99,707	0	0	0	0	0	0	0
11:50:31	768,042	2374,319	17,314	17,773	11,268	9,013	5,965	20,9	952,565	24,414	1841,304	0	199,614	199,614	99,707	0	0	0	0	0	0	0
11:50:31	556,298	2379,882	17,412	17,969	11,294	9,07	6,026	20,9	952,565	24,414	1841,842	0	199,614	199,614	99,707	0	0	0	0	0	0	0
11:50:31	625,854	2386,141	17,705	18,115	11,314	9,135	6,087	20,9	952,565	24,414	1842,387	0	199,614	199,614	99,707	0	0	0	0	0	0	0
11:50:31	512,719	2391,268	17,851	18,164	11,335	9,188	6,148	20,9	952,565	24,414	1842,935	0	199,614	199,614	99,707	0	0	0	0	0	0	0
11:50:31	652,734	2397,796	18,193	18,506	11,353	9,255	6,209	20,9	952,565	24,414	1843,49	0	199,614	199,614	99,707	0	0	0	0	0	0	0
11:50:31	523,803	2403,034	18,34	18,652	11,375	9,309	6,27	20,9	952,565	24,414	1844,05	0	199,614	199,614	99,707	0	0	0	0	0	0	0
11:50:31	480,786	2407,841	18,486	18,945	11,394	9,359	6,33	20,9	952,565	24,414	1844,614	0	199,614	199,614	99,707	0	0	0	0	0	0	0
11:50:31	489,721	2412,739	18,535	18,799	11,419	9,409	6,391	20,9	952,565	24,414	1845,182	0	199,614	199,614	99,707	0	0	0	0	0	0	0
11:50:31	355,859	2416,297	18,486	18,799	11,441	9,446	6,45	20,9	952,565	24,414	1845,753	0	199,614	199,614	99,707	0	0	0	0	0	0	0
11:50:31	341,967	2419,717	18,486	18,701	11,461	9,481	6,51	20,9	952,565	24,414	1846,327	0	199,614	199,614	99,707	0	0	0	0	0	0	0
11:50:31	528,71	2425,004	18,633	18,945	11,483	9,536	6,569	20,9	952,565	24,414	1846,906	0	199,614	199,614	99,707	0	0	0	0	0	0	0
11:50:31	451,977	2429,524	18,779	18,945	11,5	9,582	6,628	20,9	952,565	24,414	1847,488	0	199,614	199,614	99,707	0	0	0	0	0	0	0
11:50:31	262,036	2432,144	18,779	18,945	11,515	9,609	6,687	20,9	952,565	24,414	1848,073	0	199,614	199,614	99,707	0	0	0	0	0	0	0
11:50:31	408,276	2436,227	18,877	19,14	11,533	9,651	6,745	20,9	952,565	24,414	1848,661	0	199,614	199,614	99,707	0	0	0	0	0	0	0
11:50:31	319,604	2439,423	18,877	19,043	11,551	9,684	6,803	20,9	952,565	24,414	1849,252	0	199,614	199,614	99,707	0	0	0	0	0	0	0
11:50:31	345,556	2442,879	18,974	19,043	11,565	9,72	6,86	20,9	952,565	24,414	1849,845	0	199,614	199,614	99,707	0	0	0	0	0	0	0
11:50:31	253,369	2445,412	18,974	19,043	11,579	9,746	6,916	20,9	952,565	24,414	1850,441	0	199,614	199,614	99,707	0	0	0	0	0	0	0
11:50:31	315,185	2448,564	18,974	19,043	11,597	9,779	6,972	20,9	952,565	24,414	1851,039	0	199,614	199,614	99,707	0	0	0	0	0	0	0
11:50:31	399,438	2452,558	19,121	19,189	11,611	9,82	7,028	20,9	952,565	24,414	1851,641	0	199,614	199,614	99,707	0	0	0	0	0	0	0
11:50:31	305,981	2455,618	19,17	19,189	11,626	9,851	7,084	20,9	952,565	24,414	1852,245	0	199,614	199,614	99,707	0	0	0	0	0	0	0
11:50:31	191,162	2457,53	19,121	19,189	11,639	9,871	7,138	20,9	952,565	24,414	1852,85	0	199,614	199,614	99,707	0	0	0	0	0	0	0
11:50:31	309,399	2460,624	19,17	19,238	11,654	9,903	7,192	20,9	952,565	24,414	1853,458	0	199,614	199,614	99,707	0	0	0	0	0	0	0
11:50:31	233,081	2462,955	19,17	19,336	11,667	9,927	7,246	20,9	952,565	24,414	1854,067	0	199,614	199,614	99,707	0	0	0	0	0	0	0
11:50:31	271,972	2465,674	19,267	19,336	11,677	9,955	7,299	20,9	952,565	24,414	1854,679	0	199,614	199,614	99,707	0	0	0	0	0	0	0
11:50:31	236,279	2468,037	19,267	19,336	11,69	9,979	7,352	20,9	952,565	24,414	1855,292	0	199,614	199,614	99,707	0	0	0	0	0	0	0
11:50:31	287,817	2470,915	19,316	19,482	11,704	10,009	7,404	20,9	952,565	24,414	1855,908	0	199,614	199,614	99,707	0	0	0	0	0	0	0
11:50:31	171,142	2472,627	19,316	19,385	11,714	10,027	7,455	20,9	952,565	24,414	1856,524	0	199,614	199,614	99,707	0	0	0	0	0	0	0
11:50:31	305,59	2475,683	19,463	19,531	11,723	10,058	7,506	20,9	952,565	24,414	1857,143	0	199,614	199,614	99,707	0	0	0	0	0	0	0
11:50:31	212,109	2477,804	19,512	19,678	11,732	10,08	7,557	20,9	952,565	24,414	1857,764	0	199,614	199,614	99,707	0	0	0	0	0	0	0
11:50:31	165,869	2479,463	19,512	19,58	11,742	10,097	7,607	20,9	952,565	24,414	1858,386	0	199,614	199,614	99,707	0	0	0	0	0	0	0
11:50:31	261,547	2482,078	19,609	19,58	11,751	10,124	7,656	20,9	952,565	24,414	1859,009	0	199,614	199,614	99,707	0	0	0	0	0	0	0
11:50:31	214,16	2484,22	19,658	19,824	11,76	10,146	7,705	20,9	952,565	24,414	1859,635	0	199,614	199,614	99,707	0	0	0	0	0	0	0
11:50:31	121,899	2485,439	19,609	19,58	11,77	10,159	7,753	20,9	952,565	24,414	1860,261	0	199,614	199,614	99,707	0	0	0	0	0	0	0
11:50:31	162,451	2487,063	19,609	19,531	11,779	10,175	7,8	20,9	952,565	24,414	1860,887	0	199,614	199,614	99,707	0	0	0	0	0	0	0
11:50:31	-3,637	2487,027	19,512	19,385	11,784	10,175	7,847	20,9	952,565	24,414	1861,513	0	199,614	199,614	99,707	0	0	0	0	0	0	0
11:50:31	305,688	2490,084	19,658	19,726	11,793	10,207	7,893	20,9	952,565	24,414	1862,142	0	199,614	199,614	99,707	0	0	0	0	0	0	0
11:50:31	85,766	2490,941	19,658	19,482	11,798	10,215	7,939	20,9	952,565	24,414	1862,771	0	199,614	199,614	99,707	0	0	0	0	0	0	0
11:50:31	260,717	2493,548	19,756	19,678	11,807	10,242	7,984	20,9	952,565	24,414	1863,402	0	199,614	199,614	99,707	0	0	0	0	0	0	0
11:50:31	-57,714	2492,971	19,609	19,58	11,812	10,236	8,028	20,9	952,565	24,414	1864,031	0	199,614	199,614	99,707	0	0	0	0	0	0	0
11:50:31	133,007	2494,301	19,658	19,678	11,817	10,25	8,072	20,9	952,565	24,414	1864,662	0	199,614	199,614	99,707	0	0	0	0	0	0	0
11:50:31	258,422	2496,886	19,756	19,726	11,826	10,277	8,115	20,9	952,565	24,414	1865,294	0	199,614	199,614	99,707	0	0	0	0	0	0	0
11:50:32	73,12	2497,617	19,658	19,726	11,836	10,284	8,157	20,9	952,565	24,414	1865,926	0	199,614	199,614	99,707	0	0	0	0	0	0	0
11:50:32	38,378	2498,001	19,609	19,678	11,841	10,288	8,199	20,9	952,565	24,414	1866,558	0	199,614	199,614	99,707	0	0	0	0	0	0	0
11:50:32	129,638	2499,297	19,658	19,678	11,845	10,302	8,24	20,9	952,565	24,414	1867,191	0	199,614	199,614	99,707	0	0	0	0	0	0	0
11:50:32	225,805	2501,555	19,804	19,873	11,85	10,325	8,281	20,9	952,565	24,414	1867,825	0	199,614	199,614	99,707	0	0	0	0	0	0	0
11:50:32	132,202	2502,877	19,853	19,922	11,855	10,338	8,322	20,9	952,565	24,414	1868,46	0	199,614	199,614	99,707	0	0	0	0	0	0	0
11:50:32	-47,46	2502,402	19,804	19,824	11,855	10,334	8,361	20,9	952,565	24,414	1869,094	0	199,614	199,614	99,707	0	0	0	0	0	0	0
11:50:32	35,839	2502,761	19,756	19,726	11,859	10,337	8,4	20,9	952,565	24,414	1869,728	0	199,614	199,614	99,707	0	0	0	0	0	0	0
11:50:32	83,471	2503,596	19,756	19,824	11,864	10,346	8,438	20,9	952,565	24,414	1870,362	0	199,614	199,614	99,707	0	0	0	0	0	0	0
11:50:32	84,741	2504,443	19,756	19,824	11,869	10,355	8,476	20,9	952,565	24,414	1870,996	0	199,614	199,614	99,707	0	0	0	0	0	0	0
11:50:32	83,471	2505,278	19,756	19,824	11,874	10,363	8,513	20,9	952,565	24,414	1871,63	0	199,614	199,614	99,707	0	0	0	0	0	0	0
11:50:32	130,761	2506,585	19,804	19,922	11,878	10,377	8,549	20,9	952,565	24,414	1872,265	0	199,614	199,614	99,707	0	0	0	0	0	0	0
11:50:32	0	2506,585	19,804	19,922	11,878	10,377	8,585	20,9	952,565	24,414	1872,9	0	199,614	199,614	99,707	0	0	0	0	0	0	0
11:50:32	132,226	2507,908	19,853	19,922	11,883	10,39	8,62	20,9	952,565	24,414	1873,535	0	199,614	199,614	99,707	0	0	0	0	0	0	0
11:50:32	83,496	2508,743	19,853	19,824	11,888	10,399	8,655	20,9	952,565	24,414	1874,17	0	199,614	199,614	99,707	0	0	0	0	0	0	0
11:50:32	37,036	2509,113	19,804	19,824	11,892	10,403	8,69	20,9	952,565	24,414	1874,805	0	199,614	199,614	99,707	0	0	0	0	0	0	0
11:50:32	47,485	2509,588	19,853	19,873	11,892	10,408	8,723	20,9	952,565	24,414	1875,44	0	199,614	199,614	99,707	0	0	0	0	0	0	0
11:50:32	94,995	2510,538	19,951	19,922	11,892	10,417	8,756	20,9	952,565	24,414	1876,075	0	199,614	199,614	99,707	0	0	0	0	0	0	0
11:50:32	0	2510,538	19,951	19,922	11,892	10,417	8,789	21,2	953,994	24,414	1876,709	0	199,614	199,614	99,707	0	0	0	0	0	0	0
11:50:32	266,796	2513,206	20,146	20,068	11,897	10,445	8,821	21,2	953,994	24,414	1877,346	0	199,614	199,614	99,707	0	0	0	0	0	0	0
11:50:32	-47,485	2512,731	20,097	20,019	11,897	10,44	8,853	21,2	953,994	24,414	1877,981	0	199,614	199,614	99,707	0	0	0	0	0	0	0
11:50:32	-11,499	2512,616	20	20,019	11,902	10,439	8,884	21,2	953,994	24,414	1878,616	0	199,614	199,614	99,707	0	0	0	0	0	0	0
11:50:32	37,06	2512,986	19,951	19,873	11,907	10,443	8,915	21,2	953,994	24,414	1879,25	0	199,614	199,614	99,707	0	0	0	0	0	0	0
11:50:32	-201,44	2510,972	19,658	19,726	11,911	10,422	8,944	21,2	953,994	24,414	1879,882	0	199,614	199,614	99,707	0	0	0	0	0	0	0
11:50:32	85,62	2511,828	19,658	19,726	11,916	10,431	8,974	21,2	953,994	24,414	1880,514	0	199,614	199,614	99,707	0	0	0	0	0	0	0
11:50:32	94,97	2512,778	19,756	19,824	11,916	10,441	9,002	21,2	953,994	24,414	1881,146	0	199,614	199,614	99,707	0	0	0	0	0	0	0
11:50:32	0	2512,778	19,756	19,824	11,916	10,441	9,03	21,2	953,994	24,414	1881,778	0	199,614	199,614	99,707	0	0	0	0	0	0	0
11:50:32	189,99	2514,678	19,951	20,019	11,916	10,46	9,059	21,2	953,994	24,414	1882,41	0	199,614	199,614	99,707	0	0	0	0	0	0	0
11:50:32	0	2514,678	19,951	20,019	11,916	10,46	9,086	21,2	953,994	24,414	1883,043	0	202,491	202,491	99,719	0	0	0	0	0	0	0
11:50:32	0	2514,678	19,951	19,922	11,916	10,46	9,113	21,2	953,994	24,414	1883,674	0	202,491	202,491	99,719	0	0	0	0	0	0	0
11:50:32	227,075	2516,949	20,097	20,166	11,921	10,484	9,14	21,2	953,994	24,414	1884,308	0	202,491	202,491	99,719	0	0	0	0	0	0	0
11:50:32	-142,529	2515,523	19,951	19,873	11,921	10,469	9,166	21,2	953,994	24,414	1884,939	0	202,491	202,491	99,719	0	0	0	0	0	0	0
11:50:32	-142,504	2514,098	19,804	19,873	11,921	10,454	9,191	21,2	953,994	24,414	1885,568	0	202,491	202,491	99,719	0	0	0	0	0	0	0
11:50:32	227,05	2516,369	19,951	20,019	11,926	10,478	9,216	21,2	953,994	24,414	1886,199	0	202,491	202,491	99,719	0	0	0	0	0	0	0
11:50:32	-94,995	2515,419	19,853	19,873	11,926	10,468	9,241	21,2	953,994	24,414	1886,828	0	202,491	202,491	99,719	0	0	0	0	0	0	0
11:50:32	82,421	2516,243	19,853	19,873	11,93	10,476	9,265	21,2	953,994	24,414	1887,457	0	202,491	202,491	99,719	0	0	0	0	0	0	0
11:50:32	95,019	2517,193	19,951	20,019	11,93	10,486	9,289	21,2	953,994	24,414	1888,087	0	202,491	202,491	99,719	0	0	0	0	0	0	0
11:50:32	-95,019	2516,243	19,853	19,922	11,93	10,476	9,312	21,2	953,994	24,414	1888,715	0	202,491	202,491	99,719	0	0	0	0	0	0	0
11:50:32	95,019	2517,193	19,951	19,922	11,93	10,486	9,335	21,2	953,994	24,414	1889,344	0	202,491	202,491	99,719	0	0	0	0	0	0	0
11:50:32	-95,019	2516,243	19,853	19,922	11,93	10,476	9,358	21,2	953,994	24,414	1889,97	0	202,491	202,491	99,719	0	0	0	0	0	0	0
11:50:32	142,553	2517,669	20	20,068	11,93	10,491	9,38	21,2	953,994	24,414	1890,598	0	202,491	202,491	99,719	0	0	0	0	0	0	0
11:50:32	0	2517,669	20	20,068	11,93	10,491	9,402	21,2	953,994	24,414	1891,225	0	202,491	202,491	99,719	0	0	0	0	0	0	0
11:50:32	-59,106	2517,078	19,853	19,824	11,935	10,485	9,423	21,2	953,994	24,414	1891,851	0	202,491	202,491	99,719	0	0	0	0	0	0	0
11:50:32	142,529	2518,503	20	20,068	11,935	10,5	9,444	21,2	953,994	24,414	1892,478	0	202,491	202,491	99,719	0	0	0	0	0	0	0
11:50:32	-190,063	2516,602	19,804	19,922	11,935	10,48	9,464	21,2	953,994	24,414	1893,102	0	202,491	202,491	99,719	0	0	0	0	0	0	0
11:50:32	0	2516,602	19,804	19,873	11,935	10,48	9,484	21,2	953,994	24,414	1893,725	0	202,491	202,491	99,719	0	0	0	0	0	0	0
11:50:32	142,553	2518,028	19,951	20,068	11,935	10,495	9,504	21,2	953,994	24,414	1894,35	0	202,491	202,491	99,719	0	0	0	0	0	0	0
11:50:32	-178,466	2516,243	19,853	19,873	11,93	10,476	9,523	21,2	953,994	24,414	1894,971	0	202,491	202,491	99,719	0	0	0	0	0	0	0
11:50:32	0	2516,243	19,853	19,922	11,93	10,476	9,542	21,2	953,994	24,414	1895,593	0	202,491	202,491	99,719	0	0	0	0	0	0	0
11:50:32	-47,485	2515,768	19,804	19,922	11,93	10,471	9,56	21,2	953,994	24,414	1896,213	0	202,491	202,491	99,719	0	0	0	0	0	0	0
11:50:32	0	2515,768	19,804	19,824	11,93	10,471	9,578	21,2	953,994	24,414	1896,832	0	202,491	202,491	99,719	0	0	0	0	0	0	0
11:50:32	0	2515,768	19,804	19,824	11,93	10,471	9,595	21,2	953,994	24,414	1897,451	0	202,491	202,491	99,719	0	0	0	0	0	0	0
11:50:32	-142,553	2514,343	19,658	19,58	11,93	10,457	9,612	21,2	953,994	24,414	1898,068	0	202,491	202,491	99,719	0	0	0	0	0	0	0
11:50:32	95,043	2515,293	19,756	19,824	11,93	10,466	9,629	21,2	953,994	24,414	1898,685	0	202,491	202,491	99,719	0	0	0	0	0	0	0
11:50:32	47,509	2515,768	19,804	19,873	11,93	10,471	9,646	21,2	953,994	24,414	1899,303	0	202,491	202,491	99,719	0	0	0	0	0	0	0
11:50:32	0	2515,768	19,804	19,824	11,93	10,471	9,662	21,2	953,994	24,414	1899,919	0	202,491	202,491	99,719	0	0	0	0	0	0	0
11:50:32	47,485	2516,243	19,853	19,873	11,93	10,476	9,678	21,2	953,994	24,414	1900,535	0	202,491	202,491	99,719	0	0	0	0	0	0	0
11:50:32	-94,995	2515,293	19,756	19,824	11,93	10,466	9,693	21,2	953,994	24,414	1901,15	0	202,491	202,491	99,719	0	0	0	0	0	0	0
11:50:32	0	2515,293	19,756	19,726	11,93	10,466	9,708	21,2	953,994	24,414	1901,764	0	202,491	202,491	99,719	0	0	0	0	0	0	0
11:50:32	47,509	2515,768	19,804	19,824	11,93	10,471	9,723	21,2	953,994	24,414	1902,378	0	202,491	202,491	99,719	0	0	0	0	0	0	0
11:50:32	0	2515,768	19,804	19,873	11,93	10,471	9,738	21,2	953,994	24,414	1902,992	0	202,491	202,491	99,719	0	0	0	0	0	0	0
11:50:32	47,485	2516,243	19,853	20,019	11,93	10,476	9,753	21,2	953,994	24,414	1903,605	0	202,491	202,491	99,719	0	0	0	0	0	0	0
11:50:32	142,553	2517,669	20	20,166	11,93	10,491	9,767	21,2	953,994	24,414	1904,219	0	202,491	202,491	99,719	0	0	0	0	0	0	0
11:50:32	-142,553	2516,243	19,853	19,873	11,93	10,476	9,781	21,2	953,994	24,414	1904,831	0	202,491	202,491	99,719	0	0	0	0	0	0	0
11:50:32	178,466	2518,028	19,951	20,019	11,935	10,495	9,795	21,2	953,994	24,414	1905,444	0	202,491	202,491	99,719	0	0	0	0	0	0	0
11:50:32	-95,019	2517,078	19,853	19,873	11,935	10,485	9,808	21,2	953,994	24,414	1906,056	0	202,491	202,491	99,719	0	0	0	0	0	0	0
11:50:32	95,019	2518,028	19,951	19,922	11,935	10,495	9,822	21,2	953,994	24,414	1906,668	0	202,491	202,491	99,719	0	0	0	0	0	0	0
11:50:32	0	2518,028	19,951	19,922	11,935	10,495	9,835	21,2	953,994	24,414	1907,279	0	202,491	202,491	99,719	0	0	0	0	0	0	0
11:50:32	-142,553	2516,602	19,804	19,873	11,935	10,48	9,848	21,2	953,994	24,414	1907,888	0	202,491	202,491	99,719	0	0	0	0	0	0	0
11:50:32	142,553	2518,028	19,951	20,166	11,935	10,495	9,86	21,2	953,994	24,414	1908,498	0	202,491	202,491	99,719	0	0	0	0	0	0	0
11:50:32	-142,553	2516,602	19,804	19,824	11,935	10,48	9,873	21,2	953,994	24,414	1909,107	0	202,491	202,491	99,719	0	0	0	0	0	0	0
11:50:32	0	2516,602	19,804	19,873	11,935	10,48	9,884	21,2	953,994	24,414	1909,714	0	202,491	202,491	99,719	0	0	0	0	0	0	0
11:50:32	-47,485	2516,127	19,756	19,678	11,935	10,475	9,896	21,2	953,994	24,414	1910,321	0	202,491	202,491	99,719	0	0	0	0	0	0	0
11:50:32	-83,422	2515,293	19,756	19,726	11,93	10,466	9,907	21,2	953,994	24,414	1910,926	0	202,491	202,491	99,719	0	0	0	0	0	0	0
11:50:32	83,422	2516,127	19,756	19,678	11,935	10,475	9,918	21,2	953,994	24,414	1911,531	0	202,491	202,491	99,719	0	0	0	0	0	0	0
11:50:32	-35,913	2515,768	19,804	19,873	11,93	10,471	9,929	21,2	953,994	24,414	1912,135	0	202,491	202,491	99,719	0	0	0	0	0	0	0
11:50:32	2,075	2515,789	19,804	19,726	11,93	10,472	9,94	21,2	953,994	24,414	1912,739	0	202,491	202,491	99,719	0	0	0	0	0	0	0
11:50:32	-49,584	2515,293	19,756	19,726	11,93	10,466	9,95	21,2	953,994	24,414	1913,341	0	202,491	202,491	99,719	0	0	0	0	0	0	0
11:50:32	0	2515,293	19,756	19,824	11,93	10,466	9,96	21,2	953,994	24,414	1913,943	0	202,491	202,491	99,719	0	0	0	0	0	0	0
11:50:32	-95,043	2514,343	19,658	19,678	11,93	10,457	9,97	21,2	953,994	24,414	1914,544	0	202,491	202,491	99,719	0	0	0	0	0	0	0
11:50:32	95,043	2515,293	19,756	19,824	11,93	10,466	9,98	21,2	953,994	24,414	1915,144	0	202,491	202,491	99,719	0	0	0	0	0	0	0
11:50:32	-142,504	2513,868	19,609	19,726	11,93	10,452	9,989	21,2	953,994	24,414	1915,743	0	202,491	202,491	99,719	0	0	0	0	0	0	0
11:50:32	47,46	2514,343	19,658	19,678	11,93	10,457	9,998	21,2	953,994	24,414	1916,342	0	202,491	202,491	99,719	0	0	0	0	0	0	0
11:50:32	95,043	2515,293	19,756	19,726	11,93	10,466	10,007	21,2	953,994	24,414	1916,941	0	202,491	202,491	99,719	0	0	0	0	0	0	0
11:50:32	47,509	2515,768	19,804	19,873	11,93	10,471	10,016	21,2	953,994	24,414	1917,539	0	202,491	202,491	99,719	0	0	0	0	0	0	0
11:50:32	-142,553	2514,343	19,658	19,678	11,93	10,457	10,025	21,2	953,994	24,414	1918,136	0	202,491	202,491	99,719	0	0	0	0	0	0	0
11:50:32	142,553	2515,768	19,804	19,824	11,93	10,471	10,034	21,2	953,994	24,414	1918,734	0	202,491	202,491	99,719	0	0	0	0	0	0	0
11:50:32	-190,014	2513,868	19,609	19,531	11,93	10,452	10,042	21,2	953,994	24,414	1919,329	0	202,491	202,491	99,719	0	0	0	0	0	0	0
11:50:32	190,014	2515,768	19,804	19,726	11,93	10,471	10,05	21,2	953,994	24,414	1919,925	0	202,491	202,491	99,719	0	0	0	0	0	0	0
11:50:32	-47,509	2515,293	19,756	19,678	11,93	10,466	10,059	21,2	953,994	24,414	1920,521	0	202,491	202,491	99,719	0	0	0	0	0	0	0
11:50:32	94,995	2516,243	19,853	19,824	11,93	10,476	10,067	21,2	953,994	24,414	1921,117	0	202,491	202,491	99,719	0	0	0	0	0	0	0
11:50:32	-47,485	2515,768	19,804	19,824	11,93	10,471	10,075	21,2	953,994	24,414	1921,711	0	202,491	202,491	99,719	0	0	0	0	0	0	0
11:50:32	-47,509	2515,293	19,756	19,678	11,93	10,466	10,082	21,2	953,994	24,414	1922,305	0	202,491	202,491	99,719	0	0	0	0	0	0	0
11:50:32	-95,043	2514,343	19,658	19,531	11,93	10,457	10,09	21,2	953,994	24,414	1922,897	0	202,491	202,491	99,719	0	0	0	0	0	0	0
11:50:32	-332,348	2511,019	19,316	18,994	11,93	10,422	10,096	21,2	953,994	24,414	1923,485	0	202,491	202,491	99,719	0	0	0	0	0	0	0
11:50:32	-521,948	2505,8	18,779	18,164	11,93	10,369	10,102	21,2	953,994	24,414	1924,067	0	202,491	202,491	99,719	0	0	0	0	0	0	0
11:50:32	-877,734	2497,022	18,047	17,285	11,921	10,278	10,105	21,2	953,994	24,414	1924,64	0	202,491	202,491	99,719	0	0	0	0	0	0	0
11:50:32	-526,928	2491,753	17,851	16,748	11,902	10,224	10,107	21,2	953,994	24,414	1925,207	0	202,491	202,491	99,719	0	0	0	0	0	0	0
11:50:32	-692,309	2484,83	17,656	16,211	11,874	10,152	10,108	21,2	953,994	24,414	1925,767	0	202,491	202,491	99,719	0	0	0	0	0	0	0
11:50:32	-953,271	2475,297	17,363	15,722	11,836	10,054	10,107	21,2	953,994	24,414	1926,316	0	202,491	202,491	99,719	0	0	0	0	0	0	0
11:50:33	-641,552	2468,882	17,558	16,015	11,789	9,988	10,105	21,2	953,994	24,414	1926,859	0	202,491	202,491	99,719	0	0	0	0	0	0	0
11:50:33	-1027,856	2458,603	17,363	15,722	11,742	9,882	10,101	21,2	953,994	24,414	1927,391	0	202,491	202,491	99,719	0	0	0	0	0	0	0
11:50:33	-715,625	2451,447	17,558	15,674	11,69	9,808	10,095	21,2	953,994	24,414	1927,915	0	202,491	202,491	99,719	0	0	0	0	0	0	0
11:50:33	-1048,706	2440,96	17,412	15,869	11,639	9,7	10,087	21,2	953,994	24,414	1928,428	0	202,491	202,491	99,719	0	0	0	0	0	0	0
11:50:33	-531,396	2435,646	17,656	15,625	11,596	9,645	10,078	21,2	953,994	24,414	1928,935	0	202,491	202,491	99,719	0	0	0	0	0	0	0
11:50:33	-1510,595	2420,54	16,924	14,795	11,551	9,49	10,067	21,2	953,994	24,414	1929,427	0	202,491	202,491	99,719	0	0	0	0	0	0	0
11:50:33	-827,368	2412,266	16,875	14,648	11,506	9,404	10,054	21,2	953,994	24,414	1929,91	0	202,491	202,491	99,719	0	0	0	0	0	0	0
11:50:33	-1607,031	2396,196	16,045	13,769	11,461	9,239	10,038	21,2	953,994	24,414	1930,376	0	202,491	202,491	99,719	0	0	0	0	0	0	0
11:50:33	-476,953	2391,426	16,386	14,941	11,415	9,189	10,021	21,2	953,994	24,414	1930,837	0	202,491	202,491	99,719	0	0	0	0	0	0	0
11:50:33	-1310,083	2378,326	15,898	13,867	11,368	9,054	10,002	21,2	953,994	24,414	1931,285	0	202,491	202,491	99,719	0	0	0	0	0	0	0
11:50:33	-995,312	2368,372	15,703	13,867	11,322	8,952	9,982	21,2	953,994	24,414	1931,722	0	202,491	202,491	99,719	0	0	0	0	0	0	0
11:50:33	-1221,606	2356,156	15,263	13,427	11,277	8,826	9,959	21,2	953,994	24,414	1932,146	0	202,491	202,491	99,719	0	0	0	0	0	0	0
11:50:33	-750,415	2348,652	15,41	13,525	11,226	8,748	9,935	21,2	953,994	24,414	1932,563	0	202,491	202,491	99,719	0	0	0	0	0	0	0
11:50:33	-896,142	2339,691	15,263	14,209	11,183	8,656	9,91	21,2	953,994	24,414	1932,97	0	202,491	202,491	99,719	0	0	0	0	0	0	0
11:50:33	-1202,661	2327,664	14,775	12,89	11,142	8,532	9,883	21,2	953,994	24,414	1933,364	0	202,491	202,491	99,719	0	0	0	0	0	0	0
11:50:33	-1109,887	2316,565	14,384	12,109	11,1	8,418	9,854	21,2	953,994	24,414	1933,748	0	202,491	202,491	99,719	0	0	0	0	0	0	0
11:50:33	-1131,567	2305,25	13,896	11,718	11,062	8,301	9,824	21,2	953,994	24,414	1934,119	0	202,491	202,491	99,719	0	0	0	0	0	0	0
11:50:33	-726,001	2297,99	13,75	12,451	11,029	8,226	9,793	21,2	953,994	24,414	1934,483	0	202,491	202,491	99,719	0	0	0	0	0	0	0
11:50:33	-936,743	2288,622	13,457	12,06	10,991	8,13	9,76	21,2	953,994	24,414	1934,837	0	202,491	202,491	99,719	0	0	0	0	0	0	0
11:50:33	-804,101	2280,581	13,31	11,718	10,954	8,047	9,726	21,2	953,994	24,414	1935,183	0	202,491	202,491	99,719	0	0	0	0	0	0	0
11:50:33	-943,286	2271,148	13,017	11,377	10,916	7,949	9,692	21,2	953,994	24,414	1935,519	0	202,491	202,491	99,719	0	0	0	0	0	0	0
11:50:33	-795,336	2263,195	12,968	11,523	10,873	7,867	9,656	21,2	953,994	24,414	1935,847	0	202,491	202,491	99,719	0	0	0	0	0	0	0
11:50:33	-330,346	2259,891	13,408	11,914	10,831	7,833	9,62	21,2	953,994	24,414	1936,171	0	202,491	202,491	99,719	0	0	0	0	0	0	0
11:50:33	-828,222	2251,609	13,408	12,109	10,784	7,748	9,583	21,2	953,994	24,414	1936,486	0	202,491	202,491	99,719	0	0	0	0	0	0	0
11:50:33	-514,086	2246,468	13,652	12,451	10,742	7,695	9,546	21,2	953,994	24,414	1936,796	0	202,491	202,491	99,719	0	0	0	0	0	0	0
11:50:33	-670,141	2239,767	13,652	12,646	10,704	7,626	9,509	21,2	953,994	24,414	1937,099	0	202,491	202,491	99,719	0	0	0	0	0	0	0
11:50:33	-880,175	2230,965	13,408	12,06	10,667	7,535	9,47	21,2	953,994	24,414	1937,393	0	202,491	202,491	99,719	0	0	0	0	0	0	0
11:50:33	-845,043	2222,515	13,115	11,816	10,635	7,448	9,43	21,2	953,994	24,414	1937,678	0	202,491	202,491	99,719	0	0	0	0	0	0	0
11:50:33	-874,169	2213,773	12,773	11,718	10,604	7,358	9,39	21,2	953,994	24,414	1937,954	0	202,794	202,794	99,721	0	0	0	0	0	0	0
11:50:33	-617,529	2207,598	12,627	11,523	10,576	7,294	9,349	21,2	953,994	24,414	1938,224	0	202,794	202,794	99,721	0	0	0	0	0	0	0
11:50:33	-758,593	2200,012	12,334	11,377	10,549	7,216	9,307	21,2	953,994	24,414	1938,486	0	202,794	202,794	99,721	0	0	0	0	0	0	0
11:50:33	-705,615	2192,956	12,138	11,084	10,519	7,143	9,264	21,2	953,994	24,414	1938,74	0	202,794	202,794	99,721	0	0	0	0	0	0	0
11:50:33	-568,994	2187,266	12,138	11,084	10,487	7,085	9,222	21,2	953,994	24,414	1938,989	0	202,794	202,794	99,721	0	0	0	0	0	0	0
11:50:33	-736,547	2179,9	12,041	11,035	10,45	7,009	9,178	21,2	953,994	24,414	1939,229	0	202,794	202,794	99,721	0	0	0	0	0	0	0
11:50:33	-636,767	2173,533	12,041	10,937	10,414	6,943	9,134	21,2	953,994	24,414	1939,464	0	202,794	202,794	99,721	0	0	0	0	0	0	0
11:50:33	-567,993	2167,853	12,138	10,937	10,377	6,885	9,09	21,2	953,994	24,414	1939,692	0	202,794	202,794	99,721	0	0	0	0	0	0	0
11:50:33	-578,686	2162,066	12,138	11,181	10,344	6,825	9,046	21,2	953,994	24,414	1939,914	0	202,794	202,794	99,721	0	0	0	0	0	0	0
11:50:33	-711,206	2154,954	11,943	10,937	10,314	6,752	9,001	21,2	953,994	24,414	1940,13	0	202,794	202,794	99,721	0	0	0	0	0	0	0
11:50:33	-879,394	2146,16	11,455	10,547	10,29	6,661	8,955	21,2	953,994	24,414	1940,336	0	202,794	202,794	99,721	0	0	0	0	0	0	0
11:50:33	-801,904	2138,141	11,015	10,156	10,267	6,578	8,908	21,2	953,994	24,414	1940,533	0	202,794	202,794	99,721	0	0	0	0	0	0	0
11:50:33	-668,408	2131,457	10,771	10,156	10,242	6,509	8,861	21,2	953,994	24,414	1940,724	0	202,794	202,794	99,721	0	0	0	0	0	0	0
11:50:33	-635,766	2125,099	10,527	9,716	10,219	6,444	8,814	21,2	953,994	24,414	1940,909	0	202,794	202,794	99,721	0	0	0	0	0	0	0
11:50:33	-489,77	2120,201	10,527	9,863	10,191	6,393	8,767	21,2	953,994	24,414	1941,088	0	202,794	202,794	99,721	0	0	0	0	0	0	0
11:50:33	-576,709	2114,434	10,429	9,668	10,164	6,334	8,719	21,2	953,994	24,414	1941,261	0	202,794	202,794	99,721	0	0	0	0	0	0	0
11:50:33	-497,949	2109,455	10,527	9,814	10,13	6,283	8,671	21,2	953,994	24,414	1941,43	0	202,794	202,794	99,721	0	0	0	0	0	0	0
11:50:33	-478,71	2104,668	10,625	9,814	10,098	6,233	8,623	21,2	953,994	24,414	1941,593	0	202,794	202,794	99,721	0	0	0	0	0	0	0
11:50:33	-576,709	2098,901	10,625	9,814	10,065	6,174	8,575	21,2	953,994	24,414	1941,75	0	202,794	202,794	99,721	0	0	0	0	0	0	0
11:50:33	-505,639	2093,844	10,625	9,863	10,036	6,122	8,527	21,2	953,994	24,414	1941,902	0	202,794	202,794	99,721	0	0	0	0	0	0	0
11:50:33	-601,538	2087,829	10,429	9,716	10,012	6,06	8,479	21,2	953,994	24,414	1942,048	0	202,794	202,794	99,721	0	0	0	0	0	0	0
11:50:33	-424,072	2083,588	10,332	9,619	9,993	6,016	8,43	21,2	953,994	24,414	1942,19	0	202,794	202,794	99,721	0	0	0	0	0	0	0
11:50:33	-780,371	2075,784	9,941	9,13	9,97	5,935	8,382	21,2	953,994	24,414	1942,323	0	202,794	202,794	99,721	0	0	0	0	0	0	0
11:50:33	-610,156	2069,683	9,648	8,935	9,95	5,873	8,332	21,2	953,994	24,414	1942,451	0	202,794	202,794	99,721	0	0	0	0	0	0	0
11:50:33	-511,645	2064,566	9,55	8,935	9,926	5,82	8,283	21,2	953,994	24,414	1942,573	0	202,794	202,794	99,721	0	0	0	0	0	0	0
11:50:33	-429,98	2060,266	9,453	8,838	9,907	5,775	8,234	21,2	953,994	24,414	1942,69	0	202,794	202,794	99,721	0	0	0	0	0	0	0
11:50:33	-423,681	2056,03	9,453	8,935	9,883	5,732	8,185	21,2	953,994	24,414	1942,804	0	202,794	202,794	99,721	0	0	0	0	0	0	0
11:50:33	-463,452	2051,395	9,502	8,935	9,854	5,684	8,136	21,2	953,994	24,414	1942,912	0	202,794	202,794	99,721	0	0	0	0	0	0	0
11:50:33	-376,672	2047,628	9,55	8,935	9,83	5,645	8,087	21,2	953,994	24,414	1943,017	0	202,794	202,794	99,721	0	0	0	0	0	0	0
11:50:33	-419,726	2043,431	9,648	8,984	9,801	5,602	8,038	21,2	953,994	24,414	1943,117	0	202,794	202,794	99,721	0	0	0	0	0	0	0
11:50:33	-503,039	2038,401	9,648	9,082	9,772	5,55	7,989	21,2	953,994	24,414	1943,213	0	202,794	202,794	99,721	0	0	0	0	0	0	0
11:50:33	-595,495	2032,446	9,453	8,838	9,749	5,489	7,94	21,2	953,994	24,414	1943,302	0	202,794	202,794	99,721	0	0	0	0	0	0	0
11:50:33	-475,463	2027,691	9,306	8,642	9,729	5,44	7,891	21,2	953,994	24,414	1943,386	0	202,794	202,794	99,721	0	0	0	0	0	0	0
11:50:33	-563,818	2022,053	9,062	8,74	9,71	5,381	7,842	21,2	953,994	24,414	1943,465	0	202,794	202,794	99,721	0	0	0	0	0	0	0
11:50:33	-404,162	2018,011	9,062	8,74	9,687	5,34	7,793	21,2	953,994	24,414	1943,539	0	202,794	202,794	99,721	0	0	0	0	0	0	0
11:50:33	-450,988	2013,501	9,013	8,642	9,664	5,293	7,744	21,2	953,994	24,414	1943,609	0	202,794	202,794	99,721	0	0	0	0	0	0	0
11:50:33	-521,96	2008,282	8,818	8,398	9,644	5,24	7,695	21,2	953,994	24,414	1943,674	0	202,794	202,794	99,721	0	0	0	0	0	0	0
11:50:33	-473,608	2003,546	8,671	8,252	9,625	5,191	7,646	21,2	953,994	24,414	1943,734	0	202,794	202,794	99,721	0	0	0	0	0	0	0
11:50:33	-336,621	2000,179	8,671	8,252	9,606	5,156	7,597	21,2	953,994	24,414	1943,79	0	202,794	202,794	99,721	0	0	0	0	0	0	0
11:50:33	-480,395	1995,376	8,574	8,203	9,583	5,106	7,548	21,2	953,994	24,414	1943,842	0	202,794	202,794	99,721	0	0	0	0	0	0	0
11:50:33	-429,943	1991,076	8,476	8,056	9,564	5,062	7,499	21,2	953,994	24,414	1943,889	0	202,794	202,794	99,721	0	0	0	0	0	0	0
11:50:33	-544,25	1985,634	8,232	7,861	9,546	5,006	7,451	21,2	953,994	24,414	1943,931	0	202,794	202,794	99,721	0	0	0	0	0	0	0
11:50:33	-422,802	1981,406	8,086	7,519	9,529	4,962	7,402	21,2	953,994	24,414	1943,969	0	202,794	202,794	99,721	0	0	0	0	0	0	0
11:50:33	-352,404	1977,882	7,988	7,519	9,514	4,926	7,353	21,2	953,994	24,414	1944,002	0	202,794	202,794	99,721	0	0	0	0	0	0	0
11:50:33	-400,585	1973,876	7,89	7,421	9,496	4,885	7,305	21,2	953,994	24,414	1944,032	0	202,794	202,794	99,721	0	0	0	0	0	0	0
11:50:33	-395,861	1969,917	7,744	7,373	9,481	4,844	7,257	21,2	953,994	24,414	1944,058	0	202,794	202,794	99,721	0	0	0	0	0	0	0
11:50:33	-325,366	1966,663	7,744	7,324	9,463	4,81	7,209	21,2	953,994	24,414	1944,081	0	202,794	202,794	99,721	0	0	0	0	0	0	0
11:50:33	-325,549	1963,408	7,744	7,373	9,444	4,777	7,161	21,2	953,994	24,414	1944,1	0	202,794	202,794	99,721	0	0	0	0	0	0	0
11:50:33	-366,674	1959,741	7,695	7,324	9,426	4,739	7,113	21,2	953,994	24,414	1944,116	0	202,794	202,794	99,721	0	0	0	0	0	0	0
11:50:33	-391,711	1955,824	7,597	7,226	9,409	4,699	7,066	21,2	953,994	24,414	1944,127	0	202,794	202,794	99,721	0	0	0	0	0	0	0
11:50:33	-326,892	1952,555	7,548	7,177	9,393	4,665	7,019	21,2	953,994	24,414	1944,136	0	202,794	202,794	99,721	0	0	0	0	0	0	0
11:50:33	-262,377	1949,931	7,548	7,226	9,378	4,638	6,972	21,2	953,994	24,414	1944,141	0	202,794	202,794	99,721	0	0	0	0	0	0	0
11:50:33	-286,181	1947,07	7,5	7,226	9,364	4,608	6,926	21,2	953,994	24,414	1944,144	0	202,794	202,794	99,721	0	0	0	0	0	0	0
11:50:33	-481,628	1942,253	7,255	7,031	9,349	4,559	6,88	21,2	953,994	24,414	1942,253	0	202,794	202,794	99,721	0	0	0	0	0	0	0
11:50:33	-270,104	1939,552	7,207	6,982	9,336	4,531	6,834	21,2	953,994	24,414	1939,552	0	202,794	202,794	99,721	0	0	0	0	0	0	0
11:50:33	-332,604	1936,226	7,109	6,982	9,322	4,497	6,788	21,2	953,994	24,414	1936,226	0	202,794	202,794	99,721	0	0	0	0	0	0	0
11:50:33	-289,147	1933,335	7,06	6,836	9,308	4,467	6,742	21,2	953,994	24,414	1933,335	0	202,794	202,794	99,721	0	0	0	0	0	0	0
11:50:33	-246,093	1930,874	7,06	6,884	9,294	4,442	6,697	21,2	953,994	24,414	1930,874	0	202,794	202,794	99,721	0	0	0	0	0	0	0
11:50:33	-363,867	1927,235	6,914	6,836	9,281	4,404	6,652	21,2	953,994	24,414	1927,235	0	202,794	202,794	99,721	0	0	0	0	0	0	0
11:50:33	-217,163	1925,063	6,914	6,689	9,269	4,382	6,608	21,2	953,994	24,414	1925,063	0	202,794	202,794	99,721	0	0	0	0	0	0	0
11:50:33	-228,051	1922,783	6,865	6,738	9,258	4,358	6,564	21,2	953,994	24,414	1922,783	0	202,794	202,794	99,721	0	0	0	0	0	0	0
11:50:33	-310,937	1919,674	6,767	6,689	9,245	4,326	6,52	21,2	953,994	24,414	1919,674	0	202,794	202,794	99,721	0	0	0	0	0	0	0
11:50:33	-313,171	1916,542	6,621	6,494	9,235	4,294	6,476	21,2	953,994	24,414	1916,542	0	202,794	202,794	99,721	0	0	0	0	0	0	0
11:50:33	-202,551	1914,516	6,572	6,347	9,226	4,273	6,433	21,2	953,994	24,414	1914,516	0	202,794	202,794	99,721	0	0	0	0	0	0	0
11:50:33	-302,343	1911,493	6,425	6,298	9,216	4,242	6,39	21,2	953,994	24,414	1911,493	0	202,794	202,794	99,721	0	0	0	0	0	0	0
11:50:33	-155,59	1909,937	6,523	6,347	9,202	4,226	6,347	21,2	953,994	24,414	1909,937	0	202,794	202,794	99,721	0	0	0	0	0	0	0
11:50:33	-188,879	1908,048	6,572	6,445	9,189	4,206	6,305	21,2	953,994	24,414	1908,048	0	202,794	202,794	99,721	0	0	0	0	0	0	0
11:50:33	-219,482	1905,853	6,523	6,347	9,179	4,184	6,264	21,2	953,994	24,414	1905,853	0	202,794	202,794	99,721	0	0	0	0	0	0	0
11:50:33	-173,266	1904,121	6,523	6,347	9,169	4,166	6,223	21,2	953,994	24,414	1904,121	0	202,794	202,794	99,721	0	0	0	0	0	0	0
11:50:33	-228,796	1901,833	6,523	6,298	9,156	4,142	6,182	21,2	953,994	24,414	1901,833	0	202,794	202,794	99,721	0	0	0	0	0	0	0
11:50:33	-178,015	1900,053	6,425	6,201	9,151	4,124	6,142	21,2	953,994	24,414	1900,053	0	202,794	202,794	99,721	0	0	0	0	0	0	0
11:50:33	-351,928	1896,533	6,132	6,103	9,146	4,087	6,101	21,2	953,994	24,414	1896,533	0	202,794	202,794	99,721	0	0	0	0	0	0	0
11:50:33	-200,219	1894,531	6,084	5,957	9,137	4,067	6,061	21,2	953,994	24,414	1894,531	0	202,794	202,794	99,721	0	0	0	0	0	0	0
11:50:34	-124,792	1893,283	6,132	6,005	9,127	4,054	6,022	21,2	953,994	24,414	1893,283	0	202,794	202,794	99,721	0	0	0	0	0	0	0
11:50:34	-80,773	1892,475	6,23	6,103	9,118	4,046	5,983	21,2	953,994	24,414	1892,475	0	202,794	202,794	99,721	0	0	0	0	0	0	0
11:50:34	-124,975	1891,226	6,279	6,152	9,108	4,033	5,945	21,2	953,994	24,414	1891,226	0	202,794	202,794	99,721	0	0	0	0	0	0	0
11:50:34	-205,322	1889,172	6,23	6,103	9,099	4,012	5,907	21,2	953,994	24,414	1889,172	0	202,794	202,794	99,721	0	0	0	0	0	0	0
11:50:34	-90,893	1888,263	6,23	6,103	9,094	4,002	5,87	21,2	953,994	24,414	1888,263	0	202,794	202,794	99,721	0	0	0	0	0	0	0
11:50:34	-286,975	1885,394	6,084	6,005	9,085	3,973	5,833	21,2	953,994	24,414	1885,394	0	202,794	202,794	99,721	0	0	0	0	0	0	0
11:50:34	-127,319	1884,121	6,035	5,859	9,08	3,96	5,796	21,2	953,994	24,414	1884,121	0	202,794	202,794	99,721	0	0	0	0	0	0	0
11:50:34	-213,171	1881,989	5,888	5,761	9,075	3,938	5,759	21,2	953,994	24,414	1881,989	0	202,794	202,794	99,721	0	0	0	0	0	0	0
11:50:34	-172,29	1880,266	5,791	5,664	9,071	3,92	5,723	21,2	953,994	24,414	1880,266	0	202,794	202,794	99,721	0	0	0	0	0	0	0
11:50:34	-2,954	1880,236	5,888	5,615	9,065	3,919	5,688	21,2	953,994	24,414	1880,236	0	202,794	202,794	99,721	0	0	0	0	0	0	0
11:50:34	-166,662	1878,57	5,888	5,664	9,056	3,902	5,653	21,2	953,994	24,414	1878,57	0	202,794	202,794	99,721	0	0	0	0	0	0	0
11:50:34	-39,416	1878,176	5,937	5,761	9,051	3,898	5,619	21,2	953,994	24,414	1878,176	0	202,794	202,794	99,721	0	0	0	0	0	0	0
11:50:34	-175,256	1876,423	5,937	5,761	9,041	3,88	5,584	21,2	953,994	24,414	1876,423	0	202,794	202,794	99,721	0	0	0	0	0	0	0
11:50:34	-84,375	1875,579	5,937	5,664	9,036	3,871	5,551	21,2	953,994	24,414	1875,579	0	202,794	202,794	99,721	0	0	0	0	0	0	0
11:50:34	-85,62	1874,723	5,937	5,761	9,031	3,863	5,518	21,2	953,994	24,414	1874,723	0	202,794	202,794	99,721	0	0	0	0	0	0	0
11:50:34	-163,354	1873,09	5,937	5,761	9,022	3,846	5,485	21,2	953,994	24,414	1873,09	0	202,794	202,794	99,721	0	0	0	0	0	0	0
11:50:34	-84,558	1872,244	5,937	5,761	9,017	3,837	5,453	21,2	953,994	24,414	1872,244	0	202,794	202,794	99,721	0	0	0	0	0	0	0
11:50:34	-218,2	1870,062	5,791	5,615	9,012	3,815	5,421	21	952,565	24,414	1870,062	0	202,794	202,794	99,721	0	0	0	0	0	0	0
11:50:34	-130,053	1868,761	5,644	5,566	9,012	3,801	5,389	21	952,565	24,414	1868,761	0	202,794	202,794	99,721	0	0	0	0	0	0	0
11:50:34	-84,362	1867,918	5,644	5,468	9,008	3,792	5,357	21	952,565	24,414	1867,918	0	202,794	202,794	99,721	0	0	0	0	0	0	0
11:50:34	-85,437	1867,063	5,644	5,468	9,003	3,784	5,327	21	952,565	24,414	1867,063	0	202,794	202,794	99,721	0	0	0	0	0	0	0
11:50:34	-125,085	1865,813	5,595	5,468	8,998	3,771	5,296	21	952,565	24,414	1865,813	0	202,794	202,794	99,721	0	0	0	0	0	0	0
11:50:34	-85,595	1864,957	5,595	5,468	8,993	3,762	5,266	21	952,565	24,414	1864,957	0	202,794	202,794	99,721	0	0	0	0	0	0	0
11:50:34	-41,54	1864,541	5,644	5,468	8,988	3,758	5,236	21	952,565	24,414	1864,541	0	202,794	202,794	99,721	0	0	0	0	0	0	0
11:50:34	-167,675	1862,864	5,644	5,566	8,979	3,74	5,207	21	952,565	24,414	1862,864	0	202,794	202,794	99,721	0	0	0	0	0	0	0
11:50:34	-83,3	1862,031	5,644	5,566	8,974	3,732	5,178	21	952,565	24,414	1862,031	0	202,794	202,794	99,721	0	0	0	0	0	0	0
11:50:34	-85,412	1861,177	5,644	5,566	8,969	3,723	5,15	21	952,565	24,414	1861,177	0	202,794	202,794	99,721	0	0	0	0	0	0	0
11:50:34	-83,496	1860,342	5,644	5,468	8,964	3,714	5,122	21	952,565	24,414	1860,342	0	200,371	200,371	99,711	0	0	0	0	0	0	0
11:50:34	-169,97	1858,643	5,546	5,419	8,96	3,697	5,094	21	952,565	24,414	1858,643	0	200,371	200,371	99,711	0	0	0	0	0	0	0
11:50:34	-90,844	1857,734	5,449	5,322	8,959	3,687	5,066	21	952,565	24,414	1857,734	0	200,371	200,371	99,711	0	0	0	0	0	0	0
11:50:34	-126,086	1856,473	5,4	5,273	8,955	3,674	5,039	21	952,565	24,414	1856,473	0	200,371	200,371	99,711	0	0	0	0	0	0	0
11:50:34	-39,465	1856,079	5,449	5,322	8,95	3,67	5,012	21	952,565	24,414	1856,079	0	200,371	200,371	99,711	0	0	0	0	0	0	0
11:50:34	2,282	1856,101	5,546	5,419	8,945	3,671	4,986	21	952,565	24,414	1856,079	0	200,371	200,371	99,711	0	0	0	0	0	0	0
11:50:34	-40,539	1855,696	5,595	5,468	8,94	3,666	4,96	21	952,565	24,414	1855,696	0	200,371	200,371	99,711	0	0	0	0	0	0	0
11:50:34	-84,521	1854,851	5,595	5,468	8,935	3,658	4,934	21	952,565	24,414	1854,851	0	200,371	200,371	99,711	0	0	0	0	0	0	0
11:50:34	-214,782	1852,703	5,449	5,419	8,931	3,636	4,909	21	952,565	24,414	1852,703	0	200,371	200,371	99,711	0	0	0	0	0	0	0
11:50:34	0	1852,703	5,449	5,322	8,931	3,636	4,884	21	952,565	24,414	1852,703	0	200,371	200,371	99,711	0	0	0	0	0	0	0
11:50:34	-84,35	1851,86	5,449	5,322	8,926	3,627	4,859	21	952,565	24,414	1851,86	0	200,371	200,371	99,711	0	0	0	0	0	0	0
11:50:34	-84,35	1851,016	5,449	5,322	8,921	3,618	4,835	21	952,565	24,414	1851,016	0	200,371	200,371	99,711	0	0	0	0	0	0	0
11:50:34	-131,42	1849,702	5,302	5,224	8,921	3,605	4,811	21	952,565	24,414	1849,702	0	200,371	200,371	99,711	0	0	0	0	0	0	0
11:50:34	-43,786	1849,264	5,253	5,127	8,921	3,6	4,787	21	952,565	24,414	1849,264	0	200,371	200,371	99,711	0	0	0	0	0	0	0
11:50:34	-84,326	1848,421	5,253	5,078	8,916	3,591	4,764	21	952,565	24,414	1848,421	0	200,371	200,371	99,711	0	0	0	0	0	0	0
11:50:34	0	1848,421	5,253	5,224	8,916	3,591	4,741	21	952,565	24,414	1848,421	0	200,371	200,371	99,711	0	0	0	0	0	0	0
11:50:34	-84,326	1847,577	5,253	5,127	8,911	3,583	4,718	21	952,565	24,414	1847,577	0	200,371	200,371	99,711	0	0	0	0	0	0	0
11:50:34	-1,062	1847,567	5,253	5,127	8,911	3,583	4,696	21	952,565	24,414	1847,567	0	200,371	200,371	99,711	0	0	0	0	0	0	0
11:50:34	-84,509	1846,722	5,253	5,127	8,906	3,574	4,674	21	952,565	24,414	1846,722	0	200,371	200,371	99,711	0	0	0	0	0	0	0
11:50:34	-83,276	1845,889	5,253	5,224	8,902	3,565	4,652	21	952,565	24,414	1845,889	0	200,371	200,371	99,711	0	0	0	0	0	0	0
11:50:34	47,009	1846,359	5,4	5,273	8,897	3,57	4,631	21	952,565	24,414	1845,889	0	200,371	200,371	99,711	0	0	0	0	0	0	0
11:50:34	47,009	1846,829	5,546	5,322	8,892	3,575	4,61	21	952,565	24,414	1845,89	0	200,371	200,371	99,711	0	0	0	0	0	0	0
11:50:34	-171,923	1845,11	5,449	5,322	8,887	3,557	4,589	21	952,565	24,414	1845,11	0	200,371	200,371	99,711	0	0	0	0	0	0	0
11:50:34	87,573	1845,986	5,546	5,322	8,887	3,566	4,569	21	952,565	24,414	1845,111	0	200,371	200,371	99,711	0	0	0	0	0	0	0
11:50:34	-87,573	1845,11	5,449	5,273	8,887	3,557	4,549	21	952,565	24,414	1845,11	0	200,371	200,371	99,711	0	0	0	0	0	0	0
11:50:34	-43,774	1844,672	5,4	5,127	8,887	3,553	4,53	21	952,565	24,414	1844,672	0	200,371	200,371	99,711	0	0	0	0	0	0	0
11:50:34	-87,548	1843,797	5,302	5,078	8,887	3,544	4,511	21	952,565	24,414	1843,797	0	200,371	200,371	99,711	0	0	0	0	0	0	0
11:50:34	-43,762	1843,359	5,253	4,98	8,887	3,539	4,491	21	952,565	24,414	1843,359	0	200,371	200,371	99,711	0	0	0	0	0	0	0
11:50:34	0	1843,359	5,253	4,98	8,887	3,539	4,473	21	952,565	24,414	1843,359	0	200,371	200,371	99,711	0	0	0	0	0	0	0
11:50:34	-87,524	1842,484	5,156	4,931	8,887	3,53	4,454	21	952,565	24,414	1842,484	0	200,371	200,371	99,711	0	0	0	0	0	0	0
11:50:34	-84,313	1841,641	5,156	4,931	8,882	3,522	4,436	21	952,565	24,414	1841,641	0	200,371	200,371	99,711	0	0	0	0	0	0	0
11:50:34	87,512	1842,516	5,253	5,078	8,882	3,531	4,418	21	952,565	24,414	1841,642	0	200,371	200,371	99,711	0	0	0	0	0	0	0
11:50:34	-85,571	1841,66	5,253	5,127	8,878	3,522	4,401	21	952,565	24,414	1841,642	0	200,371	200,371	99,711	0	0	0	0	0	0	0
11:50:34	0	1841,66	5,253	5,127	8,878	3,522	4,383	21	952,565	24,414	1841,642	0	200,371	200,371	99,711	0	0	0	0	0	0	0
11:50:34	-39,501	1841,265	5,302	5,078	8,873	3,518	4,366	21	952,565	24,414	1841,265	0	200,371	200,371	99,711	0	0	0	0	0	0	0
11:50:34	-43,75	1840,828	5,253	5,127	8,873	3,513	4,35	21	952,565	24,414	1840,828	0	200,371	200,371	99,711	0	0	0	0	0	0	0
11:50:34	-83,288	1839,995	5,253	5,127	8,868	3,505	4,333	21	952,565	24,414	1839,995	0	200,371	200,371	99,711	0	0	0	0	0	0	0
11:50:34	-87,487	1839,12	5,156	5,127	8,868	3,496	4,317	21	952,565	24,414	1839,12	0	200,371	200,371	99,711	0	0	0	0	0	0	0
11:50:34	0	1839,12	5,156	5,078	8,868	3,496	4,301	21	952,565	24,414	1839,12	0	200,371	200,371	99,711	0	0	0	0	0	0	0
11:50:34	0	1839,12	5,156	4,98	8,868	3,496	4,285	21	952,565	24,414	1839,12	0	200,371	200,371	99,711	0	0	0	0	0	0	0
11:50:34	0	1839,12	5,156	5,078	8,868	3,496	4,269	21	952,565	24,414	1839,12	0	200,371	200,371	99,711	0	0	0	0	0	0	0
11:50:34	-127,026	1837,85	5,107	4,931	8,863	3,482	4,254	21	952,565	24,414	1837,85	0	200,371	200,371	99,711	0	0	0	0	0	0	0
11:50:34	43,737	1838,287	5,156	5,078	8,863	3,487	4,239	21	952,565	24,414	1837,85	0	200,371	200,371	99,711	0	0	0	0	0	0	0
11:50:34	-43,737	1837,85	5,107	5,078	8,863	3,482	4,224	21	952,565	24,414	1837,85	0	200,371	200,371	99,711	0	0	0	0	0	0	0
11:50:34	-43,725	1837,412	5,058	4,98	8,863	3,478	4,209	21	952,565	24,414	1837,412	0	200,371	200,371	99,711	0	0	0	0	0	0	0
11:50:34	-39,538	1837,017	5,107	4,98	8,859	3,474	4,195	21	952,565	24,414	1837,017	0	200,371	200,371	99,711	0	0	0	0	0	0	0
11:50:34	43,725	1837,454	5,156	5,078	8,859	3,478	4,181	21	952,565	24,414	1837,017	0	200,371	200,371	99,711	0	0	0	0	0	0	0
11:50:34	-83,264	1836,622	5,156	5,078	8,854	3,47	4,167	21	952,565	24,414	1836,622	0	200,371	200,371	99,711	0	0	0	0	0	0	0
11:50:34	87,463	1837,496	5,253	5,078	8,854	3,479	4,154	21	952,565	24,414	1836,622	0	200,371	200,371	99,711	0	0	0	0	0	0	0
11:50:34	0	1837,496	5,253	5,127	8,854	3,479	4,14	21	952,565	24,414	1836,623	0	200,371	200,371	99,711	0	0	0	0	0	0	0
11:50:34	-85,363	1836,643	5,253	5,127	8,849	3,47	4,127	21	952,565	24,414	1836,623	0	200,371	200,371	99,711	0	0	0	0	0	0	0
11:50:34	0	1836,643	5,253	5,224	8,849	3,47	4,114	21	952,565	24,414	1836,623	0	200,371	200,371	99,711	0	0	0	0	0	0	0
11:50:34	-39,562	1836,247	5,302	5,224	8,844	3,466	4,102	21	952,565	24,414	1836,247	0	200,371	200,371	99,711	0	0	0	0	0	0	0
11:50:34	-43,725	1835,81	5,253	5,127	8,844	3,461	4,089	21	952,565	24,414	1835,81	0	200,371	200,371	99,711	0	0	0	0	0	0	0
11:50:34	-87,451	1834,935	5,156	5,127	8,844	3,452	4,077	21	952,565	24,414	1834,935	0	200,371	200,371	99,711	0	0	0	0	0	0	0
11:50:34	0	1834,935	5,156	5,078	8,844	3,452	4,064	21	952,565	24,414	1834,935	0	200,371	200,371	99,711	0	0	0	0	0	0	0
11:50:34	-43,713	1834,498	5,107	4,98	8,844	3,448	4,052	21	952,565	24,414	1834,498	0	200,371	200,371	99,711	0	0	0	0	0	0	0
11:50:34	-131,14	1833,187	4,961	4,931	8,844	3,434	4,04	21	952,565	24,414	1833,187	0	200,371	200,371	99,711	0	0	0	0	0	0	0
11:50:34	-43,701	1832,75	4,912	4,882	8,844	3,43	4,028	21	952,565	24,414	1832,75	0	200,371	200,371	99,711	0	0	0	0	0	0	0
11:50:34	43,701	1833,187	4,961	4,882	8,844	3,434	4,017	21	952,565	24,414	1832,75	0	200,371	200,371	99,711	0	0	0	0	0	0	0
11:50:34	0	1833,187	4,961	4,882	8,844	3,434	4,005	21	952,565	24,414	1832,75	0	200,371	200,371	99,711	0	0	0	0	0	0	0
11:50:34	-82,214	1832,364	4,961	4,931	8,839	3,426	3,994	21	952,565	24,414	1832,364	0	200,371	200,371	99,711	0	0	0	0	0	0	0
11:50:34	131,127	1833,676	5,107	4,931	8,839	3,439	3,983	21	952,565	24,414	1832,366	0	200,371	200,371	99,711	0	0	0	0	0	0	0
11:50:34	-43,713	1833,239	5,058	4,882	8,839	3,435	3,972	21	952,565	24,414	1832,367	0	200,371	200,371	99,711	0	0	0	0	0	0	0
11:50:34	-41,821	1832,82	5,107	4,98	8,835	3,431	3,962	21	952,565	24,414	1832,367	0	200,371	200,371	99,711	0	0	0	0	0	0	0
11:50:34	47,863	1833,299	5,253	4,98	8,83	3,436	3,951	21	952,565	24,414	1832,368	0	200,371	200,371	99,711	0	0	0	0	0	0	0
11:50:34	0	1833,299	5,253	5,078	8,83	3,436	3,941	21	952,565	24,414	1832,369	0	200,371	200,371	99,711	0	0	0	0	0	0	0
11:50:34	-87,414	1832,425	5,156	4,98	8,83	3,427	3,931	21	952,565	24,414	1832,369	0	200,371	200,371	99,711	0	0	0	0	0	0	0
11:50:34	0	1832,425	5,156	4,931	8,83	3,427	3,921	21	952,565	24,414	1832,369	0	200,371	200,371	99,711	0	0	0	0	0	0	0
11:50:34	-82,25	1831,602	5,156	4,98	8,825	3,418	3,911	21	952,565	24,414	1831,602	0	200,371	200,371	99,711	0	0	0	0	0	0	0
11:50:34	-4,174	1831,561	5,156	5,078	8,825	3,418	3,902	21	952,565	24,414	1831,561	0	200,371	200,371	99,711	0	0	0	0	0	0	0
11:50:34	-43,701	1831,124	5,107	4,98	8,825	3,413	3,892	21	952,565	24,414	1831,124	0	200,371	200,371	99,711	0	0	0	0	0	0	0
11:50:34	-39,526	1830,728	5,058	4,931	8,825	3,409	3,883	21	952,565	24,414	1830,728	0	200,371	200,371	99,711	0	0	0	0	0	0	0
11:50:35	-91,564	1829,813	4,961	4,882	8,825	3,4	3,873	21	952,565	24,414	1829,813	0	200,371	200,371	99,711	0	0	0	0	0	0	0
11:50:35	0	1829,813	4,961	4,931	8,825	3,4	3,864	21	952,565	24,414	1829,813	0	200,371	200,371	99,711	0	0	0	0	0	0	0
11:50:35	5,163	1829,864	5,058	4,931	8,82	3,4	3,855	21	952,565	24,414	1829,813	0	200,371	200,371	99,711	0	0	0	0	0	0	0
11:50:35	0	1829,864	5,058	4,931	8,82	3,4	3,846	21	952,565	24,414	1829,813	0	200,371	200,371	99,711	0	0	0	0	0	0	0
11:50:35	-87,377	1828,991	4,961	4,931	8,82	3,391	3,837	21	952,565	24,414	1828,991	0	200,371	200,371	99,711	0	0	0	0	0	0	0
11:50:35	6,213	1829,053	5,058	4,882	8,815	3,392	3,828	21	952,565	24,414	1828,991	0	200,371	200,371	99,711	0	0	0	0	0	0	0
11:50:35	-91,564	1828,137	4,961	4,931	8,815	3,382	3,819	21	952,565	24,414	1828,137	0	200,371	200,371	99,711	0	0	0	0	0	0	0
11:50:35	0	1828,137	4,961	4,931	8,815	3,382	3,811	21	952,565	24,414	1828,137	0	200,371	200,371	99,711	0	0	0	0	0	0	0
11:50:35	6,201	1828,199	5,058	4,931	8,811	3,383	3,802	21	952,565	24,414	1828,137	0	200,371	200,371	99,711	0	0	0	0	0	0	0
11:50:35	-87,353	1827,325	4,961	4,882	8,811	3,374	3,794	21	952,565	24,414	1827,325	0	200,371	200,371	99,711	0	0	0	0	0	0	0
11:50:35	0	1827,325	4,961	4,882	8,811	3,374	3,786	21	952,565	24,414	1827,326	0	200,371	200,371	99,711	0	0	0	0	0	0	0
11:50:35	-123,767	1826,088	4,912	4,931	8,806	3,361	3,777	21	952,565	24,414	1826,088	0	200,371	200,371	99,711	0	0	0	0	0	0	0
11:50:35	39,465	1826,482	4,961	4,931	8,806	3,365	3,769	21	952,565	24,414	1826,088	0	200,371	200,371	99,711	0	0	0	0	0	0	0
11:50:35	0	1826,482	4,961	4,931	8,806	3,365	3,761	21	952,565	24,414	1826,089	0	200,371	200,371	99,711	0	0	0	0	0	0	0
11:50:35	6,176	1826,544	5,058	4,98	8,801	3,366	3,754	21	952,565	24,414	1826,089	0	200,371	200,371	99,711	0	0	0	0	0	0	0
11:50:35	-87,341	1825,671	4,961	4,931	8,801	3,357	3,746	21	952,565	24,414	1825,671	0	200,371	200,371	99,711	0	0	0	0	0	0	0
11:50:35	-43,664	1825,234	4,912	4,882	8,801	3,352	3,738	21	952,565	24,414	1825,234	0	200,371	200,371	99,711	0	0	0	0	0	0	0
11:50:35	0	1825,234	4,912	4,785	8,801	3,352	3,731	20,9	953,025	24,414	1825,234	0	200,371	200,371	99,711	0	0	0	0	0	0	0
11:50:35	-0,451	1825,23	4,912	4,882	8,801	3,352	3,723	20,9	953,025	24,414	1825,23	0	200,371	200,371	99,711	0	0	0	0	0	0	0
11:50:35	-36,437	1824,865	4,961	4,882	8,797	3,349	3,716	20,9	953,025	24,414	1824,865	0	200,371	200,371	99,711	0	0	0	0	0	0	0
11:50:35	-49,072	1824,375	4,912	4,882	8,796	3,344	3,709	20,9	953,025	24,414	1824,375	0	200,371	200,371	99,711	0	0	0	0	0	0	0
11:50:35	0	1824,375	4,912	4,882	8,796	3,344	3,701	20,9	953,025	24,414	1824,375	0	200,371	200,371	99,711	0	0	0	0	0	0	0
11:50:35	0	1824,375	4,912	4,882	8,796	3,344	3,694	20,9	953,025	24,414	1824,375	0	200,371	200,371	99,711	0	0	0	0	0	0	0
11:50:35	43,652	1824,811	4,961	4,882	8,796	3,348	3,688	20,9	953,025	24,414	1824,375	0	200,371	200,371	99,711	0	0	0	0	0	0	0
11:50:35	-43,652	1824,375	4,912	4,785	8,796	3,344	3,681	20,9	953,025	24,414	1824,375	0	200,371	200,371	99,711	0	0	0	0	0	0	0
11:50:35	0	1824,375	4,912	4,931	8,796	3,344	3,674	20,9	953,025	24,414	1824,375	0	200,371	200,371	99,711	0	0	0	0	0	0	0
11:50:35	-35,241	1824,022	4,961	4,785	8,792	3,34	3,668	20,9	953,025	24,414	1824,022	0	200,371	200,371	99,711	0	0	0	0	0	0	0
11:50:35	0	1824,022	4,961	4,785	8,792	3,34	3,661	20,9	953,025	24,414	1824,022	0	199,711	199,711	99,708	0	0	0	0	0	0	0
11:50:35	0	1824,022	4,961	4,785	8,792	3,34	3,655	20,9	953,025	24,414	1824,022	0	199,711	199,711	99,708	0	0	0	0	0	0	0
11:50:35	-43,652	1823,586	4,912	4,785	8,792	3,335	3,649	20,9	953,025	24,414	1823,586	0	199,711	199,711	99,708	0	0	0	0	0	0	0
11:50:35	0	1823,586	4,912	4,785	8,792	3,335	3,643	20,9	953,025	24,414	1823,586	0	199,711	199,711	99,708	0	0	0	0	0	0	0
11:50:35	0	1823,586	4,912	4,785	8,792	3,335	3,637	20,9	953,025	24,414	1823,586	0	199,711	199,711	99,708	0	0	0	0	0	0	0
11:50:35	43,652	1824,022	4,961	4,785	8,792	3,34	3,631	20,9	953,025	24,414	1823,586	0	199,711	199,711	99,708	0	0	0	0	0	0	0
11:50:35	-43,652	1823,586	4,912	4,736	8,792	3,335	3,625	20,9	953,025	24,414	1823,586	0	199,711	199,711	99,708	0	0	0	0	0	0	0
11:50:35	0	1823,586	4,912	4,785	8,792	3,335	3,619	20,9	953,025	24,414	1823,586	0	199,711	199,711	99,708	0	0	0	0	0	0	0
11:50:35	43,652	1824,022	4,961	4,785	8,792	3,34	3,614	20,9	953,025	24,414	1823,586	0	199,711	199,711	99,708	0	0	0	0	0	0	0
11:50:35	-43,652	1823,586	4,912	4,882	8,792	3,335	3,608	20,9	953,025	24,414	1823,586	0	199,711	199,711	99,708	0	0	0	0	0	0	0
11:50:35	0	1823,586	4,912	4,882	8,792	3,335	3,603	20,9	953,025	24,414	1823,586	0	199,711	199,711	99,708	0	0	0	0	0	0	0
11:50:35	43,652	1824,022	4,961	4,931	8,792	3,34	3,598	20,9	953,025	24,414	1823,586	0	199,711	199,711	99,708	0	0	0	0	0	0	0
11:50:35	0	1824,022	4,961	4,882	8,792	3,34	3,593	20,9	953,025	24,414	1823,587	0	199,711	199,711	99,708	0	0	0	0	0	0	0
11:50:35	-43,652	1823,586	4,912	4,882	8,792	3,335	3,588	20,9	953,025	24,414	1823,586	0	199,711	199,711	99,708	0	0	0	0	0	0	0
11:50:35	43,652	1824,022	4,961	4,931	8,792	3,34	3,583	20,9	953,025	24,414	1823,586	0	199,711	199,711	99,708	0	0	0	0	0	0	0
11:50:35	-43,652	1823,586	4,912	4,931	8,792	3,335	3,578	20,9	953,025	24,414	1823,586	0	199,711	199,711	99,708	0	0	0	0	0	0	0
11:50:35	43,652	1824,022	4,961	4,931	8,792	3,34	3,573	20,9	953,025	24,414	1823,586	0	199,711	199,711	99,708	0	0	0	0	0	0	0
11:50:35	-43,652	1823,586	4,912	4,882	8,792	3,335	3,569	20,9	953,025	24,414	1823,586	0	199,711	199,711	99,708	0	0	0	0	0	0	0
11:50:35	0	1823,586	4,912	4,882	8,792	3,335	3,564	20,9	953,025	24,414	1823,586	0	199,711	199,711	99,708	0	0	0	0	0	0	0
11:50:35	43,652	1824,022	4,961	4,882	8,792	3,34	3,56	20,9	953,025	24,414	1823,586	0	199,711	199,711	99,708	0	0	0	0	0	0	0
11:50:35	0	1824,022	4,961	4,882	8,792	3,34	3,555	20,9	953,025	24,414	1823,587	0	199,711	199,711	99,708	0	0	0	0	0	0	0
11:50:35	0	1824,022	4,961	4,882	8,792	3,34	3,551	20,9	953,025	24,414	1823,587	0	199,711	199,711	99,708	0	0	0	0	0	0	0
11:50:35	-43,652	1823,586	4,912	4,882	8,792	3,335	3,547	20,9	953,025	24,414	1823,586	0	199,711	199,711	99,708	0	0	0	0	0	0	0
11:50:35	43,652	1824,022	4,961	4,931	8,792	3,34	3,543	20,9	953,025	24,414	1823,586	0	199,711	199,711	99,708	0	0	0	0	0	0	0
11:50:35	0	1824,022	4,961	4,931	8,792	3,34	3,539	20,9	953,025	24,414	1823,587	0	199,711	199,711	99,708	0	0	0	0	0	0	0
11:50:35	0	1824,022	4,961	4,931	8,792	3,34	3,535	20,9	953,025	24,414	1823,587	0	199,711	199,711	99,708	0	0	0	0	0	0	0
11:50:35	-43,652	1823,586	4,912	4,882	8,792	3,335	3,531	20,9	953,025	24,414	1823,586	0	199,711	199,711	99,708	0	0	0	0	0	0	0
11:50:35	43,652	1824,022	4,961	4,931	8,792	3,34	3,527	20,9	953,025	24,414	1823,586	0	199,711	199,711	99,708	0	0	0	0	0	0	0
11:50:35	0	1824,022	4,961	4,882	8,792	3,34	3,524	20,9	953,025	24,414	1823,587	0	199,711	199,711	99,708	0	0	0	0	0	0	0
11:50:35	-50,109	1823,521	4,912	4,931	8,791	3,335	3,52	20,9	953,025	24,414	1823,521	0	199,711	199,711	99,708	0	0	0	0	0	0	0
11:50:35	6,457	1823,586	4,912	4,882	8,792	3,335	3,516	20,9	953,025	24,414	1823,521	0	199,711	199,711	99,708	0	0	0	0	0	0	0
11:50:35	0	1823,586	4,912	4,882	8,792	3,335	3,513	20,9	953,025	24,414	1823,521	0	199,711	199,711	99,708	0	0	0	0	0	0	0
11:50:35	0	1823,586	4,912	4,882	8,792	3,335	3,509	20,9	953,025	24,414	1823,521	0	199,711	199,711	99,708	0	0	0	0	0	0	0
11:50:35	0	1823,586	4,912	4,882	8,792	3,335	3,506	20,9	953,025	24,414	1823,522	0	199,711	199,711	99,708	0	0	0	0	0	0	0
11:50:35	0	1823,586	4,912	4,882	8,792	3,335	3,503	20,9	953,025	24,414	1823,522	0	199,711	199,711	99,708	0	0	0	0	0	0	0
11:50:35	0	1823,586	4,912	4,882	8,792	3,335	3,499	20,9	953,025	24,414	1823,522	0	199,711	199,711	99,708	0	0	0	0	0	0	0
11:50:35	0	1823,586	4,912	4,882	8,792	3,335	3,496	20,9	953,025	24,414	1823,522	0	199,711	199,711	99,708	0	0	0	0	0	0	0
11:50:35	0	1823,586	4,912	4,785	8,792	3,335	3,493	20,9	953,025	24,414	1823,522	0	199,711	199,711	99,708	0	0	0	0	0	0	0
11:50:35	43,652	1824,022	4,961	4,882	8,792	3,34	3,49	20,9	953,025	24,414	1823,523	0	199,711	199,711	99,708	0	0	0	0	0	0	0
11:50:35	0	1824,022	4,961	4,931	8,792	3,34	3,487	20,9	953,025	24,414	1823,523	0	199,711	199,711	99,708	0	0	0	0	0	0	0
11:50:35	0	1824,022	4,961	4,931	8,792	3,34	3,484	20,9	953,025	24,414	1823,523	0	199,711	199,711	99,708	0	0	0	0	0	0	0
11:50:35	0	1824,022	4,961	4,98	8,792	3,34	3,481	20,9	953,025	24,414	1823,524	0	199,711	199,711	99,708	0	0	0	0	0	0	0
11:50:35	87,316	1824,895	5,058	4,98	8,792	3,349	3,479	20,9	953,025	24,414	1823,525	0	199,711	199,711	99,708	0	0	0	0	0	0	0
11:50:35	0	1824,895	5,058	4,931	8,792	3,349	3,476	20,9	953,025	24,414	1823,527	0	199,711	199,711	99,708	0	0	0	0	0	0	0
11:50:35	-52,075	1824,375	4,912	4,882	8,796	3,344	3,474	20,9	953,025	24,414	1823,527	0	199,711	199,711	99,708	0	0	0	0	0	0	0
11:50:35	-87,304	1823,502	4,814	4,785	8,796	3,335	3,471	20,9	953,025	24,414	1823,502	0	199,711	199,711	99,708	0	0	0	0	0	0	0
11:50:35	0	1823,502	4,814	4,785	8,796	3,335	3,468	20,9	953,025	24,414	1823,502	0	199,711	199,711	99,708	0	0	0	0	0	0	0
11:50:35	130,957	1824,811	4,961	4,931	8,796	3,348	3,466	20,9	953,025	24,414	1823,503	0	199,711	199,711	99,708	0	0	0	0	0	0	0
11:50:35	52,087	1825,332	5,107	4,98	8,792	3,353	3,464	20,9	953,025	24,414	1823,505	0	199,711	199,711	99,708	0	0	0	0	0	0	0
11:50:35	0	1825,332	5,107	4,98	8,792	3,353	3,461	20,9	953,025	24,414	1823,507	0	199,711	199,711	99,708	0	0	0	0	0	0	0
11:50:35	0	1825,332	5,107	4,98	8,792	3,353	3,459	20,9	953,025	24,414	1823,508	0	199,711	199,711	99,708	0	0	0	0	0	0	0
11:50:35	0	1825,332	5,107	4,98	8,792	3,353	3,457	20,9	953,025	24,414	1823,51	0	199,711	199,711	99,708	0	0	0	0	0	0	0
11:50:35	0	1825,332	5,107	4,931	8,792	3,353	3,455	20,9	953,025	24,414	1823,512	0	199,711	199,711	99,708	0	0	0	0	0	0	0
11:50:35	-130,981	1824,022	4,961	4,931	8,792	3,34	3,453	20,9	953,025	24,414	1823,513	0	199,711	199,711	99,708	0	0	0	0	0	0	0
11:50:35	0	1824,022	4,961	4,931	8,792	3,34	3,451	20,9	953,025	24,414	1823,513	0	199,711	199,711	99,708	0	0	0	0	0	0	0
11:50:35	-43,652	1823,586	4,912	4,882	8,792	3,335	3,448	20,9	953,025	24,414	1823,513	0	199,711	199,711	99,708	0	0	0	0	0	0	0
11:50:35	0	1823,586	4,912	4,882	8,792	3,335	3,446	20,9	953,025	24,414	1823,513	0	199,711	199,711	99,708	0	0	0	0	0	0	0
11:50:35	-6,457	1823,521	4,912	4,882	8,791	3,335	3,444	20,9	953,025	24,414	1823,513	0	199,711	199,711	99,708	0	0	0	0	0	0	0
11:50:35	6,457	1823,586	4,912	4,882	8,792	3,335	3,442	20,9	953,025	24,414	1823,513	0	199,711	199,711	99,708	0	0	0	0	0	0	0
11:50:35	-93,75	1822,648	4,814	4,785	8,791	3,326	3,44	20,9	953,025	24,414	1822,648	0	199,711	199,711	99,708	0	0	0	0	0	0	0
11:50:35	7,165	1822,72	4,912	4,882	8,787	3,327	3,437	20,9	953,025	24,414	1822,648	0	199,711	199,711	99,708	0	0	0	0	0	0	0
11:50:35	0	1822,72	4,912	4,882	8,787	3,327	3,435	20,9	953,025	24,414	1822,648	0	199,711	199,711	99,708	0	0	0	0	0	0	0
11:50:35	0	1822,72	4,912	4,882	8,787	3,327	3,433	20,9	953,025	24,414	1822,648	0	199,711	199,711	99,708	0	0	0	0	0	0	0
11:50:35	0	1822,72	4,912	4,882	8,787	3,327	3,431	20,9	953,025	24,414	1822,649	0	199,711	199,711	99,708	0	0	0	0	0	0	0
11:50:35	0	1822,72	4,912	4,931	8,787	3,327	3,429	20,9	953,025	24,414	1822,649	0	199,711	199,711	99,708	0	0	0	0	0	0	0
11:50:35	0	1822,72	4,912	4,882	8,787	3,327	3,427	20,9	953,025	24,414	1822,649	0	199,711	199,711	99,708	0	0	0	0	0	0	0
11:50:35	0	1822,72	4,912	4,882	8,787	3,327	3,425	20,9	953,025	24,414	1822,649	0	199,711	199,711	99,708	0	0	0	0	0	0	0
11:50:35	0	1822,72	4,912	4,882	8,787	3,327	3,423	20,9	953,025	24,414	1822,649	0	199,711	199,711	99,708	0	0	0	0	0	0	0
11:50:35	0	1822,72	4,912	4,882	8,787	3,327	3,421	20,9	953,025	24,414	1822,649	0	199,711	199,711	99,708	0	0	0	0	0	0	0
11:50:35	43,664	1823,156	4,961	4,882	8,787	3,331	3,419	20,9	953,025	24,414	1822,65	0	199,711	199,711	99,708	0	0	0	0	0	0	0
11:50:35	0	1823,156	4,961	4,882	8,787	3,331	3,418	20,9	953,025	24,414	1822,65	0	199,711	199,711	99,708	0	0	0	0	0	0	0
11:50:35	0	1823,156	4,961	4,931	8,787	3,331	3,416	20,9	953,025	24,414	1822,651	0	199,711	199,711	99,708	0	0	0	0	0	0	0
11:50:35	0	1823,156	4,961	4,931	8,787	3,331	3,414	20,9	953,025	24,414	1822,651	0	199,711	199,711	99,708	0	0	0	0	0	0	0
11:50:36	211,096	1825,267	5,107	4,98	8,791	3,353	3,413	20,9	953,025	24,414	1822,654	0	199,711	199,711	99,708	0	0	0	0	0	0	0
11:50:36	-43,676	1824,831	5,058	4,98	8,791	3,348	3,412	20,9	953,025	24,414	1822,656	0	199,711	199,711	99,708	0	0	0	0	0	0	0
11:50:36	0	1824,831	5,058	4,931	8,791	3,348	3,411	20,9	953,025	24,414	1822,658	0	199,711	199,711	99,708	0	0	0	0	0	0	0
11:50:36	0	1824,831	5,058	4,931	8,791	3,348	3,409	20,9	953,025	24,414	1822,66	0	199,711	199,711	99,708	0	0	0	0	0	0	0
11:50:36	0	1824,831	5,058	4,931	8,791	3,348	3,408	20,9	953,025	24,414	1822,663	0	199,711	199,711	99,708	0	0	0	0	0	0	0
11:50:36	0	1824,831	5,058	4,931	8,791	3,348	3,407	20,9	953,025	24,414	1822,665	0	199,711	199,711	99,708	0	0	0	0	0	0	0
11:50:36	0	1824,831	5,058	4,882	8,791	3,348	3,406	20,9	953,025	24,414	1822,667	0	199,711	199,711	99,708	0	0	0	0	0	0	0
11:50:36	-87,316	1823,957	4,961	4,931	8,791	3,339	3,405	20,9	953,025	24,414	1822,668	0	199,711	199,711	99,708	0	0	0	0	0	0	0
11:50:36	87,316	1824,831	5,058	4,931	8,791	3,348	3,403	20,9	953,025	24,414	1822,671	0	199,711	199,711	99,708	0	0	0	0	0	0	0
11:50:36	-87,316	1823,957	4,961	4,882	8,791	3,339	3,402	20,9	953,025	24,414	1822,672	0	199,711	199,711	99,708	0	0	0	0	0	0	0
11:50:36	-124,475	1822,713	4,814	4,785	8,792	3,326	3,401	20,9	953,025	24,414	1822,672	0	199,711	199,711	99,708	0	0	0	0	0	0	0
11:50:36	80,834	1823,521	4,912	4,882	8,791	3,335	3,399	20,9	953,025	24,414	1822,673	0	199,711	199,711	99,708	0	0	0	0	0	0	0
11:50:36	-36,462	1823,156	4,961	4,882	8,787	3,331	3,398	20,9	953,025	24,414	1822,673	0	199,711	199,711	99,708	0	0	0	0	0	0	0
11:50:36	-43,664	1822,72	4,912	4,882	8,787	3,327	3,397	20,9	953,025	24,414	1822,673	0	199,711	199,711	99,708	0	0	0	0	0	0	0
11:50:36	43,664	1823,156	4,961	4,931	8,787	3,331	3,395	20,9	953,025	24,414	1822,674	0	199,711	199,711	99,708	0	0	0	0	0	0	0
11:50:36	-43,664	1822,72	4,912	4,736	8,787	3,327	3,394	20,9	953,025	24,414	1822,674	0	199,711	199,711	99,708	0	0	0	0	0	0	0
11:50:36	0	1822,72	4,912	4,736	8,787	3,327	3,393	20,9	953,025	24,414	1822,674	0	199,711	199,711	99,708	0	0	0	0	0	0	0
11:50:36	43,664	1823,156	4,961	4,785	8,787	3,331	3,391	20,9	952,565	24,414	1822,674	0	199,711	199,711	99,708	0	0	0	0	0	0	0
11:50:36	-43,2	1822,724	4,912	4,785	8,787	3,327	3,39	20,9	952,565	24,414	1822,674	0	199,711	199,711	99,708	0	0	0	0	0	0	0
11:50:36	0	1822,724	4,912	4,785	8,787	3,327	3,389	20,9	952,565	24,414	1822,674	0	199,711	199,711	99,708	0	0	0	0	0	0	0
11:50:36	0	1822,724	4,912	4,785	8,787	3,327	3,388	20,9	952,565	24,414	1822,674	0	199,711	199,711	99,708	0	0	0	0	0	0	0
11:50:36	0	1822,724	4,912	4,785	8,787	3,327	3,387	20,9	952,565	24,414	1822,675	0	199,711	199,711	99,708	0	0	0	0	0	0	0
11:50:36	43,652	1823,161	4,961	4,785	8,787	3,331	3,385	20,9	952,565	24,414	1822,675	0	199,711	199,711	99,708	0	0	0	0	0	0	0
11:50:36	0	1823,161	4,961	4,785	8,787	3,331	3,384	20,9	952,565	24,414	1822,676	0	199,711	199,711	99,708	0	0	0	0	0	0	0
11:50:36	-43,652	1822,724	4,912	4,882	8,787	3,327	3,383	20,9	952,565	24,414	1822,676	0	199,711	199,711	99,708	0	0	0	0	0	0	0
11:50:36	43,652	1823,161	4,961	4,882	8,787	3,331	3,382	20,9	952,565	24,414	1822,676	0	199,711	199,711	99,708	0	0	0	0	0	0	0
11:50:36	0	1823,161	4,961	4,882	8,787	3,331	3,381	20,9	952,565	24,414	1822,677	0	199,711	199,711	99,708	0	0	0	0	0	0	0
11:50:36	0	1823,161	4,961	4,882	8,787	3,331	3,38	20,9	952,565	24,414	1822,677	0	199,463	199,463	99,707	0	0	0	0	0	0	0
11:50:36	-43,652	1822,724	4,912	4,785	8,787	3,327	3,379	20,9	952,565	24,414	1822,677	0	199,463	199,463	99,707	0	0	0	0	0	0	0
11:50:36	43,652	1823,161	4,961	4,931	8,787	3,331	3,378	20,9	952,565	24,414	1822,678	0	199,463	199,463	99,707	0	0	0	0	0	0	0
11:50:36	0	1823,161	4,961	4,882	8,787	3,331	3,377	20,9	952,565	24,414	1822,678	0	199,463	199,463	99,707	0	0	0	0	0	0	0
11:50:36	-43,652	1822,724	4,912	4,785	8,787	3,327	3,376	20,9	952,565	24,414	1822,678	0	199,463	199,463	99,707	0	0	0	0	0	0	0
11:50:36	0	1822,724	4,912	4,785	8,787	3,327	3,375	20,9	952,565	24,414	1822,678	0	199,463	199,463	99,707	0	0	0	0	0	0	0
11:50:36	43,652	1823,161	4,961	4,882	8,787	3,331	3,374	20,9	952,565	24,414	1822,678	0	199,463	199,463	99,707	0	0	0	0	0	0	0
11:50:36	-43,652	1822,724	4,912	4,882	8,787	3,327	3,374	20,9	952,565	24,414	1822,678	0	199,463	199,463	99,707	0	0	0	0	0	0	0
11:50:36	130,969	1824,034	5,058	4,882	8,787	3,34	3,373	20,9	952,565	24,414	1822,68	0	199,463	199,463	99,707	0	0	0	0	0	0	0
11:50:36	-87,316	1823,161	4,961	4,882	8,787	3,331	3,372	20,9	952,565	24,414	1822,68	0	199,463	199,463	99,707	0	0	0	0	0	0	0
11:50:36	0	1823,161	4,961	4,931	8,787	3,331	3,371	20,9	952,565	24,414	1822,681	0	199,463	199,463	99,707	0	0	0	0	0	0	0
11:50:36	-43,652	1822,724	4,912	4,931	8,787	3,327	3,37	20,9	952,565	24,414	1822,681	0	199,463	199,463	99,707	0	0	0	0	0	0	0
11:50:36	0	1822,724	4,912	4,931	8,787	3,327	3,37	20,9	952,565	24,414	1822,681	0	199,463	199,463	99,707	0	0	0	0	0	0	0
11:50:36	43,652	1823,161	4,961	4,882	8,787	3,331	3,369	20,9	952,565	24,414	1822,681	0	199,463	199,463	99,707	0	0	0	0	0	0	0
11:50:36	-43,652	1822,724	4,912	4,882	8,787	3,327	3,368	20,9	952,565	24,414	1822,681	0	199,463	199,463	99,707	0	0	0	0	0	0	0
11:50:36	43,652	1823,161	4,961	4,931	8,787	3,331	3,367	20,9	952,565	24,414	1822,682	0	199,463	199,463	99,707	0	0	0	0	0	0	0
11:50:36	0	1823,161	4,961	4,882	8,787	3,331	3,367	20,9	952,565	24,414	1822,682	0	199,463	199,463	99,707	0	0	0	0	0	0	0
11:50:36	-43,652	1822,724	4,912	4,882	8,787	3,327	3,366	20,9	952,565	24,414	1822,682	0	199,463	199,463	99,707	0	0	0	0	0	0	0
11:50:36	43,652	1823,161	4,961	4,931	8,787	3,331	3,365	20,9	952,565	24,414	1822,683	0	199,463	199,463	99,707	0	0	0	0	0	0	0
11:50:36	0	1823,161	4,961	4,882	8,787	3,331	3,364	20,9	952,565	24,414	1822,683	0	199,463	199,463	99,707	0	0	0	0	0	0	0
11:50:36	0	1823,161	4,961	4,931	8,787	3,331	3,364	20,9	952,565	24,414	1822,684	0	199,463	199,463	99,707	0	0	0	0	0	0	0
11:50:36	0	1823,161	4,961	4,931	8,787	3,331	3,363	20,9	952,565	24,414	1822,684	0	199,463	199,463	99,707	0	0	0	0	0	0	0
11:50:36	0	1823,161	4,961	4,931	8,787	3,331	3,362	20,9	952,565	24,414	1822,684	0	199,463	199,463	99,707	0	0	0	0	0	0	0
11:50:36	0	1823,161	4,961	4,882	8,787	3,331	3,362	20,9	952,565	24,414	1822,685	0	199,463	199,463	99,707	0	0	0	0	0	0	0
11:50:36	0	1823,161	4,961	4,931	8,787	3,331	3,361	20,9	952,565	24,414	1822,685	0	199,463	199,463	99,707	0	0	0	0	0	0	0
11:50:36	0	1823,161	4,961	4,882	8,787	3,331	3,361	20,9	952,565	24,414	1822,686	0	199,463	199,463	99,707	0	0	0	0	0	0	0
11:50:36	-43,652	1822,724	4,912	4,98	8,787	3,327	3,36	20,9	952,565	24,414	1822,686	0	199,463	199,463	99,707	0	0	0	0	0	0	0
11:50:36	43,652	1823,161	4,961	4,931	8,787	3,331	3,359	20,9	952,565	24,414	1822,686	0	199,463	199,463	99,707	0	0	0	0	0	0	0
11:50:36	130,981	1824,471	5,107	4,931	8,787	3,345	3,359	20,9	952,565	24,414	1822,688	0	199,463	199,463	99,707	0	0	0	0	0	0	0
11:50:36	-43,664	1824,034	5,058	4,882	8,787	3,34	3,359	20,9	952,565	24,414	1822,689	0	199,463	199,463	99,707	0	0	0	0	0	0	0
11:50:36	80,114	1824,835	5,058	4,931	8,791	3,348	3,359	20,9	952,565	24,414	1822,692	0	199,463	199,463	99,707	0	0	0	0	0	0	0
11:50:36	-87,316	1823,962	4,961	4,785	8,791	3,339	3,358	20,9	952,565	24,414	1822,693	0	199,463	199,463	99,707	0	0	0	0	0	0	0
11:50:36	-45,617	1823,506	4,814	4,687	8,796	3,335	3,358	20,9	952,565	24,414	1822,694	0	199,463	199,463	99,707	0	0	0	0	0	0	0
11:50:36	8,422	1823,59	4,912	4,736	8,792	3,335	3,357	20,9	952,565	24,414	1822,695	0	199,463	199,463	99,707	0	0	0	0	0	0	0
11:50:36	124,511	1824,835	5,058	4,785	8,791	3,348	3,357	20,9	952,565	24,414	1822,697	0	199,463	199,463	99,707	0	0	0	0	0	0	0
11:50:36	0	1824,835	5,058	4,882	8,791	3,348	3,357	20,9	952,565	24,414	1822,699	0	199,463	199,463	99,707	0	0	0	0	0	0	0
11:50:36	0	1824,835	5,058	4,882	8,791	3,348	3,357	20,9	952,565	24,414	1822,701	0	199,463	199,463	99,707	0	0	0	0	0	0	0
11:50:36	43,676	1825,272	5,107	4,931	8,791	3,353	3,357	20,9	952,565	24,414	1822,704	0	199,463	199,463	99,707	0	0	0	0	0	0	0
11:50:36	-43,676	1824,835	5,058	4,98	8,791	3,348	3,357	20,9	952,565	24,414	1822,706	0	199,463	199,463	99,707	0	0	0	0	0	0	0
11:50:36	0	1824,835	5,058	4,98	8,791	3,348	3,356	20,9	952,565	24,414	1822,708	0	199,463	199,463	99,707	0	0	0	0	0	0	0
11:50:36	-80,847	1824,027	4,961	4,931	8,792	3,34	3,356	20,9	952,565	24,414	1822,709	0	199,463	199,463	99,707	0	0	0	0	0	0	0
11:50:36	-6,469	1823,962	4,961	4,931	8,791	3,339	3,356	20,9	952,565	24,414	1822,711	0	199,463	199,463	99,707	0	0	0	0	0	0	0
11:50:36	0	1823,962	4,961	4,931	8,791	3,339	3,355	20,9	952,565	24,414	1822,712	0	199,463	199,463	99,707	0	0	0	0	0	0	0
11:50:36	87,316	1824,835	5,058	4,98	8,791	3,348	3,355	20,9	952,565	24,414	1822,714	0	199,463	199,463	99,707	0	0	0	0	0	0	0
11:50:36	0	1824,835	5,058	4,931	8,791	3,348	3,355	20,9	952,565	24,414	1822,716	0	199,463	199,463	99,707	0	0	0	0	0	0	0
11:50:36	-87,316	1823,962	4,961	4,882	8,791	3,339	3,355	20,9	952,565	24,414	1822,718	0	199,463	199,463	99,707	0	0	0	0	0	0	0
11:50:36	0	1823,962	4,961	4,882	8,791	3,339	3,354	20,9	952,565	24,414	1822,719	0	199,463	199,463	99,707	0	0	0	0	0	0	0
11:50:36	-43,664	1823,525	4,912	4,882	8,791	3,335	3,354	20,9	952,565	24,414	1822,72	0	199,463	199,463	99,707	0	0	0	0	0	0	0
11:50:36	-36,45	1823,161	4,961	4,882	8,787	3,331	3,354	20,9	952,565	24,414	1822,72	0	199,463	199,463	99,707	0	0	0	0	0	0	0
11:50:36	0	1823,161	4,961	4,931	8,787	3,331	3,353	20,9	952,565	24,414	1822,72	0	199,463	199,463	99,707	0	0	0	0	0	0	0
11:50:36	0	1823,161	4,961	4,931	8,787	3,331	3,353	20,9	952,565	24,414	1822,721	0	199,463	199,463	99,707	0	0	0	0	0	0	0
11:50:36	87,316	1824,034	5,058	4,931	8,787	3,34	3,353	20,9	952,565	24,414	1822,722	0	199,463	199,463	99,707	0	0	0	0	0	0	0
11:50:36	0	1824,034	5,058	4,931	8,787	3,34	3,352	20,9	952,565	24,414	1822,723	0	199,463	199,463	99,707	0	0	0	0	0	0	0
11:50:36	-87,316	1823,161	4,961	4,882	8,787	3,331	3,352	20,9	952,565	24,414	1822,724	0	199,463	199,463	99,707	0	0	0	0	0	0	0
11:50:36	0	1823,161	4,961	4,931	8,787	3,331	3,351	20,9	952,565	24,414	1822,724	0	199,463	199,463	99,707	0	0	0	0	0	0	0
11:50:36	0	1823,161	4,961	4,931	8,787	3,331	3,351	20,9	952,565	24,414	1822,724	0	199,463	199,463	99,707	0	0	0	0	0	0	0
11:50:36	0	1823,161	4,961	4,931	8,787	3,331	3,351	20,9	952,565	24,414	1822,725	0	199,463	199,463	99,707	0	0	0	0	0	0	0
11:50:36	0	1823,161	4,961	4,882	8,787	3,331	3,35	20,9	952,565	24,414	1822,725	0	199,463	199,463	99,707	0	0	0	0	0	0	0
11:50:36	0	1823,161	4,961	4,931	8,787	3,331	3,35	20,9	952,565	24,414	1822,726	0	199,463	199,463	99,707	0	0	0	0	0	0	0
11:50:36	87,316	1824,034	5,058	4,931	8,787	3,34	3,35	20,9	952,565	24,414	1822,727	0	199,463	199,463	99,707	0	0	0	0	0	0	0
11:50:36	0	1824,034	5,058	4,931	8,787	3,34	3,35	20,9	952,565	24,414	1822,728	0	199,463	199,463	99,707	0	0	0	0	0	0	0
11:50:36	-87,316	1823,161	4,961	4,931	8,787	3,331	3,349	20,9	952,565	24,414	1822,729	0	199,463	199,463	99,707	0	0	0	0	0	0	0
11:50:36	167,431	1824,835	5,058	4,98	8,791	3,348	3,349	20,9	952,565	24,414	1822,731	0	199,463	199,463	99,707	0	0	0	0	0	0	0
11:50:36	-36,45	1824,471	5,107	5,078	8,787	3,345	3,349	20,9	952,565	24,414	1822,732	0	199,463	199,463	99,707	0	0	0	0	0	0	0
11:50:36	-43,664	1824,034	5,058	4,98	8,787	3,34	3,349	20,9	952,565	24,414	1822,734	0	199,463	199,463	99,707	0	0	0	0	0	0	0
11:50:36	87,329	1824,907	5,156	5,078	8,787	3,349	3,349	20,9	952,565	24,414	1822,736	0	199,463	199,463	99,707	0	0	0	0	0	0	0
11:50:36	173,95	1826,647	5,253	5,224	8,792	3,367	3,349	20,9	952,565	24,414	1822,74	0	199,463	199,463	99,707	0	0	0	0	0	0	0
11:50:36	131,066	1827,958	5,4	5,273	8,792	3,381	3,35	20,9	952,565	24,414	1822,745	0	199,463	199,463	99,707	0	0	0	0	0	0	0
11:50:36	218,493	1830,143	5,644	5,761	8,792	3,403	3,351	20,9	952,565	24,414	1822,752	0	199,463	199,463	99,707	0	0	0	0	0	0	0
11:50:36	378,796	1833,93	5,888	6,103	8,801	3,442	3,353	20,9	952,565	24,414	1822,763	0	199,463	199,463	99,707	0	0	0	0	0	0	0
11:50:36	388,745	1837,818	6,132	6,494	8,811	3,482	3,355	20,9	952,565	24,414	1822,779	0	199,463	199,463	99,707	0	0	0	0	0	0	0
11:50:36	603,527	1843,853	6,523	6,982	8,825	3,544	3,359	20,9	952,565	24,414	1822,8	0	199,463	199,463	99,707	0	0	0	0	0	0	0
11:50:36	723,999	1851,093	6,865	7,519	8,849	3,619	3,364	20,9	952,565	24,414	1822,828	0	199,463	199,463	99,707	0	0	0	0	0	0	0
11:50:37	636,523	1857,458	7,011	7,763	8,878	3,685	3,37	20,9	952,565	24,414	1822,863	0	199,463	199,463	99,707	0	0	0	0	0	0	0
11:50:37	633,386	1863,792	7,06	7,91	8,911	3,75	3,378	20,9	952,565	24,414	1822,904	0	199,463	199,463	99,707	0	0	0	0	0	0	0
11:50:37	677,16	1870,564	7,06	7,959	8,95	3,82	3,386	20,9	952,565	24,414	1822,951	0	199,463	199,463	99,707	0	0	0	0	0	0	0
11:50:37	852,246	1879,086	7,255	8,203	8,989	3,908	3,397	20,9	952,565	24,414	1823,008	0	199,463	199,463	99,707	0	0	0	0	0	0	0
11:50:37	973,413	1888,82	7,5	8,545	9,031	4,008	3,409	20,9	952,565	24,414	1823,073	0	199,463	199,463	99,707	0	0	0	0	0	0	0
11:50:37	851,403	1897,335	7,597	8,789	9,075	4,096	3,422	20,9	952,565	24,414	1823,148	0	199,463	199,463	99,707	0	0	0	0	0	0	0
11:50:37	1015,393	1907,488	7,89	9,082	9,118	4,2	3,437	20,9	952,565	24,414	1823,232	0	199,463	199,463	99,707	0	0	0	0	0	0	0
11:50:37	1223,584	1919,724	8,33	9,521	9,165	4,327	3,455	20,9	952,565	24,414	1823,329	0	199,463	199,463	99,707	0	0	0	0	0	0	0
11:50:37	891,259	1928,637	8,476	9,961	9,208	4,418	3,474	20,9	952,565	24,414	1823,434	0	199,463	199,463	99,707	0	0	0	0	0	0	0
11:50:37	1202,893	1940,666	8,818	10,498	9,259	4,542	3,495	20,9	952,565	24,414	1823,551	0	199,463	199,463	99,707	0	0	0	0	0	0	0
11:50:37	926,489	1949,931	8,867	10,498	9,309	4,638	3,517	20,9	952,565	24,414	1823,677	0	199,463	199,463	99,707	0	0	0	0	0	0	0
11:50:37	1359,582	1963,527	9,306	10,937	9,364	4,778	3,542	20,9	952,565	24,414	1823,817	0	199,463	199,463	99,707	0	0	0	0	0	0	0
11:50:37	993,676	1973,463	9,355	11,279	9,418	4,881	3,568	20,9	952,565	24,414	1823,967	0	199,463	199,463	99,707	0	0	0	0	0	0	0
11:50:37	1197,143	1985,435	9,55	11,425	9,476	5,004	3,596	20,9	952,565	24,414	1824,128	0	199,463	199,463	99,707	0	0	0	0	0	0	0
11:50:37	1263,574	1998,07	9,941	11,718	9,527	5,134	3,626	20,9	952,565	24,414	1824,302	0	199,463	199,463	99,707	0	0	0	0	0	0	0
11:50:37	1194,86	2010,019	10,185	11,914	9,583	5,257	3,658	20,9	952,565	24,414	1824,488	0	199,463	199,463	99,707	0	0	0	0	0	0	0
11:50:37	994,372	2019,963	10,283	12,109	9,634	5,36	3,692	20,9	952,565	24,414	1824,683	0	199,463	199,463	99,707	0	0	0	0	0	0	0
11:50:37	1420,532	2034,168	10,918	12,158	9,682	5,506	3,727	20,9	952,565	24,414	1824,893	0	199,463	199,463	99,707	0	0	0	0	0	0	0
11:50:37	1195,3	2046,121	11,308	13,183	9,729	5,63	3,765	20,9	952,565	24,414	1825,114	0	199,463	199,463	99,707	0	0	0	0	0	0	0
11:50:37	1035,009	2056,471	11,601	13,33	9,773	5,736	3,803	20,9	952,565	24,414	1825,345	0	199,463	199,463	99,707	0	0	0	0	0	0	0
11:50:37	1068,042	2067,152	11,845	13,525	9,82	5,846	3,843	20,9	952,565	24,414	1825,587	0	199,463	199,463	99,707	0	0	0	0	0	0	0
11:50:37	1242,895	2079,581	12,187	13,72	9,873	5,975	3,885	20,9	952,565	24,414	1825,841	0	199,463	199,463	99,707	0	0	0	0	0	0	0
11:50:37	891,626	2088,497	12,138	13,867	9,926	6,066	3,928	20,9	952,565	24,414	1826,104	0	199,463	199,463	99,707	0	0	0	0	0	0	0
11:50:37	1064,917	2099,146	12,285	13,769	9,979	6,176	3,972	20,9	952,565	24,414	1826,377	0	199,463	199,463	99,707	0	0	0	0	0	0	0
11:50:37	1073,144	2109,878	12,529	13,965	10,027	6,287	4,017	20,9	952,565	24,414	1826,66	0	199,463	199,463	99,707	0	0	0	0	0	0	0
11:50:37	875,585	2118,633	12,48	14,062	10,079	6,377	4,064	20,9	952,565	24,414	1826,952	0	199,463	199,463	99,707	0	0	0	0	0	0	0
11:50:37	1090,844	2129,542	12,675	14,258	10,131	6,49	4,111	20,9	952,565	24,414	1827,255	0	199,463	199,463	99,707	0	0	0	0	0	0	0
11:50:37	1166,015	2141,202	12,968	14,306	10,181	6,61	4,16	20,9	952,565	24,414	1827,569	0	199,614	199,614	99,707	0	0	0	0	0	0	0
11:50:37	1016,308	2151,365	13,164	14,258	10,229	6,715	4,21	20,9	952,565	24,414	1827,893	0	199,614	199,614	99,707	0	0	0	0	0	0	0
11:50:37	878,491	2160,15	13,164	14,599	10,279	6,805	4,261	20,9	952,565	24,414	1828,225	0	199,614	199,614	99,707	0	0	0	0	0	0	0
11:50:37	1030,395	2170,454	13,408	14,746	10,324	6,911	4,313	20,9	952,565	24,414	1828,567	0	199,614	199,614	99,707	0	0	0	0	0	0	0
11:50:37	970,922	2180,163	13,603	15,283	10,369	7,011	4,366	20,9	952,565	24,414	1828,919	0	199,614	199,614	99,707	0	0	0	0	0	0	0
11:50:37	1081,884	2190,982	13,945	15,429	10,412	7,123	4,42	20,9	952,565	24,414	1829,281	0	199,614	199,614	99,707	0	0	0	0	0	0	0
11:50:37	1017,578	2201,158	14,287	15,674	10,451	7,228	4,475	20,9	952,565	24,414	1829,652	0	199,614	199,614	99,707	0	0	0	0	0	0	0
11:50:37	984,594	2211,004	14,58	15,869	10,492	7,329	4,531	20,9	952,565	24,414	1830,034	0	199,614	199,614	99,707	0	0	0	0	0	0	0
11:50:37	989,843	2220,902	14,922	16,064	10,529	7,431	4,588	20,9	952,565	24,414	1830,425	0	199,614	199,614	99,707	0	0	0	0	0	0	0
11:50:37	862,451	2229,527	14,97	16,162	10,576	7,52	4,645	20,9	952,565	24,414	1830,824	0	199,614	199,614	99,707	0	0	0	0	0	0	0
11:50:37	727,099	2236,798	14,97	16,064	10,617	7,595	4,703	20,9	952,565	24,414	1831,23	0	199,614	199,614	99,707	0	0	0	0	0	0	0
11:50:37	907,568	2245,873	15,068	16,211	10,663	7,689	4,762	20,9	952,565	24,414	1831,644	0	199,614	199,614	99,707	0	0	0	0	0	0	0
11:50:37	737,939	2253,253	15,068	16,015	10,705	7,765	4,821	20,9	952,565	24,414	1832,066	0	199,614	199,614	99,707	0	0	0	0	0	0	0
11:50:37	890,307	2262,156	15,215	16,211	10,747	7,857	4,88	20,9	952,565	24,414	1832,496	0	199,614	199,614	99,707	0	0	0	0	0	0	0
11:50:37	569,165	2267,848	15,117	16,162	10,785	7,915	4,94	20,9	952,565	24,414	1832,931	0	199,614	199,614	99,707	0	0	0	0	0	0	0
11:50:37	1076,098	2278,609	15,556	16,504	10,822	8,026	5	20,9	952,565	24,414	1833,377	0	199,614	199,614	99,707	0	0	0	0	0	0	0
11:50:37	764,819	2286,257	15,752	16,601	10,855	8,105	5,061	20,9	952,565	24,414	1833,83	0	199,614	199,614	99,707	0	0	0	0	0	0	0
11:50:37	766,967	2293,926	15,947	16,894	10,888	8,184	5,122	20,9	952,565	24,414	1834,29	0	199,614	199,614	99,707	0	0	0	0	0	0	0
11:50:37	676,855	2300,695	16,045	16,943	10,921	8,254	5,184	20,9	952,565	24,414	1834,756	0	199,614	199,614	99,707	0	0	0	0	0	0	0
11:50:37	667,382	2307,369	16,045	17,041	10,958	8,323	5,245	20,9	952,565	24,414	1835,229	0	199,614	199,614	99,707	0	0	0	0	0	0	0
11:50:37	750,561	2314,874	16,045	16,748	11,001	8,4	5,307	20,9	952,565	24,414	1835,709	0	199,614	199,614	99,707	0	0	0	0	0	0	0
11:50:37	492,382	2319,798	15,947	16,748	11,034	8,451	5,369	20,9	952,565	24,414	1836,193	0	199,614	199,614	99,707	0	0	0	0	0	0	0
11:50:37	943,09	2329,229	16,24	17,09	11,071	8,548	5,431	20,9	952,565	24,414	1836,686	0	199,614	199,614	99,707	0	0	0	0	0	0	0
11:50:37	687,109	2336,1	16,338	17,09	11,105	8,619	5,494	20,9	952,565	24,414	1837,185	0	199,614	199,614	99,707	0	0	0	0	0	0	0
11:50:37	806,494	2344,165	16,582	17,236	11,137	8,702	5,557	20,9	952,565	24,414	1837,692	0	199,614	199,614	99,707	0	0	0	0	0	0	0
11:50:37	785,351	2352,019	16,875	17,431	11,166	8,783	5,62	20,9	952,565	24,414	1838,206	0	199,614	199,614	99,707	0	0	0	0	0	0	0
11:50:37	695,751	2358,976	17,07	17,627	11,195	8,855	5,683	20,9	952,565	24,414	1838,727	0	199,614	199,614	99,707	0	0	0	0	0	0	0
11:50:37	627,709	2365,253	17,217	17,627	11,222	8,92	5,747	20,9	952,565	24,414	1839,254	0	199,614	199,614	99,707	0	0	0	0	0	0	0
11:50:37	827,49	2373,528	17,51	18,066	11,253	9,005	5,811	20,9	952,565	24,414	1839,788	0	199,614	199,614	99,707	0	0	0	0	0	0	0
11:50:37	561,547	2379,144	17,558	18,164	11,282	9,063	5,874	20,9	952,565	24,414	1840,327	0	199,614	199,614	99,707	0	0	0	0	0	0	0
11:50:37	571,728	2384,861	17,656	18,31	11,309	9,122	5,938	20,9	952,565	24,414	1840,872	0	199,614	199,614	99,707	0	0	0	0	0	0	0
11:50:37	657,934	2391,44	17,851	18,31	11,336	9,19	6,002	20,9	952,565	24,414	1841,422	0	199,614	199,614	99,707	0	0	0	0	0	0	0
11:50:37	685,986	2398,3	18,144	18,652	11,358	9,26	6,066	20,9	952,565	24,414	1841,979	0	199,614	199,614	99,707	0	0	0	0	0	0	0
11:50:37	634,692	2404,647	18,34	18,799	11,384	9,326	6,13	20,9	952,565	24,414	1842,542	0	199,614	199,614	99,707	0	0	0	0	0	0	0
11:50:37	487,524	2409,522	18,388	18,799	11,409	9,376	6,193	20,9	952,565	24,414	1843,109	0	199,614	199,614	99,707	0	0	0	0	0	0	0
11:50:37	657,031	2416,093	18,633	18,994	11,432	9,444	6,257	20,9	952,565	24,414	1843,682	0	199,614	199,614	99,707	0	0	0	0	0	0	0
11:50:37	450,976	2420,602	18,681	19,043	11,455	9,49	6,32	20,9	952,565	24,414	1844,259	0	199,614	199,614	99,707	0	0	0	0	0	0	0
11:50:37	405,029	2424,653	18,681	18,994	11,478	9,532	6,383	20,9	952,565	24,414	1844,839	0	199,614	199,614	99,707	0	0	0	0	0	0	0
11:50:37	392,968	2428,582	18,681	18,994	11,5	9,573	6,446	20,9	952,565	24,414	1845,423	0	199,614	199,614	99,707	0	0	0	0	0	0	0
11:50:37	437,475	2432,957	18,779	19,14	11,519	9,618	6,508	20,9	952,565	24,414	1846,01	0	199,614	199,614	99,707	0	0	0	0	0	0	0
11:50:37	378,54	2436,743	18,828	19,043	11,538	9,657	6,57	20,9	952,565	24,414	1846,601	0	199,614	199,614	99,707	0	0	0	0	0	0	0
11:50:37	435,888	2441,101	18,877	19,238	11,56	9,702	6,631	20,9	952,565	24,414	1847,196	0	199,614	199,614	99,707	0	0	0	0	0	0	0
11:50:37	478,247	2445,884	19,023	19,336	11,579	9,751	6,692	20,9	952,565	24,414	1847,795	0	199,614	199,614	99,707	0	0	0	0	0	0	0
11:50:37	328,149	2449,165	19,023	19,336	11,597	9,785	6,753	20,9	952,565	24,414	1848,396	0	199,614	199,614	99,707	0	0	0	0	0	0	0
11:50:37	425,927	2453,425	19,121	19,336	11,616	9,829	6,813	20,9	952,565	24,414	1849,001	0	199,614	199,614	99,707	0	0	0	0	0	0	0
11:50:37	164,526	2455,07	19,023	19,189	11,631	9,846	6,873	20,9	952,565	24,414	1849,607	0	199,614	199,614	99,707	0	0	0	0	0	0	0
11:50:37	420,459	2459,275	19,121	19,238	11,649	9,889	6,932	20,9	952,565	24,414	1850,217	0	199,614	199,614	99,707	0	0	0	0	0	0	0
11:50:37	299,658	2462,271	19,17	19,385	11,663	9,92	6,991	20,9	952,565	24,414	1850,829	0	199,614	199,614	99,707	0	0	0	0	0	0	0
11:50:37	276,684	2465,038	19,121	19,14	11,682	9,948	7,049	20,9	952,565	24,414	1851,443	0	199,614	199,614	99,707	0	0	0	0	0	0	0
11:50:37	460,229	2469,64	19,267	19,385	11,7	9,996	7,106	20,9	952,565	24,414	1852,061	0	199,614	199,614	99,707	0	0	0	0	0	0	0
11:50:37	256,152	2472,202	19,365	19,482	11,709	10,022	7,164	20,9	952,565	24,414	1852,681	0	199,614	199,614	99,707	0	0	0	0	0	0	0
11:50:37	348,095	2475,683	19,463	19,531	11,723	10,058	7,22	20,9	952,565	24,414	1853,304	0	199,614	199,614	99,707	0	0	0	0	0	0	0
11:50:37	306,762	2478,75	19,609	19,531	11,732	10,09	7,277	20,9	952,565	24,414	1853,93	0	199,614	199,614	99,707	0	0	0	0	0	0	0
11:50:37	248,12	2481,232	19,609	19,678	11,746	10,115	7,332	20,9	952,565	24,414	1854,557	0	199,614	199,614	99,707	0	0	0	0	0	0	0
11:50:37	310,253	2484,334	19,756	19,873	11,756	10,147	7,387	20,9	952,565	24,414	1855,187	0	199,614	199,614	99,707	0	0	0	0	0	0	0
11:50:37	73,217	2485,066	19,658	19,726	11,765	10,155	7,442	20,9	952,565	24,414	1855,817	0	199,614	199,614	99,707	0	0	0	0	0	0	0
11:50:37	169,091	2486,757	19,658	19,824	11,775	10,172	7,495	20,9	952,565	24,414	1856,448	0	199,614	199,614	99,707	0	0	0	0	0	0	0
11:50:37	311,279	2489,87	19,804	19,873	11,784	10,204	7,548	20,9	952,565	24,414	1857,081	0	199,614	199,614	99,707	0	0	0	0	0	0	0
11:50:37	116,162	2491,032	19,756	19,873	11,793	10,216	7,601	20,9	952,565	24,414	1857,715	0	199,614	199,614	99,707	0	0	0	0	0	0	0
11:50:37	265,136	2493,683	19,853	19,922	11,803	10,244	7,652	20,9	952,565	24,414	1858,351	0	199,614	199,614	99,707	0	0	0	0	0	0	0
11:50:37	-23,754	2493,445	19,658	19,824	11,812	10,241	7,703	20,9	952,565	24,414	1858,986	0	199,614	199,614	99,707	0	0	0	0	0	0	0
11:50:37	262,89	2496,074	19,756	19,824	11,822	10,268	7,754	20,9	952,565	24,414	1859,624	0	199,614	199,614	99,707	0	0	0	0	0	0	0
11:50:37	106,811	2497,142	19,609	19,58	11,836	10,279	7,803	20,9	952,565	24,414	1860,261	0	199,614	199,614	99,707	0	0	0	0	0	0	0
11:50:37	215,454	2499,297	19,658	19,726	11,845	10,302	7,852	20,9	952,565	24,414	1860,9	0	199,614	199,614	99,707	0	0	0	0	0	0	0
11:50:37	85,766	2500,155	19,658	19,726	11,85	10,31	7,9	20,9	952,565	24,414	1861,539	0	199,614	199,614	99,707	0	0	0	0	0	0	0
11:50:37	224,78	2502,402	19,804	19,873	11,855	10,334	7,948	20,9	952,565	24,414	1862,18	0	199,614	199,614	99,707	0	0	0	0	0	0	0
11:50:37	214,257	2504,545	19,853	19,922	11,864	10,356	7,995	20,9	952,565	24,414	1862,823	0	199,614	199,614	99,707	0	0	0	0	0	0	0
11:50:37	84,716	2505,392	19,853	19,873	11,869	10,364	8,042	20,9	952,565	24,414	1863,465	0	199,614	199,614	99,707	0	0	0	0	0	0	0
11:50:37	36,01	2505,752	19,804	19,824	11,874	10,368	8,087	20,9	952,565	24,414	1864,107	0	199,614	199,614	99,707	0	0	0	0	0	0	0
11:50:37	130,786	2507,06	19,853	19,824	11,878	10,382	8,132	20,9	952,565	24,414	1864,75	0	199,614	199,614	99,707	0	0	0	0	0	0	0
11:50:37	227,221	2509,332	20	20,019	11,883	10,405	8,177	20,9	952,565	24,414	1865,395	0	199,614	199,614	99,707	0	0	0	0	0	0	0
11:50:38	-58,984	2508,743	19,853	19,922	11,888	10,399	8,22	20,9	952,565	24,414	1866,038	0	199,614	199,614	99,707	0	0	0	0	0	0	0
11:50:38	84,521	2509,588	19,853	19,873	11,892	10,408	8,263	20,9	952,565	24,414	1866,682	0	199,614	199,614	99,707	0	0	0	0	0	0	0
11:50:38	84,545	2510,433	19,853	19,922	11,897	10,416	8,305	20,9	952,565	24,414	1867,325	0	199,614	199,614	99,707	0	0	0	0	0	0	0
11:50:38	226,025	2512,693	20	20,166	11,902	10,44	8,347	20,9	952,565	24,414	1867,971	0	199,614	199,614	99,707	0	0	0	0	0	0	0
11:50:38	-47,534	2512,218	19,951	20,019	11,902	10,435	8,388	20,9	952,565	24,414	1868,615	0	199,614	199,614	99,707	0	0	0	0	0	0	0
11:50:38	131,03	2513,528	20	20,068	11,907	10,448	8,429	20,9	952,565	24,414	1869,26	0	199,614	199,614	99,707	0	0	0	0	0	0	0
11:50:38	85,595	2514,384	20	20,019	11,911	10,457	8,468	20,9	952,565	24,414	1869,905	0	199,614	199,614	99,707	0	0	0	0	0	0	0
11:50:38	94,018	2515,325	20,097	20,166	11,911	10,467	8,508	20,9	952,565	24,414	1870,551	0	199,614	199,614	99,707	0	0	0	0	0	0	0
11:50:38	-56,958	2514,755	19,951	19,824	11,916	10,461	8,546	20,9	952,565	24,414	1871,195	0	199,614	199,614	99,707	0	0	0	0	0	0	0
11:50:38	-10,473	2514,65	19,853	19,922	11,921	10,46	8,583	20,9	952,565	24,414	1871,839	0	199,614	199,614	99,707	0	0	0	0	0	0	0
11:50:38	142,578	2516,076	20	20,068	11,921	10,475	8,621	20,9	952,565	24,414	1872,483	0	199,614	199,614	99,707	0	0	0	0	0	0	0
11:50:38	-47,534	2515,601	19,951	19,873	11,921	10,47	8,657	20,9	952,565	24,414	1873,126	0	199,614	199,614	99,707	0	0	0	0	0	0	0
11:50:38	132,08	2516,922	20	20,068	11,926	10,483	8,693	20,9	952,565	24,414	1873,77	0	199,614	199,614	99,707	0	0	0	0	0	0	0
11:50:38	-47,534	2516,446	19,951	19,922	11,926	10,478	8,728	20,9	952,565	24,414	1874,412	0	199,614	199,614	99,707	0	0	0	0	0	0	0
11:50:38	142,602	2517,872	20,097	20,019	11,926	10,493	8,762	20,9	952,565	24,414	1875,056	0	199,614	199,614	99,707	0	0	0	0	0	0	0
11:50:38	-95,068	2516,922	20	19,922	11,926	10,483	8,796	20,9	952,565	24,414	1875,698	0	199,614	199,614	99,707	0	0	0	0	0	0	0
11:50:38	142,602	2518,348	20,146	20,068	11,926	10,498	8,829	20,9	952,565	24,414	1876,34	0	199,614	199,614	99,707	0	0	0	0	0	0	0
11:50:38	-190,136	2516,446	19,951	19,873	11,926	10,478	8,862	20,9	952,565	24,414	1876,98	0	199,614	199,614	99,707	0	0	0	0	0	0	0
11:50:38	47,534	2516,922	20	20,019	11,926	10,483	8,893	20,9	952,565	24,414	1877,62	0	199,614	199,614	99,707	0	0	0	0	0	0	0
11:50:38	34,912	2517,271	19,951	19,922	11,93	10,487	8,925	21,2	953,994	24,414	1878,26	0	199,614	199,614	99,707	0	0	0	0	0	0	0
11:50:38	-7,739	2517,193	19,951	19,824	11,93	10,486	8,955	21,2	953,994	24,414	1878,899	0	199,614	199,614	99,707	0	0	0	0	0	0	0
11:50:38	-95,019	2516,243	19,853	19,873	11,93	10,476	8,985	21,2	953,994	24,414	1879,536	0	199,614	199,614	99,707	0	0	0	0	0	0	0
11:50:38	142,553	2517,669	20	19,922	11,93	10,491	9,015	21,2	953,994	24,414	1880,174	0	199,614	199,614	99,707	0	0	0	0	0	0	0
11:50:38	0	2517,669	20	20,019	11,93	10,491	9,044	21,2	953,994	24,414	1880,812	0	199,614	199,614	99,707	0	0	0	0	0	0	0
11:50:38	-142,553	2516,243	19,853	19,824	11,93	10,476	9,072	21,2	953,994	24,414	1881,447	0	199,614	199,614	99,707	0	0	0	0	0	0	0
11:50:38	-47,485	2515,768	19,804	19,726	11,93	10,471	9,099	21,2	953,994	24,414	1882,082	0	199,614	199,614	99,707	0	0	0	0	0	0	0
11:50:38	47,485	2516,243	19,853	19,922	11,93	10,476	9,126	21,2	953,994	24,414	1882,716	0	199,614	199,614	99,707	0	0	0	0	0	0	0
11:50:38	0	2516,243	19,853	19,873	11,93	10,476	9,153	21,2	953,994	24,414	1883,35	0	199,614	199,614	99,707	0	0	0	0	0	0	0
11:50:38	-47,485	2515,768	19,804	19,678	11,93	10,471	9,178	21,2	953,994	24,414	1883,982	0	199,614	199,614	99,707	0	0	0	0	0	0	0
11:50:38	-34,936	2515,419	19,853	19,873	11,926	10,468	9,204	21,2	953,994	24,414	1884,613	0	202,491	202,491	99,719	0	0	0	0	0	0	0
11:50:38	-47,509	2514,944	19,804	19,726	11,926	10,463	9,228	21,2	953,994	24,414	1885,244	0	202,491	202,491	99,719	0	0	0	0	0	0	0
11:50:38	0	2514,944	19,804	19,726	11,926	10,463	9,253	21,2	953,994	24,414	1885,874	0	202,491	202,491	99,719	0	0	0	0	0	0	0
11:50:38	-47,509	2514,469	19,756	19,726	11,926	10,458	9,276	21,2	953,994	24,414	1886,502	0	202,491	202,491	99,719	0	0	0	0	0	0	0
11:50:38	95,019	2515,419	19,853	19,873	11,926	10,468	9,3	21,2	953,994	24,414	1887,131	0	202,491	202,491	99,719	0	0	0	0	0	0	0
11:50:38	-47,509	2514,944	19,804	19,824	11,926	10,463	9,322	21,2	953,994	24,414	1887,759	0	202,491	202,491	99,719	0	0	0	0	0	0	0
11:50:38	-142,48	2513,519	19,658	19,531	11,926	10,448	9,345	21,2	953,994	24,414	1888,385	0	202,491	202,491	99,719	0	0	0	0	0	0	0
11:50:38	82,373	2514,343	19,658	19,58	11,93	10,457	9,366	21,2	953,994	24,414	1889,011	0	202,491	202,491	99,719	0	0	0	0	0	0	0
11:50:38	142,553	2515,768	19,804	19,824	11,93	10,471	9,388	21,2	953,994	24,414	1889,637	0	202,491	202,491	99,719	0	0	0	0	0	0	0
11:50:38	-82,446	2514,944	19,804	19,824	11,926	10,463	9,409	21,2	953,994	24,414	1890,263	0	202,491	202,491	99,719	0	0	0	0	0	0	0
11:50:38	47,509	2515,419	19,853	19,824	11,926	10,468	9,43	21,2	953,994	24,414	1890,888	0	202,491	202,491	99,719	0	0	0	0	0	0	0
11:50:38	0	2515,419	19,853	19,824	11,926	10,468	9,45	21,2	953,994	24,414	1891,512	0	202,491	202,491	99,719	0	0	0	0	0	0	0
11:50:38	94,995	2516,369	19,951	19,922	11,926	10,478	9,47	21,2	953,994	24,414	1892,137	0	202,491	202,491	99,719	0	0	0	0	0	0	0
11:50:38	0	2516,369	19,951	19,922	11,926	10,478	9,49	21,2	953,994	24,414	1892,761	0	202,491	202,491	99,719	0	0	0	0	0	0	0
11:50:38	-60,058	2515,768	19,804	19,678	11,93	10,471	9,509	21,2	953,994	24,414	1893,384	0	202,491	202,491	99,719	0	0	0	0	0	0	0
11:50:38	0	2515,768	19,804	19,824	11,93	10,471	9,528	21,2	953,994	24,414	1894,007	0	202,491	202,491	99,719	0	0	0	0	0	0	0
11:50:38	47,485	2516,243	19,853	19,922	11,93	10,476	9,547	21,2	953,994	24,414	1894,629	0	202,491	202,491	99,719	0	0	0	0	0	0	0
11:50:38	83,447	2517,078	19,853	19,873	11,935	10,485	9,565	21,2	953,994	24,414	1895,251	0	202,491	202,491	99,719	0	0	0	0	0	0	0
11:50:38	0	2517,078	19,853	19,922	11,935	10,485	9,583	21,2	953,994	24,414	1895,873	0	202,491	202,491	99,719	0	0	0	0	0	0	0
11:50:38	95,019	2518,028	19,951	20,019	11,935	10,495	9,601	21,2	953,994	24,414	1896,495	0	202,491	202,491	99,719	0	0	0	0	0	0	0
11:50:38	47,509	2518,503	20	20,068	11,935	10,5	9,619	21,2	953,994	24,414	1897,117	0	202,491	202,491	99,719	0	0	0	0	0	0	0
11:50:38	-47,509	2518,028	19,951	19,922	11,935	10,495	9,636	21,2	953,994	24,414	1897,738	0	202,491	202,491	99,719	0	0	0	0	0	0	0
11:50:38	0	2518,028	19,951	19,922	11,935	10,495	9,653	21,2	953,994	24,414	1898,359	0	202,491	202,491	99,719	0	0	0	0	0	0	0
11:50:38	-142,553	2516,602	19,804	19,824	11,935	10,48	9,669	21,2	953,994	24,414	1898,977	0	202,491	202,491	99,719	0	0	0	0	0	0	0
11:50:38	142,553	2518,028	19,951	19,922	11,935	10,495	9,685	21,2	953,994	24,414	1899,596	0	202,491	202,491	99,719	0	0	0	0	0	0	0
11:50:38	0	2518,028	19,951	20,019	11,935	10,495	9,701	21,2	953,994	24,414	1900,214	0	202,491	202,491	99,719	0	0	0	0	0	0	0
11:50:38	0	2518,028	19,951	20,019	11,935	10,495	9,717	21,2	953,994	24,414	1900,832	0	202,491	202,491	99,719	0	0	0	0	0	0	0
11:50:38	-95,019	2517,078	19,853	19,922	11,935	10,485	9,732	21,2	953,994	24,414	1901,448	0	202,491	202,491	99,719	0	0	0	0	0	0	0
11:50:38	-47,534	2516,602	19,804	19,824	11,935	10,48	9,746	21,2	953,994	24,414	1902,064	0	202,491	202,491	99,719	0	0	0	0	0	0	0
11:50:38	47,534	2517,078	19,853	19,922	11,935	10,485	9,761	21,2	953,994	24,414	1902,679	0	202,491	202,491	99,719	0	0	0	0	0	0	0
11:50:38	-47,534	2516,602	19,804	19,824	11,935	10,48	9,775	21,2	953,994	24,414	1903,292	0	202,491	202,491	99,719	0	0	0	0	0	0	0
11:50:38	192,236	2518,525	20	19,922	11,935	10,5	9,789	21,2	953,994	24,414	1903,908	0	202,491	202,491	99,719	0	0	0	0	0	0	0
11:50:38	-144,702	2517,078	19,853	19,873	11,935	10,485	9,803	21,2	953,994	24,414	1904,521	0	202,491	202,491	99,719	0	0	0	0	0	0	0
11:50:38	-47,534	2516,602	19,804	19,726	11,935	10,48	9,816	21,2	953,994	24,414	1905,133	0	202,491	202,491	99,719	0	0	0	0	0	0	0
11:50:38	0	2516,602	19,804	19,873	11,935	10,48	9,829	21,2	953,994	24,414	1905,744	0	202,491	202,491	99,719	0	0	0	0	0	0	0
11:50:38	47,534	2517,078	19,853	19,824	11,935	10,485	9,842	21,2	953,994	24,414	1906,356	0	202,491	202,491	99,719	0	0	0	0	0	0	0
11:50:38	95,019	2518,028	19,951	20,019	11,935	10,495	9,855	21,2	953,994	24,414	1906,967	0	202,491	202,491	99,719	0	0	0	0	0	0	0
11:50:38	0	2518,028	19,951	19,922	11,935	10,495	9,867	21,2	953,994	24,414	1907,578	0	202,491	202,491	99,719	0	0	0	0	0	0	0
11:50:38	-142,553	2516,602	19,804	19,824	11,935	10,48	9,879	21,2	953,994	24,414	1908,187	0	202,491	202,491	99,719	0	0	0	0	0	0	0
11:50:38	0	2516,602	19,804	19,726	11,935	10,48	9,891	21,2	953,994	24,414	1908,796	0	202,491	202,491	99,719	0	0	0	0	0	0	0
11:50:38	-45,336	2516,149	19,756	19,678	11,935	10,475	9,902	21,2	953,994	24,414	1909,403	0	202,491	202,491	99,719	0	0	0	0	0	0	0
11:50:38	92,871	2517,078	19,853	19,824	11,935	10,485	9,914	21,2	953,994	24,414	1910,011	0	202,491	202,491	99,719	0	0	0	0	0	0	0
11:50:38	-47,534	2516,602	19,804	19,824	11,935	10,48	9,925	21,2	953,994	24,414	1910,617	0	202,491	202,491	99,719	0	0	0	0	0	0	0
11:50:38	47,534	2517,078	19,853	20,019	11,935	10,485	9,936	21,2	953,994	24,414	1911,224	0	202,491	202,491	99,719	0	0	0	0	0	0	0
11:50:38	-47,534	2516,602	19,804	19,726	11,935	10,48	9,947	21,2	953,994	24,414	1911,829	0	202,491	202,491	99,719	0	0	0	0	0	0	0
11:50:38	0	2516,602	19,804	19,824	11,935	10,48	9,957	21,2	953,994	24,414	1912,434	0	202,491	202,491	99,719	0	0	0	0	0	0	0
11:50:38	47,534	2517,078	19,853	19,873	11,935	10,485	9,967	21,2	953,994	24,414	1913,039	0	202,491	202,491	99,719	0	0	0	0	0	0	0
11:50:38	95,019	2518,028	19,951	19,922	11,935	10,495	9,978	21,2	953,994	24,414	1913,643	0	202,491	202,491	99,719	0	0	0	0	0	0	0
11:50:38	-95,019	2517,078	19,853	19,873	11,935	10,485	9,988	21,2	953,994	24,414	1914,247	0	202,491	202,491	99,719	0	0	0	0	0	0	0
11:50:38	228,173	2519,359	20	20,068	11,94	10,508	9,998	21,2	953,994	24,414	1914,852	0	202,491	202,491	99,719	0	0	0	0	0	0	0
11:50:38	-190,063	2517,459	19,804	19,824	11,94	10,489	10,008	21,2	953,994	24,414	1915,455	0	202,491	202,491	99,719	0	0	0	0	0	0	0
11:50:38	142,553	2518,884	19,951	20,019	11,94	10,503	10,017	21,2	953,994	24,414	1916,058	0	202,491	202,491	99,719	0	0	0	0	0	0	0
11:50:38	0	2518,884	19,951	19,824	11,94	10,503	10,027	21,2	953,994	24,414	1916,661	0	202,491	202,491	99,719	0	0	0	0	0	0	0
11:50:38	-95,043	2517,934	19,853	19,824	11,94	10,494	10,036	21,2	953,994	24,414	1917,262	0	202,491	202,491	99,719	0	0	0	0	0	0	0
11:50:38	0	2517,934	19,853	19,726	11,94	10,494	10,045	21,2	953,994	24,414	1917,863	0	202,491	202,491	99,719	0	0	0	0	0	0	0
11:50:38	-2,124	2517,912	19,853	19,726	11,94	10,493	10,054	21,2	953,994	24,414	1918,463	0	202,491	202,491	99,719	0	0	0	0	0	0	0
11:50:38	0	2517,912	19,853	19,726	11,94	10,493	10,062	21,2	953,994	24,414	1919,062	0	202,491	202,491	99,719	0	0	0	0	0	0	0
11:50:38	2,124	2517,934	19,853	19,824	11,94	10,494	10,071	21,2	953,994	24,414	1919,661	0	202,491	202,491	99,719	0	0	0	0	0	0	0
11:50:38	-95,019	2516,984	19,756	19,58	11,94	10,484	10,079	21,2	953,994	24,414	1920,258	0	202,491	202,491	99,719	0	0	0	0	0	0	0
11:50:38	237,573	2519,359	20	19,873	11,94	10,508	10,087	21,2	953,994	24,414	1920,857	0	202,491	202,491	99,719	0	0	0	0	0	0	0
11:50:38	-190,063	2517,459	19,804	19,824	11,94	10,489	10,095	21,2	953,994	24,414	1921,454	0	202,491	202,491	99,719	0	0	0	0	0	0	0
11:50:38	0	2517,459	19,804	19,678	11,94	10,489	10,103	21,2	953,994	24,414	1922,05	0	202,491	202,491	99,719	0	0	0	0	0	0	0
11:50:38	0	2517,459	19,804	19,922	11,94	10,489	10,11	21,2	953,994	24,414	1922,646	0	202,491	202,491	99,719	0	0	0	0	0	0	0
11:50:38	-47,509	2516,984	19,756	19,726	11,94	10,484	10,118	21,2	953,994	24,414	1923,24	0	202,491	202,491	99,719	0	0	0	0	0	0	0
11:50:38	-95,043	2516,033	19,658	19,58	11,94	10,474	10,125	21,2	953,994	24,414	1923,833	0	202,491	202,491	99,719	0	0	0	0	0	0	0
11:50:38	-47,509	2515,558	19,609	19,482	11,94	10,469	10,132	21,2	953,994	24,414	1924,424	0	202,491	202,491	99,719	0	0	0	0	0	0	0
11:50:38	-417,944	2511,379	19,267	18,994	11,935	10,426	10,137	21,2	953,994	24,414	1925,011	0	202,491	202,491	99,719	0	0	0	0	0	0	0
11:50:38	-463,012	2506,748	18,877	18,457	11,93	10,378	10,142	21,2	953,994	24,414	1925,593	0	202,491	202,491	99,719	0	0	0	0	0	0	0
11:50:38	-688,33	2499,865	18,34	17,773	11,921	10,307	10,145	21,2	953,994	24,414	1926,167	0	202,491	202,491	99,719	0	0	0	0	0	0	0
11:50:38	-811,206	2491,753	17,851	16,943	11,902	10,224	10,147	21,2	953,994	24,414	1926,733	0	202,491	202,491	99,719	0	0	0	0	0	0	0
11:50:38	-892,993	2482,823	17,363	16,015	11,878	10,132	10,147	21,2	953,994	24,414	1927,289	0	202,491	202,491	99,719	0	0	0	0	0	0	0
11:50:38	-667,016	2476,153	17,363	15,967	11,841	10,063	10,145	21,2	953,994	24,414	1927,838	0	202,491	202,491	99,719	0	0	0	0	0	0	0
11:50:38	-609,887	2470,054	17,51	15,869	11,798	10	10,142	21,2	953,994	24,414	1928,38	0	202,491	202,491	99,719	0	0	0	0	0	0	0
11:50:39	-931,445	2460,74	17,412	15,722	11,751	9,904	10,137	21,2	953,994	24,414	1928,912	0	202,491	202,491	99,719	0	0	0	0	0	0	0
11:50:39	-877,709	2451,963	17,363	15,722	11,704	9,814	10,131	21,2	953,994	24,414	1929,435	0	202,491	202,491	99,719	0	0	0	0	0	0	0
11:50:39	-766,015	2444,302	17,51	15,527	11,653	9,735	10,123	21,2	953,994	24,414	1929,95	0	202,491	202,491	99,719	0	0	0	0	0	0	0
11:50:39	-1037,695	2433,925	17,363	15,332	11,602	9,628	10,114	21,2	953,994	24,414	1930,454	0	202,491	202,491	99,719	0	0	0	0	0	0	0
11:50:39	-958,471	2424,341	17,217	15,185	11,556	9,529	10,102	21,2	953,994	24,414	1930,948	0	202,491	202,491	99,719	0	0	0	0	0	0	0
11:50:39	-985,546	2414,485	17,021	14,99	11,511	9,427	10,089	21,2	953,994	24,414	1931,432	0	202,491	202,491	99,719	0	0	0	0	0	0	0
11:50:39	-1294,287	2401,542	16,435	14,062	11,47	9,294	10,073	21,2	953,994	24,414	1931,902	0	202,491	202,491	99,719	0	0	0	0	0	0	0
11:50:39	-990,966	2391,633	16,24	13,965	11,424	9,192	10,056	21,2	953,994	24,414	1932,361	0	202,491	202,491	99,719	0	0	0	0	0	0	0
11:50:39	-655,468	2385,078	16,435	14,648	11,377	9,124	10,038	21,2	953,994	24,414	1932,814	0	202,491	202,491	99,719	0	0	0	0	0	0	0
11:50:39	-1338,037	2371,698	15,898	13,769	11,33	8,986	10,017	21,2	953,994	24,414	1933,253	0	202,491	202,491	99,719	0	0	0	0	0	0	0
11:50:39	-1001,757	2361,68	15,703	13,72	11,284	8,883	9,995	21,2	953,994	24,414	1933,681	0	202,491	202,491	99,719	0	0	0	0	0	0	0
11:50:39	-1146,313	2350,217	15,41	13,525	11,235	8,765	9,971	21,2	953,994	24,414	1934,098	0	202,491	202,491	99,719	0	0	0	0	0	0	0
11:50:39	-1092,773	2339,289	15,117	13,037	11,189	8,652	9,945	21,2	953,994	24,414	1934,503	0	202,491	202,491	99,719	0	0	0	0	0	0	0
11:50:39	-1120,41	2328,085	14,726	12,646	11,147	8,536	9,917	21,2	953,994	24,414	1934,897	0	202,491	202,491	99,719	0	0	0	0	0	0	0
11:50:39	-876,879	2319,316	14,58	12,695	11,105	8,446	9,888	21,2	953,994	24,414	1935,281	0	202,491	202,491	99,719	0	0	0	0	0	0	0
11:50:39	-1231,079	2307,005	13,994	12,256	11,067	8,319	9,858	21,2	953,994	24,414	1935,653	0	202,491	202,491	99,719	0	0	0	0	0	0	0
11:50:39	-757,446	2299,431	13,896	12,06	11,029	8,241	9,826	21,2	953,994	24,414	1936,017	0	202,491	202,491	99,719	0	0	0	0	0	0	0
11:50:39	-1080,883	2288,622	13,457	11,914	10,991	8,13	9,793	21,2	952,565	24,414	1936,369	0	202,491	202,491	99,719	0	0	0	0	0	0	0
11:50:39	-745,898	2281,163	13,457	11,963	10,949	8,053	9,759	21,2	952,565	24,414	1936,714	0	202,491	202,491	99,719	0	0	0	0	0	0	0
11:50:39	-711,743	2274,046	13,408	11,572	10,911	7,979	9,724	21,2	952,565	24,414	1937,051	0	202,491	202,491	99,719	0	0	0	0	0	0	0
11:50:39	-701,318	2267,033	13,457	11,816	10,869	7,907	9,688	21,2	952,565	24,414	1937,381	0	202,491	202,491	99,719	0	0	0	0	0	0	0
11:50:39	-791,259	2259,12	13,408	11,816	10,827	7,825	9,652	21,2	952,565	24,414	1937,703	0	202,491	202,491	99,719	0	0	0	0	0	0	0
11:50:39	-754,492	2251,575	13,31	11,767	10,789	7,748	9,614	21,2	952,565	24,414	1938,017	0	202,491	202,491	99,719	0	0	0	0	0	0	0
11:50:39	-663,378	2244,941	13,31	11,963	10,751	7,679	9,576	21,2	952,565	24,414	1938,324	0	202,491	202,491	99,719	0	0	0	0	0	0	0
11:50:39	-881,909	2236,122	13,164	11,963	10,709	7,588	9,537	21,2	952,565	24,414	1938,622	0	202,491	202,491	99,719	0	0	0	0	0	0	0
11:50:39	-723,413	2228,888	13,017	11,718	10,676	7,514	9,498	21,2	952,565	24,414	1938,912	0	202,491	202,491	99,719	0	0	0	0	0	0	0
11:50:39	-649,243	2222,396	13,017	11,767	10,639	7,447	9,457	21,2	952,565	24,414	1939,195	0	202,491	202,491	99,719	0	0	0	0	0	0	0
11:50:39	-825,048	2214,145	12,822	11,425	10,603	7,362	9,416	21,2	952,565	24,414	1939,47	0	202,49	202,49	99,719	0	0	0	0	0	0	0
11:50:39	-701,367	2207,131	12,675	11,523	10,571	7,29	9,375	21,2	952,565	24,414	1939,738	0	202,49	202,49	99,719	0	0	0	0	0	0	0
11:50:39	-565,991	2201,472	12,675	11,377	10,539	7,231	9,333	21,2	952,565	24,414	1940	0	202,49	202,49	99,719	0	0	0	0	0	0	0
11:50:39	-802,221	2193,449	12,431	11,279	10,506	7,148	9,29	21,2	952,565	24,414	1940,253	0	202,49	202,49	99,719	0	0	0	0	0	0	0
11:50:39	-547,68	2187,973	12,431	11,377	10,475	7,092	9,247	21,2	952,565	24,414	1940,501	0	202,49	202,49	99,719	0	0	0	0	0	0	0
11:50:39	-773,144	2180,241	12,138	11,181	10,447	7,012	9,203	21,2	952,565	24,414	1940,741	0	202,49	202,49	99,719	0	0	0	0	0	0	0
11:50:39	-738,647	2172,855	11,943	10,888	10,415	6,936	9,158	21,2	952,565	24,414	1940,973	0	202,49	202,49	99,719	0	0	0	0	0	0	0
11:50:39	-538,745	2167,467	11,943	10,742	10,385	6,881	9,114	21,2	952,565	24,414	1941,199	0	202,49	202,49	99,719	0	0	0	0	0	0	0
11:50:39	-538,598	2162,081	11,943	10,937	10,354	6,825	9,069	21,2	952,565	24,414	1941,42	0	202,49	202,49	99,719	0	0	0	0	0	0	0
11:50:39	-974,218	2152,339	11,504	10,595	10,322	6,725	9,023	21,2	952,565	24,414	1941,631	0	202,49	202,49	99,719	0	0	0	0	0	0	0
11:50:39	-651,538	2145,824	11,308	10,498	10,295	6,657	8,977	21,2	952,565	24,414	1941,836	0	202,49	202,49	99,719	0	0	0	0	0	0	0
11:50:39	-613,403	2139,69	11,162	10,156	10,268	6,594	8,93	21,2	952,565	24,414	1942,034	0	202,49	202,49	99,719	0	0	0	0	0	0	0
11:50:39	-653,173	2133,158	10,966	10,156	10,242	6,527	8,883	21,2	952,565	24,414	1942,225	0	202,49	202,49	99,719	0	0	0	0	0	0	0
11:50:39	-602,294	2127,135	10,82	10,058	10,215	6,465	8,835	21,2	952,565	24,414	1942,41	0	202,49	202,49	99,719	0	0	0	0	0	0	0
11:50:39	-628,002	2120,855	10,673	9,814	10,187	6,4	8,788	21,2	952,565	24,414	1942,588	0	202,49	202,49	99,719	0	0	0	0	0	0	0
11:50:39	-548,095	2115,374	10,527	9,668	10,164	6,344	8,74	21,2	952,565	24,414	1942,761	0	202,49	202,49	99,719	0	0	0	0	0	0	0
11:50:39	-555,444	2109,819	10,478	9,863	10,135	6,286	8,692	21,2	952,565	24,414	1942,928	0	202,49	202,49	99,719	0	0	0	0	0	0	0
11:50:39	-691,723	2102,902	10,332	9,619	10,103	6,215	8,643	21,2	952,565	24,414	1943,088	0	202,49	202,49	99,719	0	0	0	0	0	0	0
11:50:39	-366,918	2099,233	10,478	9,668	10,074	6,177	8,595	21,2	952,565	24,414	1943,244	0	202,49	202,49	99,719	0	0	0	0	0	0	0
11:50:39	-637,939	2092,854	10,332	9,619	10,046	6,111	8,546	21,2	952,565	24,414	1943,394	0	202,49	202,49	99,719	0	0	0	0	0	0	0
11:50:39	-469,213	2088,161	10,283	9,668	10,022	6,063	8,497	21,2	952,565	24,414	1943,538	0	202,49	202,49	99,719	0	0	0	0	0	0	0
11:50:39	-508,813	2083,073	10,185	9,472	9,998	6,011	8,448	21,2	952,565	24,414	1943,678	0	202,49	202,49	99,719	0	0	0	0	0	0	0
11:50:39	-545,41	2077,619	10,136	9,472	9,97	5,954	8,4	21,2	952,565	24,414	1943,812	0	202,49	202,49	99,719	0	0	0	0	0	0	0
11:50:39	-560,18	2072,017	9,99	9,277	9,945	5,897	8,35	21,2	952,565	24,414	1943,94	0	202,49	202,49	99,719	0	0	0	0	0	0	0
11:50:39	-516,967	2066,848	9,795	9,13	9,926	5,843	8,301	21,2	952,565	24,414	1944,063	0	202,49	202,49	99,719	0	0	0	0	0	0	0
11:50:39	-559,887	2061,249	9,648	8,984	9,902	5,786	8,252	21,2	952,565	24,414	1944,18	0	202,49	202,49	99,719	0	0	0	0	0	0	0
11:50:39	-473,95	2056,509	9,502	8,838	9,883	5,737	8,203	21,2	952,565	24,414	1944,292	0	202,49	202,49	99,719	0	0	0	0	0	0	0
11:50:39	-422,607	2052,283	9,502	8,789	9,859	5,693	8,153	21,2	952,565	24,414	1944,4	0	202,49	202,49	99,719	0	0	0	0	0	0	0
11:50:39	-601,074	2046,273	9,306	8,74	9,835	5,631	8,104	21,2	952,565	24,414	1944,502	0	202,49	202,49	99,719	0	0	0	0	0	0	0
11:50:39	-378,735	2042,485	9,355	8,935	9,811	5,592	8,055	21,2	952,565	24,414	1944,6	0	202,49	202,49	99,719	0	0	0	0	0	0	0
11:50:39	-468,469	2037,8	9,306	8,642	9,786	5,544	8,006	21,2	952,565	24,414	1944,693	0	202,49	202,49	99,719	0	0	0	0	0	0	0
11:50:39	-499,707	2032,803	9,306	8,74	9,758	5,492	7,956	21,2	952,565	24,414	1944,781	0	202,49	202,49	99,719	0	0	0	0	0	0	0
11:50:39	-373,498	2029,068	9,355	8,838	9,734	5,454	7,907	21,2	952,565	24,414	1944,866	0	202,49	202,49	99,719	0	0	0	0	0	0	0
11:50:39	-383,581	2025,233	9,306	8,789	9,715	5,414	7,858	21,2	952,565	24,414	1944,946	0	202,49	202,49	99,719	0	0	0	0	0	0	0
11:50:39	-505,798	2020,175	9,209	8,789	9,691	5,362	7,809	21,2	952,565	24,414	1945,021	0	202,49	202,49	99,719	0	0	0	0	0	0	0
11:50:39	-541,601	2014,759	9,062	8,593	9,668	5,306	7,76	21,2	952,565	24,414	1945,091	0	202,49	202,49	99,719	0	0	0	0	0	0	0
11:50:39	-567,651	2009,082	8,818	8,398	9,648	5,248	7,711	21,2	952,565	24,414	1945,155	0	202,49	202,49	99,719	0	0	0	0	0	0	0
11:50:39	-330,163	2005,78	8,818	8,252	9,63	5,214	7,662	21,2	952,565	24,414	1945,216	0	202,49	202,49	99,719	0	0	0	0	0	0	0
11:50:39	-470,617	2001,074	8,671	8,203	9,611	5,165	7,613	21,2	952,565	24,414	1945,272	0	202,49	202,49	99,719	0	0	0	0	0	0	0
11:50:39	-453,125	1996,543	8,525	8,105	9,592	5,119	7,564	21,2	952,565	24,414	1945,323	0	202,49	202,49	99,719	0	0	0	0	0	0	0
11:50:39	-475,634	1991,787	8,379	7,91	9,573	5,069	7,515	21,2	952,565	24,414	1945,369	0	202,49	202,49	99,719	0	0	0	0	0	0	0
11:50:39	-370,373	1988,083	8,33	7,91	9,554	5,031	7,467	21,2	952,565	24,414	1945,412	0	202,49	202,49	99,719	0	0	0	0	0	0	0
11:50:39	-448,046	1983,602	8,232	7,861	9,534	4,985	7,418	21,2	952,565	24,414	1945,45	0	202,49	202,49	99,719	0	0	0	0	0	0	0
11:50:39	-413,183	1979,471	8,086	7,714	9,518	4,943	7,369	21,2	952,565	24,414	1945,484	0	202,49	202,49	99,719	0	0	0	0	0	0	0
11:50:39	-358,276	1975,888	8,037	7,666	9,5	4,906	7,321	21,2	952,565	24,414	1945,515	0	202,49	202,49	99,719	0	0	0	0	0	0	0
11:50:39	-444,055	1971,447	7,89	7,519	9,482	4,86	7,273	21,2	952,565	24,414	1945,541	0	202,49	202,49	99,719	0	0	0	0	0	0	0
11:50:39	-458,825	1966,859	7,744	7,373	9,464	4,812	7,225	21,2	952,565	24,414	1945,562	0	202,49	202,49	99,719	0	0	0	0	0	0	0
11:50:39	-305,822	1963,801	7,695	7,324	9,449	4,781	7,177	21,2	952,565	24,414	1945,58	0	202,49	202,49	99,719	0	0	0	0	0	0	0
11:50:39	-437,231	1959,429	7,548	7,226	9,432	4,736	7,129	21,2	952,565	24,414	1945,594	0	202,49	202,49	99,719	0	0	0	0	0	0	0
11:50:39	-237,084	1957,058	7,597	7,324	9,416	4,711	7,081	21,2	952,565	24,414	1945,606	0	202,49	202,49	99,719	0	0	0	0	0	0	0
11:50:39	-323,425	1953,823	7,597	7,226	9,397	4,678	7,034	21,2	952,565	24,414	1945,614	0	202,49	202,49	99,719	0	0	0	0	0	0	0
11:50:39	-367,602	1950,147	7,548	7,177	9,379	4,64	6,987	21,2	952,565	24,414	1945,618	0	202,49	202,49	99,719	0	0	0	0	0	0	0
11:50:39	-305,493	1947,092	7,5	7,177	9,364	4,609	6,941	21,2	952,565	24,414	1945,62	0	202,49	202,49	99,719	0	0	0	0	0	0	0
11:50:39	-374,853	1943,344	7,353	7,08	9,35	4,57	6,894	21,2	952,565	24,414	1943,344	0	202,49	202,49	99,719	0	0	0	0	0	0	0
11:50:39	-332,69	1940,017	7,255	6,982	9,336	4,536	6,848	21,2	952,565	24,414	1940,017	0	202,49	202,49	99,719	0	0	0	0	0	0	0
11:50:39	-288,354	1937,133	7,207	6,836	9,322	4,506	6,802	21,2	952,565	24,414	1937,133	0	202,49	202,49	99,719	0	0	0	0	0	0	0
11:50:39	-404,98	1933,084	7,011	6,738	9,309	4,464	6,756	21,2	952,565	24,414	1933,084	0	202,49	202,49	99,719	0	0	0	0	0	0	0
11:50:39	-253,308	1930,551	6,914	6,689	9,3	4,438	6,711	21,2	952,565	24,414	1930,551	0	202,49	202,49	99,719	0	0	0	0	0	0	0
11:50:39	-275,219	1927,798	6,865	6,689	9,287	4,41	6,666	21,2	952,565	24,414	1927,798	0	202,49	202,49	99,719	0	0	0	0	0	0	0
11:50:39	-269,128	1925,107	6,767	6,445	9,276	4,382	6,621	21,2	952,565	24,414	1925,107	0	202,49	202,49	99,719	0	0	0	0	0	0	0
11:50:39	-366,943	1921,438	6,621	6,445	9,263	4,344	6,576	21,2	952,565	24,414	1921,438	0	202,49	202,49	99,719	0	0	0	0	0	0	0
11:50:39	-147,949	1919,958	6,718	6,445	9,249	4,329	6,532	21,2	952,565	24,414	1919,958	0	202,49	202,49	99,719	0	0	0	0	0	0	0
11:50:39	-251,269	1917,445	6,718	6,494	9,235	4,303	6,488	21,2	952,565	24,414	1917,445	0	202,49	202,49	99,719	0	0	0	0	0	0	0
11:50:39	-229,028	1915,155	6,718	6,543	9,222	4,279	6,445	21,2	952,565	24,414	1915,155	0	202,49	202,49	99,719	0	0	0	0	0	0	0
11:50:39	-183,813	1913,317	6,718	6,494	9,211	4,261	6,402	21,2	952,565	24,414	1913,317	0	202,49	202,49	99,719	0	0	0	0	0	0	0
11:50:39	-260,559	1910,711	6,621	6,445	9,202	4,234	6,36	21,2	952,565	24,414	1910,711	0	202,49	202,49	99,719	0	0	0	0	0	0	0
11:50:39	-264,367	1908,068	6,572	6,445	9,189	4,206	6,318	21,2	952,565	24,414	1908,068	0	202,49	202,49	99,719	0	0	0	0	0	0	0
11:50:39	-175,366	1906,314	6,572	6,445	9,179	4,188	6,276	21,2	952,565	24,414	1906,314	0	202,49	202,49	99,719	0	0	0	0	0	0	0
11:50:39	-205,664	1904,257	6,523	6,298	9,17	4,167	6,234	21,2	952,565	24,414	1904,257	0	202,49	202,49	99,719	0	0	0	0	0	0	0
11:50:39	-252,868	1901,729	6,425	6,298	9,16	4,141	6,193	21,2	952,565	24,414	1901,729	0	202,49	202,49	99,719	0	0	0	0	0	0	0
11:50:39	-131,677	1900,412	6,377	6,152	9,155	4,127	6,153	21,2	952,565	24,414	1900,412	0	202,49	202,49	99,719	0	0	0	0	0	0	0
11:50:39	-243,151	1897,981	6,279	6,005	9,147	4,102	6,113	21,2	952,565	24,414	1897,981	0	202,49	202,49	99,719	0	0	0	0	0	0	0
[truncated: 6,250 more rows]
