# Supplementary material for: Testing of pandemic ventilators under early and agile development
Source: Front Med Technol. 2022 Aug 16;4:899328. doi: 10.3389/fmedt.2022.899328 (PMC9424737; doi:10.3389/fmedt.2022.899328)
Supplement: Supplementary file 3 [file Data_Sheet_2.ZIP › Accuracy of Controls Systems/01_Data Storage/01_Raw Measurement Data/Hamilton T1/Hamilton T1_v1/part_1_test_05.csv]

Time	Flow	Lung tidal volume	p alveole	Airway pressure	Bellows position	Intrapleural pressure	Cardial pressure	Fraction of O2 inspir	Ambient pressure	Temperature Celsius	FRC actual	Shunt fraction	Partial pressure O2 air chamber	Partial pressure O2 effectiv	Oxygen sat pulm. capillaries	NA	NA	NA	NA	NA	NA	NA
11:54:07	-46,484	2332,929	14,873	14,843	11,166	8,586	8,751	21,2	952,565	24,414	2332,757	0	202,036	202,036	99,718	0	0	0	0	0	0	0
11:54:07	0	2332,929	14,873	14,941	11,166	8,586	8,747	21,2	952,565	24,414	2332,757	0	202,036	202,036	99,718	0	0	0	0	0	0	0
11:54:07	34,619	2333,275	14,922	14,941	11,165	8,59	8,744	21,2	952,565	24,414	2332,758	0	202,036	202,036	99,718	0	0	0	0	0	0	0
11:54:07	-46,484	2332,81	14,873	14,843	11,165	8,585	8,741	21,2	952,565	24,414	2332,758	0	202,036	202,036	99,718	0	0	0	0	0	0	0
11:54:07	-92,968	2331,88	14,775	14,648	11,165	8,576	8,738	21,2	952,565	24,414	2331,88	0	202,036	202,036	99,718	0	0	0	0	0	0	0
11:54:07	92,968	2332,81	14,873	14,843	11,165	8,585	8,735	21,2	952,565	24,414	2331,881	0	202,036	202,036	99,718	0	0	0	0	0	0	0
11:54:07	0	2332,81	14,873	14,795	11,165	8,585	8,732	21,2	952,565	24,414	2331,882	0	202,036	202,036	99,718	0	0	0	0	0	0	0
11:54:07	-139,453	2331,416	14,726	14,599	11,165	8,571	8,729	21,2	952,565	24,414	2331,416	0	202,036	202,036	99,718	0	0	0	0	0	0	0
11:54:07	-18,164	2331,234	14,775	14,746	11,162	8,569	8,726	21,2	952,565	24,414	2331,234	0	202,036	202,036	99,718	0	0	0	0	0	0	0
11:54:07	92,968	2332,164	14,873	14,843	11,162	8,579	8,723	21,2	952,565	24,414	2331,235	0	202,036	202,036	99,718	0	0	0	0	0	0	0
11:54:07	0	2332,164	14,873	14,843	11,162	8,579	8,72	21,2	952,565	24,414	2331,236	0	202,036	202,036	99,718	0	0	0	0	0	0	0
11:54:07	0	2332,164	14,873	14,843	11,162	8,579	8,717	21,2	952,565	24,414	2331,237	0	202,036	202,036	99,718	0	0	0	0	0	0	0
11:54:07	111,132	2333,275	14,922	14,843	11,165	8,59	8,715	21,2	952,565	24,414	2331,239	0	202,036	202,036	99,718	0	0	0	0	0	0	0
11:54:07	-204,101	2331,234	14,775	14,746	11,162	8,569	8,712	21,2	952,565	24,414	2331,234	0	202,036	202,036	99,718	0	0	0	0	0	0	0
11:54:07	92,968	2332,164	14,873	14,843	11,162	8,579	8,709	21,2	952,565	24,414	2331,235	0	202,036	202,036	99,718	0	0	0	0	0	0	0
11:54:07	-92,968	2331,234	14,775	14,795	11,162	8,569	8,707	21,2	952,565	24,414	2331,234	0	202,036	202,036	99,718	0	0	0	0	0	0	0
11:54:07	-11,84	2331,116	14,775	14,648	11,161	8,568	8,704	21,2	952,565	24,414	2331,116	0	202,036	202,036	99,718	0	0	0	0	0	0	0
11:54:07	104,809	2332,164	14,873	14,843	11,162	8,579	8,701	21,2	952,565	24,414	2331,117	0	202,036	202,036	99,718	0	0	0	0	0	0	0
11:54:07	0	2332,164	14,873	14,795	11,162	8,579	8,699	21,2	952,565	24,414	2331,118	0	202,036	202,036	99,718	0	0	0	0	0	0	0
11:54:07	46,484	2332,629	14,922	14,843	11,162	8,583	8,697	21,2	952,565	24,414	2331,119	0	202,036	202,036	99,718	0	0	0	0	0	0	0
11:54:07	46,484	2333,093	14,97	14,941	11,162	8,588	8,695	21,2	952,565	24,414	2331,121	0	202,036	202,036	99,718	0	0	0	0	0	0	0
11:54:07	-46,484	2332,629	14,922	14,843	11,162	8,583	8,692	21,2	952,565	24,414	2331,123	0	202,036	202,036	99,718	0	0	0	0	0	0	0
11:54:07	0	2332,629	14,922	14,941	11,162	8,583	8,69	21,2	952,565	24,414	2331,124	0	202,036	202,036	99,718	0	0	0	0	0	0	0
11:54:07	-46,484	2332,164	14,873	14,795	11,162	8,579	8,688	21,2	952,565	24,414	2331,126	0	202,036	202,036	99,718	0	0	0	0	0	0	0
11:54:07	0	2332,164	14,873	14,795	11,162	8,579	8,686	21,2	952,565	24,414	2331,127	0	202,036	202,036	99,718	0	0	0	0	0	0	0
11:54:07	46,484	2332,629	14,922	14,843	11,162	8,583	8,684	21,2	952,565	24,414	2331,128	0	202,036	202,036	99,718	0	0	0	0	0	0	0
11:54:07	46,484	2333,093	14,97	14,843	11,162	8,588	8,682	21,2	952,565	24,414	2331,13	0	202,036	202,036	99,718	0	0	0	0	0	0	0
11:54:07	-46,484	2332,629	14,922	14,843	11,162	8,583	8,68	21,2	952,565	24,414	2331,132	0	202,036	202,036	99,718	0	0	0	0	0	0	0
11:54:07	0	2332,629	14,922	14,843	11,162	8,583	8,678	21,2	952,565	24,414	2331,133	0	202,036	202,036	99,718	0	0	0	0	0	0	0
11:54:07	46,484	2333,093	14,97	14,99	11,162	8,588	8,676	21,2	952,565	24,414	2331,135	0	202,036	202,036	99,718	0	0	0	0	0	0	0
11:54:07	-46,484	2332,629	14,922	14,941	11,162	8,583	8,675	21,2	952,565	24,414	2331,137	0	202,036	202,036	99,718	0	0	0	0	0	0	0
11:54:07	46,484	2333,093	14,97	14,843	11,162	8,588	8,673	21,2	952,565	24,414	2331,139	0	202,036	202,036	99,718	0	0	0	0	0	0	0
11:54:07	0	2333,093	14,97	14,941	11,162	8,588	8,671	21,2	952,565	24,414	2331,14	0	202,036	202,036	99,718	0	0	0	0	0	0	0
11:54:08	0	2333,093	14,97	14,843	11,162	8,588	8,67	21,2	952,565	24,414	2331,142	0	202,036	202,036	99,718	0	0	0	0	0	0	0
11:54:08	0	2333,093	14,97	14,843	11,162	8,588	8,668	21,2	952,565	24,414	2331,144	0	202,036	202,036	99,718	0	0	0	0	0	0	0
11:54:08	0	2333,093	14,97	14,843	11,162	8,588	8,666	21,2	952,565	24,414	2331,146	0	202,036	202,036	99,718	0	0	0	0	0	0	0
11:54:08	0	2333,093	14,97	14,941	11,162	8,588	8,665	21,2	952,565	24,414	2331,148	0	202,036	202,036	99,718	0	0	0	0	0	0	0
11:54:08	0	2333,093	14,97	14,795	11,162	8,588	8,663	21,2	952,565	24,414	2331,15	0	202,036	202,036	99,718	0	0	0	0	0	0	0
11:54:08	-92,968	2332,164	14,873	14,843	11,162	8,579	8,662	21,2	952,565	24,414	2331,151	0	202,036	202,036	99,718	0	0	0	0	0	0	0
11:54:08	0	2332,164	14,873	14,843	11,162	8,579	8,66	21,2	952,565	24,414	2331,152	0	202,036	202,036	99,718	0	0	0	0	0	0	0
11:54:08	-92,968	2331,234	14,775	14,795	11,162	8,569	8,658	21,2	952,565	24,414	2331,152	0	202,036	202,036	99,718	0	0	0	0	0	0	0
11:54:08	92,968	2332,164	14,873	14,843	11,162	8,579	8,657	21,2	952,565	24,414	2331,154	0	202,036	202,036	99,718	0	0	0	0	0	0	0
11:54:08	0	2332,164	14,873	14,795	11,162	8,579	8,655	21,2	952,565	24,414	2331,155	0	202,036	202,036	99,718	0	0	0	0	0	0	0
11:54:08	0	2332,164	14,873	14,843	11,162	8,579	8,654	21,2	952,565	24,414	2331,156	0	202,036	202,036	99,718	0	0	0	0	0	0	0
11:54:08	-104,809	2331,116	14,775	14,795	11,161	8,568	8,652	21,2	952,565	24,414	2331,116	0	202,036	202,036	99,718	0	0	0	0	0	0	0
11:54:08	104,809	2332,164	14,873	14,795	11,162	8,579	8,651	21,2	952,565	24,414	2331,117	0	202,036	202,036	99,718	0	0	0	0	0	0	0
11:54:08	-11,865	2332,045	14,873	14,941	11,161	8,577	8,649	21,2	952,565	24,414	2331,117	0	202,036	202,036	99,718	0	0	0	0	0	0	0
11:54:08	46,484	2332,51	14,922	14,843	11,161	8,582	8,648	21,2	952,565	24,414	2331,119	0	202,036	202,036	99,718	0	0	0	0	0	0	0
11:54:08	-46,484	2332,045	14,873	14,795	11,161	8,577	8,646	21,1	952,565	24,414	2331,119	0	202,036	202,036	99,718	0	0	0	0	0	0	0
11:54:08	0	2332,045	14,873	14,648	11,161	8,577	8,645	21,1	952,565	24,414	2331,12	0	202,036	202,036	99,718	0	0	0	0	0	0	0
11:54:08	58,349	2332,629	14,922	14,941	11,162	8,583	8,644	21,1	952,565	24,414	2331,122	0	202,036	202,036	99,718	0	0	0	0	0	0	0
11:54:08	-58,349	2332,045	14,873	14,795	11,161	8,577	8,643	21,1	952,565	24,414	2331,123	0	202,036	202,036	99,718	0	0	0	0	0	0	0
11:54:08	11,865	2332,164	14,873	14,746	11,162	8,579	8,641	21,1	952,565	24,414	2331,124	0	202,036	202,036	99,718	0	0	0	0	0	0	0
11:54:08	-92,968	2331,234	14,775	14,746	11,162	8,569	8,64	21,1	952,565	24,414	2331,124	0	202,036	202,036	99,718	0	0	0	0	0	0	0
11:54:08	127,587	2332,51	14,922	14,941	11,161	8,582	8,639	21,1	952,565	24,414	2331,126	0	202,036	202,036	99,718	0	0	0	0	0	0	0
11:54:08	-46,484	2332,045	14,873	14,941	11,161	8,577	8,638	21,1	952,565	24,414	2331,127	0	202,036	202,036	99,718	0	0	0	0	0	0	0
11:54:08	0	2332,045	14,873	14,795	11,161	8,577	8,636	21,1	952,565	24,414	2331,127	0	202,036	202,036	99,718	0	0	0	0	0	0	0
11:54:08	92,993	2332,975	14,97	14,99	11,161	8,587	8,635	21,1	952,565	24,414	2331,129	0	202,036	202,036	99,718	0	0	0	0	0	0	0
11:54:08	-92,993	2332,045	14,873	14,843	11,161	8,577	8,634	21,1	952,565	24,414	2331,13	0	201,884	201,884	99,717	0	0	0	0	0	0	0
11:54:08	185,961	2333,905	15,068	15,088	11,161	8,596	8,634	21,1	952,565	24,414	2331,133	0	201,884	201,884	99,717	0	0	0	0	0	0	0
11:54:08	-92,968	2332,975	14,97	14,941	11,161	8,587	8,633	21,1	952,565	24,414	2331,135	0	201,884	201,884	99,717	0	0	0	0	0	0	0
11:54:08	-46,508	2332,51	14,922	14,795	11,161	8,582	8,632	21,1	952,565	24,414	2331,136	0	201,884	201,884	99,717	0	0	0	0	0	0	0
11:54:08	0	2332,51	14,922	14,941	11,161	8,582	8,631	21,1	952,565	24,414	2331,137	0	201,884	201,884	99,717	0	0	0	0	0	0	0
11:54:08	46,508	2332,975	14,97	14,941	11,161	8,587	8,63	21,1	952,565	24,414	2331,139	0	201,884	201,884	99,717	0	0	0	0	0	0	0
11:54:08	11,84	2333,093	14,97	14,941	11,162	8,588	8,629	21,1	952,565	24,414	2331,141	0	201,884	201,884	99,717	0	0	0	0	0	0	0
11:54:08	-58,349	2332,51	14,922	14,843	11,161	8,582	8,628	21,1	952,565	24,414	2331,142	0	201,884	201,884	99,717	0	0	0	0	0	0	0
11:54:08	0	2332,51	14,922	14,843	11,161	8,582	8,627	21,1	952,565	24,414	2331,144	0	201,884	201,884	99,717	0	0	0	0	0	0	0
11:54:08	0	2332,51	14,922	14,648	11,161	8,582	8,626	21,1	952,565	24,414	2331,145	0	201,884	201,884	99,717	0	0	0	0	0	0	0
11:54:08	0	2332,51	14,922	14,941	11,161	8,582	8,625	21,1	952,565	24,414	2331,147	0	201,884	201,884	99,717	0	0	0	0	0	0	0
11:54:08	-46,484	2332,045	14,873	14,843	11,161	8,577	8,624	21,1	952,565	24,414	2331,147	0	201,884	201,884	99,717	0	0	0	0	0	0	0
11:54:08	-92,944	2331,116	14,775	14,746	11,161	8,568	8,623	21,1	952,565	24,414	2331,116	0	201,884	201,884	99,717	0	0	0	0	0	0	0
11:54:08	92,944	2332,045	14,873	14,843	11,161	8,577	8,622	21,1	952,565	24,414	2331,116	0	201,884	201,884	99,717	0	0	0	0	0	0	0
11:54:08	0	2332,045	14,873	14,648	11,161	8,577	8,622	21,1	952,565	24,414	2331,117	0	201,884	201,884	99,717	0	0	0	0	0	0	0
11:54:08	46,484	2332,51	14,922	14,99	11,161	8,582	8,621	21,1	952,565	24,414	2331,118	0	201,884	201,884	99,717	0	0	0	0	0	0	0
11:54:08	-46,484	2332,045	14,873	14,843	11,161	8,577	8,62	21,1	952,565	24,414	2331,119	0	201,884	201,884	99,717	0	0	0	0	0	0	0
11:54:08	-92,944	2331,116	14,775	14,746	11,161	8,568	8,619	21,1	952,565	24,414	2331,116	0	201,884	201,884	99,717	0	0	0	0	0	0	0
11:54:08	139,428	2332,51	14,922	14,99	11,161	8,582	8,618	21,1	952,565	24,414	2331,117	0	201,884	201,884	99,717	0	0	0	0	0	0	0
11:54:08	-46,484	2332,045	14,873	14,843	11,161	8,577	8,617	21,1	952,565	24,414	2331,118	0	201,884	201,884	99,717	0	0	0	0	0	0	0
11:54:08	46,484	2332,51	14,922	14,843	11,161	8,582	8,617	21,1	952,565	24,414	2331,119	0	201,884	201,884	99,717	0	0	0	0	0	0	0
11:54:08	46,508	2332,975	14,97	14,941	11,161	8,587	8,616	21,1	952,565	24,414	2331,121	0	201,884	201,884	99,717	0	0	0	0	0	0	0
11:54:08	92,968	2333,905	15,068	14,99	11,161	8,596	8,616	21,1	952,565	24,414	2331,124	0	201,884	201,884	99,717	0	0	0	0	0	0	0
11:54:08	-139,477	2332,51	14,922	14,746	11,161	8,582	8,615	21,1	952,565	24,414	2331,125	0	201,884	201,884	99,717	0	0	0	0	0	0	0
11:54:08	139,477	2333,905	15,068	14,99	11,161	8,596	8,615	21,1	952,565	24,414	2331,128	0	201,884	201,884	99,717	0	0	0	0	0	0	0
11:54:08	-92,968	2332,975	14,97	14,843	11,161	8,587	8,614	21,1	952,565	24,414	2331,13	0	201,884	201,884	99,717	0	0	0	0	0	0	0
11:54:08	0	2332,975	14,97	14,795	11,161	8,587	8,614	21,1	952,565	24,414	2331,131	0	201,884	201,884	99,717	0	0	0	0	0	0	0
11:54:08	0	2332,975	14,97	14,941	11,161	8,587	8,613	21,1	952,565	24,414	2331,133	0	201,884	201,884	99,717	0	0	0	0	0	0	0
11:54:08	92,968	2333,905	15,068	14,99	11,161	8,596	8,613	21,1	952,565	24,414	2331,136	0	201,884	201,884	99,717	0	0	0	0	0	0	0
11:54:08	-139,477	2332,51	14,922	14,795	11,161	8,582	8,612	21,1	952,565	24,414	2331,138	0	201,884	201,884	99,717	0	0	0	0	0	0	0
11:54:08	46,508	2332,975	14,97	14,941	11,161	8,587	8,612	21,1	952,565	24,414	2331,139	0	201,884	201,884	99,717	0	0	0	0	0	0	0
11:54:08	92,968	2333,905	15,068	14,99	11,161	8,596	8,611	21,1	952,565	24,414	2331,142	0	201,884	201,884	99,717	0	0	0	0	0	0	0
11:54:08	-139,477	2332,51	14,922	14,795	11,161	8,582	8,611	21,1	952,565	24,414	2331,144	0	201,884	201,884	99,717	0	0	0	0	0	0	0
11:54:08	46,508	2332,975	14,97	14,843	11,161	8,587	8,61	21,1	952,565	24,414	2331,146	0	201,884	201,884	99,717	0	0	0	0	0	0	0
11:54:08	-92,993	2332,045	14,873	14,795	11,161	8,577	8,61	21,1	952,565	24,414	2331,146	0	201,884	201,884	99,717	0	0	0	0	0	0	0
11:54:08	46,484	2332,51	14,922	14,843	11,161	8,582	8,609	21,1	952,565	24,414	2331,148	0	201,884	201,884	99,717	0	0	0	0	0	0	0
11:54:08	46,508	2332,975	14,97	14,941	11,161	8,587	8,609	21,1	952,565	24,414	2331,149	0	201,884	201,884	99,717	0	0	0	0	0	0	0
11:54:08	-92,993	2332,045	14,873	14,795	11,161	8,577	8,608	21,1	952,565	24,414	2331,15	0	201,884	201,884	99,717	0	0	0	0	0	0	0
11:54:08	92,993	2332,975	14,97	14,941	11,161	8,587	8,608	21,1	952,565	24,414	2331,152	0	201,884	201,884	99,717	0	0	0	0	0	0	0
11:54:08	-46,508	2332,51	14,922	14,843	11,161	8,582	8,607	21,1	952,565	24,414	2331,153	0	201,884	201,884	99,717	0	0	0	0	0	0	0
11:54:08	11,865	2332,629	14,922	14,941	11,162	8,583	8,607	21,1	952,565	24,414	2331,155	0	201,884	201,884	99,717	0	0	0	0	0	0	0
11:54:08	34,643	2332,975	14,97	14,941	11,161	8,587	8,606	21,1	952,565	24,414	2331,157	0	201,884	201,884	99,717	0	0	0	0	0	0	0
11:54:08	-46,508	2332,51	14,922	14,843	11,161	8,582	8,606	21,1	952,565	24,414	2331,158	0	201,884	201,884	99,717	0	0	0	0	0	0	0
11:54:08	46,508	2332,975	14,97	14,941	11,161	8,587	8,605	21,1	952,565	24,414	2331,16	0	201,884	201,884	99,717	0	0	0	0	0	0	0
11:54:08	-92,993	2332,045	14,873	14,746	11,161	8,577	8,605	21,1	952,565	24,414	2331,161	0	201,884	201,884	99,717	0	0	0	0	0	0	0
11:54:08	46,484	2332,51	14,922	14,941	11,161	8,582	8,604	21,1	952,565	24,414	2331,162	0	201,884	201,884	99,717	0	0	0	0	0	0	0
11:54:08	-62,939	2331,88	14,775	14,648	11,165	8,576	8,604	21,1	952,565	24,414	2331,163	0	201,884	201,884	99,717	0	0	0	0	0	0	0
11:54:08	139,453	2333,275	14,922	14,746	11,165	8,59	8,604	21,1	952,565	24,414	2331,165	0	201,884	201,884	99,717	0	0	0	0	0	0	0
11:54:08	74,829	2334,023	15,068	15,088	11,162	8,598	8,604	21,1	952,565	24,414	2331,168	0	201,884	201,884	99,717	0	0	0	0	0	0	0
11:54:08	0	2334,023	15,068	14,941	11,162	8,598	8,603	21,1	952,565	24,414	2331,171	0	201,884	201,884	99,717	0	0	0	0	0	0	0
11:54:08	0	2334,023	15,068	14,99	11,162	8,598	8,603	21,1	952,565	24,414	2331,173	0	201,884	201,884	99,717	0	0	0	0	0	0	0
11:54:08	0	2334,023	15,068	15,088	11,162	8,598	8,603	21,1	952,565	24,414	2331,176	0	201,884	201,884	99,717	0	0	0	0	0	0	0
11:54:08	-92,993	2333,093	14,97	14,795	11,162	8,588	8,603	21,1	952,565	24,414	2331,178	0	201,884	201,884	99,717	0	0	0	0	0	0	0
11:54:08	92,993	2334,023	15,068	14,99	11,162	8,598	8,603	21,1	952,565	24,414	2331,181	0	201,884	201,884	99,717	0	0	0	0	0	0	0
11:54:08	46,508	2334,488	15,117	15,088	11,162	8,602	8,603	21,1	952,565	24,414	2331,184	0	201,884	201,884	99,717	0	0	0	0	0	0	0
11:54:08	-139,501	2333,093	14,97	14,843	11,162	8,588	8,602	21,1	952,565	24,414	2331,186	0	201,884	201,884	99,717	0	0	0	0	0	0	0
11:54:08	30,029	2333,394	14,922	14,795	11,166	8,591	8,602	21,1	952,565	24,414	2331,188	0	201,884	201,884	99,717	0	0	0	0	0	0	0
11:54:08	34,643	2333,74	14,97	14,941	11,165	8,595	8,602	21,1	952,565	24,414	2331,191	0	201,884	201,884	99,717	0	0	0	0	0	0	0
11:54:08	-111,157	2332,629	14,922	14,795	11,162	8,583	8,602	21,1	952,565	24,414	2331,192	0	201,884	201,884	99,717	0	0	0	0	0	0	0
11:54:08	174,121	2334,37	15,117	15,136	11,161	8,601	8,602	21,1	952,565	24,414	2331,196	0	201,884	201,884	99,717	0	0	0	0	0	0	0
11:54:08	-139,477	2332,975	14,97	14,843	11,161	8,587	8,601	21,1	952,565	24,414	2331,197	0	201,884	201,884	99,717	0	0	0	0	0	0	0
11:54:08	11,84	2333,093	14,97	14,941	11,162	8,588	8,601	21,1	952,565	24,414	2331,199	0	201,884	201,884	99,717	0	0	0	0	0	0	0
11:54:08	-185,937	2331,234	14,775	14,746	11,162	8,569	8,601	21,1	952,565	24,414	2331,199	0	201,884	201,884	99,717	0	0	0	0	0	0	0
11:54:08	81,103	2332,045	14,873	14,843	11,161	8,577	8,6	21,1	952,565	24,414	2331,2	0	201,884	201,884	99,717	0	0	0	0	0	0	0
11:54:08	-92,944	2331,116	14,775	14,746	11,161	8,568	8,599	21,1	952,565	24,414	2331,116	0	201,884	201,884	99,717	0	0	0	0	0	0	0
11:54:08	0	2331,116	14,775	14,795	11,161	8,568	8,599	21,1	952,565	24,414	2331,115	0	201,884	201,884	99,717	0	0	0	0	0	0	0
11:54:08	-111,157	2330,004	14,726	14,648	11,157	8,556	8,598	21,1	952,565	24,414	2330,004	0	201,884	201,884	99,717	0	0	0	0	0	0	0
11:54:08	128,662	2331,291	14,873	14,843	11,157	8,57	8,597	21,1	952,565	24,414	2330,005	0	201,884	201,884	99,717	0	0	0	0	0	0	0
11:54:08	46,484	2331,755	14,922	14,941	11,157	8,574	8,597	21,1	952,565	24,414	2330,007	0	201,884	201,884	99,717	0	0	0	0	0	0	0
11:54:08	46,484	2332,22	14,97	14,99	11,157	8,579	8,597	21,1	952,565	24,414	2330,009	0	201,884	201,884	99,717	0	0	0	0	0	0	0
11:54:08	-46,484	2331,755	14,922	14,99	11,157	8,574	8,596	21,1	952,565	24,414	2330,011	0	201,884	201,884	99,717	0	0	0	0	0	0	0
11:54:08	0	2331,755	14,922	14,843	11,157	8,574	8,596	21,1	952,565	24,414	2330,013	0	201,884	201,884	99,717	0	0	0	0	0	0	0
11:54:08	-46,484	2331,291	14,873	14,746	11,157	8,57	8,595	21,1	952,565	24,414	2330,014	0	201,884	201,884	99,717	0	0	0	0	0	0	0
11:54:08	0	2331,291	14,873	14,795	11,157	8,57	8,595	21,1	952,565	24,414	2330,015	0	201,884	201,884	99,717	0	0	0	0	0	0	0
11:54:08	0	2331,291	14,873	14,746	11,157	8,57	8,594	21,1	952,565	24,414	2330,017	0	201,884	201,884	99,717	0	0	0	0	0	0	0
11:54:08	46,484	2331,755	14,922	14,843	11,157	8,574	8,594	21,1	952,565	24,414	2330,018	0	201,884	201,884	99,717	0	0	0	0	0	0	0
11:54:09	-46,484	2331,291	14,873	14,648	11,157	8,57	8,593	21,1	952,565	24,414	2330,02	0	201,884	201,884	99,717	0	0	0	0	0	0	0
11:54:09	46,484	2331,755	14,922	14,795	11,157	8,574	8,593	21,1	952,565	24,414	2330,021	0	201,884	201,884	99,717	0	0	0	0	0	0	0
11:54:09	0	2331,755	14,922	14,795	11,157	8,574	8,593	21,1	952,565	24,414	2330,023	0	201,884	201,884	99,717	0	0	0	0	0	0	0
11:54:09	0	2331,755	14,922	14,941	11,157	8,574	8,592	21,1	952,565	24,414	2330,025	0	201,884	201,884	99,717	0	0	0	0	0	0	0
11:54:09	0	2331,755	14,922	14,941	11,157	8,574	8,592	21,1	952,565	24,414	2330,026	0	201,884	201,884	99,717	0	0	0	0	0	0	0
11:54:09	46,484	2332,22	14,97	14,843	11,157	8,579	8,592	21,1	952,565	24,414	2330,029	0	201,884	201,884	99,717	0	0	0	0	0	0	0
11:54:09	92,968	2333,15	15,068	15,088	11,157	8,589	8,592	21,1	952,565	24,414	2330,032	0	201,884	201,884	99,717	0	0	0	0	0	0	0
11:54:09	-139,453	2331,755	14,922	14,941	11,157	8,574	8,591	21,1	952,565	24,414	2330,034	0	201,884	201,884	99,717	0	0	0	0	0	0	0
11:54:09	46,484	2332,22	14,97	15,088	11,157	8,579	8,591	21,1	952,565	24,414	2330,036	0	201,884	201,884	99,717	0	0	0	0	0	0	0
11:54:09	-92,968	2331,291	14,873	14,843	11,157	8,57	8,591	21,1	952,565	24,414	2330,037	0	201,884	201,884	99,717	0	0	0	0	0	0	0
11:54:09	46,484	2331,755	14,922	14,941	11,157	8,574	8,59	21,1	952,565	24,414	2330,039	0	201,884	201,884	99,717	0	0	0	0	0	0	0
11:54:09	46,484	2332,22	14,97	15,088	11,157	8,579	8,59	21,1	952,565	24,414	2330,041	0	201,884	201,884	99,717	0	0	0	0	0	0	0
11:54:09	0	2332,22	14,97	14,941	11,157	8,579	8,59	21,1	952,565	24,414	2330,043	0	201,884	201,884	99,717	0	0	0	0	0	0	0
11:54:09	-17,529	2332,045	14,873	14,843	11,161	8,577	8,59	21,1	952,565	24,414	2330,045	0	201,884	201,884	99,717	0	0	0	0	0	0	0
11:54:09	0	2332,045	14,873	14,843	11,161	8,577	8,589	21,1	953,994	24,414	2330,047	0	201,884	201,884	99,717	0	0	0	0	0	0	0
11:54:09	41,088	2332,456	14,922	14,99	11,161	8,582	8,589	21,1	953,994	24,414	2330,049	0	201,884	201,884	99,717	0	0	0	0	0	0	0
11:54:09	-46,435	2331,992	14,873	14,941	11,161	8,577	8,589	21,1	953,994	24,414	2330,051	0	201,884	201,884	99,717	0	0	0	0	0	0	0
11:54:09	-75,488	2331,237	14,873	14,648	11,157	8,569	8,589	21,1	953,994	24,414	2330,053	0	201,884	201,884	99,717	0	0	0	0	0	0	0
11:54:09	92,944	2332,166	14,97	14,941	11,157	8,579	8,588	21,1	953,994	24,414	2330,055	0	201,884	201,884	99,717	0	0	0	0	0	0	0
11:54:09	0	2332,166	14,97	14,99	11,157	8,579	8,588	21,1	953,994	24,414	2330,057	0	201,884	201,884	99,717	0	0	0	0	0	0	0
11:54:09	-92,944	2331,237	14,873	14,795	11,157	8,569	8,588	21,1	953,994	24,414	2330,058	0	201,884	201,884	99,717	0	0	0	0	0	0	0
11:54:09	92,944	2332,166	14,97	15,088	11,157	8,579	8,588	21,1	953,994	24,414	2330,06	0	201,884	201,884	99,717	0	0	0	0	0	0	0
11:54:09	-46,459	2331,702	14,922	14,941	11,157	8,574	8,587	21,1	953,994	24,414	2330,062	0	201,884	201,884	99,717	0	0	0	0	0	0	0
11:54:09	-46,484	2331,237	14,873	14,843	11,157	8,569	8,587	21,1	953,994	24,414	2330,063	0	201,884	201,884	99,717	0	0	0	0	0	0	0
11:54:09	92,944	2332,166	14,97	14,99	11,157	8,579	8,587	21,1	953,994	24,414	2330,065	0	202,036	202,036	99,718	0	0	0	0	0	0	0
11:54:09	-46,459	2331,702	14,922	14,99	11,157	8,574	8,587	21,1	953,994	24,414	2330,067	0	202,036	202,036	99,718	0	0	0	0	0	0	0
11:54:09	46,459	2332,166	14,97	14,99	11,157	8,579	8,586	21,1	953,994	24,414	2330,069	0	202,036	202,036	99,718	0	0	0	0	0	0	0
11:54:09	-92,944	2331,237	14,873	14,843	11,157	8,569	8,586	21,1	953,994	24,414	2330,07	0	202,036	202,036	99,718	0	0	0	0	0	0	0
11:54:09	46,484	2331,702	14,922	14,843	11,157	8,574	8,586	21,1	953,994	24,414	2330,072	0	202,036	202,036	99,718	0	0	0	0	0	0	0
11:54:09	-46,484	2331,237	14,873	14,843	11,157	8,569	8,586	21,1	953,994	24,414	2330,073	0	202,036	202,036	99,718	0	0	0	0	0	0	0
11:54:09	0	2331,237	14,873	14,843	11,157	8,569	8,585	21,1	953,994	24,414	2330,074	0	202,036	202,036	99,718	0	0	0	0	0	0	0
11:54:09	0	2331,237	14,873	14,795	11,157	8,569	8,585	21,1	953,994	24,414	2330,076	0	202,036	202,036	99,718	0	0	0	0	0	0	0
11:54:09	0	2331,237	14,873	14,843	11,157	8,569	8,585	21,1	953,994	24,414	2330,077	0	202,036	202,036	99,718	0	0	0	0	0	0	0
11:54:09	0	2331,237	14,873	14,99	11,157	8,569	8,584	21,1	953,994	24,414	2330,078	0	202,036	202,036	99,718	0	0	0	0	0	0	0
11:54:09	0	2331,237	14,873	14,795	11,157	8,569	8,584	21,1	953,994	24,414	2330,079	0	202,036	202,036	99,718	0	0	0	0	0	0	0
11:54:09	46,484	2331,702	14,922	14,843	11,157	8,574	8,584	21,1	953,994	24,414	2330,08	0	202,036	202,036	99,718	0	0	0	0	0	0	0
11:54:09	-46,484	2331,237	14,873	14,843	11,157	8,569	8,583	21,1	953,994	24,414	2330,082	0	202,036	202,036	99,718	0	0	0	0	0	0	0
11:54:09	-139,355	2329,843	14,726	14,599	11,157	8,555	8,583	21,1	953,994	24,414	2329,843	0	202,036	202,036	99,718	0	0	0	0	0	0	0
11:54:09	185,839	2331,702	14,922	14,795	11,157	8,574	8,583	21,1	953,994	24,414	2329,845	0	202,036	202,036	99,718	0	0	0	0	0	0	0
11:54:09	46,459	2332,166	14,97	14,843	11,157	8,579	8,583	21,1	953,994	24,414	2329,847	0	202,036	202,036	99,718	0	0	0	0	0	0	0
11:54:09	-46,459	2331,702	14,922	14,843	11,157	8,574	8,582	21,1	953,994	24,414	2329,849	0	202,036	202,036	99,718	0	0	0	0	0	0	0
11:54:09	46,459	2332,166	14,97	14,99	11,157	8,579	8,582	21,1	953,994	24,414	2329,852	0	202,036	202,036	99,718	0	0	0	0	0	0	0
11:54:09	0	2332,166	14,97	14,941	11,157	8,579	8,582	21,1	953,994	24,414	2329,854	0	202,036	202,036	99,718	0	0	0	0	0	0	0
11:54:09	-92,944	2331,237	14,873	14,843	11,157	8,569	8,582	21,1	953,994	24,414	2329,856	0	202,036	202,036	99,718	0	0	0	0	0	0	0
11:54:09	0	2331,237	14,873	14,843	11,157	8,569	8,582	21,1	953,994	24,414	2329,857	0	202,036	202,036	99,718	0	0	0	0	0	0	0
11:54:09	92,944	2332,166	14,97	14,99	11,157	8,579	8,582	21,1	953,994	24,414	2329,859	0	202,036	202,036	99,718	0	0	0	0	0	0	0
11:54:09	-46,459	2331,702	14,922	14,843	11,157	8,574	8,582	21,1	953,994	24,414	2329,861	0	202,036	202,036	99,718	0	0	0	0	0	0	0
11:54:09	139,404	2333,096	15,068	14,941	11,157	8,588	8,582	21,1	953,994	24,414	2329,864	0	202,036	202,036	99,718	0	0	0	0	0	0	0
11:54:09	-139,404	2331,702	14,922	14,795	11,157	8,574	8,582	21,1	953,994	24,414	2329,866	0	202,036	202,036	99,718	0	0	0	0	0	0	0
11:54:09	121,923	2332,921	14,97	14,941	11,161	8,586	8,582	21,1	953,994	24,414	2329,869	0	202,036	202,036	99,718	0	0	0	0	0	0	0
11:54:09	-46,484	2332,456	14,922	14,843	11,161	8,582	8,582	21,1	953,994	24,414	2329,872	0	202,036	202,036	99,718	0	0	0	0	0	0	0
11:54:09	0	2332,456	14,922	14,795	11,161	8,582	8,582	21,1	953,994	24,414	2329,875	0	202,036	202,036	99,718	0	0	0	0	0	0	0
11:54:09	-46,435	2331,992	14,873	14,795	11,161	8,577	8,582	21,1	953,994	24,414	2329,877	0	202,036	202,036	99,718	0	0	0	0	0	0	0
11:54:09	-29,003	2331,702	14,922	14,843	11,157	8,574	8,581	21,1	953,994	24,414	2329,878	0	202,036	202,036	99,718	0	0	0	0	0	0	0
11:54:09	139,404	2333,096	15,068	14,941	11,157	8,588	8,582	21,1	953,994	24,414	2329,881	0	202,036	202,036	99,718	0	0	0	0	0	0	0
11:54:09	-185,888	2331,237	14,873	14,599	11,157	8,569	8,581	21,1	953,994	24,414	2329,883	0	202,036	202,036	99,718	0	0	0	0	0	0	0
11:54:09	46,484	2331,702	14,922	14,843	11,157	8,574	8,581	21,1	953,994	24,414	2329,885	0	202,036	202,036	99,718	0	0	0	0	0	0	0
11:54:09	-121,142	2330,49	14,726	14,795	11,16	8,561	8,581	21,1	953,994	24,414	2329,885	0	202,036	202,036	99,718	0	0	0	0	0	0	0
11:54:09	10,742	2330,598	14,726	14,502	11,161	8,562	8,58	21,1	953,994	24,414	2329,886	0	202,036	202,036	99,718	0	0	0	0	0	0	0
11:54:09	110,4	2331,702	14,922	14,99	11,157	8,574	8,58	21,1	953,994	24,414	2329,888	0	202,036	202,036	99,718	0	0	0	0	0	0	0
11:54:09	0	2331,702	14,922	14,795	11,157	8,574	8,58	21,1	953,994	24,414	2329,889	0	202,036	202,036	99,718	0	0	0	0	0	0	0
11:54:09	0	2331,702	14,922	14,843	11,157	8,574	8,58	21,1	953,994	24,414	2329,891	0	202,036	202,036	99,718	0	0	0	0	0	0	0
11:54:09	0	2331,702	14,922	14,843	11,157	8,574	8,58	21,1	953,994	24,414	2329,893	0	202,036	202,036	99,718	0	0	0	0	0	0	0
11:54:09	46,459	2332,166	14,97	14,99	11,157	8,579	8,58	21,1	953,994	24,414	2329,896	0	202,036	202,036	99,718	0	0	0	0	0	0	0
11:54:09	-46,459	2331,702	14,922	14,843	11,157	8,574	8,58	21,1	953,994	24,414	2329,897	0	202,036	202,036	99,718	0	0	0	0	0	0	0
11:54:09	0	2331,702	14,922	14,941	11,157	8,574	8,58	21,1	953,994	24,414	2329,899	0	202,036	202,036	99,718	0	0	0	0	0	0	0
11:54:09	-139,379	2330,308	14,775	14,795	11,157	8,559	8,579	21,1	953,994	24,414	2329,899	0	202,036	202,036	99,718	0	0	0	0	0	0	0
11:54:09	92,895	2331,237	14,873	14,843	11,157	8,569	8,579	21,1	953,994	24,414	2329,901	0	202,036	202,036	99,718	0	0	0	0	0	0	0
11:54:09	-92,895	2330,308	14,775	14,746	11,157	8,559	8,579	21,1	953,994	24,414	2329,901	0	202,036	202,036	99,718	0	0	0	0	0	0	0
11:54:09	139,379	2331,702	14,922	14,941	11,157	8,574	8,579	21,1	953,994	24,414	2329,903	0	202,036	202,036	99,718	0	0	0	0	0	0	0
11:54:09	46,459	2332,166	14,97	14,941	11,157	8,579	8,579	21,1	953,994	24,414	2329,905	0	202,036	202,036	99,718	0	0	0	0	0	0	0
11:54:09	-46,459	2331,702	14,922	14,941	11,157	8,574	8,578	21,1	953,994	24,414	2329,907	0	202,036	202,036	99,718	0	0	0	0	0	0	0
11:54:09	0	2331,702	14,922	14,843	11,157	8,574	8,578	21,1	953,994	24,414	2329,909	0	202,036	202,036	99,718	0	0	0	0	0	0	0
11:54:09	-46,484	2331,237	14,873	14,795	11,157	8,569	8,578	21,1	953,994	24,414	2329,91	0	202,036	202,036	99,718	0	0	0	0	0	0	0
11:54:09	92,944	2332,166	14,97	14,941	11,157	8,579	8,578	21,1	953,994	24,414	2329,912	0	202,036	202,036	99,718	0	0	0	0	0	0	0
11:54:09	-46,459	2331,702	14,922	14,843	11,157	8,574	8,578	21,1	953,994	24,414	2329,914	0	202,036	202,036	99,718	0	0	0	0	0	0	0
11:54:09	0	2331,702	14,922	14,99	11,157	8,574	8,578	21,1	953,994	24,414	2329,916	0	202,036	202,036	99,718	0	0	0	0	0	0	0
11:54:09	0	2331,702	14,922	14,941	11,157	8,574	8,578	21,1	953,994	24,414	2329,918	0	202,036	202,036	99,718	0	0	0	0	0	0	0
11:54:09	139,404	2333,096	15,068	15,088	11,157	8,588	8,578	21,1	953,994	24,414	2329,921	0	202,036	202,036	99,718	0	0	0	0	0	0	0
11:54:09	-139,404	2331,702	14,922	14,941	11,157	8,574	8,578	21,1	953,994	24,414	2329,923	0	202,036	202,036	99,718	0	0	0	0	0	0	0
11:54:09	121,923	2332,921	14,97	14,941	11,161	8,586	8,578	21,1	953,994	24,414	2329,926	0	202,036	202,036	99,718	0	0	0	0	0	0	0
11:54:09	139,428	2334,315	15,117	15,185	11,161	8,601	8,579	21,1	953,994	24,414	2329,93	0	202,036	202,036	99,718	0	0	0	0	0	0	0
11:54:09	104,833	2335,363	15,215	15,136	11,162	8,611	8,579	21,1	953,994	24,414	2329,936	0	202,036	202,036	99,718	0	0	0	0	0	0	0
11:54:09	309,057	2338,454	15,459	15,527	11,166	8,643	8,581	21,1	953,994	24,414	2329,944	0	202,036	202,036	99,718	0	0	0	0	0	0	0
11:54:09	307,055	2341,525	15,703	15,722	11,17	8,675	8,582	21,1	953,994	24,414	2329,956	0	202,036	202,036	99,718	0	0	0	0	0	0	0
11:54:09	160,961	2343,134	15,703	15,82	11,179	8,692	8,585	21,1	953,994	24,414	2329,969	0	202,036	202,036	99,718	0	0	0	0	0	0	0
11:54:09	360,107	2346,735	15,898	16,015	11,189	8,729	8,587	21,1	953,994	24,414	2329,986	0	202,036	202,036	99,718	0	0	0	0	0	0	0
11:54:09	299,462	2349,73	16,045	16,162	11,198	8,76	8,591	21,1	953,994	24,414	2330,006	0	202,036	202,036	99,718	0	0	0	0	0	0	0
11:54:09	382,714	2353,557	16,191	16,357	11,212	8,799	8,595	21,1	953,994	24,414	2330,029	0	202,036	202,036	99,718	0	0	0	0	0	0	0
11:54:09	427,319	2357,83	16,386	16,504	11,225	8,843	8,6	21,1	953,994	24,414	2330,057	0	202,036	202,036	99,718	0	0	0	0	0	0	0
11:54:09	392,675	2361,757	16,533	16,601	11,24	8,884	8,605	21,1	953,994	24,414	2330,088	0	202,036	202,036	99,718	0	0	0	0	0	0	0
11:54:09	366,528	2365,422	16,582	16,748	11,258	8,921	8,611	21,1	953,994	24,414	2330,124	0	202,036	202,036	99,718	0	0	0	0	0	0	0
11:54:09	349,096	2368,913	16,582	16,845	11,277	8,957	8,618	21,1	953,994	24,414	2330,163	0	202,036	202,036	99,718	0	0	0	0	0	0	0
11:54:09	545,678	2374,37	16,826	17,09	11,295	9,014	8,626	21,1	953,994	24,414	2330,207	0	202,036	202,036	99,718	0	0	0	0	0	0	0
11:54:09	498,315	2379,353	17,021	17,236	11,313	9,065	8,635	21,1	953,994	24,414	2330,256	0	202,036	202,036	99,718	0	0	0	0	0	0	0
11:54:09	449,536	2383,849	17,168	17,431	11,33	9,111	8,644	21,1	953,994	24,414	2330,31	0	202,036	202,036	99,718	0	0	0	0	0	0	0
11:54:09	492,041	2388,769	17,363	17,578	11,347	9,162	8,654	21,1	953,994	24,414	2330,368	0	202,036	202,036	99,718	0	0	0	0	0	0	0
11:54:09	465,307	2393,422	17,558	17,92	11,363	9,21	8,665	21,1	953,994	24,414	2330,431	0	202,036	202,036	99,718	0	0	0	0	0	0	0
11:54:09	459,277	2398,015	17,656	17,92	11,384	9,257	8,677	21,1	953,994	24,414	2330,499	0	202,036	202,036	99,718	0	0	0	0	0	0	0
11:54:09	480,249	2402,817	17,803	18,066	11,403	9,307	8,689	21,1	953,994	24,414	2330,571	0	202,036	202,036	99,718	0	0	0	0	0	0	0
11:54:10	380,908	2406,626	17,803	18,066	11,424	9,346	8,702	21,1	953,994	24,414	2330,647	0	202,036	202,036	99,718	0	0	0	0	0	0	0
11:54:10	429,76	2410,924	17,851	18,164	11,446	9,39	8,715	21,1	953,994	24,414	2330,727	0	202,036	202,036	99,718	0	0	0	0	0	0	0
11:54:10	388,891	2414,813	17,9	18,115	11,465	9,431	8,729	21,1	953,994	24,414	2330,811	0	202,036	202,036	99,718	0	0	0	0	0	0	0
11:54:10	465,502	2419,468	18,047	18,359	11,484	9,479	8,744	21,1	953,994	24,414	2330,9	0	202,036	202,036	99,718	0	0	0	0	0	0	0
11:54:10	401,782	2423,486	18,193	18,359	11,498	9,52	8,759	21,1	953,994	24,414	2330,993	0	202,036	202,036	99,718	0	0	0	0	0	0	0
11:54:10	435,424	2427,84	18,34	18,457	11,515	9,565	8,775	21,1	953,994	24,414	2331,089	0	202,036	202,036	99,718	0	0	0	0	0	0	0
11:54:10	435,058	2432,191	18,535	18,799	11,529	9,61	8,791	21,1	953,994	24,414	2331,191	0	202,036	202,036	99,718	0	0	0	0	0	0	0
11:54:10	412,377	2436,314	18,633	18,799	11,547	9,652	8,808	21,1	953,994	24,414	2331,296	0	202,036	202,036	99,718	0	0	0	0	0	0	0
11:54:10	380,59	2440,12	18,681	18,994	11,565	9,691	8,826	21,1	953,994	24,414	2331,404	0	202,036	202,036	99,718	0	0	0	0	0	0	0
11:54:10	324,853	2443,369	18,681	18,945	11,584	9,725	8,843	21,1	953,994	24,414	2331,516	0	202,036	202,036	99,718	0	0	0	0	0	0	0
11:54:10	353,417	2446,903	18,633	18,799	11,606	9,761	8,861	21,1	953,994	24,414	2331,632	0	202,036	202,036	99,718	0	0	0	0	0	0	0
11:54:10	251,123	2449,414	18,535	18,799	11,626	9,787	8,879	21,1	953,994	24,414	2331,75	0	202,036	202,036	99,718	0	0	0	0	0	0	0
11:54:10	466,308	2454,077	18,681	18,847	11,644	9,835	8,898	21,1	953,994	24,414	2331,872	0	202,036	202,036	99,718	0	0	0	0	0	0	0
11:54:10	206,323	2456,14	18,633	18,799	11,658	9,857	8,917	21,1	953,994	24,414	2331,996	0	202,036	202,036	99,718	0	0	0	0	0	0	0
11:54:10	463,037	2460,771	18,779	18,945	11,677	9,904	8,936	21,2	953,994	24,414	2332,125	0	202,036	202,036	99,718	0	0	0	0	0	0	0
11:54:10	294,189	2463,713	18,828	18,994	11,69	9,935	8,956	21,2	953,994	24,414	2332,257	0	202,036	202,036	99,718	0	0	0	0	0	0	0
11:54:10	373,437	2467,447	18,974	18,994	11,704	9,973	8,976	21,2	953,994	24,414	2332,392	0	202,036	202,036	99,718	0	0	0	0	0	0	0
11:54:10	321,533	2470,662	19,121	19,238	11,714	10,006	8,996	21,2	953,994	24,414	2332,53	0	202,036	202,036	99,718	0	0	0	0	0	0	0
11:54:10	293,286	2473,595	19,17	19,336	11,728	10,037	9,016	21,2	953,994	24,414	2332,671	0	202,036	202,036	99,718	0	0	0	0	0	0	0
11:54:10	342,724	2477,023	19,267	19,482	11,742	10,072	9,037	21,2	953,994	24,414	2332,816	0	202,036	202,036	99,718	0	0	0	0	0	0	0
11:54:10	297,607	2479,999	19,316	19,482	11,756	10,103	9,058	21,2	953,994	24,414	2332,963	0	202,036	202,036	99,718	0	0	0	0	0	0	0
11:54:10	252,441	2482,523	19,316	19,385	11,77	10,129	9,079	21,2	953,994	24,414	2333,112	0	202,036	202,036	99,718	0	0	0	0	0	0	0
11:54:10	253,491	2485,058	19,316	19,531	11,784	10,155	9,1	21,2	953,994	24,414	2333,264	0	202,036	202,036	99,718	0	0	0	0	0	0	0
11:54:10	216,381	2487,222	19,365	19,531	11,794	10,177	9,121	21,2	953,994	24,414	2333,418	0	202,036	202,036	99,718	0	0	0	0	0	0	0
11:54:10	340,771	2490,63	19,463	19,58	11,807	10,212	9,143	21,2	953,994	24,414	2333,575	0	202,339	202,339	99,719	0	0	0	0	0	0	0
11:54:10	27,954	2490,909	19,316	19,385	11,817	10,215	9,164	21,2	953,994	24,414	2333,733	0	202,339	202,339	99,719	0	0	0	0	0	0	0
11:54:10	215,332	2493,062	19,365	19,385	11,827	10,237	9,185	21,2	953,994	24,414	2333,892	0	202,339	202,339	99,719	0	0	0	0	0	0	0
11:54:10	486,254	2497,925	19,609	19,824	11,841	10,287	9,206	21,2	953,994	24,414	2334,056	0	202,339	202,339	99,719	0	0	0	0	0	0	0
11:54:10	131,933	2499,244	19,658	19,824	11,845	10,301	9,228	21,2	953,994	24,414	2334,221	0	202,339	202,339	99,719	0	0	0	0	0	0	0
11:54:10	165,869	2500,903	19,658	19,726	11,855	10,318	9,249	21,2	953,994	24,414	2334,388	0	202,339	202,339	99,719	0	0	0	0	0	0	0
11:54:10	167,993	2502,583	19,658	19,824	11,864	10,335	9,27	21,2	953,994	24,414	2334,556	0	202,339	202,339	99,719	0	0	0	0	0	0	0
11:54:10	166,943	2504,252	19,658	19,726	11,874	10,353	9,292	21,2	953,994	24,414	2334,725	0	202,339	202,339	99,719	0	0	0	0	0	0	0
11:54:10	262,915	2506,881	19,756	19,873	11,883	10,38	9,313	21,2	953,994	24,414	2334,898	0	202,339	202,339	99,719	0	0	0	0	0	0	0
11:54:10	-10,4	2506,777	19,658	19,922	11,888	10,379	9,334	21,2	953,994	24,414	2335,069	0	202,339	202,339	99,719	0	0	0	0	0	0	0
11:54:10	262,963	2509,407	19,756	19,873	11,897	10,406	9,355	21,2	953,994	24,414	2335,244	0	202,339	202,339	99,719	0	0	0	0	0	0	0
11:54:10	130,932	2510,716	19,804	19,873	11,902	10,419	9,376	21,2	953,994	24,414	2335,419	0	202,339	202,339	99,719	0	0	0	0	0	0	0
11:54:10	168,017	2512,397	19,804	19,824	11,911	10,437	9,397	21,2	953,994	24,414	2335,596	0	202,339	202,339	99,719	0	0	0	0	0	0	0
11:54:10	85,644	2513,253	19,804	19,726	11,916	10,445	9,417	21,2	953,994	24,414	2335,774	0	202,339	202,339	99,719	0	0	0	0	0	0	0
11:54:10	84,521	2514,098	19,804	19,873	11,921	10,454	9,438	21,2	953,994	24,414	2335,952	0	202,339	202,339	99,719	0	0	0	0	0	0	0
11:54:10	132,055	2515,419	19,853	19,922	11,926	10,468	9,458	21,2	953,994	24,414	2336,132	0	202,339	202,339	99,719	0	0	0	0	0	0	0
11:54:10	94,995	2516,369	19,951	19,922	11,926	10,478	9,478	21,2	953,994	24,414	2336,312	0	202,339	202,339	99,719	0	0	0	0	0	0	0
11:54:10	129,98	2517,669	20	20,019	11,93	10,491	9,498	21,2	953,994	24,414	2336,493	0	202,339	202,339	99,719	0	0	0	0	0	0	0
11:54:10	83,422	2518,503	20	20,068	11,935	10,5	9,517	21,2	953,994	24,414	2336,675	0	202,339	202,339	99,719	0	0	0	0	0	0	0
11:54:10	-56,909	2517,934	19,853	19,922	11,94	10,494	9,536	21,2	953,994	24,414	2336,857	0	202,339	202,339	99,719	0	0	0	0	0	0	0
11:54:10	35,961	2518,293	19,804	19,873	11,945	10,497	9,555	21,2	953,994	24,414	2337,038	0	202,339	202,339	99,719	0	0	0	0	0	0	0
11:54:10	83,496	2519,128	19,804	19,922	11,949	10,506	9,574	21,2	953,994	24,414	2337,22	0	202,339	202,339	99,719	0	0	0	0	0	0	0
11:54:10	47,534	2519,604	19,853	19,873	11,949	10,511	9,592	21,2	953,994	24,414	2337,402	0	202,339	202,339	99,719	0	0	0	0	0	0	0
11:54:10	142,578	2521,029	20	20,068	11,949	10,526	9,611	21,2	953,994	24,414	2337,586	0	202,339	202,339	99,719	0	0	0	0	0	0	0
11:54:10	95,068	2521,98	20,097	20,068	11,949	10,535	9,629	21,2	953,994	24,414	2337,77	0	202,339	202,339	99,719	0	0	0	0	0	0	0
11:54:10	131,03	2523,29	20,146	20,263	11,954	10,549	9,647	21,2	953,994	24,414	2337,956	0	202,339	202,339	99,719	0	0	0	0	0	0	0
11:54:10	-47,558	2522,815	20,097	20,068	11,954	10,544	9,664	21,2	953,994	24,414	2338,141	0	202,339	202,339	99,719	0	0	0	0	0	0	0
11:54:10	-9,448	2522,72	20	20,068	11,959	10,543	9,682	21,2	953,994	24,414	2338,325	0	202,339	202,339	99,719	0	0	0	0	0	0	0
11:54:10	-142,602	2521,294	19,853	19,873	11,959	10,528	9,698	21,2	953,994	24,414	2338,508	0	202,339	202,339	99,719	0	0	0	0	0	0	0
11:54:10	178,564	2523,08	19,951	20,019	11,963	10,547	9,715	21,2	953,994	24,414	2338,693	0	202,339	202,339	99,719	0	0	0	0	0	0	0
11:54:10	0	2523,08	19,951	20,019	11,963	10,547	9,731	21,2	953,994	24,414	2338,877	0	202,339	202,339	99,719	0	0	0	0	0	0	0
11:54:10	0	2523,08	19,951	20,019	11,963	10,547	9,747	21,2	953,994	24,414	2339,061	0	202,339	202,339	99,719	0	0	0	0	0	0	0
11:54:10	0	2523,08	19,951	19,922	11,963	10,547	9,763	21,2	953,994	24,414	2339,245	0	202,339	202,339	99,719	0	0	0	0	0	0	0
11:54:10	0	2523,08	19,951	20,068	11,963	10,547	9,778	21,2	953,994	24,414	2339,429	0	202,339	202,339	99,719	0	0	0	0	0	0	0
11:54:10	142,651	2524,506	20,097	20,166	11,963	10,561	9,793	21,2	953,994	24,414	2339,614	0	202,339	202,339	99,719	0	0	0	0	0	0	0
11:54:10	0	2524,506	20,097	20,068	11,963	10,561	9,809	21,2	953,994	24,414	2339,799	0	202,339	202,339	99,719	0	0	0	0	0	0	0
11:54:10	2,124	2524,528	20,097	20,019	11,964	10,562	9,823	21,2	953,994	24,414	2339,984	0	202,339	202,339	99,719	0	0	0	0	0	0	0
11:54:10	-142,626	2523,101	19,951	19,824	11,964	10,547	9,837	21,2	953,994	24,414	2340,167	0	202,339	202,339	99,719	0	0	0	0	0	0	0
11:54:10	142,626	2524,528	20,097	20,019	11,964	10,562	9,852	21,2	953,994	24,414	2340,351	0	202,339	202,339	99,719	0	0	0	0	0	0	0
11:54:10	-97,216	2523,556	20	20,019	11,963	10,552	9,865	21,2	953,994	24,414	2340,534	0	202,339	202,339	99,719	0	0	0	0	0	0	0
11:54:10	-47,558	2523,08	19,951	20,019	11,963	10,547	9,879	21,2	953,994	24,414	2340,717	0	202,339	202,339	99,719	0	0	0	0	0	0	0
11:54:10	2,148	2523,101	19,951	19,824	11,964	10,547	9,892	21,2	953,994	24,414	2340,899	0	202,339	202,339	99,719	0	0	0	0	0	0	0
11:54:10	-144,75	2521,654	19,804	19,726	11,963	10,532	9,904	21,2	953,994	24,414	2341,08	0	202,339	202,339	99,719	0	0	0	0	0	0	0
11:54:10	142,602	2523,08	19,951	19,873	11,963	10,547	9,917	21,2	953,994	24,414	2341,262	0	202,339	202,339	99,719	0	0	0	0	0	0	0
11:54:10	-92,919	2522,151	19,853	19,873	11,964	10,537	9,929	21,2	953,994	24,414	2341,443	0	202,339	202,339	99,719	0	0	0	0	0	0	0
11:54:10	-97,216	2521,179	19,756	19,678	11,963	10,527	9,941	21,2	953,994	24,414	2341,623	0	202,339	202,339	99,719	0	0	0	0	0	0	0
11:54:10	2,124	2521,2	19,756	19,726	11,964	10,527	9,952	21,2	953,994	24,414	2341,802	0	202,339	202,339	99,719	0	0	0	0	0	0	0
11:54:10	45,41	2521,654	19,804	19,824	11,963	10,532	9,964	21,2	953,994	24,414	2341,982	0	202,339	202,339	99,719	0	0	0	0	0	0	0
11:54:10	-47,534	2521,179	19,756	19,726	11,963	10,527	9,975	21,2	953,994	24,414	2342,162	0	202,339	202,339	99,719	0	0	0	0	0	0	0
11:54:10	2,124	2521,2	19,756	19,726	11,964	10,527	9,986	21,2	953,994	24,414	2342,341	0	202,339	202,339	99,719	0	0	0	0	0	0	0
11:54:10	-97,167	2520,228	19,658	19,58	11,963	10,517	9,996	21,2	953,994	24,414	2342,519	0	202,339	202,339	99,719	0	0	0	0	0	0	0
11:54:10	0	2520,228	19,658	19,678	11,963	10,517	10,006	21,2	953,994	24,414	2342,697	0	202,339	202,339	99,719	0	0	0	0	0	0	0
11:54:10	142,578	2521,654	19,804	19,824	11,963	10,532	10,017	21,2	953,994	24,414	2342,876	0	202,339	202,339	99,719	0	0	0	0	0	0	0
11:54:10	-142,578	2520,228	19,658	19,58	11,963	10,517	10,026	21,2	953,994	24,414	2343,053	0	202,339	202,339	99,719	0	0	0	0	0	0	0
11:54:10	95,043	2521,179	19,756	19,726	11,963	10,527	10,036	21,2	953,994	24,414	2343,231	0	202,339	202,339	99,719	0	0	0	0	0	0	0
11:54:10	-83,496	2520,344	19,756	19,726	11,959	10,519	10,046	21,2	953,994	24,414	2343,408	0	202,339	202,339	99,719	0	0	0	0	0	0	0
11:54:10	0	2520,344	19,756	19,824	11,959	10,519	10,055	21,2	953,994	24,414	2343,585	0	202,339	202,339	99,719	0	0	0	0	0	0	0
11:54:10	-95,043	2519,393	19,658	19,678	11,959	10,509	10,064	21,2	953,994	24,414	2343,761	0	202,339	202,339	99,719	0	0	0	0	0	0	0
11:54:10	95,043	2520,344	19,756	19,824	11,959	10,519	10,073	21,2	953,994	24,414	2343,937	0	202,339	202,339	99,719	0	0	0	0	0	0	0
11:54:10	0	2520,344	19,756	19,726	11,959	10,519	10,082	21,2	953,994	24,414	2344,113	0	202,339	202,339	99,719	0	0	0	0	0	0	0
11:54:10	0	2520,344	19,756	19,726	11,959	10,519	10,09	21,2	953,994	24,414	2344,29	0	202,339	202,339	99,719	0	0	0	0	0	0	0
11:54:10	0	2520,344	19,756	19,726	11,959	10,519	10,098	21,2	953,994	24,414	2344,466	0	202,339	202,339	99,719	0	0	0	0	0	0	0
11:54:10	0	2520,344	19,756	19,824	11,959	10,519	10,107	21,2	953,994	24,414	2344,641	0	202,339	202,339	99,719	0	0	0	0	0	0	0
11:54:10	0	2520,344	19,756	19,873	11,959	10,519	10,115	21,2	953,994	24,414	2344,817	0	202,339	202,339	99,719	0	0	0	0	0	0	0
11:54:10	47,534	2520,819	19,804	19,824	11,959	10,523	10,123	21,2	953,994	24,414	2344,993	0	202,339	202,339	99,719	0	0	0	0	0	0	0
11:54:10	-47,534	2520,344	19,756	19,726	11,959	10,519	10,131	21,2	953,994	24,414	2345,168	0	202,339	202,339	99,719	0	0	0	0	0	0	0
11:54:10	131,03	2521,654	19,804	19,873	11,963	10,532	10,138	21,2	953,994	24,414	2345,345	0	202,339	202,339	99,719	0	0	0	0	0	0	0
11:54:10	-83,496	2520,819	19,804	19,824	11,959	10,523	10,146	21,2	953,994	24,414	2345,52	0	202,339	202,339	99,719	0	0	0	0	0	0	0
11:54:10	273,657	2523,556	20	20,166	11,963	10,552	10,154	21,2	953,994	24,414	2345,698	0	202,339	202,339	99,719	0	0	0	0	0	0	0
11:54:10	-142,651	2522,129	19,853	20,019	11,963	10,537	10,161	21,2	953,994	24,414	2345,875	0	202,339	202,339	99,719	0	0	0	0	0	0	0
11:54:10	95,092	2523,08	19,951	19,922	11,963	10,547	10,169	21,2	953,994	24,414	2346,052	0	202,339	202,339	99,719	0	0	0	0	0	0	0
11:54:10	47,558	2523,556	20	20,068	11,963	10,552	10,177	21,2	953,994	24,414	2346,229	0	202,339	202,339	99,719	0	0	0	0	0	0	0
11:54:10	-47,558	2523,08	19,951	19,873	11,963	10,547	10,184	21,2	953,994	24,414	2346,406	0	202,339	202,339	99,719	0	0	0	0	0	0	0
11:54:10	0	2523,08	19,951	20,019	11,963	10,547	10,191	21,2	953,994	24,414	2346,582	0	202,339	202,339	99,719	0	0	0	0	0	0	0
11:54:10	0	2523,08	19,951	19,922	11,963	10,547	10,198	21,2	953,994	24,414	2346,759	0	202,339	202,339	99,719	0	0	0	0	0	0	0
11:54:10	-95,092	2522,129	19,853	19,873	11,963	10,537	10,205	21,2	953,994	24,414	2346,934	0	202,339	202,339	99,719	0	0	0	0	0	0	0
11:54:11	-47,509	2521,654	19,804	19,873	11,963	10,532	10,211	21,2	953,994	24,414	2347,109	0	202,339	202,339	99,719	0	0	0	0	0	0	0
11:54:11	-47,534	2521,179	19,756	19,678	11,963	10,527	10,217	21,2	953,994	24,414	2347,284	0	202,339	202,339	99,719	0	0	0	0	0	0	0
11:54:11	47,534	2521,654	19,804	19,873	11,963	10,532	10,223	21,2	953,994	24,414	2347,458	0	202,339	202,339	99,719	0	0	0	0	0	0	0
11:54:11	0	2521,654	19,804	19,824	11,963	10,532	10,229	21,2	953,994	24,414	2347,632	0	202,339	202,339	99,719	0	0	0	0	0	0	0
11:54:11	0	2521,654	19,804	19,824	11,963	10,532	10,235	21,2	953,994	24,414	2347,807	0	202,339	202,339	99,719	0	0	0	0	0	0	0
11:54:11	-47,534	2521,179	19,756	19,678	11,963	10,527	10,241	21,2	953,994	24,414	2347,98	0	202,339	202,339	99,719	0	0	0	0	0	0	0
11:54:11	-95,043	2520,228	19,658	19,678	11,963	10,517	10,246	21,2	953,994	24,414	2348,152	0	202,339	202,339	99,719	0	0	0	0	0	0	0
11:54:11	142,578	2521,654	19,804	19,824	11,963	10,532	10,252	21,2	953,994	24,414	2348,326	0	202,339	202,339	99,719	0	0	0	0	0	0	0
11:54:11	0	2521,654	19,804	19,726	11,963	10,532	10,258	21,2	953,994	24,414	2348,499	0	202,339	202,339	99,719	0	0	0	0	0	0	0
11:54:11	0	2521,654	19,804	19,678	11,963	10,532	10,263	21,2	953,994	24,414	2348,672	0	202,339	202,339	99,719	0	0	0	0	0	0	0
11:54:11	-142,578	2520,228	19,658	19,58	11,963	10,517	10,268	21,2	953,994	24,414	2348,844	0	202,339	202,339	99,719	0	0	0	0	0	0	0
11:54:11	190,087	2522,129	19,853	19,873	11,963	10,537	10,273	21,2	953,994	24,414	2349,018	0	202,339	202,339	99,719	0	0	0	0	0	0	0
11:54:11	0	2522,129	19,853	19,824	11,963	10,537	10,278	21,2	953,994	24,414	2349,191	0	202,339	202,339	99,719	0	0	0	0	0	0	0
11:54:11	-47,509	2521,654	19,804	19,726	11,963	10,532	10,283	21,2	953,994	24,414	2349,363	0	202,339	202,339	99,719	0	0	0	0	0	0	0
11:54:11	-47,534	2521,179	19,756	19,678	11,963	10,527	10,288	21,2	952,565	24,414	2349,535	0	202,339	202,339	99,719	0	0	0	0	0	0	0
11:54:11	55,2	2521,731	19,804	19,824	11,963	10,533	10,293	21,2	952,565	24,414	2349,707	0	202,339	202,339	99,719	0	0	0	0	0	0	0
11:54:11	0	2521,731	19,804	19,824	11,963	10,533	10,298	21,2	952,565	24,414	2349,879	0	202,339	202,339	99,719	0	0	0	0	0	0	0
11:54:11	47,558	2522,206	19,853	19,824	11,963	10,538	10,302	21,2	952,565	24,414	2350,052	0	202,339	202,339	99,719	0	0	0	0	0	0	0
11:54:11	-47,558	2521,731	19,804	19,726	11,963	10,533	10,307	21,2	952,565	24,414	2350,223	0	202,339	202,339	99,719	0	0	0	0	0	0	0
11:54:11	0	2521,731	19,804	19,824	11,963	10,533	10,311	21,2	952,565	24,414	2350,395	0	202,339	202,339	99,719	0	0	0	0	0	0	0
11:54:11	0	2521,731	19,804	19,824	11,963	10,533	10,316	21,2	952,565	24,414	2350,566	0	202,339	202,339	99,719	0	0	0	0	0	0	0
11:54:11	-45,385	2521,277	19,756	19,58	11,964	10,528	10,32	21,2	952,565	24,414	2350,737	0	202,339	202,339	99,719	0	0	0	0	0	0	0
11:54:11	45,385	2521,731	19,804	19,873	11,963	10,533	10,324	21,2	952,565	24,414	2350,908	0	202,339	202,339	99,719	0	0	0	0	0	0	0
11:54:11	47,558	2522,206	19,853	19,873	11,963	10,538	10,328	21,2	952,565	24,414	2351,079	0	202,339	202,339	99,719	0	0	0	0	0	0	0
11:54:11	-47,558	2521,731	19,804	19,824	11,963	10,533	10,332	21,2	952,565	24,414	2351,25	0	202,792	202,792	99,721	0	0	0	0	0	0	0
11:54:11	0	2521,731	19,804	19,824	11,963	10,533	10,336	21,2	952,565	24,414	2351,42	0	202,792	202,792	99,721	0	0	0	0	0	0	0
11:54:11	-47,534	2521,255	19,756	19,824	11,963	10,528	10,34	21,2	952,565	24,414	2351,59	0	202,792	202,792	99,721	0	0	0	0	0	0	0
11:54:11	95,092	2522,206	19,853	19,922	11,963	10,538	10,344	21,2	952,565	24,414	2351,761	0	202,792	202,792	99,721	0	0	0	0	0	0	0
11:54:11	-47,558	2521,731	19,804	19,726	11,963	10,533	10,347	21,2	952,565	24,414	2351,931	0	202,792	202,792	99,721	0	0	0	0	0	0	0
11:54:11	142,675	2523,157	19,951	19,922	11,963	10,548	10,351	21,2	952,565	24,414	2352,102	0	202,792	202,792	99,721	0	0	0	0	0	0	0
11:54:11	-142,675	2521,731	19,804	19,873	11,963	10,533	10,355	21,2	952,565	24,414	2352,272	0	202,792	202,792	99,721	0	0	0	0	0	0	0
11:54:11	-47,534	2521,255	19,756	19,726	11,963	10,528	10,358	21,2	952,565	24,414	2352,441	0	202,792	202,792	99,721	0	0	0	0	0	0	0
11:54:11	-95,092	2520,304	19,658	19,678	11,963	10,518	10,361	21,2	952,565	24,414	2352,608	0	202,792	202,792	99,721	0	0	0	0	0	0	0
11:54:11	-142,626	2518,878	19,512	19,531	11,963	10,503	10,364	21,2	952,565	24,414	2352,775	0	202,792	202,792	99,721	0	0	0	0	0	0	0
11:54:11	237,719	2521,255	19,756	19,824	11,963	10,528	10,367	21,2	952,565	24,414	2352,943	0	202,792	202,792	99,721	0	0	0	0	0	0	0
11:54:11	-142,651	2519,829	19,609	19,58	11,963	10,513	10,37	21,2	952,565	24,414	2353,11	0	202,792	202,792	99,721	0	0	0	0	0	0	0
11:54:11	47,558	2520,304	19,658	19,726	11,963	10,518	10,373	21,2	952,565	24,414	2353,277	0	202,792	202,792	99,721	0	0	0	0	0	0	0
11:54:11	0	2520,304	19,658	19,678	11,963	10,518	10,376	21,2	952,565	24,414	2353,444	0	202,792	202,792	99,721	0	0	0	0	0	0	0
11:54:11	0	2520,304	19,658	19,678	11,963	10,518	10,379	21,2	952,565	24,414	2353,611	0	202,792	202,792	99,721	0	0	0	0	0	0	0
11:54:11	95,092	2521,255	19,756	19,873	11,963	10,528	10,382	21,2	952,565	24,414	2353,779	0	202,792	202,792	99,721	0	0	0	0	0	0	0
11:54:11	-95,092	2520,304	19,658	19,58	11,963	10,518	10,384	21,2	952,565	24,414	2353,946	0	202,792	202,792	99,721	0	0	0	0	0	0	0
11:54:11	142,626	2521,731	19,804	19,726	11,963	10,533	10,387	21,2	952,565	24,414	2354,113	0	202,792	202,792	99,721	0	0	0	0	0	0	0
11:54:11	-47,534	2521,255	19,756	19,726	11,963	10,528	10,39	21,2	952,565	24,414	2354,281	0	202,792	202,792	99,721	0	0	0	0	0	0	0
11:54:11	95,092	2522,206	19,853	19,873	11,963	10,538	10,393	21,2	952,565	24,414	2354,449	0	202,792	202,792	99,721	0	0	0	0	0	0	0
11:54:11	95,117	2523,157	19,951	19,922	11,963	10,548	10,396	21,2	952,565	24,414	2354,617	0	202,792	202,792	99,721	0	0	0	0	0	0	0
11:54:11	0	2523,157	19,951	20,068	11,963	10,548	10,399	21,2	952,565	24,414	2354,786	0	202,792	202,792	99,721	0	0	0	0	0	0	0
11:54:11	142,724	2524,585	20,097	20,166	11,963	10,562	10,402	21,2	952,565	24,414	2354,955	0	202,792	202,792	99,721	0	0	0	0	0	0	0
11:54:11	0	2524,585	20,097	20,068	11,963	10,562	10,405	21,2	952,565	24,414	2355,125	0	202,792	202,792	99,721	0	0	0	0	0	0	0
11:54:11	-140,551	2523,179	19,951	19,922	11,964	10,548	10,408	21,2	952,565	24,414	2355,293	0	202,792	202,792	99,721	0	0	0	0	0	0	0
11:54:11	-95,117	2522,228	19,853	19,873	11,964	10,538	10,411	21,2	952,565	24,414	2355,46	0	202,792	202,792	99,721	0	0	0	0	0	0	0
11:54:11	178,613	2524,014	19,951	19,922	11,968	10,556	10,414	21,2	952,565	24,414	2355,628	0	202,792	202,792	99,721	0	0	0	0	0	0	0
11:54:11	-142,7	2522,587	19,804	19,726	11,968	10,542	10,416	21,2	952,565	24,414	2355,795	0	202,792	202,792	99,721	0	0	0	0	0	0	0
11:54:11	142,7	2524,014	19,951	20,019	11,968	10,556	10,419	21,2	952,565	24,414	2355,963	0	202,792	202,792	99,721	0	0	0	0	0	0	0
11:54:11	47,558	2524,49	20	20,166	11,968	10,561	10,422	21,2	952,565	24,414	2356,132	0	202,792	202,792	99,721	0	0	0	0	0	0	0
11:54:11	-237,817	2522,111	19,756	19,678	11,968	10,537	10,424	21,2	952,565	24,414	2356,298	0	202,792	202,792	99,721	0	0	0	0	0	0	0
11:54:11	95,117	2523,063	19,853	19,873	11,968	10,547	10,426	21,2	952,565	24,414	2356,464	0	202,792	202,792	99,721	0	0	0	0	0	0	0
11:54:11	-95,117	2522,111	19,756	19,824	11,968	10,537	10,428	21,2	952,565	24,414	2356,63	0	202,792	202,792	99,721	0	0	0	0	0	0	0
11:54:11	190,258	2524,014	19,951	19,922	11,968	10,556	10,431	21,2	952,565	24,414	2356,798	0	202,792	202,792	99,721	0	0	0	0	0	0	0
11:54:11	-95,141	2523,063	19,853	19,873	11,968	10,547	10,433	21,2	952,565	24,414	2356,964	0	202,792	202,792	99,721	0	0	0	0	0	0	0
11:54:11	-47,558	2522,587	19,804	19,726	11,968	10,542	10,435	21,2	952,565	24,414	2357,13	0	202,792	202,792	99,721	0	0	0	0	0	0	0
11:54:11	142,7	2524,014	19,951	19,922	11,968	10,556	10,438	21,2	952,565	24,414	2357,296	0	202,792	202,792	99,721	0	0	0	0	0	0	0
11:54:11	-142,7	2522,587	19,804	19,726	11,968	10,542	10,44	21,2	952,565	24,414	2357,461	0	202,792	202,792	99,721	0	0	0	0	0	0	0
11:54:11	142,7	2524,014	19,951	19,922	11,968	10,556	10,442	21,2	952,565	24,414	2357,628	0	202,792	202,792	99,721	0	0	0	0	0	0	0
11:54:11	-142,7	2522,587	19,804	19,678	11,968	10,542	10,444	21,2	952,565	24,414	2357,793	0	202,792	202,792	99,721	0	0	0	0	0	0	0
11:54:11	142,7	2524,014	19,951	19,922	11,968	10,556	10,446	21,2	952,565	24,414	2357,959	0	202,792	202,792	99,721	0	0	0	0	0	0	0
11:54:11	-95,141	2523,063	19,853	19,873	11,968	10,547	10,448	21,2	952,565	24,414	2358,124	0	202,792	202,792	99,721	0	0	0	0	0	0	0
11:54:11	-95,117	2522,111	19,756	19,678	11,968	10,537	10,45	21,2	952,565	24,414	2358,288	0	202,792	202,792	99,721	0	0	0	0	0	0	0
11:54:11	95,117	2523,063	19,853	19,922	11,968	10,547	10,452	21,2	952,565	24,414	2358,453	0	202,792	202,792	99,721	0	0	0	0	0	0	0
11:54:11	-47,558	2522,587	19,804	19,873	11,968	10,542	10,454	21,2	952,565	24,414	2358,617	0	202,792	202,792	99,721	0	0	0	0	0	0	0
11:54:11	0	2522,587	19,804	19,726	11,968	10,542	10,455	21,2	952,565	24,414	2358,78	0	202,792	202,792	99,721	0	0	0	0	0	0	0
11:54:11	142,7	2524,014	19,951	19,922	11,968	10,556	10,457	21,2	952,565	24,414	2358,946	0	202,792	202,792	99,721	0	0	0	0	0	0	0
11:54:11	-95,141	2523,063	19,853	19,824	11,968	10,547	10,459	21,2	952,565	24,414	2359,11	0	202,792	202,792	99,721	0	0	0	0	0	0	0
11:54:11	0	2523,063	19,853	19,824	11,968	10,547	10,461	21,2	952,565	24,414	2359,274	0	202,792	202,792	99,721	0	0	0	0	0	0	0
11:54:11	142,7	2524,49	20	19,922	11,968	10,561	10,463	21,2	952,565	24,414	2359,439	0	202,792	202,792	99,721	0	0	0	0	0	0	0
11:54:11	0	2524,49	20	19,922	11,968	10,561	10,465	21,2	952,565	24,414	2359,604	0	202,792	202,792	99,721	0	0	0	0	0	0	0
11:54:11	0	2524,49	20	19,873	11,968	10,561	10,467	21,2	952,565	24,414	2359,769	0	202,792	202,792	99,721	0	0	0	0	0	0	0
11:54:11	-47,558	2524,014	19,951	19,873	11,968	10,556	10,468	21,2	952,565	24,414	2359,933	0	202,792	202,792	99,721	0	0	0	0	0	0	0
11:54:11	142,724	2525,441	20,097	20,019	11,968	10,571	10,47	21,2	952,565	24,414	2360,099	0	202,792	202,792	99,721	0	0	0	0	0	0	0
11:54:11	-142,724	2524,014	19,951	19,873	11,968	10,556	10,472	21,2	952,565	24,414	2360,263	0	202,792	202,792	99,721	0	0	0	0	0	0	0
11:54:11	0	2524,014	19,951	19,873	11,968	10,556	10,474	21,2	952,565	24,414	2360,427	0	202,792	202,792	99,721	0	0	0	0	0	0	0
11:54:11	-142,7	2522,587	19,804	19,678	11,968	10,542	10,475	21,2	952,565	24,414	2360,589	0	202,792	202,792	99,721	0	0	0	0	0	0	0
11:54:11	-427,905	2518,308	19,365	19,238	11,968	10,498	10,475	21,2	952,565	24,414	2360,746	0	202,792	202,792	99,721	0	0	0	0	0	0	0
11:54:11	-416,015	2514,148	19,023	18,799	11,964	10,455	10,475	21,2	952,565	24,414	2360,9	0	202,792	202,792	99,721	0	0	0	0	0	0	0
11:54:11	-417,919	2509,969	18,681	18,457	11,959	10,412	10,474	21,2	952,565	24,414	2361,049	0	202,792	202,792	99,721	0	0	0	0	0	0	0
11:54:11	-216,333	2507,805	18,633	18,31	11,949	10,389	10,472	21,2	952,565	24,414	2361,196	0	202,792	202,792	99,721	0	0	0	0	0	0	0
11:54:11	-489,453	2502,911	18,388	18,164	11,935	10,339	10,469	21,2	952,565	24,414	2361,337	0	202,792	202,792	99,721	0	0	0	0	0	0	0
11:54:11	-239,672	2500,514	18,486	18,164	11,916	10,314	10,466	21,2	952,565	24,414	2361,476	0	202,792	202,792	99,721	0	0	0	0	0	0	0
11:54:11	-336,694	2497,147	18,486	18,164	11,897	10,279	10,463	21,2	952,565	24,414	2361,612	0	202,792	202,792	99,721	0	0	0	0	0	0	0
11:54:11	-289,428	2494,253	18,535	18,164	11,878	10,25	10,459	21,2	952,565	24,414	2361,745	0	202,792	202,792	99,721	0	0	0	0	0	0	0
11:54:11	-381,909	2490,434	18,486	18,115	11,859	10,21	10,454	21,2	952,565	24,414	2361,874	0	202,792	202,792	99,721	0	0	0	0	0	0	0
11:54:11	-475,317	2485,681	18,34	18,066	11,841	10,161	10,448	21,2	952,565	24,414	2361,998	0	202,792	202,792	99,721	0	0	0	0	0	0	0
11:54:11	-253,442	2483,146	18,34	18,066	11,826	10,135	10,442	21,2	952,565	24,414	2362,119	0	202,792	202,792	99,721	0	0	0	0	0	0	0
11:54:11	-390,771	2479,238	18,193	18,066	11,812	10,095	10,435	21,2	952,565	24,414	2362,236	0	202,792	202,792	99,721	0	0	0	0	0	0	0
11:54:11	-297,29	2476,265	18,144	17,92	11,798	10,064	10,428	21,2	952,565	24,414	2362,35	0	202,792	202,792	99,721	0	0	0	0	0	0	0
11:54:11	-343,505	2472,83	18,047	17,822	11,784	10,029	10,42	21,2	952,565	24,414	2362,46	0	202,792	202,792	99,721	0	0	0	0	0	0	0
11:54:11	-216,015	2470,67	17,998	17,822	11,775	10,006	10,412	21,2	952,565	24,414	2362,569	0	202,792	202,792	99,721	0	0	0	0	0	0	0
11:54:11	-347,827	2467,192	17,9	17,822	11,76	9,971	10,403	21,2	952,565	24,414	2362,673	0	202,792	202,792	99,721	0	0	0	0	0	0	0
11:54:11	-213,72	2465,055	17,851	17,724	11,751	9,949	10,394	21,2	952,565	24,414	2362,776	0	202,792	202,792	99,721	0	0	0	0	0	0	0
11:54:11	-296,093	2462,094	17,803	17,627	11,737	9,918	10,385	21,2	952,565	24,414	2362,875	0	202,792	202,792	99,721	0	0	0	0	0	0	0
11:54:11	-259,936	2459,494	17,705	17,578	11,728	9,891	10,375	21,2	952,565	24,414	2362,972	0	202,792	202,792	99,721	0	0	0	0	0	0	0
11:54:12	-219,262	2457,302	17,656	17,48	11,718	9,869	10,365	21,2	952,565	24,414	2363,066	0	202,792	202,792	99,721	0	0	0	0	0	0	0
11:54:12	-257,568	2454,726	17,558	17,431	11,709	9,842	10,355	21,2	952,565	24,414	2363,157	0	202,792	202,792	99,721	0	0	0	0	0	0	0
11:54:12	-208,398	2452,642	17,51	17,383	11,7	9,821	10,345	21,2	952,565	24,414	2363,247	0	202,792	202,792	99,721	0	0	0	0	0	0	0
11:54:12	-333,154	2449,311	17,412	17,285	11,686	9,786	10,334	21,2	952,565	24,414	2363,333	0	202,792	202,792	99,721	0	0	0	0	0	0	0
11:54:12	-167,773	2447,633	17,412	17,285	11,677	9,769	10,323	21,2	952,565	24,414	2363,417	0	202,792	202,792	99,721	0	0	0	0	0	0	0
11:54:12	-213,5	2445,498	17,363	17,236	11,667	9,747	10,311	21,2	952,565	24,414	2363,499	0	202,792	202,792	99,721	0	0	0	0	0	0	0
11:54:12	-212,597	2443,372	17,314	17,187	11,658	9,725	10,3	21,2	952,565	24,414	2363,579	0	202,792	202,792	99,721	0	0	0	0	0	0	0
11:54:12	-259,643	2440,776	17,217	17,09	11,648	9,698	10,288	21,2	952,565	24,414	2363,656	0	202,792	202,792	99,721	0	0	0	0	0	0	0
11:54:12	-210,424	2438,671	17,168	17,09	11,639	9,677	10,276	21,2	952,565	24,414	2363,731	0	202,792	202,792	99,721	0	0	0	0	0	0	0
11:54:12	-126,855	2437,403	17,217	17,09	11,629	9,663	10,264	21,2	952,565	24,414	2363,805	0	202,792	202,792	99,721	0	0	0	0	0	0	0
11:54:12	-235,766	2435,045	17,217	17,09	11,616	9,639	10,252	21,2	952,565	24,414	2363,876	0	202,792	202,792	99,721	0	0	0	0	0	0	0
11:54:12	-173,095	2433,314	17,217	17,041	11,606	9,621	10,239	21,2	952,565	24,414	2363,945	0	202,792	202,792	99,721	0	0	0	0	0	0	0
11:54:12	-217,822	2431,136	17,168	17,041	11,597	9,599	10,227	21,2	952,565	24,414	2364,013	0	202,792	202,792	99,721	0	0	0	0	0	0	0
11:54:12	-196,167	2429,174	17,217	17,041	11,583	9,579	10,214	21,2	952,565	24,414	2364,078	0	202,792	202,792	99,721	0	0	0	0	0	0	0
11:54:12	-168,627	2427,488	17,217	17,09	11,573	9,561	10,201	21,2	952,565	24,414	2364,141	0	202,792	202,792	99,721	0	0	0	0	0	0	0
11:54:12	-238,989	2425,098	17,217	17,09	11,56	9,537	10,188	21,2	952,565	24,414	2364,202	0	202,792	202,792	99,721	0	0	0	0	0	0	0
11:54:12	-214,55	2422,953	17,168	17,09	11,551	9,514	10,175	21,2	952,565	24,414	2364,261	0	202,792	202,792	99,721	0	0	0	0	0	0	0
11:54:12	-246,484	2420,488	17,07	16,943	11,542	9,489	10,162	21,2	952,565	24,414	2364,317	0	202,792	202,792	99,721	0	0	0	0	0	0	0
11:54:12	-197,143	2418,516	17,021	16,894	11,533	9,469	10,148	21,2	952,565	24,414	2364,372	0	202,792	202,792	99,721	0	0	0	0	0	0	0
11:54:12	-240,429	2416,112	16,875	16,748	11,528	9,444	10,134	21,2	952,565	24,414	2364,423	0	202,792	202,792	99,721	0	0	0	0	0	0	0
11:54:12	-179,931	2414,313	16,826	16,699	11,52	9,425	10,12	21,2	952,565	24,414	2364,473	0	202,792	202,792	99,721	0	0	0	0	0	0	0
11:54:12	-222,802	2412,085	16,679	16,552	11,516	9,402	10,106	21,2	952,565	24,414	2364,521	0	202,792	202,792	99,721	0	0	0	0	0	0	0
11:54:12	-222,9	2409,856	16,533	16,406	11,511	9,379	10,092	21,2	952,565	24,414	2364,566	0	202,792	202,792	99,721	0	0	0	0	0	0	0
11:54:12	-191,21	2407,943	16,435	16,357	11,506	9,36	10,078	21,2	952,565	24,414	2364,609	0	202,792	202,792	99,721	0	0	0	0	0	0	0
11:54:12	-163,012	2406,313	16,435	16,357	11,496	9,343	10,063	21,2	952,565	24,414	2364,651	0	202,792	202,792	99,721	0	0	0	0	0	0	0
11:54:12	-133,129	2404,982	16,533	16,406	11,484	9,329	10,049	21,2	952,565	24,414	2364,692	0	202,792	202,792	99,721	0	0	0	0	0	0	0
11:54:12	-116,333	2403,819	16,582	16,504	11,474	9,317	10,034	21,2	952,565	24,414	2364,731	0	202,792	202,792	99,721	0	0	0	0	0	0	0
11:54:12	-100,317	2402,816	16,728	16,601	11,461	9,307	10,02	21,2	952,565	24,414	2364,769	0	202,792	202,792	99,721	0	0	0	0	0	0	0
11:54:12	-180,419	2401,011	16,728	16,601	11,45	9,288	10,006	21,2	952,565	24,414	2364,805	0	202,792	202,792	99,721	0	0	0	0	0	0	0
11:54:12	-67,163	2400,34	16,826	16,601	11,441	9,281	9,992	21,2	952,565	24,414	2364,84	0	202,792	202,792	99,721	0	0	0	0	0	0	0
11:54:12	-254,882	2397,791	16,728	16,601	11,432	9,255	9,977	21,2	952,565	24,414	2364,873	0	202,792	202,792	99,721	0	0	0	0	0	0	0
11:54:12	-126,708	2396,524	16,679	16,552	11,428	9,242	9,963	21,2	952,565	24,414	2364,905	0	202,792	202,792	99,721	0	0	0	0	0	0	0
11:54:12	-202,124	2394,503	16,533	16,406	11,424	9,221	9,948	21,2	952,565	24,414	2364,934	0	202,792	202,792	99,721	0	0	0	0	0	0	0
11:54:12	-205,737	2392,445	16,338	16,308	11,423	9,2	9,934	21,2	952,565	24,414	2364,962	0	202,792	202,792	99,721	0	0	0	0	0	0	0
11:54:12	-174,707	2390,698	16,24	16,162	11,419	9,182	9,919	21,2	952,565	24,414	2364,988	0	202,792	202,792	99,721	0	0	0	0	0	0	0
11:54:12	-127,856	2389,42	16,191	16,064	11,414	9,169	9,904	21,2	952,565	24,414	2365,012	0	202,792	202,792	99,721	0	0	0	0	0	0	0
11:54:12	-140,332	2388,016	16,191	16,064	11,406	9,154	9,889	21,2	952,565	24,414	2365,035	0	202,792	202,792	99,721	0	0	0	0	0	0	0
11:54:12	-193,017	2386,086	16,093	16,015	11,401	9,134	9,875	21,2	952,565	24,414	2365,056	0	202,792	202,792	99,721	0	0	0	0	0	0	0
11:54:12	-139,257	2384,693	16,093	16,064	11,393	9,12	9,86	21,2	952,565	24,414	2365,076	0	202,792	202,792	99,721	0	0	0	0	0	0	0
11:54:12	-46,777	2384,226	16,191	16,162	11,385	9,115	9,845	21,2	952,565	24,414	2365,095	0	202,792	202,792	99,721	0	0	0	0	0	0	0
11:54:12	-115,283	2383,073	16,24	16,211	11,376	9,103	9,831	21,2	952,565	24,414	2365,113	0	202,792	202,792	99,721	0	0	0	0	0	0	0
11:54:12	-168,896	2381,384	16,191	16,162	11,369	9,086	9,816	21,2	952,565	24,414	2365,129	0	202,792	202,792	99,721	0	0	0	0	0	0	0
11:54:12	-34,106	2381,043	16,24	16,064	11,364	9,082	9,802	21,2	952,565	24,414	2365,145	0	202,792	202,792	99,721	0	0	0	0	0	0	0
11:54:12	-221,313	2378,83	16,093	16,015	11,36	9,06	9,787	21,2	952,565	24,414	2365,158	0	202,792	202,792	99,721	0	0	0	0	0	0	0
11:54:12	-66,21	2378,168	16,045	15,967	11,358	9,053	9,773	21,2	952,565	24,414	2365,171	0	202,792	202,792	99,721	0	0	0	0	0	0	0
11:54:12	-172,387	2376,444	15,947	15,869	11,354	9,035	9,758	21,2	952,565	24,414	2365,183	0	202,792	202,792	99,721	0	0	0	0	0	0	0
11:54:12	-80,81	2375,636	15,947	15,82	11,349	9,027	9,744	21,2	952,565	24,414	2365,193	0	202,792	202,792	99,721	0	0	0	0	0	0	0
11:54:12	-127,758	2374,358	15,898	15,82	11,345	9,014	9,73	21,2	952,565	24,414	2365,203	0	202,792	202,792	99,721	0	0	0	0	0	0	0
11:54:12	-82,104	2373,537	15,898	15,722	11,34	9,005	9,715	21,2	952,565	24,414	2365,211	0	202,792	202,792	99,721	0	0	0	0	0	0	0
11:54:12	-114,086	2372,396	15,947	15,869	11,331	8,993	9,701	21,2	952,565	24,414	2365,218	0	202,792	202,792	99,721	0	0	0	0	0	0	0
11:54:12	-145,776	2370,938	15,947	16,015	11,323	8,978	9,687	21,2	952,565	24,414	2365,224	0	202,792	202,792	99,721	0	0	0	0	0	0	0
11:54:12	-4,956	2370,889	16,045	16,015	11,317	8,978	9,673	21,2	952,565	24,414	2365,23	0	202,792	202,792	99,721	0	0	0	0	0	0	0
11:54:12	-82,08	2370,068	16,045	16,015	11,313	8,969	9,659	21,2	952,565	24,414	2365,235	0	202,792	202,792	99,721	0	0	0	0	0	0	0
11:54:12	-80,859	2369,259	16,045	15,967	11,308	8,961	9,646	21,2	952,565	24,414	2365,239	0	202,792	202,792	99,721	0	0	0	0	0	0	0
11:54:12	-186,767	2367,392	15,849	15,82	11,308	8,942	9,632	21,2	952,565	24,414	2365,241	0	202,792	202,792	99,721	0	0	0	0	0	0	0
11:54:12	-140,063	2365,991	15,703	15,722	11,308	8,927	9,618	21,2	952,565	24,414	2365,242	0	202,792	202,792	99,721	0	0	0	0	0	0	0
11:54:12	-109,619	2364,895	15,605	15,674	11,307	8,916	9,604	21,2	952,565	24,414	2364,895	0	202,792	202,792	99,721	0	0	0	0	0	0	0
11:54:12	-46,655	2364,428	15,556	15,527	11,307	8,911	9,591	21,2	952,565	24,414	2364,428	0	202,792	202,792	99,721	0	0	0	0	0	0	0
11:54:12	-18,066	2364,248	15,605	15,527	11,304	8,909	9,577	21,2	952,565	24,414	2364,248	0	202,792	202,792	99,721	0	0	0	0	0	0	0
11:54:12	-83,154	2363,416	15,605	15,625	11,299	8,901	9,564	21,2	952,565	24,414	2363,416	0	202,792	202,792	99,721	0	0	0	0	0	0	0
11:54:12	-82,031	2362,596	15,605	15,625	11,294	8,892	9,551	21,2	952,565	24,414	2362,596	0	202,792	202,792	99,721	0	0	0	0	0	0	0
11:54:12	-3,784	2362,558	15,703	15,674	11,289	8,892	9,538	21,2	952,565	24,414	2362,558	0	202,792	202,792	99,721	0	0	0	0	0	0	0
11:54:12	-19,262	2362,365	15,752	15,674	11,285	8,89	9,525	21,2	952,565	24,414	2362,365	0	202,792	202,792	99,721	0	0	0	0	0	0	0
11:54:12	-82,08	2361,545	15,752	15,722	11,28	8,881	9,513	21,2	952,565	24,414	2361,545	0	202,792	202,792	99,721	0	0	0	0	0	0	0
11:54:12	-66,87	2360,876	15,752	15,722	11,277	8,875	9,5	21,2	952,565	24,414	2360,876	0	202,792	202,792	99,721	0	0	0	0	0	0	0
11:54:12	-61,718	2360,259	15,703	15,674	11,276	8,868	9,488	21,2	952,565	24,414	2360,259	0	202,792	202,792	99,721	0	0	0	0	0	0	0
11:54:12	-139,917	2358,859	15,556	15,527	11,276	8,854	9,475	21,2	952,565	24,414	2358,859	0	202,792	202,792	99,721	0	0	0	0	0	0	0
11:54:12	-93,261	2357,927	15,459	15,478	11,276	8,844	9,463	21,2	952,565	24,414	2357,927	0	202,792	202,792	99,721	0	0	0	0	0	0	0
11:54:12	-67,016	2357,257	15,459	15,429	11,272	8,837	9,451	21,2	952,565	24,414	2357,257	0	202,792	202,792	99,721	0	0	0	0	0	0	0
11:54:12	0	2357,257	15,459	15,429	11,272	8,837	9,439	21,2	952,565	24,414	2357,257	0	202,792	202,792	99,721	0	0	0	0	0	0	0
11:54:12	-108,276	2356,174	15,361	15,283	11,271	8,826	9,427	21,2	952,565	24,414	2356,174	0	202,792	202,792	99,721	0	0	0	0	0	0	0
11:54:12	-6,25	2356,111	15,41	15,332	11,268	8,825	9,415	21,2	952,565	24,414	2356,111	0	202,792	202,792	99,721	0	0	0	0	0	0	0
11:54:12	-15,209	2355,959	15,41	15,332	11,267	8,824	9,403	21,2	952,565	24,414	2355,959	0	202,792	202,792	99,721	0	0	0	0	0	0	0
11:54:12	-84,155	2355,118	15,41	15,283	11,262	8,815	9,392	21,2	952,565	24,414	2355,118	0	202,792	202,792	99,721	0	0	0	0	0	0	0
11:54:12	0	2355,118	15,41	15,283	11,262	8,815	9,38	21,2	952,565	24,414	2355,118	0	202,792	202,792	99,721	0	0	0	0	0	0	0
11:54:12	-36,499	2354,753	15,459	15,283	11,258	8,811	9,369	21,2	952,565	24,414	2354,753	0	202,792	202,792	99,721	0	0	0	0	0	0	0
11:54:12	-60,546	2354,147	15,41	15,185	11,257	8,805	9,358	21,2	952,565	24,414	2354,147	0	202,792	202,792	99,721	0	0	0	0	0	0	0
11:54:12	-46,606	2353,681	15,361	15,185	11,257	8,8	9,347	21,2	952,565	24,414	2353,681	0	202,792	202,792	99,721	0	0	0	0	0	0	0
11:54:12	-93,212	2352,749	15,263	15,136	11,257	8,791	9,336	21,2	952,565	24,414	2352,749	0	202,792	202,792	99,721	0	0	0	0	0	0	0
11:54:12	24,072	2352,99	15,361	15,185	11,253	8,793	9,326	21,2	952,565	24,414	2352,749	0	202,792	202,792	99,721	0	0	0	0	0	0	0
11:54:12	-93,188	2352,058	15,263	15,136	11,253	8,784	9,315	21,2	952,565	24,414	2352,058	0	202,792	202,792	99,721	0	0	0	0	0	0	0
11:54:12	-46,606	2351,592	15,215	15,088	11,253	8,779	9,305	21,2	952,565	24,414	2351,592	0	202,792	202,792	99,721	0	0	0	0	0	0	0
11:54:12	-93,164	2350,66	15,117	14,99	11,253	8,769	9,294	21,2	952,565	24,414	2350,66	0	202,792	202,792	99,721	0	0	0	0	0	0	0
11:54:12	-15,039	2350,51	15,117	15,088	11,252	8,768	9,284	21,2	952,565	24,414	2350,51	0	202,792	202,792	99,721	0	0	0	0	0	0	0
11:54:12	-53,906	2349,971	15,117	14,99	11,249	8,762	9,273	21,2	952,565	24,414	2349,971	0	202,792	202,792	99,721	0	0	0	0	0	0	0
11:54:12	-60,717	2349,364	15,068	15,088	11,248	8,756	9,263	21,2	952,565	24,414	2349,364	0	202,792	202,792	99,721	0	0	0	0	0	0	0
11:54:12	46,582	2349,829	15,117	15,088	11,248	8,761	9,253	21,2	952,565	24,414	2349,364	0	202,792	202,792	99,721	0	0	0	0	0	0	0
11:54:12	0	2349,829	15,117	15,185	11,248	8,761	9,244	21,2	952,565	24,414	2349,365	0	202,792	202,792	99,721	0	0	0	0	0	0	0
11:54:12	-15,039	2349,679	15,117	15,088	11,247	8,759	9,234	21,2	952,565	24,414	2349,365	0	202,792	202,792	99,721	0	0	0	0	0	0	0
11:54:12	-46,582	2349,213	15,068	15,136	11,247	8,754	9,225	21,2	952,565	24,414	2349,213	0	202,792	202,792	99,721	0	0	0	0	0	0	0
11:54:12	-53,906	2348,674	15,068	15,136	11,244	8,749	9,216	21,2	952,565	24,414	2348,674	0	202,792	202,792	99,721	0	0	0	0	0	0	0
11:54:12	31,347	2348,988	15,117	15,136	11,244	8,752	9,206	21,2	952,565	24,414	2348,675	0	202,792	202,792	99,721	0	0	0	0	0	0	0
11:54:12	0	2348,988	15,117	15,088	11,244	8,752	9,198	21,2	952,565	24,414	2348,675	0	202,792	202,792	99,721	0	0	0	0	0	0	0
11:54:12	24,072	2349,228	15,215	15,283	11,24	8,754	9,189	21,2	952,565	24,414	2348,675	0	202,792	202,792	99,721	0	0	0	0	0	0	0
11:54:12	-35,278	2348,876	15,263	15,283	11,235	8,751	9,18	21,2	952,565	24,414	2348,676	0	202,792	202,792	99,721	0	0	0	0	0	0	0
11:54:13	6,689	2348,942	15,361	15,283	11,23	8,751	9,172	21,2	952,565	24,414	2348,676	0	202,792	202,792	99,721	0	0	0	0	0	0	0
11:54:13	-13,964	2348,803	15,361	15,283	11,229	8,75	9,164	21,2	952,565	24,414	2348,676	0	202,792	202,792	99,721	0	0	0	0	0	0	0
11:54:13	-149,169	2347,311	15,263	15,332	11,226	8,735	9,155	21,2	952,565	24,414	2347,311	0	202,792	202,792	99,721	0	0	0	0	0	0	0
11:54:13	0	2347,311	15,263	15,283	11,226	8,735	9,147	21,2	952,565	24,414	2347,311	0	202,792	202,792	99,721	0	0	0	0	0	0	0
11:54:13	-46,582	2346,845	15,215	15,185	11,226	8,73	9,139	21,2	952,565	24,414	2346,845	0	202,792	202,792	99,721	0	0	0	0	0	0	0
11:54:13	-93,115	2345,914	15,117	15,088	11,226	8,72	9,131	21,2	952,565	24,414	2345,914	0	202,792	202,792	99,721	0	0	0	0	0	0	0
11:54:13	0	2345,914	15,117	15,185	11,226	8,72	9,123	21,2	952,565	24,414	2345,914	0	202,792	202,792	99,721	0	0	0	0	0	0	0
11:54:13	0	2345,914	15,117	15,088	11,226	8,72	9,115	21,2	952,565	24,414	2345,914	0	202,792	202,792	99,721	0	0	0	0	0	0	0
11:54:13	-60,693	2345,307	15,068	15,088	11,225	8,714	9,107	21,2	952,565	24,414	2345,307	0	202,792	202,792	99,721	0	0	0	0	0	0	0
11:54:13	-93,115	2344,376	14,97	14,941	11,225	8,704	9,099	21,2	952,565	24,414	2344,376	0	202,792	202,792	99,721	0	0	0	0	0	0	0
11:54:13	-71,24	2343,664	14,97	14,99	11,221	8,697	9,091	21,2	952,565	24,414	2343,664	0	202,792	202,792	99,721	0	0	0	0	0	0	0
11:54:13	80,2	2344,466	15,068	15,088	11,221	8,705	9,083	21,2	952,565	24,414	2343,665	0	202,792	202,792	99,721	0	0	0	0	0	0	0
11:54:13	0	2344,466	15,068	14,99	11,221	8,705	9,076	21,2	952,565	24,414	2343,665	0	202,792	202,792	99,721	0	0	0	0	0	0	0
11:54:13	-139,648	2343,069	14,922	14,941	11,221	8,691	9,068	21,2	952,565	24,414	2343,069	0	202,792	202,792	99,721	0	0	0	0	0	0	0
11:54:13	-46,533	2342,604	14,873	14,843	11,221	8,686	9,061	21,2	952,565	24,414	2342,604	0	202,792	202,792	99,721	0	0	0	0	0	0	0
11:54:13	-24,682	2342,357	14,922	14,941	11,217	8,684	9,054	21,2	952,565	24,414	2342,357	0	202,792	202,792	99,721	0	0	0	0	0	0	0
11:54:13	0	2342,357	14,922	14,941	11,217	8,684	9,046	21,2	952,565	24,414	2342,357	0	202,792	202,792	99,721	0	0	0	0	0	0	0
11:54:13	-46,533	2341,892	14,873	14,795	11,217	8,679	9,039	21,2	952,565	24,414	2341,892	0	202,792	202,792	99,721	0	0	0	0	0	0	0
11:54:13	100,976	2342,901	15,068	15,088	11,212	8,689	9,032	21,2	952,565	24,414	2341,893	0	202,792	202,792	99,721	0	0	0	0	0	0	0
11:54:13	-165,356	2341,248	14,97	14,99	11,208	8,672	9,025	21,2	952,565	24,414	2341,248	0	202,792	202,792	99,721	0	0	0	0	0	0	0
11:54:13	160,375	2342,852	15,215	15,185	11,204	8,689	9,019	21,2	952,565	24,414	2341,249	0	202,792	202,792	99,721	0	0	0	0	0	0	0
11:54:13	-118,896	2341,663	15,117	15,088	11,202	8,676	9,012	21,2	952,565	24,414	2341,25	0	202,792	202,792	99,721	0	0	0	0	0	0	0
11:54:13	-105,883	2340,604	15,068	15,136	11,199	8,666	9,005	21,2	952,565	24,414	2340,604	0	202,792	202,792	99,721	0	0	0	0	0	0	0
11:54:13	0	2340,604	15,068	15,136	11,199	8,666	8,998	21,2	952,565	24,414	2340,604	0	202,792	202,792	99,721	0	0	0	0	0	0	0
11:54:13	-186,108	2338,743	14,873	14,843	11,199	8,646	8,992	21,2	952,565	24,414	2338,743	0	202,792	202,792	99,721	0	0	0	0	0	0	0
11:54:13	93,041	2339,673	14,97	14,941	11,199	8,656	8,985	21,2	952,565	24,414	2338,744	0	202,792	202,792	99,721	0	0	0	0	0	0	0
11:54:13	-59,399	2339,079	14,922	14,941	11,198	8,65	8,978	21,2	952,565	24,414	2338,744	0	202,792	202,792	99,721	0	0	0	0	0	0	0
11:54:13	-139,55	2337,684	14,775	14,795	11,198	8,635	8,972	21,2	952,565	24,414	2337,684	0	202,792	202,792	99,721	0	0	0	0	0	0	0
11:54:13	93,017	2338,614	14,873	14,795	11,198	8,645	8,965	21,2	952,565	24,414	2337,685	0	202,792	202,792	99,721	0	0	0	0	0	0	0
11:54:13	19,702	2338,811	14,97	14,99	11,194	8,647	8,959	21,2	952,565	24,414	2337,686	0	202,036	202,036	99,718	0	0	0	0	0	0	0
11:54:13	-59,423	2338,217	14,922	14,843	11,193	8,641	8,953	21,2	952,565	24,414	2337,686	0	202,036	202,036	99,718	0	0	0	0	0	0	0
11:54:13	-13,94	2338,077	14,97	14,99	11,19	8,639	8,947	21,2	952,565	24,414	2337,686	0	202,036	202,036	99,718	0	0	0	0	0	0	0
11:54:13	-105,932	2337,018	14,873	14,795	11,189	8,629	8,94	21,2	952,565	24,414	2337,018	0	202,036	202,036	99,718	0	0	0	0	0	0	0
11:54:13	81,005	2337,828	14,97	14,99	11,188	8,637	8,934	21,2	952,565	24,414	2337,019	0	202,036	202,036	99,718	0	0	0	0	0	0	0
11:54:13	-62,573	2337,202	14,97	14,843	11,185	8,63	8,928	21,2	952,565	24,414	2337,019	0	202,036	202,036	99,718	0	0	0	0	0	0	0
11:54:13	-11,816	2337,084	14,97	14,99	11,184	8,629	8,923	21,2	952,565	24,414	2337,019	0	202,036	202,036	99,718	0	0	0	0	0	0	0
11:54:13	-120,922	2335,875	14,922	14,843	11,18	8,617	8,917	21,2	952,565	24,414	2335,875	0	202,036	202,036	99,718	0	0	0	0	0	0	0
11:54:13	46,508	2336,34	14,97	14,941	11,18	8,622	8,911	21,2	952,565	24,414	2335,875	0	202,036	202,036	99,718	0	0	0	0	0	0	0
11:54:13	-46,508	2335,875	14,922	14,941	11,18	8,617	8,905	21,2	952,565	24,414	2335,875	0	202,036	202,036	99,718	0	0	0	0	0	0	0
11:54:13	-139,501	2334,48	14,775	14,795	11,18	8,602	8,899	21,2	952,565	24,414	2334,48	0	202,036	202,036	99,718	0	0	0	0	0	0	0
11:54:13	80,102	2335,281	14,873	14,843	11,179	8,611	8,893	21,2	952,565	24,414	2334,481	0	202,036	202,036	99,718	0	0	0	0	0	0	0
11:54:13	-92,993	2334,351	14,775	14,746	11,179	8,601	8,888	21,2	952,565	24,414	2334,351	0	202,036	202,036	99,718	0	0	0	0	0	0	0
11:54:13	0	2334,351	14,775	14,648	11,179	8,601	8,882	21,2	952,565	24,414	2334,351	0	202,036	202,036	99,718	0	0	0	0	0	0	0
11:54:13	-109,057	2333,26	14,726	14,795	11,176	8,59	8,876	21,2	952,565	24,414	2333,26	0	202,036	202,036	99,718	0	0	0	0	0	0	0
11:54:13	34,667	2333,607	14,775	14,648	11,175	8,593	8,871	21,2	952,565	24,414	2333,261	0	202,036	202,036	99,718	0	0	0	0	0	0	0
11:54:13	92,993	2334,537	14,873	14,795	11,175	8,603	8,866	21,2	952,565	24,414	2333,262	0	202,036	202,036	99,718	0	0	0	0	0	0	0
11:54:13	-139,477	2333,142	14,726	14,746	11,175	8,589	8,86	21,2	952,565	24,414	2333,142	0	202,036	202,036	99,718	0	0	0	0	0	0	0
11:54:13	139,477	2334,537	14,873	14,795	11,175	8,603	8,855	21,2	952,565	24,414	2333,144	0	202,036	202,036	99,718	0	0	0	0	0	0	0
11:54:13	-92,993	2333,607	14,775	14,795	11,175	8,593	8,85	21,2	952,565	24,414	2333,144	0	202,036	202,036	99,718	0	0	0	0	0	0	0
11:54:13	-46,484	2333,142	14,726	14,599	11,175	8,589	8,845	21,2	952,565	24,414	2333,142	0	202,036	202,036	99,718	0	0	0	0	0	0	0
11:54:13	128,662	2334,429	14,873	14,843	11,174	8,602	8,84	21,2	952,565	24,414	2333,144	0	202,036	202,036	99,718	0	0	0	0	0	0	0
11:54:13	0	2334,429	14,873	14,941	11,174	8,602	8,835	21,2	952,565	24,414	2333,145	0	202,036	202,036	99,718	0	0	0	0	0	0	0
11:54:13	-63,574	2333,793	14,873	14,795	11,171	8,595	8,831	21,2	952,565	24,414	2333,146	0	202,036	202,036	99,718	0	0	0	0	0	0	0
11:54:13	-139,477	2332,398	14,726	14,648	11,171	8,581	8,826	21,2	952,565	24,414	2332,398	0	202,036	202,036	99,718	0	0	0	0	0	0	0
11:54:13	185,961	2334,258	14,922	14,941	11,171	8,6	8,821	21,2	952,565	24,414	2332,4	0	202,036	202,036	99,718	0	0	0	0	0	0	0
11:54:13	-46,484	2333,793	14,873	14,843	11,171	8,595	8,817	21,2	952,565	24,414	2332,401	0	202,036	202,036	99,718	0	0	0	0	0	0	0
11:54:13	0	2333,793	14,873	14,843	11,171	8,595	8,813	21,2	952,565	24,414	2332,403	0	202,036	202,036	99,718	0	0	0	0	0	0	0
11:54:13	0	2333,793	14,873	14,795	11,171	8,595	8,808	21,2	952,565	24,414	2332,404	0	202,036	202,036	99,718	0	0	0	0	0	0	0
11:54:13	0	2333,793	14,873	14,941	11,171	8,595	8,804	21,2	952,565	24,414	2332,406	0	202,036	202,036	99,718	0	0	0	0	0	0	0
11:54:13	46,484	2334,258	14,922	14,843	11,171	8,6	8,8	21,2	952,565	24,414	2332,408	0	202,036	202,036	99,718	0	0	0	0	0	0	0
11:54:13	-46,484	2333,793	14,873	14,795	11,171	8,595	8,796	21,2	952,565	24,414	2332,409	0	202,036	202,036	99,718	0	0	0	0	0	0	0
11:54:13	92,993	2334,723	14,97	14,941	11,171	8,605	8,792	21,2	952,565	24,414	2332,411	0	202,036	202,036	99,718	0	0	0	0	0	0	0
11:54:13	-46,508	2334,258	14,922	14,941	11,171	8,6	8,789	21,2	952,565	24,414	2332,413	0	202,036	202,036	99,718	0	0	0	0	0	0	0
11:54:13	-46,484	2333,793	14,873	14,843	11,171	8,595	8,785	21,2	952,565	24,414	2332,415	0	202,036	202,036	99,718	0	0	0	0	0	0	0
11:54:13	46,484	2334,258	14,922	14,941	11,171	8,6	8,781	21,2	952,565	24,414	2332,416	0	202,036	202,036	99,718	0	0	0	0	0	0	0
11:54:13	-46,484	2333,793	14,873	14,941	11,171	8,595	8,778	21,2	952,565	24,414	2332,418	0	202,036	202,036	99,718	0	0	0	0	0	0	0
11:54:13	-92,993	2332,863	14,775	14,746	11,171	8,586	8,774	21,2	952,565	24,414	2332,418	0	202,036	202,036	99,718	0	0	0	0	0	0	0
11:54:13	139,477	2334,258	14,922	14,941	11,171	8,6	8,77	21,2	952,565	24,414	2332,42	0	202,036	202,036	99,718	0	0	0	0	0	0	0
11:54:13	-139,477	2332,863	14,775	14,746	11,171	8,586	8,767	21,2	952,565	24,414	2332,42	0	202,036	202,036	99,718	0	0	0	0	0	0	0
11:54:13	139,477	2334,258	14,922	14,795	11,171	8,6	8,764	21,2	952,565	24,414	2332,422	0	202,036	202,036	99,718	0	0	0	0	0	0	0
11:54:13	46,508	2334,723	14,97	14,795	11,171	8,605	8,76	21,2	952,565	24,414	2332,424	0	202,036	202,036	99,718	0	0	0	0	0	0	0
11:54:13	-46,508	2334,258	14,922	14,795	11,171	8,6	8,757	21,2	952,565	24,414	2332,426	0	202,036	202,036	99,718	0	0	0	0	0	0	0
11:54:13	0	2334,258	14,922	14,746	11,171	8,6	8,754	21,2	952,565	24,414	2332,428	0	202,036	202,036	99,718	0	0	0	0	0	0	0
11:54:13	0	2334,258	14,922	14,795	11,171	8,6	8,751	21,2	952,565	24,414	2332,43	0	202,036	202,036	99,718	0	0	0	0	0	0	0
11:54:13	0	2334,258	14,922	14,795	11,171	8,6	8,748	21,2	952,565	24,414	2332,431	0	202,036	202,036	99,718	0	0	0	0	0	0	0
11:54:13	-46,484	2333,793	14,873	14,746	11,171	8,595	8,745	21,2	952,565	24,414	2332,433	0	202,036	202,036	99,718	0	0	0	0	0	0	0
11:54:13	92,993	2334,723	14,97	14,843	11,171	8,605	8,742	21,2	952,565	24,414	2332,435	0	202,036	202,036	99,718	0	0	0	0	0	0	0
11:54:13	-46,508	2334,258	14,922	14,843	11,171	8,6	8,74	21,2	952,565	24,414	2332,437	0	202,036	202,036	99,718	0	0	0	0	0	0	0
11:54:13	139,501	2335,653	15,068	14,99	11,171	8,614	8,737	21,2	952,565	24,414	2332,44	0	202,036	202,036	99,718	0	0	0	0	0	0	0
11:54:13	-278,979	2332,863	14,775	14,648	11,171	8,586	8,734	21,2	952,565	24,414	2332,44	0	202,036	202,036	99,718	0	0	0	0	0	0	0
11:54:13	139,477	2334,258	14,922	14,941	11,171	8,6	8,732	21,2	952,565	24,414	2332,442	0	202,036	202,036	99,718	0	0	0	0	0	0	0
11:54:13	0	2334,258	14,922	14,941	11,171	8,6	8,729	21,2	952,565	24,414	2332,444	0	202,036	202,036	99,718	0	0	0	0	0	0	0
11:54:13	-139,477	2332,863	14,775	14,795	11,171	8,586	8,726	21,2	952,565	24,414	2332,444	0	202,036	202,036	99,718	0	0	0	0	0	0	0
11:54:13	139,477	2334,258	14,922	14,99	11,171	8,6	8,724	21,2	952,565	24,414	2332,446	0	202,036	202,036	99,718	0	0	0	0	0	0	0
11:54:13	46,508	2334,723	14,97	14,99	11,171	8,605	8,721	21,2	952,565	24,414	2332,449	0	202,036	202,036	99,718	0	0	0	0	0	0	0
11:54:13	-92,993	2333,793	14,873	14,795	11,171	8,595	8,719	21,2	952,565	24,414	2332,45	0	202,036	202,036	99,718	0	0	0	0	0	0	0
11:54:13	92,993	2334,723	14,97	15,088	11,171	8,605	8,717	21,2	952,565	24,414	2332,452	0	202,036	202,036	99,718	0	0	0	0	0	0	0
11:54:13	-92,993	2333,793	14,873	14,941	11,171	8,595	8,714	21,2	952,565	24,414	2332,453	0	202,036	202,036	99,718	0	0	0	0	0	0	0
11:54:13	46,484	2334,258	14,922	14,843	11,171	8,6	8,712	21,2	952,565	24,414	2332,455	0	202,036	202,036	99,718	0	0	0	0	0	0	0
11:54:13	46,508	2334,723	14,97	15,088	11,171	8,605	8,71	21,2	952,565	24,414	2332,458	0	202,036	202,036	99,718	0	0	0	0	0	0	0
11:54:13	-46,508	2334,258	14,922	14,941	11,171	8,6	8,708	21,2	952,565	24,414	2332,459	0	202,036	202,036	99,718	0	0	0	0	0	0	0
11:54:13	0	2334,258	14,922	14,843	11,171	8,6	8,706	21,2	952,565	24,414	2332,461	0	202,036	202,036	99,718	0	0	0	0	0	0	0
11:54:13	139,501	2335,653	15,068	15,136	11,171	8,614	8,704	21,2	952,565	24,414	2332,464	0	202,036	202,036	99,718	0	0	0	0	0	0	0
11:54:13	-139,501	2334,258	14,922	14,99	11,171	8,6	8,702	21,2	952,565	24,414	2332,466	0	202,036	202,036	99,718	0	0	0	0	0	0	0
11:54:13	0	2334,258	14,922	14,941	11,171	8,6	8,7	21,2	952,565	24,414	2332,468	0	202,036	202,036	99,718	0	0	0	0	0	0	0
11:54:13	-46,484	2333,793	14,873	14,795	11,171	8,595	8,698	21,2	952,565	24,414	2332,469	0	202,036	202,036	99,718	0	0	0	0	0	0	0
11:54:13	-92,993	2332,863	14,775	14,746	11,171	8,586	8,696	21,2	952,565	24,414	2332,47	0	202,036	202,036	99,718	0	0	0	0	0	0	0
11:54:13	92,993	2333,793	14,873	14,843	11,171	8,595	8,694	21,2	952,565	24,414	2332,471	0	202,036	202,036	99,718	0	0	0	0	0	0	0
11:54:13	-92,993	2332,863	14,775	14,746	11,171	8,586	8,692	21,2	952,565	24,414	2332,471	0	202,036	202,036	99,718	0	0	0	0	0	0	0
11:54:13	92,993	2333,793	14,873	14,795	11,171	8,595	8,69	21,2	952,565	24,414	2332,472	0	202,036	202,036	99,718	0	0	0	0	0	0	0
11:54:13	0	2333,793	14,873	14,795	11,171	8,595	8,688	21,2	952,565	24,414	2332,474	0	202,036	202,036	99,718	0	0	0	0	0	0	0
11:54:13	-92,993	2332,863	14,775	14,746	11,171	8,586	8,686	21,2	952,565	24,414	2332,474	0	202,036	202,036	99,718	0	0	0	0	0	0	0
11:54:14	92,993	2333,793	14,873	14,795	11,171	8,595	8,684	21,2	952,565	24,414	2332,476	0	202,036	202,036	99,718	0	0	0	0	0	0	0
11:54:14	0	2333,793	14,873	14,746	11,171	8,595	8,682	21,2	952,565	24,414	2332,477	0	202,036	202,036	99,718	0	0	0	0	0	0	0
11:54:14	-75,878	2333,034	14,726	14,599	11,174	8,587	8,68	21,2	952,565	24,414	2332,477	0	202,036	202,036	99,718	0	0	0	0	0	0	0
11:54:14	57,275	2333,607	14,775	14,599	11,175	8,593	8,679	21,2	952,565	24,414	2332,478	0	202,036	202,036	99,718	0	0	0	0	0	0	0
11:54:14	-46,484	2333,142	14,726	14,746	11,175	8,589	8,677	21,2	952,565	24,414	2332,479	0	202,036	202,036	99,718	0	0	0	0	0	0	0
11:54:14	65,087	2333,793	14,873	14,746	11,171	8,595	8,675	21,2	952,565	24,414	2332,48	0	202,036	202,036	99,718	0	0	0	0	0	0	0
11:54:14	80,957	2334,603	14,97	14,941	11,17	8,604	8,674	21,2	952,565	24,414	2332,482	0	202,036	202,036	99,718	0	0	0	0	0	0	0
11:54:14	65,087	2335,254	15,117	15,136	11,166	8,61	8,673	21,2	952,565	24,414	2332,485	0	202,036	202,036	99,718	0	0	0	0	0	0	0
11:54:14	93,017	2336,184	15,215	15,136	11,166	8,62	8,672	21,2	952,565	24,414	2332,489	0	202,036	202,036	99,718	0	0	0	0	0	0	0
11:54:14	-93,017	2335,254	15,117	15,136	11,166	8,61	8,67	21,2	952,565	24,414	2332,492	0	202,036	202,036	99,718	0	0	0	0	0	0	0
11:54:14	-46,484	2334,789	15,068	14,941	11,166	8,606	8,669	21,2	952,565	24,414	2332,494	0	202,036	202,036	99,718	0	0	0	0	0	0	0
11:54:14	-93,017	2333,859	14,97	14,843	11,166	8,596	8,668	21,2	952,565	24,414	2332,495	0	202,036	202,036	99,718	0	0	0	0	0	0	0
11:54:14	-46,484	2333,394	14,922	14,843	11,166	8,591	8,666	21,2	952,565	24,414	2332,496	0	202,036	202,036	99,718	0	0	0	0	0	0	0
11:54:14	0	2333,394	14,922	14,795	11,166	8,591	8,665	21,2	952,565	24,414	2332,497	0	202,036	202,036	99,718	0	0	0	0	0	0	0
11:54:14	0	2333,394	14,922	14,795	11,166	8,591	8,663	21,2	952,565	24,414	2332,498	0	202,036	202,036	99,718	0	0	0	0	0	0	0
11:54:14	0	2333,394	14,922	14,795	11,166	8,591	8,662	21,2	952,565	24,414	2332,499	0	202,036	202,036	99,718	0	0	0	0	0	0	0
11:54:14	-11,865	2333,275	14,922	14,746	11,165	8,59	8,661	21,2	952,565	24,414	2332,5	0	202,036	202,036	99,718	0	0	0	0	0	0	0
11:54:14	-46,484	2332,81	14,873	14,648	11,165	8,585	8,659	21,1	952,565	24,414	2332,5	0	202,036	202,036	99,718	0	0	0	0	0	0	0
11:54:14	-139,453	2331,416	14,726	14,599	11,165	8,571	8,657	21,1	952,565	24,414	2331,416	0	202,036	202,036	99,718	0	0	0	0	0	0	0
11:54:14	74,804	2332,164	14,873	14,795	11,162	8,579	8,656	21,1	952,565	24,414	2331,416	0	202,036	202,036	99,718	0	0	0	0	0	0	0
11:54:14	-104,809	2331,116	14,775	14,746	11,161	8,568	8,654	21,1	952,565	24,414	2331,116	0	202,036	202,036	99,718	0	0	0	0	0	0	0
11:54:14	0	2331,116	14,775	14,746	11,161	8,568	8,652	21,1	952,565	24,414	2331,115	0	202,036	202,036	99,718	0	0	0	0	0	0	0
11:54:14	82,177	2331,937	14,873	14,941	11,16	8,576	8,651	21,1	952,565	24,414	2331,116	0	202,036	202,036	99,718	0	0	0	0	0	0	0
11:54:14	-64,672	2331,291	14,873	14,795	11,157	8,57	8,649	21,1	952,565	24,414	2331,116	0	202,036	202,036	99,718	0	0	0	0	0	0	0
11:54:14	0	2331,291	14,873	14,795	11,157	8,57	8,648	21,1	952,565	24,414	2331,116	0	202,036	202,036	99,718	0	0	0	0	0	0	0
11:54:14	46,484	2331,755	14,922	14,843	11,157	8,574	8,646	21,1	952,565	24,414	2331,117	0	202,036	202,036	99,718	0	0	0	0	0	0	0
11:54:14	0	2331,755	14,922	14,941	11,157	8,574	8,645	21,1	952,565	24,414	2331,117	0	202,036	202,036	99,718	0	0	0	0	0	0	0
11:54:14	-46,484	2331,291	14,873	14,941	11,157	8,57	8,643	21,1	952,565	24,414	2331,117	0	201,884	201,884	99,717	0	0	0	0	0	0	0
11:54:14	-139,428	2329,896	14,726	14,648	11,157	8,555	8,642	21,1	952,565	24,414	2329,896	0	201,884	201,884	99,717	0	0	0	0	0	0	0
11:54:14	46,484	2330,361	14,775	14,795	11,157	8,56	8,64	21,1	952,565	24,414	2329,897	0	201,884	201,884	99,717	0	0	0	0	0	0	0
11:54:14	0	2330,361	14,775	14,941	11,157	8,56	8,638	21,1	952,565	24,414	2329,897	0	201,884	201,884	99,717	0	0	0	0	0	0	0
11:54:14	0	2330,361	14,775	14,795	11,157	8,56	8,637	21,1	952,565	24,414	2329,897	0	201,884	201,884	99,717	0	0	0	0	0	0	0
11:54:14	0	2330,361	14,775	14,648	11,157	8,56	8,635	21,1	952,565	24,414	2329,897	0	201,884	201,884	99,717	0	0	0	0	0	0	0
11:54:14	139,428	2331,755	14,922	14,941	11,157	8,574	8,634	21,1	952,565	24,414	2329,899	0	201,884	201,884	99,717	0	0	0	0	0	0	0
11:54:14	-46,484	2331,291	14,873	14,941	11,157	8,57	8,633	21,1	952,565	24,414	2329,9	0	201,884	201,884	99,717	0	0	0	0	0	0	0
11:54:14	0	2331,291	14,873	14,941	11,157	8,57	8,632	21,1	952,565	24,414	2329,902	0	201,884	201,884	99,717	0	0	0	0	0	0	0
11:54:14	0	2331,291	14,873	14,843	11,157	8,57	8,63	21,1	952,565	24,414	2329,903	0	201,884	201,884	99,717	0	0	0	0	0	0	0
11:54:14	0	2331,291	14,873	14,795	11,157	8,57	8,629	21,1	952,565	24,414	2329,905	0	201,884	201,884	99,717	0	0	0	0	0	0	0
11:54:14	46,484	2331,755	14,922	14,99	11,157	8,574	8,628	21,1	952,565	24,414	2329,906	0	201,884	201,884	99,717	0	0	0	0	0	0	0
11:54:14	0	2331,755	14,922	14,843	11,157	8,574	8,627	21,1	952,565	24,414	2329,908	0	201,884	201,884	99,717	0	0	0	0	0	0	0
11:54:14	0	2331,755	14,922	14,795	11,157	8,574	8,626	21,1	952,565	24,414	2329,91	0	201,884	201,884	99,717	0	0	0	0	0	0	0
11:54:14	185,961	2333,615	15,117	15,136	11,157	8,593	8,625	21,1	952,565	24,414	2329,913	0	201,884	201,884	99,717	0	0	0	0	0	0	0
11:54:14	-185,961	2331,755	14,922	14,941	11,157	8,574	8,624	21,1	952,565	24,414	2329,915	0	201,884	201,884	99,717	0	0	0	0	0	0	0
11:54:14	121,948	2332,975	14,97	14,99	11,161	8,587	8,624	21,1	952,565	24,414	2329,918	0	201,884	201,884	99,717	0	0	0	0	0	0	0
11:54:14	-92,993	2332,045	14,873	14,843	11,161	8,577	8,623	21,1	952,565	24,414	2329,92	0	201,884	201,884	99,717	0	0	0	0	0	0	0
11:54:14	46,484	2332,51	14,922	14,843	11,161	8,582	8,622	21,1	952,565	24,414	2329,923	0	201,884	201,884	99,717	0	0	0	0	0	0	0
11:54:14	0	2332,51	14,922	14,843	11,161	8,582	8,621	21,1	952,565	24,414	2329,926	0	201,884	201,884	99,717	0	0	0	0	0	0	0
11:54:14	0	2332,51	14,922	14,843	11,161	8,582	8,62	21,1	952,565	24,414	2329,928	0	201,884	201,884	99,717	0	0	0	0	0	0	0
11:54:14	46,508	2332,975	14,97	14,941	11,161	8,587	8,62	21,1	952,565	24,414	2329,931	0	201,884	201,884	99,717	0	0	0	0	0	0	0
11:54:14	-92,993	2332,045	14,873	14,795	11,161	8,577	8,619	21,1	952,565	24,414	2329,933	0	201,884	201,884	99,717	0	0	0	0	0	0	0
11:54:14	-92,944	2331,116	14,775	14,746	11,161	8,568	8,618	21,1	952,565	24,414	2329,934	0	201,884	201,884	99,717	0	0	0	0	0	0	0
11:54:14	82,177	2331,937	14,873	14,795	11,16	8,576	8,617	21,1	952,565	24,414	2329,937	0	201,884	201,884	99,717	0	0	0	0	0	0	0
11:54:14	-18,188	2331,755	14,922	14,941	11,157	8,574	8,616	21,1	952,565	24,414	2329,938	0	201,884	201,884	99,717	0	0	0	0	0	0	0
11:54:14	-46,484	2331,291	14,873	14,746	11,157	8,57	8,615	21,1	952,565	24,414	2329,94	0	201,884	201,884	99,717	0	0	0	0	0	0	0
11:54:14	0	2331,291	14,873	14,843	11,157	8,57	8,615	21,1	952,565	24,414	2329,941	0	201,884	201,884	99,717	0	0	0	0	0	0	0
11:54:14	46,484	2331,755	14,922	14,941	11,157	8,574	8,614	21,1	952,565	24,414	2329,943	0	201,884	201,884	99,717	0	0	0	0	0	0	0
11:54:14	0	2331,755	14,922	14,795	11,157	8,574	8,613	21,1	952,565	24,414	2329,945	0	201,884	201,884	99,717	0	0	0	0	0	0	0
11:54:14	0	2331,755	14,922	14,843	11,157	8,574	8,612	21,1	952,565	24,414	2329,946	0	201,884	201,884	99,717	0	0	0	0	0	0	0
11:54:14	139,453	2333,15	15,068	14,941	11,157	8,589	8,612	21,1	952,565	24,414	2329,95	0	201,884	201,884	99,717	0	0	0	0	0	0	0
11:54:14	0	2333,15	15,068	14,843	11,157	8,589	8,611	21,1	952,565	24,414	2329,953	0	201,884	201,884	99,717	0	0	0	0	0	0	0
11:54:14	-17,504	2332,975	14,97	14,843	11,161	8,587	8,611	21,1	952,565	24,414	2329,956	0	201,884	201,884	99,717	0	0	0	0	0	0	0
11:54:14	82,202	2333,797	15,068	14,941	11,16	8,595	8,61	21,1	952,565	24,414	2329,96	0	201,884	201,884	99,717	0	0	0	0	0	0	0
11:54:14	-185,961	2331,937	14,873	14,648	11,16	8,576	8,61	21,1	952,565	24,414	2329,962	0	201,884	201,884	99,717	0	0	0	0	0	0	0
11:54:14	28,295	2332,22	14,97	14,941	11,157	8,579	8,609	21,1	952,565	24,414	2329,964	0	201,884	201,884	99,717	0	0	0	0	0	0	0
11:54:14	0	2332,22	14,97	14,843	11,157	8,579	8,609	21,1	952,565	24,414	2329,967	0	201,884	201,884	99,717	0	0	0	0	0	0	0
11:54:14	0	2332,22	14,97	14,795	11,157	8,579	8,608	21,1	952,565	24,414	2329,969	0	201,884	201,884	99,717	0	0	0	0	0	0	0
11:54:14	-46,484	2331,755	14,922	14,746	11,157	8,574	8,607	21,1	952,565	24,414	2329,971	0	201,884	201,884	99,717	0	0	0	0	0	0	0
11:54:14	46,484	2332,22	14,97	14,843	11,157	8,579	8,607	21,1	952,565	24,414	2329,973	0	201,884	201,884	99,717	0	0	0	0	0	0	0
11:54:14	-17,529	2332,045	14,873	14,795	11,161	8,577	8,606	21,1	952,565	24,414	2329,975	0	201,884	201,884	99,717	0	0	0	0	0	0	0
11:54:14	0	2332,045	14,873	14,795	11,161	8,577	8,606	21,1	952,565	24,414	2329,977	0	201,884	201,884	99,717	0	0	0	0	0	0	0
11:54:14	46,484	2332,51	14,922	14,843	11,161	8,582	8,605	21,1	952,565	24,414	2329,979	0	201,884	201,884	99,717	0	0	0	0	0	0	0
11:54:14	-10,766	2332,402	14,922	14,941	11,16	8,581	8,605	21,1	952,565	24,414	2329,982	0	201,884	201,884	99,717	0	0	0	0	0	0	0
11:54:14	-111,157	2331,291	14,873	14,795	11,157	8,57	8,604	21,1	952,565	24,414	2329,983	0	201,884	201,884	99,717	0	0	0	0	0	0	0
11:54:14	111,157	2332,402	14,922	14,795	11,16	8,581	8,604	21,1	952,565	24,414	2329,986	0	201,884	201,884	99,717	0	0	0	0	0	0	0
11:54:14	-111,157	2331,291	14,873	14,746	11,157	8,57	8,603	21,1	952,565	24,414	2329,987	0	201,884	201,884	99,717	0	0	0	0	0	0	0
11:54:14	92,968	2332,22	14,97	14,99	11,157	8,579	8,602	21,1	952,565	24,414	2329,989	0	201,884	201,884	99,717	0	0	0	0	0	0	0
11:54:14	-92,968	2331,291	14,873	14,843	11,157	8,57	8,602	21,1	952,565	24,414	2329,99	0	201,884	201,884	99,717	0	0	0	0	0	0	0
11:54:14	0	2331,291	14,873	14,795	11,157	8,57	8,601	21,1	952,565	24,414	2329,992	0	201,884	201,884	99,717	0	0	0	0	0	0	0
11:54:14	0	2331,291	14,873	14,843	11,157	8,57	8,601	21,1	952,565	24,414	2329,993	0	201,884	201,884	99,717	0	0	0	0	0	0	0
11:54:14	46,484	2331,755	14,922	14,843	11,157	8,574	8,6	21,1	952,565	24,414	2329,995	0	201,884	201,884	99,717	0	0	0	0	0	0	0
11:54:14	-46,484	2331,291	14,873	14,599	11,157	8,57	8,599	21,1	952,565	24,414	2329,996	0	201,884	201,884	99,717	0	0	0	0	0	0	0
11:54:14	0	2331,291	14,873	14,746	11,157	8,57	8,599	21,1	952,565	24,414	2329,997	0	201,884	201,884	99,717	0	0	0	0	0	0	0
11:54:14	0	2331,291	14,873	14,648	11,157	8,57	8,598	21,1	952,565	24,414	2329,998	0	201,884	201,884	99,717	0	0	0	0	0	0	0
11:54:14	46,484	2331,755	14,922	14,795	11,157	8,574	8,598	21,1	952,565	24,414	2330	0	201,884	201,884	99,717	0	0	0	0	0	0	0
11:54:14	0	2331,755	14,922	14,843	11,157	8,574	8,597	21,1	952,565	24,414	2330,002	0	201,884	201,884	99,717	0	0	0	0	0	0	0
11:54:14	46,484	2332,22	14,97	14,795	11,157	8,579	8,597	21,1	952,565	24,414	2330,004	0	201,884	201,884	99,717	0	0	0	0	0	0	0
11:54:14	-46,484	2331,755	14,922	14,795	11,157	8,574	8,597	21,1	952,565	24,414	2330,006	0	201,884	201,884	99,717	0	0	0	0	0	0	0
11:54:14	139,453	2333,15	15,068	14,941	11,157	8,589	8,596	21,1	952,565	24,414	2330,009	0	201,884	201,884	99,717	0	0	0	0	0	0	0
11:54:14	-139,453	2331,755	14,922	14,843	11,157	8,574	8,596	21,1	952,565	24,414	2330,011	0	201,884	201,884	99,717	0	0	0	0	0	0	0
11:54:14	18,188	2331,937	14,873	14,648	11,16	8,576	8,596	21,1	952,565	24,414	2330,013	0	201,884	201,884	99,717	0	0	0	0	0	0	0
11:54:14	22,631	2332,164	14,873	14,795	11,162	8,579	8,595	21,1	952,565	24,414	2330,015	0	201,884	201,884	99,717	0	0	0	0	0	0	0
11:54:14	-11,865	2332,045	14,873	14,746	11,161	8,577	8,595	21,1	952,565	24,414	2330,017	0	201,884	201,884	99,717	0	0	0	0	0	0	0
11:54:14	92,993	2332,975	14,97	14,99	11,161	8,587	8,595	21,1	952,565	24,414	2330,02	0	201,884	201,884	99,717	0	0	0	0	0	0	0
11:54:14	-75,463	2332,22	14,97	14,843	11,157	8,579	8,594	21,1	952,565	24,414	2330,022	0	201,884	201,884	99,717	0	0	0	0	0	0	0
11:54:14	92,968	2333,15	15,068	15,088	11,157	8,589	8,594	21,1	952,565	24,414	2330,025	0	201,884	201,884	99,717	0	0	0	0	0	0	0
11:54:14	-92,968	2332,22	14,97	15,088	11,157	8,579	8,594	21,1	952,565	24,414	2330,027	0	201,884	201,884	99,717	0	0	0	0	0	0	0
11:54:14	0	2332,22	14,97	14,941	11,157	8,579	8,594	21,1	952,565	24,414	2330,03	0	201,884	201,884	99,717	0	0	0	0	0	0	0
11:54:14	-46,484	2331,755	14,922	14,843	11,157	8,574	8,593	21,1	952,565	24,414	2330,031	0	201,884	201,884	99,717	0	0	0	0	0	0	0
11:54:14	-46,484	2331,291	14,873	14,795	11,157	8,57	8,593	21,1	952,565	24,414	2330,033	0	201,884	201,884	99,717	0	0	0	0	0	0	0
11:54:14	111,157	2332,402	14,922	14,941	11,16	8,581	8,593	21,1	952,565	24,414	2330,035	0	201,884	201,884	99,717	0	0	0	0	0	0	0
11:54:14	-128,662	2331,116	14,775	14,795	11,161	8,568	8,592	21,1	952,565	24,414	2330,036	0	201,884	201,884	99,717	0	0	0	0	0	0	0
11:54:14	-46,484	2330,651	14,726	14,795	11,161	8,563	8,592	21,1	952,565	24,414	2330,036	0	201,884	201,884	99,717	0	0	0	0	0	0	0
11:54:15	110,473	2331,755	14,922	14,941	11,157	8,574	8,591	21,1	952,565	24,414	2330,038	0	201,884	201,884	99,717	0	0	0	0	0	0	0
11:54:15	-46,484	2331,291	14,873	14,843	11,157	8,57	8,591	21,1	952,565	24,414	2330,039	0	201,884	201,884	99,717	0	0	0	0	0	0	0
11:54:15	46,484	2331,755	14,922	14,941	11,157	8,574	8,59	21,1	952,565	24,414	2330,041	0	201,884	201,884	99,717	0	0	0	0	0	0	0
11:54:15	0	2331,755	14,922	14,941	11,157	8,574	8,59	21,1	952,565	24,414	2330,043	0	201,884	201,884	99,717	0	0	0	0	0	0	0
11:54:15	-46,484	2331,291	14,873	14,843	11,157	8,57	8,59	21,1	952,565	24,414	2330,044	0	201,884	201,884	99,717	0	0	0	0	0	0	0
11:54:15	0	2331,291	14,873	14,843	11,157	8,57	8,589	21,1	952,565	24,414	2330,045	0	201,884	201,884	99,717	0	0	0	0	0	0	0
11:54:15	-92,944	2330,361	14,775	14,795	11,157	8,56	8,589	21,1	952,565	24,414	2330,045	0	201,884	201,884	99,717	0	0	0	0	0	0	0
11:54:15	80,908	2331,17	14,873	14,843	11,156	8,568	8,588	21,1	952,565	24,414	2330,046	0	201,884	201,884	99,717	0	0	0	0	0	0	0
11:54:15	-80,908	2330,361	14,775	14,795	11,157	8,56	8,588	21,1	952,565	24,414	2330,046	0	201,884	201,884	99,717	0	0	0	0	0	0	0
11:54:15	80,908	2331,17	14,873	14,941	11,156	8,568	8,587	21,1	952,565	24,414	2330,047	0	201,884	201,884	99,717	0	0	0	0	0	0	0
11:54:15	-92,944	2330,241	14,775	14,795	11,156	8,559	8,587	21,1	952,565	24,414	2330,048	0	201,884	201,884	99,717	0	0	0	0	0	0	0
11:54:15	92,944	2331,17	14,873	14,941	11,156	8,568	8,587	21,1	952,565	24,414	2330,049	0	201,884	201,884	99,717	0	0	0	0	0	0	0
11:54:15	-92,944	2330,241	14,775	14,795	11,156	8,559	8,586	21,1	952,565	24,414	2330,049	0	201,884	201,884	99,717	0	0	0	0	0	0	0
11:54:15	104,98	2331,291	14,873	14,795	11,157	8,57	8,586	21,1	952,565	24,414	2330,05	0	201,884	201,884	99,717	0	0	0	0	0	0	0
11:54:15	34,448	2331,635	14,922	14,843	11,156	8,573	8,585	21,1	952,565	24,414	2330,052	0	201,884	201,884	99,717	0	0	0	0	0	0	0
11:54:15	-46,484	2331,17	14,873	14,843	11,156	8,568	8,585	21,1	952,565	24,414	2330,053	0	201,884	201,884	99,717	0	0	0	0	0	0	0
11:54:15	46,484	2331,635	14,922	14,941	11,156	8,573	8,585	21,1	952,565	24,414	2330,055	0	201,884	201,884	99,717	0	0	0	0	0	0	0
11:54:15	0	2331,635	14,922	14,99	11,156	8,573	8,585	21,1	952,565	24,414	2330,057	0	201,884	201,884	99,717	0	0	0	0	0	0	0
11:54:15	-46,484	2331,17	14,873	14,843	11,156	8,568	8,584	21,1	952,565	24,414	2330,058	0	201,884	201,884	99,717	0	0	0	0	0	0	0
11:54:15	46,484	2331,635	14,922	14,843	11,156	8,573	8,584	21,1	952,565	24,414	2330,059	0	201,884	201,884	99,717	0	0	0	0	0	0	0
11:54:15	-46,484	2331,17	14,873	14,795	11,156	8,568	8,584	21,1	952,565	24,414	2330,061	0	201,884	201,884	99,717	0	0	0	0	0	0	0
11:54:15	0	2331,17	14,873	14,746	11,156	8,568	8,583	21,1	952,565	24,414	2330,062	0	201,884	201,884	99,717	0	0	0	0	0	0	0
11:54:15	0	2331,17	14,873	14,843	11,156	8,568	8,583	21,1	952,565	24,414	2330,063	0	201,884	201,884	99,717	0	0	0	0	0	0	0
11:54:15	46,484	2331,635	14,922	14,843	11,156	8,573	8,583	21,1	952,565	24,414	2330,065	0	201,884	201,884	99,717	0	0	0	0	0	0	0
11:54:15	-46,484	2331,17	14,873	14,795	11,156	8,568	8,583	21,1	952,565	24,414	2330,066	0	201,884	201,884	99,717	0	0	0	0	0	0	0
11:54:15	92,968	2332,1	14,97	14,941	11,156	8,578	8,583	21,1	952,565	24,414	2330,068	0	201,733	201,733	99,716	0	0	0	0	0	0	0
11:54:15	-34,448	2331,755	14,922	14,941	11,157	8,574	8,582	21,1	952,565	24,414	2330,069	0	201,733	201,733	99,716	0	0	0	0	0	0	0
11:54:15	-12,036	2331,635	14,922	14,941	11,156	8,573	8,582	21,1	952,565	24,414	2330,071	0	201,733	201,733	99,716	0	0	0	0	0	0	0
11:54:15	-34,448	2331,291	14,873	14,843	11,157	8,57	8,582	21,1	952,565	24,414	2330,072	0	201,733	201,733	99,716	0	0	0	0	0	0	0
11:54:15	46,484	2331,755	14,922	14,843	11,157	8,574	8,582	21,1	952,565	24,414	2330,074	0	201,733	201,733	99,716	0	0	0	0	0	0	0
11:54:15	-12,036	2331,635	14,922	14,843	11,156	8,573	8,582	21,1	952,565	24,414	2330,076	0	201,733	201,733	99,716	0	0	0	0	0	0	0
11:54:15	12,036	2331,755	14,922	14,843	11,157	8,574	8,582	21,1	952,565	24,414	2330,077	0	201,733	201,733	99,716	0	0	0	0	0	0	0
11:54:15	0	2331,755	14,922	14,99	11,157	8,574	8,581	21,1	952,565	24,414	2330,079	0	201,733	201,733	99,716	0	0	0	0	0	0	0
11:54:15	0	2331,755	14,922	14,795	11,157	8,574	8,581	21,1	952,565	24,414	2330,081	0	201,733	201,733	99,716	0	0	0	0	0	0	0
11:54:15	0	2331,755	14,922	14,843	11,157	8,574	8,581	21,1	952,565	24,414	2330,082	0	201,733	201,733	99,716	0	0	0	0	0	0	0
11:54:15	-139,428	2330,361	14,775	14,746	11,157	8,56	8,581	21,1	952,565	24,414	2330,083	0	201,733	201,733	99,716	0	0	0	0	0	0	0
11:54:15	139,428	2331,755	14,922	14,843	11,157	8,574	8,581	21,1	952,565	24,414	2330,084	0	201,733	201,733	99,716	0	0	0	0	0	0	0
11:54:15	-46,484	2331,291	14,873	14,843	11,157	8,57	8,58	21,1	952,565	24,414	2330,086	0	201,733	201,733	99,716	0	0	0	0	0	0	0
11:54:15	46,484	2331,755	14,922	14,99	11,157	8,574	8,58	21,1	952,565	24,414	2330,087	0	201,733	201,733	99,716	0	0	0	0	0	0	0
11:54:15	46,484	2332,22	14,97	14,99	11,157	8,579	8,58	21,1	952,565	24,414	2330,089	0	201,733	201,733	99,716	0	0	0	0	0	0	0
11:54:15	0	2332,22	14,97	15,088	11,157	8,579	8,58	21,1	952,565	24,414	2330,091	0	201,733	201,733	99,716	0	0	0	0	0	0	0
11:54:15	-92,968	2331,291	14,873	14,746	11,157	8,57	8,58	21,1	952,565	24,414	2330,093	0	201,733	201,733	99,716	0	0	0	0	0	0	0
11:54:15	46,484	2331,755	14,922	14,795	11,157	8,574	8,58	21,1	952,565	24,414	2330,094	0	201,733	201,733	99,716	0	0	0	0	0	0	0
11:54:15	0	2331,755	14,922	14,795	11,157	8,574	8,58	21,1	952,565	24,414	2330,096	0	201,733	201,733	99,716	0	0	0	0	0	0	0
11:54:15	-139,428	2330,361	14,775	14,648	11,157	8,56	8,579	21,1	952,565	24,414	2330,096	0	201,733	201,733	99,716	0	0	0	0	0	0	0
11:54:15	0	2330,361	14,775	14,599	11,157	8,56	8,579	21,1	952,565	24,414	2330,096	0	201,733	201,733	99,716	0	0	0	0	0	0	0
11:54:15	0	2330,361	14,775	14,502	11,157	8,56	8,579	21,1	952,565	24,414	2330,096	0	201,733	201,733	99,716	0	0	0	0	0	0	0
11:54:15	92,944	2331,291	14,873	14,843	11,157	8,57	8,578	21,1	952,565	24,414	2330,097	0	201,733	201,733	99,716	0	0	0	0	0	0	0
11:54:15	46,484	2331,755	14,922	14,843	11,157	8,574	8,578	21,1	952,565	24,414	2330,099	0	201,733	201,733	99,716	0	0	0	0	0	0	0
11:54:15	-46,484	2331,291	14,873	14,795	11,157	8,57	8,578	21,1	952,565	24,414	2330,1	0	201,733	201,733	99,716	0	0	0	0	0	0	0
11:54:15	0	2331,291	14,873	14,795	11,157	8,57	8,578	21,1	952,565	24,414	2330,101	0	201,733	201,733	99,716	0	0	0	0	0	0	0
11:54:15	46,484	2331,755	14,922	14,843	11,157	8,574	8,578	21,1	952,565	24,414	2330,103	0	201,733	201,733	99,716	0	0	0	0	0	0	0
11:54:15	-46,484	2331,291	14,873	14,843	11,157	8,57	8,578	21,1	952,565	24,414	2330,104	0	201,733	201,733	99,716	0	0	0	0	0	0	0
11:54:15	-92,944	2330,361	14,775	14,843	11,157	8,56	8,577	21,1	952,565	24,414	2330,104	0	201,733	201,733	99,716	0	0	0	0	0	0	0
11:54:15	92,944	2331,291	14,873	14,795	11,157	8,57	8,577	21,1	952,565	24,414	2330,106	0	201,733	201,733	99,716	0	0	0	0	0	0	0
11:54:15	46,484	2331,755	14,922	14,941	11,157	8,574	8,577	21,1	952,565	24,414	2330,107	0	201,733	201,733	99,716	0	0	0	0	0	0	0
11:54:15	-46,484	2331,291	14,873	14,941	11,157	8,57	8,577	21,1	952,565	24,414	2330,108	0	201,733	201,733	99,716	0	0	0	0	0	0	0
11:54:15	0	2331,291	14,873	14,795	11,157	8,57	8,577	21,1	952,565	24,414	2330,109	0	201,733	201,733	99,716	0	0	0	0	0	0	0
11:54:15	46,484	2331,755	14,922	14,941	11,157	8,574	8,577	21,1	952,565	24,414	2330,111	0	201,733	201,733	99,716	0	0	0	0	0	0	0
11:54:15	46,484	2332,22	14,97	14,99	11,157	8,579	8,577	21,1	952,565	24,414	2330,113	0	201,733	201,733	99,716	0	0	0	0	0	0	0
11:54:15	-92,968	2331,291	14,873	14,795	11,157	8,57	8,577	21,1	952,565	24,414	2330,114	0	201,733	201,733	99,716	0	0	0	0	0	0	0
11:54:15	0	2331,291	14,873	14,795	11,157	8,57	8,577	21,1	952,565	24,414	2330,116	0	201,733	201,733	99,716	0	0	0	0	0	0	0
11:54:15	185,937	2333,15	15,068	15,088	11,157	8,589	8,577	21,1	952,565	24,414	2330,119	0	201,733	201,733	99,716	0	0	0	0	0	0	0
11:54:15	-185,937	2331,291	14,873	14,843	11,157	8,57	8,577	21,1	952,565	24,414	2330,12	0	201,733	201,733	99,716	0	0	0	0	0	0	0
11:54:15	46,484	2331,755	14,922	14,795	11,157	8,574	8,577	21,1	952,565	24,414	2330,121	0	201,733	201,733	99,716	0	0	0	0	0	0	0
11:54:15	46,484	2332,22	14,97	15,088	11,157	8,579	8,577	21,1	952,565	24,414	2330,124	0	201,733	201,733	99,716	0	0	0	0	0	0	0
11:54:15	-46,484	2331,755	14,922	14,941	11,157	8,574	8,577	21,1	952,565	24,414	2330,125	0	201,733	201,733	99,716	0	0	0	0	0	0	0
11:54:15	0	2331,755	14,922	14,99	11,157	8,574	8,577	21,1	952,565	24,414	2330,127	0	201,733	201,733	99,716	0	0	0	0	0	0	0
11:54:15	-46,484	2331,291	14,873	14,843	11,157	8,57	8,576	21,1	952,565	24,414	2330,128	0	201,733	201,733	99,716	0	0	0	0	0	0	0
11:54:15	46,484	2331,755	14,922	14,843	11,157	8,574	8,576	21,1	952,565	24,414	2330,129	0	201,733	201,733	99,716	0	0	0	0	0	0	0
11:54:15	-139,428	2330,361	14,775	14,746	11,157	8,56	8,576	21,1	952,565	24,414	2330,129	0	201,733	201,733	99,716	0	0	0	0	0	0	0
11:54:15	139,428	2331,755	14,922	14,843	11,157	8,574	8,576	21,1	952,565	24,414	2330,131	0	201,733	201,733	99,716	0	0	0	0	0	0	0
11:54:15	-46,484	2331,291	14,873	14,795	11,157	8,57	8,576	21,1	952,565	24,414	2330,132	0	201,733	201,733	99,716	0	0	0	0	0	0	0
11:54:15	46,484	2331,755	14,922	14,941	11,157	8,574	8,576	21,1	952,565	24,414	2330,134	0	201,733	201,733	99,716	0	0	0	0	0	0	0
11:54:15	-58,52	2331,17	14,873	14,843	11,156	8,568	8,576	21,1	952,565	24,414	2330,135	0	201,733	201,733	99,716	0	0	0	0	0	0	0
11:54:15	87,475	2332,045	14,873	14,843	11,161	8,577	8,576	21,1	952,565	24,414	2330,137	0	201,733	201,733	99,716	0	0	0	0	0	0	0
11:54:15	46,484	2332,51	14,922	14,843	11,161	8,582	8,576	21,1	952,565	24,414	2330,139	0	201,733	201,733	99,716	0	0	0	0	0	0	0
11:54:15	-121,923	2331,291	14,873	14,843	11,157	8,57	8,576	21,1	952,565	24,414	2330,14	0	201,733	201,733	99,716	0	0	0	0	0	0	0
11:54:15	92,968	2332,22	14,97	14,795	11,157	8,579	8,576	21,1	952,565	24,414	2330,142	0	201,733	201,733	99,716	0	0	0	0	0	0	0
11:54:15	-185,913	2330,361	14,775	14,648	11,157	8,56	8,576	21,1	952,565	24,414	2330,142	0	201,733	201,733	99,716	0	0	0	0	0	0	0
11:54:15	139,428	2331,755	14,922	14,795	11,157	8,574	8,576	21,1	952,565	24,414	2330,144	0	201,733	201,733	99,716	0	0	0	0	0	0	0
11:54:15	139,453	2333,15	15,068	14,99	11,157	8,589	8,576	21,1	952,565	24,414	2330,147	0	201,733	201,733	99,716	0	0	0	0	0	0	0
11:54:15	214,99	2335,3	15,215	15,283	11,161	8,611	8,576	21,1	952,565	24,414	2330,152	0	201,733	201,733	99,716	0	0	0	0	0	0	0
11:54:15	58,374	2335,884	15,263	15,332	11,162	8,617	8,577	21,1	952,565	24,414	2330,158	0	201,733	201,733	99,716	0	0	0	0	0	0	0
11:54:15	216,088	2338,045	15,41	15,429	11,166	8,639	8,578	21,1	952,565	24,414	2330,166	0	201,733	201,733	99,716	0	0	0	0	0	0	0
11:54:15	132,983	2339,374	15,459	15,625	11,171	8,653	8,58	21,1	952,565	24,414	2330,175	0	201,733	201,733	99,716	0	0	0	0	0	0	0
11:54:15	394,555	2343,32	15,703	15,674	11,18	8,694	8,582	21,1	952,565	24,414	2330,188	0	201,733	201,733	99,716	0	0	0	0	0	0	0
11:54:15	300,708	2346,327	15,849	15,869	11,189	8,725	8,585	21,1	952,565	24,414	2330,204	0	201,733	201,733	99,716	0	0	0	0	0	0	0
11:54:15	392,7	2350,254	16,093	16,064	11,198	8,765	8,588	21,1	952,565	24,414	2330,224	0	201,733	201,733	99,716	0	0	0	0	0	0	0
11:54:15	310,449	2353,359	16,24	16,357	11,208	8,797	8,593	21,1	952,565	24,414	2330,248	0	201,733	201,733	99,716	0	0	0	0	0	0	0
11:54:15	381,811	2357,177	16,386	16,504	11,221	8,836	8,597	21,1	952,565	24,414	2330,275	0	201,733	201,733	99,716	0	0	0	0	0	0	0
11:54:15	301,684	2360,193	16,435	16,601	11,236	8,867	8,603	21,1	952,565	24,414	2330,305	0	201,733	201,733	99,716	0	0	0	0	0	0	0
11:54:15	554,37	2365,737	16,679	16,894	11,254	8,925	8,609	21,1	952,565	24,414	2330,34	0	201,733	201,733	99,716	0	0	0	0	0	0	0
11:54:15	307,397	2368,811	16,582	16,748	11,277	8,956	8,616	21,1	952,565	24,414	2330,379	0	201,733	201,733	99,716	0	0	0	0	0	0	0
11:54:15	545,971	2374,271	16,826	17,041	11,294	9,013	8,624	21,1	952,565	24,414	2330,422	0	201,733	201,733	99,716	0	0	0	0	0	0	0
11:54:15	420,922	2378,48	16,924	17,09	11,313	9,056	8,632	21,1	952,565	24,414	2330,471	0	201,733	201,733	99,716	0	0	0	0	0	0	0
11:54:15	543,188	2383,912	17,168	17,383	11,33	9,112	8,641	21,1	952,565	24,414	2330,524	0	201,733	201,733	99,716	0	0	0	0	0	0	0
11:54:15	494,653	2388,859	17,412	17,627	11,345	9,163	8,652	21,1	952,565	24,414	2330,582	0	201,733	201,733	99,716	0	0	0	0	0	0	0
11:54:15	444,384	2393,302	17,558	17,773	11,362	9,209	8,663	21,1	952,565	24,414	2330,645	0	201,733	201,733	99,716	0	0	0	0	0	0	0
11:54:15	462,988	2397,932	17,705	17,822	11,38	9,257	8,674	21,1	952,565	24,414	2330,712	0	201,733	201,733	99,716	0	0	0	0	0	0	0
11:54:15	522,509	2403,157	17,851	18,066	11,402	9,31	8,687	21,1	952,565	24,414	2330,785	0	201,733	201,733	99,716	0	0	0	0	0	0	0
11:54:16	381,982	2406,977	17,851	18,164	11,423	9,35	8,7	21,1	952,565	24,414	2330,861	0	201,733	201,733	99,716	0	0	0	0	0	0	0
11:54:16	401,342	2410,991	17,851	18,164	11,446	9,391	8,713	21,1	952,565	24,414	2330,941	0	201,733	201,733	99,716	0	0	0	0	0	0	0
11:54:16	482,836	2415,819	17,998	18,261	11,465	9,441	8,728	21,1	952,565	24,414	2331,026	0	201,733	201,733	99,716	0	0	0	0	0	0	0
11:54:16	324,633	2419,065	17,998	18,164	11,484	9,474	8,742	21,1	952,565	24,414	2331,114	0	201,733	201,733	99,716	0	0	0	0	0	0	0
11:54:16	607,812	2425,143	18,291	18,506	11,502	9,537	8,758	21,1	952,565	24,414	2331,208	0	201,733	201,733	99,716	0	0	0	0	0	0	0
11:54:16	323,535	2428,379	18,388	18,506	11,515	9,57	8,774	21,1	952,565	24,414	2331,305	0	201,733	201,733	99,716	0	0	0	0	0	0	0
11:54:16	455,175	2432,931	18,535	18,799	11,533	9,617	8,79	21,1	952,565	24,414	2331,407	0	201,733	201,733	99,716	0	0	0	0	0	0	0
11:54:16	272,387	2435,654	18,486	18,799	11,551	9,645	8,807	21,1	952,565	24,414	2331,511	0	201,733	201,733	99,716	0	0	0	0	0	0	0
11:54:16	453,613	2440,191	18,681	18,847	11,565	9,692	8,824	21,1	952,565	24,414	2331,62	0	201,733	201,733	99,716	0	0	0	0	0	0	0
11:54:16	324,853	2443,439	18,681	18,945	11,584	9,726	8,842	21,1	952,565	24,414	2331,732	0	201,733	201,733	99,716	0	0	0	0	0	0	0
11:54:16	292,919	2446,368	18,633	18,799	11,603	9,756	8,86	21,1	952,565	24,414	2331,846	0	201,733	201,733	99,716	0	0	0	0	0	0	0
11:54:16	190,82	2448,276	18,486	18,701	11,622	9,776	8,878	21,1	952,565	24,414	2331,963	0	201,733	201,733	99,716	0	0	0	0	0	0	0
11:54:16	464,209	2452,919	18,633	18,799	11,64	9,823	8,896	21,1	952,565	24,414	2332,084	0	201,733	201,733	99,716	0	0	0	0	0	0	0
11:54:16	329,248	2456,211	18,633	18,799	11,658	9,857	8,915	21,1	952,565	24,414	2332,208	0	201,733	201,733	99,716	0	0	0	0	0	0	0
11:54:16	463,11	2460,842	18,779	18,847	11,677	9,905	8,935	21,2	952,565	24,414	2332,336	0	201,733	201,733	99,716	0	0	0	0	0	0	0
11:54:16	224,853	2463,091	18,828	19,043	11,687	9,928	8,954	21,2	952,565	24,414	2332,467	0	201,733	201,733	99,716	0	0	0	0	0	0	0
11:54:16	442,871	2467,519	18,974	19,189	11,704	9,974	8,974	21,2	952,565	24,414	2332,602	0	201,733	201,733	99,716	0	0	0	0	0	0	0
11:54:16	227,026	2469,79	19,023	19,238	11,714	9,997	8,994	21,2	952,565	24,414	2332,739	0	201,733	201,733	99,716	0	0	0	0	0	0	0
11:54:16	245,996	2472,25	19,023	19,189	11,728	10,023	9,014	21,2	952,565	24,414	2332,879	0	201,733	201,733	99,716	0	0	0	0	0	0	0
11:54:16	531,982	2477,569	19,316	19,531	11,742	10,078	9,035	21,2	952,565	24,414	2333,023	0	201,733	201,733	99,716	0	0	0	0	0	0	0
11:54:16	173,266	2479,302	19,316	19,482	11,751	10,095	9,056	21,2	952,565	24,414	2333,169	0	201,733	201,733	99,716	0	0	0	0	0	0	0
11:54:16	298,73	2482,289	19,365	19,482	11,765	10,126	9,077	21,2	952,565	24,414	2333,318	0	201,733	201,733	99,716	0	0	0	0	0	0	0
11:54:16	198,657	2484,276	19,316	19,531	11,779	10,147	9,098	21,2	952,565	24,414	2333,469	0	201,733	201,733	99,716	0	0	0	0	0	0	0
11:54:16	170,092	2485,977	19,316	19,385	11,789	10,164	9,119	21,2	952,565	24,414	2333,622	0	201,733	201,733	99,716	0	0	0	0	0	0	0
11:54:16	533,569	2491,313	19,609	19,824	11,803	10,219	9,14	21,2	952,565	24,414	2333,78	0	202,036	202,036	99,718	0	0	0	0	0	0	0
11:54:16	23,657	2491,549	19,463	19,58	11,812	10,222	9,162	21,2	952,565	24,414	2333,937	0	202,036	202,036	99,718	0	0	0	0	0	0	0
11:54:16	253,564	2494,085	19,463	19,58	11,827	10,248	9,183	21,2	952,565	24,414	2334,097	0	202,036	202,036	99,718	0	0	0	0	0	0	0
11:54:16	154,467	2495,63	19,365	19,531	11,841	10,264	9,204	21,2	952,565	24,414	2334,259	0	202,036	202,036	99,718	0	0	0	0	0	0	0
11:54:16	165,6	2497,286	19,365	19,385	11,85	10,281	9,225	21,2	952,565	24,414	2334,422	0	202,036	202,036	99,718	0	0	0	0	0	0	0
11:54:16	227,001	2499,556	19,512	19,482	11,855	10,304	9,246	21,2	952,565	24,414	2334,587	0	202,036	202,036	99,718	0	0	0	0	0	0	0
11:54:16	404,003	2503,596	19,756	19,824	11,864	10,346	9,268	21,2	952,565	24,414	2334,756	0	202,036	202,036	99,718	0	0	0	0	0	0	0
11:54:16	-10,205	2503,494	19,658	19,678	11,869	10,345	9,289	21,2	952,565	24,414	2334,925	0	202,036	202,036	99,718	0	0	0	0	0	0	0
11:54:16	309,179	2506,585	19,804	19,873	11,878	10,377	9,31	21,2	952,565	24,414	2335,096	0	202,036	202,036	99,718	0	0	0	0	0	0	0
11:54:16	37,255	2506,958	19,756	19,824	11,883	10,381	9,331	21,2	952,565	24,414	2335,268	0	202,036	202,036	99,718	0	0	0	0	0	0	0
11:54:16	167,993	2508,638	19,756	19,824	11,892	10,398	9,352	21,2	952,565	24,414	2335,441	0	202,036	202,036	99,718	0	0	0	0	0	0	0
11:54:16	168,042	2510,318	19,756	19,824	11,902	10,415	9,373	21,2	952,565	24,414	2335,616	0	202,036	202,036	99,718	0	0	0	0	0	0	0
11:54:16	178,466	2512,103	19,853	19,922	11,907	10,434	9,394	21,2	952,565	24,414	2335,792	0	202,036	202,036	99,718	0	0	0	0	0	0	0
11:54:16	-105,468	2511,048	19,658	19,58	11,911	10,423	9,414	21,2	952,565	24,414	2335,968	0	202,036	202,036	99,718	0	0	0	0	0	0	0
11:54:16	265,161	2513,7	19,756	19,873	11,921	10,45	9,434	21,2	952,565	24,414	2336,145	0	202,036	202,036	99,718	0	0	0	0	0	0	0
11:54:16	95,043	2514,65	19,853	19,922	11,921	10,46	9,455	21,2	952,565	24,414	2336,324	0	202,036	202,036	99,718	0	0	0	0	0	0	0
11:54:16	84,521	2515,495	19,853	19,873	11,926	10,469	9,474	21,2	952,565	24,414	2336,503	0	202,036	202,036	99,718	0	0	0	0	0	0	0
11:54:16	177,514	2517,271	19,951	19,922	11,93	10,487	9,494	21,2	952,565	24,414	2336,684	0	202,036	202,036	99,718	0	0	0	0	0	0	0
11:54:16	47,534	2517,746	20	20,166	11,93	10,492	9,514	21,2	952,565	24,414	2336,865	0	202,036	202,036	99,718	0	0	0	0	0	0	0
11:54:16	35,913	2518,105	19,951	19,873	11,935	10,495	9,533	21,2	952,565	24,414	2337,046	0	202,036	202,036	99,718	0	0	0	0	0	0	0
11:54:16	226,147	2520,367	20,097	20,166	11,94	10,519	9,552	21,2	952,565	24,414	2337,229	0	202,036	202,036	99,718	0	0	0	0	0	0	0
11:54:16	-57,006	2519,797	19,951	19,922	11,945	10,513	9,571	21,2	952,565	24,414	2337,412	0	202,036	202,036	99,718	0	0	0	0	0	0	0
11:54:16	83,496	2520,631	19,951	19,922	11,949	10,521	9,59	21,2	952,565	24,414	2337,595	0	202,036	202,036	99,718	0	0	0	0	0	0	0
11:54:16	47,558	2521,107	20	20,068	11,949	10,526	9,608	21,2	952,565	24,414	2337,778	0	202,036	202,036	99,718	0	0	0	0	0	0	0
11:54:16	178,564	2522,893	20,097	20,215	11,954	10,545	9,627	21,2	952,565	24,414	2337,964	0	202,036	202,036	99,718	0	0	0	0	0	0	0
11:54:16	-95,117	2521,942	20	20,166	11,954	10,535	9,644	21,2	952,565	24,414	2338,148	0	202,036	202,036	99,718	0	0	0	0	0	0	0
11:54:16	97,29	2522,914	20,097	20,215	11,954	10,545	9,662	21,2	952,565	24,414	2338,333	0	202,036	202,036	99,718	0	0	0	0	0	0	0
11:54:16	-59,204	2522,322	19,951	20,068	11,959	10,539	9,679	21,2	952,565	24,414	2338,517	0	202,036	202,036	99,718	0	0	0	0	0	0	0
11:54:16	-95,092	2521,371	19,853	19,922	11,959	10,529	9,696	21,2	952,565	24,414	2338,699	0	202,036	202,036	99,718	0	0	0	0	0	0	0
11:54:16	237,792	2523,749	20,097	20,166	11,959	10,554	9,713	21,2	952,565	24,414	2338,884	0	202,036	202,036	99,718	0	0	0	0	0	0	0
11:54:16	0	2523,749	20,097	20,166	11,959	10,554	9,729	21,2	952,565	24,414	2339,069	0	202,036	202,036	99,718	0	0	0	0	0	0	0
11:54:16	-11,621	2523,633	20	20,019	11,963	10,552	9,745	21,2	952,565	24,414	2339,254	0	202,036	202,036	99,718	0	0	0	0	0	0	0
11:54:16	95,141	2524,585	20,097	20,166	11,963	10,562	9,761	21,2	952,565	24,414	2339,439	0	202,036	202,036	99,718	0	0	0	0	0	0	0
11:54:16	-95,141	2523,633	20	20,166	11,963	10,552	9,777	21,2	952,565	24,414	2339,624	0	202,036	202,036	99,718	0	0	0	0	0	0	0
11:54:16	142,724	2525,06	20,146	20,215	11,963	10,567	9,792	21,2	952,565	24,414	2339,809	0	202,036	202,036	99,718	0	0	0	0	0	0	0
11:54:16	-190,307	2523,157	19,951	19,922	11,963	10,548	9,807	21,2	952,565	24,414	2339,993	0	202,036	202,036	99,718	0	0	0	0	0	0	0
11:54:16	-95,117	2522,206	19,853	19,922	11,963	10,538	9,822	21,2	952,565	24,414	2340,175	0	202,036	202,036	99,718	0	0	0	0	0	0	0
11:54:16	-92,944	2521,277	19,756	19,824	11,964	10,528	9,835	21,2	952,565	24,414	2340,356	0	202,036	202,036	99,718	0	0	0	0	0	0	0
11:54:16	47,558	2521,752	19,804	19,873	11,964	10,533	9,849	21,2	952,565	24,414	2340,537	0	202,036	202,036	99,718	0	0	0	0	0	0	0
11:54:16	0	2521,752	19,804	19,726	11,964	10,533	9,862	21,2	952,565	24,414	2340,718	0	202,036	202,036	99,718	0	0	0	0	0	0	0
11:54:16	45,385	2522,206	19,853	19,873	11,963	10,538	9,876	21,2	952,565	24,414	2340,9	0	202,036	202,036	99,718	0	0	0	0	0	0	0
11:54:16	-47,558	2521,731	19,804	19,873	11,963	10,533	9,889	21,2	952,565	24,414	2341,081	0	202,036	202,036	99,718	0	0	0	0	0	0	0
11:54:16	-45,385	2521,277	19,756	19,824	11,964	10,528	9,901	21,2	952,565	24,414	2341,261	0	202,036	202,036	99,718	0	0	0	0	0	0	0
11:54:16	-2,148	2521,255	19,756	19,824	11,963	10,528	9,913	21,2	952,565	24,414	2341,441	0	202,036	202,036	99,718	0	0	0	0	0	0	0
11:54:16	49,707	2521,752	19,804	19,824	11,964	10,533	9,926	21,2	952,565	24,414	2341,621	0	202,036	202,036	99,718	0	0	0	0	0	0	0
11:54:16	-2,172	2521,731	19,804	19,824	11,963	10,533	9,937	21,2	952,565	24,414	2341,801	0	202,036	202,036	99,718	0	0	0	0	0	0	0
11:54:16	0	2521,731	19,804	19,873	11,963	10,533	9,949	21,2	952,565	24,414	2341,981	0	202,036	202,036	99,718	0	0	0	0	0	0	0
11:54:16	-190,185	2519,829	19,609	19,531	11,963	10,513	9,96	21,2	952,565	24,414	2342,159	0	202,036	202,036	99,718	0	0	0	0	0	0	0
11:54:16	190,185	2521,731	19,804	19,873	11,963	10,533	9,971	21,2	952,565	24,414	2342,339	0	202,036	202,036	99,718	0	0	0	0	0	0	0
11:54:16	2,172	2521,752	19,804	19,726	11,964	10,533	9,982	21,2	952,565	24,414	2342,518	0	202,036	202,036	99,718	0	0	0	0	0	0	0
11:54:16	-144,799	2520,304	19,658	19,531	11,963	10,518	9,993	21,2	952,565	24,414	2342,696	0	202,036	202,036	99,718	0	0	0	0	0	0	0
11:54:16	95,092	2521,255	19,756	19,726	11,963	10,528	10,003	21,2	952,565	24,414	2342,874	0	202,036	202,036	99,718	0	0	0	0	0	0	0
11:54:16	47,534	2521,731	19,804	19,726	11,963	10,533	10,014	21,2	952,565	24,414	2343,053	0	202,036	202,036	99,718	0	0	0	0	0	0	0
11:54:16	47,558	2522,206	19,853	19,922	11,963	10,538	10,024	21,2	952,565	24,414	2343,233	0	202,036	202,036	99,718	0	0	0	0	0	0	0
11:54:16	-47,558	2521,731	19,804	19,824	11,963	10,533	10,034	21,2	952,565	24,414	2343,411	0	202,036	202,036	99,718	0	0	0	0	0	0	0
11:54:16	144,848	2523,179	19,951	19,922	11,964	10,548	10,044	21,2	952,565	24,414	2343,591	0	202,036	202,036	99,718	0	0	0	0	0	0	0
11:54:16	-97,29	2522,206	19,853	19,824	11,963	10,538	10,054	21,2	952,565	24,414	2343,77	0	202,036	202,036	99,718	0	0	0	0	0	0	0
11:54:16	142,7	2523,633	20	20,019	11,963	10,552	10,064	21,2	952,565	24,414	2343,95	0	202,036	202,036	99,718	0	0	0	0	0	0	0
11:54:16	-190,258	2521,731	19,804	19,824	11,963	10,533	10,073	21,2	952,565	24,414	2344,128	0	202,036	202,036	99,718	0	0	0	0	0	0	0
11:54:16	287,548	2524,606	20,097	20,068	11,964	10,562	10,082	21,2	952,565	24,414	2344,308	0	202,036	202,036	99,718	0	0	0	0	0	0	0
11:54:16	-59,204	2524,014	19,951	19,824	11,968	10,556	10,092	21,2	952,565	24,414	2344,488	0	202,036	202,036	99,718	0	0	0	0	0	0	0
11:54:16	-95,141	2523,063	19,853	19,873	11,968	10,547	10,101	21,2	952,565	24,414	2344,666	0	202,036	202,036	99,718	0	0	0	0	0	0	0
11:54:16	-47,558	2522,587	19,804	19,824	11,968	10,542	10,109	21,2	952,565	24,414	2344,844	0	202,036	202,036	99,718	0	0	0	0	0	0	0
11:54:16	-47,558	2522,111	19,756	19,58	11,968	10,537	10,118	21,2	952,565	24,414	2345,021	0	202,036	202,036	99,718	0	0	0	0	0	0	0
11:54:16	237,817	2524,49	20	20,019	11,968	10,561	10,126	21,2	952,565	24,414	2345,201	0	202,036	202,036	99,718	0	0	0	0	0	0	0
11:54:16	-190,258	2522,587	19,804	19,678	11,968	10,542	10,134	21,2	952,565	24,414	2345,378	0	202,036	202,036	99,718	0	0	0	0	0	0	0
11:54:16	0	2522,587	19,804	19,873	11,968	10,542	10,142	21,2	952,565	24,414	2345,555	0	202,036	202,036	99,718	0	0	0	0	0	0	0
11:54:16	47,558	2523,063	19,853	19,824	11,968	10,547	10,15	21,2	952,565	24,414	2345,732	0	202,036	202,036	99,718	0	0	0	0	0	0	0
11:54:16	0	2523,063	19,853	19,824	11,968	10,547	10,158	21,2	952,565	24,414	2345,909	0	202,036	202,036	99,718	0	0	0	0	0	0	0
11:54:16	-47,558	2522,587	19,804	19,726	11,968	10,542	10,166	21,2	952,565	24,414	2346,086	0	202,036	202,036	99,718	0	0	0	0	0	0	0
11:54:16	0	2522,587	19,804	19,824	11,968	10,542	10,173	21,2	952,565	24,414	2346,262	0	202,036	202,036	99,718	0	0	0	0	0	0	0
11:54:16	-142,675	2521,16	19,658	19,678	11,968	10,527	10,18	21,2	952,565	24,414	2346,437	0	202,036	202,036	99,718	0	0	0	0	0	0	0
11:54:16	95,117	2522,111	19,756	19,824	11,968	10,537	10,187	21,2	952,565	24,414	2346,613	0	202,036	202,036	99,718	0	0	0	0	0	0	0
11:54:16	47,558	2522,587	19,804	19,922	11,968	10,542	10,194	21,2	952,565	24,414	2346,789	0	202,036	202,036	99,718	0	0	0	0	0	0	0
11:54:16	-47,558	2522,111	19,756	19,726	11,968	10,537	10,201	21,2	952,565	24,414	2346,964	0	202,036	202,036	99,718	0	0	0	0	0	0	0
11:54:16	-95,117	2521,16	19,658	19,58	11,968	10,527	10,207	21,2	952,565	24,414	2347,138	0	202,036	202,036	99,718	0	0	0	0	0	0	0
11:54:16	142,675	2522,587	19,804	19,873	11,968	10,542	10,214	21,2	952,565	24,414	2347,314	0	202,036	202,036	99,718	0	0	0	0	0	0	0
11:54:17	-47,558	2522,111	19,756	19,824	11,968	10,537	10,22	21,2	952,565	24,414	2347,488	0	202,036	202,036	99,718	0	0	0	0	0	0	0
11:54:17	47,558	2522,587	19,804	19,873	11,968	10,542	10,226	21,2	952,565	24,414	2347,663	0	202,036	202,036	99,718	0	0	0	0	0	0	0
11:54:17	0	2522,587	19,804	19,873	11,968	10,542	10,232	21,2	952,565	24,414	2347,838	0	202,036	202,036	99,718	0	0	0	0	0	0	0
11:54:17	47,558	2523,063	19,853	19,873	11,968	10,547	10,239	21,2	952,565	24,414	2348,014	0	202,036	202,036	99,718	0	0	0	0	0	0	0
11:54:17	0	2523,063	19,853	19,824	11,968	10,547	10,245	21,2	952,565	24,414	2348,189	0	202,036	202,036	99,718	0	0	0	0	0	0	0
11:54:17	95,141	2524,014	19,951	19,922	11,968	10,556	10,251	21,2	952,565	24,414	2348,364	0	202,036	202,036	99,718	0	0	0	0	0	0	0
11:54:17	-95,141	2523,063	19,853	19,922	11,968	10,547	10,257	21,2	952,565	24,414	2348,539	0	202,036	202,036	99,718	0	0	0	0	0	0	0
11:54:17	95,141	2524,014	19,951	20,068	11,968	10,556	10,262	21,2	952,565	24,414	2348,715	0	202,036	202,036	99,718	0	0	0	0	0	0	0
11:54:17	-142,7	2522,587	19,804	19,726	11,968	10,542	10,268	21,2	952,565	24,414	2348,888	0	202,036	202,036	99,718	0	0	0	0	0	0	0
11:54:17	47,558	2523,063	19,853	20,019	11,968	10,547	10,273	21,2	952,565	24,414	2349,062	0	202,036	202,036	99,718	0	0	0	0	0	0	0
11:54:17	-47,558	2522,587	19,804	19,824	11,968	10,542	10,279	21,2	952,565	24,414	2349,236	0	202,036	202,036	99,718	0	0	0	0	0	0	0
11:54:17	0	2522,587	19,804	19,873	11,968	10,542	10,284	21,2	952,565	24,414	2349,409	0	202,036	202,036	99,718	0	0	0	0	0	0	0
11:54:17	47,558	2523,063	19,853	19,873	11,968	10,547	10,289	21,2	952,565	24,414	2349,583	0	202,036	202,036	99,718	0	0	0	0	0	0	0
11:54:17	0	2523,063	19,853	20,019	11,968	10,547	10,294	21,2	952,565	24,414	2349,756	0	202,036	202,036	99,718	0	0	0	0	0	0	0
11:54:17	-47,558	2522,587	19,804	19,824	11,968	10,542	10,299	21,2	952,565	24,414	2349,929	0	202,036	202,036	99,718	0	0	0	0	0	0	0
11:54:17	47,558	2523,063	19,853	19,873	11,968	10,547	10,304	21,2	952,565	24,414	2350,102	0	202,036	202,036	99,718	0	0	0	0	0	0	0
11:54:17	0	2523,063	19,853	19,873	11,968	10,547	10,308	21,2	952,565	24,414	2350,275	0	202,036	202,036	99,718	0	0	0	0	0	0	0
11:54:17	95,141	2524,014	19,951	19,922	11,968	10,556	10,313	21,2	952,565	24,414	2350,448	0	202,036	202,036	99,718	0	0	0	0	0	0	0
11:54:17	-142,7	2522,587	19,804	19,726	11,968	10,542	10,318	21,2	952,565	24,414	2350,62	0	202,036	202,036	99,718	0	0	0	0	0	0	0
11:54:17	0	2522,587	19,804	19,824	11,968	10,542	10,322	21,2	952,565	24,414	2350,792	0	202,036	202,036	99,718	0	0	0	0	0	0	0
11:54:17	47,558	2523,063	19,853	19,824	11,968	10,547	10,327	21,2	952,565	24,414	2350,965	0	202,036	202,036	99,718	0	0	0	0	0	0	0
11:54:17	-47,558	2522,587	19,804	19,726	11,968	10,542	10,331	21,2	952,565	24,414	2351,136	0	202,036	202,036	99,718	0	0	0	0	0	0	0
11:54:17	47,558	2523,063	19,853	19,873	11,968	10,547	10,335	21,2	952,565	24,414	2351,308	0	202,036	202,036	99,718	0	0	0	0	0	0	0
11:54:17	-47,558	2522,587	19,804	19,726	11,968	10,542	10,339	21,2	952,565	24,414	2351,479	0	202,792	202,792	99,721	0	0	0	0	0	0	0
11:54:17	142,7	2524,014	19,951	19,922	11,968	10,556	10,343	21,2	952,565	24,414	2351,652	0	202,792	202,792	99,721	0	0	0	0	0	0	0
11:54:17	-142,7	2522,587	19,804	19,873	11,968	10,542	10,347	21,2	952,565	24,414	2351,823	0	202,792	202,792	99,721	0	0	0	0	0	0	0
11:54:17	142,7	2524,014	19,951	20,019	11,968	10,556	10,351	21,2	952,565	24,414	2351,995	0	202,792	202,792	99,721	0	0	0	0	0	0	0
11:54:17	-95,141	2523,063	19,853	19,873	11,968	10,547	10,355	21,2	952,565	24,414	2352,166	0	202,792	202,792	99,721	0	0	0	0	0	0	0
11:54:17	0	2523,063	19,853	19,922	11,968	10,547	10,359	21,2	952,565	24,414	2352,337	0	202,792	202,792	99,721	0	0	0	0	0	0	0
11:54:17	0	2523,063	19,853	20,019	11,968	10,547	10,363	21,2	952,565	24,414	2352,507	0	202,792	202,792	99,721	0	0	0	0	0	0	0
11:54:17	0	2523,063	19,853	19,922	11,968	10,547	10,366	21,2	952,565	24,414	2352,678	0	202,792	202,792	99,721	0	0	0	0	0	0	0
11:54:17	0	2523,063	19,853	19,873	11,968	10,547	10,37	21,2	952,565	24,414	2352,848	0	202,792	202,792	99,721	0	0	0	0	0	0	0
11:54:17	95,141	2524,014	19,951	20,019	11,968	10,556	10,373	21,2	952,565	24,414	2353,019	0	202,792	202,792	99,721	0	0	0	0	0	0	0
11:54:17	-190,258	2522,111	19,756	19,726	11,968	10,537	10,377	21,2	952,565	24,414	2353,188	0	202,792	202,792	99,721	0	0	0	0	0	0	0
11:54:17	0	2522,111	19,756	19,824	11,968	10,537	10,38	21,2	952,565	24,414	2353,357	0	202,792	202,792	99,721	0	0	0	0	0	0	0
11:54:17	47,558	2522,587	19,804	19,873	11,968	10,542	10,383	21,2	952,565	24,414	2353,526	0	202,792	202,792	99,721	0	0	0	0	0	0	0
11:54:17	0	2522,587	19,804	19,873	11,968	10,542	10,386	21,2	952,565	24,414	2353,694	0	202,792	202,792	99,721	0	0	0	0	0	0	0
11:54:17	-47,558	2522,111	19,756	19,678	11,968	10,537	10,389	21,2	952,565	24,414	2353,863	0	202,792	202,792	99,721	0	0	0	0	0	0	0
11:54:17	0	2522,111	19,756	19,726	11,968	10,537	10,392	21,2	952,565	24,414	2354,031	0	202,792	202,792	99,721	0	0	0	0	0	0	0
11:54:17	47,558	2522,587	19,804	19,824	11,968	10,542	10,395	21,2	952,565	24,414	2354,2	0	202,792	202,792	99,721	0	0	0	0	0	0	0
11:54:17	-47,558	2522,111	19,756	19,678	11,968	10,537	10,398	21,2	952,565	24,414	2354,367	0	202,792	202,792	99,721	0	0	0	0	0	0	0
11:54:17	47,558	2522,587	19,804	19,873	11,968	10,542	10,4	21,2	952,565	24,414	2354,535	0	202,792	202,792	99,721	0	0	0	0	0	0	0
11:54:17	0	2522,587	19,804	19,824	11,968	10,542	10,403	21,2	952,565	24,414	2354,703	0	202,792	202,792	99,721	0	0	0	0	0	0	0
11:54:17	0	2522,587	19,804	19,726	11,968	10,542	10,406	21,2	952,565	24,414	2354,871	0	202,792	202,792	99,721	0	0	0	0	0	0	0
11:54:17	0	2522,587	19,804	19,726	11,968	10,542	10,409	21,2	952,565	24,414	2355,039	0	202,792	202,792	99,721	0	0	0	0	0	0	0
11:54:17	-47,558	2522,111	19,756	19,678	11,968	10,537	10,411	21,2	952,565	24,414	2355,206	0	202,792	202,792	99,721	0	0	0	0	0	0	0
11:54:17	95,117	2523,063	19,853	19,873	11,968	10,547	10,414	21,2	952,565	24,414	2355,374	0	202,792	202,792	99,721	0	0	0	0	0	0	0
11:54:17	-47,558	2522,587	19,804	19,58	11,968	10,542	10,416	21,2	952,565	24,414	2355,541	0	202,792	202,792	99,721	0	0	0	0	0	0	0
11:54:17	47,558	2523,063	19,853	19,873	11,968	10,547	10,419	21,2	952,565	24,414	2355,708	0	202,792	202,792	99,721	0	0	0	0	0	0	0
11:54:17	95,141	2524,014	19,951	19,922	11,968	10,556	10,421	21,2	952,565	24,414	2355,877	0	202,792	202,792	99,721	0	0	0	0	0	0	0
11:54:17	-95,141	2523,063	19,853	19,922	11,968	10,547	10,424	21,2	952,565	24,414	2356,044	0	202,792	202,792	99,721	0	0	0	0	0	0	0
11:54:17	95,141	2524,014	19,951	19,922	11,968	10,556	10,427	21,2	952,565	24,414	2356,212	0	202,792	202,792	99,721	0	0	0	0	0	0	0
11:54:17	0	2524,014	19,951	20,019	11,968	10,556	10,429	21,2	952,565	24,414	2356,379	0	202,792	202,792	99,721	0	0	0	0	0	0	0
11:54:17	0	2524,014	19,951	19,873	11,968	10,556	10,432	21,2	952,565	24,414	2356,547	0	202,792	202,792	99,721	0	0	0	0	0	0	0
11:54:17	-12,744	2523,887	19,853	19,922	11,973	10,555	10,434	21,2	952,565	24,414	2356,714	0	202,792	202,792	99,721	0	0	0	0	0	0	0
11:54:17	95,141	2524,838	19,951	19,873	11,973	10,565	10,437	21,2	952,565	24,414	2356,883	0	202,792	202,792	99,721	0	0	0	0	0	0	0
11:54:17	-95,141	2523,887	19,853	19,726	11,973	10,555	10,439	21,2	952,565	24,414	2357,05	0	202,792	202,792	99,721	0	0	0	0	0	0	0
11:54:17	0	2523,887	19,853	19,873	11,973	10,555	10,441	21,2	952,565	24,414	2357,217	0	202,792	202,792	99,721	0	0	0	0	0	0	0
11:54:17	0	2523,887	19,853	19,873	11,973	10,555	10,443	21,2	952,565	24,414	2357,384	0	202,792	202,792	99,721	0	0	0	0	0	0	0
11:54:17	0	2523,887	19,853	19,873	11,973	10,555	10,446	21,2	952,565	24,414	2357,55	0	202,792	202,792	99,721	0	0	0	0	0	0	0
11:54:17	0	2523,887	19,853	19,873	11,973	10,555	10,448	21,2	952,565	24,414	2357,717	0	202,792	202,792	99,721	0	0	0	0	0	0	0
11:54:17	-47,558	2523,411	19,804	19,873	11,973	10,55	10,45	21,2	952,565	24,414	2357,883	0	202,792	202,792	99,721	0	0	0	0	0	0	0
11:54:17	47,558	2523,887	19,853	19,873	11,973	10,555	10,452	21,2	952,565	24,414	2358,049	0	202,792	202,792	99,721	0	0	0	0	0	0	0
11:54:17	-47,558	2523,411	19,804	19,824	11,973	10,55	10,454	21,2	952,565	24,414	2358,214	0	202,792	202,792	99,721	0	0	0	0	0	0	0
11:54:17	0	2523,411	19,804	19,726	11,973	10,55	10,456	21,2	952,565	24,414	2358,38	0	202,792	202,792	99,721	0	0	0	0	0	0	0
11:54:17	0	2523,411	19,804	19,873	11,973	10,55	10,457	21,2	952,565	24,414	2358,545	0	202,792	202,792	99,721	0	0	0	0	0	0	0
11:54:17	0	2523,411	19,804	19,873	11,973	10,55	10,459	21,2	952,565	24,414	2358,71	0	202,792	202,792	99,721	0	0	0	0	0	0	0
11:54:17	-47,558	2522,935	19,756	19,678	11,973	10,545	10,461	21,2	952,565	24,414	2358,874	0	202,792	202,792	99,721	0	0	0	0	0	0	0
11:54:17	0	2522,935	19,756	19,824	11,973	10,545	10,463	21,2	952,565	24,414	2359,038	0	202,792	202,792	99,721	0	0	0	0	0	0	0
11:54:17	0	2522,935	19,756	19,678	11,973	10,545	10,464	21,2	952,565	24,414	2359,202	0	202,792	202,792	99,721	0	0	0	0	0	0	0
11:54:17	-95,117	2521,984	19,658	19,726	11,973	10,535	10,466	21,2	952,565	24,414	2359,365	0	202,792	202,792	99,721	0	0	0	0	0	0	0
11:54:17	142,675	2523,411	19,804	19,922	11,973	10,55	10,467	21,2	952,565	24,414	2359,529	0	202,792	202,792	99,721	0	0	0	0	0	0	0
11:54:17	0	2523,411	19,804	20,019	11,973	10,55	10,469	21,2	952,565	24,414	2359,693	0	202,792	202,792	99,721	0	0	0	0	0	0	0
11:54:17	-47,558	2522,935	19,756	19,726	11,973	10,545	10,47	21,2	952,565	24,414	2359,857	0	202,792	202,792	99,721	0	0	0	0	0	0	0
11:54:17	47,558	2523,411	19,804	19,873	11,973	10,55	10,472	21,2	952,565	24,414	2360,02	0	202,792	202,792	99,721	0	0	0	0	0	0	0
11:54:17	0	2523,411	19,804	19,873	11,973	10,55	10,474	21,2	952,565	24,414	2360,184	0	202,792	202,792	99,721	0	0	0	0	0	0	0
11:54:17	0	2523,411	19,804	19,873	11,973	10,55	10,475	21,2	952,565	24,414	2360,347	0	202,792	202,792	99,721	0	0	0	0	0	0	0
11:54:17	47,558	2523,887	19,853	19,824	11,973	10,555	10,477	21,2	952,565	24,414	2360,511	0	202,792	202,792	99,721	0	0	0	0	0	0	0
11:54:17	-47,558	2523,411	19,804	19,824	11,973	10,55	10,478	21,2	952,565	24,414	2360,674	0	202,792	202,792	99,721	0	0	0	0	0	0	0
11:54:17	-47,558	2522,935	19,756	19,726	11,973	10,545	10,479	21,2	952,565	24,414	2360,836	0	202,792	202,792	99,721	0	0	0	0	0	0	0
11:54:17	-285,278	2520,083	19,463	19,336	11,973	10,516	10,48	21,2	952,565	24,414	2360,995	0	202,792	202,792	99,721	0	0	0	0	0	0	0
11:54:17	-510,058	2514,982	19,023	18,799	11,968	10,463	10,48	21,2	952,565	24,414	2361,149	0	202,792	202,792	99,721	0	0	0	0	0	0	0
11:54:17	-417,944	2510,803	18,681	18,359	11,963	10,42	10,479	21,2	952,565	24,414	2361,299	0	202,792	202,792	99,721	0	0	0	0	0	0	0
11:54:17	-453,637	2506,266	18,388	18,164	11,954	10,373	10,477	21,2	952,565	24,414	2361,444	0	202,792	202,792	99,721	0	0	0	0	0	0	0
11:54:17	-240,698	2503,859	18,486	18,261	11,935	10,349	10,474	21,2	952,565	24,414	2361,586	0	202,792	202,792	99,721	0	0	0	0	0	0	0
11:54:17	-192,236	2501,937	18,633	18,164	11,916	10,329	10,471	21,2	952,565	24,414	2361,726	0	202,792	202,792	99,721	0	0	0	0	0	0	0
11:54:17	-336,743	2498,569	18,633	18,164	11,897	10,294	10,468	21,2	952,565	24,414	2361,863	0	202,792	202,792	99,721	0	0	0	0	0	0	0
11:54:17	-431,665	2494,253	18,535	18,164	11,878	10,25	10,463	21,2	952,565	24,414	2361,996	0	202,792	202,792	99,721	0	0	0	0	0	0	0
11:54:17	-393,31	2490,32	18,388	18,066	11,864	10,209	10,458	21,2	952,565	24,414	2362,124	0	202,792	202,792	99,721	0	0	0	0	0	0	0
11:54:17	-429,15	2486,028	18,291	17,969	11,845	10,165	10,453	21,2	952,565	24,414	2362,248	0	202,792	202,792	99,721	0	0	0	0	0	0	0
11:54:17	-344,531	2482,583	18,193	17,92	11,831	10,129	10,446	21,2	952,565	24,414	2362,368	0	202,792	202,792	99,721	0	0	0	0	0	0	0
11:54:17	-476,342	2477,819	18,047	17,822	11,812	10,08	10,439	21,2	952,565	24,414	2362,483	0	202,792	202,792	99,721	0	0	0	0	0	0	0
11:54:17	-217,285	2475,647	17,998	17,773	11,803	10,058	10,432	21,2	952,565	24,414	2362,597	0	202,792	202,792	99,721	0	0	0	0	0	0	0
11:54:17	-328,881	2472,358	17,998	17,773	11,784	10,024	10,424	21,2	952,565	24,414	2362,706	0	202,792	202,792	99,721	0	0	0	0	0	0	0
11:54:17	-347,631	2468,881	17,9	17,724	11,77	9,988	10,415	21,2	952,565	24,414	2362,812	0	202,792	202,792	99,721	0	0	0	0	0	0	0
11:54:17	-157,617	2467,305	17,998	17,773	11,756	9,972	10,406	21,2	952,565	24,414	2362,917	0	202,792	202,792	99,721	0	0	0	0	0	0	0
11:54:17	-344,409	2463,861	17,9	17,627	11,742	9,936	10,397	21,2	952,565	24,414	2363,018	0	202,792	202,792	99,721	0	0	0	0	0	0	0
11:54:17	-212,817	2461,733	17,851	17,724	11,732	9,914	10,388	21,2	952,565	24,414	2363,116	0	202,792	202,792	99,721	0	0	0	0	0	0	0
11:54:17	-292,846	2458,805	17,803	17,578	11,718	9,884	10,378	21,2	952,565	24,414	2363,212	0	202,792	202,792	99,721	0	0	0	0	0	0	0
11:54:17	-257,641	2456,228	17,705	17,48	11,709	9,858	10,368	21,2	952,565	24,414	2363,305	0	202,792	202,792	99,721	0	0	0	0	0	0	0
11:54:18	-349,926	2452,729	17,51	17,431	11,7	9,821	10,357	21,2	952,565	24,414	2363,394	0	202,792	202,792	99,721	0	0	0	0	0	0	0
11:54:18	-192,626	2450,803	17,412	17,285	11,694	9,802	10,346	21,2	952,565	24,414	2363,482	0	202,792	202,792	99,721	0	0	0	0	0	0	0
11:54:18	-322,46	2447,578	17,314	17,236	11,682	9,768	10,335	21,2	952,565	24,414	2363,566	0	202,792	202,792	99,721	0	0	0	0	0	0	0
11:54:18	-261,84	2444,96	17,217	17,187	11,672	9,741	10,323	21,2	952,565	24,414	2363,647	0	202,792	202,792	99,721	0	0	0	0	0	0	0
11:54:18	-166,503	2443,295	17,217	16,943	11,663	9,724	10,311	21,2	952,565	24,414	2363,726	0	202,792	202,792	99,721	0	0	0	0	0	0	0
11:54:18	-175,195	2441,543	17,217	16,943	11,653	9,706	10,299	21,2	952,565	24,414	2363,804	0	202,792	202,792	99,721	0	0	0	0	0	0	0
11:54:18	-240,063	2439,142	17,217	17,041	11,639	9,681	10,287	21,2	952,565	24,414	2363,88	0	202,792	202,792	99,721	0	0	0	0	0	0	0
11:54:18	-173,925	2437,403	17,217	17,09	11,629	9,663	10,275	21,2	952,565	24,414	2363,953	0	202,792	202,792	99,721	0	0	0	0	0	0	0
11:54:18	-161,206	2435,791	17,217	17,09	11,62	9,647	10,263	21,2	952,565	24,414	2364,025	0	202,792	202,792	99,721	0	0	0	0	0	0	0
11:54:18	-174,121	2434,049	17,217	17,09	11,611	9,629	10,25	21,2	952,565	24,414	2364,095	0	202,792	202,792	99,721	0	0	0	0	0	0	0
11:54:18	-171,826	2432,331	17,217	16,943	11,601	9,611	10,238	21,2	952,565	24,414	2364,163	0	202,792	202,792	99,721	0	0	0	0	0	0	0
11:54:18	-277,343	2429,558	17,168	17,041	11,588	9,583	10,225	21,2	952,565	24,414	2364,228	0	202,792	202,792	99,721	0	0	0	0	0	0	0
11:54:18	-156,787	2427,99	17,168	16,943	11,579	9,566	10,212	21,2	952,565	24,414	2364,292	0	202,792	202,792	99,721	0	0	0	0	0	0	0
11:54:18	-261,547	2425,374	17,07	16,894	11,57	9,539	10,199	21,2	952,565	24,414	2364,353	0	202,792	202,792	99,721	0	0	0	0	0	0	0
11:54:18	-182,788	2423,547	17,07	16,943	11,559	9,521	10,186	21,2	952,565	24,414	2364,412	0	202,792	202,792	99,721	0	0	0	0	0	0	0
11:54:18	-221,557	2421,331	17,07	16,943	11,547	9,498	10,172	21,2	952,565	24,414	2364,469	0	202,792	202,792	99,721	0	0	0	0	0	0	0
11:54:18	-152,343	2419,807	17,07	17,041	11,538	9,482	10,159	21,2	952,565	24,414	2364,525	0	202,792	202,792	99,721	0	0	0	0	0	0	0
11:54:18	-212,402	2417,683	17,021	16,894	11,529	9,46	10,145	21,2	952,565	24,414	2364,578	0	202,792	202,792	99,721	0	0	0	0	0	0	0
11:54:18	-259,301	2415,09	16,924	16,845	11,519	9,433	10,131	21,2	952,565	24,414	2364,628	0	202,792	202,792	99,721	0	0	0	0	0	0	0
11:54:18	-194,995	2413,14	16,875	16,748	11,511	9,413	10,117	21,2	952,565	24,414	2364,677	0	202,792	202,792	99,721	0	0	0	0	0	0	0
11:54:18	-303,002	2410,11	16,728	16,601	11,502	9,382	10,102	21,2	952,565	24,414	2364,722	0	202,792	202,792	99,721	0	0	0	0	0	0	0
11:54:18	11,669	2410,227	16,826	16,552	11,497	9,383	10,088	21,2	952,565	24,414	2364,768	0	202,792	202,792	99,721	0	0	0	0	0	0	0
11:54:18	-256,884	2407,658	16,728	16,552	11,488	9,357	10,074	21,2	952,565	24,414	2364,811	0	202,792	202,792	99,721	0	0	0	0	0	0	0
11:54:18	-209,106	2405,567	16,679	16,504	11,479	9,335	10,06	21,2	952,565	24,414	2364,851	0	202,792	202,792	99,721	0	0	0	0	0	0	0
11:54:18	-97,192	2404,595	16,679	16,504	11,473	9,325	10,045	21,2	952,565	24,414	2364,891	0	202,792	202,792	99,721	0	0	0	0	0	0	0
11:54:18	-255,932	2402,036	16,582	16,406	11,464	9,299	10,03	21,2	952,565	24,414	2364,928	0	202,792	202,792	99,721	0	0	0	0	0	0	0
11:54:18	-49,804	2401,538	16,679	16,406	11,456	9,294	10,016	21,2	952,565	24,414	2364,965	0	202,792	202,792	99,721	0	0	0	0	0	0	0
11:54:18	-255,932	2398,979	16,582	16,406	11,447	9,267	10,001	21,2	952,565	24,414	2364,999	0	202,792	202,792	99,721	0	0	0	0	0	0	0
11:54:18	-145,068	2397,528	16,533	16,357	11,441	9,252	9,987	21,2	952,565	24,414	2365,031	0	202,792	202,792	99,721	0	0	0	0	0	0	0
11:54:18	-114,282	2396,385	16,582	16,406	11,432	9,241	9,972	21,2	952,565	24,414	2365,063	0	202,792	202,792	99,721	0	0	0	0	0	0	0
11:54:18	-188,256	2394,503	16,533	16,357	11,424	9,221	9,957	21,2	952,565	24,414	2365,092	0	202,792	202,792	99,721	0	0	0	0	0	0	0
11:54:18	-99,511	2393,507	16,533	16,357	11,419	9,211	9,943	21,2	952,565	24,414	2365,121	0	202,792	202,792	99,721	0	0	0	0	0	0	0
11:54:18	-159,863	2391,909	16,533	16,308	11,41	9,194	9,928	21,2	952,565	24,414	2365,148	0	202,792	202,792	99,721	0	0	0	0	0	0	0
11:54:18	-234,155	2389,567	16,435	16,308	11,402	9,17	9,913	21,2	952,565	24,414	2365,172	0	202,792	202,792	99,721	0	0	0	0	0	0	0
11:54:18	-107,128	2388,496	16,386	16,211	11,398	9,159	9,898	21,2	952,565	24,414	2365,196	0	202,792	202,792	99,721	0	0	0	0	0	0	0
11:54:18	-221,484	2386,281	16,24	16,162	11,394	9,136	9,883	21,2	952,565	24,414	2365,217	0	202,792	202,792	99,721	0	0	0	0	0	0	0
11:54:18	-99,438	2385,287	16,24	16,162	11,388	9,126	9,869	21,2	952,565	24,414	2365,237	0	202,792	202,792	99,721	0	0	0	0	0	0	0
11:54:18	-199,609	2383,291	16,093	16,064	11,385	9,106	9,854	21,2	952,565	24,414	2365,255	0	202,792	202,792	99,721	0	0	0	0	0	0	0
11:54:18	-201,855	2381,272	15,947	15,967	11,381	9,085	9,839	21,2	952,565	24,414	2365,271	0	202,792	202,792	99,721	0	0	0	0	0	0	0
11:54:18	-127,783	2379,994	15,898	15,82	11,377	9,072	9,824	21,2	952,565	24,414	2365,285	0	202,792	202,792	99,721	0	0	0	0	0	0	0
11:54:18	-33,251	2379,662	15,947	15,869	11,372	9,068	9,809	21,2	952,565	24,414	2365,3	0	202,792	202,792	99,721	0	0	0	0	0	0	0
11:54:18	-142,382	2378,238	15,947	15,967	11,364	9,054	9,794	21,2	952,565	24,414	2365,313	0	202,792	202,792	99,721	0	0	0	0	0	0	0
11:54:18	-7,031	2378,168	16,045	16,015	11,358	9,053	9,779	21,2	952,565	24,414	2365,326	0	202,792	202,792	99,721	0	0	0	0	0	0	0
11:54:18	-112,988	2377,038	16,093	16,064	11,349	9,041	9,765	21,2	952,565	24,414	2365,337	0	202,792	202,792	99,721	0	0	0	0	0	0	0
11:54:18	-99,462	2376,043	16,093	16,064	11,344	9,031	9,75	21,2	952,565	24,414	2365,348	0	202,792	202,792	99,721	0	0	0	0	0	0	0
11:54:18	-51,269	2375,53	16,191	16,211	11,336	9,026	9,736	21,2	952,565	24,414	2365,358	0	202,792	202,792	99,721	0	0	0	0	0	0	0
11:54:18	-79,809	2374,732	16,191	16,162	11,331	9,017	9,722	21,2	952,565	24,414	2365,367	0	202,792	202,792	99,721	0	0	0	0	0	0	0
11:54:18	-222,265	2372,51	16,045	16,015	11,326	8,994	9,708	21,2	952,565	24,414	2365,374	0	202,792	202,792	99,721	0	0	0	0	0	0	0
11:54:18	-140,136	2371,108	15,898	15,869	11,326	8,98	9,694	21,2	952,565	24,414	2365,38	0	202,792	202,792	99,721	0	0	0	0	0	0	0
11:54:18	-46,704	2370,641	15,849	15,722	11,326	8,975	9,68	21,2	952,565	24,414	2365,385	0	202,792	202,792	99,721	0	0	0	0	0	0	0
11:54:18	-174,438	2368,897	15,752	15,722	11,322	8,957	9,665	21,2	952,565	24,414	2365,388	0	202,792	202,792	99,721	0	0	0	0	0	0	0
11:54:18	-16,235	2368,734	15,752	15,722	11,321	8,956	9,651	21,2	952,565	24,414	2365,392	0	202,792	202,792	99,721	0	0	0	0	0	0	0
11:54:18	-111,45	2367,62	15,703	15,722	11,317	8,944	9,638	21,2	952,565	24,414	2365,394	0	202,792	202,792	99,721	0	0	0	0	0	0	0
11:54:18	-98,193	2366,638	15,703	15,722	11,312	8,934	9,624	21,2	952,565	24,414	2365,395	0	202,792	202,792	99,721	0	0	0	0	0	0	0
11:54:18	-34,277	2366,295	15,752	15,722	11,307	8,93	9,61	21,2	952,565	24,414	2365,396	0	202,792	202,792	99,721	0	0	0	0	0	0	0
11:54:18	-82,08	2365,474	15,752	15,722	11,303	8,922	9,597	21,2	952,565	24,414	2365,396	0	202,792	202,792	99,721	0	0	0	0	0	0	0
11:54:18	-65,82	2364,816	15,752	15,82	11,299	8,915	9,583	21,2	952,565	24,414	2364,816	0	202,792	202,792	99,721	0	0	0	0	0	0	0
11:54:18	-82,031	2363,996	15,752	15,722	11,294	8,907	9,57	21,2	952,565	24,414	2363,996	0	202,792	202,792	99,721	0	0	0	0	0	0	0
11:54:18	-112,524	2362,871	15,703	15,674	11,29	8,895	9,557	21,2	952,565	24,414	2362,871	0	202,792	202,792	99,721	0	0	0	0	0	0	0
11:54:18	-108,471	2361,786	15,605	15,674	11,29	8,884	9,544	21,2	952,565	24,414	2361,786	0	202,792	202,792	99,721	0	0	0	0	0	0	0
11:54:18	-65,795	2361,128	15,605	15,625	11,286	8,877	9,531	21,2	952,565	24,414	2361,128	0	202,792	202,792	99,721	0	0	0	0	0	0	0
11:54:18	60,937	2361,737	15,703	15,625	11,284	8,883	9,518	21,2	952,565	24,414	2361,129	0	202,792	202,792	99,721	0	0	0	0	0	0	0
11:54:18	-159,252	2360,145	15,605	15,625	11,28	8,867	9,505	21,2	952,565	24,414	2360,145	0	202,792	202,792	99,721	0	0	0	0	0	0	0
11:54:18	-66,894	2359,476	15,605	15,527	11,277	8,86	9,492	21,2	952,565	24,414	2359,476	0	202,792	202,792	99,721	0	0	0	0	0	0	0
11:54:18	-82,055	2358,655	15,605	15,527	11,272	8,852	9,48	21,2	952,565	24,414	2358,655	0	202,792	202,792	99,721	0	0	0	0	0	0	0
11:54:18	-15,014	2358,505	15,605	15,625	11,271	8,85	9,468	21,2	952,565	24,414	2358,505	0	202,792	202,792	99,721	0	0	0	0	0	0	0
11:54:18	-192,749	2356,578	15,459	15,332	11,268	8,83	9,455	21,2	952,565	24,414	2356,578	0	202,792	202,792	99,721	0	0	0	0	0	0	0
11:54:18	-61,84	2355,959	15,41	15,429	11,267	8,824	9,443	21,2	952,565	24,414	2355,959	0	202,792	202,792	99,721	0	0	0	0	0	0	0
11:54:18	-46,606	2355,493	15,361	15,283	11,267	8,819	9,43	21,2	952,565	24,414	2355,493	0	202,792	202,792	99,721	0	0	0	0	0	0	0
11:54:18	0	2355,493	15,361	15,283	11,267	8,819	9,418	21,2	952,565	24,414	2355,493	0	202,792	202,792	99,721	0	0	0	0	0	0	0
11:54:18	-84,179	2354,651	15,361	15,332	11,262	8,81	9,407	21,2	952,565	24,414	2354,651	0	202,792	202,792	99,721	0	0	0	0	0	0	0
11:54:18	-176,293	2352,889	15,263	15,332	11,258	8,792	9,395	21,2	952,565	24,414	2352,889	0	202,792	202,792	99,721	0	0	0	0	0	0	0
11:54:18	79,272	2353,681	15,361	15,185	11,257	8,8	9,383	21,2	952,565	24,414	2352,889	0	202,792	202,792	99,721	0	0	0	0	0	0	0
11:54:18	-69,14	2352,99	15,361	15,332	11,253	8,793	9,371	21,2	952,565	24,414	2352,889	0	202,792	202,792	99,721	0	0	0	0	0	0	0
11:54:18	-93,188	2352,058	15,263	15,185	11,253	8,784	9,36	21,2	952,565	24,414	2352,058	0	202,792	202,792	99,721	0	0	0	0	0	0	0
11:54:18	-61,621	2351,442	15,215	15,136	11,252	8,777	9,348	21,2	952,565	24,414	2351,442	0	202,792	202,792	99,721	0	0	0	0	0	0	0
11:54:18	0	2351,442	15,215	15,136	11,252	8,777	9,337	21,2	952,565	24,414	2351,442	0	202,792	202,792	99,721	0	0	0	0	0	0	0
11:54:18	-93,188	2350,51	15,117	15,136	11,252	8,768	9,326	21,2	952,565	24,414	2350,51	0	202,792	202,792	99,721	0	0	0	0	0	0	0
11:54:18	-53,906	2349,971	15,117	15,088	11,249	8,762	9,315	21,2	952,565	24,414	2349,971	0	202,792	202,792	99,721	0	0	0	0	0	0	0
11:54:18	-14,135	2349,829	15,117	15,136	11,248	8,761	9,304	21,2	952,565	24,414	2349,829	0	202,792	202,792	99,721	0	0	0	0	0	0	0
11:54:18	0	2349,829	15,117	15,088	11,248	8,761	9,293	21,2	952,565	24,414	2349,829	0	202,792	202,792	99,721	0	0	0	0	0	0	0
11:54:18	-68,945	2349,14	15,117	15,088	11,244	8,754	9,283	21,2	952,565	24,414	2349,14	0	202,792	202,792	99,721	0	0	0	0	0	0	0
11:54:18	-15,234	2348,988	15,117	15,136	11,244	8,752	9,272	21,2	952,565	24,414	2348,988	0	202,792	202,792	99,721	0	0	0	0	0	0	0
11:54:18	-69,091	2348,297	15,117	15,136	11,24	8,745	9,262	21,2	952,565	24,414	2348,297	0	202,792	202,792	99,721	0	0	0	0	0	0	0
11:54:18	79,199	2349,089	15,215	15,185	11,239	8,753	9,252	21,2	952,565	24,414	2348,297	0	202,792	202,792	99,721	0	0	0	0	0	0	0
11:54:18	0	2349,089	15,215	15,283	11,239	8,753	9,242	21,2	952,565	24,414	2348,298	0	202,792	202,792	99,721	0	0	0	0	0	0	0
11:54:18	-67,895	2348,41	15,215	15,185	11,235	8,746	9,233	21,2	952,565	24,414	2348,298	0	202,792	202,792	99,721	0	0	0	0	0	0	0
11:54:18	-15,185	2348,258	15,215	15,185	11,234	8,744	9,223	21,2	952,565	24,414	2348,258	0	202,792	202,792	99,721	0	0	0	0	0	0	0
11:54:18	-71,264	2347,545	15,215	15,185	11,23	8,737	9,213	21,2	952,565	24,414	2347,545	0	202,792	202,792	99,721	0	0	0	0	0	0	0
11:54:18	46,582	2348,011	15,263	15,283	11,23	8,742	9,204	21,2	952,565	24,414	2347,546	0	202,792	202,792	99,721	0	0	0	0	0	0	0
11:54:18	-139,721	2346,614	15,117	15,136	11,23	8,727	9,195	21,2	952,565	24,414	2346,614	0	202,792	202,792	99,721	0	0	0	0	0	0	0
11:54:18	0	2346,614	15,117	15,185	11,23	8,727	9,186	21,2	952,565	24,414	2346,614	0	202,792	202,792	99,721	0	0	0	0	0	0	0
11:54:18	93,139	2347,545	15,215	15,136	11,23	8,737	9,177	21,2	952,565	24,414	2346,615	0	202,792	202,792	99,721	0	0	0	0	0	0	0
11:54:18	-69,995	2346,845	15,215	15,088	11,226	8,73	9,168	21,2	952,565	24,414	2346,615	0	202,792	202,792	99,721	0	0	0	0	0	0	0
11:54:18	-14,135	2346,704	15,215	15,088	11,225	8,728	9,16	21,2	952,565	24,414	2346,615	0	202,792	202,792	99,721	0	0	0	0	0	0	0
11:54:18	0	2346,704	15,215	15,088	11,225	8,728	9,151	21,2	952,565	24,414	2346,615	0	202,792	202,792	99,721	0	0	0	0	0	0	0
11:54:18	-93,115	2345,773	15,117	15,088	11,225	8,719	9,143	21,2	952,565	24,414	2345,773	0	202,792	202,792	99,721	0	0	0	0	0	0	0
11:54:18	0	2345,773	15,117	15,088	11,225	8,719	9,134	21,2	952,565	24,414	2345,773	0	202,792	202,792	99,721	0	0	0	0	0	0	0
11:54:18	21,85	2345,991	15,215	15,088	11,221	8,721	9,126	21,2	952,565	24,414	2345,773	0	202,792	202,792	99,721	0	0	0	0	0	0	0
11:54:19	-93,115	2345,06	15,117	14,99	11,221	8,711	9,118	21,2	952,565	24,414	2345,06	0	202,792	202,792	99,721	0	0	0	0	0	0	0
11:54:19	0	2345,06	15,117	14,99	11,221	8,711	9,11	21,2	952,565	24,414	2345,06	0	202,792	202,792	99,721	0	0	0	0	0	0	0
11:54:19	0	2345,06	15,117	15,088	11,221	8,711	9,102	21,2	952,565	24,414	2345,06	0	202,792	202,792	99,721	0	0	0	0	0	0	0
11:54:19	-46,557	2344,595	15,068	14,99	11,221	8,707	9,095	21,2	952,565	24,414	2344,595	0	202,792	202,792	99,721	0	0	0	0	0	0	0
11:54:19	-139,648	2343,198	14,922	14,941	11,221	8,692	9,087	21,2	952,565	24,414	2343,198	0	202,792	202,792	99,721	0	0	0	0	0	0	0
11:54:19	46,557	2343,664	14,97	14,941	11,221	8,697	9,079	21,2	952,565	24,414	2343,199	0	202,792	202,792	99,721	0	0	0	0	0	0	0
11:54:19	0	2343,664	14,97	14,941	11,221	8,697	9,071	21,2	952,565	24,414	2343,199	0	202,792	202,792	99,721	0	0	0	0	0	0	0
11:54:19	-46,557	2343,198	14,922	14,843	11,221	8,692	9,064	21,2	952,565	24,414	2343,198	0	202,792	202,792	99,721	0	0	0	0	0	0	0
11:54:19	-12,89	2343,069	14,922	14,795	11,221	8,691	9,057	21,2	952,565	24,414	2343,069	0	202,792	202,792	99,721	0	0	0	0	0	0	0
11:54:19	68,432	2343,754	15,068	14,99	11,217	8,698	9,05	21,2	952,565	24,414	2343,07	0	202,792	202,792	99,721	0	0	0	0	0	0	0
11:54:19	-106,005	2342,693	14,97	14,99	11,216	8,687	9,043	21,2	952,565	24,414	2342,693	0	202,792	202,792	99,721	0	0	0	0	0	0	0
11:54:19	67,333	2343,367	15,117	14,99	11,212	8,694	9,036	21,2	952,565	24,414	2342,694	0	202,792	202,792	99,721	0	0	0	0	0	0	0
11:54:19	67,358	2344,04	15,263	15,185	11,208	8,701	9,029	21,2	952,565	24,414	2342,696	0	202,792	202,792	99,721	0	0	0	0	0	0	0
11:54:19	-199,072	2342,05	15,068	15,136	11,207	8,68	9,022	21,2	952,565	24,414	2342,05	0	202,792	202,792	99,721	0	0	0	0	0	0	0
11:54:19	67,285	2342,723	15,215	15,185	11,203	8,687	9,016	21,2	952,565	24,414	2342,05	0	202,792	202,792	99,721	0	0	0	0	0	0	0
11:54:19	-12,89	2342,594	15,215	15,283	11,202	8,686	9,009	21,2	952,565	24,414	2342,051	0	202,792	202,792	99,721	0	0	0	0	0	0	0
11:54:19	-139,624	2341,197	15,068	15,136	11,202	8,672	9,003	21,2	952,565	24,414	2341,197	0	202,792	202,792	99,721	0	0	0	0	0	0	0
11:54:19	-59,35	2340,604	15,068	15,088	11,199	8,666	8,996	21,2	952,565	24,414	2340,604	0	202,792	202,792	99,721	0	0	0	0	0	0	0
11:54:19	46,533	2341,069	15,117	15,185	11,199	8,67	8,99	21,2	952,565	24,414	2340,604	0	202,792	202,792	99,721	0	0	0	0	0	0	0
11:54:19	-186,108	2339,208	14,922	14,99	11,199	8,651	8,983	21,2	952,565	24,414	2339,208	0	202,792	202,792	99,721	0	0	0	0	0	0	0
11:54:19	0	2339,208	14,922	14,843	11,199	8,651	8,977	21,2	952,565	24,414	2339,208	0	202,792	202,792	99,721	0	0	0	0	0	0	0
11:54:19	-46,533	2338,743	14,873	14,941	11,199	8,646	8,97	21,2	952,565	24,414	2338,743	0	202,792	202,792	99,721	0	0	0	0	0	0	0
11:54:19	-139,526	2337,348	14,726	14,795	11,199	8,632	8,963	21,2	952,565	24,414	2337,348	0	202,792	202,792	99,721	0	0	0	0	0	0	0
11:54:19	33,618	2337,684	14,775	14,648	11,198	8,635	8,957	21,2	952,565	24,414	2337,348	0	202,792	202,792	99,721	0	0	0	0	0	0	0
11:54:19	93,017	2338,614	14,873	14,795	11,198	8,645	8,951	21,2	952,565	24,414	2337,349	0	202,036	202,036	99,718	0	0	0	0	0	0	0
11:54:19	-166,357	2336,95	14,775	14,599	11,194	8,628	8,945	21,2	952,565	24,414	2336,95	0	202,036	202,036	99,718	0	0	0	0	0	0	0
11:54:19	93,017	2337,88	14,873	14,795	11,194	8,637	8,939	21,2	952,565	24,414	2336,951	0	202,036	202,036	99,718	0	0	0	0	0	0	0
11:54:19	-12,89	2337,752	14,873	14,795	11,193	8,636	8,933	21,2	952,565	24,414	2336,952	0	202,036	202,036	99,718	0	0	0	0	0	0	0
11:54:19	12,89	2337,88	14,873	14,843	11,194	8,637	8,927	21,2	952,565	24,414	2336,953	0	202,036	202,036	99,718	0	0	0	0	0	0	0
11:54:19	33,618	2338,217	14,922	14,941	11,193	8,641	8,921	21,2	952,565	24,414	2336,955	0	202,036	202,036	99,718	0	0	0	0	0	0	0
11:54:19	-38,867	2337,828	14,97	14,941	11,188	8,637	8,916	21,2	952,565	24,414	2336,955	0	202,036	202,036	99,718	0	0	0	0	0	0	0
11:54:19	65,161	2338,48	15,117	15,088	11,184	8,644	8,91	21,2	952,565	24,414	2336,957	0	202,036	202,036	99,718	0	0	0	0	0	0	0
11:54:19	18,627	2338,666	15,215	15,136	11,18	8,646	8,905	21,2	952,565	24,414	2336,959	0	202,036	202,036	99,718	0	0	0	0	0	0	0
11:54:19	-105,957	2337,606	15,117	15,136	11,179	8,635	8,9	21,2	952,565	24,414	2336,959	0	202,036	202,036	99,718	0	0	0	0	0	0	0
11:54:19	-46,508	2337,141	15,068	15,088	11,179	8,63	8,895	21,2	952,565	24,414	2336,959	0	202,036	202,036	99,718	0	0	0	0	0	0	0
11:54:19	-155,59	2335,585	14,97	14,941	11,176	8,614	8,889	21,2	952,565	24,414	2335,585	0	202,036	202,036	99,718	0	0	0	0	0	0	0
11:54:19	-30,444	2335,281	14,873	14,843	11,179	8,611	8,884	21,2	952,565	24,414	2335,281	0	202,036	202,036	99,718	0	0	0	0	0	0	0
11:54:19	0	2335,281	14,873	14,843	11,179	8,611	8,878	21,2	952,565	24,414	2335,281	0	202,036	202,036	99,718	0	0	0	0	0	0	0
11:54:19	-139,477	2333,886	14,726	14,648	11,179	8,596	8,873	21,2	952,565	24,414	2333,886	0	202,036	202,036	99,718	0	0	0	0	0	0	0
11:54:19	-62,573	2333,26	14,726	14,746	11,176	8,59	8,867	21,2	952,565	24,414	2333,26	0	202,036	202,036	99,718	0	0	0	0	0	0	0
11:54:19	34,667	2333,607	14,775	14,648	11,175	8,593	8,862	21,2	952,565	24,414	2333,261	0	202,036	202,036	99,718	0	0	0	0	0	0	0
11:54:19	-46,484	2333,142	14,726	14,648	11,175	8,589	8,856	21,2	952,565	24,414	2333,142	0	202,036	202,036	99,718	0	0	0	0	0	0	0
11:54:19	46,484	2333,607	14,775	14,795	11,175	8,593	8,851	21,2	952,565	24,414	2333,143	0	202,036	202,036	99,718	0	0	0	0	0	0	0
11:54:19	-150,244	2332,105	14,629	14,599	11,174	8,578	8,846	21,2	952,565	24,414	2332,105	0	202,036	202,036	99,718	0	0	0	0	0	0	0
11:54:19	150,244	2333,607	14,775	14,795	11,175	8,593	8,841	21,2	952,565	24,414	2332,106	0	202,036	202,036	99,718	0	0	0	0	0	0	0
11:54:19	-74,389	2332,863	14,775	14,795	11,171	8,586	8,836	21,2	952,565	24,414	2332,107	0	202,036	202,036	99,718	0	0	0	0	0	0	0
11:54:19	92,993	2333,793	14,873	14,795	11,171	8,595	8,831	21,2	952,565	24,414	2332,108	0	202,036	202,036	99,718	0	0	0	0	0	0	0
11:54:19	-12,036	2333,673	14,873	14,843	11,17	8,594	8,827	21,2	952,565	24,414	2332,11	0	202,036	202,036	99,718	0	0	0	0	0	0	0
11:54:19	0	2333,673	14,873	14,795	11,17	8,594	8,822	21,2	952,565	24,414	2332,111	0	202,036	202,036	99,718	0	0	0	0	0	0	0
11:54:19	-74,389	2332,929	14,873	14,746	11,166	8,586	8,817	21,2	952,565	24,414	2332,112	0	202,036	202,036	99,718	0	0	0	0	0	0	0
11:54:19	81,127	2333,74	14,97	14,941	11,165	8,595	8,813	21,2	952,565	24,414	2332,114	0	202,036	202,036	99,718	0	0	0	0	0	0	0
11:54:19	-92,993	2332,81	14,873	14,746	11,165	8,585	8,809	21,2	952,565	24,414	2332,115	0	202,036	202,036	99,718	0	0	0	0	0	0	0
11:54:19	92,993	2333,74	14,97	15,088	11,165	8,595	8,804	21,2	952,565	24,414	2332,116	0	202,036	202,036	99,718	0	0	0	0	0	0	0
11:54:19	-46,508	2333,275	14,922	14,941	11,165	8,59	8,8	21,2	952,565	24,414	2332,117	0	202,036	202,036	99,718	0	0	0	0	0	0	0
11:54:19	-46,484	2332,81	14,873	14,843	11,165	8,585	8,796	21,2	952,565	24,414	2332,118	0	202,036	202,036	99,718	0	0	0	0	0	0	0
11:54:19	-92,968	2331,88	14,775	14,795	11,165	8,576	8,792	21,2	952,565	24,414	2331,88	0	202,036	202,036	99,718	0	0	0	0	0	0	0
11:54:19	92,968	2332,81	14,873	14,941	11,165	8,585	8,788	21,2	952,565	24,414	2331,881	0	202,036	202,036	99,718	0	0	0	0	0	0	0
11:54:19	0	2332,81	14,873	14,843	11,165	8,585	8,784	21,2	952,565	24,414	2331,882	0	202,036	202,036	99,718	0	0	0	0	0	0	0
11:54:19	-92,968	2331,88	14,775	14,843	11,165	8,576	8,78	21,2	952,565	24,414	2331,88	0	202,036	202,036	99,718	0	0	0	0	0	0	0
11:54:19	92,968	2332,81	14,873	14,795	11,165	8,585	8,776	21,2	952,565	24,414	2331,881	0	202,036	202,036	99,718	0	0	0	0	0	0	0
11:54:19	0	2332,81	14,873	14,843	11,165	8,585	8,772	21,2	952,565	24,414	2331,882	0	202,036	202,036	99,718	0	0	0	0	0	0	0
11:54:19	-204,077	2330,769	14,726	14,648	11,162	8,564	8,768	21,2	952,565	24,414	2330,769	0	202,036	202,036	99,718	0	0	0	0	0	0	0
11:54:19	0	2330,769	14,726	14,843	11,162	8,564	8,764	21,2	952,565	24,414	2330,769	0	202,036	202,036	99,718	0	0	0	0	0	0	0
11:54:19	127,563	2332,045	14,873	14,941	11,161	8,577	8,76	21,2	952,565	24,414	2330,771	0	202,036	202,036	99,718	0	0	0	0	0	0	0
11:54:19	46,484	2332,51	14,922	14,99	11,161	8,582	8,757	21,2	952,565	24,414	2330,772	0	202,036	202,036	99,718	0	0	0	0	0	0	0
11:54:19	-28,955	2332,22	14,97	14,99	11,157	8,579	8,753	21,2	952,565	24,414	2330,774	0	202,036	202,036	99,718	0	0	0	0	0	0	0
11:54:19	-232,397	2329,896	14,726	14,648	11,157	8,555	8,749	21,2	952,565	24,414	2329,896	0	202,036	202,036	99,718	0	0	0	0	0	0	0
11:54:19	139,428	2331,291	14,873	14,843	11,157	8,57	8,746	21,2	952,565	24,414	2329,898	0	202,036	202,036	99,718	0	0	0	0	0	0	0
11:54:19	46,484	2331,755	14,922	14,99	11,157	8,574	8,743	21,2	952,565	24,414	2329,899	0	202,036	202,036	99,718	0	0	0	0	0	0	0
11:54:19	-46,484	2331,291	14,873	14,795	11,157	8,57	8,739	21,2	952,565	24,414	2329,901	0	202,036	202,036	99,718	0	0	0	0	0	0	0
11:54:19	-92,944	2330,361	14,775	14,648	11,157	8,56	8,736	21,2	952,565	24,414	2329,901	0	202,036	202,036	99,718	0	0	0	0	0	0	0
11:54:19	0	2330,361	14,775	14,795	11,157	8,56	8,732	21,2	952,565	24,414	2329,901	0	202,036	202,036	99,718	0	0	0	0	0	0	0
11:54:19	0	2330,361	14,775	14,843	11,157	8,56	8,729	21,2	952,565	24,414	2329,902	0	202,036	202,036	99,718	0	0	0	0	0	0	0
11:54:19	92,944	2331,291	14,873	14,843	11,157	8,57	8,726	21,2	952,565	24,414	2329,903	0	202,036	202,036	99,718	0	0	0	0	0	0	0
11:54:19	46,484	2331,755	14,922	14,843	11,157	8,574	8,723	21,2	952,565	24,414	2329,905	0	202,036	202,036	99,718	0	0	0	0	0	0	0
11:54:19	-139,428	2330,361	14,775	14,599	11,157	8,56	8,719	21,2	952,565	24,414	2329,906	0	202,036	202,036	99,718	0	0	0	0	0	0	0
11:54:19	92,944	2331,291	14,873	14,843	11,157	8,57	8,717	21,2	952,565	24,414	2329,907	0	202,036	202,036	99,718	0	0	0	0	0	0	0
11:54:19	0	2331,291	14,873	14,795	11,157	8,57	8,714	21,2	952,565	24,414	2329,908	0	202,036	202,036	99,718	0	0	0	0	0	0	0
11:54:19	46,484	2331,755	14,922	14,843	11,157	8,574	8,711	21,2	952,565	24,414	2329,91	0	202,036	202,036	99,718	0	0	0	0	0	0	0
11:54:19	0	2331,755	14,922	14,843	11,157	8,574	8,708	21,2	952,565	24,414	2329,912	0	202,036	202,036	99,718	0	0	0	0	0	0	0
11:54:19	0	2331,755	14,922	14,843	11,157	8,574	8,706	21,2	952,565	24,414	2329,914	0	202,036	202,036	99,718	0	0	0	0	0	0	0
11:54:19	0	2331,755	14,922	14,941	11,157	8,574	8,703	21,2	952,565	24,414	2329,916	0	202,036	202,036	99,718	0	0	0	0	0	0	0
11:54:19	-46,484	2331,291	14,873	14,843	11,157	8,57	8,7	21,2	952,565	24,414	2329,917	0	202,036	202,036	99,718	0	0	0	0	0	0	0
11:54:19	0	2331,291	14,873	14,648	11,157	8,57	8,698	21,2	952,565	24,414	2329,918	0	202,036	202,036	99,718	0	0	0	0	0	0	0
11:54:19	46,484	2331,755	14,922	14,843	11,157	8,574	8,695	21,2	952,565	24,414	2329,92	0	202,036	202,036	99,718	0	0	0	0	0	0	0
11:54:19	-46,484	2331,291	14,873	14,795	11,157	8,57	8,693	21,2	952,565	24,414	2329,921	0	202,036	202,036	99,718	0	0	0	0	0	0	0
11:54:19	46,484	2331,755	14,922	14,843	11,157	8,574	8,691	21,2	952,565	24,414	2329,923	0	202,036	202,036	99,718	0	0	0	0	0	0	0
11:54:19	-46,484	2331,291	14,873	14,795	11,157	8,57	8,688	21,2	952,565	24,414	2329,924	0	202,036	202,036	99,718	0	0	0	0	0	0	0
11:54:19	46,484	2331,755	14,922	14,941	11,157	8,574	8,686	21,2	952,565	24,414	2329,926	0	202,036	202,036	99,718	0	0	0	0	0	0	0
11:54:19	-46,484	2331,291	14,873	14,795	11,157	8,57	8,684	21,2	952,565	24,414	2329,928	0	202,036	202,036	99,718	0	0	0	0	0	0	0
11:54:19	92,968	2332,22	14,97	14,941	11,157	8,579	8,682	21,2	952,565	24,414	2329,93	0	202,036	202,036	99,718	0	0	0	0	0	0	0
11:54:19	-46,484	2331,755	14,922	14,843	11,157	8,574	8,68	21,2	952,565	24,414	2329,932	0	202,036	202,036	99,718	0	0	0	0	0	0	0
11:54:19	46,484	2332,22	14,97	14,941	11,157	8,579	8,678	21,2	952,565	24,414	2329,934	0	202,036	202,036	99,718	0	0	0	0	0	0	0
11:54:19	0	2332,22	14,97	14,941	11,157	8,579	8,676	21,2	952,565	24,414	2329,936	0	202,036	202,036	99,718	0	0	0	0	0	0	0
11:54:19	0	2332,22	14,97	14,843	11,157	8,579	8,674	21,2	952,565	24,414	2329,939	0	202,036	202,036	99,718	0	0	0	0	0	0	0
11:54:19	92,968	2333,15	15,068	15,088	11,157	8,589	8,672	21,2	952,565	24,414	2329,942	0	202,036	202,036	99,718	0	0	0	0	0	0	0
11:54:19	10,791	2333,258	15,068	15,136	11,157	8,59	8,671	21,2	952,565	24,414	2329,945	0	202,036	202,036	99,718	0	0	0	0	0	0	0
11:54:19	-121,289	2332,045	14,873	14,795	11,161	8,577	8,669	21,2	952,565	24,414	2329,947	0	202,036	202,036	99,718	0	0	0	0	0	0	0
11:54:19	46,484	2332,51	14,922	14,795	11,161	8,582	8,667	21,2	952,565	24,414	2329,95	0	202,036	202,036	99,718	0	0	0	0	0	0	0
11:54:19	-150,195	2331,008	14,775	14,746	11,16	8,567	8,665	21,2	952,565	24,414	2329,951	0	202,036	202,036	99,718	0	0	0	0	0	0	0
11:54:20	214,208	2333,15	15,068	14,99	11,157	8,589	8,664	21,2	952,565	24,414	2329,954	0	202,036	202,036	99,718	0	0	0	0	0	0	0
11:54:20	-139,453	2331,755	14,922	14,795	11,157	8,574	8,662	21,2	952,565	24,414	2329,956	0	202,036	202,036	99,718	0	0	0	0	0	0	0
11:54:20	75,439	2332,51	14,922	14,795	11,161	8,582	8,66	21,2	952,565	24,414	2329,958	0	202,036	202,036	99,718	0	0	0	0	0	0	0
11:54:20	-46,484	2332,045	14,873	14,746	11,161	8,577	8,659	21,2	952,565	24,414	2329,96	0	202,036	202,036	99,718	0	0	0	0	0	0	0
11:54:20	0	2332,045	14,873	14,648	11,161	8,577	8,657	21,2	952,565	24,414	2329,962	0	202,036	202,036	99,718	0	0	0	0	0	0	0
11:54:20	-139,428	2330,651	14,726	14,599	11,161	8,563	8,655	21,2	952,565	24,414	2329,963	0	202,036	202,036	99,718	0	0	0	0	0	0	0
11:54:20	128,662	2331,937	14,873	14,746	11,16	8,576	8,654	21,2	952,565	24,414	2329,965	0	202,036	202,036	99,718	0	0	0	0	0	0	0
11:54:20	-18,188	2331,755	14,922	14,843	11,157	8,574	8,652	21,2	952,565	24,414	2329,967	0	202,036	202,036	99,718	0	0	0	0	0	0	0
11:54:20	-46,484	2331,291	14,873	14,746	11,157	8,57	8,65	21,2	952,565	24,414	2329,968	0	202,036	202,036	99,718	0	0	0	0	0	0	0
11:54:20	92,968	2332,22	14,97	14,99	11,157	8,579	8,649	21,2	952,565	24,414	2329,97	0	202,036	202,036	99,718	0	0	0	0	0	0	0
11:54:20	-92,968	2331,291	14,873	14,746	11,157	8,57	8,647	21,2	952,565	24,414	2329,972	0	202,036	202,036	99,718	0	0	0	0	0	0	0
11:54:20	46,484	2331,755	14,922	14,843	11,157	8,574	8,646	21,2	952,565	24,414	2329,973	0	202,036	202,036	99,718	0	0	0	0	0	0	0
11:54:20	0	2331,755	14,922	14,941	11,157	8,574	8,645	21,2	952,565	24,414	2329,975	0	202,036	202,036	99,718	0	0	0	0	0	0	0
11:54:20	0	2331,755	14,922	14,746	11,157	8,574	8,643	21,2	952,565	24,414	2329,977	0	202,036	202,036	99,718	0	0	0	0	0	0	0
11:54:20	-74,755	2331,008	14,775	14,746	11,16	8,567	8,642	21,1	953,994	24,414	2329,978	0	202,036	202,036	99,718	0	0	0	0	0	0	0
11:54:20	35,473	2331,363	14,726	14,599	11,165	8,57	8,64	21,1	953,994	24,414	2329,979	0	202,036	202,036	99,718	0	0	0	0	0	0	0
11:54:20	0	2331,363	14,726	14,746	11,165	8,57	8,639	21,1	953,994	24,414	2329,98	0	202,036	202,036	99,718	0	0	0	0	0	0	0
11:54:20	-76,513	2330,598	14,726	14,648	11,161	8,562	8,637	21,1	953,994	24,414	2329,981	0	202,036	202,036	99,718	0	0	0	0	0	0	0
11:54:20	185,839	2332,456	14,922	14,746	11,161	8,582	8,636	21,1	953,994	24,414	2329,983	0	202,036	202,036	99,718	0	0	0	0	0	0	0
11:54:20	0	2332,456	14,922	14,941	11,161	8,582	8,635	21,1	953,994	24,414	2329,986	0	202,036	202,036	99,718	0	0	0	0	0	0	0
11:54:20	0	2332,456	14,922	14,941	11,161	8,582	8,634	21,1	953,994	24,414	2329,988	0	202,036	202,036	99,718	0	0	0	0	0	0	0
11:54:20	0	2332,456	14,922	14,795	11,161	8,582	8,633	21,1	953,994	24,414	2329,991	0	202,036	202,036	99,718	0	0	0	0	0	0	0
11:54:20	0	2332,456	14,922	14,843	11,161	8,582	8,632	21,1	953,994	24,414	2329,993	0	202,036	202,036	99,718	0	0	0	0	0	0	0
11:54:20	46,484	2332,921	14,97	14,843	11,161	8,586	8,631	21,1	953,994	24,414	2329,996	0	202,036	202,036	99,718	0	0	0	0	0	0	0
11:54:20	-92,919	2331,992	14,873	14,795	11,161	8,577	8,63	21,1	953,994	24,414	2329,998	0	202,187	202,187	99,718	0	0	0	0	0	0	0
11:54:20	46,435	2332,456	14,922	14,746	11,161	8,582	8,629	21,1	953,994	24,414	2330,001	0	202,187	202,187	99,718	0	0	0	0	0	0	0
11:54:20	46,484	2332,921	14,97	14,941	11,161	8,586	8,628	21,1	953,994	24,414	2330,004	0	202,187	202,187	99,718	0	0	0	0	0	0	0
11:54:20	-121,923	2331,702	14,922	14,843	11,157	8,574	8,627	21,1	953,994	24,414	2330,006	0	202,187	202,187	99,718	0	0	0	0	0	0	0
11:54:20	0	2331,702	14,922	14,795	11,157	8,574	8,626	21,1	953,994	24,414	2330,007	0	202,187	202,187	99,718	0	0	0	0	0	0	0
11:54:20	0	2331,702	14,922	14,941	11,157	8,574	8,625	21,1	953,994	24,414	2330,009	0	202,187	202,187	99,718	0	0	0	0	0	0	0
11:54:20	0	2331,702	14,922	14,941	11,157	8,574	8,624	21,1	953,994	24,414	2330,011	0	202,187	202,187	99,718	0	0	0	0	0	0	0
11:54:20	0	2331,702	14,922	14,843	11,157	8,574	8,623	21,1	953,994	24,414	2330,013	0	202,187	202,187	99,718	0	0	0	0	0	0	0
11:54:20	-139,379	2330,308	14,775	14,795	11,157	8,559	8,622	21,1	953,994	24,414	2330,013	0	202,187	202,187	99,718	0	0	0	0	0	0	0
11:54:20	139,379	2331,702	14,922	14,99	11,157	8,574	8,621	21,1	953,994	24,414	2330,015	0	202,187	202,187	99,718	0	0	0	0	0	0	0
11:54:20	-139,379	2330,308	14,775	14,795	11,157	8,559	8,62	21,1	953,994	24,414	2330,015	0	202,187	202,187	99,718	0	0	0	0	0	0	0
11:54:20	0	2330,308	14,775	14,843	11,157	8,559	8,619	21,1	953,994	24,414	2330,015	0	202,187	202,187	99,718	0	0	0	0	0	0	0
11:54:20	0	2330,308	14,775	14,795	11,157	8,559	8,618	21,1	953,994	24,414	2330,015	0	202,187	202,187	99,718	0	0	0	0	0	0	0
11:54:20	0	2330,308	14,775	14,795	11,157	8,559	8,616	21,1	953,994	24,414	2330,015	0	202,187	202,187	99,718	0	0	0	0	0	0	0
11:54:20	0	2330,308	14,775	14,648	11,157	8,559	8,615	21,1	953,994	24,414	2330,015	0	202,187	202,187	99,718	0	0	0	0	0	0	0
11:54:20	0	2330,308	14,775	14,746	11,157	8,559	8,614	21,1	953,994	24,414	2330,015	0	202,187	202,187	99,718	0	0	0	0	0	0	0
11:54:20	0	2330,308	14,775	14,795	11,157	8,559	8,613	21,1	953,994	24,414	2330,015	0	202,187	202,187	99,718	0	0	0	0	0	0	0
11:54:20	0	2330,308	14,775	14,648	11,157	8,559	8,612	21,1	953,994	24,414	2330,015	0	202,187	202,187	99,718	0	0	0	0	0	0	0
11:54:20	0	2330,308	14,775	14,843	11,157	8,559	8,611	21,1	953,994	24,414	2330,015	0	202,187	202,187	99,718	0	0	0	0	0	0	0
11:54:20	127,343	2331,581	14,922	14,941	11,156	8,573	8,61	21,1	953,994	24,414	2330,016	0	202,187	202,187	99,718	0	0	0	0	0	0	0
11:54:20	-46,459	2331,117	14,873	14,795	11,156	8,568	8,609	21,1	953,994	24,414	2330,017	0	202,187	202,187	99,718	0	0	0	0	0	0	0
11:54:20	92,919	2332,046	14,97	14,941	11,156	8,577	8,609	21,1	953,994	24,414	2330,019	0	202,187	202,187	99,718	0	0	0	0	0	0	0
11:54:20	-46,459	2331,581	14,922	14,99	11,156	8,573	8,608	21,1	953,994	24,414	2330,021	0	202,187	202,187	99,718	0	0	0	0	0	0	0
11:54:20	46,459	2332,046	14,97	14,99	11,156	8,577	8,607	21,1	953,994	24,414	2330,023	0	202,187	202,187	99,718	0	0	0	0	0	0	0
11:54:20	92,968	2332,975	15,068	14,99	11,156	8,587	8,607	21,1	953,994	24,414	2330,026	0	202,187	202,187	99,718	0	0	0	0	0	0	0
11:54:20	-80,932	2332,166	14,97	14,941	11,157	8,579	8,607	21,1	953,994	24,414	2330,028	0	202,187	202,187	99,718	0	0	0	0	0	0	0
11:54:20	0	2332,166	14,97	14,99	11,157	8,579	8,606	21,1	953,994	24,414	2330,03	0	202,187	202,187	99,718	0	0	0	0	0	0	0
11:54:20	-46,459	2331,702	14,922	14,99	11,157	8,574	8,605	21,1	953,994	24,414	2330,032	0	202,187	202,187	99,718	0	0	0	0	0	0	0
11:54:20	10,791	2331,809	14,922	14,941	11,157	8,575	8,605	21,1	953,994	24,414	2330,033	0	202,187	202,187	99,718	0	0	0	0	0	0	0
11:54:20	-85,498	2330,954	14,775	14,746	11,16	8,566	8,604	21,1	953,994	24,414	2330,034	0	202,187	202,187	99,718	0	0	0	0	0	0	0
11:54:20	28,222	2331,237	14,873	14,941	11,157	8,569	8,603	21,1	953,994	24,414	2330,036	0	202,187	202,187	99,718	0	0	0	0	0	0	0
11:54:20	46,484	2331,702	14,922	14,941	11,157	8,574	8,603	21,1	953,994	24,414	2330,037	0	202,187	202,187	99,718	0	0	0	0	0	0	0
11:54:20	0	2331,702	14,922	14,99	11,157	8,574	8,602	21,1	953,994	24,414	2330,039	0	202,187	202,187	99,718	0	0	0	0	0	0	0
11:54:20	0	2331,702	14,922	14,843	11,157	8,574	8,602	21,1	953,994	24,414	2330,041	0	202,187	202,187	99,718	0	0	0	0	0	0	0
11:54:20	-139,379	2330,308	14,775	14,648	11,157	8,559	8,601	21,1	953,994	24,414	2330,041	0	202,187	202,187	99,718	0	0	0	0	0	0	0
11:54:20	139,379	2331,702	14,922	14,941	11,157	8,574	8,6	21,1	953,994	24,414	2330,043	0	202,187	202,187	99,718	0	0	0	0	0	0	0
11:54:20	0	2331,702	14,922	14,941	11,157	8,574	8,6	21,1	953,994	24,414	2330,044	0	202,187	202,187	99,718	0	0	0	0	0	0	0
11:54:20	0	2331,702	14,922	14,941	11,157	8,574	8,599	21,1	953,994	24,414	2330,046	0	202,187	202,187	99,718	0	0	0	0	0	0	0
11:54:20	-139,379	2330,308	14,775	14,648	11,157	8,559	8,598	21,1	953,994	24,414	2330,046	0	202,187	202,187	99,718	0	0	0	0	0	0	0
11:54:20	139,379	2331,702	14,922	14,941	11,157	8,574	8,598	21,1	953,994	24,414	2330,048	0	202,187	202,187	99,718	0	0	0	0	0	0	0
11:54:20	-46,484	2331,237	14,873	14,843	11,157	8,569	8,597	21,1	953,994	24,414	2330,049	0	202,187	202,187	99,718	0	0	0	0	0	0	0
11:54:20	-12,011	2331,117	14,873	14,941	11,156	8,568	8,597	21,1	953,994	24,414	2330,05	0	202,187	202,187	99,718	0	0	0	0	0	0	0
11:54:20	104,956	2332,166	14,97	14,941	11,157	8,579	8,596	21,1	953,994	24,414	2330,052	0	202,187	202,187	99,718	0	0	0	0	0	0	0
11:54:20	-12,036	2332,046	14,97	14,941	11,156	8,577	8,596	21,1	953,994	24,414	2330,054	0	202,187	202,187	99,718	0	0	0	0	0	0	0
11:54:20	12,036	2332,166	14,97	14,941	11,157	8,579	8,596	21,1	953,994	24,414	2330,056	0	202,187	202,187	99,718	0	0	0	0	0	0	0
11:54:20	-46,459	2331,702	14,922	14,795	11,157	8,574	8,595	21,1	953,994	24,414	2330,058	0	202,187	202,187	99,718	0	0	0	0	0	0	0
11:54:20	0	2331,702	14,922	14,746	11,157	8,574	8,595	21,1	953,994	24,414	2330,06	0	202,187	202,187	99,718	0	0	0	0	0	0	0
11:54:20	46,459	2332,166	14,97	14,843	11,157	8,579	8,595	21,1	953,994	24,414	2330,062	0	202,187	202,187	99,718	0	0	0	0	0	0	0
11:54:20	-46,459	2331,702	14,922	14,795	11,157	8,574	8,594	21,1	953,994	24,414	2330,064	0	202,187	202,187	99,718	0	0	0	0	0	0	0
11:54:20	64,697	2332,349	14,922	14,746	11,16	8,58	8,594	21,1	953,994	24,414	2330,066	0	202,187	202,187	99,718	0	0	0	0	0	0	0
11:54:20	46,459	2332,813	14,97	14,746	11,16	8,585	8,594	21,1	953,994	24,414	2330,068	0	202,187	202,187	99,718	0	0	0	0	0	0	0
11:54:20	92,968	2333,743	15,068	14,99	11,16	8,595	8,594	21,1	953,994	24,414	2330,072	0	202,187	202,187	99,718	0	0	0	0	0	0	0
11:54:20	-204,125	2331,702	14,922	14,843	11,157	8,574	8,593	21,1	953,994	24,414	2330,074	0	202,187	202,187	99,718	0	0	0	0	0	0	0
11:54:20	185,888	2333,56	15,117	15,185	11,157	8,593	8,593	21,1	953,994	24,414	2330,077	0	202,187	202,187	99,718	0	0	0	0	0	0	0
11:54:20	-46,484	2333,096	15,068	14,99	11,157	8,588	8,593	21,1	953,994	24,414	2330,08	0	202,187	202,187	99,718	0	0	0	0	0	0	0
11:54:20	-28,247	2332,813	14,97	14,99	11,16	8,585	8,593	21,1	953,994	24,414	2330,083	0	202,187	202,187	99,718	0	0	0	0	0	0	0
11:54:20	-64,697	2332,166	14,97	14,941	11,157	8,579	8,593	21,1	953,994	24,414	2330,085	0	202,187	202,187	99,718	0	0	0	0	0	0	0
11:54:20	0	2332,166	14,97	14,99	11,157	8,579	8,592	21,1	953,994	24,414	2330,087	0	202,187	202,187	99,718	0	0	0	0	0	0	0
11:54:20	92,944	2333,096	15,068	15,088	11,157	8,588	8,592	21,1	953,994	24,414	2330,09	0	202,187	202,187	99,718	0	0	0	0	0	0	0
11:54:20	-92,944	2332,166	14,97	14,941	11,157	8,579	8,592	21,1	953,994	24,414	2330,092	0	202,187	202,187	99,718	0	0	0	0	0	0	0
11:54:20	75,463	2332,921	14,97	14,99	11,161	8,586	8,592	21,1	953,994	24,414	2330,095	0	202,187	202,187	99,718	0	0	0	0	0	0	0
11:54:20	0	2332,921	14,97	14,99	11,161	8,586	8,592	21,1	953,994	24,414	2330,098	0	202,187	202,187	99,718	0	0	0	0	0	0	0
11:54:20	-46,484	2332,456	14,922	14,941	11,161	8,582	8,592	21,1	953,994	24,414	2330,1	0	202,187	202,187	99,718	0	0	0	0	0	0	0
11:54:20	46,484	2332,921	14,97	14,99	11,161	8,586	8,592	21,1	953,994	24,414	2330,103	0	202,187	202,187	99,718	0	0	0	0	0	0	0
11:54:20	-92,919	2331,992	14,873	14,795	11,161	8,577	8,591	21,1	953,994	24,414	2330,105	0	202,187	202,187	99,718	0	0	0	0	0	0	0
11:54:20	92,919	2332,921	14,97	14,99	11,161	8,586	8,591	21,1	953,994	24,414	2330,108	0	202,187	202,187	99,718	0	0	0	0	0	0	0
11:54:20	-46,484	2332,456	14,922	14,843	11,161	8,582	8,591	21,1	953,994	24,414	2330,11	0	202,187	202,187	99,718	0	0	0	0	0	0	0
11:54:20	0	2332,456	14,922	14,99	11,161	8,582	8,591	21,1	953,994	24,414	2330,113	0	202,187	202,187	99,718	0	0	0	0	0	0	0
11:54:20	0	2332,456	14,922	14,941	11,161	8,582	8,591	21,1	953,994	24,414	2330,115	0	202,187	202,187	99,718	0	0	0	0	0	0	0
11:54:20	0	2332,456	14,922	14,941	11,161	8,582	8,59	21,1	953,994	24,414	2330,117	0	202,187	202,187	99,718	0	0	0	0	0	0	0
11:54:20	-46,435	2331,992	14,873	14,843	11,161	8,577	8,59	21,1	953,994	24,414	2330,119	0	202,187	202,187	99,718	0	0	0	0	0	0	0
11:54:20	-29,003	2331,702	14,922	14,941	11,157	8,574	8,59	21,1	953,994	24,414	2330,121	0	202,187	202,187	99,718	0	0	0	0	0	0	0
11:54:20	0	2331,702	14,922	14,941	11,157	8,574	8,59	21,1	953,994	24,414	2330,122	0	202,187	202,187	99,718	0	0	0	0	0	0	0
11:54:20	46,459	2332,166	14,97	14,843	11,157	8,579	8,589	21,1	953,994	24,414	2330,125	0	202,187	202,187	99,718	0	0	0	0	0	0	0
11:54:20	0	2332,166	14,97	14,843	11,157	8,579	8,589	21,1	953,994	24,414	2330,127	0	202,187	202,187	99,718	0	0	0	0	0	0	0
11:54:20	0	2332,166	14,97	15,088	11,157	8,579	8,589	21,1	953,994	24,414	2330,129	0	202,187	202,187	99,718	0	0	0	0	0	0	0
11:54:20	0	2332,166	14,97	14,941	11,157	8,579	8,589	21,1	953,994	24,414	2330,131	0	202,187	202,187	99,718	0	0	0	0	0	0	0
11:54:21	-92,944	2331,237	14,873	14,843	11,157	8,569	8,588	21,1	953,994	24,414	2330,132	0	202,187	202,187	99,718	0	0	0	0	0	0	0
11:54:21	-63,916	2330,598	14,726	14,648	11,161	8,562	8,588	21,1	953,994	24,414	2330,133	0	202,187	202,187	99,718	0	0	0	0	0	0	0
11:54:21	11,865	2330,716	14,726	14,746	11,162	8,564	8,587	21,1	953,994	24,414	2330,133	0	202,187	202,187	99,718	0	0	0	0	0	0	0
11:54:21	34,594	2331,062	14,775	14,648	11,161	8,567	8,587	21,1	953,994	24,414	2330,134	0	202,187	202,187	99,718	0	0	0	0	0	0	0
11:54:21	110,4	2332,166	14,97	14,941	11,157	8,579	8,587	21,1	953,994	24,414	2330,137	0	202,187	202,187	99,718	0	0	0	0	0	0	0
11:54:21	0	2332,166	14,97	14,941	11,157	8,579	8,587	21,1	953,994	24,414	2330,139	0	202,187	202,187	99,718	0	0	0	0	0	0	0
11:54:21	92,944	2333,096	15,068	14,941	11,157	8,588	8,587	21,1	953,994	24,414	2330,141	0	202,187	202,187	99,718	0	0	0	0	0	0	0
11:54:21	-92,944	2332,166	14,97	14,99	11,157	8,579	8,586	21,1	953,994	24,414	2330,144	0	202,187	202,187	99,718	0	0	0	0	0	0	0
11:54:21	0	2332,166	14,97	14,843	11,157	8,579	8,586	21,1	953,994	24,414	2330,146	0	202,187	202,187	99,718	0	0	0	0	0	0	0
11:54:21	0	2332,166	14,97	14,843	11,157	8,579	8,586	21,1	953,994	24,414	2330,148	0	202,187	202,187	99,718	0	0	0	0	0	0	0
11:54:21	-46,459	2331,702	14,922	14,843	11,157	8,574	8,586	21,1	953,994	24,414	2330,149	0	202,187	202,187	99,718	0	0	0	0	0	0	0
11:54:21	46,459	2332,166	14,97	14,99	11,157	8,579	8,586	21,1	953,994	24,414	2330,151	0	202,187	202,187	99,718	0	0	0	0	0	0	0
11:54:21	-46,459	2331,702	14,922	14,795	11,157	8,574	8,586	21,1	953,994	24,414	2330,153	0	202,187	202,187	99,718	0	0	0	0	0	0	0
11:54:21	0	2331,702	14,922	14,795	11,157	8,574	8,585	21,1	952,565	24,414	2330,155	0	202,187	202,187	99,718	0	0	0	0	0	0	0
11:54:21	51,879	2332,22	14,97	14,99	11,157	8,579	8,585	21,1	952,565	24,414	2330,157	0	202,187	202,187	99,718	0	0	0	0	0	0	0
11:54:21	0	2332,22	14,97	14,843	11,157	8,579	8,585	21,1	952,565	24,414	2330,159	0	202,187	202,187	99,718	0	0	0	0	0	0	0
11:54:21	0	2332,22	14,97	14,99	11,157	8,579	8,585	21,1	952,565	24,414	2330,161	0	202,187	202,187	99,718	0	0	0	0	0	0	0
11:54:21	-92,968	2331,291	14,873	14,843	11,157	8,57	8,585	21,1	952,565	24,414	2330,162	0	202,187	202,187	99,718	0	0	0	0	0	0	0
11:54:21	46,484	2331,755	14,922	14,941	11,157	8,574	8,584	21,1	952,565	24,414	2330,164	0	202,187	202,187	99,718	0	0	0	0	0	0	0
11:54:21	-46,484	2331,291	14,873	14,795	11,157	8,57	8,584	21,1	952,565	24,414	2330,165	0	202,187	202,187	99,718	0	0	0	0	0	0	0
11:54:21	0	2331,291	14,873	14,941	11,157	8,57	8,584	21,1	952,565	24,414	2330,166	0	202,187	202,187	99,718	0	0	0	0	0	0	0
11:54:21	-92,944	2330,361	14,775	14,648	11,157	8,56	8,583	21,1	952,565	24,414	2330,166	0	202,187	202,187	99,718	0	0	0	0	0	0	0
11:54:21	0	2330,361	14,775	14,746	11,157	8,56	8,583	21,1	952,565	24,414	2330,166	0	202,187	202,187	99,718	0	0	0	0	0	0	0
11:54:21	0	2330,361	14,775	14,795	11,157	8,56	8,583	21,1	952,565	24,414	2330,166	0	201,884	201,884	99,717	0	0	0	0	0	0	0
11:54:21	92,944	2331,291	14,873	14,795	11,157	8,57	8,582	21,1	952,565	24,414	2330,167	0	201,884	201,884	99,717	0	0	0	0	0	0	0
11:54:21	-92,944	2330,361	14,775	14,843	11,157	8,56	8,582	21,1	952,565	24,414	2330,167	0	201,884	201,884	99,717	0	0	0	0	0	0	0
11:54:21	0	2330,361	14,775	14,795	11,157	8,56	8,581	21,1	952,565	24,414	2330,167	0	201,884	201,884	99,717	0	0	0	0	0	0	0
11:54:21	80,908	2331,17	14,873	14,843	11,156	8,568	8,581	21,1	952,565	24,414	2330,168	0	201,884	201,884	99,717	0	0	0	0	0	0	0
11:54:21	0	2331,17	14,873	14,843	11,156	8,568	8,581	21,1	952,565	24,414	2330,169	0	201,884	201,884	99,717	0	0	0	0	0	0	0
11:54:21	46,484	2331,635	14,922	14,843	11,156	8,573	8,581	21,1	952,565	24,414	2330,17	0	201,884	201,884	99,717	0	0	0	0	0	0	0
11:54:21	-46,484	2331,17	14,873	14,746	11,156	8,568	8,58	21,1	952,565	24,414	2330,171	0	201,884	201,884	99,717	0	0	0	0	0	0	0
11:54:21	46,484	2331,635	14,922	14,795	11,156	8,573	8,58	21,1	952,565	24,414	2330,173	0	201,884	201,884	99,717	0	0	0	0	0	0	0
11:54:21	-46,484	2331,17	14,873	14,795	11,156	8,568	8,58	21,1	952,565	24,414	2330,174	0	201,884	201,884	99,717	0	0	0	0	0	0	0
11:54:21	46,484	2331,635	14,922	14,795	11,156	8,573	8,58	21,1	952,565	24,414	2330,176	0	201,884	201,884	99,717	0	0	0	0	0	0	0
11:54:21	46,484	2332,1	14,97	14,99	11,156	8,578	8,58	21,1	952,565	24,414	2330,178	0	201,884	201,884	99,717	0	0	0	0	0	0	0
11:54:21	0	2332,1	14,97	14,941	11,156	8,578	8,58	21,1	952,565	24,414	2330,179	0	201,884	201,884	99,717	0	0	0	0	0	0	0
11:54:21	-92,968	2331,17	14,873	14,795	11,156	8,568	8,58	21,1	952,565	24,414	2330,18	0	201,884	201,884	99,717	0	0	0	0	0	0	0
11:54:21	12,036	2331,291	14,873	14,941	11,157	8,57	8,579	21,1	952,565	24,414	2330,181	0	201,884	201,884	99,717	0	0	0	0	0	0	0
11:54:21	46,484	2331,755	14,922	14,843	11,157	8,574	8,579	21,1	952,565	24,414	2330,183	0	201,884	201,884	99,717	0	0	0	0	0	0	0
11:54:21	-151,464	2330,241	14,775	14,795	11,156	8,559	8,579	21,1	952,565	24,414	2330,183	0	201,884	201,884	99,717	0	0	0	0	0	0	0
11:54:21	197,949	2332,22	14,97	15,088	11,157	8,579	8,579	21,1	952,565	24,414	2330,185	0	201,884	201,884	99,717	0	0	0	0	0	0	0
11:54:21	-46,484	2331,755	14,922	14,941	11,157	8,574	8,579	21,1	952,565	24,414	2330,187	0	201,884	201,884	99,717	0	0	0	0	0	0	0
11:54:21	-46,484	2331,291	14,873	14,843	11,157	8,57	8,579	21,1	952,565	24,414	2330,188	0	201,884	201,884	99,717	0	0	0	0	0	0	0
11:54:21	46,484	2331,755	14,922	14,941	11,157	8,574	8,579	21,1	952,565	24,414	2330,189	0	201,884	201,884	99,717	0	0	0	0	0	0	0
11:54:21	-46,484	2331,291	14,873	14,843	11,157	8,57	8,578	21,1	952,565	24,414	2330,19	0	201,884	201,884	99,717	0	0	0	0	0	0	0
11:54:21	46,484	2331,755	14,922	14,795	11,157	8,574	8,578	21,1	952,565	24,414	2330,192	0	201,884	201,884	99,717	0	0	0	0	0	0	0
11:54:21	0	2331,755	14,922	14,843	11,157	8,574	8,578	21,1	952,565	24,414	2330,193	0	201,884	201,884	99,717	0	0	0	0	0	0	0
11:54:21	-12,036	2331,635	14,922	14,941	11,156	8,573	8,578	21,1	952,565	24,414	2330,195	0	201,884	201,884	99,717	0	0	0	0	0	0	0
11:54:21	-34,448	2331,291	14,873	14,746	11,157	8,57	8,578	21,1	952,565	24,414	2330,196	0	201,884	201,884	99,717	0	0	0	0	0	0	0
11:54:21	0	2331,291	14,873	14,843	11,157	8,57	8,578	21,1	952,565	24,414	2330,197	0	201,884	201,884	99,717	0	0	0	0	0	0	0
11:54:21	46,484	2331,755	14,922	14,843	11,157	8,574	8,578	21,1	952,565	24,414	2330,199	0	201,884	201,884	99,717	0	0	0	0	0	0	0
11:54:21	0	2331,755	14,922	14,795	11,157	8,574	8,578	21,1	952,565	24,414	2330,2	0	201,884	201,884	99,717	0	0	0	0	0	0	0
11:54:21	-46,484	2331,291	14,873	14,795	11,157	8,57	8,578	21,1	952,565	24,414	2330,201	0	201,884	201,884	99,717	0	0	0	0	0	0	0
11:54:21	46,484	2331,755	14,922	14,941	11,157	8,574	8,577	21,1	952,565	24,414	2330,203	0	201,884	201,884	99,717	0	0	0	0	0	0	0
11:54:21	0	2331,755	14,922	14,941	11,157	8,574	8,577	21,1	952,565	24,414	2330,204	0	201,884	201,884	99,717	0	0	0	0	0	0	0
11:54:21	-46,484	2331,291	14,873	14,941	11,157	8,57	8,577	21,1	952,565	24,414	2330,205	0	201,884	201,884	99,717	0	0	0	0	0	0	0
11:54:21	0	2331,291	14,873	14,795	11,157	8,57	8,577	21,1	952,565	24,414	2330,206	0	201,884	201,884	99,717	0	0	0	0	0	0	0
11:54:21	92,968	2332,22	14,97	14,941	11,157	8,579	8,577	21,1	952,565	24,414	2330,208	0	201,884	201,884	99,717	0	0	0	0	0	0	0
11:54:21	-58,52	2331,635	14,922	14,941	11,156	8,573	8,577	21,1	952,565	24,414	2330,21	0	201,884	201,884	99,717	0	0	0	0	0	0	0
11:54:21	-34,448	2331,291	14,873	14,843	11,157	8,57	8,577	21,1	952,565	24,414	2330,211	0	201,884	201,884	99,717	0	0	0	0	0	0	0
11:54:21	46,484	2331,755	14,922	14,795	11,157	8,574	8,577	21,1	952,565	24,414	2330,212	0	201,884	201,884	99,717	0	0	0	0	0	0	0
11:54:21	0	2331,755	14,922	14,843	11,157	8,574	8,577	21,1	952,565	24,414	2330,214	0	201,884	201,884	99,717	0	0	0	0	0	0	0
11:54:21	46,484	2332,22	14,97	14,941	11,157	8,579	8,577	21,1	952,565	24,414	2330,216	0	201,884	201,884	99,717	0	0	0	0	0	0	0
11:54:21	-58,52	2331,635	14,922	14,795	11,156	8,573	8,577	21,1	952,565	24,414	2330,218	0	201,884	201,884	99,717	0	0	0	0	0	0	0
11:54:21	0	2331,635	14,922	14,843	11,156	8,573	8,577	21,1	952,565	24,414	2330,219	0	201,884	201,884	99,717	0	0	0	0	0	0	0
11:54:21	139,453	2333,03	15,068	14,99	11,156	8,587	8,577	21,1	952,565	24,414	2330,222	0	201,884	201,884	99,717	0	0	0	0	0	0	0
11:54:21	-80,932	2332,22	14,97	14,99	11,157	8,579	8,577	21,1	952,565	24,414	2330,224	0	201,884	201,884	99,717	0	0	0	0	0	0	0
11:54:21	-46,484	2331,755	14,922	14,843	11,157	8,574	8,577	21,1	952,565	24,414	2330,226	0	201,884	201,884	99,717	0	0	0	0	0	0	0
11:54:21	0	2331,755	14,922	14,795	11,157	8,574	8,577	21,1	952,565	24,414	2330,227	0	201,884	201,884	99,717	0	0	0	0	0	0	0
11:54:21	0	2331,755	14,922	14,843	11,157	8,574	8,577	21,1	952,565	24,414	2330,229	0	201,884	201,884	99,717	0	0	0	0	0	0	0
11:54:21	34,448	2332,1	14,97	14,941	11,156	8,578	8,577	21,1	952,565	24,414	2330,23	0	201,884	201,884	99,717	0	0	0	0	0	0	0
11:54:21	-173,876	2330,361	14,775	14,502	11,157	8,56	8,576	21,1	952,565	24,414	2330,23	0	201,884	201,884	99,717	0	0	0	0	0	0	0
11:54:21	185,913	2332,22	14,97	14,941	11,157	8,579	8,577	21,1	952,565	24,414	2330,232	0	201,884	201,884	99,717	0	0	0	0	0	0	0
11:54:21	0	2332,22	14,97	14,941	11,157	8,579	8,577	21,1	952,565	24,414	2330,234	0	201,884	201,884	99,717	0	0	0	0	0	0	0
11:54:21	-58,52	2331,635	14,922	14,746	11,156	8,573	8,577	21,1	952,565	24,414	2330,236	0	201,884	201,884	99,717	0	0	0	0	0	0	0
11:54:21	12,036	2331,755	14,922	14,941	11,157	8,574	8,576	21,1	952,565	24,414	2330,238	0	201,884	201,884	99,717	0	0	0	0	0	0	0
11:54:21	34,448	2332,1	14,97	14,941	11,156	8,578	8,576	21,1	952,565	24,414	2330,239	0	201,884	201,884	99,717	0	0	0	0	0	0	0
11:54:21	-34,448	2331,755	14,922	14,843	11,157	8,574	8,576	21,1	952,565	24,414	2330,241	0	201,884	201,884	99,717	0	0	0	0	0	0	0
11:54:21	34,448	2332,1	14,97	14,843	11,156	8,578	8,576	21,1	952,565	24,414	2330,243	0	201,884	201,884	99,717	0	0	0	0	0	0	0
11:54:21	151,513	2333,615	15,117	15,136	11,157	8,593	8,577	21,1	952,565	24,414	2330,246	0	201,884	201,884	99,717	0	0	0	0	0	0	0
11:54:21	139,501	2335,01	15,263	15,332	11,157	8,608	8,577	21,1	952,565	24,414	2330,251	0	201,884	201,884	99,717	0	0	0	0	0	0	0
11:54:21	0	2335,01	15,263	15,332	11,157	8,608	8,578	21,1	952,565	24,414	2330,255	0	201,884	201,884	99,717	0	0	0	0	0	0	0
11:54:21	273,413	2337,744	15,459	15,527	11,162	8,636	8,579	21,1	952,565	24,414	2330,263	0	201,884	201,884	99,717	0	0	0	0	0	0	0
11:54:21	216,162	2339,906	15,605	15,674	11,166	8,658	8,581	21,1	952,565	24,414	2330,273	0	201,884	201,884	99,717	0	0	0	0	0	0	0
11:54:21	300,61	2342,912	15,752	15,82	11,175	8,689	8,583	21,1	952,565	24,414	2330,285	0	201,884	201,884	99,717	0	0	0	0	0	0	0
11:54:21	313,427	2346,046	15,898	15,869	11,185	8,722	8,586	21,1	952,565	24,414	2330,301	0	201,884	201,884	99,717	0	0	0	0	0	0	0
11:54:21	280,981	2348,856	15,947	15,967	11,198	8,751	8,589	21,1	952,565	24,414	2330,319	0	201,884	201,884	99,717	0	0	0	0	0	0	0
11:54:21	210,473	2350,961	15,898	16,015	11,213	8,772	8,592	21,1	952,565	24,414	2330,34	0	201,884	201,884	99,717	0	0	0	0	0	0	0
11:54:21	357,421	2354,535	15,947	16,064	11,23	8,809	8,597	21,1	952,565	24,414	2330,364	0	201,884	201,884	99,717	0	0	0	0	0	0	0
11:54:21	392,749	2358,463	16,093	16,308	11,244	8,85	8,602	21,1	952,565	24,414	2330,393	0	201,884	201,884	99,717	0	0	0	0	0	0	0
11:54:21	592,26	2364,385	16,435	16,552	11,259	8,911	8,608	21,1	952,565	24,414	2330,427	0	201,884	201,884	99,717	0	0	0	0	0	0	0
11:54:21	469,116	2369,076	16,679	16,894	11,273	8,959	8,615	21,1	952,565	24,414	2330,465	0	201,884	201,884	99,717	0	0	0	0	0	0	0
11:54:21	574,511	2374,821	17,021	17,187	11,287	9,018	8,622	21,1	952,565	24,414	2330,51	0	201,884	201,884	99,717	0	0	0	0	0	0	0
11:54:21	500,537	2379,827	17,217	17,431	11,304	9,07	8,631	21,1	952,565	24,414	2330,559	0	201,884	201,884	99,717	0	0	0	0	0	0	0
11:54:21	449,707	2384,324	17,363	17,48	11,322	9,116	8,641	21,1	952,565	24,414	2330,613	0	201,884	201,884	99,717	0	0	0	0	0	0	0
11:54:21	416,577	2388,49	17,412	17,578	11,343	9,159	8,651	21,1	952,565	24,414	2330,671	0	201,884	201,884	99,717	0	0	0	0	0	0	0
11:54:21	481,274	2393,302	17,558	17,822	11,362	9,209	8,662	21,1	952,565	24,414	2330,733	0	201,884	201,884	99,717	0	0	0	0	0	0	0
11:54:21	477,758	2398,08	17,656	17,822	11,384	9,258	8,674	21,1	952,565	24,414	2330,8	0	201,884	201,884	99,717	0	0	0	0	0	0	0
11:54:21	286,889	2400,949	17,558	17,822	11,405	9,288	8,686	21,1	952,565	24,414	2330,871	0	201,884	201,884	99,717	0	0	0	0	0	0	0
11:54:22	574,365	2406,692	17,803	18,066	11,424	9,347	8,699	21,1	952,565	24,414	2330,947	0	201,884	201,884	99,717	0	0	0	0	0	0	0
11:54:22	386,547	2410,558	17,851	18,115	11,443	9,387	8,712	21,1	952,565	24,414	2331,026	0	201,884	201,884	99,717	0	0	0	0	0	0	0
11:54:22	352,026	2414,078	17,9	18,261	11,461	9,423	8,726	21,1	952,565	24,414	2331,109	0	201,884	201,884	99,717	0	0	0	0	0	0	0
11:54:22	728,271	2421,361	18,34	18,457	11,478	9,498	8,741	21,1	952,565	24,414	2331,199	0	201,884	201,884	99,717	0	0	0	0	0	0	0
11:54:22	373,852	2425,099	18,388	18,799	11,496	9,537	8,757	21,1	952,565	24,414	2331,293	0	201,884	201,884	99,717	0	0	0	0	0	0	0
11:54:22	405,932	2429,159	18,486	18,701	11,514	9,578	8,773	21,1	952,565	24,414	2331,391	0	201,884	201,884	99,717	0	0	0	0	0	0	0
11:54:22	330,102	2432,46	18,486	18,701	11,533	9,612	8,789	21,1	952,565	24,414	2331,492	0	201,884	201,884	99,717	0	0	0	0	0	0	0
11:54:22	309,692	2435,557	18,388	18,603	11,555	9,644	8,806	21,1	952,565	24,414	2331,596	0	201,884	201,884	99,717	0	0	0	0	0	0	0
11:54:22	289,526	2438,452	18,34	18,359	11,574	9,674	8,823	21,1	952,565	24,414	2331,703	0	201,884	201,884	99,717	0	0	0	0	0	0	0
11:54:22	480,126	2443,253	18,486	18,603	11,593	9,724	8,841	21,1	952,565	24,414	2331,815	0	201,884	201,884	99,717	0	0	0	0	0	0	0
11:54:22	235,986	2445,613	18,388	18,603	11,612	9,748	8,859	21,1	952,565	24,414	2331,928	0	201,884	201,884	99,717	0	0	0	0	0	0	0
11:54:22	557,373	2451,187	18,633	18,506	11,63	9,806	8,877	21,1	952,565	24,414	2332,048	0	201,884	201,884	99,717	0	0	0	0	0	0	0
11:54:22	296,093	2454,148	18,681	18,701	11,644	9,836	8,896	21,1	952,565	24,414	2332,17	0	201,884	201,884	99,717	0	0	0	0	0	0	0
11:54:22	395,166	2458,099	18,828	18,945	11,658	9,877	8,915	21,1	952,565	24,414	2332,296	0	201,884	201,884	99,717	0	0	0	0	0	0	0
11:54:22	289,746	2460,997	18,877	18,994	11,672	9,907	8,935	21,1	952,565	24,414	2332,424	0	201,884	201,884	99,717	0	0	0	0	0	0	0
11:54:22	388,745	2464,884	19,023	19,14	11,686	9,947	8,954	21,1	952,565	24,414	2332,557	0	201,884	201,884	99,717	0	0	0	0	0	0	0
11:54:22	405,297	2468,937	19,121	19,189	11,704	9,989	8,975	21,1	952,565	24,414	2332,693	0	201,884	201,884	99,717	0	0	0	0	0	0	0
11:54:22	262,158	2471,559	19,121	19,238	11,718	10,016	8,995	21,1	952,565	24,414	2332,832	0	201,884	201,884	99,717	0	0	0	0	0	0	0
11:54:22	245,971	2474,019	19,121	19,336	11,732	10,041	9,016	21,1	952,565	24,414	2332,973	0	201,884	201,884	99,717	0	0	0	0	0	0	0
11:54:22	248,022	2476,499	19,121	19,238	11,746	10,067	9,036	21,1	952,565	24,414	2333,117	0	201,884	201,884	99,717	0	0	0	0	0	0	0
11:54:22	251,318	2479,012	19,121	19,336	11,76	10,092	9,057	21,1	952,565	24,414	2333,263	0	201,884	201,884	99,717	0	0	0	0	0	0	0
11:54:22	311,157	2482,124	19,267	19,336	11,77	10,124	9,078	21,1	952,565	24,414	2333,411	0	201,884	201,884	99,717	0	0	0	0	0	0	0
11:54:22	215,234	2484,276	19,316	19,385	11,779	10,147	9,099	21,1	952,565	24,414	2333,562	0	201,884	201,884	99,717	0	0	0	0	0	0	0
11:54:22	312,182	2487,398	19,463	19,678	11,789	10,179	9,12	21,1	952,565	24,414	2333,716	0	201,884	201,884	99,717	0	0	0	0	0	0	0
11:54:22	296,704	2490,365	19,512	19,58	11,803	10,209	9,141	21,1	952,565	24,414	2333,873	0	201,884	201,884	99,717	0	0	0	0	0	0	0
11:54:22	260,644	2492,971	19,609	19,678	11,812	10,236	9,163	21,1	952,565	24,414	2334,032	0	201,884	201,884	99,717	0	0	0	0	0	0	0
11:54:22	215,429	2495,126	19,658	19,824	11,822	10,259	9,184	21,1	952,565	24,414	2334,193	0	201,884	201,884	99,717	0	0	0	0	0	0	0
11:54:22	62,841	2495,754	19,463	19,58	11,836	10,265	9,206	21,1	952,565	24,414	2334,355	0	201,884	201,884	99,717	0	0	0	0	0	0	0
11:54:22	297,753	2498,732	19,512	19,58	11,85	10,296	9,227	21,1	952,565	24,414	2334,519	0	201,884	201,884	99,717	0	0	0	0	0	0	0
11:54:22	82,397	2499,556	19,512	19,58	11,855	10,304	9,248	21,1	952,565	24,414	2334,684	0	201,884	201,884	99,717	0	0	0	0	0	0	0
11:54:22	262,866	2502,184	19,609	19,726	11,864	10,331	9,269	21,1	952,565	24,414	2334,852	0	201,884	201,884	99,717	0	0	0	0	0	0	0
11:54:22	214,404	2504,328	19,658	19,873	11,874	10,353	9,291	21,1	952,565	24,414	2335,022	0	201,884	201,884	99,717	0	0	0	0	0	0	0
11:54:22	178,247	2506,111	19,756	19,873	11,878	10,372	9,312	21,1	952,565	24,414	2335,193	0	201,884	201,884	99,717	0	0	0	0	0	0	0
11:54:22	179,687	2507,908	19,853	19,873	11,883	10,39	9,333	21,1	952,565	24,414	2335,366	0	201,884	201,884	99,717	0	0	0	0	0	0	0
11:54:22	84,521	2508,753	19,853	20,019	11,888	10,399	9,354	21,1	952,565	24,414	2335,539	0	201,884	201,884	99,717	0	0	0	0	0	0	0
11:54:22	263,061	2511,383	19,951	19,922	11,897	10,426	9,375	21,1	952,565	24,414	2335,715	0	201,884	201,884	99,717	0	0	0	0	0	0	0
11:54:22	-11,523	2511,268	19,853	19,873	11,902	10,425	9,395	21,1	952,565	24,414	2335,89	0	201,884	201,884	99,717	0	0	0	0	0	0	0
11:54:22	168,042	2512,949	19,853	20,019	11,911	10,442	9,416	21,1	952,565	24,414	2336,068	0	201,884	201,884	99,717	0	0	0	0	0	0	0
11:54:22	85,62	2513,805	19,853	20,019	11,916	10,451	9,436	21,1	952,565	24,414	2336,245	0	201,884	201,884	99,717	0	0	0	0	0	0	0
11:54:22	84,545	2514,65	19,853	19,922	11,921	10,46	9,456	21,1	952,565	24,414	2336,424	0	201,884	201,884	99,717	0	0	0	0	0	0	0
11:54:22	84,521	2515,495	19,853	19,922	11,926	10,469	9,476	21,1	952,565	24,414	2336,603	0	201,884	201,884	99,717	0	0	0	0	0	0	0
11:54:22	82,446	2516,32	19,853	19,922	11,93	10,477	9,496	21,1	952,565	24,414	2336,783	0	201,884	201,884	99,717	0	0	0	0	0	0	0
11:54:22	83,447	2517,154	19,853	19,873	11,935	10,486	9,515	21,1	952,565	24,414	2336,963	0	201,884	201,884	99,717	0	0	0	0	0	0	0
11:54:22	142,602	2518,58	20	20,068	11,935	10,5	9,534	21,1	952,565	24,414	2337,145	0	201,884	201,884	99,717	0	0	0	0	0	0	0
11:54:22	83,496	2519,415	20	20,068	11,94	10,509	9,554	21,1	952,565	24,414	2337,327	0	201,884	201,884	99,717	0	0	0	0	0	0	0
11:54:22	180,761	2521,223	20,097	20,068	11,945	10,528	9,573	21,1	952,565	24,414	2337,511	0	201,884	201,884	99,717	0	0	0	0	0	0	0
11:54:22	-95,092	2520,272	20	19,922	11,945	10,518	9,591	21,1	952,565	24,414	2337,694	0	201,884	201,884	99,717	0	0	0	0	0	0	0
11:54:22	178,613	2522,058	20,097	20,068	11,949	10,536	9,61	21,1	952,565	24,414	2337,878	0	201,884	201,884	99,717	0	0	0	0	0	0	0
11:54:22	-95,117	2521,107	20	20,019	11,949	10,526	9,628	21,1	952,565	24,414	2338,061	0	201,884	201,884	99,717	0	0	0	0	0	0	0
11:54:22	35,888	2521,466	19,951	19,873	11,954	10,53	9,645	21,1	952,565	24,414	2338,245	0	201,884	201,884	99,717	0	0	0	0	0	0	0
11:54:22	142,675	2522,893	20,097	19,922	11,954	10,545	9,663	21,1	952,565	24,414	2338,43	0	201,884	201,884	99,717	0	0	0	0	0	0	0
11:54:22	0	2522,893	20,097	20,019	11,954	10,545	9,68	21,1	952,565	24,414	2338,614	0	201,884	201,884	99,717	0	0	0	0	0	0	0
11:54:22	47,583	2523,369	20,146	20,068	11,954	10,55	9,697	21,1	952,565	24,414	2338,799	0	201,884	201,884	99,717	0	0	0	0	0	0	0
11:54:22	2,148	2523,39	20,146	20,068	11,954	10,55	9,714	21,1	952,565	24,414	2338,984	0	201,884	201,884	99,717	0	0	0	0	0	0	0
11:54:22	83,52	2524,225	20,146	19,922	11,959	10,559	9,731	21,1	952,565	24,414	2339,169	0	201,884	201,884	99,717	0	0	0	0	0	0	0
11:54:22	-47,583	2523,749	20,097	20,019	11,959	10,554	9,747	21,1	952,565	24,414	2339,353	0	201,884	201,884	99,717	0	0	0	0	0	0	0
11:54:22	0	2523,749	20,097	20,019	11,959	10,554	9,763	21,1	952,565	24,414	2339,538	0	201,884	201,884	99,717	0	0	0	0	0	0	0
11:54:22	0	2523,749	20,097	20,019	11,959	10,554	9,778	21,1	952,565	24,414	2339,722	0	201,884	201,884	99,717	0	0	0	0	0	0	0
11:54:22	0	2523,749	20,097	20,019	11,959	10,554	9,793	21,1	952,565	24,414	2339,906	0	201,884	201,884	99,717	0	0	0	0	0	0	0
11:54:22	-95,117	2522,798	20	20,019	11,959	10,544	9,808	21,1	952,565	24,414	2340,089	0	201,884	201,884	99,717	0	0	0	0	0	0	0
11:54:22	83,496	2523,633	20	19,922	11,963	10,552	9,823	21,1	952,565	24,414	2340,273	0	201,884	201,884	99,717	0	0	0	0	0	0	0
11:54:22	-47,583	2523,157	19,951	20,019	11,963	10,548	9,837	21,1	952,565	24,414	2340,456	0	201,884	201,884	99,717	0	0	0	0	0	0	0
11:54:22	-142,675	2521,731	19,804	19,726	11,963	10,533	9,85	21,1	952,565	24,414	2340,637	0	201,884	201,884	99,717	0	0	0	0	0	0	0
11:54:22	47,558	2522,206	19,853	20,019	11,963	10,538	9,864	21,1	952,565	24,414	2340,818	0	201,884	201,884	99,717	0	0	0	0	0	0	0
11:54:22	-47,558	2521,731	19,804	19,824	11,963	10,533	9,877	21,1	952,565	24,414	2340,999	0	201,884	201,884	99,717	0	0	0	0	0	0	0
11:54:22	-142,626	2520,304	19,658	19,678	11,963	10,518	9,89	21,1	952,565	24,414	2341,179	0	201,884	201,884	99,717	0	0	0	0	0	0	0
11:54:22	142,626	2521,731	19,804	19,873	11,963	10,533	9,902	21,1	952,565	24,414	2341,359	0	201,884	201,884	99,717	0	0	0	0	0	0	0
11:54:22	0	2521,731	19,804	19,873	11,963	10,533	9,915	21,1	952,565	24,414	2341,54	0	201,884	201,884	99,717	0	0	0	0	0	0	0
11:54:22	-47,534	2521,255	19,756	19,824	11,963	10,528	9,927	21,1	952,565	24,414	2341,719	0	201,884	201,884	99,717	0	0	0	0	0	0	0
11:54:22	0	2521,255	19,756	19,726	11,963	10,528	9,938	21,1	952,565	24,414	2341,899	0	201,884	201,884	99,717	0	0	0	0	0	0	0
11:54:22	0	2521,255	19,756	19,824	11,963	10,528	9,95	21,1	952,565	24,414	2342,078	0	201,884	201,884	99,717	0	0	0	0	0	0	0
11:54:22	47,534	2521,731	19,804	19,873	11,963	10,533	9,961	21,1	952,565	24,414	2342,258	0	201,884	201,884	99,717	0	0	0	0	0	0	0
11:54:22	0	2521,731	19,804	20,019	11,963	10,533	9,973	21,1	952,565	24,414	2342,437	0	201,884	201,884	99,717	0	0	0	0	0	0	0
11:54:22	-47,534	2521,255	19,756	19,824	11,963	10,528	9,984	21,1	952,565	24,414	2342,616	0	201,884	201,884	99,717	0	0	0	0	0	0	0
11:54:22	47,534	2521,731	19,804	19,922	11,963	10,533	9,994	21,1	952,565	24,414	2342,795	0	201,884	201,884	99,717	0	0	0	0	0	0	0
11:54:22	0	2521,731	19,804	19,922	11,963	10,533	10,005	21,1	952,565	24,414	2342,974	0	201,884	201,884	99,717	0	0	0	0	0	0	0
11:54:22	-47,534	2521,255	19,756	19,58	11,963	10,528	10,015	21,1	952,565	24,414	2343,152	0	201,884	201,884	99,717	0	0	0	0	0	0	0
11:54:22	95,092	2522,206	19,853	19,824	11,963	10,538	10,025	21,1	952,565	24,414	2343,332	0	201,884	201,884	99,717	0	0	0	0	0	0	0
11:54:22	-95,092	2521,255	19,756	19,531	11,963	10,528	10,035	21,1	952,565	24,414	2343,51	0	201,884	201,884	99,717	0	0	0	0	0	0	0
11:54:22	332,934	2524,585	20,097	20,019	11,963	10,562	10,046	21,1	952,565	24,414	2343,691	0	201,884	201,884	99,717	0	0	0	0	0	0	0
11:54:22	-142,724	2523,157	19,951	19,873	11,963	10,548	10,055	21,1	952,565	24,414	2343,87	0	201,884	201,884	99,717	0	0	0	0	0	0	0
11:54:22	-95,117	2522,206	19,853	19,726	11,963	10,538	10,065	21,1	952,565	24,414	2344,049	0	201,884	201,884	99,717	0	0	0	0	0	0	0
11:54:22	95,117	2523,157	19,951	19,922	11,963	10,548	10,074	21,1	952,565	24,414	2344,228	0	201,884	201,884	99,717	0	0	0	0	0	0	0
11:54:22	0	2523,157	19,951	19,873	11,963	10,548	10,084	21,1	952,565	24,414	2344,407	0	201,884	201,884	99,717	0	0	0	0	0	0	0
11:54:22	-95,117	2522,206	19,853	19,824	11,963	10,538	10,092	21,1	952,565	24,414	2344,585	0	201,884	201,884	99,717	0	0	0	0	0	0	0
11:54:22	95,117	2523,157	19,951	19,922	11,963	10,548	10,101	21,1	952,565	24,414	2344,763	0	201,884	201,884	99,717	0	0	0	0	0	0	0
11:54:22	-95,117	2522,206	19,853	19,824	11,963	10,538	10,11	21,1	952,565	24,414	2344,941	0	201,884	201,884	99,717	0	0	0	0	0	0	0
11:54:22	95,117	2523,157	19,951	19,922	11,963	10,548	10,119	21,1	952,565	24,414	2345,119	0	201,884	201,884	99,717	0	0	0	0	0	0	0
11:54:22	2,172	2523,179	19,951	19,922	11,964	10,548	10,127	21,1	952,565	24,414	2345,297	0	201,884	201,884	99,717	0	0	0	0	0	0	0
11:54:22	-97,29	2522,206	19,853	19,726	11,963	10,538	10,135	21,1	952,565	24,414	2345,474	0	201,884	201,884	99,717	0	0	0	0	0	0	0
11:54:22	142,7	2523,633	20	20,019	11,963	10,552	10,143	21,1	952,565	24,414	2345,653	0	201,884	201,884	99,717	0	0	0	0	0	0	0
11:54:22	-47,583	2523,157	19,951	19,873	11,963	10,548	10,151	21,1	952,565	24,414	2345,83	0	201,884	201,884	99,717	0	0	0	0	0	0	0
11:54:22	0	2523,157	19,951	19,922	11,963	10,548	10,159	21,1	952,565	24,414	2346,008	0	201,884	201,884	99,717	0	0	0	0	0	0	0
11:54:22	-92,944	2522,228	19,853	19,873	11,964	10,538	10,166	21,1	952,565	24,414	2346,184	0	201,884	201,884	99,717	0	0	0	0	0	0	0
11:54:22	-97,265	2521,255	19,756	19,678	11,963	10,528	10,173	21,1	952,565	24,414	2346,359	0	201,884	201,884	99,717	0	0	0	0	0	0	0
11:54:22	190,209	2523,157	19,951	19,922	11,963	10,548	10,181	21,1	952,565	24,414	2346,536	0	201,884	201,884	99,717	0	0	0	0	0	0	0
11:54:22	0	2523,157	19,951	19,922	11,963	10,548	10,188	21,1	952,565	24,414	2346,713	0	201,884	201,884	99,717	0	0	0	0	0	0	0
11:54:22	0	2523,157	19,951	19,873	11,963	10,548	10,195	21,1	952,565	24,414	2346,89	0	201,884	201,884	99,717	0	0	0	0	0	0	0
11:54:22	-95,117	2522,206	19,853	19,726	11,963	10,538	10,202	21,1	952,565	24,414	2347,065	0	201,884	201,884	99,717	0	0	0	0	0	0	0
11:54:22	95,117	2523,157	19,951	19,922	11,963	10,548	10,209	21,1	952,565	24,414	2347,241	0	201,884	201,884	99,717	0	0	0	0	0	0	0
11:54:23	-142,675	2521,731	19,804	19,824	11,963	10,533	10,215	21,1	952,565	24,414	2347,415	0	201,884	201,884	99,717	0	0	0	0	0	0	0
11:54:23	49,731	2522,228	19,853	19,922	11,964	10,538	10,221	21,1	952,565	24,414	2347,59	0	201,884	201,884	99,717	0	0	0	0	0	0	0
11:54:23	140,527	2523,633	20	20,068	11,963	10,552	10,228	21,1	952,565	24,414	2347,766	0	201,884	201,884	99,717	0	0	0	0	0	0	0
11:54:23	-140,527	2522,228	19,853	19,922	11,964	10,538	10,234	21,1	952,565	24,414	2347,941	0	201,884	201,884	99,717	0	0	0	0	0	0	0
11:54:23	92,944	2523,157	19,951	20,019	11,963	10,548	10,24	21,1	952,565	24,414	2348,116	0	201,884	201,884	99,717	0	0	0	0	0	0	0
11:54:23	2,172	2523,179	19,951	19,922	11,964	10,548	10,246	21,1	952,565	24,414	2348,291	0	201,884	201,884	99,717	0	0	0	0	0	0	0
11:54:23	-97,29	2522,206	19,853	19,873	11,963	10,538	10,252	21,1	952,565	24,414	2348,465	0	201,884	201,884	99,717	0	0	0	0	0	0	0
11:54:23	0	2522,206	19,853	19,824	11,963	10,538	10,257	21,1	952,565	24,414	2348,639	0	201,884	201,884	99,717	0	0	0	0	0	0	0
11:54:23	0	2522,206	19,853	19,873	11,963	10,538	10,263	21,1	952,565	24,414	2348,812	0	201,884	201,884	99,717	0	0	0	0	0	0	0
11:54:23	0	2522,206	19,853	19,726	11,963	10,538	10,268	21,1	952,565	24,414	2348,986	0	201,884	201,884	99,717	0	0	0	0	0	0	0
11:54:23	0	2522,206	19,853	19,824	11,963	10,538	10,273	21,1	952,565	24,414	2349,159	0	201,884	201,884	99,717	0	0	0	0	0	0	0
11:54:23	-47,558	2521,731	19,804	19,824	11,963	10,533	10,279	21,1	952,565	24,414	2349,332	0	201,884	201,884	99,717	0	0	0	0	0	0	0
11:54:23	49,731	2522,228	19,853	19,726	11,964	10,538	10,284	21,1	952,565	24,414	2349,505	0	201,884	201,884	99,717	0	0	0	0	0	0	0
11:54:23	-49,731	2521,731	19,804	19,726	11,963	10,533	10,289	21,1	952,565	24,414	2349,677	0	201,884	201,884	99,717	0	0	0	0	0	0	0
11:54:23	0	2521,731	19,804	19,824	11,963	10,533	10,293	21,2	952,565	24,414	2349,849	0	201,884	201,884	99,717	0	0	0	0	0	0	0
11:54:23	-140,502	2520,326	19,658	19,678	11,964	10,518	10,298	21,2	952,565	24,414	2350,019	0	201,884	201,884	99,717	0	0	0	0	0	0	0
11:54:23	92,968	2521,255	19,756	19,824	11,963	10,528	10,302	21,2	952,565	24,414	2350,191	0	201,884	201,884	99,717	0	0	0	0	0	0	0
11:54:23	0	2521,255	19,756	19,726	11,963	10,528	10,307	21,2	952,565	24,414	2350,362	0	201,884	201,884	99,717	0	0	0	0	0	0	0
11:54:23	-95,092	2520,304	19,658	19,678	11,963	10,518	10,311	21,2	952,565	24,414	2350,532	0	201,884	201,884	99,717	0	0	0	0	0	0	0
11:54:23	142,626	2521,731	19,804	19,824	11,963	10,533	10,315	21,2	952,565	24,414	2350,703	0	201,884	201,884	99,717	0	0	0	0	0	0	0
11:54:23	0	2521,731	19,804	19,873	11,963	10,533	10,319	21,2	952,565	24,414	2350,874	0	201,884	201,884	99,717	0	0	0	0	0	0	0
11:54:23	-47,534	2521,255	19,756	19,726	11,963	10,528	10,324	21,2	952,565	24,414	2351,045	0	201,884	201,884	99,717	0	0	0	0	0	0	0
11:54:23	49,707	2521,752	19,804	19,824	11,964	10,533	10,328	21,2	952,565	24,414	2351,215	0	201,884	201,884	99,717	0	0	0	0	0	0	0
11:54:23	-49,707	2521,255	19,756	19,824	11,963	10,528	10,332	21,2	952,565	24,414	2351,385	0	201,884	201,884	99,717	0	0	0	0	0	0	0
11:54:23	47,534	2521,731	19,804	19,873	11,963	10,533	10,335	21,2	952,565	24,414	2351,556	0	202,792	202,792	99,721	0	0	0	0	0	0	0
11:54:23	-142,626	2520,304	19,658	19,58	11,963	10,518	10,339	21,2	952,565	24,414	2351,724	0	202,792	202,792	99,721	0	0	0	0	0	0	0
11:54:23	192,358	2522,228	19,853	19,922	11,964	10,538	10,343	21,2	952,565	24,414	2351,895	0	202,792	202,792	99,721	0	0	0	0	0	0	0
11:54:23	-97,265	2521,255	19,756	19,678	11,963	10,528	10,347	21,2	952,565	24,414	2352,064	0	202,792	202,792	99,721	0	0	0	0	0	0	0
11:54:23	95,092	2522,206	19,853	19,873	11,963	10,538	10,35	21,2	952,565	24,414	2352,234	0	202,792	202,792	99,721	0	0	0	0	0	0	0
11:54:23	0	2522,206	19,853	19,873	11,963	10,538	10,354	21,2	952,565	24,414	2352,405	0	202,792	202,792	99,721	0	0	0	0	0	0	0
11:54:23	-47,558	2521,731	19,804	19,678	11,963	10,533	10,358	21,2	952,565	24,414	2352,574	0	202,792	202,792	99,721	0	0	0	0	0	0	0
11:54:23	0	2521,731	19,804	19,824	11,963	10,533	10,361	21,2	952,565	24,414	2352,743	0	202,792	202,792	99,721	0	0	0	0	0	0	0
11:54:23	47,558	2522,206	19,853	19,922	11,963	10,538	10,364	21,2	952,565	24,414	2352,913	0	202,792	202,792	99,721	0	0	0	0	0	0	0
11:54:23	142,7	2523,633	20	19,922	11,963	10,552	10,368	21,2	952,565	24,414	2353,084	0	202,792	202,792	99,721	0	0	0	0	0	0	0
11:54:23	-140,527	2522,228	19,853	19,873	11,964	10,538	10,371	21,2	952,565	24,414	2353,253	0	202,792	202,792	99,721	0	0	0	0	0	0	0
11:54:23	0	2522,228	19,853	19,873	11,964	10,538	10,375	21,2	952,565	24,414	2353,422	0	202,792	202,792	99,721	0	0	0	0	0	0	0
11:54:23	95,117	2523,179	19,951	20,019	11,964	10,548	10,378	21,2	952,565	24,414	2353,592	0	202,792	202,792	99,721	0	0	0	0	0	0	0
11:54:23	-97,29	2522,206	19,853	19,922	11,963	10,538	10,381	21,2	952,565	24,414	2353,761	0	202,792	202,792	99,721	0	0	0	0	0	0	0
11:54:23	-47,558	2521,731	19,804	19,824	11,963	10,533	10,384	21,2	952,565	24,414	2353,929	0	202,792	202,792	99,721	0	0	0	0	0	0	0
11:54:23	49,731	2522,228	19,853	19,873	11,964	10,538	10,387	21,2	952,565	24,414	2354,097	0	202,792	202,792	99,721	0	0	0	0	0	0	0
11:54:23	-47,558	2521,752	19,804	19,824	11,964	10,533	10,39	21,2	952,565	24,414	2354,264	0	202,792	202,792	99,721	0	0	0	0	0	0	0
11:54:23	45,385	2522,206	19,853	19,922	11,963	10,538	10,393	21,2	952,565	24,414	2354,432	0	202,792	202,792	99,721	0	0	0	0	0	0	0
11:54:23	-47,558	2521,731	19,804	19,873	11,963	10,533	10,396	21,2	952,565	24,414	2354,6	0	202,792	202,792	99,721	0	0	0	0	0	0	0
11:54:23	2,172	2521,752	19,804	19,873	11,964	10,533	10,398	21,2	952,565	24,414	2354,767	0	202,792	202,792	99,721	0	0	0	0	0	0	0
11:54:23	-47,558	2521,277	19,756	19,678	11,964	10,528	10,401	21,2	952,565	24,414	2354,934	0	202,792	202,792	99,721	0	0	0	0	0	0	0
11:54:23	0	2521,277	19,756	19,678	11,964	10,528	10,403	21,2	952,565	24,414	2355,1	0	202,792	202,792	99,721	0	0	0	0	0	0	0
11:54:23	0	2521,277	19,756	19,678	11,964	10,528	10,406	21,2	952,565	24,414	2355,266	0	202,792	202,792	99,721	0	0	0	0	0	0	0
11:54:23	-95,117	2520,326	19,658	19,58	11,964	10,518	10,408	21,2	952,565	24,414	2355,431	0	202,792	202,792	99,721	0	0	0	0	0	0	0
11:54:23	0	2520,326	19,658	19,678	11,964	10,518	10,41	21,2	952,565	24,414	2355,596	0	202,792	202,792	99,721	0	0	0	0	0	0	0
11:54:23	0	2520,326	19,658	19,531	11,964	10,518	10,412	21,2	952,565	24,414	2355,761	0	202,792	202,792	99,721	0	0	0	0	0	0	0
11:54:23	92,968	2521,255	19,756	19,726	11,963	10,528	10,415	21,2	952,565	24,414	2355,926	0	202,792	202,792	99,721	0	0	0	0	0	0	0
11:54:23	47,534	2521,731	19,804	19,726	11,963	10,533	10,417	21,2	952,565	24,414	2356,092	0	202,792	202,792	99,721	0	0	0	0	0	0	0
11:54:23	-47,534	2521,255	19,756	19,678	11,963	10,528	10,419	21,2	952,565	24,414	2356,257	0	202,792	202,792	99,721	0	0	0	0	0	0	0
11:54:23	0	2521,255	19,756	19,58	11,963	10,528	10,421	21,2	952,565	24,414	2356,422	0	202,792	202,792	99,721	0	0	0	0	0	0	0
11:54:23	0	2521,255	19,756	19,726	11,963	10,528	10,423	21,2	952,565	24,414	2356,587	0	202,792	202,792	99,721	0	0	0	0	0	0	0
11:54:23	47,534	2521,731	19,804	19,824	11,963	10,533	10,426	21,2	952,565	24,414	2356,752	0	202,792	202,792	99,721	0	0	0	0	0	0	0
11:54:23	-47,534	2521,255	19,756	19,824	11,963	10,528	10,428	21,2	952,565	24,414	2356,917	0	202,792	202,792	99,721	0	0	0	0	0	0	0
11:54:23	47,534	2521,731	19,804	19,824	11,963	10,533	10,43	21,2	952,565	24,414	2357,081	0	202,792	202,792	99,721	0	0	0	0	0	0	0
11:54:23	0	2521,731	19,804	19,824	11,963	10,533	10,432	21,2	952,565	24,414	2357,246	0	202,792	202,792	99,721	0	0	0	0	0	0	0
11:54:23	0	2521,731	19,804	19,824	11,963	10,533	10,434	21,2	952,565	24,414	2357,411	0	202,792	202,792	99,721	0	0	0	0	0	0	0
11:54:23	-45,385	2521,277	19,756	19,726	11,964	10,528	10,435	21,2	952,565	24,414	2357,574	0	202,792	202,792	99,721	0	0	0	0	0	0	0
11:54:23	47,558	2521,752	19,804	19,922	11,964	10,533	10,437	21,2	952,565	24,414	2357,739	0	202,792	202,792	99,721	0	0	0	0	0	0	0
11:54:23	190,234	2523,655	20	19,922	11,964	10,553	10,44	21,2	952,565	24,414	2357,905	0	202,792	202,792	99,721	0	0	0	0	0	0	0
11:54:23	-144,848	2522,206	19,853	19,873	11,963	10,538	10,442	21,2	952,565	24,414	2358,069	0	202,792	202,792	99,721	0	0	0	0	0	0	0
11:54:23	38,085	2522,587	19,804	19,873	11,968	10,542	10,443	21,2	952,565	24,414	2358,233	0	202,792	202,792	99,721	0	0	0	0	0	0	0
11:54:23	82,397	2523,411	19,804	19,824	11,973	10,55	10,446	21,2	952,565	24,414	2358,399	0	202,792	202,792	99,721	0	0	0	0	0	0	0
11:54:23	0	2523,411	19,804	19,922	11,973	10,55	10,448	21,2	952,565	24,414	2358,564	0	202,792	202,792	99,721	0	0	0	0	0	0	0
11:54:23	0	2523,411	19,804	19,873	11,973	10,55	10,45	21,2	952,565	24,414	2358,729	0	202,792	202,792	99,721	0	0	0	0	0	0	0
11:54:23	142,7	2524,838	19,951	20,019	11,973	10,565	10,452	21,2	952,565	24,414	2358,895	0	202,792	202,792	99,721	0	0	0	0	0	0	0
11:54:23	-285,375	2521,984	19,658	19,58	11,973	10,535	10,454	21,2	952,565	24,414	2359,058	0	202,792	202,792	99,721	0	0	0	0	0	0	0
11:54:23	190,234	2523,887	19,853	19,824	11,973	10,555	10,456	21,2	952,565	24,414	2359,223	0	202,792	202,792	99,721	0	0	0	0	0	0	0
11:54:23	0	2523,887	19,853	19,873	11,973	10,555	10,457	21,2	952,565	24,414	2359,387	0	202,792	202,792	99,721	0	0	0	0	0	0	0
11:54:23	95,141	2524,838	19,951	20,019	11,973	10,565	10,46	21,2	952,565	24,414	2359,553	0	202,792	202,792	99,721	0	0	0	0	0	0	0
11:54:23	-95,141	2523,887	19,853	19,873	11,973	10,555	10,461	21,2	952,565	24,414	2359,717	0	202,792	202,792	99,721	0	0	0	0	0	0	0
11:54:23	0	2523,887	19,853	19,873	11,973	10,555	10,463	21,2	952,565	24,414	2359,881	0	202,792	202,792	99,721	0	0	0	0	0	0	0
11:54:23	0	2523,887	19,853	19,824	11,973	10,555	10,465	21,2	952,565	24,414	2360,046	0	202,792	202,792	99,721	0	0	0	0	0	0	0
11:54:23	0	2523,887	19,853	19,824	11,973	10,555	10,467	21,2	952,565	24,414	2360,209	0	202,792	202,792	99,721	0	0	0	0	0	0	0
11:54:23	0	2523,887	19,853	19,824	11,973	10,555	10,469	21,2	952,565	24,414	2360,373	0	202,792	202,792	99,721	0	0	0	0	0	0	0
11:54:23	-47,558	2523,411	19,804	19,726	11,973	10,55	10,47	21,2	952,565	24,414	2360,536	0	202,792	202,792	99,721	0	0	0	0	0	0	0
11:54:23	0	2523,411	19,804	19,678	11,973	10,55	10,472	21,2	952,565	24,414	2360,699	0	202,792	202,792	99,721	0	0	0	0	0	0	0
11:54:23	-190,209	2521,509	19,609	19,531	11,973	10,531	10,473	21,2	952,565	24,414	2360,86	0	202,792	202,792	99,721	0	0	0	0	0	0	0
11:54:23	-142,626	2520,083	19,463	19,238	11,973	10,516	10,474	21,2	952,565	24,414	2361,019	0	202,792	202,792	99,721	0	0	0	0	0	0	0
11:54:23	-510,058	2514,982	19,023	18,799	11,968	10,463	10,474	21,2	952,565	24,414	2361,173	0	202,792	202,792	99,721	0	0	0	0	0	0	0
11:54:23	-273,388	2512,248	18,828	18,603	11,964	10,435	10,473	21,2	952,565	24,414	2361,325	0	202,792	202,792	99,721	0	0	0	0	0	0	0
11:54:23	-358,813	2508,66	18,633	18,359	11,954	10,398	10,471	21,2	952,565	24,414	2361,472	0	202,792	202,792	99,721	0	0	0	0	0	0	0
11:54:23	-311,23	2505,548	18,486	18,261	11,945	10,366	10,469	21,2	952,565	24,414	2361,616	0	202,792	202,792	99,721	0	0	0	0	0	0	0
11:54:23	-287,084	2502,677	18,535	18,261	11,926	10,336	10,467	21,2	952,565	24,414	2361,757	0	202,792	202,792	99,721	0	0	0	0	0	0	0
11:54:23	-386,206	2498,815	18,486	18,115	11,907	10,297	10,463	21,2	952,565	24,414	2361,894	0	202,792	202,792	99,721	0	0	0	0	0	0	0
11:54:23	-430,395	2494,511	18,388	18,066	11,888	10,252	10,459	21,2	952,565	24,414	2362,027	0	202,792	202,792	99,721	0	0	0	0	0	0	0
11:54:23	-334,497	2491,166	18,388	18,115	11,869	10,218	10,454	21,2	952,565	24,414	2362,156	0	202,792	202,792	99,721	0	0	0	0	0	0	0
11:54:23	-333,447	2487,831	18,388	18,066	11,85	10,183	10,449	21,2	952,565	24,414	2362,282	0	202,792	202,792	99,721	0	0	0	0	0	0	0
11:54:23	-158,74	2486,244	18,486	18,066	11,836	10,167	10,444	21,2	952,565	24,414	2362,406	0	202,792	202,792	99,721	0	0	0	0	0	0	0
11:54:23	-390,82	2482,336	18,34	18,066	11,822	10,127	10,437	21,2	952,565	24,414	2362,525	0	202,792	202,792	99,721	0	0	0	0	0	0	0
11:54:23	-389,868	2478,437	18,193	17,92	11,808	10,086	10,43	21,2	952,565	24,414	2362,641	0	202,792	202,792	99,721	0	0	0	0	0	0	0
11:54:23	-217,163	2476,265	18,144	17,92	11,798	10,064	10,423	21,2	952,565	24,414	2362,755	0	202,792	202,792	99,721	0	0	0	0	0	0	0
11:54:23	-264,599	2473,619	18,047	17,822	11,789	10,037	10,416	21,2	952,565	24,414	2362,866	0	202,792	202,792	99,721	0	0	0	0	0	0	0
11:54:23	-294,921	2470,67	17,998	17,724	11,775	10,006	10,408	21,2	952,565	24,414	2362,973	0	202,792	202,792	99,721	0	0	0	0	0	0	0
11:54:23	-263,305	2468,037	17,9	17,724	11,765	9,979	10,399	21,2	952,565	24,414	2363,078	0	202,792	202,792	99,721	0	0	0	0	0	0	0
11:54:23	-262,133	2465,416	17,803	17,578	11,756	9,952	10,391	21,2	952,565	24,414	2363,181	0	202,792	202,792	99,721	0	0	0	0	0	0	0
11:54:23	-249,902	2462,917	17,803	17,48	11,742	9,926	10,381	21,2	952,565	24,414	2363,281	0	202,792	202,792	99,721	0	0	0	0	0	0	0
11:54:24	-342,236	2459,494	17,705	17,48	11,728	9,891	10,372	21,2	952,565	24,414	2363,377	0	202,792	202,792	99,721	0	0	0	0	0	0	0
11:54:24	-219,262	2457,302	17,656	17,431	11,718	9,869	10,362	21,2	952,565	24,414	2363,471	0	202,792	202,792	99,721	0	0	0	0	0	0	0
11:54:24	-328,955	2454,012	17,558	17,383	11,705	9,835	10,352	21,2	952,565	24,414	2363,561	0	202,792	202,792	99,721	0	0	0	0	0	0	0
11:54:24	-216,918	2451,843	17,51	17,236	11,695	9,812	10,341	21,2	952,565	24,414	2363,649	0	202,792	202,792	99,721	0	0	0	0	0	0	0
11:54:24	-332,275	2448,52	17,412	17,236	11,682	9,778	10,33	21,2	952,565	24,414	2363,734	0	202,792	202,792	99,721	0	0	0	0	0	0	0
11:54:24	-214,721	2446,373	17,363	17,187	11,672	9,756	10,319	21,2	952,565	24,414	2363,817	0	202,792	202,792	99,721	0	0	0	0	0	0	0
11:54:24	-213,671	2444,236	17,314	17,09	11,663	9,734	10,307	21,2	952,565	24,414	2363,897	0	202,792	202,792	99,721	0	0	0	0	0	0	0
11:54:24	-258,593	2441,651	17,217	17,041	11,653	9,707	10,296	21,2	952,565	24,414	2363,975	0	202,792	202,792	99,721	0	0	0	0	0	0	0
11:54:24	-175,195	2439,899	17,217	16,943	11,644	9,689	10,284	21,2	952,565	24,414	2364,051	0	202,792	202,792	99,721	0	0	0	0	0	0	0
11:54:24	-237,695	2437,522	17,217	16,943	11,63	9,665	10,271	21,2	952,565	24,414	2364,124	0	202,792	202,792	99,721	0	0	0	0	0	0	0
11:54:24	-173,095	2435,791	17,217	16,943	11,62	9,647	10,259	21,2	952,565	24,414	2364,196	0	202,792	202,792	99,721	0	0	0	0	0	0	0
11:54:24	-234,545	2433,445	17,217	16,943	11,607	9,623	10,247	21,2	952,565	24,414	2364,265	0	202,792	202,792	99,721	0	0	0	0	0	0	0
11:54:24	-89,794	2432,547	17,314	17,041	11,597	9,613	10,234	21,2	952,565	24,414	2364,334	0	202,792	202,792	99,721	0	0	0	0	0	0	0
11:54:24	-323,291	2429,314	17,217	17,041	11,584	9,58	10,222	21,2	952,565	24,414	2364,399	0	202,792	202,792	99,721	0	0	0	0	0	0	0
11:54:24	-182,641	2427,488	17,217	16,943	11,573	9,561	10,209	21,2	952,565	24,414	2364,462	0	202,792	202,792	99,721	0	0	0	0	0	0	0
11:54:24	-271,997	2424,768	17,168	16,943	11,561	9,533	10,195	21,2	952,565	24,414	2364,522	0	202,792	202,792	99,721	0	0	0	0	0	0	0
11:54:24	-112,475	2423,643	17,168	16,943	11,554	9,522	10,182	21,2	952,565	24,414	2364,581	0	202,792	202,792	99,721	0	0	0	0	0	0	0
11:54:24	-206,347	2421,58	17,168	16,894	11,543	9,5	10,169	21,2	952,565	24,414	2364,638	0	202,792	202,792	99,721	0	0	0	0	0	0	0
11:54:24	-385,253	2417,727	16,924	16,748	11,534	9,461	10,155	21,2	952,565	24,414	2364,691	0	202,792	202,792	99,721	0	0	0	0	0	0	0
11:54:24	-130,175	2416,425	16,875	16,699	11,53	9,447	10,141	21,2	952,565	24,414	2364,743	0	202,792	202,792	99,721	0	0	0	0	0	0	0
11:54:24	-211,279	2414,313	16,826	16,552	11,52	9,425	10,127	21,2	952,565	24,414	2364,792	0	202,792	202,792	99,721	0	0	0	0	0	0	0
11:54:24	-191,113	2412,401	16,728	16,504	11,515	9,406	10,113	21,2	952,565	24,414	2364,84	0	202,792	202,792	99,721	0	0	0	0	0	0	0
11:54:24	-164,306	2410,758	16,728	16,406	11,506	9,389	10,099	21,2	952,565	24,414	2364,886	0	202,792	202,792	99,721	0	0	0	0	0	0	0
11:54:24	-287,695	2407,881	16,582	16,504	11,497	9,359	10,084	21,2	952,565	24,414	2364,929	0	202,792	202,792	99,721	0	0	0	0	0	0	0
11:54:24	-38,598	2407,495	16,728	16,552	11,487	9,355	10,07	21,2	952,565	24,414	2364,972	0	202,792	202,792	99,721	0	0	0	0	0	0	0
11:54:24	-163,061	2405,865	16,728	16,601	11,478	9,338	10,055	21,2	952,565	24,414	2365,012	0	202,792	202,792	99,721	0	0	0	0	0	0	0
11:54:24	-144,848	2404,416	16,728	16,601	11,47	9,323	10,041	21,2	952,565	24,414	2365,052	0	202,792	202,792	99,721	0	0	0	0	0	0	0
11:54:24	-160,083	2402,816	16,728	16,601	11,461	9,307	10,027	21,2	952,565	24,414	2365,09	0	202,792	202,792	99,721	0	0	0	0	0	0	0
11:54:24	-146,191	2401,354	16,679	16,552	11,455	9,292	10,012	21,2	952,565	24,414	2365,126	0	202,792	202,792	99,721	0	0	0	0	0	0	0
11:54:24	-143,774	2399,916	16,679	16,504	11,447	9,277	9,998	21,2	952,565	24,414	2365,161	0	202,792	202,792	99,721	0	0	0	0	0	0	0
11:54:24	-209,301	2397,823	16,582	16,504	11,44	9,255	9,983	21,2	952,565	24,414	2365,193	0	202,792	202,792	99,721	0	0	0	0	0	0	0
11:54:24	-190,625	2395,917	16,533	16,406	11,432	9,236	9,969	21,2	952,565	24,414	2365,224	0	202,792	202,792	99,721	0	0	0	0	0	0	0
11:54:24	-173,486	2394,182	16,435	16,406	11,428	9,218	9,954	21,2	952,565	24,414	2365,253	0	202,792	202,792	99,721	0	0	0	0	0	0	0
11:54:24	-188,427	2392,297	16,386	16,357	11,42	9,198	9,939	21,2	952,565	24,414	2365,28	0	202,792	202,792	99,721	0	0	0	0	0	0	0
11:54:24	-100,537	2391,292	16,386	16,308	11,414	9,188	9,924	21,2	952,565	24,414	2365,306	0	202,792	202,792	99,721	0	0	0	0	0	0	0
11:54:24	-140,356	2389,889	16,386	16,308	11,406	9,174	9,91	21,2	952,565	24,414	2365,331	0	202,792	202,792	99,721	0	0	0	0	0	0	0
11:54:24	-99,462	2388,894	16,386	16,308	11,401	9,163	9,895	21,2	952,565	24,414	2365,355	0	202,792	202,792	99,721	0	0	0	0	0	0	0
11:54:24	-261,279	2386,281	16,24	16,211	11,394	9,136	9,88	21,2	952,565	24,414	2365,376	0	202,792	202,792	99,721	0	0	0	0	0	0	0
11:54:24	-126,782	2385,013	16,191	16,064	11,389	9,123	9,865	21,2	952,565	24,414	2365,395	0	202,792	202,792	99,721	0	0	0	0	0	0	0
11:54:24	-233,837	2382,675	16,093	16,064	11,381	9,099	9,85	21,2	952,565	24,414	2365,412	0	202,792	202,792	99,721	0	0	0	0	0	0	0
11:54:24	-81,054	2381,864	16,093	16,064	11,377	9,091	9,835	21,2	952,565	24,414	2365,429	0	202,792	202,792	99,721	0	0	0	0	0	0	0
11:54:24	-5,932	2381,805	16,191	16,162	11,371	9,09	9,821	21,2	952,565	24,414	2365,445	0	202,792	202,792	99,721	0	0	0	0	0	0	0
11:54:24	-235,937	2379,446	16,093	16,064	11,363	9,066	9,806	21,2	952,565	24,414	2365,459	0	202,792	202,792	99,721	0	0	0	0	0	0	0
11:54:24	-81,054	2378,635	16,093	16,064	11,358	9,058	9,791	21,2	952,565	24,414	2365,472	0	202,792	202,792	99,721	0	0	0	0	0	0	0
11:54:24	-78,906	2377,846	16,093	16,015	11,354	9,049	9,777	21,2	952,565	24,414	2365,485	0	202,792	202,792	99,721	0	0	0	0	0	0	0
11:54:24	-110,424	2376,742	16,045	16,015	11,35	9,038	9,762	21,2	952,565	24,414	2365,496	0	202,792	202,792	99,721	0	0	0	0	0	0	0
11:54:24	-129,052	2375,451	15,947	15,967	11,348	9,025	9,748	21,2	952,565	24,414	2365,506	0	202,792	202,792	99,721	0	0	0	0	0	0	0
11:54:24	-62,622	2374,825	15,947	15,869	11,345	9,018	9,734	21,2	952,565	24,414	2365,515	0	202,792	202,792	99,721	0	0	0	0	0	0	0
11:54:24	-209,814	2372,727	15,898	15,869	11,336	8,997	9,719	21,2	952,565	24,414	2365,522	0	202,792	202,792	99,721	0	0	0	0	0	0	0
11:54:24	-50,39	2372,223	15,947	15,967	11,33	8,991	9,705	21,2	952,565	24,414	2365,529	0	202,792	202,792	99,721	0	0	0	0	0	0	0
11:54:24	-52,416	2371,699	16,045	16,015	11,322	8,986	9,691	21,2	952,565	24,414	2365,535	0	202,792	202,792	99,721	0	0	0	0	0	0	0
11:54:24	-174,414	2369,955	15,947	15,967	11,317	8,968	9,677	21,2	952,565	24,414	2365,539	0	202,792	202,792	99,721	0	0	0	0	0	0	0
11:54:24	-82,055	2369,134	15,947	15,869	11,313	8,96	9,663	21,2	952,565	24,414	2365,543	0	202,792	202,792	99,721	0	0	0	0	0	0	0
11:54:24	-110,4	2368,03	15,898	15,82	11,309	8,948	9,649	21,2	952,565	24,414	2365,546	0	202,792	202,792	99,721	0	0	0	0	0	0	0
11:54:24	-140,063	2366,63	15,752	15,625	11,309	8,934	9,634	21,2	952,565	24,414	2365,547	0	202,792	202,792	99,721	0	0	0	0	0	0	0
11:54:24	-157,177	2365,058	15,605	15,527	11,308	8,918	9,62	21,2	952,565	24,414	2365,058	0	202,792	202,792	99,721	0	0	0	0	0	0	0
11:54:24	-16,284	2364,895	15,605	15,478	11,307	8,916	9,607	21,2	952,565	24,414	2364,895	0	202,792	202,792	99,721	0	0	0	0	0	0	0
11:54:24	-111,376	2363,781	15,556	15,478	11,304	8,904	9,593	21,2	952,565	24,414	2363,781	0	202,792	202,792	99,721	0	0	0	0	0	0	0
11:54:24	-20,385	2363,577	15,605	15,527	11,3	8,902	9,579	21,2	952,565	24,414	2363,577	0	202,792	202,792	99,721	0	0	0	0	0	0	0
11:54:24	-82,055	2362,757	15,605	15,527	11,295	8,894	9,566	21,2	952,565	24,414	2362,757	0	202,792	202,792	99,721	0	0	0	0	0	0	0
11:54:24	-81,909	2361,938	15,605	15,527	11,29	8,885	9,553	21,2	952,565	24,414	2361,938	0	202,792	202,792	99,721	0	0	0	0	0	0	0
11:54:24	-3,906	2361,899	15,703	15,625	11,285	8,885	9,539	21,2	952,565	24,414	2361,899	0	202,792	202,792	99,721	0	0	0	0	0	0	0
11:54:24	-66,918	2361,229	15,703	15,674	11,281	8,878	9,526	21,2	952,565	24,414	2361,229	0	202,792	202,792	99,721	0	0	0	0	0	0	0
11:54:24	-35,351	2360,876	15,752	15,674	11,277	8,875	9,514	21,2	952,565	24,414	2360,876	0	202,792	202,792	99,721	0	0	0	0	0	0	0
11:54:24	-61,718	2360,259	15,703	15,674	11,276	8,868	9,501	21,2	952,565	24,414	2360,259	0	202,792	202,792	99,721	0	0	0	0	0	0	0
11:54:24	-139,917	2358,859	15,556	15,625	11,276	8,854	9,488	21,2	952,565	24,414	2358,859	0	202,792	202,792	99,721	0	0	0	0	0	0	0
11:54:24	-20,41	2358,655	15,605	15,527	11,272	8,852	9,476	21,2	952,565	24,414	2358,655	0	202,792	202,792	99,721	0	0	0	0	0	0	0
11:54:24	-139,868	2357,257	15,459	15,527	11,272	8,837	9,463	21,2	952,565	24,414	2357,257	0	202,792	202,792	99,721	0	0	0	0	0	0	0
11:54:24	-15,039	2357,106	15,459	15,478	11,271	8,836	9,451	21,2	952,565	24,414	2357,106	0	202,792	202,792	99,721	0	0	0	0	0	0	0
11:54:24	-99,487	2356,111	15,41	15,429	11,268	8,825	9,439	21,2	952,565	24,414	2356,111	0	202,792	202,792	99,721	0	0	0	0	0	0	0
11:54:24	-61,816	2355,493	15,361	15,429	11,267	8,819	9,427	21,2	952,565	24,414	2355,493	0	202,792	202,792	99,721	0	0	0	0	0	0	0
11:54:24	-68,969	2354,804	15,361	15,332	11,263	8,812	9,415	21,2	952,565	24,414	2354,804	0	202,792	202,792	99,721	0	0	0	0	0	0	0
11:54:24	-21,459	2354,589	15,41	15,429	11,259	8,81	9,403	21,2	952,565	24,414	2354,589	0	202,792	202,792	99,721	0	0	0	0	0	0	0
11:54:24	2,441	2354,613	15,459	15,332	11,257	8,81	9,391	21,2	952,565	24,414	2354,589	0	202,792	202,792	99,721	0	0	0	0	0	0	0
11:54:24	-93,212	2353,681	15,361	15,283	11,257	8,8	9,379	21,2	952,565	24,414	2353,681	0	202,792	202,792	99,721	0	0	0	0	0	0	0
11:54:24	-93,212	2352,749	15,263	15,185	11,257	8,791	9,368	21,2	952,565	24,414	2352,749	0	202,792	202,792	99,721	0	0	0	0	0	0	0
11:54:24	-46,582	2352,283	15,215	15,185	11,257	8,786	9,357	21,2	952,565	24,414	2352,283	0	202,792	202,792	99,721	0	0	0	0	0	0	0
11:54:24	0	2352,283	15,215	15,136	11,257	8,786	9,345	21,2	952,565	24,414	2352,283	0	202,792	202,792	99,721	0	0	0	0	0	0	0
11:54:24	-53,93	2351,744	15,215	15,185	11,254	8,78	9,334	21,2	952,565	24,414	2351,744	0	202,792	202,792	99,721	0	0	0	0	0	0	0
11:54:24	-108,374	2350,66	15,117	14,99	11,253	8,769	9,323	21,2	952,565	24,414	2350,66	0	202,792	202,792	99,721	0	0	0	0	0	0	0
11:54:24	0	2350,66	15,117	15,136	11,253	8,769	9,312	21,2	952,565	24,414	2350,66	0	202,792	202,792	99,721	0	0	0	0	0	0	0
11:54:24	0	2350,66	15,117	15,136	11,253	8,769	9,302	21,2	952,565	24,414	2350,66	0	202,792	202,792	99,721	0	0	0	0	0	0	0
11:54:24	-61,596	2350,044	15,068	15,088	11,252	8,763	9,291	21,2	952,565	24,414	2350,044	0	202,792	202,792	99,721	0	0	0	0	0	0	0
11:54:24	-21,484	2349,829	15,117	15,088	11,248	8,761	9,281	21,2	952,565	24,414	2349,829	0	202,792	202,792	99,721	0	0	0	0	0	0	0
11:54:24	0	2349,829	15,117	15,185	11,248	8,761	9,271	21,2	952,565	24,414	2349,829	0	202,792	202,792	99,721	0	0	0	0	0	0	0
11:54:24	78,125	2350,611	15,215	15,283	11,247	8,769	9,261	21,2	952,565	24,414	2349,83	0	202,792	202,792	99,721	0	0	0	0	0	0	0
11:54:24	-147,07	2349,14	15,117	15,088	11,244	8,754	9,251	21,2	952,565	24,414	2349,14	0	202,792	202,792	99,721	0	0	0	0	0	0	0
11:54:24	77,929	2349,919	15,215	15,185	11,244	8,762	9,241	21,2	952,565	24,414	2349,141	0	202,792	202,792	99,721	0	0	0	0	0	0	0
11:54:24	-22,534	2349,694	15,263	15,283	11,24	8,759	9,232	21,2	952,565	24,414	2349,142	0	202,792	202,792	99,721	0	0	0	0	0	0	0
11:54:24	-60,522	2349,089	15,215	15,185	11,239	8,753	9,222	21,2	952,565	24,414	2349,089	0	202,792	202,792	99,721	0	0	0	0	0	0	0
11:54:24	46,582	2349,555	15,263	15,283	11,239	8,758	9,213	21,2	952,565	24,414	2349,089	0	202,792	202,792	99,721	0	0	0	0	0	0	0
11:54:24	-67,895	2348,876	15,263	15,185	11,235	8,751	9,204	21,2	952,565	24,414	2348,876	0	202,792	202,792	99,721	0	0	0	0	0	0	0
11:54:24	-61,767	2348,258	15,215	15,185	11,234	8,744	9,195	21,2	952,565	24,414	2348,258	0	202,792	202,792	99,721	0	0	0	0	0	0	0
11:54:24	-24,682	2348,011	15,263	15,185	11,23	8,742	9,186	21,2	952,565	24,414	2348,011	0	202,792	202,792	99,721	0	0	0	0	0	0	0
11:54:24	-13,964	2347,871	15,263	15,185	11,229	8,74	9,177	21,2	952,565	24,414	2347,871	0	202,792	202,792	99,721	0	0	0	0	0	0	0
11:54:24	0	2347,871	15,263	15,185	11,229	8,74	9,169	21,2	952,565	24,414	2347,871	0	202,792	202,792	99,721	0	0	0	0	0	0	0
11:54:25	-102,612	2346,845	15,215	15,136	11,226	8,73	9,16	21,2	952,565	24,414	2346,845	0	202,792	202,792	99,721	0	0	0	0	0	0	0
11:54:25	0	2346,845	15,215	15,136	11,226	8,73	9,152	21,2	952,565	24,414	2346,845	0	202,792	202,792	99,721	0	0	0	0	0	0	0
11:54:25	-139,672	2345,449	15,068	15,088	11,226	8,715	9,143	21,2	952,565	24,414	2345,449	0	202,792	202,792	99,721	0	0	0	0	0	0	0
11:54:25	-93,115	2344,517	14,97	14,941	11,226	8,706	9,135	21,2	952,565	24,414	2344,517	0	202,792	202,792	99,721	0	0	0	0	0	0	0
11:54:25	125,537	2345,773	15,117	15,136	11,225	8,719	9,127	21,2	952,565	24,414	2344,519	0	202,792	202,792	99,721	0	0	0	0	0	0	0
11:54:25	-60,522	2345,168	15,068	14,99	11,225	8,713	9,118	21,2	952,565	24,414	2344,519	0	202,792	202,792	99,721	0	0	0	0	0	0	0
11:54:25	-10,742	2345,06	15,117	15,088	11,221	8,711	9,11	21,2	952,565	24,414	2344,52	0	202,792	202,792	99,721	0	0	0	0	0	0	0
11:54:25	-12,915	2344,931	15,117	15,088	11,221	8,71	9,103	21,2	952,565	24,414	2344,52	0	202,792	202,792	99,721	0	0	0	0	0	0	0
11:54:25	-46,533	2344,466	15,068	15,088	11,221	8,705	9,095	21,2	952,565	24,414	2344,466	0	202,792	202,792	99,721	0	0	0	0	0	0	0
11:54:25	0	2344,466	15,068	15,088	11,221	8,705	9,087	21,2	952,565	24,414	2344,466	0	202,792	202,792	99,721	0	0	0	0	0	0	0
11:54:25	-93,115	2343,535	14,97	14,941	11,221	8,696	9,08	21,2	952,565	24,414	2343,535	0	202,792	202,792	99,721	0	0	0	0	0	0	0
11:54:25	-71,191	2342,823	14,97	14,941	11,217	8,688	9,072	21,2	952,565	24,414	2342,823	0	202,792	202,792	99,721	0	0	0	0	0	0	0
11:54:25	80,175	2343,624	15,068	15,088	11,216	8,697	9,065	21,2	952,565	24,414	2342,823	0	202,792	202,792	99,721	0	0	0	0	0	0	0
11:54:25	-58,129	2343,043	15,068	14,99	11,213	8,691	9,057	21,2	952,565	24,414	2342,824	0	202,792	202,792	99,721	0	0	0	0	0	0	0
11:54:25	-153,784	2341,505	14,922	14,941	11,212	8,675	9,05	21,2	952,565	24,414	2341,505	0	202,792	202,792	99,721	0	0	0	0	0	0	0
11:54:25	126,708	2342,772	15,068	15,136	11,211	8,688	9,043	21,2	952,565	24,414	2341,506	0	202,792	202,792	99,721	0	0	0	0	0	0	0
11:54:25	-59,375	2342,179	15,068	15,136	11,208	8,682	9,036	21,2	952,565	24,414	2341,507	0	202,792	202,792	99,721	0	0	0	0	0	0	0
11:54:25	-12,89	2342,05	15,068	15,088	11,207	8,68	9,029	21,2	952,565	24,414	2341,508	0	202,792	202,792	99,721	0	0	0	0	0	0	0
11:54:25	0	2342,05	15,068	15,136	11,207	8,68	9,022	21,2	951,135	24,414	2341,508	0	202,792	202,792	99,721	0	0	0	0	0	0	0
11:54:25	-159,936	2340,45	14,97	15,088	11,203	8,664	9,015	21,2	951,135	24,414	2340,45	0	202,792	202,792	99,721	0	0	0	0	0	0	0
11:54:25	-46,557	2339,985	14,922	14,843	11,203	8,659	9,008	21,2	951,135	24,414	2339,985	0	202,792	202,792	99,721	0	0	0	0	0	0	0
11:54:25	46,557	2340,45	14,97	14,941	11,203	8,664	9,001	21,2	951,135	24,414	2339,985	0	202,792	202,792	99,721	0	0	0	0	0	0	0
11:54:25	-105,981	2339,39	14,873	14,843	11,202	8,653	8,994	21,2	951,135	24,414	2339,39	0	202,792	202,792	99,721	0	0	0	0	0	0	0
11:54:25	-72,241	2338,668	14,873	14,941	11,198	8,646	8,987	21,2	951,135	24,414	2338,668	0	202,792	202,792	99,721	0	0	0	0	0	0	0
11:54:25	80,126	2339,469	14,97	14,99	11,197	8,654	8,981	21,2	951,135	24,414	2338,669	0	202,792	202,792	99,721	0	0	0	0	0	0	0
11:54:25	-106,958	2338,4	14,922	14,941	11,194	8,643	8,974	21,2	951,135	24,414	2338,4	0	202,792	202,792	99,721	0	0	0	0	0	0	0
11:54:25	126,708	2339,667	15,068	14,99	11,193	8,656	8,968	21,2	951,135	24,414	2338,401	0	202,792	202,792	99,721	0	0	0	0	0	0	0
11:54:25	-153,515	2338,132	14,97	14,843	11,19	8,64	8,961	21,2	951,135	24,414	2338,132	0	202,792	202,792	99,721	0	0	0	0	0	0	0
11:54:25	-59,423	2337,537	14,922	14,795	11,189	8,634	8,955	21,2	951,135	24,414	2337,537	0	201,733	201,733	99,716	0	0	0	0	0	0	0
11:54:25	0	2337,537	14,922	14,843	11,189	8,634	8,949	21,2	951,135	24,414	2337,537	0	201,733	201,733	99,716	0	0	0	0	0	0	0
11:54:25	-58,569	2336,952	14,873	14,843	11,188	8,628	8,942	21,2	951,135	24,414	2336,952	0	201,733	201,733	99,716	0	0	0	0	0	0	0
11:54:25	30,493	2337,257	14,97	14,99	11,185	8,631	8,936	21,2	951,135	24,414	2336,952	0	201,733	201,733	99,716	0	0	0	0	0	0	0
11:54:25	-11,84	2337,138	14,97	14,941	11,184	8,63	8,93	21,2	951,135	24,414	2336,952	0	201,733	201,733	99,716	0	0	0	0	0	0	0
11:54:25	-46,508	2336,673	14,922	14,843	11,184	8,625	8,924	21,2	951,135	24,414	2336,673	0	201,733	201,733	99,716	0	0	0	0	0	0	0
11:54:25	-74,414	2335,929	14,922	14,99	11,18	8,617	8,918	21,2	951,135	24,414	2335,929	0	201,733	201,733	99,716	0	0	0	0	0	0	0
11:54:25	-12,915	2335,8	14,922	14,99	11,179	8,616	8,912	21,2	951,135	24,414	2335,8	0	201,733	201,733	99,716	0	0	0	0	0	0	0
11:54:25	-139,55	2334,404	14,775	14,746	11,179	8,602	8,906	21,2	951,135	24,414	2334,404	0	201,733	201,733	99,716	0	0	0	0	0	0	0
11:54:25	139,55	2335,8	14,922	14,941	11,179	8,616	8,901	21,2	951,135	24,414	2334,406	0	201,733	201,733	99,716	0	0	0	0	0	0	0
11:54:25	-46,508	2335,335	14,873	14,843	11,179	8,611	8,895	21,2	951,135	24,414	2334,407	0	201,733	201,733	99,716	0	0	0	0	0	0	0
11:54:25	-93,041	2334,404	14,775	14,795	11,179	8,602	8,889	21,2	951,135	24,414	2334,404	0	201,733	201,733	99,716	0	0	0	0	0	0	0
11:54:25	-74,414	2333,66	14,775	14,795	11,175	8,594	8,883	21,2	951,135	24,414	2333,66	0	201,733	201,733	99,716	0	0	0	0	0	0	0
11:54:25	0	2333,66	14,775	14,795	11,175	8,594	8,878	21,2	951,135	24,414	2333,66	0	201,733	201,733	99,716	0	0	0	0	0	0	0
11:54:25	93,041	2334,591	14,873	14,843	11,175	8,604	8,872	21,2	951,135	24,414	2333,661	0	201,733	201,733	99,716	0	0	0	0	0	0	0
11:54:25	-139,526	2333,195	14,726	14,599	11,175	8,589	8,867	21,2	951,135	24,414	2333,195	0	201,733	201,733	99,716	0	0	0	0	0	0	0
11:54:25	139,526	2334,591	14,873	14,795	11,175	8,604	8,862	21,2	951,135	24,414	2333,197	0	201,733	201,733	99,716	0	0	0	0	0	0	0
11:54:25	-93,041	2333,66	14,775	14,746	11,175	8,594	8,856	21,2	951,135	24,414	2333,197	0	201,733	201,733	99,716	0	0	0	0	0	0	0
11:54:25	-46,484	2333,195	14,726	14,502	11,175	8,589	8,851	21,2	951,135	24,414	2333,195	0	201,733	201,733	99,716	0	0	0	0	0	0	0
11:54:25	0	2333,195	14,726	14,599	11,175	8,589	8,846	21,2	951,135	24,414	2333,195	0	201,733	201,733	99,716	0	0	0	0	0	0	0
11:54:25	46,484	2333,66	14,775	14,648	11,175	8,594	8,841	21,2	951,135	24,414	2333,196	0	201,733	201,733	99,716	0	0	0	0	0	0	0
11:54:25	82,275	2334,483	14,873	14,648	11,174	8,602	8,836	21,2	951,135	24,414	2333,197	0	201,733	201,733	99,716	0	0	0	0	0	0	0
11:54:25	46,508	2334,948	14,922	14,795	11,174	8,607	8,832	21,2	951,135	24,414	2333,199	0	201,733	201,733	99,716	0	0	0	0	0	0	0
11:54:25	46,508	2335,413	14,97	14,941	11,174	8,612	8,828	21,2	951,135	24,414	2333,201	0	201,733	201,733	99,716	0	0	0	0	0	0	0
11:54:25	-63,598	2334,777	14,97	14,941	11,171	8,605	8,823	21,2	951,135	24,414	2333,203	0	201,733	201,733	99,716	0	0	0	0	0	0	0
11:54:25	17,089	2334,948	14,922	14,941	11,174	8,607	8,819	21,2	951,135	24,414	2333,204	0	201,733	201,733	99,716	0	0	0	0	0	0	0
11:54:25	0	2334,948	14,922	14,941	11,174	8,607	8,815	21,2	951,135	24,414	2333,206	0	201,733	201,733	99,716	0	0	0	0	0	0	0
11:54:25	57,299	2335,521	14,97	14,99	11,175	8,613	8,811	21,2	951,135	24,414	2333,209	0	201,733	201,733	99,716	0	0	0	0	0	0	0
11:54:25	-57,299	2334,948	14,922	14,843	11,174	8,607	8,807	21,2	951,135	24,414	2333,21	0	201,733	201,733	99,716	0	0	0	0	0	0	0
11:54:25	-46,508	2334,483	14,873	14,843	11,174	8,602	8,803	21,2	951,135	24,414	2333,212	0	201,733	201,733	99,716	0	0	0	0	0	0	0
11:54:25	93,017	2335,413	14,97	15,088	11,174	8,612	8,799	21,2	951,135	24,414	2333,214	0	201,733	201,733	99,716	0	0	0	0	0	0	0
11:54:25	0	2335,413	14,97	14,99	11,174	8,612	8,795	21,2	951,135	24,414	2333,216	0	201,733	201,733	99,716	0	0	0	0	0	0	0
11:54:25	0	2335,413	14,97	14,99	11,174	8,612	8,792	21,2	951,135	24,414	2333,219	0	201,733	201,733	99,716	0	0	0	0	0	0	0
11:54:25	-35,742	2335,056	14,922	14,99	11,175	8,608	8,788	21,2	951,135	24,414	2333,22	0	201,733	201,733	99,716	0	0	0	0	0	0	0
11:54:25	0	2335,056	14,922	14,941	11,175	8,608	8,785	21,2	951,135	24,414	2333,222	0	201,733	201,733	99,716	0	0	0	0	0	0	0
11:54:25	35,742	2335,413	14,97	14,99	11,174	8,612	8,781	21,2	951,135	24,414	2333,224	0	201,733	201,733	99,716	0	0	0	0	0	0	0
11:54:25	-82,25	2334,591	14,873	14,795	11,175	8,604	8,778	21,2	951,135	24,414	2333,226	0	201,733	201,733	99,716	0	0	0	0	0	0	0
11:54:25	46,508	2335,056	14,922	14,941	11,175	8,608	8,775	21,2	951,135	24,414	2333,228	0	201,733	201,733	99,716	0	0	0	0	0	0	0
11:54:25	-57,275	2334,483	14,873	14,843	11,174	8,602	8,771	21,2	951,135	24,414	2333,229	0	201,733	201,733	99,716	0	0	0	0	0	0	0
11:54:25	0	2334,483	14,873	14,795	11,174	8,602	8,768	21,2	951,135	24,414	2333,23	0	201,733	201,733	99,716	0	0	0	0	0	0	0
11:54:25	46,508	2334,948	14,922	14,99	11,174	8,607	8,765	21,2	951,135	24,414	2333,232	0	201,733	201,733	99,716	0	0	0	0	0	0	0
11:54:25	46,508	2335,413	14,97	15,136	11,174	8,612	8,762	21,2	951,135	24,414	2333,234	0	201,733	201,733	99,716	0	0	0	0	0	0	0
11:54:25	-186,059	2333,553	14,775	14,648	11,174	8,593	8,758	21,2	951,135	24,414	2333,235	0	201,733	201,733	99,716	0	0	0	0	0	0	0
11:54:25	186,059	2335,413	14,97	14,941	11,174	8,612	8,756	21,2	951,135	24,414	2333,237	0	201,733	201,733	99,716	0	0	0	0	0	0	0
11:54:25	0	2335,413	14,97	14,99	11,174	8,612	8,753	21,2	951,135	24,414	2333,239	0	201,733	201,733	99,716	0	0	0	0	0	0	0
11:54:25	-93,017	2334,483	14,873	14,795	11,174	8,602	8,75	21,2	951,135	24,414	2333,24	0	201,733	201,733	99,716	0	0	0	0	0	0	0
11:54:25	0	2334,483	14,873	14,746	11,174	8,602	8,747	21,2	951,135	24,414	2333,242	0	201,733	201,733	99,716	0	0	0	0	0	0	0
11:54:25	0	2334,483	14,873	14,746	11,174	8,602	8,744	21,2	951,135	24,414	2333,243	0	201,733	201,733	99,716	0	0	0	0	0	0	0
11:54:25	0	2334,483	14,873	14,648	11,174	8,602	8,741	21,2	951,135	24,414	2333,244	0	201,733	201,733	99,716	0	0	0	0	0	0	0
11:54:25	46,508	2334,948	14,922	14,941	11,174	8,607	8,739	21,2	951,135	24,414	2333,246	0	201,733	201,733	99,716	0	0	0	0	0	0	0
11:54:25	-139,55	2333,553	14,775	14,648	11,174	8,593	8,736	21,2	951,135	24,414	2333,246	0	201,733	201,733	99,716	0	0	0	0	0	0	0
11:54:25	29,418	2333,847	14,873	14,648	11,171	8,596	8,733	21,2	951,135	24,414	2333,247	0	201,733	201,733	99,716	0	0	0	0	0	0	0
11:54:25	93,041	2334,777	14,97	14,941	11,171	8,605	8,731	21,2	951,135	24,414	2333,248	0	201,733	201,733	99,716	0	0	0	0	0	0	0
11:54:25	-46,533	2334,312	14,922	14,843	11,171	8,601	8,728	21,2	951,135	24,414	2333,249	0	201,733	201,733	99,716	0	0	0	0	0	0	0
11:54:25	46,533	2334,777	14,97	14,843	11,171	8,605	8,726	21,2	951,135	24,414	2333,251	0	201,733	201,733	99,716	0	0	0	0	0	0	0
11:54:25	0	2334,777	14,97	14,843	11,171	8,605	8,723	21,2	951,135	24,414	2333,252	0	201,733	201,733	99,716	0	0	0	0	0	0	0
11:54:25	-46,533	2334,312	14,922	14,843	11,171	8,601	8,721	21,2	951,135	24,414	2333,253	0	201,733	201,733	99,716	0	0	0	0	0	0	0
11:54:25	46,533	2334,777	14,97	14,99	11,171	8,605	8,719	21,2	951,135	24,414	2333,255	0	201,733	201,733	99,716	0	0	0	0	0	0	0
11:54:25	0	2334,777	14,97	14,843	11,171	8,605	8,716	21,2	951,135	24,414	2333,256	0	201,733	201,733	99,716	0	0	0	0	0	0	0
11:54:25	-46,533	2334,312	14,922	14,843	11,171	8,601	8,714	21,2	951,135	24,414	2333,257	0	201,733	201,733	99,716	0	0	0	0	0	0	0
11:54:25	46,533	2334,777	14,97	14,99	11,171	8,605	8,712	21,2	951,135	24,414	2333,259	0	201,733	201,733	99,716	0	0	0	0	0	0	0
11:54:25	156,665	2336,344	15,068	14,941	11,174	8,622	8,71	21,2	951,135	24,414	2333,262	0	201,733	201,733	99,716	0	0	0	0	0	0	0
11:54:25	0	2336,344	15,068	14,843	11,174	8,622	8,708	21,2	951,135	24,414	2333,265	0	201,733	201,733	99,716	0	0	0	0	0	0	0
11:54:25	46,508	2336,809	15,117	14,99	11,174	8,626	8,707	21,2	951,135	24,414	2333,268	0	201,733	201,733	99,716	0	0	0	0	0	0	0
11:54:25	-35,742	2336,452	15,068	14,99	11,175	8,623	8,705	21,2	951,135	24,414	2333,271	0	201,733	201,733	99,716	0	0	0	0	0	0	0
11:54:25	0	2336,452	15,068	14,941	11,175	8,623	8,704	21,2	951,135	24,414	2333,275	0	201,733	201,733	99,716	0	0	0	0	0	0	0
11:54:25	0	2336,452	15,068	14,941	11,175	8,623	8,702	21,2	951,135	24,414	2333,278	0	201,733	201,733	99,716	0	0	0	0	0	0	0
11:54:25	-93,041	2335,521	14,97	14,843	11,175	8,613	8,7	21,2	951,135	24,414	2333,28	0	201,733	201,733	99,716	0	0	0	0	0	0	0
11:54:25	0	2335,521	14,97	14,941	11,175	8,613	8,699	21,2	951,135	24,414	2333,282	0	201,733	201,733	99,716	0	0	0	0	0	0	0
11:54:25	0	2335,521	14,97	14,843	11,175	8,613	8,697	21,2	951,135	24,414	2333,285	0	201,733	201,733	99,716	0	0	0	0	0	0	0
11:54:25	-46,533	2335,056	14,922	14,746	11,175	8,608	8,695	21,2	951,135	24,414	2333,286	0	201,733	201,733	99,716	0	0	0	0	0	0	0
11:54:25	0	2335,056	14,922	14,843	11,175	8,608	8,693	21,2	951,135	24,414	2333,288	0	201,733	201,733	99,716	0	0	0	0	0	0	0
11:54:25	-46,508	2334,591	14,873	14,746	11,175	8,604	8,692	21,2	951,135	24,414	2333,289	0	201,733	201,733	99,716	0	0	0	0	0	0	0
11:54:25	46,508	2335,056	14,922	14,843	11,175	8,608	8,69	21,2	951,135	24,414	2333,291	0	201,733	201,733	99,716	0	0	0	0	0	0	0
11:54:25	46,533	2335,521	14,97	14,99	11,175	8,613	8,689	21,2	951,135	24,414	2333,293	0	201,733	201,733	99,716	0	0	0	0	0	0	0
11:54:26	-93,041	2334,591	14,873	14,795	11,175	8,604	8,687	21,2	951,135	24,414	2333,295	0	201,733	201,733	99,716	0	0	0	0	0	0	0
11:54:26	93,041	2335,521	14,97	14,941	11,175	8,613	8,685	21,2	951,135	24,414	2333,297	0	201,733	201,733	99,716	0	0	0	0	0	0	0
11:54:26	-46,533	2335,056	14,922	14,941	11,175	8,608	8,684	21,2	951,135	24,414	2333,299	0	201,733	201,733	99,716	0	0	0	0	0	0	0
11:54:26	-46,508	2334,591	14,873	14,843	11,175	8,604	8,682	21,2	951,135	24,414	2333,3	0	201,733	201,733	99,716	0	0	0	0	0	0	0
11:54:26	0	2334,591	14,873	14,941	11,175	8,604	8,681	21,2	951,135	24,414	2333,301	0	201,733	201,733	99,716	0	0	0	0	0	0	0
11:54:26	46,508	2335,056	14,922	14,746	11,175	8,608	8,679	21,2	951,135	24,414	2333,303	0	201,733	201,733	99,716	0	0	0	0	0	0	0
11:54:26	-10,766	2334,948	14,922	14,843	11,174	8,607	8,678	21,2	951,135	24,414	2333,305	0	201,733	201,733	99,716	0	0	0	0	0	0	0
11:54:26	-35,742	2334,591	14,873	14,795	11,175	8,604	8,676	21,2	951,135	24,414	2333,306	0	201,733	201,733	99,716	0	0	0	0	0	0	0
11:54:26	-10,766	2334,483	14,873	14,795	11,174	8,602	8,675	21,2	951,135	24,414	2333,307	0	201,733	201,733	99,716	0	0	0	0	0	0	0
11:54:26	-93,041	2333,553	14,775	14,746	11,174	8,593	8,673	21,2	951,135	24,414	2333,307	0	201,733	201,733	99,716	0	0	0	0	0	0	0
11:54:26	93,041	2334,483	14,873	14,843	11,174	8,602	8,672	21,2	951,135	24,414	2333,308	0	201,733	201,733	99,716	0	0	0	0	0	0	0
11:54:26	-156,616	2332,917	14,775	14,795	11,171	8,586	8,67	21,2	951,135	24,414	2332,917	0	201,733	201,733	99,716	0	0	0	0	0	0	0
11:54:26	92,993	2333,847	14,873	14,843	11,171	8,596	8,669	21,2	951,135	24,414	2332,918	0	201,733	201,733	99,716	0	0	0	0	0	0	0
11:54:26	46,508	2334,312	14,922	14,843	11,171	8,601	8,668	21,2	951,135	24,414	2332,919	0	201,733	201,733	99,716	0	0	0	0	0	0	0
11:54:26	-139,501	2332,917	14,775	14,795	11,171	8,586	8,666	21,2	951,135	24,414	2332,917	0	201,733	201,733	99,716	0	0	0	0	0	0	0
11:54:26	139,501	2334,312	14,922	14,99	11,171	8,601	8,665	21,1	952,565	24,414	2332,918	0	201,733	201,733	99,716	0	0	0	0	0	0	0
11:54:26	-144,873	2332,863	14,775	14,648	11,171	8,586	8,663	21,1	952,565	24,414	2332,863	0	201,733	201,733	99,716	0	0	0	0	0	0	0
11:54:26	80,957	2333,673	14,873	14,795	11,17	8,594	8,662	21,1	952,565	24,414	2332,864	0	201,733	201,733	99,716	0	0	0	0	0	0	0
11:54:26	0	2333,673	14,873	14,795	11,17	8,594	8,66	21,1	952,565	24,414	2332,865	0	201,733	201,733	99,716	0	0	0	0	0	0	0
11:54:26	46,484	2334,138	14,922	14,941	11,17	8,599	8,659	21,1	952,565	24,414	2332,866	0	201,733	201,733	99,716	0	0	0	0	0	0	0
11:54:26	0	2334,138	14,922	14,843	11,17	8,599	8,658	21,1	952,565	24,414	2332,868	0	201,733	201,733	99,716	0	0	0	0	0	0	0
11:54:26	0	2334,138	14,922	14,941	11,17	8,599	8,657	21,1	952,565	24,414	2332,869	0	201,733	201,733	99,716	0	0	0	0	0	0	0
11:54:26	0	2334,138	14,922	14,941	11,17	8,599	8,656	21,1	952,565	24,414	2332,87	0	201,733	201,733	99,716	0	0	0	0	0	0	0
11:54:26	0	2334,138	14,922	14,99	11,17	8,599	8,655	21,1	952,565	24,414	2332,872	0	201,733	201,733	99,716	0	0	0	0	0	0	0
11:54:26	46,508	2334,603	14,97	15,088	11,17	8,604	8,654	21,1	952,565	24,414	2332,873	0	201,733	201,733	99,716	0	0	0	0	0	0	0
11:54:26	0	2334,603	14,97	14,99	11,17	8,604	8,653	21,1	952,565	24,414	2332,875	0	201,884	201,884	99,717	0	0	0	0	0	0	0
11:54:26	-46,508	2334,138	14,922	14,795	11,17	8,599	8,652	21,1	952,565	24,414	2332,876	0	201,884	201,884	99,717	0	0	0	0	0	0	0
11:54:26	46,508	2334,603	14,97	14,99	11,17	8,604	8,651	21,1	952,565	24,414	2332,878	0	201,884	201,884	99,717	0	0	0	0	0	0	0
11:54:26	-46,508	2334,138	14,922	14,843	11,17	8,599	8,65	21,1	952,565	24,414	2332,879	0	201,884	201,884	99,717	0	0	0	0	0	0	0
11:54:26	-46,484	2333,673	14,873	14,795	11,17	8,594	8,649	21,1	952,565	24,414	2332,88	0	201,884	201,884	99,717	0	0	0	0	0	0	0
11:54:26	0	2333,673	14,873	14,795	11,17	8,594	8,647	21,1	952,565	24,414	2332,881	0	201,884	201,884	99,717	0	0	0	0	0	0	0
11:54:26	75,61	2334,429	14,873	14,843	11,174	8,602	8,647	21,1	952,565	24,414	2332,883	0	201,884	201,884	99,717	0	0	0	0	0	0	0
11:54:26	0	2334,429	14,873	14,795	11,174	8,602	8,646	21,1	952,565	24,414	2332,884	0	201,884	201,884	99,717	0	0	0	0	0	0	0
11:54:26	17,382	2334,603	14,97	14,941	11,17	8,604	8,645	21,1	952,565	24,414	2332,886	0	201,884	201,884	99,717	0	0	0	0	0	0	0
11:54:26	92,993	2335,533	15,068	14,941	11,17	8,613	8,644	21,1	952,565	24,414	2332,889	0	201,884	201,884	99,717	0	0	0	0	0	0	0
11:54:26	-92,993	2334,603	14,97	14,941	11,17	8,604	8,643	21,1	952,565	24,414	2332,89	0	201,884	201,884	99,717	0	0	0	0	0	0	0
11:54:26	-46,508	2334,138	14,922	14,99	11,17	8,599	8,643	21,1	952,565	24,414	2332,891	0	201,884	201,884	99,717	0	0	0	0	0	0	0
11:54:26	-46,484	2333,673	14,873	14,795	11,17	8,594	8,642	21,1	952,565	24,414	2332,892	0	201,884	201,884	99,717	0	0	0	0	0	0	0
11:54:26	29,37	2333,966	14,97	14,843	11,166	8,597	8,641	21,1	952,565	24,414	2332,894	0	201,884	201,884	99,717	0	0	0	0	0	0	0
11:54:26	-10,791	2333,859	14,97	14,99	11,166	8,596	8,64	21,1	952,565	24,414	2332,895	0	201,884	201,884	99,717	0	0	0	0	0	0	0
11:54:26	0	2333,859	14,97	14,99	11,166	8,596	8,639	21,1	952,565	24,414	2332,895	0	201,884	201,884	99,717	0	0	0	0	0	0	0
11:54:26	-18,579	2333,673	14,873	14,795	11,17	8,594	8,638	21,1	952,565	24,414	2332,896	0	201,884	201,884	99,717	0	0	0	0	0	0	0
11:54:26	92,993	2334,603	14,97	14,99	11,17	8,604	8,637	21,1	952,565	24,414	2332,898	0	201,884	201,884	99,717	0	0	0	0	0	0	0
11:54:26	-46,508	2334,138	14,922	14,843	11,17	8,599	8,637	21,1	952,565	24,414	2332,899	0	201,884	201,884	99,717	0	0	0	0	0	0	0
11:54:26	-46,484	2333,673	14,873	14,795	11,17	8,594	8,636	21,1	952,565	24,414	2332,9	0	201,884	201,884	99,717	0	0	0	0	0	0	0
11:54:26	0	2333,673	14,873	14,746	11,17	8,594	8,635	21,1	952,565	24,414	2332,9	0	201,884	201,884	99,717	0	0	0	0	0	0	0
11:54:26	-63,623	2333,036	14,873	14,795	11,166	8,588	8,634	21,1	952,565	24,414	2332,9	0	201,884	201,884	99,717	0	0	0	0	0	0	0
11:54:26	-10,766	2332,929	14,873	14,746	11,166	8,586	8,633	21,1	952,565	24,414	2332,9	0	201,884	201,884	99,717	0	0	0	0	0	0	0
11:54:26	46,484	2333,394	14,922	14,795	11,166	8,591	8,632	21,1	952,565	24,414	2332,901	0	201,884	201,884	99,717	0	0	0	0	0	0	0
11:54:26	-11,865	2333,275	14,922	14,941	11,165	8,59	8,632	21,1	952,565	24,414	2332,901	0	201,884	201,884	99,717	0	0	0	0	0	0	0
11:54:26	0	2333,275	14,922	14,843	11,165	8,59	8,631	21,1	952,565	24,414	2332,902	0	201,884	201,884	99,717	0	0	0	0	0	0	0
11:54:26	-18,164	2333,093	14,97	14,99	11,162	8,588	8,63	21,1	952,565	24,414	2332,902	0	201,884	201,884	99,717	0	0	0	0	0	0	0
11:54:26	0	2333,093	14,97	14,941	11,162	8,588	8,629	21,1	952,565	24,414	2332,902	0	201,884	201,884	99,717	0	0	0	0	0	0	0
11:54:26	0	2333,093	14,97	14,99	11,162	8,588	8,628	21,1	952,565	24,414	2332,903	0	201,884	201,884	99,717	0	0	0	0	0	0	0
11:54:26	-92,968	2332,164	14,873	14,795	11,162	8,579	8,627	21,1	952,565	24,414	2332,164	0	201,884	201,884	99,717	0	0	0	0	0	0	0
11:54:26	-92,968	2331,234	14,775	14,795	11,162	8,569	8,626	21,1	952,565	24,414	2331,234	0	201,884	201,884	99,717	0	0	0	0	0	0	0
11:54:26	92,968	2332,164	14,873	14,795	11,162	8,579	8,625	21,1	952,565	24,414	2331,235	0	201,884	201,884	99,717	0	0	0	0	0	0	0
11:54:26	46,484	2332,629	14,922	14,941	11,162	8,583	8,624	21,1	952,565	24,414	2331,237	0	201,884	201,884	99,717	0	0	0	0	0	0	0
11:54:26	-46,484	2332,164	14,873	14,795	11,162	8,579	8,623	21,1	952,565	24,414	2331,238	0	201,884	201,884	99,717	0	0	0	0	0	0	0
11:54:26	-92,968	2331,234	14,775	14,746	11,162	8,569	8,622	21,1	952,565	24,414	2331,234	0	201,884	201,884	99,717	0	0	0	0	0	0	0
11:54:26	92,968	2332,164	14,873	14,795	11,162	8,579	8,622	21,1	952,565	24,414	2331,235	0	201,884	201,884	99,717	0	0	0	0	0	0	0
11:54:26	-92,968	2331,234	14,775	14,648	11,162	8,569	8,621	21,1	952,565	24,414	2331,234	0	201,884	201,884	99,717	0	0	0	0	0	0	0
11:54:26	139,453	2332,629	14,922	14,795	11,162	8,583	8,62	21,1	952,565	24,414	2331,236	0	201,884	201,884	99,717	0	0	0	0	0	0	0
11:54:26	0	2332,629	14,922	14,843	11,162	8,583	8,619	21,1	952,565	24,414	2331,237	0	201,884	201,884	99,717	0	0	0	0	0	0	0
11:54:26	-46,484	2332,164	14,873	14,795	11,162	8,579	8,618	21,1	952,565	24,414	2331,238	0	201,884	201,884	99,717	0	0	0	0	0	0	0
11:54:26	46,484	2332,629	14,922	14,843	11,162	8,583	8,618	21,1	952,565	24,414	2331,24	0	201,884	201,884	99,717	0	0	0	0	0	0	0
11:54:26	-139,453	2331,234	14,775	14,648	11,162	8,569	8,617	21,1	952,565	24,414	2331,234	0	201,884	201,884	99,717	0	0	0	0	0	0	0
11:54:26	139,453	2332,629	14,922	14,795	11,162	8,583	8,616	21,1	952,565	24,414	2331,236	0	201,884	201,884	99,717	0	0	0	0	0	0	0
11:54:26	46,484	2333,093	14,97	14,99	11,162	8,588	8,615	21,1	952,565	24,414	2331,237	0	201,884	201,884	99,717	0	0	0	0	0	0	0
11:54:26	-104,833	2332,045	14,873	14,648	11,161	8,577	8,615	21,1	952,565	24,414	2331,238	0	201,884	201,884	99,717	0	0	0	0	0	0	0
11:54:26	58,349	2332,629	14,922	14,843	11,162	8,583	8,614	21,1	952,565	24,414	2331,24	0	201,884	201,884	99,717	0	0	0	0	0	0	0
11:54:26	46,484	2333,093	14,97	14,941	11,162	8,588	8,614	21,1	952,565	24,414	2331,241	0	201,884	201,884	99,717	0	0	0	0	0	0	0
11:54:26	-58,349	2332,51	14,922	14,843	11,161	8,582	8,613	21,1	952,565	24,414	2331,243	0	201,884	201,884	99,717	0	0	0	0	0	0	0
11:54:26	58,349	2333,093	14,97	14,941	11,162	8,588	8,612	21,1	952,565	24,414	2331,244	0	201,884	201,884	99,717	0	0	0	0	0	0	0
11:54:26	0	2333,093	14,97	14,99	11,162	8,588	8,612	21,1	952,565	24,414	2331,246	0	201,884	201,884	99,717	0	0	0	0	0	0	0
11:54:26	-92,968	2332,164	14,873	14,795	11,162	8,579	8,611	21,1	952,565	24,414	2331,247	0	201,884	201,884	99,717	0	0	0	0	0	0	0
11:54:26	46,484	2332,629	14,922	14,795	11,162	8,583	8,611	21,1	952,565	24,414	2331,249	0	201,884	201,884	99,717	0	0	0	0	0	0	0
11:54:26	46,484	2333,093	14,97	14,99	11,162	8,588	8,61	21,1	952,565	24,414	2331,25	0	201,884	201,884	99,717	0	0	0	0	0	0	0
11:54:26	-46,484	2332,629	14,922	14,795	11,162	8,583	8,61	21,1	952,565	24,414	2331,252	0	201,884	201,884	99,717	0	0	0	0	0	0	0
11:54:26	46,484	2333,093	14,97	14,99	11,162	8,588	8,609	21,1	952,565	24,414	2331,254	0	201,884	201,884	99,717	0	0	0	0	0	0	0
11:54:26	0	2333,093	14,97	14,941	11,162	8,588	8,609	21,1	952,565	24,414	2331,255	0	201,884	201,884	99,717	0	0	0	0	0	0	0
11:54:26	-46,484	2332,629	14,922	14,941	11,162	8,583	8,608	21,1	952,565	24,414	2331,257	0	201,884	201,884	99,717	0	0	0	0	0	0	0
11:54:26	0	2332,629	14,922	14,941	11,162	8,583	8,608	21,1	952,565	24,414	2331,258	0	201,884	201,884	99,717	0	0	0	0	0	0	0
11:54:26	-46,484	2332,164	14,873	14,843	11,162	8,579	8,607	21,1	952,565	24,414	2331,259	0	201,884	201,884	99,717	0	0	0	0	0	0	0
11:54:26	185,961	2334,023	15,068	14,941	11,162	8,598	8,607	21,1	952,565	24,414	2331,262	0	201,884	201,884	99,717	0	0	0	0	0	0	0
11:54:26	-185,961	2332,164	14,873	14,795	11,162	8,579	8,607	21,1	952,565	24,414	2331,263	0	201,884	201,884	99,717	0	0	0	0	0	0	0
11:54:26	92,968	2333,093	14,97	14,843	11,162	8,588	8,606	21,1	952,565	24,414	2331,265	0	201,884	201,884	99,717	0	0	0	0	0	0	0
11:54:26	0	2333,093	14,97	14,99	11,162	8,588	8,606	21,1	952,565	24,414	2331,266	0	201,884	201,884	99,717	0	0	0	0	0	0	0
11:54:26	0	2333,093	14,97	14,843	11,162	8,588	8,606	21,1	952,565	24,414	2331,268	0	201,884	201,884	99,717	0	0	0	0	0	0	0
11:54:26	-46,484	2332,629	14,922	14,941	11,162	8,583	8,605	21,1	952,565	24,414	2331,27	0	201,884	201,884	99,717	0	0	0	0	0	0	0
11:54:26	0	2332,629	14,922	14,941	11,162	8,583	8,605	21,1	952,565	24,414	2331,271	0	201,884	201,884	99,717	0	0	0	0	0	0	0
11:54:26	0	2332,629	14,922	14,746	11,162	8,583	8,604	21,1	952,565	24,414	2331,273	0	201,884	201,884	99,717	0	0	0	0	0	0	0
11:54:26	0	2332,629	14,922	14,795	11,162	8,583	8,604	21,1	952,565	24,414	2331,274	0	201,884	201,884	99,717	0	0	0	0	0	0	0
11:54:26	0	2332,629	14,922	14,843	11,162	8,583	8,603	21,1	952,565	24,414	2331,276	0	201,884	201,884	99,717	0	0	0	0	0	0	0
11:54:26	-46,484	2332,164	14,873	14,746	11,162	8,579	8,603	21,1	952,565	24,414	2331,276	0	201,884	201,884	99,717	0	0	0	0	0	0	0
11:54:26	0	2332,164	14,873	14,746	11,162	8,579	8,603	21,1	952,565	24,414	2331,277	0	201,884	201,884	99,717	0	0	0	0	0	0	0
11:54:26	46,484	2332,629	14,922	14,941	11,162	8,583	8,602	21,1	952,565	24,414	2331,279	0	201,884	201,884	99,717	0	0	0	0	0	0	0
11:54:26	0	2332,629	14,922	14,795	11,162	8,583	8,602	21,1	952,565	24,414	2331,28	0	201,884	201,884	99,717	0	0	0	0	0	0	0
11:54:26	-139,453	2331,234	14,775	14,843	11,162	8,569	8,601	21,1	952,565	24,414	2331,234	0	201,884	201,884	99,717	0	0	0	0	0	0	0
11:54:26	139,453	2332,629	14,922	14,941	11,162	8,583	8,601	21,1	952,565	24,414	2331,236	0	201,884	201,884	99,717	0	0	0	0	0	0	0
11:54:27	-11,865	2332,51	14,922	14,941	11,161	8,582	8,6	21,1	952,565	24,414	2331,237	0	201,884	201,884	99,717	0	0	0	0	0	0	0
11:54:27	0	2332,51	14,922	14,99	11,161	8,582	8,6	21,1	952,565	24,414	2331,238	0	201,884	201,884	99,717	0	0	0	0	0	0	0
11:54:27	0	2332,51	14,922	14,99	11,161	8,582	8,6	21,1	952,565	24,414	2331,239	0	201,884	201,884	99,717	0	0	0	0	0	0	0
11:54:27	46,508	2332,975	14,97	15,088	11,161	8,587	8,599	21,1	952,565	24,414	2331,241	0	201,884	201,884	99,717	0	0	0	0	0	0	0
11:54:27	-46,508	2332,51	14,922	14,99	11,161	8,582	8,599	21,1	952,565	24,414	2331,242	0	201,884	201,884	99,717	0	0	0	0	0	0	0
11:54:27	58,349	2333,093	14,97	14,941	11,162	8,588	8,599	21,1	952,565	24,414	2331,244	0	201,884	201,884	99,717	0	0	0	0	0	0	0
11:54:27	-58,349	2332,51	14,922	14,99	11,161	8,582	8,599	21,1	952,565	24,414	2331,245	0	201,884	201,884	99,717	0	0	0	0	0	0	0
11:54:27	-46,484	2332,045	14,873	14,795	11,161	8,577	8,598	21,1	952,565	24,414	2331,246	0	201,884	201,884	99,717	0	0	0	0	0	0	0
11:54:27	92,993	2332,975	14,97	14,99	11,161	8,587	8,598	21,1	952,565	24,414	2331,248	0	201,884	201,884	99,717	0	0	0	0	0	0	0
11:54:27	0	2332,975	14,97	14,941	11,161	8,587	8,598	21,1	952,565	24,414	2331,25	0	201,884	201,884	99,717	0	0	0	0	0	0	0
11:54:27	-34,643	2332,629	14,922	14,843	11,162	8,583	8,597	21,1	952,565	24,414	2331,251	0	201,884	201,884	99,717	0	0	0	0	0	0	0
11:54:27	-11,865	2332,51	14,922	14,843	11,161	8,582	8,597	21,1	952,565	24,414	2331,252	0	201,884	201,884	99,717	0	0	0	0	0	0	0
11:54:27	11,865	2332,629	14,922	14,795	11,162	8,583	8,597	21,1	952,565	24,414	2331,254	0	201,884	201,884	99,717	0	0	0	0	0	0	0
11:54:27	-11,865	2332,51	14,922	14,843	11,161	8,582	8,597	21,1	952,565	24,414	2331,255	0	201,884	201,884	99,717	0	0	0	0	0	0	0
11:54:27	11,865	2332,629	14,922	14,795	11,162	8,583	8,596	21,1	952,565	24,414	2331,257	0	201,884	201,884	99,717	0	0	0	0	0	0	0
11:54:27	-11,865	2332,51	14,922	14,795	11,161	8,582	8,596	21,1	951,135	24,414	2331,258	0	201,884	201,884	99,717	0	0	0	0	0	0	0
11:54:27	17,26	2332,682	14,922	14,941	11,162	8,584	8,596	21,1	951,135	24,414	2331,259	0	201,884	201,884	99,717	0	0	0	0	0	0	0
11:54:27	-58,349	2332,099	14,873	14,795	11,161	8,578	8,595	21,1	951,135	24,414	2331,26	0	201,884	201,884	99,717	0	0	0	0	0	0	0
11:54:27	-4,614	2332,053	14,775	14,599	11,166	8,577	8,595	21,1	951,135	24,414	2331,261	0	201,884	201,884	99,717	0	0	0	0	0	0	0
11:54:27	127,636	2333,329	14,922	14,795	11,165	8,591	8,595	21,1	951,135	24,414	2331,263	0	201,884	201,884	99,717	0	0	0	0	0	0	0
11:54:27	74,877	2334,078	15,068	14,941	11,162	8,598	8,595	21,1	951,135	24,414	2331,266	0	201,884	201,884	99,717	0	0	0	0	0	0	0
11:54:27	-93,041	2333,148	14,97	14,795	11,162	8,589	8,595	21,1	951,135	24,414	2331,268	0	201,884	201,884	99,717	0	0	0	0	0	0	0
11:54:27	0	2333,148	14,97	14,843	11,162	8,589	8,595	21,1	951,135	24,414	2331,27	0	201,884	201,884	99,717	0	0	0	0	0	0	0
11:54:27	0	2333,148	14,97	14,941	11,162	8,589	8,595	21,1	951,135	24,414	2331,272	0	201,884	201,884	99,717	0	0	0	0	0	0	0
11:54:27	0	2333,148	14,97	14,795	11,162	8,589	8,595	21,1	951,135	24,414	2331,274	0	201,884	201,884	99,717	0	0	0	0	0	0	0
11:54:27	-46,508	2332,682	14,922	14,843	11,162	8,584	8,594	21,1	951,135	24,414	2331,275	0	201,43	201,43	99,715	0	0	0	0	0	0	0
11:54:27	0	2332,682	14,922	14,795	11,162	8,584	8,594	21,1	951,135	24,414	2331,276	0	201,43	201,43	99,715	0	0	0	0	0	0	0
11:54:27	-46,484	2332,218	14,873	14,746	11,162	8,579	8,594	21,1	951,135	24,414	2331,277	0	201,43	201,43	99,715	0	0	0	0	0	0	0
11:54:27	0	2332,218	14,873	14,795	11,162	8,579	8,594	21,1	951,135	24,414	2331,278	0	201,43	201,43	99,715	0	0	0	0	0	0	0
11:54:27	46,484	2332,682	14,922	14,941	11,162	8,584	8,593	21,1	951,135	24,414	2331,28	0	201,43	201,43	99,715	0	0	0	0	0	0	0
11:54:27	46,508	2333,148	14,97	14,941	11,162	8,589	8,593	21,1	951,135	24,414	2331,282	0	201,43	201,43	99,715	0	0	0	0	0	0	0
11:54:27	0	2333,148	14,97	14,843	11,162	8,589	8,593	21,1	951,135	24,414	2331,284	0	201,43	201,43	99,715	0	0	0	0	0	0	0
11:54:27	-186,01	2331,287	14,775	14,648	11,162	8,569	8,593	21,1	951,135	24,414	2331,284	0	201,43	201,43	99,715	0	0	0	0	0	0	0
11:54:27	127,636	2332,564	14,922	14,941	11,161	8,583	8,593	21,1	951,135	24,414	2331,285	0	201,43	201,43	99,715	0	0	0	0	0	0	0
11:54:27	46,533	2333,029	14,97	14,941	11,161	8,587	8,592	21,1	951,135	24,414	2331,287	0	201,43	201,43	99,715	0	0	0	0	0	0	0
11:54:27	-93,017	2332,099	14,873	14,795	11,161	8,578	8,592	21,1	951,135	24,414	2331,287	0	201,43	201,43	99,715	0	0	0	0	0	0	0
11:54:27	0	2332,099	14,873	14,795	11,161	8,578	8,592	21,1	951,135	24,414	2331,288	0	201,43	201,43	99,715	0	0	0	0	0	0	0
11:54:27	46,484	2332,564	14,922	14,941	11,161	8,583	8,592	21,1	951,135	24,414	2331,289	0	201,43	201,43	99,715	0	0	0	0	0	0	0
11:54:27	46,533	2333,029	14,97	14,941	11,161	8,587	8,592	21,1	951,135	24,414	2331,291	0	201,43	201,43	99,715	0	0	0	0	0	0	0
11:54:27	-46,533	2332,564	14,922	14,795	11,161	8,583	8,591	21,1	951,135	24,414	2331,292	0	201,43	201,43	99,715	0	0	0	0	0	0	0
11:54:27	-46,484	2332,099	14,873	14,795	11,161	8,578	8,591	21,1	951,135	24,414	2331,293	0	201,43	201,43	99,715	0	0	0	0	0	0	0
11:54:27	0	2332,099	14,873	14,795	11,161	8,578	8,591	21,1	951,135	24,414	2331,294	0	201,43	201,43	99,715	0	0	0	0	0	0	0
11:54:27	-92,993	2331,169	14,775	14,599	11,161	8,568	8,59	21,1	951,135	24,414	2331,169	0	201,43	201,43	99,715	0	0	0	0	0	0	0
11:54:27	92,993	2332,099	14,873	14,941	11,161	8,578	8,59	21,1	951,135	24,414	2331,17	0	201,43	201,43	99,715	0	0	0	0	0	0	0
11:54:27	0	2332,099	14,873	14,795	11,161	8,578	8,59	21,1	951,135	24,414	2331,171	0	201,43	201,43	99,715	0	0	0	0	0	0	0
11:54:27	46,484	2332,564	14,922	14,843	11,161	8,583	8,59	21,1	951,135	24,414	2331,172	0	201,43	201,43	99,715	0	0	0	0	0	0	0
11:54:27	-139,477	2331,169	14,775	14,795	11,161	8,568	8,589	21,1	951,135	24,414	2331,169	0	201,43	201,43	99,715	0	0	0	0	0	0	0
11:54:27	139,477	2332,564	14,922	14,99	11,161	8,583	8,589	21,1	951,135	24,414	2331,17	0	201,43	201,43	99,715	0	0	0	0	0	0	0
11:54:27	-46,484	2332,099	14,873	14,795	11,161	8,578	8,589	21,1	951,135	24,414	2331,171	0	201,43	201,43	99,715	0	0	0	0	0	0	0
11:54:27	-92,993	2331,169	14,775	14,746	11,161	8,568	8,589	21,1	951,135	24,414	2331,169	0	201,43	201,43	99,715	0	0	0	0	0	0	0
11:54:27	0	2331,169	14,775	14,795	11,161	8,568	8,588	21,1	951,135	24,414	2331,169	0	201,43	201,43	99,715	0	0	0	0	0	0	0
11:54:27	139,477	2332,564	14,922	14,795	11,161	8,583	8,588	21,1	951,135	24,414	2331,17	0	201,43	201,43	99,715	0	0	0	0	0	0	0
11:54:27	0	2332,564	14,922	14,941	11,161	8,583	8,588	21,1	951,135	24,414	2331,172	0	201,43	201,43	99,715	0	0	0	0	0	0	0
11:54:27	0	2332,564	14,922	14,941	11,161	8,583	8,588	21,1	951,135	24,414	2331,173	0	201,43	201,43	99,715	0	0	0	0	0	0	0
11:54:27	46,533	2333,029	14,97	14,99	11,161	8,587	8,588	21,1	951,135	24,414	2331,175	0	201,43	201,43	99,715	0	0	0	0	0	0	0
11:54:27	0	2333,029	14,97	14,99	11,161	8,587	8,588	21,1	951,135	24,414	2331,177	0	201,43	201,43	99,715	0	0	0	0	0	0	0
11:54:27	0	2333,029	14,97	15,088	11,161	8,587	8,588	21,1	951,135	24,414	2331,179	0	201,43	201,43	99,715	0	0	0	0	0	0	0
11:54:27	0	2333,029	14,97	14,99	11,161	8,587	8,588	21,1	951,135	24,414	2331,18	0	201,43	201,43	99,715	0	0	0	0	0	0	0
11:54:27	0	2333,029	14,97	14,99	11,161	8,587	8,588	21,1	951,135	24,414	2331,182	0	201,43	201,43	99,715	0	0	0	0	0	0	0
11:54:27	0	2333,029	14,97	14,99	11,161	8,587	8,588	21,1	951,135	24,414	2331,184	0	201,43	201,43	99,715	0	0	0	0	0	0	0
11:54:27	93,017	2333,959	15,068	14,99	11,161	8,597	8,588	21,1	951,135	24,414	2331,187	0	201,43	201,43	99,715	0	0	0	0	0	0	0
11:54:27	-139,55	2332,564	14,922	14,746	11,161	8,583	8,588	21,1	951,135	24,414	2331,188	0	201,43	201,43	99,715	0	0	0	0	0	0	0
11:54:27	46,533	2333,029	14,97	14,99	11,161	8,587	8,588	21,1	951,135	24,414	2331,19	0	201,43	201,43	99,715	0	0	0	0	0	0	0
11:54:27	-46,533	2332,564	14,922	14,795	11,161	8,583	8,588	21,1	951,135	24,414	2331,191	0	201,43	201,43	99,715	0	0	0	0	0	0	0
11:54:27	11,865	2332,682	14,922	14,941	11,162	8,584	8,588	21,1	951,135	24,414	2331,193	0	201,43	201,43	99,715	0	0	0	0	0	0	0
11:54:27	139,55	2334,078	15,068	14,99	11,162	8,598	8,588	21,1	951,135	24,414	2331,196	0	201,43	201,43	99,715	0	0	0	0	0	0	0
[truncated: 6,268 more rows]
