# Supplementary material for: Testing of pandemic ventilators under early and agile development
Source: Front Med Technol. 2022 Aug 16;4:899328. doi: 10.3389/fmedt.2022.899328 (PMC9424737; doi:10.3389/fmedt.2022.899328)
Supplement: Supplementary file 3 [file Data_Sheet_2.ZIP › Accuracy of Controls Systems/01_Data Storage/01_Raw Measurement Data/Hamilton T1/Hamilton T1_v1/part_1_test_06.csv]

Time	Flow	Lung tidal volume	p alveole	Airway pressure	Bellows position	Intrapleural pressure	Cardial pressure	Fraction of O2 inspir	Ambient pressure	Temperature Celsius	FRC actual	Shunt fraction	Partial pressure O2 air chamber	Partial pressure O2 effectiv	Oxygen sat pulm. capillaries	NA	NA	NA	NA	NA	NA	NA
11:57:37	-516,699	2281,86	13,799	13,574	10,935	8,06	9,685	21,2	953,994	24,497	2178,499	0	202,945	202,945	99,721	0	0	0	0	0	0	0
11:57:37	-296,142	2278,899	13,75	13,427	10,921	8,029	9,653	21,2	953,994	24,497	2178,6	0	202,945	202,945	99,721	0	0	0	0	0	0	0
11:57:37	-480,664	2274,092	13,506	13,33	10,906	7,98	9,62	21,2	953,994	24,497	2178,695	0	202,945	202,945	99,721	0	0	0	0	0	0	0
11:57:37	-434,35	2269,748	13,31	13,037	10,892	7,935	9,587	21,2	953,994	24,497	2178,786	0	202,945	202,945	99,721	0	0	0	0	0	0	0
11:57:37	-249,829	2267,25	13,31	13,037	10,878	7,909	9,554	21,2	953,994	24,497	2178,875	0	202,945	202,945	99,721	0	0	0	0	0	0	0
11:57:37	-238,452	2264,866	13,408	13,183	10,859	7,885	9,521	21,2	953,994	24,497	2178,961	0	202,945	202,945	99,721	0	0	0	0	0	0	0
11:57:37	-412,353	2260,742	13,408	13,183	10,836	7,842	9,488	21,2	953,994	24,497	2179,042	0	202,945	202,945	99,721	0	0	0	0	0	0	0
11:57:37	-286,718	2257,875	13,457	13,086	10,817	7,813	9,455	21,2	953,994	24,497	2179,121	0	202,945	202,945	99,721	0	0	0	0	0	0	0
11:57:37	-281,445	2255,06	13,506	13,183	10,799	7,784	9,423	21,2	953,994	24,497	2179,197	0	202,945	202,945	99,721	0	0	0	0	0	0	0
11:57:37	-239,526	2252,665	13,603	13,33	10,78	7,759	9,39	21,2	953,994	24,497	2179,271	0	202,945	202,945	99,721	0	0	0	0	0	0	0
11:57:37	-343,164	2249,234	13,506	13,232	10,766	7,724	9,357	21,2	953,994	24,497	2179,341	0	202,945	202,945	99,721	0	0	0	0	0	0	0
11:57:37	-341,87	2245,815	13,408	13,037	10,751	7,688	9,325	21,2	953,994	24,497	2179,407	0	202,945	202,945	99,721	0	0	0	0	0	0	0
11:57:37	-478,637	2241,028	13,164	12,89	10,737	7,639	9,292	21,2	953,994	24,497	2179,469	0	202,945	202,945	99,721	0	0	0	0	0	0	0
11:57:37	-373,535	2237,293	13,017	12,695	10,724	7,6	9,258	21,2	953,994	24,497	2179,527	0	202,945	202,945	99,721	0	0	0	0	0	0	0
11:57:37	-353,93	2233,754	12,822	12,451	10,714	7,564	9,225	21,2	953,994	24,497	2179,581	0	202,945	202,945	99,721	0	0	0	0	0	0	0
11:57:37	-388,476	2229,869	12,675	12,256	10,7	7,524	9,192	21,2	953,994	24,497	2179,631	0	202,945	202,945	99,721	0	0	0	0	0	0	0
11:57:37	-293,237	2226,937	12,627	12,158	10,686	7,494	9,158	21,2	953,994	24,497	2179,679	0	202,945	202,945	99,721	0	0	0	0	0	0	0
11:57:37	-208,203	2224,855	12,675	12,353	10,672	7,472	9,125	21,2	953,994	24,497	2179,724	0	202,945	202,945	99,721	0	0	0	0	0	0	0
11:57:37	-194,897	2222,906	12,822	12,5	10,653	7,452	9,093	21,2	953,994	24,497	2179,767	0	202,945	202,945	99,721	0	0	0	0	0	0	0
11:57:37	-222,558	2220,68	12,92	12,695	10,635	7,429	9,06	21,2	953,994	24,497	2179,808	0	202,945	202,945	99,721	0	0	0	0	0	0	0
11:57:37	-321,826	2217,462	12,92	12,695	10,617	7,396	9,027	21,2	953,994	24,497	2179,846	0	202,945	202,945	99,721	0	0	0	0	0	0	0
11:57:37	-315,332	2214,308	12,92	12,744	10,599	7,364	8,995	21,2	953,994	24,497	2179,88	0	202,945	202,945	99,721	0	0	0	0	0	0	0
11:57:37	-320,459	2211,104	12,773	12,549	10,588	7,33	8,962	21,2	953,994	24,497	2179,911	0	202,945	202,945	99,721	0	0	0	0	0	0	0
11:57:37	-318,75	2207,916	12,675	12,451	10,576	7,298	8,929	21,2	953,994	24,497	2179,94	0	202,945	202,945	99,721	0	0	0	0	0	0	0
11:57:37	-304,101	2204,875	12,529	12,256	10,566	7,266	8,897	21,2	953,994	24,497	2179,965	0	202,945	202,945	99,721	0	0	0	0	0	0	0
11:57:37	-258,3	2202,292	12,431	12,06	10,557	7,24	8,864	21,2	953,994	24,497	2179,987	0	202,945	202,945	99,721	0	0	0	0	0	0	0
11:57:37	-324,853	2199,044	12,334	12,06	10,543	7,206	8,832	21,2	953,994	24,497	2180,006	0	202,945	202,945	99,721	0	0	0	0	0	0	0
11:57:37	-171,167	2197,332	12,431	11,963	10,528	7,188	8,8	21,2	953,994	24,497	2180,023	0	202,945	202,945	99,721	0	0	0	0	0	0	0
11:57:37	-336,572	2193,966	12,334	11,963	10,515	7,154	8,767	21,2	953,994	24,497	2180,037	0	202,945	202,945	99,721	0	0	0	0	0	0	0
11:57:37	-202,417	2191,942	12,431	11,963	10,498	7,133	8,735	21,2	953,994	24,497	2180,049	0	202,945	202,945	99,721	0	0	0	0	0	0	0
11:57:37	-212,377	2189,818	12,48	12,06	10,483	7,111	8,703	21,2	953,994	24,497	2180,059	0	202,945	202,945	99,721	0	0	0	0	0	0	0
11:57:37	-212,548	2187,693	12,529	12,109	10,469	7,089	8,672	21,2	953,994	24,497	2180,067	0	202,945	202,945	99,721	0	0	0	0	0	0	0
11:57:37	-240,991	2185,283	12,529	12,109	10,455	7,064	8,64	21,2	953,994	24,497	2180,072	0	202,945	202,945	99,721	0	0	0	0	0	0	0
11:57:37	-268,505	2182,598	12,48	12,06	10,442	7,037	8,609	21,2	953,994	24,497	2180,074	0	202,945	202,945	99,721	0	0	0	0	0	0	0
11:57:37	-340,649	2179,192	12,285	11,914	10,433	7,001	8,577	21,2	953,994	24,497	2179,192	0	202,945	202,945	99,721	0	0	0	0	0	0	0
11:57:37	-277,856	2176,413	12,138	11,767	10,425	6,973	8,546	21,2	953,994	24,497	2176,413	0	202,945	202,945	99,721	0	0	0	0	0	0	0
11:57:37	-281,25	2173,6	11,943	11,621	10,42	6,944	8,514	21,2	953,994	24,497	2173,6	0	202,945	202,945	99,721	0	0	0	0	0	0	0
11:57:37	-249,243	2171,108	11,845	11,621	10,411	6,918	8,483	21,2	953,994	24,497	2171,108	0	202,945	202,945	99,721	0	0	0	0	0	0	0
11:57:37	-289,99	2168,208	11,748	11,621	10,399	6,888	8,452	21,2	953,994	24,497	2168,208	0	202,945	202,945	99,721	0	0	0	0	0	0	0
11:57:37	-149,853	2166,71	11,845	11,621	10,386	6,873	8,421	21,2	953,994	24,497	2166,71	0	202,945	202,945	99,721	0	0	0	0	0	0	0
11:57:37	-148,681	2165,223	11,943	11,718	10,372	6,857	8,39	21,2	953,994	24,497	2165,223	0	202,945	202,945	99,721	0	0	0	0	0	0	0
11:57:37	-193,139	2163,291	11,992	11,767	10,359	6,838	8,36	21,2	953,994	24,497	2163,291	0	202,945	202,945	99,721	0	0	0	0	0	0	0
11:57:37	-195,336	2161,338	12,041	11,767	10,345	6,817	8,33	21,2	953,994	24,497	2161,338	0	202,945	202,945	99,721	0	0	0	0	0	0	0
11:57:37	-223,999	2159,098	11,992	11,718	10,335	6,794	8,299	21,2	953,994	24,497	2159,098	0	202,945	202,945	99,721	0	0	0	0	0	0	0
11:57:37	-308,251	2156,015	11,748	11,572	10,33	6,763	8,269	21,2	953,994	24,497	2156,015	0	202,945	202,945	99,721	0	0	0	0	0	0	0
11:57:37	-399,755	2152,018	11,455	11,377	10,323	6,721	8,239	21,2	953,994	24,497	2152,018	0	202,945	202,945	99,721	0	0	0	0	0	0	0
11:57:37	-143,334	2150,585	11,406	11,23	10,317	6,707	8,209	21,2	953,994	24,497	2150,585	0	202,945	202,945	99,721	0	0	0	0	0	0	0
11:57:37	-216,821	2148,416	11,259	11,181	10,313	6,684	8,179	21,2	953,994	24,497	2148,416	0	202,945	202,945	99,721	0	0	0	0	0	0	0
11:57:37	-146,142	2146,955	11,259	11,084	10,305	6,669	8,149	21,2	953,994	24,497	2146,955	0	202,945	202,945	99,721	0	0	0	0	0	0	0
11:57:37	-237,011	2144,585	11,162	11,084	10,296	6,645	8,12	21,2	953,994	24,497	2144,585	0	202,945	202,945	99,721	0	0	0	0	0	0	0
11:57:37	-115,112	2143,434	11,162	11,035	10,29	6,633	8,091	21,2	953,994	24,497	2143,434	0	202,945	202,945	99,721	0	0	0	0	0	0	0
11:57:37	-147,143	2141,962	11,162	11,035	10,281	6,618	8,062	21,2	953,994	24,497	2141,962	0	202,945	202,945	99,721	0	0	0	0	0	0	0
11:57:37	-164,453	2140,318	11,162	11,084	10,272	6,601	8,033	21,2	953,994	24,497	2140,318	0	202,945	202,945	99,721	0	0	0	0	0	0	0
11:57:37	-195,727	2138,36	11,113	11,035	10,264	6,581	8,005	21,2	953,994	24,497	2138,36	0	202,945	202,945	99,721	0	0	0	0	0	0	0
11:57:37	-227,197	2136,088	11,015	11,035	10,256	6,557	7,976	21,2	953,994	24,497	2136,088	0	202,945	202,945	99,721	0	0	0	0	0	0	0
11:57:37	-83,789	2135,251	11,015	11,035	10,251	6,548	7,948	21,2	953,994	24,497	2135,251	0	202,945	202,945	99,721	0	0	0	0	0	0	0
11:57:37	-129,125	2133,959	10,966	10,888	10,246	6,535	7,921	21,2	953,994	24,497	2133,959	0	202,945	202,945	99,721	0	0	0	0	0	0	0
11:57:37	-83,789	2133,121	10,966	10,84	10,242	6,527	7,893	21,2	953,994	24,497	2133,121	0	202,945	202,945	99,721	0	0	0	0	0	0	0
11:57:37	-205,932	2131,062	10,82	10,742	10,238	6,505	7,866	21,2	953,994	24,497	2131,062	0	202,945	202,945	99,721	0	0	0	0	0	0	0
11:57:37	-83,789	2130,224	10,82	10,742	10,233	6,497	7,839	21,2	953,994	24,497	2130,224	0	202,945	202,945	99,721	0	0	0	0	0	0	0
11:57:37	-84,814	2129,376	10,82	10,742	10,228	6,488	7,813	21,2	953,994	24,497	2129,376	0	202,945	202,945	99,721	0	0	0	0	0	0	0
11:57:37	-65,039	2128,726	10,918	10,742	10,219	6,481	7,787	21,2	953,994	24,497	2128,726	0	202,945	202,945	99,721	0	0	0	0	0	0	0
11:57:37	-86,083	2127,865	10,918	10,84	10,214	6,472	7,761	21,2	953,994	24,497	2127,865	0	202,945	202,945	99,721	0	0	0	0	0	0	0
11:57:37	-84,814	2127,017	10,918	10,84	10,209	6,464	7,735	21,2	953,994	24,497	2127,017	0	202,945	202,945	99,721	0	0	0	0	0	0	0
11:57:37	-163,671	2125,38	10,82	10,742	10,205	6,447	7,71	21,2	953,994	24,497	2125,38	0	202,945	202,945	99,721	0	0	0	0	0	0	0
11:57:37	-119,433	2124,186	10,771	10,693	10,201	6,434	7,685	21,2	953,994	24,497	2124,186	0	202,945	202,945	99,721	0	0	0	0	0	0	0
11:57:37	-84,79	2123,338	10,771	10,693	10,196	6,426	7,66	21,2	953,994	24,497	2123,338	0	202,945	202,945	99,721	0	0	0	0	0	0	0
11:57:37	-74,096	2122,597	10,771	10,595	10,192	6,418	7,636	21,2	953,994	24,497	2122,597	0	202,945	202,945	99,721	0	0	0	0	0	0	0
11:57:37	-148,95	2121,107	10,625	10,547	10,191	6,403	7,612	21,2	953,994	24,497	2121,107	0	202,945	202,945	99,721	0	0	0	0	0	0	0
11:57:37	-135,864	2119,749	10,478	10,4	10,191	6,389	7,588	21,2	953,994	24,497	2119,749	0	202,945	202,945	99,721	0	0	0	0	0	0	0
11:57:37	-45,288	2119,296	10,429	10,498	10,191	6,384	7,564	21,2	953,994	24,497	2119,296	0	202,945	202,945	99,721	0	0	0	0	0	0	0
11:57:37	-28,759	2119,008	10,478	10,4	10,187	6,381	7,541	21,2	953,994	24,497	2119,008	0	202,945	202,945	99,721	0	0	0	0	0	0	0
11:57:37	-85,864	2118,15	10,478	10,498	10,182	6,372	7,518	21,2	953,994	24,497	2118,15	0	202,945	202,945	99,721	0	0	0	0	0	0	0
11:57:37	-29,833	2117,851	10,527	10,4	10,178	6,369	7,496	21,2	953,994	24,497	2117,851	0	202,945	202,945	99,721	0	0	0	0	0	0	0
11:57:37	2,416	2117,875	10,625	10,547	10,173	6,369	7,474	21,2	953,994	24,497	2117,851	0	202,945	202,945	99,721	0	0	0	0	0	0	0
11:57:37	-86,914	2117,006	10,625	10,595	10,168	6,36	7,452	21,2	953,994	24,497	2117,006	0	202,945	202,945	99,721	0	0	0	0	0	0	0
11:57:37	-30,883	2116,697	10,673	10,693	10,164	6,357	7,43	21,2	953,994	24,497	2116,697	0	202,945	202,945	99,721	0	0	0	0	0	0	0
11:57:37	-9,375	2116,604	10,771	10,742	10,158	6,356	7,409	21,2	953,994	24,497	2116,604	0	202,945	202,945	99,721	0	0	0	0	0	0	0
11:57:38	-166,723	2114,936	10,673	10,595	10,154	6,339	7,388	21,2	953,994	24,497	2114,936	0	202,945	202,945	99,721	0	0	0	0	0	0	0
11:57:38	0	2114,936	10,673	10,595	10,154	6,339	7,368	21,2	953,994	24,497	2114,936	0	202,945	202,945	99,721	0	0	0	0	0	0	0
11:57:38	-57,275	2114,364	10,625	10,547	10,153	6,333	7,347	21,2	953,994	24,497	2114,364	0	202,945	202,945	99,721	0	0	0	0	0	0	0
11:57:38	-155,957	2112,804	10,527	10,547	10,149	6,317	7,327	21,2	953,994	24,497	2112,804	0	202,945	202,945	99,721	0	0	0	0	0	0	0
11:57:38	0	2112,804	10,527	10,498	10,149	6,317	7,307	21,2	953,994	24,497	2112,804	0	202,945	202,945	99,721	0	0	0	0	0	0	0
11:57:38	-57,006	2112,234	10,478	10,4	10,149	6,311	7,288	21,2	953,994	24,497	2112,234	0	202,945	202,945	99,721	0	0	0	0	0	0	0
11:57:38	-76,196	2111,472	10,478	10,4	10,144	6,303	7,269	21,2	953,994	24,497	2111,472	0	202,945	202,945	99,721	0	0	0	0	0	0	0
11:57:38	-79,516	2110,677	10,478	10,498	10,14	6,295	7,249	21,2	953,994	24,497	2110,677	0	202,945	202,945	99,721	0	0	0	0	0	0	0
11:57:38	-10,717	2110,57	10,478	10,498	10,139	6,294	7,231	21,2	953,994	24,497	2110,57	0	202,945	202,945	99,721	0	0	0	0	0	0	0
11:57:38	-78,442	2109,785	10,478	10,498	10,135	6,286	7,212	21,2	953,994	24,497	2109,785	0	202,945	202,945	99,721	0	0	0	0	0	0	0
11:57:38	0	2109,785	10,478	10,4	10,135	6,286	7,194	21,2	953,994	24,497	2109,785	0	202,945	202,945	99,721	0	0	0	0	0	0	0
11:57:38	-78,295	2109,002	10,478	10,351	10,13	6,278	7,176	21,1	952,184	24,497	2109,002	0	202,945	202,945	99,721	0	0	0	0	0	0	0
11:57:38	4,345	2109,046	10,478	10,4	10,13	6,278	7,158	21,1	952,184	24,497	2109,002	0	202,945	202,945	99,721	0	0	0	0	0	0	0
11:57:38	-123,681	2107,809	10,429	10,4	10,126	6,266	7,141	21,1	952,184	24,497	2107,809	0	202,945	202,945	99,721	0	0	0	0	0	0	0
11:57:38	0	2107,809	10,429	10,351	10,126	6,266	7,124	21,1	952,184	24,497	2107,809	0	202,945	202,945	99,721	0	0	0	0	0	0	0
11:57:38	-89,038	2106,919	10,429	10,4	10,121	6,256	7,107	21,1	952,184	24,497	2106,919	0	202,945	202,945	99,721	0	0	0	0	0	0	0
11:57:38	-33,178	2106,587	10,478	10,498	10,116	6,253	7,09	21,1	952,184	24,497	2106,587	0	202,945	202,945	99,721	0	0	0	0	0	0	0
11:57:38	-80,615	2105,781	10,478	10,498	10,112	6,245	7,073	21,1	952,184	24,497	2105,781	0	202,945	202,945	99,721	0	0	0	0	0	0	0
11:57:38	-25,634	2105,524	10,527	10,498	10,108	6,242	7,057	21,1	952,184	24,497	2105,524	0	202,945	202,945	99,721	0	0	0	0	0	0	0
11:57:38	-54,736	2104,977	10,478	10,4	10,107	6,236	7,041	21,1	952,184	24,497	2104,977	0	202,945	202,945	99,721	0	0	0	0	0	0	0
11:57:38	-45,239	2104,525	10,429	10,351	10,107	6,232	7,025	21,1	952,184	24,497	2104,525	0	202,945	202,945	99,721	0	0	0	0	0	0	0
11:57:38	-70,849	2103,816	10,429	10,302	10,103	6,224	7,01	21,1	952,184	24,497	2103,816	0	201,199	201,199	99,714	0	0	0	0	0	0	0
11:57:38	-100,146	2102,815	10,332	10,351	10,102	6,214	6,994	21,1	952,184	24,497	2102,815	0	201,199	201,199	99,714	0	0	0	0	0	0	0
11:57:38	0	2102,815	10,332	10,205	10,102	6,214	6,979	21,1	952,184	24,497	2102,815	0	201,199	201,199	99,714	0	0	0	0	0	0	0
11:57:38	-81,64	2101,998	10,332	10,351	10,098	6,206	6,963	21,1	952,184	24,497	2101,998	0	201,199	201,199	99,714	0	0	0	0	0	0	0
11:57:38	9,887	2102,097	10,429	10,351	10,093	6,207	6,949	21,1	952,184	24,497	2101,998	0	201,199	201,199	99,714	0	0	0	0	0	0	0
11:57:38	-82,641	2101,271	10,429	10,351	10,089	6,198	6,934	21,1	952,184	24,497	2101,271	0	201,199	201,199	99,714	0	0	0	0	0	0	0
11:57:38	36,547	2101,636	10,478	10,498	10,088	6,202	6,92	21,1	952,184	24,497	2101,271	0	201,199	201,199	99,714	0	0	0	0	0	0	0
11:57:38	-72,998	2100,906	10,478	10,498	10,084	6,194	6,905	21,1	952,184	24,497	2100,906	0	201,199	201,199	99,714	0	0	0	0	0	0	0
11:57:38	-53,833	2100,368	10,429	10,351	10,083	6,189	6,891	21,1	952,184	24,497	2100,368	0	201,199	201,199	99,714	0	0	0	0	0	0	0
11:57:38	-74,023	2099,628	10,429	10,351	10,079	6,181	6,877	21,1	952,184	24,497	2099,628	0	201,199	201,199	99,714	0	0	0	0	0	0	0
11:57:38	45,19	2100,079	10,478	10,4	10,079	6,186	6,864	21,1	952,184	24,497	2099,628	0	201,199	201,199	99,714	0	0	0	0	0	0	0
11:57:38	-54,882	2099,531	10,429	10,351	10,079	6,18	6,85	21,1	952,184	24,497	2099,531	0	201,199	201,199	99,714	0	0	0	0	0	0	0
11:57:38	-90,405	2098,627	10,332	10,156	10,079	6,171	6,837	21,1	952,184	24,497	2098,627	0	201,199	201,199	99,714	0	0	0	0	0	0	0
11:57:38	-74,023	2097,886	10,332	10,205	10,074	6,163	6,824	21,1	952,184	24,497	2097,886	0	201,199	201,199	99,714	0	0	0	0	0	0	0
11:57:38	81,738	2098,704	10,429	10,205	10,074	6,172	6,811	21,1	952,184	24,497	2097,887	0	201,199	201,199	99,714	0	0	0	0	0	0	0
11:57:38	-37,451	2098,329	10,478	10,351	10,069	6,168	6,798	21,1	952,184	24,497	2097,888	0	201,199	201,199	99,714	0	0	0	0	0	0	0
11:57:38	-119,287	2097,136	10,429	10,302	10,065	6,156	6,786	21,1	952,184	24,497	2097,136	0	201,199	201,199	99,714	0	0	0	0	0	0	0
11:57:38	36,767	2097,504	10,478	10,302	10,065	6,159	6,774	21,1	952,184	24,497	2097,137	0	201,199	201,199	99,714	0	0	0	0	0	0	0
11:57:38	-45,19	2097,052	10,429	10,205	10,065	6,155	6,761	21,1	952,184	24,497	2097,052	0	201,199	201,199	99,714	0	0	0	0	0	0	0
11:57:38	-75,268	2096,299	10,429	10,156	10,06	6,147	6,749	21,1	952,184	24,497	2096,299	0	201,199	201,199	99,714	0	0	0	0	0	0	0
11:57:38	-142,944	2094,87	10,283	10,156	10,06	6,132	6,737	21,1	952,184	24,497	2094,87	0	201,199	201,199	99,714	0	0	0	0	0	0	0
11:57:38	0	2094,87	10,283	10,058	10,06	6,132	6,725	21,1	952,184	24,497	2094,87	0	201,199	201,199	99,714	0	0	0	0	0	0	0
11:57:38	0	2094,87	10,283	10,156	10,06	6,132	6,714	21,1	952,184	24,497	2094,87	0	201,199	201,199	99,714	0	0	0	0	0	0	0
11:57:38	-32,226	2094,548	10,332	10,302	10,055	6,129	6,702	21,1	952,184	24,497	2094,548	0	201,199	201,199	99,714	0	0	0	0	0	0	0
11:57:38	-143,066	2093,117	10,185	10,058	10,055	6,114	6,691	21,1	952,184	24,497	2093,117	0	201,199	201,199	99,714	0	0	0	0	0	0	0
11:57:38	0	2093,117	10,185	10,156	10,055	6,114	6,679	21,1	952,184	24,497	2093,117	0	201,199	201,199	99,714	0	0	0	0	0	0	0
11:57:38	14,184	2093,259	10,283	10,058	10,051	6,116	6,668	21,1	952,184	24,497	2093,117	0	201,199	201,199	99,714	0	0	0	0	0	0	0
11:57:38	-7,543	2093,183	10,283	10,058	10,05	6,115	6,658	21,1	952,184	24,497	2093,117	0	201,199	201,199	99,714	0	0	0	0	0	0	0
11:57:38	-90,332	2092,28	10,185	10,009	10,05	6,105	6,647	21,1	952,184	24,497	2092,28	0	201,199	201,199	99,714	0	0	0	0	0	0	0
11:57:38	13,085	2092,411	10,283	10,058	10,046	6,107	6,636	21,1	952,184	24,497	2092,28	0	201,199	201,199	99,714	0	0	0	0	0	0	0
11:57:38	-7,543	2092,336	10,283	10,156	10,045	6,106	6,626	21,1	952,184	24,497	2092,28	0	201,199	201,199	99,714	0	0	0	0	0	0	0
11:57:38	-77,221	2091,563	10,283	10,156	10,041	6,098	6,615	21,1	952,184	24,497	2091,563	0	201,199	201,199	99,714	0	0	0	0	0	0	0
11:57:38	-90,332	2090,66	10,185	10,058	10,041	6,089	6,605	21,1	952,184	24,497	2090,66	0	201,199	201,199	99,714	0	0	0	0	0	0	0
11:57:38	83,813	2091,498	10,283	10,058	10,041	6,097	6,595	21,1	952,184	24,497	2090,661	0	201,199	201,199	99,714	0	0	0	0	0	0	0
11:57:38	-167,48	2089,823	10,185	10,009	10,036	6,08	6,585	21,1	952,184	24,497	2089,823	0	201,199	201,199	99,714	0	0	0	0	0	0	0
11:57:38	0	2089,823	10,185	10,156	10,036	6,08	6,575	21,1	952,184	24,497	2089,823	0	201,199	201,199	99,714	0	0	0	0	0	0	0
11:57:38	0	2089,823	10,185	10,156	10,036	6,08	6,565	21,1	952,184	24,497	2089,823	0	201,199	201,199	99,714	0	0	0	0	0	0	0
11:57:38	0	2089,823	10,185	10,058	10,036	6,08	6,556	21,1	952,184	24,497	2089,823	0	201,199	201,199	99,714	0	0	0	0	0	0	0
11:57:38	-6,518	2089,758	10,185	10,156	10,036	6,079	6,547	21,1	952,184	24,497	2089,758	0	201,199	201,199	99,714	0	0	0	0	0	0	0
11:57:38	-79,492	2088,963	10,185	10,058	10,031	6,071	6,537	21,1	952,184	24,497	2088,963	0	201,199	201,199	99,714	0	0	0	0	0	0	0
11:57:38	0	2088,963	10,185	10,058	10,031	6,071	6,528	21,1	952,184	24,497	2088,963	0	201,199	201,199	99,714	0	0	0	0	0	0	0
11:57:38	0	2088,963	10,185	10,156	10,031	6,071	6,519	21,1	952,184	24,497	2088,963	0	201,199	201,199	99,714	0	0	0	0	0	0	0
11:57:38	-84,765	2088,116	10,185	10,156	10,027	6,063	6,51	21,1	952,184	24,497	2088,116	0	201,199	201,199	99,714	0	0	0	0	0	0	0
11:57:38	-45,166	2087,664	10,136	10,058	10,027	6,058	6,501	21,1	952,184	24,497	2087,664	0	201,199	201,199	99,714	0	0	0	0	0	0	0
11:57:38	0	2087,664	10,136	10,009	10,027	6,058	6,493	21,1	952,184	24,497	2087,664	0	201,199	201,199	99,714	0	0	0	0	0	0	0
11:57:38	-79,467	2086,869	10,136	10,058	10,022	6,05	6,484	21,1	952,184	24,497	2086,869	0	201,199	201,199	99,714	0	0	0	0	0	0	0
11:57:38	0	2086,869	10,136	10,156	10,022	6,05	6,475	21,1	952,184	24,497	2086,869	0	201,199	201,199	99,714	0	0	0	0	0	0	0
11:57:38	-5,273	2086,816	10,136	10,009	10,022	6,049	6,467	21,1	952,184	24,497	2086,816	0	201,199	201,199	99,714	0	0	0	0	0	0	0
11:57:38	0	2086,816	10,136	10,058	10,022	6,049	6,459	21,1	952,184	24,497	2086,816	0	201,199	201,199	99,714	0	0	0	0	0	0	0
11:57:38	-170,776	2085,109	10,039	10,009	10,017	6,032	6,451	21,1	952,184	24,497	2085,109	0	201,199	201,199	99,714	0	0	0	0	0	0	0
11:57:38	90,234	2086,011	10,136	10,009	10,017	6,041	6,442	21,1	952,184	24,497	2085,11	0	201,199	201,199	99,714	0	0	0	0	0	0	0
11:57:38	-84,741	2085,164	10,136	10,058	10,012	6,032	6,434	21,1	952,184	24,497	2085,11	0	201,199	201,199	99,714	0	0	0	0	0	0	0
11:57:38	45,092	2085,615	10,185	10,058	10,012	6,037	6,427	21,1	952,184	24,497	2085,11	0	201,199	201,199	99,714	0	0	0	0	0	0	0
11:57:38	9,716	2085,712	10,283	10,302	10,008	6,038	6,419	21,1	952,184	24,497	2085,111	0	201,199	201,199	99,714	0	0	0	0	0	0	0
11:57:38	39,868	2086,11	10,332	10,302	10,008	6,042	6,412	21,1	952,184	24,497	2085,112	0	201,199	201,199	99,714	0	0	0	0	0	0	0
11:57:38	-125,683	2084,854	10,283	10,058	10,003	6,029	6,404	21,1	952,184	24,497	2084,854	0	201,199	201,199	99,714	0	0	0	0	0	0	0
11:57:38	0	2084,854	10,283	10,156	10,003	6,029	6,397	21,1	952,184	24,497	2084,854	0	201,199	201,199	99,714	0	0	0	0	0	0	0
11:57:38	-9,692	2084,757	10,185	10,009	10,008	6,028	6,39	21,1	952,184	24,497	2084,757	0	201,199	201,199	99,714	0	0	0	0	0	0	0
11:57:38	-80,541	2083,951	10,185	10,058	10,003	6,02	6,382	21,1	952,184	24,497	2083,951	0	201,199	201,199	99,714	0	0	0	0	0	0	0
11:57:38	0	2083,951	10,185	10,009	10,003	6,02	6,375	21,1	952,184	24,497	2083,951	0	201,199	201,199	99,714	0	0	0	0	0	0	0
11:57:38	-135,351	2082,598	10,039	9,961	10,003	6,006	6,368	21,1	952,184	24,497	2082,598	0	201,199	201,199	99,714	0	0	0	0	0	0	0
11:57:38	0	2082,598	10,039	9,814	10,003	6,006	6,361	21,1	952,184	24,497	2082,598	0	201,199	201,199	99,714	0	0	0	0	0	0	0
11:57:38	48,461	2083,082	10,185	10,009	9,998	6,011	6,354	21,1	952,184	24,497	2082,598	0	201,199	201,199	99,714	0	0	0	0	0	0	0
11:57:38	0	2083,082	10,185	10,009	9,998	6,011	6,347	21,1	952,184	24,497	2082,599	0	201,199	201,199	99,714	0	0	0	0	0	0	0
11:57:38	-80,541	2082,277	10,185	10,058	9,993	6,002	6,34	21,1	952,184	24,497	2082,277	0	201,199	201,199	99,714	0	0	0	0	0	0	0
11:57:38	-45,117	2081,826	10,136	10,058	9,993	5,998	6,334	21,1	952,184	24,497	2081,826	0	201,199	201,199	99,714	0	0	0	0	0	0	0
11:57:38	-5,444	2081,771	10,136	10,058	9,993	5,997	6,327	21,1	952,184	24,497	2081,771	0	201,199	201,199	99,714	0	0	0	0	0	0	0
11:57:38	-129,833	2080,473	9,99	9,961	9,993	5,984	6,32	21,1	952,184	24,497	2080,473	0	201,199	201,199	99,714	0	0	0	0	0	0	0
11:57:38	135,278	2081,826	10,136	10,009	9,993	5,998	6,314	21,1	952,184	24,497	2080,474	0	201,199	201,199	99,714	0	0	0	0	0	0	0
11:57:38	-85,815	2080,968	10,136	10,009	9,989	5,989	6,308	21,1	952,184	24,497	2080,475	0	201,199	201,199	99,714	0	0	0	0	0	0	0
11:57:38	-90,185	2080,066	10,039	9,961	9,989	5,98	6,301	21,1	952,184	24,497	2080,066	0	201,199	201,199	99,714	0	0	0	0	0	0	0
11:57:38	0	2080,066	10,039	9,961	9,989	5,98	6,295	21,1	952,184	24,497	2080,066	0	201,199	201,199	99,714	0	0	0	0	0	0	0
11:57:38	-45,117	2079,615	9,99	9,961	9,989	5,975	6,289	21,1	952,184	24,497	2079,615	0	201,199	201,199	99,714	0	0	0	0	0	0	0
11:57:38	0	2079,615	9,99	9,961	9,989	5,975	6,283	21,1	952,184	24,497	2079,615	0	201,199	201,199	99,714	0	0	0	0	0	0	0
11:57:38	0	2079,615	9,99	9,863	9,989	5,975	6,276	21,1	952,184	24,497	2079,615	0	201,199	201,199	99,714	0	0	0	0	0	0	0
11:57:38	0	2079,615	9,99	9,863	9,989	5,975	6,271	21,1	952,184	24,497	2079,615	0	201,199	201,199	99,714	0	0	0	0	0	0	0
11:57:38	-45,068	2079,164	9,941	9,863	9,989	5,97	6,265	21,1	952,184	24,497	2079,164	0	201,199	201,199	99,714	0	0	0	0	0	0	0
11:57:38	45,068	2079,615	9,99	9,863	9,989	5,975	6,259	21,1	952,184	24,497	2079,164	0	201,199	201,199	99,714	0	0	0	0	0	0	0
11:57:38	-82,617	2078,788	9,99	9,863	9,984	5,966	6,253	21,1	952,184	24,497	2078,788	0	201,199	201,199	99,714	0	0	0	0	0	0	0
11:57:39	0	2078,788	9,99	9,961	9,984	5,966	6,248	21,1	952,184	24,497	2078,788	0	201,199	201,199	99,714	0	0	0	0	0	0	0
11:57:39	-3,32	2078,755	9,99	9,961	9,984	5,966	6,242	21,1	952,184	24,497	2078,755	0	201,199	201,199	99,714	0	0	0	0	0	0	0
11:57:39	45,068	2079,206	10,039	10,009	9,984	5,971	6,237	21,1	952,184	24,497	2078,756	0	201,199	201,199	99,714	0	0	0	0	0	0	0
11:57:39	0	2079,206	10,039	10,009	9,984	5,971	6,232	21,1	952,184	24,497	2078,756	0	201,199	201,199	99,714	0	0	0	0	0	0	0
11:57:39	7,543	2079,281	10,136	10,058	9,979	5,971	6,226	21,1	952,184	24,497	2078,757	0	201,199	201,199	99,714	0	0	0	0	0	0	0
11:57:39	-90,209	2078,379	10,039	10,009	9,979	5,962	6,221	21,1	952,184	24,497	2078,379	0	201,199	201,199	99,714	0	0	0	0	0	0	0
11:57:39	-45,068	2077,929	9,99	9,961	9,979	5,958	6,216	21,1	952,184	24,497	2077,929	0	201,199	201,199	99,714	0	0	0	0	0	0	0
11:57:39	-37,548	2077,553	10,039	9,961	9,974	5,954	6,211	21,1	952,184	24,497	2077,553	0	201,199	201,199	99,714	0	0	0	0	0	0	0
11:57:39	-82,666	2076,726	10,039	9,961	9,97	5,945	6,206	21,1	952,184	24,497	2076,726	0	201,199	201,199	99,714	0	0	0	0	0	0	0
11:57:39	90,161	2077,628	10,136	10,009	9,97	5,954	6,201	21,1	952,184	24,497	2076,727	0	201,199	201,199	99,714	0	0	0	0	0	0	0
11:57:39	0	2077,628	10,136	10,009	9,97	5,954	6,196	21,1	952,184	24,497	2076,728	0	201,199	201,199	99,714	0	0	0	0	0	0	0
11:57:39	-135,229	2076,276	9,99	9,814	9,97	5,94	6,191	21	954,454	24,497	2076,276	0	201,199	201,199	99,714	0	0	0	0	0	0	0
11:57:39	-50,17	2075,774	9,941	9,814	9,97	5,935	6,186	21	954,454	24,497	2075,774	0	201,199	201,199	99,714	0	0	0	0	0	0	0
11:57:39	-4,223	2075,732	9,941	9,716	9,969	5,935	6,181	21	954,454	24,497	2075,732	0	201,199	201,199	99,714	0	0	0	0	0	0	0
11:57:39	45,068	2076,182	9,99	9,814	9,969	5,94	6,176	21	954,454	24,497	2075,732	0	201,199	201,199	99,714	0	0	0	0	0	0	0
11:57:39	-45,068	2075,732	9,941	9,814	9,969	5,935	6,172	21	954,454	24,497	2075,732	0	201,199	201,199	99,714	0	0	0	0	0	0	0
11:57:39	-82,617	2074,906	9,941	9,814	9,965	5,926	6,167	21	954,454	24,497	2074,906	0	201,199	201,199	99,714	0	0	0	0	0	0	0
11:57:39	0	2074,906	9,941	9,814	9,965	5,926	6,162	21	954,454	24,497	2074,906	0	201,199	201,199	99,714	0	0	0	0	0	0	0
11:57:39	90,087	2075,806	10,039	9,961	9,965	5,936	6,158	21	954,454	24,497	2074,907	0	201,199	201,199	99,714	0	0	0	0	0	0	0
11:57:39	-128,759	2074,519	9,99	10,009	9,96	5,922	6,153	21	954,454	24,497	2074,519	0	201,199	201,199	99,714	0	0	0	0	0	0	0
11:57:39	-45,019	2074,069	9,941	9,814	9,96	5,918	6,148	21	954,454	24,497	2074,069	0	201,199	201,199	99,714	0	0	0	0	0	0	0
11:57:39	-90,087	2073,168	9,843	9,716	9,96	5,908	6,144	21	954,454	24,497	2073,168	0	201,224	201,224	99,714	0	0	0	0	0	0	0
11:57:39	48,095	2073,649	9,99	9,863	9,955	5,913	6,139	21	954,454	24,497	2073,168	0	201,224	201,224	99,714	0	0	0	0	0	0	0
11:57:39	45,043	2074,099	10,039	10,009	9,955	5,918	6,135	21	954,454	24,497	2073,169	0	201,224	201,224	99,714	0	0	0	0	0	0	0
11:57:39	-82,47	2073,274	10,039	9,961	9,95	5,91	6,13	21	954,454	24,497	2073,169	0	201,224	201,224	99,714	0	0	0	0	0	0	0
11:57:39	-84,936	2072,425	10,039	9,863	9,945	5,901	6,126	21	954,454	24,497	2072,425	0	201,224	201,224	99,714	0	0	0	0	0	0	0
11:57:39	90,063	2073,326	10,136	10,009	9,945	5,91	6,122	21	954,454	24,497	2072,426	0	201,224	201,224	99,714	0	0	0	0	0	0	0
11:57:39	-135,083	2071,975	9,99	9,814	9,945	5,896	6,117	21	954,454	24,497	2071,975	0	201,224	201,224	99,714	0	0	0	0	0	0	0
11:57:39	-45,019	2071,525	9,941	9,716	9,945	5,892	6,113	21	954,454	24,497	2071,525	0	201,224	201,224	99,714	0	0	0	0	0	0	0
11:57:39	0	2071,525	9,941	9,716	9,945	5,892	6,109	21	954,454	24,497	2071,525	0	201,224	201,224	99,714	0	0	0	0	0	0	0
11:57:39	-173,706	2069,788	9,843	9,619	9,941	5,874	6,104	21	954,454	24,497	2069,788	0	201,224	201,224	99,714	0	0	0	0	0	0	0
11:57:39	-45,019	2069,337	9,795	9,619	9,941	5,869	6,099	21	954,454	24,497	2069,337	0	201,224	201,224	99,714	0	0	0	0	0	0	0
11:57:39	-2,148	2069,316	9,795	9,668	9,94	5,869	6,095	21	954,454	24,497	2069,316	0	201,224	201,224	99,714	0	0	0	0	0	0	0
11:57:39	0	2069,316	9,795	9,619	9,94	5,869	6,09	21	954,454	24,497	2069,316	0	201,224	201,224	99,714	0	0	0	0	0	0	0
11:57:39	51,391	2069,83	9,941	9,668	9,936	5,874	6,086	21	954,454	24,497	2069,316	0	201,224	201,224	99,714	0	0	0	0	0	0	0
11:57:39	0	2069,83	9,941	9,863	9,936	5,874	6,082	21	954,454	24,497	2069,317	0	201,224	201,224	99,714	0	0	0	0	0	0	0
11:57:39	-83,691	2068,993	9,941	9,863	9,931	5,865	6,078	21	954,454	24,497	2068,993	0	201,224	201,224	99,714	0	0	0	0	0	0	0
11:57:39	45,019	2069,443	9,99	9,863	9,931	5,87	6,074	21	954,454	24,497	2068,993	0	201,224	201,224	99,714	0	0	0	0	0	0	0
11:57:39	180,078	2071,244	10,185	10,058	9,931	5,889	6,07	21	954,454	24,497	2068,996	0	201,224	201,224	99,714	0	0	0	0	0	0	0
11:57:39	-218,774	2069,056	10,039	9,863	9,926	5,866	6,066	21	954,454	24,497	2068,996	0	201,224	201,224	99,714	0	0	0	0	0	0	0
11:57:39	-44,995	2068,606	9,99	9,814	9,926	5,861	6,062	21	954,454	24,497	2068,606	0	201,224	201,224	99,714	0	0	0	0	0	0	0
11:57:39	0	2068,606	9,99	9,961	9,926	5,861	6,058	21	954,454	24,497	2068,606	0	201,224	201,224	99,714	0	0	0	0	0	0	0
11:57:39	-135,009	2067,256	9,843	9,716	9,926	5,848	6,054	21	954,454	24,497	2067,256	0	201,224	201,224	99,714	0	0	0	0	0	0	0
11:57:39	0	2067,256	9,843	9,863	9,926	5,848	6,05	21	954,454	24,497	2067,256	0	201,224	201,224	99,714	0	0	0	0	0	0	0
11:57:39	89,99	2068,156	9,941	9,814	9,926	5,857	6,046	21	954,454	24,497	2067,257	0	201,224	201,224	99,714	0	0	0	0	0	0	0
11:57:39	-135,009	2066,806	9,795	9,668	9,926	5,843	6,042	21	954,454	24,497	2066,806	0	201,224	201,224	99,714	0	0	0	0	0	0	0
11:57:39	45,019	2067,256	9,843	9,716	9,926	5,848	6,038	21	954,454	24,497	2066,806	0	201,224	201,224	99,714	0	0	0	0	0	0	0
11:57:39	89,99	2068,156	9,941	9,814	9,926	5,857	6,035	21	954,454	24,497	2066,808	0	201,224	201,224	99,714	0	0	0	0	0	0	0
11:57:39	-135,009	2066,806	9,795	9,716	9,926	5,843	6,031	21	954,454	24,497	2066,806	0	201,224	201,224	99,714	0	0	0	0	0	0	0
11:57:39	-90,014	2065,906	9,697	9,619	9,926	5,834	6,027	21	954,454	24,497	2065,906	0	201,224	201,224	99,714	0	0	0	0	0	0	0
11:57:39	4,223	2065,948	9,795	9,716	9,921	5,834	6,023	21	954,454	24,497	2065,906	0	201,224	201,224	99,714	0	0	0	0	0	0	0
11:57:39	44,995	2066,398	9,843	9,814	9,921	5,839	6,02	21	954,454	24,497	2065,907	0	201,224	201,224	99,714	0	0	0	0	0	0	0
11:57:39	95,117	2067,349	10,039	9,961	9,916	5,848	6,016	21	954,454	24,497	2065,908	0	201,224	201,224	99,714	0	0	0	0	0	0	0
11:57:39	-44,995	2066,899	9,99	9,961	9,916	5,844	6,013	21	954,454	24,497	2065,909	0	201,224	201,224	99,714	0	0	0	0	0	0	0
11:57:39	-84,765	2066,052	9,99	9,961	9,912	5,835	6,009	21	954,454	24,497	2065,909	0	201,224	201,224	99,714	0	0	0	0	0	0	0
11:57:39	0	2066,052	9,99	9,961	9,912	5,835	6,006	21	954,454	24,497	2065,909	0	201,224	201,224	99,714	0	0	0	0	0	0	0
11:57:39	44,995	2066,502	10,039	9,961	9,912	5,84	6,003	21	954,454	24,497	2065,909	0	201,224	201,224	99,714	0	0	0	0	0	0	0
11:57:39	-44,995	2066,052	9,99	10,009	9,912	5,835	5,999	21	954,454	24,497	2065,909	0	201,224	201,224	99,714	0	0	0	0	0	0	0
11:57:39	-44,995	2065,602	9,941	9,863	9,912	5,83	5,996	21	954,454	24,497	2065,602	0	201,224	201,224	99,714	0	0	0	0	0	0	0
11:57:39	-134,96	2064,252	9,795	9,619	9,912	5,817	5,993	21	954,454	24,497	2064,252	0	201,224	201,224	99,714	0	0	0	0	0	0	0
11:57:39	0	2064,252	9,795	9,668	9,912	5,817	5,989	21	954,454	24,497	2064,252	0	201,224	201,224	99,714	0	0	0	0	0	0	0
11:57:39	-89,99	2063,352	9,697	9,668	9,912	5,807	5,986	21	954,454	24,497	2063,352	0	201,224	201,224	99,714	0	0	0	0	0	0	0
11:57:39	89,99	2064,252	9,795	9,814	9,912	5,817	5,982	21	954,454	24,497	2063,353	0	201,224	201,224	99,714	0	0	0	0	0	0	0
11:57:39	-39,77	2063,854	9,843	9,863	9,907	5,812	5,979	21	954,454	24,497	2063,353	0	201,224	201,224	99,714	0	0	0	0	0	0	0
11:57:39	0	2063,854	9,843	9,668	9,907	5,812	5,976	21	954,454	24,497	2063,354	0	201,224	201,224	99,714	0	0	0	0	0	0	0
11:57:39	39,77	2064,252	9,795	9,668	9,912	5,817	5,973	21	954,454	24,497	2063,355	0	201,224	201,224	99,714	0	0	0	0	0	0	0
11:57:39	0	2064,252	9,795	9,716	9,912	5,817	5,97	21	954,454	24,497	2063,356	0	201,224	201,224	99,714	0	0	0	0	0	0	0
11:57:39	-84,741	2063,405	9,795	9,814	9,907	5,808	5,966	21	954,454	24,497	2063,356	0	201,224	201,224	99,714	0	0	0	0	0	0	0
11:57:39	44,97	2063,854	9,843	9,814	9,907	5,812	5,963	21	954,454	24,497	2063,356	0	201,224	201,224	99,714	0	0	0	0	0	0	0
11:57:39	89,965	2064,754	9,941	9,863	9,907	5,822	5,961	21	954,454	24,497	2063,358	0	201,224	201,224	99,714	0	0	0	0	0	0	0
11:57:39	-89,965	2063,854	9,843	9,668	9,907	5,812	5,958	21	954,454	24,497	2063,358	0	201,224	201,224	99,714	0	0	0	0	0	0	0
11:57:39	89,965	2064,754	9,941	9,863	9,907	5,822	5,955	21	954,454	24,497	2063,36	0	201,224	201,224	99,714	0	0	0	0	0	0	0
11:57:39	0	2064,754	9,941	9,863	9,907	5,822	5,952	21	954,454	24,497	2063,361	0	201,224	201,224	99,714	0	0	0	0	0	0	0
11:57:39	5,249	2064,806	10,039	9,961	9,902	5,822	5,95	21	954,454	24,497	2063,363	0	201,224	201,224	99,714	0	0	0	0	0	0	0
11:57:39	0	2064,806	10,039	10,058	9,902	5,822	5,947	21	954,454	24,497	2063,364	0	201,224	201,224	99,714	0	0	0	0	0	0	0
11:57:39	-89,965	2063,907	9,941	9,863	9,902	5,813	5,945	21	954,454	24,497	2063,364	0	201,224	201,224	99,714	0	0	0	0	0	0	0
11:57:39	44,995	2064,357	9,99	9,961	9,902	5,818	5,942	21	954,454	24,497	2063,365	0	201,224	201,224	99,714	0	0	0	0	0	0	0
11:57:39	44,97	2064,806	10,039	10,009	9,902	5,822	5,94	21	954,454	24,497	2063,367	0	201,224	201,224	99,714	0	0	0	0	0	0	0
11:57:39	-44,97	2064,357	9,99	9,863	9,902	5,818	5,937	21	954,454	24,497	2063,368	0	201,224	201,224	99,714	0	0	0	0	0	0	0
11:57:39	0	2064,357	9,99	9,961	9,902	5,818	5,935	21	954,454	24,497	2063,369	0	201,224	201,224	99,714	0	0	0	0	0	0	0
11:57:39	179,98	2066,157	10,185	10,058	9,902	5,836	5,933	21	954,454	24,497	2063,371	0	201,224	201,224	99,714	0	0	0	0	0	0	0
11:57:39	90,014	2067,057	10,283	10,351	9,902	5,845	5,931	21	954,454	24,497	2063,375	0	201,224	201,224	99,714	0	0	0	0	0	0	0
11:57:39	264,843	2069,705	10,478	10,547	9,907	5,873	5,93	21	954,454	24,497	2063,381	0	201,224	201,224	99,714	0	0	0	0	0	0	0
11:57:39	219,897	2071,904	10,625	10,693	9,912	5,895	5,93	21	954,454	24,497	2063,39	0	201,224	201,224	99,714	0	0	0	0	0	0	0
11:57:39	530,322	2077,207	11,015	11,23	9,921	5,95	5,93	21	954,454	24,497	2063,404	0	201,224	201,224	99,714	0	0	0	0	0	0	0
11:57:39	395,141	2081,159	11,259	11,572	9,931	5,991	5,931	21	954,454	24,497	2063,422	0	201,224	201,224	99,714	0	0	0	0	0	0	0
11:57:39	473,95	2085,898	11,406	11,718	9,95	6,04	5,933	21	954,454	24,497	2063,444	0	201,224	201,224	99,714	0	0	0	0	0	0	0
11:57:39	513,574	2091,034	11,504	11,963	9,974	6,093	5,936	21	954,454	24,497	2063,472	0	201,224	201,224	99,714	0	0	0	0	0	0	0
11:57:39	640,82	2097,442	11,65	12,109	10,003	6,159	5,941	21	954,454	24,497	2063,506	0	201,224	201,224	99,714	0	0	0	0	0	0	0
11:57:39	501,977	2102,462	11,65	12,256	10,031	6,21	5,946	21	954,454	24,497	2063,545	0	201,224	201,224	99,714	0	0	0	0	0	0	0
11:57:39	855,444	2111,016	11,943	12,451	10,065	6,299	5,953	21	954,454	24,497	2063,592	0	201,224	201,224	99,714	0	0	0	0	0	0	0
11:57:39	686,474	2117,881	12,138	12,89	10,093	6,369	5,961	21	954,454	24,497	2063,647	0	201,224	201,224	99,714	0	0	0	0	0	0	0
11:57:39	753,564	2125,417	12,334	13,183	10,126	6,447	5,971	21	954,454	24,497	2063,708	0	201,224	201,224	99,714	0	0	0	0	0	0	0
11:57:39	749,609	2132,913	12,529	13,379	10,158	6,524	5,982	21	954,454	24,497	2063,777	0	201,224	201,224	99,714	0	0	0	0	0	0	0
11:57:39	875,927	2141,672	12,773	13,574	10,195	6,615	5,994	21	954,454	24,497	2063,855	0	201,224	201,224	99,714	0	0	0	0	0	0	0
11:57:39	701,977	2148,692	12,822	13,72	10,232	6,687	6,008	21	954,454	24,497	2063,94	0	201,224	201,224	99,714	0	0	0	0	0	0	0
11:57:39	859,936	2157,291	12,968	13,965	10,273	6,776	6,023	21	954,454	24,497	2064,033	0	201,224	201,224	99,714	0	0	0	0	0	0	0
11:57:39	721,142	2164,503	12,968	14,111	10,314	6,85	6,039	21	954,454	24,497	2064,134	0	201,224	201,224	99,714	0	0	0	0	0	0	0
11:57:39	772,216	2172,225	13,017	14,111	10,355	6,93	6,056	21	954,454	24,497	2064,242	0	201,224	201,224	99,714	0	0	0	0	0	0	0
11:57:39	1036,254	2182,588	13,31	14,306	10,398	7,036	6,076	21	954,454	24,497	2064,36	0	201,224	201,224	99,714	0	0	0	0	0	0	0
11:57:40	773,461	2190,322	13,457	14,795	10,434	7,116	6,096	21	954,454	24,497	2064,486	0	201,224	201,224	99,714	0	0	0	0	0	0	0
11:57:40	1078,906	2201,111	13,945	15,088	10,47	7,227	6,118	21	954,454	24,497	2064,623	0	201,224	201,224	99,714	0	0	0	0	0	0	0
11:57:40	993,237	2211,044	14,384	15,478	10,502	7,33	6,142	21	954,454	24,497	2064,769	0	201,224	201,224	99,714	0	0	0	0	0	0	0
11:57:40	884,838	2219,892	14,629	15,527	10,54	7,421	6,167	21	954,454	24,497	2064,924	0	201,224	201,224	99,714	0	0	0	0	0	0	0
11:57:40	719,213	2227,084	14,629	15,625	10,58	7,495	6,193	21	954,454	24,497	2065,086	0	201,224	201,224	99,714	0	0	0	0	0	0	0
11:57:40	853,955	2235,624	14,775	15,967	10,621	7,583	6,22	21	954,454	24,497	2065,257	0	201,224	201,224	99,714	0	0	0	0	0	0	0
11:57:40	755,297	2243,177	14,873	15,869	10,658	7,661	6,249	21	954,454	24,497	2065,435	0	201,224	201,224	99,714	0	0	0	0	0	0	0
11:57:40	644,458	2249,621	14,775	15,967	10,7	7,728	6,278	21	954,454	24,497	2065,619	0	201,224	201,224	99,714	0	0	0	0	0	0	0
11:57:40	804,736	2257,669	14,922	15,869	10,738	7,811	6,308	21	954,454	24,497	2065,811	0	201,224	201,224	99,714	0	0	0	0	0	0	0
11:57:40	719,751	2264,866	15,068	16,162	10,771	7,885	6,339	21	954,454	24,497	2066,01	0	201,224	201,224	99,714	0	0	0	0	0	0	0
11:57:40	1026,342	2275,13	15,459	16,308	10,808	7,991	6,371	21	954,454	24,497	2066,219	0	201,224	201,224	99,714	0	0	0	0	0	0	0
11:57:40	670,996	2281,839	15,556	16,308	10,841	8,06	6,404	21	953,994	24,497	2066,435	0	201,224	201,224	99,714	0	0	0	0	0	0	0
11:57:40	721,118	2289,051	15,703	16,552	10,873	8,134	6,438	21	953,994	24,497	2066,657	0	201,224	201,224	99,714	0	0	0	0	0	0	0
11:57:40	852,417	2297,575	15,898	16,699	10,911	8,222	6,473	21	953,994	24,497	2066,888	0	201,224	201,224	99,714	0	0	0	0	0	0	0
11:57:40	481,835	2302,393	15,703	16,552	10,949	8,272	6,508	21	953,994	24,497	2067,124	0	201,224	201,224	99,714	0	0	0	0	0	0	0
11:57:40	668,188	2309,075	15,703	16,504	10,987	8,34	6,544	21	953,994	24,497	2067,366	0	201,224	201,224	99,714	0	0	0	0	0	0	0
11:57:40	573,291	2314,808	15,605	16,504	11,024	8,4	6,581	21	953,994	24,497	2067,613	0	201,224	201,224	99,714	0	0	0	0	0	0	0
11:57:40	806,396	2322,872	15,752	16,601	11,062	8,483	6,618	21	953,994	24,497	2067,868	0	201,224	201,224	99,714	0	0	0	0	0	0	0
11:57:40	808,715	2330,959	15,898	16,748	11,1	8,566	6,656	21	953,994	24,497	2068,131	0	201,224	201,224	99,714	0	0	0	0	0	0	0
11:57:40	712,866	2338,088	16,045	17,041	11,132	8,64	6,695	21	953,994	24,497	2068,401	0	201,224	201,224	99,714	0	0	0	0	0	0	0
11:57:40	879,052	2346,878	16,435	17,187	11,161	8,73	6,735	21	953,994	24,497	2068,68	0	201,224	201,224	99,714	0	0	0	0	0	0	0
11:57:40	871,02	2355,588	16,826	17,48	11,189	8,82	6,776	21	953,994	24,497	2068,967	0	201,278	201,278	99,714	0	0	0	0	0	0	0
11:57:40	581,665	2361,405	16,924	17,627	11,217	8,88	6,817	21	953,994	24,497	2069,259	0	201,278	201,278	99,714	0	0	0	0	0	0	0
11:57:40	898,071	2370,386	17,363	17,92	11,244	8,973	6,859	21	953,994	24,497	2069,56	0	201,278	201,278	99,714	0	0	0	0	0	0	0
11:57:40	495,556	2375,341	17,412	18,066	11,269	9,024	6,902	21	953,994	24,497	2069,866	0	201,278	201,278	99,714	0	0	0	0	0	0	0
11:57:40	838,11	2383,723	17,803	18,164	11,295	9,11	6,945	21	953,994	24,497	2070,18	0	201,278	201,278	99,714	0	0	0	0	0	0	0
11:57:40	662,28	2390,345	17,998	18,506	11,322	9,178	6,989	21	953,994	24,497	2070,5	0	201,278	201,278	99,714	0	0	0	0	0	0	0
11:57:40	610,229	2396,448	18,144	18,603	11,348	9,241	7,033	21	953,994	24,497	2070,826	0	201,278	201,278	99,714	0	0	0	0	0	0	0
11:57:40	482,666	2401,274	18,144	18,457	11,376	9,291	7,077	21	953,994	24,497	2071,157	0	201,278	201,278	99,714	0	0	0	0	0	0	0
11:57:40	570,654	2406,981	18,193	18,701	11,405	9,35	7,122	21	953,994	24,497	2071,493	0	201,278	201,278	99,714	0	0	0	0	0	0	0
11:57:40	595,019	2412,931	18,291	18,799	11,433	9,411	7,167	21	953,994	24,497	2071,834	0	201,278	201,278	99,714	0	0	0	0	0	0	0
11:57:40	389,819	2416,829	18,193	18,701	11,461	9,451	7,211	21	953,994	24,497	2072,179	0	201,278	201,278	99,714	0	0	0	0	0	0	0
11:57:40	438,012	2421,209	18,144	18,359	11,488	9,497	7,256	21	953,994	24,497	2072,528	0	201,278	201,278	99,714	0	0	0	0	0	0	0
11:57:40	439,721	2425,607	18,193	18,457	11,51	9,542	7,301	21	953,994	24,497	2072,881	0	201,278	201,278	99,714	0	0	0	0	0	0	0
11:57:40	517,236	2430,779	18,388	18,701	11,529	9,595	7,346	21	953,994	24,497	2073,239	0	201,278	201,278	99,714	0	0	0	0	0	0	0
11:57:40	636,914	2437,148	18,633	18,847	11,551	9,661	7,391	21	953,994	24,497	2073,603	0	201,278	201,278	99,714	0	0	0	0	0	0	0
11:57:40	392,065	2441,069	18,633	18,994	11,573	9,701	7,437	21	953,994	24,497	2073,97	0	201,278	201,278	99,714	0	0	0	0	0	0	0
11:57:40	481,25	2445,881	18,779	19,14	11,593	9,751	7,482	21	953,994	24,497	2074,342	0	201,278	201,278	99,714	0	0	0	0	0	0	0
11:57:40	377,539	2449,657	18,828	19,189	11,611	9,79	7,527	21	953,994	24,497	2074,717	0	201,278	201,278	99,714	0	0	0	0	0	0	0
11:57:40	476,147	2454,418	18,974	19,238	11,63	9,839	7,573	21	953,994	24,497	2075,097	0	201,278	201,278	99,714	0	0	0	0	0	0	0
11:57:40	336,792	2457,786	18,974	19,336	11,649	9,874	7,618	21	953,994	24,497	2075,48	0	201,278	201,278	99,714	0	0	0	0	0	0	0
11:57:40	237,084	2460,157	18,877	19,14	11,668	9,898	7,662	21	953,994	24,497	2075,865	0	201,278	201,278	99,714	0	0	0	0	0	0	0
11:57:40	475,097	2464,908	19,023	19,189	11,687	9,947	7,707	21	953,994	24,497	2076,253	0	201,278	201,278	99,714	0	0	0	0	0	0	0
11:57:40	461,401	2469,522	19,17	19,385	11,705	9,995	7,752	21	953,994	24,497	2076,647	0	201,278	201,278	99,714	0	0	0	0	0	0	0
11:57:40	419,506	2473,717	19,267	19,482	11,723	10,038	7,797	21	953,994	24,497	2077,044	0	201,278	201,278	99,714	0	0	0	0	0	0	0
11:57:40	295,459	2476,672	19,316	19,482	11,737	10,068	7,841	21	953,994	24,497	2077,444	0	201,278	201,278	99,714	0	0	0	0	0	0	0
11:57:40	219,531	2478,867	19,365	19,531	11,747	10,091	7,886	21	953,994	24,497	2077,845	0	201,278	201,278	99,714	0	0	0	0	0	0	0
11:57:40	346,044	2482,327	19,463	19,482	11,761	10,127	7,93	21	953,994	24,497	2078,25	0	201,278	201,278	99,714	0	0	0	0	0	0	0
11:57:40	104,077	2483,368	19,316	19,531	11,775	10,137	7,973	21	953,994	24,497	2078,655	0	201,278	201,278	99,714	0	0	0	0	0	0	0
11:57:40	442,895	2487,797	19,512	19,678	11,789	10,183	8,016	21	953,994	24,497	2079,064	0	201,278	201,278	99,714	0	0	0	0	0	0	0
11:57:40	249,267	2490,29	19,512	19,678	11,803	10,209	8,059	21	953,994	24,497	2079,475	0	201,278	201,278	99,714	0	0	0	0	0	0	0
11:57:40	109,301	2491,383	19,365	19,531	11,817	10,22	8,102	21	953,994	24,497	2079,887	0	201,278	201,278	99,714	0	0	0	0	0	0	0
11:57:40	284,057	2494,223	19,316	19,482	11,836	10,249	8,144	21	953,994	24,497	2080,301	0	201,278	201,278	99,714	0	0	0	0	0	0	0
11:57:40	206,323	2496,286	19,267	19,385	11,85	10,27	8,185	21	953,994	24,497	2080,717	0	201,278	201,278	99,714	0	0	0	0	0	0	0
11:57:40	70,8	2496,994	19,17	19,385	11,859	10,278	8,226	21	953,994	24,497	2081,133	0	201,278	201,278	99,714	0	0	0	0	0	0	0
11:57:40	452,587	2501,52	19,463	19,531	11,869	10,324	8,268	21	953,994	24,497	2081,554	0	201,278	201,278	99,714	0	0	0	0	0	0	0
11:57:40	273,193	2504,252	19,658	19,726	11,874	10,353	8,308	21	953,994	24,497	2081,976	0	201,278	201,278	99,714	0	0	0	0	0	0	0
11:57:40	273,12	2506,984	19,853	20,019	11,878	10,381	8,349	21	953,994	24,497	2082,401	0	201,278	201,278	99,714	0	0	0	0	0	0	0
11:57:40	405,615	2511,04	20,097	20,215	11,888	10,423	8,39	21	953,994	24,497	2082,83	0	201,278	201,278	99,714	0	0	0	0	0	0	0
11:57:40	84,545	2511,885	20,097	20,068	11,892	10,431	8,43	21	953,994	24,497	2083,259	0	201,278	201,278	99,714	0	0	0	0	0	0	0
11:57:40	168,09	2513,566	20,097	20,166	11,902	10,449	8,469	21	953,994	24,497	2083,69	0	201,278	201,278	99,714	0	0	0	0	0	0	0
11:57:40	25,537	2513,821	19,951	20,068	11,911	10,451	8,508	21	953,994	24,497	2084,12	0	201,278	201,278	99,714	0	0	0	0	0	0	0
11:57:40	27,685	2514,098	19,804	19,873	11,921	10,454	8,546	21	953,994	24,497	2084,55	0	201,278	201,278	99,714	0	0	0	0	0	0	0
11:57:40	60,4	2514,702	19,609	19,58	11,935	10,46	8,584	21	953,994	24,497	2084,98	0	201,278	201,278	99,714	0	0	0	0	0	0	0
11:57:40	85,571	2515,558	19,609	19,531	11,94	10,469	8,621	21	953,994	24,497	2085,41	0	201,278	201,278	99,714	0	0	0	0	0	0	0
11:57:40	226,049	2517,818	19,756	19,824	11,945	10,492	8,658	21	953,994	24,497	2085,843	0	201,278	201,278	99,714	0	0	0	0	0	0	0
11:57:40	178,515	2519,604	19,853	20,019	11,949	10,511	8,694	21	953,994	24,497	2086,276	0	201,278	201,278	99,714	0	0	0	0	0	0	0
11:57:40	178,491	2521,389	19,951	20,019	11,954	10,529	8,73	21	953,994	24,497	2086,711	0	201,278	201,278	99,714	0	0	0	0	0	0	0
11:57:40	-92,919	2520,459	19,853	20,019	11,954	10,52	8,765	21	953,994	24,497	2087,145	0	201,278	201,278	99,714	0	0	0	0	0	0	0
11:57:40	262,06	2523,08	19,951	19,922	11,963	10,547	8,8	21	953,994	24,497	2087,581	0	201,278	201,278	99,714	0	0	0	0	0	0	0
11:57:40	144,775	2524,528	20,097	20,068	11,964	10,562	8,834	21	953,994	24,497	2088,018	0	201,278	201,278	99,714	0	0	0	0	0	0	0
11:57:40	-59,13	2523,936	19,951	20,019	11,968	10,556	8,868	21	953,994	24,497	2088,454	0	201,278	201,278	99,714	0	0	0	0	0	0	0
11:57:40	73,974	2524,676	19,853	19,922	11,978	10,563	8,901	21	953,994	24,497	2088,89	0	201,278	201,278	99,714	0	0	0	0	0	0	0
11:57:40	33,789	2525,014	19,804	19,873	11,982	10,567	8,934	21	953,994	24,497	2089,326	0	201,278	201,278	99,714	0	0	0	0	0	0	0
11:57:40	81,347	2525,828	19,804	19,824	11,987	10,575	8,966	21	953,994	24,497	2089,763	0	201,278	201,278	99,714	0	0	0	0	0	0	0
11:57:40	190,258	2527,73	20	20,068	11,987	10,595	8,998	21	953,994	24,497	2090,201	0	201,278	201,278	99,714	0	0	0	0	0	0	0
11:57:40	13,769	2527,868	20,097	20,166	11,982	10,596	9,029	21	953,994	24,497	2090,639	0	201,278	201,278	99,714	0	0	0	0	0	0	0
11:57:40	81,372	2528,682	20,097	20,166	11,987	10,604	9,06	21	953,994	24,497	2091,077	0	201,278	201,278	99,714	0	0	0	0	0	0	0
11:57:40	-57,08	2528,111	19,951	19,922	11,992	10,599	9,091	21	953,994	24,497	2091,514	0	201,278	201,278	99,714	0	0	0	0	0	0	0
11:57:40	-57,055	2527,54	19,804	19,873	11,997	10,593	9,12	21	953,994	24,497	2091,95	0	201,278	201,278	99,714	0	0	0	0	0	0	0
11:57:40	47,558	2528,016	19,853	19,922	11,997	10,598	9,149	21	953,994	24,497	2092,386	0	201,278	201,278	99,714	0	0	0	0	0	0	0
11:57:40	176,513	2529,781	19,951	19,873	12,001	10,616	9,178	21	953,994	24,497	2092,823	0	201,278	201,278	99,714	0	0	0	0	0	0	0
11:57:40	0	2529,781	19,951	19,922	12,001	10,616	9,206	21	953,994	24,497	2093,26	0	201,278	201,278	99,714	0	0	0	0	0	0	0
11:57:40	0	2529,781	19,951	19,922	12,001	10,616	9,234	21	953,994	24,497	2093,697	0	201,278	201,278	99,714	0	0	0	0	0	0	0
11:57:40	51,806	2530,299	20	20,019	12,001	10,621	9,261	21	953,994	24,497	2094,133	0	201,278	201,278	99,714	0	0	0	0	0	0	0
11:57:40	0	2530,299	20	20,068	12,001	10,621	9,287	21	953,994	24,497	2094,569	0	201,278	201,278	99,714	0	0	0	0	0	0	0
11:57:40	-4,248	2530,256	20	20,068	12,001	10,621	9,314	21	953,994	24,497	2095,005	0	201,278	201,278	99,714	0	0	0	0	0	0	0
11:57:40	237,939	2532,636	20,244	20,263	12,001	10,645	9,34	21	953,994	24,497	2095,443	0	201,278	201,278	99,714	0	0	0	0	0	0	0
11:57:40	-142,773	2531,208	20,097	20,166	12,001	10,631	9,365	21	953,994	24,497	2095,879	0	201,278	201,278	99,714	0	0	0	0	0	0	0
11:57:40	4,223	2531,25	20,097	20,166	12,001	10,631	9,39	21	953,994	24,497	2096,314	0	201,278	201,278	99,714	0	0	0	0	0	0	0
11:57:40	-142,724	2529,823	19,951	19,922	12,001	10,616	9,414	21	953,994	24,497	2096,748	0	201,278	201,278	99,714	0	0	0	0	0	0	0
11:57:40	-62,426	2529,199	19,804	19,873	12,006	10,61	9,437	21	953,994	24,497	2097,18	0	201,278	201,278	99,714	0	0	0	0	0	0	0
11:57:40	47,558	2529,674	19,853	19,824	12,006	10,615	9,46	21	953,994	24,497	2097,613	0	201,278	201,278	99,714	0	0	0	0	0	0	0
11:57:40	142,749	2531,102	20	20,019	12,006	10,629	9,483	21	953,994	24,497	2098,046	0	201,278	201,278	99,714	0	0	0	0	0	0	0
11:57:40	-223,022	2528,872	19,853	19,873	12,001	10,606	9,505	21	953,994	24,497	2098,477	0	201,278	201,278	99,714	0	0	0	0	0	0	0
11:57:40	95,141	2529,823	19,951	19,922	12,001	10,616	9,527	21	953,994	24,497	2098,908	0	201,278	201,278	99,714	0	0	0	0	0	0	0
11:57:40	-62,426	2529,199	19,804	19,726	12,006	10,61	9,548	21	953,994	24,497	2099,339	0	201,278	201,278	99,714	0	0	0	0	0	0	0
11:57:40	-57,128	2528,628	19,658	19,678	12,011	10,604	9,569	21	953,994	24,497	2099,768	0	201,278	201,278	99,714	0	0	0	0	0	0	0
11:57:40	-47,583	2528,152	19,609	19,58	12,011	10,599	9,589	21	953,994	24,497	2100,197	0	201,278	201,278	99,714	0	0	0	0	0	0	0
11:57:40	-32,519	2527,827	19,658	19,58	12,006	10,596	9,609	21	953,994	24,497	2100,624	0	201,278	201,278	99,714	0	0	0	0	0	0	0
11:57:40	89,672	2528,723	19,756	19,726	12,006	10,605	9,629	21	953,994	24,497	2101,052	0	201,278	201,278	99,714	0	0	0	0	0	0	0
11:57:41	100,61	2529,729	19,853	19,824	12,006	10,615	9,648	21	953,994	24,497	2101,481	0	201,278	201,278	99,714	0	0	0	0	0	0	0
11:57:41	95,166	2530,681	19,951	19,873	12,006	10,625	9,667	21	953,994	24,497	2101,91	0	201,278	201,278	99,714	0	0	0	0	0	0	0
11:57:41	-95,166	2529,729	19,853	19,824	12,006	10,615	9,686	21	953,994	24,497	2102,338	0	201,278	201,278	99,714	0	0	0	0	0	0	0
11:57:41	95,166	2530,681	19,951	19,824	12,006	10,625	9,704	21	953,994	24,497	2102,766	0	201,278	201,278	99,714	0	0	0	0	0	0	0
11:57:41	0	2530,681	19,951	19,873	12,006	10,625	9,722	21	953,994	24,497	2103,194	0	201,278	201,278	99,714	0	0	0	0	0	0	0
11:57:41	42,089	2531,102	20	20,019	12,006	10,629	9,74	21	953,994	24,497	2103,622	0	201,278	201,278	99,714	0	0	0	0	0	0	0
11:57:41	38,012	2531,482	19,951	19,873	12,011	10,633	9,757	21	953,994	24,497	2104,05	0	201,278	201,278	99,714	0	0	0	0	0	0	0
11:57:41	0	2531,482	19,951	19,922	12,011	10,633	9,775	21	953,994	24,497	2104,478	0	201,278	201,278	99,714	0	0	0	0	0	0	0
11:57:41	0	2531,482	19,951	19,922	12,011	10,633	9,791	21	953,994	24,497	2104,905	0	201,278	201,278	99,714	0	0	0	0	0	0	0
11:57:41	0	2531,482	19,951	19,873	12,011	10,633	9,808	21	953,994	24,497	2105,331	0	201,278	201,278	99,714	0	0	0	0	0	0	0
11:57:41	47,583	2531,958	20	20,019	12,011	10,638	9,824	21,2	952,565	24,497	2105,758	0	201,278	201,278	99,714	0	0	0	0	0	0	0
11:57:41	-39,794	2531,56	19,951	19,873	12,011	10,634	9,84	21,2	952,565	24,497	2106,184	0	201,278	201,278	99,714	0	0	0	0	0	0	0
11:57:41	-95,214	2530,608	19,853	19,873	12,011	10,624	9,855	21,2	952,565	24,497	2106,608	0	201,278	201,278	99,714	0	0	0	0	0	0	0
11:57:41	-47,607	2530,132	19,804	19,824	12,011	10,619	9,87	21,2	952,565	24,497	2107,032	0	201,278	201,278	99,714	0	0	0	0	0	0	0
11:57:41	47,607	2530,608	19,853	19,873	12,011	10,624	9,885	21,2	952,565	24,497	2107,455	0	201,278	201,278	99,714	0	0	0	0	0	0	0
11:57:41	-47,607	2530,132	19,804	19,824	12,011	10,619	9,9	21,2	952,565	24,497	2107,878	0	201,278	201,278	99,714	0	0	0	0	0	0	0
11:57:41	-47,583	2529,656	19,756	19,824	12,011	10,615	9,914	21,2	952,565	24,497	2108,3	0	201,278	201,278	99,714	0	0	0	0	0	0	0
11:57:41	95,19	2530,608	19,853	20,068	12,011	10,624	9,928	21,2	952,565	24,497	2108,722	0	201,278	201,278	99,714	0	0	0	0	0	0	0
11:57:41	-47,607	2530,132	19,804	19,726	12,011	10,619	9,941	21,2	952,565	24,497	2109,144	0	201,278	201,278	99,714	0	0	0	0	0	0	0
11:57:41	-47,583	2529,656	19,756	19,824	12,011	10,615	9,954	21,2	952,565	24,497	2109,564	0	201,278	201,278	99,714	0	0	0	0	0	0	0
11:57:41	15,087	2529,807	19,853	19,922	12,006	10,616	9,967	21,2	952,565	24,497	2109,985	0	202,641	202,641	99,72	0	0	0	0	0	0	0
11:57:41	-53,076	2529,276	19,804	19,824	12,006	10,611	9,98	21,2	952,565	24,497	2110,404	0	202,641	202,641	99,72	0	0	0	0	0	0	0
11:57:41	47,607	2529,752	19,853	19,726	12,006	10,616	9,992	21,2	952,565	24,497	2110,823	0	202,641	202,641	99,72	0	0	0	0	0	0	0
11:57:41	-47,607	2529,276	19,804	19,726	12,006	10,611	10,005	21,2	952,565	24,497	2111,242	0	202,641	202,641	99,72	0	0	0	0	0	0	0
11:57:41	-142,773	2527,848	19,658	19,726	12,006	10,596	10,016	21,2	952,565	24,497	2111,658	0	202,641	202,641	99,72	0	0	0	0	0	0	0
11:57:41	5,493	2527,903	19,658	19,531	12,006	10,596	10,027	21,2	952,565	24,497	2112,075	0	202,641	202,641	99,72	0	0	0	0	0	0	0
11:57:41	175,268	2529,656	19,756	19,678	12,011	10,615	10,039	21,2	952,565	24,497	2112,492	0	202,641	202,641	99,72	0	0	0	0	0	0	0
11:57:41	-80,102	2528,855	19,756	19,678	12,006	10,606	10,05	21,2	952,565	24,497	2112,909	0	202,641	202,641	99,72	0	0	0	0	0	0	0
11:57:41	95,19	2529,807	19,853	19,824	12,006	10,616	10,061	21,2	952,565	24,497	2113,325	0	202,641	202,641	99,72	0	0	0	0	0	0	0
11:57:41	-5,468	2529,752	19,853	19,824	12,006	10,616	10,072	21,2	952,565	24,497	2113,742	0	202,641	202,641	99,72	0	0	0	0	0	0	0
11:57:41	5,468	2529,807	19,853	19,873	12,006	10,616	10,083	21,2	952,565	24,497	2114,158	0	202,641	202,641	99,72	0	0	0	0	0	0	0
11:57:41	80,102	2530,608	19,853	19,824	12,011	10,624	10,093	21,2	952,565	24,497	2114,574	0	202,641	202,641	99,72	0	0	0	0	0	0	0
11:57:41	0	2530,608	19,853	19,726	12,011	10,624	10,104	21,2	952,565	24,497	2114,99	0	202,641	202,641	99,72	0	0	0	0	0	0	0
11:57:41	95,214	2531,56	19,951	19,922	12,011	10,634	10,114	21,2	952,565	24,497	2115,406	0	202,641	202,641	99,72	0	0	0	0	0	0	0
11:57:41	-32,519	2531,235	20	19,873	12,006	10,631	10,124	21,2	952,565	24,497	2115,822	0	202,641	202,641	99,72	0	0	0	0	0	0	0
11:57:41	-62,695	2530,608	19,853	19,824	12,011	10,624	10,134	21,2	952,565	24,497	2116,237	0	202,641	202,641	99,72	0	0	0	0	0	0	0
11:57:41	95,214	2531,56	19,951	19,922	12,011	10,634	10,144	21,2	952,565	24,497	2116,652	0	202,641	202,641	99,72	0	0	0	0	0	0	0
11:57:41	-14,916	2531,411	19,853	19,824	12,015	10,633	10,154	21,2	952,565	24,497	2117,067	0	202,641	202,641	99,72	0	0	0	0	0	0	0
11:57:41	-185,034	2529,56	19,658	19,58	12,016	10,614	10,163	21,2	952,565	24,497	2117,479	0	202,641	202,641	99,72	0	0	0	0	0	0	0
11:57:41	0	2529,56	19,658	19,531	12,016	10,614	10,171	21,2	952,565	24,497	2117,891	0	202,641	202,641	99,72	0	0	0	0	0	0	0
11:57:41	142,773	2530,988	19,804	19,824	12,016	10,628	10,18	21,2	952,565	24,497	2118,305	0	202,641	202,641	99,72	0	0	0	0	0	0	0
11:57:41	-85,644	2530,132	19,804	19,824	12,011	10,619	10,189	21,2	952,565	24,497	2118,717	0	202,641	202,641	99,72	0	0	0	0	0	0	0
11:57:41	142,822	2531,56	19,951	20,068	12,011	10,634	10,198	21,2	952,565	24,497	2119,129	0	202,641	202,641	99,72	0	0	0	0	0	0	0
11:57:41	-95,214	2530,608	19,853	19,922	12,011	10,624	10,206	21,2	952,565	24,497	2119,541	0	202,641	202,641	99,72	0	0	0	0	0	0	0
11:57:41	-47,607	2530,132	19,804	19,726	12,011	10,619	10,214	21,2	952,565	24,497	2119,951	0	202,641	202,641	99,72	0	0	0	0	0	0	0
11:57:41	0	2530,132	19,804	19,726	12,011	10,619	10,222	21,2	952,565	24,497	2120,362	0	202,641	202,641	99,72	0	0	0	0	0	0	0
11:57:41	47,607	2530,608	19,853	19,873	12,011	10,624	10,23	21,2	952,565	24,497	2120,772	0	202,641	202,641	99,72	0	0	0	0	0	0	0
11:57:41	-47,607	2530,132	19,804	19,873	12,011	10,619	10,238	21,2	952,565	24,497	2121,181	0	202,641	202,641	99,72	0	0	0	0	0	0	0
11:57:41	47,607	2530,608	19,853	19,873	12,011	10,624	10,245	21,2	952,565	24,497	2121,591	0	202,641	202,641	99,72	0	0	0	0	0	0	0
11:57:41	-47,607	2530,132	19,804	19,873	12,011	10,619	10,253	21,2	952,565	24,497	2121,999	0	202,641	202,641	99,72	0	0	0	0	0	0	0
11:57:41	47,607	2530,608	19,853	19,824	12,011	10,624	10,26	21,2	952,565	24,497	2122,408	0	202,641	202,641	99,72	0	0	0	0	0	0	0
11:57:41	62,695	2531,235	20	20,019	12,006	10,631	10,267	21,2	952,565	24,497	2122,817	0	202,641	202,641	99,72	0	0	0	0	0	0	0
11:57:41	-148,266	2529,752	19,853	20,019	12,006	10,616	10,274	21,2	952,565	24,497	2123,223	0	202,641	202,641	99,72	0	0	0	0	0	0	0
11:57:41	-9,619	2529,656	19,756	19,873	12,011	10,615	10,281	21,2	952,565	24,497	2123,63	0	202,641	202,641	99,72	0	0	0	0	0	0	0
11:57:41	80,297	2530,459	19,756	19,873	12,015	10,623	10,287	21,2	952,565	24,497	2124,037	0	202,641	202,641	99,72	0	0	0	0	0	0	0
11:57:41	5,322	2530,512	19,756	19,726	12,016	10,623	10,294	21,2	952,565	24,497	2124,443	0	202,641	202,641	99,72	0	0	0	0	0	0	0
11:57:41	-95,166	2529,56	19,658	19,824	12,016	10,614	10,3	21,2	952,565	24,497	2124,849	0	202,641	202,641	99,72	0	0	0	0	0	0	0
11:57:41	95,166	2530,512	19,756	19,726	12,016	10,623	10,307	21,2	952,565	24,497	2125,254	0	202,641	202,641	99,72	0	0	0	0	0	0	0
11:57:41	-38,037	2530,132	19,804	19,873	12,011	10,619	10,313	21,2	952,565	24,497	2125,659	0	202,641	202,641	99,72	0	0	0	0	0	0	0
11:57:41	142,822	2531,56	19,951	20,019	12,011	10,634	10,319	21,2	952,565	24,497	2126,065	0	202,641	202,641	99,72	0	0	0	0	0	0	0
11:57:41	-95,214	2530,608	19,853	19,873	12,011	10,624	10,325	21,2	952,565	24,497	2126,469	0	202,641	202,641	99,72	0	0	0	0	0	0	0
11:57:41	95,214	2531,56	19,951	20,019	12,011	10,634	10,331	21,2	952,565	24,497	2126,874	0	202,641	202,641	99,72	0	0	0	0	0	0	0
11:57:41	-142,822	2530,132	19,804	19,726	12,011	10,619	10,337	21,2	952,565	24,497	2127,278	0	202,641	202,641	99,72	0	0	0	0	0	0	0
11:57:41	142,822	2531,56	19,951	19,922	12,011	10,634	10,342	21,2	952,565	24,497	2127,682	0	202,641	202,641	99,72	0	0	0	0	0	0	0
11:57:41	-95,214	2530,608	19,853	19,824	12,011	10,624	10,348	21,2	952,565	24,497	2128,085	0	202,641	202,641	99,72	0	0	0	0	0	0	0
11:57:41	142,822	2532,036	20	20,019	12,011	10,639	10,354	21,2	952,565	24,497	2128,489	0	202,641	202,641	99,72	0	0	0	0	0	0	0
11:57:41	-190,429	2530,132	19,804	19,726	12,011	10,619	10,359	21,2	952,565	24,497	2128,891	0	202,641	202,641	99,72	0	0	0	0	0	0	0
11:57:41	0	2530,132	19,804	19,726	12,011	10,619	10,364	21,2	952,565	24,497	2129,292	0	202,641	202,641	99,72	0	0	0	0	0	0	0
11:57:41	0	2530,132	19,804	19,873	12,011	10,619	10,369	21,2	952,565	24,497	2129,693	0	202,641	202,641	99,72	0	0	0	0	0	0	0
11:57:41	-47,583	2529,656	19,756	19,726	12,011	10,615	10,374	21,2	952,565	24,497	2130,093	0	202,641	202,641	99,72	0	0	0	0	0	0	0
11:57:41	0	2529,656	19,756	19,824	12,011	10,615	10,379	21,2	952,565	24,497	2130,493	0	202,641	202,641	99,72	0	0	0	0	0	0	0
11:57:41	0	2529,656	19,756	19,824	12,011	10,615	10,383	21,2	952,565	24,497	2130,892	0	202,641	202,641	99,72	0	0	0	0	0	0	0
11:57:41	-95,19	2528,704	19,658	19,678	12,011	10,605	10,388	21,2	952,565	24,497	2131,29	0	202,641	202,641	99,72	0	0	0	0	0	0	0
11:57:41	0	2528,704	19,658	19,678	12,011	10,605	10,392	21,2	952,565	24,497	2131,688	0	202,641	202,641	99,72	0	0	0	0	0	0	0
11:57:41	-47,583	2528,228	19,609	19,726	12,011	10,6	10,396	21,2	952,565	24,497	2132,084	0	202,641	202,641	99,72	0	0	0	0	0	0	0
11:57:41	47,583	2528,704	19,658	19,726	12,011	10,605	10,4	21,2	952,565	24,497	2132,481	0	202,641	202,641	99,72	0	0	0	0	0	0	0
11:57:41	142,773	2530,132	19,804	19,726	12,011	10,619	10,404	21,2	952,565	24,497	2132,879	0	202,641	202,641	99,72	0	0	0	0	0	0	0
11:57:41	0	2530,132	19,804	19,678	12,011	10,619	10,408	21,2	952,565	24,497	2133,276	0	202,641	202,641	99,72	0	0	0	0	0	0	0
11:57:41	47,607	2530,608	19,853	19,824	12,011	10,624	10,413	21,2	952,565	24,497	2133,673	0	202,641	202,641	99,72	0	0	0	0	0	0	0
11:57:41	-47,607	2530,132	19,804	19,873	12,011	10,619	10,417	21,2	952,565	24,497	2134,07	0	202,641	202,641	99,72	0	0	0	0	0	0	0
11:57:41	47,607	2530,608	19,853	19,922	12,011	10,624	10,421	21,2	952,565	24,497	2134,467	0	202,641	202,641	99,72	0	0	0	0	0	0	0
11:57:41	0	2530,608	19,853	19,922	12,011	10,624	10,425	21,2	952,565	24,497	2134,863	0	202,641	202,641	99,72	0	0	0	0	0	0	0
11:57:41	95,214	2531,56	19,951	19,922	12,011	10,634	10,429	21,2	952,565	24,497	2135,259	0	202,641	202,641	99,72	0	0	0	0	0	0	0
11:57:41	47,607	2532,036	20	20,166	12,011	10,639	10,433	21,2	952,565	24,497	2135,656	0	202,641	202,641	99,72	0	0	0	0	0	0	0
11:57:41	0	2532,036	20	20,019	12,011	10,639	10,437	21,2	952,565	24,497	2136,052	0	202,641	202,641	99,72	0	0	0	0	0	0	0
11:57:41	-142,822	2530,608	19,853	19,922	12,011	10,624	10,441	21,2	952,565	24,497	2136,447	0	202,641	202,641	99,72	0	0	0	0	0	0	0
11:57:41	85,644	2531,464	19,853	19,873	12,016	10,633	10,445	21,2	952,565	24,497	2136,842	0	202,641	202,641	99,72	0	0	0	0	0	0	0
11:57:41	-95,214	2530,512	19,756	19,726	12,016	10,623	10,448	21,2	952,565	24,497	2137,236	0	202,641	202,641	99,72	0	0	0	0	0	0	0
11:57:41	-95,166	2529,56	19,658	19,678	12,016	10,614	10,451	21,2	952,565	24,497	2137,628	0	202,641	202,641	99,72	0	0	0	0	0	0	0
11:57:41	0	2529,56	19,658	19,58	12,016	10,614	10,454	21,2	952,565	24,497	2138,02	0	202,641	202,641	99,72	0	0	0	0	0	0	0
11:57:41	0	2529,56	19,658	19,678	12,016	10,614	10,458	21,2	952,565	24,497	2138,411	0	202,641	202,641	99,72	0	0	0	0	0	0	0
11:57:41	95,166	2530,512	19,756	19,824	12,016	10,623	10,461	21,2	952,565	24,497	2138,803	0	202,641	202,641	99,72	0	0	0	0	0	0	0
11:57:41	89,868	2531,411	19,853	20,019	12,015	10,633	10,464	21,2	952,565	24,497	2139,196	0	202,641	202,641	99,72	0	0	0	0	0	0	0
11:57:41	62,524	2532,036	20	20,068	12,011	10,639	10,468	21,2	952,565	24,497	2139,589	0	202,641	202,641	99,72	0	0	0	0	0	0	0
11:57:41	-47,607	2531,56	19,951	20,019	12,011	10,634	10,471	21,2	952,565	24,497	2139,981	0	202,641	202,641	99,72	0	0	0	0	0	0	0
11:57:41	0	2531,56	19,951	19,922	12,011	10,634	10,474	21,2	952,565	24,497	2140,372	0	202,641	202,641	99,72	0	0	0	0	0	0	0
11:57:41	47,607	2532,036	20	19,922	12,011	10,639	10,477	21,2	952,565	24,497	2140,764	0	202,641	202,641	99,72	0	0	0	0	0	0	0
11:57:41	-142,822	2530,608	19,853	19,873	12,011	10,624	10,48	21,2	952,565	24,497	2141,154	0	202,641	202,641	99,72	0	0	0	0	0	0	0
11:57:41	0	2530,608	19,853	19,922	12,011	10,624	10,483	21,2	952,565	24,497	2141,543	0	202,641	202,641	99,72	0	0	0	0	0	0	0
11:57:41	-47,607	2530,132	19,804	19,824	12,011	10,619	10,486	21,2	952,565	24,497	2141,932	0	202,641	202,641	99,72	0	0	0	0	0	0	0
11:57:42	0	2530,132	19,804	19,824	12,011	10,619	10,488	21,2	952,565	24,497	2142,321	0	202,641	202,641	99,72	0	0	0	0	0	0	0
11:57:42	0	2530,132	19,804	19,824	12,011	10,619	10,491	21,2	952,565	24,497	2142,709	0	202,641	202,641	99,72	0	0	0	0	0	0	0
11:57:42	-47,583	2529,656	19,756	19,726	12,011	10,615	10,493	21,2	952,565	24,497	2143,096	0	202,641	202,641	99,72	0	0	0	0	0	0	0
11:57:42	-95,19	2528,704	19,658	19,678	12,011	10,605	10,496	21,2	952,565	24,497	2143,481	0	202,641	202,641	99,72	0	0	0	0	0	0	0
11:57:42	100,732	2529,711	19,756	19,824	12,011	10,615	10,498	21,2	952,565	24,497	2143,867	0	202,641	202,641	99,72	0	0	0	0	0	0	0
11:57:42	80,078	2530,512	19,756	19,678	12,016	10,623	10,5	21,2	952,565	24,497	2144,254	0	202,641	202,641	99,72	0	0	0	0	0	0	0
11:57:42	0	2530,512	19,756	19,726	12,016	10,623	10,503	21,2	952,565	24,497	2144,64	0	202,641	202,641	99,72	0	0	0	0	0	0	0
11:57:42	47,607	2530,988	19,804	19,726	12,016	10,628	10,505	21,2	952,565	24,497	2145,026	0	202,641	202,641	99,72	0	0	0	0	0	0	0
11:57:42	142,822	2532,416	19,951	19,873	12,016	10,643	10,508	21,2	952,565	24,497	2145,414	0	202,641	202,641	99,72	0	0	0	0	0	0	0
11:57:42	57,177	2532,988	20,097	20,068	12,011	10,649	10,511	21,2	952,565	24,497	2145,802	0	202,641	202,641	99,72	0	0	0	0	0	0	0
11:57:42	47,607	2533,464	20,146	20,166	12,011	10,654	10,513	21,3	952,565	24,497	2146,189	0	202,641	202,641	99,72	0	0	0	0	0	0	0
11:57:42	-47,607	2532,988	20,097	20,019	12,011	10,649	10,516	21,3	952,565	24,497	2146,576	0	202,641	202,641	99,72	0	0	0	0	0	0	0
11:57:42	-95,214	2532,036	20	20,019	12,011	10,639	10,519	21,3	952,565	24,497	2146,961	0	202,641	202,641	99,72	0	0	0	0	0	0	0
11:57:42	80,322	2532,839	20	19,922	12,015	10,647	10,521	21,3	952,565	24,497	2147,347	0	202,641	202,641	99,72	0	0	0	0	0	0	0
11:57:42	5,322	2532,892	20	19,922	12,016	10,648	10,524	21,3	952,565	24,497	2147,733	0	202,641	202,641	99,72	0	0	0	0	0	0	0
11:57:42	-47,607	2532,416	19,951	19,873	12,016	10,643	10,526	21,3	952,565	24,497	2148,117	0	202,641	202,641	99,72	0	0	0	0	0	0	0
11:57:42	-5,346	2532,363	19,951	19,873	12,015	10,642	10,528	21,3	952,565	24,497	2148,501	0	202,641	202,641	99,72	0	0	0	0	0	0	0
11:57:42	-95,214	2531,411	19,853	19,726	12,015	10,633	10,53	21,3	952,565	24,497	2148,884	0	202,641	202,641	99,72	0	0	0	0	0	0	0
11:57:42	5,346	2531,464	19,853	19,873	12,016	10,633	10,532	21,3	952,565	24,497	2149,267	0	202,641	202,641	99,72	0	0	0	0	0	0	0
11:57:42	-47,607	2530,988	19,804	19,824	12,016	10,628	10,534	21,3	952,565	24,497	2149,649	0	202,641	202,641	99,72	0	0	0	0	0	0	0
11:57:42	0	2530,988	19,804	19,873	12,016	10,628	10,536	21,3	952,565	24,497	2150,03	0	202,944	202,944	99,721	0	0	0	0	0	0	0
11:57:42	-5,322	2530,935	19,804	19,873	12,015	10,628	10,538	21,3	952,565	24,497	2150,411	0	202,944	202,944	99,721	0	0	0	0	0	0	0
11:57:42	-32,714	2530,608	19,853	19,922	12,011	10,624	10,539	21,3	952,565	24,497	2150,791	0	202,944	202,944	99,721	0	0	0	0	0	0	0
11:57:42	-14,892	2530,459	19,756	19,726	12,015	10,623	10,541	21,3	952,565	24,497	2151,171	0	202,944	202,944	99,721	0	0	0	0	0	0	0
11:57:42	0	2530,459	19,756	19,873	12,015	10,623	10,543	21,3	952,565	24,497	2151,55	0	202,944	202,944	99,721	0	0	0	0	0	0	0
11:57:42	95,19	2531,411	19,853	19,922	12,015	10,633	10,544	21,3	952,565	24,497	2151,93	0	202,944	202,944	99,721	0	0	0	0	0	0	0
11:57:42	5,346	2531,464	19,853	20,019	12,016	10,633	10,546	21,3	952,565	24,497	2152,31	0	202,944	202,944	99,721	0	0	0	0	0	0	0
11:57:42	-47,607	2530,988	19,804	19,824	12,016	10,628	10,548	21,3	952,565	24,497	2152,689	0	202,944	202,944	99,721	0	0	0	0	0	0	0
11:57:42	47,607	2531,464	19,853	19,873	12,016	10,633	10,549	21,3	952,565	24,497	2153,067	0	202,944	202,944	99,721	0	0	0	0	0	0	0
11:57:42	89,868	2532,363	19,951	19,824	12,015	10,642	10,551	21,3	952,565	24,497	2153,447	0	202,944	202,944	99,721	0	0	0	0	0	0	0
11:57:42	-32,69	2532,036	20	19,922	12,011	10,639	10,553	21,3	952,565	24,497	2153,825	0	202,944	202,944	99,721	0	0	0	0	0	0	0
11:57:42	85,644	2532,892	20	19,873	12,016	10,648	10,555	21,3	952,565	24,497	2154,204	0	202,944	202,944	99,721	0	0	0	0	0	0	0
11:57:42	-47,607	2532,416	19,951	19,873	12,016	10,643	10,557	21,3	952,565	24,497	2154,583	0	202,944	202,944	99,721	0	0	0	0	0	0	0
11:57:42	-95,214	2531,464	19,853	19,873	12,016	10,633	10,558	21,3	952,565	24,497	2154,96	0	202,944	202,944	99,721	0	0	0	0	0	0	0
11:57:42	95,214	2532,416	19,951	19,922	12,016	10,643	10,56	21,3	952,565	24,497	2155,337	0	202,944	202,944	99,721	0	0	0	0	0	0	0
11:57:42	-95,214	2531,464	19,853	19,873	12,016	10,633	10,561	21,3	952,565	24,497	2155,713	0	202,944	202,944	99,721	0	0	0	0	0	0	0
11:57:42	-47,607	2530,988	19,804	19,824	12,016	10,628	10,563	21,3	952,565	24,497	2156,088	0	202,944	202,944	99,721	0	0	0	0	0	0	0
11:57:42	142,822	2532,416	19,951	19,873	12,016	10,643	10,564	21,3	952,565	24,497	2156,465	0	202,944	202,944	99,721	0	0	0	0	0	0	0
11:57:42	-95,214	2531,464	19,853	19,873	12,016	10,633	10,565	21,3	952,565	24,497	2156,84	0	202,944	202,944	99,721	0	0	0	0	0	0	0
11:57:42	0	2531,464	19,853	19,873	12,016	10,633	10,567	21,3	952,565	24,497	2157,215	0	202,944	202,944	99,721	0	0	0	0	0	0	0
11:57:42	0	2531,464	19,853	19,824	12,016	10,633	10,568	21,3	952,565	24,497	2157,589	0	202,944	202,944	99,721	0	0	0	0	0	0	0
11:57:42	142,822	2532,892	20	20,019	12,016	10,648	10,57	21,3	952,565	24,497	2157,964	0	202,944	202,944	99,721	0	0	0	0	0	0	0
11:57:42	-47,607	2532,416	19,951	19,873	12,016	10,643	10,571	21,3	952,565	24,497	2158,339	0	202,944	202,944	99,721	0	0	0	0	0	0	0
11:57:42	-142,822	2530,988	19,804	19,726	12,016	10,628	10,572	21,3	952,565	24,497	2158,712	0	202,944	202,944	99,721	0	0	0	0	0	0	0
11:57:42	42,26	2531,411	19,853	19,873	12,015	10,633	10,573	21,3	952,565	24,497	2159,085	0	202,944	202,944	99,721	0	0	0	0	0	0	0
11:57:42	-80,297	2530,608	19,853	19,873	12,011	10,624	10,574	21,3	952,565	24,497	2159,456	0	202,944	202,944	99,721	0	0	0	0	0	0	0
11:57:42	0	2530,608	19,853	19,873	12,011	10,624	10,575	21,3	952,565	24,497	2159,827	0	202,944	202,944	99,721	0	0	0	0	0	0	0
11:57:42	0	2530,608	19,853	19,922	12,011	10,624	10,576	21,3	952,565	24,497	2160,198	0	202,944	202,944	99,721	0	0	0	0	0	0	0
11:57:42	0	2530,608	19,853	19,824	12,011	10,624	10,577	21,3	952,565	24,497	2160,568	0	202,944	202,944	99,721	0	0	0	0	0	0	0
11:57:42	32,714	2530,935	19,804	19,824	12,015	10,628	10,578	21,3	952,565	24,497	2160,938	0	202,944	202,944	99,721	0	0	0	0	0	0	0
11:57:42	5,322	2530,988	19,804	19,873	12,016	10,628	10,579	21,3	952,565	24,497	2161,308	0	202,944	202,944	99,721	0	0	0	0	0	0	0
11:57:42	42,26	2531,411	19,853	19,726	12,015	10,633	10,58	21,3	952,565	24,497	2161,679	0	202,944	202,944	99,721	0	0	0	0	0	0	0
11:57:42	14,916	2531,56	19,951	19,873	12,011	10,634	10,581	21,3	952,565	24,497	2162,048	0	202,944	202,944	99,721	0	0	0	0	0	0	0
11:57:42	0	2531,56	19,951	20,019	12,011	10,634	10,582	21,3	952,565	24,497	2162,418	0	202,944	202,944	99,721	0	0	0	0	0	0	0
11:57:42	47,607	2532,036	20	19,922	12,011	10,639	10,583	21,3	952,565	24,497	2162,787	0	202,944	202,944	99,721	0	0	0	0	0	0	0
11:57:42	32,69	2532,363	19,951	19,922	12,015	10,642	10,585	21,3	952,565	24,497	2163,157	0	202,944	202,944	99,721	0	0	0	0	0	0	0
11:57:42	-137,475	2530,988	19,804	19,873	12,016	10,628	10,586	21,3	952,565	24,497	2163,525	0	202,944	202,944	99,721	0	0	0	0	0	0	0
11:57:42	-47,607	2530,512	19,756	19,726	12,016	10,623	10,586	21,3	952,565	24,497	2163,892	0	202,944	202,944	99,721	0	0	0	0	0	0	0
11:57:42	47,607	2530,988	19,804	19,726	12,016	10,628	10,587	21,3	952,565	24,497	2164,259	0	202,944	202,944	99,721	0	0	0	0	0	0	0
11:57:42	0	2530,988	19,804	19,824	12,016	10,628	10,588	21,3	952,565	24,497	2164,626	0	202,944	202,944	99,721	0	0	0	0	0	0	0
11:57:42	47,607	2531,464	19,853	19,824	12,016	10,633	10,589	21,3	952,565	24,497	2164,992	0	202,944	202,944	99,721	0	0	0	0	0	0	0
11:57:42	-47,607	2530,988	19,804	19,726	12,016	10,628	10,59	21,3	952,565	24,497	2165,358	0	202,944	202,944	99,721	0	0	0	0	0	0	0
11:57:42	0	2530,988	19,804	19,824	12,016	10,628	10,59	21,3	952,565	24,497	2165,724	0	202,944	202,944	99,721	0	0	0	0	0	0	0
11:57:42	47,607	2531,464	19,853	19,873	12,016	10,633	10,591	21,3	952,565	24,497	2166,09	0	202,944	202,944	99,721	0	0	0	0	0	0	0
11:57:42	0	2531,464	19,853	19,873	12,016	10,633	10,592	21,3	952,565	24,497	2166,455	0	202,944	202,944	99,721	0	0	0	0	0	0	0
11:57:42	-47,607	2530,988	19,804	19,824	12,016	10,628	10,593	21,3	952,565	24,497	2166,82	0	202,944	202,944	99,721	0	0	0	0	0	0	0
11:57:42	-47,607	2530,512	19,756	19,726	12,016	10,623	10,593	21,3	952,565	24,497	2167,184	0	202,944	202,944	99,721	0	0	0	0	0	0	0
11:57:42	104,785	2531,56	19,951	19,922	12,011	10,634	10,594	21,3	952,565	24,497	2167,548	0	202,944	202,944	99,721	0	0	0	0	0	0	0
11:57:42	0	2531,56	19,951	20,019	12,011	10,634	10,595	21,3	952,565	24,497	2167,912	0	202,944	202,944	99,721	0	0	0	0	0	0	0
11:57:42	-142,822	2530,132	19,804	19,873	12,011	10,619	10,595	21,3	952,565	24,497	2168,275	0	202,944	202,944	99,721	0	0	0	0	0	0	0
11:57:42	0	2530,132	19,804	19,873	12,011	10,619	10,596	21,3	952,565	24,497	2168,637	0	202,944	202,944	99,721	0	0	0	0	0	0	0
11:57:42	-47,583	2529,656	19,756	19,678	12,011	10,615	10,596	21,3	952,565	24,497	2168,998	0	202,944	202,944	99,721	0	0	0	0	0	0	0
11:57:42	47,583	2530,132	19,804	19,873	12,011	10,619	10,597	21,3	952,565	24,497	2169,359	0	202,944	202,944	99,721	0	0	0	0	0	0	0
11:57:42	0	2530,132	19,804	19,873	12,011	10,619	10,597	21,3	952,565	24,497	2169,72	0	202,944	202,944	99,721	0	0	0	0	0	0	0
11:57:42	-142,773	2528,704	19,658	19,678	12,011	10,605	10,597	21,3	952,565	24,497	2170,079	0	202,944	202,944	99,721	0	0	0	0	0	0	0
11:57:42	142,773	2530,132	19,804	19,824	12,011	10,619	10,598	21,3	952,565	24,497	2170,439	0	202,944	202,944	99,721	0	0	0	0	0	0	0
11:57:42	-47,583	2529,656	19,756	19,824	12,011	10,615	10,598	21,3	952,565	24,497	2170,798	0	202,944	202,944	99,721	0	0	0	0	0	0	0
11:57:42	-95,19	2528,704	19,658	19,726	12,011	10,605	10,598	21,3	952,565	24,497	2171,156	0	202,944	202,944	99,721	0	0	0	0	0	0	0
11:57:42	0	2528,704	19,658	19,531	12,011	10,605	10,598	21,3	952,565	24,497	2171,514	0	202,944	202,944	99,721	0	0	0	0	0	0	0
11:57:42	-190,307	2526,801	19,463	19,385	12,011	10,585	10,598	21,3	952,565	24,497	2171,869	0	202,944	202,944	99,721	0	0	0	0	0	0	0
11:57:42	-285,351	2523,947	19,17	18,701	12,011	10,556	10,597	21,3	952,565	24,497	2172,221	0	202,944	202,944	99,721	0	0	0	0	0	0	0
11:57:42	-750,854	2516,439	18,486	17,92	12,006	10,478	10,595	21,3	952,565	24,497	2172,565	0	202,944	202,944	99,721	0	0	0	0	0	0	0
11:57:42	-673,925	2509,7	18,047	17,383	11,992	10,409	10,591	21,3	952,565	24,497	2172,902	0	202,944	202,944	99,721	0	0	0	0	0	0	0
11:57:42	-753,051	2502,169	17,705	16,943	11,968	10,331	10,586	21,3	952,565	24,497	2173,232	0	202,944	202,944	99,721	0	0	0	0	0	0	0
11:57:42	-504,077	2497,128	17,705	16,601	11,94	10,279	10,58	21,3	952,565	24,497	2173,556	0	202,944	202,944	99,721	0	0	0	0	0	0	0
11:57:42	-493,652	2492,192	17,803	16,845	11,907	10,228	10,573	21,3	952,565	24,497	2173,874	0	202,944	202,944	99,721	0	0	0	0	0	0	0
11:57:42	-670,751	2485,484	17,803	16,699	11,869	10,159	10,565	21,3	952,565	24,497	2174,186	0	202,944	202,944	99,721	0	0	0	0	0	0	0
11:57:42	-646,02	2479,024	17,998	16,699	11,822	10,093	10,556	21,3	952,565	24,497	2174,491	0	202,944	202,944	99,721	0	0	0	0	0	0	0
11:57:42	-855,639	2470,468	17,803	16,504	11,784	10,004	10,545	21,3	952,565	24,497	2174,787	0	202,944	202,944	99,721	0	0	0	0	0	0	0
11:57:42	-570,971	2464,758	17,9	16,357	11,747	9,945	10,533	21,3	952,565	24,497	2175,077	0	202,944	202,944	99,721	0	0	0	0	0	0	0
11:57:42	-913,501	2455,623	17,558	16,162	11,714	9,851	10,52	21,3	952,565	24,497	2175,357	0	202,944	202,944	99,721	0	0	0	0	0	0	0
11:57:42	-767,114	2447,952	17,363	16,015	11,681	9,772	10,505	21,3	952,565	24,497	2175,629	0	202,944	202,944	99,721	0	0	0	0	0	0	0
11:57:42	-905,932	2438,892	17,021	15,967	11,648	9,679	10,489	21,3	952,565	24,497	2175,893	0	202,944	202,944	99,721	0	0	0	0	0	0	0
11:57:42	-678,906	2432,103	16,924	15,82	11,615	9,609	10,472	21,3	952,565	24,497	2176,149	0	202,944	202,944	99,721	0	0	0	0	0	0	0
11:57:42	-659,326	2425,51	16,924	15,967	11,578	9,541	10,453	21,3	952,565	24,497	2176,398	0	202,944	202,944	99,721	0	0	0	0	0	0	0
11:57:42	-674,926	2418,761	16,875	15,869	11,543	9,471	10,434	21,3	952,565	24,497	2176,64	0	202,944	202,944	99,721	0	0	0	0	0	0	0
11:57:42	-596,215	2412,799	16,924	16,064	11,506	9,41	10,414	21,3	952,565	24,497	2176,877	0	202,944	202,944	99,721	0	0	0	0	0	0	0
11:57:42	-616,65	2406,632	16,875	15,82	11,474	9,346	10,393	21,3	952,565	24,497	2177,106	0	202,944	202,944	99,721	0	0	0	0	0	0	0
11:57:42	-624,755	2400,385	16,728	15,722	11,447	9,282	10,371	21,3	952,565	24,497	2177,33	0	202,944	202,944	99,721	0	0	0	0	0	0	0
11:57:42	-559,79	2394,787	16,582	15,625	11,423	9,224	10,349	21,3	952,565	24,497	2177,547	0	202,944	202,944	99,721	0	0	0	0	0	0	0
11:57:43	-748,974	2387,297	16,24	15,478	11,399	9,147	10,325	21,3	952,565	24,497	2177,757	0	202,944	202,944	99,721	0	0	0	0	0	0	0
11:57:43	-683,52	2380,462	15,947	15,185	11,377	9,076	10,301	21,3	952,565	24,497	2177,96	0	202,944	202,944	99,721	0	0	0	0	0	0	0
11:57:43	-571,386	2374,748	15,752	14,99	11,355	9,018	10,276	21,3	952,565	24,497	2178,156	0	202,944	202,944	99,721	0	0	0	0	0	0	0
11:57:43	-562,109	2369,127	15,605	15,088	11,331	8,96	10,25	21,3	952,565	24,497	2178,347	0	202,944	202,944	99,721	0	0	0	0	0	0	0
11:57:43	-546,899	2363,658	15,459	14,795	11,308	8,903	10,223	21,3	952,565	24,497	2178,533	0	202,944	202,944	99,721	0	0	0	0	0	0	0
11:57:43	-471,899	2358,939	15,41	14,599	11,284	8,855	10,197	21,3	952,565	24,497	2178,713	0	202,944	202,944	99,721	0	0	0	0	0	0	0
11:57:43	-432,543	2354,613	15,459	14,795	11,257	8,81	10,169	21,3	952,565	24,497	2178,889	0	202,944	202,944	99,721	0	0	0	0	0	0	0
11:57:43	-449,218	2350,121	15,41	14,795	11,234	8,764	10,142	21,3	952,565	24,497	2179,06	0	202,944	202,944	99,721	0	0	0	0	0	0	0
11:57:43	-675,439	2343,367	15,117	14,502	11,212	8,694	10,113	21,3	952,565	24,497	2179,224	0	202,944	202,944	99,721	0	0	0	0	0	0	0
11:57:43	-541,845	2337,948	14,97	14,404	11,189	8,638	10,085	21,3	952,565	24,497	2179,383	0	202,944	202,944	99,721	0	0	0	0	0	0	0
11:57:43	-427,563	2333,673	14,873	14,453	11,17	8,594	10,055	21,2	953,994	24,497	2179,538	0	202,944	202,944	99,721	0	0	0	0	0	0	0
11:57:43	-512,329	2328,549	14,775	14,306	11,147	8,541	10,026	21,2	953,994	24,497	2179,687	0	202,944	202,944	99,721	0	0	0	0	0	0	0
11:57:43	-517,895	2323,37	14,58	14,209	11,128	8,488	9,995	21,2	953,994	24,497	2179,83	0	202,944	202,944	99,721	0	0	0	0	0	0	0
11:57:43	-441,162	2318,959	14,384	13,965	11,113	8,442	9,965	21,2	953,994	24,497	2179,969	0	202,944	202,944	99,721	0	0	0	0	0	0	0
11:57:43	-559,472	2313,364	14,14	13,867	11,095	8,385	9,934	21,2	953,994	24,497	2180,103	0	202,944	202,944	99,721	0	0	0	0	0	0	0
11:57:43	-333,032	2310,034	14,14	13,769	11,076	8,35	9,903	21,2	953,994	24,497	2180,233	0	202,944	202,944	99,721	0	0	0	0	0	0	0
11:57:43	-393,383	2306,1	13,994	13,623	11,062	8,31	9,872	21,2	953,994	24,497	2180,358	0	202,944	202,944	99,721	0	0	0	0	0	0	0
11:57:43	-554,736	2300,553	13,75	13,427	11,043	8,253	9,84	21,2	953,994	24,497	2180,478	0	202,944	202,944	99,721	0	0	0	0	0	0	0
11:57:43	-348,828	2297,064	13,652	13,33	11,029	8,217	9,808	21,2	953,994	24,497	2180,595	0	202,944	202,944	99,721	0	0	0	0	0	0	0
11:57:43	-409,448	2292,97	13,652	13,33	11,006	8,174	9,776	21,2	953,994	24,497	2180,707	0	202,944	202,944	99,721	0	0	0	0	0	0	0
11:57:43	-241,479	2290,555	13,75	13,232	10,987	8,15	9,744	21,2	953,994	24,497	2180,817	0	202,945	202,945	99,721	0	0	0	0	0	0	0
11:57:43	-279,296	2287,762	13,896	13,525	10,963	8,121	9,712	21,2	953,994	24,497	2180,924	0	202,945	202,945	99,721	0	0	0	0	0	0	0
11:57:43	-322,436	2284,538	13,994	13,72	10,939	8,088	9,681	21,2	953,994	24,497	2181,027	0	202,945	202,945	99,721	0	0	0	0	0	0	0
11:57:43	-333,007	2281,208	13,994	13,623	10,921	8,053	9,649	21,2	953,994	24,497	2181,128	0	202,945	202,945	99,721	0	0	0	0	0	0	0
11:57:43	-425,317	2276,954	13,896	13,427	10,902	8,009	9,617	21,2	953,994	24,497	2181,223	0	202,945	202,945	99,721	0	0	0	0	0	0	0
11:57:43	-526,806	2271,686	13,603	13,33	10,888	7,955	9,584	21,2	953,994	24,497	2181,314	0	202,945	202,945	99,721	0	0	0	0	0	0	0
11:57:43	-342,138	2268,265	13,506	13,183	10,873	7,92	9,551	21,2	953,994	24,497	2181,401	0	202,945	202,945	99,721	0	0	0	0	0	0	0
11:57:43	-337,646	2264,889	13,408	13,037	10,859	7,885	9,519	21,2	953,994	24,497	2181,485	0	202,945	202,945	99,721	0	0	0	0	0	0	0
11:57:43	-340,942	2261,479	13,31	12,988	10,845	7,85	9,486	21,2	953,994	24,497	2181,565	0	202,945	202,945	99,721	0	0	0	0	0	0	0
11:57:43	-240,625	2259,073	13,408	13,037	10,827	7,825	9,453	21,2	953,994	24,497	2181,642	0	202,945	202,945	99,721	0	0	0	0	0	0	0
11:57:43	-283,569	2256,237	13,457	13,086	10,808	7,796	9,421	21,2	953,994	24,497	2181,717	0	202,945	202,945	99,721	0	0	0	0	0	0	0
11:57:43	-332,788	2252,909	13,457	13,086	10,789	7,761	9,388	21,2	953,994	24,497	2181,788	0	202,945	202,945	99,721	0	0	0	0	0	0	0
11:57:43	-329,589	2249,613	13,457	13,232	10,77	7,727	9,356	21,2	953,994	24,497	2181,856	0	202,945	202,945	99,721	0	0	0	0	0	0	0
11:57:43	-295,849	2246,655	13,408	13,037	10,756	7,697	9,323	21,2	953,994	24,497	2181,921	0	202,945	202,945	99,721	0	0	0	0	0	0	0
11:57:43	-386,547	2242,789	13,261	12,89	10,742	7,657	9,291	21,2	953,994	24,497	2181,981	0	202,945	202,945	99,721	0	0	0	0	0	0	0
11:57:43	-376,953	2239,02	13,115	12,744	10,729	7,618	9,258	21,2	953,994	24,497	2182,038	0	202,945	202,945	99,721	0	0	0	0	0	0	0
11:57:43	-445,825	2234,562	12,822	12,5	10,719	7,572	9,225	21,2	953,994	24,497	2182,091	0	202,945	202,945	99,721	0	0	0	0	0	0	0
11:57:43	-224,536	2232,316	12,773	12,353	10,709	7,549	9,192	21,2	953,994	24,497	2182,141	0	202,945	202,945	99,721	0	0	0	0	0	0	0
11:57:43	-333,935	2228,977	12,675	12,256	10,695	7,515	9,159	21,2	953,994	24,497	2182,188	0	202,945	202,945	99,721	0	0	0	0	0	0	0
11:57:43	-233,3	2226,644	12,773	12,451	10,677	7,491	9,126	21,2	953,994	24,497	2182,233	0	202,945	202,945	99,721	0	0	0	0	0	0	0
11:57:43	-252,88	2224,115	12,773	12,451	10,662	7,465	9,094	21,2	953,994	24,497	2182,274	0	202,945	202,945	99,721	0	0	0	0	0	0	0
11:57:43	-307,69	2221,038	12,773	12,353	10,645	7,433	9,061	21,2	953,994	24,497	2182,313	0	202,945	202,945	99,721	0	0	0	0	0	0	0
11:57:43	-248,608	2218,552	12,773	12,451	10,631	7,407	9,029	21,2	953,994	24,497	2182,349	0	202,945	202,945	99,721	0	0	0	0	0	0	0
11:57:43	-319,726	2215,355	12,773	12,451	10,613	7,374	8,996	21,2	953,994	24,497	2182,382	0	202,945	202,945	99,721	0	0	0	0	0	0	0
11:57:43	-255,126	2212,804	12,773	12,256	10,598	7,348	8,964	21,2	953,994	24,497	2182,413	0	202,945	202,945	99,721	0	0	0	0	0	0	0
11:57:43	-333,74	2209,466	12,675	12,256	10,584	7,314	8,932	21,2	953,994	24,497	2182,44	0	202,945	202,945	99,721	0	0	0	0	0	0	0
11:57:43	-216,259	2207,304	12,773	12,451	10,567	7,291	8,899	21,2	953,994	24,497	2182,465	0	202,945	202,945	99,721	0	0	0	0	0	0	0
11:57:43	-326,074	2204,043	12,675	12,353	10,554	7,258	8,867	21,2	953,994	24,497	2182,486	0	202,945	202,945	99,721	0	0	0	0	0	0	0
11:57:43	-225,415	2201,789	12,627	12,353	10,543	7,234	8,835	21,2	953,994	24,497	2182,506	0	202,945	202,945	99,721	0	0	0	0	0	0	0
11:57:43	-354,174	2198,247	12,529	12,256	10,528	7,198	8,803	21,2	953,994	24,497	2182,521	0	202,945	202,945	99,721	0	0	0	0	0	0	0
11:57:43	-274,902	2195,498	12,48	12,256	10,515	7,17	8,771	21,2	953,994	24,497	2182,534	0	202,945	202,945	99,721	0	0	0	0	0	0	0
11:57:43	-245,19	2193,046	12,48	12,158	10,502	7,144	8,739	21,2	953,994	24,497	2182,545	0	202,945	202,945	99,721	0	0	0	0	0	0	0
11:57:43	-271,655	2190,329	12,431	12,158	10,489	7,116	8,707	21,2	953,994	24,497	2182,552	0	202,945	202,945	99,721	0	0	0	0	0	0	0
11:57:43	-313,476	2187,195	12,285	11,963	10,479	7,084	8,676	21,2	953,994	24,497	2182,557	0	202,945	202,945	99,721	0	0	0	0	0	0	0
11:57:43	-252,783	2184,667	12,187	11,963	10,47	7,058	8,644	21,2	953,994	24,497	2182,559	0	202,945	202,945	99,721	0	0	0	0	0	0	0
11:57:43	-286,523	2181,802	12,138	11,914	10,456	7,028	8,612	21,2	953,994	24,497	2181,802	0	202,945	202,945	99,721	0	0	0	0	0	0	0
11:57:43	-175,878	2180,043	12,187	11,914	10,443	7,01	8,581	21,2	953,994	24,497	2180,043	0	202,945	202,945	99,721	0	0	0	0	0	0	0
11:57:43	-236,645	2177,676	12,187	11,816	10,43	6,986	8,549	21,2	953,994	24,497	2177,676	0	202,945	202,945	99,721	0	0	0	0	0	0	0
11:57:43	-243,53	2175,241	12,138	11,816	10,419	6,961	8,518	21,2	953,994	24,497	2175,241	0	202,945	202,945	99,721	0	0	0	0	0	0	0
11:57:43	-219,36	2173,047	12,138	11,914	10,406	6,938	8,487	21,2	953,994	24,497	2173,047	0	202,945	202,945	99,721	0	0	0	0	0	0	0
11:57:43	-292,236	2170,125	12,041	11,816	10,395	6,908	8,456	21,2	953,994	24,497	2170,125	0	202,945	202,945	99,721	0	0	0	0	0	0	0
11:57:43	-204,858	2168,077	11,992	11,767	10,386	6,887	8,426	21,2	953,994	24,497	2168,077	0	202,945	202,945	99,721	0	0	0	0	0	0	0
11:57:43	-222,973	2165,847	11,943	11,718	10,376	6,864	8,395	21,2	953,994	24,497	2165,847	0	202,945	202,945	99,721	0	0	0	0	0	0	0
11:57:43	-252,319	2163,324	11,845	11,572	10,367	6,838	8,364	21,2	953,994	24,497	2163,324	0	202,945	202,945	99,721	0	0	0	0	0	0	0
11:57:43	-340,283	2159,921	11,65	11,572	10,358	6,803	8,334	21,2	953,994	24,497	2159,921	0	202,945	202,945	99,721	0	0	0	0	0	0	0
11:57:43	-149,731	2158,423	11,748	11,572	10,344	6,787	8,303	21,2	953,994	24,497	2158,423	0	202,945	202,945	99,721	0	0	0	0	0	0	0
11:57:43	-251,123	2155,912	11,65	11,523	10,335	6,761	8,273	21,2	953,994	24,497	2155,912	0	202,945	202,945	99,721	0	0	0	0	0	0	0
11:57:43	-207,495	2153,837	11,65	11,523	10,323	6,74	8,243	21,2	953,994	24,497	2153,837	0	202,945	202,945	99,721	0	0	0	0	0	0	0
11:57:43	-178,369	2152,054	11,65	11,523	10,313	6,722	8,213	21,2	953,994	24,497	2152,054	0	202,945	202,945	99,721	0	0	0	0	0	0	0
11:57:43	-191,674	2150,137	11,601	11,425	10,305	6,702	8,184	21,2	953,994	24,497	2150,137	0	202,945	202,945	99,721	0	0	0	0	0	0	0
11:57:43	-233,251	2147,804	11,455	11,279	10,299	6,678	8,154	21,2	953,994	24,497	2147,804	0	202,945	202,945	99,721	0	0	0	0	0	0	0
11:57:43	-313,818	2144,666	11,259	11,181	10,292	6,646	8,125	21,2	953,994	24,497	2144,666	0	202,945	202,945	99,721	0	0	0	0	0	0	0
11:57:43	-234,155	2142,325	11,113	11,035	10,286	6,621	8,095	21,2	953,994	24,497	2142,325	0	202,945	202,945	99,721	0	0	0	0	0	0	0
11:57:43	-148,217	2140,842	11,113	11,035	10,278	6,606	8,066	21,2	953,994	24,497	2140,842	0	202,945	202,945	99,721	0	0	0	0	0	0	0
11:57:43	-119,018	2139,652	11,162	11,084	10,268	6,594	8,037	21,2	953,994	24,497	2139,652	0	202,945	202,945	99,721	0	0	0	0	0	0	0
11:57:43	-220,214	2137,45	11,162	11,084	10,256	6,571	8,008	21,2	953,994	24,497	2137,45	0	202,945	202,945	99,721	0	0	0	0	0	0	0
11:57:43	-152,612	2135,924	11,162	11,084	10,247	6,555	7,98	21,2	953,994	24,497	2135,924	0	202,945	202,945	99,721	0	0	0	0	0	0	0
11:57:43	-144,14	2134,483	11,113	11,035	10,242	6,541	7,952	21,2	953,994	24,497	2134,483	0	202,945	202,945	99,721	0	0	0	0	0	0	0
11:57:43	-219,873	2132,284	10,966	10,888	10,237	6,518	7,924	21,2	953,994	24,497	2132,284	0	202,945	202,945	99,721	0	0	0	0	0	0	0
11:57:43	-205,957	2130,224	10,82	10,742	10,233	6,497	7,896	21,2	953,994	24,497	2130,224	0	202,945	202,945	99,721	0	0	0	0	0	0	0
11:57:43	-130,151	2128,923	10,771	10,693	10,228	6,483	7,868	21,2	953,994	24,497	2128,923	0	202,945	202,945	99,721	0	0	0	0	0	0	0
11:57:43	-84,985	2128,073	10,771	10,742	10,223	6,474	7,841	21,2	953,994	24,497	2128,073	0	202,945	202,945	99,721	0	0	0	0	0	0	0
11:57:43	-111,474	2126,958	10,82	10,742	10,214	6,463	7,814	21,2	953,994	24,497	2126,958	0	202,945	202,945	99,721	0	0	0	0	0	0	0
11:57:43	-67,163	2126,286	10,918	10,84	10,205	6,456	7,787	21,2	953,994	24,497	2126,286	0	202,945	202,945	99,721	0	0	0	0	0	0	0
11:57:43	-81,127	2125,475	11,015	10,888	10,195	6,448	7,761	21,2	953,994	24,497	2125,475	0	202,945	202,945	99,721	0	0	0	0	0	0	0
11:57:43	-148,364	2123,992	11,015	10,937	10,187	6,432	7,735	21,2	953,994	24,497	2123,992	0	202,945	202,945	99,721	0	0	0	0	0	0	0
11:57:43	4,736	2124,039	11,113	11,035	10,182	6,433	7,709	21,2	953,994	24,497	2123,992	0	202,945	202,945	99,721	0	0	0	0	0	0	0
11:57:43	-177,587	2122,263	11,015	10,937	10,177	6,415	7,684	21,2	953,994	24,497	2122,263	0	202,945	202,945	99,721	0	0	0	0	0	0	0
11:57:43	-166,992	2120,593	10,918	10,84	10,173	6,397	7,658	21,2	953,994	24,497	2120,593	0	202,945	202,945	99,721	0	0	0	0	0	0	0
11:57:43	-135,913	2119,234	10,771	10,742	10,173	6,383	7,633	21,2	953,994	24,497	2119,234	0	202,945	202,945	99,721	0	0	0	0	0	0	0
11:57:43	-135,864	2117,875	10,625	10,547	10,173	6,369	7,609	21,2	953,994	24,497	2117,875	0	202,945	202,945	99,721	0	0	0	0	0	0	0
11:57:43	-181,103	2116,064	10,429	10,4	10,173	6,351	7,584	21,2	953,994	24,497	2116,064	0	202,945	202,945	99,721	0	0	0	0	0	0	0
11:57:43	33,496	2116,399	10,478	10,351	10,172	6,354	7,56	21,2	953,994	24,497	2116,065	0	202,945	202,945	99,721	0	0	0	0	0	0	0
11:57:43	-75,122	2115,648	10,478	10,351	10,168	6,346	7,536	21,2	953,994	24,497	2115,648	0	202,945	202,945	99,721	0	0	0	0	0	0	0
11:57:43	-121,386	2114,434	10,429	10,302	10,164	6,334	7,513	21,2	953,994	24,497	2114,434	0	202,945	202,945	99,721	0	0	0	0	0	0	0
11:57:43	-108,325	2113,351	10,478	10,4	10,155	6,323	7,489	21,2	953,994	24,497	2113,351	0	202,945	202,945	99,721	0	0	0	0	0	0	0
11:57:43	-66,479	2112,686	10,527	10,547	10,149	6,316	7,466	21,2	953,994	24,497	2112,686	0	202,945	202,945	99,721	0	0	0	0	0	0	0
11:57:43	-19,921	2112,487	10,673	10,595	10,14	6,314	7,444	21,2	953,994	24,497	2112,487	0	202,945	202,945	99,721	0	0	0	0	0	0	0
11:57:43	-89,233	2111,595	10,673	10,693	10,135	6,305	7,421	21,2	953,994	24,497	2111,595	0	202,945	202,945	99,721	0	0	0	0	0	0	0
11:57:43	12,231	2111,717	10,771	10,693	10,13	6,306	7,399	21,2	953,994	24,497	2111,595	0	202,945	202,945	99,721	0	0	0	0	0	0	0
11:57:44	-78,491	2110,932	10,771	10,742	10,126	6,298	7,378	21,2	953,994	24,497	2110,932	0	202,945	202,945	99,721	0	0	0	0	0	0	0
11:57:44	-100,146	2109,931	10,673	10,693	10,125	6,287	7,356	21,2	953,994	24,497	2109,931	0	202,945	202,945	99,721	0	0	0	0	0	0	0
11:57:44	-113,891	2108,792	10,625	10,595	10,121	6,276	7,335	21,2	953,994	24,497	2108,792	0	202,945	202,945	99,721	0	0	0	0	0	0	0
11:57:44	-34,277	2108,449	10,673	10,595	10,117	6,272	7,314	21,2	953,994	24,497	2108,449	0	202,945	202,945	99,721	0	0	0	0	0	0	0
11:57:44	-45,214	2107,997	10,625	10,547	10,117	6,268	7,294	21,2	953,994	24,497	2107,997	0	202,945	202,945	99,721	0	0	0	0	0	0	0
11:57:44	-90,478	2107,092	10,527	10,4	10,117	6,258	7,274	21,2	953,994	24,497	2107,092	0	202,945	202,945	99,721	0	0	0	0	0	0	0
11:57:44	-125,781	2105,834	10,478	10,351	10,112	6,245	7,253	21,2	953,994	24,497	2105,834	0	202,945	202,945	99,721	0	0	0	0	0	0	0
11:57:44	-54,907	2105,285	10,429	10,498	10,112	6,24	7,233	21,2	953,994	24,497	2105,285	0	202,945	202,945	99,721	0	0	0	0	0	0	0
11:57:44	-70,849	2104,577	10,429	10,351	10,108	6,232	7,214	21,2	953,994	24,497	2104,577	0	202,945	202,945	99,721	0	0	0	0	0	0	0
11:57:44	35,668	2104,933	10,478	10,4	10,107	6,236	7,195	21,2	953,994	24,497	2104,577	0	202,945	202,945	99,721	0	0	0	0	0	0	0
11:57:44	-45,214	2104,481	10,429	10,351	10,107	6,231	7,176	21,1	952,565	24,497	2104,481	0	202,945	202,945	99,721	0	0	0	0	0	0	0
11:57:44	-77,148	2103,71	10,429	10,351	10,102	6,223	7,157	21,1	952,565	24,497	2103,71	0	202,945	202,945	99,721	0	0	0	0	0	0	0
11:57:44	0	2103,71	10,429	10,4	10,102	6,223	7,139	21,1	952,565	24,497	2103,71	0	202,945	202,945	99,721	0	0	0	0	0	0	0
11:57:44	-81,616	2102,893	10,429	10,351	10,098	6,215	7,121	21,1	952,565	24,497	2102,893	0	202,945	202,945	99,721	0	0	0	0	0	0	0
11:57:44	-8,618	2102,807	10,429	10,351	10,097	6,214	7,103	21,1	952,565	24,497	2102,807	0	202,945	202,945	99,721	0	0	0	0	0	0	0
11:57:44	-71,948	2102,088	10,429	10,351	10,093	6,207	7,085	21,1	952,565	24,497	2102,088	0	202,945	202,945	99,721	0	0	0	0	0	0	0
11:57:44	-100,073	2101,087	10,332	10,4	10,093	6,196	7,068	21,1	952,565	24,497	2101,087	0	202,945	202,945	99,721	0	0	0	0	0	0	0
11:57:44	-72,998	2100,357	10,332	10,302	10,089	6,189	7,051	21,1	952,565	24,497	2100,357	0	202,945	202,945	99,721	0	0	0	0	0	0	0
11:57:44	127,001	2101,627	10,478	10,4	10,088	6,202	7,034	21,1	952,565	24,497	2100,358	0	202,945	202,945	99,721	0	0	0	0	0	0	0
11:57:44	-81,64	2100,811	10,478	10,4	10,083	6,193	7,018	21,1	952,565	24,497	2100,359	0	202,945	202,945	99,721	0	0	0	0	0	0	0
11:57:44	-74,047	2100,07	10,478	10,4	10,079	6,186	7,001	21,1	952,565	24,497	2100,07	0	201,279	201,279	99,714	0	0	0	0	0	0	0
11:57:44	-54,882	2099,521	10,429	10,4	10,079	6,18	6,985	21,1	952,565	24,497	2099,521	0	201,279	201,279	99,714	0	0	0	0	0	0	0
11:57:44	-37,475	2099,147	10,478	10,4	10,074	6,176	6,969	21,1	952,565	24,497	2099,147	0	201,279	201,279	99,714	0	0	0	0	0	0	0
11:57:44	45,19	2099,599	10,527	10,547	10,074	6,181	6,954	21,1	952,565	24,497	2099,147	0	201,279	201,279	99,714	0	0	0	0	0	0	0
11:57:44	-119,262	2098,406	10,478	10,4	10,07	6,169	6,938	21,1	952,565	24,497	2098,406	0	201,279	201,279	99,714	0	0	0	0	0	0	0
11:57:44	-53,784	2097,868	10,429	10,302	10,069	6,163	6,923	21,1	952,565	24,497	2097,868	0	201,279	201,279	99,714	0	0	0	0	0	0	0
11:57:44	-135,546	2096,513	10,283	10,058	10,069	6,149	6,908	21,1	952,565	24,497	2096,513	0	201,279	201,279	99,714	0	0	0	0	0	0	0
11:57:44	0	2096,513	10,283	10,156	10,069	6,149	6,893	21,1	952,565	24,497	2096,513	0	201,279	201,279	99,714	0	0	0	0	0	0	0
11:57:44	-74,072	2095,772	10,283	10,058	10,065	6,141	6,878	21,1	952,565	24,497	2095,772	0	201,279	201,279	99,714	0	0	0	0	0	0	0
11:57:44	-98,779	2094,784	10,185	10,058	10,065	6,131	6,864	21,1	952,565	24,497	2094,784	0	201,279	201,279	99,714	0	0	0	0	0	0	0
11:57:44	0	2094,784	10,185	10,009	10,065	6,131	6,849	21,1	952,565	24,497	2094,784	0	201,279	201,279	99,714	0	0	0	0	0	0	0
11:57:44	-45,166	2094,332	10,136	10,009	10,065	6,127	6,835	21,1	952,565	24,497	2094,332	0	201,279	201,279	99,714	0	0	0	0	0	0	0
11:57:44	-37,475	2093,958	10,185	10,058	10,06	6,123	6,821	21,1	952,565	24,497	2093,958	0	201,279	201,279	99,714	0	0	0	0	0	0	0
11:57:44	12,939	2094,087	10,283	10,156	10,055	6,124	6,808	21,1	952,565	24,497	2093,958	0	201,279	201,279	99,714	0	0	0	0	0	0	0
11:57:44	-7,568	2094,011	10,283	10,205	10,055	6,123	6,794	21,1	952,565	24,497	2093,958	0	201,279	201,279	99,714	0	0	0	0	0	0	0
11:57:44	0	2094,011	10,283	10,205	10,055	6,123	6,781	21,1	952,565	24,497	2093,958	0	201,279	201,279	99,714	0	0	0	0	0	0	0
11:57:44	-76,171	2093,25	10,283	10,156	10,051	6,115	6,768	21,1	952,565	24,497	2093,25	0	201,279	201,279	99,714	0	0	0	0	0	0	0
11:57:44	-7,543	2093,174	10,283	10,156	10,05	6,115	6,755	21,1	952,565	24,497	2093,174	0	201,279	201,279	99,714	0	0	0	0	0	0	0
11:57:44	-167,529	2091,499	10,185	10,156	10,046	6,097	6,742	21,1	952,565	24,497	2091,499	0	201,279	201,279	99,714	0	0	0	0	0	0	0
11:57:44	127,905	2092,778	10,332	10,205	10,045	6,111	6,73	21,1	952,565	24,497	2091,5	0	201,279	201,279	99,714	0	0	0	0	0	0	0
11:57:44	-77,221	2092,006	10,332	10,302	10,041	6,103	6,718	21,1	952,565	24,497	2091,501	0	201,279	201,279	99,714	0	0	0	0	0	0	0
11:57:44	-45,166	2091,554	10,283	10,205	10,041	6,098	6,705	21,1	952,565	24,497	2091,501	0	201,279	201,279	99,714	0	0	0	0	0	0	0
11:57:44	-83,691	2090,717	10,283	10,205	10,036	6,089	6,693	21,1	952,565	24,497	2090,717	0	201,279	201,279	99,714	0	0	0	0	0	0	0
11:57:44	45,166	2091,169	10,332	10,302	10,036	6,094	6,682	21,1	952,565	24,497	2090,717	0	201,279	201,279	99,714	0	0	0	0	0	0	0
11:57:44	4,272	2091,211	10,429	10,351	10,031	6,094	6,67	21,1	952,565	24,497	2090,718	0	201,279	201,279	99,714	0	0	0	0	0	0	0
11:57:44	-90,307	2090,308	10,332	10,302	10,031	6,085	6,659	21,1	952,565	24,497	2090,308	0	201,279	201,279	99,714	0	0	0	0	0	0	0
11:57:44	-45,141	2089,857	10,283	10,156	10,031	6,081	6,647	21,1	952,565	24,497	2089,857	0	201,279	201,279	99,714	0	0	0	0	0	0	0
11:57:44	0	2089,857	10,283	10,205	10,031	6,081	6,636	21,1	952,565	24,497	2089,857	0	201,279	201,279	99,714	0	0	0	0	0	0	0
11:57:44	-175,048	2088,106	10,185	10,205	10,027	6,062	6,625	21,1	952,565	24,497	2088,106	0	201,279	201,279	99,714	0	0	0	0	0	0	0
11:57:44	0	2088,106	10,185	10,205	10,027	6,062	6,614	21,1	952,565	24,497	2088,106	0	201,279	201,279	99,714	0	0	0	0	0	0	0
11:57:44	0	2088,106	10,185	10,156	10,027	6,062	6,603	21,1	952,565	24,497	2088,106	0	201,279	201,279	99,714	0	0	0	0	0	0	0
11:57:44	0	2088,106	10,185	10,205	10,027	6,062	6,592	21,1	952,565	24,497	2088,106	0	201,279	201,279	99,714	0	0	0	0	0	0	0
11:57:44	-79,492	2087,312	10,185	10,156	10,022	6,054	6,582	21,1	952,565	24,497	2087,312	0	201,279	201,279	99,714	0	0	0	0	0	0	0
11:57:44	-50,415	2086,807	10,136	10,205	10,022	6,049	6,571	21,1	952,565	24,497	2086,807	0	201,279	201,279	99,714	0	0	0	0	0	0	0
11:57:44	0	2086,807	10,136	10,058	10,022	6,049	6,561	21,1	952,565	24,497	2086,807	0	201,279	201,279	99,714	0	0	0	0	0	0	0
11:57:44	-35,424	2086,453	10,185	10,009	10,017	6,045	6,551	21,1	952,565	24,497	2086,453	0	201,279	201,279	99,714	0	0	0	0	0	0	0
11:57:44	-45,117	2086,002	10,136	10,009	10,017	6,041	6,541	21,1	952,565	24,497	2086,002	0	201,279	201,279	99,714	0	0	0	0	0	0	0
11:57:44	45,117	2086,453	10,185	10,058	10,017	6,045	6,531	21,1	952,565	24,497	2086,002	0	201,279	201,279	99,714	0	0	0	0	0	0	0
11:57:44	5,517	2086,508	10,283	10,205	10,012	6,046	6,522	21,1	952,565	24,497	2086,003	0	201,279	201,279	99,714	0	0	0	0	0	0	0
11:57:44	0	2086,508	10,283	10,156	10,012	6,046	6,513	21,1	952,565	24,497	2086,003	0	201,279	201,279	99,714	0	0	0	0	0	0	0
11:57:44	-170,8	2084,8	10,185	10,156	10,008	6,028	6,503	21,1	952,565	24,497	2084,8	0	201,279	201,279	99,714	0	0	0	0	0	0	0
11:57:44	0	2084,8	10,185	10,156	10,008	6,028	6,494	21,1	952,565	24,497	2084,8	0	201,279	201,279	99,714	0	0	0	0	0	0	0
11:57:44	-5,273	2084,748	10,185	10,156	10,008	6,028	6,485	21,1	952,565	24,497	2084,748	0	201,279	201,279	99,714	0	0	0	0	0	0	0
11:57:44	-135,351	2083,394	10,039	10,009	10,008	6,014	6,475	21,1	952,565	24,497	2083,394	0	201,279	201,279	99,714	0	0	0	0	0	0	0
11:57:44	0	2083,394	10,039	9,961	10,008	6,014	6,466	21,1	952,565	24,497	2083,394	0	201,279	201,279	99,714	0	0	0	0	0	0	0
11:57:44	0	2083,394	10,039	9,961	10,008	6,014	6,457	21,1	952,565	24,497	2083,394	0	201,279	201,279	99,714	0	0	0	0	0	0	0
11:57:44	90,234	2084,296	10,136	9,961	10,008	6,023	6,449	21,1	952,565	24,497	2083,395	0	201,279	201,279	99,714	0	0	0	0	0	0	0
11:57:44	-35,424	2083,942	10,185	10,009	10,003	6,02	6,441	21,1	952,565	24,497	2083,396	0	201,279	201,279	99,714	0	0	0	0	0	0	0
11:57:44	-86,889	2083,073	10,185	10,058	9,998	6,011	6,432	21,1	952,565	24,497	2083,073	0	201,279	201,279	99,714	0	0	0	0	0	0	0
11:57:44	0	2083,073	10,185	10,058	9,998	6,011	6,424	21,1	952,565	24,497	2083,073	0	201,279	201,279	99,714	0	0	0	0	0	0	0
11:57:44	0	2083,073	10,185	10,058	9,998	6,011	6,416	21,1	952,565	24,497	2083,073	0	201,279	201,279	99,714	0	0	0	0	0	0	0
11:57:44	9,692	2083,17	10,283	10,058	9,993	6,012	6,408	21,1	952,565	24,497	2083,073	0	201,279	201,279	99,714	0	0	0	0	0	0	0
11:57:44	-95,678	2082,213	10,185	10,156	9,993	6,002	6,4	21,1	952,565	24,497	2082,213	0	201,279	201,279	99,714	0	0	0	0	0	0	0
11:57:44	-80,346	2081,41	10,185	10,058	9,989	5,993	6,392	21,1	952,565	24,497	2081,41	0	201,279	201,279	99,714	0	0	0	0	0	0	0
11:57:44	90,185	2082,312	10,283	10,156	9,989	6,003	6,384	21,1	952,565	24,497	2081,411	0	201,279	201,279	99,714	0	0	0	0	0	0	0
11:57:44	-90,185	2081,41	10,185	10,058	9,989	5,993	6,377	21,1	952,565	24,497	2081,41	0	201,279	201,279	99,714	0	0	0	0	0	0	0
11:57:44	-45,117	2080,959	10,136	9,961	9,989	5,989	6,369	21,1	952,565	24,497	2080,959	0	201,279	201,279	99,714	0	0	0	0	0	0	0
11:57:44	0	2080,959	10,136	10,009	9,989	5,989	6,362	21,1	952,565	24,497	2080,959	0	201,279	201,279	99,714	0	0	0	0	0	0	0
11:57:44	45,117	2081,41	10,185	10,058	9,989	5,993	6,354	21,1	952,565	24,497	2080,959	0	201,279	201,279	99,714	0	0	0	0	0	0	0
11:57:44	-82,69	2080,583	10,185	10,058	9,984	5,985	6,347	21,1	952,565	24,497	2080,583	0	201,279	201,279	99,714	0	0	0	0	0	0	0
11:57:44	-48,413	2080,099	10,136	9,961	9,984	5,98	6,34	21,1	952,565	24,497	2080,099	0	201,279	201,279	99,714	0	0	0	0	0	0	0
11:57:44	0	2080,099	10,136	9,961	9,984	5,98	6,333	21,1	952,565	24,497	2080,099	0	201,279	201,279	99,714	0	0	0	0	0	0	0
11:57:44	0	2080,099	10,136	9,961	9,984	5,98	6,326	21,1	952,565	24,497	2080,099	0	201,279	201,279	99,714	0	0	0	0	0	0	0
11:57:44	-82,666	2079,272	10,136	10,009	9,979	5,971	6,319	21,1	952,565	24,497	2079,272	0	201,279	201,279	99,714	0	0	0	0	0	0	0
11:57:44	45,092	2079,723	10,185	10,058	9,979	5,976	6,312	21,1	952,565	24,497	2079,273	0	201,279	201,279	99,714	0	0	0	0	0	0	0
11:57:44	-135,253	2078,371	10,039	9,961	9,979	5,962	6,305	21,1	952,565	24,497	2078,371	0	201,279	201,279	99,714	0	0	0	0	0	0	0
11:57:44	-45,092	2077,92	9,99	9,961	9,979	5,957	6,299	21,1	952,565	24,497	2077,92	0	201,279	201,279	99,714	0	0	0	0	0	0	0
11:57:44	52,612	2078,446	10,136	10,009	9,974	5,963	6,292	21,1	952,565	24,497	2077,92	0	201,279	201,279	99,714	0	0	0	0	0	0	0
11:57:44	0	2078,446	10,136	10,058	9,974	5,963	6,285	21,1	952,565	24,497	2077,921	0	201,279	201,279	99,714	0	0	0	0	0	0	0
11:57:44	-90,161	2077,544	10,039	10,009	9,974	5,954	6,279	21,1	952,565	24,497	2077,544	0	201,279	201,279	99,714	0	0	0	0	0	0	0
11:57:44	0	2077,544	10,039	10,009	9,974	5,954	6,273	21,1	952,565	24,497	2077,544	0	201,279	201,279	99,714	0	0	0	0	0	0	0
11:57:44	-90,161	2076,643	9,941	9,863	9,974	5,944	6,266	21,1	952,565	24,497	2076,643	0	201,279	201,279	99,714	0	0	0	0	0	0	0
11:57:44	82,641	2077,469	9,941	9,863	9,979	5,953	6,26	21,1	952,565	24,497	2076,643	0	201,279	201,279	99,714	0	0	0	0	0	0	0
11:57:44	0	2077,469	9,941	9,814	9,979	5,953	6,254	21,1	952,565	24,497	2076,644	0	201,279	201,279	99,714	0	0	0	0	0	0	0
11:57:44	7,519	2077,544	10,039	9,961	9,974	5,954	6,248	21,1	952,565	24,497	2076,645	0	201,279	201,279	99,714	0	0	0	0	0	0	0
11:57:44	-86,84	2076,676	10,039	10,009	9,969	5,945	6,242	21,1	952,565	24,497	2076,645	0	201,279	201,279	99,714	0	0	0	0	0	0	0
11:57:44	0	2076,676	10,039	9,961	9,969	5,945	6,236	21,1	952,565	24,497	2076,645	0	201,279	201,279	99,714	0	0	0	0	0	0	0
11:57:44	-90,161	2075,774	9,941	9,961	9,969	5,935	6,23	21,1	952,565	24,497	2075,774	0	201,279	201,279	99,714	0	0	0	0	0	0	0
11:57:45	90,161	2076,676	10,039	9,961	9,969	5,945	6,225	21,1	952,565	24,497	2075,775	0	201,279	201,279	99,714	0	0	0	0	0	0	0
11:57:45	-90,161	2075,774	9,941	9,863	9,969	5,935	6,219	21,1	952,565	24,497	2075,774	0	201,279	201,279	99,714	0	0	0	0	0	0	0
11:57:45	45,068	2076,225	9,99	9,961	9,969	5,94	6,214	21,1	952,565	24,497	2075,775	0	201,279	201,279	99,714	0	0	0	0	0	0	0
11:57:45	-45,068	2075,774	9,941	9,814	9,969	5,935	6,208	21,1	952,565	24,497	2075,774	0	201,279	201,279	99,714	0	0	0	0	0	0	0
11:57:45	-37,548	2075,399	9,99	9,961	9,965	5,931	6,203	21,1	952,565	24,497	2075,399	0	201,279	201,279	99,714	0	0	0	0	0	0	0
11:57:45	45,068	2075,849	10,039	10,009	9,965	5,936	6,198	21,1	952,565	24,497	2075,399	0	201,279	201,279	99,714	0	0	0	0	0	0	0
11:57:45	0	2075,849	10,039	10,058	9,965	5,936	6,192	21,1	952,565	24,497	2075,4	0	201,279	201,279	99,714	0	0	0	0	0	0	0
11:57:45	-45,068	2075,399	9,99	9,961	9,965	5,931	6,187	21,1	952,565	24,497	2075,399	0	201,279	201,279	99,714	0	0	0	0	0	0	0
11:57:45	-83,74	2074,561	9,99	9,961	9,96	5,923	6,182	21,1	952,565	24,497	2074,561	0	201,279	201,279	99,714	0	0	0	0	0	0	0
11:57:45	0	2074,561	9,99	9,961	9,96	5,923	6,177	21,1	952,565	24,497	2074,561	0	201,279	201,279	99,714	0	0	0	0	0	0	0
11:57:45	0	2074,561	9,99	9,863	9,96	5,923	6,172	21,1	952,565	24,497	2074,561	0	201,279	201,279	99,714	0	0	0	0	0	0	0
11:57:45	-45,043	2074,111	9,941	9,863	9,96	5,918	6,167	21,1	952,565	24,497	2074,111	0	201,279	201,279	99,714	0	0	0	0	0	0	0
11:57:45	0	2074,111	9,941	9,863	9,96	5,918	6,162	21	952,565	24,497	2074,111	0	201,279	201,279	99,714	0	0	0	0	0	0	0
11:57:45	45,043	2074,561	9,99	9,863	9,96	5,923	6,157	21	952,565	24,497	2074,111	0	201,279	201,279	99,714	0	0	0	0	0	0	0
11:57:45	-128,71	2073,274	9,941	9,814	9,955	5,91	6,153	21	952,565	24,497	2073,274	0	201,279	201,279	99,714	0	0	0	0	0	0	0
11:57:45	-3,344	2073,241	9,941	9,814	9,955	5,909	6,148	21	952,565	24,497	2073,241	0	201,279	201,279	99,714	0	0	0	0	0	0	0
11:57:45	0	2073,241	9,941	9,814	9,955	5,909	6,143	21	952,565	24,497	2073,241	0	201,279	201,279	99,714	0	0	0	0	0	0	0
11:57:45	-172,558	2071,515	9,843	9,814	9,95	5,891	6,138	21	952,565	24,497	2071,515	0	201,279	201,279	99,714	0	0	0	0	0	0	0
11:57:45	90,087	2072,416	9,941	9,814	9,95	5,901	6,134	21	952,565	24,497	2071,516	0	201,279	201,279	99,714	0	0	0	0	0	0	0
11:57:45	5,175	2072,468	10,039	9,961	9,945	5,901	6,129	21	952,565	24,497	2071,517	0	201,279	201,279	99,714	0	0	0	0	0	0	0
11:57:45	-83,691	2071,631	10,039	10,058	9,941	5,893	6,124	21	952,565	24,497	2071,517	0	201,279	201,279	99,714	0	0	0	0	0	0	0
11:57:45	-47,167	2071,159	9,99	9,863	9,94	5,888	6,12	21	952,565	24,497	2071,159	0	201,279	201,279	99,714	0	0	0	0	0	0	0
11:57:45	45,043	2071,61	10,039	9,863	9,94	5,892	6,115	21	952,565	24,497	2071,16	0	200,825	200,825	99,712	0	0	0	0	0	0	0
11:57:45	-83,666	2070,773	10,039	10,058	9,936	5,884	6,111	21	952,565	24,497	2070,773	0	200,825	200,825	99,712	0	0	0	0	0	0	0
11:57:45	0	2070,773	10,039	9,961	9,936	5,884	6,106	21	952,565	24,497	2070,773	0	200,825	200,825	99,712	0	0	0	0	0	0	0
11:57:45	-90,087	2069,872	9,941	9,814	9,936	5,874	6,102	21	952,565	24,497	2069,872	0	200,825	200,825	99,712	0	0	0	0	0	0	0
11:57:45	-90,063	2068,971	9,843	9,814	9,936	5,865	6,097	21	952,565	24,497	2068,971	0	200,825	200,825	99,712	0	0	0	0	0	0	0
11:57:45	-83,691	2068,135	9,843	9,716	9,931	5,857	6,092	21	952,565	24,497	2068,135	0	200,825	200,825	99,712	0	0	0	0	0	0	0
11:57:45	-45,019	2067,684	9,795	9,668	9,931	5,852	6,088	21	952,565	24,497	2067,684	0	200,825	200,825	99,712	0	0	0	0	0	0	0
11:57:45	45,019	2068,135	9,843	9,716	9,931	5,857	6,083	21	952,565	24,497	2067,685	0	200,825	200,825	99,712	0	0	0	0	0	0	0
11:57:45	-83,666	2067,298	9,843	9,716	9,926	5,848	6,079	21	952,565	24,497	2067,298	0	200,825	200,825	99,712	0	0	0	0	0	0	0
11:57:45	90,039	2068,198	9,941	9,814	9,926	5,857	6,074	21	952,565	24,497	2067,299	0	200,825	200,825	99,712	0	0	0	0	0	0	0
11:57:45	-40,771	2067,791	9,99	9,863	9,921	5,853	6,07	21	952,565	24,497	2067,299	0	200,825	200,825	99,712	0	0	0	0	0	0	0
11:57:45	0	2067,791	9,99	9,814	9,921	5,853	6,066	21	952,565	24,497	2067,3	0	200,825	200,825	99,712	0	0	0	0	0	0	0
11:57:45	-84,912	2066,941	9,99	9,863	9,916	5,844	6,061	21	952,565	24,497	2066,941	0	200,825	200,825	99,712	0	0	0	0	0	0	0
11:57:45	0	2066,941	9,99	9,863	9,916	5,844	6,057	21	952,565	24,497	2066,941	0	200,825	200,825	99,712	0	0	0	0	0	0	0
11:57:45	0	2066,941	9,99	9,961	9,916	5,844	6,053	21	952,565	24,497	2066,941	0	200,825	200,825	99,712	0	0	0	0	0	0	0
11:57:45	-84,765	2066,094	9,99	9,863	9,912	5,836	6,049	21	952,565	24,497	2066,094	0	200,825	200,825	99,712	0	0	0	0	0	0	0
11:57:45	-45,019	2065,644	9,941	9,814	9,912	5,831	6,044	21	952,565	24,497	2065,644	0	200,825	200,825	99,712	0	0	0	0	0	0	0
11:57:45	-84,765	2064,796	9,941	9,814	9,907	5,822	6,04	21	952,565	24,497	2064,796	0	200,825	200,825	99,712	0	0	0	0	0	0	0
11:57:45	-89,99	2063,896	9,843	9,716	9,907	5,813	6,036	21	952,565	24,497	2063,896	0	200,825	200,825	99,712	0	0	0	0	0	0	0
11:57:45	0	2063,896	9,843	9,716	9,907	5,813	6,031	21	952,565	24,497	2063,896	0	200,825	200,825	99,712	0	0	0	0	0	0	0
11:57:45	135,009	2065,246	9,99	9,961	9,907	5,827	6,027	21	952,565	24,497	2063,898	0	200,825	200,825	99,712	0	0	0	0	0	0	0
11:57:45	-180,004	2063,446	9,795	9,619	9,907	5,808	6,023	21	952,565	24,497	2063,446	0	200,825	200,825	99,712	0	0	0	0	0	0	0
11:57:45	0	2063,446	9,795	9,668	9,907	5,808	6,019	21	952,565	24,497	2063,446	0	200,825	200,825	99,712	0	0	0	0	0	0	0
11:57:45	-90,014	2062,546	9,697	9,668	9,907	5,799	6,014	21	952,565	24,497	2062,546	0	200,825	200,825	99,712	0	0	0	0	0	0	0
11:57:45	5,273	2062,599	9,795	9,716	9,902	5,799	6,01	21	952,565	24,497	2062,546	0	200,825	200,825	99,712	0	0	0	0	0	0	0
11:57:45	135,009	2063,949	9,941	9,863	9,902	5,813	6,006	21	952,565	24,497	2062,547	0	200,825	200,825	99,712	0	0	0	0	0	0	0
11:57:45	0	2063,949	9,941	9,961	9,902	5,813	6,002	21	952,565	24,497	2062,549	0	200,825	200,825	99,712	0	0	0	0	0	0	0
11:57:45	-84,741	2063,101	9,941	9,961	9,897	5,805	5,999	21	952,565	24,497	2062,549	0	200,825	200,825	99,712	0	0	0	0	0	0	0
11:57:45	90,014	2064,002	10,039	10,009	9,897	5,814	5,995	21	952,565	24,497	2062,551	0	200,825	200,825	99,712	0	0	0	0	0	0	0
11:57:45	0	2064,002	10,039	9,961	9,897	5,814	5,991	21	952,565	24,497	2062,552	0	200,825	200,825	99,712	0	0	0	0	0	0	0
11:57:45	-45,019	2063,551	9,99	9,961	9,897	5,809	5,988	21	952,565	24,497	2062,553	0	200,825	200,825	99,712	0	0	0	0	0	0	0
11:57:45	0	2063,551	9,99	9,863	9,897	5,809	5,984	21	952,565	24,497	2062,554	0	200,825	200,825	99,712	0	0	0	0	0	0	0
11:57:45	0	2063,551	9,99	10,009	9,897	5,809	5,981	21	952,565	24,497	2062,555	0	200,825	200,825	99,712	0	0	0	0	0	0	0
11:57:45	45,019	2064,002	10,039	9,961	9,897	5,814	5,978	21	952,565	24,497	2062,557	0	200,825	200,825	99,712	0	0	0	0	0	0	0
11:57:45	-45,019	2063,551	9,99	9,863	9,897	5,809	5,974	21	952,565	24,497	2062,558	0	200,825	200,825	99,712	0	0	0	0	0	0	0
11:57:45	-44,995	2063,101	9,941	9,814	9,897	5,805	5,971	21	952,565	24,497	2062,558	0	200,825	200,825	99,712	0	0	0	0	0	0	0
11:57:45	-90,014	2062,201	9,843	9,814	9,897	5,795	5,968	21	952,565	24,497	2062,201	0	200,825	200,825	99,712	0	0	0	0	0	0	0
11:57:45	90,014	2063,101	9,941	9,863	9,897	5,805	5,964	21	952,565	24,497	2062,202	0	200,825	200,825	99,712	0	0	0	0	0	0	0
11:57:45	-90,014	2062,201	9,843	9,716	9,897	5,795	5,961	21	952,565	24,497	2062,201	0	200,825	200,825	99,712	0	0	0	0	0	0	0
11:57:45	90,014	2063,101	9,941	9,814	9,897	5,805	5,958	21	952,565	24,497	2062,202	0	200,825	200,825	99,712	0	0	0	0	0	0	0
11:57:45	-90,014	2062,201	9,843	9,814	9,897	5,795	5,955	21	952,565	24,497	2062,201	0	200,825	200,825	99,712	0	0	0	0	0	0	0
11:57:45	0	2062,201	9,843	9,814	9,897	5,795	5,952	21	952,565	24,497	2062,201	0	200,825	200,825	99,712	0	0	0	0	0	0	0
11:57:45	90,014	2063,101	9,941	9,863	9,897	5,805	5,949	21	952,565	24,497	2062,202	0	200,825	200,825	99,712	0	0	0	0	0	0	0
11:57:45	0	2063,101	9,941	9,863	9,897	5,805	5,946	21	952,565	24,497	2062,203	0	200,825	200,825	99,712	0	0	0	0	0	0	0
11:57:45	0	2063,101	9,941	9,863	9,897	5,805	5,943	21	952,565	24,497	2062,204	0	200,825	200,825	99,712	0	0	0	0	0	0	0
11:57:45	0	2063,101	9,941	9,863	9,897	5,805	5,94	21	952,565	24,497	2062,205	0	200,825	200,825	99,712	0	0	0	0	0	0	0
11:57:45	-90,014	2062,201	9,843	9,668	9,897	5,795	5,938	21	952,565	24,497	2062,201	0	200,825	200,825	99,712	0	0	0	0	0	0	0
11:57:45	90,014	2063,101	9,941	9,814	9,897	5,805	5,935	21	952,565	24,497	2062,202	0	200,825	200,825	99,712	0	0	0	0	0	0	0
11:57:45	44,995	2063,551	9,99	9,863	9,897	5,809	5,933	21	952,565	24,497	2062,203	0	200,825	200,825	99,712	0	0	0	0	0	0	0
11:57:45	-44,995	2063,101	9,941	9,814	9,897	5,805	5,93	21	952,565	24,497	2062,204	0	200,825	200,825	99,712	0	0	0	0	0	0	0
11:57:45	0	2063,101	9,941	9,863	9,897	5,805	5,928	21	952,565	24,497	2062,205	0	200,825	200,825	99,712	0	0	0	0	0	0	0
11:57:45	0	2063,101	9,941	9,863	9,897	5,805	5,925	21	952,565	24,497	2062,206	0	200,825	200,825	99,712	0	0	0	0	0	0	0
11:57:45	44,995	2063,551	9,99	9,863	9,897	5,809	5,923	21	952,565	24,497	2062,208	0	200,825	200,825	99,712	0	0	0	0	0	0	0
11:57:45	-135,009	2062,201	9,843	9,716	9,897	5,795	5,92	21	952,565	24,497	2062,201	0	200,825	200,825	99,712	0	0	0	0	0	0	0
11:57:45	90,014	2063,101	9,941	9,863	9,897	5,805	5,918	21	952,565	24,497	2062,202	0	200,825	200,825	99,712	0	0	0	0	0	0	0
11:57:45	-135,009	2061,751	9,795	9,716	9,897	5,791	5,916	21	952,565	24,497	2061,751	0	200,825	200,825	99,712	0	0	0	0	0	0	0
11:57:45	44,995	2062,201	9,843	9,814	9,897	5,795	5,913	21	952,565	24,497	2061,752	0	200,825	200,825	99,712	0	0	0	0	0	0	0
11:57:45	90,014	2063,101	9,941	9,863	9,897	5,805	5,911	21	952,565	24,497	2061,753	0	200,825	200,825	99,712	0	0	0	0	0	0	0
11:57:45	-39,916	2062,702	9,99	9,961	9,892	5,801	5,909	21	952,565	24,497	2061,754	0	200,825	200,825	99,712	0	0	0	0	0	0	0
11:57:45	39,916	2063,101	9,941	9,961	9,897	5,805	5,907	21	952,565	24,497	2061,756	0	200,825	200,825	99,712	0	0	0	0	0	0	0
11:57:45	315,112	2066,252	10,283	10,302	9,897	5,837	5,906	21	952,565	24,497	2061,76	0	200,825	200,825	99,712	0	0	0	0	0	0	0
11:57:45	225,17	2068,504	10,527	10,693	9,897	5,86	5,905	21	952,565	24,497	2061,767	0	200,825	200,825	99,712	0	0	0	0	0	0	0
11:57:45	360,473	2072,109	10,918	10,937	9,897	5,898	5,905	21	952,565	24,497	2061,777	0	200,825	200,825	99,712	0	0	0	0	0	0	0
11:57:45	350	2075,609	11,113	11,279	9,907	5,934	5,905	21	952,565	24,497	2061,791	0	200,825	200,825	99,712	0	0	0	0	0	0	0
11:57:45	305,029	2078,659	11,259	11,425	9,916	5,965	5,906	21	952,565	24,497	2061,808	0	200,825	200,825	99,712	0	0	0	0	0	0	0
11:57:45	519,14	2083,851	11,455	11,718	9,936	6,019	5,909	21	952,565	24,497	2061,83	0	200,825	200,825	99,712	0	0	0	0	0	0	0
11:57:45	469,726	2088,548	11,504	11,816	9,96	6,067	5,912	21	952,565	24,497	2061,856	0	200,825	200,825	99,712	0	0	0	0	0	0	0
11:57:45	585,742	2094,405	11,504	11,963	9,993	6,127	5,916	21	952,565	24,497	2061,889	0	200,825	200,825	99,712	0	0	0	0	0	0	0
11:57:45	590,087	2100,306	11,504	12,06	10,027	6,188	5,921	21	952,565	24,497	2061,927	0	200,825	200,825	99,712	0	0	0	0	0	0	0
11:57:45	585,888	2106,165	11,504	12,06	10,06	6,249	5,928	21	952,565	24,497	2061,971	0	200,825	200,825	99,712	0	0	0	0	0	0	0
11:57:45	714,013	2113,305	11,65	12,353	10,093	6,322	5,935	21	952,565	24,497	2062,023	0	200,825	200,825	99,712	0	0	0	0	0	0	0
11:57:45	934,643	2122,652	12,041	12,841	10,125	6,419	5,945	21	952,565	24,497	2062,083	0	200,825	200,825	99,712	0	0	0	0	0	0	0
11:57:45	940,771	2132,059	12,431	13,232	10,158	6,516	5,956	21	952,565	24,497	2062,153	0	200,825	200,825	99,712	0	0	0	0	0	0	0
11:57:45	619,897	2138,258	12,48	13,427	10,191	6,579	5,968	21	952,565	24,497	2062,229	0	200,825	200,825	99,712	0	0	0	0	0	0	0
11:57:45	918,505	2147,443	12,773	13,623	10,227	6,674	5,982	21	952,565	24,497	2062,315	0	200,825	200,825	99,712	0	0	0	0	0	0	0
11:57:45	838,647	2155,83	12,968	13,72	10,264	6,761	5,997	21	952,565	24,497	2062,408	0	200,825	200,825	99,712	0	0	0	0	0	0	0
11:57:45	690,38	2162,734	13,017	13,916	10,301	6,832	6,014	21	952,565	24,497	2062,508	0	200,825	200,825	99,712	0	0	0	0	0	0	0
11:57:45	969,262	2172,426	13,31	14,306	10,34	6,932	6,032	21	952,565	24,497	2062,618	0	200,825	200,825	99,712	0	0	0	0	0	0	0
11:57:45	778,881	2180,215	13,457	14,453	10,377	7,012	6,051	21	952,565	24,497	2062,736	0	200,825	200,825	99,712	0	0	0	0	0	0	0
11:57:46	972,265	2189,938	13,75	14,795	10,416	7,112	6,072	21	952,565	24,497	2062,863	0	200,825	200,825	99,712	0	0	0	0	0	0	0
11:57:46	957,177	2199,51	14,092	15,088	10,452	7,211	6,094	21	952,565	24,497	2063	0	200,825	200,825	99,712	0	0	0	0	0	0	0
11:57:46	874,292	2208,253	14,287	15,185	10,492	7,301	6,118	21	952,565	24,497	2063,145	0	200,825	200,825	99,712	0	0	0	0	0	0	0
11:57:46	805,932	2216,312	14,433	15,332	10,529	7,384	6,143	21	952,565	24,497	2063,298	0	200,825	200,825	99,712	0	0	0	0	0	0	0
11:57:46	745,947	2223,771	14,433	15,429	10,572	7,461	6,168	21	952,565	24,497	2063,459	0	200,825	200,825	99,712	0	0	0	0	0	0	0
11:57:46	922,851	2233	14,58	15,478	10,616	7,556	6,196	21	952,565	24,497	2063,628	0	200,825	200,825	99,712	0	0	0	0	0	0	0
11:57:46	645,556	2239,455	14,482	15,527	10,658	7,623	6,224	21	952,565	24,497	2063,804	0	200,825	200,825	99,712	0	0	0	0	0	0	0
11:57:46	830,468	2247,76	14,58	15,625	10,7	7,708	6,253	21	952,565	24,497	2063,988	0	200,825	200,825	99,712	0	0	0	0	0	0	0
11:57:46	813,354	2255,894	14,726	15,674	10,738	7,792	6,283	21	952,565	24,497	2064,179	0	200,825	200,825	99,712	0	0	0	0	0	0	0
11:57:46	904,223	2264,936	15,068	15,869	10,771	7,885	6,314	21	952,565	24,497	2064,38	0	200,825	200,825	99,712	0	0	0	0	0	0	0
11:57:46	715,649	2272,092	15,215	16,064	10,803	7,959	6,347	21	952,565	24,497	2064,588	0	200,825	200,825	99,712	0	0	0	0	0	0	0
11:57:46	762,255	2279,715	15,41	16,406	10,836	8,038	6,38	21	952,565	24,497	2064,803	0	200,825	200,825	99,712	0	0	0	0	0	0	0
11:57:46	857,08	2288,286	15,703	16,552	10,869	8,126	6,414	21	952,565	24,497	2065,026	0	200,825	200,825	99,712	0	0	0	0	0	0	0
11:57:46	768,237	2295,968	15,898	16,699	10,902	8,205	6,449	21	952,565	24,497	2065,257	0	200,825	200,825	99,712	0	0	0	0	0	0	0
11:57:46	630,493	2302,273	15,947	16,699	10,935	8,27	6,485	21	952,565	24,497	2065,494	0	200,825	200,825	99,712	0	0	0	0	0	0	0
11:57:46	618,823	2308,461	15,898	16,748	10,972	8,334	6,521	21	952,565	24,497	2065,737	0	200,825	200,825	99,712	0	0	0	0	0	0	0
11:57:46	857,251	2317,034	16,093	16,845	11,01	8,423	6,558	21	952,565	24,497	2065,988	0	200,825	200,825	99,712	0	0	0	0	0	0	0
11:57:46	526,953	2322,303	15,947	16,552	11,048	8,477	6,596	21	952,565	24,497	2066,245	0	200,825	200,825	99,712	0	0	0	0	0	0	0
11:57:46	667,285	2328,976	15,947	16,699	11,086	8,546	6,634	21	952,565	24,497	2066,507	0	200,825	200,825	99,712	0	0	0	0	0	0	0
11:57:46	811,523	2337,091	16,191	16,845	11,118	8,629	6,673	21	952,565	24,497	2066,778	0	200,825	200,825	99,712	0	0	0	0	0	0	0
11:57:46	716,455	2344,256	16,338	17,041	11,151	8,703	6,713	21	952,565	24,497	2067,055	0	200,825	200,825	99,712	0	0	0	0	0	0	0
11:57:46	838,33	2352,639	16,679	17,236	11,18	8,79	6,754	21	952,565	24,497	2067,341	0	200,976	200,976	99,713	0	0	0	0	0	0	0
11:57:46	737,89	2360,018	16,924	17,48	11,208	8,866	6,795	21	952,565	24,497	2067,634	0	200,976	200,976	99,713	0	0	0	0	0	0	0
11:57:46	646,85	2366,487	17,021	17,48	11,24	8,932	6,837	21	952,565	24,497	2067,932	0	200,976	200,976	99,713	0	0	0	0	0	0	0
11:57:46	689,77	2373,384	17,217	17,773	11,268	9,003	6,88	21	952,565	24,497	2068,238	0	200,976	200,976	99,713	0	0	0	0	0	0	0
11:57:46	665,918	2380,044	17,412	17,92	11,295	9,072	6,923	21	952,565	24,497	2068,55	0	200,976	200,976	99,713	0	0	0	0	0	0	0
11:57:46	708,935	2387,133	17,656	18,115	11,322	9,145	6,966	21	952,565	24,497	2068,868	0	200,976	200,976	99,713	0	0	0	0	0	0	0
11:57:46	656,933	2393,702	17,851	18,164	11,348	9,213	7,01	21	952,565	24,497	2069,193	0	200,976	200,976	99,713	0	0	0	0	0	0	0
11:57:46	589,941	2399,602	18,047	18,506	11,371	9,274	7,055	21	952,565	24,497	2069,523	0	200,976	200,976	99,713	0	0	0	0	0	0	0
11:57:46	556,054	2405,162	18,144	18,506	11,397	9,331	7,099	21	952,565	24,497	2069,859	0	200,976	200,976	99,713	0	0	0	0	0	0	0
11:57:46	528,564	2410,448	18,193	18,603	11,424	9,386	7,144	21	952,565	24,497	2070,2	0	200,976	200,976	99,713	0	0	0	0	0	0	0
11:57:46	652,148	2416,969	18,388	18,799	11,45	9,453	7,189	21	952,565	24,497	2070,547	0	200,976	200,976	99,713	0	0	0	0	0	0	0
11:57:46	516,162	2422,131	18,486	18,799	11,474	9,506	7,235	21	952,565	24,497	2070,898	0	200,976	200,976	99,713	0	0	0	0	0	0	0
11:57:46	296,85	2425,099	18,388	18,799	11,496	9,537	7,28	21	952,565	24,497	2071,252	0	200,976	200,976	99,713	0	0	0	0	0	0	0
11:57:46	503,32	2430,133	18,486	18,945	11,519	9,589	7,325	21	952,565	24,497	2071,611	0	200,976	200,976	99,713	0	0	0	0	0	0	0
11:57:46	555,981	2435,692	18,633	18,994	11,543	9,646	7,371	21	952,565	24,497	2071,976	0	200,976	200,976	99,713	0	0	0	0	0	0	0
11:57:46	365,917	2439,352	18,535	18,945	11,569	9,684	7,416	21	952,565	24,497	2072,343	0	200,976	200,976	99,713	0	0	0	0	0	0	0
11:57:46	587,475	2445,226	18,779	18,994	11,589	9,744	7,462	21	952,565	24,497	2072,716	0	200,976	200,976	99,713	0	0	0	0	0	0	0
11:57:46	308,618	2448,313	18,681	18,945	11,611	9,776	7,507	21	952,565	24,497	2073,092	0	200,976	200,976	99,713	0	0	0	0	0	0	0
11:57:46	428,979	2452,602	18,779	18,945	11,63	9,82	7,552	21	952,565	24,497	2073,471	0	200,976	200,976	99,713	0	0	0	0	0	0	0
11:57:46	383,935	2456,442	18,828	19,043	11,649	9,86	7,598	21	952,565	24,497	2073,854	0	200,976	200,976	99,713	0	0	0	0	0	0	0
11:57:46	378,686	2460,229	18,877	19,043	11,668	9,899	7,643	21	952,565	24,497	2074,241	0	200,976	200,976	99,713	0	0	0	0	0	0	0
11:57:46	286,206	2463,091	18,828	18,994	11,687	9,928	7,688	21	952,565	24,497	2074,63	0	200,976	200,976	99,713	0	0	0	0	0	0	0
11:57:46	451,562	2467,606	18,974	18,994	11,704	9,975	7,732	21	952,565	24,497	2075,023	0	200,976	200,976	99,713	0	0	0	0	0	0	0
11:57:46	374,365	2471,35	19,023	19,238	11,722	10,013	7,777	21	952,565	24,497	2075,419	0	200,976	200,976	99,713	0	0	0	0	0	0	0
11:57:46	464,819	2475,998	19,316	19,482	11,733	10,061	7,822	21	952,565	24,497	2075,82	0	200,976	200,976	99,713	0	0	0	0	0	0	0
11:57:46	388,94	2479,888	19,463	19,482	11,747	10,101	7,867	21	952,565	24,497	2076,224	0	200,976	200,976	99,713	0	0	0	0	0	0	0
11:57:46	156,713	2481,455	19,365	19,385	11,761	10,118	7,911	21	952,565	24,497	2076,629	0	200,976	200,976	99,713	0	0	0	0	0	0	0
11:57:46	340,795	2484,863	19,463	19,482	11,775	10,153	7,955	21	952,565	24,497	2077,037	0	200,976	200,976	99,713	0	0	0	0	0	0	0
11:57:46	295,41	2487,817	19,512	19,58	11,789	10,183	7,998	21	952,565	24,497	2077,448	0	200,976	200,976	99,713	0	0	0	0	0	0	0
11:57:46	345,141	2491,268	19,609	19,58	11,803	10,219	8,042	21	952,565	24,497	2077,862	0	200,976	200,976	99,713	0	0	0	0	0	0	0
11:57:46	28,1	2491,549	19,463	19,482	11,812	10,222	8,085	21	952,565	24,497	2078,275	0	200,976	200,976	99,713	0	0	0	0	0	0	0
11:57:46	395,8	2495,507	19,609	19,58	11,827	10,262	8,127	21	952,565	24,497	2078,693	0	200,976	200,976	99,713	0	0	0	0	0	0	0
11:57:46	331,542	2498,823	19,609	19,726	11,845	10,297	8,17	21	952,565	24,497	2079,113	0	200,976	200,976	99,713	0	0	0	0	0	0	0
11:57:46	310,522	2501,928	19,756	19,873	11,855	10,329	8,212	21	952,565	24,497	2079,535	0	200,976	200,976	99,713	0	0	0	0	0	0	0
11:57:46	-116,699	2500,761	19,463	19,482	11,864	10,317	8,254	21	952,565	24,497	2079,957	0	200,976	200,976	99,713	0	0	0	0	0	0	0
11:57:46	392,553	2504,686	19,609	19,58	11,878	10,357	8,295	21	952,565	24,497	2080,381	0	200,976	200,976	99,713	0	0	0	0	0	0	0
11:57:46	215,649	2506,843	19,658	19,726	11,888	10,379	8,336	21	952,565	24,497	2080,808	0	200,976	200,976	99,713	0	0	0	0	0	0	0
11:57:46	179,492	2508,638	19,756	19,726	11,892	10,398	8,376	21	952,565	24,497	2081,236	0	200,976	200,976	99,713	0	0	0	0	0	0	0
11:57:46	215,527	2510,793	19,804	19,873	11,902	10,42	8,416	21	952,565	24,497	2081,665	0	200,976	200,976	99,713	0	0	0	0	0	0	0
11:57:46	216,577	2512,959	19,853	19,873	11,911	10,442	8,456	21	952,565	24,497	2082,096	0	200,976	200,976	99,713	0	0	0	0	0	0	0
11:57:46	84,594	2513,805	19,853	19,824	11,916	10,451	8,495	21	952,565	24,497	2082,528	0	200,976	200,976	99,713	0	0	0	0	0	0	0
11:57:46	169,067	2515,495	19,853	19,824	11,926	10,469	8,534	21	952,565	24,497	2082,961	0	200,976	200,976	99,713	0	0	0	0	0	0	0
11:57:46	177,514	2517,271	19,951	19,873	11,93	10,487	8,572	21	952,565	24,497	2083,395	0	200,976	200,976	99,713	0	0	0	0	0	0	0
11:57:46	74,023	2518,011	19,853	19,873	11,94	10,494	8,61	21	952,565	24,497	2083,83	0	200,976	200,976	99,713	0	0	0	0	0	0	0
11:57:46	35,937	2518,37	19,804	19,824	11,945	10,498	8,647	21	952,565	24,497	2084,264	0	200,976	200,976	99,713	0	0	0	0	0	0	0
11:57:46	121,533	2519,586	19,756	19,678	11,954	10,511	8,683	21	952,565	24,497	2084,7	0	200,976	200,976	99,713	0	0	0	0	0	0	0
11:57:46	73,999	2520,326	19,658	19,58	11,964	10,518	8,719	21	952,565	24,497	2085,136	0	200,976	200,976	99,713	0	0	0	0	0	0	0
11:57:46	83,471	2521,16	19,658	19,58	11,968	10,527	8,755	21	952,565	24,497	2085,572	0	200,976	200,976	99,713	0	0	0	0	0	0	0
11:57:46	181,933	2522,98	19,756	19,726	11,973	10,546	8,79	21	952,565	24,497	2086,009	0	200,976	200,976	99,713	0	0	0	0	0	0	0
11:57:46	129,809	2524,278	19,804	19,726	11,978	10,559	8,825	21	952,565	24,497	2086,447	0	200,976	200,976	99,713	0	0	0	0	0	0	0
11:57:46	81,372	2525,091	19,804	19,922	11,982	10,567	8,859	21	952,565	24,497	2086,886	0	200,976	200,976	99,713	0	0	0	0	0	0	0
11:57:46	275,927	2527,851	20	20,068	11,987	10,596	8,893	21	952,565	24,497	2087,327	0	200,976	200,976	99,713	0	0	0	0	0	0	0
11:57:46	0	2527,851	20	20,019	11,987	10,596	8,926	21	952,565	24,497	2087,768	0	200,976	200,976	99,713	0	0	0	0	0	0	0
11:57:46	176,562	2529,616	20,097	20,019	11,992	10,614	8,959	21	952,565	24,497	2088,21	0	200,976	200,976	99,713	0	0	0	0	0	0	0
11:57:46	85,668	2530,473	20,097	20,215	11,997	10,623	8,992	21	952,565	24,497	2088,652	0	200,976	200,976	99,713	0	0	0	0	0	0	0
11:57:46	-95,214	2529,521	20	20,019	11,997	10,613	9,024	21	952,565	24,497	2089,093	0	200,976	200,976	99,713	0	0	0	0	0	0	0
11:57:46	23,12	2529,752	19,853	19,922	12,006	10,616	9,055	21	952,565	24,497	2089,533	0	200,976	200,976	99,713	0	0	0	0	0	0	0
11:57:46	85,571	2530,608	19,853	19,873	12,011	10,624	9,086	21	952,565	24,497	2089,975	0	200,976	200,976	99,713	0	0	0	0	0	0	0
11:57:46	0	2530,608	19,853	20,019	12,011	10,624	9,116	21	952,565	24,497	2090,415	0	200,976	200,976	99,713	0	0	0	0	0	0	0
11:57:46	238,037	2532,988	20,097	20,166	12,011	10,649	9,146	21	952,565	24,497	2090,858	0	200,976	200,976	99,713	0	0	0	0	0	0	0
11:57:46	0	2532,988	20,097	20,068	12,011	10,649	9,175	21	952,565	24,497	2091,3	0	200,976	200,976	99,713	0	0	0	0	0	0	0
11:57:46	47,607	2533,464	20,146	20,215	12,011	10,654	9,204	21	952,565	24,497	2091,742	0	200,976	200,976	99,713	0	0	0	0	0	0	0
11:57:46	0	2533,464	20,146	20,215	12,011	10,654	9,233	21	952,565	24,497	2092,184	0	200,976	200,976	99,713	0	0	0	0	0	0	0
11:57:46	95,263	2534,417	20,244	20,215	12,011	10,664	9,261	21	952,565	24,497	2092,626	0	200,976	200,976	99,713	0	0	0	0	0	0	0
11:57:46	-142,871	2532,988	20,097	20,019	12,011	10,649	9,288	21	952,565	24,497	2093,066	0	200,976	200,976	99,713	0	0	0	0	0	0	0
11:57:46	127,954	2534,268	20,146	20,215	12,015	10,662	9,315	21	952,565	24,497	2093,508	0	200,976	200,976	99,713	0	0	0	0	0	0	0
11:57:46	-185,131	2532,416	19,951	20,019	12,016	10,643	9,341	21	952,565	24,497	2093,946	0	200,976	200,976	99,713	0	0	0	0	0	0	0
11:57:46	0	2532,416	19,951	20,068	12,016	10,643	9,367	21	952,565	24,497	2094,385	0	200,976	200,976	99,713	0	0	0	0	0	0	0
11:57:46	0	2532,416	19,951	20,019	12,016	10,643	9,392	21	952,565	24,497	2094,823	0	200,976	200,976	99,713	0	0	0	0	0	0	0
11:57:46	-95,214	2531,464	19,853	19,922	12,016	10,633	9,416	21	952,565	24,497	2095,259	0	200,976	200,976	99,713	0	0	0	0	0	0	0
11:57:46	-95,214	2530,512	19,756	19,726	12,016	10,623	9,44	21	952,565	24,497	2095,695	0	200,976	200,976	99,713	0	0	0	0	0	0	0
11:57:46	9,57	2530,608	19,853	19,922	12,011	10,624	9,463	21	952,565	24,497	2096,129	0	200,976	200,976	99,713	0	0	0	0	0	0	0
11:57:46	-47,607	2530,132	19,804	19,873	12,011	10,619	9,486	21	952,565	24,497	2096,564	0	200,976	200,976	99,713	0	0	0	0	0	0	0
11:57:46	47,607	2530,608	19,853	19,922	12,011	10,624	9,508	21	952,565	24,497	2096,998	0	200,976	200,976	99,713	0	0	0	0	0	0	0
11:57:46	95,214	2531,56	19,951	20,068	12,011	10,634	9,53	21	952,565	24,497	2097,432	0	200,976	200,976	99,713	0	0	0	0	0	0	0
11:57:46	0	2531,56	19,951	19,922	12,011	10,634	9,552	21	952,565	24,497	2097,866	0	200,976	200,976	99,713	0	0	0	0	0	0	0
11:57:46	47,607	2532,036	20	20,019	12,011	10,639	9,573	21	952,565	24,497	2098,301	0	200,976	200,976	99,713	0	0	0	0	0	0	0
11:57:46	0	2532,036	20	20,019	12,011	10,639	9,594	21	952,565	24,497	2098,734	0	200,976	200,976	99,713	0	0	0	0	0	0	0
11:57:46	-142,822	2530,608	19,853	19,824	12,011	10,624	9,614	21	952,565	24,497	2099,166	0	200,976	200,976	99,713	0	0	0	0	0	0	0
11:57:47	238,037	2532,988	20,097	20,068	12,011	10,649	9,634	21	952,565	24,497	2099,6	0	200,976	200,976	99,713	0	0	0	0	0	0	0
11:57:47	-95,214	2532,036	20	20,019	12,011	10,639	9,654	21	952,565	24,497	2100,033	0	200,976	200,976	99,713	0	0	0	0	0	0	0
11:57:47	-142,822	2530,608	19,853	19,726	12,011	10,624	9,673	21	952,565	24,497	2100,463	0	200,976	200,976	99,713	0	0	0	0	0	0	0
11:57:47	95,214	2531,56	19,951	19,824	12,011	10,634	9,692	21	952,565	24,497	2100,894	0	200,976	200,976	99,713	0	0	0	0	0	0	0
11:57:47	0	2531,56	19,951	19,873	12,011	10,634	9,71	21	952,565	24,497	2101,325	0	200,976	200,976	99,713	0	0	0	0	0	0	0
11:57:47	-142,822	2530,132	19,804	19,531	12,011	10,619	9,728	21	952,565	24,497	2101,754	0	200,976	200,976	99,713	0	0	0	0	0	0	0
11:57:47	0	2530,132	19,804	19,726	12,011	10,619	9,746	21	952,565	24,497	2102,182	0	200,976	200,976	99,713	0	0	0	0	0	0	0
11:57:47	0	2530,132	19,804	19,873	12,011	10,619	9,763	21	952,565	24,497	2102,61	0	200,976	200,976	99,713	0	0	0	0	0	0	0
11:57:47	-37,963	2529,752	19,853	19,726	12,006	10,616	9,779	21	952,565	24,497	2103,038	0	200,976	200,976	99,713	0	0	0	0	0	0	0
11:57:47	0	2529,752	19,853	19,824	12,006	10,616	9,796	21	952,565	24,497	2103,464	0	200,976	200,976	99,713	0	0	0	0	0	0	0
11:57:47	-95,19	2528,8	19,756	19,726	12,006	10,606	9,812	21	952,565	24,497	2103,89	0	200,976	200,976	99,713	0	0	0	0	0	0	0
11:57:47	-89,697	2527,903	19,658	19,58	12,006	10,596	9,827	21,2	952,565	24,497	2104,314	0	200,976	200,976	99,713	0	0	0	0	0	0	0
11:57:47	184,887	2529,752	19,853	19,922	12,006	10,616	9,843	21,2	952,565	24,497	2104,739	0	200,976	200,976	99,713	0	0	0	0	0	0	0
11:57:47	-190,38	2527,848	19,658	19,58	12,006	10,596	9,857	21,2	952,565	24,497	2105,162	0	200,976	200,976	99,713	0	0	0	0	0	0	0
11:57:47	95,19	2528,8	19,756	19,726	12,006	10,606	9,872	21,2	952,565	24,497	2105,586	0	200,976	200,976	99,713	0	0	0	0	0	0	0
11:57:47	0	2528,8	19,756	19,726	12,006	10,606	9,886	21,2	952,565	24,497	2106,009	0	200,976	200,976	99,713	0	0	0	0	0	0	0
11:57:47	95,19	2529,752	19,853	19,726	12,006	10,616	9,901	21,2	952,565	24,497	2106,433	0	200,976	200,976	99,713	0	0	0	0	0	0	0
11:57:47	100,659	2530,759	19,951	19,873	12,006	10,626	9,915	21,2	952,565	24,497	2106,857	0	200,976	200,976	99,713	0	0	0	0	0	0	0
11:57:47	-95,19	2529,807	19,853	19,824	12,006	10,616	9,929	21,2	952,565	24,497	2107,28	0	200,976	200,976	99,713	0	0	0	0	0	0	0
11:57:47	80,102	2530,608	19,853	19,824	12,011	10,624	9,942	21,2	952,565	24,497	2107,703	0	200,976	200,976	99,713	0	0	0	0	0	0	0
11:57:47	0	2530,608	19,853	19,824	12,011	10,624	9,956	21,2	952,565	24,497	2108,126	0	200,976	200,976	99,713	0	0	0	0	0	0	0
11:57:47	95,214	2531,56	19,951	19,824	12,011	10,634	9,969	21,2	952,565	24,497	2108,55	0	202,641	202,641	99,72	0	0	0	0	0	0	0
11:57:47	47,607	2532,036	20	19,873	12,011	10,639	9,982	21,2	952,565	24,497	2108,973	0	202,641	202,641	99,72	0	0	0	0	0	0	0
11:57:47	0	2532,036	20	19,922	12,011	10,639	9,995	21,2	952,565	24,497	2109,396	0	202,641	202,641	99,72	0	0	0	0	0	0	0
11:57:47	-142,822	2530,608	19,853	19,726	12,011	10,624	10,007	21,2	952,565	24,497	2109,817	0	202,641	202,641	99,72	0	0	0	0	0	0	0
11:57:47	238,037	2532,988	20,097	20,019	12,011	10,649	10,02	21,2	952,565	24,497	2110,24	0	202,641	202,641	99,72	0	0	0	0	0	0	0
11:57:47	-142,822	2531,56	19,951	19,873	12,011	10,634	10,032	21,2	952,565	24,497	2110,661	0	202,641	202,641	99,72	0	0	0	0	0	0	0
11:57:47	0	2531,56	19,951	19,922	12,011	10,634	10,044	21,2	952,565	24,497	2111,082	0	202,641	202,641	99,72	0	0	0	0	0	0	0
11:57:47	0	2531,56	19,951	19,873	12,011	10,634	10,055	21,2	952,565	24,497	2111,503	0	202,641	202,641	99,72	0	0	0	0	0	0	0
11:57:47	-190,405	2529,656	19,756	19,726	12,011	10,615	10,066	21,2	952,565	24,497	2111,921	0	202,641	202,641	99,72	0	0	0	0	0	0	0
11:57:47	95,19	2530,608	19,853	19,922	12,011	10,624	10,077	21,2	952,565	24,497	2112,34	0	202,641	202,641	99,72	0	0	0	0	0	0	0
11:57:47	0	2530,608	19,853	19,922	12,011	10,624	10,088	21,2	952,565	24,497	2112,758	0	202,641	202,641	99,72	0	0	0	0	0	0	0
11:57:47	-47,607	2530,132	19,804	19,873	12,011	10,619	10,098	21,2	952,565	24,497	2113,175	0	202,641	202,641	99,72	0	0	0	0	0	0	0
11:57:47	0	2530,132	19,804	19,824	12,011	10,619	10,109	21,2	952,565	24,497	2113,592	0	202,641	202,641	99,72	0	0	0	0	0	0	0
11:57:47	47,607	2530,608	19,853	19,873	12,011	10,624	10,119	21,2	952,565	24,497	2114,009	0	202,641	202,641	99,72	0	0	0	0	0	0	0
11:57:47	-95,19	2529,656	19,756	19,678	12,011	10,615	10,128	21,2	952,565	24,497	2114,425	0	202,641	202,641	99,72	0	0	0	0	0	0	0
11:57:47	0	2529,656	19,756	19,726	12,011	10,615	10,138	21,2	952,565	24,497	2114,84	0	202,641	202,641	99,72	0	0	0	0	0	0	0
11:57:47	110,278	2530,759	19,951	20,019	12,006	10,626	10,148	21,2	952,565	24,497	2115,256	0	202,641	202,641	99,72	0	0	0	0	0	0	0
11:57:47	-291,04	2527,848	19,658	19,678	12,006	10,596	10,156	21,2	952,565	24,497	2115,669	0	202,641	202,641	99,72	0	0	0	0	0	0	0
11:57:47	195,849	2529,807	19,853	19,873	12,006	10,616	10,165	21,2	952,565	24,497	2116,083	0	202,641	202,641	99,72	0	0	0	0	0	0	0
11:57:47	-47,583	2529,331	19,804	19,824	12,006	10,611	10,174	21,2	952,565	24,497	2116,496	0	202,641	202,641	99,72	0	0	0	0	0	0	0
11:57:47	80,078	2530,132	19,804	19,824	12,011	10,619	10,183	21,2	952,565	24,497	2116,91	0	202,641	202,641	99,72	0	0	0	0	0	0	0
11:57:47	0	2530,132	19,804	19,873	12,011	10,619	10,191	21,2	952,565	24,497	2117,323	0	202,641	202,641	99,72	0	0	0	0	0	0	0
11:57:47	0	2530,132	19,804	19,824	12,011	10,619	10,2	21,2	952,565	24,497	2117,736	0	202,641	202,641	99,72	0	0	0	0	0	0	0
11:57:47	-85,571	2529,276	19,804	19,824	12,006	10,611	10,208	21,2	952,565	24,497	2118,148	0	202,641	202,641	99,72	0	0	0	0	0	0	0
11:57:47	195,874	2531,235	20	20,019	12,006	10,631	10,216	21,2	952,565	24,497	2118,561	0	202,641	202,641	99,72	0	0	0	0	0	0	0
11:57:47	-157,885	2529,656	19,756	19,678	12,011	10,615	10,224	21,2	952,565	24,497	2118,972	0	202,641	202,641	99,72	0	0	0	0	0	0	0
11:57:47	95,19	2530,608	19,853	19,873	12,011	10,624	10,232	21,2	952,565	24,497	2119,383	0	202,641	202,641	99,72	0	0	0	0	0	0	0
11:57:47	142,822	2532,036	20	20,019	12,011	10,639	10,24	21,2	952,565	24,497	2119,796	0	202,641	202,641	99,72	0	0	0	0	0	0	0
11:57:47	-190,429	2530,132	19,804	19,873	12,011	10,619	10,247	21,2	952,565	24,497	2120,206	0	202,641	202,641	99,72	0	0	0	0	0	0	0
11:57:47	47,607	2530,608	19,853	19,922	12,011	10,624	10,255	21,2	952,565	24,497	2120,617	0	202,641	202,641	99,72	0	0	0	0	0	0	0
11:57:47	0	2530,608	19,853	19,922	12,011	10,624	10,262	21,2	952,565	24,497	2121,026	0	202,641	202,641	99,72	0	0	0	0	0	0	0
11:57:47	0	2530,608	19,853	20,019	12,011	10,624	10,269	21,2	952,565	24,497	2121,436	0	202,641	202,641	99,72	0	0	0	0	0	0	0
11:57:47	-95,19	2529,656	19,756	19,726	12,011	10,615	10,276	21,2	952,565	24,497	2121,844	0	202,641	202,641	99,72	0	0	0	0	0	0	0
11:57:47	-9,545	2529,56	19,658	19,726	12,016	10,614	10,282	21,2	952,565	24,497	2122,252	0	202,641	202,641	99,72	0	0	0	0	0	0	0
11:57:47	95,166	2530,512	19,756	19,726	12,016	10,623	10,289	21,2	952,565	24,497	2122,66	0	202,641	202,641	99,72	0	0	0	0	0	0	0
11:57:47	47,607	2530,988	19,804	19,824	12,016	10,628	10,296	21,2	952,565	24,497	2123,068	0	202,641	202,641	99,72	0	0	0	0	0	0	0
11:57:47	0	2530,988	19,804	19,824	12,016	10,628	10,302	21,2	952,565	24,497	2123,476	0	202,641	202,641	99,72	0	0	0	0	0	0	0
11:57:47	0	2530,988	19,804	19,824	12,016	10,628	10,309	21,2	952,565	24,497	2123,884	0	202,641	202,641	99,72	0	0	0	0	0	0	0
11:57:47	-85,644	2530,132	19,804	19,824	12,011	10,619	10,315	21,2	952,565	24,497	2124,29	0	202,641	202,641	99,72	0	0	0	0	0	0	0
11:57:47	47,607	2530,608	19,853	19,922	12,011	10,624	10,321	21,2	952,565	24,497	2124,697	0	202,641	202,641	99,72	0	0	0	0	0	0	0
11:57:47	95,214	2531,56	19,951	19,922	12,011	10,634	10,327	21,2	952,565	24,497	2125,103	0	202,641	202,641	99,72	0	0	0	0	0	0	0
11:57:47	-190,405	2529,656	19,756	19,824	12,011	10,615	10,333	21,2	952,565	24,497	2125,508	0	202,641	202,641	99,72	0	0	0	0	0	0	0
11:57:47	95,19	2530,608	19,853	19,922	12,011	10,624	10,338	21,2	952,565	24,497	2125,913	0	202,641	202,641	99,72	0	0	0	0	0	0	0
11:57:47	-47,607	2530,132	19,804	19,873	12,011	10,619	10,344	21,2	952,565	24,497	2126,318	0	202,641	202,641	99,72	0	0	0	0	0	0	0
11:57:47	80,322	2530,935	19,804	19,824	12,015	10,628	10,349	21,2	952,565	24,497	2126,722	0	202,641	202,641	99,72	0	0	0	0	0	0	0
11:57:47	-32,714	2530,608	19,853	20,019	12,011	10,624	10,355	21,2	952,565	24,497	2127,126	0	202,641	202,641	99,72	0	0	0	0	0	0	0
11:57:47	95,214	2531,56	19,951	20,019	12,011	10,634	10,36	21,2	952,565	24,497	2127,53	0	202,641	202,641	99,72	0	0	0	0	0	0	0
11:57:47	-95,214	2530,608	19,853	19,824	12,011	10,624	10,365	21,2	952,565	24,497	2127,933	0	202,641	202,641	99,72	0	0	0	0	0	0	0
11:57:47	142,822	2532,036	20	20,068	12,011	10,639	10,371	21,2	952,565	24,497	2128,338	0	202,641	202,641	99,72	0	0	0	0	0	0	0
11:57:47	-142,822	2530,608	19,853	19,873	12,011	10,624	10,376	21,2	952,565	24,497	2128,74	0	202,641	202,641	99,72	0	0	0	0	0	0	0
11:57:47	0	2530,608	19,853	19,873	12,011	10,624	10,381	21,2	952,565	24,497	2129,141	0	202,641	202,641	99,72	0	0	0	0	0	0	0
11:57:47	-47,607	2530,132	19,804	19,873	12,011	10,619	10,385	21,2	952,565	24,497	2129,543	0	202,641	202,641	99,72	0	0	0	0	0	0	0
11:57:47	0	2530,132	19,804	19,873	12,011	10,619	10,39	21,2	952,565	24,497	2129,943	0	202,641	202,641	99,72	0	0	0	0	0	0	0
11:57:47	0	2530,132	19,804	19,824	12,011	10,619	10,394	21,2	952,565	24,497	2130,344	0	202,641	202,641	99,72	0	0	0	0	0	0	0
11:57:47	142,822	2531,56	19,951	20,019	12,011	10,634	10,399	21,2	952,565	24,497	2130,745	0	202,641	202,641	99,72	0	0	0	0	0	0	0
11:57:47	-95,214	2530,608	19,853	19,922	12,011	10,624	10,404	21,2	952,565	24,497	2131,145	0	202,641	202,641	99,72	0	0	0	0	0	0	0
11:57:47	-47,607	2530,132	19,804	19,873	12,011	10,619	10,408	21,2	952,565	24,497	2131,544	0	202,641	202,641	99,72	0	0	0	0	0	0	0
11:57:47	0	2530,132	19,804	19,824	12,011	10,619	10,412	21,2	952,565	24,497	2131,943	0	202,641	202,641	99,72	0	0	0	0	0	0	0
11:57:47	47,607	2530,608	19,853	20,068	12,011	10,624	10,416	21,2	952,565	24,497	2132,341	0	202,641	202,641	99,72	0	0	0	0	0	0	0
11:57:47	-190,38	2528,704	19,658	19,678	12,011	10,605	10,42	21,2	952,565	24,497	2132,738	0	202,641	202,641	99,72	0	0	0	0	0	0	0
11:57:47	0	2528,704	19,658	19,726	12,011	10,605	10,423	21,2	952,565	24,497	2133,134	0	202,641	202,641	99,72	0	0	0	0	0	0	0
11:57:47	95,19	2529,656	19,756	19,726	12,011	10,615	10,427	21,2	952,565	24,497	2133,531	0	202,641	202,641	99,72	0	0	0	0	0	0	0
11:57:47	47,583	2530,132	19,804	19,824	12,011	10,619	10,431	21,2	952,565	24,497	2133,927	0	202,641	202,641	99,72	0	0	0	0	0	0	0
11:57:47	-47,583	2529,656	19,756	19,824	12,011	10,615	10,435	21,2	952,565	24,497	2134,323	0	202,641	202,641	99,72	0	0	0	0	0	0	0
11:57:47	0	2529,656	19,756	19,726	12,011	10,615	10,438	21,2	952,565	24,497	2134,719	0	202,641	202,641	99,72	0	0	0	0	0	0	0
11:57:47	47,583	2530,132	19,804	19,873	12,011	10,619	10,442	21,2	952,565	24,497	2135,114	0	202,641	202,641	99,72	0	0	0	0	0	0	0
11:57:47	-47,583	2529,656	19,756	19,678	12,011	10,615	10,445	21,2	952,565	24,497	2135,509	0	202,641	202,641	99,72	0	0	0	0	0	0	0
11:57:47	47,583	2530,132	19,804	19,873	12,011	10,619	10,448	21,2	952,565	24,497	2135,904	0	202,641	202,641	99,72	0	0	0	0	0	0	0
11:57:47	-47,583	2529,656	19,756	19,824	12,011	10,615	10,452	21,2	952,565	24,497	2136,298	0	202,641	202,641	99,72	0	0	0	0	0	0	0
11:57:47	0	2529,656	19,756	19,873	12,011	10,615	10,455	21,2	952,565	24,497	2136,691	0	202,641	202,641	99,72	0	0	0	0	0	0	0
11:57:47	95,19	2530,608	19,853	20,019	12,011	10,624	10,458	21,2	952,565	24,497	2137,085	0	202,641	202,641	99,72	0	0	0	0	0	0	0
11:57:47	-95,19	2529,656	19,756	19,824	12,011	10,615	10,461	21,2	952,565	24,497	2137,477	0	202,641	202,641	99,72	0	0	0	0	0	0	0
11:57:47	47,583	2530,132	19,804	19,824	12,011	10,619	10,464	21,2	952,565	24,497	2137,87	0	202,641	202,641	99,72	0	0	0	0	0	0	0
11:57:47	-47,583	2529,656	19,756	19,824	12,011	10,615	10,467	21,2	952,565	24,497	2138,262	0	202,641	202,641	99,72	0	0	0	0	0	0	0
11:57:47	95,19	2530,608	19,853	19,873	12,011	10,624	10,47	21,2	952,565	24,497	2138,654	0	202,641	202,641	99,72	0	0	0	0	0	0	0
11:57:47	0	2530,608	19,853	19,922	12,011	10,624	10,473	21,2	952,565	24,497	2139,046	0	202,641	202,641	99,72	0	0	0	0	0	0	0
11:57:47	-47,607	2530,132	19,804	19,824	12,011	10,619	10,476	21,2	952,565	24,497	2139,437	0	202,641	202,641	99,72	0	0	0	0	0	0	0
11:57:47	0	2530,132	19,804	19,873	12,011	10,619	10,479	21,2	952,565	24,497	2139,828	0	202,641	202,641	99,72	0	0	0	0	0	0	0
11:57:47	142,822	2531,56	19,951	20,019	12,011	10,634	10,482	21,2	952,565	24,497	2140,22	0	202,641	202,641	99,72	0	0	0	0	0	0	0
11:57:47	-95,214	2530,608	19,853	19,922	12,011	10,624	10,485	21,2	952,565	24,497	2140,61	0	202,641	202,641	99,72	0	0	0	0	0	0	0
11:57:48	-47,607	2530,132	19,804	19,873	12,011	10,619	10,488	21,2	952,565	24,497	2141	0	202,641	202,641	99,72	0	0	0	0	0	0	0
11:57:48	47,607	2530,608	19,853	19,873	12,011	10,624	10,49	21,2	952,565	24,497	2141,389	0	202,641	202,641	99,72	0	0	0	0	0	0	0
11:57:48	-47,607	2530,132	19,804	19,873	12,011	10,619	10,493	21,2	952,565	24,497	2141,778	0	202,641	202,641	99,72	0	0	0	0	0	0	0
11:57:48	47,607	2530,608	19,853	19,922	12,011	10,624	10,495	21,2	952,565	24,497	2142,167	0	202,641	202,641	99,72	0	0	0	0	0	0	0
11:57:48	0	2530,608	19,853	19,873	12,011	10,624	10,498	21,2	952,565	24,497	2142,555	0	202,641	202,641	99,72	0	0	0	0	0	0	0
11:57:48	-95,19	2529,656	19,756	19,726	12,011	10,615	10,5	21,2	952,565	24,497	2142,942	0	202,641	202,641	99,72	0	0	0	0	0	0	0
11:57:48	47,583	2530,132	19,804	19,824	12,011	10,619	10,502	21,2	952,565	24,497	2143,329	0	202,641	202,641	99,72	0	0	0	0	0	0	0
11:57:48	0	2530,132	19,804	19,726	12,011	10,619	10,505	21,2	952,565	24,497	2143,716	0	202,641	202,641	99,72	0	0	0	0	0	0	0
11:57:48	0	2530,132	19,804	19,873	12,011	10,619	10,507	21,2	952,565	24,497	2144,103	0	202,641	202,641	99,72	0	0	0	0	0	0	0
11:57:48	-47,583	2529,656	19,756	19,824	12,011	10,615	10,509	21,2	952,565	24,497	2144,489	0	202,641	202,641	99,72	0	0	0	0	0	0	0
11:57:48	0	2529,656	19,756	19,824	12,011	10,615	10,511	21,3	953,994	24,497	2144,874	0	202,641	202,641	99,72	0	0	0	0	0	0	0
11:57:48	-7,69	2529,579	19,756	19,726	12,011	10,614	10,513	21,3	953,994	24,497	2145,259	0	202,641	202,641	99,72	0	0	0	0	0	0	0
11:57:48	47,558	2530,055	19,804	19,873	12,011	10,619	10,515	21,3	953,994	24,497	2145,643	0	202,641	202,641	99,72	0	0	0	0	0	0	0
11:57:48	190,332	2531,958	20	20,019	12,011	10,638	10,518	21,3	953,994	24,497	2146,03	0	202,641	202,641	99,72	0	0	0	0	0	0	0
11:57:48	-47,583	2531,482	19,951	20,019	12,011	10,633	10,52	21,3	953,994	24,497	2146,415	0	202,641	202,641	99,72	0	0	0	0	0	0	0
11:57:48	-95,166	2530,53	19,853	19,824	12,011	10,624	10,522	21,3	953,994	24,497	2146,799	0	202,641	202,641	99,72	0	0	0	0	0	0	0
11:57:48	95,166	2531,482	19,951	19,922	12,011	10,633	10,524	21,3	953,994	24,497	2147,184	0	202,641	202,641	99,72	0	0	0	0	0	0	0
11:57:48	80,297	2532,285	19,951	19,873	12,015	10,642	10,526	21,3	953,994	24,497	2147,569	0	202,641	202,641	99,72	0	0	0	0	0	0	0
11:57:48	148,12	2533,766	20,097	20,019	12,016	10,657	10,529	21,3	953,994	24,497	2147,956	0	202,641	202,641	99,72	0	0	0	0	0	0	0
11:57:48	-285,522	2530,911	19,804	19,58	12,016	10,627	10,531	21,3	953,994	24,497	2148,339	0	202,641	202,641	99,72	0	0	0	0	0	0	0
11:57:48	285,522	2533,766	20,097	20,019	12,016	10,657	10,533	21,3	953,994	24,497	2148,724	0	203,248	203,248	99,723	0	0	0	0	0	0	0
11:57:48	-237,963	2531,387	19,853	19,678	12,016	10,632	10,535	21,3	953,994	24,497	2149,107	0	203,248	203,248	99,723	0	0	0	0	0	0	0
11:57:48	142,773	2532,814	20	19,922	12,016	10,647	10,538	21,3	953,994	24,497	2149,491	0	203,248	203,248	99,723	0	0	0	0	0	0	0
11:57:48	-142,773	2531,387	19,853	19,824	12,016	10,632	10,539	21,3	953,994	24,497	2149,873	0	203,248	203,248	99,723	0	0	0	0	0	0	0
11:57:48	142,773	2532,814	20	19,922	12,016	10,647	10,542	21,3	953,994	24,497	2150,256	0	203,248	203,248	99,723	0	0	0	0	0	0	0
11:57:48	-47,583	2532,338	19,951	19,824	12,016	10,642	10,544	21,3	953,994	24,497	2150,638	0	203,248	203,248	99,723	0	0	0	0	0	0	0
11:57:48	47,583	2532,814	20	19,873	12,016	10,647	10,546	21,3	953,994	24,497	2151,02	0	203,248	203,248	99,723	0	0	0	0	0	0	0
11:57:48	-111,132	2531,703	19,804	19,824	12,02	10,636	10,547	21,3	953,994	24,497	2151,4	0	203,248	203,248	99,723	0	0	0	0	0	0	0
11:57:48	-47,583	2531,227	19,756	19,726	12,02	10,631	10,549	21,3	953,994	24,497	2151,78	0	203,248	203,248	99,723	0	0	0	0	0	0	0
11:57:48	-31,616	2530,911	19,804	19,824	12,016	10,627	10,55	21,3	953,994	24,497	2152,159	0	203,248	203,248	99,723	0	0	0	0	0	0	0
11:57:48	0	2530,911	19,804	19,873	12,016	10,627	10,552	21,3	953,994	24,497	2152,538	0	203,248	203,248	99,723	0	0	0	0	0	0	0
11:57:48	0	2530,911	19,804	19,873	12,016	10,627	10,553	21,3	953,994	24,497	2152,917	0	203,248	203,248	99,723	0	0	0	0	0	0	0
11:57:48	-47,583	2530,435	19,756	19,824	12,016	10,623	10,555	21,3	953,994	24,497	2153,294	0	203,248	203,248	99,723	0	0	0	0	0	0	0
11:57:48	47,583	2530,911	19,804	19,824	12,016	10,627	10,556	21,3	953,994	24,497	2153,672	0	203,248	203,248	99,723	0	0	0	0	0	0	0
11:57:48	-142,749	2529,484	19,658	19,678	12,016	10,613	10,557	21,3	953,994	24,497	2154,048	0	203,248	203,248	99,723	0	0	0	0	0	0	0
11:57:48	137,402	2530,858	19,804	19,824	12,015	10,627	10,559	21,3	953,994	24,497	2154,425	0	203,248	203,248	99,723	0	0	0	0	0	0	0
11:57:48	62,451	2531,482	19,951	20,019	12,011	10,633	10,56	21,3	953,994	24,497	2154,802	0	203,248	203,248	99,723	0	0	0	0	0	0	0
11:57:48	-190,307	2529,579	19,756	19,824	12,011	10,614	10,561	21,3	953,994	24,497	2155,176	0	203,248	203,248	99,723	0	0	0	0	0	0	0
11:57:48	47,558	2530,055	19,804	19,824	12,011	10,619	10,562	21,3	953,994	24,497	2155,551	0	203,248	203,248	99,723	0	0	0	0	0	0	0
11:57:48	-47,558	2529,579	19,756	19,678	12,011	10,614	10,563	21,3	953,994	24,497	2155,925	0	203,248	203,248	99,723	0	0	0	0	0	0	0
11:57:48	47,558	2530,055	19,804	19,873	12,011	10,619	10,564	21,3	953,994	24,497	2156,299	0	203,248	203,248	99,723	0	0	0	0	0	0	0
11:57:48	38,061	2530,435	19,756	19,678	12,016	10,623	10,566	21,3	953,994	24,497	2156,673	0	203,248	203,248	99,723	0	0	0	0	0	0	0
11:57:48	-142,7	2529,008	19,609	19,531	12,016	10,608	10,566	21,3	953,994	24,497	2157,046	0	203,248	203,248	99,723	0	0	0	0	0	0	0
11:57:48	-15,966	2528,849	19,512	19,531	12,02	10,606	10,567	21,3	953,994	24,497	2157,417	0	203,248	203,248	99,723	0	0	0	0	0	0	0
11:57:48	158,667	2530,435	19,756	19,824	12,016	10,623	10,568	21,3	953,994	24,497	2157,79	0	203,248	203,248	99,723	0	0	0	0	0	0	0
11:57:48	-5,346	2530,382	19,756	19,824	12,015	10,622	10,569	21,3	953,994	24,497	2158,163	0	203,248	203,248	99,723	0	0	0	0	0	0	0
11:57:48	-32,714	2530,055	19,804	19,824	12,011	10,619	10,57	21,3	953,994	24,497	2158,535	0	203,248	203,248	99,723	0	0	0	0	0	0	0
11:57:48	142,749	2531,482	19,951	20,019	12,011	10,633	10,572	21,3	953,994	24,497	2158,908	0	203,248	203,248	99,723	0	0	0	0	0	0	0
11:57:48	-95,166	2530,53	19,853	20,019	12,011	10,624	10,573	21,3	953,994	24,497	2159,279	0	203,248	203,248	99,723	0	0	0	0	0	0	0
11:57:48	85,62	2531,387	19,853	19,922	12,016	10,632	10,574	21,3	953,994	24,497	2159,652	0	203,248	203,248	99,723	0	0	0	0	0	0	0
11:57:48	-47,558	2530,911	19,804	19,824	12,016	10,627	10,575	21,3	953,994	24,497	2160,023	0	203,248	203,248	99,723	0	0	0	0	0	0	0
11:57:48	47,558	2531,387	19,853	20,019	12,016	10,632	10,576	21,3	953,994	24,497	2160,395	0	203,248	203,248	99,723	0	0	0	0	0	0	0
11:57:48	-47,558	2530,911	19,804	19,922	12,016	10,627	10,577	21,3	953,994	24,497	2160,765	0	203,248	203,248	99,723	0	0	0	0	0	0	0
11:57:48	0	2530,911	19,804	19,824	12,016	10,627	10,578	21,3	953,994	24,497	2161,135	0	203,248	203,248	99,723	0	0	0	0	0	0	0
11:57:48	47,558	2531,387	19,853	19,873	12,016	10,632	10,579	21,3	953,994	24,497	2161,505	0	203,248	203,248	99,723	0	0	0	0	0	0	0
11:57:48	-47,558	2530,911	19,804	19,873	12,016	10,627	10,58	21,3	953,994	24,497	2161,875	0	203,248	203,248	99,723	0	0	0	0	0	0	0
11:57:48	-47,583	2530,435	19,756	19,824	12,016	10,623	10,581	21,3	953,994	24,497	2162,243	0	203,248	203,248	99,723	0	0	0	0	0	0	0
11:57:48	47,583	2530,911	19,804	19,873	12,016	10,627	10,582	21,3	953,994	24,497	2162,612	0	203,248	203,248	99,723	0	0	0	0	0	0	0
11:57:48	47,558	2531,387	19,853	19,873	12,016	10,632	10,583	21,3	953,994	24,497	2162,981	0	203,248	203,248	99,723	0	0	0	0	0	0	0
11:57:48	-95,141	2530,435	19,756	19,726	12,016	10,623	10,583	21,3	953,994	24,497	2163,349	0	203,248	203,248	99,723	0	0	0	0	0	0	0
11:57:48	47,583	2530,911	19,804	19,873	12,016	10,627	10,584	21,3	953,994	24,497	2163,716	0	203,248	203,248	99,723	0	0	0	0	0	0	0
11:57:48	47,558	2531,387	19,853	19,873	12,016	10,632	10,585	21,3	953,994	24,497	2164,084	0	203,248	203,248	99,723	0	0	0	0	0	0	0
11:57:48	-47,558	2530,911	19,804	19,824	12,016	10,627	10,586	21,3	953,994	24,497	2164,451	0	203,248	203,248	99,723	0	0	0	0	0	0	0
11:57:48	0	2530,911	19,804	19,873	12,016	10,627	10,587	21,3	953,994	24,497	2164,818	0	203,248	203,248	99,723	0	0	0	0	0	0	0
11:57:48	-47,583	2530,435	19,756	19,726	12,016	10,623	10,588	21,3	953,994	24,497	2165,183	0	203,248	203,248	99,723	0	0	0	0	0	0	0
11:57:48	0	2530,435	19,756	19,678	12,016	10,623	10,588	21,3	953,994	24,497	2165,549	0	203,248	203,248	99,723	0	0	0	0	0	0	0
11:57:48	0	2530,435	19,756	19,824	12,016	10,623	10,589	21,3	953,994	24,497	2165,914	0	203,248	203,248	99,723	0	0	0	0	0	0	0
11:57:48	47,583	2530,911	19,804	19,824	12,016	10,627	10,59	21,3	953,994	24,497	2166,279	0	203,248	203,248	99,723	0	0	0	0	0	0	0
11:57:48	47,558	2531,387	19,853	19,922	12,016	10,632	10,591	21,3	953,994	24,497	2166,644	0	203,248	203,248	99,723	0	0	0	0	0	0	0
11:57:48	0	2531,387	19,853	19,873	12,016	10,632	10,591	21,3	953,994	24,497	2167,009	0	203,248	203,248	99,723	0	0	0	0	0	0	0
11:57:48	0	2531,387	19,853	19,824	12,016	10,632	10,592	21,3	953,994	24,497	2167,374	0	203,248	203,248	99,723	0	0	0	0	0	0	0
11:57:48	0	2531,387	19,853	19,726	12,016	10,632	10,593	21,3	953,994	24,497	2167,738	0	203,248	203,248	99,723	0	0	0	0	0	0	0
11:57:48	-47,558	2530,911	19,804	19,824	12,016	10,627	10,594	21,3	953,994	24,497	2168,101	0	203,248	203,248	99,723	0	0	0	0	0	0	0
11:57:48	47,558	2531,387	19,853	19,824	12,016	10,632	10,594	21,3	953,994	24,497	2168,465	0	203,248	203,248	99,723	0	0	0	0	0	0	0
11:57:48	-47,558	2530,911	19,804	19,824	12,016	10,627	10,595	21,3	953,994	24,497	2168,827	0	203,248	203,248	99,723	0	0	0	0	0	0	0
11:57:48	47,558	2531,387	19,853	19,922	12,016	10,632	10,596	21,3	953,994	24,497	2169,19	0	203,248	203,248	99,723	0	0	0	0	0	0	0
11:57:48	95,19	2532,338	19,951	20,019	12,016	10,642	10,597	21,3	953,994	24,497	2169,553	0	203,248	203,248	99,723	0	0	0	0	0	0	0
11:57:48	0	2532,338	19,951	19,922	12,016	10,642	10,598	21,3	953,994	24,497	2169,916	0	203,248	203,248	99,723	0	0	0	0	0	0	0
11:57:48	-206,274	2530,276	19,658	19,678	12,02	10,621	10,598	21,3	953,994	24,497	2170,276	0	203,248	203,248	99,723	0	0	0	0	0	0	0
11:57:48	-142,724	2528,849	19,512	19,385	12,02	10,606	10,598	21,3	953,994	24,497	2170,634	0	203,248	203,248	99,723	0	0	0	0	0	0	0
11:57:48	-412,011	2524,728	19,17	18,847	12,016	10,564	10,598	21,3	953,994	24,497	2170,989	0	203,248	203,248	99,723	0	0	0	0	0	0	0
11:57:48	-465,698	2520,071	18,779	18,261	12,011	10,516	10,596	21,3	953,994	24,497	2171,338	0	203,248	203,248	99,723	0	0	0	0	0	0	0
11:57:48	-640,454	2513,667	18,291	17,724	12,001	10,45	10,593	21,3	953,994	24,497	2171,68	0	203,248	203,248	99,723	0	0	0	0	0	0	0
11:57:48	-717,065	2506,496	17,9	17,09	11,982	10,376	10,589	21,3	953,994	24,497	2172,015	0	203,248	203,248	99,723	0	0	0	0	0	0	0
11:57:48	-824,365	2498,253	17,656	16,552	11,949	10,291	10,583	21,3	953,994	24,497	2172,341	0	203,248	203,248	99,723	0	0	0	0	0	0	0
11:57:48	-444,189	2493,811	17,803	16,601	11,916	10,245	10,576	21,3	953,994	24,497	2172,662	0	203,248	203,248	99,723	0	0	0	0	0	0	0
11:57:48	-625,683	2487,554	17,851	16,845	11,878	10,18	10,569	21,3	953,994	24,497	2172,977	0	203,248	203,248	99,723	0	0	0	0	0	0	0
11:57:48	-705,712	2480,497	17,9	16,748	11,836	10,108	10,56	21,3	953,994	24,497	2173,285	0	203,248	203,248	99,723	0	0	0	0	0	0	0
11:57:48	-751,953	2472,977	17,9	16,552	11,793	10,03	10,549	21,3	953,994	24,497	2173,584	0	203,248	203,248	99,723	0	0	0	0	0	0	0
11:57:48	-709,301	2465,884	17,851	16,552	11,756	9,957	10,538	21,3	953,994	24,497	2173,877	0	203,248	203,248	99,723	0	0	0	0	0	0	0
11:57:48	-775,122	2458,133	17,656	16,504	11,723	9,877	10,525	21,3	953,994	24,497	2174,161	0	203,248	203,248	99,723	0	0	0	0	0	0	0
11:57:48	-904,199	2449,091	17,314	16,064	11,69	9,784	10,51	21,3	953,994	24,497	2174,436	0	203,248	203,248	99,723	0	0	0	0	0	0	0
11:57:48	-672,607	2442,365	17,217	16,162	11,658	9,715	10,494	21,3	953,994	24,497	2174,704	0	203,248	203,248	99,723	0	0	0	0	0	0	0
11:57:48	-860,717	2433,758	16,924	15,869	11,625	9,626	10,477	21,3	953,994	24,497	2174,963	0	203,248	203,248	99,723	0	0	0	0	0	0	0
11:57:48	-670,068	2427,057	16,826	15,82	11,593	9,557	10,459	21,3	953,994	24,497	2175,215	0	203,248	203,248	99,723	0	0	0	0	0	0	0
11:57:48	-686,181	2420,195	16,728	15,674	11,559	9,486	10,44	21,3	953,994	24,497	2175,46	0	203,248	203,248	99,723	0	0	0	0	0	0	0
11:57:48	-547,607	2414,719	16,875	15,967	11,52	9,43	10,42	21,3	953,994	24,497	2175,699	0	203,248	203,248	99,723	0	0	0	0	0	0	0
11:57:48	-510,961	2409,609	17,021	16,162	11,484	9,377	10,4	21,3	953,994	24,497	2175,933	0	203,248	203,248	99,723	0	0	0	0	0	0	0
11:57:48	-660,131	2403,008	16,924	16,162	11,452	9,309	10,379	21,3	953,994	24,497	2176,16	0	203,248	203,248	99,723	0	0	0	0	0	0	0
11:57:48	-716,21	2395,846	16,679	15,967	11,424	9,235	10,356	21,3	953,994	24,497	2176,38	0	203,248	203,248	99,723	0	0	0	0	0	0	0
11:57:49	-540,356	2390,442	16,533	15,674	11,402	9,179	10,333	21,3	953,994	24,497	2176,594	0	203,248	203,248	99,723	0	0	0	0	0	0	0
11:57:49	-782,714	2382,615	16,093	15,429	11,381	9,099	10,309	21,3	953,994	24,497	2176,8	0	203,248	203,248	99,723	0	0	0	0	0	0	0
11:57:49	-711,499	2375,5	15,752	15,136	11,36	9,025	10,284	21,3	953,994	24,497	2176,999	0	203,248	203,248	99,723	0	0	0	0	0	0	0
11:57:49	-529,003	2370,21	15,556	14,941	11,34	8,971	10,258	21,3	953,994	24,497	2177,192	0	203,248	203,248	99,723	0	0	0	0	0	0	0
11:57:49	-544,726	2364,763	15,41	14,843	11,317	8,915	10,232	21,3	953,994	24,497	2177,38	0	203,248	203,248	99,723	0	0	0	0	0	0	0
11:57:49	-424,145	2360,522	15,41	14,746	11,293	8,871	10,205	21,3	953,994	24,497	2177,563	0	203,248	203,248	99,723	0	0	0	0	0	0	0
11:57:49	-508,447	2355,437	15,361	14,746	11,267	8,818	10,178	21,3	953,994	24,497	2177,741	0	203,248	203,248	99,723	0	0	0	0	0	0	0
11:57:49	-500,708	2350,43	15,361	14,795	11,239	8,767	10,15	21,3	953,994	24,497	2177,913	0	203,248	203,248	99,723	0	0	0	0	0	0	0
11:57:49	-697,631	2343,454	15,117	14,404	11,213	8,695	10,122	21,3	953,994	24,497	2178,079	0	203,248	203,248	99,723	0	0	0	0	0	0	0
11:57:49	-450,073	2338,953	15,068	14,306	11,19	8,649	10,093	21,3	953,994	24,497	2178,24	0	203,248	203,248	99,723	0	0	0	0	0	0	0
11:57:49	-486,938	2334,084	14,922	14,306	11,17	8,598	10,063	21,2	952,565	24,497	2178,396	0	203,248	203,248	99,723	0	0	0	0	0	0	0
11:57:49	-518,017	2328,903	14,726	14,111	11,151	8,545	10,034	21,2	952,565	24,497	2178,546	0	203,248	203,248	99,723	0	0	0	0	0	0	0
11:57:49	-424,023	2324,663	14,629	14,111	11,132	8,501	10,004	21,2	952,565	24,497	2178,692	0	203,248	203,248	99,723	0	0	0	0	0	0	0
11:57:49	-509,155	2319,572	14,433	13,965	11,114	8,449	9,973	21,2	952,565	24,497	2178,833	0	203,248	203,248	99,723	0	0	0	0	0	0	0
11:57:49	-375,097	2315,821	14,384	13,867	11,095	8,41	9,942	21,2	952,565	24,497	2178,97	0	203,248	203,248	99,723	0	0	0	0	0	0	0
11:57:49	-573,608	2310,085	14,14	13,72	11,076	8,351	9,911	21,2	952,565	24,497	2179,101	0	203,248	203,248	99,723	0	0	0	0	0	0	0
11:57:49	-375,122	2306,333	14,092	13,72	11,057	8,312	9,88	21,2	952,565	24,497	2179,229	0	203,248	203,248	99,723	0	0	0	0	0	0	0
11:57:49	-424,609	2302,087	13,994	13,574	11,039	8,268	9,848	21,2	952,565	24,497	2179,351	0	203,248	203,248	99,723	0	0	0	0	0	0	0
11:57:49	-344,702	2298,64	13,896	13,427	11,024	8,233	9,817	21,2	952,565	24,497	2179,471	0	203,248	203,248	99,723	0	0	0	0	0	0	0
11:57:49	-427,587	2294,364	13,799	13,427	11,005	8,189	9,785	21,2	952,565	24,497	2179,586	0	203,248	203,248	99,723	0	0	0	0	0	0	0
11:57:49	-296,215	2291,402	13,75	13,427	10,991	8,158	9,753	21,2	952,565	24,497	2179,697	0	202,641	202,641	99,72	0	0	0	0	0	0	0
11:57:49	-331,86	2288,084	13,75	13,427	10,972	8,124	9,721	21,2	952,565	24,497	2179,806	0	202,641	202,641	99,72	0	0	0	0	0	0	0
11:57:49	-478,881	2283,295	13,506	13,232	10,958	8,075	9,689	21,2	952,565	24,497	2179,909	0	202,641	202,641	99,72	0	0	0	0	0	0	0
11:57:49	-332,812	2279,967	13,506	13,183	10,939	8,04	9,656	21,2	952,565	24,497	2180,009	0	202,641	202,641	99,72	0	0	0	0	0	0	0
11:57:49	-296,044	2277,006	13,457	13,183	10,925	8,01	9,624	21,2	952,565	24,497	2180,106	0	202,641	202,641	99,72	0	0	0	0	0	0	0
11:57:49	-286,669	2274,14	13,506	13,33	10,906	7,98	9,592	21,2	952,565	24,497	2180,2	0	202,641	202,641	99,72	0	0	0	0	0	0	0
11:57:49	-378,955	2270,35	13,457	13,183	10,888	7,941	9,559	21,2	952,565	24,497	2180,29	0	202,641	202,641	99,72	0	0	0	0	0	0	0
11:57:49	-249,877	2267,851	13,457	13,183	10,873	7,915	9,527	21,2	952,565	24,497	2180,377	0	202,641	202,641	99,72	0	0	0	0	0	0	0
11:57:49	-330,468	2264,547	13,457	13,183	10,855	7,881	9,495	21,2	952,565	24,497	2180,461	0	202,641	202,641	99,72	0	0	0	0	0	0	0
11:57:49	-375,732	2260,789	13,408	13,183	10,836	7,843	9,463	21,2	952,565	24,497	2180,542	0	202,641	202,641	99,72	0	0	0	0	0	0	0
11:57:49	-202,734	2258,762	13,457	13,183	10,822	7,822	9,43	21,2	952,565	24,497	2180,62	0	202,641	202,641	99,72	0	0	0	0	0	0	0
11:57:49	-385,913	2254,903	13,31	13,086	10,808	7,782	9,398	21,2	952,565	24,497	2180,694	0	202,641	202,641	99,72	0	0	0	0	0	0	0
11:57:49	-293,774	2251,965	13,261	13,037	10,794	7,752	9,366	21,2	952,565	24,497	2180,766	0	202,641	202,641	99,72	0	0	0	0	0	0	0
11:57:49	-252,978	2249,435	13,261	13,037	10,779	7,726	9,334	21,2	952,565	24,497	2180,835	0	202,641	202,641	99,72	0	0	0	0	0	0	0
11:57:49	-421,582	2245,219	13,164	12,988	10,761	7,682	9,301	21,2	952,565	24,497	2180,899	0	202,641	202,641	99,72	0	0	0	0	0	0	0
11:57:49	-287,109	2242,348	13,115	12,89	10,747	7,653	9,269	21,2	952,565	24,497	2180,96	0	202,641	202,641	99,72	0	0	0	0	0	0	0
11:57:49	-338,549	2238,963	13,017	12,841	10,733	7,618	9,236	21,2	952,565	24,497	2181,018	0	202,641	202,641	99,72	0	0	0	0	0	0	0
11:57:49	-251,855	2236,444	13,017	12,841	10,719	7,592	9,204	21,2	952,565	24,497	2181,074	0	202,641	202,641	99,72	0	0	0	0	0	0	0
11:57:49	-306,469	2233,38	12,968	12,695	10,704	7,56	9,172	21,2	952,565	24,497	2181,126	0	202,641	202,641	99,72	0	0	0	0	0	0	0
11:57:49	-294,604	2230,433	12,92	12,549	10,69	7,53	9,14	21,2	952,565	24,497	2181,176	0	202,641	202,641	99,72	0	0	0	0	0	0	0
11:57:49	-338,183	2227,052	12,822	12,5	10,676	7,495	9,108	21,2	952,565	24,497	2181,221	0	202,641	202,641	99,72	0	0	0	0	0	0	0
11:57:49	-289,257	2224,159	12,773	12,353	10,662	7,465	9,075	21,2	952,565	24,497	2181,264	0	202,641	202,641	99,72	0	0	0	0	0	0	0
11:57:49	-242,089	2221,738	12,773	12,353	10,648	7,44	9,043	21,2	952,565	24,497	2181,305	0	202,641	202,641	99,72	0	0	0	0	0	0	0
11:57:49	-342,48	2218,313	12,675	12,353	10,634	7,405	9,011	21,2	952,565	24,497	2181,342	0	202,641	202,641	99,72	0	0	0	0	0	0	0
11:57:49	-218,261	2216,131	12,773	12,5	10,617	7,382	8,979	21,2	952,565	24,497	2181,377	0	202,641	202,641	99,72	0	0	0	0	0	0	0
11:57:49	-315,307	2212,978	12,773	12,451	10,599	7,35	8,947	21,2	952,565	24,497	2181,408	0	202,641	202,641	99,72	0	0	0	0	0	0	0
11:57:49	-241,21	2210,566	12,773	12,451	10,585	7,325	8,915	21,2	952,565	24,497	2181,437	0	202,641	202,641	99,72	0	0	0	0	0	0	0
11:57:49	-330,542	2207,26	12,675	12,451	10,572	7,291	8,884	21,2	952,565	24,497	2181,463	0	202,641	202,641	99,72	0	0	0	0	0	0	0
11:57:49	-295,459	2204,306	12,627	12,256	10,557	7,26	8,852	21,2	952,565	24,497	2181,486	0	202,641	202,641	99,72	0	0	0	0	0	0	0
11:57:49	-201,611	2202,289	12,675	12,256	10,543	7,24	8,82	21,2	952,565	24,497	2181,506	0	202,641	202,641	99,72	0	0	0	0	0	0	0
11:57:49	-293,286	2199,357	12,627	12,256	10,529	7,209	8,789	21,2	952,565	24,497	2181,524	0	202,641	202,641	99,72	0	0	0	0	0	0	0
11:57:49	-315,869	2196,198	12,48	12,109	10,519	7,177	8,757	21,2	952,565	24,497	2181,539	0	202,641	202,641	99,72	0	0	0	0	0	0	0
11:57:49	-274,853	2193,449	12,431	12,06	10,506	7,148	8,725	21,2	952,565	24,497	2181,551	0	202,641	202,641	99,72	0	0	0	0	0	0	0
11:57:49	-270,166	2190,748	12,334	11,963	10,496	7,121	8,694	21,2	952,565	24,497	2181,56	0	202,641	202,641	99,72	0	0	0	0	0	0	0
11:57:49	-271,484	2188,033	12,285	11,963	10,483	7,093	8,663	21,2	952,565	24,497	2181,567	0	202,641	202,641	99,72	0	0	0	0	0	0	0
11:57:49	-315,185	2184,881	12,187	11,914	10,471	7,06	8,631	21,2	952,565	24,497	2181,57	0	202,641	202,641	99,72	0	0	0	0	0	0	0
11:57:49	-241,406	2182,467	12,138	11,816	10,459	7,035	8,6	21,2	952,565	24,497	2181,571	0	202,641	202,641	99,72	0	0	0	0	0	0	0
11:57:49	-176,928	2180,698	12,187	11,914	10,447	7,017	8,569	21,2	952,565	24,497	2180,698	0	202,641	202,641	99,72	0	0	0	0	0	0	0
11:57:49	-237,719	2178,32	12,187	11,914	10,433	6,992	8,538	21,2	952,565	24,497	2178,32	0	202,641	202,641	99,72	0	0	0	0	0	0	0
11:57:49	-239,868	2175,922	12,187	11,914	10,42	6,968	8,507	21,2	952,565	24,497	2175,922	0	202,641	202,641	99,72	0	0	0	0	0	0	0
11:57:49	-219,409	2173,728	12,187	11,914	10,407	6,945	8,476	21,2	952,565	24,497	2173,728	0	202,641	202,641	99,72	0	0	0	0	0	0	0
11:57:49	-294,873	2170,779	12,041	11,816	10,398	6,915	8,446	21,2	952,565	24,497	2170,779	0	202,641	202,641	99,72	0	0	0	0	0	0	0
11:57:49	-205,932	2168,72	11,992	11,767	10,389	6,894	8,415	21,2	952,565	24,497	2168,72	0	202,641	202,641	99,72	0	0	0	0	0	0	0
11:57:49	-264,917	2166,07	11,943	11,718	10,377	6,866	8,385	21,2	952,565	24,497	2166,07	0	202,641	202,641	99,72	0	0	0	0	0	0	0
11:57:49	-161,425	2164,456	11,943	11,621	10,368	6,85	8,355	21,2	952,565	24,497	2164,456	0	202,641	202,641	99,72	0	0	0	0	0	0	0
11:57:49	-249,096	2161,965	11,845	11,621	10,359	6,824	8,325	21,2	952,565	24,497	2161,965	0	202,641	202,641	99,72	0	0	0	0	0	0	0
11:57:49	-268,53	2159,28	11,748	11,621	10,349	6,796	8,295	21,2	952,565	24,497	2159,28	0	202,641	202,641	99,72	0	0	0	0	0	0	0
11:57:49	-224,56	2157,034	11,748	11,572	10,336	6,773	8,265	21,2	952,565	24,497	2157,034	0	202,641	202,641	99,72	0	0	0	0	0	0	0
11:57:49	-188,964	2155,145	11,65	11,572	10,33	6,754	8,235	21,2	952,565	24,497	2155,145	0	202,641	202,641	99,72	0	0	0	0	0	0	0
11:57:49	-161,157	2153,533	11,65	11,523	10,321	6,737	8,206	21,2	952,565	24,497	2153,533	0	202,641	202,641	99,72	0	0	0	0	0	0	0
11:57:49	-280,542	2150,728	11,504	11,425	10,313	6,708	8,177	21,2	952,565	24,497	2150,728	0	202,641	202,641	99,72	0	0	0	0	0	0	0
11:57:49	-191,65	2148,811	11,455	11,279	10,305	6,688	8,148	21,2	952,565	24,497	2148,811	0	202,641	202,641	99,72	0	0	0	0	0	0	0
11:57:49	-233,251	2146,479	11,308	11,23	10,299	6,664	8,118	21,2	952,565	24,497	2146,479	0	202,641	202,641	99,72	0	0	0	0	0	0	0
11:57:49	-128,198	2145,197	11,259	11,181	10,294	6,651	8,09	21,2	952,565	24,497	2145,197	0	202,641	202,641	99,72	0	0	0	0	0	0	0
11:57:49	-221,875	2142,978	11,162	11,035	10,287	6,628	8,061	21,2	952,565	24,497	2142,978	0	202,641	202,641	99,72	0	0	0	0	0	0	0
11:57:49	-143,286	2141,545	11,113	10,937	10,281	6,613	8,033	21,2	952,565	24,497	2141,545	0	202,641	202,641	99,72	0	0	0	0	0	0	0
11:57:49	-148,217	2140,063	11,113	10,937	10,273	6,598	8,005	21,2	952,565	24,497	2140,063	0	202,641	202,641	99,72	0	0	0	0	0	0	0
11:57:49	-166,552	2138,397	11,113	10,888	10,264	6,581	7,977	21,2	952,565	24,497	2138,397	0	202,641	202,641	99,72	0	0	0	0	0	0	0
11:57:49	-151,538	2136,882	11,113	10,888	10,255	6,565	7,949	21,2	952,565	24,497	2136,882	0	202,641	202,641	99,72	0	0	0	0	0	0	0
11:57:49	-107,055	2135,811	11,162	10,937	10,246	6,554	7,922	21,2	952,565	24,497	2135,811	0	202,641	202,641	99,72	0	0	0	0	0	0	0
11:57:49	-153,662	2134,275	11,162	10,937	10,238	6,538	7,894	21,2	952,565	24,497	2134,275	0	202,641	202,641	99,72	0	0	0	0	0	0	0
11:57:49	-129,223	2132,983	11,113	10,937	10,233	6,525	7,868	21,2	952,565	24,497	2132,983	0	202,641	202,641	99,72	0	0	0	0	0	0	0
11:57:49	-84,814	2132,134	11,113	10,937	10,228	6,516	7,841	21,2	952,565	24,497	2132,134	0	202,641	202,641	99,72	0	0	0	0	0	0	0
11:57:49	-207,08	2130,064	10,966	10,888	10,224	6,495	7,815	21,2	952,565	24,497	2130,064	0	202,641	202,641	99,72	0	0	0	0	0	0	0
11:57:49	-130,175	2128,762	10,918	10,84	10,219	6,482	7,789	21,2	952,565	24,497	2128,762	0	202,641	202,641	99,72	0	0	0	0	0	0	0
11:57:49	-86,083	2127,901	10,918	10,742	10,214	6,473	7,763	21,2	952,565	24,497	2127,901	0	202,641	202,641	99,72	0	0	0	0	0	0	0
11:57:49	-71,948	2127,182	10,918	10,742	10,21	6,465	7,737	21,2	952,565	24,497	2127,182	0	202,641	202,641	99,72	0	0	0	0	0	0	0
11:57:49	-85,888	2126,323	10,918	10,693	10,205	6,456	7,712	21,2	952,565	24,497	2126,323	0	202,641	202,641	99,72	0	0	0	0	0	0	0
11:57:49	-221,923	2124,103	10,771	10,595	10,2	6,434	7,687	21,2	952,565	24,497	2124,103	0	202,641	202,641	99,72	0	0	0	0	0	0	0
11:57:49	-163,72	2122,466	10,673	10,595	10,196	6,417	7,662	21,2	952,565	24,497	2122,466	0	202,641	202,641	99,72	0	0	0	0	0	0	0
11:57:49	16,601	2122,632	10,771	10,595	10,192	6,418	7,638	21,2	952,565	24,497	2122,466	0	202,641	202,641	99,72	0	0	0	0	0	0	0
11:57:49	-116,503	2121,467	10,673	10,498	10,191	6,406	7,614	21,2	952,565	24,497	2121,467	0	202,641	202,641	99,72	0	0	0	0	0	0	0
11:57:49	-197,167	2119,495	10,527	10,498	10,187	6,386	7,59	21,2	952,565	24,497	2119,495	0	202,641	202,641	99,72	0	0	0	0	0	0	0
11:57:49	-11,791	2119,378	10,527	10,498	10,186	6,385	7,566	21,2	952,565	24,497	2119,378	0	202,641	202,641	99,72	0	0	0	0	0	0	0
11:57:49	-149,194	2117,886	10,527	10,547	10,178	6,369	7,543	21,2	952,565	24,497	2117,886	0	202,641	202,641	99,72	0	0	0	0	0	0	0
11:57:49	2,465	2117,91	10,625	10,595	10,173	6,37	7,52	21,2	952,565	24,497	2117,886	0	202,641	202,641	99,72	0	0	0	0	0	0	0
11:57:49	-41,625	2117,494	10,673	10,693	10,168	6,365	7,497	21,2	952,565	24,497	2117,494	0	202,641	202,641	99,72	0	0	0	0	0	0	0
11:57:49	2,465	2117,519	10,771	10,693	10,163	6,366	7,475	21,2	952,565	24,497	2117,494	0	202,641	202,641	99,72	0	0	0	0	0	0	0
11:57:49	-42,675	2117,092	10,82	10,742	10,158	6,361	7,453	21,2	952,565	24,497	2117,092	0	202,641	202,641	99,72	0	0	0	0	0	0	0
11:57:49	-133,471	2115,757	10,771	10,742	10,153	6,348	7,431	21,2	952,565	24,497	2115,757	0	202,641	202,641	99,72	0	0	0	0	0	0	0
11:57:50	-77,221	2114,985	10,771	10,693	10,149	6,34	7,41	21,2	952,565	24,497	2114,985	0	202,641	202,641	99,72	0	0	0	0	0	0	0
11:57:50	-166,796	2113,317	10,673	10,693	10,144	6,322	7,388	21,2	952,565	24,497	2113,317	0	202,641	202,641	99,72	0	0	0	0	0	0	0
11:57:50	0	2113,317	10,673	10,595	10,144	6,322	7,368	21,2	952,565	24,497	2113,317	0	202,641	202,641	99,72	0	0	0	0	0	0	0
11:57:50	-45,263	2112,864	10,625	10,547	10,144	6,318	7,347	21,2	952,565	24,497	2112,864	0	202,641	202,641	99,72	0	0	0	0	0	0	0
11:57:50	-170,068	2111,164	10,527	10,547	10,14	6,3	7,326	21,2	952,565	24,497	2111,164	0	202,641	202,641	99,72	0	0	0	0	0	0	0
11:57:50	-123,706	2109,927	10,478	10,498	10,135	6,287	7,306	21,2	952,565	24,497	2109,927	0	202,641	202,641	99,72	0	0	0	0	0	0	0
11:57:50	34,545	2110,272	10,527	10,547	10,135	6,291	7,286	21,2	952,565	24,497	2109,927	0	202,641	202,641	99,72	0	0	0	0	0	0	0
11:57:50	-78,32	2109,489	10,527	10,498	10,13	6,283	7,267	21,2	952,565	24,497	2109,489	0	202,641	202,641	99,72	0	0	0	0	0	0	0
11:57:50	12,06	2109,609	10,625	10,547	10,126	6,284	7,247	21,2	952,565	24,497	2109,489	0	202,641	202,641	99,72	0	0	0	0	0	0	0
11:57:50	-168,798	2107,922	10,527	10,547	10,121	6,267	7,228	21,2	952,565	24,497	2107,922	0	202,641	202,641	99,72	0	0	0	0	0	0	0
11:57:50	10,986	2108,031	10,625	10,547	10,117	6,268	7,209	21,1	952,565	24,497	2107,922	0	202,641	202,641	99,72	0	0	0	0	0	0	0
11:57:50	-171,069	2106,321	10,527	10,498	10,112	6,25	7,19	21,1	952,565	24,497	2106,321	0	202,641	202,641	99,72	0	0	0	0	0	0	0
11:57:50	-9,692	2106,224	10,527	10,547	10,112	6,249	7,172	21,1	952,565	24,497	2106,224	0	202,641	202,641	99,72	0	0	0	0	0	0	0
11:57:50	-80,419	2105,42	10,527	10,547	10,107	6,241	7,154	21,1	952,565	24,497	2105,42	0	202,641	202,641	99,72	0	0	0	0	0	0	0
11:57:50	-70,849	2104,711	10,527	10,547	10,103	6,234	7,136	21,1	952,565	24,497	2104,711	0	202,641	202,641	99,72	0	0	0	0	0	0	0
11:57:50	-9,692	2104,614	10,527	10,498	10,102	6,233	7,118	21,1	952,565	24,497	2104,614	0	202,641	202,641	99,72	0	0	0	0	0	0	0
11:57:50	-81,616	2103,798	10,527	10,498	10,098	6,224	7,1	21,1	952,565	24,497	2103,798	0	202,641	202,641	99,72	0	0	0	0	0	0	0
11:57:50	-45,239	2103,346	10,478	10,4	10,098	6,22	7,083	21,1	952,565	24,497	2103,346	0	202,641	202,641	99,72	0	0	0	0	0	0	0
11:57:50	-53,833	2102,807	10,429	10,4	10,097	6,214	7,066	21,1	952,565	24,497	2102,807	0	202,641	202,641	99,72	0	0	0	0	0	0	0
11:57:50	8,618	2102,893	10,429	10,351	10,098	6,215	7,049	21,1	952,565	24,497	2102,807	0	202,641	202,641	99,72	0	0	0	0	0	0	0
11:57:50	-226,049	2100,633	10,185	10,156	10,098	6,192	7,033	21,1	952,565	24,497	2100,633	0	201,279	201,279	99,714	0	0	0	0	0	0	0
11:57:50	9,863	2100,732	10,283	10,156	10,093	6,193	7,016	21,1	952,565	24,497	2100,633	0	201,279	201,279	99,714	0	0	0	0	0	0	0
11:57:50	-82,641	2099,905	10,283	10,205	10,089	6,184	7	21,1	952,565	24,497	2099,905	0	201,279	201,279	99,714	0	0	0	0	0	0	0
11:57:50	36,572	2100,271	10,332	10,205	10,088	6,188	6,984	21,1	952,565	24,497	2099,905	0	201,279	201,279	99,714	0	0	0	0	0	0	0
11:57:50	17,382	2100,445	10,429	10,351	10,084	6,19	6,968	21,1	952,565	24,497	2099,906	0	201,279	201,279	99,714	0	0	0	0	0	0	0
11:57:50	-82,641	2099,618	10,429	10,302	10,079	6,181	6,953	21,1	952,565	24,497	2099,618	0	201,279	201,279	99,714	0	0	0	0	0	0	0
11:57:50	-9,692	2099,521	10,429	10,302	10,079	6,18	6,938	21,1	952,565	24,497	2099,521	0	201,279	201,279	99,714	0	0	0	0	0	0	0
11:57:50	-82,666	2098,695	10,429	10,351	10,074	6,172	6,923	21,1	952,565	24,497	2098,695	0	201,279	201,279	99,714	0	0	0	0	0	0	0
11:57:50	45,19	2099,147	10,478	10,4	10,074	6,176	6,908	21,1	952,565	24,497	2098,695	0	201,279	201,279	99,714	0	0	0	0	0	0	0
11:57:50	-209,643	2097,05	10,332	10,302	10,07	6,155	6,893	21,1	952,565	24,497	2097,05	0	201,279	201,279	99,714	0	0	0	0	0	0	0
11:57:50	81,787	2097,868	10,429	10,205	10,069	6,163	6,879	21,1	952,565	24,497	2097,051	0	201,279	201,279	99,714	0	0	0	0	0	0	0
11:57:50	0	2097,868	10,429	10,302	10,069	6,163	6,865	21,1	952,565	24,497	2097,052	0	201,279	201,279	99,714	0	0	0	0	0	0	0
11:57:50	-164,428	2096,224	10,332	10,156	10,065	6,146	6,851	21,1	952,565	24,497	2096,224	0	201,279	201,279	99,714	0	0	0	0	0	0	0
11:57:50	81,909	2097,043	10,429	10,351	10,065	6,155	6,837	21,1	952,565	24,497	2096,224	0	201,279	201,279	99,714	0	0	0	0	0	0	0
11:57:50	0	2097,043	10,429	10,351	10,065	6,155	6,824	21,1	952,565	24,497	2096,225	0	201,279	201,279	99,714	0	0	0	0	0	0	0
11:57:50	-210,815	2094,935	10,283	10,205	10,06	6,133	6,81	21,1	952,565	24,497	2094,935	0	201,279	201,279	99,714	0	0	0	0	0	0	0
11:57:50	37,817	2095,313	10,332	10,302	10,06	6,137	6,797	21,1	952,565	24,497	2094,935	0	201,279	201,279	99,714	0	0	0	0	0	0	0
11:57:50	-84,985	2094,463	10,332	10,205	10,055	6,128	6,784	21,1	952,565	24,497	2094,463	0	201,279	201,279	99,714	0	0	0	0	0	0	0
11:57:50	90,356	2095,367	10,429	10,351	10,055	6,137	6,771	21,1	952,565	24,497	2094,464	0	201,279	201,279	99,714	0	0	0	0	0	0	0
11:57:50	-211,694	2093,25	10,283	10,302	10,051	6,115	6,758	21,1	952,565	24,497	2093,25	0	201,279	201,279	99,714	0	0	0	0	0	0	0
11:57:50	-7,543	2093,174	10,283	10,058	10,05	6,115	6,746	21,1	952,565	24,497	2093,174	0	201,279	201,279	99,714	0	0	0	0	0	0	0
11:57:50	0	2093,174	10,283	10,205	10,05	6,115	6,733	21,1	952,565	24,497	2093,174	0	201,279	201,279	99,714	0	0	0	0	0	0	0
11:57:50	0	2093,174	10,283	10,156	10,05	6,115	6,721	21,1	952,565	24,497	2093,174	0	201,279	201,279	99,714	0	0	0	0	0	0	0
11:57:50	-167,529	2091,499	10,185	10,058	10,046	6,097	6,709	21,1	952,565	24,497	2091,499	0	201,279	201,279	99,714	0	0	0	0	0	0	0
11:57:50	0	2091,499	10,185	10,156	10,046	6,097	6,697	21,1	952,565	24,497	2091,499	0	201,279	201,279	99,714	0	0	0	0	0	0	0
11:57:50	-7,568	2091,423	10,185	10,156	10,045	6,097	6,685	21,1	952,565	24,497	2091,423	0	201,279	201,279	99,714	0	0	0	0	0	0	0
11:57:50	13,085	2091,554	10,283	10,156	10,041	6,098	6,674	21,1	952,565	24,497	2091,423	0	201,279	201,279	99,714	0	0	0	0	0	0	0
11:57:50	-6,518	2091,489	10,283	10,205	10,041	6,097	6,662	21,1	952,565	24,497	2091,423	0	201,279	201,279	99,714	0	0	0	0	0	0	0
11:57:50	-167,456	2089,814	10,185	10,156	10,036	6,08	6,651	21,1	952,565	24,497	2089,814	0	201,279	201,279	99,714	0	0	0	0	0	0	0
11:57:50	90,283	2090,717	10,283	10,205	10,036	6,089	6,64	21,1	952,565	24,497	2089,815	0	201,279	201,279	99,714	0	0	0	0	0	0	0
11:57:50	-6,518	2090,652	10,283	10,351	10,036	6,089	6,629	21,1	952,565	24,497	2089,816	0	201,279	201,279	99,714	0	0	0	0	0	0	0
11:57:50	-169,775	2088,954	10,185	10,156	10,031	6,071	6,618	21,1	952,565	24,497	2088,954	0	201,279	201,279	99,714	0	0	0	0	0	0	0
11:57:50	57,153	2089,526	10,332	10,205	10,027	6,077	6,608	21,1	952,565	24,497	2088,955	0	201,279	201,279	99,714	0	0	0	0	0	0	0
11:57:50	-6,494	2089,461	10,332	10,156	10,027	6,076	6,597	21,1	952,565	24,497	2088,955	0	201,279	201,279	99,714	0	0	0	0	0	0	0
11:57:50	-45,141	2089,009	10,283	10,156	10,027	6,072	6,587	21,1	952,565	24,497	2088,955	0	201,279	201,279	99,714	0	0	0	0	0	0	0
11:57:50	-90,283	2088,106	10,185	10,058	10,027	6,062	6,577	21,1	952,565	24,497	2088,106	0	201,279	201,279	99,714	0	0	0	0	0	0	0
11:57:50	-79,492	2087,312	10,185	10,058	10,022	6,054	6,566	21,1	952,565	24,497	2087,312	0	201,279	201,279	99,714	0	0	0	0	0	0	0
11:57:50	-5,273	2087,259	10,185	10,058	10,022	6,054	6,556	21,1	952,565	24,497	2087,259	0	201,279	201,279	99,714	0	0	0	0	0	0	0
11:57:50	0	2087,259	10,185	10,058	10,022	6,054	6,547	21,1	952,565	24,497	2087,259	0	201,279	201,279	99,714	0	0	0	0	0	0	0
11:57:50	-45,141	2086,807	10,136	10,009	10,022	6,049	6,537	21,1	952,565	24,497	2086,807	0	201,279	201,279	99,714	0	0	0	0	0	0	0
11:57:50	-80,541	2086,002	10,136	9,961	10,017	6,041	6,527	21,1	952,565	24,497	2086,002	0	201,279	201,279	99,714	0	0	0	0	0	0	0
11:57:50	45,117	2086,453	10,185	9,961	10,017	6,045	6,518	21,1	952,565	24,497	2086,002	0	201,279	201,279	99,714	0	0	0	0	0	0	0
11:57:50	-5,273	2086,4	10,185	10,009	10,017	6,045	6,508	21,1	952,565	24,497	2086,003	0	201,279	201,279	99,714	0	0	0	0	0	0	0
11:57:50	10,791	2086,508	10,283	10,058	10,012	6,046	6,499	21,1	952,565	24,497	2086,003	0	201,279	201,279	99,714	0	0	0	0	0	0	0
11:57:50	0	2086,508	10,283	10,009	10,012	6,046	6,49	21,1	952,565	24,497	2086,004	0	201,279	201,279	99,714	0	0	0	0	0	0	0
11:57:50	0	2086,508	10,283	10,009	10,012	6,046	6,482	21,1	952,565	24,497	2086,004	0	201,279	201,279	99,714	0	0	0	0	0	0	0
11:57:50	-170,8	2084,8	10,185	10,009	10,008	6,028	6,473	21,1	952,565	24,497	2084,8	0	201,279	201,279	99,714	0	0	0	0	0	0	0
11:57:50	84,96	2085,65	10,283	10,058	10,008	6,037	6,464	21,1	952,565	24,497	2084,801	0	201,279	201,279	99,714	0	0	0	0	0	0	0
11:57:50	0	2085,65	10,283	10,009	10,008	6,037	6,456	21,1	952,565	24,497	2084,802	0	201,279	201,279	99,714	0	0	0	0	0	0	0
11:57:50	-90,234	2084,748	10,185	10,009	10,008	6,028	6,447	21,1	952,565	24,497	2084,748	0	201,279	201,279	99,714	0	0	0	0	0	0	0
11:57:50	0	2084,748	10,185	9,961	10,008	6,028	6,439	21,1	952,565	24,497	2084,748	0	201,279	201,279	99,714	0	0	0	0	0	0	0
11:57:50	-125,659	2083,491	10,136	10,009	10,003	6,015	6,431	21,1	952,565	24,497	2083,491	0	201,279	201,279	99,714	0	0	0	0	0	0	0
11:57:50	45,117	2083,942	10,185	10,058	10,003	6,02	6,423	21,1	952,565	24,497	2083,492	0	201,279	201,279	99,714	0	0	0	0	0	0	0
11:57:50	-45,117	2083,491	10,136	9,961	10,003	6,015	6,415	21,1	952,565	24,497	2083,491	0	201,279	201,279	99,714	0	0	0	0	0	0	0
11:57:50	-41,772	2083,073	10,185	10,009	9,998	6,011	6,407	21,1	952,565	24,497	2083,073	0	201,279	201,279	99,714	0	0	0	0	0	0	0
11:57:50	0	2083,073	10,185	10,058	9,998	6,011	6,399	21,1	952,565	24,497	2083,073	0	201,279	201,279	99,714	0	0	0	0	0	0	0
11:57:50	0	2083,073	10,185	10,058	9,998	6,011	6,392	21,1	952,565	24,497	2083,073	0	201,279	201,279	99,714	0	0	0	0	0	0	0
11:57:50	0	2083,073	10,185	10,009	9,998	6,011	6,384	21,1	952,565	24,497	2083,073	0	201,279	201,279	99,714	0	0	0	0	0	0	0
11:57:50	-125,634	2081,817	10,136	9,961	9,993	5,998	6,376	21,1	952,565	24,497	2081,817	0	201,279	201,279	99,714	0	0	0	0	0	0	0
11:57:50	45,092	2082,268	10,185	10,058	9,993	6,002	6,369	21,1	952,565	24,497	2081,817	0	201,279	201,279	99,714	0	0	0	0	0	0	0
11:57:50	-50,537	2081,763	10,136	9,961	9,993	5,997	6,362	21,1	952,565	24,497	2081,763	0	201,279	201,279	99,714	0	0	0	0	0	0	0
11:57:50	-84,765	2080,915	10,039	10,009	9,993	5,988	6,355	21,1	952,565	24,497	2080,915	0	201,279	201,279	99,714	0	0	0	0	0	0	0
11:57:50	4,394	2080,959	10,136	10,058	9,989	5,989	6,347	21,1	952,565	24,497	2080,915	0	201,279	201,279	99,714	0	0	0	0	0	0	0
11:57:50	0	2080,959	10,136	10,058	9,989	5,989	6,34	21,1	952,565	24,497	2080,915	0	201,279	201,279	99,714	0	0	0	0	0	0	0
11:57:50	45,117	2081,41	10,185	10,156	9,989	5,993	6,334	21,1	952,565	24,497	2080,915	0	201,279	201,279	99,714	0	0	0	0	0	0	0
11:57:50	-127,783	2080,132	10,136	10,058	9,984	5,98	6,327	21,1	952,565	24,497	2080,132	0	201,279	201,279	99,714	0	0	0	0	0	0	0
11:57:50	45,092	2080,583	10,185	10,156	9,984	5,985	6,32	21,1	952,565	24,497	2080,133	0	201,279	201,279	99,714	0	0	0	0	0	0	0
11:57:50	-3,32	2080,55	10,185	10,058	9,984	5,985	6,313	21,1	952,565	24,497	2080,133	0	201,279	201,279	99,714	0	0	0	0	0	0	0
11:57:50	-45,092	2080,099	10,136	10,009	9,984	5,98	6,307	21,1	952,565	24,497	2080,099	0	201,279	201,279	99,714	0	0	0	0	0	0	0
11:57:50	0	2080,099	10,136	10,009	9,984	5,98	6,3	21,1	952,565	24,497	2080,099	0	201,279	201,279	99,714	0	0	0	0	0	0	0
11:57:50	-172,827	2078,371	10,039	10,009	9,979	5,962	6,294	21,1	952,565	24,497	2078,371	0	201,279	201,279	99,714	0	0	0	0	0	0	0
11:57:50	90,161	2079,272	10,136	10,058	9,979	5,971	6,287	21,1	952,565	24,497	2078,372	0	201,279	201,279	99,714	0	0	0	0	0	0	0
11:57:50	-135,253	2077,92	9,99	10,058	9,979	5,957	6,281	21,1	952,565	24,497	2077,92	0	201,279	201,279	99,714	0	0	0	0	0	0	0
11:57:50	45,092	2078,371	10,039	10,009	9,979	5,962	6,275	21,1	952,565	24,497	2077,92	0	201,279	201,279	99,714	0	0	0	0	0	0	0
11:57:50	-45,092	2077,92	9,99	9,863	9,979	5,957	6,268	21,1	952,565	24,497	2077,92	0	201,279	201,279	99,714	0	0	0	0	0	0	0
11:57:50	0	2077,92	9,99	9,961	9,979	5,957	6,262	21,1	952,565	24,497	2077,92	0	201,279	201,279	99,714	0	0	0	0	0	0	0
11:57:50	-127,709	2076,643	9,941	9,863	9,974	5,944	6,256	21,1	952,565	24,497	2076,643	0	201,279	201,279	99,714	0	0	0	0	0	0	0
11:57:50	45,068	2077,093	9,99	9,961	9,974	5,949	6,25	21,1	952,565	24,497	2076,643	0	201,279	201,279	99,714	0	0	0	0	0	0	0
11:57:50	-37,548	2076,718	10,039	9,961	9,97	5,945	6,244	21,1	952,565	24,497	2076,643	0	201,279	201,279	99,714	0	0	0	0	0	0	0
11:57:50	-4,199	2076,676	10,039	10,009	9,969	5,945	6,238	21,1	952,565	24,497	2076,643	0	201,279	201,279	99,714	0	0	0	0	0	0	0
11:57:50	-45,092	2076,225	9,99	9,814	9,969	5,94	6,232	21,1	952,565	24,497	2076,225	0	201,279	201,279	99,714	0	0	0	0	0	0	0
11:57:51	-135,18	2074,873	9,843	9,716	9,969	5,926	6,226	21,1	952,565	24,497	2074,873	0	201,279	201,279	99,714	0	0	0	0	0	0	0
11:57:51	52,563	2075,399	9,99	9,863	9,965	5,931	6,221	21,1	952,565	24,497	2074,874	0	201,279	201,279	99,714	0	0	0	0	0	0	0
11:57:51	0	2075,399	9,99	9,961	9,965	5,931	6,215	21,1	952,565	24,497	2074,874	0	201,279	201,279	99,714	0	0	0	0	0	0	0
11:57:51	-128,784	2074,111	9,941	9,863	9,96	5,918	6,209	21,1	952,565	24,497	2074,111	0	201,279	201,279	99,714	0	0	0	0	0	0	0
11:57:51	0	2074,111	9,941	9,814	9,96	5,918	6,203	21,1	952,565	24,497	2074,111	0	201,279	201,279	99,714	0	0	0	0	0	0	0
11:57:51	-3,149	2074,079	9,941	9,863	9,96	5,918	6,198	21,1	952,565	24,497	2074,079	0	201,279	201,279	99,714	0	0	0	0	0	0	0
11:57:51	-80,517	2073,274	9,941	9,814	9,955	5,91	6,192	21,1	952,565	24,497	2073,274	0	201,279	201,279	99,714	0	0	0	0	0	0	0
11:57:51	-138,476	2071,889	9,795	9,619	9,955	5,895	6,186	21,1	952,565	24,497	2071,889	0	201,279	201,279	99,714	0	0	0	0	0	0	0
11:57:51	45,043	2072,34	9,843	9,716	9,955	5,9	6,181	21,1	952,565	24,497	2071,89	0	201,279	201,279	99,714	0	0	0	0	0	0	0
11:57:51	-82,47	2071,515	9,843	9,716	9,95	5,891	6,175	21	953,994	24,497	2071,515	0	201,279	201,279	99,714	0	0	0	0	0	0	0
11:57:51	-3,173	2071,483	9,843	9,814	9,95	5,891	6,169	21	953,994	24,497	2071,483	0	201,279	201,279	99,714	0	0	0	0	0	0	0
11:57:51	5,151	2071,535	9,941	9,814	9,945	5,892	6,164	21	953,994	24,497	2071,483	0	201,279	201,279	99,714	0	0	0	0	0	0	0
11:57:51	0	2071,535	9,941	9,863	9,945	5,892	6,159	21	953,994	24,497	2071,483	0	201,279	201,279	99,714	0	0	0	0	0	0	0
11:57:51	-40,795	2071,127	9,99	9,961	9,94	5,887	6,153	21	953,994	24,497	2071,127	0	201,279	201,279	99,714	0	0	0	0	0	0	0
11:57:51	45,043	2071,577	10,039	9,961	9,94	5,892	6,148	21	953,994	24,497	2071,127	0	201,279	201,279	99,714	0	0	0	0	0	0	0
11:57:51	-128,71	2070,29	9,99	9,863	9,936	5,879	6,143	21	953,994	24,497	2070,29	0	201,279	201,279	99,714	0	0	0	0	0	0	0
11:57:51	45,019	2070,741	10,039	9,961	9,936	5,883	6,138	21	953,994	24,497	2070,291	0	201,279	201,279	99,714	0	0	0	0	0	0	0
11:57:51	-45,019	2070,29	9,99	9,961	9,936	5,879	6,133	21	953,994	24,497	2070,29	0	201,279	201,279	99,714	0	0	0	0	0	0	0
11:57:51	-83,691	2069,453	9,99	9,961	9,931	5,87	6,128	21	953,994	24,497	2069,453	0	201,279	201,279	99,714	0	0	0	0	0	0	0
11:57:51	0	2069,453	9,99	9,961	9,931	5,87	6,123	21	953,994	24,497	2069,453	0	201,127	201,127	99,714	0	0	0	0	0	0	0
11:57:51	-44,995	2069,003	9,941	9,716	9,931	5,866	6,118	21	953,994	24,497	2069,003	0	201,127	201,127	99,714	0	0	0	0	0	0	0
11:57:51	-90,039	2068,103	9,843	9,814	9,931	5,856	6,112	21	953,994	24,497	2068,103	0	201,127	201,127	99,714	0	0	0	0	0	0	0
11:57:51	6,323	2068,166	9,941	9,863	9,926	5,857	6,107	21	953,994	24,497	2068,103	0	201,127	201,127	99,714	0	0	0	0	0	0	0
11:57:51	0	2068,166	9,941	9,961	9,926	5,857	6,103	21	953,994	24,497	2068,103	0	201,127	201,127	99,714	0	0	0	0	0	0	0
11:57:51	-90,014	2067,266	9,843	9,814	9,926	5,848	6,098	21	953,994	24,497	2067,266	0	201,127	201,127	99,714	0	0	0	0	0	0	0
11:57:51	-130,786	2065,958	9,795	9,814	9,921	5,834	6,092	21	953,994	24,497	2065,958	0	201,127	201,127	99,714	0	0	0	0	0	0	0
11:57:51	44,995	2066,408	9,843	9,863	9,921	5,839	6,087	21	953,994	24,497	2065,959	0	201,127	201,127	99,714	0	0	0	0	0	0	0
11:57:51	-44,995	2065,958	9,795	9,716	9,921	5,834	6,082	21	953,994	24,497	2065,958	0	201,127	201,127	99,714	0	0	0	0	0	0	0
11:57:51	0	2065,958	9,795	9,716	9,921	5,834	6,078	21	953,994	24,497	2065,958	0	201,127	201,127	99,714	0	0	0	0	0	0	0
11:57:51	0	2065,958	9,795	9,814	9,921	5,834	6,073	21	953,994	24,497	2065,958	0	201,127	201,127	99,714	0	0	0	0	0	0	0
11:57:51	-39,892	2065,559	9,843	9,716	9,916	5,83	6,068	21	953,994	24,497	2065,559	0	201,127	201,127	99,714	0	0	0	0	0	0	0
11:57:51	89,99	2066,459	9,941	9,716	9,916	5,839	6,064	21	953,994	24,497	2065,56	0	201,127	201,127	99,714	0	0	0	0	0	0	0
11:57:51	0	2066,459	9,941	9,716	9,916	5,839	6,059	21	953,994	24,497	2065,561	0	201,127	201,127	99,714	0	0	0	0	0	0	0
11:57:51	-134,985	2065,109	9,795	9,619	9,916	5,825	6,055	21	953,994	24,497	2065,109	0	201,127	201,127	99,714	0	0	0	0	0	0	0
11:57:51	44,995	2065,559	9,843	9,668	9,916	5,83	6,05	21	953,994	24,497	2065,11	0	201,127	201,127	99,714	0	0	0	0	0	0	0
11:57:51	0	2065,559	9,843	9,716	9,916	5,83	6,046	21	953,994	24,497	2065,11	0	201,127	201,127	99,714	0	0	0	0	0	0	0
11:57:51	135,009	2066,909	9,99	9,863	9,916	5,844	6,042	21	953,994	24,497	2065,112	0	201,127	201,127	99,714	0	0	0	0	0	0	0
11:57:51	-129,76	2065,612	9,941	9,716	9,912	5,831	6,038	21	953,994	24,497	2065,113	0	201,127	201,127	99,714	0	0	0	0	0	0	0
11:57:51	45,019	2066,062	9,99	9,814	9,912	5,835	6,034	21	953,994	24,497	2065,114	0	201,127	201,127	99,714	0	0	0	0	0	0	0
11:57:51	-45,019	2065,612	9,941	9,716	9,912	5,831	6,03	21	953,994	24,497	2065,114	0	201,127	201,127	99,714	0	0	0	0	0	0	0
11:57:51	0	2065,612	9,941	9,863	9,912	5,831	6,026	21	953,994	24,497	2065,115	0	201,127	201,127	99,714	0	0	0	0	0	0	0
11:57:51	45,019	2066,062	9,99	9,814	9,912	5,835	6,022	21	953,994	24,497	2065,116	0	201,127	201,127	99,714	0	0	0	0	0	0	0
11:57:51	-45,019	2065,612	9,941	9,863	9,912	5,831	6,018	21	953,994	24,497	2065,116	0	201,127	201,127	99,714	0	0	0	0	0	0	0
11:57:51	0	2065,612	9,941	9,716	9,912	5,831	6,015	21	953,994	24,497	2065,117	0	201,127	201,127	99,714	0	0	0	0	0	0	0
11:57:51	45,019	2066,062	9,99	9,863	9,912	5,835	6,011	21	953,994	24,497	2065,117	0	201,127	201,127	99,714	0	0	0	0	0	0	0
11:57:51	-45,019	2065,612	9,941	9,863	9,912	5,831	6,008	21	953,994	24,497	2065,118	0	201,127	201,127	99,714	0	0	0	0	0	0	0
11:57:51	45,019	2066,062	9,99	9,814	9,912	5,835	6,004	21	953,994	24,497	2065,119	0	201,127	201,127	99,714	0	0	0	0	0	0	0
11:57:51	-45,019	2065,612	9,941	9,863	9,912	5,831	6,001	21	953,994	24,497	2065,119	0	201,127	201,127	99,714	0	0	0	0	0	0	0
11:57:51	-89,99	2064,712	9,843	9,814	9,912	5,821	5,997	21	953,994	24,497	2064,712	0	201,127	201,127	99,714	0	0	0	0	0	0	0
11:57:51	89,99	2065,612	9,941	9,814	9,912	5,831	5,994	21	953,994	24,497	2064,713	0	201,127	201,127	99,714	0	0	0	0	0	0	0
11:57:51	-89,99	2064,712	9,843	9,814	9,912	5,821	5,991	21	953,994	24,497	2064,712	0	201,127	201,127	99,714	0	0	0	0	0	0	0
11:57:51	135,009	2066,062	9,99	9,961	9,912	5,835	5,988	21	953,994	24,497	2064,713	0	201,127	201,127	99,714	0	0	0	0	0	0	0
11:57:51	-45,019	2065,612	9,941	9,716	9,912	5,831	5,985	21	953,994	24,497	2064,714	0	201,127	201,127	99,714	0	0	0	0	0	0	0
11:57:51	45,019	2066,062	9,99	9,863	9,912	5,835	5,982	21	953,994	24,497	2064,716	0	201,127	201,127	99,714	0	0	0	0	0	0	0
11:57:51	-45,019	2065,612	9,941	9,814	9,912	5,831	5,979	21	953,994	24,497	2064,717	0	201,127	201,127	99,714	0	0	0	0	0	0	0
11:57:51	0	2065,612	9,941	9,716	9,912	5,831	5,976	21	953,994	24,497	2064,718	0	201,127	201,127	99,714	0	0	0	0	0	0	0
11:57:51	45,019	2066,062	9,99	9,814	9,912	5,835	5,973	21	953,994	24,497	2064,719	0	201,127	201,127	99,714	0	0	0	0	0	0	0
11:57:51	0	2066,062	9,99	9,814	9,912	5,835	5,97	21	953,994	24,497	2064,72	0	201,127	201,127	99,714	0	0	0	0	0	0	0
11:57:51	0	2066,062	9,99	9,716	9,912	5,835	5,968	21	953,994	24,497	2064,721	0	201,127	201,127	99,714	0	0	0	0	0	0	0
11:57:51	-45,019	2065,612	9,941	9,716	9,912	5,831	5,965	21	953,994	24,497	2064,722	0	201,127	201,127	99,714	0	0	0	0	0	0	0
11:57:51	45,019	2066,062	9,99	9,716	9,912	5,835	5,962	21	953,994	24,497	2064,724	0	201,127	201,127	99,714	0	0	0	0	0	0	0
11:57:51	44,97	2066,512	10,039	9,814	9,912	5,84	5,96	21	953,994	24,497	2064,726	0	201,127	201,127	99,714	0	0	0	0	0	0	0
11:57:51	-44,97	2066,062	9,99	9,961	9,912	5,835	5,958	21	953,994	24,497	2064,727	0	201,127	201,127	99,714	0	0	0	0	0	0	0
11:57:51	-45,019	2065,612	9,941	9,814	9,912	5,831	5,955	21	953,994	24,497	2064,728	0	201,127	201,127	99,714	0	0	0	0	0	0	0
11:57:51	0	2065,612	9,941	9,863	9,912	5,831	5,953	21	953,994	24,497	2064,729	0	201,127	201,127	99,714	0	0	0	0	0	0	0
11:57:51	0	2065,612	9,941	9,814	9,912	5,831	5,95	21	953,994	24,497	2064,73	0	201,127	201,127	99,714	0	0	0	0	0	0	0
11:57:51	-89,99	2064,712	9,843	9,716	9,912	5,821	5,948	21	953,994	24,497	2064,712	0	201,127	201,127	99,714	0	0	0	0	0	0	0
11:57:51	89,99	2065,612	9,941	9,814	9,912	5,831	5,945	21	953,994	24,497	2064,713	0	201,127	201,127	99,714	0	0	0	0	0	0	0
11:57:51	45,019	2066,062	9,99	9,863	9,912	5,835	5,943	21	953,994	24,497	2064,714	0	201,127	201,127	99,714	0	0	0	0	0	0	0
11:57:51	0	2066,062	9,99	9,961	9,912	5,835	5,941	21	953,994	24,497	2064,716	0	201,127	201,127	99,714	0	0	0	0	0	0	0
11:57:51	-45,019	2065,612	9,941	9,863	9,912	5,831	5,939	21	953,994	24,497	2064,717	0	201,127	201,127	99,714	0	0	0	0	0	0	0
11:57:51	0	2065,612	9,941	9,961	9,912	5,831	5,937	21	953,994	24,497	2064,718	0	201,127	201,127	99,714	0	0	0	0	0	0	0
11:57:51	45,019	2066,062	9,99	9,961	9,912	5,835	5,935	21	953,994	24,497	2064,719	0	201,127	201,127	99,714	0	0	0	0	0	0	0
11:57:51	0	2066,062	9,99	9,961	9,912	5,835	5,933	21	953,994	24,497	2064,72	0	201,127	201,127	99,714	0	0	0	0	0	0	0
11:57:51	44,97	2066,512	10,039	10,009	9,912	5,84	5,931	21	953,994	24,497	2064,722	0	201,127	201,127	99,714	0	0	0	0	0	0	0
11:57:51	-89,99	2065,612	9,941	9,814	9,912	5,831	5,929	21	953,994	24,497	2064,723	0	201,127	201,127	99,714	0	0	0	0	0	0	0
11:57:51	0	2065,612	9,941	9,863	9,912	5,831	5,927	21	953,994	24,497	2064,724	0	201,127	201,127	99,714	0	0	0	0	0	0	0
11:57:51	45,019	2066,062	9,99	9,961	9,912	5,835	5,925	21	953,994	24,497	2064,725	0	201,127	201,127	99,714	0	0	0	0	0	0	0
11:57:51	44,97	2066,512	10,039	10,009	9,912	5,84	5,924	21	953,994	24,497	2064,727	0	201,127	201,127	99,714	0	0	0	0	0	0	0
11:57:51	135,058	2067,862	10,185	10,156	9,912	5,854	5,922	21	953,994	24,497	2064,73	0	201,127	201,127	99,714	0	0	0	0	0	0	0
11:57:51	315,209	2071,014	10,527	10,498	9,912	5,886	5,922	21	953,994	24,497	2064,737	0	201,127	201,127	99,714	0	0	0	0	0	0	0
11:57:51	355,102	2074,565	10,82	10,888	9,916	5,923	5,922	21	953,994	24,497	2064,747	0	201,127	201,127	99,714	0	0	0	0	0	0	0
11:57:51	355,468	2078,12	11,113	11,23	9,921	5,96	5,922	21	953,994	24,497	2064,76	0	201,127	201,127	99,714	0	0	0	0	0	0	0
11:57:51	305,053	2081,171	11,259	11,425	9,931	5,991	5,924	21	953,994	24,497	2064,776	0	201,127	201,127	99,714	0	0	0	0	0	0	0
11:57:51	473,95	2085,91	11,406	11,572	9,95	6,04	5,926	21	953,994	24,497	2064,798	0	201,127	201,127	99,714	0	0	0	0	0	0	0
11:57:51	423,266	2090,143	11,406	11,767	9,974	6,083	5,929	21	953,994	24,497	2064,823	0	201,127	201,127	99,714	0	0	0	0	0	0	0
11:57:51	595,581	2096,099	11,504	11,963	10,003	6,145	5,933	21	953,994	24,497	2064,854	0	201,127	201,127	99,714	0	0	0	0	0	0	0
11:57:51	536,254	2101,461	11,455	11,963	10,036	6,2	5,939	21	953,994	24,497	2064,891	0	201,127	201,127	99,714	0	0	0	0	0	0	0
11:57:51	685,156	2108,313	11,65	12,256	10,065	6,271	5,945	21	953,994	24,497	2064,934	0	201,127	201,127	99,714	0	0	0	0	0	0	0
11:57:51	776,855	2116,081	11,943	12,549	10,093	6,351	5,953	21	953,994	24,497	2064,986	0	201,127	201,127	99,714	0	0	0	0	0	0	0
11:57:51	753,442	2123,616	12,138	12,89	10,126	6,429	5,962	21	953,994	24,497	2065,044	0	201,127	201,127	99,714	0	0	0	0	0	0	0
11:57:51	714,819	2130,764	12,285	13,232	10,159	6,502	5,973	21	953,994	24,497	2065,11	0	201,127	201,127	99,714	0	0	0	0	0	0	0
11:57:51	968,896	2140,453	12,627	13,379	10,195	6,602	5,985	21	953,994	24,497	2065,185	0	201,127	201,127	99,714	0	0	0	0	0	0	0
11:57:51	636,474	2146,818	12,529	13,379	10,237	6,668	5,999	21	953,994	24,497	2065,267	0	201,127	201,127	99,714	0	0	0	0	0	0	0
11:57:51	857,373	2155,391	12,675	13,623	10,278	6,756	6,013	21	953,994	24,497	2065,357	0	201,127	201,127	99,714	0	0	0	0	0	0	0
11:57:51	793,75	2163,329	12,773	13,867	10,317	6,838	6,03	21	953,994	24,497	2065,455	0	201,127	201,127	99,714	0	0	0	0	0	0	0
11:57:51	992,431	2173,253	13,164	14,111	10,353	6,94	6,048	21	953,994	24,497	2065,563	0	201,127	201,127	99,714	0	0	0	0	0	0	0
11:57:51	911,328	2182,367	13,457	14,453	10,389	7,034	6,067	21	953,994	24,497	2065,68	0	201,127	201,127	99,714	0	0	0	0	0	0	0
11:57:52	911,84	2191,485	13,75	14,843	10,425	7,128	6,088	21	953,994	24,497	2065,805	0	201,127	201,127	99,714	0	0	0	0	0	0	0
11:57:52	986,792	2201,353	14,14	15,136	10,461	7,23	6,11	21	953,994	24,497	2065,941	0	201,127	201,127	99,714	0	0	0	0	0	0	0
11:57:52	873,657	2210,089	14,384	15,332	10,497	7,32	6,134	21	953,994	24,497	2066,085	0	201,127	201,127	99,714	0	0	0	0	0	0	0
11:57:52	837,939	2218,469	14,58	15,625	10,534	7,406	6,159	21	953,994	24,497	2066,238	0	201,127	201,127	99,714	0	0	0	0	0	0	0
11:57:52	792,993	2226,399	14,629	15,722	10,576	7,488	6,185	21	953,994	24,497	2066,398	0	201,127	201,127	99,714	0	0	0	0	0	0	0
11:57:52	740,234	2233,801	14,58	15,625	10,621	7,564	6,212	21	953,994	24,497	2066,565	0	201,127	201,127	99,714	0	0	0	0	0	0	0
11:57:52	741,772	2241,219	14,58	15,478	10,663	7,641	6,24	21	953,994	24,497	2066,74	0	201,127	201,127	99,714	0	0	0	0	0	0	0
11:57:52	737,548	2248,594	14,58	15,527	10,705	7,717	6,269	21	953,994	24,497	2066,922	0	201,127	201,127	99,714	0	0	0	0	0	0	0
11:57:52	853,857	2257,133	14,775	15,625	10,742	7,805	6,299	21	953,994	24,497	2067,112	0	201,127	201,127	99,714	0	0	0	0	0	0	0
11:57:52	897,68	2266,11	15,117	15,82	10,775	7,898	6,33	21	953,994	24,497	2067,311	0	201,127	201,127	99,714	0	0	0	0	0	0	0
11:57:52	718,969	2273,299	15,263	16,211	10,808	7,972	6,362	21	953,994	24,497	2067,517	0	201,127	201,127	99,714	0	0	0	0	0	0	0
11:57:52	855,786	2281,857	15,556	16,357	10,841	8,06	6,396	21	953,994	24,497	2067,731	0	201,127	201,127	99,714	0	0	0	0	0	0	0
11:57:52	719,335	2289,051	15,703	16,552	10,873	8,134	6,43	21	953,994	24,497	2067,952	0	201,127	201,127	99,714	0	0	0	0	0	0	0
11:57:52	769,262	2296,743	15,898	16,748	10,906	8,213	6,465	21	953,994	24,497	2068,181	0	201,127	201,127	99,714	0	0	0	0	0	0	0
11:57:52	666,21	2303,405	15,898	16,845	10,944	8,282	6,5	21	953,994	24,497	2068,417	0	201,127	201,127	99,714	0	0	0	0	0	0	0
11:57:52	713,623	2310,542	15,947	16,845	10,982	8,356	6,537	21	953,994	24,497	2068,659	0	201,127	201,127	99,714	0	0	0	0	0	0	0
11:57:52	668,359	2317,225	15,947	16,748	11,02	8,425	6,574	21	953,994	24,497	2068,907	0	201,127	201,127	99,714	0	0	0	0	0	0	0
11:57:52	575,488	2322,98	15,849	16,552	11,057	8,484	6,611	21	953,994	24,497	2069,161	0	201,127	201,127	99,714	0	0	0	0	0	0	0
11:57:52	718,115	2330,161	15,898	16,601	11,095	8,558	6,649	21	953,994	24,497	2069,422	0	201,127	201,127	99,714	0	0	0	0	0	0	0
11:57:52	761,499	2337,776	16,093	16,748	11,128	8,636	6,688	21	953,994	24,497	2069,691	0	201,127	201,127	99,714	0	0	0	0	0	0	0
11:57:52	852,88	2346,305	16,386	17,041	11,16	8,724	6,728	21	953,994	24,497	2069,967	0	201,127	201,127	99,714	0	0	0	0	0	0	0
11:57:52	788,476	2354,19	16,679	17,236	11,189	8,806	6,769	21	953,994	24,497	2070,252	0	201,278	201,278	99,714	0	0	0	0	0	0	0
11:57:52	861,547	2362,805	17,07	17,578	11,217	8,894	6,811	21	953,994	24,497	2070,544	0	201,278	201,278	99,714	0	0	0	0	0	0	0
11:57:52	617,919	2368,984	17,217	17,773	11,244	8,958	6,853	21	953,994	24,497	2070,842	0	201,278	201,278	99,714	0	0	0	0	0	0	0
11:57:52	688,623	2375,871	17,412	17,92	11,272	9,029	6,896	21	953,994	24,497	2071,147	0	201,278	201,278	99,714	0	0	0	0	0	0	0
11:57:52	493,115	2380,802	17,412	17,969	11,3	9,08	6,938	21	953,994	24,497	2071,457	0	201,278	201,278	99,714	0	0	0	0	0	0	0
11:57:52	772,631	2388,528	17,656	18,31	11,33	9,16	6,982	21	953,994	24,497	2071,774	0	201,278	201,278	99,714	0	0	0	0	0	0	0
11:57:52	671,948	2395,248	17,851	18,31	11,357	9,229	7,026	21	953,994	24,497	2072,097	0	201,278	201,278	99,714	0	0	0	0	0	0	0
11:57:52	511,084	2400,359	17,9	18,359	11,384	9,282	7,07	21	953,994	24,497	2072,426	0	201,278	201,278	99,714	0	0	0	0	0	0	0
11:57:52	621,118	2406,57	18,047	18,457	11,411	9,346	7,115	21	953,994	24,497	2072,76	0	201,278	201,278	99,714	0	0	0	0	0	0	0
11:57:52	603,93	2412,609	18,193	18,457	11,437	9,408	7,16	21	953,994	24,497	2073,1	0	201,278	201,278	99,714	0	0	0	0	0	0	0
11:57:52	515,942	2417,768	18,291	18,506	11,461	9,461	7,205	21	953,994	24,497	2073,444	0	201,278	201,278	99,714	0	0	0	0	0	0	0
11:57:52	451,879	2422,287	18,34	18,603	11,484	9,508	7,25	21	953,994	24,497	2073,793	0	201,278	201,278	99,714	0	0	0	0	0	0	0
11:57:52	516,699	2427,454	18,486	18,701	11,505	9,561	7,295	21	953,994	24,497	2074,147	0	201,278	201,278	99,714	0	0	0	0	0	0	0
11:57:52	672,631	2434,181	18,828	19,14	11,524	9,63	7,341	21	953,994	24,497	2074,507	0	201,278	201,278	99,714	0	0	0	0	0	0	0
11:57:52	401,733	2438,198	18,828	19,043	11,547	9,672	7,387	21	953,994	24,497	2074,871	0	201,278	201,278	99,714	0	0	0	0	0	0	0
11:57:52	371,997	2441,918	18,779	18,945	11,57	9,71	7,432	21	953,994	24,497	2075,238	0	201,278	201,278	99,714	0	0	0	0	0	0	0
11:57:52	315,063	2445,068	18,681	18,847	11,593	9,742	7,478	21	953,994	24,497	2075,608	0	201,278	201,278	99,714	0	0	0	0	0	0	0
11:57:52	330,322	2448,372	18,681	18,847	11,612	9,777	7,523	21	953,994	24,497	2075,981	0	201,278	201,278	99,714	0	0	0	0	0	0	0
11:57:52	521,093	2453,583	18,877	19,14	11,631	9,83	7,568	21	953,994	24,497	2076,358	0	201,278	201,278	99,714	0	0	0	0	0	0	0
11:57:52	420,336	2457,786	18,974	19,043	11,649	9,874	7,613	21	953,994	24,497	2076,74	0	201,278	201,278	99,714	0	0	0	0	0	0	0
11:57:52	299,584	2460,782	19,023	19,238	11,663	9,904	7,658	21	953,994	24,497	2077,124	0	201,278	201,278	99,714	0	0	0	0	0	0	0
11:57:52	465,576	2465,438	19,17	19,385	11,682	9,952	7,703	21	953,994	24,497	2077,512	0	201,278	201,278	99,714	0	0	0	0	0	0	0
11:57:52	404,418	2469,482	19,267	19,482	11,699	9,994	7,748	21	953,994	24,497	2077,904	0	201,278	201,278	99,714	0	0	0	0	0	0	0
11:57:52	251,342	2471,995	19,267	19,385	11,713	10,02	7,793	21	953,994	24,497	2078,298	0	201,278	201,278	99,714	0	0	0	0	0	0	0
11:57:52	349,145	2475,487	19,365	19,531	11,728	10,056	7,837	21	953,994	24,497	2078,695	0	201,278	201,278	99,714	0	0	0	0	0	0	0
11:57:52	208,325	2477,57	19,316	19,531	11,742	10,078	7,881	21	953,994	24,497	2079,094	0	201,278	201,278	99,714	0	0	0	0	0	0	0
11:57:52	249,243	2480,062	19,316	19,531	11,756	10,103	7,924	21	953,994	24,497	2079,495	0	201,278	201,278	99,714	0	0	0	0	0	0	0
11:57:52	298,73	2483,05	19,365	19,531	11,77	10,134	7,968	21	953,994	24,497	2079,899	0	201,278	201,278	99,714	0	0	0	0	0	0	0
11:57:52	248,193	2485,532	19,365	19,531	11,784	10,16	8,011	21	953,994	24,497	2080,304	0	201,278	201,278	99,714	0	0	0	0	0	0	0
11:57:52	249,243	2488,024	19,365	19,531	11,798	10,185	8,053	21	953,994	24,497	2080,712	0	201,278	201,278	99,714	0	0	0	0	0	0	0
11:57:52	345,043	2491,474	19,463	19,58	11,812	10,221	8,096	21	953,994	24,497	2081,123	0	201,278	201,278	99,714	0	0	0	0	0	0	0
11:57:52	167,993	2493,154	19,463	19,531	11,822	10,238	8,138	21	953,994	24,497	2081,535	0	201,278	201,278	99,714	0	0	0	0	0	0	0
11:57:52	249,047	2495,645	19,463	19,531	11,836	10,264	8,18	21	953,994	24,497	2081,949	0	201,278	201,278	99,714	0	0	0	0	0	0	0
11:57:52	215,405	2497,799	19,512	19,678	11,845	10,286	8,221	21	953,994	24,497	2082,365	0	201,278	201,278	99,714	0	0	0	0	0	0	0
11:57:52	346,264	2501,262	19,609	19,726	11,859	10,322	8,262	21	953,994	24,497	2082,783	0	201,278	201,278	99,714	0	0	0	0	0	0	0
11:57:52	132,128	2502,583	19,658	19,726	11,864	10,335	8,303	21	953,994	24,497	2083,203	0	201,278	201,278	99,714	0	0	0	0	0	0	0
11:57:52	261,865	2505,202	19,756	19,824	11,874	10,362	8,343	21	953,994	24,497	2083,626	0	201,278	201,278	99,714	0	0	0	0	0	0	0
11:57:52	215,478	2507,356	19,804	19,873	11,883	10,385	8,383	21	953,994	24,497	2084,049	0	201,278	201,278	99,714	0	0	0	0	0	0	0
11:57:52	131,982	2508,676	19,853	20,019	11,888	10,398	8,423	21	953,994	24,497	2084,474	0	201,278	201,278	99,714	0	0	0	0	0	0	0
11:57:52	168,017	2510,356	19,853	20,019	11,897	10,416	8,462	21	953,994	24,497	2084,9	0	201,278	201,278	99,714	0	0	0	0	0	0	0
11:57:52	83,496	2511,191	19,853	19,922	11,902	10,424	8,5	21	953,994	24,497	2085,326	0	201,278	201,278	99,714	0	0	0	0	0	0	0
11:57:52	168,042	2512,872	19,853	19,873	11,911	10,441	8,538	21	953,994	24,497	2085,753	0	201,278	201,278	99,714	0	0	0	0	0	0	0
11:57:52	179,516	2514,667	19,951	20,019	11,916	10,46	8,576	21	953,994	24,497	2086,182	0	201,278	201,278	99,714	0	0	0	0	0	0	0
11:57:52	170,19	2516,369	19,951	20,068	11,926	10,478	8,613	21	953,994	24,497	2086,613	0	201,278	201,278	99,714	0	0	0	0	0	0	0
11:57:52	-60,058	2515,768	19,804	19,824	11,93	10,471	8,65	21	953,994	24,497	2087,042	0	201,278	201,278	99,714	0	0	0	0	0	0	0
11:57:52	130,932	2517,078	19,853	19,922	11,935	10,485	8,686	21	953,994	24,497	2087,472	0	201,278	201,278	99,714	0	0	0	0	0	0	0
11:57:52	85,62	2517,934	19,853	19,824	11,94	10,494	8,721	21	953,994	24,497	2087,902	0	201,278	201,278	99,714	0	0	0	0	0	0	0
11:57:52	83,496	2518,769	19,853	19,922	11,945	10,502	8,756	21	953,994	24,497	2088,333	0	201,278	201,278	99,714	0	0	0	0	0	0	0
11:57:52	35,961	2519,128	19,804	19,922	11,949	10,506	8,79	21	953,994	24,497	2088,764	0	201,278	201,278	99,714	0	0	0	0	0	0	0
11:57:52	190,112	2521,029	20	20,068	11,949	10,526	8,824	21	953,994	24,497	2089,196	0	201,278	201,278	99,714	0	0	0	0	0	0	0
11:57:52	83,447	2521,864	20	20,068	11,954	10,534	8,858	21	953,994	24,497	2089,629	0	201,278	201,278	99,714	0	0	0	0	0	0	0
11:57:52	97,216	2522,836	20,097	20,068	11,954	10,544	8,891	21	953,994	24,497	2090,062	0	201,278	201,278	99,714	0	0	0	0	0	0	0
11:57:52	83,52	2523,671	20,097	20,166	11,959	10,553	8,924	21	953,994	24,497	2090,495	0	201,278	201,278	99,714	0	0	0	0	0	0	0
11:57:52	-59,13	2523,08	19,951	19,922	11,963	10,547	8,955	21	953,994	24,497	2090,928	0	201,278	201,278	99,714	0	0	0	0	0	0	0
11:57:52	228,295	2525,363	20,097	20,166	11,968	10,57	8,987	21	953,994	24,497	2091,362	0	201,278	201,278	99,714	0	0	0	0	0	0	0
11:57:52	-155,346	2523,809	19,853	19,873	11,973	10,554	9,018	21	953,994	24,497	2091,795	0	201,278	201,278	99,714	0	0	0	0	0	0	0
11:57:52	4,418	2523,854	19,853	19,922	11,973	10,555	9,048	21	953,994	24,497	2092,227	0	201,278	201,278	99,714	0	0	0	0	0	0	0
11:57:52	82,25	2524,676	19,853	19,922	11,978	10,563	9,078	21	953,994	24,497	2092,659	0	201,278	201,278	99,714	0	0	0	0	0	0	0
11:57:52	81,347	2525,49	19,853	19,824	11,982	10,572	9,107	21	953,994	24,497	2093,092	0	201,278	201,278	99,714	0	0	0	0	0	0	0
11:57:52	0	2525,49	19,853	20,068	11,982	10,572	9,136	21	953,994	24,497	2093,524	0	201,278	201,278	99,714	0	0	0	0	0	0	0
11:57:52	142,675	2526,916	20	20,019	11,982	10,586	9,164	21	953,994	24,497	2093,958	0	201,278	201,278	99,714	0	0	0	0	0	0	0
11:57:52	-108,886	2525,828	19,804	19,873	11,987	10,575	9,192	21	953,994	24,497	2094,39	0	201,278	201,278	99,714	0	0	0	0	0	0	0
11:57:52	51,855	2526,346	19,853	19,873	11,987	10,58	9,219	21	953,994	24,497	2094,822	0	201,278	201,278	99,714	0	0	0	0	0	0	0
11:57:52	95,117	2527,297	19,951	20,019	11,987	10,59	9,246	21	953,994	24,497	2095,254	0	201,278	201,278	99,714	0	0	0	0	0	0	0
11:57:52	0	2527,297	19,951	20,019	11,987	10,59	9,272	21	953,994	24,497	2095,686	0	201,278	201,278	99,714	0	0	0	0	0	0	0
11:57:52	142,724	2528,724	20,097	20,068	11,987	10,605	9,298	21	953,994	24,497	2096,119	0	201,278	201,278	99,714	0	0	0	0	0	0	0
11:57:52	-142,724	2527,297	19,951	19,922	11,987	10,59	9,324	21	953,994	24,497	2096,55	0	201,278	201,278	99,714	0	0	0	0	0	0	0
11:57:52	128,93	2528,587	20	19,922	11,992	10,603	9,349	21	953,994	24,497	2096,982	0	201,278	201,278	99,714	0	0	0	0	0	0	0
11:57:52	-142,7	2527,16	19,853	19,824	11,992	10,589	9,373	21	953,994	24,497	2097,412	0	201,278	201,278	99,714	0	0	0	0	0	0	0
11:57:52	142,7	2528,587	20	20,019	11,992	10,603	9,397	21	953,994	24,497	2097,844	0	201,278	201,278	99,714	0	0	0	0	0	0	0
11:57:52	-142,7	2527,16	19,853	19,922	11,992	10,589	9,421	21	953,994	24,497	2098,273	0	201,278	201,278	99,714	0	0	0	0	0	0	0
11:57:52	95,117	2528,111	19,951	19,873	11,992	10,599	9,444	21	953,994	24,497	2098,703	0	201,278	201,278	99,714	0	0	0	0	0	0	0
11:57:52	0	2528,111	19,951	19,873	11,992	10,599	9,466	21	953,994	24,497	2099,132	0	201,278	201,278	99,714	0	0	0	0	0	0	0
11:57:52	0	2528,111	19,951	19,922	11,992	10,599	9,489	21	953,994	24,497	2099,561	0	201,278	201,278	99,714	0	0	0	0	0	0	0
11:57:52	-95,117	2527,16	19,853	19,873	11,992	10,589	9,51	21	953,994	24,497	2099,989	0	201,278	201,278	99,714	0	0	0	0	0	0	0
11:57:52	0	2527,16	19,853	19,873	11,992	10,589	9,531	21	953,994	24,497	2100,416	0	201,278	201,278	99,714	0	0	0	0	0	0	0
11:57:52	0	2527,16	19,853	19,922	11,992	10,589	9,552	21	953,994	24,497	2100,843	0	201,278	201,278	99,714	0	0	0	0	0	0	0
11:57:52	142,7	2528,587	20	20,068	11,992	10,603	9,573	21	953,994	24,497	2101,27	0	201,278	201,278	99,714	0	0	0	0	0	0	0
11:57:52	-142,7	2527,16	19,853	19,873	11,992	10,589	9,593	21	953,994	24,497	2101,696	0	201,278	201,278	99,714	0	0	0	0	0	0	0
11:57:52	38,061	2527,54	19,804	19,726	11,997	10,593	9,612	21	953,994	24,497	2102,122	0	201,278	201,278	99,714	0	0	0	0	0	0	0
11:57:53	190,283	2529,443	20	19,922	11,997	10,612	9,632	21	953,994	24,497	2102,55	0	201,278	201,278	99,714	0	0	0	0	0	0	0
11:57:53	-142,724	2528,016	19,853	19,726	11,997	10,598	9,651	21	953,994	24,497	2102,975	0	201,278	201,278	99,714	0	0	0	0	0	0	0
11:57:53	-47,558	2527,54	19,804	19,726	11,997	10,593	9,669	21	953,994	24,497	2103,4	0	201,278	201,278	99,714	0	0	0	0	0	0	0
11:57:53	47,558	2528,016	19,853	19,873	11,997	10,598	9,687	21	953,994	24,497	2103,824	0	201,278	201,278	99,714	0	0	0	0	0	0	0
11:57:53	142,724	2529,443	20	20,019	11,997	10,612	9,706	21	953,994	24,497	2104,25	0	201,278	201,278	99,714	0	0	0	0	0	0	0
11:57:53	-190,283	2527,54	19,804	19,824	11,997	10,593	9,723	21	953,994	24,497	2104,673	0	201,278	201,278	99,714	0	0	0	0	0	0	0
11:57:53	142,7	2528,967	19,951	19,873	11,997	10,607	9,74	21	953,994	24,497	2105,098	0	201,278	201,278	99,714	0	0	0	0	0	0	0
11:57:53	-95,141	2528,016	19,853	19,873	11,997	10,598	9,757	21	953,994	24,497	2105,52	0	201,278	201,278	99,714	0	0	0	0	0	0	0
11:57:53	95,141	2528,967	19,951	19,922	11,997	10,607	9,774	21	953,994	24,497	2105,944	0	201,278	201,278	99,714	0	0	0	0	0	0	0
11:57:53	-95,141	2528,016	19,853	19,922	11,997	10,598	9,79	21	953,994	24,497	2106,366	0	201,278	201,278	99,714	0	0	0	0	0	0	0
11:57:53	95,141	2528,967	19,951	19,873	11,997	10,607	9,806	21,2	952,565	24,497	2106,789	0	201,278	201,278	99,714	0	0	0	0	0	0	0
11:57:53	-134,985	2527,617	19,804	19,678	11,997	10,593	9,821	21,2	952,565	24,497	2107,209	0	201,278	201,278	99,714	0	0	0	0	0	0	0
11:57:53	142,773	2529,045	19,951	19,873	11,997	10,608	9,837	21,2	952,565	24,497	2107,631	0	201,278	201,278	99,714	0	0	0	0	0	0	0
11:57:53	47,583	2529,521	20	20,166	11,997	10,613	9,852	21,2	952,565	24,497	2108,053	0	201,278	201,278	99,714	0	0	0	0	0	0	0
11:57:53	0	2529,521	20	19,922	11,997	10,613	9,867	21,2	952,565	24,497	2108,475	0	201,278	201,278	99,714	0	0	0	0	0	0	0
11:57:53	-142,773	2528,093	19,853	19,824	11,997	10,598	9,881	21,2	952,565	24,497	2108,894	0	201,278	201,278	99,714	0	0	0	0	0	0	0
11:57:53	0	2528,093	19,853	19,873	11,997	10,598	9,895	21,2	952,565	24,497	2109,313	0	201,278	201,278	99,714	0	0	0	0	0	0	0
11:57:53	-47,583	2527,617	19,804	19,678	11,997	10,593	9,909	21,2	952,565	24,497	2109,732	0	201,278	201,278	99,714	0	0	0	0	0	0	0
11:57:53	142,773	2529,045	19,951	19,922	11,997	10,608	9,923	21,2	952,565	24,497	2110,151	0	201,278	201,278	99,714	0	0	0	0	0	0	0
11:57:53	-95,19	2528,093	19,853	19,824	11,997	10,598	9,936	21,2	952,565	24,497	2110,569	0	201,278	201,278	99,714	0	0	0	0	0	0	0
11:57:53	-47,583	2527,617	19,804	19,873	11,997	10,593	9,949	21,2	952,565	24,497	2110,986	0	202,641	202,641	99,72	0	0	0	0	0	0	0
11:57:53	0	2527,617	19,804	19,873	11,997	10,593	9,962	21,2	952,565	24,497	2111,402	0	202,641	202,641	99,72	0	0	0	0	0	0	0
11:57:53	47,583	2528,093	19,853	19,873	11,997	10,598	9,974	21,2	952,565	24,497	2111,819	0	202,641	202,641	99,72	0	0	0	0	0	0	0
11:57:53	-47,583	2527,617	19,804	19,678	11,997	10,593	9,986	21,2	952,565	24,497	2112,235	0	202,641	202,641	99,72	0	0	0	0	0	0	0
11:57:53	0	2527,617	19,804	19,726	11,997	10,593	9,998	21,2	952,565	24,497	2112,65	0	202,641	202,641	99,72	0	0	0	0	0	0	0
11:57:53	-47,583	2527,141	19,756	19,726	11,997	10,589	10,01	21,2	952,565	24,497	2113,065	0	202,641	202,641	99,72	0	0	0	0	0	0	0
11:57:53	0	2527,141	19,756	19,678	11,997	10,589	10,021	21,2	952,565	24,497	2113,479	0	202,641	202,641	99,72	0	0	0	0	0	0	0
11:57:53	0	2527,141	19,756	19,824	11,997	10,589	10,032	21,2	952,565	24,497	2113,893	0	202,641	202,641	99,72	0	0	0	0	0	0	0
11:57:53	0	2527,141	19,756	19,824	11,997	10,589	10,043	21,2	952,565	24,497	2114,306	0	202,641	202,641	99,72	0	0	0	0	0	0	0
11:57:53	47,583	2527,617	19,804	19,873	11,997	10,593	10,054	21,2	952,565	24,497	2114,719	0	202,641	202,641	99,72	0	0	0	0	0	0	0
11:57:53	-190,332	2525,714	19,609	19,531	11,997	10,574	10,064	21,2	952,565	24,497	2115,13	0	202,641	202,641	99,72	0	0	0	0	0	0	0
11:57:53	47,583	2526,19	19,658	19,58	11,997	10,579	10,074	21,2	952,565	24,497	2115,541	0	202,641	202,641	99,72	0	0	0	0	0	0	0
11:57:53	95,166	2527,141	19,756	19,726	11,997	10,589	10,084	21,2	952,565	24,497	2115,953	0	202,641	202,641	99,72	0	0	0	0	0	0	0
11:57:53	0	2527,141	19,756	19,824	11,997	10,589	10,094	21,2	952,565	24,497	2116,365	0	202,641	202,641	99,72	0	0	0	0	0	0	0
11:57:53	47,583	2527,617	19,804	19,824	11,997	10,593	10,104	21,2	952,565	24,497	2116,776	0	202,641	202,641	99,72	0	0	0	0	0	0	0
11:57:53	-47,583	2527,141	19,756	19,726	11,997	10,589	10,113	21,2	952,565	24,497	2117,186	0	202,641	202,641	99,72	0	0	0	0	0	0	0
11:57:53	47,583	2527,617	19,804	19,873	11,997	10,593	10,123	21,2	952,565	24,497	2117,597	0	202,641	202,641	99,72	0	0	0	0	0	0	0
11:57:53	142,773	2529,045	19,951	20,019	11,997	10,608	10,132	21,2	952,565	24,497	2118,008	0	202,641	202,641	99,72	0	0	0	0	0	0	0
11:57:53	0	2529,045	19,951	20,019	11,997	10,608	10,142	21,2	952,565	24,497	2118,419	0	202,641	202,641	99,72	0	0	0	0	0	0	0
11:57:53	47,583	2529,521	20	20,019	11,997	10,613	10,151	21,2	952,565	24,497	2118,83	0	202,641	202,641	99,72	0	0	0	0	0	0	0
11:57:53	0	2529,521	20	20,068	11,997	10,613	10,16	21,2	952,565	24,497	2119,241	0	202,641	202,641	99,72	0	0	0	0	0	0	0
11:57:53	-109,033	2528,431	19,804	19,726	12,001	10,602	10,169	21,2	952,565	24,497	2119,65	0	202,641	202,641	99,72	0	0	0	0	0	0	0
11:57:53	4,248	2528,473	19,804	19,873	12,001	10,602	10,177	21,2	952,565	24,497	2120,059	0	202,641	202,641	99,72	0	0	0	0	0	0	0
11:57:53	43,359	2528,907	19,853	19,922	12,001	10,607	10,186	21,2	952,565	24,497	2120,468	0	202,641	202,641	99,72	0	0	0	0	0	0	0
11:57:53	-43,359	2528,473	19,804	19,726	12,001	10,602	10,194	21,2	952,565	24,497	2120,876	0	202,641	202,641	99,72	0	0	0	0	0	0	0
11:57:53	0	2528,473	19,804	19,726	12,001	10,602	10,202	21,2	952,565	24,497	2121,283	0	202,641	202,641	99,72	0	0	0	0	0	0	0
11:57:53	-47,583	2527,997	19,756	19,726	12,001	10,597	10,209	21,2	952,565	24,497	2121,69	0	202,641	202,641	99,72	0	0	0	0	0	0	0
11:57:53	95,166	2528,949	19,853	19,873	12,001	10,607	10,217	21,2	952,565	24,497	2122,097	0	202,641	202,641	99,72	0	0	0	0	0	0	0
11:57:53	-47,583	2528,473	19,804	19,726	12,001	10,602	10,225	21,2	952,565	24,497	2122,503	0	202,641	202,641	99,72	0	0	0	0	0	0	0
11:57:53	47,583	2528,949	19,853	19,873	12,001	10,607	10,232	21,2	952,565	24,497	2122,91	0	202,641	202,641	99,72	0	0	0	0	0	0	0
11:57:53	95,19	2529,901	19,951	19,922	12,001	10,617	10,24	21,2	952,565	24,497	2123,317	0	202,641	202,641	99,72	0	0	0	0	0	0	0
11:57:53	-147,021	2528,431	19,804	19,824	12,001	10,602	10,247	21,2	952,565	24,497	2123,722	0	202,641	202,641	99,72	0	0	0	0	0	0	0
11:57:53	-43,334	2527,997	19,756	19,726	12,001	10,597	10,254	21,2	952,565	24,497	2124,126	0	202,641	202,641	99,72	0	0	0	0	0	0	0
11:57:53	0	2527,997	19,756	19,726	12,001	10,597	10,261	21,2	952,565	24,497	2124,53	0	202,641	202,641	99,72	0	0	0	0	0	0	0
11:57:53	-95,166	2527,046	19,658	19,726	12,001	10,588	10,267	21,2	952,565	24,497	2124,932	0	202,641	202,641	99,72	0	0	0	0	0	0	0
11:57:53	90,917	2527,955	19,756	19,678	12,001	10,597	10,273	21,2	952,565	24,497	2125,336	0	202,641	202,641	99,72	0	0	0	0	0	0	0
11:57:53	0	2527,955	19,756	19,726	12,001	10,597	10,28	21,2	952,565	24,497	2125,738	0	202,641	202,641	99,72	0	0	0	0	0	0	0
11:57:53	47,583	2528,431	19,804	19,678	12,001	10,602	10,286	21,2	952,565	24,497	2126,141	0	202,641	202,641	99,72	0	0	0	0	0	0	0
11:57:53	-47,583	2527,955	19,756	19,726	12,001	10,597	10,292	21,2	952,565	24,497	2126,543	0	202,641	202,641	99,72	0	0	0	0	0	0	0
11:57:53	47,583	2528,431	19,804	19,824	12,001	10,602	10,298	21,2	952,565	24,497	2126,945	0	202,641	202,641	99,72	0	0	0	0	0	0	0
11:57:53	0	2528,431	19,804	19,824	12,001	10,602	10,304	21,2	952,565	24,497	2127,346	0	202,641	202,641	99,72	0	0	0	0	0	0	0
11:57:53	47,607	2528,907	19,853	19,873	12,001	10,607	10,31	21,2	952,565	24,497	2127,748	0	202,641	202,641	99,72	0	0	0	0	0	0	0
11:57:53	-47,607	2528,431	19,804	19,824	12,001	10,602	10,316	21,2	952,565	24,497	2128,149	0	202,641	202,641	99,72	0	0	0	0	0	0	0
11:57:53	47,607	2528,907	19,853	19,726	12,001	10,607	10,322	21,2	952,565	24,497	2128,549	0	202,641	202,641	99,72	0	0	0	0	0	0	0
11:57:53	0	2528,907	19,853	19,873	12,001	10,607	10,327	21,2	952,565	24,497	2128,95	0	202,641	202,641	99,72	0	0	0	0	0	0	0
11:57:53	4,223	2528,949	19,853	19,824	12,001	10,607	10,333	21,2	952,565	24,497	2129,35	0	202,641	202,641	99,72	0	0	0	0	0	0	0
11:57:53	0	2528,949	19,853	20,019	12,001	10,607	10,338	21,2	952,565	24,497	2129,75	0	202,641	202,641	99,72	0	0	0	0	0	0	0
11:57:53	0	2528,949	19,853	19,873	12,001	10,607	10,343	21,2	952,565	24,497	2130,149	0	202,641	202,641	99,72	0	0	0	0	0	0	0
11:57:53	-14,868	2528,8	19,756	19,824	12,006	10,606	10,348	21,2	952,565	24,497	2130,547	0	202,641	202,641	99,72	0	0	0	0	0	0	0
11:57:53	5,468	2528,855	19,756	19,726	12,006	10,606	10,354	21,2	952,565	24,497	2130,946	0	202,641	202,641	99,72	0	0	0	0	0	0	0
11:57:53	-5,468	2528,8	19,756	19,824	12,006	10,606	10,358	21,2	952,565	24,497	2131,343	0	202,641	202,641	99,72	0	0	0	0	0	0	0
11:57:53	195,849	2530,759	19,951	20,019	12,006	10,626	10,364	21,2	952,565	24,497	2131,743	0	202,641	202,641	99,72	0	0	0	0	0	0	0
11:57:53	-100,659	2529,752	19,853	19,873	12,006	10,616	10,369	21,2	952,565	24,497	2132,141	0	202,641	202,641	99,72	0	0	0	0	0	0	0
11:57:53	0	2529,752	19,853	19,873	12,006	10,616	10,374	21,2	952,565	24,497	2132,539	0	202,641	202,641	99,72	0	0	0	0	0	0	0
11:57:53	-47,607	2529,276	19,804	19,824	12,006	10,611	10,378	21,2	952,565	24,497	2132,935	0	202,641	202,641	99,72	0	0	0	0	0	0	0
11:57:53	-47,583	2528,8	19,756	19,726	12,006	10,606	10,383	21,2	952,565	24,497	2133,331	0	202,641	202,641	99,72	0	0	0	0	0	0	0
11:57:53	47,583	2529,276	19,804	19,824	12,006	10,611	10,387	21,2	952,565	24,497	2133,727	0	202,641	202,641	99,72	0	0	0	0	0	0	0
11:57:53	0	2529,276	19,804	19,873	12,006	10,611	10,391	21,2	952,565	24,497	2134,123	0	202,641	202,641	99,72	0	0	0	0	0	0	0
11:57:53	-142,773	2527,848	19,658	19,58	12,006	10,596	10,395	21,2	952,565	24,497	2134,516	0	202,641	202,641	99,72	0	0	0	0	0	0	0
11:57:53	142,773	2529,276	19,804	19,873	12,006	10,611	10,4	21,2	952,565	24,497	2134,911	0	202,641	202,641	99,72	0	0	0	0	0	0	0
11:57:53	-47,583	2528,8	19,756	19,824	12,006	10,606	10,404	21,2	952,565	24,497	2135,305	0	202,641	202,641	99,72	0	0	0	0	0	0	0
11:57:53	0	2528,8	19,756	19,726	12,006	10,606	10,408	21,2	952,565	24,497	2135,698	0	202,641	202,641	99,72	0	0	0	0	0	0	0
11:57:53	47,583	2529,276	19,804	19,824	12,006	10,611	10,412	21,2	952,565	24,497	2136,092	0	202,641	202,641	99,72	0	0	0	0	0	0	0
11:57:53	0	2529,276	19,804	19,824	12,006	10,611	10,416	21,2	952,565	24,497	2136,485	0	202,641	202,641	99,72	0	0	0	0	0	0	0
11:57:53	47,607	2529,752	19,853	19,922	12,006	10,616	10,419	21,2	952,565	24,497	2136,878	0	202,641	202,641	99,72	0	0	0	0	0	0	0
11:57:53	0	2529,752	19,853	19,873	12,006	10,616	10,423	21,2	952,565	24,497	2137,271	0	202,641	202,641	99,72	0	0	0	0	0	0	0
11:57:53	-47,607	2529,276	19,804	19,873	12,006	10,611	10,427	21,2	952,565	24,497	2137,663	0	202,641	202,641	99,72	0	0	0	0	0	0	0
11:57:53	0	2529,276	19,804	19,824	12,006	10,611	10,431	21,2	952,565	24,497	2138,055	0	202,641	202,641	99,72	0	0	0	0	0	0	0
11:57:53	0	2529,276	19,804	19,873	12,006	10,611	10,434	21,2	952,565	24,497	2138,446	0	202,641	202,641	99,72	0	0	0	0	0	0	0
11:57:53	142,797	2530,704	19,951	20,019	12,006	10,625	10,438	21,2	952,565	24,497	2138,838	0	202,641	202,641	99,72	0	0	0	0	0	0	0
11:57:53	-95,19	2529,752	19,853	20,019	12,006	10,616	10,441	21,2	952,565	24,497	2139,229	0	202,641	202,641	99,72	0	0	0	0	0	0	0
11:57:53	95,19	2530,704	19,951	19,922	12,006	10,625	10,445	21,2	952,565	24,497	2139,62	0	202,641	202,641	99,72	0	0	0	0	0	0	0
11:57:53	-95,19	2529,752	19,853	19,922	12,006	10,616	10,448	21,2	952,565	24,497	2140,011	0	202,641	202,641	99,72	0	0	0	0	0	0	0
11:57:53	0	2529,752	19,853	19,873	12,006	10,616	10,452	21,2	952,565	24,497	2140,4	0	202,641	202,641	99,72	0	0	0	0	0	0	0
11:57:53	-47,607	2529,276	19,804	19,873	12,006	10,611	10,455	21,2	952,565	24,497	2140,789	0	202,641	202,641	99,72	0	0	0	0	0	0	0
11:57:53	47,607	2529,752	19,853	19,922	12,006	10,616	10,458	21,2	952,565	24,497	2141,178	0	202,641	202,641	99,72	0	0	0	0	0	0	0
11:57:53	0	2529,752	19,853	19,824	12,006	10,616	10,461	21,2	952,565	24,497	2141,567	0	202,641	202,641	99,72	0	0	0	0	0	0	0
11:57:53	-47,607	2529,276	19,804	19,824	12,006	10,611	10,464	21,2	952,565	24,497	2141,954	0	202,641	202,641	99,72	0	0	0	0	0	0	0
11:57:53	0	2529,276	19,804	19,824	12,006	10,611	10,467	21,2	952,565	24,497	2142,342	0	202,641	202,641	99,72	0	0	0	0	0	0	0
11:57:53	0	2529,276	19,804	19,824	12,006	10,611	10,47	21,2	952,565	24,497	2142,729	0	202,641	202,641	99,72	0	0	0	0	0	0	0
11:57:54	0	2529,276	19,804	19,824	12,006	10,611	10,472	21,2	952,565	24,497	2143,115	0	202,641	202,641	99,72	0	0	0	0	0	0	0
11:57:54	-142,773	2527,848	19,658	19,531	12,006	10,596	10,475	21,2	952,565	24,497	2143,5	0	202,641	202,641	99,72	0	0	0	0	0	0	0
11:57:54	0	2527,848	19,658	19,58	12,006	10,596	10,477	21,2	952,565	24,497	2143,884	0	202,641	202,641	99,72	0	0	0	0	0	0	0
11:57:54	142,773	2529,276	19,804	19,824	12,006	10,611	10,48	21,2	952,565	24,497	2144,269	0	202,641	202,641	99,72	0	0	0	0	0	0	0
11:57:54	-127,88	2527,997	19,756	19,726	12,001	10,597	10,482	21,2	952,565	24,497	2144,653	0	202,641	202,641	99,72	0	0	0	0	0	0	0
11:57:54	47,583	2528,473	19,804	19,824	12,001	10,602	10,484	21,2	952,565	24,497	2145,037	0	202,641	202,641	99,72	0	0	0	0	0	0	0
11:57:54	0	2528,473	19,804	19,873	12,001	10,602	10,487	21,2	952,565	24,497	2145,421	0	202,641	202,641	99,72	0	0	0	0	0	0	0
11:57:54	0	2528,473	19,804	19,824	12,001	10,602	10,489	21,2	952,565	24,497	2145,804	0	202,641	202,641	99,72	0	0	0	0	0	0	0
11:57:54	-47,583	2527,997	19,756	19,678	12,001	10,597	10,491	21,2	952,565	24,497	2146,186	0	202,641	202,641	99,72	0	0	0	0	0	0	0
11:57:54	-95,166	2527,046	19,658	19,726	12,001	10,588	10,493	21,2	952,565	24,497	2146,567	0	202,641	202,641	99,72	0	0	0	0	0	0	0
11:57:54	190,332	2528,949	19,853	20,068	12,001	10,607	10,495	21,2	952,565	24,497	2146,949	0	202,641	202,641	99,72	0	0	0	0	0	0	0
11:57:54	95,19	2529,901	19,951	19,922	12,001	10,617	10,498	21,2	952,565	24,497	2147,332	0	202,641	202,641	99,72	0	0	0	0	0	0	0
11:57:54	-95,19	2528,949	19,853	19,922	12,001	10,607	10,5	21,2	952,565	24,497	2147,714	0	202,641	202,641	99,72	0	0	0	0	0	0	0
11:57:54	0	2528,949	19,853	19,873	12,001	10,607	10,502	21,2	952,565	24,497	2148,095	0	202,641	202,641	99,72	0	0	0	0	0	0	0
11:57:54	80,322	2529,752	19,853	19,873	12,006	10,616	10,504	21,2	952,565	24,497	2148,477	0	202,641	202,641	99,72	0	0	0	0	0	0	0
11:57:54	95,19	2530,704	19,951	19,922	12,006	10,625	10,507	21,2	952,565	24,497	2148,859	0	202,641	202,641	99,72	0	0	0	0	0	0	0
11:57:54	-95,19	2529,752	19,853	19,873	12,006	10,616	10,509	21,2	952,565	24,497	2149,24	0	202,641	202,641	99,72	0	0	0	0	0	0	0
11:57:54	0	2529,752	19,853	19,873	12,006	10,616	10,511	21,2	952,565	24,497	2149,62	0	202,641	202,641	99,72	0	0	0	0	0	0	0
11:57:54	0	2529,752	19,853	19,873	12,006	10,616	10,513	21,2	952,565	24,497	2150	0	202,641	202,641	99,72	0	0	0	0	0	0	0
11:57:54	-47,607	2529,276	19,804	19,726	12,006	10,611	10,515	21,2	952,565	24,497	2150,38	0	202,641	202,641	99,72	0	0	0	0	0	0	0
11:57:54	47,607	2529,752	19,853	19,873	12,006	10,616	10,517	21,2	952,565	24,497	2150,759	0	202,792	202,792	99,721	0	0	0	0	0	0	0
11:57:54	0	2529,752	19,853	19,824	12,006	10,616	10,519	21,2	952,565	24,497	2151,138	0	202,792	202,792	99,721	0	0	0	0	0	0	0
11:57:54	-47,607	2529,276	19,804	19,726	12,006	10,611	10,52	21,2	952,565	24,497	2151,516	0	202,792	202,792	99,721	0	0	0	0	0	0	0
11:57:54	0	2529,276	19,804	19,824	12,006	10,611	10,522	21,2	952,565	24,497	2151,894	0	202,792	202,792	99,721	0	0	0	0	0	0	0
11:57:54	-47,583	2528,8	19,756	19,726	12,006	10,606	10,524	21,2	952,565	24,497	2152,271	0	202,792	202,792	99,721	0	0	0	0	0	0	0
11:57:54	0	2528,8	19,756	19,678	12,006	10,606	10,525	21,2	952,565	24,497	2152,647	0	202,792	202,792	99,721	0	0	0	0	0	0	0
11:57:54	14,868	2528,949	19,853	19,873	12,001	10,607	10,527	21,2	952,565	24,497	2153,023	0	202,792	202,792	99,721	0	0	0	0	0	0	0
11:57:54	-47,583	2528,473	19,804	19,726	12,001	10,602	10,529	21,2	952,565	24,497	2153,399	0	202,792	202,792	99,721	0	0	0	0	0	0	0
11:57:54	0	2528,473	19,804	19,873	12,001	10,602	10,53	21,2	952,565	24,497	2153,774	0	202,792	202,792	99,721	0	0	0	0	0	0	0
11:57:54	-47,583	2527,997	19,756	19,824	12,001	10,597	10,531	21,2	952,565	24,497	2154,148	0	202,792	202,792	99,721	0	0	0	0	0	0	0
11:57:54	0	2527,997	19,756	19,726	12,001	10,597	10,533	21,2	952,565	24,497	2154,522	0	202,792	202,792	99,721	0	0	0	0	0	0	0
11:57:54	0	2527,997	19,756	19,824	12,001	10,597	10,534	21,2	952,565	24,497	2154,895	0	202,792	202,792	99,721	0	0	0	0	0	0	0
11:57:54	-95,166	2527,046	19,658	19,678	12,001	10,588	10,535	21,2	952,565	24,497	2155,267	0	202,792	202,792	99,721	0	0	0	0	0	0	0
11:57:54	95,166	2527,997	19,756	19,873	12,001	10,597	10,536	21,2	952,565	24,497	2155,64	0	202,792	202,792	99,721	0	0	0	0	0	0	0
11:57:54	0	2527,997	19,756	19,726	12,001	10,597	10,537	21,2	952,565	24,497	2156,012	0	202,792	202,792	99,721	0	0	0	0	0	0	0
11:57:54	0	2527,997	19,756	19,824	12,001	10,597	10,539	21,2	952,565	24,497	2156,384	0	202,792	202,792	99,721	0	0	0	0	0	0	0
11:57:54	95,166	2528,949	19,853	20,019	12,001	10,607	10,54	21,2	952,565	24,497	2156,757	0	202,792	202,792	99,721	0	0	0	0	0	0	0
11:57:54	-47,583	2528,473	19,804	19,824	12,001	10,602	10,541	21,2	952,565	24,497	2157,129	0	202,792	202,792	99,721	0	0	0	0	0	0	0
11:57:54	0	2528,473	19,804	19,873	12,001	10,602	10,542	21,2	952,565	24,497	2157,5	0	202,792	202,792	99,721	0	0	0	0	0	0	0
11:57:54	47,583	2528,949	19,853	19,873	12,001	10,607	10,544	21,2	952,565	24,497	2157,872	0	202,792	202,792	99,721	0	0	0	0	0	0	0
11:57:54	0	2528,949	19,853	19,922	12,001	10,607	10,545	21,2	952,565	24,497	2158,243	0	202,792	202,792	99,721	0	0	0	0	0	0	0
11:57:54	0	2528,949	19,853	19,873	12,001	10,607	10,546	21,2	952,565	24,497	2158,614	0	202,792	202,792	99,721	0	0	0	0	0	0	0
11:57:54	32,714	2529,276	19,804	19,824	12,006	10,611	10,547	21,2	952,565	24,497	2158,984	0	202,792	202,792	99,721	0	0	0	0	0	0	0
11:57:54	142,797	2530,704	19,951	20,019	12,006	10,625	10,549	21,2	952,565	24,497	2159,356	0	202,792	202,792	99,721	0	0	0	0	0	0	0
11:57:54	-95,19	2529,752	19,853	19,824	12,006	10,616	10,55	21,2	952,565	24,497	2159,727	0	202,792	202,792	99,721	0	0	0	0	0	0	0
11:57:54	-47,607	2529,276	19,804	19,824	12,006	10,611	10,551	21,2	952,565	24,497	2160,096	0	202,792	202,792	99,721	0	0	0	0	0	0	0
11:57:54	142,797	2530,704	19,951	20,019	12,006	10,625	10,553	21,2	952,565	24,497	2160,467	0	202,792	202,792	99,721	0	0	0	0	0	0	0
11:57:54	47,607	2531,18	20	20,068	12,006	10,63	10,554	21,2	952,565	24,497	2160,837	0	202,792	202,792	99,721	0	0	0	0	0	0	0
11:57:54	-190,405	2529,276	19,804	19,824	12,006	10,611	10,555	21,2	952,565	24,497	2161,206	0	202,792	202,792	99,721	0	0	0	0	0	0	0
11:57:54	142,797	2530,704	19,951	19,922	12,006	10,625	10,557	21,2	952,565	24,497	2161,575	0	202,792	202,792	99,721	0	0	0	0	0	0	0
11:57:54	-142,797	2529,276	19,804	19,824	12,006	10,611	10,558	21,2	952,565	24,497	2161,943	0	202,792	202,792	99,721	0	0	0	0	0	0	0
11:57:54	5,493	2529,331	19,804	19,824	12,006	10,611	10,559	21,2	952,565	24,497	2162,31	0	202,792	202,792	99,721	0	0	0	0	0	0	0
11:57:54	-5,493	2529,276	19,804	19,873	12,006	10,611	10,56	21,2	952,565	24,497	2162,677	0	202,792	202,792	99,721	0	0	0	0	0	0	0
11:57:54	-47,583	2528,8	19,756	19,726	12,006	10,606	10,561	21,2	952,565	24,497	2163,043	0	202,792	202,792	99,721	0	0	0	0	0	0	0
11:57:54	47,583	2529,276	19,804	19,824	12,006	10,611	10,562	21,2	952,565	24,497	2163,409	0	202,792	202,792	99,721	0	0	0	0	0	0	0
11:57:54	-47,583	2528,8	19,756	19,824	12,006	10,606	10,563	21,2	952,565	24,497	2163,775	0	202,792	202,792	99,721	0	0	0	0	0	0	0
11:57:54	0	2528,8	19,756	19,726	12,006	10,606	10,563	21,2	952,565	24,497	2164,14	0	202,792	202,792	99,721	0	0	0	0	0	0	0
11:57:54	-57,202	2528,228	19,609	19,726	12,011	10,6	10,564	21,2	952,565	24,497	2164,504	0	202,792	202,792	99,721	0	0	0	0	0	0	0
11:57:54	-80,078	2527,427	19,609	19,58	12,006	10,592	10,565	21,2	952,565	24,497	2164,867	0	202,792	202,792	99,721	0	0	0	0	0	0	0
11:57:54	137,28	2528,8	19,756	19,824	12,006	10,606	10,566	21,2	952,565	24,497	2165,23	0	202,792	202,792	99,721	0	0	0	0	0	0	0
11:57:54	0	2528,8	19,756	19,824	12,006	10,606	10,566	21,2	952,565	24,497	2165,594	0	202,792	202,792	99,721	0	0	0	0	0	0	0
11:57:54	47,583	2529,276	19,804	19,922	12,006	10,611	10,567	21,2	952,565	24,497	2165,958	0	202,792	202,792	99,721	0	0	0	0	0	0	0
11:57:54	0	2529,276	19,804	19,824	12,006	10,611	10,568	21,2	952,565	24,497	2166,321	0	202,792	202,792	99,721	0	0	0	0	0	0	0
11:57:54	0	2529,276	19,804	19,824	12,006	10,611	10,569	21,2	952,565	24,497	2166,684	0	202,792	202,792	99,721	0	0	0	0	0	0	0
11:57:54	47,607	2529,752	19,853	19,922	12,006	10,616	10,57	21,2	952,565	24,497	2167,047	0	202,792	202,792	99,721	0	0	0	0	0	0	0
11:57:54	-47,607	2529,276	19,804	19,873	12,006	10,611	10,571	21,2	952,565	24,497	2167,409	0	202,792	202,792	99,721	0	0	0	0	0	0	0
11:57:54	-47,583	2528,8	19,756	19,726	12,006	10,606	10,571	21,2	952,565	24,497	2167,771	0	202,792	202,792	99,721	0	0	0	0	0	0	0
11:57:54	47,583	2529,276	19,804	19,726	12,006	10,611	10,572	21,2	952,565	24,497	2168,132	0	202,792	202,792	99,721	0	0	0	0	0	0	0
11:57:54	-47,583	2528,8	19,756	19,824	12,006	10,606	10,573	21,2	952,565	24,497	2168,493	0	202,792	202,792	99,721	0	0	0	0	0	0	0
11:57:54	47,583	2529,276	19,804	19,824	12,006	10,611	10,573	21,2	952,565	24,497	2168,854	0	202,792	202,792	99,721	0	0	0	0	0	0	0
11:57:54	47,607	2529,752	19,853	19,873	12,006	10,616	10,574	21,2	952,565	24,497	2169,215	0	202,792	202,792	99,721	0	0	0	0	0	0	0
11:57:54	95,19	2530,704	19,951	20,019	12,006	10,625	10,575	21,2	952,565	24,497	2169,576	0	202,792	202,792	99,721	0	0	0	0	0	0	0
11:57:54	-89,721	2529,807	19,853	19,824	12,006	10,616	10,576	21,2	952,565	24,497	2169,936	0	202,792	202,792	99,721	0	0	0	0	0	0	0
11:57:54	32,495	2530,132	19,804	19,873	12,011	10,619	10,577	21,2	952,565	24,497	2170,296	0	202,792	202,792	99,721	0	0	0	0	0	0	0
11:57:54	47,607	2530,608	19,853	19,922	12,011	10,624	10,578	21,2	952,565	24,497	2170,656	0	202,792	202,792	99,721	0	0	0	0	0	0	0
11:57:54	-80,102	2529,807	19,853	19,873	12,006	10,616	10,579	21,2	952,565	24,497	2171,015	0	202,792	202,792	99,721	0	0	0	0	0	0	0
11:57:54	80,102	2530,608	19,853	19,873	12,011	10,624	10,579	21,2	952,565	24,497	2171,375	0	202,792	202,792	99,721	0	0	0	0	0	0	0
11:57:54	-175,292	2528,855	19,756	19,824	12,006	10,606	10,58	21,2	952,565	24,497	2171,732	0	202,792	202,792	99,721	0	0	0	0	0	0	0
11:57:54	184,912	2530,704	19,951	19,922	12,006	10,625	10,581	21,2	952,565	24,497	2172,091	0	202,792	202,792	99,721	0	0	0	0	0	0	0
11:57:54	-327,661	2527,427	19,609	19,385	12,006	10,592	10,581	21,2	952,565	24,497	2172,447	0	202,792	202,792	99,721	0	0	0	0	0	0	0
11:57:54	-428,051	2523,147	19,17	18,847	12,006	10,547	10,58	21,2	952,565	24,497	2172,797	0	202,792	202,792	99,721	0	0	0	0	0	0	0
11:57:54	-560,986	2517,537	18,681	18,115	12,001	10,49	10,579	21,2	952,565	24,497	2173,142	0	202,792	202,792	99,721	0	0	0	0	0	0	0
11:57:54	-688,818	2510,649	18,144	17,431	11,992	10,419	10,576	21,2	952,565	24,497	2173,48	0	202,792	202,792	99,721	0	0	0	0	0	0	0
11:57:54	-670,898	2503,94	17,803	16,943	11,973	10,349	10,571	21,2	952,565	24,497	2173,81	0	202,792	202,792	99,721	0	0	0	0	0	0	0
11:57:54	-787,353	2496,066	17,51	16,504	11,945	10,268	10,565	21,2	952,565	24,497	2174,133	0	202,792	202,792	99,721	0	0	0	0	0	0	0
11:57:54	-529,541	2490,771	17,656	16,552	11,907	10,214	10,558	21,2	952,565	24,497	2174,449	0	202,792	202,792	99,721	0	0	0	0	0	0	0
11:57:54	-530,981	2485,461	17,803	16,552	11,869	10,159	10,55	21,2	952,565	24,497	2174,76	0	202,792	202,792	99,721	0	0	0	0	0	0	0
11:57:54	-643,701	2479,024	17,998	16,699	11,822	10,093	10,541	21,2	952,565	24,497	2175,065	0	202,792	202,792	99,721	0	0	0	0	0	0	0
11:57:54	-672,094	2472,303	17,998	16,699	11,784	10,023	10,531	21,2	952,565	24,497	2175,362	0	202,792	202,792	99,721	0	0	0	0	0	0	0
11:57:54	-667,675	2465,626	17,998	16,552	11,746	9,954	10,52	21,2	952,565	24,497	2175,652	0	202,792	202,792	99,721	0	0	0	0	0	0	0
11:57:54	-905,981	2456,567	17,656	16,162	11,714	9,861	10,507	21,2	952,565	24,497	2175,933	0	202,792	202,792	99,721	0	0	0	0	0	0	0
11:57:54	-1002,832	2446,538	17,217	15,967	11,681	9,758	10,492	21,2	952,565	24,497	2176,204	0	202,792	202,792	99,721	0	0	0	0	0	0	0
11:57:54	-612,548	2440,413	17,168	15,82	11,649	9,694	10,477	21,2	952,565	24,497	2176,469	0	202,792	202,792	99,721	0	0	0	0	0	0	0
11:57:54	-791,552	2432,497	16,875	15,967	11,62	9,613	10,46	21,2	952,565	24,497	2176,725	0	202,792	202,792	99,721	0	0	0	0	0	0	0
11:57:54	-635,986	2426,137	16,826	15,82	11,587	9,547	10,442	21,2	952,565	24,497	2176,974	0	202,792	202,792	99,721	0	0	0	0	0	0	0
11:57:54	-600,39	2420,133	16,875	15,967	11,551	9,485	10,423	21,2	952,565	24,497	2177,218	0	202,792	202,792	99,721	0	0	0	0	0	0	0
11:57:54	-652,343	2413,61	16,924	15,967	11,511	9,418	10,403	21,2	952,565	24,497	2177,454	0	202,792	202,792	99,721	0	0	0	0	0	0	0
11:57:54	-416,259	2409,447	17,168	16,406	11,474	9,375	10,383	21,2	952,565	24,497	2177,686	0	202,792	202,792	99,721	0	0	0	0	0	0	0
11:57:54	-582,568	2403,622	17,168	16,162	11,441	9,315	10,362	21,2	952,565	24,497	2177,912	0	202,792	202,792	99,721	0	0	0	0	0	0	0
11:57:54	-764,599	2395,976	16,875	16,211	11,414	9,236	10,34	21,2	952,565	24,497	2178,13	0	202,792	202,792	99,721	0	0	0	0	0	0	0
11:57:55	-641,845	2389,557	16,582	15,869	11,394	9,17	10,317	21,2	952,565	24,497	2178,342	0	202,792	202,792	99,721	0	0	0	0	0	0	0
11:57:55	-816,04	2381,397	16,045	15,429	11,377	9,086	10,293	21,2	952,565	24,497	2178,545	0	202,792	202,792	99,721	0	0	0	0	0	0	0
11:57:55	-630,59	2375,091	15,703	15,185	11,36	9,021	10,268	21,2	952,565	24,497	2178,741	0	202,792	202,792	99,721	0	0	0	0	0	0	0
11:57:55	-587,06	2369,22	15,361	14,843	11,345	8,961	10,243	21,2	952,565	24,497	2178,932	0	202,792	202,792	99,721	0	0	0	0	0	0	0
11:57:55	-545,751	2363,763	15,215	14,599	11,322	8,904	10,216	21,2	952,565	24,497	2179,116	0	202,792	202,792	99,721	0	0	0	0	0	0	0
11:57:55	-547,705	2358,286	15,068	14,453	11,299	8,848	10,19	21,2	952,565	24,497	2179,295	0	202,792	202,792	99,721	0	0	0	0	0	0	0
11:57:55	-403,881	2354,247	15,215	14,599	11,268	8,806	10,162	21,2	952,565	24,497	2179,47	0	202,792	202,792	99,721	0	0	0	0	0	0	0
11:57:55	-431,103	2349,936	15,361	14,746	11,236	8,762	10,135	21,2	952,565	24,497	2179,641	0	202,792	202,792	99,721	0	0	0	0	0	0	0
11:57:55	-509,326	2344,843	15,361	14,795	11,207	8,709	10,107	21,2	952,565	24,497	2179,806	0	202,792	202,792	99,721	0	0	0	0	0	0	0
11:57:55	-571,142	2339,131	15,263	14,795	11,18	8,65	10,078	21,2	952,565	24,497	2179,965	0	202,792	202,792	99,721	0	0	0	0	0	0	0
11:57:55	-522,656	2333,905	15,068	14,648	11,161	8,596	10,049	21,2	953,994	24,497	2180,119	0	202,792	202,792	99,721	0	0	0	0	0	0	0
11:57:55	-484,692	2329,058	14,922	14,502	11,142	8,546	10,02	21,2	953,994	24,497	2180,268	0	202,792	202,792	99,721	0	0	0	0	0	0	0
11:57:55	-647,485	2322,583	14,58	14,258	11,123	8,48	9,99	21,2	953,994	24,497	2180,41	0	202,792	202,792	99,721	0	0	0	0	0	0	0
11:57:55	-394,628	2318,637	14,433	14,062	11,109	8,439	9,959	21,2	953,994	24,497	2180,548	0	202,792	202,792	99,721	0	0	0	0	0	0	0
11:57:55	-469,067	2313,946	14,287	13,916	11,09	8,391	9,929	21,2	953,994	24,497	2180,682	0	202,792	202,792	99,721	0	0	0	0	0	0	0
11:57:55	-380,468	2310,141	14,238	13,867	11,071	8,351	9,898	21,2	953,994	24,497	2180,811	0	202,792	202,792	99,721	0	0	0	0	0	0	0
11:57:55	-475,195	2305,389	14,092	13,623	11,052	8,302	9,866	21,2	953,994	24,497	2180,936	0	202,792	202,792	99,721	0	0	0	0	0	0	0
11:57:55	-503,271	2300,357	13,994	13,623	11,029	8,251	9,835	21,2	953,994	24,497	2181,055	0	202,792	202,792	99,721	0	0	0	0	0	0	0
11:57:55	-197,314	2298,383	14,14	13,72	11,01	8,23	9,803	21,2	953,994	24,497	2181,173	0	202,792	202,792	99,721	0	0	0	0	0	0	0
11:57:55	-412,866	2294,255	14,14	13,769	10,987	8,188	9,772	21,2	953,994	24,497	2181,286	0	202,792	202,792	99,721	0	0	0	0	0	0	0
11:57:55	-471,752	2289,537	13,994	13,623	10,968	8,139	9,739	21,2	953,994	24,497	2181,394	0	202,945	202,945	99,721	0	0	0	0	0	0	0
11:57:55	-435,888	2285,178	13,799	13,525	10,954	8,094	9,707	21,2	953,994	24,497	2181,498	0	202,945	202,945	99,721	0	0	0	0	0	0	0
11:57:55	-331,835	2281,86	13,799	13,525	10,935	8,06	9,675	21,2	953,994	24,497	2181,598	0	202,945	202,945	99,721	0	0	0	0	0	0	0
11:57:55	-388,476	2277,975	13,652	13,379	10,921	8,02	9,642	21,2	953,994	24,497	2181,694	0	202,945	202,945	99,721	0	0	0	0	0	0	0
11:57:55	-471,264	2273,263	13,506	13,232	10,902	7,971	9,61	21,2	953,994	24,497	2181,786	0	202,945	202,945	99,721	0	0	0	0	0	0	0
11:57:55	-295,996	2270,303	13,457	13,183	10,888	7,941	9,577	21,2	953,994	24,497	2181,875	0	202,945	202,945	99,721	0	0	0	0	0	0	0
11:57:55	-249,877	2267,804	13,457	13,183	10,873	7,915	9,544	21,2	953,994	24,497	2181,96	0	202,945	202,945	99,721	0	0	0	0	0	0	0
11:57:55	-376,562	2264,038	13,408	13,086	10,855	7,876	9,512	21,2	953,994	24,497	2182,042	0	202,945	202,945	99,721	0	0	0	0	0	0	0
11:57:55	-329,614	2260,742	13,408	13,183	10,836	7,842	9,479	21,2	953,994	24,497	2182,121	0	202,945	202,945	99,721	0	0	0	0	0	0	0
11:57:55	-286,718	2257,875	13,457	13,183	10,817	7,813	9,446	21,2	953,994	24,497	2182,197	0	202,945	202,945	99,721	0	0	0	0	0	0	0
11:57:55	-281,445	2255,06	13,506	13,33	10,799	7,784	9,414	21,2	953,994	24,497	2182,27	0	202,945	202,945	99,721	0	0	0	0	0	0	0
11:57:55	-331,567	2251,745	13,506	13,33	10,78	7,749	9,381	21,2	953,994	24,497	2182,339	0	202,945	202,945	99,721	0	0	0	0	0	0	0
11:57:55	-374,609	2247,999	13,457	13,232	10,761	7,711	9,348	21,2	953,994	24,497	2182,405	0	202,945	202,945	99,721	0	0	0	0	0	0	0
11:57:55	-293,725	2245,061	13,408	13,183	10,747	7,681	9,316	21,2	953,994	24,497	2182,468	0	202,945	202,945	99,721	0	0	0	0	0	0	0
11:57:55	-338,623	2241,675	13,31	13,037	10,733	7,646	9,283	21,2	953,994	24,497	2182,527	0	202,945	202,945	99,721	0	0	0	0	0	0	0
11:57:55	-445,8	2237,217	13,017	12,89	10,724	7,6	9,25	21,2	953,994	24,497	2182,582	0	202,945	202,945	99,721	0	0	0	0	0	0	0
11:57:55	-254,492	2234,672	12,92	12,549	10,714	7,573	9,217	21,2	953,994	24,497	2182,634	0	202,945	202,945	99,721	0	0	0	0	0	0	0
11:57:55	-342,602	2231,246	12,822	12,5	10,7	7,538	9,184	21,2	953,994	24,497	2182,683	0	202,945	202,945	99,721	0	0	0	0	0	0	0
11:57:55	-385,083	2227,395	12,675	12,353	10,686	7,498	9,151	21,2	953,994	24,497	2182,728	0	202,945	202,945	99,721	0	0	0	0	0	0	0
11:57:55	-244,335	2224,952	12,675	12,353	10,672	7,473	9,118	21,2	953,994	24,497	2182,77	0	202,945	202,945	99,721	0	0	0	0	0	0	0
11:57:55	-162,158	2223,33	12,773	12,353	10,658	7,457	9,086	21,2	953,994	24,497	2182,81	0	202,945	202,945	99,721	0	0	0	0	0	0	0
11:57:55	-304,711	2220,283	12,773	12,451	10,64	7,425	9,053	21,2	953,994	24,497	2182,848	0	202,945	202,945	99,721	0	0	0	0	0	0	0
11:57:55	-351,074	2216,773	12,675	12,549	10,626	7,389	9,02	21,2	953,994	24,497	2182,882	0	202,945	202,945	99,721	0	0	0	0	0	0	0
11:57:55	-166,601	2215,107	12,773	12,5	10,611	7,372	8,988	21,2	953,994	24,497	2182,914	0	202,945	202,945	99,721	0	0	0	0	0	0	0
11:57:55	-302,441	2212,082	12,773	12,5	10,594	7,341	8,956	21,2	953,994	24,497	2182,943	0	202,945	202,945	99,721	0	0	0	0	0	0	0
11:57:55	-318,53	2208,897	12,675	12,353	10,581	7,308	8,923	21,2	953,994	24,497	2182,969	0	202,945	202,945	99,721	0	0	0	0	0	0	0
11:57:55	-396,899	2204,928	12,431	12,06	10,572	7,267	8,891	21,2	953,994	24,497	2182,991	0	202,945	202,945	99,721	0	0	0	0	0	0	0
11:57:55	-257,202	2202,356	12,334	12,06	10,562	7,24	8,859	21,2	953,994	24,497	2183,011	0	202,945	202,945	99,721	0	0	0	0	0	0	0
11:57:55	-234,399	2200,012	12,334	11,963	10,549	7,216	8,826	21,2	953,994	24,497	2183,028	0	202,945	202,945	99,721	0	0	0	0	0	0	0
11:57:55	-185,083	2198,161	12,431	11,963	10,533	7,197	8,794	21,2	953,994	24,497	2183,043	0	202,945	202,945	99,721	0	0	0	0	0	0	0
11:57:55	-246,264	2195,698	12,431	12,06	10,519	7,172	8,763	21,2	953,994	24,497	2183,056	0	202,945	202,945	99,721	0	0	0	0	0	0	0
11:57:55	-249,194	2193,206	12,48	12,06	10,502	7,146	8,731	21,2	953,994	24,497	2183,066	0	202,945	202,945	99,721	0	0	0	0	0	0	0
11:57:55	-258,227	2190,624	12,48	12,158	10,488	7,119	8,699	21,2	953,994	24,497	2183,073	0	202,945	202,945	99,721	0	0	0	0	0	0	0
11:57:55	-212,402	2188,5	12,529	12,158	10,473	7,097	8,668	21,2	953,994	24,497	2183,078	0	202,945	202,945	99,721	0	0	0	0	0	0	0
11:57:55	-269,531	2185,805	12,48	12,158	10,461	7,07	8,637	21,2	953,994	24,497	2183,081	0	202,945	202,945	99,721	0	0	0	0	0	0	0
11:57:55	-268,31	2183,122	12,431	12,109	10,448	7,042	8,605	21,2	953,994	24,497	2183,081	0	202,945	202,945	99,721	0	0	0	0	0	0	0
11:57:55	-296,264	2180,159	12,285	11,914	10,439	7,011	8,574	21,2	953,994	24,497	2180,159	0	202,945	202,945	99,721	0	0	0	0	0	0	0
11:57:55	-385,156	2176,307	12,041	11,816	10,43	6,972	8,543	21,2	953,994	24,497	2176,307	0	202,945	202,945	99,721	0	0	0	0	0	0	0
11:57:55	-205,737	2174,25	11,992	11,718	10,421	6,951	8,511	21,2	953,994	24,497	2174,25	0	202,945	202,945	99,721	0	0	0	0	0	0	0
11:57:55	-223,022	2172,02	11,943	11,621	10,411	6,928	8,48	21,2	953,994	24,497	2172,02	0	202,945	202,945	99,721	0	0	0	0	0	0	0
11:57:55	-198,901	2170,031	11,943	11,718	10,399	6,907	8,449	21,2	953,994	24,497	2170,031	0	202,945	202,945	99,721	0	0	0	0	0	0	0
11:57:55	-241,015	2167,621	11,943	11,621	10,386	6,882	8,419	21,2	953,994	24,497	2167,621	0	202,945	202,945	99,721	0	0	0	0	0	0	0
11:57:55	-220,385	2165,417	11,943	11,621	10,373	6,859	8,388	21,2	953,994	24,497	2165,417	0	202,945	202,945	99,721	0	0	0	0	0	0	0
11:57:55	-194,213	2163,475	11,992	11,718	10,36	6,839	8,358	21,2	953,994	24,497	2163,475	0	202,945	202,945	99,721	0	0	0	0	0	0	0
11:57:55	-259,619	2160,879	11,943	11,718	10,348	6,813	8,328	21,2	953,994	24,497	2160,879	0	202,945	202,945	99,721	0	0	0	0	0	0	0
11:57:55	-223,583	2158,643	11,943	11,767	10,335	6,79	8,297	21,2	953,994	24,497	2158,643	0	202,945	202,945	99,721	0	0	0	0	0	0	0
11:57:55	-326,098	2155,382	11,748	11,621	10,327	6,756	8,267	21,2	953,994	24,497	2155,382	0	202,945	202,945	99,721	0	0	0	0	0	0	0
11:57:55	-325,219	2152,13	11,504	11,425	10,321	6,722	8,237	21,2	953,994	24,497	2152,13	0	202,945	202,945	99,721	0	0	0	0	0	0	0
11:57:55	-172,436	2150,405	11,455	11,279	10,314	6,705	8,207	21,2	953,994	24,497	2150,405	0	202,945	202,945	99,721	0	0	0	0	0	0	0
11:57:55	-143,188	2148,973	11,406	11,23	10,308	6,69	8,177	21,2	953,994	24,497	2148,973	0	202,945	202,945	99,721	0	0	0	0	0	0	0
11:57:55	-237,036	2146,603	11,308	11,181	10,3	6,666	8,147	21,2	953,994	24,497	2146,603	0	202,945	202,945	99,721	0	0	0	0	0	0	0
11:57:55	-209,863	2144,504	11,259	11,084	10,291	6,644	8,118	21,2	953,994	24,497	2144,504	0	202,945	202,945	99,721	0	0	0	0	0	0	0
11:57:55	-172,558	2142,779	11,162	11,035	10,286	6,626	8,089	21,2	953,994	24,497	2142,779	0	202,945	202,945	99,721	0	0	0	0	0	0	0
11:57:55	-193,627	2140,842	11,113	11,035	10,278	6,606	8,06	21,2	953,994	24,497	2140,842	0	202,945	202,945	99,721	0	0	0	0	0	0	0
11:57:55	-119,018	2139,652	11,162	11,035	10,268	6,594	8,031	21,2	953,994	24,497	2139,652	0	202,945	202,945	99,721	0	0	0	0	0	0	0
11:57:55	-152,612	2138,126	11,162	11,181	10,26	6,578	8,002	21,2	953,994	24,497	2138,126	0	202,945	202,945	99,721	0	0	0	0	0	0	0
11:57:55	-151,391	2136,612	11,162	11,084	10,251	6,563	7,974	21,2	953,994	24,497	2136,612	0	202,945	202,945	99,721	0	0	0	0	0	0	0
11:57:55	-143,261	2135,18	11,113	11,035	10,245	6,548	7,946	21,2	953,994	24,497	2135,18	0	202,945	202,945	99,721	0	0	0	0	0	0	0
11:57:55	-230,297	2132,877	11,015	10,937	10,238	6,524	7,918	21,2	953,994	24,497	2132,877	0	202,945	202,945	99,721	0	0	0	0	0	0	0
11:57:55	-129,174	2131,585	10,966	10,888	10,233	6,511	7,891	21,2	953,994	24,497	2131,585	0	202,945	202,945	99,721	0	0	0	0	0	0	0
11:57:55	-98,901	2130,596	10,966	10,888	10,227	6,5	7,863	21,2	953,994	24,497	2130,596	0	202,945	202,945	99,721	0	0	0	0	0	0	0
11:57:55	-187,011	2128,726	10,918	10,84	10,219	6,481	7,836	21,2	953,994	24,497	2128,726	0	202,945	202,945	99,721	0	0	0	0	0	0	0
11:57:55	-86,083	2127,865	10,918	10,84	10,214	6,472	7,81	21,2	953,994	24,497	2127,865	0	202,945	202,945	99,721	0	0	0	0	0	0	0
11:57:55	-112,524	2126,74	10,966	10,888	10,205	6,461	7,783	21,2	953,994	24,497	2126,74	0	202,945	202,945	99,721	0	0	0	0	0	0	0
11:57:55	-85,888	2125,881	10,966	10,888	10,2	6,452	7,757	21,2	953,994	24,497	2125,881	0	202,945	202,945	99,721	0	0	0	0	0	0	0
11:57:55	-85,888	2125,022	10,966	10,888	10,195	6,443	7,731	21,2	953,994	24,497	2125,022	0	202,945	202,945	99,721	0	0	0	0	0	0	0
11:57:55	-119,604	2123,826	10,918	10,84	10,191	6,431	7,706	21,2	953,994	24,497	2123,826	0	202,945	202,945	99,721	0	0	0	0	0	0	0
11:57:55	-164,672	2122,179	10,82	10,742	10,187	6,414	7,68	21,2	953,994	24,497	2122,179	0	202,945	202,945	99,721	0	0	0	0	0	0	0
11:57:55	-147,753	2120,702	10,673	10,595	10,186	6,398	7,655	21,2	953,994	24,497	2120,702	0	202,945	202,945	99,721	0	0	0	0	0	0	0
11:57:55	-119,335	2119,508	10,625	10,595	10,182	6,386	7,63	21,2	953,994	24,497	2119,508	0	202,945	202,945	99,721	0	0	0	0	0	0	0
11:57:55	-75,146	2118,757	10,625	10,547	10,178	6,378	7,606	21,2	953,994	24,497	2118,757	0	202,945	202,945	99,721	0	0	0	0	0	0	0
11:57:55	-102,343	2117,733	10,527	10,498	10,177	6,368	7,582	21,2	953,994	24,497	2117,733	0	202,945	202,945	99,721	0	0	0	0	0	0	0
11:57:55	-76,342	2116,97	10,527	10,547	10,173	6,36	7,558	21,2	953,994	24,497	2116,97	0	202,945	202,945	99,721	0	0	0	0	0	0	0
11:57:55	-76,171	2116,208	10,527	10,498	10,169	6,352	7,534	21,2	953,994	24,497	2116,208	0	202,945	202,945	99,721	0	0	0	0	0	0	0
11:57:55	3,637	2116,244	10,625	10,498	10,164	6,353	7,511	21,2	953,994	24,497	2116,208	0	202,945	202,945	99,721	0	0	0	0	0	0	0
11:57:55	-89,208	2115,352	10,625	10,595	10,159	6,343	7,488	21,2	953,994	24,497	2115,352	0	202,945	202,945	99,721	0	0	0	0	0	0	0
11:57:55	-86,889	2114,484	10,625	10,693	10,154	6,334	7,465	21,2	953,994	24,497	2114,484	0	202,945	202,945	99,721	0	0	0	0	0	0	0
11:57:55	58,374	2115,067	10,771	10,693	10,149	6,34	7,443	21,2	953,994	24,497	2114,484	0	202,945	202,945	99,721	0	0	0	0	0	0	0
11:57:55	-178,515	2113,282	10,673	10,693	10,144	6,322	7,421	21,2	953,994	24,497	2113,282	0	202,945	202,945	99,721	0	0	0	0	0	0	0
11:57:55	-10,742	2113,175	10,673	10,595	10,144	6,321	7,4	21,2	953,994	24,497	2113,175	0	202,945	202,945	99,721	0	0	0	0	0	0	0
11:57:56	-114,038	2112,034	10,625	10,595	10,14	6,309	7,378	21,2	953,994	24,497	2112,034	0	202,945	202,945	99,721	0	0	0	0	0	0	0
11:57:56	-101,196	2111,022	10,527	10,498	10,139	6,299	7,357	21,2	953,994	24,497	2111,022	0	202,945	202,945	99,721	0	0	0	0	0	0	0
11:57:56	-67,749	2110,345	10,527	10,498	10,135	6,292	7,336	21,2	953,994	24,497	2110,345	0	202,945	202,945	99,721	0	0	0	0	0	0	0
11:57:56	-55,957	2109,785	10,478	10,4	10,135	6,286	7,316	21,2	953,994	24,497	2109,785	0	202,945	202,945	99,721	0	0	0	0	0	0	0
11:57:56	-78,295	2109,002	10,478	10,498	10,13	6,278	7,295	21,2	953,994	24,497	2109,002	0	202,945	202,945	99,721	0	0	0	0	0	0	0
11:57:56	-33,227	2108,67	10,527	10,498	10,126	6,274	7,275	21,2	953,994	24,497	2108,67	0	202,945	202,945	99,721	0	0	0	0	0	0	0
11:57:56	-9,667	2108,573	10,527	10,498	10,125	6,273	7,256	21,2	953,994	24,497	2108,573	0	202,945	202,945	99,721	0	0	0	0	0	0	0
11:57:56	-148,144	2107,092	10,527	10,498	10,117	6,258	7,236	21,2	953,994	24,497	2107,092	0	202,945	202,945	99,721	0	0	0	0	0	0	0
11:57:56	-9,667	2106,995	10,527	10,498	10,116	6,257	7,217	21,2	953,994	24,497	2106,995	0	202,945	202,945	99,721	0	0	0	0	0	0	0
11:57:56	-70,874	2106,286	10,527	10,498	10,112	6,25	7,198	21,2	953,994	24,497	2106,286	0	202,945	202,945	99,721	0	0	0	0	0	0	0
11:57:56	-54,931	2105,737	10,478	10,4	10,112	6,244	7,179	21,1	952,565	24,497	2105,737	0	202,945	202,945	99,721	0	0	0	0	0	0	0
11:57:56	-41,796	2105,319	10,429	10,4	10,112	6,24	7,161	21,1	952,565	24,497	2105,319	0	202,945	202,945	99,721	0	0	0	0	0	0	0
11:57:56	-80,419	2104,515	10,429	10,4	10,107	6,232	7,143	21,1	952,565	24,497	2104,515	0	202,945	202,945	99,721	0	0	0	0	0	0	0
11:57:56	-90,405	2103,611	10,332	10,302	10,107	6,222	7,125	21,1	952,565	24,497	2103,611	0	202,945	202,945	99,721	0	0	0	0	0	0	0
11:57:56	9,863	2103,71	10,429	10,351	10,102	6,223	7,107	21,1	952,565	24,497	2103,611	0	202,945	202,945	99,721	0	0	0	0	0	0	0
11:57:56	-81,616	2102,893	10,429	10,4	10,098	6,215	7,089	21,1	952,565	24,497	2102,893	0	202,945	202,945	99,721	0	0	0	0	0	0	0
11:57:56	45,214	2103,346	10,478	10,4	10,098	6,22	7,072	21,1	952,565	24,497	2102,894	0	202,945	202,945	99,721	0	0	0	0	0	0	0
11:57:56	-80,566	2102,54	10,478	10,4	10,093	6,211	7,055	21,1	952,565	24,497	2102,54	0	202,945	202,945	99,721	0	0	0	0	0	0	0
11:57:56	-37,451	2102,165	10,527	10,4	10,089	6,207	7,039	21,1	952,565	24,497	2102,165	0	202,945	202,945	99,721	0	0	0	0	0	0	0
11:57:56	-81,64	2101,349	10,527	10,498	10,084	6,199	7,022	21,1	952,565	24,497	2101,349	0	202,945	202,945	99,721	0	0	0	0	0	0	0
11:57:56	-8,618	2101,263	10,527	10,498	10,083	6,198	7,006	21,1	952,565	24,497	2101,263	0	201,279	201,279	99,714	0	0	0	0	0	0	0
11:57:56	-164,453	2099,618	10,429	10,4	10,079	6,181	6,99	21,1	952,565	24,497	2099,618	0	201,279	201,279	99,714	0	0	0	0	0	0	0
11:57:56	0	2099,618	10,429	10,351	10,079	6,181	6,974	21,1	952,565	24,497	2099,618	0	201,279	201,279	99,714	0	0	0	0	0	0	0
11:57:56	-9,692	2099,521	10,429	10,4	10,079	6,18	6,959	21,1	952,565	24,497	2099,521	0	201,279	201,279	99,714	0	0	0	0	0	0	0
11:57:56	-135,571	2098,166	10,283	10,302	10,079	6,166	6,943	21,1	952,565	24,497	2098,166	0	201,279	201,279	99,714	0	0	0	0	0	0	0
11:57:56	0	2098,166	10,283	10,205	10,079	6,166	6,928	21,1	952,565	24,497	2098,166	0	201,279	201,279	99,714	0	0	0	0	0	0	0
11:57:56	-82,666	2097,339	10,283	10,205	10,074	6,158	6,913	21,1	952,565	24,497	2097,339	0	201,279	201,279	99,714	0	0	0	0	0	0	0
11:57:56	0	2097,339	10,283	10,205	10,074	6,158	6,898	21,1	952,565	24,497	2097,339	0	201,279	201,279	99,714	0	0	0	0	0	0	0
11:57:56	-37,475	2096,964	10,332	10,302	10,069	6,154	6,883	21,1	952,565	24,497	2096,964	0	201,279	201,279	99,714	0	0	0	0	0	0	0
11:57:56	-127,685	2095,687	10,283	10,205	10,065	6,141	6,869	21,1	952,565	24,497	2095,687	0	201,279	201,279	99,714	0	0	0	0	0	0	0
11:57:56	135,546	2097,043	10,429	10,351	10,065	6,155	6,855	21,1	952,565	24,497	2095,689	0	201,279	201,279	99,714	0	0	0	0	0	0	0
11:57:56	-82,641	2096,216	10,429	10,4	10,06	6,146	6,841	21,1	952,565	24,497	2095,689	0	201,279	201,279	99,714	0	0	0	0	0	0	0
11:57:56	-90,356	2095,313	10,332	10,302	10,06	6,137	6,827	21,1	952,565	24,497	2095,313	0	201,279	201,279	99,714	0	0	0	0	0	0	0
11:57:56	-77,416	2094,539	10,332	10,302	10,055	6,129	6,813	21,1	952,565	24,497	2094,539	0	201,279	201,279	99,714	0	0	0	0	0	0	0
11:57:56	-7,568	2094,463	10,332	10,205	10,055	6,128	6,8	21,1	952,565	24,497	2094,463	0	201,279	201,279	99,714	0	0	0	0	0	0	0
11:57:56	-135,498	2093,108	10,185	10,156	10,055	6,114	6,786	21,1	952,565	24,497	2093,108	0	201,279	201,279	99,714	0	0	0	0	0	0	0
11:57:56	-45,141	2092,657	10,136	10,058	10,055	6,109	6,773	21,1	952,565	24,497	2092,657	0	201,279	201,279	99,714	0	0	0	0	0	0	0
11:57:56	45,141	2093,108	10,185	10,156	10,055	6,114	6,76	21,1	952,565	24,497	2092,657	0	201,279	201,279	99,714	0	0	0	0	0	0	0
11:57:56	6,616	2093,174	10,283	10,205	10,05	6,115	6,748	21,1	952,565	24,497	2092,658	0	201,279	201,279	99,714	0	0	0	0	0	0	0
11:57:56	-167,529	2091,499	10,185	10,156	10,046	6,097	6,735	21,1	952,565	24,497	2091,499	0	201,279	201,279	99,714	0	0	0	0	0	0	0
11:57:56	82,763	2092,326	10,283	10,205	10,045	6,106	6,723	21,1	952,565	24,497	2091,5	0	201,279	201,279	99,714	0	0	0	0	0	0	0
11:57:56	-32,08	2092,006	10,332	10,156	10,041	6,103	6,71	21,1	952,565	24,497	2091,5	0	201,279	201,279	99,714	0	0	0	0	0	0	0
11:57:56	0	2092,006	10,332	10,205	10,041	6,103	6,698	21,1	952,565	24,497	2091,501	0	201,279	201,279	99,714	0	0	0	0	0	0	0
11:57:56	-45,166	2091,554	10,283	10,156	10,041	6,098	6,687	21,1	952,565	24,497	2091,501	0	201,279	201,279	99,714	0	0	0	0	0	0	0
11:57:56	-90,283	2090,651	10,185	10,058	10,041	6,089	6,675	21,1	952,565	24,497	2090,651	0	201,279	201,279	99,714	0	0	0	0	0	0	0
11:57:56	-51,684	2090,134	10,136	10,009	10,041	6,083	6,663	21,1	952,565	24,497	2090,134	0	201,279	201,279	99,714	0	0	0	0	0	0	0
11:57:56	45,166	2090,586	10,185	10,156	10,041	6,088	6,652	21,1	952,565	24,497	2090,135	0	201,279	201,279	99,714	0	0	0	0	0	0	0
11:57:56	-122,314	2089,363	10,136	10,009	10,036	6,075	6,641	21,1	952,565	24,497	2089,363	0	201,279	201,279	99,714	0	0	0	0	0	0	0
11:57:56	45,141	2089,814	10,185	10,009	10,036	6,08	6,63	21,1	952,565	24,497	2089,363	0	201,279	201,279	99,714	0	0	0	0	0	0	0
11:57:56	0	2089,814	10,185	10,009	10,036	6,08	6,619	21,1	952,565	24,497	2089,364	0	201,279	201,279	99,714	0	0	0	0	0	0	0
11:57:56	-6,518	2089,749	10,185	10,058	10,036	6,079	6,608	21,1	952,565	24,497	2089,364	0	201,279	201,279	99,714	0	0	0	0	0	0	0
11:57:56	-79,492	2088,954	10,185	10,156	10,031	6,071	6,598	21,1	952,565	24,497	2088,954	0	201,279	201,279	99,714	0	0	0	0	0	0	0
11:57:56	-45,141	2088,503	10,136	10,058	10,031	6,067	6,587	21,1	952,565	24,497	2088,503	0	201,279	201,279	99,714	0	0	0	0	0	0	0
11:57:56	-78,247	2087,72	10,136	10,009	10,027	6,058	6,577	21,1	952,565	24,497	2087,72	0	201,279	201,279	99,714	0	0	0	0	0	0	0
11:57:56	-6,518	2087,655	10,136	10,156	10,027	6,058	6,567	21,1	952,565	24,497	2087,655	0	201,279	201,279	99,714	0	0	0	0	0	0	0
11:57:56	0	2087,655	10,136	10,009	10,027	6,058	6,557	21,1	952,565	24,497	2087,655	0	201,279	201,279	99,714	0	0	0	0	0	0	0
11:57:56	0	2087,655	10,136	10,058	10,027	6,058	6,547	21,1	952,565	24,497	2087,655	0	201,279	201,279	99,714	0	0	0	0	0	0	0
11:57:56	-34,35	2087,312	10,185	10,156	10,022	6,054	6,537	21,1	952,565	24,497	2087,312	0	201,279	201,279	99,714	0	0	0	0	0	0	0
11:57:56	-5,273	2087,259	10,185	10,058	10,022	6,054	6,528	21,1	952,565	24,497	2087,259	0	201,279	201,279	99,714	0	0	0	0	0	0	0
11:57:56	9,716	2087,356	10,283	10,058	10,017	6,055	6,519	21,1	952,565	24,497	2087,259	0	201,279	201,279	99,714	0	0	0	0	0	0	0
11:57:56	0	2087,356	10,283	10,205	10,017	6,055	6,51	21,1	952,565	24,497	2087,259	0	201,279	201,279	99,714	0	0	0	0	0	0	0
11:57:56	-175,024	2085,606	10,185	10,156	10,012	6,037	6,5	21,1	952,565	24,497	2085,606	0	201,279	201,279	99,714	0	0	0	0	0	0	0
11:57:56	0	2085,606	10,185	10,156	10,012	6,037	6,491	21,1	952,565	24,497	2085,606	0	201,279	201,279	99,714	0	0	0	0	0	0	0
11:57:56	0	2085,606	10,185	10,205	10,012	6,037	6,482	21,1	952,565	24,497	2085,606	0	201,279	201,279	99,714	0	0	0	0	0	0	0
11:57:56	-85,815	2084,748	10,185	10,156	10,008	6,028	6,473	21,1	952,565	24,497	2084,748	0	201,279	201,279	99,714	0	0	0	0	0	0	0
11:57:56	90,234	2085,65	10,283	10,156	10,008	6,037	6,465	21,1	952,565	24,497	2084,748	0	201,279	201,279	99,714	0	0	0	0	0	0	0
11:57:56	-90,234	2084,748	10,185	10,058	10,008	6,028	6,456	21,1	952,565	24,497	2084,748	0	201,279	201,279	99,714	0	0	0	0	0	0	0
11:57:56	-45,117	2084,296	10,136	10,058	10,008	6,023	6,448	21,1	952,565	24,497	2084,296	0	201,279	201,279	99,714	0	0	0	0	0	0	0
11:57:56	-170,751	2082,589	10,039	10,009	10,003	6,006	6,439	21,1	952,565	24,497	2082,589	0	201,279	201,279	99,714	0	0	0	0	0	0	0
11:57:56	135,327	2083,942	10,185	10,058	10,003	6,02	6,431	21,1	952,565	24,497	2082,59	0	201,279	201,279	99,714	0	0	0	0	0	0	0
11:57:56	-86,889	2083,073	10,185	10,058	9,998	6,011	6,423	21,1	952,565	24,497	2082,591	0	201,279	201,279	99,714	0	0	0	0	0	0	0
11:57:56	0	2083,073	10,185	10,205	9,998	6,011	6,415	21,1	952,565	24,497	2082,591	0	201,279	201,279	99,714	0	0	0	0	0	0	0
11:57:56	0	2083,073	10,185	10,156	9,998	6,011	6,407	21,1	952,565	24,497	2082,592	0	201,279	201,279	99,714	0	0	0	0	0	0	0
11:57:56	-80,541	2082,268	10,185	10,156	9,993	6,002	6,399	21,1	952,565	24,497	2082,268	0	201,279	201,279	99,714	0	0	0	0	0	0	0
11:57:56	0	2082,268	10,185	10,156	9,993	6,002	6,391	21,1	952,565	24,497	2082,268	0	201,279	201,279	99,714	0	0	0	0	0	0	0
11:57:56	-50,537	2081,763	10,136	10,156	9,993	5,997	6,383	21,1	952,565	24,497	2081,763	0	201,279	201,279	99,714	0	0	0	0	0	0	0
11:57:56	-129,858	2080,464	9,99	9,863	9,993	5,984	6,375	21,1	952,565	24,497	2080,464	0	201,279	201,279	99,714	0	0	0	0	0	0	0
11:57:56	135,302	2081,817	10,136	10,058	9,993	5,998	6,368	21,1	952,565	24,497	2080,465	0	201,279	201,279	99,714	0	0	0	0	0	0	0
11:57:56	-90,209	2080,915	10,039	10,058	9,993	5,988	6,361	21,1	952,565	24,497	2080,466	0	201,279	201,279	99,714	0	0	0	0	0	0	0
11:57:56	-5,444	2080,86	10,039	10,009	9,993	5,988	6,353	21,1	952,565	24,497	2080,466	0	201,279	201,279	99,714	0	0	0	0	0	0	0
11:57:56	0	2080,86	10,039	9,863	9,993	5,988	6,346	21,1	952,565	24,497	2080,467	0	201,279	201,279	99,714	0	0	0	0	0	0	0
11:57:56	-80,346	2080,057	10,039	9,961	9,989	5,979	6,339	21,1	952,565	24,497	2080,057	0	201,279	201,279	99,714	0	0	0	0	0	0	0
11:57:56	0	2080,057	10,039	9,863	9,989	5,979	6,332	21,1	952,565	24,497	2080,057	0	201,279	201,279	99,714	0	0	0	0	0	0	0
11:57:56	0	2080,057	10,039	9,961	9,989	5,979	6,325	21,1	952,565	24,497	2080,057	0	201,279	201,279	99,714	0	0	0	0	0	0	0
11:57:56	90,185	2080,959	10,136	10,009	9,989	5,989	6,318	21,1	952,565	24,497	2080,058	0	201,279	201,279	99,714	0	0	0	0	0	0	0
11:57:56	-37,573	2080,583	10,185	10,058	9,984	5,985	6,312	21,1	952,565	24,497	2080,058	0	201,279	201,279	99,714	0	0	0	0	0	0	0
11:57:56	-48,413	2080,099	10,136	10,009	9,984	5,98	6,305	21,1	952,565	24,497	2080,058	0	201,279	201,279	99,714	0	0	0	0	0	0	0
11:57:56	48,413	2080,583	10,185	10,058	9,984	5,985	6,299	21,1	952,565	24,497	2080,059	0	201,279	201,279	99,714	0	0	0	0	0	0	0
11:57:56	-138,598	2079,197	10,039	9,863	9,984	5,971	6,293	21,1	952,565	24,497	2079,197	0	201,279	201,279	99,714	0	0	0	0	0	0	0
11:57:56	-41,748	2078,78	9,99	9,863	9,984	5,966	6,286	21,1	952,565	24,497	2078,78	0	201,279	201,279	99,714	0	0	0	0	0	0	0
11:57:56	-3,344	2078,746	9,99	9,961	9,984	5,966	6,28	21,1	952,565	24,497	2078,746	0	201,279	201,279	99,714	0	0	0	0	0	0	0
11:57:56	0	2078,746	9,99	9,961	9,984	5,966	6,274	21,1	952,565	24,497	2078,746	0	201,279	201,279	99,714	0	0	0	0	0	0	0
11:57:56	-37,548	2078,371	10,039	9,961	9,979	5,962	6,268	21,1	952,565	24,497	2078,371	0	201,279	201,279	99,714	0	0	0	0	0	0	0
11:57:56	-45,092	2077,92	9,99	9,961	9,979	5,957	6,262	21,1	952,565	24,497	2077,92	0	201,279	201,279	99,714	0	0	0	0	0	0	0
11:57:56	0	2077,92	9,99	9,863	9,979	5,957	6,256	21,1	952,565	24,497	2077,92	0	201,279	201,279	99,714	0	0	0	0	0	0	0
11:57:56	0	2077,92	9,99	9,961	9,979	5,957	6,25	21,1	952,565	24,497	2077,92	0	201,279	201,279	99,714	0	0	0	0	0	0	0
11:57:57	-45,068	2077,469	9,941	9,863	9,979	5,953	6,244	21,1	952,565	24,497	2077,469	0	201,279	201,279	99,714	0	0	0	0	0	0	0
11:57:57	-82,641	2076,643	9,941	9,814	9,974	5,944	6,238	21,1	952,565	24,497	2076,643	0	201,279	201,279	99,714	0	0	0	0	0	0	0
11:57:57	-86,84	2075,774	9,941	9,814	9,969	5,935	6,232	21,1	952,565	24,497	2075,774	0	201,279	201,279	99,714	0	0	0	0	0	0	0
11:57:57	45,068	2076,225	9,99	9,961	9,969	5,94	6,226	21,1	952,565	24,497	2075,775	0	201,279	201,279	99,714	0	0	0	0	0	0	0
11:57:57	0	2076,225	9,99	9,863	9,969	5,94	6,221	21,1	952,565	24,497	2075,775	0	201,279	201,279	99,714	0	0	0	0	0	0	0
11:57:57	-82,617	2075,399	9,99	9,961	9,965	5,931	6,215	21,1	952,565	24,497	2075,399	0	201,279	201,279	99,714	0	0	0	0	0	0	0
11:57:57	-38,671	2075,012	10,039	10,009	9,96	5,927	6,209	21,1	952,565	24,497	2075,012	0	201,279	201,279	99,714	0	0	0	0	0	0	0
11:57:57	90,136	2075,913	10,136	10,058	9,96	5,937	6,204	21,1	952,565	24,497	2075,013	0	201,279	201,279	99,714	0	0	0	0	0	0	0
11:57:57	-90,136	2075,012	10,039	9,961	9,96	5,927	6,199	21,1	952,565	24,497	2075,012	0	201,279	201,279	99,714	0	0	0	0	0	0	0
11:57:57	-132,055	2073,691	9,99	9,961	9,955	5,914	6,193	21,1	952,565	24,497	2073,691	0	201,279	201,279	99,714	0	0	0	0	0	0	0
11:57:57	0	2073,691	9,99	9,961	9,955	5,914	6,188	21,1	952,565	24,497	2073,691	0	201,279	201,279	99,714	0	0	0	0	0	0	0
11:57:57	0	2073,691	9,99	9,863	9,955	5,914	6,182	21,1	952,565	24,497	2073,691	0	201,279	201,279	99,714	0	0	0	0	0	0	0
11:57:57	-127,539	2072,416	9,941	9,814	9,95	5,901	6,177	21,1	952,565	24,497	2072,416	0	201,279	201,279	99,714	0	0	0	0	0	0	0
11:57:57	0	2072,416	9,941	9,863	9,95	5,901	6,171	21,1	952,565	24,497	2072,416	0	201,279	201,279	99,714	0	0	0	0	0	0	0
11:57:57	0	2072,416	9,941	9,814	9,95	5,901	6,166	21	952,565	24,497	2072,416	0	201,279	201,279	99,714	0	0	0	0	0	0	0
11:57:57	-175	2070,666	9,843	9,814	9,945	5,883	6,16	21	952,565	24,497	2070,666	0	201,279	201,279	99,714	0	0	0	0	0	0	0
11:57:57	0	2070,666	9,843	9,716	9,945	5,883	6,155	21	952,565	24,497	2070,666	0	201,279	201,279	99,714	0	0	0	0	0	0	0
11:57:57	0	2070,666	9,843	9,716	9,945	5,883	6,15	21	952,565	24,497	2070,666	0	201,279	201,279	99,714	0	0	0	0	0	0	0
11:57:57	51,416	2071,18	9,99	9,863	9,941	5,888	6,145	21	952,565	24,497	2070,667	0	201,279	201,279	99,714	0	0	0	0	0	0	0
11:57:57	-40,722	2070,773	10,039	9,961	9,936	5,884	6,139	21	952,565	24,497	2070,667	0	201,279	201,279	99,714	0	0	0	0	0	0	0
11:57:57	0	2070,773	10,039	9,961	9,936	5,884	6,134	21	952,565	24,497	2070,667	0	201,279	201,279	99,714	0	0	0	0	0	0	0
11:57:57	0	2070,773	10,039	10,009	9,936	5,884	6,129	21	952,565	24,497	2070,667	0	201,279	201,279	99,714	0	0	0	0	0	0	0
11:57:57	-90,087	2069,872	9,941	9,814	9,936	5,874	6,124	21	952,565	24,497	2069,872	0	201,279	201,279	99,714	0	0	0	0	0	0	0
11:57:57	-83,691	2069,035	9,941	9,814	9,931	5,866	6,119	21	952,565	24,497	2069,035	0	201,279	201,279	99,714	0	0	0	0	0	0	0
[truncated: 5,487 more rows]
