# Supplementary material for: Testing of pandemic ventilators under early and agile development
Source: Front Med Technol. 2022 Aug 16;4:899328. doi: 10.3389/fmedt.2022.899328 (PMC9424737; doi:10.3389/fmedt.2022.899328)
Supplement: Supplementary file 3 [file Data_Sheet_2.ZIP › Accuracy of Controls Systems/01_Data Storage/01_Raw Measurement Data/Hamilton T1/Hamilton T1_v1/part_1_test_07.csv]

Time	Flow	Lung tidal volume	p alveole	Airway pressure	Bellows position	Intrapleural pressure	Cardial pressure	Fraction of O2 inspir	Ambient pressure	Temperature Celsius	FRC actual	Shunt fraction	Partial pressure O2 air chamber	Partial pressure O2 effectiv	Oxygen sat pulm. capillaries	NA	NA	NA	NA	NA	NA	NA
12:00:16	281,054	2481,204	19,267	19,336	11,765	10,115	7,897	21	953,994	24,497	2077,453	0	201,127	201,127	99,714	0	0	0	0	0	0	0
12:00:16	299,78	2484,202	19,316	19,385	11,779	10,146	7,941	21	953,994	24,497	2077,86	0	201,127	201,127	99,714	0	0	0	0	0	0	0
12:00:16	312,109	2487,323	19,463	19,726	11,789	10,178	7,985	21	953,994	24,497	2078,27	0	201,127	201,127	99,714	0	0	0	0	0	0	0
12:00:16	244,824	2489,772	19,463	19,726	11,803	10,203	8,029	21	953,994	24,497	2078,681	0	201,127	201,127	99,714	0	0	0	0	0	0	0
12:00:16	298,828	2492,76	19,512	19,678	11,817	10,234	8,072	21	953,994	24,497	2079,095	0	201,127	201,127	99,714	0	0	0	0	0	0	0
12:00:16	125,024	2494,01	19,463	19,531	11,827	10,247	8,114	21	953,994	24,497	2079,51	0	201,127	201,127	99,714	0	0	0	0	0	0	0
12:00:16	249,267	2496,503	19,463	19,58	11,841	10,273	8,157	21	953,994	24,497	2079,927	0	201,127	201,127	99,714	0	0	0	0	0	0	0
12:00:16	250,341	2499,006	19,463	19,58	11,855	10,299	8,199	21	953,994	24,497	2080,346	0	201,127	201,127	99,714	0	0	0	0	0	0	0
12:00:16	215,38	2501,16	19,512	19,726	11,864	10,321	8,24	21	953,994	24,497	2080,767	0	201,127	201,127	99,714	0	0	0	0	0	0	0
12:00:16	166,894	2502,829	19,512	19,58	11,874	10,338	8,282	21	953,994	24,497	2081,189	0	201,127	201,127	99,714	0	0	0	0	0	0	0
12:00:16	204,003	2504,869	19,463	19,531	11,888	10,359	8,322	21	953,994	24,497	2081,613	0	201,127	201,127	99,714	0	0	0	0	0	0	0
12:00:16	168,994	2506,559	19,463	19,531	11,897	10,376	8,363	21	953,994	24,497	2082,037	0	201,127	201,127	99,714	0	0	0	0	0	0	0
12:00:16	273,315	2509,292	19,658	19,726	11,902	10,405	8,403	21	953,994	24,497	2082,465	0	201,127	201,127	99,714	0	0	0	0	0	0	0
12:00:16	178,442	2511,077	19,756	19,824	11,907	10,423	8,442	21	953,994	24,497	2082,893	0	201,127	201,127	99,714	0	0	0	0	0	0	0
12:00:16	321,997	2514,297	20	20,068	11,911	10,456	8,482	21	953,994	24,497	2083,325	0	201,127	201,127	99,714	0	0	0	0	0	0	0
12:00:16	85,644	2515,153	20	20,019	11,916	10,465	8,521	21	953,994	24,497	2083,757	0	201,127	201,127	99,714	0	0	0	0	0	0	0
12:00:16	121,582	2516,369	19,951	20,068	11,926	10,478	8,559	21	953,994	24,497	2084,189	0	201,127	201,127	99,714	0	0	0	0	0	0	0
12:00:16	82,446	2517,193	19,951	20,019	11,93	10,486	8,597	21	953,994	24,497	2084,622	0	201,127	201,127	99,714	0	0	0	0	0	0	0
12:00:16	71,923	2517,912	19,853	19,922	11,94	10,493	8,634	21	953,994	24,497	2085,055	0	201,127	201,127	99,714	0	0	0	0	0	0	0
12:00:16	121,582	2519,128	19,804	19,726	11,949	10,506	8,671	21	953,994	24,497	2085,49	0	201,127	201,127	99,714	0	0	0	0	0	0	0
12:00:16	38,061	2519,509	19,756	19,726	11,954	10,51	8,707	21	953,994	24,497	2085,924	0	201,127	201,127	99,714	0	0	0	0	0	0	0
12:00:16	178,54	2521,294	19,853	19,873	11,959	10,528	8,742	21	953,994	24,497	2086,359	0	201,127	201,127	99,714	0	0	0	0	0	0	0
12:00:16	180,712	2523,101	19,951	20,068	11,964	10,547	8,778	21	953,994	24,497	2086,796	0	201,127	201,127	99,714	0	0	0	0	0	0	0
12:00:16	-11,596	2522,985	19,853	19,873	11,968	10,546	8,812	21	953,994	24,497	2087,232	0	201,127	201,127	99,714	0	0	0	0	0	0	0
12:00:16	82,397	2523,809	19,853	19,922	11,973	10,554	8,847	21	953,994	24,497	2087,669	0	201,127	201,127	99,714	0	0	0	0	0	0	0
12:00:16	285,327	2526,663	20,146	20,166	11,973	10,584	8,881	21	953,994	24,497	2088,107	0	201,127	201,127	99,714	0	0	0	0	0	0	0
12:00:16	25,366	2526,916	20	20,068	11,982	10,586	8,914	21	953,994	24,497	2088,546	0	201,127	201,127	99,714	0	0	0	0	0	0	0
12:00:16	38,085	2527,297	19,951	19,873	11,987	10,59	8,947	21	953,994	24,497	2088,985	0	201,127	201,127	99,714	0	0	0	0	0	0	0
12:00:16	81,347	2528,111	19,951	19,922	11,992	10,599	8,979	21	953,994	24,497	2089,424	0	201,127	201,127	99,714	0	0	0	0	0	0	0
12:00:16	133,227	2529,443	20	20,068	11,997	10,612	9,011	21	953,994	24,497	2089,864	0	201,127	201,127	99,714	0	0	0	0	0	0	0
12:00:16	0	2529,443	20	20,166	11,997	10,612	9,043	21	953,994	24,497	2090,304	0	201,127	201,127	99,714	0	0	0	0	0	0	0
12:00:16	85,595	2530,299	20	20,019	12,001	10,621	9,074	21	953,994	24,497	2090,744	0	201,127	201,127	99,714	0	0	0	0	0	0	0
12:00:16	0	2530,299	20	20,019	12,001	10,621	9,104	21	953,994	24,497	2091,183	0	201,127	201,127	99,714	0	0	0	0	0	0	0
12:00:16	95,141	2531,25	20,097	20,166	12,001	10,631	9,134	21	953,994	24,497	2091,623	0	201,127	201,127	99,714	0	0	0	0	0	0	0
12:00:16	47,607	2531,726	20,146	20,263	12,001	10,636	9,163	21	953,994	24,497	2092,064	0	201,127	201,127	99,714	0	0	0	0	0	0	0
12:00:16	0	2531,726	20,146	20,166	12,001	10,636	9,192	21	953,994	24,497	2092,503	0	201,127	201,127	99,714	0	0	0	0	0	0	0
12:00:16	80,346	2532,53	20,146	20,215	12,006	10,644	9,221	21	953,994	24,497	2092,943	0	201,127	201,127	99,714	0	0	0	0	0	0	0
12:00:16	-142,797	2531,102	20	20,019	12,006	10,629	9,248	21	953,994	24,497	2093,381	0	201,127	201,127	99,714	0	0	0	0	0	0	0
12:00:16	0	2531,102	20	20,019	12,006	10,629	9,275	21	953,994	24,497	2093,819	0	201,127	201,127	99,714	0	0	0	0	0	0	0
12:00:16	85,595	2531,958	20	20,019	12,011	10,638	9,302	21	953,994	24,497	2094,257	0	201,127	201,127	99,714	0	0	0	0	0	0	0
12:00:16	-47,583	2531,482	19,951	20,019	12,011	10,633	9,328	21	953,994	24,497	2094,695	0	201,127	201,127	99,714	0	0	0	0	0	0	0
12:00:16	47,583	2531,958	20	20,166	12,011	10,638	9,354	21	953,994	24,497	2095,132	0	201,127	201,127	99,714	0	0	0	0	0	0	0
12:00:16	0	2531,958	20	20,166	12,011	10,638	9,379	21	953,994	24,497	2095,569	0	201,127	201,127	99,714	0	0	0	0	0	0	0
12:00:16	0	2531,958	20	20,019	12,011	10,638	9,404	21	953,994	24,497	2096,005	0	201,127	201,127	99,714	0	0	0	0	0	0	0
12:00:16	-80,126	2531,157	20	19,922	12,006	10,63	9,428	21	953,994	24,497	2096,44	0	201,127	201,127	99,714	0	0	0	0	0	0	0
12:00:16	-110,205	2530,055	19,804	19,824	12,011	10,619	9,451	21	953,994	24,497	2096,874	0	201,127	201,127	99,714	0	0	0	0	0	0	0
12:00:16	142,749	2531,482	19,951	20,019	12,011	10,633	9,474	21	953,994	24,497	2097,309	0	201,127	201,127	99,714	0	0	0	0	0	0	0
12:00:16	-95,166	2530,53	19,853	19,873	12,011	10,624	9,497	21	953,994	24,497	2097,742	0	201,127	201,127	99,714	0	0	0	0	0	0	0
12:00:16	95,166	2531,482	19,951	20,019	12,011	10,633	9,519	21	953,994	24,497	2098,176	0	201,127	201,127	99,714	0	0	0	0	0	0	0
12:00:16	0	2531,482	19,951	19,873	12,011	10,633	9,541	21	953,994	24,497	2098,609	0	201,127	201,127	99,714	0	0	0	0	0	0	0
12:00:16	0	2531,482	19,951	20,019	12,011	10,633	9,562	21	953,994	24,497	2099,042	0	201,127	201,127	99,714	0	0	0	0	0	0	0
12:00:16	0	2531,482	19,951	20,019	12,011	10,633	9,583	21	953,994	24,497	2099,474	0	201,127	201,127	99,714	0	0	0	0	0	0	0
12:00:16	-142,749	2530,055	19,804	19,873	12,011	10,619	9,604	21	953,994	24,497	2099,905	0	201,127	201,127	99,714	0	0	0	0	0	0	0
12:00:16	-32,519	2529,729	19,853	19,873	12,006	10,615	9,624	21	953,994	24,497	2100,335	0	201,127	201,127	99,714	0	0	0	0	0	0	0
12:00:17	89,697	2530,626	19,951	20,068	12,006	10,625	9,643	21	953,994	24,497	2100,765	0	201,127	201,127	99,714	0	0	0	0	0	0	0
12:00:17	-142,749	2529,199	19,804	19,873	12,006	10,61	9,662	21	953,994	24,497	2101,193	0	201,127	201,127	99,714	0	0	0	0	0	0	0
12:00:17	-47,558	2528,723	19,756	19,726	12,006	10,605	9,681	21	953,994	24,497	2101,621	0	201,127	201,127	99,714	0	0	0	0	0	0	0
12:00:17	47,558	2529,199	19,804	19,873	12,006	10,61	9,699	21	953,994	24,497	2102,049	0	201,127	201,127	99,714	0	0	0	0	0	0	0
12:00:17	-47,558	2528,723	19,756	19,678	12,006	10,605	9,717	21	953,994	24,497	2102,476	0	201,127	201,127	99,714	0	0	0	0	0	0	0
12:00:17	-32,739	2528,396	19,804	19,824	12,001	10,602	9,734	21	953,994	24,497	2102,902	0	201,127	201,127	99,714	0	0	0	0	0	0	0
12:00:17	142,724	2529,823	19,951	20,019	12,001	10,616	9,751	21	953,994	24,497	2103,329	0	201,127	201,127	99,714	0	0	0	0	0	0	0
12:00:17	-99,389	2528,829	19,853	19,873	12,001	10,606	9,768	21,2	952,565	24,497	2103,754	0	201,127	201,127	99,714	0	0	0	0	0	0	0
12:00:17	-35,62	2528,473	19,804	19,824	12,001	10,602	9,784	21,2	952,565	24,497	2104,179	0	201,127	201,127	99,714	0	0	0	0	0	0	0
12:00:17	47,583	2528,949	19,853	19,873	12,001	10,607	9,801	21,2	952,565	24,497	2104,604	0	201,127	201,127	99,714	0	0	0	0	0	0	0
12:00:17	-47,583	2528,473	19,804	19,824	12,001	10,602	9,816	21,2	952,565	24,497	2105,028	0	201,127	201,127	99,714	0	0	0	0	0	0	0
12:00:17	0	2528,473	19,804	19,873	12,001	10,602	9,832	21,2	952,565	24,497	2105,451	0	201,127	201,127	99,714	0	0	0	0	0	0	0
12:00:17	142,773	2529,901	19,951	19,922	12,001	10,617	9,847	21,2	952,565	24,497	2105,876	0	201,127	201,127	99,714	0	0	0	0	0	0	0
12:00:17	-95,19	2528,949	19,853	19,873	12,001	10,607	9,862	21,2	952,565	24,497	2106,299	0	201,127	201,127	99,714	0	0	0	0	0	0	0
12:00:17	-47,583	2528,473	19,804	19,824	12,001	10,602	9,877	21,2	952,565	24,497	2106,721	0	201,127	201,127	99,714	0	0	0	0	0	0	0
12:00:17	47,583	2528,949	19,853	19,873	12,001	10,607	9,891	21,2	952,565	24,497	2107,143	0	201,127	201,127	99,714	0	0	0	0	0	0	0
12:00:17	95,19	2529,901	19,951	20,019	12,001	10,617	9,905	21,2	952,565	24,497	2107,566	0	201,127	201,127	99,714	0	0	0	0	0	0	0
12:00:17	-14,868	2529,752	19,853	19,922	12,006	10,616	9,919	21,2	952,565	24,497	2107,988	0	202,49	202,49	99,719	0	0	0	0	0	0	0
12:00:17	-47,607	2529,276	19,804	19,824	12,006	10,611	9,933	21,2	952,565	24,497	2108,409	0	202,49	202,49	99,719	0	0	0	0	0	0	0
12:00:17	53,076	2529,807	19,853	20,019	12,006	10,616	9,946	21,2	952,565	24,497	2108,831	0	202,49	202,49	99,719	0	0	0	0	0	0	0
12:00:17	-5,468	2529,752	19,853	19,873	12,006	10,616	9,959	21,2	952,565	24,497	2109,252	0	202,49	202,49	99,719	0	0	0	0	0	0	0
12:00:17	0	2529,752	19,853	19,922	12,006	10,616	9,972	21,2	952,565	24,497	2109,672	0	202,49	202,49	99,719	0	0	0	0	0	0	0
12:00:17	0	2529,752	19,853	19,873	12,006	10,616	9,985	21,2	952,565	24,497	2110,092	0	202,49	202,49	99,719	0	0	0	0	0	0	0
12:00:17	-47,607	2529,276	19,804	19,824	12,006	10,611	9,997	21,2	952,565	24,497	2110,512	0	202,49	202,49	99,719	0	0	0	0	0	0	0
12:00:17	47,607	2529,752	19,853	19,873	12,006	10,616	10,009	21,2	952,565	24,497	2110,931	0	202,49	202,49	99,719	0	0	0	0	0	0	0
12:00:17	-47,607	2529,276	19,804	19,873	12,006	10,611	10,021	21,2	952,565	24,497	2111,349	0	202,49	202,49	99,719	0	0	0	0	0	0	0
12:00:17	47,607	2529,752	19,853	19,824	12,006	10,616	10,032	21,2	952,565	24,497	2111,768	0	202,49	202,49	99,719	0	0	0	0	0	0	0
12:00:17	0	2529,752	19,853	19,873	12,006	10,616	10,044	21,2	952,565	24,497	2112,186	0	202,49	202,49	99,719	0	0	0	0	0	0	0
12:00:17	-190,38	2527,848	19,658	19,58	12,006	10,596	10,055	21,2	952,565	24,497	2112,601	0	202,49	202,49	99,719	0	0	0	0	0	0	0
12:00:17	-190,283	2525,945	19,463	19,189	12,006	10,576	10,065	21,2	952,565	24,497	2113,015	0	202,49	202,49	99,719	0	0	0	0	0	0	0
12:00:17	-413,11	2521,814	19,121	18,701	12,001	10,534	10,074	21,2	952,565	24,497	2113,423	0	202,49	202,49	99,719	0	0	0	0	0	0	0
12:00:17	-641,796	2515,396	18,633	17,969	11,992	10,468	10,082	21,2	952,565	24,497	2113,826	0	202,49	202,49	99,719	0	0	0	0	0	0	0
12:00:17	-822,021	2507,176	18,047	17,236	11,978	10,383	10,088	21,2	952,565	24,497	2114,219	0	202,49	202,49	99,719	0	0	0	0	0	0	0
12:00:17	-657,934	2500,597	17,803	16,748	11,954	10,315	10,092	21,2	952,565	24,497	2114,605	0	202,49	202,49	99,719	0	0	0	0	0	0	0
12:00:17	-739,868	2493,198	17,558	16,406	11,926	10,239	10,095	21,2	952,565	24,497	2114,984	0	202,49	202,49	99,719	0	0	0	0	0	0	0
12:00:17	-673,754	2486,461	17,558	16,552	11,888	10,169	10,097	21,2	952,565	24,497	2115,355	0	202,49	202,49	99,719	0	0	0	0	0	0	0
12:00:17	-421,85	2482,242	17,9	16,748	11,845	10,126	10,097	21,2	952,565	24,497	2115,722	0	202,49	202,49	99,719	0	0	0	0	0	0	0
12:00:17	-739,501	2474,847	17,998	17,041	11,798	10,049	10,096	21,2	952,565	24,497	2116,081	0	202,49	202,49	99,719	0	0	0	0	0	0	0
12:00:17	-671,02	2468,137	17,998	16,552	11,76	9,98	10,094	21,2	952,565	24,497	2116,433	0	202,49	202,49	99,719	0	0	0	0	0	0	0
12:00:17	-730,224	2460,835	17,851	16,308	11,727	9,905	10,09	21,2	952,565	24,497	2116,778	0	202,49	202,49	99,719	0	0	0	0	0	0	0
12:00:17	-757,69	2453,258	17,656	16,357	11,695	9,827	10,085	21,2	952,565	24,497	2117,114	0	202,49	202,49	99,719	0	0	0	0	0	0	0
12:00:17	-864,77	2444,61	17,363	16,015	11,662	9,738	10,078	21,2	952,565	24,497	2117,442	0	202,49	202,49	99,719	0	0	0	0	0	0	0
12:00:17	-822,558	2436,384	17,021	15,82	11,634	9,653	10,07	21,2	952,565	24,497	2117,761	0	202,49	202,49	99,719	0	0	0	0	0	0	0
12:00:17	-824,365	2428,141	16,679	15,478	11,606	9,568	10,06	21,2	952,565	24,497	2118,071	0	202,49	202,49	99,719	0	0	0	0	0	0	0
12:00:17	-792,968	2420,211	16,386	15,283	11,578	9,486	10,049	21,2	952,565	24,497	2118,373	0	202,49	202,49	99,719	0	0	0	0	0	0	0
12:00:17	-509,96	2415,111	16,582	15,625	11,538	9,434	10,037	21,2	952,565	24,497	2118,67	0	202,49	202,49	99,719	0	0	0	0	0	0	0
12:00:17	-504,541	2410,066	16,826	15,82	11,496	9,382	10,024	21,2	952,565	24,497	2118,961	0	202,49	202,49	99,719	0	0	0	0	0	0	0
12:00:17	-636,816	2403,698	16,924	15,967	11,455	9,316	10,01	21,2	952,565	24,497	2119,246	0	202,49	202,49	99,719	0	0	0	0	0	0	0
12:00:17	-663,745	2397,06	16,924	16,211	11,418	9,248	9,995	21,2	952,565	24,497	2119,524	0	202,49	202,49	99,719	0	0	0	0	0	0	0
12:00:17	-487,719	2392,183	17,021	16,211	11,385	9,197	9,979	21,2	952,565	24,497	2119,797	0	202,49	202,49	99,719	0	0	0	0	0	0	0
12:00:17	-606,396	2386,119	16,875	16,064	11,358	9,135	9,963	21,2	952,565	24,497	2120,063	0	202,49	202,49	99,719	0	0	0	0	0	0	0
12:00:17	-809,277	2378,026	16,386	15,722	11,339	9,051	9,945	21,2	952,565	24,497	2120,321	0	202,49	202,49	99,719	0	0	0	0	0	0	0
12:00:17	-878,637	2369,24	15,703	15,185	11,326	8,961	9,926	21,2	952,565	24,497	2120,57	0	202,49	202,49	99,719	0	0	0	0	0	0	0
12:00:17	-645,8	2362,782	15,215	14,648	11,316	8,894	9,905	21,2	952,565	24,497	2120,812	0	202,49	202,49	99,719	0	0	0	0	0	0	0
12:00:17	-477,099	2358,011	14,97	14,502	11,303	8,845	9,885	21,2	952,565	24,497	2121,049	0	202,49	202,49	99,719	0	0	0	0	0	0	0
12:00:17	-470,703	2353,304	14,873	14,404	11,281	8,796	9,863	21,2	952,565	24,497	2121,282	0	202,49	202,49	99,719	0	0	0	0	0	0	0
12:00:17	-404,125	2349,263	14,97	14,453	11,253	8,755	9,842	21,2	952,565	24,497	2121,51	0	202,49	202,49	99,719	0	0	0	0	0	0	0
12:00:17	-433,178	2344,931	15,117	14,648	11,221	8,71	9,819	21,2	952,565	24,497	2121,733	0	202,49	202,49	99,719	0	0	0	0	0	0	0
12:00:17	-326,025	2341,671	15,361	14,795	11,189	8,677	9,797	21,2	952,565	24,497	2121,953	0	202,49	202,49	99,719	0	0	0	0	0	0	0
12:00:17	-497,558	2336,695	15,361	14,941	11,161	8,625	9,774	21,2	952,565	24,497	2122,168	0	202,49	202,49	99,719	0	0	0	0	0	0	0
12:00:17	-519,262	2331,503	15,263	14,795	11,137	8,572	9,75	21,2	952,565	24,497	2122,377	0	202,49	202,49	99,719	0	0	0	0	0	0	0
12:00:17	-542,993	2326,073	15,117	14,599	11,114	8,516	9,726	21,2	952,565	24,497	2122,581	0	202,49	202,49	99,719	0	0	0	0	0	0	0
12:00:17	-481,445	2321,258	14,873	14,404	11,1	8,466	9,702	21,2	952,565	24,497	2122,78	0	202,49	202,49	99,719	0	0	0	0	0	0	0
12:00:17	-586,914	2315,389	14,433	13,965	11,09	8,406	9,676	21,2	952,565	24,497	2122,972	0	202,49	202,49	99,719	0	0	0	0	0	0	0
12:00:17	-597,29	2309,416	13,994	13,623	11,08	8,344	9,65	21,2	952,565	24,497	2123,159	0	202,49	202,49	99,719	0	0	0	0	0	0	0
12:00:17	-476,318	2304,653	13,75	13,379	11,066	8,295	9,623	21,2	952,565	24,497	2123,34	0	202,49	202,49	99,719	0	0	0	0	0	0	0
12:00:17	-421,093	2300,442	13,652	13,379	11,048	8,251	9,597	21,2	952,565	24,497	2123,518	0	202,49	202,49	99,719	0	0	0	0	0	0	0
12:00:17	-240,307	2298,039	13,75	13,379	11,029	8,227	9,57	21,2	952,565	24,497	2123,692	0	202,49	202,49	99,719	0	0	0	0	0	0	0
12:00:17	-367,456	2294,364	13,799	13,525	11,005	8,189	9,543	21,2	952,565	24,497	2123,863	0	202,49	202,49	99,719	0	0	0	0	0	0	0
12:00:17	-229,833	2292,066	13,994	13,623	10,982	8,165	9,516	21,2	952,565	24,497	2124,031	0	202,49	202,49	99,719	0	0	0	0	0	0	0
12:00:17	-276,147	2289,305	14,14	13,867	10,958	8,137	9,489	21,2	952,565	24,497	2124,196	0	202,49	202,49	99,719	0	0	0	0	0	0	0
12:00:17	-416,04	2285,144	14,14	13,867	10,935	8,094	9,461	21,2	952,565	24,497	2124,357	0	202,49	202,49	99,719	0	0	0	0	0	0	0
12:00:17	-388,696	2281,257	13,994	13,623	10,921	8,054	9,434	21,2	952,565	24,497	2124,514	0	202,49	202,49	99,719	0	0	0	0	0	0	0
12:00:17	-480,908	2276,448	13,75	13,427	10,906	8,004	9,406	21,2	952,565	24,497	2124,666	0	202,49	202,49	99,719	0	0	0	0	0	0	0
12:00:17	-342,285	2273,025	13,652	13,427	10,892	7,969	9,377	21,2	952,565	24,497	2124,814	0	202,49	202,49	99,719	0	0	0	0	0	0	0
12:00:17	-480,566	2268,22	13,408	13,232	10,878	7,919	9,349	21,2	952,565	24,497	2124,958	0	202,49	202,49	99,719	0	0	0	0	0	0	0
12:00:17	-246,533	2265,754	13,408	13,086	10,864	7,894	9,32	21,2	952,565	24,497	2125,098	0	202,49	202,49	99,719	0	0	0	0	0	0	0
12:00:17	-387,084	2261,883	13,261	12,988	10,85	7,854	9,292	21,2	952,565	24,497	2125,235	0	202,49	202,49	99,719	0	0	0	0	0	0	0
12:00:17	-247,68	2259,407	13,261	12,988	10,836	7,828	9,263	21,2	952,565	24,497	2125,369	0	202,49	202,49	99,719	0	0	0	0	0	0	0
12:00:17	-286,669	2256,54	13,31	13,037	10,817	7,799	9,234	21,2	952,565	24,497	2125,5	0	202,49	202,49	99,719	0	0	0	0	0	0	0
12:00:17	-240,649	2254,133	13,408	13,086	10,798	7,774	9,205	21,2	952,565	24,497	2125,629	0	202,49	202,49	99,719	0	0	0	0	0	0	0
12:00:17	-331,713	2250,816	13,408	13,037	10,779	7,74	9,177	21,2	952,565	24,497	2125,754	0	202,49	202,49	99,719	0	0	0	0	0	0	0
12:00:17	-421,655	2246,6	13,31	13,037	10,761	7,696	9,148	21,2	952,565	24,497	2125,875	0	202,49	202,49	99,719	0	0	0	0	0	0	0
12:00:17	-323,046	2243,369	13,31	13,037	10,742	7,663	9,119	21,2	952,565	24,497	2125,992	0	202,49	202,49	99,719	0	0	0	0	0	0	0
12:00:17	-292,48	2240,444	13,261	12,988	10,729	7,633	9,089	21,2	952,565	24,497	2126,107	0	202,49	202,49	99,719	0	0	0	0	0	0	0
12:00:17	-400,024	2236,444	13,017	12,841	10,719	7,592	9,06	21,2	952,565	24,497	2126,217	0	202,49	202,49	99,719	0	0	0	0	0	0	0
12:00:17	-297,827	2233,466	12,968	12,744	10,705	7,561	9,031	21,2	952,565	24,497	2126,324	0	202,49	202,49	99,719	0	0	0	0	0	0	0
12:00:17	-293,554	2230,53	12,92	12,5	10,691	7,531	9,001	21,2	952,565	24,497	2126,428	0	202,49	202,49	99,719	0	0	0	0	0	0	0
12:00:17	-305,639	2227,474	12,773	12,353	10,681	7,499	8,972	21,2	952,565	24,497	2126,529	0	202,49	202,49	99,719	0	0	0	0	0	0	0
12:00:17	-345,703	2224,017	12,675	12,353	10,667	7,464	8,942	21,2	952,565	24,497	2126,627	0	202,49	202,49	99,719	0	0	0	0	0	0	0
12:00:17	-319,653	2220,82	12,675	12,353	10,648	7,431	8,913	21,2	952,565	24,497	2126,721	0	202,49	202,49	99,719	0	0	0	0	0	0	0
12:00:17	-222,46	2218,596	12,773	12,5	10,631	7,408	8,883	21,2	952,565	24,497	2126,813	0	202,49	202,49	99,719	0	0	0	0	0	0	0
12:00:17	-200,659	2216,589	12,822	12,549	10,617	7,387	8,854	21,2	952,565	24,497	2126,902	0	202,49	202,49	99,719	0	0	0	0	0	0	0
12:00:17	-315,332	2213,436	12,822	12,549	10,599	7,355	8,824	21,2	952,565	24,497	2126,989	0	202,49	202,49	99,719	0	0	0	0	0	0	0
12:00:17	-300,952	2210,426	12,773	12,549	10,584	7,323	8,795	21,2	952,565	24,497	2127,073	0	202,49	202,49	99,719	0	0	0	0	0	0	0
12:00:17	-329,492	2207,131	12,675	12,451	10,571	7,29	8,765	21,2	952,565	24,497	2127,153	0	202,49	202,49	99,719	0	0	0	0	0	0	0
12:00:17	-236,816	2204,763	12,675	12,353	10,557	7,265	8,736	21,2	952,565	24,497	2127,231	0	202,49	202,49	99,719	0	0	0	0	0	0	0
12:00:17	-278,149	2201,982	12,627	12,256	10,544	7,236	8,707	21,2	952,565	24,497	2127,305	0	202,49	202,49	99,719	0	0	0	0	0	0	0
12:00:17	-286,328	2199,119	12,529	12,158	10,533	7,207	8,677	21,2	952,565	24,497	2127,377	0	202,49	202,49	99,719	0	0	0	0	0	0	0
12:00:18	-337,792	2195,741	12,431	12,158	10,519	7,172	8,648	21,2	952,565	24,497	2127,445	0	202,49	202,49	99,719	0	0	0	0	0	0	0
12:00:18	-229,125	2193,449	12,431	12,158	10,506	7,148	8,618	21,2	952,565	24,497	2127,511	0	202,49	202,49	99,719	0	0	0	0	0	0	0
12:00:18	-243,261	2191,017	12,431	12,06	10,492	7,123	8,589	21,2	952,565	24,497	2127,575	0	202,49	202,49	99,719	0	0	0	0	0	0	0
12:00:18	-240,942	2188,607	12,431	12,109	10,479	7,099	8,56	21,2	952,565	24,497	2127,636	0	202,49	202,49	99,719	0	0	0	0	0	0	0
12:00:18	-242,016	2186,187	12,431	12,109	10,465	7,074	8,531	21,2	952,565	24,497	2127,694	0	202,49	202,49	99,719	0	0	0	0	0	0	0
12:00:18	-359,838	2182,589	12,285	12,06	10,452	7,037	8,501	21,2	952,565	24,497	2127,749	0	202,49	202,49	99,719	0	0	0	0	0	0	0
12:00:18	-150,17	2181,087	12,334	12,06	10,441	7,021	8,472	21,2	952,565	24,497	2127,802	0	202,49	202,49	99,719	0	0	0	0	0	0	0
12:00:18	-265,063	2178,436	12,285	12,06	10,429	6,994	8,443	21,2	952,565	24,497	2127,853	0	202,49	202,49	99,719	0	0	0	0	0	0	0
12:00:18	-315,454	2175,282	12,138	11,914	10,419	6,961	8,414	21,1	953,025	24,497	2127,901	0	202,49	202,49	99,719	0	0	0	0	0	0	0
12:00:18	-251,635	2172,765	12,041	11,767	10,41	6,935	8,385	21,1	953,025	24,497	2127,945	0	202,49	202,49	99,719	0	0	0	0	0	0	0
12:00:18	-245,556	2170,31	11,992	11,718	10,398	6,91	8,356	21,1	953,025	24,497	2127,988	0	202,49	202,49	99,719	0	0	0	0	0	0	0
12:00:18	-225,317	2168,057	11,943	11,621	10,388	6,887	8,328	21,1	953,025	24,497	2128,028	0	202,49	202,49	99,719	0	0	0	0	0	0	0
12:00:18	-199,951	2166,057	11,943	11,621	10,377	6,866	8,299	21,1	953,025	24,497	2128,066	0	202,49	202,49	99,719	0	0	0	0	0	0	0
12:00:18	-194,213	2164,115	11,992	11,621	10,363	6,846	8,27	21,1	953,025	24,497	2128,101	0	202,49	202,49	99,719	0	0	0	0	0	0	0
12:00:18	-195,776	2162,157	11,992	11,621	10,352	6,826	8,242	21,1	953,025	24,497	2128,136	0	202,49	202,49	99,719	0	0	0	0	0	0	0
12:00:18	-268,042	2159,477	11,943	11,621	10,339	6,798	8,214	21,1	953,025	24,497	2128,167	0	202,49	202,49	99,719	0	0	0	0	0	0	0
12:00:18	-252,441	2156,953	11,845	11,572	10,33	6,772	8,185	21,1	953,025	24,497	2128,196	0	202,49	202,49	99,719	0	0	0	0	0	0	0
12:00:18	-354,37	2153,409	11,601	11,377	10,323	6,736	8,157	21,1	953,025	24,497	2128,221	0	202,49	202,49	99,719	0	0	0	0	0	0	0
12:00:18	-263,647	2150,772	11,406	11,23	10,318	6,708	8,129	21,1	953,025	24,497	2128,243	0	201,982	201,982	99,717	0	0	0	0	0	0	0
12:00:18	-215,991	2148,612	11,259	11,181	10,314	6,686	8,1	21,1	953,025	24,497	2128,264	0	201,982	201,982	99,717	0	0	0	0	0	0	0
12:00:18	-217,871	2146,434	11,113	11,035	10,309	6,664	8,072	21,1	953,025	24,497	2128,282	0	201,982	201,982	99,717	0	0	0	0	0	0	0
12:00:18	-217,993	2144,254	10,966	10,888	10,305	6,641	8,044	21,1	953,025	24,497	2128,298	0	201,982	201,982	99,717	0	0	0	0	0	0	0
12:00:18	-96,826	2143,286	10,966	10,888	10,299	6,631	8,016	21,1	953,025	24,497	2128,313	0	201,982	201,982	99,717	0	0	0	0	0	0	0
12:00:18	-168,237	2141,603	11,015	10,937	10,287	6,614	7,989	21,1	953,025	24,497	2128,326	0	201,982	201,982	99,717	0	0	0	0	0	0	0
12:00:18	-73,583	2140,867	11,113	11,084	10,278	6,606	7,962	21,1	953,025	24,497	2128,338	0	201,982	201,982	99,717	0	0	0	0	0	0	0
12:00:18	-118,994	2139,677	11,162	11,181	10,268	6,594	7,935	21,1	953,025	24,497	2128,35	0	201,982	201,982	99,717	0	0	0	0	0	0	0
12:00:18	-129,37	2138,384	11,259	11,23	10,256	6,581	7,908	21,1	953,025	24,497	2128,36	0	201,982	201,982	99,717	0	0	0	0	0	0	0
12:00:18	-107,25	2137,311	11,308	11,23	10,247	6,57	7,882	21,1	953,025	24,497	2128,369	0	201,982	201,982	99,717	0	0	0	0	0	0	0
12:00:18	-219,995	2135,111	11,162	11,181	10,242	6,547	7,856	21,1	953,025	24,497	2128,376	0	201,982	201,982	99,717	0	0	0	0	0	0	0
12:00:18	-60,351	2134,508	11,113	11,035	10,242	6,541	7,83	21,1	953,025	24,497	2128,382	0	201,982	201,982	99,717	0	0	0	0	0	0	0
12:00:18	-206,03	2132,447	10,966	10,888	10,238	6,52	7,805	21,1	953,025	24,497	2128,386	0	201,982	201,982	99,717	0	0	0	0	0	0	0
12:00:18	-59,277	2131,855	10,918	10,84	10,237	6,513	7,779	21,1	953,025	24,497	2128,389	0	201,982	201,982	99,717	0	0	0	0	0	0	0
12:00:18	-160,595	2130,249	10,82	10,742	10,233	6,497	7,754	21,1	953,025	24,497	2128,391	0	201,982	201,982	99,717	0	0	0	0	0	0	0
12:00:18	-195,507	2128,294	10,625	10,595	10,232	6,477	7,729	21,1	953,025	24,497	2128,294	0	201,982	201,982	99,717	0	0	0	0	0	0	0
12:00:18	-96,313	2127,33	10,673	10,595	10,224	6,467	7,704	21,1	953,025	24,497	2127,33	0	201,982	201,982	99,717	0	0	0	0	0	0	0
12:00:18	127,88	2128,609	10,918	10,84	10,218	6,48	7,68	21,1	953,025	24,497	2127,332	0	201,982	201,982	99,717	0	0	0	0	0	0	0
12:00:18	-184,497	2126,764	10,966	10,888	10,205	6,461	7,656	21,1	953,025	24,497	2126,764	0	201,982	201,982	99,717	0	0	0	0	0	0	0
12:00:18	-40,551	2126,359	11,015	11,035	10,2	6,457	7,633	21,1	953,025	24,497	2126,359	0	201,982	201,982	99,717	0	0	0	0	0	0	0
12:00:18	-160,156	2124,757	11,015	10,937	10,191	6,44	7,609	21,1	953,025	24,497	2124,757	0	201,982	201,982	99,717	0	0	0	0	0	0	0
12:00:18	-131,25	2123,445	10,966	11,035	10,186	6,427	7,586	21,1	953,025	24,497	2123,445	0	201,982	201,982	99,717	0	0	0	0	0	0	0
12:00:18	-74,072	2122,704	10,966	10,888	10,182	6,419	7,563	21,1	953,025	24,497	2122,704	0	201,982	201,982	99,717	0	0	0	0	0	0	0
12:00:18	-135,961	2121,344	10,82	10,84	10,182	6,405	7,541	21,1	953,025	24,497	2121,344	0	201,982	201,982	99,717	0	0	0	0	0	0	0
12:00:18	-45,312	2120,891	10,771	10,595	10,182	6,4	7,518	21,1	953,025	24,497	2120,891	0	201,982	201,982	99,717	0	0	0	0	0	0	0
12:00:18	-148,803	2119,403	10,625	10,547	10,181	6,385	7,496	21,1	953,025	24,497	2119,403	0	201,982	201,982	99,717	0	0	0	0	0	0	0
12:00:18	-62,304	2118,78	10,625	10,498	10,178	6,379	7,474	21,1	953,025	24,497	2118,78	0	201,982	201,982	99,717	0	0	0	0	0	0	0
12:00:18	-178,686	2116,993	10,527	10,498	10,173	6,36	7,452	21,1	953,025	24,497	2116,993	0	201,982	201,982	99,717	0	0	0	0	0	0	0
12:00:18	-76,171	2116,232	10,527	10,4	10,169	6,352	7,431	21,1	953,025	24,497	2116,232	0	201,982	201,982	99,717	0	0	0	0	0	0	0
12:00:18	48,95	2116,721	10,673	10,595	10,164	6,357	7,41	21,1	953,025	24,497	2116,232	0	201,982	201,982	99,717	0	0	0	0	0	0	0
12:00:18	-40,258	2116,318	10,82	10,693	10,154	6,353	7,389	21,1	953,025	24,497	2116,232	0	201,982	201,982	99,717	0	0	0	0	0	0	0
12:00:18	-64,111	2115,677	10,918	10,742	10,145	6,347	7,369	21,1	953,025	24,497	2115,677	0	201,982	201,982	99,717	0	0	0	0	0	0	0
12:00:18	-90,283	2114,775	10,918	10,888	10,14	6,337	7,348	21,1	953,025	24,497	2114,775	0	201,982	201,982	99,717	0	0	0	0	0	0	0
12:00:18	-78,515	2113,989	10,918	10,84	10,135	6,329	7,328	21,1	953,025	24,497	2113,989	0	201,982	201,982	99,717	0	0	0	0	0	0	0
12:00:18	-146,557	2112,524	10,771	10,693	10,135	6,314	7,309	21,1	953,025	24,497	2112,524	0	201,982	201,982	99,717	0	0	0	0	0	0	0
12:00:18	-226,293	2110,261	10,527	10,547	10,135	6,291	7,289	21,1	953,025	24,497	2110,261	0	201,982	201,982	99,717	0	0	0	0	0	0	0
12:00:18	-45,263	2109,808	10,478	10,547	10,135	6,286	7,269	21,1	953,025	24,497	2109,808	0	201,982	201,982	99,717	0	0	0	0	0	0	0
12:00:18	0	2109,808	10,478	10,4	10,135	6,286	7,25	21,1	953,025	24,497	2109,808	0	201,982	201,982	99,717	0	0	0	0	0	0	0
12:00:18	-203,271	2107,776	10,332	10,351	10,131	6,265	7,23	21,1	953,025	24,497	2107,776	0	201,982	201,982	99,717	0	0	0	0	0	0	0
12:00:18	-10,742	2107,668	10,332	10,205	10,13	6,264	7,211	21,1	953,025	24,497	2107,668	0	201,982	201,982	99,717	0	0	0	0	0	0	0
12:00:18	2,368	2107,692	10,429	10,351	10,125	6,264	7,193	21,1	953,025	24,497	2107,668	0	201,982	201,982	99,717	0	0	0	0	0	0	0
12:00:18	-57,641	2107,115	10,527	10,498	10,117	6,258	7,174	21,1	953,025	24,497	2107,115	0	201,982	201,982	99,717	0	0	0	0	0	0	0
12:00:18	-90,283	2106,213	10,527	10,498	10,112	6,249	7,156	21,1	953,025	24,497	2106,213	0	201,982	201,982	99,717	0	0	0	0	0	0	0
12:00:18	-80,371	2105,409	10,527	10,498	10,107	6,241	7,138	21,1	953,025	24,497	2105,409	0	201,982	201,982	99,717	0	0	0	0	0	0	0
12:00:18	0	2105,409	10,527	10,547	10,107	6,241	7,121	21,1	953,025	24,497	2105,409	0	201,982	201,982	99,717	0	0	0	0	0	0	0
12:00:18	-116,088	2104,248	10,478	10,4	10,103	6,229	7,103	21,1	953,025	24,497	2104,248	0	201,982	201,982	99,717	0	0	0	0	0	0	0
12:00:18	-45,239	2103,796	10,429	10,351	10,103	6,224	7,086	21,1	953,025	24,497	2103,796	0	201,982	201,982	99,717	0	0	0	0	0	0	0
12:00:18	-100,097	2102,795	10,332	10,351	10,102	6,214	7,069	21,1	953,025	24,497	2102,795	0	201,982	201,982	99,717	0	0	0	0	0	0	0
12:00:18	0	2102,795	10,332	10,351	10,102	6,214	7,052	21,1	953,025	24,497	2102,795	0	201,982	201,982	99,717	0	0	0	0	0	0	0
12:00:18	8,789	2102,882	10,429	10,351	10,098	6,215	7,036	21,1	953,025	24,497	2102,795	0	201,982	201,982	99,717	0	0	0	0	0	0	0
12:00:18	-80,566	2102,077	10,429	10,351	10,093	6,206	7,02	21,1	953,025	24,497	2102,077	0	201,982	201,982	99,717	0	0	0	0	0	0	0
12:00:18	-37,451	2101,702	10,478	10,4	10,089	6,203	7,003	21,1	953,025	24,497	2101,702	0	201,982	201,982	99,717	0	0	0	0	0	0	0
12:00:18	-36,425	2101,338	10,527	10,498	10,084	6,199	6,988	21,1	953,025	24,497	2101,338	0	201,982	201,982	99,717	0	0	0	0	0	0	0
12:00:18	-8,618	2101,252	10,527	10,4	10,083	6,198	6,972	21,1	953,025	24,497	2101,252	0	201,982	201,982	99,717	0	0	0	0	0	0	0
12:00:18	-45,239	2100,799	10,478	10,351	10,083	6,193	6,957	21,1	953,025	24,497	2100,799	0	201,982	201,982	99,717	0	0	0	0	0	0	0
12:00:18	-135,571	2099,444	10,332	10,156	10,083	6,179	6,942	21,1	953,025	24,497	2099,444	0	201,982	201,982	99,717	0	0	0	0	0	0	0
12:00:18	0	2099,444	10,332	10,205	10,083	6,179	6,927	21,1	953,025	24,497	2099,444	0	201,982	201,982	99,717	0	0	0	0	0	0	0
12:00:18	-45,19	2098,992	10,283	10,058	10,083	6,175	6,912	21,1	953,025	24,497	2098,992	0	201,982	201,982	99,717	0	0	0	0	0	0	0
12:00:18	-90,356	2098,088	10,185	10,058	10,083	6,165	6,897	21,1	953,025	24,497	2098,088	0	201,982	201,982	99,717	0	0	0	0	0	0	0
12:00:18	-45,19	2097,636	10,136	10,009	10,083	6,161	6,883	21,1	953,025	24,497	2097,636	0	201,982	201,982	99,717	0	0	0	0	0	0	0
12:00:18	-74,023	2096,896	10,136	10,009	10,079	6,153	6,869	21,1	953,025	24,497	2096,896	0	201,982	201,982	99,717	0	0	0	0	0	0	0
12:00:18	35,498	2097,251	10,185	10,009	10,079	6,157	6,855	21,1	953,025	24,497	2096,897	0	201,982	201,982	99,717	0	0	0	0	0	0	0
12:00:18	7,69	2097,328	10,283	10,058	10,074	6,158	6,841	21,1	953,025	24,497	2096,897	0	201,982	201,982	99,717	0	0	0	0	0	0	0
12:00:18	0	2097,328	10,283	10,009	10,074	6,158	6,828	21,1	953,025	24,497	2096,898	0	201,982	201,982	99,717	0	0	0	0	0	0	0
12:00:18	-37,451	2096,953	10,332	10,156	10,069	6,154	6,814	21,1	953,025	24,497	2096,898	0	201,982	201,982	99,717	0	0	0	0	0	0	0
12:00:18	-82,519	2096,128	10,332	10,156	10,065	6,145	6,801	21,1	953,025	24,497	2096,128	0	201,982	201,982	99,717	0	0	0	0	0	0	0
12:00:18	15,087	2096,279	10,429	10,302	10,06	6,147	6,788	21,1	953,025	24,497	2096,128	0	201,982	201,982	99,717	0	0	0	0	0	0	0
12:00:18	37,792	2096,657	10,478	10,351	10,06	6,151	6,776	21,1	953,025	24,497	2096,129	0	201,982	201,982	99,717	0	0	0	0	0	0	0
12:00:18	-130,151	2095,356	10,429	10,302	10,055	6,137	6,763	21,1	953,025	24,497	2095,356	0	201,982	201,982	99,717	0	0	0	0	0	0	0
12:00:18	0	2095,356	10,429	10,351	10,055	6,137	6,751	21,1	953,025	24,497	2095,356	0	201,982	201,982	99,717	0	0	0	0	0	0	0
12:00:18	-90,332	2094,452	10,332	10,351	10,055	6,128	6,739	21,1	953,025	24,497	2094,452	0	201,982	201,982	99,717	0	0	0	0	0	0	0
12:00:18	-45,166	2094,001	10,283	10,205	10,055	6,123	6,727	21,1	953,025	24,497	2094,001	0	201,982	201,982	99,717	0	0	0	0	0	0	0
12:00:18	-76,171	2093,239	10,283	10,205	10,051	6,115	6,715	21,1	953,025	24,497	2093,239	0	201,982	201,982	99,717	0	0	0	0	0	0	0
12:00:18	-97,851	2092,26	10,185	10,156	10,05	6,105	6,703	21,1	953,025	24,497	2092,26	0	201,982	201,982	99,717	0	0	0	0	0	0	0
12:00:18	0	2092,26	10,185	10,058	10,05	6,105	6,691	21,1	953,025	24,497	2092,26	0	201,982	201,982	99,717	0	0	0	0	0	0	0
12:00:18	-77,221	2091,488	10,185	10,156	10,046	6,097	6,68	21,1	953,025	24,497	2091,488	0	201,982	201,982	99,717	0	0	0	0	0	0	0
12:00:18	82,739	2092,315	10,283	10,205	10,045	6,106	6,668	21,1	953,025	24,497	2091,489	0	201,982	201,982	99,717	0	0	0	0	0	0	0
12:00:19	-32,055	2091,995	10,332	10,351	10,041	6,103	6,657	21,1	953,025	24,497	2091,489	0	201,982	201,982	99,717	0	0	0	0	0	0	0
12:00:19	-128,857	2090,706	10,283	10,302	10,036	6,089	6,646	21,1	953,025	24,497	2090,706	0	201,982	201,982	99,717	0	0	0	0	0	0	0
12:00:19	0	2090,706	10,283	10,302	10,036	6,089	6,635	21,1	953,025	24,497	2090,706	0	201,982	201,982	99,717	0	0	0	0	0	0	0
12:00:19	-6,518	2090,641	10,283	10,156	10,036	6,089	6,624	21,1	953,025	24,497	2090,641	0	201,982	201,982	99,717	0	0	0	0	0	0	0
12:00:19	-90,283	2089,738	10,185	10,156	10,036	6,079	6,614	21,1	953,025	24,497	2089,738	0	201,982	201,982	99,717	0	0	0	0	0	0	0
12:00:19	10,791	2089,846	10,283	10,058	10,031	6,08	6,603	21,1	953,025	24,497	2089,738	0	201,982	201,982	99,717	0	0	0	0	0	0	0
12:00:19	0	2089,846	10,283	10,058	10,031	6,08	6,593	21,1	953,025	24,497	2089,738	0	201,982	201,982	99,717	0	0	0	0	0	0	0
12:00:19	0	2089,846	10,283	10,156	10,031	6,08	6,583	21,1	953,025	24,497	2089,738	0	201,982	201,982	99,717	0	0	0	0	0	0	0
12:00:19	-84,79	2088,998	10,283	10,058	10,027	6,072	6,573	21,1	953,025	24,497	2088,998	0	201,982	201,982	99,717	0	0	0	0	0	0	0
12:00:19	0	2088,998	10,283	10,009	10,027	6,072	6,563	21,1	953,025	24,497	2088,998	0	201,982	201,982	99,717	0	0	0	0	0	0	0
12:00:19	-34,35	2088,655	10,332	10,058	10,022	6,068	6,553	21,1	953,025	24,497	2088,655	0	201,982	201,982	99,717	0	0	0	0	0	0	0
12:00:19	-5,273	2088,602	10,332	10,058	10,022	6,068	6,544	21,1	953,025	24,497	2088,602	0	201,982	201,982	99,717	0	0	0	0	0	0	0
12:00:19	-45,141	2088,151	10,283	10,058	10,022	6,063	6,534	21,1	953,025	24,497	2088,151	0	201,982	201,982	99,717	0	0	0	0	0	0	0
12:00:19	0	2088,151	10,283	10,058	10,022	6,063	6,525	21	952,565	24,497	2088,151	0	201,982	201,982	99,717	0	0	0	0	0	0	0
12:00:19	-79,467	2087,356	10,283	10,009	10,017	6,055	6,516	21	952,565	24,497	2087,356	0	201,982	201,982	99,717	0	0	0	0	0	0	0
12:00:19	0	2087,356	10,283	10,058	10,017	6,055	6,507	21	952,565	24,497	2087,356	0	201,982	201,982	99,717	0	0	0	0	0	0	0
12:00:19	-90,283	2086,453	10,185	10,009	10,017	6,045	6,498	21	952,565	24,497	2086,453	0	201,982	201,982	99,717	0	0	0	0	0	0	0
12:00:19	-45,117	2086,002	10,136	9,961	10,017	6,041	6,489	21	952,565	24,497	2086,002	0	201,982	201,982	99,717	0	0	0	0	0	0	0
12:00:19	-174,975	2084,252	10,039	9,961	10,012	6,023	6,48	21	952,565	24,497	2084,252	0	201,982	201,982	99,717	0	0	0	0	0	0	0
12:00:19	90,234	2085,155	10,136	10,009	10,012	6,032	6,471	21	952,565	24,497	2084,253	0	201,982	201,982	99,717	0	0	0	0	0	0	0
12:00:19	-40,698	2084,748	10,185	10,156	10,008	6,028	6,462	21	952,565	24,497	2084,253	0	201,982	201,982	99,717	0	0	0	0	0	0	0
12:00:19	0	2084,748	10,185	10,058	10,008	6,028	6,454	21	952,565	24,497	2084,254	0	201,982	201,982	99,717	0	0	0	0	0	0	0
12:00:19	-45,117	2084,296	10,136	10,058	10,008	6,023	6,445	21	952,565	24,497	2084,254	0	201,982	201,982	99,717	0	0	0	0	0	0	0
12:00:19	54,809	2084,845	10,283	10,205	10,003	6,029	6,437	21	952,565	24,497	2084,254	0	200,825	200,825	99,712	0	0	0	0	0	0	0
12:00:19	-90,234	2083,942	10,185	10,156	10,003	6,02	6,429	21	952,565	24,497	2083,942	0	200,825	200,825	99,712	0	0	0	0	0	0	0
12:00:19	0	2083,942	10,185	10,058	10,003	6,02	6,421	21	952,565	24,497	2083,942	0	200,825	200,825	99,712	0	0	0	0	0	0	0
12:00:19	-45,117	2083,491	10,136	10,058	10,003	6,015	6,413	21	952,565	24,497	2083,491	0	200,825	200,825	99,712	0	0	0	0	0	0	0
12:00:19	45,117	2083,942	10,185	10,058	10,003	6,02	6,405	21	952,565	24,497	2083,492	0	200,825	200,825	99,712	0	0	0	0	0	0	0
12:00:19	-86,889	2083,073	10,185	10,156	9,998	6,011	6,398	21	952,565	24,497	2083,073	0	200,825	200,825	99,712	0	0	0	0	0	0	0
12:00:19	0	2083,073	10,185	10,156	9,998	6,011	6,39	21	952,565	24,497	2083,073	0	200,825	200,825	99,712	0	0	0	0	0	0	0
12:00:19	0	2083,073	10,185	10,058	9,998	6,011	6,383	21	952,565	24,497	2083,073	0	200,825	200,825	99,712	0	0	0	0	0	0	0
12:00:19	-80,541	2082,268	10,185	10,156	9,993	6,002	6,375	21	952,565	24,497	2082,268	0	200,825	200,825	99,712	0	0	0	0	0	0	0
12:00:19	84,79	2083,116	10,283	10,156	9,993	6,011	6,368	21	952,565	24,497	2082,269	0	200,825	200,825	99,712	0	0	0	0	0	0	0
12:00:19	-129,882	2081,817	10,136	10,058	9,993	5,998	6,361	21	952,565	24,497	2081,817	0	200,825	200,825	99,712	0	0	0	0	0	0	0
12:00:19	-95,654	2080,86	10,039	10,009	9,993	5,988	6,353	21	952,565	24,497	2080,86	0	200,825	200,825	99,712	0	0	0	0	0	0	0
12:00:19	0	2080,86	10,039	9,961	9,993	5,988	6,346	21	952,565	24,497	2080,86	0	200,825	200,825	99,712	0	0	0	0	0	0	0
12:00:19	-80,346	2080,057	10,039	10,009	9,989	5,979	6,339	21	952,565	24,497	2080,057	0	200,825	200,825	99,712	0	0	0	0	0	0	0
12:00:19	90,185	2080,959	10,136	10,058	9,989	5,989	6,332	21	952,565	24,497	2080,058	0	200,825	200,825	99,712	0	0	0	0	0	0	0
12:00:19	-90,185	2080,057	10,039	9,961	9,989	5,979	6,325	21	952,565	24,497	2080,057	0	200,825	200,825	99,712	0	0	0	0	0	0	0
12:00:19	-82,666	2079,23	10,039	10,009	9,984	5,971	6,318	21	952,565	24,497	2079,23	0	200,825	200,825	99,712	0	0	0	0	0	0	0
12:00:19	-3,32	2079,197	10,039	10,009	9,984	5,971	6,311	21	952,565	24,497	2079,197	0	200,825	200,825	99,712	0	0	0	0	0	0	0
12:00:19	7,519	2079,272	10,136	10,009	9,979	5,971	6,305	21	952,565	24,497	2079,197	0	200,825	200,825	99,712	0	0	0	0	0	0	0
12:00:19	-82,641	2078,446	10,136	10,009	9,974	5,963	6,298	21	952,565	24,497	2078,446	0	200,825	200,825	99,712	0	0	0	0	0	0	0
12:00:19	-82,666	2077,619	10,136	10,058	9,97	5,954	6,291	21	952,565	24,497	2077,619	0	200,825	200,825	99,712	0	0	0	0	0	0	0
12:00:19	0	2077,619	10,136	10,058	9,97	5,954	6,285	21	952,565	24,497	2077,619	0	200,825	200,825	99,712	0	0	0	0	0	0	0
12:00:19	-94,335	2076,676	10,039	9,961	9,969	5,945	6,278	21	952,565	24,497	2076,676	0	200,825	200,825	99,712	0	0	0	0	0	0	0
12:00:19	-45,092	2076,225	9,99	9,961	9,969	5,94	6,271	21	952,565	24,497	2076,225	0	200,825	200,825	99,712	0	0	0	0	0	0	0
12:00:19	-45,068	2075,774	9,941	9,863	9,969	5,935	6,265	21	952,565	24,497	2075,774	0	200,825	200,825	99,712	0	0	0	0	0	0	0
12:00:19	-82,617	2074,948	9,941	9,863	9,965	5,927	6,258	21	952,565	24,497	2074,948	0	200,825	200,825	99,712	0	0	0	0	0	0	0
12:00:19	0	2074,948	9,941	9,863	9,965	5,927	6,252	21	952,565	24,497	2074,948	0	200,825	200,825	99,712	0	0	0	0	0	0	0
12:00:19	6,396	2075,012	10,039	10,009	9,96	5,927	6,245	21	952,565	24,497	2074,948	0	200,825	200,825	99,712	0	0	0	0	0	0	0
12:00:19	-45,068	2074,561	9,99	9,863	9,96	5,923	6,239	21	952,565	24,497	2074,561	0	200,825	200,825	99,712	0	0	0	0	0	0	0
12:00:19	-45,043	2074,111	9,941	9,863	9,96	5,918	6,233	21	952,565	24,497	2074,111	0	200,825	200,825	99,712	0	0	0	0	0	0	0
12:00:19	-173,779	2072,373	9,843	9,814	9,955	5,9	6,226	21	952,565	24,497	2072,373	0	200,825	200,825	99,712	0	0	0	0	0	0	0
12:00:19	86,767	2073,241	9,941	9,863	9,955	5,909	6,22	21	952,565	24,497	2072,374	0	200,825	200,825	99,712	0	0	0	0	0	0	0
12:00:19	-82,47	2072,416	9,941	9,814	9,95	5,901	6,214	21	952,565	24,497	2072,374	0	200,825	200,825	99,712	0	0	0	0	0	0	0
12:00:19	45,068	2072,867	9,99	9,863	9,95	5,905	6,208	21	952,565	24,497	2072,374	0	200,825	200,825	99,712	0	0	0	0	0	0	0
12:00:19	-39,892	2072,468	10,039	9,961	9,945	5,901	6,202	21	952,565	24,497	2072,374	0	200,825	200,825	99,712	0	0	0	0	0	0	0
12:00:19	-85,815	2071,61	10,039	10,058	9,94	5,892	6,196	21	952,565	24,497	2071,61	0	200,825	200,825	99,712	0	0	0	0	0	0	0
12:00:19	51,44	2072,124	10,185	10,156	9,936	5,898	6,19	21	952,565	24,497	2071,61	0	200,825	200,825	99,712	0	0	0	0	0	0	0
12:00:19	-135,107	2070,773	10,039	10,009	9,936	5,884	6,184	21	952,565	24,497	2070,773	0	200,825	200,825	99,712	0	0	0	0	0	0	0
12:00:19	-45,043	2070,323	9,99	9,961	9,936	5,879	6,178	21	952,565	24,497	2070,323	0	200,825	200,825	99,712	0	0	0	0	0	0	0
12:00:19	-83,691	2069,486	9,99	9,863	9,931	5,87	6,172	21	952,565	24,497	2069,486	0	200,825	200,825	99,712	0	0	0	0	0	0	0
12:00:19	0	2069,486	9,99	9,863	9,931	5,87	6,166	21	952,565	24,497	2069,486	0	200,825	200,825	99,712	0	0	0	0	0	0	0
12:00:19	-45,043	2069,035	9,941	9,814	9,931	5,866	6,16	21	952,565	24,497	2069,035	0	200,825	200,825	99,712	0	0	0	0	0	0	0
12:00:19	-90,063	2068,135	9,843	9,716	9,931	5,857	6,154	21	952,565	24,497	2068,135	0	200,825	200,825	99,712	0	0	0	0	0	0	0
12:00:19	-128,686	2066,848	9,795	9,716	9,926	5,843	6,148	21	952,565	24,497	2066,848	0	200,825	200,825	99,712	0	0	0	0	0	0	0
12:00:19	135,058	2068,198	9,941	9,863	9,926	5,857	6,142	21	952,565	24,497	2066,849	0	200,825	200,825	99,712	0	0	0	0	0	0	0
12:00:19	-40,771	2067,791	9,99	10,009	9,921	5,853	6,137	21	952,565	24,497	2066,85	0	200,825	200,825	99,712	0	0	0	0	0	0	0
12:00:19	-39,892	2067,392	10,039	9,961	9,916	5,849	6,131	21	952,565	24,497	2066,851	0	200,825	200,825	99,712	0	0	0	0	0	0	0
12:00:19	-90,039	2066,491	9,941	9,863	9,916	5,84	6,125	21	952,565	24,497	2066,491	0	200,825	200,825	99,712	0	0	0	0	0	0	0
12:00:19	95,336	2067,445	10,136	10,058	9,912	5,849	6,12	21	952,565	24,497	2066,492	0	200,825	200,825	99,712	0	0	0	0	0	0	0
12:00:19	-135,083	2066,094	9,99	9,814	9,912	5,836	6,114	21	952,565	24,497	2066,094	0	200,825	200,825	99,712	0	0	0	0	0	0	0
12:00:19	-135,034	2064,743	9,843	9,814	9,912	5,822	6,109	21	952,565	24,497	2064,743	0	200,825	200,825	99,712	0	0	0	0	0	0	0
12:00:19	0	2064,743	9,843	9,814	9,912	5,822	6,103	21	952,565	24,497	2064,743	0	200,825	200,825	99,712	0	0	0	0	0	0	0
12:00:19	0	2064,743	9,843	9,668	9,912	5,822	6,097	21	952,565	24,497	2064,743	0	200,825	200,825	99,712	0	0	0	0	0	0	0
12:00:19	-44,995	2064,294	9,795	9,716	9,912	5,817	6,092	21	952,565	24,497	2064,294	0	200,825	200,825	99,712	0	0	0	0	0	0	0
12:00:19	0	2064,294	9,795	9,668	9,912	5,817	6,086	21	952,565	24,497	2064,294	0	200,825	200,825	99,712	0	0	0	0	0	0	0
12:00:19	50,244	2064,796	9,941	9,863	9,907	5,822	6,081	21	952,565	24,497	2064,294	0	200,825	200,825	99,712	0	0	0	0	0	0	0
12:00:19	-89,99	2063,896	9,843	9,814	9,907	5,813	6,076	21	952,565	24,497	2063,896	0	200,825	200,825	99,712	0	0	0	0	0	0	0
12:00:19	-84,741	2063,049	9,843	9,814	9,902	5,804	6,071	21	952,565	24,497	2063,049	0	200,825	200,825	99,712	0	0	0	0	0	0	0
12:00:19	90,014	2063,949	9,941	9,863	9,902	5,813	6,066	21	952,565	24,497	2063,05	0	200,825	200,825	99,712	0	0	0	0	0	0	0
12:00:19	-90,014	2063,049	9,843	9,716	9,902	5,804	6,061	21	952,565	24,497	2063,049	0	200,825	200,825	99,712	0	0	0	0	0	0	0
12:00:19	0	2063,049	9,843	9,716	9,902	5,804	6,055	21	952,565	24,497	2063,049	0	200,825	200,825	99,712	0	0	0	0	0	0	0
12:00:19	0	2063,049	9,843	9,814	9,902	5,804	6,051	21	952,565	24,497	2063,049	0	200,825	200,825	99,712	0	0	0	0	0	0	0
12:00:19	-44,995	2062,599	9,795	9,716	9,902	5,799	6,046	21	952,565	24,497	2062,599	0	200,825	200,825	99,712	0	0	0	0	0	0	0
12:00:19	135,009	2063,949	9,941	9,863	9,902	5,813	6,041	21	952,565	24,497	2062,6	0	200,825	200,825	99,712	0	0	0	0	0	0	0
12:00:19	-136,059	2062,588	9,795	9,716	9,902	5,799	6,036	21	952,565	24,497	2062,588	0	200,825	200,825	99,712	0	0	0	0	0	0	0
12:00:19	-38,696	2062,201	9,843	9,814	9,897	5,795	6,032	21	952,565	24,497	2062,201	0	200,825	200,825	99,712	0	0	0	0	0	0	0
12:00:19	0	2062,201	9,843	9,814	9,897	5,795	6,027	21	952,565	24,497	2062,201	0	200,825	200,825	99,712	0	0	0	0	0	0	0
12:00:19	135,009	2063,551	9,99	9,961	9,897	5,809	6,023	21	952,565	24,497	2062,202	0	200,825	200,825	99,712	0	0	0	0	0	0	0
12:00:19	45,019	2064,002	10,039	9,863	9,897	5,814	6,019	21	952,565	24,497	2062,204	0	200,825	200,825	99,712	0	0	0	0	0	0	0
12:00:19	-45,019	2063,551	9,99	9,716	9,897	5,809	6,015	21	952,565	24,497	2062,205	0	200,825	200,825	99,712	0	0	0	0	0	0	0
12:00:19	0	2063,551	9,99	9,863	9,897	5,809	6,011	21	952,565	24,497	2062,207	0	200,825	200,825	99,712	0	0	0	0	0	0	0
12:00:19	0	2063,551	9,99	9,814	9,897	5,809	6,007	21	952,565	24,497	2062,208	0	200,825	200,825	99,712	0	0	0	0	0	0	0
12:00:19	0	2063,551	9,99	9,814	9,897	5,809	6,003	21	952,565	24,497	2062,209	0	200,825	200,825	99,712	0	0	0	0	0	0	0
12:00:19	0	2063,551	9,99	9,716	9,897	5,809	5,999	21	952,565	24,497	2062,211	0	200,825	200,825	99,712	0	0	0	0	0	0	0
12:00:19	-44,995	2063,101	9,941	9,716	9,897	5,805	5,995	21	952,565	24,497	2062,211	0	200,825	200,825	99,712	0	0	0	0	0	0	0
12:00:19	0	2063,101	9,941	9,716	9,897	5,805	5,991	21	952,565	24,497	2062,212	0	200,825	200,825	99,712	0	0	0	0	0	0	0
12:00:19	90,014	2064,002	10,039	9,814	9,897	5,814	5,988	21	952,565	24,497	2062,214	0	200,825	200,825	99,712	0	0	0	0	0	0	0
12:00:19	-90,014	2063,101	9,941	9,668	9,897	5,805	5,984	21	952,565	24,497	2062,215	0	200,825	200,825	99,712	0	0	0	0	0	0	0
12:00:19	-90,014	2062,201	9,843	9,716	9,897	5,795	5,981	21	952,565	24,497	2062,201	0	200,825	200,825	99,712	0	0	0	0	0	0	0
12:00:20	0	2062,201	9,843	9,814	9,897	5,795	5,977	21	952,565	24,497	2062,201	0	200,825	200,825	99,712	0	0	0	0	0	0	0
12:00:20	5,102	2062,252	9,941	9,863	9,892	5,796	5,973	21	952,565	24,497	2062,201	0	200,825	200,825	99,712	0	0	0	0	0	0	0
12:00:20	0	2062,252	9,941	9,814	9,892	5,796	5,97	21	952,565	24,497	2062,201	0	200,825	200,825	99,712	0	0	0	0	0	0	0
12:00:20	-89,99	2061,352	9,843	9,716	9,892	5,787	5,966	21	952,565	24,497	2061,352	0	200,825	200,825	99,712	0	0	0	0	0	0	0
12:00:20	134,985	2062,702	9,99	9,961	9,892	5,801	5,963	21	952,565	24,497	2061,354	0	200,825	200,825	99,712	0	0	0	0	0	0	0
12:00:20	0	2062,702	9,99	9,961	9,892	5,801	5,96	21	952,565	24,497	2061,355	0	200,825	200,825	99,712	0	0	0	0	0	0	0
12:00:20	-44,995	2062,252	9,941	9,863	9,892	5,796	5,957	21	952,565	24,497	2061,356	0	200,825	200,825	99,712	0	0	0	0	0	0	0
12:00:20	0	2062,252	9,941	9,814	9,892	5,796	5,954	21	952,565	24,497	2061,357	0	200,825	200,825	99,712	0	0	0	0	0	0	0
12:00:20	90,014	2063,152	10,039	10,009	9,892	5,805	5,951	21	952,565	24,497	2061,359	0	200,825	200,825	99,712	0	0	0	0	0	0	0
12:00:20	-180,004	2061,352	9,843	9,814	9,892	5,787	5,947	21	952,565	24,497	2061,352	0	200,825	200,825	99,712	0	0	0	0	0	0	0
12:00:20	-50,073	2060,852	9,697	9,668	9,897	5,781	5,944	21	952,565	24,497	2060,852	0	200,825	200,825	99,712	0	0	0	0	0	0	0
12:00:20	89,965	2061,751	9,795	9,716	9,897	5,791	5,941	21	952,565	24,497	2060,853	0	200,825	200,825	99,712	0	0	0	0	0	0	0
12:00:20	135,009	2063,101	9,941	9,814	9,897	5,805	5,938	21	952,565	24,497	2060,855	0	200,825	200,825	99,712	0	0	0	0	0	0	0
12:00:20	0	2063,101	9,941	9,814	9,897	5,805	5,936	21	952,565	24,497	2060,857	0	200,825	200,825	99,712	0	0	0	0	0	0	0
12:00:20	-39,916	2062,702	9,99	9,961	9,892	5,801	5,933	21	952,565	24,497	2060,859	0	200,825	200,825	99,712	0	0	0	0	0	0	0
12:00:20	-44,995	2062,252	9,941	9,863	9,892	5,796	5,93	21	952,565	24,497	2060,86	0	200,825	200,825	99,712	0	0	0	0	0	0	0
12:00:20	0	2062,252	9,941	9,863	9,892	5,796	5,928	21	952,565	24,497	2060,862	0	200,825	200,825	99,712	0	0	0	0	0	0	0
12:00:20	44,995	2062,702	9,99	9,863	9,892	5,801	5,925	21	952,565	24,497	2060,864	0	200,825	200,825	99,712	0	0	0	0	0	0	0
12:00:20	-44,995	2062,252	9,941	9,716	9,892	5,796	5,923	21	952,565	24,497	2060,865	0	200,825	200,825	99,712	0	0	0	0	0	0	0
12:00:20	84,912	2063,101	9,941	9,814	9,897	5,805	5,921	21	952,565	24,497	2060,867	0	200,825	200,825	99,712	0	0	0	0	0	0	0
12:00:20	0	2063,101	9,941	9,814	9,897	5,805	5,918	21	952,565	24,497	2060,87	0	200,825	200,825	99,712	0	0	0	0	0	0	0
12:00:20	-84,912	2062,252	9,941	9,716	9,892	5,796	5,916	21	952,565	24,497	2060,871	0	200,674	200,674	99,712	0	0	0	0	0	0	0
12:00:20	44,995	2062,702	9,99	9,863	9,892	5,801	5,914	21	952,565	24,497	2060,873	0	200,674	200,674	99,712	0	0	0	0	0	0	0
12:00:20	-44,995	2062,252	9,941	9,716	9,892	5,796	5,911	21	952,565	24,497	2060,874	0	200,674	200,674	99,712	0	0	0	0	0	0	0
12:00:20	0	2062,252	9,941	9,863	9,892	5,796	5,909	21	952,565	24,497	2060,876	0	200,674	200,674	99,712	0	0	0	0	0	0	0
12:00:20	-89,99	2061,352	9,843	9,814	9,892	5,787	5,907	21	952,565	24,497	2060,876	0	200,674	200,674	99,712	0	0	0	0	0	0	0
12:00:20	89,99	2062,252	9,941	9,668	9,892	5,796	5,904	21	952,565	24,497	2060,878	0	200,674	200,674	99,712	0	0	0	0	0	0	0
12:00:20	0	2062,252	9,941	9,814	9,892	5,796	5,902	21	952,565	24,497	2060,879	0	200,674	200,674	99,712	0	0	0	0	0	0	0
12:00:20	44,995	2062,702	9,99	9,863	9,892	5,801	5,9	21	952,565	24,497	2060,881	0	200,674	200,674	99,712	0	0	0	0	0	0	0
12:00:20	-44,995	2062,252	9,941	9,716	9,892	5,796	5,898	21	952,565	24,497	2060,882	0	200,674	200,674	99,712	0	0	0	0	0	0	0
12:00:20	-89,99	2061,352	9,843	9,668	9,892	5,787	5,896	21	952,565	24,497	2060,883	0	200,674	200,674	99,712	0	0	0	0	0	0	0
12:00:20	89,99	2062,252	9,941	9,716	9,892	5,796	5,894	21	952,565	24,497	2060,884	0	200,674	200,674	99,712	0	0	0	0	0	0	0
12:00:20	0	2062,252	9,941	9,814	9,892	5,796	5,892	21	952,565	24,497	2060,886	0	200,674	200,674	99,712	0	0	0	0	0	0	0
12:00:20	-89,99	2061,352	9,843	9,619	9,892	5,787	5,89	21	952,565	24,497	2060,886	0	200,674	200,674	99,712	0	0	0	0	0	0	0
12:00:20	-44,995	2060,902	9,795	9,668	9,892	5,782	5,888	21	952,565	24,497	2060,886	0	200,674	200,674	99,712	0	0	0	0	0	0	0
12:00:20	44,995	2061,352	9,843	9,716	9,892	5,787	5,886	21	952,565	24,497	2060,887	0	200,674	200,674	99,712	0	0	0	0	0	0	0
12:00:20	0	2061,352	9,843	9,716	9,892	5,787	5,884	21	952,565	24,497	2060,887	0	200,674	200,674	99,712	0	0	0	0	0	0	0
12:00:20	0	2061,352	9,843	9,716	9,892	5,787	5,882	21	952,565	24,497	2060,888	0	200,674	200,674	99,712	0	0	0	0	0	0	0
12:00:20	89,99	2062,252	9,941	9,814	9,892	5,796	5,88	21	952,565	24,497	2060,889	0	200,674	200,674	99,712	0	0	0	0	0	0	0
12:00:20	-89,99	2061,352	9,843	9,814	9,892	5,787	5,879	21	952,565	24,497	2060,889	0	200,674	200,674	99,712	0	0	0	0	0	0	0
12:00:20	0	2061,352	9,843	9,716	9,892	5,787	5,877	21	952,565	24,497	2060,89	0	200,674	200,674	99,712	0	0	0	0	0	0	0
12:00:20	89,99	2062,252	9,941	9,863	9,892	5,796	5,875	21	952,565	24,497	2060,891	0	200,674	200,674	99,712	0	0	0	0	0	0	0
12:00:20	-39,77	2061,855	9,99	9,863	9,888	5,792	5,874	21	952,565	24,497	2060,892	0	200,674	200,674	99,712	0	0	0	0	0	0	0
12:00:20	0	2061,855	9,99	9,863	9,888	5,792	5,872	21	952,565	24,497	2060,893	0	200,674	200,674	99,712	0	0	0	0	0	0	0
12:00:20	-44,97	2061,405	9,941	9,863	9,888	5,787	5,87	21	952,565	24,497	2060,894	0	200,674	200,674	99,712	0	0	0	0	0	0	0
12:00:20	0	2061,405	9,941	9,814	9,888	5,787	5,869	21	952,565	24,497	2060,894	0	200,674	200,674	99,712	0	0	0	0	0	0	0
12:00:20	84,741	2062,252	9,941	9,814	9,892	5,796	5,867	21	952,565	24,497	2060,896	0	200,674	200,674	99,712	0	0	0	0	0	0	0
12:00:20	0	2062,252	9,941	9,863	9,892	5,796	5,866	21	952,565	24,497	2060,897	0	200,674	200,674	99,712	0	0	0	0	0	0	0
12:00:20	0	2062,252	9,941	9,863	9,892	5,796	5,865	21	952,565	24,497	2060,898	0	200,674	200,674	99,712	0	0	0	0	0	0	0
12:00:20	-89,99	2061,352	9,843	9,716	9,892	5,787	5,863	21	952,565	24,497	2060,899	0	200,674	200,674	99,712	0	0	0	0	0	0	0
12:00:20	0	2061,352	9,843	9,716	9,892	5,787	5,861	21	952,565	24,497	2060,899	0	200,674	200,674	99,712	0	0	0	0	0	0	0
12:00:20	89,99	2062,252	9,941	9,863	9,892	5,796	5,86	21	952,565	24,497	2060,901	0	200,674	200,674	99,712	0	0	0	0	0	0	0
12:00:20	44,995	2062,702	9,99	9,814	9,892	5,801	5,859	21	952,565	24,497	2060,903	0	200,674	200,674	99,712	0	0	0	0	0	0	0
12:00:20	-44,995	2062,252	9,941	9,814	9,892	5,796	5,858	21	952,565	24,497	2060,904	0	200,674	200,674	99,712	0	0	0	0	0	0	0
12:00:20	44,995	2062,702	9,99	9,961	9,892	5,801	5,857	21	952,565	24,497	2060,906	0	200,674	200,674	99,712	0	0	0	0	0	0	0
12:00:20	-44,995	2062,252	9,941	9,863	9,892	5,796	5,855	21	952,565	24,497	2060,908	0	200,674	200,674	99,712	0	0	0	0	0	0	0
12:00:20	44,995	2062,702	9,99	9,961	9,892	5,801	5,854	21	952,565	24,497	2060,909	0	200,674	200,674	99,712	0	0	0	0	0	0	0
12:00:20	0	2062,702	9,99	9,961	9,892	5,801	5,853	21	952,565	24,497	2060,911	0	200,674	200,674	99,712	0	0	0	0	0	0	0
12:00:20	45,019	2063,152	10,039	10,009	9,892	5,805	5,852	21	952,565	24,497	2060,913	0	200,674	200,674	99,712	0	0	0	0	0	0	0
12:00:20	-90,014	2062,252	9,941	9,863	9,892	5,796	5,851	21	952,565	24,497	2060,915	0	200,674	200,674	99,712	0	0	0	0	0	0	0
12:00:20	0	2062,252	9,941	9,863	9,892	5,796	5,85	21	952,565	24,497	2060,916	0	200,674	200,674	99,712	0	0	0	0	0	0	0
12:00:20	44,995	2062,702	9,99	9,961	9,892	5,801	5,849	21	952,565	24,497	2060,918	0	200,674	200,674	99,712	0	0	0	0	0	0	0
12:00:20	-44,995	2062,252	9,941	9,814	9,892	5,796	5,848	21	952,565	24,497	2060,919	0	200,674	200,674	99,712	0	0	0	0	0	0	0
12:00:20	0	2062,252	9,941	9,814	9,892	5,796	5,847	21	952,565	24,497	2060,92	0	200,674	200,674	99,712	0	0	0	0	0	0	0
12:00:20	0	2062,252	9,941	9,814	9,892	5,796	5,846	21	952,565	24,497	2060,922	0	200,674	200,674	99,712	0	0	0	0	0	0	0
12:00:20	0	2062,252	9,941	9,814	9,892	5,796	5,845	21	952,565	24,497	2060,923	0	200,674	200,674	99,712	0	0	0	0	0	0	0
12:00:20	-89,99	2061,352	9,843	9,716	9,892	5,787	5,844	21	952,565	24,497	2060,924	0	200,674	200,674	99,712	0	0	0	0	0	0	0
12:00:20	89,99	2062,252	9,941	9,814	9,892	5,796	5,843	21	952,565	24,497	2060,925	0	200,674	200,674	99,712	0	0	0	0	0	0	0
12:00:20	44,995	2062,702	9,99	9,863	9,892	5,801	5,842	21	952,565	24,497	2060,927	0	200,674	200,674	99,712	0	0	0	0	0	0	0
12:00:20	-44,995	2062,252	9,941	9,814	9,892	5,796	5,841	21	952,565	24,497	2060,928	0	200,674	200,674	99,712	0	0	0	0	0	0	0
12:00:20	44,995	2062,702	9,99	9,863	9,892	5,801	5,841	21	952,565	24,497	2060,93	0	200,674	200,674	99,712	0	0	0	0	0	0	0
12:00:20	0	2062,702	9,99	9,961	9,892	5,801	5,84	21	952,565	24,497	2060,932	0	200,674	200,674	99,712	0	0	0	0	0	0	0
12:00:20	45,019	2063,152	10,039	9,863	9,892	5,805	5,839	21	952,565	24,497	2060,934	0	200,674	200,674	99,712	0	0	0	0	0	0	0
12:00:20	0	2063,152	10,039	9,863	9,892	5,805	5,838	21	952,565	24,497	2060,936	0	200,674	200,674	99,712	0	0	0	0	0	0	0
12:00:20	-45,019	2062,702	9,99	9,814	9,892	5,801	5,838	21	952,565	24,497	2060,938	0	200,674	200,674	99,712	0	0	0	0	0	0	0
12:00:20	0	2062,702	9,99	9,863	9,892	5,801	5,837	21	952,565	24,497	2060,94	0	200,674	200,674	99,712	0	0	0	0	0	0	0
12:00:20	0	2062,702	9,99	9,961	9,892	5,801	5,836	21	952,565	24,497	2060,941	0	200,674	200,674	99,712	0	0	0	0	0	0	0
12:00:20	0	2062,702	9,99	9,863	9,892	5,801	5,836	21	952,565	24,497	2060,943	0	200,674	200,674	99,712	0	0	0	0	0	0	0
12:00:20	0	2062,702	9,99	9,814	9,892	5,801	5,835	21	952,565	24,497	2060,945	0	200,674	200,674	99,712	0	0	0	0	0	0	0
12:00:20	-44,995	2062,252	9,941	9,814	9,892	5,796	5,834	21	952,565	24,497	2060,946	0	200,674	200,674	99,712	0	0	0	0	0	0	0
12:00:20	0	2062,252	9,941	9,814	9,892	5,796	5,833	21	952,565	24,497	2060,948	0	200,674	200,674	99,712	0	0	0	0	0	0	0
12:00:20	44,995	2062,702	9,99	9,863	9,892	5,801	5,833	21	952,565	24,497	2060,95	0	200,674	200,674	99,712	0	0	0	0	0	0	0
12:00:20	-44,995	2062,252	9,941	9,863	9,892	5,796	5,832	21	952,565	24,497	2060,951	0	200,674	200,674	99,712	0	0	0	0	0	0	0
12:00:20	44,995	2062,702	9,99	9,961	9,892	5,801	5,831	21	952,565	24,497	2060,952	0	200,674	200,674	99,712	0	0	0	0	0	0	0
12:00:20	-134,985	2061,352	9,843	9,814	9,892	5,787	5,83	21	952,565	24,497	2060,953	0	200,674	200,674	99,712	0	0	0	0	0	0	0
12:00:20	134,985	2062,702	9,99	9,961	9,892	5,801	5,83	21	952,565	24,497	2060,955	0	200,674	200,674	99,712	0	0	0	0	0	0	0
12:00:20	45,019	2063,152	10,039	10,058	9,892	5,805	5,829	21	952,565	24,497	2060,957	0	200,674	200,674	99,712	0	0	0	0	0	0	0
12:00:20	-90,014	2062,252	9,941	9,961	9,892	5,796	5,829	21	952,565	24,497	2060,958	0	200,674	200,674	99,712	0	0	0	0	0	0	0
12:00:20	0	2062,252	9,941	9,863	9,892	5,796	5,828	21	952,565	24,497	2060,96	0	200,674	200,674	99,712	0	0	0	0	0	0	0
12:00:20	44,995	2062,702	9,99	9,961	9,892	5,801	5,828	21	952,565	24,497	2060,961	0	200,674	200,674	99,712	0	0	0	0	0	0	0
12:00:20	-44,995	2062,252	9,941	9,863	9,892	5,796	5,827	21	952,565	24,497	2060,962	0	200,674	200,674	99,712	0	0	0	0	0	0	0
12:00:20	44,995	2062,702	9,99	9,961	9,892	5,801	5,826	21	952,565	24,497	2060,964	0	200,674	200,674	99,712	0	0	0	0	0	0	0
12:00:20	-44,995	2062,252	9,941	9,863	9,892	5,796	5,826	21	952,565	24,497	2060,965	0	200,674	200,674	99,712	0	0	0	0	0	0	0
12:00:20	0	2062,252	9,941	9,716	9,892	5,796	5,825	21	952,565	24,497	2060,967	0	200,674	200,674	99,712	0	0	0	0	0	0	0
12:00:20	0	2062,252	9,941	10,009	9,892	5,796	5,825	21	952,565	24,497	2060,968	0	200,674	200,674	99,712	0	0	0	0	0	0	0
12:00:20	0	2062,252	9,941	9,863	9,892	5,796	5,824	21	952,565	24,497	2060,969	0	200,674	200,674	99,712	0	0	0	0	0	0	0
12:00:20	-84,741	2061,405	9,941	9,814	9,888	5,787	5,823	21	952,565	24,497	2060,97	0	200,674	200,674	99,712	0	0	0	0	0	0	0
12:00:20	-50,244	2060,902	9,795	9,668	9,892	5,782	5,823	21	952,565	24,497	2060,902	0	200,674	200,674	99,712	0	0	0	0	0	0	0
12:00:20	84,887	2061,751	9,795	9,668	9,897	5,791	5,822	21	952,565	24,497	2060,903	0	200,674	200,674	99,712	0	0	0	0	0	0	0
12:00:20	50,097	2062,252	9,941	9,863	9,892	5,796	5,821	21	952,565	24,497	2060,904	0	200,674	200,674	99,712	0	0	0	0	0	0	0
12:00:20	90,014	2063,152	10,039	10,058	9,892	5,805	5,821	21	952,565	24,497	2060,907	0	200,674	200,674	99,712	0	0	0	0	0	0	0
12:00:20	-90,014	2062,252	9,941	9,863	9,892	5,796	5,821	21	952,565	24,497	2060,908	0	200,674	200,674	99,712	0	0	0	0	0	0	0
12:00:21	0	2062,252	9,941	9,863	9,892	5,796	5,82	21	952,565	24,497	2060,909	0	200,674	200,674	99,712	0	0	0	0	0	0	0
12:00:21	44,995	2062,702	9,99	9,863	9,892	5,801	5,82	21	952,565	24,497	2060,911	0	200,674	200,674	99,712	0	0	0	0	0	0	0
12:00:21	-44,995	2062,252	9,941	9,863	9,892	5,796	5,819	21	952,565	24,497	2060,913	0	200,674	200,674	99,712	0	0	0	0	0	0	0
12:00:21	-89,99	2061,352	9,843	9,814	9,892	5,787	5,819	21	952,565	24,497	2060,913	0	200,674	200,674	99,712	0	0	0	0	0	0	0
12:00:21	0	2061,352	9,843	9,716	9,892	5,787	5,818	21	952,565	24,497	2060,914	0	200,674	200,674	99,712	0	0	0	0	0	0	0
12:00:21	0	2061,352	9,843	9,814	9,892	5,787	5,817	21	952,565	24,497	2060,914	0	200,674	200,674	99,712	0	0	0	0	0	0	0
12:00:21	5,249	2061,405	9,941	9,961	9,888	5,787	5,817	21	952,565	24,497	2060,915	0	200,674	200,674	99,712	0	0	0	0	0	0	0
12:00:21	44,97	2061,855	9,99	9,961	9,888	5,792	5,816	21	952,565	24,497	2060,916	0	200,674	200,674	99,712	0	0	0	0	0	0	0
12:00:21	-134,96	2060,505	9,843	9,814	9,888	5,778	5,816	21	952,565	24,497	2060,505	0	200,674	200,674	99,712	0	0	0	0	0	0	0
12:00:21	0	2060,505	9,843	9,716	9,888	5,778	5,815	21	952,565	24,497	2060,505	0	200,674	200,674	99,712	0	0	0	0	0	0	0
12:00:21	-44,97	2060,055	9,795	9,668	9,888	5,773	5,814	21	952,565	24,497	2060,055	0	200,674	200,674	99,712	0	0	0	0	0	0	0
12:00:21	44,97	2060,505	9,843	9,814	9,888	5,778	5,813	21	952,565	24,497	2060,056	0	200,674	200,674	99,712	0	0	0	0	0	0	0
12:00:21	0	2060,505	9,843	9,716	9,888	5,778	5,813	21	952,565	24,497	2060,056	0	200,674	200,674	99,712	0	0	0	0	0	0	0
12:00:21	-44,97	2060,055	9,795	9,716	9,888	5,773	5,812	21	952,565	24,497	2060,055	0	200,674	200,674	99,712	0	0	0	0	0	0	0
12:00:21	0	2060,055	9,795	9,668	9,888	5,773	5,811	21	952,565	24,497	2060,055	0	200,674	200,674	99,712	0	0	0	0	0	0	0
12:00:21	44,97	2060,505	9,843	9,814	9,888	5,778	5,81	21	952,565	24,497	2060,056	0	200,674	200,674	99,712	0	0	0	0	0	0	0
12:00:21	0	2060,505	9,843	9,716	9,888	5,778	5,81	21	952,565	24,497	2060,056	0	200,674	200,674	99,712	0	0	0	0	0	0	0
12:00:21	0	2060,505	9,843	9,814	9,888	5,778	5,809	21	952,565	24,497	2060,057	0	200,674	200,674	99,712	0	0	0	0	0	0	0
12:00:21	-44,97	2060,055	9,795	9,716	9,888	5,773	5,808	21	952,565	24,497	2060,055	0	200,674	200,674	99,712	0	0	0	0	0	0	0
12:00:21	44,97	2060,505	9,843	9,716	9,888	5,778	5,808	21	952,565	24,497	2060,056	0	200,522	200,522	99,711	0	0	0	0	0	0	0
12:00:21	0	2060,505	9,843	9,814	9,888	5,778	5,807	21	952,565	24,497	2060,056	0	200,522	200,522	99,711	0	0	0	0	0	0	0
12:00:21	0	2060,505	9,843	9,814	9,888	5,778	5,807	21	952,565	24,497	2060,057	0	200,522	200,522	99,711	0	0	0	0	0	0	0
12:00:21	89,99	2061,405	9,941	9,863	9,888	5,787	5,806	21	952,565	24,497	2060,058	0	200,522	200,522	99,711	0	0	0	0	0	0	0
12:00:21	-89,99	2060,505	9,843	9,716	9,888	5,778	5,806	21	952,565	24,497	2060,059	0	200,522	200,522	99,711	0	0	0	0	0	0	0
12:00:21	89,99	2061,405	9,941	9,863	9,888	5,787	5,805	21	952,565	24,497	2060,06	0	200,522	200,522	99,711	0	0	0	0	0	0	0
12:00:21	44,97	2061,855	9,99	9,814	9,888	5,792	5,805	21	952,565	24,497	2060,062	0	200,522	200,522	99,711	0	0	0	0	0	0	0
12:00:21	0	2061,855	9,99	9,961	9,888	5,792	5,805	21	952,565	24,497	2060,064	0	200,522	200,522	99,711	0	0	0	0	0	0	0
12:00:21	0	2061,855	9,99	9,961	9,888	5,792	5,805	21	952,565	24,497	2060,065	0	200,522	200,522	99,711	0	0	0	0	0	0	0
12:00:21	0	2061,855	9,99	9,961	9,888	5,792	5,804	21	952,565	24,497	2060,067	0	200,522	200,522	99,711	0	0	0	0	0	0	0
12:00:21	44,995	2062,304	10,039	9,961	9,888	5,796	5,804	21	952,565	24,497	2060,069	0	200,522	200,522	99,711	0	0	0	0	0	0	0
12:00:21	-89,965	2061,405	9,941	9,716	9,888	5,787	5,804	21	952,565	24,497	2060,07	0	200,522	200,522	99,711	0	0	0	0	0	0	0
12:00:21	0	2061,405	9,941	9,814	9,888	5,787	5,804	21	952,565	24,497	2060,072	0	200,522	200,522	99,711	0	0	0	0	0	0	0
12:00:21	0	2061,405	9,941	9,814	9,888	5,787	5,803	21	952,565	24,497	2060,073	0	200,522	200,522	99,711	0	0	0	0	0	0	0
12:00:21	0	2061,405	9,941	9,814	9,888	5,787	5,803	21	952,565	24,497	2060,074	0	200,522	200,522	99,711	0	0	0	0	0	0	0
12:00:21	-89,99	2060,505	9,843	9,814	9,888	5,778	5,802	21	952,565	24,497	2060,075	0	200,522	200,522	99,711	0	0	0	0	0	0	0
12:00:21	0	2060,505	9,843	9,716	9,888	5,778	5,802	21	952,565	24,497	2060,075	0	200,522	200,522	99,711	0	0	0	0	0	0	0
12:00:21	0	2060,505	9,843	9,716	9,888	5,778	5,801	21	952,565	24,497	2060,076	0	200,522	200,522	99,711	0	0	0	0	0	0	0
12:00:21	89,99	2061,405	9,941	9,863	9,888	5,787	5,801	21	952,565	24,497	2060,077	0	200,522	200,522	99,711	0	0	0	0	0	0	0
12:00:21	0	2061,405	9,941	9,814	9,888	5,787	5,801	21	952,565	24,497	2060,078	0	200,522	200,522	99,711	0	0	0	0	0	0	0
12:00:21	0	2061,405	9,941	9,668	9,888	5,787	5,801	21	952,565	24,497	2060,08	0	200,522	200,522	99,711	0	0	0	0	0	0	0
12:00:21	44,97	2061,855	9,99	9,863	9,888	5,792	5,8	21	952,565	24,497	2060,081	0	200,522	200,522	99,711	0	0	0	0	0	0	0
12:00:21	-44,97	2061,405	9,941	9,814	9,888	5,787	5,8	21	952,565	24,497	2060,083	0	200,522	200,522	99,711	0	0	0	0	0	0	0
12:00:21	44,97	2061,855	9,99	9,863	9,888	5,792	5,8	21	952,565	24,497	2060,084	0	200,522	200,522	99,711	0	0	0	0	0	0	0
12:00:21	44,995	2062,304	10,039	9,863	9,888	5,796	5,8	21	952,565	24,497	2060,086	0	200,522	200,522	99,711	0	0	0	0	0	0	0
12:00:21	0	2062,304	10,039	9,863	9,888	5,796	5,8	21	952,565	24,497	2060,089	0	200,522	200,522	99,711	0	0	0	0	0	0	0
12:00:21	0	2062,304	10,039	10,009	9,888	5,796	5,8	21	952,565	24,497	2060,091	0	200,522	200,522	99,711	0	0	0	0	0	0	0
12:00:21	0	2062,304	10,039	9,863	9,888	5,796	5,8	21	952,565	24,497	2060,093	0	200,522	200,522	99,711	0	0	0	0	0	0	0
12:00:21	0	2062,304	10,039	9,961	9,888	5,796	5,8	21	952,565	24,497	2060,095	0	200,522	200,522	99,711	0	0	0	0	0	0	0
12:00:21	-89,965	2061,405	9,941	9,863	9,888	5,787	5,799	21	952,565	24,497	2060,096	0	200,522	200,522	99,711	0	0	0	0	0	0	0
12:00:21	-89,99	2060,505	9,843	9,814	9,888	5,778	5,799	21	952,565	24,497	2060,097	0	200,522	200,522	99,711	0	0	0	0	0	0	0
12:00:21	89,99	2061,405	9,941	9,814	9,888	5,787	5,799	21	952,565	24,497	2060,098	0	200,522	200,522	99,711	0	0	0	0	0	0	0
12:00:21	0	2061,405	9,941	9,814	9,888	5,787	5,799	21	952,565	24,497	2060,099	0	200,522	200,522	99,711	0	0	0	0	0	0	0
12:00:21	0	2061,405	9,941	9,814	9,888	5,787	5,798	21	952,565	24,497	2060,101	0	200,522	200,522	99,711	0	0	0	0	0	0	0
12:00:21	0	2061,405	9,941	9,863	9,888	5,787	5,798	21	952,565	24,497	2060,102	0	200,522	200,522	99,711	0	0	0	0	0	0	0
12:00:21	-89,99	2060,505	9,843	9,716	9,888	5,778	5,798	21	952,565	24,497	2060,102	0	200,522	200,522	99,711	0	0	0	0	0	0	0
12:00:21	0	2060,505	9,843	9,668	9,888	5,778	5,797	21	952,565	24,497	2060,103	0	200,522	200,522	99,711	0	0	0	0	0	0	0
12:00:21	174,731	2062,252	9,941	9,716	9,892	5,796	5,797	21	952,565	24,497	2060,105	0	200,522	200,522	99,711	0	0	0	0	0	0	0
12:00:21	-39,77	2061,855	9,99	9,814	9,888	5,792	5,797	21	952,565	24,497	2060,106	0	200,522	200,522	99,711	0	0	0	0	0	0	0
12:00:21	-44,97	2061,405	9,941	9,814	9,888	5,787	5,797	21	952,565	24,497	2060,108	0	200,522	200,522	99,711	0	0	0	0	0	0	0
12:00:21	44,97	2061,855	9,99	9,863	9,888	5,792	5,797	21	952,565	24,497	2060,109	0	200,522	200,522	99,711	0	0	0	0	0	0	0
12:00:21	0	2061,855	9,99	9,863	9,888	5,792	5,797	21	952,565	24,497	2060,111	0	200,522	200,522	99,711	0	0	0	0	0	0	0
12:00:21	0	2061,855	9,99	9,814	9,888	5,792	5,797	21	952,565	24,497	2060,113	0	200,522	200,522	99,711	0	0	0	0	0	0	0
12:00:21	0	2061,855	9,99	9,814	9,888	5,792	5,797	21	952,565	24,497	2060,115	0	200,522	200,522	99,711	0	0	0	0	0	0	0
12:00:21	0	2061,855	9,99	9,814	9,888	5,792	5,797	21	952,565	24,497	2060,116	0	200,522	200,522	99,711	0	0	0	0	0	0	0
12:00:21	-44,97	2061,405	9,941	9,814	9,888	5,787	5,796	21	952,565	24,497	2060,117	0	200,522	200,522	99,711	0	0	0	0	0	0	0
12:00:21	0	2061,405	9,941	9,716	9,888	5,787	5,796	21	952,565	24,497	2060,119	0	200,522	200,522	99,711	0	0	0	0	0	0	0
12:00:21	44,97	2061,855	9,99	9,814	9,888	5,792	5,796	21	952,565	24,497	2060,12	0	200,522	200,522	99,711	0	0	0	0	0	0	0
12:00:21	0	2061,855	9,99	9,961	9,888	5,792	5,796	21	952,565	24,497	2060,122	0	200,522	200,522	99,711	0	0	0	0	0	0	0
12:00:21	-44,97	2061,405	9,941	9,863	9,888	5,787	5,796	21	952,565	24,497	2060,123	0	200,522	200,522	99,711	0	0	0	0	0	0	0
12:00:21	44,97	2061,855	9,99	9,863	9,888	5,792	5,796	21	952,565	24,497	2060,125	0	200,522	200,522	99,711	0	0	0	0	0	0	0
12:00:21	-44,97	2061,405	9,941	9,814	9,888	5,787	5,796	21	952,565	24,497	2060,126	0	200,522	200,522	99,711	0	0	0	0	0	0	0
12:00:21	129,736	2062,702	9,99	9,961	9,892	5,801	5,796	21	952,565	24,497	2060,129	0	200,522	200,522	99,711	0	0	0	0	0	0	0
12:00:21	0	2062,702	9,99	9,961	9,892	5,801	5,796	21	952,565	24,497	2060,132	0	200,522	200,522	99,711	0	0	0	0	0	0	0
12:00:21	-44,995	2062,252	9,941	9,863	9,892	5,796	5,796	21	952,565	24,497	2060,134	0	200,522	200,522	99,711	0	0	0	0	0	0	0
12:00:21	44,995	2062,702	9,99	9,961	9,892	5,801	5,796	21	952,565	24,497	2060,137	0	200,522	200,522	99,711	0	0	0	0	0	0	0
12:00:21	-44,995	2062,252	9,941	9,814	9,892	5,796	5,796	21	952,565	24,497	2060,139	0	200,522	200,522	99,711	0	0	0	0	0	0	0
12:00:21	0	2062,252	9,941	9,863	9,892	5,796	5,796	21	952,565	24,497	2060,141	0	200,522	200,522	99,711	0	0	0	0	0	0	0
12:00:21	-39,77	2061,855	9,99	9,961	9,888	5,792	5,796	21	952,565	24,497	2060,143	0	200,522	200,522	99,711	0	0	0	0	0	0	0
12:00:21	-44,97	2061,405	9,941	9,863	9,888	5,787	5,796	21	952,565	24,497	2060,144	0	200,522	200,522	99,711	0	0	0	0	0	0	0
12:00:21	89,965	2062,304	10,039	10,009	9,888	5,796	5,796	21	952,565	24,497	2060,146	0	200,522	200,522	99,711	0	0	0	0	0	0	0
12:00:21	0	2062,304	10,039	9,961	9,888	5,796	5,796	21	952,565	24,497	2060,148	0	200,522	200,522	99,711	0	0	0	0	0	0	0
12:00:21	90,014	2063,205	10,136	10,058	9,888	5,806	5,796	21	952,565	24,497	2060,151	0	200,522	200,522	99,711	0	0	0	0	0	0	0
12:00:21	-5,224	2063,152	10,039	10,009	9,892	5,805	5,796	21	952,565	24,497	2060,154	0	200,522	200,522	99,711	0	0	0	0	0	0	0
12:00:21	528,833	2068,441	10,429	10,498	9,902	5,86	5,797	21	952,565	24,497	2060,163	0	200,522	200,522	99,711	0	0	0	0	0	0	0
12:00:21	316,455	2071,605	10,771	10,84	9,902	5,892	5,799	21	952,565	24,497	2060,174	0	200,522	200,522	99,711	0	0	0	0	0	0	0
12:00:21	400,366	2075,609	11,113	11,23	9,907	5,934	5,802	21	952,565	24,497	2060,19	0	200,522	200,522	99,711	0	0	0	0	0	0	0
12:00:21	570,581	2081,315	11,455	11,572	9,921	5,992	5,806	21	952,565	24,497	2060,211	0	200,522	200,522	99,711	0	0	0	0	0	0	0
12:00:21	434,204	2085,657	11,65	11,914	9,936	6,037	5,81	21	952,565	24,497	2060,236	0	200,522	200,522	99,711	0	0	0	0	0	0	0
12:00:21	515,014	2090,807	11,748	11,963	9,96	6,09	5,816	21	952,565	24,497	2060,267	0	200,522	200,522	99,711	0	0	0	0	0	0	0
12:00:21	595,8	2096,765	11,845	12,256	9,989	6,152	5,822	21	952,565	24,497	2060,303	0	200,522	200,522	99,711	0	0	0	0	0	0	0
12:00:21	585,913	2102,624	11,845	12,353	10,022	6,212	5,83	21	952,565	24,497	2060,346	0	200,522	200,522	99,711	0	0	0	0	0	0	0
12:00:21	502,929	2107,653	11,748	12,353	10,055	6,264	5,838	21	952,565	24,497	2060,393	0	200,522	200,522	99,711	0	0	0	0	0	0	0
12:00:21	673,339	2114,387	11,845	12,549	10,089	6,333	5,848	21	952,565	24,497	2060,447	0	200,522	200,522	99,711	0	0	0	0	0	0	0
12:00:21	826,489	2122,652	12,041	12,744	10,125	6,419	5,859	21	952,565	24,497	2060,509	0	200,522	200,522	99,711	0	0	0	0	0	0	0
12:00:21	804,565	2130,697	12,285	13,183	10,158	6,502	5,872	21	952,565	24,497	2060,579	0	200,522	200,522	99,711	0	0	0	0	0	0	0
12:00:21	814,428	2138,842	12,529	13,525	10,191	6,586	5,886	21	952,565	24,497	2060,658	0	200,522	200,522	99,711	0	0	0	0	0	0	0
12:00:21	999,169	2148,833	12,968	13,867	10,225	6,689	5,902	21	952,565	24,497	2060,746	0	200,522	200,522	99,711	0	0	0	0	0	0	0
12:00:21	821,313	2157,047	13,115	14,062	10,264	6,773	5,919	21	952,565	24,497	2060,842	0	200,522	200,522	99,711	0	0	0	0	0	0	0
12:00:21	760,595	2164,652	13,31	14,258	10,296	6,852	5,937	21	952,565	24,497	2060,946	0	200,522	200,522	99,711	0	0	0	0	0	0	0
12:00:21	833,691	2172,989	13,457	14,404	10,336	6,938	5,957	21	952,565	24,497	2061,058	0	200,522	200,522	99,711	0	0	0	0	0	0	0
12:00:21	841,308	2181,402	13,603	14,453	10,376	7,024	5,977	21	952,565	24,497	2061,178	0	200,522	200,522	99,711	0	0	0	0	0	0	0
12:00:21	941,284	2190,815	13,799	14,599	10,419	7,121	6	21	952,565	24,497	2061,308	0	200,522	200,522	99,711	0	0	0	0	0	0	0
12:00:22	812,915	2198,944	13,945	14,941	10,457	7,205	6,024	21	952,565	24,497	2061,446	0	200,522	200,522	99,711	0	0	0	0	0	0	0
12:00:22	752,709	2206,472	13,994	14,941	10,497	7,283	6,048	21	952,565	24,497	2061,591	0	200,522	200,522	99,711	0	0	0	0	0	0	0
12:00:22	966,503	2216,137	14,238	15,088	10,539	7,382	6,074	21	952,565	24,497	2061,745	0	200,522	200,522	99,711	0	0	0	0	0	0	0
12:00:22	833,569	2224,472	14,433	15,185	10,576	7,468	6,102	21	952,565	24,497	2061,908	0	200,522	200,522	99,711	0	0	0	0	0	0	0
12:00:22	837,28	2232,845	14,629	15,478	10,613	7,555	6,13	21	952,565	24,497	2062,079	0	200,522	200,522	99,711	0	0	0	0	0	0	0
12:00:22	783,935	2240,684	14,775	15,722	10,649	7,635	6,16	21	952,565	24,497	2062,257	0	200,522	200,522	99,711	0	0	0	0	0	0	0
12:00:22	836,816	2249,053	14,97	15,869	10,686	7,722	6,19	21	952,565	24,497	2062,444	0	200,522	200,522	99,711	0	0	0	0	0	0	0
12:00:22	762,011	2256,673	15,068	15,82	10,724	7,8	6,222	21	952,565	24,497	2062,638	0	200,522	200,522	99,711	0	0	0	0	0	0	0
12:00:22	842,651	2265,099	15,263	16,064	10,761	7,887	6,255	21	952,565	24,497	2062,841	0	200,522	200,522	99,711	0	0	0	0	0	0	0
12:00:22	761,987	2272,719	15,459	16,357	10,794	7,966	6,288	21	952,565	24,497	2063,051	0	200,522	200,522	99,711	0	0	0	0	0	0	0
12:00:22	663,769	2279,357	15,459	16,211	10,831	8,034	6,322	21	952,565	24,497	2063,267	0	200,522	200,522	99,711	0	0	0	0	0	0	0
12:00:22	939,184	2288,749	15,752	16,504	10,869	8,131	6,358	21	952,565	24,497	2063,492	0	200,522	200,522	99,711	0	0	0	0	0	0	0
12:00:22	444,042	2293,189	15,605	16,504	10,902	8,177	6,393	21	952,565	24,497	2063,722	0	200,522	200,522	99,711	0	0	0	0	0	0	0
12:00:22	667,114	2299,86	15,605	16,406	10,939	8,245	6,43	21	952,565	24,497	2063,958	0	200,522	200,522	99,711	0	0	0	0	0	0	0
12:00:22	898,95	2308,85	15,849	16,552	10,977	8,338	6,467	21	952,565	24,497	2064,203	0	200,522	200,522	99,711	0	0	0	0	0	0	0
12:00:22	632,69	2315,177	15,898	16,699	11,01	8,403	6,505	21	952,565	24,497	2064,454	0	200,522	200,522	99,711	0	0	0	0	0	0	0
12:00:22	861,84	2323,795	16,191	16,943	11,043	8,492	6,544	21	952,565	24,497	2064,713	0	200,522	200,522	99,711	0	0	0	0	0	0	0
12:00:22	668,554	2330,481	16,191	16,943	11,081	8,561	6,584	21	952,565	24,497	2064,979	0	200,825	200,825	99,712	0	0	0	0	0	0	0
12:00:22	628,71	2336,768	16,24	17,041	11,114	8,626	6,624	21	952,565	24,497	2065,251	0	200,825	200,825	99,712	0	0	0	0	0	0	0
12:00:22	698,242	2343,75	16,435	17,041	11,143	8,698	6,664	21	952,565	24,497	2065,53	0	200,825	200,825	99,712	0	0	0	0	0	0	0
12:00:22	708,203	2350,832	16,582	17,285	11,175	8,771	6,706	21	952,565	24,497	2065,815	0	200,825	200,825	99,712	0	0	0	0	0	0	0
12:00:22	833,251	2359,165	16,924	17,578	11,204	8,857	6,748	21	952,565	24,497	2066,108	0	200,825	200,825	99,712	0	0	0	0	0	0	0
12:00:22	790,307	2367,068	17,168	17,724	11,235	8,938	6,791	21	952,565	24,497	2066,409	0	200,825	200,825	99,712	0	0	0	0	0	0	0
12:00:22	655,908	2373,627	17,314	17,969	11,264	9,006	6,834	21	952,565	24,497	2066,716	0	200,825	200,825	99,712	0	0	0	0	0	0	0
12:00:22	625,561	2379,882	17,412	18,066	11,294	9,07	6,878	21	952,565	24,497	2067,03	0	200,825	200,825	99,712	0	0	0	0	0	0	0
12:00:22	615,112	2386,034	17,558	18,115	11,321	9,134	6,922	21	952,565	24,497	2067,349	0	200,825	200,825	99,712	0	0	0	0	0	0	0
12:00:22	701,562	2393,049	17,803	18,164	11,347	9,206	6,967	21	952,565	24,497	2067,674	0	200,825	200,825	99,712	0	0	0	0	0	0	0
12:00:22	608,349	2399,133	17,998	18,506	11,371	9,269	7,012	21	952,565	24,497	2068,006	0	200,825	200,825	99,712	0	0	0	0	0	0	0
12:00:22	649,877	2405,631	18,193	18,603	11,397	9,336	7,058	21	952,565	24,497	2068,344	0	200,825	200,825	99,712	0	0	0	0	0	0	0
12:00:22	416,21	2409,794	18,144	18,506	11,423	9,379	7,103	21	952,565	24,497	2068,685	0	200,825	200,825	99,712	0	0	0	0	0	0	0
12:00:22	529,638	2415,09	18,193	18,506	11,45	9,433	7,149	21	952,565	24,497	2069,031	0	200,825	200,825	99,712	0	0	0	0	0	0	0
12:00:22	593,945	2421,029	18,388	18,799	11,473	9,495	7,195	21	952,565	24,497	2069,383	0	200,825	200,825	99,712	0	0	0	0	0	0	0
12:00:22	642,236	2427,452	18,633	18,945	11,496	9,561	7,241	21	952,565	24,497	2069,742	0	200,825	200,825	99,712	0	0	0	0	0	0	0
12:00:22	249,169	2429,943	18,535	18,945	11,516	9,587	7,287	21	952,565	24,497	2070,102	0	200,825	200,825	99,712	0	0	0	0	0	0	0
12:00:22	350,244	2433,446	18,486	18,945	11,538	9,623	7,333	21	952,565	24,497	2070,465	0	200,825	200,825	99,712	0	0	0	0	0	0	0
12:00:22	543,969	2438,886	18,633	18,945	11,561	9,679	7,379	21	952,565	24,497	2070,834	0	200,825	200,825	99,712	0	0	0	0	0	0	0
12:00:22	441,284	2443,298	18,681	18,945	11,583	9,724	7,425	21	952,565	24,497	2071,206	0	200,825	200,825	99,712	0	0	0	0	0	0	0
12:00:22	435,351	2447,652	18,779	19,043	11,602	9,769	7,471	21	952,565	24,497	2071,583	0	200,825	200,825	99,712	0	0	0	0	0	0	0
12:00:22	380,737	2451,459	18,828	18,994	11,621	9,808	7,517	21	952,565	24,497	2071,962	0	200,825	200,825	99,712	0	0	0	0	0	0	0
12:00:22	381,86	2455,278	18,877	18,994	11,64	9,848	7,563	21	952,565	24,497	2072,346	0	200,825	200,825	99,712	0	0	0	0	0	0	0
12:00:22	554,614	2460,824	19,121	19,238	11,658	9,905	7,609	21	952,565	24,497	2072,734	0	200,825	200,825	99,712	0	0	0	0	0	0	0
12:00:22	264,282	2463,467	19,121	19,336	11,673	9,932	7,654	21	952,565	24,497	2073,125	0	200,825	200,825	99,712	0	0	0	0	0	0	0
12:00:22	504,321	2468,51	19,316	19,482	11,69	9,984	7,7	21	952,565	24,497	2073,521	0	200,825	200,825	99,712	0	0	0	0	0	0	0
12:00:22	274,584	2471,256	19,267	19,482	11,709	10,012	7,745	21	952,565	24,497	2073,919	0	200,825	200,825	99,712	0	0	0	0	0	0	0
12:00:22	335,839	2474,614	19,267	19,531	11,728	10,047	7,79	21	952,565	24,497	2074,319	0	200,825	200,825	99,712	0	0	0	0	0	0	0
12:00:22	153,564	2476,15	19,17	19,238	11,742	10,063	7,835	21	952,565	24,497	2074,721	0	200,825	200,825	99,712	0	0	0	0	0	0	0
12:00:22	392,26	2480,073	19,316	19,482	11,756	10,103	7,879	21	952,565	24,497	2075,127	0	200,825	200,825	99,712	0	0	0	0	0	0	0
12:00:22	357,299	2483,646	19,512	19,678	11,765	10,14	7,924	21	952,565	24,497	2075,535	0	200,825	200,825	99,712	0	0	0	0	0	0	0
12:00:22	341,748	2487,063	19,609	19,824	11,779	10,175	7,968	21	952,565	24,497	2075,947	0	200,825	200,825	99,712	0	0	0	0	0	0	0
12:00:22	170,117	2488,764	19,609	19,726	11,789	10,193	8,011	21	952,565	24,497	2076,359	0	200,825	200,825	99,712	0	0	0	0	0	0	0
12:00:22	160,058	2490,365	19,512	19,531	11,803	10,209	8,055	21	952,565	24,497	2076,773	0	200,825	200,825	99,712	0	0	0	0	0	0	0
12:00:22	204,028	2492,405	19,463	19,58	11,817	10,23	8,097	21	952,565	24,497	2077,189	0	200,825	200,825	99,712	0	0	0	0	0	0	0
12:00:22	154,467	2493,95	19,365	19,482	11,831	10,246	8,139	21	952,565	24,497	2077,606	0	200,825	200,825	99,712	0	0	0	0	0	0	0
12:00:22	250,146	2496,451	19,365	19,482	11,845	10,272	8,181	21	952,565	24,497	2078,025	0	200,825	200,825	99,712	0	0	0	0	0	0	0
12:00:22	168,139	2498,133	19,365	19,531	11,855	10,29	8,223	21	952,565	24,497	2078,445	0	200,825	200,825	99,712	0	0	0	0	0	0	0
12:00:22	346,264	2501,595	19,463	19,58	11,869	10,325	8,264	21	952,565	24,497	2078,868	0	200,825	200,825	99,712	0	0	0	0	0	0	0
12:00:22	225,83	2503,854	19,609	19,726	11,874	10,349	8,305	21	952,565	24,497	2079,293	0	200,825	200,825	99,712	0	0	0	0	0	0	0
12:00:22	215,454	2506,008	19,658	19,824	11,883	10,371	8,345	21	952,565	24,497	2079,72	0	200,825	200,825	99,712	0	0	0	0	0	0	0
12:00:22	226,977	2508,278	19,804	19,824	11,888	10,394	8,385	21	952,565	24,497	2080,148	0	200,825	200,825	99,712	0	0	0	0	0	0	0
12:00:22	358,032	2511,858	20	20,019	11,897	10,431	8,425	21	952,565	24,497	2080,58	0	200,825	200,825	99,712	0	0	0	0	0	0	0
12:00:22	119,482	2513,053	19,951	20,019	11,907	10,443	8,465	21	952,565	24,497	2081,012	0	200,825	200,825	99,712	0	0	0	0	0	0	0
12:00:22	75,17	2513,805	19,853	19,873	11,916	10,451	8,504	21	952,565	24,497	2081,445	0	200,825	200,825	99,712	0	0	0	0	0	0	0
12:00:22	121,557	2515,02	19,804	19,824	11,926	10,464	8,542	21	952,565	24,497	2081,878	0	200,825	200,825	99,712	0	0	0	0	0	0	0
12:00:22	34,912	2515,369	19,756	19,824	11,93	10,467	8,58	21	952,565	24,497	2082,312	0	200,825	200,825	99,712	0	0	0	0	0	0	0
12:00:22	216,601	2517,536	19,804	19,824	11,94	10,49	8,618	21	952,565	24,497	2082,747	0	200,825	200,825	99,712	0	0	0	0	0	0	0
12:00:22	131,005	2518,846	19,853	19,873	11,945	10,503	8,655	21	952,565	24,497	2083,183	0	200,825	200,825	99,712	0	0	0	0	0	0	0
12:00:22	35,961	2519,205	19,804	19,824	11,949	10,507	8,691	21	952,565	24,497	2083,619	0	200,825	200,825	99,712	0	0	0	0	0	0	0
12:00:22	216,625	2521,371	19,853	19,824	11,959	10,529	8,727	21	952,565	24,497	2084,057	0	200,825	200,825	99,712	0	0	0	0	0	0	0
12:00:22	-9,472	2521,277	19,756	19,678	11,964	10,528	8,762	21	952,565	24,497	2084,494	0	200,825	200,825	99,712	0	0	0	0	0	0	0
12:00:22	178,588	2523,063	19,853	19,873	11,968	10,547	8,797	21	952,565	24,497	2084,933	0	200,825	200,825	99,712	0	0	0	0	0	0	0
12:00:22	142,7	2524,49	20	19,922	11,968	10,561	8,832	21	952,565	24,497	2085,372	0	200,825	200,825	99,712	0	0	0	0	0	0	0
12:00:22	177,563	2526,265	20,097	20,019	11,973	10,58	8,866	21	952,565	24,497	2085,813	0	200,825	200,825	99,712	0	0	0	0	0	0	0
12:00:22	-8,447	2526,181	20	20,068	11,978	10,579	8,9	21	952,565	24,497	2086,253	0	200,825	200,825	99,712	0	0	0	0	0	0	0
12:00:22	176,513	2527,946	20,097	20,068	11,982	10,597	8,933	21	952,565	24,497	2086,695	0	200,825	200,825	99,712	0	0	0	0	0	0	0
12:00:22	-57,104	2527,375	19,951	19,922	11,987	10,591	8,965	21	952,565	24,497	2087,136	0	200,825	200,825	99,712	0	0	0	0	0	0	0
12:00:22	128,955	2528,664	20	20,019	11,992	10,604	8,998	21	952,565	24,497	2087,577	0	200,825	200,825	99,712	0	0	0	0	0	0	0
12:00:22	-57,128	2528,093	19,853	19,873	11,997	10,598	9,029	21	952,565	24,497	2088,018	0	200,825	200,825	99,712	0	0	0	0	0	0	0
12:00:22	-47,583	2527,617	19,804	19,726	11,997	10,593	9,06	21	952,565	24,497	2088,457	0	200,825	200,825	99,712	0	0	0	0	0	0	0
12:00:22	224,096	2529,858	19,951	19,922	12,001	10,617	9,09	21	952,565	24,497	2088,898	0	200,825	200,825	99,712	0	0	0	0	0	0	0
12:00:22	4,248	2529,901	19,951	19,922	12,001	10,617	9,12	21	952,565	24,497	2089,339	0	200,825	200,825	99,712	0	0	0	0	0	0	0
12:00:22	47,607	2530,377	20	20,068	12,001	10,622	9,15	21	952,565	24,497	2089,78	0	200,825	200,825	99,712	0	0	0	0	0	0	0
12:00:22	80,322	2531,18	20	20,019	12,006	10,63	9,179	21	952,565	24,497	2090,222	0	200,825	200,825	99,712	0	0	0	0	0	0	0
12:00:22	-42,138	2530,759	19,951	20,019	12,006	10,626	9,207	21	952,565	24,497	2090,662	0	200,825	200,825	99,712	0	0	0	0	0	0	0
12:00:22	-62,695	2530,132	19,804	19,726	12,011	10,619	9,235	21	952,565	24,497	2091,102	0	200,825	200,825	99,712	0	0	0	0	0	0	0
12:00:22	47,607	2530,608	19,853	19,873	12,011	10,624	9,262	21	952,565	24,497	2091,542	0	200,825	200,825	99,712	0	0	0	0	0	0	0
12:00:22	-47,607	2530,132	19,804	19,824	12,011	10,619	9,289	21	952,565	24,497	2091,98	0	200,825	200,825	99,712	0	0	0	0	0	0	0
12:00:22	142,822	2531,56	19,951	20,019	12,011	10,634	9,315	21	952,565	24,497	2092,42	0	200,825	200,825	99,712	0	0	0	0	0	0	0
12:00:22	142,822	2532,988	20,097	20,068	12,011	10,649	9,341	21	952,565	24,497	2092,86	0	200,825	200,825	99,712	0	0	0	0	0	0	0
12:00:22	-95,214	2532,036	20	20,019	12,011	10,639	9,366	21	952,565	24,497	2093,3	0	200,825	200,825	99,712	0	0	0	0	0	0	0
12:00:22	-47,607	2531,56	19,951	19,873	12,011	10,634	9,391	21	952,565	24,497	2093,738	0	200,825	200,825	99,712	0	0	0	0	0	0	0
12:00:22	142,822	2532,988	20,097	20,068	12,011	10,649	9,416	21	952,565	24,497	2094,177	0	200,825	200,825	99,712	0	0	0	0	0	0	0
12:00:22	-142,822	2531,56	19,951	20,019	12,011	10,634	9,44	21	952,565	24,497	2094,615	0	200,825	200,825	99,712	0	0	0	0	0	0	0
12:00:22	-95,214	2530,608	19,853	19,873	12,011	10,624	9,463	21	952,565	24,497	2095,051	0	200,825	200,825	99,712	0	0	0	0	0	0	0
12:00:22	142,822	2532,036	20	19,922	12,011	10,639	9,486	21	952,565	24,497	2095,488	0	200,825	200,825	99,712	0	0	0	0	0	0	0
12:00:22	-47,607	2531,56	19,951	19,922	12,011	10,634	9,509	21	952,565	24,497	2095,924	0	200,825	200,825	99,712	0	0	0	0	0	0	0
12:00:22	-142,822	2530,132	19,804	19,873	12,011	10,619	9,53	21	952,565	24,497	2096,358	0	200,825	200,825	99,712	0	0	0	0	0	0	0
12:00:22	0	2530,132	19,804	19,824	12,011	10,619	9,552	21	952,565	24,497	2096,792	0	200,825	200,825	99,712	0	0	0	0	0	0	0
12:00:22	0	2530,132	19,804	19,726	12,011	10,619	9,573	21	952,565	24,497	2097,225	0	200,825	200,825	99,712	0	0	0	0	0	0	0
12:00:22	-142,773	2528,704	19,658	19,678	12,011	10,605	9,593	21	952,565	24,497	2097,657	0	200,825	200,825	99,712	0	0	0	0	0	0	0
12:00:23	62,695	2529,331	19,804	19,873	12,006	10,611	9,613	21	952,565	24,497	2098,088	0	200,825	200,825	99,712	0	0	0	0	0	0	0
12:00:23	42,114	2529,752	19,853	19,922	12,006	10,616	9,633	21	952,565	24,497	2098,52	0	200,825	200,825	99,712	0	0	0	0	0	0	0
12:00:23	0	2529,752	19,853	19,922	12,006	10,616	9,652	21	952,565	24,497	2098,951	0	200,825	200,825	99,712	0	0	0	0	0	0	0
12:00:23	0	2529,752	19,853	19,824	12,006	10,616	9,671	21	952,565	24,497	2099,382	0	200,825	200,825	99,712	0	0	0	0	0	0	0
12:00:23	-184,887	2527,903	19,658	19,678	12,006	10,596	9,689	21	952,565	24,497	2099,811	0	200,825	200,825	99,712	0	0	0	0	0	0	0
12:00:23	137,28	2529,276	19,804	19,922	12,006	10,611	9,707	21	952,565	24,497	2100,24	0	200,825	200,825	99,712	0	0	0	0	0	0	0
12:00:23	-47,583	2528,8	19,756	19,873	12,006	10,606	9,725	21	952,565	24,497	2100,669	0	200,825	200,825	99,712	0	0	0	0	0	0	0
12:00:23	-95,19	2527,848	19,658	19,726	12,006	10,596	9,742	21	952,565	24,497	2101,096	0	200,825	200,825	99,712	0	0	0	0	0	0	0
12:00:23	0	2527,848	19,658	19,726	12,006	10,596	9,758	21,2	952,565	24,497	2101,522	0	200,825	200,825	99,712	0	0	0	0	0	0	0
12:00:23	0	2527,848	19,658	19,824	12,006	10,596	9,775	21,2	952,565	24,497	2101,949	0	200,825	200,825	99,712	0	0	0	0	0	0	0
12:00:23	142,773	2529,276	19,804	19,873	12,006	10,611	9,791	21,2	952,565	24,497	2102,376	0	200,825	200,825	99,712	0	0	0	0	0	0	0
12:00:23	-127,88	2527,997	19,756	19,873	12,001	10,597	9,807	21,2	952,565	24,497	2102,801	0	200,825	200,825	99,712	0	0	0	0	0	0	0
12:00:23	127,88	2529,276	19,804	19,873	12,006	10,611	9,823	21,2	952,565	24,497	2103,228	0	200,825	200,825	99,712	0	0	0	0	0	0	0
12:00:23	-142,773	2527,848	19,658	19,726	12,006	10,596	9,838	21,2	952,565	24,497	2103,652	0	200,825	200,825	99,712	0	0	0	0	0	0	0
12:00:23	0	2527,848	19,658	19,678	12,006	10,596	9,853	21,2	952,565	24,497	2104,077	0	200,825	200,825	99,712	0	0	0	0	0	0	0
12:00:23	0	2527,848	19,658	19,678	12,006	10,596	9,867	21,2	952,565	24,497	2104,5	0	200,825	200,825	99,712	0	0	0	0	0	0	0
12:00:23	95,19	2528,8	19,756	19,824	12,006	10,606	9,882	21,2	952,565	24,497	2104,924	0	200,825	200,825	99,712	0	0	0	0	0	0	0
12:00:23	47,583	2529,276	19,804	19,873	12,006	10,611	9,896	21,2	952,565	24,497	2105,349	0	200,825	200,825	99,712	0	0	0	0	0	0	0
12:00:23	5,493	2529,331	19,804	19,824	12,006	10,611	9,91	21,2	952,565	24,497	2105,773	0	202,49	202,49	99,719	0	0	0	0	0	0	0
12:00:23	47,583	2529,807	19,853	19,922	12,006	10,616	9,924	21,2	952,565	24,497	2106,197	0	202,49	202,49	99,719	0	0	0	0	0	0	0
12:00:23	0	2529,807	19,853	19,922	12,006	10,616	9,938	21,2	952,565	24,497	2106,62	0	202,49	202,49	99,719	0	0	0	0	0	0	0
12:00:23	-95,19	2528,855	19,756	19,726	12,006	10,606	9,951	21,2	952,565	24,497	2107,043	0	202,49	202,49	99,719	0	0	0	0	0	0	0
12:00:23	270,507	2531,56	19,951	19,922	12,011	10,634	9,964	21,2	952,565	24,497	2107,467	0	202,49	202,49	99,719	0	0	0	0	0	0	0
12:00:23	-95,214	2530,608	19,853	19,873	12,011	10,624	9,977	21,2	952,565	24,497	2107,89	0	202,49	202,49	99,719	0	0	0	0	0	0	0
12:00:23	95,214	2531,56	19,951	19,922	12,011	10,634	9,99	21,2	952,565	24,497	2108,314	0	202,49	202,49	99,719	0	0	0	0	0	0	0
12:00:23	0	2531,56	19,951	20,019	12,011	10,634	10,003	21,2	952,565	24,497	2108,737	0	202,49	202,49	99,719	0	0	0	0	0	0	0
12:00:23	0	2531,56	19,951	20,019	12,011	10,634	10,015	21,2	952,565	24,497	2109,16	0	202,49	202,49	99,719	0	0	0	0	0	0	0
12:00:23	0	2531,56	19,951	20,019	12,011	10,634	10,027	21,2	952,565	24,497	2109,582	0	202,49	202,49	99,719	0	0	0	0	0	0	0
12:00:23	0	2531,56	19,951	20,019	12,011	10,634	10,039	21,2	952,565	24,497	2110,004	0	202,49	202,49	99,719	0	0	0	0	0	0	0
12:00:23	-95,214	2530,608	19,853	19,873	12,011	10,624	10,05	21,2	952,565	24,497	2110,424	0	202,49	202,49	99,719	0	0	0	0	0	0	0
12:00:23	-380,688	2526,801	19,463	19,482	12,011	10,585	10,061	21,2	952,565	24,497	2110,841	0	202,49	202,49	99,719	0	0	0	0	0	0	0
12:00:23	-508,032	2521,721	19,023	18,701	12,006	10,533	10,07	21,2	952,565	24,497	2111,252	0	202,49	202,49	99,719	0	0	0	0	0	0	0
12:00:23	-703,344	2514,687	18,388	17,92	12,001	10,46	10,078	21,2	952,565	24,497	2111,655	0	202,49	202,49	99,719	0	0	0	0	0	0	0
12:00:23	-726,733	2507,42	17,9	17,187	11,987	10,385	10,084	21,2	952,565	24,497	2112,051	0	202,49	202,49	99,719	0	0	0	0	0	0	0
12:00:23	-598,974	2501,43	17,803	16,845	11,959	10,324	10,089	21,2	952,565	24,497	2112,441	0	202,49	202,49	99,719	0	0	0	0	0	0	0
12:00:23	-504,077	2496,389	17,803	16,748	11,93	10,272	10,092	21,2	952,565	24,497	2112,825	0	202,49	202,49	99,719	0	0	0	0	0	0	0
12:00:23	-624,462	2490,145	17,851	16,699	11,892	10,207	10,094	21,2	952,565	24,497	2113,202	0	202,49	202,49	99,719	0	0	0	0	0	0	0
12:00:23	-562,67	2484,518	18,047	16,748	11,85	10,149	10,096	21,2	952,565	24,497	2113,573	0	202,49	202,49	99,719	0	0	0	0	0	0	0
12:00:23	-612,329	2478,395	18,193	17,09	11,807	10,086	10,095	21,2	952,565	24,497	2113,938	0	202,49	202,49	99,719	0	0	0	0	0	0	0
12:00:23	-657,69	2471,818	18,291	17,041	11,765	10,018	10,094	21,2	952,565	24,497	2114,296	0	202,49	202,49	99,719	0	0	0	0	0	0	0
12:00:23	-1008,471	2461,733	17,851	16,211	11,732	9,914	10,09	21,2	952,565	24,497	2114,643	0	202,49	202,49	99,719	0	0	0	0	0	0	0
12:00:23	-1111,914	2450,614	17,217	15,967	11,704	9,8	10,085	21,2	952,565	24,497	2114,979	0	202,49	202,49	99,719	0	0	0	0	0	0	0
12:00:23	-575,146	2444,862	17,217	15,869	11,672	9,74	10,078	21,2	952,565	24,497	2115,309	0	202,49	202,49	99,719	0	0	0	0	0	0	0
12:00:23	-619,116	2438,671	17,168	15,869	11,639	9,677	10,07	21,2	952,565	24,497	2115,633	0	202,49	202,49	99,719	0	0	0	0	0	0	0
12:00:23	-864,965	2430,022	16,875	15,82	11,606	9,587	10,061	21,2	952,565	24,497	2115,947	0	202,49	202,49	99,719	0	0	0	0	0	0	0
12:00:23	-737,548	2422,646	16,728	15,674	11,573	9,511	10,05	21,2	952,565	24,497	2116,254	0	202,49	202,49	99,719	0	0	0	0	0	0	0
12:00:23	-553,881	2417,107	16,875	15,967	11,533	9,454	10,038	21,2	952,565	24,497	2116,555	0	202,49	202,49	99,719	0	0	0	0	0	0	0
12:00:23	-469,482	2412,412	17,07	16,308	11,496	9,406	10,026	21,2	952,565	24,497	2116,851	0	202,49	202,49	99,719	0	0	0	0	0	0	0
12:00:23	-695,483	2405,458	17,021	16,211	11,46	9,334	10,012	21,2	952,565	24,497	2117,139	0	202,49	202,49	99,719	0	0	0	0	0	0	0
12:00:23	-597,607	2399,482	16,924	16,064	11,431	9,273	9,998	21,2	952,565	24,497	2117,422	0	202,49	202,49	99,719	0	0	0	0	0	0	0
12:00:23	-649,951	2392,982	16,728	15,869	11,405	9,206	9,982	21,2	952,565	24,497	2117,697	0	202,49	202,49	99,719	0	0	0	0	0	0	0
12:00:23	-750,073	2385,481	16,386	15,478	11,381	9,128	9,965	21,2	952,565	24,497	2117,965	0	202,49	202,49	99,719	0	0	0	0	0	0	0
12:00:23	-743,798	2378,043	15,947	15,185	11,363	9,051	9,947	21,2	952,565	24,497	2118,225	0	202,49	202,49	99,719	0	0	0	0	0	0	0
12:00:23	-555,419	2372,489	15,703	14,941	11,345	8,994	9,929	21,2	952,565	24,497	2118,479	0	202,49	202,49	99,719	0	0	0	0	0	0	0
12:00:23	-668,627	2365,803	15,41	14,746	11,323	8,925	9,909	21,2	952,565	24,497	2118,727	0	202,49	202,49	99,719	0	0	0	0	0	0	0
12:00:23	-528,71	2360,516	15,215	14,502	11,304	8,871	9,889	21,2	952,565	24,497	2118,968	0	202,49	202,49	99,719	0	0	0	0	0	0	0
12:00:23	-410,107	2356,415	15,215	14,502	11,28	8,829	9,868	21,2	952,565	24,497	2119,206	0	202,49	202,49	99,719	0	0	0	0	0	0	0
12:00:23	-551,22	2350,902	15,215	14,453	11,249	8,772	9,846	21,2	952,565	24,497	2119,438	0	202,49	202,49	99,719	0	0	0	0	0	0	0
12:00:23	-364,306	2347,259	15,361	14,746	11,221	8,734	9,825	21,2	952,565	24,497	2119,665	0	202,49	202,49	99,719	0	0	0	0	0	0	0
12:00:23	-485,473	2342,405	15,361	14,648	11,193	8,684	9,802	21,2	952,565	24,497	2119,888	0	202,49	202,49	99,719	0	0	0	0	0	0	0
12:00:23	-575,561	2336,649	15,263	14,648	11,166	8,625	9,779	21,2	952,565	24,497	2120,105	0	202,49	202,49	99,719	0	0	0	0	0	0	0
12:00:23	-665,209	2329,997	14,922	14,404	11,147	8,556	9,755	21,2	952,565	24,497	2120,315	0	202,49	202,49	99,719	0	0	0	0	0	0	0
12:00:23	-471,63	2325,281	14,775	14,306	11,128	8,508	9,731	21,2	952,565	24,497	2120,52	0	202,49	202,49	99,719	0	0	0	0	0	0	0
12:00:23	-394,921	2321,331	14,629	14,209	11,113	8,467	9,706	21,2	952,565	24,497	2120,72	0	202,49	202,49	99,719	0	0	0	0	0	0	0
12:00:23	-551,074	2315,821	14,384	13,916	11,095	8,41	9,681	21,2	952,565	24,497	2120,915	0	202,49	202,49	99,719	0	0	0	0	0	0	0
12:00:23	-623,315	2309,588	13,994	13,574	11,081	8,346	9,654	21,2	952,565	24,497	2121,104	0	202,49	202,49	99,719	0	0	0	0	0	0	0
12:00:23	-382,495	2305,763	13,945	13,427	11,062	8,306	9,628	21,2	952,565	24,497	2121,289	0	202,49	202,49	99,719	0	0	0	0	0	0	0
12:00:23	-413,842	2301,624	13,945	13,525	11,039	8,264	9,601	21,2	952,565	24,497	2121,469	0	202,49	202,49	99,719	0	0	0	0	0	0	0
12:00:23	-196,191	2299,662	14,092	13,574	11,02	8,243	9,575	21,2	952,565	24,497	2121,647	0	202,49	202,49	99,719	0	0	0	0	0	0	0
12:00:23	-359,082	2296,071	14,238	13,72	10,991	8,206	9,548	21,2	952,565	24,497	2121,821	0	202,49	202,49	99,719	0	0	0	0	0	0	0
12:00:23	-289,99	2293,172	14,287	13,867	10,972	8,177	9,521	21,2	952,565	24,497	2121,993	0	202,49	202,49	99,719	0	0	0	0	0	0	0
12:00:23	-517,016	2288,001	14,092	13,72	10,954	8,123	9,493	21,2	952,565	24,497	2122,159	0	202,49	202,49	99,719	0	0	0	0	0	0	0
12:00:23	-424,389	2283,757	13,994	13,574	10,935	8,079	9,466	21,2	952,565	24,497	2122,32	0	202,49	202,49	99,719	0	0	0	0	0	0	0
12:00:23	-342,431	2280,333	13,896	13,427	10,921	8,044	9,438	21,2	952,565	24,497	2122,478	0	202,49	202,49	99,719	0	0	0	0	0	0	0
12:00:23	-480,859	2275,525	13,652	13,379	10,906	7,995	9,41	21,2	952,565	24,497	2122,631	0	202,49	202,49	99,719	0	0	0	0	0	0	0
12:00:23	-296,069	2272,564	13,603	13,379	10,892	7,964	9,381	21,2	952,565	24,497	2122,781	0	202,49	202,49	99,719	0	0	0	0	0	0	0
12:00:23	-388,305	2268,681	13,457	13,232	10,878	7,924	9,353	21,2	952,565	24,497	2122,927	0	202,49	202,49	99,719	0	0	0	0	0	0	0
12:00:23	-294,946	2265,731	13,408	13,086	10,864	7,894	9,324	21,2	952,565	24,497	2123,07	0	202,49	202,49	99,719	0	0	0	0	0	0	0
12:00:23	-331,713	2262,414	13,408	13,037	10,845	7,859	9,295	21,2	952,565	24,497	2123,21	0	202,49	202,49	99,719	0	0	0	0	0	0	0
12:00:23	-283,349	2259,581	13,457	13,183	10,827	7,83	9,267	21,2	952,565	24,497	2123,346	0	202,49	202,49	99,719	0	0	0	0	0	0	0
12:00:23	-329,614	2256,285	13,457	13,086	10,808	7,796	9,238	21,2	952,565	24,497	2123,479	0	202,49	202,49	99,719	0	0	0	0	0	0	0
12:00:23	-470,947	2251,575	13,31	13,183	10,789	7,748	9,209	21,2	952,565	24,497	2123,607	0	202,49	202,49	99,719	0	0	0	0	0	0	0
12:00:23	-154,565	2250,029	13,408	13,086	10,775	7,732	9,18	21,2	952,565	24,497	2123,733	0	202,49	202,49	99,719	0	0	0	0	0	0	0
12:00:23	-424,804	2245,781	13,31	13,086	10,756	7,688	9,15	21,2	952,565	24,497	2123,855	0	202,49	202,49	99,719	0	0	0	0	0	0	0
12:00:23	-294,58	2242,836	13,261	13,037	10,742	7,658	9,121	21,2	952,565	24,497	2123,974	0	202,49	202,49	99,719	0	0	0	0	0	0	0
12:00:23	-338,623	2239,449	13,164	12,988	10,728	7,623	9,092	21,2	952,565	24,497	2124,089	0	202,49	202,49	99,719	0	0	0	0	0	0	0
12:00:23	-381,323	2235,636	13,017	12,89	10,714	7,583	9,062	21,2	952,565	24,497	2124,201	0	202,49	202,49	99,719	0	0	0	0	0	0	0
12:00:23	-305,371	2232,582	12,968	12,841	10,7	7,552	9,032	21,2	952,565	24,497	2124,309	0	202,49	202,49	99,719	0	0	0	0	0	0	0
12:00:23	-294,433	2229,638	12,92	12,695	10,685	7,522	9,003	21,2	952,565	24,497	2124,415	0	202,49	202,49	99,719	0	0	0	0	0	0	0
12:00:23	-244,458	2227,193	12,92	12,695	10,672	7,496	8,973	21,2	952,565	24,497	2124,518	0	202,49	202,49	99,719	0	0	0	0	0	0	0
12:00:23	-413,623	2223,057	12,822	12,695	10,653	7,454	8,944	21,2	952,565	24,497	2124,616	0	202,49	202,49	99,719	0	0	0	0	0	0	0
12:00:23	-283,74	2220,22	12,773	12,451	10,64	7,424	8,914	21,2	952,565	24,497	2124,712	0	202,49	202,49	99,719	0	0	0	0	0	0	0
12:00:23	-340,356	2216,816	12,675	12,451	10,626	7,389	8,884	21,2	952,565	24,497	2124,804	0	202,49	202,49	99,719	0	0	0	0	0	0	0
12:00:23	-153,564	2215,281	12,773	12,5	10,612	7,374	8,854	21,2	952,565	24,497	2124,894	0	202,49	202,49	99,719	0	0	0	0	0	0	0
12:00:23	-315,454	2212,126	12,773	12,549	10,594	7,341	8,825	21,2	952,565	24,497	2124,982	0	202,49	202,49	99,719	0	0	0	0	0	0	0
12:00:23	-332,666	2208,799	12,675	12,451	10,58	7,307	8,795	21,2	952,565	24,497	2125,065	0	202,49	202,49	99,719	0	0	0	0	0	0	0
12:00:23	-296,533	2205,834	12,627	12,451	10,566	7,276	8,765	21,2	952,565	24,497	2125,146	0	202,49	202,49	99,719	0	0	0	0	0	0	0
12:00:23	-312,109	2202,713	12,529	12,256	10,554	7,244	8,735	21,2	952,565	24,497	2125,223	0	202,49	202,49	99,719	0	0	0	0	0	0	0
12:00:23	-225,439	2200,459	12,48	12,109	10,543	7,221	8,705	21,2	952,565	24,497	2125,299	0	202,49	202,49	99,719	0	0	0	0	0	0	0
12:00:23	-308,374	2197,375	12,431	12,06	10,528	7,189	8,676	21,2	952,565	24,497	2125,371	0	202,49	202,49	99,719	0	0	0	0	0	0	0
12:00:24	-320,629	2194,169	12,334	11,963	10,515	7,156	8,646	21,2	952,565	24,497	2125,44	0	202,49	202,49	99,719	0	0	0	0	0	0	0
12:00:24	-178,54	2192,383	12,334	11,914	10,505	7,137	8,616	21,2	952,565	24,497	2125,507	0	202,49	202,49	99,719	0	0	0	0	0	0	0
12:00:24	-201,123	2190,372	12,431	11,963	10,489	7,117	8,587	21,2	952,565	24,497	2125,572	0	202,49	202,49	99,719	0	0	0	0	0	0	0
12:00:24	-239,941	2187,973	12,431	11,963	10,475	7,092	8,558	21,2	952,565	24,497	2125,634	0	202,49	202,49	99,719	0	0	0	0	0	0	0
12:00:24	-332,324	2184,649	12,334	11,914	10,461	7,058	8,528	21,2	952,565	24,497	2125,693	0	202,49	202,49	99,719	0	0	0	0	0	0	0
12:00:24	-258,203	2182,067	12,334	11,914	10,447	7,031	8,499	21,2	952,565	24,497	2125,75	0	202,49	202,49	99,719	0	0	0	0	0	0	0
12:00:24	-146,459	2180,603	12,431	11,963	10,433	7,016	8,47	21,2	952,565	24,497	2125,805	0	202,49	202,49	99,719	0	0	0	0	0	0	0
12:00:24	-270,898	2177,894	12,334	11,963	10,423	6,988	8,441	21,2	952,565	24,497	2125,857	0	202,49	202,49	99,719	0	0	0	0	0	0	0
12:00:24	-264,038	2175,253	12,285	11,963	10,411	6,961	8,412	21,1	952,565	24,497	2125,906	0	202,49	202,49	99,719	0	0	0	0	0	0	0
12:00:24	-335,815	2171,895	12,138	11,816	10,399	6,926	8,383	21,1	952,565	24,497	2125,952	0	202,49	202,49	99,719	0	0	0	0	0	0	0
12:00:24	-251,538	2169,38	12,041	11,718	10,39	6,9	8,354	21,1	952,565	24,497	2125,996	0	202,49	202,49	99,719	0	0	0	0	0	0	0
12:00:24	-205,761	2167,322	11,992	11,718	10,381	6,879	8,325	21,1	952,565	24,497	2126,037	0	202,49	202,49	99,719	0	0	0	0	0	0	0
12:00:24	-316,406	2164,158	11,845	11,621	10,371	6,846	8,296	21,1	952,565	24,497	2126,075	0	202,49	202,49	99,719	0	0	0	0	0	0	0
12:00:24	-157,983	2162,578	11,845	11,718	10,362	6,83	8,267	21,1	952,565	24,497	2126,111	0	202,49	202,49	99,719	0	0	0	0	0	0	0
12:00:24	-238,745	2160,191	11,845	11,621	10,349	6,806	8,238	21,1	952,565	24,497	2126,146	0	202,49	202,49	99,719	0	0	0	0	0	0	0
12:00:24	-161,181	2158,579	11,845	11,621	10,339	6,789	8,21	21,1	952,565	24,497	2126,178	0	202,49	202,49	99,719	0	0	0	0	0	0	0
12:00:24	-343,432	2155,145	11,65	11,572	10,33	6,754	8,181	21,1	952,565	24,497	2126,207	0	202,49	202,49	99,719	0	0	0	0	0	0	0
12:00:24	-161,157	2153,533	11,65	11,572	10,321	6,737	8,153	21,1	952,565	24,497	2126,234	0	202,49	202,49	99,719	0	0	0	0	0	0	0
12:00:24	-280,542	2150,728	11,504	11,425	10,313	6,708	8,125	21,1	952,565	24,497	2126,259	0	201,884	201,884	99,717	0	0	0	0	0	0	0
12:00:24	-191,65	2148,811	11,455	11,279	10,305	6,688	8,096	21,1	952,565	24,497	2126,281	0	201,884	201,884	99,717	0	0	0	0	0	0	0
12:00:24	-217,041	2146,641	11,308	11,23	10,3	6,666	8,068	21,1	952,565	24,497	2126,302	0	201,884	201,884	99,717	0	0	0	0	0	0	0
12:00:24	-284,594	2143,795	11,162	11,084	10,292	6,637	8,04	21,1	952,565	24,497	2126,319	0	201,884	201,884	99,717	0	0	0	0	0	0	0
12:00:24	-97,875	2142,816	11,162	11,084	10,286	6,626	8,013	21,1	952,565	24,497	2126,336	0	201,884	201,884	99,717	0	0	0	0	0	0	0
12:00:24	-142,089	2141,395	11,113	11,035	10,281	6,612	7,985	21,1	952,565	24,497	2126,351	0	201,884	201,884	99,717	0	0	0	0	0	0	0
12:00:24	-149,438	2139,901	11,113	11,035	10,272	6,596	7,958	21,1	952,565	24,497	2126,365	0	201,884	201,884	99,717	0	0	0	0	0	0	0
12:00:24	-150,341	2138,397	11,113	11,084	10,264	6,581	7,931	21,1	952,565	24,497	2126,377	0	201,884	201,884	99,717	0	0	0	0	0	0	0
12:00:24	-174,804	2136,649	11,162	11,181	10,251	6,563	7,904	21,1	952,565	24,497	2126,387	0	201,884	201,884	99,717	0	0	0	0	0	0	0
12:00:24	-152,636	2135,123	11,162	11,084	10,242	6,547	7,878	21,1	952,565	24,497	2126,396	0	201,884	201,884	99,717	0	0	0	0	0	0	0
12:00:24	-98,73	2134,136	11,162	11,181	10,237	6,537	7,851	21,1	952,565	24,497	2126,403	0	201,884	201,884	99,717	0	0	0	0	0	0	0
12:00:24	-186,23	2132,273	11,113	11,084	10,229	6,518	7,825	21,1	952,565	24,497	2126,409	0	201,884	201,884	99,717	0	0	0	0	0	0	0
12:00:24	-164,111	2130,632	10,966	10,937	10,227	6,501	7,799	21,1	952,565	24,497	2126,414	0	201,884	201,884	99,717	0	0	0	0	0	0	0
12:00:24	-116,284	2129,469	10,918	10,84	10,223	6,489	7,773	21,1	952,565	24,497	2126,417	0	201,884	201,884	99,717	0	0	0	0	0	0	0
12:00:24	-206,811	2127,401	10,771	10,693	10,219	6,468	7,748	21,1	952,565	24,497	2126,418	0	201,884	201,884	99,717	0	0	0	0	0	0	0
12:00:24	-86,083	2126,54	10,771	10,693	10,214	6,459	7,723	21,1	952,565	24,497	2126,418	0	201,884	201,884	99,717	0	0	0	0	0	0	0
12:00:24	-84,79	2125,692	10,771	10,742	10,209	6,45	7,698	21,1	952,565	24,497	2125,692	0	201,884	201,884	99,717	0	0	0	0	0	0	0
12:00:24	-113,574	2124,557	10,82	10,742	10,2	6,438	7,673	21,1	952,565	24,497	2124,557	0	201,884	201,884	99,717	0	0	0	0	0	0	0
12:00:24	-56,469	2123,992	10,918	10,888	10,192	6,432	7,649	21,1	952,565	24,497	2123,992	0	201,884	201,884	99,717	0	0	0	0	0	0	0
12:00:24	-8,203	2123,91	11,015	10,937	10,186	6,432	7,625	21,1	952,565	24,497	2123,91	0	201,884	201,884	99,717	0	0	0	0	0	0	0
12:00:24	-194,604	2121,964	10,966	10,888	10,178	6,412	7,601	21,1	952,565	24,497	2121,964	0	201,884	201,884	99,717	0	0	0	0	0	0	0
12:00:24	-147,753	2120,486	10,82	10,84	10,177	6,396	7,577	21,1	952,565	24,497	2120,486	0	201,884	201,884	99,717	0	0	0	0	0	0	0
12:00:24	-121,679	2119,27	10,771	10,693	10,173	6,384	7,554	21,1	952,565	24,497	2119,27	0	201,884	201,884	99,717	0	0	0	0	0	0	0
12:00:24	-135,937	2117,91	10,625	10,595	10,173	6,37	7,531	21,1	952,565	24,497	2117,91	0	201,884	201,884	99,717	0	0	0	0	0	0	0
12:00:24	-166,748	2116,243	10,527	10,547	10,169	6,353	7,508	21,1	952,565	24,497	2116,243	0	201,884	201,884	99,717	0	0	0	0	0	0	0
12:00:24	-10,742	2116,135	10,527	10,547	10,168	6,351	7,485	21,1	952,565	24,497	2116,135	0	201,884	201,884	99,717	0	0	0	0	0	0	0
12:00:24	0	2116,135	10,527	10,498	10,168	6,351	7,463	21,1	952,565	24,497	2116,135	0	201,884	201,884	99,717	0	0	0	0	0	0	0
12:00:24	-133,422	2114,801	10,478	10,498	10,163	6,338	7,441	21,1	952,565	24,497	2114,801	0	201,884	201,884	99,717	0	0	0	0	0	0	0
12:00:24	-108,129	2113,72	10,527	10,547	10,154	6,327	7,419	21,1	952,565	24,497	2113,72	0	201,884	201,884	99,717	0	0	0	0	0	0	0
12:00:24	126,513	2114,985	10,771	10,693	10,149	6,34	7,398	21,1	952,565	24,497	2113,721	0	201,884	201,884	99,717	0	0	0	0	0	0	0
12:00:24	-155,737	2113,428	10,771	10,693	10,14	6,324	7,377	21,1	952,565	24,497	2113,428	0	201,884	201,884	99,717	0	0	0	0	0	0	0
12:00:24	-33,227	2113,095	10,82	10,742	10,135	6,32	7,356	21,1	952,565	24,497	2113,095	0	201,884	201,884	99,717	0	0	0	0	0	0	0
12:00:24	-123,559	2111,86	10,771	10,693	10,131	6,307	7,335	21,1	952,565	24,497	2111,86	0	201,884	201,884	99,717	0	0	0	0	0	0	0
12:00:24	-101,293	2110,847	10,673	10,595	10,13	6,297	7,315	21,1	952,565	24,497	2110,847	0	201,884	201,884	99,717	0	0	0	0	0	0	0
12:00:24	-45,263	2110,394	10,625	10,547	10,13	6,292	7,295	21,1	952,565	24,497	2110,394	0	201,884	201,884	99,717	0	0	0	0	0	0	0
12:00:24	-135,766	2109,036	10,478	10,498	10,13	6,278	7,275	21,1	952,565	24,497	2109,036	0	201,884	201,884	99,717	0	0	0	0	0	0	0
12:00:24	-78,466	2108,252	10,478	10,351	10,126	6,27	7,255	21,1	952,565	24,497	2108,252	0	201,884	201,884	99,717	0	0	0	0	0	0	0
12:00:24	-45,239	2107,799	10,429	10,4	10,126	6,265	7,236	21,1	952,565	24,497	2107,799	0	201,884	201,884	99,717	0	0	0	0	0	0	0
12:00:24	-33,032	2107,469	10,478	10,498	10,121	6,262	7,217	21,1	952,565	24,497	2107,469	0	201,884	201,884	99,717	0	0	0	0	0	0	0
12:00:24	-114,843	2106,321	10,527	10,547	10,112	6,25	7,198	21,1	952,565	24,497	2106,321	0	201,884	201,884	99,717	0	0	0	0	0	0	0
12:00:24	9,887	2106,42	10,625	10,547	10,108	6,251	7,179	21,1	952,565	24,497	2106,321	0	201,884	201,884	99,717	0	0	0	0	0	0	0
12:00:24	-100	2105,42	10,527	10,547	10,107	6,241	7,161	21,1	952,565	24,497	2105,42	0	201,884	201,884	99,717	0	0	0	0	0	0	0
12:00:24	-80,541	2104,614	10,527	10,498	10,102	6,233	7,143	21,1	952,565	24,497	2104,614	0	201,884	201,884	99,717	0	0	0	0	0	0	0
12:00:24	-45,214	2104,162	10,478	10,498	10,102	6,228	7,125	21,1	952,565	24,497	2104,162	0	201,884	201,884	99,717	0	0	0	0	0	0	0
12:00:24	-53,833	2103,624	10,429	10,351	10,102	6,222	7,107	21,1	952,565	24,497	2103,624	0	201,884	201,884	99,717	0	0	0	0	0	0	0
12:00:24	-73,022	2102,893	10,429	10,351	10,098	6,215	7,09	21,1	952,565	24,497	2102,893	0	201,884	201,884	99,717	0	0	0	0	0	0	0
12:00:24	0	2102,893	10,429	10,351	10,098	6,215	7,072	21,1	952,565	24,497	2102,894	0	201,884	201,884	99,717	0	0	0	0	0	0	0
12:00:24	0	2102,893	10,429	10,205	10,098	6,215	7,056	21,1	952,565	24,497	2102,893	0	201,884	201,884	99,717	0	0	0	0	0	0	0
12:00:24	-80,566	2102,088	10,429	10,351	10,093	6,207	7,039	21,1	952,565	24,497	2102,088	0	201,884	201,884	99,717	0	0	0	0	0	0	0
12:00:24	-82,641	2101,261	10,429	10,302	10,089	6,198	7,022	21,1	952,565	24,497	2101,261	0	201,884	201,884	99,717	0	0	0	0	0	0	0
12:00:24	-36,45	2100,897	10,478	10,351	10,084	6,194	7,006	21,1	952,565	24,497	2100,897	0	201,884	201,884	99,717	0	0	0	0	0	0	0
12:00:24	-82,666	2100,07	10,478	10,4	10,079	6,186	6,99	21,1	952,565	24,497	2100,07	0	201,884	201,884	99,717	0	0	0	0	0	0	0
12:00:24	-9,667	2099,974	10,478	10,351	10,079	6,185	6,974	21,1	952,565	24,497	2099,974	0	201,884	201,884	99,717	0	0	0	0	0	0	0
12:00:24	-45,214	2099,521	10,429	10,351	10,079	6,18	6,959	21,1	952,565	24,497	2099,521	0	201,884	201,884	99,717	0	0	0	0	0	0	0
12:00:24	-82,666	2098,695	10,429	10,302	10,074	6,172	6,943	21,1	952,565	24,497	2098,695	0	201,884	201,884	99,717	0	0	0	0	0	0	0
12:00:24	-90,405	2097,791	10,332	10,156	10,074	6,162	6,928	21,1	952,565	24,497	2097,791	0	201,884	201,884	99,717	0	0	0	0	0	0	0
12:00:24	-74,047	2097,05	10,332	10,302	10,07	6,155	6,913	21,1	952,565	24,497	2097,05	0	201,884	201,884	99,717	0	0	0	0	0	0	0
12:00:24	-8,593	2096,964	10,332	10,302	10,069	6,154	6,898	21,1	952,565	24,497	2096,964	0	201,884	201,884	99,717	0	0	0	0	0	0	0
12:00:24	-74,047	2096,224	10,332	10,009	10,065	6,146	6,883	21,1	952,565	24,497	2096,224	0	201,884	201,884	99,717	0	0	0	0	0	0	0
12:00:24	81,909	2097,043	10,429	10,302	10,065	6,155	6,869	21,1	952,565	24,497	2096,224	0	201,884	201,884	99,717	0	0	0	0	0	0	0
12:00:24	-82,641	2096,216	10,429	10,302	10,06	6,146	6,855	21,1	952,565	24,497	2096,216	0	201,884	201,884	99,717	0	0	0	0	0	0	0
12:00:24	-84,985	2095,367	10,429	10,302	10,055	6,137	6,841	21,1	952,565	24,497	2095,367	0	201,884	201,884	99,717	0	0	0	0	0	0	0
12:00:24	0	2095,367	10,429	10,351	10,055	6,137	6,827	21,1	952,565	24,497	2095,367	0	201,884	201,884	99,717	0	0	0	0	0	0	0
12:00:24	-90,356	2094,463	10,332	10,302	10,055	6,128	6,813	21,1	952,565	24,497	2094,463	0	201,884	201,884	99,717	0	0	0	0	0	0	0
12:00:24	-121,337	2093,25	10,283	10,058	10,051	6,115	6,799	21,1	952,565	24,497	2093,25	0	201,884	201,884	99,717	0	0	0	0	0	0	0
12:00:24	-7,543	2093,174	10,283	10,156	10,05	6,115	6,786	21,1	952,565	24,497	2093,174	0	201,884	201,884	99,717	0	0	0	0	0	0	0
12:00:24	0	2093,174	10,283	10,058	10,05	6,115	6,773	21,1	952,565	24,497	2093,174	0	201,884	201,884	99,717	0	0	0	0	0	0	0
12:00:24	-77,221	2092,402	10,283	10,058	10,046	6,107	6,76	21,1	952,565	24,497	2092,402	0	201,884	201,884	99,717	0	0	0	0	0	0	0
12:00:24	37,597	2092,778	10,332	10,156	10,045	6,111	6,747	21,1	952,565	24,497	2092,402	0	201,884	201,884	99,717	0	0	0	0	0	0	0
12:00:24	-77,221	2092,006	10,332	10,156	10,041	6,103	6,734	21,1	952,565	24,497	2092,006	0	201,884	201,884	99,717	0	0	0	0	0	0	0
12:00:24	-83,691	2091,169	10,332	10,205	10,036	6,094	6,722	21,1	952,565	24,497	2091,169	0	201,884	201,884	99,717	0	0	0	0	0	0	0
12:00:24	135,473	2092,523	10,478	10,302	10,036	6,108	6,71	21,1	952,565	24,497	2091,17	0	201,884	201,884	99,717	0	0	0	0	0	0	0
12:00:24	-51,684	2092,007	10,429	10,156	10,036	6,103	6,698	21,1	952,565	24,497	2091,171	0	201,884	201,884	99,717	0	0	0	0	0	0	0
12:00:24	-214,965	2089,857	10,283	10,058	10,031	6,081	6,686	21,1	952,565	24,497	2089,857	0	201,884	201,884	99,717	0	0	0	0	0	0	0
12:00:24	0	2089,857	10,283	10,156	10,031	6,081	6,674	21,1	952,565	24,497	2089,857	0	201,884	201,884	99,717	0	0	0	0	0	0	0
12:00:24	-90,283	2088,954	10,185	10,156	10,031	6,071	6,662	21,1	952,565	24,497	2088,954	0	201,884	201,884	99,717	0	0	0	0	0	0	0
12:00:24	-45,141	2088,503	10,136	10,009	10,031	6,067	6,65	21,1	952,565	24,497	2088,503	0	201,884	201,884	99,717	0	0	0	0	0	0	0
12:00:24	-39,624	2088,106	10,185	10,009	10,027	6,062	6,639	21,1	952,565	24,497	2088,106	0	201,884	201,884	99,717	0	0	0	0	0	0	0
12:00:24	0	2088,106	10,185	10,058	10,027	6,062	6,628	21,1	952,565	24,497	2088,106	0	201,884	201,884	99,717	0	0	0	0	0	0	0
12:00:24	-45,141	2087,655	10,136	10,156	10,027	6,058	6,616	21,1	952,565	24,497	2087,655	0	201,884	201,884	99,717	0	0	0	0	0	0	0
12:00:24	-79,492	2086,86	10,136	10,058	10,022	6,05	6,605	21,1	952,565	24,497	2086,86	0	201,884	201,884	99,717	0	0	0	0	0	0	0
12:00:24	-5,273	2086,807	10,136	10,058	10,022	6,049	6,594	21,1	952,565	24,497	2086,807	0	201,884	201,884	99,717	0	0	0	0	0	0	0
12:00:24	0	2086,807	10,136	10,009	10,022	6,049	6,584	21,1	952,565	24,497	2086,807	0	201,884	201,884	99,717	0	0	0	0	0	0	0
12:00:25	-170,776	2085,1	10,039	10,058	10,017	6,031	6,573	21,1	952,565	24,497	2085,1	0	201,884	201,884	99,717	0	0	0	0	0	0	0
12:00:25	90,234	2086,002	10,136	10,058	10,017	6,041	6,563	21,1	952,565	24,497	2085,101	0	201,884	201,884	99,717	0	0	0	0	0	0	0
12:00:25	0	2086,002	10,136	10,156	10,017	6,041	6,552	21,1	952,565	24,497	2085,102	0	201,884	201,884	99,717	0	0	0	0	0	0	0
12:00:25	-84,741	2085,155	10,136	10,156	10,012	6,032	6,542	21,1	952,565	24,497	2085,102	0	201,884	201,884	99,717	0	0	0	0	0	0	0
12:00:25	0	2085,155	10,136	10,058	10,012	6,032	6,532	21,1	952,565	24,497	2085,102	0	201,884	201,884	99,717	0	0	0	0	0	0	0
12:00:25	0	2085,155	10,136	10,058	10,012	6,032	6,522	21,1	952,565	24,497	2085,102	0	201,884	201,884	99,717	0	0	0	0	0	0	0
12:00:25	0	2085,155	10,136	10,058	10,012	6,032	6,513	21,1	952,565	24,497	2085,102	0	201,884	201,884	99,717	0	0	0	0	0	0	0
12:00:25	0	2085,155	10,136	10,058	10,012	6,032	6,503	21	953,994	24,497	2085,102	0	201,884	201,884	99,717	0	0	0	0	0	0	0
12:00:25	-179,296	2083,362	10,039	10,058	10,008	6,014	6,494	21	953,994	24,497	2083,362	0	201,884	201,884	99,717	0	0	0	0	0	0	0
12:00:25	90,209	2084,264	10,136	10,058	10,008	6,023	6,484	21	953,994	24,497	2083,363	0	201,884	201,884	99,717	0	0	0	0	0	0	0
12:00:25	-80,541	2083,458	10,136	10,156	10,003	6,015	6,475	21	953,994	24,497	2083,363	0	201,884	201,884	99,717	0	0	0	0	0	0	0
12:00:25	45,092	2083,909	10,185	10,156	10,003	6,019	6,466	21	953,994	24,497	2083,363	0	201,884	201,884	99,717	0	0	0	0	0	0	0
12:00:25	-86,889	2083,04	10,185	10,302	9,998	6,01	6,457	21	953,994	24,497	2083,04	0	201,884	201,884	99,717	0	0	0	0	0	0	0
12:00:25	90,209	2083,942	10,283	10,156	9,998	6,02	6,449	21	953,994	24,497	2083,041	0	201,884	201,884	99,717	0	0	0	0	0	0	0
12:00:25	-80,566	2083,137	10,283	10,205	9,993	6,011	6,44	21	953,994	24,497	2083,042	0	201,884	201,884	99,717	0	0	0	0	0	0	0
12:00:25	-5,444	2083,082	10,283	10,205	9,993	6,011	6,432	21	953,994	24,497	2083,042	0	201,884	201,884	99,717	0	0	0	0	0	0	0
12:00:25	-84,716	2082,235	10,185	10,156	9,993	6,002	6,423	21	953,994	24,497	2082,235	0	201,884	201,884	99,717	0	0	0	0	0	0	0
12:00:25	-5,444	2082,181	10,185	10,058	9,993	6,001	6,415	21	953,994	24,497	2082,181	0	201,127	201,127	99,714	0	0	0	0	0	0	0
12:00:25	-80,371	2081,377	10,185	10,156	9,989	5,993	6,407	21	953,994	24,497	2081,377	0	201,127	201,127	99,714	0	0	0	0	0	0	0
12:00:25	0	2081,377	10,185	10,156	9,989	5,993	6,399	21	953,994	24,497	2081,377	0	201,127	201,127	99,714	0	0	0	0	0	0	0
12:00:25	0	2081,377	10,185	10,156	9,989	5,993	6,391	21	953,994	24,497	2081,377	0	201,127	201,127	99,714	0	0	0	0	0	0	0
12:00:25	-135,229	2080,025	10,039	10,009	9,989	5,979	6,383	21	953,994	24,497	2080,025	0	201,127	201,127	99,714	0	0	0	0	0	0	0
12:00:25	90,136	2080,926	10,136	10,009	9,989	5,988	6,375	21	953,994	24,497	2080,025	0	201,127	201,127	99,714	0	0	0	0	0	0	0
12:00:25	-90,136	2080,025	10,039	10,009	9,989	5,979	6,367	21	953,994	24,497	2080,025	0	201,127	201,127	99,714	0	0	0	0	0	0	0
12:00:25	7,47	2080,099	10,136	10,009	9,984	5,98	6,36	21	953,994	24,497	2080,025	0	201,127	201,127	99,714	0	0	0	0	0	0	0
12:00:25	0	2080,099	10,136	10,009	9,984	5,98	6,352	21	953,994	24,497	2080,025	0	201,127	201,127	99,714	0	0	0	0	0	0	0
12:00:25	-3,32	2080,066	10,136	10,058	9,984	5,98	6,345	21	953,994	24,497	2080,025	0	201,127	201,127	99,714	0	0	0	0	0	0	0
12:00:25	-135,229	2078,714	9,99	10,009	9,984	5,966	6,337	21	953,994	24,497	2078,714	0	201,127	201,127	99,714	0	0	0	0	0	0	0
12:00:25	-37,573	2078,338	10,039	10,009	9,979	5,962	6,33	21	953,994	24,497	2078,338	0	201,127	201,127	99,714	0	0	0	0	0	0	0
12:00:25	0	2078,338	10,039	9,961	9,979	5,962	6,323	21	953,994	24,497	2078,338	0	201,127	201,127	99,714	0	0	0	0	0	0	0
12:00:25	0	2078,338	10,039	10,009	9,979	5,962	6,316	21	953,994	24,497	2078,338	0	201,127	201,127	99,714	0	0	0	0	0	0	0
12:00:25	0	2078,338	10,039	10,009	9,979	5,962	6,309	21	953,994	24,497	2078,338	0	201,127	201,127	99,714	0	0	0	0	0	0	0
12:00:25	0	2078,338	10,039	9,863	9,979	5,962	6,302	21	953,994	24,497	2078,338	0	201,127	201,127	99,714	0	0	0	0	0	0	0
12:00:25	52,563	2078,864	10,185	10,009	9,974	5,967	6,295	21	953,994	24,497	2078,339	0	201,127	201,127	99,714	0	0	0	0	0	0	0
12:00:25	-127,734	2077,586	10,136	10,058	9,97	5,954	6,289	21	953,994	24,497	2077,586	0	201,127	201,127	99,714	0	0	0	0	0	0	0
12:00:25	45,092	2078,037	10,185	10,058	9,97	5,959	6,282	21	953,994	24,497	2077,587	0	201,127	201,127	99,714	0	0	0	0	0	0	0
12:00:25	-139,404	2076,643	10,039	9,961	9,969	5,944	6,276	21	953,994	24,497	2076,643	0	201,127	201,127	99,714	0	0	0	0	0	0	0
12:00:25	90,112	2077,544	10,136	10,009	9,969	5,954	6,269	21	953,994	24,497	2076,644	0	201,127	201,127	99,714	0	0	0	0	0	0	0
12:00:25	0	2077,544	10,136	10,009	9,969	5,954	6,263	21	953,994	24,497	2076,645	0	201,127	201,127	99,714	0	0	0	0	0	0	0
12:00:25	-90,112	2076,643	10,039	9,961	9,969	5,944	6,257	21	953,994	24,497	2076,643	0	201,127	201,127	99,714	0	0	0	0	0	0	0
12:00:25	-45,068	2076,193	9,99	9,814	9,969	5,94	6,251	21	953,994	24,497	2076,193	0	201,127	201,127	99,714	0	0	0	0	0	0	0
12:00:25	0	2076,193	9,99	9,814	9,969	5,94	6,245	21	953,994	24,497	2076,193	0	201,127	201,127	99,714	0	0	0	0	0	0	0
12:00:25	-37,573	2075,817	10,039	9,961	9,965	5,936	6,238	21	953,994	24,497	2075,817	0	201,127	201,127	99,714	0	0	0	0	0	0	0
12:00:25	-83,715	2074,98	10,039	10,009	9,96	5,927	6,232	21	953,994	24,497	2074,98	0	201,127	201,127	99,714	0	0	0	0	0	0	0
12:00:25	0	2074,98	10,039	10,009	9,96	5,927	6,226	21	953,994	24,497	2074,98	0	201,127	201,127	99,714	0	0	0	0	0	0	0
12:00:25	0	2074,98	10,039	10,009	9,96	5,927	6,221	21	953,994	24,497	2074,98	0	201,127	201,127	99,714	0	0	0	0	0	0	0
12:00:25	0	2074,98	10,039	10,009	9,96	5,927	6,215	21	953,994	24,497	2074,98	0	201,127	201,127	99,714	0	0	0	0	0	0	0
12:00:25	-173,754	2073,242	9,941	9,863	9,955	5,909	6,209	21	953,994	24,497	2073,242	0	201,127	201,127	99,714	0	0	0	0	0	0	0
12:00:25	-3,344	2073,209	9,941	9,863	9,955	5,909	6,203	21	953,994	24,497	2073,209	0	201,127	201,127	99,714	0	0	0	0	0	0	0
12:00:25	0	2073,209	9,941	9,863	9,955	5,909	6,197	21	953,994	24,497	2073,209	0	201,127	201,127	99,714	0	0	0	0	0	0	0
12:00:25	-90,063	2072,308	9,843	9,716	9,955	5,9	6,191	21	953,994	24,497	2072,308	0	201,127	201,127	99,714	0	0	0	0	0	0	0
12:00:25	-82,47	2071,483	9,843	9,668	9,95	5,891	6,185	21	953,994	24,497	2071,483	0	201,127	201,127	99,714	0	0	0	0	0	0	0
12:00:25	90,063	2072,384	9,941	9,863	9,95	5,9	6,18	21	953,994	24,497	2071,484	0	201,127	201,127	99,714	0	0	0	0	0	0	0
12:00:25	-84,912	2071,535	9,941	9,863	9,945	5,892	6,174	21	953,994	24,497	2071,484	0	201,127	201,127	99,714	0	0	0	0	0	0	0
12:00:25	-83,691	2070,698	9,941	9,814	9,941	5,883	6,168	21	953,994	24,497	2070,698	0	201,127	201,127	99,714	0	0	0	0	0	0	0
12:00:25	42,895	2071,127	9,99	9,961	9,94	5,887	6,163	21	953,994	24,497	2070,699	0	201,127	201,127	99,714	0	0	0	0	0	0	0
12:00:25	-83,666	2070,29	9,99	9,961	9,936	5,879	6,157	21	953,994	24,497	2070,29	0	201,127	201,127	99,714	0	0	0	0	0	0	0
12:00:25	0	2070,29	9,99	9,961	9,936	5,879	6,152	21	953,994	24,497	2070,29	0	201,127	201,127	99,714	0	0	0	0	0	0	0
12:00:25	-45,019	2069,84	9,941	9,863	9,936	5,874	6,146	21	953,994	24,497	2069,84	0	201,127	201,127	99,714	0	0	0	0	0	0	0
12:00:25	0	2069,84	9,941	9,814	9,936	5,874	6,141	21	953,994	24,497	2069,84	0	201,127	201,127	99,714	0	0	0	0	0	0	0
12:00:25	-173,706	2068,103	9,843	9,814	9,931	5,856	6,136	21	953,994	24,497	2068,103	0	201,127	201,127	99,714	0	0	0	0	0	0	0
12:00:25	90,039	2069,003	9,941	9,863	9,931	5,866	6,13	21	953,994	24,497	2068,104	0	201,127	201,127	99,714	0	0	0	0	0	0	0
12:00:25	44,995	2069,453	9,99	9,961	9,931	5,87	6,125	21	953,994	24,497	2068,106	0	201,127	201,127	99,714	0	0	0	0	0	0	0
12:00:25	-128,71	2068,166	9,941	9,814	9,926	5,857	6,12	21	953,994	24,497	2068,106	0	201,127	201,127	99,714	0	0	0	0	0	0	0
12:00:25	-90,014	2067,266	9,843	9,863	9,926	5,848	6,115	21	953,994	24,497	2067,266	0	201,127	201,127	99,714	0	0	0	0	0	0	0
12:00:25	-85,791	2066,408	9,843	9,814	9,921	5,839	6,109	21	953,994	24,497	2066,408	0	201,127	201,127	99,714	0	0	0	0	0	0	0
12:00:25	135,009	2067,758	9,99	10,009	9,921	5,853	6,104	21	953,994	24,497	2066,409	0	201,127	201,127	99,714	0	0	0	0	0	0	0
12:00:25	-39,892	2067,359	10,039	10,058	9,916	5,849	6,099	21	953,994	24,497	2066,41	0	201,127	201,127	99,714	0	0	0	0	0	0	0
12:00:25	0	2067,359	10,039	9,961	9,916	5,849	6,094	21	953,994	24,497	2066,411	0	201,127	201,127	99,714	0	0	0	0	0	0	0
12:00:25	-174,755	2065,612	9,941	9,961	9,912	5,831	6,089	21	953,994	24,497	2065,612	0	201,127	201,127	99,714	0	0	0	0	0	0	0
12:00:25	0	2065,612	9,941	9,961	9,912	5,831	6,084	21	953,994	24,497	2065,612	0	201,127	201,127	99,714	0	0	0	0	0	0	0
12:00:25	0	2065,612	9,941	9,863	9,912	5,831	6,079	21	953,994	24,497	2065,612	0	201,127	201,127	99,714	0	0	0	0	0	0	0
12:00:25	-89,99	2064,712	9,843	9,814	9,912	5,821	6,074	21	953,994	24,497	2064,712	0	201,127	201,127	99,714	0	0	0	0	0	0	0
12:00:25	-134,985	2063,362	9,697	9,619	9,912	5,807	6,069	21	953,994	24,497	2063,362	0	201,127	201,127	99,714	0	0	0	0	0	0	0
12:00:25	-44,97	2062,912	9,648	9,521	9,912	5,803	6,063	21	953,994	24,497	2062,912	0	201,127	201,127	99,714	0	0	0	0	0	0	0
12:00:25	50,219	2063,415	9,795	9,668	9,907	5,808	6,058	21	953,994	24,497	2062,913	0	201,127	201,127	99,714	0	0	0	0	0	0	0
12:00:25	44,97	2063,864	9,843	9,814	9,907	5,813	6,054	21	953,994	24,497	2062,914	0	201,127	201,127	99,714	0	0	0	0	0	0	0
12:00:25	-44,97	2063,415	9,795	9,814	9,907	5,808	6,049	21	953,994	24,497	2062,914	0	201,127	201,127	99,714	0	0	0	0	0	0	0
12:00:25	-89,965	2062,515	9,697	9,619	9,907	5,799	6,044	21	953,994	24,497	2062,515	0	201,127	201,127	99,714	0	0	0	0	0	0	0
12:00:25	89,965	2063,415	9,795	9,814	9,907	5,808	6,039	21	953,994	24,497	2062,516	0	201,127	201,127	99,714	0	0	0	0	0	0	0
12:00:25	0	2063,415	9,795	9,716	9,907	5,808	6,035	21	953,994	24,497	2062,517	0	201,127	201,127	99,714	0	0	0	0	0	0	0
12:00:25	-89,965	2062,515	9,697	9,668	9,907	5,799	6,03	21	953,994	24,497	2062,515	0	201,127	201,127	99,714	0	0	0	0	0	0	0
12:00:25	89,965	2063,415	9,795	9,668	9,907	5,808	6,026	21	953,994	24,497	2062,516	0	201,127	201,127	99,714	0	0	0	0	0	0	0
12:00:25	0	2063,415	9,795	9,668	9,907	5,808	6,021	21	953,994	24,497	2062,517	0	201,127	201,127	99,714	0	0	0	0	0	0	0
12:00:25	44,97	2063,864	9,843	9,814	9,907	5,813	6,017	21	953,994	24,497	2062,518	0	201,127	201,127	99,714	0	0	0	0	0	0	0
12:00:25	0	2063,864	9,843	9,814	9,907	5,813	6,013	21	953,994	24,497	2062,52	0	201,127	201,127	99,714	0	0	0	0	0	0	0
12:00:25	90,014	2064,764	9,941	9,814	9,907	5,822	6,01	21	953,994	24,497	2062,522	0	201,127	201,127	99,714	0	0	0	0	0	0	0
12:00:25	0	2064,764	9,941	9,814	9,907	5,822	6,006	21	953,994	24,497	2062,524	0	201,127	201,127	99,714	0	0	0	0	0	0	0
12:00:25	0	2064,764	9,941	9,961	9,907	5,822	6,002	21	953,994	24,497	2062,526	0	201,127	201,127	99,714	0	0	0	0	0	0	0
12:00:25	0	2064,764	9,941	9,863	9,907	5,822	5,999	21	953,994	24,497	2062,528	0	201,127	201,127	99,714	0	0	0	0	0	0	0
12:00:25	44,97	2065,214	9,99	9,961	9,907	5,826	5,995	21	953,994	24,497	2062,531	0	201,127	201,127	99,714	0	0	0	0	0	0	0
12:00:25	44,995	2065,664	10,039	10,009	9,907	5,831	5,992	21	953,994	24,497	2062,534	0	201,127	201,127	99,714	0	0	0	0	0	0	0
12:00:25	-44,995	2065,214	9,99	9,961	9,907	5,826	5,989	21	953,994	24,497	2062,537	0	201,127	201,127	99,714	0	0	0	0	0	0	0
12:00:25	0	2065,214	9,99	9,863	9,907	5,826	5,986	21	953,994	24,497	2062,54	0	201,127	201,127	99,714	0	0	0	0	0	0	0
12:00:25	-44,97	2064,764	9,941	9,716	9,907	5,822	5,983	21	953,994	24,497	2062,542	0	201,127	201,127	99,714	0	0	0	0	0	0	0
12:00:25	44,97	2065,214	9,99	9,863	9,907	5,826	5,979	21	953,994	24,497	2062,544	0	201,127	201,127	99,714	0	0	0	0	0	0	0
12:00:25	0	2065,214	9,99	9,814	9,907	5,826	5,976	21	953,994	24,497	2062,547	0	201,127	201,127	99,714	0	0	0	0	0	0	0
12:00:25	0	2065,214	9,99	9,961	9,907	5,826	5,974	21	953,994	24,497	2062,55	0	201,127	201,127	99,714	0	0	0	0	0	0	0
12:00:25	0	2065,214	9,99	9,961	9,907	5,826	5,971	21	953,994	24,497	2062,553	0	201,127	201,127	99,714	0	0	0	0	0	0	0
12:00:25	0	2065,214	9,99	9,961	9,907	5,826	5,968	21	953,994	24,497	2062,555	0	201,127	201,127	99,714	0	0	0	0	0	0	0
12:00:26	0	2065,214	9,99	9,863	9,907	5,826	5,965	21	953,994	24,497	2062,558	0	201,127	201,127	99,714	0	0	0	0	0	0	0
12:00:26	-44,97	2064,764	9,941	9,814	9,907	5,822	5,962	21	953,994	24,497	2062,56	0	201,127	201,127	99,714	0	0	0	0	0	0	0
12:00:26	44,97	2065,214	9,99	9,961	9,907	5,826	5,96	21	953,994	24,497	2062,563	0	201,127	201,127	99,714	0	0	0	0	0	0	0
12:00:26	-44,97	2064,764	9,941	9,961	9,907	5,822	5,957	21	953,994	24,497	2062,565	0	201,127	201,127	99,714	0	0	0	0	0	0	0
12:00:26	44,97	2065,214	9,99	9,863	9,907	5,826	5,954	21	953,994	24,497	2062,568	0	201,127	201,127	99,714	0	0	0	0	0	0	0
12:00:26	-134,985	2063,864	9,843	9,716	9,907	5,813	5,952	21	953,994	24,497	2062,569	0	201,127	201,127	99,714	0	0	0	0	0	0	0
12:00:26	0	2063,864	9,843	9,814	9,907	5,813	5,949	21	953,994	24,497	2062,57	0	201,127	201,127	99,714	0	0	0	0	0	0	0
12:00:26	90,014	2064,764	9,941	9,961	9,907	5,822	5,946	21	953,994	24,497	2062,572	0	201,127	201,127	99,714	0	0	0	0	0	0	0
12:00:26	0	2064,764	9,941	9,961	9,907	5,822	5,944	21	953,994	24,497	2062,575	0	201,127	201,127	99,714	0	0	0	0	0	0	0
12:00:26	-90,014	2063,864	9,843	9,814	9,907	5,813	5,941	21	953,994	24,497	2062,576	0	201,127	201,127	99,714	0	0	0	0	0	0	0
12:00:26	0	2063,864	9,843	9,863	9,907	5,813	5,939	21	953,994	24,497	2062,577	0	201,127	201,127	99,714	0	0	0	0	0	0	0
12:00:26	90,014	2064,764	9,941	9,814	9,907	5,822	5,936	21	953,994	24,497	2062,579	0	201,127	201,127	99,714	0	0	0	0	0	0	0
12:00:26	-90,014	2063,864	9,843	9,863	9,907	5,813	5,934	21	953,994	24,497	2062,58	0	201,127	201,127	99,714	0	0	0	0	0	0	0
12:00:26	0	2063,864	9,843	9,814	9,907	5,813	5,932	21	953,994	24,497	2062,582	0	201,127	201,127	99,714	0	0	0	0	0	0	0
12:00:26	-44,97	2063,415	9,795	9,814	9,907	5,808	5,929	21	953,994	24,497	2062,582	0	201,127	201,127	99,714	0	0	0	0	0	0	0
12:00:26	134,985	2064,764	9,941	9,863	9,907	5,822	5,927	21	953,994	24,497	2062,585	0	201,127	201,127	99,714	0	0	0	0	0	0	0
12:00:26	0	2064,764	9,941	9,863	9,907	5,822	5,925	21	953,994	24,497	2062,587	0	201,127	201,127	99,714	0	0	0	0	0	0	0
12:00:26	-5,249	2064,712	9,843	9,716	9,912	5,821	5,923	21	953,994	24,497	2062,589	0	200,975	200,975	99,713	0	0	0	0	0	0	0
12:00:26	0	2064,712	9,843	9,716	9,912	5,821	5,921	21	953,994	24,497	2062,591	0	200,975	200,975	99,713	0	0	0	0	0	0	0
12:00:26	5,249	2064,764	9,941	9,814	9,907	5,822	5,919	21	953,994	24,497	2062,593	0	200,975	200,975	99,713	0	0	0	0	0	0	0
12:00:26	44,97	2065,214	9,99	9,961	9,907	5,826	5,917	21	953,994	24,497	2062,596	0	200,975	200,975	99,713	0	0	0	0	0	0	0
12:00:26	0	2065,214	9,99	9,961	9,907	5,826	5,916	21	953,994	24,497	2062,599	0	200,975	200,975	99,713	0	0	0	0	0	0	0
12:00:26	0	2065,214	9,99	9,961	9,907	5,826	5,914	21	953,994	24,497	2062,601	0	200,975	200,975	99,713	0	0	0	0	0	0	0
12:00:26	44,995	2065,664	10,039	10,009	9,907	5,831	5,912	21	953,994	24,497	2062,605	0	200,975	200,975	99,713	0	0	0	0	0	0	0
12:00:26	-44,995	2065,214	9,99	9,863	9,907	5,826	5,91	21	953,994	24,497	2062,607	0	200,975	200,975	99,713	0	0	0	0	0	0	0
12:00:26	-134,985	2063,864	9,843	9,814	9,907	5,813	5,909	21	953,994	24,497	2062,608	0	200,975	200,975	99,713	0	0	0	0	0	0	0
12:00:26	179,98	2065,664	10,039	10,009	9,907	5,831	5,907	21	953,994	24,497	2062,611	0	200,975	200,975	99,713	0	0	0	0	0	0	0
12:00:26	-44,995	2065,214	9,99	10,009	9,907	5,826	5,905	21	953,994	24,497	2062,614	0	200,975	200,975	99,713	0	0	0	0	0	0	0
12:00:26	-44,97	2064,764	9,941	9,863	9,907	5,822	5,904	21	953,994	24,497	2062,616	0	200,975	200,975	99,713	0	0	0	0	0	0	0
12:00:26	0	2064,764	9,941	9,716	9,907	5,822	5,902	21	953,994	24,497	2062,618	0	200,975	200,975	99,713	0	0	0	0	0	0	0
12:00:26	0	2064,764	9,941	9,814	9,907	5,822	5,901	21	953,994	24,497	2062,621	0	200,975	200,975	99,713	0	0	0	0	0	0	0
12:00:26	-90,014	2063,864	9,843	9,716	9,907	5,813	5,899	21	953,994	24,497	2062,622	0	200,975	200,975	99,713	0	0	0	0	0	0	0
12:00:26	0	2063,864	9,843	9,863	9,907	5,813	5,897	21	953,994	24,497	2062,623	0	200,975	200,975	99,713	0	0	0	0	0	0	0
12:00:26	-44,97	2063,415	9,795	9,668	9,907	5,808	5,895	21	953,994	24,497	2062,624	0	200,975	200,975	99,713	0	0	0	0	0	0	0
12:00:26	0	2063,415	9,795	9,668	9,907	5,808	5,894	21	953,994	24,497	2062,625	0	200,975	200,975	99,713	0	0	0	0	0	0	0
12:00:26	134,985	2064,764	9,941	9,716	9,907	5,822	5,892	21	953,994	24,497	2062,627	0	200,975	200,975	99,713	0	0	0	0	0	0	0
12:00:26	44,97	2065,214	9,99	9,863	9,907	5,826	5,891	21	953,994	24,497	2062,629	0	200,975	200,975	99,713	0	0	0	0	0	0	0
12:00:26	-44,97	2064,764	9,941	9,814	9,907	5,822	5,89	21	953,994	24,497	2062,632	0	200,975	200,975	99,713	0	0	0	0	0	0	0
12:00:26	0	2064,764	9,941	9,716	9,907	5,822	5,888	21	953,994	24,497	2062,634	0	200,975	200,975	99,713	0	0	0	0	0	0	0
12:00:26	44,97	2065,214	9,99	9,863	9,907	5,826	5,887	21	953,994	24,497	2062,637	0	200,975	200,975	99,713	0	0	0	0	0	0	0
12:00:26	0	2065,214	9,99	9,961	9,907	5,826	5,886	21	953,994	24,497	2062,639	0	200,975	200,975	99,713	0	0	0	0	0	0	0
12:00:26	-44,97	2064,764	9,941	9,814	9,907	5,822	5,885	21	953,994	24,497	2062,641	0	200,975	200,975	99,713	0	0	0	0	0	0	0
12:00:26	-90,014	2063,864	9,843	9,716	9,907	5,813	5,883	21	953,994	24,497	2062,643	0	200,975	200,975	99,713	0	0	0	0	0	0	0
12:00:26	90,014	2064,764	9,941	9,863	9,907	5,822	5,882	21	953,994	24,497	2062,645	0	200,975	200,975	99,713	0	0	0	0	0	0	0
12:00:26	44,97	2065,214	9,99	9,863	9,907	5,826	5,881	21	953,994	24,497	2062,647	0	200,975	200,975	99,713	0	0	0	0	0	0	0
12:00:26	-44,97	2064,764	9,941	9,863	9,907	5,822	5,88	21	953,994	24,497	2062,649	0	200,975	200,975	99,713	0	0	0	0	0	0	0
12:00:26	0	2064,764	9,941	9,863	9,907	5,822	5,879	21	953,994	24,497	2062,651	0	200,975	200,975	99,713	0	0	0	0	0	0	0
12:00:26	0	2064,764	9,941	9,814	9,907	5,822	5,878	21	953,994	24,497	2062,654	0	200,975	200,975	99,713	0	0	0	0	0	0	0
12:00:26	44,97	2065,214	9,99	10,009	9,907	5,826	5,877	21	953,994	24,497	2062,656	0	200,975	200,975	99,713	0	0	0	0	0	0	0
12:00:26	-44,97	2064,764	9,941	9,961	9,907	5,822	5,875	21	953,994	24,497	2062,658	0	200,975	200,975	99,713	0	0	0	0	0	0	0
12:00:26	44,97	2065,214	9,99	10,009	9,907	5,826	5,875	21	953,994	24,497	2062,661	0	200,975	200,975	99,713	0	0	0	0	0	0	0
12:00:26	0	2065,214	9,99	10,009	9,907	5,826	5,874	21	953,994	24,497	2062,664	0	200,975	200,975	99,713	0	0	0	0	0	0	0
12:00:26	0	2065,214	9,99	9,863	9,907	5,826	5,873	21	953,994	24,497	2062,667	0	200,975	200,975	99,713	0	0	0	0	0	0	0
12:00:26	0	2065,214	9,99	9,863	9,907	5,826	5,872	21	953,994	24,497	2062,669	0	200,975	200,975	99,713	0	0	0	0	0	0	0
12:00:26	-44,97	2064,764	9,941	9,814	9,907	5,822	5,871	21	953,994	24,497	2062,671	0	200,975	200,975	99,713	0	0	0	0	0	0	0
12:00:26	44,97	2065,214	9,99	9,668	9,907	5,826	5,87	21	953,994	24,497	2062,674	0	200,975	200,975	99,713	0	0	0	0	0	0	0
12:00:26	44,995	2065,664	10,039	9,961	9,907	5,831	5,869	21	953,994	24,497	2062,677	0	200,975	200,975	99,713	0	0	0	0	0	0	0
12:00:26	-44,995	2065,214	9,99	9,863	9,907	5,826	5,868	21	953,994	24,497	2062,679	0	200,975	200,975	99,713	0	0	0	0	0	0	0
12:00:26	0	2065,214	9,99	9,814	9,907	5,826	5,867	21	953,994	24,497	2062,682	0	200,975	200,975	99,713	0	0	0	0	0	0	0
12:00:26	0	2065,214	9,99	9,814	9,907	5,826	5,867	21	953,994	24,497	2062,685	0	200,975	200,975	99,713	0	0	0	0	0	0	0
12:00:26	0	2065,214	9,99	9,716	9,907	5,826	5,866	21	953,994	24,497	2062,687	0	200,975	200,975	99,713	0	0	0	0	0	0	0
12:00:26	-44,97	2064,764	9,941	9,814	9,907	5,822	5,865	21	953,994	24,497	2062,689	0	200,975	200,975	99,713	0	0	0	0	0	0	0
12:00:26	0	2064,764	9,941	9,814	9,907	5,822	5,864	21	953,994	24,497	2062,691	0	200,975	200,975	99,713	0	0	0	0	0	0	0
12:00:26	0	2064,764	9,941	9,814	9,907	5,822	5,863	21	953,994	24,497	2062,693	0	200,975	200,975	99,713	0	0	0	0	0	0	0
12:00:26	44,97	2065,214	9,99	9,961	9,907	5,826	5,863	21	953,994	24,497	2062,696	0	200,975	200,975	99,713	0	0	0	0	0	0	0
12:00:26	-44,97	2064,764	9,941	9,814	9,907	5,822	5,862	21	953,994	24,497	2062,698	0	200,975	200,975	99,713	0	0	0	0	0	0	0
12:00:26	44,97	2065,214	9,99	9,961	9,907	5,826	5,861	21	953,994	24,497	2062,7	0	200,975	200,975	99,713	0	0	0	0	0	0	0
12:00:26	-44,97	2064,764	9,941	9,863	9,907	5,822	5,86	21	953,994	24,497	2062,702	0	200,975	200,975	99,713	0	0	0	0	0	0	0
12:00:26	0	2064,764	9,941	9,716	9,907	5,822	5,86	21	953,994	24,497	2062,704	0	200,975	200,975	99,713	0	0	0	0	0	0	0
12:00:26	0	2064,764	9,941	9,863	9,907	5,822	5,859	21	953,994	24,497	2062,706	0	200,975	200,975	99,713	0	0	0	0	0	0	0
12:00:26	44,97	2065,214	9,99	9,961	9,907	5,826	5,858	21	953,994	24,497	2062,709	0	200,975	200,975	99,713	0	0	0	0	0	0	0
12:00:26	44,995	2065,664	10,039	10,009	9,907	5,831	5,858	21	953,994	24,497	2062,712	0	200,975	200,975	99,713	0	0	0	0	0	0	0
12:00:26	-44,995	2065,214	9,99	9,863	9,907	5,826	5,857	21	953,994	24,497	2062,715	0	200,975	200,975	99,713	0	0	0	0	0	0	0
12:00:26	0	2065,214	9,99	9,863	9,907	5,826	5,856	21	953,994	24,497	2062,717	0	200,975	200,975	99,713	0	0	0	0	0	0	0
12:00:26	44,995	2065,664	10,039	10,009	9,907	5,831	5,856	21	953,994	24,497	2062,72	0	200,975	200,975	99,713	0	0	0	0	0	0	0
12:00:26	-44,995	2065,214	9,99	9,863	9,907	5,826	5,855	21	953,994	24,497	2062,722	0	200,975	200,975	99,713	0	0	0	0	0	0	0
12:00:26	0	2065,214	9,99	9,863	9,907	5,826	5,855	21	953,994	24,497	2062,725	0	200,975	200,975	99,713	0	0	0	0	0	0	0
12:00:26	-134,985	2063,864	9,843	9,716	9,907	5,813	5,854	21	953,994	24,497	2062,726	0	200,975	200,975	99,713	0	0	0	0	0	0	0
12:00:26	134,985	2065,214	9,99	9,961	9,907	5,826	5,853	21	953,994	24,497	2062,729	0	200,975	200,975	99,713	0	0	0	0	0	0	0
12:00:26	0	2065,214	9,99	9,961	9,907	5,826	5,853	21	953,994	24,497	2062,731	0	200,975	200,975	99,713	0	0	0	0	0	0	0
12:00:26	0	2065,214	9,99	9,961	9,907	5,826	5,852	21	953,994	24,497	2062,733	0	200,975	200,975	99,713	0	0	0	0	0	0	0
12:00:26	-44,97	2064,764	9,941	9,814	9,907	5,822	5,852	21	953,994	24,497	2062,735	0	200,975	200,975	99,713	0	0	0	0	0	0	0
12:00:26	89,965	2065,664	10,039	10,009	9,907	5,831	5,851	21	953,994	24,497	2062,738	0	200,975	200,975	99,713	0	0	0	0	0	0	0
12:00:26	-44,995	2065,214	9,99	9,863	9,907	5,826	5,851	21	953,994	24,497	2062,741	0	200,975	200,975	99,713	0	0	0	0	0	0	0
12:00:26	0	2065,214	9,99	9,863	9,907	5,826	5,85	21	953,994	24,497	2062,743	0	200,975	200,975	99,713	0	0	0	0	0	0	0
12:00:26	0	2065,214	9,99	9,961	9,907	5,826	5,85	21	953,994	24,497	2062,746	0	200,975	200,975	99,713	0	0	0	0	0	0	0
12:00:26	0	2065,214	9,99	10,009	9,907	5,826	5,85	21	953,994	24,497	2062,748	0	200,975	200,975	99,713	0	0	0	0	0	0	0
12:00:26	0	2065,214	9,99	10,009	9,907	5,826	5,849	21	953,994	24,497	2062,751	0	200,975	200,975	99,713	0	0	0	0	0	0	0
12:00:26	-44,97	2064,764	9,941	9,863	9,907	5,822	5,849	21	953,994	24,497	2062,752	0	200,975	200,975	99,713	0	0	0	0	0	0	0
12:00:26	0	2064,764	9,941	9,863	9,907	5,822	5,848	21	953,994	24,497	2062,754	0	200,975	200,975	99,713	0	0	0	0	0	0	0
12:00:26	0	2064,764	9,941	9,961	9,907	5,822	5,847	21	953,994	24,497	2062,756	0	200,975	200,975	99,713	0	0	0	0	0	0	0
12:00:26	-90,014	2063,864	9,843	9,814	9,907	5,813	5,847	21	953,994	24,497	2062,758	0	200,975	200,975	99,713	0	0	0	0	0	0	0
12:00:26	90,014	2064,764	9,941	9,863	9,907	5,822	5,846	21	953,994	24,497	2062,76	0	200,975	200,975	99,713	0	0	0	0	0	0	0
12:00:26	0	2064,764	9,941	9,863	9,907	5,822	5,846	21	953,994	24,497	2062,762	0	200,975	200,975	99,713	0	0	0	0	0	0	0
12:00:26	0	2064,764	9,941	9,814	9,907	5,822	5,845	21	953,994	24,497	2062,763	0	200,975	200,975	99,713	0	0	0	0	0	0	0
12:00:26	-90,014	2063,864	9,843	9,716	9,907	5,813	5,845	21	953,994	24,497	2062,764	0	200,975	200,975	99,713	0	0	0	0	0	0	0
12:00:26	0	2063,864	9,843	9,814	9,907	5,813	5,844	21	953,994	24,497	2062,766	0	200,975	200,975	99,713	0	0	0	0	0	0	0
12:00:26	134,985	2065,214	9,99	9,961	9,907	5,826	5,844	21	953,994	24,497	2062,768	0	200,975	200,975	99,713	0	0	0	0	0	0	0
12:00:26	-44,97	2064,764	9,941	9,716	9,907	5,822	5,843	21	953,994	24,497	2062,77	0	200,975	200,975	99,713	0	0	0	0	0	0	0
12:00:27	0	2064,764	9,941	9,863	9,907	5,822	5,843	21	953,994	24,497	2062,772	0	200,975	200,975	99,713	0	0	0	0	0	0	0
12:00:27	0	2064,764	9,941	9,814	9,907	5,822	5,842	21	953,994	24,497	2062,774	0	200,975	200,975	99,713	0	0	0	0	0	0	0
12:00:27	-90,014	2063,864	9,843	9,716	9,907	5,813	5,842	21	953,994	24,497	2062,775	0	200,975	200,975	99,713	0	0	0	0	0	0	0
12:00:27	90,014	2064,764	9,941	9,814	9,907	5,822	5,841	21	953,994	24,497	2062,777	0	200,975	200,975	99,713	0	0	0	0	0	0	0
12:00:27	0	2064,764	9,941	9,814	9,907	5,822	5,841	21	953,994	24,497	2062,779	0	200,975	200,975	99,713	0	0	0	0	0	0	0
12:00:27	-50,219	2064,262	9,795	9,619	9,912	5,817	5,841	21	953,994	24,497	2062,78	0	200,975	200,975	99,713	0	0	0	0	0	0	0
12:00:27	44,97	2064,712	9,843	9,716	9,912	5,821	5,84	21	953,994	24,497	2062,782	0	200,975	200,975	99,713	0	0	0	0	0	0	0
12:00:27	50,219	2065,214	9,99	9,814	9,907	5,826	5,84	21	953,994	24,497	2062,785	0	200,975	200,975	99,713	0	0	0	0	0	0	0
12:00:27	0	2065,214	9,99	9,961	9,907	5,826	5,84	21	953,025	24,497	2062,787	0	200,975	200,975	99,713	0	0	0	0	0	0	0
12:00:27	2,172	2065,236	9,99	9,814	9,907	5,827	5,839	21	953,025	24,497	2062,79	0	200,975	200,975	99,713	0	0	0	0	0	0	0
12:00:27	-44,995	2064,786	9,941	9,668	9,907	5,822	5,839	21	953,025	24,497	2062,792	0	200,975	200,975	99,713	0	0	0	0	0	0	0
12:00:27	44,995	2065,236	9,99	9,961	9,907	5,827	5,839	21	953,025	24,497	2062,794	0	200,975	200,975	99,713	0	0	0	0	0	0	0
12:00:27	0	2065,236	9,99	9,961	9,907	5,827	5,839	21	953,025	24,497	2062,796	0	200,975	200,975	99,713	0	0	0	0	0	0	0
12:00:27	0	2065,236	9,99	9,863	9,907	5,827	5,838	21	953,025	24,497	2062,799	0	200,975	200,975	99,713	0	0	0	0	0	0	0
12:00:27	0	2065,236	9,99	9,863	9,907	5,827	5,838	21	953,025	24,497	2062,801	0	200,975	200,975	99,713	0	0	0	0	0	0	0
12:00:27	45,019	2065,686	10,039	10,009	9,907	5,831	5,838	21	953,025	24,497	2062,804	0	200,975	200,975	99,713	0	0	0	0	0	0	0
12:00:27	-45,019	2065,236	9,99	9,863	9,907	5,827	5,838	21	953,025	24,497	2062,807	0	200,975	200,975	99,713	0	0	0	0	0	0	0
12:00:27	0	2065,236	9,99	9,863	9,907	5,827	5,838	21	953,025	24,497	2062,809	0	200,975	200,975	99,713	0	0	0	0	0	0	0
12:00:27	0	2065,236	9,99	9,814	9,907	5,827	5,837	21	953,025	24,497	2062,812	0	200,619	200,619	99,712	0	0	0	0	0	0	0
12:00:27	45,019	2065,686	10,039	9,961	9,907	5,831	5,837	21	953,025	24,497	2062,815	0	200,619	200,619	99,712	0	0	0	0	0	0	0
12:00:27	-90,014	2064,786	9,941	9,716	9,907	5,822	5,837	21	953,025	24,497	2062,816	0	200,619	200,619	99,712	0	0	0	0	0	0	0
12:00:27	0	2064,786	9,941	9,863	9,907	5,822	5,837	21	953,025	24,497	2062,818	0	200,619	200,619	99,712	0	0	0	0	0	0	0
12:00:27	44,995	2065,236	9,99	9,863	9,907	5,827	5,836	21	953,025	24,497	2062,821	0	200,619	200,619	99,712	0	0	0	0	0	0	0
12:00:27	0	2065,236	9,99	9,716	9,907	5,827	5,836	21	953,025	24,497	2062,823	0	200,619	200,619	99,712	0	0	0	0	0	0	0
12:00:27	-44,995	2064,786	9,941	9,814	9,907	5,822	5,836	21	953,025	24,497	2062,825	0	200,619	200,619	99,712	0	0	0	0	0	0	0
12:00:27	44,995	2065,236	9,99	9,716	9,907	5,827	5,836	21	953,025	24,497	2062,828	0	200,619	200,619	99,712	0	0	0	0	0	0	0
12:00:27	0	2065,236	9,99	9,716	9,907	5,827	5,836	21	953,025	24,497	2062,83	0	200,619	200,619	99,712	0	0	0	0	0	0	0
12:00:27	-44,995	2064,786	9,941	9,863	9,907	5,822	5,835	21	953,025	24,497	2062,832	0	200,619	200,619	99,712	0	0	0	0	0	0	0
12:00:27	-90,014	2063,886	9,843	9,716	9,907	5,813	5,835	21	953,025	24,497	2062,833	0	200,619	200,619	99,712	0	0	0	0	0	0	0
12:00:27	90,014	2064,786	9,941	9,814	9,907	5,822	5,835	21	953,025	24,497	2062,835	0	200,619	200,619	99,712	0	0	0	0	0	0	0
12:00:27	0	2064,786	9,941	9,814	9,907	5,822	5,834	21	953,025	24,497	2062,837	0	200,619	200,619	99,712	0	0	0	0	0	0	0
12:00:27	-90,014	2063,886	9,843	9,668	9,907	5,813	5,834	21	953,025	24,497	2062,838	0	200,619	200,619	99,712	0	0	0	0	0	0	0
12:00:27	0	2063,886	9,843	9,668	9,907	5,813	5,834	21	953,025	24,497	2062,839	0	200,619	200,619	99,712	0	0	0	0	0	0	0
12:00:27	90,014	2064,786	9,941	9,716	9,907	5,822	5,833	21	953,025	24,497	2062,841	0	200,619	200,619	99,712	0	0	0	0	0	0	0
12:00:27	44,995	2065,236	9,99	9,814	9,907	5,827	5,833	21	953,025	24,497	2062,843	0	200,619	200,619	99,712	0	0	0	0	0	0	0
12:00:27	-44,995	2064,786	9,941	9,716	9,907	5,822	5,833	21	953,025	24,497	2062,845	0	200,619	200,619	99,712	0	0	0	0	0	0	0
12:00:27	0	2064,786	9,941	9,716	9,907	5,822	5,833	21	953,025	24,497	2062,847	0	200,619	200,619	99,712	0	0	0	0	0	0	0
12:00:27	0	2064,786	9,941	9,716	9,907	5,822	5,833	21	953,025	24,497	2062,849	0	200,619	200,619	99,712	0	0	0	0	0	0	0
12:00:27	44,995	2065,236	9,99	9,863	9,907	5,827	5,832	21	953,025	24,497	2062,852	0	200,619	200,619	99,712	0	0	0	0	0	0	0
12:00:27	0	2065,236	9,99	9,863	9,907	5,827	5,832	21	953,025	24,497	2062,854	0	200,619	200,619	99,712	0	0	0	0	0	0	0
12:00:27	-44,995	2064,786	9,941	9,814	9,907	5,822	5,832	21	953,025	24,497	2062,856	0	200,619	200,619	99,712	0	0	0	0	0	0	0
12:00:27	44,995	2065,236	9,99	9,961	9,907	5,827	5,832	21	953,025	24,497	2062,858	0	200,619	200,619	99,712	0	0	0	0	0	0	0
12:00:27	0	2065,236	9,99	9,961	9,907	5,827	5,832	21	953,025	24,497	2062,861	0	200,619	200,619	99,712	0	0	0	0	0	0	0
12:00:27	-44,995	2064,786	9,941	9,814	9,907	5,822	5,832	21	953,025	24,497	2062,863	0	200,619	200,619	99,712	0	0	0	0	0	0	0
12:00:27	44,995	2065,236	9,99	9,961	9,907	5,827	5,832	21	953,025	24,497	2062,865	0	200,619	200,619	99,712	0	0	0	0	0	0	0
12:00:27	-44,995	2064,786	9,941	9,961	9,907	5,822	5,831	21	953,025	24,497	2062,867	0	200,619	200,619	99,712	0	0	0	0	0	0	0
12:00:27	0	2064,786	9,941	9,863	9,907	5,822	5,831	21	953,025	24,497	2062,869	0	200,619	200,619	99,712	0	0	0	0	0	0	0
12:00:27	0	2064,786	9,941	9,814	9,907	5,822	5,831	21	953,025	24,497	2062,871	0	200,619	200,619	99,712	0	0	0	0	0	0	0
12:00:27	-90,014	2063,886	9,843	9,716	9,907	5,813	5,831	21	953,025	24,497	2062,872	0	200,619	200,619	99,712	0	0	0	0	0	0	0
12:00:27	135,009	2065,236	9,99	9,961	9,907	5,827	5,831	21	953,025	24,497	2062,874	0	200,619	200,619	99,712	0	0	0	0	0	0	0
12:00:27	-135,009	2063,886	9,843	9,814	9,907	5,813	5,83	21	953,025	24,497	2062,875	0	200,619	200,619	99,712	0	0	0	0	0	0	0
12:00:27	90,014	2064,786	9,941	9,863	9,907	5,822	5,83	21	953,025	24,497	2062,877	0	200,619	200,619	99,712	0	0	0	0	0	0	0
12:00:27	-90,014	2063,886	9,843	9,814	9,907	5,813	5,83	21	953,025	24,497	2062,878	0	200,619	200,619	99,712	0	0	0	0	0	0	0
12:00:27	90,014	2064,786	9,941	9,814	9,907	5,822	5,83	21	953,025	24,497	2062,88	0	200,619	200,619	99,712	0	0	0	0	0	0	0
12:00:27	-135,009	2063,436	9,795	9,716	9,907	5,808	5,829	21	953,025	24,497	2062,881	0	200,619	200,619	99,712	0	0	0	0	0	0	0
12:00:27	135,009	2064,786	9,941	9,961	9,907	5,822	5,829	21	953,025	24,497	2062,883	0	200,619	200,619	99,712	0	0	0	0	0	0	0
12:00:27	-90,014	2063,886	9,843	9,863	9,907	5,813	5,829	21	953,025	24,497	2062,884	0	200,619	200,619	99,712	0	0	0	0	0	0	0
12:00:27	90,014	2064,786	9,941	9,863	9,907	5,822	5,829	21	953,025	24,497	2062,886	0	200,619	200,619	99,712	0	0	0	0	0	0	0
12:00:27	0	2064,786	9,941	9,716	9,907	5,822	5,829	21	953,025	24,497	2062,888	0	200,619	200,619	99,712	0	0	0	0	0	0	0
12:00:27	0	2064,786	9,941	9,814	9,907	5,822	5,828	21	953,025	24,497	2062,889	0	200,619	200,619	99,712	0	0	0	0	0	0	0
12:00:27	44,995	2065,236	9,99	9,863	9,907	5,827	5,828	21	953,025	24,497	2062,892	0	200,619	200,619	99,712	0	0	0	0	0	0	0
12:00:27	0	2065,236	9,99	9,716	9,907	5,827	5,828	21	953,025	24,497	2062,894	0	200,619	200,619	99,712	0	0	0	0	0	0	0
12:00:27	45,019	2065,686	10,039	9,814	9,907	5,831	5,828	21	953,025	24,497	2062,897	0	200,619	200,619	99,712	0	0	0	0	0	0	0
12:00:27	-45,019	2065,236	9,99	9,716	9,907	5,827	5,828	21	953,025	24,497	2062,899	0	200,619	200,619	99,712	0	0	0	0	0	0	0
12:00:27	-44,995	2064,786	9,941	9,716	9,907	5,822	5,828	21	953,025	24,497	2062,901	0	200,619	200,619	99,712	0	0	0	0	0	0	0
12:00:27	44,995	2065,236	9,99	9,814	9,907	5,827	5,828	21	953,025	24,497	2062,904	0	200,619	200,619	99,712	0	0	0	0	0	0	0
12:00:27	0	2065,236	9,99	9,863	9,907	5,827	5,828	21	953,025	24,497	2062,906	0	200,619	200,619	99,712	0	0	0	0	0	0	0
12:00:27	45,019	2065,686	10,039	10,009	9,907	5,831	5,828	21	953,025	24,497	2062,909	0	200,619	200,619	99,712	0	0	0	0	0	0	0
12:00:27	-90,014	2064,786	9,941	9,863	9,907	5,822	5,828	21	953,025	24,497	2062,91	0	200,619	200,619	99,712	0	0	0	0	0	0	0
12:00:27	0	2064,786	9,941	9,814	9,907	5,822	5,828	21	953,025	24,497	2062,912	0	200,619	200,619	99,712	0	0	0	0	0	0	0
12:00:27	-90,014	2063,886	9,843	9,716	9,907	5,813	5,828	21	953,025	24,497	2062,913	0	200,619	200,619	99,712	0	0	0	0	0	0	0
12:00:27	90,014	2064,786	9,941	9,716	9,907	5,822	5,828	21	953,025	24,497	2062,915	0	200,619	200,619	99,712	0	0	0	0	0	0	0
12:00:27	0	2064,786	9,941	9,814	9,907	5,822	5,827	21	953,025	24,497	2062,917	0	200,619	200,619	99,712	0	0	0	0	0	0	0
12:00:27	0	2064,786	9,941	9,814	9,907	5,822	5,827	21	953,025	24,497	2062,919	0	200,619	200,619	99,712	0	0	0	0	0	0	0
12:00:27	44,995	2065,236	9,99	9,961	9,907	5,827	5,827	21	953,025	24,497	2062,921	0	200,619	200,619	99,712	0	0	0	0	0	0	0
12:00:27	-44,995	2064,786	9,941	9,863	9,907	5,822	5,827	21	953,025	24,497	2062,923	0	200,619	200,619	99,712	0	0	0	0	0	0	0
12:00:27	-90,014	2063,886	9,843	9,716	9,907	5,813	5,827	21	953,025	24,497	2062,924	0	200,619	200,619	99,712	0	0	0	0	0	0	0
12:00:27	90,014	2064,786	9,941	9,814	9,907	5,822	5,827	21	953,025	24,497	2062,926	0	200,619	200,619	99,712	0	0	0	0	0	0	0
12:00:27	0	2064,786	9,941	9,814	9,907	5,822	5,827	21	953,025	24,497	2062,928	0	200,619	200,619	99,712	0	0	0	0	0	0	0
12:00:27	0	2064,786	9,941	9,814	9,907	5,822	5,827	21	953,025	24,497	2062,929	0	200,619	200,619	99,712	0	0	0	0	0	0	0
12:00:27	44,995	2065,236	9,99	10,009	9,907	5,827	5,827	21	953,025	24,497	2062,932	0	200,619	200,619	99,712	0	0	0	0	0	0	0
12:00:27	180,078	2067,037	10,185	10,156	9,907	5,845	5,827	21	953,025	24,497	2062,936	0	200,619	200,619	99,712	0	0	0	0	0	0	0
12:00:27	315,234	2070,189	10,527	10,595	9,907	5,878	5,828	21	953,025	24,497	2062,943	0	200,619	200,619	99,712	0	0	0	0	0	0	0
12:00:27	355,2	2073,741	10,82	10,888	9,912	5,914	5,83	21	953,025	24,497	2062,954	0	200,619	200,619	99,712	0	0	0	0	0	0	0
12:00:27	355,371	2077,295	11,113	11,377	9,916	5,951	5,832	21	953,025	24,497	2062,968	0	200,619	200,619	99,712	0	0	0	0	0	0	0
12:00:27	525,415	2082,549	11,406	11,621	9,931	6,005	5,835	21	953,025	24,497	2062,988	0	200,619	200,619	99,712	0	0	0	0	0	0	0
12:00:27	343,872	2085,988	11,504	11,816	9,945	6,041	5,84	21	953,025	24,497	2063,011	0	200,619	200,619	99,712	0	0	0	0	0	0	0
12:00:27	561,181	2091,599	11,65	12,109	9,97	6,098	5,845	21	953,025	24,497	2063,039	0	200,619	200,619	99,712	0	0	0	0	0	0	0
12:00:27	501,074	2096,61	11,65	12,158	9,998	6,15	5,851	21	953,025	24,497	2063,073	0	200,619	200,619	99,712	0	0	0	0	0	0	0
12:00:27	860,473	2105,215	11,943	12,451	10,031	6,239	5,858	21	953,025	24,497	2063,115	0	200,619	200,619	99,712	0	0	0	0	0	0	0
12:00:27	320,141	2108,416	11,748	12,451	10,06	6,272	5,866	21	953,025	24,497	2063,16	0	200,619	200,619	99,712	0	0	0	0	0	0	0
12:00:27	859,838	2117,015	12,041	12,744	10,093	6,36	5,876	21	953,025	24,497	2063,214	0	200,619	200,619	99,712	0	0	0	0	0	0	0
12:00:27	559,96	2122,614	11,943	12,841	10,13	6,418	5,887	21	953,025	24,497	2063,273	0	200,619	200,619	99,712	0	0	0	0	0	0	0
12:00:27	744,604	2130,06	12,041	12,988	10,167	6,495	5,899	21	953,025	24,497	2063,34	0	200,619	200,619	99,712	0	0	0	0	0	0	0
12:00:27	958,129	2139,642	12,431	13,232	10,201	6,594	5,912	21	953,025	24,497	2063,417	0	200,619	200,619	99,712	0	0	0	0	0	0	0
12:00:27	877,88	2148,421	12,773	13,72	10,233	6,684	5,927	21	953,025	24,497	2063,502	0	200,619	200,619	99,712	0	0	0	0	0	0	0
12:00:27	869,067	2157,111	13,017	14,062	10,269	6,774	5,944	21	953,025	24,497	2063,595	0	200,619	200,619	99,712	0	0	0	0	0	0	0
12:00:27	762,353	2164,735	13,164	14,111	10,305	6,852	5,962	21	953,025	24,497	2063,696	0	200,619	200,619	99,712	0	0	0	0	0	0	0
12:00:27	858,984	2173,325	13,408	14,453	10,34	6,941	5,981	21	953,025	24,497	2063,806	0	200,619	200,619	99,712	0	0	0	0	0	0	0
12:00:27	870,336	2182,028	13,652	14,648	10,377	7,031	6,002	21	953,025	24,497	2063,924	0	200,619	200,619	99,712	0	0	0	0	0	0	0
12:00:28	1032,861	2192,357	13,945	14,941	10,42	7,137	6,024	21	953,025	24,497	2064,053	0	200,619	200,619	99,712	0	0	0	0	0	0	0
12:00:28	703,051	2199,387	13,994	14,941	10,457	7,21	6,047	21	953,025	24,497	2064,188	0	200,619	200,619	99,712	0	0	0	0	0	0	0
12:00:28	952,148	2208,909	14,238	15,185	10,498	7,308	6,072	21	953,025	24,497	2064,332	0	200,619	200,619	99,712	0	0	0	0	0	0	0
12:00:28	940,795	2218,317	14,384	15,185	10,543	7,405	6,098	21	953,025	24,497	2064,486	0	200,619	200,619	99,712	0	0	0	0	0	0	0
12:00:28	652,148	2224,838	14,384	15,283	10,58	7,472	6,125	21	953,025	24,497	2064,647	0	200,619	200,619	99,712	0	0	0	0	0	0	0
12:00:28	899,731	2233,835	14,58	15,332	10,621	7,565	6,153	21	953,025	24,497	2064,816	0	200,619	200,619	99,712	0	0	0	0	0	0	0
12:00:28	836,474	2242,2	14,775	15,674	10,658	7,651	6,182	21	953,025	24,497	2064,993	0	200,619	200,619	99,712	0	0	0	0	0	0	0
12:00:28	842,114	2250,621	14,97	15,869	10,695	7,738	6,213	21	953,025	24,497	2065,179	0	200,619	200,619	99,712	0	0	0	0	0	0	0
12:00:28	684,399	2257,465	15,068	15,967	10,729	7,808	6,244	21	954,454	24,497	2065,371	0	200,619	200,619	99,712	0	0	0	0	0	0	0
12:00:28	794,36	2265,409	15,215	16,064	10,766	7,89	6,277	21	954,454	24,497	2065,571	0	200,619	200,619	99,712	0	0	0	0	0	0	0
12:00:28	900,341	2274,412	15,556	16,308	10,799	7,983	6,31	21	954,454	24,497	2065,78	0	200,619	200,619	99,712	0	0	0	0	0	0	0
12:00:28	569,335	2280,106	15,459	16,357	10,836	8,042	6,344	21	954,454	24,497	2065,994	0	200,619	200,619	99,712	0	0	0	0	0	0	0
12:00:28	810,644	2288,212	15,703	16,504	10,869	8,125	6,379	21	954,454	24,497	2066,217	0	200,619	200,619	99,712	0	0	0	0	0	0	0
12:00:28	573,51	2293,947	15,605	16,552	10,906	8,185	6,414	21	954,454	24,497	2066,444	0	200,619	200,619	99,712	0	0	0	0	0	0	0
12:00:28	621,801	2300,165	15,556	16,406	10,944	8,249	6,45	21	954,454	24,497	2066,678	0	200,619	200,619	99,712	0	0	0	0	0	0	0
12:00:28	808,349	2308,249	15,703	16,504	10,982	8,332	6,487	21	954,454	24,497	2066,919	0	200,619	200,619	99,712	0	0	0	0	0	0	0
12:00:28	584,008	2314,089	15,703	16,504	11,015	8,392	6,524	21	954,454	24,497	2067,167	0	200,619	200,619	99,712	0	0	0	0	0	0	0
12:00:28	898,095	2323,07	15,947	16,748	11,053	8,485	6,563	21	954,454	24,497	2067,423	0	200,619	200,619	99,712	0	0	0	0	0	0	0
12:00:28	815,454	2331,224	16,191	16,845	11,086	8,569	6,602	21	954,454	24,497	2067,687	0	201,224	201,224	99,714	0	0	0	0	0	0	0
12:00:28	556,323	2336,787	16,24	17,041	11,114	8,626	6,642	21	954,454	24,497	2067,956	0	201,224	201,224	99,714	0	0	0	0	0	0	0
12:00:28	988,305	2346,671	16,679	17,383	11,147	8,728	6,683	21	954,454	24,497	2068,234	0	201,224	201,224	99,714	0	0	0	0	0	0	0
12:00:28	547,998	2352,151	16,728	17,431	11,175	8,785	6,724	21	954,454	24,497	2068,518	0	201,224	201,224	99,714	0	0	0	0	0	0	0
12:00:28	858,984	2360,74	17,021	17,724	11,208	8,873	6,766	21	954,454	24,497	2068,811	0	201,224	201,224	99,714	0	0	0	0	0	0	0
12:00:28	566,381	2366,404	17,021	17,48	11,24	8,932	6,809	21	954,454	24,497	2069,108	0	201,224	201,224	99,714	0	0	0	0	0	0	0
12:00:28	757,69	2373,981	17,217	17,822	11,272	9,01	6,852	21	954,454	24,497	2069,413	0	201,224	201,224	99,714	0	0	0	0	0	0	0
12:00:28	633,227	2380,313	17,363	17,969	11,3	9,075	6,895	21	954,454	24,497	2069,724	0	201,224	201,224	99,714	0	0	0	0	0	0	0
12:00:28	754,541	2387,859	17,656	18,115	11,326	9,153	6,94	21	954,454	24,497	2070,042	0	201,224	201,224	99,714	0	0	0	0	0	0	0
12:00:28	516,259	2393,021	17,705	18,261	11,353	9,206	6,984	21	954,454	24,497	2070,365	0	201,224	201,224	99,714	0	0	0	0	0	0	0
12:00:28	682,47	2399,846	17,998	18,506	11,376	9,276	7,029	21	954,454	24,497	2070,695	0	201,224	201,224	99,714	0	0	0	0	0	0	0
12:00:28	583,203	2405,678	18,144	18,506	11,401	9,336	7,074	21	954,454	24,497	2071,03	0	201,224	201,224	99,714	0	0	0	0	0	0	0
12:00:28	608,862	2411,767	18,34	18,799	11,424	9,399	7,12	21	954,454	24,497	2071,371	0	201,224	201,224	99,714	0	0	0	0	0	0	0
12:00:28	511,23	2416,879	18,388	18,847	11,45	9,452	7,166	21	954,454	24,497	2071,716	0	201,224	201,224	99,714	0	0	0	0	0	0	0
12:00:28	563,061	2422,51	18,535	18,945	11,474	9,51	7,212	21	954,454	24,497	2072,067	0	201,224	201,224	99,714	0	0	0	0	0	0	0
12:00:28	360,083	2426,11	18,486	18,799	11,497	9,547	7,257	21	954,454	24,497	2072,421	0	201,224	201,224	99,714	0	0	0	0	0	0	0
12:00:28	381,298	2429,923	18,388	18,701	11,524	9,586	7,303	21	954,454	24,497	2072,778	0	201,224	201,224	99,714	0	0	0	0	0	0	0
12:00:28	495,654	2434,88	18,486	18,847	11,547	9,637	7,349	21	954,454	24,497	2073,14	0	201,224	201,224	99,714	0	0	0	0	0	0	0
12:00:28	451,977	2439,4	18,535	18,847	11,57	9,684	7,395	21	954,454	24,497	2073,507	0	201,224	201,224	99,714	0	0	0	0	0	0	0
12:00:28	466,113	2444,061	18,681	18,945	11,588	9,732	7,44	21	954,454	24,497	2073,877	0	201,224	201,224	99,714	0	0	0	0	0	0	0
12:00:28	409,985	2448,161	18,828	19,043	11,603	9,774	7,486	21	954,454	24,497	2074,252	0	201,224	201,224	99,714	0	0	0	0	0	0	0
12:00:28	528,686	2453,448	19,121	19,385	11,617	9,829	7,532	21	954,454	24,497	2074,631	0	201,224	201,224	99,714	0	0	0	0	0	0	0
12:00:28	358,154	2457,029	19,17	19,531	11,634	9,866	7,578	21	954,454	24,497	2075,013	0	201,224	201,224	99,714	0	0	0	0	0	0	0
12:00:28	403,759	2461,067	19,316	19,58	11,649	9,907	7,624	21	954,454	24,497	2075,399	0	201,224	201,224	99,714	0	0	0	0	0	0	0
12:00:28	299,707	2464,064	19,365	19,58	11,663	9,938	7,669	21	954,454	24,497	2075,788	0	201,224	201,224	99,714	0	0	0	0	0	0	0
12:00:28	323,974	2467,304	19,365	19,58	11,682	9,972	7,714	21	954,454	24,497	2076,179	0	201,224	201,224	99,714	0	0	0	0	0	0	0
12:00:28	223,974	2469,543	19,267	19,385	11,7	9,995	7,759	21	954,454	24,497	2076,573	0	201,224	201,224	99,714	0	0	0	0	0	0	0
12:00:28	265,6	2472,199	19,121	19,238	11,722	10,022	7,803	21	954,454	24,497	2076,968	0	201,224	201,224	99,714	0	0	0	0	0	0	0
12:00:28	338,11	2475,58	19,121	19,238	11,742	10,057	7,847	21	954,454	24,497	2077,367	0	201,224	201,224	99,714	0	0	0	0	0	0	0
12:00:28	250,244	2478,083	19,121	19,189	11,756	10,083	7,891	21	954,454	24,497	2077,768	0	201,224	201,224	99,714	0	0	0	0	0	0	0
12:00:28	167,895	2479,762	19,121	19,336	11,765	10,1	7,935	21	954,454	24,497	2078,169	0	201,224	201,224	99,714	0	0	0	0	0	0	0
12:00:28	358,251	2483,344	19,316	19,385	11,775	10,137	7,978	21	954,454	24,497	2078,575	0	201,224	201,224	99,714	0	0	0	0	0	0	0
12:00:28	453,051	2487,875	19,609	19,678	11,784	10,184	8,021	21	954,454	24,497	2078,984	0	201,224	201,224	99,714	0	0	0	0	0	0	0
12:00:28	154,589	2489,421	19,512	19,58	11,798	10,2	8,064	21	954,454	24,497	2079,395	0	201,224	201,224	99,714	0	0	0	0	0	0	0
12:00:28	307,959	2492,5	19,658	19,824	11,807	10,231	8,106	21	954,454	24,497	2079,808	0	201,224	201,224	99,714	0	0	0	0	0	0	0
12:00:28	312,304	2495,623	19,804	19,922	11,817	10,264	8,148	21	954,454	24,497	2080,223	0	201,224	201,224	99,714	0	0	0	0	0	0	0
12:00:28	107,128	2496,695	19,658	19,726	11,831	10,275	8,19	21	954,454	24,497	2080,64	0	201,224	201,224	99,714	0	0	0	0	0	0	0
12:00:28	202,807	2498,723	19,609	19,58	11,845	10,296	8,231	21	954,454	24,497	2081,058	0	201,224	201,224	99,714	0	0	0	0	0	0	0
12:00:28	73,339	2499,456	19,512	19,531	11,855	10,303	8,272	21	954,454	24,497	2081,477	0	201,224	201,224	99,714	0	0	0	0	0	0	0
12:00:28	262,817	2502,084	19,609	19,58	11,864	10,33	8,312	21	954,454	24,497	2081,897	0	201,224	201,224	99,714	0	0	0	0	0	0	0
12:00:28	214,355	2504,228	19,658	19,726	11,874	10,352	8,352	21	954,454	24,497	2082,32	0	201,224	201,224	99,714	0	0	0	0	0	0	0
12:00:28	83,276	2505,061	19,658	19,58	11,878	10,361	8,392	21	954,454	24,497	2082,742	0	201,224	201,224	99,714	0	0	0	0	0	0	0
12:00:28	263,134	2507,692	19,756	19,824	11,888	10,388	8,431	21	954,454	24,497	2083,167	0	201,224	201,224	99,714	0	0	0	0	0	0	0
12:00:28	131,982	2509,012	19,804	19,873	11,892	10,402	8,47	21	954,454	24,497	2083,593	0	201,224	201,224	99,714	0	0	0	0	0	0	0
12:00:28	226,953	2511,281	19,951	20,019	11,897	10,425	8,508	21	954,454	24,497	2084,021	0	201,224	201,224	99,714	0	0	0	0	0	0	0
12:00:28	168,017	2512,962	19,951	20,019	11,907	10,442	8,546	21	954,454	24,497	2084,45	0	201,224	201,224	99,714	0	0	0	0	0	0	0
12:00:28	169,165	2514,653	19,951	19,922	11,916	10,46	8,583	21	954,454	24,497	2084,88	0	201,224	201,224	99,714	0	0	0	0	0	0	0
12:00:28	26,586	2514,919	19,804	19,726	11,926	10,463	8,62	21	954,454	24,497	2085,31	0	201,224	201,224	99,714	0	0	0	0	0	0	0
12:00:28	-60,083	2514,318	19,658	19,678	11,93	10,456	8,656	21	954,454	24,497	2085,739	0	201,224	201,224	99,714	0	0	0	0	0	0	0
12:00:28	309,423	2517,412	19,804	19,824	11,94	10,488	8,692	21	954,454	24,497	2086,17	0	201,224	201,224	99,714	0	0	0	0	0	0	0
12:00:28	38,11	2517,794	19,756	19,678	11,945	10,492	8,727	21	954,454	24,497	2086,602	0	201,224	201,224	99,714	0	0	0	0	0	0	0
12:00:28	130,981	2519,103	19,804	19,873	11,949	10,506	8,762	21	954,454	24,497	2087,034	0	201,224	201,224	99,714	0	0	0	0	0	0	0
12:00:28	130,957	2520,413	19,853	19,922	11,954	10,519	8,797	21	954,454	24,497	2087,468	0	201,224	201,224	99,714	0	0	0	0	0	0	0
12:00:28	2,172	2520,435	19,853	19,873	11,954	10,519	8,831	21	954,454	24,497	2087,901	0	201,224	201,224	99,714	0	0	0	0	0	0	0
12:00:28	178,54	2522,22	19,951	19,922	11,959	10,538	8,864	21	954,454	24,497	2088,335	0	201,224	201,224	99,714	0	0	0	0	0	0	0
12:00:28	47,534	2522,695	20	20,019	11,959	10,543	8,897	21	954,454	24,497	2088,769	0	201,224	201,224	99,714	0	0	0	0	0	0	0
12:00:28	226,147	2524,957	20,146	20,215	11,963	10,566	8,93	21	954,454	24,497	2089,206	0	201,224	201,224	99,714	0	0	0	0	0	0	0
12:00:28	38,085	2525,338	20,097	20,068	11,968	10,57	8,962	21	954,454	24,497	2089,642	0	201,224	201,224	99,714	0	0	0	0	0	0	0
12:00:28	-12,695	2525,211	20	20,068	11,973	10,569	8,993	21	954,454	24,497	2090,077	0	201,224	201,224	99,714	0	0	0	0	0	0	0
12:00:28	-55,932	2524,651	19,853	19,922	11,978	10,563	9,024	21	954,454	24,497	2090,512	0	201,224	201,224	99,714	0	0	0	0	0	0	0
12:00:28	119,433	2525,846	19,804	19,873	11,987	10,575	9,055	21	954,454	24,497	2090,947	0	201,224	201,224	99,714	0	0	0	0	0	0	0
12:00:28	0	2525,846	19,804	19,824	11,987	10,575	9,084	21	954,454	24,497	2091,382	0	201,224	201,224	99,714	0	0	0	0	0	0	0
12:00:28	-61,352	2525,232	19,658	19,678	11,992	10,569	9,113	21	954,454	24,497	2091,816	0	201,224	201,224	99,714	0	0	0	0	0	0	0
12:00:28	175,415	2526,986	19,756	19,726	11,996	10,587	9,142	21	954,454	24,497	2092,251	0	201,224	201,224	99,714	0	0	0	0	0	0	0
12:00:28	100,439	2527,991	19,853	19,873	11,997	10,597	9,171	21	954,454	24,497	2092,687	0	201,224	201,224	99,714	0	0	0	0	0	0	0
12:00:28	95,141	2528,942	19,951	19,873	11,997	10,607	9,199	21	954,454	24,497	2093,123	0	201,224	201,224	99,714	0	0	0	0	0	0	0
12:00:28	142,7	2530,369	20,097	20,166	11,997	10,622	9,227	21	954,454	24,497	2093,561	0	201,224	201,224	99,714	0	0	0	0	0	0	0
12:00:28	-142,7	2528,942	19,951	20,068	11,997	10,607	9,254	21	954,454	24,497	2093,996	0	201,224	201,224	99,714	0	0	0	0	0	0	0
12:00:28	-9,545	2528,847	19,853	19,873	12,001	10,606	9,281	21	954,454	24,497	2094,431	0	201,224	201,224	99,714	0	0	0	0	0	0	0
12:00:28	95,117	2529,798	19,951	20,068	12,001	10,616	9,307	21	954,454	24,497	2094,866	0	201,224	201,224	99,714	0	0	0	0	0	0	0
12:00:28	80,322	2530,601	19,951	19,922	12,006	10,624	9,333	21	954,454	24,497	2095,302	0	201,224	201,224	99,714	0	0	0	0	0	0	0
12:00:28	5,468	2530,656	19,951	20,068	12,006	10,625	9,358	21	954,454	24,497	2095,737	0	201,224	201,224	99,714	0	0	0	0	0	0	0
12:00:28	42,114	2531,077	20	20,068	12,006	10,629	9,383	21	954,454	24,497	2096,173	0	201,224	201,224	99,714	0	0	0	0	0	0	0
12:00:28	0	2531,077	20	20,166	12,006	10,629	9,407	21	954,454	24,497	2096,607	0	201,224	201,224	99,714	0	0	0	0	0	0	0
12:00:28	95,166	2532,029	20,097	20,068	12,006	10,639	9,431	21	954,454	24,497	2097,043	0	201,224	201,224	99,714	0	0	0	0	0	0	0
12:00:28	0	2532,029	20,097	20,068	12,006	10,639	9,455	21	954,454	24,497	2097,478	0	201,224	201,224	99,714	0	0	0	0	0	0	0
12:00:28	-95,166	2531,077	20	20,019	12,006	10,629	9,478	21	954,454	24,497	2097,911	0	201,224	201,224	99,714	0	0	0	0	0	0	0
12:00:28	0	2531,077	20	20,068	12,006	10,629	9,501	21	954,454	24,497	2098,345	0	201,224	201,224	99,714	0	0	0	0	0	0	0
12:00:28	95,166	2532,029	20,097	20,166	12,006	10,639	9,523	21	954,454	24,497	2098,778	0	201,224	201,224	99,714	0	0	0	0	0	0	0
12:00:28	5,468	2532,083	20,097	20,166	12,006	10,64	9,545	21	954,454	24,497	2099,212	0	201,224	201,224	99,714	0	0	0	0	0	0	0
12:00:28	-157,788	2530,505	19,853	19,922	12,011	10,623	9,566	21	954,454	24,497	2099,643	0	201,224	201,224	99,714	0	0	0	0	0	0	0
12:00:28	95,141	2531,457	19,951	20,019	12,011	10,633	9,587	21	954,454	24,497	2100,075	0	201,224	201,224	99,714	0	0	0	0	0	0	0
12:00:28	-190,283	2529,554	19,756	19,873	12,011	10,613	9,607	21	954,454	24,497	2100,504	0	201,224	201,224	99,714	0	0	0	0	0	0	0
12:00:29	47,583	2530,03	19,804	19,873	12,011	10,618	9,627	21	954,454	24,497	2100,934	0	201,224	201,224	99,714	0	0	0	0	0	0	0
12:00:29	0	2530,03	19,804	19,873	12,011	10,618	9,646	21	954,454	24,497	2101,363	0	201,224	201,224	99,714	0	0	0	0	0	0	0
12:00:29	-127,661	2528,753	19,756	19,824	12,006	10,605	9,665	21	954,454	24,497	2101,79	0	201,224	201,224	99,714	0	0	0	0	0	0	0
12:00:29	47,558	2529,229	19,804	19,873	12,006	10,61	9,684	21	954,454	24,497	2102,218	0	201,224	201,224	99,714	0	0	0	0	0	0	0
12:00:29	-5,468	2529,174	19,804	19,824	12,006	10,61	9,702	21	954,454	24,497	2102,645	0	201,224	201,224	99,714	0	0	0	0	0	0	0
12:00:29	-127,88	2527,895	19,756	19,873	12,001	10,596	9,719	21	954,454	24,497	2103,07	0	201,224	201,224	99,714	0	0	0	0	0	0	0
12:00:29	95,141	2528,847	19,853	19,922	12,001	10,606	9,737	21	954,454	24,497	2103,496	0	201,224	201,224	99,714	0	0	0	0	0	0	0
12:00:29	-51,806	2528,329	19,804	19,873	12,001	10,601	9,754	21,2	952,565	24,497	2103,921	0	201,224	201,224	99,714	0	0	0	0	0	0	0
12:00:29	-33,154	2527,997	19,756	19,824	12,001	10,597	9,77	21,2	952,565	24,497	2104,345	0	201,224	201,224	99,714	0	0	0	0	0	0	0
12:00:29	43,334	2528,431	19,804	19,824	12,001	10,602	9,787	21,2	952,565	24,497	2104,769	0	201,224	201,224	99,714	0	0	0	0	0	0	0
12:00:29	0	2528,431	19,804	19,726	12,001	10,602	9,803	21,2	952,565	24,497	2105,193	0	201,224	201,224	99,714	0	0	0	0	0	0	0
12:00:29	4,248	2528,473	19,804	19,873	12,001	10,602	9,818	21,2	952,565	24,497	2105,616	0	201,224	201,224	99,714	0	0	0	0	0	0	0
12:00:29	-142,749	2527,046	19,658	19,531	12,001	10,588	9,833	21,2	952,565	24,497	2106,037	0	201,224	201,224	99,714	0	0	0	0	0	0	0
12:00:29	142,749	2528,473	19,804	19,824	12,001	10,602	9,848	21,2	952,565	24,497	2106,46	0	201,224	201,224	99,714	0	0	0	0	0	0	0
12:00:29	-47,583	2527,997	19,756	19,678	12,001	10,597	9,863	21,2	952,565	24,497	2106,881	0	201,224	201,224	99,714	0	0	0	0	0	0	0
12:00:29	80,297	2528,8	19,756	19,678	12,006	10,606	9,878	21,2	952,565	24,497	2107,303	0	201,224	201,224	99,714	0	0	0	0	0	0	0
12:00:29	47,583	2529,276	19,804	19,824	12,006	10,611	9,892	21,2	952,565	24,497	2107,725	0	201,224	201,224	99,714	0	0	0	0	0	0	0
12:00:29	-142,773	2527,848	19,658	19,531	12,006	10,596	9,906	21,2	952,565	24,497	2108,145	0	202,49	202,49	99,719	0	0	0	0	0	0	0
12:00:29	100,659	2528,855	19,756	19,726	12,006	10,606	9,92	21,2	952,565	24,497	2108,566	0	202,49	202,49	99,719	0	0	0	0	0	0	0
12:00:29	89,721	2529,752	19,853	19,824	12,006	10,616	9,933	21,2	952,565	24,497	2108,987	0	202,49	202,49	99,719	0	0	0	0	0	0	0
12:00:29	0	2529,752	19,853	19,922	12,006	10,616	9,947	21,2	952,565	24,497	2109,408	0	202,49	202,49	99,719	0	0	0	0	0	0	0
12:00:29	95,19	2530,704	19,951	20,068	12,006	10,625	9,96	21,2	952,565	24,497	2109,829	0	202,49	202,49	99,719	0	0	0	0	0	0	0
12:00:29	0	2530,704	19,951	19,922	12,006	10,625	9,973	21,2	952,565	24,497	2110,25	0	202,49	202,49	99,719	0	0	0	0	0	0	0
12:00:29	47,607	2531,18	20	19,922	12,006	10,63	9,986	21,2	952,565	24,497	2110,671	0	202,49	202,49	99,719	0	0	0	0	0	0	0
12:00:29	-47,607	2530,704	19,951	20,019	12,006	10,625	9,998	21,2	952,565	24,497	2111,091	0	202,49	202,49	99,719	0	0	0	0	0	0	0
12:00:29	85,595	2531,56	19,951	20,068	12,011	10,634	10,011	21,2	952,565	24,497	2111,511	0	202,49	202,49	99,719	0	0	0	0	0	0	0
12:00:29	-95,214	2530,608	19,853	19,922	12,011	10,624	10,023	21,2	952,565	24,497	2111,93	0	202,49	202,49	99,719	0	0	0	0	0	0	0
12:00:29	-133,178	2529,276	19,804	19,922	12,006	10,611	10,034	21,2	952,565	24,497	2112,348	0	202,49	202,49	99,719	0	0	0	0	0	0	0
12:00:29	47,607	2529,752	19,853	20,019	12,006	10,616	10,046	21,2	952,565	24,497	2112,765	0	202,49	202,49	99,719	0	0	0	0	0	0	0
12:00:29	-237,963	2527,372	19,609	19,531	12,006	10,591	10,056	21,2	952,565	24,497	2113,179	0	202,49	202,49	99,719	0	0	0	0	0	0	0
12:00:29	-428,051	2523,092	19,17	18,799	12,006	10,547	10,066	21,2	952,565	24,497	2113,589	0	202,49	202,49	99,719	0	0	0	0	0	0	0
12:00:29	-749,731	2515,595	18,486	17,92	12,001	10,47	10,074	21,2	952,565	24,497	2113,991	0	202,49	202,49	99,719	0	0	0	0	0	0	0
12:00:29	-817,48	2507,42	17,9	17,236	11,987	10,385	10,08	21,2	952,565	24,497	2114,384	0	202,49	202,49	99,719	0	0	0	0	0	0	0
12:00:29	-657,885	2500,841	17,656	16,845	11,963	10,317	10,085	21,2	952,565	24,497	2114,771	0	202,49	202,49	99,719	0	0	0	0	0	0	0
12:00:29	-445,166	2496,389	17,803	16,601	11,93	10,272	10,088	21,2	952,565	24,497	2115,153	0	202,49	202,49	99,719	0	0	0	0	0	0	0
12:00:29	-624,462	2490,145	17,851	16,845	11,892	10,207	10,091	21,2	952,565	24,497	2115,528	0	202,49	202,49	99,719	0	0	0	0	0	0	0
12:00:29	-338,403	2486,761	18,193	16,943	11,855	10,172	10,092	21,2	952,565	24,497	2115,899	0	202,49	202,49	99,719	0	0	0	0	0	0	0
12:00:29	-799,511	2478,765	18,144	16,748	11,812	10,09	10,092	21,2	952,565	24,497	2116,262	0	202,49	202,49	99,719	0	0	0	0	0	0	0
12:00:29	-762,255	2471,143	18,047	16,748	11,775	10,011	10,091	21,2	952,565	24,497	2116,617	0	202,49	202,49	99,719	0	0	0	0	0	0	0
12:00:29	-1046,533	2460,678	17,656	16,406	11,737	9,903	10,087	21,2	952,565	24,497	2116,961	0	202,49	202,49	99,719	0	0	0	0	0	0	0
12:00:29	-642,309	2454,255	17,51	15,869	11,709	9,837	10,082	21,2	952,565	24,497	2117,298	0	202,49	202,49	99,719	0	0	0	0	0	0	0
12:00:29	-1117,895	2443,076	17,021	15,674	11,672	9,722	10,075	21,2	952,565	24,497	2117,624	0	202,49	202,49	99,719	0	0	0	0	0	0	0
12:00:29	-675,756	2436,318	16,924	15,625	11,639	9,652	10,067	21,2	952,565	24,497	2117,943	0	202,49	202,49	99,719	0	0	0	0	0	0	0
12:00:29	-688,501	2429,433	16,826	15,478	11,606	9,581	10,057	21,2	952,565	24,497	2118,254	0	202,49	202,49	99,719	0	0	0	0	0	0	0
12:00:29	-726,196	2422,171	16,826	15,625	11,565	9,506	10,046	21,2	952,565	24,497	2118,558	0	202,49	202,49	99,719	0	0	0	0	0	0	0
12:00:29	-691,943	2415,252	16,924	15,674	11,52	9,435	10,034	21,2	952,565	24,497	2118,855	0	202,49	202,49	99,719	0	0	0	0	0	0	0
12:00:29	-293,603	2412,316	17,314	16,211	11,483	9,405	10,022	21,2	952,565	24,497	2119,148	0	202,49	202,49	99,719	0	0	0	0	0	0	0
12:00:29	-789,501	2404,421	17,168	16,064	11,446	9,323	10,008	21,2	952,565	24,497	2119,434	0	202,49	202,49	99,719	0	0	0	0	0	0	0
12:00:29	-778,149	2396,639	16,924	16,015	11,415	9,243	9,993	21,2	952,565	24,497	2119,711	0	202,49	202,49	99,719	0	0	0	0	0	0	0
12:00:29	-627,221	2390,367	16,728	15,967	11,39	9,179	9,977	21,2	952,565	24,497	2119,982	0	202,49	202,49	99,719	0	0	0	0	0	0	0
12:00:29	-809,423	2382,273	16,24	15,625	11,371	9,095	9,96	21,2	952,565	24,497	2120,244	0	202,49	202,49	99,719	0	0	0	0	0	0	0
12:00:29	-769,775	2374,575	15,752	15,136	11,354	9,016	9,942	21,2	952,565	24,497	2120,498	0	202,49	202,49	99,719	0	0	0	0	0	0	0
12:00:29	-622,265	2368,352	15,459	14,843	11,335	8,952	9,922	21,2	952,565	24,497	2120,746	0	202,49	202,49	99,719	0	0	0	0	0	0	0
12:00:29	-481,933	2363,533	15,361	14,795	11,313	8,902	9,902	21,2	952,565	24,497	2120,989	0	202,49	202,49	99,719	0	0	0	0	0	0	0
12:00:29	-501,147	2358,521	15,263	14,648	11,29	8,85	9,882	21,2	952,565	24,497	2121,226	0	202,49	202,49	99,719	0	0	0	0	0	0	0
12:00:29	-480,175	2353,72	15,263	14,746	11,262	8,801	9,86	21,2	952,565	24,497	2121,459	0	202,49	202,49	99,719	0	0	0	0	0	0	0
12:00:29	-556,689	2348,153	15,263	14,648	11,231	8,743	9,838	21,2	952,565	24,497	2121,685	0	202,49	202,49	99,719	0	0	0	0	0	0	0
12:00:29	-403,344	2344,119	15,361	14,843	11,203	8,702	9,816	21,2	952,565	24,497	2121,908	0	202,49	202,49	99,719	0	0	0	0	0	0	0
12:00:29	-545,336	2338,666	15,215	14,648	11,18	8,646	9,793	21,2	952,565	24,497	2122,124	0	202,49	202,49	99,719	0	0	0	0	0	0	0
12:00:29	-476,123	2333,905	15,068	14,453	11,161	8,596	9,77	21,2	952,565	24,497	2122,336	0	202,49	202,49	99,719	0	0	0	0	0	0	0
12:00:29	-525,781	2328,647	14,873	14,404	11,142	8,542	9,746	21,2	952,565	24,497	2122,543	0	202,49	202,49	99,719	0	0	0	0	0	0	0
12:00:29	-703,71	2321,61	14,482	14,062	11,123	8,47	9,721	21,2	952,565	24,497	2122,742	0	202,49	202,49	99,719	0	0	0	0	0	0	0
12:00:29	-409,692	2317,513	14,384	13,916	11,105	8,427	9,695	21,2	952,565	24,497	2122,936	0	202,49	202,49	99,719	0	0	0	0	0	0	0
12:00:29	-470,141	2312,811	14,238	13,867	11,086	8,379	9,67	21,2	952,565	24,497	2123,126	0	202,49	202,49	99,719	0	0	0	0	0	0	0
12:00:29	-363,256	2309,179	14,14	13,72	11,071	8,342	9,643	21,2	952,565	24,497	2123,312	0	202,49	202,49	99,719	0	0	0	0	0	0	0
12:00:29	-551,782	2303,661	13,896	13,525	11,053	8,285	9,617	21,2	952,565	24,497	2123,493	0	202,49	202,49	99,719	0	0	0	0	0	0	0
12:00:29	-334,008	2300,321	13,896	13,574	11,034	8,25	9,59	21,2	952,565	24,497	2123,669	0	202,49	202,49	99,719	0	0	0	0	0	0	0
12:00:29	-289,843	2297,422	13,945	13,72	11,015	8,22	9,563	21,2	952,565	24,497	2123,843	0	202,49	202,49	99,719	0	0	0	0	0	0	0
12:00:29	-412,768	2293,295	13,945	13,623	10,991	8,178	9,536	21,2	952,565	24,497	2124,013	0	202,49	202,49	99,719	0	0	0	0	0	0	0
12:00:29	-336,157	2289,933	13,945	13,574	10,972	8,143	9,509	21,2	952,565	24,497	2124,179	0	202,49	202,49	99,719	0	0	0	0	0	0	0
12:00:29	-414,892	2285,784	13,945	13,72	10,949	8,1	9,481	21,2	952,565	24,497	2124,34	0	202,49	202,49	99,719	0	0	0	0	0	0	0
12:00:29	-331,884	2282,465	13,945	13,769	10,93	8,066	9,453	21,2	952,565	24,497	2124,498	0	202,49	202,49	99,719	0	0	0	0	0	0	0
12:00:29	-296,167	2279,504	13,896	13,525	10,916	8,036	9,426	21,2	952,565	24,497	2124,653	0	202,49	202,49	99,719	0	0	0	0	0	0	0
12:00:29	-564,868	2273,855	13,652	13,379	10,897	7,977	9,397	21,2	952,565	24,497	2124,803	0	202,49	202,49	99,719	0	0	0	0	0	0	0
12:00:29	-388,354	2269,972	13,506	13,183	10,883	7,937	9,369	21,2	952,565	24,497	2124,948	0	202,49	202,49	99,719	0	0	0	0	0	0	0
12:00:29	-340,039	2266,571	13,408	13,183	10,869	7,902	9,34	21,2	952,565	24,497	2125,089	0	202,49	202,49	99,719	0	0	0	0	0	0	0
12:00:29	-386,889	2262,702	13,261	13,037	10,855	7,862	9,311	21,2	952,565	24,497	2125,227	0	202,49	202,49	99,719	0	0	0	0	0	0	0
12:00:29	-283,471	2259,868	13,31	12,988	10,836	7,833	9,282	21,2	952,565	24,497	2125,362	0	202,49	202,49	99,719	0	0	0	0	0	0	0
12:00:29	-240,625	2257,461	13,408	13,086	10,817	7,808	9,253	21,2	952,565	24,497	2125,494	0	202,49	202,49	99,719	0	0	0	0	0	0	0
12:00:29	-327,49	2254,186	13,408	13,183	10,799	7,775	9,224	21,2	952,565	24,497	2125,623	0	202,49	202,49	99,719	0	0	0	0	0	0	0
12:00:29	-253,051	2251,656	13,408	13,086	10,784	7,749	9,195	21,2	952,565	24,497	2125,749	0	202,49	202,49	99,719	0	0	0	0	0	0	0
12:00:29	-277,001	2248,886	13,457	13,232	10,766	7,72	9,166	21,2	952,565	24,497	2125,872	0	202,49	202,49	99,719	0	0	0	0	0	0	0
12:00:29	-302,441	2245,861	13,408	13,086	10,751	7,689	9,137	21,2	952,565	24,497	2125,992	0	202,49	202,49	99,719	0	0	0	0	0	0	0
12:00:29	-386,767	2241,994	13,261	13,037	10,737	7,649	9,108	21,2	952,565	24,497	2126,108	0	202,49	202,49	99,719	0	0	0	0	0	0	0
12:00:29	-381,201	2238,182	13,115	12,89	10,724	7,61	9,079	21,2	952,565	24,497	2126,22	0	202,49	202,49	99,719	0	0	0	0	0	0	0
12:00:29	-389,77	2234,284	12,968	12,744	10,709	7,569	9,049	21,2	952,565	24,497	2126,328	0	202,49	202,49	99,719	0	0	0	0	0	0	0
12:00:29	-216,088	2232,123	12,92	12,695	10,7	7,547	9,02	21,2	952,565	24,497	2126,434	0	202,49	202,49	99,719	0	0	0	0	0	0	0
12:00:29	-248,51	2229,638	12,92	12,549	10,685	7,522	8,99	21,2	952,565	24,497	2126,537	0	202,49	202,49	99,719	0	0	0	0	0	0	0
12:00:29	-413,647	2225,502	12,822	12,451	10,667	7,479	8,961	21,2	952,565	24,497	2126,636	0	202,49	202,49	99,719	0	0	0	0	0	0	0
12:00:29	-255,175	2222,95	12,822	12,451	10,653	7,453	8,931	21,2	952,565	24,497	2126,733	0	202,49	202,49	99,719	0	0	0	0	0	0	0
12:00:29	-303,466	2219,915	12,822	12,5	10,636	7,421	8,901	21,2	952,565	24,497	2126,826	0	202,49	202,49	99,719	0	0	0	0	0	0	0
12:00:29	-167,675	2218,238	12,92	12,549	10,621	7,404	8,872	21,2	952,565	24,497	2126,917	0	202,49	202,49	99,719	0	0	0	0	0	0	0
12:00:29	-304,589	2215,192	12,92	12,549	10,604	7,373	8,843	21,2	952,565	24,497	2127,005	0	202,49	202,49	99,719	0	0	0	0	0	0	0
12:00:29	-332,91	2211,863	12,822	12,5	10,59	7,338	8,813	21,2	952,565	24,497	2127,09	0	202,49	202,49	99,719	0	0	0	0	0	0	0
12:00:29	-284,79	2209,015	12,773	12,451	10,576	7,309	8,784	21,2	952,565	24,497	2127,172	0	202,49	202,49	99,719	0	0	0	0	0	0	0
12:00:29	-272,338	2206,292	12,675	12,353	10,566	7,281	8,754	21,2	952,565	24,497	2127,251	0	202,49	202,49	99,719	0	0	0	0	0	0	0
12:00:29	-280,297	2203,489	12,627	12,158	10,553	7,252	8,725	21,2	952,565	24,497	2127,328	0	202,49	202,49	99,719	0	0	0	0	0	0	0
12:00:29	-324,047	2200,249	12,529	12,109	10,54	7,219	8,695	21,2	952,565	24,497	2127,4	0	202,49	202,49	99,719	0	0	0	0	0	0	0
12:00:29	-241,65	2197,832	12,48	12,109	10,528	7,194	8,666	21,2	952,565	24,497	2127,471	0	202,49	202,49	99,719	0	0	0	0	0	0	0
12:00:29	-294,726	2194,885	12,48	12,109	10,512	7,163	8,636	21,2	952,565	24,497	2127,538	0	202,49	202,49	99,719	0	0	0	0	0	0	0
12:00:30	-244,311	2192,442	12,48	12,158	10,498	7,138	8,607	21,2	952,565	24,497	2127,603	0	202,49	202,49	99,719	0	0	0	0	0	0	0
12:00:30	-287,719	2189,565	12,431	12,158	10,484	7,108	8,578	21,2	952,565	24,497	2127,665	0	202,49	202,49	99,719	0	0	0	0	0	0	0
12:00:30	-239,917	2187,165	12,431	12,109	10,471	7,084	8,548	21,2	952,565	24,497	2127,725	0	202,49	202,49	99,719	0	0	0	0	0	0	0
12:00:30	-195,825	2185,207	12,431	12,06	10,459	7,063	8,519	21,2	952,565	24,497	2127,782	0	202,49	202,49	99,719	0	0	0	0	0	0	0
12:00:30	-313,989	2182,067	12,334	12,06	10,447	7,031	8,49	21,2	952,565	24,497	2127,836	0	202,49	202,49	99,719	0	0	0	0	0	0	0
12:00:30	-265,087	2179,416	12,285	11,963	10,434	7,004	8,461	21,2	952,565	24,497	2127,888	0	202,49	202,49	99,719	0	0	0	0	0	0	0
12:00:30	-269,775	2176,719	12,187	11,914	10,424	6,976	8,432	21,2	952,565	24,497	2127,937	0	202,49	202,49	99,719	0	0	0	0	0	0	0
12:00:30	-295,166	2173,767	12,041	11,767	10,415	6,946	8,403	21,1	952,565	24,497	2127,982	0	202,49	202,49	99,719	0	0	0	0	0	0	0
12:00:30	-178,491	2171,982	12,041	11,767	10,405	6,927	8,374	21,1	952,565	24,497	2128,026	0	202,49	202,49	99,719	0	0	0	0	0	0	0
12:00:30	-246,63	2169,516	11,992	11,718	10,394	6,902	8,345	21,1	952,565	24,497	2128,068	0	202,49	202,49	99,719	0	0	0	0	0	0	0
12:00:30	-173,779	2167,778	12,041	11,767	10,381	6,884	8,316	21,1	952,565	24,497	2128,108	0	202,49	202,49	99,719	0	0	0	0	0	0	0
12:00:30	-225,292	2165,525	11,992	11,718	10,371	6,861	8,288	21,1	952,565	24,497	2128,145	0	202,49	202,49	99,719	0	0	0	0	0	0	0
12:00:30	-219,311	2163,332	11,992	11,767	10,359	6,838	8,259	21,1	952,565	24,497	2128,18	0	202,49	202,49	99,719	0	0	0	0	0	0	0
12:00:30	-195,776	2161,374	11,992	11,767	10,348	6,818	8,231	21,1	952,565	24,497	2128,213	0	202,49	202,49	99,719	0	0	0	0	0	0	0
12:00:30	-251,855	2158,856	11,943	11,718	10,336	6,792	8,203	21,1	952,565	24,497	2128,243	0	202,49	202,49	99,719	0	0	0	0	0	0	0
12:00:30	-326,196	2155,594	11,748	11,572	10,328	6,758	8,174	21,1	952,565	24,497	2128,271	0	202,49	202,49	99,719	0	0	0	0	0	0	0
12:00:30	-234,472	2153,249	11,601	11,425	10,322	6,734	8,146	21,1	952,565	24,497	2128,296	0	202,49	202,49	99,719	0	0	0	0	0	0	0
12:00:30	-262,622	2150,623	11,406	11,279	10,317	6,707	8,118	21,1	952,565	24,497	2128,318	0	201,884	201,884	99,717	0	0	0	0	0	0	0
12:00:30	-188,696	2148,736	11,308	11,181	10,312	6,688	8,09	21,1	952,565	24,497	2128,338	0	201,884	201,884	99,717	0	0	0	0	0	0	0
12:00:30	-265,234	2146,083	11,162	11,084	10,305	6,66	8,062	21,1	952,565	24,497	2128,356	0	201,884	201,884	99,717	0	0	0	0	0	0	0
12:00:30	-142,285	2144,661	11,113	11,035	10,299	6,645	8,034	21,1	952,565	24,497	2128,372	0	201,884	201,884	99,717	0	0	0	0	0	0	0
12:00:30	-102,783	2143,633	11,162	11,035	10,291	6,635	8,007	21,1	952,565	24,497	2128,387	0	201,884	201,884	99,717	0	0	0	0	0	0	0
12:00:30	-163,33	2141,999	11,162	11,035	10,281	6,618	7,979	21,1	952,565	24,497	2128,401	0	201,884	201,884	99,717	0	0	0	0	0	0	0
12:00:30	-164,428	2140,355	11,162	11,181	10,272	6,601	7,952	21,1	952,565	24,497	2128,413	0	201,884	201,884	99,717	0	0	0	0	0	0	0
12:00:30	-74,462	2139,61	11,259	11,181	10,263	6,593	7,926	21,1	952,565	24,497	2128,424	0	201,884	201,884	99,717	0	0	0	0	0	0	0
12:00:30	-205,297	2137,557	11,259	11,181	10,251	6,572	7,899	21,1	952,565	24,497	2128,433	0	201,884	201,884	99,717	0	0	0	0	0	0	0
12:00:30	-188,696	2135,671	11,162	11,181	10,245	6,553	7,873	21,1	952,565	24,497	2128,441	0	201,884	201,884	99,717	0	0	0	0	0	0	0
12:00:30	-184,985	2133,821	11,113	11,035	10,238	6,534	7,847	21,1	952,565	24,497	2128,446	0	201,884	201,884	99,717	0	0	0	0	0	0	0
12:00:30	-83,813	2132,983	11,113	11,035	10,233	6,525	7,821	21,1	952,565	24,497	2128,451	0	201,884	201,884	99,717	0	0	0	0	0	0	0
12:00:30	-84,814	2132,134	11,113	11,035	10,228	6,516	7,795	21,1	952,565	24,497	2128,454	0	201,884	201,884	99,717	0	0	0	0	0	0	0
12:00:30	-175,756	2130,377	11,015	10,937	10,223	6,498	7,77	21,1	952,565	24,497	2128,457	0	201,884	201,884	99,717	0	0	0	0	0	0	0
12:00:30	-84,838	2129,528	11,015	10,937	10,218	6,489	7,744	21,1	952,565	24,497	2128,458	0	201,884	201,884	99,717	0	0	0	0	0	0	0
12:00:30	-175,585	2127,773	10,918	10,888	10,213	6,471	7,72	21,1	952,565	24,497	2127,773	0	201,884	201,884	99,717	0	0	0	0	0	0	0
12:00:30	-71,972	2127,053	10,918	10,888	10,209	6,464	7,695	21,1	952,565	24,497	2127,053	0	201,884	201,884	99,717	0	0	0	0	0	0	0
12:00:30	-147,143	2125,581	10,918	10,84	10,201	6,449	7,67	21,1	952,565	24,497	2125,581	0	201,884	201,884	99,717	0	0	0	0	0	0	0
12:00:30	-175,488	2123,827	10,82	10,84	10,196	6,431	7,646	21,1	952,565	24,497	2123,827	0	201,884	201,884	99,717	0	0	0	0	0	0	0
12:00:30	-74,096	2123,086	10,82	10,84	10,192	6,423	7,622	21,1	952,565	24,497	2123,086	0	201,884	201,884	99,717	0	0	0	0	0	0	0
12:00:30	-71,166	2122,374	10,771	10,693	10,191	6,416	7,599	21,1	952,565	24,497	2122,374	0	201,884	201,884	99,717	0	0	0	0	0	0	0
12:00:30	-163,72	2120,737	10,673	10,693	10,186	6,399	7,575	21,1	952,565	24,497	2120,737	0	201,884	201,884	99,717	0	0	0	0	0	0	0
12:00:30	-119,36	2119,543	10,625	10,547	10,182	6,387	7,552	21,1	952,565	24,497	2119,543	0	201,884	201,884	99,717	0	0	0	0	0	0	0
12:00:30	-29,833	2119,245	10,673	10,547	10,178	6,383	7,529	21,1	952,565	24,497	2119,245	0	201,884	201,884	99,717	0	0	0	0	0	0	0
12:00:30	-212,231	2117,122	10,527	10,547	10,174	6,362	7,506	21,1	952,565	24,497	2117,122	0	201,884	201,884	99,717	0	0	0	0	0	0	0
12:00:30	67,016	2117,793	10,625	10,547	10,172	6,368	7,484	21,1	952,565	24,497	2117,123	0	201,884	201,884	99,717	0	0	0	0	0	0	0
12:00:30	-151,293	2116,28	10,625	10,595	10,164	6,353	7,461	21,1	952,565	24,497	2116,28	0	201,884	201,884	99,717	0	0	0	0	0	0	0
12:00:30	58,447	2116,864	10,771	10,693	10,159	6,359	7,44	21,1	952,565	24,497	2116,28	0	201,884	201,884	99,717	0	0	0	0	0	0	0
12:00:30	-189,282	2114,971	10,673	10,693	10,154	6,339	7,418	21,1	952,565	24,497	2114,971	0	201,884	201,884	99,717	0	0	0	0	0	0	0
12:00:30	46,655	2115,438	10,82	10,742	10,149	6,344	7,397	21,1	952,565	24,497	2114,972	0	201,884	201,884	99,717	0	0	0	0	0	0	0
12:00:30	-121,508	2114,223	10,771	10,742	10,144	6,332	7,376	21,1	952,565	24,497	2114,223	0	201,884	201,884	99,717	0	0	0	0	0	0	0
12:00:30	-90,258	2113,32	10,771	10,693	10,139	6,322	7,356	21,1	952,565	24,497	2113,32	0	201,884	201,884	99,717	0	0	0	0	0	0	0
12:00:30	-78,491	2112,535	10,771	10,742	10,135	6,314	7,335	21,1	952,565	24,497	2112,535	0	201,884	201,884	99,717	0	0	0	0	0	0	0
12:00:30	-158,129	2110,954	10,673	10,693	10,131	6,298	7,315	21,1	952,565	24,497	2110,954	0	201,884	201,884	99,717	0	0	0	0	0	0	0
12:00:30	-55,981	2110,394	10,625	10,595	10,13	6,292	7,295	21,1	952,565	24,497	2110,394	0	201,884	201,884	99,717	0	0	0	0	0	0	0
12:00:30	-90,527	2109,489	10,527	10,498	10,13	6,283	7,275	21,1	952,565	24,497	2109,489	0	201,884	201,884	99,717	0	0	0	0	0	0	0
12:00:30	-90,478	2108,584	10,429	10,351	10,13	6,274	7,255	21,1	952,565	24,497	2108,584	0	201,884	201,884	99,717	0	0	0	0	0	0	0
12:00:30	-101,245	2107,572	10,332	10,302	10,13	6,263	7,236	21,1	952,565	24,497	2107,572	0	201,884	201,884	99,717	0	0	0	0	0	0	0
12:00:30	22,778	2107,799	10,429	10,351	10,126	6,265	7,217	21,1	952,565	24,497	2107,572	0	201,884	201,884	99,717	0	0	0	0	0	0	0
12:00:30	-33,032	2107,469	10,478	10,4	10,121	6,262	7,198	21,1	952,565	24,497	2107,469	0	201,884	201,884	99,717	0	0	0	0	0	0	0
12:00:30	-89,184	2106,577	10,478	10,4	10,116	6,253	7,18	21,1	952,565	24,497	2106,577	0	201,884	201,884	99,717	0	0	0	0	0	0	0
12:00:30	-80,59	2105,771	10,478	10,4	10,112	6,245	7,161	21,1	952,565	24,497	2105,771	0	201,884	201,884	99,717	0	0	0	0	0	0	0
12:00:30	-35,18	2105,42	10,527	10,498	10,107	6,241	7,143	21,1	952,565	24,497	2105,42	0	201,884	201,884	99,717	0	0	0	0	0	0	0
12:00:30	9,912	2105,519	10,625	10,595	10,102	6,242	7,126	21,1	952,565	24,497	2105,42	0	201,884	201,884	99,717	0	0	0	0	0	0	0
12:00:30	-81,616	2104,703	10,625	10,547	10,098	6,234	7,108	21,1	952,565	24,497	2104,703	0	201,884	201,884	99,717	0	0	0	0	0	0	0
12:00:30	-35,351	2104,349	10,673	10,547	10,093	6,23	7,091	21,1	952,565	24,497	2104,349	0	201,884	201,884	99,717	0	0	0	0	0	0	0
12:00:30	-54,907	2103,8	10,625	10,547	10,093	6,224	7,074	21,1	952,565	24,497	2103,8	0	201,884	201,884	99,717	0	0	0	0	0	0	0
12:00:30	-72,998	2103,07	10,625	10,498	10,089	6,217	7,057	21,1	952,565	24,497	2103,07	0	201,884	201,884	99,717	0	0	0	0	0	0	0
12:00:30	-99,072	2102,079	10,527	10,351	10,088	6,207	7,04	21,1	952,565	24,497	2102,079	0	201,884	201,884	99,717	0	0	0	0	0	0	0
12:00:30	0	2102,079	10,527	10,351	10,088	6,207	7,024	21,1	952,565	24,497	2102,079	0	201,884	201,884	99,717	0	0	0	0	0	0	0
12:00:30	-118,237	2100,897	10,478	10,351	10,084	6,194	7,008	21,1	952,565	24,497	2100,897	0	201,884	201,884	99,717	0	0	0	0	0	0	0
12:00:30	-8,618	2100,811	10,478	10,351	10,083	6,193	6,992	21,1	952,565	24,497	2100,811	0	201,884	201,884	99,717	0	0	0	0	0	0	0
12:00:30	-119,238	2099,618	10,429	10,302	10,079	6,181	6,976	21,1	952,565	24,497	2099,618	0	201,884	201,884	99,717	0	0	0	0	0	0	0
12:00:30	-100,073	2098,618	10,332	10,156	10,079	6,171	6,96	21,1	952,565	24,497	2098,618	0	201,884	201,884	99,717	0	0	0	0	0	0	0
12:00:30	16,333	2098,781	10,429	10,302	10,074	6,173	6,945	21,1	952,565	24,497	2098,618	0	201,884	201,884	99,717	0	0	0	0	0	0	0
12:00:30	-8,618	2098,695	10,429	10,205	10,074	6,172	6,93	21,1	952,565	24,497	2098,618	0	201,884	201,884	99,717	0	0	0	0	0	0	0
12:00:30	-82,666	2097,868	10,429	10,156	10,069	6,163	6,914	21,1	952,565	24,497	2097,868	0	201,884	201,884	99,717	0	0	0	0	0	0	0
12:00:30	-90,38	2096,964	10,332	10,156	10,069	6,154	6,9	21,1	952,565	24,497	2096,964	0	201,884	201,884	99,717	0	0	0	0	0	0	0
12:00:30	-74,047	2096,224	10,332	10,205	10,065	6,146	6,885	21,1	952,565	24,497	2096,224	0	201,884	201,884	99,717	0	0	0	0	0	0	0
12:00:30	-8,447	2096,139	10,332	10,156	10,065	6,145	6,87	21,1	952,565	24,497	2096,139	0	201,884	201,884	99,717	0	0	0	0	0	0	0
12:00:30	-127,832	2094,861	10,283	10,156	10,06	6,132	6,856	21,1	952,565	24,497	2094,861	0	201,884	201,884	99,717	0	0	0	0	0	0	0
12:00:30	45,19	2095,313	10,332	10,205	10,06	6,137	6,842	21,1	952,565	24,497	2094,861	0	201,884	201,884	99,717	0	0	0	0	0	0	0
12:00:30	-84,985	2094,463	10,332	10,156	10,055	6,128	6,828	21,1	952,565	24,497	2094,463	0	201,884	201,884	99,717	0	0	0	0	0	0	0
12:00:30	0	2094,463	10,332	10,156	10,055	6,128	6,814	21,1	952,565	24,497	2094,463	0	201,884	201,884	99,717	0	0	0	0	0	0	0
12:00:30	6,616	2094,529	10,429	10,205	10,05	6,129	6,801	21,1	952,565	24,497	2094,463	0	201,884	201,884	99,717	0	0	0	0	0	0	0
12:00:30	-77,221	2093,757	10,429	10,302	10,046	6,121	6,787	21,1	952,565	24,497	2093,757	0	201,884	201,884	99,717	0	0	0	0	0	0	0
12:00:30	37,622	2094,133	10,478	10,4	10,045	6,125	6,774	21,1	952,565	24,497	2093,757	0	201,884	201,884	99,717	0	0	0	0	0	0	0
12:00:30	-122,412	2092,909	10,429	10,302	10,041	6,112	6,761	21,1	952,565	24,497	2092,909	0	201,884	201,884	99,717	0	0	0	0	0	0	0
12:00:30	38,647	2093,295	10,478	10,351	10,041	6,116	6,749	21,1	952,565	24,497	2092,909	0	201,884	201,884	99,717	0	0	0	0	0	0	0
12:00:30	-122,363	2092,072	10,429	10,302	10,036	6,103	6,736	21,1	952,565	24,497	2092,072	0	201,884	201,884	99,717	0	0	0	0	0	0	0
12:00:30	0	2092,072	10,429	10,205	10,036	6,103	6,724	21,1	952,565	24,497	2092,072	0	201,884	201,884	99,717	0	0	0	0	0	0	0
12:00:30	-90,307	2091,169	10,332	10,156	10,036	6,094	6,711	21,1	952,565	24,497	2091,169	0	201,884	201,884	99,717	0	0	0	0	0	0	0
12:00:30	0	2091,169	10,332	10,058	10,036	6,094	6,699	21,1	952,565	24,497	2091,169	0	201,884	201,884	99,717	0	0	0	0	0	0	0
12:00:30	-45,166	2090,717	10,283	10,058	10,036	6,089	6,687	21,1	952,565	24,497	2090,717	0	201,884	201,884	99,717	0	0	0	0	0	0	0
12:00:30	0	2090,717	10,283	10,058	10,036	6,089	6,675	21,1	952,565	24,497	2090,717	0	201,884	201,884	99,717	0	0	0	0	0	0	0
12:00:30	-135,424	2089,363	10,136	10,009	10,036	6,075	6,664	21,1	952,565	24,497	2089,363	0	201,884	201,884	99,717	0	0	0	0	0	0	0
12:00:30	-40,869	2088,954	10,185	10,156	10,031	6,071	6,652	21,1	952,565	24,497	2088,954	0	201,884	201,884	99,717	0	0	0	0	0	0	0
12:00:31	90,283	2089,857	10,283	10,302	10,031	6,081	6,641	21,1	952,565	24,497	2088,955	0	201,884	201,884	99,717	0	0	0	0	0	0	0
12:00:31	50,659	2090,364	10,429	10,4	10,027	6,086	6,63	21,1	952,565	24,497	2088,957	0	201,884	201,884	99,717	0	0	0	0	0	0	0
12:00:31	-79,492	2089,569	10,429	10,351	10,022	6,078	6,619	21,1	952,565	24,497	2088,957	0	201,884	201,884	99,717	0	0	0	0	0	0	0
12:00:31	39,868	2089,967	10,478	10,4	10,022	6,082	6,609	21,1	952,565	24,497	2088,958	0	201,884	201,884	99,717	0	0	0	0	0	0	0
12:00:31	-45,166	2089,516	10,429	10,302	10,022	6,077	6,598	21,1	952,565	24,497	2088,959	0	201,884	201,884	99,717	0	0	0	0	0	0	0
12:00:31	-90,283	2088,613	10,332	10,205	10,022	6,068	6,588	21,1	952,565	24,497	2088,613	0	201,884	201,884	99,717	0	0	0	0	0	0	0
12:00:31	0	2088,613	10,332	10,205	10,022	6,068	6,578	21,1	952,565	24,497	2088,613	0	201,884	201,884	99,717	0	0	0	0	0	0	0
12:00:31	-125,683	2087,356	10,283	10,205	10,017	6,055	6,567	21,1	952,565	24,497	2087,356	0	201,884	201,884	99,717	0	0	0	0	0	0	0
12:00:31	-90,283	2086,453	10,185	10,156	10,017	6,045	6,557	21,1	952,565	24,497	2086,453	0	201,884	201,884	99,717	0	0	0	0	0	0	0
12:00:31	0	2086,453	10,185	10,058	10,017	6,045	6,547	21,1	952,565	24,497	2086,453	0	201,884	201,884	99,717	0	0	0	0	0	0	0
12:00:31	-5,273	2086,4	10,185	10,058	10,017	6,045	6,537	21,1	952,565	24,497	2086,4	0	201,884	201,884	99,717	0	0	0	0	0	0	0
12:00:31	10,791	2086,508	10,283	10,058	10,012	6,046	6,528	21,1	952,565	24,497	2086,4	0	201,884	201,884	99,717	0	0	0	0	0	0	0
12:00:31	45,141	2086,96	10,332	10,302	10,012	6,051	6,518	21,1	952,565	24,497	2086,401	0	201,884	201,884	99,717	0	0	0	0	0	0	0
12:00:31	-130,981	2085,65	10,283	10,205	10,008	6,037	6,509	21	952,565	24,497	2085,65	0	201,884	201,884	99,717	0	0	0	0	0	0	0
12:00:31	-90,234	2084,748	10,185	10,156	10,008	6,028	6,499	21	952,565	24,497	2084,748	0	201,884	201,884	99,717	0	0	0	0	0	0	0
12:00:31	5,273	2084,8	10,185	10,058	10,008	6,028	6,49	21	952,565	24,497	2084,748	0	201,884	201,884	99,717	0	0	0	0	0	0	0
12:00:31	-5,273	2084,748	10,185	10,156	10,008	6,028	6,481	21	952,565	24,497	2084,748	0	201,884	201,884	99,717	0	0	0	0	0	0	0
12:00:31	-45,117	2084,296	10,136	10,058	10,008	6,023	6,472	21	952,565	24,497	2084,296	0	201,884	201,884	99,717	0	0	0	0	0	0	0
12:00:31	0	2084,296	10,136	10,009	10,008	6,023	6,463	21	952,565	24,497	2084,296	0	201,884	201,884	99,717	0	0	0	0	0	0	0
12:00:31	0	2084,296	10,136	10,009	10,008	6,023	6,455	21	952,565	24,497	2084,296	0	201,884	201,884	99,717	0	0	0	0	0	0	0
12:00:31	-80,541	2083,491	10,136	10,009	10,003	6,015	6,446	21	952,565	24,497	2083,491	0	201,884	201,884	99,717	0	0	0	0	0	0	0
12:00:31	39,672	2083,888	10,185	10,058	10,003	6,019	6,438	21	952,565	24,497	2083,492	0	201,884	201,884	99,717	0	0	0	0	0	0	0
12:00:31	-81,445	2083,073	10,185	10,058	9,998	6,011	6,429	21	952,565	24,497	2083,073	0	201,884	201,884	99,717	0	0	0	0	0	0	0
12:00:31	90,234	2083,976	10,283	10,156	9,998	6,02	6,421	21	952,565	24,497	2083,074	0	200,976	200,976	99,713	0	0	0	0	0	0	0
12:00:31	-80,541	2083,17	10,283	10,205	9,993	6,012	6,413	21	952,565	24,497	2083,074	0	200,976	200,976	99,713	0	0	0	0	0	0	0
12:00:31	0	2083,17	10,283	10,156	9,993	6,012	6,405	21	952,565	24,497	2083,074	0	200,976	200,976	99,713	0	0	0	0	0	0	0
12:00:31	-95,678	2082,213	10,185	10,058	9,993	6,002	6,397	21	952,565	24,497	2082,213	0	200,976	200,976	99,713	0	0	0	0	0	0	0
12:00:31	0	2082,213	10,185	10,156	9,993	6,002	6,39	21	952,565	24,497	2082,213	0	200,976	200,976	99,713	0	0	0	0	0	0	0
12:00:31	-45,092	2081,763	10,136	10,009	9,993	5,997	6,382	21	952,565	24,497	2081,763	0	200,976	200,976	99,713	0	0	0	0	0	0	0
12:00:31	-170,556	2080,057	10,039	10,009	9,989	5,979	6,374	21	952,565	24,497	2080,057	0	200,976	200,976	99,713	0	0	0	0	0	0	0
12:00:31	90,185	2080,959	10,136	10,058	9,989	5,989	6,367	21	952,565	24,497	2080,058	0	200,976	200,976	99,713	0	0	0	0	0	0	0
12:00:31	0	2080,959	10,136	10,009	9,989	5,989	6,359	21	952,565	24,497	2080,059	0	200,976	200,976	99,713	0	0	0	0	0	0	0
12:00:31	0	2080,959	10,136	10,009	9,989	5,989	6,352	21	952,565	24,497	2080,06	0	200,976	200,976	99,713	0	0	0	0	0	0	0
12:00:31	-90,185	2080,057	10,039	10,009	9,989	5,979	6,345	21	952,565	24,497	2080,057	0	200,976	200,976	99,713	0	0	0	0	0	0	0
12:00:31	7,519	2080,132	10,136	10,058	9,984	5,98	6,337	21	952,565	24,497	2080,057	0	200,976	200,976	99,713	0	0	0	0	0	0	0
12:00:31	0	2080,132	10,136	10,058	9,984	5,98	6,33	21	952,565	24,497	2080,057	0	200,976	200,976	99,713	0	0	0	0	0	0	0
12:00:31	-3,32	2080,099	10,136	10,156	9,984	5,98	6,324	21	952,565	24,497	2080,057	0	200,976	200,976	99,713	0	0	0	0	0	0	0
12:00:31	-135,278	2078,746	9,99	9,961	9,984	5,966	6,317	21	952,565	24,497	2078,746	0	200,976	200,976	99,713	0	0	0	0	0	0	0
12:00:31	-37,548	2078,371	10,039	10,009	9,979	5,962	6,31	21	952,565	24,497	2078,371	0	200,976	200,976	99,713	0	0	0	0	0	0	0
12:00:31	90,161	2079,272	10,136	10,058	9,979	5,971	6,303	21	952,565	24,497	2078,372	0	200,976	200,976	99,713	0	0	0	0	0	0	0
12:00:31	0	2079,272	10,136	10,058	9,979	5,971	6,296	21	952,565	24,497	2078,373	0	200,976	200,976	99,713	0	0	0	0	0	0	0
12:00:31	-90,161	2078,371	10,039	10,009	9,979	5,962	6,29	21	952,565	24,497	2078,371	0	200,976	200,976	99,713	0	0	0	0	0	0	0
12:00:31	-82,641	2077,544	10,039	9,961	9,974	5,954	6,283	21	952,565	24,497	2077,544	0	200,976	200,976	99,713	0	0	0	0	0	0	0
12:00:31	90,161	2078,446	10,136	10,009	9,974	5,963	6,277	21	952,565	24,497	2077,545	0	200,976	200,976	99,713	0	0	0	0	0	0	0
12:00:31	-90,161	2077,544	10,039	9,961	9,974	5,954	6,271	21	952,565	24,497	2077,544	0	200,976	200,976	99,713	0	0	0	0	0	0	0
12:00:31	-45,092	2077,093	9,99	9,863	9,974	5,949	6,264	21	952,565	24,497	2077,093	0	200,976	200,976	99,713	0	0	0	0	0	0	0
12:00:31	-45,068	2076,643	9,941	9,716	9,974	5,944	6,258	21	952,565	24,497	2076,643	0	200,976	200,976	99,713	0	0	0	0	0	0	0
12:00:31	-7,495	2076,568	9,843	9,716	9,979	5,944	6,252	21	952,565	24,497	2076,568	0	200,976	200,976	99,713	0	0	0	0	0	0	0
12:00:31	-82,641	2075,741	9,843	9,619	9,974	5,935	6,246	21	952,565	24,497	2075,741	0	200,976	200,976	99,713	0	0	0	0	0	0	0
12:00:31	48,364	2076,225	9,99	9,814	9,969	5,94	6,24	21	952,565	24,497	2075,742	0	200,976	200,976	99,713	0	0	0	0	0	0	0
12:00:31	-45,068	2075,774	9,941	9,814	9,969	5,935	6,234	21	952,565	24,497	2075,742	0	200,976	200,976	99,713	0	0	0	0	0	0	0
12:00:31	-82,617	2074,948	9,941	9,716	9,965	5,927	6,228	21	952,565	24,497	2074,948	0	200,976	200,976	99,713	0	0	0	0	0	0	0
12:00:31	45,068	2075,399	9,99	9,814	9,965	5,931	6,222	21	952,565	24,497	2074,949	0	200,976	200,976	99,713	0	0	0	0	0	0	0
12:00:31	45,068	2075,849	10,039	9,961	9,965	5,936	6,216	21	952,565	24,497	2074,95	0	200,976	200,976	99,713	0	0	0	0	0	0	0
12:00:31	-83,74	2075,012	10,039	9,961	9,96	5,927	6,211	21	952,565	24,497	2074,95	0	200,976	200,976	99,713	0	0	0	0	0	0	0
12:00:31	0	2075,012	10,039	9,961	9,96	5,927	6,205	21	952,565	24,497	2074,95	0	200,976	200,976	99,713	0	0	0	0	0	0	0
12:00:31	-45,068	2074,561	9,99	9,716	9,96	5,923	6,2	21	952,565	24,497	2074,561	0	200,976	200,976	99,713	0	0	0	0	0	0	0
12:00:31	-132,055	2073,241	9,941	9,814	9,955	5,909	6,194	21	952,565	24,497	2073,241	0	200,976	200,976	99,713	0	0	0	0	0	0	0
12:00:31	90,136	2074,142	10,039	9,961	9,955	5,918	6,188	21	952,565	24,497	2073,242	0	200,976	200,976	99,713	0	0	0	0	0	0	0
12:00:31	-82,495	2073,317	10,039	9,961	9,95	5,91	6,183	21	952,565	24,497	2073,242	0	200,976	200,976	99,713	0	0	0	0	0	0	0
12:00:31	140,38	2074,721	10,283	10,058	9,945	5,924	6,178	21	952,565	24,497	2073,243	0	200,976	200,976	99,713	0	0	0	0	0	0	0
12:00:31	-135,205	2073,369	10,136	10,009	9,945	5,911	6,173	21	952,565	24,497	2073,243	0	200,976	200,976	99,713	0	0	0	0	0	0	0
12:00:31	-175,927	2071,61	10,039	9,961	9,94	5,892	6,167	21	952,565	24,497	2071,61	0	200,976	200,976	99,713	0	0	0	0	0	0	0
12:00:31	90,112	2072,511	10,136	10,009	9,94	5,902	6,162	21	952,565	24,497	2071,611	0	200,976	200,976	99,713	0	0	0	0	0	0	0
12:00:31	-173,779	2070,773	10,039	10,009	9,936	5,884	6,157	21	952,565	24,497	2070,773	0	200,976	200,976	99,713	0	0	0	0	0	0	0
12:00:31	0	2070,773	10,039	9,863	9,936	5,884	6,151	21	952,565	24,497	2070,773	0	200,976	200,976	99,713	0	0	0	0	0	0	0
12:00:31	-90,087	2069,872	9,941	9,716	9,936	5,874	6,146	21	952,565	24,497	2069,872	0	200,976	200,976	99,713	0	0	0	0	0	0	0
12:00:31	-90,063	2068,971	9,843	9,716	9,936	5,865	6,14	21	952,565	24,497	2068,971	0	200,976	200,976	99,713	0	0	0	0	0	0	0
12:00:31	0	2068,971	9,843	9,619	9,936	5,865	6,135	21	952,565	24,497	2068,971	0	200,976	200,976	99,713	0	0	0	0	0	0	0
12:00:31	51,416	2069,486	9,99	9,814	9,931	5,87	6,13	21	952,565	24,497	2068,972	0	200,976	200,976	99,713	0	0	0	0	0	0	0
12:00:31	-135,107	2068,135	9,843	9,716	9,931	5,857	6,124	21	952,565	24,497	2068,135	0	200,976	200,976	99,713	0	0	0	0	0	0	0
12:00:31	51,391	2068,648	9,99	9,814	9,926	5,862	6,119	21	952,565	24,497	2068,135	0	200,976	200,976	99,713	0	0	0	0	0	0	0
12:00:31	-85,791	2067,791	9,99	9,961	9,921	5,853	6,114	21	952,565	24,497	2067,791	0	200,976	200,976	99,713	0	0	0	0	0	0	0
12:00:31	0	2067,791	9,99	9,961	9,921	5,853	6,109	21	952,565	24,497	2067,791	0	200,976	200,976	99,713	0	0	0	0	0	0	0
12:00:31	-39,892	2067,392	10,039	9,961	9,916	5,849	6,104	21	952,565	24,497	2067,392	0	200,976	200,976	99,713	0	0	0	0	0	0	0
12:00:31	-45,019	2066,941	9,99	9,863	9,916	5,844	6,099	21	952,565	24,497	2066,941	0	200,976	200,976	99,713	0	0	0	0	0	0	0
12:00:31	0	2066,941	9,99	9,863	9,916	5,844	6,094	21	952,565	24,497	2066,941	0	200,976	200,976	99,713	0	0	0	0	0	0	0
12:00:31	-135,058	2065,591	9,843	9,668	9,916	5,83	6,089	21	952,565	24,497	2065,591	0	200,976	200,976	99,713	0	0	0	0	0	0	0
12:00:31	-45,019	2065,141	9,795	9,716	9,916	5,826	6,083	21	952,565	24,497	2065,141	0	200,976	200,976	99,713	0	0	0	0	0	0	0
12:00:31	-84,716	2064,294	9,795	9,716	9,912	5,817	6,078	21	952,565	24,497	2064,294	0	200,976	200,976	99,713	0	0	0	0	0	0	0
12:00:31	44,995	2064,743	9,843	9,814	9,912	5,822	6,073	21	952,565	24,497	2064,294	0	200,976	200,976	99,713	0	0	0	0	0	0	0
12:00:31	-44,995	2064,294	9,795	9,814	9,912	5,817	6,068	21	952,565	24,497	2064,294	0	200,976	200,976	99,713	0	0	0	0	0	0	0
12:00:31	0	2064,294	9,795	9,668	9,912	5,817	6,063	21	952,565	24,497	2064,294	0	200,976	200,976	99,713	0	0	0	0	0	0	0
12:00:31	0	2064,294	9,795	9,814	9,912	5,817	6,058	21	952,565	24,497	2064,294	0	200,976	200,976	99,713	0	0	0	0	0	0	0
12:00:31	44,995	2064,743	9,843	9,716	9,912	5,822	6,054	21	952,565	24,497	2064,294	0	200,976	200,976	99,713	0	0	0	0	0	0	0
12:00:31	0	2064,743	9,843	9,668	9,912	5,822	6,049	21	952,565	24,497	2064,294	0	200,976	200,976	99,713	0	0	0	0	0	0	0
12:00:31	-129,736	2063,446	9,795	9,619	9,907	5,808	6,044	21	952,565	24,497	2063,446	0	200,976	200,976	99,713	0	0	0	0	0	0	0
12:00:31	44,995	2063,896	9,843	9,668	9,907	5,813	6,04	21	952,565	24,497	2063,447	0	200,976	200,976	99,713	0	0	0	0	0	0	0
12:00:31	0	2063,896	9,843	9,814	9,907	5,813	6,035	21	952,565	24,497	2063,447	0	200,976	200,976	99,713	0	0	0	0	0	0	0
12:00:31	89,99	2064,796	9,941	9,863	9,907	5,822	6,031	21	952,565	24,497	2063,448	0	200,976	200,976	99,713	0	0	0	0	0	0	0
12:00:31	-89,99	2063,896	9,843	9,814	9,907	5,813	6,027	21	952,565	24,497	2063,449	0	200,976	200,976	99,713	0	0	0	0	0	0	0
12:00:31	89,99	2064,796	9,941	9,961	9,907	5,822	6,023	21	952,565	24,497	2063,45	0	200,976	200,976	99,713	0	0	0	0	0	0	0
12:00:31	0	2064,796	9,941	9,863	9,907	5,822	6,019	21	952,565	24,497	2063,451	0	200,976	200,976	99,713	0	0	0	0	0	0	0
12:00:31	0	2064,796	9,941	9,961	9,907	5,822	6,015	21	952,565	24,497	2063,452	0	200,976	200,976	99,713	0	0	0	0	0	0	0
12:00:31	0	2064,796	9,941	9,961	9,907	5,822	6,011	21	952,565	24,497	2063,454	0	200,976	200,976	99,713	0	0	0	0	0	0	0
12:00:31	0	2064,796	9,941	9,961	9,907	5,822	6,008	21	952,565	24,497	2063,455	0	200,976	200,976	99,713	0	0	0	0	0	0	0
12:00:31	0	2064,796	9,941	9,814	9,907	5,822	6,004	21	952,565	24,497	2063,456	0	200,976	200,976	99,713	0	0	0	0	0	0	0
12:00:31	0	2064,796	9,941	9,863	9,907	5,822	6	21	952,565	24,497	2063,457	0	200,976	200,976	99,713	0	0	0	0	0	0	0
12:00:31	0	2064,796	9,941	9,863	9,907	5,822	5,997	21	952,565	24,497	2063,459	0	200,976	200,976	99,713	0	0	0	0	0	0	0
12:00:31	0	2064,796	9,941	9,863	9,907	5,822	5,994	21	952,565	24,497	2063,46	0	200,976	200,976	99,713	0	0	0	0	0	0	0
12:00:31	45,019	2065,246	9,99	9,961	9,907	5,827	5,99	21	952,565	24,497	2063,461	0	200,976	200,976	99,713	0	0	0	0	0	0	0
12:00:32	0	2065,246	9,99	9,961	9,907	5,827	5,987	21	952,565	24,497	2063,463	0	200,976	200,976	99,713	0	0	0	0	0	0	0
12:00:32	0	2065,246	9,99	9,961	9,907	5,827	5,984	21	952,565	24,497	2063,465	0	200,976	200,976	99,713	0	0	0	0	0	0	0
12:00:32	-45,019	2064,796	9,941	9,863	9,907	5,822	5,981	21	952,565	24,497	2063,466	0	200,976	200,976	99,713	0	0	0	0	0	0	0
12:00:32	45,019	2065,246	9,99	9,961	9,907	5,827	5,978	21	952,565	24,497	2063,468	0	200,976	200,976	99,713	0	0	0	0	0	0	0
12:00:32	-45,019	2064,796	9,941	9,961	9,907	5,822	5,975	21	952,565	24,497	2063,469	0	200,976	200,976	99,713	0	0	0	0	0	0	0
12:00:32	0	2064,796	9,941	9,863	9,907	5,822	5,972	21	952,565	24,497	2063,471	0	200,976	200,976	99,713	0	0	0	0	0	0	0
12:00:32	0	2064,796	9,941	9,863	9,907	5,822	5,969	21	952,565	24,497	2063,472	0	200,976	200,976	99,713	0	0	0	0	0	0	0
12:00:32	-89,99	2063,896	9,843	9,716	9,907	5,813	5,966	21	952,565	24,497	2063,472	0	200,976	200,976	99,713	0	0	0	0	0	0	0
12:00:32	89,99	2064,796	9,941	9,814	9,907	5,822	5,963	21	952,565	24,497	2063,473	0	200,976	200,976	99,713	0	0	0	0	0	0	0
12:00:32	45,019	2065,246	9,99	9,961	9,907	5,827	5,96	21	952,565	24,497	2063,475	0	200,976	200,976	99,713	0	0	0	0	0	0	0
12:00:32	-45,019	2064,796	9,941	9,814	9,907	5,822	5,957	21	952,565	24,497	2063,476	0	200,976	200,976	99,713	0	0	0	0	0	0	0
12:00:32	0	2064,796	9,941	9,814	9,907	5,822	5,955	21	952,565	24,497	2063,478	0	200,976	200,976	99,713	0	0	0	0	0	0	0
12:00:32	45,019	2065,246	9,99	9,863	9,907	5,827	5,952	21	953,994	24,497	2063,479	0	200,976	200,976	99,713	0	0	0	0	0	0	0
12:00:32	-138,183	2063,864	9,843	9,716	9,907	5,813	5,95	21	953,994	24,497	2063,48	0	200,976	200,976	99,713	0	0	0	0	0	0	0
12:00:32	90,014	2064,764	9,941	9,716	9,907	5,822	5,947	21	953,994	24,497	2063,481	0	200,976	200,976	99,713	0	0	0	0	0	0	0
12:00:32	-90,014	2063,864	9,843	9,668	9,907	5,813	5,944	21	953,994	24,497	2063,481	0	200,976	200,976	99,713	0	0	0	0	0	0	0
12:00:32	-44,97	2063,415	9,795	9,668	9,907	5,808	5,942	21	953,994	24,497	2063,415	0	200,976	200,976	99,713	0	0	0	0	0	0	0
12:00:32	44,97	2063,864	9,843	9,814	9,907	5,813	5,939	21	953,994	24,497	2063,415	0	200,976	200,976	99,713	0	0	0	0	0	0	0
12:00:32	0	2063,864	9,843	9,863	9,907	5,813	5,937	21	953,994	24,497	2063,416	0	200,976	200,976	99,713	0	0	0	0	0	0	0
12:00:32	-44,97	2063,415	9,795	9,619	9,907	5,808	5,934	21	953,994	24,497	2063,415	0	200,976	200,976	99,713	0	0	0	0	0	0	0
12:00:32	0	2063,415	9,795	9,619	9,907	5,808	5,932	21	953,994	24,497	2063,415	0	200,976	200,976	99,713	0	0	0	0	0	0	0
12:00:32	134,985	2064,764	9,941	9,863	9,907	5,822	5,93	21	953,994	24,497	2063,416	0	200,976	200,976	99,713	0	0	0	0	0	0	0
12:00:32	0	2064,764	9,941	9,961	9,907	5,822	5,927	21	953,994	24,497	2063,417	0	200,975	200,975	99,713	0	0	0	0	0	0	0
12:00:32	-90,014	2063,864	9,843	9,716	9,907	5,813	5,925	21	953,994	24,497	2063,418	0	200,975	200,975	99,713	0	0	0	0	0	0	0
12:00:32	90,014	2064,764	9,941	9,814	9,907	5,822	5,923	21	953,994	24,497	2063,419	0	200,975	200,975	99,713	0	0	0	0	0	0	0
12:00:32	44,97	2065,214	9,99	9,961	9,907	5,826	5,921	21	953,994	24,497	2063,421	0	200,975	200,975	99,713	0	0	0	0	0	0	0
12:00:32	0	2065,214	9,99	9,863	9,907	5,826	5,919	21	953,994	24,497	2063,423	0	200,975	200,975	99,713	0	0	0	0	0	0	0
12:00:32	0	2065,214	9,99	9,961	9,907	5,826	5,918	21	953,994	24,497	2063,424	0	200,975	200,975	99,713	0	0	0	0	0	0	0
12:00:32	44,995	2065,664	10,039	9,961	9,907	5,831	5,916	21	953,994	24,497	2063,427	0	200,975	200,975	99,713	0	0	0	0	0	0	0
12:00:32	-44,995	2065,214	9,99	9,863	9,907	5,826	5,914	21	953,994	24,497	2063,429	0	200,975	200,975	99,713	0	0	0	0	0	0	0
12:00:32	0	2065,214	9,99	9,863	9,907	5,826	5,912	21	953,994	24,497	2063,43	0	200,975	200,975	99,713	0	0	0	0	0	0	0
12:00:32	0	2065,214	9,99	9,863	9,907	5,826	5,911	21	953,994	24,497	2063,432	0	200,975	200,975	99,713	0	0	0	0	0	0	0
12:00:32	-44,97	2064,764	9,941	9,863	9,907	5,822	5,909	21	953,994	24,497	2063,433	0	200,975	200,975	99,713	0	0	0	0	0	0	0
12:00:32	-50,219	2064,262	9,795	9,814	9,912	5,817	5,907	21	953,994	24,497	2063,434	0	200,975	200,975	99,713	0	0	0	0	0	0	0
12:00:32	-134,985	2062,912	9,648	9,521	9,912	5,803	5,905	21	953,994	24,497	2062,912	0	200,975	200,975	99,713	0	0	0	0	0	0	0
12:00:32	95,19	2063,864	9,843	9,863	9,907	5,813	5,903	21	953,994	24,497	2062,913	0	200,975	200,975	99,713	0	0	0	0	0	0	0
12:00:32	134,985	2065,214	9,99	9,863	9,907	5,826	5,902	21	953,994	24,497	2062,916	0	200,975	200,975	99,713	0	0	0	0	0	0	0
12:00:32	44,995	2065,664	10,039	9,961	9,907	5,831	5,9	21	953,994	24,497	2062,918	0	200,975	200,975	99,713	0	0	0	0	0	0	0
12:00:32	-44,995	2065,214	9,99	9,863	9,907	5,826	5,899	21	953,994	24,497	2062,92	0	200,975	200,975	99,713	0	0	0	0	0	0	0
12:00:32	44,995	2065,664	10,039	9,961	9,907	5,831	5,898	21	953,994	24,497	2062,923	0	200,975	200,975	99,713	0	0	0	0	0	0	0
12:00:32	-44,995	2065,214	9,99	9,863	9,907	5,826	5,896	21	953,994	24,497	2062,925	0	200,975	200,975	99,713	0	0	0	0	0	0	0
12:00:32	0	2065,214	9,99	9,863	9,907	5,826	5,895	21	953,994	24,497	2062,928	0	200,975	200,975	99,713	0	0	0	0	0	0	0
12:00:32	-44,97	2064,764	9,941	9,814	9,907	5,822	5,893	21	953,994	24,497	2062,929	0	200,975	200,975	99,713	0	0	0	0	0	0	0
12:00:32	-90,014	2063,864	9,843	9,716	9,907	5,813	5,892	21	953,994	24,497	2062,93	0	200,975	200,975	99,713	0	0	0	0	0	0	0
12:00:32	-84,716	2063,017	9,843	9,668	9,902	5,804	5,89	21	953,994	24,497	2062,93	0	200,975	200,975	99,713	0	0	0	0	0	0	0
12:00:32	89,99	2063,917	9,941	9,814	9,902	5,813	5,889	21	953,994	24,497	2062,931	0	200,975	200,975	99,713	0	0	0	0	0	0	0
12:00:32	0	2063,917	9,941	9,863	9,902	5,813	5,887	21	953,994	24,497	2062,932	0	200,975	200,975	99,713	0	0	0	0	0	0	0
12:00:32	-89,99	2063,017	9,843	9,716	9,902	5,804	5,886	21	953,994	24,497	2062,932	0	200,975	200,975	99,713	0	0	0	0	0	0	0
12:00:32	0	2063,017	9,843	9,814	9,902	5,804	5,884	21	953,994	24,497	2062,932	0	200,975	200,975	99,713	0	0	0	0	0	0	0
12:00:32	89,99	2063,917	9,941	9,961	9,902	5,813	5,883	21	953,994	24,497	2062,933	0	200,975	200,975	99,713	0	0	0	0	0	0	0
12:00:32	0	2063,917	9,941	9,814	9,902	5,813	5,881	21	953,994	24,497	2062,934	0	200,975	200,975	99,713	0	0	0	0	0	0	0
12:00:32	-89,99	2063,017	9,843	9,814	9,902	5,804	5,88	21	953,994	24,497	2062,934	0	200,975	200,975	99,713	0	0	0	0	0	0	0
12:00:32	89,99	2063,917	9,941	9,863	9,902	5,813	5,878	21	953,994	24,497	2062,935	0	200,975	200,975	99,713	0	0	0	0	0	0	0
12:00:32	-89,99	2063,017	9,843	9,814	9,902	5,804	5,877	21	953,994	24,497	2062,935	0	200,975	200,975	99,713	0	0	0	0	0	0	0
12:00:32	134,96	2064,367	9,99	10,009	9,902	5,818	5,876	21	953,994	24,497	2062,937	0	200,975	200,975	99,713	0	0	0	0	0	0	0
12:00:32	-44,97	2063,917	9,941	9,863	9,902	5,813	5,874	21	953,994	24,497	2062,938	0	200,975	200,975	99,713	0	0	0	0	0	0	0
12:00:32	-174,707	2062,17	9,843	9,863	9,897	5,795	5,873	21	953,994	24,497	2062,17	0	200,975	200,975	99,713	0	0	0	0	0	0	0
12:00:32	134,936	2063,519	9,99	9,863	9,897	5,809	5,872	21	953,994	24,497	2062,171	0	200,975	200,975	99,713	0	0	0	0	0	0	0
12:00:32	0	2063,519	9,99	9,961	9,897	5,809	5,87	21	953,994	24,497	2062,173	0	200,975	200,975	99,713	0	0	0	0	0	0	0
12:00:32	0	2063,519	9,99	10,009	9,897	5,809	5,869	21	953,994	24,497	2062,174	0	200,975	200,975	99,713	0	0	0	0	0	0	0
12:00:32	0	2063,519	9,99	9,814	9,897	5,809	5,868	21	953,994	24,497	2062,175	0	200,975	200,975	99,713	0	0	0	0	0	0	0
12:00:32	0	2063,519	9,99	9,961	9,897	5,809	5,867	21	953,994	24,497	2062,176	0	200,975	200,975	99,713	0	0	0	0	0	0	0
12:00:32	44,995	2063,969	10,039	9,961	9,897	5,814	5,866	21	953,994	24,497	2062,178	0	200,975	200,975	99,713	0	0	0	0	0	0	0
12:00:32	-44,995	2063,519	9,99	9,863	9,897	5,809	5,865	21	953,994	24,497	2062,179	0	200,975	200,975	99,713	0	0	0	0	0	0	0
12:00:32	0	2063,519	9,99	9,863	9,897	5,809	5,864	21	953,994	24,497	2062,181	0	200,975	200,975	99,713	0	0	0	0	0	0	0
12:00:32	44,995	2063,969	10,039	9,961	9,897	5,814	5,863	21	953,994	24,497	2062,183	0	200,975	200,975	99,713	0	0	0	0	0	0	0
12:00:32	-44,995	2063,519	9,99	9,863	9,897	5,809	5,862	21	953,994	24,497	2062,184	0	200,975	200,975	99,713	0	0	0	0	0	0	0
12:00:32	44,995	2063,969	10,039	9,863	9,897	5,814	5,861	21	953,994	24,497	2062,186	0	200,975	200,975	99,713	0	0	0	0	0	0	0
12:00:32	-89,965	2063,07	9,941	9,668	9,897	5,804	5,86	21	953,994	24,497	2062,187	0	200,975	200,975	99,713	0	0	0	0	0	0	0
12:00:32	44,97	2063,519	9,99	9,961	9,897	5,809	5,859	21	953,994	24,497	2062,188	0	200,975	200,975	99,713	0	0	0	0	0	0	0
12:00:32	44,995	2063,969	10,039	9,961	9,897	5,814	5,858	21	953,994	24,497	2062,19	0	200,975	200,975	99,713	0	0	0	0	0	0	0
12:00:32	-89,965	2063,07	9,941	9,814	9,897	5,804	5,857	21	953,994	24,497	2062,191	0	200,975	200,975	99,713	0	0	0	0	0	0	0
12:00:32	0	2063,07	9,941	9,814	9,897	5,804	5,856	21	953,994	24,497	2062,192	0	200,975	200,975	99,713	0	0	0	0	0	0	0
12:00:32	0	2063,07	9,941	9,961	9,897	5,804	5,855	21	953,994	24,497	2062,193	0	200,975	200,975	99,713	0	0	0	0	0	0	0
12:00:32	0	2063,07	9,941	9,814	9,897	5,804	5,854	21	953,994	24,497	2062,194	0	200,975	200,975	99,713	0	0	0	0	0	0	0
12:00:32	0	2063,07	9,941	9,814	9,897	5,804	5,853	21	953,994	24,497	2062,195	0	200,975	200,975	99,713	0	0	0	0	0	0	0
12:00:32	0	2063,07	9,941	9,863	9,897	5,804	5,852	21	953,994	24,497	2062,196	0	200,975	200,975	99,713	0	0	0	0	0	0	0
12:00:32	0	2063,07	9,941	9,814	9,897	5,804	5,851	21	953,994	24,497	2062,197	0	200,975	200,975	99,713	0	0	0	0	0	0	0
12:00:32	0	2063,07	9,941	9,863	9,897	5,804	5,85	21	953,994	24,497	2062,198	0	200,975	200,975	99,713	0	0	0	0	0	0	0
12:00:32	44,97	2063,519	9,99	9,863	9,897	5,809	5,849	21	953,994	24,497	2062,199	0	200,975	200,975	99,713	0	0	0	0	0	0	0
12:00:32	-44,97	2063,07	9,941	9,814	9,897	5,804	5,848	21	953,994	24,497	2062,2	0	200,975	200,975	99,713	0	0	0	0	0	0	0
12:00:32	0	2063,07	9,941	9,716	9,897	5,804	5,847	21	953,994	24,497	2062,201	0	200,975	200,975	99,713	0	0	0	0	0	0	0
12:00:32	0	2063,07	9,941	9,863	9,897	5,804	5,847	21	953,994	24,497	2062,202	0	200,975	200,975	99,713	0	0	0	0	0	0	0
12:00:32	0	2063,07	9,941	9,716	9,897	5,804	5,846	21	953,994	24,497	2062,203	0	200,975	200,975	99,713	0	0	0	0	0	0	0
12:00:32	0	2063,07	9,941	9,716	9,897	5,804	5,845	21	953,994	24,497	2062,204	0	200,975	200,975	99,713	0	0	0	0	0	0	0
12:00:32	-89,965	2062,17	9,843	9,716	9,897	5,795	5,844	21	953,994	24,497	2062,17	0	200,975	200,975	99,713	0	0	0	0	0	0	0
12:00:32	-84,887	2061,321	9,843	9,716	9,892	5,786	5,843	21	953,994	24,497	2061,321	0	200,975	200,975	99,713	0	0	0	0	0	0	0
12:00:32	89,941	2062,221	9,941	9,814	9,892	5,796	5,842	21	953,994	24,497	2061,322	0	200,975	200,975	99,713	0	0	0	0	0	0	0
12:00:32	-89,941	2061,321	9,843	9,863	9,892	5,786	5,841	21	953,994	24,497	2061,321	0	200,975	200,975	99,713	0	0	0	0	0	0	0
12:00:32	89,941	2062,221	9,941	9,863	9,892	5,796	5,84	21	953,994	24,497	2061,322	0	200,975	200,975	99,713	0	0	0	0	0	0	0
12:00:32	-89,941	2061,321	9,843	9,814	9,892	5,786	5,839	21	953,994	24,497	2061,321	0	200,975	200,975	99,713	0	0	0	0	0	0	0
12:00:32	89,941	2062,221	9,941	9,863	9,892	5,796	5,838	21	953,994	24,497	2061,322	0	200,975	200,975	99,713	0	0	0	0	0	0	0
12:00:32	44,995	2062,67	9,99	9,863	9,892	5,8	5,837	21	953,994	24,497	2061,323	0	200,975	200,975	99,713	0	0	0	0	0	0	0
12:00:32	-134,936	2061,321	9,843	9,814	9,892	5,786	5,836	21	953,994	24,497	2061,321	0	200,975	200,975	99,713	0	0	0	0	0	0	0
12:00:32	134,936	2062,67	9,99	9,814	9,892	5,8	5,836	21	953,994	24,497	2061,322	0	200,975	200,975	99,713	0	0	0	0	0	0	0
12:00:32	0	2062,67	9,99	9,814	9,892	5,8	5,835	21	953,994	24,497	2061,324	0	200,975	200,975	99,713	0	0	0	0	0	0	0
12:00:32	44,995	2063,12	10,039	9,863	9,892	5,805	5,834	21	953,994	24,497	2061,325	0	200,975	200,975	99,713	0	0	0	0	0	0	0
12:00:32	-44,995	2062,67	9,99	9,814	9,892	5,8	5,834	21	953,994	24,497	2061,326	0	200,975	200,975	99,713	0	0	0	0	0	0	0
12:00:32	-44,995	2062,221	9,941	9,716	9,892	5,796	5,833	21	953,994	24,497	2061,327	0	200,975	200,975	99,713	0	0	0	0	0	0	0
12:00:32	44,995	2062,67	9,99	9,863	9,892	5,8	5,832	21	953,994	24,497	2061,329	0	200,975	200,975	99,713	0	0	0	0	0	0	0
12:00:32	0	2062,67	9,99	9,863	9,892	5,8	5,832	21	953,994	24,497	2061,33	0	200,975	200,975	99,713	0	0	0	0	0	0	0
12:00:32	-44,995	2062,221	9,941	9,814	9,892	5,796	5,831	21	953,994	24,497	2061,331	0	200,975	200,975	99,713	0	0	0	0	0	0	0
12:00:32	44,995	2062,67	9,99	9,863	9,892	5,8	5,83	21	953,994	24,497	2061,332	0	200,975	200,975	99,713	0	0	0	0	0	0	0
12:00:32	0	2062,67	9,99	10,009	9,892	5,8	5,83	21	953,994	24,497	2061,333	0	200,975	200,975	99,713	0	0	0	0	0	0	0
12:00:33	-44,995	2062,221	9,941	9,814	9,892	5,796	5,829	21	953,994	24,497	2061,334	0	200,975	200,975	99,713	0	0	0	0	0	0	0
12:00:33	0	2062,221	9,941	9,814	9,892	5,796	5,828	21	953,994	24,497	2061,335	0	200,975	200,975	99,713	0	0	0	0	0	0	0
12:00:33	-89,941	2061,321	9,843	9,668	9,892	5,786	5,828	21	953,994	24,497	2061,321	0	200,975	200,975	99,713	0	0	0	0	0	0	0
12:00:33	0	2061,321	9,843	9,668	9,892	5,786	5,827	21	953,994	24,497	2061,321	0	200,975	200,975	99,713	0	0	0	0	0	0	0
12:00:33	89,941	2062,221	9,941	9,716	9,892	5,796	5,826	21	953,994	24,497	2061,322	0	200,975	200,975	99,713	0	0	0	0	0	0	0
12:00:33	-89,941	2061,321	9,843	9,716	9,892	5,786	5,825	21	953,994	24,497	2061,321	0	200,975	200,975	99,713	0	0	0	0	0	0	0
12:00:33	89,941	2062,221	9,941	9,716	9,892	5,796	5,825	21	953,994	24,497	2061,322	0	200,975	200,975	99,713	0	0	0	0	0	0	0
12:00:33	0	2062,221	9,941	9,716	9,892	5,796	5,824	21	953,994	24,497	2061,323	0	200,975	200,975	99,713	0	0	0	0	0	0	0
12:00:33	0	2062,221	9,941	9,814	9,892	5,796	5,824	21	953,994	24,497	2061,324	0	200,975	200,975	99,713	0	0	0	0	0	0	0
12:00:33	0	2062,221	9,941	9,814	9,892	5,796	5,823	21	953,994	24,497	2061,325	0	200,975	200,975	99,713	0	0	0	0	0	0	0
12:00:33	-89,941	2061,321	9,843	9,814	9,892	5,786	5,822	21	953,994	24,497	2061,321	0	200,975	200,975	99,713	0	0	0	0	0	0	0
12:00:33	89,941	2062,221	9,941	9,814	9,892	5,796	5,822	21	953,994	24,497	2061,322	0	200,975	200,975	99,713	0	0	0	0	0	0	0
12:00:33	-89,941	2061,321	9,843	9,716	9,892	5,786	5,821	21	953,994	24,497	2061,321	0	200,975	200,975	99,713	0	0	0	0	0	0	0
12:00:33	0	2061,321	9,843	9,716	9,892	5,786	5,82	21	953,994	24,497	2061,321	0	200,975	200,975	99,713	0	0	0	0	0	0	0
12:00:33	89,941	2062,221	9,941	9,863	9,892	5,796	5,82	21	953,994	24,497	2061,322	0	200,975	200,975	99,713	0	0	0	0	0	0	0
12:00:33	-174,731	2060,473	9,843	9,716	9,888	5,778	5,819	21	953,994	24,497	2060,473	0	200,975	200,975	99,713	0	0	0	0	0	0	0
12:00:33	39,794	2060,871	9,795	9,668	9,892	5,782	5,818	21	953,994	24,497	2060,474	0	200,975	200,975	99,713	0	0	0	0	0	0	0
12:00:33	224,926	2063,12	10,039	9,863	9,892	5,805	5,818	21	953,994	24,497	2060,476	0	200,975	200,975	99,713	0	0	0	0	0	0	0
12:00:33	-44,995	2062,67	9,99	9,863	9,892	5,8	5,818	21	953,994	24,497	2060,479	0	200,823	200,823	99,712	0	0	0	0	0	0	0
12:00:33	44,995	2063,12	10,039	9,863	9,892	5,805	5,818	21	953,994	24,497	2060,481	0	200,823	200,823	99,712	0	0	0	0	0	0	0
12:00:33	0	2063,12	10,039	9,961	9,892	5,805	5,817	21	953,994	24,497	2060,484	0	200,823	200,823	99,712	0	0	0	0	0	0	0
12:00:33	0	2063,12	10,039	9,961	9,892	5,805	5,817	21	953,994	24,497	2060,487	0	200,823	200,823	99,712	0	0	0	0	0	0	0
12:00:33	89,965	2064,02	10,136	10,009	9,892	5,814	5,817	21	953,994	24,497	2060,49	0	200,823	200,823	99,712	0	0	0	0	0	0	0
12:00:33	0	2064,02	10,136	9,961	9,892	5,814	5,817	21	953,994	24,497	2060,494	0	200,823	200,823	99,712	0	0	0	0	0	0	0
12:00:33	0	2064,02	10,136	10,009	9,892	5,814	5,817	21	953,994	24,497	2060,497	0	200,823	200,823	99,712	0	0	0	0	0	0	0
12:00:33	0	2064,02	10,136	10,009	9,892	5,814	5,817	21	953,994	24,497	2060,501	0	200,823	200,823	99,712	0	0	0	0	0	0	0
12:00:33	0	2064,02	10,136	9,961	9,892	5,814	5,817	21	953,994	24,497	2060,504	0	200,823	200,823	99,712	0	0	0	0	0	0	0
12:00:33	0	2064,02	10,136	10,009	9,892	5,814	5,817	21	953,994	24,497	2060,507	0	200,823	200,823	99,712	0	0	0	0	0	0	0
12:00:33	-134,96	2062,67	9,99	9,961	9,892	5,8	5,816	21	953,994	24,497	2060,509	0	200,823	200,823	99,712	0	0	0	0	0	0	0
12:00:33	44,995	2063,12	10,039	9,961	9,892	5,805	5,816	21	953,994	24,497	2060,512	0	200,823	200,823	99,712	0	0	0	0	0	0	0
12:00:33	-44,995	2062,67	9,99	9,961	9,892	5,8	5,816	21	953,994	24,497	2060,514	0	200,823	200,823	99,712	0	0	0	0	0	0	0
12:00:33	-44,995	2062,221	9,941	9,863	9,892	5,796	5,815	21	953,994	24,497	2060,516	0	200,823	200,823	99,712	0	0	0	0	0	0	0
12:00:33	0	2062,221	9,941	9,863	9,892	5,796	5,815	21	953,994	24,497	2060,518	0	200,823	200,823	99,712	0	0	0	0	0	0	0
12:00:33	0	2062,221	9,941	9,961	9,892	5,796	5,815	21	953,994	24,497	2060,519	0	200,823	200,823	99,712	0	0	0	0	0	0	0
12:00:33	44,995	2062,67	9,99	10,009	9,892	5,8	5,814	21	953,994	24,497	2060,522	0	200,823	200,823	99,712	0	0	0	0	0	0	0
12:00:33	-134,936	2061,321	9,843	9,814	9,892	5,786	5,814	21	953,994	24,497	2060,523	0	200,823	200,823	99,712	0	0	0	0	0	0	0
12:00:33	89,941	2062,221	9,941	9,863	9,892	5,796	5,813	21	953,994	24,497	2060,524	0	200,823	200,823	99,712	0	0	0	0	0	0	0
12:00:33	0	2062,221	9,941	9,863	9,892	5,796	5,813	21	953,994	24,497	2060,526	0	200,823	200,823	99,712	0	0	0	0	0	0	0
12:00:33	-89,941	2061,321	9,843	9,863	9,892	5,786	5,813	21	953,994	24,497	2060,527	0	200,823	200,823	99,712	0	0	0	0	0	0	0
12:00:33	89,941	2062,221	9,941	9,863	9,892	5,796	5,812	21	953,994	24,497	2060,529	0	200,823	200,823	99,712	0	0	0	0	0	0	0
12:00:33	-174,731	2060,473	9,843	9,863	9,888	5,778	5,812	21	953,994	24,497	2060,473	0	200,823	200,823	99,712	0	0	0	0	0	0	0
12:00:33	89,965	2061,373	9,941	9,863	9,888	5,787	5,811	21	953,994	24,497	2060,474	0	200,823	200,823	99,712	0	0	0	0	0	0	0
12:00:33	0	2061,373	9,941	9,814	9,888	5,787	5,811	21	953,994	24,497	2060,475	0	200,823	200,823	99,712	0	0	0	0	0	0	0
12:00:33	0	2061,373	9,941	9,863	9,888	5,787	5,81	21	953,994	24,497	2060,476	0	200,823	200,823	99,712	0	0	0	0	0	0	0
12:00:33	-89,965	2060,473	9,843	9,814	9,888	5,778	5,81	21	953,994	24,497	2060,473	0	200,823	200,823	99,712	0	0	0	0	0	0	0
12:00:33	134,96	2061,823	9,99	9,961	9,888	5,791	5,809	21	953,994	24,497	2060,475	0	200,823	200,823	99,712	0	0	0	0	0	0	0
12:00:33	0	2061,823	9,99	9,961	9,888	5,791	5,809	21	953,994	24,497	2060,476	0	200,823	200,823	99,712	0	0	0	0	0	0	0
12:00:33	-44,995	2061,373	9,941	9,863	9,888	5,787	5,808	21	953,994	24,497	2060,477	0	200,823	200,823	99,712	0	0	0	0	0	0	0
12:00:33	0	2061,373	9,941	9,814	9,888	5,787	5,808	21	953,994	24,497	2060,478	0	200,823	200,823	99,712	0	0	0	0	0	0	0
12:00:33	0	2061,373	9,941	9,961	9,888	5,787	5,808	21	953,994	24,497	2060,479	0	200,823	200,823	99,712	0	0	0	0	0	0	0
12:00:33	0	2061,373	9,941	9,814	9,888	5,787	5,807	21	953,994	24,497	2060,48	0	200,823	200,823	99,712	0	0	0	0	0	0	0
12:00:33	-89,965	2060,473	9,843	9,716	9,888	5,778	5,807	21	953,994	24,497	2060,473	0	200,823	200,823	99,712	0	0	0	0	0	0	0
12:00:33	89,965	2061,373	9,941	9,863	9,888	5,787	5,806	21	953,994	24,497	2060,474	0	200,823	200,823	99,712	0	0	0	0	0	0	0
12:00:33	0	2061,373	9,941	9,863	9,888	5,787	5,806	21	953,994	24,497	2060,475	0	200,823	200,823	99,712	0	0	0	0	0	0	0
12:00:33	0	2061,373	9,941	9,863	9,888	5,787	5,805	21	953,994	24,497	2060,476	0	200,823	200,823	99,712	0	0	0	0	0	0	0
12:00:33	0	2061,373	9,941	9,863	9,888	5,787	5,805	21	953,994	24,497	2060,477	0	200,823	200,823	99,712	0	0	0	0	0	0	0
12:00:33	44,995	2061,823	9,99	9,863	9,888	5,791	5,805	21	953,994	24,497	2060,478	0	200,823	200,823	99,712	0	0	0	0	0	0	0
12:00:33	0	2061,823	9,99	9,961	9,888	5,791	5,805	21	953,994	24,497	2060,48	0	200,823	200,823	99,712	0	0	0	0	0	0	0
12:00:33	-134,96	2060,473	9,843	9,716	9,888	5,778	5,804	21	953,994	24,497	2060,473	0	200,823	200,823	99,712	0	0	0	0	0	0	0
12:00:33	89,965	2061,373	9,941	9,863	9,888	5,787	5,804	21	953,994	24,497	2060,474	0	200,823	200,823	99,712	0	0	0	0	0	0	0
12:00:33	44,995	2061,823	9,99	9,961	9,888	5,791	5,803	21	953,994	24,497	2060,476	0	200,823	200,823	99,712	0	0	0	0	0	0	0
12:00:33	0	2061,823	9,99	9,961	9,888	5,791	5,803	21	953,994	24,497	2060,477	0	200,823	200,823	99,712	0	0	0	0	0	0	0
12:00:33	44,97	2062,273	10,039	10,009	9,888	5,796	5,803	21	953,994	24,497	2060,479	0	200,823	200,823	99,712	0	0	0	0	0	0	0
12:00:33	0	2062,273	10,039	9,961	9,888	5,796	5,803	21	953,994	24,497	2060,481	0	200,823	200,823	99,712	0	0	0	0	0	0	0
12:00:33	-44,97	2061,823	9,99	9,863	9,888	5,791	5,803	21	953,994	24,497	2060,482	0	200,823	200,823	99,712	0	0	0	0	0	0	0
12:00:33	44,97	2062,273	10,039	9,961	9,888	5,796	5,803	21	953,994	24,497	2060,484	0	200,823	200,823	99,712	0	0	0	0	0	0	0
12:00:33	-89,965	2061,373	9,941	9,814	9,888	5,787	5,802	21	953,994	24,497	2060,485	0	200,823	200,823	99,712	0	0	0	0	0	0	0
12:00:33	44,995	2061,823	9,99	9,961	9,888	5,791	5,802	21	953,994	24,497	2060,486	0	200,823	200,823	99,712	0	0	0	0	0	0	0
12:00:33	0	2061,823	9,99	9,961	9,888	5,791	5,802	21	953,994	24,497	2060,488	0	200,823	200,823	99,712	0	0	0	0	0	0	0
12:00:33	-44,995	2061,373	9,941	9,814	9,888	5,787	5,802	21	953,994	24,497	2060,488	0	200,823	200,823	99,712	0	0	0	0	0	0	0
12:00:33	0	2061,373	9,941	9,814	9,888	5,787	5,801	21	953,994	24,497	2060,489	0	200,823	200,823	99,712	0	0	0	0	0	0	0
12:00:33	44,995	2061,823	9,99	9,863	9,888	5,791	5,801	21	953,994	24,497	2060,491	0	200,823	200,823	99,712	0	0	0	0	0	0	0
12:00:33	-44,995	2061,373	9,941	9,961	9,888	5,787	5,801	21	953,994	24,497	2060,492	0	200,823	200,823	99,712	0	0	0	0	0	0	0
12:00:33	-134,912	2060,024	9,795	9,716	9,888	5,773	5,8	21	953,994	24,497	2060,024	0	200,823	200,823	99,712	0	0	0	0	0	0	0
12:00:33	44,946	2060,473	9,843	9,814	9,888	5,778	5,8	21	953,994	24,497	2060,024	0	200,823	200,823	99,712	0	0	0	0	0	0	0
12:00:33	89,965	2061,373	9,941	9,863	9,888	5,787	5,8	21	953,994	24,497	2060,025	0	200,823	200,823	99,712	0	0	0	0	0	0	0
12:00:33	0	2061,373	9,941	9,814	9,888	5,787	5,799	21	953,994	24,497	2060,027	0	200,823	200,823	99,712	0	0	0	0	0	0	0
12:00:33	0	2061,373	9,941	9,814	9,888	5,787	5,799	21	953,994	24,497	2060,028	0	200,823	200,823	99,712	0	0	0	0	0	0	0
12:00:33	0	2061,373	9,941	9,814	9,888	5,787	5,799	21	953,994	24,497	2060,03	0	200,823	200,823	99,712	0	0	0	0	0	0	0
12:00:33	0	2061,373	9,941	9,863	9,888	5,787	5,799	21	953,994	24,497	2060,031	0	200,823	200,823	99,712	0	0	0	0	0	0	0
12:00:33	179,956	2063,172	10,136	10,058	9,888	5,805	5,799	21	953,994	24,497	2060,034	0	200,823	200,823	99,712	0	0	0	0	0	0	0
12:00:33	44,995	2063,622	10,185	10,156	9,888	5,81	5,799	21	953,994	24,497	2060,038	0	200,823	200,823	99,712	0	0	0	0	0	0	0
12:00:33	354,834	2067,171	10,478	10,498	9,892	5,847	5,8	21	953,994	24,497	2060,045	0	200,823	200,823	99,712	0	0	0	0	0	0	0
12:00:33	270,19	2069,873	10,771	10,888	9,892	5,874	5,801	21	953,994	24,497	2060,055	0	200,823	200,823	99,712	0	0	0	0	0	0	0
12:00:33	395,068	2073,823	11,015	11,23	9,902	5,915	5,804	21	953,994	24,497	2060,069	0	200,823	200,823	99,712	0	0	0	0	0	0	0
12:00:33	525,073	2079,074	11,308	11,523	9,916	5,969	5,807	21	953,994	24,497	2060,088	0	200,823	200,823	99,712	0	0	0	0	0	0	0
12:00:33	344,995	2082,524	11,406	11,621	9,931	6,005	5,811	21	953,994	24,497	2060,11	0	200,823	200,823	99,712	0	0	0	0	0	0	0
12:00:33	428,906	2086,813	11,504	11,914	9,95	6,049	5,815	21	953,994	24,497	2060,137	0	200,823	200,823	99,712	0	0	0	0	0	0	0
12:00:33	641,626	2093,229	11,65	12,158	9,979	6,115	5,821	21	953,994	24,497	2060,17	0	200,823	200,823	99,712	0	0	0	0	0	0	0
12:00:33	508,447	2098,314	11,65	12,256	10,008	6,168	5,828	21	953,994	24,497	2060,209	0	200,823	200,823	99,712	0	0	0	0	0	0	0
12:00:33	766,967	2105,984	11,845	12,451	10,041	6,247	5,836	21	953,994	24,497	2060,254	0	200,823	200,823	99,712	0	0	0	0	0	0	0
12:00:33	723,901	2113,223	11,992	12,695	10,074	6,321	5,846	21	953,994	24,497	2060,307	0	200,823	200,823	99,712	0	0	0	0	0	0	0
12:00:33	619,677	2119,419	12,041	13,037	10,107	6,385	5,856	21	953,994	24,497	2060,366	0	200,823	200,823	99,712	0	0	0	0	0	0	0
12:00:33	881,738	2128,237	12,285	13,183	10,144	6,476	5,869	21	953,994	24,497	2060,434	0	200,823	200,823	99,712	0	0	0	0	0	0	0
12:00:33	763,598	2135,873	12,48	13,427	10,177	6,555	5,882	21	953,994	24,497	2060,51	0	200,823	200,823	99,712	0	0	0	0	0	0	0
12:00:33	802,343	2143,896	12,627	13,72	10,215	6,638	5,897	21	953,994	24,497	2060,593	0	200,823	200,823	99,712	0	0	0	0	0	0	0
12:00:33	922,9	2153,125	12,92	13,769	10,252	6,733	5,913	21	953,994	24,497	2060,685	0	200,823	200,823	99,712	0	0	0	0	0	0	0
12:00:33	700,854	2160,134	12,92	13,965	10,292	6,805	5,931	21	953,994	24,497	2060,785	0	200,823	200,823	99,712	0	0	0	0	0	0	0
12:00:33	1017,7	2170,311	13,261	13,965	10,331	6,91	5,95	21	953,994	24,497	2060,894	0	200,823	200,823	99,712	0	0	0	0	0	0	0
12:00:33	687,28	2177,183	13,31	14,209	10,368	6,981	5,97	21	953,994	24,497	2061,01	0	200,823	200,823	99,712	0	0	0	0	0	0	0
12:00:34	1019,946	2187,383	13,652	14,746	10,407	7,086	5,992	21	953,994	24,497	2061,137	0	200,823	200,823	99,712	0	0	0	0	0	0	0
12:00:34	908,398	2196,467	13,896	14,795	10,446	7,18	6,015	21	953,994	24,497	2061,272	0	200,823	200,823	99,712	0	0	0	0	0	0	0
12:00:34	723,535	2203,702	13,945	14,99	10,484	7,254	6,04	21	953,994	24,497	2061,415	0	200,823	200,823	99,712	0	0	0	0	0	0	0
12:00:34	898,901	2212,691	14,14	15,088	10,525	7,347	6,065	21	953,994	24,497	2061,566	0	200,823	200,823	99,712	0	0	0	0	0	0	0
12:00:34	882,275	2221,514	14,287	15,185	10,567	7,438	6,092	21	953,994	24,497	2061,726	0	200,823	200,823	99,712	0	0	0	0	0	0	0
12:00:34	859,057	2230,105	14,433	15,332	10,608	7,526	6,12	21	953,994	24,497	2061,894	0	200,823	200,823	99,712	0	0	0	0	0	0	0
12:00:34	689,453	2236,999	14,482	15,478	10,644	7,597	6,149	21	953,994	24,497	2062,069	0	200,823	200,823	99,712	0	0	0	0	0	0	0
12:00:34	891,113	2245,91	14,726	15,625	10,682	7,689	6,179	21	953,994	24,497	2062,253	0	200,823	200,823	99,712	0	0	0	0	0	0	0
12:00:34	909,082	2255,001	15,068	15,967	10,715	7,783	6,211	21	952,565	24,497	2062,446	0	200,823	200,823	99,712	0	0	0	0	0	0	0
12:00:34	798,559	2262,987	15,215	16,064	10,752	7,865	6,243	21	952,565	24,497	2062,647	0	200,823	200,823	99,712	0	0	0	0	0	0	0
12:00:34	901,684	2272,004	15,556	16,308	10,785	7,958	6,277	21	952,565	24,497	2062,856	0	200,823	200,823	99,712	0	0	0	0	0	0	0
12:00:34	576,318	2277,767	15,556	16,406	10,817	8,018	6,311	21	952,565	24,497	2063,071	0	200,823	200,823	99,712	0	0	0	0	0	0	0
12:00:34	720,629	2284,973	15,703	16,601	10,85	8,092	6,346	21	952,565	24,497	2063,293	0	200,823	200,823	99,712	0	0	0	0	0	0	0
12:00:34	849,023	2293,463	15,898	16,601	10,888	8,18	6,382	21	952,565	24,497	2063,523	0	200,823	200,823	99,712	0	0	0	0	0	0	0
12:00:34	528,295	2298,746	15,752	16,748	10,925	8,234	6,418	21	952,565	24,497	2063,758	0	200,823	200,823	99,712	0	0	0	0	0	0	0
12:00:34	666,113	2305,407	15,752	16,552	10,963	8,303	6,455	21	952,565	24,497	2064	0	200,823	200,823	99,712	0	0	0	0	0	0	0
12:00:34	668,237	2312,09	15,752	16,552	11,001	8,372	6,493	21	952,565	24,497	2064,248	0	200,823	200,823	99,712	0	0	0	0	0	0	0
12:00:34	724,414	2319,334	15,898	16,699	11,034	8,446	6,531	21	952,565	24,497	2064,503	0	200,823	200,823	99,712	0	0	0	0	0	0	0
12:00:34	850,024	2327,834	16,093	16,845	11,071	8,534	6,57	21	952,565	24,497	2064,766	0	200,825	200,825	99,712	0	0	0	0	0	0	0
12:00:34	585,302	2333,687	16,093	16,894	11,104	8,594	6,61	21	952,565	24,497	2065,035	0	200,825	200,825	99,712	0	0	0	0	0	0	0
12:00:34	793,359	2341,621	16,386	17,09	11,133	8,676	6,651	21	952,565	24,497	2065,312	0	200,825	200,825	99,712	0	0	0	0	0	0	0
12:00:34	748,193	2349,103	16,582	17,236	11,165	8,753	6,692	21	952,565	24,497	2065,596	0	200,825	200,825	99,712	0	0	0	0	0	0	0
12:00:34	647,827	2355,581	16,728	17,431	11,194	8,82	6,733	21	952,565	24,497	2065,886	0	200,825	200,825	99,712	0	0	0	0	0	0	0
12:00:34	827,124	2363,852	17,07	17,627	11,222	8,905	6,776	21	952,565	24,497	2066,184	0	200,825	200,825	99,712	0	0	0	0	0	0	0
12:00:34	687,133	2370,724	17,217	17,92	11,253	8,976	6,819	21	952,565	24,497	2066,488	0	200,825	200,825	99,712	0	0	0	0	0	0	0
12:00:34	591,992	2376,643	17,314	17,92	11,281	9,037	6,863	21	952,565	24,497	2066,798	0	200,825	200,825	99,712	0	0	0	0	0	0	0
12:00:34	635,376	2382,997	17,412	17,969	11,312	9,103	6,907	21	952,565	24,497	2067,115	0	200,825	200,825	99,712	0	0	0	0	0	0	0
12:00:34	719,653	2390,194	17,656	18,115	11,339	9,177	6,951	21	952,565	24,497	2067,438	0	200,825	200,825	99,712	0	0	0	0	0	0	0
12:00:34	592,089	2396,115	17,851	18,261	11,362	9,238	6,996	21	952,565	24,497	2067,766	0	200,825	200,825	99,712	0	0	0	0	0	0	0
12:00:34	631,127	2402,426	18,047	18,359	11,387	9,303	7,041	21	952,565	24,497	2068,101	0	200,825	200,825	99,712	0	0	0	0	0	0	0
12:00:34	762,182	2410,048	18,34	18,701	11,414	9,381	7,087	21	952,565	24,497	2068,443	0	200,825	200,825	99,712	0	0	0	0	0	0	0
12:00:34	469,238	2414,74	18,388	18,799	11,438	9,43	7,133	21	952,565	24,497	2068,789	0	200,825	200,825	99,712	0	0	0	0	0	0	0
12:00:34	356,665	2418,307	18,34	18,701	11,461	9,467	7,179	21	952,565	24,497	2069,139	0	200,825	200,825	99,712	0	0	0	0	0	0	0
12:00:34	609,326	2424,4	18,535	18,945	11,484	9,529	7,225	21	952,565	24,497	2069,494	0	200,825	200,825	99,712	0	0	0	0	0	0	0
12:00:34	531,958	2429,72	18,681	18,994	11,506	9,584	7,271	21	952,565	24,497	2069,854	0	200,825	200,825	99,712	0	0	0	0	0	0	0
12:00:34	462,353	2434,343	18,681	18,945	11,533	9,632	7,317	21	952,565	24,497	2070,219	0	200,825	200,825	99,712	0	0	0	0	0	0	0
12:00:34	229,541	2436,639	18,486	18,847	11,556	9,656	7,363	21	952,565	24,497	2070,585	0	200,825	200,825	99,712	0	0	0	0	0	0	0
12:00:34	453,149	2441,17	18,535	18,799	11,579	9,702	7,409	21	952,565	24,497	2070,956	0	200,825	200,825	99,712	0	0	0	0	0	0	0
12:00:34	576,855	2446,939	18,779	18,994	11,598	9,762	7,455	21	952,565	24,497	2071,332	0	200,825	200,825	99,712	0	0	0	0	0	0	0
12:00:34	377,368	2450,712	18,828	19,043	11,617	9,801	7,501	21	952,565	24,497	2071,711	0	200,825	200,825	99,712	0	0	0	0	0	0	0
12:00:34	368,872	2454,401	18,877	19,189	11,635	9,839	7,547	21	952,565	24,497	2072,094	0	200,825	200,825	99,712	0	0	0	0	0	0	0
12:00:34	433,398	2458,735	18,974	19,189	11,654	9,883	7,593	21	952,565	24,497	2072,481	0	200,825	200,825	99,712	0	0	0	0	0	0	0
12:00:34	367,895	2462,414	19,023	19,385	11,672	9,921	7,639	21	952,565	24,497	2072,871	0	200,825	200,825	99,712	0	0	0	0	0	0	0
12:00:34	420,532	2466,619	19,121	19,238	11,69	9,965	7,684	21	952,565	24,497	2073,264	0	200,825	200,825	99,712	0	0	0	0	0	0	0
12:00:34	369,091	2470,31	19,17	19,385	11,709	10,003	7,73	21	952,565	24,497	2073,661	0	200,825	200,825	99,712	0	0	0	0	0	0	0
12:00:34	253,442	2472,845	19,17	19,482	11,723	10,029	7,775	21	952,565	24,497	2074,061	0	200,825	200,825	99,712	0	0	0	0	0	0	0
12:00:34	425,146	2477,096	19,267	19,482	11,742	10,073	7,82	21	952,565	24,497	2074,464	0	200,825	200,825	99,712	0	0	0	0	0	0	0
12:00:34	256,689	2479,663	19,267	19,385	11,756	10,099	7,864	21	952,565	24,497	2074,869	0	200,825	200,825	99,712	0	0	0	0	0	0	0
12:00:34	251,367	2482,177	19,267	19,482	11,77	10,125	7,909	21	952,565	24,497	2075,276	0	200,825	200,825	99,712	0	0	0	0	0	0	0
12:00:34	248,193	2484,659	19,267	19,336	11,784	10,151	7,953	21	952,565	24,497	2075,685	0	200,825	200,825	99,712	0	0	0	0	0	0	0
12:00:34	296,582	2487,624	19,316	19,385	11,798	10,181	7,996	21	952,565	24,497	2076,097	0	200,825	200,825	99,712	0	0	0	0	0	0	0
12:00:34	170,068	2489,325	19,316	19,482	11,808	10,199	8,04	21	952,565	24,497	2076,511	0	200,825	200,825	99,712	0	0	0	0	0	0	0
12:00:34	532,641	2494,651	19,609	19,873	11,822	10,254	8,083	21	952,565	24,497	2076,929	0	200,825	200,825	99,712	0	0	0	0	0	0	0
12:00:34	72,07	2495,372	19,512	19,678	11,831	10,261	8,126	21	952,565	24,497	2077,347	0	200,825	200,825	99,712	0	0	0	0	0	0	0
12:00:34	392,48	2499,297	19,658	19,726	11,845	10,302	8,168	21	952,565	24,497	2077,769	0	200,825	200,825	99,712	0	0	0	0	0	0	0
12:00:34	168,164	2500,979	19,658	19,726	11,855	10,319	8,211	21	952,565	24,497	2078,192	0	200,825	200,825	99,712	0	0	0	0	0	0	0
12:00:34	120,556	2502,184	19,609	19,58	11,864	10,331	8,252	21	952,565	24,497	2078,616	0	200,825	200,825	99,712	0	0	0	0	0	0	0
12:00:34	297,68	2505,161	19,658	19,824	11,878	10,362	8,293	21	952,565	24,497	2079,043	0	200,825	200,825	99,712	0	0	0	0	0	0	0
12:00:34	169,262	2506,854	19,658	19,824	11,888	10,379	8,334	21	952,565	24,497	2079,471	0	200,825	200,825	99,712	0	0	0	0	0	0	0
12:00:34	167,968	2508,533	19,658	19,824	11,897	10,397	8,375	21	952,565	24,497	2079,899	0	200,825	200,825	99,712	0	0	0	0	0	0	0
12:00:34	178,491	2510,318	19,756	19,922	11,902	10,415	8,415	21	952,565	24,497	2080,33	0	200,825	200,825	99,712	0	0	0	0	0	0	0
12:00:34	168,017	2511,998	19,756	19,726	11,911	10,432	8,454	21	952,565	24,497	2080,762	0	200,825	200,825	99,712	0	0	0	0	0	0	0
12:00:34	180,639	2513,805	19,853	19,922	11,916	10,451	8,494	21	952,565	24,497	2081,195	0	200,825	200,825	99,712	0	0	0	0	0	0	0
12:00:34	264,135	2516,446	19,951	19,922	11,926	10,478	8,532	21	952,565	24,497	2081,63	0	200,825	200,825	99,712	0	0	0	0	0	0	0
12:00:34	82,446	2517,271	19,951	20,019	11,93	10,487	8,571	21	952,565	24,497	2082,065	0	200,825	200,825	99,712	0	0	0	0	0	0	0
12:00:34	71,875	2517,989	19,853	19,873	11,94	10,494	8,609	21	952,565	24,497	2082,502	0	200,825	200,825	99,712	0	0	0	0	0	0	0
12:00:34	85,62	2518,846	19,853	19,922	11,945	10,503	8,646	21	952,565	24,497	2082,938	0	200,825	200,825	99,712	0	0	0	0	0	0	0
12:00:34	119,384	2520,039	19,804	19,922	11,954	10,515	8,682	21	952,565	24,497	2083,375	0	200,825	200,825	99,712	0	0	0	0	0	0	0
12:00:34	85,644	2520,896	19,804	19,824	11,959	10,524	8,718	21	952,565	24,497	2083,813	0	200,825	200,825	99,712	0	0	0	0	0	0	0
12:00:34	131,03	2522,206	19,853	19,922	11,963	10,538	8,754	21	952,565	24,497	2084,251	0	200,825	200,825	99,712	0	0	0	0	0	0	0
12:00:34	97,29	2523,179	19,951	19,873	11,964	10,548	8,789	21	952,565	24,497	2084,69	0	200,825	200,825	99,712	0	0	0	0	0	0	0
12:00:34	226,22	2525,441	20,097	20,166	11,968	10,571	8,824	21	952,565	24,497	2085,131	0	200,825	200,825	99,712	0	0	0	0	0	0	0
12:00:34	-95,166	2524,49	20	19,824	11,968	10,561	8,858	21	952,565	24,497	2085,57	0	200,825	200,825	99,712	0	0	0	0	0	0	0
12:00:34	177,563	2526,265	20,097	20,019	11,973	10,58	8,892	21	952,565	24,497	2086,011	0	200,825	200,825	99,712	0	0	0	0	0	0	0
12:00:34	86,718	2527,132	20,097	20,068	11,978	10,588	8,925	21	952,565	24,497	2086,452	0	200,825	200,825	99,712	0	0	0	0	0	0	0
12:00:34	81,347	2527,946	20,097	20,068	11,982	10,597	8,958	21	952,565	24,497	2086,894	0	200,825	200,825	99,712	0	0	0	0	0	0	0
12:00:34	-9,521	2527,851	20	20,019	11,987	10,596	8,99	21	952,565	24,497	2087,335	0	200,825	200,825	99,712	0	0	0	0	0	0	0
12:00:34	81,372	2528,664	20	19,873	11,992	10,604	9,022	21	952,565	24,497	2087,776	0	200,825	200,825	99,712	0	0	0	0	0	0	0
12:00:34	0	2528,664	20	20,019	11,992	10,604	9,053	21	952,565	24,497	2088,217	0	200,825	200,825	99,712	0	0	0	0	0	0	0
12:00:34	-138,33	2527,281	19,853	19,873	11,992	10,59	9,083	21	952,565	24,497	2088,656	0	200,825	200,825	99,712	0	0	0	0	0	0	0
12:00:34	237,939	2529,661	20,097	20,166	11,992	10,615	9,113	21	952,565	24,497	2089,097	0	200,825	200,825	99,712	0	0	0	0	0	0	0
12:00:34	-13,964	2529,521	20	20,068	11,997	10,613	9,142	21	952,565	24,497	2089,537	0	200,825	200,825	99,712	0	0	0	0	0	0	0
12:00:34	0	2529,521	20	20,019	11,997	10,613	9,171	21	952,565	24,497	2089,977	0	200,825	200,825	99,712	0	0	0	0	0	0	0
12:00:34	95,214	2530,473	20,097	20,068	11,997	10,623	9,2	21	952,565	24,497	2090,418	0	200,825	200,825	99,712	0	0	0	0	0	0	0
12:00:34	-142,797	2529,045	19,951	20,068	11,997	10,608	9,227	21	952,565	24,497	2090,856	0	200,825	200,825	99,712	0	0	0	0	0	0	0
12:00:34	47,583	2529,521	20	20,068	11,997	10,613	9,255	21	952,565	24,497	2091,295	0	200,825	200,825	99,712	0	0	0	0	0	0	0
12:00:34	95,214	2530,473	20,097	20,068	11,997	10,623	9,281	21	952,565	24,497	2091,734	0	200,825	200,825	99,712	0	0	0	0	0	0	0
12:00:34	0	2530,473	20,097	20,215	11,997	10,623	9,308	21	952,565	24,497	2092,173	0	200,825	200,825	99,712	0	0	0	0	0	0	0
12:00:34	-95,214	2529,521	20	20,019	11,997	10,613	9,333	21	952,565	24,497	2092,61	0	200,825	200,825	99,712	0	0	0	0	0	0	0
12:00:34	-47,583	2529,045	19,951	20,019	11,997	10,608	9,358	21	952,565	24,497	2093,047	0	200,825	200,825	99,712	0	0	0	0	0	0	0
12:00:34	-109,033	2527,955	19,756	19,824	12,001	10,597	9,383	21	952,565	24,497	2093,482	0	200,825	200,825	99,712	0	0	0	0	0	0	0
12:00:34	99,414	2528,949	19,853	19,922	12,001	10,607	9,407	21	952,565	24,497	2093,917	0	200,825	200,825	99,712	0	0	0	0	0	0	0
12:00:34	-4,223	2528,907	19,853	19,922	12,001	10,607	9,43	21	952,565	24,497	2094,352	0	200,825	200,825	99,712	0	0	0	0	0	0	0
12:00:34	0	2528,907	19,853	19,922	12,001	10,607	9,453	21	952,565	24,497	2094,787	0	200,825	200,825	99,712	0	0	0	0	0	0	0
12:00:34	-81,347	2528,093	19,853	19,922	11,997	10,598	9,476	21	952,565	24,497	2095,22	0	200,825	200,825	99,712	0	0	0	0	0	0	0
12:00:34	95,19	2529,045	19,951	20,068	11,997	10,608	9,498	21	952,565	24,497	2095,654	0	200,825	200,825	99,712	0	0	0	0	0	0	0
12:00:34	0	2529,045	19,951	19,873	11,997	10,608	9,52	21	952,565	24,497	2096,087	0	200,825	200,825	99,712	0	0	0	0	0	0	0
12:00:34	0	2529,045	19,951	20,019	11,997	10,608	9,541	21	952,565	24,497	2096,52	0	200,825	200,825	99,712	0	0	0	0	0	0	0
12:00:34	0	2529,045	19,951	19,873	11,997	10,608	9,562	21	952,565	24,497	2096,952	0	200,825	200,825	99,712	0	0	0	0	0	0	0
12:00:34	-142,773	2527,617	19,804	19,873	11,997	10,593	9,582	21	952,565	24,497	2097,383	0	200,825	200,825	99,712	0	0	0	0	0	0	0
12:00:35	0	2527,617	19,804	19,824	11,997	10,593	9,602	21	952,565	24,497	2097,813	0	200,825	200,825	99,712	0	0	0	0	0	0	0
12:00:35	0	2527,617	19,804	19,873	11,997	10,593	9,621	21	952,565	24,497	2098,243	0	200,825	200,825	99,712	0	0	0	0	0	0	0
12:00:35	0	2527,617	19,804	19,873	11,997	10,593	9,64	21	952,565	24,497	2098,672	0	200,825	200,825	99,712	0	0	0	0	0	0	0
12:00:35	0	2527,617	19,804	19,873	11,997	10,593	9,659	21	952,565	24,497	2099,101	0	200,825	200,825	99,712	0	0	0	0	0	0	0
12:00:35	-33,618	2527,281	19,853	19,922	11,992	10,59	9,677	21	952,565	24,497	2099,53	0	200,825	200,825	99,712	0	0	0	0	0	0	0
12:00:35	90,747	2528,189	19,951	19,922	11,992	10,599	9,695	21	952,565	24,497	2099,958	0	200,825	200,825	99,712	0	0	0	0	0	0	0
12:00:35	47,583	2528,664	20	20,019	11,992	10,604	9,713	21	952,565	24,497	2100,387	0	200,825	200,825	99,712	0	0	0	0	0	0	0
12:00:35	-57,128	2528,093	19,853	19,873	11,997	10,598	9,731	21	952,565	24,497	2100,815	0	200,825	200,825	99,712	0	0	0	0	0	0	0
12:00:35	-47,583	2527,617	19,804	19,824	11,997	10,593	9,748	21,2	952,565	24,497	2101,241	0	200,825	200,825	99,712	0	0	0	0	0	0	0
12:00:35	0	2527,617	19,804	19,873	11,997	10,593	9,764	21,2	952,565	24,497	2101,668	0	200,825	200,825	99,712	0	0	0	0	0	0	0
12:00:35	142,773	2529,045	19,951	20,068	11,997	10,608	9,781	21,2	952,565	24,497	2102,095	0	200,825	200,825	99,712	0	0	0	0	0	0	0
12:00:35	-95,19	2528,093	19,853	19,922	11,997	10,598	9,797	21,2	952,565	24,497	2102,521	0	200,825	200,825	99,712	0	0	0	0	0	0	0
12:00:35	-81,201	2527,281	19,853	19,873	11,992	10,59	9,812	21,2	952,565	24,497	2102,945	0	200,825	200,825	99,712	0	0	0	0	0	0	0
12:00:35	0	2527,281	19,853	19,873	11,992	10,59	9,828	21,2	952,565	24,497	2103,37	0	200,825	200,825	99,712	0	0	0	0	0	0	0
12:00:35	-47,583	2526,805	19,804	19,824	11,992	10,585	9,842	21,2	952,565	24,497	2103,793	0	200,825	200,825	99,712	0	0	0	0	0	0	0
12:00:35	33,618	2527,141	19,756	19,824	11,997	10,589	9,857	21,2	952,565	24,497	2104,217	0	200,825	200,825	99,712	0	0	0	0	0	0	0
12:00:35	-33,618	2526,805	19,804	19,824	11,992	10,585	9,871	21,2	952,565	24,497	2104,639	0	200,825	200,825	99,712	0	0	0	0	0	0	0
12:00:35	0	2526,805	19,804	19,824	11,992	10,585	9,885	21,2	952,565	24,497	2105,061	0	200,825	200,825	99,712	0	0	0	0	0	0	0
12:00:35	-47,583	2526,329	19,756	19,678	11,992	10,58	9,899	21,2	952,565	24,497	2105,482	0	202,49	202,49	99,719	0	0	0	0	0	0	0
12:00:35	47,583	2526,805	19,804	19,873	11,992	10,585	9,912	21,2	952,565	24,497	2105,904	0	202,49	202,49	99,719	0	0	0	0	0	0	0
12:00:35	47,583	2527,281	19,853	19,873	11,992	10,59	9,926	21,2	952,565	24,497	2106,325	0	202,49	202,49	99,719	0	0	0	0	0	0	0
12:00:35	-95,166	2526,329	19,756	19,58	11,992	10,58	9,938	21,2	952,565	24,497	2106,745	0	202,49	202,49	99,719	0	0	0	0	0	0	0
12:00:35	176,367	2528,093	19,853	19,824	11,997	10,598	9,951	21,2	952,565	24,497	2107,166	0	202,49	202,49	99,719	0	0	0	0	0	0	0
12:00:35	-133,227	2526,761	19,804	19,824	11,992	10,585	9,964	21,2	952,565	24,497	2107,586	0	202,49	202,49	99,719	0	0	0	0	0	0	0
12:00:35	0	2526,761	19,804	19,726	11,992	10,585	9,976	21,2	952,565	24,497	2108,005	0	202,49	202,49	99,719	0	0	0	0	0	0	0
12:00:35	0	2526,761	19,804	19,726	11,992	10,585	9,988	21,2	952,565	24,497	2108,423	0	202,49	202,49	99,719	0	0	0	0	0	0	0
12:00:35	-47,558	2526,285	19,756	19,873	11,992	10,58	10	21,2	952,565	24,497	2108,841	0	202,49	202,49	99,719	0	0	0	0	0	0	0
12:00:35	0	2526,285	19,756	19,824	11,992	10,58	10,011	21,2	952,565	24,497	2109,259	0	202,49	202,49	99,719	0	0	0	0	0	0	0
12:00:35	-95,166	2525,334	19,658	19,678	11,992	10,57	10,022	21,2	952,565	24,497	2109,675	0	202,49	202,49	99,719	0	0	0	0	0	0	0
12:00:35	95,166	2526,285	19,756	19,58	11,992	10,58	10,033	21,2	952,565	24,497	2110,091	0	202,49	202,49	99,719	0	0	0	0	0	0	0
12:00:35	-285,424	2523,431	19,463	19,336	11,992	10,55	10,043	21,2	952,565	24,497	2110,505	0	202,49	202,49	99,719	0	0	0	0	0	0	0
12:00:35	-427,832	2519,153	19,023	18,701	11,992	10,506	10,052	21,2	952,565	24,497	2110,914	0	202,49	202,49	99,719	0	0	0	0	0	0	0
12:00:35	-689,282	2512,26	18,486	17,969	11,982	10,435	10,06	21,2	952,565	24,497	2111,315	0	202,49	202,49	99,719	0	0	0	0	0	0	0
12:00:35	-819,409	2504,066	17,9	17,236	11,968	10,351	10,065	21,2	952,565	24,497	2111,708	0	202,49	202,49	99,719	0	0	0	0	0	0	0
12:00:35	-432,324	2499,743	17,803	16,943	11,949	10,306	10,07	21,2	952,565	24,497	2112,096	0	202,49	202,49	99,719	0	0	0	0	0	0	0
12:00:35	-644,116	2493,301	17,656	16,748	11,921	10,24	10,073	21,2	952,565	24,497	2112,477	0	202,49	202,49	99,719	0	0	0	0	0	0	0
12:00:35	-625,415	2487,047	17,705	16,357	11,883	10,175	10,075	21,2	952,565	24,497	2112,851	0	202,49	202,49	99,719	0	0	0	0	0	0	0
12:00:35	-480,517	2482,242	17,9	16,943	11,845	10,126	10,076	21,2	952,565	24,497	2113,221	0	202,49	202,49	99,719	0	0	0	0	0	0	0
12:00:35	-612,28	2476,119	18,047	16,845	11,803	10,063	10,076	21,2	952,565	24,497	2113,583	0	202,49	202,49	99,719	0	0	0	0	0	0	0
12:00:35	-932,324	2466,796	17,851	16,552	11,761	9,966	10,074	21,2	952,565	24,497	2113,937	0	202,49	202,49	99,719	0	0	0	0	0	0	0
12:00:35	-548,95	2461,307	17,9	16,552	11,727	9,91	10,071	21,2	952,565	24,497	2114,284	0	202,49	202,49	99,719	0	0	0	0	0	0	0
12:00:35	-899,194	2452,315	17,558	16,308	11,695	9,817	10,066	21,2	952,565	24,497	2114,622	0	202,49	202,49	99,719	0	0	0	0	0	0	0
12:00:35	-817,553	2444,139	17,314	16,162	11,662	9,733	10,059	21,2	952,565	24,497	2114,952	0	202,49	202,49	99,719	0	0	0	0	0	0	0
12:00:35	-850	2435,639	17,021	15,82	11,63	9,645	10,051	21,2	952,565	24,497	2115,272	0	202,49	202,49	99,719	0	0	0	0	0	0	0
12:00:35	-660,009	2429,039	16,875	15,722	11,601	9,577	10,042	21,2	952,565	24,497	2115,586	0	202,49	202,49	99,719	0	0	0	0	0	0	0
12:00:35	-794,921	2421,09	16,728	15,527	11,564	9,495	10,031	21,2	952,565	24,497	2115,891	0	202,49	202,49	99,719	0	0	0	0	0	0	0
12:00:35	-408,789	2417,002	17,021	16,064	11,525	9,453	10,02	21,2	952,565	24,497	2116,193	0	202,49	202,49	99,719	0	0	0	0	0	0	0
12:00:35	-528,32	2411,719	17,168	16,308	11,487	9,399	10,008	21,2	952,565	24,497	2116,488	0	202,49	202,49	99,719	0	0	0	0	0	0	0
12:00:35	-742,504	2404,294	17,07	16,308	11,45	9,322	9,994	21,2	952,565	24,497	2116,776	0	202,49	202,49	99,719	0	0	0	0	0	0	0
12:00:35	-750,683	2396,787	16,875	16,015	11,419	9,245	9,979	21,2	952,565	24,497	2117,056	0	202,49	202,49	99,719	0	0	0	0	0	0	0
12:00:35	-709,326	2389,693	16,679	15,967	11,389	9,172	9,964	21,2	952,565	24,497	2117,329	0	202,49	202,49	99,719	0	0	0	0	0	0	0
12:00:35	-634,79	2383,346	16,435	15,674	11,367	9,106	9,947	21,2	952,565	24,497	2117,595	0	202,49	202,49	99,719	0	0	0	0	0	0	0
12:00:35	-777,001	2375,576	16,045	15,283	11,344	9,026	9,929	21,2	952,565	24,497	2117,853	0	202,49	202,49	99,719	0	0	0	0	0	0	0
12:00:35	-510,766	2370,468	15,849	15,136	11,325	8,973	9,91	21,2	952,565	24,497	2118,105	0	202,49	202,49	99,719	0	0	0	0	0	0	0
12:00:35	-697,29	2363,495	15,459	14,843	11,307	8,902	9,89	21,2	952,565	24,497	2118,351	0	202,49	202,49	99,719	0	0	0	0	0	0	0
12:00:35	-626,025	2357,235	15,215	14,502	11,285	8,837	9,87	21,2	952,565	24,497	2118,59	0	202,49	202,49	99,719	0	0	0	0	0	0	0
12:00:35	-481,225	2352,422	15,215	14,453	11,258	8,787	9,848	21,2	952,565	24,497	2118,824	0	202,49	202,49	99,719	0	0	0	0	0	0	0
12:00:35	-473,559	2347,687	15,215	14,502	11,231	8,739	9,827	21,2	952,565	24,497	2119,053	0	202,49	202,49	99,719	0	0	0	0	0	0	0
12:00:35	-517,187	2342,515	15,117	14,453	11,207	8,685	9,804	21,2	952,565	24,497	2119,276	0	202,49	202,49	99,719	0	0	0	0	0	0	0
12:00:35	-477,954	2337,735	15,117	14,404	11,18	8,636	9,781	21,2	952,565	24,497	2119,495	0	202,49	202,49	99,719	0	0	0	0	0	0	0
12:00:35	-610,034	2331,635	14,922	14,258	11,156	8,573	9,758	21,2	952,565	24,497	2119,707	0	202,49	202,49	99,719	0	0	0	0	0	0	0
12:00:35	-464,941	2326,986	14,873	14,209	11,132	8,525	9,733	21,2	952,565	24,497	2119,914	0	202,49	202,49	99,719	0	0	0	0	0	0	0
12:00:35	-496,118	2322,025	14,775	14,258	11,109	8,474	9,709	21,2	952,565	24,497	2120,116	0	202,49	202,49	99,719	0	0	0	0	0	0	0
12:00:35	-515,722	2316,867	14,58	14,062	11,091	8,421	9,683	21,2	952,565	24,497	2120,313	0	202,49	202,49	99,719	0	0	0	0	0	0	0
12:00:35	-342,895	2313,438	14,58	14,111	11,071	8,385	9,658	21,2	952,565	24,497	2120,506	0	202,49	202,49	99,719	0	0	0	0	0	0	0
12:00:35	-607,08	2307,368	14,287	13,916	11,053	8,323	9,632	21,2	952,565	24,497	2120,693	0	202,49	202,49	99,719	0	0	0	0	0	0	0
12:00:35	-396,484	2303,403	14,14	13,769	11,038	8,282	9,605	21,2	952,565	24,497	2120,876	0	202,49	202,49	99,719	0	0	0	0	0	0	0
12:00:35	-374,047	2299,662	14,092	13,623	11,02	8,243	9,579	21,2	952,565	24,497	2121,055	0	202,49	202,49	99,719	0	0	0	0	0	0	0
12:00:35	-425,561	2295,407	13,994	13,574	11,001	8,2	9,552	21,2	952,565	24,497	2121,229	0	202,49	202,49	99,719	0	0	0	0	0	0	0
12:00:35	-426,562	2291,141	13,896	13,427	10,982	8,156	9,524	21,2	952,565	24,497	2121,399	0	202,49	202,49	99,719	0	0	0	0	0	0	0
12:00:35	-425,415	2286,887	13,799	13,427	10,963	8,112	9,497	21,2	952,565	24,497	2121,565	0	202,49	202,49	99,719	0	0	0	0	0	0	0
12:00:35	-240,478	2284,482	13,896	13,525	10,944	8,087	9,469	21,2	952,565	24,497	2121,728	0	202,49	202,49	99,719	0	0	0	0	0	0	0
12:00:35	-470,483	2279,777	13,75	13,525	10,925	8,038	9,441	21,2	952,565	24,497	2121,886	0	202,49	202,49	99,719	0	0	0	0	0	0	0
12:00:35	-332,91	2276,448	13,75	13,379	10,906	8,004	9,413	21,2	952,565	24,497	2122,04	0	202,49	202,49	99,719	0	0	0	0	0	0	0
12:00:35	-342,285	2273,025	13,652	13,33	10,892	7,969	9,384	21,2	952,565	24,497	2122,191	0	202,49	202,49	99,719	0	0	0	0	0	0	0
12:00:35	-471,264	2268,313	13,506	13,183	10,873	7,92	9,356	21,2	952,565	24,497	2122,337	0	202,49	202,49	99,719	0	0	0	0	0	0	0
12:00:35	-330,517	2265,007	13,506	13,183	10,855	7,886	9,327	21,2	952,565	24,497	2122,48	0	202,49	202,49	99,719	0	0	0	0	0	0	0
12:00:35	-248,828	2262,519	13,506	13,232	10,841	7,861	9,298	21,2	952,565	24,497	2122,62	0	202,49	202,49	99,719	0	0	0	0	0	0	0
12:00:35	-421,826	2258,301	13,408	13,183	10,822	7,817	9,269	21,2	952,565	24,497	2122,755	0	202,49	202,49	99,719	0	0	0	0	0	0	0
12:00:35	-339,819	2254,903	13,31	13,037	10,808	7,782	9,24	21,2	952,565	24,497	2122,888	0	202,49	202,49	99,719	0	0	0	0	0	0	0
12:00:35	-293,774	2251,965	13,261	13,086	10,794	7,752	9,211	21,2	952,565	24,497	2123,017	0	202,49	202,49	99,719	0	0	0	0	0	0	0
12:00:35	-285,62	2249,109	13,31	13,086	10,775	7,722	9,182	21,2	952,565	24,497	2123,143	0	202,49	202,49	99,719	0	0	0	0	0	0	0
12:00:35	-326,245	2245,846	13,31	13,086	10,757	7,689	9,152	21,2	952,565	24,497	2123,265	0	202,49	202,49	99,719	0	0	0	0	0	0	0
12:00:35	-238,598	2243,46	13,408	13,086	10,738	7,664	9,123	21,2	952,565	24,497	2123,386	0	202,49	202,49	99,719	0	0	0	0	0	0	0
12:00:35	-343,945	2240,021	13,31	13,086	10,724	7,629	9,094	21,2	952,565	24,497	2123,502	0	202,49	202,49	99,719	0	0	0	0	0	0	0
12:00:35	-398,486	2236,036	13,164	12,988	10,709	7,588	9,064	21,2	952,565	24,497	2123,615	0	202,49	202,49	99,719	0	0	0	0	0	0	0
12:00:35	-297,851	2233,057	13,115	12,89	10,694	7,557	9,035	21,2	952,565	24,497	2123,724	0	202,49	202,49	99,719	0	0	0	0	0	0	0
12:00:35	-374,682	2229,311	12,968	12,744	10,681	7,518	9,005	21,2	952,565	24,497	2123,83	0	202,49	202,49	99,719	0	0	0	0	0	0	0
12:00:35	-289,111	2226,42	12,92	12,549	10,667	7,488	8,975	21,2	952,565	24,497	2123,933	0	202,49	202,49	99,719	0	0	0	0	0	0	0
12:00:35	-382,104	2222,599	12,773	12,451	10,653	7,449	8,945	21,2	952,565	24,497	2124,031	0	202,49	202,49	99,719	0	0	0	0	0	0	0
12:00:35	-300,17	2219,597	12,627	12,353	10,644	7,418	8,915	21,2	952,565	24,497	2124,127	0	202,49	202,49	99,719	0	0	0	0	0	0	0
12:00:35	-341,357	2216,183	12,529	12,158	10,63	7,383	8,885	21,2	952,565	24,497	2124,219	0	202,49	202,49	99,719	0	0	0	0	0	0	0
12:00:35	-215,991	2214,023	12,627	12,256	10,613	7,361	8,855	21,2	952,565	24,497	2124,309	0	202,49	202,49	99,719	0	0	0	0	0	0	0
12:00:35	-268,334	2211,34	12,675	12,353	10,595	7,333	8,826	21,2	952,565	24,497	2124,396	0	202,49	202,49	99,719	0	0	0	0	0	0	0
12:00:35	-266,918	2208,671	12,675	12,353	10,58	7,305	8,796	21,2	952,565	24,497	2124,48	0	202,49	202,49	99,719	0	0	0	0	0	0	0
12:00:35	-230,2	2206,369	12,773	12,451	10,561	7,282	8,766	21,2	952,565	24,497	2124,562	0	202,49	202,49	99,719	0	0	0	0	0	0	0
12:00:35	-340,185	2202,967	12,675	12,451	10,547	7,247	8,736	21,2	952,565	24,497	2124,64	0	202,49	202,49	99,719	0	0	0	0	0	0	0
12:00:35	-262,548	2200,341	12,675	12,353	10,532	7,22	8,707	21,2	952,565	24,497	2124,716	0	202,49	202,49	99,719	0	0	0	0	0	0	0
12:00:35	-297,119	2197,37	12,675	12,451	10,515	7,189	8,677	21,2	952,565	24,497	2124,788	0	202,49	202,49	99,719	0	0	0	0	0	0	0
12:00:35	-224,34	2195,127	12,627	12,353	10,505	7,166	8,647	21,2	952,565	24,497	2124,859	0	202,49	202,49	99,719	0	0	0	0	0	0	0
12:00:36	-365,307	2191,474	12,48	12,158	10,492	7,128	8,617	21,2	952,565	24,497	2124,925	0	202,49	202,49	99,719	0	0	0	0	0	0	0
12:00:36	-206,982	2189,404	12,431	12,06	10,483	7,107	8,588	21,2	952,565	24,497	2124,99	0	202,49	202,49	99,719	0	0	0	0	0	0	0
12:00:36	-332,519	2186,079	12,334	12,06	10,47	7,072	8,558	21,2	952,565	24,497	2125,051	0	202,49	202,49	99,719	0	0	0	0	0	0	0
12:00:36	-222,583	2183,853	12,334	12,06	10,457	7,05	8,528	21,2	952,565	24,497	2125,109	0	202,49	202,49	99,719	0	0	0	0	0	0	0
12:00:36	-224,243	2181,61	12,285	11,963	10,447	7,026	8,499	21,2	952,565	24,497	2125,166	0	202,49	202,49	99,719	0	0	0	0	0	0	0
12:00:36	-329,003	2178,32	12,187	11,914	10,433	6,992	8,469	21,2	952,565	24,497	2125,219	0	202,49	202,49	99,719	0	0	0	0	0	0	0
12:00:36	-225,244	2176,068	12,138	11,816	10,423	6,969	8,44	21,2	952,565	24,497	2125,27	0	202,49	202,49	99,719	0	0	0	0	0	0	0
12:00:36	-309,57	2172,972	12,041	11,816	10,411	6,937	8,411	21,2	952,565	24,497	2125,317	0	202,49	202,49	99,719	0	0	0	0	0	0	0
12:00:36	-107,714	2171,895	12,138	11,816	10,399	6,926	8,381	21,1	953,025	24,497	2125,364	0	202,49	202,49	99,719	0	0	0	0	0	0	0
12:00:36	-318,872	2168,706	11,992	11,767	10,389	6,893	8,352	21,1	953,025	24,497	2125,408	0	202,49	202,49	99,719	0	0	0	0	0	0	0
12:00:36	-204,687	2166,66	11,943	11,718	10,38	6,872	8,323	21,1	953,025	24,497	2125,449	0	202,49	202,49	99,719	0	0	0	0	0	0	0
12:00:36	-251,44	2164,145	11,845	11,621	10,371	6,846	8,294	21,1	953,025	24,497	2125,488	0	202,49	202,49	99,719	0	0	0	0	0	0	0
12:00:36	-219,287	2161,952	11,845	11,621	10,359	6,824	8,265	21,1	953,025	24,497	2125,524	0	202,49	202,49	99,719	0	0	0	0	0	0	0
12:00:36	-195,751	2159,995	11,845	11,621	10,348	6,804	8,237	21,1	953,025	24,497	2125,559	0	202,49	202,49	99,719	0	0	0	0	0	0	0
12:00:36	-297,314	2157,022	11,748	11,572	10,336	6,773	8,208	21,1	953,025	24,497	2125,59	0	202,49	202,49	99,719	0	0	0	0	0	0	0
12:00:36	-252,368	2154,498	11,65	11,572	10,327	6,747	8,179	21,1	953,025	24,497	2125,619	0	202,49	202,49	99,719	0	0	0	0	0	0	0
12:00:36	-161,303	2152,885	11,65	11,523	10,317	6,73	8,151	21,1	953,025	24,497	2125,646	0	202,49	202,49	99,719	0	0	0	0	0	0	0
12:00:36	-206,665	2150,818	11,601	11,523	10,308	6,709	8,123	21,1	953,025	24,497	2125,671	0	202,49	202,49	99,719	0	0	0	0	0	0	0
12:00:36	-237,109	2148,447	11,504	11,425	10,3	6,685	8,095	21,1	953,025	24,497	2125,694	0	201,982	201,982	99,717	0	0	0	0	0	0	0
12:00:36	-144,458	2147,003	11,455	11,279	10,294	6,67	8,067	21,1	953,025	24,497	2125,716	0	201,982	201,982	99,717	0	0	0	0	0	0	0
12:00:36	-192,651	2145,076	11,406	11,23	10,286	6,65	8,039	21,1	953,025	24,497	2125,735	0	201,982	201,982	99,717	0	0	0	0	0	0	0
12:00:36	-217,993	2142,896	11,259	11,181	10,281	6,627	8,011	21,1	953,025	24,497	2125,752	0	201,982	201,982	99,717	0	0	0	0	0	0	0
12:00:36	-239,111	2140,505	11,162	11,084	10,273	6,603	7,984	21,1	953,025	24,497	2125,767	0	201,982	201,982	99,717	0	0	0	0	0	0	0
12:00:36	-218,994	2138,315	11,015	11,035	10,268	6,58	7,956	21,1	953,025	24,497	2125,779	0	201,982	201,982	99,717	0	0	0	0	0	0	0
12:00:36	-152,587	2136,789	11,015	11,035	10,26	6,564	7,929	21,1	953,025	24,497	2125,79	0	201,982	201,982	99,717	0	0	0	0	0	0	0
12:00:36	-60,571	2136,183	11,113	11,035	10,251	6,558	7,902	21,1	953,025	24,497	2125,801	0	201,982	201,982	99,717	0	0	0	0	0	0	0
12:00:36	-243,408	2133,749	11,015	11,084	10,242	6,533	7,875	21,1	953,025	24,497	2125,809	0	201,982	201,982	99,717	0	0	0	0	0	0	0
12:00:36	-98,706	2132,762	11,015	11,035	10,237	6,523	7,849	21,1	953,025	24,497	2125,816	0	201,982	201,982	99,717	0	0	0	0	0	0	0
12:00:36	-140,844	2131,354	11,015	11,035	10,229	6,508	7,822	21,1	953,025	24,497	2125,821	0	201,982	201,982	99,717	0	0	0	0	0	0	0
12:00:36	-98,901	2130,365	11,015	11,035	10,223	6,498	7,796	21,1	953,025	24,497	2125,826	0	201,982	201,982	99,717	0	0	0	0	0	0	0
12:00:36	-130,175	2129,063	10,966	10,937	10,218	6,485	7,771	21,1	953,025	24,497	2125,829	0	201,982	201,982	99,717	0	0	0	0	0	0	0
12:00:36	-117,382	2127,889	10,918	10,937	10,214	6,473	7,745	21,1	953,025	24,497	2125,831	0	201,982	201,982	99,717	0	0	0	0	0	0	0
12:00:36	-175,488	2126,134	10,82	10,888	10,209	6,454	7,72	21,1	953,025	24,497	2125,831	0	201,982	201,982	99,717	0	0	0	0	0	0	0
12:00:36	-11,108	2126,023	10,966	10,888	10,201	6,453	7,695	21,1	953,025	24,497	2125,832	0	201,982	201,982	99,717	0	0	0	0	0	0	0
12:00:36	-97,705	2125,046	10,966	10,84	10,195	6,443	7,67	21,1	953,025	24,497	2125,046	0	201,982	201,982	99,717	0	0	0	0	0	0	0
12:00:36	-74,267	2124,304	10,966	10,84	10,191	6,436	7,646	21,1	953,025	24,497	2124,304	0	201,982	201,982	99,717	0	0	0	0	0	0	0
12:00:36	-131,201	2122,992	10,918	10,84	10,186	6,422	7,622	21,1	953,025	24,497	2122,992	0	201,982	201,982	99,717	0	0	0	0	0	0	0
12:00:36	-164,721	2121,344	10,82	10,693	10,182	6,405	7,598	21,1	953,025	24,497	2121,344	0	201,982	201,982	99,717	0	0	0	0	0	0	0
12:00:36	-86,938	2120,475	10,82	10,693	10,177	6,396	7,575	21,1	953,025	24,497	2120,475	0	201,982	201,982	99,717	0	0	0	0	0	0	0
12:00:36	-121,679	2119,258	10,771	10,693	10,173	6,384	7,551	21,1	953,025	24,497	2119,258	0	201,982	201,982	99,717	0	0	0	0	0	0	0
12:00:36	-76,171	2118,496	10,771	10,595	10,169	6,376	7,528	21,1	953,025	24,497	2118,496	0	201,982	201,982	99,717	0	0	0	0	0	0	0
12:00:36	-101,367	2117,483	10,673	10,547	10,168	6,365	7,506	21,1	953,025	24,497	2117,483	0	201,982	201,982	99,717	0	0	0	0	0	0	0
12:00:36	-133,447	2116,148	10,625	10,498	10,163	6,352	7,483	21,1	953,025	24,497	2116,148	0	201,982	201,982	99,717	0	0	0	0	0	0	0
12:00:36	-87,963	2115,269	10,625	10,547	10,158	6,342	7,461	21,1	953,025	24,497	2115,269	0	201,982	201,982	99,717	0	0	0	0	0	0	0
12:00:36	-76,171	2114,507	10,625	10,547	10,154	6,335	7,438	21,1	953,025	24,497	2114,507	0	201,982	201,982	99,717	0	0	0	0	0	0	0
12:00:36	-89,208	2113,615	10,625	10,547	10,149	6,325	7,417	21,1	953,025	24,497	2113,615	0	201,982	201,982	99,717	0	0	0	0	0	0	0
[truncated: 5,242 more rows]
