# Supplementary material for: Testing of pandemic ventilators under early and agile development
Source: Front Med Technol. 2022 Aug 16;4:899328. doi: 10.3389/fmedt.2022.899328 (PMC9424737; doi:10.3389/fmedt.2022.899328)
Supplement: Supplementary file 3 [file Data_Sheet_2.ZIP › Accuracy of Controls Systems/01_Data Storage/01_Raw Measurement Data/Hamilton T1/Hamilton T1_v1/part_1_test_08.csv]

Time	Flow	Lung tidal volume	p alveole	Airway pressure	Bellows position	Intrapleural pressure	Cardial pressure	Fraction of O2 inspir	Ambient pressure	Temperature Celsius	FRC actual	Shunt fraction	Partial pressure O2 air chamber	Partial pressure O2 effectiv	Oxygen sat pulm. capillaries	NA	NA	NA	NA	NA	NA	NA
12:02:50	-43,945	1853,235	9,99	9,961	8,701	3,641	3,667	21	952,565	24,497	1850,852	0	200,674	200,674	99,712	0	0	0	0	0	0	0
12:02:50	43,945	1853,674	10,039	9,961	8,701	3,646	3,667	21	952,565	24,497	1850,855	0	200,674	200,674	99,712	0	0	0	0	0	0	0
12:02:50	0	1853,674	10,039	10,009	8,701	3,646	3,666	21	952,565	24,497	1850,858	0	200,674	200,674	99,712	0	0	0	0	0	0	0
12:02:50	-43,945	1853,235	9,99	9,863	8,701	3,641	3,666	21	952,565	24,497	1850,86	0	200,674	200,674	99,712	0	0	0	0	0	0	0
12:02:50	0	1853,235	9,99	9,961	8,701	3,641	3,665	21	952,565	24,497	1850,862	0	200,674	200,674	99,712	0	0	0	0	0	0	0
12:02:50	0	1853,235	9,99	9,961	8,701	3,641	3,665	21	952,565	24,497	1850,865	0	200,674	200,674	99,712	0	0	0	0	0	0	0
12:02:50	-43,933	1852,796	9,941	9,814	8,701	3,637	3,664	21	952,565	24,497	1850,867	0	200,674	200,674	99,712	0	0	0	0	0	0	0
12:02:50	43,933	1853,235	9,99	9,863	8,701	3,641	3,664	21	952,565	24,497	1850,869	0	200,674	200,674	99,712	0	0	0	0	0	0	0
12:02:50	-131,799	1851,917	9,843	9,863	8,701	3,628	3,663	21	952,565	24,497	1850,87	0	200,674	200,674	99,712	0	0	0	0	0	0	0
12:02:50	87,866	1852,796	9,941	9,716	8,701	3,637	3,663	21	952,565	24,497	1850,872	0	200,674	200,674	99,712	0	0	0	0	0	0	0
12:02:50	0	1852,796	9,941	9,814	8,701	3,637	3,662	21	952,565	24,497	1850,874	0	200,674	200,674	99,712	0	0	0	0	0	0	0
12:02:50	0	1852,796	9,941	9,863	8,701	3,637	3,662	21	952,565	24,497	1850,876	0	200,674	200,674	99,712	0	0	0	0	0	0	0
12:02:50	0	1852,796	9,941	9,863	8,701	3,637	3,661	21	952,565	24,497	1850,877	0	200,674	200,674	99,712	0	0	0	0	0	0	0
12:02:50	0	1852,796	9,941	9,716	8,701	3,637	3,661	21	952,565	24,497	1850,879	0	200,674	200,674	99,712	0	0	0	0	0	0	0
12:02:50	0	1852,796	9,941	9,814	8,701	3,637	3,66	21	952,565	24,497	1850,881	0	200,674	200,674	99,712	0	0	0	0	0	0	0
12:02:50	0	1852,796	9,941	9,814	8,701	3,637	3,66	21	952,565	24,497	1850,883	0	200,674	200,674	99,712	0	0	0	0	0	0	0
12:02:50	0	1852,796	9,941	9,814	8,701	3,637	3,659	21	952,565	24,497	1850,885	0	200,674	200,674	99,712	0	0	0	0	0	0	0
12:02:50	0	1852,796	9,941	9,814	8,701	3,637	3,659	21	952,565	24,497	1850,887	0	200,674	200,674	99,712	0	0	0	0	0	0	0
12:02:50	-87,866	1851,917	9,843	9,668	8,701	3,628	3,658	21	952,565	24,497	1850,888	0	200,674	200,674	99,712	0	0	0	0	0	0	0
12:02:50	87,866	1852,796	9,941	9,863	8,701	3,637	3,658	21	952,565	24,497	1850,89	0	200,674	200,674	99,712	0	0	0	0	0	0	0
12:02:50	0	1852,796	9,941	9,716	8,701	3,637	3,657	21	952,565	24,497	1850,892	0	200,674	200,674	99,712	0	0	0	0	0	0	0
12:02:50	-7,385	1852,722	9,843	9,668	8,706	3,636	3,657	21	952,565	24,497	1850,893	0	200,674	200,674	99,712	0	0	0	0	0	0	0
12:02:50	-131,787	1851,404	9,697	9,619	8,706	3,622	3,656	21	952,565	24,497	1850,894	0	200,674	200,674	99,712	0	0	0	0	0	0	0
12:02:50	219,665	1853,601	9,941	9,716	8,706	3,645	3,656	21	952,565	24,497	1850,897	0	200,674	200,674	99,712	0	0	0	0	0	0	0
12:02:50	-8,593	1853,515	9,941	9,814	8,705	3,644	3,656	21	952,565	24,497	1850,899	0	200,674	200,674	99,712	0	0	0	0	0	0	0
12:02:50	15,979	1853,674	10,039	9,961	8,701	3,646	3,656	21	952,565	24,497	1850,902	0	200,674	200,674	99,712	0	0	0	0	0	0	0
12:02:50	87,89	1854,553	10,136	9,961	8,701	3,655	3,656	21	952,565	24,497	1850,906	0	200,674	200,674	99,712	0	0	0	0	0	0	0
12:02:50	0	1854,553	10,136	9,814	8,701	3,655	3,656	21	952,565	24,497	1850,909	0	200,674	200,674	99,712	0	0	0	0	0	0	0
12:02:50	131,86	1855,872	10,283	10,156	8,701	3,668	3,656	21	952,565	24,497	1850,914	0	200,674	200,674	99,712	0	0	0	0	0	0	0
12:02:50	-131,86	1854,553	10,136	10,009	8,701	3,655	3,656	21	952,565	24,497	1850,918	0	200,674	200,674	99,712	0	0	0	0	0	0	0
12:02:50	-87,89	1853,674	10,039	9,863	8,701	3,646	3,656	21	952,565	24,497	1850,921	0	200,674	200,674	99,712	0	0	0	0	0	0	0
12:02:50	-43,945	1853,235	9,99	9,814	8,701	3,641	3,655	21	952,565	24,497	1850,923	0	200,674	200,674	99,712	0	0	0	0	0	0	0
12:02:50	43,945	1853,674	10,039	9,863	8,701	3,646	3,655	21	952,565	24,497	1850,926	0	200,674	200,674	99,712	0	0	0	0	0	0	0
12:02:50	-43,945	1853,235	9,99	9,814	8,701	3,641	3,655	21	952,565	24,497	1850,928	0	200,674	200,674	99,712	0	0	0	0	0	0	0
12:02:50	-131,799	1851,917	9,843	9,716	8,701	3,628	3,654	21	952,565	24,497	1850,929	0	200,674	200,674	99,712	0	0	0	0	0	0	0
12:02:50	87,866	1852,796	9,941	9,814	8,701	3,637	3,654	21	952,565	24,497	1850,931	0	200,674	200,674	99,712	0	0	0	0	0	0	0
12:02:50	-87,866	1851,917	9,843	9,716	8,701	3,628	3,653	21	952,565	24,497	1850,932	0	200,674	200,674	99,712	0	0	0	0	0	0	0
12:02:50	-43,933	1851,478	9,795	9,716	8,701	3,623	3,653	21	952,565	24,497	1850,932	0	200,674	200,674	99,712	0	0	0	0	0	0	0
12:02:50	43,933	1851,917	9,843	9,863	8,701	3,628	3,652	21	952,565	24,497	1850,933	0	200,674	200,674	99,712	0	0	0	0	0	0	0
12:02:50	0	1851,917	9,843	9,716	8,701	3,628	3,652	21	952,565	24,497	1850,934	0	200,674	200,674	99,712	0	0	0	0	0	0	0
12:02:50	131,799	1853,235	9,99	9,863	8,701	3,641	3,652	21	952,565	24,497	1850,936	0	200,674	200,674	99,712	0	0	0	0	0	0	0
12:02:50	-131,799	1851,917	9,843	9,716	8,701	3,628	3,651	21	952,565	24,497	1850,937	0	200,674	200,674	99,712	0	0	0	0	0	0	0
12:02:50	87,866	1852,796	9,941	9,863	8,701	3,637	3,651	21	952,565	24,497	1850,939	0	200,674	200,674	99,712	0	0	0	0	0	0	0
12:02:50	34,24	1853,138	9,99	9,961	8,7	3,64	3,651	21	952,565	24,497	1850,941	0	200,674	200,674	99,712	0	0	0	0	0	0	0
12:02:50	-43,933	1852,699	9,941	9,863	8,7	3,636	3,65	21	952,565	24,497	1850,943	0	200,674	200,674	99,712	0	0	0	0	0	0	0
12:02:50	-87,866	1851,82	9,843	9,814	8,7	3,627	3,65	21	952,565	24,497	1850,944	0	200,674	200,674	99,712	0	0	0	0	0	0	0
12:02:51	0	1851,82	9,843	9,814	8,7	3,627	3,649	21	952,565	24,497	1850,945	0	200,674	200,674	99,712	0	0	0	0	0	0	0
12:02:51	87,866	1852,699	9,941	9,863	8,7	3,636	3,649	21	952,565	24,497	1850,946	0	200,674	200,674	99,712	0	0	0	0	0	0	0
12:02:51	9,692	1852,796	9,941	9,961	8,701	3,637	3,649	21	952,565	24,497	1850,948	0	200,674	200,674	99,712	0	0	0	0	0	0	0
12:02:51	-97,558	1851,82	9,843	9,814	8,7	3,627	3,649	21	952,565	24,497	1850,949	0	200,674	200,674	99,712	0	0	0	0	0	0	0
12:02:51	87,866	1852,699	9,941	9,814	8,7	3,636	3,648	21	952,565	24,497	1850,951	0	200,674	200,674	99,712	0	0	0	0	0	0	0
12:02:51	9,692	1852,796	9,941	9,814	8,701	3,637	3,648	21	952,565	24,497	1850,953	0	200,674	200,674	99,712	0	0	0	0	0	0	0
12:02:51	0	1852,796	9,941	9,814	8,701	3,637	3,648	21	952,565	24,497	1850,955	0	200,674	200,674	99,712	0	0	0	0	0	0	0
12:02:51	-87,866	1851,917	9,843	9,716	8,701	3,628	3,647	21	952,565	24,497	1850,955	0	200,674	200,674	99,712	0	0	0	0	0	0	0
12:02:51	0	1851,917	9,843	9,814	8,701	3,628	3,647	21	952,565	24,497	1850,956	0	200,674	200,674	99,712	0	0	0	0	0	0	0
12:02:51	0	1851,917	9,843	9,814	8,701	3,628	3,647	21	952,565	24,497	1850,957	0	200,674	200,674	99,712	0	0	0	0	0	0	0
12:02:51	87,866	1852,796	9,941	9,814	8,701	3,637	3,646	21	952,565	24,497	1850,959	0	200,674	200,674	99,712	0	0	0	0	0	0	0
12:02:51	0	1852,796	9,941	9,863	8,701	3,637	3,646	21	952,565	24,497	1850,961	0	200,674	200,674	99,712	0	0	0	0	0	0	0
12:02:51	43,933	1853,235	9,99	9,961	8,701	3,641	3,646	21	952,565	24,497	1850,963	0	200,674	200,674	99,712	0	0	0	0	0	0	0
12:02:51	0	1853,235	9,99	9,863	8,701	3,641	3,646	21	952,565	24,497	1850,966	0	200,674	200,674	99,712	0	0	0	0	0	0	0
12:02:51	0	1853,235	9,99	9,863	8,701	3,641	3,646	21	952,565	24,497	1850,968	0	200,674	200,674	99,712	0	0	0	0	0	0	0
12:02:51	0	1853,235	9,99	9,961	8,701	3,641	3,646	21	952,565	24,497	1850,97	0	200,674	200,674	99,712	0	0	0	0	0	0	0
12:02:51	-43,933	1852,796	9,941	9,814	8,701	3,637	3,646	21	952,565	24,497	1850,972	0	200,674	200,674	99,712	0	0	0	0	0	0	0
12:02:51	43,933	1853,235	9,99	9,863	8,701	3,641	3,646	21	952,565	24,497	1850,974	0	200,674	200,674	99,712	0	0	0	0	0	0	0
12:02:51	0	1853,235	9,99	9,863	8,701	3,641	3,645	21	952,565	24,497	1850,976	0	200,674	200,674	99,712	0	0	0	0	0	0	0
12:02:51	-43,933	1852,796	9,941	9,716	8,701	3,637	3,645	21	952,565	24,497	1850,978	0	200,674	200,674	99,712	0	0	0	0	0	0	0
12:02:51	34,24	1853,138	9,99	9,863	8,7	3,64	3,645	21	952,565	24,497	1850,98	0	200,674	200,674	99,712	0	0	0	0	0	0	0
12:02:51	9,692	1853,235	9,99	9,863	8,701	3,641	3,645	21	952,565	24,497	1850,983	0	200,674	200,674	99,712	0	0	0	0	0	0	0
12:02:51	0	1853,235	9,99	9,961	8,701	3,641	3,645	21	952,565	24,497	1850,985	0	200,674	200,674	99,712	0	0	0	0	0	0	0
12:02:51	-43,933	1852,796	9,941	9,814	8,701	3,637	3,645	21	952,565	24,497	1850,987	0	200,674	200,674	99,712	0	0	0	0	0	0	0
12:02:51	-87,866	1851,917	9,843	9,668	8,701	3,628	3,645	21	952,565	24,497	1850,988	0	200,674	200,674	99,712	0	0	0	0	0	0	0
12:02:51	0	1851,917	9,843	9,716	8,701	3,628	3,644	21	952,565	24,497	1850,989	0	200,674	200,674	99,712	0	0	0	0	0	0	0
12:02:51	87,866	1852,796	9,941	9,863	8,701	3,637	3,644	21	952,565	24,497	1850,99	0	200,674	200,674	99,712	0	0	0	0	0	0	0
12:02:51	0	1852,796	9,941	9,863	8,701	3,637	3,644	21	952,565	24,497	1850,992	0	200,674	200,674	99,712	0	0	0	0	0	0	0
12:02:51	0	1852,796	9,941	9,863	8,701	3,637	3,644	21	952,565	24,497	1850,994	0	200,674	200,674	99,712	0	0	0	0	0	0	0
12:02:51	0	1852,796	9,941	9,814	8,701	3,637	3,644	21	952,565	24,497	1850,996	0	200,674	200,674	99,712	0	0	0	0	0	0	0
12:02:51	0	1852,796	9,941	9,863	8,701	3,637	3,643	21	952,565	24,497	1850,997	0	200,674	200,674	99,712	0	0	0	0	0	0	0
12:02:51	43,933	1853,235	9,99	9,961	8,701	3,641	3,643	21	952,565	24,497	1851	0	200,674	200,674	99,712	0	0	0	0	0	0	0
12:02:51	0	1853,235	9,99	10,009	8,701	3,641	3,643	21	952,565	24,497	1851,002	0	200,674	200,674	99,712	0	0	0	0	0	0	0
12:02:51	-43,933	1852,796	9,941	9,863	8,701	3,637	3,643	21	952,565	24,497	1851,004	0	200,674	200,674	99,712	0	0	0	0	0	0	0
12:02:51	43,933	1853,235	9,99	9,961	8,701	3,641	3,643	21	952,565	24,497	1851,006	0	200,674	200,674	99,712	0	0	0	0	0	0	0
12:02:51	0	1853,235	9,99	9,863	8,701	3,641	3,643	21	952,565	24,497	1851,008	0	200,674	200,674	99,712	0	0	0	0	0	0	0
12:02:51	-43,933	1852,796	9,941	9,814	8,701	3,637	3,643	21	952,565	24,497	1851,01	0	200,674	200,674	99,712	0	0	0	0	0	0	0
12:02:51	43,933	1853,235	9,99	9,961	8,701	3,641	3,643	21	952,565	24,497	1851,012	0	200,674	200,674	99,712	0	0	0	0	0	0	0
12:02:51	-43,933	1852,796	9,941	9,863	8,701	3,637	3,643	21	952,565	24,497	1851,014	0	200,674	200,674	99,712	0	0	0	0	0	0	0
12:02:51	-87,866	1851,917	9,843	9,716	8,701	3,628	3,643	21	952,565	24,497	1851,015	0	200,674	200,674	99,712	0	0	0	0	0	0	0
12:02:51	87,866	1852,796	9,941	9,863	8,701	3,637	3,642	21	952,565	24,497	1851,016	0	200,674	200,674	99,712	0	0	0	0	0	0	0
12:02:51	43,933	1853,235	9,99	9,961	8,701	3,641	3,642	21	952,565	24,497	1851,019	0	200,674	200,674	99,712	0	0	0	0	0	0	0
12:02:51	-131,799	1851,917	9,843	9,716	8,701	3,628	3,642	21	952,565	24,497	1851,02	0	200,674	200,674	99,712	0	0	0	0	0	0	0
12:02:51	-43,933	1851,478	9,795	9,619	8,701	3,623	3,642	21	952,565	24,497	1851,02	0	200,674	200,674	99,712	0	0	0	0	0	0	0
12:02:51	131,799	1852,796	9,941	9,863	8,701	3,637	3,642	21	952,565	24,497	1851,022	0	200,674	200,674	99,712	0	0	0	0	0	0	0
12:02:51	-87,866	1851,917	9,843	9,668	8,701	3,628	3,641	21	952,565	24,497	1851,023	0	200,674	200,674	99,712	0	0	0	0	0	0	0
12:02:51	87,866	1852,796	9,941	9,863	8,701	3,637	3,641	21	952,565	24,497	1851,024	0	200,674	200,674	99,712	0	0	0	0	0	0	0
12:02:51	6,286	1852,859	10,039	9,863	8,696	3,637	3,641	21	952,565	24,497	1851,026	0	200,674	200,674	99,712	0	0	0	0	0	0	0
12:02:51	0	1852,859	10,039	9,961	8,696	3,637	3,641	21	952,565	24,497	1851,028	0	200,674	200,674	99,712	0	0	0	0	0	0	0
12:02:51	87,89	1853,737	10,136	10,009	8,696	3,646	3,641	21	952,565	24,497	1851,031	0	200,674	200,674	99,712	0	0	0	0	0	0	0
12:02:51	41,601	1854,153	10,283	10,156	8,691	3,651	3,641	21	952,565	24,497	1851,034	0	200,674	200,674	99,712	0	0	0	0	0	0	0
12:02:51	-26,757	1853,886	10,332	10,351	8,687	3,648	3,642	21	952,565	24,497	1851,037	0	200,674	200,674	99,712	0	0	0	0	0	0	0
12:02:51	-9,667	1853,789	10,332	10,302	8,687	3,647	3,642	21	952,565	24,497	1851,039	0	200,674	200,674	99,712	0	0	0	0	0	0	0
12:02:51	-131,835	1852,471	10,185	10,058	8,687	3,633	3,641	21	952,565	24,497	1851,041	0	200,674	200,674	99,712	0	0	0	0	0	0	0
12:02:51	-166,076	1850,81	9,99	9,961	8,687	3,616	3,641	21	952,565	24,497	1850,81	0	200,674	200,674	99,712	0	0	0	0	0	0	0
12:02:51	-105,004	1849,76	9,795	9,619	8,691	3,605	3,64	21	952,565	24,497	1849,76	0	200,674	200,674	99,712	0	0	0	0	0	0	0
12:02:51	-304,956	1846,711	9,355	9,326	8,696	3,574	3,639	21	952,565	24,497	1846,711	0	200,674	200,674	99,712	0	0	0	0	0	0	0
12:02:51	-225,646	1844,454	9,013	9,082	8,701	3,551	3,637	21	952,565	24,497	1844,454	0	200,674	200,674	99,712	0	0	0	0	0	0	0
12:02:51	36,572	1844,82	8,964	8,935	8,706	3,554	3,636	21	952,565	24,497	1844,454	0	200,674	200,674	99,712	0	0	0	0	0	0	0
12:02:51	166,906	1846,489	9,16	9,179	8,705	3,572	3,634	21	952,565	24,497	1844,456	0	200,674	200,674	99,712	0	0	0	0	0	0	0
12:02:51	191,491	1848,404	9,453	9,472	8,701	3,591	3,634	21	952,565	24,497	1844,46	0	200,674	200,674	99,712	0	0	0	0	0	0	0
12:02:51	260,083	1851,005	9,843	9,814	8,696	3,618	3,633	21	952,565	24,497	1844,467	0	200,674	200,674	99,712	0	0	0	0	0	0	0
12:02:51	95,178	1851,956	10,039	10,009	8,691	3,628	3,633	21	952,565	24,497	1844,475	0	200,674	200,674	99,712	0	0	0	0	0	0	0
12:02:51	17,175	1852,128	10,136	10,058	8,687	3,63	3,633	21	952,565	24,497	1844,482	0	200,674	200,674	99,712	0	0	0	0	0	0	0
12:02:51	122,167	1853,35	10,283	10,205	8,687	3,642	3,633	21	952,565	24,497	1844,491	0	200,674	200,674	99,712	0	0	0	0	0	0	0
12:02:51	51,293	1853,863	10,429	10,351	8,682	3,648	3,634	21	952,565	24,497	1844,5	0	200,674	200,674	99,712	0	0	0	0	0	0	0
12:02:51	-1,269	1853,85	10,527	10,498	8,677	3,647	3,634	21	952,565	24,497	1844,51	0	200,674	200,674	99,712	0	0	0	0	0	0	0
12:02:51	-123,291	1852,617	10,478	10,498	8,673	3,635	3,634	21	952,565	24,497	1844,518	0	200,674	200,674	99,712	0	0	0	0	0	0	0
12:02:51	-131,823	1851,299	10,332	10,351	8,673	3,621	3,634	21	952,565	24,497	1844,525	0	200,674	200,674	99,712	0	0	0	0	0	0	0
12:02:51	-131,799	1849,981	10,185	10,156	8,673	3,608	3,633	21	952,565	24,497	1844,53	0	200,674	200,674	99,712	0	0	0	0	0	0	0
12:02:51	-164,978	1848,331	9,99	10,009	8,673	3,591	3,632	21	952,565	24,497	1844,534	0	200,674	200,674	99,712	0	0	0	0	0	0	0
12:02:51	-194,86	1846,382	9,697	9,619	8,677	3,57	3,631	21	952,565	24,497	1844,536	0	200,674	200,674	99,712	0	0	0	0	0	0	0
12:02:51	-165,905	1844,723	9,502	9,472	8,678	3,553	3,629	21	952,565	24,497	1844,536	0	200,674	200,674	99,712	0	0	0	0	0	0	0
12:02:51	-105,749	1843,666	9,306	9,326	8,682	3,542	3,628	21	952,565	24,497	1843,666	0	200,674	200,674	99,712	0	0	0	0	0	0	0
12:02:51	-69,763	1842,968	9,306	9,277	8,678	3,535	3,626	21	952,565	24,497	1842,968	0	200,674	200,674	99,712	0	0	0	0	0	0	0
12:02:51	43,872	1843,407	9,355	9,277	8,678	3,54	3,624	21	952,565	24,497	1842,969	0	200,674	200,674	99,712	0	0	0	0	0	0	0
12:02:51	78,1	1844,188	9,453	9,423	8,677	3,548	3,623	21	952,565	24,497	1842,97	0	200,674	200,674	99,712	0	0	0	0	0	0	0
12:02:51	43,884	1844,627	9,502	9,472	8,677	3,552	3,621	21	952,565	24,497	1842,972	0	200,674	200,674	99,712	0	0	0	0	0	0	0
12:02:51	63,098	1845,258	9,648	9,521	8,673	3,559	3,62	21	952,565	24,497	1842,974	0	200,674	200,674	99,712	0	0	0	0	0	0	0
12:02:51	131,689	1846,575	9,795	9,716	8,673	3,572	3,619	21	952,565	24,497	1842,978	0	200,674	200,674	99,712	0	0	0	0	0	0	0
12:02:51	164,929	1848,224	9,99	10,009	8,673	3,589	3,619	21	952,565	24,497	1842,983	0	200,674	200,674	99,712	0	0	0	0	0	0	0
12:02:51	175,683	1849,981	10,185	10,156	8,673	3,608	3,618	21	952,565	24,497	1842,99	0	200,674	200,674	99,712	0	0	0	0	0	0	0
12:02:51	263,623	1852,617	10,478	10,595	8,673	3,635	3,619	21	952,565	24,497	1842,999	0	200,674	200,674	99,712	0	0	0	0	0	0	0
12:02:51	318,469	1855,802	10,82	11,035	8,673	3,668	3,62	21	952,565	24,497	1843,012	0	200,674	200,674	99,712	0	0	0	0	0	0	0
12:02:51	342,248	1859,224	11,113	11,279	8,678	3,703	3,621	21	952,565	24,497	1843,028	0	200,674	200,674	99,712	0	0	0	0	0	0	0
12:02:51	433,972	1863,564	11,406	11,572	8,687	3,748	3,624	21	952,565	24,497	1843,049	0	200,674	200,674	99,712	0	0	0	0	0	0	0
12:02:51	463,073	1868,195	11,65	11,914	8,701	3,795	3,627	21	952,565	24,497	1843,074	0	200,674	200,674	99,712	0	0	0	0	0	0	0
12:02:51	513,806	1873,333	11,845	12,109	8,72	3,848	3,632	21	952,565	24,497	1843,104	0	200,674	200,674	99,712	0	0	0	0	0	0	0
12:02:51	600,146	1879,334	12,041	12,451	8,744	3,91	3,637	21	952,565	24,497	1843,141	0	200,674	200,674	99,712	0	0	0	0	0	0	0
12:02:51	500,036	1884,335	12,041	12,646	8,773	3,962	3,643	21	952,565	24,497	1843,182	0	200,674	200,674	99,712	0	0	0	0	0	0	0
12:02:51	458,166	1888,916	11,992	12,646	8,801	4,009	3,651	21	952,565	24,497	1843,228	0	200,674	200,674	99,712	0	0	0	0	0	0	0
12:02:51	681,091	1895,727	12,187	12,841	8,83	4,079	3,659	21	952,565	24,497	1843,28	0	200,674	200,674	99,712	0	0	0	0	0	0	0
12:02:51	723,254	1902,96	12,334	13,037	8,863	4,154	3,669	21	952,565	24,497	1843,34	0	200,674	200,674	99,712	0	0	0	0	0	0	0
12:02:51	725,61	1910,216	12,48	13,037	8,897	4,229	3,68	21	952,565	24,497	1843,407	0	200,674	200,674	99,712	0	0	0	0	0	0	0
12:02:51	820,3	1918,419	12,822	13,525	8,926	4,313	3,692	21	952,565	24,497	1843,482	0	200,674	200,674	99,712	0	0	0	0	0	0	0
12:02:51	819,775	1926,617	13,164	13,916	8,955	4,398	3,706	21	952,565	24,497	1843,565	0	200,674	200,674	99,712	0	0	0	0	0	0	0
12:02:51	1083,85	1937,455	13,799	14,502	8,983	4,509	3,722	21	952,565	24,497	1843,659	0	200,674	200,674	99,712	0	0	0	0	0	0	0
12:02:51	871,716	1946,172	14,287	14,99	9,008	4,599	3,739	21	952,565	24,497	1843,761	0	200,674	200,674	99,712	0	0	0	0	0	0	0
12:02:51	734,301	1953,515	14,629	15,283	9,031	4,675	3,757	21	952,565	24,497	1843,871	0	200,674	200,674	99,712	0	0	0	0	0	0	0
12:02:51	962,731	1963,143	15,117	16,015	9,061	4,774	3,777	21	952,565	24,497	1843,99	0	200,674	200,674	99,712	0	0	0	0	0	0	0
12:02:51	769,604	1970,839	15,41	16,211	9,089	4,854	3,798	21	952,565	24,497	1844,117	0	200,674	200,674	99,712	0	0	0	0	0	0	0
12:02:52	686,12	1977,7	15,605	16,357	9,118	4,924	3,82	21	952,565	24,497	1844,251	0	200,674	200,674	99,712	0	0	0	0	0	0	0
12:02:52	788,452	1985,584	15,752	16,406	9,155	5,006	3,844	21	952,565	24,497	1844,392	0	200,674	200,674	99,712	0	0	0	0	0	0	0
12:02:52	593,591	1991,52	15,752	16,601	9,188	5,067	3,868	21	952,565	24,497	1844,539	0	200,674	200,674	99,712	0	0	0	0	0	0	0
12:02:52	715,319	1998,674	15,898	16,601	9,221	5,14	3,892	21	952,565	24,497	1844,693	0	200,674	200,674	99,712	0	0	0	0	0	0	0
12:02:52	772,692	2006,4	16,045	16,699	9,257	5,22	3,919	21	952,565	24,497	1844,855	0	200,674	200,674	99,712	0	0	0	0	0	0	0
12:02:52	816,491	2014,565	16,386	16,943	9,286	5,304	3,946	21	952,565	24,497	1845,025	0	200,674	200,674	99,712	0	0	0	0	0	0	0
12:02:52	685,656	2021,422	16,679	17,236	9,309	5,375	3,974	21	952,565	24,497	1845,201	0	200,674	200,674	99,712	0	0	0	0	0	0	0
12:02:52	692,041	2028,342	17,021	17,578	9,33	5,446	4,003	21	952,565	24,497	1845,384	0	200,674	200,674	99,712	0	0	0	0	0	0	0
12:02:52	724,597	2035,588	17,412	17,969	9,351	5,521	4,032	21	952,565	24,497	1845,575	0	200,674	200,674	99,712	0	0	0	0	0	0	0
12:02:52	614,868	2041,737	17,656	18,115	9,373	5,584	4,063	21	952,565	24,497	1845,771	0	200,674	200,674	99,712	0	0	0	0	0	0	0
12:02:52	633,386	2048,071	17,9	18,506	9,396	5,65	4,094	21	952,565	24,497	1845,973	0	200,674	200,674	99,712	0	0	0	0	0	0	0
12:02:52	694,14	2055,012	18,144	18,652	9,422	5,721	4,126	21	952,565	24,497	1846,182	0	200,674	200,674	99,712	0	0	0	0	0	0	0
12:02:52	514,892	2060,161	18,193	18,603	9,449	5,774	4,158	21	952,565	24,497	1846,396	0	200,674	200,674	99,712	0	0	0	0	0	0	0
12:02:52	366,186	2063,823	18,144	18,506	9,472	5,812	4,191	21	952,565	24,497	1846,614	0	200,674	200,674	99,712	0	0	0	0	0	0	0
12:02:52	662,988	2070,453	18,486	18,847	9,492	5,88	4,224	21	952,565	24,497	1846,837	0	200,674	200,674	99,712	0	0	0	0	0	0	0
12:02:52	587,793	2076,331	18,779	18,994	9,509	5,941	4,257	21	952,565	24,497	1847,067	0	200,825	200,825	99,712	0	0	0	0	0	0	0
12:02:52	475,683	2081,088	19,023	19,385	9,523	5,99	4,291	21	952,565	24,497	1847,301	0	200,825	200,825	99,712	0	0	0	0	0	0	0
12:02:52	554,711	2086,635	19,365	19,726	9,537	6,047	4,326	21	952,565	24,497	1847,54	0	200,825	200,825	99,712	0	0	0	0	0	0	0
12:02:52	451,098	2091,146	19,609	19,726	9,549	6,094	4,36	21	952,565	24,497	1847,784	0	200,825	200,825	99,712	0	0	0	0	0	0	0
12:02:52	321,606	2094,362	19,756	19,873	9,56	6,127	4,395	21	952,565	24,497	1848,031	0	200,825	200,825	99,712	0	0	0	0	0	0	0
12:02:52	320,678	2097,569	19,853	20,166	9,573	6,16	4,43	21	952,565	24,497	1848,28	0	200,825	200,825	99,712	0	0	0	0	0	0	0
12:02:52	244,946	2100,018	19,853	19,922	9,587	6,185	4,464	21	952,565	24,497	1848,532	0	200,825	200,825	99,712	0	0	0	0	0	0	0
12:02:52	170,41	2101,722	19,756	19,824	9,601	6,203	4,498	21	952,565	24,497	1848,785	0	200,825	200,825	99,712	0	0	0	0	0	0	0
12:02:52	172,46	2103,447	19,658	19,726	9,616	6,221	4,532	21	952,565	24,497	1849,04	0	200,825	200,825	99,712	0	0	0	0	0	0	0
12:02:52	207,08	2105,518	19,609	19,726	9,63	6,242	4,566	21	952,565	24,497	1849,297	0	200,825	200,825	99,712	0	0	0	0	0	0	0
12:02:52	-30,004	2105,218	19,316	19,385	9,644	6,239	4,598	21	952,565	24,497	1849,553	0	200,825	200,825	99,712	0	0	0	0	0	0	0
12:02:52	315,161	2108,369	19,463	19,531	9,654	6,271	4,631	21	952,565	24,497	1849,811	0	200,825	200,825	99,712	0	0	0	0	0	0	0
12:02:52	168,139	2110,051	19,463	19,58	9,664	6,289	4,664	21	952,565	24,497	1850,072	0	200,825	200,825	99,712	0	0	0	0	0	0	0
12:02:52	215,478	2112,205	19,609	19,678	9,668	6,311	4,696	21	952,565	24,497	1850,334	0	200,825	200,825	99,712	0	0	0	0	0	0	0
12:02:52	262,304	2114,828	19,804	19,922	9,673	6,338	4,728	21	952,565	24,497	1850,598	0	200,825	200,825	99,712	0	0	0	0	0	0	0
12:02:52	318,652	2118,015	20,146	20,263	9,673	6,371	4,76	21	952,565	24,497	1850,866	0	200,825	200,825	99,712	0	0	0	0	0	0	0
12:02:52	146,386	2119,479	20,293	20,41	9,673	6,386	4,792	21	952,565	24,497	1851,134	0	200,825	200,825	99,712	0	0	0	0	0	0	0
12:02:52	207,031	2121,549	20,439	20,459	9,677	6,407	4,824	21	952,565	24,497	1851,405	0	200,825	200,825	99,712	0	0	0	0	0	0	0
12:02:52	-1	2121,539	20,342	20,215	9,682	6,407	4,855	21	952,565	24,497	1851,675	0	200,825	200,825	99,712	0	0	0	0	0	0	0
12:02:52	81,347	2122,353	20,342	20,215	9,687	6,416	4,886	21	952,565	24,497	1851,946	0	200,825	200,825	99,712	0	0	0	0	0	0	0
12:02:52	44,384	2122,797	20,293	20,263	9,692	6,42	4,916	21	952,565	24,497	1852,216	0	200,825	200,825	99,712	0	0	0	0	0	0	0
12:02:52	-55,273	2122,244	20,146	20,068	9,696	6,414	4,945	21	952,565	24,497	1852,487	0	200,825	200,825	99,712	0	0	0	0	0	0	0
12:02:52	-55,322	2121,691	20	19,824	9,701	6,409	4,974	21	952,565	24,497	1852,756	0	200,825	200,825	99,712	0	0	0	0	0	0	0
12:02:52	91,113	2122,602	20,097	19,922	9,701	6,418	5,002	21	952,565	24,497	1853,026	0	200,825	200,825	99,712	0	0	0	0	0	0	0
12:02:52	136,694	2123,969	20,244	20,215	9,701	6,432	5,03	21	952,565	24,497	1853,297	0	200,825	200,825	99,712	0	0	0	0	0	0	0
12:02:52	-91,137	2123,057	20,146	20,019	9,701	6,423	5,057	21	952,565	24,497	1853,567	0	200,825	200,825	99,712	0	0	0	0	0	0	0
12:02:52	91,137	2123,969	20,244	20,166	9,701	6,432	5,084	21	952,565	24,497	1853,837	0	200,825	200,825	99,712	0	0	0	0	0	0	0
12:02:52	-91,137	2123,057	20,146	20,068	9,701	6,423	5,111	21	952,565	24,497	1854,106	0	200,825	200,825	99,712	0	0	0	0	0	0	0
12:02:52	-45,556	2122,602	20,097	20,166	9,701	6,418	5,136	21	952,565	24,497	1854,375	0	200,825	200,825	99,712	0	0	0	0	0	0	0
12:02:52	0	2122,602	20,097	20,215	9,701	6,418	5,161	21	952,565	24,497	1854,643	0	200,825	200,825	99,712	0	0	0	0	0	0	0
12:02:52	-136,645	2121,235	19,951	20,068	9,701	6,404	5,186	21	952,565	24,497	1854,91	0	200,825	200,825	99,712	0	0	0	0	0	0	0
12:02:52	0	2121,235	19,951	20,019	9,701	6,404	5,21	21	952,565	24,497	1855,176	0	200,825	200,825	99,712	0	0	0	0	0	0	0
12:02:52	45,532	2121,691	20	20,019	9,701	6,409	5,233	21	952,565	24,497	1855,443	0	200,825	200,825	99,712	0	0	0	0	0	0	0
12:02:52	-227,709	2119,413	19,756	19,726	9,701	6,385	5,256	21	952,565	24,497	1855,706	0	200,825	200,825	99,712	0	0	0	0	0	0	0
12:02:52	99,829	2120,412	19,853	19,922	9,701	6,396	5,278	21	952,565	24,497	1855,971	0	200,825	200,825	99,712	0	0	0	0	0	0	0
12:02:52	-99,829	2119,413	19,756	19,678	9,701	6,385	5,3	21	952,565	24,497	1856,235	0	200,825	200,825	99,712	0	0	0	0	0	0	0
12:02:52	-91,04	2118,503	19,658	19,678	9,701	6,376	5,321	21	952,565	24,497	1856,497	0	200,825	200,825	99,712	0	0	0	0	0	0	0
12:02:52	182,128	2120,324	19,853	19,922	9,701	6,395	5,342	21	952,565	24,497	1856,761	0	200,825	200,825	99,712	0	0	0	0	0	0	0
12:02:52	9,741	2120,422	19,951	20,019	9,696	6,396	5,363	21	952,565	24,497	1857,024	0	200,825	200,825	99,712	0	0	0	0	0	0	0
12:02:52	45,532	2120,877	20	19,922	9,696	6,4	5,383	21	952,565	24,497	1857,288	0	200,825	200,825	99,712	0	0	0	0	0	0	0
12:02:52	-45,532	2120,422	19,951	20,019	9,696	6,396	5,403	21	952,565	24,497	1857,551	0	200,825	200,825	99,712	0	0	0	0	0	0	0
12:02:52	-91,088	2119,511	19,853	19,922	9,696	6,386	5,422	21	952,565	24,497	1857,813	0	200,825	200,825	99,712	0	0	0	0	0	0	0
12:02:52	91,088	2120,422	19,951	19,922	9,696	6,396	5,441	21	952,565	24,497	1858,076	0	200,825	200,825	99,712	0	0	0	0	0	0	0
12:02:52	-91,088	2119,511	19,853	19,922	9,696	6,386	5,46	21	952,565	24,497	1858,337	0	200,825	200,825	99,712	0	0	0	0	0	0	0
12:02:52	91,088	2120,422	19,951	19,922	9,696	6,396	5,478	21	952,565	24,497	1858,599	0	200,825	200,825	99,712	0	0	0	0	0	0	0
12:02:52	-136,621	2119,056	19,804	19,726	9,696	6,382	5,496	21	952,565	24,497	1858,86	0	200,825	200,825	99,712	0	0	0	0	0	0	0
12:02:52	136,621	2120,422	19,951	19,922	9,696	6,396	5,513	21	952,565	24,497	1859,121	0	200,825	200,825	99,712	0	0	0	0	0	0	0
12:02:52	-182,153	2118,6	19,756	19,726	9,696	6,377	5,53	21	952,565	24,497	1859,381	0	200,825	200,825	99,712	0	0	0	0	0	0	0
12:02:52	-91,04	2117,69	19,658	19,678	9,696	6,367	5,547	21	952,565	24,497	1859,639	0	200,825	200,825	99,712	0	0	0	0	0	0	0
12:02:52	91,04	2118,6	19,756	19,824	9,696	6,377	5,563	21	952,565	24,497	1859,898	0	200,825	200,825	99,712	0	0	0	0	0	0	0
12:02:52	-91,04	2117,69	19,658	19,726	9,696	6,367	5,579	21	952,565	24,497	1860,156	0	200,825	200,825	99,712	0	0	0	0	0	0	0
12:02:52	0	2117,69	19,658	19,58	9,696	6,367	5,594	21	952,565	24,497	1860,414	0	200,825	200,825	99,712	0	0	0	0	0	0	0
12:02:52	-45,507	2117,235	19,609	19,678	9,696	6,363	5,609	21	952,565	24,497	1860,67	0	200,825	200,825	99,712	0	0	0	0	0	0	0
12:02:52	45,507	2117,69	19,658	19,726	9,696	6,367	5,624	21	952,565	24,497	1860,927	0	200,825	200,825	99,712	0	0	0	0	0	0	0
12:02:52	0	2117,69	19,658	19,824	9,696	6,367	5,639	21	952,565	24,497	1861,184	0	200,825	200,825	99,712	0	0	0	0	0	0	0
12:02:52	182,104	2119,511	19,853	20,019	9,696	6,386	5,653	21	952,565	24,497	1861,442	0	200,825	200,825	99,712	0	0	0	0	0	0	0
12:02:52	-91,064	2118,6	19,756	19,824	9,696	6,377	5,668	21	952,565	24,497	1861,7	0	200,825	200,825	99,712	0	0	0	0	0	0	0
12:02:52	0	2118,6	19,756	19,824	9,696	6,377	5,681	21	952,565	24,497	1861,956	0	200,825	200,825	99,712	0	0	0	0	0	0	0
12:02:52	45,532	2119,056	19,804	19,922	9,696	6,382	5,695	21	952,565	24,497	1862,214	0	200,825	200,825	99,712	0	0	0	0	0	0	0
12:02:52	0	2119,056	19,804	19,873	9,696	6,382	5,709	21	952,565	24,497	1862,47	0	200,825	200,825	99,712	0	0	0	0	0	0	0
12:02:52	45,532	2119,511	19,853	19,922	9,696	6,386	5,722	21	952,565	24,497	1862,727	0	200,825	200,825	99,712	0	0	0	0	0	0	0
12:02:52	0	2119,511	19,853	19,922	9,696	6,386	5,735	21	952,565	24,497	1862,984	0	200,825	200,825	99,712	0	0	0	0	0	0	0
12:02:52	0	2119,511	19,853	19,922	9,696	6,386	5,748	21	952,565	24,497	1863,241	0	200,825	200,825	99,712	0	0	0	0	0	0	0
12:02:52	0	2119,511	19,853	19,922	9,696	6,386	5,76	21	952,565	24,497	1863,497	0	200,825	200,825	99,712	0	0	0	0	0	0	0
12:02:52	227,734	2121,788	20,097	20,068	9,696	6,41	5,773	21	952,565	24,497	1863,755	0	200,825	200,825	99,712	0	0	0	0	0	0	0
12:02:52	-91,113	2120,877	20	20,068	9,696	6,4	5,785	21	952,565	24,497	1864,012	0	200,825	200,825	99,712	0	0	0	0	0	0	0
12:02:52	35,815	2121,235	19,951	20,019	9,701	6,404	5,797	21	952,565	24,497	1864,269	0	200,825	200,825	99,712	0	0	0	0	0	0	0
12:02:52	45,532	2121,691	20	20,166	9,701	6,409	5,809	21	952,565	24,497	1864,527	0	200,825	200,825	99,712	0	0	0	0	0	0	0
12:02:52	-136,621	2120,324	19,853	20,019	9,701	6,395	5,821	21	952,565	24,497	1864,783	0	200,825	200,825	99,712	0	0	0	0	0	0	0
12:02:52	-91,088	2119,413	19,756	19,824	9,701	6,385	5,832	21	952,565	24,497	1865,037	0	200,825	200,825	99,712	0	0	0	0	0	0	0
12:02:52	182,177	2121,235	19,951	19,873	9,701	6,404	5,843	21	952,565	24,497	1865,293	0	200,825	200,825	99,712	0	0	0	0	0	0	0
12:02:52	-91,088	2120,324	19,853	19,873	9,701	6,395	5,854	21	952,565	24,497	1865,548	0	200,825	200,825	99,712	0	0	0	0	0	0	0
12:02:52	-45,556	2119,869	19,804	19,873	9,701	6,39	5,865	21	952,565	24,497	1865,803	0	200,825	200,825	99,712	0	0	0	0	0	0	0
12:02:52	136,645	2121,235	19,951	19,922	9,701	6,404	5,875	21	952,565	24,497	1866,058	0	200,825	200,825	99,712	0	0	0	0	0	0	0
12:02:52	0	2121,235	19,951	19,873	9,701	6,404	5,885	21	952,565	24,497	1866,313	0	200,825	200,825	99,712	0	0	0	0	0	0	0
12:02:52	45,532	2121,691	20	20,166	9,701	6,409	5,896	21	952,565	24,497	1866,568	0	200,825	200,825	99,712	0	0	0	0	0	0	0
12:02:52	-136,621	2120,324	19,853	19,824	9,701	6,395	5,905	21	952,565	24,497	1866,822	0	200,825	200,825	99,712	0	0	0	0	0	0	0
12:02:52	-91,088	2119,413	19,756	19,726	9,701	6,385	5,915	21	952,565	24,497	1867,075	0	200,825	200,825	99,712	0	0	0	0	0	0	0
12:02:52	100,83	2120,422	19,951	20,019	9,696	6,396	5,924	21	952,565	24,497	1867,328	0	200,825	200,825	99,712	0	0	0	0	0	0	0
12:02:52	-182,153	2118,6	19,756	19,678	9,696	6,377	5,933	21	952,565	24,497	1867,579	0	200,825	200,825	99,712	0	0	0	0	0	0	0
12:02:52	182,153	2120,422	19,951	20,166	9,696	6,396	5,942	21	952,565	24,497	1867,832	0	200,825	200,825	99,712	0	0	0	0	0	0	0
12:02:52	-55,297	2119,869	19,804	19,824	9,701	6,39	5,951	21	952,565	24,497	1868,084	0	200,825	200,825	99,712	0	0	0	0	0	0	0
12:02:53	-126,855	2118,6	19,756	19,824	9,696	6,377	5,959	21	952,565	24,497	1868,335	0	200,825	200,825	99,712	0	0	0	0	0	0	0
12:02:53	0	2118,6	19,756	19,726	9,696	6,377	5,968	21	952,565	24,497	1868,585	0	200,825	200,825	99,712	0	0	0	0	0	0	0
12:02:53	-81,298	2117,787	19,658	19,58	9,697	6,368	5,975	21	952,565	24,497	1868,834	0	200,825	200,825	99,712	0	0	0	0	0	0	0
12:02:53	162,622	2119,413	19,756	19,873	9,701	6,385	5,983	21	952,565	24,497	1869,084	0	200,825	200,825	99,712	0	0	0	0	0	0	0
12:02:53	45,532	2119,869	19,804	19,922	9,701	6,39	5,991	21	952,565	24,497	1869,335	0	200,825	200,825	99,712	0	0	0	0	0	0	0
12:02:53	45,556	2120,324	19,853	20,019	9,701	6,395	5,999	21	952,565	24,497	1869,586	0	200,825	200,825	99,712	0	0	0	0	0	0	0
12:02:53	-45,556	2119,869	19,804	19,873	9,701	6,39	6,007	21	952,565	24,497	1869,837	0	200,825	200,825	99,712	0	0	0	0	0	0	0
12:02:53	182,177	2121,691	20	19,873	9,701	6,409	6,015	21	952,565	24,497	1870,089	0	200,825	200,825	99,712	0	0	0	0	0	0	0
12:02:53	-45,532	2121,235	19,951	19,922	9,701	6,404	6,023	21,2	953,025	24,497	1870,34	0	200,825	200,825	99,712	0	0	0	0	0	0	0
12:02:53	-2,099	2121,214	19,951	19,922	9,701	6,404	6,03	21,2	953,025	24,497	1870,591	0	200,825	200,825	99,712	0	0	0	0	0	0	0
12:02:53	-91,088	2120,303	19,853	19,873	9,701	6,394	6,037	21,2	953,025	24,497	1870,84	0	200,825	200,825	99,712	0	0	0	0	0	0	0
12:02:53	127,905	2121,582	20	19,873	9,7	6,408	6,044	21,2	953,025	24,497	1871,091	0	200,825	200,825	99,712	0	0	0	0	0	0	0
12:02:53	-118,164	2120,401	19,951	19,873	9,696	6,395	6,051	21,2	953,025	24,497	1871,34	0	200,825	200,825	99,712	0	0	0	0	0	0	0
12:02:53	0	2120,401	19,951	19,873	9,696	6,395	6,058	21,2	953,025	24,497	1871,589	0	200,825	200,825	99,712	0	0	0	0	0	0	0
12:02:53	-91,088	2119,49	19,853	19,824	9,696	6,386	6,064	21,2	953,025	24,497	1871,837	0	200,825	200,825	99,712	0	0	0	0	0	0	0
12:02:53	91,088	2120,401	19,951	19,922	9,696	6,395	6,071	21,2	953,025	24,497	1872,086	0	200,825	200,825	99,712	0	0	0	0	0	0	0
12:02:53	0	2120,401	19,951	19,922	9,696	6,395	6,077	21,2	953,025	24,497	1872,334	0	200,825	200,825	99,712	0	0	0	0	0	0	0
12:02:53	-91,088	2119,49	19,853	19,873	9,696	6,386	6,083	21,2	953,025	24,497	1872,581	0	200,825	200,825	99,712	0	0	0	0	0	0	0
12:02:53	-45,507	2119,035	19,804	19,873	9,696	6,381	6,089	21,2	953,025	24,497	1872,828	0	202,588	202,588	99,72	0	0	0	0	0	0	0
12:02:53	55,273	2119,588	19,853	19,873	9,697	6,387	6,095	21,2	953,025	24,497	1873,074	0	202,588	202,588	99,72	0	0	0	0	0	0	0
12:02:53	-45,507	2119,132	19,804	19,873	9,697	6,382	6,101	21,2	953,025	24,497	1873,32	0	202,588	202,588	99,72	0	0	0	0	0	0	0
12:02:53	62,841	2119,761	19,804	19,726	9,7	6,389	6,106	21,2	953,025	24,497	1873,567	0	202,588	202,588	99,72	0	0	0	0	0	0	0
12:02:53	-72,607	2119,035	19,804	19,824	9,696	6,381	6,112	21,2	953,025	24,497	1873,812	0	202,588	202,588	99,72	0	0	0	0	0	0	0
12:02:53	81,347	2119,848	19,804	19,824	9,701	6,39	6,117	21,2	953,025	24,497	1874,058	0	202,588	202,588	99,72	0	0	0	0	0	0	0
12:02:53	-54,248	2119,306	19,756	19,678	9,7	6,384	6,122	21,2	953,025	24,497	1874,304	0	202,588	202,588	99,72	0	0	0	0	0	0	0
12:02:53	109,497	2120,401	19,951	19,922	9,696	6,395	6,128	21,2	953,025	24,497	1874,55	0	202,588	202,588	99,72	0	0	0	0	0	0	0
12:02:53	-91,088	2119,49	19,853	19,824	9,696	6,386	6,133	21,2	953,025	24,497	1874,795	0	202,588	202,588	99,72	0	0	0	0	0	0	0
12:02:53	0	2119,49	19,853	19,824	9,696	6,386	6,138	21,2	953,025	24,497	1875,039	0	202,588	202,588	99,72	0	0	0	0	0	0	0
12:02:53	227,685	2121,767	20,097	20,068	9,696	6,409	6,143	21,2	953,025	24,497	1875,286	0	202,588	202,588	99,72	0	0	0	0	0	0	0
12:02:53	0	2121,767	20,097	19,922	9,696	6,409	6,148	21,2	953,025	24,497	1875,533	0	202,588	202,588	99,72	0	0	0	0	0	0	0
12:02:53	0	2121,767	20,097	20,068	9,696	6,409	6,153	21,2	953,025	24,497	1875,779	0	202,588	202,588	99,72	0	0	0	0	0	0	0
12:02:53	-91,064	2120,856	20	19,922	9,696	6,4	6,158	21,2	953,025	24,497	1876,024	0	202,588	202,588	99,72	0	0	0	0	0	0	0
12:02:53	72,631	2121,582	20	20,019	9,7	6,408	6,163	21,2	953,025	24,497	1876,269	0	202,588	202,588	99,72	0	0	0	0	0	0	0
12:02:53	-62,866	2120,954	20	19,922	9,697	6,401	6,168	21,2	953,025	24,497	1876,514	0	202,588	202,588	99,72	0	0	0	0	0	0	0
12:02:53	26,049	2121,214	19,951	19,873	9,701	6,404	6,172	21,2	953,025	24,497	1876,759	0	202,588	202,588	99,72	0	0	0	0	0	0	0
12:02:53	0	2121,214	19,951	19,873	9,701	6,404	6,177	21,2	953,025	24,497	1877,003	0	202,588	202,588	99,72	0	0	0	0	0	0	0
12:02:53	-8,715	2121,127	19,951	19,873	9,7	6,403	6,181	21,2	953,025	24,497	1877,248	0	202,588	202,588	99,72	0	0	0	0	0	0	0
12:02:53	-173,413	2119,393	19,756	19,726	9,701	6,385	6,185	21,2	953,025	24,497	1877,49	0	202,588	202,588	99,72	0	0	0	0	0	0	0
12:02:53	0	2119,393	19,756	19,678	9,701	6,385	6,189	21,2	953,025	24,497	1877,732	0	202,588	202,588	99,72	0	0	0	0	0	0	0
12:02:53	-91,064	2118,482	19,658	19,58	9,701	6,376	6,193	21,2	953,025	24,497	1877,972	0	202,588	202,588	99,72	0	0	0	0	0	0	0
12:02:53	136,596	2119,848	19,804	19,873	9,701	6,39	6,197	21,2	953,025	24,497	1878,214	0	202,588	202,588	99,72	0	0	0	0	0	0	0
12:02:53	-45,532	2119,393	19,756	19,678	9,701	6,385	6,201	21,2	953,025	24,497	1878,455	0	202,588	202,588	99,72	0	0	0	0	0	0	0
12:02:53	0	2119,393	19,756	19,824	9,701	6,385	6,204	21,2	953,025	24,497	1878,696	0	202,588	202,588	99,72	0	0	0	0	0	0	0
12:02:53	45,532	2119,848	19,804	19,678	9,701	6,39	6,208	21,2	953,025	24,497	1878,938	0	202,588	202,588	99,72	0	0	0	0	0	0	0
12:02:53	0	2119,848	19,804	19,824	9,701	6,39	6,211	21,2	953,025	24,497	1879,179	0	202,588	202,588	99,72	0	0	0	0	0	0	0
12:02:53	0	2119,848	19,804	19,824	9,701	6,39	6,215	21,2	953,025	24,497	1879,419	0	202,588	202,588	99,72	0	0	0	0	0	0	0
12:02:53	45,507	2120,303	19,853	19,922	9,701	6,394	6,218	21,2	953,025	24,497	1879,66	0	202,588	202,588	99,72	0	0	0	0	0	0	0
12:02:53	-8,715	2120,216	19,853	19,922	9,7	6,393	6,222	21,2	953,025	24,497	1879,901	0	202,588	202,588	99,72	0	0	0	0	0	0	0
12:02:53	99,804	2121,214	19,951	19,824	9,701	6,404	6,225	21,2	953,025	24,497	1880,142	0	202,588	202,588	99,72	0	0	0	0	0	0	0
12:02:53	45,532	2121,67	20	19,922	9,701	6,408	6,229	21,2	953,025	24,497	1880,384	0	202,588	202,588	99,72	0	0	0	0	0	0	0
12:02:53	-136,621	2120,303	19,853	19,824	9,701	6,394	6,232	21,2	953,025	24,497	1880,623	0	202,588	202,588	99,72	0	0	0	0	0	0	0
12:02:53	91,088	2121,214	19,951	19,873	9,701	6,404	6,236	21,2	953,025	24,497	1880,864	0	202,588	202,588	99,72	0	0	0	0	0	0	0
12:02:53	-91,088	2120,303	19,853	19,824	9,701	6,394	6,239	21,2	953,025	24,497	1881,103	0	202,588	202,588	99,72	0	0	0	0	0	0	0
12:02:53	227,709	2122,58	20,097	20,068	9,701	6,418	6,242	21,2	953,025	24,497	1881,345	0	202,588	202,588	99,72	0	0	0	0	0	0	0
12:02:53	-136,621	2121,214	19,951	20,019	9,701	6,404	6,245	21,2	953,025	24,497	1881,585	0	202,588	202,588	99,72	0	0	0	0	0	0	0
12:02:53	0	2121,214	19,951	19,873	9,701	6,404	6,248	21,2	953,025	24,497	1881,824	0	202,588	202,588	99,72	0	0	0	0	0	0	0
12:02:53	0	2121,214	19,951	19,922	9,701	6,404	6,252	21,2	953,025	24,497	1882,064	0	202,588	202,588	99,72	0	0	0	0	0	0	0
12:02:53	45,532	2121,67	20	20,019	9,701	6,408	6,255	21,2	953,025	24,497	1882,303	0	202,588	202,588	99,72	0	0	0	0	0	0	0
12:02:53	-136,621	2120,303	19,853	19,873	9,701	6,394	6,257	21,2	953,025	24,497	1882,541	0	202,588	202,588	99,72	0	0	0	0	0	0	0
12:02:53	227,709	2122,58	20,097	20,166	9,701	6,418	6,26	21,2	953,025	24,497	1882,781	0	202,588	202,588	99,72	0	0	0	0	0	0	0
12:02:53	-227,709	2120,303	19,853	20,019	9,701	6,394	6,263	21,2	953,025	24,497	1883,019	0	202,588	202,588	99,72	0	0	0	0	0	0	0
12:02:53	-45,507	2119,848	19,804	19,873	9,701	6,39	6,266	21,2	953,025	24,497	1883,256	0	202,588	202,588	99,72	0	0	0	0	0	0	0
12:02:53	45,507	2120,303	19,853	19,873	9,701	6,394	6,268	21,2	953,025	24,497	1883,493	0	202,588	202,588	99,72	0	0	0	0	0	0	0
12:02:53	91,088	2121,214	19,951	20,019	9,701	6,404	6,271	21,2	953,025	24,497	1883,73	0	202,588	202,588	99,72	0	0	0	0	0	0	0
12:02:53	-182,128	2119,393	19,756	19,678	9,701	6,385	6,273	21,2	953,025	24,497	1883,966	0	202,588	202,588	99,72	0	0	0	0	0	0	0
12:02:53	9,692	2119,49	19,853	19,922	9,696	6,386	6,275	21,2	953,025	24,497	1884,202	0	202,588	202,588	99,72	0	0	0	0	0	0	0
12:02:53	-45,507	2119,035	19,804	19,824	9,696	6,381	6,277	21,2	953,025	24,497	1884,437	0	202,588	202,588	99,72	0	0	0	0	0	0	0
12:02:53	0	2119,035	19,804	19,824	9,696	6,381	6,279	21,2	953,025	24,497	1884,671	0	202,588	202,588	99,72	0	0	0	0	0	0	0
12:02:53	0	2119,035	19,804	19,873	9,696	6,381	6,281	21,2	953,025	24,497	1884,906	0	202,588	202,588	99,72	0	0	0	0	0	0	0
12:02:53	0	2119,035	19,804	19,873	9,696	6,381	6,283	21,2	953,025	24,497	1885,14	0	202,588	202,588	99,72	0	0	0	0	0	0	0
12:02:53	-55,249	2118,482	19,658	19,58	9,701	6,376	6,285	21,2	953,025	24,497	1885,373	0	202,588	202,588	99,72	0	0	0	0	0	0	0
12:02:53	91,064	2119,393	19,756	19,824	9,701	6,385	6,287	21,2	953,025	24,497	1885,607	0	202,588	202,588	99,72	0	0	0	0	0	0	0
12:02:53	0	2119,393	19,756	19,824	9,701	6,385	6,289	21,2	953,025	24,497	1885,841	0	202,588	202,588	99,72	0	0	0	0	0	0	0
12:02:53	0	2119,393	19,756	19,824	9,701	6,385	6,291	21,2	953,025	24,497	1886,074	0	202,588	202,588	99,72	0	0	0	0	0	0	0
12:02:53	-91,064	2118,482	19,658	19,726	9,701	6,376	6,293	21,2	953,025	24,497	1886,307	0	202,588	202,588	99,72	0	0	0	0	0	0	0
12:02:53	0	2118,482	19,658	19,726	9,701	6,376	6,294	21,2	953,025	24,497	1886,539	0	202,588	202,588	99,72	0	0	0	0	0	0	0
12:02:53	9,716	2118,579	19,756	19,873	9,696	6,377	6,296	21,2	953,025	24,497	1886,771	0	202,588	202,588	99,72	0	0	0	0	0	0	0
12:02:53	0	2118,579	19,756	19,824	9,696	6,377	6,297	21,2	953,025	24,497	1887,003	0	202,588	202,588	99,72	0	0	0	0	0	0	0
12:02:53	100,805	2119,588	19,853	19,873	9,697	6,387	6,299	21,2	953,025	24,497	1887,236	0	202,588	202,588	99,72	0	0	0	0	0	0	0
12:02:53	-55,273	2119,035	19,804	19,824	9,696	6,381	6,301	21,2	953,025	24,497	1887,467	0	202,588	202,588	99,72	0	0	0	0	0	0	0
12:02:53	136,596	2120,401	19,951	20,019	9,696	6,395	6,303	21,2	953,025	24,497	1887,7	0	202,588	202,588	99,72	0	0	0	0	0	0	0
12:02:53	-91,088	2119,49	19,853	19,922	9,696	6,386	6,304	21,2	953,025	24,497	1887,932	0	202,588	202,588	99,72	0	0	0	0	0	0	0
12:02:53	-45,507	2119,035	19,804	19,726	9,696	6,381	6,306	21,2	953,025	24,497	1888,163	0	202,588	202,588	99,72	0	0	0	0	0	0	0
12:02:53	-409,619	2114,939	19,365	19,189	9,696	6,339	6,306	21,2	953,025	24,497	1888,39	0	202,588	202,588	99,72	0	0	0	0	0	0	0
12:02:53	-682,055	2108,118	18,633	18,115	9,696	6,269	6,306	21,2	953,025	24,497	1888,61	0	202,588	202,588	99,72	0	0	0	0	0	0	0
12:02:53	-681,372	2101,304	17,998	17,383	9,691	6,199	6,304	21,2	953,025	24,497	1888,822	0	202,588	202,588	99,72	0	0	0	0	0	0	0
12:02:53	-729,492	2094,009	17,558	16,748	9,673	6,123	6,3	21,2	953,025	24,497	1889,027	0	202,588	202,588	99,72	0	0	0	0	0	0	0
12:02:53	-640,869	2087,601	17,314	16,308	9,65	6,057	6,295	21,2	953,025	24,497	1889,226	0	202,588	202,588	99,72	0	0	0	0	0	0	0
12:02:53	-881,225	2078,788	16,924	16,015	9,62	5,966	6,289	21,2	953,025	24,497	1889,415	0	202,588	202,588	99,72	0	0	0	0	0	0	0
12:02:53	-205,859	2076,73	17,412	16,357	9,583	5,945	6,282	21,2	953,025	24,497	1889,603	0	202,588	202,588	99,72	0	0	0	0	0	0	0
12:02:53	-783,74	2068,892	17,363	16,211	9,542	5,864	6,274	21,2	953,025	24,497	1889,782	0	202,588	202,588	99,72	0	0	0	0	0	0	0
12:02:53	-691,308	2061,979	17,412	16,308	9,5	5,793	6,264	21,2	953,025	24,497	1889,954	0	202,588	202,588	99,72	0	0	0	0	0	0	0
12:02:53	-433,862	2057,641	17,656	16,308	9,463	5,748	6,254	21,2	953,025	24,497	1890,122	0	202,588	202,588	99,72	0	0	0	0	0	0	0
12:02:53	-1230,456	2045,336	16,924	15,674	9,432	5,622	6,242	21,2	953,025	24,497	1890,277	0	202,588	202,588	99,72	0	0	0	0	0	0	0
12:02:53	-982,959	2035,507	16,386	15,185	9,404	5,52	6,228	21,2	953,025	24,497	1890,422	0	202,588	202,588	99,72	0	0	0	0	0	0	0
12:02:53	-811,047	2027,396	15,947	15,088	9,381	5,437	6,212	21,2	953,025	24,497	1890,559	0	202,588	202,588	99,72	0	0	0	0	0	0	0
12:02:53	-828,088	2019,115	15,556	14,746	9,355	5,351	6,195	21,2	953,025	24,497	1890,688	0	202,588	202,588	99,72	0	0	0	0	0	0	0
12:02:53	-626,818	2012,847	15,41	14,502	9,327	5,287	6,178	21,2	953,025	24,497	1890,81	0	202,588	202,588	99,72	0	0	0	0	0	0	0
12:02:53	-606,054	2006,786	15,361	14,404	9,295	5,224	6,159	21,2	953,025	24,497	1890,926	0	202,588	202,588	99,72	0	0	0	0	0	0	0
12:02:53	-499,646	2001,79	15,361	14,599	9,267	5,173	6,14	21,2	953,025	24,497	1891,037	0	202,588	202,588	99,72	0	0	0	0	0	0	0
12:02:54	-461,206	1997,178	15,41	14,648	9,238	5,125	6,12	21,2	953,025	24,497	1891,143	0	202,588	202,588	99,72	0	0	0	0	0	0	0
12:02:54	-533,581	1991,842	15,263	14,648	9,216	5,07	6,099	21,2	953,025	24,497	1891,244	0	202,588	202,588	99,72	0	0	0	0	0	0	0
12:02:54	-632,666	1985,515	14,922	14,404	9,198	5,005	6,078	21,2	953,025	24,497	1891,338	0	202,588	202,588	99,72	0	0	0	0	0	0	0
12:02:54	-653,625	1978,979	14,384	13,965	9,188	4,937	6,055	21,2	953,025	24,497	1891,425	0	202,588	202,588	99,72	0	0	0	0	0	0	0
12:02:54	-624,218	1972,737	13,799	13,379	9,183	4,873	6,032	21,2	953,025	24,497	1891,507	0	202,588	202,588	99,72	0	0	0	0	0	0	0
12:02:54	-655,346	1966,184	13,164	12,841	9,179	4,806	6,008	21,2	953,025	24,497	1891,581	0	202,588	202,588	99,72	0	0	0	0	0	0	0
12:02:54	-399,328	1962,19	12,822	12,451	9,174	4,764	5,984	21,2	953,025	24,497	1891,652	0	202,588	202,588	99,72	0	0	0	0	0	0	0
12:02:54	-374,682	1958,443	12,675	12,158	9,16	4,726	5,959	21,2	953,025	24,497	1891,719	0	202,588	202,588	99,72	0	0	0	0	0	0	0
12:02:54	-254,943	1955,894	12,675	12,158	9,146	4,699	5,934	21,2	952,565	24,497	1891,783	0	202,588	202,588	99,72	0	0	0	0	0	0	0
12:02:54	-246,643	1953,428	12,773	12,451	9,127	4,674	5,91	21,2	952,565	24,497	1891,845	0	202,588	202,588	99,72	0	0	0	0	0	0	0
12:02:54	-206,628	1951,361	12,92	12,549	9,108	4,653	5,885	21,2	952,565	24,497	1891,904	0	202,588	202,588	99,72	0	0	0	0	0	0	0
12:02:54	-239,636	1948,965	13,115	12,988	9,084	4,628	5,86	21,2	952,565	24,497	1891,961	0	202,588	202,588	99,72	0	0	0	0	0	0	0
12:02:54	-154,711	1947,418	13,31	13,086	9,065	4,612	5,836	21,2	952,565	24,497	1892,017	0	202,588	202,588	99,72	0	0	0	0	0	0	0
12:02:54	-343,518	1943,983	13,31	13,037	9,046	4,577	5,811	21,2	952,565	24,497	1892,069	0	202,588	202,588	99,72	0	0	0	0	0	0	0
12:02:54	-303,479	1940,948	13,164	13,037	9,036	4,545	5,786	21,2	952,565	24,497	1892,118	0	202,588	202,588	99,72	0	0	0	0	0	0	0
12:02:54	-297,058	1937,977	13,017	12,89	9,027	4,515	5,761	21,2	952,565	24,497	1892,163	0	202,588	202,588	99,72	0	0	0	0	0	0	0
12:02:54	-262,756	1935,35	12,822	12,646	9,022	4,488	5,736	21,2	952,565	24,497	1892,207	0	202,588	202,588	99,72	0	0	0	0	0	0	0
12:02:54	-396,972	1931,38	12,48	12,158	9,017	4,447	5,711	21,2	952,565	24,497	1892,246	0	202,588	202,588	99,72	0	0	0	0	0	0	0
12:02:54	-352,49	1927,855	12,187	11,914	9,012	4,41	5,686	21,2	952,565	24,497	1892,281	0	202,49	202,49	99,719	0	0	0	0	0	0	0
12:02:54	-218,054	1925,674	12,041	11,718	9,007	4,388	5,66	21,2	952,565	24,497	1892,315	0	202,49	202,49	99,719	0	0	0	0	0	0	0
12:02:54	-339,636	1922,278	11,845	11,572	8,998	4,353	5,635	21,2	952,565	24,497	1892,345	0	202,49	202,49	99,719	0	0	0	0	0	0	0
12:02:54	-179,028	1920,488	11,748	11,523	8,993	4,334	5,609	21,2	952,565	24,497	1892,373	0	202,49	202,49	99,719	0	0	0	0	0	0	0
12:02:54	-167,7	1918,811	11,748	11,572	8,983	4,317	5,584	21,2	952,565	24,497	1892,399	0	202,49	202,49	99,719	0	0	0	0	0	0	0
12:02:54	-81,347	1917,997	11,845	11,572	8,974	4,309	5,559	21,2	952,565	24,497	1892,425	0	202,49	202,49	99,719	0	0	0	0	0	0	0
12:02:54	-168,774	1916,31	11,845	11,572	8,964	4,291	5,534	21,2	952,565	24,497	1892,449	0	202,49	202,49	99,719	0	0	0	0	0	0	0
12:02:54	-345,935	1912,85	11,65	11,523	8,955	4,256	5,509	21,2	952,565	24,497	1892,469	0	202,49	202,49	99,719	0	0	0	0	0	0	0
12:02:54	-260,937	1910,241	11,455	11,377	8,95	4,229	5,484	21,2	952,565	24,497	1892,487	0	202,49	202,49	99,719	0	0	0	0	0	0	0
12:02:54	-44,262	1909,798	11,406	11,23	8,95	4,224	5,459	21,2	952,565	24,497	1892,504	0	202,49	202,49	99,719	0	0	0	0	0	0	0
12:02:54	-216,577	1907,632	11,259	11,23	8,945	4,202	5,434	21,2	952,565	24,497	1892,519	0	202,49	202,49	99,719	0	0	0	0	0	0	0
12:02:54	-125,646	1906,376	11,308	11,181	8,935	4,189	5,41	21,2	952,565	24,497	1892,533	0	202,49	202,49	99,719	0	0	0	0	0	0	0
12:02:54	48,925	1906,865	11,455	11,23	8,931	4,194	5,386	21,2	952,565	24,497	1892,548	0	202,49	202,49	99,719	0	0	0	0	0	0	0
12:02:54	-255,7	1904,308	11,455	11,279	8,916	4,168	5,362	21,2	952,565	24,497	1892,559	0	202,49	202,49	99,719	0	0	0	0	0	0	0
12:02:54	7,006	1904,378	11,65	11,425	8,906	4,168	5,339	21,2	952,565	24,497	1892,571	0	202,49	202,49	99,719	0	0	0	0	0	0	0
12:02:54	8,251	1904,461	11,845	11,572	8,897	4,169	5,316	21,2	952,565	24,497	1892,583	0	202,49	202,49	99,719	0	0	0	0	0	0	0
12:02:54	-37,084	1904,09	11,992	11,718	8,887	4,165	5,293	21,2	952,565	24,497	1892,594	0	202,49	202,49	99,719	0	0	0	0	0	0	0
12:02:54	-213,037	1901,96	11,943	11,718	8,878	4,143	5,271	21,2	952,565	24,497	1892,604	0	202,49	202,49	99,719	0	0	0	0	0	0	0
12:02:54	-176,928	1900,19	11,748	11,621	8,878	4,125	5,248	21,2	952,565	24,497	1892,611	0	202,49	202,49	99,719	0	0	0	0	0	0	0
12:02:54	-350,329	1896,687	11,455	11,377	8,873	4,089	5,226	21,2	952,565	24,497	1892,616	0	202,49	202,49	99,719	0	0	0	0	0	0	0
12:02:54	-91,735	1895,77	11,259	11,084	8,878	4,08	5,203	21,2	952,565	24,497	1892,619	0	202,49	202,49	99,719	0	0	0	0	0	0	0
12:02:54	-265,063	1893,119	10,966	10,937	8,878	4,052	5,181	21,2	952,565	24,497	1892,619	0	202,49	202,49	99,719	0	0	0	0	0	0	0
12:02:54	-217,468	1890,944	10,82	10,742	8,873	4,03	5,158	21,2	952,565	24,497	1890,944	0	202,49	202,49	99,719	0	0	0	0	0	0	0
12:02:54	-132,47	1889,62	10,673	10,693	8,873	4,016	5,136	21,2	952,565	24,497	1889,62	0	202,49	202,49	99,719	0	0	0	0	0	0	0
12:02:54	-84,79	1888,772	10,673	10,595	8,868	4,007	5,113	21,2	952,565	24,497	1888,772	0	202,49	202,49	99,719	0	0	0	0	0	0	0
12:02:54	4,528	1888,817	10,771	10,693	8,863	4,008	5,092	21,2	952,565	24,497	1888,772	0	202,49	202,49	99,719	0	0	0	0	0	0	0
12:02:54	-123,388	1887,583	10,82	10,693	8,854	3,995	5,07	21,2	952,565	24,497	1887,583	0	202,49	202,49	99,719	0	0	0	0	0	0	0
12:02:54	4,504	1887,628	10,918	10,742	8,849	3,996	5,049	21,2	952,565	24,497	1887,583	0	202,49	202,49	99,719	0	0	0	0	0	0	0
12:02:54	-85,876	1886,769	10,918	10,84	8,844	3,987	5,028	21,2	952,565	24,497	1886,769	0	202,49	202,49	99,719	0	0	0	0	0	0	0
12:02:54	-122,387	1885,546	10,966	10,888	8,835	3,974	5,008	21,2	952,565	24,497	1885,546	0	202,49	202,49	99,719	0	0	0	0	0	0	0
12:02:54	46,35	1886,009	11,113	11,035	8,83	3,979	4,988	21,2	952,565	24,497	1885,546	0	202,49	202,49	99,719	0	0	0	0	0	0	0
12:02:54	-42,834	1885,581	11,162	11,035	8,825	3,975	4,968	21,2	952,565	24,497	1885,546	0	202,49	202,49	99,719	0	0	0	0	0	0	0
12:02:54	-126,879	1884,312	11,113	10,937	8,82	3,961	4,948	21,2	952,565	24,497	1884,312	0	202,49	202,49	99,719	0	0	0	0	0	0	0
12:02:54	-88,244	1883,429	11,015	10,937	8,82	3,952	4,928	21,2	952,565	24,497	1883,429	0	202,49	202,49	99,719	0	0	0	0	0	0	0
12:02:54	-169,885	1881,731	10,918	10,84	8,815	3,935	4,909	21,2	952,565	24,497	1881,731	0	202,49	202,49	99,719	0	0	0	0	0	0	0
12:02:54	-88,22	1880,848	10,82	10,742	8,815	3,926	4,89	21,2	952,565	24,497	1880,848	0	202,49	202,49	99,719	0	0	0	0	0	0	0
12:02:54	-136,523	1879,483	10,673	10,693	8,815	3,912	4,87	21,2	952,565	24,497	1879,483	0	202,49	202,49	99,719	0	0	0	0	0	0	0
12:02:54	-81,64	1878,667	10,673	10,595	8,811	3,903	4,852	21,2	952,565	24,497	1878,667	0	202,49	202,49	99,719	0	0	0	0	0	0	0
12:02:54	0	1878,667	10,673	10,595	8,811	3,903	4,833	21,2	952,565	24,497	1878,667	0	202,49	202,49	99,719	0	0	0	0	0	0	0
12:02:54	-124,646	1877,42	10,625	10,595	8,806	3,89	4,814	21,2	952,565	24,497	1877,42	0	202,49	202,49	99,719	0	0	0	0	0	0	0
12:02:54	-88,146	1876,539	10,527	10,498	8,806	3,881	4,796	21,2	952,565	24,497	1876,539	0	202,49	202,49	99,719	0	0	0	0	0	0	0
12:02:54	-48,315	1876,056	10,478	10,4	8,806	3,876	4,778	21,2	952,565	24,497	1876,056	0	202,49	202,49	99,719	0	0	0	0	0	0	0
12:02:54	-125,683	1874,799	10,429	10,4	8,801	3,863	4,76	21,2	952,565	24,497	1874,799	0	202,49	202,49	99,719	0	0	0	0	0	0	0
12:02:54	-88,11	1873,918	10,332	10,205	8,801	3,854	4,742	21,2	952,565	24,497	1873,918	0	202,49	202,49	99,719	0	0	0	0	0	0	0
12:02:54	0	1873,918	10,332	10,302	8,801	3,854	4,725	21,2	952,565	24,497	1873,918	0	202,49	202,49	99,719	0	0	0	0	0	0	0
12:02:54	-124,597	1872,672	10,283	10,302	8,797	3,841	4,708	21,2	952,565	24,497	1872,672	0	202,49	202,49	99,719	0	0	0	0	0	0	0
12:02:54	38,598	1873,058	10,332	10,205	8,796	3,845	4,691	21,2	952,565	24,497	1872,672	0	202,49	202,49	99,719	0	0	0	0	0	0	0
12:02:54	-79,321	1872,265	10,332	10,351	8,792	3,837	4,674	21,2	952,565	24,497	1872,265	0	202,49	202,49	99,719	0	0	0	0	0	0	0
12:02:54	125,622	1873,521	10,478	10,351	8,791	3,85	4,658	21,2	952,565	24,497	1872,266	0	202,49	202,49	99,719	0	0	0	0	0	0	0
12:02:54	-115,869	1872,362	10,527	10,498	8,782	3,838	4,642	21,2	952,565	24,497	1872,266	0	202,49	202,49	99,719	0	0	0	0	0	0	0
12:02:54	3,308	1872,395	10,625	10,595	8,777	3,839	4,626	21,2	952,565	24,497	1872,266	0	202,49	202,49	99,719	0	0	0	0	0	0	0
12:02:54	-6,481	1872,33	10,625	10,547	8,777	3,838	4,611	21,2	952,565	24,497	1872,266	0	202,49	202,49	99,719	0	0	0	0	0	0	0
12:02:54	-166,577	1870,665	10,527	10,547	8,773	3,821	4,595	21,2	952,565	24,497	1870,665	0	202,49	202,49	99,719	0	0	0	0	0	0	0
12:02:54	0	1870,665	10,527	10,498	8,773	3,821	4,58	21,2	952,565	24,497	1870,665	0	202,49	202,49	99,719	0	0	0	0	0	0	0
12:02:54	-44,03	1870,224	10,478	10,4	8,773	3,816	4,565	21,2	952,565	24,497	1870,224	0	202,49	202,49	99,719	0	0	0	0	0	0	0
12:02:54	-132,104	1868,903	10,332	10,351	8,773	3,803	4,55	21,2	952,565	24,497	1868,903	0	202,49	202,49	99,719	0	0	0	0	0	0	0
12:02:54	0	1868,903	10,332	10,302	8,773	3,803	4,535	21,2	952,565	24,497	1868,903	0	202,49	202,49	99,719	0	0	0	0	0	0	0
12:02:54	-44,018	1868,463	10,283	10,205	8,773	3,798	4,521	21,2	952,565	24,497	1868,463	0	202,49	202,49	99,719	0	0	0	0	0	0	0
12:02:54	0	1868,463	10,283	10,205	8,773	3,798	4,507	21,2	952,565	24,497	1868,463	0	202,49	202,49	99,719	0	0	0	0	0	0	0
12:02:54	-40,747	1868,056	10,332	10,302	8,768	3,794	4,493	21,2	952,565	24,497	1868,056	0	202,49	202,49	99,719	0	0	0	0	0	0	0
12:02:54	0	1868,056	10,332	10,302	8,768	3,794	4,479	21,2	952,565	24,497	1868,056	0	202,49	202,49	99,719	0	0	0	0	0	0	0
12:02:54	-78,283	1867,273	10,332	10,351	8,763	3,786	4,465	21,2	952,565	24,497	1867,273	0	202,49	202,49	99,719	0	0	0	0	0	0	0
12:02:54	-51,574	1866,757	10,283	10,205	8,763	3,781	4,452	21,2	952,565	24,497	1866,757	0	202,49	202,49	99,719	0	0	0	0	0	0	0
12:02:54	0	1866,757	10,283	10,156	8,763	3,781	4,439	21,2	952,565	24,497	1866,757	0	202,49	202,49	99,719	0	0	0	0	0	0	0
12:02:54	-88,024	1865,877	10,185	10,058	8,763	3,771	4,426	21,2	952,565	24,497	1865,877	0	202,49	202,49	99,719	0	0	0	0	0	0	0
12:02:54	0	1865,877	10,185	10,009	8,763	3,771	4,413	21,2	952,565	24,497	1865,877	0	202,49	202,49	99,719	0	0	0	0	0	0	0
12:02:54	-44,006	1865,437	10,136	10,058	8,763	3,767	4,4	21,2	952,565	24,497	1865,437	0	202,49	202,49	99,719	0	0	0	0	0	0	0
12:02:54	-33,374	1865,103	10,185	10,156	8,759	3,763	4,388	21,2	952,565	24,497	1865,103	0	202,49	202,49	99,719	0	0	0	0	0	0	0
12:02:54	-6,335	1865,04	10,185	10,156	8,758	3,763	4,376	21,2	952,565	24,497	1865,04	0	202,49	202,49	99,719	0	0	0	0	0	0	0
12:02:54	-77,38	1864,266	10,185	10,058	8,754	3,755	4,363	21,2	952,565	24,497	1864,266	0	202,49	202,49	99,719	0	0	0	0	0	0	0
12:02:54	-6,311	1864,203	10,185	10,156	8,753	3,754	4,351	21,2	952,565	24,497	1864,203	0	202,49	202,49	99,719	0	0	0	0	0	0	0
12:02:54	10,607	1864,309	10,283	10,205	8,749	3,755	4,34	21,2	952,565	24,497	1864,203	0	202,49	202,49	99,719	0	0	0	0	0	0	0
12:02:54	44,006	1864,749	10,332	10,351	8,749	3,76	4,328	21,2	952,565	24,497	1864,203	0	202,49	202,49	99,719	0	0	0	0	0	0	0
12:02:54	-127,722	1863,472	10,283	10,156	8,744	3,747	4,317	21,2	952,565	24,497	1863,472	0	202,49	202,49	99,719	0	0	0	0	0	0	0
12:02:54	29,064	1863,762	10,332	10,351	8,743	3,75	4,306	21,2	952,565	24,497	1863,472	0	202,49	202,49	99,719	0	0	0	0	0	0	0
12:02:54	0	1863,762	10,332	10,302	8,743	3,75	4,295	21,2	952,565	24,497	1863,472	0	202,49	202,49	99,719	0	0	0	0	0	0	0
12:02:54	-131,994	1862,442	10,185	10,156	8,743	3,736	4,284	21,2	952,565	24,497	1862,442	0	202,49	202,49	99,719	0	0	0	0	0	0	0
12:02:54	0	1862,442	10,185	10,058	8,743	3,736	4,273	21,2	952,565	24,497	1862,442	0	202,49	202,49	99,719	0	0	0	0	0	0	0
12:02:54	-77,392	1861,668	10,185	10,156	8,739	3,728	4,263	21,2	952,565	24,497	1861,668	0	202,49	202,49	99,719	0	0	0	0	0	0	0
12:02:54	87,988	1862,548	10,283	10,205	8,739	3,737	4,252	21,2	952,565	24,497	1861,669	0	202,49	202,49	99,719	0	0	0	0	0	0	0
12:02:54	-87,988	1861,668	10,185	10,156	8,739	3,728	4,242	21,2	952,565	24,497	1861,668	0	202,49	202,49	99,719	0	0	0	0	0	0	0
12:02:54	-43,981	1861,229	10,136	10,009	8,739	3,724	4,232	21,2	952,565	24,497	1861,229	0	202,49	202,49	99,719	0	0	0	0	0	0	0
12:02:54	-87,963	1860,349	10,039	10,009	8,739	3,714	4,222	21,2	952,565	24,497	1860,349	0	202,49	202,49	99,719	0	0	0	0	0	0	0
12:02:54	87,963	1861,229	10,136	10,058	8,739	3,724	4,212	21,2	952,565	24,497	1860,35	0	202,49	202,49	99,719	0	0	0	0	0	0	0
12:02:54	-82,653	1860,402	10,136	10,058	8,734	3,715	4,202	21,2	952,565	24,497	1860,35	0	202,49	202,49	99,719	0	0	0	0	0	0	0
12:02:55	0	1860,402	10,136	10,009	8,734	3,715	4,193	21,2	952,565	24,497	1860,35	0	202,49	202,49	99,719	0	0	0	0	0	0	0
12:02:55	0	1860,402	10,136	10,009	8,734	3,715	4,183	21,2	952,565	24,497	1860,35	0	202,49	202,49	99,719	0	0	0	0	0	0	0
12:02:55	-8,435	1860,318	10,136	10,058	8,734	3,714	4,174	21,2	952,565	24,497	1860,318	0	202,49	202,49	99,719	0	0	0	0	0	0	0
12:02:55	-74,23	1859,575	10,136	10,009	8,73	3,706	4,165	21,2	952,565	24,497	1859,575	0	202,49	202,49	99,719	0	0	0	0	0	0	0
12:02:55	0	1859,575	10,136	10,009	8,73	3,706	4,156	21,2	952,565	24,497	1859,575	0	202,49	202,49	99,719	0	0	0	0	0	0	0
12:02:55	0	1859,575	10,136	10,058	8,73	3,706	4,147	21	953,994	24,497	1859,575	0	202,49	202,49	99,719	0	0	0	0	0	0	0
12:02:55	-2,917	1859,546	10,136	10,058	8,73	3,706	4,138	21	953,994	24,497	1859,546	0	202,49	202,49	99,719	0	0	0	0	0	0	0
12:02:55	43,969	1859,986	10,185	10,009	8,73	3,711	4,13	21	953,994	24,497	1859,547	0	202,49	202,49	99,719	0	0	0	0	0	0	0
12:02:55	-131,884	1858,667	10,039	9,961	8,73	3,697	4,122	21	953,994	24,497	1858,667	0	202,49	202,49	99,719	0	0	0	0	0	0	0
12:02:55	0	1858,667	10,039	9,961	8,73	3,697	4,113	21	953,994	24,497	1858,667	0	202,49	202,49	99,719	0	0	0	0	0	0	0
12:02:55	-43,945	1858,228	9,99	9,863	8,73	3,693	4,105	21	953,994	24,497	1858,228	0	202,49	202,49	99,719	0	0	0	0	0	0	0
12:02:55	43,945	1858,667	10,039	9,863	8,73	3,697	4,097	21	953,994	24,497	1858,228	0	202,49	202,49	99,719	0	0	0	0	0	0	0
12:02:55	0	1858,667	10,039	9,961	8,73	3,697	4,089	21	953,994	24,497	1858,228	0	202,49	202,49	99,719	0	0	0	0	0	0	0
12:02:55	0	1858,667	10,039	9,961	8,73	3,697	4,081	21	953,994	24,497	1858,229	0	202,49	202,49	99,719	0	0	0	0	0	0	0
12:02:55	-8,435	1858,583	10,039	9,961	8,729	3,696	4,074	21	953,994	24,497	1858,229	0	202,49	202,49	99,719	0	0	0	0	0	0	0
12:02:55	0	1858,583	10,039	9,961	8,729	3,696	4,066	21	953,994	24,497	1858,229	0	201,278	201,278	99,714	0	0	0	0	0	0	0
12:02:55	-118,127	1857,401	9,99	9,814	8,725	3,684	4,059	21	953,994	24,497	1857,401	0	201,278	201,278	99,714	0	0	0	0	0	0	0
12:02:55	43,945	1857,841	10,039	9,961	8,725	3,689	4,052	21	953,994	24,497	1857,402	0	201,278	201,278	99,714	0	0	0	0	0	0	0
12:02:55	-43,945	1857,401	9,99	9,961	8,725	3,684	4,045	21	953,994	24,497	1857,401	0	201,278	201,278	99,714	0	0	0	0	0	0	0
12:02:55	0	1857,401	9,99	9,863	8,725	3,684	4,037	21	953,994	24,497	1857,401	0	201,278	201,278	99,714	0	0	0	0	0	0	0
12:02:55	0	1857,401	9,99	9,814	8,725	3,684	4,031	21	953,994	24,497	1857,401	0	201,278	201,278	99,714	0	0	0	0	0	0	0
12:02:55	0	1857,401	9,99	9,863	8,725	3,684	4,024	21	953,994	24,497	1857,401	0	201,278	201,278	99,714	0	0	0	0	0	0	0
12:02:55	-52,38	1856,878	9,941	9,863	8,724	3,679	4,017	21	953,994	24,497	1856,878	0	201,278	201,278	99,714	0	0	0	0	0	0	0
12:02:55	0	1856,878	9,941	9,863	8,724	3,679	4,01	21	953,994	24,497	1856,878	0	201,278	201,278	99,714	0	0	0	0	0	0	0
12:02:55	0	1856,878	9,941	9,863	8,724	3,679	4,004	21	953,994	24,497	1856,878	0	201,278	201,278	99,714	0	0	0	0	0	0	0
12:02:55	-87,878	1855,999	9,843	9,814	8,724	3,67	3,997	21	953,994	24,497	1855,999	0	201,278	201,278	99,714	0	0	0	0	0	0	0
12:02:55	57,617	1856,575	9,99	10,009	8,72	3,676	3,991	21	953,994	24,497	1855,999	0	201,278	201,278	99,714	0	0	0	0	0	0	0
12:02:55	0	1856,575	9,99	9,961	8,72	3,676	3,985	21	953,994	24,497	1856	0	201,278	201,278	99,714	0	0	0	0	0	0	0
12:02:55	-43,945	1856,136	9,941	9,814	8,72	3,671	3,979	21	953,994	24,497	1856	0	201,278	201,278	99,714	0	0	0	0	0	0	0
12:02:55	0	1856,136	9,941	9,668	8,72	3,671	3,973	21	953,994	24,497	1856	0	201,278	201,278	99,714	0	0	0	0	0	0	0
12:02:55	34,448	1856,48	9,99	9,863	8,72	3,675	3,967	21	953,994	24,497	1856,001	0	201,278	201,278	99,714	0	0	0	0	0	0	0
12:02:55	-131,811	1855,162	9,843	9,619	8,72	3,661	3,961	21	953,994	24,497	1855,162	0	201,278	201,278	99,714	0	0	0	0	0	0	0
12:02:55	87,866	1856,041	9,941	9,716	8,72	3,67	3,955	21	953,994	24,497	1855,163	0	201,278	201,278	99,714	0	0	0	0	0	0	0
12:02:55	-162,036	1854,42	9,843	9,716	8,715	3,653	3,949	21	953,994	24,497	1854,42	0	201,278	201,278	99,714	0	0	0	0	0	0	0
12:02:55	123,327	1855,653	9,99	9,814	8,715	3,666	3,944	21	953,994	24,497	1854,421	0	201,278	201,278	99,714	0	0	0	0	0	0	0
12:02:55	-37,609	1855,277	10,039	9,863	8,71	3,662	3,938	21	953,994	24,497	1854,422	0	201,278	201,278	99,714	0	0	0	0	0	0	0
12:02:55	14,88	1855,426	10,136	10,009	8,706	3,664	3,933	21	953,994	24,497	1854,423	0	201,278	201,278	99,714	0	0	0	0	0	0	0
12:02:55	-9,692	1855,329	10,136	10,009	8,706	3,663	3,927	21	953,994	24,497	1854,424	0	201,278	201,278	99,714	0	0	0	0	0	0	0
12:02:55	43,945	1855,769	10,185	10,058	8,706	3,667	3,922	21	953,994	24,497	1854,425	0	201,278	201,278	99,714	0	0	0	0	0	0	0
12:02:55	-175,744	1854,011	9,99	9,961	8,706	3,649	3,917	21	953,994	24,497	1854,011	0	201,278	201,278	99,714	0	0	0	0	0	0	0
12:02:55	0	1854,011	9,99	10,009	8,706	3,649	3,912	21	953,994	24,497	1854,011	0	201,278	201,278	99,714	0	0	0	0	0	0	0
12:02:55	-43,92	1853,572	9,941	9,814	8,706	3,645	3,906	21	953,994	24,497	1853,572	0	201,278	201,278	99,714	0	0	0	0	0	0	0
12:02:55	0	1853,572	9,941	9,814	8,706	3,645	3,901	21	953,994	24,497	1853,572	0	201,278	201,278	99,714	0	0	0	0	0	0	0
12:02:55	0	1853,572	9,941	9,961	8,706	3,645	3,896	21	953,994	24,497	1853,572	0	201,278	201,278	99,714	0	0	0	0	0	0	0
12:02:55	-80,505	1852,767	9,941	9,863	8,701	3,636	3,891	21	953,994	24,497	1852,767	0	201,278	201,278	99,714	0	0	0	0	0	0	0
12:02:55	-87,829	1851,889	9,843	9,716	8,701	3,627	3,886	21	953,994	24,497	1851,889	0	201,278	201,278	99,714	0	0	0	0	0	0	0
12:02:55	0	1851,889	9,843	9,716	8,701	3,627	3,881	21	953,994	24,497	1851,889	0	201,278	201,278	99,714	0	0	0	0	0	0	0
12:02:55	0	1851,889	9,843	9,814	8,701	3,627	3,876	21	953,994	24,497	1851,889	0	201,278	201,278	99,714	0	0	0	0	0	0	0
12:02:55	0	1851,889	9,843	9,863	8,701	3,627	3,871	21	953,994	24,497	1851,889	0	201,278	201,278	99,714	0	0	0	0	0	0	0
12:02:55	-43,908	1851,45	9,795	9,716	8,701	3,623	3,866	21	953,994	24,497	1851,45	0	201,278	201,278	99,714	0	0	0	0	0	0	0
12:02:55	-87,841	1850,571	9,697	9,716	8,701	3,614	3,861	21	953,994	24,497	1850,571	0	201,278	201,278	99,714	0	0	0	0	0	0	0
12:02:55	131,75	1851,889	9,843	9,814	8,701	3,627	3,857	21	953,994	24,497	1850,573	0	201,278	201,278	99,714	0	0	0	0	0	0	0
12:02:55	87,829	1852,767	9,941	9,863	8,701	3,636	3,852	21	953,994	24,497	1850,575	0	201,278	201,278	99,714	0	0	0	0	0	0	0
12:02:55	0	1852,767	9,941	9,863	8,701	3,636	3,848	21	953,994	24,497	1850,577	0	201,278	201,278	99,714	0	0	0	0	0	0	0
12:02:55	-131,738	1851,45	9,795	9,668	8,701	3,623	3,844	21	953,994	24,497	1850,578	0	201,278	201,278	99,714	0	0	0	0	0	0	0
12:02:55	131,738	1852,767	9,941	9,716	8,701	3,636	3,84	21	953,994	24,497	1850,58	0	201,278	201,278	99,714	0	0	0	0	0	0	0
12:02:55	0	1852,767	9,941	9,863	8,701	3,636	3,836	21	953,994	24,497	1850,582	0	201,278	201,278	99,714	0	0	0	0	0	0	0
12:02:55	0	1852,767	9,941	9,863	8,701	3,636	3,832	21	953,994	24,497	1850,584	0	201,278	201,278	99,714	0	0	0	0	0	0	0
12:02:55	43,933	1853,206	9,99	9,863	8,701	3,641	3,828	21	953,994	24,497	1850,587	0	201,278	201,278	99,714	0	0	0	0	0	0	0
12:02:55	0	1853,206	9,99	9,863	8,701	3,641	3,824	21	953,994	24,497	1850,59	0	201,278	201,278	99,714	0	0	0	0	0	0	0
12:02:55	0	1853,206	9,99	9,863	8,701	3,641	3,821	21	953,994	24,497	1850,592	0	201,278	201,278	99,714	0	0	0	0	0	0	0
12:02:55	0	1853,206	9,99	9,961	8,701	3,641	3,817	21	953,994	24,497	1850,595	0	201,278	201,278	99,714	0	0	0	0	0	0	0
12:02:55	43,92	1853,646	10,039	10,058	8,701	3,645	3,814	21	953,994	24,497	1850,598	0	201,278	201,278	99,714	0	0	0	0	0	0	0
12:02:55	-43,92	1853,206	9,99	9,961	8,701	3,641	3,81	21	953,994	24,497	1850,6	0	201,278	201,278	99,714	0	0	0	0	0	0	0
12:02:55	-43,933	1852,767	9,941	9,716	8,701	3,636	3,807	21	953,994	24,497	1850,603	0	201,278	201,278	99,714	0	0	0	0	0	0	0
12:02:55	0	1852,767	9,941	9,863	8,701	3,636	3,804	21	953,994	24,497	1850,605	0	201,278	201,278	99,714	0	0	0	0	0	0	0
12:02:55	43,933	1853,206	9,99	9,814	8,701	3,641	3,8	21	953,994	24,497	1850,607	0	201,278	201,278	99,714	0	0	0	0	0	0	0
12:02:55	0	1853,206	9,99	9,863	8,701	3,641	3,797	21	953,994	24,497	1850,61	0	201,278	201,278	99,714	0	0	0	0	0	0	0
12:02:55	131,787	1854,524	10,136	9,961	8,701	3,654	3,795	21	953,994	24,497	1850,614	0	201,278	201,278	99,714	0	0	0	0	0	0	0
12:02:55	-131,787	1853,206	9,99	9,716	8,701	3,641	3,792	21	953,994	24,497	1850,616	0	201,278	201,278	99,714	0	0	0	0	0	0	0
12:02:55	-43,933	1852,767	9,941	9,668	8,701	3,636	3,788	21	953,994	24,497	1850,619	0	201,278	201,278	99,714	0	0	0	0	0	0	0
12:02:55	43,933	1853,206	9,99	9,668	8,701	3,641	3,786	21	953,994	24,497	1850,621	0	201,278	201,278	99,714	0	0	0	0	0	0	0
12:02:55	43,92	1853,646	10,039	9,961	8,701	3,645	3,783	21	953,994	24,497	1850,624	0	201,278	201,278	99,714	0	0	0	0	0	0	0
12:02:55	0	1853,646	10,039	9,863	8,701	3,645	3,78	21	953,994	24,497	1850,627	0	201,278	201,278	99,714	0	0	0	0	0	0	0
12:02:55	-43,92	1853,206	9,99	9,814	8,701	3,641	3,777	21	953,994	24,497	1850,63	0	201,278	201,278	99,714	0	0	0	0	0	0	0
12:02:55	-43,933	1852,767	9,941	9,619	8,701	3,636	3,775	21	953,994	24,497	1850,632	0	201,278	201,278	99,714	0	0	0	0	0	0	0
12:02:55	43,933	1853,206	9,99	9,863	8,701	3,641	3,772	21	953,994	24,497	1850,635	0	201,278	201,278	99,714	0	0	0	0	0	0	0
12:02:55	0	1853,206	9,99	9,863	8,701	3,641	3,769	21	953,994	24,497	1850,637	0	201,278	201,278	99,714	0	0	0	0	0	0	0
12:02:55	0	1853,206	9,99	9,814	8,701	3,641	3,767	21	953,994	24,497	1850,64	0	201,278	201,278	99,714	0	0	0	0	0	0	0
12:02:55	0	1853,206	9,99	9,863	8,701	3,641	3,764	21	953,994	24,497	1850,642	0	201,278	201,278	99,714	0	0	0	0	0	0	0
12:02:55	-131,762	1851,889	9,843	9,716	8,701	3,627	3,762	21	953,994	24,497	1850,643	0	201,278	201,278	99,714	0	0	0	0	0	0	0
12:02:55	87,829	1852,767	9,941	9,716	8,701	3,636	3,759	21	953,994	24,497	1850,646	0	201,278	201,278	99,714	0	0	0	0	0	0	0
12:02:55	43,933	1853,206	9,99	9,863	8,701	3,641	3,757	21	953,994	24,497	1850,648	0	201,278	201,278	99,714	0	0	0	0	0	0	0
12:02:55	0	1853,206	9,99	9,814	8,701	3,641	3,755	21	953,994	24,497	1850,651	0	201,278	201,278	99,714	0	0	0	0	0	0	0
12:02:55	-43,933	1852,767	9,941	9,716	8,701	3,636	3,752	21	953,994	24,497	1850,653	0	201,278	201,278	99,714	0	0	0	0	0	0	0
12:02:55	87,854	1853,646	10,039	10,009	8,701	3,645	3,75	21	953,994	24,497	1850,656	0	201,278	201,278	99,714	0	0	0	0	0	0	0
12:02:55	-43,92	1853,206	9,99	9,814	8,701	3,641	3,748	21	953,994	24,497	1850,658	0	201,278	201,278	99,714	0	0	0	0	0	0	0
12:02:55	0	1853,206	9,99	9,814	8,701	3,641	3,746	21	953,994	24,497	1850,661	0	201,278	201,278	99,714	0	0	0	0	0	0	0
12:02:55	0	1853,206	9,99	9,814	8,701	3,641	3,744	21	953,994	24,497	1850,664	0	201,278	201,278	99,714	0	0	0	0	0	0	0
12:02:55	43,92	1853,646	10,039	9,961	8,701	3,645	3,742	21	953,994	24,497	1850,667	0	201,278	201,278	99,714	0	0	0	0	0	0	0
12:02:55	-43,92	1853,206	9,99	9,863	8,701	3,641	3,74	21	953,994	24,497	1850,669	0	201,278	201,278	99,714	0	0	0	0	0	0	0
12:02:55	43,92	1853,646	10,039	10,009	8,701	3,645	3,738	21	953,994	24,497	1850,672	0	201,278	201,278	99,714	0	0	0	0	0	0	0
12:02:55	-43,92	1853,206	9,99	9,814	8,701	3,641	3,736	21	953,994	24,497	1850,675	0	201,278	201,278	99,714	0	0	0	0	0	0	0
12:02:55	0	1853,206	9,99	9,863	8,701	3,641	3,734	21	953,994	24,497	1850,677	0	201,278	201,278	99,714	0	0	0	0	0	0	0
12:02:55	0	1853,206	9,99	9,814	8,701	3,641	3,733	21	953,994	24,497	1850,68	0	201,278	201,278	99,714	0	0	0	0	0	0	0
12:02:55	43,92	1853,646	10,039	9,863	8,701	3,645	3,731	21	953,994	24,497	1850,683	0	201,278	201,278	99,714	0	0	0	0	0	0	0
12:02:55	-79,248	1852,853	9,941	9,863	8,702	3,637	3,729	21	953,994	24,497	1850,685	0	201,278	201,278	99,714	0	0	0	0	0	0	0
12:02:55	-147,692	1851,376	9,697	9,668	8,706	3,622	3,727	21	953,994	24,497	1850,686	0	201,278	201,278	99,714	0	0	0	0	0	0	0
12:02:55	131,738	1852,694	9,843	9,716	8,706	3,636	3,725	21	953,994	24,497	1850,688	0	201,278	201,278	99,714	0	0	0	0	0	0	0
12:02:55	0	1852,694	9,843	9,814	8,706	3,636	3,723	21	953,994	24,497	1850,69	0	201,278	201,278	99,714	0	0	0	0	0	0	0
12:02:56	-71,875	1851,975	9,843	9,814	8,702	3,628	3,722	21	953,994	24,497	1850,691	0	201,278	201,278	99,714	0	0	0	0	0	0	0
12:02:56	123,156	1853,206	9,99	10,009	8,701	3,641	3,72	21	953,994	24,497	1850,694	0	201,278	201,278	99,714	0	0	0	0	0	0	0
12:02:56	-43,933	1852,767	9,941	9,814	8,701	3,636	3,718	21	953,994	24,497	1850,696	0	201,278	201,278	99,714	0	0	0	0	0	0	0
12:02:56	0	1852,767	9,941	9,814	8,701	3,636	3,717	21	953,994	24,497	1850,698	0	201,278	201,278	99,714	0	0	0	0	0	0	0
12:02:56	87,854	1853,646	10,039	10,009	8,701	3,645	3,715	21	953,994	24,497	1850,701	0	201,278	201,278	99,714	0	0	0	0	0	0	0
12:02:56	0	1853,646	10,039	9,961	8,701	3,645	3,714	21	951,135	24,497	1850,704	0	201,278	201,278	99,714	0	0	0	0	0	0	0
12:02:56	5,786	1853,703	10,039	9,961	8,701	3,646	3,713	21	951,135	24,497	1850,707	0	201,278	201,278	99,714	0	0	0	0	0	0	0
12:02:56	-87,902	1852,824	9,941	9,863	8,701	3,637	3,711	21	951,135	24,497	1850,709	0	201,278	201,278	99,714	0	0	0	0	0	0	0
12:02:56	0	1852,824	9,941	9,716	8,701	3,637	3,71	21	951,135	24,497	1850,711	0	201,278	201,278	99,714	0	0	0	0	0	0	0
12:02:56	-87,89	1851,945	9,843	9,716	8,701	3,628	3,708	21	951,135	24,497	1850,713	0	201,278	201,278	99,714	0	0	0	0	0	0	0
12:02:56	87,89	1852,824	9,941	9,814	8,701	3,637	3,707	21	951,135	24,497	1850,715	0	201,278	201,278	99,714	0	0	0	0	0	0	0
12:02:56	0	1852,824	9,941	9,863	8,701	3,637	3,705	21	951,135	24,497	1850,717	0	201,278	201,278	99,714	0	0	0	0	0	0	0
12:02:56	0	1852,824	9,941	9,863	8,701	3,637	3,704	21	951,135	24,497	1850,719	0	201,278	201,278	99,714	0	0	0	0	0	0	0
12:02:56	-87,89	1851,945	9,843	9,668	8,701	3,628	3,702	21	951,135	24,497	1850,72	0	201,278	201,278	99,714	0	0	0	0	0	0	0
12:02:56	0	1851,945	9,843	9,716	8,701	3,628	3,701	21	951,135	24,497	1850,722	0	201,278	201,278	99,714	0	0	0	0	0	0	0
12:02:56	87,89	1852,824	9,941	9,961	8,701	3,637	3,7	21	951,135	24,497	1850,724	0	200,373	200,373	99,711	0	0	0	0	0	0	0
12:02:56	0	1852,824	9,941	9,863	8,701	3,637	3,698	21	951,135	24,497	1850,726	0	200,373	200,373	99,711	0	0	0	0	0	0	0
12:02:56	-87,89	1851,945	9,843	9,716	8,701	3,628	3,697	21	951,135	24,497	1850,727	0	200,373	200,373	99,711	0	0	0	0	0	0	0
12:02:56	87,89	1852,824	9,941	9,814	8,701	3,637	3,696	21	951,135	24,497	1850,729	0	200,373	200,373	99,711	0	0	0	0	0	0	0
12:02:56	43,945	1853,264	9,99	9,961	8,701	3,641	3,695	21	951,135	24,497	1850,732	0	200,373	200,373	99,711	0	0	0	0	0	0	0
12:02:56	0	1853,264	9,99	9,863	8,701	3,641	3,694	21	951,135	24,497	1850,735	0	200,373	200,373	99,711	0	0	0	0	0	0	0
12:02:56	-43,945	1852,824	9,941	9,814	8,701	3,637	3,693	21	951,135	24,497	1850,737	0	200,373	200,373	99,711	0	0	0	0	0	0	0
12:02:56	43,945	1853,264	9,99	9,961	8,701	3,641	3,692	21	951,135	24,497	1850,739	0	200,373	200,373	99,711	0	0	0	0	0	0	0
12:02:56	0	1853,264	9,99	9,961	8,701	3,641	3,691	21	951,135	24,497	1850,742	0	200,373	200,373	99,711	0	0	0	0	0	0	0
12:02:56	0	1853,264	9,99	9,961	8,701	3,641	3,69	21	951,135	24,497	1850,744	0	200,373	200,373	99,711	0	0	0	0	0	0	0
12:02:56	0	1853,264	9,99	10,009	8,701	3,641	3,689	21	951,135	24,497	1850,747	0	200,373	200,373	99,711	0	0	0	0	0	0	0
12:02:56	43,957	1853,703	10,039	10,009	8,701	3,646	3,688	21	951,135	24,497	1850,75	0	200,373	200,373	99,711	0	0	0	0	0	0	0
12:02:56	-43,957	1853,264	9,99	9,863	8,701	3,641	3,687	21	951,135	24,497	1850,752	0	200,373	200,373	99,711	0	0	0	0	0	0	0
12:02:56	0	1853,264	9,99	9,961	8,701	3,641	3,686	21	951,135	24,497	1850,755	0	200,373	200,373	99,711	0	0	0	0	0	0	0
12:02:56	0	1853,264	9,99	9,961	8,701	3,641	3,685	21	951,135	24,497	1850,757	0	200,373	200,373	99,711	0	0	0	0	0	0	0
12:02:56	-43,945	1852,824	9,941	9,961	8,701	3,637	3,684	21	951,135	24,497	1850,76	0	200,373	200,373	99,711	0	0	0	0	0	0	0
12:02:56	0	1852,824	9,941	9,961	8,701	3,637	3,683	21	951,135	24,497	1850,762	0	200,373	200,373	99,711	0	0	0	0	0	0	0
12:02:56	0	1852,824	9,941	9,863	8,701	3,637	3,682	21	951,135	24,497	1850,764	0	200,373	200,373	99,711	0	0	0	0	0	0	0
12:02:56	0	1852,824	9,941	9,863	8,701	3,637	3,682	21	951,135	24,497	1850,766	0	200,373	200,373	99,711	0	0	0	0	0	0	0
12:02:56	0	1852,824	9,941	9,961	8,701	3,637	3,681	21	951,135	24,497	1850,768	0	200,373	200,373	99,711	0	0	0	0	0	0	0
12:02:56	-87,89	1851,945	9,843	9,668	8,701	3,628	3,68	21	951,135	24,497	1850,769	0	200,373	200,373	99,711	0	0	0	0	0	0	0
12:02:56	87,89	1852,824	9,941	9,716	8,701	3,637	3,679	21	951,135	24,497	1850,771	0	200,373	200,373	99,711	0	0	0	0	0	0	0
12:02:56	-87,89	1851,945	9,843	9,716	8,701	3,628	3,678	21	951,135	24,497	1850,773	0	200,373	200,373	99,711	0	0	0	0	0	0	0
12:02:56	87,89	1852,824	9,941	9,863	8,701	3,637	3,677	21	951,135	24,497	1850,775	0	200,373	200,373	99,711	0	0	0	0	0	0	0
12:02:56	43,945	1853,264	9,99	9,814	8,701	3,641	3,676	21	951,135	24,497	1850,777	0	200,373	200,373	99,711	0	0	0	0	0	0	0
12:02:56	-131,835	1851,945	9,843	9,668	8,701	3,628	3,675	21	951,135	24,497	1850,778	0	200,373	200,373	99,711	0	0	0	0	0	0	0
12:02:56	-9,692	1851,849	9,843	9,668	8,7	3,627	3,674	21	951,135	24,497	1850,779	0	200,373	200,373	99,711	0	0	0	0	0	0	0
12:02:56	59,948	1852,448	9,99	9,863	8,696	3,633	3,674	21	951,135	24,497	1850,781	0	200,373	200,373	99,711	0	0	0	0	0	0	0
12:02:56	-43,945	1852,009	9,941	9,814	8,696	3,628	3,673	21	951,135	24,497	1850,782	0	200,373	200,373	99,711	0	0	0	0	0	0	0
12:02:56	0	1852,009	9,941	9,814	8,696	3,628	3,672	21	951,135	24,497	1850,784	0	200,373	200,373	99,711	0	0	0	0	0	0	0
12:02:56	0	1852,009	9,941	9,814	8,696	3,628	3,671	21	951,135	24,497	1850,785	0	200,373	200,373	99,711	0	0	0	0	0	0	0
12:02:56	0	1852,009	9,941	9,814	8,696	3,628	3,67	21	951,135	24,497	1850,786	0	200,373	200,373	99,711	0	0	0	0	0	0	0
12:02:56	-6,311	1851,945	9,843	9,716	8,701	3,628	3,669	21	951,135	24,497	1850,787	0	200,373	200,373	99,711	0	0	0	0	0	0	0
12:02:56	0	1851,945	9,843	9,668	8,701	3,628	3,669	21	951,135	24,497	1850,788	0	200,373	200,373	99,711	0	0	0	0	0	0	0
12:02:56	-43,945	1851,506	9,795	9,619	8,701	3,623	3,668	21	951,135	24,497	1850,789	0	200,373	200,373	99,711	0	0	0	0	0	0	0
12:02:56	131,835	1852,824	9,941	9,814	8,701	3,637	3,667	21	951,135	24,497	1850,791	0	200,373	200,373	99,711	0	0	0	0	0	0	0
12:02:56	-87,89	1851,945	9,843	9,814	8,701	3,628	3,666	21	951,135	24,497	1850,792	0	200,373	200,373	99,711	0	0	0	0	0	0	0
12:02:56	78,198	1852,727	9,941	9,814	8,7	3,636	3,666	21	951,135	24,497	1850,794	0	200,373	200,373	99,711	0	0	0	0	0	0	0
12:02:56	53,637	1853,264	9,99	9,814	8,701	3,641	3,665	21	951,135	24,497	1850,797	0	200,373	200,373	99,711	0	0	0	0	0	0	0
12:02:56	43,957	1853,703	10,039	10,058	8,701	3,646	3,665	21	951,135	24,497	1850,8	0	200,373	200,373	99,711	0	0	0	0	0	0	0
12:02:56	-9,692	1853,606	10,039	10,009	8,7	3,645	3,664	21	951,135	24,497	1850,803	0	200,373	200,373	99,711	0	0	0	0	0	0	0
12:02:56	-34,265	1853,264	9,99	9,863	8,701	3,641	3,664	21	951,135	24,497	1850,805	0	200,373	200,373	99,711	0	0	0	0	0	0	0
12:02:56	0	1853,264	9,99	9,961	8,701	3,641	3,664	21	951,135	24,497	1850,808	0	200,373	200,373	99,711	0	0	0	0	0	0	0
12:02:56	43,957	1853,703	10,039	10,009	8,701	3,646	3,663	21	951,135	24,497	1850,81	0	200,373	200,373	99,711	0	0	0	0	0	0	0
12:02:56	-43,957	1853,264	9,99	9,961	8,701	3,641	3,663	21	951,135	24,497	1850,813	0	200,373	200,373	99,711	0	0	0	0	0	0	0
12:02:56	34,265	1853,606	10,039	10,009	8,7	3,645	3,662	21	951,135	24,497	1850,816	0	200,373	200,373	99,711	0	0	0	0	0	0	0
12:02:56	-78,21	1852,824	9,941	9,863	8,701	3,637	3,662	21	951,135	24,497	1850,818	0	200,373	200,373	99,711	0	0	0	0	0	0	0
12:02:56	0	1852,824	9,941	9,863	8,701	3,637	3,661	21	951,135	24,497	1850,82	0	200,373	200,373	99,711	0	0	0	0	0	0	0
12:02:56	43,945	1853,264	9,99	9,961	8,701	3,641	3,661	21	951,135	24,497	1850,822	0	200,373	200,373	99,711	0	0	0	0	0	0	0
12:02:56	-43,945	1852,824	9,941	9,863	8,701	3,637	3,661	21	951,135	24,497	1850,824	0	200,373	200,373	99,711	0	0	0	0	0	0	0
12:02:56	-87,89	1851,945	9,843	9,814	8,701	3,628	3,66	21	951,135	24,497	1850,825	0	200,373	200,373	99,711	0	0	0	0	0	0	0
12:02:56	0	1851,945	9,843	9,814	8,701	3,628	3,659	21	951,135	24,497	1850,827	0	200,373	200,373	99,711	0	0	0	0	0	0	0
12:02:56	-43,945	1851,506	9,795	9,716	8,701	3,623	3,659	21	951,135	24,497	1850,827	0	200,373	200,373	99,711	0	0	0	0	0	0	0
12:02:56	43,945	1851,945	9,843	9,716	8,701	3,628	3,658	21	951,135	24,497	1850,828	0	200,373	200,373	99,711	0	0	0	0	0	0	0
12:02:56	0	1851,945	9,843	9,716	8,701	3,628	3,657	21	951,135	24,497	1850,83	0	200,373	200,373	99,711	0	0	0	0	0	0	0
12:02:56	0	1851,945	9,843	9,716	8,701	3,628	3,657	21	951,135	24,497	1850,831	0	200,373	200,373	99,711	0	0	0	0	0	0	0
12:02:56	0	1851,945	9,843	9,716	8,701	3,628	3,656	21	951,135	24,497	1850,832	0	200,373	200,373	99,711	0	0	0	0	0	0	0
12:02:56	78,198	1852,727	9,941	9,814	8,7	3,636	3,656	21	951,135	24,497	1850,834	0	200,373	200,373	99,711	0	0	0	0	0	0	0
12:02:56	-159,777	1851,13	9,843	9,814	8,696	3,619	3,655	21	951,135	24,497	1850,834	0	200,373	200,373	99,711	0	0	0	0	0	0	0
12:02:56	131,835	1852,448	9,99	9,961	8,696	3,633	3,655	21	951,135	24,497	1850,836	0	200,373	200,373	99,711	0	0	0	0	0	0	0
12:02:56	0	1852,448	9,99	9,961	8,696	3,633	3,654	21	951,135	24,497	1850,838	0	200,373	200,373	99,711	0	0	0	0	0	0	0
12:02:56	-43,945	1852,009	9,941	9,863	8,696	3,628	3,654	21	951,135	24,497	1850,839	0	200,373	200,373	99,711	0	0	0	0	0	0	0
12:02:56	43,945	1852,448	9,99	10,009	8,696	3,633	3,653	21	951,135	24,497	1850,84	0	200,373	200,373	99,711	0	0	0	0	0	0	0
12:02:56	0	1852,448	9,99	9,863	8,696	3,633	3,653	21	951,135	24,497	1850,842	0	200,373	200,373	99,711	0	0	0	0	0	0	0
12:02:56	-43,945	1852,009	9,941	9,814	8,696	3,628	3,652	21	951,135	24,497	1850,843	0	200,373	200,373	99,711	0	0	0	0	0	0	0
12:02:56	0	1852,009	9,941	9,863	8,696	3,628	3,652	21	951,135	24,497	1850,844	0	200,373	200,373	99,711	0	0	0	0	0	0	0
12:02:56	0	1852,009	9,941	9,814	8,696	3,628	3,652	21	951,135	24,497	1850,845	0	200,373	200,373	99,711	0	0	0	0	0	0	0
12:02:56	0	1852,009	9,941	9,814	8,696	3,628	3,651	21	951,135	24,497	1850,847	0	200,373	200,373	99,711	0	0	0	0	0	0	0
12:02:56	-6,311	1851,945	9,843	9,814	8,701	3,628	3,651	21	951,135	24,497	1850,848	0	200,373	200,373	99,711	0	0	0	0	0	0	0
12:02:56	-131,835	1850,627	9,697	9,521	8,701	3,614	3,65	21	951,135	24,497	1850,627	0	200,373	200,373	99,711	0	0	0	0	0	0	0
12:02:56	87,89	1851,506	9,795	9,668	8,701	3,623	3,649	21	951,135	24,497	1850,628	0	200,373	200,373	99,711	0	0	0	0	0	0	0
12:02:56	131,835	1852,824	9,941	9,814	8,701	3,637	3,649	21	951,135	24,497	1850,63	0	200,373	200,373	99,711	0	0	0	0	0	0	0
12:02:56	0	1852,824	9,941	9,863	8,701	3,637	3,649	21	951,135	24,497	1850,632	0	200,373	200,373	99,711	0	0	0	0	0	0	0
12:02:56	34,252	1853,167	9,99	9,863	8,7	3,64	3,649	21	951,135	24,497	1850,635	0	200,373	200,373	99,711	0	0	0	0	0	0	0
12:02:56	-27,941	1852,888	10,039	10,009	8,696	3,638	3,649	21	951,135	24,497	1850,637	0	200,373	200,373	99,711	0	0	0	0	0	0	0
12:02:56	-43,945	1852,448	9,99	9,863	8,696	3,633	3,648	21	951,135	24,497	1850,639	0	200,373	200,373	99,711	0	0	0	0	0	0	0
12:02:56	131,86	1853,767	10,136	10,009	8,696	3,647	3,648	21	951,135	24,497	1850,642	0	200,373	200,373	99,711	0	0	0	0	0	0	0
12:02:56	-87,915	1852,888	10,039	9,863	8,696	3,638	3,648	21	951,135	24,497	1850,644	0	200,373	200,373	99,711	0	0	0	0	0	0	0
12:02:56	37,634	1853,264	9,99	9,814	8,701	3,641	3,648	21	951,135	24,497	1850,647	0	200,373	200,373	99,711	0	0	0	0	0	0	0
12:02:56	0	1853,264	9,99	9,961	8,701	3,641	3,648	21	951,135	24,497	1850,65	0	200,373	200,373	99,711	0	0	0	0	0	0	0
12:02:56	-9,692	1853,167	9,99	9,961	8,7	3,64	3,648	21	951,135	24,497	1850,652	0	200,373	200,373	99,711	0	0	0	0	0	0	0
12:02:56	9,692	1853,264	9,99	9,961	8,701	3,641	3,647	21	951,135	24,497	1850,655	0	200,373	200,373	99,711	0	0	0	0	0	0	0
12:02:56	-81,579	1852,448	9,99	9,961	8,696	3,633	3,647	21	951,135	24,497	1850,657	0	200,373	200,373	99,711	0	0	0	0	0	0	0
12:02:56	0	1852,448	9,99	9,863	8,696	3,633	3,647	21	951,135	24,497	1850,658	0	200,373	200,373	99,711	0	0	0	0	0	0	0
12:02:56	71,887	1853,167	9,99	9,863	8,7	3,64	3,647	21	951,135	24,497	1850,661	0	200,373	200,373	99,711	0	0	0	0	0	0	0
12:02:57	-71,887	1852,448	9,99	9,961	8,696	3,633	3,646	21	951,135	24,497	1850,663	0	200,373	200,373	99,711	0	0	0	0	0	0	0
12:02:57	71,887	1853,167	9,99	9,961	8,7	3,64	3,646	21	951,135	24,497	1850,665	0	200,373	200,373	99,711	0	0	0	0	0	0	0
12:02:57	-34,252	1852,824	9,941	9,814	8,701	3,637	3,646	21	951,135	24,497	1850,667	0	200,373	200,373	99,711	0	0	0	0	0	0	0
12:02:57	0	1852,824	9,941	9,716	8,701	3,637	3,646	21	951,135	24,497	1850,67	0	200,373	200,373	99,711	0	0	0	0	0	0	0
12:02:57	0	1852,824	9,941	9,814	8,701	3,637	3,646	21	951,135	24,497	1850,672	0	200,373	200,373	99,711	0	0	0	0	0	0	0
12:02:57	34,252	1853,167	9,99	9,814	8,7	3,64	3,646	21	952,565	24,497	1850,674	0	200,373	200,373	99,711	0	0	0	0	0	0	0
12:02:57	-118,701	1851,98	9,941	9,716	8,696	3,628	3,645	21	952,565	24,497	1850,676	0	200,373	200,373	99,711	0	0	0	0	0	0	0
12:02:57	0	1851,98	9,941	9,814	8,696	3,628	3,645	21	952,565	24,497	1850,677	0	200,373	200,373	99,711	0	0	0	0	0	0	0
12:02:57	-87,854	1851,101	9,843	9,716	8,696	3,619	3,645	21	952,565	24,497	1850,678	0	200,373	200,373	99,711	0	0	0	0	0	0	0
12:02:57	87,854	1851,98	9,941	9,814	8,696	3,628	3,644	21	952,565	24,497	1850,679	0	200,373	200,373	99,711	0	0	0	0	0	0	0
12:02:57	0	1851,98	9,941	9,814	8,696	3,628	3,644	21	952,565	24,497	1850,68	0	200,373	200,373	99,711	0	0	0	0	0	0	0
12:02:57	43,933	1852,419	9,99	9,814	8,696	3,633	3,644	21	952,565	24,497	1850,682	0	200,373	200,373	99,711	0	0	0	0	0	0	0
12:02:57	0	1852,419	9,99	9,863	8,696	3,633	3,643	21	952,565	24,497	1850,684	0	200,373	200,373	99,711	0	0	0	0	0	0	0
12:02:57	-131,787	1851,101	9,843	9,814	8,696	3,619	3,643	21	952,565	24,497	1850,684	0	200,373	200,373	99,711	0	0	0	0	0	0	0
12:02:57	131,787	1852,419	9,99	9,961	8,696	3,633	3,643	21	952,565	24,497	1850,686	0	200,373	200,373	99,711	0	0	0	0	0	0	0
12:02:57	-43,933	1851,98	9,941	9,961	8,696	3,628	3,642	21	952,565	24,497	1850,687	0	200,522	200,522	99,711	0	0	0	0	0	0	0
12:02:57	43,933	1852,419	9,99	10,009	8,696	3,633	3,642	21	952,565	24,497	1850,689	0	200,522	200,522	99,711	0	0	0	0	0	0	0
12:02:57	-43,933	1851,98	9,941	9,961	8,696	3,628	3,642	21	952,565	24,497	1850,69	0	200,522	200,522	99,711	0	0	0	0	0	0	0
12:02:57	43,933	1852,419	9,99	9,961	8,696	3,633	3,642	21	952,565	24,497	1850,692	0	200,522	200,522	99,711	0	0	0	0	0	0	0
12:02:57	-43,933	1851,98	9,941	9,863	8,696	3,628	3,642	21	952,565	24,497	1850,693	0	200,522	200,522	99,711	0	0	0	0	0	0	0
12:02:57	0	1851,98	9,941	9,814	8,696	3,628	3,641	21	952,565	24,497	1850,694	0	200,522	200,522	99,711	0	0	0	0	0	0	0
12:02:57	0	1851,98	9,941	9,961	8,696	3,628	3,641	21	952,565	24,497	1850,696	0	200,522	200,522	99,711	0	0	0	0	0	0	0
12:02:57	-87,854	1851,101	9,843	9,814	8,696	3,619	3,641	21	952,565	24,497	1850,696	0	200,522	200,522	99,711	0	0	0	0	0	0	0
12:02:57	87,854	1851,98	9,941	9,863	8,696	3,628	3,64	21	952,565	24,497	1850,697	0	200,522	200,522	99,711	0	0	0	0	0	0	0
12:02:57	0	1851,98	9,941	9,814	8,696	3,628	3,64	21	952,565	24,497	1850,699	0	200,522	200,522	99,711	0	0	0	0	0	0	0
12:02:57	43,933	1852,419	9,99	9,863	8,696	3,633	3,64	21	952,565	24,497	1850,7	0	200,522	200,522	99,711	0	0	0	0	0	0	0
12:02:57	-43,933	1851,98	9,941	9,863	8,696	3,628	3,64	21	952,565	24,497	1850,702	0	200,522	200,522	99,711	0	0	0	0	0	0	0
12:02:57	87,866	1852,859	10,039	10,009	8,696	3,637	3,64	21	952,565	24,497	1850,704	0	200,522	200,522	99,711	0	0	0	0	0	0	0
12:02:57	-87,866	1851,98	9,941	9,863	8,696	3,628	3,639	21	952,565	24,497	1850,705	0	200,522	200,522	99,711	0	0	0	0	0	0	0
12:02:57	43,933	1852,419	9,99	9,961	8,696	3,633	3,639	21	952,565	24,497	1850,707	0	200,522	200,522	99,711	0	0	0	0	0	0	0
12:02:57	0	1852,419	9,99	9,961	8,696	3,633	3,639	21	952,565	24,497	1850,709	0	200,522	200,522	99,711	0	0	0	0	0	0	0
12:02:57	0	1852,419	9,99	9,961	8,696	3,633	3,639	21	952,565	24,497	1850,71	0	200,522	200,522	99,711	0	0	0	0	0	0	0
12:02:57	0	1852,419	9,99	9,961	8,696	3,633	3,639	21	952,565	24,497	1850,712	0	200,522	200,522	99,711	0	0	0	0	0	0	0
12:02:57	0	1852,419	9,99	9,961	8,696	3,633	3,639	21	952,565	24,497	1850,714	0	200,522	200,522	99,711	0	0	0	0	0	0	0
12:02:57	0	1852,419	9,99	9,961	8,696	3,633	3,639	21	952,565	24,497	1850,715	0	200,522	200,522	99,711	0	0	0	0	0	0	0
12:02:57	0	1852,419	9,99	10,009	8,696	3,633	3,639	21	952,565	24,497	1850,717	0	200,522	200,522	99,711	0	0	0	0	0	0	0
12:02:57	43,933	1852,859	10,039	9,961	8,696	3,637	3,639	21	952,565	24,497	1850,719	0	200,522	200,522	99,711	0	0	0	0	0	0	0
12:02:57	0	1852,859	10,039	10,009	8,696	3,637	3,639	21	952,565	24,497	1850,721	0	200,522	200,522	99,711	0	0	0	0	0	0	0
12:02:57	-43,933	1852,419	9,99	9,961	8,696	3,633	3,638	21	952,565	24,497	1850,723	0	200,522	200,522	99,711	0	0	0	0	0	0	0
12:02:57	0	1852,419	9,99	9,961	8,696	3,633	3,638	21	952,565	24,497	1850,725	0	200,522	200,522	99,711	0	0	0	0	0	0	0
12:02:57	-43,933	1851,98	9,941	9,863	8,696	3,628	3,638	21	952,565	24,497	1850,726	0	200,522	200,522	99,711	0	0	0	0	0	0	0
12:02:57	43,933	1852,419	9,99	9,863	8,696	3,633	3,638	21	952,565	24,497	1850,727	0	200,522	200,522	99,711	0	0	0	0	0	0	0
12:02:57	0	1852,419	9,99	9,961	8,696	3,633	3,638	21	952,565	24,497	1850,729	0	200,522	200,522	99,711	0	0	0	0	0	0	0
12:02:57	-131,787	1851,101	9,843	9,814	8,696	3,619	3,638	21	952,565	24,497	1850,729	0	200,522	200,522	99,711	0	0	0	0	0	0	0
12:02:57	0	1851,101	9,843	9,814	8,696	3,619	3,637	21	952,565	24,497	1850,73	0	200,522	200,522	99,711	0	0	0	0	0	0	0
12:02:57	87,854	1851,98	9,941	9,863	8,696	3,628	3,637	21	952,565	24,497	1850,731	0	200,522	200,522	99,711	0	0	0	0	0	0	0
12:02:57	0	1851,98	9,941	9,863	8,696	3,628	3,637	21	952,565	24,497	1850,732	0	200,522	200,522	99,711	0	0	0	0	0	0	0
12:02:57	-87,854	1851,101	9,843	9,814	8,696	3,619	3,636	21	952,565	24,497	1850,733	0	200,522	200,522	99,711	0	0	0	0	0	0	0
12:02:57	0	1851,101	9,843	9,814	8,696	3,619	3,636	21	952,565	24,497	1850,733	0	200,522	200,522	99,711	0	0	0	0	0	0	0
12:02:57	87,854	1851,98	9,941	9,814	8,696	3,628	3,636	21	952,565	24,497	1850,734	0	200,522	200,522	99,711	0	0	0	0	0	0	0
12:02:57	-87,854	1851,101	9,843	9,814	8,696	3,619	3,636	21	952,565	24,497	1850,735	0	200,522	200,522	99,711	0	0	0	0	0	0	0
12:02:57	87,854	1851,98	9,941	9,961	8,696	3,628	3,636	21	952,565	24,497	1850,736	0	200,522	200,522	99,711	0	0	0	0	0	0	0
12:02:57	-87,854	1851,101	9,843	9,716	8,696	3,619	3,635	21	952,565	24,497	1850,736	0	200,522	200,522	99,711	0	0	0	0	0	0	0
12:02:57	87,854	1851,98	9,941	9,716	8,696	3,628	3,635	21	952,565	24,497	1850,738	0	200,522	200,522	99,711	0	0	0	0	0	0	0
12:02:57	0	1851,98	9,941	9,716	8,696	3,628	3,635	21	952,565	24,497	1850,739	0	200,522	200,522	99,711	0	0	0	0	0	0	0
12:02:57	0	1851,98	9,941	9,863	8,696	3,628	3,635	21	952,565	24,497	1850,74	0	200,522	200,522	99,711	0	0	0	0	0	0	0
12:02:57	43,933	1852,419	9,99	9,863	8,696	3,633	3,635	21	952,565	24,497	1850,742	0	200,522	200,522	99,711	0	0	0	0	0	0	0
12:02:57	0	1852,419	9,99	9,863	8,696	3,633	3,635	21	952,565	24,497	1850,743	0	200,522	200,522	99,711	0	0	0	0	0	0	0
12:02:57	0	1852,419	9,99	9,863	8,696	3,633	3,635	21	952,565	24,497	1850,745	0	200,522	200,522	99,711	0	0	0	0	0	0	0
12:02:57	-43,933	1851,98	9,941	9,716	8,696	3,628	3,635	21	952,565	24,497	1850,746	0	200,522	200,522	99,711	0	0	0	0	0	0	0
12:02:57	43,933	1852,419	9,99	9,863	8,696	3,633	3,634	21	952,565	24,497	1850,748	0	200,522	200,522	99,711	0	0	0	0	0	0	0
12:02:57	0	1852,419	9,99	9,716	8,696	3,633	3,634	21	952,565	24,497	1850,749	0	200,522	200,522	99,711	0	0	0	0	0	0	0
12:02:57	0	1852,419	9,99	9,863	8,696	3,633	3,634	21	952,565	24,497	1850,751	0	200,522	200,522	99,711	0	0	0	0	0	0	0
12:02:57	43,933	1852,859	10,039	10,009	8,696	3,637	3,634	21	952,565	24,497	1850,753	0	200,522	200,522	99,711	0	0	0	0	0	0	0
12:02:57	-87,866	1851,98	9,941	9,863	8,696	3,628	3,634	21	952,565	24,497	1850,754	0	200,522	200,522	99,711	0	0	0	0	0	0	0
12:02:57	87,866	1852,859	10,039	10,009	8,696	3,637	3,634	21	952,565	24,497	1850,757	0	200,522	200,522	99,711	0	0	0	0	0	0	0
12:02:57	-43,933	1852,419	9,99	9,863	8,696	3,633	3,634	21	952,565	24,497	1850,758	0	200,522	200,522	99,711	0	0	0	0	0	0	0
12:02:57	0	1852,419	9,99	9,863	8,696	3,633	3,634	21	952,565	24,497	1850,76	0	200,522	200,522	99,711	0	0	0	0	0	0	0
12:02:57	43,933	1852,859	10,039	10,009	8,696	3,637	3,634	21	952,565	24,497	1850,762	0	200,522	200,522	99,711	0	0	0	0	0	0	0
12:02:57	27,954	1853,138	9,99	9,961	8,7	3,64	3,635	21	952,565	24,497	1850,764	0	200,522	200,522	99,711	0	0	0	0	0	0	0
12:02:57	-166,04	1851,478	9,795	9,668	8,701	3,623	3,634	21	952,565	24,497	1850,765	0	200,522	200,522	99,711	0	0	0	0	0	0	0
12:02:57	43,933	1851,917	9,843	9,814	8,701	3,628	3,634	21	952,565	24,497	1850,766	0	200,522	200,522	99,711	0	0	0	0	0	0	0
12:02:57	87,866	1852,796	9,941	9,863	8,701	3,637	3,634	21	952,565	24,497	1850,768	0	200,522	200,522	99,711	0	0	0	0	0	0	0
12:02:57	43,933	1853,235	9,99	9,961	8,701	3,641	3,634	21	952,565	24,497	1850,771	0	200,522	200,522	99,711	0	0	0	0	0	0	0
12:02:57	-43,933	1852,796	9,941	9,863	8,701	3,637	3,634	21	952,565	24,497	1850,773	0	200,522	200,522	99,711	0	0	0	0	0	0	0
12:02:57	-37,646	1852,419	9,99	9,863	8,696	3,633	3,634	21	952,565	24,497	1850,774	0	200,522	200,522	99,711	0	0	0	0	0	0	0
12:02:57	0	1852,419	9,99	9,814	8,696	3,633	3,634	21	952,565	24,497	1850,776	0	200,522	200,522	99,711	0	0	0	0	0	0	0
12:02:57	43,933	1852,859	10,039	10,009	8,696	3,637	3,634	21	952,565	24,497	1850,778	0	200,522	200,522	99,711	0	0	0	0	0	0	0
12:02:57	0	1852,859	10,039	10,009	8,696	3,637	3,634	21	952,565	24,497	1850,78	0	200,522	200,522	99,711	0	0	0	0	0	0	0
12:02:57	0	1852,859	10,039	10,009	8,696	3,637	3,634	21	952,565	24,497	1850,782	0	200,522	200,522	99,711	0	0	0	0	0	0	0
12:02:57	131,835	1854,177	10,185	10,302	8,696	3,651	3,635	21	952,565	24,497	1850,785	0	200,522	200,522	99,711	0	0	0	0	0	0	0
12:02:57	213,464	1856,312	10,332	10,351	8,701	3,673	3,636	21	952,565	24,497	1850,791	0	200,522	200,522	99,711	0	0	0	0	0	0	0
12:02:57	307,836	1859,39	10,673	10,84	8,701	3,705	3,637	21	952,565	24,497	1850,8	0	200,522	200,522	99,711	0	0	0	0	0	0	0
12:02:57	383,313	1863,223	10,918	11,035	8,71	3,744	3,639	21	952,565	24,497	1850,812	0	200,522	200,522	99,711	0	0	0	0	0	0	0
12:02:57	389,868	1867,122	11,259	11,425	8,715	3,784	3,642	21	952,565	24,497	1850,828	0	200,522	200,522	99,711	0	0	0	0	0	0	0
12:02:57	557,775	1872,7	11,601	11,767	8,729	3,842	3,646	21	952,565	24,497	1850,85	0	200,522	200,522	99,711	0	0	0	0	0	0	0
12:02:57	575,231	1878,452	11,943	12,158	8,744	3,901	3,651	21	952,565	24,497	1850,878	0	200,522	200,522	99,711	0	0	0	0	0	0	0
12:02:57	505,651	1883,508	12,138	12,549	8,763	3,953	3,657	21	952,565	24,497	1850,911	0	200,522	200,522	99,711	0	0	0	0	0	0	0
12:02:57	464,636	1888,155	12,187	12,695	8,787	4,001	3,663	21	952,565	24,497	1850,948	0	200,522	200,522	99,711	0	0	0	0	0	0	0
12:02:57	722,399	1895,379	12,431	12,988	8,815	4,076	3,672	21	952,565	24,497	1850,992	0	200,522	200,522	99,711	0	0	0	0	0	0	0
12:02:57	514,526	1900,524	12,529	13,183	8,839	4,129	3,681	21	952,565	24,497	1851,042	0	200,522	200,522	99,711	0	0	0	0	0	0	0
12:02:57	860,961	1909,134	12,92	13,525	8,868	4,217	3,691	21	952,565	24,497	1851,1	0	200,522	200,522	99,711	0	0	0	0	0	0	0
12:02:57	599,328	1915,127	13,115	13,72	8,892	4,279	3,703	21	952,565	24,497	1851,164	0	200,522	200,522	99,711	0	0	0	0	0	0	0
12:02:57	687,768	1922,005	13,31	14,062	8,921	4,35	3,715	21	952,565	24,497	1851,235	0	200,522	200,522	99,711	0	0	0	0	0	0	0
12:02:57	776,879	1929,773	13,603	14,306	8,95	4,43	3,729	21	952,565	24,497	1851,313	0	200,522	200,522	99,711	0	0	0	0	0	0	0
12:02:57	774,169	1937,515	13,896	14,599	8,979	4,51	3,745	21	952,565	24,497	1851,399	0	200,522	200,522	99,711	0	0	0	0	0	0	0
12:02:57	732,177	1944,837	14,14	14,941	9,008	4,585	3,761	21	952,565	24,497	1851,493	0	200,522	200,522	99,711	0	0	0	0	0	0	0
12:02:57	854,614	1953,383	14,433	15,185	9,041	4,674	3,779	21	952,565	24,497	1851,595	0	200,522	200,522	99,711	0	0	0	0	0	0	0
12:02:57	653,442	1959,917	14,58	15,332	9,07	4,741	3,798	21	952,565	24,497	1851,703	0	200,522	200,522	99,711	0	0	0	0	0	0	0
12:02:57	838,391	1968,301	14,775	15,625	9,108	4,827	3,818	21	952,565	24,497	1851,819	0	200,522	200,522	99,711	0	0	0	0	0	0	0
12:02:57	901,757	1977,319	15,117	15,869	9,141	4,92	3,84	21	952,565	24,497	1851,945	0	200,522	200,522	99,711	0	0	0	0	0	0	0
12:02:58	612,67	1983,446	15,215	16,015	9,171	4,983	3,862	21	952,565	24,497	1852,077	0	200,522	200,522	99,711	0	0	0	0	0	0	0
12:02:58	742,272	1990,868	15,41	16,211	9,202	5,06	3,886	21	952,565	24,497	1852,215	0	200,522	200,522	99,711	0	0	0	0	0	0	0
12:02:58	938,159	2000,25	15,898	16,552	9,23	5,157	3,91	21	952,565	24,497	1852,363	0	200,522	200,522	99,711	0	0	0	0	0	0	0
12:02:58	898,498	2009,235	16,338	16,943	9,258	5,249	3,937	21	952,565	24,497	1852,52	0	200,522	200,522	99,711	0	0	0	0	0	0	0
12:02:58	645,813	2015,693	16,582	17,236	9,282	5,316	3,964	21	952,565	24,497	1852,684	0	200,522	200,522	99,711	0	0	0	0	0	0	0
12:02:58	804,443	2023,737	17,021	17,578	9,304	5,399	3,992	21	952,565	24,497	1852,855	0	200,522	200,522	99,711	0	0	0	0	0	0	0
12:02:58	738,61	2031,124	17,412	17,969	9,326	5,475	4,021	21	952,565	24,497	1853,033	0	200,522	200,522	99,711	0	0	0	0	0	0	0
12:02:58	634,631	2037,47	17,705	18,31	9,346	5,54	4,051	21	952,565	24,497	1853,217	0	200,522	200,522	99,711	0	0	0	0	0	0	0
12:02:58	589,44	2043,364	17,9	18,506	9,369	5,601	4,081	21	952,565	24,497	1853,407	0	200,522	200,522	99,711	0	0	0	0	0	0	0
12:02:58	585,498	2049,219	18,047	18,359	9,395	5,662	4,112	21	952,565	24,497	1853,603	0	200,522	200,522	99,711	0	0	0	0	0	0	0
12:02:58	605,151	2055,271	18,193	18,603	9,421	5,724	4,144	21	952,565	24,497	1853,805	0	200,522	200,522	99,711	0	0	0	0	0	0	0
12:02:58	425,195	2059,523	18,193	18,603	9,445	5,768	4,176	21	952,565	24,497	1854,01	0	200,522	200,522	99,711	0	0	0	0	0	0	0
12:02:58	500,61	2064,529	18,291	18,652	9,468	5,819	4,208	21	952,565	24,497	1854,221	0	200,522	200,522	99,711	0	0	0	0	0	0	0
12:02:58	440,332	2068,932	18,34	18,701	9,491	5,865	4,24	21	952,565	24,497	1854,436	0	200,522	200,522	99,711	0	0	0	0	0	0	0
12:02:58	513,403	2074,066	18,535	18,847	9,509	5,918	4,273	21	952,565	24,497	1854,655	0	200,825	200,825	99,712	0	0	0	0	0	0	0
12:02:58	453,1	2078,597	18,681	18,994	9,527	5,964	4,306	21	952,565	24,497	1854,879	0	200,825	200,825	99,712	0	0	0	0	0	0	0
12:02:58	525,463	2083,852	18,974	19,336	9,542	6,019	4,34	21	952,565	24,497	1855,108	0	200,825	200,825	99,712	0	0	0	0	0	0	0
12:02:58	557,959	2089,431	19,316	19,58	9,555	6,076	4,374	21	952,565	24,497	1855,343	0	200,825	200,825	99,712	0	0	0	0	0	0	0
12:02:58	319,189	2092,623	19,463	19,58	9,565	6,109	4,408	21	952,565	24,497	1855,58	0	200,825	200,825	99,712	0	0	0	0	0	0	0
12:02:58	275,17	2095,375	19,512	19,726	9,578	6,137	4,442	21	952,565	24,497	1855,82	0	200,825	200,825	99,712	0	0	0	0	0	0	0
12:02:58	338,037	2098,755	19,609	19,726	9,592	6,172	4,476	21	952,565	24,497	1856,063	0	200,825	200,825	99,712	0	0	0	0	0	0	0
12:02:58	293,505	2101,691	19,658	19,824	9,606	6,202	4,51	21	952,565	24,497	1856,308	0	200,825	200,825	99,712	0	0	0	0	0	0	0
12:02:58	115,112	2102,842	19,512	19,678	9,62	6,214	4,543	21	952,565	24,497	1856,555	0	200,825	200,825	99,712	0	0	0	0	0	0	0
12:02:58	252,49	2105,367	19,512	19,726	9,635	6,24	4,576	21	952,565	24,497	1856,804	0	200,825	200,825	99,712	0	0	0	0	0	0	0
12:02:58	314,16	2108,508	19,658	19,824	9,645	6,273	4,61	21	952,565	24,497	1857,055	0	200,825	200,825	99,712	0	0	0	0	0	0	0
12:02:58	167,993	2110,188	19,658	19,824	9,654	6,29	4,643	21	952,565	24,497	1857,308	0	200,825	200,825	99,712	0	0	0	0	0	0	0
12:02:58	168,212	2111,87	19,658	19,726	9,664	6,307	4,675	21	952,565	24,497	1857,563	0	200,825	200,825	99,712	0	0	0	0	0	0	0
12:02:58	226,367	2114,134	19,804	19,922	9,669	6,331	4,708	21	952,565	24,497	1857,819	0	200,825	200,825	99,712	0	0	0	0	0	0	0
12:02:58	261,279	2116,747	20	20,166	9,673	6,358	4,74	21	952,565	24,497	1858,078	0	200,825	200,825	99,712	0	0	0	0	0	0	0
12:02:58	216,723	2118,914	20,146	20,263	9,678	6,38	4,772	21	952,565	24,497	1858,339	0	200,825	200,825	99,712	0	0	0	0	0	0	0
12:02:58	252,758	2121,442	20,244	20,263	9,687	6,406	4,804	21	952,565	24,497	1858,602	0	200,825	200,825	99,712	0	0	0	0	0	0	0
12:02:58	80,151	2122,243	20,244	20,215	9,691	6,414	4,836	21	952,565	24,497	1858,866	0	200,825	200,825	99,712	0	0	0	0	0	0	0
12:02:58	81,42	2123,057	20,146	20,166	9,701	6,423	4,867	21	952,565	24,497	1859,13	0	200,825	200,825	99,712	0	0	0	0	0	0	0
12:02:58	-54,248	2122,515	20	20,166	9,706	6,417	4,897	21	952,565	24,497	1859,393	0	200,825	200,825	99,712	0	0	0	0	0	0	0
12:02:58	82,446	2123,339	20	20,068	9,71	6,426	4,927	21	952,565	24,497	1859,657	0	200,825	200,825	99,712	0	0	0	0	0	0	0
12:02:58	100,903	2124,348	20,097	20,068	9,711	6,436	4,957	21	952,565	24,497	1859,922	0	200,825	200,825	99,712	0	0	0	0	0	0	0
12:02:58	45,581	2124,804	20,146	20,166	9,711	6,441	4,986	21	952,565	24,497	1860,187	0	200,825	200,825	99,712	0	0	0	0	0	0	0
12:02:58	256,054	2127,365	20,342	20,41	9,715	6,467	5,015	21	952,565	24,497	1860,454	0	200,825	200,825	99,712	0	0	0	0	0	0	0
12:02:58	-82,641	2126,538	20,244	20,215	9,715	6,459	5,043	21	952,565	24,497	1860,72	0	200,825	200,825	99,712	0	0	0	0	0	0	0
12:02:58	45,581	2126,994	20,293	20,215	9,715	6,463	5,071	21	952,565	24,497	1860,986	0	200,825	200,825	99,712	0	0	0	0	0	0	0
12:02:58	0	2126,994	20,293	20,215	9,715	6,463	5,098	21	952,565	24,497	1861,252	0	200,825	200,825	99,712	0	0	0	0	0	0	0
12:02:58	0	2126,994	20,293	20,263	9,715	6,463	5,125	21	952,565	24,497	1861,518	0	200,825	200,825	99,712	0	0	0	0	0	0	0
12:02:58	-45,581	2126,538	20,244	20,263	9,715	6,459	5,151	21	952,565	24,497	1861,783	0	200,825	200,825	99,712	0	0	0	0	0	0	0
12:02:58	45,581	2126,994	20,293	20,215	9,715	6,463	5,177	21	952,565	24,497	1862,048	0	200,825	200,825	99,712	0	0	0	0	0	0	0
12:02:58	-45,581	2126,538	20,244	20,215	9,715	6,459	5,202	21	952,565	24,497	1862,313	0	200,825	200,825	99,712	0	0	0	0	0	0	0
12:02:58	-91,162	2125,627	20,146	20,068	9,715	6,449	5,227	21	952,565	24,497	1862,576	0	200,825	200,825	99,712	0	0	0	0	0	0	0
12:02:58	-45,581	2125,171	20,097	20,019	9,715	6,445	5,251	21	952,565	24,497	1862,838	0	200,825	200,825	99,712	0	0	0	0	0	0	0
12:02:58	-227,783	2122,893	19,853	19,824	9,715	6,421	5,274	21	952,565	24,497	1863,098	0	200,825	200,825	99,712	0	0	0	0	0	0	0
12:02:58	0	2122,893	19,853	19,824	9,715	6,421	5,296	21	952,565	24,497	1863,358	0	200,825	200,825	99,712	0	0	0	0	0	0	0
12:02:58	-45,556	2122,437	19,804	19,824	9,715	6,416	5,318	21	952,565	24,497	1863,617	0	200,825	200,825	99,712	0	0	0	0	0	0	0
12:02:58	45,556	2122,893	19,853	19,873	9,715	6,421	5,34	21	952,565	24,497	1863,877	0	200,825	200,825	99,712	0	0	0	0	0	0	0
12:02:58	-82,25	2122,07	19,853	19,922	9,711	6,413	5,361	21	952,565	24,497	1864,135	0	200,825	200,825	99,712	0	0	0	0	0	0	0
12:02:58	91,113	2122,982	19,951	20,019	9,711	6,422	5,381	21	952,565	24,497	1864,394	0	200,825	200,825	99,712	0	0	0	0	0	0	0
12:02:58	-100,878	2121,973	19,853	19,922	9,71	6,412	5,402	21	952,565	24,497	1864,651	0	200,825	200,825	99,712	0	0	0	0	0	0	0
12:02:58	54,199	2122,515	20	20,019	9,706	6,417	5,422	21	952,565	24,497	1864,909	0	200,825	200,825	99,712	0	0	0	0	0	0	0
12:02:58	-182,202	2120,693	19,804	19,824	9,706	6,398	5,441	21	952,565	24,497	1865,165	0	200,825	200,825	99,712	0	0	0	0	0	0	0
12:02:58	-127,856	2119,414	19,658	19,726	9,706	6,385	5,459	21	952,565	24,497	1865,419	0	200,825	200,825	99,712	0	0	0	0	0	0	0
12:02:58	37,939	2119,794	19,609	19,58	9,711	6,389	5,477	21	952,565	24,497	1865,674	0	200,825	200,825	99,712	0	0	0	0	0	0	0
12:02:58	0	2119,794	19,609	19,531	9,711	6,389	5,495	21	952,565	24,497	1865,928	0	200,825	200,825	99,712	0	0	0	0	0	0	0
12:02:58	35,742	2120,151	19,658	19,58	9,71	6,393	5,513	21	952,565	24,497	1866,182	0	200,825	200,825	99,712	0	0	0	0	0	0	0
12:02:58	108,471	2121,236	19,853	19,922	9,706	6,404	5,53	21	952,565	24,497	1866,437	0	200,825	200,825	99,712	0	0	0	0	0	0	0
12:02:58	-54,296	2120,693	19,804	19,824	9,706	6,398	5,547	21	952,565	24,497	1866,691	0	200,825	200,825	99,712	0	0	0	0	0	0	0
12:02:58	54,248	2121,235	19,951	19,873	9,701	6,404	5,564	21	952,565	24,497	1866,946	0	200,825	200,825	99,712	0	0	0	0	0	0	0
12:02:58	45,532	2121,691	20	20,019	9,701	6,409	5,581	21	952,565	24,497	1867,201	0	200,825	200,825	99,712	0	0	0	0	0	0	0
12:02:58	0	2121,691	20	20,019	9,701	6,409	5,597	21	952,565	24,497	1867,455	0	200,825	200,825	99,712	0	0	0	0	0	0	0
12:02:58	-54,223	2121,148	19,853	19,824	9,706	6,403	5,613	21	952,565	24,497	1867,709	0	200,825	200,825	99,712	0	0	0	0	0	0	0
12:02:58	-36,816	2120,78	19,804	19,726	9,706	6,399	5,628	21	952,565	24,497	1867,962	0	200,825	200,825	99,712	0	0	0	0	0	0	0
12:02:58	0	2120,78	19,804	19,726	9,706	6,399	5,643	21	952,565	24,497	1868,215	0	200,825	200,825	99,712	0	0	0	0	0	0	0
12:02:58	45,556	2121,236	19,853	19,824	9,706	6,404	5,658	21	952,565	24,497	1868,468	0	200,825	200,825	99,712	0	0	0	0	0	0	0
12:02:58	91,088	2122,147	19,951	19,922	9,706	6,413	5,673	21	952,565	24,497	1868,722	0	200,825	200,825	99,712	0	0	0	0	0	0	0
12:02:58	136,669	2123,513	20,097	19,922	9,706	6,427	5,688	21	952,565	24,497	1868,976	0	200,825	200,825	99,712	0	0	0	0	0	0	0
12:02:58	-136,669	2122,147	19,951	19,824	9,706	6,413	5,702	21	952,565	24,497	1869,23	0	200,825	200,825	99,712	0	0	0	0	0	0	0
12:02:58	73,706	2122,884	19,951	19,873	9,71	6,421	5,716	21	952,565	24,497	1869,483	0	200,825	200,825	99,712	0	0	0	0	0	0	0
12:02:58	-91,088	2121,973	19,853	19,922	9,71	6,412	5,73	21	952,565	24,497	1869,736	0	200,825	200,825	99,712	0	0	0	0	0	0	0
12:02:58	136,645	2123,339	20	20,068	9,71	6,426	5,743	21	952,565	24,497	1869,989	0	200,825	200,825	99,712	0	0	0	0	0	0	0
12:02:58	-182,202	2121,517	19,804	19,678	9,71	6,407	5,757	21	952,565	24,497	1870,241	0	200,825	200,825	99,712	0	0	0	0	0	0	0
12:02:58	-45,532	2121,062	19,756	19,824	9,71	6,402	5,769	21	952,565	24,497	1870,492	0	200,825	200,825	99,712	0	0	0	0	0	0	0
12:02:58	108,471	2122,147	19,951	19,922	9,706	6,413	5,782	21	952,565	24,497	1870,743	0	200,825	200,825	99,712	0	0	0	0	0	0	0
12:02:58	-91,088	2121,236	19,853	19,824	9,706	6,404	5,794	21	952,565	24,497	1870,994	0	200,825	200,825	99,712	0	0	0	0	0	0	0
12:02:58	0	2121,236	19,853	20,019	9,706	6,404	5,806	21	952,565	24,497	1871,244	0	200,825	200,825	99,712	0	0	0	0	0	0	0
12:02:58	-45,556	2120,78	19,804	19,824	9,706	6,399	5,818	21	952,565	24,497	1871,494	0	200,825	200,825	99,712	0	0	0	0	0	0	0
12:02:58	0	2120,78	19,804	19,873	9,706	6,399	5,829	21	952,565	24,497	1871,743	0	200,825	200,825	99,712	0	0	0	0	0	0	0
12:02:58	0	2120,78	19,804	19,873	9,706	6,399	5,84	21	952,565	24,497	1871,992	0	200,825	200,825	99,712	0	0	0	0	0	0	0
12:02:58	0	2120,78	19,804	19,824	9,706	6,399	5,851	21	952,565	24,497	1872,241	0	200,825	200,825	99,712	0	0	0	0	0	0	0
12:02:58	0	2120,78	19,804	19,873	9,706	6,399	5,862	21	952,565	24,497	1872,489	0	200,825	200,825	99,712	0	0	0	0	0	0	0
12:02:58	0	2120,78	19,804	19,824	9,706	6,399	5,872	21	952,565	24,497	1872,737	0	200,825	200,825	99,712	0	0	0	0	0	0	0
12:02:58	-8,74	2120,693	19,804	19,824	9,706	6,398	5,883	21	952,565	24,497	1872,985	0	200,825	200,825	99,712	0	0	0	0	0	0	0
12:02:58	8,74	2120,78	19,804	19,824	9,706	6,399	5,893	21	952,565	24,497	1873,233	0	200,825	200,825	99,712	0	0	0	0	0	0	0
12:02:58	45,556	2121,236	19,853	19,922	9,706	6,404	5,903	21	952,565	24,497	1873,481	0	200,825	200,825	99,712	0	0	0	0	0	0	0
12:02:58	-45,556	2120,78	19,804	19,726	9,706	6,399	5,913	21	952,565	24,497	1873,728	0	200,825	200,825	99,712	0	0	0	0	0	0	0
12:02:58	0	2120,78	19,804	19,922	9,706	6,399	5,922	21	952,565	24,497	1873,975	0	200,825	200,825	99,712	0	0	0	0	0	0	0
12:02:58	136,645	2122,147	19,951	20,019	9,706	6,413	5,932	21	952,565	24,497	1874,224	0	200,825	200,825	99,712	0	0	0	0	0	0	0
12:02:58	-273,242	2119,414	19,658	19,726	9,706	6,385	5,941	21	952,565	24,497	1874,469	0	200,825	200,825	99,712	0	0	0	0	0	0	0
12:02:58	182,153	2121,236	19,853	19,922	9,706	6,404	5,95	21	952,565	24,497	1874,715	0	200,825	200,825	99,712	0	0	0	0	0	0	0
12:02:58	-45,556	2120,78	19,804	19,726	9,706	6,399	5,959	21	952,565	24,497	1874,961	0	200,825	200,825	99,712	0	0	0	0	0	0	0
12:02:58	45,556	2121,236	19,853	19,922	9,706	6,404	5,967	21	952,565	24,497	1875,208	0	200,825	200,825	99,712	0	0	0	0	0	0	0
12:02:58	-91,088	2120,325	19,756	19,824	9,706	6,395	5,976	21	952,565	24,497	1875,453	0	200,825	200,825	99,712	0	0	0	0	0	0	0
12:02:58	82,348	2121,148	19,853	19,922	9,706	6,403	5,984	21	952,565	24,497	1875,699	0	200,825	200,825	99,712	0	0	0	0	0	0	0
12:02:58	8,74	2121,236	19,853	19,922	9,706	6,404	5,992	21	952,565	24,497	1875,944	0	200,825	200,825	99,712	0	0	0	0	0	0	0
12:02:59	-45,556	2120,78	19,804	19,824	9,706	6,399	6	21	952,565	24,497	1876,189	0	200,825	200,825	99,712	0	0	0	0	0	0	0
12:02:59	36,816	2121,148	19,853	19,824	9,706	6,403	6,008	21	952,565	24,497	1876,434	0	200,825	200,825	99,712	0	0	0	0	0	0	0
12:02:59	-36,816	2120,78	19,804	19,678	9,706	6,399	6,016	21	952,565	24,497	1876,678	0	200,825	200,825	99,712	0	0	0	0	0	0	0
12:02:59	-8,74	2120,693	19,804	19,678	9,706	6,398	6,023	21	952,565	24,497	1876,922	0	200,825	200,825	99,712	0	0	0	0	0	0	0
12:02:59	54,296	2121,236	19,853	19,873	9,706	6,404	6,031	21	952,565	24,497	1877,166	0	200,825	200,825	99,712	0	0	0	0	0	0	0
12:02:59	-182,153	2119,414	19,658	19,58	9,706	6,385	6,038	21,2	953,994	24,497	1877,409	0	200,825	200,825	99,712	0	0	0	0	0	0	0
12:02:59	166,918	2121,083	19,853	19,824	9,706	6,402	6,045	21,2	953,994	24,497	1877,652	0	200,825	200,825	99,712	0	0	0	0	0	0	0
12:02:59	-173,339	2119,35	19,658	19,58	9,706	6,385	6,052	21,2	953,994	24,497	1877,894	0	200,825	200,825	99,712	0	0	0	0	0	0	0
12:02:59	82,299	2120,173	19,756	19,726	9,706	6,393	6,058	21,2	953,994	24,497	1878,136	0	200,825	200,825	99,712	0	0	0	0	0	0	0
12:02:59	45,507	2120,628	19,804	19,726	9,706	6,398	6,065	21,2	953,994	24,497	1878,379	0	200,825	200,825	99,712	0	0	0	0	0	0	0
12:02:59	-45,507	2120,173	19,756	19,726	9,706	6,393	6,071	21,2	953,994	24,497	1878,62	0	200,825	200,825	99,712	0	0	0	0	0	0	0
12:02:59	-91,04	2119,263	19,658	19,58	9,706	6,384	6,077	21,2	953,994	24,497	1878,861	0	200,825	200,825	99,712	0	0	0	0	0	0	0
12:02:59	0	2119,263	19,658	19,678	9,706	6,384	6,083	21,2	953,994	24,497	1879,101	0	200,825	200,825	99,712	0	0	0	0	0	0	0
12:02:59	17,358	2119,436	19,756	19,678	9,701	6,385	6,089	21,2	953,994	24,497	1879,342	0	200,825	200,825	99,712	0	0	0	0	0	0	0
12:02:59	36,791	2119,804	19,804	19,678	9,701	6,389	6,095	21,2	953,994	24,497	1879,582	0	200,825	200,825	99,712	0	0	0	0	0	0	0
12:02:59	54,272	2120,347	19,853	19,726	9,701	6,395	6,101	21,2	953,994	24,497	1879,823	0	202,794	202,794	99,721	0	0	0	0	0	0	0
12:02:59	-17,382	2120,173	19,756	19,678	9,706	6,393	6,107	21,2	953,994	24,497	1880,063	0	202,794	202,794	99,721	0	0	0	0	0	0	0
12:02:59	45,507	2120,628	19,804	19,726	9,706	6,398	6,113	21,2	953,994	24,497	1880,304	0	202,794	202,794	99,721	0	0	0	0	0	0	0
12:02:59	-45,507	2120,173	19,756	19,678	9,706	6,393	6,118	21,2	953,994	24,497	1880,544	0	202,794	202,794	99,721	0	0	0	0	0	0	0
12:02:59	0	2120,173	19,756	19,726	9,706	6,393	6,123	21,2	953,994	24,497	1880,783	0	202,794	202,794	99,721	0	0	0	0	0	0	0
12:02:59	0	2120,173	19,756	19,678	9,706	6,393	6,129	21,2	953,994	24,497	1881,022	0	202,794	202,794	99,721	0	0	0	0	0	0	0
12:02:59	91,04	2121,083	19,853	19,873	9,706	6,402	6,134	21,2	953,994	24,497	1881,262	0	202,794	202,794	99,721	0	0	0	0	0	0	0
12:02:59	91,064	2121,994	19,951	19,824	9,706	6,412	6,14	21,2	953,994	24,497	1881,503	0	202,794	202,794	99,721	0	0	0	0	0	0	0
12:02:59	136,596	2123,36	20,097	20,068	9,706	6,426	6,145	21,2	953,994	24,497	1881,745	0	202,794	202,794	99,721	0	0	0	0	0	0	0
12:02:59	-227,661	2121,083	19,853	19,873	9,706	6,402	6,15	21,2	953,994	24,497	1881,984	0	202,794	202,794	99,721	0	0	0	0	0	0	0
12:02:59	82,446	2121,908	19,853	20,019	9,71	6,411	6,155	21,2	953,994	24,497	1882,224	0	202,794	202,794	99,721	0	0	0	0	0	0	0
12:02:59	0	2121,908	19,853	19,873	9,71	6,411	6,16	21,2	953,994	24,497	1882,464	0	202,794	202,794	99,721	0	0	0	0	0	0	0
12:02:59	-45,532	2121,453	19,804	19,824	9,71	6,406	6,165	21,2	953,994	24,497	1882,703	0	202,794	202,794	99,721	0	0	0	0	0	0	0
12:02:59	45,532	2121,908	19,853	19,873	9,71	6,411	6,17	21,2	953,994	24,497	1882,942	0	202,794	202,794	99,721	0	0	0	0	0	0	0
12:02:59	91,064	2122,818	19,951	20,019	9,71	6,42	6,175	21,2	953,994	24,497	1883,182	0	202,794	202,794	99,721	0	0	0	0	0	0	0
12:02:59	0	2122,818	19,951	20,019	9,71	6,42	6,18	21,2	953,994	24,497	1883,422	0	202,794	202,794	99,721	0	0	0	0	0	0	0
12:02:59	0	2122,818	19,951	20,068	9,71	6,42	6,184	21,2	953,994	24,497	1883,661	0	202,794	202,794	99,721	0	0	0	0	0	0	0
12:02:59	-136,596	2121,453	19,804	19,726	9,71	6,406	6,189	21,2	953,994	24,497	1883,899	0	202,794	202,794	99,721	0	0	0	0	0	0	0
12:02:59	0	2121,453	19,804	19,824	9,71	6,406	6,193	21,2	953,994	24,497	1884,137	0	202,794	202,794	99,721	0	0	0	0	0	0	0
12:02:59	45,532	2121,908	19,853	19,922	9,71	6,411	6,197	21,2	953,994	24,497	1884,374	0	202,794	202,794	99,721	0	0	0	0	0	0	0
12:02:59	-45,532	2121,453	19,804	19,873	9,71	6,406	6,201	21,2	953,994	24,497	1884,611	0	202,794	202,794	99,721	0	0	0	0	0	0	0
12:02:59	-73,706	2120,715	19,804	19,922	9,706	6,399	6,205	21,2	953,994	24,497	1884,848	0	202,794	202,794	99,721	0	0	0	0	0	0	0
12:02:59	-8,74	2120,628	19,804	19,824	9,706	6,398	6,209	21,2	953,994	24,497	1885,083	0	202,794	202,794	99,721	0	0	0	0	0	0	0
12:02:59	8,74	2120,715	19,804	19,726	9,706	6,399	6,213	21,2	953,994	24,497	1885,319	0	202,794	202,794	99,721	0	0	0	0	0	0	0
12:02:59	-8,74	2120,628	19,804	19,824	9,706	6,398	6,216	21,2	953,994	24,497	1885,554	0	202,794	202,794	99,721	0	0	0	0	0	0	0
12:02:59	45,532	2121,083	19,853	19,922	9,706	6,402	6,22	21,2	953,994	24,497	1885,79	0	202,794	202,794	99,721	0	0	0	0	0	0	0
12:02:59	8,74	2121,171	19,853	19,873	9,706	6,403	6,224	21,2	953,994	24,497	1886,025	0	202,794	202,794	99,721	0	0	0	0	0	0	0
12:02:59	-45,532	2120,715	19,804	19,873	9,706	6,399	6,227	21,2	953,994	24,497	1886,26	0	202,794	202,794	99,721	0	0	0	0	0	0	0
12:02:59	45,532	2121,171	19,853	19,873	9,706	6,403	6,231	21,2	953,994	24,497	1886,495	0	202,794	202,794	99,721	0	0	0	0	0	0	0
12:02:59	28,173	2121,453	19,804	19,824	9,71	6,406	6,234	21,2	953,994	24,497	1886,73	0	202,794	202,794	99,721	0	0	0	0	0	0	0
12:02:59	-126,806	2120,184	19,658	19,726	9,711	6,393	6,237	21,2	953,994	24,497	1886,963	0	202,794	202,794	99,721	0	0	0	0	0	0	0
12:02:59	81,274	2120,997	19,756	19,824	9,71	6,402	6,24	21,2	953,994	24,497	1887,197	0	202,794	202,794	99,721	0	0	0	0	0	0	0
12:02:59	91,064	2121,908	19,853	19,922	9,71	6,411	6,244	21,2	953,994	24,497	1887,432	0	202,794	202,794	99,721	0	0	0	0	0	0	0
12:02:59	0	2121,908	19,853	19,873	9,71	6,411	6,247	21,2	953,994	24,497	1887,666	0	202,794	202,794	99,721	0	0	0	0	0	0	0
12:02:59	136,621	2123,274	20	20,019	9,71	6,425	6,25	21,2	953,994	24,497	1887,902	0	202,794	202,794	99,721	0	0	0	0	0	0	0
12:02:59	0	2123,274	20	19,922	9,71	6,425	6,254	21,2	953,994	24,497	1888,137	0	202,794	202,794	99,721	0	0	0	0	0	0	0
12:02:59	0	2123,274	20	19,873	9,71	6,425	6,257	21,2	953,994	24,497	1888,372	0	202,794	202,794	99,721	0	0	0	0	0	0	0
12:02:59	0	2123,274	20	19,922	9,71	6,425	6,261	21,2	953,994	24,497	1888,607	0	202,794	202,794	99,721	0	0	0	0	0	0	0
12:02:59	9,765	2123,372	20	20,068	9,711	6,426	6,264	21,2	953,994	24,497	1888,842	0	202,794	202,794	99,721	0	0	0	0	0	0	0
12:02:59	-136,621	2122,005	19,853	19,873	9,711	6,412	6,267	21,2	953,994	24,497	1889,075	0	202,794	202,794	99,721	0	0	0	0	0	0	0
12:02:59	0	2122,005	19,853	19,873	9,711	6,412	6,27	21,2	953,994	24,497	1889,308	0	202,794	202,794	99,721	0	0	0	0	0	0	0
12:02:59	0	2122,005	19,853	19,824	9,711	6,412	6,272	21,2	953,994	24,497	1889,541	0	202,794	202,794	99,721	0	0	0	0	0	0	0
12:02:59	81,298	2122,818	19,951	19,873	9,71	6,42	6,275	21,2	953,994	24,497	1889,774	0	202,794	202,794	99,721	0	0	0	0	0	0	0
12:02:59	-91,064	2121,908	19,853	19,873	9,71	6,411	6,278	21,2	953,994	24,497	1890,006	0	202,794	202,794	99,721	0	0	0	0	0	0	0
12:02:59	91,064	2122,818	19,951	19,824	9,71	6,42	6,281	21,2	953,994	24,497	1890,239	0	202,794	202,794	99,721	0	0	0	0	0	0	0
12:02:59	-73,73	2122,081	19,951	19,922	9,706	6,413	6,283	21,2	953,994	24,497	1890,471	0	202,794	202,794	99,721	0	0	0	0	0	0	0
12:02:59	45,556	2122,537	20	20,019	9,706	6,417	6,286	21,2	953,994	24,497	1890,703	0	202,794	202,794	99,721	0	0	0	0	0	0	0
12:02:59	-45,556	2122,081	19,951	20,019	9,706	6,413	6,288	21,2	953,994	24,497	1890,934	0	202,794	202,794	99,721	0	0	0	0	0	0	0
12:02:59	-62,866	2121,453	19,804	19,726	9,71	6,406	6,291	21,2	953,994	24,497	1891,165	0	202,794	202,794	99,721	0	0	0	0	0	0	0
12:02:59	0	2121,453	19,804	19,726	9,71	6,406	6,293	21,2	953,994	24,497	1891,395	0	202,794	202,794	99,721	0	0	0	0	0	0	0
12:02:59	0	2121,453	19,804	19,873	9,71	6,406	6,295	21,2	953,994	24,497	1891,625	0	202,794	202,794	99,721	0	0	0	0	0	0	0
12:02:59	-119,238	2120,26	19,756	19,678	9,706	6,394	6,297	21,2	953,994	24,497	1891,854	0	202,794	202,794	99,721	0	0	0	0	0	0	0
12:02:59	82,324	2121,083	19,853	19,922	9,706	6,402	6,299	21,2	953,994	24,497	1892,083	0	202,794	202,794	99,721	0	0	0	0	0	0	0
12:02:59	-45,532	2120,628	19,804	19,678	9,706	6,398	6,301	21,2	953,994	24,497	1892,312	0	202,794	202,794	99,721	0	0	0	0	0	0	0
12:02:59	54,272	2121,171	19,853	19,824	9,706	6,403	6,303	21,2	953,994	24,497	1892,54	0	202,794	202,794	99,721	0	0	0	0	0	0	0
12:02:59	0	2121,171	19,853	19,873	9,706	6,403	6,305	21,2	953,994	24,497	1892,769	0	202,794	202,794	99,721	0	0	0	0	0	0	0
12:02:59	-45,532	2120,715	19,804	19,678	9,706	6,399	6,307	21,2	953,994	24,497	1892,997	0	202,794	202,794	99,721	0	0	0	0	0	0	0
12:02:59	45,532	2121,171	19,853	19,824	9,706	6,403	6,309	21,2	953,994	24,497	1893,225	0	202,794	202,794	99,721	0	0	0	0	0	0	0
12:02:59	0	2121,171	19,853	19,922	9,706	6,403	6,311	21,2	953,994	24,497	1893,453	0	202,794	202,794	99,721	0	0	0	0	0	0	0
12:02:59	-45,532	2120,715	19,804	19,824	9,706	6,399	6,312	21,2	953,994	24,497	1893,68	0	202,794	202,794	99,721	0	0	0	0	0	0	0
12:02:59	45,532	2121,171	19,853	19,922	9,706	6,403	6,314	21,2	953,994	24,497	1893,908	0	202,794	202,794	99,721	0	0	0	0	0	0	0
12:02:59	-45,532	2120,715	19,804	19,873	9,706	6,399	6,316	21,2	953,994	24,497	1894,135	0	202,794	202,794	99,721	0	0	0	0	0	0	0
12:02:59	0	2120,715	19,804	19,824	9,706	6,399	6,317	21,2	953,994	24,497	1894,361	0	202,794	202,794	99,721	0	0	0	0	0	0	0
12:02:59	-54,248	2120,173	19,756	19,678	9,706	6,393	6,319	21,2	953,994	24,497	1894,587	0	202,794	202,794	99,721	0	0	0	0	0	0	0
12:02:59	-82,299	2119,35	19,658	19,678	9,706	6,385	6,32	21,2	953,994	24,497	1894,812	0	202,794	202,794	99,721	0	0	0	0	0	0	0
12:02:59	-318,53	2116,165	19,316	19,238	9,706	6,352	6,321	21,2	953,994	24,497	1895,033	0	202,794	202,794	99,721	0	0	0	0	0	0	0
12:02:59	-508,837	2111,076	18,779	18,261	9,706	6,299	6,32	21,2	953,994	24,497	1895,249	0	202,794	202,794	99,721	0	0	0	0	0	0	0
12:02:59	-754,028	2103,536	18,144	17,578	9,696	6,222	6,318	21,2	953,994	24,497	1895,457	0	202,794	202,794	99,721	0	0	0	0	0	0	0
12:02:59	-740,576	2096,13	17,705	17,09	9,678	6,145	6,315	21,2	953,994	24,497	1895,658	0	202,794	202,794	99,721	0	0	0	0	0	0	0
12:02:59	-552,441	2090,606	17,558	16,845	9,654	6,088	6,311	21,2	953,994	24,497	1895,853	0	202,794	202,794	99,721	0	0	0	0	0	0	0
12:02:59	-521,167	2085,394	17,558	16,699	9,625	6,034	6,305	21,2	953,994	24,497	1896,042	0	202,794	202,794	99,721	0	0	0	0	0	0	0
12:02:59	-557,324	2079,821	17,656	16,308	9,588	5,977	6,299	21,2	953,994	24,497	1896,226	0	202,794	202,794	99,721	0	0	0	0	0	0	0
12:02:59	-640,625	2073,415	17,705	16,552	9,549	5,911	6,291	21,2	953,994	24,497	1896,403	0	202,794	202,794	99,721	0	0	0	0	0	0	0
12:02:59	-725,903	2066,156	17,705	16,308	9,509	5,836	6,282	21,2	953,994	24,497	1896,573	0	202,794	202,794	99,721	0	0	0	0	0	0	0
12:02:59	-961,743	2056,538	17,363	16,015	9,472	5,737	6,272	21,2	953,994	24,497	1896,733	0	202,794	202,794	99,721	0	0	0	0	0	0	0
12:02:59	-888,818	2047,65	17,021	15,722	9,44	5,645	6,259	21,2	953,994	24,497	1896,884	0	202,794	202,794	99,721	0	0	0	0	0	0	0
12:02:59	-896,142	2038,689	16,582	15,429	9,412	5,553	6,245	21,2	953,994	24,497	1897,026	0	202,794	202,794	99,721	0	0	0	0	0	0	0
12:02:59	-1031,103	2028,377	15,947	14,941	9,387	5,447	6,23	21,2	953,994	24,497	1897,157	0	202,794	202,794	99,721	0	0	0	0	0	0	0
12:02:59	-651,184	2021,866	15,703	14,795	9,363	5,38	6,213	21,2	953,994	24,497	1897,282	0	202,794	202,794	99,721	0	0	0	0	0	0	0
12:02:59	-696,142	2014,904	15,459	14,404	9,336	5,308	6,195	21,2	953,994	24,497	1897,399	0	202,794	202,794	99,721	0	0	0	0	0	0	0
12:02:59	-917,846	2005,726	15,068	14,111	9,304	5,213	6,176	21,2	953,994	24,497	1897,508	0	202,794	202,794	99,721	0	0	0	0	0	0	0
12:02:59	-437,377	2001,352	15,117	14,404	9,277	5,168	6,156	21,2	953,994	24,497	1897,612	0	202,794	202,794	99,721	0	0	0	0	0	0	0
12:02:59	-521,069	1996,141	15,117	14,404	9,248	5,114	6,136	21,2	953,994	24,497	1897,71	0	202,794	202,794	99,721	0	0	0	0	0	0	0
12:02:59	-647,229	1989,669	14,922	14,258	9,221	5,048	6,115	21,2	953,994	24,497	1897,802	0	202,794	202,794	99,721	0	0	0	0	0	0	0
12:02:59	-511,084	1984,558	14,726	14,111	9,202	4,995	6,093	21,2	953,994	24,497	1897,889	0	202,794	202,794	99,721	0	0	0	0	0	0	0
12:02:59	-663,11	1977,927	14,287	13,916	9,188	4,927	6,07	21,2	953,994	24,497	1897,969	0	202,794	202,794	99,721	0	0	0	0	0	0	0
12:03:00	-583,557	1972,091	13,896	13,427	9,175	4,866	6,046	21,2	953,994	24,497	1898,043	0	202,794	202,794	99,721	0	0	0	0	0	0	0
12:03:00	-621,484	1965,877	13,408	13,232	9,165	4,802	6,022	21,2	953,994	24,497	1898,111	0	202,794	202,794	99,721	0	0	0	0	0	0	0
12:03:00	-421,423	1961,662	13,115	12,744	9,156	4,759	5,997	21,2	953,994	24,497	1898,174	0	202,794	202,794	99,721	0	0	0	0	0	0	0
12:03:00	-479,638	1956,866	12,773	12,646	9,147	4,709	5,972	21,2	953,994	24,497	1898,233	0	202,794	202,794	99,721	0	0	0	0	0	0	0
12:03:00	-189,587	1954,97	12,773	12,451	9,136	4,69	5,947	21,2	953,025	24,497	1898,29	0	202,794	202,794	99,721	0	0	0	0	0	0	0
12:03:00	-245,788	1952,512	12,773	12,451	9,122	4,665	5,921	21,2	953,025	24,497	1898,344	0	202,794	202,794	99,721	0	0	0	0	0	0	0
12:03:00	-285,961	1949,653	12,822	12,646	9,103	4,635	5,896	21,2	953,025	24,497	1898,395	0	202,794	202,794	99,721	0	0	0	0	0	0	0
12:03:00	-239,404	1947,259	12,92	12,744	9,084	4,61	5,871	21,2	953,025	24,497	1898,444	0	202,794	202,794	99,721	0	0	0	0	0	0	0
12:03:00	-289,184	1944,367	12,968	12,744	9,065	4,581	5,846	21,2	953,025	24,497	1898,49	0	202,794	202,794	99,721	0	0	0	0	0	0	0
12:03:00	-214,99	1942,217	13,017	12,89	9,051	4,558	5,82	21,2	953,025	24,497	1898,534	0	202,794	202,794	99,721	0	0	0	0	0	0	0
12:03:00	-219,934	1940,018	12,968	12,744	9,041	4,536	5,795	21,2	953,025	24,497	1898,575	0	202,794	202,794	99,721	0	0	0	0	0	0	0
12:03:00	-342,48	1936,593	12,773	12,695	9,031	4,5	5,77	21,2	953,025	24,497	1898,613	0	202,794	202,794	99,721	0	0	0	0	0	0	0
12:03:00	-224,609	1934,347	12,627	12,353	9,026	4,477	5,745	21,2	953,025	24,497	1898,649	0	202,794	202,794	99,721	0	0	0	0	0	0	0
12:03:00	-431,042	1930,036	12,334	12,109	9,017	4,433	5,719	21,2	953,025	24,497	1898,68	0	202,794	202,794	99,721	0	0	0	0	0	0	0
12:03:00	-213,83	1927,898	12,187	11,914	9,012	4,411	5,693	21,2	953,025	24,497	1898,71	0	202,588	202,588	99,72	0	0	0	0	0	0	0
12:03:00	-267,846	1925,219	11,992	11,767	9,007	4,383	5,668	21,2	953,025	24,497	1898,736	0	202,588	202,588	99,72	0	0	0	0	0	0	0
12:03:00	-210,998	1923,109	11,943	11,718	8,998	4,361	5,642	21,2	953,025	24,497	1898,761	0	202,588	202,588	99,72	0	0	0	0	0	0	0
12:03:00	-167,749	1921,432	11,943	11,621	8,988	4,344	5,616	21,2	953,025	24,497	1898,783	0	202,588	202,588	99,72	0	0	0	0	0	0	0
12:03:00	-124,438	1920,188	11,992	11,767	8,979	4,331	5,591	21,2	953,025	24,497	1898,805	0	202,588	202,588	99,72	0	0	0	0	0	0	0
12:03:00	-125,524	1918,932	12,041	11,767	8,969	4,318	5,566	21,2	953,025	24,497	1898,825	0	202,588	202,588	99,72	0	0	0	0	0	0	0
12:03:00	-214,355	1916,789	11,992	11,767	8,959	4,296	5,541	21,2	953,025	24,497	1898,843	0	202,588	202,588	99,72	0	0	0	0	0	0	0
12:03:00	-213,073	1914,658	11,943	11,621	8,95	4,274	5,517	21,2	953,025	24,497	1898,858	0	202,588	202,588	99,72	0	0	0	0	0	0	0
12:03:00	-345,91	1911,199	11,748	11,572	8,94	4,239	5,491	21,2	953,025	24,497	1898,871	0	202,588	202,588	99,72	0	0	0	0	0	0	0
12:03:00	-133,874	1909,86	11,601	11,425	8,94	4,225	5,467	21,2	953,025	24,497	1898,882	0	202,588	202,588	99,72	0	0	0	0	0	0	0
12:03:00	-261,01	1907,25	11,406	11,279	8,935	4,198	5,442	21,2	953,025	24,497	1898,89	0	202,588	202,588	99,72	0	0	0	0	0	0	0
12:03:00	-172,29	1905,527	11,308	11,23	8,931	4,18	5,417	21,2	953,025	24,497	1898,897	0	202,588	202,588	99,72	0	0	0	0	0	0	0
12:03:00	-129,089	1904,236	11,259	11,084	8,926	4,167	5,393	21,2	953,025	24,497	1898,902	0	202,588	202,588	99,72	0	0	0	0	0	0	0
12:03:00	-173,315	1902,503	11,162	11,084	8,921	4,149	5,368	21,2	953,025	24,497	1898,906	0	202,588	202,588	99,72	0	0	0	0	0	0	0
12:03:00	-84,838	1901,655	11,162	11,084	8,916	4,14	5,344	21,2	953,025	24,497	1898,908	0	202,588	202,588	99,72	0	0	0	0	0	0	0
12:03:00	2,502	1901,68	11,259	11,181	8,911	4,141	5,32	21,2	953,025	24,497	1898,911	0	202,588	202,588	99,72	0	0	0	0	0	0	0
12:03:00	-257,238	1899,107	11,162	11,181	8,902	4,114	5,297	21,2	953,025	24,497	1898,911	0	202,588	202,588	99,72	0	0	0	0	0	0	0
12:03:00	3,552	1899,143	11,259	11,181	8,897	4,114	5,274	21,2	953,025	24,497	1898,912	0	202,588	202,588	99,72	0	0	0	0	0	0	0
12:03:00	-84,851	1898,294	11,259	11,181	8,892	4,106	5,251	21,2	953,025	24,497	1898,294	0	202,588	202,588	99,72	0	0	0	0	0	0	0
12:03:00	-40,673	1897,888	11,308	11,23	8,887	4,101	5,228	21,2	953,025	24,497	1897,888	0	202,588	202,588	99,72	0	0	0	0	0	0	0
12:03:00	-129,04	1896,597	11,259	11,23	8,882	4,088	5,206	21,2	953,025	24,497	1896,597	0	202,588	202,588	99,72	0	0	0	0	0	0	0
12:03:00	-83,825	1895,759	11,259	11,181	8,878	4,079	5,184	21,2	953,025	24,497	1895,759	0	202,588	202,588	99,72	0	0	0	0	0	0	0
12:03:00	-217,541	1893,584	11,113	11,084	8,873	4,057	5,162	21,2	953,025	24,497	1893,584	0	202,588	202,588	99,72	0	0	0	0	0	0	0
12:03:00	-89,379	1892,69	11,015	10,937	8,873	4,048	5,14	21,2	953,025	24,497	1892,69	0	202,588	202,588	99,72	0	0	0	0	0	0	0
12:03:00	-43,115	1892,259	10,966	10,888	8,873	4,043	5,118	21,2	953,025	24,497	1892,259	0	202,588	202,588	99,72	0	0	0	0	0	0	0
12:03:00	-128,979	1890,969	10,918	10,888	8,868	4,03	5,097	21,2	953,025	24,497	1890,969	0	202,588	202,588	99,72	0	0	0	0	0	0	0
12:03:00	0	1890,969	10,918	10,888	8,868	4,03	5,076	21,2	953,025	24,497	1890,969	0	202,588	202,588	99,72	0	0	0	0	0	0	0
12:03:00	-83,776	1890,131	10,918	10,888	8,863	4,021	5,055	21,2	953,025	24,497	1890,131	0	202,588	202,588	99,72	0	0	0	0	0	0	0
12:03:00	-83,776	1889,293	10,918	10,84	8,859	4,013	5,035	21,2	953,025	24,497	1889,293	0	202,588	202,588	99,72	0	0	0	0	0	0	0
12:03:00	0	1889,293	10,918	10,84	8,859	4,013	5,015	21,2	953,025	24,497	1889,293	0	202,588	202,588	99,72	0	0	0	0	0	0	0
12:03:00	-172,033	1887,573	10,82	10,84	8,854	3,995	4,995	21,2	953,025	24,497	1887,573	0	202,588	202,588	99,72	0	0	0	0	0	0	0
12:03:00	-85,876	1886,714	10,82	10,84	8,849	3,986	4,975	21,2	953,025	24,497	1886,714	0	202,588	202,588	99,72	0	0	0	0	0	0	0
12:03:00	0	1886,714	10,82	10,84	8,849	3,986	4,956	21,2	953,025	24,497	1886,714	0	202,588	202,588	99,72	0	0	0	0	0	0	0
12:03:00	4,492	1886,759	10,918	10,84	8,844	3,987	4,937	21,2	953,025	24,497	1886,714	0	202,588	202,588	99,72	0	0	0	0	0	0	0
12:03:00	-38,598	1886,373	10,966	10,84	8,839	3,983	4,918	21,2	953,025	24,497	1886,373	0	202,588	202,588	99,72	0	0	0	0	0	0	0
12:03:00	-86,059	1885,513	10,966	10,888	8,835	3,974	4,9	21,2	953,025	24,497	1885,513	0	202,588	202,588	99,72	0	0	0	0	0	0	0
12:03:00	-39,648	1885,116	11,015	10,937	8,83	3,97	4,881	21,2	953,025	24,497	1885,116	0	202,588	202,588	99,72	0	0	0	0	0	0	0
12:03:00	-170,971	1883,406	10,918	10,742	8,825	3,952	4,863	21,2	953,025	24,497	1883,406	0	202,588	202,588	99,72	0	0	0	0	0	0	0
12:03:00	-88,22	1882,524	10,82	10,742	8,825	3,943	4,845	21,2	953,025	24,497	1882,524	0	202,588	202,588	99,72	0	0	0	0	0	0	0
12:03:00	-219,226	1880,332	10,673	10,595	8,82	3,92	4,827	21,2	953,025	24,497	1880,332	0	202,588	202,588	99,72	0	0	0	0	0	0	0
12:03:00	88,208	1881,214	10,771	10,547	8,82	3,93	4,809	21,2	953,025	24,497	1880,333	0	202,588	202,588	99,72	0	0	0	0	0	0	0
12:03:00	-132,299	1879,891	10,625	10,547	8,82	3,916	4,792	21,2	953,025	24,497	1879,891	0	202,588	202,588	99,72	0	0	0	0	0	0	0
12:03:00	-132,238	1878,569	10,478	10,498	8,82	3,902	4,774	21,2	953,025	24,497	1878,569	0	202,588	202,588	99,72	0	0	0	0	0	0	0
12:03:00	-81,628	1877,752	10,478	10,4	8,815	3,894	4,757	21,2	953,025	24,497	1877,752	0	202,588	202,588	99,72	0	0	0	0	0	0	0
12:03:00	-85,852	1876,894	10,478	10,498	8,811	3,885	4,74	21,2	953,025	24,497	1876,894	0	202,588	202,588	99,72	0	0	0	0	0	0	0
12:03:00	44,079	1877,335	10,527	10,547	8,811	3,89	4,723	21,2	953,025	24,497	1876,894	0	202,588	202,588	99,72	0	0	0	0	0	0	0
12:03:00	-80,541	1876,529	10,527	10,547	8,806	3,881	4,707	21,2	953,025	24,497	1876,529	0	202,588	202,588	99,72	0	0	0	0	0	0	0
12:03:00	-85,888	1875,67	10,527	10,498	8,801	3,872	4,69	21,2	953,025	24,497	1875,67	0	202,588	202,588	99,72	0	0	0	0	0	0	0
12:03:00	-44,055	1875,23	10,478	10,498	8,801	3,868	4,674	21,2	953,025	24,497	1875,23	0	202,588	202,588	99,72	0	0	0	0	0	0	0
12:03:00	-86,01	1874,37	10,478	10,498	8,796	3,859	4,658	21,2	953,025	24,497	1874,37	0	202,588	202,588	99,72	0	0	0	0	0	0	0
12:03:00	44,042	1874,81	10,527	10,498	8,796	3,864	4,643	21,2	953,025	24,497	1874,37	0	202,588	202,588	99,72	0	0	0	0	0	0	0
12:03:00	-167,419	1873,136	10,429	10,351	8,792	3,846	4,627	21,2	953,025	24,497	1873,136	0	202,588	202,588	99,72	0	0	0	0	0	0	0
12:03:00	44,042	1873,576	10,478	10,351	8,792	3,851	4,612	21,2	953,025	24,497	1873,136	0	202,588	202,588	99,72	0	0	0	0	0	0	0
12:03:00	0	1873,576	10,478	10,302	8,792	3,851	4,597	21,2	953,025	24,497	1873,137	0	202,588	202,588	99,72	0	0	0	0	0	0	0
12:03:00	-87,072	1872,705	10,478	10,4	8,787	3,842	4,582	21,2	953,025	24,497	1872,705	0	202,588	202,588	99,72	0	0	0	0	0	0	0
12:03:00	-79,357	1871,912	10,478	10,4	8,782	3,834	4,567	21,2	953,025	24,497	1871,912	0	202,588	202,588	99,72	0	0	0	0	0	0	0
12:03:00	-5,432	1871,858	10,478	10,4	8,782	3,833	4,553	21,2	953,025	24,497	1871,858	0	202,588	202,588	99,72	0	0	0	0	0	0	0
12:03:00	-44,055	1871,417	10,429	10,351	8,782	3,829	4,539	21,2	953,025	24,497	1871,417	0	202,588	202,588	99,72	0	0	0	0	0	0	0
12:03:00	-167,407	1869,743	10,332	10,351	8,777	3,811	4,525	21,2	953,025	24,497	1869,743	0	202,588	202,588	99,72	0	0	0	0	0	0	0
12:03:00	0	1869,743	10,332	10,302	8,777	3,811	4,511	21,2	953,025	24,497	1869,743	0	202,588	202,588	99,72	0	0	0	0	0	0	0
12:03:00	-6,494	1869,678	10,332	10,205	8,777	3,811	4,497	21,2	953,025	24,497	1869,678	0	202,588	202,588	99,72	0	0	0	0	0	0	0
12:03:00	-44,018	1869,238	10,283	10,205	8,777	3,806	4,483	21,2	953,025	24,497	1869,238	0	202,588	202,588	99,72	0	0	0	0	0	0	0
12:03:00	-88,037	1868,357	10,185	10,156	8,777	3,797	4,47	21,2	953,025	24,497	1868,357	0	202,588	202,588	99,72	0	0	0	0	0	0	0
12:03:00	0	1868,357	10,185	10,156	8,777	3,797	4,457	21,2	953,025	24,497	1868,357	0	202,588	202,588	99,72	0	0	0	0	0	0	0
12:03:00	9,582	1868,453	10,283	10,205	8,773	3,798	4,444	21,2	953,025	24,497	1868,358	0	202,588	202,588	99,72	0	0	0	0	0	0	0
12:03:00	0	1868,453	10,283	10,205	8,773	3,798	4,431	21,2	953,025	24,497	1868,358	0	202,588	202,588	99,72	0	0	0	0	0	0	0
12:03:00	-88,024	1867,573	10,185	10,058	8,773	3,789	4,419	21,2	953,025	24,497	1867,573	0	202,588	202,588	99,72	0	0	0	0	0	0	0
12:03:00	-44,006	1867,133	10,136	10,058	8,773	3,784	4,406	21,2	953,025	24,497	1867,133	0	202,588	202,588	99,72	0	0	0	0	0	0	0
12:03:00	-40,747	1866,726	10,185	10,205	8,768	3,78	4,394	21,2	953,025	24,497	1866,726	0	202,588	202,588	99,72	0	0	0	0	0	0	0
12:03:00	0	1866,726	10,185	10,156	8,768	3,78	4,382	21,2	953,025	24,497	1866,726	0	202,588	202,588	99,72	0	0	0	0	0	0	0
12:03:00	9,741	1866,823	10,283	10,205	8,763	3,781	4,37	21,2	953,025	24,497	1866,726	0	202,588	202,588	99,72	0	0	0	0	0	0	0
12:03:00	-7,543	1866,747	10,283	10,205	8,763	3,78	4,358	21,2	953,025	24,497	1866,726	0	202,588	202,588	99,72	0	0	0	0	0	0	0
12:03:00	54,638	1867,294	10,429	10,351	8,759	3,786	4,347	21,2	953,025	24,497	1866,726	0	202,588	202,588	99,72	0	0	0	0	0	0	0
12:03:00	-6,335	1867,231	10,429	10,351	8,758	3,785	4,336	21,2	953,025	24,497	1866,727	0	202,588	202,588	99,72	0	0	0	0	0	0	0
12:03:00	-88,024	1866,35	10,332	10,205	8,758	3,776	4,325	21,2	953,025	24,497	1866,35	0	202,588	202,588	99,72	0	0	0	0	0	0	0
12:03:00	-77,392	1865,576	10,332	10,302	8,754	3,768	4,314	21,2	953,025	24,497	1865,576	0	202,588	202,588	99,72	0	0	0	0	0	0	0
12:03:00	0	1865,576	10,332	10,205	8,754	3,768	4,304	21,2	953,025	24,497	1865,576	0	202,588	202,588	99,72	0	0	0	0	0	0	0
12:03:00	-44,018	1865,136	10,283	10,205	8,754	3,764	4,293	21,2	953,025	24,497	1865,136	0	202,588	202,588	99,72	0	0	0	0	0	0	0
12:03:00	0	1865,136	10,283	10,058	8,754	3,764	4,283	21,2	953,025	24,497	1865,136	0	202,588	202,588	99,72	0	0	0	0	0	0	0
12:03:00	-87,988	1864,256	10,185	10,058	8,754	3,755	4,272	21,2	953,025	24,497	1864,256	0	202,588	202,588	99,72	0	0	0	0	0	0	0
12:03:00	-6,323	1864,193	10,185	10,156	8,753	3,754	4,262	21,2	953,025	24,497	1864,193	0	202,588	202,588	99,72	0	0	0	0	0	0	0
12:03:00	88	1865,073	10,283	10,058	8,753	3,763	4,252	21,2	953,025	24,497	1864,194	0	202,588	202,588	99,72	0	0	0	0	0	0	0
12:03:00	-131,994	1863,753	10,136	9,961	8,753	3,75	4,242	21,2	953,025	24,497	1863,753	0	202,588	202,588	99,72	0	0	0	0	0	0	0
12:03:00	-87,976	1862,873	10,039	9,863	8,753	3,74	4,233	21,2	953,025	24,497	1862,873	0	202,588	202,588	99,72	0	0	0	0	0	0	0
12:03:00	10,595	1862,979	10,136	10,009	8,749	3,742	4,223	21,2	953,025	24,497	1862,873	0	202,588	202,588	99,72	0	0	0	0	0	0	0
12:03:01	0	1862,979	10,136	10,009	8,749	3,742	4,214	21,2	953,025	24,497	1862,874	0	202,588	202,588	99,72	0	0	0	0	0	0	0
12:03:01	-95,336	1862,026	10,039	10,009	8,749	3,732	4,204	21,2	953,025	24,497	1862,026	0	202,588	202,588	99,72	0	0	0	0	0	0	0
12:03:01	0	1862,026	10,039	9,863	8,749	3,732	4,195	21,2	953,025	24,497	1862,026	0	202,588	202,588	99,72	0	0	0	0	0	0	0
12:03:01	0	1862,026	10,039	9,961	8,749	3,732	4,186	21,2	953,025	24,497	1862,026	0	202,588	202,588	99,72	0	0	0	0	0	0	0
12:03:01	0	1862,026	10,039	9,961	8,749	3,732	4,177	21,2	953,025	24,497	1862,026	0	202,588	202,588	99,72	0	0	0	0	0	0	0
12:03:01	-76,306	1861,263	10,039	9,863	8,744	3,724	4,168	21	952,565	24,497	1861,263	0	202,588	202,588	99,72	0	0	0	0	0	0	0
12:03:01	0,939	1861,272	10,039	10,009	8,744	3,724	4,159	21	952,565	24,497	1861,263	0	202,588	202,588	99,72	0	0	0	0	0	0	0
12:03:01	73,022	1862,002	10,136	10,058	8,743	3,731	4,151	21	952,565	24,497	1861,264	0	202,588	202,588	99,72	0	0	0	0	0	0	0
12:03:01	0	1862,002	10,136	10,009	8,743	3,731	4,143	21	952,565	24,497	1861,264	0	202,588	202,588	99,72	0	0	0	0	0	0	0
12:03:01	-131,958	1860,683	9,99	9,961	8,743	3,718	4,134	21	952,565	24,497	1860,683	0	202,588	202,588	99,72	0	0	0	0	0	0	0
12:03:01	-33,398	1860,349	10,039	10,009	8,739	3,714	4,126	21	952,565	24,497	1860,349	0	202,588	202,588	99,72	0	0	0	0	0	0	0
12:03:01	87,963	1861,229	10,136	10,009	8,739	3,724	4,118	21	952,565	24,497	1860,35	0	202,588	202,588	99,72	0	0	0	0	0	0	0
12:03:01	-87,963	1860,349	10,039	10,009	8,739	3,714	4,11	21	952,565	24,497	1860,349	0	202,588	202,588	99,72	0	0	0	0	0	0	0
12:03:01	-7,373	1860,275	10,039	10,009	8,739	3,714	4,103	21	952,565	24,497	1860,275	0	202,588	202,588	99,72	0	0	0	0	0	0	0
12:03:01	-75,268	1859,523	10,039	9,961	8,734	3,706	4,095	21	952,565	24,497	1859,523	0	202,588	202,588	99,72	0	0	0	0	0	0	0
12:03:01	0	1859,523	10,039	10,009	8,734	3,706	4,087	21	952,565	24,497	1859,522	0	200,976	200,976	99,713	0	0	0	0	0	0	0
12:03:01	-52,404	1858,998	9,99	10,009	8,734	3,701	4,08	21	952,565	24,497	1858,998	0	200,976	200,976	99,713	0	0	0	0	0	0	0
12:03:01	-74,218	1858,256	9,99	9,863	8,73	3,693	4,072	21	952,565	24,497	1858,256	0	200,976	200,976	99,713	0	0	0	0	0	0	0
12:03:01	-43,957	1857,817	9,941	9,814	8,73	3,688	4,064	21	952,565	24,497	1857,817	0	200,976	200,976	99,713	0	0	0	0	0	0	0
12:03:01	-87,902	1856,938	9,843	9,716	8,73	3,679	4,057	21	952,565	24,497	1856,938	0	200,976	200,976	99,713	0	0	0	0	0	0	0
12:03:01	79,467	1857,732	9,941	9,814	8,729	3,687	4,05	21	952,565	24,497	1856,938	0	200,976	200,976	99,713	0	0	0	0	0	0	0
12:03:01	-74,182	1856,991	9,941	9,814	8,725	3,68	4,042	21	952,565	24,497	1856,938	0	200,976	200,976	99,713	0	0	0	0	0	0	0
12:03:01	-87,902	1856,112	9,843	9,814	8,725	3,671	4,035	21	952,565	24,497	1856,112	0	200,976	200,976	99,713	0	0	0	0	0	0	0
12:03:01	79,467	1856,906	9,941	9,863	8,724	3,679	4,028	21	952,565	24,497	1856,112	0	200,976	200,976	99,713	0	0	0	0	0	0	0
12:03:01	-74,194	1856,164	9,941	9,863	8,72	3,671	4,021	21	952,565	24,497	1856,112	0	200,976	200,976	99,713	0	0	0	0	0	0	0
12:03:01	34,448	1856,509	9,99	9,814	8,72	3,675	4,014	21	952,565	24,497	1856,113	0	200,976	200,976	99,713	0	0	0	0	0	0	0
12:03:01	-30,224	1856,206	10,039	9,961	8,715	3,672	4,008	21	952,565	24,497	1856,113	0	200,976	200,976	99,713	0	0	0	0	0	0	0
12:03:01	-8,471	1856,122	10,039	10,009	8,715	3,671	4,001	21	952,565	24,497	1856,113	0	200,976	200,976	99,713	0	0	0	0	0	0	0
12:03:01	-72,949	1855,392	10,039	9,961	8,711	3,663	3,994	21	952,565	24,497	1855,392	0	200,976	200,976	99,713	0	0	0	0	0	0	0
12:03:01	-8,605	1855,306	10,039	9,863	8,71	3,662	3,988	21	952,565	24,497	1855,306	0	200,976	200,976	99,713	0	0	0	0	0	0	0
12:03:01	87,915	1856,185	10,136	9,961	8,71	3,672	3,982	21	952,565	24,497	1855,307	0	200,976	200,976	99,713	0	0	0	0	0	0	0
12:03:01	-131,86	1854,867	9,99	9,814	8,71	3,658	3,975	21	952,565	24,497	1854,867	0	200,976	200,976	99,713	0	0	0	0	0	0	0
12:03:01	-43,945	1854,427	9,941	9,716	8,71	3,653	3,969	21	952,565	24,497	1854,427	0	200,976	200,976	99,713	0	0	0	0	0	0	0
12:03:01	-72,973	1853,698	9,941	9,814	8,706	3,646	3,963	21	952,565	24,497	1853,698	0	200,976	200,976	99,713	0	0	0	0	0	0	0
12:03:01	-97,57	1852,722	9,843	9,668	8,706	3,636	3,956	21	952,565	24,497	1852,722	0	200,976	200,976	99,713	0	0	0	0	0	0	0
12:03:01	0	1852,722	9,843	9,668	8,706	3,636	3,95	21	952,565	24,497	1852,722	0	200,976	200,976	99,713	0	0	0	0	0	0	0
12:03:01	-43,933	1852,283	9,795	9,668	8,706	3,631	3,944	21	952,565	24,497	1852,283	0	200,976	200,976	99,713	0	0	0	0	0	0	0
12:03:01	43,933	1852,722	9,843	9,668	8,706	3,636	3,938	21	952,565	24,497	1852,283	0	200,976	200,976	99,713	0	0	0	0	0	0	0
12:03:01	-43,933	1852,283	9,795	9,668	8,706	3,631	3,932	21	952,565	24,497	1852,283	0	200,976	200,976	99,713	0	0	0	0	0	0	0
12:03:01	-27,941	1852,003	9,843	9,716	8,702	3,628	3,926	21	952,565	24,497	1852,003	0	200,976	200,976	99,713	0	0	0	0	0	0	0
12:03:01	-8,605	1851,917	9,843	9,668	8,701	3,628	3,92	21	952,565	24,497	1851,917	0	200,976	200,976	99,713	0	0	0	0	0	0	0
12:03:01	0	1851,917	9,843	9,619	8,701	3,628	3,914	21	952,565	24,497	1851,917	0	200,976	200,976	99,713	0	0	0	0	0	0	0
12:03:01	-43,933	1851,478	9,795	9,619	8,701	3,623	3,908	21	952,565	24,497	1851,478	0	200,976	200,976	99,713	0	0	0	0	0	0	0
12:03:01	131,799	1852,796	9,941	9,814	8,701	3,637	3,903	21	952,565	24,497	1851,479	0	200,976	200,976	99,713	0	0	0	0	0	0	0
12:03:01	-131,799	1851,478	9,795	9,668	8,701	3,623	3,898	21	952,565	24,497	1851,478	0	200,976	200,976	99,713	0	0	0	0	0	0	0
12:03:01	43,933	1851,917	9,843	9,716	8,701	3,628	3,892	21	952,565	24,497	1851,478	0	200,976	200,976	99,713	0	0	0	0	0	0	0
12:03:01	87,866	1852,796	9,941	9,863	8,701	3,637	3,887	21	952,565	24,497	1851,479	0	200,976	200,976	99,713	0	0	0	0	0	0	0
12:03:01	43,933	1853,235	9,99	9,961	8,701	3,641	3,883	21	952,565	24,497	1851,481	0	200,976	200,976	99,713	0	0	0	0	0	0	0
12:03:01	-123,193	1852,003	9,843	9,716	8,702	3,628	3,878	21	952,565	24,497	1851,482	0	200,976	200,976	99,713	0	0	0	0	0	0	0
12:03:01	123,193	1853,235	9,99	9,961	8,701	3,641	3,873	21	952,565	24,497	1851,483	0	200,976	200,976	99,713	0	0	0	0	0	0	0
12:03:01	-43,933	1852,796	9,941	9,863	8,701	3,637	3,868	21	952,565	24,497	1851,485	0	200,976	200,976	99,713	0	0	0	0	0	0	0
12:03:01	124,426	1854,04	9,99	9,961	8,706	3,649	3,864	21	952,565	24,497	1851,487	0	200,976	200,976	99,713	0	0	0	0	0	0	0
12:03:01	-43,933	1853,601	9,941	9,863	8,706	3,645	3,86	21	952,565	24,497	1851,489	0	200,976	200,976	99,713	0	0	0	0	0	0	0
12:03:01	0	1853,601	9,941	9,863	8,706	3,645	3,855	21	952,565	24,497	1851,491	0	200,976	200,976	99,713	0	0	0	0	0	0	0
12:03:01	43,933	1854,04	9,99	10,009	8,706	3,649	3,851	21	952,565	24,497	1851,494	0	200,976	200,976	99,713	0	0	0	0	0	0	0
12:03:01	-43,933	1853,601	9,941	9,961	8,706	3,645	3,847	21	952,565	24,497	1851,496	0	200,976	200,976	99,713	0	0	0	0	0	0	0
12:03:01	43,933	1854,04	9,99	10,009	8,706	3,649	3,843	21	952,565	24,497	1851,499	0	200,976	200,976	99,713	0	0	0	0	0	0	0
12:03:01	0	1854,04	9,99	9,961	8,706	3,649	3,84	21	952,565	24,497	1851,501	0	200,976	200,976	99,713	0	0	0	0	0	0	0
12:03:01	43,945	1854,479	10,039	9,961	8,706	3,654	3,836	21	952,565	24,497	1851,504	0	200,976	200,976	99,713	0	0	0	0	0	0	0
12:03:01	0	1854,479	10,039	9,961	8,706	3,654	3,832	21	952,565	24,497	1851,507	0	200,976	200,976	99,713	0	0	0	0	0	0	0
12:03:01	-43,945	1854,04	9,99	9,961	8,706	3,649	3,829	21	952,565	24,497	1851,51	0	200,976	200,976	99,713	0	0	0	0	0	0	0
12:03:01	0	1854,04	9,99	9,961	8,706	3,649	3,825	21	952,565	24,497	1851,512	0	200,976	200,976	99,713	0	0	0	0	0	0	0
12:03:01	0	1854,04	9,99	9,961	8,706	3,649	3,822	21	952,565	24,497	1851,515	0	200,976	200,976	99,713	0	0	0	0	0	0	0
12:03:01	-43,933	1853,601	9,941	9,863	8,706	3,645	3,818	21	952,565	24,497	1851,517	0	200,976	200,976	99,713	0	0	0	0	0	0	0
12:03:01	0	1853,601	9,941	9,814	8,706	3,645	3,815	21	952,565	24,497	1851,519	0	200,976	200,976	99,713	0	0	0	0	0	0	0
12:03:01	43,933	1854,04	9,99	9,961	8,706	3,649	3,812	21	952,565	24,497	1851,521	0	200,976	200,976	99,713	0	0	0	0	0	0	0
12:03:01	-43,933	1853,601	9,941	9,814	8,706	3,645	3,809	21	952,565	24,497	1851,523	0	200,976	200,976	99,713	0	0	0	0	0	0	0
12:03:01	-131,811	1852,283	9,795	9,668	8,706	3,631	3,805	21	952,565	24,497	1851,524	0	200,976	200,976	99,713	0	0	0	0	0	0	0
12:03:01	59,924	1852,882	9,941	9,863	8,702	3,637	3,802	21	952,565	24,497	1851,526	0	200,976	200,976	99,713	0	0	0	0	0	0	0
12:03:01	-87,866	1852,003	9,843	9,716	8,702	3,628	3,798	21	952,565	24,497	1851,526	0	200,976	200,976	99,713	0	0	0	0	0	0	0
12:03:01	0	1852,003	9,843	9,716	8,702	3,628	3,795	21	952,565	24,497	1851,527	0	200,976	200,976	99,713	0	0	0	0	0	0	0
12:03:01	-8,605	1851,917	9,843	9,814	8,701	3,628	3,792	21	952,565	24,497	1851,527	0	200,976	200,976	99,713	0	0	0	0	0	0	0
12:03:01	8,605	1852,003	9,843	9,863	8,702	3,628	3,789	21	952,565	24,497	1851,527	0	200,976	200,976	99,713	0	0	0	0	0	0	0
12:03:01	-8,605	1851,917	9,843	9,814	8,701	3,628	3,785	21	952,565	24,497	1851,528	0	200,976	200,976	99,713	0	0	0	0	0	0	0
12:03:01	87,866	1852,796	9,941	9,814	8,701	3,637	3,782	21	952,565	24,497	1851,529	0	200,976	200,976	99,713	0	0	0	0	0	0	0
12:03:01	0	1852,796	9,941	9,814	8,701	3,637	3,78	21	952,565	24,497	1851,53	0	200,976	200,976	99,713	0	0	0	0	0	0	0
12:03:01	0	1852,796	9,941	9,814	8,701	3,637	3,777	21	952,565	24,497	1851,531	0	200,976	200,976	99,713	0	0	0	0	0	0	0
12:03:01	0	1852,796	9,941	9,716	8,701	3,637	3,774	21	952,565	24,497	1851,533	0	200,976	200,976	99,713	0	0	0	0	0	0	0
12:03:01	43,933	1853,235	9,99	9,863	8,701	3,641	3,771	21	952,565	24,497	1851,534	0	200,976	200,976	99,713	0	0	0	0	0	0	0
12:03:01	0	1853,235	9,99	9,863	8,701	3,641	3,769	21	952,565	24,497	1851,536	0	200,976	200,976	99,713	0	0	0	0	0	0	0
12:03:01	0	1853,235	9,99	9,961	8,701	3,641	3,766	21	952,565	24,497	1851,538	0	200,976	200,976	99,713	0	0	0	0	0	0	0
12:03:01	-43,933	1852,796	9,941	9,814	8,701	3,637	3,764	21	952,565	24,497	1851,539	0	200,976	200,976	99,713	0	0	0	0	0	0	0
12:03:01	43,933	1853,235	9,99	9,814	8,701	3,641	3,761	21	952,565	24,497	1851,541	0	200,976	200,976	99,713	0	0	0	0	0	0	0
12:03:01	80,493	1854,04	9,99	9,863	8,706	3,649	3,759	21	952,565	24,497	1851,543	0	200,976	200,976	99,713	0	0	0	0	0	0	0
12:03:01	0	1854,04	9,99	10,009	8,706	3,649	3,757	21	952,565	24,497	1851,545	0	200,976	200,976	99,713	0	0	0	0	0	0	0
12:03:01	-131,811	1852,722	9,843	9,863	8,706	3,636	3,755	21	952,565	24,497	1851,547	0	200,976	200,976	99,713	0	0	0	0	0	0	0
12:03:01	87,878	1853,601	9,941	9,863	8,706	3,645	3,753	21	952,565	24,497	1851,549	0	200,976	200,976	99,713	0	0	0	0	0	0	0
12:03:01	43,933	1854,04	9,99	9,863	8,706	3,649	3,751	21	952,565	24,497	1851,551	0	200,976	200,976	99,713	0	0	0	0	0	0	0
12:03:01	0	1854,04	9,99	9,863	8,706	3,649	3,749	21	952,565	24,497	1851,554	0	200,976	200,976	99,713	0	0	0	0	0	0	0
12:03:01	-43,933	1853,601	9,941	9,863	8,706	3,645	3,747	21	952,565	24,497	1851,556	0	200,976	200,976	99,713	0	0	0	0	0	0	0
12:03:01	0	1853,601	9,941	9,863	8,706	3,645	3,745	21	952,565	24,497	1851,558	0	200,976	200,976	99,713	0	0	0	0	0	0	0
12:03:01	15,991	1853,761	10,039	10,058	8,702	3,647	3,743	21	952,565	24,497	1851,56	0	200,976	200,976	99,713	0	0	0	0	0	0	0
12:03:01	79,284	1854,553	10,136	10,156	8,701	3,655	3,741	21	952,565	24,497	1851,563	0	200,976	200,976	99,713	0	0	0	0	0	0	0
12:03:01	0	1854,553	10,136	10,058	8,701	3,655	3,739	21	952,565	24,497	1851,566	0	200,976	200,976	99,713	0	0	0	0	0	0	0
12:03:01	-79,284	1853,761	10,039	9,863	8,702	3,647	3,737	21	952,565	24,497	1851,568	0	200,976	200,976	99,713	0	0	0	0	0	0	0
12:03:01	-96,484	1852,796	9,941	9,716	8,701	3,637	3,735	21	952,565	24,497	1851,569	0	200,976	200,976	99,713	0	0	0	0	0	0	0
12:03:01	0	1852,796	9,941	9,814	8,701	3,637	3,733	21	952,565	24,497	1851,57	0	200,976	200,976	99,713	0	0	0	0	0	0	0
12:03:01	52,539	1853,321	9,99	9,863	8,702	3,642	3,732	21	952,565	24,497	1851,572	0	200,976	200,976	99,713	0	0	0	0	0	0	0
12:03:01	-43,933	1852,882	9,941	9,716	8,702	3,637	3,73	21	952,565	24,497	1851,573	0	200,976	200,976	99,713	0	0	0	0	0	0	0
12:03:01	-140,405	1851,478	9,795	9,619	8,701	3,623	3,728	21	952,565	24,497	1851,478	0	200,976	200,976	99,713	0	0	0	0	0	0	0
12:03:01	0	1851,478	9,795	9,668	8,701	3,623	3,726	21	952,565	24,497	1851,478	0	200,976	200,976	99,713	0	0	0	0	0	0	0
12:03:02	0	1851,478	9,795	9,619	8,701	3,623	3,724	21	952,565	24,497	1851,478	0	200,976	200,976	99,713	0	0	0	0	0	0	0
12:03:02	43,933	1851,917	9,843	9,668	8,701	3,628	3,722	21	952,565	24,497	1851,478	0	200,976	200,976	99,713	0	0	0	0	0	0	0
12:03:02	-35,327	1851,564	9,795	9,668	8,702	3,624	3,72	21	952,565	24,497	1851,478	0	200,976	200,976	99,713	0	0	0	0	0	0	0
12:03:02	-8,605	1851,478	9,795	9,668	8,701	3,623	3,718	21	952,565	24,497	1851,478	0	200,976	200,976	99,713	0	0	0	0	0	0	0
12:03:02	8,605	1851,564	9,795	9,668	8,702	3,624	3,716	21	952,565	24,497	1851,478	0	200,976	200,976	99,713	0	0	0	0	0	0	0
12:03:02	71,875	1852,283	9,795	9,716	8,706	3,631	3,714	21	952,565	24,497	1851,479	0	200,976	200,976	99,713	0	0	0	0	0	0	0
12:03:02	59,924	1852,882	9,941	9,863	8,702	3,637	3,713	21	952,565	24,497	1851,48	0	200,976	200,976	99,713	0	0	0	0	0	0	0
12:03:02	35,327	1853,235	9,99	9,863	8,701	3,641	3,712	21	952,565	24,497	1851,482	0	200,976	200,976	99,713	0	0	0	0	0	0	0
12:03:02	52,551	1853,761	10,039	9,863	8,702	3,647	3,71	21	952,565	24,497	1851,484	0	200,976	200,976	99,713	0	0	0	0	0	0	0
12:03:02	27,941	1854,04	9,99	9,863	8,706	3,649	3,709	21	952,565	24,497	1851,487	0	200,976	200,976	99,713	0	0	0	0	0	0	0
12:03:02	0	1854,04	9,99	9,961	8,706	3,649	3,708	21	952,565	24,497	1851,489	0	200,976	200,976	99,713	0	0	0	0	0	0	0
12:03:02	0	1854,04	9,99	9,961	8,706	3,649	3,707	21	952,565	24,497	1851,492	0	200,976	200,976	99,713	0	0	0	0	0	0	0
12:03:02	-43,933	1853,601	9,941	9,814	8,706	3,645	3,706	21	952,565	24,497	1851,494	0	200,976	200,976	99,713	0	0	0	0	0	0	0
12:03:02	43,933	1854,04	9,99	9,961	8,706	3,649	3,704	21	952,565	24,497	1851,496	0	200,976	200,976	99,713	0	0	0	0	0	0	0
12:03:02	131,848	1855,358	10,136	10,058	8,706	3,663	3,704	21	952,565	24,497	1851,5	0	200,674	200,674	99,712	0	0	0	0	0	0	0
12:03:02	0	1855,358	10,136	10,058	8,706	3,663	3,703	21	952,565	24,497	1851,504	0	200,674	200,674	99,712	0	0	0	0	0	0	0
12:03:02	0	1855,358	10,136	10,058	8,706	3,663	3,702	21	952,565	24,497	1851,508	0	200,674	200,674	99,712	0	0	0	0	0	0	0
12:03:02	43,957	1855,798	10,185	10,156	8,706	3,668	3,701	21	952,565	24,497	1851,512	0	200,674	200,674	99,712	0	0	0	0	0	0	0
12:03:02	-131,86	1854,479	10,039	10,009	8,706	3,654	3,7	21	952,565	24,497	1851,515	0	200,674	200,674	99,712	0	0	0	0	0	0	0
12:03:02	0	1854,479	10,039	9,961	8,706	3,654	3,7	21	952,565	24,497	1851,518	0	200,674	200,674	99,712	0	0	0	0	0	0	0
12:03:02	0	1854,479	10,039	9,961	8,706	3,654	3,699	21	952,565	24,497	1851,521	0	200,674	200,674	99,712	0	0	0	0	0	0	0
12:03:02	0	1854,479	10,039	9,961	8,706	3,654	3,698	21	952,565	24,497	1851,524	0	200,674	200,674	99,712	0	0	0	0	0	0	0
12:03:02	-43,945	1854,04	9,99	9,863	8,706	3,649	3,697	21	952,565	24,497	1851,527	0	200,674	200,674	99,712	0	0	0	0	0	0	0
12:03:02	-131,811	1852,722	9,843	9,863	8,706	3,636	3,696	21	952,565	24,497	1851,528	0	200,674	200,674	99,712	0	0	0	0	0	0	0
12:03:02	-124,414	1851,478	9,795	9,619	8,701	3,623	3,694	21	952,565	24,497	1851,478	0	200,674	200,674	99,712	0	0	0	0	0	0	0
12:03:02	43,933	1851,917	9,843	9,716	8,701	3,628	3,693	21	952,565	24,497	1851,478	0	200,674	200,674	99,712	0	0	0	0	0	0	0
12:03:02	0	1851,917	9,843	9,863	8,701	3,628	3,692	21	952,565	24,497	1851,478	0	200,674	200,674	99,712	0	0	0	0	0	0	0
12:03:02	-175,695	1850,16	9,648	9,619	8,701	3,609	3,69	21	952,565	24,497	1850,16	0	200,674	200,674	99,712	0	0	0	0	0	0	0
12:03:02	43,908	1850,599	9,697	9,619	8,701	3,614	3,688	21	952,565	24,497	1850,161	0	200,674	200,674	99,712	0	0	0	0	0	0	0
12:03:02	87,854	1851,478	9,795	9,716	8,701	3,623	3,687	21	952,565	24,497	1850,162	0	200,674	200,674	99,712	0	0	0	0	0	0	0
12:03:02	0	1851,478	9,795	9,814	8,701	3,623	3,686	21	952,565	24,497	1850,163	0	200,674	200,674	99,712	0	0	0	0	0	0	0
12:03:02	0	1851,478	9,795	9,716	8,701	3,623	3,685	21	952,565	24,497	1850,165	0	200,674	200,674	99,712	0	0	0	0	0	0	0
12:03:02	0	1851,478	9,795	9,668	8,701	3,623	3,683	21	952,565	24,497	1850,166	0	200,674	200,674	99,712	0	0	0	0	0	0	0
12:03:02	-87,854	1850,599	9,697	9,619	8,701	3,614	3,682	21	952,565	24,497	1850,166	0	200,674	200,674	99,712	0	0	0	0	0	0	0
12:03:02	219,653	1852,796	9,941	9,863	8,701	3,637	3,681	21	952,565	24,497	1850,169	0	200,674	200,674	99,712	0	0	0	0	0	0	0
12:03:02	0	1852,796	9,941	9,863	8,701	3,637	3,68	21	952,565	24,497	1850,172	0	200,674	200,674	99,712	0	0	0	0	0	0	0
12:03:02	0	1852,796	9,941	9,863	8,701	3,637	3,68	21	952,565	24,497	1850,174	0	200,674	200,674	99,712	0	0	0	0	0	0	0
12:03:02	43,933	1853,235	9,99	9,961	8,701	3,641	3,679	21	952,565	24,497	1850,177	0	200,674	200,674	99,712	0	0	0	0	0	0	0
12:03:02	43,945	1853,674	10,039	9,863	8,701	3,646	3,678	21	952,565	24,497	1850,181	0	200,674	200,674	99,712	0	0	0	0	0	0	0
12:03:02	0	1853,674	10,039	10,009	8,701	3,646	3,677	21	952,565	24,497	1850,184	0	200,674	200,674	99,712	0	0	0	0	0	0	0
12:03:02	-43,945	1853,235	9,99	9,863	8,701	3,641	3,677	21	952,565	24,497	1850,187	0	200,674	200,674	99,712	0	0	0	0	0	0	0
12:03:02	0	1853,235	9,99	9,961	8,701	3,641	3,676	21	952,565	24,497	1850,19	0	200,674	200,674	99,712	0	0	0	0	0	0	0
12:03:02	0	1853,235	9,99	9,863	8,701	3,641	3,675	21	952,565	24,497	1850,193	0	200,674	200,674	99,712	0	0	0	0	0	0	0
12:03:02	0	1853,235	9,99	9,961	8,701	3,641	3,675	21	952,565	24,497	1850,196	0	200,674	200,674	99,712	0	0	0	0	0	0	0
12:03:02	0	1853,235	9,99	9,961	8,701	3,641	3,674	21	952,565	24,497	1850,2	0	200,674	200,674	99,712	0	0	0	0	0	0	0
12:03:02	-131,799	1851,917	9,843	9,716	8,701	3,628	3,673	21	952,565	24,497	1850,201	0	200,674	200,674	99,712	0	0	0	0	0	0	0
12:03:02	36,547	1852,283	9,795	9,716	8,706	3,631	3,672	21	952,565	24,497	1850,203	0	200,674	200,674	99,712	0	0	0	0	0	0	0
12:03:02	0	1852,283	9,795	9,716	8,706	3,631	3,672	21	952,565	24,497	1850,205	0	200,674	200,674	99,712	0	0	0	0	0	0	0
12:03:02	131,811	1853,601	9,941	9,961	8,706	3,645	3,671	21	952,565	24,497	1850,209	0	200,674	200,674	99,712	0	0	0	0	0	0	0
12:03:02	0	1853,601	9,941	9,863	8,706	3,645	3,67	21	952,565	24,497	1850,212	0	200,674	200,674	99,712	0	0	0	0	0	0	0
12:03:02	-87,878	1852,722	9,843	9,716	8,706	3,636	3,67	21	952,565	24,497	1850,215	0	200,674	200,674	99,712	0	0	0	0	0	0	0
12:03:02	15,991	1852,882	9,941	9,863	8,702	3,637	3,669	21	952,565	24,497	1850,217	0	200,674	200,674	99,712	0	0	0	0	0	0	0
12:03:02	43,933	1853,321	9,99	9,961	8,702	3,642	3,669	21	952,565	24,497	1850,22	0	200,674	200,674	99,712	0	0	0	0	0	0	0
12:03:02	-43,933	1852,882	9,941	9,814	8,702	3,637	3,668	21	952,565	24,497	1850,223	0	200,674	200,674	99,712	0	0	0	0	0	0	0
12:03:02	-8,605	1852,796	9,941	9,814	8,701	3,637	3,667	21	952,565	24,497	1850,226	0	200,674	200,674	99,712	0	0	0	0	0	0	0
12:03:02	87,878	1853,674	10,039	10,009	8,701	3,646	3,667	21	952,565	24,497	1850,229	0	200,674	200,674	99,712	0	0	0	0	0	0	0
12:03:02	-43,945	1853,235	9,99	9,961	8,701	3,641	3,666	21	952,565	24,497	1850,232	0	200,674	200,674	99,712	0	0	0	0	0	0	0
12:03:02	43,945	1853,674	10,039	9,961	8,701	3,646	3,666	21	952,565	24,497	1850,235	0	200,674	200,674	99,712	0	0	0	0	0	0	0
12:03:02	87,89	1854,553	10,136	9,961	8,701	3,655	3,666	21	952,565	24,497	1850,24	0	200,674	200,674	99,712	0	0	0	0	0	0	0
12:03:02	-175,769	1852,796	9,941	9,716	8,701	3,637	3,665	21	952,565	24,497	1850,242	0	200,674	200,674	99,712	0	0	0	0	0	0	0
12:03:02	0	1852,796	9,941	9,814	8,701	3,637	3,665	21	952,565	24,497	1850,245	0	200,674	200,674	99,712	0	0	0	0	0	0	0
12:03:02	43,933	1853,235	9,99	9,961	8,701	3,641	3,664	21	952,565	24,497	1850,248	0	200,674	200,674	99,712	0	0	0	0	0	0	0
12:03:02	-131,799	1851,917	9,843	9,863	8,701	3,628	3,664	21	952,565	24,497	1850,249	0	200,674	200,674	99,712	0	0	0	0	0	0	0
12:03:02	0	1851,917	9,843	9,716	8,701	3,628	3,663	21	952,565	24,497	1850,251	0	200,674	200,674	99,712	0	0	0	0	0	0	0
12:03:02	80,48	1852,722	9,843	9,814	8,706	3,636	3,662	21	952,565	24,497	1850,253	0	200,674	200,674	99,712	0	0	0	0	0	0	0
12:03:02	0	1852,722	9,843	9,716	8,706	3,636	3,662	21	952,565	24,497	1850,256	0	200,674	200,674	99,712	0	0	0	0	0	0	0
12:03:02	0	1852,722	9,843	9,716	8,706	3,636	3,661	21	952,565	24,497	1850,258	0	200,674	200,674	99,712	0	0	0	0	0	0	0
12:03:02	-71,875	1852,003	9,843	9,814	8,702	3,628	3,661	21	952,565	24,497	1850,26	0	200,674	200,674	99,712	0	0	0	0	0	0	0
12:03:02	87,866	1852,882	9,941	9,814	8,702	3,637	3,66	21	952,565	24,497	1850,263	0	200,674	200,674	99,712	0	0	0	0	0	0	0
12:03:02	0	1852,882	9,941	9,814	8,702	3,637	3,66	21	952,565	24,497	1850,265	0	200,674	200,674	99,712	0	0	0	0	0	0	0
12:03:02	-87,866	1852,003	9,843	9,814	8,702	3,628	3,659	21	952,565	24,497	1850,267	0	200,674	200,674	99,712	0	0	0	0	0	0	0
12:03:02	131,799	1853,321	9,99	10,009	8,702	3,642	3,659	21	952,565	24,497	1850,27	0	200,674	200,674	99,712	0	0	0	0	0	0	0
12:03:02	-8,605	1853,235	9,99	9,961	8,701	3,641	3,658	21	952,565	24,497	1850,273	0	200,674	200,674	99,712	0	0	0	0	0	0	0
12:03:02	8,605	1853,321	9,99	9,961	8,702	3,642	3,658	21	952,565	24,497	1850,276	0	200,674	200,674	99,712	0	0	0	0	0	0	0
12:03:02	-8,605	1853,235	9,99	10,009	8,701	3,641	3,658	21	952,565	24,497	1850,279	0	200,674	200,674	99,712	0	0	0	0	0	0	0
12:03:02	43,945	1853,674	10,039	9,961	8,701	3,646	3,658	21	952,565	24,497	1850,283	0	200,674	200,674	99,712	0	0	0	0	0	0	0
12:03:02	0	1853,674	10,039	9,961	8,701	3,646	3,657	21	952,565	24,497	1850,286	0	200,674	200,674	99,712	0	0	0	0	0	0	0
12:03:02	-43,945	1853,235	9,99	9,814	8,701	3,641	3,657	21	952,565	24,497	1850,289	0	200,674	200,674	99,712	0	0	0	0	0	0	0
12:03:02	43,945	1853,674	10,039	10,009	8,701	3,646	3,657	21	952,565	24,497	1850,292	0	200,674	200,674	99,712	0	0	0	0	0	0	0
12:03:02	-43,945	1853,235	9,99	9,863	8,701	3,641	3,656	21	952,565	24,497	1850,295	0	200,674	200,674	99,712	0	0	0	0	0	0	0
12:03:02	-43,933	1852,796	9,941	9,863	8,701	3,637	3,656	21	952,565	24,497	1850,298	0	200,674	200,674	99,712	0	0	0	0	0	0	0
12:03:02	43,933	1853,235	9,99	9,961	8,701	3,641	3,656	21	952,565	24,497	1850,301	0	200,674	200,674	99,712	0	0	0	0	0	0	0
12:03:02	-123,193	1852,003	9,843	9,716	8,702	3,628	3,655	21	952,565	24,497	1850,302	0	200,674	200,674	99,712	0	0	0	0	0	0	0
12:03:02	79,26	1852,796	9,941	9,814	8,701	3,637	3,655	21	952,565	24,497	1850,305	0	200,674	200,674	99,712	0	0	0	0	0	0	0
12:03:02	-7,385	1852,722	9,843	9,716	8,706	3,636	3,654	21	952,565	24,497	1850,307	0	200,674	200,674	99,712	0	0	0	0	0	0	0
12:03:02	-43,933	1852,283	9,795	9,716	8,706	3,631	3,654	21	952,565	24,497	1850,309	0	200,674	200,674	99,712	0	0	0	0	0	0	0
12:03:02	-36,547	1851,917	9,843	9,814	8,701	3,628	3,654	21	952,565	24,497	1850,311	0	200,674	200,674	99,712	0	0	0	0	0	0	0
12:03:02	131,799	1853,235	9,99	9,961	8,701	3,641	3,653	21	952,565	24,497	1850,314	0	200,674	200,674	99,712	0	0	0	0	0	0	0
12:03:02	-43,933	1852,796	9,941	9,863	8,701	3,637	3,653	21	952,565	24,497	1850,316	0	200,674	200,674	99,712	0	0	0	0	0	0	0
12:03:02	0	1852,796	9,941	9,814	8,701	3,637	3,653	21	952,565	24,497	1850,318	0	200,674	200,674	99,712	0	0	0	0	0	0	0
12:03:02	-87,866	1851,917	9,843	9,716	8,701	3,628	3,652	21	952,565	24,497	1850,32	0	200,674	200,674	99,712	0	0	0	0	0	0	0
12:03:02	87,866	1852,796	9,941	9,863	8,701	3,637	3,652	21	952,565	24,497	1850,322	0	200,674	200,674	99,712	0	0	0	0	0	0	0
12:03:02	80,493	1853,601	9,941	9,863	8,706	3,645	3,652	21	952,565	24,497	1850,326	0	200,674	200,674	99,712	0	0	0	0	0	0	0
12:03:02	-27,954	1853,321	9,99	9,863	8,702	3,642	3,651	21	952,565	24,497	1850,329	0	200,674	200,674	99,712	0	0	0	0	0	0	0
12:03:02	123,229	1854,553	10,136	10,058	8,701	3,655	3,652	21	952,565	24,497	1850,333	0	200,674	200,674	99,712	0	0	0	0	0	0	0
12:03:02	-87,89	1853,674	10,039	10,009	8,701	3,646	3,651	21	952,565	24,497	1850,336	0	200,674	200,674	99,712	0	0	0	0	0	0	0
12:03:02	0	1853,674	10,039	9,961	8,701	3,646	3,651	21	952,565	24,497	1850,34	0	200,674	200,674	99,712	0	0	0	0	0	0	0
12:03:02	-87,878	1852,796	9,941	9,863	8,701	3,637	3,651	21	952,565	24,497	1850,342	0	200,674	200,674	99,712	0	0	0	0	0	0	0
12:03:02	0	1852,796	9,941	9,814	8,701	3,637	3,651	21	952,565	24,497	1850,344	0	200,674	200,674	99,712	0	0	0	0	0	0	0
12:03:02	52,539	1853,321	9,99	9,863	8,702	3,642	3,651	21	952,565	24,497	1850,347	0	200,674	200,674	99,712	0	0	0	0	0	0	0
12:03:03	-59,924	1852,722	9,843	9,716	8,706	3,636	3,65	21	952,565	24,497	1850,35	0	200,674	200,674	99,712	0	0	0	0	0	0	0
12:03:03	-43,933	1852,283	9,795	9,716	8,706	3,631	3,65	21	952,565	24,497	1850,352	0	200,674	200,674	99,712	0	0	0	0	0	0	0
12:03:03	0	1852,283	9,795	9,716	8,706	3,631	3,65	21	952,565	24,497	1850,354	0	200,674	200,674	99,712	0	0	0	0	0	0	0
12:03:03	43,933	1852,722	9,843	9,814	8,706	3,636	3,649	21	952,565	24,497	1850,356	0	200,674	200,674	99,712	0	0	0	0	0	0	0
12:03:03	0	1852,722	9,843	9,668	8,706	3,636	3,649	21	951,595	24,497	1850,358	0	200,674	200,674	99,712	0	0	0	0	0	0	0
12:03:03	1,928	1852,741	9,843	9,814	8,706	3,636	3,649	21	951,595	24,497	1850,361	0	200,674	200,674	99,712	0	0	0	0	0	0	0
12:03:03	0	1852,741	9,843	9,716	8,706	3,636	3,649	21	951,595	24,497	1850,363	0	200,674	200,674	99,712	0	0	0	0	0	0	0
12:03:03	131,848	1854,06	9,99	10,009	8,706	3,65	3,649	21	951,595	24,497	1850,367	0	200,674	200,674	99,712	0	0	0	0	0	0	0
12:03:03	-43,945	1853,62	9,941	9,814	8,706	3,645	3,648	21	951,595	24,497	1850,37	0	200,674	200,674	99,712	0	0	0	0	0	0	0
12:03:03	0	1853,62	9,941	9,716	8,706	3,645	3,648	21	951,595	24,497	1850,373	0	200,674	200,674	99,712	0	0	0	0	0	0	0
12:03:03	7,397	1853,694	10,039	9,961	8,701	3,646	3,648	21	951,595	24,497	1850,377	0	200,674	200,674	99,712	0	0	0	0	0	0	0
12:03:03	131,872	1855,013	10,185	10,156	8,701	3,659	3,649	21	951,595	24,497	1850,381	0	200,674	200,674	99,712	0	0	0	0	0	0	0
12:03:03	0	1855,013	10,185	10,156	8,701	3,659	3,649	21	951,595	24,497	1850,386	0	200,674	200,674	99,712	0	0	0	0	0	0	0
12:03:03	-131,872	1853,694	10,039	10,009	8,701	3,646	3,649	21	951,595	24,497	1850,389	0	200,674	200,674	99,712	0	0	0	0	0	0	0
12:03:03	0	1853,694	10,039	9,961	8,701	3,646	3,649	21	951,595	24,497	1850,393	0	200,318	200,318	99,71	0	0	0	0	0	0	0
12:03:03	-43,957	1853,255	9,99	9,814	8,701	3,641	3,649	21	951,595	24,497	1850,396	0	200,318	200,318	99,71	0	0	0	0	0	0	0
12:03:03	0	1853,255	9,99	9,863	8,701	3,641	3,648	21	951,595	24,497	1850,399	0	200,318	200,318	99,71	0	0	0	0	0	0	0
12:03:03	-43,945	1852,815	9,941	9,863	8,701	3,637	3,648	21	951,595	24,497	1850,401	0	200,318	200,318	99,71	0	0	0	0	0	0	0
12:03:03	-7,397	1852,741	9,843	9,814	8,706	3,636	3,648	21	951,595	24,497	1850,403	0	200,318	200,318	99,71	0	0	0	0	0	0	0
12:03:03	0	1852,741	9,843	9,863	8,706	3,636	3,648	21	951,595	24,497	1850,406	0	200,318	200,318	99,71	0	0	0	0	0	0	0
12:03:03	-71,875	1852,022	9,843	9,814	8,702	3,629	3,647	21	951,595	24,497	1850,407	0	200,318	200,318	99,71	0	0	0	0	0	0	0
12:03:03	-8,605	1851,936	9,843	9,716	8,701	3,628	3,647	21	951,595	24,497	1850,409	0	200,318	200,318	99,71	0	0	0	0	0	0	0
12:03:03	0	1851,936	9,843	9,716	8,701	3,628	3,647	21	951,595	24,497	1850,41	0	200,318	200,318	99,71	0	0	0	0	0	0	0
12:03:03	87,878	1852,815	9,941	9,716	8,701	3,637	3,646	21	951,595	24,497	1850,413	0	200,318	200,318	99,71	0	0	0	0	0	0	0
12:03:03	0	1852,815	9,941	9,863	8,701	3,637	3,646	21	951,595	24,497	1850,415	0	200,318	200,318	99,71	0	0	0	0	0	0	0
12:03:03	43,945	1853,255	9,99	9,863	8,701	3,641	3,646	21	951,595	24,497	1850,418	0	200,318	200,318	99,71	0	0	0	0	0	0	0
12:03:03	0	1853,255	9,99	9,863	8,701	3,641	3,646	21	951,595	24,497	1850,421	0	200,318	200,318	99,71	0	0	0	0	0	0	0
12:03:03	0	1853,255	9,99	9,863	8,701	3,641	3,646	21	951,595	24,497	1850,424	0	200,318	200,318	99,71	0	0	0	0	0	0	0
12:03:03	0	1853,255	9,99	9,863	8,701	3,641	3,646	21	951,595	24,497	1850,426	0	200,318	200,318	99,71	0	0	0	0	0	0	0
12:03:03	43,957	1853,694	10,039	9,863	8,701	3,646	3,646	21	951,595	24,497	1850,43	0	200,318	200,318	99,71	0	0	0	0	0	0	0
12:03:03	-43,957	1853,255	9,99	10,009	8,701	3,641	3,646	21	951,595	24,497	1850,433	0	200,318	200,318	99,71	0	0	0	0	0	0	0
12:03:03	-43,945	1852,815	9,941	9,863	8,701	3,637	3,646	21	951,595	24,497	1850,435	0	200,318	200,318	99,71	0	0	0	0	0	0	0
12:03:03	0	1852,815	9,941	9,961	8,701	3,637	3,645	21	951,595	24,497	1850,438	0	200,318	200,318	99,71	0	0	0	0	0	0	0
12:03:03	43,945	1853,255	9,99	10,058	8,701	3,641	3,645	21	951,595	24,497	1850,44	0	200,318	200,318	99,71	0	0	0	0	0	0	0
12:03:03	-131,823	1851,936	9,843	9,814	8,701	3,628	3,645	21	951,595	24,497	1850,442	0	200,318	200,318	99,71	0	0	0	0	0	0	0
12:03:03	36,535	1852,302	9,795	9,814	8,706	3,631	3,645	21	951,595	24,497	1850,444	0	200,318	200,318	99,71	0	0	0	0	0	0	0
12:03:03	0	1852,302	9,795	9,863	8,706	3,631	3,644	21	951,595	24,497	1850,445	0	200,318	200,318	99,71	0	0	0	0	0	0	0
12:03:03	43,945	1852,741	9,843	9,863	8,706	3,636	3,644	21	951,595	24,497	1850,448	0	200,318	200,318	99,71	0	0	0	0	0	0	0
12:03:03	0	1852,741	9,843	9,863	8,706	3,636	3,644	21	951,595	24,497	1850,45	0	200,318	200,318	99,71	0	0	0	0	0	0	0
12:03:03	87,902	1853,62	9,941	9,863	8,706	3,645	3,644	21	951,595	24,497	1850,453	0	200,318	200,318	99,71	0	0	0	0	0	0	0
12:03:03	0	1853,62	9,941	9,863	8,706	3,645	3,644	21	951,595	24,497	1850,456	0	200,318	200,318	99,71	0	0	0	0	0	0	0
12:03:03	43,945	1854,06	9,99	9,863	8,706	3,65	3,644	21	951,595	24,497	1850,46	0	200,318	200,318	99,71	0	0	0	0	0	0	0
12:03:03	0	1854,06	9,99	9,961	8,706	3,65	3,644	21	951,595	24,497	1850,463	0	200,318	200,318	99,71	0	0	0	0	0	0	0
12:03:03	51,354	1854,573	10,136	10,009	8,701	3,655	3,645	21	951,595	24,497	1850,468	0	200,318	200,318	99,71	0	0	0	0	0	0	0
12:03:03	-87,902	1853,694	10,039	10,009	8,701	3,646	3,645	21	951,595	24,497	1850,471	0	200,318	200,318	99,71	0	0	0	0	0	0	0
12:03:03	87,902	1854,573	10,136	10,058	8,701	3,655	3,645	21	951,595	24,497	1850,475	0	200,318	200,318	99,71	0	0	0	0	0	0	0
12:03:03	-87,902	1853,694	10,039	10,009	8,701	3,646	3,645	21	951,595	24,497	1850,478	0	200,318	200,318	99,71	0	0	0	0	0	0	0
12:03:03	0	1853,694	10,039	9,961	8,701	3,646	3,645	21	951,595	24,497	1850,481	0	200,318	200,318	99,71	0	0	0	0	0	0	0
12:03:03	0	1853,694	10,039	9,863	8,701	3,646	3,645	21	951,595	24,497	1850,485	0	200,318	200,318	99,71	0	0	0	0	0	0	0
12:03:03	-87,902	1852,815	9,941	9,863	8,701	3,637	3,645	21	951,595	24,497	1850,487	0	200,318	200,318	99,71	0	0	0	0	0	0	0
12:03:03	0	1852,815	9,941	9,814	8,701	3,637	3,645	21	951,595	24,497	1850,49	0	200,318	200,318	99,71	0	0	0	0	0	0	0
12:03:03	0	1852,815	9,941	9,863	8,701	3,637	3,644	21	951,595	24,497	1850,492	0	200,318	200,318	99,71	0	0	0	0	0	0	0
12:03:03	-87,878	1851,936	9,843	9,863	8,701	3,628	3,644	21	951,595	24,497	1850,493	0	200,318	200,318	99,71	0	0	0	0	0	0	0
12:03:03	-35,327	1851,583	9,795	9,716	8,702	3,624	3,644	21	951,595	24,497	1850,495	0	200,318	200,318	99,71	0	0	0	0	0	0	0
12:03:03	43,933	1852,022	9,843	9,716	8,702	3,629	3,643	21	951,595	24,497	1850,496	0	200,318	200,318	99,71	0	0	0	0	0	0	0
12:03:03	-8,605	1851,936	9,843	9,716	8,701	3,628	3,643	21	951,595	24,497	1850,497	0	200,318	200,318	99,71	0	0	0	0	0	0	0
12:03:03	8,605	1852,022	9,843	9,814	8,702	3,629	3,643	21	951,595	24,497	1850,499	0	200,318	200,318	99,71	0	0	0	0	0	0	0
12:03:03	123,217	1853,255	9,99	9,961	8,701	3,641	3,643	21	951,595	24,497	1850,502	0	200,318	200,318	99,71	0	0	0	0	0	0	0
12:03:03	-43,945	1852,815	9,941	9,961	8,701	3,637	3,643	21	951,595	24,497	1850,504	0	200,318	200,318	99,71	0	0	0	0	0	0	0
12:03:03	0	1852,815	9,941	9,716	8,701	3,637	3,643	21	951,595	24,497	1850,506	0	200,318	200,318	99,71	0	0	0	0	0	0	0
12:03:03	43,945	1853,255	9,99	9,863	8,701	3,641	3,642	21	951,595	24,497	1850,509	0	200,318	200,318	99,71	0	0	0	0	0	0	0
12:03:03	0	1853,255	9,99	9,863	8,701	3,641	3,642	21	951,595	24,497	1850,512	0	200,318	200,318	99,71	0	0	0	0	0	0	0
12:03:03	0	1853,255	9,99	10,009	8,701	3,641	3,642	21	951,595	24,497	1850,515	0	200,318	200,318	99,71	0	0	0	0	0	0	0
12:03:03	0	1853,255	9,99	9,961	8,701	3,641	3,642	21	951,595	24,497	1850,517	0	200,318	200,318	99,71	0	0	0	0	0	0	0
12:03:03	0	1853,255	9,99	9,863	8,701	3,641	3,642	21	951,595	24,497	1850,52	0	200,318	200,318	99,71	0	0	0	0	0	0	0
12:03:03	-43,945	1852,815	9,941	9,863	8,701	3,637	3,642	21	951,595	24,497	1850,522	0	200,318	200,318	99,71	0	0	0	0	0	0	0
12:03:03	0	1852,815	9,941	9,814	8,701	3,637	3,642	21	951,595	24,497	1850,525	0	200,318	200,318	99,71	0	0	0	0	0	0	0
12:03:03	-87,878	1851,936	9,843	9,668	8,701	3,628	3,642	21	951,595	24,497	1850,526	0	200,318	200,318	99,71	0	0	0	0	0	0	0
12:03:03	131,823	1853,255	9,99	9,961	8,701	3,641	3,642	21	951,595	24,497	1850,529	0	200,318	200,318	99,71	0	0	0	0	0	0	0
12:03:03	-43,945	1852,815	9,941	9,863	8,701	3,637	3,642	21	951,595	24,497	1850,531	0	200,318	200,318	99,71	0	0	0	0	0	0	0
12:03:03	0	1852,815	9,941	9,814	8,701	3,637	3,642	21	951,595	24,497	1850,534	0	200,318	200,318	99,71	0	0	0	0	0	0	0
12:03:03	-131,811	1851,497	9,795	9,716	8,701	3,623	3,641	21	951,595	24,497	1850,535	0	200,318	200,318	99,71	0	0	0	0	0	0	0
12:03:03	131,811	1852,815	9,941	9,814	8,701	3,637	3,641	21	951,595	24,497	1850,537	0	200,318	200,318	99,71	0	0	0	0	0	0	0
12:03:03	0	1852,815	9,941	9,863	8,701	3,637	3,641	21	951,595	24,497	1850,539	0	200,318	200,318	99,71	0	0	0	0	0	0	0
12:03:03	43,945	1853,255	9,99	10,009	8,701	3,641	3,641	21	951,595	24,497	1850,542	0	200,318	200,318	99,71	0	0	0	0	0	0	0
12:03:03	0	1853,255	9,99	9,961	8,701	3,641	3,641	21	951,595	24,497	1850,545	0	200,318	200,318	99,71	0	0	0	0	0	0	0
12:03:03	-131,823	1851,936	9,843	9,863	8,701	3,628	3,641	21	951,595	24,497	1850,546	0	200,318	200,318	99,71	0	0	0	0	0	0	0
12:03:03	96,484	1852,901	9,941	9,863	8,702	3,638	3,641	21	951,595	24,497	1850,549	0	200,318	200,318	99,71	0	0	0	0	0	0	0
12:03:03	159,802	1854,499	10,039	10,009	8,706	3,654	3,641	21	951,595	24,497	1850,552	0	200,318	200,318	99,71	0	0	0	0	0	0	0
12:03:03	-43,957	1854,06	9,99	10,009	8,706	3,65	3,641	21	951,595	24,497	1850,556	0	200,318	200,318	99,71	0	0	0	0	0	0	0
12:03:03	263,781	1856,697	10,283	10,302	8,706	3,677	3,642	21	951,595	24,497	1850,562	0	200,318	200,318	99,71	0	0	0	0	0	0	0
12:03:03	439,941	1861,097	10,771	10,888	8,706	3,722	3,644	21	951,595	24,497	1850,573	0	200,318	200,318	99,71	0	0	0	0	0	0	0
12:03:03	390,905	1865,006	11,113	11,377	8,71	3,762	3,646	21	951,595	24,497	1850,587	0	200,318	200,318	99,71	0	0	0	0	0	0	0
12:03:03	398,51	1868,991	11,455	11,572	8,715	3,804	3,649	21	951,595	24,497	1850,605	0	200,318	200,318	99,71	0	0	0	0	0	0	0
12:03:03	505,444	1874,045	11,748	11,816	8,729	3,856	3,653	21	951,595	24,497	1850,629	0	200,318	200,318	99,71	0	0	0	0	0	0	0
12:03:03	487,133	1878,917	11,992	12,109	8,744	3,906	3,658	21	951,595	24,497	1850,657	0	200,318	200,318	99,71	0	0	0	0	0	0	0
12:03:03	370,947	1882,626	11,943	12,256	8,768	3,944	3,664	21	951,595	24,497	1850,689	0	200,318	200,318	99,71	0	0	0	0	0	0	0
12:03:03	598,315	1888,609	12,138	12,646	8,792	4,006	3,67	21	951,595	24,497	1850,727	0	200,318	200,318	99,71	0	0	0	0	0	0	0
12:03:03	632,763	1894,937	12,285	12,89	8,82	4,071	3,678	21	951,595	24,497	1850,771	0	200,318	200,318	99,71	0	0	0	0	0	0	0
12:03:03	467,065	1899,608	12,334	12,841	8,844	4,119	3,687	21	951,595	24,497	1850,82	0	200,318	200,318	99,71	0	0	0	0	0	0	0
12:03:03	816,528	1907,773	12,675	13,232	8,873	4,203	3,697	21	951,595	24,497	1850,877	0	200,318	200,318	99,71	0	0	0	0	0	0	0
12:03:03	645,69	1914,23	12,92	13,72	8,897	4,27	3,708	21	951,595	24,497	1850,941	0	200,318	200,318	99,71	0	0	0	0	0	0	0
12:03:03	868,933	1922,919	13,408	14,111	8,921	4,359	3,721	21	951,595	24,497	1851,013	0	200,318	200,318	99,71	0	0	0	0	0	0	0
12:03:03	819,409	1931,113	13,75	14,453	8,95	4,444	3,735	21	951,595	24,497	1851,093	0	200,318	200,318	99,71	0	0	0	0	0	0	0
12:03:03	647,924	1937,593	13,994	14,648	8,974	4,511	3,75	21	951,595	24,497	1851,179	0	200,318	200,318	99,71	0	0	0	0	0	0	0
12:03:03	908,276	1946,675	14,433	15,185	9,003	4,604	3,767	21	951,595	24,497	1851,274	0	200,318	200,318	99,71	0	0	0	0	0	0	0
12:03:03	721,252	1953,888	14,58	15,332	9,036	4,679	3,785	21	951,595	24,497	1851,377	0	200,318	200,318	99,71	0	0	0	0	0	0	0
12:03:03	731,14	1961,199	14,726	15,527	9,07	4,754	3,804	21	951,595	24,497	1851,487	0	200,318	200,318	99,71	0	0	0	0	0	0	0
12:03:04	775,146	1968,951	14,922	15,527	9,104	4,834	3,824	21	951,595	24,497	1851,605	0	200,318	200,318	99,71	0	0	0	0	0	0	0
12:03:04	716,406	1976,115	15,068	15,722	9,136	4,908	3,845	21	951,595	24,497	1851,729	0	200,318	200,318	99,71	0	0	0	0	0	0	0
12:03:04	634,936	1982,464	15,117	15,869	9,17	4,973	3,867	21	951,595	24,497	1851,86	0	200,318	200,318	99,71	0	0	0	0	0	0	0
12:03:04	888,452	1991,349	15,459	16,308	9,202	5,065	3,891	21	951,595	24,497	1851,999	0	200,318	200,318	99,71	0	0	0	0	0	0	0
12:03:04	773,083	1999,08	15,752	16,357	9,231	5,145	3,916	21	951,595	24,497	1852,146	0	200,318	200,318	99,71	0	0	0	0	0	0	0
12:03:04	764,672	2006,726	16,045	16,552	9,259	5,223	3,941	21	951,595	24,497	1852,301	0	200,318	200,318	99,71	0	0	0	0	0	0	0
12:03:04	900,207	2015,728	16,582	17,041	9,282	5,316	3,968	21	952,565	24,497	1852,465	0	200,318	200,318	99,71	0	0	0	0	0	0	0
12:03:04	845,898	2024,187	17,07	17,578	9,304	5,403	3,996	21	952,565	24,497	1852,636	0	200,318	200,318	99,71	0	0	0	0	0	0	0
12:03:04	513,537	2029,323	17,217	17,773	9,326	5,456	4,025	21	952,565	24,497	1852,813	0	200,318	200,318	99,71	0	0	0	0	0	0	0
12:03:04	814,721	2037,47	17,705	18,066	9,346	5,54	4,055	21	952,565	24,497	1852,998	0	200,318	200,318	99,71	0	0	0	0	0	0	0
12:03:04	679,663	2044,267	17,998	18,359	9,369	5,61	4,085	21	952,565	24,497	1853,189	0	200,318	200,318	99,71	0	0	0	0	0	0	0
12:03:04	515,832	2049,425	18,047	18,506	9,396	5,664	4,116	21	952,565	24,497	1853,385	0	200,318	200,318	99,71	0	0	0	0	0	0	0
12:03:04	403,93	2053,464	17,998	18,31	9,421	5,705	4,147	21	952,565	24,497	1853,585	0	200,318	200,318	99,71	0	0	0	0	0	0	0
12:03:04	560,693	2059,071	18,144	18,506	9,445	5,763	4,179	21	952,565	24,497	1853,791	0	200,318	200,318	99,71	0	0	0	0	0	0	0
12:03:04	573,779	2064,809	18,34	18,652	9,467	5,822	4,211	21	952,565	24,497	1854,002	0	200,318	200,318	99,71	0	0	0	0	0	0	0
12:03:04	391,601	2068,725	18,388	18,603	9,487	5,863	4,244	21	952,565	24,497	1854,216	0	200,318	200,318	99,71	0	0	0	0	0	0	0
12:03:04	677,197	2075,497	18,779	19,043	9,505	5,932	4,277	21	952,565	24,497	1854,438	0	200,825	200,825	99,712	0	0	0	0	0	0	0
12:03:04	362,548	2079,122	18,828	18,994	9,523	5,97	4,31	21	952,565	24,497	1854,662	0	200,825	200,825	99,712	0	0	0	0	0	0	0
12:03:04	569,848	2084,821	19,17	19,385	9,537	6,029	4,344	21	952,565	24,497	1854,893	0	200,825	200,825	99,712	0	0	0	0	0	0	0
12:03:04	390,6	2088,727	19,316	19,531	9,551	6,069	4,377	21	952,565	24,497	1855,126	0	200,825	200,825	99,712	0	0	0	0	0	0	0
12:03:04	421,044	2092,937	19,512	19,726	9,565	6,112	4,411	21	952,565	24,497	1855,364	0	200,825	200,825	99,712	0	0	0	0	0	0	0
12:03:04	198,388	2094,921	19,463	19,531	9,578	6,133	4,445	21	952,565	24,497	1855,604	0	200,825	200,825	99,712	0	0	0	0	0	0	0
12:03:04	320,825	2098,13	19,463	19,531	9,596	6,166	4,479	21	952,565	24,497	1855,846	0	200,825	200,825	99,712	0	0	0	0	0	0	0
12:03:04	262,255	2100,752	19,463	19,58	9,611	6,193	4,513	21	952,565	24,497	1856,091	0	200,825	200,825	99,712	0	0	0	0	0	0	0
12:03:04	148,632	2102,238	19,365	19,482	9,625	6,208	4,546	21	952,565	24,497	1856,337	0	200,825	200,825	99,712	0	0	0	0	0	0	0
12:03:04	324,902	2105,487	19,512	19,58	9,635	6,242	4,579	21	952,565	24,497	1856,587	0	200,825	200,825	99,712	0	0	0	0	0	0	0
12:03:04	256,591	2108,053	19,609	19,678	9,645	6,268	4,612	21	952,565	24,497	1856,838	0	200,825	200,825	99,712	0	0	0	0	0	0	0
12:03:04	349,975	2111,553	19,804	19,824	9,654	6,304	4,645	21	952,565	24,497	1857,093	0	200,825	200,825	99,712	0	0	0	0	0	0	0
12:03:04	168,188	2113,235	19,804	19,873	9,664	6,322	4,678	21	952,565	24,497	1857,349	0	200,825	200,825	99,712	0	0	0	0	0	0	0
12:03:04	135,4	2114,589	19,853	19,922	9,669	6,335	4,711	21	952,565	24,497	1857,606	0	200,825	200,825	99,712	0	0	0	0	0	0	0
12:03:04	377,197	2118,361	20,097	20,166	9,677	6,374	4,743	21	952,565	24,497	1857,867	0	200,825	200,825	99,712	0	0	0	0	0	0	0
12:03:04	90,087	2119,262	20,097	20,166	9,682	6,384	4,775	21	952,565	24,497	1858,128	0	200,825	200,825	99,712	0	0	0	0	0	0	0
12:03:04	207,031	2121,332	20,146	20,215	9,691	6,405	4,807	21	952,565	24,497	1858,392	0	200,825	200,825	99,712	0	0	0	0	0	0	0
12:03:04	81,372	2122,146	20,146	20,166	9,696	6,413	4,839	21	952,565	24,497	1858,655	0	200,825	200,825	99,712	0	0	0	0	0	0	0
12:03:04	146,459	2123,61	20,293	20,361	9,696	6,428	4,87	21	952,565	24,497	1858,92	0	200,825	200,825	99,712	0	0	0	0	0	0	0
12:03:04	81,372	2124,424	20,293	20,263	9,701	6,437	4,901	21	952,565	24,497	1859,186	0	200,825	200,825	99,712	0	0	0	0	0	0	0
12:03:04	-99,829	2123,426	20,097	20,166	9,706	6,427	4,931	21	952,565	24,497	1859,45	0	200,825	200,825	99,712	0	0	0	0	0	0	0
12:03:04	219,165	2125,618	20,244	20,361	9,71	6,449	4,96	21	952,565	24,497	1859,716	0	200,825	200,825	99,712	0	0	0	0	0	0	0
12:03:04	-144,311	2124,174	20	19,922	9,715	6,434	4,989	21	952,565	24,497	1859,981	0	200,825	200,825	99,712	0	0	0	0	0	0	0
12:03:04	99,633	2125,171	20,097	20,019	9,715	6,445	5,018	21	952,565	24,497	1860,246	0	200,825	200,825	99,712	0	0	0	0	0	0	0
12:03:04	45,581	2125,627	20,146	20,215	9,715	6,449	5,046	21	952,565	24,497	1860,511	0	200,825	200,825	99,712	0	0	0	0	0	0	0
12:03:04	-45,581	2125,171	20,097	20,166	9,715	6,445	5,073	21	952,565	24,497	1860,776	0	200,825	200,825	99,712	0	0	0	0	0	0	0
12:03:04	0	2125,171	20,097	20,068	9,715	6,445	5,1	21	952,565	24,497	1861,04	0	200,825	200,825	99,712	0	0	0	0	0	0	0
12:03:04	0	2125,171	20,097	20,166	9,715	6,445	5,127	21	952,565	24,497	1861,304	0	200,825	200,825	99,712	0	0	0	0	0	0	0
12:03:04	-91,113	2124,26	20	20,019	9,715	6,435	5,152	21	952,565	24,497	1861,567	0	200,825	200,825	99,712	0	0	0	0	0	0	0
12:03:04	227,856	2126,538	20,244	20,215	9,715	6,459	5,178	21	952,565	24,497	1861,832	0	200,825	200,825	99,712	0	0	0	0	0	0	0
12:03:04	-136,743	2125,171	20,097	20,068	9,715	6,445	5,203	21	952,565	24,497	1862,095	0	200,825	200,825	99,712	0	0	0	0	0	0	0
12:03:04	45,581	2125,627	20,146	20,166	9,715	6,449	5,227	21	952,565	24,497	1862,359	0	200,825	200,825	99,712	0	0	0	0	0	0	0
12:03:04	0	2125,627	20,146	20,166	9,715	6,449	5,251	21	952,565	24,497	1862,622	0	200,825	200,825	99,712	0	0	0	0	0	0	0
12:03:04	-136,694	2124,26	20	20,068	9,715	6,435	5,274	21	952,565	24,497	1862,884	0	200,825	200,825	99,712	0	0	0	0	0	0	0
12:03:04	0	2124,26	20	20,019	9,715	6,435	5,297	21	952,565	24,497	1863,145	0	200,825	200,825	99,712	0	0	0	0	0	0	0
12:03:04	-82,25	2123,437	20	20,068	9,711	6,427	5,319	21	952,565	24,497	1863,406	0	200,825	200,825	99,712	0	0	0	0	0	0	0
12:03:04	-9,79	2123,339	20	19,922	9,71	6,426	5,341	21	952,565	24,497	1863,666	0	200,825	200,825	99,712	0	0	0	0	0	0	0
12:03:04	0	2123,339	20	20,019	9,71	6,426	5,362	21	952,565	24,497	1863,925	0	200,825	200,825	99,712	0	0	0	0	0	0	0
12:03:04	-45,556	2122,884	19,951	19,922	9,71	6,421	5,383	21	952,565	24,497	1864,184	0	200,825	200,825	99,712	0	0	0	0	0	0	0
12:03:04	-136,645	2121,517	19,804	19,678	9,71	6,407	5,403	21	952,565	24,497	1864,442	0	200,825	200,825	99,712	0	0	0	0	0	0	0
12:03:04	-45,532	2121,062	19,756	19,824	9,71	6,402	5,423	21	952,565	24,497	1864,698	0	200,825	200,825	99,712	0	0	0	0	0	0	0
12:03:04	-28,173	2120,78	19,804	19,922	9,706	6,399	5,442	21	952,565	24,497	1864,954	0	200,825	200,825	99,712	0	0	0	0	0	0	0
12:03:04	-8,74	2120,693	19,804	19,873	9,706	6,398	5,461	21	952,565	24,497	1865,21	0	200,825	200,825	99,712	0	0	0	0	0	0	0
12:03:04	-127,856	2119,414	19,658	19,726	9,706	6,385	5,479	21	952,565	24,497	1865,464	0	200,825	200,825	99,712	0	0	0	0	0	0	0
12:03:04	-8,74	2119,327	19,658	19,873	9,706	6,384	5,496	21	952,565	24,497	1865,718	0	200,825	200,825	99,712	0	0	0	0	0	0	0
12:03:04	0	2119,327	19,658	19,824	9,706	6,384	5,514	21	952,565	24,497	1865,972	0	200,825	200,825	99,712	0	0	0	0	0	0	0
12:03:04	136,596	2120,693	19,804	19,922	9,706	6,398	5,531	21	952,565	24,497	1866,226	0	200,825	200,825	99,712	0	0	0	0	0	0	0
12:03:04	45,556	2121,148	19,853	20,019	9,706	6,403	5,548	21	952,565	24,497	1866,481	0	200,825	200,825	99,712	0	0	0	0	0	0	0
12:03:04	0	2121,148	19,853	19,922	9,706	6,403	5,565	21	952,565	24,497	1866,736	0	200,825	200,825	99,712	0	0	0	0	0	0	0
12:03:04	-45,556	2120,693	19,804	19,873	9,706	6,398	5,581	21	952,565	24,497	1866,99	0	200,825	200,825	99,712	0	0	0	0	0	0	0
12:03:04	45,556	2121,148	19,853	19,873	9,706	6,403	5,598	21	952,565	24,497	1867,244	0	200,825	200,825	99,712	0	0	0	0	0	0	0
12:03:04	-36,816	2120,78	19,804	19,873	9,706	6,399	5,613	21	952,565	24,497	1867,498	0	200,825	200,825	99,712	0	0	0	0	0	0	0
12:03:04	-98,657	2119,794	19,609	19,678	9,711	6,389	5,628	21	952,565	24,497	1867,75	0	200,825	200,825	99,712	0	0	0	0	0	0	0
12:03:04	45,532	2120,249	19,658	19,58	9,711	6,394	5,643	21	952,565	24,497	1868,003	0	200,825	200,825	99,712	0	0	0	0	0	0	0
12:03:04	126,831	2121,517	19,804	19,726	9,71	6,407	5,658	21	952,565	24,497	1868,256	0	200,825	200,825	99,712	0	0	0	0	0	0	0
12:03:04	62,939	2122,147	19,951	20,019	9,706	6,413	5,673	21	952,565	24,497	1868,51	0	200,825	200,825	99,712	0	0	0	0	0	0	0
12:03:04	0	2122,147	19,951	20,019	9,706	6,413	5,688	21	952,565	24,497	1868,764	0	200,825	200,825	99,712	0	0	0	0	0	0	0
12:03:04	-62,939	2121,517	19,804	19,726	9,71	6,407	5,702	21	952,565	24,497	1869,016	0	200,825	200,825	99,712	0	0	0	0	0	0	0
12:03:04	45,556	2121,973	19,853	19,824	9,71	6,412	5,716	21	952,565	24,497	1869,269	0	200,825	200,825	99,712	0	0	0	0	0	0	0
12:03:04	91,088	2122,884	19,951	19,873	9,71	6,421	5,73	21	952,565	24,497	1869,523	0	200,825	200,825	99,712	0	0	0	0	0	0	0
12:03:04	-136,645	2121,517	19,804	19,726	9,71	6,407	5,743	21	952,565	24,497	1869,775	0	200,825	200,825	99,712	0	0	0	0	0	0	0
12:03:04	45,556	2121,973	19,853	19,873	9,71	6,412	5,756	21	952,565	24,497	1870,027	0	200,825	200,825	99,712	0	0	0	0	0	0	0
12:03:04	-45,556	2121,517	19,804	19,726	9,71	6,407	5,769	21	952,565	24,497	1870,279	0	200,825	200,825	99,712	0	0	0	0	0	0	0
12:03:04	-45,532	2121,062	19,756	19,726	9,71	6,402	5,781	21	952,565	24,497	1870,529	0	200,825	200,825	99,712	0	0	0	0	0	0	0
12:03:04	-73,706	2120,325	19,756	19,824	9,706	6,395	5,793	21	952,565	24,497	1870,779	0	200,825	200,825	99,712	0	0	0	0	0	0	0
12:03:04	82,348	2121,148	19,853	19,922	9,706	6,403	5,805	21	952,565	24,497	1871,03	0	200,825	200,825	99,712	0	0	0	0	0	0	0
12:03:04	-45,556	2120,693	19,804	19,824	9,706	6,398	5,817	21	952,565	24,497	1871,279	0	200,825	200,825	99,712	0	0	0	0	0	0	0
12:03:04	0	2120,693	19,804	19,824	9,706	6,398	5,828	21	952,565	24,497	1871,529	0	200,825	200,825	99,712	0	0	0	0	0	0	0
12:03:04	45,556	2121,148	19,853	19,873	9,706	6,403	5,839	21	952,565	24,497	1871,778	0	200,825	200,825	99,712	0	0	0	0	0	0	0
12:03:04	-45,556	2120,693	19,804	19,824	9,706	6,398	5,85	21	952,565	24,497	1872,027	0	200,825	200,825	99,712	0	0	0	0	0	0	0
12:03:04	-45,532	2120,237	19,756	19,726	9,706	6,394	5,861	21	952,565	24,497	1872,276	0	200,825	200,825	99,712	0	0	0	0	0	0	0
12:03:04	0	2120,237	19,756	19,824	9,706	6,394	5,872	21	952,565	24,497	1872,524	0	200,825	200,825	99,712	0	0	0	0	0	0	0
12:03:04	182,177	2122,059	19,951	20,068	9,706	6,412	5,882	21	952,565	24,497	1872,773	0	200,825	200,825	99,712	0	0	0	0	0	0	0
12:03:04	-127,905	2120,78	19,804	19,824	9,706	6,399	5,892	21	952,565	24,497	1873,021	0	200,825	200,825	99,712	0	0	0	0	0	0	0
12:03:04	45,556	2121,236	19,853	19,922	9,706	6,404	5,902	21	952,565	24,497	1873,269	0	200,825	200,825	99,712	0	0	0	0	0	0	0
12:03:04	-45,556	2120,78	19,804	19,824	9,706	6,399	5,912	21	952,565	24,497	1873,517	0	200,825	200,825	99,712	0	0	0	0	0	0	0
12:03:04	136,645	2122,147	19,951	20,019	9,706	6,413	5,922	21	952,565	24,497	1873,765	0	200,825	200,825	99,712	0	0	0	0	0	0	0
12:03:04	73,706	2122,884	19,951	20,019	9,71	6,421	5,932	21	952,565	24,497	1874,015	0	200,825	200,825	99,712	0	0	0	0	0	0	0
12:03:04	-81,323	2122,07	19,853	19,873	9,711	6,413	5,941	21	952,565	24,497	1874,263	0	200,825	200,825	99,712	0	0	0	0	0	0	0
12:03:04	-45,532	2121,615	19,804	19,873	9,711	6,408	5,95	21	952,565	24,497	1874,51	0	200,825	200,825	99,712	0	0	0	0	0	0	0
12:03:04	-9,79	2121,517	19,804	19,824	9,71	6,407	5,959	21	952,565	24,497	1874,757	0	200,825	200,825	99,712	0	0	0	0	0	0	0
12:03:05	136,645	2122,884	19,951	20,019	9,71	6,421	5,968	21	952,565	24,497	1875,005	0	200,825	200,825	99,712	0	0	0	0	0	0	0
12:03:05	-136,645	2121,517	19,804	19,873	9,71	6,407	5,977	21	952,565	24,497	1875,252	0	200,825	200,825	99,712	0	0	0	0	0	0	0
12:03:05	45,556	2121,973	19,853	19,922	9,71	6,412	5,985	21	952,565	24,497	1875,498	0	200,825	200,825	99,712	0	0	0	0	0	0	0
12:03:05	-73,706	2121,236	19,853	20,019	9,706	6,404	5,994	21	952,565	24,497	1875,744	0	200,825	200,825	99,712	0	0	0	0	0	0	0
12:03:05	0	2121,236	19,853	19,873	9,706	6,404	6,002	21	952,565	24,497	1875,99	0	200,825	200,825	99,712	0	0	0	0	0	0	0
12:03:05	91,088	2122,147	19,951	20,068	9,706	6,413	6,01	21	952,565	24,497	1876,236	0	200,825	200,825	99,712	0	0	0	0	0	0	0
12:03:05	-136,645	2120,78	19,804	19,726	9,706	6,399	6,017	21	952,565	24,497	1876,48	0	200,825	200,825	99,712	0	0	0	0	0	0	0
12:03:05	-45,532	2120,325	19,756	19,726	9,706	6,395	6,025	21	952,565	24,497	1876,724	0	200,825	200,825	99,712	0	0	0	0	0	0	0
12:03:05	0	2120,325	19,756	19,726	9,706	6,395	6,032	21	952,565	24,497	1876,968	0	200,825	200,825	99,712	0	0	0	0	0	0	0
12:03:05	45,532	2120,78	19,804	19,824	9,706	6,399	6,039	21,2	952,565	24,497	1877,212	0	200,825	200,825	99,712	0	0	0	0	0	0	0
12:03:05	0	2120,78	19,804	19,873	9,706	6,399	6,046	21,2	952,565	24,497	1877,455	0	200,825	200,825	99,712	0	0	0	0	0	0	0
12:03:05	-45,532	2120,325	19,756	19,824	9,706	6,395	6,053	21,2	952,565	24,497	1877,698	0	200,825	200,825	99,712	0	0	0	0	0	0	0
12:03:05	45,532	2120,78	19,804	19,922	9,706	6,399	6,06	21,2	952,565	24,497	1877,941	0	200,825	200,825	99,712	0	0	0	0	0	0	0
12:03:05	0	2120,78	19,804	19,824	9,706	6,399	6,067	21,2	952,565	24,497	1878,184	0	200,825	200,825	99,712	0	0	0	0	0	0	0
12:03:05	0	2120,78	19,804	19,873	9,706	6,399	6,073	21,2	952,565	24,497	1878,426	0	200,825	200,825	99,712	0	0	0	0	0	0	0
12:03:05	45,556	2121,236	19,853	19,922	9,706	6,404	6,08	21,2	952,565	24,497	1878,669	0	200,825	200,825	99,712	0	0	0	0	0	0	0
12:03:05	28,149	2121,517	19,804	19,922	9,71	6,407	6,086	21,2	952,565	24,497	1878,912	0	200,825	200,825	99,712	0	0	0	0	0	0	0
12:03:05	136,645	2122,884	19,951	20,019	9,71	6,421	6,093	21,2	952,565	24,497	1879,156	0	200,825	200,825	99,712	0	0	0	0	0	0	0
12:03:05	-81,323	2122,07	19,853	19,873	9,711	6,413	6,099	21,2	952,565	24,497	1879,399	0	200,825	200,825	99,712	0	0	0	0	0	0	0
12:03:05	81,323	2122,884	19,951	19,922	9,71	6,421	6,105	21,2	952,565	24,497	1879,643	0	202,49	202,49	99,719	0	0	0	0	0	0	0
12:03:05	-91,088	2121,973	19,853	19,824	9,71	6,412	6,111	21,2	952,565	24,497	1879,885	0	202,49	202,49	99,719	0	0	0	0	0	0	0
12:03:05	-45,556	2121,517	19,804	19,824	9,71	6,407	6,117	21,2	952,565	24,497	1880,126	0	202,49	202,49	99,719	0	0	0	0	0	0	0
12:03:05	108,496	2122,602	20	20,019	9,706	6,418	6,123	21,2	952,565	24,497	1880,369	0	202,49	202,49	99,719	0	0	0	0	0	0	0
12:03:05	-45,556	2122,147	19,951	19,922	9,706	6,413	6,129	21,2	952,565	24,497	1880,611	0	202,49	202,49	99,719	0	0	0	0	0	0	0
12:03:05	-136,645	2120,78	19,804	19,726	9,706	6,399	6,134	21,2	952,565	24,497	1880,851	0	202,49	202,49	99,719	0	0	0	0	0	0	0
12:03:05	45,556	2121,236	19,853	19,824	9,706	6,404	6,139	21,2	952,565	24,497	1881,091	0	202,49	202,49	99,719	0	0	0	0	0	0	0
12:03:05	0	2121,236	19,853	19,873	9,706	6,404	6,144	21,2	952,565	24,497	1881,331	0	202,49	202,49	99,719	0	0	0	0	0	0	0
12:03:05	-45,556	2120,78	19,804	19,726	9,706	6,399	6,149	21,2	952,565	24,497	1881,571	0	202,49	202,49	99,719	0	0	0	0	0	0	0
12:03:05	-45,532	2120,325	19,756	19,678	9,706	6,395	6,154	21,2	952,565	24,497	1881,81	0	202,49	202,49	99,719	0	0	0	0	0	0	0
12:03:05	0	2120,325	19,756	19,726	9,706	6,395	6,159	21,2	952,565	24,497	1882,048	0	202,49	202,49	99,719	0	0	0	0	0	0	0
12:03:05	45,532	2120,78	19,804	19,873	9,706	6,399	6,164	21,2	952,565	24,497	1882,287	0	202,49	202,49	99,719	0	0	0	0	0	0	0
12:03:05	-45,532	2120,325	19,756	19,58	9,706	6,395	6,168	21,2	952,565	24,497	1882,525	0	202,49	202,49	99,719	0	0	0	0	0	0	0
12:03:05	45,532	2120,78	19,804	19,824	9,706	6,399	6,173	21,2	952,565	24,497	1882,763	0	202,49	202,49	99,719	0	0	0	0	0	0	0
12:03:05	45,556	2121,236	19,853	19,824	9,706	6,404	6,177	21,2	952,565	24,497	1883,002	0	202,49	202,49	99,719	0	0	0	0	0	0	0
12:03:05	-45,556	2120,78	19,804	19,873	9,706	6,399	6,182	21,2	952,565	24,497	1883,24	0	202,49	202,49	99,719	0	0	0	0	0	0	0
12:03:05	0	2120,78	19,804	19,726	9,706	6,399	6,186	21,2	952,565	24,497	1883,477	0	202,49	202,49	99,719	0	0	0	0	0	0	0
12:03:05	-45,532	2120,325	19,756	19,824	9,706	6,395	6,19	21,2	952,565	24,497	1883,714	0	202,49	202,49	99,719	0	0	0	0	0	0	0
12:03:05	45,532	2120,78	19,804	19,726	9,706	6,399	6,194	21,2	952,565	24,497	1883,951	0	202,49	202,49	99,719	0	0	0	0	0	0	0
12:03:05	136,645	2122,147	19,951	19,873	9,706	6,413	6,198	21,2	952,565	24,497	1884,189	0	202,49	202,49	99,719	0	0	0	0	0	0	0
12:03:05	0	2122,147	19,951	19,873	9,706	6,413	6,203	21,2	952,565	24,497	1884,427	0	202,49	202,49	99,719	0	0	0	0	0	0	0
12:03:05	-62,939	2121,517	19,804	19,726	9,71	6,407	6,207	21,2	952,565	24,497	1884,664	0	202,49	202,49	99,719	0	0	0	0	0	0	0
12:03:05	45,556	2121,973	19,853	19,726	9,71	6,412	6,211	21,2	952,565	24,497	1884,902	0	202,49	202,49	99,719	0	0	0	0	0	0	0
12:03:05	91,088	2122,884	19,951	19,873	9,71	6,421	6,215	21,2	952,565	24,497	1885,14	0	202,49	202,49	99,719	0	0	0	0	0	0	0
12:03:05	0	2122,884	19,951	19,824	9,71	6,421	6,219	21,2	952,565	24,497	1885,377	0	202,49	202,49	99,719	0	0	0	0	0	0	0
12:03:05	0	2122,884	19,951	19,922	9,71	6,421	6,223	21,2	952,565	24,497	1885,615	0	202,49	202,49	99,719	0	0	0	0	0	0	0
12:03:05	-91,088	2121,973	19,853	19,873	9,71	6,412	6,226	21,2	952,565	24,497	1885,851	0	202,49	202,49	99,719	0	0	0	0	0	0	0
12:03:05	100,878	2122,982	19,951	19,824	9,711	6,422	6,23	21,2	952,565	24,497	1886,088	0	202,49	202,49	99,719	0	0	0	0	0	0	0
12:03:05	-146,435	2121,517	19,804	19,824	9,71	6,407	6,234	21,2	952,565	24,497	1886,324	0	202,49	202,49	99,719	0	0	0	0	0	0	0
12:03:05	0	2121,517	19,804	19,824	9,71	6,407	6,237	21,2	952,565	24,497	1886,559	0	202,49	202,49	99,719	0	0	0	0	0	0	0
12:03:05	0	2121,517	19,804	19,726	9,71	6,407	6,24	21,2	952,565	24,497	1886,794	0	202,49	202,49	99,719	0	0	0	0	0	0	0
12:03:05	0	2121,517	19,804	19,824	9,71	6,407	6,244	21,2	952,565	24,497	1887,028	0	202,49	202,49	99,719	0	0	0	0	0	0	0
12:03:05	45,556	2121,973	19,853	19,873	9,71	6,412	6,247	21,2	952,565	24,497	1887,263	0	202,49	202,49	99,719	0	0	0	0	0	0	0
12:03:05	91,088	2122,884	19,951	20,019	9,71	6,421	6,25	21,2	952,565	24,497	1887,499	0	202,49	202,49	99,719	0	0	0	0	0	0	0
12:03:05	-91,088	2121,973	19,853	19,873	9,71	6,412	6,254	21,2	952,565	24,497	1887,734	0	202,49	202,49	99,719	0	0	0	0	0	0	0
12:03:05	0	2121,973	19,853	19,873	9,71	6,412	6,257	21,2	952,565	24,497	1887,968	0	202,49	202,49	99,719	0	0	0	0	0	0	0
12:03:05	-119,262	2120,78	19,804	19,873	9,706	6,399	6,259	21,2	952,565	24,497	1888,201	0	202,49	202,49	99,719	0	0	0	0	0	0	0
12:03:05	0	2120,78	19,804	19,824	9,706	6,399	6,262	21,2	952,565	24,497	1888,433	0	202,49	202,49	99,719	0	0	0	0	0	0	0
12:03:05	28,173	2121,062	19,756	19,726	9,71	6,402	6,265	21,2	952,565	24,497	1888,666	0	202,49	202,49	99,719	0	0	0	0	0	0	0
12:03:05	-126,831	2119,794	19,609	19,678	9,711	6,389	6,267	21,2	952,565	24,497	1888,897	0	202,49	202,49	99,719	0	0	0	0	0	0	0
12:03:05	45,532	2120,249	19,658	19,726	9,711	6,394	6,27	21,2	952,565	24,497	1889,128	0	202,49	202,49	99,719	0	0	0	0	0	0	0
12:03:05	81,298	2121,062	19,756	19,678	9,71	6,402	6,272	21,2	952,565	24,497	1889,36	0	202,49	202,49	99,719	0	0	0	0	0	0	0
12:03:05	-28,173	2120,78	19,804	19,873	9,706	6,399	6,275	21,2	952,565	24,497	1889,591	0	202,49	202,49	99,719	0	0	0	0	0	0	0
12:03:05	-45,532	2120,325	19,756	19,824	9,706	6,395	6,277	21,2	952,565	24,497	1889,822	0	202,49	202,49	99,719	0	0	0	0	0	0	0
12:03:05	82,348	2121,148	19,853	20,019	9,706	6,403	6,28	21,2	952,565	24,497	1890,054	0	202,49	202,49	99,719	0	0	0	0	0	0	0
12:03:05	8,74	2121,236	19,853	19,873	9,706	6,404	6,282	21,2	952,565	24,497	1890,285	0	202,49	202,49	99,719	0	0	0	0	0	0	0
12:03:05	-91,088	2120,325	19,756	19,726	9,706	6,395	6,284	21,2	952,565	24,497	1890,515	0	202,49	202,49	99,719	0	0	0	0	0	0	0
12:03:05	119,238	2121,517	19,804	19,873	9,71	6,407	6,287	21,2	952,565	24,497	1890,746	0	202,49	202,49	99,719	0	0	0	0	0	0	0
12:03:05	-126,831	2120,249	19,658	19,678	9,711	6,394	6,289	21,2	952,565	24,497	1890,975	0	202,49	202,49	99,719	0	0	0	0	0	0	0
12:03:05	91,064	2121,16	19,756	19,824	9,711	6,403	6,291	21,2	952,565	24,497	1891,205	0	202,49	202,49	99,719	0	0	0	0	0	0	0
12:03:05	81,323	2121,973	19,853	19,824	9,71	6,412	6,293	21,2	952,565	24,497	1891,436	0	202,49	202,49	99,719	0	0	0	0	0	0	0
12:03:05	91,088	2122,884	19,951	20,019	9,71	6,421	6,296	21,2	952,565	24,497	1891,668	0	202,49	202,49	99,719	0	0	0	0	0	0	0
12:03:05	-91,088	2121,973	19,853	20,019	9,71	6,412	6,298	21,2	952,565	24,497	1891,898	0	202,49	202,49	99,719	0	0	0	0	0	0	0
12:03:05	91,088	2122,884	19,951	19,922	9,71	6,421	6,301	21,2	952,565	24,497	1892,129	0	202,49	202,49	99,719	0	0	0	0	0	0	0
12:03:05	-210,351	2120,78	19,804	19,726	9,706	6,399	6,303	21,2	952,565	24,497	1892,358	0	202,49	202,49	99,719	0	0	0	0	0	0	0
12:03:05	0	2120,78	19,804	19,824	9,706	6,399	6,304	21,2	952,565	24,497	1892,586	0	202,49	202,49	99,719	0	0	0	0	0	0	0
12:03:05	45,556	2121,236	19,853	19,922	9,706	6,404	6,306	21,2	952,565	24,497	1892,815	0	202,49	202,49	99,719	0	0	0	0	0	0	0
12:03:05	28,149	2121,517	19,804	19,824	9,71	6,407	6,308	21,2	952,565	24,497	1893,044	0	202,49	202,49	99,719	0	0	0	0	0	0	0
12:03:05	0	2121,517	19,804	19,726	9,71	6,407	6,31	21,2	952,565	24,497	1893,272	0	202,49	202,49	99,719	0	0	0	0	0	0	0
12:03:05	-73,706	2120,78	19,804	19,922	9,706	6,399	6,312	21,2	952,565	24,497	1893,499	0	202,49	202,49	99,719	0	0	0	0	0	0	0
12:03:05	0	2120,78	19,804	19,824	9,706	6,399	6,314	21,2	952,565	24,497	1893,727	0	202,49	202,49	99,719	0	0	0	0	0	0	0
12:03:05	45,556	2121,236	19,853	19,873	9,706	6,404	6,316	21,2	952,565	24,497	1893,954	0	202,49	202,49	99,719	0	0	0	0	0	0	0
12:03:05	-91,088	2120,325	19,756	19,726	9,706	6,395	6,317	21,2	952,565	24,497	1894,181	0	202,49	202,49	99,719	0	0	0	0	0	0	0
12:03:05	-91,064	2119,414	19,658	19,58	9,706	6,385	6,318	21,2	952,565	24,497	1894,406	0	202,49	202,49	99,719	0	0	0	0	0	0	0
12:03:05	-45,532	2118,959	19,609	19,385	9,706	6,381	6,32	21,2	952,565	24,497	1894,631	0	202,49	202,49	99,719	0	0	0	0	0	0	0
12:03:05	-318,603	2115,773	19,267	18,994	9,706	6,348	6,32	21,2	952,565	24,497	1894,852	0	202,49	202,49	99,719	0	0	0	0	0	0	0
12:03:05	-418,066	2111,592	18,828	18,31	9,706	6,305	6,32	21,2	952,565	24,497	1895,069	0	202,49	202,49	99,719	0	0	0	0	0	0	0
12:03:05	-754,321	2104,049	18,193	17,578	9,696	6,227	6,318	21,2	952,565	24,497	1895,277	0	202,49	202,49	99,719	0	0	0	0	0	0	0
12:03:05	-615,258	2097,896	17,803	17,041	9,682	6,163	6,315	21,2	952,565	24,497	1895,48	0	202,49	202,49	99,719	0	0	0	0	0	0	0
12:03:05	-792,211	2089,974	17,412	16,504	9,658	6,082	6,31	21,2	952,565	24,497	1895,674	0	202,49	202,49	99,719	0	0	0	0	0	0	0
12:03:05	-576,367	2084,211	17,412	16,357	9,625	6,022	6,305	21,2	952,565	24,497	1895,863	0	202,49	202,49	99,719	0	0	0	0	0	0	0
12:03:05	-433,3	2079,877	17,656	16,845	9,588	5,978	6,298	21,2	952,565	24,497	1896,047	0	202,49	202,49	99,719	0	0	0	0	0	0	0
12:03:05	-504,809	2074,829	17,851	17,041	9,549	5,926	6,291	21,2	952,565	24,497	1896,226	0	202,49	202,49	99,719	0	0	0	0	0	0	0
12:03:05	-771,313	2067,116	17,803	16,552	9,509	5,846	6,282	21,2	952,565	24,497	1896,397	0	202,49	202,49	99,719	0	0	0	0	0	0	0
12:03:05	-964,453	2057,472	17,51	16,064	9,469	5,747	6,272	21,2	952,565	24,497	1896,558	0	202,49	202,49	99,719	0	0	0	0	0	0	0
12:03:05	-931,665	2048,155	17,07	16,064	9,44	5,651	6,26	21,2	952,565	24,497	1896,709	0	202,49	202,49	99,719	0	0	0	0	0	0	0
12:03:05	-941,442	2038,741	16,582	15,429	9,412	5,554	6,246	21,2	952,565	24,497	1896,851	0	202,49	202,49	99,719	0	0	0	0	0	0	0
12:03:05	-1035,241	2028,388	15,898	14,843	9,389	5,447	6,23	21,2	952,565	24,497	1896,983	0	202,49	202,49	99,719	0	0	0	0	0	0	0
12:03:05	-628,955	2022,099	15,703	14,941	9,364	5,382	6,214	21,2	952,565	24,497	1897,108	0	202,49	202,49	99,719	0	0	0	0	0	0	0
12:03:05	-1011,511	2011,984	15,117	14,306	9,337	5,278	6,195	21,2	952,565	24,497	1897,223	0	202,49	202,49	99,719	0	0	0	0	0	0	0
12:03:05	-538	2006,604	15,068	14,062	9,309	5,222	6,176	21,2	952,565	24,497	1897,332	0	202,49	202,49	99,719	0	0	0	0	0	0	0
12:03:05	-565,283	2000,951	15,068	14,306	9,277	5,164	6,156	21,2	952,565	24,497	1897,436	0	202,49	202,49	99,719	0	0	0	0	0	0	0
12:03:05	-386,669	1997,084	15,215	14,453	9,248	5,124	6,136	21,2	952,565	24,497	1897,536	0	202,49	202,49	99,719	0	0	0	0	0	0	0
12:03:05	-615,502	1990,929	15,068	14,306	9,22	5,061	6,115	21,2	952,565	24,497	1897,629	0	202,49	202,49	99,719	0	0	0	0	0	0	0
12:03:05	-661,169	1984,317	14,775	14,306	9,198	4,992	6,093	21,2	952,565	24,497	1897,716	0	202,49	202,49	99,719	0	0	0	0	0	0	0
12:03:06	-531,311	1979,004	14,482	14,062	9,183	4,938	6,07	21,2	952,565	24,497	1897,797	0	202,49	202,49	99,719	0	0	0	0	0	0	0
12:03:06	-609,558	1972,909	13,994	13,623	9,174	4,875	6,047	21,2	952,565	24,497	1897,872	0	202,49	202,49	99,719	0	0	0	0	0	0	0
12:03:06	-476,074	1968,148	13,652	13,427	9,165	4,826	6,023	21,2	952,565	24,497	1897,943	0	202,49	202,49	99,719	0	0	0	0	0	0	0
12:03:06	-401,672	1964,131	13,31	13,086	9,16	4,784	5,999	21,2	952,565	24,497	1898,009	0	202,49	202,49	99,719	0	0	0	0	0	0	0
12:03:06	-432,959	1959,802	12,92	12,744	9,155	4,74	5,974	21,2	952,565	24,497	1898,07	0	202,49	202,49	99,719	0	0	0	0	0	0	0
12:03:06	-400,292	1955,799	12,675	12,256	9,145	4,698	5,949	21,2	952,565	24,497	1898,128	0	202,49	202,49	99,719	0	0	0	0	0	0	0
12:03:06	-292,041	1952,878	12,627	12,158	9,131	4,668	5,924	21,2	952,565	24,497	1898,183	0	202,49	202,49	99,719	0	0	0	0	0	0	0
12:03:06	-114,001	1951,738	12,773	12,353	9,117	4,657	5,899	21,2	952,565	24,497	1898,236	0	202,49	202,49	99,719	0	0	0	0	0	0	0
12:03:06	-200,146	1949,737	12,92	12,695	9,098	4,636	5,874	21,2	952,565	24,497	1898,288	0	202,49	202,49	99,719	0	0	0	0	0	0	0
12:03:06	-249,096	1947,246	13,017	12,744	9,079	4,61	5,849	21,2	952,565	24,497	1898,337	0	202,49	202,49	99,719	0	0	0	0	0	0	0
12:03:06	-244,726	1944,799	13,115	12,89	9,06	4,585	5,825	21,2	952,565	24,497	1898,383	0	202,49	202,49	99,719	0	0	0	0	0	0	0
12:03:06	-259,497	1942,204	13,115	12,988	9,046	4,558	5,8	21,2	952,565	24,497	1898,427	0	202,49	202,49	99,719	0	0	0	0	0	0	0
12:03:06	-170,031	1940,503	13,115	12,89	9,036	4,541	5,775	21,2	952,565	24,497	1898,469	0	202,49	202,49	99,719	0	0	0	0	0	0	0
12:03:06	-430,358	1936,2	12,822	12,695	9,027	4,496	5,75	21,2	952,565	24,497	1898,507	0	202,49	202,49	99,719	0	0	0	0	0	0	0
12:03:06	-262,707	1933,573	12,627	12,353	9,022	4,469	5,725	21,2	952,565	24,497	1898,542	0	202,49	202,49	99,719	0	0	0	0	0	0	0
12:03:06	-266,43	1930,908	12,334	11,963	9,022	4,442	5,7	21,2	952,565	24,497	1898,574	0	202,641	202,641	99,72	0	0	0	0	0	0	0
12:03:06	-352,282	1927,385	12,041	11,767	9,017	4,406	5,674	21,2	952,565	24,497	1898,603	0	202,641	202,641	99,72	0	0	0	0	0	0	0
12:03:06	-263,574	1924,75	11,845	11,718	9,012	4,378	5,649	21,2	952,565	24,497	1898,629	0	202,641	202,641	99,72	0	0	0	0	0	0	0
12:03:06	-158,483	1923,165	11,943	11,621	8,998	4,362	5,624	21,2	952,565	24,497	1898,654	0	202,641	202,641	99,72	0	0	0	0	0	0	0
12:03:06	-127,795	1921,887	11,992	11,718	8,988	4,349	5,599	21,2	952,565	24,497	1898,677	0	202,641	202,641	99,72	0	0	0	0	0	0	0
12:03:06	-252,661	1919,36	11,992	11,767	8,974	4,323	5,574	21,2	952,565	24,497	1898,698	0	202,641	202,641	99,72	0	0	0	0	0	0	0
12:03:06	-127,807	1918,082	12,041	11,914	8,964	4,31	5,549	21,2	952,565	24,497	1898,717	0	202,641	202,641	99,72	0	0	0	0	0	0	0
12:03:06	-164,038	1916,442	12,138	11,914	8,95	4,293	5,524	21,2	952,565	24,497	1898,735	0	202,641	202,641	99,72	0	0	0	0	0	0	0
12:03:06	-257,434	1913,867	12,041	11,816	8,94	4,266	5,5	21,2	952,565	24,497	1898,75	0	202,641	202,641	99,72	0	0	0	0	0	0	0
12:03:06	-173,681	1912,131	11,943	11,718	8,935	4,248	5,475	21,2	952,565	24,497	1898,763	0	202,641	202,641	99,72	0	0	0	0	0	0	0
12:03:06	-308,728	1909,043	11,601	11,523	8,935	4,216	5,45	21,2	952,565	24,497	1898,774	0	202,641	202,641	99,72	0	0	0	0	0	0	0
12:03:06	-133,996	1907,703	11,455	11,279	8,935	4,203	5,426	21,2	952,565	24,497	1898,783	0	202,641	202,641	99,72	0	0	0	0	0	0	0
12:03:06	-216,552	1905,538	11,308	11,181	8,931	4,18	5,402	21,2	952,565	24,497	1898,789	0	202,641	202,641	99,72	0	0	0	0	0	0	0
12:03:06	-129,101	1904,247	11,259	11,035	8,926	4,167	5,377	21,2	952,565	24,497	1898,795	0	202,641	202,641	99,72	0	0	0	0	0	0	0
12:03:06	-84,863	1903,398	11,259	11,035	8,921	4,158	5,353	21,2	952,565	24,497	1898,799	0	202,641	202,641	99,72	0	0	0	0	0	0	0
12:03:06	-170,764	1901,691	11,259	11,084	8,911	4,141	5,33	21,2	952,565	24,497	1898,802	0	202,641	202,641	99,72	0	0	0	0	0	0	0
12:03:06	-36,193	1901,329	11,406	11,23	8,902	4,137	5,306	21,2	952,565	24,497	1898,805	0	202,641	202,641	99,72	0	0	0	0	0	0	0
12:03:06	7,128	1901,4	11,601	11,425	8,892	4,138	5,283	21,2	952,565	24,497	1898,808	0	202,641	202,641	99,72	0	0	0	0	0	0	0
12:03:06	-125,549	1900,144	11,65	11,523	8,882	4,125	5,261	21,2	952,565	24,497	1898,809	0	202,641	202,641	99,72	0	0	0	0	0	0	0
12:03:06	-168,92	1898,455	11,65	11,523	8,873	4,107	5,238	21,2	952,565	24,497	1898,455	0	202,641	202,641	99,72	0	0	0	0	0	0	0
12:03:06	-132,629	1897,129	11,504	11,425	8,873	4,094	5,216	21,2	952,565	24,497	1897,129	0	202,641	202,641	99,72	0	0	0	0	0	0	0
12:03:06	-171,142	1895,418	11,406	11,23	8,868	4,076	5,193	21,2	952,565	24,497	1895,418	0	202,641	202,641	99,72	0	0	0	0	0	0	0
12:03:06	-265,075	1892,767	11,113	11,084	8,868	4,049	5,171	21,2	952,565	24,497	1892,767	0	202,641	202,641	99,72	0	0	0	0	0	0	0
12:03:06	-134,594	1891,421	10,966	10,888	8,868	4,035	5,149	21,2	952,565	24,497	1891,421	0	202,641	202,641	99,72	0	0	0	0	0	0	0
12:03:06	-42,053	1891	10,918	10,84	8,868	4,03	5,127	21,2	952,565	24,497	1891	0	202,641	202,641	99,72	0	0	0	0	0	0	0
12:03:06	-134,558	1889,655	10,771	10,742	8,868	4,017	5,105	21,2	952,565	24,497	1889,655	0	202,641	202,641	99,72	0	0	0	0	0	0	0
12:03:06	-132,434	1888,33	10,625	10,595	8,868	4,003	5,083	21,2	952,565	24,497	1888,33	0	202,641	202,641	99,72	0	0	0	0	0	0	0
12:03:06	-39,636	1887,934	10,673	10,595	8,863	3,999	5,062	21,2	952,565	24,497	1887,934	0	202,641	202,641	99,72	0	0	0	0	0	0	0
12:03:06	-79,211	1887,142	10,771	10,693	8,854	3,991	5,041	21,2	952,565	24,497	1887,142	0	202,641	202,641	99,72	0	0	0	0	0	0	0
12:03:06	46,52	1887,607	10,918	10,84	8,849	3,995	5,02	21,2	952,565	24,497	1887,142	0	202,641	202,641	99,72	0	0	0	0	0	0	0
12:03:06	-39,636	1887,211	10,966	10,84	8,844	3,991	5	21,2	952,565	24,497	1887,142	0	202,641	202,641	99,72	0	0	0	0	0	0	0
12:03:06	-122,375	1885,987	11,015	10,937	8,835	3,979	4,98	21,2	952,565	24,497	1885,987	0	202,641	202,641	99,72	0	0	0	0	0	0	0
12:03:06	46,35	1886,45	11,162	10,937	8,83	3,984	4,961	21,2	952,565	24,497	1885,988	0	202,641	202,641	99,72	0	0	0	0	0	0	0
12:03:06	-126,904	1885,181	11,113	10,937	8,825	3,97	4,941	21,2	952,565	24,497	1885,181	0	202,641	202,641	99,72	0	0	0	0	0	0	0
12:03:06	-132,373	1883,858	10,966	10,888	8,825	3,957	4,922	21,2	952,565	24,497	1883,858	0	202,641	202,641	99,72	0	0	0	0	0	0	0
12:03:06	-44,116	1883,417	10,918	10,742	8,825	3,952	4,903	21,2	952,565	24,497	1883,417	0	202,641	202,641	99,72	0	0	0	0	0	0	0
12:03:06	-136,535	1882,051	10,771	10,595	8,825	3,938	4,884	21,2	952,565	24,497	1882,051	0	202,641	202,641	99,72	0	0	0	0	0	0	0
12:03:06	-82,714	1881,224	10,771	10,547	8,82	3,93	4,865	21,2	952,565	24,497	1881,224	0	202,641	202,641	99,72	0	0	0	0	0	0	0
12:03:06	0	1881,224	10,771	10,547	8,82	3,93	4,847	21,2	952,565	24,497	1881,224	0	202,641	202,641	99,72	0	0	0	0	0	0	0
12:03:06	-88,22	1880,342	10,673	10,547	8,82	3,921	4,829	21,2	952,565	24,497	1880,342	0	202,641	202,641	99,72	0	0	0	0	0	0	0
12:03:06	-213,903	1878,203	10,527	10,498	8,815	3,899	4,811	21,2	952,565	24,497	1878,203	0	202,641	202,641	99,72	0	0	0	0	0	0	0
12:03:06	46,398	1878,667	10,673	10,547	8,811	3,903	4,793	21,2	952,565	24,497	1878,203	0	202,641	202,641	99,72	0	0	0	0	0	0	0
12:03:06	-124,646	1877,42	10,625	10,595	8,806	3,89	4,775	21,2	952,565	24,497	1877,42	0	202,641	202,641	99,72	0	0	0	0	0	0	0
12:03:06	39,831	1877,819	10,673	10,595	8,806	3,895	4,758	21,2	952,565	24,497	1877,421	0	202,641	202,641	99,72	0	0	0	0	0	0	0
12:03:06	-125,708	1876,562	10,625	10,595	8,801	3,882	4,741	21,2	952,565	24,497	1876,562	0	202,641	202,641	99,72	0	0	0	0	0	0	0
12:03:06	44,067	1877,002	10,673	10,595	8,801	3,886	4,724	21,2	952,565	24,497	1876,562	0	202,641	202,641	99,72	0	0	0	0	0	0	0
12:03:06	-124,646	1875,756	10,625	10,595	8,797	3,873	4,707	21,2	952,565	24,497	1875,756	0	202,641	202,641	99,72	0	0	0	0	0	0	0
12:03:06	-93,579	1874,82	10,527	10,547	8,796	3,864	4,691	21,2	952,565	24,497	1874,82	0	202,641	202,641	99,72	0	0	0	0	0	0	0
12:03:06	0	1874,82	10,527	10,498	8,796	3,864	4,674	21,2	952,565	24,497	1874,82	0	202,641	202,641	99,72	0	0	0	0	0	0	0
12:03:06	-88,122	1873,939	10,429	10,351	8,796	3,855	4,658	21,2	952,565	24,497	1873,939	0	202,641	202,641	99,72	0	0	0	0	0	0	0
12:03:06	-79,321	1873,146	10,429	10,351	8,792	3,846	4,642	21,2	952,565	24,497	1873,146	0	202,641	202,641	99,72	0	0	0	0	0	0	0
12:03:06	37,524	1873,521	10,478	10,351	8,791	3,85	4,627	21,2	952,565	24,497	1873,146	0	202,641	202,641	99,72	0	0	0	0	0	0	0
12:03:06	-80,554	1872,715	10,478	10,4	8,787	3,842	4,612	21,2	952,565	24,497	1872,715	0	202,641	202,641	99,72	0	0	0	0	0	0	0
12:03:06	-40,747	1872,308	10,527	10,498	8,782	3,838	4,596	21,2	952,565	24,497	1872,308	0	202,641	202,641	99,72	0	0	0	0	0	0	0
12:03:06	-79,357	1871,514	10,527	10,547	8,777	3,83	4,581	21,2	952,565	24,497	1871,514	0	202,641	202,641	99,72	0	0	0	0	0	0	0
12:03:06	-44,042	1871,074	10,478	10,498	8,777	3,825	4,566	21,2	952,565	24,497	1871,074	0	202,641	202,641	99,72	0	0	0	0	0	0	0
12:03:06	-44,042	1870,633	10,429	10,4	8,777	3,82	4,552	21,2	952,565	24,497	1870,633	0	202,641	202,641	99,72	0	0	0	0	0	0	0
12:03:06	0	1870,633	10,429	10,351	8,777	3,82	4,538	21,2	952,565	24,497	1870,633	0	202,641	202,641	99,72	0	0	0	0	0	0	0
12:03:06	-6,481	1870,569	10,429	10,351	8,777	3,82	4,523	21,2	952,565	24,497	1870,569	0	202,641	202,641	99,72	0	0	0	0	0	0	0
12:03:06	-166,528	1868,903	10,332	10,4	8,773	3,803	4,509	21,2	952,565	24,497	1868,903	0	202,641	202,641	99,72	0	0	0	0	0	0	0
12:03:06	0	1868,903	10,332	10,302	8,773	3,803	4,495	21,2	952,565	24,497	1868,903	0	202,641	202,641	99,72	0	0	0	0	0	0	0
12:03:06	0	1868,903	10,332	10,205	8,773	3,803	4,482	21,2	952,565	24,497	1868,903	0	202,641	202,641	99,72	0	0	0	0	0	0	0
12:03:06	-44,018	1868,463	10,283	10,205	8,773	3,798	4,468	21,2	952,565	24,497	1868,463	0	202,641	202,641	99,72	0	0	0	0	0	0	0
12:03:06	-6,347	1868,4	10,283	10,205	8,772	3,797	4,455	21,2	952,565	24,497	1868,4	0	202,641	202,641	99,72	0	0	0	0	0	0	0
12:03:06	-78,417	1867,615	10,283	10,156	8,768	3,789	4,442	21,2	952,565	24,497	1867,615	0	202,641	202,641	99,72	0	0	0	0	0	0	0
12:03:06	44,018	1868,056	10,332	10,351	8,768	3,794	4,43	21,2	952,565	24,497	1867,616	0	202,641	202,641	99,72	0	0	0	0	0	0	0
12:03:06	-85,839	1867,197	10,332	10,205	8,763	3,785	4,417	21,2	952,565	24,497	1867,197	0	202,641	202,641	99,72	0	0	0	0	0	0	0
12:03:06	0	1867,197	10,332	10,302	8,763	3,785	4,405	21,2	952,565	24,497	1867,197	0	202,641	202,641	99,72	0	0	0	0	0	0	0
12:03:06	-132,043	1865,877	10,185	10,156	8,763	3,771	4,392	21,2	952,565	24,497	1865,877	0	202,641	202,641	99,72	0	0	0	0	0	0	0
12:03:06	88,024	1866,757	10,283	10,156	8,763	3,781	4,38	21,2	952,565	24,497	1865,878	0	202,641	202,641	99,72	0	0	0	0	0	0	0
12:03:06	-88,024	1865,877	10,185	10,156	8,763	3,771	4,368	21,2	952,565	24,497	1865,877	0	202,641	202,641	99,72	0	0	0	0	0	0	0
12:03:06	0	1865,877	10,185	10,058	8,763	3,771	4,356	21,2	952,565	24,497	1865,877	0	202,641	202,641	99,72	0	0	0	0	0	0	0
12:03:06	-44,006	1865,437	10,136	10,009	8,763	3,767	4,345	21,2	952,565	24,497	1865,437	0	202,641	202,641	99,72	0	0	0	0	0	0	0
12:03:06	0	1865,437	10,136	10,009	8,763	3,767	4,334	21,2	952,565	24,497	1865,437	0	202,641	202,641	99,72	0	0	0	0	0	0	0
12:03:06	-77,368	1864,663	10,136	9,961	8,759	3,759	4,322	21,2	952,565	24,497	1864,663	0	202,641	202,641	99,72	0	0	0	0	0	0	0
12:03:06	-6,347	1864,6	10,136	10,058	8,758	3,758	4,311	21,2	952,565	24,497	1864,6	0	202,641	202,641	99,72	0	0	0	0	0	0	0
12:03:06	-88	1863,72	10,039	10,009	8,758	3,749	4,3	21,2	952,565	24,497	1863,72	0	202,641	202,641	99,72	0	0	0	0	0	0	0
12:03:06	0	1863,72	10,039	10,058	8,758	3,749	4,289	21,2	952,565	24,497	1863,72	0	202,641	202,641	99,72	0	0	0	0	0	0	0
12:03:06	-43,994	1863,28	9,99	9,961	8,758	3,745	4,279	21,2	952,565	24,497	1863,28	0	202,641	202,641	99,72	0	0	0	0	0	0	0
12:03:06	43,994	1863,72	10,039	9,961	8,758	3,749	4,268	21,2	952,565	24,497	1863,28	0	202,641	202,641	99,72	0	0	0	0	0	0	0
12:03:06	0	1863,72	10,039	9,961	8,758	3,749	4,258	21,2	952,565	24,497	1863,281	0	202,641	202,641	99,72	0	0	0	0	0	0	0
12:03:06	0	1863,72	10,039	9,863	8,758	3,749	4,248	21,2	952,565	24,497	1863,281	0	202,641	202,641	99,72	0	0	0	0	0	0	0
12:03:06	0	1863,72	10,039	9,863	8,758	3,749	4,238	21,2	952,565	24,497	1863,282	0	202,641	202,641	99,72	0	0	0	0	0	0	0
12:03:06	0	1863,72	10,039	9,863	8,758	3,749	4,229	21,2	952,565	24,497	1863,282	0	202,641	202,641	99,72	0	0	0	0	0	0	0
12:03:06	0	1863,72	10,039	9,961	8,758	3,749	4,219	21,2	952,565	24,497	1863,283	0	202,641	202,641	99,72	0	0	0	0	0	0	0
12:03:07	-121,35	1862,506	9,99	9,863	8,754	3,737	4,21	21,2	952,565	24,497	1862,506	0	202,641	202,641	99,72	0	0	0	0	0	0	0
12:03:07	37,683	1862,883	10,039	9,961	8,753	3,741	4,201	21,2	952,565	24,497	1862,506	0	202,641	202,641	99,72	0	0	0	0	0	0	0
12:03:07	0	1862,883	10,039	9,863	8,753	3,741	4,192	21,2	952,565	24,497	1862,507	0	202,641	202,641	99,72	0	0	0	0	0	0	0
12:03:07	87,976	1863,763	10,136	9,961	8,753	3,75	4,183	21,2	952,565	24,497	1862,508	0	202,641	202,641	99,72	0	0	0	0	0	0	0
12:03:07	-165,356	1862,109	10,039	9,961	8,749	3,733	4,174	21,2	952,565	24,497	1862,109	0	202,641	202,641	99,72	0	0	0	0	0	0	0
12:03:07	87,976	1862,989	10,136	10,009	8,749	3,742	4,166	21	953,025	24,497	1862,11	0	202,641	202,641	99,72	0	0	0	0	0	0	0
12:03:07	-88,916	1862,1	10,039	10,009	8,749	3,732	4,157	21	953,025	24,497	1862,1	0	202,641	202,641	99,72	0	0	0	0	0	0	0
12:03:07	-51,354	1861,586	9,99	9,863	8,749	3,727	4,149	21	953,025	24,497	1861,586	0	202,641	202,641	99,72	0	0	0	0	0	0	0
12:03:07	-32,324	1861,263	10,039	9,961	8,744	3,724	4,14	21	953,025	24,497	1861,263	0	202,641	202,641	99,72	0	0	0	0	0	0	0
12:03:07	0	1861,263	10,039	10,009	8,744	3,724	4,132	21	953,025	24,497	1861,263	0	202,641	202,641	99,72	0	0	0	0	0	0	0
12:03:07	0	1861,263	10,039	9,961	8,744	3,724	4,124	21	953,025	24,497	1861,263	0	202,641	202,641	99,72	0	0	0	0	0	0	0
12:03:07	-14,953	1861,113	10,039	9,961	8,743	3,722	4,116	21	953,025	24,497	1861,113	0	202,641	202,641	99,72	0	0	0	0	0	0	0
12:03:07	-121,337	1859,9	9,99	9,863	8,739	3,71	4,108	21	953,025	24,497	1859,9	0	202,641	202,641	99,72	0	0	0	0	0	0	0
12:03:07	-43,957	1859,46	9,941	9,863	8,739	3,705	4,101	21	953,025	24,497	1859,46	0	202,641	202,641	99,72	0	0	0	0	0	0	0
12:03:07	0	1859,46	9,941	9,863	8,739	3,705	4,093	21	953,025	24,497	1859,46	0	202,641	202,641	99,72	0	0	0	0	0	0	0
12:03:07	-7,385	1859,387	9,941	9,863	8,739	3,705	4,085	21	953,025	24,497	1859,387	0	201,074	201,074	99,714	0	0	0	0	0	0	0
12:03:07	-31,311	1859,073	9,99	9,961	8,734	3,701	4,078	21	953,025	24,497	1859,073	0	201,074	201,074	99,714	0	0	0	0	0	0	0
12:03:07	123,474	1860,308	10,136	10,009	8,734	3,714	4,071	21	953,025	24,497	1859,075	0	201,074	201,074	99,714	0	0	0	0	0	0	0
12:03:07	-206,115	1858,247	9,99	9,863	8,73	3,693	4,063	21	953,025	24,497	1858,247	0	201,074	201,074	99,714	0	0	0	0	0	0	0
12:03:07	0	1858,247	9,99	9,961	8,73	3,693	4,056	21	953,025	24,497	1858,247	0	201,074	201,074	99,714	0	0	0	0	0	0	0
12:03:07	-43,945	1857,808	9,941	9,814	8,73	3,688	4,049	21	953,025	24,497	1857,808	0	201,074	201,074	99,714	0	0	0	0	0	0	0
12:03:07	-8,447	1857,723	9,941	9,863	8,729	3,687	4,042	21	953,025	24,497	1857,723	0	201,074	201,074	99,714	0	0	0	0	0	0	0
12:03:07	-162,072	1856,102	9,843	9,814	8,725	3,671	4,034	21	953,025	24,497	1856,102	0	201,074	201,074	99,714	0	0	0	0	0	0	0
12:03:07	0	1856,102	9,843	9,716	8,725	3,671	4,027	21	953,025	24,497	1856,102	0	201,074	201,074	99,714	0	0	0	0	0	0	0
12:03:07	79,455	1856,897	9,941	9,814	8,724	3,679	4,02	21	953,025	24,497	1856,103	0	201,074	201,074	99,714	0	0	0	0	0	0	0
12:03:07	-131,835	1855,579	9,795	9,668	8,724	3,665	4,013	21	953,025	24,497	1855,579	0	201,074	201,074	99,714	0	0	0	0	0	0	0
12:03:07	-30,249	1855,276	9,843	9,716	8,72	3,662	4,006	21	953,025	24,497	1855,276	0	201,074	201,074	99,714	0	0	0	0	0	0	0
12:03:07	0	1855,276	9,843	9,814	8,72	3,662	4	21	953,025	24,497	1855,276	0	201,074	201,074	99,714	0	0	0	0	0	0	0
12:03:07	-43,945	1854,837	9,795	9,668	8,72	3,658	3,993	21	953,025	24,497	1854,837	0	201,074	201,074	99,714	0	0	0	0	0	0	0
12:03:07	122,338	1856,06	9,941	9,863	8,72	3,67	3,987	21	953,025	24,497	1854,838	0	201,074	201,074	99,714	0	0	0	0	0	0	0
12:03:07	-30,236	1855,758	9,99	9,863	8,715	3,667	3,98	21	953,025	24,497	1854,839	0	201,074	201,074	99,714	0	0	0	0	0	0	0
12:03:07	0	1855,758	9,99	9,863	8,715	3,667	3,974	21	953,025	24,497	1854,84	0	201,074	201,074	99,714	0	0	0	0	0	0	0
12:03:07	-8,459	1855,673	9,99	9,814	8,715	3,666	3,968	21	953,025	24,497	1854,84	0	201,074	201,074	99,714	0	0	0	0	0	0	0
12:03:07	-37,622	1855,297	10,039	9,961	8,71	3,662	3,962	21	953,025	24,497	1854,841	0	201,074	201,074	99,714	0	0	0	0	0	0	0
12:03:07	0	1855,297	10,039	9,961	8,71	3,662	3,956	21	953,025	24,497	1854,841	0	201,074	201,074	99,714	0	0	0	0	0	0	0
12:03:07	-43,933	1854,857	9,99	9,863	8,71	3,658	3,951	21	953,025	24,497	1854,841	0	201,074	201,074	99,714	0	0	0	0	0	0	0
12:03:07	0	1854,857	9,99	9,863	8,71	3,658	3,945	21	953,025	24,497	1854,841	0	201,074	201,074	99,714	0	0	0	0	0	0	0
12:03:07	0	1854,857	9,99	9,863	8,71	3,658	3,939	21	953,025	24,497	1854,841	0	201,074	201,074	99,714	0	0	0	0	0	0	0
12:03:07	-43,945	1854,418	9,941	9,814	8,71	3,653	3,934	21	953,025	24,497	1854,418	0	201,074	201,074	99,714	0	0	0	0	0	0	0
12:03:07	0	1854,418	9,941	9,814	8,71	3,653	3,928	21	953,025	24,497	1854,418	0	201,074	201,074	99,714	0	0	0	0	0	0	0
12:03:07	-160,827	1852,81	9,843	9,716	8,706	3,637	3,922	21	953,025	24,497	1852,81	0	201,074	201,074	99,714	0	0	0	0	0	0	0
12:03:07	-53,625	1852,273	9,795	9,716	8,706	3,631	3,917	21	953,025	24,497	1852,273	0	201,074	201,074	99,714	0	0	0	0	0	0	0
12:03:07	0	1852,273	9,795	9,716	8,706	3,631	3,911	21	953,025	24,497	1852,273	0	201,074	201,074	99,714	0	0	0	0	0	0	0
12:03:07	43,92	1852,713	9,843	9,961	8,706	3,636	3,906	21	953,025	24,497	1852,274	0	201,074	201,074	99,714	0	0	0	0	0	0	0
12:03:07	0	1852,713	9,843	9,863	8,706	3,636	3,9	21	953,025	24,497	1852,274	0	201,074	201,074	99,714	0	0	0	0	0	0	0
12:03:07	0	1852,713	9,843	9,716	8,706	3,636	3,895	21	953,025	24,497	1852,275	0	201,074	201,074	99,714	0	0	0	0	0	0	0
12:03:07	0	1852,713	9,843	9,668	8,706	3,636	3,89	21	953,025	24,497	1852,275	0	201,074	201,074	99,714	0	0	0	0	0	0	0
12:03:07	0	1852,713	9,843	9,716	8,706	3,636	3,885	21	953,025	24,497	1852,276	0	201,074	201,074	99,714	0	0	0	0	0	0	0
12:03:07	0	1852,713	9,843	9,716	8,706	3,636	3,88	21	953,025	24,497	1852,276	0	201,074	201,074	99,714	0	0	0	0	0	0	0
12:03:07	0	1852,713	9,843	9,668	8,706	3,636	3,875	21	953,025	24,497	1852,277	0	201,074	201,074	99,714	0	0	0	0	0	0	0
12:03:07	0	1852,713	9,843	9,619	8,706	3,636	3,871	21	953,025	24,497	1852,277	0	201,074	201,074	99,714	0	0	0	0	0	0	0
12:03:07	131,811	1854,031	9,99	9,814	8,706	3,649	3,866	21	953,025	24,497	1852,279	0	201,074	201,074	99,714	0	0	0	0	0	0	0
12:03:07	-43,945	1853,591	9,941	9,716	8,706	3,645	3,862	21	953,025	24,497	1852,28	0	201,074	201,074	99,714	0	0	0	0	0	0	0
12:03:07	0	1853,591	9,941	9,619	8,706	3,645	3,858	21	953,025	24,497	1852,282	0	201,074	201,074	99,714	0	0	0	0	0	0	0
12:03:07	43,945	1854,031	9,99	9,716	8,706	3,649	3,854	21	953,025	24,497	1852,284	0	201,074	201,074	99,714	0	0	0	0	0	0	0
12:03:07	0	1854,031	9,99	9,814	8,706	3,649	3,85	21	953,025	24,497	1852,285	0	201,074	201,074	99,714	0	0	0	0	0	0	0
12:03:07	0	1854,031	9,99	9,716	8,706	3,649	3,846	21	953,025	24,497	1852,287	0	201,074	201,074	99,714	0	0	0	0	0	0	0
12:03:07	43,933	1854,47	10,039	9,814	8,706	3,654	3,842	21	953,025	24,497	1852,289	0	201,074	201,074	99,714	0	0	0	0	0	0	0
12:03:07	0	1854,47	10,039	9,814	8,706	3,654	3,838	21	953,025	24,497	1852,292	0	201,074	201,074	99,714	0	0	0	0	0	0	0
12:03:07	-43,933	1854,031	9,99	9,814	8,706	3,649	3,835	21	953,025	24,497	1852,293	0	201,074	201,074	99,714	0	0	0	0	0	0	0
12:03:07	0	1854,031	9,99	9,863	8,706	3,649	3,831	21	953,025	24,497	1852,295	0	201,074	201,074	99,714	0	0	0	0	0	0	0
12:03:07	0	1854,031	9,99	9,863	8,706	3,649	3,827	21	953,025	24,497	1852,297	0	201,074	201,074	99,714	0	0	0	0	0	0	0
12:03:07	-43,945	1853,591	9,941	9,716	8,706	3,645	3,824	21	953,025	24,497	1852,298	0	201,074	201,074	99,714	0	0	0	0	0	0	0
12:03:07	43,945	1854,031	9,99	9,961	8,706	3,649	3,82	21	953,025	24,497	1852,3	0	201,074	201,074	99,714	0	0	0	0	0	0	0
12:03:07	-43,945	1853,591	9,941	9,863	8,706	3,645	3,817	21	953,025	24,497	1852,301	0	201,074	201,074	99,714	0	0	0	0	0	0	0
12:03:07	43,945	1854,031	9,99	9,863	8,706	3,649	3,814	21	953,025	24,497	1852,303	0	201,074	201,074	99,714	0	0	0	0	0	0	0
12:03:07	-43,945	1853,591	9,941	9,961	8,706	3,645	3,81	21	953,025	24,497	1852,304	0	201,074	201,074	99,714	0	0	0	0	0	0	0
12:03:07	43,945	1854,031	9,99	9,961	8,706	3,649	3,807	21	953,025	24,497	1852,306	0	201,074	201,074	99,714	0	0	0	0	0	0	0
12:03:07	-43,945	1853,591	9,941	9,863	8,706	3,645	3,804	21	953,025	24,497	1852,307	0	201,074	201,074	99,714	0	0	0	0	0	0	0
12:03:07	0	1853,591	9,941	9,863	8,706	3,645	3,801	21	953,025	24,497	1852,308	0	201,074	201,074	99,714	0	0	0	0	0	0	0
12:03:07	-87,866	1852,713	9,843	9,668	8,706	3,636	3,798	21	953,025	24,497	1852,309	0	201,074	201,074	99,714	0	0	0	0	0	0	0
12:03:07	87,866	1853,591	9,941	9,814	8,706	3,645	3,795	21	953,025	24,497	1852,31	0	201,074	201,074	99,714	0	0	0	0	0	0	0
12:03:07	43,945	1854,031	9,99	9,961	8,706	3,649	3,792	21	953,025	24,497	1852,312	0	201,074	201,074	99,714	0	0	0	0	0	0	0
12:03:07	-131,811	1852,713	9,843	9,814	8,706	3,636	3,789	21	953,025	24,497	1852,312	0	201,074	201,074	99,714	0	0	0	0	0	0	0
12:03:07	0	1852,713	9,843	9,716	8,706	3,636	3,786	21	953,025	24,497	1852,313	0	201,074	201,074	99,714	0	0	0	0	0	0	0
12:03:07	87,866	1853,591	9,941	9,814	8,706	3,645	3,783	21	953,025	24,497	1852,314	0	201,074	201,074	99,714	0	0	0	0	0	0	0
12:03:07	0	1853,591	9,941	9,814	8,706	3,645	3,78	21	953,025	24,497	1852,315	0	201,074	201,074	99,714	0	0	0	0	0	0	0
12:03:07	0	1853,591	9,941	9,863	8,706	3,645	3,778	21	953,025	24,497	1852,317	0	201,074	201,074	99,714	0	0	0	0	0	0	0
12:03:07	0	1853,591	9,941	9,814	8,706	3,645	3,775	21	953,025	24,497	1852,318	0	201,074	201,074	99,714	0	0	0	0	0	0	0
12:03:07	0	1853,591	9,941	9,814	8,706	3,645	3,772	21	953,025	24,497	1852,319	0	201,074	201,074	99,714	0	0	0	0	0	0	0
12:03:07	0	1853,591	9,941	9,814	8,706	3,645	3,77	21	953,025	24,497	1852,32	0	201,074	201,074	99,714	0	0	0	0	0	0	0
12:03:07	0	1853,591	9,941	9,814	8,706	3,645	3,767	21	953,025	24,497	1852,322	0	201,074	201,074	99,714	0	0	0	0	0	0	0
12:03:07	0	1853,591	9,941	9,961	8,706	3,645	3,765	21	953,025	24,497	1852,323	0	201,074	201,074	99,714	0	0	0	0	0	0	0
12:03:07	0	1853,591	9,941	9,716	8,706	3,645	3,763	21	953,025	24,497	1852,324	0	201,074	201,074	99,714	0	0	0	0	0	0	0
12:03:07	43,945	1854,031	9,99	9,863	8,706	3,649	3,76	21	953,025	24,497	1852,326	0	201,074	201,074	99,714	0	0	0	0	0	0	0
12:03:07	-43,945	1853,591	9,941	9,814	8,706	3,645	3,758	21	953,025	24,497	1852,327	0	201,074	201,074	99,714	0	0	0	0	0	0	0
12:03:07	87,878	1854,47	10,039	10,009	8,706	3,654	3,756	21	953,025	24,497	1852,33	0	201,074	201,074	99,714	0	0	0	0	0	0	0
12:03:07	-87,878	1853,591	9,941	9,716	8,706	3,645	3,754	21	953,025	24,497	1852,331	0	201,074	201,074	99,714	0	0	0	0	0	0	0
12:03:07	-87,866	1852,713	9,843	9,716	8,706	3,636	3,752	21	953,025	24,497	1852,331	0	201,074	201,074	99,714	0	0	0	0	0	0	0
12:03:07	131,811	1854,031	9,99	9,961	8,706	3,649	3,75	21	953,025	24,497	1852,333	0	201,074	201,074	99,714	0	0	0	0	0	0	0
12:03:07	-43,945	1853,591	9,941	9,814	8,706	3,645	3,748	21	953,025	24,497	1852,334	0	201,074	201,074	99,714	0	0	0	0	0	0	0
12:03:07	-87,866	1852,713	9,843	9,716	8,706	3,636	3,745	21	953,025	24,497	1852,335	0	201,074	201,074	99,714	0	0	0	0	0	0	0
12:03:07	0	1852,713	9,843	9,716	8,706	3,636	3,743	21	953,025	24,497	1852,335	0	201,074	201,074	99,714	0	0	0	0	0	0	0
12:03:07	87,866	1853,591	9,941	9,814	8,706	3,645	3,741	21	953,025	24,497	1852,336	0	201,074	201,074	99,714	0	0	0	0	0	0	0
12:03:07	43,945	1854,031	9,99	9,863	8,706	3,649	3,74	21	953,025	24,497	1852,338	0	201,074	201,074	99,714	0	0	0	0	0	0	0
12:03:07	-43,945	1853,591	9,941	9,961	8,706	3,645	3,738	21	953,025	24,497	1852,339	0	201,074	201,074	99,714	0	0	0	0	0	0	0
12:03:07	43,945	1854,031	9,99	9,863	8,706	3,649	3,736	21	953,025	24,497	1852,341	0	201,074	201,074	99,714	0	0	0	0	0	0	0
12:03:07	-43,945	1853,591	9,941	9,863	8,706	3,645	3,734	21	953,025	24,497	1852,342	0	201,074	201,074	99,714	0	0	0	0	0	0	0
12:03:07	0	1853,591	9,941	9,863	8,706	3,645	3,732	21	953,025	24,497	1852,344	0	201,074	201,074	99,714	0	0	0	0	0	0	0
12:03:07	43,945	1854,031	9,99	9,863	8,706	3,649	3,731	21	953,025	24,497	1852,345	0	201,074	201,074	99,714	0	0	0	0	0	0	0
12:03:07	-43,945	1853,591	9,941	9,814	8,706	3,645	3,729	21	953,025	24,497	1852,346	0	201,074	201,074	99,714	0	0	0	0	0	0	0
12:03:08	0	1853,591	9,941	9,863	8,706	3,645	3,727	21	953,025	24,497	1852,348	0	201,074	201,074	99,714	0	0	0	0	0	0	0
12:03:08	-87,866	1852,713	9,843	9,716	8,706	3,636	3,726	21	953,025	24,497	1852,348	0	201,074	201,074	99,714	0	0	0	0	0	0	0
12:03:08	131,811	1854,031	9,99	9,961	8,706	3,649	3,724	21	953,025	24,497	1852,35	0	201,074	201,074	99,714	0	0	0	0	0	0	0
12:03:08	-131,811	1852,713	9,843	9,716	8,706	3,636	3,722	21	953,025	24,497	1852,35	0	201,074	201,074	99,714	0	0	0	0	0	0	0
12:03:08	131,811	1854,031	9,99	9,863	8,706	3,649	3,721	21	952,565	24,497	1852,352	0	201,074	201,074	99,714	0	0	0	0	0	0	0
12:03:08	0,915	1854,04	9,99	9,863	8,706	3,649	3,72	21	952,565	24,497	1852,354	0	201,074	201,074	99,714	0	0	0	0	0	0	0
12:03:08	0	1854,04	9,99	9,961	8,706	3,649	3,718	21	952,565	24,497	1852,355	0	201,074	201,074	99,714	0	0	0	0	0	0	0
12:03:08	-43,933	1853,601	9,941	9,863	8,706	3,645	3,717	21	952,565	24,497	1852,356	0	201,074	201,074	99,714	0	0	0	0	0	0	0
12:03:08	43,933	1854,04	9,99	9,961	8,706	3,649	3,715	21	952,565	24,497	1852,358	0	201,074	201,074	99,714	0	0	0	0	0	0	0
12:03:08	-43,933	1853,601	9,941	9,814	8,706	3,645	3,714	21	952,565	24,497	1852,359	0	201,074	201,074	99,714	0	0	0	0	0	0	0
12:03:08	43,933	1854,04	9,99	9,863	8,706	3,649	3,713	21	952,565	24,497	1852,361	0	201,074	201,074	99,714	0	0	0	0	0	0	0
12:03:08	0	1854,04	9,99	9,863	8,706	3,649	3,712	21	952,565	24,497	1852,363	0	201,074	201,074	99,714	0	0	0	0	0	0	0
12:03:08	-43,933	1853,601	9,941	9,814	8,706	3,645	3,71	21	952,565	24,497	1852,364	0	201,074	201,074	99,714	0	0	0	0	0	0	0
12:03:08	0	1853,601	9,941	9,863	8,706	3,645	3,709	21	952,565	24,497	1852,365	0	201,074	201,074	99,714	0	0	0	0	0	0	0
12:03:08	0	1853,601	9,941	9,961	8,706	3,645	3,708	21	952,565	24,497	1852,366	0	200,674	200,674	99,712	0	0	0	0	0	0	0
12:03:08	0	1853,601	9,941	9,814	8,706	3,645	3,706	21	952,565	24,497	1852,368	0	200,674	200,674	99,712	0	0	0	0	0	0	0
12:03:08	0	1853,601	9,941	9,814	8,706	3,645	3,705	21	952,565	24,497	1852,369	0	200,674	200,674	99,712	0	0	0	0	0	0	0
12:03:08	43,933	1854,04	9,99	9,863	8,706	3,649	3,704	21	952,565	24,497	1852,371	0	200,674	200,674	99,712	0	0	0	0	0	0	0
12:03:08	0	1854,04	9,99	9,863	8,706	3,649	3,703	21	952,565	24,497	1852,372	0	200,674	200,674	99,712	0	0	0	0	0	0	0
12:03:08	0	1854,04	9,99	10,009	8,706	3,649	3,702	21	952,565	24,497	1852,374	0	200,674	200,674	99,712	0	0	0	0	0	0	0
12:03:08	0	1854,04	9,99	9,961	8,706	3,649	3,701	21	952,565	24,497	1852,375	0	200,674	200,674	99,712	0	0	0	0	0	0	0
12:03:08	0	1854,04	9,99	9,961	8,706	3,649	3,7	21	952,565	24,497	1852,377	0	200,674	200,674	99,712	0	0	0	0	0	0	0
12:03:08	-43,933	1853,601	9,941	9,863	8,706	3,645	3,699	21	952,565	24,497	1852,378	0	200,674	200,674	99,712	0	0	0	0	0	0	0
12:03:08	87,878	1854,479	10,039	10,009	8,706	3,654	3,698	21	952,565	24,497	1852,38	0	200,674	200,674	99,712	0	0	0	0	0	0	0
12:03:08	-43,945	1854,04	9,99	9,961	8,706	3,649	3,697	21	952,565	24,497	1852,382	0	200,674	200,674	99,712	0	0	0	0	0	0	0
12:03:08	0	1854,04	9,99	9,961	8,706	3,649	3,696	21	952,565	24,497	1852,384	0	200,674	200,674	99,712	0	0	0	0	0	0	0
12:03:08	0	1854,04	9,99	9,961	8,706	3,649	3,695	21	952,565	24,497	1852,385	0	200,674	200,674	99,712	0	0	0	0	0	0	0
12:03:08	-43,933	1853,601	9,941	9,814	8,706	3,645	3,694	21	952,565	24,497	1852,387	0	200,674	200,674	99,712	0	0	0	0	0	0	0
12:03:08	-87,878	1852,722	9,843	9,814	8,706	3,636	3,693	21	952,565	24,497	1852,387	0	200,674	200,674	99,712	0	0	0	0	0	0	0
12:03:08	131,811	1854,04	9,99	9,961	8,706	3,649	3,692	21	952,565	24,497	1852,389	0	200,674	200,674	99,712	0	0	0	0	0	0	0
12:03:08	-43,933	1853,601	9,941	9,814	8,706	3,645	3,691	21	952,565	24,497	1852,39	0	200,674	200,674	99,712	0	0	0	0	0	0	0
12:03:08	0	1853,601	9,941	9,863	8,706	3,645	3,69	21	952,565	24,497	1852,391	0	200,674	200,674	99,712	0	0	0	0	0	0	0
12:03:08	0	1853,601	9,941	9,863	8,706	3,645	3,689	21	952,565	24,497	1852,392	0	200,674	200,674	99,712	0	0	0	0	0	0	0
12:03:08	0	1853,601	9,941	9,814	8,706	3,645	3,689	21	952,565	24,497	1852,393	0	200,674	200,674	99,712	0	0	0	0	0	0	0
12:03:08	-159,753	1852,003	9,843	9,814	8,702	3,628	3,687	21	952,565	24,497	1852,003	0	200,674	200,674	99,712	0	0	0	0	0	0	0
12:03:08	159,753	1853,601	9,941	9,814	8,706	3,645	3,687	21	952,565	24,497	1852,005	0	200,674	200,674	99,712	0	0	0	0	0	0	0
12:03:08	-27,954	1853,321	9,99	9,863	8,702	3,642	3,686	21	952,565	24,497	1852,006	0	200,674	200,674	99,712	0	0	0	0	0	0	0
12:03:08	27,954	1853,601	9,941	9,814	8,706	3,645	3,685	21	952,565	24,497	1852,008	0	200,674	200,674	99,712	0	0	0	0	0	0	0
12:03:08	15,991	1853,761	10,039	10,009	8,702	3,647	3,684	21	952,565	24,497	1852,009	0	200,674	200,674	99,712	0	0	0	0	0	0	0
12:03:08	0	1853,761	10,039	9,961	8,702	3,647	3,683	21	952,565	24,497	1852,011	0	200,674	200,674	99,712	0	0	0	0	0	0	0
12:03:08	27,941	1854,04	9,99	9,961	8,706	3,649	3,683	21	952,565	24,497	1852,013	0	200,674	200,674	99,712	0	0	0	0	0	0	0
12:03:08	-71,887	1853,321	9,99	9,961	8,702	3,642	3,682	21	952,565	24,497	1852,015	0	200,674	200,674	99,712	0	0	0	0	0	0	0
12:03:08	71,887	1854,04	9,99	10,009	8,706	3,649	3,681	21	952,565	24,497	1852,017	0	200,674	200,674	99,712	0	0	0	0	0	0	0
12:03:08	0	1854,04	9,99	9,961	8,706	3,649	3,681	21	952,565	24,497	1852,019	0	200,674	200,674	99,712	0	0	0	0	0	0	0
12:03:08	-43,933	1853,601	9,941	9,814	8,706	3,645	3,68	21	952,565	24,497	1852,02	0	200,674	200,674	99,712	0	0	0	0	0	0	0
12:03:08	87,878	1854,479	10,039	9,961	8,706	3,654	3,679	21	952,565	24,497	1852,023	0	200,674	200,674	99,712	0	0	0	0	0	0	0
12:03:08	-43,945	1854,04	9,99	9,961	8,706	3,649	3,679	21	952,565	24,497	1852,025	0	200,674	200,674	99,712	0	0	0	0	0	0	0
12:03:08	-43,933	1853,601	9,941	9,814	8,706	3,645	3,678	21	952,565	24,497	1852,026	0	200,674	200,674	99,712	0	0	0	0	0	0	0
12:03:08	0	1853,601	9,941	9,814	8,706	3,645	3,678	21	952,565	24,497	1852,028	0	200,674	200,674	99,712	0	0	0	0	0	0	0
12:03:08	-27,954	1853,321	9,99	9,863	8,702	3,642	3,677	21	952,565	24,497	1852,029	0	200,674	200,674	99,712	0	0	0	0	0	0	0
12:03:08	-59,924	1852,722	9,843	9,716	8,706	3,636	3,676	21	952,565	24,497	1852,03	0	200,674	200,674	99,712	0	0	0	0	0	0	0
12:03:08	51,318	1853,235	9,99	9,961	8,701	3,641	3,675	21	952,565	24,497	1852,031	0	200,674	200,674	99,712	0	0	0	0	0	0	0
12:03:08	8,605	1853,321	9,99	9,863	8,702	3,642	3,675	21	952,565	24,497	1852,032	0	200,674	200,674	99,712	0	0	0	0	0	0	0
12:03:08	-43,933	1852,882	9,941	9,863	8,702	3,637	3,674	21	952,565	24,497	1852,033	0	200,674	200,674	99,712	0	0	0	0	0	0	0
12:03:08	35,327	1853,235	9,99	9,961	8,701	3,641	3,673	21	952,565	24,497	1852,034	0	200,674	200,674	99,712	0	0	0	0	0	0	0
12:03:08	8,605	1853,321	9,99	9,863	8,702	3,642	3,673	21	952,565	24,497	1852,036	0	200,674	200,674	99,712	0	0	0	0	0	0	0
12:03:08	-52,539	1852,796	9,941	9,863	8,701	3,637	3,672	21	952,565	24,497	1852,036	0	200,674	200,674	99,712	0	0	0	0	0	0	0
12:03:08	-79,26	1852,003	9,843	9,814	8,702	3,628	3,671	21	952,565	24,497	1852,003	0	200,674	200,674	99,712	0	0	0	0	0	0	0
12:03:08	131,799	1853,321	9,99	9,863	8,702	3,642	3,671	21	952,565	24,497	1852,004	0	200,674	200,674	99,712	0	0	0	0	0	0	0
12:03:08	-43,933	1852,882	9,941	9,863	8,702	3,637	3,67	21	952,565	24,497	1852,005	0	200,674	200,674	99,712	0	0	0	0	0	0	0
12:03:08	0	1852,882	9,941	9,716	8,702	3,637	3,669	21	952,565	24,497	1852,006	0	200,674	200,674	99,712	0	0	0	0	0	0	0
12:03:08	0	1852,882	9,941	9,814	8,702	3,637	3,669	21	952,565	24,497	1852,007	0	200,674	200,674	99,712	0	0	0	0	0	0	0
12:03:08	-8,605	1852,796	9,941	9,814	8,701	3,637	3,668	21	952,565	24,497	1852,008	0	200,674	200,674	99,712	0	0	0	0	0	0	0
12:03:08	0	1852,796	9,941	9,814	8,701	3,637	3,667	21	952,565	24,497	1852,009	0	200,674	200,674	99,712	0	0	0	0	0	0	0
12:03:08	8,605	1852,882	9,941	9,668	8,702	3,637	3,667	21	952,565	24,497	1852,009	0	200,674	200,674	99,712	0	0	0	0	0	0	0
12:03:08	35,327	1853,235	9,99	9,814	8,701	3,641	3,666	21	952,565	24,497	1852,011	0	200,674	200,674	99,712	0	0	0	0	0	0	0
12:03:08	8,605	1853,321	9,99	9,863	8,702	3,642	3,666	21	952,565	24,497	1852,012	0	200,674	200,674	99,712	0	0	0	0	0	0	0
12:03:08	-52,539	1852,796	9,941	9,716	8,701	3,637	3,665	21	952,565	24,497	1852,013	0	200,674	200,674	99,712	0	0	0	0	0	0	0
12:03:08	43,933	1853,235	9,99	9,863	8,701	3,641	3,665	21	952,565	24,497	1852,014	0	200,674	200,674	99,712	0	0	0	0	0	0	0
12:03:08	-35,327	1852,882	9,941	9,863	8,702	3,637	3,664	21	952,565	24,497	1852,015	0	200,674	200,674	99,712	0	0	0	0	0	0	0
12:03:08	0	1852,882	9,941	9,863	8,702	3,637	3,664	21	952,565	24,497	1852,016	0	200,674	200,674	99,712	0	0	0	0	0	0	0
12:03:08	35,327	1853,235	9,99	9,863	8,701	3,641	3,663	21	952,565	24,497	1852,017	0	200,674	200,674	99,712	0	0	0	0	0	0	0
12:03:08	-35,327	1852,882	9,941	9,814	8,702	3,637	3,663	21	952,565	24,497	1852,018	0	200,674	200,674	99,712	0	0	0	0	0	0	0
12:03:08	71,887	1853,601	9,941	9,863	8,706	3,645	3,662	21	952,565	24,497	1852,02	0	200,674	200,674	99,712	0	0	0	0	0	0	0
12:03:08	-36,56	1853,235	9,99	9,961	8,701	3,641	3,662	21	952,565	24,497	1852,021	0	200,674	200,674	99,712	0	0	0	0	0	0	0
12:03:08	-43,933	1852,796	9,941	9,961	8,701	3,637	3,662	21	952,565	24,497	1852,022	0	200,674	200,674	99,712	0	0	0	0	0	0	0
12:03:08	0	1852,796	9,941	9,863	8,701	3,637	3,661	21	952,565	24,497	1852,022	0	200,674	200,674	99,712	0	0	0	0	0	0	0
12:03:08	8,605	1852,882	9,941	9,961	8,702	3,637	3,661	21	952,565	24,497	1852,023	0	200,674	200,674	99,712	0	0	0	0	0	0	0
12:03:08	-96,472	1851,917	9,843	9,814	8,701	3,628	3,66	21	952,565	24,497	1851,917	0	200,674	200,674	99,712	0	0	0	0	0	0	0
12:03:08	87,866	1852,796	9,941	9,863	8,701	3,637	3,659	21	952,565	24,497	1851,918	0	200,674	200,674	99,712	0	0	0	0	0	0	0
12:03:08	43,933	1853,235	9,99	9,961	8,701	3,641	3,659	21	952,565	24,497	1851,919	0	200,674	200,674	99,712	0	0	0	0	0	0	0
12:03:08	-175,732	1851,478	9,795	9,668	8,701	3,623	3,658	21	952,565	24,497	1851,478	0	200,674	200,674	99,712	0	0	0	0	0	0	0
12:03:08	52,539	1852,003	9,843	9,619	8,702	3,628	3,658	21	952,565	24,497	1851,478	0	200,674	200,674	99,712	0	0	0	0	0	0	0
12:03:08	87,866	1852,882	9,941	9,863	8,702	3,637	3,657	21	952,565	24,497	1851,48	0	200,674	200,674	99,712	0	0	0	0	0	0	0
12:03:08	0	1852,882	9,941	9,863	8,702	3,637	3,657	21	952,565	24,497	1851,481	0	200,674	200,674	99,712	0	0	0	0	0	0	0
12:03:08	0	1852,882	9,941	9,863	8,702	3,637	3,657	21	952,565	24,497	1851,482	0	200,674	200,674	99,712	0	0	0	0	0	0	0
12:03:08	0	1852,882	9,941	9,814	8,702	3,637	3,656	21	952,565	24,497	1851,484	0	200,674	200,674	99,712	0	0	0	0	0	0	0
12:03:08	-87,866	1852,003	9,843	9,716	8,702	3,628	3,656	21	952,565	24,497	1851,484	0	200,674	200,674	99,712	0	0	0	0	0	0	0
12:03:08	-8,605	1851,917	9,843	9,716	8,701	3,628	3,655	21	952,565	24,497	1851,485	0	200,674	200,674	99,712	0	0	0	0	0	0	0
12:03:08	8,605	1852,003	9,843	9,716	8,702	3,628	3,655	21	952,565	24,497	1851,485	0	200,674	200,674	99,712	0	0	0	0	0	0	0
12:03:08	167,138	1853,674	10,039	10,009	8,701	3,646	3,654	21	952,565	24,497	1851,487	0	200,674	200,674	99,712	0	0	0	0	0	0	0
12:03:08	-35,339	1853,321	9,99	9,961	8,702	3,642	3,654	21	952,565	24,497	1851,489	0	200,674	200,674	99,712	0	0	0	0	0	0	0
12:03:08	-8,605	1853,235	9,99	9,863	8,701	3,641	3,654	21	952,565	24,497	1851,491	0	200,674	200,674	99,712	0	0	0	0	0	0	0
12:03:08	-131,799	1851,917	9,843	9,716	8,701	3,628	3,653	21	952,565	24,497	1851,491	0	200,674	200,674	99,712	0	0	0	0	0	0	0
12:03:08	96,472	1852,882	9,941	9,863	8,702	3,637	3,653	21	952,565	24,497	1851,493	0	200,674	200,674	99,712	0	0	0	0	0	0	0
12:03:08	43,933	1853,321	9,99	9,961	8,702	3,642	3,653	21	952,565	24,497	1851,494	0	200,674	200,674	99,712	0	0	0	0	0	0	0
12:03:08	0	1853,321	9,99	9,961	8,702	3,642	3,653	21	952,565	24,497	1851,496	0	200,674	200,674	99,712	0	0	0	0	0	0	0
12:03:08	-8,605	1853,235	9,99	9,863	8,701	3,641	3,652	21	952,565	24,497	1851,498	0	200,674	200,674	99,712	0	0	0	0	0	0	0
12:03:08	0	1853,235	9,99	9,961	8,701	3,641	3,652	21	952,565	24,497	1851,5	0	200,674	200,674	99,712	0	0	0	0	0	0	0
12:03:08	0	1853,235	9,99	9,863	8,701	3,641	3,652	21	952,565	24,497	1851,502	0	200,674	200,674	99,712	0	0	0	0	0	0	0
12:03:09	80,493	1854,04	9,99	9,863	8,706	3,649	3,652	21	952,565	24,497	1851,504	0	200,674	200,674	99,712	0	0	0	0	0	0	0
12:03:09	-34,24	1853,698	9,941	9,716	8,706	3,646	3,652	21	952,565	24,497	1851,506	0	200,674	200,674	99,712	0	0	0	0	0	0	0
12:03:09	-97,57	1852,722	9,843	9,814	8,706	3,636	3,652	21	952,565	24,497	1851,508	0	200,674	200,674	99,712	0	0	0	0	0	0	0
12:03:09	131,811	1854,04	9,99	9,814	8,706	3,649	3,652	21	952,565	24,497	1851,51	0	200,674	200,674	99,712	0	0	0	0	0	0	0
12:03:09	0	1854,04	9,99	9,863	8,706	3,649	3,651	21	954,454	24,497	1851,513	0	200,674	200,674	99,712	0	0	0	0	0	0	0
12:03:09	40,124	1854,441	10,039	9,961	8,706	3,654	3,652	21	954,454	24,497	1851,515	0	200,674	200,674	99,712	0	0	0	0	0	0	0
12:03:09	0	1854,441	10,039	9,961	8,706	3,654	3,652	21	954,454	24,497	1851,518	0	200,674	200,674	99,712	0	0	0	0	0	0	0
12:03:09	-43,92	1854,002	9,99	9,863	8,706	3,649	3,652	21	954,454	24,497	1851,521	0	200,674	200,674	99,712	0	0	0	0	0	0	0
12:03:09	-43,92	1853,563	9,941	9,716	8,706	3,644	3,651	21	954,454	24,497	1851,523	0	200,674	200,674	99,712	0	0	0	0	0	0	0
12:03:09	87,841	1854,441	10,039	9,814	8,706	3,654	3,651	21	954,454	24,497	1851,526	0	200,674	200,674	99,712	0	0	0	0	0	0	0
12:03:09	-87,841	1853,563	9,941	9,716	8,706	3,644	3,651	21	954,454	24,497	1851,528	0	200,674	200,674	99,712	0	0	0	0	0	0	0
12:03:09	43,92	1854,002	9,99	9,961	8,706	3,649	3,651	21	954,454	24,497	1851,531	0	200,674	200,674	99,712	0	0	0	0	0	0	0
12:03:09	0	1854,002	9,99	9,814	8,706	3,649	3,651	21	954,454	24,497	1851,533	0	200,674	200,674	99,712	0	0	0	0	0	0	0
12:03:09	-131,762	1852,684	9,843	9,668	8,706	3,635	3,651	21	954,454	24,497	1851,534	0	200,674	200,674	99,712	0	0	0	0	0	0	0
12:03:09	0	1852,684	9,843	9,668	8,706	3,635	3,651	21	954,454	24,497	1851,535	0	201,072	201,072	99,714	0	0	0	0	0	0	0
12:03:09	131,762	1854,002	9,99	9,814	8,706	3,649	3,651	21	954,454	24,497	1851,538	0	201,072	201,072	99,714	0	0	0	0	0	0	0
12:03:09	-43,92	1853,563	9,941	9,814	8,706	3,644	3,65	21	954,454	24,497	1851,54	0	201,072	201,072	99,714	0	0	0	0	0	0	0
12:03:09	-80,493	1852,758	9,941	9,668	8,701	3,636	3,65	21	954,454	24,497	1851,541	0	201,072	201,072	99,714	0	0	0	0	0	0	0
12:03:09	0	1852,758	9,941	9,716	8,701	3,636	3,65	21	954,454	24,497	1851,542	0	201,072	201,072	99,714	0	0	0	0	0	0	0
12:03:09	0	1852,758	9,941	9,814	8,701	3,636	3,65	21	954,454	24,497	1851,543	0	201,072	201,072	99,714	0	0	0	0	0	0	0
12:03:09	43,92	1853,197	9,99	9,814	8,701	3,641	3,649	21	954,454	24,497	1851,545	0	201,072	201,072	99,714	0	0	0	0	0	0	0
12:03:09	-43,92	1852,758	9,941	9,716	8,701	3,636	3,649	21	954,454	24,497	1851,546	0	201,072	201,072	99,714	0	0	0	0	0	0	0
12:03:09	0	1852,758	9,941	9,814	8,701	3,636	3,649	21	954,454	24,497	1851,547	0	201,072	201,072	99,714	0	0	0	0	0	0	0
12:03:09	43,92	1853,197	9,99	9,716	8,701	3,641	3,649	21	954,454	24,497	1851,549	0	201,072	201,072	99,714	0	0	0	0	0	0	0
12:03:09	-131,738	1851,88	9,843	9,716	8,701	3,627	3,648	21	954,454	24,497	1851,549	0	201,072	201,072	99,714	0	0	0	0	0	0	0
12:03:09	87,817	1852,758	9,941	9,814	8,701	3,636	3,648	21	954,454	24,497	1851,551	0	201,072	201,072	99,714	0	0	0	0	0	0	0
12:03:09	0	1852,758	9,941	9,863	8,701	3,636	3,648	21	954,454	24,497	1851,552	0	201,072	201,072	99,714	0	0	0	0	0	0	0
12:03:09	8,618	1852,844	9,941	9,814	8,702	3,637	3,648	21	954,454	24,497	1851,553	0	201,072	201,072	99,714	0	0	0	0	0	0	0
12:03:09	0	1852,844	9,941	9,863	8,702	3,637	3,647	21	954,454	24,497	1851,555	0	201,072	201,072	99,714	0	0	0	0	0	0	0
12:03:09	-8,618	1852,758	9,941	9,863	8,701	3,636	3,647	21	954,454	24,497	1851,556	0	201,072	201,072	99,714	0	0	0	0	0	0	0
12:03:09	52,526	1853,283	9,99	9,961	8,702	3,642	3,647	21	954,454	24,497	1851,558	0	201,072	201,072	99,714	0	0	0	0	0	0	0
12:03:09	-8,605	1853,197	9,99	9,961	8,701	3,641	3,647	21	954,454	24,497	1851,559	0	201,072	201,072	99,714	0	0	0	0	0	0	0
12:03:09	-43,92	1852,758	9,941	9,814	8,701	3,636	3,647	21	954,454	24,497	1851,56	0	201,072	201,072	99,714	0	0	0	0	0	0	0
12:03:09	43,92	1853,197	9,99	9,863	8,701	3,641	3,647	21	954,454	24,497	1851,562	0	201,072	201,072	99,714	0	0	0	0	0	0	0
12:03:09	0	1853,197	9,99	9,961	8,701	3,641	3,647	21	954,454	24,497	1851,564	0	201,072	201,072	99,714	0	0	0	0	0	0	0
12:03:09	-43,92	1852,758	9,941	9,814	8,701	3,636	3,646	21	954,454	24,497	1851,565	0	201,072	201,072	99,714	0	0	0	0	0	0	0
12:03:09	0	1852,758	9,941	9,863	8,701	3,636	3,646	21	954,454	24,497	1851,566	0	201,072	201,072	99,714	0	0	0	0	0	0	0
12:03:09	0	1852,758	9,941	9,863	8,701	3,636	3,646	21	954,454	24,497	1851,567	0	201,072	201,072	99,714	0	0	0	0	0	0	0
12:03:09	0	1852,758	9,941	9,814	8,701	3,636	3,646	21	954,454	24,497	1851,569	0	201,072	201,072	99,714	0	0	0	0	0	0	0
12:03:09	8,618	1852,844	9,941	9,961	8,702	3,637	3,646	21	954,454	24,497	1851,57	0	201,072	201,072	99,714	0	0	0	0	0	0	0
12:03:09	0	1852,844	9,941	9,863	8,702	3,637	3,645	21	954,454	24,497	1851,571	0	201,072	201,072	99,714	0	0	0	0	0	0	0
12:03:09	0	1852,844	9,941	9,814	8,702	3,637	3,645	21	954,454	24,497	1851,572	0	201,072	201,072	99,714	0	0	0	0	0	0	0
12:03:09	-8,618	1852,758	9,941	9,814	8,701	3,636	3,645	21	954,454	24,497	1851,574	0	201,072	201,072	99,714	0	0	0	0	0	0	0
12:03:09	43,92	1853,197	9,99	9,863	8,701	3,641	3,645	21	954,454	24,497	1851,575	0	201,072	201,072	99,714	0	0	0	0	0	0	0
12:03:09	43,92	1853,636	10,039	9,961	8,701	3,645	3,645	21	954,454	24,497	1851,577	0	201,072	201,072	99,714	0	0	0	0	0	0	0
12:03:09	-87,841	1852,758	9,941	9,814	8,701	3,636	3,645	21	954,454	24,497	1851,578	0	201,072	201,072	99,714	0	0	0	0	0	0	0
12:03:09	87,841	1853,636	10,039	9,863	8,701	3,645	3,645	21	954,454	24,497	1851,58	0	201,072	201,072	99,714	0	0	0	0	0	0	0
12:03:09	-35,314	1853,283	9,99	9,961	8,702	3,642	3,645	21	954,454	24,497	1851,582	0	201,072	201,072	99,714	0	0	0	0	0	0	0
12:03:09	0	1853,283	9,99	9,863	8,702	3,642	3,645	21	954,454	24,497	1851,584	0	201,072	201,072	99,714	0	0	0	0	0	0	0
12:03:09	35,314	1853,636	10,039	9,961	8,701	3,645	3,645	21	954,454	24,497	1851,586	0	201,072	201,072	99,714	0	0	0	0	0	0	0
12:03:09	96,459	1854,601	10,136	10,009	8,702	3,655	3,645	21	954,454	24,497	1851,589	0	201,072	201,072	99,714	0	0	0	0	0	0	0
12:03:09	-184,301	1852,758	9,941	9,814	8,701	3,636	3,645	21	954,454	24,497	1851,59	0	201,072	201,072	99,714	0	0	0	0	0	0	0
12:03:09	8,618	1852,844	9,941	9,863	8,702	3,637	3,645	21	954,454	24,497	1851,591	0	201,072	201,072	99,714	0	0	0	0	0	0	0
12:03:09	0	1852,844	9,941	9,716	8,702	3,637	3,644	21	954,454	24,497	1851,593	0	201,072	201,072	99,714	0	0	0	0	0	0	0
12:03:09	-8,618	1852,758	9,941	9,814	8,701	3,636	3,644	21	954,454	24,497	1851,594	0	201,072	201,072	99,714	0	0	0	0	0	0	0
12:03:09	43,92	1853,197	9,99	9,863	8,701	3,641	3,644	21	954,454	24,497	1851,595	0	201,072	201,072	99,714	0	0	0	0	0	0	0
12:03:09	-43,92	1852,758	9,941	9,814	8,701	3,636	3,644	21	954,454	24,497	1851,597	0	201,072	201,072	99,714	0	0	0	0	0	0	0
12:03:09	8,618	1852,844	9,941	9,863	8,702	3,637	3,644	21	954,454	24,497	1851,598	0	201,072	201,072	99,714	0	0	0	0	0	0	0
12:03:09	35,302	1853,197	9,99	9,961	8,701	3,641	3,644	21	954,454	24,497	1851,6	0	201,072	201,072	99,714	0	0	0	0	0	0	0
12:03:09	-35,302	1852,844	9,941	9,814	8,702	3,637	3,644	21	954,454	24,497	1851,601	0	201,072	201,072	99,714	0	0	0	0	0	0	0
12:03:09	0	1852,844	9,941	9,863	8,702	3,637	3,644	21	954,454	24,497	1851,602	0	201,072	201,072	99,714	0	0	0	0	0	0	0
12:03:09	35,302	1853,197	9,99	9,814	8,701	3,641	3,644	21	954,454	24,497	1851,604	0	201,072	201,072	99,714	0	0	0	0	0	0	0
12:03:09	-43,92	1852,758	9,941	9,863	8,701	3,636	3,643	21	954,454	24,497	1851,605	0	201,072	201,072	99,714	0	0	0	0	0	0	0
12:03:09	52,526	1853,283	9,99	9,863	8,702	3,642	3,643	21	954,454	24,497	1851,606	0	201,072	201,072	99,714	0	0	0	0	0	0	0
12:03:09	-52,526	1852,758	9,941	9,863	8,701	3,636	3,643	21	954,454	24,497	1851,608	0	201,072	201,072	99,714	0	0	0	0	0	0	0
12:03:09	8,618	1852,844	9,941	9,814	8,702	3,637	3,643	21	954,454	24,497	1851,609	0	201,072	201,072	99,714	0	0	0	0	0	0	0
12:03:09	0	1852,844	9,941	9,961	8,702	3,637	3,643	21	954,454	24,497	1851,61	0	201,072	201,072	99,714	0	0	0	0	0	0	0
12:03:09	-8,618	1852,758	9,941	9,814	8,701	3,636	3,643	21	954,454	24,497	1851,611	0	201,072	201,072	99,714	0	0	0	0	0	0	0
12:03:09	0	1852,758	9,941	9,716	8,701	3,636	3,643	21	954,454	24,497	1851,612	0	201,072	201,072	99,714	0	0	0	0	0	0	0
12:03:09	0	1852,758	9,941	9,863	8,701	3,636	3,643	21	954,454	24,497	1851,614	0	201,072	201,072	99,714	0	0	0	0	0	0	0
12:03:09	0	1852,758	9,941	9,716	8,701	3,636	3,642	21	954,454	24,497	1851,615	0	201,072	201,072	99,714	0	0	0	0	0	0	0
12:03:09	8,618	1852,844	9,941	9,814	8,702	3,637	3,642	21	954,454	24,497	1851,616	0	201,072	201,072	99,714	0	0	0	0	0	0	0
12:03:09	-8,618	1852,758	9,941	9,668	8,701	3,636	3,642	21	954,454	24,497	1851,617	0	201,072	201,072	99,714	0	0	0	0	0	0	0
12:03:09	0	1852,758	9,941	9,716	8,701	3,636	3,642	21	954,454	24,497	1851,618	0	201,072	201,072	99,714	0	0	0	0	0	0	0
12:03:09	43,92	1853,197	9,99	9,961	8,701	3,641	3,642	21	954,454	24,497	1851,62	0	201,072	201,072	99,714	0	0	0	0	0	0	0
12:03:09	-123,132	1851,966	9,843	9,668	8,702	3,628	3,642	21	954,454	24,497	1851,62	0	201,072	201,072	99,714	0	0	0	0	0	0	0
12:03:09	-8,605	1851,88	9,843	9,716	8,701	3,627	3,642	21	954,454	24,497	1851,62	0	201,072	201,072	99,714	0	0	0	0	0	0	0
12:03:09	96,435	1852,844	9,941	9,961	8,702	3,637	3,641	21	954,454	24,497	1851,622	0	201,072	201,072	99,714	0	0	0	0	0	0	0
12:03:09	87,829	1853,722	10,039	10,009	8,702	3,646	3,642	21	954,454	24,497	1851,624	0	201,072	201,072	99,714	0	0	0	0	0	0	0
12:03:09	0	1853,722	10,039	10,009	8,702	3,646	3,642	21	954,454	24,497	1851,626	0	201,072	201,072	99,714	0	0	0	0	0	0	0
12:03:09	423,425	1857,957	10,429	10,4	8,706	3,69	3,643	21	954,454	24,497	1851,632	0	201,072	201,072	99,714	0	0	0	0	0	0	0
12:03:09	175,854	1859,715	10,625	10,693	8,706	3,708	3,644	21	954,454	24,497	1851,64	0	201,072	201,072	99,714	0	0	0	0	0	0	0
12:03:09	434,619	1864,061	11,015	11,23	8,71	3,753	3,646	21	954,454	24,497	1851,653	0	201,072	201,072	99,714	0	0	0	0	0	0	0
12:03:09	442,272	1868,484	11,406	11,572	8,715	3,798	3,649	21	954,454	24,497	1851,669	0	201,072	201,072	99,714	0	0	0	0	0	0	0
12:03:09	645,898	1874,943	11,845	11,963	8,73	3,865	3,653	21	954,454	24,497	1851,693	0	201,072	201,072	99,714	0	0	0	0	0	0	0
12:03:09	390,368	1878,847	11,992	12,158	8,744	3,905	3,658	21	954,454	24,497	1851,72	0	201,072	201,072	99,714	0	0	0	0	0	0	0
12:03:09	459,204	1883,439	12,041	12,451	8,768	3,952	3,664	21	954,454	24,497	1851,752	0	201,072	201,072	99,714	0	0	0	0	0	0	0
12:03:09	589,416	1889,333	12,138	12,646	8,796	4,013	3,671	21	954,454	24,497	1851,789	0	201,072	201,072	99,714	0	0	0	0	0	0	0
12:03:09	551,843	1894,851	12,187	12,744	8,825	4,07	3,679	21	954,454	24,497	1851,832	0	201,072	201,072	99,714	0	0	0	0	0	0	0
12:03:09	594,03	1900,792	12,285	12,89	8,854	4,131	3,687	21	954,454	24,497	1851,881	0	201,072	201,072	99,714	0	0	0	0	0	0	0
12:03:09	642,98	1907,221	12,529	13,232	8,878	4,198	3,697	21	954,454	24,497	1851,937	0	201,072	201,072	99,714	0	0	0	0	0	0	0
12:03:09	906,408	1916,286	12,968	13,574	8,906	4,291	3,709	21	954,454	24,497	1852,001	0	201,072	201,072	99,714	0	0	0	0	0	0	0
12:03:09	869,848	1924,984	13,457	14,209	8,931	4,381	3,722	21	954,454	24,497	1852,074	0	201,072	201,072	99,714	0	0	0	0	0	0	0
12:03:09	690,808	1931,892	13,75	14,502	8,955	4,452	3,737	21	954,454	24,497	1852,154	0	201,072	201,072	99,714	0	0	0	0	0	0	0
12:03:09	867,968	1940,572	14,238	14,941	8,979	4,541	3,752	21	954,454	24,497	1852,242	0	201,072	201,072	99,714	0	0	0	0	0	0	0
12:03:09	687,841	1947,45	14,433	15,283	9,008	4,612	3,769	21	954,454	24,497	1852,338	0	201,072	201,072	99,714	0	0	0	0	0	0	0
12:03:09	772,192	1955,172	14,629	15,478	9,041	4,692	3,787	21	954,454	24,497	1852,44	0	201,072	201,072	99,714	0	0	0	0	0	0	0
12:03:09	686,511	1962,037	14,726	15,429	9,075	4,763	3,806	21	954,454	24,497	1852,55	0	201,072	201,072	99,714	0	0	0	0	0	0	0
12:03:09	710,022	1969,138	14,775	15,625	9,113	4,836	3,827	21	954,454	24,497	1852,667	0	201,072	201,072	99,714	0	0	0	0	0	0	0
12:03:09	901,635	1978,154	15,117	15,869	9,146	4,929	3,848	21	954,454	24,497	1852,792	0	201,072	201,072	99,714	0	0	0	0	0	0	0
12:03:10	674,133	1984,895	15,215	15,967	9,179	4,998	3,871	21	954,454	24,497	1852,924	0	201,072	201,072	99,714	0	0	0	0	0	0	0
12:03:10	796,716	1992,862	15,459	16,064	9,211	5,081	3,895	21	954,454	24,497	1853,064	0	201,072	201,072	99,714	0	0	0	0	0	0	0
12:03:10	819,812	2001,06	15,898	16,552	9,235	5,165	3,919	21	954,454	24,497	1853,212	0	201,072	201,072	99,714	0	0	0	0	0	0	0
12:03:10	761,438	2008,675	16,191	16,748	9,263	5,244	3,945	21	954,454	24,497	1853,367	0	201,072	201,072	99,714	0	0	0	0	0	0	0
12:03:10	881,64	2017,491	16,728	17,285	9,285	5,334	3,973	21	952,565	24,497	1853,532	0	201,072	201,072	99,714	0	0	0	0	0	0	0
12:03:10	878,454	2026,276	17,314	17,773	9,304	5,425	4,001	21	952,565	24,497	1853,704	0	201,072	201,072	99,714	0	0	0	0	0	0	0
12:03:10	554,846	2031,824	17,558	17,969	9,322	5,482	4,03	21	952,565	24,497	1853,882	0	201,072	201,072	99,714	0	0	0	0	0	0	0
12:03:10	681,53	2038,64	17,851	18,31	9,345	5,552	4,06	21	952,565	24,497	1854,067	0	201,072	201,072	99,714	0	0	0	0	0	0	0
12:03:10	589,355	2044,533	18,047	18,506	9,368	5,613	4,09	21	952,565	24,497	1854,258	0	201,072	201,072	99,714	0	0	0	0	0	0	0
12:03:10	489,172	2049,425	18,047	18,359	9,396	5,664	4,121	21	952,565	24,497	1854,453	0	201,072	201,072	99,714	0	0	0	0	0	0	0
12:03:10	468,408	2054,109	18,047	18,359	9,422	5,712	4,153	21	952,565	24,497	1854,652	0	201,072	201,072	99,714	0	0	0	0	0	0	0
12:03:10	488,11	2058,99	18,047	18,506	9,45	5,762	4,184	21	952,565	24,497	1854,857	0	201,072	201,072	99,714	0	0	0	0	0	0	0
12:03:10	500,488	2063,995	18,144	18,506	9,473	5,814	4,216	21	952,565	24,497	1855,066	0	201,072	201,072	99,714	0	0	0	0	0	0	0
12:03:10	510,058	2069,096	18,34	18,652	9,492	5,866	4,248	21	952,565	24,497	1855,28	0	201,072	201,072	99,714	0	0	0	0	0	0	0
12:03:10	648,022	2075,576	18,681	18,945	9,51	5,933	4,281	21	952,565	24,497	1855,5	0	200,825	200,825	99,712	0	0	0	0	0	0	0
12:03:10	483,374	2080,409	18,877	19,189	9,527	5,983	4,315	21	952,565	24,497	1855,725	0	200,825	200,825	99,712	0	0	0	0	0	0	0
12:03:10	410,864	2084,518	19,121	19,385	9,538	6,025	4,348	21	952,565	24,497	1855,954	0	200,825	200,825	99,712	0	0	0	0	0	0	0
12:03:10	466,235	2089,18	19,365	19,58	9,551	6,074	4,382	21	952,565	24,497	1856,187	0	200,825	200,825	99,712	0	0	0	0	0	0	0
12:03:10	375,683	2092,937	19,512	19,824	9,565	6,112	4,416	21	952,565	24,497	1856,424	0	200,825	200,825	99,712	0	0	0	0	0	0	0
12:03:10	470,874	2097,646	19,756	19,922	9,578	6,161	4,45	21	952,565	24,497	1856,665	0	200,825	200,825	99,712	0	0	0	0	0	0	0
12:03:10	230,053	2099,947	19,658	19,824	9,596	6,185	4,484	21	952,565	24,497	1856,908	0	200,825	200,825	99,712	0	0	0	0	0	0	0
12:03:10	216,845	2102,115	19,609	19,824	9,611	6,207	4,518	21	952,565	24,497	1857,153	0	200,825	200,825	99,712	0	0	0	0	0	0	0
12:03:10	115,112	2103,266	19,463	19,58	9,625	6,219	4,551	21	952,565	24,497	1857,4	0	200,825	200,825	99,712	0	0	0	0	0	0	0
12:03:10	298,999	2106,256	19,512	19,678	9,64	6,25	4,585	21	952,565	24,497	1857,648	0	200,825	200,825	99,712	0	0	0	0	0	0	0
12:03:10	257,885	2108,835	19,609	19,678	9,649	6,276	4,618	21	952,565	24,497	1857,9	0	200,825	200,825	99,712	0	0	0	0	0	0	0
12:03:10	304,443	2111,88	19,756	19,922	9,659	6,308	4,651	21	952,565	24,497	1858,154	0	200,825	200,825	99,712	0	0	0	0	0	0	0
12:03:10	170,043	2113,58	19,853	19,922	9,663	6,325	4,684	21	952,565	24,497	1858,409	0	200,825	200,825	99,712	0	0	0	0	0	0	0
12:03:10	317,651	2116,756	20,097	20,215	9,668	6,358	4,717	21	952,565	24,497	1858,668	0	200,825	200,825	99,712	0	0	0	0	0	0	0
12:03:10	308,032	2119,837	20,342	20,41	9,673	6,39	4,749	21	952,565	24,497	1858,929	0	200,825	200,825	99,712	0	0	0	0	0	0	0
12:03:10	44,335	2120,28	20,293	20,361	9,678	6,394	4,782	21	952,565	24,497	1859,19	0	200,825	200,825	99,712	0	0	0	0	0	0	0
12:03:10	161,694	2121,897	20,293	20,263	9,687	6,411	4,814	21	952,565	24,497	1859,453	0	200,825	200,825	99,712	0	0	0	0	0	0	0
12:03:10	-46,728	2121,43	20,146	20,166	9,692	6,406	4,845	21	952,565	24,497	1859,715	0	200,825	200,825	99,712	0	0	0	0	0	0	0
12:03:10	162,744	2123,057	20,146	20,166	9,701	6,423	4,876	21	952,565	24,497	1859,978	0	200,825	200,825	99,712	0	0	0	0	0	0	0
12:03:10	-54,248	2122,515	20	20,019	9,706	6,417	4,906	21	952,565	24,497	1860,24	0	200,825	200,825	99,712	0	0	0	0	0	0	0
12:03:10	82,446	2123,339	20	20,019	9,71	6,426	4,936	21	952,565	24,497	1860,503	0	200,825	200,825	99,712	0	0	0	0	0	0	0
12:03:10	-35,766	2122,982	19,951	20,019	9,711	6,422	4,965	21	952,565	24,497	1860,766	0	200,825	200,825	99,712	0	0	0	0	0	0	0
12:03:10	210,424	2125,086	20,097	20,166	9,715	6,444	4,994	21	952,565	24,497	1861,03	0	200,825	200,825	99,712	0	0	0	0	0	0	0
12:03:10	-82,617	2124,26	20	20,019	9,715	6,435	5,022	21	952,565	24,497	1861,294	0	200,825	200,825	99,712	0	0	0	0	0	0	0
12:03:10	227,856	2126,538	20,244	20,41	9,715	6,459	5,05	21	952,565	24,497	1861,559	0	200,825	200,825	99,712	0	0	0	0	0	0	0
12:03:10	45,581	2126,994	20,293	20,361	9,715	6,463	5,078	21	952,565	24,497	1861,824	0	200,825	200,825	99,712	0	0	0	0	0	0	0
12:03:10	-145,263	2125,541	20,146	20,166	9,715	6,448	5,105	21	952,565	24,497	1862,088	0	200,825	200,825	99,712	0	0	0	0	0	0	0
12:03:10	99,682	2126,538	20,244	20,166	9,715	6,459	5,132	21	952,565	24,497	1862,352	0	200,825	200,825	99,712	0	0	0	0	0	0	0
12:03:10	0	2126,538	20,244	20,263	9,715	6,459	5,158	21	952,565	24,497	1862,616	0	200,825	200,825	99,712	0	0	0	0	0	0	0
12:03:10	-91,162	2125,627	20,146	20,068	9,715	6,449	5,183	21	952,565	24,497	1862,879	0	200,825	200,825	99,712	0	0	0	0	0	0	0
12:03:10	0	2125,627	20,146	20,166	9,715	6,449	5,208	21	952,565	24,497	1863,142	0	200,825	200,825	99,712	0	0	0	0	0	0	0
12:03:10	-136,694	2124,26	20	19,922	9,715	6,435	5,232	21	952,565	24,497	1863,403	0	200,825	200,825	99,712	0	0	0	0	0	0	0
12:03:10	-145,19	2122,808	19,853	19,824	9,715	6,42	5,255	21	952,565	24,497	1863,662	0	200,825	200,825	99,712	0	0	0	0	0	0	0
12:03:10	-73,73	2122,07	19,853	19,824	9,711	6,413	5,278	21	952,565	24,497	1863,921	0	200,825	200,825	99,712	0	0	0	0	0	0	0
12:03:10	-45,532	2121,615	19,804	19,678	9,711	6,408	5,3	21	952,565	24,497	1864,178	0	200,825	200,825	99,712	0	0	0	0	0	0	0
12:03:10	0	2121,615	19,804	19,726	9,711	6,408	5,322	21	952,565	24,497	1864,436	0	200,825	200,825	99,712	0	0	0	0	0	0	0
12:03:10	45,532	2122,07	19,853	19,678	9,711	6,413	5,343	21	952,565	24,497	1864,694	0	200,825	200,825	99,712	0	0	0	0	0	0	0
[truncated: 6,888 more rows]
