# Supplementary material for: Testing of pandemic ventilators under early and agile development
Source: Front Med Technol. 2022 Aug 16;4:899328. doi: 10.3389/fmedt.2022.899328 (PMC9424737; doi:10.3389/fmedt.2022.899328)
Supplement: Supplementary file 3 [file Data_Sheet_2.ZIP › Accuracy of Controls Systems/01_Data Storage/01_Raw Measurement Data/Hamilton T1/Hamilton T1_v1/part_1_test_09.csv]

Time	Flow	Lung tidal volume	p alveole	Airway pressure	Bellows position	Intrapleural pressure	Cardial pressure	Fraction of O2 inspir	Ambient pressure	Temperature Celsius	FRC actual	Shunt fraction	Partial pressure O2 air chamber	Partial pressure O2 effectiv	Oxygen sat pulm. capillaries	NA	NA	NA	NA	NA	NA	NA
12:05:32	-2,783	1713,171	10,039	9,863	7,902	2,197	2,206	21	952,565	24,581	1710,408	3	200,674	200,674	99,712	0	0	0	0	0	0	0
12:05:32	-43,225	1712,738	9,99	9,863	7,902	2,193	2,206	21	952,565	24,581	1710,411	3	200,674	200,674	99,712	0	0	0	0	0	0	0
12:05:32	43,225	1713,171	10,039	9,961	7,902	2,197	2,206	21	952,565	24,581	1710,413	3	200,674	200,674	99,712	0	0	0	0	0	0	0
12:05:32	-83,679	1712,334	10,039	9,961	7,897	2,189	2,205	21	952,565	24,581	1710,415	3	200,674	200,674	99,712	0	0	0	0	0	0	0
12:05:32	0	1712,334	10,039	10,009	7,897	2,189	2,205	21	952,565	24,581	1710,417	3	200,674	200,674	99,712	0	0	0	0	0	0	0
12:05:32	86,462	1713,199	10,136	10,058	7,897	2,197	2,205	21	952,565	24,581	1710,42	3	200,674	200,674	99,712	0	0	0	0	0	0	0
12:05:32	0	1713,199	10,136	10,058	7,897	2,197	2,205	21	952,565	24,581	1710,423	3	200,674	200,674	99,712	0	0	0	0	0	0	0
12:05:32	-86,462	1712,334	10,039	9,961	7,897	2,189	2,204	21	952,565	24,581	1710,425	3	200,674	200,674	99,712	0	0	0	0	0	0	0
12:05:32	-43,225	1711,902	9,99	9,961	7,897	2,184	2,204	21	952,565	24,581	1710,426	3	200,674	200,674	99,712	0	0	0	0	0	0	0
12:05:32	126,904	1713,171	10,039	9,961	7,902	2,197	2,204	21	952,565	24,581	1710,429	3	200,674	200,674	99,712	0	0	0	0	0	0	0
12:05:32	-86,45	1712,306	9,941	9,814	7,902	2,188	2,203	21	952,565	24,581	1710,431	3	200,674	200,674	99,712	0	0	0	0	0	0	0
12:05:32	86,45	1713,171	10,039	10,009	7,902	2,197	2,203	21	952,565	24,581	1710,433	3	200,674	200,674	99,712	0	0	0	0	0	0	0
12:05:32	-83,679	1712,334	10,039	9,863	7,897	2,189	2,203	21	952,565	24,581	1710,435	3	200,674	200,674	99,712	0	0	0	0	0	0	0
12:05:32	86,462	1713,199	10,136	10,009	7,897	2,197	2,203	21	952,565	24,581	1710,438	3	200,674	200,674	99,712	0	0	0	0	0	0	0
12:05:32	-86,462	1712,334	10,039	9,863	7,897	2,189	2,203	21	952,565	24,581	1710,44	3	200,674	200,674	99,712	0	0	0	0	0	0	0
12:05:32	-43,225	1711,902	9,99	9,961	7,897	2,184	2,202	21	952,565	24,581	1710,442	3	200,674	200,674	99,712	0	0	0	0	0	0	0
12:05:32	83,679	1712,738	9,99	9,961	7,902	2,193	2,202	21	952,565	24,581	1710,444	3	200,674	200,674	99,712	0	0	0	0	0	0	0
12:05:32	-129,663	1711,442	9,843	9,716	7,902	2,179	2,202	21	952,565	24,581	1710,445	3	200,674	200,674	99,712	0	0	0	0	0	0	0
12:05:32	45,983	1711,902	9,99	9,814	7,897	2,184	2,201	21	952,565	24,581	1710,446	3	200,674	200,674	99,712	0	0	0	0	0	0	0
12:05:32	43,225	1712,334	10,039	9,961	7,897	2,189	2,201	21	952,565	24,581	1710,448	3	200,674	200,674	99,712	0	0	0	0	0	0	0
12:05:32	0	1712,334	10,039	9,863	7,897	2,189	2,201	21	952,565	24,581	1710,45	3	200,674	200,674	99,712	0	0	0	0	0	0	0
12:05:32	-43,225	1711,902	9,99	9,863	7,897	2,184	2,2	21	952,565	24,581	1710,452	3	200,674	200,674	99,712	0	0	0	0	0	0	0
12:05:32	83,679	1712,738	9,99	9,863	7,902	2,193	2,2	21	952,565	24,581	1710,454	3	200,674	200,674	99,712	0	0	0	0	0	0	0
12:05:32	0	1712,738	9,99	9,863	7,902	2,193	2,2	21	952,565	24,581	1710,456	3	200,674	200,674	99,712	0	0	0	0	0	0	0
12:05:32	-40,454	1712,334	10,039	9,961	7,897	2,189	2,2	21	952,565	24,581	1710,458	3	200,674	200,674	99,712	0	0	0	0	0	0	0
12:05:32	0	1712,334	10,039	9,961	7,897	2,189	2,2	21	952,565	24,581	1710,46	3	200,674	200,674	99,712	0	0	0	0	0	0	0
12:05:32	86,462	1713,199	10,136	10,009	7,897	2,197	2,2	21	952,565	24,581	1710,463	3	200,674	200,674	99,712	0	0	0	0	0	0	0
12:05:32	-86,462	1712,334	10,039	9,863	7,897	2,189	2,199	21	952,565	24,581	1710,465	3	200,674	200,674	99,712	0	0	0	0	0	0	0
12:05:32	86,462	1713,199	10,136	9,961	7,897	2,197	2,199	21	952,565	24,581	1710,468	3	200,674	200,674	99,712	0	0	0	0	0	0	0
12:05:32	-129,687	1711,902	9,99	10,009	7,897	2,184	2,199	21	952,565	24,581	1710,469	3	200,674	200,674	99,712	0	0	0	0	0	0	0
12:05:32	0	1711,902	9,99	9,863	7,897	2,184	2,199	21	952,565	24,581	1710,47	3	200,674	200,674	99,712	0	0	0	0	0	0	0
12:05:32	40,454	1712,306	9,941	9,961	7,902	2,188	2,199	21	952,565	24,581	1710,472	3	200,674	200,674	99,712	0	0	0	0	0	0	0
12:05:32	43,225	1712,738	9,99	9,961	7,902	2,193	2,198	21	952,565	24,581	1710,474	3	200,674	200,674	99,712	0	0	0	0	0	0	0
12:05:32	0	1712,738	9,99	10,009	7,902	2,193	2,198	21	952,565	24,581	1710,477	3	200,674	200,674	99,712	0	0	0	0	0	0	0
12:05:32	46,008	1713,199	10,136	10,058	7,897	2,197	2,198	21	952,565	24,581	1710,48	3	200,674	200,674	99,712	0	0	0	0	0	0	0
12:05:32	0	1713,199	10,136	10,058	7,897	2,197	2,198	21	952,565	24,581	1710,482	3	200,674	200,674	99,712	0	0	0	0	0	0	0
12:05:32	-86,462	1712,334	10,039	10,009	7,897	2,189	2,198	21	952,565	24,581	1710,484	3	200,674	200,674	99,712	0	0	0	0	0	0	0
12:05:32	40,454	1712,738	9,99	9,961	7,902	2,193	2,198	21	952,565	24,581	1710,486	3	200,674	200,674	99,712	0	0	0	0	0	0	0
12:05:32	43,225	1713,171	10,039	10,009	7,902	2,197	2,198	21	952,565	24,581	1710,489	3	200,674	200,674	99,712	0	0	0	0	0	0	0
12:05:32	-83,679	1712,334	10,039	9,961	7,897	2,189	2,198	21	952,565	24,581	1710,491	3	200,674	200,674	99,712	0	0	0	0	0	0	0
12:05:32	0	1712,334	10,039	10,009	7,897	2,189	2,198	21	952,565	24,581	1710,493	3	200,674	200,674	99,712	0	0	0	0	0	0	0
12:05:32	0	1712,334	10,039	10,058	7,897	2,189	2,197	21	952,565	24,581	1710,495	3	200,674	200,674	99,712	0	0	0	0	0	0	0
12:05:32	-2,77	1712,306	9,941	9,863	7,902	2,188	2,197	21	952,565	24,581	1710,496	3	200,674	200,674	99,712	0	0	0	0	0	0	0
12:05:32	-86,437	1711,442	9,843	9,716	7,902	2,179	2,197	21	952,565	24,581	1710,497	3	200,674	200,674	99,712	0	0	0	0	0	0	0
12:05:32	-83,666	1710,605	9,843	9,668	7,897	2,171	2,196	21	952,565	24,581	1710,498	3	200,674	200,674	99,712	0	0	0	0	0	0	0
12:05:32	129,65	1711,902	9,99	9,961	7,897	2,184	2,196	21	952,565	24,581	1710,499	3	200,674	200,674	99,712	0	0	0	0	0	0	0
12:05:32	40,454	1712,306	9,941	9,863	7,902	2,188	2,196	21	952,565	24,581	1710,501	3	200,674	200,674	99,712	0	0	0	0	0	0	0
12:05:32	-86,437	1711,442	9,843	9,814	7,902	2,179	2,196	21	952,565	24,581	1710,502	3	200,674	200,674	99,712	0	0	0	0	0	0	0
12:05:32	45,983	1711,902	9,99	9,863	7,897	2,184	2,195	21	952,565	24,581	1710,503	3	200,674	200,674	99,712	0	0	0	0	0	0	0
12:05:32	0	1711,902	9,99	10,009	7,897	2,184	2,195	21	952,565	24,581	1710,504	3	200,674	200,674	99,712	0	0	0	0	0	0	0
12:05:32	83,679	1712,738	9,99	9,961	7,902	2,193	2,195	21	952,565	24,581	1710,507	3	200,674	200,674	99,712	0	0	0	0	0	0	0
12:05:32	0	1712,738	9,99	9,863	7,902	2,193	2,195	21	952,565	24,581	1710,509	3	200,674	200,674	99,712	0	0	0	0	0	0	0
12:05:32	43,225	1713,171	10,039	9,961	7,902	2,197	2,195	21	952,565	24,581	1710,512	3	200,674	200,674	99,712	0	0	0	0	0	0	0
12:05:32	46,02	1713,631	10,185	10,058	7,897	2,202	2,195	21	952,565	24,581	1710,515	3	200,674	200,674	99,712	0	0	0	0	0	0	0
12:05:32	0	1713,631	10,185	10,058	7,897	2,202	2,195	21	952,565	24,581	1710,518	3	200,674	200,674	99,712	0	0	0	0	0	0	0
12:05:32	-129,699	1712,334	10,039	9,961	7,897	2,189	2,195	21	952,565	24,581	1710,52	3	200,674	200,674	99,712	0	0	0	0	0	0	0
12:05:32	86,462	1713,199	10,136	10,058	7,897	2,197	2,195	21	952,565	24,581	1710,522	3	200,674	200,674	99,712	0	0	0	0	0	0	0
12:05:32	-129,687	1711,902	9,99	9,961	7,897	2,184	2,195	21	952,565	24,581	1710,524	3	200,674	200,674	99,712	0	0	0	0	0	0	0
12:05:32	0	1711,902	9,99	9,814	7,897	2,184	2,195	21	952,565	24,581	1710,525	3	200,674	200,674	99,712	0	0	0	0	0	0	0
12:05:32	83,679	1712,738	9,99	9,814	7,902	2,193	2,195	21	952,565	24,581	1710,527	3	200,674	200,674	99,712	0	0	0	0	0	0	0
12:05:32	-43,225	1712,306	9,941	9,863	7,902	2,188	2,195	21	952,565	24,581	1710,529	3	200,674	200,674	99,712	0	0	0	0	0	0	0
12:05:32	0	1712,306	9,941	9,961	7,902	2,188	2,195	21	952,565	24,581	1710,531	3	200,674	200,674	99,712	0	0	0	0	0	0	0
12:05:32	-40,454	1711,902	9,99	9,961	7,897	2,184	2,194	21	952,565	24,581	1710,532	3	200,674	200,674	99,712	0	0	0	0	0	0	0
12:05:32	0	1711,902	9,99	10,009	7,897	2,184	2,194	21	952,565	24,581	1710,533	3	200,674	200,674	99,712	0	0	0	0	0	0	0
12:05:32	-43,212	1711,47	9,941	9,863	7,897	2,18	2,194	21	952,565	24,581	1710,534	3	200,674	200,674	99,712	0	0	0	0	0	0	0
12:05:32	-2,77	1711,442	9,843	9,863	7,902	2,179	2,194	21	952,565	24,581	1710,535	3	200,674	200,674	99,712	0	0	0	0	0	0	0
12:05:32	0	1711,442	9,843	9,863	7,902	2,179	2,193	21	952,565	24,581	1710,536	3	200,674	200,674	99,712	0	0	0	0	0	0	0
12:05:32	45,983	1711,902	9,99	9,863	7,897	2,184	2,193	21	952,565	24,581	1710,538	3	200,674	200,674	99,712	0	0	0	0	0	0	0
12:05:32	43,225	1712,334	10,039	10,009	7,897	2,189	2,193	21	952,565	24,581	1710,54	3	200,674	200,674	99,712	0	0	0	0	0	0	0
12:05:32	0	1712,334	10,039	9,961	7,897	2,189	2,193	21	952,565	24,581	1710,541	3	200,674	200,674	99,712	0	0	0	0	0	0	0
12:05:32	-43,225	1711,902	9,99	9,863	7,897	2,184	2,193	21	952,565	24,581	1710,543	3	200,674	200,674	99,712	0	0	0	0	0	0	0
12:05:32	0	1711,902	9,99	10,009	7,897	2,184	2,193	21	952,565	24,581	1710,544	3	200,674	200,674	99,712	0	0	0	0	0	0	0
12:05:32	0	1711,902	9,99	9,863	7,897	2,184	2,192	21	952,565	24,581	1710,545	3	200,674	200,674	99,712	0	0	0	0	0	0	0
12:05:32	83,679	1712,738	9,99	9,814	7,902	2,193	2,192	21	952,565	24,581	1710,548	3	200,674	200,674	99,712	0	0	0	0	0	0	0
12:05:32	-43,225	1712,306	9,941	9,814	7,902	2,188	2,192	21	952,565	24,581	1710,549	3	200,674	200,674	99,712	0	0	0	0	0	0	0
12:05:32	86,45	1713,171	10,039	9,961	7,902	2,197	2,192	21	952,565	24,581	1710,552	3	200,674	200,674	99,712	0	0	0	0	0	0	0
12:05:33	0	1713,171	10,039	10,009	7,902	2,197	2,193	21	952,565	24,581	1710,555	3	200,674	200,674	99,712	0	0	0	0	0	0	0
12:05:33	-126,904	1711,902	9,99	9,863	7,897	2,184	2,192	21	952,565	24,581	1710,556	3	200,674	200,674	99,712	0	0	0	0	0	0	0
12:05:33	43,225	1712,334	10,039	9,961	7,897	2,189	2,192	21	952,565	24,581	1710,558	3	200,674	200,674	99,712	0	0	0	0	0	0	0
12:05:33	40,454	1712,738	9,99	10,009	7,902	2,193	2,192	21	952,565	24,581	1710,56	3	200,674	200,674	99,712	0	0	0	0	0	0	0
12:05:33	0	1712,738	9,99	9,961	7,902	2,193	2,192	21	952,565	24,581	1710,562	3	200,674	200,674	99,712	0	0	0	0	0	0	0
12:05:33	0	1712,738	9,99	9,863	7,902	2,193	2,192	21	952,565	24,581	1710,564	3	200,674	200,674	99,712	0	0	0	0	0	0	0
12:05:33	0	1712,738	9,99	9,961	7,902	2,193	2,192	21	952,565	24,581	1710,566	3	200,674	200,674	99,712	0	0	0	0	0	0	0
12:05:33	-40,454	1712,334	10,039	10,058	7,897	2,189	2,192	21	952,565	24,581	1710,568	3	200,674	200,674	99,712	0	0	0	0	0	0	0
12:05:33	86,462	1713,199	10,136	10,058	7,897	2,197	2,192	21	952,565	24,581	1710,571	3	200,674	200,674	99,712	0	0	0	0	0	0	0
12:05:33	-86,462	1712,334	10,039	10,009	7,897	2,189	2,192	21	952,565	24,581	1710,573	3	200,674	200,674	99,712	0	0	0	0	0	0	0
12:05:33	0	1712,334	10,039	10,058	7,897	2,189	2,192	21	952,565	24,581	1710,575	3	200,674	200,674	99,712	0	0	0	0	0	0	0
12:05:33	-43,225	1711,902	9,99	10,009	7,897	2,184	2,192	21	952,565	24,581	1710,576	3	200,674	200,674	99,712	0	0	0	0	0	0	0
12:05:33	-43,212	1711,47	9,941	9,814	7,897	2,18	2,192	21	952,565	24,581	1710,577	3	200,674	200,674	99,712	0	0	0	0	0	0	0
12:05:33	0	1711,47	9,941	9,716	7,897	2,18	2,192	21	952,565	24,581	1710,578	3	200,674	200,674	99,712	0	0	0	0	0	0	0
12:05:33	-2,77	1711,442	9,843	9,716	7,902	2,179	2,191	21	952,565	24,581	1710,579	3	200,674	200,674	99,712	0	0	0	0	0	0	0
12:05:33	86,437	1712,306	9,941	9,716	7,902	2,188	2,191	21	952,565	24,581	1710,58	3	200,674	200,674	99,712	0	0	0	0	0	0	0
12:05:33	-40,454	1711,902	9,99	9,863	7,897	2,184	2,191	21	952,565	24,581	1710,582	3	200,674	200,674	99,712	0	0	0	0	0	0	0
12:05:33	-43,212	1711,47	9,941	9,814	7,897	2,18	2,191	21	952,565	24,581	1710,583	3	200,674	200,674	99,712	0	0	0	0	0	0	0
12:05:33	-86,437	1710,605	9,843	9,716	7,897	2,171	2,191	21	952,565	24,581	1710,583	3	200,674	200,674	99,712	0	0	0	0	0	0	0
12:05:33	83,666	1711,442	9,843	9,716	7,902	2,179	2,19	21	952,565	24,581	1710,584	3	200,674	200,674	99,712	0	0	0	0	0	0	0
12:05:33	86,437	1712,306	9,941	9,863	7,902	2,188	2,19	21	952,565	24,581	1710,585	3	200,674	200,674	99,712	0	0	0	0	0	0	0
12:05:33	0	1712,306	9,941	9,814	7,902	2,188	2,19	21	952,565	24,581	1710,587	3	200,674	200,674	99,712	0	0	0	0	0	0	0
12:05:33	-40,454	1711,902	9,99	9,863	7,897	2,184	2,19	21	952,565	24,581	1710,588	3	200,674	200,674	99,712	0	0	0	0	0	0	0
12:05:33	43,225	1712,334	10,039	9,863	7,897	2,189	2,19	21	952,565	24,581	1710,59	3	200,674	200,674	99,712	0	0	0	0	0	0	0
12:05:33	0	1712,334	10,039	9,961	7,897	2,189	2,19	21	952,565	24,581	1710,592	3	200,674	200,674	99,712	0	0	0	0	0	0	0
12:05:33	0	1712,334	10,039	9,961	7,897	2,189	2,19	21	952,565	24,581	1710,594	3	200,674	200,674	99,712	0	0	0	0	0	0	0
12:05:33	-43,225	1711,902	9,99	9,814	7,897	2,184	2,19	21	952,565	24,581	1710,595	3	200,674	200,674	99,712	0	0	0	0	0	0	0
12:05:33	43,225	1712,334	10,039	9,863	7,897	2,189	2,19	21	952,565	24,581	1710,597	3	200,674	200,674	99,712	0	0	0	0	0	0	0
12:05:33	-2,77	1712,306	9,941	9,716	7,902	2,188	2,19	21	952,565	24,581	1710,598	3	200,674	200,674	99,712	0	0	0	0	0	0	0
12:05:33	43,225	1712,738	9,99	9,961	7,902	2,193	2,19	21	952,565	24,581	1710,6	3	200,674	200,674	99,712	0	0	0	0	0	0	0
12:05:33	-40,454	1712,334	10,039	9,961	7,897	2,189	2,19	21	952,565	24,581	1710,602	3	200,674	200,674	99,712	0	0	0	0	0	0	0
12:05:33	86,462	1713,199	10,136	10,058	7,897	2,197	2,19	21	952,565	24,581	1710,605	3	200,674	200,674	99,712	0	0	0	0	0	0	0
12:05:33	0	1713,199	10,136	10,156	7,897	2,197	2,19	21	952,565	24,581	1710,607	3	200,674	200,674	99,712	0	0	0	0	0	0	0
12:05:33	0	1713,199	10,136	10,009	7,897	2,197	2,19	21	952,565	24,581	1710,61	3	200,674	200,674	99,712	0	0	0	0	0	0	0
12:05:33	0	1713,199	10,136	10,058	7,897	2,197	2,19	21	952,565	24,581	1710,613	3	200,674	200,674	99,712	0	0	0	0	0	0	0
12:05:33	-172,9	1711,47	9,941	9,814	7,897	2,18	2,19	21	952,565	24,581	1710,614	3	200,674	200,674	99,712	0	0	0	0	0	0	0
12:05:33	43,212	1711,902	9,99	9,961	7,897	2,184	2,19	21	952,565	24,581	1710,615	3	200,674	200,674	99,712	0	0	0	0	0	0	0
12:05:33	-129,65	1710,605	9,843	9,814	7,897	2,171	2,19	21	952,565	24,581	1710,605	3	200,674	200,674	99,712	0	0	0	0	0	0	0
12:05:33	0	1710,605	9,843	9,716	7,897	2,171	2,189	21	952,565	24,581	1710,605	3	200,674	200,674	99,712	0	0	0	0	0	0	0
12:05:33	-43,212	1710,173	9,795	9,814	7,897	2,166	2,189	21	952,565	24,581	1710,173	3	200,674	200,674	99,712	0	0	0	0	0	0	0
12:05:33	129,65	1711,47	9,941	9,863	7,897	2,18	2,189	21	952,565	24,581	1710,174	3	200,674	200,674	99,712	0	0	0	0	0	0	0
12:05:33	43,212	1711,902	9,99	10,009	7,897	2,184	2,189	21	952,565	24,581	1710,176	3	200,674	200,674	99,712	0	0	0	0	0	0	0
12:05:33	0	1711,902	9,99	9,863	7,897	2,184	2,189	21	952,565	24,581	1710,178	3	200,674	200,674	99,712	0	0	0	0	0	0	0
12:05:33	43,225	1712,334	10,039	9,961	7,897	2,189	2,189	21	952,565	24,581	1710,18	3	200,674	200,674	99,712	0	0	0	0	0	0	0
12:05:33	0	1712,334	10,039	9,961	7,897	2,189	2,189	21	952,565	24,581	1710,182	3	200,674	200,674	99,712	0	0	0	0	0	0	0
12:05:33	0	1712,334	10,039	10,009	7,897	2,189	2,189	21	952,565	24,581	1710,184	3	200,674	200,674	99,712	0	0	0	0	0	0	0
12:05:33	86,462	1713,199	10,136	10,009	7,897	2,197	2,189	21	952,565	24,581	1710,187	3	200,674	200,674	99,712	0	0	0	0	0	0	0
12:05:33	0	1713,199	10,136	10,156	7,897	2,197	2,189	21	952,565	24,581	1710,19	3	200,674	200,674	99,712	0	0	0	0	0	0	0
12:05:33	-86,462	1712,334	10,039	10,009	7,897	2,189	2,189	21	952,565	24,581	1710,193	3	200,674	200,674	99,712	0	0	0	0	0	0	0
12:05:33	0	1712,334	10,039	9,961	7,897	2,189	2,189	21	952,565	24,581	1710,195	3	200,674	200,674	99,712	0	0	0	0	0	0	0
12:05:33	-86,437	1711,47	9,941	9,814	7,897	2,18	2,189	21	952,565	24,581	1710,196	3	200,674	200,674	99,712	0	0	0	0	0	0	0
12:05:33	-2,77	1711,442	9,843	9,814	7,902	2,179	2,189	21	952,565	24,581	1710,197	3	200,674	200,674	99,712	0	0	0	0	0	0	0
12:05:33	0	1711,442	9,843	9,716	7,902	2,179	2,188	21	952,565	24,581	1710,199	3	200,674	200,674	99,712	0	0	0	0	0	0	0
12:05:33	-83,666	1710,605	9,843	9,716	7,897	2,171	2,188	21	952,565	24,581	1710,199	3	200,674	200,674	99,712	0	0	0	0	0	0	0
12:05:33	86,437	1711,47	9,941	9,863	7,897	2,18	2,188	21	952,565	24,581	1710,2	3	200,674	200,674	99,712	0	0	0	0	0	0	0
12:05:33	0	1711,47	9,941	9,863	7,897	2,18	2,188	21	952,565	24,581	1710,202	3	200,674	200,674	99,712	0	0	0	0	0	0	0
12:05:33	0	1711,47	9,941	9,814	7,897	2,18	2,187	21	952,565	24,581	1710,203	3	200,674	200,674	99,712	0	0	0	0	0	0	0
12:05:33	-86,437	1710,605	9,843	9,716	7,897	2,171	2,187	21	952,565	24,581	1710,203	3	200,674	200,674	99,712	0	0	0	0	0	0	0
12:05:33	0	1710,605	9,843	9,814	7,897	2,171	2,187	21	952,565	24,581	1710,204	3	200,674	200,674	99,712	0	0	0	0	0	0	0
12:05:33	86,437	1711,47	9,941	9,863	7,897	2,18	2,187	21	952,565	24,581	1710,205	3	200,674	200,674	99,712	0	0	0	0	0	0	0
12:05:33	83,666	1712,306	9,941	9,814	7,902	2,188	2,187	21	952,565	24,581	1710,207	3	200,674	200,674	99,712	0	0	0	0	0	0	0
12:05:33	-86,437	1711,442	9,843	9,716	7,902	2,179	2,187	21	952,565	24,581	1710,208	3	200,674	200,674	99,712	0	0	0	0	0	0	0
12:05:33	129,663	1712,738	9,99	9,814	7,902	2,193	2,187	21	952,565	24,581	1710,211	3	200,674	200,674	99,712	0	0	0	0	0	0	0
12:05:33	-40,454	1712,334	10,039	10,009	7,897	2,189	2,187	21	952,565	24,581	1710,213	3	200,674	200,674	99,712	0	0	0	0	0	0	0
12:05:33	129,699	1713,631	10,185	10,156	7,897	2,202	2,187	21	952,565	24,581	1710,216	3	200,674	200,674	99,712	0	0	0	0	0	0	0
12:05:33	-43,237	1713,199	10,136	10,009	7,897	2,197	2,187	21	952,565	24,581	1710,22	3	200,674	200,674	99,712	0	0	0	0	0	0	0
12:05:33	43,237	1713,631	10,185	10,058	7,897	2,202	2,188	21	952,565	24,581	1710,223	3	200,674	200,674	99,712	0	0	0	0	0	0	0
12:05:33	-129,699	1712,334	10,039	9,961	7,897	2,189	2,188	21	952,565	24,581	1710,225	3	200,674	200,674	99,712	0	0	0	0	0	0	0
12:05:33	40,454	1712,738	9,99	9,863	7,902	2,193	2,188	21	952,565	24,581	1710,228	3	200,674	200,674	99,712	0	0	0	0	0	0	0
12:05:33	-43,225	1712,306	9,941	9,863	7,902	2,188	2,188	21	952,565	24,581	1710,23	3	200,674	200,674	99,712	0	0	0	0	0	0	0
12:05:33	86,45	1713,171	10,039	10,058	7,902	2,197	2,188	21	952,565	24,581	1710,232	3	200,674	200,674	99,712	0	0	0	0	0	0	0
12:05:33	-43,225	1712,738	9,99	9,863	7,902	2,193	2,188	21	952,565	24,581	1710,235	3	200,674	200,674	99,712	0	0	0	0	0	0	0
12:05:33	-40,454	1712,334	10,039	10,009	7,897	2,189	2,188	21	952,565	24,581	1710,237	3	200,674	200,674	99,712	0	0	0	0	0	0	0
12:05:33	-43,225	1711,902	9,99	9,961	7,897	2,184	2,188	21	952,565	24,581	1710,239	3	200,674	200,674	99,712	0	0	0	0	0	0	0
12:05:33	0	1711,902	9,99	9,863	7,897	2,184	2,188	21	952,565	24,581	1710,24	3	200,674	200,674	99,712	0	0	0	0	0	0	0
12:05:33	0	1711,902	9,99	9,961	7,897	2,184	2,188	21	952,565	24,581	1710,242	3	200,674	200,674	99,712	0	0	0	0	0	0	0
12:05:33	-45,983	1711,442	9,843	9,814	7,902	2,179	2,188	21	952,565	24,581	1710,243	3	200,674	200,674	99,712	0	0	0	0	0	0	0
12:05:33	-83,666	1710,605	9,843	9,814	7,897	2,171	2,187	21	952,565	24,581	1710,244	3	200,674	200,674	99,712	0	0	0	0	0	0	0
12:05:33	129,65	1711,902	9,99	10,009	7,897	2,184	2,187	21	952,565	24,581	1710,245	3	200,674	200,674	99,712	0	0	0	0	0	0	0
12:05:33	43,225	1712,334	10,039	10,009	7,897	2,189	2,187	21	952,565	24,581	1710,247	3	200,674	200,674	99,712	0	0	0	0	0	0	0
12:05:33	259,423	1714,928	10,332	10,351	7,897	2,215	2,188	21	952,565	24,581	1710,252	3	200,674	200,674	99,712	0	0	0	0	0	0	0
12:05:33	302,795	1717,956	10,673	10,84	7,897	2,246	2,189	21	952,565	24,581	1710,26	3	200,674	200,674	99,712	0	0	0	0	0	0	0
12:05:33	343,493	1721,391	10,966	11,084	7,902	2,282	2,191	21	952,565	24,581	1710,271	3	200,674	200,674	99,712	0	0	0	0	0	0	0
12:05:33	388,012	1725,271	11,308	11,425	7,907	2,322	2,193	21	952,565	24,581	1710,286	3	200,674	200,674	99,712	0	0	0	0	0	0	0
12:05:33	473,156	1730,003	11,65	11,914	7,916	2,371	2,197	21	952,565	24,581	1710,306	3	200,674	200,674	99,712	0	0	0	0	0	0	0
12:05:33	600,903	1736,012	12,041	12,353	7,931	2,433	2,201	21	952,565	24,581	1710,331	3	200,674	200,674	99,712	0	0	0	0	0	0	0
12:05:33	599,011	1742,002	12,431	12,695	7,945	2,494	2,207	21	952,565	24,581	1710,363	3	200,674	200,674	99,712	0	0	0	0	0	0	0
12:05:33	600,537	1748,007	12,822	13,183	7,959	2,556	2,214	21	952,565	24,581	1710,401	3	200,674	200,674	99,712	0	0	0	0	0	0	0
12:05:33	561,816	1753,625	13,164	13,574	7,974	2,614	2,222	21	952,565	24,581	1710,444	3	200,674	200,674	99,712	0	0	0	0	0	0	0
12:05:33	727,832	1760,904	13,603	13,965	7,993	2,689	2,231	21	952,565	24,581	1710,494	3	200,674	200,674	99,712	0	0	0	0	0	0	0
12:05:33	596,569	1766,869	13,896	14,404	8,012	2,751	2,241	21	952,565	24,581	1710,551	3	200,674	200,674	99,712	0	0	0	0	0	0	0
12:05:33	858,959	1775,459	14,482	14,941	8,031	2,839	2,253	21	952,565	24,581	1710,616	3	200,674	200,674	99,712	0	0	0	0	0	0	0
12:05:33	769,079	1783,15	14,97	15,429	8,05	2,919	2,266	21	952,565	24,581	1710,688	3	200,674	200,674	99,712	0	0	0	0	0	0	0
12:05:33	697,448	1790,124	15,459	15,967	8,065	2,99	2,28	21	952,565	24,581	1710,768	3	200,674	200,674	99,712	0	0	0	0	0	0	0
12:05:33	850,451	1798,629	16,045	16,406	8,083	3,078	2,296	21	952,565	24,581	1710,855	3	200,674	200,674	99,712	0	0	0	0	0	0	0
12:05:33	605,578	1804,685	16,435	16,748	8,097	3,141	2,312	21	952,565	24,581	1710,949	3	200,674	200,674	99,712	0	0	0	0	0	0	0
12:05:33	606,921	1810,754	16,728	17,09	8,117	3,203	2,33	21	952,565	24,581	1711,049	3	200,674	200,674	99,712	0	0	0	0	0	0	0
12:05:33	634,887	1817,103	17,07	17,578	8,135	3,269	2,348	21	952,565	24,581	1711,155	3	200,674	200,674	99,712	0	0	0	0	0	0	0
12:05:33	654,126	1823,644	17,51	17,773	8,15	3,336	2,368	21	952,565	24,581	1711,267	3	200,674	200,674	99,712	0	0	0	0	0	0	0
12:05:34	596,679	1829,611	17,9	18,164	8,164	3,398	2,388	21	952,565	24,581	1711,386	3	200,674	200,674	99,712	0	0	0	0	0	0	0
12:05:34	605,554	1835,666	18,291	18,652	8,178	3,46	2,409	21	952,565	24,581	1711,51	3	200,674	200,674	99,712	0	0	0	0	0	0	0
12:05:34	607,312	1841,739	18,633	18,994	8,195	3,523	2,431	21	952,565	24,581	1711,64	3	200,674	200,674	99,712	0	0	0	0	0	0	0
12:05:34	495,214	1846,692	18,974	19,043	8,205	3,574	2,453	21	952,565	24,581	1711,775	3	200,674	200,674	99,712	0	0	0	0	0	0	0
12:05:34	364,257	1850,334	19,121	19,336	8,218	3,611	2,476	21	952,565	24,581	1711,914	3	200,674	200,674	99,712	0	0	0	0	0	0	0
12:05:34	392,175	1854,256	19,365	19,482	8,228	3,652	2,499	21	952,565	24,581	1712,056	3	200,674	200,674	99,712	0	0	0	0	0	0	0
12:05:34	258,483	1856,841	19,463	19,58	8,238	3,678	2,522	21	952,565	24,581	1712,201	3	200,674	200,674	99,712	0	0	0	0	0	0	0
12:05:34	214,306	1858,984	19,512	19,58	8,247	3,7	2,545	21	952,565	24,581	1712,348	3	200,674	200,674	99,712	0	0	0	0	0	0	0
12:05:34	359,863	1862,582	19,756	19,873	8,255	3,737	2,568	21	952,565	24,581	1712,498	3	200,674	200,674	99,712	0	0	0	0	0	0	0
12:05:34	260,485	1865,187	19,951	20,068	8,26	3,764	2,592	21	952,565	24,581	1712,651	3	200,674	200,674	99,712	0	0	0	0	0	0	0
12:05:34	192,346	1867,111	20,146	20,215	8,26	3,784	2,615	21	952,565	24,581	1712,806	3	200,674	200,674	99,712	0	0	0	0	0	0	0
12:05:34	265,722	1869,768	20,439	20,459	8,26	3,812	2,639	21	952,565	24,581	1712,963	3	200,674	200,674	99,712	0	0	0	0	0	0	0
12:05:34	161,914	1871,387	20,635	20,703	8,26	3,828	2,662	21	952,565	24,581	1713,121	3	200,674	200,674	99,712	0	0	0	0	0	0	0
12:05:34	78,735	1872,174	20,781	20,752	8,257	3,836	2,685	21	952,565	24,581	1713,28	3	200,825	200,825	99,712	0	0	0	0	0	0	0
12:05:34	30,285	1872,477	20,83	20,801	8,256	3,839	2,708	21	952,565	24,581	1713,439	3	200,825	200,825	99,712	0	0	0	0	0	0	0
12:05:34	-163,232	1870,845	20,635	20,605	8,257	3,823	2,73	21	952,565	24,581	1713,597	3	200,825	200,825	99,712	0	0	0	0	0	0	0
12:05:34	-107,702	1869,768	20,439	20,41	8,26	3,812	2,751	21	952,565	24,581	1713,753	3	200,825	200,825	99,712	0	0	0	0	0	0	0
12:05:34	-15,295	1869,615	20,439	20,361	8,26	3,81	2,772	21	952,565	24,581	1713,909	3	200,825	200,825	99,712	0	0	0	0	0	0	0
12:05:34	-142,773	1868,187	20,342	20,41	8,257	3,795	2,792	21	952,565	24,581	1714,063	3	200,825	200,825	99,712	0	0	0	0	0	0	0
12:05:34	-191,149	1866,276	20,146	20,166	8,256	3,776	2,811	21	952,565	24,581	1714,215	3	200,825	200,825	99,712	0	0	0	0	0	0	0
12:05:34	-44,274	1865,833	20,097	20,068	8,256	3,771	2,83	21	952,565	24,581	1714,367	3	200,825	200,825	99,712	0	0	0	0	0	0	0
12:05:34	-132,788	1864,505	19,951	19,922	8,256	3,757	2,848	21	952,565	24,581	1714,517	3	200,825	200,825	99,712	0	0	0	0	0	0	0
12:05:34	-132,751	1863,178	19,804	19,824	8,256	3,744	2,866	21	952,565	24,581	1714,666	3	200,825	200,825	99,712	0	0	0	0	0	0	0
12:05:34	-69,445	1862,483	19,804	19,824	8,252	3,736	2,883	21	952,565	24,581	1714,814	2,9	200,825	200,825	99,712	0	0	0	0	0	0	0
12:05:34	-59,35	1861,89	19,756	19,678	8,251	3,73	2,899	21	952,565	24,581	1714,961	2,9	200,825	200,825	99,712	0	0	0	0	0	0	0
12:05:34	-88,488	1861,005	19,658	19,678	8,251	3,721	2,915	21	952,565	24,581	1715,107	2,9	200,825	200,825	99,712	0	0	0	0	0	0	0
12:05:34	-44,226	1860,563	19,609	19,531	8,251	3,717	2,931	21	952,565	24,581	1715,252	2,9	200,825	200,825	99,712	0	0	0	0	0	0	0
12:05:34	0	1860,563	19,609	19,678	8,251	3,717	2,946	21	952,565	24,581	1715,398	2,9	200,825	200,825	99,712	0	0	0	0	0	0	0
12:05:34	0	1860,563	19,609	19,726	8,251	3,717	2,962	21	952,565	24,581	1715,543	2,9	200,825	200,825	99,712	0	0	0	0	0	0	0
12:05:34	107,507	1861,638	19,804	19,824	8,247	3,728	2,977	21	952,565	24,581	1715,689	2,9	200,825	200,825	99,712	0	0	0	0	0	0	0
12:05:34	161,889	1863,257	20	20,068	8,246	3,744	2,992	21	952,565	24,581	1715,836	2,9	200,825	200,825	99,712	0	0	0	0	0	0	0
12:05:34	19,03	1863,447	20,097	20,166	8,242	3,746	3,006	21	952,565	24,581	1715,984	2,9	200,825	200,825	99,712	0	0	0	0	0	0	0
12:05:34	29,162	1863,738	20,146	20,068	8,242	3,749	3,021	21	952,565	24,581	1716,132	2,9	200,825	200,825	99,712	0	0	0	0	0	0	0
12:05:34	0	1863,738	20,146	20,215	8,242	3,749	3,035	21	952,565	24,581	1716,279	2,9	200,825	200,825	99,712	0	0	0	0	0	0	0
12:05:34	33,081	1864,069	20,244	20,361	8,238	3,753	3,049	21	952,565	24,581	1716,427	2,9	200,825	200,825	99,712	0	0	0	0	0	0	0
12:05:34	-132,775	1862,742	20,097	20,215	8,238	3,739	3,063	21	952,565	24,581	1716,574	2,9	200,825	200,825	99,712	0	0	0	0	0	0	0
12:05:34	-62,219	1862,119	19,951	20,019	8,242	3,733	3,076	21	952,565	24,581	1716,719	2,9	200,825	200,825	99,712	0	0	0	0	0	0	0
12:05:34	-195,971	1860,16	19,658	19,726	8,246	3,712	3,088	21	952,565	24,581	1716,862	2,9	200,825	200,825	99,712	0	0	0	0	0	0	0
12:05:34	-29,138	1859,868	19,609	19,678	8,247	3,709	3,101	21	952,565	24,581	1717,005	2,9	200,825	200,825	99,712	0	0	0	0	0	0	0
12:05:34	-63,232	1859,236	19,463	19,482	8,251	3,703	3,112	21	952,565	24,581	1717,148	2,9	200,825	200,825	99,712	0	0	0	0	0	0	0
12:05:34	-88,427	1858,352	19,365	19,385	8,251	3,694	3,124	21	952,565	24,581	1717,289	2,9	200,825	200,825	99,712	0	0	0	0	0	0	0
12:05:34	250,073	1860,852	19,658	19,678	8,25	3,72	3,136	21	952,565	24,581	1717,432	2,9	200,825	200,825	99,712	0	0	0	0	0	0	0
12:05:34	-69,274	1860,16	19,658	19,678	8,246	3,712	3,147	21	952,565	24,581	1717,575	2,9	200,825	200,825	99,712	0	0	0	0	0	0	0
12:05:34	195,971	1862,119	19,951	20,019	8,242	3,733	3,158	21	952,565	24,581	1717,72	2,8	200,825	200,825	99,712	0	0	0	0	0	0	0
12:05:34	62,219	1862,742	20,097	20,068	8,238	3,739	3,17	21	952,565	24,581	1717,865	2,8	200,825	200,825	99,712	0	0	0	0	0	0	0
12:05:34	117,675	1863,918	20,244	20,215	8,238	3,751	3,181	21	952,565	24,581	1718,011	2,8	200,825	200,825	99,712	0	0	0	0	0	0	0
12:05:34	-88,513	1863,033	20,146	20,166	8,238	3,742	3,192	21	952,565	24,581	1718,156	2,8	200,825	200,825	99,712	0	0	0	0	0	0	0
12:05:34	-44,262	1862,591	20,097	20,166	8,238	3,738	3,203	21	952,565	24,581	1718,3	2,8	200,825	200,825	99,712	0	0	0	0	0	0	0
12:05:34	-179,833	1860,792	19,804	19,873	8,242	3,719	3,213	21	952,565	24,581	1718,443	2,8	200,825	200,825	99,712	0	0	0	0	0	0	0
12:05:34	-180,834	1858,984	19,512	19,58	8,247	3,7	3,223	21	952,565	24,581	1718,583	2,8	200,825	200,825	99,712	0	0	0	0	0	0	0
12:05:34	25,207	1859,236	19,463	19,482	8,251	3,703	3,232	21	952,565	24,581	1718,724	2,8	200,825	200,825	99,712	0	0	0	0	0	0	0
12:05:34	59,326	1859,829	19,512	19,726	8,252	3,709	3,241	21	952,565	24,581	1718,865	2,8	200,825	200,825	99,712	0	0	0	0	0	0	0
12:05:34	132,678	1861,156	19,658	19,726	8,252	3,723	3,251	21	952,565	24,581	1719,007	2,8	200,825	200,825	99,712	0	0	0	0	0	0	0
12:05:34	161,853	1862,774	19,853	19,922	8,251	3,739	3,26	21	952,565	24,581	1719,151	2,8	200,825	200,825	99,712	0	0	0	0	0	0	0
12:05:34	151,806	1864,293	20,097	20,166	8,247	3,755	3,27	21	952,565	24,581	1719,296	2,8	200,825	200,825	99,712	0	0	0	0	0	0	0
12:05:34	-103,601	1863,257	20	20,019	8,246	3,744	3,279	21	952,565	24,581	1719,44	2,8	200,825	200,825	99,712	0	0	0	0	0	0	0
12:05:34	221,301	1865,47	20,244	20,215	8,246	3,767	3,289	21	952,565	24,581	1719,586	2,8	200,825	200,825	99,712	0	0	0	0	0	0	0
12:05:34	44,274	1865,912	20,293	20,263	8,246	3,772	3,298	21	952,565	24,581	1719,732	2,8	200,825	200,825	99,712	0	0	0	0	0	0	0
12:05:34	44,274	1866,355	20,342	20,361	8,246	3,776	3,308	21	952,565	24,581	1719,879	2,8	200,825	200,825	99,712	0	0	0	0	0	0	0
12:05:34	-44,274	1865,912	20,293	20,263	8,246	3,772	3,317	21	952,565	24,581	1720,025	2,8	200,825	200,825	99,712	0	0	0	0	0	0	0
12:05:34	-132,8	1864,584	20,146	20,166	8,246	3,758	3,325	21	952,565	24,581	1720,17	2,8	200,825	200,825	99,712	0	0	0	0	0	0	0
12:05:34	-117,687	1863,407	20	19,922	8,247	3,746	3,334	21	952,565	24,581	1720,313	2,8	200,825	200,825	99,712	0	0	0	0	0	0	0
12:05:34	0	1863,407	20	19,922	8,247	3,746	3,342	21	952,565	24,581	1720,456	2,8	200,825	200,825	99,712	0	0	0	0	0	0	0
12:05:34	0	1863,407	20	19,873	8,247	3,746	3,35	21	952,565	24,581	1720,599	2,8	200,825	200,825	99,712	0	0	0	0	0	0	0
12:05:34	-132,739	1862,08	19,853	19,873	8,247	3,732	3,357	21	952,565	24,581	1720,74	2,8	200,825	200,825	99,712	0	0	0	0	0	0	0
12:05:34	88,488	1862,965	19,951	19,873	8,247	3,741	3,365	21	952,565	24,581	1720,883	2,8	200,825	200,825	99,712	0	0	0	0	0	0	0
12:05:34	-103,576	1861,929	19,853	19,873	8,246	3,731	3,372	21	952,565	24,581	1721,024	2,8	200,825	200,825	99,712	0	0	0	0	0	0	0
12:05:34	-44,238	1861,487	19,804	19,726	8,246	3,726	3,379	21	952,565	24,581	1721,164	2,8	200,825	200,825	99,712	0	0	0	0	0	0	0
12:05:34	-44,238	1861,044	19,756	19,58	8,246	3,722	3,386	21	952,565	24,581	1721,304	2,8	200,825	200,825	99,712	0	0	0	0	0	0	0
12:05:34	44,238	1861,487	19,804	19,873	8,246	3,726	3,392	21	952,565	24,581	1721,444	2,8	200,825	200,825	99,712	0	0	0	0	0	0	0
12:05:34	44,238	1861,929	19,853	19,922	8,246	3,731	3,399	21	952,565	24,581	1721,585	2,8	200,825	200,825	99,712	0	0	0	0	0	0	0
12:05:34	-88,476	1861,044	19,756	19,726	8,246	3,722	3,405	21	952,565	24,581	1721,724	2,8	200,825	200,825	99,712	0	0	0	0	0	0	0
12:05:34	59,326	1861,638	19,804	19,922	8,247	3,728	3,412	21	952,565	24,581	1721,864	2,8	200,825	200,825	99,712	0	0	0	0	0	0	0
12:05:34	0	1861,638	19,804	19,873	8,247	3,728	3,418	21	952,565	24,581	1722,004	2,7	200,825	200,825	99,712	0	0	0	0	0	0	0
12:05:34	-180,847	1859,829	19,512	19,58	8,252	3,709	3,423	21	952,565	24,581	1722,141	2,7	200,825	200,825	99,712	0	0	0	0	0	0	0
12:05:34	69,421	1860,523	19,512	19,58	8,256	3,716	3,429	21	952,565	24,581	1722,28	2,7	200,825	200,825	99,712	0	0	0	0	0	0	0
12:05:34	-30,187	1860,221	19,463	19,482	8,257	3,713	3,435	21	952,565	24,581	1722,418	2,7	200,825	200,825	99,712	0	0	0	0	0	0	0
12:05:34	132,678	1861,548	19,609	19,58	8,257	3,727	3,441	21	952,565	24,581	1722,557	2,7	200,825	200,825	99,712	0	0	0	0	0	0	0
12:05:34	176,977	1863,318	19,804	19,726	8,257	3,745	3,446	21	952,565	24,581	1722,698	2,7	200,825	200,825	99,712	0	0	0	0	0	0	0
12:05:34	0	1863,318	19,804	19,726	8,257	3,745	3,452	21	952,565	24,581	1722,838	2,7	200,825	200,825	99,712	0	0	0	0	0	0	0
12:05:34	265,539	1865,973	20,097	20,068	8,257	3,772	3,459	21	952,565	24,581	1722,981	2,7	200,825	200,825	99,712	0	0	0	0	0	0	0
12:05:34	-88,537	1865,088	20	20,019	8,257	3,763	3,465	21	952,565	24,581	1723,124	2,7	200,825	200,825	99,712	0	0	0	0	0	0	0
12:05:34	0	1865,088	20	19,922	8,257	3,763	3,47	21	952,565	24,581	1723,266	2,7	200,825	200,825	99,712	0	0	0	0	0	0	0
12:05:34	132,8	1866,416	20,146	20,068	8,257	3,777	3,476	21	952,565	24,581	1723,409	2,7	200,825	200,825	99,712	0	0	0	0	0	0	0
12:05:34	0	1866,416	20,146	20,068	8,257	3,777	3,482	21	952,565	24,581	1723,552	2,7	200,825	200,825	99,712	0	0	0	0	0	0	0
12:05:34	177,124	1868,187	20,342	20,361	8,257	3,795	3,488	21	952,565	24,581	1723,697	2,7	200,825	200,825	99,712	0	0	0	0	0	0	0
12:05:34	-44,287	1867,744	20,293	20,215	8,257	3,791	3,494	21	952,565	24,581	1723,841	2,7	200,825	200,825	99,712	0	0	0	0	0	0	0
12:05:34	118,823	1868,933	20,439	20,361	8,256	3,803	3,5	21	952,565	24,581	1723,986	2,7	200,825	200,825	99,712	0	0	0	0	0	0	0
12:05:34	-88,574	1868,047	20,342	20,41	8,256	3,794	3,506	21	952,565	24,581	1724,13	2,7	200,825	200,825	99,712	0	0	0	0	0	0	0
12:05:34	-192,395	1866,123	20,146	20,019	8,255	3,774	3,511	21	952,565	24,581	1724,272	2,7	200,825	200,825	99,712	0	0	0	0	0	0	0
12:05:34	78,625	1866,909	20,293	20,361	8,252	3,782	3,517	21	952,565	24,581	1724,414	2,7	200,825	200,825	99,712	0	0	0	0	0	0	0
12:05:34	-15,112	1866,758	20,293	20,361	8,251	3,781	3,522	21	952,565	24,581	1724,557	2,7	200,825	200,825	99,712	0	0	0	0	0	0	0
12:05:34	-44,274	1866,315	20,244	20,166	8,251	3,776	3,527	21	952,565	24,581	1724,699	2,7	200,825	200,825	99,712	0	0	0	0	0	0	0
12:05:34	-69,482	1865,621	20,244	20,263	8,247	3,769	3,532	21	952,565	24,581	1724,839	2,6	200,825	200,825	99,712	0	0	0	0	0	0	0
12:05:34	-88,537	1864,735	20,146	20,215	8,247	3,76	3,536	21	952,565	24,581	1724,979	2,6	200,825	200,825	99,712	0	0	0	0	0	0	0
12:05:34	-63,305	1864,102	20	20,019	8,251	3,753	3,54	21	952,565	24,581	1725,118	2,6	200,825	200,825	99,712	0	0	0	0	0	0	0
12:05:34	-92,443	1863,178	19,804	19,873	8,256	3,744	3,544	21	952,565	24,581	1725,256	2,6	200,825	200,825	99,712	0	0	0	0	0	0	0
12:05:34	-108,776	1862,09	19,609	19,678	8,26	3,732	3,548	21	952,565	24,581	1725,393	2,6	200,825	200,825	99,712	0	0	0	0	0	0	0
12:05:35	-73,193	1861,358	19,512	19,58	8,26	3,725	3,552	21	952,565	24,581	1725,529	2,6	200,825	200,825	99,712	0	0	0	0	0	0	0
12:05:35	103,552	1862,393	19,609	19,58	8,261	3,736	3,555	21	952,565	24,581	1725,666	2,6	200,825	200,825	99,712	0	0	0	0	0	0	0
12:05:35	29,138	1862,685	19,658	19,58	8,26	3,739	3,559	21	952,565	24,581	1725,803	2,6	200,825	200,825	99,712	0	0	0	0	0	0	0
12:05:35	117,48	1863,86	19,804	19,824	8,26	3,751	3,562	21	952,565	24,581	1725,941	2,6	200,825	200,825	99,712	0	0	0	0	0	0	0
12:05:35	197,338	1865,833	20,097	20,068	8,256	3,771	3,567	21	952,565	24,581	1726,081	2,6	200,825	200,825	99,712	0	0	0	0	0	0	0
12:05:35	63,342	1866,466	20,244	20,263	8,252	3,778	3,571	21,2	952,565	24,581	1726,222	2,6	200,825	200,825	99,712	0	0	0	0	0	0	0
12:05:35	-15,112	1866,315	20,244	20,215	8,251	3,776	3,575	21,2	952,565	24,581	1726,362	2,6	200,825	200,825	99,712	0	0	0	0	0	0	0
12:05:35	0	1866,315	20,244	20,263	8,251	3,776	3,579	21,2	952,565	24,581	1726,502	2,6	200,825	200,825	99,712	0	0	0	0	0	0	0
12:05:35	29,003	1866,605	20,293	20,361	8,25	3,779	3,583	21,2	952,565	24,581	1726,642	2,6	200,825	200,825	99,712	0	0	0	0	0	0	0
12:05:35	15,27	1866,758	20,293	20,41	8,251	3,781	3,586	21,2	952,565	24,581	1726,782	2,6	200,825	200,825	99,712	0	0	0	0	0	0	0
12:05:35	-132,824	1865,43	20,146	20,263	8,251	3,767	3,59	21,2	952,565	24,581	1726,921	2,6	200,825	200,825	99,712	0	0	0	0	0	0	0
12:05:35	-44,262	1864,987	20,097	20,215	8,251	3,762	3,593	21,2	952,565	24,581	1727,059	2,6	200,825	200,825	99,712	0	0	0	0	0	0	0
12:05:35	0	1864,987	20,097	20,019	8,251	3,762	3,597	21,2	952,565	24,581	1727,197	2,6	200,825	200,825	99,712	0	0	0	0	0	0	0
12:05:35	-250,402	1862,483	19,804	19,824	8,252	3,736	3,599	21,2	952,565	24,581	1727,332	2,6	200,825	200,825	99,712	0	0	0	0	0	0	0
12:05:35	-44,238	1862,041	19,756	19,726	8,252	3,732	3,602	21,2	952,565	24,581	1727,467	2,6	200,825	200,825	99,712	0	0	0	0	0	0	0
12:05:35	-19,055	1861,85	19,658	19,678	8,256	3,73	3,605	21,2	952,565	24,581	1727,601	2,6	202,49	202,49	99,719	0	0	0	0	0	0	0
12:05:35	-30,2	1861,548	19,609	19,58	8,257	3,727	3,607	21,2	952,565	24,581	1727,735	2,6	202,49	202,49	99,719	0	0	0	0	0	0	0
12:05:35	0	1861,548	19,609	19,531	8,257	3,727	3,609	21,2	952,565	24,581	1727,869	2,6	202,49	202,49	99,719	0	0	0	0	0	0	0
12:05:35	0	1861,548	19,609	19,678	8,257	3,727	3,612	21,2	952,565	24,581	1728,003	2,6	202,49	202,49	99,719	0	0	0	0	0	0	0
12:05:35	44,238	1861,991	19,658	19,678	8,257	3,731	3,614	21,2	952,565	24,581	1728,137	2,6	202,49	202,49	99,719	0	0	0	0	0	0	0
12:05:35	-44,238	1861,548	19,609	19,58	8,257	3,727	3,616	21,2	952,565	24,581	1728,27	2,6	202,49	202,49	99,719	0	0	0	0	0	0	0
12:05:35	162,939	1863,178	19,804	19,873	8,256	3,744	3,619	21,2	952,565	24,581	1728,405	2,6	202,49	202,49	99,719	0	0	0	0	0	0	0
12:05:35	44,25	1863,62	19,853	19,922	8,256	3,748	3,621	21,2	952,565	24,581	1728,54	2,6	202,49	202,49	99,719	0	0	0	0	0	0	0
12:05:35	-69,445	1862,926	19,853	20,019	8,252	3,741	3,624	21,2	952,565	24,581	1728,674	2,6	202,49	202,49	99,719	0	0	0	0	0	0	0
12:05:35	206,152	1864,987	20,097	20,068	8,251	3,762	3,626	21,2	952,565	24,581	1728,811	2,6	202,49	202,49	99,719	0	0	0	0	0	0	0
12:05:35	0	1864,987	20,097	20,068	8,251	3,762	3,629	21,2	952,565	24,581	1728,947	2,5	202,49	202,49	99,719	0	0	0	0	0	0	0
12:05:35	63,33	1865,621	20,244	20,263	8,247	3,769	3,632	21,2	952,565	24,581	1729,084	2,5	202,49	202,49	99,719	0	0	0	0	0	0	0
12:05:35	162,011	1867,241	20,439	20,556	8,246	3,785	3,635	21,2	952,565	24,581	1729,222	2,5	202,49	202,49	99,719	0	0	0	0	0	0	0
12:05:35	-158,056	1865,66	20,342	20,41	8,242	3,769	3,637	21,2	952,565	24,581	1729,358	2,5	202,49	202,49	99,719	0	0	0	0	0	0	0
12:05:35	-19,055	1865,47	20,244	20,263	8,246	3,767	3,64	21,2	952,565	24,581	1729,494	2,5	202,49	202,49	99,719	0	0	0	0	0	0	0
12:05:35	-132,788	1864,142	20,097	20,068	8,246	3,754	3,642	21,2	952,565	24,581	1729,629	2,5	202,49	202,49	99,719	0	0	0	0	0	0	0
12:05:35	-206,164	1862,08	19,853	19,922	8,247	3,732	3,644	21,2	952,565	24,581	1729,762	2,5	202,49	202,49	99,719	0	0	0	0	0	0	0
12:05:35	-3,918	1862,041	19,756	19,824	8,252	3,732	3,646	21,2	952,565	24,581	1729,894	2,5	202,49	202,49	99,719	0	0	0	0	0	0	0
12:05:35	-63,281	1861,408	19,609	19,58	8,256	3,725	3,647	21,2	952,565	24,581	1730,025	2,5	202,49	202,49	99,719	0	0	0	0	0	0	0
12:05:35	-74,426	1860,664	19,512	19,58	8,257	3,718	3,649	21,2	952,565	24,581	1730,156	2,5	202,49	202,49	99,719	0	0	0	0	0	0	0
12:05:35	0	1860,664	19,512	19,58	8,257	3,718	3,65	21,2	952,565	24,581	1730,286	2,5	202,49	202,49	99,719	0	0	0	0	0	0	0
12:05:35	132,69	1861,991	19,658	19,824	8,257	3,731	3,652	21,2	952,565	24,581	1730,418	2,5	202,49	202,49	99,719	0	0	0	0	0	0	0
12:05:35	9,924	1862,09	19,609	19,58	8,26	3,732	3,653	21,2	952,565	24,581	1730,55	2,5	202,49	202,49	99,719	0	0	0	0	0	0	0
12:05:35	44,238	1862,532	19,658	19,726	8,26	3,737	3,655	21,2	952,565	24,581	1730,682	2,5	202,49	202,49	99,719	0	0	0	0	0	0	0
12:05:35	108,789	1863,62	19,853	19,922	8,256	3,748	3,657	21,2	952,565	24,581	1730,815	2,5	202,49	202,49	99,719	0	0	0	0	0	0	0
12:05:35	151,831	1865,138	20,097	20,166	8,252	3,764	3,659	21,2	952,565	24,581	1730,949	2,5	202,49	202,49	99,719	0	0	0	0	0	0	0
12:05:35	29,138	1865,43	20,146	20,019	8,251	3,767	3,661	21,2	952,565	24,581	1731,084	2,5	202,49	202,49	99,719	0	0	0	0	0	0	0
12:05:35	88,549	1866,315	20,244	20,068	8,251	3,776	3,663	21,2	952,565	24,581	1731,219	2,5	202,49	202,49	99,719	0	0	0	0	0	0	0
12:05:35	-88,549	1865,43	20,146	20,019	8,251	3,767	3,665	21,2	952,565	24,581	1731,353	2,5	202,49	202,49	99,719	0	0	0	0	0	0	0
12:05:35	88,549	1866,315	20,244	20,166	8,251	3,776	3,667	21,2	952,565	24,581	1731,488	2,5	202,49	202,49	99,719	0	0	0	0	0	0	0
12:05:35	44,274	1866,758	20,293	20,215	8,251	3,781	3,669	21,2	952,565	24,581	1731,623	2,5	202,49	202,49	99,719	0	0	0	0	0	0	0
12:05:35	-44,274	1866,315	20,244	20,068	8,251	3,776	3,672	21,2	952,565	24,581	1731,758	2,5	202,49	202,49	99,719	0	0	0	0	0	0	0
12:05:35	-132,812	1864,987	20,097	20,019	8,251	3,762	3,673	21,2	952,565	24,581	1731,891	2,5	202,49	202,49	99,719	0	0	0	0	0	0	0
12:05:35	-73,4	1864,253	20	19,922	8,252	3,755	3,675	21,2	952,565	24,581	1732,024	2,5	202,49	202,49	99,719	0	0	0	0	0	0	0
12:05:35	-44,25	1863,811	19,951	20,019	8,252	3,75	3,676	21,2	952,565	24,581	1732,155	2,5	202,49	202,49	99,719	0	0	0	0	0	0	0
12:05:35	-63,305	1863,178	19,804	19,824	8,256	3,744	3,678	21,2	952,565	24,581	1732,286	2,5	202,49	202,49	99,719	0	0	0	0	0	0	0
12:05:35	44,25	1863,62	19,853	19,824	8,256	3,748	3,679	21,2	952,565	24,581	1732,418	2,5	202,49	202,49	99,719	0	0	0	0	0	0	0
12:05:35	14,038	1863,761	19,853	19,873	8,257	3,75	3,68	21,2	952,565	24,581	1732,549	2,5	202,49	202,49	99,719	0	0	0	0	0	0	0
12:05:35	-44,25	1863,318	19,804	19,824	8,257	3,745	3,682	21,2	952,565	24,581	1732,68	2,5	202,49	202,49	99,719	0	0	0	0	0	0	0
12:05:35	30,212	1863,62	19,853	19,922	8,256	3,748	3,683	21,2	952,565	24,581	1732,811	2,5	202,49	202,49	99,719	0	0	0	0	0	0	0
12:05:35	0	1863,62	19,853	19,824	8,256	3,748	3,684	21,2	952,565	24,581	1732,942	2,4	202,49	202,49	99,719	0	0	0	0	0	0	0
12:05:35	132,763	1864,948	20	20,166	8,256	3,762	3,686	21,2	952,565	24,581	1733,074	2,4	202,49	202,49	99,719	0	0	0	0	0	0	0
12:05:35	-44,262	1864,505	19,951	19,824	8,256	3,757	3,687	21,2	952,565	24,581	1733,205	2,4	202,49	202,49	99,719	0	0	0	0	0	0	0
12:05:35	0	1864,505	19,951	19,922	8,256	3,757	3,689	21,2	952,565	24,581	1733,336	2,4	202,49	202,49	99,719	0	0	0	0	0	0	0
12:05:35	0	1864,505	19,951	20,019	8,256	3,757	3,69	21,2	952,565	24,581	1733,468	2,4	202,49	202,49	99,719	0	0	0	0	0	0	0
12:05:35	-132,751	1863,178	19,804	19,873	8,256	3,744	3,691	21,2	952,565	24,581	1733,597	2,4	202,49	202,49	99,719	0	0	0	0	0	0	0
12:05:35	177,014	1864,948	20	20,068	8,256	3,762	3,692	21,2	952,565	24,581	1733,729	2,4	202,49	202,49	99,719	0	0	0	0	0	0	0
12:05:35	-113,708	1863,811	19,951	19,824	8,252	3,75	3,694	21,2	952,565	24,581	1733,859	2,4	202,49	202,49	99,719	0	0	0	0	0	0	0
12:05:35	44,25	1864,253	20	19,873	8,252	3,755	3,695	21,2	952,565	24,581	1733,989	2,4	202,49	202,49	99,719	0	0	0	0	0	0	0
12:05:35	73,4	1864,987	20,097	20,068	8,251	3,762	3,696	21,2	952,565	24,581	1734,12	2,4	202,49	202,49	99,719	0	0	0	0	0	0	0
12:05:35	-69,47	1864,293	20,097	20,019	8,247	3,755	3,697	21,2	952,565	24,581	1734,25	2,4	202,49	202,49	99,719	0	0	0	0	0	0	0
12:05:35	-88,513	1863,407	20	20,068	8,247	3,746	3,698	21,2	952,565	24,581	1734,379	2,4	202,49	202,49	99,719	0	0	0	0	0	0	0
12:05:35	88,513	1864,293	20,097	20,068	8,247	3,755	3,699	21,2	952,565	24,581	1734,509	2,4	202,49	202,49	99,719	0	0	0	0	0	0	0
12:05:35	0	1864,293	20,097	20,019	8,247	3,755	3,7	21,2	952,565	24,581	1734,639	2,4	202,49	202,49	99,719	0	0	0	0	0	0	0
12:05:35	-88,513	1863,407	20	20,068	8,247	3,746	3,701	21,2	952,565	24,581	1734,768	2,4	202,49	202,49	99,719	0	0	0	0	0	0	0
12:05:35	40,332	1863,811	19,951	19,922	8,252	3,75	3,702	21,2	952,565	24,581	1734,896	2,4	202,49	202,49	99,719	0	0	0	0	0	0	0
12:05:35	-63,305	1863,178	19,804	19,726	8,256	3,744	3,703	21,2	952,565	24,581	1735,025	2,4	202,49	202,49	99,719	0	0	0	0	0	0	0
12:05:35	-132,739	1861,85	19,658	19,58	8,256	3,73	3,704	21,2	952,565	24,581	1735,152	2,4	202,49	202,49	99,719	0	0	0	0	0	0	0
12:05:35	14,038	1861,991	19,658	19,726	8,257	3,731	3,704	21,2	952,565	24,581	1735,278	2,4	202,49	202,49	99,719	0	0	0	0	0	0	0
12:05:35	118,701	1863,178	19,804	19,873	8,256	3,744	3,705	21,2	952,565	24,581	1735,406	2,4	202,49	202,49	99,719	0	0	0	0	0	0	0
12:05:35	44,25	1863,62	19,853	19,824	8,256	3,748	3,706	21,2	952,565	24,581	1735,535	2,3	202,49	202,49	99,719	0	0	0	0	0	0	0
12:05:35	63,305	1864,253	20	20,019	8,252	3,755	3,707	21,2	952,565	24,581	1735,663	2,3	202,49	202,49	99,719	0	0	0	0	0	0	0
12:05:35	88,525	1865,138	20,097	20,068	8,252	3,764	3,708	21,2	952,565	24,581	1735,793	2,3	202,49	202,49	99,719	0	0	0	0	0	0	0
12:05:35	0	1865,138	20,097	20,215	8,252	3,764	3,709	21,2	952,565	24,581	1735,922	2,3	202,49	202,49	99,719	0	0	0	0	0	0	0
12:05:35	-132,775	1863,811	19,951	19,824	8,252	3,75	3,71	21,2	952,565	24,581	1736,05	2,3	202,49	202,49	99,719	0	0	0	0	0	0	0
12:05:35	69,445	1864,505	19,951	19,922	8,256	3,757	3,711	21,2	952,565	24,581	1736,178	2,3	202,49	202,49	99,719	0	0	0	0	0	0	0
12:05:35	-88,5	1863,62	19,853	19,824	8,256	3,748	3,711	21,2	952,565	24,581	1736,306	2,3	202,49	202,49	99,719	0	0	0	0	0	0	0
12:05:35	-176,989	1861,85	19,658	19,531	8,256	3,73	3,712	21,2	952,565	24,581	1736,431	2,3	202,49	202,49	99,719	0	0	0	0	0	0	0
12:05:35	-511,584	1856,734	19,17	18,945	8,252	3,677	3,711	21,2	952,565	24,581	1736,552	2,3	202,49	202,49	99,719	0	0	0	0	0	0	0
12:05:35	-570,422	1851,03	18,633	18,115	8,247	3,618	3,709	21,2	952,565	24,581	1736,666	2,3	202,49	202,49	99,719	0	0	0	0	0	0	0
12:05:35	-699,45	1844,036	18,047	17,48	8,238	3,546	3,706	21,2	952,565	24,581	1736,774	2,3	202,49	202,49	99,719	0	0	0	0	0	0	0
12:05:35	-885,62	1835,179	17,412	16,601	8,22	3,455	3,701	21,2	952,565	24,581	1736,872	2,3	202,49	202,49	99,719	0	0	0	0	0	0	0
12:05:35	-566,113	1829,518	17,168	16,308	8,2	3,397	3,695	21,2	952,565	24,581	1736,965	2,3	202,49	202,49	99,719	0	0	0	0	0	0	0
12:05:35	-730,627	1822,212	16,826	15,869	8,177	3,321	3,688	21,2	952,565	24,581	1737,05	2,3	202,49	202,49	99,719	0	0	0	0	0	0	0
12:05:35	-867,578	1813,536	16,386	15,478	8,15	3,232	3,679	21,2	952,565	24,581	1737,126	2,3	202,49	202,49	99,719	0	0	0	0	0	0	0
12:05:35	-786,499	1805,671	15,898	14,99	8,13	3,151	3,669	21,2	952,565	24,581	1737,195	2,3	202,49	202,49	99,719	0	0	0	0	0	0	0
12:05:35	-969,177	1795,98	15,263	14,453	8,108	3,051	3,656	21,2	952,565	24,581	1737,254	2,3	202,49	202,49	99,719	0	0	0	0	0	0	0
12:05:35	-866,052	1787,319	14,58	13,574	8,093	2,962	3,643	21,2	952,565	24,581	1737,304	2,3	202,49	202,49	99,719	0	0	0	0	0	0	0
12:05:35	-833,142	1778,988	13,945	13,379	8,078	2,876	3,628	21,2	952,565	24,581	1737,345	2,3	202,49	202,49	99,719	0	0	0	0	0	0	0
12:05:35	-685,339	1772,134	13,457	12,988	8,064	2,805	3,612	21,2	952,565	24,581	1737,38	2,3	202,49	202,49	99,719	0	0	0	0	0	0	0
12:05:35	-597,692	1766,157	13,164	12,646	8,045	2,743	3,595	21,2	952,565	24,581	1737,409	2,3	202,49	202,49	99,719	0	0	0	0	0	0	0
12:05:35	-683,032	1759,327	12,675	12,06	8,031	2,673	3,577	21,2	952,565	24,581	1737,431	2,3	202,49	202,49	99,719	0	0	0	0	0	0	0
12:05:35	-465,344	1754,674	12,529	11,963	8,012	2,625	3,558	21,2	952,565	24,581	1737,448	2,3	202,49	202,49	99,719	0	0	0	0	0	0	0
12:05:35	-296,301	1751,711	12,48	11,914	7,998	2,594	3,539	21,2	952,565	24,581	1737,462	2,3	202,49	202,49	99,719	0	0	0	0	0	0	0
12:05:35	-508,447	1746,626	12,285	11,621	7,979	2,542	3,519	21,2	952,565	24,581	1737,471	2,3	202,49	202,49	99,719	0	0	0	0	0	0	0
12:05:35	-514,404	1741,482	11,992	11,621	7,964	2,489	3,499	21,2	952,565	24,581	1737,476	2,3	202,49	202,49	99,719	0	0	0	0	0	0	0
12:05:36	-299,206	1738,49	11,845	11,572	7,955	2,458	3,479	21,2	952,565	24,581	1737,477	2,3	202,49	202,49	99,719	0	0	0	0	0	0	0
12:05:36	-473,547	1733,754	11,504	11,377	7,945	2,409	3,458	21,2	952,565	24,581	1733,754	2,3	202,49	202,49	99,719	0	0	0	0	0	0	0
12:05:36	-387,316	1729,881	11,162	11,181	7,94	2,369	3,437	21,2	952,565	24,581	1729,881	2,3	202,49	202,49	99,719	0	0	0	0	0	0	0
12:05:36	-216,687	1727,714	10,918	10,84	7,94	2,347	3,415	21,2	952,565	24,581	1727,714	2,3	202,49	202,49	99,719	0	0	0	0	0	0	0
12:05:36	-216,601	1725,548	10,673	10,693	7,94	2,325	3,394	21,2	952,565	24,581	1725,548	2,6	202,49	202,49	99,719	0	0	0	0	0	0	0
12:05:36	-46,179	1725,087	10,527	10,547	7,945	2,32	3,373	21,2	952,565	24,581	1725,087	2,6	202,49	202,49	99,719	0	0	0	0	0	0	0
12:05:36	-86,596	1724,221	10,429	10,4	7,945	2,311	3,352	21,2	952,565	24,581	1724,221	2,6	202,49	202,49	99,719	0	0	0	0	0	0	0
12:05:36	0	1724,221	10,429	10,4	7,945	2,311	3,331	21,2	952,565	24,581	1724,221	2,6	202,49	202,49	99,719	0	0	0	0	0	0	0
12:05:36	0	1724,221	10,429	10,498	7,945	2,311	3,311	21,2	952,565	24,581	1724,221	2,6	202,49	202,49	99,719	0	0	0	0	0	0	0
12:05:36	2,868	1724,249	10,527	10,4	7,94	2,311	3,292	21,2	952,565	24,581	1724,221	2,6	202,49	202,49	99,719	0	0	0	0	0	0	0
12:05:36	86,596	1725,115	10,625	10,498	7,94	2,32	3,273	21,2	952,565	24,581	1724,222	2,6	202,49	202,49	99,719	0	0	0	0	0	0	0
12:05:36	-86,596	1724,249	10,527	10,547	7,94	2,311	3,254	21,2	952,565	24,581	1724,222	2,6	202,49	202,49	99,719	0	0	0	0	0	0	0
12:05:36	2,844	1724,278	10,625	10,595	7,936	2,312	3,235	21,2	952,565	24,581	1724,222	2,6	202,49	202,49	99,719	0	0	0	0	0	0	0
12:05:36	43,298	1724,711	10,673	10,693	7,936	2,316	3,217	21,2	952,565	24,581	1724,222	2,6	202,49	202,49	99,719	0	0	0	0	0	0	0
12:05:36	0	1724,711	10,673	10,595	7,936	2,316	3,2	21,2	952,565	24,581	1724,223	2,7	202,338	202,338	99,719	0	0	0	0	0	0	0
12:05:36	0	1724,711	10,673	10,693	7,936	2,316	3,182	21,2	952,565	24,581	1724,223	2,7	202,338	202,338	99,719	0	0	0	0	0	0	0
12:05:36	0	1724,711	10,673	10,547	7,936	2,316	3,165	21,2	952,565	24,581	1724,224	2,7	202,338	202,338	99,719	0	0	0	0	0	0	0
12:05:36	0	1724,711	10,673	10,547	7,936	2,316	3,149	21,2	952,565	24,581	1724,224	2,7	202,338	202,338	99,719	0	0	0	0	0	0	0
12:05:36	0	1724,711	10,673	10,693	7,936	2,316	3,132	21,2	952,565	24,581	1724,225	2,7	202,338	202,338	99,719	0	0	0	0	0	0	0
12:05:36	0	1724,711	10,673	10,547	7,936	2,316	3,116	21,2	952,565	24,581	1724,225	2,7	202,338	202,338	99,719	0	0	0	0	0	0	0
12:05:36	0	1724,711	10,673	10,547	7,936	2,316	3,101	21,2	952,565	24,581	1724,226	2,7	202,338	202,338	99,719	0	0	0	0	0	0	0
12:05:36	0	1724,711	10,673	10,547	7,936	2,316	3,085	21,2	952,565	24,581	1724,226	2,7	202,338	202,338	99,719	0	0	0	0	0	0	0
12:05:36	-43,298	1724,278	10,625	10,547	7,936	2,312	3,07	21,2	952,565	24,581	1724,227	2,7	202,338	202,338	99,719	0	0	0	0	0	0	0
12:05:36	-2,844	1724,249	10,527	10,498	7,94	2,311	3,055	21,2	952,565	24,581	1724,227	2,7	202,338	202,338	99,719	0	0	0	0	0	0	0
12:05:36	-86,596	1723,383	10,429	10,302	7,94	2,302	3,041	21,2	952,565	24,581	1723,383	2,7	202,338	202,338	99,719	0	0	0	0	0	0	0
12:05:36	-86,572	1722,518	10,332	10,302	7,94	2,294	3,026	21,2	952,565	24,581	1722,518	2,7	202,338	202,338	99,719	0	0	0	0	0	0	0
12:05:36	83,703	1723,355	10,332	10,302	7,945	2,302	3,012	21,2	952,565	24,581	1722,518	2,7	202,338	202,338	99,719	0	0	0	0	0	0	0
12:05:36	2,868	1723,383	10,429	10,4	7,94	2,302	2,998	21,2	952,565	24,581	1722,519	2,7	202,338	202,338	99,719	0	0	0	0	0	0	0
12:05:36	43,298	1723,816	10,478	10,498	7,94	2,307	2,984	21,2	952,565	24,581	1722,521	2,7	202,338	202,338	99,719	0	0	0	0	0	0	0
12:05:36	-83,752	1722,979	10,478	10,498	7,936	2,298	2,971	21,2	952,565	24,581	1722,521	2,7	202,338	202,338	99,719	0	0	0	0	0	0	0
12:05:36	46,154	1723,44	10,625	10,595	7,931	2,303	2,958	21,2	952,565	24,581	1722,522	2,7	202,338	202,338	99,719	0	0	0	0	0	0	0
12:05:36	-40,466	1723,036	10,673	10,693	7,926	2,299	2,945	21,2	952,565	24,581	1722,523	2,7	202,338	202,338	99,719	0	0	0	0	0	0	0
12:05:36	129,931	1724,335	10,82	10,742	7,926	2,312	2,932	21,2	952,565	24,581	1722,524	2,7	202,338	202,338	99,719	0	0	0	0	0	0	0
12:05:36	-43,31	1723,902	10,771	10,595	7,926	2,308	2,92	21,2	952,565	24,581	1722,526	2,7	202,338	202,338	99,719	0	0	0	0	0	0	0
12:05:36	-86,621	1723,036	10,673	10,693	7,926	2,299	2,908	21,2	952,565	24,581	1722,526	2,7	202,338	202,338	99,719	0	0	0	0	0	0	0
12:05:36	-43,298	1722,603	10,625	10,547	7,926	2,294	2,896	21,2	952,565	24,581	1722,526	2,7	202,338	202,338	99,719	0	0	0	0	0	0	0
12:05:36	-86,584	1721,737	10,527	10,4	7,926	2,285	2,884	21,2	952,565	24,581	1721,737	2,7	202,338	202,338	99,719	0	0	0	0	0	0	0
12:05:36	-86,56	1720,871	10,429	10,351	7,926	2,277	2,872	21,2	952,565	24,581	1720,871	2,7	202,338	202,338	99,719	0	0	0	0	0	0	0
12:05:36	-86,56	1720,006	10,332	10,205	7,926	2,268	2,86	21,2	952,565	24,581	1720,006	2,7	202,338	202,338	99,719	0	0	0	0	0	0	0
12:05:36	-43,261	1719,573	10,283	10,058	7,926	2,263	2,849	21,2	952,565	24,581	1719,573	2,7	202,338	202,338	99,719	0	0	0	0	0	0	0
12:05:36	0	1719,573	10,283	10,058	7,926	2,263	2,837	21,2	952,565	24,581	1719,573	2,7	202,338	202,338	99,719	0	0	0	0	0	0	0
12:05:36	0	1719,573	10,283	10,156	7,926	2,263	2,826	21,2	952,565	24,581	1719,573	2,7	202,338	202,338	99,719	0	0	0	0	0	0	0
12:05:36	-170,227	1717,871	10,185	10,058	7,921	2,246	2,814	21,2	952,565	24,581	1717,871	2,7	202,338	202,338	99,719	0	0	0	0	0	0	0
12:05:36	-43,261	1717,438	10,136	10,009	7,921	2,241	2,803	21,2	952,565	24,581	1717,438	2,7	202,338	202,338	99,719	0	0	0	0	0	0	0
12:05:36	0	1717,438	10,136	10,009	7,921	2,241	2,792	21,2	952,565	24,581	1717,438	2,8	202,338	202,338	99,719	0	0	0	0	0	0	0
12:05:36	-172,473	1715,713	10,039	9,961	7,916	2,223	2,781	21,2	952,565	24,581	1715,713	2,8	202,338	202,338	99,719	0	0	0	0	0	0	0
12:05:36	86,486	1716,578	10,136	10,009	7,916	2,232	2,77	21,2	952,565	24,581	1715,714	2,8	202,338	202,338	99,719	0	0	0	0	0	0	0
12:05:36	0	1716,578	10,136	10,009	7,916	2,232	2,76	21,2	952,565	24,581	1715,715	2,8	202,338	202,338	99,719	0	0	0	0	0	0	0
12:05:36	-86,486	1715,713	10,039	9,814	7,916	2,223	2,749	21,2	952,565	24,581	1715,713	2,8	202,338	202,338	99,719	0	0	0	0	0	0	0
12:05:36	-84,753	1714,866	10,039	9,814	7,912	2,215	2,739	21,2	952,565	24,581	1714,866	2,8	202,338	202,338	99,719	0	0	0	0	0	0	0
12:05:36	85,424	1715,72	10,136	9,863	7,912	2,223	2,729	21,2	952,565	24,581	1714,867	2,8	202,338	202,338	99,719	0	0	0	0	0	0	0
12:05:36	-83,715	1714,883	10,136	9,863	7,907	2,215	2,719	21,2	952,565	24,581	1714,867	2,8	202,338	202,338	99,719	0	0	0	0	0	0	0
12:05:36	0	1714,883	10,136	9,961	7,907	2,215	2,709	21,2	952,565	24,581	1714,867	2,8	202,338	202,338	99,719	0	0	0	0	0	0	0
12:05:36	-86,474	1714,018	10,039	10,009	7,907	2,206	2,699	21,2	952,565	24,581	1714,018	2,8	202,338	202,338	99,719	0	0	0	0	0	0	0
12:05:36	-43,225	1713,586	9,99	9,863	7,907	2,201	2,689	21,2	952,565	24,581	1713,586	3	202,338	202,338	99,719	0	0	0	0	0	0	0
12:05:36	-84,753	1712,738	9,99	9,863	7,902	2,193	2,679	21,2	952,565	24,581	1712,738	3	202,338	202,338	99,719	0	0	0	0	0	0	0
12:05:36	-43,225	1712,306	9,941	9,716	7,902	2,188	2,67	21,2	952,565	24,581	1712,306	3	202,338	202,338	99,719	0	0	0	0	0	0	0
12:05:36	-86,437	1711,442	9,843	9,716	7,902	2,179	2,66	21,2	952,565	24,581	1711,442	3	202,338	202,338	99,719	0	0	0	0	0	0	0
12:05:36	86,437	1712,306	9,941	9,863	7,902	2,188	2,651	21,2	952,565	24,581	1711,443	3	202,338	202,338	99,719	0	0	0	0	0	0	0
12:05:36	-86,437	1711,442	9,843	9,863	7,902	2,179	2,642	21,2	952,565	24,581	1711,442	3	202,338	202,338	99,719	0	0	0	0	0	0	0
12:05:36	0	1711,442	9,843	9,863	7,902	2,179	2,632	21,2	952,565	24,581	1711,442	3	202,338	202,338	99,719	0	0	0	0	0	0	0
12:05:36	0	1711,442	9,843	9,863	7,902	2,179	2,624	21,2	952,565	24,581	1711,442	3	202,338	202,338	99,719	0	0	0	0	0	0	0
12:05:36	129,663	1712,738	9,99	9,863	7,902	2,193	2,615	21,2	952,565	24,581	1711,443	3	202,338	202,338	99,719	0	0	0	0	0	0	0
12:05:36	0	1712,738	9,99	9,814	7,902	2,193	2,607	21,2	952,565	24,581	1711,444	3	202,338	202,338	99,719	0	0	0	0	0	0	0
12:05:36	0	1712,738	9,99	9,863	7,902	2,193	2,599	21,2	952,565	24,581	1711,446	3	202,338	202,338	99,719	0	0	0	0	0	0	0
12:05:36	0	1712,738	9,99	9,863	7,902	2,193	2,591	21,2	952,565	24,581	1711,447	3	202,338	202,338	99,719	0	0	0	0	0	0	0
12:05:36	0	1712,738	9,99	9,863	7,902	2,193	2,583	21,2	952,565	24,581	1711,448	3	202,338	202,338	99,719	0	0	0	0	0	0	0
12:05:36	0	1712,738	9,99	9,814	7,902	2,193	2,575	21,2	952,565	24,581	1711,45	3	202,338	202,338	99,719	0	0	0	0	0	0	0
12:05:36	43,225	1713,171	10,039	9,863	7,902	2,197	2,568	21,2	952,565	24,581	1711,451	3	202,338	202,338	99,719	0	0	0	0	0	0	0
12:05:36	0	1713,171	10,039	9,961	7,902	2,197	2,561	21,2	952,565	24,581	1711,453	3	202,338	202,338	99,719	0	0	0	0	0	0	0
12:05:36	0	1713,171	10,039	9,863	7,902	2,197	2,554	21,2	952,565	24,581	1711,455	3	202,338	202,338	99,719	0	0	0	0	0	0	0
12:05:36	0	1713,171	10,039	9,961	7,902	2,197	2,547	21,2	952,565	24,581	1711,456	3	202,338	202,338	99,719	0	0	0	0	0	0	0
12:05:36	0	1713,171	10,039	9,863	7,902	2,197	2,54	21,2	952,565	24,581	1711,458	3	202,338	202,338	99,719	0	0	0	0	0	0	0
12:05:36	0	1713,171	10,039	10,058	7,902	2,197	2,533	21,2	952,565	24,581	1711,46	3	202,338	202,338	99,719	0	0	0	0	0	0	0
12:05:36	0	1713,171	10,039	10,009	7,902	2,197	2,526	21,2	952,565	24,581	1711,461	3	202,338	202,338	99,719	0	0	0	0	0	0	0
12:05:36	0	1713,171	10,039	10,009	7,902	2,197	2,52	21,2	952,565	24,581	1711,463	3	202,338	202,338	99,719	0	0	0	0	0	0	0
12:05:36	0	1713,171	10,039	9,961	7,902	2,197	2,514	21,2	952,565	24,581	1711,465	3	202,338	202,338	99,719	0	0	0	0	0	0	0
12:05:36	129,711	1714,468	10,185	10,058	7,902	2,211	2,508	21,2	952,565	24,581	1711,468	3	202,338	202,338	99,719	0	0	0	0	0	0	0
12:05:36	-172,937	1712,738	9,99	9,863	7,902	2,193	2,501	21,2	952,565	24,581	1711,469	3	202,338	202,338	99,719	0	0	0	0	0	0	0
12:05:36	0	1712,738	9,99	9,961	7,902	2,193	2,495	21,2	952,565	24,581	1711,47	3	202,338	202,338	99,719	0	0	0	0	0	0	0
12:05:36	43,225	1713,171	10,039	10,009	7,902	2,197	2,49	21,2	952,565	24,581	1711,472	3	202,338	202,338	99,719	0	0	0	0	0	0	0
12:05:36	-43,225	1712,738	9,99	9,961	7,902	2,193	2,484	21,2	952,565	24,581	1711,473	3	202,338	202,338	99,719	0	0	0	0	0	0	0
12:05:36	43,225	1713,171	10,039	10,009	7,902	2,197	2,478	21,2	952,565	24,581	1711,475	3	202,338	202,338	99,719	0	0	0	0	0	0	0
12:05:36	-43,225	1712,738	9,99	9,814	7,902	2,193	2,473	21,2	952,565	24,581	1711,476	3	202,338	202,338	99,719	0	0	0	0	0	0	0
12:05:36	43,225	1713,171	10,039	9,961	7,902	2,197	2,467	21,2	952,565	24,581	1711,478	3	202,338	202,338	99,719	0	0	0	0	0	0	0
12:05:36	-43,225	1712,738	9,99	9,863	7,902	2,193	2,462	21,2	952,565	24,581	1711,479	3	202,338	202,338	99,719	0	0	0	0	0	0	0
12:05:36	0	1712,738	9,99	9,961	7,902	2,193	2,456	21,2	952,565	24,581	1711,48	3	202,338	202,338	99,719	0	0	0	0	0	0	0
12:05:36	-43,225	1712,306	9,941	9,716	7,902	2,188	2,451	21,2	952,565	24,581	1711,481	3	202,338	202,338	99,719	0	0	0	0	0	0	0
12:05:36	-83,666	1711,47	9,941	9,716	7,897	2,18	2,446	21,2	952,565	24,581	1711,47	3	202,338	202,338	99,719	0	0	0	0	0	0	0
12:05:36	83,666	1712,306	9,941	9,716	7,902	2,188	2,441	21,2	952,565	24,581	1711,47	3	202,338	202,338	99,719	0	0	0	0	0	0	0
12:05:36	0	1712,306	9,941	9,863	7,902	2,188	2,436	21,2	952,565	24,581	1711,471	3	202,338	202,338	99,719	0	0	0	0	0	0	0
12:05:36	43,225	1712,738	9,99	9,961	7,902	2,193	2,431	21,2	952,565	24,581	1711,472	3	202,338	202,338	99,719	0	0	0	0	0	0	0
12:05:36	43,225	1713,171	10,039	9,961	7,902	2,197	2,427	21,2	952,565	24,581	1711,474	3	202,338	202,338	99,719	0	0	0	0	0	0	0
12:05:36	-170,117	1711,47	9,941	9,814	7,897	2,18	2,422	21,2	952,565	24,581	1711,47	3	202,338	202,338	99,719	0	0	0	0	0	0	0
12:05:36	83,666	1712,306	9,941	9,814	7,902	2,188	2,417	21,2	952,565	24,581	1711,47	3	202,338	202,338	99,719	0	0	0	0	0	0	0
12:05:36	43,225	1712,738	9,99	9,863	7,902	2,193	2,413	21,2	952,565	24,581	1711,472	3	202,338	202,338	99,719	0	0	0	0	0	0	0
12:05:36	-43,225	1712,306	9,941	9,863	7,902	2,188	2,408	21,2	952,565	24,581	1711,472	3	202,338	202,338	99,719	0	0	0	0	0	0	0
12:05:36	43,225	1712,738	9,99	9,863	7,902	2,193	2,404	21,2	952,565	24,581	1711,474	3	202,338	202,338	99,719	0	0	0	0	0	0	0
12:05:36	0	1712,738	9,99	9,961	7,902	2,193	2,4	21,2	952,565	24,581	1711,475	3	202,338	202,338	99,719	0	0	0	0	0	0	0
12:05:36	0	1712,738	9,99	10,009	7,902	2,193	2,396	21,2	952,565	24,581	1711,476	3	202,338	202,338	99,719	0	0	0	0	0	0	0
12:05:36	-126,892	1711,47	9,941	9,814	7,897	2,18	2,392	21,2	952,565	24,581	1711,47	3	202,338	202,338	99,719	0	0	0	0	0	0	0
12:05:36	43,212	1711,902	9,99	10,009	7,897	2,184	2,388	21,2	952,565	24,581	1711,47	3	202,338	202,338	99,719	0	0	0	0	0	0	0
12:05:37	43,225	1712,334	10,039	10,058	7,897	2,189	2,384	21,2	952,565	24,581	1711,471	3	202,338	202,338	99,719	0	0	0	0	0	0	0
12:05:37	-86,437	1711,47	9,941	9,961	7,897	2,18	2,38	21,2	952,565	24,581	1711,47	3	202,338	202,338	99,719	0	0	0	0	0	0	0
12:05:37	43,212	1711,902	9,99	9,961	7,897	2,184	2,376	21	953,025	24,581	1711,47	3	202,338	202,338	99,719	0	0	0	0	0	0	0
12:05:37	-130,493	1710,597	9,843	9,716	7,897	2,171	2,372	21	953,025	24,581	1710,597	3	202,338	202,338	99,719	0	0	0	0	0	0	0
12:05:37	129,626	1711,893	9,99	9,961	7,897	2,184	2,368	21	953,025	24,581	1710,598	3	202,338	202,338	99,719	0	0	0	0	0	0	0
12:05:37	83,691	1712,73	9,99	9,961	7,902	2,193	2,365	21	953,025	24,581	1710,6	3	202,338	202,338	99,719	0	0	0	0	0	0	0
12:05:37	-129,65	1711,433	9,843	9,716	7,902	2,179	2,361	21	953,025	24,581	1710,601	3	202,338	202,338	99,719	0	0	0	0	0	0	0
12:05:37	2,758	1711,461	9,941	9,863	7,897	2,18	2,357	21	953,025	24,581	1710,602	3	202,338	202,338	99,719	0	0	0	0	0	0	0
12:05:37	83,666	1712,298	9,941	9,863	7,902	2,188	2,354	21	953,025	24,581	1710,604	3	202,338	202,338	99,719	0	0	0	0	0	0	0
12:05:37	-216,052	1710,137	9,697	9,668	7,902	2,166	2,35	21	953,025	24,581	1710,137	3	202,338	202,338	99,719	0	0	0	0	0	0	0
12:05:37	86,425	1711,001	9,795	9,716	7,902	2,175	2,347	21	953,025	24,581	1710,138	3	202,338	202,338	99,719	0	0	0	0	0	0	0
12:05:37	129,626	1712,298	9,941	9,961	7,902	2,188	2,344	21	953,025	24,581	1710,14	3	202,338	202,338	99,719	0	0	0	0	0	0	0
12:05:37	43,225	1712,73	9,99	9,863	7,902	2,193	2,341	21	953,025	24,581	1710,143	3	200,922	200,922	99,713	0	0	0	0	0	0	0
12:05:37	0	1712,73	9,99	10,009	7,902	2,193	2,338	21	953,025	24,581	1710,145	3	200,922	200,922	99,713	0	0	0	0	0	0	0
12:05:37	89,208	1713,622	10,185	10,156	7,897	2,202	2,335	21	953,025	24,581	1710,149	3	200,922	200,922	99,713	0	0	0	0	0	0	0
12:05:37	-129,675	1712,325	10,039	9,863	7,897	2,188	2,332	21	953,025	24,581	1710,151	3	200,922	200,922	99,713	0	0	0	0	0	0	0
12:05:37	83,691	1713,162	10,039	9,961	7,902	2,197	2,33	21	953,025	24,581	1710,154	3	200,922	200,922	99,713	0	0	0	0	0	0	0
12:05:37	-43,225	1712,73	9,99	9,814	7,902	2,193	2,327	21	953,025	24,581	1710,157	3	200,922	200,922	99,713	0	0	0	0	0	0	0
12:05:37	43,225	1713,162	10,039	9,961	7,902	2,197	2,325	21	953,025	24,581	1710,16	3	200,922	200,922	99,713	0	0	0	0	0	0	0
12:05:37	-43,225	1712,73	9,99	9,961	7,902	2,193	2,322	21	953,025	24,581	1710,162	3	200,922	200,922	99,713	0	0	0	0	0	0	0
12:05:37	43,225	1713,162	10,039	9,961	7,902	2,197	2,32	21	953,025	24,581	1710,165	3	200,922	200,922	99,713	0	0	0	0	0	0	0
12:05:37	0	1713,162	10,039	9,863	7,902	2,197	2,317	21	953,025	24,581	1710,168	3	200,922	200,922	99,713	0	0	0	0	0	0	0
12:05:37	132,47	1714,487	10,283	10,156	7,897	2,211	2,315	21	953,025	24,581	1710,172	3	200,922	200,922	99,713	0	0	0	0	0	0	0
12:05:37	-129,711	1713,19	10,136	10,009	7,897	2,197	2,313	21	953,025	24,581	1710,175	3	200,922	200,922	99,713	0	0	0	0	0	0	0
12:05:37	-45,983	1712,73	9,99	9,863	7,902	2,193	2,31	21	953,025	24,581	1710,178	3	200,922	200,922	99,713	0	0	0	0	0	0	0
12:05:37	-43,225	1712,298	9,941	9,814	7,902	2,188	2,308	21	953,025	24,581	1710,18	3	200,922	200,922	99,713	0	0	0	0	0	0	0
12:05:37	-86,425	1711,433	9,843	9,716	7,902	2,179	2,305	21	953,025	24,581	1710,181	3	200,922	200,922	99,713	0	0	0	0	0	0	0
12:05:37	86,425	1712,298	9,941	9,814	7,902	2,188	2,303	21	953,025	24,581	1710,183	3	200,922	200,922	99,713	0	0	0	0	0	0	0
12:05:37	-83,666	1711,461	9,941	9,716	7,897	2,18	2,301	21	953,025	24,581	1710,185	3	200,922	200,922	99,713	0	0	0	0	0	0	0
12:05:37	43,2	1711,893	9,99	9,961	7,897	2,184	2,298	21	953,025	24,581	1710,186	3	200,922	200,922	99,713	0	0	0	0	0	0	0
12:05:37	0	1711,893	9,99	9,814	7,897	2,184	2,296	21	953,025	24,581	1710,188	3	200,922	200,922	99,713	0	0	0	0	0	0	0
12:05:37	-43,2	1711,461	9,941	9,814	7,897	2,18	2,294	21	953,025	24,581	1710,189	3	200,922	200,922	99,713	0	0	0	0	0	0	0
12:05:37	0	1711,461	9,941	9,863	7,897	2,18	2,292	21	953,025	24,581	1710,191	3	200,922	200,922	99,713	0	0	0	0	0	0	0
12:05:37	0	1711,461	9,941	9,814	7,897	2,18	2,289	21	953,025	24,581	1710,192	3	200,922	200,922	99,713	0	0	0	0	0	0	0
12:05:37	0	1711,461	9,941	9,863	7,897	2,18	2,287	21	953,025	24,581	1710,193	3	200,922	200,922	99,713	0	0	0	0	0	0	0
12:05:37	-2,758	1711,433	9,843	9,814	7,902	2,179	2,285	21	953,025	24,581	1710,194	3	200,922	200,922	99,713	0	0	0	0	0	0	0
12:05:37	2,758	1711,461	9,941	9,814	7,897	2,18	2,283	21	953,025	24,581	1710,196	3	200,922	200,922	99,713	0	0	0	0	0	0	0
12:05:37	43,2	1711,893	9,99	9,863	7,897	2,184	2,281	21	953,025	24,581	1710,197	3	200,922	200,922	99,713	0	0	0	0	0	0	0
12:05:37	43,225	1712,325	10,039	9,961	7,897	2,188	2,279	21	953,025	24,581	1710,2	3	200,922	200,922	99,713	0	0	0	0	0	0	0
12:05:37	-43,225	1711,893	9,99	9,863	7,897	2,184	2,277	21	953,025	24,581	1710,201	3	200,922	200,922	99,713	0	0	0	0	0	0	0
12:05:37	0	1711,893	9,99	9,961	7,897	2,184	2,276	21	953,025	24,581	1710,203	3	200,922	200,922	99,713	0	0	0	0	0	0	0
12:05:37	0	1711,893	9,99	9,863	7,897	2,184	2,274	21	953,025	24,581	1710,205	3	200,922	200,922	99,713	0	0	0	0	0	0	0
12:05:37	43,225	1712,325	10,039	9,961	7,897	2,188	2,272	21	953,025	24,581	1710,207	3	200,922	200,922	99,713	0	0	0	0	0	0	0
12:05:37	-43,225	1711,893	9,99	9,863	7,897	2,184	2,27	21	953,025	24,581	1710,208	3	200,922	200,922	99,713	0	0	0	0	0	0	0
12:05:37	0	1711,893	9,99	9,863	7,897	2,184	2,269	21	953,025	24,581	1710,21	3	200,922	200,922	99,713	0	0	0	0	0	0	0
12:05:37	43,225	1712,325	10,039	10,009	7,897	2,188	2,267	21	953,025	24,581	1710,212	3	200,922	200,922	99,713	0	0	0	0	0	0	0
12:05:37	0	1712,325	10,039	10,009	7,897	2,188	2,266	21	953,025	24,581	1710,214	3	200,922	200,922	99,713	0	0	0	0	0	0	0
12:05:37	0	1712,325	10,039	10,009	7,897	2,188	2,264	21	953,025	24,581	1710,216	3	200,922	200,922	99,713	0	0	0	0	0	0	0
12:05:37	0	1712,325	10,039	9,961	7,897	2,188	2,263	21	953,025	24,581	1710,219	3	200,922	200,922	99,713	0	0	0	0	0	0	0
12:05:37	86,45	1713,19	10,136	10,009	7,897	2,197	2,261	21	953,025	24,581	1710,222	3	200,922	200,922	99,713	0	0	0	0	0	0	0
12:05:37	0	1713,19	10,136	10,058	7,897	2,197	2,26	21	953,025	24,581	1710,225	3	200,922	200,922	99,713	0	0	0	0	0	0	0
12:05:37	-86,45	1712,325	10,039	10,009	7,897	2,188	2,259	21	953,025	24,581	1710,227	3	200,922	200,922	99,713	0	0	0	0	0	0	0
12:05:37	0	1712,325	10,039	9,863	7,897	2,188	2,257	21	953,025	24,581	1710,229	3	200,922	200,922	99,713	0	0	0	0	0	0	0
12:05:37	40,466	1712,73	9,99	9,961	7,902	2,193	2,256	21	953,025	24,581	1710,232	3	200,922	200,922	99,713	0	0	0	0	0	0	0
12:05:37	0	1712,73	9,99	9,814	7,902	2,193	2,255	21	953,025	24,581	1710,234	3	200,922	200,922	99,713	0	0	0	0	0	0	0
12:05:37	43,225	1713,162	10,039	10,009	7,902	2,197	2,254	21	953,025	24,581	1710,237	3	200,922	200,922	99,713	0	0	0	0	0	0	0
12:05:37	2,758	1713,19	10,136	10,009	7,897	2,197	2,253	21	953,025	24,581	1710,24	3	200,922	200,922	99,713	0	0	0	0	0	0	0
12:05:37	-86,45	1712,325	10,039	10,009	7,897	2,188	2,251	21	953,025	24,581	1710,242	3	200,922	200,922	99,713	0	0	0	0	0	0	0
12:05:37	83,691	1713,162	10,039	9,961	7,902	2,197	2,25	21	953,025	24,581	1710,245	3	200,922	200,922	99,713	0	0	0	0	0	0	0
12:05:37	-43,225	1712,73	9,99	9,961	7,902	2,193	2,249	21	953,025	24,581	1710,248	3	200,922	200,922	99,713	0	0	0	0	0	0	0
12:05:37	0	1712,73	9,99	9,961	7,902	2,193	2,248	21	953,025	24,581	1710,25	3	200,922	200,922	99,713	0	0	0	0	0	0	0
12:05:37	129,675	1714,027	10,136	10,009	7,902	2,206	2,247	21	953,025	24,581	1710,254	3	200,922	200,922	99,713	0	0	0	0	0	0	0
12:05:37	0	1714,027	10,136	10,009	7,902	2,206	2,246	21	953,025	24,581	1710,258	3	200,922	200,922	99,713	0	0	0	0	0	0	0
12:05:37	-172,9	1712,298	9,941	9,863	7,902	2,188	2,245	21	953,025	24,581	1710,26	3	200,922	200,922	99,713	0	0	0	0	0	0	0
12:05:37	86,45	1713,162	10,039	9,716	7,902	2,197	2,244	21	953,025	24,581	1710,263	3	200,922	200,922	99,713	0	0	0	0	0	0	0
12:05:37	2,758	1713,19	10,136	9,961	7,897	2,197	2,243	21	953,025	24,581	1710,265	3	200,922	200,922	99,713	0	0	0	0	0	0	0
12:05:37	43,225	1713,622	10,185	10,058	7,897	2,202	2,243	21	953,025	24,581	1710,269	3	200,922	200,922	99,713	0	0	0	0	0	0	0
12:05:37	-43,225	1713,19	10,136	9,863	7,897	2,197	2,242	21	953,025	24,581	1710,272	3	200,922	200,922	99,713	0	0	0	0	0	0	0
12:05:37	-129,675	1711,893	9,99	9,716	7,897	2,184	2,241	21	953,025	24,581	1710,273	3	200,922	200,922	99,713	0	0	0	0	0	0	0
12:05:37	83,691	1712,73	9,99	9,863	7,902	2,193	2,24	21	953,025	24,581	1710,276	3	200,922	200,922	99,713	0	0	0	0	0	0	0
12:05:37	-43,225	1712,298	9,941	9,716	7,902	2,188	2,239	21	953,025	24,581	1710,278	3	200,922	200,922	99,713	0	0	0	0	0	0	0
12:05:37	2,758	1712,325	10,039	9,814	7,897	2,188	2,238	21	953,025	24,581	1710,28	3	200,922	200,922	99,713	0	0	0	0	0	0	0
12:05:37	86,45	1713,19	10,136	10,009	7,897	2,197	2,237	21	953,025	24,581	1710,283	3	200,922	200,922	99,713	0	0	0	0	0	0	0
12:05:37	-86,45	1712,325	10,039	9,961	7,897	2,188	2,236	21	953,025	24,581	1710,285	3	200,922	200,922	99,713	0	0	0	0	0	0	0
12:05:37	-43,225	1711,893	9,99	9,814	7,897	2,184	2,235	21	953,025	24,581	1710,287	3	200,922	200,922	99,713	0	0	0	0	0	0	0
12:05:37	43,225	1712,325	10,039	9,961	7,897	2,188	2,234	21	953,025	24,581	1710,289	3	200,922	200,922	99,713	0	0	0	0	0	0	0
12:05:37	-2,758	1712,298	9,941	9,716	7,902	2,188	2,233	21	953,025	24,581	1710,291	3	200,922	200,922	99,713	0	0	0	0	0	0	0
12:05:37	0	1712,298	9,941	9,716	7,902	2,188	2,232	21	953,025	24,581	1710,293	3	200,922	200,922	99,713	0	0	0	0	0	0	0
12:05:37	43,225	1712,73	9,99	9,814	7,902	2,193	2,231	21	953,025	24,581	1710,295	3	200,922	200,922	99,713	0	0	0	0	0	0	0
12:05:37	0	1712,73	9,99	9,716	7,902	2,193	2,231	21	953,025	24,581	1710,298	3	200,922	200,922	99,713	0	0	0	0	0	0	0
12:05:37	-40,466	1712,325	10,039	9,863	7,897	2,188	2,23	21	953,025	24,581	1710,3	3	200,922	200,922	99,713	0	0	0	0	0	0	0
12:05:37	86,45	1713,19	10,136	9,863	7,897	2,197	2,229	21	953,025	24,581	1710,303	3	200,922	200,922	99,713	0	0	0	0	0	0	0
12:05:37	-86,45	1712,325	10,039	9,863	7,897	2,188	2,228	21	953,025	24,581	1710,305	3	200,922	200,922	99,713	0	0	0	0	0	0	0
12:05:37	170,141	1714,027	10,136	9,961	7,902	2,206	2,228	21	953,025	24,581	1710,308	3	200,922	200,922	99,713	0	0	0	0	0	0	0
12:05:37	-129,675	1712,73	9,99	9,863	7,902	2,193	2,227	21	953,025	24,581	1710,311	3	200,922	200,922	99,713	0	0	0	0	0	0	0
12:05:37	129,675	1714,027	10,136	9,961	7,902	2,206	2,227	21	953,025	24,581	1710,314	3	200,922	200,922	99,713	0	0	0	0	0	0	0
12:05:37	43,237	1714,459	10,185	10,058	7,902	2,21	2,226	21	953,025	24,581	1710,319	3	200,922	200,922	99,713	0	0	0	0	0	0	0
12:05:37	0	1714,459	10,185	10,058	7,902	2,21	2,226	21	953,025	24,581	1710,323	3	200,922	200,922	99,713	0	0	0	0	0	0	0
12:05:37	-83,703	1713,622	10,185	10,058	7,897	2,202	2,226	21	953,025	24,581	1710,326	3	200,922	200,922	99,713	0	0	0	0	0	0	0
12:05:37	86,486	1714,487	10,283	10,156	7,897	2,211	2,225	21	953,025	24,581	1710,33	3	200,922	200,922	99,713	0	0	0	0	0	0	0
12:05:37	-129,711	1713,19	10,136	10,058	7,897	2,197	2,225	21	953,025	24,581	1710,333	3	200,922	200,922	99,713	0	0	0	0	0	0	0
12:05:37	-45,983	1712,73	9,99	9,961	7,902	2,193	2,224	21	953,025	24,581	1710,335	3	200,922	200,922	99,713	0	0	0	0	0	0	0
12:05:37	0	1712,73	9,99	9,863	7,902	2,193	2,224	21	953,025	24,581	1710,338	3	200,922	200,922	99,713	0	0	0	0	0	0	0
12:05:37	0	1712,73	9,99	9,863	7,902	2,193	2,223	21	953,025	24,581	1710,34	3	200,922	200,922	99,713	0	0	0	0	0	0	0
12:05:37	43,225	1713,162	10,039	9,863	7,902	2,197	2,222	21	953,025	24,581	1710,343	3	200,922	200,922	99,713	0	0	0	0	0	0	0
12:05:37	-43,225	1712,73	9,99	9,961	7,902	2,193	2,222	21	953,025	24,581	1710,345	3	200,922	200,922	99,713	0	0	0	0	0	0	0
12:05:37	-43,225	1712,298	9,941	9,814	7,902	2,188	2,221	21	953,025	24,581	1710,347	3	200,922	200,922	99,713	0	0	0	0	0	0	0
12:05:37	43,225	1712,73	9,99	9,863	7,902	2,193	2,221	21	953,025	24,581	1710,35	3	200,922	200,922	99,713	0	0	0	0	0	0	0
12:05:37	43,225	1713,162	10,039	9,961	7,902	2,197	2,22	21	953,025	24,581	1710,352	3	200,922	200,922	99,713	0	0	0	0	0	0	0
12:05:37	86,45	1714,027	10,136	10,009	7,902	2,206	2,22	21	953,025	24,581	1710,356	3	200,922	200,922	99,713	0	0	0	0	0	0	0
12:05:38	-83,691	1713,19	10,136	10,009	7,897	2,197	2,219	21	953,025	24,581	1710,359	3	200,922	200,922	99,713	0	0	0	0	0	0	0
12:05:38	43,225	1713,622	10,185	10,205	7,897	2,202	2,219	21	953,025	24,581	1710,362	3	200,922	200,922	99,713	0	0	0	0	0	0	0
12:05:38	-43,225	1713,19	10,136	10,058	7,897	2,197	2,219	21	952,565	24,581	1710,365	3	200,922	200,922	99,713	0	0	0	0	0	0	0
12:05:38	0,878	1713,199	10,136	10,009	7,897	2,197	2,218	21	952,565	24,581	1710,368	3	200,922	200,922	99,713	0	0	0	0	0	0	0
12:05:38	-2,783	1713,171	10,039	10,009	7,902	2,197	2,218	21	952,565	24,581	1710,371	3	200,922	200,922	99,713	0	0	0	0	0	0	0
12:05:38	0	1713,171	10,039	9,961	7,902	2,197	2,217	21	952,565	24,581	1710,373	3	200,922	200,922	99,713	0	0	0	0	0	0	0
12:05:38	-43,225	1712,738	9,99	9,814	7,902	2,193	2,217	21	952,565	24,581	1710,376	3	200,922	200,922	99,713	0	0	0	0	0	0	0
12:05:38	43,225	1713,171	10,039	9,961	7,902	2,197	2,217	21	952,565	24,581	1710,378	3	200,922	200,922	99,713	0	0	0	0	0	0	0
12:05:38	2,783	1713,199	10,136	9,961	7,897	2,197	2,216	21	952,565	24,581	1710,381	3	200,922	200,922	99,713	0	0	0	0	0	0	0
12:05:38	-86,462	1712,334	10,039	9,961	7,897	2,189	2,216	21	952,565	24,581	1710,383	3	200,922	200,922	99,713	0	0	0	0	0	0	0
12:05:38	86,462	1713,199	10,136	10,009	7,897	2,197	2,215	21	952,565	24,581	1710,386	3	200,922	200,922	99,713	0	0	0	0	0	0	0
12:05:38	-46,008	1712,738	9,99	9,863	7,902	2,193	2,215	21	952,565	24,581	1710,389	3	200,922	200,922	99,713	0	0	0	0	0	0	0
12:05:38	0	1712,738	9,99	9,814	7,902	2,193	2,214	21	952,565	24,581	1710,391	3	200,674	200,674	99,712	0	0	0	0	0	0	0
12:05:38	-43,225	1712,306	9,941	9,814	7,902	2,188	2,214	21	952,565	24,581	1710,393	3	200,674	200,674	99,712	0	0	0	0	0	0	0
12:05:38	-40,454	1711,902	9,99	9,961	7,897	2,184	2,213	21	952,565	24,581	1710,394	3	200,674	200,674	99,712	0	0	0	0	0	0	0
12:05:38	0	1711,902	9,99	9,961	7,897	2,184	2,213	21	952,565	24,581	1710,396	3	200,674	200,674	99,712	0	0	0	0	0	0	0
12:05:38	-129,65	1710,605	9,843	9,814	7,897	2,171	2,212	21	952,565	24,581	1710,396	3	200,674	200,674	99,712	0	0	0	0	0	0	0
12:05:38	86,437	1711,47	9,941	9,814	7,897	2,18	2,211	21	952,565	24,581	1710,397	3	200,674	200,674	99,712	0	0	0	0	0	0	0
12:05:38	-129,65	1710,173	9,795	9,716	7,897	2,166	2,21	21	952,565	24,581	1710,173	3	200,674	200,674	99,712	0	0	0	0	0	0	0
12:05:38	213,317	1712,306	9,941	9,863	7,902	2,188	2,21	21	952,565	24,581	1710,175	3	200,674	200,674	99,712	0	0	0	0	0	0	0
12:05:38	-129,65	1711,01	9,795	9,716	7,902	2,175	2,209	21	952,565	24,581	1710,176	3	200,674	200,674	99,712	0	0	0	0	0	0	0
12:05:38	45,983	1711,47	9,941	9,863	7,897	2,18	2,209	21	952,565	24,581	1710,177	3	200,674	200,674	99,712	0	0	0	0	0	0	0
12:05:38	0	1711,47	9,941	9,961	7,897	2,18	2,208	21	952,565	24,581	1710,179	3	200,674	200,674	99,712	0	0	0	0	0	0	0
12:05:38	0	1711,47	9,941	9,863	7,897	2,18	2,208	21	952,565	24,581	1710,18	3	200,674	200,674	99,712	0	0	0	0	0	0	0
12:05:38	0	1711,47	9,941	9,961	7,897	2,18	2,207	21	952,565	24,581	1710,181	3	200,674	200,674	99,712	0	0	0	0	0	0	0
12:05:38	83,666	1712,306	9,941	9,863	7,902	2,188	2,207	21	952,565	24,581	1710,183	3	200,674	200,674	99,712	0	0	0	0	0	0	0
12:05:38	0	1712,306	9,941	9,961	7,902	2,188	2,206	21	952,565	24,581	1710,185	3	200,674	200,674	99,712	0	0	0	0	0	0	0
12:05:38	0	1712,306	9,941	9,863	7,902	2,188	2,206	21	952,565	24,581	1710,187	3	200,674	200,674	99,712	0	0	0	0	0	0	0
12:05:38	43,225	1712,738	9,99	9,863	7,902	2,193	2,206	21	952,565	24,581	1710,19	3	200,674	200,674	99,712	0	0	0	0	0	0	0
12:05:38	46,008	1713,199	10,136	10,058	7,897	2,197	2,206	21	952,565	24,581	1710,193	3	200,674	200,674	99,712	0	0	0	0	0	0	0
12:05:38	0	1713,199	10,136	10,058	7,897	2,197	2,205	21	952,565	24,581	1710,196	3	200,674	200,674	99,712	0	0	0	0	0	0	0
12:05:38	83,679	1714,035	10,136	10,058	7,902	2,206	2,205	21	952,565	24,581	1710,2	3	200,674	200,674	99,712	0	0	0	0	0	0	0
12:05:38	-129,687	1712,738	9,99	10,058	7,902	2,193	2,205	21	952,565	24,581	1710,202	3	200,674	200,674	99,712	0	0	0	0	0	0	0
12:05:38	129,687	1714,035	10,136	9,961	7,902	2,206	2,205	21	952,565	24,581	1710,206	3	200,674	200,674	99,712	0	0	0	0	0	0	0
12:05:38	0	1714,035	10,136	9,961	7,902	2,206	2,205	21	952,565	24,581	1710,21	3	200,674	200,674	99,712	0	0	0	0	0	0	0
12:05:38	0	1714,035	10,136	10,156	7,902	2,206	2,205	21	952,565	24,581	1710,214	3	200,674	200,674	99,712	0	0	0	0	0	0	0
12:05:38	43,249	1714,468	10,185	10,205	7,902	2,211	2,205	21	952,565	24,581	1710,218	3	200,674	200,674	99,712	0	0	0	0	0	0	0
12:05:38	2,783	1714,496	10,283	10,058	7,897	2,211	2,205	21	952,565	24,581	1710,222	3	200,674	200,674	99,712	0	0	0	0	0	0	0
12:05:38	-129,711	1713,199	10,136	10,058	7,897	2,197	2,205	21	952,565	24,581	1710,225	3	200,674	200,674	99,712	0	0	0	0	0	0	0
12:05:38	-86,462	1712,334	10,039	9,961	7,897	2,189	2,205	21	952,565	24,581	1710,227	3	200,674	200,674	99,712	0	0	0	0	0	0	0
12:05:38	-2,77	1712,306	9,941	9,716	7,902	2,188	2,205	21	952,565	24,581	1710,229	3	200,674	200,674	99,712	0	0	0	0	0	0	0
12:05:38	0	1712,306	9,941	9,814	7,902	2,188	2,204	21	952,565	24,581	1710,231	3	200,674	200,674	99,712	0	0	0	0	0	0	0
12:05:38	43,225	1712,738	9,99	9,814	7,902	2,193	2,204	21	952,565	24,581	1710,234	3	200,674	200,674	99,712	0	0	0	0	0	0	0
12:05:38	46,008	1713,199	10,136	9,961	7,897	2,197	2,204	21	952,565	24,581	1710,237	3	200,674	200,674	99,712	0	0	0	0	0	0	0
12:05:38	-86,462	1712,334	10,039	10,009	7,897	2,189	2,204	21	952,565	24,581	1710,239	3	200,674	200,674	99,712	0	0	0	0	0	0	0
12:05:38	-86,437	1711,47	9,941	9,814	7,897	2,18	2,203	21	952,565	24,581	1710,24	3	200,674	200,674	99,712	0	0	0	0	0	0	0
12:05:38	0	1711,47	9,941	9,863	7,897	2,18	2,203	21	952,565	24,581	1710,242	3	200,674	200,674	99,712	0	0	0	0	0	0	0
12:05:38	-2,77	1711,442	9,843	9,716	7,902	2,179	2,202	21	952,565	24,581	1710,243	3	200,674	200,674	99,712	0	0	0	0	0	0	0
12:05:38	-43,212	1711,01	9,795	9,814	7,902	2,175	2,202	21	952,565	24,581	1710,244	3	200,674	200,674	99,712	0	0	0	0	0	0	0
12:05:38	45,983	1711,47	9,941	9,863	7,897	2,18	2,201	21	952,565	24,581	1710,245	3	200,674	200,674	99,712	0	0	0	0	0	0	0
12:05:38	0	1711,47	9,941	9,814	7,897	2,18	2,201	21	952,565	24,581	1710,246	3	200,674	200,674	99,712	0	0	0	0	0	0	0
12:05:38	43,212	1711,902	9,99	9,961	7,897	2,184	2,2	21	952,565	24,581	1710,248	3	200,674	200,674	99,712	0	0	0	0	0	0	0
12:05:38	-43,212	1711,47	9,941	9,814	7,897	2,18	2,2	21	952,565	24,581	1710,249	3	200,674	200,674	99,712	0	0	0	0	0	0	0
12:05:38	0	1711,47	9,941	9,863	7,897	2,18	2,2	21	952,565	24,581	1710,25	3	200,674	200,674	99,712	0	0	0	0	0	0	0
12:05:38	0	1711,47	9,941	9,863	7,897	2,18	2,199	21	952,565	24,581	1710,252	3	200,674	200,674	99,712	0	0	0	0	0	0	0
12:05:38	83,666	1712,306	9,941	9,863	7,902	2,188	2,199	21	952,565	24,581	1710,254	3	200,674	200,674	99,712	0	0	0	0	0	0	0
12:05:38	0	1712,306	9,941	9,863	7,902	2,188	2,199	21	952,565	24,581	1710,256	3	200,674	200,674	99,712	0	0	0	0	0	0	0
12:05:38	-83,666	1711,47	9,941	9,863	7,897	2,18	2,198	21	952,565	24,581	1710,257	3	200,674	200,674	99,712	0	0	0	0	0	0	0
12:05:38	86,437	1712,334	10,039	10,058	7,897	2,189	2,198	21	952,565	24,581	1710,259	3	200,674	200,674	99,712	0	0	0	0	0	0	0
12:05:38	0	1712,334	10,039	10,009	7,897	2,189	2,198	21	952,565	24,581	1710,261	3	200,674	200,674	99,712	0	0	0	0	0	0	0
12:05:38	0	1712,334	10,039	9,961	7,897	2,189	2,198	21	952,565	24,581	1710,263	3	200,674	200,674	99,712	0	0	0	0	0	0	0
12:05:38	0	1712,334	10,039	9,961	7,897	2,189	2,198	21	952,565	24,581	1710,265	3	200,674	200,674	99,712	0	0	0	0	0	0	0
12:05:38	0	1712,334	10,039	10,009	7,897	2,189	2,198	21	952,565	24,581	1710,267	3	200,674	200,674	99,712	0	0	0	0	0	0	0
12:05:38	-43,225	1711,902	9,99	9,961	7,897	2,184	2,197	21	952,565	24,581	1710,269	3	200,674	200,674	99,712	0	0	0	0	0	0	0
12:05:38	-43,212	1711,47	9,941	9,814	7,897	2,18	2,197	21	952,565	24,581	1710,27	3	200,674	200,674	99,712	0	0	0	0	0	0	0
12:05:38	86,437	1712,334	10,039	9,961	7,897	2,189	2,197	21	952,565	24,581	1710,272	3	200,674	200,674	99,712	0	0	0	0	0	0	0
12:05:38	40,454	1712,738	9,99	9,863	7,902	2,193	2,197	21	952,565	24,581	1710,275	3	200,674	200,674	99,712	0	0	0	0	0	0	0
12:05:38	43,225	1713,171	10,039	10,009	7,902	2,197	2,197	21	952,565	24,581	1710,278	3	200,674	200,674	99,712	0	0	0	0	0	0	0
12:05:38	-43,225	1712,738	9,99	9,961	7,902	2,193	2,197	21	952,565	24,581	1710,28	3	200,674	200,674	99,712	0	0	0	0	0	0	0
12:05:38	-83,679	1711,902	9,99	9,863	7,897	2,184	2,196	21	952,565	24,581	1710,282	3	200,674	200,674	99,712	0	0	0	0	0	0	0
12:05:38	129,687	1713,199	10,136	10,058	7,897	2,197	2,196	21	952,565	24,581	1710,285	3	200,674	200,674	99,712	0	0	0	0	0	0	0
12:05:38	-86,462	1712,334	10,039	10,058	7,897	2,189	2,196	21	952,565	24,581	1710,287	3	200,674	200,674	99,712	0	0	0	0	0	0	0
12:05:38	0	1712,334	10,039	10,009	7,897	2,189	2,196	21	952,565	24,581	1710,289	3	200,674	200,674	99,712	0	0	0	0	0	0	0
12:05:38	-43,225	1711,902	9,99	9,961	7,897	2,184	2,196	21	952,565	24,581	1710,29	3	200,674	200,674	99,712	0	0	0	0	0	0	0
12:05:38	40,454	1712,306	9,941	9,863	7,902	2,188	2,196	21	952,565	24,581	1710,292	3	200,674	200,674	99,712	0	0	0	0	0	0	0
12:05:38	0	1712,306	9,941	9,814	7,902	2,188	2,196	21	952,565	24,581	1710,294	3	200,674	200,674	99,712	0	0	0	0	0	0	0
12:05:38	0	1712,306	9,941	9,863	7,902	2,188	2,195	21	952,565	24,581	1710,296	3	200,674	200,674	99,712	0	0	0	0	0	0	0
12:05:38	-40,454	1711,902	9,99	9,961	7,897	2,184	2,195	21	952,565	24,581	1710,298	3	200,674	200,674	99,712	0	0	0	0	0	0	0
12:05:38	43,225	1712,334	10,039	10,009	7,897	2,189	2,195	21	952,565	24,581	1710,3	3	200,674	200,674	99,712	0	0	0	0	0	0	0
12:05:38	-43,225	1711,902	9,99	10,009	7,897	2,184	2,195	21	952,565	24,581	1710,302	3	200,674	200,674	99,712	0	0	0	0	0	0	0
12:05:38	40,454	1712,306	9,941	9,863	7,902	2,188	2,195	21	952,565	24,581	1710,304	3	200,674	200,674	99,712	0	0	0	0	0	0	0
12:05:38	0	1712,306	9,941	9,961	7,902	2,188	2,195	21	952,565	24,581	1710,305	3	200,674	200,674	99,712	0	0	0	0	0	0	0
12:05:38	-86,437	1711,442	9,843	9,716	7,902	2,179	2,194	21	952,565	24,581	1710,307	3	200,674	200,674	99,712	0	0	0	0	0	0	0
12:05:38	41,516	1711,857	9,795	9,716	7,907	2,184	2,194	21	952,565	24,581	1710,308	3	200,674	200,674	99,712	0	0	0	0	0	0	0
12:05:38	43,212	1712,289	9,843	9,863	7,907	2,188	2,194	21	952,565	24,581	1710,31	3	200,674	200,674	99,712	0	0	0	0	0	0	0
12:05:38	1,708	1712,306	9,941	9,961	7,902	2,188	2,194	21	952,565	24,581	1710,312	3	200,674	200,674	99,712	0	0	0	0	0	0	0
12:05:38	86,45	1713,171	10,039	9,961	7,902	2,197	2,194	21	952,565	24,581	1710,315	3	200,674	200,674	99,712	0	0	0	0	0	0	0
12:05:38	46,02	1713,631	10,185	10,058	7,897	2,202	2,194	21	952,565	24,581	1710,318	3	200,674	200,674	99,712	0	0	0	0	0	0	0
12:05:38	-43,237	1713,199	10,136	10,156	7,897	2,197	2,194	21	952,565	24,581	1710,321	3	200,674	200,674	99,712	0	0	0	0	0	0	0
12:05:38	0	1713,199	10,136	10,156	7,897	2,197	2,194	21	952,565	24,581	1710,324	3	200,674	200,674	99,712	0	0	0	0	0	0	0
12:05:38	-2,783	1713,171	10,039	10,058	7,902	2,197	2,194	21	952,565	24,581	1710,327	3	200,674	200,674	99,712	0	0	0	0	0	0	0
12:05:38	-86,45	1712,306	9,941	9,716	7,902	2,188	2,194	21	952,565	24,581	1710,329	3	200,674	200,674	99,712	0	0	0	0	0	0	0
12:05:38	86,45	1713,171	10,039	9,961	7,902	2,197	2,194	21	952,565	24,581	1710,332	3	200,674	200,674	99,712	0	0	0	0	0	0	0
12:05:38	0	1713,171	10,039	10,009	7,902	2,197	2,194	21	952,565	24,581	1710,335	3	200,674	200,674	99,712	0	0	0	0	0	0	0
12:05:38	-43,225	1712,738	9,99	9,961	7,902	2,193	2,194	21	952,565	24,581	1710,337	3	200,674	200,674	99,712	0	0	0	0	0	0	0
12:05:38	-40,454	1712,334	10,039	9,961	7,897	2,189	2,194	21	952,565	24,581	1710,339	3	200,674	200,674	99,712	0	0	0	0	0	0	0
12:05:38	-43,225	1711,902	9,99	9,961	7,897	2,184	2,194	21	952,565	24,581	1710,341	3	200,674	200,674	99,712	0	0	0	0	0	0	0
12:05:38	-43,212	1711,47	9,941	9,814	7,897	2,18	2,194	21	952,565	24,581	1710,342	3	200,674	200,674	99,712	0	0	0	0	0	0	0
12:05:38	-86,437	1710,605	9,843	9,814	7,897	2,171	2,193	21	952,565	24,581	1710,342	3	200,674	200,674	99,712	0	0	0	0	0	0	0
12:05:38	-45,959	1710,146	9,697	9,619	7,902	2,166	2,193	21	952,565	24,581	1710,146	3	200,674	200,674	99,712	0	0	0	0	0	0	0
12:05:39	129,626	1711,442	9,843	9,716	7,902	2,179	2,192	21	952,565	24,581	1710,147	3	200,674	200,674	99,712	0	0	0	0	0	0	0
12:05:39	-83,666	1710,605	9,843	9,814	7,897	2,171	2,192	21	952,565	24,581	1710,147	3	200,674	200,674	99,712	0	0	0	0	0	0	0
12:05:39	86,437	1711,47	9,941	9,961	7,897	2,18	2,192	21	952,565	24,581	1710,149	3	200,674	200,674	99,712	0	0	0	0	0	0	0
12:05:39	0	1711,47	9,941	9,961	7,897	2,18	2,191	21	952,565	24,581	1710,15	3	200,674	200,674	99,712	0	0	0	0	0	0	0
12:05:39	0	1711,47	9,941	9,863	7,897	2,18	2,191	21	952,565	24,581	1710,151	3	200,674	200,674	99,712	0	0	0	0	0	0	0
12:05:39	0	1711,47	9,941	9,814	7,897	2,18	2,191	21	952,565	24,581	1710,153	3	200,674	200,674	99,712	0	0	0	0	0	0	0
12:05:39	126,892	1712,738	9,99	9,863	7,902	2,193	2,191	21	952,565	24,581	1710,155	3	200,674	200,674	99,712	0	0	0	0	0	0	0
12:05:39	0	1712,738	9,99	9,863	7,902	2,193	2,191	21	952,565	24,581	1710,158	3	200,674	200,674	99,712	0	0	0	0	0	0	0
12:05:39	129,687	1714,035	10,136	10,009	7,902	2,206	2,191	21	952,565	24,581	1710,162	3	200,674	200,674	99,712	0	0	0	0	0	0	0
12:05:39	-83,679	1713,199	10,136	10,058	7,897	2,197	2,191	21	952,565	24,581	1710,165	3	200,674	200,674	99,712	0	0	0	0	0	0	0
12:05:39	43,237	1713,631	10,185	10,058	7,897	2,202	2,192	21	952,565	24,581	1710,168	3	200,674	200,674	99,712	0	0	0	0	0	0	0
12:05:39	-43,237	1713,199	10,136	10,058	7,897	2,197	2,192	21	952,565	24,581	1710,171	3	200,674	200,674	99,712	0	0	0	0	0	0	0
12:05:39	-86,462	1712,334	10,039	10,009	7,897	2,189	2,192	21	952,565	24,581	1710,174	3	200,522	200,522	99,711	0	0	0	0	0	0	0
12:05:39	83,679	1713,171	10,039	9,961	7,902	2,197	2,192	21	952,565	24,581	1710,176	3	200,522	200,522	99,711	0	0	0	0	0	0	0
12:05:39	0	1713,171	10,039	9,961	7,902	2,197	2,192	21	952,565	24,581	1710,179	3	200,522	200,522	99,711	0	0	0	0	0	0	0
12:05:39	-43,225	1712,738	9,99	10,009	7,902	2,193	2,192	21	952,565	24,581	1710,182	3	200,522	200,522	99,711	0	0	0	0	0	0	0
12:05:39	129,687	1714,035	10,136	10,058	7,902	2,206	2,192	21	952,565	24,581	1710,186	3	200,522	200,522	99,711	0	0	0	0	0	0	0
12:05:39	-86,462	1713,171	10,039	10,009	7,902	2,197	2,192	21	952,565	24,581	1710,189	3	200,522	200,522	99,711	0	0	0	0	0	0	0
12:05:39	86,462	1714,035	10,136	10,156	7,902	2,206	2,193	21	952,565	24,581	1710,193	3	200,522	200,522	99,711	0	0	0	0	0	0	0
12:05:39	-83,679	1713,199	10,136	10,205	7,897	2,197	2,193	21	952,565	24,581	1710,196	3	200,522	200,522	99,711	0	0	0	0	0	0	0
12:05:39	-86,462	1712,334	10,039	10,058	7,897	2,189	2,193	21	952,565	24,581	1710,198	3	200,522	200,522	99,711	0	0	0	0	0	0	0
12:05:39	83,679	1713,171	10,039	10,009	7,902	2,197	2,193	21	952,565	24,581	1710,201	3	200,522	200,522	99,711	0	0	0	0	0	0	0
12:05:39	-86,45	1712,306	9,941	9,863	7,902	2,188	2,193	21	952,565	24,581	1710,203	3	200,522	200,522	99,711	0	0	0	0	0	0	0
12:05:39	43,225	1712,738	9,99	9,863	7,902	2,193	2,193	21	952,565	24,581	1710,205	3	200,522	200,522	99,711	0	0	0	0	0	0	0
12:05:39	-126,892	1711,47	9,941	9,961	7,897	2,18	2,192	21	952,565	24,581	1710,207	3	200,522	200,522	99,711	0	0	0	0	0	0	0
12:05:39	86,437	1712,334	10,039	9,961	7,897	2,189	2,192	21	952,565	24,581	1710,209	3	200,522	200,522	99,711	0	0	0	0	0	0	0
12:05:39	0	1712,334	10,039	9,961	7,897	2,189	2,192	21	952,565	24,581	1710,211	3	200,522	200,522	99,711	0	0	0	0	0	0	0
12:05:39	0	1712,334	10,039	10,058	7,897	2,189	2,192	21	952,565	24,581	1710,213	3	200,522	200,522	99,711	0	0	0	0	0	0	0
12:05:39	-43,225	1711,902	9,99	9,863	7,897	2,184	2,192	21	952,565	24,581	1710,215	3	200,522	200,522	99,711	0	0	0	0	0	0	0
12:05:39	43,225	1712,334	10,039	9,961	7,897	2,189	2,192	21	952,565	24,581	1710,217	3	200,522	200,522	99,711	0	0	0	0	0	0	0
12:05:39	-43,225	1711,902	9,99	9,814	7,897	2,184	2,192	21	952,565	24,581	1710,219	3	200,522	200,522	99,711	0	0	0	0	0	0	0
12:05:39	0	1711,902	9,99	9,961	7,897	2,184	2,192	21	952,565	24,581	1710,22	3	200,522	200,522	99,711	0	0	0	0	0	0	0
12:05:39	43,225	1712,334	10,039	10,009	7,897	2,189	2,192	21	952,565	24,581	1710,223	3	200,522	200,522	99,711	0	0	0	0	0	0	0
12:05:39	0	1712,334	10,039	10,009	7,897	2,189	2,191	21	952,565	24,581	1710,225	3	200,522	200,522	99,711	0	0	0	0	0	0	0
12:05:39	0	1712,334	10,039	10,009	7,897	2,189	2,191	21	952,565	24,581	1710,227	3	200,522	200,522	99,711	0	0	0	0	0	0	0
12:05:39	0	1712,334	10,039	10,009	7,897	2,189	2,191	21	952,565	24,581	1710,229	3	200,522	200,522	99,711	0	0	0	0	0	0	0
12:05:39	0	1712,334	10,039	10,009	7,897	2,189	2,191	21	952,565	24,581	1710,231	3	200,522	200,522	99,711	0	0	0	0	0	0	0
12:05:39	0	1712,334	10,039	10,009	7,897	2,189	2,191	21	952,565	24,581	1710,233	3	200,522	200,522	99,711	0	0	0	0	0	0	0
12:05:39	0	1712,334	10,039	10,009	7,897	2,189	2,191	21	952,565	24,581	1710,235	3	200,522	200,522	99,711	0	0	0	0	0	0	0
12:05:39	0	1712,334	10,039	9,961	7,897	2,189	2,191	21	952,565	24,581	1710,238	3	200,522	200,522	99,711	0	0	0	0	0	0	0
12:05:39	-43,225	1711,902	9,99	9,961	7,897	2,184	2,191	21	952,565	24,581	1710,239	3	200,522	200,522	99,711	0	0	0	0	0	0	0
12:05:39	43,225	1712,334	10,039	10,009	7,897	2,189	2,191	21	952,565	24,581	1710,241	3	200,522	200,522	99,711	0	0	0	0	0	0	0
12:05:39	86,462	1713,199	10,136	10,009	7,897	2,197	2,191	21	952,565	24,581	1710,244	3	200,522	200,522	99,711	0	0	0	0	0	0	0
12:05:39	0	1713,199	10,136	10,009	7,897	2,197	2,191	21	952,565	24,581	1710,247	3	200,522	200,522	99,711	0	0	0	0	0	0	0
12:05:39	-86,462	1712,334	10,039	9,961	7,897	2,189	2,191	21	952,565	24,581	1710,249	3	200,522	200,522	99,711	0	0	0	0	0	0	0
12:05:39	-43,225	1711,902	9,99	9,863	7,897	2,184	2,191	21	952,565	24,581	1710,251	3	200,522	200,522	99,711	0	0	0	0	0	0	0
12:05:39	43,225	1712,334	10,039	10,009	7,897	2,189	2,191	21	952,565	24,581	1710,253	3	200,522	200,522	99,711	0	0	0	0	0	0	0
12:05:39	-2,77	1712,306	9,941	9,863	7,902	2,188	2,191	21	952,565	24,581	1710,255	3	200,522	200,522	99,711	0	0	0	0	0	0	0
12:05:39	43,225	1712,738	9,99	9,814	7,902	2,193	2,191	21	952,565	24,581	1710,258	3	200,522	200,522	99,711	0	0	0	0	0	0	0
12:05:39	129,687	1714,035	10,136	10,156	7,902	2,206	2,191	21	952,565	24,581	1710,261	3	200,522	200,522	99,711	0	0	0	0	0	0	0
12:05:39	-170,141	1712,334	10,039	9,863	7,897	2,189	2,191	21	952,565	24,581	1710,264	3	200,522	200,522	99,711	0	0	0	0	0	0	0
12:05:39	86,462	1713,199	10,136	10,009	7,897	2,197	2,191	21	952,565	24,581	1710,267	3	200,522	200,522	99,711	0	0	0	0	0	0	0
12:05:39	-86,462	1712,334	10,039	10,009	7,897	2,189	2,191	21	952,565	24,581	1710,269	3	200,522	200,522	99,711	0	0	0	0	0	0	0
12:05:39	0	1712,334	10,039	9,961	7,897	2,189	2,191	21	952,565	24,581	1710,271	3	200,522	200,522	99,711	0	0	0	0	0	0	0
12:05:39	83,679	1713,171	10,039	9,961	7,902	2,197	2,191	21	952,565	24,581	1710,274	3	200,522	200,522	99,711	0	0	0	0	0	0	0
12:05:39	0	1713,171	10,039	9,863	7,902	2,197	2,191	21	952,565	24,581	1710,277	3	200,522	200,522	99,711	0	0	0	0	0	0	0
12:05:39	-43,225	1712,738	9,99	9,814	7,902	2,193	2,191	21	952,565	24,581	1710,279	3	200,522	200,522	99,711	0	0	0	0	0	0	0
12:05:39	43,225	1713,171	10,039	9,961	7,902	2,197	2,192	21	952,565	24,581	1710,282	3	200,522	200,522	99,711	0	0	0	0	0	0	0
12:05:39	2,783	1713,199	10,136	9,863	7,897	2,197	2,192	21	952,565	24,581	1710,285	3	200,522	200,522	99,711	0	0	0	0	0	0	0
12:05:39	43,237	1713,631	10,185	10,009	7,897	2,202	2,192	21	952,565	24,581	1710,288	3	200,522	200,522	99,711	0	0	0	0	0	0	0
12:05:39	-43,237	1713,199	10,136	9,863	7,897	2,197	2,192	21	952,565	24,581	1710,291	3	200,522	200,522	99,711	0	0	0	0	0	0	0
12:05:39	-86,462	1712,334	10,039	9,814	7,897	2,189	2,192	21	952,565	24,581	1710,293	3	200,522	200,522	99,711	0	0	0	0	0	0	0
12:05:39	-43,225	1711,902	9,99	9,716	7,897	2,184	2,192	21	952,565	24,581	1710,295	3	200,522	200,522	99,711	0	0	0	0	0	0	0
12:05:39	40,454	1712,306	9,941	9,716	7,902	2,188	2,192	21	952,565	24,581	1710,297	3	200,522	200,522	99,711	0	0	0	0	0	0	0
12:05:39	43,225	1712,738	9,99	9,814	7,902	2,193	2,192	21	952,565	24,581	1710,299	3	200,522	200,522	99,711	0	0	0	0	0	0	0
12:05:39	0	1712,738	9,99	9,716	7,902	2,193	2,192	21	952,565	24,581	1710,302	3	200,522	200,522	99,711	0	0	0	0	0	0	0
12:05:39	-40,454	1712,334	10,039	9,814	7,897	2,189	2,192	21	952,565	24,581	1710,304	3	200,522	200,522	99,711	0	0	0	0	0	0	0
12:05:39	0	1712,334	10,039	9,863	7,897	2,189	2,192	21	952,565	24,581	1710,306	3	200,522	200,522	99,711	0	0	0	0	0	0	0
12:05:39	0	1712,334	10,039	9,863	7,897	2,189	2,192	21	952,565	24,581	1710,308	3	200,522	200,522	99,711	0	0	0	0	0	0	0
12:05:39	40,454	1712,738	9,99	9,863	7,902	2,193	2,192	21	952,565	24,581	1710,31	3	200,522	200,522	99,711	0	0	0	0	0	0	0
12:05:39	-88,146	1711,857	9,795	9,668	7,907	2,184	2,191	21	952,565	24,581	1710,312	3	200,522	200,522	99,711	0	0	0	0	0	0	0
12:05:39	129,663	1713,154	9,941	9,814	7,907	2,197	2,192	21	952,565	24,581	1710,315	3	200,522	200,522	99,711	0	0	0	0	0	0	0
12:05:39	-41,516	1712,738	9,99	9,961	7,902	2,193	2,192	21	952,565	24,581	1710,317	3	200,522	200,522	99,711	0	0	0	0	0	0	0
12:05:39	129,687	1714,035	10,136	10,009	7,902	2,206	2,192	21	952,565	24,581	1710,321	3	200,522	200,522	99,711	0	0	0	0	0	0	0
12:05:39	46,032	1714,496	10,283	10,205	7,897	2,211	2,192	21	952,565	24,581	1710,325	3	200,522	200,522	99,711	0	0	0	0	0	0	0
12:05:39	43,249	1714,928	10,332	10,205	7,897	2,215	2,193	21	952,565	24,581	1710,33	3	200,522	200,522	99,711	0	0	0	0	0	0	0
12:05:39	-43,249	1714,496	10,283	10,156	7,897	2,211	2,193	21	952,565	24,581	1710,334	3	200,522	200,522	99,711	0	0	0	0	0	0	0
12:05:39	-86,474	1713,631	10,185	10,058	7,897	2,202	2,193	21	952,565	24,581	1710,337	3	200,522	200,522	99,711	0	0	0	0	0	0	0
12:05:39	-89,245	1712,738	9,99	9,863	7,902	2,193	2,193	21	952,565	24,581	1710,34	3	200,522	200,522	99,711	0	0	0	0	0	0	0
12:05:39	129,687	1714,035	10,136	9,961	7,902	2,206	2,193	21	952,565	24,581	1710,343	3	200,522	200,522	99,711	0	0	0	0	0	0	0
12:05:39	129,736	1715,333	10,283	10,156	7,902	2,219	2,194	21	952,565	24,581	1710,348	3	200,522	200,522	99,711	0	0	0	0	0	0	0
12:05:39	173,01	1717,063	10,478	10,498	7,902	2,237	2,195	21	952,565	24,581	1710,355	3	200,522	200,522	99,711	0	0	0	0	0	0	0
12:05:39	389,526	1720,958	10,918	10,888	7,902	2,277	2,196	21	952,565	24,581	1710,366	3	200,522	200,522	99,711	0	0	0	0	0	0	0
12:05:39	431,311	1725,271	11,308	11,425	7,907	2,322	2,199	21	952,565	24,581	1710,381	3	200,522	200,522	99,711	0	0	0	0	0	0	0
12:05:39	474,987	1730,021	11,748	11,718	7,912	2,371	2,202	21	952,565	24,581	1710,4	3	200,522	200,522	99,711	0	0	0	0	0	0	0
12:05:39	645,397	1736,475	12,187	12,451	7,926	2,437	2,207	21	952,565	24,581	1710,426	3	200,522	200,522	99,711	0	0	0	0	0	0	0
12:05:39	428,308	1740,758	12,48	12,841	7,936	2,482	2,212	21	952,565	24,581	1710,457	3	200,522	200,522	99,711	0	0	0	0	0	0	0
12:05:39	559,143	1746,35	12,822	13,232	7,95	2,539	2,219	21	952,565	24,581	1710,493	3	200,522	200,522	99,711	0	0	0	0	0	0	0
12:05:39	596,936	1752,319	13,115	13,574	7,969	2,601	2,226	21	952,565	24,581	1710,535	3	200,522	200,522	99,711	0	0	0	0	0	0	0
12:05:39	642,749	1758,746	13,457	13,867	7,988	2,667	2,235	21	952,565	24,581	1710,583	3	200,522	200,522	99,711	0	0	0	0	0	0	0
12:05:39	637,89	1765,125	13,799	14,258	8,007	2,733	2,245	21	952,565	24,581	1710,637	3	200,522	200,522	99,711	0	0	0	0	0	0	0
12:05:39	729,98	1772,425	14,238	14,599	8,026	2,808	2,256	21	952,565	24,581	1710,699	3	200,522	200,522	99,711	0	0	0	0	0	0	0
12:05:39	682,275	1779,248	14,629	15,136	8,045	2,878	2,268	21	952,565	24,581	1710,767	3	200,522	200,522	99,711	0	0	0	0	0	0	0
12:05:39	598,852	1785,236	14,922	15,332	8,064	2,94	2,281	21	952,565	24,581	1710,842	3	200,522	200,522	99,711	0	0	0	0	0	0	0
12:05:39	818,078	1793,417	15,556	15,869	8,078	3,024	2,296	21	952,565	24,581	1710,924	3	200,522	200,522	99,711	0	0	0	0	0	0	0
12:05:39	693,847	1800,356	16,045	16,357	8,093	3,096	2,311	21	952,565	24,581	1711,014	3	200,522	200,522	99,711	0	0	0	0	0	0	0
12:05:39	614,331	1806,499	16,435	16,699	8,108	3,159	2,328	21	952,565	24,581	1711,109	3	200,522	200,522	99,711	0	0	0	0	0	0	0
12:05:39	646,984	1812,969	16,875	17,187	8,122	3,226	2,346	21	952,565	24,581	1711,211	3	200,522	200,522	99,711	0	0	0	0	0	0	0
12:05:39	724,023	1820,209	17,314	17,48	8,14	3,301	2,364	21	952,565	24,581	1711,32	3	200,522	200,522	99,711	0	0	0	0	0	0	0
12:05:40	410,217	1824,311	17,412	17,773	8,159	3,343	2,383	21	952,565	24,581	1711,433	3	200,522	200,522	99,711	0	0	0	0	0	0	0
12:05:40	606,213	1830,373	17,803	17,969	8,173	3,405	2,403	21	952,565	24,581	1711,552	3	200,522	200,522	99,711	0	0	0	0	0	0	0
12:05:40	459,35	1834,967	18,047	18,115	8,186	3,453	2,424	21	952,565	24,581	1711,676	3	200,522	200,522	99,711	0	0	0	0	0	0	0
12:05:40	558,081	1840,548	18,486	18,652	8,195	3,51	2,445	21	953,025	24,581	1711,805	3	200,522	200,522	99,711	0	0	0	0	0	0	0
12:05:40	612,646	1846,674	18,974	19,14	8,205	3,573	2,467	21	953,025	24,581	1711,939	3	200,522	200,522	99,711	0	0	0	0	0	0	0
12:05:40	515,234	1851,826	19,463	19,58	8,209	3,627	2,49	21	953,025	24,581	1712,079	3	200,522	200,522	99,711	0	0	0	0	0	0	0
12:05:40	350,732	1855,334	19,756	19,824	8,214	3,663	2,513	21	953,025	24,581	1712,223	3	200,522	200,522	99,711	0	0	0	0	0	0	0
12:05:40	102,624	1856,36	19,853	19,922	8,215	3,673	2,536	21	953,025	24,581	1712,367	3	200,522	200,522	99,711	0	0	0	0	0	0	0
12:05:40	352,014	1859,88	20,146	20,166	8,22	3,71	2,559	21	953,025	24,581	1712,514	3	200,522	200,522	99,711	0	0	0	0	0	0	0
12:05:40	27,368	1860,154	20,097	20,166	8,224	3,712	2,582	21	953,025	24,581	1712,662	3	200,522	200,522	99,711	0	0	0	0	0	0	0
12:05:40	157,238	1861,726	20,097	20,166	8,233	3,729	2,604	21	953,025	24,581	1712,811	3	200,522	200,522	99,711	0	0	0	0	0	0	0
12:05:40	-48,144	1861,245	19,951	20,019	8,238	3,724	2,626	21	953,025	24,581	1712,959	3	200,522	200,522	99,711	0	0	0	0	0	0	0
12:05:40	129,858	1862,543	20	20,068	8,242	3,737	2,648	21	953,025	24,581	1713,109	3	200,522	200,522	99,711	0	0	0	0	0	0	0
12:05:40	14,05	1862,684	20	20,068	8,243	3,739	2,669	21	953,025	24,581	1713,258	3	200,922	200,922	99,713	0	0	0	0	0	0	0
12:05:40	74,438	1863,428	20,097	20,068	8,242	3,746	2,69	21	953,025	24,581	1713,409	3	200,922	200,922	99,713	0	0	0	0	0	0	0
12:05:40	44,25	1863,871	20,146	20,068	8,242	3,751	2,711	21	953,025	24,581	1713,559	3	200,922	200,922	99,713	0	0	0	0	0	0	0
12:05:40	73,425	1864,605	20,244	20,215	8,242	3,758	2,732	21	953,025	24,581	1713,71	3	200,922	200,922	99,713	0	0	0	0	0	0	0
12:05:40	-26,293	1864,342	20,293	20,263	8,238	3,756	2,752	21	953,025	24,581	1713,861	3	200,922	200,922	99,713	0	0	0	0	0	0	0
12:05:40	-44,25	1863,9	20,244	20,166	8,238	3,751	2,771	21	953,025	24,581	1714,011	3	200,922	200,922	99,713	0	0	0	0	0	0	0
12:05:40	0	1863,9	20,244	20,215	8,238	3,751	2,791	21	953,025	24,581	1714,161	3	200,922	200,922	99,713	0	0	0	0	0	0	0
12:05:40	-117,675	1862,723	20,097	20,068	8,238	3,739	2,809	21	953,025	24,581	1714,309	3	200,922	200,922	99,713	0	0	0	0	0	0	0
12:05:40	-309,631	1859,627	19,756	19,678	8,238	3,707	2,827	21	953,025	24,581	1714,454	3	200,922	200,922	99,713	0	0	0	0	0	0	0
12:05:40	-15,1	1859,476	19,756	19,678	8,238	3,705	2,844	21	953,025	24,581	1714,599	3	200,922	200,922	99,713	0	0	0	0	0	0	0
12:05:40	88,464	1860,36	19,853	19,824	8,238	3,715	2,861	21	953,025	24,581	1714,745	2,9	200,922	200,922	99,713	0	0	0	0	0	0	0
12:05:40	-102,465	1859,336	19,756	19,58	8,237	3,704	2,878	21	953,025	24,581	1714,89	2,9	200,922	200,922	99,713	0	0	0	0	0	0	0
12:05:40	-55,432	1858,781	19,756	19,678	8,234	3,698	2,894	21	953,025	24,581	1715,034	2,9	200,922	200,922	99,713	0	0	0	0	0	0	0
12:05:40	29,125	1859,072	19,804	19,873	8,233	3,701	2,909	21	953,025	24,581	1715,178	2,9	200,922	200,922	99,713	0	0	0	0	0	0	0
12:05:40	-44,226	1858,63	19,756	19,726	8,233	3,697	2,925	21	953,025	24,581	1715,321	2,9	200,922	200,922	99,713	0	0	0	0	0	0	0
12:05:40	44,226	1859,072	19,804	19,824	8,233	3,701	2,94	21	953,025	24,581	1715,465	2,9	200,922	200,922	99,713	0	0	0	0	0	0	0
12:05:40	-132,666	1857,746	19,658	19,58	8,233	3,688	2,955	21	953,025	24,581	1715,607	2,9	200,922	200,922	99,713	0	0	0	0	0	0	0
12:05:40	103,54	1858,781	19,756	19,824	8,234	3,698	2,969	21	953,025	24,581	1715,75	2,9	200,922	200,922	99,713	0	0	0	0	0	0	0
12:05:40	-88,439	1857,897	19,658	19,678	8,234	3,689	2,983	21	953,025	24,581	1715,893	2,9	200,922	200,922	99,713	0	0	0	0	0	0	0
12:05:40	132,666	1859,223	19,804	19,824	8,234	3,703	2,998	21	953,025	24,581	1716,036	2,9	200,922	200,922	99,713	0	0	0	0	0	0	0
12:05:40	69,433	1859,918	19,804	19,726	8,238	3,71	3,012	21	953,025	24,581	1716,18	2,9	200,922	200,922	99,713	0	0	0	0	0	0	0
12:05:40	-44,226	1859,476	19,756	19,824	8,238	3,705	3,025	21	953,025	24,581	1716,323	2,9	200,922	200,922	99,713	0	0	0	0	0	0	0
12:05:40	176,928	1861,245	19,951	19,873	8,238	3,724	3,039	21	953,025	24,581	1716,468	2,9	200,922	200,922	99,713	0	0	0	0	0	0	0
12:05:40	-88,464	1860,36	19,853	19,873	8,238	3,715	3,052	21	953,025	24,581	1716,612	2,9	200,922	200,922	99,713	0	0	0	0	0	0	0
12:05:40	132,69	1861,687	20	20,019	8,238	3,728	3,065	21	953,025	24,581	1716,757	2,9	200,922	200,922	99,713	0	0	0	0	0	0	0
12:05:40	-44,226	1861,245	19,951	19,922	8,238	3,724	3,078	21	953,025	24,581	1716,902	2,9	200,922	200,922	99,713	0	0	0	0	0	0	0
12:05:40	44,226	1861,687	20	20,068	8,238	3,728	3,091	21	953,025	24,581	1717,046	2,9	200,922	200,922	99,713	0	0	0	0	0	0	0
12:05:40	0	1861,687	20	20,068	8,238	3,728	3,104	21	953,025	24,581	1717,191	2,9	200,922	200,922	99,713	0	0	0	0	0	0	0
12:05:40	0	1861,687	20	20,068	8,238	3,728	3,116	21	953,025	24,581	1717,336	2,9	200,922	200,922	99,713	0	0	0	0	0	0	0
12:05:40	-44,226	1861,245	19,951	19,922	8,238	3,724	3,128	21	953,025	24,581	1717,48	2,9	200,922	200,922	99,713	0	0	0	0	0	0	0
12:05:40	44,226	1861,687	20	20,166	8,238	3,728	3,139	21	953,025	24,581	1717,624	2,8	200,922	200,922	99,713	0	0	0	0	0	0	0
12:05:40	15,1	1861,838	20	20,068	8,238	3,73	3,151	21	953,025	24,581	1717,768	2,8	200,922	200,922	99,713	0	0	0	0	0	0	0
12:05:40	-59,326	1861,245	19,951	20,068	8,238	3,724	3,162	21	953,025	24,581	1717,912	2,8	200,922	200,922	99,713	0	0	0	0	0	0	0
12:05:40	-88,464	1860,36	19,853	19,922	8,238	3,715	3,173	21	953,025	24,581	1718,054	2,8	200,922	200,922	99,713	0	0	0	0	0	0	0
12:05:40	88,464	1861,245	19,951	20,019	8,238	3,724	3,184	21	953,025	24,581	1718,197	2,8	200,922	200,922	99,713	0	0	0	0	0	0	0
12:05:40	0	1861,245	19,951	20,068	8,238	3,724	3,194	21	953,025	24,581	1718,34	2,8	200,922	200,922	99,713	0	0	0	0	0	0	0
12:05:40	44,226	1861,687	20	20,068	8,238	3,728	3,205	21	953,025	24,581	1718,484	2,8	200,922	200,922	99,713	0	0	0	0	0	0	0
12:05:40	-44,226	1861,245	19,951	20,068	8,238	3,724	3,215	21	953,025	24,581	1718,626	2,8	200,922	200,922	99,713	0	0	0	0	0	0	0
12:05:40	0	1861,245	19,951	19,922	8,238	3,724	3,225	21	953,025	24,581	1718,769	2,8	200,922	200,922	99,713	0	0	0	0	0	0	0
12:05:40	15,087	1861,396	19,951	20,019	8,238	3,725	3,235	21	953,025	24,581	1718,912	2,8	200,922	200,922	99,713	0	0	0	0	0	0	0
12:05:40	-77,27	1860,623	19,804	19,922	8,242	3,717	3,244	21	953,025	24,581	1719,053	2,8	200,922	200,922	99,713	0	0	0	0	0	0	0
12:05:40	0	1860,623	19,804	19,824	8,242	3,717	3,254	21	953,025	24,581	1719,195	2,8	200,922	200,922	99,713	0	0	0	0	0	0	0
12:05:40	62,182	1861,245	19,951	19,922	8,238	3,724	3,263	21	953,025	24,581	1719,337	2,8	200,922	200,922	99,713	0	0	0	0	0	0	0
12:05:40	-88,464	1860,36	19,853	19,922	8,238	3,715	3,272	21	953,025	24,581	1719,478	2,8	200,922	200,922	99,713	0	0	0	0	0	0	0
12:05:40	-44,238	1859,918	19,804	19,824	8,238	3,71	3,28	21	953,025	24,581	1719,618	2,8	200,922	200,922	99,713	0	0	0	0	0	0	0
12:05:40	41,381	1860,332	19,756	19,726	8,242	3,714	3,289	21	953,025	24,581	1719,759	2,8	200,922	200,922	99,713	0	0	0	0	0	0	0
12:05:40	-15,087	1860,181	19,756	19,726	8,242	3,713	3,297	21	953,025	24,581	1719,899	2,8	200,922	200,922	99,713	0	0	0	0	0	0	0
12:05:40	17,944	1860,36	19,853	19,873	8,238	3,715	3,305	21	953,025	24,581	1720,04	2,8	200,922	200,922	99,713	0	0	0	0	0	0	0
12:05:40	221,179	1862,572	20,097	20,068	8,238	3,737	3,314	21	953,025	24,581	1720,183	2,8	200,922	200,922	99,713	0	0	0	0	0	0	0
12:05:40	0	1862,572	20,097	20,068	8,238	3,737	3,322	21	953,025	24,581	1720,325	2,8	200,922	200,922	99,713	0	0	0	0	0	0	0
12:05:40	-132,714	1861,245	19,951	20,068	8,238	3,724	3,33	21	953,025	24,581	1720,466	2,8	200,922	200,922	99,713	0	0	0	0	0	0	0
12:05:40	30,212	1861,547	20	20,019	8,237	3,727	3,338	21	953,025	24,581	1720,607	2,8	200,922	200,922	99,713	0	0	0	0	0	0	0
12:05:40	-118,676	1860,36	19,853	19,922	8,238	3,715	3,345	21	953,025	24,581	1720,747	2,8	200,922	200,922	99,713	0	0	0	0	0	0	0
12:05:40	-44,238	1859,918	19,804	19,678	8,238	3,71	3,352	21	953,025	24,581	1720,886	2,8	200,922	200,922	99,713	0	0	0	0	0	0	0
12:05:40	-44,226	1859,476	19,756	19,678	8,238	3,705	3,359	21	953,025	24,581	1721,025	2,8	200,922	200,922	99,713	0	0	0	0	0	0	0
12:05:40	59,313	1860,069	19,804	19,873	8,238	3,712	3,366	21	953,025	24,581	1721,164	2,8	200,922	200,922	99,713	0	0	0	0	0	0	0
12:05:40	29,15	1860,36	19,853	19,824	8,238	3,715	3,373	21	953,025	24,581	1721,303	2,8	200,922	200,922	99,713	0	0	0	0	0	0	0
12:05:40	-44,238	1859,918	19,804	19,678	8,238	3,71	3,38	21	953,025	24,581	1721,441	2,8	200,922	200,922	99,713	0	0	0	0	0	0	0
12:05:40	132,702	1861,245	19,951	19,873	8,238	3,724	3,386	21	953,025	24,581	1721,581	2,8	200,922	200,922	99,713	0	0	0	0	0	0	0
12:05:40	0	1861,245	19,951	19,873	8,238	3,724	3,393	21	953,025	24,581	1721,721	2,8	200,922	200,922	99,713	0	0	0	0	0	0	0
12:05:40	0	1861,245	19,951	19,873	8,238	3,724	3,399	21	953,025	24,581	1721,861	2,7	200,922	200,922	99,713	0	0	0	0	0	0	0
12:05:40	132,714	1862,572	20,097	19,873	8,238	3,737	3,406	21	953,025	24,581	1722,001	2,7	200,922	200,922	99,713	0	0	0	0	0	0	0
12:05:40	0	1862,572	20,097	20,019	8,238	3,737	3,413	21	953,025	24,581	1722,142	2,7	200,922	200,922	99,713	0	0	0	0	0	0	0
12:05:40	0	1862,572	20,097	19,922	8,238	3,737	3,419	21	953,025	24,581	1722,283	2,7	200,922	200,922	99,713	0	0	0	0	0	0	0
12:05:40	44,25	1863,014	20,146	20,166	8,238	3,742	3,425	21	953,025	24,581	1722,423	2,7	200,922	200,922	99,713	0	0	0	0	0	0	0
12:05:40	-44,25	1862,572	20,097	20,068	8,238	3,737	3,431	21	953,025	24,581	1722,563	2,7	200,922	200,922	99,713	0	0	0	0	0	0	0
12:05:40	-132,714	1861,245	19,951	20,068	8,238	3,724	3,437	21	953,025	24,581	1722,702	2,7	200,922	200,922	99,713	0	0	0	0	0	0	0
12:05:40	-132,702	1859,918	19,804	19,824	8,238	3,71	3,442	21	953,025	24,581	1722,839	2,7	200,922	200,922	99,713	0	0	0	0	0	0	0
12:05:40	0	1859,918	19,804	19,824	8,238	3,71	3,448	21	953,025	24,581	1722,976	2,7	200,922	200,922	99,713	0	0	0	0	0	0	0
12:05:40	44,238	1860,36	19,853	19,922	8,238	3,715	3,453	21	953,025	24,581	1723,114	2,7	200,922	200,922	99,713	0	0	0	0	0	0	0
12:05:40	-44,238	1859,918	19,804	19,873	8,238	3,71	3,458	21	953,025	24,581	1723,25	2,7	200,922	200,922	99,713	0	0	0	0	0	0	0
12:05:40	0	1859,918	19,804	19,824	8,238	3,71	3,463	21	953,025	24,581	1723,387	2,7	200,922	200,922	99,713	0	0	0	0	0	0	0
12:05:40	132,702	1861,245	19,951	20,019	8,238	3,724	3,468	21	953,025	24,581	1723,525	2,7	200,922	200,922	99,713	0	0	0	0	0	0	0
12:05:40	-132,702	1859,918	19,804	19,726	8,238	3,71	3,473	21	953,025	24,581	1723,661	2,7	200,922	200,922	99,713	0	0	0	0	0	0	0
12:05:40	44,238	1860,36	19,853	19,922	8,238	3,715	3,477	21	953,025	24,581	1723,798	2,7	200,922	200,922	99,713	0	0	0	0	0	0	0
12:05:40	15,087	1860,511	19,853	19,726	8,238	3,716	3,482	21	953,025	24,581	1723,935	2,7	200,922	200,922	99,713	0	0	0	0	0	0	0
12:05:40	88,464	1861,396	19,951	19,824	8,238	3,725	3,487	21	953,025	24,581	1724,072	2,7	200,922	200,922	99,713	0	0	0	0	0	0	0
12:05:40	29,138	1861,687	20	19,922	8,238	3,728	3,492	21	953,025	24,581	1724,21	2,7	200,922	200,922	99,713	0	0	0	0	0	0	0
12:05:40	15,1	1861,838	20	19,922	8,238	3,73	3,496	21	953,025	24,581	1724,347	2,7	200,922	200,922	99,713	0	0	0	0	0	0	0
12:05:40	88,476	1862,723	20,097	19,922	8,238	3,739	3,501	21	953,025	24,581	1724,486	2,7	200,922	200,922	99,713	0	0	0	0	0	0	0
12:05:40	-15,087	1862,572	20,097	20,019	8,238	3,737	3,506	21	953,025	24,581	1724,624	2,6	200,922	200,922	99,713	0	0	0	0	0	0	0
12:05:40	0	1862,572	20,097	20,068	8,238	3,737	3,51	21	953,025	24,581	1724,762	2,6	200,922	200,922	99,713	0	0	0	0	0	0	0
12:05:40	-73,388	1861,838	20	20,019	8,238	3,73	3,515	21	953,025	24,581	1724,899	2,6	200,922	200,922	99,713	0	0	0	0	0	0	0
12:05:40	0	1861,838	20	20,019	8,238	3,73	3,519	21	953,025	24,581	1725,036	2,6	200,922	200,922	99,713	0	0	0	0	0	0	0
12:05:40	0	1861,838	20	19,922	8,238	3,73	3,523	21	953,025	24,581	1725,173	2,6	200,922	200,922	99,713	0	0	0	0	0	0	0
12:05:40	-132,702	1860,511	19,853	19,824	8,238	3,716	3,527	21	953,025	24,581	1725,308	2,6	200,922	200,922	99,713	0	0	0	0	0	0	0
12:05:40	88,464	1861,396	19,951	19,922	8,238	3,725	3,531	21	953,025	24,581	1725,444	2,6	200,922	200,922	99,713	0	0	0	0	0	0	0
12:05:41	0	1861,396	19,951	19,873	8,238	3,725	3,534	21	953,025	24,581	1725,58	2,6	200,922	200,922	99,713	0	0	0	0	0	0	0
12:05:41	-103,552	1860,36	19,853	19,922	8,238	3,715	3,538	21	953,025	24,581	1725,715	2,6	200,922	200,922	99,713	0	0	0	0	0	0	0
12:05:41	88,464	1861,245	19,951	19,873	8,238	3,724	3,542	21	953,025	24,581	1725,85	2,6	200,922	200,922	99,713	0	0	0	0	0	0	0
12:05:41	-88,464	1860,36	19,853	19,824	8,238	3,715	3,545	21,2	952,565	24,581	1725,985	2,6	200,922	200,922	99,713	0	0	0	0	0	0	0
12:05:41	90,295	1861,263	19,951	20,019	8,238	3,724	3,548	21,2	952,565	24,581	1726,12	2,6	200,922	200,922	99,713	0	0	0	0	0	0	0
12:05:41	0	1861,263	19,951	19,873	8,238	3,724	3,552	21,2	952,565	24,581	1726,255	2,6	200,922	200,922	99,713	0	0	0	0	0	0	0
12:05:41	44,25	1861,706	20	20,068	8,238	3,728	3,555	21,2	952,565	24,581	1726,391	2,6	200,922	200,922	99,713	0	0	0	0	0	0	0
12:05:41	0	1861,706	20	20,068	8,238	3,728	3,559	21,2	952,565	24,581	1726,526	2,6	200,922	200,922	99,713	0	0	0	0	0	0	0
12:05:41	-44,25	1861,263	19,951	20,019	8,238	3,724	3,562	21,2	952,565	24,581	1726,661	2,6	200,922	200,922	99,713	0	0	0	0	0	0	0
12:05:41	0	1861,263	19,951	19,922	8,238	3,724	3,565	21,2	952,565	24,581	1726,795	2,6	200,922	200,922	99,713	0	0	0	0	0	0	0
12:05:41	59,338	1861,856	20	20,166	8,238	3,73	3,568	21,2	952,565	24,581	1726,931	2,6	200,922	200,922	99,713	0	0	0	0	0	0	0
12:05:41	55,444	1862,411	20	20,068	8,242	3,736	3,572	21,2	952,565	24,581	1727,066	2,6	200,922	200,922	99,713	0	0	0	0	0	0	0
12:05:41	33,056	1862,742	20,097	20,068	8,238	3,739	3,575	21,2	952,565	24,581	1727,202	2,6	200,922	200,922	99,713	0	0	0	0	0	0	0
12:05:41	-88,5	1861,856	20	20,019	8,238	3,73	3,578	21,2	952,565	24,581	1727,337	2,6	202,49	202,49	99,719	0	0	0	0	0	0	0
12:05:41	-132,714	1860,529	19,853	19,873	8,238	3,716	3,581	21,2	952,565	24,581	1727,47	2,6	202,49	202,49	99,719	0	0	0	0	0	0	0
12:05:41	55,432	1861,084	19,853	20,019	8,242	3,722	3,584	21,2	952,565	24,581	1727,603	2,6	202,49	202,49	99,719	0	0	0	0	0	0	0
12:05:41	-55,432	1860,529	19,853	19,873	8,238	3,716	3,586	21,2	952,565	24,581	1727,736	2,6	202,49	202,49	99,719	0	0	0	0	0	0	0
12:05:41	-59,326	1859,936	19,804	19,873	8,238	3,71	3,589	21,2	952,565	24,581	1727,868	2,6	202,49	202,49	99,719	0	0	0	0	0	0	0
12:05:41	132,702	1861,263	19,951	20,068	8,238	3,724	3,591	21,2	952,565	24,581	1728,002	2,6	202,49	202,49	99,719	0	0	0	0	0	0	0
12:05:41	-88,464	1860,378	19,853	19,873	8,238	3,715	3,594	21,2	952,565	24,581	1728,134	2,6	202,49	202,49	99,719	0	0	0	0	0	0	0
12:05:41	132,714	1861,706	20	19,922	8,238	3,728	3,596	21,2	952,565	24,581	1728,268	2,6	202,49	202,49	99,719	0	0	0	0	0	0	0
12:05:41	15,087	1861,856	20	19,922	8,238	3,73	3,599	21,2	952,565	24,581	1728,401	2,6	202,49	202,49	99,719	0	0	0	0	0	0	0
12:05:41	73,4	1862,591	20,097	20,068	8,238	3,738	3,602	21,2	952,565	24,581	1728,536	2,6	202,49	202,49	99,719	0	0	0	0	0	0	0
12:05:41	-88,488	1861,706	20	20,019	8,238	3,728	3,604	21,2	952,565	24,581	1728,669	2,5	202,49	202,49	99,719	0	0	0	0	0	0	0
12:05:41	88,488	1862,591	20,097	20,166	8,238	3,738	3,607	21,2	952,565	24,581	1728,803	2,5	202,49	202,49	99,719	0	0	0	0	0	0	0
12:05:41	-88,488	1861,706	20	20,019	8,238	3,728	3,609	21,2	952,565	24,581	1728,936	2,5	202,49	202,49	99,719	0	0	0	0	0	0	0
12:05:41	0	1861,706	20	20,019	8,238	3,728	3,611	21,2	952,565	24,581	1729,069	2,5	202,49	202,49	99,719	0	0	0	0	0	0	0
12:05:41	88,488	1862,591	20,097	20,019	8,238	3,738	3,614	21,2	952,565	24,581	1729,202	2,5	202,49	202,49	99,719	0	0	0	0	0	0	0
12:05:41	-132,739	1861,263	19,951	19,873	8,238	3,724	3,616	21,2	952,565	24,581	1729,334	2,5	202,49	202,49	99,719	0	0	0	0	0	0	0
12:05:41	-132,702	1859,936	19,804	19,824	8,238	3,71	3,618	21,2	952,565	24,581	1729,465	2,5	202,49	202,49	99,719	0	0	0	0	0	0	0
12:05:41	44,238	1860,378	19,853	19,873	8,238	3,715	3,62	21,2	952,565	24,581	1729,596	2,5	202,49	202,49	99,719	0	0	0	0	0	0	0
12:05:41	-88,464	1859,494	19,756	19,678	8,238	3,706	3,621	21,2	952,565	24,581	1729,725	2,5	202,49	202,49	99,719	0	0	0	0	0	0	0
12:05:41	44,226	1859,936	19,804	19,726	8,238	3,71	3,623	21,2	952,565	24,581	1729,856	2,5	202,49	202,49	99,719	0	0	0	0	0	0	0
12:05:41	0	1859,936	19,804	19,873	8,238	3,71	3,625	21,2	952,565	24,581	1729,986	2,5	202,49	202,49	99,719	0	0	0	0	0	0	0
12:05:41	-44,226	1859,494	19,756	19,824	8,238	3,706	3,627	21,2	952,565	24,581	1730,115	2,5	202,49	202,49	99,719	0	0	0	0	0	0	0
12:05:41	88,464	1860,378	19,853	19,922	8,238	3,715	3,628	21,2	952,565	24,581	1730,245	2,5	202,49	202,49	99,719	0	0	0	0	0	0	0
12:05:41	88,464	1861,263	19,951	20,019	8,238	3,724	3,63	21,2	952,565	24,581	1730,376	2,5	202,49	202,49	99,719	0	0	0	0	0	0	0
12:05:41	-132,702	1859,936	19,804	19,873	8,238	3,71	3,632	21,2	952,565	24,581	1730,506	2,5	202,49	202,49	99,719	0	0	0	0	0	0	0
12:05:41	44,238	1860,378	19,853	20,019	8,238	3,715	3,633	21,2	952,565	24,581	1730,636	2,5	202,49	202,49	99,719	0	0	0	0	0	0	0
12:05:41	0	1860,378	19,853	19,922	8,238	3,715	3,635	21,2	952,565	24,581	1730,765	2,5	202,49	202,49	99,719	0	0	0	0	0	0	0
12:05:41	-29,15	1860,087	19,804	19,873	8,238	3,712	3,636	21,2	952,565	24,581	1730,895	2,5	202,49	202,49	99,719	0	0	0	0	0	0	0
12:05:41	44,238	1860,529	19,853	19,922	8,238	3,716	3,638	21,2	952,565	24,581	1731,024	2,5	202,49	202,49	99,719	0	0	0	0	0	0	0
12:05:41	143,92	1861,969	19,951	19,922	8,242	3,731	3,64	21,2	952,565	24,581	1731,155	2,5	202,49	202,49	99,719	0	0	0	0	0	0	0
12:05:41	-143,92	1860,529	19,853	19,873	8,238	3,716	3,641	21,2	952,565	24,581	1731,285	2,5	202,49	202,49	99,719	0	0	0	0	0	0	0
12:05:41	188,159	1862,411	20	20,068	8,242	3,736	3,643	21,2	952,565	24,581	1731,416	2,5	202,49	202,49	99,719	0	0	0	0	0	0	0
12:05:41	15,087	1862,562	20	20,068	8,242	3,737	3,645	21,2	952,565	24,581	1731,547	2,5	202,49	202,49	99,719	0	0	0	0	0	0	0
12:05:41	0	1862,562	20	20,068	8,242	3,737	3,647	21,2	952,565	24,581	1731,678	2,5	202,49	202,49	99,719	0	0	0	0	0	0	0
12:05:41	73,4	1863,296	20,097	20,166	8,242	3,745	3,649	21,2	952,565	24,581	1731,81	2,5	202,49	202,49	99,719	0	0	0	0	0	0	0
12:05:41	-11,181	1863,184	20,146	20,166	8,238	3,744	3,651	21,2	952,565	24,581	1731,941	2,5	202,49	202,49	99,719	0	0	0	0	0	0	0
12:05:41	-44,25	1862,742	20,097	20,166	8,238	3,739	3,652	21,2	952,565	24,581	1732,072	2,5	202,49	202,49	99,719	0	0	0	0	0	0	0
12:05:41	-88,5	1861,856	20	19,873	8,238	3,73	3,654	21,2	952,565	24,581	1732,202	2,5	202,49	202,49	99,719	0	0	0	0	0	0	0
12:05:41	0	1861,856	20	19,922	8,238	3,73	3,655	21,2	952,565	24,581	1732,331	2,5	202,49	202,49	99,719	0	0	0	0	0	0	0
12:05:41	0	1861,856	20	19,922	8,238	3,73	3,657	21,2	952,565	24,581	1732,461	2,5	202,49	202,49	99,719	0	0	0	0	0	0	0
12:05:41	-15,087	1861,706	20	19,922	8,238	3,728	3,658	21,2	952,565	24,581	1732,59	2,4	202,49	202,49	99,719	0	0	0	0	0	0	0
12:05:41	0	1861,706	20	20,019	8,238	3,728	3,66	21,2	952,565	24,581	1732,72	2,4	202,49	202,49	99,719	0	0	0	0	0	0	0
12:05:41	-161,865	1860,087	19,804	19,726	8,238	3,712	3,661	21,2	952,565	24,581	1732,847	2,4	202,49	202,49	99,719	0	0	0	0	0	0	0
12:05:41	188,159	1861,969	19,951	19,873	8,242	3,731	3,662	21,2	952,565	24,581	1732,976	2,4	202,49	202,49	99,719	0	0	0	0	0	0	0
12:05:41	-143,92	1860,529	19,853	19,824	8,238	3,716	3,663	21,2	952,565	24,581	1733,104	2,4	202,49	202,49	99,719	0	0	0	0	0	0	0
12:05:41	-15,087	1860,378	19,853	19,824	8,238	3,715	3,664	21,2	952,565	24,581	1733,231	2,4	202,49	202,49	99,719	0	0	0	0	0	0	0
12:05:41	88,464	1861,263	19,951	20,019	8,238	3,724	3,665	21,2	952,565	24,581	1733,359	2,4	202,49	202,49	99,719	0	0	0	0	0	0	0
12:05:41	-88,464	1860,378	19,853	19,873	8,238	3,715	3,666	21,2	952,565	24,581	1733,486	2,4	202,49	202,49	99,719	0	0	0	0	0	0	0
12:05:41	132,714	1861,706	20	20,019	8,238	3,728	3,667	21,2	952,565	24,581	1733,614	2,4	202,49	202,49	99,719	0	0	0	0	0	0	0
12:05:41	-132,714	1860,378	19,853	19,922	8,238	3,715	3,668	21,2	952,565	24,581	1733,741	2,4	202,49	202,49	99,719	0	0	0	0	0	0	0
12:05:41	88,464	1861,263	19,951	20,068	8,238	3,724	3,669	21,2	952,565	24,581	1733,869	2,4	202,49	202,49	99,719	0	0	0	0	0	0	0
12:05:41	15,1	1861,414	19,951	20,019	8,238	3,725	3,671	21,2	952,565	24,581	1733,996	2,4	202,49	202,49	99,719	0	0	0	0	0	0	0
12:05:41	-88,476	1860,529	19,853	19,873	8,238	3,716	3,671	21,2	952,565	24,581	1734,123	2,4	202,49	202,49	99,719	0	0	0	0	0	0	0
12:05:41	0	1860,529	19,853	20,019	8,238	3,716	3,672	21,2	952,565	24,581	1734,249	2,4	202,49	202,49	99,719	0	0	0	0	0	0	0
12:05:41	88,476	1861,414	19,951	20,019	8,238	3,725	3,673	21,2	952,565	24,581	1734,376	2,4	202,49	202,49	99,719	0	0	0	0	0	0	0
12:05:41	-33,044	1861,084	19,853	19,922	8,242	3,722	3,674	21,2	952,565	24,581	1734,503	2,4	202,49	202,49	99,719	0	0	0	0	0	0	0
12:05:41	88,488	1861,969	19,951	19,922	8,242	3,731	3,675	21,2	952,565	24,581	1734,63	2,4	202,49	202,49	99,719	0	0	0	0	0	0	0
12:05:41	-26,293	1861,706	20	20,166	8,238	3,728	3,676	21,2	952,565	24,581	1734,757	2,4	202,49	202,49	99,719	0	0	0	0	0	0	0
12:05:41	88,488	1862,591	20,097	20,215	8,238	3,738	3,678	21,2	952,565	24,581	1734,885	2,4	202,49	202,49	99,719	0	0	0	0	0	0	0
12:05:41	-132,739	1861,263	19,951	19,922	8,238	3,724	3,679	21,2	952,565	24,581	1735,012	2,4	202,49	202,49	99,719	0	0	0	0	0	0	0
12:05:41	-73,376	1860,529	19,853	20,019	8,238	3,716	3,679	21,2	952,565	24,581	1735,137	2,4	202,49	202,49	99,719	0	0	0	0	0	0	0
12:05:41	-44,238	1860,087	19,804	19,824	8,238	3,712	3,68	21,2	952,565	24,581	1735,262	2,4	202,49	202,49	99,719	0	0	0	0	0	0	0
12:05:41	44,238	1860,529	19,853	19,873	8,238	3,716	3,681	21,2	952,565	24,581	1735,387	2,4	202,49	202,49	99,719	0	0	0	0	0	0	0
12:05:41	-44,238	1860,087	19,804	19,873	8,238	3,712	3,681	21,2	952,565	24,581	1735,512	2,4	202,49	202,49	99,719	0	0	0	0	0	0	0
12:05:41	-44,226	1859,645	19,756	19,824	8,238	3,707	3,682	21,2	952,565	24,581	1735,636	2,4	202,49	202,49	99,719	0	0	0	0	0	0	0
12:05:41	88,464	1860,529	19,853	19,922	8,238	3,716	3,682	21,2	952,565	24,581	1735,761	2,4	202,49	202,49	99,719	0	0	0	0	0	0	0
12:05:41	-88,464	1859,645	19,756	19,726	8,238	3,707	3,683	21,2	952,565	24,581	1735,885	2,4	202,49	202,49	99,719	0	0	0	0	0	0	0
12:05:41	-15,087	1859,494	19,756	19,678	8,238	3,706	3,683	21,2	952,565	24,581	1736,008	2,4	202,49	202,49	99,719	0	0	0	0	0	0	0
12:05:41	-353,71	1855,957	19,365	19,14	8,238	3,669	3,683	21,2	952,565	24,581	1736,128	2,4	202,49	202,49	99,719	0	0	0	0	0	0	0
12:05:41	-687,817	1849,079	18,681	18,164	8,234	3,598	3,681	21,2	952,565	24,581	1736,241	2,4	202,49	202,49	99,719	0	0	0	0	0	0	0
12:05:41	-718,225	1841,896	17,998	17,285	8,228	3,524	3,678	21,2	952,565	24,581	1736,347	2,3	202,49	202,49	99,719	0	0	0	0	0	0	0
12:05:41	-816,369	1833,733	17,363	16,601	8,214	3,44	3,674	21,2	952,565	24,581	1736,444	2,3	202,49	202,49	99,719	0	0	0	0	0	0	0
12:05:41	-758,911	1826,143	16,875	15,869	8,196	3,362	3,668	21,2	952,565	24,581	1736,534	2,3	202,49	202,49	99,719	0	0	0	0	0	0	0
12:05:41	-820,324	1817,94	16,435	15,527	8,172	3,277	3,66	21,2	952,565	24,581	1736,616	2,3	202,49	202,49	99,719	0	0	0	0	0	0	0
12:05:41	-582,885	1812,111	16,24	15,478	8,149	3,217	3,651	21,2	952,565	24,581	1736,691	2,3	202,49	202,49	99,719	0	0	0	0	0	0	0
12:05:41	-835,742	1803,754	15,849	15,088	8,122	3,131	3,641	21,2	952,565	24,581	1736,758	2,3	202,49	202,49	99,719	0	0	0	0	0	0	0
12:05:41	-736,596	1796,388	15,41	14,599	8,102	3,055	3,63	21,2	952,565	24,581	1736,818	2,3	202,49	202,49	99,719	0	0	0	0	0	0	0
12:05:41	-782,922	1788,559	14,922	14,062	8,083	2,974	3,617	21,2	952,565	24,581	1736,869	2,3	202,49	202,49	99,719	0	0	0	0	0	0	0
12:05:41	-861,071	1779,948	14,238	13,33	8,069	2,886	3,602	21,2	952,565	24,581	1736,913	2,3	202,49	202,49	99,719	0	0	0	0	0	0	0
12:05:41	-905,737	1770,891	13,506	13,037	8,055	2,792	3,586	21,2	952,565	24,581	1736,946	2,3	202,49	202,49	99,719	0	0	0	0	0	0	0
12:05:41	-557,324	1765,317	13,164	12,695	8,04	2,735	3,57	21,2	952,565	24,581	1736,975	2,3	202,49	202,49	99,719	0	0	0	0	0	0	0
12:05:41	-596,948	1759,348	12,773	12,158	8,026	2,673	3,552	21,2	952,565	24,581	1736,997	2,3	202,49	202,49	99,719	0	0	0	0	0	0	0
12:05:41	-510,949	1754,238	12,48	11,914	8,012	2,621	3,534	21,2	952,565	24,581	1737,015	2,3	202,49	202,49	99,719	0	0	0	0	0	0	0
12:05:41	-426,733	1749,971	12,285	11,767	7,998	2,577	3,515	21,2	952,565	24,581	1737,028	2,3	202,49	202,49	99,719	0	0	0	0	0	0	0
12:05:41	-421,423	1745,757	12,187	11,572	7,979	2,533	3,496	21,2	952,565	24,581	1737,036	2,3	202,49	202,49	99,719	0	0	0	0	0	0	0
12:05:41	-470,922	1741,048	11,943	11,425	7,964	2,485	3,476	21,2	952,565	24,581	1737,04	2,3	202,49	202,49	99,719	0	0	0	0	0	0	0
12:05:41	-429,394	1736,754	11,65	11,23	7,955	2,44	3,456	21,2	952,565	24,581	1736,754	2,3	202,49	202,49	99,719	0	0	0	0	0	0	0
12:05:42	-384,545	1732,908	11,406	11,084	7,945	2,401	3,435	21,2	952,565	24,581	1732,908	2,3	202,49	202,49	99,719	0	0	0	0	0	0	0
12:05:42	-346,044	1729,448	11,113	11,035	7,94	2,365	3,414	21,2	952,565	24,581	1729,448	2,3	202,49	202,49	99,719	0	0	0	0	0	0	0
12:05:42	-173,339	1727,714	10,918	10,84	7,94	2,347	3,393	21,2	952,565	24,581	1727,714	2,3	202,49	202,49	99,719	0	0	0	0	0	0	0
12:05:42	-129,956	1726,415	10,771	10,742	7,94	2,334	3,372	21,2	952,565	24,581	1726,415	2,6	202,49	202,49	99,719	0	0	0	0	0	0	0
12:05:42	-86,645	1725,548	10,673	10,595	7,94	2,325	3,352	21,2	952,565	24,581	1725,548	2,6	202,49	202,49	99,719	0	0	0	0	0	0	0
12:05:42	-129,907	1724,249	10,527	10,547	7,94	2,311	3,331	21,2	952,565	24,581	1724,249	2,6	202,49	202,49	99,719	0	0	0	0	0	0	0
12:05:42	83,728	1725,087	10,527	10,4	7,945	2,32	3,312	21,2	952,565	24,581	1724,25	2,6	202,49	202,49	99,719	0	0	0	0	0	0	0
12:05:42	-43,298	1724,654	10,478	10,4	7,945	2,316	3,292	21,2	952,565	24,581	1724,251	2,6	202,49	202,49	99,719	0	0	0	0	0	0	0
12:05:42	0	1724,654	10,478	10,498	7,945	2,316	3,273	21,2	952,565	24,581	1724,251	2,6	202,49	202,49	99,719	0	0	0	0	0	0	0
12:05:42	46,166	1725,115	10,625	10,547	7,94	2,32	3,254	21,2	952,565	24,581	1724,252	2,6	202,49	202,49	99,719	0	0	0	0	0	0	0
12:05:42	0	1725,115	10,625	10,595	7,94	2,32	3,236	21,2	952,565	24,581	1724,253	2,6	202,49	202,49	99,719	0	0	0	0	0	0	0
12:05:42	173,266	1726,848	10,82	10,693	7,94	2,338	3,218	21,2	952,565	24,581	1724,255	2,6	202,49	202,49	99,719	0	0	0	0	0	0	0
12:05:42	-43,31	1726,415	10,771	10,595	7,94	2,334	3,201	21,2	952,565	24,581	1724,257	2,6	202,49	202,49	99,719	0	0	0	0	0	0	0
12:05:42	-40,454	1726,01	10,82	10,693	7,936	2,33	3,184	21,2	952,565	24,581	1724,259	2,7	202,338	202,338	99,719	0	0	0	0	0	0	0
12:05:42	86,645	1726,877	10,918	10,742	7,936	2,338	3,167	21,2	952,565	24,581	1724,262	2,7	202,338	202,338	99,719	0	0	0	0	0	0	0
12:05:42	0	1726,877	10,918	10,693	7,936	2,338	3,151	21,2	952,565	24,581	1724,264	2,7	202,338	202,338	99,719	0	0	0	0	0	0	0
12:05:42	-86,645	1726,01	10,82	10,742	7,936	2,33	3,135	21,2	952,565	24,581	1724,266	2,7	202,338	202,338	99,719	0	0	0	0	0	0	0
12:05:42	0	1726,01	10,82	10,742	7,936	2,33	3,119	21,2	952,565	24,581	1724,268	2,7	202,338	202,338	99,719	0	0	0	0	0	0	0
12:05:42	0	1726,01	10,82	10,693	7,936	2,33	3,104	21,2	952,565	24,581	1724,27	2,7	202,338	202,338	99,719	0	0	0	0	0	0	0
12:05:42	40,454	1726,415	10,771	10,595	7,94	2,334	3,089	21,2	952,565	24,581	1724,272	2,7	202,338	202,338	99,719	0	0	0	0	0	0	0
12:05:42	0	1726,415	10,771	10,595	7,94	2,334	3,074	21,2	952,565	24,581	1724,274	2,7	202,338	202,338	99,719	0	0	0	0	0	0	0
12:05:42	-129,956	1725,115	10,625	10,595	7,94	2,32	3,059	21,2	952,565	24,581	1724,275	2,7	202,338	202,338	99,719	0	0	0	0	0	0	0
12:05:42	0	1725,115	10,625	10,595	7,94	2,32	3,045	21,2	952,565	24,581	1724,276	2,7	202,338	202,338	99,719	0	0	0	0	0	0	0
12:05:42	0	1725,115	10,625	10,595	7,94	2,32	3,03	21,2	952,565	24,581	1724,277	2,7	202,338	202,338	99,719	0	0	0	0	0	0	0
12:05:42	0	1725,115	10,625	10,595	7,94	2,32	3,016	21,2	952,565	24,581	1724,277	2,7	202,338	202,338	99,719	0	0	0	0	0	0	0
12:05:42	0	1725,115	10,625	10,595	7,94	2,32	3,003	21,2	952,565	24,581	1724,278	2,7	202,338	202,338	99,719	0	0	0	0	0	0	0
12:05:42	0	1725,115	10,625	10,595	7,94	2,32	2,989	21,2	952,565	24,581	1724,279	2,7	202,338	202,338	99,719	0	0	0	0	0	0	0
12:05:42	-86,596	1724,249	10,527	10,547	7,94	2,311	2,976	21,2	952,565	24,581	1724,249	2,7	202,338	202,338	99,719	0	0	0	0	0	0	0
12:05:42	0	1724,249	10,527	10,498	7,94	2,311	2,963	21,2	952,565	24,581	1724,249	2,7	202,338	202,338	99,719	0	0	0	0	0	0	0
12:05:42	86,596	1725,115	10,625	10,547	7,94	2,32	2,95	21,2	952,565	24,581	1724,25	2,7	202,338	202,338	99,719	0	0	0	0	0	0	0
12:05:42	-83,752	1724,278	10,625	10,547	7,936	2,312	2,938	21,2	952,565	24,581	1724,25	2,7	202,338	202,338	99,719	0	0	0	0	0	0	0
12:05:42	0	1724,278	10,625	10,547	7,936	2,312	2,926	21,2	952,565	24,581	1724,25	2,7	202,338	202,338	99,719	0	0	0	0	0	0	0
12:05:42	-86,596	1723,412	10,527	10,547	7,936	2,303	2,913	21,2	952,565	24,581	1723,412	2,7	202,338	202,338	99,719	0	0	0	0	0	0	0
12:05:42	0	1723,412	10,527	10,547	7,936	2,303	2,901	21,2	952,565	24,581	1723,412	2,7	202,338	202,338	99,719	0	0	0	0	0	0	0
12:05:42	-83,74	1722,574	10,527	10,595	7,931	2,294	2,89	21,2	952,565	24,581	1722,574	2,7	202,338	202,338	99,719	0	0	0	0	0	0	0
12:05:42	86,596	1723,44	10,625	10,547	7,931	2,303	2,878	21,2	952,565	24,581	1722,575	2,7	202,338	202,338	99,719	0	0	0	0	0	0	0
12:05:42	-129,882	1722,142	10,478	10,4	7,931	2,29	2,867	21,2	952,565	24,581	1722,142	2,7	202,338	202,338	99,719	0	0	0	0	0	0	0
12:05:42	-127,026	1720,871	10,429	10,4	7,926	2,277	2,855	21,2	952,565	24,581	1720,871	2,7	202,338	202,338	99,719	0	0	0	0	0	0	0
12:05:42	-86,56	1720,006	10,332	10,302	7,926	2,268	2,843	21,2	952,565	24,581	1720,006	2,7	202,338	202,338	99,719	0	0	0	0	0	0	0
12:05:42	-129,797	1718,708	10,185	10,156	7,926	2,254	2,832	21,2	952,565	24,581	1718,708	2,7	202,338	202,338	99,719	0	0	0	0	0	0	0
12:05:42	-43,249	1718,275	10,136	10,058	7,926	2,25	2,82	21,2	952,565	24,581	1718,275	2,7	202,338	202,338	99,719	0	0	0	0	0	0	0
12:05:42	-86,511	1717,41	10,039	10,009	7,926	2,241	2,809	21,2	952,565	24,581	1717,41	2,7	202,338	202,338	99,719	0	0	0	0	0	0	0
12:05:42	-43,249	1716,978	9,99	9,961	7,926	2,236	2,798	21,2	952,565	24,581	1716,978	2,7	202,338	202,338	99,719	0	0	0	0	0	0	0
12:05:42	-126,928	1715,708	9,941	9,814	7,921	2,223	2,787	21,2	952,565	24,581	1715,708	2,9	202,338	202,338	99,719	0	0	0	0	0	0	0
12:05:42	43,249	1716,141	9,99	9,863	7,921	2,228	2,776	21,2	952,565	24,581	1715,709	2,9	202,338	202,338	99,719	0	0	0	0	0	0	0
12:05:42	-43,249	1715,708	9,941	9,863	7,921	2,223	2,765	21,2	952,565	24,581	1715,708	2,9	202,338	202,338	99,719	0	0	0	0	0	0	0
12:05:42	-42,736	1715,281	9,99	10,009	7,916	2,219	2,754	21,2	952,565	24,581	1715,281	2,9	202,338	202,338	99,719	0	0	0	0	0	0	0
12:05:42	43,249	1715,713	10,039	10,058	7,916	2,223	2,744	21,2	952,565	24,581	1715,281	2,9	202,338	202,338	99,719	0	0	0	0	0	0	0
12:05:42	-84,753	1714,866	10,039	10,009	7,912	2,215	2,733	21,2	952,565	24,581	1714,866	2,9	202,338	202,338	99,719	0	0	0	0	0	0	0
12:05:42	-127,99	1713,586	9,99	9,961	7,907	2,201	2,723	21,2	952,565	24,581	1713,586	2,9	202,338	202,338	99,719	0	0	0	0	0	0	0
12:05:42	43,225	1714,018	10,039	9,961	7,907	2,206	2,713	21,2	952,565	24,581	1713,586	2,9	202,338	202,338	99,719	0	0	0	0	0	0	0
12:05:42	0	1714,018	10,039	10,009	7,907	2,206	2,703	21,2	952,565	24,581	1713,587	2,9	202,338	202,338	99,719	0	0	0	0	0	0	0
12:05:42	-86,462	1713,154	9,941	9,863	7,907	2,197	2,693	21,2	952,565	24,581	1713,154	2,9	202,338	202,338	99,719	0	0	0	0	0	0	0
12:05:42	0	1713,154	9,941	9,863	7,907	2,197	2,683	21,2	952,565	24,581	1713,154	3	202,338	202,338	99,719	0	0	0	0	0	0	0
12:05:42	0	1713,154	9,941	9,863	7,907	2,197	2,674	21,2	952,565	24,581	1713,154	3	202,338	202,338	99,719	0	0	0	0	0	0	0
12:05:42	-171,179	1711,442	9,843	9,716	7,902	2,179	2,664	21,2	952,565	24,581	1711,442	3	202,338	202,338	99,719	0	0	0	0	0	0	0
12:05:42	86,437	1712,306	9,941	9,814	7,902	2,188	2,655	21,2	952,565	24,581	1711,443	3	202,338	202,338	99,719	0	0	0	0	0	0	0
12:05:42	-86,437	1711,442	9,843	9,814	7,902	2,179	2,645	21,2	952,565	24,581	1711,442	3	202,338	202,338	99,719	0	0	0	0	0	0	0
12:05:42	0	1711,442	9,843	9,814	7,902	2,179	2,636	21,2	952,565	24,581	1711,442	3	202,338	202,338	99,719	0	0	0	0	0	0	0
12:05:42	0	1711,442	9,843	9,716	7,902	2,179	2,627	21,2	952,565	24,581	1711,442	3	202,338	202,338	99,719	0	0	0	0	0	0	0
12:05:42	2,77	1711,47	9,941	9,814	7,897	2,18	2,618	21,2	952,565	24,581	1711,442	3	202,338	202,338	99,719	0	0	0	0	0	0	0
12:05:42	43,212	1711,902	9,99	9,863	7,897	2,184	2,61	21,2	952,565	24,581	1711,442	3	202,338	202,338	99,719	0	0	0	0	0	0	0
12:05:42	-43,212	1711,47	9,941	9,863	7,897	2,18	2,601	21,2	952,565	24,581	1711,442	3	202,338	202,338	99,719	0	0	0	0	0	0	0
12:05:42	0	1711,47	9,941	9,814	7,897	2,18	2,593	21,2	952,565	24,581	1711,442	3	202,338	202,338	99,719	0	0	0	0	0	0	0
12:05:42	0	1711,47	9,941	9,863	7,897	2,18	2,585	21,2	952,565	24,581	1711,442	3	202,338	202,338	99,719	0	0	0	0	0	0	0
12:05:42	-86,437	1710,605	9,843	9,814	7,897	2,171	2,577	21,2	952,565	24,581	1710,605	3	202,338	202,338	99,719	0	0	0	0	0	0	0
12:05:42	129,65	1711,902	9,99	9,863	7,897	2,184	2,569	21,2	952,565	24,581	1710,606	3	202,338	202,338	99,719	0	0	0	0	0	0	0
12:05:42	-43,212	1711,47	9,941	9,863	7,897	2,18	2,562	21,2	952,565	24,581	1710,607	3	202,338	202,338	99,719	0	0	0	0	0	0	0
12:05:42	0	1711,47	9,941	9,863	7,897	2,18	2,554	21,2	952,565	24,581	1710,608	3	202,338	202,338	99,719	0	0	0	0	0	0	0
12:05:42	0	1711,47	9,941	9,863	7,897	2,18	2,547	21,2	952,565	24,581	1710,609	3	202,338	202,338	99,719	0	0	0	0	0	0	0
12:05:42	83,666	1712,306	9,941	9,814	7,902	2,188	2,54	21,2	952,565	24,581	1710,611	3	202,338	202,338	99,719	0	0	0	0	0	0	0
12:05:42	0	1712,306	9,941	9,863	7,902	2,188	2,533	21,2	952,565	24,581	1710,612	3	202,338	202,338	99,719	0	0	0	0	0	0	0
12:05:42	43,225	1712,738	9,99	9,961	7,902	2,193	2,526	21,2	952,565	24,581	1710,615	3	202,338	202,338	99,719	0	0	0	0	0	0	0
12:05:42	43,225	1713,171	10,039	9,961	7,902	2,197	2,52	21,2	952,565	24,581	1710,617	3	202,338	202,338	99,719	0	0	0	0	0	0	0
12:05:42	0	1713,171	10,039	10,058	7,902	2,197	2,513	21,2	952,565	24,581	1710,62	3	202,338	202,338	99,719	0	0	0	0	0	0	0
12:05:42	0	1713,171	10,039	10,009	7,902	2,197	2,507	21,2	952,565	24,581	1710,622	3	202,338	202,338	99,719	0	0	0	0	0	0	0
12:05:42	0	1713,171	10,039	10,009	7,902	2,197	2,501	21,2	952,565	24,581	1710,625	3	202,338	202,338	99,719	0	0	0	0	0	0	0
12:05:42	-83,679	1712,334	10,039	10,058	7,897	2,189	2,495	21,2	952,565	24,581	1710,626	3	202,338	202,338	99,719	0	0	0	0	0	0	0
12:05:42	40,454	1712,738	9,99	9,961	7,902	2,193	2,489	21,2	952,565	24,581	1710,628	3	202,338	202,338	99,719	0	0	0	0	0	0	0
12:05:42	172,937	1714,468	10,185	10,058	7,902	2,211	2,484	21,2	952,565	24,581	1710,632	3	202,338	202,338	99,719	0	0	0	0	0	0	0
12:05:42	-43,249	1714,035	10,136	10,058	7,902	2,206	2,478	21,2	952,565	24,581	1710,636	3	202,338	202,338	99,719	0	0	0	0	0	0	0
12:05:42	-86,462	1713,171	10,039	10,009	7,902	2,197	2,473	21,2	952,565	24,581	1710,638	3	202,338	202,338	99,719	0	0	0	0	0	0	0
12:05:42	-83,679	1712,334	10,039	10,009	7,897	2,189	2,467	21,2	952,565	24,581	1710,64	3	202,338	202,338	99,719	0	0	0	0	0	0	0
12:05:42	0	1712,334	10,039	10,009	7,897	2,189	2,462	21,2	952,565	24,581	1710,642	3	202,338	202,338	99,719	0	0	0	0	0	0	0
12:05:42	40,454	1712,738	9,99	10,009	7,902	2,193	2,456	21,2	952,565	24,581	1710,644	3	202,338	202,338	99,719	0	0	0	0	0	0	0
12:05:42	-43,225	1712,306	9,941	9,863	7,902	2,188	2,451	21,2	952,565	24,581	1710,645	3	202,338	202,338	99,719	0	0	0	0	0	0	0
12:05:42	-86,437	1711,442	9,843	9,814	7,902	2,179	2,446	21,2	952,565	24,581	1710,646	3	202,338	202,338	99,719	0	0	0	0	0	0	0
12:05:42	89,208	1712,334	10,039	10,009	7,897	2,189	2,441	21,2	952,565	24,581	1710,648	3	202,338	202,338	99,719	0	0	0	0	0	0	0
12:05:42	-43,225	1711,902	9,99	9,961	7,897	2,184	2,436	21,2	952,565	24,581	1710,649	3	202,338	202,338	99,719	0	0	0	0	0	0	0
12:05:42	-43,212	1711,47	9,941	9,961	7,897	2,18	2,431	21,2	952,565	24,581	1710,65	3	202,338	202,338	99,719	0	0	0	0	0	0	0
12:05:42	-86,437	1710,605	9,843	9,814	7,897	2,171	2,426	21,2	952,565	24,581	1710,605	3	202,338	202,338	99,719	0	0	0	0	0	0	0
12:05:42	-43,212	1710,173	9,795	9,814	7,897	2,166	2,42	21,2	952,565	24,581	1710,173	3	202,338	202,338	99,719	0	0	0	0	0	0	0
12:05:42	172,863	1711,902	9,99	9,961	7,897	2,184	2,416	21,2	952,565	24,581	1710,175	3	202,338	202,338	99,719	0	0	0	0	0	0	0
12:05:42	-43,212	1711,47	9,941	9,863	7,897	2,18	2,411	21,2	952,565	24,581	1710,176	3	202,338	202,338	99,719	0	0	0	0	0	0	0
12:05:42	0	1711,47	9,941	9,814	7,897	2,18	2,407	21,2	952,565	24,581	1710,177	3	202,338	202,338	99,719	0	0	0	0	0	0	0
12:05:42	43,212	1711,902	9,99	9,863	7,897	2,184	2,402	21,2	952,565	24,581	1710,179	3	202,338	202,338	99,719	0	0	0	0	0	0	0
12:05:42	0	1711,902	9,99	9,863	7,897	2,184	2,398	21,2	952,565	24,581	1710,181	3	202,338	202,338	99,719	0	0	0	0	0	0	0
12:05:42	43,225	1712,334	10,039	9,961	7,897	2,189	2,394	21,2	952,565	24,581	1710,183	3	202,338	202,338	99,719	0	0	0	0	0	0	0
12:05:42	0	1712,334	10,039	10,009	7,897	2,189	2,39	21,2	952,565	24,581	1710,185	3	202,338	202,338	99,719	0	0	0	0	0	0	0
12:05:42	0	1712,334	10,039	10,009	7,897	2,189	2,386	21,2	952,565	24,581	1710,187	3	202,338	202,338	99,719	0	0	0	0	0	0	0
12:05:43	-43,225	1711,902	9,99	9,961	7,897	2,184	2,382	21,2	952,565	24,581	1710,189	3	202,338	202,338	99,719	0	0	0	0	0	0	0
12:05:43	0	1711,902	9,99	10,009	7,897	2,184	2,378	21,2	952,565	24,581	1710,191	3	202,338	202,338	99,719	0	0	0	0	0	0	0
12:05:43	43,225	1712,334	10,039	10,009	7,897	2,189	2,374	21,2	952,565	24,581	1710,193	3	202,338	202,338	99,719	0	0	0	0	0	0	0
12:05:43	0	1712,334	10,039	10,058	7,897	2,189	2,371	21	953,025	24,581	1710,195	3	202,338	202,338	99,719	0	0	0	0	0	0	0
12:05:43	-0,866	1712,325	10,039	10,009	7,897	2,188	2,367	21	953,025	24,581	1710,197	3	202,338	202,338	99,719	0	0	0	0	0	0	0
12:05:43	-86,425	1711,461	9,941	9,814	7,897	2,18	2,363	21	953,025	24,581	1710,198	3	202,338	202,338	99,719	0	0	0	0	0	0	0
12:05:43	86,425	1712,325	10,039	10,156	7,897	2,188	2,36	21	953,025	24,581	1710,201	3	202,338	202,338	99,719	0	0	0	0	0	0	0
12:05:43	-86,425	1711,461	9,941	9,863	7,897	2,18	2,357	21	953,025	24,581	1710,202	3	202,338	202,338	99,719	0	0	0	0	0	0	0
12:05:43	0	1711,461	9,941	9,863	7,897	2,18	2,353	21	953,025	24,581	1710,203	3	202,338	202,338	99,719	0	0	0	0	0	0	0
12:05:43	43,2	1711,893	9,99	9,961	7,897	2,184	2,35	21	953,025	24,581	1710,205	3	202,338	202,338	99,719	0	0	0	0	0	0	0
12:05:43	0	1711,893	9,99	9,961	7,897	2,184	2,346	21	953,025	24,581	1710,207	3	202,338	202,338	99,719	0	0	0	0	0	0	0
12:05:43	0	1711,893	9,99	10,009	7,897	2,184	2,343	21	953,025	24,581	1710,208	3	202,338	202,338	99,719	0	0	0	0	0	0	0
12:05:43	0	1711,893	9,99	9,961	7,897	2,184	2,34	21	953,025	24,581	1710,21	3	202,338	202,338	99,719	0	0	0	0	0	0	0
12:05:43	43,225	1712,325	10,039	10,058	7,897	2,188	2,337	21	953,025	24,581	1710,212	3	200,922	200,922	99,713	0	0	0	0	0	0	0
12:05:43	0	1712,325	10,039	9,961	7,897	2,188	2,334	21	953,025	24,581	1710,214	3	200,922	200,922	99,713	0	0	0	0	0	0	0
12:05:43	-43,225	1711,893	9,99	9,961	7,897	2,184	2,331	21	953,025	24,581	1710,216	3	200,922	200,922	99,713	0	0	0	0	0	0	0
12:05:43	43,225	1712,325	10,039	10,009	7,897	2,188	2,329	21	953,025	24,581	1710,218	3	200,922	200,922	99,713	0	0	0	0	0	0	0
12:05:43	-43,225	1711,893	9,99	10,009	7,897	2,184	2,326	21	953,025	24,581	1710,22	3	200,922	200,922	99,713	0	0	0	0	0	0	0
12:05:43	-43,2	1711,461	9,941	9,863	7,897	2,18	2,323	21	953,025	24,581	1710,221	3	200,922	200,922	99,713	0	0	0	0	0	0	0
12:05:43	-45,959	1711,001	9,795	9,668	7,902	2,175	2,32	21	953,025	24,581	1710,222	3	200,922	200,922	99,713	0	0	0	0	0	0	0
12:05:43	0	1711,001	9,795	9,668	7,902	2,175	2,317	21	953,025	24,581	1710,223	3	200,922	200,922	99,713	0	0	0	0	0	0	0
12:05:43	129,626	1712,298	9,941	9,863	7,902	2,188	2,315	21	953,025	24,581	1710,225	3	200,922	200,922	99,713	0	0	0	0	0	0	0
12:05:43	-40,466	1711,893	9,99	9,961	7,897	2,184	2,312	21	953,025	24,581	1710,226	3	200,922	200,922	99,713	0	0	0	0	0	0	0
12:05:43	129,675	1713,19	10,136	10,009	7,897	2,197	2,31	21	953,025	24,581	1710,229	3	200,922	200,922	99,713	0	0	0	0	0	0	0
12:05:43	-86,45	1712,325	10,039	10,009	7,897	2,188	2,307	21	953,025	24,581	1710,232	3	200,922	200,922	99,713	0	0	0	0	0	0	0
12:05:43	0	1712,325	10,039	10,009	7,897	2,188	2,305	21	953,025	24,581	1710,234	3	200,922	200,922	99,713	0	0	0	0	0	0	0
12:05:43	170,141	1714,027	10,136	10,058	7,902	2,206	2,303	21	953,025	24,581	1710,238	3	200,922	200,922	99,713	0	0	0	0	0	0	0
12:05:43	-172,9	1712,298	9,941	9,863	7,902	2,188	2,301	21	953,025	24,581	1710,24	3	200,922	200,922	99,713	0	0	0	0	0	0	0
12:05:43	86,45	1713,162	10,039	10,009	7,902	2,197	2,299	21	953,025	24,581	1710,242	3	200,922	200,922	99,713	0	0	0	0	0	0	0
12:05:43	-43,225	1712,73	9,99	9,863	7,902	2,193	2,297	21	953,025	24,581	1710,245	3	200,922	200,922	99,713	0	0	0	0	0	0	0
12:05:43	43,225	1713,162	10,039	10,009	7,902	2,197	2,295	21	953,025	24,581	1710,248	3	200,922	200,922	99,713	0	0	0	0	0	0	0
12:05:43	-83,691	1712,325	10,039	10,058	7,897	2,188	2,293	21	953,025	24,581	1710,25	3	200,922	200,922	99,713	0	0	0	0	0	0	0
12:05:43	86,45	1713,19	10,136	10,156	7,897	2,197	2,291	21	953,025	24,581	1710,253	3	200,922	200,922	99,713	0	0	0	0	0	0	0
12:05:43	43,225	1713,622	10,185	10,058	7,897	2,202	2,289	21	953,025	24,581	1710,256	3	200,922	200,922	99,713	0	0	0	0	0	0	0
12:05:43	-43,225	1713,19	10,136	9,961	7,897	2,197	2,287	21	953,025	24,581	1710,259	3	200,922	200,922	99,713	0	0	0	0	0	0	0
12:05:43	0	1713,19	10,136	10,009	7,897	2,197	2,286	21	953,025	24,581	1710,262	3	200,922	200,922	99,713	0	0	0	0	0	0	0
12:05:43	-129,675	1711,893	9,99	9,814	7,897	2,184	2,284	21	953,025	24,581	1710,264	3	200,922	200,922	99,713	0	0	0	0	0	0	0
12:05:43	83,691	1712,73	9,99	9,814	7,902	2,193	2,282	21	953,025	24,581	1710,266	3	200,922	200,922	99,713	0	0	0	0	0	0	0
12:05:43	0	1712,73	9,99	9,863	7,902	2,193	2,28	21	953,025	24,581	1710,269	3	200,922	200,922	99,713	0	0	0	0	0	0	0
12:05:43	-83,691	1711,893	9,99	9,863	7,897	2,184	2,278	21	953,025	24,581	1710,27	3	200,922	200,922	99,713	0	0	0	0	0	0	0
12:05:43	129,675	1713,19	10,136	9,961	7,897	2,197	2,277	21	953,025	24,581	1710,273	3	200,922	200,922	99,713	0	0	0	0	0	0	0
12:05:43	-129,675	1711,893	9,99	9,716	7,897	2,184	2,275	21	953,025	24,581	1710,275	3	200,922	200,922	99,713	0	0	0	0	0	0	0
12:05:43	43,225	1712,325	10,039	9,961	7,897	2,188	2,273	21	953,025	24,581	1710,277	3	200,922	200,922	99,713	0	0	0	0	0	0	0
12:05:43	-86,425	1711,461	9,941	9,961	7,897	2,18	2,271	21	953,025	24,581	1710,278	3	200,922	200,922	99,713	0	0	0	0	0	0	0
12:05:43	126,892	1712,73	9,99	10,009	7,902	2,193	2,27	21	953,025	24,581	1710,281	3	200,922	200,922	99,713	0	0	0	0	0	0	0
12:05:43	-129,65	1711,433	9,843	9,814	7,902	2,179	2,268	21	953,025	24,581	1710,282	3	200,922	200,922	99,713	0	0	0	0	0	0	0
12:05:43	45,959	1711,893	9,99	9,863	7,897	2,184	2,266	21	953,025	24,581	1710,284	3	200,922	200,922	99,713	0	0	0	0	0	0	0
12:05:43	0	1711,893	9,99	9,961	7,897	2,184	2,265	21	953,025	24,581	1710,285	3	200,922	200,922	99,713	0	0	0	0	0	0	0
12:05:43	43,225	1712,325	10,039	10,009	7,897	2,188	2,263	21	953,025	24,581	1710,287	3	200,922	200,922	99,713	0	0	0	0	0	0	0
12:05:43	40,466	1712,73	9,99	10,009	7,902	2,193	2,262	21	953,025	24,581	1710,29	3	200,922	200,922	99,713	0	0	0	0	0	0	0
12:05:43	-126,892	1711,461	9,941	9,814	7,897	2,18	2,26	21	953,025	24,581	1710,291	3	200,922	200,922	99,713	0	0	0	0	0	0	0
12:05:43	0	1711,461	9,941	9,716	7,897	2,18	2,259	21	953,025	24,581	1710,292	3	200,922	200,922	99,713	0	0	0	0	0	0	0
12:05:43	126,892	1712,73	9,99	9,961	7,902	2,193	2,257	21	953,025	24,581	1710,295	3	200,922	200,922	99,713	0	0	0	0	0	0	0
12:05:43	0	1712,73	9,99	9,961	7,902	2,193	2,256	21	953,025	24,581	1710,297	3	200,922	200,922	99,713	0	0	0	0	0	0	0
12:05:43	43,225	1713,162	10,039	10,009	7,902	2,197	2,255	21	953,025	24,581	1710,3	3	200,922	200,922	99,713	0	0	0	0	0	0	0
12:05:43	-126,916	1711,893	9,99	9,863	7,897	2,184	2,253	21	953,025	24,581	1710,302	3	200,922	200,922	99,713	0	0	0	0	0	0	0
12:05:43	43,225	1712,325	10,039	10,009	7,897	2,188	2,252	21	953,025	24,581	1710,304	3	200,922	200,922	99,713	0	0	0	0	0	0	0
12:05:43	86,45	1713,19	10,136	10,009	7,897	2,197	2,251	21	953,025	24,581	1710,307	3	200,922	200,922	99,713	0	0	0	0	0	0	0
12:05:43	-2,758	1713,162	10,039	9,961	7,902	2,197	2,25	21	953,025	24,581	1710,309	3	200,922	200,922	99,713	0	0	0	0	0	0	0
12:05:43	-86,45	1712,298	9,941	9,863	7,902	2,188	2,249	21	953,025	24,581	1710,311	3	200,922	200,922	99,713	0	0	0	0	0	0	0
12:05:43	43,225	1712,73	9,99	9,863	7,902	2,193	2,248	21	953,025	24,581	1710,314	3	200,922	200,922	99,713	0	0	0	0	0	0	0
12:05:43	-126,892	1711,461	9,941	9,863	7,897	2,18	2,246	21	953,025	24,581	1710,315	3	200,922	200,922	99,713	0	0	0	0	0	0	0
12:05:43	43,2	1711,893	9,99	9,863	7,897	2,184	2,245	21	953,025	24,581	1710,317	3	200,922	200,922	99,713	0	0	0	0	0	0	0
12:05:43	0	1711,893	9,99	9,863	7,897	2,184	2,244	21	953,025	24,581	1710,318	3	200,922	200,922	99,713	0	0	0	0	0	0	0
12:05:43	0	1711,893	9,99	9,863	7,897	2,184	2,243	21	953,025	24,581	1710,32	3	200,922	200,922	99,713	0	0	0	0	0	0	0
12:05:43	43,225	1712,325	10,039	9,961	7,897	2,188	2,242	21	953,025	24,581	1710,322	3	200,922	200,922	99,713	0	0	0	0	0	0	0
12:05:43	-43,225	1711,893	9,99	9,814	7,897	2,184	2,241	21	953,025	24,581	1710,323	3	200,922	200,922	99,713	0	0	0	0	0	0	0
12:05:43	0	1711,893	9,99	9,863	7,897	2,184	2,239	21	953,025	24,581	1710,325	3	200,922	200,922	99,713	0	0	0	0	0	0	0
12:05:43	0	1711,893	9,99	9,961	7,897	2,184	2,238	21	953,025	24,581	1710,326	3	200,922	200,922	99,713	0	0	0	0	0	0	0
12:05:43	0	1711,893	9,99	9,863	7,897	2,184	2,237	21	953,025	24,581	1710,328	3	200,922	200,922	99,713	0	0	0	0	0	0	0
12:05:43	0	1711,893	9,99	9,863	7,897	2,184	2,236	21	953,025	24,581	1710,329	3	200,922	200,922	99,713	0	0	0	0	0	0	0
12:05:43	-43,2	1711,461	9,941	9,863	7,897	2,18	2,235	21	953,025	24,581	1710,331	3	200,922	200,922	99,713	0	0	0	0	0	0	0
12:05:43	0	1711,461	9,941	9,863	7,897	2,18	2,234	21	953,025	24,581	1710,332	3	200,922	200,922	99,713	0	0	0	0	0	0	0
12:05:43	0	1711,461	9,941	9,814	7,897	2,18	2,233	21	953,025	24,581	1710,333	3	200,922	200,922	99,713	0	0	0	0	0	0	0
12:05:43	0	1711,461	9,941	9,863	7,897	2,18	2,232	21	953,025	24,581	1710,334	3	200,922	200,922	99,713	0	0	0	0	0	0	0
12:05:43	0	1711,461	9,941	9,863	7,897	2,18	2,231	21	953,025	24,581	1710,335	3	200,922	200,922	99,713	0	0	0	0	0	0	0
12:05:43	0	1711,461	9,941	9,814	7,897	2,18	2,23	21	953,025	24,581	1710,336	3	200,922	200,922	99,713	0	0	0	0	0	0	0
12:05:43	0	1711,461	9,941	9,814	7,897	2,18	2,229	21	953,025	24,581	1710,338	3	200,922	200,922	99,713	0	0	0	0	0	0	0
12:05:43	126,892	1712,73	9,99	9,961	7,902	2,193	2,228	21	953,025	24,581	1710,34	3	200,922	200,922	99,713	0	0	0	0	0	0	0
12:05:43	0	1712,73	9,99	9,961	7,902	2,193	2,228	21	953,025	24,581	1710,342	3	200,922	200,922	99,713	0	0	0	0	0	0	0
12:05:43	-83,691	1711,893	9,99	9,814	7,897	2,184	2,227	21	953,025	24,581	1710,344	3	200,922	200,922	99,713	0	0	0	0	0	0	0
12:05:43	43,225	1712,325	10,039	9,961	7,897	2,188	2,226	21	953,025	24,581	1710,346	3	200,922	200,922	99,713	0	0	0	0	0	0	0
12:05:43	0	1712,325	10,039	9,961	7,897	2,188	2,225	21	953,025	24,581	1710,348	3	200,922	200,922	99,713	0	0	0	0	0	0	0
12:05:43	83,691	1713,162	10,039	9,961	7,902	2,197	2,225	21	953,025	24,581	1710,351	3	200,922	200,922	99,713	0	0	0	0	0	0	0
12:05:43	0	1713,162	10,039	10,009	7,902	2,197	2,224	21	953,025	24,581	1710,354	3	200,922	200,922	99,713	0	0	0	0	0	0	0
12:05:43	86,45	1714,027	10,136	10,058	7,902	2,206	2,224	21	953,025	24,581	1710,357	3	200,922	200,922	99,713	0	0	0	0	0	0	0
12:05:43	-83,691	1713,19	10,136	10,058	7,897	2,197	2,223	21	953,025	24,581	1710,36	3	200,922	200,922	99,713	0	0	0	0	0	0	0
12:05:43	-86,45	1712,325	10,039	10,009	7,897	2,188	2,223	21	953,025	24,581	1710,362	3	200,922	200,922	99,713	0	0	0	0	0	0	0
12:05:43	0	1712,325	10,039	9,961	7,897	2,188	2,222	21	953,025	24,581	1710,364	3	200,922	200,922	99,713	0	0	0	0	0	0	0
12:05:43	40,466	1712,73	9,99	9,961	7,902	2,193	2,221	21	953,025	24,581	1710,366	3	200,922	200,922	99,713	0	0	0	0	0	0	0
12:05:43	-43,225	1712,298	9,941	9,814	7,902	2,188	2,221	21	953,025	24,581	1710,368	3	200,922	200,922	99,713	0	0	0	0	0	0	0
12:05:43	2,758	1712,325	10,039	10,058	7,897	2,188	2,22	21	953,025	24,581	1710,37	3	200,922	200,922	99,713	0	0	0	0	0	0	0
12:05:43	-43,225	1711,893	9,99	9,961	7,897	2,184	2,219	21	953,025	24,581	1710,372	3	200,922	200,922	99,713	0	0	0	0	0	0	0
12:05:43	0	1711,893	9,99	9,961	7,897	2,184	2,219	21	953,025	24,581	1710,373	3	200,922	200,922	99,713	0	0	0	0	0	0	0
12:05:43	83,691	1712,73	9,99	9,863	7,902	2,193	2,218	21	953,025	24,581	1710,376	3	200,922	200,922	99,713	0	0	0	0	0	0	0
12:05:43	-43,225	1712,298	9,941	9,814	7,902	2,188	2,218	21	953,025	24,581	1710,378	3	200,922	200,922	99,713	0	0	0	0	0	0	0
12:05:43	2,758	1712,325	10,039	9,961	7,897	2,188	2,217	21	953,025	24,581	1710,38	3	200,922	200,922	99,713	0	0	0	0	0	0	0
12:05:43	-43,225	1711,893	9,99	9,863	7,897	2,184	2,216	21	953,025	24,581	1710,381	3	200,922	200,922	99,713	0	0	0	0	0	0	0
12:05:43	-43,2	1711,461	9,941	9,814	7,897	2,18	2,216	21	953,025	24,581	1710,382	3	200,922	200,922	99,713	0	0	0	0	0	0	0
12:05:43	126,892	1712,73	9,99	9,814	7,902	2,193	2,215	21	953,025	24,581	1710,384	3	200,922	200,922	99,713	0	0	0	0	0	0	0
12:05:43	-43,225	1712,298	9,941	9,668	7,902	2,188	2,215	21	953,025	24,581	1710,386	3	200,922	200,922	99,713	0	0	0	0	0	0	0
12:05:44	2,758	1712,325	10,039	9,863	7,897	2,188	2,214	21	953,025	24,581	1710,388	3	200,922	200,922	99,713	0	0	0	0	0	0	0
12:05:44	86,45	1713,19	10,136	10,009	7,897	2,197	2,214	21	953,025	24,581	1710,391	3	200,922	200,922	99,713	0	0	0	0	0	0	0
12:05:44	-129,675	1711,893	9,99	9,961	7,897	2,184	2,213	21	952,565	24,581	1710,393	3	200,922	200,922	99,713	0	0	0	0	0	0	0
12:05:44	130,554	1713,199	10,136	10,009	7,897	2,197	2,213	21	952,565	24,581	1710,395	3	200,922	200,922	99,713	0	0	0	0	0	0	0
12:05:44	-2,783	1713,171	10,039	9,961	7,902	2,197	2,213	21	952,565	24,581	1710,398	3	200,922	200,922	99,713	0	0	0	0	0	0	0
12:05:44	-86,45	1712,306	9,941	9,814	7,902	2,188	2,212	21	952,565	24,581	1710,4	3	200,922	200,922	99,713	0	0	0	0	0	0	0
12:05:44	0	1712,306	9,941	9,814	7,902	2,188	2,212	21	952,565	24,581	1710,402	3	200,922	200,922	99,713	0	0	0	0	0	0	0
12:05:44	86,45	1713,171	10,039	9,863	7,902	2,197	2,211	21	952,565	24,581	1710,405	3	200,922	200,922	99,713	0	0	0	0	0	0	0
12:05:44	0	1713,171	10,039	9,961	7,902	2,197	2,211	21	952,565	24,581	1710,407	3	200,922	200,922	99,713	0	0	0	0	0	0	0
12:05:44	2,783	1713,199	10,136	10,009	7,897	2,197	2,211	21	952,565	24,581	1710,41	3	200,922	200,922	99,713	0	0	0	0	0	0	0
12:05:44	0	1713,199	10,136	9,863	7,897	2,197	2,211	21	952,565	24,581	1710,413	3	200,922	200,922	99,713	0	0	0	0	0	0	0
12:05:44	0	1713,199	10,136	10,058	7,897	2,197	2,21	21	952,565	24,581	1710,416	3	200,922	200,922	99,713	0	0	0	0	0	0	0
12:05:44	-2,783	1713,171	10,039	9,863	7,902	2,197	2,21	21	952,565	24,581	1710,419	3	200,522	200,522	99,711	0	0	0	0	0	0	0
12:05:44	-172,888	1711,442	9,843	9,814	7,902	2,179	2,209	21	952,565	24,581	1710,42	3	200,522	200,522	99,711	0	0	0	0	0	0	0
12:05:44	172,888	1713,171	10,039	10,058	7,902	2,197	2,209	21	952,565	24,581	1710,422	3	200,522	200,522	99,711	0	0	0	0	0	0	0
12:05:44	0	1713,171	10,039	10,009	7,902	2,197	2,209	21	952,565	24,581	1710,425	3	200,522	200,522	99,711	0	0	0	0	0	0	0
12:05:44	-83,679	1712,334	10,039	10,009	7,897	2,189	2,209	21	952,565	24,581	1710,427	3	200,522	200,522	99,711	0	0	0	0	0	0	0
12:05:44	0	1712,334	10,039	10,009	7,897	2,189	2,208	21	952,565	24,581	1710,429	3	200,522	200,522	99,711	0	0	0	0	0	0	0
12:05:44	0	1712,334	10,039	10,058	7,897	2,189	2,208	21	952,565	24,581	1710,431	3	200,522	200,522	99,711	0	0	0	0	0	0	0
12:05:44	-86,437	1711,47	9,941	9,961	7,897	2,18	2,207	21	952,565	24,581	1710,432	3	200,522	200,522	99,711	0	0	0	0	0	0	0
12:05:44	43,212	1711,902	9,99	9,863	7,897	2,184	2,207	21	952,565	24,581	1710,433	3	200,522	200,522	99,711	0	0	0	0	0	0	0
12:05:44	-45,983	1711,442	9,843	9,814	7,902	2,179	2,206	21	952,565	24,581	1710,434	3	200,522	200,522	99,711	0	0	0	0	0	0	0
12:05:44	2,77	1711,47	9,941	9,814	7,897	2,18	2,206	21	952,565	24,581	1710,435	3	200,522	200,522	99,711	0	0	0	0	0	0	0
12:05:44	86,437	1712,334	10,039	10,009	7,897	2,189	2,205	21	952,565	24,581	1710,437	3	200,522	200,522	99,711	0	0	0	0	0	0	0
12:05:44	-86,437	1711,47	9,941	9,863	7,897	2,18	2,205	21	952,565	24,581	1710,438	3	200,522	200,522	99,711	0	0	0	0	0	0	0
12:05:44	43,212	1711,902	9,99	9,863	7,897	2,184	2,204	21	952,565	24,581	1710,44	3	200,522	200,522	99,711	0	0	0	0	0	0	0
12:05:44	0	1711,902	9,99	9,961	7,897	2,184	2,204	21	952,565	24,581	1710,441	3	200,522	200,522	99,711	0	0	0	0	0	0	0
12:05:44	-43,212	1711,47	9,941	9,863	7,897	2,18	2,204	21	952,565	24,581	1710,442	3	200,522	200,522	99,711	0	0	0	0	0	0	0
12:05:44	0	1711,47	9,941	9,716	7,897	2,18	2,203	21	952,565	24,581	1710,443	3	200,522	200,522	99,711	0	0	0	0	0	0	0
12:05:44	0	1711,47	9,941	9,863	7,897	2,18	2,203	21	952,565	24,581	1710,444	3	200,522	200,522	99,711	0	0	0	0	0	0	0
12:05:44	43,212	1711,902	9,99	9,961	7,897	2,184	2,202	21	952,565	24,581	1710,446	3	200,522	200,522	99,711	0	0	0	0	0	0	0
12:05:44	0	1711,902	9,99	9,814	7,897	2,184	2,202	21	952,565	24,581	1710,447	3	200,522	200,522	99,711	0	0	0	0	0	0	0
12:05:44	0	1711,902	9,99	9,961	7,897	2,184	2,202	21	952,565	24,581	1710,449	3	200,522	200,522	99,711	0	0	0	0	0	0	0
12:05:44	43,225	1712,334	10,039	10,058	7,897	2,189	2,201	21	952,565	24,581	1710,451	3	200,522	200,522	99,711	0	0	0	0	0	0	0
12:05:44	-43,225	1711,902	9,99	9,961	7,897	2,184	2,201	21	952,565	24,581	1710,452	3	200,522	200,522	99,711	0	0	0	0	0	0	0
12:05:44	43,225	1712,334	10,039	10,009	7,897	2,189	2,201	21	952,565	24,581	1710,454	3	200,522	200,522	99,711	0	0	0	0	0	0	0
12:05:44	-43,225	1711,902	9,99	9,863	7,897	2,184	2,2	21	952,565	24,581	1710,455	3	200,522	200,522	99,711	0	0	0	0	0	0	0
12:05:44	0	1711,902	9,99	10,009	7,897	2,184	2,2	21	952,565	24,581	1710,457	3	200,522	200,522	99,711	0	0	0	0	0	0	0
12:05:44	129,687	1713,199	10,136	10,156	7,897	2,197	2,2	21	952,565	24,581	1710,46	3	200,522	200,522	99,711	0	0	0	0	0	0	0
12:05:44	-129,687	1711,902	9,99	9,961	7,897	2,184	2,2	21	952,565	24,581	1710,461	3	200,522	200,522	99,711	0	0	0	0	0	0	0
12:05:44	0	1711,902	9,99	10,009	7,897	2,184	2,199	21	952,565	24,581	1710,463	3	200,522	200,522	99,711	0	0	0	0	0	0	0
12:05:44	-43,212	1711,47	9,941	9,863	7,897	2,18	2,199	21	952,565	24,581	1710,464	3	200,522	200,522	99,711	0	0	0	0	0	0	0
12:05:44	-2,77	1711,442	9,843	9,814	7,902	2,179	2,199	21	952,565	24,581	1710,465	3	200,522	200,522	99,711	0	0	0	0	0	0	0
12:05:44	129,663	1712,738	9,99	9,863	7,902	2,193	2,199	21	952,565	24,581	1710,467	3	200,522	200,522	99,711	0	0	0	0	0	0	0
12:05:44	-83,679	1711,902	9,99	10,009	7,897	2,184	2,198	21	952,565	24,581	1710,468	3	200,522	200,522	99,711	0	0	0	0	0	0	0
12:05:44	0	1711,902	9,99	9,961	7,897	2,184	2,198	21	952,565	24,581	1710,47	3	200,522	200,522	99,711	0	0	0	0	0	0	0
12:05:44	0	1711,902	9,99	9,961	7,897	2,184	2,198	21	952,565	24,581	1710,471	3	200,522	200,522	99,711	0	0	0	0	0	0	0
12:05:44	-43,212	1711,47	9,941	9,814	7,897	2,18	2,197	21	952,565	24,581	1710,472	3	200,522	200,522	99,711	0	0	0	0	0	0	0
12:05:44	0	1711,47	9,941	9,863	7,897	2,18	2,197	21	952,565	24,581	1710,473	3	200,522	200,522	99,711	0	0	0	0	0	0	0
12:05:44	43,212	1711,902	9,99	9,863	7,897	2,184	2,197	21	952,565	24,581	1710,475	3	200,522	200,522	99,711	0	0	0	0	0	0	0
12:05:44	-43,212	1711,47	9,941	9,814	7,897	2,18	2,196	21	952,565	24,581	1710,476	3	200,522	200,522	99,711	0	0	0	0	0	0	0
12:05:44	43,212	1711,902	9,99	9,863	7,897	2,184	2,196	21	952,565	24,581	1710,477	3	200,522	200,522	99,711	0	0	0	0	0	0	0
12:05:44	43,225	1712,334	10,039	9,961	7,897	2,189	2,196	21	952,565	24,581	1710,479	3	200,522	200,522	99,711	0	0	0	0	0	0	0
12:05:44	-43,225	1711,902	9,99	9,961	7,897	2,184	2,196	21	952,565	24,581	1710,48	3	200,522	200,522	99,711	0	0	0	0	0	0	0
12:05:44	43,225	1712,334	10,039	10,009	7,897	2,189	2,196	21	952,565	24,581	1710,482	3	200,522	200,522	99,711	0	0	0	0	0	0	0
12:05:44	0	1712,334	10,039	10,058	7,897	2,189	2,195	21	952,565	24,581	1710,484	3	200,522	200,522	99,711	0	0	0	0	0	0	0
12:05:44	-43,225	1711,902	9,99	10,009	7,897	2,184	2,195	21	952,565	24,581	1710,485	3	200,522	200,522	99,711	0	0	0	0	0	0	0
12:05:44	129,687	1713,199	10,136	10,156	7,897	2,197	2,195	21	952,565	24,581	1710,488	3	200,522	200,522	99,711	0	0	0	0	0	0	0
12:05:44	-86,462	1712,334	10,039	10,058	7,897	2,189	2,195	21	952,565	24,581	1710,49	3	200,522	200,522	99,711	0	0	0	0	0	0	0
12:05:44	0	1712,334	10,039	9,961	7,897	2,189	2,195	21	952,565	24,581	1710,492	3	200,522	200,522	99,711	0	0	0	0	0	0	0
12:05:44	-172,875	1710,605	9,843	9,814	7,897	2,171	2,195	21	952,565	24,581	1710,492	3	200,522	200,522	99,711	0	0	0	0	0	0	0
12:05:44	0	1710,605	9,843	9,814	7,897	2,171	2,194	21	952,565	24,581	1710,492	3	200,522	200,522	99,711	0	0	0	0	0	0	0
12:05:44	0	1710,605	9,843	9,814	7,897	2,171	2,194	21	952,565	24,581	1710,492	3	200,522	200,522	99,711	0	0	0	0	0	0	0
12:05:44	86,437	1711,47	9,941	9,716	7,897	2,18	2,193	21	952,565	24,581	1710,493	3	200,522	200,522	99,711	0	0	0	0	0	0	0
12:05:44	0	1711,47	9,941	9,863	7,897	2,18	2,193	21	952,565	24,581	1710,494	3	200,522	200,522	99,711	0	0	0	0	0	0	0
12:05:44	0	1711,47	9,941	9,863	7,897	2,18	2,193	21	952,565	24,581	1710,495	3	200,522	200,522	99,711	0	0	0	0	0	0	0
12:05:44	-86,437	1710,605	9,843	9,716	7,897	2,171	2,192	21	952,565	24,581	1710,496	3	200,522	200,522	99,711	0	0	0	0	0	0	0
12:05:44	129,65	1711,902	9,99	9,863	7,897	2,184	2,192	21	952,565	24,581	1710,497	3	200,522	200,522	99,711	0	0	0	0	0	0	0
12:05:44	43,225	1712,334	10,039	9,961	7,897	2,189	2,192	21	952,565	24,581	1710,499	3	200,522	200,522	99,711	0	0	0	0	0	0	0
12:05:44	86,462	1713,199	10,136	10,009	7,897	2,197	2,192	21	952,565	24,581	1710,502	3	200,522	200,522	99,711	0	0	0	0	0	0	0
12:05:44	0	1713,199	10,136	10,058	7,897	2,197	2,192	21	952,565	24,581	1710,504	3	200,522	200,522	99,711	0	0	0	0	0	0	0
12:05:44	0	1713,199	10,136	10,058	7,897	2,197	2,192	21	952,565	24,581	1710,507	3	200,522	200,522	99,711	0	0	0	0	0	0	0
12:05:44	-86,462	1712,334	10,039	10,009	7,897	2,189	2,192	21	952,565	24,581	1710,509	3	200,522	200,522	99,711	0	0	0	0	0	0	0
12:05:44	0	1712,334	10,039	10,009	7,897	2,189	2,192	21	952,565	24,581	1710,511	3	200,522	200,522	99,711	0	0	0	0	0	0	0
12:05:44	83,679	1713,171	10,039	9,961	7,902	2,197	2,192	21	952,565	24,581	1710,513	3	200,522	200,522	99,711	0	0	0	0	0	0	0
12:05:44	-43,225	1712,738	9,99	9,863	7,902	2,193	2,192	21	952,565	24,581	1710,516	3	200,522	200,522	99,711	0	0	0	0	0	0	0
12:05:44	0	1712,738	9,99	9,863	7,902	2,193	2,192	21	952,565	24,581	1710,518	3	200,522	200,522	99,711	0	0	0	0	0	0	0
12:05:44	43,225	1713,171	10,039	9,961	7,902	2,197	2,192	21	952,565	24,581	1710,521	3	200,522	200,522	99,711	0	0	0	0	0	0	0
12:05:44	-83,679	1712,334	10,039	10,009	7,897	2,189	2,192	21	952,565	24,581	1710,522	3	200,522	200,522	99,711	0	0	0	0	0	0	0
12:05:44	-43,225	1711,902	9,99	9,961	7,897	2,184	2,192	21	952,565	24,581	1710,524	3	200,522	200,522	99,711	0	0	0	0	0	0	0
12:05:44	172,924	1713,631	10,185	10,058	7,897	2,202	2,192	21	952,565	24,581	1710,527	3	200,522	200,522	99,711	0	0	0	0	0	0	0
12:05:44	-172,924	1711,902	9,99	9,814	7,897	2,184	2,192	21	952,565	24,581	1710,528	3	200,522	200,522	99,711	0	0	0	0	0	0	0
12:05:44	0	1711,902	9,99	9,814	7,897	2,184	2,192	21	952,565	24,581	1710,529	3	200,522	200,522	99,711	0	0	0	0	0	0	0
12:05:44	83,679	1712,738	9,99	9,961	7,902	2,193	2,192	21	952,565	24,581	1710,532	3	200,522	200,522	99,711	0	0	0	0	0	0	0
12:05:44	-43,225	1712,306	9,941	9,814	7,902	2,188	2,192	21	952,565	24,581	1710,533	3	200,522	200,522	99,711	0	0	0	0	0	0	0
12:05:44	2,77	1712,334	10,039	9,863	7,897	2,189	2,192	21	952,565	24,581	1710,535	3	200,522	200,522	99,711	0	0	0	0	0	0	0
12:05:44	-43,225	1711,902	9,99	9,814	7,897	2,184	2,192	21	952,565	24,581	1710,537	3	200,522	200,522	99,711	0	0	0	0	0	0	0
12:05:44	0	1711,902	9,99	9,863	7,897	2,184	2,192	21	952,565	24,581	1710,538	3	200,522	200,522	99,711	0	0	0	0	0	0	0
12:05:44	-43,212	1711,47	9,941	9,863	7,897	2,18	2,191	21	952,565	24,581	1710,539	3	200,522	200,522	99,711	0	0	0	0	0	0	0
12:05:44	43,212	1711,902	9,99	9,961	7,897	2,184	2,191	21	952,565	24,581	1710,54	3	200,522	200,522	99,711	0	0	0	0	0	0	0
12:05:44	0	1711,902	9,99	9,961	7,897	2,184	2,191	21	952,565	24,581	1710,542	3	200,522	200,522	99,711	0	0	0	0	0	0	0
12:05:44	40,454	1712,306	9,941	9,863	7,902	2,188	2,191	21	952,565	24,581	1710,543	3	200,522	200,522	99,711	0	0	0	0	0	0	0
12:05:44	-129,65	1711,01	9,795	9,716	7,902	2,175	2,191	21	952,565	24,581	1710,544	3	200,522	200,522	99,711	0	0	0	0	0	0	0
12:05:44	43,212	1711,442	9,843	9,716	7,902	2,179	2,191	21	952,565	24,581	1710,545	3	200,522	200,522	99,711	0	0	0	0	0	0	0
12:05:44	86,437	1712,306	9,941	9,863	7,902	2,188	2,191	21	952,565	24,581	1710,546	3	200,522	200,522	99,711	0	0	0	0	0	0	0
12:05:44	132,47	1713,631	10,185	10,058	7,897	2,202	2,191	21	952,565	24,581	1710,55	3	200,522	200,522	99,711	0	0	0	0	0	0	0
12:05:45	-43,237	1713,199	10,136	10,009	7,897	2,197	2,191	21	952,565	24,581	1710,552	3	200,522	200,522	99,711	0	0	0	0	0	0	0
12:05:45	-86,462	1712,334	10,039	10,058	7,897	2,189	2,191	21	952,565	24,581	1710,554	3	200,522	200,522	99,711	0	0	0	0	0	0	0
12:05:45	40,454	1712,738	9,99	9,961	7,902	2,193	2,191	21	952,565	24,581	1710,556	3	200,522	200,522	99,711	0	0	0	0	0	0	0
12:05:45	0	1712,738	9,99	9,814	7,902	2,193	2,191	21	952,565	24,581	1710,558	3	200,522	200,522	99,711	0	0	0	0	0	0	0
12:05:45	43,225	1713,171	10,039	9,863	7,902	2,197	2,191	21	952,565	24,581	1710,561	3	200,522	200,522	99,711	0	0	0	0	0	0	0
12:05:45	-126,904	1711,902	9,99	9,863	7,897	2,184	2,191	21	952,565	24,581	1710,562	3	200,522	200,522	99,711	0	0	0	0	0	0	0
12:05:45	43,225	1712,334	10,039	9,961	7,897	2,189	2,191	21	952,565	24,581	1710,564	3	200,522	200,522	99,711	0	0	0	0	0	0	0
12:05:45	-43,225	1711,902	9,99	9,863	7,897	2,184	2,191	21	952,565	24,581	1710,565	3	200,522	200,522	99,711	0	0	0	0	0	0	0
12:05:45	0	1711,902	9,99	9,814	7,897	2,184	2,191	21	952,565	24,581	1710,567	3	200,522	200,522	99,711	0	0	0	0	0	0	0
12:05:45	-43,212	1711,47	9,941	9,814	7,897	2,18	2,19	21	952,565	24,581	1710,568	3	200,522	200,522	99,711	0	0	0	0	0	0	0
12:05:45	43,212	1711,902	9,99	9,863	7,897	2,184	2,19	21	952,565	24,581	1710,569	3	200,522	200,522	99,711	0	0	0	0	0	0	0
12:05:45	0	1711,902	9,99	9,814	7,897	2,184	2,19	21	952,565	24,581	1710,57	3	200,522	200,522	99,711	0	0	0	0	0	0	0
12:05:45	0	1711,902	9,99	9,863	7,897	2,184	2,19	21	952,565	24,581	1710,572	3	200,522	200,522	99,711	0	0	0	0	0	0	0
12:05:45	0	1711,902	9,99	9,961	7,897	2,184	2,19	21	952,565	24,581	1710,573	3	200,522	200,522	99,711	0	0	0	0	0	0	0
12:05:45	0	1711,902	9,99	10,009	7,897	2,184	2,19	21	952,565	24,581	1710,574	3	200,522	200,522	99,711	0	0	0	0	0	0	0
12:05:45	43,225	1712,334	10,039	9,961	7,897	2,189	2,19	21	952,565	24,581	1710,576	3	200,522	200,522	99,711	0	0	0	0	0	0	0
12:05:45	0	1712,334	10,039	9,961	7,897	2,189	2,19	21	952,565	24,581	1710,578	3	200,522	200,522	99,711	0	0	0	0	0	0	0
12:05:45	-43,225	1711,902	9,99	9,814	7,897	2,184	2,19	21	952,565	24,581	1710,579	3	200,522	200,522	99,711	0	0	0	0	0	0	0
12:05:45	0	1711,902	9,99	9,961	7,897	2,184	2,189	21	952,565	24,581	1710,58	3	200,522	200,522	99,711	0	0	0	0	0	0	0
12:05:45	43,225	1712,334	10,039	9,961	7,897	2,189	2,189	21	952,565	24,581	1710,582	3	200,522	200,522	99,711	0	0	0	0	0	0	0
12:05:45	-43,225	1711,902	9,99	9,863	7,897	2,184	2,189	21	952,565	24,581	1710,583	3	200,522	200,522	99,711	0	0	0	0	0	0	0
12:05:45	0	1711,902	9,99	9,863	7,897	2,184	2,189	21	952,565	24,581	1710,585	3	200,522	200,522	99,711	0	0	0	0	0	0	0
12:05:45	-43,212	1711,47	9,941	9,863	7,897	2,18	2,189	21	952,565	24,581	1710,586	3	200,522	200,522	99,711	0	0	0	0	0	0	0
12:05:45	43,212	1711,902	9,99	9,961	7,897	2,184	2,189	21	952,565	24,581	1710,587	3	200,522	200,522	99,711	0	0	0	0	0	0	0
12:05:45	0	1711,902	9,99	9,961	7,897	2,184	2,189	21	952,565	24,581	1710,588	3	200,522	200,522	99,711	0	0	0	0	0	0	0
12:05:45	0	1711,902	9,99	9,961	7,897	2,184	2,189	21	952,565	24,581	1710,59	3	200,522	200,522	99,711	0	0	0	0	0	0	0
12:05:45	43,225	1712,334	10,039	10,156	7,897	2,189	2,189	21	952,565	24,581	1710,591	3	200,522	200,522	99,711	0	0	0	0	0	0	0
12:05:45	-43,225	1711,902	9,99	9,863	7,897	2,184	2,189	21	952,565	24,581	1710,593	3	200,522	200,522	99,711	0	0	0	0	0	0	0
12:05:45	43,225	1712,334	10,039	9,961	7,897	2,189	2,189	21	952,565	24,581	1710,594	3	200,522	200,522	99,711	0	0	0	0	0	0	0
12:05:45	0	1712,334	10,039	9,961	7,897	2,189	2,189	21	952,565	24,581	1710,596	3	200,522	200,522	99,711	0	0	0	0	0	0	0
12:05:45	86,462	1713,199	10,136	10,009	7,897	2,197	2,189	21	952,565	24,581	1710,599	3	200,522	200,522	99,711	0	0	0	0	0	0	0
12:05:45	-86,462	1712,334	10,039	10,009	7,897	2,189	2,189	21	952,565	24,581	1710,601	3	200,522	200,522	99,711	0	0	0	0	0	0	0
12:05:45	-43,225	1711,902	9,99	9,961	7,897	2,184	2,189	21	952,565	24,581	1710,602	3	200,522	200,522	99,711	0	0	0	0	0	0	0
12:05:45	0	1711,902	9,99	9,863	7,897	2,184	2,189	21	952,565	24,581	1710,603	3	200,522	200,522	99,711	0	0	0	0	0	0	0
12:05:45	0	1711,902	9,99	9,961	7,897	2,184	2,189	21	952,565	24,581	1710,605	3	200,522	200,522	99,711	0	0	0	0	0	0	0
12:05:45	-43,212	1711,47	9,941	9,814	7,897	2,18	2,188	21	952,565	24,581	1710,605	3	200,522	200,522	99,711	0	0	0	0	0	0	0
12:05:45	83,666	1712,306	9,941	9,814	7,902	2,188	2,188	21	952,565	24,581	1710,607	3	200,522	200,522	99,711	0	0	0	0	0	0	0
12:05:45	0	1712,306	9,941	9,716	7,902	2,188	2,188	21	952,565	24,581	1710,609	3	200,522	200,522	99,711	0	0	0	0	0	0	0
12:05:45	2,77	1712,334	10,039	10,009	7,897	2,189	2,188	21	952,565	24,581	1710,61	3	200,522	200,522	99,711	0	0	0	0	0	0	0
12:05:45	0	1712,334	10,039	9,961	7,897	2,189	2,188	21	952,565	24,581	1710,612	3	200,522	200,522	99,711	0	0	0	0	0	0	0
12:05:45	0	1712,334	10,039	9,961	7,897	2,189	2,188	21	952,565	24,581	1710,614	3	200,522	200,522	99,711	0	0	0	0	0	0	0
12:05:45	86,462	1713,199	10,136	10,009	7,897	2,197	2,189	21	952,565	24,581	1710,617	3	200,522	200,522	99,711	0	0	0	0	0	0	0
12:05:45	0	1713,199	10,136	10,009	7,897	2,197	2,189	21	952,565	24,581	1710,619	3	200,522	200,522	99,711	0	0	0	0	0	0	0
12:05:45	-86,462	1712,334	10,039	9,961	7,897	2,189	2,189	21	952,565	24,581	1710,621	3	200,522	200,522	99,711	0	0	0	0	0	0	0
12:05:45	0	1712,334	10,039	10,058	7,897	2,189	2,189	21	952,565	24,581	1710,623	3	200,522	200,522	99,711	0	0	0	0	0	0	0
12:05:45	-43,225	1711,902	9,99	9,961	7,897	2,184	2,189	21	952,565	24,581	1710,624	3	200,522	200,522	99,711	0	0	0	0	0	0	0
12:05:45	83,679	1712,738	9,99	9,863	7,902	2,193	2,189	21	952,565	24,581	1710,626	3	200,522	200,522	99,711	0	0	0	0	0	0	0
12:05:45	0	1712,738	9,99	9,863	7,902	2,193	2,189	21	952,565	24,581	1710,628	3	200,522	200,522	99,711	0	0	0	0	0	0	0
12:05:45	46,008	1713,199	10,136	10,009	7,897	2,197	2,189	21	952,565	24,581	1710,631	3	200,522	200,522	99,711	0	0	0	0	0	0	0
12:05:45	-86,462	1712,334	10,039	10,009	7,897	2,189	2,189	21	952,565	24,581	1710,633	3	200,522	200,522	99,711	0	0	0	0	0	0	0
12:05:45	86,462	1713,199	10,136	9,961	7,897	2,197	2,189	21	952,565	24,581	1710,635	3	200,522	200,522	99,711	0	0	0	0	0	0	0
12:05:45	-129,687	1711,902	9,99	9,814	7,897	2,184	2,189	21	952,565	24,581	1710,636	3	200,522	200,522	99,711	0	0	0	0	0	0	0
12:05:45	0	1711,902	9,99	9,814	7,897	2,184	2,189	21	952,565	24,581	1710,638	3	200,522	200,522	99,711	0	0	0	0	0	0	0
12:05:45	43,225	1712,334	10,039	9,863	7,897	2,189	2,189	21	952,565	24,581	1710,639	3	200,522	200,522	99,711	0	0	0	0	0	0	0
12:05:45	0	1712,334	10,039	9,961	7,897	2,189	2,189	21	952,565	24,581	1710,641	3	200,522	200,522	99,711	0	0	0	0	0	0	0
12:05:45	-2,77	1712,306	9,941	9,716	7,902	2,188	2,189	21	952,565	24,581	1710,643	3	200,522	200,522	99,711	0	0	0	0	0	0	0
12:05:45	43,225	1712,738	9,99	9,716	7,902	2,193	2,189	21	952,565	24,581	1710,645	3	200,522	200,522	99,711	0	0	0	0	0	0	0
12:05:45	46,008	1713,199	10,136	9,863	7,897	2,197	2,189	21	952,565	24,581	1710,648	3	200,522	200,522	99,711	0	0	0	0	0	0	0
12:05:45	43,237	1713,631	10,185	9,961	7,897	2,202	2,189	21	952,565	24,581	1710,65	3	200,522	200,522	99,711	0	0	0	0	0	0	0
12:05:45	0	1713,631	10,185	10,009	7,897	2,202	2,19	21	952,565	24,581	1710,653	3	200,522	200,522	99,711	0	0	0	0	0	0	0
12:05:45	-172,924	1711,902	9,99	9,863	7,897	2,184	2,19	21	952,565	24,581	1710,655	3	200,522	200,522	99,711	0	0	0	0	0	0	0
12:05:45	43,225	1712,334	10,039	9,863	7,897	2,189	2,19	21	952,565	24,581	1710,656	3	200,522	200,522	99,711	0	0	0	0	0	0	0
12:05:45	-43,225	1711,902	9,99	9,961	7,897	2,184	2,189	21	952,565	24,581	1710,658	3	200,522	200,522	99,711	0	0	0	0	0	0	0
12:05:45	-43,212	1711,47	9,941	9,863	7,897	2,18	2,189	21	952,565	24,581	1710,658	3	200,522	200,522	99,711	0	0	0	0	0	0	0
12:05:45	126,892	1712,738	9,99	9,863	7,902	2,193	2,189	21	952,565	24,581	1710,661	3	200,522	200,522	99,711	0	0	0	0	0	0	0
12:05:45	-43,225	1712,306	9,941	9,863	7,902	2,188	2,189	21	952,565	24,581	1710,662	3	200,522	200,522	99,711	0	0	0	0	0	0	0
12:05:45	-83,666	1711,47	9,941	9,863	7,897	2,18	2,189	21	952,565	24,581	1710,663	3	200,522	200,522	99,711	0	0	0	0	0	0	0
12:05:45	86,437	1712,334	10,039	10,009	7,897	2,189	2,189	21	952,565	24,581	1710,665	3	200,522	200,522	99,711	0	0	0	0	0	0	0
12:05:45	-43,225	1711,902	9,99	9,863	7,897	2,184	2,189	21	952,565	24,581	1710,666	3	200,522	200,522	99,711	0	0	0	0	0	0	0
12:05:45	43,225	1712,334	10,039	10,009	7,897	2,189	2,189	21	952,565	24,581	1710,668	3	200,522	200,522	99,711	0	0	0	0	0	0	0
12:05:45	86,462	1713,199	10,136	10,058	7,897	2,197	2,189	21	952,565	24,581	1710,67	3	200,522	200,522	99,711	0	0	0	0	0	0	0
12:05:45	0	1713,199	10,136	10,009	7,897	2,197	2,189	21	952,565	24,581	1710,673	3	200,522	200,522	99,711	0	0	0	0	0	0	0
12:05:45	-86,462	1712,334	10,039	10,009	7,897	2,189	2,189	21	952,565	24,581	1710,674	3	200,522	200,522	99,711	0	0	0	0	0	0	0
12:05:45	-43,225	1711,902	9,99	9,863	7,897	2,184	2,189	21	952,565	24,581	1710,676	3	200,522	200,522	99,711	0	0	0	0	0	0	0
12:05:45	0	1711,902	9,99	9,863	7,897	2,184	2,189	21	952,565	24,581	1710,677	3	200,522	200,522	99,711	0	0	0	0	0	0	0
12:05:45	0	1711,902	9,99	9,863	7,897	2,184	2,189	21	952,565	24,581	1710,678	3	200,522	200,522	99,711	0	0	0	0	0	0	0
12:05:45	0	1711,902	9,99	9,863	7,897	2,184	2,189	21	952,565	24,581	1710,679	3	200,522	200,522	99,711	0	0	0	0	0	0	0
12:05:45	0	1711,902	9,99	9,961	7,897	2,184	2,189	21	952,565	24,581	1710,68	3	200,522	200,522	99,711	0	0	0	0	0	0	0
12:05:45	0	1711,902	9,99	9,863	7,897	2,184	2,189	21	952,565	24,581	1710,682	3	200,522	200,522	99,711	0	0	0	0	0	0	0
12:05:45	0	1711,902	9,99	9,863	7,897	2,184	2,189	21	952,565	24,581	1710,683	3	200,522	200,522	99,711	0	0	0	0	0	0	0
12:05:45	-43,212	1711,47	9,941	9,863	7,897	2,18	2,188	21	952,565	24,581	1710,684	3	200,522	200,522	99,711	0	0	0	0	0	0	0
12:05:45	0	1711,47	9,941	9,961	7,897	2,18	2,188	21	952,565	24,581	1710,684	3	200,522	200,522	99,711	0	0	0	0	0	0	0
12:05:45	83,666	1712,306	9,941	9,863	7,902	2,188	2,188	21	952,565	24,581	1710,686	3	200,522	200,522	99,711	0	0	0	0	0	0	0
12:05:45	0	1712,306	9,941	9,961	7,902	2,188	2,188	21	952,565	24,581	1710,687	3	200,522	200,522	99,711	0	0	0	0	0	0	0
12:05:45	172,912	1714,035	10,136	10,156	7,902	2,206	2,189	21	952,565	24,581	1710,691	3	200,522	200,522	99,711	0	0	0	0	0	0	0
12:05:45	302,746	1717,063	10,478	10,547	7,902	2,237	2,19	21	952,565	24,581	1710,697	3	200,522	200,522	99,711	0	0	0	0	0	0	0
12:05:45	474,34	1721,806	10,918	10,937	7,907	2,286	2,191	21	952,565	24,581	1710,708	3	200,522	200,522	99,711	0	0	0	0	0	0	0
12:05:45	346,496	1725,271	11,308	11,425	7,907	2,322	2,194	21	952,565	24,581	1710,723	3	200,522	200,522	99,711	0	0	0	0	0	0	0
12:05:45	473,156	1730,003	11,65	11,767	7,916	2,371	2,197	21	952,565	24,581	1710,742	3	200,522	200,522	99,711	0	0	0	0	0	0	0
12:05:45	647,229	1736,475	12,187	12,353	7,926	2,437	2,202	21	952,565	24,581	1710,768	3	200,522	200,522	99,711	0	0	0	0	0	0	0
12:05:45	642,553	1742,901	12,627	12,988	7,94	2,504	2,208	21	952,565	24,581	1710,8	3	200,522	200,522	99,711	0	0	0	0	0	0	0
12:05:45	558,215	1748,483	12,968	13,427	7,955	2,561	2,215	21	952,565	24,581	1710,838	3	200,522	200,522	99,711	0	0	0	0	0	0	0
12:05:45	514,16	1753,624	13,261	13,623	7,969	2,614	2,223	21	952,565	24,581	1710,88	3	200,522	200,522	99,711	0	0	0	0	0	0	0
12:05:45	636,584	1759,99	13,506	13,965	7,993	2,68	2,232	21	952,565	24,581	1710,93	3	200,522	200,522	99,711	0	0	0	0	0	0	0
12:05:45	687,927	1766,869	13,896	14,404	8,012	2,751	2,242	21	952,565	24,581	1710,986	3	200,522	200,522	99,711	0	0	0	0	0	0	0
12:05:45	684,326	1773,713	14,287	14,648	8,031	2,821	2,253	21	952,565	24,581	1711,048	3	200,522	200,522	99,711	0	0	0	0	0	0	0
12:05:45	637,768	1780,09	14,629	15,136	8,05	2,887	2,266	21	952,565	24,581	1711,117	3	200,522	200,522	99,711	0	0	0	0	0	0	0
12:05:45	820,751	1788,298	15,263	15,674	8,064	2,972	2,28	21	952,565	24,581	1711,194	3	200,522	200,522	99,711	0	0	0	0	0	0	0
12:05:45	726,416	1795,562	15,703	16,064	8,083	3,047	2,295	21	952,565	24,581	1711,279	3	200,522	200,522	99,711	0	0	0	0	0	0	0
12:05:45	736,828	1802,93	16,24	16,601	8,097	3,122	2,311	21	952,565	24,581	1711,37	3	200,522	200,522	99,711	0	0	0	0	0	0	0
12:05:45	738,439	1810,315	16,679	17,041	8,117	3,199	2,328	21	952,565	24,581	1711,469	3	200,522	200,522	99,711	0	0	0	0	0	0	0
12:05:46	667,98	1816,995	17,07	17,383	8,135	3,267	2,347	21	952,565	24,581	1711,575	3	200,522	200,522	99,711	0	0	0	0	0	0	0
12:05:46	522,204	1822,217	17,363	17,724	8,149	3,321	2,366	21	952,565	24,581	1711,686	3	200,522	200,522	99,711	0	0	0	0	0	0	0
12:05:46	519,299	1827,41	17,656	18,066	8,164	3,375	2,386	21	952,565	24,581	1711,801	3	200,522	200,522	99,711	0	0	0	0	0	0	0
12:05:46	535,986	1832,769	17,9	18,115	8,181	3,43	2,406	21	952,565	24,581	1711,922	3	200,522	200,522	99,711	0	0	0	0	0	0	0
12:05:46	601,452	1838,784	18,291	18,603	8,195	3,492	2,427	21	952,565	24,581	1712,049	3	200,522	200,522	99,711	0	0	0	0	0	0	0
12:05:46	671,301	1845,497	18,828	19,043	8,206	3,561	2,45	21	952,565	24,581	1712,183	3	200,522	200,522	99,711	0	0	0	0	0	0	0
12:05:46	631,958	1851,817	19,365	19,58	8,214	3,626	2,473	21	952,565	24,581	1712,322	3	200,522	200,522	99,711	0	0	0	0	0	0	0
12:05:46	351,965	1855,336	19,658	19,922	8,219	3,663	2,496	21	952,565	24,581	1712,465	3	200,522	200,522	99,711	0	0	0	0	0	0	0
12:05:46	483,618	1860,172	20,097	20,166	8,224	3,713	2,52	21	952,565	24,581	1712,613	3	200,522	200,522	99,711	0	0	0	0	0	0	0
12:05:46	262,646	1862,799	20,293	20,361	8,229	3,74	2,544	21	952,565	24,581	1712,763	3	200,522	200,522	99,711	0	0	0	0	0	0	0
12:05:46	289,013	1865,689	20,439	20,556	8,238	3,769	2,568	21	952,565	24,581	1712,916	3	200,522	200,522	99,711	0	0	0	0	0	0	0
12:05:46	99,719	1866,686	20,439	20,361	8,243	3,78	2,592	21	952,565	24,581	1713,07	3	200,522	200,522	99,711	0	0	0	0	0	0	0
12:05:46	51,464	1867,201	20,342	20,41	8,251	3,785	2,615	21	952,565	24,581	1713,224	3	200,522	200,522	99,711	0	0	0	0	0	0	0
12:05:46	-3,955	1867,161	20,244	20,215	8,256	3,785	2,638	21	952,565	24,581	1713,378	3	200,522	200,522	99,711	0	0	0	0	0	0	0
12:05:46	112,5	1868,286	20,293	20,263	8,26	3,796	2,661	21	952,565	24,581	1713,533	3	200,522	200,522	99,711	0	0	0	0	0	0	0
12:05:46	-28,991	1867,996	20,244	20,166	8,26	3,793	2,683	21	952,565	24,581	1713,687	2,9	200,825	200,825	99,712	0	0	0	0	0	0	0
12:05:46	28,991	1868,286	20,293	20,263	8,26	3,796	2,705	21	952,565	24,581	1713,842	2,9	200,825	200,825	99,712	0	0	0	0	0	0	0
12:05:46	-54,187	1867,744	20,293	20,263	8,257	3,791	2,726	21	952,565	24,581	1713,996	2,9	200,825	200,825	99,712	0	0	0	0	0	0	0
12:05:46	-14,038	1867,604	20,293	20,263	8,256	3,789	2,747	21	952,565	24,581	1714,149	2,9	200,825	200,825	99,712	0	0	0	0	0	0	0
12:05:46	-118,798	1866,416	20,146	20,068	8,257	3,777	2,767	21	952,565	24,581	1714,301	2,9	200,825	200,825	99,712	0	0	0	0	0	0	0
12:05:46	74,523	1867,161	20,244	20,166	8,256	3,785	2,787	21	952,565	24,581	1714,454	2,9	200,825	200,825	99,712	0	0	0	0	0	0	0
12:05:46	-118,786	1865,973	20,097	20,068	8,257	3,772	2,806	21	952,565	24,581	1714,606	2,9	200,825	200,825	99,712	0	0	0	0	0	0	0
12:05:46	-102,563	1864,948	20	19,922	8,256	3,762	2,825	21	952,565	24,581	1714,756	2,9	200,825	200,825	99,712	0	0	0	0	0	0	0
12:05:46	0	1864,948	20	20,068	8,256	3,762	2,843	21	952,565	24,581	1714,906	2,9	200,825	200,825	99,712	0	0	0	0	0	0	0
12:05:46	0	1864,948	20	20,019	8,256	3,762	2,861	21	952,565	24,581	1715,057	2,9	200,825	200,825	99,712	0	0	0	0	0	0	0
12:05:46	-69,458	1864,253	20	20,068	8,252	3,755	2,879	21	952,565	24,581	1715,206	2,9	200,825	200,825	99,712	0	0	0	0	0	0	0
12:05:46	-59,375	1863,659	19,951	19,824	8,251	3,749	2,896	21	952,565	24,581	1715,354	2,9	200,825	200,825	99,712	0	0	0	0	0	0	0
12:05:46	63,305	1864,293	20,097	20,068	8,247	3,755	2,913	21	952,565	24,581	1715,503	2,9	200,825	200,825	99,712	0	0	0	0	0	0	0
12:05:46	-147,851	1862,814	19,951	19,824	8,246	3,74	2,929	21	952,565	24,581	1715,651	2,9	200,825	200,825	99,712	0	0	0	0	0	0	0
12:05:46	-143,896	1861,375	19,853	19,726	8,243	3,725	2,945	21	952,565	24,581	1715,796	2,9	200,825	200,825	99,712	0	0	0	0	0	0	0
12:05:46	118,676	1862,562	20	20,068	8,242	3,737	2,96	21	952,565	24,581	1715,943	2,9	200,825	200,825	99,712	0	0	0	0	0	0	0
12:05:46	-59,326	1861,969	19,951	19,873	8,242	3,731	2,975	21	952,565	24,581	1716,089	2,9	200,825	200,825	99,712	0	0	0	0	0	0	0
12:05:46	-132,727	1860,641	19,804	19,824	8,242	3,717	2,99	21	952,565	24,581	1716,234	2,9	200,825	200,825	99,712	0	0	0	0	0	0	0
12:05:46	59,326	1861,235	19,853	19,873	8,242	3,724	3,004	21	952,565	24,581	1716,379	2,9	200,825	200,825	99,712	0	0	0	0	0	0	0
12:05:46	-88,476	1860,35	19,756	19,678	8,242	3,714	3,018	21	952,565	24,581	1716,523	2,9	200,825	200,825	99,712	0	0	0	0	0	0	0
12:05:46	44,238	1860,792	19,804	19,824	8,242	3,719	3,032	21	952,565	24,581	1716,667	2,9	200,825	200,825	99,712	0	0	0	0	0	0	0
12:05:46	-44,238	1860,35	19,756	19,678	8,242	3,714	3,045	21	952,565	24,581	1716,81	2,9	200,825	200,825	99,712	0	0	0	0	0	0	0
12:05:46	88,476	1861,235	19,853	19,873	8,242	3,724	3,059	21	952,565	24,581	1716,955	2,9	200,825	200,825	99,712	0	0	0	0	0	0	0
12:05:46	88,476	1862,119	19,951	19,824	8,242	3,733	3,072	21	952,565	24,581	1717,1	2,9	200,825	200,825	99,712	0	0	0	0	0	0	0
12:05:46	0	1862,119	19,951	19,922	8,242	3,733	3,085	21	952,565	24,581	1717,245	2,9	200,825	200,825	99,712	0	0	0	0	0	0	0
12:05:46	-88,476	1861,235	19,853	19,873	8,242	3,724	3,097	21	952,565	24,581	1717,389	2,9	200,825	200,825	99,712	0	0	0	0	0	0	0
12:05:46	88,476	1862,119	19,951	20,068	8,242	3,733	3,11	21	952,565	24,581	1717,534	2,9	200,825	200,825	99,712	0	0	0	0	0	0	0
12:05:46	0	1862,119	19,951	19,922	8,242	3,733	3,122	21	952,565	24,581	1717,678	2,9	200,825	200,825	99,712	0	0	0	0	0	0	0
12:05:46	44,25	1862,562	20	20,068	8,242	3,737	3,134	21	952,565	24,581	1717,823	2,9	200,825	200,825	99,712	0	0	0	0	0	0	0
12:05:46	14,05	1862,702	20	20,068	8,243	3,739	3,146	21	952,565	24,581	1717,968	2,9	200,825	200,825	99,712	0	0	0	0	0	0	0
12:05:46	11,169	1862,814	19,951	20,019	8,246	3,74	3,158	21	952,565	24,581	1718,113	2,8	200,825	200,825	99,712	0	0	0	0	0	0	0
12:05:46	0	1862,814	19,951	19,922	8,246	3,74	3,169	21	952,565	24,581	1718,258	2,8	200,825	200,825	99,712	0	0	0	0	0	0	0
12:05:46	-88,488	1861,929	19,853	19,922	8,246	3,731	3,18	21	952,565	24,581	1718,401	2,8	200,825	200,825	99,712	0	0	0	0	0	0	0
12:05:46	88,488	1862,814	19,951	20,068	8,246	3,74	3,191	21	952,565	24,581	1718,546	2,8	200,825	200,825	99,712	0	0	0	0	0	0	0
12:05:46	-88,488	1861,929	19,853	19,922	8,246	3,731	3,202	21	952,565	24,581	1718,689	2,8	200,825	200,825	99,712	0	0	0	0	0	0	0
12:05:46	132,739	1863,257	20	20,166	8,246	3,744	3,212	21	952,565	24,581	1718,834	2,8	200,825	200,825	99,712	0	0	0	0	0	0	0
12:05:46	0	1863,257	20	20,068	8,246	3,744	3,223	21	952,565	24,581	1718,978	2,8	200,825	200,825	99,712	0	0	0	0	0	0	0
12:05:46	-176,977	1861,487	19,804	19,824	8,246	3,726	3,232	21	952,565	24,581	1719,121	2,8	200,825	200,825	99,712	0	0	0	0	0	0	0
12:05:46	176,977	1863,257	20	20,068	8,246	3,744	3,243	21	952,565	24,581	1719,265	2,8	200,825	200,825	99,712	0	0	0	0	0	0	0
12:05:46	-29,162	1862,965	19,951	20,019	8,247	3,741	3,252	21	952,565	24,581	1719,408	2,8	200,825	200,825	99,712	0	0	0	0	0	0	0
12:05:46	44,25	1863,407	20	20,068	8,247	3,746	3,262	21	952,565	24,581	1719,552	2,8	200,825	200,825	99,712	0	0	0	0	0	0	0
12:05:46	9,948	1863,507	19,951	20,019	8,25	3,747	3,271	21	952,565	24,581	1719,696	2,8	200,825	200,825	99,712	0	0	0	0	0	0	0
12:05:46	15,258	1863,659	19,951	20,019	8,251	3,749	3,281	21	952,565	24,581	1719,84	2,8	200,825	200,825	99,712	0	0	0	0	0	0	0
12:05:46	-88,5	1862,774	19,853	19,873	8,251	3,739	3,29	21	952,565	24,581	1719,983	2,8	200,825	200,825	99,712	0	0	0	0	0	0	0
12:05:46	151,806	1864,293	20,097	20,166	8,247	3,755	3,299	21	952,565	24,581	1720,127	2,8	200,825	200,825	99,712	0	0	0	0	0	0	0
12:05:46	-88,513	1863,407	20	20,019	8,247	3,746	3,308	21	952,565	24,581	1720,271	2,8	200,825	200,825	99,712	0	0	0	0	0	0	0
12:05:46	88,513	1864,293	20,097	20,068	8,247	3,755	3,316	21	952,565	24,581	1720,415	2,8	200,825	200,825	99,712	0	0	0	0	0	0	0
12:05:46	-88,513	1863,407	20	19,922	8,247	3,746	3,325	21	952,565	24,581	1720,558	2,8	200,825	200,825	99,712	0	0	0	0	0	0	0
12:05:46	-44,25	1862,965	19,951	19,873	8,247	3,741	3,333	21	952,565	24,581	1720,7	2,8	200,825	200,825	99,712	0	0	0	0	0	0	0
12:05:46	-88,488	1862,08	19,853	19,824	8,247	3,732	3,341	21	952,565	24,581	1720,841	2,8	200,825	200,825	99,712	0	0	0	0	0	0	0
12:05:46	-15,087	1861,929	19,853	19,922	8,246	3,731	3,349	21	952,565	24,581	1720,983	2,7	200,825	200,825	99,712	0	0	0	0	0	0	0
12:05:46	132,739	1863,257	20	20,068	8,246	3,744	3,356	21	952,565	24,581	1721,125	2,7	200,825	200,825	99,712	0	0	0	0	0	0	0
12:05:46	88,513	1864,142	20,097	20,166	8,246	3,754	3,364	21	952,565	24,581	1721,268	2,7	200,825	200,825	99,712	0	0	0	0	0	0	0
12:05:46	-206,164	1862,08	19,853	19,873	8,247	3,732	3,371	21	952,565	24,581	1721,409	2,7	200,825	200,825	99,712	0	0	0	0	0	0	0
12:05:46	25,207	1862,332	19,804	19,873	8,251	3,735	3,378	21	952,565	24,581	1721,55	2,7	200,825	200,825	99,712	0	0	0	0	0	0	0
12:05:46	59,362	1862,926	19,853	19,873	8,252	3,741	3,386	21	952,565	24,581	1721,691	2,7	200,825	200,825	99,712	0	0	0	0	0	0	0
12:05:46	-59,362	1862,332	19,804	19,922	8,251	3,735	3,392	21	952,565	24,581	1721,832	2,7	200,825	200,825	99,712	0	0	0	0	0	0	0
12:05:46	132,739	1863,659	19,951	20,019	8,251	3,749	3,399	21	952,565	24,581	1721,974	2,7	200,825	200,825	99,712	0	0	0	0	0	0	0
12:05:46	0	1863,659	19,951	20,019	8,251	3,749	3,406	21	952,565	24,581	1722,115	2,7	200,825	200,825	99,712	0	0	0	0	0	0	0
12:05:46	44,262	1864,102	20	20,019	8,251	3,753	3,413	21	952,565	24,581	1722,257	2,7	200,825	200,825	99,712	0	0	0	0	0	0	0
12:05:46	19,042	1864,293	20,097	20,166	8,247	3,755	3,42	21	952,565	24,581	1722,399	2,7	200,825	200,825	99,712	0	0	0	0	0	0	0
12:05:46	-88,513	1863,407	20	20,166	8,247	3,746	3,426	21	952,565	24,581	1722,54	2,7	200,825	200,825	99,712	0	0	0	0	0	0	0
12:05:46	0	1863,407	20	19,922	8,247	3,746	3,432	21	952,565	24,581	1722,681	2,7	200,825	200,825	99,712	0	0	0	0	0	0	0
12:05:46	9,948	1863,507	19,951	20,068	8,25	3,747	3,439	21	952,565	24,581	1722,822	2,7	200,825	200,825	99,712	0	0	0	0	0	0	0
12:05:46	15,258	1863,659	19,951	20,068	8,251	3,749	3,445	21	952,565	24,581	1722,963	2,7	200,825	200,825	99,712	0	0	0	0	0	0	0
12:05:46	-88,5	1862,774	19,853	20,019	8,251	3,739	3,45	21	952,565	24,581	1723,103	2,7	200,825	200,825	99,712	0	0	0	0	0	0	0
12:05:46	19,042	1862,965	19,951	19,922	8,247	3,741	3,456	21	952,565	24,581	1723,242	2,7	200,825	200,825	99,712	0	0	0	0	0	0	0
12:05:46	0	1862,965	19,951	19,922	8,247	3,741	3,462	21	952,565	24,581	1723,382	2,7	200,825	200,825	99,712	0	0	0	0	0	0	0
12:05:46	0	1862,965	19,951	19,922	8,247	3,741	3,467	21	952,565	24,581	1723,522	2,7	200,825	200,825	99,712	0	0	0	0	0	0	0
12:05:46	-132,727	1861,638	19,804	19,824	8,247	3,728	3,472	21	952,565	24,581	1723,66	2,7	200,825	200,825	99,712	0	0	0	0	0	0	0
12:05:46	176,977	1863,407	20	20,019	8,247	3,746	3,478	21	952,565	24,581	1723,8	2,7	200,825	200,825	99,712	0	0	0	0	0	0	0
12:05:46	-44,25	1862,965	19,951	19,922	8,247	3,741	3,483	21	952,565	24,581	1723,939	2,7	200,825	200,825	99,712	0	0	0	0	0	0	0
12:05:46	0	1862,965	19,951	19,873	8,247	3,741	3,488	21	952,565	24,581	1724,078	2,7	200,825	200,825	99,712	0	0	0	0	0	0	0
12:05:46	69,458	1863,659	19,951	19,922	8,251	3,749	3,493	21	952,565	24,581	1724,217	2,7	200,825	200,825	99,712	0	0	0	0	0	0	0
12:05:46	44,262	1864,102	20	20,019	8,251	3,753	3,498	21	952,565	24,581	1724,357	2,7	200,825	200,825	99,712	0	0	0	0	0	0	0
12:05:46	-44,262	1863,659	19,951	19,873	8,251	3,749	3,503	21	952,565	24,581	1724,496	2,7	200,825	200,825	99,712	0	0	0	0	0	0	0
12:05:46	-69,458	1862,965	19,951	19,922	8,247	3,741	3,508	21	952,565	24,581	1724,635	2,7	200,825	200,825	99,712	0	0	0	0	0	0	0
12:05:46	177,026	1864,735	20,146	20,166	8,247	3,76	3,513	21	952,565	24,581	1724,775	2,7	200,825	200,825	99,712	0	0	0	0	0	0	0
12:05:46	-132,775	1863,407	20	20,019	8,247	3,746	3,517	21	952,565	24,581	1724,914	2,7	200,825	200,825	99,712	0	0	0	0	0	0	0
12:05:46	0	1863,407	20	20,019	8,247	3,746	3,522	21	952,565	24,581	1725,052	2,7	200,825	200,825	99,712	0	0	0	0	0	0	0
12:05:46	0	1863,407	20	20,019	8,247	3,746	3,526	21	952,565	24,581	1725,19	2,6	200,825	200,825	99,712	0	0	0	0	0	0	0
12:05:46	0	1863,407	20	19,922	8,247	3,746	3,53	21	952,565	24,581	1725,329	2,6	200,825	200,825	99,712	0	0	0	0	0	0	0
12:05:46	0	1863,407	20	20,019	8,247	3,746	3,535	21	952,565	24,581	1725,467	2,6	200,825	200,825	99,712	0	0	0	0	0	0	0
12:05:46	-176,977	1861,638	19,804	19,824	8,247	3,728	3,538	21	952,565	24,581	1725,603	2,6	200,825	200,825	99,712	0	0	0	0	0	0	0
12:05:46	44,238	1862,08	19,853	19,824	8,247	3,732	3,542	21	952,565	24,581	1725,739	2,6	200,825	200,825	99,712	0	0	0	0	0	0	0
12:05:46	0	1862,08	19,853	19,678	8,247	3,732	3,546	21	952,565	24,581	1725,876	2,6	200,825	200,825	99,712	0	0	0	0	0	0	0
12:05:47	0	1862,08	19,853	19,873	8,247	3,732	3,55	21	952,565	24,581	1726,012	2,6	200,825	200,825	99,712	0	0	0	0	0	0	0
12:05:47	88,488	1862,965	19,951	19,873	8,247	3,741	3,553	21	952,565	24,581	1726,149	2,6	200,825	200,825	99,712	0	0	0	0	0	0	0
12:05:47	-103,576	1861,929	19,853	19,726	8,246	3,731	3,557	21	952,565	24,581	1726,285	2,6	200,825	200,825	99,712	0	0	0	0	0	0	0
12:05:47	88,488	1862,814	19,951	19,873	8,246	3,74	3,56	21	952,565	24,581	1726,421	2,6	200,825	200,825	99,712	0	0	0	0	0	0	0
12:05:47	-88,488	1861,929	19,853	19,824	8,246	3,731	3,564	21,2	952,565	24,581	1726,557	2,6	200,825	200,825	99,712	0	0	0	0	0	0	0
12:05:47	88,488	1862,814	19,951	19,922	8,246	3,74	3,567	21,2	952,565	24,581	1726,693	2,6	200,825	200,825	99,712	0	0	0	0	0	0	0
12:05:47	44,25	1863,257	20	20,019	8,246	3,744	3,571	21,2	952,565	24,581	1726,83	2,6	200,825	200,825	99,712	0	0	0	0	0	0	0
12:05:47	-44,25	1862,814	19,951	19,922	8,246	3,74	3,574	21,2	952,565	24,581	1726,966	2,6	200,825	200,825	99,712	0	0	0	0	0	0	0
12:05:47	44,25	1863,257	20	20,166	8,246	3,744	3,577	21,2	952,565	24,581	1727,102	2,6	200,825	200,825	99,712	0	0	0	0	0	0	0
12:05:47	0	1863,257	20	20,068	8,246	3,744	3,581	21,2	952,565	24,581	1727,238	2,6	200,825	200,825	99,712	0	0	0	0	0	0	0
12:05:47	0	1863,257	20	19,922	8,246	3,744	3,584	21,2	952,565	24,581	1727,374	2,6	200,825	200,825	99,712	0	0	0	0	0	0	0
12:05:47	0	1863,257	20	20,166	8,246	3,744	3,587	21,2	952,565	24,581	1727,51	2,6	200,825	200,825	99,712	0	0	0	0	0	0	0
12:05:47	0	1863,257	20	20,019	8,246	3,744	3,59	21,2	952,565	24,581	1727,646	2,6	200,825	200,825	99,712	0	0	0	0	0	0	0
12:05:47	0	1863,257	20	20,019	8,246	3,744	3,593	21,2	952,565	24,581	1727,782	2,6	200,825	200,825	99,712	0	0	0	0	0	0	0
12:05:47	-29,162	1862,965	19,951	20,019	8,247	3,741	3,596	21,2	952,565	24,581	1727,917	2,6	202,49	202,49	99,719	0	0	0	0	0	0	0
12:05:47	29,162	1863,257	20	20,019	8,246	3,744	3,599	21,2	952,565	24,581	1728,052	2,6	202,49	202,49	99,719	0	0	0	0	0	0	0
12:05:47	-44,25	1862,814	19,951	20,019	8,246	3,74	3,602	21,2	952,565	24,581	1728,187	2,6	202,49	202,49	99,719	0	0	0	0	0	0	0
12:05:47	59,338	1863,407	20	20,019	8,247	3,746	3,605	21,2	952,565	24,581	1728,322	2,6	202,49	202,49	99,719	0	0	0	0	0	0	0
12:05:47	-59,338	1862,814	19,951	19,873	8,246	3,74	3,607	21,2	952,565	24,581	1728,457	2,6	202,49	202,49	99,719	0	0	0	0	0	0	0
12:05:47	0	1862,814	19,951	20,019	8,246	3,74	3,61	21,2	952,565	24,581	1728,591	2,6	202,49	202,49	99,719	0	0	0	0	0	0	0
12:05:47	59,338	1863,407	20	20,019	8,247	3,746	3,612	21,2	952,565	24,581	1728,726	2,6	202,49	202,49	99,719	0	0	0	0	0	0	0
12:05:47	-132,739	1862,08	19,853	19,873	8,247	3,732	3,615	21,2	952,565	24,581	1728,859	2,6	202,49	202,49	99,719	0	0	0	0	0	0	0
12:05:47	221,252	1864,293	20,097	20,019	8,247	3,755	3,618	21,2	952,565	24,581	1728,995	2,6	202,49	202,49	99,719	0	0	0	0	0	0	0
12:05:47	-88,513	1863,407	20	20,019	8,247	3,746	3,62	21,2	952,565	24,581	1729,129	2,6	202,49	202,49	99,719	0	0	0	0	0	0	0
12:05:47	0	1863,407	20	20,068	8,247	3,746	3,623	21,2	952,565	24,581	1729,263	2,5	202,49	202,49	99,719	0	0	0	0	0	0	0
12:05:47	69,47	1864,102	20	20,019	8,251	3,753	3,625	21,2	952,565	24,581	1729,398	2,5	202,49	202,49	99,719	0	0	0	0	0	0	0
12:05:47	-44,262	1863,659	19,951	19,922	8,251	3,749	3,628	21,2	952,565	24,581	1729,533	2,5	202,49	202,49	99,719	0	0	0	0	0	0	0
12:05:47	132,775	1864,987	20,097	19,922	8,251	3,762	3,63	21,2	952,565	24,581	1729,668	2,5	202,49	202,49	99,719	0	0	0	0	0	0	0
12:05:47	-25,207	1864,735	20,146	20,166	8,247	3,76	3,633	21,2	952,565	24,581	1729,803	2,5	202,49	202,49	99,719	0	0	0	0	0	0	0
12:05:47	-132,775	1863,407	20	19,824	8,247	3,746	3,635	21,2	952,565	24,581	1729,936	2,5	202,49	202,49	99,719	0	0	0	0	0	0	0
12:05:47	142,724	1864,835	20,097	19,922	8,25	3,761	3,637	21,2	952,565	24,581	1730,071	2,5	202,49	202,49	99,719	0	0	0	0	0	0	0
12:05:47	15,258	1864,987	20,097	20,019	8,251	3,762	3,64	21,2	952,565	24,581	1730,206	2,5	202,49	202,49	99,719	0	0	0	0	0	0	0
12:05:47	-132,775	1863,659	19,951	19,873	8,251	3,749	3,642	21,2	952,565	24,581	1730,34	2,5	202,49	202,49	99,719	0	0	0	0	0	0	0
12:05:47	44,262	1864,102	20	19,922	8,251	3,753	3,644	21,2	952,565	24,581	1730,474	2,5	202,49	202,49	99,719	0	0	0	0	0	0	0
12:05:47	-113,72	1862,965	19,951	19,873	8,247	3,741	3,646	21,2	952,565	24,581	1730,606	2,5	202,49	202,49	99,719	0	0	0	0	0	0	0
12:05:47	132,763	1864,293	20,097	20,068	8,247	3,755	3,648	21,2	952,565	24,581	1730,74	2,5	202,49	202,49	99,719	0	0	0	0	0	0	0
12:05:47	-132,763	1862,965	19,951	19,873	8,247	3,741	3,65	21,2	952,565	24,581	1730,872	2,5	202,49	202,49	99,719	0	0	0	0	0	0	0
12:05:47	0	1862,965	19,951	20,019	8,247	3,741	3,652	21,2	952,565	24,581	1731,004	2,5	202,49	202,49	99,719	0	0	0	0	0	0	0
12:05:47	-88,488	1862,08	19,853	19,726	8,247	3,732	3,653	21,2	952,565	24,581	1731,135	2,5	202,49	202,49	99,719	0	0	0	0	0	0	0
12:05:47	-44,238	1861,638	19,804	19,873	8,247	3,728	3,655	21,2	952,565	24,581	1731,266	2,5	202,49	202,49	99,719	0	0	0	0	0	0	0
12:05:47	98,437	1862,622	19,853	19,873	8,25	3,738	3,656	21,2	952,565	24,581	1731,397	2,5	202,49	202,49	99,719	0	0	0	0	0	0	0
12:05:47	-73,229	1861,89	19,756	19,678	8,251	3,73	3,658	21,2	952,565	24,581	1731,528	2,5	202,49	202,49	99,719	0	0	0	0	0	0	0
12:05:47	88,476	1862,774	19,853	19,922	8,251	3,739	3,66	21,2	952,565	24,581	1731,659	2,5	202,49	202,49	99,719	0	0	0	0	0	0	0
12:05:47	-113,684	1861,638	19,804	19,873	8,247	3,728	3,661	21,2	952,565	24,581	1731,789	2,5	202,49	202,49	99,719	0	0	0	0	0	0	0
12:05:47	176,977	1863,407	20	20,019	8,247	3,746	3,663	21,2	952,565	24,581	1731,92	2,4	202,49	202,49	99,719	0	0	0	0	0	0	0
12:05:47	-44,25	1862,965	19,951	20,019	8,247	3,741	3,664	21,2	952,565	24,581	1732,051	2,4	202,49	202,49	99,719	0	0	0	0	0	0	0
12:05:47	44,25	1863,407	20	20,166	8,247	3,746	3,666	21,2	952,565	24,581	1732,183	2,4	202,49	202,49	99,719	0	0	0	0	0	0	0
12:05:47	88,513	1864,293	20,097	20,166	8,247	3,755	3,667	21,2	952,565	24,581	1732,315	2,4	202,49	202,49	99,719	0	0	0	0	0	0	0
12:05:47	-19,042	1864,102	20	20,019	8,251	3,753	3,669	21,2	952,565	24,581	1732,447	2,4	202,49	202,49	99,719	0	0	0	0	0	0	0
12:05:47	-44,262	1863,659	19,951	20,068	8,251	3,749	3,671	21,2	952,565	24,581	1732,578	2,4	202,49	202,49	99,719	0	0	0	0	0	0	0
12:05:47	0	1863,659	19,951	19,873	8,251	3,749	3,672	21,2	952,565	24,581	1732,709	2,4	202,49	202,49	99,719	0	0	0	0	0	0	0
12:05:47	44,262	1864,102	20	20,068	8,251	3,753	3,674	21,2	952,565	24,581	1732,84	2,4	202,49	202,49	99,719	0	0	0	0	0	0	0
12:05:47	0	1864,102	20	20,019	8,251	3,753	3,675	21,2	952,565	24,581	1732,972	2,4	202,49	202,49	99,719	0	0	0	0	0	0	0
12:05:47	0	1864,102	20	19,922	8,251	3,753	3,677	21,2	952,565	24,581	1733,103	2,4	202,49	202,49	99,719	0	0	0	0	0	0	0
12:05:47	-44,262	1863,659	19,951	19,922	8,251	3,749	3,678	21,2	952,565	24,581	1733,233	2,4	202,49	202,49	99,719	0	0	0	0	0	0	0
12:05:47	-117,626	1862,483	19,804	19,726	8,252	3,736	3,679	21,2	952,565	24,581	1733,363	2,4	202,49	202,49	99,719	0	0	0	0	0	0	0
12:05:47	69,445	1863,178	19,804	19,824	8,256	3,744	3,681	21,2	952,565	24,581	1733,492	2,4	202,49	202,49	99,719	0	0	0	0	0	0	0
12:05:47	0	1863,178	19,804	19,824	8,256	3,744	3,682	21,2	952,565	24,581	1733,622	2,4	202,49	202,49	99,719	0	0	0	0	0	0	0
12:05:47	28,967	1863,467	19,853	19,824	8,255	3,747	3,683	21,2	952,565	24,581	1733,752	2,4	202,49	202,49	99,719	0	0	0	0	0	0	0
12:05:47	63,476	1864,102	20	19,922	8,251	3,753	3,685	21,2	952,565	24,581	1733,882	2,4	202,49	202,49	99,719	0	0	0	0	0	0	0
12:05:47	132,775	1865,43	20,146	20,166	8,251	3,767	3,686	21,2	952,565	24,581	1734,014	2,4	202,49	202,49	99,719	0	0	0	0	0	0	0
12:05:47	-44,262	1864,987	20,097	20,166	8,251	3,762	3,688	21,2	952,565	24,581	1734,145	2,4	202,49	202,49	99,719	0	0	0	0	0	0	0
12:05:47	-25,207	1864,735	20,146	20,068	8,247	3,76	3,689	21,2	952,565	24,581	1734,275	2,4	202,49	202,49	99,719	0	0	0	0	0	0	0
12:05:47	0	1864,735	20,146	20,019	8,247	3,76	3,69	21,2	952,565	24,581	1734,406	2,4	202,49	202,49	99,719	0	0	0	0	0	0	0
12:05:47	25,207	1864,987	20,097	20,068	8,251	3,762	3,692	21,2	952,565	24,581	1734,536	2,4	202,49	202,49	99,719	0	0	0	0	0	0	0
12:05:47	-73,4	1864,253	20	20,068	8,252	3,755	3,693	21,2	952,565	24,581	1734,666	2,4	202,49	202,49	99,719	0	0	0	0	0	0	0
12:05:47	54,174	1864,795	20	19,922	8,255	3,76	3,694	21,2	952,565	24,581	1734,796	2,4	202,49	202,49	99,719	0	0	0	0	0	0	0
12:05:47	-44,25	1864,352	19,951	19,873	8,255	3,756	3,696	21,2	952,565	24,581	1734,926	2,4	202,49	202,49	99,719	0	0	0	0	0	0	0
12:05:47	-9,924	1864,253	20	19,922	8,252	3,755	3,697	21,2	952,565	24,581	1735,055	2,4	202,49	202,49	99,719	0	0	0	0	0	0	0
12:05:47	-44,25	1863,811	19,951	19,922	8,252	3,75	3,698	21,2	952,565	24,581	1735,184	2,4	202,49	202,49	99,719	0	0	0	0	0	0	0
12:05:47	-103,625	1862,774	19,853	19,922	8,251	3,739	3,699	21,2	952,565	24,581	1735,311	2,4	202,49	202,49	99,719	0	0	0	0	0	0	0
12:05:47	-88,476	1861,89	19,756	19,678	8,251	3,73	3,699	21,2	952,565	24,581	1735,438	2,4	202,49	202,49	99,719	0	0	0	0	0	0	0
12:05:47	44,238	1862,332	19,804	19,873	8,251	3,735	3,7	21,2	952,565	24,581	1735,565	2,4	202,49	202,49	99,719	0	0	0	0	0	0	0
12:05:47	-202,16	1860,31	19,658	19,726	8,247	3,714	3,7	21,2	952,565	24,581	1735,69	2,4	202,49	202,49	99,719	0	0	0	0	0	0	0
12:05:47	132,714	1861,638	19,804	19,873	8,247	3,728	3,701	21,2	952,565	24,581	1735,816	2,3	202,49	202,49	99,719	0	0	0	0	0	0	0
12:05:47	0	1861,638	19,804	19,726	8,247	3,728	3,701	21,2	952,565	24,581	1735,942	2,3	202,49	202,49	99,719	0	0	0	0	0	0	0
12:05:47	-59,326	1861,044	19,756	19,726	8,246	3,722	3,702	21,2	952,565	24,581	1736,067	2,3	202,49	202,49	99,719	0	0	0	0	0	0	0
12:05:47	0	1861,044	19,756	19,726	8,246	3,722	3,702	21,2	952,565	24,581	1736,192	2,3	202,49	202,49	99,719	0	0	0	0	0	0	0
12:05:47	0	1861,044	19,756	19,873	8,246	3,722	3,702	21,2	952,565	24,581	1736,317	2,3	202,49	202,49	99,719	0	0	0	0	0	0	0
12:05:47	-11,169	1860,933	19,804	19,824	8,243	3,72	3,703	21,2	952,565	24,581	1736,441	2,3	202,49	202,49	99,719	0	0	0	0	0	0	0
12:05:47	30,187	1861,235	19,853	19,922	8,242	3,724	3,703	21,2	952,565	24,581	1736,566	2,3	202,49	202,49	99,719	0	0	0	0	0	0	0
12:05:47	-88,476	1860,35	19,756	19,824	8,242	3,714	3,703	21,2	952,565	24,581	1736,69	2,3	202,49	202,49	99,719	0	0	0	0	0	0	0
12:05:47	-397,937	1856,37	19,316	19,14	8,242	3,673	3,703	21,2	952,565	24,581	1736,81	2,3	202,49	202,49	99,719	0	0	0	0	0	0	0
12:05:47	-706,762	1849,303	18,535	18,115	8,242	3,601	3,701	21,2	952,565	24,581	1736,922	2,3	202,49	202,49	99,719	0	0	0	0	0	0	0
12:05:47	-640,136	1842,901	17,998	17,431	8,234	3,535	3,698	21,2	952,565	24,581	1737,028	2,3	202,49	202,49	99,719	0	0	0	0	0	0	0
12:05:47	-759,008	1835,311	17,363	16,601	8,223	3,456	3,693	21,2	952,565	24,581	1737,126	2,3	202,49	202,49	99,719	0	0	0	0	0	0	0
12:05:47	-726,867	1828,043	16,924	15,869	8,204	3,381	3,687	21,2	952,565	24,581	1737,217	2,3	202,49	202,49	99,719	0	0	0	0	0	0	0
12:05:47	-833,679	1819,706	16,533	15,625	8,177	3,295	3,679	21,2	952,565	24,581	1737,3	2,3	202,49	202,49	99,719	0	0	0	0	0	0	0
12:05:47	-748,657	1812,219	16,24	15,332	8,15	3,218	3,67	21,2	952,565	24,581	1737,375	2,3	202,49	202,49	99,719	0	0	0	0	0	0	0
12:05:47	-777,551	1804,444	15,849	14,941	8,126	3,138	3,66	21,2	952,565	24,581	1737,442	2,3	202,49	202,49	99,719	0	0	0	0	0	0	0
12:05:47	-674,182	1797,702	15,556	14,502	8,102	3,069	3,648	21,2	952,565	24,581	1737,502	2,3	202,49	202,49	99,719	0	0	0	0	0	0	0
12:05:47	-730,847	1790,393	15,117	14,258	8,083	2,993	3,635	21,2	952,565	24,581	1737,555	2,3	202,49	202,49	99,719	0	0	0	0	0	0	0
12:05:47	-869,787	1781,696	14,433	13,72	8,069	2,904	3,621	21,2	952,565	24,581	1737,599	2,3	202,49	202,49	99,719	0	0	0	0	0	0	0
12:05:47	-818,725	1773,508	13,799	13,037	8,055	2,819	3,605	21,2	952,565	24,581	1737,635	2,3	202,49	202,49	99,719	0	0	0	0	0	0	0
12:05:47	-909,411	1764,414	12,968	12,256	8,045	2,725	3,588	21,2	952,565	24,581	1737,662	2,3	202,49	202,49	99,719	0	0	0	0	0	0	0
12:05:47	-552,27	1758,892	12,627	11,963	8,031	2,668	3,57	21,2	952,565	24,581	1737,683	2,3	202,49	202,49	99,719	0	0	0	0	0	0	0
12:05:47	-431,201	1754,58	12,334	11,767	8,021	2,624	3,551	21,2	952,565	24,581	1737,7	2,3	202,49	202,49	99,719	0	0	0	0	0	0	0
12:05:47	-382,128	1750,758	12,187	11,718	8,007	2,585	3,532	21,2	952,565	24,581	1737,713	2,3	202,49	202,49	99,719	0	0	0	0	0	0	0
12:05:47	-462,731	1746,131	12,041	11,621	7,988	2,537	3,513	21,2	952,565	24,581	1737,721	2,3	202,49	202,49	99,719	0	0	0	0	0	0	0
12:05:47	-293,994	1743,191	11,992	11,621	7,974	2,507	3,493	21,2	952,565	24,581	1737,727	2,3	202,49	202,49	99,719	0	0	0	0	0	0	0
12:05:47	-297,143	1740,22	11,943	11,621	7,96	2,476	3,473	21,2	952,565	24,581	1737,73	2,3	202,49	202,49	99,719	0	0	0	0	0	0	0
12:05:48	-342,565	1736,794	11,748	11,523	7,95	2,441	3,453	21,2	952,565	24,581	1736,794	2,3	202,49	202,49	99,719	0	0	0	0	0	0	0
12:05:48	-303,942	1733,754	11,504	11,377	7,945	2,409	3,432	21,2	952,565	24,581	1733,754	2,3	202,49	202,49	99,719	0	0	0	0	0	0	0
12:05:48	-216,821	1731,586	11,259	11,23	7,945	2,387	3,412	21,2	952,565	24,581	1731,586	2,3	202,49	202,49	99,719	0	0	0	0	0	0	0
12:05:48	-260,07	1728,986	10,966	10,888	7,945	2,36	3,391	21,2	951,135	24,581	1728,986	2,5	202,49	202,49	99,719	0	0	0	0	0	0	0
12:05:48	-257,092	1726,415	10,673	10,693	7,945	2,334	3,371	21,2	951,135	24,581	1726,415	2,5	202,49	202,49	99,719	0	0	0	0	0	0	0
12:05:48	-89,538	1725,519	10,478	10,4	7,95	2,324	3,35	21,2	951,135	24,581	1725,519	2,5	202,49	202,49	99,719	0	0	0	0	0	0	0
12:05:48	-40,148	1725,118	10,429	10,351	7,95	2,32	3,33	21,2	951,135	24,581	1725,118	2,5	202,49	202,49	99,719	0	0	0	0	0	0	0
12:05:48	-171,411	1723,404	10,332	10,302	7,945	2,303	3,31	21,2	951,135	24,581	1723,404	2,5	202,49	202,49	99,719	0	0	0	0	0	0	0
12:05:48	127,807	1724,682	10,478	10,4	7,945	2,316	3,29	21,2	951,135	24,581	1723,405	2,5	202,49	202,49	99,719	0	0	0	0	0	0	0
12:05:48	-40,405	1724,278	10,527	10,498	7,94	2,312	3,271	21,2	951,135	24,581	1723,406	2,5	202,49	202,49	99,719	0	0	0	0	0	0	0
12:05:48	46,179	1724,739	10,673	10,595	7,936	2,316	3,252	21,2	951,135	24,581	1723,407	2,5	202,49	202,49	99,719	0	0	0	0	0	0	0
12:05:48	46,24	1725,202	10,82	10,742	7,931	2,321	3,234	21,2	951,135	24,581	1723,409	2,5	202,49	202,49	99,719	0	0	0	0	0	0	0
12:05:48	2,868	1725,231	10,918	10,888	7,926	2,321	3,216	21,2	951,135	24,581	1723,411	2,5	202,49	202,49	99,719	0	0	0	0	0	0	0
12:05:48	43,334	1725,664	10,966	10,84	7,926	2,326	3,199	21,2	951,135	24,581	1723,413	2,7	202,035	202,035	99,718	0	0	0	0	0	0	0
12:05:48	-43,334	1725,231	10,918	10,84	7,926	2,321	3,182	21,2	951,135	24,581	1723,415	2,7	202,035	202,035	99,718	0	0	0	0	0	0	0
12:05:48	0	1725,231	10,918	10,84	7,926	2,321	3,165	21,2	951,135	24,581	1723,417	2,7	202,035	202,035	99,718	0	0	0	0	0	0	0
12:05:48	-46,179	1724,769	10,771	10,693	7,931	2,317	3,148	21,2	951,135	24,581	1723,418	2,7	202,035	202,035	99,718	0	0	0	0	0	0	0
12:05:48	-86,657	1723,902	10,673	10,547	7,931	2,308	3,132	21,2	951,135	24,581	1723,418	2,7	202,035	202,035	99,718	0	0	0	0	0	0	0
12:05:48	0	1723,902	10,673	10,547	7,931	2,308	3,115	21,2	951,135	24,581	1723,419	2,7	202,035	202,035	99,718	0	0	0	0	0	0	0
12:05:48	0	1723,902	10,673	10,595	7,931	2,308	3,1	21,2	951,135	24,581	1723,419	2,7	202,035	202,035	99,718	0	0	0	0	0	0	0
12:05:48	2,88	1723,931	10,771	10,595	7,926	2,308	3,084	21,2	951,135	24,581	1723,42	2,7	202,035	202,035	99,718	0	0	0	0	0	0	0
12:05:48	-129,968	1722,631	10,625	10,547	7,926	2,295	3,069	21,2	951,135	24,581	1722,631	2,7	202,035	202,035	99,718	0	0	0	0	0	0	0
12:05:48	-86,608	1721,765	10,527	10,498	7,926	2,286	3,053	21,2	951,135	24,581	1721,765	2,7	202,035	202,035	99,718	0	0	0	0	0	0	0
12:05:48	-43,286	1721,332	10,478	10,498	7,926	2,281	3,038	21,2	951,135	24,581	1721,332	2,7	202,035	202,035	99,718	0	0	0	0	0	0	0
12:05:48	-43,31	1720,899	10,429	10,351	7,926	2,277	3,023	21,2	951,135	24,581	1720,899	2,7	202,035	202,035	99,718	0	0	0	0	0	0	0
12:05:48	43,31	1721,332	10,478	10,351	7,926	2,281	3,009	21,2	951,135	24,581	1720,9	2,7	202,035	202,035	99,718	0	0	0	0	0	0	0
12:05:48	-43,31	1720,899	10,429	10,302	7,926	2,277	2,994	21,2	951,135	24,581	1720,899	2,7	202,035	202,035	99,718	0	0	0	0	0	0	0
12:05:48	0	1720,899	10,429	10,351	7,926	2,277	2,98	21,2	951,135	24,581	1720,899	2,7	202,035	202,035	99,718	0	0	0	0	0	0	0
12:05:48	0	1720,899	10,429	10,351	7,926	2,277	2,966	21,2	951,135	24,581	1720,899	2,7	202,035	202,035	99,718	0	0	0	0	0	0	0
12:05:48	0	1720,899	10,429	10,302	7,926	2,277	2,953	21,2	951,135	24,581	1720,899	2,7	202,035	202,035	99,718	0	0	0	0	0	0	0
12:05:48	-86,572	1720,033	10,332	10,205	7,926	2,268	2,939	21,2	951,135	24,581	1720,033	2,7	202,035	202,035	99,718	0	0	0	0	0	0	0
12:05:48	0	1720,033	10,332	10,302	7,926	2,268	2,926	21,2	951,135	24,581	1720,033	2,7	202,035	202,035	99,718	0	0	0	0	0	0	0
12:05:48	0	1720,033	10,332	10,205	7,926	2,268	2,913	21,2	951,135	24,581	1720,033	2,7	202,035	202,035	99,718	0	0	0	0	0	0	0
12:05:48	-43,286	1719,601	10,283	10,156	7,926	2,263	2,901	21,2	951,135	24,581	1719,601	2,8	202,035	202,035	99,718	0	0	0	0	0	0	0
12:05:48	0	1719,601	10,283	10,156	7,926	2,263	2,888	21,2	951,135	24,581	1719,601	2,8	202,035	202,035	99,718	0	0	0	0	0	0	0
12:05:48	-86,547	1718,735	10,185	10,058	7,926	2,255	2,876	21,2	951,135	24,581	1718,735	2,8	202,035	202,035	99,718	0	0	0	0	0	0	0
12:05:48	0	1718,735	10,185	10,058	7,926	2,255	2,864	21,2	951,135	24,581	1718,735	2,8	202,035	202,035	99,718	0	0	0	0	0	0	0
12:05:48	86,547	1719,601	10,283	10,156	7,926	2,263	2,852	21,2	951,135	24,581	1718,736	2,8	202,035	202,035	99,718	0	0	0	0	0	0	0
12:05:48	-86,547	1718,735	10,185	10,156	7,926	2,255	2,84	21,2	951,135	24,581	1718,735	2,8	202,035	202,035	99,718	0	0	0	0	0	0	0
12:05:48	-126,977	1717,465	10,136	9,961	7,921	2,241	2,828	21,2	951,135	24,581	1717,465	2,8	202,035	202,035	99,718	0	0	0	0	0	0	0
12:05:48	-3,869	1717,427	10,039	9,961	7,926	2,241	2,817	21,2	951,135	24,581	1717,427	2,8	202,035	202,035	99,718	0	0	0	0	0	0	0
12:05:48	-85,498	1716,572	9,941	9,814	7,926	2,232	2,805	21,2	951,135	24,581	1716,572	2,8	202,035	202,035	99,718	0	0	0	0	0	0	0
12:05:48	-86,511	1715,707	9,843	9,716	7,926	2,223	2,794	21,2	951,135	24,581	1715,707	2,8	202,035	202,035	99,718	0	0	0	0	0	0	0
12:05:48	89,343	1716,6	10,039	10,009	7,921	2,232	2,783	21,2	951,135	24,581	1715,708	2,9	202,035	202,035	99,718	0	0	0	0	0	0	0
12:05:48	86,535	1717,465	10,136	10,058	7,921	2,241	2,772	21,2	951,135	24,581	1715,709	2,9	202,035	202,035	99,718	0	0	0	0	0	0	0
12:05:48	-85,998	1716,605	10,136	10,058	7,916	2,233	2,762	21,2	951,135	24,581	1715,71	2,9	202,035	202,035	99,718	0	0	0	0	0	0	0
12:05:48	0	1716,605	10,136	10,009	7,916	2,233	2,751	21,2	951,135	24,581	1715,711	2,9	202,035	202,035	99,718	0	0	0	0	0	0	0
12:05:48	-42,553	1716,18	10,185	10,058	7,912	2,228	2,741	21,2	951,135	24,581	1715,712	2,9	202,035	202,035	99,718	0	0	0	0	0	0	0
12:05:48	1,074	1716,191	10,185	10,156	7,912	2,228	2,731	21,2	951,135	24,581	1715,712	2,9	202,035	202,035	99,718	0	0	0	0	0	0	0
12:05:48	-44,323	1715,747	10,136	10,058	7,912	2,224	2,721	21,2	951,135	24,581	1715,712	2,9	202,035	202,035	99,718	0	0	0	0	0	0	0
12:05:48	-170,227	1714,045	10,039	10,009	7,907	2,206	2,711	21,2	951,135	24,581	1714,045	2,9	202,035	202,035	99,718	0	0	0	0	0	0	0
12:05:48	-43,249	1713,613	9,99	9,863	7,907	2,202	2,701	21,2	951,135	24,581	1713,613	2,9	202,035	202,035	99,718	0	0	0	0	0	0	0
12:05:48	0	1713,613	9,99	9,961	7,907	2,202	2,691	21,2	951,135	24,581	1713,613	2,9	202,035	202,035	99,718	0	0	0	0	0	0	0
12:05:48	0	1713,613	9,99	9,961	7,907	2,202	2,682	21,2	951,135	24,581	1713,613	3	202,035	202,035	99,718	0	0	0	0	0	0	0
12:05:48	-43,237	1713,18	9,941	9,863	7,907	2,197	2,672	21,2	951,135	24,581	1713,18	3	202,035	202,035	99,718	0	0	0	0	0	0	0
12:05:48	-86,474	1712,315	9,843	9,814	7,907	2,188	2,663	21,2	951,135	24,581	1712,315	3	202,035	202,035	99,718	0	0	0	0	0	0	0
12:05:48	0	1712,315	9,843	9,863	7,907	2,188	2,653	21,2	951,135	24,581	1712,316	3	202,035	202,035	99,718	0	0	0	0	0	0	0
12:05:48	0	1712,315	9,843	9,863	7,907	2,188	2,644	21,2	951,135	24,581	1712,315	3	202,035	202,035	99,718	0	0	0	0	0	0	0
12:05:48	0	1712,315	9,843	9,814	7,907	2,188	2,635	21,2	951,135	24,581	1712,316	3	202,035	202,035	99,718	0	0	0	0	0	0	0
12:05:48	-84,741	1711,468	9,843	9,814	7,902	2,18	2,626	21,2	951,135	24,581	1711,468	3	202,035	202,035	99,718	0	0	0	0	0	0	0
12:05:48	129,711	1712,765	9,99	9,961	7,902	2,193	2,618	21,2	951,135	24,581	1711,469	3	202,035	202,035	99,718	0	0	0	0	0	0	0
12:05:48	-43,237	1712,333	9,941	9,863	7,902	2,189	2,609	21,2	951,135	24,581	1711,47	3	202,035	202,035	99,718	0	0	0	0	0	0	0
12:05:48	43,237	1712,765	9,99	10,009	7,902	2,193	2,601	21,2	951,135	24,581	1711,471	3	202,035	202,035	99,718	0	0	0	0	0	0	0
12:05:48	-43,237	1712,333	9,941	9,961	7,902	2,189	2,593	21,2	951,135	24,581	1711,472	3	202,035	202,035	99,718	0	0	0	0	0	0	0
12:05:48	-86,474	1711,468	9,843	9,814	7,902	2,18	2,585	21,2	951,135	24,581	1711,468	3	202,035	202,035	99,718	0	0	0	0	0	0	0
12:05:48	129,711	1712,765	9,99	9,961	7,902	2,193	2,577	21,2	951,135	24,581	1711,469	3	202,035	202,035	99,718	0	0	0	0	0	0	0
12:05:48	0	1712,765	9,99	9,961	7,902	2,193	2,57	21,2	951,135	24,581	1711,471	3	202,035	202,035	99,718	0	0	0	0	0	0	0
12:05:48	-43,237	1712,333	9,941	9,863	7,902	2,189	2,562	21,2	951,135	24,581	1711,471	3	202,035	202,035	99,718	0	0	0	0	0	0	0
12:05:48	0	1712,333	9,941	9,863	7,902	2,189	2,555	21,2	951,135	24,581	1711,472	3	202,035	202,035	99,718	0	0	0	0	0	0	0
12:05:48	0	1712,333	9,941	9,814	7,902	2,189	2,548	21,2	951,135	24,581	1711,473	3	202,035	202,035	99,718	0	0	0	0	0	0	0
12:05:48	-83,679	1711,496	9,941	9,814	7,897	2,18	2,541	21,2	951,135	24,581	1711,473	3	202,035	202,035	99,718	0	0	0	0	0	0	0
12:05:48	43,237	1711,928	9,99	9,814	7,897	2,184	2,534	21,2	951,135	24,581	1711,474	3	202,035	202,035	99,718	0	0	0	0	0	0	0
12:05:48	40,441	1712,333	9,941	9,716	7,902	2,189	2,527	21,2	951,135	24,581	1711,475	3	202,035	202,035	99,718	0	0	0	0	0	0	0
12:05:48	43,237	1712,765	9,99	9,716	7,902	2,193	2,52	21,2	951,135	24,581	1711,476	3	202,035	202,035	99,718	0	0	0	0	0	0	0
12:05:48	-40,441	1712,361	10,039	9,961	7,897	2,189	2,514	21,2	951,135	24,581	1711,477	3	202,035	202,035	99,718	0	0	0	0	0	0	0
12:05:48	-43,237	1711,928	9,99	9,716	7,897	2,184	2,507	21,2	951,135	24,581	1711,477	3	202,035	202,035	99,718	0	0	0	0	0	0	0
12:05:48	40,441	1712,333	9,941	9,716	7,902	2,189	2,501	21,2	951,135	24,581	1711,478	3	202,035	202,035	99,718	0	0	0	0	0	0	0
12:05:48	43,237	1712,765	9,99	9,716	7,902	2,193	2,495	21,2	951,135	24,581	1711,479	3	202,035	202,035	99,718	0	0	0	0	0	0	0
12:05:48	0	1712,765	9,99	9,863	7,902	2,193	2,489	21,2	951,135	24,581	1711,481	3	202,035	202,035	99,718	0	0	0	0	0	0	0
12:05:48	43,237	1713,198	10,039	9,814	7,902	2,197	2,483	21,2	951,135	24,581	1711,482	3	202,035	202,035	99,718	0	0	0	0	0	0	0
12:05:48	46,044	1713,658	10,185	9,961	7,897	2,202	2,478	21,2	951,135	24,581	1711,484	3	202,035	202,035	99,718	0	0	0	0	0	0	0
12:05:48	-43,237	1713,226	10,136	9,961	7,897	2,198	2,472	21,2	951,135	24,581	1711,486	3	202,035	202,035	99,718	0	0	0	0	0	0	0
12:05:48	-86,486	1712,361	10,039	9,863	7,897	2,189	2,467	21,2	951,135	24,581	1711,487	3	202,035	202,035	99,718	0	0	0	0	0	0	0
12:05:48	-2,795	1712,333	9,941	9,814	7,902	2,189	2,461	21,2	951,135	24,581	1711,488	3	202,035	202,035	99,718	0	0	0	0	0	0	0
12:05:48	-86,474	1711,468	9,843	9,716	7,902	2,18	2,456	21,2	951,135	24,581	1711,468	3	202,035	202,035	99,718	0	0	0	0	0	0	0
12:05:48	86,474	1712,333	9,941	9,863	7,902	2,189	2,451	21,2	951,135	24,581	1711,469	3	202,035	202,035	99,718	0	0	0	0	0	0	0
12:05:48	2,795	1712,361	10,039	10,009	7,897	2,189	2,445	21,2	951,135	24,581	1711,47	3	202,035	202,035	99,718	0	0	0	0	0	0	0
12:05:48	-43,237	1711,928	9,99	9,961	7,897	2,184	2,44	21,2	951,135	24,581	1711,47	3	202,035	202,035	99,718	0	0	0	0	0	0	0
12:05:48	0	1711,928	9,99	9,863	7,897	2,184	2,435	21,2	951,135	24,581	1711,471	3	202,035	202,035	99,718	0	0	0	0	0	0	0
12:05:48	40,441	1712,333	9,941	9,961	7,902	2,189	2,431	21,2	951,135	24,581	1711,471	3	202,035	202,035	99,718	0	0	0	0	0	0	0
12:05:48	0	1712,333	9,941	9,863	7,902	2,189	2,426	21,2	951,135	24,581	1711,472	3	202,035	202,035	99,718	0	0	0	0	0	0	0
12:05:48	0	1712,333	9,941	9,961	7,902	2,189	2,421	21,2	951,135	24,581	1711,473	3	202,035	202,035	99,718	0	0	0	0	0	0	0
12:05:48	-86,474	1711,468	9,843	9,716	7,902	2,18	2,416	21,2	951,135	24,581	1711,468	3	202,035	202,035	99,718	0	0	0	0	0	0	0
12:05:48	129,711	1712,765	9,99	9,961	7,902	2,193	2,412	21,2	951,135	24,581	1711,469	3	202,035	202,035	99,718	0	0	0	0	0	0	0
12:05:48	-126,916	1711,496	9,941	9,814	7,897	2,18	2,407	21,2	951,135	24,581	1711,469	3	202,035	202,035	99,718	0	0	0	0	0	0	0
12:05:48	43,237	1711,928	9,99	9,863	7,897	2,184	2,403	21,2	951,135	24,581	1711,47	3	202,035	202,035	99,718	0	0	0	0	0	0	0
12:05:48	0	1711,928	9,99	9,863	7,897	2,184	2,399	21,2	951,135	24,581	1711,47	3	202,035	202,035	99,718	0	0	0	0	0	0	0
12:05:48	0	1711,928	9,99	9,961	7,897	2,184	2,395	21,2	951,135	24,581	1711,47	3	202,035	202,035	99,718	0	0	0	0	0	0	0
12:05:48	0	1711,928	9,99	10,009	7,897	2,184	2,39	21,2	951,135	24,581	1711,471	3	202,035	202,035	99,718	0	0	0	0	0	0	0
12:05:48	-43,237	1711,496	9,941	9,814	7,897	2,18	2,386	21,2	951,135	24,581	1711,471	3	202,035	202,035	99,718	0	0	0	0	0	0	0
12:05:49	0	1711,496	9,941	9,863	7,897	2,18	2,382	21,2	951,135	24,581	1711,471	3	202,035	202,035	99,718	0	0	0	0	0	0	0
12:05:49	43,237	1711,928	9,99	9,863	7,897	2,184	2,378	21,2	951,135	24,581	1711,471	3	202,035	202,035	99,718	0	0	0	0	0	0	0
12:05:49	-43,237	1711,496	9,941	9,863	7,897	2,18	2,375	21,2	951,135	24,581	1711,471	3	202,035	202,035	99,718	0	0	0	0	0	0	0
12:05:49	86,474	1712,361	10,039	9,961	7,897	2,189	2,371	21	952,565	24,581	1711,472	3	202,035	202,035	99,718	0	0	0	0	0	0	0
12:05:49	-45,91	1711,902	9,99	9,961	7,897	2,184	2,367	21	952,565	24,581	1711,473	3	202,035	202,035	99,718	0	0	0	0	0	0	0
12:05:49	-43,212	1711,47	9,941	9,814	7,897	2,18	2,364	21	952,565	24,581	1711,47	3	202,035	202,035	99,718	0	0	0	0	0	0	0
12:05:49	172,9	1713,199	10,136	10,009	7,897	2,197	2,36	21	952,565	24,581	1711,471	3	202,035	202,035	99,718	0	0	0	0	0	0	0
12:05:49	-172,9	1711,47	9,941	9,863	7,897	2,18	2,357	21	952,565	24,581	1711,47	3	202,035	202,035	99,718	0	0	0	0	0	0	0
12:05:49	43,212	1711,902	9,99	10,009	7,897	2,184	2,353	21	952,565	24,581	1711,47	3	202,035	202,035	99,718	0	0	0	0	0	0	0
12:05:49	83,679	1712,738	9,99	10,009	7,902	2,193	2,35	21	952,565	24,581	1711,471	3	202,035	202,035	99,718	0	0	0	0	0	0	0
12:05:49	-43,225	1712,306	9,941	9,961	7,902	2,188	2,347	21	952,565	24,581	1711,472	3	202,035	202,035	99,718	0	0	0	0	0	0	0
12:05:49	86,45	1713,171	10,039	10,009	7,902	2,197	2,344	21	952,565	24,581	1711,474	3	202,035	202,035	99,718	0	0	0	0	0	0	0
12:05:49	-43,225	1712,738	9,99	9,961	7,902	2,193	2,341	21	952,565	24,581	1711,475	3	202,035	202,035	99,718	0	0	0	0	0	0	0
12:05:49	-83,679	1711,902	9,99	10,009	7,897	2,184	2,338	21	952,565	24,581	1711,475	3	200,825	200,825	99,712	0	0	0	0	0	0	0
12:05:49	0	1711,902	9,99	9,961	7,897	2,184	2,335	21	952,565	24,581	1711,476	3	200,825	200,825	99,712	0	0	0	0	0	0	0
12:05:49	213,366	1714,035	10,136	10,156	7,902	2,206	2,332	21	952,565	24,581	1711,478	3	200,825	200,825	99,712	0	0	0	0	0	0	0
12:05:49	-172,912	1712,306	9,941	9,961	7,902	2,188	2,33	21	952,565	24,581	1711,479	3	200,825	200,825	99,712	0	0	0	0	0	0	0
12:05:49	43,225	1712,738	9,99	9,863	7,902	2,193	2,327	21	952,565	24,581	1711,48	3	200,825	200,825	99,712	0	0	0	0	0	0	0
12:05:49	43,225	1713,171	10,039	10,009	7,902	2,197	2,324	21	952,565	24,581	1711,482	3	200,825	200,825	99,712	0	0	0	0	0	0	0
12:05:49	-43,225	1712,738	9,99	9,863	7,902	2,193	2,322	21	952,565	24,581	1711,483	3	200,825	200,825	99,712	0	0	0	0	0	0	0
12:05:49	-83,679	1711,902	9,99	9,961	7,897	2,184	2,319	21	952,565	24,581	1711,484	3	200,825	200,825	99,712	0	0	0	0	0	0	0
12:05:49	43,225	1712,334	10,039	9,961	7,897	2,189	2,317	21	952,565	24,581	1711,484	3	200,825	200,825	99,712	0	0	0	0	0	0	0
12:05:49	-43,225	1711,902	9,99	10,009	7,897	2,184	2,314	21	952,565	24,581	1711,485	3	200,825	200,825	99,712	0	0	0	0	0	0	0
12:05:49	40,454	1712,306	9,941	9,863	7,902	2,188	2,312	21	952,565	24,581	1711,486	3	200,825	200,825	99,712	0	0	0	0	0	0	0
12:05:49	-86,437	1711,442	9,843	9,814	7,902	2,179	2,309	21	952,565	24,581	1711,442	3	200,825	200,825	99,712	0	0	0	0	0	0	0
12:05:49	86,437	1712,306	9,941	9,961	7,902	2,188	2,307	21	952,565	24,581	1711,443	3	200,825	200,825	99,712	0	0	0	0	0	0	0
12:05:49	43,225	1712,738	9,99	9,961	7,902	2,193	2,304	21	952,565	24,581	1711,444	3	200,825	200,825	99,712	0	0	0	0	0	0	0
12:05:49	-129,663	1711,442	9,843	9,716	7,902	2,179	2,302	21	952,565	24,581	1711,442	3	200,825	200,825	99,712	0	0	0	0	0	0	0
12:05:49	86,437	1712,306	9,941	9,961	7,902	2,188	2,3	21	952,565	24,581	1711,443	3	200,825	200,825	99,712	0	0	0	0	0	0	0
12:05:49	0	1712,306	9,941	9,863	7,902	2,188	2,297	21	952,565	24,581	1711,443	3	200,825	200,825	99,712	0	0	0	0	0	0	0
12:05:49	86,45	1713,171	10,039	10,009	7,902	2,197	2,295	21	952,565	24,581	1711,445	3	200,825	200,825	99,712	0	0	0	0	0	0	0
12:05:49	0	1713,171	10,039	10,009	7,902	2,197	2,294	21	952,565	24,581	1711,447	3	200,825	200,825	99,712	0	0	0	0	0	0	0
12:05:49	-83,679	1712,334	10,039	10,058	7,897	2,189	2,291	21	952,565	24,581	1711,448	3	200,825	200,825	99,712	0	0	0	0	0	0	0
12:05:49	170,141	1714,035	10,136	10,058	7,902	2,206	2,29	21	952,565	24,581	1711,45	3	200,825	200,825	99,712	0	0	0	0	0	0	0
12:05:49	-170,141	1712,334	10,039	10,009	7,897	2,189	2,288	21	952,565	24,581	1711,451	3	200,825	200,825	99,712	0	0	0	0	0	0	0
12:05:49	86,462	1713,199	10,136	10,058	7,897	2,197	2,286	21	952,565	24,581	1711,453	3	200,825	200,825	99,712	0	0	0	0	0	0	0
12:05:49	0	1713,199	10,136	10,058	7,897	2,197	2,284	21	952,565	24,581	1711,455	3	200,825	200,825	99,712	0	0	0	0	0	0	0
12:05:49	-2,783	1713,171	10,039	9,961	7,902	2,197	2,283	21	952,565	24,581	1711,457	3	200,825	200,825	99,712	0	0	0	0	0	0	0
12:05:49	-86,45	1712,306	9,941	9,863	7,902	2,188	2,281	21	952,565	24,581	1711,457	3	200,825	200,825	99,712	0	0	0	0	0	0	0
12:05:49	-40,454	1711,902	9,99	9,961	7,897	2,184	2,279	21	952,565	24,581	1711,458	3	200,825	200,825	99,712	0	0	0	0	0	0	0
12:05:49	43,225	1712,334	10,039	10,009	7,897	2,189	2,277	21	952,565	24,581	1711,459	3	200,825	200,825	99,712	0	0	0	0	0	0	0
12:05:49	0	1712,334	10,039	10,009	7,897	2,189	2,275	21	952,565	24,581	1711,46	3	200,825	200,825	99,712	0	0	0	0	0	0	0
12:05:49	-2,77	1712,306	9,941	9,814	7,902	2,188	2,274	21	952,565	24,581	1711,46	3	200,825	200,825	99,712	0	0	0	0	0	0	0
12:05:49	0	1712,306	9,941	9,863	7,902	2,188	2,272	21	952,565	24,581	1711,461	3	200,825	200,825	99,712	0	0	0	0	0	0	0
12:05:49	43,225	1712,738	9,99	9,863	7,902	2,193	2,27	21	952,565	24,581	1711,462	3	200,825	200,825	99,712	0	0	0	0	0	0	0
12:05:49	0	1712,738	9,99	9,961	7,902	2,193	2,269	21	952,565	24,581	1711,464	3	200,825	200,825	99,712	0	0	0	0	0	0	0
12:05:49	46,008	1713,199	10,136	10,058	7,897	2,197	2,267	21	952,565	24,581	1711,465	3	200,825	200,825	99,712	0	0	0	0	0	0	0
12:05:49	0	1713,199	10,136	10,058	7,897	2,197	2,266	21	952,565	24,581	1711,467	3	200,825	200,825	99,712	0	0	0	0	0	0	0
12:05:49	-86,462	1712,334	10,039	10,009	7,897	2,189	2,265	21	952,565	24,581	1711,468	3	200,825	200,825	99,712	0	0	0	0	0	0	0
12:05:49	40,454	1712,738	9,99	9,814	7,902	2,193	2,263	21	952,565	24,581	1711,469	3	200,825	200,825	99,712	0	0	0	0	0	0	0
12:05:49	-43,225	1712,306	9,941	9,814	7,902	2,188	2,262	21	952,565	24,581	1711,47	3	200,825	200,825	99,712	0	0	0	0	0	0	0
12:05:49	172,912	1714,035	10,136	10,009	7,902	2,206	2,261	21	952,565	24,581	1711,473	3	200,825	200,825	99,712	0	0	0	0	0	0	0
12:05:49	-86,462	1713,171	10,039	9,961	7,902	2,197	2,259	21	952,565	24,581	1711,474	3	200,825	200,825	99,712	0	0	0	0	0	0	0
12:05:49	2,783	1713,199	10,136	10,009	7,897	2,197	2,258	21	952,565	24,581	1711,476	3	200,825	200,825	99,712	0	0	0	0	0	0	0
12:05:49	0	1713,199	10,136	10,009	7,897	2,197	2,257	21	952,565	24,581	1711,478	3	200,825	200,825	99,712	0	0	0	0	0	0	0
12:05:49	0	1713,199	10,136	10,009	7,897	2,197	2,256	21	952,565	24,581	1711,479	3	200,825	200,825	99,712	0	0	0	0	0	0	0
12:05:49	0	1713,199	10,136	9,961	7,897	2,197	2,255	21	952,565	24,581	1711,481	3	200,825	200,825	99,712	0	0	0	0	0	0	0
12:05:49	-46,008	1712,738	9,99	9,814	7,902	2,193	2,253	21	952,565	24,581	1711,482	3	200,825	200,825	99,712	0	0	0	0	0	0	0
12:05:49	-43,225	1712,306	9,941	9,814	7,902	2,188	2,252	21	952,565	24,581	1711,483	3	200,825	200,825	99,712	0	0	0	0	0	0	0
12:05:49	43,225	1712,738	9,99	9,863	7,902	2,193	2,251	21	952,565	24,581	1711,484	3	200,825	200,825	99,712	0	0	0	0	0	0	0
12:05:49	43,225	1713,171	10,039	9,961	7,902	2,197	2,25	21	952,565	24,581	1711,486	3	200,825	200,825	99,712	0	0	0	0	0	0	0
12:05:49	2,783	1713,199	10,136	9,961	7,897	2,197	2,249	21	952,565	24,581	1711,488	3	200,825	200,825	99,712	0	0	0	0	0	0	0
12:05:49	0	1713,199	10,136	9,961	7,897	2,197	2,248	21	952,565	24,581	1711,49	3	200,825	200,825	99,712	0	0	0	0	0	0	0
12:05:49	43,237	1713,631	10,185	10,009	7,897	2,202	2,247	21	952,565	24,581	1711,492	3	200,825	200,825	99,712	0	0	0	0	0	0	0
12:05:49	-89,245	1712,738	9,99	9,716	7,902	2,193	2,246	21	952,565	24,581	1711,493	3	200,825	200,825	99,712	0	0	0	0	0	0	0
12:05:49	0	1712,738	9,99	9,716	7,902	2,193	2,245	21	952,565	24,581	1711,494	3	200,825	200,825	99,712	0	0	0	0	0	0	0
12:05:49	0	1712,738	9,99	9,716	7,902	2,193	2,244	21	952,565	24,581	1711,495	3	200,825	200,825	99,712	0	0	0	0	0	0	0
12:05:49	-40,454	1712,334	10,039	9,863	7,897	2,189	2,243	21	952,565	24,581	1711,496	3	200,825	200,825	99,712	0	0	0	0	0	0	0
12:05:49	0	1712,334	10,039	9,814	7,897	2,189	2,242	21	952,565	24,581	1711,497	3	200,825	200,825	99,712	0	0	0	0	0	0	0
12:05:49	0	1712,334	10,039	9,814	7,897	2,189	2,241	21	952,565	24,581	1711,498	3	200,825	200,825	99,712	0	0	0	0	0	0	0
12:05:49	-43,225	1711,902	9,99	9,814	7,897	2,184	2,24	21	952,565	24,581	1711,498	3	200,825	200,825	99,712	0	0	0	0	0	0	0
12:05:49	-43,212	1711,47	9,941	9,814	7,897	2,18	2,238	21	952,565	24,581	1711,47	3	200,825	200,825	99,712	0	0	0	0	0	0	0
12:05:49	126,892	1712,738	9,99	9,961	7,902	2,193	2,237	21	952,565	24,581	1711,471	3	200,825	200,825	99,712	0	0	0	0	0	0	0
12:05:49	-129,663	1711,442	9,843	9,668	7,902	2,179	2,236	21	952,565	24,581	1711,442	3	200,825	200,825	99,712	0	0	0	0	0	0	0
12:05:49	2,77	1711,47	9,941	9,863	7,897	2,18	2,235	21	952,565	24,581	1711,442	3	200,825	200,825	99,712	0	0	0	0	0	0	0
12:05:49	43,212	1711,902	9,99	9,863	7,897	2,184	2,234	21	952,565	24,581	1711,442	3	200,825	200,825	99,712	0	0	0	0	0	0	0
12:05:49	43,225	1712,334	10,039	9,814	7,897	2,189	2,233	21	952,565	24,581	1711,443	3	200,825	200,825	99,712	0	0	0	0	0	0	0
12:05:49	0	1712,334	10,039	9,863	7,897	2,189	2,232	21	952,565	24,581	1711,444	3	200,825	200,825	99,712	0	0	0	0	0	0	0
12:05:49	0	1712,334	10,039	9,961	7,897	2,189	2,232	21	952,565	24,581	1711,445	3	200,825	200,825	99,712	0	0	0	0	0	0	0
12:05:49	86,462	1713,199	10,136	10,156	7,897	2,197	2,231	21	952,565	24,581	1711,447	3	200,825	200,825	99,712	0	0	0	0	0	0	0
12:05:49	-86,462	1712,334	10,039	9,961	7,897	2,189	2,23	21	952,565	24,581	1711,448	3	200,825	200,825	99,712	0	0	0	0	0	0	0
12:05:49	0	1712,334	10,039	9,961	7,897	2,189	2,229	21	952,565	24,581	1711,449	3	200,825	200,825	99,712	0	0	0	0	0	0	0
12:05:49	0	1712,334	10,039	10,009	7,897	2,189	2,228	21	952,565	24,581	1711,45	3	200,825	200,825	99,712	0	0	0	0	0	0	0
12:05:49	-43,225	1711,902	9,99	9,814	7,897	2,184	2,228	21	952,565	24,581	1711,45	3	200,825	200,825	99,712	0	0	0	0	0	0	0
12:05:49	0	1711,902	9,99	9,814	7,897	2,184	2,227	21	952,565	24,581	1711,45	3	200,825	200,825	99,712	0	0	0	0	0	0	0
12:05:49	83,679	1712,738	9,99	9,863	7,902	2,193	2,226	21	952,565	24,581	1711,452	3	200,825	200,825	99,712	0	0	0	0	0	0	0
12:05:49	0	1712,738	9,99	9,863	7,902	2,193	2,225	21	952,565	24,581	1711,453	3	200,825	200,825	99,712	0	0	0	0	0	0	0
12:05:49	46,008	1713,199	10,136	10,009	7,897	2,197	2,225	21	952,565	24,581	1711,455	3	200,825	200,825	99,712	0	0	0	0	0	0	0
12:05:49	43,237	1713,631	10,185	10,058	7,897	2,202	2,224	21	952,565	24,581	1711,457	3	200,825	200,825	99,712	0	0	0	0	0	0	0
12:05:49	-43,237	1713,199	10,136	10,009	7,897	2,197	2,224	21	952,565	24,581	1711,459	3	200,825	200,825	99,712	0	0	0	0	0	0	0
12:05:49	0	1713,199	10,136	9,961	7,897	2,197	2,223	21	952,565	24,581	1711,461	3	200,825	200,825	99,712	0	0	0	0	0	0	0
12:05:49	83,679	1714,035	10,136	9,961	7,902	2,206	2,223	21	952,565	24,581	1711,463	3	200,825	200,825	99,712	0	0	0	0	0	0	0
12:05:49	-86,462	1713,171	10,039	9,863	7,902	2,197	2,223	21	952,565	24,581	1711,465	3	200,825	200,825	99,712	0	0	0	0	0	0	0
12:05:49	0	1713,171	10,039	9,961	7,902	2,197	2,222	21	952,565	24,581	1711,466	3	200,825	200,825	99,712	0	0	0	0	0	0	0
12:05:49	0	1713,171	10,039	10,009	7,902	2,197	2,222	21	952,565	24,581	1711,468	3	200,825	200,825	99,712	0	0	0	0	0	0	0
12:05:49	0	1713,171	10,039	9,961	7,902	2,197	2,221	21	952,565	24,581	1711,47	3	200,825	200,825	99,712	0	0	0	0	0	0	0
12:05:49	2,783	1713,199	10,136	10,058	7,897	2,197	2,221	21	952,565	24,581	1711,472	3	200,825	200,825	99,712	0	0	0	0	0	0	0
12:05:49	-86,462	1712,334	10,039	9,961	7,897	2,189	2,22	21	952,565	24,581	1711,473	3	200,825	200,825	99,712	0	0	0	0	0	0	0
12:05:49	0	1712,334	10,039	10,009	7,897	2,189	2,219	21	952,565	24,581	1711,473	3	200,825	200,825	99,712	0	0	0	0	0	0	0
12:05:49	-2,77	1712,306	9,941	9,863	7,902	2,188	2,219	21	952,565	24,581	1711,474	3	200,825	200,825	99,712	0	0	0	0	0	0	0
12:05:50	-86,437	1711,442	9,843	9,814	7,902	2,179	2,218	21	952,565	24,581	1711,442	3	200,825	200,825	99,712	0	0	0	0	0	0	0
12:05:50	86,437	1712,306	9,941	10,009	7,902	2,188	2,217	21	952,565	24,581	1711,443	3	200,825	200,825	99,712	0	0	0	0	0	0	0
12:05:50	-40,454	1711,902	9,99	10,058	7,897	2,184	2,217	21	952,565	24,581	1711,443	3	200,825	200,825	99,712	0	0	0	0	0	0	0
12:05:50	0	1711,902	9,99	10,009	7,897	2,184	2,216	21	951,595	24,581	1711,443	3	200,825	200,825	99,712	0	0	0	0	0	0	0
12:05:50	1,806	1711,92	9,99	10,009	7,897	2,184	2,215	21	951,595	24,581	1711,444	3	200,825	200,825	99,712	0	0	0	0	0	0	0
12:05:50	-43,225	1711,487	9,941	10,009	7,897	2,18	2,215	21	951,595	24,581	1711,444	3	200,825	200,825	99,712	0	0	0	0	0	0	0
12:05:50	-86,45	1710,623	9,843	9,716	7,897	2,171	2,214	21	951,595	24,581	1710,623	3	200,825	200,825	99,712	0	0	0	0	0	0	0
12:05:50	0	1710,623	9,843	9,814	7,897	2,171	2,213	21	951,595	24,581	1710,623	3	200,825	200,825	99,712	0	0	0	0	0	0	0
12:05:50	83,666	1711,46	9,843	9,863	7,902	2,18	2,212	21	951,595	24,581	1710,624	3	200,825	200,825	99,712	0	0	0	0	0	0	0
12:05:50	-43,225	1711,027	9,795	9,716	7,902	2,175	2,212	21	951,595	24,581	1710,624	3	200,825	200,825	99,712	0	0	0	0	0	0	0
12:05:50	-40,441	1710,623	9,843	9,716	7,897	2,171	2,211	21	951,595	24,581	1710,623	3	200,825	200,825	99,712	0	0	0	0	0	0	0
12:05:50	129,675	1711,92	9,99	9,863	7,897	2,184	2,21	21	951,595	24,581	1710,624	3	200,825	200,825	99,712	0	0	0	0	0	0	0
12:05:50	0	1711,92	9,99	9,961	7,897	2,184	2,21	21	951,595	24,581	1710,625	3	200,825	200,825	99,712	0	0	0	0	0	0	0
12:05:50	-43,225	1711,487	9,941	9,863	7,897	2,18	2,209	21	951,595	24,581	1710,626	3	200,318	200,318	99,71	0	0	0	0	0	0	0
12:05:50	43,225	1711,92	9,99	9,961	7,897	2,184	2,209	21	951,595	24,581	1710,628	3	200,318	200,318	99,71	0	0	0	0	0	0	0
12:05:50	-46,008	1711,46	9,843	9,716	7,902	2,18	2,208	21	951,595	24,581	1710,628	3	200,318	200,318	99,71	0	0	0	0	0	0	0
12:05:50	86,45	1712,324	9,941	9,716	7,902	2,188	2,208	21	951,595	24,581	1710,63	3	200,318	200,318	99,71	0	0	0	0	0	0	0
12:05:50	86,474	1713,189	10,039	9,961	7,902	2,197	2,208	21	951,595	24,581	1710,633	3	200,318	200,318	99,71	0	0	0	0	0	0	0
12:05:50	-83,679	1712,352	10,039	9,961	7,897	2,189	2,207	21	951,595	24,581	1710,635	3	200,318	200,318	99,71	0	0	0	0	0	0	0
12:05:50	86,474	1713,217	10,136	10,009	7,897	2,198	2,207	21	951,595	24,581	1710,637	3	200,318	200,318	99,71	0	0	0	0	0	0	0
12:05:50	43,237	1713,649	10,185	10,058	7,897	2,202	2,207	21	951,595	24,581	1710,64	3	200,318	200,318	99,71	0	0	0	0	0	0	0
12:05:50	-129,711	1712,352	10,039	9,961	7,897	2,189	2,207	21	951,595	24,581	1710,642	3	200,318	200,318	99,71	0	0	0	0	0	0	0
12:05:50	86,474	1713,217	10,136	9,863	7,897	2,198	2,206	21	951,595	24,581	1710,644	3	200,318	200,318	99,71	0	0	0	0	0	0	0
12:05:50	-86,474	1712,352	10,039	9,863	7,897	2,189	2,206	21	951,595	24,581	1710,646	3	200,318	200,318	99,71	0	0	0	0	0	0	0
12:05:50	0	1712,352	10,039	9,863	7,897	2,189	2,206	21	951,595	24,581	1710,648	3	200,318	200,318	99,71	0	0	0	0	0	0	0
12:05:50	-89,245	1711,46	9,843	9,716	7,902	2,18	2,205	21	951,595	24,581	1710,649	3	200,318	200,318	99,71	0	0	0	0	0	0	0
12:05:50	-43,225	1711,027	9,795	9,619	7,902	2,175	2,205	21	951,595	24,581	1710,649	3	200,318	200,318	99,71	0	0	0	0	0	0	0
12:05:50	89,233	1711,92	9,99	9,814	7,897	2,184	2,204	21	951,595	24,581	1710,65	3	200,318	200,318	99,71	0	0	0	0	0	0	0
12:05:50	0	1711,92	9,99	9,814	7,897	2,184	2,204	21	951,595	24,581	1710,652	3	200,318	200,318	99,71	0	0	0	0	0	0	0
12:05:50	-43,225	1711,487	9,941	9,814	7,897	2,18	2,203	21	951,595	24,581	1710,652	3	200,318	200,318	99,71	0	0	0	0	0	0	0
12:05:50	-86,45	1710,623	9,843	9,814	7,897	2,171	2,203	21	951,595	24,581	1710,623	3	200,318	200,318	99,71	0	0	0	0	0	0	0
12:05:50	86,45	1711,487	9,941	9,814	7,897	2,18	2,202	21	951,595	24,581	1710,624	3	200,318	200,318	99,71	0	0	0	0	0	0	0
12:05:50	-86,45	1710,623	9,843	9,668	7,897	2,171	2,202	21	951,595	24,581	1710,623	3	200,318	200,318	99,71	0	0	0	0	0	0	0
12:05:50	86,45	1711,487	9,941	9,716	7,897	2,18	2,201	21	951,595	24,581	1710,624	3	200,318	200,318	99,71	0	0	0	0	0	0	0
12:05:50	43,225	1711,92	9,99	9,863	7,897	2,184	2,201	21	951,595	24,581	1710,625	3	200,318	200,318	99,71	0	0	0	0	0	0	0
12:05:50	0	1711,92	9,99	9,863	7,897	2,184	2,201	21	951,595	24,581	1710,626	3	200,318	200,318	99,71	0	0	0	0	0	0	0
12:05:50	0	1711,92	9,99	9,961	7,897	2,184	2,2	21	951,595	24,581	1710,628	3	200,318	200,318	99,71	0	0	0	0	0	0	0
12:05:50	43,237	1712,352	10,039	10,009	7,897	2,189	2,2	21	951,595	24,581	1710,629	3	200,318	200,318	99,71	0	0	0	0	0	0	0
12:05:50	86,474	1713,217	10,136	10,009	7,897	2,198	2,2	21	951,595	24,581	1710,632	3	200,318	200,318	99,71	0	0	0	0	0	0	0
12:05:50	-86,474	1712,352	10,039	9,863	7,897	2,189	2,2	21	951,595	24,581	1710,634	3	200,318	200,318	99,71	0	0	0	0	0	0	0
12:05:50	0	1712,352	10,039	10,058	7,897	2,189	2,2	21	951,595	24,581	1710,635	3	200,318	200,318	99,71	0	0	0	0	0	0	0
12:05:50	0	1712,352	10,039	9,961	7,897	2,189	2,199	21	951,595	24,581	1710,637	3	200,318	200,318	99,71	0	0	0	0	0	0	0
12:05:50	-2,795	1712,324	9,941	9,863	7,902	2,188	2,199	21	951,595	24,581	1710,639	3	200,318	200,318	99,71	0	0	0	0	0	0	0
12:05:50	43,237	1712,757	9,99	10,009	7,902	2,193	2,199	21	951,595	24,581	1710,641	3	200,318	200,318	99,71	0	0	0	0	0	0	0
12:05:50	0	1712,757	9,99	9,863	7,902	2,193	2,199	21	951,595	24,581	1710,643	3	200,318	200,318	99,71	0	0	0	0	0	0	0
12:05:50	-40,441	1712,352	10,039	10,009	7,897	2,189	2,199	21	951,595	24,581	1710,645	3	200,318	200,318	99,71	0	0	0	0	0	0	0
12:05:50	0	1712,352	10,039	9,814	7,897	2,189	2,198	21	951,595	24,581	1710,647	3	200,318	200,318	99,71	0	0	0	0	0	0	0
12:05:50	86,474	1713,217	10,136	9,961	7,897	2,198	2,198	21	951,595	24,581	1710,649	3	200,318	200,318	99,71	0	0	0	0	0	0	0
12:05:50	-86,474	1712,352	10,039	10,009	7,897	2,189	2,198	21	951,595	24,581	1710,651	3	200,318	200,318	99,71	0	0	0	0	0	0	0
12:05:50	0	1712,352	10,039	10,009	7,897	2,189	2,198	21	951,595	24,581	1710,653	3	200,318	200,318	99,71	0	0	0	0	0	0	0
12:05:50	40,441	1712,757	9,99	9,863	7,902	2,193	2,198	21	951,595	24,581	1710,655	3	200,318	200,318	99,71	0	0	0	0	0	0	0
12:05:50	43,237	1713,189	10,039	9,961	7,902	2,197	2,198	21	951,595	24,581	1710,657	3	200,318	200,318	99,71	0	0	0	0	0	0	0
12:05:50	0	1713,189	10,039	9,961	7,902	2,197	2,198	21	951,595	24,581	1710,66	3	200,318	200,318	99,71	0	0	0	0	0	0	0
12:05:50	2,795	1713,217	10,136	10,058	7,897	2,198	2,198	21	951,595	24,581	1710,662	3	200,318	200,318	99,71	0	0	0	0	0	0	0
12:05:50	43,237	1713,649	10,185	10,156	7,897	2,202	2,198	21	951,595	24,581	1710,665	3	200,318	200,318	99,71	0	0	0	0	0	0	0
12:05:50	-43,237	1713,217	10,136	10,009	7,897	2,198	2,198	21	951,595	24,581	1710,668	3	200,318	200,318	99,71	0	0	0	0	0	0	0
12:05:50	0	1713,217	10,136	10,009	7,897	2,198	2,198	21	951,595	24,581	1710,67	3	200,318	200,318	99,71	0	0	0	0	0	0	0
12:05:50	-129,711	1711,92	9,99	9,863	7,897	2,184	2,198	21	951,595	24,581	1710,672	3	200,318	200,318	99,71	0	0	0	0	0	0	0
12:05:50	43,237	1712,352	10,039	9,961	7,897	2,189	2,198	21	951,595	24,581	1710,673	3	200,318	200,318	99,71	0	0	0	0	0	0	0
12:05:50	83,679	1713,189	10,039	9,961	7,902	2,197	2,198	21	951,595	24,581	1710,676	3	200,318	200,318	99,71	0	0	0	0	0	0	0
12:05:50	-43,237	1712,757	9,99	9,863	7,902	2,193	2,197	21	951,595	24,581	1710,678	3	200,318	200,318	99,71	0	0	0	0	0	0	0
12:05:50	-40,441	1712,352	10,039	9,863	7,897	2,189	2,197	21	951,595	24,581	1710,68	3	200,318	200,318	99,71	0	0	0	0	0	0	0
12:05:50	-43,237	1711,92	9,99	9,863	7,897	2,184	2,197	21	951,595	24,581	1710,681	3	200,318	200,318	99,71	0	0	0	0	0	0	0
12:05:50	43,237	1712,352	10,039	10,058	7,897	2,189	2,197	21	951,595	24,581	1710,683	3	200,318	200,318	99,71	0	0	0	0	0	0	0
12:05:50	-43,237	1711,92	9,99	9,961	7,897	2,184	2,197	21	951,595	24,581	1710,684	3	200,318	200,318	99,71	0	0	0	0	0	0	0
12:05:50	83,679	1712,757	9,99	9,961	7,902	2,193	2,197	21	951,595	24,581	1710,686	3	200,318	200,318	99,71	0	0	0	0	0	0	0
12:05:50	0	1712,757	9,99	9,863	7,902	2,193	2,196	21	951,595	24,581	1710,688	3	200,318	200,318	99,71	0	0	0	0	0	0	0
12:05:50	0	1712,757	9,99	9,961	7,902	2,193	2,196	21	951,595	24,581	1710,69	3	200,318	200,318	99,71	0	0	0	0	0	0	0
12:05:50	0	1712,757	9,99	9,961	7,902	2,193	2,196	21	951,595	24,581	1710,692	3	200,318	200,318	99,71	0	0	0	0	0	0	0
12:05:50	-40,441	1712,352	10,039	9,961	7,897	2,189	2,196	21	951,595	24,581	1710,694	3	200,318	200,318	99,71	0	0	0	0	0	0	0
12:05:50	0	1712,352	10,039	10,009	7,897	2,189	2,196	21	951,595	24,581	1710,695	3	200,318	200,318	99,71	0	0	0	0	0	0	0
12:05:50	-43,237	1711,92	9,99	9,863	7,897	2,184	2,196	21	951,595	24,581	1710,697	3	200,318	200,318	99,71	0	0	0	0	0	0	0
12:05:50	43,237	1712,352	10,039	10,009	7,897	2,189	2,196	21	951,595	24,581	1710,698	3	200,318	200,318	99,71	0	0	0	0	0	0	0
12:05:50	83,679	1713,189	10,039	10,009	7,902	2,197	2,196	21	951,595	24,581	1710,701	3	200,318	200,318	99,71	0	0	0	0	0	0	0
12:05:50	-86,474	1712,324	9,941	9,814	7,902	2,188	2,196	21	951,595	24,581	1710,703	3	200,318	200,318	99,71	0	0	0	0	0	0	0
12:05:50	0	1712,324	9,941	9,814	7,902	2,188	2,195	21	951,595	24,581	1710,704	3	200,318	200,318	99,71	0	0	0	0	0	0	0
12:05:50	2,795	1712,352	10,039	9,961	7,897	2,189	2,195	21	951,595	24,581	1710,706	3	200,318	200,318	99,71	0	0	0	0	0	0	0
12:05:50	0	1712,352	10,039	9,961	7,897	2,189	2,195	21	951,595	24,581	1710,708	3	200,318	200,318	99,71	0	0	0	0	0	0	0
12:05:50	0	1712,352	10,039	10,009	7,897	2,189	2,195	21	951,595	24,581	1710,709	3	200,318	200,318	99,71	0	0	0	0	0	0	0
12:05:50	0	1712,352	10,039	9,961	7,897	2,189	2,195	21	951,595	24,581	1710,711	3	200,318	200,318	99,71	0	0	0	0	0	0	0
12:05:50	-43,237	1711,92	9,99	9,814	7,897	2,184	2,195	21	951,595	24,581	1710,712	3	200,318	200,318	99,71	0	0	0	0	0	0	0
12:05:50	40,441	1712,324	9,941	9,814	7,902	2,188	2,195	21	951,595	24,581	1710,714	3	200,318	200,318	99,71	0	0	0	0	0	0	0
12:05:50	-86,45	1711,46	9,843	9,716	7,902	2,18	2,194	21	951,595	24,581	1710,714	3	200,318	200,318	99,71	0	0	0	0	0	0	0
12:05:50	46,008	1711,92	9,99	9,814	7,897	2,184	2,194	21	951,595	24,581	1710,716	3	200,318	200,318	99,71	0	0	0	0	0	0	0
12:05:50	43,237	1712,352	10,039	9,961	7,897	2,189	2,194	21	951,595	24,581	1710,717	3	200,318	200,318	99,71	0	0	0	0	0	0	0
12:05:50	-43,237	1711,92	9,99	9,863	7,897	2,184	2,194	21	951,595	24,581	1710,718	3	200,318	200,318	99,71	0	0	0	0	0	0	0
12:05:50	43,237	1712,352	10,039	9,961	7,897	2,189	2,194	21	951,595	24,581	1710,72	3	200,318	200,318	99,71	0	0	0	0	0	0	0
12:05:50	-43,237	1711,92	9,99	9,814	7,897	2,184	2,194	21	951,595	24,581	1710,721	3	200,318	200,318	99,71	0	0	0	0	0	0	0
12:05:50	83,679	1712,757	9,99	9,863	7,902	2,193	2,193	21	951,595	24,581	1710,723	3	200,318	200,318	99,71	0	0	0	0	0	0	0
12:05:50	0	1712,757	9,99	9,863	7,902	2,193	2,193	21	951,595	24,581	1710,725	3	200,318	200,318	99,71	0	0	0	0	0	0	0
12:05:50	46,032	1713,217	10,136	10,009	7,897	2,198	2,194	21	951,595	24,581	1710,728	3	200,318	200,318	99,71	0	0	0	0	0	0	0
12:05:50	0	1713,217	10,136	10,009	7,897	2,198	2,194	21	951,595	24,581	1710,73	3	200,318	200,318	99,71	0	0	0	0	0	0	0
12:05:50	0	1713,217	10,136	10,058	7,897	2,198	2,194	21	951,595	24,581	1710,733	3	200,318	200,318	99,71	0	0	0	0	0	0	0
12:05:50	0	1713,217	10,136	10,009	7,897	2,198	2,194	21	951,595	24,581	1710,735	3	200,318	200,318	99,71	0	0	0	0	0	0	0
12:05:50	83,703	1714,054	10,136	10,009	7,902	2,206	2,194	21	951,595	24,581	1710,738	3	200,318	200,318	99,71	0	0	0	0	0	0	0
12:05:50	-86,499	1713,189	10,039	10,009	7,902	2,197	2,194	21	951,595	24,581	1710,741	3	200,318	200,318	99,71	0	0	0	0	0	0	0
12:05:50	0	1713,189	10,039	9,961	7,902	2,197	2,194	21	951,595	24,581	1710,743	3	200,318	200,318	99,71	0	0	0	0	0	0	0
12:05:50	86,499	1714,054	10,136	10,009	7,902	2,206	2,194	21	951,595	24,581	1710,747	3	200,318	200,318	99,71	0	0	0	0	0	0	0
12:05:50	-40,466	1713,649	10,185	10,058	7,897	2,202	2,195	21	951,595	24,581	1710,75	3	200,318	200,318	99,71	0	0	0	0	0	0	0
12:05:50	-43,237	1713,217	10,136	10,009	7,897	2,198	2,195	21	951,595	24,581	1710,752	3	200,318	200,318	99,71	0	0	0	0	0	0	0
12:05:50	-86,474	1712,352	10,039	10,009	7,897	2,189	2,194	21	951,595	24,581	1710,754	3	200,318	200,318	99,71	0	0	0	0	0	0	0
12:05:51	-2,795	1712,324	9,941	9,814	7,902	2,188	2,194	21	951,595	24,581	1710,755	3	200,318	200,318	99,71	0	0	0	0	0	0	0
12:05:51	-86,45	1711,46	9,843	9,814	7,902	2,18	2,194	21	951,595	24,581	1710,756	3	200,318	200,318	99,71	0	0	0	0	0	0	0
12:05:51	86,45	1712,324	9,941	9,863	7,902	2,188	2,194	21	953,994	24,581	1710,758	3	200,318	200,318	99,71	0	0	0	0	0	0	0
12:05:51	38,781	1712,712	9,99	9,863	7,902	2,192	2,194	21	953,994	24,581	1710,76	3	200,318	200,318	99,71	0	0	0	0	0	0	0
12:05:51	-40,466	1712,307	10,039	9,863	7,897	2,188	2,194	21	953,994	24,581	1710,761	3	200,318	200,318	99,71	0	0	0	0	0	0	0
12:05:51	0	1712,307	10,039	9,961	7,897	2,188	2,194	21	953,994	24,581	1710,763	3	200,318	200,318	99,71	0	0	0	0	0	0	0
12:05:51	0	1712,307	10,039	10,009	7,897	2,188	2,194	21	953,994	24,581	1710,764	3	200,318	200,318	99,71	0	0	0	0	0	0	0
12:05:51	0	1712,307	10,039	10,009	7,897	2,188	2,194	21	953,994	24,581	1710,766	3	200,318	200,318	99,71	0	0	0	0	0	0	0
12:05:51	-86,425	1711,443	9,941	9,863	7,897	2,179	2,193	21	953,994	24,581	1710,766	3	200,318	200,318	99,71	0	0	0	0	0	0	0
12:05:51	-2,734	1711,416	9,843	9,716	7,902	2,179	2,193	21	953,994	24,581	1710,767	3	200,318	200,318	99,71	0	0	0	0	0	0	0
12:05:51	86,413	1712,28	9,941	9,961	7,902	2,188	2,193	21	953,994	24,581	1710,769	3	200,318	200,318	99,71	0	0	0	0	0	0	0
12:05:51	0	1712,28	9,941	9,863	7,902	2,188	2,193	21	953,994	24,581	1710,77	3	200,318	200,318	99,71	0	0	0	0	0	0	0
12:05:51	2,746	1712,307	10,039	10,009	7,897	2,188	2,193	21	953,994	24,581	1710,772	3	200,823	200,823	99,712	0	0	0	0	0	0	0
12:05:51	86,425	1713,172	10,136	10,009	7,897	2,197	2,193	21	953,994	24,581	1710,774	3	200,823	200,823	99,712	0	0	0	0	0	0	0
12:05:51	0	1713,172	10,136	10,058	7,897	2,197	2,193	21	953,994	24,581	1710,776	3	200,823	200,823	99,712	0	0	0	0	0	0	0
12:05:51	0	1713,172	10,136	10,058	7,897	2,197	2,193	21	953,994	24,581	1710,779	3	200,823	200,823	99,712	0	0	0	0	0	0	0
12:05:51	-86,425	1712,307	10,039	9,961	7,897	2,188	2,193	21	953,994	24,581	1710,78	3	200,823	200,823	99,712	0	0	0	0	0	0	0
12:05:51	-86,425	1711,443	9,941	9,716	7,897	2,179	2,193	21	953,994	24,581	1710,781	3	200,823	200,823	99,712	0	0	0	0	0	0	0
12:05:51	86,425	1712,307	10,039	9,863	7,897	2,188	2,192	21	953,994	24,581	1710,782	3	200,823	200,823	99,712	0	0	0	0	0	0	0
12:05:51	0	1712,307	10,039	9,961	7,897	2,188	2,192	21	953,994	24,581	1710,784	3	200,823	200,823	99,712	0	0	0	0	0	0	0
12:05:51	-86,425	1711,443	9,941	9,814	7,897	2,179	2,192	21	953,994	24,581	1710,785	3	200,823	200,823	99,712	0	0	0	0	0	0	0
12:05:51	43,2	1711,875	9,99	9,863	7,897	2,184	2,192	21	953,994	24,581	1710,786	3	200,823	200,823	99,712	0	0	0	0	0	0	0
12:05:51	0	1711,875	9,99	9,814	7,897	2,184	2,192	21	953,994	24,581	1710,787	3	200,823	200,823	99,712	0	0	0	0	0	0	0
12:05:51	43,225	1712,307	10,039	9,961	7,897	2,188	2,192	21	953,994	24,581	1710,788	3	200,823	200,823	99,712	0	0	0	0	0	0	0
12:05:51	0	1712,307	10,039	10,009	7,897	2,188	2,192	21	953,994	24,581	1710,79	3	200,823	200,823	99,712	0	0	0	0	0	0	0
12:05:51	-43,225	1711,875	9,99	9,863	7,897	2,184	2,192	21	953,994	24,581	1710,791	3	200,823	200,823	99,712	0	0	0	0	0	0	0
12:05:51	0	1711,875	9,99	9,863	7,897	2,184	2,191	21	953,994	24,581	1710,792	3	200,823	200,823	99,712	0	0	0	0	0	0	0
12:05:51	43,225	1712,307	10,039	10,009	7,897	2,188	2,191	21	953,994	24,581	1710,793	3	200,823	200,823	99,712	0	0	0	0	0	0	0
12:05:51	0	1712,307	10,039	10,009	7,897	2,188	2,191	21	953,994	24,581	1710,795	3	200,823	200,823	99,712	0	0	0	0	0	0	0
12:05:51	0	1712,307	10,039	10,058	7,897	2,188	2,191	21	953,994	24,581	1710,796	3	200,823	200,823	99,712	0	0	0	0	0	0	0
12:05:51	-43,225	1711,875	9,99	10,009	7,897	2,184	2,191	21	953,994	24,581	1710,797	3	200,823	200,823	99,712	0	0	0	0	0	0	0
12:05:51	0	1711,875	9,99	9,961	7,897	2,184	2,191	21	953,994	24,581	1710,798	3	200,823	200,823	99,712	0	0	0	0	0	0	0
12:05:51	0	1711,875	9,99	9,863	7,897	2,184	2,191	21	953,994	24,581	1710,799	3	200,823	200,823	99,712	0	0	0	0	0	0	0
12:05:51	43,225	1712,307	10,039	10,009	7,897	2,188	2,191	21	953,994	24,581	1710,801	3	200,823	200,823	99,712	0	0	0	0	0	0	0
12:05:51	86,425	1713,172	10,136	10,156	7,897	2,197	2,191	21	953,994	24,581	1710,803	3	200,823	200,823	99,712	0	0	0	0	0	0	0
12:05:51	-86,425	1712,307	10,039	10,009	7,897	2,188	2,191	21	953,994	24,581	1710,805	3	200,823	200,823	99,712	0	0	0	0	0	0	0
12:05:51	-43,225	1711,875	9,99	9,814	7,897	2,184	2,191	21	953,994	24,581	1710,806	3	200,823	200,823	99,712	0	0	0	0	0	0	0
12:05:51	0	1711,875	9,99	9,863	7,897	2,184	2,191	21	953,994	24,581	1710,807	3	200,823	200,823	99,712	0	0	0	0	0	0	0
12:05:51	0	1711,875	9,99	9,814	7,897	2,184	2,19	21	953,994	24,581	1710,808	3	200,823	200,823	99,712	0	0	0	0	0	0	0
12:05:51	0	1711,875	9,99	9,814	7,897	2,184	2,19	21	953,994	24,581	1710,809	3	200,823	200,823	99,712	0	0	0	0	0	0	0
12:05:51	-43,2	1711,443	9,941	9,716	7,897	2,179	2,19	21	953,994	24,581	1710,81	3	200,823	200,823	99,712	0	0	0	0	0	0	0
12:05:51	0	1711,443	9,941	9,814	7,897	2,179	2,19	21	953,994	24,581	1710,81	3	200,823	200,823	99,712	0	0	0	0	0	0	0
12:05:51	43,2	1711,875	9,99	9,863	7,897	2,184	2,19	21	953,994	24,581	1710,812	3	200,823	200,823	99,712	0	0	0	0	0	0	0
12:05:51	0	1711,875	9,99	9,814	7,897	2,184	2,19	21	953,994	24,581	1710,813	3	200,823	200,823	99,712	0	0	0	0	0	0	0
12:05:51	43,225	1712,307	10,039	9,863	7,897	2,188	2,19	21	953,994	24,581	1710,814	3	200,823	200,823	99,712	0	0	0	0	0	0	0
12:05:51	86,425	1713,172	10,136	10,058	7,897	2,197	2,19	21	953,994	24,581	1710,816	3	200,823	200,823	99,712	0	0	0	0	0	0	0
12:05:51	0	1713,172	10,136	10,009	7,897	2,197	2,19	21	953,994	24,581	1710,819	3	200,823	200,823	99,712	0	0	0	0	0	0	0
12:05:51	-86,425	1712,307	10,039	10,009	7,897	2,188	2,19	21	953,994	24,581	1710,82	3	200,823	200,823	99,712	0	0	0	0	0	0	0
12:05:51	86,425	1713,172	10,136	10,009	7,897	2,197	2,19	21	953,994	24,581	1710,822	3	200,823	200,823	99,712	0	0	0	0	0	0	0
12:05:51	43,212	1713,604	10,185	10,156	7,897	2,202	2,19	21	953,994	24,581	1710,825	3	200,823	200,823	99,712	0	0	0	0	0	0	0
12:05:51	-43,212	1713,172	10,136	10,009	7,897	2,197	2,19	21	953,994	24,581	1710,828	3	200,823	200,823	99,712	0	0	0	0	0	0	0
12:05:51	-129,65	1711,875	9,99	9,863	7,897	2,184	2,19	21	953,994	24,581	1710,829	3	200,823	200,823	99,712	0	0	0	0	0	0	0
12:05:51	0	1711,875	9,99	9,961	7,897	2,184	2,19	21	953,994	24,581	1710,83	3	200,823	200,823	99,712	0	0	0	0	0	0	0
12:05:51	83,691	1712,712	9,99	9,814	7,902	2,192	2,19	21	953,994	24,581	1710,831	3	200,823	200,823	99,712	0	0	0	0	0	0	0
12:05:51	-83,691	1711,875	9,99	9,961	7,897	2,184	2,19	21	953,994	24,581	1710,833	3	200,823	200,823	99,712	0	0	0	0	0	0	0
12:05:51	43,225	1712,307	10,039	10,009	7,897	2,188	2,19	21	953,994	24,581	1710,834	3	200,823	200,823	99,712	0	0	0	0	0	0	0
12:05:51	0	1712,307	10,039	9,961	7,897	2,188	2,19	21	953,994	24,581	1710,835	3	200,823	200,823	99,712	0	0	0	0	0	0	0
12:05:51	-43,225	1711,875	9,99	9,863	7,897	2,184	2,19	21	953,994	24,581	1710,836	3	200,823	200,823	99,712	0	0	0	0	0	0	0
12:05:51	0	1711,875	9,99	9,961	7,897	2,184	2,19	21	953,994	24,581	1710,837	3	200,823	200,823	99,712	0	0	0	0	0	0	0
12:05:51	43,225	1712,307	10,039	10,009	7,897	2,188	2,19	21	953,994	24,581	1710,839	3	200,823	200,823	99,712	0	0	0	0	0	0	0
12:05:51	0	1712,307	10,039	9,863	7,897	2,188	2,19	21	953,994	24,581	1710,84	3	200,823	200,823	99,712	0	0	0	0	0	0	0
12:05:51	83,679	1713,144	10,039	9,863	7,902	2,197	2,19	21	953,994	24,581	1710,842	3	200,823	200,823	99,712	0	0	0	0	0	0	0
12:05:51	-83,679	1712,307	10,039	9,863	7,897	2,188	2,19	21	953,994	24,581	1710,844	3	200,823	200,823	99,712	0	0	0	0	0	0	0
12:05:51	83,679	1713,144	10,039	9,961	7,902	2,197	2,19	21	953,994	24,581	1710,846	3	200,823	200,823	99,712	0	0	0	0	0	0	0
12:05:51	2,746	1713,172	10,136	9,961	7,897	2,197	2,19	21	953,994	24,581	1710,848	3	200,823	200,823	99,712	0	0	0	0	0	0	0
12:05:51	0	1713,172	10,136	9,961	7,897	2,197	2,19	21	953,994	24,581	1710,851	3	200,823	200,823	99,712	0	0	0	0	0	0	0
12:05:51	0	1713,172	10,136	10,009	7,897	2,197	2,19	21	953,994	24,581	1710,853	3	200,823	200,823	99,712	0	0	0	0	0	0	0
12:05:51	-2,746	1713,144	10,039	10,009	7,902	2,197	2,19	21	953,994	24,581	1710,855	3	200,823	200,823	99,712	0	0	0	0	0	0	0
12:05:51	0	1713,144	10,039	9,961	7,902	2,197	2,191	21	953,994	24,581	1710,857	3	200,823	200,823	99,712	0	0	0	0	0	0	0
12:05:51	86,45	1714,009	10,136	9,961	7,902	2,206	2,191	21	953,994	24,581	1710,861	3	200,823	200,823	99,712	0	0	0	0	0	0	0
12:05:51	-40,49	1713,604	10,185	10,156	7,897	2,202	2,191	21	953,994	24,581	1710,863	3	200,823	200,823	99,712	0	0	0	0	0	0	0
12:05:51	0	1713,604	10,185	10,058	7,897	2,202	2,191	21	953,994	24,581	1710,866	3	200,823	200,823	99,712	0	0	0	0	0	0	0
12:05:51	-43,212	1713,172	10,136	9,961	7,897	2,197	2,191	21	953,994	24,581	1710,868	3	200,823	200,823	99,712	0	0	0	0	0	0	0
12:05:51	-86,425	1712,307	10,039	9,961	7,897	2,188	2,191	21	953,994	24,581	1710,87	3	200,823	200,823	99,712	0	0	0	0	0	0	0
12:05:51	-43,225	1711,875	9,99	9,863	7,897	2,184	2,191	21	953,994	24,581	1710,871	3	200,823	200,823	99,712	0	0	0	0	0	0	0
12:05:51	0	1711,875	9,99	9,814	7,897	2,184	2,191	21	953,994	24,581	1710,872	3	200,823	200,823	99,712	0	0	0	0	0	0	0
12:05:51	83,691	1712,712	9,99	9,961	7,902	2,192	2,191	21	953,994	24,581	1710,874	3	200,823	200,823	99,712	0	0	0	0	0	0	0
12:05:51	0	1712,712	9,99	9,863	7,902	2,192	2,191	21	953,994	24,581	1710,875	3	200,823	200,823	99,712	0	0	0	0	0	0	0
12:05:51	45,959	1713,172	10,136	10,058	7,897	2,197	2,191	21	953,994	24,581	1710,878	3	200,823	200,823	99,712	0	0	0	0	0	0	0
12:05:51	43,212	1713,604	10,185	10,156	7,897	2,202	2,191	21	953,994	24,581	1710,88	3	200,823	200,823	99,712	0	0	0	0	0	0	0
12:05:51	129,699	1714,901	10,332	10,205	7,897	2,215	2,192	21	953,994	24,581	1710,884	3	200,823	200,823	99,712	0	0	0	0	0	0	0
12:05:51	259,448	1717,495	10,625	10,595	7,897	2,242	2,193	21	953,994	24,581	1710,891	3	200,823	200,823	99,712	0	0	0	0	0	0	0
12:05:51	256,811	1720,063	10,82	10,888	7,902	2,268	2,194	21	953,994	24,581	1710,9	3	200,823	200,823	99,712	0	0	0	0	0	0	0
12:05:51	474,45	1724,808	11,259	11,279	7,907	2,317	2,197	21	953,994	24,581	1710,914	3	200,823	200,823	99,712	0	0	0	0	0	0	0
12:05:51	388,134	1728,689	11,601	11,767	7,912	2,357	2,2	21	953,994	24,581	1710,932	3	200,823	200,823	99,712	0	0	0	0	0	0	0
12:05:51	645,141	1735,141	12,041	12,109	7,926	2,424	2,204	21	953,994	24,581	1710,956	3	200,823	200,823	99,712	0	0	0	0	0	0	0
12:05:51	514,965	1740,29	12,431	12,89	7,936	2,477	2,21	21	953,994	24,581	1710,986	3	200,823	200,823	99,712	0	0	0	0	0	0	0
12:05:51	511,499	1745,405	12,627	13,037	7,955	2,529	2,216	21	953,994	24,581	1711,02	3	200,823	200,823	99,712	0	0	0	0	0	0	0
12:05:51	640,209	1751,807	12,968	13,525	7,974	2,595	2,223	21	953,994	24,581	1711,061	3	200,823	200,823	99,712	0	0	0	0	0	0	0
12:05:51	601,147	1757,819	13,261	13,916	7,993	2,657	2,232	21	953,994	24,581	1711,108	3	200,823	200,823	99,712	0	0	0	0	0	0	0
12:05:51	683,325	1764,652	13,652	14,209	8,012	2,728	2,242	21	953,994	24,581	1711,161	3	200,823	200,823	99,712	0	0	0	0	0	0	0
12:05:51	858,496	1773,237	14,238	14,648	8,031	2,816	2,253	21	953,994	24,581	1711,223	3	200,823	200,823	99,712	0	0	0	0	0	0	0
12:05:51	768,688	1780,924	14,726	15,283	8,05	2,896	2,265	21	953,994	24,581	1711,293	3	200,823	200,823	99,712	0	0	0	0	0	0	0
12:05:51	820,666	1789,131	15,361	15,82	8,064	2,98	2,279	21	953,994	24,581	1711,371	3	200,823	200,823	99,712	0	0	0	0	0	0	0
12:05:51	694,445	1796,075	15,849	16,406	8,079	3,052	2,295	21	953,994	24,581	1711,455	3	200,823	200,823	99,712	0	0	0	0	0	0	0
12:05:51	802,795	1804,103	16,386	16,748	8,097	3,135	2,311	21	953,994	24,581	1711,548	3	200,823	200,823	99,712	0	0	0	0	0	0	0
12:05:51	579,321	1809,896	16,728	17,041	8,112	3,194	2,328	21	953,994	24,581	1711,646	3	200,823	200,823	99,712	0	0	0	0	0	0	0
12:05:51	593,103	1815,827	17,021	17,383	8,131	3,255	2,347	21	953,994	24,581	1711,751	3	200,823	200,823	99,712	0	0	0	0	0	0	0
12:05:51	600,903	1821,836	17,314	17,627	8,15	3,317	2,366	21	953,994	24,581	1711,861	3	200,823	200,823	99,712	0	0	0	0	0	0	0
12:05:51	497,106	1826,807	17,51	17,627	8,168	3,369	2,385	21	953,994	24,581	1711,976	3	200,823	200,823	99,712	0	0	0	0	0	0	0
12:05:52	604,126	1832,849	17,9	18,115	8,182	3,431	2,406	21	953,994	24,581	1712,097	3	200,823	200,823	99,712	0	0	0	0	0	0	0
12:05:52	632,434	1839,173	18,34	18,652	8,195	3,496	2,427	21	953,994	24,581	1712,224	3	200,823	200,823	99,712	0	0	0	0	0	0	0
12:05:52	671,167	1845,885	18,877	18,994	8,206	3,565	2,449	21	952,565	24,581	1712,357	3	200,823	200,823	99,712	0	0	0	0	0	0	0
12:05:52	504,846	1850,933	19,267	19,385	8,214	3,617	2,472	21	952,565	24,581	1712,496	3	200,823	200,823	99,712	0	0	0	0	0	0	0
12:05:52	440,319	1855,336	19,658	19,824	8,219	3,663	2,496	21	952,565	24,581	1712,639	3	200,823	200,823	99,712	0	0	0	0	0	0	0
12:05:52	513,647	1860,473	20,146	20,263	8,223	3,716	2,52	21	952,565	24,581	1712,787	3	200,823	200,823	99,712	0	0	0	0	0	0	0
12:05:52	262,841	1863,101	20,342	20,556	8,228	3,743	2,544	21	952,565	24,581	1712,937	3	200,823	200,823	99,712	0	0	0	0	0	0	0
12:05:52	244,763	1865,549	20,439	20,459	8,237	3,768	2,568	21	952,565	24,581	1713,09	3	200,823	200,823	99,712	0	0	0	0	0	0	0
12:05:52	11,132	1865,66	20,342	20,41	8,242	3,769	2,591	21	952,565	24,581	1713,242	3	200,823	200,823	99,712	0	0	0	0	0	0	0
12:05:52	242,651	1868,087	20,439	20,41	8,251	3,794	2,615	21	952,565	24,581	1713,397	3	200,823	200,823	99,712	0	0	0	0	0	0	0
12:05:52	-48,254	1867,604	20,293	20,361	8,256	3,789	2,638	21	952,565	24,581	1713,551	3	200,823	200,823	99,712	0	0	0	0	0	0	0
12:05:52	-93,603	1866,668	20,097	20,166	8,26	3,78	2,66	21	952,565	24,581	1713,704	3	200,823	200,823	99,712	0	0	0	0	0	0	0
12:05:52	217,419	1868,842	20,244	20,263	8,265	3,802	2,683	21	952,565	24,581	1713,859	2,9	200,825	200,825	99,712	0	0	0	0	0	0	0
12:05:52	-15,283	1868,689	20,244	20,166	8,264	3,8	2,705	21	952,565	24,581	1714,014	2,9	200,825	200,825	99,712	0	0	0	0	0	0	0
12:05:52	-25,012	1868,439	20,293	20,263	8,26	3,798	2,726	21	952,565	24,581	1714,169	2,9	200,825	200,825	99,712	0	0	0	0	0	0	0
12:05:52	117,578	1869,615	20,439	20,361	8,26	3,81	2,747	21	952,565	24,581	1714,324	2,9	200,825	200,825	99,712	0	0	0	0	0	0	0
12:05:52	-156,811	1868,047	20,342	20,263	8,256	3,794	2,768	21	952,565	24,581	1714,478	2,9	200,825	200,825	99,712	0	0	0	0	0	0	0
12:05:52	0	1868,047	20,342	20,41	8,256	3,794	2,788	21	952,565	24,581	1714,631	2,9	200,825	200,825	99,712	0	0	0	0	0	0	0
12:05:52	-207,348	1865,973	20,097	20,068	8,257	3,772	2,807	21	952,565	24,581	1714,783	2,9	200,825	200,825	99,712	0	0	0	0	0	0	0
12:05:52	-88,537	1865,088	20	20,068	8,257	3,763	2,826	21	952,565	24,581	1714,933	2,9	200,825	200,825	99,712	0	0	0	0	0	0	0
12:05:52	-132,751	1863,761	19,853	19,922	8,257	3,75	2,844	21	952,565	24,581	1715,082	2,9	200,825	200,825	99,712	0	0	0	0	0	0	0
12:05:52	-44,25	1863,318	19,804	19,824	8,257	3,745	2,862	21	952,565	24,581	1715,23	2,9	200,825	200,825	99,712	0	0	0	0	0	0	0
12:05:52	-58,276	1862,735	19,756	19,726	8,256	3,739	2,879	21	952,565	24,581	1715,378	2,9	200,825	200,825	99,712	0	0	0	0	0	0	0
[truncated: 5,610 more rows]
