# Supplementary material for: Testing of pandemic ventilators under early and agile development
Source: Front Med Technol. 2022 Aug 16;4:899328. doi: 10.3389/fmedt.2022.899328 (PMC9424737; doi:10.3389/fmedt.2022.899328)
Supplement: Supplementary file 3 [file Data_Sheet_2.ZIP › Accuracy of Controls Systems/01_Data Storage/01_Raw Measurement Data/Hamilton T1/Hamilton T1_v1/part_1_test_10.csv]

Time	Flow	Lung tidal volume	p alveole	Airway pressure	Bellows position	Intrapleural pressure	Cardial pressure	Fraction of O2 inspir	Ambient pressure	Temperature Celsius	FRC actual	Shunt fraction	Partial pressure O2 air chamber	Partial pressure O2 effectiv	Oxygen sat pulm. capillaries	NA	NA	NA	NA	NA	NA	NA
14:55:01	-187,622	2413,455	19,975	20,068	11,347	9,417	9,2	21,3	961,448	22,574	2039,368	0	205,424	205,424	99,731	0	0	0	0	0	0	0
14:55:01	-421,923	2409,236	19,536	19,238	11,347	9,373	9,203	21,3	961,448	22,574	2039,737	0	205,424	205,424	99,731	0	0	0	0	0	0	0
14:55:01	-327,978	2405,956	19,194	17,822	11,347	9,339	9,206	21,3	961,448	22,574	2040,104	0	205,424	205,424	99,731	0	0	0	0	0	0	0
14:55:01	-408,886	2401,868	18,852	16,504	11,343	9,297	9,208	21,3	961,448	22,574	2040,465	0	205,424	205,424	99,731	0	0	0	0	0	0	0
14:55:01	-662,695	2395,241	18,413	15,185	11,329	9,229	9,208	21,3	961,448	22,574	2040,82	0	205,424	205,424	99,731	0	0	0	0	0	0	0
14:55:01	-420,019	2391,04	18,364	14,648	11,308	9,185	9,208	21,3	961,448	22,574	2041,17	0	205,424	205,424	99,731	0	0	0	0	0	0	0
14:55:01	-446,777	2386,573	18,413	14,209	11,28	9,139	9,206	21,3	961,448	22,574	2041,516	0	205,424	205,424	99,731	0	0	0	0	0	0	0
14:55:01	-443,334	2382,139	18,559	13,965	11,247	9,094	9,204	21,3	961,448	22,574	2041,857	0	205,424	205,424	99,731	0	0	0	0	0	0	0
14:55:01	-351,367	2378,626	18,706	13,72	11,22	9,058	9,201	21,3	961,448	22,574	2042,193	0	205,424	205,424	99,731	0	0	0	0	0	0	0
14:55:01	-474,34	2373,882	18,706	14,404	11,193	9,009	9,198	21,3	961,448	22,574	2042,525	0	205,424	205,424	99,731	0	0	0	0	0	0	0
14:55:01	-615,478	2367,727	18,413	14,453	11,174	8,945	9,193	21,3	961,448	22,574	2042,85	0	205,424	205,424	99,731	0	0	0	0	0	0	0
14:55:01	-762,67	2360,101	17,876	14,502	11,16	8,867	9,186	21,3	961,448	22,574	2043,168	0	205,424	205,424	99,731	0	0	0	0	0	0	0
14:55:01	-697,021	2353,13	17,387	14,746	11,147	8,795	9,179	21,3	961,448	22,574	2043,477	0	205,424	205,424	99,731	0	0	0	0	0	0	0
14:55:01	-130,786	2351,823	17,436	15,283	11,137	8,781	9,171	21,3	961,448	22,574	2043,786	0	205,424	205,424	99,731	0	0	0	0	0	0	0
14:55:01	-710,376	2344,719	16,948	14,99	11,123	8,708	9,162	21,3	961,448	22,574	2044,087	0	205,424	205,424	99,731	0	0	0	0	0	0	0
14:55:01	-270,19	2342,017	16,85	14,599	11,113	8,68	9,152	21,3	961,448	22,574	2044,385	0	205,424	205,424	99,731	0	0	0	0	0	0	0
14:55:01	-329,687	2338,72	16,85	14,306	11,094	8,646	9,142	21,3	961,448	22,574	2044,679	0	205,424	205,424	99,731	0	0	0	0	0	0	0
14:55:01	-370,678	2335,013	16,899	14,258	11,071	8,608	9,132	21,3	961,448	22,574	2044,969	0	205,424	205,424	99,731	0	0	0	0	0	0	0
14:55:01	-196,777	2333,046	17,046	14,258	11,052	8,588	9,121	21,3	961,448	22,574	2045,257	0	205,424	205,424	99,731	0	0	0	0	0	0	0
14:55:01	-504,541	2328	16,948	13,965	11,028	8,536	9,11	21,3	961,448	22,574	2045,54	0	205,424	205,424	99,731	0	0	0	0	0	0	0
14:55:01	-330,737	2324,693	16,948	13,769	11,01	8,501	9,098	21,3	961,448	22,574	2045,819	0	205,424	205,424	99,731	0	0	0	0	0	0	0
14:55:01	-575,268	2318,94	16,606	13,916	10,996	8,442	9,085	21,3	961,448	22,574	2046,093	0	205,424	205,424	99,731	0	0	0	0	0	0	0
14:55:01	-389,599	2315,044	16,46	13,72	10,981	8,402	9,072	21,3	961,448	22,574	2046,361	0	205,424	205,424	99,731	0	0	0	0	0	0	0
14:55:01	-483,227	2310,212	16,216	13,379	10,967	8,352	9,057	21,3	961,448	22,574	2046,625	0	205,424	205,424	99,731	0	0	0	0	0	0	0
14:55:01	-664,794	2303,564	15,776	13,33	10,953	8,284	9,042	21,3	961,448	22,574	2046,882	0	205,424	205,424	99,731	0	0	0	0	0	0	0
14:55:01	-238,964	2301,174	15,874	13,427	10,934	8,259	9,027	21,3	961,448	22,574	2047,136	0	205,424	205,424	99,731	0	0	0	0	0	0	0
14:55:01	-389,16	2297,283	15,727	13,037	10,92	8,219	9,011	21,3	963,338	22,574	2047,387	0	205,424	205,424	99,731	0	0	0	0	0	0	0
14:55:01	-294,555	2294,337	15,776	13,037	10,901	8,189	8,995	21,3	963,338	22,574	2047,634	0	205,424	205,424	99,731	0	0	0	0	0	0	0
14:55:01	-323,242	2291,105	15,874	13,086	10,878	8,155	8,978	21,3	963,338	22,574	2047,877	0	205,424	205,424	99,731	0	0	0	0	0	0	0
14:55:01	-330,224	2287,802	15,874	13,232	10,859	8,121	8,962	21,3	963,338	22,574	2048,117	0	205,424	205,424	99,731	0	0	0	0	0	0	0
14:55:01	-414,575	2283,657	15,874	13,232	10,836	8,078	8,944	21,3	963,338	22,574	2048,353	0	205,424	205,424	99,731	0	0	0	0	0	0	0
14:55:01	-465,405	2279,003	15,727	13,037	10,817	8,03	8,926	21,3	963,338	22,574	2048,583	0	205,424	205,424	99,731	0	0	0	0	0	0	0
14:55:01	-206,567	2276,937	15,776	13,232	10,803	8,009	8,908	21,3	963,338	22,574	2048,812	0	205,424	205,424	99,731	0	0	0	0	0	0	0
14:55:01	-465,234	2272,285	15,63	13,086	10,785	7,961	8,89	21,3	963,338	22,574	2049,035	0	205,424	205,424	99,731	0	0	0	0	0	0	0
14:55:01	-480,615	2267,478	15,385	12,988	10,77	7,912	8,871	21,3	963,338	22,574	2049,253	0	205,424	205,424	99,731	0	0	0	0	0	0	0
14:55:01	-341,284	2264,066	15,288	12,646	10,756	7,876	8,851	21,3	963,338	22,574	2049,468	0	205,424	205,424	99,731	0	0	0	0	0	0	0
14:55:01	-294,213	2261,123	15,239	12,89	10,742	7,846	8,831	21,3	963,338	22,574	2049,68	0	205,982	205,982	99,733	0	0	0	0	0	0	0
14:55:01	-566,601	2255,457	14,897	12,5	10,728	7,788	8,811	21,3	963,338	22,574	2049,886	0	205,982	205,982	99,733	0	0	0	0	0	0	0
14:55:01	-240,307	2253,054	14,995	12,353	10,71	7,763	8,79	21,3	963,338	22,574	2050,089	0	205,982	205,982	99,733	0	0	0	0	0	0	0
14:55:01	-579,37	2247,261	14,653	12,256	10,695	7,703	8,769	21,3	963,338	22,574	2050,286	0	205,982	205,982	99,733	0	0	0	0	0	0	0
14:55:01	-85,205	2246,409	14,897	12,451	10,677	7,694	8,748	21,3	963,338	22,574	2050,482	0	205,982	205,982	99,733	0	0	0	0	0	0	0
14:55:01	-482,861	2241,58	14,653	12,353	10,663	7,645	8,726	21,3	963,338	22,574	2050,673	0	205,982	205,982	99,733	0	0	0	0	0	0	0
14:55:01	-361,889	2237,961	14,604	12,353	10,645	7,607	8,704	21,3	963,338	22,574	2050,861	0	205,982	205,982	99,733	0	0	0	0	0	0	0
14:55:01	-322,387	2234,737	14,604	12,256	10,627	7,574	8,682	21,3	963,338	22,574	2051,044	0	205,982	205,982	99,733	0	0	0	0	0	0	0
14:55:01	-316,87	2231,568	14,604	12,353	10,609	7,541	8,66	21,3	963,338	22,574	2051,225	0	205,982	205,982	99,733	0	0	0	0	0	0	0
14:55:01	-404,907	2227,519	14,458	12,158	10,594	7,5	8,637	21,3	963,338	22,574	2051,401	0	205,982	205,982	99,733	0	0	0	0	0	0	0
14:55:01	-264,648	2224,873	14,507	12,5	10,576	7,472	8,614	21,3	963,338	22,574	2051,575	0	205,982	205,982	99,733	0	0	0	0	0	0	0
14:55:01	-264,086	2222,232	14,507	12,549	10,561	7,445	8,591	21,3	963,338	22,574	2051,746	0	205,982	205,982	99,733	0	0	0	0	0	0	0
14:55:01	-392,309	2218,309	14,409	12,5	10,544	7,405	8,568	21,3	963,338	22,574	2051,912	0	205,982	205,982	99,733	0	0	0	0	0	0	0
14:55:01	-278,149	2215,527	14,409	12,5	10,528	7,376	8,545	21,3	963,338	22,574	2052,076	0	205,982	205,982	99,733	0	0	0	0	0	0	0
14:55:01	-360,986	2211,918	14,409	12,5	10,508	7,339	8,521	21,3	963,338	22,574	2052,236	0	205,982	205,982	99,733	0	0	0	0	0	0	0
14:55:01	-350,146	2208,416	14,311	12,451	10,493	7,303	8,497	21,3	963,338	22,574	2052,392	0	205,982	205,982	99,733	0	0	0	0	0	0	0
14:55:01	-257,641	2205,84	14,311	12,158	10,479	7,276	8,473	21,3	963,338	22,574	2052,545	0	205,982	205,982	99,733	0	0	0	0	0	0	0
14:55:01	-440,942	2201,43	14,165	12,109	10,461	7,231	8,449	21,3	963,338	22,574	2052,694	0	205,982	205,982	99,733	0	0	0	0	0	0	0
14:55:01	-221,948	2199,211	14,165	12,353	10,449	7,208	8,425	21,3	963,338	22,574	2052,841	0	205,982	205,982	99,733	0	0	0	0	0	0	0
14:55:01	-446,997	2194,741	13,921	12,256	10,436	7,162	8,4	21,3	963,338	22,574	2052,983	0	205,982	205,982	99,733	0	0	0	0	0	0	0
14:55:01	-433,3	2190,408	13,628	11,914	10,427	7,117	8,375	21,3	963,338	22,574	2053,12	0	205,982	205,982	99,733	0	0	0	0	0	0	0
14:55:01	-313,427	2187,274	13,481	11,767	10,417	7,085	8,349	21,3	963,338	22,574	2053,254	0	205,982	205,982	99,733	0	0	0	0	0	0	0
14:55:01	-420,117	2183,072	13,286	11,767	10,404	7,041	8,324	21,3	963,338	22,574	2053,384	0	205,982	205,982	99,733	0	0	0	0	0	0	0
14:55:01	-260,717	2180,465	13,286	11,767	10,389	7,015	8,298	21,3	963,338	22,574	2053,511	0	205,982	205,982	99,733	0	0	0	0	0	0	0
14:55:01	-121,63	2179,249	13,432	11,718	10,375	7,002	8,273	21,3	963,338	22,574	2053,637	0	205,982	205,982	99,733	0	0	0	0	0	0	0
14:55:01	-417,651	2175,072	13,286	11,718	10,359	6,959	8,247	21,3	963,338	22,574	2053,759	0	205,982	205,982	99,733	0	0	0	0	0	0	0
14:55:01	-122,9	2173,843	13,432	11,914	10,344	6,946	8,221	21,3	963,338	22,574	2053,879	0	205,982	205,982	99,733	0	0	0	0	0	0	0
14:55:01	-242,431	2171,419	13,432	11,816	10,33	6,921	8,196	21,3	963,338	22,574	2053,996	0	205,982	205,982	99,733	0	0	0	0	0	0	0
14:55:01	-396,728	2167,452	13,335	11,963	10,313	6,88	8,17	21,3	963,338	22,574	2054,11	0	205,982	205,982	99,733	0	0	0	0	0	0	0
14:55:01	-315,136	2164,3	13,188	11,963	10,303	6,848	8,144	21,3	963,338	22,574	2054,22	0	205,982	205,982	99,733	0	0	0	0	0	0	0
14:55:01	-285,058	2161,45	13,042	11,767	10,294	6,819	8,118	21,3	963,338	22,574	2054,327	0	205,982	205,982	99,733	0	0	0	0	0	0	0
14:55:02	-344,165	2158,008	12,846	11,718	10,285	6,783	8,092	21,3	963,338	22,574	2054,431	0	205,982	205,982	99,733	0	0	0	0	0	0	0
14:55:02	-285,937	2155,149	12,7	11,718	10,277	6,754	8,066	21,3	963,338	22,574	2054,532	0	205,982	205,982	99,733	0	0	0	0	0	0	0
14:55:02	-210,961	2153,039	12,651	11,718	10,267	6,732	8,04	21,3	963,338	22,574	2054,63	0	205,982	205,982	99,733	0	0	0	0	0	0	0
14:55:02	-356,86	2149,471	12,505	11,523	10,255	6,695	8,013	21,3	963,338	22,574	2054,725	0	205,982	205,982	99,733	0	0	0	0	0	0	0
14:55:02	-121,362	2148,257	12,553	11,572	10,245	6,683	7,987	21,3	963,338	22,574	2054,819	0	205,982	205,982	99,733	0	0	0	0	0	0	0
14:55:02	-213,183	2146,125	12,505	11,523	10,236	6,661	7,961	21,3	963,338	22,574	2054,91	0	205,982	205,982	99,733	0	0	0	0	0	0	0
14:55:02	-272,363	2143,401	12,456	11,425	10,223	6,633	7,935	21,3	963,338	22,574	2054,998	0	205,982	205,982	99,733	0	0	0	0	0	0	0
14:55:02	-170,947	2141,692	12,456	11,523	10,213	6,615	7,909	21,3	963,338	22,574	2055,085	0	205,982	205,982	99,733	0	0	0	0	0	0	0
14:55:02	-249,975	2139,192	12,358	11,377	10,204	6,589	7,883	21,3	963,338	22,574	2055,169	0	205,982	205,982	99,733	0	0	0	0	0	0	0
14:55:02	-204,467	2137,148	12,309	11,377	10,195	6,568	7,858	21,3	963,338	22,574	2055,251	0	205,982	205,982	99,733	0	0	0	0	0	0	0
14:55:02	-386,645	2133,281	12,065	11,181	10,186	6,528	7,831	21,3	963,338	22,574	2055,329	0	205,982	205,982	99,733	0	0	0	0	0	0	0
14:55:02	-207,739	2131,204	12,016	11,23	10,177	6,507	7,806	21,3	963,338	22,574	2055,405	0	205,982	205,982	99,733	0	0	0	0	0	0	0
14:55:02	-163,5	2129,569	12,016	11,279	10,167	6,49	7,78	21,3	963,338	22,574	2055,48	0	205,982	205,982	99,733	0	0	0	0	0	0	0
14:55:02	-209,594	2127,473	11,967	11,23	10,158	6,468	7,754	21,3	963,338	22,574	2055,552	0	205,982	205,982	99,733	0	0	0	0	0	0	0
14:55:02	-154,858	2125,924	11,967	11,23	10,149	6,452	7,728	21,3	963,338	22,574	2055,622	0	205,982	205,982	99,733	0	0	0	0	0	0	0
14:55:02	-189,379	2124,03	11,967	11,23	10,139	6,433	7,703	21,3	963,338	22,574	2055,69	0	205,982	205,982	99,733	0	0	0	0	0	0	0
14:55:02	-191,186	2122,119	12,016	11,377	10,125	6,413	7,678	21,3	963,338	22,574	2055,757	0	205,982	205,982	99,733	0	0	0	0	0	0	0
14:55:02	-123,706	2120,881	12,065	11,377	10,116	6,4	7,653	21,3	963,338	22,574	2055,822	0	205,982	205,982	99,733	0	0	0	0	0	0	0
14:55:02	-97,607	2119,905	12,212	11,425	10,102	6,39	7,628	21,3	963,338	22,574	2055,886	0	205,982	205,982	99,733	0	0	0	0	0	0	0
14:55:02	-271,264	2117,193	12,016	11,279	10,097	6,362	7,603	21,3	963,338	22,574	2055,947	0	205,982	205,982	99,733	0	0	0	0	0	0	0
14:55:02	-163,452	2115,558	12,016	11,279	10,088	6,345	7,579	21,3	963,338	22,574	2056,007	0	205,982	205,982	99,733	0	0	0	0	0	0	0
14:55:02	-309,814	2112,46	11,772	11,23	10,083	6,314	7,554	21,3	963,338	22,574	2056,064	0	205,982	205,982	99,733	0	0	0	0	0	0	0
14:55:02	-225,659	2110,203	11,626	11,23	10,078	6,29	7,529	21,3	963,338	22,574	2056,118	0	205,982	205,982	99,733	0	0	0	0	0	0	0
14:55:02	-218,237	2108,021	11,479	11,084	10,073	6,268	7,504	21,3	963,338	22,574	2056,169	0	205,982	205,982	99,733	0	0	0	0	0	0	0
14:55:02	-112,792	2106,893	11,528	11,035	10,064	6,256	7,48	21,3	963,338	22,574	2056,22	0	205,982	205,982	99,733	0	0	0	0	0	0	0
14:55:02	-259,106	2104,302	11,43	11,035	10,055	6,229	7,455	21,3	963,338	22,574	2056,268	0	205,982	205,982	99,733	0	0	0	0	0	0	0
14:55:02	-91,357	2103,389	11,43	11,035	10,05	6,22	7,431	21,3	963,338	22,574	2056,315	0	205,982	205,982	99,733	0	0	0	0	0	0	0
14:55:02	-161,132	2101,777	11,43	11,035	10,04	6,203	7,407	21,3	963,338	22,574	2056,361	0	205,982	205,982	99,733	0	0	0	0	0	0	0
14:55:02	-119,335	2100,584	11,479	11,035	10,031	6,191	7,383	21,3	963,338	22,574	2056,405	0	205,982	205,982	99,733	0	0	0	0	0	0	0
14:55:02	-129,956	2099,284	11,43	11,084	10,026	6,178	7,359	21,3	963,338	22,574	2056,448	0	205,982	205,982	99,733	0	0	0	0	0	0	0
14:55:02	-170,971	2097,575	11,43	11,035	10,017	6,16	7,336	21,3	963,338	22,574	2056,489	0	205,982	205,982	99,733	0	0	0	0	0	0	0
14:55:02	-121,484	2096,36	11,479	11,181	10,007	6,148	7,313	21,3	963,338	22,574	2056,529	0	205,982	205,982	99,733	0	0	0	0	0	0	0
14:55:02	-85,913	2095,501	11,479	11,181	10,002	6,139	7,29	21,3	963,338	22,574	2056,568	0	205,982	205,982	99,733	0	0	0	0	0	0	0
14:55:02	-166,552	2093,835	11,479	11,084	9,993	6,122	7,267	21,3	963,338	22,574	2056,606	0	205,982	205,982	99,733	0	0	0	0	0	0	0
14:55:02	-122,558	2092,609	11,528	11,084	9,983	6,109	7,244	21,3	963,338	22,574	2056,642	0	205,982	205,982	99,733	0	0	0	0	0	0	0
14:55:02	-263,012	2089,979	11,333	11,035	9,979	6,082	7,221	21,3	963,338	22,574	2056,675	0	205,982	205,982	99,733	0	0	0	0	0	0	0
14:55:02	-83,764	2089,142	11,333	11,035	9,974	6,073	7,199	21,3	963,338	22,574	2056,708	0	205,982	205,982	99,733	0	0	0	0	0	0	0
14:55:02	-132,006	2087,822	11,284	10,937	9,969	6,06	7,176	21,3	963,338	22,574	2056,739	0	205,982	205,982	99,733	0	0	0	0	0	0	0
14:55:02	-172,802	2086,094	11,186	10,888	9,964	6,042	7,154	21,3	963,338	22,574	2056,768	0	205,982	205,982	99,733	0	0	0	0	0	0	0
14:55:02	-168,823	2084,405	11,186	10,888	9,955	6,024	7,132	21,3	963,338	22,574	2056,795	0	205,982	205,982	99,733	0	0	0	0	0	0	0
14:55:02	-84,838	2083,557	11,186	10,888	9,95	6,016	7,11	21,3	963,338	22,574	2056,822	0	205,982	205,982	99,733	0	0	0	0	0	0	0
14:55:02	-167,578	2081,881	11,186	10,84	9,94	5,998	7,088	21,3	963,338	22,574	2056,847	0	205,982	205,982	99,733	0	0	0	0	0	0	0
14:55:02	4,125	2081,922	11,284	10,888	9,935	5,999	7,067	21,3	963,338	22,574	2056,872	0	205,982	205,982	99,733	0	0	0	0	0	0	0
14:55:02	-302,587	2078,897	11,137	10,888	9,926	5,968	7,045	21,3	963,338	22,574	2056,894	0	205,982	205,982	99,733	0	0	0	0	0	0	0
14:55:02	-176,049	2077,136	11,04	10,84	9,921	5,949	7,024	21,3	963,338	22,574	2056,914	0	205,982	205,982	99,733	0	0	0	0	0	0	0
14:55:02	5,151	2077,188	11,137	10,84	9,916	5,95	7,003	21,3	963,338	22,574	2056,935	0	205,982	205,982	99,733	0	0	0	0	0	0	0
14:55:02	-174,78	2075,44	11,04	10,84	9,911	5,932	6,982	21,3	963,338	22,574	2056,953	0	205,982	205,982	99,733	0	0	0	0	0	0	0
14:55:02	-84,838	2074,591	11,04	10,742	9,906	5,923	6,961	21,3	963,338	22,574	2056,971	0	205,982	205,982	99,733	0	0	0	0	0	0	0
14:55:02	-128,735	2073,304	10,991	10,84	9,902	5,91	6,94	21,3	963,338	22,574	2056,987	0	205,982	205,982	99,733	0	0	0	0	0	0	0
14:55:02	-124,877	2072,055	11,04	10,84	9,892	5,897	6,92	21,3	963,338	22,574	2057,002	0	205,982	205,982	99,733	0	0	0	0	0	0	0
14:55:02	5,078	2072,106	11,137	10,937	9,887	5,898	6,9	21,3	963,338	22,574	2057,017	0	205,982	205,982	99,733	0	0	0	0	0	0	0
14:55:02	-124,731	2070,859	11,186	10,937	9,878	5,885	6,88	21,3	963,338	22,574	2057,031	0	205,982	205,982	99,733	0	0	0	0	0	0	0
14:55:02	-167,578	2069,183	11,186	11,035	9,868	5,867	6,86	21,3	963,338	22,574	2057,043	0	205,982	205,982	99,733	0	0	0	0	0	0	0
14:55:02	3,808	2069,221	11,284	11,035	9,863	5,868	6,841	21,3	963,338	22,574	2057,055	0	205,982	205,982	99,733	0	0	0	0	0	0	0
14:55:02	-83,789	2068,383	11,284	11,035	9,858	5,859	6,821	21,3	963,338	22,574	2057,067	0	205,982	205,982	99,733	0	0	0	0	0	0	0
14:55:02	-217,529	2066,208	11,137	10,937	9,854	5,837	6,802	21,3	963,338	22,574	2057,076	0	205,982	205,982	99,733	0	0	0	0	0	0	0
14:55:02	-86,938	2065,338	11,137	10,937	9,849	5,828	6,783	21,3	963,338	22,574	2057,084	0	205,982	205,982	99,733	0	0	0	0	0	0	0
14:55:02	-165,478	2063,684	11,137	10,888	9,839	5,811	6,764	21,3	963,338	22,574	2057,091	0	205,982	205,982	99,733	0	0	0	0	0	0	0
14:55:02	-137,89	2062,305	10,991	10,84	9,839	5,796	6,745	21,3	963,338	22,574	2057,096	0	205,982	205,982	99,733	0	0	0	0	0	0	0
14:55:02	-127,587	2061,029	10,942	10,742	9,834	5,783	6,726	21,2	961,909	22,574	2057,1	0	205,982	205,982	99,733	0	0	0	0	0	0	0
14:55:02	-217,333	2058,856	10,796	10,693	9,83	5,761	6,707	21,2	961,909	22,574	2057,102	0	205,982	205,982	99,733	0	0	0	0	0	0	0
14:55:02	-37,817	2058,477	10,844	10,693	9,825	5,757	6,689	21,2	961,909	22,574	2057,103	0	205,982	205,982	99,733	0	0	0	0	0	0	0
14:55:02	-168,554	2056,792	10,844	10,693	9,815	5,74	6,67	21,2	961,909	22,574	2056,792	0	205,982	205,982	99,733	0	0	0	0	0	0	0
14:55:02	3,906	2056,831	10,942	10,742	9,81	5,74	6,652	21,2	961,909	22,574	2056,792	0	205,982	205,982	99,733	0	0	0	0	0	0	0
14:55:02	-85,864	2055,972	10,942	10,84	9,806	5,731	6,634	21,2	961,909	22,574	2055,972	0	205,982	205,982	99,733	0	0	0	0	0	0	0
14:55:02	-161,206	2054,36	10,942	10,742	9,796	5,715	6,616	21,2	961,909	22,574	2054,36	0	205,982	205,982	99,733	0	0	0	0	0	0	0
14:55:02	-90,283	2053,457	10,942	10,84	9,791	5,705	6,598	21,2	961,909	22,574	2053,457	0	205,982	205,982	99,733	0	0	0	0	0	0	0
14:55:02	-85,888	2052,598	10,942	10,84	9,786	5,696	6,58	21,2	961,909	22,574	2052,598	0	205,982	205,982	99,733	0	0	0	0	0	0	0
14:55:02	-34,667	2052,252	10,991	10,888	9,782	5,693	6,563	21,2	961,909	22,574	2052,252	0	205,982	205,982	99,733	0	0	0	0	0	0	0
14:55:02	-129,687	2050,955	10,942	10,84	9,777	5,679	6,545	21,2	961,909	22,574	2050,955	0	204,298	204,298	99,727	0	0	0	0	0	0	0
14:55:02	-85,864	2050,096	10,942	10,84	9,772	5,671	6,528	21,2	961,909	22,574	2050,096	0	204,298	204,298	99,727	0	0	0	0	0	0	0
14:55:02	-83,789	2049,258	10,942	10,84	9,767	5,662	6,511	21,2	961,909	22,574	2049,258	0	204,298	204,298	99,727	0	0	0	0	0	0	0
14:55:02	-117,407	2048,084	10,991	10,84	9,758	5,65	6,494	21,2	961,909	22,574	2048,084	0	204,298	204,298	99,727	0	0	0	0	0	0	0
14:55:02	-136,01	2046,724	10,942	10,84	9,753	5,636	6,478	21,2	961,909	22,574	2046,724	0	204,298	204,298	99,727	0	0	0	0	0	0	0
14:55:02	4,675	2046,771	11,04	10,888	9,748	5,636	6,461	21,2	961,909	22,574	2046,724	0	204,298	204,298	99,727	0	0	0	0	0	0	0
14:55:02	-172,375	2045,047	10,942	10,888	9,743	5,619	6,445	21,2	961,909	22,574	2045,047	0	204,298	204,298	99,727	0	0	0	0	0	0	0
14:55:02	-83,776	2044,209	10,942	10,742	9,739	5,61	6,428	21,2	961,909	22,574	2044,209	0	204,298	204,298	99,727	0	0	0	0	0	0	0
14:55:02	-82,69	2043,382	10,942	10,693	9,734	5,601	6,412	21,2	961,909	22,574	2043,382	0	204,298	204,298	99,727	0	0	0	0	0	0	0
14:55:02	-134,472	2042,038	10,796	10,693	9,734	5,588	6,396	21,2	961,909	22,574	2042,038	0	204,298	204,298	99,727	0	0	0	0	0	0	0
14:55:02	-82,702	2041,211	10,796	10,595	9,729	5,579	6,38	21,2	961,909	22,574	2041,211	0	204,298	204,298	99,727	0	0	0	0	0	0	0
14:55:02	-82,702	2040,384	10,796	10,595	9,725	5,57	6,364	21,2	961,909	22,574	2040,384	0	204,298	204,298	99,727	0	0	0	0	0	0	0
14:55:02	-46,313	2039,921	10,844	10,595	9,719	5,566	6,348	21,2	961,909	22,574	2039,921	0	204,298	204,298	99,727	0	0	0	0	0	0	0
14:55:02	-82,702	2039,094	10,844	10,693	9,715	5,557	6,333	21,2	961,909	22,574	2039,094	0	204,298	204,298	99,727	0	0	0	0	0	0	0
14:55:02	-163,305	2037,461	10,844	10,693	9,705	5,54	6,317	21,2	961,909	22,574	2037,461	0	204,298	204,298	99,727	0	0	0	0	0	0	0
14:55:02	44,116	2037,902	10,991	10,888	9,7	5,545	6,302	21,2	961,909	22,574	2037,461	0	204,298	204,298	99,727	0	0	0	0	0	0	0
14:55:02	-115,173	2036,75	11,04	10,888	9,691	5,533	6,287	21,2	961,909	22,574	2036,75	0	204,298	204,298	99,727	0	0	0	0	0	0	0
14:55:02	-60,913	2036,141	11,137	10,937	9,683	5,527	6,272	21,2	961,909	22,574	2036,141	0	204,298	204,298	99,727	0	0	0	0	0	0	0
14:55:02	-223,413	2033,907	10,991	10,888	9,678	5,504	6,257	21,2	961,909	22,574	2033,907	0	204,298	204,298	99,727	0	0	0	0	0	0	0
14:55:02	-78,491	2033,122	10,991	10,888	9,673	5,496	6,242	21,2	961,909	22,574	2033,122	0	204,298	204,298	99,727	0	0	0	0	0	0	0
14:55:02	-55,505	2032,567	10,942	10,888	9,673	5,49	6,227	21,2	961,909	22,574	2032,567	0	204,298	204,298	99,727	0	0	0	0	0	0	0
14:55:02	-167,834	2030,888	10,844	10,693	9,668	5,473	6,213	21,2	961,909	22,574	2030,888	0	204,298	204,298	99,727	0	0	0	0	0	0	0
14:55:02	-145,19	2029,436	10,698	10,595	9,667	5,458	6,198	21,2	961,909	22,574	2029,436	0	204,298	204,298	99,727	0	0	0	0	0	0	0
14:55:02	-78,259	2028,654	10,698	10,595	9,663	5,45	6,183	21,2	961,909	22,574	2028,654	0	204,298	204,298	99,727	0	0	0	0	0	0	0
14:55:02	-122,155	2027,432	10,649	10,595	9,659	5,437	6,168	21,2	961,909	22,574	2027,432	0	204,298	204,298	99,727	0	0	0	0	0	0	0
14:55:02	-178,503	2025,647	10,551	10,498	9,654	5,419	6,154	21,2	961,909	22,574	2025,647	0	204,298	204,298	99,727	0	0	0	0	0	0	0
14:55:02	12,06	2025,768	10,649	10,498	9,649	5,42	6,139	21,2	961,909	22,574	2025,647	0	204,298	204,298	99,727	0	0	0	0	0	0	0
14:55:02	-43,225	2025,336	10,698	10,595	9,644	5,415	6,125	21,2	961,909	22,574	2025,336	0	204,298	204,298	99,727	0	0	0	0	0	0	0
14:55:02	-132,885	2024,007	10,649	10,547	9,639	5,402	6,111	21,2	961,909	22,574	2024,007	0	204,298	204,298	99,727	0	0	0	0	0	0	0
14:55:02	-43,212	2023,575	10,698	10,595	9,634	5,397	6,097	21,2	961,909	22,574	2023,575	0	204,298	204,298	99,727	0	0	0	0	0	0	0
14:55:02	-61,01	2022,965	10,796	10,742	9,626	5,391	6,083	21,2	961,909	22,574	2022,965	0	204,298	204,298	99,727	0	0	0	0	0	0	0
14:55:03	-101,245	2021,952	10,698	10,595	9,625	5,38	6,069	21,2	961,909	22,574	2021,952	0	204,298	204,298	99,727	0	0	0	0	0	0	0
14:55:03	-119,799	2020,754	10,649	10,595	9,621	5,368	6,056	21,2	961,909	22,574	2020,754	0	204,298	204,298	99,727	0	0	0	0	0	0	0
14:55:03	-104,479	2019,709	10,698	10,693	9,612	5,357	6,042	21,2	961,909	22,574	2019,709	0	204,298	204,298	99,727	0	0	0	0	0	0	0
14:55:03	-73,022	2018,979	10,698	10,693	9,608	5,35	6,028	21,2	961,909	22,574	2018,979	0	204,298	204,298	99,727	0	0	0	0	0	0	0
14:55:03	-86,035	2018,119	10,698	10,595	9,603	5,341	6,015	21,2	961,909	22,574	2018,119	0	204,298	204,298	99,727	0	0	0	0	0	0	0
14:55:03	-85,864	2017,26	10,698	10,595	9,598	5,332	6,001	21,2	961,909	22,574	2017,26	0	204,298	204,298	99,727	0	0	0	0	0	0	0
14:55:03	-72,998	2016,53	10,698	10,595	9,594	5,325	5,988	21,2	961,909	22,574	2016,53	0	204,298	204,298	99,727	0	0	0	0	0	0	0
14:55:03	-84,802	2015,682	10,698	10,693	9,589	5,316	5,975	21,2	961,909	22,574	2015,682	0	204,298	204,298	99,727	0	0	0	0	0	0	0
14:55:03	-84,802	2014,834	10,698	10,595	9,584	5,307	5,962	21,2	961,909	22,574	2014,834	0	204,298	204,298	99,727	0	0	0	0	0	0	0
14:55:03	-115,588	2013,678	10,649	10,595	9,58	5,295	5,949	21,2	961,909	22,574	2013,678	0	204,298	204,298	99,727	0	0	0	0	0	0	0
14:55:03	-13,891	2013,539	10,649	10,547	9,58	5,294	5,936	21,2	961,909	22,574	2013,539	0	204,298	204,298	99,727	0	0	0	0	0	0	0
14:55:03	-218,933	2011,35	10,503	10,498	9,575	5,271	5,923	21,2	961,909	22,574	2011,35	0	204,298	204,298	99,727	0	0	0	0	0	0	0
14:55:03	-44,665	2010,903	10,454	10,351	9,575	5,267	5,91	21,2	961,909	22,574	2010,903	0	204,298	204,298	99,727	0	0	0	0	0	0	0
14:55:03	-41,186	2010,491	10,503	10,4	9,57	5,262	5,897	21,2	961,909	22,574	2010,491	0	204,298	204,298	99,727	0	0	0	0	0	0	0
14:55:03	-69,848	2009,793	10,503	10,498	9,566	5,255	5,885	21,2	961,909	22,574	2009,793	0	204,298	204,298	99,727	0	0	0	0	0	0	0
14:55:03	-58,496	2009,208	10,454	10,351	9,565	5,249	5,872	21,2	961,909	22,574	2009,208	0	204,298	204,298	99,727	0	0	0	0	0	0	0
14:55:03	-159,13	2007,617	10,356	10,302	9,561	5,233	5,86	21,2	961,909	22,574	2007,617	0	204,298	204,298	99,727	0	0	0	0	0	0	0
14:55:03	-68,566	2006,931	10,356	10,351	9,557	5,226	5,847	21,2	961,909	22,574	2006,931	0	204,298	204,298	99,727	0	0	0	0	0	0	0
14:55:03	-29,016	2006,641	10,356	10,4	9,556	5,223	5,835	21,2	961,909	22,574	2006,641	0	204,298	204,298	99,727	0	0	0	0	0	0	0
14:55:03	19,409	2006,835	10,454	10,351	9,552	5,225	5,823	21,2	961,909	22,574	2006,641	0	204,298	204,298	99,727	0	0	0	0	0	0	0
14:55:03	-83,74	2005,997	10,454	10,351	9,547	5,216	5,811	21,2	961,909	22,574	2005,997	0	204,298	204,298	99,727	0	0	0	0	0	0	0
14:55:03	-62,182	2005,376	10,551	10,498	9,538	5,21	5,799	21,2	961,909	22,574	2005,376	0	204,298	204,298	99,727	0	0	0	0	0	0	0
14:55:03	5,529	2005,431	10,649	10,595	9,534	5,21	5,788	21,2	961,909	22,574	2005,376	0	204,298	204,298	99,727	0	0	0	0	0	0	0
14:55:03	-172,998	2003,701	10,551	10,547	9,529	5,192	5,776	21,2	961,909	22,574	2003,701	0	204,298	204,298	99,727	0	0	0	0	0	0	0
14:55:03	-89,233	2002,809	10,454	10,4	9,529	5,183	5,765	21,2	961,909	22,574	2002,809	0	204,298	204,298	99,727	0	0	0	0	0	0	0
14:55:03	0	2002,809	10,454	10,4	9,529	5,183	5,753	21,2	961,909	22,574	2002,809	0	204,298	204,298	99,727	0	0	0	0	0	0	0
14:55:03	-170,8	2001,101	10,356	10,351	9,524	5,165	5,742	21,2	961,909	22,574	2001,101	0	204,298	204,298	99,727	0	0	0	0	0	0	0
14:55:03	22,741	2001,328	10,454	10,4	9,52	5,168	5,73	21,2	961,909	22,574	2001,101	0	204,298	204,298	99,727	0	0	0	0	0	0	0
14:55:03	-82,727	2000,501	10,454	10,4	9,516	5,159	5,719	21,2	961,909	22,574	2000,501	0	204,298	204,298	99,727	0	0	0	0	0	0	0
14:55:03	-16,149	2000,339	10,454	10,351	9,515	5,158	5,708	21,2	961,909	22,574	2000,339	0	204,298	204,298	99,727	0	0	0	0	0	0	0
14:55:03	-89,196	1999,447	10,356	10,302	9,515	5,148	5,697	21,2	961,909	22,574	1999,447	0	204,298	204,298	99,727	0	0	0	0	0	0	0
14:55:03	-109,985	1998,347	10,307	10,351	9,511	5,137	5,686	21,2	961,909	22,574	1998,347	0	204,298	204,298	99,727	0	0	0	0	0	0	0
14:55:03	-16,015	1998,187	10,307	10,302	9,51	5,135	5,675	21,2	961,909	22,574	1998,187	0	204,298	204,298	99,727	0	0	0	0	0	0	0
14:55:03	-138,586	1996,801	10,21	10,205	9,507	5,121	5,665	21,2	961,909	22,574	1996,801	0	204,298	204,298	99,727	0	0	0	0	0	0	0
14:55:03	-32,165	1996,48	10,21	10,205	9,505	5,118	5,654	21,2	961,909	22,574	1996,48	0	204,298	204,298	99,727	0	0	0	0	0	0	0
14:55:03	67,077	1997,151	10,356	10,302	9,502	5,125	5,643	21,2	961,909	22,574	1996,48	0	204,298	204,298	99,727	0	0	0	0	0	0	0
14:55:03	-81,616	1996,334	10,356	10,498	9,497	5,116	5,633	21,2	961,909	22,574	1996,334	0	204,298	204,298	99,727	0	0	0	0	0	0	0
14:55:03	7,714	1996,412	10,454	10,498	9,492	5,117	5,623	21,2	961,909	22,574	1996,334	0	204,298	204,298	99,727	0	0	0	0	0	0	0
14:55:03	-106,372	1995,348	10,356	10,351	9,491	5,106	5,613	21,2	961,909	22,574	1995,348	0	204,298	204,298	99,727	0	0	0	0	0	0	0
14:55:03	-47,314	1994,875	10,356	10,4	9,489	5,101	5,603	21,2	961,909	22,574	1994,875	0	204,298	204,298	99,727	0	0	0	0	0	0	0
14:55:03	-17,028	1994,704	10,356	10,351	9,488	5,1	5,593	21,2	961,909	22,574	1994,704	0	204,298	204,298	99,727	0	0	0	0	0	0	0
14:55:03	-44,58	1994,259	10,307	10,205	9,488	5,095	5,583	21,2	961,909	22,574	1994,259	0	204,298	204,298	99,727	0	0	0	0	0	0	0
14:55:03	-106,347	1993,195	10,21	10,302	9,487	5,084	5,573	21,2	961,909	22,574	1993,195	0	204,298	204,298	99,727	0	0	0	0	0	0	0
14:55:03	40,747	1993,603	10,307	10,205	9,484	5,088	5,564	21,2	961,909	22,574	1993,196	0	204,298	204,298	99,727	0	0	0	0	0	0	0
14:55:03	-106,201	1992,541	10,21	10,302	9,483	5,077	5,554	21,2	961,909	22,574	1992,541	0	204,298	204,298	99,727	0	0	0	0	0	0	0
14:55:03	-107,824	1991,462	10,161	10,156	9,479	5,066	5,545	21,2	961,909	22,574	1991,462	0	204,298	204,298	99,727	0	0	0	0	0	0	0
14:55:03	10,095	1991,563	10,21	10,156	9,478	5,067	5,535	21,2	961,909	22,574	1991,462	0	204,298	204,298	99,727	0	0	0	0	0	0	0
14:55:03	24,731	1991,811	10,307	10,205	9,474	5,07	5,526	21,2	961,909	22,574	1991,463	0	204,298	204,298	99,727	0	0	0	0	0	0	0
14:55:03	-89,099	1990,92	10,21	10,302	9,474	5,061	5,517	21,2	961,909	22,574	1990,92	0	204,298	204,298	99,727	0	0	0	0	0	0	0
14:55:03	-61,779	1990,302	10,161	10,205	9,473	5,054	5,508	21,2	961,909	22,574	1990,302	0	204,298	204,298	99,727	0	0	0	0	0	0	0
14:55:03	-89,074	1989,411	10,063	10,156	9,473	5,045	5,499	21,2	961,909	22,574	1989,411	0	204,298	204,298	99,727	0	0	0	0	0	0	0
14:55:03	25,756	1989,669	10,161	10,058	9,469	5,048	5,49	21,2	961,909	22,574	1989,411	0	204,298	204,298	99,727	0	0	0	0	0	0	0
14:55:03	-18,09	1989,488	10,161	10,156	9,468	5,046	5,481	21,2	961,909	22,574	1989,411	0	204,298	204,298	99,727	0	0	0	0	0	0	0
14:55:03	-45,202	1989,036	10,161	10,205	9,466	5,041	5,473	21,2	961,909	22,574	1989,036	0	204,298	204,298	99,727	0	0	0	0	0	0	0
14:55:03	-17,053	1988,865	10,161	10,156	9,465	5,039	5,464	21,2	961,909	22,574	1988,865	0	204,298	204,298	99,727	0	0	0	0	0	0	0
14:55:03	0	1988,865	10,161	10,156	9,465	5,039	5,456	21,2	961,909	22,574	1988,865	0	204,298	204,298	99,727	0	0	0	0	0	0	0
14:55:03	-18,286	1988,682	10,161	10,156	9,464	5,037	5,448	21,2	961,909	22,574	1988,682	0	204,298	204,298	99,727	0	0	0	0	0	0	0
14:55:03	-134,228	1987,34	10,063	10,058	9,461	5,024	5,439	21,2	961,909	22,574	1987,34	0	204,298	204,298	99,727	0	0	0	0	0	0	0
14:55:03	70,935	1988,049	10,161	10,058	9,46	5,031	5,431	21,2	961,909	22,574	1987,341	0	204,298	204,298	99,727	0	0	0	0	0	0	0
14:55:03	0	1988,049	10,161	10,156	9,46	5,031	5,424	21,2	961,909	22,574	1987,341	0	204,298	204,298	99,727	0	0	0	0	0	0	0
14:55:03	-18,286	1987,867	10,161	10,058	9,459	5,029	5,416	21,2	961,909	22,574	1987,342	0	204,298	204,298	99,727	0	0	0	0	0	0	0
14:55:03	0	1987,867	10,161	10,058	9,459	5,029	5,408	21,2	961,909	22,574	1987,343	0	204,298	204,298	99,727	0	0	0	0	0	0	0
14:55:03	-63,317	1987,233	10,161	10,156	9,455	5,023	5,401	21,2	961,909	22,574	1987,233	0	204,298	204,298	99,727	0	0	0	0	0	0	0
14:55:03	0	1987,233	10,161	10,156	9,455	5,023	5,393	21,2	961,909	22,574	1987,233	0	204,298	204,298	99,727	0	0	0	0	0	0	0
14:55:03	-89,038	1986,343	10,063	10,058	9,455	5,013	5,386	21,2	961,909	22,574	1986,343	0	204,298	204,298	99,727	0	0	0	0	0	0	0
14:55:03	0	1986,343	10,063	10,009	9,455	5,013	5,379	21,2	961,909	22,574	1986,343	0	204,298	204,298	99,727	0	0	0	0	0	0	0
14:55:03	0	1986,343	10,063	10,058	9,455	5,013	5,371	21,2	961,909	22,574	1986,343	0	204,298	204,298	99,727	0	0	0	0	0	0	0
14:55:03	0	1986,343	10,063	10,058	9,455	5,013	5,364	21,2	961,909	22,574	1986,343	0	204,298	204,298	99,727	0	0	0	0	0	0	0
14:55:03	-44,506	1985,898	10,014	10,058	9,455	5,009	5,357	21,2	961,909	22,574	1985,898	0	204,298	204,298	99,727	0	0	0	0	0	0	0
14:55:03	-62,78	1985,27	9,965	10,009	9,454	5,002	5,35	21,2	961,909	22,574	1985,27	0	203,991	203,991	99,726	0	0	0	0	0	0	0
14:55:03	0	1985,27	9,965	10,009	9,454	5,002	5,344	21,2	961,909	22,574	1985,27	0	203,991	203,991	99,726	0	0	0	0	0	0	0
14:55:03	26,782	1985,538	10,063	10,156	9,451	5,005	5,337	21,2	961,909	22,574	1985,27	0	203,991	203,991	99,726	0	0	0	0	0	0	0
14:55:03	69,677	1986,235	10,161	10,302	9,45	5,012	5,331	21,2	961,909	22,574	1985,271	0	203,991	203,991	99,726	0	0	0	0	0	0	0
14:55:03	-61,181	1985,623	10,161	10,351	9,446	5,006	5,324	21,2	961,909	22,574	1985,272	0	203,991	203,991	99,726	0	0	0	0	0	0	0
14:55:03	-107,153	1984,551	10,063	10,058	9,445	4,995	5,318	21,2	961,909	22,574	1984,551	0	203,991	203,991	99,726	0	0	0	0	0	0	0
14:55:03	71,301	1985,264	10,21	10,205	9,442	5,002	5,312	21,2	961,909	22,574	1984,552	0	203,991	203,991	99,726	0	0	0	0	0	0	0
14:55:03	-19,348	1985,071	10,21	10,302	9,441	5	5,305	21,2	961,909	22,574	1984,553	0	203,991	203,991	99,726	0	0	0	0	0	0	0
14:55:03	-44,506	1984,626	10,161	10,205	9,441	4,996	5,299	21,2	961,909	22,574	1984,553	0	203,991	203,991	99,726	0	0	0	0	0	0	0
14:55:03	0	1984,626	10,161	10,058	9,441	4,996	5,293	21,2	961,909	22,574	1984,553	0	203,991	203,991	99,726	0	0	0	0	0	0	0
14:55:03	0	1984,626	10,161	10,156	9,441	4,996	5,288	21,2	961,909	22,574	1984,553	0	203,991	203,991	99,726	0	0	0	0	0	0	0
14:55:03	-89,013	1983,736	10,063	10,058	9,441	4,986	5,282	21,2	961,909	22,574	1983,736	0	203,991	203,991	99,726	0	0	0	0	0	0	0
14:55:03	-44,494	1983,291	10,014	10,009	9,441	4,982	5,276	21,2	961,909	22,574	1983,291	0	203,991	203,991	99,726	0	0	0	0	0	0	0
14:55:03	-44,506	1982,846	9,965	9,863	9,441	4,977	5,27	21,2	961,909	22,574	1982,846	0	203,991	203,991	99,726	0	0	0	0	0	0	0
14:55:03	1,599	1982,862	10,014	9,961	9,438	4,977	5,264	21,2	961,909	22,574	1982,846	0	203,991	203,991	99,726	0	0	0	0	0	0	0
14:55:03	25,158	1983,113	10,063	10,058	9,437	4,98	5,259	21,2	961,909	22,574	1982,846	0	203,991	203,991	99,726	0	0	0	0	0	0	0
14:55:03	-89,001	1982,223	9,965	9,961	9,437	4,971	5,253	21,2	961,909	22,574	1982,223	0	203,991	203,991	99,726	0	0	0	0	0	0	0
14:55:03	0	1982,223	9,965	10,009	9,437	4,971	5,247	21,2	961,909	22,574	1982,223	0	203,991	203,991	99,726	0	0	0	0	0	0	0
14:55:03	0	1982,223	9,965	9,961	9,437	4,971	5,242	21,2	961,909	22,574	1982,223	0	203,991	203,991	99,726	0	0	0	0	0	0	0
14:55:03	0	1982,223	9,965	9,961	9,437	4,971	5,237	21,2	961,909	22,574	1982,223	0	203,991	203,991	99,726	0	0	0	0	0	0	0
14:55:03	-18,261	1982,041	9,965	9,863	9,436	4,969	5,231	21,2	961,909	22,574	1982,041	0	203,991	203,991	99,726	0	0	0	0	0	0	0
14:55:03	88,977	1982,93	10,063	10,058	9,436	4,978	5,227	21,2	961,909	22,574	1982,041	0	203,991	203,991	99,726	0	0	0	0	0	0	0
14:55:03	-87,377	1982,057	10,014	10,009	9,434	4,969	5,221	21,2	961,909	22,574	1982,041	0	203,991	203,991	99,726	0	0	0	0	0	0	0
14:55:03	-19,348	1981,863	10,014	9,961	9,432	4,967	5,216	21,2	961,909	22,574	1981,863	0	203,991	203,991	99,726	0	0	0	0	0	0	0
14:55:03	0	1981,863	10,014	9,961	9,432	4,967	5,212	21,2	961,909	22,574	1981,863	0	203,991	203,991	99,726	0	0	0	0	0	0	0
14:55:03	0	1981,863	10,014	9,961	9,432	4,967	5,207	21,2	961,909	22,574	1981,863	0	203,991	203,991	99,726	0	0	0	0	0	0	0
14:55:03	0	1981,863	10,014	10,009	9,432	4,967	5,202	21,2	961,909	22,574	1981,863	0	203,991	203,991	99,726	0	0	0	0	0	0	0
14:55:03	-44,482	1981,418	9,965	9,961	9,432	4,963	5,197	21,2	961,909	22,574	1981,418	0	203,991	203,991	99,726	0	0	0	0	0	0	0
14:55:03	0	1981,418	9,965	9,961	9,432	4,963	5,193	21,2	961,909	22,574	1981,418	0	203,991	203,991	99,726	0	0	0	0	0	0	0
14:55:03	0	1981,418	9,965	10,009	9,432	4,963	5,188	21,2	961,909	22,574	1981,418	0	203,991	203,991	99,726	0	0	0	0	0	0	0
14:55:03	0	1981,418	9,965	9,961	9,432	4,963	5,184	21,2	961,909	22,574	1981,418	0	203,991	203,991	99,726	0	0	0	0	0	0	0
14:55:04	0	1981,418	9,965	9,961	9,432	4,963	5,18	21,2	961,909	22,574	1981,418	0	203,991	203,991	99,726	0	0	0	0	0	0	0
14:55:04	0	1981,418	9,965	10,009	9,432	4,963	5,175	21,2	961,909	22,574	1981,418	0	203,991	203,991	99,726	0	0	0	0	0	0	0
14:55:04	0	1981,418	9,965	10,009	9,432	4,963	5,171	21,2	961,909	22,574	1981,418	0	203,991	203,991	99,726	0	0	0	0	0	0	0
14:55:04	-88,977	1980,528	9,868	9,716	9,432	4,953	5,167	21,2	961,909	22,574	1980,528	0	203,991	203,991	99,726	0	0	0	0	0	0	0
14:55:04	-18,286	1980,346	9,868	9,716	9,431	4,952	5,163	21,2	961,909	22,574	1980,346	0	203,991	203,991	99,726	0	0	0	0	0	0	0
14:55:04	266,943	1983,015	10,161	10,156	9,431	4,979	5,159	21,2	961,909	22,574	1980,348	0	203,991	203,991	99,726	0	0	0	0	0	0	0
14:55:04	-133,483	1981,68	10,014	10,058	9,431	4,965	5,155	21,2	961,909	22,574	1980,35	0	203,991	203,991	99,726	0	0	0	0	0	0	0
14:55:04	0	1981,68	10,014	9,961	9,431	4,965	5,151	21,2	961,909	22,574	1980,351	0	203,991	203,991	99,726	0	0	0	0	0	0	0
14:55:04	0	1981,68	10,014	10,009	9,431	4,965	5,148	21,2	961,909	22,574	1980,352	0	203,991	203,991	99,726	0	0	0	0	0	0	0
14:55:04	0	1981,68	10,014	10,009	9,431	4,965	5,144	21,2	961,909	22,574	1980,353	0	203,991	203,991	99,726	0	0	0	0	0	0	0
14:55:04	-159,643	1980,084	9,819	9,814	9,432	4,949	5,14	21,2	961,909	22,574	1980,084	0	203,991	203,991	99,726	0	0	0	0	0	0	0
14:55:04	-26,77	1979,816	9,721	9,668	9,436	4,946	5,137	21,2	961,909	22,574	1979,816	0	203,991	203,991	99,726	0	0	0	0	0	0	0
14:55:04	133,471	1981,151	9,868	9,863	9,436	4,96	5,133	21,2	961,909	22,574	1979,817	0	203,991	203,991	99,726	0	0	0	0	0	0	0
14:55:04	97,448	1982,125	10,063	10,156	9,431	4,97	5,13	21,2	961,909	22,574	1979,82	0	203,991	203,991	99,726	0	0	0	0	0	0	0
14:55:04	-62,243	1981,503	10,063	10,058	9,428	4,963	5,127	21,2	961,909	22,574	1979,821	0	203,991	203,991	99,726	0	0	0	0	0	0	0
14:55:04	0	1981,503	10,063	10,009	9,428	4,963	5,123	21,2	961,909	22,574	1979,823	0	203,991	203,991	99,726	0	0	0	0	0	0	0
14:55:04	0	1981,503	10,063	10,058	9,428	4,963	5,12	21,2	961,909	22,574	1979,825	0	203,991	203,991	99,726	0	0	0	0	0	0	0
14:55:04	89,001	1982,393	10,161	10,302	9,428	4,973	5,117	21,2	961,909	22,574	1979,827	0	203,991	203,991	99,726	0	0	0	0	0	0	0
14:55:04	-26,757	1982,125	10,063	10,205	9,431	4,97	5,115	21,2	961,909	22,574	1979,829	0	203,991	203,991	99,726	0	0	0	0	0	0	0
14:55:04	-177,966	1980,346	9,868	9,668	9,431	4,952	5,111	21,2	961,909	22,574	1979,83	0	203,991	203,991	99,726	0	0	0	0	0	0	0
14:55:04	88,977	1981,235	9,965	9,961	9,431	4,961	5,108	21,2	961,909	22,574	1979,831	0	203,991	203,991	99,726	0	0	0	0	0	0	0
14:55:04	26,745	1981,503	10,063	10,058	9,428	4,963	5,106	21,2	961,909	22,574	1979,833	0	203,991	203,991	99,726	0	0	0	0	0	0	0
14:55:04	0	1981,503	10,063	10,156	9,428	4,963	5,103	21,2	961,909	22,574	1979,835	0	203,991	203,991	99,726	0	0	0	0	0	0	0
14:55:04	-44,506	1981,058	10,014	10,009	9,428	4,959	5,1	21,2	961,909	22,574	1979,836	0	203,991	203,991	99,726	0	0	0	0	0	0	0
14:55:04	-44,47	1980,613	9,965	9,814	9,428	4,954	5,097	21,2	961,909	22,574	1979,837	0	203,991	203,991	99,726	0	0	0	0	0	0	0
14:55:04	0	1980,613	9,965	9,961	9,428	4,954	5,094	21,2	961,909	22,574	1979,838	0	203,991	203,991	99,726	0	0	0	0	0	0	0
14:55:04	-18,31	1980,43	9,965	9,814	9,427	4,952	5,092	21,2	961,909	22,574	1979,838	0	203,991	203,991	99,726	0	0	0	0	0	0	0
14:55:04	44,482	1980,875	10,014	10,009	9,427	4,957	5,089	21,2	961,909	22,574	1979,839	0	203,991	203,991	99,726	0	0	0	0	0	0	0
14:55:04	-133,447	1979,54	9,868	9,863	9,427	4,943	5,086	21,2	961,909	22,574	1979,54	0	203,991	203,991	99,726	0	0	0	0	0	0	0
14:55:04	69,799	1980,238	9,965	9,961	9,426	4,95	5,083	21,2	961,909	22,574	1979,541	0	203,991	203,991	99,726	0	0	0	0	0	0	0
14:55:04	-43,078	1979,808	9,965	9,961	9,423	4,946	5,081	21,2	961,909	22,574	1979,541	0	203,991	203,991	99,726	0	0	0	0	0	0	0
14:55:04	-88,928	1978,918	9,868	9,814	9,423	4,937	5,078	21,2	961,909	22,574	1978,918	0	203,991	203,991	99,726	0	0	0	0	0	0	0
14:55:04	-44,494	1978,473	9,819	9,716	9,423	4,932	5,075	21,2	961,909	22,574	1978,473	0	203,991	203,991	99,726	0	0	0	0	0	0	0
14:55:04	-108,081	1977,393	9,721	9,619	9,422	4,921	5,072	21,2	961,909	22,574	1977,393	0	203,991	203,991	99,726	0	0	0	0	0	0	0
14:55:04	222,375	1979,616	9,965	9,961	9,422	4,944	5,069	21,2	961,909	22,574	1977,395	0	203,991	203,991	99,726	0	0	0	0	0	0	0
14:55:04	27,77	1979,894	10,063	10,205	9,419	4,947	5,067	21,2	961,909	22,574	1977,397	0	203,991	203,991	99,726	0	0	0	0	0	0	0
14:55:04	-44,506	1979,449	10,014	10,009	9,419	4,942	5,065	21,2	961,909	22,574	1977,399	0	203,991	203,991	99,726	0	0	0	0	0	0	0
14:55:04	-133,422	1978,115	9,868	9,814	9,419	4,929	5,062	21,2	961,909	22,574	1977,4	0	203,991	203,991	99,726	0	0	0	0	0	0	0
14:55:04	69,604	1978,811	9,965	9,961	9,418	4,936	5,059	21,2	961,909	22,574	1977,401	0	203,991	203,991	99,726	0	0	0	0	0	0	0
14:55:04	88,964	1979,7	10,063	10,156	9,418	4,945	5,057	21,2	961,909	22,574	1977,404	0	203,991	203,991	99,726	0	0	0	0	0	0	0
14:55:04	-177,88	1977,922	9,868	9,863	9,418	4,927	5,055	21,2	961,909	22,574	1977,404	0	203,991	203,991	99,726	0	0	0	0	0	0	0
14:55:04	-44,482	1977,477	9,819	9,814	9,418	4,922	5,052	21,2	961,909	22,574	1977,404	0	203,991	203,991	99,726	0	0	0	0	0	0	0
14:55:04	44,482	1977,922	9,868	10,009	9,418	4,927	5,05	21,2	961,909	22,574	1977,405	0	203,991	203,991	99,726	0	0	0	0	0	0	0
14:55:04	27,746	1978,199	9,965	10,009	9,414	4,929	5,047	21,2	961,909	22,574	1977,406	0	203,991	203,991	99,726	0	0	0	0	0	0	0
14:55:04	-19,299	1978,006	9,965	10,009	9,413	4,927	5,045	21,2	961,909	22,574	1977,406	0	203,991	203,991	99,726	0	0	0	0	0	0	0
14:55:04	0	1978,006	9,965	10,058	9,413	4,927	5,043	21,2	961,909	22,574	1977,407	0	203,991	203,991	99,726	0	0	0	0	0	0	0
14:55:04	0	1978,006	9,965	10,009	9,413	4,927	5,04	21,2	961,909	22,574	1977,408	0	203,991	203,991	99,726	0	0	0	0	0	0	0
14:55:04	24,047	1978,247	10,014	9,961	9,412	4,93	5,038	21,2	961,909	22,574	1977,408	0	203,991	203,991	99,726	0	0	0	0	0	0	0
14:55:04	-44,482	1977,802	9,965	10,009	9,412	4,925	5,036	21,2	961,909	22,574	1977,409	0	203,991	203,991	99,726	0	0	0	0	0	0	0
14:55:04	-88,916	1976,913	9,868	9,863	9,412	4,916	5,034	21,2	961,909	22,574	1976,913	0	203,991	203,991	99,726	0	0	0	0	0	0	0
14:55:04	88,916	1977,802	9,965	9,961	9,412	4,925	5,031	21,2	961,909	22,574	1976,913	0	203,991	203,991	99,726	0	0	0	0	0	0	0
14:55:04	24,096	1978,043	10,014	10,009	9,411	4,928	5,029	21,2	961,909	22,574	1976,914	0	203,991	203,991	99,726	0	0	0	0	0	0	0
14:55:04	-44,47	1977,598	9,965	9,863	9,411	4,923	5,027	21,2	961,909	22,574	1976,915	0	203,991	203,991	99,726	0	0	0	0	0	0	0
14:55:04	-92,59	1976,672	9,819	9,716	9,413	4,914	5,025	21,2	961,909	22,574	1976,672	0	203,991	203,991	99,726	0	0	0	0	0	0	0
14:55:04	116,662	1977,839	10,014	10,058	9,41	4,926	5,023	21,2	961,909	22,574	1976,673	0	203,991	203,991	99,726	0	0	0	0	0	0	0
14:55:04	0	1977,839	10,014	9,961	9,41	4,926	5,021	21,2	961,909	22,574	1976,674	0	203,991	203,991	99,726	0	0	0	0	0	0	0
14:55:04	-177,844	1976,06	9,819	9,668	9,41	4,907	5,019	21,2	961,909	22,574	1976,06	0	203,991	203,991	99,726	0	0	0	0	0	0	0
14:55:04	133,386	1977,394	9,965	9,961	9,41	4,921	5,017	21,2	961,909	22,574	1976,062	0	203,991	203,991	99,726	0	0	0	0	0	0	0
14:55:04	0	1977,394	9,965	9,961	9,41	4,921	5,015	21,2	961,909	22,574	1976,063	0	203,991	203,991	99,726	0	0	0	0	0	0	0
14:55:04	0	1977,394	9,965	9,961	9,41	4,921	5,013	21,1	962,289	22,574	1976,064	0	203,991	203,991	99,726	0	0	0	0	0	0	0
14:55:04	-109,082	1976,303	9,868	9,961	9,408	4,91	5,011	21,1	962,289	22,574	1976,064	0	203,991	203,991	99,726	0	0	0	0	0	0	0
14:55:04	133,386	1977,637	10,014	10,058	9,408	4,924	5,01	21,1	962,289	22,574	1976,066	0	203,991	203,991	99,726	0	0	0	0	0	0	0
14:55:04	0	1977,637	10,014	10,009	9,408	4,924	5,008	21,1	962,289	22,574	1976,067	0	203,991	203,991	99,726	0	0	0	0	0	0	0
14:55:04	-133,386	1976,303	9,868	9,961	9,408	4,91	5,006	21,1	962,289	22,574	1976,068	0	203,991	203,991	99,726	0	0	0	0	0	0	0
14:55:04	133,386	1977,637	10,014	10,058	9,408	4,924	5,004	21,1	962,289	22,574	1976,069	0	203,991	203,991	99,726	0	0	0	0	0	0	0
14:55:04	-44,47	1977,192	9,965	10,009	9,408	4,919	5,003	21,1	962,289	22,574	1976,07	0	203,991	203,991	99,726	0	0	0	0	0	0	0
14:55:04	-88,916	1976,303	9,868	9,814	9,408	4,91	5,001	21,1	962,289	22,574	1976,07	0	203,991	203,991	99,726	0	0	0	0	0	0	0
14:55:04	88,916	1977,192	9,965	9,961	9,408	4,919	4,999	21,1	962,289	22,574	1976,072	0	203,991	203,991	99,726	0	0	0	0	0	0	0
14:55:04	44,47	1977,637	10,014	10,058	9,408	4,924	4,998	21,1	962,289	22,574	1976,073	0	203,991	203,991	99,726	0	0	0	0	0	0	0
14:55:04	-25,122	1977,386	9,965	10,009	9,41	4,921	4,996	21,1	962,289	22,574	1976,075	0	203,766	203,766	99,725	0	0	0	0	0	0	0
14:55:04	-88,928	1976,497	9,868	9,863	9,41	4,912	4,995	21,1	962,289	22,574	1976,075	0	203,766	203,766	99,725	0	0	0	0	0	0	0
14:55:04	88,928	1977,386	9,965	10,009	9,41	4,921	4,993	21,1	962,289	22,574	1976,076	0	203,766	203,766	99,725	0	0	0	0	0	0	0
14:55:04	-108,264	1976,303	9,868	9,863	9,408	4,91	4,992	21,1	962,289	22,574	1976,076	0	203,766	203,766	99,725	0	0	0	0	0	0	0
14:55:04	88,916	1977,192	9,965	10,009	9,408	4,919	4,99	21,1	962,289	22,574	1976,078	0	203,766	203,766	99,725	0	0	0	0	0	0	0
14:55:04	-88,916	1976,303	9,868	9,961	9,408	4,91	4,989	21,1	962,289	22,574	1976,078	0	203,766	203,766	99,725	0	0	0	0	0	0	0
14:55:04	88,916	1977,192	9,965	10,009	9,408	4,919	4,987	21,1	962,289	22,574	1976,079	0	203,766	203,766	99,725	0	0	0	0	0	0	0
14:55:04	44,47	1977,637	10,014	10,156	9,408	4,924	4,986	21,1	962,289	22,574	1976,08	0	203,766	203,766	99,725	0	0	0	0	0	0	0
14:55:04	-133,386	1976,303	9,868	9,961	9,408	4,91	4,984	21,1	962,289	22,574	1976,081	0	203,766	203,766	99,725	0	0	0	0	0	0	0
14:55:04	0	1976,303	9,868	9,863	9,408	4,91	4,983	21,1	962,289	22,574	1976,081	0	203,766	203,766	99,725	0	0	0	0	0	0	0
14:55:04	133,386	1977,637	10,014	10,156	9,408	4,924	4,982	21,1	962,289	22,574	1976,083	0	203,766	203,766	99,725	0	0	0	0	0	0	0
14:55:04	0	1977,637	10,014	10,156	9,408	4,924	4,981	21,1	962,289	22,574	1976,084	0	203,766	203,766	99,725	0	0	0	0	0	0	0
14:55:04	-133,386	1976,303	9,868	10,009	9,408	4,91	4,979	21,1	962,289	22,574	1976,084	0	203,766	203,766	99,725	0	0	0	0	0	0	0
14:55:04	88,916	1977,192	9,965	9,961	9,408	4,919	4,978	21,1	962,289	22,574	1976,085	0	203,766	203,766	99,725	0	0	0	0	0	0	0
14:55:04	0	1977,192	9,965	10,009	9,408	4,919	4,977	21,1	962,289	22,574	1976,086	0	203,766	203,766	99,725	0	0	0	0	0	0	0
14:55:04	108,276	1978,275	10,063	10,205	9,41	4,93	4,976	21,1	962,289	22,574	1976,089	0	203,766	203,766	99,725	0	0	0	0	0	0	0
14:55:04	-222,314	1976,052	9,819	9,863	9,41	4,907	4,975	21,1	962,289	22,574	1976,052	0	203,766	203,766	99,725	0	0	0	0	0	0	0
14:55:04	61,181	1976,664	9,819	9,814	9,413	4,914	4,974	21,1	962,289	22,574	1976,053	0	203,766	203,766	99,725	0	0	0	0	0	0	0
14:55:04	92,602	1977,59	9,965	10,009	9,411	4,923	4,973	21,1	962,289	22,574	1976,054	0	203,766	203,766	99,725	0	0	0	0	0	0	0
14:55:04	68,53	1978,275	10,063	10,156	9,41	4,93	4,972	21,1	962,289	22,574	1976,056	0	203,766	203,766	99,725	0	0	0	0	0	0	0
14:55:04	-88,928	1977,386	9,965	10,009	9,41	4,921	4,971	21,1	962,289	22,574	1976,058	0	203,766	203,766	99,725	0	0	0	0	0	0	0
14:55:04	-88,928	1976,497	9,868	9,863	9,41	4,912	4,97	21,1	962,289	22,574	1976,058	0	203,766	203,766	99,725	0	0	0	0	0	0	0
14:55:04	88,928	1977,386	9,965	10,009	9,41	4,921	4,969	21,1	962,289	22,574	1976,059	0	203,766	203,766	99,725	0	0	0	0	0	0	0
14:55:04	88,928	1978,275	10,063	10,156	9,41	4,93	4,968	21,1	962,289	22,574	1976,061	0	203,766	203,766	99,725	0	0	0	0	0	0	0
14:55:04	0	1978,275	10,063	10,156	9,41	4,93	4,967	21,1	962,289	22,574	1976,064	0	203,766	203,766	99,725	0	0	0	0	0	0	0
14:55:04	-116,662	1977,109	9,868	9,961	9,413	4,918	4,966	21,1	962,289	22,574	1976,065	0	203,766	203,766	99,725	0	0	0	0	0	0	0
14:55:04	19,299	1977,302	9,868	9,961	9,414	4,92	4,965	21,1	962,289	22,574	1976,066	0	203,766	203,766	99,725	0	0	0	0	0	0	0
14:55:04	-63,769	1976,664	9,819	9,716	9,413	4,914	4,964	21,1	962,289	22,574	1976,067	0	203,766	203,766	99,725	0	0	0	0	0	0	0
14:55:04	133,398	1977,998	9,965	10,009	9,413	4,927	4,964	21,1	962,289	22,574	1976,069	0	203,766	203,766	99,725	0	0	0	0	0	0	0
14:55:04	-8,459	1977,913	9,868	9,961	9,418	4,926	4,963	21,1	962,289	22,574	1976,07	0	203,766	203,766	99,725	0	0	0	0	0	0	0
14:55:04	-44,445	1977,469	9,819	9,863	9,418	4,922	4,962	21,1	962,289	22,574	1976,072	0	203,766	203,766	99,725	0	0	0	0	0	0	0
14:55:05	-16,723	1977,302	9,868	9,961	9,414	4,92	4,961	21,1	962,289	22,574	1976,073	0	203,766	203,766	99,725	0	0	0	0	0	0	0
14:55:05	186,315	1979,165	10,161	10,302	9,41	4,939	4,961	21,1	962,289	22,574	1976,076	0	203,766	203,766	99,725	0	0	0	0	0	0	0
14:55:05	0	1979,165	10,161	10,302	9,41	4,939	4,96	21,1	962,289	22,574	1976,079	0	203,766	203,766	99,725	0	0	0	0	0	0	0
14:55:05	-116,687	1977,998	9,965	10,009	9,413	4,927	4,96	21,1	962,289	22,574	1976,081	0	203,766	203,766	99,725	0	0	0	0	0	0	0
14:55:05	-69,628	1977,302	9,868	9,863	9,414	4,92	4,959	21,1	962,289	22,574	1976,082	0	203,766	203,766	99,725	0	0	0	0	0	0	0
14:55:05	133,422	1978,636	10,014	10,156	9,414	4,934	4,958	21,1	962,289	22,574	1976,085	0	203,766	203,766	99,725	0	0	0	0	0	0	0
14:55:05	-19,311	1978,443	10,014	10,009	9,413	4,932	4,958	21,1	962,289	22,574	1976,087	0	203,766	203,766	99,725	0	0	0	0	0	0	0
14:55:05	-133,41	1977,109	9,868	9,814	9,413	4,918	4,957	21,1	962,289	22,574	1976,088	0	203,766	203,766	99,725	0	0	0	0	0	0	0
14:55:05	0	1977,109	9,868	9,814	9,413	4,918	4,956	21,1	962,289	22,574	1976,089	0	203,766	203,766	99,725	0	0	0	0	0	0	0
14:55:05	27,734	1977,386	9,965	10,009	9,41	4,921	4,956	21,1	962,289	22,574	1976,09	0	203,766	203,766	99,725	0	0	0	0	0	0	0
14:55:05	69,592	1978,082	10,063	10,156	9,408	4,928	4,955	21,1	962,289	22,574	1976,092	0	203,766	203,766	99,725	0	0	0	0	0	0	0
14:55:05	0	1978,082	10,063	10,156	9,408	4,928	4,955	21,1	962,289	22,574	1976,094	0	203,766	203,766	99,725	0	0	0	0	0	0	0
14:55:05	-158,52	1976,497	9,868	9,814	9,41	4,912	4,954	21,1	962,289	22,574	1976,095	0	203,766	203,766	99,725	0	0	0	0	0	0	0
14:55:05	16,723	1976,664	9,819	9,716	9,413	4,914	4,953	21,1	962,289	22,574	1976,095	0	203,766	203,766	99,725	0	0	0	0	0	0	0
14:55:05	24,047	1976,904	9,868	9,814	9,412	4,916	4,952	21,1	962,289	22,574	1976,096	0	203,766	203,766	99,725	0	0	0	0	0	0	0
14:55:05	73,278	1977,637	10,014	10,058	9,408	4,924	4,952	21,1	962,289	22,574	1976,098	0	203,766	203,766	99,725	0	0	0	0	0	0	0
14:55:05	0	1977,637	10,014	10,058	9,408	4,924	4,951	21,1	962,289	22,574	1976,099	0	203,766	203,766	99,725	0	0	0	0	0	0	0
14:55:05	0	1977,637	10,014	10,156	9,408	4,924	4,951	21,1	962,289	22,574	1976,101	0	203,766	203,766	99,725	0	0	0	0	0	0	0
14:55:05	-44,47	1977,192	9,965	9,961	9,408	4,919	4,95	21,1	962,289	22,574	1976,102	0	203,766	203,766	99,725	0	0	0	0	0	0	0
14:55:05	-133,374	1975,859	9,819	9,716	9,408	4,905	4,949	21,1	962,289	22,574	1975,859	0	203,766	203,766	99,725	0	0	0	0	0	0	0
14:55:05	-16,699	1975,692	9,868	9,863	9,405	4,904	4,948	21,1	962,289	22,574	1975,692	0	203,766	203,766	99,725	0	0	0	0	0	0	0
14:55:05	133,361	1977,025	10,014	9,863	9,405	4,917	4,948	21,1	962,289	22,574	1975,693	0	203,766	203,766	99,725	0	0	0	0	0	0	0
14:55:05	-44,47	1976,581	9,965	9,814	9,405	4,913	4,947	21,1	962,289	22,574	1975,694	0	203,766	203,766	99,725	0	0	0	0	0	0	0
14:55:05	61,181	1977,192	9,965	10,009	9,408	4,919	4,946	21,1	962,289	22,574	1975,695	0	203,766	203,766	99,725	0	0	0	0	0	0	0
14:55:05	-16,711	1977,025	10,014	10,058	9,405	4,917	4,946	21,1	962,289	22,574	1975,697	0	203,766	203,766	99,725	0	0	0	0	0	0	0
14:55:05	0	1977,025	10,014	9,961	9,405	4,917	4,945	21,1	962,289	22,574	1975,698	0	203,766	203,766	99,725	0	0	0	0	0	0	0
14:55:05	-133,361	1975,692	9,868	9,863	9,405	4,904	4,944	21,1	962,289	22,574	1975,692	0	203,766	203,766	99,725	0	0	0	0	0	0	0
14:55:05	133,361	1977,025	10,014	10,009	9,405	4,917	4,944	21,1	962,289	22,574	1975,693	0	203,766	203,766	99,725	0	0	0	0	0	0	0
14:55:05	-63,61	1976,389	9,965	9,863	9,404	4,911	4,943	21,1	962,289	22,574	1975,694	0	203,766	203,766	99,725	0	0	0	0	0	0	0
14:55:05	44,445	1976,834	10,014	9,961	9,404	4,915	4,943	21,1	962,289	22,574	1975,695	0	203,766	203,766	99,725	0	0	0	0	0	0	0
14:55:05	44,458	1977,278	10,063	10,156	9,404	4,92	4,942	21,1	962,289	22,574	1975,696	0	203,766	203,766	99,725	0	0	0	0	0	0	0
14:55:05	-69,763	1976,581	9,965	10,009	9,405	4,913	4,942	21,1	962,289	22,574	1975,697	0	203,766	203,766	99,725	0	0	0	0	0	0	0
14:55:05	-88,891	1975,692	9,868	9,863	9,405	4,904	4,941	21,1	962,289	22,574	1975,692	0	203,766	203,766	99,725	0	0	0	0	0	0	0
14:55:05	69,75	1976,389	9,965	10,058	9,404	4,911	4,94	21,1	962,289	22,574	1975,692	0	203,766	203,766	99,725	0	0	0	0	0	0	0
14:55:05	222,314	1978,612	10,21	10,4	9,404	4,934	4,94	21,1	962,289	22,574	1975,695	0	203,766	203,766	99,725	0	0	0	0	0	0	0
14:55:05	88,977	1979,502	10,307	10,595	9,404	4,943	4,94	21,1	962,289	22,574	1975,699	0	203,766	203,766	99,725	0	0	0	0	0	0	0
14:55:05	258,337	1982,086	10,503	11,035	9,408	4,969	4,941	21,1	962,289	22,574	1975,706	0	203,766	203,766	99,725	0	0	0	0	0	0	0
14:55:05	428,271	1986,368	10,796	11,767	9,418	5,014	4,942	21,1	962,289	22,574	1975,716	0	203,766	203,766	99,725	0	0	0	0	0	0	0
14:55:05	420,849	1990,577	10,991	12,549	9,431	5,057	4,944	21,1	962,289	22,574	1975,731	0	203,766	203,766	99,725	0	0	0	0	0	0	0
14:55:05	500,537	1995,582	11,186	13,086	9,45	5,109	4,948	21,1	962,289	22,574	1975,751	0	203,766	203,766	99,725	0	0	0	0	0	0	0
14:55:05	424,401	1999,826	11,186	13,427	9,474	5,152	4,952	21,1	962,289	22,574	1975,775	0	203,766	203,766	99,725	0	0	0	0	0	0	0
14:55:05	607,751	2005,904	11,333	13,916	9,501	5,215	4,957	21,1	962,289	22,574	1975,805	0	203,766	203,766	99,725	0	0	0	0	0	0	0
14:55:05	671,801	2012,622	11,528	14,648	9,529	5,284	4,963	21,1	962,289	22,574	1975,842	0	203,766	203,766	99,725	0	0	0	0	0	0	0
14:55:05	646,215	2019,084	11,626	14,941	9,56	5,351	4,971	21,1	962,289	22,574	1975,886	0	203,766	203,766	99,725	0	0	0	0	0	0	0
14:55:05	807,775	2027,162	11,967	15,527	9,588	5,434	4,98	21,1	962,289	22,574	1975,937	0	203,766	203,766	99,725	0	0	0	0	0	0	0
14:55:05	715,307	2034,315	12,212	15,967	9,616	5,508	4,99	21,1	962,289	22,574	1975,995	0	203,766	203,766	99,725	0	0	0	0	0	0	0
14:55:05	846,496	2042,78	12,505	16,211	9,649	5,595	5,002	21,1	962,289	22,574	1976,062	0	203,766	203,766	99,725	0	0	0	0	0	0	0
14:55:05	895,239	2051,732	12,846	17,041	9,682	5,687	5,016	21,1	962,289	22,574	1976,138	0	203,766	203,766	99,725	0	0	0	0	0	0	0
14:55:05	666,162	2058,394	12,846	16,601	9,72	5,756	5,03	21,1	962,289	22,574	1976,22	0	203,766	203,766	99,725	0	0	0	0	0	0	0
14:55:05	764,746	2066,041	12,944	17,09	9,758	5,835	5,046	21,1	962,289	22,574	1976,31	0	203,766	203,766	99,725	0	0	0	0	0	0	0
14:55:05	448,73	2070,528	12,7	17,041	9,796	5,881	5,062	21,1	962,289	22,574	1976,404	0	203,766	203,766	99,725	0	0	0	0	0	0	0
14:55:05	532,446	2075,853	12,456	16,357	9,839	5,936	5,079	21,1	962,289	22,574	1976,504	0	203,766	203,766	99,725	0	0	0	0	0	0	0
14:55:05	718,481	2083,038	12,505	16,699	9,878	6,01	5,098	21,1	962,289	22,574	1976,61	0	203,766	203,766	99,725	0	0	0	0	0	0	0
14:55:05	814,086	2091,179	12,651	16,943	9,916	6,094	5,117	21,1	962,289	22,574	1976,725	0	203,766	203,766	99,725	0	0	0	0	0	0	0
14:55:05	728,271	2098,461	12,798	17,09	9,95	6,169	5,138	21,1	962,289	22,574	1976,846	0	203,766	203,766	99,725	0	0	0	0	0	0	0
14:55:05	816,748	2106,629	13,042	17,383	9,983	6,253	5,16	21,1	962,289	22,574	1976,976	0	203,766	203,766	99,725	0	0	0	0	0	0	0
14:55:05	642,7	2113,056	13,188	17,285	10,012	6,32	5,182	21,1	962,289	22,574	1977,112	0	203,766	203,766	99,725	0	0	0	0	0	0	0
14:55:05	449,829	2117,554	13,042	16,894	10,045	6,366	5,206	21,1	962,289	22,574	1977,253	0	203,766	203,766	99,725	0	0	0	0	0	0	0
14:55:05	1047,192	2128,026	13,628	17,187	10,074	6,474	5,231	21,1	962,289	22,574	1977,403	0	203,766	203,766	99,725	0	0	0	0	0	0	0
14:55:05	486,669	2132,893	13,53	16,894	10,106	6,524	5,256	21,2	961,909	22,574	1977,559	0	203,766	203,766	99,725	0	0	0	0	0	0	0
14:55:05	804,174	2140,934	13,774	17,431	10,139	6,607	5,282	21,2	961,909	22,574	1977,722	0	203,766	203,766	99,725	0	0	0	0	0	0	0
14:55:05	588,232	2146,817	13,774	17,236	10,172	6,668	5,31	21,2	961,909	22,574	1977,891	0	203,766	203,766	99,725	0	0	0	0	0	0	0
14:55:05	676,757	2153,584	13,823	17,431	10,208	6,737	5,338	21,2	961,909	22,574	1978,067	0	203,766	203,766	99,725	0	0	0	0	0	0	0
14:55:05	841,601	2162	14,116	18,066	10,24	6,824	5,367	21,2	961,909	22,574	1978,251	0	203,766	203,766	99,725	0	0	0	0	0	0	0
14:55:05	539,892	2167,399	14,116	17,627	10,271	6,88	5,396	21,2	961,909	22,574	1978,44	0	203,766	203,766	99,725	0	0	0	0	0	0	0
14:55:05	674,658	2174,146	14,311	17,627	10,299	6,949	5,427	21,2	961,909	22,574	1978,636	0	203,766	203,766	99,725	0	0	0	0	0	0	0
14:55:05	471,118	2178,857	14,311	17,285	10,326	6,998	5,458	21,2	961,909	22,574	1978,836	0	203,766	203,766	99,725	0	0	0	0	0	0	0
14:55:05	941,21	2188,269	14,8	18,115	10,353	7,095	5,49	21,2	961,909	22,574	1979,046	0	203,766	203,766	99,725	0	0	0	0	0	0	0
14:55:05	653,735	2194,807	15,093	18,164	10,375	7,162	5,523	21,2	961,909	22,574	1979,261	0	203,766	203,766	99,725	0	0	0	0	0	0	0
14:55:05	732,763	2202,134	15,385	18,359	10,4	7,238	5,556	21,2	961,909	22,574	1979,484	0	203,991	203,991	99,726	0	0	0	0	0	0	0
14:55:05	530,639	2207,441	15,483	18,359	10,425	7,293	5,59	21,2	961,909	22,574	1979,712	0	203,991	203,991	99,726	0	0	0	0	0	0	0
14:55:05	706,982	2214,51	15,727	18,506	10,452	7,366	5,625	21,2	961,909	22,574	1979,947	0	203,991	203,991	99,726	0	0	0	0	0	0	0
14:55:05	390,82	2218,419	15,63	18,066	10,48	7,406	5,66	21,2	961,909	22,574	1980,185	0	203,991	203,991	99,726	0	0	0	0	0	0	0
14:55:05	575,122	2224,17	15,727	18,261	10,507	7,465	5,695	21,2	961,909	22,574	1980,429	0	203,991	203,991	99,726	0	0	0	0	0	0	0
14:55:05	490,014	2229,07	15,727	18,066	10,535	7,516	5,731	21,2	961,909	22,574	1980,678	0	203,991	203,991	99,726	0	0	0	0	0	0	0
14:55:05	220,239	2231,272	15,434	17,822	10,563	7,538	5,766	21,2	961,909	22,574	1980,929	0	203,991	203,991	99,726	0	0	0	0	0	0	0
14:55:05	797,143	2239,244	15,776	18,115	10,59	7,621	5,803	21,2	961,909	22,574	1981,187	0	203,991	203,991	99,726	0	0	0	0	0	0	0
14:55:05	614,746	2245,391	16,069	18,261	10,609	7,684	5,84	21,2	961,909	22,574	1981,451	0	203,991	203,991	99,726	0	0	0	0	0	0	0
14:55:05	575,83	2251,15	16,264	18,506	10,631	7,743	5,877	21,2	961,909	22,574	1981,721	0	203,991	203,991	99,726	0	0	0	0	0	0	0
14:55:05	611,035	2257,26	16,557	18,652	10,65	7,806	5,915	21,2	961,909	22,574	1981,997	0	203,991	203,991	99,726	0	0	0	0	0	0	0
14:55:05	534,668	2262,607	16,704	18,701	10,672	7,861	5,953	21,2	961,909	22,574	1982,277	0	203,991	203,991	99,726	0	0	0	0	0	0	0
14:55:05	457,641	2267,183	16,753	18,506	10,695	7,909	5,991	21,2	961,909	22,574	1982,562	0	203,991	203,991	99,726	0	0	0	0	0	0	0
14:55:05	512,475	2272,308	16,85	18,603	10,719	7,961	6,03	21,2	961,909	22,574	1982,852	0	203,991	203,991	99,726	0	0	0	0	0	0	0
14:55:05	378,979	2276,098	16,899	18,701	10,738	8,001	6,069	21,2	961,909	22,574	1983,145	0	203,991	203,991	99,726	0	0	0	0	0	0	0
14:55:05	442,358	2280,521	16,85	18,701	10,766	8,046	6,107	21,2	961,909	22,574	1983,442	0	203,991	203,991	99,726	0	0	0	0	0	0	0
14:55:05	221,215	2282,733	16,557	18,603	10,794	8,069	6,146	21,2	961,909	22,574	1983,742	0	203,991	203,991	99,726	0	0	0	0	0	0	0
14:55:05	551,098	2288,244	16,704	18,847	10,817	8,126	6,185	21,2	961,909	22,574	1984,046	0	203,991	203,991	99,726	0	0	0	0	0	0	0
14:55:05	381,127	2292,056	16,753	18,359	10,836	8,165	6,224	21,2	961,909	22,574	1984,354	0	203,991	203,991	99,726	0	0	0	0	0	0	0
14:55:05	607,08	2298,126	17,046	18,847	10,855	8,228	6,263	21,2	961,909	22,574	1984,668	0	203,991	203,991	99,726	0	0	0	0	0	0	0
14:55:05	387,426	2302,001	17,192	18,603	10,869	8,268	6,302	21,2	961,909	22,574	1984,985	0	203,991	203,991	99,726	0	0	0	0	0	0	0
14:55:05	293,701	2304,938	17,241	18,652	10,883	8,298	6,341	21,2	961,909	22,574	1985,305	0	203,991	203,991	99,726	0	0	0	0	0	0	0
14:55:05	666,577	2311,603	17,68	18,994	10,897	8,367	6,381	21,2	961,909	22,574	1985,632	0	203,991	203,991	99,726	0	0	0	0	0	0	0
14:55:05	380,517	2315,409	17,729	19,043	10,916	8,406	6,421	21,2	961,909	22,574	1985,961	0	203,991	203,991	99,726	0	0	0	0	0	0	0
14:55:05	473,388	2320,142	17,876	18,994	10,934	8,455	6,461	21,2	961,909	22,574	1986,296	0	203,991	203,991	99,726	0	0	0	0	0	0	0
14:55:05	285,717	2323	17,827	19,043	10,953	8,484	6,5	21,2	961,909	22,574	1986,632	0	203,991	203,991	99,726	0	0	0	0	0	0	0
14:55:05	380,664	2326,806	17,876	19,14	10,972	8,523	6,54	21,2	961,909	22,574	1986,972	0	203,991	203,991	99,726	0	0	0	0	0	0	0
14:55:05	286,792	2329,674	17,827	18,994	10,991	8,553	6,579	21,2	961,909	22,574	1987,315	0	203,991	203,991	99,726	0	0	0	0	0	0	0
14:55:05	190,454	2331,579	17,68	18,799	11,009	8,572	6,618	21,2	961,909	22,574	1987,659	0	203,991	203,991	99,726	0	0	0	0	0	0	0
14:55:05	439,086	2335,97	17,876	18,847	11,024	8,618	6,658	21,2	961,909	22,574	1988,008	0	203,991	203,991	99,726	0	0	0	0	0	0	0
14:55:05	390,356	2339,873	18,022	19,043	11,038	8,658	6,697	21,2	961,909	22,574	1988,36	0	203,991	203,991	99,726	0	0	0	0	0	0	0
14:55:06	523,461	2345,108	18,315	19,238	11,052	8,712	6,736	21,2	961,909	22,574	1988,716	0	203,991	203,991	99,726	0	0	0	0	0	0	0
14:55:06	294,409	2348,052	18,364	19,531	11,066	8,742	6,776	21,2	961,909	22,574	1989,076	0	203,991	203,991	99,726	0	0	0	0	0	0	0
14:55:06	385,253	2351,904	18,511	19,482	11,08	8,782	6,815	21,2	961,909	22,574	1989,439	0	203,991	203,991	99,726	0	0	0	0	0	0	0
14:55:06	400,561	2355,91	18,657	19,531	11,094	8,823	6,854	21,2	961,909	22,574	1989,805	0	203,991	203,991	99,726	0	0	0	0	0	0	0
14:55:06	259,863	2358,509	18,657	19,385	11,109	8,85	6,894	21,2	961,909	22,574	1990,174	0	203,991	203,991	99,726	0	0	0	0	0	0	0
14:55:06	47,338	2358,982	18,364	19,043	11,127	8,855	6,932	21,2	961,909	22,574	1990,542	0	203,991	203,991	99,726	0	0	0	0	0	0	0
14:55:06	379,956	2362,782	18,413	19,238	11,146	8,894	6,971	21,2	961,909	22,574	1990,915	0	203,991	203,991	99,726	0	0	0	0	0	0	0
14:55:06	335,644	2366,138	18,511	19,189	11,16	8,929	7,009	21,2	961,909	22,574	1991,29	0	203,991	203,991	99,726	0	0	0	0	0	0	0
14:55:06	455,249	2370,691	18,804	19,482	11,17	8,976	7,047	21,2	961,909	22,574	1991,669	0	203,991	203,991	99,726	0	0	0	0	0	0	0
14:55:06	209,155	2372,782	18,852	19,482	11,179	8,997	7,086	21,2	961,909	22,574	1992,05	0	203,991	203,991	99,726	0	0	0	0	0	0	0
14:55:06	300,244	2375,785	18,999	19,531	11,188	9,028	7,124	21,2	961,909	22,574	1992,434	0	203,991	203,991	99,726	0	0	0	0	0	0	0
14:55:06	348,046	2379,265	19,194	19,726	11,197	9,064	7,162	21,2	961,909	22,574	1992,821	0	203,991	203,991	99,726	0	0	0	0	0	0	0
14:55:06	345,214	2382,717	19,389	20,019	11,206	9,1	7,2	21,2	961,909	22,574	1993,211	0	203,991	203,991	99,726	0	0	0	0	0	0	0
14:55:06	77,636	2383,494	19,292	19,678	11,216	9,108	7,237	21,2	961,909	22,574	1993,601	0	203,991	203,991	99,726	0	0	0	0	0	0	0
14:55:06	263,5	2386,129	19,389	19,873	11,225	9,135	7,274	21,2	961,909	22,574	1993,994	0	203,991	203,991	99,726	0	0	0	0	0	0	0
14:55:06	179,76	2387,926	19,341	19,678	11,238	9,153	7,311	21,2	961,909	22,574	1994,388	0	203,991	203,991	99,726	0	0	0	0	0	0	0
14:55:06	166,845	2389,595	19,341	19,678	11,247	9,171	7,348	21,2	961,909	22,574	1994,783	0	203,991	203,991	99,726	0	0	0	0	0	0	0
14:55:06	199,389	2391,588	19,389	19,873	11,256	9,191	7,384	21,2	961,909	22,574	1995,18	0	203,991	203,991	99,726	0	0	0	0	0	0	0
14:55:06	239,038	2393,979	19,536	19,922	11,261	9,216	7,42	21,2	961,909	22,574	1995,579	0	203,991	203,991	99,726	0	0	0	0	0	0	0
14:55:06	97,485	2394,954	19,536	19,726	11,267	9,226	7,455	21,2	961,909	22,574	1995,978	0	203,991	203,991	99,726	0	0	0	0	0	0	0
14:55:06	318,505	2398,139	19,78	20,019	11,272	9,259	7,491	21,2	961,909	22,574	1996,38	0	203,991	203,991	99,726	0	0	0	0	0	0	0
14:55:06	182,324	2399,962	19,829	20,019	11,279	9,277	7,526	21,2	961,909	22,574	1996,784	0	203,991	203,991	99,726	0	0	0	0	0	0	0
14:55:06	129,248	2401,255	19,878	20,068	11,284	9,291	7,56	21,2	961,909	22,574	1997,188	0	203,991	203,991	99,726	0	0	0	0	0	0	0
14:55:06	175,024	2403,005	19,975	20,068	11,289	9,309	7,595	21,2	961,909	22,574	1997,594	0	203,991	203,991	99,726	0	0	0	0	0	0	0
14:55:06	-38,891	2402,616	19,78	19,726	11,297	9,305	7,628	21,2	961,909	22,574	1997,999	0	203,991	203,991	99,726	0	0	0	0	0	0	0
14:55:06	144,311	2404,059	19,829	19,824	11,302	9,32	7,661	21,2	961,909	22,574	1998,405	0	203,991	203,991	99,726	0	0	0	0	0	0	0
14:55:06	222,973	2406,289	19,975	20,166	11,307	9,343	7,694	21,2	961,909	22,574	1998,813	0	203,991	203,991	99,726	0	0	0	0	0	0	0
14:55:06	-74,536	2405,543	19,829	19,922	11,311	9,335	7,726	21,2	961,909	22,574	1999,22	0	203,991	203,991	99,726	0	0	0	0	0	0	0
14:55:06	144,604	2406,989	19,878	19,824	11,316	9,35	7,758	21,2	961,909	22,574	1999,627	0	203,991	203,991	99,726	0	0	0	0	0	0	0
14:55:06	-12,451	2406,865	19,78	19,678	11,321	9,349	7,789	21,2	961,909	22,574	2000,035	0	203,991	203,991	99,726	0	0	0	0	0	0	0
14:55:06	110,961	2407,974	19,878	20,068	11,322	9,36	7,82	21,2	961,909	22,574	2000,443	0	203,991	203,991	99,726	0	0	0	0	0	0	0
14:55:06	141,528	2409,39	19,975	20,068	11,324	9,375	7,851	21,2	961,909	22,574	2000,851	0	203,991	203,991	99,726	0	0	0	0	0	0	0
14:55:06	64,062	2410,03	20,024	20,068	11,325	9,381	7,881	21,2	961,909	22,574	2001,261	0	203,991	203,991	99,726	0	0	0	0	0	0	0
14:55:06	-30,517	2409,725	19,975	20,068	11,326	9,378	7,91	21,2	961,909	22,574	2001,669	0	203,991	203,991	99,726	0	0	0	0	0	0	0
14:55:06	94,482	2410,67	20,024	20,068	11,329	9,388	7,939	21,2	961,909	22,574	2002,078	0	203,991	203,991	99,726	0	0	0	0	0	0	0
14:55:06	16,333	2410,833	20,024	20,019	11,33	9,39	7,967	21,2	961,909	22,574	2002,487	0	203,991	203,991	99,726	0	0	0	0	0	0	0
14:55:06	0	2410,833	20,024	20,068	11,33	9,39	7,995	21,2	961,909	22,574	2002,895	0	203,991	203,991	99,726	0	0	0	0	0	0	0
14:55:06	140,673	2412,24	20,171	20,215	11,33	9,404	8,023	21,2	961,909	22,574	2003,305	0	203,991	203,991	99,726	0	0	0	0	0	0	0
14:55:06	-75,659	2411,484	20,024	20,068	11,334	9,396	8,05	21,2	961,909	22,574	2003,713	0	203,991	203,991	99,726	0	0	0	0	0	0	0
14:55:06	17,456	2411,658	20,024	20,263	11,335	9,398	8,076	21,2	961,909	22,574	2004,121	0	203,991	203,991	99,726	0	0	0	0	0	0	0
14:55:06	-77,783	2410,88	19,878	20,019	11,338	9,39	8,102	21,2	961,909	22,574	2004,528	0	203,991	203,991	99,726	0	0	0	0	0	0	0
14:55:06	-46,899	2410,411	19,829	19,824	11,338	9,385	8,127	21,2	961,909	22,574	2004,933	0	203,991	203,991	99,726	0	0	0	0	0	0	0
14:55:06	140,625	2411,817	19,975	20,019	11,338	9,4	8,152	21,2	961,909	22,574	2005,34	0	203,991	203,991	99,726	0	0	0	0	0	0	0
14:55:06	-140,625	2410,411	19,829	19,726	11,338	9,385	8,176	21,2	961,909	22,574	2005,745	0	203,991	203,991	99,726	0	0	0	0	0	0	0
14:55:06	140,625	2411,817	19,975	19,922	11,338	9,4	8,2	21,2	961,909	22,574	2006,151	0	203,991	203,991	99,726	0	0	0	0	0	0	0
14:55:06	-93,725	2410,88	19,878	20,019	11,338	9,39	8,224	21,2	961,909	22,574	2006,556	0	203,991	203,991	99,726	0	0	0	0	0	0	0
14:55:06	234,399	2413,224	20,122	20,361	11,338	9,414	8,247	21,2	961,909	22,574	2006,963	0	203,991	203,991	99,726	0	0	0	0	0	0	0
14:55:06	17,407	2413,398	20,122	20,361	11,339	9,416	8,27	21,2	961,909	22,574	2007,369	0	203,991	203,991	99,726	0	0	0	0	0	0	0
14:55:06	-328,173	2410,117	19,78	19,824	11,339	9,382	8,292	21,2	961,909	22,574	2007,772	0	203,991	203,991	99,726	0	0	0	0	0	0	0
14:55:06	0	2410,117	19,78	19,824	11,339	9,382	8,313	21,2	961,909	22,574	2008,174	0	203,991	203,991	99,726	0	0	0	0	0	0	0
14:55:06	310,766	2413,224	20,122	20,215	11,338	9,414	8,335	21,2	961,909	22,574	2008,58	0	203,991	203,991	99,726	0	0	0	0	0	0	0
14:55:06	-140,673	2411,817	19,975	20,068	11,338	9,4	8,356	21,2	961,909	22,574	2008,983	0	203,991	203,991	99,726	0	0	0	0	0	0	0
14:55:06	-170,092	2410,117	19,78	19,726	11,339	9,382	8,376	21,2	961,909	22,574	2009,384	0	203,991	203,991	99,726	0	0	0	0	0	0	0
14:55:06	29,467	2410,411	19,829	19,922	11,338	9,385	8,396	21,2	961,909	22,574	2009,785	0	203,991	203,991	99,726	0	0	0	0	0	0	0
14:55:06	187,524	2412,286	20,024	20,166	11,338	9,405	8,415	21,2	961,909	22,574	2010,187	0	203,991	203,991	99,726	0	0	0	0	0	0	0
14:55:06	-46,899	2411,817	19,975	20,019	11,338	9,4	8,435	21,2	961,909	22,574	2010,589	0	203,991	203,991	99,726	0	0	0	0	0	0	0
14:55:06	0	2411,817	19,975	20,019	11,338	9,4	8,454	21,2	961,909	22,574	2010,99	0	203,991	203,991	99,726	0	0	0	0	0	0	0
14:55:06	46,899	2412,286	20,024	20,068	11,338	9,405	8,472	21,2	961,909	22,574	2011,392	0	203,991	203,991	99,726	0	0	0	0	0	0	0
14:55:06	-140,625	2410,88	19,878	20,019	11,338	9,39	8,49	21,2	961,909	22,574	2011,791	0	203,991	203,991	99,726	0	0	0	0	0	0	0
14:55:06	-46,899	2410,411	19,829	19,678	11,338	9,385	8,508	21,3	961,448	22,574	2012,19	0	203,991	203,991	99,726	0	0	0	0	0	0	0
14:55:06	-44,555	2409,966	19,78	19,482	11,338	9,381	8,525	21,3	961,448	22,574	2012,588	0	203,991	203,991	99,726	0	0	0	0	0	0	0
14:55:06	234,448	2412,31	20,024	19,922	11,338	9,405	8,542	21,3	961,448	22,574	2012,987	0	203,991	203,991	99,726	0	0	0	0	0	0	0
14:55:06	93,774	2413,248	20,122	20,166	11,338	9,414	8,559	21,3	961,448	22,574	2013,387	0	203,991	203,991	99,726	0	0	0	0	0	0	0
14:55:06	-93,774	2412,31	20,024	20,215	11,338	9,405	8,576	21,3	961,448	22,574	2013,786	0	203,991	203,991	99,726	0	0	0	0	0	0	0
14:55:06	-170,166	2410,609	19,829	20,019	11,339	9,387	8,592	21,3	961,448	22,574	2014,183	0	203,991	203,991	99,726	0	0	0	0	0	0	0
14:55:06	-46,875	2410,14	19,78	19,726	11,339	9,382	8,607	21,3	961,448	22,574	2014,579	0	203,991	203,991	99,726	0	0	0	0	0	0	0
14:55:06	46,875	2410,609	19,829	19,824	11,339	9,387	8,622	21,3	961,448	22,574	2014,975	0	203,991	203,991	99,726	0	0	0	0	0	0	0
14:55:06	170,166	2412,31	20,024	20,215	11,338	9,405	8,638	21,3	961,448	22,574	2015,372	0	203,991	203,991	99,726	0	0	0	0	0	0	0
14:55:06	-170,166	2410,609	19,829	19,922	11,339	9,387	8,653	21,3	961,448	22,574	2015,767	0	203,991	203,991	99,726	0	0	0	0	0	0	0
14:55:06	140,649	2412,015	19,975	19,922	11,339	9,402	8,667	21,3	961,448	22,574	2016,164	0	205,424	205,424	99,731	0	0	0	0	0	0	0
14:55:06	-111,157	2410,903	19,878	19,922	11,338	9,39	8,681	21,3	961,448	22,574	2016,558	0	205,424	205,424	99,731	0	0	0	0	0	0	0
14:55:06	156,665	2412,47	19,975	20,068	11,342	9,406	8,696	21,3	961,448	22,574	2016,954	0	205,424	205,424	99,731	0	0	0	0	0	0	0
14:55:06	-170,141	2410,769	19,78	19,824	11,343	9,389	8,709	21,3	961,448	22,574	2017,348	0	205,424	205,424	99,731	0	0	0	0	0	0	0
14:55:06	-76,562	2410,003	19,682	19,726	11,344	9,381	8,722	21,3	961,448	22,574	2017,74	0	205,424	205,424	99,731	0	0	0	0	0	0	0
14:55:06	404,809	2414,051	20,122	20,263	11,343	9,423	8,736	21,3	961,448	22,574	2018,137	0	205,424	205,424	99,731	0	0	0	0	0	0	0
14:55:06	-234,472	2411,706	19,878	20,166	11,343	9,399	8,749	21,3	961,448	22,574	2018,53	0	205,424	205,424	99,731	0	0	0	0	0	0	0
14:55:06	-93,774	2410,769	19,78	19,726	11,343	9,389	8,762	21,3	961,448	22,574	2018,923	0	205,424	205,424	99,731	0	0	0	0	0	0	0
14:55:06	187,548	2412,644	19,975	20,068	11,343	9,408	8,774	21,3	961,448	22,574	2019,316	0	205,424	205,424	99,731	0	0	0	0	0	0	0
14:55:09	-93,774	2411,706	19,878	20,019	11,343	9,399	8,787	21,3	961,448	22,574	2019,709	0	205,424	205,424	99,731	0	0	0	0	0	0	0
14:55:09	0	2411,706	19,878	20,068	11,343	9,399	8,799	21,3	961,448	22,574	2020,101	0	205,424	205,424	99,731	0	0	0	0	0	0	0
14:55:09	93,774	2412,644	19,975	20,166	11,343	9,408	8,811	21,3	961,448	22,574	2020,493	0	205,424	205,424	99,731	0	0	0	0	0	0	0
14:55:09	-93,774	2411,706	19,878	20,019	11,343	9,399	8,822	21,3	961,448	22,574	2020,884	0	205,424	205,424	99,731	0	0	0	0	0	0	0
14:55:09	93,774	2412,644	19,975	20,068	11,343	9,408	8,834	21,3	961,448	22,574	2021,276	0	205,424	205,424	99,731	0	0	0	0	0	0	0
14:55:09	-93,774	2411,706	19,878	19,873	11,343	9,399	8,845	21,3	961,448	22,574	2021,667	0	205,424	205,424	99,731	0	0	0	0	0	0	0
14:55:09	0	2411,706	19,878	19,922	11,343	9,399	8,855	21,3	961,448	22,574	2022,057	0	205,424	205,424	99,731	0	0	0	0	0	0	0
14:55:09	140,649	2413,113	20,024	20,166	11,343	9,413	8,866	21,3	961,448	22,574	2022,448	0	205,424	205,424	99,731	0	0	0	0	0	0	0
14:55:09	-187,548	2411,237	19,829	19,873	11,343	9,394	8,877	21,3	961,448	22,574	2022,837	0	205,424	205,424	99,731	0	0	0	0	0	0	0
14:55:09	0	2411,237	19,829	19,726	11,343	9,394	8,887	21,3	961,448	22,574	2023,225	0	205,424	205,424	99,731	0	0	0	0	0	0	0
14:55:09	187,548	2413,113	20,024	20,215	11,343	9,413	8,897	21,3	961,448	22,574	2023,615	0	205,424	205,424	99,731	0	0	0	0	0	0	0
14:55:09	-187,548	2411,237	19,829	19,726	11,343	9,394	8,907	21,3	961,448	22,574	2024,003	0	205,424	205,424	99,731	0	0	0	0	0	0	0
14:55:09	46,899	2411,706	19,878	19,824	11,343	9,399	8,917	21,3	961,448	22,574	2024,39	0	205,424	205,424	99,731	0	0	0	0	0	0	0
14:55:09	-46,899	2411,237	19,829	19,873	11,343	9,394	8,926	21,3	961,448	22,574	2024,777	0	205,424	205,424	99,731	0	0	0	0	0	0	0
14:55:09	-46,875	2410,769	19,78	19,726	11,343	9,389	8,935	21,3	961,448	22,574	2025,163	0	205,424	205,424	99,731	0	0	0	0	0	0	0
14:55:09	93,774	2411,706	19,878	19,922	11,343	9,399	8,944	21,3	961,448	22,574	2025,55	0	205,424	205,424	99,731	0	0	0	0	0	0	0
14:55:09	93,774	2412,644	19,975	20,068	11,343	9,408	8,953	21,3	961,448	22,574	2025,937	0	205,424	205,424	99,731	0	0	0	0	0	0	0
14:55:09	-140,673	2411,237	19,829	19,873	11,343	9,394	8,962	21,3	961,448	22,574	2026,322	0	205,424	205,424	99,731	0	0	0	0	0	0	0
14:55:09	187,548	2413,113	20,024	20,019	11,343	9,413	8,971	21,3	961,448	22,574	2026,709	0	205,424	205,424	99,731	0	0	0	0	0	0	0
14:55:09	-46,875	2412,644	19,975	20,166	11,343	9,408	8,979	21,3	961,448	22,574	2027,095	0	205,424	205,424	99,731	0	0	0	0	0	0	0
14:55:09	-93,774	2411,706	19,878	19,873	11,343	9,399	8,987	21,3	961,448	22,574	2027,479	0	205,424	205,424	99,731	0	0	0	0	0	0	0
14:55:09	0	2411,706	19,878	19,922	11,343	9,399	8,996	21,3	961,448	22,574	2027,864	0	205,424	205,424	99,731	0	0	0	0	0	0	0
14:55:09	93,774	2412,644	19,975	20,068	11,343	9,408	9,004	21,3	961,448	22,574	2028,248	0	205,424	205,424	99,731	0	0	0	0	0	0	0
14:55:09	46,875	2413,113	20,024	20,215	11,343	9,413	9,012	21,3	961,448	22,574	2028,633	0	205,424	205,424	99,731	0	0	0	0	0	0	0
14:55:09	-140,649	2411,706	19,878	19,922	11,343	9,399	9,019	21,3	961,448	22,574	2029,016	0	205,424	205,424	99,731	0	0	0	0	0	0	0
14:55:09	140,649	2413,113	20,024	20,068	11,343	9,413	9,027	21,3	961,448	22,574	2029,401	0	205,424	205,424	99,731	0	0	0	0	0	0	0
14:55:09	140,722	2414,52	20,171	20,41	11,343	9,428	9,035	21,3	961,448	22,574	2029,786	0	205,424	205,424	99,731	0	0	0	0	0	0	0
14:55:09	-187,597	2412,644	19,975	20,068	11,343	9,408	9,042	21,3	961,448	22,574	2030,169	0	205,424	205,424	99,731	0	0	0	0	0	0	0
14:55:09	46,875	2413,113	20,024	20,166	11,343	9,413	9,049	21,3	961,448	22,574	2030,551	0	205,424	205,424	99,731	0	0	0	0	0	0	0
14:55:09	93,823	2414,051	20,122	20,361	11,343	9,423	9,057	21,3	961,448	22,574	2030,935	0	205,424	205,424	99,731	0	0	0	0	0	0	0
14:55:09	-234,472	2411,706	19,878	19,922	11,343	9,399	9,063	21,3	961,448	22,574	2031,316	0	205,424	205,424	99,731	0	0	0	0	0	0	0
14:55:09	0	2411,706	19,878	19,873	11,343	9,399	9,07	21,3	961,448	22,574	2031,696	0	205,424	205,424	99,731	0	0	0	0	0	0	0
14:55:09	93,774	2412,644	19,975	20,019	11,343	9,408	9,077	21,3	961,448	22,574	2032,077	0	205,424	205,424	99,731	0	0	0	0	0	0	0
14:55:09	-93,774	2411,706	19,878	19,922	11,343	9,399	9,083	21,3	961,448	22,574	2032,457	0	205,424	205,424	99,731	0	0	0	0	0	0	0
14:55:09	0	2411,706	19,878	19,922	11,343	9,399	9,089	21,3	961,448	22,574	2032,836	0	205,424	205,424	99,731	0	0	0	0	0	0	0
14:55:09	0	2411,706	19,878	20,019	11,343	9,399	9,095	21,3	961,448	22,574	2033,215	0	205,424	205,424	99,731	0	0	0	0	0	0	0
14:55:09	93,774	2412,644	19,975	20,019	11,343	9,408	9,101	21,3	961,448	22,574	2033,595	0	205,424	205,424	99,731	0	0	0	0	0	0	0
14:55:09	0	2412,644	19,975	20,019	11,343	9,408	9,107	21,3	961,448	22,574	2033,974	0	205,424	205,424	99,731	0	0	0	0	0	0	0
14:55:09	0	2412,644	19,975	20,019	11,343	9,408	9,113	21,3	961,448	22,574	2034,352	0	205,424	205,424	99,731	0	0	0	0	0	0	0
14:55:09	-93,774	2411,706	19,878	19,873	11,343	9,399	9,119	21,3	961,448	22,574	2034,73	0	205,424	205,424	99,731	0	0	0	0	0	0	0
14:55:09	234,472	2414,051	20,122	20,215	11,343	9,423	9,125	21,3	961,448	22,574	2035,109	0	205,424	205,424	99,731	0	0	0	0	0	0	0
14:55:09	-140,698	2412,644	19,975	20,068	11,343	9,408	9,13	21,3	961,448	22,574	2035,486	0	205,424	205,424	99,731	0	0	0	0	0	0	0
14:55:09	-93,774	2411,706	19,878	19,873	11,343	9,399	9,136	21,3	961,448	22,574	2035,863	0	205,424	205,424	99,731	0	0	0	0	0	0	0
14:55:09	140,649	2413,113	20,024	20,166	11,343	9,413	9,141	21,3	961,448	22,574	2036,24	0	205,424	205,424	99,731	0	0	0	0	0	0	0
14:55:09	93,823	2414,051	20,122	20,215	11,343	9,423	9,147	21,3	961,448	22,574	2036,618	0	205,424	205,424	99,731	0	0	0	0	0	0	0
14:55:09	-234,472	2411,706	19,878	19,726	11,343	9,399	9,152	21,3	961,448	22,574	2036,993	0	205,424	205,424	99,731	0	0	0	0	0	0	0
14:55:09	0	2411,706	19,878	19,873	11,343	9,399	9,156	21,3	961,448	22,574	2037,368	0	205,424	205,424	99,731	0	0	0	0	0	0	0
14:55:09	93,774	2412,644	19,975	20,019	11,343	9,408	9,161	21,3	961,448	22,574	2037,743	0	205,424	205,424	99,731	0	0	0	0	0	0	0
14:55:09	0	2412,644	19,975	20,068	11,343	9,408	9,166	21,3	961,448	22,574	2038,118	0	205,424	205,424	99,731	0	0	0	0	0	0	0
14:55:09	-93,774	2411,706	19,878	19,922	11,343	9,399	9,171	21,3	961,448	22,574	2038,491	0	205,424	205,424	99,731	0	0	0	0	0	0	0
14:55:09	93,774	2412,644	19,975	20,019	11,343	9,408	9,175	21,3	961,448	22,574	2038,865	0	205,424	205,424	99,731	0	0	0	0	0	0	0
14:55:09	0	2412,644	19,975	20,019	11,343	9,408	9,18	21,3	961,448	22,574	2039,239	0	205,424	205,424	99,731	0	0	0	0	0	0	0
14:55:09	-140,673	2411,237	19,829	19,873	11,343	9,394	9,184	21,3	961,448	22,574	2039,611	0	205,424	205,424	99,731	0	0	0	0	0	0	0
14:55:09	140,673	2412,644	19,975	20,068	11,343	9,408	9,189	21,3	961,448	22,574	2039,984	0	205,424	205,424	99,731	0	0	0	0	0	0	0
14:55:09	0	2412,644	19,975	20,166	11,343	9,408	9,193	21,3	961,448	22,574	2040,357	0	205,424	205,424	99,731	0	0	0	0	0	0	0
14:55:09	-140,673	2411,237	19,829	19,824	11,343	9,394	9,197	21,3	961,448	22,574	2040,728	0	205,424	205,424	99,731	0	0	0	0	0	0	0
14:55:09	-140,649	2409,831	19,682	19,336	11,343	9,379	9,2	21,3	961,448	22,574	2041,097	0	205,424	205,424	99,731	0	0	0	0	0	0	0
14:55:09	-281,176	2407,019	19,389	18,115	11,343	9,35	9,203	21,3	961,448	22,574	2041,463	0	205,424	205,424	99,731	0	0	0	0	0	0	0
14:55:09	-408,081	2402,938	19,048	16,552	11,338	9,308	9,205	21,3	961,448	22,574	2041,824	0	205,424	205,424	99,731	0	0	0	0	0	0	0
14:55:09	-676,245	2396,176	18,511	15,332	11,329	9,238	9,206	21,3	961,448	22,574	2042,179	0	205,424	205,424	99,731	0	0	0	0	0	0	0
14:55:09	-511,743	2391,058	18,315	14,502	11,311	9,186	9,206	21,3	961,448	22,574	2042,527	0	205,424	205,424	99,731	0	0	0	0	0	0	0
14:55:09	-474,975	2386,309	18,315	14,404	11,284	9,137	9,204	21,3	961,448	22,574	2042,871	0	205,424	205,424	99,731	0	0	0	0	0	0	0
14:55:09	-240,112	2383,908	18,657	13,867	11,252	9,112	9,202	21,3	961,448	22,574	2043,212	0	205,424	205,424	99,731	0	0	0	0	0	0	0
14:55:09	-374,072	2380,167	18,852	13,867	11,22	9,073	9,2	21,3	961,448	22,574	2043,549	0	205,424	205,424	99,731	0	0	0	0	0	0	0
14:55:09	-707,812	2373,089	18,559	14,111	11,196	9	9,196	21,3	961,448	22,574	2043,878	0	205,424	205,424	99,731	0	0	0	0	0	0	0
14:55:09	-536,132	2367,727	18,413	14,062	11,174	8,945	9,191	21,3	961,448	22,574	2044,202	0	205,424	205,424	99,731	0	0	0	0	0	0	0
14:55:09	-622,876	2361,499	18,022	14,599	11,16	8,881	9,185	21,3	961,448	22,574	2044,52	0	205,424	205,424	99,731	0	0	0	0	0	0	0
14:55:09	-708,007	2354,419	17,534	14,502	11,146	8,808	9,178	21,3	961,448	22,574	2044,829	0	205,424	205,424	99,731	0	0	0	0	0	0	0
14:55:09	-523,461	2349,184	17,241	14,453	11,132	8,754	9,169	21,3	961,448	22,574	2045,134	0	205,424	205,424	99,731	0	0	0	0	0	0	0
14:55:09	-456,25	2344,621	16,948	14,453	11,122	8,707	9,16	21,3	961,448	22,574	2045,433	0	205,424	205,424	99,731	0	0	0	0	0	0	0
14:55:09	-373,876	2340,883	16,899	14,404	11,104	8,668	9,151	21,3	961,448	22,574	2045,729	0	205,424	205,424	99,731	0	0	0	0	0	0	0
14:55:09	-341,552	2337,467	16,899	14,258	11,085	8,633	9,14	21,3	961,448	22,574	2046,02	0	205,424	205,424	99,731	0	0	0	0	0	0	0
14:55:09	-137,451	2336,093	17,192	14,258	11,061	8,619	9,13	21,3	961,448	22,574	2046,31	0	205,424	205,424	99,731	0	0	0	0	0	0	0
14:55:09	-409,643	2331,996	17,192	14,111	11,038	8,577	9,119	21,3	961,448	22,574	2046,596	0	205,424	205,424	99,731	0	0	0	0	0	0	0
14:55:09	-567,114	2326,325	16,948	13,965	11,019	8,518	9,108	21,3	961,448	22,574	2046,876	0	205,424	205,424	99,731	0	0	0	0	0	0	0
14:55:09	-346,826	2322,857	16,85	14,306	11,005	8,483	9,095	21,3	961,448	22,574	2047,152	0	205,424	205,424	99,731	0	0	0	0	0	0	0
14:55:09	-526,684	2317,59	16,557	13,769	10,991	8,428	9,082	21,3	961,448	22,574	2047,423	0	205,424	205,424	99,731	0	0	0	0	0	0	0
14:55:09	-525,17	2312,338	16,264	13,623	10,977	8,374	9,068	21,3	961,448	22,574	2047,687	0	205,424	205,424	99,731	0	0	0	0	0	0	0
14:55:09	-387,28	2308,465	16,118	13,623	10,963	8,334	9,054	21,3	961,448	22,574	2047,948	0	205,424	205,424	99,731	0	0	0	0	0	0	0
14:55:09	-471,386	2303,752	15,971	13,427	10,944	8,286	9,039	21,3	961,448	22,574	2048,204	0	205,424	205,424	99,731	0	0	0	0	0	0	0
14:55:09	-341,894	2300,333	15,874	13,379	10,93	8,25	9,023	21,3	961,448	22,574	2048,456	0	205,424	205,424	99,731	0	0	0	0	0	0	0
14:55:09	-480,542	2295,527	15,63	13,037	10,916	8,201	9,007	21,3	961,909	22,574	2048,703	0	205,424	205,424	99,731	0	0	0	0	0	0	0
14:55:09	-381,396	2291,713	15,581	13,086	10,897	8,161	8,991	21,3	961,909	22,574	2048,946	0	205,424	205,424	99,731	0	0	0	0	0	0	0
14:55:09	-332,446	2288,389	15,581	13,037	10,878	8,127	8,974	21,3	961,909	22,574	2049,186	0	205,424	205,424	99,731	0	0	0	0	0	0	0
14:55:09	-227,514	2286,114	15,776	13,183	10,855	8,104	8,957	21,3	961,909	22,574	2049,423	0	205,424	205,424	99,731	0	0	0	0	0	0	0
14:55:09	-240,209	2283,712	15,874	13,183	10,836	8,079	8,94	21,3	961,909	22,574	2049,657	0	205,424	205,424	99,731	0	0	0	0	0	0	0
14:55:09	-411,23	2279,599	15,874	13,232	10,813	8,037	8,922	21,3	961,909	22,574	2049,887	0	205,424	205,424	99,731	0	0	0	0	0	0	0
14:55:09	-478,857	2274,811	15,63	13,232	10,799	7,987	8,903	21,3	961,909	22,574	2050,112	0	205,424	205,424	99,731	0	0	0	0	0	0	0
14:55:09	-238,159	2272,429	15,727	13,086	10,78	7,963	8,885	21,3	961,909	22,574	2050,334	0	205,424	205,424	99,731	0	0	0	0	0	0	0
14:55:09	-481,787	2267,611	15,483	13,037	10,766	7,913	8,866	21,3	961,909	22,574	2050,552	0	205,424	205,424	99,731	0	0	0	0	0	0	0
14:55:09	-332,714	2264,284	15,385	12,89	10,752	7,879	8,847	21,3	961,909	22,574	2050,765	0	205,424	205,424	99,731	0	0	0	0	0	0	0
14:55:09	-523,242	2259,052	15,093	12,841	10,738	7,825	8,827	21,3	961,909	22,574	2050,974	0	205,676	205,676	99,732	0	0	0	0	0	0	0
14:55:09	-343,286	2255,619	14,995	12,695	10,724	7,789	8,806	21,3	961,909	22,574	2051,178	0	205,676	205,676	99,732	0	0	0	0	0	0	0
14:55:09	-352,954	2252,089	14,897	12,695	10,709	7,753	8,786	21,3	961,909	22,574	2051,379	0	205,676	205,676	99,732	0	0	0	0	0	0	0
14:55:09	-410,131	2247,988	14,8	12,5	10,691	7,711	8,765	21,3	961,909	22,574	2051,576	0	205,676	205,676	99,732	0	0	0	0	0	0	0
14:55:09	-331,958	2244,668	14,8	12,5	10,672	7,676	8,743	21,3	961,909	22,574	2051,769	0	205,676	205,676	99,732	0	0	0	0	0	0	0
14:55:09	-289,746	2241,771	14,751	12,5	10,658	7,647	8,722	21,3	961,909	22,574	2051,959	0	205,676	205,676	99,732	0	0	0	0	0	0	0
14:55:09	-325,585	2238,515	14,751	12,353	10,64	7,613	8,7	21,3	961,909	22,574	2052,145	0	205,676	205,676	99,732	0	0	0	0	0	0	0
14:55:09	-459,033	2233,925	14,604	12,353	10,622	7,566	8,678	21,3	961,909	22,574	2052,327	0	205,676	205,676	99,732	0	0	0	0	0	0	0
14:55:09	-426,977	2229,655	14,409	12,353	10,608	7,522	8,655	21,3	961,909	22,574	2052,504	0	205,676	205,676	99,732	0	0	0	0	0	0	0
14:55:09	-162,817	2228,027	14,507	12,5	10,594	7,505	8,632	21,3	961,909	22,574	2052,68	0	205,676	205,676	99,732	0	0	0	0	0	0	0
14:55:09	-415,014	2223,877	14,409	12,353	10,575	7,462	8,61	21,3	961,909	22,574	2052,851	0	205,676	205,676	99,732	0	0	0	0	0	0	0
14:55:09	-342,749	2220,449	14,311	12,5	10,561	7,427	8,586	21,3	961,909	22,574	2053,019	0	205,676	205,676	99,732	0	0	0	0	0	0	0
14:55:09	-224,145	2218,208	14,409	12,451	10,543	7,404	8,563	21,3	961,909	22,574	2053,184	0	205,676	205,676	99,732	0	0	0	0	0	0	0
14:55:09	-421,435	2213,993	14,311	12,451	10,525	7,36	8,54	21,3	961,909	22,574	2053,345	0	205,676	205,676	99,732	0	0	0	0	0	0	0
14:55:09	-447,705	2209,516	14,165	12,256	10,507	7,314	8,516	21,3	961,909	22,574	2053,501	0	205,676	205,676	99,732	0	0	0	0	0	0	0
14:55:09	-168,774	2207,828	14,311	12,353	10,49	7,297	8,492	21,3	961,909	22,574	2053,655	0	205,676	205,676	99,732	0	0	0	0	0	0	0
14:55:09	-303,369	2204,795	14,262	12,451	10,475	7,265	8,468	21,3	961,909	22,574	2053,806	0	205,676	205,676	99,732	0	0	0	0	0	0	0
14:55:09	-258,691	2202,208	14,262	12,451	10,46	7,239	8,444	21,3	961,909	22,574	2053,955	0	205,676	205,676	99,732	0	0	0	0	0	0	0
14:55:09	-477,685	2197,431	13,969	12,109	10,449	7,19	8,419	21,3	961,909	22,574	2054,098	0	205,676	205,676	99,732	0	0	0	0	0	0	0
14:55:09	-355,688	2193,874	13,823	12,109	10,436	7,153	8,394	21,3	961,909	22,574	2054,238	0	205,676	205,676	99,732	0	0	0	0	0	0	0
14:55:09	-361,474	2190,259	13,628	11,963	10,426	7,116	8,369	21,3	961,909	22,574	2054,374	0	205,676	205,676	99,732	0	0	0	0	0	0	0
14:55:09	-354,272	2186,717	13,481	11,767	10,414	7,079	8,344	21,3	961,909	22,574	2054,506	0	205,676	205,676	99,732	0	0	0	0	0	0	0
14:55:09	-264,209	2184,075	13,432	11,816	10,402	7,052	8,318	21,3	961,909	22,574	2054,636	0	205,676	205,676	99,732	0	0	0	0	0	0	0
14:55:09	-329,125	2180,783	13,335	11,718	10,388	7,018	8,293	21,3	961,909	22,574	2054,762	0	205,676	205,676	99,732	0	0	0	0	0	0	0
14:55:09	-301,489	2177,768	13,335	11,767	10,371	6,987	8,267	21,3	961,909	22,574	2054,885	0	205,676	205,676	99,732	0	0	0	0	0	0	0
14:55:09	-165,234	2176,116	13,432	11,816	10,356	6,97	8,242	21,3	961,909	22,574	2055,006	0	205,676	205,676	99,732	0	0	0	0	0	0	0
14:55:09	-377,417	2172,342	13,335	11,816	10,34	6,931	8,216	21,3	961,909	22,574	2055,124	0	205,676	205,676	99,732	0	0	0	0	0	0	0
14:55:09	-151,367	2170,828	13,432	11,963	10,327	6,915	8,191	21,3	961,909	22,574	2055,24	0	205,676	205,676	99,732	0	0	0	0	0	0	0
14:55:09	-350,537	2167,323	13,335	11,963	10,312	6,879	8,165	21,3	961,909	22,574	2055,352	0	205,676	205,676	99,732	0	0	0	0	0	0	0
14:55:09	-161,401	2165,709	13,335	11,963	10,303	6,862	8,139	21,3	961,909	22,574	2055,462	0	205,676	205,676	99,732	0	0	0	0	0	0	0
14:55:09	-437,622	2161,333	13,042	11,767	10,293	6,817	8,113	21,3	961,909	22,574	2055,568	0	205,676	205,676	99,732	0	0	0	0	0	0	0
14:55:09	-304,15	2158,291	12,944	11,816	10,281	6,786	8,087	21,3	961,909	22,574	2055,67	0	205,676	205,676	99,732	0	0	0	0	0	0	0
14:55:09	-234,155	2155,95	12,798	11,621	10,276	6,762	8,061	21,3	961,909	22,574	2055,771	0	205,676	205,676	99,732	0	0	0	0	0	0	0
14:55:09	-302,05	2152,929	12,651	11,523	10,266	6,731	8,035	21,3	961,909	22,574	2055,868	0	205,676	205,676	99,732	0	0	0	0	0	0	0
14:55:09	-219,482	2150,734	12,651	11,523	10,254	6,708	8,009	21,3	961,909	22,574	2055,963	0	205,676	205,676	99,732	0	0	0	0	0	0	0
14:55:09	-313,427	2147,6	12,553	11,425	10,241	6,676	7,983	21,3	961,909	22,574	2056,054	0	205,676	205,676	99,732	0	0	0	0	0	0	0
14:55:09	-214,404	2145,456	12,505	11,425	10,232	6,654	7,957	21,3	961,909	22,574	2056,144	0	205,676	205,676	99,732	0	0	0	0	0	0	0
14:55:09	-182,739	2143,629	12,553	11,523	10,219	6,635	7,931	21,3	961,909	22,574	2056,231	0	205,676	205,676	99,732	0	0	0	0	0	0	0
14:55:09	-217,407	2141,454	12,505	11,425	10,209	6,612	7,905	21,3	961,909	22,574	2056,316	0	205,676	205,676	99,732	0	0	0	0	0	0	0
14:55:09	-307,153	2138,383	12,358	11,377	10,199	6,581	7,879	21,3	961,909	22,574	2056,398	0	205,676	205,676	99,732	0	0	0	0	0	0	0
14:55:09	-205,517	2136,328	12,309	11,425	10,19	6,56	7,853	21,3	961,909	22,574	2056,478	0	205,676	205,676	99,732	0	0	0	0	0	0	0
14:55:09	-239,013	2133,938	12,212	11,377	10,182	6,535	7,828	21,3	961,909	22,574	2056,555	0	205,676	205,676	99,732	0	0	0	0	0	0	0
14:55:09	-281,274	2131,125	12,016	11,23	10,176	6,506	7,802	21,3	961,909	22,574	2056,63	0	205,676	205,676	99,732	0	0	0	0	0	0	0
14:55:09	-118,237	2129,942	12,065	11,279	10,167	6,494	7,776	21,3	961,909	22,574	2056,704	0	205,676	205,676	99,732	0	0	0	0	0	0	0
14:55:09	-197,827	2127,964	12,016	11,181	10,158	6,473	7,751	21,3	961,909	22,574	2056,775	0	205,676	205,676	99,732	0	0	0	0	0	0	0
14:55:09	-165,625	2126,308	12,016	11,23	10,149	6,456	7,725	21,3	961,909	22,574	2056,845	0	205,676	205,676	99,732	0	0	0	0	0	0	0
14:55:09	-202,075	2124,287	12,065	11,279	10,135	6,435	7,7	21,3	961,909	22,574	2056,912	0	205,676	205,676	99,732	0	0	0	0	0	0	0
14:55:09	-236,596	2121,921	12,065	11,377	10,121	6,411	7,675	21,3	961,909	22,574	2056,977	0	205,676	205,676	99,732	0	0	0	0	0	0	0
14:55:09	-80,419	2121,117	12,163	11,377	10,112	6,403	7,65	21,3	961,909	22,574	2057,041	0	205,676	205,676	99,732	0	0	0	0	0	0	0
14:55:09	-306,787	2118,049	12,016	11,377	10,102	6,371	7,625	21,3	961,909	22,574	2057,102	0	205,676	205,676	99,732	0	0	0	0	0	0	0
14:55:09	-163,476	2116,414	12,016	11,279	10,093	6,354	7,6	21,3	961,909	22,574	2057,161	0	205,676	205,676	99,732	0	0	0	0	0	0	0
14:55:09	-135,424	2115,06	11,967	11,23	10,087	6,34	7,575	21,3	961,909	22,574	2057,219	0	205,676	205,676	99,732	0	0	0	0	0	0	0
14:55:09	-338,989	2111,67	11,772	11,181	10,078	6,305	7,55	21,3	961,909	22,574	2057,274	0	205,676	205,676	99,732	0	0	0	0	0	0	0
14:55:09	-218,31	2109,487	11,626	11,035	10,074	6,283	7,525	21,3	961,909	22,574	2057,326	0	205,676	205,676	99,732	0	0	0	0	0	0	0
14:55:09	-90,185	2108,585	11,626	11,035	10,069	6,274	7,501	21,3	961,909	22,574	2057,377	0	205,676	205,676	99,732	0	0	0	0	0	0	0
14:55:09	-295,703	2105,628	11,479	10,937	10,059	6,243	7,476	21,3	961,909	22,574	2057,425	0	205,676	205,676	99,732	0	0	0	0	0	0	0
14:55:09	-91,21	2104,716	11,479	10,888	10,054	6,234	7,452	21,3	961,909	22,574	2057,473	0	205,676	205,676	99,732	0	0	0	0	0	0	0
14:55:09	-167,797	2103,038	11,479	10,888	10,045	6,216	7,427	21,3	961,909	22,574	2057,518	0	205,676	205,676	99,732	0	0	0	0	0	0	0
14:55:09	-118,09	2101,857	11,528	11,035	10,036	6,204	7,403	21,3	961,909	22,574	2057,563	0	205,676	205,676	99,732	0	0	0	0	0	0	0
14:55:09	-169,946	2100,158	11,528	11,084	10,026	6,187	7,38	21,3	961,909	22,574	2057,605	0	205,676	205,676	99,732	0	0	0	0	0	0	0
14:55:09	-164,453	2098,513	11,528	11,084	10,017	6,17	7,356	21,3	961,909	22,574	2057,646	0	205,676	205,676	99,732	0	0	0	0	0	0	0
14:55:09	-166,552	2096,848	11,528	11,181	10,007	6,153	7,332	21,3	961,909	22,574	2057,685	0	205,676	205,676	99,732	0	0	0	0	0	0	0
14:55:09	-77,441	2096,073	11,626	11,23	9,998	6,145	7,309	21,3	961,909	22,574	2057,724	0	205,676	205,676	99,732	0	0	0	0	0	0	0
14:55:09	-175,073	2094,323	11,528	11,181	9,993	6,127	7,286	21,3	961,909	22,574	2057,761	0	205,676	205,676	99,732	0	0	0	0	0	0	0
14:55:09	-212,719	2092,195	11,479	11,084	9,983	6,105	7,263	21,3	961,909	22,574	2057,795	0	205,676	205,676	99,732	0	0	0	0	0	0	0
14:55:09	-166,552	2090,53	11,479	11,084	9,974	6,087	7,24	21,3	961,909	22,574	2057,828	0	205,676	205,676	99,732	0	0	0	0	0	0	0
14:55:09	-132,055	2089,209	11,43	11,181	9,969	6,074	7,217	21,3	961,909	22,574	2057,859	0	205,676	205,676	99,732	0	0	0	0	0	0	0
14:55:09	-168,872	2087,521	11,43	11,181	9,959	6,056	7,194	21,3	961,909	22,574	2057,889	0	205,676	205,676	99,732	0	0	0	0	0	0	0
14:55:09	-37,695	2087,144	11,479	11,084	9,955	6,053	7,172	21,3	961,909	22,574	2057,918	0	205,676	205,676	99,732	0	0	0	0	0	0	0
14:55:09	-303,833	2084,105	11,333	11,084	9,945	6,021	7,149	21,3	961,909	22,574	2057,944	0	205,676	205,676	99,732	0	0	0	0	0	0	0
14:55:09	-128,808	2082,817	11,284	11,035	9,94	6,008	7,127	21,3	961,909	22,574	2057,969	0	205,676	205,676	99,732	0	0	0	0	0	0	0
14:55:09	-175,952	2081,058	11,186	10,888	9,935	5,99	7,104	21,3	961,909	22,574	2057,992	0	205,676	205,676	99,732	0	0	0	0	0	0	0
14:55:09	-83,764	2080,22	11,186	10,937	9,931	5,981	7,082	21,3	961,909	22,574	2058,014	0	205,676	205,676	99,732	0	0	0	0	0	0	0
14:55:09	-169,873	2078,521	11,186	10,937	9,921	5,964	7,06	21,3	961,909	22,574	2058,035	0	205,676	205,676	99,732	0	0	0	0	0	0	0
14:55:09	5,175	2078,573	11,284	11,035	9,916	5,964	7,039	21,3	961,909	22,574	2058,055	0	205,676	205,676	99,732	0	0	0	0	0	0	0
14:55:09	-169,702	2076,876	11,284	10,937	9,906	5,947	7,018	21,3	961,909	22,574	2058,074	0	205,676	205,676	99,732	0	0	0	0	0	0	0
14:55:09	-173,779	2075,138	11,186	10,937	9,902	5,929	6,996	21,3	961,909	22,574	2058,091	0	205,676	205,676	99,732	0	0	0	0	0	0	0
14:55:09	-79,931	2074,339	11,284	10,937	9,892	5,921	6,975	21,3	961,909	22,574	2058,107	0	205,676	205,676	99,732	0	0	0	0	0	0	0
14:55:09	-174,78	2072,591	11,186	10,937	9,887	5,903	6,954	21,3	961,909	22,574	2058,122	0	205,676	205,676	99,732	0	0	0	0	0	0	0
14:55:09	-218,701	2070,404	11,04	10,888	9,882	5,88	6,933	21,3	961,909	22,574	2058,134	0	205,676	205,676	99,732	0	0	0	0	0	0	0
14:55:09	-85,913	2069,545	11,04	10,742	9,878	5,871	6,912	21,3	961,909	22,574	2058,146	0	205,676	205,676	99,732	0	0	0	0	0	0	0
14:55:09	-83,764	2068,707	11,04	10,84	9,873	5,862	6,892	21,3	961,909	22,574	2058,156	0	205,676	205,676	99,732	0	0	0	0	0	0	0
14:55:09	-83,764	2067,87	11,04	10,888	9,868	5,854	6,871	21,3	961,909	22,574	2058,166	0	205,676	205,676	99,732	0	0	0	0	0	0	0
14:55:09	-79,956	2067,07	11,137	10,888	9,858	5,846	6,851	21,3	961,909	22,574	2058,175	0	205,676	205,676	99,732	0	0	0	0	0	0	0
14:55:09	-124,731	2065,823	11,186	10,888	9,849	5,833	6,831	21,3	961,909	22,574	2058,183	0	205,676	205,676	99,732	0	0	0	0	0	0	0
14:55:09	7,153	2065,894	11,284	10,937	9,844	5,833	6,812	21,3	961,909	22,574	2058,19	0	205,676	205,676	99,732	0	0	0	0	0	0	0
14:55:09	-168,627	2064,208	11,284	11,084	9,834	5,816	6,792	21,3	961,909	22,574	2058,197	0	205,676	205,676	99,732	0	0	0	0	0	0	0
14:55:09	-168,823	2062,52	11,284	11,084	9,825	5,799	6,773	21,3	961,909	22,574	2058,201	0	205,676	205,676	99,732	0	0	0	0	0	0	0
14:55:09	-82,739	2061,692	11,284	11,035	9,82	5,79	6,753	21,3	961,909	22,574	2058,205	0	205,676	205,676	99,732	0	0	0	0	0	0	0
14:55:09	-220,678	2059,486	11,137	10,937	9,815	5,767	6,734	21,3	961,909	22,574	2058,206	0	205,676	205,676	99,732	0	0	0	0	0	0	0
14:55:09	-89,819	2058,587	11,04	10,888	9,815	5,758	6,715	21,2	962,289	22,574	2058,206	0	205,676	205,676	99,732	0	0	0	0	0	0	0
14:55:09	-131,689	2057,271	10,991	10,84	9,81	5,745	6,696	21,2	962,289	22,574	2057,271	0	205,676	205,676	99,732	0	0	0	0	0	0	0
14:55:09	-130,761	2055,963	10,942	10,84	9,806	5,731	6,677	21,2	962,289	22,574	2055,963	0	205,676	205,676	99,732	0	0	0	0	0	0	0
14:55:09	-121,606	2054,747	10,991	10,84	9,796	5,719	6,658	21,2	962,289	22,574	2054,747	0	205,676	205,676	99,732	0	0	0	0	0	0	0
14:55:09	-40,112	2054,346	11,04	10,937	9,791	5,714	6,64	21,2	962,289	22,574	2054,346	0	205,676	205,676	99,732	0	0	0	0	0	0	0
14:55:09	-125,317	2053,093	10,991	10,84	9,787	5,701	6,621	21,2	962,289	22,574	2053,093	0	205,676	205,676	99,732	0	0	0	0	0	0	0
14:55:09	-129,858	2051,794	10,942	10,84	9,782	5,688	6,603	21,2	962,289	22,574	2051,794	0	205,676	205,676	99,732	0	0	0	0	0	0	0
14:55:09	-39,99	2051,394	10,991	10,888	9,777	5,684	6,585	21,2	962,289	22,574	2051,394	0	205,676	205,676	99,732	0	0	0	0	0	0	0
14:55:09	-169,604	2049,698	10,991	10,84	9,767	5,666	6,567	21,2	962,289	22,574	2049,698	0	205,676	205,676	99,732	0	0	0	0	0	0	0
14:55:09	-85,913	2048,839	10,991	10,742	9,763	5,658	6,549	21,2	962,289	22,574	2048,839	0	205,676	205,676	99,732	0	0	0	0	0	0	0
14:55:09	-83,764	2048,001	10,991	10,84	9,758	5,649	6,531	21,2	962,289	22,574	2048,001	0	204,378	204,378	99,727	0	0	0	0	0	0	0
14:55:09	-83,776	2047,164	10,991	10,742	9,753	5,64	6,514	21,2	962,289	22,574	2047,164	0	204,378	204,378	99,727	0	0	0	0	0	0	0
14:55:09	-129,833	2045,865	10,942	10,742	9,748	5,627	6,497	21,2	962,289	22,574	2045,865	0	204,378	204,378	99,727	0	0	0	0	0	0	0
14:55:09	-158,898	2044,276	10,942	10,742	9,739	5,611	6,479	21,2	962,289	22,574	2044,276	0	204,378	204,378	99,727	0	0	0	0	0	0	0
14:55:09	-90,295	2043,373	10,942	10,84	9,734	5,601	6,462	21,2	962,289	22,574	2043,373	0	204,378	204,378	99,727	0	0	0	0	0	0	0
14:55:09	-172,326	2041,65	10,844	10,742	9,729	5,584	6,445	21,2	962,289	22,574	2041,65	0	204,378	204,378	99,727	0	0	0	0	0	0	0
14:55:09	-82,69	2040,823	10,844	10,693	9,725	5,575	6,428	21,2	962,289	22,574	2040,823	0	204,378	204,378	99,727	0	0	0	0	0	0	0
14:55:09	-127,49	2039,548	10,796	10,693	9,72	5,562	6,411	21,2	962,289	22,574	2039,548	0	204,378	204,378	99,727	0	0	0	0	0	0	0
14:55:09	-36,682	2039,181	10,844	10,742	9,715	5,558	6,394	21,2	962,289	22,574	2039,181	0	204,378	204,378	99,727	0	0	0	0	0	0	0
14:55:09	-91,32	2038,268	10,844	10,595	9,71	5,549	6,377	21,2	962,289	22,574	2038,268	0	204,378	204,378	99,727	0	0	0	0	0	0	0
14:55:09	-81,665	2037,451	10,844	10,693	9,705	5,54	6,361	21,2	962,289	22,574	2037,451	0	204,378	204,378	99,727	0	0	0	0	0	0	0
14:55:09	8,996	2037,541	10,942	10,742	9,701	5,541	6,345	21,2	962,289	22,574	2037,452	0	204,378	204,378	99,727	0	0	0	0	0	0	0
14:55:09	-90,283	2036,639	10,942	10,693	9,696	5,532	6,329	21,2	962,289	22,574	2036,639	0	204,378	204,378	99,727	0	0	0	0	0	0	0
14:55:09	-213,671	2034,502	10,796	10,693	9,691	5,51	6,313	21,2	962,289	22,574	2034,502	0	204,378	204,378	99,727	0	0	0	0	0	0	0
14:55:09	-35,827	2034,144	10,844	10,693	9,687	5,506	6,297	21,2	962,289	22,574	2034,144	0	204,378	204,378	99,727	0	0	0	0	0	0	0
14:55:09	-158,911	2032,554	10,844	10,693	9,678	5,49	6,281	21,2	962,289	22,574	2032,554	0	204,378	204,378	99,727	0	0	0	0	0	0	0
14:55:09	-89,208	2031,662	10,844	10,693	9,673	5,481	6,266	21,2	962,289	22,574	2031,662	0	204,378	204,378	99,727	0	0	0	0	0	0	0
14:55:09	0,317	2031,666	10,942	10,742	9,667	5,481	6,25	21,2	962,289	22,574	2031,662	0	204,378	204,378	99,727	0	0	0	0	0	0	0
14:55:09	-78,308	2030,882	10,942	10,693	9,663	5,473	6,235	21,2	962,289	22,574	2030,882	0	204,378	204,378	99,727	0	0	0	0	0	0	0
14:55:09	-211,694	2028,766	10,796	10,693	9,659	5,451	6,22	21,2	962,289	22,574	2028,766	0	204,378	204,378	99,727	0	0	0	0	0	0	0
14:55:09	-178,527	2026,98	10,698	10,693	9,654	5,432	6,204	21,2	962,289	22,574	2026,98	0	204,378	204,378	99,727	0	0	0	0	0	0	0
14:55:09	-77,416	2026,206	10,698	10,693	9,649	5,424	6,189	21,2	962,289	22,574	2026,206	0	204,378	204,378	99,727	0	0	0	0	0	0	0
14:55:09	-120,886	2024,997	10,649	10,693	9,645	5,412	6,174	21,2	962,289	22,574	2024,997	0	204,378	204,378	99,727	0	0	0	0	0	0	0
14:55:09	-43,237	2024,565	10,698	10,595	9,64	5,407	6,159	21,2	962,289	22,574	2024,565	0	204,378	204,378	99,727	0	0	0	0	0	0	0
14:55:09	2,38	2024,589	10,796	10,693	9,635	5,408	6,144	21,2	962,289	22,574	2024,565	0	204,378	204,378	99,727	0	0	0	0	0	0	0
14:55:09	-177,429	2022,814	10,698	10,595	9,63	5,389	6,129	21,2	962,289	22,574	2022,814	0	204,378	204,378	99,727	0	0	0	0	0	0	0
14:55:09	-75,305	2022,061	10,698	10,595	9,626	5,382	6,114	21,2	962,289	22,574	2022,061	0	204,378	204,378	99,727	0	0	0	0	0	0	0
14:55:09	-56,518	2021,496	10,649	10,547	9,625	5,376	6,1	21,2	962,289	22,574	2021,496	0	204,378	204,378	99,727	0	0	0	0	0	0	0
14:55:09	-62,28	2020,873	10,649	10,595	9,621	5,369	6,086	21,2	962,289	22,574	2020,873	0	204,378	204,378	99,727	0	0	0	0	0	0	0
14:55:09	-87,939	2019,994	10,649	10,547	9,616	5,36	6,071	21,2	962,289	22,574	2019,994	0	204,378	204,378	99,727	0	0	0	0	0	0	0
14:55:09	-208,117	2017,913	10,503	10,498	9,612	5,339	6,057	21,2	962,289	22,574	2017,913	0	204,378	204,378	99,727	0	0	0	0	0	0	0
14:55:09	-41,345	2017,499	10,551	10,547	9,607	5,335	6,043	21,2	962,289	22,574	2017,499	0	204,378	204,378	99,727	0	0	0	0	0	0	0
14:55:09	3,515	2017,534	10,649	10,595	9,602	5,335	6,029	21,2	962,289	22,574	2017,499	0	204,378	204,378	99,727	0	0	0	0	0	0	0
14:55:09	-175,219	2015,782	10,551	10,547	9,598	5,317	6,015	21,2	962,289	22,574	2015,782	0	204,378	204,378	99,727	0	0	0	0	0	0	0
14:55:09	16,357	2015,946	10,649	10,595	9,593	5,319	6,001	21,2	962,289	22,574	2015,782	0	204,378	204,378	99,727	0	0	0	0	0	0	0
14:55:09	-85,839	2015,087	10,649	10,595	9,588	5,31	5,988	21,2	962,289	22,574	2015,087	0	204,378	204,378	99,727	0	0	0	0	0	0	0
14:55:09	-40,319	2014,684	10,698	10,693	9,584	5,306	5,974	21,2	962,289	22,574	2014,684	0	204,378	204,378	99,727	0	0	0	0	0	0	0
14:55:09	-115,38	2013,53	10,649	10,595	9,58	5,294	5,961	21,2	962,289	22,574	2013,53	0	204,378	204,378	99,727	0	0	0	0	0	0	0
14:55:09	-84,973	2012,681	10,649	10,693	9,575	5,285	5,948	21,2	962,289	22,574	2012,681	0	204,378	204,378	99,727	0	0	0	0	0	0	0
14:55:09	-70,727	2011,973	10,649	10,547	9,571	5,278	5,935	21,2	962,289	22,574	2011,973	0	204,378	204,378	99,727	0	0	0	0	0	0	0
14:55:09	-89,282	2011,081	10,551	10,498	9,571	5,268	5,922	21,2	962,289	22,574	2011,081	0	204,378	204,378	99,727	0	0	0	0	0	0	0
14:55:09	-59,802	2010,483	10,503	10,498	9,57	5,262	5,909	21,2	962,289	22,574	2010,483	0	204,378	204,378	99,727	0	0	0	0	0	0	0
14:55:09	-58,52	2009,897	10,454	10,351	9,569	5,256	5,896	21,2	962,289	22,574	2009,897	0	204,378	204,378	99,727	0	0	0	0	0	0	0
14:55:09	-69,824	2009,199	10,454	10,302	9,565	5,249	5,883	21,2	962,289	22,574	2009,199	0	204,378	204,378	99,727	0	0	0	0	0	0	0
14:55:09	-159,106	2007,608	10,356	10,302	9,561	5,233	5,87	21,2	962,289	22,574	2007,608	0	204,378	204,378	99,727	0	0	0	0	0	0	0
14:55:09	-83,691	2006,771	10,356	10,302	9,556	5,224	5,858	21,2	962,289	22,574	2006,771	0	204,378	204,378	99,727	0	0	0	0	0	0	0
14:55:09	65,27	2007,424	10,503	10,4	9,553	5,231	5,845	21,2	962,289	22,574	2006,772	0	204,378	204,378	99,727	0	0	0	0	0	0	0
14:55:09	15,6	2007,58	10,551	10,595	9,551	5,232	5,833	21,2	962,289	22,574	2006,773	0	204,378	204,378	99,727	0	0	0	0	0	0	0
14:55:09	-159,094	2005,989	10,454	10,351	9,547	5,216	5,821	21,2	962,289	22,574	2005,989	0	204,378	204,378	99,727	0	0	0	0	0	0	0
14:55:09	-156,75	2004,421	10,356	10,302	9,543	5,2	5,809	21,2	962,289	22,574	2004,421	0	204,378	204,378	99,727	0	0	0	0	0	0	0
14:55:09	20,446	2004,626	10,454	10,498	9,539	5,202	5,797	21,2	962,289	22,574	2004,422	0	204,378	204,378	99,727	0	0	0	0	0	0	0
14:55:09	-15,124	2004,475	10,454	10,498	9,538	5,2	5,786	21,2	962,289	22,574	2004,422	0	204,378	204,378	99,727	0	0	0	0	0	0	0
14:55:09	-157,8	2002,897	10,356	10,351	9,534	5,184	5,774	21,2	962,289	22,574	2002,897	0	204,378	204,378	99,727	0	0	0	0	0	0	0
14:55:09	58,056	2003,477	10,454	10,351	9,533	5,19	5,762	21,2	962,289	22,574	2002,897	0	204,378	204,378	99,727	0	0	0	0	0	0	0
14:55:09	-156,909	2001,908	10,356	10,351	9,529	5,174	5,751	21,2	962,289	22,574	2001,908	0	204,378	204,378	99,727	0	0	0	0	0	0	0
14:55:09	22,717	2002,135	10,454	10,4	9,525	5,176	5,739	21,2	962,289	22,574	2001,908	0	204,378	204,378	99,727	0	0	0	0	0	0	0
14:55:09	-81,591	2001,319	10,454	10,4	9,52	5,168	5,728	21,2	962,289	22,574	2001,319	0	204,378	204,378	99,727	0	0	0	0	0	0	0
14:55:09	-38,098	2000,938	10,503	10,498	9,516	5,164	5,717	21,2	962,289	22,574	2000,938	0	204,378	204,378	99,727	0	0	0	0	0	0	0
14:55:09	-65,405	2000,284	10,503	10,498	9,512	5,157	5,706	21,2	962,289	22,574	2000,284	0	204,378	204,378	99,727	0	0	0	0	0	0	0
14:55:09	-32,214	1999,962	10,503	10,4	9,51	5,154	5,695	21,2	962,289	22,574	1999,962	0	204,378	204,378	99,727	0	0	0	0	0	0	0
14:55:09	-21,02	1999,752	10,551	10,498	9,506	5,152	5,685	21,2	962,289	22,574	1999,752	0	204,378	204,378	99,727	0	0	0	0	0	0	0
14:55:09	-16,003	1999,592	10,551	10,547	9,505	5,15	5,674	21,2	962,289	22,574	1999,592	0	204,378	204,378	99,727	0	0	0	0	0	0	0
14:55:11	-89,184	1998,7	10,454	10,302	9,505	5,141	5,664	21,2	962,289	22,574	1998,7	0	204,378	204,378	99,727	0	0	0	0	0	0	0
14:55:11	-89,172	1997,808	10,356	10,205	9,505	5,132	5,653	21,2	962,289	22,574	1997,808	0	204,378	204,378	99,727	0	0	0	0	0	0	0
14:55:11	-93,969	1996,869	10,307	10,205	9,503	5,122	5,643	21,2	962,289	22,574	1996,869	0	204,378	204,378	99,727	0	0	0	0	0	0	0
14:55:11	-39,733	1996,471	10,21	10,156	9,505	5,118	5,633	21,2	962,289	22,574	1996,471	0	204,378	204,378	99,727	0	0	0	0	0	0	0
14:55:11	-178,234	1994,689	10,014	10,058	9,505	5,099	5,622	21,2	962,289	22,574	1994,689	0	204,378	204,378	99,727	0	0	0	0	0	0	0
14:55:11	67,028	1995,359	10,161	10,205	9,502	5,106	5,612	21,2	962,289	22,574	1994,69	0	204,378	204,378	99,727	0	0	0	0	0	0	0
14:55:11	96,655	1996,326	10,356	10,302	9,497	5,116	5,602	21,2	962,289	22,574	1994,691	0	204,378	204,378	99,727	0	0	0	0	0	0	0
14:55:11	-9,521	1996,231	10,454	10,302	9,491	5,115	5,593	21,2	962,289	22,574	1994,693	0	204,378	204,378	99,727	0	0	0	0	0	0	0
14:55:11	-153,479	1994,696	10,356	10,498	9,488	5,099	5,583	21,2	962,289	22,574	1994,693	0	204,378	204,378	99,727	0	0	0	0	0	0	0
14:55:11	-65,625	1994,04	10,356	10,498	9,484	5,093	5,573	21,2	962,289	22,574	1994,04	0	204,378	204,378	99,727	0	0	0	0	0	0	0
14:55:11	-33,227	1993,707	10,356	10,351	9,482	5,089	5,564	21,2	962,289	22,574	1993,707	0	204,378	204,378	99,727	0	0	0	0	0	0	0
14:55:11	-64,379	1993,064	10,356	10,498	9,479	5,083	5,555	21,2	962,289	22,574	1993,064	0	204,378	204,378	99,727	0	0	0	0	0	0	0
14:55:11	-17,224	1992,891	10,356	10,4	9,478	5,081	5,545	21,2	962,289	22,574	1992,891	0	204,378	204,378	99,727	0	0	0	0	0	0	0
14:55:11	-133,654	1991,555	10,21	10,302	9,478	5,067	5,536	21,2	962,289	22,574	1991,555	0	204,378	204,378	99,727	0	0	0	0	0	0	0
14:55:11	89,099	1992,446	10,307	10,205	9,478	5,076	5,527	21,2	962,289	22,574	1991,556	0	204,378	204,378	99,727	0	0	0	0	0	0	0
14:55:11	-153,442	1990,911	10,21	10,205	9,474	5,06	5,518	21,2	962,289	22,574	1990,911	0	204,378	204,378	99,727	0	0	0	0	0	0	0
14:55:11	-61,791	1990,293	10,161	10,205	9,473	5,054	5,509	21,2	962,289	22,574	1990,293	0	204,378	204,378	99,727	0	0	0	0	0	0	0
14:55:11	-46,044	1989,833	10,161	10,205	9,47	5,049	5,5	21,2	962,289	22,574	1989,833	0	204,378	204,378	99,727	0	0	0	0	0	0	0
14:55:11	-17,248	1989,66	10,161	10,302	9,469	5,048	5,491	21,2	962,289	22,574	1989,66	0	204,378	204,378	99,727	0	0	0	0	0	0	0
14:55:11	0	1989,66	10,161	10,156	9,469	5,048	5,482	21,2	962,289	22,574	1989,66	0	204,378	204,378	99,727	0	0	0	0	0	0	0
14:55:11	-63,317	1989,027	10,161	10,156	9,466	5,041	5,473	21,2	962,289	22,574	1989,027	0	204,378	204,378	99,727	0	0	0	0	0	0	0
14:55:11	0	1989,027	10,161	10,205	9,466	5,041	5,465	21,2	962,289	22,574	1989,027	0	204,378	204,378	99,727	0	0	0	0	0	0	0
14:55:11	-106,103	1987,966	10,063	10,058	9,465	5,03	5,456	21,2	962,289	22,574	1987,966	0	204,378	204,378	99,727	0	0	0	0	0	0	0
14:55:11	-44,494	1987,521	10,014	10,009	9,465	5,025	5,448	21,2	962,289	22,574	1987,521	0	204,378	204,378	99,727	0	0	0	0	0	0	0
14:55:11	-44,531	1987,076	9,965	9,961	9,465	5,021	5,44	21,2	962,289	22,574	1987,076	0	204,378	204,378	99,727	0	0	0	0	0	0	0
14:55:11	26,232	1987,338	10,014	9,961	9,464	5,024	5,431	21,2	962,289	22,574	1987,076	0	204,378	204,378	99,727	0	0	0	0	0	0	0
14:55:11	-18,762	1987,151	10,063	10,009	9,46	5,022	5,423	21,2	962,289	22,574	1987,076	0	204,378	204,378	99,727	0	0	0	0	0	0	0
14:55:11	70,727	1987,858	10,161	10,058	9,459	5,029	5,416	21,2	962,289	22,574	1987,077	0	204,378	204,378	99,727	0	0	0	0	0	0	0
14:55:11	-18,762	1987,67	10,21	10,156	9,455	5,027	5,408	21,2	961,909	22,574	1987,078	0	204,378	204,378	99,727	0	0	0	0	0	0	0
14:55:11	-43,701	1987,233	10,161	10,058	9,455	5,023	5,401	21,2	961,909	22,574	1987,078	0	204,378	204,378	99,727	0	0	0	0	0	0	0
14:55:11	-18,286	1987,05	10,161	10,058	9,454	5,021	5,393	21,2	961,909	22,574	1987,05	0	204,378	204,378	99,727	0	0	0	0	0	0	0
14:55:11	0	1987,05	10,161	10,009	9,454	5,021	5,386	21,2	961,909	22,574	1987,05	0	204,378	204,378	99,727	0	0	0	0	0	0	0
14:55:11	-133,544	1985,715	10,014	9,863	9,454	5,007	5,378	21,2	961,909	22,574	1985,715	0	204,378	204,378	99,727	0	0	0	0	0	0	0
14:55:11	44,506	1986,16	10,063	10,156	9,454	5,011	5,371	21,2	961,909	22,574	1985,715	0	204,378	204,378	99,727	0	0	0	0	0	0	0
14:55:11	89,038	1987,05	10,161	10,156	9,454	5,021	5,364	21,2	961,909	22,574	1985,717	0	204,378	204,378	99,727	0	0	0	0	0	0	0
14:55:11	-177,502	1985,275	10,014	9,961	9,452	5,002	5,357	21,2	961,909	22,574	1985,275	0	204,378	204,378	99,727	0	0	0	0	0	0	0
14:55:11	-18,286	1985,093	10,014	9,863	9,451	5	5,35	21,2	961,909	22,574	1985,093	0	204,378	204,378	99,727	0	0	0	0	0	0	0
14:55:11	-19,323	1984,899	10,014	9,961	9,45	4,998	5,343	21,2	961,909	22,574	1984,899	0	204,378	204,378	99,727	0	0	0	0	0	0	0
14:55:11	-61,193	1984,287	10,014	10,058	9,446	4,992	5,336	21,2	961,909	22,574	1984,287	0	203,991	203,991	99,726	0	0	0	0	0	0	0
14:55:11	26,391	1984,551	10,063	10,058	9,445	4,995	5,33	21,2	961,909	22,574	1984,288	0	203,991	203,991	99,726	0	0	0	0	0	0	0
14:55:11	0	1984,551	10,063	10,156	9,445	4,995	5,323	21,2	961,909	22,574	1984,288	0	203,991	203,991	99,726	0	0	0	0	0	0	0
14:55:11	26,782	1984,819	10,161	10,205	9,442	4,998	5,317	21,2	961,909	22,574	1984,288	0	203,991	203,991	99,726	0	0	0	0	0	0	0
14:55:11	-89,001	1983,929	10,063	10,156	9,442	4,988	5,31	21,2	961,909	22,574	1983,929	0	203,991	203,991	99,726	0	0	0	0	0	0	0
14:55:11	-44,519	1983,484	10,014	10,009	9,442	4,984	5,304	21,2	961,909	22,574	1983,484	0	203,991	203,991	99,726	0	0	0	0	0	0	0
14:55:11	-44,482	1983,039	9,965	9,863	9,442	4,979	5,298	21,2	961,909	22,574	1983,039	0	203,991	203,991	99,726	0	0	0	0	0	0	0
14:55:11	0	1983,039	9,965	9,863	9,442	4,979	5,291	21,2	961,909	22,574	1983,039	0	203,991	203,991	99,726	0	0	0	0	0	0	0
14:55:11	44,482	1983,484	10,014	10,058	9,442	4,984	5,285	21,2	961,909	22,574	1983,04	0	203,991	203,991	99,726	0	0	0	0	0	0	0
14:55:11	25,17	1983,736	10,063	10,156	9,441	4,986	5,279	21,2	961,909	22,574	1983,04	0	203,991	203,991	99,726	0	0	0	0	0	0	0
14:55:11	-44,494	1983,291	10,014	10,009	9,441	4,982	5,274	21,2	961,909	22,574	1983,041	0	203,991	203,991	99,726	0	0	0	0	0	0	0
14:55:11	0	1983,291	10,014	10,009	9,441	4,982	5,268	21,2	961,909	22,574	1983,041	0	203,991	203,991	99,726	0	0	0	0	0	0	0
14:55:11	-44,506	1982,846	9,965	9,863	9,441	4,977	5,262	21,2	961,909	22,574	1982,846	0	203,991	203,991	99,726	0	0	0	0	0	0	0
14:55:11	-17,736	1982,668	10,014	9,961	9,437	4,975	5,257	21,2	961,909	22,574	1982,668	0	203,991	203,991	99,726	0	0	0	0	0	0	0
14:55:11	-44,506	1982,223	9,965	9,961	9,437	4,971	5,251	21,2	961,909	22,574	1982,223	0	203,991	203,991	99,726	0	0	0	0	0	0	0
14:55:11	-88,964	1981,334	9,868	9,863	9,437	4,962	5,245	21,2	961,909	22,574	1981,334	0	203,991	203,991	99,726	0	0	0	0	0	0	0
14:55:11	70,703	1982,041	9,965	10,058	9,436	4,969	5,24	21,2	961,909	22,574	1981,334	0	203,991	203,991	99,726	0	0	0	0	0	0	0
14:55:11	-42,907	1981,612	9,965	10,009	9,434	4,965	5,234	21,2	961,909	22,574	1981,334	0	203,991	203,991	99,726	0	0	0	0	0	0	0
14:55:11	-88,952	1980,722	9,868	9,814	9,434	4,955	5,229	21,2	961,909	22,574	1980,722	0	203,991	203,991	99,726	0	0	0	0	0	0	0
14:55:11	69,628	1981,418	9,965	9,961	9,432	4,963	5,224	21,2	961,909	22,574	1980,723	0	203,991	203,991	99,726	0	0	0	0	0	0	0
14:55:11	0	1981,418	9,965	10,058	9,432	4,963	5,219	21,2	961,909	22,574	1980,723	0	203,991	203,991	99,726	0	0	0	0	0	0	0
14:55:11	0	1981,418	9,965	10,009	9,432	4,963	5,214	21,2	961,909	22,574	1980,724	0	203,991	203,991	99,726	0	0	0	0	0	0	0
14:55:11	0	1981,418	9,965	10,009	9,432	4,963	5,209	21,2	961,909	22,574	1980,725	0	203,991	203,991	99,726	0	0	0	0	0	0	0
14:55:11	0	1981,418	9,965	10,009	9,432	4,963	5,204	21,2	961,909	22,574	1980,725	0	203,991	203,991	99,726	0	0	0	0	0	0	0
14:55:11	-133,447	1980,084	9,819	9,814	9,432	4,949	5,199	21,2	961,909	22,574	1980,084	0	203,991	203,991	99,726	0	0	0	0	0	0	0
14:55:11	44,47	1980,528	9,868	9,863	9,432	4,953	5,194	21,2	961,909	22,574	1980,084	0	203,991	203,991	99,726	0	0	0	0	0	0	0
14:55:11	70,69	1981,235	9,965	9,863	9,431	4,961	5,189	21,2	961,909	22,574	1980,085	0	203,991	203,991	99,726	0	0	0	0	0	0	0
14:55:11	44,482	1981,68	10,014	10,058	9,431	4,965	5,185	21,2	961,909	22,574	1980,087	0	203,991	203,991	99,726	0	0	0	0	0	0	0
14:55:11	-42,919	1981,251	10,014	10,009	9,429	4,961	5,181	21,2	961,909	22,574	1980,088	0	203,991	203,991	99,726	0	0	0	0	0	0	0
14:55:11	0	1981,251	10,014	10,156	9,429	4,961	5,176	21,2	961,909	22,574	1980,089	0	203,991	203,991	99,726	0	0	0	0	0	0	0
14:55:11	-44,47	1980,806	9,965	9,961	9,429	4,956	5,172	21,2	961,909	22,574	1980,09	0	203,991	203,991	99,726	0	0	0	0	0	0	0
14:55:11	-108,3	1979,723	9,868	9,668	9,428	4,945	5,168	21,2	961,909	22,574	1979,723	0	203,991	203,991	99,726	0	0	0	0	0	0	0
14:55:11	0	1979,723	9,868	9,668	9,428	4,945	5,163	21,2	961,909	22,574	1979,723	0	203,991	203,991	99,726	0	0	0	0	0	0	0
14:55:11	88,977	1980,613	9,965	9,814	9,428	4,954	5,159	21,2	961,909	22,574	1979,724	0	203,991	203,991	99,726	0	0	0	0	0	0	0
14:55:11	70,666	1981,32	10,063	10,058	9,427	4,962	5,155	21,2	961,909	22,574	1979,726	0	203,991	203,991	99,726	0	0	0	0	0	0	0
14:55:11	-44,494	1980,875	10,014	9,863	9,427	4,957	5,151	21,2	961,909	22,574	1979,727	0	203,991	203,991	99,726	0	0	0	0	0	0	0
14:55:11	-133,447	1979,54	9,868	9,863	9,427	4,943	5,147	21,2	961,909	22,574	1979,54	0	203,991	203,991	99,726	0	0	0	0	0	0	0
14:55:11	177,941	1981,32	10,063	10,205	9,427	4,962	5,144	21,2	961,909	22,574	1979,542	0	203,991	203,991	99,726	0	0	0	0	0	0	0
14:55:11	-42,895	1980,891	10,063	9,961	9,424	4,957	5,14	21,2	961,909	22,574	1979,543	0	203,991	203,991	99,726	0	0	0	0	0	0	0
14:55:11	-46,081	1980,43	9,965	9,814	9,427	4,952	5,136	21,2	961,909	22,574	1979,544	0	203,991	203,991	99,726	0	0	0	0	0	0	0
14:55:11	-62,243	1979,808	9,965	9,814	9,423	4,946	5,133	21,2	961,909	22,574	1979,544	0	203,991	203,991	99,726	0	0	0	0	0	0	0
14:55:11	0	1979,808	9,965	9,961	9,423	4,946	5,129	21,2	961,909	22,574	1979,545	0	203,991	203,991	99,726	0	0	0	0	0	0	0
14:55:11	44,506	1980,253	10,014	10,009	9,423	4,951	5,125	21,2	961,909	22,574	1979,545	0	203,991	203,991	99,726	0	0	0	0	0	0	0
14:55:11	-133,435	1978,918	9,868	9,814	9,423	4,937	5,122	21,2	961,909	22,574	1978,918	0	203,991	203,991	99,726	0	0	0	0	0	0	0
14:55:11	133,435	1980,253	10,014	10,058	9,423	4,951	5,118	21,2	961,909	22,574	1978,92	0	203,991	203,991	99,726	0	0	0	0	0	0	0
14:55:11	-44,506	1979,808	9,965	10,058	9,423	4,946	5,115	21,2	961,909	22,574	1978,92	0	203,991	203,991	99,726	0	0	0	0	0	0	0
14:55:11	-133,422	1978,473	9,819	9,716	9,423	4,932	5,111	21,2	961,909	22,574	1978,473	0	203,991	203,991	99,726	0	0	0	0	0	0	0
14:55:11	114,294	1979,616	9,965	9,961	9,422	4,944	5,108	21,2	961,909	22,574	1978,474	0	203,991	203,991	99,726	0	0	0	0	0	0	0
14:55:11	44,494	1980,061	10,014	10,156	9,422	4,949	5,105	21,2	961,909	22,574	1978,476	0	203,991	203,991	99,726	0	0	0	0	0	0	0
14:55:11	0	1980,061	10,014	10,058	9,422	4,949	5,102	21,2	961,909	22,574	1978,477	0	203,991	203,991	99,726	0	0	0	0	0	0	0
14:55:11	-44,494	1979,616	9,965	10,009	9,422	4,944	5,099	21,2	961,909	22,574	1978,479	0	203,991	203,991	99,726	0	0	0	0	0	0	0
14:55:11	-88,964	1978,727	9,868	9,961	9,422	4,935	5,096	21,2	961,909	22,574	1978,479	0	203,991	203,991	99,726	0	0	0	0	0	0	0
14:55:11	0	1978,727	9,868	9,961	9,422	4,935	5,092	21,2	961,909	22,574	1978,479	0	203,991	203,991	99,726	0	0	0	0	0	0	0
14:55:11	-5,981	1978,667	9,819	9,961	9,424	4,934	5,089	21,2	961,909	22,574	1978,479	0	203,991	203,991	99,726	0	0	0	0	0	0	0
14:55:11	25,146	1978,918	9,868	9,863	9,423	4,937	5,086	21,2	961,909	22,574	1978,48	0	203,991	203,991	99,726	0	0	0	0	0	0	0
14:55:11	69,799	1979,616	9,965	10,009	9,422	4,944	5,084	21,2	961,909	22,574	1978,481	0	203,991	203,991	99,726	0	0	0	0	0	0	0
14:55:11	-61,206	1979,004	9,965	9,863	9,419	4,938	5,081	21,2	961,909	22,574	1978,481	0	203,991	203,991	99,726	0	0	0	0	0	0	0
14:55:11	25,146	1979,256	10,014	9,961	9,418	4,94	5,078	21,2	961,909	22,574	1978,482	0	203,991	203,991	99,726	0	0	0	0	0	0	0
14:55:11	2,648	1979,282	10,063	10,058	9,415	4,941	5,075	21,2	961,909	22,574	1978,483	0	203,991	203,991	99,726	0	0	0	0	0	0	0
14:55:11	-19,348	1979,089	10,063	10,009	9,414	4,939	5,073	21,2	961,909	22,574	1978,483	0	203,991	203,991	99,726	0	0	0	0	0	0	0
14:55:11	0	1979,089	10,063	9,961	9,414	4,939	5,07	21,2	961,909	22,574	1978,484	0	203,991	203,991	99,726	0	0	0	0	0	0	0
14:55:11	-3,686	1979,052	10,014	9,961	9,416	4,938	5,067	21,2	961,909	22,574	1978,485	0	203,991	203,991	99,726	0	0	0	0	0	0	0
14:55:11	-44,47	1978,607	9,965	9,863	9,416	4,934	5,065	21,2	961,909	22,574	1978,485	0	203,991	203,991	99,726	0	0	0	0	0	0	0
14:55:11	-129,724	1977,31	9,868	9,814	9,414	4,92	5,062	21,2	961,909	22,574	1977,31	0	203,991	203,991	99,726	0	0	0	0	0	0	0
14:55:11	114,086	1978,451	10,014	10,009	9,413	4,932	5,059	21,2	961,909	22,574	1977,311	0	203,991	203,991	99,726	0	0	0	0	0	0	0
14:55:11	-44,47	1978,006	9,965	10,058	9,413	4,927	5,057	21,2	961,909	22,574	1977,312	0	203,991	203,991	99,726	0	0	0	0	0	0	0
14:55:11	-88,94	1977,117	9,868	9,961	9,413	4,918	5,054	21,2	961,909	22,574	1977,117	0	203,991	203,991	99,726	0	0	0	0	0	0	0
14:55:11	-44,458	1976,672	9,819	9,668	9,413	4,914	5,051	21,2	961,909	22,574	1976,672	0	203,991	203,991	99,726	0	0	0	0	0	0	0
14:55:11	116,662	1977,839	10,014	10,058	9,41	4,926	5,049	21,2	961,909	22,574	1976,673	0	203,991	203,991	99,726	0	0	0	0	0	0	0
14:55:11	0	1977,839	10,014	10,156	9,41	4,926	5,046	21,2	961,909	22,574	1976,674	0	203,991	203,991	99,726	0	0	0	0	0	0	0
14:55:11	-266,772	1975,171	9,721	9,814	9,41	4,898	5,044	21,2	961,909	22,574	1975,171	0	203,991	203,991	99,726	0	0	0	0	0	0	0
14:55:11	88,928	1976,06	9,819	9,863	9,41	4,907	5,041	21,2	961,909	22,574	1975,172	0	203,991	203,991	99,726	0	0	0	0	0	0	0
14:55:11	158,496	1977,645	10,014	10,058	9,408	4,924	5,039	21,2	961,909	22,574	1975,174	0	203,991	203,991	99,726	0	0	0	0	0	0	0
14:55:11	-133,398	1976,311	9,868	9,814	9,408	4,91	5,036	21,2	961,909	22,574	1975,175	0	203,991	203,991	99,726	0	0	0	0	0	0	0
14:55:11	88,94	1977,201	9,965	10,009	9,408	4,919	5,034	21,2	961,909	22,574	1975,178	0	203,991	203,991	99,726	0	0	0	0	0	0	0
14:55:11	0	1977,201	9,965	9,961	9,408	4,919	5,032	21,2	961,909	22,574	1975,18	0	203,991	203,991	99,726	0	0	0	0	0	0	0
14:55:11	-133,386	1975,867	9,819	9,863	9,408	4,905	5,029	21,2	961,909	22,574	1975,18	0	203,991	203,991	99,726	0	0	0	0	0	0	0
14:55:11	133,386	1977,201	9,965	9,961	9,408	4,919	5,027	21,2	961,909	22,574	1975,182	0	203,991	203,991	99,726	0	0	0	0	0	0	0
14:55:11	0	1977,201	9,965	10,009	9,408	4,919	5,025	21,2	961,909	22,574	1975,184	0	203,991	203,991	99,726	0	0	0	0	0	0	0
14:55:11	-133,386	1975,867	9,819	9,814	9,408	4,905	5,022	21,2	961,909	22,574	1975,185	0	203,991	203,991	99,726	0	0	0	0	0	0	0
14:55:11	24,06	1976,107	9,868	9,814	9,407	4,908	5,02	21,2	961,909	22,574	1975,186	0	203,991	203,991	99,726	0	0	0	0	0	0	0
14:55:11	48,156	1976,589	9,965	10,009	9,405	4,913	5,018	21,2	961,909	22,574	1975,188	0	203,991	203,991	99,726	0	0	0	0	0	0	0
14:55:11	-19,165	1976,397	9,965	10,009	9,404	4,911	5,016	21,2	961,909	22,574	1975,189	0	203,991	203,991	99,726	0	0	0	0	0	0	0
14:55:11	0	1976,397	9,965	9,961	9,404	4,911	5,014	21,2	961,909	22,574	1975,19	0	203,991	203,991	99,726	0	0	0	0	0	0	0
14:55:11	0	1976,397	9,965	10,009	9,404	4,911	5,012	21,2	961,909	22,574	1975,191	0	203,991	203,991	99,726	0	0	0	0	0	0	0
14:55:11	44,458	1976,842	10,014	10,058	9,404	4,915	5,01	21,2	961,909	22,574	1975,193	0	203,991	203,991	99,726	0	0	0	0	0	0	0
14:55:11	-177,832	1975,064	9,819	9,863	9,404	4,897	5,008	21,2	961,909	22,574	1975,064	0	203,991	203,991	99,726	0	0	0	0	0	0	0
14:55:11	133,374	1976,397	9,965	10,009	9,404	4,911	5,006	21,2	961,909	22,574	1975,065	0	203,991	203,991	99,726	0	0	0	0	0	0	0
14:55:11	0	1976,397	9,965	9,961	9,404	4,911	5,004	21,2	961,909	22,574	1975,066	0	203,991	203,991	99,726	0	0	0	0	0	0	0
14:55:11	0	1976,397	9,965	9,961	9,404	4,911	5,002	21,2	961,909	22,574	1975,068	0	203,991	203,991	99,726	0	0	0	0	0	0	0
14:55:11	-88,928	1975,508	9,868	9,961	9,404	4,902	5	21,1	961,448	22,574	1975,068	0	203,991	203,991	99,726	0	0	0	0	0	0	0
14:55:11	47,888	1975,987	9,965	10,009	9,402	4,907	4,998	21,1	961,448	22,574	1975,069	0	203,991	203,991	99,726	0	0	0	0	0	0	0
14:55:11	49,377	1976,481	10,063	10,058	9,399	4,912	4,997	21,1	961,448	22,574	1975,07	0	203,991	203,991	99,726	0	0	0	0	0	0	0
14:55:11	-44,494	1976,036	10,014	10,058	9,399	4,907	4,995	21,1	961,448	22,574	1975,071	0	203,991	203,991	99,726	0	0	0	0	0	0	0
14:55:11	0	1976,036	10,014	10,058	9,399	4,907	4,993	21,1	961,448	22,574	1975,072	0	203,991	203,991	99,726	0	0	0	0	0	0	0
14:55:11	-44,458	1975,591	9,965	9,863	9,399	4,903	4,991	21,1	961,448	22,574	1975,073	0	203,991	203,991	99,726	0	0	0	0	0	0	0
14:55:11	0	1975,591	9,965	9,961	9,399	4,903	4,99	21,1	961,448	22,574	1975,073	0	203,991	203,991	99,726	0	0	0	0	0	0	0
14:55:11	0	1975,591	9,965	9,961	9,399	4,903	4,988	21,1	961,448	22,574	1975,074	0	203,991	203,991	99,726	0	0	0	0	0	0	0
14:55:11	44,458	1976,036	10,014	10,009	9,399	4,907	4,986	21,1	961,448	22,574	1975,075	0	203,991	203,991	99,726	0	0	0	0	0	0	0
14:55:11	-19,335	1975,842	10,014	10,058	9,398	4,905	4,985	21,1	961,448	22,574	1975,075	0	203,991	203,991	99,726	0	0	0	0	0	0	0
14:55:11	19,335	1976,036	10,014	10,205	9,399	4,907	4,983	21,1	961,448	22,574	1975,076	0	203,588	203,588	99,724	0	0	0	0	0	0	0
14:55:11	-63,806	1975,398	9,965	9,961	9,398	4,901	4,982	21,1	961,448	22,574	1975,077	0	203,588	203,588	99,724	0	0	0	0	0	0	0
14:55:11	0	1975,398	9,965	10,009	9,398	4,901	4,98	21,1	961,448	22,574	1975,077	0	203,588	203,588	99,724	0	0	0	0	0	0	0
14:55:11	0	1975,398	9,965	9,961	9,398	4,901	4,978	21,1	961,448	22,574	1975,077	0	203,588	203,588	99,724	0	0	0	0	0	0	0
14:55:11	-88,903	1974,509	9,868	9,814	9,398	4,891	4,977	21,1	961,448	22,574	1974,509	0	203,588	203,588	99,724	0	0	0	0	0	0	0
14:55:11	0	1974,509	9,868	9,863	9,398	4,891	4,975	21,1	961,448	22,574	1974,509	0	203,588	203,588	99,724	0	0	0	0	0	0	0
14:55:11	48,144	1974,99	9,965	10,009	9,396	4,896	4,974	21,1	961,448	22,574	1974,509	0	203,588	203,588	99,724	0	0	0	0	0	0	0
14:55:11	-20,397	1974,786	9,965	10,009	9,395	4,894	4,972	21,1	961,448	22,574	1974,509	0	203,588	203,588	99,724	0	0	0	0	0	0	0
14:55:11	0	1974,786	9,965	10,058	9,395	4,894	4,97	21,1	961,448	22,574	1974,51	0	203,588	203,588	99,724	0	0	0	0	0	0	0
14:55:11	44,458	1975,231	10,014	10,009	9,395	4,899	4,969	21,1	961,448	22,574	1974,51	0	203,588	203,588	99,724	0	0	0	0	0	0	0
14:55:11	-133,374	1973,897	9,868	9,716	9,395	4,885	4,967	21,1	961,448	22,574	1973,897	0	203,588	203,588	99,724	0	0	0	0	0	0	0
14:55:11	0	1973,897	9,868	9,716	9,395	4,885	4,966	21,1	961,448	22,574	1973,897	0	203,588	203,588	99,724	0	0	0	0	0	0	0
14:55:11	88,916	1974,786	9,965	9,961	9,395	4,894	4,964	21,1	961,448	22,574	1973,898	0	203,588	203,588	99,724	0	0	0	0	0	0	0
14:55:11	44,458	1975,231	10,014	10,009	9,395	4,899	4,963	21,1	961,448	22,574	1973,899	0	203,588	203,588	99,724	0	0	0	0	0	0	0
14:55:11	-44,458	1974,786	9,965	10,058	9,395	4,894	4,962	21,1	961,448	22,574	1973,9	0	203,588	203,588	99,724	0	0	0	0	0	0	0
14:55:11	44,458	1975,231	10,014	10,058	9,395	4,899	4,961	21,1	961,448	22,574	1973,901	0	203,588	203,588	99,724	0	0	0	0	0	0	0
14:55:11	-133,374	1973,897	9,868	9,863	9,395	4,885	4,959	21,1	961,448	22,574	1973,897	0	203,588	203,588	99,724	0	0	0	0	0	0	0
14:55:11	88,916	1974,786	9,965	10,009	9,395	4,894	4,958	21,1	961,448	22,574	1973,898	0	203,588	203,588	99,724	0	0	0	0	0	0	0
14:55:11	0	1974,786	9,965	9,961	9,395	4,894	4,957	21,1	961,448	22,574	1973,899	0	203,588	203,588	99,724	0	0	0	0	0	0	0
14:55:11	-152,697	1973,259	9,819	9,716	9,394	4,878	4,955	21,1	961,448	22,574	1973,259	0	203,588	203,588	99,724	0	0	0	0	0	0	0
14:55:11	133,349	1974,593	9,965	9,961	9,394	4,892	4,954	21,1	961,448	22,574	1973,26	0	203,588	203,588	99,724	0	0	0	0	0	0	0
14:55:11	0	1974,593	9,965	9,961	9,394	4,892	4,953	21,1	961,448	22,574	1973,262	0	203,588	203,588	99,724	0	0	0	0	0	0	0
14:55:11	44,47	1975,037	10,014	10,058	9,394	4,897	4,951	21,1	961,448	22,574	1973,264	0	203,588	203,588	99,724	0	0	0	0	0	0	0
14:55:11	-44,47	1974,593	9,965	9,961	9,394	4,892	4,95	21,1	961,448	22,574	1973,265	0	203,588	203,588	99,724	0	0	0	0	0	0	0
14:55:11	-88,903	1973,704	9,868	9,863	9,394	4,883	4,949	21,1	961,448	22,574	1973,265	0	203,588	203,588	99,724	0	0	0	0	0	0	0
14:55:11	88,903	1974,593	9,965	10,156	9,394	4,892	4,948	21,1	961,448	22,574	1973,267	0	203,588	203,588	99,724	0	0	0	0	0	0	0
14:55:11	0	1974,593	9,965	10,009	9,394	4,892	4,947	21,1	961,448	22,574	1973,268	0	203,588	203,588	99,724	0	0	0	0	0	0	0
14:55:11	0	1974,593	9,965	9,961	9,394	4,892	4,946	21,1	961,448	22,574	1973,27	0	203,588	203,588	99,724	0	0	0	0	0	0	0
14:55:11	-88,903	1973,704	9,868	9,863	9,394	4,883	4,944	21,1	961,448	22,574	1973,27	0	203,588	203,588	99,724	0	0	0	0	0	0	0
14:55:11	0	1973,704	9,868	9,961	9,394	4,883	4,943	21,1	961,448	22,574	1973,271	0	203,588	203,588	99,724	0	0	0	0	0	0	0
14:55:11	133,374	1975,037	10,014	10,156	9,394	4,897	4,942	21,1	961,448	22,574	1973,272	0	203,588	203,588	99,724	0	0	0	0	0	0	0
14:55:11	-44,47	1974,593	9,965	10,058	9,394	4,892	4,941	21,1	961,448	22,574	1973,274	0	203,588	203,588	99,724	0	0	0	0	0	0	0
14:55:11	-88,903	1973,704	9,868	9,863	9,394	4,883	4,94	21,1	961,448	22,574	1973,274	0	203,588	203,588	99,724	0	0	0	0	0	0	0
14:55:11	133,374	1975,037	10,014	9,961	9,394	4,897	4,939	21,1	961,448	22,574	1973,276	0	203,588	203,588	99,724	0	0	0	0	0	0	0
14:55:11	0	1975,037	10,014	9,961	9,394	4,897	4,939	21,1	961,448	22,574	1973,278	0	203,588	203,588	99,724	0	0	0	0	0	0	0
14:55:11	133,398	1976,371	10,161	10,205	9,394	4,911	4,938	21,1	961,448	22,574	1973,281	0	203,588	203,588	99,724	0	0	0	0	0	0	0
14:55:11	-88,94	1975,482	10,063	10,058	9,394	4,901	4,937	21,1	961,448	22,574	1973,283	0	203,588	203,588	99,724	0	0	0	0	0	0	0
14:55:11	-88,928	1974,593	9,965	9,961	9,394	4,892	4,936	21,1	961,448	22,574	1973,284	0	203,588	203,588	99,724	0	0	0	0	0	0	0
14:55:11	44,47	1975,037	10,014	9,961	9,394	4,897	4,936	21,1	961,448	22,574	1973,286	0	203,588	203,588	99,724	0	0	0	0	0	0	0
14:55:11	-25,122	1974,786	9,965	10,009	9,395	4,894	4,935	21,1	961,448	22,574	1973,287	0	203,588	203,588	99,724	0	0	0	0	0	0	0
14:55:11	-141,784	1973,368	9,721	9,668	9,399	4,88	4,934	21,1	961,448	22,574	1973,287	0	203,588	203,588	99,724	0	0	0	0	0	0	0
14:55:11	0	1973,368	9,721	9,716	9,399	4,88	4,933	21,1	961,448	22,574	1973,287	0	203,588	203,588	99,724	0	0	0	0	0	0	0
14:55:11	206,64	1975,435	10,014	10,009	9,396	4,901	4,932	21,1	961,448	22,574	1973,289	0	203,588	203,588	99,724	0	0	0	0	0	0	0
14:55:11	-84,204	1974,593	9,965	9,961	9,394	4,892	4,931	21,1	961,448	22,574	1973,291	0	203,588	203,588	99,724	0	0	0	0	0	0	0
14:55:11	3,649	1974,629	10,014	10,009	9,391	4,893	4,931	21,1	961,448	22,574	1973,292	0	203,588	203,588	99,724	0	0	0	0	0	0	0
14:55:11	24,108	1974,87	10,063	10,058	9,39	4,895	4,93	21,1	961,448	22,574	1973,294	0	203,588	203,588	99,724	0	0	0	0	0	0	0
14:55:11	133,398	1976,204	10,21	10,302	9,39	4,909	4,929	21,1	961,448	22,574	1973,297	0	203,588	203,588	99,724	0	0	0	0	0	0	0
14:55:11	-116,687	1975,037	10,014	10,058	9,394	4,897	4,929	21,1	961,448	22,574	1973,298	0	203,588	203,588	99,724	0	0	0	0	0	0	0
14:55:11	-247,412	1972,563	9,721	9,716	9,395	4,871	4,928	21,1	961,448	22,574	1972,563	0	203,588	203,588	99,724	0	0	0	0	0	0	0
14:55:11	133,374	1973,897	9,868	9,863	9,395	4,885	4,927	21,1	961,448	22,574	1972,564	0	203,588	203,588	99,724	0	0	0	0	0	0	0
14:55:11	114,038	1975,037	10,014	10,058	9,394	4,897	4,926	21,1	961,448	22,574	1972,567	0	203,588	203,588	99,724	0	0	0	0	0	0	0
14:55:11	92,602	1975,963	10,161	10,302	9,391	4,906	4,926	21,1	961,448	22,574	1972,57	0	203,588	203,588	99,724	0	0	0	0	0	0	0
14:55:11	-153,771	1974,426	10,014	10,156	9,39	4,89	4,925	21,1	961,448	22,574	1972,572	0	203,588	203,588	99,724	0	0	0	0	0	0	0
14:55:11	-44,458	1973,981	9,965	9,814	9,39	4,886	4,924	21,1	961,448	22,574	1972,574	0	203,588	203,588	99,724	0	0	0	0	0	0	0
14:55:11	-88,928	1973,092	9,868	9,716	9,39	4,877	4,923	21,1	961,448	22,574	1972,574	0	203,588	203,588	99,724	0	0	0	0	0	0	0
14:55:11	133,386	1974,426	10,014	10,009	9,39	4,89	4,923	21,1	961,448	22,574	1972,576	0	203,588	203,588	99,724	0	0	0	0	0	0	0
14:55:11	44,458	1974,87	10,063	10,156	9,39	4,895	4,922	21,1	961,448	22,574	1972,578	0	203,588	203,588	99,724	0	0	0	0	0	0	0
14:55:11	-88,916	1973,981	9,965	9,961	9,39	4,886	4,922	21,1	961,448	22,574	1972,58	0	203,588	203,588	99,724	0	0	0	0	0	0	0
14:55:11	-88,928	1973,092	9,868	9,814	9,39	4,877	4,921	21,1	961,448	22,574	1972,58	0	203,588	203,588	99,724	0	0	0	0	0	0	0
14:55:11	88,928	1973,981	9,965	9,814	9,39	4,886	4,92	21,1	961,448	22,574	1972,581	0	203,588	203,588	99,724	0	0	0	0	0	0	0
14:55:11	0	1973,981	9,965	10,009	9,39	4,886	4,919	21,1	961,448	22,574	1972,583	0	203,588	203,588	99,724	0	0	0	0	0	0	0
14:55:11	0	1973,981	9,965	9,863	9,39	4,886	4,919	21,1	961,448	22,574	1972,584	0	203,588	203,588	99,724	0	0	0	0	0	0	0
14:55:11	-88,928	1973,092	9,868	9,716	9,39	4,877	4,918	21,1	961,448	22,574	1972,585	0	203,588	203,588	99,724	0	0	0	0	0	0	0
14:55:11	0	1973,092	9,868	9,961	9,39	4,877	4,917	21,1	961,448	22,574	1972,585	0	203,588	203,588	99,724	0	0	0	0	0	0	0
14:55:11	69,567	1973,787	9,965	10,009	9,389	4,884	4,916	21,1	961,448	22,574	1972,586	0	203,588	203,588	99,724	0	0	0	0	0	0	0
14:55:11	88,903	1974,676	10,063	10,351	9,389	4,893	4,916	21,1	961,448	22,574	1972,589	0	203,588	203,588	99,724	0	0	0	0	0	0	0
14:55:11	222,351	1976,9	10,307	10,595	9,389	4,916	4,916	21,1	961,448	22,574	1972,593	0	203,588	203,588	99,724	0	0	0	0	0	0	0
14:55:11	197,326	1978,873	10,503	11,035	9,39	4,936	4,916	21,1	961,448	22,574	1972,599	0	203,588	203,588	99,724	0	0	0	0	0	0	0
14:55:11	408,837	1982,962	10,796	11,767	9,398	4,978	4,918	21,1	961,448	22,574	1972,609	0	203,588	203,588	99,724	0	0	0	0	0	0	0
14:55:11	440,185	1987,363	10,991	12,5	9,413	5,024	4,92	21,1	961,448	22,574	1972,624	0	203,588	203,588	99,724	0	0	0	0	0	0	0
14:55:11	386,157	1991,225	11,04	13,086	9,432	5,064	4,922	21,1	961,448	22,574	1972,643	0	203,588	203,588	99,724	0	0	0	0	0	0	0
14:55:11	555,993	1996,785	11,186	13,427	9,456	5,121	4,926	21,1	961,448	22,574	1972,667	0	203,588	203,588	99,724	0	0	0	0	0	0	0
14:55:11	489,245	2001,677	11,137	13,769	9,487	5,171	4,931	21,1	961,448	22,574	1972,696	0	203,588	203,588	99,724	0	0	0	0	0	0	0
14:55:11	776,123	2009,439	11,43	14,453	9,516	5,251	4,937	21,1	961,448	22,574	1972,733	0	203,588	203,588	99,724	0	0	0	0	0	0	0
14:55:11	729,028	2016,729	11,626	14,941	9,547	5,327	4,945	21,1	961,448	22,574	1972,777	0	203,588	203,588	99,724	0	0	0	0	0	0	0
14:55:11	639,526	2023,124	11,772	15,478	9,576	5,393	4,954	21,1	961,448	22,574	1972,827	0	203,588	203,588	99,724	0	0	0	0	0	0	0
14:55:11	903,259	2032,157	12,163	15,722	9,607	5,486	4,964	21,1	961,448	22,574	1972,886	0	203,588	203,588	99,724	0	0	0	0	0	0	0
14:55:11	644,213	2038,599	12,309	15,82	9,635	5,552	4,976	21,1	961,448	22,574	1972,952	0	203,588	203,588	99,724	0	0	0	0	0	0	0
14:55:11	888,684	2047,486	12,651	16,504	9,668	5,644	4,989	21,1	961,448	22,574	1973,027	0	203,588	203,588	99,724	0	0	0	0	0	0	0
14:55:11	722,204	2054,708	12,798	16,748	9,701	5,718	5,003	21,1	961,448	22,574	1973,108	0	203,588	203,588	99,724	0	0	0	0	0	0	0
14:55:11	440,283	2059,111	12,553	16,552	9,739	5,764	5,018	21,1	961,448	22,574	1973,194	0	203,588	203,588	99,724	0	0	0	0	0	0	0
14:55:11	668,042	2065,791	12,553	16,699	9,777	5,832	5,034	21,1	961,448	22,574	1973,287	0	203,588	203,588	99,724	0	0	0	0	0	0	0
14:55:11	899,731	2074,788	12,798	17,187	9,815	5,925	5,052	21,1	961,448	22,574	1973,388	0	203,588	203,588	99,724	0	0	0	0	0	0	0
14:55:11	444,311	2079,231	12,456	16,504	9,858	5,971	5,07	21,1	961,448	22,574	1973,494	0	203,588	203,588	99,724	0	0	0	0	0	0	0
14:55:11	903,149	2088,263	12,7	16,894	9,897	6,064	5,089	21,1	961,448	22,574	1973,609	0	203,588	203,588	99,724	0	0	0	0	0	0	0
14:55:11	458,789	2092,851	12,553	16,748	9,931	6,111	5,109	21,1	961,448	22,574	1973,728	0	203,588	203,588	99,724	0	0	0	0	0	0	0
14:55:11	817,529	2101,026	12,798	16,552	9,964	6,196	5,13	21,1	961,448	22,574	1973,856	0	203,588	203,588	99,724	0	0	0	0	0	0	0
14:55:11	815,625	2109,182	13,042	16,845	9,998	6,28	5,153	21,1	961,448	22,574	1973,991	0	203,588	203,588	99,724	0	0	0	0	0	0	0
14:55:11	867,968	2117,862	13,432	17,383	10,026	6,369	5,177	21,1	961,448	22,574	1974,135	0	203,588	203,588	99,724	0	0	0	0	0	0	0
14:55:11	366,967	2121,532	13,286	17,236	10,055	6,407	5,201	21,1	961,448	22,574	1974,282	0	203,588	203,588	99,724	0	0	0	0	0	0	0
14:55:11	765,893	2129,191	13,481	16,894	10,088	6,486	5,226	21,2	961,448	22,574	1974,437	0	203,588	203,588	99,724	0	0	0	0	0	0	0
14:55:11	759,79	2136,789	13,676	17,09	10,121	6,564	5,252	21,2	961,448	22,574	1974,599	0	203,588	203,588	99,724	0	0	0	0	0	0	0
14:55:11	707,08	2143,859	13,823	17,041	10,153	6,637	5,28	21,2	961,448	22,574	1974,769	0	203,588	203,588	99,724	0	0	0	0	0	0	0
14:55:11	609,57	2149,955	13,774	17,431	10,19	6,7	5,307	21,2	961,448	22,574	1974,944	0	203,588	203,588	99,724	0	0	0	0	0	0	0
14:55:11	712,646	2157,082	13,921	17,578	10,223	6,774	5,336	21,2	961,448	22,574	1975,126	0	203,588	203,588	99,724	0	0	0	0	0	0	0
14:55:11	495,996	2162,042	13,774	16,699	10,259	6,825	5,365	21,2	961,448	22,574	1975,313	0	203,588	203,588	99,724	0	0	0	0	0	0	0
14:55:11	730,444	2169,346	13,969	17,383	10,29	6,9	5,395	21,2	961,448	22,574	1975,507	0	203,588	203,588	99,724	0	0	0	0	0	0	0
14:55:11	790,869	2177,255	14,311	17,431	10,316	6,982	5,426	21,2	961,448	22,574	1975,709	0	203,588	203,588	99,724	0	0	0	0	0	0	0
14:55:11	723,535	2184,49	14,653	17,822	10,339	7,056	5,458	21,2	961,448	22,574	1975,917	0	203,588	203,588	99,724	0	0	0	0	0	0	0
14:55:11	539,062	2189,881	14,8	18,066	10,362	7,112	5,491	21,2	961,448	22,574	1976,131	0	203,588	203,588	99,724	0	0	0	0	0	0	0
14:55:11	989,575	2199,776	15,385	18,164	10,387	7,214	5,525	21,2	961,448	22,574	1976,355	0	203,894	203,894	99,725	0	0	0	0	0	0	0
14:55:11	510,131	2204,878	15,483	18,31	10,411	7,266	5,559	21,2	961,448	22,574	1976,583	0	203,894	203,894	99,725	0	0	0	0	0	0	0
14:55:11	391,259	2208,79	15,434	18,31	10,435	7,307	5,593	21,2	961,448	22,574	1976,815	0	203,894	203,894	99,725	0	0	0	0	0	0	0
14:55:11	722,753	2216,018	15,63	18,31	10,466	7,381	5,628	21,2	961,448	22,574	1977,055	0	203,894	203,894	99,725	0	0	0	0	0	0	0
14:55:11	619,97	2222,218	15,776	18,261	10,493	7,445	5,664	21,2	961,448	22,574	1977,3	0	203,894	203,894	99,725	0	0	0	0	0	0	0
14:55:11	457,055	2226,788	15,727	18,31	10,522	7,492	5,7	21,2	961,448	22,574	1977,549	0	203,894	203,894	99,725	0	0	0	0	0	0	0
14:55:11	468,481	2231,473	15,63	18,115	10,553	7,54	5,736	21,2	961,448	22,574	1977,803	0	203,894	203,894	99,725	0	0	0	0	0	0	0
14:55:11	507,373	2236,547	15,727	18,261	10,577	7,593	5,772	21,2	961,448	22,574	1978,062	0	203,894	203,894	99,725	0	0	0	0	0	0	0
14:55:11	467,407	2241,221	15,727	18,066	10,603	7,641	5,809	21,2	961,448	22,574	1978,325	0	203,894	203,894	99,725	0	0	0	0	0	0	0
14:55:11	723,266	2248,453	16,069	18,457	10,626	7,716	5,846	21,2	961,448	22,574	1978,596	0	203,894	203,894	99,725	0	0	0	0	0	0	0
14:55:11	611,816	2254,572	16,362	18,457	10,645	7,779	5,884	21,2	961,448	22,574	1978,872	0	203,894	203,894	99,725	0	0	0	0	0	0	0
14:55:11	373,437	2258,306	16,411	18,359	10,663	7,817	5,922	21,2	961,448	22,574	1979,151	0	203,894	203,894	99,725	0	0	0	0	0	0	0
14:55:11	676,025	2265,066	16,704	18,945	10,686	7,887	5,96	21,2	961,448	22,574	1979,437	0	203,894	203,894	99,725	0	0	0	0	0	0	0
14:55:11	315,112	2268,217	16,606	18,457	10,709	7,919	5,999	21,2	961,448	22,574	1979,726	0	203,894	203,894	99,725	0	0	0	0	0	0	0
14:55:11	432,08	2272,538	16,606	18,506	10,733	7,964	6,037	21,2	961,448	22,574	1980,019	0	203,894	203,894	99,725	0	0	0	0	0	0	0
14:55:11	550,146	2278,04	16,753	18,457	10,757	8,021	6,076	21,2	961,448	22,574	1980,317	0	203,894	203,894	99,725	0	0	0	0	0	0	0
14:55:11	547,973	2283,519	16,899	18,945	10,78	8,077	6,116	21,2	961,448	22,574	1980,62	0	203,894	203,894	99,725	0	0	0	0	0	0	0
14:55:11	230,249	2285,822	16,704	18,359	10,803	8,101	6,154	21,2	961,448	22,574	1980,925	0	203,894	203,894	99,725	0	0	0	0	0	0	0
14:55:11	513,208	2290,954	16,899	18,359	10,822	8,154	6,194	21,2	961,448	22,574	1981,235	0	203,894	203,894	99,725	0	0	0	0	0	0	0
14:55:11	516,748	2296,121	17,094	18,799	10,841	8,207	6,233	21,2	961,448	22,574	1981,55	0	203,894	203,894	99,725	0	0	0	0	0	0	0
14:55:11	284,57	2298,967	17,046	18,652	10,859	8,236	6,272	21,2	961,448	22,574	1981,868	0	203,894	203,894	99,725	0	0	0	0	0	0	0
14:55:11	608,325	2305,05	17,339	18,847	10,878	8,299	6,312	21,2	961,448	22,574	1982,191	0	203,894	203,894	99,725	0	0	0	0	0	0	0
14:55:11	342,407	2308,474	17,436	18,945	10,892	8,334	6,352	21,2	961,448	22,574	1982,517	0	203,894	203,894	99,725	0	0	0	0	0	0	0
14:55:11	473,12	2313,206	17,583	18,945	10,911	8,383	6,392	21,2	961,448	22,574	1982,848	0	203,894	203,894	99,725	0	0	0	0	0	0	0
14:55:11	388,891	2317,095	17,729	19,238	10,925	8,423	6,431	21,2	961,448	22,574	1983,182	0	203,894	203,894	99,725	0	0	0	0	0	0	0
14:55:11	425,976	2321,354	17,827	19,14	10,944	8,467	6,471	21,2	961,448	22,574	1983,52	0	203,894	203,894	99,725	0	0	0	0	0	0	0
14:55:11	193,92	2323,294	17,68	18,945	10,963	8,487	6,511	21,2	961,448	22,574	1983,86	0	203,894	203,894	99,725	0	0	0	0	0	0	0
14:55:11	277,197	2326,066	17,534	18,652	10,986	8,516	6,55	21,2	961,448	22,574	1984,202	0	203,894	203,894	99,725	0	0	0	0	0	0	0
14:55:11	380,566	2329,871	17,583	18,652	11,005	8,555	6,589	21,2	961,448	22,574	1984,548	0	203,894	203,894	99,725	0	0	0	0	0	0	0
14:55:11	248,754	2332,359	17,583	18,701	11,019	8,581	6,629	21,2	961,448	22,574	1984,896	0	203,894	203,894	99,725	0	0	0	0	0	0	0
14:55:11	530,786	2337,667	17,876	18,945	11,033	8,635	6,668	21,2	961,448	22,574	1985,248	0	203,894	203,894	99,725	0	0	0	0	0	0	0
14:55:12	529,882	2342,965	18,169	19,189	11,047	8,69	6,708	21,2	961,448	22,574	1985,606	0	203,894	203,894	99,725	0	0	0	0	0	0	0
14:55:12	288,916	2345,855	18,218	19,336	11,061	8,72	6,747	21,2	961,448	22,574	1985,966	0	203,894	203,894	99,725	0	0	0	0	0	0	0
14:55:12	357,031	2349,425	18,413	19,531	11,071	8,756	6,786	21,2	961,448	22,574	1986,33	0	203,894	203,894	99,725	0	0	0	0	0	0	0
14:55:12	385,449	2353,279	18,559	19,531	11,085	8,796	6,826	21,2	961,448	22,574	1986,697	0	203,894	203,894	99,725	0	0	0	0	0	0	0
14:55:12	342,138	2356,701	18,559	19,482	11,104	8,831	6,865	21,2	961,448	22,574	1987,067	0	203,894	203,894	99,725	0	0	0	0	0	0	0
14:55:12	109,057	2357,791	18,413	19,385	11,118	8,843	6,904	21,2	961,448	22,574	1987,438	0	203,894	203,894	99,725	0	0	0	0	0	0	0
14:55:12	417,919	2361,971	18,511	19,385	11,136	8,886	6,943	21,2	961,448	22,574	1987,812	0	203,894	203,894	99,725	0	0	0	0	0	0	0
14:55:12	265,332	2364,624	18,511	19,336	11,151	8,913	6,981	21,2	961,448	22,574	1988,189	0	203,894	203,894	99,725	0	0	0	0	0	0	0
14:55:12	298,803	2367,612	18,559	19,238	11,165	8,944	7,02	21,2	961,448	22,574	1988,568	0	203,894	203,894	99,725	0	0	0	0	0	0	0
14:55:12	367,334	2371,285	18,706	19,385	11,178	8,982	7,058	21,2	961,448	22,574	1988,951	0	203,894	203,894	99,725	0	0	0	0	0	0	0
14:55:12	412,231	2375,408	19,048	19,58	11,183	9,024	7,097	21,2	961,448	22,574	1989,337	0	203,894	203,894	99,725	0	0	0	0	0	0	0
14:55:12	192,919	2377,337	19,145	19,726	11,189	9,044	7,135	21,2	961,448	22,574	1989,725	0	203,894	203,894	99,725	0	0	0	0	0	0	0
14:55:12	347,29	2380,81	19,341	19,873	11,198	9,08	7,173	21,2	961,448	22,574	1990,116	0	203,894	203,894	99,725	0	0	0	0	0	0	0
14:55:12	299,414	2383,804	19,487	20,019	11,207	9,111	7,211	21,2	961,448	22,574	1990,51	0	203,894	203,894	99,725	0	0	0	0	0	0	0
14:55:12	229,711	2386,101	19,487	19,922	11,22	9,135	7,249	21,2	961,448	22,574	1990,906	0	203,894	203,894	99,725	0	0	0	0	0	0	0
14:55:12	145,947	2387,56	19,389	19,873	11,233	9,15	7,286	21,2	961,448	22,574	1991,302	0	203,894	203,894	99,725	0	0	0	0	0	0	0
14:55:12	-4,003	2387,52	19,194	19,678	11,243	9,149	7,323	21,2	961,448	22,574	1991,698	0	203,894	203,894	99,725	0	0	0	0	0	0	0
14:55:12	315,551	2390,676	19,292	19,678	11,256	9,182	7,359	21,2	961,448	22,574	1992,097	0	203,894	203,894	99,725	0	0	0	0	0	0	0
14:55:12	260,4	2393,28	19,389	19,824	11,265	9,209	7,395	21,2	961,448	22,574	1992,498	0	203,894	203,894	99,725	0	0	0	0	0	0	0
14:55:12	51,928	2393,799	19,341	19,678	11,271	9,214	7,431	21,2	961,448	22,574	1992,9	0	203,894	203,894	99,725	0	0	0	0	0	0	0
14:55:12	270,581	2396,505	19,536	19,726	11,276	9,242	7,467	21,2	961,448	22,574	1993,303	0	203,894	203,894	99,725	0	0	0	0	0	0	0
14:55:12	160,742	2398,112	19,634	19,678	11,279	9,258	7,502	21,2	961,448	22,574	1993,708	0	203,894	203,894	99,725	0	0	0	0	0	0	0
14:55:12	300,195	2401,114	19,878	20,019	11,283	9,289	7,537	21,2	961,448	22,574	1994,115	0	203,894	203,894	99,725	0	0	0	0	0	0	0
14:55:12	265,649	2403,771	20,122	20,361	11,285	9,317	7,572	21,2	961,448	22,574	1994,525	0	203,894	203,894	99,725	0	0	0	0	0	0	0
14:55:12	-27,441	2403,496	20,024	20,166	11,289	9,314	7,606	21,2	961,448	22,574	1994,934	0	203,894	203,894	99,725	0	0	0	0	0	0	0
14:55:12	101,635	2404,513	19,975	20,068	11,297	9,324	7,64	21,2	961,448	22,574	1995,344	0	203,894	203,894	99,725	0	0	0	0	0	0	0
14:55:12	3,784	2404,551	19,878	20,068	11,302	9,325	7,673	21,2	961,448	22,574	1995,753	0	203,894	203,894	99,725	0	0	0	0	0	0	0
14:55:12	101,586	2405,567	19,829	20,068	11,311	9,335	7,705	21,2	961,448	22,574	1996,163	0	203,894	203,894	99,725	0	0	0	0	0	0	0
14:55:12	144,628	2407,013	19,878	20,166	11,316	9,35	7,737	21,2	961,448	22,574	1996,573	0	203,894	203,894	99,725	0	0	0	0	0	0	0
14:55:12	-12,451	2406,888	19,78	19,922	11,321	9,349	7,769	21,2	961,448	22,574	1996,984	0	203,894	203,894	99,725	0	0	0	0	0	0	0
14:55:12	-11,523	2406,773	19,682	19,726	11,325	9,348	7,8	21,2	961,448	22,574	1997,393	0	203,894	203,894	99,725	0	0	0	0	0	0	0
14:55:12	157,666	2408,35	19,78	19,873	11,329	9,364	7,831	21,2	961,448	22,574	1997,804	0	203,894	203,894	99,725	0	0	0	0	0	0	0
14:55:12	187,5	2410,225	19,975	20,068	11,329	9,383	7,861	21,2	961,448	22,574	1998,217	0	203,894	203,894	99,725	0	0	0	0	0	0	0
14:55:12	-93,774	2409,287	19,878	20,019	11,329	9,374	7,891	21,2	961,448	22,574	1998,628	0	203,894	203,894	99,725	0	0	0	0	0	0	0
14:55:12	110,107	2410,388	19,975	20,019	11,33	9,385	7,92	21,2	961,448	22,574	1999,04	0	203,894	203,894	99,725	0	0	0	0	0	0	0
14:55:12	30,566	2410,694	20,024	20,068	11,329	9,388	7,949	21,2	961,448	22,574	1999,451	0	203,894	203,894	99,725	0	0	0	0	0	0	0
14:55:12	16,333	2410,857	20,024	20,068	11,33	9,39	7,977	21,2	961,448	22,574	1999,863	0	203,894	203,894	99,725	0	0	0	0	0	0	0
14:55:12	93,798	2411,795	20,122	20,166	11,33	9,399	8,005	21,2	961,448	22,574	2000,275	0	203,894	203,894	99,725	0	0	0	0	0	0	0
14:55:12	111,865	2412,914	20,171	20,361	11,334	9,411	8,033	21,2	961,448	22,574	2000,687	0	203,894	203,894	99,725	0	0	0	0	0	0	0
14:55:12	-123,217	2411,682	20,024	20,166	11,335	9,398	8,059	21,2	961,448	22,574	2001,098	0	203,894	203,894	99,725	0	0	0	0	0	0	0
14:55:12	15,966	2411,841	19,975	20,068	11,338	9,4	8,086	21,2	961,448	22,574	2001,509	0	203,894	203,894	99,725	0	0	0	0	0	0	0
14:55:12	17,382	2412,015	19,975	20,166	11,339	9,402	8,111	21,2	961,448	22,574	2001,92	0	203,894	203,894	99,725	0	0	0	0	0	0	0
14:55:12	0	2412,015	19,975	20,166	11,339	9,402	8,137	21,2	961,448	22,574	2002,33	0	203,894	203,894	99,725	0	0	0	0	0	0	0
14:55:12	-140,649	2410,609	19,829	19,922	11,339	9,387	8,161	21,2	961,448	22,574	2002,738	0	203,894	203,894	99,725	0	0	0	0	0	0	0
14:55:12	29,492	2410,903	19,878	19,873	11,338	9,39	8,185	21,2	961,448	22,574	2003,146	0	203,894	203,894	99,725	0	0	0	0	0	0	0
14:55:12	0	2410,903	19,878	20,166	11,338	9,39	8,209	21,2	961,448	22,574	2003,554	0	203,894	203,894	99,725	0	0	0	0	0	0	0
14:55:12	93,774	2411,841	19,975	20,068	11,338	9,4	8,232	21,2	961,448	22,574	2003,962	0	203,894	203,894	99,725	0	0	0	0	0	0	0
14:55:12	-62,841	2411,213	19,975	20,215	11,335	9,393	8,255	21,2	961,448	22,574	2004,369	0	203,894	203,894	99,725	0	0	0	0	0	0	0
14:55:12	46,875	2411,682	20,024	20,263	11,335	9,398	8,278	21,2	961,448	22,574	2004,777	0	203,894	203,894	99,725	0	0	0	0	0	0	0
14:55:12	-1,44	2411,667	19,975	20,068	11,337	9,398	8,299	21,2	961,448	22,574	2005,183	0	203,894	203,894	99,725	0	0	0	0	0	0	0
14:55:12	-123,266	2410,434	19,829	20,019	11,338	9,385	8,321	21,2	961,448	22,574	2005,589	0	203,894	203,894	99,725	0	0	0	0	0	0	0
14:55:12	0	2410,434	19,829	19,873	11,338	9,385	8,342	21,2	961,448	22,574	2005,993	0	203,894	203,894	99,725	0	0	0	0	0	0	0
14:55:12	-140,6	2409,028	19,682	19,58	11,338	9,371	8,362	21,2	961,448	22,574	2006,396	0	203,894	203,894	99,725	0	0	0	0	0	0	0
14:55:12	140,6	2410,434	19,829	19,873	11,338	9,385	8,382	21,2	961,448	22,574	2006,8	0	203,894	203,894	99,725	0	0	0	0	0	0	0
14:55:12	77,832	2411,213	19,975	20,019	11,335	9,393	8,402	21,2	961,448	22,574	2007,205	0	203,894	203,894	99,725	0	0	0	0	0	0	0
14:55:12	0	2411,213	19,975	20,019	11,335	9,393	8,421	21,2	961,448	22,574	2007,609	0	203,894	203,894	99,725	0	0	0	0	0	0	0
14:55:12	123,217	2412,445	20,122	20,215	11,334	9,406	8,44	21,2	961,448	22,574	2008,014	0	203,894	203,894	99,725	0	0	0	0	0	0	0
14:55:12	-140,673	2411,038	19,975	19,922	11,334	9,392	8,459	21,2	961,448	22,574	2008,417	0	203,894	203,894	99,725	0	0	0	0	0	0	0
14:55:12	-123,217	2409,806	19,829	19,824	11,335	9,379	8,477	21,2	961,448	22,574	2008,818	0	203,894	203,894	99,725	0	0	0	0	0	0	0
14:55:12	140,673	2411,213	19,975	19,922	11,335	9,393	8,495	21,3	961,909	22,574	2009,22	0	203,894	203,894	99,725	0	0	0	0	0	0	0
14:55:12	-189,843	2409,314	19,78	19,531	11,335	9,374	8,512	21,3	961,909	22,574	2009,621	0	203,894	203,894	99,725	0	0	0	0	0	0	0
14:55:12	187,475	2411,189	19,975	20,019	11,335	9,393	8,53	21,3	961,909	22,574	2010,022	0	203,894	203,894	99,725	0	0	0	0	0	0	0
14:55:12	140,673	2412,596	20,122	20,361	11,335	9,408	8,547	21,3	961,909	22,574	2010,425	0	203,894	203,894	99,725	0	0	0	0	0	0	0
14:55:12	-111,23	2411,484	20,024	20,019	11,334	9,396	8,564	21,3	961,909	22,574	2010,826	0	203,894	203,894	99,725	0	0	0	0	0	0	0
14:55:12	-29,443	2411,189	19,975	20,019	11,335	9,393	8,58	21,3	961,909	22,574	2011,226	0	203,894	203,894	99,725	0	0	0	0	0	0	0
14:55:12	46,899	2411,658	20,024	20,068	11,335	9,398	8,596	21,3	961,909	22,574	2011,627	0	203,894	203,894	99,725	0	0	0	0	0	0	0
14:55:12	-46,899	2411,189	19,975	20,068	11,335	9,393	8,611	21,3	961,909	22,574	2012,026	0	203,894	203,894	99,725	0	0	0	0	0	0	0
14:55:12	-30,883	2410,88	19,878	19,873	11,338	9,39	8,627	21,3	961,909	22,574	2012,425	0	203,894	203,894	99,725	0	0	0	0	0	0	0
14:55:12	0	2410,88	19,878	19,824	11,338	9,39	8,642	21,3	961,909	22,574	2012,824	0	203,894	203,894	99,725	0	0	0	0	0	0	0
14:55:12	0	2410,88	19,878	19,873	11,338	9,39	8,656	21,3	961,909	22,574	2013,222	0	205,523	205,523	99,732	0	0	0	0	0	0	0
14:55:12	140,625	2412,286	20,024	20,166	11,338	9,405	8,671	21,3	961,909	22,574	2013,621	0	205,523	205,523	99,732	0	0	0	0	0	0	0
14:55:12	-140,625	2410,88	19,878	19,922	11,338	9,39	8,685	21,3	961,909	22,574	2014,018	0	205,523	205,523	99,732	0	0	0	0	0	0	0
14:55:12	-46,899	2410,411	19,829	19,726	11,338	9,385	8,699	21,3	961,909	22,574	2014,415	0	205,523	205,523	99,732	0	0	0	0	0	0	0
14:55:12	187,524	2412,286	20,024	20,068	11,338	9,405	8,713	21,3	961,909	22,574	2014,812	0	205,523	205,523	99,732	0	0	0	0	0	0	0
14:55:12	-140,625	2410,88	19,878	19,824	11,338	9,39	8,726	21,3	961,909	22,574	2015,208	0	205,523	205,523	99,732	0	0	0	0	0	0	0
14:55:12	-46,899	2410,411	19,829	19,922	11,338	9,385	8,739	21,3	961,909	22,574	2015,604	0	205,523	205,523	99,732	0	0	0	0	0	0	0
14:55:12	46,899	2410,88	19,878	20,019	11,338	9,39	8,752	21,3	961,909	22,574	2015,999	0	205,523	205,523	99,732	0	0	0	0	0	0	0
14:55:12	0	2410,88	19,878	20,019	11,338	9,39	8,764	21,3	961,909	22,574	2016,394	0	205,523	205,523	99,732	0	0	0	0	0	0	0
14:55:12	0	2410,88	19,878	19,922	11,338	9,39	8,776	21,3	961,909	22,574	2016,788	0	205,523	205,523	99,732	0	0	0	0	0	0	0
14:55:12	0	2410,88	19,878	20,019	11,338	9,39	8,788	21,3	961,909	22,574	2017,182	0	205,523	205,523	99,732	0	0	0	0	0	0	0
14:55:12	281,298	2413,693	20,171	20,361	11,338	9,419	8,801	21,3	961,909	22,574	2017,579	0	205,523	205,523	99,732	0	0	0	0	0	0	0
14:55:12	-281,298	2410,88	19,878	19,922	11,338	9,39	8,812	21,3	961,909	22,574	2017,972	0	205,523	205,523	99,732	0	0	0	0	0	0	0
14:55:12	-124,633	2409,634	19,682	19,678	11,342	9,377	8,823	21,3	961,909	22,574	2018,364	0	205,523	205,523	99,732	0	0	0	0	0	0	0
14:55:12	34,619	2409,98	19,682	19,726	11,344	9,381	8,834	21,3	961,909	22,574	2018,755	0	205,523	205,523	99,732	0	0	0	0	0	0	0
14:55:12	0	2409,98	19,682	19,922	11,344	9,381	8,845	21,3	961,909	22,574	2019,147	0	205,523	205,523	99,732	0	0	0	0	0	0	0
14:55:12	264,038	2412,62	19,975	20,166	11,343	9,408	8,856	21,3	961,909	22,574	2019,54	0	205,523	205,523	99,732	0	0	0	0	0	0	0
14:55:12	-93,774	2411,683	19,878	20,019	11,343	9,398	8,867	21,3	961,909	22,574	2019,932	0	205,523	205,523	99,732	0	0	0	0	0	0	0
14:55:12	-46,85	2411,214	19,829	19,726	11,343	9,393	8,877	21,3	961,909	22,574	2020,323	0	205,523	205,523	99,732	0	0	0	0	0	0	0
14:55:12	187,548	2413,09	20,024	20,166	11,343	9,413	8,888	21,3	961,909	22,574	2020,716	0	205,523	205,523	99,732	0	0	0	0	0	0	0
14:55:12	93,75	2414,027	20,122	20,166	11,343	9,422	8,898	21,3	961,909	22,574	2021,11	0	205,523	205,523	99,732	0	0	0	0	0	0	0
14:55:12	-123,461	2412,793	19,975	19,922	11,344	9,41	8,908	21,3	961,909	22,574	2021,501	0	205,523	205,523	99,732	0	0	0	0	0	0	0
14:55:12	110,839	2413,901	20,024	20,068	11,347	9,421	8,918	21,3	961,909	22,574	2021,894	0	205,523	205,523	99,732	0	0	0	0	0	0	0
14:55:12	-140,673	2412,494	19,878	19,873	11,347	9,407	8,928	21,3	961,909	22,574	2022,284	0	205,523	205,523	99,732	0	0	0	0	0	0	0
14:55:12	93,774	2413,432	19,975	20,068	11,347	9,416	8,937	21,3	961,909	22,574	2022,675	0	205,523	205,523	99,732	0	0	0	0	0	0	0
14:55:12	0	2413,432	19,975	20,019	11,347	9,416	8,947	21,3	961,909	22,574	2023,066	0	205,523	205,523	99,732	0	0	0	0	0	0	0
14:55:12	46,899	2413,901	20,024	20,068	11,347	9,421	8,956	21,3	961,909	22,574	2023,457	0	205,523	205,523	99,732	0	0	0	0	0	0	0
14:55:12	93,798	2414,839	20,122	20,215	11,347	9,431	8,965	21,3	961,909	22,574	2023,848	0	205,523	205,523	99,732	0	0	0	0	0	0	0
14:55:12	-234,472	2412,494	19,878	19,678	11,347	9,407	8,974	21,3	961,909	22,574	2024,237	0	205,523	205,523	99,732	0	0	0	0	0	0	0
14:55:12	159,179	2414,086	20,024	20,166	11,348	9,423	8,983	21,3	961,909	22,574	2024,627	0	205,523	205,523	99,732	0	0	0	0	0	0	0
14:55:12	93,774	2415,024	20,122	20,263	11,348	9,433	8,992	21,3	961,909	22,574	2025,017	0	205,523	205,523	99,732	0	0	0	0	0	0	0
14:55:13	44,409	2415,468	20,122	20,166	11,351	9,437	9	21,3	961,909	22,574	2025,408	0	205,523	205,523	99,732	0	0	0	0	0	0	0
14:55:13	0	2415,468	20,122	20,166	11,351	9,437	9,009	21,3	961,909	22,574	2025,798	0	205,523	205,523	99,732	0	0	0	0	0	0	0
14:55:13	0	2415,468	20,122	20,263	11,351	9,437	9,017	21,3	961,909	22,574	2026,187	0	205,523	205,523	99,732	0	0	0	0	0	0	0
14:55:13	-140,698	2414,061	19,975	19,922	11,351	9,423	9,025	21,3	961,909	22,574	2026,575	0	205,523	205,523	99,732	0	0	0	0	0	0	0
14:55:13	-140,649	2412,654	19,829	19,58	11,351	9,408	9,033	21,3	961,909	22,574	2026,961	0	205,523	205,523	99,732	0	0	0	0	0	0	0
14:55:13	187,573	2414,53	20,024	20,068	11,351	9,428	9,041	21,3	961,909	22,574	2027,349	0	205,523	205,523	99,732	0	0	0	0	0	0	0
14:55:13	-91,333	2413,617	19,975	20,019	11,348	9,418	9,048	21,3	961,909	22,574	2027,735	0	205,523	205,523	99,732	0	0	0	0	0	0	0
14:55:13	46,923	2414,086	20,024	20,019	11,348	9,423	9,055	21,3	961,909	22,574	2028,121	0	205,523	205,523	99,732	0	0	0	0	0	0	0
14:55:13	-46,923	2413,617	19,975	20,019	11,348	9,418	9,062	21,3	961,909	22,574	2028,507	0	205,523	205,523	99,732	0	0	0	0	0	0	0
14:55:13	44,409	2414,061	19,975	20,068	11,351	9,423	9,069	21,3	961,909	22,574	2028,892	0	205,523	205,523	99,732	0	0	0	0	0	0	0
14:55:13	2,514	2414,086	20,024	20,215	11,348	9,423	9,076	21,3	961,909	22,574	2029,277	0	205,523	205,523	99,732	0	0	0	0	0	0	0
14:55:13	-140,673	2412,679	19,878	19,922	11,348	9,409	9,083	21,3	961,909	22,574	2029,661	0	205,523	205,523	99,732	0	0	0	0	0	0	0
14:55:13	140,673	2414,086	20,024	20,166	11,348	9,423	9,09	21,3	961,909	22,574	2030,045	0	205,523	205,523	99,732	0	0	0	0	0	0	0
14:55:13	-46,923	2413,617	19,975	19,922	11,348	9,418	9,096	21,3	961,909	22,574	2030,429	0	205,523	205,523	99,732	0	0	0	0	0	0	0
14:55:13	-140,649	2412,21	19,829	19,726	11,348	9,404	9,102	21,3	961,909	22,574	2030,811	0	205,523	205,523	99,732	0	0	0	0	0	0	0
14:55:13	46,899	2412,679	19,878	19,922	11,348	9,409	9,108	21,3	961,909	22,574	2031,192	0	205,523	205,523	99,732	0	0	0	0	0	0	0
14:55:13	93,75	2413,617	19,975	19,922	11,348	9,418	9,114	21,3	961,909	22,574	2031,575	0	205,523	205,523	99,732	0	0	0	0	0	0	0
14:55:13	-93,75	2412,679	19,878	20,019	11,348	9,409	9,12	21,3	961,909	22,574	2031,956	0	205,523	205,523	99,732	0	0	0	0	0	0	0
14:55:13	93,75	2413,617	19,975	20,068	11,348	9,418	9,126	21,3	961,909	22,574	2032,338	0	205,523	205,523	99,732	0	0	0	0	0	0	0
14:55:13	-49,34	2413,123	19,878	19,824	11,351	9,413	9,131	21,3	961,909	22,574	2032,718	0	205,523	205,523	99,732	0	0	0	0	0	0	0
14:55:13	-138,183	2411,742	19,78	19,58	11,348	9,399	9,137	21,3	961,909	22,574	2033,097	0	205,523	205,523	99,732	0	0	0	0	0	0	0
14:55:13	169,042	2413,432	19,975	19,922	11,347	9,416	9,142	21,3	961,909	22,574	2033,478	0	205,523	205,523	99,732	0	0	0	0	0	0	0
14:55:13	0	2413,432	19,975	20,019	11,347	9,416	9,148	21,3	961,909	22,574	2033,857	0	205,523	205,523	99,732	0	0	0	0	0	0	0
14:55:13	46,899	2413,901	20,024	20,166	11,347	9,421	9,153	21,3	961,909	22,574	2034,237	0	205,523	205,523	99,732	0	0	0	0	0	0	0
14:55:13	0	2413,901	20,024	20,166	11,347	9,421	9,158	21,3	961,909	22,574	2034,617	0	205,523	205,523	99,732	0	0	0	0	0	0	0
14:55:13	-215,942	2411,742	19,78	19,678	11,348	9,399	9,163	21,3	961,909	22,574	2034,994	0	205,523	205,523	99,732	0	0	0	0	0	0	0
14:55:13	46,875	2412,21	19,829	19,873	11,348	9,404	9,168	21,3	961,909	22,574	2035,371	0	205,523	205,523	99,732	0	0	0	0	0	0	0
14:55:13	-18,481	2412,026	19,829	19,726	11,347	9,402	9,172	21,3	961,909	22,574	2035,748	0	205,523	205,523	99,732	0	0	0	0	0	0	0
14:55:13	65,38	2412,679	19,878	19,873	11,348	9,409	9,177	21,3	961,909	22,574	2036,125	0	205,523	205,523	99,732	0	0	0	0	0	0	0
14:55:13	93,75	2413,617	19,975	20,019	11,348	9,418	9,182	21,3	961,909	22,574	2036,502	0	205,523	205,523	99,732	0	0	0	0	0	0	0
14:55:13	0	2413,617	19,975	20,019	11,348	9,418	9,186	21,3	961,909	22,574	2036,88	0	205,523	205,523	99,732	0	0	0	0	0	0	0
14:55:13	0	2413,617	19,975	20,019	11,348	9,418	9,191	21,3	961,909	22,574	2037,256	0	205,523	205,523	99,732	0	0	0	0	0	0	0
14:55:13	44,409	2414,061	19,975	20,263	11,351	9,423	9,195	21,3	961,909	22,574	2037,633	0	205,523	205,523	99,732	0	0	0	0	0	0	0
14:55:13	0	2414,061	19,975	19,922	11,351	9,423	9,2	21,3	961,909	22,574	2038,009	0	205,523	205,523	99,732	0	0	0	0	0	0	0
14:55:13	-281,323	2411,248	19,682	19,385	11,351	9,394	9,204	21,3	961,909	22,574	2038,383	0	205,523	205,523	99,732	0	0	0	0	0	0	0
14:55:13	-325,512	2407,993	19,389	18,457	11,348	9,36	9,207	21,3	961,909	22,574	2038,752	0	205,523	205,523	99,732	0	0	0	0	0	0	0
14:55:13	-474,267	2403,25	18,999	16,601	11,343	9,311	9,209	21,3	961,909	22,574	2039,117	0	205,523	205,523	99,732	0	0	0	0	0	0	0
14:55:13	-581,543	2397,434	18,559	15,185	11,334	9,251	9,21	21,3	961,909	22,574	2039,475	0	205,523	205,523	99,732	0	0	0	0	0	0	0
14:55:13	-308,398	2394,35	18,559	14,648	11,316	9,22	9,21	21,3	961,909	22,574	2039,83	0	205,523	205,523	99,732	0	0	0	0	0	0	0
14:55:13	-662,28	2387,728	18,364	13,916	11,289	9,151	9,209	21,3	961,909	22,574	2040,178	0	205,523	205,523	99,732	0	0	0	0	0	0	0
14:55:13	-371,826	2384,009	18,511	14,111	11,261	9,113	9,207	21,3	961,909	22,574	2040,522	0	205,523	205,523	99,732	0	0	0	0	0	0	0
14:55:13	-524,707	2378,762	18,559	13,867	11,228	9,059	9,204	21,3	961,909	22,574	2040,86	0	205,523	205,523	99,732	0	0	0	0	0	0	0
14:55:13	-482,763	2373,935	18,559	14,111	11,201	9,009	9,2	21,3	961,909	22,574	2041,193	0	205,523	205,523	99,732	0	0	0	0	0	0	0
14:55:13	-593,579	2367,999	18,364	14,062	11,178	8,948	9,195	21,3	961,909	22,574	2041,52	0	205,523	205,523	99,732	0	0	0	0	0	0	0
14:55:13	-465,747	2363,341	18,218	14,306	11,16	8,9	9,189	21,3	961,909	22,574	2041,842	0	205,523	205,523	99,732	0	0	0	0	0	0	0
14:55:13	-568,408	2357,657	17,876	14,453	11,146	8,841	9,182	21,3	961,909	22,574	2042,157	0	205,523	205,523	99,732	0	0	0	0	0	0	0
14:55:13	-709,79	2350,559	17,387	14,453	11,132	8,768	9,174	21,3	961,909	22,574	2042,466	0	205,523	205,523	99,732	0	0	0	0	0	0	0
14:55:13	-595,727	2344,602	16,948	14,306	11,122	8,707	9,165	21,3	961,909	22,574	2042,768	0	205,523	205,523	99,732	0	0	0	0	0	0	0
14:55:13	-340,478	2341,197	16,85	14,111	11,108	8,672	9,155	21,3	961,909	22,574	2043,066	0	205,523	205,523	99,732	0	0	0	0	0	0	0
14:55:13	-330,712	2337,89	16,85	14,111	11,09	8,638	9,145	21,3	961,909	22,574	2043,361	0	205,523	205,523	99,732	0	0	0	0	0	0	0
14:55:13	-371,777	2334,172	16,899	14,258	11,066	8,599	9,135	21,3	961,909	22,574	2043,652	0	205,523	205,523	99,732	0	0	0	0	0	0	0
14:55:13	-275,634	2331,416	17,046	14,258	11,043	8,571	9,124	21,3	961,909	22,574	2043,94	0	205,523	205,523	99,732	0	0	0	0	0	0	0
14:55:13	-274,804	2328,668	17,192	14,258	11,019	8,542	9,112	21,3	961,909	22,574	2044,224	0	205,523	205,523	99,732	0	0	0	0	0	0	0
14:55:13	-484,838	2323,82	16,948	14,258	11,005	8,492	9,1	21,3	961,909	22,574	2044,504	0	205,523	205,523	99,732	0	0	0	0	0	0	0
14:55:13	-435,058	2319,469	16,753	14,209	10,991	8,448	9,087	21,3	961,909	22,574	2044,779	0	205,523	205,523	99,732	0	0	0	0	0	0	0
14:55:13	-433,886	2315,13	16,557	13,965	10,977	8,403	9,074	21,3	961,909	22,574	2045,049	0	205,523	205,523	99,732	0	0	0	0	0	0	0
14:55:13	-493,676	2310,193	16,216	13,769	10,967	8,352	9,06	21,3	961,909	22,574	2045,315	0	205,523	205,523	99,732	0	0	0	0	0	0	0
14:55:13	-664,746	2303,546	15,776	13,379	10,953	8,283	9,044	21,3	961,909	22,574	2045,573	0	205,523	205,523	99,732	0	0	0	0	0	0	0
14:55:13	-295,581	2300,59	15,727	13,086	10,939	8,253	9,029	21,3	961,909	22,574	2045,828	0	205,523	205,523	99,732	0	0	0	0	0	0	0
14:55:13	-249,389	2298,096	15,727	13,086	10,925	8,227	9,013	21,3	961,909	22,574	2046,08	0	205,523	205,523	99,732	0	0	0	0	0	0	0
14:55:13	-416,674	2293,93	15,727	12,988	10,901	8,184	8,997	21,3	961,909	22,574	2046,328	0	205,523	205,523	99,732	0	0	0	0	0	0	0
14:55:13	-193,847	2291,991	15,874	12,988	10,883	8,164	8,981	21,3	961,909	22,574	2046,574	0	205,523	205,523	99,732	0	0	0	0	0	0	0
14:55:13	-413,378	2287,857	15,874	12,988	10,859	8,122	8,964	21,3	961,909	22,574	2046,815	0	205,523	205,523	99,732	0	0	0	0	0	0	0
14:55:13	-365,234	2284,205	15,923	12,89	10,836	8,084	8,947	21,3	961,909	22,574	2047,052	0	205,523	205,523	99,732	0	0	0	0	0	0	0
14:55:13	-284,106	2281,364	15,971	12,988	10,817	8,055	8,929	21,3	961,909	22,574	2047,287	0	205,523	205,523	99,732	0	0	0	0	0	0	0
14:55:13	-575,585	2275,608	15,63	12,841	10,803	7,995	8,911	21,3	961,909	22,574	2047,515	0	205,523	205,523	99,732	0	0	0	0	0	0	0
14:55:13	-386,376	2271,744	15,483	12,89	10,789	7,956	8,892	21,3	961,909	22,574	2047,739	0	205,523	205,523	99,732	0	0	0	0	0	0	0
14:55:13	-506,86	2266,676	15,288	12,89	10,771	7,903	8,873	21,3	961,909	22,574	2047,958	0	205,523	205,523	99,732	0	0	0	0	0	0	0
14:55:13	-301,806	2263,658	15,239	12,695	10,756	7,872	8,853	21,3	961,909	22,574	2048,174	0	205,523	205,523	99,732	0	0	0	0	0	0	0
14:55:13	-570,239	2257,955	14,897	12,158	10,742	7,813	8,833	21,3	961,909	22,574	2048,383	0	205,523	205,523	99,732	0	0	0	0	0	0	0
14:55:13	-244,677	2255,508	14,897	12,646	10,728	7,788	8,812	21,3	961,909	22,574	2048,59	0	205,523	205,523	99,732	0	0	0	0	0	0	0
14:55:13	-535,717	2250,151	14,604	12,256	10,714	7,733	8,791	21,3	961,909	22,574	2048,792	0	205,523	205,523	99,732	0	0	0	0	0	0	0
14:55:13	-192,163	2248,23	14,751	12,256	10,695	7,713	8,77	21,3	961,909	22,574	2048,992	0	205,523	205,523	99,732	0	0	0	0	0	0	0
14:55:13	-278,588	2245,444	14,8	12,353	10,677	7,684	8,749	21,3	961,909	22,574	2049,188	0	205,523	205,523	99,732	0	0	0	0	0	0	0
14:55:13	-294,213	2242,502	14,897	12,451	10,655	7,654	8,727	21,3	961,909	22,574	2049,381	0	205,523	205,523	99,732	0	0	0	0	0	0	0
14:55:13	-628,125	2236,22	14,507	12,256	10,64	7,589	8,705	21,3	961,909	22,574	2049,568	0	205,523	205,523	99,732	0	0	0	0	0	0	0
14:55:13	-91,918	2235,301	14,751	12,353	10,622	7,58	8,683	21,3	961,909	22,574	2049,754	0	205,523	205,523	99,732	0	0	0	0	0	0	0
14:55:13	-394,262	2231,359	14,604	12,5	10,607	7,539	8,66	21,3	961,909	22,574	2049,936	0	205,523	205,523	99,732	0	0	0	0	0	0	0
14:55:13	-437,109	2226,987	14,458	12,256	10,59	7,494	8,637	21,3	961,909	22,574	2050,113	0	205,523	205,523	99,732	0	0	0	0	0	0	0
14:55:13	-298,193	2224,005	14,409	12,353	10,576	7,463	8,614	21,3	961,909	22,574	2050,286	0	205,523	205,523	99,732	0	0	0	0	0	0	0
14:55:13	-250,073	2221,505	14,409	12,451	10,562	7,438	8,591	21,3	961,909	22,574	2050,458	0	205,523	205,523	99,732	0	0	0	0	0	0	0
14:55:13	-522,46	2216,28	14,116	12,158	10,548	7,384	8,568	21,3	961,909	22,574	2050,623	0	205,523	205,523	99,732	0	0	0	0	0	0	0
14:55:13	-284,057	2213,44	14,165	12,109	10,529	7,355	8,544	21,3	961,909	22,574	2050,786	0	205,523	205,523	99,732	0	0	0	0	0	0	0
14:55:13	-234,985	2211,09	14,262	12,256	10,511	7,33	8,52	21,3	961,909	22,574	2050,947	0	205,523	205,523	99,732	0	0	0	0	0	0	0
14:55:13	-324,511	2207,845	14,262	12,353	10,492	7,297	8,496	21,3	961,909	22,574	2051,104	0	205,523	205,523	99,732	0	0	0	0	0	0	0
14:55:13	-304,98	2204,795	14,262	12,256	10,475	7,265	8,472	21,3	961,909	22,574	2051,257	0	205,523	205,523	99,732	0	0	0	0	0	0	0
14:55:13	-302,856	2201,766	14,262	12,353	10,458	7,234	8,448	21,3	961,909	22,574	2051,408	0	205,523	205,523	99,732	0	0	0	0	0	0	0
14:55:13	-467,626	2197,09	14,018	12,109	10,444	7,186	8,423	21,3	961,909	22,574	2051,553	0	205,523	205,523	99,732	0	0	0	0	0	0	0
14:55:13	-310,058	2193,989	13,921	12,256	10,432	7,154	8,398	21,3	961,909	22,574	2051,696	0	205,523	205,523	99,732	0	0	0	0	0	0	0
14:55:13	-334,082	2190,649	13,774	12,158	10,421	7,12	8,373	21,3	961,909	22,574	2051,835	0	205,523	205,523	99,732	0	0	0	0	0	0	0
14:55:13	-335,058	2187,298	13,628	11,963	10,41	7,085	8,348	21,3	961,909	22,574	2051,97	0	205,523	205,523	99,732	0	0	0	0	0	0	0
14:55:13	-479,516	2182,503	13,286	11,621	10,4	7,036	8,322	21,3	961,909	22,574	2052,101	0	205,523	205,523	99,732	0	0	0	0	0	0	0
14:55:13	-308,642	2179,416	13,188	11,718	10,388	7,004	8,296	21,3	961,909	22,574	2052,228	0	205,523	205,523	99,732	0	0	0	0	0	0	0
14:55:13	-221,923	2177,197	13,188	11,816	10,376	6,981	8,27	21,3	961,909	22,574	2052,353	0	205,523	205,523	99,732	0	0	0	0	0	0	0
14:55:13	-256,079	2174,636	13,188	11,718	10,361	6,955	8,245	21,3	961,909	22,574	2052,475	0	205,523	205,523	99,732	0	0	0	0	0	0	0
14:55:13	-302,514	2171,611	13,188	11,621	10,344	6,923	8,219	21,3	961,909	22,574	2052,594	0	205,523	205,523	99,732	0	0	0	0	0	0	0
14:55:13	-105,81	2170,553	13,335	11,767	10,33	6,912	8,193	21,3	961,909	22,574	2052,712	0	205,523	205,523	99,732	0	0	0	0	0	0	0
14:55:13	-368,53	2166,868	13,286	12,06	10,312	6,874	8,167	21,3	961,909	22,574	2052,826	0	205,523	205,523	99,732	0	0	0	0	0	0	0
14:55:13	-335,302	2163,515	13,188	11,963	10,298	6,84	8,141	21,3	961,909	22,574	2052,937	0	205,523	205,523	99,732	0	0	0	0	0	0	0
14:55:13	-213,232	2161,382	13,188	12,06	10,286	6,818	8,115	21,3	961,909	22,574	2053,045	0	205,523	205,523	99,732	0	0	0	0	0	0	0
14:55:14	-346,582	2157,917	12,993	11,767	10,277	6,782	8,089	21,3	961,909	22,574	2053,15	0	205,523	205,523	99,732	0	0	0	0	0	0	0
14:55:14	-332,299	2154,594	12,798	11,572	10,268	6,748	8,063	21,3	961,909	22,574	2053,252	0	205,523	205,523	99,732	0	0	0	0	0	0	0
14:55:14	-288,085	2151,713	12,651	11,523	10,259	6,718	8,036	21,3	961,909	22,574	2053,35	0	205,523	205,523	99,732	0	0	0	0	0	0	0
14:55:14	-348,364	2148,229	12,456	11,425	10,25	6,682	8,01	21,3	961,909	22,574	2053,445	0	205,523	205,523	99,732	0	0	0	0	0	0	0
14:55:14	-244,433	2145,785	12,358	11,425	10,241	6,657	7,983	21,3	961,909	22,574	2053,537	0	205,523	205,523	99,732	0	0	0	0	0	0	0
14:55:14	-168,994	2144,095	12,358	11,377	10,232	6,64	7,957	21,3	961,909	22,574	2053,628	0	205,523	205,523	99,732	0	0	0	0	0	0	0
14:55:14	-168,823	2142,407	12,358	11,425	10,222	6,622	7,931	21,3	961,909	22,574	2053,717	0	205,523	205,523	99,732	0	0	0	0	0	0	0
14:55:14	-140,576	2141,001	12,456	11,377	10,209	6,608	7,905	21,3	961,909	22,574	2053,804	0	205,523	205,523	99,732	0	0	0	0	0	0	0
14:55:14	-261,792	2138,383	12,358	11,425	10,199	6,581	7,879	21,3	961,909	22,574	2053,888	0	205,523	205,523	99,732	0	0	0	0	0	0	0
14:55:14	-279,711	2135,586	12,309	11,425	10,186	6,552	7,853	21,3	961,909	22,574	2053,97	0	205,523	205,523	99,732	0	0	0	0	0	0	0
14:55:14	-253,1	2133,055	12,212	11,377	10,177	6,526	7,827	21,3	961,909	22,574	2054,049	0	205,523	205,523	99,732	0	0	0	0	0	0	0
14:55:14	-196,826	2131,087	12,163	11,377	10,168	6,506	7,801	21,3	961,909	22,574	2054,127	0	205,523	205,523	99,732	0	0	0	0	0	0	0
14:55:14	-190,673	2129,18	12,065	11,279	10,162	6,486	7,775	21,3	961,909	22,574	2054,201	0	205,523	205,523	99,732	0	0	0	0	0	0	0
14:55:14	-244,335	2126,736	11,967	11,23	10,154	6,461	7,749	21,3	961,909	22,574	2054,274	0	205,523	205,523	99,732	0	0	0	0	0	0	0
14:55:14	-122,436	2125,512	12,016	11,181	10,144	6,448	7,724	21,3	961,909	22,574	2054,345	0	205,523	205,523	99,732	0	0	0	0	0	0	0
14:55:14	-223,754	2123,275	11,967	11,23	10,134	6,425	7,698	21,3	961,909	22,574	2054,414	0	205,523	205,523	99,732	0	0	0	0	0	0	0
14:55:14	-190,283	2121,372	12,016	11,279	10,121	6,405	7,673	21,3	961,909	22,574	2054,481	0	205,523	205,523	99,732	0	0	0	0	0	0	0
14:55:14	-161,206	2119,76	12,016	11,377	10,112	6,389	7,648	21,3	961,909	22,574	2054,546	0	205,523	205,523	99,732	0	0	0	0	0	0	0
14:55:14	-125,83	2118,501	12,065	11,377	10,102	6,376	7,623	21,3	961,909	22,574	2054,61	0	205,523	205,523	99,732	0	0	0	0	0	0	0
14:55:14	-163,5	2116,866	12,065	11,377	10,093	6,359	7,598	21,3	961,909	22,574	2054,672	0	205,523	205,523	99,732	0	0	0	0	0	0	0
14:55:14	-210,839	2114,758	12,016	11,425	10,083	6,337	7,573	21,3	961,909	22,574	2054,732	0	205,523	205,523	99,732	0	0	0	0	0	0	0
14:55:14	-218,359	2112,574	11,87	11,279	10,078	6,315	7,549	21,3	961,909	22,574	2054,79	0	205,523	205,523	99,732	0	0	0	0	0	0	0
14:55:14	-399,047	2108,584	11,528	11,181	10,074	6,274	7,524	21,3	961,909	22,574	2054,844	0	205,523	205,523	99,732	0	0	0	0	0	0	0
14:55:14	-82,617	2107,758	11,528	11,035	10,069	6,265	7,499	21,3	961,909	22,574	2054,897	0	205,523	205,523	99,732	0	0	0	0	0	0	0
14:55:14	-135,473	2106,403	11,479	11,035	10,064	6,251	7,475	21,3	961,909	22,574	2054,949	0	205,523	205,523	99,732	0	0	0	0	0	0	0
14:55:14	-161,279	2104,79	11,479	11,035	10,055	6,234	7,45	21,3	961,909	22,574	2054,999	0	205,523	205,523	99,732	0	0	0	0	0	0	0
14:55:14	-130,004	2103,49	11,43	10,937	10,05	6,221	7,426	21,3	961,909	22,574	2055,047	0	205,523	205,523	99,732	0	0	0	0	0	0	0
14:55:14	-77,368	2102,716	11,528	11,084	10,04	6,213	7,402	21,3	961,909	22,574	2055,095	0	205,523	205,523	99,732	0	0	0	0	0	0	0
14:55:14	-209,57	2100,621	11,479	11,035	10,031	6,191	7,379	21,3	961,909	22,574	2055,14	0	205,523	205,523	99,732	0	0	0	0	0	0	0
14:55:14	-136,523	2099,255	11,43	11,084	10,026	6,177	7,355	21,3	961,909	22,574	2055,185	0	205,523	205,523	99,732	0	0	0	0	0	0	0
14:55:14	-164,453	2097,611	11,43	11,084	10,017	6,16	7,332	21,3	961,909	22,574	2055,227	0	205,523	205,523	99,732	0	0	0	0	0	0	0
14:55:14	-166,552	2095,945	11,43	11,084	10,007	6,143	7,308	21,3	961,909	22,574	2055,268	0	205,523	205,523	99,732	0	0	0	0	0	0	0
14:55:14	-85,888	2095,086	11,43	11,084	10,002	6,134	7,285	21,3	961,909	22,574	2055,308	0	205,523	205,523	99,732	0	0	0	0	0	0	0
14:55:14	-166,552	2093,421	11,43	11,035	9,993	6,117	7,262	21,3	961,909	22,574	2055,346	0	205,523	205,523	99,732	0	0	0	0	0	0	0
14:55:14	-81,738	2092,604	11,43	11,084	9,988	6,109	7,24	21,3	961,909	22,574	2055,383	0	205,523	205,523	99,732	0	0	0	0	0	0	0
14:55:14	-168,676	2090,917	11,43	11,035	9,979	6,091	7,217	21,3	961,909	22,574	2055,419	0	205,523	205,523	99,732	0	0	0	0	0	0	0
14:55:14	-170,751	2089,209	11,43	11,084	9,969	6,074	7,195	21,3	961,909	22,574	2055,452	0	205,523	205,523	99,732	0	0	0	0	0	0	0
14:55:14	-123,803	2087,971	11,479	11,181	9,959	6,061	7,173	21,3	961,909	22,574	2055,485	0	205,523	205,523	99,732	0	0	0	0	0	0	0
14:55:14	-82,763	2087,144	11,479	11,084	9,955	6,053	7,151	21,3	961,909	22,574	2055,516	0	205,523	205,523	99,732	0	0	0	0	0	0	0
14:55:14	-213,72	2085,006	11,43	11,181	9,945	6,03	7,129	21,3	961,909	22,574	2055,546	0	205,523	205,523	99,732	0	0	0	0	0	0	0
14:55:14	-218,92	2082,817	11,284	11,035	9,94	6,008	7,107	21,3	961,909	22,574	2055,573	0	205,523	205,523	99,732	0	0	0	0	0	0	0
14:55:14	-85,913	2081,958	11,284	11,035	9,935	5,999	7,085	21,3	961,909	22,574	2055,6	0	205,523	205,523	99,732	0	0	0	0	0	0	0
14:55:14	-83,789	2081,12	11,284	11,035	9,931	5,99	7,064	21,3	961,909	22,574	2055,625	0	205,523	205,523	99,732	0	0	0	0	0	0	0
14:55:14	-218,847	2078,932	11,137	10,888	9,926	5,968	7,042	21,3	961,909	22,574	2055,648	0	205,523	205,523	99,732	0	0	0	0	0	0	0
14:55:14	-86,059	2078,071	11,137	10,888	9,921	5,959	7,021	21,3	961,909	22,574	2055,671	0	205,523	205,523	99,732	0	0	0	0	0	0	0
14:55:14	-84,814	2077,223	11,137	10,84	9,916	5,95	7	21,3	961,909	22,574	2055,693	0	205,523	205,523	99,732	0	0	0	0	0	0	0
14:55:14	-169,677	2075,526	11,137	10,84	9,906	5,933	6,979	21,3	961,909	22,574	2055,712	0	205,523	205,523	99,732	0	0	0	0	0	0	0
14:55:14	-83,813	2074,688	11,137	10,84	9,902	5,924	6,958	21,3	961,909	22,574	2055,731	0	205,523	205,523	99,732	0	0	0	0	0	0	0
14:55:14	-34,912	2074,339	11,284	10,937	9,892	5,921	6,938	21,3	961,909	22,574	2055,75	0	205,523	205,523	99,732	0	0	0	0	0	0	0
14:55:14	-169,677	2072,642	11,284	11,035	9,882	5,903	6,918	21,3	961,909	22,574	2055,767	0	205,523	205,523	99,732	0	0	0	0	0	0	0
14:55:14	-84,863	2071,794	11,284	11,035	9,878	5,894	6,898	21,3	961,909	22,574	2055,783	0	205,523	205,523	99,732	0	0	0	0	0	0	0
14:55:14	-167,578	2070,118	11,284	11,035	9,868	5,877	6,878	21,3	961,909	22,574	2055,797	0	205,523	205,523	99,732	0	0	0	0	0	0	0
14:55:14	-176,025	2068,357	11,186	11,035	9,863	5,859	6,858	21,3	961,909	22,574	2055,81	0	205,523	205,523	99,732	0	0	0	0	0	0	0
14:55:14	-83,789	2067,52	11,186	10,937	9,858	5,85	6,838	21,3	961,909	22,574	2055,822	0	205,523	205,523	99,732	0	0	0	0	0	0	0
14:55:14	-82,739	2066,692	11,186	11,035	9,854	5,842	6,818	21,3	961,909	22,574	2055,833	0	205,523	205,523	99,732	0	0	0	0	0	0	0
14:55:14	-131,884	2065,373	11,137	10,937	9,849	5,828	6,799	21,3	961,909	22,574	2055,842	0	205,523	205,523	99,732	0	0	0	0	0	0	0
14:55:14	-172,583	2063,648	11,04	10,888	9,844	5,81	6,779	21,3	961,909	22,574	2055,85	0	205,523	205,523	99,732	0	0	0	0	0	0	0
14:55:14	-172,558	2061,922	10,942	10,742	9,839	5,793	6,76	21,3	961,909	22,574	2055,856	0	205,523	205,523	99,732	0	0	0	0	0	0	0
14:55:14	-85,888	2061,063	10,942	10,693	9,834	5,784	6,741	21,3	961,909	22,574	2055,861	0	205,523	205,523	99,732	0	0	0	0	0	0	0
14:55:14	-86,035	2060,203	10,942	10,742	9,83	5,775	6,722	21,2	960,988	22,574	2055,866	0	205,523	205,523	99,732	0	0	0	0	0	0	0
14:55:14	-122,534	2058,977	10,991	10,742	9,82	5,762	6,703	21,2	960,988	22,574	2055,869	0	205,523	205,523	99,732	0	0	0	0	0	0	0
14:55:14	-36,718	2058,61	11,04	10,84	9,815	5,758	6,685	21,2	960,988	22,574	2055,872	0	205,523	205,523	99,732	0	0	0	0	0	0	0
14:55:14	-171,801	2056,892	11,04	10,888	9,806	5,741	6,666	21,2	960,988	22,574	2055,873	0	205,523	205,523	99,732	0	0	0	0	0	0	0
14:55:14	-80,615	2056,086	11,04	10,937	9,801	5,732	6,648	21,2	960,988	22,574	2055,873	0	205,523	205,523	99,732	0	0	0	0	0	0	0
14:55:14	-76,708	2055,319	11,137	10,84	9,791	5,724	6,63	21,2	960,988	22,574	2055,319	0	205,523	205,523	99,732	0	0	0	0	0	0	0
14:55:14	-174,584	2053,573	11,04	10,888	9,787	5,706	6,612	21,2	960,988	22,574	2053,573	0	205,523	205,523	99,732	0	0	0	0	0	0	0
14:55:14	-50,366	2053,069	10,991	10,742	9,786	5,701	6,594	21,2	960,988	22,574	2053,069	0	205,523	205,523	99,732	0	0	0	0	0	0	0
14:55:14	-124,414	2051,825	10,942	10,693	9,782	5,688	6,576	21,2	960,988	22,574	2051,825	0	205,523	205,523	99,732	0	0	0	0	0	0	0
14:55:14	-174,584	2050,079	10,844	10,547	9,777	5,67	6,558	21,2	960,988	22,574	2050,079	0	205,523	205,523	99,732	0	0	0	0	0	0	0
14:55:14	3,881	2050,118	10,942	10,693	9,772	5,671	6,541	21,2	960,988	22,574	2050,079	0	204,102	204,102	99,726	0	0	0	0	0	0	0
14:55:14	-72,534	2049,393	11,04	10,84	9,763	5,663	6,524	21,2	960,988	22,574	2049,393	0	204,102	204,102	99,726	0	0	0	0	0	0	0
14:55:14	-1,44	2049,378	11,137	10,84	9,758	5,663	6,507	21,2	960,988	22,574	2049,378	0	204,102	204,102	99,726	0	0	0	0	0	0	0
14:55:14	-161,23	2047,766	11,137	10,888	9,749	5,647	6,49	21,2	960,988	22,574	2047,766	0	204,102	204,102	99,726	0	0	0	0	0	0	0
14:55:14	-45,434	2047,312	11,186	10,888	9,743	5,642	6,473	21,2	960,988	22,574	2047,312	0	204,102	204,102	99,726	0	0	0	0	0	0	0
14:55:14	-166,516	2045,647	11,186	10,937	9,734	5,625	6,457	21,2	960,988	22,574	2045,647	0	204,102	204,102	99,726	0	0	0	0	0	0	0
14:55:14	-127,6	2044,371	11,137	10,888	9,729	5,612	6,44	21,2	960,988	22,574	2044,371	0	204,102	204,102	99,726	0	0	0	0	0	0	0
14:55:14	-179,345	2042,577	10,942	10,742	9,729	5,593	6,424	21,2	960,988	22,574	2042,577	0	204,102	204,102	99,726	0	0	0	0	0	0	0
14:55:14	-134,46	2041,233	10,796	10,547	9,729	5,579	6,407	21,2	960,988	22,574	2041,233	0	204,102	204,102	99,726	0	0	0	0	0	0	0
14:55:14	-306,738	2038,165	10,551	10,4	9,725	5,548	6,39	21,2	960,988	22,574	2038,165	0	204,102	204,102	99,726	0	0	0	0	0	0	0
14:55:14	6,884	2038,234	10,649	10,498	9,72	5,548	6,374	21,2	960,988	22,574	2038,165	0	204,102	204,102	99,726	0	0	0	0	0	0	0
14:55:14	-46,325	2037,771	10,698	10,547	9,715	5,544	6,357	21,2	960,988	22,574	2037,771	0	204,102	204,102	99,726	0	0	0	0	0	0	0
14:55:14	-73,645	2037,034	10,796	10,595	9,705	5,536	6,341	21,2	960,988	22,574	2037,034	0	204,102	204,102	99,726	0	0	0	0	0	0	0
14:55:14	-45,471	2036,58	10,844	10,693	9,7	5,531	6,325	21,2	960,988	22,574	2036,58	0	204,102	204,102	99,726	0	0	0	0	0	0	0
14:55:14	-70,349	2035,876	10,942	10,84	9,691	5,524	6,31	21,2	960,988	22,574	2035,876	0	204,102	204,102	99,726	0	0	0	0	0	0	0
14:55:14	-125,061	2034,626	10,991	10,888	9,682	5,511	6,294	21,2	960,988	22,574	2034,626	0	204,102	204,102	99,726	0	0	0	0	0	0	0
14:55:14	-114,135	2033,484	11,04	10,888	9,673	5,499	6,278	21,2	960,988	22,574	2033,484	0	204,102	204,102	99,726	0	0	0	0	0	0	0
14:55:14	-123,095	2032,253	10,991	10,888	9,668	5,487	6,263	21,2	960,988	22,574	2032,253	0	204,102	204,102	99,726	0	0	0	0	0	0	0
14:55:14	-123,266	2031,021	10,942	10,84	9,664	5,474	6,247	21,2	960,988	22,574	2031,021	0	204,102	204,102	99,726	0	0	0	0	0	0	0
14:55:14	-110,998	2029,911	10,844	10,742	9,662	5,463	6,232	21,2	960,988	22,574	2029,911	0	204,102	204,102	99,726	0	0	0	0	0	0	0
14:55:14	-66,687	2029,244	10,844	10,693	9,659	5,456	6,217	21,2	960,988	22,574	2029,244	0	204,102	204,102	99,726	0	0	0	0	0	0	0
14:55:14	-133,801	2027,906	10,796	10,595	9,654	5,442	6,202	21,2	960,988	22,574	2027,906	0	204,102	204,102	99,726	0	0	0	0	0	0	0
14:55:14	-134,265	2026,563	10,649	10,498	9,654	5,428	6,186	21,2	960,988	22,574	2026,563	0	204,102	204,102	99,726	0	0	0	0	0	0	0
14:55:14	-88,122	2025,682	10,649	10,547	9,649	5,419	6,171	21,2	960,988	22,574	2025,682	0	204,102	204,102	99,726	0	0	0	0	0	0	0
14:55:14	-108,666	2024,595	10,698	10,547	9,64	5,408	6,156	21,2	960,988	22,574	2024,595	0	204,102	204,102	99,726	0	0	0	0	0	0	0
14:55:14	2,38	2024,619	10,796	10,547	9,635	5,408	6,142	21,2	960,988	22,574	2024,595	0	204,102	204,102	99,726	0	0	0	0	0	0	0
14:55:14	-43,237	2024,187	10,844	10,693	9,63	5,403	6,127	21,2	960,988	22,574	2024,187	0	204,102	204,102	99,726	0	0	0	0	0	0	0
14:55:14	-131,86	2022,868	10,796	10,595	9,625	5,39	6,113	21,2	960,988	22,574	2022,868	0	204,102	204,102	99,726	0	0	0	0	0	0	0
14:55:14	-164,575	2021,222	10,698	10,547	9,621	5,373	6,098	21,2	960,988	22,574	2021,222	0	204,102	204,102	99,726	0	0	0	0	0	0	0
14:55:14	14,331	2021,366	10,796	10,693	9,616	5,374	6,084	21,2	960,988	22,574	2021,222	0	204,102	204,102	99,726	0	0	0	0	0	0	0
14:55:14	-176,538	2019,6	10,698	10,547	9,611	5,356	6,07	21,2	960,988	22,574	2019,6	0	204,102	204,102	99,726	0	0	0	0	0	0	0
14:55:15	-72,998	2018,87	10,698	10,547	9,607	5,349	6,056	21,2	960,988	22,574	2018,87	0	204,102	204,102	99,726	0	0	0	0	0	0	0
14:55:15	-117,736	2017,693	10,649	10,498	9,603	5,337	6,042	21,2	960,988	22,574	2017,693	0	204,102	204,102	99,726	0	0	0	0	0	0	0
14:55:15	-73,01	2016,963	10,649	10,4	9,599	5,329	6,028	21,2	960,988	22,574	2016,963	0	204,102	204,102	99,726	0	0	0	0	0	0	0
14:55:15	-25,695	2016,706	10,649	10,547	9,598	5,326	6,014	21,2	960,988	22,574	2016,706	0	204,102	204,102	99,726	0	0	0	0	0	0	0
14:55:15	-162,377	2015,082	10,551	10,498	9,593	5,31	6	21,2	960,988	22,574	2015,082	0	204,102	204,102	99,726	0	0	0	0	0	0	0
14:55:15	-85,839	2014,224	10,551	10,498	9,588	5,301	5,986	21,2	960,988	22,574	2014,224	0	204,102	204,102	99,726	0	0	0	0	0	0	0
14:55:15	-66,345	2013,56	10,649	10,498	9,58	5,294	5,973	21,2	960,988	22,574	2013,56	0	204,102	204,102	99,726	0	0	0	0	0	0	0
14:55:15	-84,948	2012,711	10,649	10,547	9,575	5,285	5,959	21,2	960,988	22,574	2012,711	0	204,102	204,102	99,726	0	0	0	0	0	0	0
14:55:15	-41,198	2012,299	10,698	10,595	9,57	5,281	5,946	21,2	960,988	22,574	2012,299	0	204,102	204,102	99,726	0	0	0	0	0	0	0
14:55:15	-128,393	2011,015	10,649	10,547	9,565	5,268	5,933	21,2	960,988	22,574	2011,015	0	204,102	204,102	99,726	0	0	0	0	0	0	0
14:55:15	-159,167	2009,423	10,551	10,547	9,561	5,251	5,919	21,2	960,988	22,574	2009,423	0	204,102	204,102	99,726	0	0	0	0	0	0	0
14:55:15	-58,557	2008,837	10,503	10,547	9,56	5,245	5,906	21,2	960,988	22,574	2008,837	0	204,102	204,102	99,726	0	0	0	0	0	0	0
14:55:15	-114,465	2007,693	10,454	10,351	9,556	5,233	5,893	21,2	960,988	22,574	2007,693	0	204,102	204,102	99,726	0	0	0	0	0	0	0
14:55:15	-103,161	2006,661	10,356	10,351	9,556	5,223	5,88	21,2	960,988	22,574	2006,661	0	204,102	204,102	99,726	0	0	0	0	0	0	0
14:55:15	-69,848	2005,963	10,356	10,302	9,552	5,216	5,867	21,2	960,988	22,574	2005,963	0	204,102	204,102	99,726	0	0	0	0	0	0	0
14:55:15	-113,354	2004,829	10,307	10,205	9,548	5,204	5,854	21,2	960,988	22,574	2004,829	0	204,102	204,102	99,726	0	0	0	0	0	0	0
14:55:15	29,638	2005,126	10,356	10,302	9,547	5,207	5,841	21,2	960,988	22,574	2004,829	0	204,102	204,102	99,726	0	0	0	0	0	0	0
14:55:15	-136,303	2003,763	10,356	10,302	9,539	5,193	5,828	21,2	960,988	22,574	2003,763	0	204,102	204,102	99,726	0	0	0	0	0	0	0
14:55:15	-31,103	2003,451	10,356	10,302	9,537	5,19	5,816	21,2	960,988	22,574	2003,451	0	204,102	204,102	99,726	0	0	0	0	0	0	0
14:55:15	21,508	2003,667	10,454	10,351	9,534	5,192	5,804	21,2	960,988	22,574	2003,452	0	204,102	204,102	99,726	0	0	0	0	0	0	0
14:55:15	-46,02	2003,206	10,551	10,547	9,526	5,187	5,792	21,2	960,988	22,574	2003,206	0	204,102	204,102	99,726	0	0	0	0	0	0	0
14:55:15	-30,09	2002,905	10,551	10,595	9,524	5,184	5,78	21,2	960,988	22,574	2002,905	0	204,102	204,102	99,726	0	0	0	0	0	0	0
14:55:15	-127,282	2001,633	10,503	10,4	9,519	5,171	5,768	21,2	960,988	22,574	2001,633	0	204,102	204,102	99,726	0	0	0	0	0	0	0
14:55:15	-66,503	2000,968	10,503	10,498	9,516	5,164	5,756	21,2	960,988	22,574	2000,968	0	204,102	204,102	99,726	0	0	0	0	0	0	0
14:55:15	-16,162	2000,806	10,503	10,547	9,515	5,162	5,744	21,2	960,988	22,574	2000,806	0	204,102	204,102	99,726	0	0	0	0	0	0	0
14:55:15	-110,046	1999,705	10,454	10,498	9,511	5,151	5,733	21,2	960,988	22,574	1999,705	0	204,102	204,102	99,726	0	0	0	0	0	0	0
14:55:15	-105,212	1998,653	10,356	10,351	9,51	5,14	5,721	21,2	960,988	22,574	1998,653	0	204,102	204,102	99,726	0	0	0	0	0	0	0
14:55:15	0	1998,653	10,356	10,351	9,51	5,14	5,71	21,2	960,988	22,574	1998,653	0	204,102	204,102	99,726	0	0	0	0	0	0	0
14:55:15	-65,576	1997,998	10,356	10,302	9,506	5,134	5,698	21,2	960,988	22,574	1997,998	0	204,102	204,102	99,726	0	0	0	0	0	0	0
14:55:15	-16,027	1997,837	10,356	10,351	9,505	5,132	5,687	21,2	960,988	22,574	1997,837	0	204,102	204,102	99,726	0	0	0	0	0	0	0
14:55:15	-66,65	1997,171	10,356	10,302	9,502	5,125	5,676	21,2	960,988	22,574	1997,171	0	204,102	204,102	99,726	0	0	0	0	0	0	0
14:55:15	-44,592	1996,725	10,307	10,205	9,502	5,12	5,665	21,2	960,988	22,574	1996,725	0	204,102	204,102	99,726	0	0	0	0	0	0	0
14:55:15	-20,837	1996,517	10,356	10,4	9,498	5,118	5,655	21,2	960,988	22,574	1996,517	0	204,102	204,102	99,726	0	0	0	0	0	0	0
14:55:15	-16,186	1996,355	10,356	10,205	9,497	5,117	5,644	21,2	960,988	22,574	1996,355	0	204,102	204,102	99,726	0	0	0	0	0	0	0
14:55:15	-199,133	1994,363	10,21	10,156	9,493	5,096	5,633	21,2	960,988	22,574	1994,363	0	204,102	204,102	99,726	0	0	0	0	0	0	0
14:55:15	100,476	1995,368	10,356	10,302	9,491	5,106	5,623	21,2	960,988	22,574	1994,364	0	204,102	204,102	99,726	0	0	0	0	0	0	0
14:55:15	-64,355	1994,725	10,356	10,351	9,488	5,1	5,613	21,2	960,988	22,574	1994,365	0	204,102	204,102	99,726	0	0	0	0	0	0	0
14:55:15	-17,248	1994,552	10,356	10,302	9,487	5,098	5,603	21,2	960,988	22,574	1994,365	0	204,102	204,102	99,726	0	0	0	0	0	0	0
14:55:15	-65,454	1993,898	10,356	10,302	9,483	5,091	5,593	21,2	960,988	22,574	1993,898	0	204,102	204,102	99,726	0	0	0	0	0	0	0
14:55:15	72,998	1994,627	10,454	10,4	9,482	5,099	5,583	21,2	960,988	22,574	1993,898	0	204,102	204,102	99,726	0	0	0	0	0	0	0
14:55:15	-136,291	1993,265	10,356	10,302	9,479	5,085	5,573	21,2	960,988	22,574	1993,265	0	204,102	204,102	99,726	0	0	0	0	0	0	0
14:55:15	-61,791	1992,647	10,307	10,302	9,479	5,078	5,563	21,2	960,988	22,574	1992,647	0	204,102	204,102	99,726	0	0	0	0	0	0	0
14:55:15	0	1992,647	10,307	10,205	9,479	5,078	5,554	21,2	960,988	22,574	1992,647	0	204,102	204,102	99,726	0	0	0	0	0	0	0
14:55:15	-116,442	1991,482	10,161	10,009	9,479	5,066	5,544	21,2	960,988	22,574	1991,482	0	204,102	204,102	99,726	0	0	0	0	0	0	0
14:55:15	-204,003	1989,442	9,868	9,814	9,483	5,045	5,535	21,2	960,988	22,574	1989,442	0	204,102	204,102	99,726	0	0	0	0	0	0	0
14:55:15	117,48	1990,617	10,014	9,961	9,482	5,057	5,525	21,2	960,988	22,574	1989,443	0	204,102	204,102	99,726	0	0	0	0	0	0	0
14:55:15	52,05	1991,138	10,161	9,961	9,478	5,063	5,516	21,2	960,988	22,574	1989,445	0	204,102	204,102	99,726	0	0	0	0	0	0	0
14:55:15	-37,048	1990,767	10,21	10,058	9,473	5,059	5,507	21,2	960,988	22,574	1989,446	0	204,102	204,102	99,726	0	0	0	0	0	0	0
14:55:15	70,349	1991,471	10,356	10,302	9,469	5,066	5,498	21,2	960,988	22,574	1989,448	0	204,102	204,102	99,726	0	0	0	0	0	0	0
14:55:15	-107,873	1990,392	10,307	10,058	9,466	5,055	5,49	21,2	960,988	22,574	1989,449	0	204,102	204,102	99,726	0	0	0	0	0	0	0
14:55:15	-150,671	1988,885	10,161	10,058	9,465	5,04	5,481	21,2	960,988	22,574	1988,885	0	204,102	204,102	99,726	0	0	0	0	0	0	0
14:55:15	0	1988,885	10,161	10,058	9,465	5,04	5,472	21,2	960,988	22,574	1988,885	0	204,102	204,102	99,726	0	0	0	0	0	0	0
14:55:15	0	1988,885	10,161	10,058	9,465	5,04	5,464	21,2	960,988	22,574	1988,885	0	204,102	204,102	99,726	0	0	0	0	0	0	0
14:55:15	-89,086	1987,994	10,063	10,205	9,465	5,03	5,455	21,2	960,988	22,574	1987,994	0	204,102	204,102	99,726	0	0	0	0	0	0	0
14:55:15	-44,531	1987,549	10,014	10,058	9,465	5,026	5,447	21,2	960,988	22,574	1987,549	0	204,102	204,102	99,726	0	0	0	0	0	0	0
14:55:15	26,245	1987,811	10,063	10,058	9,464	5,028	5,439	21,2	960,988	22,574	1987,549	0	204,102	204,102	99,726	0	0	0	0	0	0	0
14:55:15	25,793	1988,069	10,161	10,156	9,46	5,031	5,431	21,2	960,988	22,574	1987,55	0	204,102	204,102	99,726	0	0	0	0	0	0	0
14:55:15	-18,31	1987,886	10,161	10,302	9,459	5,029	5,423	21,2	960,988	22,574	1987,55	0	204,102	204,102	99,726	0	0	0	0	0	0	0
14:55:15	-18,762	1987,699	10,21	10,205	9,455	5,027	5,415	21,2	960,988	22,574	1987,55	0	204,102	204,102	99,726	0	0	0	0	0	0	0
14:55:15	-151,879	1986,18	10,063	10,058	9,454	5,012	5,407	21,2	963,338	22,574	1986,18	0	204,102	204,102	99,726	0	0	0	0	0	0	0
14:55:15	84,545	1987,025	10,21	10,156	9,452	5,02	5,4	21,2	963,338	22,574	1986,181	0	204,102	204,102	99,726	0	0	0	0	0	0	0
14:55:15	70,739	1987,733	10,307	10,302	9,451	5,028	5,392	21,2	963,338	22,574	1986,182	0	204,102	204,102	99,726	0	0	0	0	0	0	0
14:55:15	-133,532	1986,397	10,161	10,156	9,451	5,014	5,385	21,2	963,338	22,574	1986,182	0	204,102	204,102	99,726	0	0	0	0	0	0	0
14:55:15	-70,727	1985,69	10,063	10,058	9,452	5,007	5,377	21,2	963,338	22,574	1985,69	0	204,102	204,102	99,726	0	0	0	0	0	0	0
14:55:15	-18,273	1985,507	10,063	10,009	9,451	5,005	5,37	21,2	963,338	22,574	1985,507	0	204,102	204,102	99,726	0	0	0	0	0	0	0
14:55:15	0	1985,507	10,063	10,058	9,451	5,005	5,363	21,2	963,338	22,574	1985,507	0	204,102	204,102	99,726	0	0	0	0	0	0	0
14:55:15	-89,001	1984,617	9,965	9,863	9,451	4,996	5,356	21,2	963,338	22,574	1984,617	0	204,102	204,102	99,726	0	0	0	0	0	0	0
14:55:15	0	1984,617	9,965	9,814	9,451	4,996	5,349	21,2	963,338	22,574	1984,617	0	204,102	204,102	99,726	0	0	0	0	0	0	0
14:55:15	0	1984,617	9,965	9,863	9,451	4,996	5,342	21,2	963,338	22,574	1984,617	0	204,102	204,102	99,726	0	0	0	0	0	0	0
14:55:15	44,519	1985,062	10,014	10,009	9,451	5	5,335	21,2	963,338	22,574	1984,618	0	204,295	204,295	99,727	0	0	0	0	0	0	0
14:55:15	-19,36	1984,869	10,014	10,009	9,45	4,998	5,328	21,2	963,338	22,574	1984,618	0	204,295	204,295	99,727	0	0	0	0	0	0	0
14:55:15	-16,687	1984,702	10,063	10,058	9,446	4,996	5,322	21,2	963,338	22,574	1984,618	0	204,295	204,295	99,727	0	0	0	0	0	0	0
14:55:15	89,013	1985,592	10,161	10,009	9,446	5,006	5,316	21,2	963,338	22,574	1984,619	0	204,295	204,295	99,727	0	0	0	0	0	0	0
14:55:15	-107,116	1984,521	10,063	9,814	9,445	4,995	5,309	21,2	963,338	22,574	1984,521	0	204,295	204,295	99,727	0	0	0	0	0	0	0
14:55:15	71,252	1985,233	10,21	10,205	9,442	5,002	5,303	21,2	963,338	22,574	1984,522	0	204,295	204,295	99,727	0	0	0	0	0	0	0
14:55:15	203,186	1987,265	10,454	10,547	9,441	5,023	5,298	21,2	963,338	22,574	1984,524	0	204,295	204,295	99,727	0	0	0	0	0	0	0
14:55:15	-222,546	1985,04	10,21	10,058	9,441	5	5,292	21,2	963,338	22,574	1984,525	0	204,295	204,295	99,727	0	0	0	0	0	0	0
14:55:15	-133,459	1983,705	10,063	9,863	9,441	4,986	5,286	21,2	963,338	22,574	1983,705	0	204,295	204,295	99,727	0	0	0	0	0	0	0
14:55:15	88,977	1984,595	10,161	10,058	9,441	4,995	5,28	21,2	963,338	22,574	1983,706	0	204,295	204,295	99,727	0	0	0	0	0	0	0
14:55:15	-42,895	1984,166	10,161	9,961	9,438	4,991	5,275	21,2	963,338	22,574	1983,707	0	204,295	204,295	99,727	0	0	0	0	0	0	0
14:55:15	-177,954	1982,387	9,965	9,814	9,438	4,973	5,269	21,2	963,338	22,574	1982,387	0	204,295	204,295	99,727	0	0	0	0	0	0	0
14:55:15	69,628	1983,083	10,063	10,058	9,437	4,98	5,263	21,2	963,338	22,574	1982,387	0	204,295	204,295	99,727	0	0	0	0	0	0	0
14:55:15	-44,482	1982,638	10,014	10,009	9,437	4,975	5,257	21,2	963,338	22,574	1982,387	0	204,295	204,295	99,727	0	0	0	0	0	0	0
14:55:15	0	1982,638	10,014	10,009	9,437	4,975	5,252	21,2	963,338	22,574	1982,388	0	204,295	204,295	99,727	0	0	0	0	0	0	0
14:55:15	-44,47	1982,193	9,965	9,961	9,437	4,971	5,246	21,2	963,338	22,574	1982,193	0	204,295	204,295	99,727	0	0	0	0	0	0	0
14:55:15	0	1982,193	9,965	9,961	9,437	4,971	5,241	21,2	963,338	22,574	1982,193	0	204,295	204,295	99,727	0	0	0	0	0	0	0
14:55:15	44,47	1982,638	10,014	10,058	9,437	4,975	5,236	21,2	963,338	22,574	1982,194	0	204,295	204,295	99,727	0	0	0	0	0	0	0
14:55:15	-62,756	1982,01	9,965	10,009	9,436	4,969	5,231	21,2	963,338	22,574	1982,01	0	204,295	204,295	99,727	0	0	0	0	0	0	0
14:55:15	0	1982,01	9,965	9,961	9,436	4,969	5,225	21,2	963,338	22,574	1982,01	0	204,295	204,295	99,727	0	0	0	0	0	0	0
14:55:15	-88,94	1981,121	9,868	9,863	9,436	4,96	5,22	21,2	963,338	22,574	1981,121	0	204,295	204,295	99,727	0	0	0	0	0	0	0
14:55:15	26,696	1981,388	9,965	9,961	9,432	4,962	5,215	21,2	963,338	22,574	1981,121	0	204,295	204,295	99,727	0	0	0	0	0	0	0
14:55:15	44,47	1981,833	10,014	10,205	9,432	4,967	5,21	21,2	963,338	22,574	1981,122	0	204,295	204,295	99,727	0	0	0	0	0	0	0
14:55:15	-44,47	1981,388	9,965	9,961	9,432	4,962	5,205	21,2	963,338	22,574	1981,122	0	204,295	204,295	99,727	0	0	0	0	0	0	0
14:55:15	-88,928	1980,499	9,868	9,863	9,432	4,953	5,2	21,2	963,338	22,574	1980,499	0	204,295	204,295	99,727	0	0	0	0	0	0	0
14:55:15	133,398	1981,833	10,014	10,009	9,432	4,967	5,196	21,2	963,338	22,574	1980,5	0	204,295	204,295	99,727	0	0	0	0	0	0	0
14:55:15	-44,47	1981,388	9,965	10,009	9,432	4,962	5,191	21,2	963,338	22,574	1980,501	0	204,295	204,295	99,727	0	0	0	0	0	0	0
14:55:15	-88,928	1980,499	9,868	9,961	9,432	4,953	5,187	21,2	963,338	22,574	1980,499	0	204,295	204,295	99,727	0	0	0	0	0	0	0
14:55:15	115,136	1981,65	10,014	10,058	9,431	4,965	5,182	21,2	963,338	22,574	1980,5	0	204,295	204,295	99,727	0	0	0	0	0	0	0
14:55:15	-159,594	1980,054	9,819	9,716	9,432	4,949	5,178	21,2	963,338	22,574	1980,054	0	204,295	204,295	99,727	0	0	0	0	0	0	0
14:55:15	115,1	1981,205	9,965	9,863	9,431	4,96	5,173	21,2	963,338	22,574	1980,055	0	204,295	204,295	99,727	0	0	0	0	0	0	0
14:55:16	0	1981,205	9,965	10,156	9,431	4,96	5,169	21,2	963,338	22,574	1980,057	0	204,295	204,295	99,727	0	0	0	0	0	0	0
14:55:16	-88,928	1980,316	9,868	9,814	9,431	4,951	5,165	21,2	963,338	22,574	1980,057	0	204,295	204,295	99,727	0	0	0	0	0	0	0
14:55:16	0	1980,316	9,868	9,863	9,431	4,951	5,161	21,2	963,338	22,574	1980,057	0	204,295	204,295	99,727	0	0	0	0	0	0	0
14:55:16	88,928	1981,205	9,965	10,009	9,431	4,96	5,157	21,2	963,338	22,574	1980,058	0	204,295	204,295	99,727	0	0	0	0	0	0	0
14:55:16	-88,928	1980,316	9,868	9,716	9,431	4,951	5,153	21,2	963,338	22,574	1980,059	0	204,295	204,295	99,727	0	0	0	0	0	0	0
14:55:16	0	1980,316	9,868	9,863	9,431	4,951	5,149	21,2	963,338	22,574	1980,059	0	204,295	204,295	99,727	0	0	0	0	0	0	0
14:55:16	133,422	1981,65	10,014	10,156	9,431	4,965	5,145	21,2	963,338	22,574	1980,06	0	204,295	204,295	99,727	0	0	0	0	0	0	0
14:55:16	-44,494	1981,205	9,965	10,058	9,431	4,96	5,142	21,2	963,338	22,574	1980,062	0	204,295	204,295	99,727	0	0	0	0	0	0	0
14:55:16	-88,928	1980,316	9,868	9,814	9,431	4,951	5,138	21,2	963,338	22,574	1980,062	0	204,295	204,295	99,727	0	0	0	0	0	0	0
14:55:16	0	1980,316	9,868	9,814	9,431	4,951	5,134	21,2	963,338	22,574	1980,062	0	204,295	204,295	99,727	0	0	0	0	0	0	0
14:55:16	88,928	1981,205	9,965	9,961	9,431	4,96	5,131	21,2	963,338	22,574	1980,064	0	204,295	204,295	99,727	0	0	0	0	0	0	0
14:55:16	-17,749	1981,028	10,014	10,058	9,428	4,959	5,127	21,2	963,338	22,574	1980,064	0	204,295	204,295	99,727	0	0	0	0	0	0	0
14:55:16	-25,158	1980,776	9,965	10,009	9,429	4,956	5,124	21,2	963,338	22,574	1980,065	0	204,295	204,295	99,727	0	0	0	0	0	0	0
14:55:16	42,907	1981,205	9,965	9,961	9,431	4,96	5,121	21,2	963,338	22,574	1980,066	0	204,295	204,295	99,727	0	0	0	0	0	0	0
14:55:16	0	1981,205	9,965	9,961	9,431	4,96	5,118	21,2	963,338	22,574	1980,068	0	204,295	204,295	99,727	0	0	0	0	0	0	0
14:55:16	-88,928	1980,316	9,868	9,863	9,431	4,951	5,114	21,2	963,338	22,574	1980,068	0	204,295	204,295	99,727	0	0	0	0	0	0	0
14:55:16	88,928	1981,205	9,965	9,961	9,431	4,96	5,111	21,2	963,338	22,574	1980,069	0	204,295	204,295	99,727	0	0	0	0	0	0	0
14:55:16	0	1981,205	9,965	10,009	9,431	4,96	5,109	21,2	963,338	22,574	1980,07	0	204,295	204,295	99,727	0	0	0	0	0	0	0
14:55:16	0	1981,205	9,965	10,058	9,431	4,96	5,106	21,2	963,338	22,574	1980,071	0	204,295	204,295	99,727	0	0	0	0	0	0	0
14:55:16	0	1981,205	9,965	9,961	9,431	4,96	5,103	21,2	963,338	22,574	1980,073	0	204,295	204,295	99,727	0	0	0	0	0	0	0
14:55:16	0	1981,205	9,965	9,961	9,431	4,96	5,1	21,2	963,338	22,574	1980,074	0	204,295	204,295	99,727	0	0	0	0	0	0	0
14:55:16	44,494	1981,65	10,014	10,058	9,431	4,965	5,097	21,2	963,338	22,574	1980,075	0	204,295	204,295	99,727	0	0	0	0	0	0	0
14:55:16	0	1981,65	10,014	10,058	9,431	4,965	5,095	21,2	963,338	22,574	1980,077	0	204,295	204,295	99,727	0	0	0	0	0	0	0
14:55:16	-26,208	1981,388	9,965	10,009	9,432	4,962	5,092	21,2	963,338	22,574	1980,078	0	204,295	204,295	99,727	0	0	0	0	0	0	0
14:55:16	-88,928	1980,499	9,868	9,961	9,432	4,953	5,089	21,2	963,338	22,574	1980,079	0	204,295	204,295	99,727	0	0	0	0	0	0	0
14:55:16	70,642	1981,205	9,965	9,863	9,431	4,96	5,087	21,2	963,338	22,574	1980,08	0	204,295	204,295	99,727	0	0	0	0	0	0	0
14:55:16	0	1981,205	9,965	9,961	9,431	4,96	5,084	21,2	963,338	22,574	1980,081	0	204,295	204,295	99,727	0	0	0	0	0	0	0
14:55:16	-88,928	1980,316	9,868	9,863	9,431	4,951	5,082	21,2	963,338	22,574	1980,081	0	204,295	204,295	99,727	0	0	0	0	0	0	0
14:55:16	133,422	1981,65	10,014	10,009	9,431	4,965	5,079	21,2	963,338	22,574	1980,083	0	204,295	204,295	99,727	0	0	0	0	0	0	0
14:55:16	-42,932	1981,221	10,014	10,058	9,429	4,961	5,077	21,2	963,338	22,574	1980,084	0	204,295	204,295	99,727	0	0	0	0	0	0	0
14:55:16	-116,662	1980,054	9,819	9,814	9,432	4,949	5,075	21,2	963,338	22,574	1980,054	0	204,295	204,295	99,727	0	0	0	0	0	0	0
14:55:16	-8,447	1979,97	9,721	9,668	9,437	4,948	5,072	21,2	963,338	22,574	1979,97	0	204,295	204,295	99,727	0	0	0	0	0	0	0
14:55:16	115,136	1981,121	9,868	9,863	9,436	4,96	5,07	21,2	963,338	22,574	1979,971	0	204,295	204,295	99,727	0	0	0	0	0	0	0
14:55:16	26,696	1981,388	9,965	9,863	9,432	4,962	5,068	21,2	963,338	22,574	1979,972	0	204,295	204,295	99,727	0	0	0	0	0	0	0
14:55:16	26,208	1981,65	10,014	9,863	9,431	4,965	5,066	21,2	963,338	22,574	1979,974	0	204,295	204,295	99,727	0	0	0	0	0	0	0
14:55:16	0	1981,65	10,014	10,058	9,431	4,965	5,064	21,2	963,338	22,574	1979,975	0	204,295	204,295	99,727	0	0	0	0	0	0	0
14:55:16	44,47	1982,095	10,063	10,058	9,431	4,97	5,062	21,2	963,338	22,574	1979,978	0	204,295	204,295	99,727	0	0	0	0	0	0	0
14:55:16	-159,606	1980,499	9,868	9,814	9,432	4,953	5,06	21,2	963,338	22,574	1979,978	0	204,295	204,295	99,727	0	0	0	0	0	0	0
14:55:16	-44,458	1980,054	9,819	9,716	9,432	4,949	5,058	21,2	963,338	22,574	1979,978	0	204,295	204,295	99,727	0	0	0	0	0	0	0
14:55:16	177,856	1981,833	10,014	10,009	9,432	4,967	5,056	21,2	963,338	22,574	1979,98	0	204,295	204,295	99,727	0	0	0	0	0	0	0
14:55:16	-18,261	1981,65	10,014	10,156	9,431	4,965	5,054	21,2	963,338	22,574	1979,982	0	204,295	204,295	99,727	0	0	0	0	0	0	0
14:55:16	-44,494	1981,205	9,965	9,961	9,431	4,96	5,052	21,2	963,338	22,574	1979,983	0	204,295	204,295	99,727	0	0	0	0	0	0	0
14:55:16	0	1981,205	9,965	10,058	9,431	4,96	5,05	21,2	963,338	22,574	1979,984	0	204,295	204,295	99,727	0	0	0	0	0	0	0
14:55:16	44,494	1981,65	10,014	10,058	9,431	4,965	5,049	21,2	963,338	22,574	1979,986	0	204,295	204,295	99,727	0	0	0	0	0	0	0
14:55:16	-133,422	1980,316	9,868	9,961	9,431	4,951	5,047	21,2	963,338	22,574	1979,986	0	204,295	204,295	99,727	0	0	0	0	0	0	0
14:55:16	0	1980,316	9,868	10,009	9,431	4,951	5,045	21,2	963,338	22,574	1979,987	0	204,295	204,295	99,727	0	0	0	0	0	0	0
14:55:16	88,928	1981,205	9,965	9,961	9,431	4,96	5,043	21,2	963,338	22,574	1979,988	0	204,295	204,295	99,727	0	0	0	0	0	0	0
14:55:16	-62,231	1980,583	9,965	10,009	9,428	4,954	5,042	21,2	963,338	22,574	1979,989	0	204,295	204,295	99,727	0	0	0	0	0	0	0
14:55:16	-88,928	1979,694	9,868	9,961	9,428	4,945	5,04	21,2	963,338	22,574	1979,694	0	204,295	204,295	99,727	0	0	0	0	0	0	0
14:55:16	88,928	1980,583	9,965	10,009	9,428	4,954	5,038	21,2	963,338	22,574	1979,694	0	204,295	204,295	99,727	0	0	0	0	0	0	0
14:55:16	-88,928	1979,694	9,868	9,961	9,428	4,945	5,036	21,2	963,338	22,574	1979,694	0	204,295	204,295	99,727	0	0	0	0	0	0	0
14:55:16	0	1979,694	9,868	9,814	9,428	4,945	5,034	21,2	963,338	22,574	1979,694	0	204,295	204,295	99,727	0	0	0	0	0	0	0
14:55:16	88,928	1980,583	9,965	10,009	9,428	4,954	5,033	21,2	963,338	22,574	1979,694	0	204,295	204,295	99,727	0	0	0	0	0	0	0
14:55:16	-88,928	1979,694	9,868	9,814	9,428	4,945	5,031	21,2	963,338	22,574	1979,694	0	204,295	204,295	99,727	0	0	0	0	0	0	0
14:55:16	-44,458	1979,249	9,819	9,668	9,428	4,94	5,029	21,2	963,338	22,574	1979,249	0	204,295	204,295	99,727	0	0	0	0	0	0	0
14:55:16	133,386	1980,583	9,965	9,961	9,428	4,954	5,028	21,2	963,338	22,574	1979,25	0	204,295	204,295	99,727	0	0	0	0	0	0	0
14:55:16	44,482	1981,028	10,014	10,058	9,428	4,959	5,026	21,2	963,338	22,574	1979,252	0	204,295	204,295	99,727	0	0	0	0	0	0	0
14:55:16	-133,41	1979,694	9,868	9,814	9,428	4,945	5,025	21,2	963,338	22,574	1979,253	0	204,295	204,295	99,727	0	0	0	0	0	0	0
14:55:16	88,928	1980,583	9,965	10,009	9,428	4,954	5,023	21,2	963,338	22,574	1979,254	0	204,295	204,295	99,727	0	0	0	0	0	0	0
14:55:16	0	1980,583	9,965	10,009	9,428	4,954	5,022	21,1	961,448	22,574	1979,255	0	204,295	204,295	99,727	0	0	0	0	0	0	0
14:55:16	48,498	1981,068	10,014	10,009	9,428	4,959	5,021	21,1	961,448	22,574	1979,257	0	204,295	204,295	99,727	0	0	0	0	0	0	0
14:55:16	-133,483	1979,733	9,868	9,814	9,428	4,945	5,019	21,1	961,448	22,574	1979,258	0	204,295	204,295	99,727	0	0	0	0	0	0	0
14:55:16	88,964	1980,623	9,965	9,863	9,428	4,954	5,018	21,1	961,448	22,574	1979,259	0	204,295	204,295	99,727	0	0	0	0	0	0	0
14:55:16	44,519	1981,068	10,014	10,009	9,428	4,959	5,017	21,1	961,448	22,574	1979,261	0	204,295	204,295	99,727	0	0	0	0	0	0	0
14:55:16	-44,519	1980,623	9,965	10,009	9,428	4,954	5,016	21,1	961,448	22,574	1979,262	0	204,295	204,295	99,727	0	0	0	0	0	0	0
14:55:16	-88,964	1979,733	9,868	9,863	9,428	4,945	5,014	21,1	961,448	22,574	1979,263	0	204,295	204,295	99,727	0	0	0	0	0	0	0
14:55:16	88,964	1980,623	9,965	9,863	9,428	4,954	5,013	21,1	961,448	22,574	1979,264	0	204,295	204,295	99,727	0	0	0	0	0	0	0
14:55:16	44,519	1981,068	10,014	10,156	9,428	4,959	5,012	21,1	961,448	22,574	1979,266	0	204,295	204,295	99,727	0	0	0	0	0	0	0
14:55:16	-44,519	1980,623	9,965	9,863	9,428	4,954	5,011	21,1	961,448	22,574	1979,267	0	204,295	204,295	99,727	0	0	0	0	0	0	0
14:55:16	19,323	1980,816	9,965	9,961	9,429	4,956	5,01	21,1	961,448	22,574	1979,269	0	203,741	203,741	99,725	0	0	0	0	0	0	0
14:55:16	-65,417	1980,162	9,868	9,961	9,43	4,95	5,009	21,1	961,448	22,574	1979,27	0	203,741	203,741	99,725	0	0	0	0	0	0	0
14:55:16	65,417	1980,816	9,965	9,961	9,429	4,956	5,008	21,1	961,448	22,574	1979,271	0	203,741	203,741	99,725	0	0	0	0	0	0	0
14:55:16	44,482	1981,261	10,014	10,009	9,429	4,961	5,007	21,1	961,448	22,574	1979,273	0	203,741	203,741	99,725	0	0	0	0	0	0	0
14:55:16	-1,55	1981,245	9,965	10,009	9,431	4,961	5,006	21,1	961,448	22,574	1979,275	0	203,741	203,741	99,725	0	0	0	0	0	0	0
14:55:16	-88,989	1980,355	9,868	9,961	9,431	4,952	5,005	21,1	961,448	22,574	1979,276	0	203,741	203,741	99,725	0	0	0	0	0	0	0
14:55:16	133,483	1981,69	10,014	10,058	9,431	4,965	5,004	21,1	961,448	22,574	1979,279	0	203,741	203,741	99,725	0	0	0	0	0	0	0
14:55:16	-62,231	1981,068	10,014	10,009	9,428	4,959	5,003	21,1	961,448	22,574	1979,281	0	203,741	203,741	99,725	0	0	0	0	0	0	0
14:55:16	63,806	1981,706	10,063	10,205	9,429	4,966	5,002	21,1	961,448	22,574	1979,283	0	203,741	203,741	99,725	0	0	0	0	0	0	0
14:55:16	-46,069	1981,245	9,965	10,058	9,431	4,961	5,002	21,1	961,448	22,574	1979,285	0	203,741	203,741	99,725	0	0	0	0	0	0	0
14:55:16	-88,989	1980,355	9,868	9,814	9,431	4,952	5,001	21,1	961,448	22,574	1979,286	0	203,741	203,741	99,725	0	0	0	0	0	0	0
14:55:16	133,483	1981,69	10,014	10,009	9,431	4,965	5	21,1	961,448	22,574	1979,289	0	203,741	203,741	99,725	0	0	0	0	0	0	0
14:55:16	1,574	1981,706	10,063	10,205	9,429	4,966	4,999	21,1	961,448	22,574	1979,291	0	203,741	203,741	99,725	0	0	0	0	0	0	0
14:55:16	-44,519	1981,261	10,014	9,961	9,429	4,961	4,999	21,1	961,448	22,574	1979,293	0	203,741	203,741	99,725	0	0	0	0	0	0	0
14:55:16	-90,539	1980,355	9,868	9,668	9,431	4,952	4,998	21,1	961,448	22,574	1979,294	0	203,741	203,741	99,725	0	0	0	0	0	0	0
14:55:16	88,989	1981,245	9,965	9,863	9,431	4,961	4,997	21,1	961,448	22,574	1979,296	0	203,741	203,741	99,725	0	0	0	0	0	0	0
14:55:16	179,577	1983,041	10,21	10,205	9,429	4,979	4,997	21,1	961,448	22,574	1979,3	0	203,741	203,741	99,725	0	0	0	0	0	0	0
14:55:16	-178,027	1981,261	10,014	9,961	9,429	4,961	4,996	21,1	961,448	22,574	1979,302	0	203,741	203,741	99,725	0	0	0	0	0	0	0
14:55:16	42,944	1981,69	10,014	9,961	9,431	4,965	4,995	21,1	961,448	22,574	1979,304	0	203,741	203,741	99,725	0	0	0	0	0	0	0
14:55:16	133,496	1983,025	10,161	10,205	9,431	4,979	4,995	21,1	961,448	22,574	1979,308	0	203,741	203,741	99,725	0	0	0	0	0	0	0
14:55:16	-133,496	1981,69	10,014	10,009	9,431	4,965	4,994	21,1	961,448	22,574	1979,311	0	203,741	203,741	99,725	0	0	0	0	0	0	0
14:55:16	-133,483	1980,355	9,868	9,716	9,431	4,952	4,993	21,1	961,448	22,574	1979,312	0	203,741	203,741	99,725	0	0	0	0	0	0	0
14:55:16	133,483	1981,69	10,014	9,961	9,431	4,965	4,993	21,1	961,448	22,574	1979,314	0	203,741	203,741	99,725	0	0	0	0	0	0	0
14:55:16	-133,483	1980,355	9,868	9,668	9,431	4,952	4,992	21,1	961,448	22,574	1979,315	0	203,741	203,741	99,725	0	0	0	0	0	0	0
14:55:16	71,252	1981,068	10,014	9,961	9,428	4,959	4,991	21,1	961,448	22,574	1979,317	0	203,741	203,741	99,725	0	0	0	0	0	0	0
14:55:16	44,494	1981,513	10,063	10,058	9,428	4,964	4,991	21,1	961,448	22,574	1979,319	0	203,741	203,741	99,725	0	0	0	0	0	0	0
14:55:16	-69,689	1980,816	9,965	9,863	9,429	4,956	4,99	21,1	961,448	22,574	1979,321	0	203,741	203,741	99,725	0	0	0	0	0	0	0
14:55:16	42,932	1981,245	9,965	9,814	9,431	4,961	4,99	21,1	961,448	22,574	1979,323	0	203,741	203,741	99,725	0	0	0	0	0	0	0
14:55:16	44,494	1981,69	10,014	10,058	9,431	4,965	4,989	21,1	961,448	22,574	1979,325	0	203,741	203,741	99,725	0	0	0	0	0	0	0
14:55:16	-44,494	1981,245	9,965	9,961	9,431	4,961	4,989	21,1	961,448	22,574	1979,327	0	203,741	203,741	99,725	0	0	0	0	0	0	0
14:55:16	-88,989	1980,355	9,868	9,716	9,431	4,952	4,988	21,1	961,448	22,574	1979,328	0	203,741	203,741	99,725	0	0	0	0	0	0	0
14:55:17	88,989	1981,245	9,965	9,961	9,431	4,961	4,987	21,1	961,448	22,574	1979,33	0	203,741	203,741	99,725	0	0	0	0	0	0	0
14:55:17	115,747	1982,403	10,161	10,302	9,428	4,973	4,987	21,1	961,448	22,574	1979,333	0	203,741	203,741	99,725	0	0	0	0	0	0	0
14:55:17	-133,483	1981,068	10,014	10,009	9,428	4,959	4,987	21,1	961,448	22,574	1979,335	0	203,741	203,741	99,725	0	0	0	0	0	0	0
14:55:17	-71,252	1980,355	9,868	9,863	9,431	4,952	4,986	21,1	961,448	22,574	1979,336	0	203,741	203,741	99,725	0	0	0	0	0	0	0
14:55:17	0	1980,355	9,868	9,863	9,431	4,952	4,985	21,1	961,448	22,574	1979,337	0	203,741	203,741	99,725	0	0	0	0	0	0	0
14:55:17	26,733	1980,623	9,965	10,009	9,428	4,954	4,985	21,1	961,448	22,574	1979,338	0	203,741	203,741	99,725	0	0	0	0	0	0	0
14:55:17	44,519	1981,068	10,014	10,009	9,428	4,959	4,984	21,1	961,448	22,574	1979,34	0	203,741	203,741	99,725	0	0	0	0	0	0	0
14:55:17	44,494	1981,513	10,063	10,302	9,428	4,964	4,984	21,1	961,448	22,574	1979,342	0	203,741	203,741	99,725	0	0	0	0	0	0	0
14:55:17	-89,013	1980,623	9,965	10,009	9,428	4,954	4,983	21,1	961,448	22,574	1979,343	0	203,741	203,741	99,725	0	0	0	0	0	0	0
14:55:17	-222,424	1978,398	9,721	9,668	9,428	4,931	4,982	21,1	961,448	22,574	1978,398	0	203,741	203,741	99,725	0	0	0	0	0	0	0
14:55:17	222,424	1980,623	9,965	9,961	9,428	4,954	4,982	21,1	961,448	22,574	1978,401	0	203,741	203,741	99,725	0	0	0	0	0	0	0
14:55:17	-18,286	1980,44	9,965	10,058	9,427	4,952	4,981	21,1	961,448	22,574	1978,403	0	203,741	203,741	99,725	0	0	0	0	0	0	0
14:55:17	44,482	1980,885	10,014	10,058	9,427	4,957	4,981	21,1	961,448	22,574	1978,405	0	203,741	203,741	99,725	0	0	0	0	0	0	0
14:55:17	-26,196	1980,623	9,965	9,961	9,428	4,954	4,98	21,1	961,448	22,574	1978,407	0	203,741	203,741	99,725	0	0	0	0	0	0	0
14:55:17	0	1980,623	9,965	10,009	9,428	4,954	4,98	21,1	961,448	22,574	1978,409	0	203,741	203,741	99,725	0	0	0	0	0	0	0
14:55:17	0	1980,623	9,965	9,961	9,428	4,954	4,979	21,1	961,448	22,574	1978,412	0	203,741	203,741	99,725	0	0	0	0	0	0	0
14:55:17	0	1980,623	9,965	9,961	9,428	4,954	4,979	21,1	961,448	22,574	1978,414	0	203,741	203,741	99,725	0	0	0	0	0	0	0
14:55:17	-71,215	1979,91	9,819	9,863	9,431	4,947	4,978	21,1	961,448	22,574	1978,415	0	203,741	203,741	99,725	0	0	0	0	0	0	0
14:55:17	-52,966	1979,381	9,672	9,668	9,436	4,942	4,977	21,1	961,448	22,574	1978,416	0	203,741	203,741	99,725	0	0	0	0	0	0	0
14:55:17	1,599	1979,397	9,721	9,668	9,434	4,942	4,977	21,1	961,448	22,574	1978,417	0	203,741	203,741	99,725	0	0	0	0	0	0	0
14:55:17	184,838	1981,245	9,965	10,009	9,431	4,961	4,976	21,1	961,448	22,574	1978,42	0	203,741	203,741	99,725	0	0	0	0	0	0	0
14:55:17	8,435	1981,33	10,063	10,156	9,427	4,962	4,976	21,1	961,448	22,574	1978,423	0	203,741	203,741	99,725	0	0	0	0	0	0	0
14:55:17	89,013	1982,22	10,161	10,205	9,427	4,971	4,976	21,1	961,448	22,574	1978,427	0	203,741	203,741	99,725	0	0	0	0	0	0	0
14:55:17	-133,508	1980,885	10,014	10,156	9,427	4,957	4,975	21,1	961,448	22,574	1978,429	0	203,741	203,741	99,725	0	0	0	0	0	0	0
14:55:17	-115,161	1979,733	9,868	9,863	9,428	4,945	4,975	21,1	961,448	22,574	1978,431	0	203,741	203,741	99,725	0	0	0	0	0	0	0
14:55:17	88,964	1980,623	9,965	10,058	9,428	4,954	4,974	21,1	961,448	22,574	1978,433	0	203,741	203,741	99,725	0	0	0	0	0	0	0
14:55:17	0	1980,623	9,965	10,058	9,428	4,954	4,974	21,1	961,448	22,574	1978,435	0	203,741	203,741	99,725	0	0	0	0	0	0	0
14:55:17	-69,653	1979,926	9,868	9,961	9,429	4,947	4,974	21,1	961,448	22,574	1978,437	0	203,741	203,741	99,725	0	0	0	0	0	0	0
14:55:17	42,919	1980,355	9,868	9,961	9,431	4,952	4,973	21,1	961,448	22,574	1978,439	0	203,741	203,741	99,725	0	0	0	0	0	0	0
14:55:17	26,733	1980,623	9,965	10,009	9,428	4,954	4,973	21,1	961,448	22,574	1978,441	0	203,741	203,741	99,725	0	0	0	0	0	0	0
14:55:17	26,196	1980,885	10,014	10,156	9,427	4,957	4,972	21,1	961,448	22,574	1978,443	0	203,741	203,741	99,725	0	0	0	0	0	0	0
14:55:17	44,494	1981,33	10,063	10,302	9,427	4,962	4,972	21,1	961,448	22,574	1978,446	0	203,741	203,741	99,725	0	0	0	0	0	0	0
14:55:17	-88,977	1980,44	9,965	10,156	9,427	4,952	4,972	21,1	961,448	22,574	1978,448	0	203,741	203,741	99,725	0	0	0	0	0	0	0
14:55:17	-70,678	1979,733	9,868	9,863	9,428	4,945	4,971	21,1	961,448	22,574	1978,45	0	203,741	203,741	99,725	0	0	0	0	0	0	0
14:55:17	177,978	1981,513	10,063	10,156	9,428	4,964	4,971	21,1	961,448	22,574	1978,453	0	203,741	203,741	99,725	0	0	0	0	0	0	0
14:55:17	222,509	1983,738	10,307	10,547	9,428	4,986	4,971	21,1	961,448	22,574	1978,458	0	203,741	203,741	99,725	0	0	0	0	0	0	0
14:55:17	195,812	1985,696	10,454	10,888	9,431	5,007	4,972	21,1	961,448	22,574	1978,465	0	203,741	203,741	99,725	0	0	0	0	0	0	0
14:55:17	410,681	1989,803	10,796	11,718	9,437	5,049	4,974	21,1	961,448	22,574	1978,476	0	203,741	203,741	99,725	0	0	0	0	0	0	0
14:55:17	384,912	1993,652	11,04	12,5	9,446	5,089	4,976	21,1	961,448	22,574	1978,492	0	203,741	203,741	99,725	0	0	0	0	0	0	0
14:55:17	528,649	1998,938	11,333	13,183	9,461	5,143	4,979	21,1	961,448	22,574	1978,512	0	203,741	203,741	99,725	0	0	0	0	0	0	0
14:55:17	520,861	2004,147	11,479	13,574	9,483	5,197	4,983	21,1	961,448	22,574	1978,538	0	203,741	203,741	99,725	0	0	0	0	0	0	0
14:55:17	760,253	2011,75	11,772	14,306	9,511	5,275	4,989	21,1	961,448	22,574	1978,571	0	203,741	203,741	99,725	0	0	0	0	0	0	0
14:55:17	475,048	2016,5	11,674	14,843	9,543	5,324	4,996	21,1	961,448	22,574	1978,609	0	203,741	203,741	99,725	0	0	0	0	0	0	0
14:55:17	482,727	2021,327	11,528	15,185	9,578	5,374	5,003	21,1	961,448	22,574	1978,652	0	203,741	203,741	99,725	0	0	0	0	0	0	0
14:55:17	616,174	2027,489	11,626	15,332	9,608	5,438	5,012	21,1	961,448	22,574	1978,7	0	203,741	203,741	99,725	0	0	0	0	0	0	0
14:55:17	1097,815	2038,467	12,212	16,015	9,64	5,551	5,022	21,1	961,448	22,574	1978,76	0	203,741	203,741	99,725	0	0	0	0	0	0	0
14:55:17	453,1	2042,998	12,163	16,015	9,668	5,597	5,034	21,1	961,448	22,574	1978,825	0	203,741	203,741	99,725	0	0	0	0	0	0	0
14:55:17	846,813	2051,466	12,456	16,357	9,701	5,685	5,046	21,1	961,448	22,574	1978,897	0	203,741	203,741	99,725	0	0	0	0	0	0	0
14:55:17	898,779	2060,454	12,798	16,748	9,734	5,777	5,061	21,1	961,448	22,574	1978,979	0	203,741	203,741	99,725	0	0	0	0	0	0	0
14:55:17	453,759	2064,992	12,651	16,845	9,767	5,824	5,076	21,1	961,448	22,574	1979,065	0	203,741	203,741	99,725	0	0	0	0	0	0	0
14:55:17	731,054	2072,302	12,798	16,699	9,801	5,9	5,092	21,1	961,448	22,574	1979,158	0	203,741	203,741	99,725	0	0	0	0	0	0	0
14:55:17	935,791	2081,66	12,993	16,601	9,844	5,996	5,109	21,1	961,448	22,574	1979,26	0	203,741	203,741	99,725	0	0	0	0	0	0	0
14:55:17	310,009	2084,76	12,505	16,504	9,887	6,028	5,127	21,1	961,448	22,574	1979,366	0	203,741	203,741	99,725	0	0	0	0	0	0	0
14:55:17	680,004	2091,56	12,505	16,699	9,926	6,098	5,147	21,1	961,448	22,574	1979,478	0	203,741	203,741	99,725	0	0	0	0	0	0	0
14:55:17	720,751	2098,768	12,553	16,699	9,964	6,172	5,167	21,1	961,448	22,574	1979,597	0	203,741	203,741	99,725	0	0	0	0	0	0	0
14:55:17	679,834	2105,566	12,651	16,699	9,998	6,242	5,188	21,1	961,448	22,574	1979,723	0	203,741	203,741	99,725	0	0	0	0	0	0	0
14:55:17	855,761	2114,124	12,944	16,894	10,031	6,331	5,21	21,1	961,448	22,574	1979,858	0	203,741	203,741	99,725	0	0	0	0	0	0	0
14:55:17	824,78	2122,372	13,286	17,187	10,059	6,416	5,234	21,1	961,448	22,574	1980	0	203,741	203,741	99,725	0	0	0	0	0	0	0
14:55:17	681,909	2129,191	13,481	17,187	10,088	6,486	5,258	21,1	961,448	22,574	1980,149	0	203,741	203,741	99,725	0	0	0	0	0	0	0
14:55:17	542,919	2134,62	13,53	17,236	10,116	6,542	5,284	21,2	961,448	22,574	1980,304	0	203,741	203,741	99,725	0	0	0	0	0	0	0
14:55:17	913,183	2143,752	13,823	17,48	10,152	6,636	5,31	21,2	961,448	22,574	1980,467	0	203,741	203,741	99,725	0	0	0	0	0	0	0
14:55:17	471,728	2148,469	13,774	17,383	10,182	6,685	5,337	21,2	961,448	22,574	1980,635	0	203,741	203,741	99,725	0	0	0	0	0	0	0
14:55:17	931,372	2157,783	14,165	17,724	10,214	6,781	5,365	21,2	961,448	22,574	1980,812	0	203,741	203,741	99,725	0	0	0	0	0	0	0
14:55:17	303,32	2160,816	13,823	17,09	10,249	6,812	5,394	21,2	961,448	22,574	1980,992	0	203,741	203,741	99,725	0	0	0	0	0	0	0
14:55:17	840,82	2169,224	14,116	17,09	10,281	6,899	5,423	21,2	961,448	22,574	1981,181	0	203,741	203,741	99,725	0	0	0	0	0	0	0
14:55:17	585,449	2175,079	14,165	17,48	10,312	6,959	5,453	21,2	961,448	22,574	1981,375	0	203,741	203,741	99,725	0	0	0	0	0	0	0
14:55:17	1015,112	2185,23	14,751	17,92	10,338	7,064	5,485	21,2	961,448	22,574	1981,578	0	203,741	203,741	99,725	0	0	0	0	0	0	0
14:55:17	419,433	2189,424	14,751	17,92	10,362	7,107	5,517	21,2	961,448	22,574	1981,786	0	203,741	203,741	99,725	0	0	0	0	0	0	0
14:55:17	760,937	2197,034	15,093	18,261	10,387	7,185	5,549	21,2	961,448	22,574	1982,001	0	203,741	203,741	99,725	0	0	0	0	0	0	0
14:55:17	784,423	2204,878	15,483	18,164	10,411	7,266	5,583	21,2	961,448	22,574	1982,224	0	203,894	203,894	99,725	0	0	0	0	0	0	0
14:55:17	528,588	2210,164	15,581	18,506	10,435	7,321	5,617	21,2	961,448	22,574	1982,452	0	203,894	203,894	99,725	0	0	0	0	0	0	0
14:55:17	505,566	2215,219	15,63	18,261	10,461	7,373	5,652	21,2	961,448	22,574	1982,685	0	203,894	203,894	99,725	0	0	0	0	0	0	0
14:55:17	572,949	2220,949	15,727	18,359	10,489	7,432	5,686	21,2	961,448	22,574	1982,923	0	203,894	203,894	99,725	0	0	0	0	0	0	0
14:55:17	640,576	2227,355	15,874	18,457	10,517	7,498	5,722	21,2	961,448	22,574	1983,168	0	203,894	203,894	99,725	0	0	0	0	0	0	0
14:55:17	283,935	2230,194	15,581	17,627	10,549	7,527	5,757	21,2	961,448	22,574	1983,415	0	203,894	203,894	99,725	0	0	0	0	0	0	0
14:55:17	529,345	2235,487	15,63	17,92	10,576	7,582	5,793	21,2	961,448	22,574	1983,667	0	203,894	203,894	99,725	0	0	0	0	0	0	0
14:55:17	546,997	2240,957	15,776	17,92	10,599	7,638	5,829	21,2	961,448	22,574	1983,924	0	203,894	203,894	99,725	0	0	0	0	0	0	0
14:55:17	492,285	2245,88	15,874	18,066	10,622	7,689	5,866	21,2	961,448	22,574	1984,186	0	203,894	203,894	99,725	0	0	0	0	0	0	0
14:55:17	517,553	2251,056	16,069	18,31	10,641	7,742	5,903	21,2	961,448	22,574	1984,453	0	203,894	203,894	99,725	0	0	0	0	0	0	0
14:55:17	703,393	2258,09	16,411	18,359	10,662	7,815	5,94	21,2	961,448	22,574	1984,727	0	203,894	203,894	99,725	0	0	0	0	0	0	0
14:55:17	480,468	2262,894	16,557	18,359	10,682	7,864	5,978	21,2	961,448	22,574	1985,005	0	203,894	203,894	99,725	0	0	0	0	0	0	0
14:55:17	380,981	2266,704	16,606	18,457	10,7	7,904	6,016	21,2	961,448	22,574	1985,287	0	203,894	203,894	99,725	0	0	0	0	0	0	0
14:55:17	643,359	2273,138	16,85	18,994	10,724	7,97	6,054	21,2	961,448	22,574	1985,575	0	203,894	203,894	99,725	0	0	0	0	0	0	0
14:55:17	509,399	2278,232	16,948	18,799	10,747	8,023	6,093	21,2	961,448	22,574	1985,867	0	203,894	203,894	99,725	0	0	0	0	0	0	0
14:55:17	176,611	2279,998	16,704	18,701	10,77	8,041	6,131	21,2	961,448	22,574	1986,161	0	203,894	203,894	99,725	0	0	0	0	0	0	0
14:55:17	465,38	2284,652	16,753	18,506	10,794	8,089	6,169	21,2	961,448	22,574	1986,46	0	203,894	203,894	99,725	0	0	0	0	0	0	0
14:55:17	499,755	2289,649	16,85	18,506	10,817	8,14	6,208	21,2	961,448	22,574	1986,763	0	203,894	203,894	99,725	0	0	0	0	0	0	0
14:55:17	331,787	2292,967	16,85	18,799	10,836	8,174	6,246	21,2	961,448	22,574	1987,069	0	203,894	203,894	99,725	0	0	0	0	0	0	0
14:55:17	564,086	2298,608	17,094	18,945	10,855	8,233	6,285	21,2	961,448	22,574	1987,381	0	203,894	203,894	99,725	0	0	0	0	0	0	0
14:55:17	469,628	2303,304	17,241	18,799	10,873	8,281	6,324	21,2	961,448	22,574	1987,697	0	203,894	203,894	99,725	0	0	0	0	0	0	0
14:55:17	341,137	2306,716	17,339	18,847	10,887	8,316	6,363	21,2	961,448	22,574	1988,016	0	203,894	203,894	99,725	0	0	0	0	0	0	0
14:55:17	296,044	2309,676	17,387	18,701	10,901	8,347	6,402	21,2	961,448	22,574	1988,337	0	203,894	203,894	99,725	0	0	0	0	0	0	0
14:55:17	575,244	2315,429	17,729	18,945	10,916	8,406	6,442	21,2	961,448	22,574	1988,664	0	203,894	203,894	99,725	0	0	0	0	0	0	0
14:55:17	343,725	2318,866	17,827	19,14	10,93	8,441	6,481	21,2	961,448	22,574	1988,995	0	203,894	203,894	99,725	0	0	0	0	0	0	0
14:55:17	426	2323,126	17,925	19,14	10,949	8,485	6,52	21,2	961,448	22,574	1989,329	0	203,894	203,894	99,725	0	0	0	0	0	0	0
14:55:17	423,901	2327,365	18,022	19,336	10,967	8,529	6,56	21,2	961,448	22,574	1989,667	0	203,894	203,894	99,725	0	0	0	0	0	0	0
14:55:17	252,099	2329,886	18,022	19,238	10,981	8,555	6,599	21,2	961,448	22,574	1990,007	0	203,894	203,894	99,725	0	0	0	0	0	0	0
14:55:17	378,637	2333,672	18,071	19,336	11	8,594	6,638	21,2	961,448	22,574	1990,351	0	203,894	203,894	99,725	0	0	0	0	0	0	0
14:55:17	388,305	2337,555	18,218	19,336	11,014	8,634	6,677	21,2	961,448	22,574	1990,698	0	203,894	203,894	99,725	0	0	0	0	0	0	0
14:55:17	283,447	2340,39	18,169	19,14	11,033	8,663	6,716	21,2	961,448	22,574	1991,047	0	203,894	203,894	99,725	0	0	0	0	0	0	0
14:55:18	297,534	2343,365	18,218	19,336	11,047	8,694	6,755	21,2	961,448	22,574	1991,4	0	203,894	203,894	99,725	0	0	0	0	0	0	0
14:55:18	341,992	2346,785	18,315	19,14	11,061	8,729	6,793	21,2	961,448	22,574	1991,755	0	203,894	203,894	99,725	0	0	0	0	0	0	0
14:55:18	357,104	2350,356	18,511	19,385	11,071	8,766	6,832	21,2	961,448	22,574	1992,114	0	203,894	203,894	99,725	0	0	0	0	0	0	0
14:55:18	385,473	2354,211	18,657	19,385	11,085	8,806	6,871	21,2	961,448	22,574	1992,476	0	203,894	203,894	99,725	0	0	0	0	0	0	0
14:55:18	54,028	2354,751	18,364	19,336	11,103	8,811	6,909	21,2	961,448	22,574	1992,838	0	203,894	203,894	99,725	0	0	0	0	0	0	0
14:55:18	326,782	2358,019	18,364	19,336	11,122	8,845	6,947	21,2	961,448	22,574	1993,203	0	203,894	203,894	99,725	0	0	0	0	0	0	0
14:55:18	301,953	2361,038	18,413	19,336	11,136	8,876	6,985	21,2	961,448	22,574	1993,571	0	203,894	203,894	99,725	0	0	0	0	0	0	0
14:55:18	358,544	2364,624	18,511	19,336	11,151	8,913	7,022	21,2	961,448	22,574	1993,942	0	203,894	203,894	99,725	0	0	0	0	0	0	0
14:55:18	304,296	2367,667	18,657	19,336	11,16	8,945	7,06	21,2	961,448	22,574	1994,316	0	203,894	203,894	99,725	0	0	0	0	0	0	0
14:55:18	379,248	2371,459	18,804	19,385	11,174	8,984	7,098	21,2	961,448	22,574	1994,693	0	203,894	203,894	99,725	0	0	0	0	0	0	0
14:55:18	181,127	2373,271	18,901	19,58	11,179	9,002	7,135	21,2	961,448	22,574	1995,071	0	203,894	203,894	99,725	0	0	0	0	0	0	0
14:55:18	300,268	2376,273	19,048	19,824	11,188	9,033	7,172	21,2	961,448	22,574	1995,453	0	203,894	203,894	99,725	0	0	0	0	0	0	0
14:55:18	441,552	2380,689	19,341	19,922	11,197	9,079	7,21	21,2	961,448	22,574	1995,838	0	203,894	203,894	99,725	0	0	0	0	0	0	0
14:55:18	205,078	2382,74	19,389	19,873	11,206	9,1	7,247	21,2	961,448	22,574	1996,225	0	203,894	203,894	99,725	0	0	0	0	0	0	0
14:55:18	184,057	2384,58	19,389	19,824	11,216	9,119	7,284	21,2	961,448	22,574	1996,613	0	203,894	203,894	99,725	0	0	0	0	0	0	0
14:55:18	180,834	2386,389	19,341	19,726	11,229	9,138	7,32	21,2	961,448	22,574	1997,003	0	203,894	203,894	99,725	0	0	0	0	0	0	0
14:55:18	123,291	2387,621	19,292	19,726	11,239	9,15	7,356	21,2	961,448	22,574	1997,394	0	203,894	203,894	99,725	0	0	0	0	0	0	0
14:55:18	246,337	2390,085	19,389	19,726	11,247	9,176	7,391	21,2	961,448	22,574	1997,786	0	203,894	203,894	99,725	0	0	0	0	0	0	0
14:55:18	73,315	2390,818	19,292	19,678	11,257	9,183	7,427	21,2	961,448	22,574	1998,179	0	203,894	203,894	99,725	0	0	0	0	0	0	0
14:55:18	246,191	2393,28	19,389	19,824	11,265	9,209	7,462	21,2	961,448	22,574	1998,575	0	203,894	203,894	99,725	0	0	0	0	0	0	0
14:55:18	394,58	2397,226	19,682	20,166	11,272	9,249	7,497	21,2	961,448	22,574	1998,973	0	203,894	203,894	99,725	0	0	0	0	0	0	0
14:55:18	214,038	2399,366	19,78	20,215	11,278	9,271	7,531	21,2	961,448	22,574	1999,374	0	203,894	203,894	99,725	0	0	0	0	0	0	0
14:55:18	128,002	2400,646	19,829	20,166	11,283	9,285	7,566	21,2	961,448	22,574	1999,775	0	203,894	203,894	99,725	0	0	0	0	0	0	0
14:55:18	50,854	2401,155	19,78	20,019	11,289	9,29	7,6	21,2	961,448	22,574	2000,176	0	203,894	203,894	99,725	0	0	0	0	0	0	0
14:55:18	269,726	2403,852	19,975	20,215	11,293	9,318	7,633	21,2	961,448	22,574	2000,58	0	203,894	203,894	99,725	0	0	0	0	0	0	0
14:55:18	-11,45	2403,737	19,878	20,215	11,298	9,316	7,666	21,2	961,448	22,574	2000,983	0	203,894	203,894	99,725	0	0	0	0	0	0	0
14:55:18	147,558	2405,213	19,878	20,166	11,306	9,332	7,699	21,2	961,448	22,574	2001,387	0	203,894	203,894	99,725	0	0	0	0	0	0	0
14:55:18	4,858	2405,262	19,78	19,873	11,312	9,332	7,731	21,2	961,448	22,574	2001,791	0	203,894	203,894	99,725	0	0	0	0	0	0	0
14:55:18	144,384	2406,705	19,829	19,922	11,317	9,347	7,763	21,2	961,448	22,574	2002,196	0	203,894	203,894	99,725	0	0	0	0	0	0	0
14:55:18	205,737	2408,763	19,975	20,166	11,321	9,368	7,794	21,2	961,448	22,574	2002,603	0	203,894	203,894	99,725	0	0	0	0	0	0	0
14:55:18	-11,499	2408,648	19,878	20,068	11,325	9,367	7,825	21,2	961,448	22,574	2003,009	0	203,894	203,894	99,725	0	0	0	0	0	0	0
14:55:18	63,916	2409,287	19,878	20,019	11,329	9,374	7,855	21,2	961,448	22,574	2003,415	0	203,894	203,894	99,725	0	0	0	0	0	0	0
14:55:18	157,006	2410,857	20,024	20,068	11,33	9,39	7,885	21,2	961,448	22,574	2003,822	0	203,894	203,894	99,725	0	0	0	0	0	0	0
14:55:18	-140,649	2409,451	19,878	20,019	11,33	9,375	7,915	21,2	961,448	22,574	2004,228	0	203,894	203,894	99,725	0	0	0	0	0	0	0
14:55:18	329,125	2412,742	20,171	20,361	11,333	9,409	7,944	21,2	961,448	22,574	2004,637	0	203,894	203,894	99,725	0	0	0	0	0	0	0
14:55:18	-123,486	2411,507	20,024	20,166	11,334	9,396	7,972	21,2	961,448	22,574	2005,043	0	203,894	203,894	99,725	0	0	0	0	0	0	0
14:55:18	17,456	2411,682	20,024	20,068	11,335	9,398	8	21,2	961,448	22,574	2005,45	0	203,894	203,894	99,725	0	0	0	0	0	0	0
14:55:18	156,64	2413,248	20,122	20,263	11,338	9,414	8,028	21,2	961,448	22,574	2005,858	0	203,894	203,894	99,725	0	0	0	0	0	0	0
14:55:18	-76,391	2412,484	20,024	20,019	11,339	9,407	8,055	21,2	961,448	22,574	2006,264	0	203,894	203,894	99,725	0	0	0	0	0	0	0
14:55:18	-95,166	2411,532	19,878	19,922	11,342	9,397	8,081	21,2	961,448	22,574	2006,67	0	203,894	203,894	99,725	0	0	0	0	0	0	0
14:55:18	111,181	2412,644	19,975	20,068	11,343	9,408	8,107	21,2	961,448	22,574	2007,076	0	203,894	203,894	99,725	0	0	0	0	0	0	0
14:55:18	46,875	2413,113	20,024	20,215	11,343	9,413	8,133	21,2	961,448	22,574	2007,482	0	203,894	203,894	99,725	0	0	0	0	0	0	0
14:55:18	-140,649	2411,706	19,878	19,922	11,343	9,399	8,158	21,2	961,448	22,574	2007,886	0	203,894	203,894	99,725	0	0	0	0	0	0	0
14:55:18	0	2411,706	19,878	19,922	11,343	9,399	8,182	21,2	961,448	22,574	2008,29	0	203,894	203,894	99,725	0	0	0	0	0	0	0
14:55:18	140,649	2413,113	20,024	20,166	11,343	9,413	8,206	21,2	961,448	22,574	2008,695	0	203,894	203,894	99,725	0	0	0	0	0	0	0
14:55:18	-46,875	2412,644	19,975	19,922	11,343	9,408	8,23	21,2	961,448	22,574	2009,099	0	203,894	203,894	99,725	0	0	0	0	0	0	0
14:55:18	-93,774	2411,706	19,878	19,873	11,343	9,399	8,253	21,2	961,448	22,574	2009,501	0	203,894	203,894	99,725	0	0	0	0	0	0	0
14:55:18	93,774	2412,644	19,975	20,019	11,343	9,408	8,275	21,2	961,448	22,574	2009,904	0	203,894	203,894	99,725	0	0	0	0	0	0	0
14:55:18	0	2412,644	19,975	19,922	11,343	9,408	8,298	21,2	961,448	22,574	2010,307	0	203,894	203,894	99,725	0	0	0	0	0	0	0
14:55:18	0	2412,644	19,975	19,922	11,343	9,408	8,319	21,2	961,448	22,574	2010,709	0	203,894	203,894	99,725	0	0	0	0	0	0	0
14:55:18	-140,673	2411,237	19,829	19,678	11,343	9,394	8,34	21,2	961,448	22,574	2011,11	0	203,894	203,894	99,725	0	0	0	0	0	0	0
14:55:18	46,899	2411,706	19,878	19,873	11,343	9,399	8,361	21,2	961,448	22,574	2011,511	0	203,894	203,894	99,725	0	0	0	0	0	0	0
14:55:18	93,774	2412,644	19,975	19,922	11,343	9,408	8,382	21,2	961,448	22,574	2011,912	0	203,894	203,894	99,725	0	0	0	0	0	0	0
14:55:18	-140,673	2411,237	19,829	19,58	11,343	9,394	8,402	21,2	961,448	22,574	2012,311	0	203,894	203,894	99,725	0	0	0	0	0	0	0
14:55:18	-46,875	2410,769	19,78	19,58	11,343	9,389	8,421	21,2	961,448	22,574	2012,71	0	203,894	203,894	99,725	0	0	0	0	0	0	0
14:55:18	93,774	2411,706	19,878	19,922	11,343	9,399	8,44	21,2	961,448	22,574	2013,109	0	203,894	203,894	99,725	0	0	0	0	0	0	0
14:55:18	-17,407	2411,532	19,878	19,824	11,342	9,397	8,459	21,2	961,448	22,574	2013,507	0	203,894	203,894	99,725	0	0	0	0	0	0	0
14:55:18	140,673	2412,939	20,024	20,166	11,342	9,411	8,478	21,2	961,448	22,574	2013,906	0	203,894	203,894	99,725	0	0	0	0	0	0	0
14:55:18	-29,492	2412,644	19,975	20,068	11,343	9,408	8,496	21,2	961,448	22,574	2014,305	0	203,894	203,894	99,725	0	0	0	0	0	0	0
14:55:18	-204,931	2410,595	19,78	19,726	11,342	9,387	8,513	21,3	961,909	22,574	2014,702	0	203,894	203,894	99,725	0	0	0	0	0	0	0
14:55:18	-47,827	2410,117	19,78	19,678	11,339	9,382	8,53	21,3	961,909	22,574	2015,097	0	203,894	203,894	99,725	0	0	0	0	0	0	0
14:55:18	93,75	2411,054	19,878	19,922	11,339	9,392	8,547	21,3	961,909	22,574	2015,493	0	203,894	203,894	99,725	0	0	0	0	0	0	0
14:55:18	0	2411,054	19,878	20,019	11,339	9,392	8,564	21,3	961,909	22,574	2015,888	0	203,894	203,894	99,725	0	0	0	0	0	0	0
14:55:18	140,649	2412,461	20,024	20,215	11,339	9,406	8,58	21,3	961,909	22,574	2016,285	0	203,894	203,894	99,725	0	0	0	0	0	0	0
14:55:18	0	2412,461	20,024	20,215	11,339	9,406	8,596	21,3	961,909	22,574	2016,681	0	203,894	203,894	99,725	0	0	0	0	0	0	0
14:55:18	-328,149	2409,179	19,682	19,58	11,339	9,372	8,612	21,3	961,909	22,574	2017,074	0	203,894	203,894	99,725	0	0	0	0	0	0	0
14:55:18	140,625	2410,585	19,829	19,873	11,339	9,387	8,627	21,3	961,909	22,574	2017,467	0	203,894	203,894	99,725	0	0	0	0	0	0	0
14:55:18	46,875	2411,054	19,878	19,922	11,339	9,392	8,642	21,3	961,909	22,574	2017,861	0	203,894	203,894	99,725	0	0	0	0	0	0	0
14:55:18	0	2411,054	19,878	20,019	11,339	9,392	8,657	21,3	961,909	22,574	2018,254	0	203,894	203,894	99,725	0	0	0	0	0	0	0
14:55:18	140,649	2412,461	20,024	20,068	11,339	9,406	8,671	21,3	961,909	22,574	2018,648	0	205,523	205,523	99,732	0	0	0	0	0	0	0
14:55:18	0	2412,461	20,024	20,068	11,339	9,406	8,686	21,3	961,909	22,574	2019,042	0	205,523	205,523	99,732	0	0	0	0	0	0	0
14:55:18	-46,899	2411,992	19,975	20,019	11,339	9,401	8,7	21,3	961,909	22,574	2019,435	0	205,523	205,523	99,732	0	0	0	0	0	0	0
14:55:18	-48,266	2411,509	19,878	19,873	11,342	9,397	8,713	21,3	961,909	22,574	2019,827	0	205,523	205,523	99,732	0	0	0	0	0	0	0
14:55:18	17,382	2411,683	19,878	19,922	11,343	9,398	8,727	21,3	961,909	22,574	2020,219	0	205,523	205,523	99,732	0	0	0	0	0	0	0
14:55:18	93,774	2412,62	19,975	19,922	11,343	9,408	8,74	21,3	961,909	22,574	2020,611	0	205,523	205,523	99,732	0	0	0	0	0	0	0
14:55:18	-140,625	2411,214	19,829	19,726	11,343	9,393	8,753	21,3	961,909	22,574	2021,002	0	205,523	205,523	99,732	0	0	0	0	0	0	0
14:55:18	140,625	2412,62	19,975	20,068	11,343	9,408	8,766	21,3	961,909	22,574	2021,394	0	205,523	205,523	99,732	0	0	0	0	0	0	0
14:55:18	46,923	2413,09	20,024	20,068	11,343	9,413	8,779	21,3	961,909	22,574	2021,785	0	205,523	205,523	99,732	0	0	0	0	0	0	0
14:55:18	-46,923	2412,62	19,975	20,068	11,343	9,408	8,791	21,3	961,909	22,574	2022,176	0	205,523	205,523	99,732	0	0	0	0	0	0	0
14:55:18	-93,774	2411,683	19,878	20,019	11,343	9,398	8,803	21,3	961,909	22,574	2022,566	0	205,523	205,523	99,732	0	0	0	0	0	0	0
14:55:18	-93,725	2410,745	19,78	19,726	11,343	9,389	8,814	21,3	961,909	22,574	2022,954	0	205,523	205,523	99,732	0	0	0	0	0	0	0
14:55:18	234,423	2413,09	20,024	20,215	11,343	9,413	8,826	21,3	961,909	22,574	2023,344	0	205,523	205,523	99,732	0	0	0	0	0	0	0
14:55:18	-64,306	2412,447	19,975	20,068	11,342	9,406	8,837	21,3	961,909	22,574	2023,733	0	205,523	205,523	99,732	0	0	0	0	0	0	0
14:55:18	-93,774	2411,509	19,878	19,873	11,342	9,397	8,848	21,3	961,909	22,574	2024,121	0	205,523	205,523	99,732	0	0	0	0	0	0	0
14:55:18	93,774	2412,447	19,975	20,215	11,342	9,406	8,859	21,3	961,909	22,574	2024,509	0	205,523	205,523	99,732	0	0	0	0	0	0	0
14:55:18	-123,242	2411,214	19,829	19,873	11,343	9,393	8,87	21,3	961,909	22,574	2024,896	0	205,523	205,523	99,732	0	0	0	0	0	0	0
14:55:18	0	2411,214	19,829	19,873	11,343	9,393	8,88	21,3	961,909	22,574	2025,282	0	205,523	205,523	99,732	0	0	0	0	0	0	0
14:55:18	140,625	2412,62	19,975	20,166	11,343	9,408	8,89	21,3	961,909	22,574	2025,67	0	205,523	205,523	99,732	0	0	0	0	0	0	0
14:55:18	-93,774	2411,683	19,878	19,922	11,343	9,398	8,9	21,3	961,909	22,574	2026,056	0	205,523	205,523	99,732	0	0	0	0	0	0	0
14:55:18	-46,85	2411,214	19,829	19,726	11,343	9,393	8,91	21,3	961,909	22,574	2026,441	0	205,523	205,523	99,732	0	0	0	0	0	0	0
14:55:18	46,85	2411,683	19,878	20,068	11,343	9,398	8,92	21,3	961,909	22,574	2026,826	0	205,523	205,523	99,732	0	0	0	0	0	0	0
14:55:18	140,698	2413,09	20,024	20,215	11,343	9,413	8,929	21,3	961,909	22,574	2027,213	0	205,523	205,523	99,732	0	0	0	0	0	0	0
14:55:18	-123,486	2411,855	19,878	19,922	11,344	9,4	8,938	21,3	961,909	22,574	2027,597	0	205,523	205,523	99,732	0	0	0	0	0	0	0
14:55:18	93,774	2412,793	19,975	20,068	11,344	9,41	8,948	21,3	961,909	22,574	2027,982	0	205,523	205,523	99,732	0	0	0	0	0	0	0
14:55:18	-93,774	2411,855	19,878	20,019	11,344	9,4	8,957	21,3	961,909	22,574	2028,366	0	205,523	205,523	99,732	0	0	0	0	0	0	0
14:55:18	93,774	2412,793	19,975	20,019	11,344	9,41	8,965	21,3	961,909	22,574	2028,751	0	205,523	205,523	99,732	0	0	0	0	0	0	0
14:55:18	-93,774	2411,855	19,878	19,873	11,344	9,4	8,974	21,3	961,909	22,574	2029,134	0	205,523	205,523	99,732	0	0	0	0	0	0	0
14:55:18	93,774	2412,793	19,975	20,068	11,344	9,41	8,983	21,3	961,909	22,574	2029,517	0	205,523	205,523	99,732	0	0	0	0	0	0	0
14:55:18	-93,774	2411,855	19,878	19,922	11,344	9,4	8,991	21,3	961,909	22,574	2029,9	0	205,523	205,523	99,732	0	0	0	0	0	0	0
14:55:18	0	2411,855	19,878	19,873	11,344	9,4	8,999	21,3	961,909	22,574	2030,282	0	205,523	205,523	99,732	0	0	0	0	0	0	0
14:55:19	93,774	2412,793	19,975	20,019	11,344	9,41	9,007	21,3	961,909	22,574	2030,664	0	205,523	205,523	99,732	0	0	0	0	0	0	0
14:55:19	0	2412,793	19,975	20,166	11,344	9,41	9,015	21,3	961,909	22,574	2031,046	0	205,523	205,523	99,732	0	0	0	0	0	0	0
14:55:19	46,875	2413,261	20,024	20,019	11,344	9,415	9,023	21,3	961,909	22,574	2031,428	0	205,523	205,523	99,732	0	0	0	0	0	0	0
14:55:19	-140,649	2411,855	19,878	19,873	11,344	9,4	9,03	21,3	961,909	22,574	2031,809	0	205,523	205,523	99,732	0	0	0	0	0	0	0
14:55:19	0	2411,855	19,878	19,824	11,344	9,4	9,037	21,3	961,909	22,574	2032,189	0	205,523	205,523	99,732	0	0	0	0	0	0	0
14:55:19	0	2411,855	19,878	20,019	11,344	9,4	9,044	21,3	961,909	22,574	2032,568	0	205,523	205,523	99,732	0	0	0	0	0	0	0
14:55:19	0	2411,855	19,878	19,922	11,344	9,4	9,051	21,3	961,909	22,574	2032,948	0	205,523	205,523	99,732	0	0	0	0	0	0	0
14:55:19	0	2411,855	19,878	19,922	11,344	9,4	9,058	21,3	961,909	22,574	2033,327	0	205,523	205,523	99,732	0	0	0	0	0	0	0
14:55:19	93,774	2412,793	19,975	20,019	11,344	9,41	9,065	21,3	961,909	22,574	2033,706	0	205,523	205,523	99,732	0	0	0	0	0	0	0
14:55:19	46,875	2413,261	20,024	20,166	11,344	9,415	9,072	21,3	961,909	22,574	2034,086	0	205,523	205,523	99,732	0	0	0	0	0	0	0
14:55:19	-140,649	2411,855	19,878	19,824	11,344	9,4	9,078	21,3	961,909	22,574	2034,464	0	205,523	205,523	99,732	0	0	0	0	0	0	0
14:55:19	140,649	2413,261	20,024	20,166	11,344	9,415	9,085	21,3	961,909	22,574	2034,842	0	205,523	205,523	99,732	0	0	0	0	0	0	0
14:55:19	-46,875	2412,793	19,975	19,922	11,344	9,41	9,091	21,3	961,909	22,574	2035,22	0	205,523	205,523	99,732	0	0	0	0	0	0	0
14:55:19	-140,649	2411,386	19,829	19,726	11,344	9,395	9,097	21,3	961,909	22,574	2035,596	0	205,523	205,523	99,732	0	0	0	0	0	0	0
14:55:19	187,524	2413,261	20,024	20,166	11,344	9,415	9,103	21,3	961,909	22,574	2035,974	0	205,523	205,523	99,732	0	0	0	0	0	0	0
14:55:19	0	2413,261	20,024	20,215	11,344	9,415	9,11	21,3	961,909	22,574	2036,351	0	205,523	205,523	99,732	0	0	0	0	0	0	0
14:55:19	-46,875	2412,793	19,975	19,922	11,344	9,41	9,115	21,3	961,909	22,574	2036,728	0	205,523	205,523	99,732	0	0	0	0	0	0	0
14:55:19	-93,774	2411,855	19,878	20,019	11,344	9,4	9,121	21,3	961,909	22,574	2037,103	0	205,523	205,523	99,732	0	0	0	0	0	0	0
14:55:19	93,774	2412,793	19,975	20,019	11,344	9,41	9,127	21,3	961,909	22,574	2037,479	0	205,523	205,523	99,732	0	0	0	0	0	0	0
14:55:19	0	2412,793	19,975	20,068	11,344	9,41	9,132	21,3	961,909	22,574	2037,854	0	205,523	205,523	99,732	0	0	0	0	0	0	0
14:55:19	-93,774	2411,855	19,878	19,873	11,344	9,4	9,138	21,3	961,909	22,574	2038,228	0	205,523	205,523	99,732	0	0	0	0	0	0	0
14:55:19	0	2411,855	19,878	20,019	11,344	9,4	9,143	21,3	961,909	22,574	2038,601	0	205,523	205,523	99,732	0	0	0	0	0	0	0
14:55:19	93,774	2412,793	19,975	20,068	11,344	9,41	9,148	21,3	961,909	22,574	2038,976	0	205,523	205,523	99,732	0	0	0	0	0	0	0
14:55:19	-140,649	2411,386	19,829	19,873	11,344	9,395	9,153	21,3	961,909	22,574	2039,348	0	205,523	205,523	99,732	0	0	0	0	0	0	0
14:55:19	0	2411,386	19,829	19,922	11,344	9,395	9,157	21,3	961,909	22,574	2039,72	0	205,523	205,523	99,732	0	0	0	0	0	0	0
14:55:19	187,524	2413,261	20,024	20,166	11,344	9,415	9,163	21,3	961,909	22,574	2040,094	0	205,523	205,523	99,732	0	0	0	0	0	0	0
14:55:19	-187,524	2411,386	19,829	19,873	11,344	9,395	9,167	21,3	961,909	22,574	2040,465	0	205,523	205,523	99,732	0	0	0	0	0	0	0
14:55:19	0	2411,386	19,829	19,726	11,344	9,395	9,172	21,3	961,909	22,574	2040,836	0	205,523	205,523	99,732	0	0	0	0	0	0	0
14:55:19	-46,875	2410,917	19,78	19,726	11,344	9,39	9,176	21,3	961,909	22,574	2041,206	0	205,523	205,523	99,732	0	0	0	0	0	0	0
14:55:19	187,524	2412,793	19,975	20,166	11,344	9,41	9,18	21,3	961,909	22,574	2041,577	0	205,523	205,523	99,732	0	0	0	0	0	0	0
14:55:19	-110,986	2411,683	19,878	19,922	11,343	9,398	9,185	21,3	961,909	22,574	2041,947	0	205,523	205,523	99,732	0	0	0	0	0	0	0
14:55:19	0	2411,683	19,878	19,922	11,343	9,398	9,189	21,3	961,909	22,574	2042,317	0	205,523	205,523	99,732	0	0	0	0	0	0	0
14:55:19	93,774	2412,62	19,975	20,166	11,343	9,408	9,193	21,3	961,909	22,574	2042,687	0	205,523	205,523	99,732	0	0	0	0	0	0	0
14:55:19	-187,5	2410,745	19,78	19,678	11,343	9,389	9,197	21,3	961,909	22,574	2043,055	0	205,523	205,523	99,732	0	0	0	0	0	0	0
14:55:19	-93,774	2409,808	19,682	19,482	11,343	9,379	9,201	21,3	961,909	22,574	2043,422	0	205,523	205,523	99,732	0	0	0	0	0	0	0
14:55:19	-140,576	2408,402	19,536	18,652	11,343	9,364	9,204	21,3	961,909	22,574	2043,787	0	205,523	205,523	99,732	0	0	0	0	0	0	0
14:55:19	-595,385	2402,448	18,999	16,601	11,338	9,303	9,206	21,3	961,909	22,574	2044,146	0	205,523	205,523	99,732	0	0	0	0	0	0	0
14:55:19	-472,729	2397,721	18,657	15,674	11,33	9,254	9,207	21,3	961,909	22,574	2044,499	0	205,523	205,523	99,732	0	0	0	0	0	0	0
14:55:19	-540,38	2392,317	18,364	14,746	11,315	9,199	9,207	21,3	961,909	22,574	2044,847	0	205,523	205,523	99,732	0	0	0	0	0	0	0
14:55:19	-489,331	2387,424	18,315	14,209	11,29	9,148	9,205	21,3	961,909	22,574	2045,19	0	205,523	205,523	99,732	0	0	0	0	0	0	0
14:55:19	-341,43	2384,009	18,511	14,209	11,261	9,113	9,204	21,3	961,909	22,574	2045,529	0	205,523	205,523	99,732	0	0	0	0	0	0	0
14:55:19	-511,743	2378,892	18,559	13,867	11,229	9,06	9,201	21,3	961,909	22,574	2045,862	0	205,523	205,523	99,732	0	0	0	0	0	0	0
14:55:19	-402,392	2374,868	18,657	13,769	11,201	9,019	9,197	21,3	961,909	22,574	2046,191	0	205,523	205,523	99,732	0	0	0	0	0	0	0
14:55:19	-640,307	2368,465	18,413	13,916	11,178	8,953	9,192	21,3	961,909	22,574	2046,513	0	205,523	205,523	99,732	0	0	0	0	0	0	0
14:55:19	-419,14	2364,274	18,315	14,502	11,16	8,91	9,187	21,3	961,909	22,574	2046,831	0	205,523	205,523	99,732	0	0	0	0	0	0	0
14:55:19	-801,342	2356,26	17,729	14,258	11,146	8,827	9,18	21,3	961,909	22,574	2047,141	0	205,523	205,523	99,732	0	0	0	0	0	0	0
14:55:19	-678,344	2349,477	17,192	14,062	11,137	8,757	9,172	21,3	961,909	22,574	2047,443	0	205,523	205,523	99,732	0	0	0	0	0	0	0
14:55:19	-445,41	2345,023	16,899	14,306	11,127	8,711	9,163	21,3	961,909	22,574	2047,741	0	205,523	205,523	99,732	0	0	0	0	0	0	0
14:55:19	-512,158	2339,901	16,704	14,209	11,109	8,658	9,153	21,3	961,909	22,574	2048,033	0	205,523	205,523	99,732	0	0	0	0	0	0	0
14:55:19	-154,614	2338,355	16,899	14,111	11,09	8,642	9,143	21,3	961,909	22,574	2048,323	0	205,523	205,523	99,732	0	0	0	0	0	0	0
14:55:19	-424,633	2334,109	16,899	14,209	11,066	8,599	9,132	21,3	961,909	22,574	2048,609	0	205,523	205,523	99,732	0	0	0	0	0	0	0
14:55:19	-228,295	2331,826	17,094	14,258	11,042	8,575	9,121	21,3	961,909	22,574	2048,892	0	205,523	205,523	99,732	0	0	0	0	0	0	0
14:55:19	-459,204	2327,234	17,046	14,209	11,019	8,528	9,109	21,3	961,909	22,574	2049,17	0	205,523	205,523	99,732	0	0	0	0	0	0	0
14:55:19	-471,997	2322,514	16,899	13,867	11	8,479	9,097	21,3	961,909	22,574	2049,444	0	205,523	205,523	99,732	0	0	0	0	0	0	0
14:55:19	-435,083	2318,163	16,704	14,062	10,986	8,434	9,084	21,3	961,909	22,574	2049,712	0	205,523	205,523	99,732	0	0	0	0	0	0	0
14:55:19	-445,385	2313,709	16,411	13,72	10,977	8,388	9,07	21,3	961,909	22,574	2049,976	0	205,523	205,523	99,732	0	0	0	0	0	0	0
14:55:19	-572,436	2307,984	16,069	13,623	10,963	8,329	9,056	21,3	961,909	22,574	2050,234	0	205,523	205,523	99,732	0	0	0	0	0	0	0
14:55:19	-351,342	2304,471	15,874	13,379	10,953	8,293	9,041	21,3	961,909	22,574	2050,488	0	205,523	205,523	99,732	0	0	0	0	0	0	0
14:55:19	-423,925	2300,232	15,776	13,232	10,934	8,249	9,025	21,3	961,909	22,574	2050,738	0	205,523	205,523	99,732	0	0	0	0	0	0	0
14:55:19	-389,086	2296,341	15,63	12,89	10,92	8,209	9,009	21,3	963,338	22,574	2050,984	0	205,523	205,523	99,732	0	0	0	0	0	0	0
14:55:19	-246,582	2293,875	15,727	12,841	10,901	8,184	8,993	21,3	963,338	22,574	2051,227	0	205,523	205,523	99,732	0	0	0	0	0	0	0
14:55:19	-286,279	2291,012	15,776	12,695	10,883	8,154	8,977	21,3	963,338	22,574	2051,466	0	205,523	205,523	99,732	0	0	0	0	0	0	0
14:55:19	-551,733	2285,495	15,63	13,037	10,859	8,097	8,959	21,3	963,338	22,574	2051,7	0	205,523	205,523	99,732	0	0	0	0	0	0	0
14:55:19	-376,44	2281,731	15,581	12,988	10,841	8,059	8,942	21,3	963,338	22,574	2051,93	0	205,523	205,523	99,732	0	0	0	0	0	0	0
14:55:19	-285,253	2278,878	15,63	13,232	10,822	8,029	8,924	21,3	963,338	22,574	2052,158	0	205,523	205,523	99,732	0	0	0	0	0	0	0
14:55:19	-466,235	2274,216	15,483	13,086	10,803	7,981	8,905	21,3	963,338	22,574	2052,379	0	205,523	205,523	99,732	0	0	0	0	0	0	0
14:55:19	-160,327	2272,612	15,581	13,183	10,789	7,965	8,887	21,3	963,338	22,574	2052,6	0	205,523	205,523	99,732	0	0	0	0	0	0	0
14:55:19	-467,358	2267,939	15,434	12,988	10,77	7,916	8,868	21,3	963,338	22,574	2052,815	0	205,523	205,523	99,732	0	0	0	0	0	0	0
14:55:19	-525,39	2262,685	15,141	12,646	10,756	7,862	8,848	21,3	963,338	22,574	2053,025	0	205,523	205,523	99,732	0	0	0	0	0	0	0
14:55:19	-287,597	2259,809	15,093	12,841	10,743	7,833	8,828	21,3	963,338	22,574	2053,231	0	205,982	205,982	99,733	0	0	0	0	0	0	0
14:55:19	-389,209	2255,917	14,946	12,549	10,728	7,792	8,808	21,3	963,338	22,574	2053,434	0	205,982	205,982	99,733	0	0	0	0	0	0	0
14:55:19	-443,725	2251,48	14,751	12,451	10,714	7,747	8,787	21,3	963,338	22,574	2053,632	0	205,982	205,982	99,733	0	0	0	0	0	0	0
14:55:19	-459,13	2246,888	14,604	12,06	10,695	7,699	8,766	21,3	963,338	22,574	2053,825	0	205,982	205,982	99,733	0	0	0	0	0	0	0
14:55:19	-199,975	2244,889	14,653	12,109	10,682	7,679	8,745	21,3	963,338	22,574	2054,016	0	205,982	205,982	99,733	0	0	0	0	0	0	0
14:55:19	-503,613	2239,852	14,458	12,06	10,663	7,627	8,723	21,3	963,338	22,574	2054,202	0	205,982	205,982	99,733	0	0	0	0	0	0	0
14:55:19	-16,43	2239,688	14,8	12,549	10,644	7,625	8,701	21,3	963,338	22,574	2054,388	0	205,982	205,982	99,733	0	0	0	0	0	0	0
14:55:19	-370,385	2235,984	14,751	12,5	10,626	7,587	8,679	21,3	963,338	22,574	2054,569	0	205,982	205,982	99,733	0	0	0	0	0	0	0
14:55:19	-467,529	2231,309	14,604	12,353	10,607	7,539	8,657	21,3	963,338	22,574	2054,746	0	205,982	205,982	99,733	0	0	0	0	0	0	0
14:55:19	-378,955	2227,519	14,458	12,256	10,594	7,5	8,634	21,3	963,338	22,574	2054,919	0	205,982	205,982	99,733	0	0	0	0	0	0	0
14:55:19	-363,793	2223,881	14,311	12,158	10,581	7,462	8,611	21,3	963,338	22,574	2055,088	0	205,982	205,982	99,733	0	0	0	0	0	0	0
14:55:19	-433,154	2219,55	14,116	12,06	10,567	7,418	8,588	21,3	963,338	22,574	2055,252	0	205,982	205,982	99,733	0	0	0	0	0	0	0
14:55:19	-248,754	2217,062	14,116	12,256	10,553	7,392	8,564	21,3	963,338	22,574	2055,414	0	205,982	205,982	99,733	0	0	0	0	0	0	0
14:55:19	-300,317	2214,059	14,165	12,256	10,533	7,361	8,541	21,3	963,338	22,574	2055,573	0	205,982	205,982	99,733	0	0	0	0	0	0	0
14:55:19	-326,44	2210,795	14,165	12,451	10,514	7,327	8,517	21,3	963,338	22,574	2055,728	0	205,982	205,982	99,733	0	0	0	0	0	0	0
14:55:19	-100,708	2209,788	14,458	12,451	10,493	7,317	8,493	21,3	963,338	22,574	2055,882	0	205,982	205,982	99,733	0	0	0	0	0	0	0
14:55:19	-338,574	2206,402	14,458	12,695	10,474	7,282	8,47	21,3	963,338	22,574	2056,033	0	205,982	205,982	99,733	0	0	0	0	0	0	0
14:55:19	-303,979	2203,362	14,458	12,549	10,457	7,251	8,446	21,3	963,338	22,574	2056,18	0	205,982	205,982	99,733	0	0	0	0	0	0	0
14:55:19	-376,293	2199,599	14,311	12,256	10,443	7,212	8,422	21,3	963,338	22,574	2056,323	0	205,982	205,982	99,733	0	0	0	0	0	0	0
14:55:19	-565,625	2193,943	13,921	12,158	10,432	7,154	8,397	21,3	963,338	22,574	2056,461	0	205,982	205,982	99,733	0	0	0	0	0	0	0
14:55:19	-372,9	2190,214	13,628	12,158	10,426	7,115	8,372	21,3	963,338	22,574	2056,595	0	205,982	205,982	99,733	0	0	0	0	0	0	0
14:55:19	-358,862	2186,625	13,432	11,816	10,416	7,078	8,346	21,3	963,338	22,574	2056,725	0	205,982	205,982	99,733	0	0	0	0	0	0	0
14:55:19	-355,297	2183,072	13,286	11,816	10,404	7,041	8,321	21,3	963,338	22,574	2056,851	0	205,982	205,982	99,733	0	0	0	0	0	0	0
14:55:19	-260,717	2180,465	13,286	11,816	10,389	7,015	8,295	21,3	963,338	22,574	2056,975	0	205,982	205,982	99,733	0	0	0	0	0	0	0
14:55:19	-258,251	2177,883	13,286	11,572	10,375	6,988	8,269	21,3	963,338	22,574	2057,096	0	205,982	205,982	99,733	0	0	0	0	0	0	0
14:55:19	-181,103	2176,072	13,432	11,914	10,356	6,969	8,244	21,3	963,338	22,574	2057,215	0	205,982	205,982	99,733	0	0	0	0	0	0	0
14:55:19	-303,662	2173,035	13,432	11,767	10,339	6,938	8,218	21,3	963,338	22,574	2057,331	0	205,982	205,982	99,733	0	0	0	0	0	0	0
14:55:19	-213,964	2170,895	13,481	12,06	10,325	6,916	8,193	21,3	963,338	22,574	2057,444	0	205,982	205,982	99,733	0	0	0	0	0	0	0
14:55:19	-407,153	2166,824	13,286	11,816	10,312	6,874	8,167	21,3	963,338	22,574	2057,554	0	205,982	205,982	99,733	0	0	0	0	0	0	0
14:55:19	-388,72	2162,937	13,042	11,718	10,303	6,834	8,141	21,3	963,338	22,574	2057,659	0	205,982	205,982	99,733	0	0	0	0	0	0	0
14:55:19	-255,615	2160,38	12,944	11,718	10,293	6,808	8,115	21,3	963,338	22,574	2057,762	0	205,982	205,982	99,733	0	0	0	0	0	0	0
14:55:20	-298,876	2157,392	12,798	11,718	10,284	6,777	8,088	21,3	963,338	22,574	2057,861	0	205,982	205,982	99,733	0	0	0	0	0	0	0
14:55:20	-305,932	2154,332	12,7	11,718	10,272	6,745	8,062	21,3	963,338	22,574	2057,958	0	205,982	205,982	99,733	0	0	0	0	0	0	0
14:55:20	-356,884	2150,764	12,553	11,572	10,259	6,708	8,036	21,3	963,338	22,574	2058,051	0	205,982	205,982	99,733	0	0	0	0	0	0	0
14:55:20	-166,772	2149,096	12,553	11,572	10,25	6,691	8,009	21,3	963,338	22,574	2058,142	0	205,982	205,982	99,733	0	0	0	0	0	0	0
14:55:20	-213,159	2146,964	12,505	11,425	10,24	6,669	7,983	21,3	963,338	22,574	2058,231	0	205,982	205,982	99,733	0	0	0	0	0	0	0
14:55:20	-225,952	2144,705	12,505	11,425	10,228	6,646	7,957	21,3	963,338	22,574	2058,317	0	205,982	205,982	99,733	0	0	0	0	0	0	0
14:55:20	-169,921	2143,005	12,505	11,377	10,218	6,628	7,931	21,3	963,338	22,574	2058,402	0	205,982	205,982	99,733	0	0	0	0	0	0	0
14:55:20	-367,236	2139,333	12,358	11,377	10,205	6,591	7,904	21,3	963,338	22,574	2058,483	0	205,982	205,982	99,733	0	0	0	0	0	0	0
14:55:20	-99,072	2138,342	12,358	11,279	10,199	6,58	7,878	21,3	963,338	22,574	2058,563	0	205,982	205,982	99,733	0	0	0	0	0	0	0
14:55:20	-341,381	2134,929	12,163	11,279	10,19	6,545	7,852	21,3	963,338	22,574	2058,639	0	205,982	205,982	99,733	0	0	0	0	0	0	0
14:55:20	-148,364	2133,445	12,163	11,279	10,182	6,53	7,826	21,3	963,338	22,574	2058,714	0	205,982	205,982	99,733	0	0	0	0	0	0	0
14:55:20	-235,913	2131,086	12,016	11,181	10,176	6,506	7,8	21,3	963,338	22,574	2058,786	0	205,982	205,982	99,733	0	0	0	0	0	0	0
14:55:20	-196,972	2129,116	11,967	11,23	10,167	6,485	7,775	21,3	963,338	22,574	2058,857	0	205,982	205,982	99,733	0	0	0	0	0	0	0
14:55:20	-254,833	2126,568	11,87	11,084	10,158	6,459	7,749	21,3	963,338	22,574	2058,925	0	205,982	205,982	99,733	0	0	0	0	0	0	0
14:55:20	-75,122	2125,817	11,967	11,23	10,149	6,451	7,723	21,3	963,338	22,574	2058,992	0	205,982	205,982	99,733	0	0	0	0	0	0	0
14:55:20	-156,811	2124,248	12,065	11,23	10,135	6,435	7,698	21,3	963,338	22,574	2059,057	0	205,982	205,982	99,733	0	0	0	0	0	0	0
14:55:20	-246,337	2121,785	12,065	11,279	10,121	6,41	7,673	21,3	963,338	22,574	2059,119	0	205,982	205,982	99,733	0	0	0	0	0	0	0
14:55:20	-161,181	2120,173	12,065	11,425	10,112	6,393	7,648	21,3	963,338	22,574	2059,18	0	205,982	205,982	99,733	0	0	0	0	0	0	0
14:55:20	-171,069	2118,463	12,065	11,279	10,102	6,375	7,623	21,3	963,338	22,574	2059,24	0	205,982	205,982	99,733	0	0	0	0	0	0	0
14:55:20	-172,192	2116,741	11,967	11,181	10,097	6,358	7,598	21,3	963,338	22,574	2059,297	0	205,982	205,982	99,733	0	0	0	0	0	0	0
14:55:20	-181,787	2114,923	11,87	11,23	10,092	6,339	7,573	21,3	963,338	22,574	2059,353	0	205,982	205,982	99,733	0	0	0	0	0	0	0
14:55:20	-389,16	2111,031	11,626	11,181	10,083	6,299	7,548	21,3	963,338	22,574	2059,404	0	205,982	205,982	99,733	0	0	0	0	0	0	0
14:55:20	-112,988	2109,901	11,674	11,181	10,074	6,287	7,524	21,3	963,338	22,574	2059,455	0	205,982	205,982	99,733	0	0	0	0	0	0	0
14:55:20	-135,327	2108,548	11,626	11,084	10,069	6,273	7,499	21,3	963,338	22,574	2059,504	0	205,982	205,982	99,733	0	0	0	0	0	0	0
14:55:20	-250,512	2106,043	11,528	11,181	10,059	6,247	7,475	21,3	963,338	22,574	2059,55	0	205,982	205,982	99,733	0	0	0	0	0	0	0
14:55:20	-78,442	2105,258	11,626	11,23	10,05	6,239	7,45	21,3	963,338	22,574	2059,596	0	205,982	205,982	99,733	0	0	0	0	0	0	0
14:55:20	-122,509	2104,033	11,674	11,23	10,04	6,227	7,426	21,3	963,338	22,574	2059,64	0	205,982	205,982	99,733	0	0	0	0	0	0	0
14:55:20	-221,313	2101,82	11,528	11,181	10,036	6,204	7,402	21,3	963,338	22,574	2059,683	0	205,982	205,982	99,733	0	0	0	0	0	0	0
14:55:20	-84,863	2100,972	11,528	11,084	10,031	6,195	7,379	21,3	963,338	22,574	2059,724	0	205,982	205,982	99,733	0	0	0	0	0	0	0
14:55:20	-209,57	2098,876	11,479	11,084	10,021	6,173	7,355	21,3	963,338	22,574	2059,763	0	205,982	205,982	99,733	0	0	0	0	0	0	0
14:55:20	-130,126	2097,575	11,43	11,035	10,017	6,16	7,332	21,3	963,338	22,574	2059,801	0	205,982	205,982	99,733	0	0	0	0	0	0	0
14:55:20	-177,148	2095,803	11,333	11,084	10,012	6,142	7,308	21,3	963,338	22,574	2059,837	0	205,982	205,982	99,733	0	0	0	0	0	0	0
14:55:20	-165,478	2094,148	11,333	10,937	10,002	6,125	7,285	21,3	963,338	22,574	2059,871	0	205,982	205,982	99,733	0	0	0	0	0	0	0
14:55:20	-162,133	2092,527	11,333	10,937	9,993	6,108	7,262	21,3	963,338	22,574	2059,904	0	205,982	205,982	99,733	0	0	0	0	0	0	0
14:55:20	4,003	2092,567	11,43	11,035	9,988	6,108	7,239	21,3	963,338	22,574	2059,937	0	205,982	205,982	99,733	0	0	0	0	0	0	0
14:55:20	-168,627	2090,881	11,43	11,084	9,979	6,091	7,217	21,3	963,338	22,574	2059,968	0	205,982	205,982	99,733	0	0	0	0	0	0	0
14:55:20	-170,8	2089,173	11,43	11,035	9,969	6,073	7,194	21,3	963,338	22,574	2059,997	0	205,982	205,982	99,733	0	0	0	0	0	0	0
14:55:20	-166,723	2087,505	11,43	11,035	9,959	6,056	7,172	21,3	963,338	22,574	2060,024	0	205,982	205,982	99,733	0	0	0	0	0	0	0
14:55:20	-124,682	2086,259	11,479	11,084	9,95	6,043	7,15	21,3	963,338	22,574	2060,05	0	205,982	205,982	99,733	0	0	0	0	0	0	0
14:55:20	-128,857	2084,97	11,43	11,084	9,945	6,03	7,128	21,3	963,338	22,574	2060,075	0	205,982	205,982	99,733	0	0	0	0	0	0	0
14:55:20	-173,852	2083,231	11,333	11,035	9,94	6,012	7,106	21,3	963,338	22,574	2060,098	0	205,982	205,982	99,733	0	0	0	0	0	0	0
14:55:20	-130,908	2081,922	11,284	11,035	9,935	5,999	7,084	21,3	963,338	22,574	2060,12	0	205,982	205,982	99,733	0	0	0	0	0	0	0
14:55:20	-173,803	2080,184	11,186	10,937	9,931	5,981	7,063	21,3	963,338	22,574	2060,14	0	205,982	205,982	99,733	0	0	0	0	0	0	0
14:55:20	-169,848	2078,486	11,186	10,937	9,921	5,963	7,041	21,3	963,338	22,574	2060,158	0	205,982	205,982	99,733	0	0	0	0	0	0	0
14:55:20	-129,833	2077,188	11,137	10,888	9,916	5,95	7,02	21,3	963,338	22,574	2060,176	0	205,982	205,982	99,733	0	0	0	0	0	0	0
14:55:20	-174,78	2075,44	11,04	10,84	9,911	5,932	6,999	21,3	963,338	22,574	2060,191	0	205,982	205,982	99,733	0	0	0	0	0	0	0
14:55:20	5,126	2075,491	11,137	10,84	9,906	5,932	6,978	21,3	963,338	22,574	2060,206	0	205,982	205,982	99,733	0	0	0	0	0	0	0
14:55:20	-83,813	2074,653	11,137	10,84	9,902	5,924	6,957	21,3	963,338	22,574	2060,221	0	205,982	205,982	99,733	0	0	0	0	0	0	0
14:55:20	-34,96	2074,303	11,284	11,084	9,892	5,92	6,937	21,3	963,338	22,574	2060,235	0	205,982	205,982	99,733	0	0	0	0	0	0	0
14:55:20	-259,619	2071,707	11,186	11,035	9,882	5,893	6,916	21,3	963,338	22,574	2060,246	0	205,982	205,982	99,733	0	0	0	0	0	0	0
14:55:20	-33,764	2071,369	11,333	11,035	9,873	5,89	6,896	21,3	963,338	22,574	2060,258	0	205,982	205,982	99,733	0	0	0	0	0	0	0
14:55:20	-128,735	2070,082	11,284	11,035	9,868	5,877	6,876	21,3	963,338	22,574	2060,267	0	205,982	205,982	99,733	0	0	0	0	0	0	0
14:55:20	-86,108	2069,221	11,284	11,035	9,863	5,868	6,856	21,3	963,338	22,574	2060,276	0	205,982	205,982	99,733	0	0	0	0	0	0	0
14:55:20	-173,681	2067,484	11,186	11,035	9,858	5,85	6,837	21,3	963,338	22,574	2060,284	0	205,982	205,982	99,733	0	0	0	0	0	0	0
14:55:20	-127,636	2066,208	11,137	10,937	9,854	5,837	6,817	21,3	963,338	22,574	2060,29	0	205,982	205,982	99,733	0	0	0	0	0	0	0
14:55:20	-86,938	2065,338	11,137	10,937	9,849	5,828	6,798	21,3	963,338	22,574	2060,295	0	205,982	205,982	99,733	0	0	0	0	0	0	0
14:55:20	-82,739	2064,511	11,137	11,035	9,844	5,819	6,778	21,3	963,338	22,574	2060,299	0	205,982	205,982	99,733	0	0	0	0	0	0	0
14:55:20	-175,732	2062,754	11,04	10,888	9,839	5,801	6,759	21,3	963,338	22,574	2060,301	0	205,982	205,982	99,733	0	0	0	0	0	0	0
14:55:20	-168,774	2061,066	11,04	10,888	9,83	5,784	6,74	21,3	963,338	22,574	2060,302	0	205,982	205,982	99,733	0	0	0	0	0	0	0
14:55:20	-75,634	2060,31	11,137	10,937	9,82	5,776	6,721	21,2	961,448	22,574	2060,302	0	205,982	205,982	99,733	0	0	0	0	0	0	0
14:55:20	-81,274	2059,497	11,137	10,937	9,815	5,768	6,702	21,2	961,448	22,574	2059,497	0	205,982	205,982	99,733	0	0	0	0	0	0	0
14:55:20	-85,888	2058,638	11,137	10,888	9,81	5,759	6,684	21,2	961,448	22,574	2058,638	0	205,982	205,982	99,733	0	0	0	0	0	0	0
14:55:20	-166,503	2056,973	11,137	10,937	9,801	5,741	6,665	21,2	961,448	22,574	2056,973	0	205,982	205,982	99,733	0	0	0	0	0	0	0
14:55:20	-220,605	2054,767	10,991	10,84	9,796	5,719	6,647	21,2	961,448	22,574	2054,767	0	205,982	205,982	99,733	0	0	0	0	0	0	0
14:55:20	0	2054,767	10,991	10,84	9,796	5,719	6,629	21,2	961,448	22,574	2054,767	0	205,982	205,982	99,733	0	0	0	0	0	0	0
14:55:20	-219,604	2052,571	10,844	10,693	9,791	5,696	6,61	21,2	961,448	22,574	2052,571	0	205,982	205,982	99,733	0	0	0	0	0	0	0
14:55:20	-179,467	2050,776	10,649	10,547	9,791	5,678	6,592	21,2	961,448	22,574	2050,776	0	205,982	205,982	99,733	0	0	0	0	0	0	0
14:55:20	-35,546	2050,421	10,698	10,595	9,787	5,674	6,574	21,2	961,448	22,574	2050,421	0	205,982	205,982	99,733	0	0	0	0	0	0	0
14:55:20	-74,633	2049,674	10,796	10,595	9,777	5,666	6,556	21,2	961,448	22,574	2049,674	0	205,982	205,982	99,733	0	0	0	0	0	0	0
14:55:20	43,261	2050,107	10,942	10,742	9,772	5,671	6,539	21,2	961,448	22,574	2049,675	0	204,2	204,2	99,726	0	0	0	0	0	0	0
14:55:20	-124,78	2048,859	10,991	10,742	9,763	5,658	6,522	21,2	961,448	22,574	2048,859	0	204,2	204,2	99,726	0	0	0	0	0	0	0
14:55:20	-122,692	2047,632	11,04	10,888	9,753	5,645	6,505	21,2	961,448	22,574	2047,632	0	204,2	204,2	99,726	0	0	0	0	0	0	0
14:55:20	-25,598	2047,376	11,186	11,035	9,744	5,643	6,488	21,2	961,448	22,574	2047,376	0	204,2	204,2	99,726	0	0	0	0	0	0	0
14:55:20	-91,369	2046,463	11,186	11,084	9,739	5,633	6,471	21,2	961,448	22,574	2046,463	0	204,2	204,2	99,726	0	0	0	0	0	0	0
14:55:20	-127,563	2045,187	11,137	11,035	9,734	5,62	6,454	21,2	961,448	22,574	2045,187	0	204,2	204,2	99,726	0	0	0	0	0	0	0
14:55:20	-172,399	2043,463	11,04	10,937	9,729	5,602	6,437	21,2	961,448	22,574	2043,463	0	204,2	204,2	99,726	0	0	0	0	0	0	0
14:55:20	-98,12	2042,482	10,942	10,84	9,729	5,592	6,421	21,2	961,448	22,574	2042,482	0	204,2	204,2	99,726	0	0	0	0	0	0	0
14:55:20	-163,891	2040,843	10,844	10,742	9,725	5,575	6,404	21,2	961,448	22,574	2040,843	0	204,2	204,2	99,726	0	0	0	0	0	0	0
14:55:20	-44,799	2040,395	10,796	10,693	9,725	5,571	6,388	21,2	961,448	22,574	2040,395	0	204,2	204,2	99,726	0	0	0	0	0	0	0
14:55:20	-180,773	2038,587	10,698	10,547	9,719	5,552	6,372	21,2	961,448	22,574	2038,587	0	204,2	204,2	99,726	0	0	0	0	0	0	0
14:55:20	-127,49	2037,312	10,649	10,547	9,715	5,539	6,355	21,2	961,448	22,574	2037,312	0	204,2	204,2	99,726	0	0	0	0	0	0	0
14:55:20	-36,816	2036,944	10,698	10,595	9,71	5,535	6,339	21,2	961,448	22,574	2036,944	0	204,2	204,2	99,726	0	0	0	0	0	0	0
14:55:20	-72,656	2036,217	10,796	10,595	9,701	5,528	6,323	21,2	961,448	22,574	2036,217	0	204,2	204,2	99,726	0	0	0	0	0	0	0
14:55:20	-45,446	2035,763	10,844	10,742	9,696	5,523	6,308	21,2	961,448	22,574	2035,763	0	204,2	204,2	99,726	0	0	0	0	0	0	0
14:55:20	-105,175	2034,711	10,991	10,84	9,682	5,512	6,292	21,2	961,448	22,574	2034,711	0	204,2	204,2	99,726	0	0	0	0	0	0	0
14:55:20	-44,25	2034,269	11,04	10,84	9,677	5,507	6,277	21,2	961,448	22,574	2034,269	0	204,2	204,2	99,726	0	0	0	0	0	0	0
14:55:20	-124,328	2033,025	10,991	10,888	9,673	5,495	6,261	21,2	961,448	22,574	2033,025	0	204,2	204,2	99,726	0	0	0	0	0	0	0
14:55:20	-133,984	2031,686	10,942	10,84	9,667	5,481	6,246	21,2	961,448	22,574	2031,686	0	204,2	204,2	99,726	0	0	0	0	0	0	0
14:55:20	-157,128	2030,114	10,844	10,84	9,664	5,465	6,231	21,2	961,448	22,574	2030,114	0	204,2	204,2	99,726	0	0	0	0	0	0	0
14:55:20	-21,459	2029,9	10,844	10,693	9,662	5,462	6,216	21,2	961,448	22,574	2029,9	0	204,2	204,2	99,726	0	0	0	0	0	0	0
14:55:20	-78,491	2029,115	10,844	10,693	9,658	5,454	6,201	21,2	961,448	22,574	2029,115	0	204,2	204,2	99,726	0	0	0	0	0	0	0
14:55:20	-121,984	2027,895	10,796	10,595	9,654	5,442	6,186	21,2	961,448	22,574	2027,895	0	204,2	204,2	99,726	0	0	0	0	0	0	0
14:55:20	-166,906	2026,226	10,698	10,498	9,649	5,425	6,171	21,2	961,448	22,574	2026,226	0	204,2	204,2	99,726	0	0	0	0	0	0	0
14:55:20	-76,184	2025,464	10,698	10,547	9,645	5,417	6,156	21,2	961,448	22,574	2025,464	0	204,2	204,2	99,726	0	0	0	0	0	0	0
14:55:20	-87,963	2024,584	10,698	10,547	9,64	5,408	6,141	21,2	961,448	22,574	2024,584	0	204,2	204,2	99,726	0	0	0	0	0	0	0
14:55:20	2,38	2024,608	10,796	10,547	9,635	5,408	6,127	21,2	961,448	22,574	2024,584	0	204,2	204,2	99,726	0	0	0	0	0	0	0
14:55:20	-87,976	2023,728	10,796	10,547	9,63	5,399	6,113	21,2	961,448	22,574	2023,728	0	204,2	204,2	99,726	0	0	0	0	0	0	0
14:55:20	-87,109	2022,857	10,796	10,547	9,625	5,39	6,099	21,2	961,448	22,574	2022,857	0	204,2	204,2	99,726	0	0	0	0	0	0	0
14:55:20	-75,122	2022,106	10,796	10,595	9,621	5,382	6,084	21,2	961,448	22,574	2022,106	0	204,2	204,2	99,726	0	0	0	0	0	0	0
14:55:20	-176,342	2020,343	10,698	10,547	9,616	5,364	6,07	21,2	961,448	22,574	2020,343	0	204,2	204,2	99,726	0	0	0	0	0	0	0
14:55:21	-75,305	2019,59	10,698	10,498	9,611	5,356	6,056	21,2	961,448	22,574	2019,59	0	204,2	204,2	99,726	0	0	0	0	0	0	0
14:55:21	-60,009	2018,99	10,698	10,547	9,608	5,35	6,042	21,2	961,448	22,574	2018,99	0	204,2	204,2	99,726	0	0	0	0	0	0	0
14:55:21	-147,082	2017,519	10,551	10,498	9,607	5,335	6,029	21,2	961,448	22,574	2017,519	0	204,2	204,2	99,726	0	0	0	0	0	0	0
14:55:21	16,381	2017,683	10,649	10,4	9,603	5,336	6,015	21,2	961,448	22,574	2017,519	0	204,2	204,2	99,726	0	0	0	0	0	0	0
14:55:21	-175,244	2015,93	10,551	10,4	9,598	5,318	6,001	21,2	961,448	22,574	2015,93	0	204,2	204,2	99,726	0	0	0	0	0	0	0
14:55:21	3,527	2015,965	10,649	10,547	9,593	5,319	5,988	21,2	961,448	22,574	2015,93	0	204,2	204,2	99,726	0	0	0	0	0	0	0
14:55:21	-27,258	2015,693	10,698	10,547	9,589	5,316	5,975	21,2	961,448	22,574	2015,693	0	204,2	204,2	99,726	0	0	0	0	0	0	0
14:55:21	-129,492	2014,398	10,649	10,498	9,584	5,303	5,962	21,2	961,448	22,574	2014,398	0	204,2	204,2	99,726	0	0	0	0	0	0	0
14:55:21	-40,124	2013,997	10,698	10,4	9,58	5,298	5,949	21,2	961,448	22,574	2013,997	0	204,2	204,2	99,726	0	0	0	0	0	0	0
14:55:21	-84,973	2013,147	10,698	10,595	9,575	5,29	5,936	21,2	961,448	22,574	2013,147	0	204,2	204,2	99,726	0	0	0	0	0	0	0
14:55:21	-204,724	2011,1	10,551	10,498	9,571	5,269	5,923	21,2	961,448	22,574	2011,1	0	204,2	204,2	99,726	0	0	0	0	0	0	0
14:55:21	-59,777	2010,502	10,503	10,351	9,57	5,262	5,91	21,2	961,448	22,574	2010,502	0	204,2	204,2	99,726	0	0	0	0	0	0	0
14:55:21	-25,195	2010,25	10,551	10,547	9,566	5,26	5,897	21,2	961,448	22,574	2010,25	0	204,2	204,2	99,726	0	0	0	0	0	0	0
14:55:21	-103,173	2009,218	10,454	10,351	9,565	5,249	5,884	21,2	961,448	22,574	2009,218	0	204,2	204,2	99,726	0	0	0	0	0	0	0
14:55:21	-159,118	2007,627	10,356	10,302	9,561	5,233	5,871	21,2	961,448	22,574	2007,627	0	204,2	204,2	99,726	0	0	0	0	0	0	0
14:55:21	75,366	2008,381	10,454	10,498	9,56	5,241	5,859	21,2	961,448	22,574	2007,628	0	204,2	204,2	99,726	0	0	0	0	0	0	0
14:55:21	-69,812	2007,683	10,454	10,498	9,556	5,233	5,847	21,2	961,448	22,574	2007,628	0	204,2	204,2	99,726	0	0	0	0	0	0	0
14:55:21	-83,728	2006,845	10,454	10,351	9,552	5,225	5,835	21,2	961,448	22,574	2006,845	0	204,2	204,2	99,726	0	0	0	0	0	0	0
14:55:21	-83,74	2006,008	10,454	10,4	9,547	5,216	5,822	21,2	961,448	22,574	2006,008	0	204,2	204,2	99,726	0	0	0	0	0	0	0
14:55:21	-22,9	2005,779	10,503	10,498	9,543	5,214	5,811	21,2	961,448	22,574	2005,779	0	204,2	204,2	99,726	0	0	0	0	0	0	0
14:55:21	-83,898	2004,94	10,503	10,498	9,538	5,205	5,799	21,2	961,448	22,574	2004,94	0	204,2	204,2	99,726	0	0	0	0	0	0	0
14:55:21	-128,344	2003,656	10,454	10,498	9,534	5,192	5,787	21,2	961,448	22,574	2003,656	0	204,2	204,2	99,726	0	0	0	0	0	0	0
14:55:21	0	2003,656	10,454	10,4	9,534	5,192	5,775	21,2	961,448	22,574	2003,656	0	204,2	204,2	99,726	0	0	0	0	0	0	0
14:55:21	-67,553	2002,981	10,454	10,4	9,53	5,185	5,764	21,2	961,448	22,574	2002,981	0	204,2	204,2	99,726	0	0	0	0	0	0	0
14:55:21	-16,186	2002,819	10,454	10,498	9,529	5,183	5,752	21,2	961,448	22,574	2002,819	0	204,2	204,2	99,726	0	0	0	0	0	0	0
14:55:21	-81,616	2002,003	10,454	10,498	9,524	5,175	5,741	21,2	961,448	22,574	2002,003	0	204,2	204,2	99,726	0	0	0	0	0	0	0
14:55:21	-38,049	2001,622	10,503	10,498	9,519	5,171	5,73	21,2	961,448	22,574	2001,622	0	204,2	204,2	99,726	0	0	0	0	0	0	0
14:55:21	-21,899	2001,403	10,551	10,547	9,516	5,169	5,719	21,2	961,448	22,574	2001,403	0	204,2	204,2	99,726	0	0	0	0	0	0	0
14:55:21	-126,196	2000,141	10,503	10,547	9,511	5,156	5,708	21,2	961,448	22,574	2000,141	0	204,2	204,2	99,726	0	0	0	0	0	0	0
14:55:21	-16,015	1999,981	10,503	10,498	9,51	5,154	5,697	21,2	961,448	22,574	1999,981	0	204,2	204,2	99,726	0	0	0	0	0	0	0
14:55:21	-133,801	1998,643	10,356	10,351	9,51	5,14	5,686	21,2	961,448	22,574	1998,643	0	204,2	204,2	99,726	0	0	0	0	0	0	0
14:55:21	-65,576	1997,987	10,356	10,4	9,506	5,133	5,675	21,2	961,448	22,574	1997,987	0	204,2	204,2	99,726	0	0	0	0	0	0	0
[truncated: 5,224 more rows]
