# Supplementary material for: Testing of pandemic ventilators under early and agile development
Source: Front Med Technol. 2022 Aug 16;4:899328. doi: 10.3389/fmedt.2022.899328 (PMC9424737; doi:10.3389/fmedt.2022.899328)
Supplement: Supplementary file 3 [file Data_Sheet_2.ZIP › Accuracy of Controls Systems/01_Data Storage/01_Raw Measurement Data/Hamilton T1/Hamilton T1_v1/part_1_test_11.csv]

Time	Flow	Lung tidal volume	p alveole	Airway pressure	Bellows position	Intrapleural pressure	Cardial pressure	Fraction of O2 inspir	Ambient pressure	Temperature Celsius	FRC actual	Shunt fraction	Partial pressure O2 air chamber	Partial pressure O2 effectiv	Oxygen sat pulm. capillaries	NA	NA	NA	NA	NA	NA	NA
14:58:26	-90,161	2113,404	11,967	10,84	10,078	6,323	7,11	21,2	961,909	22,574	2060,372	0	204,144	204,144	99,726	0	0	0	0	0	0	0
14:58:26	-173,242	2111,672	11,87	10,888	10,073	6,305	7,094	21,2	961,909	22,574	2060,424	0	204,144	204,144	99,726	0	0	0	0	0	0	0
14:58:26	-301,074	2108,661	11,626	10,84	10,069	6,274	7,078	21,2	961,909	22,574	2060,472	0	204,144	204,144	99,726	0	0	0	0	0	0	0
14:58:26	-97,924	2107,682	11,528	10,742	10,069	6,264	7,062	21,2	961,909	22,574	2060,519	0	204,144	204,144	99,726	0	0	0	0	0	0	0
14:58:26	-120,336	2106,479	11,479	10,693	10,064	6,252	7,046	21,2	961,909	22,574	2060,565	0	204,144	204,144	99,726	0	0	0	0	0	0	0
14:58:26	-85,034	2105,628	11,479	10,693	10,059	6,243	7,031	21,2	961,909	22,574	2060,61	0	204,144	204,144	99,726	0	0	0	0	0	0	0
14:58:26	-91,21	2104,716	11,479	10,693	10,054	6,234	7,015	21,2	961,909	22,574	2060,654	0	204,144	204,144	99,726	0	0	0	0	0	0	0
14:58:26	-25,878	2104,457	11,626	10,693	10,045	6,231	7	21,2	961,909	22,574	2060,698	0	204,144	204,144	99,726	0	0	0	0	0	0	0
14:58:26	-83,813	2103,619	11,626	10,693	10,04	6,222	6,984	21,2	961,909	22,574	2060,741	0	204,144	204,144	99,726	0	0	0	0	0	0	0
14:58:26	-164,477	2101,974	11,626	10,742	10,031	6,205	6,969	21,2	961,909	22,574	2060,782	0	204,144	204,144	99,726	0	0	0	0	0	0	0
14:58:26	-84,863	2101,126	11,626	10,84	10,026	6,197	6,954	21,2	961,909	22,574	2060,823	0	204,144	204,144	99,726	0	0	0	0	0	0	0
14:58:26	-96,801	2100,158	11,528	10,742	10,026	6,187	6,939	21,2	961,909	22,574	2060,862	0	204,144	204,144	99,726	0	0	0	0	0	0	0
14:58:26	-169,628	2098,462	11,43	10,693	10,021	6,169	6,924	21,2	961,909	22,574	2060,899	0	204,144	204,144	99,726	0	0	0	0	0	0	0
14:58:26	-169,799	2096,763	11,333	10,693	10,017	6,152	6,909	21,2	961,909	22,574	2060,935	0	204,144	204,144	99,726	0	0	0	0	0	0	0
14:58:26	-85,913	2095,904	11,333	10,693	10,012	6,143	6,894	21,2	961,909	22,574	2060,97	0	204,144	204,144	99,726	0	0	0	0	0	0	0
14:58:26	4,101	2095,945	11,43	10,693	10,007	6,143	6,879	21,2	961,909	22,574	2061,005	0	204,144	204,144	99,726	0	0	0	0	0	0	0
14:58:26	-85,888	2095,086	11,43	10,693	10,002	6,134	6,864	21,2	961,909	22,574	2061,04	0	204,144	204,144	99,726	0	0	0	0	0	0	0
14:58:26	-36,621	2094,72	11,479	10,693	9,998	6,131	6,85	21,2	961,909	22,574	2061,073	0	204,144	204,144	99,726	0	0	0	0	0	0	0
14:58:26	-166,601	2093,054	11,479	10,693	9,988	6,113	6,836	21,2	961,909	22,574	2061,105	0	204,144	204,144	99,726	0	0	0	0	0	0	0
14:58:26	-40,82	2092,646	11,528	10,742	9,983	6,109	6,821	21,2	961,909	22,574	2061,137	0	204,144	204,144	99,726	0	0	0	0	0	0	0
14:58:26	-82,739	2091,819	11,528	10,742	9,979	6,101	6,807	21,2	961,909	22,574	2061,168	0	204,144	204,144	99,726	0	0	0	0	0	0	0
14:58:26	-211,645	2089,702	11,479	10,742	9,969	6,079	6,793	21,2	961,909	22,574	2061,196	0	204,144	204,144	99,726	0	0	0	0	0	0	0
14:58:26	-49,291	2089,209	11,43	10,693	9,969	6,074	6,779	21,2	961,909	22,574	2061,224	0	204,144	204,144	99,726	0	0	0	0	0	0	0
14:58:26	-217,944	2087,03	11,284	10,693	9,964	6,051	6,765	21,2	961,909	22,574	2061,25	0	204,144	204,144	99,726	0	0	0	0	0	0	0
14:58:26	0	2087,03	11,284	10,595	9,964	6,051	6,751	21,2	961,909	22,574	2061,276	0	204,144	204,144	99,726	0	0	0	0	0	0	0
14:58:26	-176,171	2085,268	11,186	10,595	9,959	6,033	6,737	21,2	961,909	22,574	2061,3	0	204,144	204,144	99,726	0	0	0	0	0	0	0
14:58:27	-77,49	2084,493	11,284	10,693	9,95	6,025	6,723	21,2	961,909	22,574	2061,323	0	204,144	204,144	99,726	0	0	0	0	0	0	0
14:58:27	-83,813	2083,655	11,284	10,595	9,945	6,017	6,709	21,2	961,909	22,574	2061,345	0	204,144	204,144	99,726	0	0	0	0	0	0	0
14:58:27	-83,789	2082,817	11,284	10,595	9,94	6,008	6,695	21,2	961,909	22,574	2061,367	0	204,144	204,144	99,726	0	0	0	0	0	0	0
14:58:27	-83,789	2081,979	11,284	10,595	9,935	5,999	6,681	21,2	961,909	22,574	2061,388	0	204,144	204,144	99,726	0	0	0	0	0	0	0
14:58:27	-85,913	2081,12	11,284	10,742	9,931	5,99	6,668	21,2	961,909	22,574	2061,407	0	204,144	204,144	99,726	0	0	0	0	0	0	0
14:58:27	-38,769	2080,732	11,333	10,742	9,926	5,986	6,654	21,2	961,909	22,574	2061,427	0	204,144	204,144	99,726	0	0	0	0	0	0	0
14:58:27	-131,127	2079,421	11,284	10,742	9,921	5,973	6,641	21,2	961,909	22,574	2061,445	0	204,144	204,144	99,726	0	0	0	0	0	0	0
14:58:27	-39,819	2079,023	11,333	10,693	9,916	5,969	6,628	21,2	961,909	22,574	2061,462	0	204,144	204,144	99,726	0	0	0	0	0	0	0
14:58:27	-84,863	2078,174	11,333	10,742	9,911	5,96	6,615	21,2	961,909	22,574	2061,479	0	204,144	204,144	99,726	0	0	0	0	0	0	0
14:58:27	-44,995	2077,724	11,284	10,742	9,911	5,955	6,602	21,2	961,909	22,574	2061,495	0	204,144	204,144	99,726	0	0	0	0	0	0	0
14:58:27	-84,838	2076,876	11,284	10,693	9,906	5,947	6,589	21,2	961,909	22,574	2061,511	0	204,144	204,144	99,726	0	0	0	0	0	0	0
14:58:27	-218,798	2074,688	11,137	10,547	9,902	5,924	6,576	21,2	961,909	22,574	2061,524	0	204,144	204,144	99,726	0	0	0	0	0	0	0
14:58:27	0	2074,688	11,137	10,547	9,902	5,924	6,563	21,2	961,909	22,574	2061,537	0	204,144	204,144	99,726	0	0	0	0	0	0	0
14:58:27	-84,985	2073,838	11,137	10,547	9,897	5,915	6,551	21,2	961,909	22,574	2061,549	0	204,144	204,144	99,726	0	0	0	0	0	0	0
14:58:27	-174,829	2072,09	11,04	10,498	9,892	5,897	6,538	21,2	961,909	22,574	2061,56	0	204,144	204,144	99,726	0	0	0	0	0	0	0
14:58:27	-84,814	2071,242	11,04	10,498	9,887	5,889	6,525	21,2	961,909	22,574	2061,57	0	204,144	204,144	99,726	0	0	0	0	0	0	0
14:58:27	5,102	2071,293	11,137	10,547	9,882	5,889	6,513	21,2	961,909	22,574	2061,579	0	204,144	204,144	99,726	0	0	0	0	0	0	0
14:58:27	-84,838	2070,444	11,137	10,498	9,878	5,88	6,5	21,2	961,909	22,574	2061,588	0	204,144	204,144	99,726	0	0	0	0	0	0	0
14:58:27	-83,789	2069,606	11,137	10,547	9,873	5,872	6,488	21,2	961,909	22,574	2061,596	0	204,144	204,144	99,726	0	0	0	0	0	0	0
14:58:27	-173,681	2067,87	11,04	10,547	9,868	5,854	6,475	21,2	961,909	22,574	2061,603	0	204,144	204,144	99,726	0	0	0	0	0	0	0
14:58:27	-47,241	2067,397	10,991	10,4	9,868	5,849	6,463	21,2	961,909	22,574	2061,608	0	204,144	204,144	99,726	0	0	0	0	0	0	0
14:58:27	-38,842	2067,009	11,04	10,547	9,863	5,845	6,451	21,2	961,909	22,574	2061,614	0	204,144	204,144	99,726	0	0	0	0	0	0	0
14:58:27	-83,764	2066,171	11,04	10,547	9,858	5,836	6,439	21,2	961,909	22,574	2061,618	0	204,144	204,144	99,726	0	0	0	0	0	0	0
14:58:27	4,028	2066,211	11,137	10,595	9,854	5,837	6,427	21,2	961,909	22,574	2061,623	0	204,144	204,144	99,726	0	0	0	0	0	0	0
14:58:27	-83,813	2065,373	11,137	10,595	9,849	5,828	6,415	21,2	961,909	22,574	2061,627	0	204,144	204,144	99,726	0	0	0	0	0	0	0
14:58:27	-82,714	2064,546	11,137	10,547	9,844	5,82	6,404	21,2	961,909	22,574	2061,629	0	204,144	204,144	99,726	0	0	0	0	0	0	0
14:58:27	-175,756	2062,789	11,04	10,595	9,839	5,801	6,392	21,2	961,909	22,574	2061,631	0	204,144	204,144	99,726	0	0	0	0	0	0	0
14:58:27	-82,714	2061,961	11,04	10,547	9,834	5,793	6,38	21,2	961,909	22,574	2061,631	0	204,144	204,144	99,726	0	0	0	0	0	0	0
14:58:27	-86,083	2061,101	11,04	10,547	9,83	5,784	6,368	21,2	961,909	22,574	2061,101	0	204,144	204,144	99,726	0	0	0	0	0	0	0
14:58:27	-127,612	2059,825	10,991	10,547	9,825	5,771	6,357	21,2	961,909	22,574	2059,825	0	204,144	204,144	99,726	0	0	0	0	0	0	0
14:58:27	-82,69	2058,998	10,991	10,547	9,82	5,762	6,345	21,2	961,909	22,574	2058,998	0	204,144	204,144	99,726	0	0	0	0	0	0	0
14:58:27	40,649	2059,404	11,04	10,547	9,82	5,767	6,334	21,2	961,909	22,574	2058,998	0	204,144	204,144	99,726	0	0	0	0	0	0	0
14:58:27	-77,734	2058,627	11,137	10,547	9,81	5,759	6,322	21,2	961,909	22,574	2058,627	0	204,144	204,144	99,726	0	0	0	0	0	0	0
14:58:27	-80,639	2057,82	11,137	10,595	9,806	5,75	6,311	21,2	961,909	22,574	2057,82	0	204,144	204,144	99,726	0	0	0	0	0	0	0
14:58:27	-5,249	2057,768	11,137	10,595	9,806	5,75	6,3	21,2	961,909	22,574	2057,768	0	204,144	204,144	99,726	0	0	0	0	0	0	0
14:58:27	-80,615	2056,962	11,137	10,547	9,801	5,741	6,289	21,2	961,909	22,574	2056,962	0	204,144	204,144	99,726	0	0	0	0	0	0	0
14:58:27	-140,136	2055,56	10,991	10,498	9,801	5,727	6,278	21,2	961,909	22,574	2055,56	0	204,144	204,144	99,726	0	0	0	0	0	0	0
14:58:27	-125,317	2054,307	10,942	10,498	9,796	5,714	6,267	21,2	961,909	22,574	2054,307	0	204,144	204,144	99,726	0	0	0	0	0	0	0
14:58:27	-80,59	2053,501	10,942	10,498	9,791	5,706	6,256	21,2	961,909	22,574	2053,501	0	204,144	204,144	99,726	0	0	0	0	0	0	0
14:58:27	-4,394	2053,457	10,942	10,4	9,791	5,705	6,245	21,2	961,909	22,574	2053,457	0	204,144	204,144	99,726	0	0	0	0	0	0	0
14:58:27	-40,991	2053,047	10,991	10,498	9,786	5,701	6,235	21,2	961,909	22,574	2053,047	0	204,144	204,144	99,726	0	0	0	0	0	0	0
14:58:27	-85,913	2052,188	10,991	10,498	9,781	5,692	6,224	21,2	961,909	22,574	2052,188	0	204,144	204,144	99,726	0	0	0	0	0	0	0
14:58:27	-209,204	2050,096	10,942	10,498	9,772	5,671	6,213	21,2	961,909	22,574	2050,096	0	204,144	204,144	99,726	0	0	0	0	0	0	0
14:58:27	0	2050,096	10,942	10,547	9,772	5,671	6,203	21,2	961,909	22,574	2050,096	0	204,144	204,144	99,726	0	0	0	0	0	0	0
14:58:27	-38,916	2049,707	10,991	10,595	9,767	5,667	6,192	21,2	961,909	22,574	2049,707	0	204,144	204,144	99,726	0	0	0	0	0	0	0
14:58:27	-85,913	2048,848	10,991	10,547	9,763	5,658	6,182	21,2	961,909	22,574	2048,848	0	204,144	204,144	99,726	0	0	0	0	0	0	0
14:58:27	-83,764	2048,01	10,991	10,547	9,758	5,649	6,171	21,2	961,909	22,574	2048,01	0	204,144	204,144	99,726	0	0	0	0	0	0	0
14:58:27	-83,776	2047,173	10,991	10,693	9,753	5,64	6,161	21,2	961,909	22,574	2047,173	0	204,144	204,144	99,726	0	0	0	0	0	0	0
14:58:27	-77,429	2046,398	10,991	10,595	9,749	5,632	6,15	21,2	961,909	22,574	2046,398	0	204,144	204,144	99,726	0	0	0	0	0	0	0
14:58:27	-142,065	2044,978	10,844	10,547	9,748	5,618	6,14	21,2	961,909	22,574	2044,978	0	204,144	204,144	99,726	0	0	0	0	0	0	0
14:58:27	-44,836	2044,529	10,796	10,498	9,748	5,613	6,13	21,2	961,909	22,574	2044,529	0	204,144	204,144	99,726	0	0	0	0	0	0	0
14:58:27	-37,866	2044,151	10,844	10,498	9,743	5,609	6,119	21,2	961,909	22,574	2044,151	0	204,144	204,144	99,726	0	0	0	0	0	0	0
14:58:27	5,883	2044,209	10,942	10,498	9,739	5,61	6,109	21,2	961,909	22,574	2044,151	0	204,144	204,144	99,726	0	0	0	0	0	0	0
14:58:27	-82,69	2043,382	10,942	10,4	9,734	5,601	6,099	21,2	961,909	22,574	2043,382	0	204,144	204,144	99,726	0	0	0	0	0	0	0
14:58:27	-37,89	2043,004	10,991	10,498	9,729	5,597	6,09	21,2	961,909	22,574	2043,004	0	204,144	204,144	99,726	0	0	0	0	0	0	0
14:58:27	-82,714	2042,176	10,991	10,498	9,725	5,589	6,08	21,2	961,909	22,574	2042,176	0	204,144	204,144	99,726	0	0	0	0	0	0	0
14:58:27	-82,714	2041,349	10,991	10,595	9,72	5,58	6,07	21,1	961,909	22,574	2041,349	0	204,144	204,144	99,726	0	0	0	0	0	0	0
14:58:27	-81,494	2040,534	10,991	10,595	9,715	5,572	6,06	21,1	961,909	22,574	2040,534	0	204,144	204,144	99,726	0	0	0	0	0	0	0
14:58:27	-9,667	2040,438	10,991	10,595	9,715	5,571	6,051	21,1	961,909	22,574	2040,438	0	204,144	204,144	99,726	0	0	0	0	0	0	0
14:58:27	-81,652	2039,621	10,991	10,595	9,71	5,563	6,041	21,1	961,909	22,574	2039,621	0	204,144	204,144	99,726	0	0	0	0	0	0	0
14:58:27	-53,417	2039,087	10,942	10,547	9,71	5,557	6,032	21,1	961,909	22,574	2039,087	0	204,144	204,144	99,726	0	0	0	0	0	0	0
14:58:27	-73,046	2038,356	10,942	10,498	9,705	5,55	6,022	21,1	961,909	22,574	2038,356	0	204,144	204,144	99,726	0	0	0	0	0	0	0
14:58:27	-143,029	2036,926	10,796	10,498	9,705	5,535	6,013	21,1	961,909	22,574	2036,926	0	204,144	204,144	99,726	0	0	0	0	0	0	0
14:58:27	-81,604	2036,11	10,796	10,4	9,7	5,526	6,003	21,1	961,909	22,574	2036,11	0	204,144	204,144	99,726	0	0	0	0	0	0	0
14:58:27	-170,153	2034,409	10,698	10,351	9,696	5,509	5,993	21,1	961,909	22,574	2034,409	0	204,144	204,144	99,726	0	0	0	0	0	0	0
14:58:27	-9,692	2034,312	10,698	10,302	9,695	5,508	5,984	21,1	961,909	22,574	2034,312	0	204,144	204,144	99,726	0	0	0	0	0	0	0
14:58:27	-79,333	2033,518	10,698	10,351	9,691	5,5	5,974	21,1	961,909	22,574	2033,518	0	203,838	203,838	99,725	0	0	0	0	0	0	0
14:58:27	-60,913	2032,909	10,796	10,4	9,682	5,493	5,965	21,1	961,909	22,574	2032,909	0	203,838	203,838	99,725	0	0	0	0	0	0	0
14:58:27	-44,25	2032,467	10,844	10,498	9,677	5,489	5,956	21,1	961,909	22,574	2032,467	0	203,838	203,838	99,725	0	0	0	0	0	0	0
14:58:27	0,317	2032,47	10,942	10,498	9,672	5,489	5,946	21,1	961,909	22,574	2032,467	0	203,838	203,838	99,725	0	0	0	0	0	0	0
14:58:27	-34,765	2032,122	10,991	10,547	9,667	5,485	5,937	21,1	961,909	22,574	2032,122	0	203,838	203,838	99,725	0	0	0	0	0	0	0
14:58:27	-123,071	2030,892	10,942	10,547	9,663	5,473	5,928	21,1	961,909	22,574	2030,892	0	203,838	203,838	99,725	0	0	0	0	0	0	0
14:58:27	-77,441	2030,117	10,942	10,547	9,659	5,465	5,919	21,1	961,909	22,574	2030,117	0	203,838	203,838	99,725	0	0	0	0	0	0	0
14:58:27	-101,293	2029,104	10,844	10,547	9,658	5,454	5,91	21,1	961,909	22,574	2029,104	0	203,838	203,838	99,725	0	0	0	0	0	0	0
14:58:27	-77,258	2028,332	10,844	10,547	9,654	5,446	5,901	21,1	961,909	22,574	2028,332	0	203,838	203,838	99,725	0	0	0	0	0	0	0
14:58:27	-122,167	2027,11	10,796	10,547	9,649	5,434	5,892	21,1	961,909	22,574	2027,11	0	203,838	203,838	99,725	0	0	0	0	0	0	0
14:58:27	-10,717	2027,003	10,796	10,498	9,649	5,433	5,883	21,1	961,909	22,574	2027,003	0	203,838	203,838	99,725	0	0	0	0	0	0	0
14:58:27	-77,246	2026,23	10,796	10,547	9,644	5,425	5,874	21,1	961,909	22,574	2026,23	0	203,838	203,838	99,725	0	0	0	0	0	0	0
14:58:27	-76,184	2025,468	10,796	10,4	9,64	5,417	5,865	21,1	961,909	22,574	2025,468	0	203,838	203,838	99,725	0	0	0	0	0	0	0
14:58:27	-101,428	2024,454	10,698	10,351	9,639	5,406	5,856	21,1	961,909	22,574	2024,454	0	203,838	203,838	99,725	0	0	0	0	0	0	0
14:58:27	-134,179	2023,112	10,551	10,205	9,639	5,392	5,847	21,1	961,909	22,574	2023,112	0	203,838	203,838	99,725	0	0	0	0	0	0	0
14:58:27	-56,469	2022,548	10,503	10,205	9,638	5,387	5,838	21,1	961,909	22,574	2022,548	0	203,838	203,838	99,725	0	0	0	0	0	0	0
14:58:27	-18,627	2022,361	10,551	10,351	9,635	5,385	5,829	21,1	961,909	22,574	2022,361	0	203,838	203,838	99,725	0	0	0	0	0	0	0
14:58:27	-57,531	2021,786	10,503	10,302	9,634	5,379	5,82	21,1	961,909	22,574	2021,786	0	203,838	203,838	99,725	0	0	0	0	0	0	0
14:58:27	-30,407	2021,482	10,551	10,302	9,63	5,376	5,811	21,1	961,909	22,574	2021,482	0	203,838	203,838	99,725	0	0	0	0	0	0	0
14:58:27	-87,109	2020,611	10,551	10,302	9,625	5,367	5,803	21,1	961,909	22,574	2020,611	0	203,838	203,838	99,725	0	0	0	0	0	0	0
14:58:27	14,318	2020,754	10,649	10,498	9,621	5,368	5,794	21,1	961,909	22,574	2020,611	0	203,838	203,838	99,725	0	0	0	0	0	0	0
14:58:27	29,626	2021,05	10,844	10,498	9,612	5,371	5,786	21,1	961,909	22,574	2020,611	0	203,838	203,838	99,725	0	0	0	0	0	0	0
14:58:27	-56,64	2020,484	10,942	10,595	9,604	5,365	5,778	21,1	961,909	22,574	2020,484	0	203,838	203,838	99,725	0	0	0	0	0	0	0
14:58:27	-25,866	2020,225	10,942	10,595	9,602	5,363	5,769	21,1	961,909	22,574	2020,225	0	203,838	203,838	99,725	0	0	0	0	0	0	0
14:58:27	-73,034	2019,495	10,942	10,547	9,598	5,355	5,761	21,1	961,909	22,574	2019,495	0	203,838	203,838	99,725	0	0	0	0	0	0	0
14:58:27	-102,258	2018,472	10,844	10,498	9,598	5,345	5,753	21,1	961,909	22,574	2018,472	0	203,838	203,838	99,725	0	0	0	0	0	0	0
14:58:27	-104,87	2017,424	10,796	10,498	9,594	5,334	5,745	21,1	961,909	22,574	2017,424	0	203,838	203,838	99,725	0	0	0	0	0	0	0
14:58:27	-146,875	2015,955	10,649	10,4	9,593	5,319	5,737	21,1	961,909	22,574	2015,955	0	203,838	203,838	99,725	0	0	0	0	0	0	0
14:58:27	-134,045	2014,614	10,503	10,205	9,593	5,305	5,728	21,1	961,909	22,574	2014,614	0	203,838	203,838	99,725	0	0	0	0	0	0	0
14:58:27	-44,653	2014,168	10,454	10,205	9,593	5,3	5,72	21,1	961,909	22,574	2014,168	0	203,838	203,838	99,725	0	0	0	0	0	0	0
14:58:27	-27,282	2013,895	10,503	10,302	9,589	5,297	5,711	21,1	961,909	22,574	2013,895	0	203,838	203,838	99,725	0	0	0	0	0	0	0
14:58:27	-13,891	2013,756	10,503	10,302	9,588	5,296	5,703	21,1	961,909	22,574	2013,756	0	203,838	203,838	99,725	0	0	0	0	0	0	0
14:58:27	-70,874	2013,047	10,503	10,351	9,584	5,289	5,695	21,1	961,909	22,574	2013,047	0	203,838	203,838	99,725	0	0	0	0	0	0	0
14:58:27	-115,563	2011,892	10,454	10,205	9,58	5,277	5,687	21,1	961,909	22,574	2011,892	0	203,838	203,838	99,725	0	0	0	0	0	0	0
14:58:28	-13,903	2011,753	10,454	10,302	9,58	5,275	5,679	21,1	961,909	22,574	2011,753	0	203,838	203,838	99,725	0	0	0	0	0	0	0
14:58:28	-40,283	2011,35	10,503	10,302	9,575	5,271	5,671	21,1	961,909	22,574	2011,35	0	203,838	203,838	99,725	0	0	0	0	0	0	0
14:58:28	-26,074	2011,089	10,551	10,4	9,571	5,268	5,663	21,1	961,909	22,574	2011,089	0	203,838	203,838	99,725	0	0	0	0	0	0	0
14:58:28	-15,136	2010,938	10,551	10,351	9,57	5,267	5,655	21,1	961,909	22,574	2010,938	0	203,838	203,838	99,725	0	0	0	0	0	0	0
14:58:28	-114,489	2009,793	10,503	10,302	9,566	5,255	5,647	21,1	961,909	22,574	2009,793	0	203,838	203,838	99,725	0	0	0	0	0	0	0
14:58:28	-13,867	2009,654	10,503	10,351	9,565	5,254	5,64	21,1	961,909	22,574	2009,654	0	203,838	203,838	99,725	0	0	0	0	0	0	0
14:58:28	-44,628	2009,208	10,454	10,302	9,565	5,249	5,632	21,1	961,909	22,574	2009,208	0	203,838	203,838	99,725	0	0	0	0	0	0	0
14:58:28	-89,282	2008,315	10,356	10,302	9,565	5,24	5,624	21,1	961,909	22,574	2008,315	0	203,838	203,838	99,725	0	0	0	0	0	0	0
14:58:28	-69,848	2007,617	10,356	10,205	9,561	5,233	5,617	21,1	961,909	22,574	2007,617	0	203,838	203,838	99,725	0	0	0	0	0	0	0
14:58:28	-13,879	2007,478	10,356	10,156	9,56	5,231	5,609	21,1	961,909	22,574	2007,478	0	203,838	203,838	99,725	0	0	0	0	0	0	0
14:58:28	19,445	2007,672	10,454	10,302	9,556	5,233	5,602	21,1	961,909	22,574	2007,478	0	203,838	203,838	99,725	0	0	0	0	0	0	0
14:58:28	-39,099	2007,281	10,503	10,351	9,552	5,229	5,594	21,1	961,909	22,574	2007,281	0	203,838	203,838	99,725	0	0	0	0	0	0	0
14:58:28	-39,111	2006,89	10,551	10,351	9,547	5,225	5,587	21,1	961,909	22,574	2006,89	0	203,838	203,838	99,725	0	0	0	0	0	0	0
14:58:28	21,728	2007,107	10,649	10,498	9,543	5,227	5,58	21,1	961,909	22,574	2006,89	0	203,838	203,838	99,725	0	0	0	0	0	0	0
14:58:28	-39,294	2006,715	10,698	10,498	9,538	5,223	5,573	21,1	961,909	22,574	2006,715	0	203,838	203,838	99,725	0	0	0	0	0	0	0
14:58:28	-44,628	2006,268	10,649	10,4	9,538	5,219	5,566	21,1	961,909	22,574	2006,268	0	203,838	203,838	99,725	0	0	0	0	0	0	0
14:58:28	-105,249	2005,216	10,551	10,351	9,537	5,208	5,559	21,1	961,909	22,574	2005,216	0	203,838	203,838	99,725	0	0	0	0	0	0	0
14:58:28	-89,245	2004,323	10,454	10,302	9,537	5,199	5,552	21,1	961,909	22,574	2004,323	0	203,838	203,838	99,725	0	0	0	0	0	0	0
14:58:28	-7,983	2004,243	10,503	10,351	9,534	5,198	5,545	21,1	961,909	22,574	2004,243	0	203,838	203,838	99,725	0	0	0	0	0	0	0
14:58:28	-59,741	2003,646	10,454	10,302	9,534	5,192	5,538	21,1	961,909	22,574	2003,646	0	203,838	203,838	99,725	0	0	0	0	0	0	0
14:58:28	-89,221	2002,754	10,356	10,156	9,534	5,183	5,531	21,1	961,909	22,574	2002,754	0	203,838	203,838	99,725	0	0	0	0	0	0	0
14:58:28	-67,529	2002,079	10,356	10,156	9,53	5,176	5,524	21,1	961,909	22,574	2002,079	0	203,838	203,838	99,725	0	0	0	0	0	0	0
14:58:28	-16,198	2001,917	10,356	10,156	9,529	5,174	5,517	21,1	961,909	22,574	2001,917	0	203,838	203,838	99,725	0	0	0	0	0	0	0
14:58:28	52,209	2002,439	10,503	10,205	9,524	5,179	5,511	21,1	961,909	22,574	2001,917	0	203,838	203,838	99,725	0	0	0	0	0	0	0
14:58:28	-82,653	2001,612	10,503	10,302	9,519	5,171	5,504	21,1	961,909	22,574	2001,612	0	203,838	203,838	99,725	0	0	0	0	0	0	0
14:58:28	-38,085	2001,231	10,551	10,302	9,515	5,167	5,497	21,1	961,909	22,574	2001,231	0	203,838	203,838	99,725	0	0	0	0	0	0	0
14:58:28	7,763	2001,309	10,649	10,351	9,51	5,168	5,491	21,1	961,909	22,574	2001,231	0	203,838	203,838	99,725	0	0	0	0	0	0	0
14:58:28	0	2001,309	10,649	10,498	9,51	5,168	5,485	21,1	961,909	22,574	2001,231	0	203,838	203,838	99,725	0	0	0	0	0	0	0
14:58:28	-133,801	1999,971	10,503	10,302	9,51	5,154	5,478	21,1	961,909	22,574	1999,971	0	203,838	203,838	99,725	0	0	0	0	0	0	0
14:58:28	-133,789	1998,633	10,356	10,302	9,51	5,14	5,472	21,1	961,909	22,574	1998,633	0	203,838	203,838	99,725	0	0	0	0	0	0	0
14:58:28	-44,567	1998,187	10,307	10,205	9,51	5,135	5,465	21,1	961,909	22,574	1998,187	0	203,838	203,838	99,725	0	0	0	0	0	0	0
14:58:28	0	1998,187	10,307	10,205	9,51	5,135	5,458	21,1	961,909	22,574	1998,187	0	203,838	203,838	99,725	0	0	0	0	0	0	0
14:58:28	0	1998,187	10,307	10,058	9,51	5,135	5,452	21,1	961,909	22,574	1998,187	0	203,838	203,838	99,725	0	0	0	0	0	0	0
14:58:28	-65,576	1997,532	10,307	10,058	9,506	5,129	5,446	21,1	961,909	22,574	1997,532	0	203,838	203,838	99,725	0	0	0	0	0	0	0
14:58:28	-16,015	1997,371	10,307	10,156	9,505	5,127	5,44	21,1	961,909	22,574	1997,371	0	203,838	203,838	99,725	0	0	0	0	0	0	0
14:58:28	-66,674	1996,705	10,307	10,156	9,502	5,12	5,433	21,1	961,909	22,574	1996,705	0	203,838	203,838	99,725	0	0	0	0	0	0	0
14:58:28	-16,015	1996,544	10,307	10,156	9,501	5,119	5,427	21,1	961,909	22,574	1996,544	0	203,838	203,838	99,725	0	0	0	0	0	0	0
14:58:28	-65,576	1995,889	10,307	10,058	9,497	5,112	5,421	21,1	961,909	22,574	1995,889	0	203,838	203,838	99,725	0	0	0	0	0	0	0
14:58:28	27,526	1996,164	10,356	10,156	9,496	5,115	5,415	21,1	961,909	22,574	1995,889	0	203,838	203,838	99,725	0	0	0	0	0	0	0
14:58:28	-64,392	1995,52	10,356	10,156	9,492	5,108	5,409	21,1	961,909	22,574	1995,52	0	203,838	203,838	99,725	0	0	0	0	0	0	0
14:58:28	-61,779	1994,902	10,307	10,205	9,491	5,102	5,403	21,1	961,909	22,574	1994,902	0	203,838	203,838	99,725	0	0	0	0	0	0	0
14:58:28	0	1994,902	10,307	10,205	9,491	5,102	5,397	21,1	961,909	22,574	1994,902	0	203,838	203,838	99,725	0	0	0	0	0	0	0
14:58:28	-64,367	1994,259	10,307	10,156	9,488	5,095	5,391	21,1	961,909	22,574	1994,259	0	203,838	203,838	99,725	0	0	0	0	0	0	0
14:58:28	-89,099	1993,368	10,21	10,156	9,488	5,086	5,385	21,1	961,909	22,574	1993,368	0	203,838	203,838	99,725	0	0	0	0	0	0	0
14:58:28	0	1993,368	10,21	10,205	9,488	5,086	5,379	21,1	961,909	22,574	1993,368	0	203,838	203,838	99,725	0	0	0	0	0	0	0
14:58:28	-61,816	1992,749	10,161	10,156	9,487	5,079	5,373	21,1	961,909	22,574	1992,749	0	203,838	203,838	99,725	0	0	0	0	0	0	0
14:58:28	-3,796	1992,711	10,21	10,156	9,484	5,079	5,368	21,1	961,909	22,574	1992,711	0	203,838	203,838	99,725	0	0	0	0	0	0	0
14:58:28	-17,089	1992,541	10,21	10,156	9,483	5,077	5,362	21,1	961,909	22,574	1992,541	0	203,838	203,838	99,725	0	0	0	0	0	0	0
14:58:28	-44,531	1992,095	10,161	10,156	9,483	5,073	5,356	21,1	961,909	22,574	1992,095	0	203,838	203,838	99,725	0	0	0	0	0	0	0
14:58:28	-16,162	1991,934	10,161	10,058	9,482	5,071	5,351	21,1	961,909	22,574	1991,934	0	203,838	203,838	99,725	0	0	0	0	0	0	0
14:58:28	-89,086	1991,043	10,063	10,058	9,482	5,062	5,345	21,1	961,909	22,574	1991,043	0	203,838	203,838	99,725	0	0	0	0	0	0	0
14:58:28	-64,331	1990,399	10,063	10,058	9,479	5,055	5,339	21,1	961,909	22,574	1990,399	0	203,838	203,838	99,725	0	0	0	0	0	0	0
14:58:28	89,062	1991,29	10,161	10,156	9,479	5,064	5,334	21,1	961,909	22,574	1990,4	0	203,838	203,838	99,725	0	0	0	0	0	0	0
14:58:28	-17,248	1991,118	10,161	10,058	9,478	5,063	5,329	21,1	961,909	22,574	1990,401	0	203,838	203,838	99,725	0	0	0	0	0	0	0
14:58:28	-2,575	1991,092	10,21	10,205	9,475	5,062	5,323	21,1	961,909	22,574	1990,402	0	203,838	203,838	99,725	0	0	0	0	0	0	0
14:58:28	-61,755	1990,474	10,161	10,205	9,474	5,056	5,318	21,1	961,909	22,574	1990,402	0	203,838	203,838	99,725	0	0	0	0	0	0	0
14:58:28	-36,01	1990,114	10,21	10,058	9,469	5,052	5,313	21,1	961,448	22,574	1990,114	0	203,838	203,838	99,725	0	0	0	0	0	0	0
14:58:28	-17,114	1989,943	10,21	10,156	9,468	5,05	5,308	21,1	961,448	22,574	1989,943	0	203,838	203,838	99,725	0	0	0	0	0	0	0
14:58:28	0	1989,943	10,21	10,156	9,468	5,05	5,303	21,1	961,448	22,574	1989,943	0	203,838	203,838	99,725	0	0	0	0	0	0	0
14:58:28	-89,758	1989,045	10,161	10,156	9,466	5,041	5,298	21,1	961,448	22,574	1989,045	0	203,838	203,838	99,725	0	0	0	0	0	0	0
14:58:28	27,514	1989,321	10,21	10,205	9,465	5,044	5,293	21,1	961,448	22,574	1989,046	0	203,838	203,838	99,725	0	0	0	0	0	0	0
14:58:28	-44,543	1988,875	10,161	10,058	9,465	5,039	5,288	21,1	961,448	22,574	1988,875	0	203,838	203,838	99,725	0	0	0	0	0	0	0
14:58:28	-89,074	1987,984	10,063	10,058	9,465	5,03	5,283	21,1	961,448	22,574	1987,984	0	203,838	203,838	99,725	0	0	0	0	0	0	0
14:58:28	-44,531	1987,539	10,014	10,009	9,465	5,026	5,278	21,1	961,448	22,574	1987,539	0	203,838	203,838	99,725	0	0	0	0	0	0	0
14:58:28	0	1987,539	10,014	9,961	9,465	5,026	5,273	21,1	961,448	22,574	1987,539	0	203,838	203,838	99,725	0	0	0	0	0	0	0
14:58:28	0	1987,539	10,014	10,058	9,465	5,026	5,268	21,1	961,448	22,574	1987,539	0	203,838	203,838	99,725	0	0	0	0	0	0	0
14:58:28	0	1987,539	10,014	10,009	9,465	5,026	5,263	21,1	961,448	22,574	1987,539	0	203,588	203,588	99,724	0	0	0	0	0	0	0
14:58:28	-62,792	1986,911	9,965	9,961	9,464	5,019	5,258	21,1	961,448	22,574	1986,911	0	203,588	203,588	99,724	0	0	0	0	0	0	0
14:58:28	43,872	1987,35	10,063	10,205	9,461	5,024	5,254	21,1	961,448	22,574	1986,912	0	203,588	203,588	99,724	0	0	0	0	0	0	0
14:58:28	70,947	1988,059	10,161	10,302	9,46	5,031	5,249	21,1	961,448	22,574	1986,913	0	203,588	203,588	99,724	0	0	0	0	0	0	0
14:58:28	-151,879	1986,541	10,014	9,961	9,459	5,015	5,245	21,1	961,448	22,574	1986,541	0	203,588	203,588	99,724	0	0	0	0	0	0	0
14:58:28	-44,506	1986,096	9,965	9,814	9,459	5,011	5,24	21,1	961,448	22,574	1986,096	0	203,588	203,588	99,724	0	0	0	0	0	0	0
14:58:28	44,506	1986,541	10,014	10,009	9,459	5,015	5,236	21,1	961,448	22,574	1986,096	0	203,588	203,588	99,724	0	0	0	0	0	0	0
14:58:28	-63,293	1985,908	10,014	10,009	9,455	5,009	5,231	21,1	961,448	22,574	1985,908	0	203,588	203,588	99,724	0	0	0	0	0	0	0
14:58:28	44,519	1986,353	10,063	10,058	9,455	5,013	5,227	21,1	961,448	22,574	1985,908	0	203,588	203,588	99,724	0	0	0	0	0	0	0
14:58:28	0	1986,353	10,063	10,058	9,455	5,013	5,223	21,1	961,448	22,574	1985,908	0	203,588	203,588	99,724	0	0	0	0	0	0	0
14:58:28	-62,792	1985,725	10,014	10,009	9,454	5,007	5,219	21,1	961,448	22,574	1985,725	0	203,588	203,588	99,724	0	0	0	0	0	0	0
14:58:28	-62,243	1985,102	10,014	9,961	9,451	5,001	5,214	21,1	961,448	22,574	1985,102	0	203,588	203,588	99,724	0	0	0	0	0	0	0
14:58:28	158,74	1986,69	10,21	10,205	9,45	5,017	5,21	21,1	961,448	22,574	1985,104	0	203,588	203,588	99,724	0	0	0	0	0	0	0
14:58:28	0	1986,69	10,21	10,205	9,45	5,017	5,207	21,1	961,448	22,574	1985,106	0	203,588	203,588	99,724	0	0	0	0	0	0	0
14:58:28	-105,7	1985,633	10,161	10,156	9,446	5,006	5,203	21,1	961,448	22,574	1985,106	0	203,588	203,588	99,724	0	0	0	0	0	0	0
14:58:28	0	1985,633	10,161	10,058	9,446	5,006	5,199	21,1	961,448	22,574	1985,107	0	203,588	203,588	99,724	0	0	0	0	0	0	0
14:58:28	-89,062	1984,742	10,063	10,009	9,446	4,997	5,195	21,1	961,448	22,574	1984,742	0	203,588	203,588	99,724	0	0	0	0	0	0	0
14:58:28	-44,506	1984,297	10,014	10,058	9,446	4,992	5,191	21,1	961,448	22,574	1984,297	0	203,588	203,588	99,724	0	0	0	0	0	0	0
14:58:28	-44,506	1983,852	9,965	10,009	9,446	4,988	5,187	21,1	961,448	22,574	1983,852	0	203,588	203,588	99,724	0	0	0	0	0	0	0
14:58:28	0	1983,852	9,965	10,009	9,446	4,988	5,183	21,1	961,448	22,574	1983,852	0	203,588	203,588	99,724	0	0	0	0	0	0	0
14:58:28	89,013	1984,742	10,063	10,156	9,446	4,997	5,179	21,1	961,448	22,574	1983,853	0	203,588	203,588	99,724	0	0	0	0	0	0	0
14:58:28	-107,116	1983,671	9,965	10,009	9,445	4,986	5,176	21,1	961,448	22,574	1983,671	0	203,588	203,588	99,724	0	0	0	0	0	0	0
14:58:28	-62,231	1983,049	9,965	9,814	9,442	4,979	5,172	21,1	961,448	22,574	1983,049	0	203,588	203,588	99,724	0	0	0	0	0	0	0
14:58:28	25,158	1983,3	10,014	9,961	9,441	4,982	5,168	21,1	961,448	22,574	1983,049	0	203,588	203,588	99,724	0	0	0	0	0	0	0
14:58:28	0	1983,3	10,014	10,058	9,441	4,982	5,164	21,1	961,448	22,574	1983,049	0	203,588	203,588	99,724	0	0	0	0	0	0	0
14:58:28	-42,895	1982,871	10,014	10,009	9,438	4,978	5,161	21,1	961,448	22,574	1982,871	0	203,588	203,588	99,724	0	0	0	0	0	0	0
14:58:28	-63,842	1982,233	9,965	9,814	9,437	4,971	5,157	21,1	961,448	22,574	1982,233	0	203,588	203,588	99,724	0	0	0	0	0	0	0
14:58:28	-26,757	1981,965	9,868	9,863	9,441	4,968	5,153	21,1	961,448	22,574	1981,965	0	203,588	203,588	99,724	0	0	0	0	0	0	0
14:58:28	-25,146	1981,714	9,819	9,863	9,442	4,966	5,15	21,1	961,448	22,574	1981,714	0	203,588	203,588	99,724	0	0	0	0	0	0	0
14:58:28	25,146	1981,965	9,868	9,814	9,441	4,968	5,146	21,1	961,448	22,574	1981,714	0	203,588	203,588	99,724	0	0	0	0	0	0	0
14:58:28	-62,219	1981,343	9,868	9,814	9,437	4,962	5,142	21,1	961,448	22,574	1981,343	0	203,588	203,588	99,724	0	0	0	0	0	0	0
14:58:28	70,703	1982,05	9,965	9,863	9,436	4,969	5,139	21,1	961,448	22,574	1981,344	0	203,588	203,588	99,724	0	0	0	0	0	0	0
14:58:28	-88,977	1981,16	9,868	10,009	9,436	4,96	5,136	21,1	961,448	22,574	1981,16	0	203,588	203,588	99,724	0	0	0	0	0	0	0
14:58:28	88,977	1982,05	9,965	9,961	9,436	4,969	5,132	21,1	961,448	22,574	1981,161	0	203,588	203,588	99,724	0	0	0	0	0	0	0
14:58:29	0	1982,05	9,965	10,009	9,436	4,969	5,129	21,1	961,448	22,574	1981,162	0	203,588	203,588	99,724	0	0	0	0	0	0	0
14:58:29	-88,977	1981,16	9,868	9,863	9,436	4,96	5,126	21,1	961,448	22,574	1981,16	0	203,588	203,588	99,724	0	0	0	0	0	0	0
14:58:29	-44,482	1980,716	9,819	9,814	9,436	4,955	5,122	21,1	961,448	22,574	1980,716	0	203,588	203,588	99,724	0	0	0	0	0	0	0
14:58:29	-17,749	1980,538	9,868	9,814	9,432	4,954	5,119	21,1	961,448	22,574	1980,538	0	203,588	203,588	99,724	0	0	0	0	0	0	0
14:58:29	70,703	1981,245	9,965	9,863	9,431	4,961	5,116	21,1	961,448	22,574	1980,539	0	203,588	203,588	99,724	0	0	0	0	0	0	0
14:58:29	88,989	1982,135	10,063	10,009	9,431	4,97	5,113	21,1	961,448	22,574	1980,54	0	203,588	203,588	99,724	0	0	0	0	0	0	0
14:58:29	0	1982,135	10,063	10,009	9,431	4,97	5,11	21,1	961,448	22,574	1980,542	0	203,588	203,588	99,724	0	0	0	0	0	0	0
14:58:29	-88,989	1981,245	9,965	9,863	9,431	4,961	5,107	21,1	961,448	22,574	1980,543	0	203,588	203,588	99,724	0	0	0	0	0	0	0
14:58:29	44,494	1981,69	10,014	10,009	9,431	4,965	5,105	21,1	961,448	22,574	1980,544	0	203,588	203,588	99,724	0	0	0	0	0	0	0
14:58:29	-44,494	1981,245	9,965	9,863	9,431	4,961	5,102	21,1	961,448	22,574	1980,545	0	203,588	203,588	99,724	0	0	0	0	0	0	0
14:58:29	-88,989	1980,355	9,868	9,814	9,431	4,952	5,099	21,1	961,448	22,574	1980,355	0	203,588	203,588	99,724	0	0	0	0	0	0	0
14:58:29	26,733	1980,623	9,965	9,863	9,428	4,954	5,096	21,1	961,448	22,574	1980,356	0	203,588	203,588	99,724	0	0	0	0	0	0	0
14:58:29	44,519	1981,068	10,014	10,009	9,428	4,959	5,093	21,1	961,448	22,574	1980,356	0	203,588	203,588	99,724	0	0	0	0	0	0	0
14:58:29	0	1981,068	10,014	9,961	9,428	4,959	5,091	21,1	961,448	22,574	1980,357	0	203,588	203,588	99,724	0	0	0	0	0	0	0
14:58:29	-44,519	1980,623	9,965	9,814	9,428	4,954	5,088	21,1	961,448	22,574	1980,357	0	203,588	203,588	99,724	0	0	0	0	0	0	0
14:58:29	0	1980,623	9,965	9,961	9,428	4,954	5,085	21,1	961,448	22,574	1980,358	0	203,588	203,588	99,724	0	0	0	0	0	0	0
14:58:29	0	1980,623	9,965	9,863	9,428	4,954	5,083	21,1	961,448	22,574	1980,358	0	203,588	203,588	99,724	0	0	0	0	0	0	0
14:58:29	-88,964	1979,733	9,868	9,814	9,428	4,945	5,08	21,1	961,448	22,574	1979,733	0	203,588	203,588	99,724	0	0	0	0	0	0	0
14:58:29	88,964	1980,623	9,965	9,814	9,428	4,954	5,078	21,1	961,448	22,574	1979,734	0	203,588	203,588	99,724	0	0	0	0	0	0	0
14:58:29	26,196	1980,885	10,014	9,961	9,427	4,957	5,075	21,1	961,448	22,574	1979,735	0	203,588	203,588	99,724	0	0	0	0	0	0	0
14:58:29	0	1980,885	10,014	10,009	9,427	4,957	5,073	21,1	961,448	22,574	1979,736	0	203,588	203,588	99,724	0	0	0	0	0	0	0
14:58:29	0	1980,885	10,014	10,058	9,427	4,957	5,071	21,1	961,448	22,574	1979,737	0	203,588	203,588	99,724	0	0	0	0	0	0	0
14:58:29	0	1980,885	10,014	10,009	9,427	4,957	5,068	21,1	961,448	22,574	1979,738	0	203,588	203,588	99,724	0	0	0	0	0	0	0
14:58:29	0	1980,885	10,014	10,058	9,427	4,957	5,066	21,1	961,448	22,574	1979,739	0	203,588	203,588	99,724	0	0	0	0	0	0	0
14:58:29	44,494	1981,33	10,063	10,156	9,427	4,962	5,064	21,1	961,448	22,574	1979,741	0	203,588	203,588	99,724	0	0	0	0	0	0	0
14:58:29	-44,494	1980,885	10,014	10,058	9,427	4,957	5,062	21,1	961,448	22,574	1979,742	0	203,588	203,588	99,724	0	0	0	0	0	0	0
14:58:29	44,494	1981,33	10,063	10,058	9,427	4,962	5,06	21,1	961,448	22,574	1979,744	0	203,588	203,588	99,724	0	0	0	0	0	0	0
14:58:29	-44,494	1980,885	10,014	9,961	9,427	4,957	5,058	21,1	961,448	22,574	1979,745	0	203,588	203,588	99,724	0	0	0	0	0	0	0
14:58:29	-44,482	1980,44	9,965	9,814	9,427	4,952	5,056	21,1	961,448	22,574	1979,746	0	203,588	203,588	99,724	0	0	0	0	0	0	0
14:58:29	25,329	1980,693	10,014	9,961	9,426	4,955	5,054	21,1	961,448	22,574	1979,747	0	203,588	203,588	99,724	0	0	0	0	0	0	0
14:58:29	19,152	1980,885	10,014	10,058	9,427	4,957	5,052	21,1	961,448	22,574	1979,748	0	203,588	203,588	99,724	0	0	0	0	0	0	0
14:58:29	1,599	1980,901	10,063	10,058	9,424	4,957	5,05	21,1	961,448	22,574	1979,749	0	203,588	203,588	99,724	0	0	0	0	0	0	0
14:58:29	-1,599	1980,885	10,014	9,961	9,427	4,957	5,048	21,1	961,448	22,574	1979,75	0	203,588	203,588	99,724	0	0	0	0	0	0	0
14:58:29	-44,482	1980,44	9,965	9,961	9,427	4,952	5,047	21,1	961,448	22,574	1979,751	0	203,588	203,588	99,724	0	0	0	0	0	0	0
14:58:29	88,977	1981,33	10,063	10,302	9,427	4,962	5,045	21,1	961,448	22,574	1979,752	0	203,588	203,588	99,724	0	0	0	0	0	0	0
14:58:29	222,534	1983,555	10,307	10,742	9,427	4,985	5,044	21,1	961,448	22,574	1979,756	0	203,588	203,588	99,724	0	0	0	0	0	0	0
14:58:29	133,544	1984,89	10,454	11,425	9,427	4,998	5,043	21,1	961,448	22,574	1979,761	0	203,588	203,588	99,724	0	0	0	0	0	0	0
14:58:29	303,271	1987,923	10,698	12,695	9,431	5,03	5,043	21,1	961,448	22,574	1979,769	0	203,588	203,588	99,724	0	0	0	0	0	0	0
14:58:29	207,324	1989,996	10,796	13,965	9,438	5,051	5,043	21,1	961,448	22,574	1979,78	0	203,588	203,588	99,724	0	0	0	0	0	0	0
14:58:29	357,019	1993,566	10,942	15,136	9,451	5,088	5,044	21,1	961,448	22,574	1979,794	0	203,588	203,588	99,724	0	0	0	0	0	0	0
14:58:29	395,397	1997,52	11,04	16,064	9,468	5,129	5,045	21,1	961,448	22,574	1979,811	0	203,588	203,588	99,724	0	0	0	0	0	0	0
14:58:29	237,231	1999,893	10,942	16,748	9,487	5,153	5,047	21,1	961,448	22,574	1979,831	0	203,588	203,588	99,724	0	0	0	0	0	0	0
14:58:29	373,352	2003,626	10,991	17,187	9,505	5,192	5,05	21,1	961,448	22,574	1979,855	0	203,588	203,588	99,724	0	0	0	0	0	0	0
14:58:29	321,679	2006,843	11,04	17,724	9,521	5,225	5,054	21,1	961,448	22,574	1979,882	0	203,588	203,588	99,724	0	0	0	0	0	0	0
14:58:29	568,823	2012,531	11,333	18,31	9,538	5,283	5,058	21,1	961,448	22,574	1979,915	0	203,588	203,588	99,724	0	0	0	0	0	0	0
14:58:29	319,177	2015,723	11,333	18,359	9,556	5,316	5,063	21,1	961,448	22,574	1979,951	0	203,588	203,588	99,724	0	0	0	0	0	0	0
14:58:29	431,518	2020,038	11,528	18,799	9,571	5,361	5,069	21,1	961,448	22,574	1979,991	0	203,588	203,588	99,724	0	0	0	0	0	0	0
14:58:29	638,867	2026,427	11,87	19,043	9,589	5,427	5,076	21,1	961,448	22,574	1980,037	0	203,588	203,588	99,724	0	0	0	0	0	0	0
14:58:29	406,652	2030,493	11,967	19,043	9,607	5,469	5,084	21,1	961,448	22,574	1980,088	0	203,588	203,588	99,724	0	0	0	0	0	0	0
14:58:29	308,349	2033,577	11,87	18,945	9,63	5,5	5,092	21,1	961,448	22,574	1980,141	0	203,588	203,588	99,724	0	0	0	0	0	0	0
14:58:29	351,586	2037,093	11,87	18,945	9,65	5,537	5,101	21,1	961,448	22,574	1980,198	0	203,588	203,588	99,724	0	0	0	0	0	0	0
14:58:29	399,853	2041,091	11,87	18,603	9,673	5,578	5,11	21,1	961,448	22,574	1980,259	0	203,588	203,588	99,724	0	0	0	0	0	0	0
14:58:29	498,217	2046,074	11,967	18,701	9,696	5,629	5,12	21,1	961,448	22,574	1980,325	0	203,588	203,588	99,724	0	0	0	0	0	0	0
14:58:29	334,545	2049,419	11,967	18,603	9,715	5,664	5,131	21,1	961,448	22,574	1980,394	0	203,588	203,588	99,724	0	0	0	0	0	0	0
14:58:29	264,404	2052,063	11,967	18,506	9,73	5,691	5,142	21,1	961,448	22,574	1980,466	0	203,588	203,588	99,724	0	0	0	0	0	0	0
14:58:29	511,938	2057,182	12,163	18,603	9,749	5,744	5,154	21,1	961,448	22,574	1980,542	0	203,588	203,588	99,724	0	0	0	0	0	0	0
14:58:29	522,387	2062,406	12,456	18,799	9,763	5,798	5,166	21,2	963,338	22,574	1980,624	0	203,588	203,588	99,724	0	0	0	0	0	0	0
14:58:29	333,251	2065,739	12,553	18,994	9,777	5,832	5,179	21,2	963,338	22,574	1980,709	0	203,588	203,588	99,724	0	0	0	0	0	0	0
14:58:29	389,99	2069,639	12,7	18,994	9,791	5,872	5,193	21,2	963,338	22,574	1980,798	0	203,588	203,588	99,724	0	0	0	0	0	0	0
14:58:29	337,792	2073,017	12,7	18,994	9,811	5,907	5,207	21,2	963,338	22,574	1980,89	0	203,588	203,588	99,724	0	0	0	0	0	0	0
14:58:29	374,755	2076,764	12,651	18,945	9,834	5,946	5,221	21,2	963,338	22,574	1980,986	0	203,588	203,588	99,724	0	0	0	0	0	0	0
14:58:29	286,547	2079,63	12,505	18,799	9,858	5,975	5,236	21,2	963,338	22,574	1981,085	0	203,588	203,588	99,724	0	0	0	0	0	0	0
14:58:29	382,959	2083,459	12,553	18,847	9,878	6,015	5,251	21,2	963,338	22,574	1981,187	0	203,588	203,588	99,724	0	0	0	0	0	0	0
14:58:29	424,975	2087,709	12,553	18,799	9,902	6,058	5,267	21,2	963,338	22,574	1981,294	0	203,588	203,588	99,724	0	0	0	0	0	0	0
14:58:29	163,671	2089,346	12,456	18,652	9,916	6,075	5,283	21,2	963,338	22,574	1981,402	0	203,588	203,588	99,724	0	0	0	0	0	0	0
14:58:29	429,125	2093,637	12,553	18,457	9,935	6,119	5,299	21,2	963,338	22,574	1981,514	0	203,588	203,588	99,724	0	0	0	0	0	0	0
14:58:29	389,16	2097,529	12,7	18,652	9,95	6,16	5,316	21,2	963,338	22,574	1981,63	0	204,295	204,295	99,727	0	0	0	0	0	0	0
14:58:29	472,363	2102,252	12,846	18,945	9,969	6,208	5,334	21,2	963,338	22,574	1981,75	0	204,295	204,295	99,727	0	0	0	0	0	0	0
14:58:29	430,249	2106,555	12,944	18,994	9,988	6,253	5,352	21,2	963,338	22,574	1981,875	0	204,295	204,295	99,727	0	0	0	0	0	0	0
14:58:29	379,907	2110,354	12,993	18,994	10,007	6,292	5,37	21,2	963,338	22,574	1982,004	0	204,295	204,295	99,727	0	0	0	0	0	0	0
14:58:29	292,846	2113,282	12,944	18,945	10,026	6,322	5,389	21,2	963,338	22,574	1982,135	0	204,295	204,295	99,727	0	0	0	0	0	0	0
14:58:29	301,44	2116,297	12,993	18,945	10,041	6,353	5,408	21,2	963,338	22,574	1982,269	0	204,295	204,295	99,727	0	0	0	0	0	0	0
14:58:29	375,561	2120,052	13,042	18,847	10,059	6,392	5,427	21,2	963,338	22,574	1982,407	0	204,295	204,295	99,727	0	0	0	0	0	0	0
14:58:29	333,642	2123,389	13,042	18,799	10,078	6,426	5,447	21,2	963,338	22,574	1982,548	0	204,295	204,295	99,727	0	0	0	0	0	0	0
14:58:29	475,073	2128,14	13,286	18,945	10,093	6,475	5,467	21,2	963,338	22,574	1982,693	0	204,295	204,295	99,727	0	0	0	0	0	0	0
14:58:29	371,679	2131,856	13,335	18,945	10,111	6,513	5,487	21,2	963,338	22,574	1982,842	0	204,295	204,295	99,727	0	0	0	0	0	0	0
14:58:29	418,945	2136,046	13,432	19,043	10,13	6,557	5,508	21,2	963,338	22,574	1982,996	0	204,295	204,295	99,727	0	0	0	0	0	0	0
14:58:29	290,917	2138,955	13,481	18,945	10,144	6,587	5,53	21,2	963,338	22,574	1983,152	0	204,295	204,295	99,727	0	0	0	0	0	0	0
14:58:29	366,308	2142,618	13,53	19,043	10,162	6,624	5,551	21,2	963,338	22,574	1983,311	0	204,295	204,295	99,727	0	0	0	0	0	0	0
14:58:29	354,565	2146,164	13,628	18,994	10,177	6,661	5,573	21,2	963,338	22,574	1983,474	0	204,295	204,295	99,727	0	0	0	0	0	0	0
14:58:29	323,095	2149,395	13,628	19,14	10,195	6,694	5,595	21,2	963,338	22,574	1983,64	0	204,295	204,295	99,727	0	0	0	0	0	0	0
14:58:29	332,812	2152,723	13,628	18,994	10,214	6,729	5,617	21,2	963,338	22,574	1983,809	0	204,295	204,295	99,727	0	0	0	0	0	0	0
14:58:29	313,378	2155,857	13,628	18,945	10,232	6,761	5,639	21,2	963,338	22,574	1983,981	0	204,295	204,295	99,727	0	0	0	0	0	0	0
14:58:29	435,083	2160,207	13,823	19,14	10,246	6,806	5,662	21,2	963,338	22,574	1984,157	0	204,295	204,295	99,727	0	0	0	0	0	0	0
14:58:29	327,783	2163,485	13,921	19,14	10,259	6,84	5,685	21,2	963,338	22,574	1984,336	0	204,295	204,295	99,727	0	0	0	0	0	0	0
14:58:29	621,313	2169,698	14,262	19,14	10,277	6,904	5,709	21,2	963,338	22,574	1984,522	0	204,295	204,295	99,727	0	0	0	0	0	0	0
14:58:29	277,368	2172,472	14,311	18,847	10,29	6,932	5,733	21,2	963,338	22,574	1984,71	0	204,295	204,295	99,727	0	0	0	0	0	0	0
14:58:29	316,601	2175,638	14,458	19,043	10,3	6,965	5,757	21,2	963,338	22,574	1984,901	0	204,295	204,295	99,727	0	0	0	0	0	0	0
14:58:29	428,833	2179,926	14,604	19,238	10,316	7,009	5,782	21,2	963,338	22,574	1985,096	0	204,295	204,295	99,727	0	0	0	0	0	0	0
14:58:29	288,134	2182,808	14,653	19,189	10,33	7,039	5,807	21,2	963,338	22,574	1985,293	0	204,295	204,295	99,727	0	0	0	0	0	0	0
14:58:29	452,465	2187,332	14,897	19,189	10,343	7,085	5,832	21,2	963,338	22,574	1985,495	0	204,295	204,295	99,727	0	0	0	0	0	0	0
14:58:29	321,386	2190,546	14,897	19,336	10,361	7,119	5,857	21,2	963,338	22,574	1985,7	0	204,295	204,295	99,727	0	0	0	0	0	0	0
14:58:29	238,354	2192,93	14,897	19,043	10,375	7,143	5,882	21,2	963,338	22,574	1985,908	0	204,295	204,295	99,727	0	0	0	0	0	0	0
14:58:29	423,168	2197,161	15,093	18,945	10,388	7,187	5,908	21,2	963,338	22,574	1986,119	0	204,295	204,295	99,727	0	0	0	0	0	0	0
14:58:29	315,039	2200,312	15,239	19,043	10,398	7,219	5,933	21,2	963,338	22,574	1986,333	0	204,295	204,295	99,727	0	0	0	0	0	0	0
14:58:29	285,205	2203,164	15,288	19,14	10,412	7,249	5,959	21,2	963,338	22,574	1986,55	0	204,295	204,295	99,727	0	0	0	0	0	0	0
14:58:29	193,823	2205,102	15,239	19,238	10,425	7,269	5,985	21,2	963,338	22,574	1986,768	0	204,295	204,295	99,727	0	0	0	0	0	0	0
14:58:29	303,393	2208,136	15,288	19,336	10,44	7,3	6,011	21,2	963,338	22,574	1986,99	0	204,295	204,295	99,727	0	0	0	0	0	0	0
14:58:29	237,402	2210,51	15,288	19,385	10,453	7,324	6,036	21,2	963,338	22,574	1987,213	0	204,295	204,295	99,727	0	0	0	0	0	0	0
14:58:29	377,88	2214,289	15,434	19,238	10,467	7,363	6,062	21,2	963,338	22,574	1987,44	0	204,295	204,295	99,727	0	0	0	0	0	0	0
14:58:30	270,312	2216,992	15,483	19,14	10,48	7,391	6,088	21,2	963,338	22,574	1987,67	0	204,295	204,295	99,727	0	0	0	0	0	0	0
14:58:30	315,966	2220,152	15,581	18,994	10,492	7,424	6,115	21,2	963,338	22,574	1987,902	0	204,295	204,295	99,727	0	0	0	0	0	0	0
14:58:30	331,787	2223,47	15,727	19,336	10,503	7,458	6,141	21,2	963,338	22,574	1988,138	0	204,295	204,295	99,727	0	0	0	0	0	0	0
14:58:30	228,833	2225,758	15,727	19,336	10,516	7,482	6,167	21,2	963,338	22,574	1988,375	0	204,295	204,295	99,727	0	0	0	0	0	0	0
14:58:30	366,406	2229,422	15,874	19,238	10,529	7,519	6,194	21,2	963,338	22,574	1988,616	0	204,295	204,295	99,727	0	0	0	0	0	0	0
14:58:30	309,228	2232,514	15,923	19,189	10,544	7,551	6,22	21,2	963,338	22,574	1988,86	0	204,295	204,295	99,727	0	0	0	0	0	0	0
14:58:30	201,391	2234,528	15,874	19,238	10,558	7,572	6,247	21,2	963,338	22,574	1989,106	0	204,295	204,295	99,727	0	0	0	0	0	0	0
14:58:30	143,457	2235,963	15,776	19,385	10,571	7,587	6,273	21,2	963,338	22,574	1989,353	0	204,295	204,295	99,727	0	0	0	0	0	0	0
14:58:30	343,457	2239,397	15,874	19,14	10,586	7,622	6,3	21,2	963,338	22,574	1989,603	0	204,295	204,295	99,727	0	0	0	0	0	0	0
14:58:30	240,747	2241,805	15,874	19,14	10,599	7,647	6,326	21,2	963,338	22,574	1989,855	0	204,295	204,295	99,727	0	0	0	0	0	0	0
14:58:30	287,695	2244,682	15,923	19,14	10,613	7,677	6,353	21,2	963,338	22,574	1990,11	0	204,295	204,295	99,727	0	0	0	0	0	0	0
14:58:30	342,431	2248,106	16,118	19,14	10,622	7,712	6,379	21,2	963,338	22,574	1990,368	0	204,295	204,295	99,727	0	0	0	0	0	0	0
14:58:30	390,747	2252,014	16,362	19,189	10,631	7,752	6,406	21,2	963,338	22,574	1990,629	0	204,295	204,295	99,727	0	0	0	0	0	0	0
14:58:30	218,823	2254,202	16,411	19,336	10,641	7,775	6,433	21,2	963,338	22,574	1990,893	0	204,295	204,295	99,727	0	0	0	0	0	0	0
14:58:30	192,749	2256,129	16,362	19,58	10,654	7,795	6,46	21,2	963,338	22,574	1991,158	0	204,295	204,295	99,727	0	0	0	0	0	0	0
14:58:30	242,968	2258,559	16,362	19,14	10,668	7,82	6,486	21,2	963,338	22,574	1991,425	0	204,295	204,295	99,727	0	0	0	0	0	0	0
14:58:30	287,915	2261,438	16,411	19,385	10,682	7,849	6,513	21,2	963,338	22,574	1991,696	0	204,295	204,295	99,727	0	0	0	0	0	0	0
14:58:30	200,292	2263,441	16,362	19,238	10,695	7,87	6,54	21,2	963,338	22,574	1991,967	0	204,295	204,295	99,727	0	0	0	0	0	0	0
14:58:30	157,397	2265,015	16,264	19,336	10,71	7,886	6,566	21,2	963,338	22,574	1992,24	0	204,295	204,295	99,727	0	0	0	0	0	0	0
14:58:30	343,75	2268,453	16,362	19,336	10,724	7,922	6,593	21,2	963,338	22,574	1992,517	0	204,295	204,295	99,727	0	0	0	0	0	0	0
14:58:30	216,65	2270,619	16,411	19,336	10,733	7,944	6,619	21,2	963,338	22,574	1992,795	0	204,295	204,295	99,727	0	0	0	0	0	0	0
14:58:30	346,459	2274,084	16,606	19,385	10,743	7,98	6,646	21,2	963,338	22,574	1993,076	0	204,295	204,295	99,727	0	0	0	0	0	0	0
14:58:30	396,972	2278,053	16,85	19,531	10,752	8,021	6,673	21,2	963,338	22,574	1993,361	0	204,295	204,295	99,727	0	0	0	0	0	0	0
14:58:30	211,474	2280,168	16,899	19,678	10,761	8,042	6,7	21,2	963,338	22,574	1993,648	0	204,295	204,295	99,727	0	0	0	0	0	0	0
14:58:30	244,165	2282,61	16,899	19,531	10,775	8,068	6,726	21,2	963,338	22,574	1993,937	0	204,295	204,295	99,727	0	0	0	0	0	0	0
14:58:30	212,597	2284,736	16,948	19,531	10,785	8,09	6,753	21,2	963,338	22,574	1994,228	0	204,295	204,295	99,727	0	0	0	0	0	0	0
14:58:30	247,558	2287,211	16,948	19,531	10,799	8,115	6,78	21,2	963,338	22,574	1994,521	0	204,295	204,295	99,727	0	0	0	0	0	0	0
14:58:30	63,842	2287,85	16,753	19,189	10,813	8,122	6,806	21,2	963,338	22,574	1994,814	0	204,295	204,295	99,727	0	0	0	0	0	0	0
14:58:30	256,445	2290,414	16,85	19,336	10,822	8,148	6,833	21,2	963,338	22,574	1995,11	0	204,295	204,295	99,727	0	0	0	0	0	0	0
14:58:30	211,621	2292,53	16,899	19,385	10,831	8,17	6,859	21,2	963,338	22,574	1995,407	0	204,295	204,295	99,727	0	0	0	0	0	0	0
14:58:30	351,22	2296,043	17,094	19,385	10,841	8,206	6,885	21,2	963,338	22,574	1995,708	0	204,295	204,295	99,727	0	0	0	0	0	0	0
14:58:30	220,898	2298,252	17,241	19,58	10,845	8,229	6,911	21,2	963,338	22,574	1996,01	0	204,295	204,295	99,727	0	0	0	0	0	0	0
14:58:30	258,984	2300,841	17,339	19,58	10,855	8,256	6,938	21,2	963,338	22,574	1996,315	0	204,295	204,295	99,727	0	0	0	0	0	0	0
14:58:30	211,718	2302,959	17,387	19,824	10,864	8,277	6,964	21,2	963,338	22,574	1996,622	0	204,295	204,295	99,727	0	0	0	0	0	0	0
14:58:30	211,694	2305,076	17,436	19,58	10,873	8,299	6,99	21,2	963,338	22,574	1996,93	0	204,295	204,295	99,727	0	0	0	0	0	0	0
14:58:30	202,27	2307,098	17,387	19,531	10,887	8,32	7,016	21,2	963,338	22,574	1997,24	0	204,295	204,295	99,727	0	0	0	0	0	0	0
14:58:30	120,214	2308,3	17,339	19,238	10,897	8,332	7,042	21,2	963,338	22,574	1997,551	0	204,295	204,295	99,727	0	0	0	0	0	0	0
14:58:30	158,227	2309,883	17,241	19,189	10,911	8,349	7,068	21,2	963,338	22,574	1997,864	0	204,295	204,295	99,727	0	0	0	0	0	0	0
14:58:30	259,082	2312,474	17,339	19,189	10,92	8,376	7,093	21,2	963,338	22,574	1998,178	0	204,295	204,295	99,727	0	0	0	0	0	0	0
14:58:30	167,578	2314,149	17,339	19,336	10,93	8,393	7,119	21,2	963,338	22,574	1998,494	0	204,295	204,295	99,727	0	0	0	0	0	0	0
14:58:30	258,105	2316,73	17,436	19,482	10,939	8,419	7,144	21,2	963,338	22,574	1998,813	0	204,295	204,295	99,727	0	0	0	0	0	0	0
14:58:30	222,29	2318,953	17,583	19,58	10,944	8,442	7,17	21,2	963,338	22,574	1999,133	0	204,295	204,295	99,727	0	0	0	0	0	0	0
14:58:30	305,615	2322,009	17,729	19,726	10,953	8,474	7,195	21,2	963,338	22,574	1999,456	0	204,295	204,295	99,727	0	0	0	0	0	0	0
14:58:30	178,222	2323,792	17,827	19,873	10,958	8,492	7,221	21,2	963,338	22,574	1999,78	0	204,295	204,295	99,727	0	0	0	0	0	0	0
14:58:30	163,354	2325,425	17,827	19,922	10,967	8,509	7,246	21,2	963,338	22,574	2000,106	0	204,295	204,295	99,727	0	0	0	0	0	0	0
14:58:30	159,204	2327,017	17,729	19,678	10,981	8,525	7,271	21,2	963,338	22,574	2000,432	0	204,295	204,295	99,727	0	0	0	0	0	0	0
14:58:30	166,552	2328,683	17,729	19,482	10,991	8,543	7,296	21,2	963,338	22,574	2000,761	0	204,295	204,295	99,727	0	0	0	0	0	0	0
14:58:30	119,116	2329,874	17,68	19,482	11	8,555	7,321	21,2	963,338	22,574	2001,09	0	204,295	204,295	99,727	0	0	0	0	0	0	0
14:58:30	216,162	2332,036	17,729	19,385	11,01	8,577	7,345	21,2	963,338	22,574	2001,421	0	204,295	204,295	99,727	0	0	0	0	0	0	0
14:58:30	302,709	2335,063	17,876	19,531	11,019	8,608	7,37	21,2	963,338	22,574	2001,754	0	204,295	204,295	99,727	0	0	0	0	0	0	0
14:58:30	223,706	2337,3	18,022	19,58	11,024	8,631	7,395	21,2	963,338	22,574	2002,09	0	204,295	204,295	99,727	0	0	0	0	0	0	0
14:58:30	217,163	2339,471	18,169	19,678	11,028	8,654	7,42	21,2	963,338	22,574	2002,427	0	204,295	204,295	99,727	0	0	0	0	0	0	0
14:58:30	222,778	2341,699	18,315	19,824	11,033	8,677	7,444	21,2	963,338	22,574	2002,766	0	204,295	204,295	99,727	0	0	0	0	0	0	0
14:58:30	129,785	2342,997	18,364	19,873	11,038	8,69	7,469	21,2	963,338	22,574	2003,107	0	204,295	204,295	99,727	0	0	0	0	0	0	0
14:58:30	167,724	2344,674	18,364	19,726	11,047	8,707	7,493	21,2	963,338	22,574	2003,448	0	204,295	204,295	99,727	0	0	0	0	0	0	0
14:58:30	136,425	2346,038	18,413	19,922	11,052	8,722	7,517	21,2	963,338	22,574	2003,791	0	204,295	204,295	99,727	0	0	0	0	0	0	0
14:58:30	305,151	2349,09	18,559	20,019	11,061	8,753	7,541	21,3	961,909	22,574	2004,136	0	204,295	204,295	99,727	0	0	0	0	0	0	0
14:58:30	23,925	2349,329	18,413	19,824	11,07	8,755	7,565	21,3	961,909	22,574	2004,481	0	204,295	204,295	99,727	0	0	0	0	0	0	0
14:58:30	89,746	2350,227	18,413	19,726	11,075	8,765	7,589	21,3	961,909	22,574	2004,827	0	204,295	204,295	99,727	0	0	0	0	0	0	0
14:58:30	163,5	2351,862	18,413	19,726	11,085	8,782	7,612	21,3	961,909	22,574	2005,174	0	204,295	204,295	99,727	0	0	0	0	0	0	0
14:58:30	192,578	2353,787	18,511	19,726	11,09	8,801	7,635	21,3	961,909	22,574	2005,523	0	204,295	204,295	99,727	0	0	0	0	0	0	0
14:58:30	209,008	2355,878	18,559	19,678	11,099	8,823	7,659	21,3	961,909	22,574	2005,873	0	204,295	204,295	99,727	0	0	0	0	0	0	0
14:58:30	33,618	2356,214	18,511	19,678	11,104	8,826	7,682	21,3	961,909	22,574	2006,224	0	204,295	204,295	99,727	0	0	0	0	0	0	0
14:58:30	299,902	2359,213	18,657	19,58	11,113	8,857	7,705	21,3	961,909	22,574	2006,577	0	204,295	204,295	99,727	0	0	0	0	0	0	0
14:58:30	135,278	2360,566	18,706	19,678	11,118	8,871	7,727	21,3	961,909	22,574	2006,931	0	204,295	204,295	99,727	0	0	0	0	0	0	0
14:58:30	79,125	2361,357	18,706	19,678	11,122	8,879	7,75	21,3	961,909	22,574	2007,285	0	204,295	204,295	99,727	0	0	0	0	0	0	0
14:58:30	88,696	2362,244	18,706	19,726	11,127	8,889	7,772	21,3	961,909	22,574	2007,64	0	205,523	205,523	99,732	0	0	0	0	0	0	0
14:58:30	156,982	2363,814	18,706	19,726	11,136	8,905	7,795	21,3	961,909	22,574	2007,996	0	205,523	205,523	99,732	0	0	0	0	0	0	0
14:58:30	129,858	2365,112	18,657	19,678	11,146	8,918	7,817	21,3	961,909	22,574	2008,354	0	205,523	205,523	99,732	0	0	0	0	0	0	0
14:58:30	72,412	2365,836	18,559	19,678	11,155	8,926	7,838	21,3	961,909	22,574	2008,711	0	205,523	205,523	99,732	0	0	0	0	0	0	0
14:58:30	180,883	2367,645	18,657	19,58	11,16	8,944	7,86	21,3	961,909	22,574	2009,07	0	205,523	205,523	99,732	0	0	0	0	0	0	0
14:58:30	123,608	2368,881	18,706	19,726	11,165	8,957	7,882	21,3	961,909	22,574	2009,43	0	205,523	205,523	99,732	0	0	0	0	0	0	0
14:58:30	227,612	2371,157	18,852	19,873	11,17	8,981	7,903	21,3	961,909	22,574	2009,792	0	205,523	205,523	99,732	0	0	0	0	0	0	0
14:58:30	133,227	2372,49	18,901	19,726	11,175	8,994	7,925	21,3	961,909	22,574	2010,154	0	205,523	205,523	99,732	0	0	0	0	0	0	0
14:58:30	215,942	2374,649	19,048	19,824	11,179	9,017	7,946	21,3	961,909	22,574	2010,519	0	205,523	205,523	99,732	0	0	0	0	0	0	0
14:58:30	38,867	2375,038	18,999	19,824	11,184	9,021	7,967	21,3	961,909	22,574	2010,883	0	205,523	205,523	99,732	0	0	0	0	0	0	0
14:58:30	196,069	2376,998	19,048	19,873	11,192	9,041	7,988	21,3	961,909	22,574	2011,25	0	205,523	205,523	99,732	0	0	0	0	0	0	0
14:58:30	86,572	2377,864	19,048	19,824	11,197	9,05	8,009	21,3	961,909	22,574	2011,616	0	205,523	205,523	99,732	0	0	0	0	0	0	0
14:58:30	85,693	2378,721	19,048	19,58	11,202	9,058	8,029	21,3	961,909	22,574	2011,983	0	205,523	205,523	99,732	0	0	0	0	0	0	0
14:58:30	178,979	2380,511	19,145	19,873	11,207	9,077	8,05	21,3	961,909	22,574	2012,352	0	205,523	205,523	99,732	0	0	0	0	0	0	0
14:58:30	85,546	2381,366	19,145	19,873	11,211	9,086	8,07	21,3	961,909	22,574	2012,721	0	205,523	205,523	99,732	0	0	0	0	0	0	0
14:58:30	85,498	2382,221	19,145	19,873	11,216	9,095	8,09	21,3	961,909	22,574	2013,091	0	205,523	205,523	99,732	0	0	0	0	0	0	0
14:58:30	50,683	2382,728	19,048	19,824	11,224	9,1	8,11	21,3	961,909	22,574	2013,46	0	205,523	205,523	99,732	0	0	0	0	0	0	0
14:58:30	223,608	2384,964	19,194	19,824	11,229	9,123	8,13	21,3	961,909	22,574	2013,832	0	205,523	205,523	99,732	0	0	0	0	0	0	0
14:58:30	23,681	2385,201	19,145	19,824	11,233	9,125	8,15	21,3	961,909	22,574	2014,203	0	205,523	205,523	99,732	0	0	0	0	0	0	0
14:58:30	211,572	2387,317	19,292	19,873	11,237	9,147	8,169	21,3	961,909	22,574	2014,576	0	205,523	205,523	99,732	0	0	0	0	0	0	0
14:58:30	60,937	2387,926	19,341	19,873	11,238	9,153	8,188	21,3	961,909	22,574	2014,95	0	205,523	205,523	99,732	0	0	0	0	0	0	0
14:58:30	209,521	2390,021	19,487	19,922	11,242	9,175	8,208	21,3	961,909	22,574	2015,325	0	205,523	205,523	99,732	0	0	0	0	0	0	0
14:58:30	154,516	2391,567	19,634	20,068	11,243	9,191	8,227	21,3	961,909	22,574	2015,701	0	205,523	205,523	99,732	0	0	0	0	0	0	0
14:58:30	83,422	2392,401	19,634	19,922	11,247	9,2	8,246	21,3	961,909	22,574	2016,078	0	205,523	205,523	99,732	0	0	0	0	0	0	0
14:58:30	-10,083	2392,3	19,536	19,922	11,252	9,198	8,265	21,3	961,909	22,574	2016,454	0	205,523	205,523	99,732	0	0	0	0	0	0	0
14:58:30	36,645	2392,666	19,487	19,873	11,257	9,202	8,283	21,3	961,909	22,574	2016,83	0	205,523	205,523	99,732	0	0	0	0	0	0	0
14:58:30	44,018	2393,107	19,389	19,726	11,264	9,207	8,301	21,3	961,909	22,574	2017,206	0	205,523	205,523	99,732	0	0	0	0	0	0	0
14:58:30	191,015	2395,017	19,487	19,824	11,27	9,226	8,319	21,3	961,909	22,574	2017,584	0	205,523	205,523	99,732	0	0	0	0	0	0	0
14:58:30	16,357	2395,18	19,487	19,922	11,271	9,228	8,337	21,3	961,909	22,574	2017,962	0	205,523	205,523	99,732	0	0	0	0	0	0	0
14:58:30	207,446	2397,255	19,634	20,019	11,275	9,25	8,355	21,3	961,909	22,574	2018,341	0	205,523	205,523	99,732	0	0	0	0	0	0	0
14:58:30	63,159	2397,886	19,682	19,824	11,276	9,256	8,373	21,3	961,909	22,574	2018,721	0	205,523	205,523	99,732	0	0	0	0	0	0	0
14:58:30	93,627	2398,823	19,78	19,873	11,276	9,266	8,39	21,3	961,909	22,574	2019,101	0	205,523	205,523	99,732	0	0	0	0	0	0	0
14:58:30	-26,513	2398,557	19,682	19,824	11,279	9,263	8,407	21,3	961,909	22,574	2019,48	0	205,523	205,523	99,732	0	0	0	0	0	0	0
14:58:30	108,911	2399,647	19,78	20,068	11,28	9,274	8,424	21,3	961,909	22,574	2019,86	0	205,523	205,523	99,732	0	0	0	0	0	0	0
14:58:31	50,805	2400,155	19,78	20,019	11,283	9,279	8,441	21,3	961,909	22,574	2020,24	0	205,523	205,523	99,732	0	0	0	0	0	0	0
14:58:31	-62,207	2399,533	19,682	19,873	11,285	9,273	8,457	21,3	961,909	22,574	2020,62	0	205,523	205,523	99,732	0	0	0	0	0	0	0
14:58:31	159,863	2401,131	19,78	20,068	11,289	9,29	8,474	21,3	961,909	22,574	2021	0	205,523	205,523	99,732	0	0	0	0	0	0	0
14:58:31	16,162	2401,293	19,78	20,068	11,289	9,291	8,49	21,3	961,909	22,574	2021,38	0	205,523	205,523	99,732	0	0	0	0	0	0	0
14:58:31	-27,416	2401,019	19,682	19,824	11,293	9,288	8,505	21,3	961,909	22,574	2021,76	0	205,523	205,523	99,732	0	0	0	0	0	0	0
14:58:31	-74,414	2400,275	19,536	19,678	11,297	9,281	8,521	21,3	961,909	22,574	2022,139	0	205,523	205,523	99,732	0	0	0	0	0	0	0
14:58:31	156,616	2401,841	19,682	19,922	11,298	9,297	8,536	21,3	961,909	22,574	2022,518	0	205,523	205,523	99,732	0	0	0	0	0	0	0
14:58:31	158,837	2403,429	19,78	20,019	11,301	9,313	8,551	21,3	961,909	22,574	2022,899	0	205,523	205,523	99,732	0	0	0	0	0	0	0
14:58:31	-77,539	2402,654	19,682	19,824	11,302	9,305	8,566	21,3	961,909	22,574	2023,279	0	205,523	205,523	99,732	0	0	0	0	0	0	0
14:58:31	159,912	2404,253	19,78	20,019	11,306	9,322	8,581	21,3	961,909	22,574	2023,66	0	205,523	205,523	99,732	0	0	0	0	0	0	0
14:58:31	16,21	2404,415	19,78	19,922	11,307	9,323	8,595	21,3	961,909	22,574	2024,041	0	205,523	205,523	99,732	0	0	0	0	0	0	0
14:58:31	-140,527	2403,01	19,634	19,726	11,307	9,309	8,609	21,3	961,909	22,574	2024,42	0	205,523	205,523	99,732	0	0	0	0	0	0	0
14:58:31	206,542	2405,075	19,78	19,873	11,311	9,33	8,623	21,3	961,909	22,574	2024,8	0	205,523	205,523	99,732	0	0	0	0	0	0	0
14:58:31	63,183	2405,707	19,829	19,922	11,312	9,337	8,637	21,3	961,909	22,574	2025,181	0	205,523	205,523	99,732	0	0	0	0	0	0	0
14:58:31	46,85	2406,175	19,878	19,873	11,312	9,342	8,651	21,3	961,909	22,574	2025,562	0	205,523	205,523	99,732	0	0	0	0	0	0	0
14:58:31	156,909	2407,744	20,024	20,263	11,313	9,358	8,665	21,3	961,909	22,574	2025,945	0	205,523	205,523	99,732	0	0	0	0	0	0	0
14:58:31	-138,72	2406,357	19,829	19,726	11,315	9,343	8,678	21,3	961,909	22,574	2026,325	0	205,523	205,523	99,732	0	0	0	0	0	0	0
14:58:31	16,333	2406,521	19,829	19,824	11,316	9,345	8,691	21,3	961,909	22,574	2026,705	0	205,523	205,523	99,732	0	0	0	0	0	0	0
14:58:31	187,451	2408,395	20,024	20,166	11,316	9,364	8,705	21,3	961,909	22,574	2027,087	0	205,523	205,523	99,732	0	0	0	0	0	0	0
14:58:31	-140,576	2406,989	19,878	19,873	11,316	9,35	8,717	21,3	961,909	22,574	2027,467	0	205,523	205,523	99,732	0	0	0	0	0	0	0
14:58:31	-30,712	2406,682	19,829	19,824	11,317	9,347	8,73	21,3	961,909	22,574	2027,846	0	205,523	205,523	99,732	0	0	0	0	0	0	0
14:58:31	46,85	2407,151	19,878	20,019	11,317	9,352	8,742	21,3	961,909	22,574	2028,225	0	205,523	205,523	99,732	0	0	0	0	0	0	0
14:58:31	93,725	2408,088	19,975	20,019	11,317	9,361	8,754	21,3	961,909	22,574	2028,605	0	205,523	205,523	99,732	0	0	0	0	0	0	0
14:58:31	-92,822	2407,16	19,829	19,726	11,32	9,352	8,766	21,3	961,909	22,574	2028,984	0	205,523	205,523	99,732	0	0	0	0	0	0	0
14:58:31	64,233	2407,802	19,878	20,068	11,321	9,358	8,777	21,3	961,909	22,574	2029,362	0	205,523	205,523	99,732	0	0	0	0	0	0	0
14:58:31	93,725	2408,739	19,975	20,263	11,321	9,368	8,789	21,3	961,909	22,574	2029,742	0	205,523	205,523	99,732	0	0	0	0	0	0	0
14:58:31	-28,686	2408,453	19,878	20,068	11,324	9,365	8,8	21,3	961,909	22,574	2030,121	0	205,523	205,523	99,732	0	0	0	0	0	0	0
14:58:31	-29,663	2408,156	19,829	19,922	11,325	9,362	8,811	21,3	961,909	22,574	2030,499	0	205,523	205,523	99,732	0	0	0	0	0	0	0
14:58:31	0	2408,156	19,829	19,824	11,325	9,362	8,822	21,3	961,909	22,574	2030,876	0	205,523	205,523	99,732	0	0	0	0	0	0	0
14:58:31	156,933	2409,725	19,975	20,166	11,326	9,378	8,833	21,3	961,909	22,574	2031,255	0	205,523	205,523	99,732	0	0	0	0	0	0	0
14:58:31	47,607	2410,201	19,975	20,019	11,329	9,383	8,844	21,3	961,909	22,574	2031,634	0	205,523	205,523	99,732	0	0	0	0	0	0	0
14:58:31	-264,843	2407,553	19,682	19,58	11,33	9,356	8,854	21,3	961,909	22,574	2032,01	0	205,523	205,523	99,732	0	0	0	0	0	0	0
14:58:31	140,576	2408,959	19,829	19,824	11,33	9,37	8,864	21,3	961,909	22,574	2032,387	0	205,523	205,523	99,732	0	0	0	0	0	0	0
14:58:31	0	2408,959	19,829	19,824	11,33	9,37	8,874	21,3	961,909	22,574	2032,764	0	205,523	205,523	99,732	0	0	0	0	0	0	0
14:58:31	0	2408,959	19,829	19,726	11,33	9,37	8,884	21,3	961,909	22,574	2033,14	0	205,523	205,523	99,732	0	0	0	0	0	0	0
14:58:31	-187,451	2407,084	19,634	18,115	11,33	9,351	8,893	21,3	961,909	22,574	2033,514	0	205,523	205,523	99,732	0	0	0	0	0	0	0
14:58:31	-421,508	2402,869	19,194	15,674	11,33	9,307	8,901	21,3	961,909	22,574	2033,883	0	205,523	205,523	99,732	0	0	0	0	0	0	0
14:58:31	-267,456	2400,194	18,999	14,111	11,325	9,28	8,908	21,3	961,909	22,574	2034,25	0	205,523	205,523	99,732	0	0	0	0	0	0	0
14:58:31	-303,759	2397,157	18,852	12,89	11,316	9,249	8,915	21,3	961,909	22,574	2034,613	0	205,523	205,523	99,732	0	0	0	0	0	0	0
14:58:31	-311,889	2394,038	18,852	12,256	11,299	9,216	8,921	21,3	961,909	22,574	2034,972	0	205,523	205,523	99,732	0	0	0	0	0	0	0
14:58:31	-281,298	2391,225	18,901	12,353	11,28	9,187	8,926	21,3	961,909	22,574	2035,328	0	205,523	205,523	99,732	0	0	0	0	0	0	0
14:58:31	-207,519	2389,15	19,048	12,549	11,261	9,166	8,931	21,3	961,909	22,574	2035,682	0	205,523	205,523	99,732	0	0	0	0	0	0	0
14:58:31	-319,384	2385,956	19,048	12,256	11,243	9,133	8,935	21,3	961,909	22,574	2036,032	0	205,523	205,523	99,732	0	0	0	0	0	0	0
14:58:31	-239,355	2383,562	19,048	12,451	11,229	9,108	8,938	21,3	961,909	22,574	2036,38	0	205,523	205,523	99,732	0	0	0	0	0	0	0
14:58:31	-402,465	2379,538	18,804	12,06	11,22	9,067	8,941	21,3	961,909	22,574	2036,723	0	205,523	205,523	99,732	0	0	0	0	0	0	0
14:58:31	-504,541	2374,492	18,364	11,963	11,215	9,015	8,942	21,3	961,909	22,574	2037,061	0	205,523	205,523	99,732	0	0	0	0	0	0	0
14:58:31	-564,77	2368,845	17,925	12,549	11,207	8,957	8,942	21,3	961,909	22,574	2037,393	0	205,523	205,523	99,732	0	0	0	0	0	0	0
14:58:31	-217,675	2366,668	17,876	13,086	11,197	8,934	8,942	21,3	961,909	22,574	2037,722	0	205,523	205,523	99,732	0	0	0	0	0	0	0
14:58:31	-235,668	2364,311	17,876	13,427	11,184	8,91	8,942	21,3	961,909	22,574	2038,048	0	205,523	205,523	99,732	0	0	0	0	0	0	0
14:58:31	-219,775	2362,113	17,827	13,623	11,174	8,887	8,941	21,3	961,909	22,574	2038,372	0	205,523	205,523	99,732	0	0	0	0	0	0	0
14:58:31	-395,043	2358,163	17,583	13,623	11,165	8,847	8,939	21,3	961,909	22,574	2038,692	0	205,523	205,523	99,732	0	0	0	0	0	0	0
14:58:31	-293,237	2355,231	17,436	13,525	11,156	8,816	8,936	21,3	961,909	22,574	2039,009	0	205,523	205,523	99,732	0	0	0	0	0	0	0
14:58:31	-258,544	2352,645	17,339	13,183	11,147	8,79	8,933	21,3	961,909	22,574	2039,322	0	205,523	205,523	99,732	0	0	0	0	0	0	0
14:58:31	-270,336	2349,942	17,241	12,841	11,137	8,762	8,93	21,3	961,909	22,574	2039,633	0	205,523	205,523	99,732	0	0	0	0	0	0	0
14:58:31	-222,729	2347,714	17,192	12,549	11,127	8,739	8,926	21,3	961,909	22,574	2039,941	0	205,523	205,523	99,732	0	0	0	0	0	0	0
14:58:31	-297,265	2344,742	17,046	12,451	11,118	8,708	8,922	21,3	961,909	22,574	2040,246	0	205,523	205,523	99,732	0	0	0	0	0	0	0
14:58:31	-261,547	2342,126	16,948	12,109	11,108	8,681	8,917	21,3	961,909	22,574	2040,548	0	205,523	205,523	99,732	0	0	0	0	0	0	0
14:58:31	-229,174	2339,835	17,046	11,963	11,09	8,658	8,912	21,3	961,909	22,574	2040,847	0	205,523	205,523	99,732	0	0	0	0	0	0	0
14:58:31	-123,242	2338,602	17,192	11,963	11,075	8,645	8,907	21,3	961,909	22,574	2041,145	0	205,523	205,523	99,732	0	0	0	0	0	0	0
14:58:31	-195,776	2336,644	17,339	11,914	11,056	8,625	8,901	21,3	961,909	22,574	2041,44	0	205,523	205,523	99,732	0	0	0	0	0	0	0
14:58:31	-244,287	2334,202	17,339	11,963	11,043	8,6	8,896	21,3	961,909	22,574	2041,733	0	205,523	205,523	99,732	0	0	0	0	0	0	0
14:58:31	-444,946	2329,752	17,046	11,816	11,033	8,554	8,889	21,3	961,909	22,574	2042,021	0	205,523	205,523	99,732	0	0	0	0	0	0	0
14:58:31	-362,67	2326,125	16,753	11,914	11,028	8,516	8,882	21,3	961,909	22,574	2042,305	0	205,523	205,523	99,732	0	0	0	0	0	0	0
14:58:31	-361,401	2322,511	16,46	11,718	11,024	8,479	8,874	21,3	961,909	22,574	2042,586	0	205,523	205,523	99,732	0	0	0	0	0	0	0
14:58:31	-395,947	2318,552	16,216	11,816	11,014	8,438	8,865	21,3	961,909	22,574	2042,862	0	205,523	205,523	99,732	0	0	0	0	0	0	0
14:58:31	-168,432	2316,868	16,216	11,767	11,005	8,421	8,856	21,3	961,909	22,574	2043,136	0	205,523	205,523	99,732	0	0	0	0	0	0	0
14:58:31	-249,462	2314,373	16,216	11,767	10,991	8,395	8,847	21,3	961,909	22,574	2043,407	0	205,523	205,523	99,732	0	0	0	0	0	0	0
14:58:31	-20,092	2314,172	16,46	11,767	10,977	8,393	8,838	21,3	961,909	22,574	2043,678	0	205,523	205,523	99,732	0	0	0	0	0	0	0
14:58:31	-236,889	2311,803	16,557	11,767	10,958	8,369	8,829	21,3	961,909	22,574	2043,946	0	205,523	205,523	99,732	0	0	0	0	0	0	0
14:58:31	-121,142	2310,592	16,606	11,816	10,949	8,356	8,82	21,3	961,909	22,574	2044,212	0	205,523	205,523	99,732	0	0	0	0	0	0	0
14:58:31	-306,323	2307,528	16,46	11,816	10,939	8,325	8,81	21,3	961,909	22,574	2044,476	0	205,523	205,523	99,732	0	0	0	0	0	0	0
14:58:31	-396,63	2303,562	16,216	11,767	10,93	8,284	8,8	21,3	961,909	22,574	2044,735	0	205,523	205,523	99,732	0	0	0	0	0	0	0
14:58:31	-306,127	2300,501	16,069	11,718	10,92	8,252	8,789	21,3	961,909	22,574	2044,991	0	205,523	205,523	99,732	0	0	0	0	0	0	0
14:58:31	-258,715	2297,914	15,971	11,767	10,911	8,225	8,778	21,3	961,909	22,574	2045,243	0	205,523	205,523	99,732	0	0	0	0	0	0	0
14:58:31	-213,549	2295,778	15,923	11,621	10,901	8,203	8,767	21,3	961,909	22,574	2045,494	0	205,523	205,523	99,732	0	0	0	0	0	0	0
14:58:31	-166,259	2294,116	15,923	11,572	10,892	8,186	8,755	21,3	961,909	22,574	2045,743	0	205,523	205,523	99,732	0	0	0	0	0	0	0
14:58:31	-285,131	2291,264	15,971	11,621	10,873	8,157	8,744	21,3	961,909	22,574	2045,988	0	205,523	205,523	99,732	0	0	0	0	0	0	0
14:58:31	-109,79	2290,166	16,118	11,621	10,859	8,146	8,732	21,3	961,909	22,574	2046,232	0	205,523	205,523	99,732	0	0	0	0	0	0	0
14:58:31	-156,03	2288,606	16,216	11,621	10,845	8,129	8,72	21,3	961,909	22,574	2046,475	0	205,523	205,523	99,732	0	0	0	0	0	0	0
14:58:31	-304,834	2285,558	16,069	11,621	10,836	8,098	8,708	21,3	961,909	22,574	2046,714	0	205,523	205,523	99,732	0	0	0	0	0	0	0
14:58:31	-351,928	2282,038	15,874	11,572	10,826	8,062	8,695	21,3	961,909	22,574	2046,949	0	205,523	205,523	99,732	0	0	0	0	0	0	0
14:58:31	-448,95	2277,549	15,483	11,621	10,822	8,015	8,682	21,3	961,909	22,574	2047,179	0	205,523	205,523	99,732	0	0	0	0	0	0	0
14:58:31	-310,229	2274,447	15,239	11,425	10,817	7,983	8,668	21,3	961,909	22,574	2047,407	0	205,523	205,523	99,732	0	0	0	0	0	0	0
14:58:31	-314,477	2271,302	14,995	11,425	10,813	7,951	8,654	21,3	961,909	22,574	2047,631	0	205,523	205,523	99,732	0	0	0	0	0	0	0
14:58:31	-84,301	2270,459	14,995	11,377	10,808	7,942	8,64	21,3	961,909	22,574	2047,853	0	205,523	205,523	99,732	0	0	0	0	0	0	0
14:58:31	-247,924	2267,98	14,995	11,23	10,794	7,917	8,626	21,3	961,909	22,574	2048,074	0	205,523	205,523	99,732	0	0	0	0	0	0	0
14:58:31	-185,424	2266,125	15,141	11,23	10,775	7,898	8,612	21,3	961,909	22,574	2048,292	0	205,523	205,523	99,732	0	0	0	0	0	0	0
14:58:31	-25,585	2265,869	15,385	11,377	10,761	7,895	8,598	21,3	961,909	22,574	2048,509	0	205,523	205,523	99,732	0	0	0	0	0	0	0
14:58:31	-156,103	2264,308	15,483	11,377	10,747	7,879	8,584	21,3	961,909	22,574	2048,725	0	205,523	205,523	99,732	0	0	0	0	0	0	0
14:58:31	-246,997	2261,838	15,483	11,425	10,733	7,854	8,569	21,3	961,909	22,574	2048,938	0	205,523	205,523	99,732	0	0	0	0	0	0	0
14:58:31	-253,979	2259,299	15,385	11,523	10,724	7,827	8,555	21,3	961,909	22,574	2049,148	0	205,523	205,523	99,732	0	0	0	0	0	0	0
14:58:31	-356,982	2255,729	15,093	11,523	10,719	7,791	8,54	21,3	961,909	22,574	2049,355	0	205,523	205,523	99,732	0	0	0	0	0	0	0
14:58:31	-356,762	2252,161	14,8	11,425	10,715	7,754	8,524	21,3	961,909	22,574	2049,558	0	205,523	205,523	99,732	0	0	0	0	0	0	0
14:58:31	-237,011	2249,791	14,653	11,523	10,709	7,729	8,509	21,3	961,909	22,574	2049,758	0	205,523	205,523	99,732	0	0	0	0	0	0	0
14:58:31	-205,468	2247,736	14,604	11,279	10,7	7,708	8,493	21,3	961,909	22,574	2049,956	0	205,523	205,523	99,732	0	0	0	0	0	0	0
14:58:31	-191,284	2245,824	14,653	11,279	10,687	7,688	8,477	21,3	961,909	22,574	2050,152	0	205,523	205,523	99,732	0	0	0	0	0	0	0
14:58:31	-150,683	2244,317	14,751	11,279	10,673	7,673	8,462	21,3	961,909	22,574	2050,346	0	205,523	205,523	99,732	0	0	0	0	0	0	0
14:58:31	-39,086	2243,926	14,897	11,425	10,663	7,669	8,446	21,3	961,909	22,574	2050,54	0	205,523	205,523	99,732	0	0	0	0	0	0	0
14:58:31	-332,324	2240,603	14,8	11,425	10,649	7,635	8,43	21,3	961,909	22,574	2050,73	0	205,523	205,523	99,732	0	0	0	0	0	0	0
14:58:31	-59,228	2240,01	14,897	11,425	10,641	7,628	8,414	21,3	961,909	22,574	2050,919	0	205,523	205,523	99,732	0	0	0	0	0	0	0
14:58:32	-361,596	2236,394	14,604	11,377	10,636	7,591	8,398	21,3	961,909	22,574	2051,105	0	205,523	205,523	99,732	0	0	0	0	0	0	0
14:58:32	-332,91	2233,065	14,262	11,377	10,635	7,557	8,382	21,3	961,909	22,574	2051,287	0	205,523	205,523	99,732	0	0	0	0	0	0	0
14:58:32	-349,56	2229,57	13,969	11,23	10,631	7,521	8,365	21,3	961,909	22,574	2051,465	0	205,523	205,523	99,732	0	0	0	0	0	0	0
14:58:32	-133,081	2228,239	13,921	11,23	10,626	7,507	8,348	21,3	961,909	22,574	2051,642	0	205,523	205,523	99,732	0	0	0	0	0	0	0
14:58:32	-231,542	2225,923	13,921	11,181	10,613	7,483	8,331	21,3	961,909	22,574	2051,816	0	205,523	205,523	99,732	0	0	0	0	0	0	0
14:58:32	-12,255	2225,801	14,165	11,23	10,599	7,482	8,314	21,3	961,909	22,574	2051,99	0	205,523	205,523	99,732	0	0	0	0	0	0	0
14:58:32	-49,658	2225,304	14,458	11,279	10,581	7,477	8,298	21,3	961,909	22,574	2052,164	0	205,523	205,523	99,732	0	0	0	0	0	0	0
14:58:32	-81,835	2224,486	14,653	11,377	10,566	7,468	8,282	21,3	961,909	22,574	2052,336	0	205,523	205,523	99,732	0	0	0	0	0	0	0
14:58:32	-164,453	2222,841	14,8	11,523	10,549	7,451	8,265	21,3	961,909	22,574	2052,507	0	205,523	205,523	99,732	0	0	0	0	0	0	0
14:58:32	-195,239	2220,889	14,8	11,523	10,538	7,431	8,249	21,3	961,909	22,574	2052,675	0	205,523	205,523	99,732	0	0	0	0	0	0	0
14:58:32	-262,573	2218,263	14,751	11,523	10,525	7,404	8,233	21,3	961,909	22,574	2052,841	0	205,523	205,523	99,732	0	0	0	0	0	0	0
14:58:32	-355,395	2214,709	14,458	11,425	10,521	7,368	8,216	21,3	961,909	22,574	2053,002	0	205,523	205,523	99,732	0	0	0	0	0	0	0
14:58:32	-289,746	2211,812	14,165	11,425	10,52	7,338	8,198	21,3	961,909	22,574	2053,161	0	205,523	205,523	99,732	0	0	0	0	0	0	0
14:58:32	-264,892	2209,163	13,969	11,181	10,515	7,31	8,181	21,3	961,909	22,574	2053,317	0	205,523	205,523	99,732	0	0	0	0	0	0	0
14:58:32	-147,583	2207,687	13,969	11,181	10,507	7,295	8,164	21,3	961,909	22,574	2053,471	0	205,523	205,523	99,732	0	0	0	0	0	0	0
14:58:32	-223,437	2205,453	13,921	11,035	10,497	7,272	8,146	21,3	961,909	22,574	2053,624	0	205,523	205,523	99,732	0	0	0	0	0	0	0
14:58:32	-133,691	2204,116	14,018	11,084	10,484	7,258	8,129	21,3	961,909	22,574	2053,774	0	205,523	205,523	99,732	0	0	0	0	0	0	0
14:58:32	-160,644	2202,509	14,018	11,23	10,475	7,242	8,111	21,3	961,909	22,574	2053,923	0	205,523	205,523	99,732	0	0	0	0	0	0	0
14:58:32	-206,152	2200,448	13,969	11,084	10,466	7,221	8,094	21,3	961,909	22,574	2054,069	0	205,523	205,523	99,732	0	0	0	0	0	0	0
14:58:32	-279,296	2197,655	13,823	11,181	10,458	7,192	8,076	21,3	961,909	22,574	2054,213	0	205,523	205,523	99,732	0	0	0	0	0	0	0
14:58:32	-143,652	2196,218	13,774	11,181	10,452	7,177	8,059	21,3	961,909	22,574	2054,355	0	205,523	205,523	99,732	0	0	0	0	0	0	0
14:58:32	-232,446	2193,894	13,676	11,084	10,444	7,153	8,041	21,3	961,909	22,574	2054,494	0	205,523	205,523	99,732	0	0	0	0	0	0	0
14:58:32	-157,275	2192,321	13,676	11,084	10,435	7,137	8,023	21,3	961,909	22,574	2054,632	0	205,523	205,523	99,732	0	0	0	0	0	0	0
14:58:32	-297,412	2189,347	13,53	11,084	10,426	7,106	8,005	21,3	961,909	22,574	2054,767	0	205,523	205,523	99,732	0	0	0	0	0	0	0
14:58:32	-80,59	2188,541	13,676	11,084	10,414	7,098	7,987	21,3	961,909	22,574	2054,901	0	205,523	205,523	99,732	0	0	0	0	0	0	0
14:58:32	-81,811	2187,723	13,823	11,181	10,402	7,089	7,97	21,3	961,909	22,574	2055,033	0	205,523	205,523	99,732	0	0	0	0	0	0	0
14:58:32	-146,875	2186,254	13,921	11,23	10,388	7,074	7,952	21,3	961,909	22,574	2055,165	0	205,523	205,523	99,732	0	0	0	0	0	0	0
14:58:32	-159,57	2184,659	13,921	11,181	10,379	7,058	7,935	21,3	961,909	22,574	2055,294	0	205,523	205,523	99,732	0	0	0	0	0	0	0
14:58:32	-251,66	2182,142	13,823	11,23	10,37	7,032	7,917	21,3	961,909	22,574	2055,421	0	205,523	205,523	99,732	0	0	0	0	0	0	0
14:58:32	-258,52	2179,557	13,676	11,23	10,363	7,005	7,899	21,3	961,909	22,574	2055,545	0	205,523	205,523	99,732	0	0	0	0	0	0	0
14:58:32	-143,481	2178,122	13,628	11,084	10,358	6,99	7,881	21,3	961,909	22,574	2055,667	0	205,523	205,523	99,732	0	0	0	0	0	0	0
14:58:32	-244,702	2175,675	13,432	11,181	10,354	6,965	7,863	21,3	961,909	22,574	2055,787	0	205,523	205,523	99,732	0	0	0	0	0	0	0
14:58:32	-217,431	2173,501	13,286	11,035	10,349	6,943	7,845	21,3	961,909	22,574	2055,905	0	205,523	205,523	99,732	0	0	0	0	0	0	0
14:58:32	-217,358	2171,327	13,139	11,035	10,345	6,92	7,827	21,3	961,909	22,574	2056,02	0	205,523	205,523	99,732	0	0	0	0	0	0	0
14:58:32	-188,94	2169,438	13,042	10,937	10,339	6,901	7,809	21,3	961,909	22,574	2056,134	0	205,523	205,523	99,732	0	0	0	0	0	0	0
14:58:32	-161,523	2167,822	13,042	10,937	10,33	6,884	7,791	21,3	961,909	22,574	2056,246	0	205,523	205,523	99,732	0	0	0	0	0	0	0
14:58:32	-70,361	2167,119	13,139	10,937	10,321	6,877	7,773	21,3	961,909	22,574	2056,356	0	205,523	205,523	99,732	0	0	0	0	0	0	0
14:58:32	-177,636	2165,342	13,139	10,937	10,311	6,859	7,755	21,3	961,909	22,574	2056,466	0	205,523	205,523	99,732	0	0	0	0	0	0	0
14:58:32	-145,336	2163,889	13,139	10,888	10,303	6,844	7,737	21,3	961,909	22,574	2056,573	0	205,523	205,523	99,732	0	0	0	0	0	0	0
14:58:32	-223,413	2161,655	13,042	10,888	10,295	6,821	7,719	21,3	961,909	22,574	2056,678	0	205,523	205,523	99,732	0	0	0	0	0	0	0
14:58:32	-278,637	2158,869	12,846	10,937	10,29	6,792	7,701	21,3	961,909	22,574	2056,78	0	205,523	205,523	99,732	0	0	0	0	0	0	0
14:58:32	-248,608	2156,382	12,651	10,888	10,286	6,766	7,683	21,3	961,909	22,574	2056,88	0	205,523	205,523	99,732	0	0	0	0	0	0	0
14:58:32	-151,269	2154,87	12,505	10,84	10,285	6,751	7,664	21,3	961,909	22,574	2056,978	0	205,523	205,523	99,732	0	0	0	0	0	0	0
14:58:32	-149,633	2153,373	12,505	10,937	10,277	6,735	7,646	21,3	961,909	22,574	2057,074	0	205,523	205,523	99,732	0	0	0	0	0	0	0
14:58:32	-29,296	2153,08	12,651	11,084	10,267	6,732	7,628	21,3	961,909	22,574	2057,17	0	205,523	205,523	99,732	0	0	0	0	0	0	0
14:58:32	-98,364	2152,097	12,798	11,084	10,254	6,722	7,61	21,3	961,909	22,574	2057,265	0	205,523	205,523	99,732	0	0	0	0	0	0	0
14:58:32	-86,474	2151,232	12,944	11,084	10,241	6,713	7,593	21,3	961,909	22,574	2057,359	0	205,523	205,523	99,732	0	0	0	0	0	0	0
14:58:32	-154,98	2149,682	12,944	11,181	10,232	6,697	7,575	21,3	961,909	22,574	2057,451	0	205,523	205,523	99,732	0	0	0	0	0	0	0
14:58:32	-163,183	2148,05	12,798	11,181	10,231	6,68	7,558	21,3	961,909	22,574	2057,542	0	205,523	205,523	99,732	0	0	0	0	0	0	0
14:58:32	-330,493	2144,745	12,505	11,084	10,228	6,646	7,54	21,3	961,909	22,574	2057,629	0	205,523	205,523	99,732	0	0	0	0	0	0	0
14:58:32	-136,108	2143,384	12,358	10,888	10,228	6,632	7,522	21,3	961,909	22,574	2057,715	0	205,523	205,523	99,732	0	0	0	0	0	0	0
14:58:32	-194,262	2141,442	12,163	10,888	10,227	6,612	7,504	21,3	961,909	22,574	2057,798	0	205,523	205,523	99,732	0	0	0	0	0	0	0
14:58:32	-208,105	2139,361	12,016	10,84	10,223	6,591	7,486	21,3	961,909	22,574	2057,88	0	205,523	205,523	99,732	0	0	0	0	0	0	0
14:58:32	-84,912	2138,512	12,016	10,742	10,218	6,582	7,469	21,3	961,909	22,574	2057,961	0	205,523	205,523	99,732	0	0	0	0	0	0	0
14:58:32	-113,769	2137,374	12,065	10,742	10,209	6,57	7,451	21,3	961,909	22,574	2058,04	0	205,523	205,523	99,732	0	0	0	0	0	0	0
14:58:32	-22,045	2137,153	12,212	10,84	10,2	6,568	7,434	21,3	961,909	22,574	2058,119	0	205,523	205,523	99,732	0	0	0	0	0	0	0
14:58:32	-37,255	2136,781	12,358	10,888	10,19	6,564	7,417	21,2	961,909	22,574	2058,198	0	205,523	205,523	99,732	0	0	0	0	0	0	0
14:58:32	-57,739	2136,203	12,456	10,937	10,182	6,558	7,4	21,2	961,909	22,574	2058,275	0	205,523	205,523	99,732	0	0	0	0	0	0	0
14:58:32	-190,747	2134,296	12,358	11,035	10,176	6,539	7,383	21,2	961,909	22,574	2058,351	0	205,523	205,523	99,732	0	0	0	0	0	0	0
14:58:32	-120,556	2133,09	12,309	11,035	10,172	6,526	7,366	21,2	961,909	22,574	2058,426	0	205,523	205,523	99,732	0	0	0	0	0	0	0
14:58:32	-178,906	2131,301	12,212	11,084	10,167	6,508	7,349	21,2	961,909	22,574	2058,499	0	205,523	205,523	99,732	0	0	0	0	0	0	0
14:58:32	-187,133	2129,43	12,163	10,888	10,159	6,488	7,332	21,2	961,909	22,574	2058,57	0	205,523	205,523	99,732	0	0	0	0	0	0	0
14:58:32	-88,256	2128,547	12,163	10,888	10,154	6,479	7,316	21,2	961,909	22,574	2058,639	0	205,523	205,523	99,732	0	0	0	0	0	0	0
14:58:32	-88,11	2127,666	12,163	10,888	10,149	6,47	7,299	21,2	961,909	22,574	2058,709	0	205,523	205,523	99,732	0	0	0	0	0	0	0
14:58:32	-180,932	2125,857	12,065	10,742	10,144	6,452	7,282	21,2	961,909	22,574	2058,776	0	205,523	205,523	99,732	0	0	0	0	0	0	0
14:58:32	-66,455	2125,192	12,163	10,84	10,135	6,445	7,266	21,2	961,909	22,574	2058,842	0	205,523	205,523	99,732	0	0	0	0	0	0	0
14:58:32	-88,281	2124,31	12,163	10,742	10,13	6,436	7,25	21,2	961,909	22,574	2058,908	0	204,144	204,144	99,726	0	0	0	0	0	0	0
14:58:32	-215,209	2122,158	12,016	10,742	10,125	6,413	7,233	21,2	961,909	22,574	2058,971	0	204,144	204,144	99,726	0	0	0	0	0	0	0
14:58:32	-123,828	2120,919	11,967	10,693	10,121	6,401	7,217	21,2	961,909	22,574	2059,033	0	204,144	204,144	99,726	0	0	0	0	0	0	0
14:58:32	-261,596	2118,303	11,772	10,693	10,116	6,374	7,201	21,2	961,909	22,574	2059,092	0	204,144	204,144	99,726	0	0	0	0	0	0	0
14:58:32	-216,137	2116,142	11,626	10,595	10,112	6,351	7,184	21,2	961,909	22,574	2059,149	0	204,144	204,144	99,726	0	0	0	0	0	0	0
14:58:32	-171,044	2114,432	11,528	10,547	10,107	6,334	7,167	21,2	961,909	22,574	2059,204	0	204,144	204,144	99,726	0	0	0	0	0	0	0
14:58:32	45,239	2114,884	11,674	10,595	10,102	6,339	7,151	21,2	961,909	22,574	2059,26	0	204,144	204,144	99,726	0	0	0	0	0	0	0
14:58:32	-208,618	2112,798	11,626	10,595	10,093	6,317	7,135	21,2	961,909	22,574	2059,313	0	204,144	204,144	99,726	0	0	0	0	0	0	0
14:58:32	-81,689	2111,981	11,626	10,595	10,088	6,309	7,118	21,2	961,909	22,574	2059,366	0	204,144	204,144	99,726	0	0	0	0	0	0	0
14:58:32	59,35	2112,574	11,87	10,742	10,078	6,315	7,103	21,2	961,909	22,574	2059,419	0	204,144	204,144	99,726	0	0	0	0	0	0	0
14:58:32	0,17	2112,576	11,967	10,888	10,073	6,315	7,087	21,2	961,909	22,574	2059,472	0	204,144	204,144	99,726	0	0	0	0	0	0	0
14:58:32	-248,364	2110,092	11,87	10,84	10,064	6,289	7,072	21,2	961,909	22,574	2059,523	0	204,144	204,144	99,726	0	0	0	0	0	0	0
14:58:32	-85,083	2109,242	11,87	10,888	10,059	6,28	7,056	21,2	961,909	22,574	2059,573	0	204,144	204,144	99,726	0	0	0	0	0	0	0
14:58:32	-188,085	2107,361	11,674	10,84	10,059	6,261	7,04	21,2	961,909	22,574	2059,621	0	204,144	204,144	99,726	0	0	0	0	0	0	0
14:58:32	-129,003	2106,071	11,626	10,742	10,054	6,248	7,025	21,2	961,909	22,574	2059,667	0	204,144	204,144	99,726	0	0	0	0	0	0	0
14:58:32	-77,49	2105,296	11,626	10,693	10,05	6,24	7,009	21,2	961,909	22,574	2059,713	0	204,144	204,144	99,726	0	0	0	0	0	0	0
14:58:32	-83,837	2104,457	11,626	10,595	10,045	6,231	6,994	21,2	961,909	22,574	2059,757	0	204,144	204,144	99,726	0	0	0	0	0	0	0
14:58:32	-174,096	2102,716	11,528	10,547	10,04	6,213	6,979	21,2	961,909	22,574	2059,8	0	204,144	204,144	99,726	0	0	0	0	0	0	0
14:58:32	-85,913	2101,857	11,528	10,595	10,036	6,204	6,964	21,2	961,909	22,574	2059,842	0	204,144	204,144	99,726	0	0	0	0	0	0	0
14:58:32	-78,515	2101,072	11,528	10,595	10,031	6,196	6,949	21,2	961,909	22,574	2059,884	0	204,144	204,144	99,726	0	0	0	0	0	0	0
14:58:32	-130,004	2099,772	11,479	10,547	10,026	6,183	6,934	21,2	961,909	22,574	2059,923	0	204,144	204,144	99,726	0	0	0	0	0	0	0
14:58:32	-85,937	2098,913	11,479	10,595	10,021	6,174	6,919	21,2	961,909	22,574	2059,962	0	204,144	204,144	99,726	0	0	0	0	0	0	0
14:58:32	-45,117	2098,462	11,43	10,547	10,021	6,169	6,904	21,2	961,909	22,574	2060,001	0	204,144	204,144	99,726	0	0	0	0	0	0	0
14:58:32	-85,058	2097,611	11,43	10,547	10,017	6,16	6,889	21,2	961,909	22,574	2060,038	0	204,144	204,144	99,726	0	0	0	0	0	0	0
14:58:32	-121,435	2096,397	11,479	10,693	10,007	6,148	6,875	21,2	961,909	22,574	2060,075	0	204,144	204,144	99,726	0	0	0	0	0	0	0
14:58:32	-126,635	2095,13	11,43	10,693	10,002	6,135	6,86	21,2	961,909	22,574	2060,11	0	204,144	204,144	99,726	0	0	0	0	0	0	0
14:58:32	-86,083	2094,269	11,43	10,742	9,998	6,126	6,846	21,2	961,909	22,574	2060,144	0	204,144	204,144	99,726	0	0	0	0	0	0	0
14:58:32	-84,838	2093,421	11,43	10,742	9,993	6,117	6,832	21,2	961,909	22,574	2060,177	0	204,144	204,144	99,726	0	0	0	0	0	0	0
14:58:32	-81,738	2092,604	11,43	10,742	9,988	6,109	6,818	21,2	961,909	22,574	2060,21	0	204,144	204,144	99,726	0	0	0	0	0	0	0
14:58:32	-40,82	2092,195	11,479	10,742	9,983	6,105	6,804	21,2	961,909	22,574	2060,242	0	204,144	204,144	99,726	0	0	0	0	0	0	0
14:58:32	-217,968	2090,016	11,333	10,742	9,979	6,082	6,789	21,2	961,909	22,574	2060,272	0	204,144	204,144	99,726	0	0	0	0	0	0	0
14:58:32	-83,789	2089,178	11,333	10,693	9,974	6,074	6,775	21,2	961,909	22,574	2060,3	0	204,144	204,144	99,726	0	0	0	0	0	0	0
14:58:32	-132,055	2087,857	11,284	10,693	9,969	6,06	6,761	21,2	961,909	22,574	2060,328	0	204,144	204,144	99,726	0	0	0	0	0	0	0
14:58:32	-82,739	2087,03	11,284	10,595	9,964	6,051	6,747	21,2	961,909	22,574	2060,355	0	204,144	204,144	99,726	0	0	0	0	0	0	0
14:58:33	-41,04	2086,619	11,333	10,693	9,959	6,047	6,734	21,2	961,909	22,574	2060,381	0	204,144	204,144	99,726	0	0	0	0	0	0	0
14:58:33	7,373	2086,693	11,43	10,595	9,955	6,048	6,72	21,2	961,909	22,574	2060,407	0	204,144	204,144	99,726	0	0	0	0	0	0	0
14:58:33	-84,863	2085,845	11,43	10,742	9,95	6,039	6,707	21,2	961,909	22,574	2060,433	0	204,144	204,144	99,726	0	0	0	0	0	0	0
14:58:33	-173,925	2084,105	11,333	10,693	9,945	6,021	6,693	21,2	961,909	22,574	2060,456	0	204,144	204,144	99,726	0	0	0	0	0	0	0
14:58:33	-45,019	2083,655	11,284	10,693	9,945	6,017	6,68	21,2	961,909	22,574	2060,48	0	204,144	204,144	99,726	0	0	0	0	0	0	0
14:58:33	-173,852	2081,917	11,186	10,595	9,94	5,999	6,667	21,2	961,909	22,574	2060,501	0	204,144	204,144	99,726	0	0	0	0	0	0	0
14:58:33	-128,784	2080,629	11,137	10,595	9,935	5,985	6,653	21,2	961,909	22,574	2060,521	0	204,144	204,144	99,726	0	0	0	0	0	0	0
14:58:33	-92,138	2079,707	11,04	10,547	9,935	5,976	6,64	21,2	961,909	22,574	2060,541	0	204,144	204,144	99,726	0	0	0	0	0	0	0
14:58:33	-173,779	2077,97	10,942	10,498	9,931	5,958	6,627	21,2	961,909	22,574	2060,558	0	204,144	204,144	99,726	0	0	0	0	0	0	0
14:58:33	0	2077,97	10,942	10,498	9,931	5,958	6,614	21,2	961,909	22,574	2060,575	0	204,144	204,144	99,726	0	0	0	0	0	0	0
14:58:33	-38,793	2077,582	10,991	10,498	9,926	5,954	6,601	21,2	961,909	22,574	2060,593	0	204,144	204,144	99,726	0	0	0	0	0	0	0
14:58:33	-41,04	2077,171	11,04	10,547	9,921	5,95	6,588	21,2	961,909	22,574	2060,609	0	204,144	204,144	99,726	0	0	0	0	0	0	0
14:58:33	-79,663	2076,375	11,137	10,595	9,911	5,942	6,575	21,2	961,909	22,574	2060,625	0	204,144	204,144	99,726	0	0	0	0	0	0	0
14:58:33	-39,843	2075,976	11,186	10,595	9,906	5,937	6,563	21,2	961,909	22,574	2060,64	0	204,144	204,144	99,726	0	0	0	0	0	0	0
14:58:33	-33,862	2075,638	11,333	10,742	9,897	5,934	6,55	21,2	961,909	22,574	2060,655	0	204,144	204,144	99,726	0	0	0	0	0	0	0
14:58:33	5,126	2075,689	11,43	10,84	9,892	5,934	6,538	21,2	961,909	22,574	2060,67	0	204,144	204,144	99,726	0	0	0	0	0	0	0
14:58:33	-84,838	2074,84	11,43	10,888	9,887	5,926	6,526	21,2	961,909	22,574	2060,685	0	204,144	204,144	99,726	0	0	0	0	0	0	0
14:58:33	-174,853	2073,092	11,333	10,742	9,882	5,908	6,514	21,2	961,909	22,574	2060,697	0	204,144	204,144	99,726	0	0	0	0	0	0	0
14:58:33	-44,97	2072,642	11,284	10,693	9,882	5,903	6,502	21,2	961,909	22,574	2060,709	0	204,144	204,144	99,726	0	0	0	0	0	0	0
14:58:33	-219,775	2070,444	11,137	10,595	9,878	5,88	6,49	21,2	961,909	22,574	2060,719	0	204,144	204,144	99,726	0	0	0	0	0	0	0
14:58:33	-89,941	2069,545	11,04	10,547	9,878	5,871	6,478	21,2	961,909	22,574	2060,728	0	204,144	204,144	99,726	0	0	0	0	0	0	0
14:58:33	-128,71	2068,258	10,991	10,547	9,873	5,858	6,466	21,2	961,909	22,574	2060,735	0	204,144	204,144	99,726	0	0	0	0	0	0	0
14:58:33	-83,764	2067,42	10,991	10,498	9,868	5,849	6,454	21,2	961,909	22,574	2060,742	0	204,144	204,144	99,726	0	0	0	0	0	0	0
14:58:33	-41,137	2067,009	11,04	10,4	9,863	5,845	6,442	21,2	961,909	22,574	2060,748	0	204,144	204,144	99,726	0	0	0	0	0	0	0
14:58:33	-128,71	2065,722	10,991	10,498	9,858	5,832	6,43	21,2	961,909	22,574	2060,753	0	204,144	204,144	99,726	0	0	0	0	0	0	0
14:58:33	-40,917	2065,313	11,04	10,498	9,854	5,827	6,418	21,2	961,909	22,574	2060,758	0	204,144	204,144	99,726	0	0	0	0	0	0	0
14:58:33	-83,789	2064,475	11,04	10,547	9,849	5,819	6,406	21,2	961,909	22,574	2060,761	0	204,144	204,144	99,726	0	0	0	0	0	0	0
14:58:33	-127,636	2063,198	10,991	10,498	9,844	5,806	6,394	21,2	961,909	22,574	2060,764	0	204,144	204,144	99,726	0	0	0	0	0	0	0
14:58:33	-44,946	2062,749	10,942	10,547	9,844	5,801	6,383	21,2	961,909	22,574	2060,766	0	204,144	204,144	99,726	0	0	0	0	0	0	0
14:58:33	-89,819	2061,851	10,844	10,547	9,844	5,792	6,371	21,2	961,909	22,574	2060,767	0	204,144	204,144	99,726	0	0	0	0	0	0	0
14:58:33	-134,741	2060,503	10,698	10,498	9,844	5,778	6,36	21,2	961,909	22,574	2060,503	0	204,144	204,144	99,726	0	0	0	0	0	0	0
14:58:33	3,955	2060,543	10,796	10,547	9,839	5,778	6,348	21,2	961,909	22,574	2060,503	0	204,144	204,144	99,726	0	0	0	0	0	0	0
14:58:33	59,155	2061,134	11,04	10,595	9,83	5,784	6,337	21,2	961,909	22,574	2060,504	0	204,144	204,144	99,726	0	0	0	0	0	0	0
14:58:33	-78,955	2060,345	11,137	10,595	9,82	5,776	6,326	21,2	961,909	22,574	2060,345	0	204,144	204,144	99,726	0	0	0	0	0	0	0
14:58:33	-40,991	2059,935	11,186	10,595	9,815	5,772	6,315	21,2	961,909	22,574	2059,935	0	204,144	204,144	99,726	0	0	0	0	0	0	0
14:58:33	3,93	2059,974	11,284	10,742	9,81	5,772	6,305	21,2	961,909	22,574	2059,935	0	204,144	204,144	99,726	0	0	0	0	0	0	0
14:58:33	-85,913	2059,115	11,284	10,742	9,806	5,764	6,294	21,2	961,909	22,574	2059,115	0	204,144	204,144	99,726	0	0	0	0	0	0	0
14:58:33	-170,458	2057,41	11,186	10,693	9,801	5,746	6,283	21,2	961,909	22,574	2057,41	0	204,144	204,144	99,726	0	0	0	0	0	0	0
14:58:33	-179,565	2055,615	10,991	10,595	9,801	5,727	6,272	21,2	961,909	22,574	2055,615	0	204,144	204,144	99,726	0	0	0	0	0	0	0
14:58:33	-44,897	2055,166	10,942	10,547	9,801	5,723	6,262	21,2	961,909	22,574	2055,166	0	204,144	204,144	99,726	0	0	0	0	0	0	0
14:58:33	-89,746	2054,268	10,844	10,498	9,801	5,714	6,251	21,2	961,909	22,574	2054,268	0	204,144	204,144	99,726	0	0	0	0	0	0	0
14:58:33	-85,864	2053,41	10,844	10,4	9,796	5,705	6,24	21,2	961,909	22,574	2053,41	0	204,144	204,144	99,726	0	0	0	0	0	0	0
14:58:33	-80,59	2052,604	10,844	10,351	9,791	5,696	6,229	21,2	961,909	22,574	2052,604	0	204,144	204,144	99,726	0	0	0	0	0	0	0
14:58:33	-84,814	2051,756	10,844	10,351	9,787	5,688	6,219	21,2	961,909	22,574	2051,756	0	204,144	204,144	99,726	0	0	0	0	0	0	0
14:58:33	49,609	2052,252	10,991	10,498	9,782	5,693	6,209	21,2	961,909	22,574	2051,756	0	204,144	204,144	99,726	0	0	0	0	0	0	0
14:58:33	-84,838	2051,403	10,991	10,498	9,777	5,684	6,198	21,2	961,909	22,574	2051,403	0	204,144	204,144	99,726	0	0	0	0	0	0	0
14:58:33	48,73	2051,891	11,137	10,595	9,772	5,689	6,188	21,2	961,909	22,574	2051,404	0	204,144	204,144	99,726	0	0	0	0	0	0	0
14:58:33	-218,359	2049,707	10,991	10,595	9,767	5,667	6,178	21,2	961,909	22,574	2049,707	0	204,144	204,144	99,726	0	0	0	0	0	0	0
14:58:33	-7,568	2049,631	10,991	10,595	9,767	5,666	6,168	21,2	961,909	22,574	2049,631	0	204,144	204,144	99,726	0	0	0	0	0	0	0
14:58:33	-78,344	2048,848	10,991	10,595	9,763	5,658	6,158	21,2	961,909	22,574	2048,848	0	204,144	204,144	99,726	0	0	0	0	0	0	0
14:58:33	-128,601	2047,562	10,942	10,547	9,758	5,644	6,148	21,2	961,909	22,574	2047,562	0	204,144	204,144	99,726	0	0	0	0	0	0	0
14:58:33	0	2047,562	10,942	10,547	9,758	5,644	6,138	21,2	961,909	22,574	2047,562	0	204,144	204,144	99,726	0	0	0	0	0	0	0
14:58:33	-83,776	2046,724	10,942	10,595	9,753	5,636	6,128	21,2	961,909	22,574	2046,724	0	204,144	204,144	99,726	0	0	0	0	0	0	0
14:58:33	-122,863	2045,496	10,991	10,547	9,743	5,623	6,118	21,2	961,909	22,574	2045,496	0	204,144	204,144	99,726	0	0	0	0	0	0	0
14:58:33	-38,94	2045,106	11,04	10,595	9,739	5,619	6,109	21,2	961,909	22,574	2045,106	0	204,144	204,144	99,726	0	0	0	0	0	0	0
14:58:33	6,958	2045,176	11,137	10,595	9,734	5,62	6,099	21,2	961,909	22,574	2045,106	0	204,144	204,144	99,726	0	0	0	0	0	0	0
14:58:33	-82,727	2044,348	11,137	10,595	9,729	5,611	6,089	21,1	962,878	22,574	2044,348	0	204,144	204,144	99,726	0	0	0	0	0	0	0
14:58:33	-92,004	2043,428	11,04	10,547	9,729	5,602	6,08	21,1	962,878	22,574	2043,428	0	204,144	204,144	99,726	0	0	0	0	0	0	0
14:58:33	-179,223	2041,636	10,844	10,547	9,729	5,583	6,07	21,1	962,878	22,574	2041,636	0	204,144	204,144	99,726	0	0	0	0	0	0	0
14:58:33	-142,871	2040,207	10,698	10,498	9,729	5,569	6,06	21,1	962,878	22,574	2040,207	0	204,144	204,144	99,726	0	0	0	0	0	0	0
14:58:33	-119,018	2039,017	10,649	10,351	9,725	5,556	6,05	21,1	962,878	22,574	2039,017	0	204,144	204,144	99,726	0	0	0	0	0	0	0
14:58:33	0	2039,017	10,649	10,302	9,725	5,556	6,041	21,1	962,878	22,574	2039,017	0	204,144	204,144	99,726	0	0	0	0	0	0	0
14:58:33	-8,447	2038,933	10,649	10,205	9,724	5,556	6,031	21,1	962,878	22,574	2038,933	0	204,144	204,144	99,726	0	0	0	0	0	0	0
14:58:33	-82,678	2038,106	10,649	10,205	9,719	5,547	6,022	21,1	962,878	22,574	2038,106	0	204,144	204,144	99,726	0	0	0	0	0	0	0
14:58:33	-82,702	2037,279	10,649	10,205	9,715	5,538	6,012	21,1	962,878	22,574	2037,279	0	204,144	204,144	99,726	0	0	0	0	0	0	0
14:58:33	44,116	2037,72	10,796	10,351	9,71	5,543	6,003	21,1	962,878	22,574	2037,279	0	204,144	204,144	99,726	0	0	0	0	0	0	0
14:58:33	-108,837	2036,632	10,844	10,351	9,701	5,532	5,994	21,1	962,878	22,574	2036,632	0	204,044	204,044	99,726	0	0	0	0	0	0	0
14:58:33	-0,695	2036,625	10,942	10,498	9,696	5,532	5,985	21,1	962,878	22,574	2036,625	0	204,044	204,044	99,726	0	0	0	0	0	0	0
14:58:33	0,5	2036,63	11,04	10,595	9,691	5,532	5,976	21,1	962,878	22,574	2036,625	0	204,044	204,044	99,726	0	0	0	0	0	0	0
14:58:33	-60,925	2036,021	11,137	10,693	9,682	5,525	5,967	21,1	962,878	22,574	2036,021	0	204,044	204,044	99,726	0	0	0	0	0	0	0
14:58:33	-44,274	2035,578	11,186	10,742	9,677	5,521	5,958	21,1	962,878	22,574	2035,578	0	204,044	204,044	99,726	0	0	0	0	0	0	0
14:58:33	-79,565	2034,782	11,186	10,693	9,673	5,513	5,95	21,1	962,878	22,574	2034,782	0	204,044	204,044	99,726	0	0	0	0	0	0	0
14:58:33	-144,006	2033,342	11,04	10,693	9,672	5,498	5,941	21,1	962,878	22,574	2033,342	0	204,044	204,044	99,726	0	0	0	0	0	0	0
14:58:33	-89,514	2032,447	10,942	10,595	9,672	5,489	5,932	21,1	962,878	22,574	2032,447	0	204,044	204,044	99,726	0	0	0	0	0	0	0
14:58:33	-89,514	2031,552	10,844	10,547	9,672	5,479	5,923	21,1	962,878	22,574	2031,552	0	204,044	204,044	99,726	0	0	0	0	0	0	0
14:58:33	-124,279	2030,309	10,796	10,4	9,667	5,467	5,914	21,1	962,878	22,574	2030,309	0	204,044	204,044	99,726	0	0	0	0	0	0	0
14:58:33	-67,553	2029,633	10,796	10,4	9,664	5,46	5,905	21,1	962,878	22,574	2029,633	0	204,044	204,044	99,726	0	0	0	0	0	0	0
14:58:33	-10,729	2029,526	10,796	10,351	9,663	5,459	5,896	21,1	962,878	22,574	2029,526	0	204,044	204,044	99,726	0	0	0	0	0	0	0
14:58:33	-166,906	2027,857	10,698	10,302	9,659	5,441	5,887	21,1	962,878	22,574	2027,857	0	204,044	204,044	99,726	0	0	0	0	0	0	0
14:58:33	-56,518	2027,292	10,649	10,351	9,658	5,436	5,879	21,1	962,878	22,574	2027,292	0	204,044	204,044	99,726	0	0	0	0	0	0	0
14:58:33	-154,87	2025,743	10,551	10,205	9,654	5,42	5,87	21,1	962,878	22,574	2025,743	0	204,044	204,044	99,726	0	0	0	0	0	0	0
14:58:33	66,906	2026,412	10,649	10,302	9,653	5,426	5,861	21,1	962,878	22,574	2025,744	0	204,044	204,044	99,726	0	0	0	0	0	0	0
14:58:33	-32,69	2026,085	10,698	10,351	9,649	5,423	5,852	21,1	962,878	22,574	2025,744	0	204,044	204,044	99,726	0	0	0	0	0	0	0
14:58:33	-121,948	2024,866	10,649	10,302	9,644	5,41	5,844	21,1	962,878	22,574	2024,866	0	204,044	204,044	99,726	0	0	0	0	0	0	0
14:58:33	-10,742	2024,758	10,649	10,302	9,644	5,409	5,835	21,1	962,878	22,574	2024,758	0	204,044	204,044	99,726	0	0	0	0	0	0	0
14:58:33	-97,106	2023,787	10,698	10,351	9,635	5,399	5,827	21,1	962,878	22,574	2023,787	0	204,044	204,044	99,726	0	0	0	0	0	0	0
14:58:33	-86,877	2022,919	10,698	10,4	9,631	5,39	5,818	21,1	962,878	22,574	2022,919	0	204,044	204,044	99,726	0	0	0	0	0	0	0
14:58:33	47,045	2023,389	10,844	10,498	9,626	5,395	5,81	21,1	962,878	22,574	2022,919	0	204,044	204,044	99,726	0	0	0	0	0	0	0
14:58:33	-72,644	2022,663	10,942	10,595	9,616	5,388	5,801	21,1	962,878	22,574	2022,663	0	204,044	204,044	99,726	0	0	0	0	0	0	0
14:58:33	-29,382	2022,369	10,991	10,547	9,612	5,385	5,793	21,1	962,878	22,574	2022,369	0	204,044	204,044	99,726	0	0	0	0	0	0	0
14:58:33	-57,739	2021,791	10,942	10,547	9,611	5,379	5,785	21,1	962,878	22,574	2021,791	0	204,044	204,044	99,726	0	0	0	0	0	0	0
14:58:33	-223,51	2019,556	10,698	10,4	9,611	5,356	5,777	21,1	962,878	22,574	2019,556	0	204,044	204,044	99,726	0	0	0	0	0	0	0
14:58:33	-44,689	2019,109	10,649	10,4	9,611	5,351	5,768	21,1	962,878	22,574	2019,109	0	204,044	204,044	99,726	0	0	0	0	0	0	0
14:58:33	-121,008	2017,899	10,503	10,351	9,612	5,339	5,76	21,1	962,878	22,574	2017,899	0	204,044	204,044	99,726	0	0	0	0	0	0	0
14:58:33	-44,665	2017,453	10,454	10,205	9,612	5,334	5,752	21,1	962,878	22,574	2017,453	0	204,044	204,044	99,726	0	0	0	0	0	0	0
14:58:33	-13,024	2017,322	10,454	10,205	9,611	5,333	5,743	21,1	962,878	22,574	2017,322	0	204,044	204,044	99,726	0	0	0	0	0	0	0
14:58:33	-162,292	2015,7	10,356	10,156	9,607	5,316	5,735	21,1	962,878	22,574	2015,7	0	204,044	204,044	99,726	0	0	0	0	0	0	0
14:58:33	76,452	2016,464	10,454	10,156	9,607	5,324	5,727	21,1	962,878	22,574	2015,7	0	204,044	204,044	99,726	0	0	0	0	0	0	0
14:58:33	-73,01	2015,734	10,454	10,156	9,602	5,316	5,719	21,1	962,878	22,574	2015,7	0	204,044	204,044	99,726	0	0	0	0	0	0	0
14:58:33	-28,295	2015,451	10,503	10,302	9,598	5,313	5,711	21,1	962,878	22,574	2015,451	0	204,044	204,044	99,726	0	0	0	0	0	0	0
14:58:34	-41,174	2015,039	10,551	10,351	9,593	5,309	5,703	21,1	962,878	22,574	2015,039	0	204,044	204,044	99,726	0	0	0	0	0	0	0
14:58:34	-85,852	2014,181	10,551	10,498	9,588	5,3	5,695	21,1	962,878	22,574	2014,181	0	204,044	204,044	99,726	0	0	0	0	0	0	0
14:58:34	18,42	2014,365	10,649	10,4	9,584	5,302	5,687	21,1	962,878	22,574	2014,181	0	204,044	204,044	99,726	0	0	0	0	0	0	0
14:58:34	-160,217	2012,763	10,551	10,498	9,58	5,286	5,68	21,1	962,878	22,574	2012,763	0	204,044	204,044	99,726	0	0	0	0	0	0	0
14:58:34	-13,903	2012,624	10,551	10,498	9,58	5,284	5,672	21,1	962,878	22,574	2012,624	0	204,044	204,044	99,726	0	0	0	0	0	0	0
14:58:34	-14,062	2012,483	10,551	10,351	9,579	5,283	5,664	21,1	962,878	22,574	2012,483	0	204,044	204,044	99,726	0	0	0	0	0	0	0
14:58:34	-56,811	2011,915	10,551	10,351	9,576	5,277	5,657	21,1	962,878	22,574	2011,915	0	204,044	204,044	99,726	0	0	0	0	0	0	0
14:58:34	-58,715	2011,328	10,503	10,498	9,575	5,271	5,649	21,1	962,878	22,574	2011,328	0	204,044	204,044	99,726	0	0	0	0	0	0	0
14:58:34	-41,198	2010,916	10,551	10,4	9,57	5,267	5,642	21,1	962,878	22,574	2010,916	0	204,044	204,044	99,726	0	0	0	0	0	0	0
14:58:34	-69,836	2010,217	10,551	10,351	9,566	5,259	5,634	21,1	962,878	22,574	2010,217	0	204,044	204,044	99,726	0	0	0	0	0	0	0
14:58:34	-58,52	2009,632	10,503	10,302	9,565	5,253	5,627	21,1	962,878	22,574	2009,632	0	204,044	204,044	99,726	0	0	0	0	0	0	0
14:58:34	-69,848	2008,934	10,503	10,302	9,561	5,246	5,619	21,1	962,878	22,574	2008,934	0	204,044	204,044	99,726	0	0	0	0	0	0	0
14:58:34	-13,879	2008,795	10,503	10,302	9,56	5,245	5,612	21,1	962,878	22,574	2008,795	0	204,044	204,044	99,726	0	0	0	0	0	0	0
14:58:34	-44,628	2008,349	10,454	10,205	9,56	5,24	5,605	21,1	962,878	22,574	2008,349	0	204,044	204,044	99,726	0	0	0	0	0	0	0
14:58:34	-69,824	2007,65	10,454	10,156	9,556	5,233	5,597	21,1	962,878	22,574	2007,65	0	204,044	204,044	99,726	0	0	0	0	0	0	0
14:58:34	-89,245	2006,758	10,356	10,156	9,556	5,224	5,59	21,1	962,878	22,574	2006,758	0	204,044	204,044	99,726	0	0	0	0	0	0	0
14:58:34	-133,825	2005,42	10,21	10,156	9,556	5,21	5,582	21,1	962,878	22,574	2005,42	0	204,044	204,044	99,726	0	0	0	0	0	0	0
14:58:34	75,329	2006,173	10,307	10,302	9,556	5,218	5,575	21,1	962,878	22,574	2005,42	0	204,044	204,044	99,726	0	0	0	0	0	0	0
14:58:34	-39,123	2005,782	10,356	10,156	9,551	5,214	5,568	21,1	962,878	22,574	2005,421	0	204,044	204,044	99,726	0	0	0	0	0	0	0
14:58:34	19,384	2005,976	10,454	10,205	9,547	5,216	5,561	21,1	962,878	22,574	2005,421	0	204,044	204,044	99,726	0	0	0	0	0	0	0
14:58:34	-67,504	2005,301	10,454	10,351	9,543	5,209	5,554	21,1	962,878	22,574	2005,301	0	204,044	204,044	99,726	0	0	0	0	0	0	0
14:58:34	-39,306	2004,908	10,503	10,302	9,538	5,205	5,548	21,1	962,878	22,574	2004,908	0	204,044	204,044	99,726	0	0	0	0	0	0	0
14:58:34	-39,123	2004,516	10,551	10,351	9,534	5,201	5,541	21,1	962,878	22,574	2004,516	0	204,044	204,044	99,726	0	0	0	0	0	0	0
14:58:34	-83,728	2003,679	10,551	10,351	9,529	5,192	5,534	21,1	962,878	22,574	2003,679	0	204,044	204,044	99,726	0	0	0	0	0	0	0
14:58:34	-66,491	2003,014	10,551	10,351	9,525	5,185	5,527	21,1	962,878	22,574	2003,014	0	204,044	204,044	99,726	0	0	0	0	0	0	0
14:58:34	-44,604	2002,568	10,503	10,498	9,525	5,181	5,52	21,1	962,878	22,574	2002,568	0	204,044	204,044	99,726	0	0	0	0	0	0	0
14:58:34	-15,136	2002,417	10,503	10,351	9,524	5,179	5,514	21,1	962,878	22,574	2002,417	0	204,044	204,044	99,726	0	0	0	0	0	0	0
14:58:34	-44,592	2001,971	10,454	10,351	9,524	5,174	5,507	21,1	962,878	22,574	2001,971	0	204,044	204,044	99,726	0	0	0	0	0	0	0
14:58:34	-82,641	2001,144	10,454	10,351	9,519	5,166	5,5	21,1	962,878	22,574	2001,144	0	204,044	204,044	99,726	0	0	0	0	0	0	0
14:58:34	-50,329	2000,641	10,454	10,302	9,517	5,161	5,494	21,1	962,878	22,574	2000,641	0	204,044	204,044	99,726	0	0	0	0	0	0	0
14:58:34	-16,174	2000,479	10,454	10,351	9,516	5,159	5,487	21,1	962,878	22,574	2000,479	0	204,044	204,044	99,726	0	0	0	0	0	0	0
14:58:34	-105,346	1999,426	10,356	10,302	9,515	5,148	5,48	21,1	962,878	22,574	1999,426	0	204,044	204,044	99,726	0	0	0	0	0	0	0
14:58:34	-93,798	1998,488	10,307	10,205	9,512	5,139	5,474	21,1	962,878	22,574	1998,488	0	204,044	204,044	99,726	0	0	0	0	0	0	0
14:58:34	28,381	1998,772	10,356	10,302	9,511	5,141	5,467	21,1	962,878	22,574	1998,488	0	204,044	204,044	99,726	0	0	0	0	0	0	0
14:58:34	73,156	1999,503	10,454	10,302	9,51	5,149	5,461	21,1	962,878	22,574	1998,489	0	204,044	204,044	99,726	0	0	0	0	0	0	0
14:58:34	-138,586	1998,117	10,356	10,205	9,507	5,135	5,455	21,1	962,878	22,574	1998,117	0	204,044	204,044	99,726	0	0	0	0	0	0	0
14:58:34	-16,174	1997,956	10,356	10,058	9,506	5,133	5,448	21,1	962,878	22,574	1997,956	0	204,044	204,044	99,726	0	0	0	0	0	0	0
14:58:34	23,742	1998,193	10,454	10,156	9,503	5,136	5,442	21,1	962,878	22,574	1997,956	0	204,044	204,044	99,726	0	0	0	0	0	0	0
14:58:34	-106,42	1997,129	10,356	10,058	9,502	5,125	5,436	21,1	962,878	22,574	1997,129	0	204,044	204,044	99,726	0	0	0	0	0	0	0
14:58:34	23,73	1997,366	10,454	10,156	9,498	5,127	5,43	21,1	962,878	22,574	1997,129	0	204,044	204,044	99,726	0	0	0	0	0	0	0
14:58:34	-105,31	1996,313	10,356	10,156	9,497	5,116	5,424	21,1	962,878	22,574	1996,313	0	204,044	204,044	99,726	0	0	0	0	0	0	0
14:58:34	72,058	1997,034	10,454	10,156	9,496	5,124	5,418	21,1	962,878	22,574	1996,314	0	204,044	204,044	99,726	0	0	0	0	0	0	0
14:58:34	-137,5	1995,659	10,356	10,205	9,493	5,109	5,412	21,1	962,878	22,574	1995,659	0	204,044	204,044	99,726	0	0	0	0	0	0	0
14:58:34	-16,003	1995,499	10,356	10,156	9,492	5,108	5,406	21,1	962,878	22,574	1995,499	0	204,044	204,044	99,726	0	0	0	0	0	0	0
14:58:34	-133,667	1994,162	10,21	10,058	9,492	5,094	5,4	21,1	962,878	22,574	1994,162	0	204,044	204,044	99,726	0	0	0	0	0	0	0
14:58:34	-17,224	1993,99	10,21	10,156	9,491	5,092	5,394	21,1	962,878	22,574	1993,99	0	204,044	204,044	99,726	0	0	0	0	0	0	0
14:58:34	-44,543	1993,544	10,161	10,058	9,491	5,088	5,388	21,1	962,878	22,574	1993,544	0	204,044	204,044	99,726	0	0	0	0	0	0	0
14:58:34	-64,331	1992,901	10,161	10,156	9,488	5,081	5,382	21,1	962,878	22,574	1992,901	0	204,044	204,044	99,726	0	0	0	0	0	0	0
14:58:34	27,282	1993,174	10,21	10,205	9,487	5,084	5,376	21,1	962,878	22,574	1992,901	0	204,044	204,044	99,726	0	0	0	0	0	0	0
14:58:34	23,669	1993,41	10,307	10,205	9,483	5,086	5,37	21,1	962,878	22,574	1992,902	0	204,044	204,044	99,726	0	0	0	0	0	0	0
14:58:34	-105,261	1992,358	10,21	10,205	9,482	5,075	5,364	21,1	962,878	22,574	1992,358	0	204,044	204,044	99,726	0	0	0	0	0	0	0
14:58:34	-47,119	1991,887	10,21	10,205	9,479	5,071	5,359	21,1	962,878	22,574	1991,887	0	204,044	204,044	99,726	0	0	0	0	0	0	0
14:58:34	71,862	1992,605	10,307	10,302	9,479	5,078	5,353	21,1	962,878	22,574	1991,887	0	204,044	204,044	99,726	0	0	0	0	0	0	0
14:58:34	-133,618	1991,269	10,161	10,156	9,479	5,064	5,347	21,1	962,878	22,574	1991,269	0	204,044	204,044	99,726	0	0	0	0	0	0	0
14:58:34	-89,062	1990,378	10,063	10,009	9,479	5,055	5,342	21,1	962,878	22,574	1990,378	0	204,044	204,044	99,726	0	0	0	0	0	0	0
14:58:34	89,062	1991,269	10,161	10,205	9,479	5,064	5,336	21,1	962,878	22,574	1990,379	0	204,044	204,044	99,726	0	0	0	0	0	0	0
14:58:34	-64,379	1990,625	10,161	10,156	9,475	5,057	5,331	21,1	961,448	22,574	1990,38	0	204,044	204,044	99,726	0	0	0	0	0	0	0
14:58:34	-14,099	1990,484	10,161	10,156	9,474	5,056	5,325	21,1	961,448	22,574	1990,38	0	204,044	204,044	99,726	0	0	0	0	0	0	0
14:58:34	-63,317	1989,851	10,161	10,058	9,47	5,05	5,32	21,1	961,448	22,574	1989,851	0	204,044	204,044	99,726	0	0	0	0	0	0	0
14:58:34	9,191	1989,943	10,21	10,205	9,468	5,05	5,315	21,1	961,448	22,574	1989,851	0	204,044	204,044	99,726	0	0	0	0	0	0	0
14:58:34	-45,202	1989,491	10,21	10,205	9,466	5,046	5,309	21,1	961,448	22,574	1989,491	0	204,044	204,044	99,726	0	0	0	0	0	0	0
14:58:34	-17,041	1989,321	10,21	10,156	9,465	5,044	5,304	21,1	961,448	22,574	1989,321	0	204,044	204,044	99,726	0	0	0	0	0	0	0
14:58:34	-44,543	1988,875	10,161	10,156	9,465	5,039	5,299	21,1	961,448	22,574	1988,875	0	204,044	204,044	99,726	0	0	0	0	0	0	0
14:58:34	0	1988,875	10,161	10,205	9,465	5,039	5,294	21,1	961,448	22,574	1988,875	0	204,044	204,044	99,726	0	0	0	0	0	0	0
14:58:34	-107,36	1987,802	10,063	10,058	9,464	5,028	5,289	21,1	961,448	22,574	1987,802	0	204,044	204,044	99,726	0	0	0	0	0	0	0
14:58:34	-44,519	1987,356	10,014	10,009	9,464	5,024	5,284	21,1	961,448	22,574	1987,356	0	204,044	204,044	99,726	0	0	0	0	0	0	0
14:58:34	44,519	1987,802	10,063	10,058	9,464	5,028	5,279	21,1	961,448	22,574	1987,357	0	203,588	203,588	99,724	0	0	0	0	0	0	0
14:58:34	-45,166	1987,35	10,063	10,156	9,461	5,024	5,274	21,1	961,448	22,574	1987,35	0	203,588	203,588	99,724	0	0	0	0	0	0	0
14:58:34	-18,115	1987,169	10,063	10,156	9,46	5,022	5,269	21,1	961,448	22,574	1987,169	0	203,588	203,588	99,724	0	0	0	0	0	0	0
14:58:34	0	1987,169	10,063	10,058	9,46	5,022	5,264	21,1	961,448	22,574	1987,169	0	203,588	203,588	99,724	0	0	0	0	0	0	0
14:58:34	-18,298	1986,986	10,063	10,156	9,459	5,02	5,259	21,1	961,448	22,574	1986,986	0	203,588	203,588	99,724	0	0	0	0	0	0	0
14:58:34	0	1986,986	10,063	10,058	9,459	5,02	5,254	21,1	961,448	22,574	1986,986	0	203,588	203,588	99,724	0	0	0	0	0	0	0
14:58:34	-89,025	1986,096	9,965	9,814	9,459	5,011	5,25	21,1	961,448	22,574	1986,096	0	203,588	203,588	99,724	0	0	0	0	0	0	0
14:58:34	-45,007	1985,645	9,965	9,814	9,456	5,006	5,245	21,1	961,448	22,574	1985,645	0	203,588	203,588	99,724	0	0	0	0	0	0	0
14:58:34	70,739	1986,353	10,063	10,009	9,455	5,013	5,24	21,1	961,448	22,574	1985,646	0	203,588	203,588	99,724	0	0	0	0	0	0	0
14:58:34	-44,519	1985,908	10,014	10,058	9,455	5,009	5,236	21,1	961,448	22,574	1985,646	0	203,588	203,588	99,724	0	0	0	0	0	0	0
14:58:34	-18,273	1985,725	10,014	10,156	9,454	5,007	5,231	21,1	961,448	22,574	1985,647	0	203,588	203,588	99,724	0	0	0	0	0	0	0
14:58:34	0	1985,725	10,014	10,058	9,454	5,007	5,227	21,1	961,448	22,574	1985,647	0	203,588	203,588	99,724	0	0	0	0	0	0	0
14:58:34	-44,519	1985,28	9,965	9,814	9,454	5,002	5,222	21,1	961,448	22,574	1985,28	0	203,588	203,588	99,724	0	0	0	0	0	0	0
14:58:34	0	1985,28	9,965	10,009	9,454	5,002	5,218	21,1	961,448	22,574	1985,28	0	203,588	203,588	99,724	0	0	0	0	0	0	0
14:58:34	0	1985,28	9,965	10,058	9,454	5,002	5,214	21,1	961,448	22,574	1985,28	0	203,588	203,588	99,724	0	0	0	0	0	0	0
14:58:34	0	1985,28	9,965	10,009	9,454	5,002	5,21	21,1	961,448	22,574	1985,28	0	203,588	203,588	99,724	0	0	0	0	0	0	0
14:58:34	-89,013	1984,39	9,868	9,863	9,454	4,993	5,205	21,1	961,448	22,574	1984,39	0	203,588	203,588	99,724	0	0	0	0	0	0	0
14:58:34	45,056	1984,84	9,965	9,961	9,452	4,998	5,201	21,1	961,448	22,574	1984,39	0	203,588	203,588	99,724	0	0	0	0	0	0	0
14:58:34	-18,273	1984,657	9,965	10,009	9,451	4,996	5,197	21,1	961,448	22,574	1984,39	0	203,588	203,588	99,724	0	0	0	0	0	0	0
14:58:34	69,689	1985,354	10,063	10,058	9,45	5,003	5,194	21,1	961,448	22,574	1984,391	0	203,588	203,588	99,724	0	0	0	0	0	0	0
14:58:34	-89,025	1984,464	9,965	10,009	9,45	4,994	5,19	21,1	961,448	22,574	1984,391	0	203,588	203,588	99,724	0	0	0	0	0	0	0
14:58:34	44,506	1984,909	10,014	10,058	9,45	4,999	5,186	21,1	961,448	22,574	1984,392	0	203,588	203,588	99,724	0	0	0	0	0	0	0
14:58:34	-42,919	1984,48	10,014	10,058	9,447	4,994	5,182	21,1	961,448	22,574	1984,392	0	203,588	203,588	99,724	0	0	0	0	0	0	0
14:58:34	0	1984,48	10,014	10,009	9,447	4,994	5,178	21,1	961,448	22,574	1984,392	0	203,588	203,588	99,724	0	0	0	0	0	0	0
14:58:34	-18,273	1984,297	10,014	10,058	9,446	4,992	5,175	21,1	961,448	22,574	1984,297	0	203,588	203,588	99,724	0	0	0	0	0	0	0
14:58:34	-44,506	1983,852	9,965	10,009	9,446	4,988	5,171	21,1	961,448	22,574	1983,852	0	203,588	203,588	99,724	0	0	0	0	0	0	0
14:58:34	0	1983,852	9,965	9,863	9,446	4,988	5,168	21,1	961,448	22,574	1983,852	0	203,588	203,588	99,724	0	0	0	0	0	0	0
14:58:34	26,416	1984,116	10,014	10,009	9,445	4,99	5,164	21,1	961,448	22,574	1983,852	0	203,588	203,588	99,724	0	0	0	0	0	0	0
14:58:34	-17,749	1983,939	10,063	10,156	9,442	4,989	5,161	21,1	961,448	22,574	1983,852	0	203,588	203,588	99,724	0	0	0	0	0	0	0
14:58:34	89,05	1984,829	10,161	10,058	9,442	4,998	5,157	21,1	961,448	22,574	1983,853	0	203,588	203,588	99,724	0	0	0	0	0	0	0
14:58:34	-89,05	1983,939	10,063	10,009	9,442	4,989	5,154	21,1	961,448	22,574	1983,854	0	203,588	203,588	99,724	0	0	0	0	0	0	0
14:58:34	-63,842	1983,3	10,014	9,863	9,441	4,982	5,151	21,1	961,448	22,574	1983,3	0	203,588	203,588	99,724	0	0	0	0	0	0	0
14:58:34	0	1983,3	10,014	9,961	9,441	4,982	5,147	21,1	961,448	22,574	1983,3	0	203,588	203,588	99,724	0	0	0	0	0	0	0
14:58:34	0	1983,3	10,014	10,009	9,441	4,982	5,144	21,1	961,448	22,574	1983,3	0	203,588	203,588	99,724	0	0	0	0	0	0	0
14:58:35	-17,736	1983,123	10,063	10,009	9,437	4,98	5,141	21,1	961,448	22,574	1983,123	0	203,588	203,588	99,724	0	0	0	0	0	0	0
14:58:35	-44,494	1982,678	10,014	9,863	9,437	4,976	5,138	21,1	961,448	22,574	1982,678	0	203,588	203,588	99,724	0	0	0	0	0	0	0
14:58:35	-71,264	1981,965	9,868	9,716	9,441	4,968	5,134	21,1	961,448	22,574	1981,965	0	203,588	203,588	99,724	0	0	0	0	0	0	0
14:58:35	-25,146	1981,714	9,819	9,619	9,442	4,966	5,131	21,1	961,448	22,574	1981,714	0	203,588	203,588	99,724	0	0	0	0	0	0	0
14:58:35	115,747	1982,871	10,014	10,156	9,438	4,978	5,128	21,1	961,448	22,574	1981,715	0	203,588	203,588	99,724	0	0	0	0	0	0	0
14:58:35	6,884	1982,94	10,063	10,156	9,436	4,978	5,125	21,1	961,448	22,574	1981,716	0	203,588	203,588	99,724	0	0	0	0	0	0	0
14:58:35	-62,243	1982,318	10,063	10,205	9,432	4,972	5,122	21,1	961,448	22,574	1981,717	0	203,588	203,588	99,724	0	0	0	0	0	0	0
14:58:35	-88,989	1981,428	9,965	9,863	9,432	4,963	5,119	21,1	961,448	22,574	1981,428	0	203,588	203,588	99,724	0	0	0	0	0	0	0
14:58:35	0	1981,428	9,965	9,716	9,432	4,963	5,116	21,1	961,448	22,574	1981,428	0	203,588	203,588	99,724	0	0	0	0	0	0	0
14:58:35	-18,273	1981,245	9,965	9,863	9,431	4,961	5,113	21,1	961,448	22,574	1981,245	0	203,588	203,588	99,724	0	0	0	0	0	0	0
14:58:35	-88,989	1980,355	9,868	9,863	9,431	4,952	5,11	21,1	961,448	22,574	1980,355	0	203,588	203,588	99,724	0	0	0	0	0	0	0
14:58:35	0	1980,355	9,868	9,863	9,431	4,952	5,107	21,1	961,448	22,574	1980,355	0	203,588	203,588	99,724	0	0	0	0	0	0	0
14:58:35	133,483	1981,69	10,014	10,156	9,431	4,965	5,104	21,1	961,448	22,574	1980,357	0	203,588	203,588	99,724	0	0	0	0	0	0	0
14:58:35	-62,231	1981,068	10,014	10,156	9,428	4,959	5,101	21,1	961,448	22,574	1980,358	0	203,588	203,588	99,724	0	0	0	0	0	0	0
14:58:35	-44,519	1980,623	9,965	10,058	9,428	4,954	5,098	21,1	961,448	22,574	1980,358	0	203,588	203,588	99,724	0	0	0	0	0	0	0
14:58:35	44,519	1981,068	10,014	9,863	9,428	4,959	5,095	21,1	961,448	22,574	1980,359	0	203,588	203,588	99,724	0	0	0	0	0	0	0
14:58:35	-133,483	1979,733	9,868	9,814	9,428	4,945	5,092	21,1	961,448	22,574	1979,733	0	203,588	203,588	99,724	0	0	0	0	0	0	0
14:58:35	133,483	1981,068	10,014	10,009	9,428	4,959	5,09	21,1	961,448	22,574	1979,734	0	203,588	203,588	99,724	0	0	0	0	0	0	0
14:58:35	-44,519	1980,623	9,965	9,961	9,428	4,954	5,087	21,1	961,448	22,574	1979,735	0	203,588	203,588	99,724	0	0	0	0	0	0	0
14:58:35	0	1980,623	9,965	9,863	9,428	4,954	5,085	21,1	961,448	22,574	1979,736	0	203,588	203,588	99,724	0	0	0	0	0	0	0
14:58:35	-18,286	1980,44	9,965	9,814	9,427	4,952	5,082	21,1	961,448	22,574	1979,737	0	203,588	203,588	99,724	0	0	0	0	0	0	0
14:58:35	0	1980,44	9,965	9,814	9,427	4,952	5,079	21,1	961,448	22,574	1979,738	0	203,588	203,588	99,724	0	0	0	0	0	0	0
14:58:35	-88,977	1979,55	9,868	9,716	9,427	4,943	5,077	21,1	961,448	22,574	1979,55	0	203,588	203,588	99,724	0	0	0	0	0	0	0
14:58:35	88,977	1980,44	9,965	9,814	9,427	4,952	5,074	21,1	961,448	22,574	1979,551	0	203,588	203,588	99,724	0	0	0	0	0	0	0
14:58:35	44,482	1980,885	10,014	9,961	9,427	4,957	5,072	21,1	961,448	22,574	1979,552	0	203,588	203,588	99,724	0	0	0	0	0	0	0
14:58:35	-44,482	1980,44	9,965	10,058	9,427	4,952	5,07	21,1	961,448	22,574	1979,553	0	203,588	203,588	99,724	0	0	0	0	0	0	0
14:58:35	-88,977	1979,55	9,868	9,716	9,427	4,943	5,067	21,1	961,448	22,574	1979,55	0	203,588	203,588	99,724	0	0	0	0	0	0	0
14:58:35	71,228	1980,262	10,014	10,058	9,423	4,951	5,065	21,1	961,448	22,574	1979,551	0	203,588	203,588	99,724	0	0	0	0	0	0	0
14:58:35	44,482	1980,707	10,063	10,302	9,423	4,955	5,063	21,1	961,448	22,574	1979,552	0	203,588	203,588	99,724	0	0	0	0	0	0	0
14:58:35	-44,482	1980,262	10,014	10,058	9,423	4,951	5,061	21,1	961,448	22,574	1979,553	0	203,588	203,588	99,724	0	0	0	0	0	0	0
14:58:35	0	1980,262	10,014	10,058	9,423	4,951	5,058	21,1	961,448	22,574	1979,553	0	203,588	203,588	99,724	0	0	0	0	0	0	0
14:58:35	-19,128	1980,071	10,014	10,058	9,422	4,949	5,056	21,1	961,448	22,574	1979,554	0	203,588	203,588	99,724	0	0	0	0	0	0	0
14:58:35	-25,354	1979,817	9,965	9,716	9,423	4,946	5,054	21,1	961,448	22,574	1979,554	0	203,588	203,588	99,724	0	0	0	0	0	0	0
14:58:35	0	1979,817	9,965	10,009	9,423	4,946	5,052	21,1	961,448	22,574	1979,554	0	203,588	203,588	99,724	0	0	0	0	0	0	0
14:58:35	25,354	1980,071	10,014	10,156	9,422	4,949	5,05	21,1	961,448	22,574	1979,555	0	203,588	203,588	99,724	0	0	0	0	0	0	0
14:58:35	19,128	1980,262	10,014	10,547	9,423	4,951	5,048	21,1	961,448	22,574	1979,556	0	203,588	203,588	99,724	0	0	0	0	0	0	0
14:58:35	267,004	1982,932	10,307	11,425	9,423	4,978	5,047	21,1	961,448	22,574	1979,559	0	203,588	203,588	99,724	0	0	0	0	0	0	0
14:58:35	311,645	1986,049	10,649	12,5	9,423	5,01	5,046	21,1	961,448	22,574	1979,565	0	203,588	203,588	99,724	0	0	0	0	0	0	0
14:58:35	276,513	1988,814	10,796	13,867	9,431	5,039	5,046	21,1	961,448	22,574	1979,575	0	203,588	203,588	99,724	0	0	0	0	0	0	0
14:58:35	314,221	1991,956	10,942	14,746	9,442	5,071	5,046	21,1	961,448	22,574	1979,587	0	203,588	203,588	99,724	0	0	0	0	0	0	0
14:58:35	215,82	1994,114	10,844	15,722	9,459	5,093	5,047	21,1	961,448	22,574	1979,602	0	203,588	203,588	99,724	0	0	0	0	0	0	0
14:58:35	431,787	1998,432	10,942	16,601	9,479	5,138	5,049	21,1	961,448	22,574	1979,621	0	203,588	203,588	99,724	0	0	0	0	0	0	0
14:58:35	237,219	2000,804	10,844	17,09	9,497	5,162	5,051	21,1	961,448	22,574	1979,642	0	203,588	203,588	99,724	0	0	0	0	0	0	0
14:58:35	416,882	2004,973	10,942	17,773	9,516	5,205	5,054	21,1	961,448	22,574	1979,667	0	203,588	203,588	99,724	0	0	0	0	0	0	0
14:58:35	359,326	2008,566	10,991	18,066	9,534	5,242	5,058	21,1	961,448	22,574	1979,696	0	203,588	203,588	99,724	0	0	0	0	0	0	0
14:58:35	631,872	2014,885	11,333	18,603	9,552	5,308	5,063	21,1	961,448	22,574	1979,731	0	203,588	203,588	99,724	0	0	0	0	0	0	0
14:58:35	505,786	2019,943	11,626	18,701	9,565	5,36	5,069	21,1	961,448	22,574	1979,772	0	203,588	203,588	99,724	0	0	0	0	0	0	0
14:58:35	389,062	2023,834	11,772	18,945	9,58	5,4	5,075	21,1	961,448	22,574	1979,816	0	203,588	203,588	99,724	0	0	0	0	0	0	0
14:58:35	673,181	2030,565	12,163	19,238	9,598	5,469	5,083	21,1	961,448	22,574	1979,867	0	203,588	203,588	99,724	0	0	0	0	0	0	0
14:58:35	332,336	2033,889	12,163	19,043	9,616	5,504	5,091	21,1	961,448	22,574	1979,921	0	203,588	203,588	99,724	0	0	0	0	0	0	0
14:58:35	323,352	2037,122	12,065	19,043	9,64	5,537	5,1	21,1	961,448	22,574	1979,978	0	203,588	203,588	99,724	0	0	0	0	0	0	0
14:58:35	329,626	2040,419	11,967	18,994	9,664	5,571	5,109	21,1	961,448	22,574	1980,038	0	203,588	203,588	99,724	0	0	0	0	0	0	0
14:58:35	315,649	2043,575	11,87	18,799	9,687	5,603	5,119	21,1	961,448	22,574	1980,102	0	203,588	203,588	99,724	0	0	0	0	0	0	0
14:58:35	233,41	2045,909	11,674	18,652	9,71	5,627	5,129	21,1	961,448	22,574	1980,168	0	203,588	203,588	99,724	0	0	0	0	0	0	0
14:58:35	697,607	2052,885	12,065	18,652	9,729	5,699	5,14	21,1	961,448	22,574	1980,24	0	203,588	203,588	99,724	0	0	0	0	0	0	0
14:58:35	257,055	2055,456	12,065	18,603	9,744	5,726	5,151	21,1	961,448	22,574	1980,315	0	203,588	203,588	99,724	0	0	0	0	0	0	0
14:58:35	386,425	2059,32	12,212	18,799	9,758	5,766	5,163	21,2	961,909	22,574	1980,395	0	203,588	203,588	99,724	0	0	0	0	0	0	0
14:58:35	514,843	2064,469	12,505	18,799	9,772	5,819	5,176	21,2	961,909	22,574	1980,479	0	203,588	203,588	99,724	0	0	0	0	0	0	0
14:58:35	391,064	2068,379	12,651	18,945	9,787	5,859	5,19	21,2	961,909	22,574	1980,567	0	203,588	203,588	99,724	0	0	0	0	0	0	0
14:58:35	391,015	2072,289	12,798	19,043	9,801	5,899	5,204	21,2	961,909	22,574	1980,658	0	203,588	203,588	99,724	0	0	0	0	0	0	0
14:58:35	334,667	2075,636	12,798	19,043	9,82	5,934	5,218	21,2	961,909	22,574	1980,753	0	203,588	203,588	99,724	0	0	0	0	0	0	0
14:58:35	278,442	2078,42	12,553	18,945	9,849	5,963	5,233	21,2	961,909	22,574	1980,851	0	203,588	203,588	99,724	0	0	0	0	0	0	0
14:58:35	378,881	2082,209	12,505	18,945	9,873	6,002	5,248	21,2	961,909	22,574	1980,952	0	203,588	203,588	99,724	0	0	0	0	0	0	0
14:58:35	338,793	2085,597	12,505	18,652	9,892	6,037	5,263	21,2	961,909	22,574	1981,057	0	203,588	203,588	99,724	0	0	0	0	0	0	0
14:58:35	293,847	2088,536	12,456	18,603	9,911	6,067	5,279	21,2	961,909	22,574	1981,164	0	203,588	203,588	99,724	0	0	0	0	0	0	0
14:58:35	385,107	2092,387	12,505	18,847	9,931	6,107	5,295	21,2	961,909	22,574	1981,276	0	203,588	203,588	99,724	0	0	0	0	0	0	0
14:58:35	298,95	2095,376	12,553	18,603	9,945	6,137	5,312	21,2	961,909	22,574	1981,39	0	203,991	203,991	99,726	0	0	0	0	0	0	0
14:58:35	479,589	2100,172	12,798	18,847	9,959	6,187	5,329	21,2	961,909	22,574	1981,508	0	203,991	203,991	99,726	0	0	0	0	0	0	0
14:58:35	434,741	2104,52	12,993	18,994	9,974	6,232	5,346	21,2	961,909	22,574	1981,631	0	203,991	203,991	99,726	0	0	0	0	0	0	0
14:58:35	464,941	2109,169	13,042	18,994	9,998	6,28	5,365	21,2	961,909	22,574	1981,759	0	203,991	203,991	99,726	0	0	0	0	0	0	0
14:58:35	254,101	2111,71	13,042	18,945	10,012	6,306	5,383	21,2	961,909	22,574	1981,889	0	203,991	203,991	99,726	0	0	0	0	0	0	0
14:58:35	336,865	2115,079	13,042	18,945	10,031	6,341	5,402	21,2	961,909	22,574	1982,022	0	203,991	203,991	99,726	0	0	0	0	0	0	0
14:58:35	364,941	2118,728	12,993	18,945	10,054	6,378	5,421	21,2	961,909	22,574	1982,159	0	203,991	203,991	99,726	0	0	0	0	0	0	0
14:58:35	214,16	2120,87	12,944	18,799	10,069	6,4	5,44	21,2	961,909	22,574	1982,298	0	203,991	203,991	99,726	0	0	0	0	0	0	0
14:58:35	422,973	2125,099	13,042	18,945	10,088	6,444	5,46	21,2	961,909	22,574	1982,44	0	203,991	203,991	99,726	0	0	0	0	0	0	0
14:58:35	327,294	2128,372	13,042	18,994	10,106	6,478	5,48	21,2	961,909	22,574	1982,586	0	203,991	203,991	99,726	0	0	0	0	0	0	0
14:58:35	477,417	2133,147	13,286	19,043	10,121	6,527	5,5	21,2	961,909	22,574	1982,737	0	203,991	203,991	99,726	0	0	0	0	0	0	0
14:58:35	370,459	2136,851	13,335	18,945	10,139	6,565	5,521	21,2	961,909	22,574	1982,891	0	203,991	203,991	99,726	0	0	0	0	0	0	0
14:58:35	381,689	2140,668	13,481	19,043	10,153	6,604	5,543	21,2	961,909	22,574	1983,049	0	203,991	203,991	99,726	0	0	0	0	0	0	0
14:58:35	512,231	2145,79	13,676	19,189	10,172	6,657	5,564	21,2	961,909	22,574	1983,212	0	203,991	203,991	99,726	0	0	0	0	0	0	0
14:58:35	340,747	2149,198	13,774	19,238	10,186	6,692	5,587	21,2	961,909	22,574	1983,378	0	203,991	203,991	99,726	0	0	0	0	0	0	0
14:58:35	365,234	2152,85	13,823	19,189	10,204	6,73	5,609	21,2	961,909	22,574	1983,547	0	203,991	203,991	99,726	0	0	0	0	0	0	0
14:58:35	317,871	2156,029	13,823	19,043	10,222	6,763	5,632	21,2	961,909	22,574	1983,72	0	203,991	203,991	99,726	0	0	0	0	0	0	0
14:58:35	268,286	2158,712	13,823	19,043	10,237	6,79	5,654	21,2	961,909	22,574	1983,895	0	203,991	203,991	99,726	0	0	0	0	0	0	0
14:58:35	397,924	2162,691	13,921	19,043	10,255	6,831	5,677	21,2	961,909	22,574	1984,073	0	203,991	203,991	99,726	0	0	0	0	0	0	0
14:58:35	305,004	2165,741	13,921	18,945	10,272	6,863	5,701	21,2	961,909	22,574	1984,255	0	203,991	203,991	99,726	0	0	0	0	0	0	0
14:58:35	428,71	2170,028	14,116	18,994	10,286	6,907	5,724	21,2	961,909	22,574	1984,441	0	203,991	203,991	99,726	0	0	0	0	0	0	0
14:58:35	411,767	2174,146	14,311	19,043	10,299	6,949	5,748	21,2	961,909	22,574	1984,631	0	203,991	203,991	99,726	0	0	0	0	0	0	0
14:58:35	365,209	2177,798	14,458	19,14	10,312	6,987	5,773	21,2	961,909	22,574	1984,824	0	203,991	203,991	99,726	0	0	0	0	0	0	0
14:58:35	306,274	2180,861	14,458	19,043	10,329	7,019	5,797	21,2	961,909	22,574	1985,02	0	203,991	203,991	99,726	0	0	0	0	0	0	0
14:58:35	259,814	2183,459	14,458	19,189	10,344	7,045	5,822	21,2	961,909	22,574	1985,218	0	203,991	203,991	99,726	0	0	0	0	0	0	0
14:58:35	348,535	2186,944	14,507	19,189	10,361	7,081	5,846	21,2	961,909	22,574	1985,42	0	203,991	203,991	99,726	0	0	0	0	0	0	0
14:58:35	450,708	2191,451	14,8	19,482	10,371	7,128	5,871	21,2	961,909	22,574	1985,626	0	203,991	203,991	99,726	0	0	0	0	0	0	0
14:58:35	496,167	2196,413	15,093	19,385	10,384	7,179	5,897	21,2	961,909	22,574	1985,837	0	203,991	203,991	99,726	0	0	0	0	0	0	0
14:58:35	223,681	2198,65	15,141	19,385	10,394	7,202	5,923	21,2	961,909	22,574	1986,05	0	203,991	203,991	99,726	0	0	0	0	0	0	0
14:58:35	318,505	2201,835	15,288	19,238	10,404	7,235	5,948	21,2	961,909	22,574	1986,266	0	203,991	203,991	99,726	0	0	0	0	0	0	0
14:58:35	375,488	2205,59	15,434	19,238	10,417	7,274	5,974	21,2	961,909	22,574	1986,485	0	203,991	203,991	99,726	0	0	0	0	0	0	0
14:58:35	280,566	2208,395	15,434	19,189	10,433	7,303	6	21,2	961,909	22,574	1986,707	0	203,991	203,991	99,726	0	0	0	0	0	0	0
14:58:35	229,467	2210,69	15,385	19,043	10,449	7,326	6,026	21,2	961,909	22,574	1986,931	0	203,991	203,991	99,726	0	0	0	0	0	0	0
14:58:35	210,571	2212,796	15,288	19,043	10,466	7,348	6,052	21,2	961,909	22,574	1987,157	0	203,991	203,991	99,726	0	0	0	0	0	0	0
14:58:36	258,984	2215,386	15,288	18,994	10,481	7,375	6,078	21,2	961,909	22,574	1987,385	0	203,991	203,991	99,726	0	0	0	0	0	0	0
14:58:36	378,002	2219,166	15,434	19,043	10,494	7,414	6,104	21,2	961,909	22,574	1987,617	0	203,991	203,991	99,726	0	0	0	0	0	0	0
14:58:36	271,215	2221,878	15,483	19,043	10,507	7,442	6,131	21,2	961,909	22,574	1987,851	0	203,991	203,991	99,726	0	0	0	0	0	0	0
14:58:36	301,611	2224,894	15,63	19,043	10,516	7,473	6,157	21,2	961,909	22,574	1988,088	0	203,991	203,991	99,726	0	0	0	0	0	0	0
14:58:36	366,43	2228,558	15,776	19,238	10,529	7,51	6,183	21,2	961,909	22,574	1988,329	0	203,991	203,991	99,726	0	0	0	0	0	0	0
14:58:36	263,33	2231,192	15,776	19,336	10,544	7,538	6,21	21,2	961,909	22,574	1988,572	0	203,991	203,991	99,726	0	0	0	0	0	0	0
14:58:36	339,038	2234,582	15,874	19,482	10,558	7,573	6,237	21,2	961,909	22,574	1988,818	0	203,991	203,991	99,726	0	0	0	0	0	0	0
14:58:36	248,339	2237,065	15,874	19,531	10,572	7,598	6,263	21,2	961,909	22,574	1989,066	0	203,991	203,991	99,726	0	0	0	0	0	0	0
14:58:36	217,846	2239,244	15,776	19,531	10,59	7,621	6,29	21,2	961,909	22,574	1989,316	0	203,991	203,991	99,726	0	0	0	0	0	0	0
14:58:36	208,862	2241,332	15,727	19,238	10,604	7,642	6,317	21,2	961,909	22,574	1989,568	0	203,991	203,991	99,726	0	0	0	0	0	0	0
14:58:36	241,796	2243,75	15,727	19,14	10,618	7,667	6,343	21,2	961,909	22,574	1989,822	0	203,991	203,991	99,726	0	0	0	0	0	0	0
14:58:36	418,017	2247,931	15,923	19,336	10,631	7,71	6,37	21,2	961,909	22,574	1990,08	0	203,991	203,991	99,726	0	0	0	0	0	0	0
14:58:36	310,742	2251,038	16,069	19,336	10,641	7,742	6,397	21,2	961,909	22,574	1990,341	0	203,991	203,991	99,726	0	0	0	0	0	0	0
14:58:36	300,048	2254,038	16,216	19,238	10,65	7,773	6,424	21,2	961,909	22,574	1990,605	0	203,991	203,991	99,726	0	0	0	0	0	0	0
14:58:36	276,049	2256,799	16,264	19,385	10,663	7,802	6,451	21,2	961,909	22,574	1990,871	0	203,991	203,991	99,726	0	0	0	0	0	0	0
14:58:36	304,443	2259,843	16,411	19,385	10,672	7,833	6,478	21,2	961,909	22,574	1991,14	0	203,991	203,991	99,726	0	0	0	0	0	0	0
14:58:36	280,371	2262,647	16,46	19,385	10,685	7,862	6,505	21,2	961,909	22,574	1991,412	0	203,991	203,991	99,726	0	0	0	0	0	0	0
14:58:36	85,009	2263,497	16,362	19,531	10,695	7,871	6,532	21,2	961,909	22,574	1991,684	0	203,991	203,991	99,726	0	0	0	0	0	0	0
14:58:36	249,511	2265,992	16,362	19,482	10,71	7,896	6,559	21,2	961,909	22,574	1991,958	0	203,991	203,991	99,726	0	0	0	0	0	0	0
14:58:36	159,472	2267,587	16,264	19,385	10,724	7,913	6,585	21,2	961,909	22,574	1992,234	0	203,991	203,991	99,726	0	0	0	0	0	0	0
14:58:36	336,206	2270,949	16,362	19,482	10,738	7,947	6,612	21,2	961,909	22,574	1992,513	0	203,991	203,991	99,726	0	0	0	0	0	0	0
14:58:36	257,47	2273,524	16,46	19,531	10,747	7,974	6,638	21,2	961,909	22,574	1992,793	0	203,991	203,991	99,726	0	0	0	0	0	0	0
14:58:36	265,185	2276,176	16,557	19,58	10,757	8,001	6,665	21,2	961,909	22,574	1993,077	0	203,991	203,991	99,726	0	0	0	0	0	0	0
14:58:36	302,661	2279,202	16,704	19,336	10,766	8,033	6,692	21,2	961,909	22,574	1993,363	0	203,991	203,991	99,726	0	0	0	0	0	0	0
14:58:36	245,141	2281,654	16,704	19,336	10,78	8,058	6,719	21,2	961,909	22,574	1993,651	0	203,991	203,991	99,726	0	0	0	0	0	0	0
14:58:36	208,325	2283,737	16,753	19,336	10,789	8,079	6,745	21,2	961,909	22,574	1993,941	0	203,991	203,991	99,726	0	0	0	0	0	0	0
14:58:36	307,104	2286,808	16,899	19,385	10,799	8,111	6,772	21,2	961,909	22,574	1994,234	0	203,991	203,991	99,726	0	0	0	0	0	0	0
14:58:36	210,327	2288,911	16,948	19,385	10,808	8,133	6,799	21,2	961,909	22,574	1994,529	0	203,991	203,991	99,726	0	0	0	0	0	0	0
14:58:36	302,954	2291,941	17,094	19,482	10,817	8,164	6,826	21,2	961,909	22,574	1994,826	0	203,991	203,991	99,726	0	0	0	0	0	0	0
14:58:36	261,059	2294,551	17,192	19,531	10,827	8,191	6,852	21,2	961,909	22,574	1995,126	0	203,991	203,991	99,726	0	0	0	0	0	0	0
14:58:36	209,521	2296,647	17,241	19,531	10,836	8,212	6,879	21,2	961,909	22,574	1995,428	0	203,991	203,991	99,726	0	0	0	0	0	0	0
14:58:36	166,503	2298,312	17,241	19,482	10,845	8,23	6,906	21,2	961,909	22,574	1995,73	0	203,991	203,991	99,726	0	0	0	0	0	0	0
14:58:36	248,681	2300,798	17,241	19,385	10,859	8,255	6,932	21,2	961,909	22,574	1996,035	0	203,991	203,991	99,726	0	0	0	0	0	0	0
14:58:36	166,479	2302,463	17,241	19,385	10,869	8,272	6,958	21,2	961,909	22,574	1996,342	0	203,991	203,991	99,726	0	0	0	0	0	0	0
14:58:36	117,895	2303,642	17,192	19,385	10,878	8,284	6,984	21,2	961,909	22,574	1996,649	0	203,991	203,991	99,726	0	0	0	0	0	0	0
14:58:36	212,792	2305,77	17,241	19,58	10,887	8,306	7,01	21,2	961,909	22,574	1996,958	0	203,991	203,991	99,726	0	0	0	0	0	0	0
14:58:36	166,503	2307,435	17,241	19,482	10,897	8,324	7,036	21,2	961,909	22,574	1997,269	0	203,991	203,991	99,726	0	0	0	0	0	0	0
14:58:36	306,469	2310,5	17,387	19,385	10,906	8,355	7,062	21,2	961,909	22,574	1997,582	0	203,991	203,991	99,726	0	0	0	0	0	0	0
14:58:36	212,841	2312,628	17,436	19,531	10,916	8,377	7,088	21,2	961,909	22,574	1997,897	0	203,991	203,991	99,726	0	0	0	0	0	0	0
14:58:36	166,528	2314,294	17,436	19,531	10,925	8,394	7,113	21,2	961,909	22,574	1998,213	0	203,991	203,991	99,726	0	0	0	0	0	0	0
14:58:36	306,64	2317,36	17,583	19,678	10,934	8,426	7,139	21,2	961,909	22,574	1998,533	0	203,991	203,991	99,726	0	0	0	0	0	0	0
14:58:36	165,502	2319,015	17,583	19,678	10,944	8,443	7,165	21,2	961,909	22,574	1998,853	0	203,991	203,991	99,726	0	0	0	0	0	0	0
14:58:36	27,416	2319,289	17,436	19,58	10,953	8,446	7,19	21,2	961,909	22,574	1999,173	0	203,991	203,991	99,726	0	0	0	0	0	0	0
14:58:36	259,301	2321,882	17,534	19,482	10,963	8,473	7,215	21,2	961,909	22,574	1999,496	0	203,991	203,991	99,726	0	0	0	0	0	0	0
14:58:36	353,173	2325,414	17,729	19,58	10,972	8,509	7,24	21,2	961,909	22,574	1999,822	0	203,991	203,991	99,726	0	0	0	0	0	0	0
14:58:36	120,166	2326,616	17,68	19,531	10,981	8,521	7,265	21,2	961,909	22,574	2000,149	0	203,991	203,991	99,726	0	0	0	0	0	0	0
14:58:36	305,859	2329,674	17,827	19,531	10,991	8,553	7,291	21,2	961,909	22,574	2000,478	0	203,991	203,991	99,726	0	0	0	0	0	0	0
14:58:36	72,656	2330,401	17,729	19,531	11	8,56	7,316	21,2	961,909	22,574	2000,808	0	203,991	203,991	99,726	0	0	0	0	0	0	0
14:58:36	223,657	2332,637	17,876	19,678	11,005	8,583	7,34	21,2	961,909	22,574	2001,14	0	203,991	203,991	99,726	0	0	0	0	0	0	0
14:58:36	164,477	2334,282	17,876	19,678	11,014	8,6	7,365	21,2	961,909	22,574	2001,473	0	203,991	203,991	99,726	0	0	0	0	0	0	0
14:58:36	308,129	2337,363	18,022	19,824	11,024	8,632	7,39	21,2	961,909	22,574	2001,809	0	203,991	203,991	99,726	0	0	0	0	0	0	0
14:58:36	21,728	2337,581	17,876	19,726	11,033	8,634	7,414	21,2	961,909	22,574	2002,145	0	203,991	203,991	99,726	0	0	0	0	0	0	0
14:58:36	89,843	2338,479	17,876	19,58	11,038	8,644	7,438	21,2	961,909	22,574	2002,481	0	203,991	203,991	99,726	0	0	0	0	0	0	0
14:58:36	307,08	2341,55	18,022	19,58	11,047	8,675	7,463	21,2	961,909	22,574	2002,82	0	203,991	203,991	99,726	0	0	0	0	0	0	0
14:58:36	346,093	2345,011	18,218	19,824	11,056	8,711	7,487	21,2	961,909	22,574	2003,162	0	203,991	203,991	99,726	0	0	0	0	0	0	0
14:58:36	88,818	2345,899	18,218	19,726	11,061	8,72	7,511	21,2	961,909	22,574	2003,505	0	203,991	203,991	99,726	0	0	0	0	0	0	0
14:58:36	164,379	2347,543	18,218	19,726	11,071	8,737	7,535	21,3	961,448	22,574	2003,849	0	203,991	203,991	99,726	0	0	0	0	0	0	0
14:58:36	167,651	2349,219	18,218	19,58	11,08	8,754	7,559	21,3	961,448	22,574	2004,194	0	203,991	203,991	99,726	0	0	0	0	0	0	0
14:58:36	173,242	2350,952	18,315	19,678	11,085	8,772	7,583	21,3	961,448	22,574	2004,541	0	203,991	203,991	99,726	0	0	0	0	0	0	0
14:58:36	171,997	2352,672	18,315	19,58	11,094	8,79	7,607	21,3	961,448	22,574	2004,889	0	203,991	203,991	99,726	0	0	0	0	0	0	0
14:58:36	161,376	2354,286	18,315	19,58	11,103	8,807	7,63	21,3	961,448	22,574	2005,238	0	203,991	203,991	99,726	0	0	0	0	0	0	0
14:58:36	98,388	2355,269	18,315	19,531	11,109	8,817	7,653	21,3	961,448	22,574	2005,588	0	203,991	203,991	99,726	0	0	0	0	0	0	0
14:58:36	242,48	2357,694	18,413	19,726	11,117	8,842	7,677	21,3	961,448	22,574	2005,941	0	203,991	203,991	99,726	0	0	0	0	0	0	0
14:58:36	182,006	2359,514	18,511	19,726	11,122	8,86	7,7	21,3	961,448	22,574	2006,294	0	203,991	203,991	99,726	0	0	0	0	0	0	0
14:58:36	88,696	2360,401	18,511	19,531	11,127	8,87	7,723	21,3	961,448	22,574	2006,648	0	203,991	203,991	99,726	0	0	0	0	0	0	0
14:58:36	228,637	2362,688	18,657	19,58	11,132	8,893	7,746	21,3	961,448	22,574	2007,004	0	203,991	203,991	99,726	0	0	0	0	0	0	0
14:58:36	214,428	2364,832	18,706	19,726	11,142	8,915	7,769	21,3	961,448	22,574	2007,362	0	205,271	205,271	99,731	0	0	0	0	0	0	0
14:58:36	108,227	2365,914	18,657	19,58	11,151	8,926	7,792	21,3	961,448	22,574	2007,721	0	205,271	205,271	99,731	0	0	0	0	0	0	0
14:58:36	87,622	2366,79	18,657	19,678	11,155	8,935	7,814	21,3	961,448	22,574	2008,08	0	205,271	205,271	99,731	0	0	0	0	0	0	0
14:58:36	239,624	2369,187	18,804	19,873	11,161	8,96	7,836	21,3	961,448	22,574	2008,441	0	205,271	205,271	99,731	0	0	0	0	0	0	0
14:58:36	152,587	2370,713	18,804	19,824	11,17	8,976	7,859	21,3	961,448	22,574	2008,803	0	205,271	205,271	99,731	0	0	0	0	0	0	0
14:58:36	86,572	2371,578	18,804	19,678	11,175	8,985	7,881	21,3	961,448	22,574	2009,166	0	205,271	205,271	99,731	0	0	0	0	0	0	0
14:58:36	133,398	2372,912	18,852	19,726	11,179	8,999	7,903	21,3	961,448	22,574	2009,53	0	205,271	205,271	99,731	0	0	0	0	0	0	0
14:58:36	149,389	2374,406	18,852	19,824	11,188	9,014	7,925	21,3	961,448	22,574	2009,895	0	205,271	205,271	99,731	0	0	0	0	0	0	0
14:58:36	134,301	2375,749	18,901	19,824	11,193	9,028	7,946	21,3	961,448	22,574	2010,26	0	205,271	205,271	99,731	0	0	0	0	0	0	0
14:58:36	147,436	2377,224	18,901	19,726	11,201	9,043	7,968	21,3	961,448	22,574	2010,627	0	205,271	205,271	99,731	0	0	0	0	0	0	0
14:58:36	50,732	2377,731	18,852	19,58	11,207	9,048	7,989	21,3	961,448	22,574	2010,995	0	205,271	205,271	99,731	0	0	0	0	0	0	0
14:58:36	111,376	2378,845	18,804	19,482	11,216	9,06	8,01	21,3	961,448	22,574	2011,362	0	205,271	205,271	99,731	0	0	0	0	0	0	0
14:58:36	132,226	2380,167	18,852	19,58	11,22	9,073	8,031	21,3	961,448	22,574	2011,731	0	205,271	205,271	99,731	0	0	0	0	0	0	0
14:58:36	211,645	2382,283	18,999	19,824	11,224	9,095	8,052	21,3	961,448	22,574	2012,102	0	205,271	205,271	99,731	0	0	0	0	0	0	0
14:58:36	199,829	2384,282	19,194	19,922	11,225	9,116	8,072	21,3	961,448	22,574	2012,474	0	205,271	205,271	99,731	0	0	0	0	0	0	0
14:58:36	140,209	2385,684	19,341	19,922	11,225	9,13	8,093	21,3	961,448	22,574	2012,847	0	205,271	205,271	99,731	0	0	0	0	0	0	0
14:58:36	117,236	2386,856	19,389	19,824	11,229	9,142	8,114	21,3	961,448	22,574	2013,221	0	205,271	205,271	99,731	0	0	0	0	0	0	0
14:58:36	210,742	2388,963	19,536	20,019	11,233	9,164	8,134	21,3	961,448	22,574	2013,597	0	205,271	205,271	99,731	0	0	0	0	0	0	0
14:58:36	-54,711	2388,416	19,389	20,019	11,238	9,158	8,154	21,3	961,448	22,574	2013,972	0	205,271	205,271	99,731	0	0	0	0	0	0	0
14:58:36	97,412	2389,39	19,389	19,922	11,243	9,168	8,174	21,3	961,448	22,574	2014,347	0	205,271	205,271	99,731	0	0	0	0	0	0	0
14:58:36	138,671	2390,777	19,389	19,922	11,251	9,183	8,194	21,3	961,448	22,574	2014,724	0	205,271	205,271	99,731	0	0	0	0	0	0	0
14:58:36	4,077	2390,818	19,292	19,726	11,257	9,183	8,214	21,3	961,448	22,574	2015,1	0	205,271	205,271	99,731	0	0	0	0	0	0	0
14:58:36	115,991	2391,978	19,341	19,824	11,261	9,195	8,233	21,3	961,448	22,574	2015,477	0	205,271	205,271	99,731	0	0	0	0	0	0	0
14:58:36	62,036	2392,598	19,389	19,678	11,261	9,202	8,252	21,3	961,448	22,574	2015,854	0	205,271	205,271	99,731	0	0	0	0	0	0	0
14:58:36	140,38	2394,002	19,536	19,824	11,261	9,216	8,271	21,3	961,448	22,574	2016,232	0	205,271	205,271	99,731	0	0	0	0	0	0	0
14:58:36	93,579	2394,938	19,634	19,922	11,261	9,226	8,289	21,3	961,448	22,574	2016,611	0	205,271	205,271	99,731	0	0	0	0	0	0	0
14:58:36	68,188	2395,62	19,634	20,019	11,265	9,233	8,308	21,3	961,448	22,574	2016,99	0	205,271	205,271	99,731	0	0	0	0	0	0	0
14:58:36	5,102	2395,671	19,536	19,922	11,271	9,233	8,326	21,3	961,448	22,574	2017,368	0	205,271	205,271	99,731	0	0	0	0	0	0	0
14:58:36	177,026	2397,441	19,634	19,922	11,276	9,251	8,344	21,3	961,448	22,574	2017,749	0	205,271	205,271	99,731	0	0	0	0	0	0	0
14:58:36	-11,23	2397,329	19,536	19,824	11,28	9,25	8,362	21,3	961,448	22,574	2018,128	0	205,271	205,271	99,731	0	0	0	0	0	0	0
14:58:36	67,163	2398	19,536	19,922	11,284	9,257	8,379	21,3	961,448	22,574	2018,508	0	205,271	205,271	99,731	0	0	0	0	0	0	0
14:58:36	155,493	2399,555	19,682	20,068	11,285	9,273	8,397	21,3	961,448	22,574	2018,889	0	205,271	205,271	99,731	0	0	0	0	0	0	0
14:58:36	93,701	2400,492	19,78	20,019	11,285	9,283	8,414	21,3	961,448	22,574	2019,271	0	205,271	205,271	99,731	0	0	0	0	0	0	0
14:58:36	0	2400,492	19,78	19,922	11,285	9,283	8,431	21,3	961,448	22,574	2019,652	0	205,271	205,271	99,731	0	0	0	0	0	0	0
14:58:37	113,061	2401,623	19,829	20,068	11,289	9,295	8,448	21,3	961,448	22,574	2020,034	0	205,271	205,271	99,731	0	0	0	0	0	0	0
14:58:37	-30,688	2401,316	19,78	19,922	11,289	9,291	8,465	21,3	961,448	22,574	2020,415	0	205,271	205,271	99,731	0	0	0	0	0	0	0
14:58:37	-27,465	2401,041	19,682	19,824	11,293	9,289	8,481	21,3	961,448	22,574	2020,796	0	205,271	205,271	99,731	0	0	0	0	0	0	0
14:58:37	93,676	2401,978	19,78	19,922	11,293	9,298	8,497	21,3	961,448	22,574	2021,177	0	205,271	205,271	99,731	0	0	0	0	0	0	0
14:58:37	82,226	2402,8	19,78	20,019	11,298	9,307	8,513	21,3	961,448	22,574	2021,559	0	205,271	205,271	99,731	0	0	0	0	0	0	0
14:58:37	-93,676	2401,864	19,682	19,922	11,298	9,297	8,528	21,3	961,448	22,574	2021,939	0	205,271	205,271	99,731	0	0	0	0	0	0	0
14:58:37	65,161	2402,515	19,682	19,922	11,301	9,304	8,544	21,3	961,448	22,574	2022,319	0	205,271	205,271	99,731	0	0	0	0	0	0	0
14:58:37	16,162	2402,677	19,682	19,726	11,302	9,305	8,558	21,3	961,448	22,574	2022,7	0	205,271	205,271	99,731	0	0	0	0	0	0	0
14:58:37	93,676	2403,614	19,78	19,922	11,302	9,315	8,573	21,3	961,448	22,574	2023,081	0	205,271	205,271	99,731	0	0	0	0	0	0	0
14:58:37	66,235	2404,276	19,78	19,922	11,306	9,322	8,588	21,3	961,448	22,574	2023,462	0	205,271	205,271	99,731	0	0	0	0	0	0	0
14:58:37	16,186	2404,438	19,78	19,873	11,307	9,324	8,602	21,3	961,448	22,574	2023,843	0	205,271	205,271	99,731	0	0	0	0	0	0	0
14:58:37	0	2404,438	19,78	19,922	11,307	9,324	8,617	21,3	961,448	22,574	2024,224	0	205,271	205,271	99,731	0	0	0	0	0	0	0
14:58:37	82,373	2405,262	19,78	20,019	11,312	9,332	8,631	21,3	961,448	22,574	2024,605	0	205,271	205,271	99,731	0	0	0	0	0	0	0
14:58:37	63,208	2405,894	19,829	20,019	11,313	9,339	8,644	21,3	961,448	22,574	2024,986	0	205,271	205,271	99,731	0	0	0	0	0	0	0
14:58:37	0	2405,894	19,829	19,922	11,313	9,339	8,658	21,3	961,448	22,574	2025,367	0	205,271	205,271	99,731	0	0	0	0	0	0	0
14:58:37	-75,561	2405,138	19,682	19,678	11,316	9,331	8,671	21,3	961,448	22,574	2025,746	0	205,271	205,271	99,731	0	0	0	0	0	0	0
14:58:37	93,725	2406,075	19,78	19,873	11,316	9,34	8,684	21,3	961,448	22,574	2026,127	0	205,271	205,271	99,731	0	0	0	0	0	0	0
14:58:37	109,887	2407,174	19,878	20,019	11,317	9,352	8,697	21,3	961,448	22,574	2026,508	0	205,271	205,271	99,731	0	0	0	0	0	0	0
14:58:37	0	2407,174	19,878	20,215	11,317	9,352	8,71	21,3	961,448	22,574	2026,888	0	205,271	205,271	99,731	0	0	0	0	0	0	0
14:58:37	65,136	2407,826	19,878	20,068	11,321	9,359	8,723	21,3	961,448	22,574	2027,269	0	205,271	205,271	99,731	0	0	0	0	0	0	0
14:58:37	-29,638	2407,529	19,829	19,922	11,322	9,355	8,735	21,3	961,448	22,574	2027,65	0	205,271	205,271	99,731	0	0	0	0	0	0	0
14:58:37	-46,85	2407,061	19,78	19,922	11,322	9,351	8,747	21,3	961,448	22,574	2028,029	0	205,271	205,271	99,731	0	0	0	0	0	0	0
14:58:37	46,85	2407,529	19,829	20,019	11,322	9,355	8,759	21,3	961,448	22,574	2028,409	0	205,271	205,271	99,731	0	0	0	0	0	0	0
14:58:37	46,875	2407,998	19,878	20,166	11,322	9,36	8,771	21,3	961,448	22,574	2028,788	0	205,271	205,271	99,731	0	0	0	0	0	0	0
14:58:37	141,552	2409,413	19,975	20,215	11,324	9,375	8,783	21,3	961,448	22,574	2029,169	0	205,271	205,271	99,731	0	0	0	0	0	0	0
14:58:37	-140,625	2408,007	19,829	19,922	11,324	9,36	8,794	21,3	961,448	22,574	2029,547	0	205,271	205,271	99,731	0	0	0	0	0	0	0
14:58:37	17,187	2408,179	19,829	19,873	11,325	9,362	8,805	21,3	961,448	22,574	2029,926	0	205,271	205,271	99,731	0	0	0	0	0	0	0
14:58:37	46,875	2408,648	19,878	19,824	11,325	9,367	8,816	21,3	961,448	22,574	2030,305	0	205,271	205,271	99,731	0	0	0	0	0	0	0
14:58:37	-30,541	2408,342	19,829	19,824	11,326	9,364	8,827	21,3	961,448	22,574	2030,683	0	205,271	205,271	99,731	0	0	0	0	0	0	0
14:58:37	94,458	2409,287	19,878	20,019	11,329	9,374	8,838	21,3	961,448	22,574	2031,061	0	205,271	205,271	99,731	0	0	0	0	0	0	0
14:58:37	0	2409,287	19,878	20,215	11,329	9,374	8,848	21,3	961,448	22,574	2031,44	0	205,271	205,271	99,731	0	0	0	0	0	0	0
14:58:37	16,357	2409,451	19,878	20,068	11,33	9,375	8,859	21,3	961,448	22,574	2031,818	0	205,271	205,271	99,731	0	0	0	0	0	0	0
14:58:37	-93,725	2408,513	19,78	19,824	11,33	9,366	8,869	21,3	961,448	22,574	2032,194	0	205,271	205,271	99,731	0	0	0	0	0	0	0
14:58:37	46,85	2408,982	19,829	19,873	11,33	9,37	8,879	21,3	961,448	22,574	2032,571	0	205,271	205,271	99,731	0	0	0	0	0	0	0
14:58:37	-46,85	2408,513	19,78	19,726	11,33	9,366	8,888	21,3	961,448	22,574	2032,947	0	205,271	205,271	99,731	0	0	0	0	0	0	0
14:58:37	-234,301	2406,17	19,536	18,115	11,33	9,341	8,897	21,3	961,448	22,574	2033,32	0	205,271	205,271	99,731	0	0	0	0	0	0	0
14:58:37	-250,537	2403,665	19,292	15,722	11,329	9,316	8,905	21,3	961,448	22,574	2033,691	0	205,271	205,271	99,731	0	0	0	0	0	0	0
14:58:37	-344,824	2400,217	18,999	13,916	11,325	9,28	8,913	21,3	961,448	22,574	2034,057	0	205,271	205,271	99,731	0	0	0	0	0	0	0
14:58:37	-350,561	2396,711	18,804	12,744	11,316	9,244	8,919	21,3	961,448	22,574	2034,42	0	205,271	205,271	99,731	0	0	0	0	0	0	0
14:58:37	-389,282	2392,818	18,706	12,06	11,3	9,204	8,925	21,3	961,448	22,574	2034,778	0	205,271	205,271	99,731	0	0	0	0	0	0	0
14:58:37	-250,659	2390,312	18,804	12,256	11,28	9,178	8,93	21,3	961,448	22,574	2035,134	0	205,271	205,271	99,731	0	0	0	0	0	0	0
14:58:37	-160,717	2388,704	18,999	12,695	11,261	9,161	8,934	21,3	961,448	22,574	2035,487	0	205,271	205,271	99,731	0	0	0	0	0	0	0
14:58:37	-272,631	2385,978	19,048	12,695	11,243	9,133	8,938	21,3	961,448	22,574	2035,838	0	205,271	205,271	99,731	0	0	0	0	0	0	0
14:58:37	-286,084	2383,117	18,999	12,744	11,229	9,104	8,941	21,3	961,448	22,574	2036,185	0	205,271	205,271	99,731	0	0	0	0	0	0	0
14:58:37	-449,169	2378,626	18,706	12,695	11,22	9,058	8,944	21,3	961,448	22,574	2036,528	0	205,271	205,271	99,731	0	0	0	0	0	0	0
14:58:37	-444,921	2374,176	18,315	13,232	11,216	9,012	8,945	21,3	961,448	22,574	2036,865	0	205,271	205,271	99,731	0	0	0	0	0	0	0
14:58:37	-458,642	2369,59	17,925	13,232	11,211	8,964	8,945	21,3	961,448	22,574	2037,198	0	205,271	205,271	99,731	0	0	0	0	0	0	0
14:58:37	-271,923	2366,871	17,729	13,623	11,206	8,936	8,945	21,3	961,448	22,574	2037,528	0	205,271	205,271	99,731	0	0	0	0	0	0	0
14:58:37	-278,222	2364,088	17,68	13,379	11,193	8,908	8,944	21,3	961,448	22,574	2037,854	0	205,271	205,271	99,731	0	0	0	0	0	0	0
14:58:37	-200,952	2362,079	17,729	13,037	11,179	8,887	8,943	21,3	961,448	22,574	2038,178	0	205,271	205,271	99,731	0	0	0	0	0	0	0
14:58:37	-110,058	2360,978	17,876	12,841	11,165	8,876	8,942	21,3	961,448	22,574	2038,501	0	205,271	205,271	99,731	0	0	0	0	0	0	0
14:58:37	-252,075	2358,458	17,876	12,353	11,151	8,85	8,94	21,3	961,448	22,574	2038,821	0	205,271	205,271	99,731	0	0	0	0	0	0	0
14:58:37	-244,555	2356,012	17,876	12,451	11,137	8,824	8,938	21,3	961,448	22,574	2039,138	0	205,271	205,271	99,731	0	0	0	0	0	0	0
14:58:37	-394,873	2352,063	17,729	12,353	11,122	8,784	8,935	21,3	961,448	22,574	2039,451	0	205,271	205,271	99,731	0	0	0	0	0	0	0
14:58:37	-343,994	2348,623	17,534	12,256	11,113	8,748	8,931	21,3	961,448	22,574	2039,761	0	205,271	205,271	99,731	0	0	0	0	0	0	0
14:58:37	-368,847	2344,935	17,241	12,109	11,108	8,71	8,927	21,3	961,448	22,574	2040,066	0	205,271	205,271	99,731	0	0	0	0	0	0	0
14:58:37	-345,874	2341,476	17,046	12,158	11,099	8,675	8,922	21,3	961,909	22,574	2040,367	0	205,271	205,271	99,731	0	0	0	0	0	0	0
14:58:37	-303,491	2338,441	16,899	12,158	11,09	8,643	8,916	21,3	961,909	22,574	2040,665	0	205,271	205,271	99,731	0	0	0	0	0	0	0
14:58:37	-225,805	2336,183	16,85	12,109	11,08	8,62	8,911	21,3	961,909	22,574	2040,961	0	205,271	205,271	99,731	0	0	0	0	0	0	0
14:58:37	-265,649	2333,527	16,753	12,158	11,07	8,593	8,904	21,3	961,909	22,574	2041,253	0	205,271	205,271	99,731	0	0	0	0	0	0	0
14:58:37	-245,361	2331,073	16,753	12,06	11,056	8,567	8,898	21,3	961,909	22,574	2041,543	0	205,271	205,271	99,731	0	0	0	0	0	0	0
14:58:37	-63,989	2330,433	16,948	12,109	11,042	8,561	8,891	21,3	961,909	22,574	2041,832	0	205,271	205,271	99,731	0	0	0	0	0	0	0
14:58:37	-245,263	2327,981	16,948	12,158	11,028	8,535	8,884	21,3	961,909	22,574	2042,118	0	205,271	205,271	99,731	0	0	0	0	0	0	0
14:58:37	-340,283	2324,578	16,85	12,06	11,014	8,5	8,877	21,3	961,909	22,574	2042,401	0	205,271	205,271	99,731	0	0	0	0	0	0	0
14:58:37	-222,265	2322,355	16,704	11,963	11,01	8,477	8,869	21,3	961,909	22,574	2042,681	0	205,271	205,271	99,731	0	0	0	0	0	0	0
14:58:37	-401,342	2318,342	16,46	12,06	11	8,436	8,86	21,3	961,909	22,574	2042,956	0	205,271	205,271	99,731	0	0	0	0	0	0	0
14:58:37	-211,621	2316,225	16,411	11,914	10,991	8,414	8,852	21,3	961,909	22,574	2043,23	0	205,523	205,523	99,732	0	0	0	0	0	0	0
14:58:37	-248,486	2313,741	16,411	11,963	10,977	8,389	8,842	21,3	961,909	22,574	2043,5	0	205,523	205,523	99,732	0	0	0	0	0	0	0
14:58:37	-308,422	2310,656	16,264	11,816	10,967	8,357	8,833	21,3	961,909	22,574	2043,767	0	205,523	205,523	99,732	0	0	0	0	0	0	0
14:58:37	-155,859	2309,098	16,362	11,816	10,953	8,341	8,823	21,3	961,909	22,574	2044,033	0	205,523	205,523	99,732	0	0	0	0	0	0	0
14:58:37	-166,308	2307,435	16,362	11,621	10,944	8,324	8,814	21,3	961,909	22,574	2044,296	0	205,523	205,523	99,732	0	0	0	0	0	0	0
14:58:37	-341,015	2304,025	16,264	11,523	10,93	8,288	8,803	21,3	961,909	22,574	2044,556	0	205,523	205,523	99,732	0	0	0	0	0	0	0
14:58:37	-213,623	2301,888	16,216	11,279	10,92	8,266	8,793	21,3	961,909	22,574	2044,813	0	205,523	205,523	99,732	0	0	0	0	0	0	0
14:58:37	-305,004	2298,838	16,069	11,279	10,911	8,235	8,782	21,3	961,909	22,574	2045,067	0	205,523	205,523	99,732	0	0	0	0	0	0	0
14:58:37	-259,814	2296,24	15,971	11,279	10,901	8,208	8,771	21,3	961,909	22,574	2045,318	0	205,523	205,523	99,732	0	0	0	0	0	0	0
14:58:37	-258,642	2293,654	15,874	11,279	10,892	8,182	8,759	21,3	961,909	22,574	2045,566	0	205,523	205,523	99,732	0	0	0	0	0	0	0
14:58:37	-258,642	2291,067	15,776	11,377	10,883	8,155	8,747	21,3	961,909	22,574	2045,812	0	205,523	205,523	99,732	0	0	0	0	0	0	0
14:58:37	-247,045	2288,597	15,776	11,425	10,869	8,129	8,735	21,3	961,909	22,574	2046,055	0	205,523	205,523	99,732	0	0	0	0	0	0	0
14:58:37	-212,451	2286,472	15,727	11,377	10,859	8,107	8,723	21,3	961,909	22,574	2046,295	0	205,523	205,523	99,732	0	0	0	0	0	0	0
14:58:37	-248,291	2283,989	15,727	11,425	10,845	8,082	8,71	21,3	961,909	22,574	2046,533	0	205,523	205,523	99,732	0	0	0	0	0	0	0
14:58:37	-120,068	2282,789	15,776	11,572	10,836	8,069	8,698	21,3	961,909	22,574	2046,769	0	205,523	205,523	99,732	0	0	0	0	0	0	0
14:58:37	-293,408	2279,855	15,727	11,523	10,822	8,039	8,685	21,3	961,909	22,574	2047,002	0	205,523	205,523	99,732	0	0	0	0	0	0	0
14:58:37	-256,152	2277,293	15,63	11,621	10,813	8,013	8,671	21,3	961,909	22,574	2047,233	0	205,523	205,523	99,732	0	0	0	0	0	0	0
14:58:37	-210,18	2275,191	15,581	11,621	10,803	7,991	8,658	21,3	961,909	22,574	2047,461	0	205,523	205,523	99,732	0	0	0	0	0	0	0
14:58:37	-260,522	2272,586	15,483	11,523	10,794	7,964	8,645	21,3	961,909	22,574	2047,686	0	205,523	205,523	99,732	0	0	0	0	0	0	0
14:58:37	-209,057	2270,495	15,434	11,523	10,785	7,943	8,631	21,3	961,909	22,574	2047,909	0	205,523	205,523	99,732	0	0	0	0	0	0	0
14:58:37	-212,28	2268,373	15,385	11,523	10,775	7,921	8,617	21,3	961,909	22,574	2048,129	0	205,523	205,523	99,732	0	0	0	0	0	0	0
14:58:37	-243,774	2265,935	15,385	11,377	10,761	7,896	8,603	21,3	961,909	22,574	2048,347	0	205,523	205,523	99,732	0	0	0	0	0	0	0
14:58:37	-257,177	2263,363	15,288	11,377	10,752	7,869	8,588	21,3	961,909	22,574	2048,562	0	205,523	205,523	99,732	0	0	0	0	0	0	0
14:58:37	-304,223	2260,321	15,141	11,279	10,743	7,838	8,574	21,3	961,909	22,574	2048,774	0	205,523	205,523	99,732	0	0	0	0	0	0	0
14:58:37	-170,361	2258,617	15,141	11,279	10,733	7,82	8,559	21,3	961,909	22,574	2048,984	0	205,523	205,523	99,732	0	0	0	0	0	0	0
14:58:37	-207,861	2256,539	15,093	11,377	10,724	7,799	8,544	21,3	961,909	22,574	2049,191	0	205,523	205,523	99,732	0	0	0	0	0	0	0
14:58:37	-299,829	2253,54	14,946	11,279	10,715	7,768	8,529	21,3	961,909	22,574	2049,396	0	205,523	205,523	99,732	0	0	0	0	0	0	0
14:58:37	-179,003	2251,75	14,946	11,279	10,705	7,75	8,513	21,3	961,909	22,574	2049,598	0	205,523	205,523	99,732	0	0	0	0	0	0	0
14:58:37	-168,261	2250,068	14,946	11,425	10,695	7,732	8,498	21,3	961,909	22,574	2049,798	0	205,523	205,523	99,732	0	0	0	0	0	0	0
14:58:37	-191,333	2248,154	14,995	11,377	10,682	7,712	8,483	21,3	961,909	22,574	2049,997	0	205,523	205,523	99,732	0	0	0	0	0	0	0
14:58:37	-256,738	2245,587	14,897	11,425	10,672	7,686	8,467	21,3	961,909	22,574	2050,192	0	205,523	205,523	99,732	0	0	0	0	0	0	0
14:58:37	-155,346	2244,034	14,897	11,425	10,663	7,67	8,451	21,3	961,909	22,574	2050,386	0	205,523	205,523	99,732	0	0	0	0	0	0	0
14:58:37	-266,577	2241,368	14,8	11,572	10,654	7,642	8,436	21,3	961,909	22,574	2050,577	0	205,523	205,523	99,732	0	0	0	0	0	0	0
14:58:37	-208,813	2239,28	14,751	11,425	10,644	7,621	8,42	21,3	961,909	22,574	2050,766	0	205,523	205,523	99,732	0	0	0	0	0	0	0
14:58:38	-162,695	2237,653	14,751	11,425	10,635	7,604	8,404	21,3	961,909	22,574	2050,953	0	205,523	205,523	99,732	0	0	0	0	0	0	0
14:58:38	-253,613	2235,117	14,653	11,279	10,626	7,578	8,387	21,3	961,909	22,574	2051,137	0	205,523	205,523	99,732	0	0	0	0	0	0	0
14:58:38	-204,296	2233,074	14,604	11,377	10,617	7,557	8,371	21,3	961,909	22,574	2051,319	0	205,523	205,523	99,732	0	0	0	0	0	0	0
14:58:38	-296,044	2230,113	14,458	11,279	10,608	7,526	8,355	21,3	961,909	22,574	2051,498	0	205,523	205,523	99,732	0	0	0	0	0	0	0
14:58:38	-123,51	2228,878	14,507	11,279	10,598	7,514	8,338	21,3	961,909	22,574	2051,675	0	205,523	205,523	99,732	0	0	0	0	0	0	0
14:58:38	-149,755	2227,38	14,604	11,279	10,585	7,498	8,322	21,3	961,909	22,574	2051,851	0	205,523	205,523	99,732	0	0	0	0	0	0	0
14:58:38	-258,764	2224,793	14,507	11,23	10,575	7,472	8,305	21,3	961,909	22,574	2052,024	0	205,523	205,523	99,732	0	0	0	0	0	0	0
14:58:38	-213,964	2222,653	14,458	11,279	10,566	7,45	8,288	21,3	961,909	22,574	2052,194	0	205,523	205,523	99,732	0	0	0	0	0	0	0
14:58:38	-166,015	2220,993	14,458	11,279	10,556	7,432	8,271	21,3	961,909	22,574	2052,363	0	205,523	205,523	99,732	0	0	0	0	0	0	0
14:58:38	-288,183	2218,111	14,311	11,23	10,548	7,403	8,254	21,3	961,909	22,574	2052,529	0	205,523	205,523	99,732	0	0	0	0	0	0	0
14:58:38	-225,903	2215,852	14,262	11,279	10,538	7,379	8,237	21,3	961,909	22,574	2052,692	0	205,523	205,523	99,732	0	0	0	0	0	0	0
14:58:38	-164,917	2214,203	14,262	11,279	10,528	7,362	8,22	21,3	961,909	22,574	2052,854	0	205,523	205,523	99,732	0	0	0	0	0	0	0
14:58:38	-304,809	2211,155	14,165	11,279	10,516	7,331	8,203	21,3	961,909	22,574	2053,012	0	205,523	205,523	99,732	0	0	0	0	0	0	0
14:58:38	-137,011	2209,785	14,262	11,23	10,503	7,317	8,185	21,3	961,909	22,574	2053,169	0	205,523	205,523	99,732	0	0	0	0	0	0	0
14:58:38	-269,262	2207,092	14,165	11,279	10,493	7,289	8,168	21,3	961,909	22,574	2053,322	0	205,523	205,523	99,732	0	0	0	0	0	0	0
14:58:38	-160,498	2205,487	14,165	11,377	10,484	7,273	8,15	21,3	961,909	22,574	2053,474	0	205,523	205,523	99,732	0	0	0	0	0	0	0
14:58:38	-160,668	2203,88	14,165	11,279	10,475	7,256	8,133	21,3	961,909	22,574	2053,625	0	205,523	205,523	99,732	0	0	0	0	0	0	0
14:58:38	-160,498	2202,276	14,165	11,279	10,466	7,239	8,115	21,3	961,909	22,574	2053,773	0	205,523	205,523	99,732	0	0	0	0	0	0	0
14:58:38	-325,048	2199,025	13,969	11,181	10,458	7,206	8,097	21,3	961,909	22,574	2053,919	0	205,523	205,523	99,732	0	0	0	0	0	0	0
14:58:38	-126,513	2197,76	13,921	11,23	10,453	7,193	8,08	21,3	961,909	22,574	2054,063	0	205,523	205,523	99,732	0	0	0	0	0	0	0
14:58:38	-276,953	2194,99	13,774	11,23	10,445	7,164	8,062	21,3	961,909	22,574	2054,203	0	205,523	205,523	99,732	0	0	0	0	0	0	0
14:58:38	-188,378	2193,107	13,676	11,181	10,44	7,145	8,044	21,3	961,909	22,574	2054,342	0	205,523	205,523	99,732	0	0	0	0	0	0	0
14:58:38	-177,685	2191,33	13,676	11,181	10,43	7,127	8,026	21,3	961,909	22,574	2054,479	0	205,523	205,523	99,732	0	0	0	0	0	0	0
14:58:38	-127,416	2190,056	13,774	11,181	10,417	7,113	8,008	21,3	961,909	22,574	2054,615	0	205,523	205,523	99,732	0	0	0	0	0	0	0
14:58:38	-158,3	2188,473	13,774	11,181	10,408	7,097	7,99	21,3	961,909	22,574	2054,749	0	205,523	205,523	99,732	0	0	0	0	0	0	0
14:58:38	-291,552	2185,557	13,676	11,181	10,397	7,067	7,972	21,3	961,909	22,574	2054,879	0	205,523	205,523	99,732	0	0	0	0	0	0	0
14:58:38	-140,112	2184,156	13,676	11,23	10,389	7,053	7,954	21,3	961,909	22,574	2055,008	0	205,523	205,523	99,732	0	0	0	0	0	0	0
14:58:38	-203,906	2182,117	13,628	11,084	10,38	7,032	7,936	21,3	961,909	22,574	2055,136	0	205,523	205,523	99,732	0	0	0	0	0	0	0
14:58:38	-236,767	2179,749	13,481	11,23	10,375	7,007	7,918	21,3	961,909	22,574	2055,26	0	205,523	205,523	99,732	0	0	0	0	0	0	0
14:58:38	-167,309	2178,076	13,432	11,035	10,368	6,99	7,899	21,3	961,909	22,574	2055,383	0	205,523	205,523	99,732	0	0	0	0	0	0	0
14:58:38	-234,741	2175,729	13,286	11,084	10,362	6,966	7,881	21,3	961,909	22,574	2055,503	0	205,523	205,523	99,732	0	0	0	0	0	0	0
14:58:38	-113,745	2174,591	13,335	11,035	10,353	6,954	7,863	21,3	961,909	22,574	2055,623	0	205,523	205,523	99,732	0	0	0	0	0	0	0
14:58:38	-144,311	2173,148	13,335	11,035	10,345	6,939	7,845	21,3	961,909	22,574	2055,74	0	205,523	205,523	99,732	0	0	0	0	0	0	0
14:58:38	-115,209	2171,996	13,335	11,035	10,338	6,927	7,827	21,3	961,909	22,574	2055,856	0	205,523	205,523	99,732	0	0	0	0	0	0	0
14:58:38	-236,035	2169,636	13,286	11,035	10,328	6,903	7,809	21,3	961,909	22,574	2055,97	0	205,523	205,523	99,732	0	0	0	0	0	0	0
14:58:38	-150,488	2168,131	13,335	11,084	10,316	6,887	7,791	21,3	961,909	22,574	2056,082	0	205,523	205,523	99,732	0	0	0	0	0	0	0
14:58:38	-145,361	2166,677	13,335	11,084	10,308	6,872	7,773	21,3	961,909	22,574	2056,193	0	205,523	205,523	99,732	0	0	0	0	0	0	0
14:58:38	-142,333	2165,254	13,286	11,23	10,303	6,858	7,755	21,3	961,909	22,574	2056,302	0	205,523	205,523	99,732	0	0	0	0	0	0	0
14:58:38	-219,36	2163,06	13,139	11,084	10,298	6,835	7,737	21,3	961,909	22,574	2056,408	0	205,523	205,523	99,732	0	0	0	0	0	0	0
14:58:38	-247,656	2160,584	12,944	11,035	10,294	6,81	7,718	21,3	961,909	22,574	2056,513	0	205,523	205,523	99,732	0	0	0	0	0	0	0
14:58:38	-216,943	2158,414	12,798	11,035	10,29	6,787	7,7	21,3	961,909	22,574	2056,615	0	205,523	205,523	99,732	0	0	0	0	0	0	0
14:58:38	-172,729	2156,687	12,7	10,937	10,285	6,769	7,682	21,3	961,909	22,574	2056,715	0	205,523	205,523	99,732	0	0	0	0	0	0	0
14:58:38	-149,633	2155,191	12,7	10,888	10,277	6,754	7,664	21,3	961,909	22,574	2056,813	0	205,523	205,523	99,732	0	0	0	0	0	0	0
14:58:38	-59,692	2154,594	12,798	10,84	10,268	6,748	7,646	21,3	961,909	22,574	2056,911	0	205,523	205,523	99,732	0	0	0	0	0	0	0
14:58:38	-151,831	2153,075	12,798	10,84	10,259	6,732	7,628	21,3	961,909	22,574	2057,007	0	205,523	205,523	99,732	0	0	0	0	0	0	0
14:58:38	-152,709	2151,548	12,798	10,742	10,251	6,716	7,61	21,3	961,909	22,574	2057,102	0	205,523	205,523	99,732	0	0	0	0	0	0	0
14:58:38	-188,818	2149,66	12,7	10,84	10,245	6,697	7,592	21,3	961,909	22,574	2057,194	0	205,523	205,523	99,732	0	0	0	0	0	0	0
14:58:38	-129,321	2148,367	12,651	10,742	10,24	6,684	7,574	21,3	961,909	22,574	2057,285	0	205,523	205,523	99,732	0	0	0	0	0	0	0
14:58:38	-265,454	2145,712	12,456	10,742	10,236	6,656	7,556	21,3	961,909	22,574	2057,374	0	205,523	205,523	99,732	0	0	0	0	0	0	0
14:58:38	-161,743	2144,095	12,358	10,84	10,232	6,64	7,538	21,3	961,909	22,574	2057,461	0	205,523	205,523	99,732	0	0	0	0	0	0	0
14:58:38	-219,946	2141,895	12,212	10,742	10,227	6,617	7,52	21,3	961,909	22,574	2057,545	0	205,523	205,523	99,732	0	0	0	0	0	0	0
14:58:38	-117,456	2140,721	12,163	10,84	10,223	6,605	7,502	21,3	961,909	22,574	2057,628	0	205,523	205,523	99,732	0	0	0	0	0	0	0
14:58:38	-84,936	2139,871	12,163	10,888	10,218	6,596	7,485	21,3	961,909	22,574	2057,711	0	205,523	205,523	99,732	0	0	0	0	0	0	0
14:58:38	-126,611	2138,605	12,212	10,888	10,208	6,583	7,467	21,3	961,909	22,574	2057,792	0	205,523	205,523	99,732	0	0	0	0	0	0	0
14:58:38	-83,569	2137,77	12,358	10,937	10,196	6,574	7,449	21,3	961,909	22,574	2057,872	0	205,523	205,523	99,732	0	0	0	0	0	0	0
14:58:38	-24,194	2137,528	12,505	11,035	10,187	6,572	7,432	21,3	961,909	22,574	2057,951	0	205,523	205,523	99,732	0	0	0	0	0	0	0
14:58:38	-54,809	2136,98	12,553	11,084	10,181	6,566	7,415	21,2	961,909	22,574	2058,03	0	205,523	205,523	99,732	0	0	0	0	0	0	0
14:58:38	-195,849	2135,021	12,505	11,084	10,172	6,546	7,398	21,2	961,909	22,574	2058,107	0	205,523	205,523	99,732	0	0	0	0	0	0	0
14:58:38	-212,255	2132,899	12,358	10,937	10,168	6,524	7,381	21,2	961,909	22,574	2058,182	0	205,523	205,523	99,732	0	0	0	0	0	0	0
14:58:38	-57,324	2132,325	12,309	10,937	10,167	6,518	7,364	21,2	961,909	22,574	2058,256	0	205,523	205,523	99,732	0	0	0	0	0	0	0
14:58:38	-303,784	2129,287	12,065	10,888	10,163	6,487	7,347	21,2	961,909	22,574	2058,327	0	205,523	205,523	99,732	0	0	0	0	0	0	0
14:58:38	-191,87	2127,369	11,87	10,84	10,162	6,467	7,33	21,2	961,909	22,574	2058,396	0	205,523	205,523	99,732	0	0	0	0	0	0	0
14:58:38	-166,796	2125,701	11,772	10,742	10,158	6,45	7,312	21,2	961,909	22,574	2058,464	0	205,523	205,523	99,732	0	0	0	0	0	0	0
14:58:38	-89,306	2124,808	11,772	10,693	10,153	6,441	7,295	21,2	961,909	22,574	2058,53	0	205,523	205,523	99,732	0	0	0	0	0	0	0
14:58:38	25,146	2125,059	11,967	10,693	10,144	6,443	7,279	21,2	961,909	22,574	2058,596	0	205,523	205,523	99,732	0	0	0	0	0	0	0
14:58:38	-133,203	2123,727	12,016	10,742	10,134	6,43	7,262	21,2	961,909	22,574	2058,661	0	205,523	205,523	99,732	0	0	0	0	0	0	0
14:58:38	-111,718	2122,61	12,065	10,84	10,125	6,418	7,245	21,2	961,909	22,574	2058,725	0	204,144	204,144	99,726	0	0	0	0	0	0	0
14:58:38	-159,277	2121,017	12,065	10,888	10,116	6,402	7,229	21,2	961,909	22,574	2058,788	0	204,144	204,144	99,726	0	0	0	0	0	0	0
14:58:38	1,342	2121,031	12,163	10,937	10,111	6,402	7,213	21,2	961,909	22,574	2058,85	0	204,144	204,144	99,726	0	0	0	0	0	0	0
14:58:38	-261,621	2118,414	11,967	10,937	10,106	6,375	7,196	21,2	961,909	22,574	2058,909	0	204,144	204,144	99,726	0	0	0	0	0	0	0
14:58:38	-90,454	2117,51	11,87	10,84	10,106	6,366	7,18	21,2	961,909	22,574	2058,968	0	204,144	204,144	99,726	0	0	0	0	0	0	0
14:58:38	-253,93	2114,971	11,674	10,693	10,102	6,339	7,163	21,2	961,909	22,574	2059,024	0	204,144	204,144	99,726	0	0	0	0	0	0	0
14:58:38	-144,238	2113,528	11,528	10,693	10,102	6,325	7,147	21,2	961,909	22,574	2059,078	0	204,144	204,144	99,726	0	0	0	0	0	0	0
14:58:38	-81,689	2112,711	11,528	10,595	10,097	6,316	7,131	21,2	961,909	22,574	2059,132	0	204,144	204,144	99,726	0	0	0	0	0	0	0
14:58:38	-73,046	2111,981	11,626	10,547	10,088	6,309	7,115	21,2	961,909	22,574	2059,185	0	204,144	204,144	99,726	0	0	0	0	0	0	0
14:58:38	-121,411	2110,767	11,674	10,742	10,078	6,296	7,099	21,2	961,909	22,574	2059,236	0	204,144	204,144	99,726	0	0	0	0	0	0	0
14:58:38	15,332	2110,92	11,87	10,84	10,069	6,298	7,083	21,2	961,909	22,574	2059,288	0	204,144	204,144	99,726	0	0	0	0	0	0	0
14:58:38	45,19	2111,372	12,016	10,937	10,064	6,302	7,068	21,2	961,909	22,574	2059,34	0	204,144	204,144	99,726	0	0	0	0	0	0	0
14:58:38	-130,078	2110,071	11,967	10,937	10,059	6,289	7,052	21,2	961,909	22,574	2059,391	0	204,144	204,144	99,726	0	0	0	0	0	0	0
14:58:38	-83,862	2109,233	11,967	10,888	10,054	6,28	7,037	21,2	961,909	22,574	2059,441	0	204,144	204,144	99,726	0	0	0	0	0	0	0
14:58:38	-348,535	2105,747	11,674	10,888	10,05	6,244	7,022	21,2	961,909	22,574	2059,487	0	204,144	204,144	99,726	0	0	0	0	0	0	0
14:58:38	-135,449	2104,393	11,528	10,742	10,05	6,23	7,006	21,2	961,909	22,574	2059,532	0	204,144	204,144	99,726	0	0	0	0	0	0	0
14:58:38	-167,553	2102,717	11,43	10,693	10,046	6,213	6,991	21,2	961,909	22,574	2059,575	0	204,144	204,144	99,726	0	0	0	0	0	0	0
14:58:38	-6,518	2102,652	11,43	10,547	10,045	6,212	6,975	21,2	961,909	22,574	2059,618	0	204,144	204,144	99,726	0	0	0	0	0	0	0
14:58:38	-124,609	2101,406	11,479	10,595	10,036	6,2	6,96	21,2	961,909	22,574	2059,66	0	204,144	204,144	99,726	0	0	0	0	0	0	0
14:58:38	-39,746	2101,008	11,528	10,595	10,031	6,195	6,945	21,2	961,909	22,574	2059,701	0	204,144	204,144	99,726	0	0	0	0	0	0	0
14:58:38	-164,477	2099,364	11,528	10,547	10,021	6,179	6,93	21,2	961,909	22,574	2059,741	0	204,144	204,144	99,726	0	0	0	0	0	0	0
14:58:38	-79,565	2098,568	11,528	10,693	10,017	6,17	6,915	21,2	961,909	22,574	2059,78	0	204,144	204,144	99,726	0	0	0	0	0	0	0
14:58:38	-85,937	2097,709	11,528	10,595	10,012	6,161	6,9	21,2	961,909	22,574	2059,818	0	204,144	204,144	99,726	0	0	0	0	0	0	0
14:58:38	-131,201	2096,397	11,479	10,693	10,007	6,148	6,886	21,2	961,909	22,574	2059,855	0	204,144	204,144	99,726	0	0	0	0	0	0	0
14:58:38	-40,844	2095,988	11,528	10,742	10,002	6,144	6,871	21,2	961,909	22,574	2059,891	0	204,144	204,144	99,726	0	0	0	0	0	0	0
14:58:38	-126,782	2094,72	11,479	10,84	9,998	6,131	6,857	21,2	961,909	22,574	2059,926	0	204,144	204,144	99,726	0	0	0	0	0	0	0
14:58:38	-129,931	2093,421	11,43	10,742	9,993	6,117	6,842	21,2	961,909	22,574	2059,959	0	204,144	204,144	99,726	0	0	0	0	0	0	0
14:58:38	-81,738	2092,604	11,43	10,693	9,988	6,109	6,828	21,2	961,909	22,574	2059,992	0	204,144	204,144	99,726	0	0	0	0	0	0	0
14:58:38	-85,888	2091,745	11,43	10,693	9,983	6,1	6,813	21,2	961,909	22,574	2060,023	0	204,144	204,144	99,726	0	0	0	0	0	0	0
14:58:38	-172,9	2090,016	11,333	10,693	9,979	6,082	6,799	21,2	961,909	22,574	2060,054	0	204,144	204,144	99,726	0	0	0	0	0	0	0
14:58:38	-83,789	2089,178	11,333	10,693	9,974	6,074	6,785	21,2	961,909	22,574	2060,083	0	204,144	204,144	99,726	0	0	0	0	0	0	0
14:58:38	-86,987	2088,308	11,333	10,693	9,969	6,065	6,771	21,2	961,909	22,574	2060,111	0	204,144	204,144	99,726	0	0	0	0	0	0	0
14:58:38	-127,807	2087,03	11,284	10,693	9,964	6,051	6,757	21,2	961,909	22,574	2060,138	0	204,144	204,144	99,726	0	0	0	0	0	0	0
14:58:38	-38,891	2086,641	11,333	10,742	9,959	6,047	6,743	21,2	961,909	22,574	2060,164	0	204,144	204,144	99,726	0	0	0	0	0	0	0
14:58:39	-84,887	2085,792	11,333	10,693	9,955	6,039	6,729	21,2	961,909	22,574	2060,19	0	204,144	204,144	99,726	0	0	0	0	0	0	0
14:58:39	5,249	2085,845	11,43	10,693	9,95	6,039	6,715	21,2	961,909	22,574	2060,215	0	204,144	204,144	99,726	0	0	0	0	0	0	0
14:58:39	-83,813	2085,006	11,43	10,693	9,945	6,03	6,702	21,2	961,909	22,574	2060,24	0	204,144	204,144	99,726	0	0	0	0	0	0	0
14:58:39	-218,92	2082,817	11,284	10,693	9,94	6,008	6,688	21,2	961,909	22,574	2060,263	0	204,144	204,144	99,726	0	0	0	0	0	0	0
14:58:39	-90,063	2081,917	11,186	10,595	9,94	5,999	6,675	21,2	961,909	22,574	2060,284	0	204,144	204,144	99,726	0	0	0	0	0	0	0
14:58:39	-130,908	2080,607	11,137	10,595	9,935	5,985	6,661	21,2	961,909	22,574	2060,304	0	204,144	204,144	99,726	0	0	0	0	0	0	0
14:58:39	-83,764	2079,77	11,137	10,595	9,931	5,977	6,648	21,2	961,909	22,574	2060,324	0	204,144	204,144	99,726	0	0	0	0	0	0	0
14:58:39	-83,813	2078,932	11,137	10,595	9,926	5,968	6,635	21,2	961,909	22,574	2060,343	0	204,144	204,144	99,726	0	0	0	0	0	0	0
14:58:39	-86,059	2078,071	11,137	10,547	9,921	5,959	6,621	21,2	961,909	22,574	2060,36	0	204,144	204,144	99,726	0	0	0	0	0	0	0
14:58:39	-39,819	2077,673	11,186	10,595	9,916	5,955	6,608	21,2	961,909	22,574	2060,378	0	204,144	204,144	99,726	0	0	0	0	0	0	0
14:58:39	-34,667	2077,326	11,333	10,595	9,906	5,951	6,595	21,2	961,909	22,574	2060,395	0	204,144	204,144	99,726	0	0	0	0	0	0	0
14:58:39	-83,813	2076,488	11,333	10,693	9,902	5,943	6,583	21,2	961,909	22,574	2060,411	0	204,144	204,144	99,726	0	0	0	0	0	0	0
14:58:39	4,956	2076,538	11,43	10,693	9,897	5,943	6,57	21,2	961,909	22,574	2060,427	0	204,144	204,144	99,726	0	0	0	0	0	0	0
14:58:39	-84,887	2075,689	11,43	10,742	9,892	5,934	6,558	21,2	961,909	22,574	2060,442	0	204,144	204,144	99,726	0	0	0	0	0	0	0
14:58:39	-84,838	2074,84	11,43	10,742	9,887	5,926	6,545	21,2	961,909	22,574	2060,457	0	204,144	204,144	99,726	0	0	0	0	0	0	0
14:58:39	-134,96	2073,491	11,284	10,693	9,887	5,912	6,533	21,2	961,909	22,574	2060,47	0	204,144	204,144	99,726	0	0	0	0	0	0	0
14:58:39	-134,96	2072,141	11,137	10,595	9,887	5,898	6,52	21,2	961,909	22,574	2060,481	0	204,144	204,144	99,726	0	0	0	0	0	0	0
14:58:39	-174,78	2070,393	11,04	10,547	9,882	5,88	6,508	21,2	961,909	22,574	2060,492	0	204,144	204,144	99,726	0	0	0	0	0	0	0
14:58:39	-44,946	2069,944	10,991	10,498	9,882	5,875	6,495	21,2	961,909	22,574	2060,501	0	204,144	204,144	99,726	0	0	0	0	0	0	0
14:58:39	-123,657	2068,707	11,04	10,547	9,873	5,862	6,483	21,2	961,909	22,574	2060,509	0	204,144	204,144	99,726	0	0	0	0	0	0	0
14:58:39	51,098	2069,218	11,186	10,547	9,868	5,868	6,471	21,2	961,909	22,574	2060,518	0	204,144	204,144	99,726	0	0	0	0	0	0	0
14:58:39	-35,009	2068,868	11,333	10,547	9,858	5,864	6,459	21,2	961,909	22,574	2060,526	0	204,144	204,144	99,726	0	0	0	0	0	0	0
14:58:39	-82,739	2068,041	11,333	10,595	9,854	5,856	6,447	21,2	961,909	22,574	2060,534	0	204,144	204,144	99,726	0	0	0	0	0	0	0
14:58:39	-86,938	2067,171	11,333	10,595	9,849	5,847	6,435	21,2	961,909	22,574	2060,541	0	204,144	204,144	99,726	0	0	0	0	0	0	0
14:58:39	-127,709	2065,894	11,284	10,693	9,844	5,833	6,424	21,2	961,909	22,574	2060,546	0	204,144	204,144	99,726	0	0	0	0	0	0	0
14:58:39	-134,814	2064,546	11,137	10,595	9,844	5,82	6,412	21,2	961,909	22,574	2060,55	0	204,144	204,144	99,726	0	0	0	0	0	0	0
14:58:39	-89,868	2063,648	11,04	10,547	9,844	5,81	6,4	21,2	961,909	22,574	2060,553	0	204,144	204,144	99,726	0	0	0	0	0	0	0
14:58:39	-85,888	2062,789	11,04	10,547	9,839	5,801	6,388	21,2	961,909	22,574	2060,555	0	204,144	204,144	99,726	0	0	0	0	0	0	0
14:58:39	-127,636	2061,512	10,991	10,498	9,834	5,788	6,376	21,2	961,909	22,574	2060,556	0	204,144	204,144	99,726	0	0	0	0	0	0	0
14:58:39	-86,059	2060,652	10,991	10,498	9,83	5,779	6,365	21,2	961,909	22,574	2060,556	0	204,144	204,144	99,726	0	0	0	0	0	0	0
14:58:39	-37,792	2060,274	11,04	10,547	9,825	5,776	6,353	21,2	961,909	22,574	2060,274	0	204,144	204,144	99,726	0	0	0	0	0	0	0
14:58:39	-86,962	2059,404	11,04	10,498	9,82	5,767	6,342	21,2	961,909	22,574	2059,404	0	204,144	204,144	99,726	0	0	0	0	0	0	0
14:58:39	48,828	2059,892	11,186	10,547	9,815	5,772	6,33	21,2	961,909	22,574	2059,405	0	204,144	204,144	99,726	0	0	0	0	0	0	0
14:58:39	-207,202	2057,82	11,137	10,547	9,806	5,75	6,319	21,2	961,909	22,574	2057,82	0	204,144	204,144	99,726	0	0	0	0	0	0	0
14:58:39	-95,068	2056,87	11,04	10,547	9,806	5,74	6,308	21,2	961,909	22,574	2056,87	0	204,144	204,144	99,726	0	0	0	0	0	0	0
14:58:39	-125,488	2055,615	10,991	10,595	9,801	5,727	6,296	21,2	961,909	22,574	2055,615	0	204,144	204,144	99,726	0	0	0	0	0	0	0
14:58:39	-85,888	2054,756	10,991	10,547	9,796	5,719	6,285	21,2	961,909	22,574	2054,756	0	204,144	204,144	99,726	0	0	0	0	0	0	0
14:58:39	-134,619	2053,41	10,844	10,498	9,796	5,705	6,274	21,2	961,909	22,574	2053,41	0	204,144	204,144	99,726	0	0	0	0	0	0	0
14:58:39	-44,873	2052,961	10,796	10,4	9,796	5,7	6,262	21,2	961,909	22,574	2052,961	0	204,144	204,144	99,726	0	0	0	0	0	0	0
14:58:39	-89,746	2052,064	10,698	10,498	9,796	5,691	6,251	21,2	961,909	22,574	2052,064	0	204,144	204,144	99,726	0	0	0	0	0	0	0
14:58:39	4,785	2052,111	10,796	10,498	9,791	5,691	6,24	21,2	961,909	22,574	2052,064	0	204,144	204,144	99,726	0	0	0	0	0	0	0
14:58:39	-30,834	2051,803	10,942	10,547	9,782	5,688	6,229	21,2	961,909	22,574	2051,803	0	204,144	204,144	99,726	0	0	0	0	0	0	0
14:58:39	-39,965	2051,403	10,991	10,547	9,777	5,684	6,219	21,2	961,909	22,574	2051,403	0	204,144	204,144	99,726	0	0	0	0	0	0	0
14:58:39	48,73	2051,891	11,137	10,547	9,772	5,689	6,208	21,2	961,909	22,574	2051,404	0	204,144	204,144	99,726	0	0	0	0	0	0	0
14:58:39	-83,764	2051,053	11,137	10,547	9,767	5,68	6,198	21,2	961,909	22,574	2051,053	0	204,144	204,144	99,726	0	0	0	0	0	0	0
14:58:39	-85,913	2050,194	11,137	10,595	9,763	5,672	6,188	21,2	961,909	22,574	2050,194	0	204,144	204,144	99,726	0	0	0	0	0	0	0
14:58:39	-173,51	2048,459	11,04	10,595	9,758	5,654	6,177	21,2	961,909	22,574	2048,459	0	204,144	204,144	99,726	0	0	0	0	0	0	0
14:58:39	-89,685	2047,562	10,942	10,547	9,758	5,644	6,167	21,2	961,909	22,574	2047,562	0	204,144	204,144	99,726	0	0	0	0	0	0	0
14:58:39	-83,776	2046,724	10,942	10,547	9,753	5,636	6,156	21,2	961,909	22,574	2046,724	0	204,144	204,144	99,726	0	0	0	0	0	0	0
14:58:39	0	2046,724	10,942	10,498	9,753	5,636	6,146	21,2	961,909	22,574	2046,724	0	204,144	204,144	99,726	0	0	0	0	0	0	0
14:58:39	-174,658	2044,978	10,844	10,498	9,748	5,618	6,136	21,2	961,909	22,574	2044,978	0	204,144	204,144	99,726	0	0	0	0	0	0	0
14:58:39	-82,702	2044,151	10,844	10,351	9,743	5,609	6,125	21,2	961,909	22,574	2044,151	0	204,144	204,144	99,726	0	0	0	0	0	0	0
14:58:39	-76,184	2043,389	10,844	10,351	9,739	5,601	6,115	21,2	961,909	22,574	2043,389	0	204,144	204,144	99,726	0	0	0	0	0	0	0
14:58:39	-52,392	2042,865	10,796	10,4	9,739	5,596	6,105	21,2	961,909	22,574	2042,865	0	204,144	204,144	99,726	0	0	0	0	0	0	0
14:58:39	-37,878	2042,486	10,844	10,498	9,734	5,592	6,095	21,2	961,909	22,574	2042,486	0	204,144	204,144	99,726	0	0	0	0	0	0	0
14:58:39	-82,702	2041,659	10,844	10,4	9,729	5,584	6,085	21,2	961,909	22,574	2041,659	0	204,144	204,144	99,726	0	0	0	0	0	0	0
14:58:39	-82,702	2040,832	10,844	10,498	9,725	5,575	6,075	21,1	963,338	22,574	2040,832	0	204,144	204,144	99,726	0	0	0	0	0	0	0
14:58:39	3,503	2040,867	10,942	10,595	9,72	5,575	6,065	21,1	963,338	22,574	2040,832	0	204,144	204,144	99,726	0	0	0	0	0	0	0
14:58:39	-171,057	2039,156	10,844	10,595	9,715	5,558	6,055	21,1	963,338	22,574	2039,156	0	204,144	204,144	99,726	0	0	0	0	0	0	0
14:58:39	-91,296	2038,243	10,844	10,595	9,71	5,548	6,045	21,1	963,338	22,574	2038,243	0	204,144	204,144	99,726	0	0	0	0	0	0	0
14:58:39	-81,665	2037,427	10,844	10,595	9,705	5,54	6,035	21,1	963,338	22,574	2037,427	0	204,144	204,144	99,726	0	0	0	0	0	0	0
14:58:39	125,708	2038,684	10,991	10,693	9,705	5,553	6,026	21,1	963,338	22,574	2037,428	0	204,144	204,144	99,726	0	0	0	0	0	0	0
14:58:39	-81,652	2037,867	10,991	10,693	9,7	5,545	6,016	21,1	963,338	22,574	2037,428	0	204,144	204,144	99,726	0	0	0	0	0	0	0
14:58:39	-125,354	2036,614	10,942	10,595	9,696	5,532	6,007	21,1	963,338	22,574	2036,614	0	204,144	204,144	99,726	0	0	0	0	0	0	0
14:58:39	-168,896	2034,925	10,844	10,547	9,691	5,514	5,997	21,1	963,338	22,574	2034,925	0	204,144	204,144	99,726	0	0	0	0	0	0	0
14:58:39	-44,763	2034,477	10,796	10,547	9,691	5,51	5,988	21,1	963,338	22,574	2034,477	0	204,144	204,144	99,726	0	0	0	0	0	0	0
14:58:39	-99,206	2033,485	10,698	10,498	9,691	5,499	5,978	21,1	963,338	22,574	2033,485	0	204,141	204,141	99,726	0	0	0	0	0	0	0
14:58:39	-140,759	2032,078	10,698	10,351	9,683	5,485	5,968	21,1	963,338	22,574	2032,078	0	204,141	204,141	99,726	0	0	0	0	0	0	0
14:58:39	-19,348	2031,884	10,698	10,351	9,682	5,483	5,959	21,1	963,338	22,574	2031,884	0	204,141	204,141	99,726	0	0	0	0	0	0	0
14:58:39	-79,345	2031,091	10,698	10,351	9,677	5,475	5,949	21,1	963,338	22,574	2031,091	0	204,141	204,141	99,726	0	0	0	0	0	0	0
14:58:39	9,96	2031,19	10,796	10,351	9,673	5,476	5,94	21,1	963,338	22,574	2031,091	0	204,141	204,141	99,726	0	0	0	0	0	0	0
14:58:39	-44,445	2030,746	10,844	10,498	9,667	5,471	5,931	21,1	963,338	22,574	2030,746	0	204,141	204,141	99,726	0	0	0	0	0	0	0
14:58:39	-78,295	2029,963	10,844	10,547	9,663	5,463	5,922	21,1	963,338	22,574	2029,963	0	204,141	204,141	99,726	0	0	0	0	0	0	0
14:58:39	12,048	2030,083	10,942	10,547	9,659	5,464	5,913	21,1	963,338	22,574	2029,963	0	204,141	204,141	99,726	0	0	0	0	0	0	0
14:58:39	-146,02	2028,623	10,796	10,498	9,658	5,449	5,904	21,1	963,338	22,574	2028,623	0	204,141	204,141	99,726	0	0	0	0	0	0	0
14:58:39	-166,687	2026,956	10,698	10,4	9,654	5,432	5,894	21,1	963,338	22,574	2026,956	0	204,141	204,141	99,726	0	0	0	0	0	0	0
14:58:39	0	2026,956	10,698	10,498	9,654	5,432	5,885	21,1	963,338	22,574	2026,956	0	204,141	204,141	99,726	0	0	0	0	0	0	0
14:58:39	-55,444	2026,402	10,649	10,498	9,653	5,426	5,876	21,1	963,338	22,574	2026,402	0	204,141	204,141	99,726	0	0	0	0	0	0	0
14:58:39	-32,69	2026,075	10,698	10,351	9,649	5,423	5,868	21,1	963,338	22,574	2026,075	0	204,141	204,141	99,726	0	0	0	0	0	0	0
14:58:39	-77,233	2025,303	10,698	10,351	9,644	5,415	5,859	21,1	963,338	22,574	2025,303	0	204,141	204,141	99,726	0	0	0	0	0	0	0
14:58:39	-88,159	2024,421	10,698	10,351	9,639	5,406	5,85	21,1	963,338	22,574	2024,421	0	204,141	204,141	99,726	0	0	0	0	0	0	0
14:58:39	59,02	2025,011	10,844	10,498	9,635	5,412	5,841	21,1	963,338	22,574	2024,422	0	204,141	204,141	99,726	0	0	0	0	0	0	0
14:58:39	-132,69	2023,684	10,796	10,498	9,63	5,398	5,832	21,1	963,338	22,574	2023,684	0	204,141	204,141	99,726	0	0	0	0	0	0	0
14:58:39	-30,59	2023,378	10,844	10,498	9,626	5,395	5,824	21,1	963,338	22,574	2023,378	0	204,141	204,141	99,726	0	0	0	0	0	0	0
14:58:39	-56,506	2022,813	10,796	10,4	9,625	5,389	5,815	21,1	963,338	22,574	2022,813	0	204,141	204,141	99,726	0	0	0	0	0	0	0
14:58:39	-89,404	2021,919	10,698	10,351	9,625	5,38	5,807	21,1	963,338	22,574	2021,919	0	204,141	204,141	99,726	0	0	0	0	0	0	0
14:58:39	-106,97	2020,85	10,649	10,351	9,621	5,369	5,798	21,1	963,338	22,574	2020,85	0	204,141	204,141	99,726	0	0	0	0	0	0	0
14:58:39	-12,841	2020,721	10,649	10,4	9,621	5,368	5,79	21,1	963,338	22,574	2020,721	0	204,141	204,141	99,726	0	0	0	0	0	0	0
14:58:39	-75,122	2019,97	10,649	10,351	9,616	5,36	5,781	21,1	963,338	22,574	2019,97	0	204,141	204,141	99,726	0	0	0	0	0	0	0
14:58:39	-11,779	2019,852	10,649	10,302	9,616	5,359	5,773	21,1	963,338	22,574	2019,852	0	204,141	204,141	99,726	0	0	0	0	0	0	0
14:58:39	-75,305	2019,099	10,649	10,351	9,611	5,351	5,765	21,1	963,338	22,574	2019,099	0	204,141	204,141	99,726	0	0	0	0	0	0	0
14:58:39	-72,985	2018,369	10,649	10,351	9,607	5,344	5,757	21,1	963,338	22,574	2018,369	0	204,141	204,141	99,726	0	0	0	0	0	0	0
14:58:39	-73,01	2017,639	10,649	10,351	9,603	5,336	5,748	21,1	963,338	22,574	2017,639	0	204,141	204,141	99,726	0	0	0	0	0	0	0
14:58:39	-162,353	2016,016	10,551	10,351	9,599	5,319	5,74	21,1	963,338	22,574	2016,016	0	204,141	204,141	99,726	0	0	0	0	0	0	0
14:58:39	76,501	2016,781	10,649	10,351	9,598	5,327	5,732	21,1	963,338	22,574	2016,016	0	204,141	204,141	99,726	0	0	0	0	0	0	0
14:58:39	-73,01	2016,05	10,649	10,4	9,594	5,32	5,724	21,1	963,338	22,574	2016,016	0	204,141	204,141	99,726	0	0	0	0	0	0	0
14:58:39	-12,841	2015,922	10,649	10,351	9,593	5,318	5,716	21,1	963,338	22,574	2015,922	0	204,141	204,141	99,726	0	0	0	0	0	0	0
14:58:39	-85,852	2015,064	10,649	10,351	9,588	5,309	5,708	21,1	963,338	22,574	2015,064	0	204,141	204,141	99,726	0	0	0	0	0	0	0
14:58:39	-70,886	2014,355	10,649	10,351	9,584	5,302	5,7	21,1	963,338	22,574	2014,355	0	204,141	204,141	99,726	0	0	0	0	0	0	0
14:58:39	-14,099	2014,214	10,649	10,351	9,584	5,301	5,692	21,1	963,338	22,574	2014,214	0	204,141	204,141	99,726	0	0	0	0	0	0	0
14:58:40	-70,715	2013,507	10,649	10,302	9,58	5,293	5,684	21,1	963,338	22,574	2013,507	0	204,141	204,141	99,726	0	0	0	0	0	0	0
14:58:40	-14,062	2013,366	10,649	10,302	9,579	5,292	5,677	21,1	963,338	22,574	2013,366	0	204,141	204,141	99,726	0	0	0	0	0	0	0
14:58:40	-160,18	2011,764	10,551	10,4	9,575	5,275	5,669	21,1	963,338	22,574	2011,764	0	204,141	204,141	99,726	0	0	0	0	0	0	0
14:58:40	0	2011,764	10,551	10,302	9,575	5,275	5,661	21,1	963,338	22,574	2011,764	0	204,141	204,141	99,726	0	0	0	0	0	0	0
14:58:40	-115,356	2010,611	10,503	10,351	9,571	5,264	5,653	21,1	963,338	22,574	2010,611	0	204,141	204,141	99,726	0	0	0	0	0	0	0
14:58:40	-15,136	2010,459	10,503	10,351	9,57	5,262	5,646	21,1	963,338	22,574	2010,459	0	204,141	204,141	99,726	0	0	0	0	0	0	0
14:58:40	-69,848	2009,761	10,503	10,351	9,566	5,255	5,638	21,1	963,338	22,574	2009,761	0	204,141	204,141	99,726	0	0	0	0	0	0	0
14:58:40	-13,854	2009,622	10,503	10,4	9,565	5,253	5,63	21,1	963,338	22,574	2009,622	0	204,141	204,141	99,726	0	0	0	0	0	0	0
14:58:40	-83,752	2008,785	10,503	10,351	9,56	5,245	5,623	21,1	963,338	22,574	2008,785	0	204,141	204,141	99,726	0	0	0	0	0	0	0
14:58:40	-25,195	2008,533	10,551	10,351	9,556	5,242	5,615	21,1	963,338	22,574	2008,533	0	204,141	204,141	99,726	0	0	0	0	0	0	0
14:58:40	-58,508	2007,948	10,503	10,4	9,556	5,236	5,608	21,1	963,338	22,574	2007,948	0	204,141	204,141	99,726	0	0	0	0	0	0	0
14:58:40	-69,86	2007,249	10,503	10,4	9,552	5,229	5,6	21,1	963,338	22,574	2007,249	0	204,141	204,141	99,726	0	0	0	0	0	0	0
14:58:40	-44,604	2006,803	10,454	10,302	9,552	5,224	5,593	21,1	963,338	22,574	2006,803	0	204,141	204,141	99,726	0	0	0	0	0	0	0
14:58:40	-89,221	2005,911	10,356	10,302	9,552	5,215	5,586	21,1	963,338	22,574	2005,911	0	204,141	204,141	99,726	0	0	0	0	0	0	0
14:58:40	-58,496	2005,326	10,307	10,205	9,551	5,209	5,578	21,1	963,338	22,574	2005,326	0	204,141	204,141	99,726	0	0	0	0	0	0	0
14:58:40	-54,858	2004,777	10,307	10,058	9,548	5,203	5,571	21,1	963,338	22,574	2004,777	0	204,141	204,141	99,726	0	0	0	0	0	0	0
14:58:40	29,626	2005,073	10,356	10,205	9,547	5,206	5,564	21,1	963,338	22,574	2004,777	0	204,141	204,141	99,726	0	0	0	0	0	0	0
14:58:40	-83,691	2004,237	10,356	10,205	9,542	5,198	5,557	21,1	963,338	22,574	2004,237	0	204,141	204,141	99,726	0	0	0	0	0	0	0
14:58:40	21,472	2004,451	10,454	10,302	9,538	5,2	5,55	21,1	963,338	22,574	2004,237	0	204,141	204,141	99,726	0	0	0	0	0	0	0
14:58:40	-39,099	2004,06	10,503	10,302	9,534	5,196	5,543	21,1	963,338	22,574	2004,06	0	204,141	204,141	99,726	0	0	0	0	0	0	0
14:58:40	-83,752	2003,223	10,503	10,351	9,529	5,187	5,536	21,1	963,338	22,574	2003,223	0	204,141	204,141	99,726	0	0	0	0	0	0	0
14:58:40	-96,13	2002,261	10,454	10,351	9,526	5,177	5,529	21,1	963,338	22,574	2002,261	0	204,141	204,141	99,726	0	0	0	0	0	0	0
14:58:40	-14,953	2002,112	10,454	10,302	9,525	5,176	5,522	21,1	963,338	22,574	2002,112	0	204,141	204,141	99,726	0	0	0	0	0	0	0
14:58:40	-89,16	2001,22	10,356	10,302	9,525	5,167	5,515	21,1	963,338	22,574	2001,22	0	204,141	204,141	99,726	0	0	0	0	0	0	0
14:58:40	-44,58	2000,774	10,307	10,205	9,525	5,162	5,508	21,1	963,338	22,574	2000,774	0	204,141	204,141	99,726	0	0	0	0	0	0	0
14:58:40	-67,26	2000,102	10,161	10,009	9,529	5,155	5,501	21,1	963,338	22,574	2000,102	0	204,141	204,141	99,726	0	0	0	0	0	0	0
14:58:40	0	2000,102	10,161	10,058	9,529	5,155	5,494	21,1	963,338	22,574	2000,102	0	204,141	204,141	99,726	0	0	0	0	0	0	0
14:58:40	52,124	2000,623	10,307	10,058	9,524	5,161	5,488	21,1	963,338	22,574	2000,103	0	204,141	204,141	99,726	0	0	0	0	0	0	0
14:58:40	51,11	2001,134	10,454	10,302	9,519	5,166	5,481	21,1	963,338	22,574	2000,104	0	204,141	204,141	99,726	0	0	0	0	0	0	0
14:58:40	6,481	2001,199	10,551	10,302	9,515	5,167	5,475	21,1	963,338	22,574	2000,105	0	204,141	204,141	99,726	0	0	0	0	0	0	0
14:58:40	-126,025	1999,939	10,503	10,205	9,51	5,154	5,469	21,1	963,338	22,574	1999,939	0	204,141	204,141	99,726	0	0	0	0	0	0	0
14:58:40	-65,6	1999,283	10,503	10,205	9,506	5,147	5,463	21,1	963,338	22,574	1999,283	0	204,141	204,141	99,726	0	0	0	0	0	0	0
14:58:40	-16,015	1999,123	10,503	10,4	9,505	5,145	5,456	21,1	963,338	22,574	1999,123	0	204,141	204,141	99,726	0	0	0	0	0	0	0
14:58:40	-44,567	1998,677	10,454	10,4	9,505	5,141	5,45	21,1	963,338	22,574	1998,677	0	204,141	204,141	99,726	0	0	0	0	0	0	0
14:58:40	-89,16	1997,785	10,356	10,302	9,505	5,131	5,444	21,1	963,338	22,574	1997,785	0	204,141	204,141	99,726	0	0	0	0	0	0	0
14:58:40	0	1997,785	10,356	10,205	9,505	5,131	5,438	21,1	963,338	22,574	1997,785	0	204,141	204,141	99,726	0	0	0	0	0	0	0
14:58:40	-66,65	1997,119	10,356	10,205	9,502	5,124	5,432	21,1	963,338	22,574	1997,119	0	204,141	204,141	99,726	0	0	0	0	0	0	0
14:58:40	-60,571	1996,513	10,307	10,156	9,501	5,118	5,425	21,1	963,338	22,574	1996,513	0	204,141	204,141	99,726	0	0	0	0	0	0	0
14:58:40	-21,02	1996,303	10,356	10,156	9,497	5,116	5,419	21,1	963,338	22,574	1996,303	0	204,141	204,141	99,726	0	0	0	0	0	0	0
14:58:40	-65,417	1995,649	10,356	10,205	9,493	5,109	5,413	21,1	963,338	22,574	1995,649	0	204,141	204,141	99,726	0	0	0	0	0	0	0
14:58:40	-16,027	1995,488	10,356	10,156	9,492	5,108	5,407	21,1	963,338	22,574	1995,488	0	204,141	204,141	99,726	0	0	0	0	0	0	0
14:58:40	71,911	1996,208	10,454	10,205	9,491	5,115	5,402	21,1	963,338	22,574	1995,489	0	204,141	204,141	99,726	0	0	0	0	0	0	0
14:58:40	-198,022	1994,227	10,307	10,205	9,488	5,095	5,396	21,1	963,338	22,574	1994,227	0	204,141	204,141	99,726	0	0	0	0	0	0	0
14:58:40	0	1994,227	10,307	10,156	9,488	5,095	5,39	21,1	963,338	22,574	1994,227	0	204,141	204,141	99,726	0	0	0	0	0	0	0
14:58:40	-89,086	1993,336	10,21	10,058	9,488	5,085	5,384	21,1	963,338	22,574	1993,336	0	204,141	204,141	99,726	0	0	0	0	0	0	0
14:58:40	-17,248	1993,164	10,21	10,156	9,487	5,084	5,378	21,1	963,338	22,574	1993,164	0	204,141	204,141	99,726	0	0	0	0	0	0	0
14:58:40	-48,364	1992,68	10,21	10,156	9,484	5,079	5,372	21,1	963,338	22,574	1992,68	0	204,141	204,141	99,726	0	0	0	0	0	0	0
14:58:40	55,847	1993,239	10,307	10,205	9,482	5,084	5,366	21,1	963,338	22,574	1992,681	0	204,141	204,141	99,726	0	0	0	0	0	0	0
14:58:40	-89,086	1992,348	10,21	10,058	9,482	5,075	5,361	21,1	963,338	22,574	1992,348	0	204,141	204,141	99,726	0	0	0	0	0	0	0
14:58:40	-47,119	1991,877	10,21	10,009	9,479	5,07	5,355	21,1	963,338	22,574	1991,877	0	204,141	204,141	99,726	0	0	0	0	0	0	0
14:58:40	-17,224	1991,705	10,21	10,058	9,479	5,069	5,349	21,1	963,338	22,574	1991,705	0	204,141	204,141	99,726	0	0	0	0	0	0	0
14:58:40	-44,519	1991,259	10,161	10,058	9,479	5,064	5,344	21,1	963,338	22,574	1991,259	0	204,141	204,141	99,726	0	0	0	0	0	0	0
14:58:40	-17,248	1991,087	10,161	10,058	9,478	5,062	5,338	21,1	963,338	22,574	1991,087	0	204,141	204,141	99,726	0	0	0	0	0	0	0
14:58:40	-19,824	1990,889	10,21	10,156	9,474	5,06	5,333	21,1	963,338	22,574	1990,889	0	204,141	204,141	99,726	0	0	0	0	0	0	0
14:58:40	-17,236	1990,716	10,21	10,156	9,473	5,058	5,327	21,1	963,338	22,574	1990,716	0	204,141	204,141	99,726	0	0	0	0	0	0	0
14:58:40	-46,081	1990,255	10,21	10,205	9,47	5,054	5,322	21,1	963,338	22,574	1990,255	0	204,141	204,141	99,726	0	0	0	0	0	0	0
14:58:40	-17,248	1990,083	10,21	10,156	9,469	5,052	5,317	21,1	961,909	22,574	1990,083	0	204,141	204,141	99,726	0	0	0	0	0	0	0
14:58:40	28,894	1990,372	10,307	10,205	9,466	5,055	5,312	21,1	961,909	22,574	1990,083	0	204,141	204,141	99,726	0	0	0	0	0	0	0
14:58:40	-17,065	1990,201	10,307	10,302	9,465	5,053	5,306	21,1	961,909	22,574	1990,083	0	204,141	204,141	99,726	0	0	0	0	0	0	0
14:58:40	-133,605	1988,865	10,161	10,205	9,465	5,039	5,301	21,1	961,909	22,574	1988,865	0	204,141	204,141	99,726	0	0	0	0	0	0	0
14:58:40	0	1988,865	10,161	10,156	9,465	5,039	5,296	21,1	961,909	22,574	1988,865	0	204,141	204,141	99,726	0	0	0	0	0	0	0
14:58:40	0	1988,865	10,161	10,156	9,465	5,039	5,291	21,1	961,909	22,574	1988,865	0	204,141	204,141	99,726	0	0	0	0	0	0	0
14:58:40	0	1988,865	10,161	10,058	9,465	5,039	5,286	21,1	961,909	22,574	1988,865	0	204,141	204,141	99,726	0	0	0	0	0	0	0
14:58:40	-18,286	1988,682	10,161	10,205	9,464	5,037	5,281	21,1	961,909	22,574	1988,682	0	204,141	204,141	99,726	0	0	0	0	0	0	0
14:58:40	-89,062	1987,792	10,063	10,156	9,464	5,028	5,276	21,1	961,909	22,574	1987,792	0	204,141	204,141	99,726	0	0	0	0	0	0	0
14:58:40	-45,166	1987,34	10,063	10,009	9,461	5,024	5,271	21,1	961,909	22,574	1987,34	0	204,141	204,141	99,726	0	0	0	0	0	0	0
14:58:40	-62,622	1986,714	10,014	10,009	9,46	5,017	5,266	21,1	961,909	22,574	1986,714	0	203,685	203,685	99,724	0	0	0	0	0	0	0
14:58:40	-18,31	1986,531	10,014	10,058	9,459	5,015	5,261	21,1	961,909	22,574	1986,531	0	203,685	203,685	99,724	0	0	0	0	0	0	0
14:58:40	0	1986,531	10,014	10,009	9,459	5,015	5,257	21,1	961,909	22,574	1986,531	0	203,685	203,685	99,724	0	0	0	0	0	0	0
14:58:40	-0,476	1986,526	10,063	10,058	9,456	5,015	5,252	21,1	961,909	22,574	1986,526	0	203,685	203,685	99,724	0	0	0	0	0	0	0
14:58:40	-62,805	1985,898	10,014	9,961	9,455	5,009	5,247	21,1	961,909	22,574	1985,898	0	203,685	203,685	99,724	0	0	0	0	0	0	0
14:58:40	0	1985,898	10,014	9,961	9,455	5,009	5,242	21,1	961,909	22,574	1985,898	0	203,685	203,685	99,724	0	0	0	0	0	0	0
14:58:40	-18,286	1985,715	10,014	10,058	9,454	5,007	5,238	21,1	961,909	22,574	1985,715	0	203,685	203,685	99,724	0	0	0	0	0	0	0
14:58:40	44,506	1986,16	10,063	10,156	9,454	5,011	5,233	21,1	961,909	22,574	1985,715	0	203,685	203,685	99,724	0	0	0	0	0	0	0
14:58:40	-62,219	1985,538	10,063	10,156	9,451	5,005	5,229	21,1	961,909	22,574	1985,538	0	203,685	203,685	99,724	0	0	0	0	0	0	0
14:58:40	0	1985,538	10,063	10,156	9,451	5,005	5,225	21,1	961,909	22,574	1985,538	0	203,685	203,685	99,724	0	0	0	0	0	0	0
14:58:40	-19,348	1985,344	10,063	10,058	9,45	5,003	5,22	21,1	961,909	22,574	1985,344	0	203,685	203,685	99,724	0	0	0	0	0	0	0
14:58:40	-44,506	1984,899	10,014	10,009	9,45	4,998	5,216	21,1	961,909	22,574	1984,899	0	203,685	203,685	99,724	0	0	0	0	0	0	0
14:58:40	44,506	1985,344	10,063	10,156	9,45	5,003	5,212	21,1	961,909	22,574	1984,9	0	203,685	203,685	99,724	0	0	0	0	0	0	0
14:58:40	-61,181	1984,733	10,063	10,058	9,446	4,997	5,207	21,1	961,909	22,574	1984,733	0	203,685	203,685	99,724	0	0	0	0	0	0	0
14:58:40	-44,519	1984,287	10,014	10,058	9,446	4,992	5,203	21,1	961,909	22,574	1984,287	0	203,685	203,685	99,724	0	0	0	0	0	0	0
14:58:40	0	1984,287	10,014	10,009	9,446	4,992	5,199	21,1	961,909	22,574	1984,287	0	203,685	203,685	99,724	0	0	0	0	0	0	0
14:58:40	-62,597	1983,661	9,965	9,961	9,445	4,986	5,195	21,1	961,909	22,574	1983,661	0	203,685	203,685	99,724	0	0	0	0	0	0	0
14:58:40	44,494	1984,106	10,014	10,058	9,445	4,99	5,191	21,1	961,909	22,574	1983,662	0	203,685	203,685	99,724	0	0	0	0	0	0	0
14:58:40	-17,724	1983,929	10,063	10,205	9,442	4,988	5,187	21,1	961,909	22,574	1983,662	0	203,685	203,685	99,724	0	0	0	0	0	0	0
14:58:40	0	1983,929	10,063	10,058	9,442	4,988	5,183	21,1	961,909	22,574	1983,662	0	203,685	203,685	99,724	0	0	0	0	0	0	0
14:58:40	-44,519	1983,484	10,014	9,961	9,442	4,984	5,179	21,1	961,909	22,574	1983,484	0	203,685	203,685	99,724	0	0	0	0	0	0	0
14:58:40	0	1983,484	10,014	10,009	9,442	4,984	5,175	21,1	961,909	22,574	1983,484	0	203,685	203,685	99,724	0	0	0	0	0	0	0
14:58:40	0	1983,484	10,014	9,961	9,442	4,984	5,172	21,1	961,909	22,574	1983,484	0	203,685	203,685	99,724	0	0	0	0	0	0	0
14:58:40	-44,482	1983,039	9,965	9,863	9,442	4,979	5,168	21,1	961,909	22,574	1983,039	0	203,685	203,685	99,724	0	0	0	0	0	0	0
14:58:40	0	1983,039	9,965	9,814	9,442	4,979	5,164	21,1	961,909	22,574	1983,039	0	203,685	203,685	99,724	0	0	0	0	0	0	0
14:58:40	-19,348	1982,846	9,965	9,814	9,441	4,977	5,16	21,1	961,909	22,574	1982,846	0	203,685	203,685	99,724	0	0	0	0	0	0	0
14:58:40	-17,736	1982,668	10,014	9,814	9,437	4,975	5,157	21,1	961,909	22,574	1982,668	0	203,685	203,685	99,724	0	0	0	0	0	0	0
14:58:40	0	1982,668	10,014	9,961	9,437	4,975	5,153	21,1	961,909	22,574	1982,668	0	203,685	203,685	99,724	0	0	0	0	0	0	0
14:58:40	-44,506	1982,223	9,965	9,961	9,437	4,971	5,15	21,1	961,909	22,574	1982,223	0	203,685	203,685	99,724	0	0	0	0	0	0	0
14:58:40	44,506	1982,668	10,014	10,058	9,437	4,975	5,146	21,1	961,909	22,574	1982,224	0	203,685	203,685	99,724	0	0	0	0	0	0	0
14:58:40	44,494	1983,113	10,063	10,205	9,437	4,98	5,143	21,1	961,909	22,574	1982,224	0	203,685	203,685	99,724	0	0	0	0	0	0	0
14:58:40	-44,494	1982,668	10,014	10,058	9,437	4,975	5,14	21,1	961,909	22,574	1982,225	0	203,685	203,685	99,724	0	0	0	0	0	0	0
14:58:40	-44,506	1982,223	9,965	9,961	9,437	4,971	5,136	21,1	961,909	22,574	1982,223	0	203,685	203,685	99,724	0	0	0	0	0	0	0
14:58:40	44,506	1982,668	10,014	10,009	9,437	4,975	5,133	21,1	961,909	22,574	1982,224	0	203,685	203,685	99,724	0	0	0	0	0	0	0
14:58:41	-44,506	1982,223	9,965	10,058	9,437	4,971	5,13	21,1	961,909	22,574	1982,223	0	203,685	203,685	99,724	0	0	0	0	0	0	0
14:58:41	44,506	1982,668	10,014	10,009	9,437	4,975	5,127	21,1	961,909	22,574	1982,224	0	203,685	203,685	99,724	0	0	0	0	0	0	0
14:58:41	-133,471	1981,334	9,868	9,814	9,437	4,962	5,124	21,1	961,909	22,574	1981,334	0	203,685	203,685	99,724	0	0	0	0	0	0	0
14:58:41	88,964	1982,223	9,965	9,863	9,437	4,971	5,121	21,1	961,909	22,574	1981,334	0	203,685	203,685	99,724	0	0	0	0	0	0	0
14:58:41	89,001	1983,113	10,063	10,009	9,437	4,98	5,118	21,1	961,909	22,574	1981,336	0	203,685	203,685	99,724	0	0	0	0	0	0	0
14:58:41	0	1983,113	10,063	10,156	9,437	4,98	5,115	21,1	961,909	22,574	1981,338	0	203,685	203,685	99,724	0	0	0	0	0	0	0
14:58:41	-89,001	1982,223	9,965	9,863	9,437	4,971	5,112	21,1	961,909	22,574	1981,339	0	203,685	203,685	99,724	0	0	0	0	0	0	0
14:58:41	-88,964	1981,334	9,868	9,668	9,437	4,962	5,11	21,1	961,909	22,574	1981,334	0	203,685	203,685	99,724	0	0	0	0	0	0	0
14:58:41	88,964	1982,223	9,965	9,668	9,437	4,971	5,107	21,1	961,909	22,574	1981,334	0	203,685	203,685	99,724	0	0	0	0	0	0	0
14:58:41	-88,964	1981,334	9,868	9,814	9,437	4,962	5,104	21,1	961,909	22,574	1981,334	0	203,685	203,685	99,724	0	0	0	0	0	0	0
14:58:41	70,703	1982,041	9,965	9,814	9,436	4,969	5,101	21,1	961,909	22,574	1981,334	0	203,685	203,685	99,724	0	0	0	0	0	0	0
14:58:41	18,261	1982,223	9,965	9,961	9,437	4,971	5,099	21,1	961,909	22,574	1981,335	0	203,685	203,685	99,724	0	0	0	0	0	0	0
14:58:41	-140,893	1980,814	9,721	9,716	9,442	4,956	5,096	21,1	961,909	22,574	1980,814	0	203,685	203,685	99,724	0	0	0	0	0	0	0
14:58:41	114,16	1981,956	9,868	9,961	9,441	4,968	5,093	21,1	961,909	22,574	1980,815	0	203,685	203,685	99,724	0	0	0	0	0	0	0
14:58:41	90,576	1982,862	10,014	10,009	9,438	4,977	5,091	21,1	961,909	22,574	1980,818	0	203,685	203,685	99,724	0	0	0	0	0	0	0
14:58:41	25,158	1983,113	10,063	10,205	9,437	4,98	5,089	21,1	961,909	22,574	1980,82	0	203,685	203,685	99,724	0	0	0	0	0	0	0
14:58:41	-18,286	1982,93	10,063	10,058	9,436	4,978	5,087	21,1	961,909	22,574	1980,822	0	203,685	203,685	99,724	0	0	0	0	0	0	0
14:58:41	-70,715	1982,223	9,965	9,716	9,437	4,971	5,085	21,1	961,909	22,574	1980,823	0	203,685	203,685	99,724	0	0	0	0	0	0	0
14:58:41	-18,261	1982,041	9,965	9,716	9,436	4,969	5,082	21,1	961,909	22,574	1980,824	0	203,685	203,685	99,724	0	0	0	0	0	0	0
14:58:41	44,494	1982,486	10,014	10,009	9,436	4,974	5,08	21,1	961,909	22,574	1980,826	0	203,685	203,685	99,724	0	0	0	0	0	0	0
14:58:41	-26,232	1982,223	9,965	9,961	9,437	4,971	5,078	21,1	961,909	22,574	1980,828	0	203,685	203,685	99,724	0	0	0	0	0	0	0
14:58:41	0	1982,223	9,965	9,961	9,437	4,971	5,076	21,1	961,909	22,574	1980,829	0	203,685	203,685	99,724	0	0	0	0	0	0	0
14:58:41	44,506	1982,668	10,014	10,009	9,437	4,975	5,074	21,1	961,909	22,574	1980,831	0	203,685	203,685	99,724	0	0	0	0	0	0	0
14:58:41	-62,768	1982,041	9,965	9,961	9,436	4,969	5,072	21,1	961,909	22,574	1980,832	0	203,685	203,685	99,724	0	0	0	0	0	0	0
14:58:41	44,494	1982,486	10,014	9,961	9,436	4,974	5,07	21,1	961,909	22,574	1980,834	0	203,685	203,685	99,724	0	0	0	0	0	0	0
14:58:41	0	1982,486	10,014	10,058	9,436	4,974	5,068	21,1	961,909	22,574	1980,835	0	203,685	203,685	99,724	0	0	0	0	0	0	0
14:58:41	0	1982,486	10,014	10,156	9,436	4,974	5,066	21,1	961,909	22,574	1980,837	0	203,685	203,685	99,724	0	0	0	0	0	0	0
14:58:41	44,482	1982,93	10,063	10,205	9,436	4,978	5,064	21,1	961,909	22,574	1980,839	0	203,685	203,685	99,724	0	0	0	0	0	0	0
14:58:41	-70,715	1982,223	9,965	10,058	9,437	4,971	5,063	21,1	961,909	22,574	1980,84	0	203,685	203,685	99,724	0	0	0	0	0	0	0
14:58:41	-18,261	1982,041	9,965	9,961	9,436	4,969	5,061	21,1	961,909	22,574	1980,842	0	203,685	203,685	99,724	0	0	0	0	0	0	0
14:58:41	0	1982,041	9,965	9,863	9,436	4,969	5,059	21,1	961,909	22,574	1980,843	0	203,685	203,685	99,724	0	0	0	0	0	0	0
14:58:41	44,494	1982,486	10,014	9,961	9,436	4,974	5,057	21,1	961,909	22,574	1980,844	0	203,685	203,685	99,724	0	0	0	0	0	0	0
14:58:41	-44,494	1982,041	9,965	9,961	9,436	4,969	5,056	21,1	961,909	22,574	1980,846	0	203,685	203,685	99,724	0	0	0	0	0	0	0
14:58:41	0	1982,041	9,965	9,863	9,436	4,969	5,054	21,1	961,909	22,574	1980,847	0	203,685	203,685	99,724	0	0	0	0	0	0	0
14:58:41	88,977	1982,93	10,063	10,009	9,436	4,978	5,052	21,1	961,909	22,574	1980,849	0	203,685	203,685	99,724	0	0	0	0	0	0	0
14:58:41	133,508	1984,265	10,21	10,547	9,436	4,992	5,051	21,1	961,909	22,574	1980,852	0	203,685	203,685	99,724	0	0	0	0	0	0	0
14:58:41	18,286	1984,448	10,21	11,23	9,437	4,994	5,05	21,1	961,909	22,574	1980,856	0	203,685	203,685	99,724	0	0	0	0	0	0	0
14:58:41	284,875	1987,297	10,454	12,06	9,441	5,023	5,05	21,1	961,909	22,574	1980,862	0	203,685	203,685	99,724	0	0	0	0	0	0	0
14:58:41	322,448	1990,522	10,698	13,574	9,446	5,056	5,05	21,1	961,909	22,574	1980,872	0	203,685	203,685	99,724	0	0	0	0	0	0	0
14:58:41	383,996	1994,362	10,942	14,843	9,455	5,096	5,051	21,1	961,909	22,574	1980,885	0	203,685	203,685	99,724	0	0	0	0	0	0	0
14:58:41	270,214	1997,064	10,991	15,722	9,468	5,124	5,052	21,1	961,909	22,574	1980,902	0	203,685	203,685	99,724	0	0	0	0	0	0	0
14:58:41	233,447	1999,398	10,942	16,406	9,484	5,148	5,054	21,1	961,909	22,574	1980,92	0	203,685	203,685	99,724	0	0	0	0	0	0	0
14:58:41	466,357	2004,062	11,04	17,09	9,505	5,196	5,057	21,1	961,909	22,574	1980,943	0	203,685	203,685	99,724	0	0	0	0	0	0	0
14:58:41	417,895	2008,241	11,137	17,724	9,524	5,239	5,06	21,1	961,909	22,574	1980,97	0	203,685	203,685	99,724	0	0	0	0	0	0	0
14:58:41	377,868	2012,019	11,186	18,115	9,543	5,278	5,065	21,1	961,909	22,574	1981,001	0	203,685	203,685	99,724	0	0	0	0	0	0	0
14:58:41	408,325	2016,103	11,284	18,261	9,561	5,32	5,07	21,1	961,909	22,574	1981,037	0	203,685	203,685	99,724	0	0	0	0	0	0	0
14:58:41	534,155	2021,444	11,528	18,359	9,579	5,375	5,076	21,1	961,909	22,574	1981,077	0	203,685	203,685	99,724	0	0	0	0	0	0	0
14:58:41	377,233	2025,216	11,674	18,701	9,593	5,414	5,082	21,1	961,909	22,574	1981,121	0	203,685	203,685	99,724	0	0	0	0	0	0	0
14:58:41	705,688	2032,273	12,163	18,847	9,607	5,487	5,09	21,1	961,909	22,574	1981,172	0	203,685	203,685	99,724	0	0	0	0	0	0	0
14:58:41	246,02	2034,734	12,065	18,799	9,626	5,512	5,098	21,1	961,909	22,574	1981,226	0	203,685	203,685	99,724	0	0	0	0	0	0	0
14:58:41	325,744	2037,991	12,065	18,701	9,645	5,546	5,107	21,1	961,909	22,574	1981,283	0	203,685	203,685	99,724	0	0	0	0	0	0	0
14:58:41	499,511	2042,986	12,163	19,043	9,668	5,597	5,117	21,1	961,909	22,574	1981,344	0	203,685	203,685	99,724	0	0	0	0	0	0	0
14:58:41	282,641	2045,813	12,016	18,799	9,692	5,626	5,127	21,1	961,909	22,574	1981,409	0	203,685	203,685	99,724	0	0	0	0	0	0	0
14:58:41	359,423	2049,407	11,967	18,652	9,715	5,663	5,137	21,1	961,909	22,574	1981,477	0	203,685	203,685	99,724	0	0	0	0	0	0	0
14:58:41	384,545	2053,252	12,016	18,603	9,734	5,703	5,148	21,1	961,909	22,574	1981,549	0	203,685	203,685	99,724	0	0	0	0	0	0	0
14:58:41	514,257	2058,395	12,212	18,799	9,753	5,756	5,16	21,1	961,909	22,574	1981,625	0	203,685	203,685	99,724	0	0	0	0	0	0	0
14:58:41	350,17	2061,897	12,309	18,847	9,768	5,792	5,173	21,2	962,289	22,574	1981,706	0	203,685	203,685	99,724	0	0	0	0	0	0	0
14:58:41	371,899	2065,616	12,358	18,799	9,786	5,831	5,186	21,2	962,289	22,574	1981,79	0	203,685	203,685	99,724	0	0	0	0	0	0	0
14:58:41	437,036	2069,986	12,553	18,847	9,801	5,876	5,199	21,2	962,289	22,574	1981,878	0	203,685	203,685	99,724	0	0	0	0	0	0	0
14:58:41	252,783	2072,514	12,553	18,652	9,815	5,902	5,213	21,2	962,289	22,574	1981,968	0	203,685	203,685	99,724	0	0	0	0	0	0	0
14:58:41	427,978	2076,794	12,651	18,799	9,834	5,946	5,227	21,2	962,289	22,574	1982,063	0	203,685	203,685	99,724	0	0	0	0	0	0	0
14:58:41	473,974	2081,533	12,798	18,994	9,854	5,995	5,242	21,2	962,289	22,574	1982,163	0	203,685	203,685	99,724	0	0	0	0	0	0	0
14:58:41	201,733	2083,551	12,651	18,799	9,873	6,015	5,258	21,2	962,289	22,574	1982,264	0	203,685	203,685	99,724	0	0	0	0	0	0	0
14:58:41	333,618	2086,887	12,553	18,701	9,897	6,05	5,273	21,2	962,289	22,574	1982,368	0	203,685	203,685	99,724	0	0	0	0	0	0	0
14:58:41	429,174	2091,179	12,651	18,701	9,916	6,094	5,289	21,2	962,289	22,574	1982,477	0	203,685	203,685	99,724	0	0	0	0	0	0	0
14:58:41	203,662	2093,215	12,505	18,847	9,935	6,115	5,305	21,2	962,289	22,574	1982,588	0	203,685	203,685	99,724	0	0	0	0	0	0	0
14:58:41	338,793	2096,603	12,505	18,652	9,955	6,15	5,322	21,2	962,289	22,574	1982,702	0	204,072	204,072	99,726	0	0	0	0	0	0	0
14:58:41	387,28	2100,476	12,651	18,603	9,969	6,19	5,339	21,2	962,289	22,574	1982,82	0	204,072	204,072	99,726	0	0	0	0	0	0	0
14:58:41	475,415	2105,23	12,798	18,847	9,988	6,239	5,357	21,2	962,289	22,574	1982,942	0	204,072	204,072	99,726	0	0	0	0	0	0	0
14:58:41	379,834	2109,028	12,846	18,799	10,007	6,278	5,375	21,2	962,289	22,574	1983,068	0	204,072	204,072	99,726	0	0	0	0	0	0	0
14:58:41	387,597	2112,904	12,993	18,847	10,021	6,318	5,393	21,2	962,289	22,574	1983,198	0	204,072	204,072	99,726	0	0	0	0	0	0	0
14:58:41	301,318	2115,918	13,042	18,994	10,036	6,349	5,412	21,2	962,289	22,574	1983,331	0	204,072	204,072	99,726	0	0	0	0	0	0	0
14:58:41	332,592	2119,244	13,042	18,799	10,055	6,383	5,431	21,2	962,289	22,574	1983,467	0	204,072	204,072	99,726	0	0	0	0	0	0	0
14:58:41	387,841	2123,122	13,188	19,189	10,069	6,423	5,45	21,2	962,289	22,574	1983,606	0	204,072	204,072	99,726	0	0	0	0	0	0	0
14:58:41	468,383	2127,806	13,335	19,043	10,088	6,472	5,47	21,2	962,289	22,574	1983,75	0	204,072	204,072	99,726	0	0	0	0	0	0	0
14:58:41	418,042	2131,986	13,432	19,14	10,106	6,515	5,491	21,2	962,289	22,574	1983,899	0	204,072	204,072	99,726	0	0	0	0	0	0	0
14:58:41	329,589	2135,282	13,432	18,847	10,125	6,549	5,512	21,2	962,289	22,574	1984,05	0	204,072	204,072	99,726	0	0	0	0	0	0	0
14:58:41	199,877	2137,281	13,286	18,799	10,144	6,569	5,532	21,2	962,289	22,574	1984,203	0	204,072	204,072	99,726	0	0	0	0	0	0	0
14:58:41	367,26	2140,953	13,335	19,043	10,162	6,607	5,553	21,2	962,289	22,574	1984,36	0	204,072	204,072	99,726	0	0	0	0	0	0	0
14:58:41	463,427	2145,588	13,481	18,847	10,181	6,655	5,575	21,2	962,289	22,574	1984,521	0	204,072	204,072	99,726	0	0	0	0	0	0	0
14:58:41	293,115	2148,519	13,53	18,847	10,195	6,685	5,597	21,2	962,289	22,574	1984,685	0	204,072	204,072	99,726	0	0	0	0	0	0	0
14:58:41	472,778	2153,247	13,774	18,847	10,209	6,734	5,619	21,2	962,289	22,574	1984,854	0	204,072	204,072	99,726	0	0	0	0	0	0	0
14:58:41	380,81	2157,055	13,921	18,945	10,223	6,773	5,642	21,2	962,289	22,574	1985,026	0	204,072	204,072	99,726	0	0	0	0	0	0	0
14:58:41	356,86	2160,623	13,969	19,043	10,24	6,81	5,665	21,2	962,289	22,574	1985,202	0	204,072	204,072	99,726	0	0	0	0	0	0	0
14:58:41	251,025	2163,134	13,969	18,994	10,255	6,836	5,688	21,2	962,289	22,574	1985,38	0	204,072	204,072	99,726	0	0	0	0	0	0	0
14:58:41	371,801	2166,852	13,969	18,994	10,276	6,874	5,711	21,2	962,289	22,574	1985,561	0	204,072	204,072	99,726	0	0	0	0	0	0	0
14:58:41	398,364	2170,835	14,116	19,14	10,291	6,915	5,735	21,2	962,289	22,574	1985,747	0	204,072	204,072	99,726	0	0	0	0	0	0	0
14:58:41	432,031	2175,156	14,262	19,14	10,307	6,96	5,759	21,2	962,289	22,574	1985,936	0	204,072	204,072	99,726	0	0	0	0	0	0	0
14:58:41	288,012	2178,036	14,311	19,14	10,321	6,99	5,783	21,2	962,289	22,574	1986,128	0	204,072	204,072	99,726	0	0	0	0	0	0	0
14:58:41	333,642	2181,372	14,409	19,043	10,335	7,024	5,807	21,2	962,289	22,574	1986,323	0	204,072	204,072	99,726	0	0	0	0	0	0	0
14:58:41	406,762	2185,44	14,604	19,043	10,347	7,066	5,832	21,2	962,289	22,574	1986,522	0	204,072	204,072	99,726	0	0	0	0	0	0	0
14:58:41	315,844	2188,598	14,751	19,043	10,358	7,098	5,857	21,2	962,289	22,574	1986,724	0	204,072	204,072	99,726	0	0	0	0	0	0	0
14:58:41	448,242	2193,081	14,995	19,238	10,37	7,145	5,882	21,2	962,289	22,574	1986,931	0	204,072	204,072	99,726	0	0	0	0	0	0	0
14:58:41	408,496	2197,166	15,239	19,385	10,38	7,187	5,907	21,2	962,289	22,574	1987,141	0	204,072	204,072	99,726	0	0	0	0	0	0	0
14:58:41	238,476	2199,55	15,239	19,336	10,394	7,211	5,933	21,2	962,289	22,574	1987,353	0	204,072	204,072	99,726	0	0	0	0	0	0	0
14:58:41	209,57	2201,646	15,141	19,043	10,411	7,233	5,958	21,2	962,289	22,574	1987,568	0	204,072	204,072	99,726	0	0	0	0	0	0	0
14:58:41	349,34	2205,14	15,239	19,14	10,425	7,269	5,984	21,2	962,289	22,574	1987,785	0	204,072	204,072	99,726	0	0	0	0	0	0	0
14:58:41	299,926	2208,139	15,239	19,14	10,442	7,3	6,01	21,2	962,289	22,574	1988,006	0	204,072	204,072	99,726	0	0	0	0	0	0	0
14:58:41	138,818	2209,527	15,093	18,945	10,458	7,314	6,036	21,2	962,289	22,574	1988,227	0	204,072	204,072	99,726	0	0	0	0	0	0	0
14:58:41	320,385	2212,731	15,093	19,14	10,476	7,347	6,061	21,2	962,289	22,574	1988,452	0	204,072	204,072	99,726	0	0	0	0	0	0	0
14:58:42	240,551	2215,136	15,093	18,945	10,49	7,372	6,087	21,2	962,289	22,574	1988,678	0	204,072	204,072	99,726	0	0	0	0	0	0	0
14:58:42	343,847	2218,575	15,288	19,238	10,499	7,407	6,113	21,2	962,289	22,574	1988,908	0	204,072	204,072	99,726	0	0	0	0	0	0	0
14:58:42	558,081	2224,156	15,727	19,336	10,507	7,465	6,139	21,2	962,289	22,574	1989,143	0	204,072	204,072	99,726	0	0	0	0	0	0	0
14:58:42	301,709	2227,173	15,874	19,336	10,516	7,496	6,166	21,2	962,289	22,574	1989,381	0	204,072	204,072	99,726	0	0	0	0	0	0	0
14:58:42	391,235	2231,085	16,118	19,482	10,525	7,536	6,193	21,2	962,289	22,574	1989,623	0	204,072	204,072	99,726	0	0	0	0	0	0	0
14:58:42	186,376	2232,949	16,069	19,385	10,539	7,556	6,22	21,2	962,289	22,574	1989,866	0	204,072	204,072	99,726	0	0	0	0	0	0	0
14:58:42	308,276	2236,032	16,118	19,482	10,553	7,587	6,246	21,2	962,289	22,574	1990,113	0	204,072	204,072	99,726	0	0	0	0	0	0	0
14:58:42	134,765	2237,379	15,923	19,238	10,571	7,601	6,273	21,2	962,289	22,574	1990,36	0	204,072	204,072	99,726	0	0	0	0	0	0	0
14:58:42	126,855	2238,648	15,776	18,994	10,586	7,614	6,299	21,2	962,289	22,574	1990,608	0	204,072	204,072	99,726	0	0	0	0	0	0	0
14:58:42	391,967	2242,567	15,874	19,043	10,603	7,655	6,326	21,2	962,289	22,574	1990,86	0	204,072	204,072	99,726	0	0	0	0	0	0	0
14:58:42	261,352	2245,181	15,971	19,14	10,613	7,682	6,352	21,2	962,289	22,574	1991,114	0	204,072	204,072	99,726	0	0	0	0	0	0	0
14:58:42	250,561	2247,687	16,069	19,189	10,622	7,708	6,379	21,2	962,289	22,574	1991,371	0	204,072	204,072	99,726	0	0	0	0	0	0	0
14:58:42	528,784	2252,974	16,46	19,531	10,631	7,762	6,406	21,2	962,289	22,574	1991,632	0	204,072	204,072	99,726	0	0	0	0	0	0	0
14:58:42	253,051	2255,505	16,557	19,531	10,64	7,788	6,433	21,2	962,289	22,574	1991,896	0	204,072	204,072	99,726	0	0	0	0	0	0	0
14:58:42	209,228	2257,597	16,606	19,531	10,649	7,81	6,46	21,2	962,289	22,574	1992,162	0	204,072	204,072	99,726	0	0	0	0	0	0	0
14:58:42	194,848	2259,546	16,557	19,531	10,663	7,83	6,487	21,2	962,289	22,574	1992,429	0	204,072	204,072	99,726	0	0	0	0	0	0	0
14:58:42	151,977	2261,066	16,46	19,238	10,677	7,846	6,514	21,2	962,289	22,574	1992,698	0	204,072	204,072	99,726	0	0	0	0	0	0	0
14:58:42	208,789	2263,153	16,411	19,385	10,691	7,867	6,54	21,2	962,289	22,574	1992,969	0	204,072	204,072	99,726	0	0	0	0	0	0	0
14:58:42	282,373	2265,977	16,362	19,385	10,71	7,896	6,567	21,2	962,289	22,574	1993,242	0	204,072	204,072	99,726	0	0	0	0	0	0	0
14:58:42	29,956	2266,277	16,118	19,238	10,724	7,899	6,593	21,2	962,289	22,574	1993,515	0	204,072	204,072	99,726	0	0	0	0	0	0	0
14:58:42	242,895	2268,706	16,118	19,336	10,738	7,924	6,619	21,2	962,289	22,574	1993,79	0	204,072	204,072	99,726	0	0	0	0	0	0	0
14:58:42	395,727	2272,663	16,362	19,336	10,747	7,965	6,645	21,2	962,289	22,574	1994,069	0	204,072	204,072	99,726	0	0	0	0	0	0	0
14:58:42	349,731	2276,16	16,557	19,336	10,757	8,001	6,672	21,2	962,289	22,574	1994,351	0	204,072	204,072	99,726	0	0	0	0	0	0	0
14:58:42	203,833	2278,199	16,606	19,238	10,766	8,022	6,698	21,2	962,289	22,574	1994,635	0	204,072	204,072	99,726	0	0	0	0	0	0	0
14:58:42	399,243	2282,191	16,85	19,531	10,775	8,063	6,725	21,2	962,289	22,574	1994,922	0	204,072	204,072	99,726	0	0	0	0	0	0	0
14:58:42	258,764	2284,779	16,948	19,58	10,785	8,09	6,752	21,2	962,289	22,574	1995,212	0	204,072	204,072	99,726	0	0	0	0	0	0	0
14:58:42	163,281	2286,411	16,948	19,58	10,794	8,107	6,779	21,2	962,289	22,574	1995,503	0	204,072	204,072	99,726	0	0	0	0	0	0	0
14:58:42	202,197	2288,433	16,899	19,678	10,808	8,128	6,805	21,2	962,289	22,574	1995,796	0	204,072	204,072	99,726	0	0	0	0	0	0	0
14:58:42	210,522	2290,539	16,948	19,58	10,817	8,149	6,831	21,2	962,289	22,574	1996,091	0	204,072	204,072	99,726	0	0	0	0	0	0	0
14:58:42	249,682	2293,036	16,948	19,678	10,831	8,175	6,858	21,2	962,289	22,574	1996,388	0	204,072	204,072	99,726	0	0	0	0	0	0	0
14:58:42	166,406	2294,7	16,948	19,482	10,841	8,192	6,884	21,2	962,289	22,574	1996,686	0	204,072	204,072	99,726	0	0	0	0	0	0	0
14:58:42	166,455	2296,364	16,948	19,238	10,85	8,209	6,91	21,2	962,289	22,574	1996,986	0	204,072	204,072	99,726	0	0	0	0	0	0	0
14:58:42	256,787	2298,932	17,046	19,385	10,859	8,236	6,936	21,2	962,289	22,574	1997,288	0	204,072	204,072	99,726	0	0	0	0	0	0	0
14:58:42	351,538	2302,447	17,241	19,531	10,869	8,272	6,962	21,2	962,289	22,574	1997,593	0	204,072	204,072	99,726	0	0	0	0	0	0	0
14:58:42	164,16	2304,089	17,241	19,531	10,878	8,289	6,988	21,2	962,289	22,574	1997,899	0	204,072	204,072	99,726	0	0	0	0	0	0	0
14:58:42	166,528	2305,754	17,241	19,336	10,887	8,306	7,014	21,2	962,289	22,574	1998,207	0	204,072	204,072	99,726	0	0	0	0	0	0	0
14:58:42	305,346	2308,808	17,387	19,58	10,897	8,338	7,04	21,2	962,289	22,574	1998,518	0	204,072	204,072	99,726	0	0	0	0	0	0	0
14:58:42	167,602	2310,484	17,387	19,58	10,906	8,355	7,066	21,2	962,289	22,574	1998,83	0	204,072	204,072	99,726	0	0	0	0	0	0	0
14:58:42	212,817	2312,612	17,436	19,531	10,916	8,377	7,091	21,2	962,289	22,574	1999,144	0	204,072	204,072	99,726	0	0	0	0	0	0	0
14:58:42	166,528	2314,277	17,436	19,58	10,925	8,394	7,117	21,2	962,289	22,574	1999,459	0	204,072	204,072	99,726	0	0	0	0	0	0	0
14:58:42	249,804	2316,775	17,436	19,531	10,939	8,42	7,143	21,2	962,289	22,574	1999,776	0	204,072	204,072	99,726	0	0	0	0	0	0	0
14:58:42	167,602	2318,451	17,436	19,385	10,949	8,437	7,168	21,2	962,289	22,574	2000,095	0	204,072	204,072	99,726	0	0	0	0	0	0	0
14:58:42	258,154	2321,033	17,534	19,482	10,958	8,464	7,193	21,2	962,289	22,574	2000,416	0	204,072	204,072	99,726	0	0	0	0	0	0	0
14:58:42	211,865	2323,151	17,583	19,385	10,967	8,486	7,219	21,2	962,289	22,574	2000,738	0	204,072	204,072	99,726	0	0	0	0	0	0	0
14:58:42	178,198	2324,933	17,68	19,385	10,972	8,504	7,244	21,2	962,289	22,574	2001,062	0	204,072	204,072	99,726	0	0	0	0	0	0	0
14:58:42	305,81	2327,992	17,827	19,678	10,981	8,535	7,269	21,2	962,289	22,574	2001,389	0	204,072	204,072	99,726	0	0	0	0	0	0	0
14:58:42	166,577	2329,657	17,827	19,531	10,991	8,553	7,294	21,2	962,289	22,574	2001,718	0	204,072	204,072	99,726	0	0	0	0	0	0	0
14:58:42	130,81	2330,965	17,876	19,678	10,996	8,566	7,319	21,2	962,289	22,574	2002,047	0	204,072	204,072	99,726	0	0	0	0	0	0	0
14:58:42	304,834	2334,014	18,022	19,58	11,005	8,598	7,344	21,2	962,289	22,574	2002,379	0	204,072	204,072	99,726	0	0	0	0	0	0	0
14:58:42	131,909	2335,333	18,071	19,824	11,01	8,611	7,369	21,2	962,289	22,574	2002,712	0	204,072	204,072	99,726	0	0	0	0	0	0	0
14:58:42	121,191	2336,545	18,022	19,58	11,019	8,624	7,394	21,2	962,289	22,574	2003,046	0	204,072	204,072	99,726	0	0	0	0	0	0	0
14:58:42	148,339	2338,028	17,925	19,482	11,033	8,639	7,418	21,2	962,289	22,574	2003,381	0	204,072	204,072	99,726	0	0	0	0	0	0	0
14:58:42	173,12	2339,759	17,925	19,58	11,043	8,657	7,442	21,2	962,289	22,574	2003,717	0	204,072	204,072	99,726	0	0	0	0	0	0	0
14:58:42	254,125	2342,301	18,022	19,58	11,052	8,683	7,467	21,2	962,289	22,574	2004,056	0	204,072	204,072	99,726	0	0	0	0	0	0	0
14:58:42	136,352	2343,664	18,071	19,482	11,057	8,697	7,491	21,2	962,289	22,574	2004,395	0	204,072	204,072	99,726	0	0	0	0	0	0	0
14:58:42	250,952	2346,174	18,169	19,385	11,066	8,723	7,515	21,2	962,289	22,574	2004,737	0	204,072	204,072	99,726	0	0	0	0	0	0	0
14:58:42	274,707	2348,921	18,364	19,678	11,071	8,751	7,539	21,3	961,909	22,574	2005,081	0	204,072	204,072	99,726	0	0	0	0	0	0	0
14:58:42	84,057	2349,761	18,364	19,824	11,075	8,76	7,563	21,3	961,909	22,574	2005,426	0	204,072	204,072	99,726	0	0	0	0	0	0	0
14:58:42	222,949	2351,991	18,511	19,873	11,08	8,783	7,587	21,3	961,909	22,574	2005,773	0	204,072	204,072	99,726	0	0	0	0	0	0	0
14:58:42	171,02	2353,701	18,511	19,824	11,09	8,801	7,611	21,3	961,909	22,574	2006,12	0	204,072	204,072	99,726	0	0	0	0	0	0	0
14:58:42	161,376	2355,315	18,511	19,824	11,099	8,817	7,635	21,3	961,909	22,574	2006,47	0	204,072	204,072	99,726	0	0	0	0	0	0	0
14:58:42	169,873	2357,014	18,511	19,726	11,108	8,835	7,658	21,3	961,909	22,574	2006,82	0	204,072	204,072	99,726	0	0	0	0	0	0	0
14:58:42	-3,222	2356,981	18,413	19,531	11,113	8,834	7,681	21,3	961,909	22,574	2007,17	0	204,072	204,072	99,726	0	0	0	0	0	0	0
14:58:42	251,147	2359,493	18,511	19,678	11,122	8,86	7,704	21,3	961,909	22,574	2007,523	0	204,072	204,072	99,726	0	0	0	0	0	0	0
14:58:42	228,491	2361,778	18,657	19,824	11,127	8,884	7,727	21,3	961,909	22,574	2007,877	0	204,072	204,072	99,726	0	0	0	0	0	0	0
14:58:42	125,708	2363,035	18,706	19,873	11,132	8,897	7,75	21,3	961,909	22,574	2008,232	0	204,072	204,072	99,726	0	0	0	0	0	0	0
14:58:42	180,859	2364,843	18,804	19,824	11,137	8,915	7,773	21,3	961,909	22,574	2008,589	0	205,37	205,37	99,731	0	0	0	0	0	0	0
14:58:42	136,572	2366,209	18,852	19,824	11,142	8,929	7,796	21,3	961,909	22,574	2008,946	0	205,37	205,37	99,731	0	0	0	0	0	0	0
14:58:42	201,513	2368,224	18,901	19,873	11,151	8,95	7,819	21,3	961,909	22,574	2009,306	0	205,37	205,37	99,731	0	0	0	0	0	0	0
14:58:42	51,855	2368,743	18,852	19,824	11,156	8,956	7,841	21,3	961,909	22,574	2009,665	0	205,37	205,37	99,731	0	0	0	0	0	0	0
14:58:42	107,153	2369,814	18,804	19,678	11,165	8,967	7,863	21,3	961,909	22,574	2010,025	0	205,37	205,37	99,731	0	0	0	0	0	0	0
14:58:42	68,994	2370,504	18,706	19,726	11,174	8,974	7,885	21,3	961,909	22,574	2010,386	0	205,37	205,37	99,731	0	0	0	0	0	0	0
14:58:42	161,45	2372,119	18,706	19,58	11,183	8,99	7,906	21,3	961,909	22,574	2010,748	0	205,37	205,37	99,731	0	0	0	0	0	0	0
14:58:42	86,572	2372,984	18,706	19,58	11,188	8,999	7,928	21,3	961,909	22,574	2011,11	0	205,37	205,37	99,731	0	0	0	0	0	0	0
14:58:42	214,648	2375,131	18,852	19,726	11,192	9,021	7,949	21,3	961,909	22,574	2011,474	0	205,37	205,37	99,731	0	0	0	0	0	0	0
14:58:42	120,336	2376,334	18,901	19,678	11,196	9,034	7,971	21,3	961,909	22,574	2011,839	0	205,37	205,37	99,731	0	0	0	0	0	0	0
14:58:42	180,102	2378,135	18,999	19,678	11,201	9,052	7,992	21,3	961,909	22,574	2012,205	0	205,37	205,37	99,731	0	0	0	0	0	0	0
14:58:42	84,472	2378,98	18,999	19,726	11,206	9,061	8,013	21,3	961,909	22,574	2012,572	0	205,37	205,37	99,731	0	0	0	0	0	0	0
14:58:42	153,076	2380,511	19,145	19,873	11,207	9,077	8,034	21,3	961,909	22,574	2012,94	0	205,37	205,37	99,731	0	0	0	0	0	0	0
14:58:42	225,708	2382,768	19,292	19,873	11,211	9,1	8,054	21,3	961,909	22,574	2013,31	0	205,37	205,37	99,731	0	0	0	0	0	0	0
14:58:42	85,522	2383,623	19,292	19,873	11,216	9,109	8,075	21,3	961,909	22,574	2013,68	0	205,37	205,37	99,731	0	0	0	0	0	0	0
14:58:42	190,869	2385,532	19,341	19,873	11,224	9,129	8,096	21,3	961,909	22,574	2014,052	0	205,37	205,37	99,731	0	0	0	0	0	0	0
14:58:42	-56,762	2384,964	19,194	19,922	11,229	9,123	8,116	21,3	961,909	22,574	2014,423	0	205,37	205,37	99,731	0	0	0	0	0	0	0
14:58:42	177,929	2386,744	19,292	19,873	11,234	9,141	8,136	21,3	961,909	22,574	2014,795	0	205,37	205,37	99,731	0	0	0	0	0	0	0
14:58:42	85,546	2387,599	19,292	19,824	11,239	9,15	8,156	21,3	961,909	22,574	2015,168	0	205,37	205,37	99,731	0	0	0	0	0	0	0
14:58:42	83,398	2388,433	19,292	19,824	11,243	9,159	8,176	21,3	961,909	22,574	2015,541	0	205,37	205,37	99,731	0	0	0	0	0	0	0
14:58:42	59,35	2389,026	19,194	19,726	11,252	9,165	8,195	21,3	961,909	22,574	2015,915	0	205,37	205,37	99,731	0	0	0	0	0	0	0
14:58:42	36,645	2389,393	19,145	19,58	11,257	9,169	8,214	21,3	961,909	22,574	2016,288	0	205,37	205,37	99,731	0	0	0	0	0	0	0
14:58:42	256,225	2391,955	19,341	19,678	11,261	9,195	8,233	21,3	961,909	22,574	2016,664	0	205,37	205,37	99,731	0	0	0	0	0	0	0
14:58:42	46,801	2392,423	19,389	19,678	11,261	9,2	8,252	21,3	961,909	22,574	2017,04	0	205,37	205,37	99,731	0	0	0	0	0	0	0
14:58:42	233,911	2394,762	19,634	19,922	11,261	9,224	8,271	21,3	961,909	22,574	2017,417	0	205,37	205,37	99,731	0	0	0	0	0	0	0
14:58:42	0	2394,762	19,634	20,019	11,261	9,224	8,29	21,3	961,909	22,574	2017,795	0	205,37	205,37	99,731	0	0	0	0	0	0	0
14:58:42	62,06	2395,383	19,682	20,166	11,261	9,23	8,308	21,3	961,909	22,574	2018,172	0	205,37	205,37	99,731	0	0	0	0	0	0	0
14:58:42	191,088	2397,294	19,78	20,263	11,267	9,25	8,327	21,3	961,909	22,574	2018,551	0	205,37	205,37	99,731	0	0	0	0	0	0	0
14:58:42	42,919	2397,723	19,682	20,068	11,275	9,254	8,345	21,3	961,909	22,574	2018,93	0	205,37	205,37	99,731	0	0	0	0	0	0	0
14:58:42	51,904	2398,242	19,634	20,166	11,28	9,26	8,363	21,3	961,909	22,574	2019,31	0	205,37	205,37	99,731	0	0	0	0	0	0	0
14:58:42	8,007	2398,322	19,487	19,922	11,289	9,261	8,381	21,3	961,909	22,574	2019,689	0	205,37	205,37	99,731	0	0	0	0	0	0	0
14:58:42	16,162	2398,484	19,487	19,873	11,289	9,262	8,398	21,3	961,909	22,574	2020,068	0	205,37	205,37	99,731	0	0	0	0	0	0	0
14:58:42	140,429	2399,888	19,634	20,019	11,289	9,277	8,415	21,3	961,909	22,574	2020,447	0	205,37	205,37	99,731	0	0	0	0	0	0	0
14:58:42	140,478	2401,293	19,78	20,019	11,289	9,291	8,432	21,3	961,909	22,574	2020,828	0	205,37	205,37	99,731	0	0	0	0	0	0	0
14:58:42	46,801	2401,761	19,829	20,068	11,289	9,296	8,449	21,3	961,909	22,574	2021,209	0	205,37	205,37	99,731	0	0	0	0	0	0	0
14:58:43	97,827	2402,739	19,878	20,068	11,292	9,306	8,466	21,3	961,909	22,574	2021,591	0	205,37	205,37	99,731	0	0	0	0	0	0	0
14:58:43	15,258	2402,892	19,878	20,068	11,293	9,308	8,483	21,3	961,909	22,574	2021,972	0	205,37	205,37	99,731	0	0	0	0	0	0	0
14:58:43	159,765	2404,489	19,975	20,068	11,297	9,324	8,499	21,3	961,909	22,574	2022,354	0	205,37	205,37	99,731	0	0	0	0	0	0	0
14:58:43	-59,179	2403,898	19,829	20,019	11,301	9,318	8,515	21,3	961,909	22,574	2022,736	0	205,37	205,37	99,731	0	0	0	0	0	0	0
14:58:43	-41,967	2403,478	19,682	19,873	11,307	9,314	8,531	21,3	961,909	22,574	2023,117	0	205,37	205,37	99,731	0	0	0	0	0	0	0
14:58:43	100,512	2404,483	19,634	19,873	11,315	9,324	8,546	21,3	961,909	22,574	2023,498	0	205,37	205,37	99,731	0	0	0	0	0	0	0
14:58:43	16,357	2404,647	19,634	19,726	11,316	9,326	8,562	21,3	961,909	22,574	2023,879	0	205,37	205,37	99,731	0	0	0	0	0	0	0
14:58:43	187,402	2406,521	19,829	20,019	11,316	9,345	8,577	21,3	961,909	22,574	2024,262	0	205,37	205,37	99,731	0	0	0	0	0	0	0
14:58:43	0	2406,521	19,829	20,215	11,316	9,345	8,592	21,3	961,909	22,574	2024,644	0	205,37	205,37	99,731	0	0	0	0	0	0	0
14:58:43	-46,85	2406,052	19,78	19,873	11,316	9,34	8,607	21,3	961,909	22,574	2025,025	0	205,37	205,37	99,731	0	0	0	0	0	0	0
14:58:43	63,012	2406,682	19,829	20,068	11,317	9,347	8,621	21,3	961,909	22,574	2025,407	0	205,37	205,37	99,731	0	0	0	0	0	0	0
14:58:43	-46,85	2406,214	19,78	19,922	11,317	9,342	8,635	21,3	961,909	22,574	2025,788	0	205,37	205,37	99,731	0	0	0	0	0	0	0
14:58:43	46,85	2406,682	19,829	19,922	11,317	9,347	8,649	21,3	961,909	22,574	2026,169	0	205,37	205,37	99,731	0	0	0	0	0	0	0
14:58:43	94,58	2407,628	19,878	20,166	11,32	9,356	8,663	21,3	961,909	22,574	2026,55	0	205,37	205,37	99,731	0	0	0	0	0	0	0
14:58:43	-29,443	2407,334	19,829	20,019	11,321	9,353	8,677	21,3	961,909	22,574	2026,931	0	205,37	205,37	99,731	0	0	0	0	0	0	0
14:58:43	64,086	2407,974	19,878	20,019	11,322	9,36	8,69	21,3	961,909	22,574	2027,312	0	205,37	205,37	99,731	0	0	0	0	0	0	0
14:58:43	47,802	2408,453	19,878	20,019	11,324	9,365	8,703	21,3	961,909	22,574	2027,693	0	205,37	205,37	99,731	0	0	0	0	0	0	0
14:58:43	17,187	2408,624	19,878	20,019	11,325	9,367	8,716	21,3	961,909	22,574	2028,074	0	205,37	205,37	99,731	0	0	0	0	0	0	0
14:58:43	0	2408,624	19,878	19,873	11,325	9,367	8,729	21,3	961,909	22,574	2028,455	0	205,37	205,37	99,731	0	0	0	0	0	0	0
14:58:43	17,065	2408,795	19,829	19,726	11,329	9,369	8,742	21,3	961,909	22,574	2028,835	0	205,37	205,37	99,731	0	0	0	0	0	0	0
14:58:43	16,357	2408,959	19,829	20,019	11,33	9,37	8,754	21,3	961,909	22,574	2029,215	0	205,37	205,37	99,731	0	0	0	0	0	0	0
14:58:43	46,875	2409,427	19,878	20,068	11,33	9,375	8,766	21,3	961,909	22,574	2029,595	0	205,37	205,37	99,731	0	0	0	0	0	0	0
14:58:43	18,115	2409,609	19,829	19,873	11,334	9,377	8,778	21,3	961,909	22,574	2029,975	0	205,37	205,37	99,731	0	0	0	0	0	0	0
14:58:43	0	2409,609	19,829	19,873	11,334	9,377	8,79	21,3	961,909	22,574	2030,355	0	205,37	205,37	99,731	0	0	0	0	0	0	0
14:58:43	64,306	2410,252	19,878	20,019	11,335	9,384	8,801	21,3	961,909	22,574	2030,735	0	205,37	205,37	99,731	0	0	0	0	0	0	0
14:58:43	0	2410,252	19,878	19,824	11,335	9,384	8,813	21,3	961,909	22,574	2031,114	0	205,37	205,37	99,731	0	0	0	0	0	0	0
14:58:43	140,649	2411,658	20,024	20,019	11,335	9,398	8,824	21,3	961,909	22,574	2031,495	0	205,37	205,37	99,731	0	0	0	0	0	0	0
14:58:43	-77,783	2410,88	19,878	19,824	11,338	9,39	8,835	21,3	961,909	22,574	2031,874	0	205,37	205,37	99,731	0	0	0	0	0	0	0
14:58:43	93,725	2411,817	19,975	20,068	11,338	9,4	8,847	21,3	961,909	22,574	2032,254	0	205,37	205,37	99,731	0	0	0	0	0	0	0
14:58:43	-93,725	2410,88	19,878	20,263	11,338	9,39	8,857	21,3	961,909	22,574	2032,633	0	205,37	205,37	99,731	0	0	0	0	0	0	0
14:58:43	-46,899	2410,411	19,829	20,068	11,338	9,385	8,868	21,3	961,909	22,574	2033,01	0	205,37	205,37	99,731	0	0	0	0	0	0	0
14:58:43	0	2410,411	19,829	19,824	11,338	9,385	8,878	21,3	961,909	22,574	2033,388	0	205,37	205,37	99,731	0	0	0	0	0	0	0
14:58:43	46,899	2410,88	19,878	20,019	11,338	9,39	8,888	21,3	961,909	22,574	2033,765	0	205,37	205,37	99,731	0	0	0	0	0	0	0
14:58:43	140,625	2412,286	20,024	20,019	11,338	9,405	8,898	21,3	961,909	22,574	2034,144	0	205,37	205,37	99,731	0	0	0	0	0	0	0
14:58:43	-234,375	2409,943	19,78	18,261	11,338	9,38	8,907	21,3	961,909	22,574	2034,52	0	205,37	205,37	99,731	0	0	0	0	0	0	0
14:58:43	-531,372	2404,629	19,292	15,722	11,335	9,326	8,916	21,3	961,909	22,574	2034,89	0	205,37	205,37	99,731	0	0	0	0	0	0	0
14:58:43	-157,885	2403,05	19,145	14,111	11,334	9,309	8,923	21,3	961,909	22,574	2035,258	0	205,37	205,37	99,731	0	0	0	0	0	0	0
14:58:43	-443,139	2398,619	18,852	13,037	11,324	9,264	8,93	21,3	961,909	22,574	2035,621	0	205,37	205,37	99,731	0	0	0	0	0	0	0
14:58:43	-367,797	2394,941	18,706	11,963	11,312	9,226	8,936	21,3	961,909	22,574	2035,981	0	205,37	205,37	99,731	0	0	0	0	0	0	0
14:58:43	-156,201	2393,379	18,901	12,158	11,292	9,21	8,941	21,3	961,909	22,574	2036,338	0	205,37	205,37	99,731	0	0	0	0	0	0	0
14:58:43	-287,573	2390,503	18,999	12,5	11,271	9,18	8,946	21,3	961,909	22,574	2036,692	0	205,37	205,37	99,731	0	0	0	0	0	0	0
14:58:43	-287,89	2387,624	19,048	12,5	11,252	9,15	8,95	21,3	961,909	22,574	2037,043	0	205,37	205,37	99,731	0	0	0	0	0	0	0
14:58:43	-250,219	2385,122	19,048	12,353	11,238	9,124	8,953	21,3	961,909	22,574	2037,391	0	205,37	205,37	99,731	0	0	0	0	0	0	0
14:58:43	-355,81	2381,564	18,852	12,256	11,228	9,088	8,956	21,3	961,909	22,574	2037,735	0	205,37	205,37	99,731	0	0	0	0	0	0	0
14:58:43	-562,06	2375,943	18,413	12,109	11,22	9,03	8,957	21,3	961,909	22,574	2038,074	0	205,37	205,37	99,731	0	0	0	0	0	0	0
14:58:43	-458,691	2371,356	18,022	12,646	11,216	8,983	8,958	21,3	961,909	22,574	2038,407	0	205,37	205,37	99,731	0	0	0	0	0	0	0
14:58:43	-411,816	2367,238	17,68	12,89	11,211	8,94	8,957	21,3	961,909	22,574	2038,736	0	205,37	205,37	99,731	0	0	0	0	0	0	0
14:58:43	-169,75	2365,541	17,68	13,33	11,201	8,923	8,957	21,3	961,909	22,574	2039,062	0	205,37	205,37	99,731	0	0	0	0	0	0	0
14:58:43	-246,655	2363,074	17,68	13,427	11,187	8,897	8,956	21,3	961,909	22,574	2039,386	0	205,37	205,37	99,731	0	0	0	0	0	0	0
14:58:43	-170,678	2361,367	17,827	13,33	11,17	8,88	8,954	21,3	961,909	22,574	2039,708	0	205,37	205,37	99,731	0	0	0	0	0	0	0
14:58:43	-205,444	2359,313	17,876	13,33	11,155	8,858	8,952	21,3	961,909	22,574	2040,028	0	205,37	205,37	99,731	0	0	0	0	0	0	0
14:58:43	-102,587	2358,287	18,022	13,232	11,142	8,848	8,95	21,3	961,909	22,574	2040,346	0	205,37	205,37	99,731	0	0	0	0	0	0	0
14:58:43	-363,671	2354,65	17,827	12,89	11,132	8,81	8,947	21,3	961,909	22,574	2040,661	0	205,37	205,37	99,731	0	0	0	0	0	0	0
14:58:43	-530,126	2349,349	17,436	12,841	11,123	8,756	8,944	21,3	961,909	22,574	2040,969	0	205,37	205,37	99,731	0	0	0	0	0	0	0
14:58:43	-274,755	2346,601	17,241	12,646	11,118	8,727	8,939	21,3	961,909	22,574	2041,275	0	205,37	205,37	99,731	0	0	0	0	0	0	0
14:58:43	-367,456	2342,927	16,948	12,451	11,113	8,689	8,935	21,3	961,448	22,574	2041,577	0	205,37	205,37	99,731	0	0	0	0	0	0	0
14:58:43	-250,878	2340,418	16,85	12,158	11,104	8,664	8,929	21,3	961,448	22,574	2041,875	0	205,37	205,37	99,731	0	0	0	0	0	0	0
14:58:43	-262,695	2337,791	16,753	12,109	11,094	8,637	8,923	21,3	961,448	22,574	2042,171	0	205,37	205,37	99,731	0	0	0	0	0	0	0
14:58:43	-298,168	2334,809	16,704	11,914	11,08	8,606	8,917	21,3	961,448	22,574	2042,464	0	205,37	205,37	99,731	0	0	0	0	0	0	0
14:58:43	-247,46	2332,335	16,704	12,06	11,066	8,58	8,911	21,3	961,448	22,574	2042,754	0	205,37	205,37	99,731	0	0	0	0	0	0	0
14:58:43	-207,446	2330,26	16,753	11,963	11,052	8,559	8,904	21,3	961,448	22,574	2043,041	0	205,37	205,37	99,731	0	0	0	0	0	0	0
14:58:43	-65,087	2329,609	16,948	11,963	11,038	8,552	8,897	21,3	961,448	22,574	2043,328	0	205,37	205,37	99,731	0	0	0	0	0	0	0
14:58:43	-297,094	2326,639	16,899	11,963	11,023	8,522	8,889	21,3	961,448	22,574	2043,611	0	205,37	205,37	99,731	0	0	0	0	0	0	0
14:58:43	-246,484	2324,174	16,899	11,914	11,009	8,496	8,882	21,3	961,448	22,574	2043,892	0	205,37	205,37	99,731	0	0	0	0	0	0	0
14:58:43	-303,222	2321,141	16,753	11,963	11	8,465	8,874	21,3	961,448	22,574	2044,169	0	205,37	205,37	99,731	0	0	0	0	0	0	0
14:58:43	-304,394	2318,098	16,606	12,06	10,991	8,433	8,865	21,3	961,448	22,574	2044,443	0	205,424	205,424	99,731	0	0	0	0	0	0	0
14:58:43	-305,346	2315,044	16,46	11,963	10,981	8,402	8,856	21,3	961,448	22,574	2044,713	0	205,424	205,424	99,731	0	0	0	0	0	0	0
14:58:43	-212,695	2312,917	16,411	11,914	10,972	8,38	8,847	21,3	961,448	22,574	2044,982	0	205,424	205,424	99,731	0	0	0	0	0	0	0
14:58:43	-306,298	2309,854	16,264	11,767	10,963	8,349	8,837	21,3	961,448	22,574	2045,247	0	205,424	205,424	99,731	0	0	0	0	0	0	0
14:58:43	-294,702	2306,907	16,216	11,621	10,949	8,318	8,827	21,3	961,448	22,574	2045,508	0	205,424	205,424	99,731	0	0	0	0	0	0	0
14:58:43	-167,382	2305,233	16,216	11,523	10,939	8,301	8,816	21,3	961,448	22,574	2045,768	0	205,424	205,424	99,731	0	0	0	0	0	0	0
14:58:43	-304,052	2302,193	16,069	11,377	10,93	8,27	8,806	21,3	961,448	22,574	2046,024	0	205,424	205,424	99,731	0	0	0	0	0	0	0
14:58:43	-352,294	2298,67	15,874	11,377	10,92	8,233	8,794	21,3	961,448	22,574	2046,277	0	205,424	205,424	99,731	0	0	0	0	0	0	0
14:58:43	-258,691	2296,083	15,776	11,279	10,911	8,207	8,783	21,3	961,448	22,574	2046,527	0	205,424	205,424	99,731	0	0	0	0	0	0	0
14:58:43	-250,439	2293,578	15,776	11,377	10,897	8,181	8,771	21,3	961,448	22,574	2046,774	0	205,424	205,424	99,731	0	0	0	0	0	0	0
14:58:43	-73,852	2292,84	15,874	11,425	10,887	8,173	8,759	21,3	961,448	22,574	2047,02	0	205,424	205,424	99,731	0	0	0	0	0	0	0
14:58:43	-248,144	2290,359	15,874	11,425	10,873	8,148	8,747	21,3	961,448	22,574	2047,264	0	205,424	205,424	99,731	0	0	0	0	0	0	0
14:58:43	-248,315	2287,875	15,874	11,425	10,859	8,122	8,735	21,3	961,448	22,574	2047,504	0	205,424	205,424	99,731	0	0	0	0	0	0	0
14:58:43	-302,661	2284,849	15,727	11,377	10,85	8,091	8,722	21,3	961,448	22,574	2047,742	0	205,424	205,424	99,731	0	0	0	0	0	0	0
14:58:43	-258,544	2282,263	15,63	11,425	10,841	8,064	8,71	21,3	961,448	22,574	2047,976	0	205,424	205,424	99,731	0	0	0	0	0	0	0
14:58:43	-166,186	2280,601	15,63	11,572	10,831	8,047	8,697	21,3	961,448	22,574	2048,209	0	205,424	205,424	99,731	0	0	0	0	0	0	0
14:58:43	-165,185	2278,95	15,63	11,572	10,822	8,03	8,683	21,3	961,448	22,574	2048,44	0	205,424	205,424	99,731	0	0	0	0	0	0	0
14:58:43	-210,009	2276,849	15,581	11,572	10,813	8,008	8,67	21,3	961,448	22,574	2048,668	0	205,424	205,424	99,731	0	0	0	0	0	0	0
14:58:43	-260,717	2274,242	15,483	11,621	10,803	7,981	8,657	21,3	961,448	22,574	2048,894	0	205,424	205,424	99,731	0	0	0	0	0	0	0
14:58:43	-248,046	2271,762	15,483	11,621	10,789	7,956	8,643	21,3	961,448	22,574	2049,117	0	205,424	205,424	99,731	0	0	0	0	0	0	0
14:58:43	-69,799	2271,064	15,581	11,718	10,78	7,949	8,629	21,3	961,448	22,574	2049,339	0	205,424	205,424	99,731	0	0	0	0	0	0	0
14:58:43	-389,599	2267,168	15,434	11,621	10,766	7,908	8,615	21,3	961,448	22,574	2049,556	0	205,424	205,424	99,731	0	0	0	0	0	0	0
14:58:43	-165,136	2265,516	15,434	11,572	10,756	7,891	8,601	21,3	961,448	22,574	2049,773	0	205,424	205,424	99,731	0	0	0	0	0	0	0
14:58:43	-211,206	2263,404	15,385	11,523	10,747	7,87	8,587	21,3	961,448	22,574	2049,986	0	205,424	205,424	99,731	0	0	0	0	0	0	0
14:58:43	-295,581	2260,449	15,239	11,572	10,738	7,839	8,572	21,3	961,448	22,574	2050,197	0	205,424	205,424	99,731	0	0	0	0	0	0	0
14:58:43	-227,465	2258,174	15,093	11,425	10,733	7,816	8,557	21,3	961,448	22,574	2050,405	0	205,424	205,424	99,731	0	0	0	0	0	0	0
14:58:43	-299,853	2255,175	14,946	11,377	10,724	7,785	8,542	21,3	961,448	22,574	2050,609	0	205,424	205,424	99,731	0	0	0	0	0	0	0
14:58:43	-299,78	2252,178	14,8	11,23	10,715	7,754	8,527	21,3	961,448	22,574	2050,811	0	205,424	205,424	99,731	0	0	0	0	0	0	0
14:58:43	-169,287	2250,485	14,8	11,23	10,705	7,736	8,511	21,3	961,448	22,574	2051,011	0	205,424	205,424	99,731	0	0	0	0	0	0	0
14:58:43	-307,104	2247,414	14,653	11,279	10,695	7,705	8,495	21,3	961,448	22,574	2051,207	0	205,424	205,424	99,731	0	0	0	0	0	0	0
14:58:43	-75,219	2246,661	14,751	11,23	10,686	7,697	8,48	21,3	961,448	22,574	2051,402	0	205,424	205,424	99,731	0	0	0	0	0	0	0
14:58:43	-186,938	2244,792	14,8	11,23	10,673	7,678	8,464	21,3	961,448	22,574	2051,596	0	205,424	205,424	99,731	0	0	0	0	0	0	0
14:58:43	-211,987	2242,672	14,751	11,279	10,663	7,656	8,448	21,3	961,448	22,574	2051,787	0	205,424	205,424	99,731	0	0	0	0	0	0	0
14:58:43	-194,555	2240,727	14,8	11,377	10,65	7,636	8,432	21,3	961,448	22,574	2051,976	0	205,424	205,424	99,731	0	0	0	0	0	0	0
14:58:43	-207,739	2238,649	14,751	11,425	10,641	7,614	8,416	21,3	961,448	22,574	2052,163	0	205,424	205,424	99,731	0	0	0	0	0	0	0
14:58:44	-264,379	2236,005	14,653	11,425	10,631	7,587	8,4	21,3	961,448	22,574	2052,346	0	205,424	205,424	99,731	0	0	0	0	0	0	0
14:58:44	-224,902	2233,756	14,507	11,425	10,626	7,564	8,383	21,3	961,448	22,574	2052,528	0	205,424	205,424	99,731	0	0	0	0	0	0	0
14:58:44	-250,146	2231,255	14,409	11,377	10,617	7,538	8,367	21,3	961,448	22,574	2052,707	0	205,424	205,424	99,731	0	0	0	0	0	0	0
14:58:44	-158,422	2229,671	14,409	11,377	10,608	7,522	8,35	21,3	961,448	22,574	2052,884	0	205,424	205,424	99,731	0	0	0	0	0	0	0
14:58:44	-156,274	2228,108	14,409	11,425	10,599	7,506	8,334	21,3	961,448	22,574	2053,059	0	205,424	205,424	99,731	0	0	0	0	0	0	0
14:58:44	-261,035	2225,498	14,311	11,279	10,59	7,479	8,317	21,3	961,448	22,574	2053,231	0	205,424	205,424	99,731	0	0	0	0	0	0	0
14:58:44	-44,604	2225,052	14,458	11,377	10,579	7,474	8,3	21,3	961,448	22,574	2053,403	0	205,424	205,424	99,731	0	0	0	0	0	0	0
14:58:44	-223,242	2222,819	14,458	11,377	10,567	7,451	8,284	21,3	961,448	22,574	2053,573	0	205,424	205,424	99,731	0	0	0	0	0	0	0
14:58:44	-165,844	2221,161	14,458	11,279	10,557	7,434	8,267	21,3	961,448	22,574	2053,74	0	205,424	205,424	99,731	0	0	0	0	0	0	0
14:58:44	-303,417	2218,127	14,311	11,181	10,548	7,403	8,25	21,3	961,448	22,574	2053,904	0	205,424	205,424	99,731	0	0	0	0	0	0	0
14:58:44	-180,126	2216,325	14,311	11,279	10,538	7,384	8,233	21,3	961,448	22,574	2054,067	0	205,424	205,424	99,731	0	0	0	0	0	0	0
14:58:44	-216,65	2214,159	14,311	11,377	10,525	7,362	8,216	21,3	961,448	22,574	2054,227	0	205,424	205,424	99,731	0	0	0	0	0	0	0
14:58:44	-207,348	2212,085	14,262	11,279	10,516	7,341	8,199	21,3	961,448	22,574	2054,385	0	205,424	205,424	99,731	0	0	0	0	0	0	0
14:58:44	-163,867	2210,447	14,262	11,279	10,507	7,324	8,182	21,3	961,448	22,574	2054,541	0	205,424	205,424	99,731	0	0	0	0	0	0	0
14:58:44	-225,122	2208,195	14,262	11,279	10,494	7,3	8,165	21,3	961,448	22,574	2054,695	0	205,424	205,424	99,731	0	0	0	0	0	0	0
14:58:44	-177,832	2206,417	14,262	11,23	10,484	7,282	8,147	21,3	961,448	22,574	2054,846	0	205,424	205,424	99,731	0	0	0	0	0	0	0
14:58:44	-160,693	2204,81	14,262	11,23	10,475	7,266	8,13	21,3	961,448	22,574	2054,996	0	205,424	205,424	99,731	0	0	0	0	0	0	0
14:58:44	-297,631	2201,834	14,116	11,377	10,466	7,235	8,112	21,3	961,448	22,574	2055,143	0	205,424	205,424	99,731	0	0	0	0	0	0	0
14:58:44	-233,691	2199,497	14,018	11,23	10,458	7,211	8,095	21,3	961,448	22,574	2055,287	0	205,424	205,424	99,731	0	0	0	0	0	0	0
14:58:44	-187,963	2197,617	13,969	11,181	10,45	7,191	8,077	21,3	961,448	22,574	2055,43	0	205,424	205,424	99,731	0	0	0	0	0	0	0
14:58:44	-233,911	2195,278	13,823	11,181	10,444	7,167	8,059	21,3	961,448	22,574	2055,57	0	205,424	205,424	99,731	0	0	0	0	0	0	0
14:58:44	-202,929	2193,249	13,774	11,181	10,435	7,146	8,041	21,3	961,448	22,574	2055,707	0	205,424	205,424	99,731	0	0	0	0	0	0	0
14:58:44	-251,855	2190,73	13,676	11,23	10,426	7,12	8,023	21,3	961,448	22,574	2055,842	0	205,424	205,424	99,731	0	0	0	0	0	0	0
14:58:44	-157,25	2189,158	13,676	11,23	10,417	7,104	8,005	21,3	961,448	22,574	2055,976	0	205,424	205,424	99,731	0	0	0	0	0	0	0
14:58:44	-158,3	2187,575	13,676	11,23	10,408	7,088	7,987	21,3	961,448	22,574	2056,107	0	205,424	205,424	99,731	0	0	0	0	0	0	0
14:58:44	-200,292	2185,572	13,676	11,181	10,397	7,067	7,969	21,3	961,448	22,574	2056,237	0	205,424	205,424	99,731	0	0	0	0	0	0	0
14:58:44	-185,742	2183,714	13,628	11,181	10,389	7,048	7,951	21,3	961,448	22,574	2056,364	0	205,424	205,424	99,731	0	0	0	0	0	0	0
14:58:44	-234,692	2181,368	13,481	11,084	10,384	7,024	7,933	21,3	961,448	22,574	2056,489	0	205,424	205,424	99,731	0	0	0	0	0	0	0
14:58:44	-187,792	2179,49	13,432	11,084	10,376	7,005	7,915	21,3	961,448	22,574	2056,612	0	205,424	205,424	99,731	0	0	0	0	0	0	0
14:58:44	-97,924	2178,51	13,432	11,084	10,37	6,994	7,897	21,3	961,448	22,574	2056,734	0	205,424	205,424	99,731	0	0	0	0	0	0	0
14:58:44	-231,201	2176,198	13,335	11,084	10,362	6,971	7,879	21,3	961,448	22,574	2056,854	0	205,424	205,424	99,731	0	0	0	0	0	0	0
14:58:44	-159,301	2174,605	13,335	11,084	10,353	6,954	7,86	21,3	961,448	22,574	2056,971	0	205,424	205,424	99,731	0	0	0	0	0	0	0
14:58:44	-144,311	2173,162	13,335	11,084	10,345	6,939	7,842	21,3	961,448	22,574	2057,087	0	205,424	205,424	99,731	0	0	0	0	0	0	0
14:58:44	-206,958	2171,093	13,286	11,181	10,336	6,918	7,824	21,3	961,448	22,574	2057,201	0	205,424	205,424	99,731	0	0	0	0	0	0	0
14:58:44	-116,064	2169,932	13,335	11,084	10,327	6,906	7,806	21,3	961,448	22,574	2057,314	0	205,424	205,424	99,731	0	0	0	0	0	0	0
14:58:44	-87,67	2169,055	13,432	11,181	10,316	6,897	7,788	21,3	961,448	22,574	2057,426	0	205,424	205,424	99,731	0	0	0	0	0	0	0
14:58:44	-236,376	2166,692	13,335	11,084	10,308	6,873	7,77	21,3	961,448	22,574	2057,535	0	205,424	205,424	99,731	0	0	0	0	0	0	0
14:58:44	-233,349	2164,358	13,188	11,035	10,303	6,849	7,752	21,3	961,448	22,574	2057,642	0	205,424	205,424	99,731	0	0	0	0	0	0	0
14:58:44	-128,393	2163,074	13,139	11,084	10,298	6,835	7,734	21,3	961,448	22,574	2057,748	0	205,424	205,424	99,731	0	0	0	0	0	0	0
14:58:44	-267,822	2160,396	12,993	11,084	10,291	6,808	7,716	21,3	961,448	22,574	2057,85	0	205,424	205,424	99,731	0	0	0	0	0	0	0
14:58:44	-218,188	2158,214	12,846	10,937	10,286	6,785	7,698	21,3	961,448	22,574	2057,95	0	205,424	205,424	99,731	0	0	0	0	0	0	0
14:58:44	-151,367	2156,7	12,7	10,937	10,285	6,77	7,68	21,3	961,448	22,574	2058,049	0	205,424	205,424	99,731	0	0	0	0	0	0	0
14:58:44	-195,092	2154,749	12,651	10,937	10,277	6,749	7,662	21,3	961,448	22,574	2058,146	0	205,424	205,424	99,731	0	0	0	0	0	0	0
14:58:44	-52,416	2154,225	12,7	10,888	10,271	6,744	7,644	21,3	961,448	22,574	2058,242	0	205,424	205,424	99,731	0	0	0	0	0	0	0
14:58:44	-204,492	2152,18	12,7	10,937	10,259	6,723	7,625	21,3	961,448	22,574	2058,336	0	205,424	205,424	99,731	0	0	0	0	0	0	0
14:58:44	-97,851	2151,202	12,7	10,937	10,254	6,713	7,608	21,3	961,448	22,574	2058,429	0	205,424	205,424	99,731	0	0	0	0	0	0	0
14:58:44	-184,155	2149,36	12,651	10,937	10,246	6,694	7,59	21,3	961,448	22,574	2058,52	0	205,424	205,424	99,731	0	0	0	0	0	0	0
14:58:44	-174,682	2147,613	12,553	11,035	10,241	6,676	7,572	21,3	961,448	22,574	2058,609	0	205,424	205,424	99,731	0	0	0	0	0	0	0
14:58:44	-129,492	2146,318	12,505	10,888	10,236	6,663	7,554	21,3	961,448	22,574	2058,697	0	205,424	205,424	99,731	0	0	0	0	0	0	0
14:58:44	-143,188	2144,887	12,456	10,888	10,231	6,648	7,536	21,3	961,448	22,574	2058,783	0	205,424	205,424	99,731	0	0	0	0	0	0	0
14:58:44	-143,139	2143,455	12,456	11,035	10,223	6,633	7,518	21,3	961,448	22,574	2058,867	0	205,424	205,424	99,731	0	0	0	0	0	0	0
14:58:44	-221,02	2141,245	12,309	10,937	10,218	6,61	7,501	21,3	961,448	22,574	2058,95	0	205,424	205,424	99,731	0	0	0	0	0	0	0
14:58:44	-145,19	2139,793	12,309	10,888	10,21	6,595	7,483	21,3	961,448	22,574	2059,031	0	205,424	205,424	99,731	0	0	0	0	0	0	0
14:58:44	-54,76	2139,245	12,358	11,035	10,204	6,59	7,465	21,3	961,448	22,574	2059,111	0	205,424	205,424	99,731	0	0	0	0	0	0	0
14:58:44	-146,289	2137,783	12,358	11,035	10,196	6,575	7,448	21,3	961,448	22,574	2059,19	0	205,424	205,424	99,731	0	0	0	0	0	0	0
14:58:44	-144,189	2136,341	12,309	10,937	10,19	6,56	7,43	21,2	961,909	22,574	2059,267	0	205,424	205,424	99,731	0	0	0	0	0	0	0
14:58:44	-149,682	2134,844	12,309	11,035	10,182	6,544	7,413	21,2	961,909	22,574	2059,342	0	205,424	205,424	99,731	0	0	0	0	0	0	0
14:58:44	-103,686	2133,807	12,212	10,937	10,181	6,534	7,396	21,2	961,909	22,574	2059,417	0	205,424	205,424	99,731	0	0	0	0	0	0	0
14:58:44	-256,42	2131,243	12,016	10,742	10,177	6,507	7,378	21,2	961,909	22,574	2059,489	0	205,424	205,424	99,731	0	0	0	0	0	0	0
14:58:44	-226,416	2128,979	11,772	10,693	10,177	6,484	7,361	21,2	961,909	22,574	2059,558	0	205,424	205,424	99,731	0	0	0	0	0	0	0
14:58:44	-211,01	2126,869	11,626	10,693	10,172	6,462	7,343	21,2	961,909	22,574	2059,626	0	205,424	205,424	99,731	0	0	0	0	0	0	0
14:58:44	47,558	2127,344	11,772	10,742	10,167	6,467	7,326	21,2	961,909	22,574	2059,693	0	205,424	205,424	99,731	0	0	0	0	0	0	0
14:58:44	16,748	2127,512	11,967	10,693	10,158	6,469	7,309	21,2	961,909	22,574	2059,761	0	205,424	205,424	99,731	0	0	0	0	0	0	0
14:58:44	-109,594	2126,416	12,016	10,693	10,149	6,457	7,293	21,2	961,909	22,574	2059,828	0	205,424	205,424	99,731	0	0	0	0	0	0	0
14:58:44	-43,92	2125,976	12,163	10,84	10,139	6,453	7,276	21,2	961,909	22,574	2059,894	0	205,424	205,424	99,731	0	0	0	0	0	0	0
14:58:44	-43,872	2125,538	12,212	10,888	10,134	6,448	7,26	21,2	961,909	22,574	2059,96	0	204,144	204,144	99,726	0	0	0	0	0	0	0
14:58:44	-202,27	2123,515	12,163	10,888	10,125	6,427	7,244	21,2	961,909	22,574	2060,023	0	204,144	204,144	99,726	0	0	0	0	0	0	0
14:58:44	-214,331	2121,372	12,016	10,888	10,121	6,405	7,227	21,2	961,909	22,574	2060,085	0	204,144	204,144	99,726	0	0	0	0	0	0	0
14:58:44	-135,717	2120,015	11,87	10,84	10,121	6,391	7,211	21,2	961,909	22,574	2060,144	0	204,144	204,144	99,726	0	0	0	0	0	0	0
14:58:44	-171,118	2118,303	11,772	10,84	10,116	6,374	7,194	21,2	961,909	22,574	2060,202	0	204,144	204,144	99,726	0	0	0	0	0	0	0
14:58:44	-89,111	2117,412	11,772	10,84	10,111	6,365	7,178	21,2	961,909	22,574	2060,26	0	204,144	204,144	99,726	0	0	0	0	0	0	0
14:58:44	-80,664	2116,606	11,772	10,84	10,106	6,356	7,162	21,2	961,909	22,574	2060,316	0	204,144	204,144	99,726	0	0	0	0	0	0	0
14:58:44	-73,071	2115,875	11,87	10,742	10,097	6,349	7,146	21,2	961,909	22,574	2060,372	0	204,144	204,144	99,726	0	0	0	0	0	0	0
14:58:44	8,715	2115,962	11,967	10,84	10,093	6,35	7,13	21,2	961,909	22,574	2060,427	0	204,144	204,144	99,726	0	0	0	0	0	0	0
14:58:44	-256,005	2113,402	11,87	10,742	10,083	6,323	7,115	21,2	961,909	22,574	2060,48	0	204,144	204,144	99,726	0	0	0	0	0	0	0
14:58:44	7,641	2113,478	11,967	10,84	10,078	6,324	7,099	21,2	961,909	22,574	2060,533	0	204,144	204,144	99,726	0	0	0	0	0	0	0
14:58:44	-270,996	2110,768	11,772	10,742	10,073	6,296	7,083	21,2	961,909	22,574	2060,584	0	204,144	204,144	99,726	0	0	0	0	0	0	0
14:58:44	-165,551	2109,113	11,674	10,742	10,069	6,279	7,068	21,2	961,909	22,574	2060,632	0	204,144	204,144	99,726	0	0	0	0	0	0	0
14:58:44	-143,09	2107,682	11,528	10,693	10,069	6,264	7,052	21,2	961,909	22,574	2060,679	0	204,144	204,144	99,726	0	0	0	0	0	0	0
14:58:44	-82,739	2106,855	11,528	10,693	10,064	6,256	7,036	21,2	961,909	22,574	2060,725	0	204,144	204,144	99,726	0	0	0	0	0	0	0
14:58:44	-130,029	2105,554	11,479	10,693	10,059	6,242	7,021	21,2	961,909	22,574	2060,77	0	204,144	204,144	99,726	0	0	0	0	0	0	0
14:58:44	-128,955	2104,265	11,43	10,595	10,054	6,229	7,005	21,2	961,909	22,574	2060,813	0	204,144	204,144	99,726	0	0	0	0	0	0	0
14:58:44	-116,162	2103,103	11,479	10,693	10,045	6,217	6,99	21,2	961,909	22,574	2060,856	0	204,144	204,144	99,726	0	0	0	0	0	0	0
14:58:44	-38,671	2102,716	11,528	10,693	10,04	6,213	6,974	21,2	961,909	22,574	2060,898	0	204,144	204,144	99,726	0	0	0	0	0	0	0
14:58:44	-85,913	2101,857	11,528	10,693	10,036	6,204	6,959	21,2	961,909	22,574	2060,939	0	204,144	204,144	99,726	0	0	0	0	0	0	0
14:58:44	5,395	2101,911	11,626	10,693	10,031	6,205	6,945	21,2	961,909	22,574	2060,98	0	204,144	204,144	99,726	0	0	0	0	0	0	0
14:58:44	-168,823	2100,223	11,528	10,693	10,026	6,187	6,93	21,2	961,909	22,574	2061,019	0	204,144	204,144	99,726	0	0	0	0	0	0	0
14:58:44	-131,03	2098,913	11,479	10,742	10,021	6,174	6,915	21,2	961,909	22,574	2061,057	0	204,144	204,144	99,726	0	0	0	0	0	0	0
14:58:44	-85,034	2098,062	11,479	10,742	10,017	6,165	6,9	21,2	961,909	22,574	2061,094	0	204,144	204,144	99,726	0	0	0	0	0	0	0
14:58:44	-166,577	2096,397	11,479	10,742	10,007	6,148	6,885	21,2	961,909	22,574	2061,129	0	204,144	204,144	99,726	0	0	0	0	0	0	0
14:58:44	-40,844	2095,988	11,528	10,84	10,002	6,144	6,871	21,2	961,909	22,574	2061,164	0	204,144	204,144	99,726	0	0	0	0	0	0	0
14:58:44	-81,689	2095,171	11,528	10,742	9,998	6,135	6,856	21,2	961,909	22,574	2061,198	0	204,144	204,144	99,726	0	0	0	0	0	0	0
14:58:44	5,322	2095,224	11,626	10,742	9,993	6,136	6,842	21,2	961,909	22,574	2061,232	0	204,144	204,144	99,726	0	0	0	0	0	0	0
14:58:44	-171,899	2093,505	11,528	10,84	9,988	6,118	6,828	21,2	961,909	22,574	2061,264	0	204,144	204,144	99,726	0	0	0	0	0	0	0
14:58:44	-131,005	2092,195	11,479	10,742	9,983	6,105	6,814	21,2	961,909	22,574	2061,295	0	204,144	204,144	99,726	0	0	0	0	0	0	0
14:58:44	-135,229	2090,843	11,333	10,693	9,983	6,091	6,8	21,2	961,909	22,574	2061,325	0	204,144	204,144	99,726	0	0	0	0	0	0	0
14:58:44	-180,273	2089,04	11,137	10,498	9,983	6,072	6,785	21,2	961,909	22,574	2061,352	0	204,144	204,144	99,726	0	0	0	0	0	0	0
14:58:44	-90,087	2088,139	11,04	10,498	9,983	6,063	6,771	21,2	961,909	22,574	2061,379	0	204,144	204,144	99,726	0	0	0	0	0	0	0
14:58:44	-166,503	2086,474	11,04	10,498	9,974	6,046	6,757	21,2	961,909	22,574	2061,404	0	204,144	204,144	99,726	0	0	0	0	0	0	0
14:58:44	48,193	2086,956	11,186	10,498	9,969	6,051	6,743	21,2	961,909	22,574	2061,429	0	204,144	204,144	99,726	0	0	0	0	0	0	0
14:58:45	56,42	2087,521	11,43	10,595	9,959	6,056	6,73	21,2	961,909	22,574	2061,456	0	204,144	204,144	99,726	0	0	0	0	0	0	0
14:58:45	-167,602	2085,845	11,43	10,595	9,95	6,039	6,716	21,2	961,909	22,574	2061,48	0	204,144	204,144	99,726	0	0	0	0	0	0	0
14:58:45	-83,813	2085,006	11,43	10,693	9,945	6,03	6,703	21,2	961,909	22,574	2061,503	0	204,144	204,144	99,726	0	0	0	0	0	0	0
14:58:45	6,274	2085,069	11,528	10,84	9,94	6,031	6,69	21,2	961,909	22,574	2061,527	0	204,144	204,144	99,726	0	0	0	0	0	0	0
14:58:45	-130,957	2083,76	11,479	10,84	9,935	6,018	6,676	21,2	961,909	22,574	2061,549	0	204,144	204,144	99,726	0	0	0	0	0	0	0
14:58:45	-128,833	2082,471	11,43	10,693	9,931	6,004	6,663	21,2	961,909	22,574	2061,57	0	204,144	204,144	99,726	0	0	0	0	0	0	0
14:58:45	-90,063	2081,571	11,333	10,595	9,931	5,995	6,65	21,2	961,909	22,574	2061,59	0	204,144	204,144	99,726	0	0	0	0	0	0	0
14:58:45	-135,058	2080,22	11,186	10,498	9,931	5,981	6,637	21,2	961,909	22,574	2061,609	0	204,144	204,144	99,726	0	0	0	0	0	0	0
14:58:45	-128,833	2078,932	11,137	10,498	9,926	5,968	6,624	21,2	961,909	22,574	2061,627	0	204,144	204,144	99,726	0	0	0	0	0	0	0
14:58:45	-41,04	2078,521	11,186	10,547	9,921	5,964	6,611	21,2	961,909	22,574	2061,643	0	204,144	204,144	99,726	0	0	0	0	0	0	0
14:58:45	-84,838	2077,673	11,186	10,498	9,916	5,955	6,598	21,2	961,909	22,574	2061,659	0	204,144	204,144	99,726	0	0	0	0	0	0	0
14:58:45	-79,687	2076,876	11,284	10,547	9,906	5,947	6,585	21,2	961,909	22,574	2061,674	0	204,144	204,144	99,726	0	0	0	0	0	0	0
14:58:45	-173,779	2075,138	11,186	10,547	9,902	5,929	6,572	21,2	961,909	22,574	2061,688	0	204,144	204,144	99,726	0	0	0	0	0	0	0
14:58:45	-45,019	2074,688	11,137	10,595	9,902	5,924	6,56	21,2	961,909	22,574	2061,701	0	204,144	204,144	99,726	0	0	0	0	0	0	0
14:58:45	-169,848	2072,99	11,137	10,595	9,892	5,907	6,547	21,2	961,909	22,574	2061,712	0	204,144	204,144	99,726	0	0	0	0	0	0	0
14:58:45	44,995	2073,44	11,186	10,595	9,892	5,911	6,534	21,2	961,909	22,574	2061,724	0	204,144	204,144	99,726	0	0	0	0	0	0	0
14:58:45	-84,838	2072,591	11,186	10,595	9,887	5,903	6,522	21,2	961,909	22,574	2061,735	0	204,144	204,144	99,726	0	0	0	0	0	0	0
14:58:45	-129,833	2071,293	11,137	10,595	9,882	5,889	6,51	21,2	961,909	22,574	2061,744	0	204,144	204,144	99,726	0	0	0	0	0	0	0
14:58:45	-84,838	2070,444	11,137	10,595	9,878	5,88	6,497	21,2	961,909	22,574	2061,753	0	204,144	204,144	99,726	0	0	0	0	0	0	0
14:58:45	-83,789	2069,606	11,137	10,595	9,873	5,872	6,485	21,2	961,909	22,574	2061,761	0	204,144	204,144	99,726	0	0	0	0	0	0	0
14:58:45	-83,789	2068,769	11,137	10,595	9,868	5,863	6,473	21,2	961,909	22,574	2061,768	0	204,144	204,144	99,726	0	0	0	0	0	0	0
14:58:45	-92,187	2067,847	11,04	10,595	9,868	5,854	6,461	21,2	961,909	22,574	2061,774	0	204,144	204,144	99,726	0	0	0	0	0	0	0
14:58:45	6,127	2067,908	11,137	10,595	9,863	5,854	6,449	21,2	961,909	22,574	2061,78	0	204,144	204,144	99,726	0	0	0	0	0	0	0
14:58:45	-173,681	2066,171	11,04	10,595	9,858	5,836	6,437	21,2	961,909	22,574	2061,785	0	204,144	204,144	99,726	0	0	0	0	0	0	0
14:58:45	7,177	2066,243	11,137	10,547	9,854	5,837	6,425	21,2	961,909	22,574	2061,789	0	204,144	204,144	99,726	0	0	0	0	0	0	0
14:58:45	-176,831	2064,475	11,04	10,547	9,849	5,819	6,413	21,2	961,909	22,574	2061,792	0	204,144	204,144	99,726	0	0	0	0	0	0	0
14:58:45	7,153	2064,546	11,137	10,498	9,844	5,82	6,402	21,2	961,909	22,574	2061,794	0	204,144	204,144	99,726	0	0	0	0	0	0	0
14:58:45	-37,817	2064,168	11,186	10,595	9,839	5,816	6,39	21,2	961,909	22,574	2061,797	0	204,144	204,144	99,726	0	0	0	0	0	0	0
14:58:45	-85,888	2063,309	11,186	10,547	9,834	5,807	6,379	21,2	961,909	22,574	2061,798	0	204,144	204,144	99,726	0	0	0	0	0	0	0
14:58:45	-48,266	2062,826	11,137	10,547	9,834	5,802	6,367	21,2	961,909	22,574	2061,799	0	204,144	204,144	99,726	0	0	0	0	0	0	0
14:58:45	-165,478	2061,172	11,137	10,547	9,825	5,785	6,356	21,2	961,909	22,574	2061,172	0	204,144	204,144	99,726	0	0	0	0	0	0	0
14:58:45	-89,794	2060,274	11,04	10,547	9,825	5,776	6,344	21,2	961,909	22,574	2060,274	0	204,144	204,144	99,726	0	0	0	0	0	0	0
14:58:45	-86,962	2059,404	11,04	10,498	9,82	5,767	6,333	21,2	961,909	22,574	2059,404	0	204,144	204,144	99,726	0	0	0	0	0	0	0
14:58:45	-126,562	2058,138	10,991	10,547	9,815	5,754	6,322	21,2	961,909	22,574	2058,138	0	204,144	204,144	99,726	0	0	0	0	0	0	0
14:58:45	0	2058,138	10,991	10,498	9,815	5,754	6,311	21,2	961,909	22,574	2058,138	0	204,144	204,144	99,726	0	0	0	0	0	0	0
14:58:45	-85,864	2057,28	10,991	10,4	9,81	5,745	6,3	21,2	961,909	22,574	2057,28	0	204,144	204,144	99,726	0	0	0	0	0	0	0
14:58:45	-85,888	2056,421	10,991	10,351	9,806	5,736	6,289	21,2	961,909	22,574	2056,421	0	204,144	204,144	99,726	0	0	0	0	0	0	0
14:58:45	-80,615	2055,615	10,991	10,4	9,801	5,727	6,278	21,2	961,909	22,574	2055,615	0	204,144	204,144	99,726	0	0	0	0	0	0	0
14:58:45	-40,991	2055,205	11,04	10,498	9,796	5,723	6,267	21,2	961,909	22,574	2055,205	0	204,144	204,144	99,726	0	0	0	0	0	0	0
14:58:45	-84,985	2054,355	11,04	10,547	9,791	5,715	6,256	21,2	961,909	22,574	2054,355	0	204,144	204,144	99,726	0	0	0	0	0	0	0
14:58:45	-80,444	2053,551	11,04	10,547	9,787	5,706	6,245	21,2	961,909	22,574	2053,551	0	204,144	204,144	99,726	0	0	0	0	0	0	0
14:58:45	-129,882	2052,252	10,991	10,595	9,782	5,693	6,234	21,2	961,909	22,574	2052,252	0	204,144	204,144	99,726	0	0	0	0	0	0	0
14:58:45	0	2052,252	10,991	10,595	9,782	5,693	6,224	21,2	961,909	22,574	2052,252	0	204,144	204,144	99,726	0	0	0	0	0	0	0
14:58:45	-134,594	2050,906	10,844	10,4	9,782	5,679	6,213	21,2	961,909	22,574	2050,906	0	204,144	204,144	99,726	0	0	0	0	0	0	0
14:58:45	-84,814	2050,058	10,844	10,498	9,777	5,67	6,202	21,2	961,909	22,574	2050,058	0	204,144	204,144	99,726	0	0	0	0	0	0	0
14:58:45	-44,873	2049,609	10,796	10,4	9,777	5,666	6,192	21,2	961,909	22,574	2049,609	0	204,144	204,144	99,726	0	0	0	0	0	0	0
14:58:45	-175,549	2047,853	10,698	10,351	9,772	5,647	6,181	21,2	961,909	22,574	2047,853	0	204,144	204,144	99,726	0	0	0	0	0	0	0
14:58:45	5,957	2047,913	10,796	10,351	9,767	5,648	6,171	21,2	961,909	22,574	2047,853	0	204,144	204,144	99,726	0	0	0	0	0	0	0
14:58:45	-41,04	2047,503	10,844	10,351	9,763	5,644	6,16	21,2	961,909	22,574	2047,503	0	204,144	204,144	99,726	0	0	0	0	0	0	0
14:58:45	5,932	2047,562	10,942	10,498	9,758	5,644	6,15	21,2	961,909	22,574	2047,503	0	204,144	204,144	99,726	0	0	0	0	0	0	0
14:58:45	-38,94	2047,173	10,991	10,498	9,753	5,64	6,14	21,2	961,909	22,574	2047,173	0	204,144	204,144	99,726	0	0	0	0	0	0	0
14:58:45	-40,161	2046,771	11,04	10,595	9,748	5,636	6,13	21,2	961,909	22,574	2046,771	0	204,144	204,144	99,726	0	0	0	0	0	0	0
14:58:45	-82,714	2045,944	11,04	10,693	9,743	5,628	6,12	21,2	961,909	22,574	2045,944	0	204,144	204,144	99,726	0	0	0	0	0	0	0
14:58:45	-83,764	2045,106	11,04	10,595	9,739	5,619	6,111	21,2	961,909	22,574	2045,106	0	204,144	204,144	99,726	0	0	0	0	0	0	0
14:58:45	-52,221	2044,584	10,991	10,547	9,738	5,614	6,101	21,2	961,909	22,574	2044,584	0	204,144	204,144	99,726	0	0	0	0	0	0	0
14:58:45	-120,141	2043,382	10,942	10,547	9,734	5,601	6,091	21,1	961,448	22,574	2043,382	0	204,144	204,144	99,726	0	0	0	0	0	0	0
14:58:45	-133,386	2042,049	10,796	10,498	9,734	5,588	6,081	21,1	961,448	22,574	2042,049	0	204,144	204,144	99,726	0	0	0	0	0	0	0
14:58:45	0	2042,049	10,796	10,498	9,734	5,588	6,072	21,1	961,448	22,574	2042,049	0	204,144	204,144	99,726	0	0	0	0	0	0	0
14:58:45	-172,338	2040,325	10,698	10,351	9,729	5,57	6,062	21,1	961,448	22,574	2040,325	0	204,144	204,144	99,726	0	0	0	0	0	0	0
14:58:45	-82,653	2039,499	10,698	10,302	9,725	5,561	6,052	21,1	961,448	22,574	2039,499	0	204,144	204,144	99,726	0	0	0	0	0	0	0
14:58:45	6,896	2039,568	10,796	10,351	9,72	5,562	6,042	21,1	961,448	22,574	2039,499	0	204,144	204,144	99,726	0	0	0	0	0	0	0
14:58:45	-46,337	2039,104	10,844	10,498	9,715	5,557	6,033	21,1	961,448	22,574	2039,104	0	204,144	204,144	99,726	0	0	0	0	0	0	0
14:58:45	7,983	2039,184	10,942	10,498	9,71	5,558	6,023	21,1	961,448	22,574	2039,104	0	204,144	204,144	99,726	0	0	0	0	0	0	0
14:58:45	-171,276	2037,471	10,844	10,547	9,705	5,54	6,014	21,1	961,448	22,574	2037,471	0	204,144	204,144	99,726	0	0	0	0	0	0	0
14:58:45	-0,671	2037,465	10,942	10,595	9,7	5,54	6,005	21,1	961,448	22,574	2037,465	0	204,144	204,144	99,726	0	0	0	0	0	0	0
14:58:45	-80,59	2036,659	10,942	10,547	9,696	5,532	5,995	21,1	961,448	22,574	2036,659	0	203,741	203,741	99,725	0	0	0	0	0	0	0
14:58:45	-89,575	2035,763	10,844	10,547	9,696	5,523	5,986	21,1	961,448	22,574	2035,763	0	203,741	203,741	99,725	0	0	0	0	0	0	0
14:58:45	-79,357	2034,969	10,844	10,547	9,691	5,515	5,977	21,1	961,448	22,574	2034,969	0	203,741	203,741	99,725	0	0	0	0	0	0	0
14:58:45	-54,492	2034,424	10,796	10,4	9,691	5,509	5,968	21,1	961,448	22,574	2034,424	0	203,741	203,741	99,725	0	0	0	0	0	0	0
14:58:45	-160,449	2032,82	10,698	10,205	9,687	5,492	5,958	21,1	961,448	22,574	2032,82	0	203,741	203,741	99,725	0	0	0	0	0	0	0
14:58:45	-79,528	2032,025	10,698	10,302	9,682	5,484	5,949	21,1	961,448	22,574	2032,025	0	203,741	203,741	99,725	0	0	0	0	0	0	0
14:58:45	10,192	2032,127	10,796	10,351	9,678	5,485	5,94	21,1	961,448	22,574	2032,025	0	203,741	203,741	99,725	0	0	0	0	0	0	0
14:58:45	-89,221	2031,234	10,796	10,351	9,673	5,476	5,931	21,1	961,448	22,574	2031,234	0	203,741	203,741	99,725	0	0	0	0	0	0	0
14:58:45	-33,52	2030,899	10,844	10,4	9,668	5,473	5,922	21,1	961,448	22,574	2030,899	0	203,741	203,741	99,725	0	0	0	0	0	0	0
14:58:45	-89,196	2030,007	10,844	10,498	9,663	5,463	5,913	21,1	961,448	22,574	2030,007	0	203,741	203,741	99,725	0	0	0	0	0	0	0
14:58:45	-77,453	2029,233	10,844	10,498	9,659	5,456	5,904	21,1	961,448	22,574	2029,233	0	203,741	203,741	99,725	0	0	0	0	0	0	0
14:58:45	-56,542	2028,667	10,796	10,498	9,658	5,45	5,895	21,1	961,448	22,574	2028,667	0	203,741	203,741	99,725	0	0	0	0	0	0	0
14:58:45	-89,501	2027,772	10,698	10,4	9,658	5,44	5,886	21,1	961,448	22,574	2027,772	0	203,741	203,741	99,725	0	0	0	0	0	0	0
14:58:45	-121,984	2026,552	10,649	10,498	9,654	5,428	5,877	21,1	961,448	22,574	2026,552	0	203,741	203,741	99,725	0	0	0	0	0	0	0
14:58:45	-89,465	2025,658	10,551	10,302	9,654	5,419	5,868	21,1	961,448	22,574	2025,658	0	203,741	203,741	99,725	0	0	0	0	0	0	0
14:58:45	-122,119	2024,437	10,503	10,302	9,649	5,406	5,859	21,1	961,448	22,574	2024,437	0	203,741	203,741	99,725	0	0	0	0	0	0	0
14:58:45	34,008	2024,777	10,551	10,351	9,649	5,41	5,85	21,1	961,448	22,574	2024,437	0	203,741	203,741	99,725	0	0	0	0	0	0	0
14:58:45	1,477	2024,791	10,649	10,351	9,644	5,41	5,842	21,1	961,448	22,574	2024,437	0	203,741	203,741	99,725	0	0	0	0	0	0	0
14:58:45	89,758	2025,689	10,844	10,4	9,638	5,419	5,833	21,1	961,448	22,574	2024,439	0	203,741	203,741	99,725	0	0	0	0	0	0	0
14:58:45	-76,196	2024,927	10,844	10,498	9,634	5,411	5,825	21,1	961,448	22,574	2024,439	0	203,741	203,741	99,725	0	0	0	0	0	0	0
14:58:45	-119,86	2023,728	10,796	10,498	9,63	5,399	5,817	21,1	961,448	22,574	2023,728	0	203,741	203,741	99,725	0	0	0	0	0	0	0
14:58:45	-11,791	2023,611	10,796	10,498	9,629	5,398	5,809	21,1	961,448	22,574	2023,611	0	203,741	203,741	99,725	0	0	0	0	0	0	0
14:58:45	-63,513	2022,975	10,796	10,498	9,626	5,391	5,8	21,1	961,448	22,574	2022,975	0	203,741	203,741	99,725	0	0	0	0	0	0	0
14:58:45	-101,257	2021,963	10,698	10,498	9,625	5,381	5,792	21,1	961,448	22,574	2021,963	0	203,741	203,741	99,725	0	0	0	0	0	0	0
14:58:45	-106,982	2020,893	10,649	10,4	9,621	5,37	5,784	21,1	961,448	22,574	2020,893	0	203,741	203,741	99,725	0	0	0	0	0	0	0
14:58:45	46,191	2021,355	10,796	10,498	9,616	5,374	5,776	21,1	961,448	22,574	2020,893	0	203,741	203,741	99,725	0	0	0	0	0	0	0
14:58:45	-42,407	2020,931	10,844	10,547	9,611	5,37	5,768	21,1	961,448	22,574	2020,893	0	203,741	203,741	99,725	0	0	0	0	0	0	0
14:58:45	-73,022	2020,201	10,844	10,498	9,607	5,362	5,76	21,1	961,448	22,574	2020,201	0	203,741	203,741	99,725	0	0	0	0	0	0	0
14:58:45	-117,724	2019,023	10,796	10,498	9,603	5,35	5,752	21,1	961,448	22,574	2019,023	0	203,741	203,741	99,725	0	0	0	0	0	0	0
14:58:45	-102,258	2018,001	10,698	10,351	9,602	5,34	5,744	21,1	961,448	22,574	2018,001	0	203,741	203,741	99,725	0	0	0	0	0	0	0
14:58:45	-104,858	2016,952	10,649	10,4	9,599	5,329	5,736	21,1	961,448	22,574	2016,952	0	203,741	203,741	99,725	0	0	0	0	0	0	0
14:58:45	-102,209	2015,93	10,551	10,498	9,598	5,318	5,727	21,1	961,448	22,574	2015,93	0	203,741	203,741	99,725	0	0	0	0	0	0	0
14:58:45	-72,998	2015,2	10,551	10,351	9,594	5,311	5,719	21,1	961,448	22,574	2015,2	0	203,741	203,741	99,725	0	0	0	0	0	0	0
14:58:45	-12,829	2015,072	10,551	10,351	9,593	5,31	5,711	21,1	961,448	22,574	2015,072	0	203,741	203,741	99,725	0	0	0	0	0	0	0
14:58:45	-85,839	2014,213	10,551	10,302	9,588	5,301	5,703	21,1	961,448	22,574	2014,213	0	203,741	203,741	99,725	0	0	0	0	0	0	0
14:58:46	-70,898	2013,504	10,551	10,302	9,584	5,293	5,695	21,1	961,448	22,574	2013,504	0	203,741	203,741	99,725	0	0	0	0	0	0	0
14:58:46	-58,752	2012,917	10,503	10,351	9,584	5,287	5,687	21,1	961,448	22,574	2012,917	0	203,741	203,741	99,725	0	0	0	0	0	0	0
14:58:46	-56,823	2012,349	10,503	10,351	9,58	5,281	5,679	21,1	961,448	22,574	2012,349	0	203,741	203,741	99,725	0	0	0	0	0	0	0
14:58:46	-13,903	2012,21	10,503	10,302	9,58	5,28	5,671	21,1	961,448	22,574	2012,21	0	203,741	203,741	99,725	0	0	0	0	0	0	0
14:58:46	0	2012,21	10,503	10,302	9,58	5,28	5,664	21,1	961,448	22,574	2012,21	0	203,741	203,741	99,725	0	0	0	0	0	0	0
14:58:46	-70,886	2011,501	10,503	10,302	9,576	5,273	5,656	21,1	961,448	22,574	2011,501	0	203,741	203,741	99,725	0	0	0	0	0	0	0
14:58:46	16,711	2011,668	10,551	10,351	9,574	5,274	5,649	21,1	961,448	22,574	2011,501	0	203,741	203,741	99,725	0	0	0	0	0	0	0
14:58:46	-71,948	2010,948	10,551	10,302	9,57	5,267	5,641	21,1	961,448	22,574	2010,948	0	203,741	203,741	99,725	0	0	0	0	0	0	0
14:58:46	-69,848	2010,25	10,551	10,351	9,566	5,26	5,634	21,1	961,448	22,574	2010,25	0	203,741	203,741	99,725	0	0	0	0	0	0	0
14:58:46	75,451	2011,004	10,649	10,498	9,565	5,268	5,626	21,1	961,448	22,574	2010,251	0	203,741	203,741	99,725	0	0	0	0	0	0	0
14:58:46	-203,833	2008,966	10,503	10,351	9,561	5,247	5,619	21,1	961,448	22,574	2008,966	0	203,741	203,741	99,725	0	0	0	0	0	0	0
14:58:46	-58,544	2008,381	10,454	10,205	9,56	5,241	5,612	21,1	961,448	22,574	2008,381	0	203,741	203,741	99,725	0	0	0	0	0	0	0
14:58:46	0	2008,381	10,454	10,302	9,56	5,241	5,604	21,1	961,448	22,574	2008,381	0	203,741	203,741	99,725	0	0	0	0	0	0	0
14:58:46	-25,17	2008,129	10,503	10,351	9,556	5,238	5,597	21,1	961,448	22,574	2008,129	0	203,741	203,741	99,725	0	0	0	0	0	0	0
14:58:46	-58,52	2007,544	10,454	10,205	9,556	5,232	5,59	21,1	961,448	22,574	2007,544	0	203,741	203,741	99,725	0	0	0	0	0	0	0
14:58:46	-89,27	2006,651	10,356	10,156	9,556	5,223	5,583	21,1	961,448	22,574	2006,651	0	203,741	203,741	99,725	0	0	0	0	0	0	0
14:58:46	19,421	2006,845	10,454	10,205	9,552	5,225	5,576	21,1	961,448	22,574	2006,651	0	203,741	203,741	99,725	0	0	0	0	0	0	0
14:58:46	-103,149	2005,814	10,356	10,156	9,551	5,214	5,569	21,1	961,448	22,574	2005,814	0	203,741	203,741	99,725	0	0	0	0	0	0	0
14:58:46	-99,487	2004,819	10,307	10,058	9,548	5,204	5,561	21,1	961,448	22,574	2004,819	0	203,741	203,741	99,725	0	0	0	0	0	0	0
14:58:46	29,65	2005,115	10,356	10,205	9,547	5,207	5,555	21,1	961,448	22,574	2004,819	0	203,741	203,741	99,725	0	0	0	0	0	0	0
14:58:46	-67,517	2004,44	10,356	10,205	9,543	5,2	5,548	21,1	961,448	22,574	2004,44	0	203,741	203,741	99,725	0	0	0	0	0	0	0
14:58:46	-68,786	2003,752	10,356	10,205	9,539	5,193	5,541	21,1	961,448	22,574	2003,752	0	203,741	203,741	99,725	0	0	0	0	0	0	0
14:58:46	58,129	2004,334	10,454	10,302	9,537	5,199	5,534	21,1	961,448	22,574	2003,753	0	203,741	203,741	99,725	0	0	0	0	0	0	0
14:58:46	-67,724	2003,656	10,454	10,205	9,534	5,192	5,527	21,1	961,448	22,574	2003,656	0	203,741	203,741	99,725	0	0	0	0	0	0	0
14:58:46	-89,221	2002,764	10,356	10,302	9,534	5,183	5,52	21,1	961,448	22,574	2002,764	0	203,741	203,741	99,725	0	0	0	0	0	0	0
14:58:46	-67,541	2002,089	10,356	10,302	9,53	5,176	5,514	21,1	961,448	22,574	2002,089	0	203,741	203,741	99,725	0	0	0	0	0	0	0
14:58:46	-60,803	2001,481	10,307	10,302	9,529	5,169	5,507	21,1	961,448	22,574	2001,481	0	203,741	203,741	99,725	0	0	0	0	0	0	0
14:58:46	-89,196	2000,589	10,21	10,302	9,529	5,16	5,5	21,1	961,448	22,574	2000,589	0	203,741	203,741	99,725	0	0	0	0	0	0	0
14:58:46	67,321	2001,262	10,356	10,351	9,525	5,167	5,494	21,1	961,448	22,574	2000,589	0	203,741	203,741	99,725	0	0	0	0	0	0	0
14:58:46	-15,124	2001,111	10,356	10,205	9,524	5,166	5,487	21,1	961,448	22,574	2000,59	0	203,741	203,741	99,725	0	0	0	0	0	0	0
14:58:46	-111,047	2000	10,307	10,205	9,52	5,154	5,481	21,1	961,448	22,574	2000	0	203,741	203,741	99,725	0	0	0	0	0	0	0
14:58:46	28,405	2000,284	10,356	10,351	9,519	5,157	5,474	21,1	961,448	22,574	2000,001	0	203,741	203,741	99,725	0	0	0	0	0	0	0
14:58:46	-162,194	1998,662	10,161	10,205	9,52	5,14	5,468	21,1	961,448	22,574	1998,662	0	203,741	203,741	99,725	0	0	0	0	0	0	0
14:58:46	-89,16	1997,771	10,063	10,009	9,52	5,131	5,461	21,1	961,448	22,574	1997,771	0	203,741	203,741	99,725	0	0	0	0	0	0	0
14:58:46	117,578	1998,947	10,21	10,058	9,519	5,143	5,455	21,1	961,448	22,574	1997,772	0	203,741	203,741	99,725	0	0	0	0	0	0	0
14:58:46	22,68	1999,173	10,307	10,205	9,516	5,146	5,449	21,1	961,448	22,574	1997,773	0	203,741	203,741	99,725	0	0	0	0	0	0	0
14:58:46	-20,812	1998,965	10,356	10,205	9,512	5,143	5,443	21,1	961,448	22,574	1997,775	0	203,741	203,741	99,725	0	0	0	0	0	0	0
14:58:46	-16,174	1998,804	10,356	10,205	9,511	5,142	5,437	21,1	961,448	22,574	1997,776	0	203,741	203,741	99,725	0	0	0	0	0	0	0
14:58:46	-16,027	1998,643	10,356	10,205	9,51	5,14	5,431	21,1	961,448	22,574	1997,777	0	203,741	203,741	99,725	0	0	0	0	0	0	0
14:58:46	-65,576	1997,987	10,356	10,205	9,506	5,133	5,425	21,1	961,448	22,574	1997,777	0	203,741	203,741	99,725	0	0	0	0	0	0	0
14:58:46	-60,607	1997,381	10,307	10,205	9,505	5,127	5,419	21,1	961,448	22,574	1997,381	0	203,741	203,741	99,725	0	0	0	0	0	0	0
14:58:46	0	1997,381	10,307	10,156	9,505	5,127	5,414	21,1	961,448	22,574	1997,381	0	203,741	203,741	99,725	0	0	0	0	0	0	0
14:58:46	-155,81	1995,823	10,21	10,156	9,502	5,111	5,408	21,1	961,448	22,574	1995,823	0	203,741	203,741	99,725	0	0	0	0	0	0	0
14:58:46	117,712	1997	10,356	10,058	9,501	5,123	5,402	21,1	961,448	22,574	1995,824	0	203,741	203,741	99,725	0	0	0	0	0	0	0
14:58:46	-65,588	1996,345	10,356	10,156	9,497	5,116	5,397	21,1	961,448	22,574	1995,825	0	203,741	203,741	99,725	0	0	0	0	0	0	0
14:58:46	23,742	1996,582	10,454	10,205	9,493	5,119	5,391	21,1	961,448	22,574	1995,826	0	203,741	203,741	99,725	0	0	0	0	0	0	0
14:58:46	-16,003	1996,422	10,454	10,205	9,492	5,117	5,386	21,1	961,448	22,574	1995,826	0	203,741	203,741	99,725	0	0	0	0	0	0	0
14:58:46	-89,16	1995,53	10,356	10,302	9,492	5,108	5,38	21,1	961,448	22,574	1995,53	0	203,741	203,741	99,725	0	0	0	0	0	0	0
14:58:46	-61,804	1994,912	10,307	10,058	9,491	5,102	5,375	21,1	961,448	22,574	1994,912	0	203,741	203,741	99,725	0	0	0	0	0	0	0
14:58:46	-89,135	1994,021	10,21	10,058	9,491	5,093	5,369	21,1	961,448	22,574	1994,021	0	203,741	203,741	99,725	0	0	0	0	0	0	0
14:58:46	-47,302	1993,548	10,21	10,009	9,489	5,088	5,364	21,1	961,448	22,574	1993,548	0	203,741	203,741	99,725	0	0	0	0	0	0	0
14:58:46	-17,053	1993,377	10,21	10,058	9,488	5,086	5,358	21,1	961,448	22,574	1993,377	0	203,741	203,741	99,725	0	0	0	0	0	0	0
14:58:46	0	1993,377	10,21	10,009	9,488	5,086	5,353	21,1	961,448	22,574	1993,377	0	203,741	203,741	99,725	0	0	0	0	0	0	0
14:58:46	-44,555	1992,932	10,161	10,009	9,488	5,081	5,348	21,1	961,448	22,574	1992,932	0	203,741	203,741	99,725	0	0	0	0	0	0	0
14:58:46	27,331	1993,205	10,21	10,058	9,487	5,084	5,343	21,1	961,448	22,574	1992,932	0	203,741	203,741	99,725	0	0	0	0	0	0	0
14:58:46	-65,454	1992,551	10,21	10,058	9,483	5,077	5,337	21,1	961,909	22,574	1992,551	0	203,741	203,741	99,725	0	0	0	0	0	0	0
14:58:46	-45,532	1992,095	10,161	10,009	9,483	5,073	5,332	21,1	961,909	22,574	1992,095	0	203,741	203,741	99,725	0	0	0	0	0	0	0
14:58:46	-16,162	1991,934	10,161	10,156	9,482	5,071	5,327	21,1	961,909	22,574	1991,934	0	203,741	203,741	99,725	0	0	0	0	0	0	0
14:58:46	69,287	1992,627	10,307	10,351	9,479	5,078	5,322	21,1	961,909	22,574	1991,934	0	203,741	203,741	99,725	0	0	0	0	0	0	0
14:58:46	-133,642	1991,29	10,161	10,156	9,479	5,064	5,317	21,1	961,909	22,574	1991,29	0	203,741	203,741	99,725	0	0	0	0	0	0	0
14:58:46	27,319	1991,563	10,21	10,058	9,478	5,067	5,312	21,1	961,909	22,574	1991,29	0	203,741	203,741	99,725	0	0	0	0	0	0	0
14:58:46	-47,143	1991,092	10,21	10,205	9,475	5,062	5,307	21,1	961,909	22,574	1991,092	0	203,741	203,741	99,725	0	0	0	0	0	0	0
14:58:46	-17,224	1990,92	10,21	10,156	9,474	5,061	5,302	21,1	961,909	22,574	1990,92	0	203,741	203,741	99,725	0	0	0	0	0	0	0
14:58:46	-61,779	1990,302	10,161	10,009	9,473	5,054	5,298	21,1	961,909	22,574	1990,302	0	203,741	203,741	99,725	0	0	0	0	0	0	0
14:58:46	-46,069	1989,841	10,161	10,058	9,47	5,049	5,293	21,1	961,909	22,574	1989,841	0	203,741	203,741	99,725	0	0	0	0	0	0	0
14:58:46	27,307	1990,114	10,21	10,205	9,469	5,052	5,288	21,1	961,909	22,574	1989,841	0	203,685	203,685	99,724	0	0	0	0	0	0	0
14:58:46	70,959	1990,824	10,307	10,205	9,468	5,06	5,284	21,1	961,909	22,574	1989,843	0	203,685	203,685	99,724	0	0	0	0	0	0	0
14:58:46	-134,277	1989,481	10,21	10,205	9,466	5,046	5,279	21,1	961,909	22,574	1989,481	0	203,685	203,685	99,724	0	0	0	0	0	0	0
14:58:46	0	1989,481	10,21	10,156	9,466	5,046	5,274	21,1	961,909	22,574	1989,481	0	203,685	203,685	99,724	0	0	0	0	0	0	0
14:58:46	-44,531	1989,036	10,161	10,156	9,466	5,041	5,27	21,1	961,909	22,574	1989,036	0	203,685	203,685	99,724	0	0	0	0	0	0	0
14:58:46	-89,062	1988,145	10,063	10,156	9,466	5,032	5,265	21,1	961,909	22,574	1988,145	0	203,685	203,685	99,724	0	0	0	0	0	0	0
14:58:46	-17,053	1987,975	10,063	9,961	9,465	5,03	5,26	21,1	961,909	22,574	1987,975	0	203,685	203,685	99,724	0	0	0	0	0	0	0
[truncated: 5,596 more rows]
