# Supplementary material for: Testing of pandemic ventilators under early and agile development
Source: Front Med Technol. 2022 Aug 16;4:899328. doi: 10.3389/fmedt.2022.899328 (PMC9424737; doi:10.3389/fmedt.2022.899328)
Supplement: Supplementary file 3 [file Data_Sheet_2.ZIP › Accuracy of Controls Systems/01_Data Storage/01_Raw Measurement Data/Hamilton T1/Hamilton T1_v1/part_2_test_01.csv]

Time	Flow	Lung tidal volume	p alveole	Airway pressure	Bellows position	Intrapleural pressure	Cardial pressure	Fraction of O2 inspir	Ambient pressure	Temperature Celsius	FRC actual	Shunt fraction	Partial pressure O2 air chamber	Partial pressure O2 effectiv	Oxygen sat pulm. capillaries	NA	NA	NA	NA	NA	NA	NA
12:09:34	-77,416	2094,054	10,283	10,058	10,055	6,124	6,805	21,2	953,994	24,581	2094,054	0	202,339	202,339	99,719	0	0	0	0	0	0	0
12:09:34	-7,568	2093,978	10,283	10,058	10,055	6,123	6,791	21,2	953,994	24,581	2093,978	0	202,339	202,339	99,719	0	0	0	0	0	0	0
12:09:34	-76,147	2093,216	10,283	10,156	10,051	6,115	6,778	21,2	953,994	24,581	2093,216	0	202,339	202,339	99,719	0	0	0	0	0	0	0
12:09:34	37,597	2093,592	10,332	10,156	10,05	6,119	6,765	21,2	953,994	24,581	2093,217	0	202,339	202,339	99,719	0	0	0	0	0	0	0
12:09:34	-122,387	2092,368	10,283	10,058	10,046	6,106	6,752	21,2	953,994	24,581	2092,368	0	202,339	202,339	99,719	0	0	0	0	0	0	0
12:09:34	-7,543	2092,293	10,283	10,058	10,045	6,106	6,739	21,2	953,994	24,581	2092,293	0	202,339	202,339	99,719	0	0	0	0	0	0	0
12:09:34	0	2092,293	10,283	10,156	10,045	6,106	6,727	21,2	953,994	24,581	2092,293	0	202,339	202,339	99,719	0	0	0	0	0	0	0
12:09:34	0	2092,293	10,283	10,058	10,045	6,106	6,715	21	951,135	24,581	2092,293	0	202,339	202,339	99,719	0	0	0	0	0	0	0
12:09:35	-206,03	2090,233	10,136	10,009	10,041	6,084	6,703	21	951,135	24,581	2090,233	0	202,339	202,339	99,719	0	0	0	0	0	0	0
12:09:35	45,166	2090,684	10,185	10,058	10,041	6,089	6,69	21	951,135	24,581	2090,233	0	202,339	202,339	99,719	0	0	0	0	0	0	0
12:09:35	0	2090,684	10,185	10,156	10,041	6,089	6,679	21	951,135	24,581	2090,233	0	202,339	202,339	99,719	0	0	0	0	0	0	0
12:09:35	-51,684	2090,168	10,136	10,058	10,041	6,084	6,667	21	951,135	24,581	2090,168	0	202,339	202,339	99,719	0	0	0	0	0	0	0
12:09:35	45,166	2090,619	10,185	10,058	10,041	6,088	6,656	21	951,135	24,581	2090,168	0	202,339	202,339	99,719	0	0	0	0	0	0	0
12:09:35	-122,338	2089,396	10,136	9,961	10,036	6,076	6,644	21	951,135	24,581	2089,396	0	202,339	202,339	99,719	0	0	0	0	0	0	0
12:09:35	45,166	2089,847	10,185	10,009	10,036	6,08	6,633	21	951,135	24,581	2089,396	0	202,339	202,339	99,719	0	0	0	0	0	0	0
12:09:35	-45,166	2089,396	10,136	10,009	10,036	6,076	6,622	21	951,135	24,581	2089,396	0	202,339	202,339	99,719	0	0	0	0	0	0	0
12:09:35	0	2089,396	10,136	10,009	10,036	6,076	6,612	21	951,135	24,581	2089,396	0	202,339	202,339	99,719	0	0	0	0	0	0	0
12:09:35	0	2089,396	10,136	10,009	10,036	6,076	6,601	21	951,135	24,581	2089,396	0	200,675	200,675	99,712	0	0	0	0	0	0	0
12:09:35	-85,986	2088,536	10,136	9,961	10,031	6,067	6,591	21	951,135	24,581	2088,536	0	200,675	200,675	99,712	0	0	0	0	0	0	0
12:09:35	0	2088,536	10,136	10,009	10,031	6,067	6,58	21	951,135	24,581	2088,536	0	200,675	200,675	99,712	0	0	0	0	0	0	0
12:09:35	0	2088,536	10,136	10,009	10,031	6,067	6,57	21	951,135	24,581	2088,536	0	200,675	200,675	99,712	0	0	0	0	0	0	0
12:09:35	50,659	2089,043	10,283	10,156	10,027	6,072	6,561	21	951,135	24,581	2088,536	0	200,675	200,675	99,712	0	0	0	0	0	0	0
12:09:35	-90,283	2088,14	10,185	10,156	10,027	6,063	6,551	21	951,135	24,581	2088,14	0	200,675	200,675	99,712	0	0	0	0	0	0	0
12:09:35	-79,492	2087,345	10,185	10,156	10,022	6,055	6,541	21	951,135	24,581	2087,345	0	200,675	200,675	99,712	0	0	0	0	0	0	0
12:09:35	-5,297	2087,292	10,185	10,058	10,022	6,054	6,531	21	951,135	24,581	2087,292	0	200,675	200,675	99,712	0	0	0	0	0	0	0
12:09:35	-45,141	2086,84	10,136	10,058	10,022	6,049	6,522	21	951,135	24,581	2086,84	0	200,675	200,675	99,712	0	0	0	0	0	0	0
12:09:35	-35,4	2086,486	10,185	10,058	10,017	6,046	6,513	21	951,135	24,581	2086,486	0	200,675	200,675	99,712	0	0	0	0	0	0	0
12:09:35	-45,117	2086,035	10,136	10,058	10,017	6,041	6,503	21	951,135	24,581	2086,035	0	200,675	200,675	99,712	0	0	0	0	0	0	0
12:09:35	0	2086,035	10,136	10,058	10,017	6,041	6,494	21	951,135	24,581	2086,035	0	200,675	200,675	99,712	0	0	0	0	0	0	0
12:09:35	0	2086,035	10,136	10,009	10,017	6,041	6,485	21	951,135	24,581	2086,035	0	200,675	200,675	99,712	0	0	0	0	0	0	0
12:09:35	0	2086,035	10,136	10,058	10,017	6,041	6,477	21	951,135	24,581	2086,035	0	200,675	200,675	99,712	0	0	0	0	0	0	0
12:09:35	-84,765	2085,188	10,136	10,009	10,012	6,032	6,468	21	951,135	24,581	2085,188	0	200,675	200,675	99,712	0	0	0	0	0	0	0
12:09:35	0	2085,188	10,136	10,009	10,012	6,032	6,46	21	951,135	24,581	2085,188	0	200,675	200,675	99,712	0	0	0	0	0	0	0
12:09:35	0	2085,188	10,136	10,009	10,012	6,032	6,451	21	951,135	24,581	2085,188	0	200,675	200,675	99,712	0	0	0	0	0	0	0
12:09:35	-90,258	2084,285	10,039	9,961	10,012	6,023	6,443	21	951,135	24,581	2084,285	0	200,675	200,675	99,712	0	0	0	0	0	0	0
12:09:35	9,716	2084,382	10,136	10,058	10,008	6,024	6,435	21	951,135	24,581	2084,285	0	200,675	200,675	99,712	0	0	0	0	0	0	0
12:09:35	-5,273	2084,329	10,136	10,009	10,008	6,024	6,426	21	951,135	24,581	2084,285	0	200,675	200,675	99,712	0	0	0	0	0	0	0
12:09:35	-130,102	2083,028	9,99	9,863	10,008	6,01	6,418	21	951,135	24,581	2083,028	0	200,675	200,675	99,712	0	0	0	0	0	0	0
12:09:35	-45,117	2082,577	9,941	9,814	10,008	6,005	6,41	21	951,135	24,581	2082,577	0	200,675	200,675	99,712	0	0	0	0	0	0	0
12:09:35	45,117	2083,028	9,99	9,863	10,008	6,01	6,402	21	951,135	24,581	2082,577	0	200,675	200,675	99,712	0	0	0	0	0	0	0
12:09:35	39,843	2083,427	10,039	9,961	10,008	6,014	6,395	21	951,135	24,581	2082,578	0	200,675	200,675	99,712	0	0	0	0	0	0	0
12:09:35	-80,517	2082,622	10,039	9,863	10,003	6,006	6,387	21	951,135	24,581	2082,578	0	200,675	200,675	99,712	0	0	0	0	0	0	0
12:09:35	90,258	2083,524	10,136	9,863	10,003	6,015	6,38	21	951,135	24,581	2082,579	0	200,675	200,675	99,712	0	0	0	0	0	0	0
12:09:35	-41,772	2083,106	10,185	9,961	9,998	6,011	6,373	21	951,135	24,581	2082,58	0	200,675	200,675	99,712	0	0	0	0	0	0	0
12:09:35	135,4	2084,461	10,332	10,156	9,998	6,025	6,366	21	951,135	24,581	2082,582	0	200,675	200,675	99,712	0	0	0	0	0	0	0
12:09:35	-45,141	2084,009	10,283	10,058	9,998	6,02	6,359	21	951,135	24,581	2082,583	0	200,675	200,675	99,712	0	0	0	0	0	0	0
12:09:35	-90,258	2083,106	10,185	10,058	9,998	6,011	6,352	21	951,135	24,581	2082,584	0	200,675	200,675	99,712	0	0	0	0	0	0	0
12:09:35	-135,375	2081,753	10,039	9,863	9,998	5,997	6,345	21	951,135	24,581	2081,753	0	200,675	200,675	99,712	0	0	0	0	0	0	0
12:09:35	0	2081,753	10,039	9,863	9,998	5,997	6,338	21	951,135	24,581	2081,753	0	200,675	200,675	99,712	0	0	0	0	0	0	0
12:09:35	90,258	2082,655	10,136	10,009	9,998	6,006	6,332	21	951,135	24,581	2081,753	0	200,675	200,675	99,712	0	0	0	0	0	0	0
12:09:35	-170,776	2080,948	10,039	9,863	9,993	5,989	6,325	21	951,135	24,581	2080,948	0	200,675	200,675	99,712	0	0	0	0	0	0	0
12:09:35	0	2080,948	10,039	10,009	9,993	5,989	6,319	21	951,135	24,581	2080,948	0	200,675	200,675	99,712	0	0	0	0	0	0	0
12:09:35	0	2080,948	10,039	9,961	9,993	5,989	6,312	21	951,135	24,581	2080,948	0	200,675	200,675	99,712	0	0	0	0	0	0	0
12:09:35	-90,209	2080,045	9,941	9,863	9,993	5,979	6,306	21	951,135	24,581	2080,045	0	200,675	200,675	99,712	0	0	0	0	0	0	0
12:09:35	39,648	2080,442	9,99	9,863	9,993	5,983	6,299	21	951,135	24,581	2080,046	0	200,675	200,675	99,712	0	0	0	0	0	0	0
12:09:35	-80,346	2079,638	9,99	9,961	9,989	5,975	6,293	21	951,135	24,581	2079,638	0	200,675	200,675	99,712	0	0	0	0	0	0	0
12:09:35	-37,548	2079,263	10,039	10,009	9,984	5,971	6,287	21	951,135	24,581	2079,263	0	200,675	200,675	99,712	0	0	0	0	0	0	0
12:09:35	90,209	2080,165	10,136	10,009	9,984	5,981	6,281	21	951,135	24,581	2079,264	0	200,675	200,675	99,712	0	0	0	0	0	0	0
12:09:35	-85,986	2079,305	10,136	10,058	9,979	5,972	6,275	21	951,135	24,581	2079,264	0	200,675	200,675	99,712	0	0	0	0	0	0	0
12:09:35	-90,209	2078,403	10,039	9,961	9,979	5,962	6,268	21	951,135	24,581	2078,403	0	200,675	200,675	99,712	0	0	0	0	0	0	0
12:09:35	0	2078,403	10,039	10,009	9,979	5,962	6,262	21	951,135	24,581	2078,403	0	200,675	200,675	99,712	0	0	0	0	0	0	0
12:09:35	-45,092	2077,952	9,99	9,863	9,979	5,958	6,256	21	951,135	24,581	2077,952	0	200,675	200,675	99,712	0	0	0	0	0	0	0
12:09:35	0	2077,952	9,99	9,961	9,979	5,958	6,251	21	951,135	24,581	2077,952	0	200,675	200,675	99,712	0	0	0	0	0	0	0
12:09:35	-217,895	2075,773	9,843	9,814	9,974	5,935	6,244	21	951,135	24,581	2075,773	0	200,675	200,675	99,712	0	0	0	0	0	0	0
12:09:35	48,413	2076,257	9,99	9,863	9,969	5,94	6,238	21	951,135	24,581	2075,774	0	200,675	200,675	99,712	0	0	0	0	0	0	0
12:09:35	0	2076,257	9,99	9,961	9,969	5,94	6,233	21	951,135	24,581	2075,774	0	200,675	200,675	99,712	0	0	0	0	0	0	0
12:09:35	52,612	2076,783	10,136	10,009	9,965	5,946	6,227	21	951,135	24,581	2075,775	0	200,675	200,675	99,712	0	0	0	0	0	0	0
12:09:35	0	2076,783	10,136	10,009	9,965	5,946	6,221	21	951,135	24,581	2075,776	0	200,675	200,675	99,712	0	0	0	0	0	0	0
12:09:35	-135,253	2075,431	9,99	9,961	9,965	5,932	6,216	21	951,135	24,581	2075,431	0	200,675	200,675	99,712	0	0	0	0	0	0	0
12:09:35	-38,647	2075,044	10,039	9,961	9,96	5,928	6,21	21	951,135	24,581	2075,044	0	200,675	200,675	99,712	0	0	0	0	0	0	0
12:09:35	0	2075,044	10,039	9,863	9,96	5,928	6,205	21	951,135	24,581	2075,044	0	200,675	200,675	99,712	0	0	0	0	0	0	0
12:09:35	-45,068	2074,594	9,99	9,961	9,96	5,923	6,199	21	951,135	24,581	2074,594	0	200,675	200,675	99,712	0	0	0	0	0	0	0
12:09:35	-45,068	2074,143	9,941	9,863	9,96	5,919	6,194	21	951,135	24,581	2074,143	0	200,675	200,675	99,712	0	0	0	0	0	0	0
12:09:35	90,136	2075,044	10,039	9,961	9,96	5,928	6,188	21	951,135	24,581	2074,144	0	200,675	200,675	99,712	0	0	0	0	0	0	0
12:09:35	-90,136	2074,143	9,941	9,668	9,96	5,919	6,183	21	951,135	24,581	2074,143	0	200,675	200,675	99,712	0	0	0	0	0	0	0
12:09:35	-38,623	2073,757	9,99	9,863	9,955	5,915	6,178	21	951,135	24,581	2073,757	0	200,675	200,675	99,712	0	0	0	0	0	0	0
12:09:35	41,748	2074,174	10,039	9,863	9,955	5,919	6,173	21	951,135	24,581	2073,757	0	200,675	200,675	99,712	0	0	0	0	0	0	0
12:09:35	-45,068	2073,724	9,99	9,814	9,955	5,914	6,168	21	951,135	24,581	2073,724	0	200,675	200,675	99,712	0	0	0	0	0	0	0
12:09:35	0	2073,724	9,99	9,814	9,955	5,914	6,163	21	951,135	24,581	2073,724	0	200,675	200,675	99,712	0	0	0	0	0	0	0
12:09:35	-45,068	2073,273	9,941	9,814	9,955	5,91	6,158	21	951,135	24,581	2073,273	0	200,675	200,675	99,712	0	0	0	0	0	0	0
12:09:35	45,068	2073,724	9,99	9,814	9,955	5,914	6,153	21	951,135	24,581	2073,273	0	200,675	200,675	99,712	0	0	0	0	0	0	0
12:09:35	0	2073,724	9,99	9,814	9,955	5,914	6,148	21	951,135	24,581	2073,274	0	200,675	200,675	99,712	0	0	0	0	0	0	0
12:09:35	45,068	2074,174	10,039	9,863	9,955	5,919	6,144	21	951,135	24,581	2073,275	0	200,675	200,675	99,712	0	0	0	0	0	0	0
12:09:35	-45,068	2073,724	9,99	9,863	9,955	5,914	6,139	21	951,135	24,581	2073,275	0	200,675	200,675	99,712	0	0	0	0	0	0	0
12:09:35	-45,068	2073,273	9,941	9,814	9,955	5,91	6,135	21	951,135	24,581	2073,273	0	200,675	200,675	99,712	0	0	0	0	0	0	0
12:09:35	0	2073,273	9,941	9,961	9,955	5,91	6,13	21	951,135	24,581	2073,273	0	200,675	200,675	99,712	0	0	0	0	0	0	0
12:09:35	90,136	2074,174	10,039	9,961	9,955	5,919	6,126	21	951,135	24,581	2073,274	0	200,675	200,675	99,712	0	0	0	0	0	0	0
12:09:35	0	2074,174	10,039	10,009	9,955	5,919	6,122	21	951,135	24,581	2073,274	0	200,675	200,675	99,712	0	0	0	0	0	0	0
12:09:35	0	2074,174	10,039	10,009	9,955	5,919	6,118	21	951,135	24,581	2073,275	0	200,675	200,675	99,712	0	0	0	0	0	0	0
12:09:35	-90,136	2073,273	9,941	9,863	9,955	5,91	6,114	21	951,135	24,581	2073,273	0	200,675	200,675	99,712	0	0	0	0	0	0	0
12:09:35	90,136	2074,174	10,039	10,058	9,955	5,919	6,11	21	951,135	24,581	2073,274	0	200,675	200,675	99,712	0	0	0	0	0	0	0
12:09:35	0	2074,174	10,039	10,058	9,955	5,919	6,106	21	951,135	24,581	2073,274	0	200,675	200,675	99,712	0	0	0	0	0	0	0
12:09:35	-45,068	2073,724	9,99	9,961	9,955	5,914	6,103	21	951,135	24,581	2073,275	0	200,675	200,675	99,712	0	0	0	0	0	0	0
12:09:35	0	2073,724	9,99	9,863	9,955	5,914	6,099	21	951,135	24,581	2073,275	0	200,675	200,675	99,712	0	0	0	0	0	0	0
12:09:35	0	2073,724	9,99	9,961	9,955	5,914	6,095	21	951,135	24,581	2073,276	0	200,675	200,675	99,712	0	0	0	0	0	0	0
12:09:35	45,068	2074,174	10,039	9,961	9,955	5,919	6,092	21	951,135	24,581	2073,277	0	200,675	200,675	99,712	0	0	0	0	0	0	0
12:09:35	-45,068	2073,724	9,99	9,863	9,955	5,914	6,088	21	951,135	24,581	2073,277	0	200,675	200,675	99,712	0	0	0	0	0	0	0
12:09:35	-37,402	2073,35	10,039	9,961	9,95	5,91	6,085	21	951,135	24,581	2073,277	0	200,675	200,675	99,712	0	0	0	0	0	0	0
12:09:35	0	2073,35	10,039	10,009	9,95	5,91	6,082	21	951,135	24,581	2073,277	0	200,675	200,675	99,712	0	0	0	0	0	0	0
12:09:35	-45,068	2072,899	9,99	9,961	9,95	5,906	6,078	21	951,135	24,581	2072,899	0	200,675	200,675	99,712	0	0	0	0	0	0	0
12:09:35	-45,068	2072,448	9,941	9,814	9,95	5,901	6,075	21	951,135	24,581	2072,448	0	200,675	200,675	99,712	0	0	0	0	0	0	0
12:09:35	90,136	2073,35	10,039	10,009	9,95	5,91	6,071	21	951,135	24,581	2072,449	0	200,675	200,675	99,712	0	0	0	0	0	0	0
12:09:35	0	2073,35	10,039	10,009	9,95	5,91	6,068	21	951,135	24,581	2072,45	0	200,675	200,675	99,712	0	0	0	0	0	0	0
12:09:35	-45,068	2072,899	9,99	9,863	9,95	5,906	6,065	21	951,135	24,581	2072,451	0	200,675	200,675	99,712	0	0	0	0	0	0	0
12:09:35	-45,068	2072,448	9,941	9,814	9,95	5,901	6,062	21	951,135	24,581	2072,448	0	200,675	200,675	99,712	0	0	0	0	0	0	0
12:09:35	45,068	2072,899	9,99	9,863	9,95	5,906	6,059	21	951,135	24,581	2072,449	0	200,675	200,675	99,712	0	0	0	0	0	0	0
12:09:35	0	2072,899	9,99	9,863	9,95	5,906	6,056	21	951,135	24,581	2072,449	0	200,675	200,675	99,712	0	0	0	0	0	0	0
12:09:35	45,068	2073,35	10,039	10,009	9,95	5,91	6,053	21	952,184	24,581	2072,45	0	200,675	200,675	99,712	0	0	0	0	0	0	0
12:09:36	-2,368	2073,326	10,039	10,009	9,95	5,91	6,05	21	952,184	24,581	2072,451	0	200,675	200,675	99,712	0	0	0	0	0	0	0
12:09:36	-90,136	2072,425	9,941	9,814	9,95	5,901	6,047	21	952,184	24,581	2072,425	0	200,675	200,675	99,712	0	0	0	0	0	0	0
12:09:36	45,068	2072,875	9,99	9,961	9,95	5,905	6,044	21	952,184	24,581	2072,425	0	200,675	200,675	99,712	0	0	0	0	0	0	0
12:09:36	0	2072,875	9,99	9,961	9,95	5,905	6,042	21	952,184	24,581	2072,426	0	200,675	200,675	99,712	0	0	0	0	0	0	0
12:09:36	0	2072,875	9,99	9,863	9,95	5,905	6,039	21	952,184	24,581	2072,426	0	200,675	200,675	99,712	0	0	0	0	0	0	0
12:09:36	0	2072,875	9,99	9,961	9,95	5,905	6,036	21	952,184	24,581	2072,427	0	200,675	200,675	99,712	0	0	0	0	0	0	0
12:09:36	0	2072,875	9,99	9,961	9,95	5,905	6,034	21	952,184	24,581	2072,427	0	200,675	200,675	99,712	0	0	0	0	0	0	0
12:09:36	0	2072,875	9,99	9,961	9,95	5,905	6,031	21	952,184	24,581	2072,428	0	200,675	200,675	99,712	0	0	0	0	0	0	0
12:09:36	45,068	2073,326	10,039	9,961	9,95	5,91	6,029	21	952,184	24,581	2072,429	0	200,675	200,675	99,712	0	0	0	0	0	0	0
12:09:36	0	2073,326	10,039	10,009	9,95	5,91	6,027	21	952,184	24,581	2072,429	0	200,594	200,594	99,712	0	0	0	0	0	0	0
12:09:36	-45,068	2072,875	9,99	9,961	9,95	5,905	6,024	21	952,184	24,581	2072,43	0	200,594	200,594	99,712	0	0	0	0	0	0	0
12:09:36	45,068	2073,326	10,039	10,009	9,95	5,91	6,022	21	952,184	24,581	2072,431	0	200,594	200,594	99,712	0	0	0	0	0	0	0
12:09:36	-45,068	2072,875	9,99	9,961	9,95	5,905	6,02	21	952,184	24,581	2072,431	0	200,594	200,594	99,712	0	0	0	0	0	0	0
12:09:36	0	2072,875	9,99	9,863	9,95	5,905	6,017	21	952,184	24,581	2072,432	0	200,594	200,594	99,712	0	0	0	0	0	0	0
12:09:36	45,068	2073,326	10,039	9,961	9,95	5,91	6,015	21	952,184	24,581	2072,433	0	200,594	200,594	99,712	0	0	0	0	0	0	0
12:09:36	-45,068	2072,875	9,99	9,814	9,95	5,905	6,013	21	952,184	24,581	2072,433	0	200,594	200,594	99,712	0	0	0	0	0	0	0
12:09:36	-45,068	2072,425	9,941	9,716	9,95	5,901	6,011	21	952,184	24,581	2072,425	0	200,594	200,594	99,712	0	0	0	0	0	0	0
12:09:36	-7,641	2072,348	9,843	9,668	9,955	5,9	6,009	21	952,184	24,581	2072,348	0	200,594	200,594	99,712	0	0	0	0	0	0	0
12:09:36	90,136	2073,25	9,941	9,814	9,955	5,909	6,007	21	952,184	24,581	2072,349	0	200,594	200,594	99,712	0	0	0	0	0	0	0
12:09:36	-37,426	2072,875	9,99	9,814	9,95	5,905	6,005	21	952,184	24,581	2072,35	0	200,594	200,594	99,712	0	0	0	0	0	0	0
12:09:36	135,205	2074,227	10,136	9,863	9,95	5,919	6,003	21	952,184	24,581	2072,352	0	200,594	200,594	99,712	0	0	0	0	0	0	0
12:09:36	-39,892	2073,828	10,185	9,961	9,945	5,915	6,001	21	952,184	24,581	2072,353	0	200,594	200,594	99,712	0	0	0	0	0	0	0
12:09:36	0	2073,828	10,185	10,009	9,945	5,915	6	21	952,184	24,581	2072,355	0	200,594	200,594	99,712	0	0	0	0	0	0	0
12:09:36	0	2073,828	10,185	10,009	9,945	5,915	5,998	21	952,184	24,581	2072,356	0	200,594	200,594	99,712	0	0	0	0	0	0	0
12:09:36	-45,068	2073,378	10,136	9,961	9,945	5,911	5,996	21	952,184	24,581	2072,357	0	200,594	200,594	99,712	0	0	0	0	0	0	0
12:09:36	0	2073,378	10,136	9,961	9,945	5,911	5,995	21	952,184	24,581	2072,358	0	200,594	200,594	99,712	0	0	0	0	0	0	0
12:09:36	-135,18	2072,026	9,99	9,814	9,945	5,897	5,993	21	952,184	24,581	2072,026	0	200,594	200,594	99,712	0	0	0	0	0	0	0
12:09:36	0	2072,026	9,99	9,863	9,945	5,897	5,991	21	952,184	24,581	2072,026	0	200,594	200,594	99,712	0	0	0	0	0	0	0
12:09:36	-45,043	2071,575	9,941	9,716	9,945	5,892	5,989	21	952,184	24,581	2071,575	0	200,594	200,594	99,712	0	0	0	0	0	0	0
12:09:36	45,043	2072,026	9,99	9,961	9,945	5,897	5,987	21	952,184	24,581	2071,576	0	200,594	200,594	99,712	0	0	0	0	0	0	0
12:09:36	-45,043	2071,575	9,941	9,863	9,945	5,892	5,985	21	952,184	24,581	2071,575	0	200,594	200,594	99,712	0	0	0	0	0	0	0
12:09:36	0	2071,575	9,941	9,814	9,945	5,892	5,983	21	952,184	24,581	2071,575	0	200,594	200,594	99,712	0	0	0	0	0	0	0
12:09:36	0	2071,575	9,941	9,814	9,945	5,892	5,982	21	952,184	24,581	2071,575	0	200,594	200,594	99,712	0	0	0	0	0	0	0
12:09:36	0	2071,575	9,941	9,814	9,945	5,892	5,98	21	952,184	24,581	2071,575	0	200,594	200,594	99,712	0	0	0	0	0	0	0
12:09:36	0	2071,575	9,941	9,814	9,945	5,892	5,978	21	952,184	24,581	2071,575	0	200,594	200,594	99,712	0	0	0	0	0	0	0
12:09:36	0	2071,575	9,941	9,863	9,945	5,892	5,977	21	952,184	24,581	2071,575	0	200,594	200,594	99,712	0	0	0	0	0	0	0
12:09:36	0	2071,575	9,941	9,814	9,945	5,892	5,975	21	952,184	24,581	2071,575	0	200,594	200,594	99,712	0	0	0	0	0	0	0
12:09:36	0	2071,575	9,941	9,814	9,945	5,892	5,973	21	952,184	24,581	2071,575	0	200,594	200,594	99,712	0	0	0	0	0	0	0
12:09:36	45,043	2072,026	9,99	9,814	9,945	5,897	5,972	21	952,184	24,581	2071,576	0	200,594	200,594	99,712	0	0	0	0	0	0	0
12:09:36	-45,043	2071,575	9,941	9,863	9,945	5,892	5,97	21	952,184	24,581	2071,575	0	200,594	200,594	99,712	0	0	0	0	0	0	0
12:09:36	42,944	2072,005	9,99	9,961	9,945	5,896	5,969	21	952,184	24,581	2071,576	0	200,594	200,594	99,712	0	0	0	0	0	0	0
12:09:36	-36,523	2071,64	10,039	10,009	9,941	5,893	5,967	21	952,184	24,581	2071,576	0	200,594	200,594	99,712	0	0	0	0	0	0	0
12:09:36	87,988	2072,52	10,136	10,156	9,94	5,902	5,966	21	952,184	24,581	2071,577	0	200,594	200,594	99,712	0	0	0	0	0	0	0
12:09:36	2,124	2072,541	10,136	10,058	9,941	5,902	5,965	21	952,184	24,581	2071,578	0	200,594	200,594	99,712	0	0	0	0	0	0	0
12:09:36	0	2072,541	10,136	10,058	9,941	5,902	5,963	21	952,184	24,581	2071,579	0	200,594	200,594	99,712	0	0	0	0	0	0	0
12:09:36	-6,42	2072,477	10,039	10,009	9,945	5,901	5,962	21	952,184	24,581	2071,58	0	200,594	200,594	99,712	0	0	0	0	0	0	0
12:09:36	-45,068	2072,026	9,99	9,814	9,945	5,897	5,961	21	952,184	24,581	2071,58	0	200,594	200,594	99,712	0	0	0	0	0	0	0
12:09:36	0	2072,026	9,99	9,863	9,945	5,897	5,96	21	952,184	24,581	2071,581	0	200,594	200,594	99,712	0	0	0	0	0	0	0
12:09:36	0	2072,026	9,99	9,863	9,945	5,897	5,958	21	952,184	24,581	2071,581	0	200,594	200,594	99,712	0	0	0	0	0	0	0
12:09:36	0	2072,026	9,99	9,863	9,945	5,897	5,957	21	952,184	24,581	2071,582	0	200,594	200,594	99,712	0	0	0	0	0	0	0
12:09:36	-45,043	2071,575	9,941	9,863	9,945	5,892	5,956	21	952,184	24,581	2071,575	0	200,594	200,594	99,712	0	0	0	0	0	0	0
12:09:36	0	2071,575	9,941	9,863	9,945	5,892	5,955	21	952,184	24,581	2071,575	0	200,594	200,594	99,712	0	0	0	0	0	0	0
12:09:36	45,043	2072,026	9,99	9,961	9,945	5,897	5,954	21	952,184	24,581	2071,576	0	200,594	200,594	99,712	0	0	0	0	0	0	0
12:09:36	-45,043	2071,575	9,941	9,814	9,945	5,892	5,952	21	952,184	24,581	2071,575	0	200,594	200,594	99,712	0	0	0	0	0	0	0
12:09:36	0	2071,575	9,941	9,863	9,945	5,892	5,951	21	952,184	24,581	2071,575	0	200,594	200,594	99,712	0	0	0	0	0	0	0
12:09:36	90,112	2072,477	10,039	10,058	9,945	5,901	5,95	21	952,184	24,581	2071,576	0	200,594	200,594	99,712	0	0	0	0	0	0	0
12:09:36	0	2072,477	10,039	10,009	9,945	5,901	5,949	21	952,184	24,581	2071,577	0	200,594	200,594	99,712	0	0	0	0	0	0	0
12:09:36	-2,099	2072,456	10,039	9,863	9,945	5,901	5,948	21	952,184	24,581	2071,578	0	200,594	200,594	99,712	0	0	0	0	0	0	0
12:09:36	-81,591	2071,64	10,039	9,961	9,941	5,893	5,947	21	952,184	24,581	2071,578	0	200,594	200,594	99,712	0	0	0	0	0	0	0
12:09:36	133,032	2072,97	10,185	10,205	9,94	5,906	5,946	21	952,184	24,581	2071,58	0	200,594	200,594	99,712	0	0	0	0	0	0	0
12:09:36	-45,043	2072,52	10,136	10,009	9,94	5,902	5,946	21	952,184	24,581	2071,581	0	200,594	200,594	99,712	0	0	0	0	0	0	0
12:09:36	2,124	2072,541	10,136	10,009	9,941	5,902	5,945	21	952,184	24,581	2071,582	0	200,594	200,594	99,712	0	0	0	0	0	0	0
12:09:36	-90,112	2071,64	10,039	10,009	9,941	5,893	5,944	21	952,184	24,581	2071,582	0	200,594	200,594	99,712	0	0	0	0	0	0	0
12:09:36	-2,124	2071,618	10,039	10,009	9,94	5,892	5,943	21	952,184	24,581	2071,582	0	200,594	200,594	99,712	0	0	0	0	0	0	0
12:09:36	-42,919	2071,189	9,99	9,961	9,941	5,888	5,942	21	952,184	24,581	2071,189	0	200,594	200,594	99,712	0	0	0	0	0	0	0
12:09:36	0	2071,189	9,99	9,961	9,941	5,888	5,941	21	952,184	24,581	2071,189	0	200,594	200,594	99,712	0	0	0	0	0	0	0
12:09:36	-45,068	2070,739	9,941	9,814	9,941	5,883	5,939	21	952,184	24,581	2070,739	0	200,594	200,594	99,712	0	0	0	0	0	0	0
12:09:36	0	2070,739	9,941	9,716	9,941	5,883	5,938	21	952,184	24,581	2070,739	0	200,594	200,594	99,712	0	0	0	0	0	0	0
12:09:36	90,112	2071,64	10,039	9,863	9,941	5,893	5,937	21	952,184	24,581	2070,74	0	200,594	200,594	99,712	0	0	0	0	0	0	0
12:09:36	-90,112	2070,739	9,941	9,716	9,941	5,883	5,936	21	952,184	24,581	2070,739	0	200,594	200,594	99,712	0	0	0	0	0	0	0
12:09:36	0	2070,739	9,941	9,716	9,941	5,883	5,935	21	952,184	24,581	2070,739	0	200,594	200,594	99,712	0	0	0	0	0	0	0
12:09:36	45,068	2071,189	9,99	9,814	9,941	5,888	5,934	21	952,184	24,581	2070,739	0	200,594	200,594	99,712	0	0	0	0	0	0	0
12:09:36	-2,124	2071,168	9,99	9,814	9,94	5,888	5,933	21	952,184	24,581	2070,74	0	200,594	200,594	99,712	0	0	0	0	0	0	0
12:09:36	2,124	2071,189	9,99	9,863	9,941	5,888	5,933	21	952,184	24,581	2070,74	0	200,594	200,594	99,712	0	0	0	0	0	0	0
12:09:36	45,043	2071,64	10,039	9,961	9,941	5,893	5,932	21	952,184	24,581	2070,741	0	200,594	200,594	99,712	0	0	0	0	0	0	0
12:09:36	0	2071,64	10,039	9,863	9,941	5,893	5,931	21	952,184	24,581	2070,742	0	200,594	200,594	99,712	0	0	0	0	0	0	0
12:09:36	-2,124	2071,618	10,039	10,009	9,94	5,892	5,93	21	952,184	24,581	2070,743	0	200,594	200,594	99,712	0	0	0	0	0	0	0
12:09:36	0	2071,618	10,039	9,961	9,94	5,892	5,93	21	952,184	24,581	2070,744	0	200,594	200,594	99,712	0	0	0	0	0	0	0
12:09:36	-45,043	2071,168	9,99	9,814	9,94	5,888	5,929	21	952,184	24,581	2070,744	0	200,594	200,594	99,712	0	0	0	0	0	0	0
12:09:36	137,28	2072,541	10,136	10,058	9,941	5,902	5,928	21	952,184	24,581	2070,746	0	200,594	200,594	99,712	0	0	0	0	0	0	0
12:09:36	-92,236	2071,618	10,039	10,009	9,94	5,892	5,928	21	952,184	24,581	2070,747	0	200,594	200,594	99,712	0	0	0	0	0	0	0
12:09:36	-45,043	2071,168	9,99	9,961	9,94	5,888	5,927	21	952,184	24,581	2070,747	0	200,594	200,594	99,712	0	0	0	0	0	0	0
12:09:36	-42,944	2070,739	9,941	9,863	9,941	5,883	5,926	21	952,184	24,581	2070,739	0	200,594	200,594	99,712	0	0	0	0	0	0	0
12:09:36	-2,124	2070,717	9,941	9,814	9,94	5,883	5,925	21	952,184	24,581	2070,717	0	200,594	200,594	99,712	0	0	0	0	0	0	0
12:09:36	0	2070,717	9,941	9,863	9,94	5,883	5,924	21	952,184	24,581	2070,717	0	200,594	200,594	99,712	0	0	0	0	0	0	0
12:09:36	0	2070,717	9,941	9,863	9,94	5,883	5,923	21	952,184	24,581	2070,717	0	200,594	200,594	99,712	0	0	0	0	0	0	0
12:09:36	0	2070,717	9,941	9,961	9,94	5,883	5,923	21	952,184	24,581	2070,717	0	200,594	200,594	99,712	0	0	0	0	0	0	0
12:09:36	45,068	2071,168	9,99	10,009	9,94	5,888	5,922	21	952,184	24,581	2070,718	0	200,594	200,594	99,712	0	0	0	0	0	0	0
12:09:36	-45,068	2070,717	9,941	9,863	9,94	5,883	5,921	21	952,184	24,581	2070,717	0	200,594	200,594	99,712	0	0	0	0	0	0	0
12:09:36	0	2070,717	9,941	9,863	9,94	5,883	5,92	21	952,184	24,581	2070,717	0	200,594	200,594	99,712	0	0	0	0	0	0	0
12:09:36	45,068	2071,168	9,99	9,961	9,94	5,888	5,92	21	952,184	24,581	2070,718	0	200,594	200,594	99,712	0	0	0	0	0	0	0
12:09:36	47,167	2071,64	10,039	10,058	9,941	5,893	5,919	21	952,184	24,581	2070,719	0	200,594	200,594	99,712	0	0	0	0	0	0	0
12:09:36	-2,124	2071,618	10,039	10,058	9,94	5,892	5,919	21	952,184	24,581	2070,72	0	200,594	200,594	99,712	0	0	0	0	0	0	0
12:09:36	-45,043	2071,168	9,99	10,009	9,94	5,888	5,918	21	952,184	24,581	2070,72	0	200,594	200,594	99,712	0	0	0	0	0	0	0
12:09:36	-83,691	2070,331	9,99	9,961	9,936	5,879	5,917	21	952,184	24,581	2070,331	0	200,594	200,594	99,712	0	0	0	0	0	0	0
12:09:36	45,043	2070,782	10,039	10,009	9,936	5,884	5,917	21	952,184	24,581	2070,332	0	200,594	200,594	99,712	0	0	0	0	0	0	0
12:09:36	90,112	2071,683	10,136	10,058	9,936	5,893	5,916	21	952,184	24,581	2070,333	0	200,594	200,594	99,712	0	0	0	0	0	0	0
12:09:36	46,118	2072,144	10,185	10,205	9,936	5,898	5,916	21	952,184	24,581	2070,335	0	200,594	200,594	99,712	0	0	0	0	0	0	0
12:09:36	82,617	2072,97	10,185	10,205	9,94	5,906	5,916	21	952,184	24,581	2070,337	0	200,594	200,594	99,712	0	0	0	0	0	0	0
12:09:36	227,49	2075,245	10,429	10,547	9,941	5,93	5,916	21	952,565	24,581	2070,342	0	200,594	200,594	99,712	0	0	0	0	0	0	0
12:09:37	308,276	2078,328	10,673	10,742	9,945	5,962	5,917	21	952,565	24,581	2070,35	0	200,594	200,594	99,712	0	0	0	0	0	0	0
12:09:37	573,608	2084,064	11,113	11,377	9,955	6,021	5,919	21	952,565	24,581	2070,364	0	200,594	200,594	99,712	0	0	0	0	0	0	0
12:09:37	434,301	2088,407	11,308	11,767	9,969	6,066	5,922	21	952,565	24,581	2070,382	0	200,594	200,594	99,712	0	0	0	0	0	0	0
12:09:37	654,956	2094,956	11,65	12,158	9,989	6,133	5,926	21	952,565	24,581	2070,407	0	200,594	200,594	99,712	0	0	0	0	0	0	0
12:09:37	776,586	2102,722	11,943	12,646	10,017	6,213	5,932	21	952,565	24,581	2070,44	0	200,594	200,594	99,712	0	0	0	0	0	0	0
12:09:37	771,557	2110,438	12,138	13,086	10,051	6,293	5,939	21	952,565	24,581	2070,48	0	200,594	200,594	99,712	0	0	0	0	0	0	0
12:09:37	649,243	2116,93	12,041	13,086	10,093	6,36	5,947	21	952,565	24,581	2070,526	0	200,594	200,594	99,712	0	0	0	0	0	0	0
12:09:37	840,332	2125,334	12,138	13,33	10,135	6,446	5,957	21	952,565	24,581	2070,581	0	200,594	200,594	99,712	0	0	0	0	0	0	0
12:09:37	921,752	2134,551	12,334	13,525	10,177	6,541	5,968	21	952,565	24,581	2070,645	0	200,594	200,594	99,712	0	0	0	0	0	0	0
12:09:37	874,365	2143,295	12,48	13,72	10,219	6,631	5,981	21	952,565	24,581	2070,717	0	200,674	200,674	99,712	0	0	0	0	0	0	0
12:09:37	965,307	2152,948	12,675	13,867	10,264	6,731	5,996	21	952,565	24,581	2070,8	0	200,674	200,674	99,712	0	0	0	0	0	0	0
12:09:37	1180,102	2164,749	13,164	14,599	10,305	6,853	6,013	21	952,565	24,581	2070,894	0	200,674	200,674	99,712	0	0	0	0	0	0	0
12:09:37	1122,461	2175,974	13,603	14,99	10,345	6,968	6,031	21	952,565	24,581	2070,999	0	200,674	200,674	99,712	0	0	0	0	0	0	0
12:09:37	1121,46	2187,188	13,945	15,674	10,39	7,084	6,052	21	952,565	24,581	2071,115	0	200,674	200,674	99,712	0	0	0	0	0	0	0
12:09:37	1130,249	2198,491	14,238	15,967	10,439	7,2	6,075	21	952,565	24,581	2071,242	0	200,674	200,674	99,712	0	0	0	0	0	0	0
12:09:37	1267,382	2211,164	14,58	16,308	10,492	7,331	6,099	21	952,565	24,581	2071,382	0	200,674	200,674	99,712	0	0	0	0	0	0	0
12:09:37	1121,24	2222,377	14,726	16,406	10,548	7,447	6,126	21	952,565	24,581	2071,533	0	200,674	200,674	99,712	0	0	0	0	0	0	0
12:09:37	737,377	2229,751	14,482	16,162	10,603	7,523	6,153	21	952,565	24,581	2071,691	0	200,674	200,674	99,712	0	0	0	0	0	0	0
12:09:37	1059,887	2240,349	14,482	16,406	10,663	7,632	6,182	21	952,565	24,581	2071,86	0	200,674	200,674	99,712	0	0	0	0	0	0	0
12:09:37	998,388	2250,333	14,482	16,406	10,719	7,735	6,212	21	952,565	24,581	2072,038	0	200,674	200,674	99,712	0	0	0	0	0	0	0
12:09:37	1121,533	2261,549	14,629	16,601	10,775	7,851	6,245	21	952,565	24,581	2072,228	0	200,674	200,674	99,712	0	0	0	0	0	0	0
12:09:37	1187,329	2273,422	14,922	16,943	10,827	7,973	6,278	21	952,565	24,581	2072,429	0	200,674	200,674	99,712	0	0	0	0	0	0	0
12:09:37	1337,036	2286,792	15,459	17,383	10,873	8,111	6,314	21	952,565	24,581	2072,643	0	200,674	200,674	99,712	0	0	0	0	0	0	0
12:09:37	1168,09	2298,473	15,898	17,92	10,916	8,231	6,352	21	952,565	24,581	2072,869	0	200,674	200,674	99,712	0	0	0	0	0	0	0
12:09:37	1110,839	2309,582	16,191	18,261	10,963	8,346	6,391	21	952,565	24,581	2073,106	0	200,674	200,674	99,712	0	0	0	0	0	0	0
12:09:37	1302,71	2322,609	16,679	18,652	11,01	8,48	6,432	21	952,565	24,581	2073,356	0	200,674	200,674	99,712	0	0	0	0	0	0	0
12:09:37	1147,998	2334,089	16,924	18,701	11,062	8,598	6,475	21	952,565	24,581	2073,616	0	200,674	200,674	99,712	0	0	0	0	0	0	0
12:09:37	882,959	2342,918	16,875	18,652	11,114	8,689	6,518	21	952,565	24,581	2073,886	0	200,674	200,674	99,712	0	0	0	0	0	0	0
12:09:37	1246,948	2355,388	17,07	18,701	11,174	8,818	6,563	21	952,565	24,581	2074,167	0	200,674	200,674	99,712	0	0	0	0	0	0	0
12:09:37	887,768	2364,265	16,875	18,945	11,235	8,909	6,609	21	952,565	24,581	2074,457	0	200,674	200,674	99,712	0	0	0	0	0	0	0
12:09:37	1016,65	2374,432	16,826	18,652	11,295	9,014	6,656	21	952,565	24,581	2074,757	0	200,674	200,674	99,712	0	0	0	0	0	0	0
12:09:37	1149,243	2385,924	17,021	18,652	11,349	9,133	6,705	21	952,565	24,581	2075,068	0	200,674	200,674	99,712	0	0	0	0	0	0	0
12:09:37	1381,42	2399,739	17,558	19,238	11,398	9,275	6,755	21	952,565	24,581	2075,393	0	200,674	200,674	99,712	0	0	0	0	0	0	0
12:09:37	998,291	2409,722	17,803	19,336	11,441	9,378	6,807	21	952,565	24,581	2075,727	0	200,674	200,674	99,712	0	0	0	0	0	0	0
12:09:37	1134,106	2421,063	18,291	19,726	11,479	9,495	6,859	21	952,565	24,581	2076,072	0	200,674	200,674	99,712	0	0	0	0	0	0	0
12:09:37	1437,817	2435,441	19,121	20,361	11,515	9,643	6,914	21	952,565	24,581	2076,432	0	200,674	200,674	99,712	0	0	0	0	0	0	0
12:09:37	920,898	2444,65	19,316	20,605	11,556	9,738	6,969	21	952,565	24,581	2076,8	0	200,674	200,674	99,712	0	0	0	0	0	0	0
12:09:37	948,876	2454,139	19,463	20,752	11,602	9,836	7,025	21	952,565	24,581	2077,177	0	200,674	200,674	99,712	0	0	0	0	0	0	0
12:09:37	702,514	2461,164	19,316	20,556	11,649	9,908	7,082	21	952,565	24,581	2077,561	0	200,674	200,674	99,712	0	0	0	0	0	0	0
12:09:37	975,17	2470,915	19,316	20,605	11,704	10,009	7,139	21	952,565	24,581	2077,954	0	200,674	200,674	99,712	0	0	0	0	0	0	0
12:09:37	809,668	2479,012	19,121	20,41	11,76	10,092	7,197	21	952,565	24,581	2078,356	0	200,674	200,674	99,712	0	0	0	0	0	0	0
12:09:37	699,755	2486,01	18,974	20,166	11,808	10,165	7,255	21	952,565	24,581	2078,763	0	200,674	200,674	99,712	0	0	0	0	0	0	0
12:09:37	975,219	2495,762	19,121	20,263	11,855	10,265	7,314	21	952,565	24,581	2079,18	0	200,674	200,674	99,712	0	0	0	0	0	0	0
12:09:37	860,376	2504,366	19,316	20,556	11,892	10,354	7,374	21	952,565	24,581	2079,606	0	200,674	200,674	99,712	0	0	0	0	0	0	0
12:09:37	1017,944	2514,545	19,756	21,045	11,926	10,459	7,435	21	952,565	24,581	2080,04	0	200,674	200,674	99,712	0	0	0	0	0	0	0
12:09:37	1027,221	2524,817	20,293	21,435	11,954	10,565	7,496	21	952,565	24,581	2080,485	0	200,674	200,674	99,712	0	0	0	0	0	0	0
12:09:37	922,29	2534,04	20,635	21,68	11,987	10,66	7,558	21	952,565	24,581	2080,939	0	200,674	200,674	99,712	0	0	0	0	0	0	0
12:09:37	875,366	2542,794	20,928	22,021	12,02	10,75	7,621	21	952,565	24,581	2081,4	0	200,674	200,674	99,712	0	0	0	0	0	0	0
12:09:37	803,1	2550,825	20,976	21,972	12,063	10,833	7,684	21	952,565	24,581	2081,87	0	200,674	200,674	99,712	0	0	0	0	0	0	0
12:09:37	646,923	2557,294	20,781	21,826	12,11	10,899	7,747	21	952,565	24,581	2082,345	0	200,674	200,674	99,712	0	0	0	0	0	0	0
12:09:37	572,583	2563,02	20,439	21,435	12,161	10,958	7,81	21	952,565	24,581	2082,826	0	200,674	200,674	99,712	0	0	0	0	0	0	0
12:09:37	737,573	2570,396	20,342	21,24	12,208	11,035	7,873	21	952,565	24,581	2083,314	0	200,674	200,674	99,712	0	0	0	0	0	0	0
12:09:37	990,844	2580,304	20,586	21,484	12,25	11,137	7,937	21	952,565	24,581	2083,81	0	200,674	200,674	99,712	0	0	0	0	0	0	0
12:09:37	814,501	2588,449	20,781	21,68	12,285	11,221	8,001	21	952,565	24,581	2084,315	0	200,674	200,674	99,712	0	0	0	0	0	0	0
12:09:37	1178,564	2600,235	21,562	22,363	12,308	11,342	8,067	21	952,565	24,581	2084,831	0	200,674	200,674	99,712	0	0	0	0	0	0	0
12:09:37	966,235	2609,897	22,148	22,803	12,33	11,442	8,133	21	952,565	24,581	2085,356	0	200,674	200,674	99,712	0	0	0	0	0	0	0
12:09:37	854,931	2618,446	22,685	23,34	12,349	11,53	8,199	21	952,565	24,581	2085,889	0	200,674	200,674	99,712	0	0	0	0	0	0	0
12:09:37	753,125	2625,978	22,978	23,437	12,375	11,608	8,266	21	952,565	24,581	2086,429	0	200,674	200,674	99,712	0	0	0	0	0	0	0
12:09:37	688,378	2632,861	23,125	23,437	12,405	11,678	8,333	21	952,565	24,581	2086,976	0	200,674	200,674	99,712	0	0	0	0	0	0	0
12:09:37	391,723	2636,779	22,832	23,291	12,443	11,719	8,4	21	952,565	24,581	2087,525	0	200,674	200,674	99,712	0	0	0	0	0	0	0
12:09:37	310,449	2639,883	22,344	22,803	12,488	11,751	8,465	21	952,565	24,581	2088,078	0	200,674	200,674	99,712	0	0	0	0	0	0	0
12:09:37	647,729	2646,36	22,197	22,705	12,532	11,818	8,531	21	952,565	24,581	2088,636	0	200,674	200,674	99,712	0	0	0	0	0	0	0
12:09:37	464,379	2651,004	22,002	22,51	12,569	11,866	8,596	21	952,565	24,581	2089,199	0	200,674	200,674	99,712	0	0	0	0	0	0	0
12:09:37	717,529	2658,18	22,148	22,656	12,601	11,94	8,662	21	952,565	24,581	2089,768	0	200,674	200,674	99,712	0	0	0	0	0	0	0
12:09:37	651,293	2664,692	22,392	22,803	12,624	12,007	8,728	21	952,565	24,581	2090,343	0	200,674	200,674	99,712	0	0	0	0	0	0	0
12:09:37	763,476	2672,327	22,832	23,144	12,643	12,085	8,793	21	952,565	24,581	2090,925	0	200,674	200,674	99,712	0	0	0	0	0	0	0
12:09:37	738,671	2679,714	23,32	23,535	12,657	12,162	8,859	21	952,565	24,581	2091,513	0	200,674	200,674	99,712	0	0	0	0	0	0	0
12:09:37	615,869	2685,873	23,613	23,974	12,675	12,225	8,925	21	952,565	24,581	2092,108	0	200,674	200,674	99,712	0	0	0	0	0	0	0
12:09:37	606,567	2691,938	23,808	24,17	12,699	12,288	8,991	21	952,565	24,581	2092,708	0	200,674	200,674	99,712	0	0	0	0	0	0	0
12:09:37	251,66	2694,455	23,564	23,828	12,726	12,313	9,057	21	952,565	24,581	2093,309	0	200,674	200,674	99,712	0	0	0	0	0	0	0
12:09:37	353,588	2697,991	23,32	23,73	12,76	12,35	9,121	21	952,565	24,581	2093,914	0	200,674	200,674	99,712	0	0	0	0	0	0	0
12:09:37	311,962	2701,11	23,125	23,437	12,788	12,382	9,185	21	952,565	24,581	2094,521	0	200,674	200,674	99,712	0	0	0	0	0	0	0
12:09:37	371,362	2704,824	23,076	23,291	12,812	12,42	9,248	21	952,565	24,581	2095,132	0	200,674	200,674	99,712	0	0	0	0	0	0	0
12:09:37	677,197	2711,596	23,418	23,633	12,831	12,49	9,312	21	952,565	24,581	2095,748	0	200,674	200,674	99,712	0	0	0	0	0	0	0
12:09:37	531,713	2716,913	23,613	23,974	12,849	12,545	9,375	21	952,565	24,581	2096,369	0	200,674	200,674	99,712	0	0	0	0	0	0	0
12:09:37	545,41	2722,367	23,906	24,072	12,864	12,601	9,439	21	952,565	24,581	2096,995	0	200,674	200,674	99,712	0	0	0	0	0	0	0
12:09:37	398,584	2726,353	24,053	24,316	12,878	12,642	9,501	21	952,565	24,581	2097,625	0	200,674	200,674	99,712	0	0	0	0	0	0	0
12:09:37	243,359	2728,787	23,955	24,023	12,897	12,667	9,564	21	952,565	24,581	2098,256	0	200,674	200,674	99,712	0	0	0	0	0	0	0
12:09:37	571,923	2734,506	24,101	24,267	12,921	12,726	9,626	21	952,565	24,581	2098,892	0	200,674	200,674	99,712	0	0	0	0	0	0	0
12:09:37	291,992	2737,426	24,053	24,316	12,94	12,756	9,687	21	952,565	24,581	2099,531	0	200,674	200,674	99,712	0	0	0	0	0	0	0
12:09:37	170,629	2739,132	23,711	23,828	12,969	12,774	9,747	21	952,565	24,581	2100,171	0	200,674	200,674	99,712	0	0	0	0	0	0	0
12:09:37	266,65	2741,799	23,467	23,535	12,997	12,802	9,807	21	952,565	24,581	2100,812	0	200,674	200,674	99,712	0	0	0	0	0	0	0
12:09:37	426,66	2746,065	23,467	23,535	13,021	12,846	9,867	21	952,565	24,581	2101,457	0	200,674	200,674	99,712	0	0	0	0	0	0	0
12:09:37	500,61	2751,071	23,711	23,828	13,036	12,897	9,926	21	952,565	24,581	2102,107	0	200,674	200,674	99,712	0	0	0	0	0	0	0
12:09:37	415,063	2755,222	23,955	24,072	13,045	12,94	9,985	21	952,565	24,581	2102,76	0	200,674	200,674	99,712	0	0	0	0	0	0	0
12:09:37	574,34	2760,965	24,443	24,512	13,05	12,999	10,045	21	952,565	24,581	2103,418	0	200,674	200,674	99,712	0	0	0	0	0	0	0
12:09:37	469,799	2765,663	24,736	24,951	13,06	13,048	10,103	21	952,565	24,581	2104,08	0	200,674	200,674	99,712	0	0	0	0	0	0	0
12:09:37	323,046	2768,894	24,883	25	13,07	13,081	10,162	21	952,565	24,581	2104,745	0	200,674	200,674	99,712	0	0	0	0	0	0	0
12:09:37	155,004	2770,444	24,785	25,049	13,084	13,097	10,219	21	952,565	24,581	2105,411	0	200,674	200,674	99,712	0	0	0	0	0	0	0
12:09:37	154,199	2771,986	24,59	24,805	13,104	13,113	10,276	21	952,565	24,581	2106,078	0	200,674	200,674	99,712	0	0	0	0	0	0	0
12:09:37	336,645	2775,352	24,59	24,707	13,122	13,147	10,332	21	952,565	24,581	2106,747	0	200,674	200,674	99,712	0	0	0	0	0	0	0
12:09:37	48,339	2775,836	24,297	24,512	13,142	13,152	10,388	21	952,565	24,581	2107,416	0	200,674	200,674	99,712	0	0	0	0	0	0	0
12:09:37	423,559	2780,071	24,394	24,512	13,16	13,196	10,443	21	952,565	24,581	2108,089	0	200,674	200,674	99,712	0	0	0	0	0	0	0
12:09:37	314,624	2783,218	24,541	24,609	13,169	13,229	10,497	21	952,565	24,581	2108,764	0	200,674	200,674	99,712	0	0	0	0	0	0	0
12:09:37	235,107	2785,569	24,687	24,609	13,174	13,253	10,551	21	952,565	24,581	2109,441	0	200,674	200,674	99,712	0	0	0	0	0	0	0
12:09:37	244,995	2788,019	24,932	25,146	13,174	13,278	10,605	21	952,565	24,581	2110,119	0	200,674	200,674	99,712	0	0	0	0	0	0	0
12:09:37	419,555	2792,214	25,273	25,391	13,178	13,321	10,658	21	952,565	24,581	2110,801	0	200,674	200,674	99,712	0	0	0	0	0	0	0
12:09:37	88,232	2793,097	25,273	25,391	13,183	13,33	10,711	21	952,565	24,581	2111,483	0	200,674	200,674	99,712	0	0	0	0	0	0	0
12:09:37	177,734	2794,874	25,273	25,342	13,193	13,349	10,762	21	952,565	24,581	2112,167	0	200,674	200,674	99,712	0	0	0	0	0	0	0
12:09:37	54,589	2795,42	25,078	25,146	13,207	13,354	10,813	21,2	952,565	24,581	2112,85	0	200,674	200,674	99,712	0	0	0	0	0	0	0
12:09:38	87,133	2796,291	24,932	24,951	13,22	13,363	10,863	21,2	952,565	24,581	2113,533	0	200,674	200,674	99,712	0	0	0	0	0	0	0
12:09:38	113,378	2797,425	24,785	24,951	13,235	13,375	10,912	21,2	952,565	24,581	2114,217	0	200,674	200,674	99,712	0	0	0	0	0	0	0
12:09:38	181,982	2799,245	24,883	24,853	13,24	13,394	10,961	21,2	952,565	24,581	2114,902	0	200,674	200,674	99,712	0	0	0	0	0	0	0
12:09:38	182,006	2801,065	25,078	25,146	13,239	13,413	11,009	21,2	952,565	24,581	2115,589	0	200,674	200,674	99,712	0	0	0	0	0	0	0
12:09:38	273,901	2803,804	25,42	25,342	13,235	13,441	11,057	21,2	952,565	24,581	2116,277	0	200,674	200,674	99,712	0	0	0	0	0	0	0
12:09:38	-74,145	2803,062	25,42	25,391	13,231	13,433	11,103	21,2	952,565	24,581	2116,964	0	200,674	200,674	99,712	0	0	0	0	0	0	0
12:09:38	172,314	2804,786	25,517	25,244	13,235	13,451	11,149	21,2	952,565	24,581	2117,652	0	200,674	200,674	99,712	0	0	0	0	0	0	0
12:09:38	13,037	2804,916	25,517	25,391	13,236	13,452	11,195	21,2	952,565	24,581	2118,339	0	200,674	200,674	99,712	0	0	0	0	0	0	0
12:09:38	-27,27	2804,643	25,42	25,244	13,24	13,449	11,239	21,2	952,565	24,581	2119,026	0	200,674	200,674	99,712	0	0	0	0	0	0	0
12:09:38	-61,181	2804,031	25,273	25,146	13,245	13,443	11,282	21,2	952,565	24,581	2119,71	0	202,792	202,792	99,721	0	0	0	0	0	0	0
12:09:38	-27,246	2803,759	25,176	25	13,249	13,44	11,324	21,2	952,565	24,581	2120,394	0	202,792	202,792	99,721	0	0	0	0	0	0	0
12:09:38	127,49	2805,034	25,273	25,195	13,25	13,453	11,366	21,2	952,565	24,581	2121,079	0	202,792	202,792	99,721	0	0	0	0	0	0	0
12:09:38	-49,096	2804,543	25,224	25,195	13,25	13,448	11,407	21,2	952,565	24,581	2121,763	0	202,792	202,792	99,721	0	0	0	0	0	0	0
12:09:38	19,775	2804,741	25,273	25,049	13,249	13,45	11,447	21,2	952,565	24,581	2122,446	0	202,792	202,792	99,721	0	0	0	0	0	0	0
12:09:38	-245,41	2802,286	25,029	24,951	13,249	13,425	11,486	21,2	952,565	24,581	2123,125	0	202,792	202,792	99,721	0	0	0	0	0	0	0
12:09:38	49,072	2802,777	25,078	24,951	13,249	13,43	11,524	21,2	952,565	24,581	2123,805	0	202,792	202,792	99,721	0	0	0	0	0	0	0
12:09:38	98,168	2803,759	25,176	25	13,249	13,44	11,561	21,2	952,565	24,581	2124,485	0	202,792	202,792	99,721	0	0	0	0	0	0	0
12:09:38	-117,944	2802,579	25,029	25,049	13,25	13,428	11,598	21,2	952,565	24,581	2125,163	0	202,792	202,792	99,721	0	0	0	0	0	0	0
12:09:38	49,072	2803,07	25,078	25,146	13,25	13,433	11,634	21,2	952,565	24,581	2125,841	0	202,792	202,792	99,721	0	0	0	0	0	0	0
12:09:38	-78,369	2802,286	25,029	25	13,249	13,425	11,669	21,2	952,565	24,581	2126,517	0	202,792	202,792	99,721	0	0	0	0	0	0	0
12:09:38	-169,042	2800,596	24,932	24,805	13,245	13,408	11,703	21,2	952,565	24,581	2127,191	0	202,792	202,792	99,721	0	0	0	0	0	0	0
12:09:38	76,318	2801,359	25,078	24,951	13,241	13,416	11,737	21,2	952,565	24,581	2127,865	0	202,792	202,792	99,721	0	0	0	0	0	0	0
12:09:38	-86,059	2800,499	25,078	24,951	13,236	13,407	11,77	21,2	952,565	24,581	2128,538	0	202,792	202,792	99,721	0	0	0	0	0	0	0
12:09:38	183,251	2802,331	25,273	25,244	13,235	13,426	11,802	21,2	952,565	24,581	2129,211	0	202,792	202,792	99,721	0	0	0	0	0	0	0
12:09:38	-74,145	2801,59	25,273	25,146	13,231	13,418	11,834	21,2	952,565	24,581	2129,884	0	202,792	202,792	99,721	0	0	0	0	0	0	0
12:09:38	-196,264	2799,627	25,078	25,049	13,231	13,398	11,864	21,2	952,565	24,581	2130,554	0	202,792	202,792	99,721	0	0	0	0	0	0	0
12:09:38	14,111	2799,768	25,078	25,049	13,232	13,399	11,894	21,2	952,565	24,581	2131,223	0	202,792	202,792	99,721	0	0	0	0	0	0	0
12:09:38	-221,289	2797,555	24,785	24,707	13,236	13,376	11,924	21,2	952,565	24,581	2131,889	0	202,792	202,792	99,721	0	0	0	0	0	0	0
12:09:38	98,095	2798,536	24,883	24,853	13,236	13,386	11,952	21,2	952,565	24,581	2132,556	0	202,792	202,792	99,721	0	0	0	0	0	0	0
12:09:38	0	2798,536	24,883	24,805	13,236	13,386	11,98	21,2	952,565	24,581	2133,221	0	202,792	202,792	99,721	0	0	0	0	0	0	0
12:09:38	-98,095	2797,555	24,785	24,805	13,236	13,376	12,008	21,2	952,565	24,581	2133,886	0	202,792	202,792	99,721	0	0	0	0	0	0	0
12:09:38	-13,037	2797,425	24,785	24,707	13,235	13,375	12,035	21,2	952,565	24,581	2134,549	0	202,792	202,792	99,721	0	0	0	0	0	0	0
12:09:38	73,046	2798,155	24,932	24,707	13,231	13,383	12,061	21,2	952,565	24,581	2135,213	0	202,792	202,792	99,721	0	0	0	0	0	0	0
12:09:38	-14,282	2798,013	24,932	24,853	13,23	13,381	12,087	21,2	952,565	24,581	2135,876	0	202,792	202,792	99,721	0	0	0	0	0	0	0
12:09:38	98,095	2798,994	25,029	25	13,23	13,391	12,112	21,2	952,565	24,581	2136,539	0	202,792	202,792	99,721	0	0	0	0	0	0	0
12:09:38	0	2798,994	25,029	24,951	13,23	13,391	12,137	21,2	952,565	24,581	2137,201	0	202,792	202,792	99,721	0	0	0	0	0	0	0
12:09:38	-83,813	2798,155	24,932	25	13,231	13,383	12,162	21,2	952,565	24,581	2137,862	0	202,792	202,792	99,721	0	0	0	0	0	0	0
12:09:38	0	2798,155	24,932	24,951	13,231	13,383	12,186	21,2	952,565	24,581	2138,523	0	202,792	202,792	99,721	0	0	0	0	0	0	0
12:09:38	-147,143	2796,684	24,785	24,853	13,231	13,367	12,209	21,2	952,565	24,581	2139,181	0	202,792	202,792	99,721	0	0	0	0	0	0	0
12:09:38	245,239	2799,136	25,029	25	13,231	13,393	12,232	21,2	952,565	24,581	2139,841	0	202,792	202,792	99,721	0	0	0	0	0	0	0
12:09:38	-98,095	2798,155	24,932	24,951	13,231	13,383	12,255	21,2	952,565	24,581	2140,499	0	202,792	202,792	99,721	0	0	0	0	0	0	0
12:09:38	-49,047	2797,665	24,883	24,707	13,231	13,377	12,277	21,2	952,565	24,581	2141,157	0	202,792	202,792	99,721	0	0	0	0	0	0	0
12:09:38	49,047	2798,155	24,932	24,853	13,231	13,383	12,298	21,2	952,565	24,581	2141,814	0	202,792	202,792	99,721	0	0	0	0	0	0	0
12:09:38	98,095	2799,136	25,029	25,049	13,231	13,393	12,32	21,2	952,565	24,581	2142,471	0	202,792	202,792	99,721	0	0	0	0	0	0	0
12:09:38	-98,095	2798,155	24,932	25	13,231	13,383	12,341	21,2	952,565	24,581	2143,127	0	202,792	202,792	99,721	0	0	0	0	0	0	0
12:09:38	245,288	2800,608	25,176	25,195	13,231	13,408	12,362	21,2	952,565	24,581	2143,784	0	202,792	202,792	99,721	0	0	0	0	0	0	0
12:09:38	-171,191	2798,896	24,932	25	13,235	13,39	12,382	21,2	952,565	24,581	2144,439	0	202,792	202,792	99,721	0	0	0	0	0	0	0
12:09:38	-36,01	2798,536	24,883	24,805	13,236	13,386	12,402	21,2	952,565	24,581	2145,093	0	202,792	202,792	99,721	0	0	0	0	0	0	0
12:09:38	-98,095	2797,555	24,785	24,805	13,236	13,376	12,421	21,2	952,565	24,581	2145,746	0	202,792	202,792	99,721	0	0	0	0	0	0	0
12:09:38	98,095	2798,536	24,883	25	13,236	13,386	12,44	21,2	952,565	24,581	2146,399	0	202,792	202,792	99,721	0	0	0	0	0	0	0
12:09:38	49,047	2799,027	24,932	24,951	13,236	13,392	12,458	21,2	952,565	24,581	2147,051	0	202,792	202,792	99,721	0	0	0	0	0	0	0
12:09:38	-49,047	2798,536	24,883	24,853	13,236	13,386	12,476	21,2	952,565	24,581	2147,703	0	202,792	202,792	99,721	0	0	0	0	0	0	0
12:09:38	183,203	2800,368	25,078	25	13,235	13,405	12,495	21,2	952,565	24,581	2148,355	0	202,792	202,792	99,721	0	0	0	0	0	0	0
12:09:38	98,144	2801,35	25,176	25,049	13,235	13,415	12,513	21,2	952,565	24,581	2149,008	0	202,792	202,792	99,721	0	0	0	0	0	0	0
12:09:38	-245,336	2798,896	24,932	25	13,235	13,39	12,53	21,2	952,565	24,581	2149,658	0	202,792	202,792	99,721	0	0	0	0	0	0	0
12:09:38	160,229	2800,499	25,078	25,146	13,236	13,407	12,547	21,2	952,565	24,581	2150,309	0	202,792	202,792	99,721	0	0	0	0	0	0	0
12:09:38	-147,192	2799,027	24,932	24,951	13,236	13,392	12,564	21,2	952,565	24,581	2150,957	0	202,792	202,792	99,721	0	0	0	0	0	0	0
12:09:38	98,12	2800,008	25,029	24,951	13,236	13,402	12,58	21,2	952,565	24,581	2151,606	0	202,792	202,792	99,721	0	0	0	0	0	0	0
12:09:38	-98,12	2799,027	24,932	24,805	13,236	13,392	12,596	21,2	952,565	24,581	2152,254	0	202,792	202,792	99,721	0	0	0	0	0	0	0
12:09:38	-49,047	2798,536	24,883	25	13,236	13,386	12,612	21,2	952,565	24,581	2152,9	0	202,792	202,792	99,721	0	0	0	0	0	0	0
12:09:38	196,24	2800,499	25,078	25,049	13,236	13,407	12,627	21,2	952,565	24,581	2153,547	0	202,792	202,792	99,721	0	0	0	0	0	0	0
12:09:38	-62,109	2799,878	25,029	25	13,235	13,4	12,642	21,2	952,565	24,581	2154,194	0	202,792	202,792	99,721	0	0	0	0	0	0	0
12:09:38	49,072	2800,368	25,078	25,146	13,235	13,405	12,657	21,2	952,565	24,581	2154,84	0	202,792	202,792	99,721	0	0	0	0	0	0	0
12:09:38	73,071	2801,099	25,224	25,195	13,231	13,413	12,672	21,2	952,565	24,581	2155,486	0	202,792	202,792	99,721	0	0	0	0	0	0	0
12:09:38	-182,153	2799,277	25,029	25,049	13,232	13,394	12,686	21,2	952,565	24,581	2156,13	0	202,792	202,792	99,721	0	0	0	0	0	0	0
12:09:38	-25,073	2799,027	24,932	25	13,236	13,392	12,7	21,2	952,565	24,581	2156,773	0	202,792	202,792	99,721	0	0	0	0	0	0	0
12:09:38	21,801	2799,245	24,883	24,951	13,24	13,394	12,714	21,2	952,565	24,581	2157,416	0	202,792	202,792	99,721	0	0	0	0	0	0	0
12:09:38	-147,143	2797,773	24,736	24,805	13,24	13,379	12,727	21,2	952,565	24,581	2158,056	0	202,792	202,792	99,721	0	0	0	0	0	0	0
12:09:38	49,047	2798,264	24,785	24,805	13,24	13,384	12,74	21,2	952,565	24,581	2158,696	0	202,792	202,792	99,721	0	0	0	0	0	0	0
12:09:38	-119,897	2797,065	24,736	24,707	13,236	13,371	12,752	21,2	952,565	24,581	2159,334	0	202,792	202,792	99,721	0	0	0	0	0	0	0
12:09:38	49,047	2797,555	24,785	24,805	13,236	13,376	12,764	21,2	952,565	24,581	2159,972	0	202,792	202,792	99,721	0	0	0	0	0	0	0
12:09:38	0	2797,555	24,785	24,707	13,236	13,376	12,776	21,2	952,565	24,581	2160,61	0	202,792	202,792	99,721	0	0	0	0	0	0	0
12:09:38	-13,037	2797,425	24,785	24,805	13,235	13,375	12,788	21,2	952,565	24,581	2161,247	0	202,792	202,792	99,721	0	0	0	0	0	0	0
12:09:38	245,263	2799,878	25,029	25	13,235	13,4	12,8	21,2	952,565	24,581	2161,886	0	202,792	202,792	99,721	0	0	0	0	0	0	0
12:09:38	0	2799,878	25,029	24,951	13,235	13,4	12,812	21,2	952,565	24,581	2162,524	0	202,792	202,792	99,721	0	0	0	0	0	0	0
12:09:38	0	2799,878	25,029	25,049	13,235	13,4	12,823	21,2	952,565	24,581	2163,161	0	202,792	202,792	99,721	0	0	0	0	0	0	0
12:09:38	-85,083	2799,027	24,932	24,951	13,236	13,392	12,834	21,2	952,565	24,581	2163,797	0	202,792	202,792	99,721	0	0	0	0	0	0	0
12:09:38	0	2799,027	24,932	25	13,236	13,392	12,845	21,2	952,565	24,581	2164,432	0	202,792	202,792	99,721	0	0	0	0	0	0	0
12:09:38	98,12	2800,008	25,029	25	13,236	13,402	12,856	21,2	952,565	24,581	2165,068	0	202,792	202,792	99,721	0	0	0	0	0	0	0
12:09:38	0	2800,008	25,029	24,951	13,236	13,402	12,867	21,2	952,565	24,581	2165,703	0	202,792	202,792	99,721	0	0	0	0	0	0	0
12:09:38	-76,318	2799,245	24,883	24,951	13,24	13,394	12,877	21,2	952,565	24,581	2166,337	0	202,792	202,792	99,721	0	0	0	0	0	0	0
12:09:38	125,39	2800,499	25,078	25	13,236	13,407	12,888	21,2	952,565	24,581	2166,971	0	202,792	202,792	99,721	0	0	0	0	0	0	0
12:09:38	0	2800,499	25,078	25	13,236	13,407	12,898	21,2	952,565	24,581	2167,604	0	202,792	202,792	99,721	0	0	0	0	0	0	0
12:09:38	-49,072	2800,008	25,029	25,049	13,236	13,402	12,908	21,2	952,565	24,581	2168,237	0	202,792	202,792	99,721	0	0	0	0	0	0	0
12:09:38	0	2800,008	25,029	25	13,236	13,402	12,917	21,2	952,565	24,581	2168,869	0	202,792	202,792	99,721	0	0	0	0	0	0	0
12:09:38	49,072	2800,499	25,078	25	13,236	13,407	12,927	21,2	952,565	24,581	2169,5	0	202,792	202,792	99,721	0	0	0	0	0	0	0
12:09:38	56,616	2801,065	25,078	25	13,239	13,413	12,936	21,2	952,565	24,581	2170,132	0	202,792	202,792	99,721	0	0	0	0	0	0	0
12:09:38	-34,814	2800,717	25,029	24,853	13,24	13,409	12,946	21,2	952,565	24,581	2170,762	0	202,792	202,792	99,721	0	0	0	0	0	0	0
12:09:38	147,216	2802,189	25,176	25,146	13,24	13,424	12,955	21,2	952,565	24,581	2171,394	0	202,792	202,792	99,721	0	0	0	0	0	0	0
12:09:38	-147,216	2800,717	25,029	24,853	13,24	13,409	12,964	21,2	952,565	24,581	2172,023	0	202,792	202,792	99,721	0	0	0	0	0	0	0
12:09:38	0	2800,717	25,029	25	13,24	13,409	12,973	21,2	952,565	24,581	2172,652	0	202,792	202,792	99,721	0	0	0	0	0	0	0
12:09:38	49,072	2801,207	25,078	25,195	13,24	13,414	12,981	21,2	952,565	24,581	2173,281	0	202,792	202,792	99,721	0	0	0	0	0	0	0
12:09:38	27,246	2801,48	25,176	25,146	13,236	13,417	12,99	21,2	952,565	24,581	2173,909	0	202,792	202,792	99,721	0	0	0	0	0	0	0
12:09:38	-258,349	2798,896	24,932	24,951	13,235	13,39	12,998	21,2	952,565	24,581	2174,534	0	202,792	202,792	99,721	0	0	0	0	0	0	0
12:09:38	98,12	2799,878	25,029	25	13,235	13,4	13,006	21,2	952,565	24,581	2175,16	0	202,792	202,792	99,721	0	0	0	0	0	0	0
12:09:38	62,109	2800,499	25,078	25,146	13,236	13,407	13,014	21,2	952,565	24,581	2175,785	0	202,792	202,792	99,721	0	0	0	0	0	0	0
12:09:38	-76,318	2799,735	24,932	24,951	13,24	13,399	13,021	21,2	952,565	24,581	2176,409	0	202,792	202,792	99,721	0	0	0	0	0	0	0
12:09:38	-196,215	2797,773	24,736	24,609	13,24	13,379	13,028	21,2	952,565	24,581	2177,03	0	202,792	202,792	99,721	0	0	0	0	0	0	0
12:09:38	-414,086	2793,632	24,394	23,877	13,236	13,336	13,034	21,2	952,565	24,581	2177,647	0	202,792	202,792	99,721	0	0	0	0	0	0	0
12:09:38	-738,232	2786,25	23,76	22,998	13,23	13,26	13,039	21,4	951,135	24,581	2178,255	0	202,792	202,792	99,721	0	0	0	0	0	0	0
12:09:39	-774,292	2778,507	23,223	22,168	13,216	13,18	13,041	21,4	951,135	24,581	2178,855	0	202,792	202,792	99,721	0	0	0	0	0	0	0
12:09:39	-1009,912	2768,408	22,637	21,289	13,193	13,076	13,042	21,4	951,135	24,581	2179,445	0	202,792	202,792	99,721	0	0	0	0	0	0	0
12:09:39	-1023,437	2758,174	22,197	20,41	13,16	12,97	13,041	21,4	951,135	24,581	2180,024	0	202,792	202,792	99,721	0	0	0	0	0	0	0
12:09:39	-756,42	2750,609	22,197	20,361	13,117	12,892	13,038	21,4	951,135	24,581	2180,594	0	202,792	202,792	99,721	0	0	0	0	0	0	0
12:09:39	-861,767	2741,992	22,197	20,263	13,069	12,804	13,033	21,4	951,135	24,581	2181,156	0	202,792	202,792	99,721	0	0	0	0	0	0	0
12:09:39	-740,966	2734,582	22,392	20,263	13,016	12,727	13,027	21,4	951,135	24,581	2181,709	0	202,792	202,792	99,721	0	0	0	0	0	0	0
12:09:39	-1179,101	2722,791	22,148	20,361	12,964	12,606	13,019	21,4	951,135	24,581	2182,25	0	202,792	202,792	99,721	0	0	0	0	0	0	0
12:09:39	-995,629	2712,835	22,002	19,873	12,916	12,503	13,009	21,4	951,135	24,581	2182,78	0	202,792	202,792	99,721	0	0	0	0	0	0	0
12:09:39	-1056,176	2702,273	21,709	19,824	12,873	12,394	12,997	21,4	951,135	24,581	2183,3	0	202,792	202,792	99,721	0	0	0	0	0	0	0
12:09:39	-1113,086	2691,142	21,269	18,945	12,835	12,279	12,983	21,4	951,135	24,581	2183,808	0	203,546	203,546	99,724	0	0	0	0	0	0	0
12:09:39	-1239,697	2678,745	20,781	18,603	12,793	12,152	12,966	21,4	951,135	24,581	2184,303	0	203,546	203,546	99,724	0	0	0	0	0	0	0
12:09:39	-906,079	2669,684	20,781	18,506	12,742	12,058	12,949	21,4	951,135	24,581	2184,788	0	203,546	203,546	99,724	0	0	0	0	0	0	0
12:09:39	-879,638	2660,888	20,83	18,994	12,689	11,967	12,929	21,4	951,135	24,581	2185,265	0	203,546	203,546	99,724	0	0	0	0	0	0	0
12:09:39	-1077,49	2650,113	20,732	18,945	12,634	11,856	12,908	21,4	951,135	24,581	2185,729	0	203,546	203,546	99,724	0	0	0	0	0	0	0
12:09:39	-865,478	2641,458	20,781	18,799	12,583	11,767	12,886	21,4	951,135	24,581	2186,185	0	203,546	203,546	99,724	0	0	0	0	0	0	0
12:09:39	-789,55	2633,563	20,976	18,945	12,528	11,686	12,862	21,4	951,135	24,581	2186,632	0	203,546	203,546	99,724	0	0	0	0	0	0	0
12:09:39	-869,458	2624,868	20,976	19,043	12,479	11,596	12,838	21,4	951,135	24,581	2187,071	0	203,546	203,546	99,724	0	0	0	0	0	0	0
12:09:39	-950,293	2615,365	20,732	19,531	12,439	11,498	12,811	21,4	951,135	24,581	2187,499	0	203,546	203,546	99,724	0	0	0	0	0	0	0
12:09:39	-1179,956	2603,566	20,244	18,847	12,399	11,376	12,783	21,4	951,135	24,581	2187,915	0	203,546	203,546	99,724	0	0	0	0	0	0	0
12:09:39	-1108,252	2592,483	19,609	18,359	12,372	11,262	12,753	21,4	951,135	24,581	2188,319	0	203,546	203,546	99,724	0	0	0	0	0	0	0
12:09:39	-754,687	2584,936	19,267	17,822	12,349	11,184	12,723	21,4	951,135	24,581	2188,716	0	203,546	203,546	99,724	0	0	0	0	0	0	0
12:09:39	-853,002	2576,406	18,877	17,724	12,322	11,096	12,691	21,4	951,135	24,581	2189,104	0	203,546	203,546	99,724	0	0	0	0	0	0	0
12:09:39	-811,938	2568,287	18,633	17,627	12,29	11,013	12,658	21,4	951,135	24,581	2189,483	0	203,546	203,546	99,724	0	0	0	0	0	0	0
12:09:39	-727,783	2561,009	18,535	17,48	12,254	10,938	12,624	21,4	951,135	24,581	2189,855	0	203,546	203,546	99,724	0	0	0	0	0	0	0
12:09:39	-423,974	2556,769	18,779	17,773	12,217	10,894	12,59	21,4	951,135	24,581	2190,222	0	203,546	203,546	99,724	0	0	0	0	0	0	0
12:09:39	-662,866	2550,141	18,779	17,773	12,179	10,826	12,556	21,4	951,135	24,581	2190,582	0	203,546	203,546	99,724	0	0	0	0	0	0	0
12:09:39	-658,471	2543,556	18,779	17,773	12,142	10,758	12,52	21,4	951,135	24,581	2190,935	0	203,546	203,546	99,724	0	0	0	0	0	0	0
12:09:39	-749,292	2536,063	18,681	17,578	12,105	10,681	12,484	21,4	951,135	24,581	2191,28	0	203,546	203,546	99,724	0	0	0	0	0	0	0
12:09:39	-699,389	2529,069	18,486	17,627	12,077	10,608	12,447	21,4	951,135	24,581	2191,617	0	203,546	203,546	99,724	0	0	0	0	0	0	0
12:09:39	-790,771	2521,161	18,193	17,285	12,048	10,527	12,41	21,4	951,135	24,581	2191,947	0	203,546	203,546	99,724	0	0	0	0	0	0	0
12:09:39	-827,05	2512,891	17,851	17,041	12,02	10,442	12,371	21,4	951,135	24,581	2192,268	0	203,546	203,546	99,724	0	0	0	0	0	0	0
12:09:39	-525,415	2507,637	17,656	16,699	12,001	10,388	12,332	21,4	951,135	24,581	2192,583	0	203,546	203,546	99,724	0	0	0	0	0	0	0
12:09:39	-837,011	2499,267	17,314	16,504	11,973	10,301	12,292	21,4	951,135	24,581	2192,89	0	203,546	203,546	99,724	0	0	0	0	0	0	0
12:09:39	-597,558	2493,291	17,217	16,406	11,945	10,24	12,252	21,4	951,135	24,581	2193,19	0	203,546	203,546	99,724	0	0	0	0	0	0	0
12:09:39	-446,093	2488,83	17,363	16,504	11,911	10,194	12,212	21,4	951,135	24,581	2193,486	0	203,546	203,546	99,724	0	0	0	0	0	0	0
12:09:39	-587,353	2482,957	17,363	16,552	11,878	10,133	12,171	21,4	951,135	24,581	2193,775	0	203,546	203,546	99,724	0	0	0	0	0	0	0
12:09:39	-643,627	2476,52	17,217	16,357	11,85	10,067	12,13	21,4	951,135	24,581	2194,058	0	203,546	203,546	99,724	0	0	0	0	0	0	0
12:09:39	-633,251	2470,188	17,168	16,406	11,817	10,001	12,088	21,4	951,135	24,581	2194,334	0	203,546	203,546	99,724	0	0	0	0	0	0	0
12:09:39	-589,575	2464,292	17,07	16,308	11,789	9,941	12,046	21,4	951,135	24,581	2194,604	0	203,546	203,546	99,724	0	0	0	0	0	0	0
12:09:39	-545,605	2458,836	17,021	16,162	11,761	9,884	12,004	21,4	951,135	24,581	2194,868	0	203,546	203,546	99,724	0	0	0	0	0	0	0
12:09:39	-564,111	2453,195	16,875	16,211	11,737	9,826	11,961	21,4	951,135	24,581	2195,127	0	203,546	203,546	99,724	0	0	0	0	0	0	0
12:09:39	-693,603	2446,259	16,582	15,82	11,714	9,755	11,918	21,4	951,135	24,581	2195,378	0	203,546	203,546	99,724	0	0	0	0	0	0	0
12:09:39	-457,641	2441,682	16,533	15,869	11,69	9,708	11,874	21,4	951,135	24,581	2195,624	0	203,546	203,546	99,724	0	0	0	0	0	0	0
12:09:39	-679,858	2434,884	16,338	15,527	11,663	9,637	11,83	21,4	951,135	24,581	2195,863	0	203,546	203,546	99,724	0	0	0	0	0	0	0
12:09:39	-596,337	2428,921	16,24	15,527	11,634	9,576	11,786	21,4	951,135	24,581	2196,097	0	203,546	203,546	99,724	0	0	0	0	0	0	0
12:09:39	-568,237	2423,238	16,24	15,527	11,602	9,517	11,742	21,4	951,135	24,581	2196,324	0	203,546	203,546	99,724	0	0	0	0	0	0	0
12:09:39	-311,035	2420,128	16,533	15,722	11,569	9,485	11,698	21,4	951,135	24,581	2196,548	0	203,546	203,546	99,724	0	0	0	0	0	0	0
12:09:39	-436,669	2415,761	16,728	15,967	11,533	9,44	11,653	21,4	951,135	24,581	2196,767	0	203,546	203,546	99,724	0	0	0	0	0	0	0
12:09:39	-574,926	2410,012	16,728	15,722	11,501	9,381	11,609	21,4	951,135	24,581	2196,98	0	203,546	203,546	99,724	0	0	0	0	0	0	0
12:09:39	-553,295	2404,479	16,728	15,869	11,47	9,324	11,564	21,4	951,135	24,581	2197,188	0	203,546	203,546	99,724	0	0	0	0	0	0	0
12:09:39	-623,876	2398,24	16,582	15,722	11,442	9,26	11,519	21,4	951,135	24,581	2197,389	0	203,546	203,546	99,724	0	0	0	0	0	0	0
12:09:39	-748,168	2390,758	16,24	15,478	11,419	9,183	11,473	21,4	951,135	24,581	2197,582	0	203,546	203,546	99,724	0	0	0	0	0	0	0
12:09:39	-542,138	2385,337	16,093	15,429	11,396	9,127	11,427	21,4	951,135	24,581	2197,77	0	203,546	203,546	99,724	0	0	0	0	0	0	0
12:09:39	-715,478	2378,182	15,703	15,136	11,377	9,053	11,38	21,4	951,135	24,581	2197,95	0	203,546	203,546	99,724	0	0	0	0	0	0	0
12:09:39	-723,876	2370,943	15,263	14,795	11,36	8,978	11,333	21,4	951,135	24,581	2198,123	0	203,546	203,546	99,724	0	0	0	0	0	0	0
12:09:39	-465,185	2366,292	15,068	14,599	11,344	8,93	11,286	21,4	951,135	24,581	2198,291	0	203,546	203,546	99,724	0	0	0	0	0	0	0
12:09:39	-590,136	2360,39	14,873	14,209	11,321	8,87	11,239	21,4	951,135	24,581	2198,454	0	203,546	203,546	99,724	0	0	0	0	0	0	0
12:09:39	-597,216	2354,418	14,726	14,111	11,295	8,808	11,191	21,4	951,135	24,581	2198,61	0	203,546	203,546	99,724	0	0	0	0	0	0	0
12:09:39	-363,159	2350,786	14,775	14,209	11,272	8,77	11,144	21,4	951,135	24,581	2198,762	0	203,546	203,546	99,724	0	0	0	0	0	0	0
12:09:39	-500,415	2345,782	14,775	14,209	11,244	8,719	11,096	21,4	951,135	24,581	2198,909	0	203,546	203,546	99,724	0	0	0	0	0	0	0
12:09:39	-476,733	2341,015	14,775	14,258	11,217	8,67	11,049	21,4	951,135	24,581	2199,051	0	203,546	203,546	99,724	0	0	0	0	0	0	0
12:09:39	-394,287	2337,072	14,873	14,404	11,189	8,629	11,001	21,4	951,135	24,581	2199,189	0	203,546	203,546	99,724	0	0	0	0	0	0	0
12:09:39	-501,928	2332,053	14,775	14,258	11,166	8,577	10,954	21,4	951,135	24,581	2199,322	0	203,546	203,546	99,724	0	0	0	0	0	0	0
12:09:39	-567,602	2326,377	14,629	14,111	11,142	8,519	10,906	21,4	951,135	24,581	2199,449	0	203,546	203,546	99,724	0	0	0	0	0	0	0
12:09:39	-378,588	2322,591	14,58	14,209	11,123	8,48	10,858	21,4	951,135	24,581	2199,572	0	203,546	203,546	99,724	0	0	0	0	0	0	0
12:09:39	-418,432	2318,407	14,482	14,062	11,104	8,437	10,811	21,4	951,135	24,581	2199,691	0	203,546	203,546	99,724	0	0	0	0	0	0	0
12:09:39	-516,699	2313,24	14,287	13,867	11,086	8,383	10,763	21,4	951,135	24,581	2199,805	0	203,546	203,546	99,724	0	0	0	0	0	0	0
12:09:39	-540,087	2307,839	13,994	13,623	11,071	8,328	10,715	21,4	951,135	24,581	2199,913	0	203,546	203,546	99,724	0	0	0	0	0	0	0
12:09:39	-412,792	2303,711	13,896	13,525	11,053	8,285	10,668	21,4	951,135	24,581	2200,017	0	203,546	203,546	99,724	0	0	0	0	0	0	0
12:09:39	-543,872	2298,272	13,506	13,33	11,043	8,229	10,62	21,4	951,135	24,581	2200,115	0	203,546	203,546	99,724	0	0	0	0	0	0	0
12:09:39	-342,456	2294,848	13,408	13,037	11,029	8,194	10,572	21,4	951,135	24,581	2200,209	0	203,546	203,546	99,724	0	0	0	0	0	0	0
12:09:39	-423,168	2290,616	13,31	13,086	11,01	8,15	10,525	21,4	951,135	24,581	2200,3	0	203,546	203,546	99,724	0	0	0	0	0	0	0
12:09:39	-240,283	2288,213	13,408	13,037	10,991	8,125	10,478	21,4	951,135	24,581	2200,388	0	203,546	203,546	99,724	0	0	0	0	0	0	0
12:09:39	-366,333	2284,55	13,457	13,086	10,968	8,088	10,431	21,4	951,135	24,581	2200,472	0	203,546	203,546	99,724	0	0	0	0	0	0	0
12:09:39	-287,646	2281,673	13,506	13,33	10,949	8,058	10,384	21,4	951,135	24,581	2200,553	0	203,546	203,546	99,724	0	0	0	0	0	0	0
12:09:39	-331,738	2278,356	13,506	13,232	10,93	8,024	10,338	21,4	951,135	24,581	2200,631	0	203,546	203,546	99,724	0	0	0	0	0	0	0
12:09:39	-296,093	2275,395	13,457	13,232	10,916	7,993	10,292	21,4	951,135	24,581	2200,706	0	203,546	203,546	99,724	0	0	0	0	0	0	0
12:09:39	-380,004	2271,595	13,408	13,183	10,897	7,954	10,246	21,4	951,135	24,581	2200,776	0	203,546	203,546	99,724	0	0	0	0	0	0	0
12:09:39	-388,305	2267,712	13,261	12,988	10,883	7,914	10,201	21,4	951,135	24,581	2200,843	0	203,546	203,546	99,724	0	0	0	0	0	0	0
12:09:39	-386,059	2263,851	13,115	12,89	10,869	7,874	10,155	21,4	951,135	24,581	2200,906	0	203,546	203,546	99,724	0	0	0	0	0	0	0
12:09:39	-340,722	2260,444	13,017	12,841	10,855	7,839	10,11	21,4	951,135	24,581	2200,966	0	203,546	203,546	99,724	0	0	0	0	0	0	0
12:09:39	-191,259	2258,531	13,164	12,89	10,836	7,819	10,065	21,4	951,135	24,581	2201,023	0	203,546	203,546	99,724	0	0	0	0	0	0	0
12:09:39	-194,482	2256,587	13,31	13,037	10,817	7,799	10,02	21,4	951,135	24,581	2201,079	0	203,546	203,546	99,724	0	0	0	0	0	0	0
12:09:39	-319,311	2253,393	13,408	13,037	10,794	7,766	9,976	21,4	951,135	24,581	2201,131	0	203,546	203,546	99,724	0	0	0	0	0	0	0
12:09:39	-345,117	2249,942	13,31	13,086	10,779	7,731	9,932	21,4	951,135	24,581	2201,18	0	203,546	203,546	99,724	0	0	0	0	0	0	0
12:09:39	-323,071	2246,712	13,31	13,037	10,761	7,698	9,888	21,4	951,135	24,581	2201,226	0	203,546	203,546	99,724	0	0	0	0	0	0	0
12:09:39	-385,742	2242,854	13,164	12,89	10,747	7,658	9,844	21,4	951,135	24,581	2201,267	0	203,546	203,546	99,724	0	0	0	0	0	0	0
12:09:39	-357,397	2239,28	12,968	12,744	10,737	7,621	9,801	21,4	951,135	24,581	2201,305	0	203,546	203,546	99,724	0	0	0	0	0	0	0
12:09:39	-346,313	2235,817	12,773	12,451	10,728	7,585	9,757	21,4	951,135	24,581	2201,34	0	203,546	203,546	99,724	0	0	0	0	0	0	0
12:09:39	-392,358	2231,893	12,529	12,109	10,719	7,545	9,714	21,4	951,135	24,581	2201,37	0	203,546	203,546	99,724	0	0	0	0	0	0	0
12:09:39	-270,41	2229,189	12,431	11,914	10,709	7,517	9,671	21,4	951,135	24,581	2201,398	0	203,546	203,546	99,724	0	0	0	0	0	0	0
12:09:39	-333,837	2225,851	12,334	11,914	10,695	7,483	9,628	21,4	951,135	24,581	2201,423	0	203,546	203,546	99,724	0	0	0	0	0	0	0
12:09:39	-233,251	2223,518	12,431	11,963	10,677	7,458	9,586	21,4	951,135	24,581	2201,445	0	203,546	203,546	99,724	0	0	0	0	0	0	0
12:09:39	-161,01	2221,908	12,529	12,158	10,662	7,442	9,543	21,4	951,135	24,581	2201,465	0	203,546	203,546	99,724	0	0	0	0	0	0	0
12:09:39	-180,932	2220,099	12,675	12,256	10,644	7,423	9,502	21,4	951,135	24,581	2201,484	0	203,546	203,546	99,724	0	0	0	0	0	0	0
12:09:39	-323,901	2216,86	12,675	12,256	10,626	7,39	9,461	21,4	951,135	24,581	2201,499	0	203,546	203,546	99,724	0	0	0	0	0	0	0
12:09:39	-153,54	2215,325	12,773	12,451	10,612	7,374	9,42	21,4	951,135	24,581	2201,513	0	203,546	203,546	99,724	0	0	0	0	0	0	0
12:09:39	-394,091	2211,384	12,675	12,256	10,595	7,333	9,379	21,4	951,135	24,581	2201,523	0	203,546	203,546	99,724	0	0	0	0	0	0	0
12:09:39	-228,857	2209,095	12,627	12,256	10,584	7,31	9,338	21,4	951,135	24,581	2201,53	0	203,546	203,546	99,724	0	0	0	0	0	0	0
12:09:39	-329,443	2205,801	12,529	12,158	10,571	7,276	9,298	21,2	952,565	24,581	2201,535	0	203,546	203,546	99,724	0	0	0	0	0	0	0
12:09:40	-217,944	2203,621	12,48	12,109	10,561	7,253	9,258	21,2	952,565	24,581	2201,537	0	203,546	203,546	99,724	0	0	0	0	0	0	0
12:09:40	-279,174	2200,829	12,431	12,06	10,548	7,225	9,218	21,2	952,565	24,581	2200,829	0	203,546	203,546	99,724	0	0	0	0	0	0	0
12:09:40	-256,103	2198,268	12,334	11,914	10,539	7,198	9,178	21,2	952,565	24,581	2198,268	0	203,546	203,546	99,724	0	0	0	0	0	0	0
12:09:40	-247,436	2195,794	12,334	11,914	10,525	7,173	9,139	21,2	952,565	24,581	2195,794	0	203,546	203,546	99,724	0	0	0	0	0	0	0
12:09:40	-290,039	2192,894	12,285	11,914	10,511	7,143	9,1	21,2	952,565	24,581	2192,894	0	203,546	203,546	99,724	0	0	0	0	0	0	0
12:09:40	-254,785	2190,346	12,187	11,816	10,502	7,116	9,061	21,2	952,565	24,581	2190,346	0	203,546	203,546	99,724	0	0	0	0	0	0	0
12:09:40	-362,963	2186,716	12,041	11,621	10,489	7,079	9,022	21,2	952,565	24,581	2186,716	0	203,546	203,546	99,724	0	0	0	0	0	0	0
12:09:40	-176,367	2184,953	12,041	11,621	10,479	7,061	8,983	21,2	952,565	24,581	2184,953	0	203,546	203,546	99,724	0	0	0	0	0	0	0
12:09:40	-224,853	2182,704	12,041	11,621	10,466	7,038	8,945	21,2	952,565	24,581	2182,704	0	203,546	203,546	99,724	0	0	0	0	0	0	0
12:09:40	-239,794	2180,306	12,041	11,621	10,452	7,013	8,907	21,2	952,565	24,581	2180,306	0	202,036	202,036	99,718	0	0	0	0	0	0	0
12:09:40	-223,095	2178,075	11,992	11,572	10,442	6,99	8,87	21,2	952,565	24,581	2178,075	0	202,036	202,036	99,718	0	0	0	0	0	0	0
12:09:40	-237,67	2175,698	11,992	11,621	10,429	6,965	8,832	21,2	952,565	24,581	2175,698	0	202,036	202,036	99,718	0	0	0	0	0	0	0
12:09:40	-220,434	2173,494	11,992	11,621	10,416	6,943	8,795	21,2	952,565	24,581	2173,494	0	202,036	202,036	99,718	0	0	0	0	0	0	0
12:09:40	-196,801	2171,526	11,992	11,718	10,405	6,922	8,759	21,2	952,565	24,581	2171,526	0	202,036	202,036	99,718	0	0	0	0	0	0	0
12:09:40	-201,025	2169,516	11,992	11,718	10,394	6,902	8,722	21,2	952,565	24,581	2169,516	0	202,036	202,036	99,718	0	0	0	0	0	0	0
12:09:40	-296,02	2166,556	11,845	11,621	10,385	6,871	8,686	21,2	952,565	24,581	2166,556	0	202,036	202,036	99,718	0	0	0	0	0	0	0
12:09:40	-157,983	2164,976	11,845	11,572	10,376	6,855	8,65	21,2	952,565	24,581	2164,976	0	202,036	202,036	99,718	0	0	0	0	0	0	0
12:09:40	-403,637	2160,939	11,65	11,572	10,363	6,813	8,614	21,2	952,565	24,581	2160,939	0	202,036	202,036	99,718	0	0	0	0	0	0	0
12:09:40	-159,057	2159,349	11,65	11,572	10,354	6,797	8,578	21,2	952,565	24,581	2159,349	0	202,036	202,036	99,718	0	0	0	0	0	0	0
12:09:40	-76,977	2158,579	11,845	11,621	10,339	6,789	8,543	21,2	952,565	24,581	2158,579	0	202,036	202,036	99,718	0	0	0	0	0	0	0
12:09:40	-343,432	2155,145	11,65	11,523	10,33	6,754	8,508	21,2	952,565	24,581	2155,145	0	202,036	202,036	99,718	0	0	0	0	0	0	0
12:09:40	-206,665	2153,078	11,601	11,523	10,321	6,732	8,473	21,2	952,565	24,581	2153,078	0	202,036	202,036	99,718	0	0	0	0	0	0	0
12:09:40	-235,034	2150,728	11,504	11,425	10,313	6,708	8,439	21,2	952,565	24,581	2150,728	0	202,036	202,036	99,718	0	0	0	0	0	0	0
12:09:40	-191,65	2148,811	11,455	11,279	10,305	6,688	8,405	21,2	952,565	24,581	2148,811	0	202,036	202,036	99,718	0	0	0	0	0	0	0
12:09:40	-262,5	2146,186	11,259	11,181	10,3	6,661	8,37	21,2	952,565	24,581	2146,186	0	202,036	202,036	99,718	0	0	0	0	0	0	0
12:09:40	-152,563	2144,661	11,113	10,937	10,299	6,645	8,337	21,2	952,565	24,581	2144,661	0	202,036	202,036	99,718	0	0	0	0	0	0	0
12:09:40	-247,216	2142,188	10,918	10,84	10,295	6,62	8,303	21,2	952,565	24,581	2142,188	0	202,036	202,036	99,718	0	0	0	0	0	0	0
12:09:40	-218,969	2139,999	10,771	10,693	10,291	6,597	8,269	21,2	952,565	24,581	2139,999	0	202,036	202,036	99,718	0	0	0	0	0	0	0
12:09:40	-148,168	2138,517	10,771	10,742	10,282	6,582	8,236	21,2	952,565	24,581	2138,517	0	202,036	202,036	99,718	0	0	0	0	0	0	0
12:09:40	-27,075	2138,246	10,918	10,742	10,273	6,579	8,204	21,2	952,565	24,581	2138,246	0	202,036	202,036	99,718	0	0	0	0	0	0	0
12:09:40	-136,035	2136,886	10,966	10,84	10,263	6,565	8,172	21,2	952,565	24,581	2136,886	0	202,036	202,036	99,718	0	0	0	0	0	0	0
12:09:40	-137,89	2135,507	11,113	10,937	10,247	6,551	8,14	21,2	952,565	24,581	2135,507	0	202,036	202,036	99,718	0	0	0	0	0	0	0
12:09:40	-32,421	2135,183	11,259	11,084	10,238	6,548	8,109	21,2	952,565	24,581	2135,183	0	202,036	202,036	99,718	0	0	0	0	0	0	0
12:09:40	-123,291	2133,95	11,308	11,181	10,228	6,535	8,078	21,2	952,565	24,581	2133,95	0	202,036	202,036	99,718	0	0	0	0	0	0	0
12:09:40	-130,419	2132,646	11,259	11,084	10,223	6,522	8,047	21,2	952,565	24,581	2132,646	0	202,036	202,036	99,718	0	0	0	0	0	0	0
12:09:40	-206,909	2130,577	11,113	10,937	10,219	6,5	8,017	21,2	952,565	24,581	2130,577	0	202,036	202,036	99,718	0	0	0	0	0	0	0
12:09:40	-150,195	2129,075	10,966	10,742	10,218	6,485	7,987	21,2	952,565	24,581	2129,075	0	202,036	202,036	99,718	0	0	0	0	0	0	0
12:09:40	-181,42	2127,26	10,771	10,595	10,218	6,466	7,957	21,2	952,565	24,581	2127,26	0	202,036	202,036	99,718	0	0	0	0	0	0	0
12:09:40	-162,695	2125,633	10,673	10,595	10,214	6,449	7,928	21,2	952,565	24,581	2125,633	0	202,036	202,036	99,718	0	0	0	0	0	0	0
12:09:40	-71,948	2124,914	10,673	10,547	10,21	6,442	7,898	21,2	952,565	24,581	2124,914	0	202,036	202,036	99,718	0	0	0	0	0	0	0
12:09:40	-85,864	2124,055	10,673	10,547	10,205	6,433	7,87	21,2	952,565	24,581	2124,055	0	202,036	202,036	99,718	0	0	0	0	0	0	0
12:09:40	-85,864	2123,197	10,673	10,595	10,2	6,424	7,841	21,2	952,565	24,581	2123,197	0	202,036	202,036	99,718	0	0	0	0	0	0	0
12:09:40	-85,864	2122,338	10,673	10,547	10,195	6,415	7,813	21,2	952,565	24,581	2122,338	0	202,036	202,036	99,718	0	0	0	0	0	0	0
12:09:40	-193,627	2120,402	10,625	10,595	10,187	6,395	7,786	21,2	952,565	24,581	2120,402	0	202,036	202,036	99,718	0	0	0	0	0	0	0
12:09:40	-85,864	2119,543	10,625	10,547	10,182	6,387	7,758	21,2	952,565	24,581	2119,543	0	202,036	202,036	99,718	0	0	0	0	0	0	0
12:09:40	-75,146	2118,792	10,625	10,595	10,178	6,379	7,731	21,2	952,565	24,581	2118,792	0	202,036	202,036	99,718	0	0	0	0	0	0	0
12:09:40	-88,134	2117,91	10,625	10,595	10,173	6,37	7,704	21,2	952,565	24,581	2117,91	0	202,036	202,036	99,718	0	0	0	0	0	0	0
12:09:40	-102,368	2116,887	10,527	10,547	10,172	6,359	7,678	21,2	952,565	24,581	2116,887	0	202,036	202,036	99,718	0	0	0	0	0	0	0
12:09:40	-75,122	2116,135	10,527	10,498	10,168	6,351	7,652	21,2	952,565	24,581	2116,135	0	202,036	202,036	99,718	0	0	0	0	0	0	0
12:09:40	-76,147	2115,374	10,527	10,547	10,164	6,344	7,626	21,2	952,565	24,581	2115,374	0	202,036	202,036	99,718	0	0	0	0	0	0	0
12:09:40	-77,441	2114,599	10,527	10,498	10,159	6,336	7,601	21,2	952,565	24,581	2114,599	0	202,036	202,036	99,718	0	0	0	0	0	0	0
12:09:40	-11,767	2114,482	10,527	10,498	10,159	6,334	7,576	21,2	952,565	24,581	2114,482	0	202,036	202,036	99,718	0	0	0	0	0	0	0
12:09:40	-76,196	2113,72	10,527	10,547	10,154	6,327	7,552	21,2	952,565	24,581	2113,72	0	202,036	202,036	99,718	0	0	0	0	0	0	0
12:09:40	-9,35	2113,626	10,625	10,547	10,149	6,326	7,528	21,2	952,565	24,581	2113,626	0	202,036	202,036	99,718	0	0	0	0	0	0	0
12:09:40	-30,932	2113,317	10,673	10,595	10,144	6,322	7,504	21,2	952,565	24,581	2113,317	0	202,036	202,036	99,718	0	0	0	0	0	0	0
12:09:40	-215,332	2111,164	10,527	10,547	10,14	6,3	7,48	21,2	952,565	24,581	2111,164	0	202,036	202,036	99,718	0	0	0	0	0	0	0
12:09:40	-78,442	2110,379	10,527	10,547	10,135	6,292	7,457	21,2	952,565	24,581	2110,379	0	202,036	202,036	99,718	0	0	0	0	0	0	0
12:09:40	-45,263	2109,927	10,478	10,4	10,135	6,287	7,434	21,2	952,565	24,581	2109,927	0	202,036	202,036	99,718	0	0	0	0	0	0	0
12:09:40	-45,239	2109,474	10,429	10,351	10,135	6,283	7,412	21,2	952,565	24,581	2109,474	0	202,036	202,036	99,718	0	0	0	0	0	0	0
12:09:40	-90,502	2108,569	10,332	10,205	10,135	6,273	7,389	21,2	952,565	24,581	2108,569	0	202,036	202,036	99,718	0	0	0	0	0	0	0
12:09:40	-10,717	2108,462	10,332	10,302	10,135	6,272	7,367	21,2	952,565	24,581	2108,462	0	202,036	202,036	99,718	0	0	0	0	0	0	0
12:09:40	-78,295	2107,679	10,332	10,302	10,13	6,264	7,346	21,2	952,565	24,581	2107,679	0	202,036	202,036	99,718	0	0	0	0	0	0	0
12:09:40	-78,442	2106,895	10,332	10,302	10,126	6,256	7,324	21,2	952,565	24,581	2106,895	0	202,036	202,036	99,718	0	0	0	0	0	0	0
12:09:40	-9,667	2106,798	10,332	10,156	10,125	6,255	7,303	21,2	952,565	24,581	2106,798	0	202,036	202,036	99,718	0	0	0	0	0	0	0
12:09:40	-57,641	2106,222	10,429	10,4	10,117	6,249	7,283	21,2	952,565	24,581	2106,222	0	202,036	202,036	99,718	0	0	0	0	0	0	0
12:09:40	35,571	2106,577	10,478	10,4	10,116	6,253	7,263	21,2	952,565	24,581	2106,222	0	202,036	202,036	99,718	0	0	0	0	0	0	0
12:09:40	-116,113	2105,416	10,429	10,351	10,112	6,241	7,243	21,2	952,565	24,581	2105,416	0	202,036	202,036	99,718	0	0	0	0	0	0	0
12:09:40	-135,693	2104,059	10,283	10,205	10,112	6,227	7,223	21,2	952,565	24,581	2104,059	0	202,036	202,036	99,718	0	0	0	0	0	0	0
12:09:40	35,546	2104,415	10,332	10,302	10,112	6,231	7,203	21,2	952,565	24,581	2104,06	0	202,036	202,036	99,718	0	0	0	0	0	0	0
12:09:40	-70,874	2103,706	10,332	10,4	10,108	6,223	7,184	21,2	952,565	24,581	2103,706	0	202,036	202,036	99,718	0	0	0	0	0	0	0
12:09:40	-9,497	2103,611	10,332	10,351	10,107	6,222	7,165	21,2	952,565	24,581	2103,611	0	202,036	202,036	99,718	0	0	0	0	0	0	0
12:09:40	9,863	2103,71	10,429	10,4	10,102	6,223	7,147	21,2	952,565	24,581	2103,611	0	202,036	202,036	99,718	0	0	0	0	0	0	0
12:09:40	-81,616	2102,893	10,429	10,351	10,098	6,215	7,128	21,2	952,565	24,581	2102,893	0	202,036	202,036	99,718	0	0	0	0	0	0	0
12:09:40	45,214	2103,346	10,478	10,4	10,098	6,22	7,111	21,2	952,565	24,581	2102,894	0	202,036	202,036	99,718	0	0	0	0	0	0	0
12:09:40	-53,833	2102,807	10,429	10,351	10,097	6,214	7,093	21,2	952,565	24,581	2102,807	0	202,036	202,036	99,718	0	0	0	0	0	0	0
12:09:40	-207,568	2100,732	10,283	10,205	10,093	6,193	7,075	21,2	952,565	24,581	2100,732	0	202,036	202,036	99,718	0	0	0	0	0	0	0
12:09:40	0	2100,732	10,283	10,205	10,093	6,193	7,058	21,2	952,565	24,581	2100,732	0	202,036	202,036	99,718	0	0	0	0	0	0	0
12:09:40	45,214	2101,184	10,332	10,302	10,093	6,197	7,041	21,2	952,565	24,581	2100,732	0	202,036	202,036	99,718	0	0	0	0	0	0	0
12:09:40	-145,263	2099,731	10,185	10,205	10,093	6,182	7,024	21,2	952,565	24,581	2099,731	0	202,036	202,036	99,718	0	0	0	0	0	0	0
12:09:40	0	2099,731	10,185	10,156	10,093	6,182	7,008	21,2	952,565	24,581	2099,731	0	202,036	202,036	99,718	0	0	0	0	0	0	0
12:09:40	-72,973	2099,001	10,185	10,205	10,089	6,175	6,991	21,2	952,565	24,581	2099,001	0	202,036	202,036	99,718	0	0	0	0	0	0	0
12:09:40	-8,642	2098,915	10,185	10,156	10,088	6,174	6,975	21,2	952,565	24,581	2098,915	0	202,036	202,036	99,718	0	0	0	0	0	0	0
12:09:40	-72,998	2098,185	10,185	10,156	10,084	6,166	6,96	21,2	952,565	24,581	2098,185	0	202,036	202,036	99,718	0	0	0	0	0	0	0
12:09:40	7,739	2098,262	10,283	10,156	10,079	6,167	6,944	21,2	952,565	24,581	2098,185	0	202,036	202,036	99,718	0	0	0	0	0	0	0
12:09:40	35,522	2098,618	10,332	10,156	10,079	6,171	6,929	21,2	952,565	24,581	2098,186	0	202,036	202,036	99,718	0	0	0	0	0	0	0
12:09:40	61,547	2099,233	10,478	10,302	10,074	6,177	6,914	21,2	952,565	24,581	2098,187	0	202,036	202,036	99,718	0	0	0	0	0	0	0
12:09:40	-144,238	2097,791	10,332	10,205	10,074	6,162	6,899	21,2	952,565	24,581	2097,791	0	202,036	202,036	99,718	0	0	0	0	0	0	0
12:09:40	-74,047	2097,05	10,332	10,205	10,07	6,155	6,885	21,2	952,565	24,581	2097,05	0	202,036	202,036	99,718	0	0	0	0	0	0	0
12:09:40	81,787	2097,868	10,429	10,302	10,069	6,163	6,871	21,2	952,565	24,581	2097,051	0	202,036	202,036	99,718	0	0	0	0	0	0	0
12:09:40	-90,38	2096,964	10,332	10,205	10,069	6,154	6,857	21,2	952,565	24,581	2096,964	0	202,036	202,036	99,718	0	0	0	0	0	0	0
12:09:40	-74,047	2096,224	10,332	10,205	10,065	6,146	6,843	21,2	952,565	24,581	2096,224	0	202,036	202,036	99,718	0	0	0	0	0	0	0
12:09:40	-8,447	2096,139	10,332	10,205	10,065	6,145	6,829	21,2	952,565	24,581	2096,139	0	202,036	202,036	99,718	0	0	0	0	0	0	0
12:09:40	-127,075	2094,868	10,185	10,156	10,065	6,132	6,815	21,2	952,565	24,581	2094,868	0	202,036	202,036	99,718	0	0	0	0	0	0	0
12:09:40	-8,447	2094,784	10,185	10,058	10,065	6,131	6,802	21,2	952,565	24,581	2094,784	0	202,036	202,036	99,718	0	0	0	0	0	0	0
12:09:40	-45,166	2094,332	10,136	10,058	10,065	6,127	6,789	21,2	952,565	24,581	2094,332	0	202,036	202,036	99,718	0	0	0	0	0	0	0
12:09:40	-135,498	2092,977	9,99	9,961	10,065	6,113	6,775	21,2	952,565	24,581	2092,977	0	202,036	202,036	99,718	0	0	0	0	0	0	0
12:09:40	-30,102	2092,676	10,039	10,009	10,06	6,11	6,762	21,2	952,565	24,581	2092,676	0	202,036	202,036	99,718	0	0	0	0	0	0	0
12:09:40	90,332	2093,58	10,136	10,156	10,06	6,119	6,75	21,2	952,565	24,581	2092,677	0	202,036	202,036	99,718	0	0	0	0	0	0	0
12:09:40	-97,68	2092,603	10,039	10,009	10,06	6,109	6,737	21,2	952,565	24,581	2092,603	0	202,036	202,036	99,718	0	0	0	0	0	0	0
12:09:40	5,371	2092,657	10,136	10,058	10,055	6,109	6,725	21	952,565	24,581	2092,603	0	202,036	202,036	99,718	0	0	0	0	0	0	0
12:09:40	0	2092,657	10,136	10,009	10,055	6,109	6,713	21	952,565	24,581	2092,603	0	202,036	202,036	99,718	0	0	0	0	0	0	0
12:09:41	-76,171	2091,895	10,136	10,058	10,051	6,102	6,701	21	952,565	24,581	2091,895	0	202,036	202,036	99,718	0	0	0	0	0	0	0
12:09:41	37,622	2092,271	10,185	10,156	10,05	6,105	6,689	21	952,565	24,581	2091,895	0	202,036	202,036	99,718	0	0	0	0	0	0	0
12:09:41	-122,387	2091,047	10,136	10,156	10,046	6,093	6,677	21	952,565	24,581	2091,047	0	202,036	202,036	99,718	0	0	0	0	0	0	0
12:09:41	37,597	2091,423	10,185	10,156	10,045	6,097	6,666	21	952,565	24,581	2091,047	0	202,036	202,036	99,718	0	0	0	0	0	0	0
12:09:41	58,251	2092,006	10,332	10,205	10,041	6,103	6,655	21	952,565	24,581	2091,048	0	202,036	202,036	99,718	0	0	0	0	0	0	0
12:09:41	-128,857	2090,717	10,283	10,351	10,036	6,089	6,644	21	952,565	24,581	2090,717	0	202,036	202,036	99,718	0	0	0	0	0	0	0
12:09:41	45,166	2091,169	10,332	10,351	10,036	6,094	6,633	21	952,565	24,581	2090,717	0	202,036	202,036	99,718	0	0	0	0	0	0	0
12:09:41	-135,449	2089,814	10,185	10,156	10,036	6,08	6,622	21	952,565	24,581	2089,814	0	202,036	202,036	99,718	0	0	0	0	0	0	0
12:09:41	0	2089,814	10,185	10,156	10,036	6,08	6,612	21	952,565	24,581	2089,814	0	200,976	200,976	99,713	0	0	0	0	0	0	0
12:09:41	0	2089,814	10,185	10,058	10,036	6,08	6,601	21	952,565	24,581	2089,814	0	200,976	200,976	99,713	0	0	0	0	0	0	0
12:09:41	-45,141	2089,363	10,136	10,009	10,036	6,075	6,591	21	952,565	24,581	2089,363	0	200,976	200,976	99,713	0	0	0	0	0	0	0
12:09:41	-90,283	2088,46	10,039	10,009	10,036	6,066	6,581	21	952,565	24,581	2088,46	0	200,976	200,976	99,713	0	0	0	0	0	0	0
12:09:41	0	2088,46	10,039	9,863	10,036	6,066	6,571	21	952,565	24,581	2088,46	0	200,976	200,976	99,713	0	0	0	0	0	0	0
12:09:41	0	2088,46	10,039	9,863	10,036	6,066	6,561	21	952,565	24,581	2088,46	0	200,976	200,976	99,713	0	0	0	0	0	0	0
12:09:41	-85,986	2087,6	10,039	9,814	10,031	6,057	6,551	21	952,565	24,581	2087,6	0	200,976	200,976	99,713	0	0	0	0	0	0	0
12:09:41	0	2087,6	10,039	9,961	10,031	6,057	6,541	21	952,565	24,581	2087,6	0	200,976	200,976	99,713	0	0	0	0	0	0	0
12:09:41	0	2087,6	10,039	9,863	10,031	6,057	6,532	21	952,565	24,581	2087,6	0	200,976	200,976	99,713	0	0	0	0	0	0	0
12:09:41	0	2087,6	10,039	9,961	10,031	6,057	6,522	21	952,565	24,581	2087,6	0	200,976	200,976	99,713	0	0	0	0	0	0	0
12:09:41	0	2087,6	10,039	9,961	10,031	6,057	6,513	21	952,565	24,581	2087,6	0	200,976	200,976	99,713	0	0	0	0	0	0	0
12:09:41	90,258	2088,503	10,136	10,058	10,031	6,067	6,504	21	952,565	24,581	2087,601	0	200,976	200,976	99,713	0	0	0	0	0	0	0
12:09:41	-168,505	2086,818	10,039	10,009	10,027	6,049	6,496	21	952,565	24,581	2086,818	0	200,976	200,976	99,713	0	0	0	0	0	0	0
12:09:41	-6,518	2086,752	10,039	10,009	10,027	6,048	6,487	21	952,565	24,581	2086,752	0	200,976	200,976	99,713	0	0	0	0	0	0	0
12:09:41	90,258	2087,655	10,136	10,058	10,027	6,058	6,478	21	952,565	24,581	2086,753	0	200,976	200,976	99,713	0	0	0	0	0	0	0
12:09:41	-90,258	2086,752	10,039	9,961	10,027	6,048	6,47	21	952,565	24,581	2086,752	0	200,976	200,976	99,713	0	0	0	0	0	0	0
12:09:41	-79,467	2085,958	10,039	9,961	10,022	6,04	6,461	21	952,565	24,581	2085,958	0	200,976	200,976	99,713	0	0	0	0	0	0	0
12:09:41	84,96	2086,807	10,136	10,156	10,022	6,049	6,453	21	952,565	24,581	2085,959	0	200,976	200,976	99,713	0	0	0	0	0	0	0
12:09:41	-84,96	2085,958	10,039	9,961	10,022	6,04	6,445	21	952,565	24,581	2085,958	0	200,976	200,976	99,713	0	0	0	0	0	0	0
12:09:41	-5,297	2085,905	10,039	9,961	10,022	6,04	6,437	21	952,565	24,581	2085,905	0	200,976	200,976	99,713	0	0	0	0	0	0	0
12:09:41	-45,117	2085,454	9,99	9,863	10,022	6,035	6,429	21	952,565	24,581	2085,454	0	200,976	200,976	99,713	0	0	0	0	0	0	0
12:09:41	-35,4	2085,1	10,039	10,058	10,017	6,031	6,422	21	952,565	24,581	2085,1	0	200,976	200,976	99,713	0	0	0	0	0	0	0
12:09:41	-45,117	2084,648	9,99	9,961	10,017	6,027	6,414	21	952,565	24,581	2084,648	0	200,976	200,976	99,713	0	0	0	0	0	0	0
12:09:41	0	2084,648	9,99	9,863	10,017	6,027	6,406	21	952,565	24,581	2084,648	0	200,976	200,976	99,713	0	0	0	0	0	0	0
12:09:41	-45,117	2084,197	9,941	9,814	10,017	6,022	6,399	21	952,565	24,581	2084,197	0	200,976	200,976	99,713	0	0	0	0	0	0	0
12:09:41	-39,599	2083,801	9,99	9,863	10,012	6,018	6,391	21	952,565	24,581	2083,801	0	200,976	200,976	99,713	0	0	0	0	0	0	0
12:09:41	45,092	2084,252	10,039	9,961	10,012	6,023	6,384	21	952,565	24,581	2083,802	0	200,976	200,976	99,713	0	0	0	0	0	0	0
12:09:41	-80,517	2083,447	10,039	10,009	10,008	6,014	6,377	21	952,565	24,581	2083,447	0	200,976	200,976	99,713	0	0	0	0	0	0	0
12:09:41	-5,297	2083,394	10,039	10,009	10,008	6,014	6,37	21	952,565	24,581	2083,394	0	200,976	200,976	99,713	0	0	0	0	0	0	0
12:09:41	-45,092	2082,943	9,99	9,961	10,008	6,009	6,363	21	952,565	24,581	2082,943	0	200,976	200,976	99,713	0	0	0	0	0	0	0
12:09:41	-80,541	2082,138	9,99	9,961	10,003	6,001	6,356	21	952,565	24,581	2082,138	0	200,976	200,976	99,713	0	0	0	0	0	0	0
12:09:41	45,117	2082,589	10,039	10,009	10,003	6,006	6,349	21	952,565	24,581	2082,138	0	200,976	200,976	99,713	0	0	0	0	0	0	0
12:09:41	-45,117	2082,138	9,99	9,863	10,003	6,001	6,342	21	952,565	24,581	2082,138	0	200,976	200,976	99,713	0	0	0	0	0	0	0
12:09:41	0	2082,138	9,99	9,863	10,003	6,001	6,335	21	952,565	24,581	2082,138	0	200,976	200,976	99,713	0	0	0	0	0	0	0
12:09:41	-86,84	2081,269	9,99	9,961	9,998	5,992	6,328	21	952,565	24,581	2081,269	0	200,976	200,976	99,713	0	0	0	0	0	0	0
12:09:41	5,273	2081,322	9,99	9,863	9,998	5,993	6,322	21	952,565	24,581	2081,269	0	200,976	200,976	99,713	0	0	0	0	0	0	0
12:09:41	-50,39	2080,818	9,941	9,814	9,998	5,987	6,315	21	952,565	24,581	2080,818	0	200,976	200,976	99,713	0	0	0	0	0	0	0
12:09:41	45,117	2081,269	9,99	9,961	9,998	5,992	6,309	21	952,565	24,581	2080,819	0	200,976	200,976	99,713	0	0	0	0	0	0	0
12:09:41	0	2081,269	9,99	9,961	9,998	5,992	6,303	21	952,565	24,581	2080,819	0	200,976	200,976	99,713	0	0	0	0	0	0	0
12:09:41	-135,278	2079,917	9,843	9,814	9,998	5,978	6,296	21	952,565	24,581	2079,917	0	200,976	200,976	99,713	0	0	0	0	0	0	0
12:09:41	90,161	2080,818	9,941	9,716	9,998	5,987	6,29	21	952,565	24,581	2079,918	0	200,976	200,976	99,713	0	0	0	0	0	0	0
12:09:41	45,117	2081,269	9,99	9,863	9,998	5,992	6,284	21	952,565	24,581	2079,919	0	200,976	200,976	99,713	0	0	0	0	0	0	0
12:09:41	0	2081,269	9,99	9,961	9,998	5,992	6,279	21	952,565	24,581	2079,92	0	200,976	200,976	99,713	0	0	0	0	0	0	0
12:09:41	0	2081,269	9,99	9,961	9,998	5,992	6,273	21	952,565	24,581	2079,921	0	200,976	200,976	99,713	0	0	0	0	0	0	0
12:09:41	0	2081,269	9,99	9,814	9,998	5,992	6,268	21	952,565	24,581	2079,923	0	200,976	200,976	99,713	0	0	0	0	0	0	0
12:09:41	45,092	2081,72	10,039	9,863	9,998	5,997	6,262	21	952,565	24,581	2079,924	0	200,976	200,976	99,713	0	0	0	0	0	0	0
12:09:41	0	2081,72	10,039	9,961	9,998	5,997	6,257	21	952,565	24,581	2079,926	0	200,976	200,976	99,713	0	0	0	0	0	0	0
12:09:41	-90,209	2080,818	9,941	9,814	9,998	5,987	6,252	21	952,565	24,581	2079,927	0	200,976	200,976	99,713	0	0	0	0	0	0	0
12:09:41	-35,424	2080,464	9,99	9,961	9,993	5,984	6,247	21	952,565	24,581	2079,928	0	200,976	200,976	99,713	0	0	0	0	0	0	0
12:09:41	135,302	2081,817	10,136	10,058	9,993	5,998	6,242	21	952,565	24,581	2079,93	0	200,976	200,976	99,713	0	0	0	0	0	0	0
12:09:41	0	2081,817	10,136	10,058	9,993	5,998	6,237	21	952,565	24,581	2079,932	0	200,976	200,976	99,713	0	0	0	0	0	0	0
12:09:41	-90,209	2080,915	10,039	9,961	9,993	5,988	6,232	21	952,565	24,581	2079,933	0	200,976	200,976	99,713	0	0	0	0	0	0	0
12:09:41	0	2080,915	10,039	10,009	9,993	5,988	6,227	21	952,565	24,581	2079,934	0	200,976	200,976	99,713	0	0	0	0	0	0	0
12:09:41	-45,092	2080,464	9,99	9,961	9,993	5,984	6,222	21	952,565	24,581	2079,934	0	200,976	200,976	99,713	0	0	0	0	0	0	0
12:09:41	0	2080,464	9,99	9,961	9,993	5,984	6,218	21	952,565	24,581	2079,935	0	200,976	200,976	99,713	0	0	0	0	0	0	0
12:09:41	0	2080,464	9,99	9,961	9,993	5,984	6,213	21	952,565	24,581	2079,935	0	200,976	200,976	99,713	0	0	0	0	0	0	0
12:09:41	0	2080,464	9,99	9,961	9,993	5,984	6,209	21	952,565	24,581	2079,936	0	200,976	200,976	99,713	0	0	0	0	0	0	0
12:09:41	-45,092	2080,013	9,941	9,814	9,993	5,979	6,204	21	952,565	24,581	2079,936	0	200,976	200,976	99,713	0	0	0	0	0	0	0
12:09:41	45,092	2080,464	9,99	9,863	9,993	5,984	6,2	21	952,565	24,581	2079,936	0	200,976	200,976	99,713	0	0	0	0	0	0	0
12:09:41	0	2080,464	9,99	9,863	9,993	5,984	6,196	21	952,565	24,581	2079,937	0	200,976	200,976	99,713	0	0	0	0	0	0	0
12:09:41	0	2080,464	9,99	10,009	9,993	5,984	6,191	21	952,565	24,581	2079,937	0	200,976	200,976	99,713	0	0	0	0	0	0	0
12:09:41	-50,537	2079,959	9,941	9,814	9,993	5,978	6,187	21	952,565	24,581	2079,937	0	200,976	200,976	99,713	0	0	0	0	0	0	0
12:09:41	50,537	2080,464	9,99	9,961	9,993	5,984	6,183	21	952,565	24,581	2079,938	0	200,976	200,976	99,713	0	0	0	0	0	0	0
12:09:41	0	2080,464	9,99	10,009	9,993	5,984	6,179	21	952,565	24,581	2079,938	0	200,976	200,976	99,713	0	0	0	0	0	0	0
12:09:41	0	2080,464	9,99	9,961	9,993	5,984	6,176	21	952,565	24,581	2079,939	0	200,976	200,976	99,713	0	0	0	0	0	0	0
12:09:41	-5,444	2080,409	9,99	9,961	9,993	5,983	6,172	21	952,565	24,581	2079,939	0	200,976	200,976	99,713	0	0	0	0	0	0	0
12:09:41	0	2080,409	9,99	9,863	9,993	5,983	6,168	21	952,565	24,581	2079,94	0	200,976	200,976	99,713	0	0	0	0	0	0	0
12:09:41	-39,648	2080,013	9,941	9,863	9,993	5,979	6,164	21	952,565	24,581	2079,94	0	200,976	200,976	99,713	0	0	0	0	0	0	0
12:09:41	45,092	2080,464	9,99	9,961	9,993	5,984	6,161	21	952,565	24,581	2079,94	0	200,976	200,976	99,713	0	0	0	0	0	0	0
12:09:41	45,092	2080,915	10,039	9,863	9,993	5,988	6,157	21	952,565	24,581	2079,941	0	200,976	200,976	99,713	0	0	0	0	0	0	0
12:09:41	-45,092	2080,464	9,99	9,863	9,993	5,984	6,154	21	952,565	24,581	2079,942	0	200,976	200,976	99,713	0	0	0	0	0	0	0
12:09:41	-50,537	2079,959	9,941	9,814	9,993	5,978	6,151	21	952,565	24,581	2079,942	0	200,976	200,976	99,713	0	0	0	0	0	0	0
12:09:41	50,537	2080,464	9,99	9,814	9,993	5,984	6,147	21	952,565	24,581	2079,942	0	200,976	200,976	99,713	0	0	0	0	0	0	0
12:09:41	-5,444	2080,409	9,99	9,814	9,993	5,983	6,144	21	952,565	24,581	2079,943	0	200,976	200,976	99,713	0	0	0	0	0	0	0
12:09:41	0	2080,409	9,99	9,863	9,993	5,983	6,141	21	952,565	24,581	2079,943	0	200,976	200,976	99,713	0	0	0	0	0	0	0
12:09:41	50,537	2080,915	10,039	9,863	9,993	5,988	6,138	21	952,565	24,581	2079,944	0	200,976	200,976	99,713	0	0	0	0	0	0	0
12:09:41	-90,185	2080,013	9,941	9,716	9,993	5,979	6,135	21	952,565	24,581	2079,944	0	200,976	200,976	99,713	0	0	0	0	0	0	0
12:09:41	84,741	2080,86	10,039	9,961	9,993	5,988	6,132	21	952,565	24,581	2079,945	0	200,976	200,976	99,713	0	0	0	0	0	0	0
12:09:41	-125,439	2079,606	9,99	9,814	9,989	5,975	6,129	21	952,565	24,581	2079,606	0	200,976	200,976	99,713	0	0	0	0	0	0	0
12:09:41	135,278	2080,959	10,136	10,009	9,989	5,989	6,126	21	952,565	24,581	2079,607	0	200,976	200,976	99,713	0	0	0	0	0	0	0
12:09:41	-90,185	2080,057	10,039	10,058	9,989	5,979	6,123	21	952,565	24,581	2079,608	0	200,976	200,976	99,713	0	0	0	0	0	0	0
12:09:41	-45,092	2079,606	9,99	9,961	9,989	5,975	6,12	21	952,565	24,581	2079,606	0	200,976	200,976	99,713	0	0	0	0	0	0	0
12:09:41	45,092	2080,057	10,039	10,009	9,989	5,979	6,118	21	952,565	24,581	2079,606	0	200,976	200,976	99,713	0	0	0	0	0	0	0
12:09:41	-45,092	2079,606	9,99	9,961	9,989	5,975	6,115	21	952,565	24,581	2079,606	0	200,976	200,976	99,713	0	0	0	0	0	0	0
12:09:41	-37,573	2079,23	10,039	10,009	9,984	5,971	6,112	21	952,565	24,581	2079,23	0	200,976	200,976	99,713	0	0	0	0	0	0	0
12:09:41	-3,32	2079,197	10,039	9,961	9,984	5,971	6,109	21	952,565	24,581	2079,197	0	200,976	200,976	99,713	0	0	0	0	0	0	0
12:09:41	-86,84	2078,329	9,941	9,814	9,984	5,962	6,106	21	952,565	24,581	2078,329	0	200,976	200,976	99,713	0	0	0	0	0	0	0
12:09:42	0	2078,329	9,941	9,814	9,984	5,962	6,103	21	952,565	24,581	2078,329	0	200,976	200,976	99,713	0	0	0	0	0	0	0
12:09:42	0	2078,329	9,941	9,814	9,984	5,962	6,101	21	952,565	24,581	2078,329	0	200,976	200,976	99,713	0	0	0	0	0	0	0
12:09:42	0	2078,329	9,941	9,863	9,984	5,962	6,098	21	952,565	24,581	2078,329	0	200,976	200,976	99,713	0	0	0	0	0	0	0
12:09:42	-90,161	2077,427	9,843	9,863	9,984	5,952	6,095	21	952,565	24,581	2077,427	0	200,976	200,976	99,713	0	0	0	0	0	0	0
12:09:42	4,199	2077,469	9,941	9,863	9,979	5,953	6,092	21	952,565	24,581	2077,427	0	200,976	200,976	99,713	0	0	0	0	0	0	0
12:09:42	-90,136	2076,568	9,843	9,716	9,979	5,944	6,089	21	952,565	24,581	2076,568	0	200,976	200,976	99,713	0	0	0	0	0	0	0
12:09:42	82,617	2077,394	9,843	9,814	9,984	5,952	6,087	21	952,565	24,581	2076,568	0	200,976	200,976	99,713	0	0	0	0	0	0	0
12:09:42	-82,617	2076,568	9,843	9,668	9,979	5,944	6,084	21	952,565	24,581	2076,568	0	200,976	200,976	99,713	0	0	0	0	0	0	0
12:09:42	135,205	2077,92	9,99	10,009	9,979	5,957	6,081	21	952,565	24,581	2076,569	0	200,976	200,976	99,713	0	0	0	0	0	0	0
12:09:42	52,612	2078,446	10,136	10,058	9,974	5,963	6,079	21	952,565	24,581	2076,571	0	200,976	200,976	99,713	0	0	0	0	0	0	0
12:09:42	-86,865	2077,577	10,136	10,009	9,969	5,954	6,077	21	952,565	24,581	2076,572	0	200,976	200,976	99,713	0	0	0	0	0	0	0
12:09:42	4,199	2077,619	10,136	10,058	9,97	5,954	6,074	21	952,565	24,581	2076,573	0	200,976	200,976	99,713	0	0	0	0	0	0	0
12:09:42	-90,136	2076,718	10,039	9,961	9,97	5,945	6,072	21	952,565	24,581	2076,573	0	200,976	200,976	99,713	0	0	0	0	0	0	0
12:09:42	85,937	2077,577	10,136	10,058	9,969	5,954	6,069	21	952,565	24,581	2076,574	0	200,674	200,674	99,712	0	0	0	0	0	0	0
12:09:42	-90,136	2076,676	10,039	10,009	9,969	5,945	6,067	21	952,565	24,581	2076,574	0	200,674	200,674	99,712	0	0	0	0	0	0	0
12:09:42	-45,092	2076,225	9,99	9,863	9,969	5,94	6,064	21	952,565	24,581	2076,225	0	200,674	200,674	99,712	0	0	0	0	0	0	0
12:09:42	-82,617	2075,399	9,99	9,961	9,965	5,931	6,062	21	952,565	24,581	2075,399	0	200,674	200,674	99,712	0	0	0	0	0	0	0
12:09:42	45,068	2075,849	10,039	10,009	9,965	5,936	6,059	21	952,565	24,581	2075,399	0	200,674	200,674	99,712	0	0	0	0	0	0	0
12:09:42	-7,519	2075,774	9,941	9,863	9,969	5,935	6,057	21	952,565	24,581	2075,399	0	200,674	200,674	99,712	0	0	0	0	0	0	0
12:09:42	-85,913	2074,915	9,843	9,814	9,97	5,926	6,054	21	952,565	24,581	2074,915	0	200,674	200,674	99,712	0	0	0	0	0	0	0
12:09:42	48,364	2075,399	9,99	9,961	9,965	5,931	6,052	21	952,565	24,581	2074,916	0	200,674	200,674	99,712	0	0	0	0	0	0	0
12:09:42	-45,068	2074,948	9,941	9,863	9,965	5,927	6,05	21	952,565	24,581	2074,916	0	200,674	200,674	99,712	0	0	0	0	0	0	0
12:09:42	0	2074,948	9,941	9,814	9,965	5,927	6,047	21	952,565	24,581	2074,916	0	200,674	200,674	99,712	0	0	0	0	0	0	0
12:09:42	45,068	2075,399	9,99	9,961	9,965	5,931	6,045	21	952,565	24,581	2074,916	0	200,674	200,674	99,712	0	0	0	0	0	0	0
12:09:42	-45,068	2074,948	9,941	9,961	9,965	5,927	6,043	21	952,565	24,581	2074,916	0	200,674	200,674	99,712	0	0	0	0	0	0	0
12:09:42	0	2074,948	9,941	9,863	9,965	5,927	6,04	21	952,565	24,581	2074,916	0	200,674	200,674	99,712	0	0	0	0	0	0	0
12:09:42	90,136	2075,849	10,039	10,009	9,965	5,936	6,038	21	952,565	24,581	2074,917	0	200,674	200,674	99,712	0	0	0	0	0	0	0
12:09:42	0	2075,849	10,039	9,961	9,965	5,936	6,036	21	952,565	24,581	2074,918	0	200,674	200,674	99,712	0	0	0	0	0	0	0
12:09:42	-45,068	2075,399	9,99	9,961	9,965	5,931	6,034	21	952,565	24,581	2074,919	0	200,674	200,674	99,712	0	0	0	0	0	0	0
12:09:42	0	2075,399	9,99	9,863	9,965	5,931	6,032	21	952,565	24,581	2074,919	0	200,674	200,674	99,712	0	0	0	0	0	0	0
12:09:42	0	2075,399	9,99	9,863	9,965	5,931	6,03	21	952,565	24,581	2074,919	0	200,674	200,674	99,712	0	0	0	0	0	0	0
12:09:42	45,068	2075,849	10,039	10,009	9,965	5,936	6,028	21	952,565	24,581	2074,92	0	200,674	200,674	99,712	0	0	0	0	0	0	0
12:09:42	-45,068	2075,399	9,99	9,961	9,965	5,931	6,026	21	952,565	24,581	2074,921	0	200,674	200,674	99,712	0	0	0	0	0	0	0
12:09:42	45,068	2075,849	10,039	10,009	9,965	5,936	6,025	21	952,565	24,581	2074,922	0	200,674	200,674	99,712	0	0	0	0	0	0	0
12:09:42	-45,068	2075,399	9,99	9,961	9,965	5,931	6,023	21	952,565	24,581	2074,922	0	200,674	200,674	99,712	0	0	0	0	0	0	0
12:09:42	-45,068	2074,948	9,941	9,863	9,965	5,927	6,021	21	952,565	24,581	2074,922	0	200,674	200,674	99,712	0	0	0	0	0	0	0
12:09:42	0	2074,948	9,941	9,814	9,965	5,927	6,019	21	952,565	24,581	2074,922	0	200,674	200,674	99,712	0	0	0	0	0	0	0
12:09:42	45,068	2075,399	9,99	9,961	9,965	5,931	6,017	21	952,565	24,581	2074,923	0	200,674	200,674	99,712	0	0	0	0	0	0	0
12:09:42	0	2075,399	9,99	9,961	9,965	5,931	6,016	21	952,565	24,581	2074,923	0	200,674	200,674	99,712	0	0	0	0	0	0	0
12:09:42	-45,068	2074,948	9,941	9,961	9,965	5,927	6,014	21	952,565	24,581	2074,923	0	200,674	200,674	99,712	0	0	0	0	0	0	0
12:09:42	45,068	2075,399	9,99	9,863	9,965	5,931	6,012	21	952,565	24,581	2074,924	0	200,674	200,674	99,712	0	0	0	0	0	0	0
12:09:42	0	2075,399	9,99	9,814	9,965	5,931	6,011	21	952,565	24,581	2074,924	0	200,674	200,674	99,712	0	0	0	0	0	0	0
12:09:42	45,068	2075,849	10,039	9,961	9,965	5,936	6,009	21	952,565	24,581	2074,925	0	200,674	200,674	99,712	0	0	0	0	0	0	0
12:09:42	0	2075,849	10,039	10,009	9,965	5,936	6,008	21	952,565	24,581	2074,926	0	200,674	200,674	99,712	0	0	0	0	0	0	0
12:09:42	0	2075,849	10,039	9,961	9,965	5,936	6,006	21	952,565	24,581	2074,927	0	200,674	200,674	99,712	0	0	0	0	0	0	0
12:09:42	-45,068	2075,399	9,99	9,814	9,965	5,931	6,005	21	952,565	24,581	2074,928	0	200,674	200,674	99,712	0	0	0	0	0	0	0
12:09:42	0	2075,399	9,99	10,009	9,965	5,931	6,004	21	952,565	24,581	2074,928	0	200,674	200,674	99,712	0	0	0	0	0	0	0
12:09:42	45,068	2075,849	10,039	9,961	9,965	5,936	6,002	21	952,565	24,581	2074,929	0	200,674	200,674	99,712	0	0	0	0	0	0	0
12:09:42	-45,068	2075,399	9,99	9,863	9,965	5,931	6,001	21	952,565	24,581	2074,93	0	200,674	200,674	99,712	0	0	0	0	0	0	0
12:09:42	0	2075,399	9,99	9,863	9,965	5,931	5,999	21	952,565	24,581	2074,93	0	200,674	200,674	99,712	0	0	0	0	0	0	0
12:09:42	45,068	2075,849	10,039	10,009	9,965	5,936	5,998	21	952,565	24,581	2074,931	0	200,674	200,674	99,712	0	0	0	0	0	0	0
12:09:42	135,205	2077,201	10,185	10,156	9,965	5,95	5,997	21	952,565	24,581	2074,934	0	200,674	200,674	99,712	0	0	0	0	0	0	0
12:09:42	-135,205	2075,849	10,039	10,009	9,965	5,936	5,996	21	952,565	24,581	2074,935	0	200,674	200,674	99,712	0	0	0	0	0	0	0
12:09:42	0	2075,849	10,039	9,863	9,965	5,936	5,995	21	952,565	24,581	2074,936	0	200,674	200,674	99,712	0	0	0	0	0	0	0
12:09:42	90,136	2076,751	10,136	10,058	9,965	5,945	5,994	21	952,565	24,581	2074,938	0	200,674	200,674	99,712	0	0	0	0	0	0	0
12:09:42	-90,136	2075,849	10,039	9,961	9,965	5,936	5,993	21	952,565	24,581	2074,939	0	200,674	200,674	99,712	0	0	0	0	0	0	0
12:09:42	-45,068	2075,399	9,99	9,863	9,965	5,931	5,992	21	952,565	24,581	2074,939	0	200,674	200,674	99,712	0	0	0	0	0	0	0
12:09:42	45,068	2075,849	10,039	9,961	9,965	5,936	5,991	21	952,565	24,581	2074,94	0	200,674	200,674	99,712	0	0	0	0	0	0	0
12:09:42	90,136	2076,751	10,136	10,058	9,965	5,945	5,99	21	952,565	24,581	2074,942	0	200,674	200,674	99,712	0	0	0	0	0	0	0
12:09:42	-90,136	2075,849	10,039	9,961	9,965	5,936	5,989	21	952,565	24,581	2074,943	0	200,674	200,674	99,712	0	0	0	0	0	0	0
12:09:42	0	2075,849	10,039	9,961	9,965	5,936	5,988	21	952,565	24,581	2074,944	0	200,674	200,674	99,712	0	0	0	0	0	0	0
12:09:42	0	2075,849	10,039	9,961	9,965	5,936	5,987	21	952,565	24,581	2074,945	0	200,674	200,674	99,712	0	0	0	0	0	0	0
12:09:42	0	2075,849	10,039	9,961	9,965	5,936	5,986	21	952,565	24,581	2074,946	0	200,674	200,674	99,712	0	0	0	0	0	0	0
12:09:42	0	2075,849	10,039	9,863	9,965	5,936	5,985	21	952,565	24,581	2074,947	0	200,674	200,674	99,712	0	0	0	0	0	0	0
12:09:42	-45,068	2075,399	9,99	9,716	9,965	5,931	5,984	21	952,565	24,581	2074,947	0	200,674	200,674	99,712	0	0	0	0	0	0	0
12:09:42	135,205	2076,751	10,136	10,009	9,965	5,945	5,983	21	952,565	24,581	2074,949	0	200,674	200,674	99,712	0	0	0	0	0	0	0
12:09:42	-90,136	2075,849	10,039	10,009	9,965	5,936	5,982	21	952,565	24,581	2074,95	0	200,674	200,674	99,712	0	0	0	0	0	0	0
12:09:42	-90,136	2074,948	9,941	9,814	9,965	5,927	5,981	21	952,565	24,581	2074,948	0	200,674	200,674	99,712	0	0	0	0	0	0	0
12:09:42	90,136	2075,849	10,039	9,961	9,965	5,936	5,98	21	952,565	24,581	2074,949	0	200,674	200,674	99,712	0	0	0	0	0	0	0
12:09:42	0	2075,849	10,039	9,961	9,965	5,936	5,979	21	952,565	24,581	2074,95	0	200,674	200,674	99,712	0	0	0	0	0	0	0
12:09:42	0	2075,849	10,039	9,961	9,965	5,936	5,978	21	952,565	24,581	2074,951	0	200,674	200,674	99,712	0	0	0	0	0	0	0
12:09:42	0	2075,849	10,039	9,863	9,965	5,936	5,977	21	952,565	24,581	2074,952	0	200,674	200,674	99,712	0	0	0	0	0	0	0
12:09:42	0	2075,849	10,039	9,961	9,965	5,936	5,977	21	952,565	24,581	2074,953	0	200,674	200,674	99,712	0	0	0	0	0	0	0
12:09:42	90,136	2076,751	10,136	10,009	9,965	5,945	5,976	21	952,565	24,581	2074,955	0	200,674	200,674	99,712	0	0	0	0	0	0	0
12:09:42	-90,136	2075,849	10,039	9,814	9,965	5,936	5,975	21	952,565	24,581	2074,956	0	200,674	200,674	99,712	0	0	0	0	0	0	0
12:09:42	0	2075,849	10,039	10,009	9,965	5,936	5,974	21	952,565	24,581	2074,957	0	200,674	200,674	99,712	0	0	0	0	0	0	0
12:09:42	0	2075,849	10,039	9,863	9,965	5,936	5,974	21	952,565	24,581	2074,958	0	200,674	200,674	99,712	0	0	0	0	0	0	0
12:09:42	0	2075,849	10,039	9,961	9,965	5,936	5,973	21	952,565	24,581	2074,959	0	200,674	200,674	99,712	0	0	0	0	0	0	0
12:09:42	0	2075,849	10,039	9,961	9,965	5,936	5,972	21	952,565	24,581	2074,96	0	200,674	200,674	99,712	0	0	0	0	0	0	0
12:09:42	0	2075,849	10,039	9,961	9,965	5,936	5,971	21	952,565	24,581	2074,961	0	200,674	200,674	99,712	0	0	0	0	0	0	0
12:09:42	0	2075,849	10,039	9,863	9,965	5,936	5,971	21	952,565	24,581	2074,961	0	200,674	200,674	99,712	0	0	0	0	0	0	0
12:09:42	-45,068	2075,399	9,99	9,863	9,965	5,931	5,97	21	952,565	24,581	2074,962	0	200,674	200,674	99,712	0	0	0	0	0	0	0
12:09:42	45,068	2075,849	10,039	10,009	9,965	5,936	5,969	21	952,565	24,581	2074,963	0	200,674	200,674	99,712	0	0	0	0	0	0	0
12:09:42	-83,74	2075,012	10,039	9,961	9,96	5,927	5,969	21	952,565	24,581	2074,963	0	200,674	200,674	99,712	0	0	0	0	0	0	0
12:09:42	83,74	2075,849	10,039	10,009	9,965	5,936	5,968	21	952,565	24,581	2074,964	0	200,674	200,674	99,712	0	0	0	0	0	0	0
12:09:42	0	2075,849	10,039	9,961	9,965	5,936	5,967	21	952,565	24,581	2074,965	0	200,674	200,674	99,712	0	0	0	0	0	0	0
12:09:42	-45,068	2075,399	9,99	9,961	9,965	5,931	5,967	21	952,565	24,581	2074,965	0	200,674	200,674	99,712	0	0	0	0	0	0	0
12:09:42	135,205	2076,751	10,136	10,058	9,965	5,945	5,966	21	952,565	24,581	2074,967	0	200,674	200,674	99,712	0	0	0	0	0	0	0
12:09:42	-180,273	2074,948	9,941	9,814	9,965	5,927	5,965	21	952,565	24,581	2074,948	0	200,674	200,674	99,712	0	0	0	0	0	0	0
12:09:42	45,068	2075,399	9,99	9,863	9,965	5,931	5,965	21	952,565	24,581	2074,949	0	200,674	200,674	99,712	0	0	0	0	0	0	0
12:09:42	0	2075,399	9,99	9,961	9,965	5,931	5,964	21	952,565	24,581	2074,949	0	200,674	200,674	99,712	0	0	0	0	0	0	0
12:09:42	45,068	2075,849	10,039	10,009	9,965	5,936	5,964	21	952,565	24,581	2074,95	0	200,674	200,674	99,712	0	0	0	0	0	0	0
12:09:42	-45,068	2075,399	9,99	9,961	9,965	5,931	5,963	21	952,565	24,581	2074,95	0	200,674	200,674	99,712	0	0	0	0	0	0	0
12:09:42	0	2075,399	9,99	9,863	9,965	5,931	5,962	21	952,565	24,581	2074,951	0	200,674	200,674	99,712	0	0	0	0	0	0	0
12:09:42	51,464	2075,913	10,136	10,156	9,96	5,937	5,962	21	952,565	24,581	2074,952	0	200,674	200,674	99,712	0	0	0	0	0	0	0
12:09:42	-90,136	2075,012	10,039	10,009	9,96	5,927	5,961	21	952,565	24,581	2074,952	0	200,674	200,674	99,712	0	0	0	0	0	0	0
12:09:42	0	2075,012	10,039	10,009	9,96	5,927	5,96	21	952,565	24,581	2074,952	0	200,674	200,674	99,712	0	0	0	0	0	0	0
12:09:42	0	2075,012	10,039	10,058	9,96	5,927	5,96	21	952,565	24,581	2074,952	0	200,674	200,674	99,712	0	0	0	0	0	0	0
12:09:42	0	2075,012	10,039	10,009	9,96	5,927	5,959	21	952,565	24,581	2074,952	0	200,674	200,674	99,712	0	0	0	0	0	0	0
12:09:42	0	2075,012	10,039	10,009	9,96	5,927	5,959	21	952,565	24,581	2074,952	0	200,674	200,674	99,712	0	0	0	0	0	0	0
12:09:42	-45,068	2074,561	9,99	9,961	9,96	5,923	5,958	21	952,565	24,581	2074,561	0	200,674	200,674	99,712	0	0	0	0	0	0	0
12:09:43	135,205	2075,913	10,136	10,205	9,96	5,937	5,957	21	952,565	24,581	2074,563	0	200,674	200,674	99,712	0	0	0	0	0	0	0
12:09:43	45,092	2076,364	10,185	10,156	9,96	5,941	5,957	21	952,565	24,581	2074,565	0	200,674	200,674	99,712	0	0	0	0	0	0	0
12:09:43	270,507	2079,069	10,478	10,547	9,96	5,969	5,957	21	952,565	24,581	2074,569	0	200,674	200,674	99,712	0	0	0	0	0	0	0
12:09:43	264,184	2081,711	10,673	10,84	9,965	5,997	5,958	21	952,565	24,581	2074,576	0	200,674	200,674	99,712	0	0	0	0	0	0	0
12:09:43	488,94	2086,601	11,113	11,279	9,969	6,047	5,96	21	952,565	24,581	2074,588	0	200,674	200,674	99,712	0	0	0	0	0	0	0
12:09:43	571,972	2092,32	11,455	11,767	9,984	6,106	5,963	21	952,565	24,581	2074,606	0	200,674	200,674	99,712	0	0	0	0	0	0	0
12:09:43	517,211	2097,493	11,65	12,109	10,003	6,159	5,967	21	952,565	24,581	2074,629	0	200,674	200,674	99,712	0	0	0	0	0	0	0
12:09:43	733,837	2104,831	11,992	12,549	10,027	6,235	5,972	21	952,565	24,581	2074,659	0	200,674	200,674	99,712	0	0	0	0	0	0	0
12:09:43	722,119	2112,052	12,138	12,988	10,06	6,309	5,978	21	952,565	24,581	2074,697	0	200,674	200,674	99,712	0	0	0	0	0	0	0
12:09:43	724,218	2119,294	12,285	13,086	10,093	6,384	5,986	21	952,565	24,581	2074,742	0	200,674	200,674	99,712	0	0	0	0	0	0	0
12:09:43	740,063	2126,695	12,285	13,232	10,135	6,46	5,996	21	952,565	24,581	2074,794	0	200,674	200,674	99,712	0	0	0	0	0	0	0
12:09:43	876,489	2135,46	12,431	13,427	10,177	6,551	6,007	21	952,565	24,581	2074,854	0	200,674	200,674	99,712	0	0	0	0	0	0	0
12:09:43	854,37	2144,004	12,48	13,574	10,223	6,639	6,019	21	952,565	24,581	2074,923	0	200,674	200,674	99,712	0	0	0	0	0	0	0
12:09:43	1069,409	2154,698	12,773	14,111	10,268	6,749	6,033	21	952,565	24,581	2075,003	0	200,674	200,674	99,712	0	0	0	0	0	0	0
12:09:43	950,195	2164,2	13,017	14,306	10,309	6,847	6,049	21	952,565	24,581	2075,092	0	200,674	200,674	99,712	0	0	0	0	0	0	0
12:09:43	1138,061	2175,58	13,408	14,99	10,353	6,964	6,067	21	952,565	24,581	2075,193	0	200,674	200,674	99,712	0	0	0	0	0	0	0
12:09:43	1234,741	2187,928	13,896	15,429	10,397	7,092	6,087	21	952,565	24,581	2075,305	0	200,674	200,674	99,712	0	0	0	0	0	0	0
12:09:43	1117,749	2199,105	14,238	16,064	10,442	7,207	6,109	21	952,565	24,581	2075,429	0	200,674	200,674	99,712	0	0	0	0	0	0	0
12:09:43	1141,284	2210,518	14,58	16,308	10,489	7,324	6,133	21	952,565	24,581	2075,564	0	200,674	200,674	99,712	0	0	0	0	0	0	0
12:09:43	980,102	2220,319	14,58	16,308	10,544	7,425	6,158	21	952,565	24,581	2075,709	0	200,674	200,674	99,712	0	0	0	0	0	0	0
12:09:43	943,164	2229,751	14,482	16,406	10,603	7,523	6,185	21	952,565	24,581	2075,863	0	200,674	200,674	99,712	0	0	0	0	0	0	0
12:09:43	1059,887	2240,349	14,482	16,162	10,663	7,632	6,214	21	952,565	24,581	2076,028	0	200,674	200,674	99,712	0	0	0	0	0	0	0
12:09:43	1071,679	2251,066	14,482	16,406	10,724	7,742	6,243	21	952,565	24,581	2076,203	0	200,674	200,674	99,712	0	0	0	0	0	0	0
12:09:43	1132,544	2262,392	14,629	16,308	10,78	7,859	6,275	21	952,565	24,581	2076,389	0	200,674	200,674	99,712	0	0	0	0	0	0	0
12:09:43	1290,966	2275,301	15,117	17,041	10,827	7,992	6,309	21	952,565	24,581	2076,587	0	200,674	200,674	99,712	0	0	0	0	0	0	0
12:09:43	825,293	2283,554	15,117	17,236	10,873	8,077	6,344	21	952,565	24,581	2076,794	0	200,674	200,674	99,712	0	0	0	0	0	0	0
12:09:43	1528,662	2298,841	15,849	17,578	10,921	8,235	6,381	21	952,565	24,581	2077,016	0	200,674	200,674	99,712	0	0	0	0	0	0	0
12:09:43	1259,716	2311,438	16,386	18,115	10,963	8,365	6,42	21	952,565	24,581	2077,251	0	200,674	200,674	99,712	0	0	0	0	0	0	0
12:09:43	1024,121	2321,679	16,582	18,603	11,01	8,47	6,46	21	952,565	24,581	2077,495	0	200,674	200,674	99,712	0	0	0	0	0	0	0
12:09:43	1194,384	2333,623	16,875	18,652	11,062	8,594	6,502	21	952,565	24,581	2077,752	0	200,674	200,674	99,712	0	0	0	0	0	0	0
12:09:43	952,148	2343,145	16,826	18,359	11,118	8,692	6,545	21	952,565	24,581	2078,017	0	200,674	200,674	99,712	0	0	0	0	0	0	0
12:09:43	796,655	2351,111	16,533	18,261	11,179	8,774	6,588	21	952,565	24,581	2078,29	0	200,674	200,674	99,712	0	0	0	0	0	0	0
12:09:43	790,649	2359,018	16,24	17,969	11,24	8,855	6,633	21	952,565	24,581	2078,571	0	200,674	200,674	99,712	0	0	0	0	0	0	0
12:09:43	1607,446	2375,092	16,826	18,164	11,299	9,021	6,68	21	952,565	24,581	2078,867	0	200,674	200,674	99,712	0	0	0	0	0	0	0
12:09:43	1205,224	2387,144	17,168	18,945	11,348	9,145	6,728	21	952,565	24,581	2079,176	0	200,674	200,674	99,712	0	0	0	0	0	0	0
12:09:43	1019,213	2397,337	17,412	18,945	11,393	9,25	6,777	21	952,565	24,581	2079,494	0	200,674	200,674	99,712	0	0	0	0	0	0	0
12:09:43	1472,314	2412,06	18,193	19,678	11,433	9,402	6,829	21	952,565	24,581	2079,826	0	200,674	200,674	99,712	0	0	0	0	0	0	0
12:09:43	1319,604	2425,256	18,877	20,166	11,471	9,538	6,882	21	952,565	24,581	2080,172	0	200,674	200,674	99,712	0	0	0	0	0	0	0
12:09:43	794,873	2433,204	18,974	20,41	11,51	9,62	6,936	21	952,565	24,581	2080,525	0	200,674	200,674	99,712	0	0	0	0	0	0	0
12:09:43	1191,699	2445,121	19,365	20,801	11,556	9,743	6,991	21	952,565	24,581	2080,889	0	200,674	200,674	99,712	0	0	0	0	0	0	0
12:09:43	798,437	2453,106	19,267	20,556	11,606	9,825	7,046	21	952,565	24,581	2081,262	0	200,674	200,674	99,712	0	0	0	0	0	0	0
12:09:43	829,907	2461,405	19,17	20,703	11,658	9,911	7,102	21	952,565	24,581	2081,642	0	200,674	200,674	99,712	0	0	0	0	0	0	0
12:09:43	757,397	2468,979	19,023	20,459	11,709	9,989	7,159	21	952,565	24,581	2082,029	0	200,674	200,674	99,712	0	0	0	0	0	0	0
12:09:43	945,971	2478,439	18,974	20,41	11,765	10,087	7,216	21	952,565	24,581	2082,426	0	200,674	200,674	99,712	0	0	0	0	0	0	0
12:09:43	946,557	2487,904	19,17	20,459	11,808	10,184	7,275	21	952,565	24,581	2082,831	0	200,674	200,674	99,712	0	0	0	0	0	0	0
12:09:43	1035,302	2498,257	19,463	20,556	11,85	10,291	7,334	21	952,565	24,581	2083,247	0	200,674	200,674	99,712	0	0	0	0	0	0	0
12:09:43	811,108	2506,368	19,609	20,752	11,888	10,374	7,393	21	952,565	24,581	2083,67	0	200,674	200,674	99,712	0	0	0	0	0	0	0
12:09:43	828,198	2514,65	19,853	21,094	11,921	10,46	7,453	21	952,565	24,581	2084,101	0	200,674	200,674	99,712	0	0	0	0	0	0	0
12:09:43	1062,133	2525,272	20,342	21,484	11,954	10,569	7,515	21	952,565	24,581	2084,542	0	200,674	200,674	99,712	0	0	0	0	0	0	0
12:09:43	815,38	2533,425	20,488	21,68	11,992	10,653	7,576	21	952,565	24,581	2084,991	0	200,674	200,674	99,712	0	0	0	0	0	0	0
12:09:43	910,937	2542,535	20,732	21,924	12,03	10,747	7,638	21	952,565	24,581	2085,448	0	200,674	200,674	99,712	0	0	0	0	0	0	0
12:09:43	756,298	2550,098	20,732	21,924	12,072	10,825	7,701	21	952,565	24,581	2085,913	0	200,674	200,674	99,712	0	0	0	0	0	0	0
12:09:43	698,925	2557,087	20,586	21,631	12,12	10,897	7,763	21	952,565	24,581	2086,384	0	200,674	200,674	99,712	0	0	0	0	0	0	0
12:09:43	537,744	2562,464	20,293	21,435	12,166	10,953	7,826	21	952,565	24,581	2086,86	0	200,674	200,674	99,712	0	0	0	0	0	0	0
12:09:43	888,745	2571,352	20,439	21,484	12,208	11,044	7,889	21	952,565	24,581	2087,345	0	200,674	200,674	99,712	0	0	0	0	0	0	0
12:09:43	1146,801	2582,82	20,928	21,777	12,245	11,163	7,953	21	952,565	24,581	2087,84	0	200,674	200,674	99,712	0	0	0	0	0	0	0
12:09:43	844,287	2591,263	21,221	21,826	12,277	11,25	8,018	21	952,565	24,581	2088,344	0	200,674	200,674	99,712	0	0	0	0	0	0	0
12:09:43	718,701	2598,45	21,465	22,021	12,304	11,324	8,083	21	952,565	24,581	2088,854	0	200,674	200,674	99,712	0	0	0	0	0	0	0
12:09:43	856,494	2607,015	21,855	22,558	12,33	11,412	8,148	21	952,565	24,581	2089,372	0	200,674	200,674	99,712	0	0	0	0	0	0	0
12:09:43	967,309	2616,688	22,344	22,949	12,358	11,512	8,214	21	952,565	24,581	2089,899	0	200,674	200,674	99,712	0	0	0	0	0	0	0
12:09:43	694,677	2623,635	22,539	22,998	12,386	11,583	8,28	21	952,565	24,581	2090,433	0	200,674	200,674	99,712	0	0	0	0	0	0	0
12:09:43	604,565	2629,68	22,539	23,096	12,42	11,646	8,346	21	952,565	24,581	2090,972	0	200,674	200,674	99,712	0	0	0	0	0	0	0
12:09:43	740,966	2637,09	22,637	23,144	12,456	11,722	8,412	21	952,565	24,581	2091,518	0	200,674	200,674	99,712	0	0	0	0	0	0	0
12:09:43	360,888	2640,699	22,344	22,803	12,492	11,759	8,478	21	952,565	24,581	2092,068	0	200,674	200,674	99,712	0	0	0	0	0	0	0
12:09:43	594,091	2646,64	22,295	22,851	12,528	11,821	8,543	21	952,565	24,581	2092,622	0	200,674	200,674	99,712	0	0	0	0	0	0	0
12:09:43	633,056	2652,97	22,344	22,851	12,561	11,886	8,609	21	952,565	24,581	2093,182	0	200,674	200,674	99,712	0	0	0	0	0	0	0
12:09:43	661,718	2659,588	22,539	22,998	12,588	11,954	8,675	21	952,565	24,581	2093,749	0	200,674	200,674	99,712	0	0	0	0	0	0	0
12:09:43	660,107	2666,189	22,783	23,193	12,611	12,022	8,74	21	952,565	24,581	2094,321	0	200,674	200,674	99,712	0	0	0	0	0	0	0
12:09:43	702,539	2673,214	23,076	23,437	12,634	12,094	8,806	21	952,565	24,581	2094,9	0	200,674	200,674	99,712	0	0	0	0	0	0	0
12:09:43	601,586	2679,23	23,271	23,535	12,657	12,157	8,872	21	952,565	24,581	2095,485	0	200,674	200,674	99,712	0	0	0	0	0	0	0
12:09:43	463,94	2683,869	23,32	23,633	12,68	12,204	8,937	21	952,565	24,581	2096,073	0	200,674	200,674	99,712	0	0	0	0	0	0	0
12:09:43	509,252	2688,962	23,418	23,682	12,704	12,257	9,002	21	952,565	24,581	2096,666	0	200,674	200,674	99,712	0	0	0	0	0	0	0
12:09:43	398,095	2692,943	23,32	23,535	12,731	12,298	9,067	21	952,565	24,581	2097,262	0	200,674	200,674	99,712	0	0	0	0	0	0	0
12:09:43	524,682	2698,19	23,418	23,633	12,755	12,352	9,131	21	952,565	24,581	2097,863	0	200,674	200,674	99,712	0	0	0	0	0	0	0
12:09:43	497,167	2703,161	23,418	23,633	12,783	12,403	9,195	21	952,565	24,581	2098,468	0	200,674	200,674	99,712	0	0	0	0	0	0	0
12:09:43	420,068	2707,362	23,418	23,682	12,807	12,447	9,259	21	952,565	24,581	2099,077	0	200,674	200,674	99,712	0	0	0	0	0	0	0
12:09:43	565,771	2713,02	23,564	23,73	12,83	12,505	9,323	21	952,565	24,581	2099,691	0	200,674	200,674	99,712	0	0	0	0	0	0	0
12:09:43	389,355	2716,913	23,613	23,828	12,849	12,545	9,386	21	952,565	24,581	2100,308	0	200,674	200,674	99,712	0	0	0	0	0	0	0
12:09:43	434,692	2721,26	23,711	23,828	12,868	12,59	9,449	21	952,565	24,581	2100,929	0	200,674	200,674	99,712	0	0	0	0	0	0	0
12:09:43	533,105	2726,591	23,906	24,072	12,887	12,645	9,511	21	952,565	24,581	2101,555	0	200,674	200,674	99,712	0	0	0	0	0	0	0
12:09:43	304,467	2729,636	23,955	24,267	12,902	12,676	9,573	21	952,565	24,581	2102,183	0	200,674	200,674	99,712	0	0	0	0	0	0	0
12:09:43	487,011	2734,506	24,101	24,316	12,921	12,726	9,635	21	952,565	24,581	2102,815	0	200,674	200,674	99,712	0	0	0	0	0	0	0
12:09:43	438,183	2738,888	24,199	24,267	12,94	12,772	9,697	21	952,565	24,581	2103,451	0	200,674	200,674	99,712	0	0	0	0	0	0	0
12:09:43	279,663	2741,684	24,053	24,17	12,964	12,8	9,758	21	952,565	24,581	2104,09	0	200,674	200,674	99,712	0	0	0	0	0	0	0
12:09:43	344,995	2745,134	24,053	24,023	12,983	12,836	9,818	21	952,565	24,581	2104,731	0	200,674	200,674	99,712	0	0	0	0	0	0	0
12:09:43	278,417	2747,919	23,906	24,023	13,007	12,865	9,878	21	952,565	24,581	2105,374	0	200,674	200,674	99,712	0	0	0	0	0	0	0
12:09:43	388,403	2751,803	23,955	24,072	13,026	12,905	9,937	21	952,565	24,581	2106,021	0	200,674	200,674	99,712	0	0	0	0	0	0	0
12:09:43	403,491	2755,838	24,101	24,17	13,04	12,946	9,996	21	952,565	24,581	2106,67	0	200,674	200,674	99,712	0	0	0	0	0	0	0
12:09:43	493,872	2760,776	24,248	24,512	13,06	12,997	10,055	21	952,565	24,581	2107,324	0	200,674	200,674	99,712	0	0	0	0	0	0	0
12:09:43	301,538	2763,792	24,297	24,267	13,074	13,028	10,113	21	952,565	24,581	2107,981	0	200,674	200,674	99,712	0	0	0	0	0	0	0
12:09:43	274,047	2766,532	24,394	24,512	13,084	13,057	10,171	21	952,565	24,581	2108,639	0	200,674	200,674	99,712	0	0	0	0	0	0	0
12:09:43	551,635	2772,048	24,687	24,658	13,098	13,113	10,229	21	952,565	24,581	2109,303	0	200,674	200,674	99,712	0	0	0	0	0	0	0
12:09:43	76,391	2772,812	24,59	24,707	13,108	13,121	10,285	21	952,565	24,581	2109,966	0	200,674	200,674	99,712	0	0	0	0	0	0	0
12:09:43	351,855	2776,331	24,687	24,707	13,122	13,158	10,342	21	952,565	24,581	2110,632	0	200,674	200,674	99,712	0	0	0	0	0	0	0
12:09:43	447,387	2780,805	24,883	25,049	13,136	13,204	10,398	21	952,565	24,581	2111,303	0	200,674	200,674	99,712	0	0	0	0	0	0	0
12:09:43	101,611	2781,821	24,736	24,853	13,15	13,214	10,453	21	952,565	24,581	2111,973	0	200,674	200,674	99,712	0	0	0	0	0	0	0
12:09:43	179,785	2783,619	24,736	24,853	13,16	13,233	10,507	21	952,565	24,581	2112,645	0	200,674	200,674	99,712	0	0	0	0	0	0	0
12:09:43	244,018	2786,059	24,736	24,853	13,174	13,258	10,561	21	952,565	24,581	2113,318	0	200,674	200,674	99,712	0	0	0	0	0	0	0
12:09:43	360,595	2789,665	24,932	24,951	13,183	13,295	10,615	21	952,565	24,581	2113,994	0	200,674	200,674	99,712	0	0	0	0	0	0	0
12:09:43	187,329	2791,538	25,029	25,195	13,188	13,314	10,668	21	952,565	24,581	2114,672	0	200,674	200,674	99,712	0	0	0	0	0	0	0
12:09:43	88,403	2792,422	25,029	25	13,193	13,323	10,72	21	952,565	24,581	2115,35	0	200,674	200,674	99,712	0	0	0	0	0	0	0
12:09:43	198,315	2794,405	25,078	25,049	13,202	13,344	10,771	21	952,565	24,581	2116,029	0	200,674	200,674	99,712	0	0	0	0	0	0	0
12:09:44	283,325	2797,239	25,273	25,195	13,207	13,373	10,822	21,3	950,166	24,581	2116,71	0	200,674	200,674	99,712	0	0	0	0	0	0	0
12:09:44	57,592	2797,815	25,224	25,244	13,211	13,379	10,873	21,3	950,166	24,581	2117,391	0	200,674	200,674	99,712	0	0	0	0	0	0	0
12:09:44	86,083	2798,675	25,224	25,146	13,216	13,388	10,922	21,3	950,166	24,581	2118,073	0	200,674	200,674	99,712	0	0	0	0	0	0	0
12:09:44	146,118	2800,137	25,224	25,195	13,224	13,403	10,971	21,3	950,166	24,581	2118,755	0	200,674	200,674	99,712	0	0	0	0	0	0	0
12:09:44	149,292	2801,63	25,273	25,146	13,23	13,418	11,019	21,3	950,166	24,581	2119,438	0	200,674	200,674	99,712	0	0	0	0	0	0	0
12:09:44	-9,765	2801,532	25,176	25,195	13,235	13,417	11,066	21,3	950,166	24,581	2120,12	0	200,674	200,674	99,712	0	0	0	0	0	0	0
12:09:44	-14,282	2801,389	25,078	25	13,24	13,416	11,112	21,3	950,166	24,581	2120,802	0	200,674	200,674	99,712	0	0	0	0	0	0	0
12:09:44	21,582	2801,605	25,029	24,951	13,244	13,418	11,157	21,3	950,166	24,581	2121,482	0	200,674	200,674	99,712	0	0	0	0	0	0	0
12:09:44	64,477	2802,25	25,078	25,049	13,245	13,425	11,201	21,3	950,166	24,581	2122,163	0	200,674	200,674	99,712	0	0	0	0	0	0	0
12:09:44	82,885	2803,078	25,176	25	13,244	13,433	11,245	21,3	950,166	24,581	2122,844	0	200,674	200,674	99,712	0	0	0	0	0	0	0
12:09:44	49,096	2803,569	25,224	25,146	13,244	13,438	11,288	21,3	950,166	24,581	2123,525	0	202,433	202,433	99,719	0	0	0	0	0	0	0
12:09:44	147,387	2805,043	25,371	25,342	13,244	13,454	11,331	21,3	950,166	24,581	2124,206	0	202,433	202,433	99,719	0	0	0	0	0	0	0
12:09:44	-82,885	2804,214	25,273	25,244	13,245	13,445	11,372	21,3	950,166	24,581	2124,886	0	202,433	202,433	99,719	0	0	0	0	0	0	0
12:09:44	98,242	2805,197	25,371	25,342	13,245	13,455	11,413	21,3	950,166	24,581	2125,566	0	202,433	202,433	99,719	0	0	0	0	0	0	0
12:09:44	147,436	2806,671	25,517	25,342	13,245	13,47	11,453	21,3	950,166	24,581	2126,247	0	202,433	202,433	99,719	0	0	0	0	0	0	0
12:09:44	-442,163	2802,25	25,078	25,146	13,245	13,425	11,492	21,3	950,166	24,581	2126,923	0	202,433	202,433	99,719	0	0	0	0	0	0	0
12:09:44	196,484	2804,214	25,273	25,195	13,245	13,445	11,53	21,3	950,166	24,581	2127,601	0	202,433	202,433	99,719	0	0	0	0	0	0	0
12:09:44	-196,484	2802,25	25,078	25,049	13,245	13,425	11,567	21,3	950,166	24,581	2128,276	0	202,433	202,433	99,719	0	0	0	0	0	0	0
12:09:44	0	2802,25	25,078	25,049	13,245	13,425	11,604	21,3	950,166	24,581	2128,949	0	202,433	202,433	99,719	0	0	0	0	0	0	0
12:09:44	0	2802,25	25,078	25	13,245	13,425	11,639	21,3	950,166	24,581	2129,623	0	202,433	202,433	99,719	0	0	0	0	0	0	0
12:09:44	-64,477	2801,605	25,029	24,853	13,244	13,418	11,674	21,3	950,166	24,581	2130,295	0	202,433	202,433	99,719	0	0	0	0	0	0	0
12:09:44	0	2801,605	25,029	24,951	13,244	13,418	11,709	21,3	950,166	24,581	2130,966	0	202,433	202,433	99,719	0	0	0	0	0	0	0
12:09:44	0	2801,605	25,029	25	13,244	13,418	11,742	21,3	950,166	24,581	2131,636	0	202,433	202,433	99,719	0	0	0	0	0	0	0
12:09:44	-153,735	2800,067	24,932	24,951	13,241	13,402	11,775	21,3	950,166	24,581	2132,305	0	202,433	202,433	99,719	0	0	0	0	0	0	0
12:09:44	0	2800,067	24,932	25	13,241	13,402	11,807	21,3	950,166	24,581	2132,972	0	202,433	202,433	99,719	0	0	0	0	0	0	0
12:09:44	-15,185	2799,916	24,932	24,951	13,24	13,401	11,838	21,3	950,166	24,581	2133,639	0	202,433	202,433	99,719	0	0	0	0	0	0	0
12:09:44	-49,072	2799,425	24,883	24,853	13,24	13,396	11,868	21,3	950,166	24,581	2134,305	0	202,433	202,433	99,719	0	0	0	0	0	0	0
12:09:44	-21,777	2799,207	24,932	24,951	13,236	13,393	11,898	21,3	950,166	24,581	2134,97	0	202,433	202,433	99,719	0	0	0	0	0	0	0
12:09:44	0	2799,207	24,932	24,951	13,236	13,393	11,928	21,3	950,166	24,581	2135,634	0	202,433	202,433	99,719	0	0	0	0	0	0	0
12:09:44	-62,133	2798,586	24,883	24,805	13,235	13,387	11,956	21,3	950,166	24,581	2136,297	0	202,433	202,433	99,719	0	0	0	0	0	0	0
12:09:44	0	2798,586	24,883	24,805	13,235	13,387	11,984	21,3	950,166	24,581	2136,959	0	202,433	202,433	99,719	0	0	0	0	0	0	0
12:09:44	49,096	2799,077	24,932	24,951	13,235	13,392	12,012	21,3	950,166	24,581	2137,621	0	202,433	202,433	99,719	0	0	0	0	0	0	0
12:09:44	-123,193	2797,845	24,883	24,805	13,231	13,379	12,039	21,3	950,166	24,581	2138,282	0	202,433	202,433	99,719	0	0	0	0	0	0	0
12:09:44	123,193	2799,077	24,932	24,951	13,235	13,392	12,065	21,3	950,166	24,581	2138,942	0	202,433	202,433	99,719	0	0	0	0	0	0	0
12:09:44	-60,034	2798,476	24,932	24,853	13,232	13,386	12,091	21,3	950,166	24,581	2139,602	0	202,433	202,433	99,719	0	0	0	0	0	0	0
12:09:44	0	2798,476	24,932	24,951	13,232	13,386	12,116	21,3	950,166	24,581	2140,261	0	202,433	202,433	99,719	0	0	0	0	0	0	0
12:09:44	-210,424	2796,372	24,736	24,805	13,231	13,364	12,141	21,3	950,166	24,581	2140,917	0	202,433	202,433	99,719	0	0	0	0	0	0	0
12:09:44	308,618	2799,458	25,029	24,951	13,232	13,396	12,166	21,3	950,166	24,581	2141,576	0	202,433	202,433	99,719	0	0	0	0	0	0	0
12:09:44	-294,531	2796,513	24,736	24,658	13,232	13,366	12,189	21,3	950,166	24,581	2142,23	0	202,433	202,433	99,719	0	0	0	0	0	0	0
12:09:44	49,096	2797,004	24,785	24,707	13,232	13,371	12,212	21,3	950,166	24,581	2142,885	0	202,433	202,433	99,719	0	0	0	0	0	0	0
12:09:44	-14,086	2796,863	24,785	24,707	13,231	13,369	12,235	21,3	950,166	24,581	2143,539	0	202,433	202,433	99,719	0	0	0	0	0	0	0
12:09:44	98,168	2797,845	24,883	24,707	13,231	13,379	12,257	21,3	950,166	24,581	2144,193	0	202,433	202,433	99,719	0	0	0	0	0	0	0
12:09:44	49,072	2798,336	24,932	24,805	13,231	13,384	12,279	21,3	950,166	24,581	2144,847	0	202,433	202,433	99,719	0	0	0	0	0	0	0
12:09:44	0	2798,336	24,932	24,805	13,231	13,384	12,301	21,3	950,166	24,581	2145,501	0	202,433	202,433	99,719	0	0	0	0	0	0	0
12:09:44	0	2798,336	24,932	24,805	13,231	13,384	12,322	21,3	950,166	24,581	2146,153	0	202,433	202,433	99,719	0	0	0	0	0	0	0
12:09:44	98,193	2799,317	25,029	24,951	13,231	13,395	12,343	21,3	950,166	24,581	2146,807	0	202,433	202,433	99,719	0	0	0	0	0	0	0
12:09:44	0	2799,317	25,029	24,853	13,231	13,395	12,364	21,3	950,166	24,581	2147,459	0	202,433	202,433	99,719	0	0	0	0	0	0	0
12:09:44	14,086	2799,458	25,029	25	13,232	13,396	12,384	21,3	950,166	24,581	2148,111	0	202,433	202,433	99,719	0	0	0	0	0	0	0
12:09:44	109,155	2800,55	25,078	24,951	13,235	13,407	12,404	21,3	950,166	24,581	2148,763	0	202,433	202,433	99,719	0	0	0	0	0	0	0
12:09:44	-147,314	2799,077	24,932	24,805	13,235	13,392	12,424	21,3	950,166	24,581	2149,414	0	202,433	202,433	99,719	0	0	0	0	0	0	0
12:09:44	147,314	2800,55	25,078	25,049	13,235	13,407	12,443	21,3	950,166	24,581	2150,065	0	202,433	202,433	99,719	0	0	0	0	0	0	0
12:09:44	-49,121	2800,059	25,029	25,049	13,235	13,402	12,462	21,3	950,166	24,581	2150,715	0	202,433	202,433	99,719	0	0	0	0	0	0	0
12:09:44	0	2800,059	25,029	25,146	13,235	13,402	12,48	21,3	950,166	24,581	2151,364	0	202,433	202,433	99,719	0	0	0	0	0	0	0
12:09:44	147,314	2801,532	25,176	25,146	13,235	13,417	12,499	21,3	950,166	24,581	2152,014	0	202,433	202,433	99,719	0	0	0	0	0	0	0
12:09:44	-294,604	2798,586	24,883	24,853	13,235	13,387	12,516	21,3	950,166	24,581	2152,661	0	202,433	202,433	99,719	0	0	0	0	0	0	0
12:09:44	147,29	2800,059	25,029	25,049	13,235	13,402	12,533	21,3	950,166	24,581	2153,308	0	202,433	202,433	99,719	0	0	0	0	0	0	0
12:09:44	49,121	2800,55	25,078	25,049	13,235	13,407	12,551	21,3	950,166	24,581	2153,955	0	202,433	202,433	99,719	0	0	0	0	0	0	0
12:09:44	-196,411	2798,586	24,883	24,951	13,235	13,387	12,567	21,3	950,166	24,581	2154,6	0	202,433	202,433	99,719	0	0	0	0	0	0	0
12:09:44	147,29	2800,059	25,029	24,951	13,235	13,402	12,583	21,3	950,166	24,581	2155,245	0	202,433	202,433	99,719	0	0	0	0	0	0	0
12:09:44	-98,193	2799,077	24,932	24,951	13,235	13,392	12,599	21,3	950,166	24,581	2155,889	0	202,433	202,433	99,719	0	0	0	0	0	0	0
12:09:44	0	2799,077	24,932	24,853	13,235	13,392	12,615	21,3	950,166	24,581	2156,532	0	202,433	202,433	99,719	0	0	0	0	0	0	0
12:09:44	-207,275	2797,004	24,785	24,805	13,232	13,371	12,63	21,3	950,166	24,581	2157,172	0	202,433	202,433	99,719	0	0	0	0	0	0	0
12:09:44	84,082	2797,845	24,883	24,853	13,231	13,379	12,644	21,3	950,166	24,581	2157,813	0	202,433	202,433	99,719	0	0	0	0	0	0	0
12:09:44	0	2797,845	24,883	24,853	13,231	13,379	12,659	21,3	950,166	24,581	2158,453	0	202,433	202,433	99,719	0	0	0	0	0	0	0
12:09:44	0	2797,845	24,883	24,805	13,231	13,379	12,673	21,3	950,166	24,581	2159,093	0	202,433	202,433	99,719	0	0	0	0	0	0	0
12:09:44	0	2797,845	24,883	24,853	13,231	13,379	12,687	21,3	950,166	24,581	2159,731	0	202,433	202,433	99,719	0	0	0	0	0	0	0
12:09:44	49,072	2798,336	24,932	24,951	13,231	13,384	12,7	21,3	950,166	24,581	2160,37	0	202,433	202,433	99,719	0	0	0	0	0	0	0
12:09:44	0	2798,336	24,932	25	13,231	13,384	12,714	21,3	950,166	24,581	2161,008	0	202,433	202,433	99,719	0	0	0	0	0	0	0
12:09:44	0	2798,336	24,932	24,951	13,231	13,384	12,727	21,3	950,166	24,581	2161,645	0	202,433	202,433	99,719	0	0	0	0	0	0	0
12:09:44	0	2798,336	24,932	24,951	13,231	13,384	12,74	21,3	950,166	24,581	2162,282	0	202,433	202,433	99,719	0	0	0	0	0	0	0
12:09:44	-147,241	2796,863	24,785	24,805	13,231	13,369	12,752	21,3	950,166	24,581	2162,916	0	202,433	202,433	99,719	0	0	0	0	0	0	0
12:09:44	0	2796,863	24,785	24,805	13,231	13,369	12,764	21,3	950,166	24,581	2163,55	0	202,433	202,433	99,719	0	0	0	0	0	0	0
12:09:44	147,241	2798,336	24,932	24,951	13,231	13,384	12,776	21,3	950,166	24,581	2164,185	0	202,433	202,433	99,719	0	0	0	0	0	0	0
12:09:44	-49,072	2797,845	24,883	24,853	13,231	13,379	12,788	21,3	950,166	24,581	2164,818	0	202,433	202,433	99,719	0	0	0	0	0	0	0
12:09:44	49,072	2798,336	24,932	24,853	13,231	13,384	12,8	21,3	950,166	24,581	2165,452	0	202,433	202,433	99,719	0	0	0	0	0	0	0
12:09:44	-49,072	2797,845	24,883	24,853	13,231	13,379	12,811	21,3	950,166	24,581	2166,084	0	202,433	202,433	99,719	0	0	0	0	0	0	0
12:09:44	147,265	2799,317	25,029	25	13,231	13,395	12,823	21,3	950,166	24,581	2166,717	0	202,433	202,433	99,719	0	0	0	0	0	0	0
12:09:44	0	2799,317	25,029	25,049	13,231	13,395	12,834	21,3	950,166	24,581	2167,35	0	202,433	202,433	99,719	0	0	0	0	0	0	0
12:09:44	-73,168	2798,586	24,883	24,951	13,235	13,387	12,845	21,3	950,166	24,581	2167,981	0	202,433	202,433	99,719	0	0	0	0	0	0	0
12:09:44	147,29	2800,059	25,029	24,951	13,235	13,402	12,856	21,3	950,166	24,581	2168,613	0	202,433	202,433	99,719	0	0	0	0	0	0	0
12:09:44	-98,193	2799,077	24,932	24,951	13,235	13,392	12,866	21,3	950,166	24,581	2169,243	0	202,433	202,433	99,719	0	0	0	0	0	0	0
12:09:44	0	2799,077	24,932	24,853	13,235	13,392	12,876	21,3	950,166	24,581	2169,873	0	202,433	202,433	99,719	0	0	0	0	0	0	0
12:09:44	98,193	2800,059	25,029	25	13,235	13,402	12,887	21,3	950,166	24,581	2170,503	0	202,433	202,433	99,719	0	0	0	0	0	0	0
12:09:44	0	2800,059	25,029	25	13,235	13,402	12,897	21,3	950,166	24,581	2171,133	0	202,433	202,433	99,719	0	0	0	0	0	0	0
12:09:44	-98,193	2799,077	24,932	24,951	13,235	13,392	12,907	21,3	950,166	24,581	2171,761	0	202,433	202,433	99,719	0	0	0	0	0	0	0
12:09:44	0	2799,077	24,932	24,805	13,235	13,392	12,916	21,3	950,166	24,581	2172,388	0	202,433	202,433	99,719	0	0	0	0	0	0	0
12:09:44	-49,096	2798,586	24,883	24,853	13,235	13,387	12,925	21,3	950,166	24,581	2173,014	0	202,433	202,433	99,719	0	0	0	0	0	0	0
12:09:44	196,411	2800,55	25,078	25,146	13,235	13,407	12,935	21,3	950,166	24,581	2173,642	0	202,433	202,433	99,719	0	0	0	0	0	0	0
12:09:44	-147,314	2799,077	24,932	24,853	13,235	13,392	12,944	21,3	950,166	24,581	2174,267	0	202,433	202,433	99,719	0	0	0	0	0	0	0
12:09:44	147,314	2800,55	25,078	25,049	13,235	13,407	12,953	21,3	950,166	24,581	2174,893	0	202,433	202,433	99,719	0	0	0	0	0	0	0
12:09:44	-49,121	2800,059	25,029	24,951	13,235	13,402	12,962	21,3	950,166	24,581	2175,519	0	202,433	202,433	99,719	0	0	0	0	0	0	0
12:09:44	-147,29	2798,586	24,883	24,951	13,235	13,387	12,97	21,3	950,166	24,581	2176,142	0	202,433	202,433	99,719	0	0	0	0	0	0	0
12:09:44	49,096	2799,077	24,932	24,805	13,235	13,392	12,978	21,3	950,166	24,581	2176,765	0	202,433	202,433	99,719	0	0	0	0	0	0	0
12:09:44	0	2799,077	24,932	24,951	13,235	13,392	12,986	21,3	950,166	24,581	2177,387	0	202,433	202,433	99,719	0	0	0	0	0	0	0
12:09:44	98,193	2800,059	25,029	25	13,235	13,402	12,995	21,3	950,166	24,581	2178,009	0	202,433	202,433	99,719	0	0	0	0	0	0	0
12:09:44	-85,156	2799,207	24,932	24,853	13,236	13,393	13,002	21,3	950,166	24,581	2178,631	0	202,433	202,433	99,719	0	0	0	0	0	0	0
12:09:44	-76,416	2798,443	24,785	24,853	13,24	13,386	13,01	21,3	950,166	24,581	2179,251	0	202,433	202,433	99,719	0	0	0	0	0	0	0
12:09:44	98,193	2799,425	24,883	24,805	13,24	13,396	13,017	21,3	950,166	24,581	2179,871	0	202,433	202,433	99,719	0	0	0	0	0	0	0
12:09:44	-98,193	2798,443	24,785	24,609	13,24	13,386	13,025	21,3	950,166	24,581	2180,49	0	202,433	202,433	99,719	0	0	0	0	0	0	0
12:09:44	-596,508	2792,478	24,248	23,828	13,237	13,324	13,031	21,3	950,166	24,581	2181,102	0	202,433	202,433	99,719	0	0	0	0	0	0	0
12:09:44	-577,319	2786,705	23,76	23,193	13,232	13,265	13,035	21,4	953,025	24,581	2181,707	0	202,433	202,433	99,719	0	0	0	0	0	0	0
12:09:45	-892,626	2777,778	23,076	22,168	13,221	13,172	13,038	21,4	953,025	24,581	2182,303	0	202,433	202,433	99,719	0	0	0	0	0	0	0
12:09:45	-812,988	2769,649	22,685	21,435	13,198	13,089	13,039	21,4	953,025	24,581	2182,891	0	202,433	202,433	99,719	0	0	0	0	0	0	0
12:09:45	-788,989	2761,759	22,49	20,605	13,164	13,007	13,038	21,4	953,025	24,581	2183,47	0	202,433	202,433	99,719	0	0	0	0	0	0	0
12:09:45	-755,346	2754,205	22,49	20,752	13,122	12,929	13,036	21,4	953,025	24,581	2184,041	0	202,433	202,433	99,719	0	0	0	0	0	0	0
12:09:45	-933,813	2744,867	22,49	20,703	13,069	12,833	13,032	21,4	953,025	24,581	2184,601	0	202,433	202,433	99,719	0	0	0	0	0	0	0
12:09:45	-894,946	2735,918	22,539	20,459	13,016	12,741	13,026	21,4	953,025	24,581	2185,153	0	202,433	202,433	99,719	0	0	0	0	0	0	0
12:09:45	-902,148	2726,896	22,49	20,215	12,968	12,648	13,019	21,4	953,025	24,581	2185,695	0	202,433	202,433	99,719	0	0	0	0	0	0	0
12:09:45	-1139,257	2715,504	22,197	19,824	12,921	12,53	13,009	21,4	953,025	24,581	2186,225	0	202,433	202,433	99,719	0	0	0	0	0	0	0
12:09:45	-1165,576	2703,848	21,709	19,531	12,883	12,41	12,998	21,4	953,025	24,581	2186,742	0	202,433	202,433	99,719	0	0	0	0	0	0	0
12:09:45	-1002,734	2693,82	21,465	19,043	12,84	12,307	12,984	21,4	953,025	24,581	2187,249	0	203,95	203,95	99,725	0	0	0	0	0	0	0
12:09:45	-1496,85	2678,852	20,635	18,945	12,802	12,153	12,968	21,4	953,025	24,581	2187,741	0	203,95	203,95	99,725	0	0	0	0	0	0	0
12:09:45	-883,789	2670,014	20,586	18,261	12,755	12,062	12,95	21,4	953,025	24,581	2188,223	0	203,95	203,95	99,725	0	0	0	0	0	0	0
12:09:45	-913,501	2660,879	20,586	18,506	12,704	11,967	12,931	21,4	953,025	24,581	2188,696	0	203,95	203,95	99,725	0	0	0	0	0	0	0
12:09:45	-798,681	2652,892	20,781	18,603	12,648	11,885	12,91	21,4	953,025	24,581	2189,16	0	203,95	203,95	99,725	0	0	0	0	0	0	0
12:09:45	-694,043	2645,952	21,074	19,238	12,593	11,813	12,889	21,4	953,025	24,581	2189,617	0	203,95	203,95	99,725	0	0	0	0	0	0	0
12:09:45	-857,543	2637,376	21,221	19,189	12,536	11,725	12,866	21,4	953,025	24,581	2190,064	0	203,95	203,95	99,725	0	0	0	0	0	0	0
12:09:45	-1164,648	2625,73	20,928	19,238	12,487	11,605	12,841	21,4	953,025	24,581	2190,5	0	203,95	203,95	99,725	0	0	0	0	0	0	0
12:09:45	-852,563	2617,204	20,83	19,58	12,444	11,517	12,815	21,4	953,025	24,581	2190,927	0	203,95	203,95	99,725	0	0	0	0	0	0	0
12:09:45	-1106,396	2606,14	20,293	19,14	12,412	11,403	12,788	21,4	953,025	24,581	2191,342	0	203,95	203,95	99,725	0	0	0	0	0	0	0
12:09:45	-879,052	2597,35	19,951	18,799	12,381	11,312	12,759	21,4	953,025	24,581	2191,748	0	203,95	203,95	99,725	0	0	0	0	0	0	0
12:09:45	-961,376	2587,736	19,463	18,359	12,354	11,213	12,728	21,4	953,025	24,581	2192,144	0	203,95	203,95	99,725	0	0	0	0	0	0	0
12:09:45	-948,632	2578,25	18,974	17,92	12,328	11,115	12,697	21,4	953,025	24,581	2192,53	0	203,95	203,95	99,725	0	0	0	0	0	0	0
12:09:45	-665,429	2571,595	18,828	17,724	12,298	11,047	12,664	21,4	953,025	24,581	2192,909	0	203,95	203,95	99,725	0	0	0	0	0	0	0
12:09:45	-662,915	2564,966	18,779	17,724	12,264	10,979	12,631	21,4	953,025	24,581	2193,281	0	203,95	203,95	99,725	0	0	0	0	0	0	0
12:09:45	-801,538	2556,951	18,633	17,48	12,226	10,896	12,597	21,4	953,025	24,581	2193,645	0	203,95	203,95	99,725	0	0	0	0	0	0	0
12:09:45	-531,494	2551,636	18,779	17,48	12,188	10,841	12,563	21,4	953,025	24,581	2194,003	0	203,95	203,95	99,725	0	0	0	0	0	0	0
12:09:45	-662,866	2545,007	18,779	17,48	12,151	10,773	12,528	21,4	953,025	24,581	2194,354	0	203,95	203,95	99,725	0	0	0	0	0	0	0
12:09:45	-743,896	2537,568	18,681	17,383	12,114	10,696	12,492	21,4	953,025	24,581	2194,697	0	203,95	203,95	99,725	0	0	0	0	0	0	0
12:09:45	-910,034	2528,468	18,34	17,187	12,082	10,602	12,455	21,4	953,025	24,581	2195,031	0	203,95	203,95	99,725	0	0	0	0	0	0	0
12:09:45	-704,199	2521,426	18,144	17,236	12,053	10,53	12,417	21,4	953,025	24,581	2195,358	0	203,95	203,95	99,725	0	0	0	0	0	0	0
12:09:45	-640,332	2515,023	17,998	17,041	12,025	10,464	12,379	21,4	953,025	24,581	2195,677	0	203,95	203,95	99,725	0	0	0	0	0	0	0
12:09:45	-609,57	2508,927	17,803	16,748	12,001	10,401	12,34	21,4	953,025	24,581	2195,99	0	203,95	203,95	99,725	0	0	0	0	0	0	0
12:09:45	-927,49	2499,652	17,363	16,601	11,973	10,305	12,3	21,4	953,025	24,581	2196,294	0	203,95	203,95	99,725	0	0	0	0	0	0	0
12:09:45	-608,959	2493,562	17,168	16,211	11,949	10,242	12,26	21,4	953,025	24,581	2196,591	0	203,95	203,95	99,725	0	0	0	0	0	0	0
12:09:45	-680,59	2486,756	17,07	16,308	11,916	10,172	12,219	21,4	953,025	24,581	2196,882	0	203,95	203,95	99,725	0	0	0	0	0	0	0
12:09:45	-410,205	2482,654	17,168	16,406	11,888	10,13	12,178	21,4	953,025	24,581	2197,168	0	203,95	203,95	99,725	0	0	0	0	0	0	0
12:09:45	-537,646	2477,278	17,217	16,357	11,855	10,075	12,137	21,4	953,025	24,581	2197,448	0	203,95	203,95	99,725	0	0	0	0	0	0	0
12:09:45	-631,079	2470,967	17,168	16,308	11,822	10,009	12,095	21,4	953,025	24,581	2197,721	0	203,95	203,95	99,725	0	0	0	0	0	0	0
12:09:45	-581,738	2465,15	17,168	16,308	11,789	9,95	12,053	21,4	953,025	24,581	2197,989	0	203,95	203,95	99,725	0	0	0	0	0	0	0
12:09:45	-506,03	2460,089	17,168	16,308	11,76	9,897	12,011	21,4	953,025	24,581	2198,251	0	203,95	203,95	99,725	0	0	0	0	0	0	0
12:09:45	-639,77	2453,692	17,021	16,162	11,732	9,831	11,968	21,4	953,025	24,581	2198,506	0	203,95	203,95	99,725	0	0	0	0	0	0	0
12:09:45	-549,877	2448,193	16,875	15,967	11,709	9,775	11,925	21,4	953,025	24,581	2198,756	0	203,95	203,95	99,725	0	0	0	0	0	0	0
12:09:45	-841,967	2439,773	16,435	15,625	11,685	9,688	11,881	21,4	953,025	24,581	2198,997	0	203,95	203,95	99,725	0	0	0	0	0	0	0
12:09:45	-489,404	2434,879	16,435	15,527	11,658	9,637	11,837	21,4	953,025	24,581	2199,233	0	203,95	203,95	99,725	0	0	0	0	0	0	0
12:09:45	-615,82	2428,721	16,24	15,478	11,634	9,574	11,793	21,4	953,025	24,581	2199,462	0	203,95	203,95	99,725	0	0	0	0	0	0	0
12:09:45	-568,212	2423,039	16,24	15,283	11,602	9,515	11,748	21,4	953,025	24,581	2199,686	0	203,95	203,95	99,725	0	0	0	0	0	0	0
12:09:45	-510,913	2417,93	16,24	15,527	11,573	9,463	11,703	21,4	953,025	24,581	2199,904	0	203,95	203,95	99,725	0	0	0	0	0	0	0
12:09:45	-424,633	2413,683	16,435	15,625	11,538	9,419	11,658	21,4	953,025	24,581	2200,118	0	203,95	203,95	99,725	0	0	0	0	0	0	0
12:09:45	-640,722	2407,276	16,435	15,722	11,502	9,353	11,613	21,4	953,025	24,581	2200,325	0	203,95	203,95	99,725	0	0	0	0	0	0	0
12:09:45	-551,318	2401,763	16,386	15,527	11,473	9,296	11,568	21,4	953,025	24,581	2200,526	0	203,95	203,95	99,725	0	0	0	0	0	0	0
12:09:45	-767,187	2394,091	16,093	15,429	11,446	9,217	11,522	21,4	953,025	24,581	2200,72	0	203,95	203,95	99,725	0	0	0	0	0	0	0
12:09:45	-508,984	2389,001	16,045	15,429	11,42	9,164	11,475	21,4	953,025	24,581	2200,908	0	203,95	203,95	99,725	0	0	0	0	0	0	0
12:09:45	-567,065	2383,331	15,849	15,283	11,398	9,106	11,429	21,4	953,025	24,581	2201,09	0	203,95	203,95	99,725	0	0	0	0	0	0	0
12:09:45	-662,67	2376,704	15,556	14,795	11,377	9,038	11,382	21,4	953,025	24,581	2201,266	0	203,95	203,95	99,725	0	0	0	0	0	0	0
12:09:45	-620,214	2370,502	15,263	14,648	11,357	8,974	11,335	21,4	953,025	24,581	2201,435	0	203,95	203,95	99,725	0	0	0	0	0	0	0
12:09:45	-526,245	2365,239	15,117	14,502	11,336	8,919	11,287	21,4	953,025	24,581	2201,599	0	203,95	203,95	99,725	0	0	0	0	0	0	0
12:09:45	-626,318	2358,976	14,97	14,453	11,308	8,855	11,24	21,4	953,025	24,581	2201,757	0	203,95	203,95	99,725	0	0	0	0	0	0	0
12:09:45	-382,592	2355,15	15,068	14,502	11,281	8,815	11,192	21,4	953,025	24,581	2201,91	0	203,95	203,95	99,725	0	0	0	0	0	0	0
12:09:45	-519,702	2349,953	15,117	14,502	11,249	8,762	11,145	21,4	953,025	24,581	2202,058	0	203,95	203,95	99,725	0	0	0	0	0	0	0
12:09:45	-466,357	2345,29	15,068	14,453	11,225	8,714	11,097	21,4	953,025	24,581	2202,201	0	203,95	203,95	99,725	0	0	0	0	0	0	0
12:09:45	-550,537	2339,784	14,922	14,306	11,202	8,657	11,049	21,4	953,025	24,581	2202,339	0	203,95	203,95	99,725	0	0	0	0	0	0	0
12:09:45	-504,248	2334,742	14,726	14,209	11,184	8,605	11,001	21,4	953,025	24,581	2202,471	0	203,95	203,95	99,725	0	0	0	0	0	0	0
12:09:45	-554,785	2329,194	14,482	14,111	11,166	8,548	10,953	21,4	953,025	24,581	2202,598	0	203,95	203,95	99,725	0	0	0	0	0	0	0
12:09:45	-484,399	2324,35	14,238	13,867	11,152	8,498	10,905	21,4	953,025	24,581	2202,72	0	203,95	203,95	99,725	0	0	0	0	0	0	0
12:09:45	-540,307	2318,947	13,945	13,525	11,137	8,442	10,857	21,4	953,025	24,581	2202,836	0	203,95	203,95	99,725	0	0	0	0	0	0	0
12:09:45	-509,79	2313,849	13,75	13,33	11,118	8,39	10,808	21,4	953,025	24,581	2202,947	0	203,95	203,95	99,725	0	0	0	0	0	0	0
12:09:45	-466,65	2309,182	13,603	13,183	11,1	8,342	10,76	21,4	953,025	24,581	2203,053	0	203,95	203,95	99,725	0	0	0	0	0	0	0
12:09:45	-282,104	2306,361	13,75	13,379	11,076	8,313	10,712	21,4	953,025	24,581	2203,156	0	203,95	203,95	99,725	0	0	0	0	0	0	0
12:09:45	-279,052	2303,571	13,896	13,427	11,052	8,284	10,664	21,4	953,025	24,581	2203,256	0	203,95	203,95	99,725	0	0	0	0	0	0	0
12:09:45	-369,653	2299,874	13,945	13,574	11,029	8,246	10,617	21,4	953,025	24,581	2203,353	0	203,95	203,95	99,725	0	0	0	0	0	0	0
12:09:45	-455,859	2295,316	13,896	13,574	11,006	8,199	10,569	21,4	953,025	24,581	2203,445	0	203,95	203,95	99,725	0	0	0	0	0	0	0
12:09:45	-334,008	2291,976	13,896	13,525	10,987	8,164	10,522	21,4	953,025	24,581	2203,533	0	203,95	203,95	99,725	0	0	0	0	0	0	0
12:09:45	-344,531	2288,53	13,799	13,623	10,972	8,129	10,475	21,4	953,025	24,581	2203,618	0	203,95	203,95	99,725	0	0	0	0	0	0	0
12:09:45	-606,982	2282,461	13,506	13,232	10,954	8,066	10,428	21,4	953,025	24,581	2203,697	0	203,95	203,95	99,725	0	0	0	0	0	0	0
12:09:45	-343,286	2279,028	13,408	13,183	10,939	8,031	10,381	21,4	953,025	24,581	2203,772	0	203,95	203,95	99,725	0	0	0	0	0	0	0
12:09:45	-342,163	2275,606	13,31	13,086	10,925	7,995	10,334	21,4	953,025	24,581	2203,844	0	203,95	203,95	99,725	0	0	0	0	0	0	0
12:09:45	-249,829	2273,108	13,31	13,037	10,911	7,97	10,288	21,4	953,025	24,581	2203,913	0	203,95	203,95	99,725	0	0	0	0	0	0	0
12:09:45	-332,763	2269,78	13,31	13,086	10,892	7,935	10,242	21,4	953,025	24,581	2203,979	0	203,95	203,95	99,725	0	0	0	0	0	0	0
12:09:45	-332,739	2266,453	13,31	13,183	10,873	7,901	10,196	21,4	953,025	24,581	2204,042	0	203,95	203,95	99,725	0	0	0	0	0	0	0
12:09:45	-376,538	2262,687	13,261	13,183	10,855	7,862	10,15	21,4	953,025	24,581	2204,101	0	203,95	203,95	99,725	0	0	0	0	0	0	0
12:09:45	-283,496	2259,852	13,31	13,183	10,836	7,833	10,105	21,4	953,025	24,581	2204,156	0	203,95	203,95	99,725	0	0	0	0	0	0	0
12:09:45	-298,022	2256,872	13,261	13,037	10,822	7,802	10,06	21,4	953,025	24,581	2204,209	0	203,95	203,95	99,725	0	0	0	0	0	0	0
12:09:45	-336,596	2253,506	13,164	12,89	10,808	7,768	10,015	21,4	953,025	24,581	2204,258	0	203,95	203,95	99,725	0	0	0	0	0	0	0
12:09:45	-293,701	2250,569	13,115	12,841	10,794	7,737	9,97	21,4	953,025	24,581	2204,304	0	203,95	203,95	99,725	0	0	0	0	0	0	0
12:09:45	-353,002	2247,039	12,92	12,646	10,784	7,701	9,926	21,4	953,025	24,581	2204,347	0	203,95	203,95	99,725	0	0	0	0	0	0	0
12:09:45	-383,447	2243,205	12,773	12,353	10,77	7,661	9,881	21,4	953,025	24,581	2204,386	0	203,95	203,95	99,725	0	0	0	0	0	0	0
12:09:45	-249,658	2240,708	12,773	12,451	10,756	7,636	9,837	21,4	953,025	24,581	2204,422	0	203,95	203,95	99,725	0	0	0	0	0	0	0
12:09:45	-323,925	2237,469	12,773	12,353	10,738	7,602	9,793	21,4	953,025	24,581	2204,455	0	203,95	203,95	99,725	0	0	0	0	0	0	0
12:09:45	-205,883	2235,41	12,822	12,451	10,724	7,581	9,75	21,4	953,025	24,581	2204,486	0	203,95	203,95	99,725	0	0	0	0	0	0	0
12:09:45	-333,618	2232,074	12,822	12,451	10,705	7,547	9,707	21,4	953,025	24,581	2204,514	0	203,95	203,95	99,725	0	0	0	0	0	0	0
12:09:45	-165,478	2230,419	12,92	12,549	10,69	7,53	9,664	21,4	953,025	24,581	2204,54	0	203,95	203,95	99,725	0	0	0	0	0	0	0
12:09:45	-323,974	2227,179	12,92	12,646	10,672	7,496	9,621	21,4	953,025	24,581	2204,563	0	203,95	203,95	99,725	0	0	0	0	0	0	0
12:09:45	-336,01	2223,819	12,822	12,549	10,658	7,462	9,579	21,4	953,025	24,581	2204,582	0	203,95	203,95	99,725	0	0	0	0	0	0	0
12:09:45	-286,059	2220,959	12,773	12,451	10,644	7,432	9,537	21,4	953,025	24,581	2204,598	0	203,95	203,95	99,725	0	0	0	0	0	0	0
12:09:45	-375,244	2217,206	12,627	12,353	10,631	7,393	9,495	21,4	953,025	24,581	2204,611	0	203,95	203,95	99,725	0	0	0	0	0	0	0
12:09:45	-310,815	2214,098	12,48	12,109	10,621	7,361	9,453	21,4	953,025	24,581	2204,62	0	203,95	203,95	99,725	0	0	0	0	0	0	0
12:09:45	-216,967	2211,928	12,431	12,06	10,611	7,339	9,412	21,4	953,025	24,581	2204,628	0	203,95	203,95	99,725	0	0	0	0	0	0	0
12:09:45	-230,249	2209,626	12,431	12,06	10,598	7,315	9,371	21,4	953,025	24,581	2204,633	0	203,95	203,95	99,725	0	0	0	0	0	0	0
12:09:45	-298,925	2206,637	12,431	12,06	10,581	7,284	9,33	21,4	953,025	24,581	2204,635	0	203,95	203,95	99,725	0	0	0	0	0	0	0
12:09:45	-286,328	2203,773	12,334	11,963	10,57	7,255	9,289	21,2	952,565	24,581	2203,773	0	203,95	203,95	99,725	0	0	0	0	0	0	0
12:09:45	-281,127	2200,962	12,285	11,963	10,557	7,226	9,249	21,2	952,565	24,581	2200,962	0	203,95	203,95	99,725	0	0	0	0	0	0	0
12:09:46	-201,684	2198,945	12,334	11,914	10,543	7,205	9,208	21,2	952,565	24,581	2198,945	0	203,95	203,95	99,725	0	0	0	0	0	0	0
12:09:46	-300,17	2195,943	12,334	11,914	10,526	7,174	9,169	21,2	952,565	24,581	2195,943	0	203,95	203,95	99,725	0	0	0	0	0	0	0
12:09:46	-193,481	2194,009	12,334	11,914	10,515	7,154	9,129	21,2	952,565	24,581	2194,009	0	203,95	203,95	99,725	0	0	0	0	0	0	0
12:09:46	-274,877	2191,26	12,285	11,816	10,502	7,126	9,09	21,2	952,565	24,581	2191,26	0	203,95	203,95	99,725	0	0	0	0	0	0	0
12:09:46	-268,847	2188,571	12,187	11,767	10,492	7,098	9,051	21,2	952,565	24,581	2188,571	0	203,95	203,95	99,725	0	0	0	0	0	0	0
12:09:46	-270,532	2185,866	12,138	11,718	10,479	7,07	9,012	21,2	952,565	24,581	2185,866	0	203,95	203,95	99,725	0	0	0	0	0	0	0
12:09:46	-178,54	2184,081	12,138	11,718	10,469	7,052	8,974	21,2	952,565	24,581	2184,081	0	203,95	203,95	99,725	0	0	0	0	0	0	0
12:09:46	-315,112	2180,93	12,041	11,718	10,456	7,019	8,935	21,2	952,565	24,581	2180,93	0	203,95	203,95	99,725	0	0	0	0	0	0	0
12:09:46	-130,175	2179,628	12,138	11,718	10,443	7,006	8,897	21,2	952,565	24,581	2179,628	0	202,036	202,036	99,718	0	0	0	0	0	0	0
12:09:46	-194,726	2177,681	12,138	11,767	10,432	6,986	8,86	21,2	952,565	24,581	2177,681	0	202,036	202,036	99,718	0	0	0	0	0	0	0
12:09:46	-312,744	2174,553	12,041	11,767	10,42	6,954	8,823	21,2	952,565	24,581	2174,553	0	202,036	202,036	99,718	0	0	0	0	0	0	0
12:09:46	-203,686	2172,516	11,992	11,718	10,411	6,933	8,785	21,2	952,565	24,581	2172,516	0	202,036	202,036	99,718	0	0	0	0	0	0	0
12:09:46	-426,855	2168,248	11,748	11,572	10,399	6,889	8,748	21,2	952,565	24,581	2168,248	0	202,036	202,036	99,718	0	0	0	0	0	0	0
12:09:46	-160,302	2166,645	11,748	11,572	10,39	6,872	8,711	21,2	952,565	24,581	2166,645	0	202,036	202,036	99,718	0	0	0	0	0	0	0
12:09:46	-179,492	2164,85	11,748	11,572	10,38	6,854	8,675	21,2	952,565	24,581	2164,85	0	202,036	202,036	99,718	0	0	0	0	0	0	0
12:09:46	-251,391	2162,336	11,65	11,523	10,371	6,828	8,639	21,2	952,565	24,581	2162,336	0	202,036	202,036	99,718	0	0	0	0	0	0	0
12:09:46	-264,77	2159,688	11,601	11,425	10,359	6,8	8,603	21,2	952,565	24,581	2159,688	0	202,036	202,036	99,718	0	0	0	0	0	0	0
12:09:46	-177,417	2157,914	11,601	11,425	10,349	6,782	8,567	21,2	952,565	24,581	2157,914	0	202,036	202,036	99,718	0	0	0	0	0	0	0
12:09:46	-252,148	2155,392	11,504	11,425	10,339	6,756	8,532	21,2	952,565	24,581	2155,392	0	202,036	202,036	99,718	0	0	0	0	0	0	0
12:09:46	-206,787	2153,325	11,455	11,279	10,33	6,735	8,496	21,2	952,565	24,581	2153,325	0	202,036	202,036	99,718	0	0	0	0	0	0	0
12:09:46	-263,256	2150,692	11,308	11,23	10,323	6,708	8,461	21,2	952,565	24,581	2150,692	0	202,036	202,036	99,718	0	0	0	0	0	0	0
12:09:46	-218,115	2148,511	11,162	11,035	10,318	6,685	8,426	21,2	952,565	24,581	2148,511	0	202,036	202,036	99,718	0	0	0	0	0	0	0
12:09:46	-142,089	2147,09	11,113	10,937	10,313	6,671	8,392	21,2	952,565	24,581	2147,09	0	202,036	202,036	99,718	0	0	0	0	0	0	0
12:09:46	-188,793	2145,202	11,015	10,937	10,307	6,651	8,358	21,2	952,565	24,581	2145,202	0	202,036	202,036	99,718	0	0	0	0	0	0	0
12:09:46	-145,019	2143,752	11,015	10,937	10,299	6,636	8,324	21,2	952,565	24,581	2143,752	0	202,036	202,036	99,718	0	0	0	0	0	0	0
12:09:46	-164,379	2142,108	11,015	10,888	10,29	6,619	8,291	21,2	952,565	24,581	2142,108	0	202,036	202,036	99,718	0	0	0	0	0	0	0
12:09:46	-56,298	2141,545	11,113	10,937	10,281	6,613	8,258	21,2	952,565	24,581	2141,545	0	202,036	202,036	99,718	0	0	0	0	0	0	0
12:09:46	-164,428	2139,901	11,113	11,035	10,272	6,596	8,225	21,2	952,565	24,581	2139,901	0	202,036	202,036	99,718	0	0	0	0	0	0	0
12:09:46	-150,341	2138,397	11,113	11,035	10,264	6,581	8,193	21,2	952,565	24,581	2138,397	0	202,036	202,036	99,718	0	0	0	0	0	0	0
12:09:46	-151,538	2136,882	11,113	11,035	10,255	6,565	8,161	21,2	952,565	24,581	2136,882	0	202,036	202,036	99,718	0	0	0	0	0	0	0
12:09:46	-273,681	2134,145	10,966	10,888	10,247	6,537	8,129	21,2	952,565	24,581	2134,145	0	202,036	202,036	99,718	0	0	0	0	0	0	0
12:09:46	-60,351	2133,542	10,918	10,84	10,246	6,531	8,098	21,2	952,565	24,581	2133,542	0	202,036	202,036	99,718	0	0	0	0	0	0	0
12:09:46	-219,897	2131,343	10,771	10,742	10,242	6,508	8,067	21,2	952,565	24,581	2131,343	0	202,036	202,036	99,718	0	0	0	0	0	0	0
12:09:46	-69,824	2130,644	10,771	10,693	10,238	6,501	8,036	21,2	952,565	24,581	2130,644	0	202,036	202,036	99,718	0	0	0	0	0	0	0
12:09:46	-83,789	2129,807	10,771	10,693	10,233	6,492	8,006	21,2	952,565	24,581	2129,807	0	202,036	202,036	99,718	0	0	0	0	0	0	0
12:09:46	-175,537	2128,051	10,673	10,693	10,228	6,474	7,976	21,2	952,565	24,581	2128,051	0	202,036	202,036	99,718	0	0	0	0	0	0	0
12:09:46	-155,712	2126,494	10,673	10,595	10,219	6,458	7,946	21,2	952,565	24,581	2126,494	0	202,036	202,036	99,718	0	0	0	0	0	0	0
12:09:46	-86,059	2125,633	10,673	10,595	10,214	6,449	7,917	21,2	952,565	24,581	2125,633	0	202,036	202,036	99,718	0	0	0	0	0	0	0
12:09:46	-8,935	2125,544	10,82	10,742	10,206	6,448	7,888	21,2	952,565	24,581	2125,544	0	202,036	202,036	99,718	0	0	0	0	0	0	0
12:09:46	-8,056	2125,463	10,918	10,84	10,2	6,448	7,86	21,2	952,565	24,581	2125,463	0	202,036	202,036	99,718	0	0	0	0	0	0	0
12:09:46	-163,696	2123,827	10,82	10,84	10,196	6,431	7,832	21,2	952,565	24,581	2123,827	0	202,036	202,036	99,718	0	0	0	0	0	0	0
12:09:46	-119,433	2122,632	10,771	10,595	10,192	6,418	7,804	21,2	952,565	24,581	2122,632	0	202,036	202,036	99,718	0	0	0	0	0	0	0
12:09:46	-148,999	2121,142	10,625	10,595	10,191	6,403	7,776	21,2	952,565	24,581	2121,142	0	202,036	202,036	99,718	0	0	0	0	0	0	0
12:09:46	-28,735	2120,855	10,673	10,595	10,187	6,4	7,749	21,2	952,565	24,581	2120,855	0	202,036	202,036	99,718	0	0	0	0	0	0	0
12:09:46	-11,816	2120,737	10,673	10,547	10,186	6,399	7,723	21,2	952,565	24,581	2120,737	0	202,036	202,036	99,718	0	0	0	0	0	0	0
12:09:46	-74,047	2119,996	10,673	10,595	10,182	6,391	7,697	21,2	952,565	24,581	2119,996	0	202,036	202,036	99,718	0	0	0	0	0	0	0
12:09:46	-132,226	2118,674	10,625	10,595	10,177	6,378	7,671	21,2	952,565	24,581	2118,674	0	202,036	202,036	99,718	0	0	0	0	0	0	0
12:09:46	-31,054	2118,363	10,673	10,595	10,173	6,374	7,646	21,2	952,565	24,581	2118,363	0	202,036	202,036	99,718	0	0	0	0	0	0	0
12:09:46	-121,484	2117,149	10,625	10,547	10,169	6,362	7,62	21,2	952,565	24,581	2117,149	0	202,036	202,036	99,718	0	0	0	0	0	0	0
12:09:46	-75,146	2116,397	10,625	10,547	10,164	6,354	7,596	21,2	952,565	24,581	2116,397	0	202,036	202,036	99,718	0	0	0	0	0	0	0
12:09:46	21,557	2116,613	10,673	10,547	10,163	6,356	7,571	21,2	952,565	24,581	2116,397	0	202,036	202,036	99,718	0	0	0	0	0	0	0
12:09:46	-133,276	2115,28	10,625	10,498	10,158	6,343	7,547	21,2	952,565	24,581	2115,28	0	202,036	202,036	99,718	0	0	0	0	0	0	0
12:09:46	-76,147	2114,518	10,625	10,547	10,154	6,335	7,523	21,2	952,565	24,581	2114,518	0	202,036	202,036	99,718	0	0	0	0	0	0	0
12:09:46	-90,551	2113,613	10,527	10,4	10,154	6,325	7,5	21,2	952,565	24,581	2113,613	0	202,036	202,036	99,718	0	0	0	0	0	0	0
12:09:46	-122,705	2112,386	10,478	10,4	10,149	6,313	7,477	21,2	952,565	24,581	2112,386	0	202,036	202,036	99,718	0	0	0	0	0	0	0
12:09:46	-11,767	2112,268	10,478	10,4	10,149	6,312	7,454	21,2	952,565	24,581	2112,268	0	202,036	202,036	99,718	0	0	0	0	0	0	0
12:09:46	-76,171	2111,506	10,478	10,351	10,144	6,304	7,431	21,2	952,565	24,581	2111,506	0	202,036	202,036	99,718	0	0	0	0	0	0	0
12:09:46	-79,516	2110,711	10,478	10,351	10,14	6,295	7,409	21,2	952,565	24,581	2110,711	0	202,036	202,036	99,718	0	0	0	0	0	0	0
12:09:46	-10,742	2110,604	10,478	10,4	10,139	6,294	7,387	21,2	952,565	24,581	2110,604	0	202,036	202,036	99,718	0	0	0	0	0	0	0
12:09:46	-22,46	2110,379	10,527	10,4	10,135	6,292	7,366	21,2	952,565	24,581	2110,379	0	202,036	202,036	99,718	0	0	0	0	0	0	0
12:09:46	-78,295	2109,596	10,527	10,4	10,131	6,284	7,344	21,2	952,565	24,581	2109,596	0	202,036	202,036	99,718	0	0	0	0	0	0	0
12:09:46	-21,484	2109,381	10,527	10,498	10,13	6,282	7,324	21,2	952,565	24,581	2109,381	0	202,036	202,036	99,718	0	0	0	0	0	0	0
12:09:46	-67,7	2108,704	10,527	10,4	10,126	6,275	7,303	21,2	952,565	24,581	2108,704	0	202,036	202,036	99,718	0	0	0	0	0	0	0
12:09:46	-54,931	2108,155	10,478	10,4	10,125	6,269	7,283	21,2	952,565	24,581	2108,155	0	202,036	202,036	99,718	0	0	0	0	0	0	0
12:09:46	-113,842	2107,017	10,429	10,4	10,121	6,257	7,263	21,2	952,565	24,581	2107,017	0	202,036	202,036	99,718	0	0	0	0	0	0	0
12:09:46	-69,848	2106,318	10,429	10,351	10,117	6,25	7,243	21,2	952,565	24,581	2106,318	0	202,036	202,036	99,718	0	0	0	0	0	0	0
12:09:46	35,571	2106,674	10,478	10,4	10,117	6,254	7,223	21,2	952,565	24,581	2106,319	0	202,036	202,036	99,718	0	0	0	0	0	0	0
12:09:46	-216,235	2104,512	10,332	10,351	10,112	6,232	7,204	21,2	952,565	24,581	2104,512	0	202,036	202,036	99,718	0	0	0	0	0	0	0
12:09:46	0	2104,512	10,332	10,4	10,112	6,232	7,185	21,2	952,565	24,581	2104,512	0	202,036	202,036	99,718	0	0	0	0	0	0	0
12:09:46	9,887	2104,61	10,429	10,351	10,108	6,233	7,166	21,2	952,565	24,581	2104,512	0	202,036	202,036	99,718	0	0	0	0	0	0	0
12:09:46	-9,545	2104,515	10,429	10,4	10,107	6,232	7,148	21,2	952,565	24,581	2104,512	0	202,036	202,036	99,718	0	0	0	0	0	0	0
12:09:46	-80,541	2103,71	10,429	10,4	10,102	6,223	7,13	21,2	952,565	24,581	2103,71	0	202,036	202,036	99,718	0	0	0	0	0	0	0
12:09:46	-125,952	2102,45	10,283	10,205	10,103	6,21	7,112	21,2	952,565	24,581	2102,45	0	202,036	202,036	99,718	0	0	0	0	0	0	0
12:09:46	35,522	2102,805	10,332	10,205	10,102	6,214	7,094	21,2	952,565	24,581	2102,45	0	202,036	202,036	99,718	0	0	0	0	0	0	0
12:09:46	0	2102,805	10,332	10,156	10,102	6,214	7,077	21,2	952,565	24,581	2102,451	0	202,036	202,036	99,718	0	0	0	0	0	0	0
12:09:46	-81,616	2101,989	10,332	10,302	10,098	6,206	7,06	21,2	952,565	24,581	2101,989	0	202,036	202,036	99,718	0	0	0	0	0	0	0
12:09:46	-8,593	2101,903	10,332	10,205	10,097	6,205	7,043	21,2	952,565	24,581	2101,903	0	202,036	202,036	99,718	0	0	0	0	0	0	0
12:09:46	-71,948	2101,184	10,332	10,205	10,093	6,197	7,026	21,2	952,565	24,581	2101,184	0	202,036	202,036	99,718	0	0	0	0	0	0	0
12:09:46	-9,667	2101,087	10,332	10,205	10,093	6,196	7,01	21,2	952,565	24,581	2101,087	0	202,036	202,036	99,718	0	0	0	0	0	0	0
12:09:46	17,431	2101,261	10,429	10,351	10,089	6,198	6,994	21,2	952,565	24,581	2101,087	0	202,036	202,036	99,718	0	0	0	0	0	0	0
12:09:46	-36,45	2100,897	10,478	10,4	10,084	6,194	6,979	21,2	952,565	24,581	2100,897	0	202,036	202,036	99,718	0	0	0	0	0	0	0
12:09:46	-53,808	2100,359	10,429	10,351	10,083	6,189	6,963	21,2	952,565	24,581	2100,359	0	202,036	202,036	99,718	0	0	0	0	0	0	0
12:09:46	-74,047	2099,618	10,429	10,351	10,079	6,181	6,948	21,2	952,565	24,581	2099,618	0	202,036	202,036	99,718	0	0	0	0	0	0	0
12:09:46	0	2099,618	10,429	10,351	10,079	6,181	6,933	21,2	952,565	24,581	2099,618	0	202,036	202,036	99,718	0	0	0	0	0	0	0
12:09:46	-9,692	2099,521	10,429	10,351	10,079	6,18	6,918	21,2	952,565	24,581	2099,521	0	202,036	202,036	99,718	0	0	0	0	0	0	0
12:09:46	-135,571	2098,166	10,283	10,156	10,079	6,166	6,903	21,2	952,565	24,581	2098,166	0	202,036	202,036	99,718	0	0	0	0	0	0	0
12:09:46	0	2098,166	10,283	10,058	10,079	6,166	6,889	21,2	952,565	24,581	2098,166	0	202,036	202,036	99,718	0	0	0	0	0	0	0
12:09:46	0	2098,166	10,283	10,058	10,079	6,166	6,875	21,2	952,565	24,581	2098,166	0	202,036	202,036	99,718	0	0	0	0	0	0	0
12:09:46	-164,404	2096,522	10,185	10,156	10,074	6,149	6,86	21,2	952,565	24,581	2096,522	0	202,036	202,036	99,718	0	0	0	0	0	0	0
12:09:46	81,738	2097,339	10,283	10,156	10,074	6,158	6,847	21,2	952,565	24,581	2096,523	0	202,036	202,036	99,718	0	0	0	0	0	0	0
12:09:46	-164,428	2095,695	10,185	10,009	10,07	6,141	6,833	21,2	952,565	24,581	2095,695	0	202,036	202,036	99,718	0	0	0	0	0	0	0
12:09:46	126,953	2096,964	10,332	10,205	10,069	6,154	6,819	21,2	952,565	24,581	2095,696	0	202,036	202,036	99,718	0	0	0	0	0	0	0
12:09:46	-82,495	2096,139	10,332	10,205	10,065	6,145	6,806	21,2	952,565	24,581	2095,696	0	202,036	202,036	99,718	0	0	0	0	0	0	0
12:09:46	0	2096,139	10,332	10,302	10,065	6,145	6,793	21,2	952,565	24,581	2095,697	0	202,036	202,036	99,718	0	0	0	0	0	0	0
12:09:46	52,88	2096,668	10,478	10,351	10,06	6,151	6,781	21,2	952,565	24,581	2095,698	0	202,036	202,036	99,718	0	0	0	0	0	0	0
12:09:46	-45,166	2096,216	10,429	10,205	10,06	6,146	6,768	21,2	952,565	24,581	2095,698	0	202,036	202,036	99,718	0	0	0	0	0	0	0
12:09:46	-77,416	2095,442	10,429	10,302	10,055	6,138	6,756	21,2	952,565	24,581	2095,442	0	202,036	202,036	99,718	0	0	0	0	0	0	0
12:09:46	-97,924	2094,463	10,332	10,302	10,055	6,128	6,744	21,2	952,565	24,581	2094,463	0	202,036	202,036	99,718	0	0	0	0	0	0	0
12:09:46	-45,166	2094,011	10,283	10,156	10,055	6,123	6,731	21	952,565	24,581	2094,011	0	202,036	202,036	99,718	0	0	0	0	0	0	0
12:09:47	0	2094,011	10,283	10,156	10,055	6,123	6,719	21	952,565	24,581	2094,011	0	202,036	202,036	99,718	0	0	0	0	0	0	0
12:09:47	-90,332	2093,108	10,185	10,156	10,055	6,114	6,708	21	952,565	24,581	2093,108	0	202,036	202,036	99,718	0	0	0	0	0	0	0
12:09:47	90,332	2094,011	10,283	10,058	10,055	6,123	6,696	21	952,565	24,581	2093,109	0	202,036	202,036	99,718	0	0	0	0	0	0	0
12:09:47	-135,473	2092,657	10,136	10,009	10,055	6,109	6,685	21	952,565	24,581	2092,657	0	202,036	202,036	99,718	0	0	0	0	0	0	0
12:09:47	-76,171	2091,895	10,136	10,009	10,051	6,102	6,673	21	952,565	24,581	2091,895	0	202,036	202,036	99,718	0	0	0	0	0	0	0
12:09:47	-7,543	2091,819	10,136	10,058	10,05	6,101	6,662	21	952,565	24,581	2091,819	0	202,036	202,036	99,718	0	0	0	0	0	0	0
12:09:47	-135,449	2090,465	9,99	9,961	10,05	6,087	6,651	21	952,565	24,581	2090,465	0	202,036	202,036	99,718	0	0	0	0	0	0	0
12:09:47	58,227	2091,047	10,136	10,058	10,046	6,093	6,64	21	952,565	24,581	2090,465	0	202,036	202,036	99,718	0	0	0	0	0	0	0
12:09:47	-7,543	2090,972	10,136	10,058	10,045	6,092	6,629	21	952,565	24,581	2090,466	0	202,036	202,036	99,718	0	0	0	0	0	0	0
12:09:47	45,141	2091,423	10,185	10,058	10,045	6,097	6,619	21	952,565	24,581	2090,467	0	200,976	200,976	99,713	0	0	0	0	0	0	0
12:09:47	-77,197	2090,651	10,185	10,156	10,041	6,089	6,608	21	952,565	24,581	2090,467	0	200,976	200,976	99,713	0	0	0	0	0	0	0
12:09:47	-45,166	2090,2	10,136	10,058	10,041	6,084	6,598	21	952,565	24,581	2090,2	0	200,976	200,976	99,713	0	0	0	0	0	0	0
12:09:47	-6,518	2090,134	10,136	10,058	10,041	6,083	6,588	21	952,565	24,581	2090,134	0	200,976	200,976	99,713	0	0	0	0	0	0	0
12:09:47	-77,148	2089,363	10,136	10,058	10,036	6,075	6,578	21	952,565	24,581	2089,363	0	200,976	200,976	99,713	0	0	0	0	0	0	0
12:09:47	0	2089,363	10,136	10,058	10,036	6,075	6,568	21	952,565	24,581	2089,363	0	200,976	200,976	99,713	0	0	0	0	0	0	0
12:09:47	-90,283	2088,46	10,039	10,009	10,036	6,066	6,558	21	952,565	24,581	2088,46	0	200,976	200,976	99,713	0	0	0	0	0	0	0
12:09:47	0	2088,46	10,039	9,961	10,036	6,066	6,548	21	952,565	24,581	2088,46	0	200,976	200,976	99,713	0	0	0	0	0	0	0
12:09:47	90,283	2089,363	10,136	10,009	10,036	6,075	6,539	21	952,565	24,581	2088,461	0	200,976	200,976	99,713	0	0	0	0	0	0	0
12:09:47	-86,01	2088,503	10,136	10,009	10,031	6,067	6,53	21	952,565	24,581	2088,461	0	200,976	200,976	99,713	0	0	0	0	0	0	0
12:09:47	0	2088,503	10,136	10,009	10,031	6,067	6,521	21	952,565	24,581	2088,461	0	200,976	200,976	99,713	0	0	0	0	0	0	0
12:09:47	-90,258	2087,6	10,039	10,009	10,031	6,057	6,512	21	952,565	24,581	2087,6	0	200,976	200,976	99,713	0	0	0	0	0	0	0
12:09:47	-45,141	2087,149	9,99	9,961	10,031	6,053	6,503	21	952,565	24,581	2087,149	0	200,976	200,976	99,713	0	0	0	0	0	0	0
12:09:47	102,294	2088,172	10,185	10,058	10,027	6,063	6,494	21	952,565	24,581	2087,15	0	200,976	200,976	99,713	0	0	0	0	0	0	0
12:09:47	-6,518	2088,106	10,185	10,058	10,027	6,062	6,486	21	952,565	24,581	2087,151	0	200,976	200,976	99,713	0	0	0	0	0	0	0
12:09:47	-79,492	2087,312	10,185	10,058	10,022	6,054	6,477	21	952,565	24,581	2087,151	0	200,976	200,976	99,713	0	0	0	0	0	0	0
12:09:47	-45,141	2086,86	10,136	10,058	10,022	6,05	6,469	21	952,565	24,581	2086,86	0	200,976	200,976	99,713	0	0	0	0	0	0	0
12:09:47	-5,273	2086,807	10,136	10,058	10,022	6,049	6,461	21	952,565	24,581	2086,807	0	200,976	200,976	99,713	0	0	0	0	0	0	0
12:09:47	-90,258	2085,905	10,039	10,009	10,022	6,04	6,452	21	952,565	24,581	2085,905	0	200,976	200,976	99,713	0	0	0	0	0	0	0
12:09:47	0	2085,905	10,039	10,009	10,022	6,04	6,444	21	952,565	24,581	2085,905	0	200,976	200,976	99,713	0	0	0	0	0	0	0
12:09:47	0	2085,905	10,039	10,009	10,022	6,04	6,436	21	952,565	24,581	2085,905	0	200,976	200,976	99,713	0	0	0	0	0	0	0
12:09:47	-80,517	2085,1	10,039	10,009	10,017	6,031	6,428	21	952,565	24,581	2085,1	0	200,976	200,976	99,713	0	0	0	0	0	0	0
12:09:47	0	2085,1	10,039	10,009	10,017	6,031	6,421	21	952,565	24,581	2085,1	0	200,976	200,976	99,713	0	0	0	0	0	0	0
12:09:47	0	2085,1	10,039	10,058	10,017	6,031	6,413	21	952,565	24,581	2085,1	0	200,976	200,976	99,713	0	0	0	0	0	0	0
12:09:47	0	2085,1	10,039	10,009	10,017	6,031	6,405	21	952,565	24,581	2085,1	0	200,976	200,976	99,713	0	0	0	0	0	0	0
12:09:47	-45,117	2084,648	9,99	10,009	10,017	6,027	6,398	21	952,565	24,581	2084,648	0	200,976	200,976	99,713	0	0	0	0	0	0	0
12:09:47	-45,117	2084,197	9,941	9,863	10,017	6,022	6,391	21	952,565	24,581	2084,197	0	200,976	200,976	99,713	0	0	0	0	0	0	0
12:09:47	-84,716	2083,35	9,941	9,814	10,012	6,013	6,383	21	952,565	24,581	2083,35	0	200,976	200,976	99,713	0	0	0	0	0	0	0
12:09:47	0	2083,35	9,941	9,814	10,012	6,013	6,376	21	952,565	24,581	2083,35	0	200,976	200,976	99,713	0	0	0	0	0	0	0
12:09:47	0	2083,35	9,941	9,814	10,012	6,013	6,369	21	952,565	24,581	2083,35	0	200,976	200,976	99,713	0	0	0	0	0	0	0
12:09:47	-40,698	2082,943	9,99	9,961	10,008	6,009	6,362	21	952,565	24,581	2082,943	0	200,976	200,976	99,713	0	0	0	0	0	0	0
12:09:47	0	2082,943	9,99	9,863	10,008	6,009	6,355	21	952,565	24,581	2082,943	0	200,976	200,976	99,713	0	0	0	0	0	0	0
12:09:47	0	2082,943	9,99	9,961	10,008	6,009	6,348	21	952,565	24,581	2082,943	0	200,976	200,976	99,713	0	0	0	0	0	0	0
12:09:47	-80,541	2082,138	9,99	9,961	10,003	6,001	6,341	21	952,565	24,581	2082,138	0	200,976	200,976	99,713	0	0	0	0	0	0	0
12:09:47	0	2082,138	9,99	9,961	10,003	6,001	6,335	21	952,565	24,581	2082,138	0	200,976	200,976	99,713	0	0	0	0	0	0	0
12:09:47	-45,092	2081,687	9,941	9,814	10,003	5,996	6,328	21	952,565	24,581	2081,687	0	200,976	200,976	99,713	0	0	0	0	0	0	0
12:09:47	45,092	2082,138	9,99	9,961	10,003	6,001	6,322	21	952,565	24,581	2081,687	0	200,976	200,976	99,713	0	0	0	0	0	0	0
12:09:47	-81,567	2081,322	9,99	9,961	9,998	5,993	6,315	21	952,565	24,581	2081,322	0	200,976	200,976	99,713	0	0	0	0	0	0	0
12:09:47	-5,273	2081,269	9,99	9,863	9,998	5,992	6,309	21	952,565	24,581	2081,269	0	200,976	200,976	99,713	0	0	0	0	0	0	0
12:09:47	0	2081,269	9,99	10,009	9,998	5,992	6,303	21	952,565	24,581	2081,269	0	200,976	200,976	99,713	0	0	0	0	0	0	0
12:09:47	-45,117	2080,818	9,941	9,863	9,998	5,987	6,296	21	952,565	24,581	2080,818	0	200,976	200,976	99,713	0	0	0	0	0	0	0
12:09:47	-90,161	2079,917	9,843	9,716	9,998	5,978	6,29	21	952,565	24,581	2079,917	0	200,976	200,976	99,713	0	0	0	0	0	0	0
12:09:47	135,278	2081,269	9,99	9,961	9,998	5,992	6,284	21	952,565	24,581	2079,918	0	200,976	200,976	99,713	0	0	0	0	0	0	0
12:09:47	0	2081,269	9,99	9,961	9,998	5,992	6,279	21	952,565	24,581	2079,919	0	200,976	200,976	99,713	0	0	0	0	0	0	0
12:09:47	-35,449	2080,915	10,039	10,009	9,993	5,988	6,273	21	952,565	24,581	2079,92	0	200,976	200,976	99,713	0	0	0	0	0	0	0
12:09:47	-45,092	2080,464	9,99	9,863	9,993	5,984	6,267	21	952,565	24,581	2079,921	0	200,976	200,976	99,713	0	0	0	0	0	0	0
12:09:47	45,092	2080,915	10,039	10,009	9,993	5,988	6,262	21	952,565	24,581	2079,922	0	200,976	200,976	99,713	0	0	0	0	0	0	0
12:09:47	-5,444	2080,86	10,039	10,009	9,993	5,988	6,256	21	952,565	24,581	2079,923	0	200,976	200,976	99,713	0	0	0	0	0	0	0
12:09:47	0	2080,86	10,039	9,961	9,993	5,988	6,251	21	952,565	24,581	2079,924	0	200,976	200,976	99,713	0	0	0	0	0	0	0
12:09:47	5,444	2080,915	10,039	10,058	9,993	5,988	6,246	21	952,565	24,581	2079,925	0	200,976	200,976	99,713	0	0	0	0	0	0	0
12:09:47	-95,629	2079,959	9,941	9,961	9,993	5,978	6,241	21	952,565	24,581	2079,925	0	200,976	200,976	99,713	0	0	0	0	0	0	0
12:09:47	50,537	2080,464	9,99	10,058	9,993	5,984	6,236	21	952,565	24,581	2079,925	0	200,976	200,976	99,713	0	0	0	0	0	0	0
12:09:47	39,648	2080,86	10,039	10,009	9,993	5,988	6,231	21	952,565	24,581	2079,926	0	200,976	200,976	99,713	0	0	0	0	0	0	0
12:09:47	-170,507	2079,155	9,941	9,863	9,989	5,97	6,226	21	952,565	24,581	2079,155	0	200,976	200,976	99,713	0	0	0	0	0	0	0
12:09:47	45,068	2079,606	9,99	9,961	9,989	5,975	6,221	21	952,565	24,581	2079,156	0	200,976	200,976	99,713	0	0	0	0	0	0	0
12:09:47	135,278	2080,959	10,136	10,156	9,989	5,989	6,216	21	952,565	24,581	2079,158	0	200,976	200,976	99,713	0	0	0	0	0	0	0
12:09:47	-90,185	2080,057	10,039	10,156	9,989	5,979	6,212	21	952,565	24,581	2079,158	0	200,976	200,976	99,713	0	0	0	0	0	0	0
12:09:47	0	2080,057	10,039	10,009	9,989	5,979	6,207	21	952,565	24,581	2079,159	0	200,976	200,976	99,713	0	0	0	0	0	0	0
12:09:47	0	2080,057	10,039	10,058	9,989	5,979	6,203	21	952,565	24,581	2079,16	0	200,976	200,976	99,713	0	0	0	0	0	0	0
12:09:47	-127,734	2078,78	9,99	9,961	9,984	5,966	6,198	21	952,565	24,581	2078,78	0	200,976	200,976	99,713	0	0	0	0	0	0	0
12:09:47	45,068	2079,23	10,039	10,058	9,984	5,971	6,194	21	952,565	24,581	2078,78	0	200,976	200,976	99,713	0	0	0	0	0	0	0
12:09:47	-45,068	2078,78	9,99	9,863	9,984	5,966	6,189	21	952,565	24,581	2078,78	0	200,976	200,976	99,713	0	0	0	0	0	0	0
12:09:47	0	2078,78	9,99	9,961	9,984	5,966	6,185	21	952,565	24,581	2078,78	0	200,976	200,976	99,713	0	0	0	0	0	0	0
12:09:47	0	2078,78	9,99	9,961	9,984	5,966	6,18	21	952,565	24,581	2078,78	0	200,976	200,976	99,713	0	0	0	0	0	0	0
12:09:47	0	2078,78	9,99	9,863	9,984	5,966	6,176	21	952,565	24,581	2078,78	0	200,976	200,976	99,713	0	0	0	0	0	0	0
12:09:47	-135,253	2077,427	9,843	9,716	9,984	5,952	6,172	21	952,565	24,581	2077,427	0	200,976	200,976	99,713	0	0	0	0	0	0	0
12:09:47	90,161	2078,329	9,941	9,814	9,984	5,962	6,168	21	952,565	24,581	2077,428	0	200,976	200,976	99,713	0	0	0	0	0	0	0
12:09:47	45,092	2078,78	9,99	9,961	9,984	5,966	6,164	21	952,565	24,581	2077,429	0	200,976	200,976	99,713	0	0	0	0	0	0	0
12:09:47	-3,344	2078,746	9,99	9,863	9,984	5,966	6,16	21	952,565	24,581	2077,43	0	200,976	200,976	99,713	0	0	0	0	0	0	0
12:09:47	0	2078,746	9,99	9,863	9,984	5,966	6,156	21	952,565	24,581	2077,432	0	200,976	200,976	99,713	0	0	0	0	0	0	0
12:09:47	-45,068	2078,295	9,941	9,814	9,984	5,961	6,152	21	952,565	24,581	2077,433	0	200,976	200,976	99,713	0	0	0	0	0	0	0
12:09:47	45,068	2078,746	9,99	9,961	9,984	5,966	6,149	21	952,565	24,581	2077,434	0	200,976	200,976	99,713	0	0	0	0	0	0	0
12:09:47	0	2078,746	9,99	9,961	9,984	5,966	6,145	21	952,565	24,581	2077,435	0	200,976	200,976	99,713	0	0	0	0	0	0	0
12:09:47	-82,641	2077,92	9,99	9,961	9,979	5,957	6,141	21	952,565	24,581	2077,436	0	200,976	200,976	99,713	0	0	0	0	0	0	0
12:09:47	0	2077,92	9,99	9,961	9,979	5,957	6,138	21	952,565	24,581	2077,436	0	200,976	200,976	99,713	0	0	0	0	0	0	0
12:09:47	0	2077,92	9,99	9,863	9,979	5,957	6,134	21	952,565	24,581	2077,437	0	200,976	200,976	99,713	0	0	0	0	0	0	0
12:09:47	-45,068	2077,469	9,941	9,814	9,979	5,953	6,131	21	952,565	24,581	2077,437	0	200,976	200,976	99,713	0	0	0	0	0	0	0
12:09:47	90,161	2078,371	10,039	9,863	9,979	5,962	6,127	21	952,565	24,581	2077,438	0	200,976	200,976	99,713	0	0	0	0	0	0	0
12:09:47	0	2078,371	10,039	9,961	9,979	5,962	6,124	21	952,565	24,581	2077,439	0	200,976	200,976	99,713	0	0	0	0	0	0	0
12:09:47	0	2078,371	10,039	9,961	9,979	5,962	6,121	21	952,565	24,581	2077,44	0	200,976	200,976	99,713	0	0	0	0	0	0	0
12:09:47	0	2078,371	10,039	9,961	9,979	5,962	6,118	21	952,565	24,581	2077,44	0	200,976	200,976	99,713	0	0	0	0	0	0	0
12:09:47	90,161	2079,272	10,136	9,961	9,979	5,971	6,115	21	952,565	24,581	2077,442	0	200,976	200,976	99,713	0	0	0	0	0	0	0
12:09:47	-90,161	2078,371	10,039	10,009	9,979	5,962	6,112	21	952,565	24,581	2077,443	0	200,976	200,976	99,713	0	0	0	0	0	0	0
12:09:47	135,253	2079,723	10,185	10,009	9,979	5,976	6,109	21	952,565	24,581	2077,446	0	200,976	200,976	99,713	0	0	0	0	0	0	0
12:09:47	-45,092	2079,272	10,136	10,009	9,979	5,971	6,107	21	952,565	24,581	2077,447	0	200,976	200,976	99,713	0	0	0	0	0	0	0
12:09:47	-90,161	2078,371	10,039	10,009	9,979	5,962	6,104	21	952,565	24,581	2077,448	0	200,976	200,976	99,713	0	0	0	0	0	0	0
12:09:47	0	2078,371	10,039	9,961	9,979	5,962	6,101	21	952,565	24,581	2077,449	0	200,976	200,976	99,713	0	0	0	0	0	0	0
12:09:47	0	2078,371	10,039	9,814	9,979	5,962	6,098	21	952,565	24,581	2077,45	0	200,976	200,976	99,713	0	0	0	0	0	0	0
12:09:47	90,161	2079,272	10,136	10,009	9,979	5,971	6,096	21	952,565	24,581	2077,452	0	200,976	200,976	99,713	0	0	0	0	0	0	0
12:09:47	-90,161	2078,371	10,039	9,961	9,979	5,962	6,093	21	952,565	24,581	2077,453	0	200,976	200,976	99,713	0	0	0	0	0	0	0
12:09:47	90,161	2079,272	10,136	10,009	9,979	5,971	6,091	21	952,565	24,581	2077,455	0	200,976	200,976	99,713	0	0	0	0	0	0	0
12:09:48	-90,161	2078,371	10,039	9,961	9,979	5,962	6,088	21	952,565	24,581	2077,456	0	200,976	200,976	99,713	0	0	0	0	0	0	0
12:09:48	90,161	2079,272	10,136	10,009	9,979	5,971	6,086	21	952,565	24,581	2077,457	0	200,976	200,976	99,713	0	0	0	0	0	0	0
12:09:48	0	2079,272	10,136	10,058	9,979	5,971	6,084	21	952,565	24,581	2077,459	0	200,976	200,976	99,713	0	0	0	0	0	0	0
12:09:48	-90,161	2078,371	10,039	10,009	9,979	5,962	6,081	21	952,565	24,581	2077,46	0	200,976	200,976	99,713	0	0	0	0	0	0	0
12:09:48	90,161	2079,272	10,136	10,009	9,979	5,971	6,079	21	952,565	24,581	2077,462	0	200,976	200,976	99,713	0	0	0	0	0	0	0
12:09:48	-90,161	2078,371	10,039	9,961	9,979	5,962	6,077	21	952,565	24,581	2077,463	0	200,976	200,976	99,713	0	0	0	0	0	0	0
12:09:48	0	2078,371	10,039	10,009	9,979	5,962	6,075	21	952,565	24,581	2077,464	0	200,976	200,976	99,713	0	0	0	0	0	0	0
12:09:48	-45,092	2077,92	9,99	9,961	9,979	5,957	6,072	21	952,565	24,581	2077,464	0	200,976	200,976	99,713	0	0	0	0	0	0	0
12:09:48	45,092	2078,371	10,039	10,009	9,979	5,962	6,07	21	952,565	24,581	2077,465	0	200,976	200,976	99,713	0	0	0	0	0	0	0
12:09:48	-45,092	2077,92	9,99	9,961	9,979	5,957	6,068	21	952,565	24,581	2077,466	0	200,674	200,674	99,712	0	0	0	0	0	0	0
12:09:48	0	2077,92	9,99	9,961	9,979	5,957	6,066	21	952,565	24,581	2077,466	0	200,674	200,674	99,712	0	0	0	0	0	0	0
12:09:48	45,092	2078,371	10,039	10,009	9,979	5,962	6,064	21	952,565	24,581	2077,467	0	200,674	200,674	99,712	0	0	0	0	0	0	0
12:09:48	0	2078,371	10,039	10,009	9,979	5,962	6,062	21	952,565	24,581	2077,468	0	200,674	200,674	99,712	0	0	0	0	0	0	0
12:09:48	0	2078,371	10,039	9,961	9,979	5,962	6,06	21	952,565	24,581	2077,469	0	200,674	200,674	99,712	0	0	0	0	0	0	0
12:09:48	0	2078,371	10,039	9,961	9,979	5,962	6,058	21	952,565	24,581	2077,47	0	200,674	200,674	99,712	0	0	0	0	0	0	0
12:09:48	-45,092	2077,92	9,99	9,863	9,979	5,957	6,056	21	952,565	24,581	2077,47	0	200,674	200,674	99,712	0	0	0	0	0	0	0
12:09:48	45,092	2078,371	10,039	10,009	9,979	5,962	6,054	21	952,565	24,581	2077,471	0	200,674	200,674	99,712	0	0	0	0	0	0	0
12:09:48	0	2078,371	10,039	9,961	9,979	5,962	6,052	21	952,565	24,581	2077,472	0	200,674	200,674	99,712	0	0	0	0	0	0	0
12:09:48	-45,092	2077,92	9,99	9,863	9,979	5,957	6,05	21	952,565	24,581	2077,472	0	200,674	200,674	99,712	0	0	0	0	0	0	0
12:09:48	-82,641	2077,093	9,99	9,863	9,974	5,949	6,048	21	952,565	24,581	2077,093	0	200,674	200,674	99,712	0	0	0	0	0	0	0
12:09:48	127,734	2078,371	10,039	10,009	9,979	5,962	6,047	21	952,565	24,581	2077,095	0	200,674	200,674	99,712	0	0	0	0	0	0	0
12:09:48	0	2078,371	10,039	9,961	9,979	5,962	6,045	21	952,565	24,581	2077,096	0	200,674	200,674	99,712	0	0	0	0	0	0	0
12:09:48	-82,641	2077,544	10,039	9,961	9,974	5,954	6,043	21	952,565	24,581	2077,096	0	200,674	200,674	99,712	0	0	0	0	0	0	0
12:09:48	0	2077,544	10,039	10,009	9,974	5,954	6,042	21	952,565	24,581	2077,097	0	200,674	200,674	99,712	0	0	0	0	0	0	0
12:09:48	-45,092	2077,093	9,99	9,863	9,974	5,949	6,04	21	952,565	24,581	2077,093	0	200,674	200,674	99,712	0	0	0	0	0	0	0
12:09:48	0	2077,093	9,99	9,961	9,974	5,949	6,038	21	952,565	24,581	2077,093	0	200,674	200,674	99,712	0	0	0	0	0	0	0
12:09:48	45,092	2077,544	10,039	10,009	9,974	5,954	6,036	21	952,565	24,581	2077,094	0	200,674	200,674	99,712	0	0	0	0	0	0	0
12:09:48	0	2077,544	10,039	10,009	9,974	5,954	6,035	21	952,565	24,581	2077,094	0	200,674	200,674	99,712	0	0	0	0	0	0	0
12:09:48	0	2077,544	10,039	10,009	9,974	5,954	6,033	21	952,565	24,581	2077,095	0	200,674	200,674	99,712	0	0	0	0	0	0	0
12:09:48	-45,092	2077,093	9,99	9,961	9,974	5,949	6,031	21	952,565	24,581	2077,093	0	200,674	200,674	99,712	0	0	0	0	0	0	0
12:09:48	0	2077,093	9,99	9,961	9,974	5,949	6,03	21	952,565	24,581	2077,093	0	200,674	200,674	99,712	0	0	0	0	0	0	0
12:09:48	0	2077,093	9,99	9,863	9,974	5,949	6,028	21	952,565	24,581	2077,093	0	200,674	200,674	99,712	0	0	0	0	0	0	0
12:09:48	0	2077,093	9,99	9,863	9,974	5,949	6,027	21	952,565	24,581	2077,093	0	200,674	200,674	99,712	0	0	0	0	0	0	0
12:09:48	45,092	2077,544	10,039	10,009	9,974	5,954	6,025	21	952,565	24,581	2077,094	0	200,674	200,674	99,712	0	0	0	0	0	0	0
12:09:48	-45,092	2077,093	9,99	9,863	9,974	5,949	6,024	21	952,565	24,581	2077,093	0	200,674	200,674	99,712	0	0	0	0	0	0	0
12:09:48	0	2077,093	9,99	9,863	9,974	5,949	6,022	21	952,565	24,581	2077,093	0	200,674	200,674	99,712	0	0	0	0	0	0	0
12:09:48	0	2077,093	9,99	9,863	9,974	5,949	6,021	21	952,565	24,581	2077,093	0	200,674	200,674	99,712	0	0	0	0	0	0	0
12:09:48	45,092	2077,544	10,039	9,863	9,974	5,954	6,019	21	952,565	24,581	2077,094	0	200,674	200,674	99,712	0	0	0	0	0	0	0
12:09:48	0	2077,544	10,039	9,863	9,974	5,954	6,018	21	952,565	24,581	2077,094	0	200,674	200,674	99,712	0	0	0	0	0	0	0
12:09:48	0	2077,544	10,039	9,863	9,974	5,954	6,017	21	952,565	24,581	2077,095	0	200,674	200,674	99,712	0	0	0	0	0	0	0
12:09:48	-45,092	2077,093	9,99	9,863	9,974	5,949	6,016	21	952,565	24,581	2077,093	0	200,674	200,674	99,712	0	0	0	0	0	0	0
12:09:48	45,092	2077,544	10,039	9,961	9,974	5,954	6,014	21	952,565	24,581	2077,094	0	200,674	200,674	99,712	0	0	0	0	0	0	0
12:09:48	0	2077,544	10,039	9,863	9,974	5,954	6,013	21	952,565	24,581	2077,094	0	200,674	200,674	99,712	0	0	0	0	0	0	0
12:09:48	0	2077,544	10,039	9,863	9,974	5,954	6,012	21	952,565	24,581	2077,095	0	200,674	200,674	99,712	0	0	0	0	0	0	0
12:09:48	90,161	2078,446	10,136	10,009	9,974	5,963	6,011	21	952,565	24,581	2077,096	0	200,674	200,674	99,712	0	0	0	0	0	0	0
12:09:48	45,092	2078,897	10,185	10,156	9,974	5,968	6,01	21	952,565	24,581	2077,098	0	200,674	200,674	99,712	0	0	0	0	0	0	0
12:09:48	-52,612	2078,371	10,039	9,961	9,979	5,962	6,009	21	952,565	24,581	2077,099	0	200,674	200,674	99,712	0	0	0	0	0	0	0
12:09:48	-90,161	2077,469	9,941	9,716	9,979	5,953	6,008	21	952,565	24,581	2077,1	0	200,674	200,674	99,712	0	0	0	0	0	0	0
12:09:48	45,068	2077,92	9,99	9,961	9,979	5,957	6,007	21	952,565	24,581	2077,1	0	200,674	200,674	99,712	0	0	0	0	0	0	0
12:09:48	52,612	2078,446	10,136	9,961	9,974	5,963	6,006	21	952,565	24,581	2077,102	0	200,674	200,674	99,712	0	0	0	0	0	0	0
12:09:48	-90,161	2077,544	10,039	9,863	9,974	5,954	6,005	21	952,565	24,581	2077,102	0	200,674	200,674	99,712	0	0	0	0	0	0	0
12:09:48	0	2077,544	10,039	9,863	9,974	5,954	6,004	21	952,565	24,581	2077,103	0	200,674	200,674	99,712	0	0	0	0	0	0	0
12:09:48	0	2077,544	10,039	9,961	9,974	5,954	6,003	21	952,565	24,581	2077,103	0	200,674	200,674	99,712	0	0	0	0	0	0	0
12:09:48	90,161	2078,446	10,136	9,863	9,974	5,963	6,002	21	952,565	24,581	2077,104	0	200,674	200,674	99,712	0	0	0	0	0	0	0
12:09:48	0	2078,446	10,136	10,009	9,974	5,963	6,002	21	952,565	24,581	2077,106	0	200,674	200,674	99,712	0	0	0	0	0	0	0
12:09:48	-90,161	2077,544	10,039	9,863	9,974	5,954	6,001	21	952,565	24,581	2077,106	0	200,674	200,674	99,712	0	0	0	0	0	0	0
12:09:48	37,548	2077,92	9,99	9,716	9,979	5,957	6	21	952,565	24,581	2077,107	0	200,674	200,674	99,712	0	0	0	0	0	0	0
12:09:48	52,612	2078,446	10,136	10,009	9,974	5,963	5,999	21	952,565	24,581	2077,108	0	200,674	200,674	99,712	0	0	0	0	0	0	0
12:09:48	-90,161	2077,544	10,039	10,009	9,974	5,954	5,998	21	952,565	24,581	2077,109	0	200,674	200,674	99,712	0	0	0	0	0	0	0
12:09:48	0	2077,544	10,039	9,961	9,974	5,954	5,997	21	952,565	24,581	2077,109	0	200,674	200,674	99,712	0	0	0	0	0	0	0
12:09:48	-45,092	2077,093	9,99	10,009	9,974	5,949	5,996	21	952,565	24,581	2077,093	0	200,674	200,674	99,712	0	0	0	0	0	0	0
12:09:48	-45,068	2076,643	9,941	9,863	9,974	5,944	5,995	21	952,565	24,581	2076,643	0	200,674	200,674	99,712	0	0	0	0	0	0	0
12:09:48	7,519	2076,718	10,039	9,961	9,97	5,945	5,994	21	952,565	24,581	2076,643	0	200,674	200,674	99,712	0	0	0	0	0	0	0
12:09:48	-45,092	2076,267	9,99	9,961	9,97	5,94	5,993	21	952,565	24,581	2076,267	0	200,674	200,674	99,712	0	0	0	0	0	0	0
12:09:48	0	2076,267	9,99	10,009	9,97	5,94	5,992	21	952,565	24,581	2076,267	0	200,674	200,674	99,712	0	0	0	0	0	0	0
12:09:48	-135,18	2074,915	9,843	9,716	9,97	5,926	5,991	21	952,565	24,581	2074,915	0	200,674	200,674	99,712	0	0	0	0	0	0	0
12:09:48	85,913	2075,774	9,941	9,863	9,969	5,935	5,99	21	952,565	24,581	2074,916	0	200,674	200,674	99,712	0	0	0	0	0	0	0
12:09:48	90,161	2076,676	10,039	10,009	9,969	5,945	5,989	21	952,565	24,581	2074,918	0	200,674	200,674	99,712	0	0	0	0	0	0	0
12:09:48	-45,092	2076,225	9,99	9,814	9,969	5,94	5,988	21	952,565	24,581	2074,919	0	200,674	200,674	99,712	0	0	0	0	0	0	0
12:09:48	45,092	2076,676	10,039	9,961	9,969	5,945	5,987	21	952,565	24,581	2074,92	0	200,674	200,674	99,712	0	0	0	0	0	0	0
12:09:48	-45,092	2076,225	9,99	9,863	9,969	5,94	5,986	21	952,565	24,581	2074,922	0	200,674	200,674	99,712	0	0	0	0	0	0	0
12:09:48	0	2076,225	9,99	9,863	9,969	5,94	5,985	21	952,565	24,581	2074,923	0	200,674	200,674	99,712	0	0	0	0	0	0	0
12:09:48	45,092	2076,676	10,039	9,961	9,969	5,945	5,985	21	952,565	24,581	2074,925	0	200,674	200,674	99,712	0	0	0	0	0	0	0
12:09:48	0	2076,676	10,039	9,961	9,969	5,945	5,984	21	952,565	24,581	2074,927	0	200,674	200,674	99,712	0	0	0	0	0	0	0
12:09:48	-45,092	2076,225	9,99	9,863	9,969	5,94	5,983	21	952,565	24,581	2074,928	0	200,674	200,674	99,712	0	0	0	0	0	0	0
12:09:48	0	2076,225	9,99	9,863	9,969	5,94	5,982	21	952,565	24,581	2074,929	0	200,674	200,674	99,712	0	0	0	0	0	0	0
12:09:48	-37,548	2075,849	10,039	9,863	9,965	5,936	5,981	21	952,565	24,581	2074,93	0	200,674	200,674	99,712	0	0	0	0	0	0	0
12:09:48	0	2075,849	10,039	9,961	9,965	5,936	5,98	21	952,565	24,581	2074,931	0	200,674	200,674	99,712	0	0	0	0	0	0	0
12:09:48	0	2075,849	10,039	9,961	9,965	5,936	5,979	21	952,565	24,581	2074,932	0	200,674	200,674	99,712	0	0	0	0	0	0	0
12:09:48	0	2075,849	10,039	9,863	9,965	5,936	5,979	21	952,565	24,581	2074,933	0	200,674	200,674	99,712	0	0	0	0	0	0	0
12:09:48	90,136	2076,751	10,136	10,009	9,965	5,945	5,978	21	952,565	24,581	2074,935	0	200,674	200,674	99,712	0	0	0	0	0	0	0
12:09:48	0	2076,751	10,136	10,009	9,965	5,945	5,977	21	952,565	24,581	2074,937	0	200,674	200,674	99,712	0	0	0	0	0	0	0
12:09:48	0	2076,751	10,136	10,058	9,965	5,945	5,977	21	952,565	24,581	2074,939	0	200,674	200,674	99,712	0	0	0	0	0	0	0
12:09:48	0	2076,751	10,136	10,009	9,965	5,945	5,976	21	952,565	24,581	2074,94	0	200,674	200,674	99,712	0	0	0	0	0	0	0
12:09:48	0	2076,751	10,136	10,009	9,965	5,945	5,975	21	952,565	24,581	2074,942	0	200,674	200,674	99,712	0	0	0	0	0	0	0
12:09:48	45,068	2077,201	10,185	10,058	9,965	5,95	5,975	21	952,565	24,581	2074,945	0	200,674	200,674	99,712	0	0	0	0	0	0	0
12:09:48	-180,273	2075,399	9,99	9,814	9,965	5,931	5,974	21	952,565	24,581	2074,945	0	200,674	200,674	99,712	0	0	0	0	0	0	0
12:09:48	135,205	2076,751	10,136	10,009	9,965	5,945	5,974	21	952,565	24,581	2074,947	0	200,674	200,674	99,712	0	0	0	0	0	0	0
12:09:48	-135,205	2075,399	9,99	10,009	9,965	5,931	5,973	21	952,565	24,581	2074,947	0	200,674	200,674	99,712	0	0	0	0	0	0	0
12:09:48	45,068	2075,849	10,039	9,961	9,965	5,936	5,972	21	952,565	24,581	2074,948	0	200,674	200,674	99,712	0	0	0	0	0	0	0
12:09:48	0	2075,849	10,039	9,961	9,965	5,936	5,971	21	952,565	24,581	2074,949	0	200,674	200,674	99,712	0	0	0	0	0	0	0
12:09:48	0	2075,849	10,039	10,009	9,965	5,936	5,971	21	952,565	24,581	2074,95	0	200,674	200,674	99,712	0	0	0	0	0	0	0
12:09:48	-45,068	2075,399	9,99	10,009	9,965	5,931	5,97	21	952,565	24,581	2074,951	0	200,674	200,674	99,712	0	0	0	0	0	0	0
12:09:48	0	2075,399	9,99	9,961	9,965	5,931	5,969	21	952,565	24,581	2074,951	0	200,674	200,674	99,712	0	0	0	0	0	0	0
12:09:48	45,068	2075,849	10,039	10,009	9,965	5,936	5,968	21	952,565	24,581	2074,952	0	200,674	200,674	99,712	0	0	0	0	0	0	0
12:09:48	-45,068	2075,399	9,99	9,961	9,965	5,931	5,968	21	952,565	24,581	2074,952	0	200,674	200,674	99,712	0	0	0	0	0	0	0
12:09:48	45,068	2075,849	10,039	10,058	9,965	5,936	5,967	21	952,565	24,581	2074,953	0	200,674	200,674	99,712	0	0	0	0	0	0	0
12:09:48	90,136	2076,751	10,136	10,058	9,965	5,945	5,967	21	952,565	24,581	2074,955	0	200,674	200,674	99,712	0	0	0	0	0	0	0
12:09:48	180,322	2078,554	10,332	10,205	9,965	5,964	5,967	21	952,565	24,581	2074,959	0	200,674	200,674	99,712	0	0	0	0	0	0	0
12:09:48	217,993	2080,734	10,478	10,498	9,969	5,986	5,967	21	953,025	24,581	2074,965	0	200,674	200,674	99,712	0	0	0	0	0	0	0
12:09:49	273,779	2083,472	10,771	10,742	9,97	6,015	5,968	21	953,025	24,581	2074,973	0	200,674	200,674	99,712	0	0	0	0	0	0	0
12:09:49	391,113	2087,383	11,015	11,23	9,979	6,055	5,97	21	953,025	24,581	2074,986	0	200,674	200,674	99,712	0	0	0	0	0	0	0
12:09:49	575,366	2093,137	11,455	11,718	9,989	6,114	5,973	21	953,025	24,581	2075,004	0	200,674	200,674	99,712	0	0	0	0	0	0	0
12:09:49	886,718	2102,004	12,138	12,646	10,003	6,206	5,977	21	953,025	24,581	2075,031	0	200,674	200,674	99,712	0	0	0	0	0	0	0
12:09:49	598,339	2107,987	12,334	12,89	10,027	6,267	5,983	21	953,025	24,581	2075,064	0	200,674	200,674	99,712	0	0	0	0	0	0	0
12:09:49	644,824	2114,435	12,48	13,232	10,055	6,334	5,99	21	953,025	24,581	2075,103	0	200,674	200,674	99,712	0	0	0	0	0	0	0
12:09:49	610,62	2120,542	12,334	13,379	10,098	6,397	5,998	21	953,025	24,581	2075,148	0	200,674	200,674	99,712	0	0	0	0	0	0	0
12:09:49	828,418	2128,826	12,334	13,232	10,145	6,482	6,007	21	953,025	24,581	2075,202	0	200,674	200,674	99,712	0	0	0	0	0	0	0
12:09:49	756,591	2136,392	12,187	13,33	10,195	6,56	6,018	21	953,025	24,581	2075,263	0	200,674	200,674	99,712	0	0	0	0	0	0	0
12:09:49	901,928	2145,411	12,285	13,427	10,242	6,653	6,03	21	953,025	24,581	2075,333	0	200,771	200,771	99,712	0	0	0	0	0	0	0
12:09:49	1103,857	2156,45	12,627	13,769	10,286	6,767	6,045	21	953,025	24,581	2075,414	0	200,771	200,771	99,712	0	0	0	0	0	0	0
12:09:49	971,215	2166,162	12,968	14,453	10,323	6,867	6,061	21	953,025	24,581	2075,505	0	200,771	200,771	99,712	0	0	0	0	0	0	0
12:09:49	1145,385	2177,616	13,457	14,941	10,362	6,985	6,079	21	953,025	24,581	2075,607	0	200,771	200,771	99,712	0	0	0	0	0	0	0
12:09:49	1162,109	2189,237	13,994	15,625	10,399	7,105	6,099	21	953,025	24,581	2075,721	0	200,771	200,771	99,712	0	0	0	0	0	0	0
12:09:49	1461,743	2203,854	14,726	16,308	10,443	7,256	6,122	21	953,025	24,581	2075,849	0	200,771	200,771	99,712	0	0	0	0	0	0	0
12:09:49	1050,537	2214,359	14,922	16,552	10,492	7,364	6,146	21	953,025	24,581	2075,987	0	200,771	200,771	99,712	0	0	0	0	0	0	0
12:09:49	951,855	2223,878	14,873	16,601	10,549	7,462	6,172	21	953,025	24,581	2076,135	0	200,771	200,771	99,712	0	0	0	0	0	0	0
12:09:49	763,94	2231,517	14,58	16,357	10,608	7,541	6,199	21	953,025	24,581	2076,291	0	200,771	200,771	99,712	0	0	0	0	0	0	0
12:09:49	1046,557	2241,983	14,482	16,211	10,672	7,649	6,227	21	953,025	24,581	2076,456	0	200,771	200,771	99,712	0	0	0	0	0	0	0
12:09:49	819,433	2250,177	14,287	15,967	10,729	7,733	6,257	21	953,025	24,581	2076,63	0	200,771	200,771	99,712	0	0	0	0	0	0	0
12:09:49	1442,26	2264,6	14,775	16,504	10,785	7,882	6,289	21	953,025	24,581	2076,818	0	200,771	200,771	99,712	0	0	0	0	0	0	0
12:09:49	909,106	2273,691	14,775	16,748	10,836	7,976	6,322	21	953,025	24,581	2077,015	0	200,771	200,771	99,712	0	0	0	0	0	0	0
12:09:49	1243,286	2286,124	15,215	17,187	10,883	8,104	6,357	21	953,025	24,581	2077,224	0	200,771	200,771	99,712	0	0	0	0	0	0	0
12:09:49	1316,235	2299,286	15,898	17,773	10,921	8,24	6,394	21	953,025	24,581	2077,446	0	200,771	200,771	99,712	0	0	0	0	0	0	0
12:09:49	1352,563	2312,812	16,533	18,31	10,963	8,379	6,433	21	953,025	24,581	2077,681	0	200,771	200,771	99,712	0	0	0	0	0	0	0
12:09:49	1018,92	2323,001	16,728	18,603	11,01	8,484	6,473	21	953,025	24,581	2077,927	0	200,771	200,771	99,712	0	0	0	0	0	0	0
12:09:49	1257,348	2335,575	17,168	18,847	11,057	8,614	6,515	21	953,025	24,581	2078,185	0	200,771	200,771	99,712	0	0	0	0	0	0	0
12:09:49	1011,938	2345,694	17,168	18,994	11,114	8,718	6,558	21	953,025	24,581	2078,452	0	200,771	200,771	99,712	0	0	0	0	0	0	0
12:09:49	1052,758	2356,222	17,07	18,457	11,179	8,827	6,602	21	953,025	24,581	2078,73	0	200,771	200,771	99,712	0	0	0	0	0	0	0
12:09:49	782,128	2364,043	16,679	18,359	11,244	8,907	6,648	21	953,025	24,581	2079,015	0	200,771	200,771	99,712	0	0	0	0	0	0	0
12:09:49	877,124	2372,814	16,435	17,822	11,307	8,998	6,694	21	953,025	24,581	2079,309	0	200,771	200,771	99,712	0	0	0	0	0	0	0
12:09:49	1281,713	2385,631	16,826	18,164	11,358	9,13	6,742	21	953,025	24,581	2079,616	0	200,771	200,771	99,712	0	0	0	0	0	0	0
12:09:49	1347,924	2399,11	17,412	18,847	11,403	9,269	6,791	21	953,025	24,581	2079,935	0	200,771	200,771	99,712	0	0	0	0	0	0	0
12:09:49	936,425	2408,475	17,656	19,336	11,442	9,365	6,842	21	953,025	24,581	2080,264	0	200,771	200,771	99,712	0	0	0	0	0	0	0
12:09:49	1320,996	2421,685	18,34	19,726	11,48	9,501	6,894	21	953,025	24,581	2080,605	0	200,771	200,771	99,712	0	0	0	0	0	0	0
12:09:49	1373,291	2435,418	19,121	20,41	11,515	9,643	6,948	21	953,025	24,581	2080,96	0	200,771	200,771	99,712	0	0	0	0	0	0	0
12:09:49	992,944	2445,347	19,463	20,801	11,552	9,745	7,002	21	953,025	24,581	2081,325	0	200,771	200,771	99,712	0	0	0	0	0	0	0
12:09:49	958,886	2454,936	19,609	20,898	11,598	9,844	7,058	21	953,025	24,581	2081,698	0	200,771	200,771	99,712	0	0	0	0	0	0	0
12:09:49	809,375	2463,03	19,512	20,898	11,649	9,928	7,114	21	953,025	24,581	2082,079	0	200,771	200,771	99,712	0	0	0	0	0	0	0
12:09:49	1009,423	2473,124	19,463	20,752	11,709	10,032	7,172	21	953,025	24,581	2082,471	0	200,771	200,771	99,712	0	0	0	0	0	0	0
12:09:49	576,44	2478,888	19,023	20,361	11,765	10,091	7,229	21	953,025	24,581	2082,867	0	200,771	200,771	99,712	0	0	0	0	0	0	0
12:09:49	776,391	2486,652	18,877	20,068	11,817	10,171	7,287	21	953,025	24,581	2083,271	0	200,771	200,771	99,712	0	0	0	0	0	0	0
12:09:49	849,633	2495,149	18,974	19,922	11,859	10,259	7,345	21	953,025	24,581	2083,683	0	200,771	200,771	99,712	0	0	0	0	0	0	0
12:09:49	1051,22	2505,661	19,365	20,556	11,897	10,367	7,404	21	953,025	24,581	2084,105	0	200,771	200,771	99,712	0	0	0	0	0	0	0
12:09:49	873,364	2514,394	19,658	20,947	11,93	10,457	7,464	21	953,025	24,581	2084,535	0	200,771	200,771	99,712	0	0	0	0	0	0	0
12:09:49	1159,228	2525,987	20,244	21,338	11,963	10,577	7,525	21	953,025	24,581	2084,976	0	200,771	200,771	99,712	0	0	0	0	0	0	0
12:09:49	1031,543	2536,302	20,781	21,777	11,992	10,683	7,587	21	953,025	24,581	2085,428	0	200,771	200,771	99,712	0	0	0	0	0	0	0
12:09:49	715,991	2543,462	20,83	21,777	12,03	10,757	7,649	21	953,025	24,581	2085,886	0	200,771	200,771	99,712	0	0	0	0	0	0	0
12:09:49	815,966	2551,622	20,976	22,021	12,067	10,841	7,712	21	953,025	24,581	2086,351	0	200,771	200,771	99,712	0	0	0	0	0	0	0
12:09:49	654,565	2558,167	20,781	21,777	12,115	10,908	7,774	21	953,025	24,581	2086,823	0	200,771	200,771	99,712	0	0	0	0	0	0	0
12:09:49	761,547	2565,783	20,635	21,631	12,166	10,987	7,837	21	953,025	24,581	2087,302	0	200,771	200,771	99,712	0	0	0	0	0	0	0
12:09:49	626,977	2572,053	20,439	21,338	12,212	11,052	7,9	21	953,025	24,581	2087,787	0	200,771	200,771	99,712	0	0	0	0	0	0	0
12:09:49	822,509	2580,278	20,586	21,631	12,25	11,136	7,964	21	953,025	24,581	2088,279	0	200,771	200,771	99,712	0	0	0	0	0	0	0
12:09:49	958,203	2589,86	20,928	21,68	12,285	11,235	8,028	21	953,025	24,581	2088,781	0	200,771	200,771	99,712	0	0	0	0	0	0	0
12:09:49	1002,832	2599,888	21,465	22,168	12,312	11,339	8,093	21	953,025	24,581	2089,292	0	200,771	200,771	99,712	0	0	0	0	0	0	0
12:09:49	935,449	2609,243	22,002	22,558	12,335	11,435	8,158	21	953,025	24,581	2089,812	0	200,771	200,771	99,712	0	0	0	0	0	0	0
12:09:49	904,418	2618,287	22,49	22,998	12,359	11,528	8,224	21	953,025	24,581	2090,341	0	200,771	200,771	99,712	0	0	0	0	0	0	0
12:09:49	669,458	2624,981	22,637	23,291	12,388	11,597	8,291	21	953,025	24,581	2090,875	0	200,771	200,771	99,712	0	0	0	0	0	0	0
12:09:49	755,932	2632,541	22,832	23,437	12,42	11,675	8,357	21	953,025	24,581	2091,417	0	200,771	200,771	99,712	0	0	0	0	0	0	0
12:09:49	355,59	2636,097	22,539	23,144	12,456	11,712	8,423	21	953,025	24,581	2091,962	0	200,771	200,771	99,712	0	0	0	0	0	0	0
12:09:49	570,703	2641,804	22,392	22,949	12,496	11,771	8,488	21	953,025	24,581	2092,512	0	200,771	200,771	99,712	0	0	0	0	0	0	0
12:09:49	467,944	2646,483	22,197	22,656	12,533	11,819	8,554	21	953,025	24,581	2093,065	0	200,771	200,771	99,712	0	0	0	0	0	0	0
12:09:49	753,002	2654,013	22,295	22,803	12,57	11,897	8,619	21	953,025	24,581	2093,627	0	200,771	200,771	99,712	0	0	0	0	0	0	0
12:09:49	569,36	2659,707	22,392	22,851	12,597	11,955	8,685	21	953,025	24,581	2094,193	0	200,771	200,771	99,712	0	0	0	0	0	0	0
12:09:49	793,261	2667,639	22,783	23,193	12,619	12,037	8,75	21	953,025	24,581	2094,766	0	200,771	200,771	99,712	0	0	0	0	0	0	0
12:09:49	533,74	2672,977	22,978	23,34	12,639	12,092	8,816	21	953,025	24,581	2095,345	0	200,771	200,771	99,712	0	0	0	0	0	0	0
12:09:49	622,241	2679,199	23,271	23,682	12,657	12,156	8,881	21	953,025	24,581	2095,929	0	200,771	200,771	99,712	0	0	0	0	0	0	0
12:09:49	706,152	2686,261	23,564	23,828	12,68	12,229	8,947	21	953,025	24,581	2096,519	0	200,771	200,771	99,712	0	0	0	0	0	0	0
12:09:49	324,218	2689,503	23,467	23,828	12,704	12,262	9,012	21	953,025	24,581	2097,112	0	200,771	200,771	99,712	0	0	0	0	0	0	0
12:09:49	666,088	2696,164	23,564	23,877	12,736	12,331	9,077	21	953,025	24,581	2097,711	0	200,771	200,771	99,712	0	0	0	0	0	0	0
12:09:49	216,137	2698,325	23,271	23,633	12,764	12,353	9,141	21	953,025	24,581	2098,312	0	200,771	200,771	99,712	0	0	0	0	0	0	0
12:09:49	538,769	2703,713	23,223	23,535	12,797	12,409	9,205	21	953,025	24,581	2098,917	0	200,771	200,771	99,712	0	0	0	0	0	0	0
12:09:49	421,02	2707,923	23,223	23,486	12,821	12,452	9,269	21	953,025	24,581	2099,526	0	200,771	200,771	99,712	0	0	0	0	0	0	0
12:09:49	409,96	2712,023	23,125	23,34	12,849	12,495	9,332	21	953,025	24,581	2100,139	0	200,771	200,771	99,712	0	0	0	0	0	0	0
12:09:49	434,375	2716,366	23,223	23,437	12,868	12,539	9,395	21	953,025	24,581	2100,755	0	200,771	200,771	99,712	0	0	0	0	0	0	0
12:09:49	593,823	2722,305	23,564	23,73	12,883	12,601	9,458	21	953,025	24,581	2101,376	0	200,771	200,771	99,712	0	0	0	0	0	0	0
12:09:49	498,95	2727,294	23,808	24,023	12,897	12,652	9,521	21	953,025	24,581	2102,002	0	200,771	200,771	99,712	0	0	0	0	0	0	0
12:09:49	644,238	2733,736	24,199	24,512	12,911	12,718	9,583	21	953,025	24,581	2102,634	0	200,771	200,771	99,712	0	0	0	0	0	0	0
12:09:49	305,834	2736,795	24,248	24,512	12,926	12,75	9,646	21	953,025	24,581	2103,268	0	200,771	200,771	99,712	0	0	0	0	0	0	0
12:09:49	390,6	2740,701	24,297	24,463	12,945	12,79	9,707	21	953,025	24,581	2103,905	0	200,771	200,771	99,712	0	0	0	0	0	0	0
12:09:49	376,098	2744,462	24,248	24,463	12,969	12,829	9,768	21	953,025	24,581	2104,546	0	200,771	200,771	99,712	0	0	0	0	0	0	0
12:09:49	136,474	2745,827	23,955	24,072	12,993	12,843	9,829	21	953,025	24,581	2105,187	0	200,771	200,771	99,712	0	0	0	0	0	0	0
12:09:49	373,608	2749,563	23,906	23,877	13,016	12,882	9,889	21	953,025	24,581	2105,831	0	200,771	200,771	99,712	0	0	0	0	0	0	0
12:09:49	196,435	2751,527	23,76	23,828	13,036	12,902	9,948	21	953,025	24,581	2106,477	0	200,771	200,771	99,712	0	0	0	0	0	0	0
12:09:49	495,971	2756,487	23,906	23,877	13,055	12,953	10,007	21	953,025	24,581	2107,127	0	200,771	200,771	99,712	0	0	0	0	0	0	0
12:09:49	399,072	2760,477	24,053	24,072	13,069	12,994	10,065	21	953,025	24,581	2107,78	0	200,771	200,771	99,712	0	0	0	0	0	0	0
12:09:49	371,655	2764,194	24,248	24,316	13,079	13,032	10,123	21	953,025	24,581	2108,437	0	200,771	200,771	99,712	0	0	0	0	0	0	0
12:09:49	469,75	2768,891	24,541	24,609	13,089	13,081	10,181	21	953,025	24,581	2109,097	0	200,771	200,771	99,712	0	0	0	0	0	0	0
12:09:49	322,143	2772,113	24,687	24,805	13,099	13,114	10,239	21	953,025	24,581	2109,76	0	200,771	200,771	99,712	0	0	0	0	0	0	0
12:09:49	440,844	2776,521	24,883	24,951	13,113	13,16	10,296	21	953,025	24,581	2110,427	0	200,771	200,771	99,712	0	0	0	0	0	0	0
12:09:49	155,981	2778,081	24,785	24,853	13,127	13,176	10,353	21	953,025	24,581	2111,094	0	200,771	200,771	99,712	0	0	0	0	0	0	0
12:09:49	152,734	2779,609	24,687	24,707	13,141	13,191	10,408	21	953,025	24,581	2111,763	0	200,771	200,771	99,712	0	0	0	0	0	0	0
12:09:49	308,349	2782,692	24,736	24,805	13,155	13,223	10,463	21	953,025	24,581	2112,434	0	200,771	200,771	99,712	0	0	0	0	0	0	0
12:09:49	208,056	2784,773	24,687	24,609	13,17	13,245	10,518	21	953,025	24,581	2113,106	0	200,771	200,771	99,712	0	0	0	0	0	0	0
12:09:49	289,819	2787,671	24,736	24,805	13,183	13,274	10,572	21	953,025	24,581	2113,781	0	200,771	200,771	99,712	0	0	0	0	0	0	0
12:09:49	213,598	2789,807	24,785	24,853	13,193	13,296	10,625	21	953,025	24,581	2114,457	0	200,771	200,771	99,712	0	0	0	0	0	0	0
12:09:49	320,214	2793,009	25,029	25	13,197	13,329	10,678	21	953,025	24,581	2115,135	0	200,771	200,771	99,712	0	0	0	0	0	0	0
12:09:49	160,131	2794,61	25,176	25,195	13,198	13,346	10,731	21	953,025	24,581	2115,814	0	200,771	200,771	99,712	0	0	0	0	0	0	0
12:09:49	172,167	2796,332	25,273	25,195	13,202	13,364	10,782	21	953,025	24,581	2116,495	0	200,771	200,771	99,712	0	0	0	0	0	0	0
12:09:49	332,47	2799,657	25,517	25,488	13,207	13,398	10,834	21,3	953,025	24,581	2117,178	0	200,771	200,771	99,712	0	0	0	0	0	0	0
12:09:50	284,741	2802,504	25,713	25,537	13,211	13,427	10,885	21,3	953,025	24,581	2117,863	0	200,771	200,771	99,712	0	0	0	0	0	0	0
12:09:50	-61,108	2801,893	25,566	25,488	13,216	13,421	10,934	21,3	953,025	24,581	2118,548	0	200,771	200,771	99,712	0	0	0	0	0	0	0
12:09:50	85,034	2802,743	25,42	25,244	13,229	13,43	10,983	21,3	953,025	24,581	2119,232	0	200,771	200,771	99,712	0	0	0	0	0	0	0
12:09:50	-375,097	2798,992	24,932	24,951	13,236	13,391	11,03	21,3	953,025	24,581	2119,912	0	200,771	200,771	99,712	0	0	0	0	0	0	0
12:09:50	255,053	2801,543	25,029	24,951	13,245	13,417	11,077	21,3	953,025	24,581	2120,593	0	200,771	200,771	99,712	0	0	0	0	0	0	0
12:09:50	70,898	2802,252	25,029	24,951	13,249	13,425	11,123	21,3	953,025	24,581	2121,275	0	200,771	200,771	99,712	0	0	0	0	0	0	0
12:09:50	29,272	2802,545	25,029	25	13,25	13,428	11,168	21,3	953,025	24,581	2121,956	0	200,771	200,771	99,712	0	0	0	0	0	0	0
12:09:50	167,016	2804,215	25,224	25,049	13,249	13,445	11,213	21,3	953,025	24,581	2122,638	0	200,771	200,771	99,712	0	0	0	0	0	0	0
12:09:50	-7,714	2804,138	25,273	25,244	13,245	13,444	11,257	21,3	953,025	24,581	2123,32	0	200,771	200,771	99,712	0	0	0	0	0	0	0
12:09:50	280,444	2806,942	25,566	25,537	13,245	13,473	11,3	21,3	953,025	24,581	2124,004	0	203,042	203,042	99,722	0	0	0	0	0	0	0
12:09:50	-76,342	2806,179	25,42	25,342	13,249	13,465	11,343	21,3	953,025	24,581	2124,686	0	203,042	203,042	99,722	0	0	0	0	0	0	0
12:09:50	-47,094	2805,708	25,273	25,195	13,254	13,46	11,384	21,3	953,025	24,581	2125,367	0	203,042	203,042	99,722	0	0	0	0	0	0	0
12:09:50	-33,911	2805,369	25,224	25,195	13,255	13,457	11,425	21,3	953,025	24,581	2126,047	0	203,042	203,042	99,722	0	0	0	0	0	0	0
12:09:50	20,776	2805,576	25,176	25,195	13,259	13,459	11,465	21,3	953,025	24,581	2126,726	0	203,042	203,042	99,722	0	0	0	0	0	0	0
12:09:50	49,072	2806,067	25,224	25,146	13,259	13,464	11,504	21,3	953,025	24,581	2127,405	0	203,042	203,042	99,722	0	0	0	0	0	0	0
12:09:50	-217,065	2803,896	25,078	25,146	13,255	13,442	11,542	21,3	953,025	24,581	2128,082	0	203,042	203,042	99,722	0	0	0	0	0	0	0
12:09:50	147,216	2805,369	25,224	25,146	13,255	13,457	11,58	21,3	953,025	24,581	2128,759	0	203,042	203,042	99,722	0	0	0	0	0	0	0
12:09:50	-15,185	2805,217	25,224	25,195	13,254	13,455	11,616	21,3	953,025	24,581	2129,436	0	203,042	203,042	99,722	0	0	0	0	0	0	0
12:09:50	-147,241	2803,744	25,078	25,195	13,254	13,44	11,652	21,3	953,025	24,581	2130,11	0	203,042	203,042	99,722	0	0	0	0	0	0	0
12:09:50	196,337	2805,708	25,273	25,244	13,254	13,46	11,688	21,3	953,025	24,581	2130,786	0	203,042	203,042	99,722	0	0	0	0	0	0	0
12:09:50	-33,911	2805,369	25,224	25,195	13,255	13,457	11,722	21,3	953,025	24,581	2131,46	0	203,042	203,042	99,722	0	0	0	0	0	0	0
12:09:50	-224,633	2803,122	24,932	24,853	13,259	13,434	11,756	21,3	953,025	24,581	2132,131	0	203,042	203,042	99,722	0	0	0	0	0	0	0
12:09:50	0	2803,122	24,932	24,805	13,259	13,434	11,789	21,3	953,025	24,581	2132,802	0	203,042	203,042	99,722	0	0	0	0	0	0	0
12:09:50	-69,799	2802,424	24,932	24,853	13,255	13,427	11,821	21,3	953,025	24,581	2133,472	0	203,042	203,042	99,722	0	0	0	0	0	0	0
12:09:50	159,277	2804,017	25,176	25,049	13,25	13,443	11,853	21,3	953,025	24,581	2134,143	0	203,042	203,042	99,722	0	0	0	0	0	0	0
12:09:50	-29,296	2803,724	25,176	25	13,249	13,44	11,884	21,3	953,025	24,581	2134,812	0	203,042	203,042	99,722	0	0	0	0	0	0	0
12:09:50	-154,931	2802,175	25,078	25	13,245	13,424	11,914	21,3	953,025	24,581	2135,48	0	203,042	203,042	99,722	0	0	0	0	0	0	0
12:09:50	133,105	2803,506	25,224	25,049	13,245	13,438	11,944	21,3	953,025	24,581	2136,148	0	203,042	203,042	99,722	0	0	0	0	0	0	0
12:09:50	-76,318	2802,743	25,078	24,951	13,249	13,43	11,973	21,3	953,025	24,581	2136,814	0	203,042	203,042	99,722	0	0	0	0	0	0	0
12:09:50	127,441	2804,017	25,176	25	13,25	13,443	12,002	21,3	953,025	24,581	2137,482	0	203,042	203,042	99,722	0	0	0	0	0	0	0
12:09:50	-279,077	2801,226	24,883	24,853	13,251	13,414	12,029	21,3	953,025	24,581	2138,145	0	203,042	203,042	99,722	0	0	0	0	0	0	0
12:09:50	55,517	2801,781	24,883	24,805	13,254	13,42	12,057	21,3	953,025	24,581	2138,809	0	203,042	203,042	99,722	0	0	0	0	0	0	0
12:09:50	-21,777	2801,564	24,932	24,951	13,25	13,418	12,083	21,3	953,025	24,581	2139,472	0	203,042	203,042	99,722	0	0	0	0	0	0	0
12:09:50	-29,296	2801,271	24,932	24,853	13,249	13,415	12,11	21,3	953,025	24,581	2140,133	0	203,042	203,042	99,722	0	0	0	0	0	0	0
12:09:50	41,333	2801,684	25,029	25,049	13,245	13,419	12,135	21,3	953,025	24,581	2140,795	0	203,042	203,042	99,722	0	0	0	0	0	0	0
12:09:50	34,96	2802,034	25,078	25	13,245	13,423	12,16	21,3	953,025	24,581	2141,456	0	203,042	203,042	99,722	0	0	0	0	0	0	0
12:09:50	-147,192	2800,562	24,932	25,049	13,245	13,407	12,185	21,3	953,025	24,581	2142,115	0	203,042	203,042	99,722	0	0	0	0	0	0	0
12:09:50	14,111	2800,703	24,932	24,853	13,245	13,409	12,209	21,3	953,025	24,581	2142,774	0	203,042	203,042	99,722	0	0	0	0	0	0	0
12:09:50	56,787	2801,271	24,932	24,853	13,249	13,415	12,233	21,3	953,025	24,581	2143,432	0	203,042	203,042	99,722	0	0	0	0	0	0	0
12:09:50	0	2801,271	24,932	24,805	13,249	13,415	12,256	21,3	953,025	24,581	2144,09	0	203,042	203,042	99,722	0	0	0	0	0	0	0
12:09:50	0	2801,271	24,932	24,853	13,249	13,415	12,278	21,3	953,025	24,581	2144,747	0	203,042	203,042	99,722	0	0	0	0	0	0	0
12:09:50	-105,859	2800,212	24,883	24,853	13,245	13,404	12,3	21,3	953,025	24,581	2145,403	0	203,042	203,042	99,722	0	0	0	0	0	0	0
12:09:50	133,081	2801,543	25,029	25,049	13,245	13,417	12,322	21,3	953,025	24,581	2146,059	0	203,042	203,042	99,722	0	0	0	0	0	0	0
12:09:50	49,072	2802,034	25,078	25,049	13,245	13,423	12,344	21,3	953,025	24,581	2146,715	0	203,042	203,042	99,722	0	0	0	0	0	0	0
12:09:50	-294,36	2799,09	24,785	24,853	13,245	13,392	12,365	21,3	953,025	24,581	2147,367	0	203,042	203,042	99,722	0	0	0	0	0	0	0
12:09:50	147,167	2800,562	24,932	25,049	13,245	13,407	12,385	21,3	953,025	24,581	2148,02	0	203,042	203,042	99,722	0	0	0	0	0	0	0
12:09:50	-196,215	2798,599	24,736	24,707	13,245	13,387	12,405	21,3	953,025	24,581	2148,671	0	203,042	203,042	99,722	0	0	0	0	0	0	0
12:09:50	147,167	2800,071	24,883	24,853	13,245	13,402	12,424	21,3	953,025	24,581	2149,322	0	203,042	203,042	99,722	0	0	0	0	0	0	0
12:09:50	49,047	2800,562	24,932	25	13,245	13,407	12,443	21,3	953,025	24,581	2149,973	0	203,042	203,042	99,722	0	0	0	0	0	0	0
12:09:50	0	2800,562	24,932	25	13,245	13,407	12,462	21,3	953,025	24,581	2150,624	0	203,042	203,042	99,722	0	0	0	0	0	0	0
12:09:50	0	2800,562	24,932	24,951	13,245	13,407	12,481	21,3	953,025	24,581	2151,274	0	203,042	203,042	99,722	0	0	0	0	0	0	0
12:09:50	0	2800,562	24,932	24,951	13,245	13,407	12,499	21,3	953,025	24,581	2151,923	0	203,042	203,042	99,722	0	0	0	0	0	0	0
12:09:50	-196,215	2798,599	24,736	24,707	13,245	13,387	12,516	21,3	953,025	24,581	2152,57	0	203,042	203,042	99,722	0	0	0	0	0	0	0
12:09:50	147,167	2800,071	24,883	24,853	13,245	13,402	12,534	21,3	953,025	24,581	2153,217	0	203,042	203,042	99,722	0	0	0	0	0	0	0
12:09:50	0	2800,071	24,883	24,805	13,245	13,402	12,551	21,3	953,025	24,581	2153,864	0	203,042	203,042	99,722	0	0	0	0	0	0	0
12:09:50	-98,12	2799,09	24,785	24,805	13,245	13,392	12,567	21,3	953,025	24,581	2154,509	0	203,042	203,042	99,722	0	0	0	0	0	0	0
12:09:50	98,12	2800,071	24,883	24,853	13,245	13,402	12,584	21,3	953,025	24,581	2155,155	0	203,042	203,042	99,722	0	0	0	0	0	0	0
12:09:50	0	2800,071	24,883	24,805	13,245	13,402	12,6	21,3	953,025	24,581	2155,8	0	203,042	203,042	99,722	0	0	0	0	0	0	0
12:09:50	0	2800,071	24,883	24,951	13,245	13,402	12,616	21,3	953,025	24,581	2156,444	0	203,042	203,042	99,722	0	0	0	0	0	0	0
12:09:50	49,047	2800,562	24,932	24,951	13,245	13,407	12,631	21,3	953,025	24,581	2157,088	0	203,042	203,042	99,722	0	0	0	0	0	0	0
12:09:50	-49,047	2800,071	24,883	24,951	13,245	13,402	12,646	21,3	953,025	24,581	2157,731	0	203,042	203,042	99,722	0	0	0	0	0	0	0
12:09:50	49,047	2800,562	24,932	24,951	13,245	13,407	12,661	21,3	953,025	24,581	2158,374	0	203,042	203,042	99,722	0	0	0	0	0	0	0
12:09:50	82,763	2801,389	25,029	25,049	13,244	13,416	12,676	21,3	953,025	24,581	2159,017	0	203,042	203,042	99,722	0	0	0	0	0	0	0
12:09:50	15,356	2801,543	25,029	25,146	13,245	13,417	12,69	21,3	953,025	24,581	2159,659	0	203,042	203,042	99,722	0	0	0	0	0	0	0
12:09:50	-98,12	2800,562	24,932	24,951	13,245	13,407	12,704	21,3	953,025	24,581	2160,3	0	203,042	203,042	99,722	0	0	0	0	0	0	0
12:09:50	-147,167	2799,09	24,785	24,853	13,245	13,392	12,718	21,3	953,025	24,581	2160,939	0	203,042	203,042	99,722	0	0	0	0	0	0	0
12:09:50	98,12	2800,071	24,883	24,853	13,245	13,402	12,731	21,3	953,025	24,581	2161,578	0	203,042	203,042	99,722	0	0	0	0	0	0	0
12:09:50	49,047	2800,562	24,932	24,951	13,245	13,407	12,745	21,3	953,025	24,581	2162,217	0	203,042	203,042	99,722	0	0	0	0	0	0	0
12:09:50	98,12	2801,543	25,029	25,049	13,245	13,417	12,758	21,3	953,025	24,581	2162,856	0	203,042	203,042	99,722	0	0	0	0	0	0	0
12:09:50	-84,008	2800,703	24,932	24,951	13,245	13,409	12,771	21,3	953,025	24,581	2163,494	0	203,042	203,042	99,722	0	0	0	0	0	0	0
12:09:50	7,739	2800,78	24,883	24,951	13,249	13,41	12,783	21,3	953,025	24,581	2164,131	0	203,042	203,042	99,722	0	0	0	0	0	0	0
12:09:50	49,047	2801,271	24,932	25	13,249	13,415	12,796	21,3	953,025	24,581	2164,768	0	203,042	203,042	99,722	0	0	0	0	0	0	0
12:09:50	127,392	2802,545	25,029	25	13,25	13,428	12,808	21,3	953,025	24,581	2165,406	0	203,042	203,042	99,722	0	0	0	0	0	0	0
12:09:50	-147,167	2801,073	24,883	24,853	13,25	13,413	12,82	21,3	953,025	24,581	2166,042	0	203,042	203,042	99,722	0	0	0	0	0	0	0
12:09:50	147,167	2802,545	25,029	25,049	13,25	13,428	12,832	21,3	953,025	24,581	2166,678	0	203,042	203,042	99,722	0	0	0	0	0	0	0
12:09:50	147,241	2804,017	25,176	25	13,25	13,443	12,844	21,3	953,025	24,581	2167,315	0	203,042	203,042	99,722	0	0	0	0	0	0	0
12:09:50	-245,336	2801,564	24,932	25	13,25	13,418	12,855	21,3	953,025	24,581	2167,949	0	203,042	203,042	99,722	0	0	0	0	0	0	0
12:09:50	147,192	2803,036	25,078	25	13,25	13,433	12,866	21,3	953,025	24,581	2168,584	0	203,042	203,042	99,722	0	0	0	0	0	0	0
12:09:50	-49,096	2802,545	25,029	25,049	13,25	13,428	12,877	21,3	953,025	24,581	2169,218	0	203,042	203,042	99,722	0	0	0	0	0	0	0
12:09:50	0	2802,545	25,029	25,049	13,25	13,428	12,888	21,3	953,025	24,581	2169,852	0	203,042	203,042	99,722	0	0	0	0	0	0	0
12:09:50	0	2802,545	25,029	25,049	13,25	13,428	12,899	21,3	953,025	24,581	2170,484	0	203,042	203,042	99,722	0	0	0	0	0	0	0
12:09:50	-98,095	2801,564	24,932	25,049	13,25	13,418	12,909	21,3	953,025	24,581	2171,116	0	203,042	203,042	99,722	0	0	0	0	0	0	0
12:09:50	98,095	2802,545	25,029	25,146	13,25	13,428	12,919	21,3	953,025	24,581	2171,747	0	203,042	203,042	99,722	0	0	0	0	0	0	0
12:09:50	-98,095	2801,564	24,932	25	13,25	13,418	12,929	21,3	953,025	24,581	2172,377	0	203,042	203,042	99,722	0	0	0	0	0	0	0
12:09:50	98,095	2802,545	25,029	24,951	13,25	13,428	12,939	21,3	953,025	24,581	2173,007	0	203,042	203,042	99,722	0	0	0	0	0	0	0
12:09:50	0	2802,545	25,029	24,951	13,25	13,428	12,948	21,3	953,025	24,581	2173,636	0	203,042	203,042	99,722	0	0	0	0	0	0	0
12:09:50	-98,095	2801,564	24,932	25,049	13,25	13,418	12,957	21,3	953,025	24,581	2174,264	0	203,042	203,042	99,722	0	0	0	0	0	0	0
12:09:50	147,192	2803,036	25,078	25,195	13,25	13,433	12,967	21,3	953,025	24,581	2174,893	0	203,042	203,042	99,722	0	0	0	0	0	0	0
12:09:50	98,144	2804,017	25,176	25,195	13,25	13,443	12,976	21,3	953,025	24,581	2175,522	0	203,042	203,042	99,722	0	0	0	0	0	0	0
12:09:50	-230,004	2801,717	24,932	24,951	13,251	13,419	12,985	21,3	953,025	24,581	2176,148	0	203,042	203,042	99,722	0	0	0	0	0	0	0
12:09:50	202,734	2803,744	25,078	25,049	13,254	13,44	12,994	21,3	953,025	24,581	2176,776	0	203,042	203,042	99,722	0	0	0	0	0	0	0
12:09:50	-147,192	2802,272	24,932	24,805	13,254	13,425	13,002	21,3	953,025	24,581	2177,401	0	203,042	203,042	99,722	0	0	0	0	0	0	0
12:09:50	245,361	2804,726	25,176	25,146	13,254	13,45	13,011	21,3	953,025	24,581	2178,028	0	203,042	203,042	99,722	0	0	0	0	0	0	0
12:09:50	-70,898	2804,017	25,176	25,146	13,25	13,443	13,019	21,3	953,025	24,581	2178,654	0	203,042	203,042	99,722	0	0	0	0	0	0	0
12:09:50	-98,144	2803,036	25,078	25,049	13,25	13,433	13,027	21,3	953,025	24,581	2179,279	0	203,042	203,042	99,722	0	0	0	0	0	0	0
12:09:50	15,332	2803,189	25,078	24,951	13,251	13,434	13,035	21,3	953,025	24,581	2179,903	0	203,042	203,042	99,722	0	0	0	0	0	0	0
12:09:50	-49,072	2802,698	25,029	24,951	13,251	13,429	13,043	21,3	953,025	24,581	2180,526	0	203,042	203,042	99,722	0	0	0	0	0	0	0
12:09:50	-260,644	2800,092	24,785	24,609	13,25	13,403	13,05	21,3	953,025	24,581	2181,145	0	203,042	203,042	99,722	0	0	0	0	0	0	0
12:09:50	-343,286	2796,659	24,443	23,974	13,25	13,367	13,056	21,3	953,025	24,581	2181,761	0	203,042	203,042	99,722	0	0	0	0	0	0	0
12:09:50	-639,16	2790,267	23,906	23,193	13,245	13,301	13,061	21,4	952,565	24,581	2182,369	0	203,042	203,042	99,722	0	0	0	0	0	0	0
12:09:50	-754,003	2782,727	23,32	22,217	13,235	13,223	13,064	21,4	952,565	24,581	2182,97	0	203,042	203,042	99,722	0	0	0	0	0	0	0
12:09:51	-1091,552	2771,812	22,637	21,24	13,212	13,111	13,065	21,4	952,565	24,581	2183,558	0	203,042	203,042	99,722	0	0	0	0	0	0	0
12:09:51	-699,951	2764,812	22,539	21,142	13,178	13,039	13,065	21,4	952,565	24,581	2184,14	0	203,042	203,042	99,722	0	0	0	0	0	0	0
12:09:51	-953,051	2755,282	22,344	20,752	13,136	12,941	13,062	21,4	952,565	24,581	2184,711	0	203,042	203,042	99,722	0	0	0	0	0	0	0
12:09:51	-778,735	2747,494	22,49	20,801	13,084	12,86	13,058	21,4	952,565	24,581	2185,273	0	203,042	203,042	99,722	0	0	0	0	0	0	0
12:09:51	-1091,821	2736,576	22,344	20,556	13,031	12,748	13,052	21,4	952,565	24,581	2185,825	0	203,042	203,042	99,722	0	0	0	0	0	0	0
12:09:51	-561,254	2730,963	22,637	20,556	12,983	12,69	13,045	21,4	952,565	24,581	2186,37	0	203,042	203,042	99,722	0	0	0	0	0	0	0
12:09:51	-1141,919	2719,544	22,344	20,361	12,935	12,572	13,036	21,4	952,565	24,581	2186,903	0	203,042	203,042	99,722	0	0	0	0	0	0	0
12:09:51	-911,938	2710,425	22,197	20,068	12,892	12,478	13,025	21,4	952,565	24,581	2187,427	0	203,042	203,042	99,722	0	0	0	0	0	0	0
12:09:51	-1597,168	2694,453	21,269	18,994	12,854	12,313	13,011	21,4	952,565	24,581	2187,934	0	203,852	203,852	99,725	0	0	0	0	0	0	0
12:09:51	-1561,694	2678,836	20,293	18,847	12,821	12,152	12,994	21,4	952,565	24,581	2188,425	0	203,852	203,852	99,725	0	0	0	0	0	0	0
12:09:51	-558,422	2673,252	20,488	18,359	12,778	12,095	12,977	21,4	952,565	24,581	2188,91	0	203,852	203,852	99,725	0	0	0	0	0	0	0
12:09:51	-921,069	2664,041	20,488	18,945	12,727	12	12,957	21,4	952,565	24,581	2189,385	0	203,852	203,852	99,725	0	0	0	0	0	0	0
12:09:51	-999,121	2654,05	20,488	18,603	12,67	11,897	12,937	21,4	952,565	24,581	2189,849	0	203,852	203,852	99,725	0	0	0	0	0	0	0
12:09:51	-632,666	2647,724	20,928	18,945	12,61	11,832	12,915	21,4	952,565	24,581	2190,307	0	203,852	203,852	99,725	0	0	0	0	0	0	0
12:09:51	-524,902	2642,474	21,465	19,385	12,551	11,778	12,893	21,4	952,565	24,581	2190,759	0	203,852	203,852	99,725	0	0	0	0	0	0	0
12:09:51	-1492,651	2627,548	20,928	18,994	12,497	11,624	12,868	21,4	952,565	24,581	2191,196	0	203,852	203,852	99,725	0	0	0	0	0	0	0
12:09:51	-958,52	2617,963	20,732	18,652	12,454	11,525	12,841	21,4	952,565	24,581	2191,623	0	203,852	203,852	99,725	0	0	0	0	0	0	0
12:09:51	-1052,587	2607,437	20,342	18,994	12,416	11,416	12,814	21,4	952,565	24,581	2192,039	0	203,852	203,852	99,725	0	0	0	0	0	0	0
12:09:51	-782,202	2599,615	20,097	18,701	12,386	11,336	12,785	21,4	952,565	24,581	2192,446	0	203,852	203,852	99,725	0	0	0	0	0	0	0
12:09:51	-1187,109	2587,744	19,316	18,115	12,362	11,213	12,754	21,4	952,565	24,581	2192,842	0	203,852	203,852	99,725	0	0	0	0	0	0	0
12:09:51	-926,977	2578,474	18,828	17,92	12,337	11,118	12,722	21,4	952,565	24,581	2193,227	0	203,852	203,852	99,725	0	0	0	0	0	0	0
12:09:51	-632,763	2572,146	18,681	17,627	12,309	11,053	12,689	21,4	952,565	24,581	2193,606	0	203,852	203,852	99,725	0	0	0	0	0	0	0
12:09:51	-655,395	2565,592	18,633	17,578	12,275	10,985	12,656	21,4	952,565	24,581	2193,978	0	203,852	203,852	99,725	0	0	0	0	0	0	0
12:09:51	-358,837	2562,004	18,974	17,92	12,236	10,948	12,622	21,4	952,565	24,581	2194,346	0	203,852	203,852	99,725	0	0	0	0	0	0	0
12:09:51	-744,116	2554,563	18,974	17,92	12,194	10,871	12,588	21,4	952,565	24,581	2194,706	0	203,852	203,852	99,725	0	0	0	0	0	0	0
12:09:51	-615,161	2548,411	19,023	17,969	12,157	10,808	12,553	21,4	952,565	24,581	2195,06	0	203,852	203,852	99,725	0	0	0	0	0	0	0
12:09:51	-648,876	2541,922	19,023	17,969	12,12	10,741	12,517	21,4	952,565	24,581	2195,407	0	203,852	203,852	99,725	0	0	0	0	0	0	0
12:09:51	-695,312	2534,969	18,828	17,724	12,092	10,669	12,481	21,4	952,565	24,581	2195,746	0	203,852	203,852	99,725	0	0	0	0	0	0	0
12:09:51	-856,933	2526,4	18,388	17,383	12,067	10,581	12,444	21,4	952,565	24,581	2196,077	0	203,852	203,852	99,725	0	0	0	0	0	0	0
12:09:51	-941,479	2516,985	17,851	17,041	12,044	10,484	12,405	21,4	952,565	24,581	2196,398	0	203,852	203,852	99,725	0	0	0	0	0	0	0
12:09:51	-668,652	2510,299	17,51	16,552	12,025	10,415	12,366	21,4	952,565	24,581	2196,712	0	203,852	203,852	99,725	0	0	0	0	0	0	0
12:09:51	-524,926	2505,049	17,314	16,308	12,006	10,361	12,327	21,4	952,565	24,581	2197,02	0	203,852	203,852	99,725	0	0	0	0	0	0	0
12:09:51	-727,124	2497,778	17,168	16,162	11,973	10,286	12,287	21,4	952,565	24,581	2197,321	0	203,852	203,852	99,725	0	0	0	0	0	0	0
12:09:51	-597,387	2491,804	17,07	15,967	11,945	10,224	12,247	21,4	952,565	24,581	2197,615	0	203,852	203,852	99,725	0	0	0	0	0	0	0
12:09:51	-576,66	2486,038	17,168	16,015	11,907	10,165	12,206	21,4	952,565	24,581	2197,903	0	203,852	203,852	99,725	0	0	0	0	0	0	0
12:09:51	-445,141	2481,586	17,314	16,308	11,874	10,119	12,165	21,4	952,565	24,581	2198,187	0	203,852	203,852	99,725	0	0	0	0	0	0	0
12:09:51	-489,428	2476,692	17,412	16,357	11,841	10,068	12,124	21,4	952,565	24,581	2198,466	0	203,852	203,852	99,725	0	0	0	0	0	0	0
12:09:51	-633,325	2470,359	17,363	16,699	11,807	10,003	12,082	21,4	952,565	24,581	2198,737	0	203,852	203,852	99,725	0	0	0	0	0	0	0
12:09:51	-688,476	2463,474	17,168	16,308	11,779	9,932	12,04	21,4	952,565	24,581	2199,002	0	203,852	203,852	99,725	0	0	0	0	0	0	0
12:09:51	-513,793	2458,336	17,07	16,162	11,756	9,879	11,998	21,4	952,565	24,581	2199,261	0	203,852	203,852	99,725	0	0	0	0	0	0	0
12:09:51	-556,64	2452,77	16,924	16,211	11,732	9,822	11,955	21,4	952,565	24,581	2199,515	0	203,852	203,852	99,725	0	0	0	0	0	0	0
12:09:51	-502,758	2447,742	16,826	15,869	11,709	9,77	11,912	21,4	952,565	24,581	2199,763	0	203,852	203,852	99,725	0	0	0	0	0	0	0
12:09:51	-700,732	2440,735	16,533	15,722	11,685	9,698	11,869	21,4	952,565	24,581	2200,004	0	203,852	203,852	99,725	0	0	0	0	0	0	0
12:09:51	-583,544	2434,899	16,435	15,625	11,658	9,638	11,825	21,4	952,565	24,581	2200,239	0	203,852	203,852	99,725	0	0	0	0	0	0	0
12:09:51	-584,472	2429,055	16,338	15,625	11,63	9,577	11,781	21,4	952,565	24,581	2200,468	0	203,852	203,852	99,725	0	0	0	0	0	0	0
12:09:51	-411,694	2424,938	16,435	15,478	11,602	9,535	11,737	21,4	952,565	24,581	2200,692	0	203,852	203,852	99,725	0	0	0	0	0	0	0
12:09:51	-581,103	2419,127	16,435	15,674	11,569	9,475	11,692	21,4	952,565	24,581	2200,911	0	203,852	203,852	99,725	0	0	0	0	0	0	0
12:09:51	-477,661	2414,35	16,533	15,722	11,536	9,426	11,648	21,4	952,565	24,581	2201,124	0	203,852	203,852	99,725	0	0	0	0	0	0	0
12:09:51	-564,697	2408,703	16,582	15,722	11,502	9,368	11,603	21,4	952,565	24,581	2201,332	0	203,852	203,852	99,725	0	0	0	0	0	0	0
12:09:51	-504,541	2403,658	16,582	15,722	11,473	9,316	11,558	21,4	952,565	24,581	2201,534	0	203,852	203,852	99,725	0	0	0	0	0	0	0
12:09:51	-842,675	2395,231	16,191	15,283	11,447	9,229	11,513	21,4	952,565	24,581	2201,728	0	203,852	203,852	99,725	0	0	0	0	0	0	0
12:09:51	-634,643	2388,884	15,947	15,429	11,424	9,163	11,467	21,4	952,565	24,581	2201,915	0	203,852	203,852	99,725	0	0	0	0	0	0	0
12:09:51	-586,718	2383,017	15,752	15,136	11,402	9,103	11,42	21,4	952,565	24,581	2202,096	0	203,852	203,852	99,725	0	0	0	0	0	0	0
12:09:51	-548,486	2377,532	15,556	14,99	11,381	9,046	11,374	21,4	952,565	24,581	2202,271	0	203,852	203,852	99,725	0	0	0	0	0	0	0
12:09:51	-571,118	2371,821	15,361	14,843	11,36	8,987	11,327	21,4	952,565	24,581	2202,441	0	203,852	203,852	99,725	0	0	0	0	0	0	0
12:09:51	-593,847	2365,883	15,117	14,599	11,339	8,926	11,28	21,4	952,565	24,581	2202,604	0	203,852	203,852	99,725	0	0	0	0	0	0	0
12:09:51	-514,843	2360,734	15,068	14,599	11,313	8,873	11,233	21,4	952,565	24,581	2202,763	0	203,852	203,852	99,725	0	0	0	0	0	0	0
12:09:51	-426,928	2356,465	15,117	14,502	11,286	8,829	11,186	21,4	952,565	24,581	2202,916	0	203,852	203,852	99,725	0	0	0	0	0	0	0
12:09:51	-543,994	2351,025	15,068	14,599	11,258	8,773	11,138	21,4	952,565	24,581	2203,064	0	203,852	203,852	99,725	0	0	0	0	0	0	0
12:09:51	-369,848	2347,327	15,117	14,502	11,234	8,735	11,091	21,4	952,565	24,581	2203,209	0	203,852	203,852	99,725	0	0	0	0	0	0	0
12:09:51	-654,394	2340,783	14,922	14,404	11,208	8,667	11,044	21,4	952,565	24,581	2203,346	0	203,852	203,852	99,725	0	0	0	0	0	0	0
12:09:51	-515,966	2335,623	14,726	14,209	11,189	8,614	10,996	21,4	952,565	24,581	2203,478	0	203,852	203,852	99,725	0	0	0	0	0	0	0
12:09:51	-554,809	2330,075	14,482	13,965	11,171	8,557	10,948	21,4	952,565	24,581	2203,605	0	203,852	203,852	99,725	0	0	0	0	0	0	0
12:09:51	-482,373	2325,251	14,238	13,623	11,157	8,507	10,9	21,4	952,565	24,581	2203,726	0	203,852	203,852	99,725	0	0	0	0	0	0	0
12:09:51	-572,705	2319,524	13,994	13,525	11,137	8,448	10,852	21,4	952,565	24,581	2203,842	0	203,852	203,852	99,725	0	0	0	0	0	0	0
12:09:51	-334,033	2316,184	13,994	13,574	11,118	8,414	10,804	21,4	952,565	24,581	2203,955	0	203,852	203,852	99,725	0	0	0	0	0	0	0
12:09:51	-500,048	2311,183	13,896	13,525	11,095	8,362	10,757	21,4	952,565	24,581	2204,062	0	203,852	203,852	99,725	0	0	0	0	0	0	0
12:09:51	-349,169	2307,692	13,896	13,525	11,076	8,326	10,709	21,4	952,565	24,581	2204,166	0	203,852	203,852	99,725	0	0	0	0	0	0	0
12:09:51	-364,135	2304,05	13,945	13,427	11,052	8,289	10,661	21,4	952,565	24,581	2204,265	0	203,852	203,852	99,725	0	0	0	0	0	0	0
12:09:51	-410,644	2299,944	13,945	13,427	11,029	8,246	10,614	21,4	952,565	24,581	2204,361	0	203,852	203,852	99,725	0	0	0	0	0	0	0
12:09:51	-298,413	2296,96	13,896	13,427	11,015	8,216	10,567	21,4	952,565	24,581	2204,454	0	203,852	203,852	99,725	0	0	0	0	0	0	0
12:09:51	-470,654	2292,253	13,75	13,379	10,996	8,167	10,52	21,4	952,565	24,581	2204,542	0	203,852	203,852	99,725	0	0	0	0	0	0	0
12:09:51	-481,152	2287,442	13,506	13,232	10,982	8,117	10,473	21,4	952,565	24,581	2204,625	0	203,852	203,852	99,725	0	0	0	0	0	0	0
12:09:51	-293,969	2284,502	13,457	13,086	10,968	8,087	10,426	21,4	952,565	24,581	2204,705	0	203,852	203,852	99,725	0	0	0	0	0	0	0
12:09:51	-380,053	2280,701	13,408	12,988	10,949	8,048	10,379	21,4	952,565	24,581	2204,781	0	203,852	203,852	99,725	0	0	0	0	0	0	0
12:09:51	-341,137	2277,29	13,31	12,988	10,935	8,013	10,333	21,4	952,565	24,581	2204,853	0	203,852	203,852	99,725	0	0	0	0	0	0	0
12:09:51	-332,714	2273,963	13,31	12,89	10,916	7,979	10,287	21,4	952,565	24,581	2204,922	0	203,852	203,852	99,725	0	0	0	0	0	0	0
12:09:51	-333,813	2270,625	13,31	12,988	10,897	7,944	10,241	21,4	952,565	24,581	2204,988	0	203,852	203,852	99,725	0	0	0	0	0	0	0
12:09:51	-240,502	2268,22	13,408	13,037	10,878	7,919	10,195	21,4	952,565	24,581	2205,051	0	203,852	203,852	99,725	0	0	0	0	0	0	0
12:09:51	-330,688	2264,913	13,408	13,086	10,859	7,885	10,15	21,4	952,565	24,581	2205,111	0	203,852	203,852	99,725	0	0	0	0	0	0	0
12:09:51	-285,449	2262,058	13,457	13,183	10,841	7,856	10,105	21,4	952,565	24,581	2205,168	0	203,852	203,852	99,725	0	0	0	0	0	0	0
12:09:51	-293,823	2259,12	13,408	13,037	10,827	7,825	10,06	21,4	952,565	24,581	2205,222	0	203,852	203,852	99,725	0	0	0	0	0	0	0
12:09:51	-388,061	2255,239	13,261	12,988	10,812	7,785	10,016	21,4	952,565	24,581	2205,272	0	203,852	203,852	99,725	0	0	0	0	0	0	0
12:09:51	-386,865	2251,371	13,115	12,841	10,798	7,746	9,971	21,4	952,565	24,581	2205,318	0	203,852	203,852	99,725	0	0	0	0	0	0	0
12:09:51	-334,228	2248,028	13,017	12,744	10,785	7,711	9,927	21,4	952,565	24,581	2205,361	0	203,852	203,852	99,725	0	0	0	0	0	0	0
12:09:51	-250,952	2245,519	13,017	12,695	10,77	7,685	9,883	21,4	952,565	24,581	2205,401	0	203,852	203,852	99,725	0	0	0	0	0	0	0
12:09:51	-341,723	2242,102	12,92	12,549	10,756	7,65	9,839	21,4	952,565	24,581	2205,438	0	203,852	203,852	99,725	0	0	0	0	0	0	0
12:09:51	-333,032	2238,771	12,822	12,451	10,742	7,616	9,796	21,4	952,565	24,581	2205,471	0	203,852	203,852	99,725	0	0	0	0	0	0	0
12:09:51	-253,955	2236,232	12,822	12,646	10,728	7,59	9,752	21,4	952,565	24,581	2205,502	0	203,852	203,852	99,725	0	0	0	0	0	0	0
12:09:51	-306,396	2233,168	12,773	12,451	10,713	7,558	9,709	21,4	952,565	24,581	2205,53	0	203,852	203,852	99,725	0	0	0	0	0	0	0
12:09:51	-322,851	2229,939	12,773	12,451	10,695	7,525	9,667	21,4	952,565	24,581	2205,554	0	203,852	203,852	99,725	0	0	0	0	0	0	0
12:09:51	-246,533	2227,474	12,773	12,549	10,681	7,499	9,624	21,4	952,565	24,581	2205,576	0	203,852	203,852	99,725	0	0	0	0	0	0	0
12:09:51	-345,703	2224,017	12,675	12,451	10,667	7,464	9,582	21,4	952,565	24,581	2205,594	0	203,852	203,852	99,725	0	0	0	0	0	0	0
12:09:51	-308,911	2220,928	12,675	12,451	10,649	7,432	9,54	21,4	952,565	24,581	2205,61	0	203,852	203,852	99,725	0	0	0	0	0	0	0
12:09:51	-238,891	2218,539	12,675	12,451	10,636	7,407	9,498	21,4	952,565	24,581	2205,623	0	203,852	203,852	99,725	0	0	0	0	0	0	0
12:09:51	-305,2	2215,487	12,627	12,353	10,621	7,376	9,456	21,4	952,565	24,581	2205,633	0	203,852	203,852	99,725	0	0	0	0	0	0	0
12:09:51	-322,973	2212,257	12,529	12,256	10,608	7,342	9,415	21,4	952,565	24,581	2205,64	0	203,852	203,852	99,725	0	0	0	0	0	0	0
12:09:51	-261,743	2209,64	12,431	12,109	10,598	7,315	9,374	21,4	952,565	24,581	2205,644	0	203,852	203,852	99,725	0	0	0	0	0	0	0
12:09:51	-385,986	2205,78	12,187	11,914	10,589	7,276	9,332	21,2	953,025	24,581	2205,644	0	203,852	203,852	99,725	0	0	0	0	0	0	0
12:09:51	-286,987	2202,91	12,138	11,914	10,576	7,246	9,291	21,2	953,025	24,581	2202,91	0	203,852	203,852	99,725	0	0	0	0	0	0	0
12:09:52	-189,843	2201,012	12,187	11,914	10,562	7,226	9,251	21,2	953,025	24,581	2201,012	0	203,852	203,852	99,725	0	0	0	0	0	0	0
12:09:52	-156,811	2199,443	12,285	11,963	10,548	7,21	9,211	21,2	953,025	24,581	2199,443	0	203,852	203,852	99,725	0	0	0	0	0	0	0
12:09:52	-284,545	2196,598	12,334	11,963	10,529	7,181	9,171	21,2	953,025	24,581	2196,598	0	203,852	203,852	99,725	0	0	0	0	0	0	0
12:09:52	-152,832	2195,07	12,431	12,109	10,515	7,165	9,132	21,2	953,025	24,581	2195,07	0	203,852	203,852	99,725	0	0	0	0	0	0	0
12:09:52	-215,722	2192,912	12,48	12,158	10,501	7,143	9,093	21,2	953,025	24,581	2192,912	0	203,852	203,852	99,725	0	0	0	0	0	0	0
12:09:52	-379,101	2189,121	12,334	12,158	10,487	7,104	9,054	21,2	953,025	24,581	2189,121	0	203,852	203,852	99,725	0	0	0	0	0	0	0
12:09:52	-224,877	2186,873	12,334	12,06	10,474	7,081	9,015	21,2	953,025	24,581	2186,873	0	203,852	203,852	99,725	0	0	0	0	0	0	0
12:09:52	-298,291	2183,89	12,187	11,914	10,465	7,05	8,977	21,2	953,025	24,581	2183,89	0	203,852	203,852	99,725	0	0	0	0	0	0	0
12:09:52	-297,338	2180,916	12,041	11,767	10,456	7,019	8,938	21,2	953,025	24,581	2180,916	0	202,133	202,133	99,718	0	0	0	0	0	0	0
12:09:52	-205,786	2178,859	11,992	11,718	10,447	6,998	8,9	21,2	953,025	24,581	2178,859	0	202,133	202,133	99,718	0	0	0	0	0	0	0
12:09:52	-177,441	2177,084	11,992	11,621	10,437	6,98	8,863	21,2	953,025	24,581	2177,084	0	202,133	202,133	99,718	0	0	0	0	0	0	0
12:09:52	-220,361	2174,88	11,992	11,621	10,424	6,957	8,825	21,2	953,025	24,581	2174,88	0	202,133	202,133	99,718	0	0	0	0	0	0	0
12:09:52	-237,719	2172,503	11,992	11,621	10,411	6,933	8,788	21,2	953,025	24,581	2172,503	0	202,133	202,133	99,718	0	0	0	0	0	0	0
12:09:52	-198,901	2170,514	11,992	11,572	10,399	6,912	8,751	21,2	953,025	24,581	2170,514	0	202,133	202,133	99,718	0	0	0	0	0	0	0
12:09:52	-317,529	2167,339	11,845	11,523	10,389	6,879	8,715	21,2	953,025	24,581	2167,339	0	202,133	202,133	99,718	0	0	0	0	0	0	0
12:09:52	-310,424	2164,235	11,748	11,523	10,377	6,847	8,678	21,2	953,025	24,581	2164,235	0	202,133	202,133	99,718	0	0	0	0	0	0	0
12:09:52	-252,441	2161,71	11,65	11,523	10,368	6,821	8,642	21,2	953,025	24,581	2161,71	0	202,133	202,133	99,718	0	0	0	0	0	0	0
12:09:52	-203,491	2159,675	11,601	11,425	10,359	6,8	8,605	21,2	953,025	24,581	2159,675	0	202,133	202,133	99,718	0	0	0	0	0	0	0
12:09:52	-177,392	2157,901	11,601	11,377	10,349	6,782	8,57	21,2	953,025	24,581	2157,901	0	202,133	202,133	99,718	0	0	0	0	0	0	0
12:09:52	-252,148	2155,38	11,504	11,279	10,339	6,756	8,534	21,2	953,025	24,581	2155,38	0	202,133	202,133	99,718	0	0	0	0	0	0	0
12:09:52	-206,787	2153,312	11,455	11,23	10,33	6,735	8,499	21,2	953,025	24,581	2153,312	0	202,133	202,133	99,718	0	0	0	0	0	0	0
12:09:52	-189,526	2151,417	11,406	11,181	10,322	6,715	8,464	21,2	953,025	24,581	2151,417	0	202,133	202,133	99,718	0	0	0	0	0	0	0
12:09:52	-234,96	2149,067	11,308	11,084	10,314	6,691	8,429	21,2	953,025	24,581	2149,067	0	202,133	202,133	99,718	0	0	0	0	0	0	0
12:09:52	-143,212	2147,635	11,259	11,035	10,308	6,676	8,395	21,2	953,025	24,581	2147,635	0	202,133	202,133	99,718	0	0	0	0	0	0	0
12:09:52	-236,987	2145,265	11,162	10,937	10,3	6,652	8,361	21,2	953,025	24,581	2145,265	0	202,133	202,133	99,718	0	0	0	0	0	0	0
12:09:52	-217,993	2143,085	11,015	10,888	10,295	6,629	8,327	21,2	953,025	24,581	2143,085	0	202,133	202,133	99,718	0	0	0	0	0	0	0
12:09:52	-148,217	2141,603	11,015	10,888	10,287	6,614	8,293	21,2	953,025	24,581	2141,603	0	202,133	202,133	99,718	0	0	0	0	0	0	0
12:09:52	-97,827	2140,625	11,015	10,937	10,281	6,604	8,26	21,2	953,025	24,581	2140,625	0	202,133	202,133	99,718	0	0	0	0	0	0	0
12:09:52	-73,608	2139,889	11,113	10,937	10,272	6,596	8,227	21,2	953,025	24,581	2139,889	0	202,133	202,133	99,718	0	0	0	0	0	0	0
12:09:52	-241,137	2137,477	11,015	10,888	10,264	6,571	8,195	21,2	953,025	24,581	2137,477	0	202,133	202,133	99,718	0	0	0	0	0	0	0
12:09:52	-151,538	2135,962	11,015	10,937	10,255	6,556	8,163	21,2	953,025	24,581	2135,962	0	202,133	202,133	99,718	0	0	0	0	0	0	0
12:09:52	-152,417	2134,438	11,015	10,937	10,246	6,54	8,131	21,2	953,025	24,581	2134,438	0	202,133	202,133	99,718	0	0	0	0	0	0	0
12:09:52	-83,813	2133,6	11,015	10,937	10,242	6,531	8,1	21,2	953,025	24,581	2133,6	0	202,133	202,133	99,718	0	0	0	0	0	0	0
12:09:52	-129,15	2132,308	10,966	10,84	10,237	6,518	8,068	21,2	953,025	24,581	2132,308	0	202,133	202,133	99,718	0	0	0	0	0	0	0
12:09:52	-205,957	2130,249	10,82	10,742	10,233	6,497	8,038	21,2	953,025	24,581	2130,249	0	202,133	202,133	99,718	0	0	0	0	0	0	0
12:09:52	-84,814	2129,401	10,82	10,742	10,228	6,488	8,007	21,2	953,025	24,581	2129,401	0	202,133	202,133	99,718	0	0	0	0	0	0	0
12:09:52	-84,985	2128,551	10,82	10,742	10,223	6,479	7,977	21,2	953,025	24,581	2128,551	0	202,133	202,133	99,718	0	0	0	0	0	0	0
12:09:52	-130,151	2127,249	10,771	10,742	10,218	6,466	7,948	21,2	953,025	24,581	2127,249	0	202,133	202,133	99,718	0	0	0	0	0	0	0
12:09:52	-72,021	2126,529	10,771	10,693	10,214	6,459	7,919	21,2	953,025	24,581	2126,529	0	202,133	202,133	99,718	0	0	0	0	0	0	0
12:09:52	-84,79	2125,681	10,771	10,693	10,209	6,45	7,89	21,2	953,025	24,581	2125,681	0	202,133	202,133	99,718	0	0	0	0	0	0	0
12:09:52	-147,119	2124,21	10,771	10,693	10,201	6,435	7,861	21,2	953,025	24,581	2124,21	0	202,133	202,133	99,718	0	0	0	0	0	0	0
12:09:52	-84,814	2123,362	10,771	10,693	10,196	6,426	7,833	21,2	953,025	24,581	2123,362	0	202,133	202,133	99,718	0	0	0	0	0	0	0
12:09:52	-28,759	2123,074	10,82	10,693	10,192	6,423	7,805	21,2	953,025	24,581	2123,074	0	202,133	202,133	99,718	0	0	0	0	0	0	0
12:09:52	-223,071	2120,843	10,673	10,595	10,187	6,4	7,778	21,2	953,025	24,581	2120,843	0	202,133	202,133	99,718	0	0	0	0	0	0	0
12:09:52	-57,104	2120,272	10,625	10,595	10,186	6,394	7,751	21,2	953,025	24,581	2120,272	0	202,133	202,133	99,718	0	0	0	0	0	0	0
12:09:52	-74,047	2119,532	10,625	10,595	10,182	6,386	7,724	21,2	953,025	24,581	2119,532	0	202,133	202,133	99,718	0	0	0	0	0	0	0
12:09:52	-75,17	2118,78	10,625	10,547	10,178	6,379	7,698	21,2	953,025	24,581	2118,78	0	202,133	202,133	99,718	0	0	0	0	0	0	0
12:09:52	-11,767	2118,662	10,625	10,547	10,177	6,377	7,672	21,2	953,025	24,581	2118,662	0	202,133	202,133	99,718	0	0	0	0	0	0	0
12:09:52	-88,11	2117,781	10,625	10,498	10,172	6,368	7,646	21,2	953,025	24,581	2117,781	0	202,133	202,133	99,718	0	0	0	0	0	0	0
12:09:52	-154,98	2116,232	10,527	10,498	10,169	6,352	7,621	21,2	953,025	24,581	2116,232	0	202,133	202,133	99,718	0	0	0	0	0	0	0
12:09:52	-120,41	2115,027	10,478	10,498	10,164	6,34	7,596	21,2	953,025	24,581	2115,027	0	202,133	202,133	99,718	0	0	0	0	0	0	0
12:09:52	-23,73	2114,79	10,478	10,498	10,163	6,338	7,571	21,2	953,025	24,581	2114,79	0	202,133	202,133	99,718	0	0	0	0	0	0	0
12:09:52	-77,221	2114,018	10,478	10,498	10,159	6,33	7,547	21,2	953,025	24,581	2114,018	0	202,133	202,133	99,718	0	0	0	0	0	0	0
12:09:52	-30,908	2113,709	10,527	10,498	10,154	6,326	7,523	21,2	953,025	24,581	2113,709	0	202,133	202,133	99,718	0	0	0	0	0	0	0
12:09:52	-88,159	2112,827	10,527	10,498	10,149	6,317	7,499	21,2	953,025	24,581	2112,827	0	202,133	202,133	99,718	0	0	0	0	0	0	0
12:09:52	-11,743	2112,71	10,527	10,595	10,149	6,316	7,476	21,2	953,025	24,581	2112,71	0	202,133	202,133	99,718	0	0	0	0	0	0	0
12:09:52	-76,196	2111,948	10,527	10,547	10,144	6,308	7,453	21,2	953,025	24,581	2111,948	0	202,133	202,133	99,718	0	0	0	0	0	0	0
12:09:52	-79,516	2111,153	10,527	10,4	10,14	6,3	7,43	21,2	953,025	24,581	2111,153	0	202,133	202,133	99,718	0	0	0	0	0	0	0
12:09:52	-55,981	2110,593	10,478	10,351	10,139	6,294	7,408	21,2	953,025	24,581	2110,593	0	202,133	202,133	99,718	0	0	0	0	0	0	0
12:09:52	-112,963	2109,463	10,429	10,302	10,135	6,283	7,386	21,2	953,025	24,581	2109,463	0	202,133	202,133	99,718	0	0	0	0	0	0	0
12:09:52	-10,742	2109,356	10,429	10,302	10,135	6,282	7,364	21,2	953,025	24,581	2109,356	0	202,133	202,133	99,718	0	0	0	0	0	0	0
12:09:52	-33,056	2109,025	10,478	10,4	10,13	6,278	7,343	21,2	953,025	24,581	2109,025	0	202,133	202,133	99,718	0	0	0	0	0	0	0
12:09:52	-88,11	2108,144	10,478	10,4	10,125	6,269	7,322	21,2	953,025	24,581	2108,144	0	202,133	202,133	99,718	0	0	0	0	0	0	0
12:09:52	-148,12	2106,663	10,478	10,351	10,117	6,254	7,301	21,2	953,025	24,581	2106,663	0	202,133	202,133	99,718	0	0	0	0	0	0	0
12:09:52	-80,566	2105,857	10,478	10,4	10,112	6,245	7,28	21,2	953,025	24,581	2105,857	0	202,133	202,133	99,718	0	0	0	0	0	0	0
12:09:52	-45,214	2105,405	10,429	10,351	10,112	6,241	7,26	21,2	953,025	24,581	2105,405	0	202,133	202,133	99,718	0	0	0	0	0	0	0
12:09:52	-100,146	2104,404	10,332	10,205	10,112	6,23	7,24	21,2	953,025	24,581	2104,404	0	202,133	202,133	99,718	0	0	0	0	0	0	0
12:09:52	-116,064	2103,243	10,283	10,058	10,108	6,219	7,22	21,2	953,025	24,581	2103,243	0	202,133	202,133	99,718	0	0	0	0	0	0	0
12:09:52	-9,545	2103,148	10,283	10,058	10,107	6,218	7,2	21,2	953,025	24,581	2103,148	0	202,133	202,133	99,718	0	0	0	0	0	0	0
12:09:52	-35,302	2102,795	10,332	10,156	10,102	6,214	7,181	21,2	953,025	24,581	2102,795	0	202,133	202,133	99,718	0	0	0	0	0	0	0
12:09:52	-81,64	2101,978	10,332	10,156	10,098	6,205	7,162	21,2	953,025	24,581	2101,978	0	202,133	202,133	99,718	0	0	0	0	0	0	0
12:09:52	-80,541	2101,173	10,332	10,156	10,093	6,197	7,143	21,2	953,025	24,581	2101,173	0	202,133	202,133	99,718	0	0	0	0	0	0	0
12:09:52	80,737	2101,98	10,429	10,302	10,093	6,205	7,124	21,2	953,025	24,581	2101,174	0	202,133	202,133	99,718	0	0	0	0	0	0	0
12:09:52	-81,64	2101,164	10,429	10,302	10,088	6,197	7,106	21,2	953,025	24,581	2101,164	0	202,133	202,133	99,718	0	0	0	0	0	0	0
12:09:52	-27,807	2100,886	10,478	10,302	10,084	6,194	7,088	21,2	953,025	24,581	2100,886	0	202,133	202,133	99,718	0	0	0	0	0	0	0
12:09:52	-144,189	2099,444	10,332	10,156	10,083	6,179	7,07	21,2	953,025	24,581	2099,444	0	202,133	202,133	99,718	0	0	0	0	0	0	0
12:09:52	0	2099,444	10,332	10,302	10,083	6,179	7,053	21,2	953,025	24,581	2099,444	0	202,133	202,133	99,718	0	0	0	0	0	0	0
12:09:52	-119,213	2098,252	10,283	10,302	10,079	6,167	7,036	21,2	953,025	24,581	2098,252	0	202,133	202,133	99,718	0	0	0	0	0	0	0
12:09:52	-90,38	2097,348	10,185	10,156	10,079	6,158	7,018	21,2	953,025	24,581	2097,348	0	202,133	202,133	99,718	0	0	0	0	0	0	0
12:09:52	80,712	2098,155	10,283	10,205	10,079	6,166	7,002	21,2	953,025	24,581	2097,349	0	202,133	202,133	99,718	0	0	0	0	0	0	0
12:09:52	-164,379	2096,511	10,185	10,156	10,074	6,149	6,985	21,2	953,025	24,581	2096,511	0	202,133	202,133	99,718	0	0	0	0	0	0	0
12:09:52	81,689	2097,328	10,283	10,156	10,074	6,158	6,969	21,2	953,025	24,581	2096,512	0	202,133	202,133	99,718	0	0	0	0	0	0	0
12:09:52	-28,881	2097,039	10,332	10,205	10,07	6,155	6,953	21,2	953,025	24,581	2096,513	0	202,133	202,133	99,718	0	0	0	0	0	0	0
12:09:52	-8,569	2096,953	10,332	10,302	10,069	6,154	6,937	21,2	953,025	24,581	2096,513	0	202,133	202,133	99,718	0	0	0	0	0	0	0
12:09:52	-82,519	2096,128	10,332	10,302	10,065	6,145	6,922	21,2	953,025	24,581	2096,128	0	202,133	202,133	99,718	0	0	0	0	0	0	0
12:09:52	0	2096,128	10,332	10,205	10,065	6,145	6,906	21,2	953,025	24,581	2096,128	0	202,133	202,133	99,718	0	0	0	0	0	0	0
12:09:52	-135,498	2094,773	10,185	10,156	10,065	6,131	6,891	21,2	953,025	24,581	2094,773	0	202,133	202,133	99,718	0	0	0	0	0	0	0
12:09:52	-135,498	2093,418	10,039	10,009	10,065	6,117	6,876	21,2	953,025	24,581	2093,418	0	202,133	202,133	99,718	0	0	0	0	0	0	0
12:09:52	90,332	2094,322	10,136	10,058	10,065	6,127	6,861	21,2	953,025	24,581	2093,419	0	202,133	202,133	99,718	0	0	0	0	0	0	0
12:09:52	-30,102	2094,021	10,185	10,058	10,06	6,123	6,847	21,2	953,025	24,581	2093,42	0	202,133	202,133	99,718	0	0	0	0	0	0	0
12:09:52	-7,373	2093,947	10,185	10,156	10,06	6,123	6,833	21,2	953,025	24,581	2093,42	0	202,133	202,133	99,718	0	0	0	0	0	0	0
12:09:52	-77,416	2093,173	10,185	10,058	10,055	6,115	6,819	21,2	953,025	24,581	2093,173	0	202,133	202,133	99,718	0	0	0	0	0	0	0
12:09:52	-7,543	2093,097	10,185	10,156	10,055	6,114	6,805	21,2	953,025	24,581	2093,097	0	202,133	202,133	99,718	0	0	0	0	0	0	0
12:09:52	51,782	2093,615	10,332	10,351	10,05	6,119	6,791	21,2	953,025	24,581	2093,098	0	202,133	202,133	99,718	0	0	0	0	0	0	0
12:09:52	58,227	2094,197	10,478	10,302	10,046	6,125	6,778	21,2	953,025	24,581	2093,099	0	202,133	202,133	99,718	0	0	0	0	0	0	0
12:09:52	-143,017	2092,767	10,332	10,205	10,045	6,111	6,765	21,2	953,025	24,581	2092,767	0	202,133	202,133	99,718	0	0	0	0	0	0	0
12:09:52	0	2092,767	10,332	10,156	10,045	6,111	6,752	21,2	953,025	24,581	2092,767	0	202,133	202,133	99,718	0	0	0	0	0	0	0
12:09:53	-45,166	2092,315	10,283	10,058	10,045	6,106	6,74	21,2	953,025	24,581	2092,315	0	202,133	202,133	99,718	0	0	0	0	0	0	0
12:09:53	-90,307	2091,412	10,185	10,156	10,045	6,097	6,727	21	951,135	24,581	2091,412	0	202,133	202,133	99,718	0	0	0	0	0	0	0
12:09:53	94,75	2092,36	10,283	10,156	10,045	6,106	6,715	21	951,135	24,581	2091,413	0	202,133	202,133	99,718	0	0	0	0	0	0	0
12:09:53	-167,553	2090,684	10,185	10,058	10,041	6,089	6,703	21	951,135	24,581	2090,684	0	202,133	202,133	99,718	0	0	0	0	0	0	0
12:09:53	0	2090,684	10,185	10,058	10,041	6,089	6,691	21	951,135	24,581	2090,684	0	202,133	202,133	99,718	0	0	0	0	0	0	0
12:09:53	-45,166	2090,233	10,136	10,009	10,041	6,084	6,679	21	951,135	24,581	2090,233	0	202,133	202,133	99,718	0	0	0	0	0	0	0
12:09:53	-6,518	2090,168	10,136	10,009	10,041	6,084	6,667	21	951,135	24,581	2090,168	0	202,133	202,133	99,718	0	0	0	0	0	0	0
12:09:53	-77,172	2089,396	10,136	9,961	10,036	6,076	6,655	21	951,135	24,581	2089,396	0	202,133	202,133	99,718	0	0	0	0	0	0	0
12:09:53	45,166	2089,847	10,185	10,156	10,036	6,08	6,644	21	951,135	24,581	2089,396	0	202,133	202,133	99,718	0	0	0	0	0	0	0
12:09:53	-45,166	2089,396	10,136	9,961	10,036	6,076	6,633	21	951,135	24,581	2089,396	0	202,133	202,133	99,718	0	0	0	0	0	0	0
12:09:53	-135,449	2088,041	9,99	9,863	10,036	6,062	6,622	21	951,135	24,581	2088,041	0	202,133	202,133	99,718	0	0	0	0	0	0	0
12:09:53	-85,986	2087,181	9,99	9,863	10,031	6,053	6,611	21	951,135	24,581	2087,181	0	200,675	200,675	99,712	0	0	0	0	0	0	0
12:09:53	135,449	2088,536	10,136	9,961	10,031	6,067	6,6	21	951,135	24,581	2087,183	0	200,675	200,675	99,712	0	0	0	0	0	0	0
12:09:53	-33,129	2088,205	10,185	10,009	10,027	6,063	6,589	21	951,135	24,581	2087,184	0	200,675	200,675	99,712	0	0	0	0	0	0	0
12:09:53	-6,494	2088,14	10,185	10,009	10,027	6,063	6,579	21	951,135	24,581	2087,185	0	200,675	200,675	99,712	0	0	0	0	0	0	0
12:09:53	-79,492	2087,345	10,185	10,058	10,022	6,055	6,569	21	951,135	24,581	2087,185	0	200,675	200,675	99,712	0	0	0	0	0	0	0
12:09:53	-5,297	2087,292	10,185	10,058	10,022	6,054	6,559	21	951,135	24,581	2087,185	0	200,675	200,675	99,712	0	0	0	0	0	0	0
12:09:53	0	2087,292	10,185	10,058	10,022	6,054	6,549	21	951,135	24,581	2087,185	0	200,675	200,675	99,712	0	0	0	0	0	0	0
12:09:53	-45,141	2086,84	10,136	10,058	10,022	6,049	6,539	21	951,135	24,581	2086,84	0	200,675	200,675	99,712	0	0	0	0	0	0	0
12:09:53	-35,4	2086,486	10,185	10,156	10,017	6,046	6,529	21	951,135	24,581	2086,486	0	200,675	200,675	99,712	0	0	0	0	0	0	0
12:09:53	-45,117	2086,035	10,136	10,058	10,017	6,041	6,52	21	951,135	24,581	2086,035	0	200,675	200,675	99,712	0	0	0	0	0	0	0
12:09:53	0	2086,035	10,136	10,058	10,017	6,041	6,51	21	951,135	24,581	2086,035	0	200,675	200,675	99,712	0	0	0	0	0	0	0
12:09:53	0	2086,035	10,136	10,058	10,017	6,041	6,501	21	951,135	24,581	2086,035	0	200,675	200,675	99,712	0	0	0	0	0	0	0
12:09:53	0	2086,035	10,136	10,009	10,017	6,041	6,492	21	951,135	24,581	2086,035	0	200,675	200,675	99,712	0	0	0	0	0	0	0
12:09:53	-135,424	2084,681	9,99	9,961	10,017	6,027	6,483	21	951,135	24,581	2084,681	0	200,675	200,675	99,712	0	0	0	0	0	0	0
12:09:53	39,868	2085,08	10,039	10,009	10,017	6,031	6,474	21	951,135	24,581	2084,681	0	200,675	200,675	99,712	0	0	0	0	0	0	0
12:09:53	-79,467	2084,285	10,039	10,009	10,012	6,023	6,465	21	951,135	24,581	2084,285	0	200,675	200,675	99,712	0	0	0	0	0	0	0
12:09:53	0	2084,285	10,039	10,009	10,012	6,023	6,457	21	951,135	24,581	2084,285	0	200,675	200,675	99,712	0	0	0	0	0	0	0
12:09:53	0	2084,285	10,039	10,009	10,012	6,023	6,448	21	951,135	24,581	2084,285	0	200,675	200,675	99,712	0	0	0	0	0	0	0
12:09:53	0	2084,285	10,039	9,961	10,012	6,023	6,44	21	951,135	24,581	2084,285	0	200,675	200,675	99,712	0	0	0	0	0	0	0
12:09:53	-45,141	2083,834	9,99	9,863	10,012	6,018	6,432	21	951,135	24,581	2083,834	0	200,675	200,675	99,712	0	0	0	0	0	0	0
12:09:53	0	2083,834	9,99	9,961	10,012	6,018	6,424	21	951,135	24,581	2083,834	0	200,675	200,675	99,712	0	0	0	0	0	0	0
12:09:53	-80,517	2083,028	9,99	9,863	10,008	6,01	6,415	21	951,135	24,581	2083,028	0	200,675	200,675	99,712	0	0	0	0	0	0	0
12:09:53	-5,273	2082,976	9,99	9,863	10,008	6,01	6,407	21	951,135	24,581	2082,976	0	200,675	200,675	99,712	0	0	0	0	0	0	0
12:09:53	0	2082,976	9,99	9,961	10,008	6,01	6,4	21	951,135	24,581	2082,976	0	200,675	200,675	99,712	0	0	0	0	0	0	0
12:09:53	0	2082,976	9,99	9,961	10,008	6,01	6,392	21	951,135	24,581	2082,976	0	200,675	200,675	99,712	0	0	0	0	0	0	0
12:09:53	-45,117	2082,524	9,941	9,863	10,008	6,005	6,384	21	951,135	24,581	2082,524	0	200,675	200,675	99,712	0	0	0	0	0	0	0
12:09:53	9,716	2082,622	10,039	9,961	10,003	6,006	6,377	21	951,135	24,581	2082,524	0	200,675	200,675	99,712	0	0	0	0	0	0	0
12:09:53	90,258	2083,524	10,136	10,058	10,003	6,015	6,37	21	951,135	24,581	2082,525	0	200,675	200,675	99,712	0	0	0	0	0	0	0
12:09:53	-95,727	2082,567	10,039	9,961	10,003	6,005	6,363	21	951,135	24,581	2082,525	0	200,675	200,675	99,712	0	0	0	0	0	0	0
12:09:53	-81,42	2081,753	10,039	9,863	9,998	5,997	6,356	21	951,135	24,581	2081,753	0	200,675	200,675	99,712	0	0	0	0	0	0	0
12:09:53	0	2081,753	10,039	9,863	9,998	5,997	6,349	21	951,135	24,581	2081,753	0	200,675	200,675	99,712	0	0	0	0	0	0	0
12:09:53	-45,092	2081,302	9,99	9,814	9,998	5,992	6,342	21	951,135	24,581	2081,302	0	200,675	200,675	99,712	0	0	0	0	0	0	0
12:09:53	0	2081,302	9,99	9,863	9,998	5,992	6,335	21	951,135	24,581	2081,302	0	200,675	200,675	99,712	0	0	0	0	0	0	0
12:09:53	-80,541	2080,496	9,99	9,814	9,993	5,984	6,328	21	951,135	24,581	2080,496	0	200,675	200,675	99,712	0	0	0	0	0	0	0
12:09:53	-45,092	2080,045	9,941	9,716	9,993	5,979	6,321	21	951,135	24,581	2080,045	0	200,675	200,675	99,712	0	0	0	0	0	0	0
12:09:53	39,648	2080,442	9,99	9,863	9,993	5,983	6,314	21	951,135	24,581	2080,046	0	200,675	200,675	99,712	0	0	0	0	0	0	0
12:09:53	0	2080,442	9,99	9,814	9,993	5,983	6,308	21	951,135	24,581	2080,046	0	200,675	200,675	99,712	0	0	0	0	0	0	0
12:09:53	-45,092	2079,991	9,941	9,863	9,993	5,979	6,301	21	951,135	24,581	2079,991	0	200,675	200,675	99,712	0	0	0	0	0	0	0
12:09:53	0	2079,991	9,941	9,716	9,993	5,979	6,295	21	951,135	24,581	2079,991	0	200,675	200,675	99,712	0	0	0	0	0	0	0
12:09:53	-80,371	2079,187	9,941	9,863	9,989	5,971	6,289	21	951,135	24,581	2079,187	0	200,675	200,675	99,712	0	0	0	0	0	0	0
12:09:53	90,234	2080,09	10,039	9,961	9,989	5,98	6,283	21	951,135	24,581	2079,188	0	200,675	200,675	99,712	0	0	0	0	0	0	0
12:09:53	-180,419	2078,285	9,843	9,716	9,989	5,961	6,276	21	951,135	24,581	2078,285	0	200,675	200,675	99,712	0	0	0	0	0	0	0
12:09:53	90,185	2079,187	9,941	9,961	9,989	5,971	6,27	21	951,135	24,581	2078,286	0	200,675	200,675	99,712	0	0	0	0	0	0	0
12:09:53	7,568	2079,263	10,039	10,058	9,984	5,971	6,265	21	951,135	24,581	2078,287	0	200,675	200,675	99,712	0	0	0	0	0	0	0
12:09:53	-45,092	2078,812	9,99	9,814	9,984	5,967	6,259	21	951,135	24,581	2078,288	0	200,675	200,675	99,712	0	0	0	0	0	0	0
12:09:53	0	2078,812	9,99	9,863	9,984	5,967	6,253	21	951,135	24,581	2078,288	0	200,675	200,675	99,712	0	0	0	0	0	0	0
12:09:53	-45,092	2078,361	9,941	9,814	9,984	5,962	6,247	21	951,135	24,581	2078,288	0	200,675	200,675	99,712	0	0	0	0	0	0	0
12:09:53	-90,209	2077,459	9,843	9,814	9,984	5,953	6,241	21	951,135	24,581	2077,459	0	200,675	200,675	99,712	0	0	0	0	0	0	0
12:09:53	135,302	2078,812	9,99	9,863	9,984	5,967	6,236	21	951,135	24,581	2077,46	0	200,675	200,675	99,712	0	0	0	0	0	0	0
12:09:53	-48,437	2078,328	9,941	9,863	9,984	5,962	6,231	21	951,135	24,581	2077,461	0	200,675	200,675	99,712	0	0	0	0	0	0	0
12:09:53	-82,641	2077,501	9,941	9,814	9,979	5,953	6,225	21	951,135	24,581	2077,461	0	200,675	200,675	99,712	0	0	0	0	0	0	0
12:09:53	45,092	2077,952	9,99	9,961	9,979	5,958	6,22	21	951,135	24,581	2077,462	0	200,675	200,675	99,712	0	0	0	0	0	0	0
12:09:53	0	2077,952	9,99	10,009	9,979	5,958	6,215	21	951,135	24,581	2077,462	0	200,675	200,675	99,712	0	0	0	0	0	0	0
12:09:53	0	2077,952	9,99	9,863	9,979	5,958	6,21	21	951,135	24,581	2077,463	0	200,675	200,675	99,712	0	0	0	0	0	0	0
12:09:53	0	2077,952	9,99	9,961	9,979	5,958	6,205	21	951,135	24,581	2077,463	0	200,675	200,675	99,712	0	0	0	0	0	0	0
12:09:53	0	2077,952	9,99	10,009	9,979	5,958	6,2	21	951,135	24,581	2077,464	0	200,675	200,675	99,712	0	0	0	0	0	0	0
12:09:53	0	2077,952	9,99	9,961	9,979	5,958	6,195	21	951,135	24,581	2077,464	0	200,675	200,675	99,712	0	0	0	0	0	0	0
12:09:53	45,092	2078,403	10,039	9,863	9,979	5,962	6,191	21	951,135	24,581	2077,465	0	200,675	200,675	99,712	0	0	0	0	0	0	0
12:09:53	-45,092	2077,952	9,99	9,863	9,979	5,958	6,186	21	951,135	24,581	2077,466	0	200,675	200,675	99,712	0	0	0	0	0	0	0
12:09:53	45,092	2078,403	10,039	9,863	9,979	5,962	6,182	21	951,135	24,581	2077,467	0	200,675	200,675	99,712	0	0	0	0	0	0	0
12:09:53	0	2078,403	10,039	9,961	9,979	5,962	6,177	21	951,135	24,581	2077,468	0	200,675	200,675	99,712	0	0	0	0	0	0	0
12:09:53	0	2078,403	10,039	9,863	9,979	5,962	6,173	21	951,135	24,581	2077,469	0	200,675	200,675	99,712	0	0	0	0	0	0	0
12:09:53	0	2078,403	10,039	9,961	9,979	5,962	6,169	21	951,135	24,581	2077,47	0	200,675	200,675	99,712	0	0	0	0	0	0	0
12:09:53	90,209	2079,305	10,136	10,009	9,979	5,972	6,165	21	951,135	24,581	2077,471	0	200,675	200,675	99,712	0	0	0	0	0	0	0
12:09:53	0	2079,305	10,136	9,961	9,979	5,972	6,161	21	951,135	24,581	2077,473	0	200,675	200,675	99,712	0	0	0	0	0	0	0
12:09:53	-90,209	2078,403	10,039	9,863	9,979	5,962	6,158	21	951,135	24,581	2077,474	0	200,675	200,675	99,712	0	0	0	0	0	0	0
12:09:53	0	2078,403	10,039	10,009	9,979	5,962	6,154	21	951,135	24,581	2077,475	0	200,675	200,675	99,712	0	0	0	0	0	0	0
12:09:53	-90,185	2077,501	9,941	10,009	9,979	5,953	6,15	21	951,135	24,581	2077,475	0	200,675	200,675	99,712	0	0	0	0	0	0	0
12:09:53	180,395	2079,305	10,136	10,058	9,979	5,972	6,146	21	951,135	24,581	2077,477	0	200,675	200,675	99,712	0	0	0	0	0	0	0
12:09:53	0	2079,305	10,136	10,058	9,979	5,972	6,143	21	951,135	24,581	2077,478	0	200,675	200,675	99,712	0	0	0	0	0	0	0
12:09:53	0	2079,305	10,136	10,058	9,979	5,972	6,14	21	951,135	24,581	2077,48	0	200,675	200,675	99,712	0	0	0	0	0	0	0
12:09:53	-90,209	2078,403	10,039	10,058	9,979	5,962	6,136	21	951,135	24,581	2077,481	0	200,675	200,675	99,712	0	0	0	0	0	0	0
12:09:53	0	2078,403	10,039	10,156	9,979	5,962	6,133	21	951,135	24,581	2077,482	0	200,675	200,675	99,712	0	0	0	0	0	0	0
12:09:53	0	2078,403	10,039	10,058	9,979	5,962	6,129	21	951,135	24,581	2077,483	0	200,675	200,675	99,712	0	0	0	0	0	0	0
12:09:53	-90,185	2077,501	9,941	9,863	9,979	5,953	6,126	21	951,135	24,581	2077,483	0	200,675	200,675	99,712	0	0	0	0	0	0	0
12:09:53	90,185	2078,403	10,039	9,961	9,979	5,962	6,123	21	951,135	24,581	2077,484	0	200,675	200,675	99,712	0	0	0	0	0	0	0
12:09:53	-90,185	2077,501	9,941	9,814	9,979	5,953	6,119	21	951,135	24,581	2077,484	0	200,675	200,675	99,712	0	0	0	0	0	0	0
12:09:53	45,092	2077,952	9,99	9,814	9,979	5,958	6,116	21	951,135	24,581	2077,484	0	200,675	200,675	99,712	0	0	0	0	0	0	0
12:09:53	-82,641	2077,126	9,99	9,814	9,974	5,949	6,113	21	951,135	24,581	2077,126	0	200,675	200,675	99,712	0	0	0	0	0	0	0
12:09:53	0	2077,126	9,99	9,814	9,974	5,949	6,11	21	951,135	24,581	2077,126	0	200,675	200,675	99,712	0	0	0	0	0	0	0
12:09:53	45,092	2077,577	10,039	9,961	9,974	5,954	6,107	21	951,135	24,581	2077,126	0	200,675	200,675	99,712	0	0	0	0	0	0	0
12:09:53	-45,092	2077,126	9,99	9,961	9,974	5,949	6,104	21	951,135	24,581	2077,126	0	200,675	200,675	99,712	0	0	0	0	0	0	0
12:09:53	-45,092	2076,675	9,941	9,716	9,974	5,945	6,1	21	951,135	24,581	2076,675	0	200,675	200,675	99,712	0	0	0	0	0	0	0
12:09:53	90,185	2077,577	10,039	9,961	9,974	5,954	6,098	21	951,135	24,581	2076,676	0	200,675	200,675	99,712	0	0	0	0	0	0	0
12:09:53	-45,092	2077,126	9,99	9,863	9,974	5,949	6,095	21	951,135	24,581	2076,676	0	200,675	200,675	99,712	0	0	0	0	0	0	0
12:09:53	0	2077,126	9,99	9,814	9,974	5,949	6,092	21	951,135	24,581	2076,677	0	200,675	200,675	99,712	0	0	0	0	0	0	0
12:09:53	-45,092	2076,675	9,941	9,814	9,974	5,945	6,089	21	951,135	24,581	2076,675	0	200,675	200,675	99,712	0	0	0	0	0	0	0
12:09:53	0	2076,675	9,941	9,814	9,974	5,945	6,086	21	951,135	24,581	2076,675	0	200,675	200,675	99,712	0	0	0	0	0	0	0
12:09:53	-90,161	2075,773	9,843	9,814	9,974	5,935	6,083	21	951,135	24,581	2075,773	0	200,675	200,675	99,712	0	0	0	0	0	0	0
12:09:53	90,161	2076,675	9,941	9,863	9,974	5,945	6,08	21	951,135	24,581	2075,774	0	200,675	200,675	99,712	0	0	0	0	0	0	0
12:09:54	45,092	2077,126	9,99	9,961	9,974	5,949	6,078	21	952,565	24,581	2075,775	0	200,675	200,675	99,712	0	0	0	0	0	0	0
12:09:54	-3,247	2077,093	9,99	9,961	9,974	5,949	6,075	21	952,565	24,581	2075,777	0	200,675	200,675	99,712	0	0	0	0	0	0	0
12:09:54	-45,068	2076,643	9,941	9,863	9,974	5,944	6,073	21	952,565	24,581	2075,778	0	200,675	200,675	99,712	0	0	0	0	0	0	0
12:09:54	45,068	2077,093	9,99	9,863	9,974	5,949	6,07	21	952,565	24,581	2075,779	0	200,675	200,675	99,712	0	0	0	0	0	0	0
12:09:54	0	2077,093	9,99	9,961	9,974	5,949	6,068	21	952,565	24,581	2075,78	0	200,675	200,675	99,712	0	0	0	0	0	0	0
12:09:54	45,092	2077,544	10,039	10,009	9,974	5,954	6,066	21	952,565	24,581	2075,782	0	200,675	200,675	99,712	0	0	0	0	0	0	0
12:09:54	90,161	2078,446	10,136	10,156	9,974	5,963	6,064	21	952,565	24,581	2075,784	0	200,675	200,675	99,712	0	0	0	0	0	0	0
12:09:54	-90,161	2077,544	10,039	10,009	9,974	5,954	6,062	21	952,565	24,581	2075,786	0	200,675	200,675	99,712	0	0	0	0	0	0	0
12:09:54	0	2077,544	10,039	10,009	9,974	5,954	6,059	21	952,565	24,581	2075,788	0	200,675	200,675	99,712	0	0	0	0	0	0	0
12:09:54	0	2077,544	10,039	10,009	9,974	5,954	6,057	21	952,565	24,581	2075,79	0	200,675	200,675	99,712	0	0	0	0	0	0	0
12:09:54	0	2077,544	10,039	10,009	9,974	5,954	6,055	21	952,565	24,581	2075,791	0	200,674	200,674	99,712	0	0	0	0	0	0	0
12:09:54	0	2077,544	10,039	10,009	9,974	5,954	6,053	21	952,565	24,581	2075,793	0	200,674	200,674	99,712	0	0	0	0	0	0	0
12:09:54	0	2077,544	10,039	9,961	9,974	5,954	6,051	21	952,565	24,581	2075,795	0	200,674	200,674	99,712	0	0	0	0	0	0	0
12:09:54	-45,092	2077,093	9,99	9,961	9,974	5,949	6,049	21	952,565	24,581	2075,796	0	200,674	200,674	99,712	0	0	0	0	0	0	0
12:09:54	45,092	2077,544	10,039	9,863	9,974	5,954	6,047	21	952,565	24,581	2075,798	0	200,674	200,674	99,712	0	0	0	0	0	0	0
12:09:54	90,161	2078,446	10,136	10,058	9,974	5,963	6,046	21	952,565	24,581	2075,8	0	200,674	200,674	99,712	0	0	0	0	0	0	0
12:09:54	-135,253	2077,093	9,99	10,009	9,974	5,949	6,044	21	952,565	24,581	2075,802	0	200,674	200,674	99,712	0	0	0	0	0	0	0
12:09:54	0	2077,093	9,99	9,961	9,974	5,949	6,042	21	952,565	24,581	2075,803	0	200,674	200,674	99,712	0	0	0	0	0	0	0
12:09:54	0	2077,093	9,99	9,814	9,974	5,949	6,04	21	952,565	24,581	2075,804	0	200,674	200,674	99,712	0	0	0	0	0	0	0
12:09:54	45,092	2077,544	10,039	10,009	9,974	5,954	6,039	21	952,565	24,581	2075,806	0	200,674	200,674	99,712	0	0	0	0	0	0	0
12:09:54	-45,092	2077,093	9,99	9,863	9,974	5,949	6,037	21	952,565	24,581	2075,808	0	200,674	200,674	99,712	0	0	0	0	0	0	0
12:09:54	45,092	2077,544	10,039	9,961	9,974	5,954	6,035	21	952,565	24,581	2075,809	0	200,674	200,674	99,712	0	0	0	0	0	0	0
12:09:54	-45,092	2077,093	9,99	9,814	9,974	5,949	6,033	21	952,565	24,581	2075,811	0	200,674	200,674	99,712	0	0	0	0	0	0	0
12:09:54	0	2077,093	9,99	9,863	9,974	5,949	6,032	21	952,565	24,581	2075,812	0	200,674	200,674	99,712	0	0	0	0	0	0	0
12:09:54	-82,641	2076,267	9,99	9,814	9,97	5,94	6,03	21	952,565	24,581	2075,812	0	200,674	200,674	99,712	0	0	0	0	0	0	0
12:09:54	45,092	2076,718	10,039	9,961	9,97	5,945	6,028	21	952,565	24,581	2075,813	0	200,674	200,674	99,712	0	0	0	0	0	0	0
12:09:54	0	2076,718	10,039	9,961	9,97	5,945	6,027	21	952,565	24,581	2075,814	0	200,674	200,674	99,712	0	0	0	0	0	0	0
12:09:54	0	2076,718	10,039	10,058	9,97	5,945	6,025	21	952,565	24,581	2075,815	0	200,674	200,674	99,712	0	0	0	0	0	0	0
12:09:54	0	2076,718	10,039	10,009	9,97	5,945	6,024	21	952,565	24,581	2075,816	0	200,674	200,674	99,712	0	0	0	0	0	0	0
12:09:54	0	2076,718	10,039	9,961	9,97	5,945	6,022	21	952,565	24,581	2075,817	0	200,674	200,674	99,712	0	0	0	0	0	0	0
12:09:54	-49,291	2076,225	9,99	9,961	9,969	5,94	6,02	21	952,565	24,581	2075,818	0	200,674	200,674	99,712	0	0	0	0	0	0	0
12:09:54	49,291	2076,718	10,039	10,009	9,97	5,945	6,019	21	952,565	24,581	2075,819	0	200,674	200,674	99,712	0	0	0	0	0	0	0
12:09:54	-45,092	2076,267	9,99	9,863	9,97	5,94	6,017	21	952,565	24,581	2075,819	0	200,674	200,674	99,712	0	0	0	0	0	0	0
12:09:54	45,092	2076,718	10,039	9,961	9,97	5,945	6,016	21	952,565	24,581	2075,82	0	200,674	200,674	99,712	0	0	0	0	0	0	0
12:09:54	0	2076,718	10,039	10,058	9,97	5,945	6,015	21	952,565	24,581	2075,821	0	200,674	200,674	99,712	0	0	0	0	0	0	0
12:09:54	0	2076,718	10,039	9,863	9,97	5,945	6,013	21	952,565	24,581	2075,822	0	200,674	200,674	99,712	0	0	0	0	0	0	0
12:09:54	-4,199	2076,676	10,039	9,961	9,969	5,945	6,012	21	952,565	24,581	2075,823	0	200,674	200,674	99,712	0	0	0	0	0	0	0
12:09:54	41,748	2077,093	9,99	9,863	9,974	5,949	6,011	21	952,565	24,581	2075,824	0	200,674	200,674	99,712	0	0	0	0	0	0	0
12:09:54	-37,548	2076,718	10,039	10,009	9,97	5,945	6,009	21	952,565	24,581	2075,825	0	200,674	200,674	99,712	0	0	0	0	0	0	0
12:09:54	-45,092	2076,267	9,99	9,961	9,97	5,94	6,008	21	952,565	24,581	2075,825	0	200,674	200,674	99,712	0	0	0	0	0	0	0
12:09:54	45,092	2076,718	10,039	9,961	9,97	5,945	6,007	21	952,565	24,581	2075,826	0	200,674	200,674	99,712	0	0	0	0	0	0	0
12:09:54	-45,092	2076,267	9,99	9,814	9,97	5,94	6,005	21	952,565	24,581	2075,827	0	200,674	200,674	99,712	0	0	0	0	0	0	0
12:09:54	-45,068	2075,816	9,941	9,814	9,97	5,936	6,004	21	952,565	24,581	2075,816	0	200,674	200,674	99,712	0	0	0	0	0	0	0
12:09:54	45,068	2076,267	9,99	9,961	9,97	5,94	6,003	21	952,565	24,581	2075,817	0	200,674	200,674	99,712	0	0	0	0	0	0	0
12:09:54	45,092	2076,718	10,039	10,009	9,97	5,945	6,002	21	952,565	24,581	2075,818	0	200,674	200,674	99,712	0	0	0	0	0	0	0
12:09:54	-45,092	2076,267	9,99	9,863	9,97	5,94	6	21	952,565	24,581	2075,818	0	200,674	200,674	99,712	0	0	0	0	0	0	0
12:09:54	-45,068	2075,816	9,941	9,814	9,97	5,936	5,999	21	952,565	24,581	2075,816	0	200,674	200,674	99,712	0	0	0	0	0	0	0
12:09:54	90,161	2076,718	10,039	9,961	9,97	5,945	5,998	21	952,565	24,581	2075,817	0	200,674	200,674	99,712	0	0	0	0	0	0	0
12:09:54	-49,291	2076,225	9,99	9,863	9,969	5,94	5,997	21	952,565	24,581	2075,818	0	200,674	200,674	99,712	0	0	0	0	0	0	0
12:09:54	45,092	2076,676	10,039	9,961	9,969	5,945	5,996	21	952,565	24,581	2075,818	0	200,674	200,674	99,712	0	0	0	0	0	0	0
12:09:54	4,199	2076,718	10,039	10,009	9,97	5,945	5,995	21	952,565	24,581	2075,819	0	200,674	200,674	99,712	0	0	0	0	0	0	0
12:09:54	-49,291	2076,225	9,99	10,009	9,969	5,94	5,994	21	952,565	24,581	2075,82	0	200,674	200,674	99,712	0	0	0	0	0	0	0
12:09:54	-40,869	2075,816	9,941	9,814	9,97	5,936	5,993	21	952,565	24,581	2075,816	0	200,674	200,674	99,712	0	0	0	0	0	0	0
12:09:54	90,161	2076,718	10,039	10,009	9,97	5,945	5,992	21	952,565	24,581	2075,817	0	200,674	200,674	99,712	0	0	0	0	0	0	0
12:09:54	-49,291	2076,225	9,99	9,863	9,969	5,94	5,991	21	952,565	24,581	2075,818	0	200,674	200,674	99,712	0	0	0	0	0	0	0
12:09:54	49,291	2076,718	10,039	9,961	9,97	5,945	5,99	21	952,565	24,581	2075,819	0	200,674	200,674	99,712	0	0	0	0	0	0	0
12:09:54	0	2076,718	10,039	10,009	9,97	5,945	5,989	21	952,565	24,581	2075,82	0	200,674	200,674	99,712	0	0	0	0	0	0	0
12:09:54	0	2076,718	10,039	10,009	9,97	5,945	5,988	21	952,565	24,581	2075,821	0	200,674	200,674	99,712	0	0	0	0	0	0	0
12:09:54	-49,291	2076,225	9,99	10,009	9,969	5,94	5,987	21	952,565	24,581	2075,821	0	200,674	200,674	99,712	0	0	0	0	0	0	0
12:09:54	45,092	2076,676	10,039	9,961	9,969	5,945	5,986	21	952,565	24,581	2075,822	0	200,674	200,674	99,712	0	0	0	0	0	0	0
12:09:54	4,199	2076,718	10,039	9,961	9,97	5,945	5,986	21	952,565	24,581	2075,823	0	200,674	200,674	99,712	0	0	0	0	0	0	0
12:09:54	-45,092	2076,267	9,99	9,863	9,97	5,94	5,985	21	952,565	24,581	2075,823	0	200,674	200,674	99,712	0	0	0	0	0	0	0
12:09:54	37,573	2076,643	9,941	9,814	9,974	5,944	5,984	21	952,565	24,581	2075,824	0	200,674	200,674	99,712	0	0	0	0	0	0	0
12:09:54	0	2076,643	9,941	9,814	9,974	5,944	5,983	21	952,565	24,581	2075,825	0	200,674	200,674	99,712	0	0	0	0	0	0	0
12:09:54	0	2076,643	9,941	9,814	9,974	5,944	5,982	21	952,565	24,581	2075,825	0	200,674	200,674	99,712	0	0	0	0	0	0	0
12:09:54	90,161	2077,544	10,039	9,961	9,974	5,954	5,982	21	952,565	24,581	2075,827	0	200,674	200,674	99,712	0	0	0	0	0	0	0
12:09:54	48,388	2078,028	10,185	10,058	9,969	5,959	5,981	21	952,565	24,581	2075,829	0	200,674	200,674	99,712	0	0	0	0	0	0	0
12:09:54	-45,092	2077,577	10,136	9,961	9,969	5,954	5,981	21	952,565	24,581	2075,831	0	200,674	200,674	99,712	0	0	0	0	0	0	0
12:09:54	-85,937	2076,718	10,039	9,961	9,97	5,945	5,98	21	952,565	24,581	2075,832	0	200,674	200,674	99,712	0	0	0	0	0	0	0
12:09:54	85,937	2077,577	10,136	9,961	9,969	5,954	5,98	21	952,565	24,581	2075,834	0	200,674	200,674	99,712	0	0	0	0	0	0	0
12:09:54	-85,937	2076,718	10,039	10,009	9,97	5,945	5,979	21	952,565	24,581	2075,835	0	200,674	200,674	99,712	0	0	0	0	0	0	0
12:09:54	90,136	2077,619	10,136	10,009	9,97	5,954	5,978	21	952,565	24,581	2075,836	0	200,674	200,674	99,712	0	0	0	0	0	0	0
12:09:54	-94,335	2076,676	10,039	9,863	9,969	5,945	5,978	21	952,565	24,581	2075,837	0	200,674	200,674	99,712	0	0	0	0	0	0	0
12:09:54	-45,092	2076,225	9,99	9,863	9,969	5,94	5,977	21	952,565	24,581	2075,837	0	200,674	200,674	99,712	0	0	0	0	0	0	0
12:09:54	49,291	2076,718	10,039	9,961	9,97	5,945	5,976	21	952,565	24,581	2075,838	0	200,674	200,674	99,712	0	0	0	0	0	0	0
12:09:54	-49,291	2076,225	9,99	9,814	9,969	5,94	5,976	21	952,565	24,581	2075,839	0	200,674	200,674	99,712	0	0	0	0	0	0	0
12:09:54	0	2076,225	9,99	9,863	9,969	5,94	5,975	21	952,565	24,581	2075,839	0	200,674	200,674	99,712	0	0	0	0	0	0	0
12:09:54	45,092	2076,676	10,039	10,058	9,969	5,945	5,974	21	952,565	24,581	2075,84	0	200,674	200,674	99,712	0	0	0	0	0	0	0
12:09:54	-85,961	2075,816	9,941	9,814	9,97	5,936	5,974	21	952,565	24,581	2075,816	0	200,674	200,674	99,712	0	0	0	0	0	0	0
12:09:54	-94,311	2074,873	9,843	9,814	9,969	5,926	5,973	21	952,565	24,581	2074,873	0	200,674	200,674	99,712	0	0	0	0	0	0	0
12:09:54	7,495	2074,948	9,941	9,814	9,965	5,927	5,972	21	952,565	24,581	2074,873	0	200,674	200,674	99,712	0	0	0	0	0	0	0
12:09:54	45,068	2075,399	9,99	9,961	9,965	5,931	5,971	21	952,565	24,581	2074,874	0	200,674	200,674	99,712	0	0	0	0	0	0	0
12:09:54	0	2075,399	9,99	9,961	9,965	5,931	5,97	21	952,565	24,581	2074,874	0	200,674	200,674	99,712	0	0	0	0	0	0	0
12:09:54	0	2075,399	9,99	9,961	9,965	5,931	5,969	21	952,565	24,581	2074,875	0	200,674	200,674	99,712	0	0	0	0	0	0	0
12:09:54	0	2075,399	9,99	10,009	9,965	5,931	5,969	21	952,565	24,581	2074,875	0	200,674	200,674	99,712	0	0	0	0	0	0	0
12:09:54	0	2075,399	9,99	9,961	9,965	5,931	5,968	21	952,565	24,581	2074,876	0	200,674	200,674	99,712	0	0	0	0	0	0	0
12:09:54	0	2075,399	9,99	9,863	9,965	5,931	5,967	21	952,565	24,581	2074,876	0	200,674	200,674	99,712	0	0	0	0	0	0	0
12:09:54	0	2075,399	9,99	9,863	9,965	5,931	5,967	21	952,565	24,581	2074,877	0	200,674	200,674	99,712	0	0	0	0	0	0	0
12:09:54	0	2075,399	9,99	10,058	9,965	5,931	5,966	21	952,565	24,581	2074,877	0	200,674	200,674	99,712	0	0	0	0	0	0	0
12:09:54	45,068	2075,849	10,039	10,009	9,965	5,936	5,965	21	952,565	24,581	2074,878	0	200,674	200,674	99,712	0	0	0	0	0	0	0
12:09:54	-45,068	2075,399	9,99	9,863	9,965	5,931	5,965	21	952,565	24,581	2074,878	0	200,674	200,674	99,712	0	0	0	0	0	0	0
12:09:54	0	2075,399	9,99	9,961	9,965	5,931	5,964	21	952,565	24,581	2074,879	0	200,674	200,674	99,712	0	0	0	0	0	0	0
[truncated: 5,814 more rows]
