# Supplementary material for: Testing of pandemic ventilators under early and agile development
Source: Front Med Technol. 2022 Aug 16;4:899328. doi: 10.3389/fmedt.2022.899328 (PMC9424737; doi:10.3389/fmedt.2022.899328)
Supplement: Supplementary file 3 [file Data_Sheet_2.ZIP › Accuracy of Controls Systems/01_Data Storage/01_Raw Measurement Data/Hamilton T1/Hamilton T1_v1/part_2_test_02.csv]

Time	Flow	Lung tidal volume	p alveole	Airway pressure	Bellows position	Intrapleural pressure	Cardial pressure	Fraction of O2 inspir	Ambient pressure	Temperature Celsius	FRC actual	Shunt fraction	Partial pressure O2 air chamber	Partial pressure O2 effectiv	Oxygen sat pulm. capillaries	NA	NA	NA	NA	NA	NA	NA
12:11:49	209,13	2783,129	24,687	24,707	13,16	13,228	10,495	21	952,565	24,581	2115,828	0	200,674	200,674	99,712	0	0	0	0	0	0	0
12:11:49	255,981	2785,689	24,687	24,658	13,175	13,254	10,549	21	952,565	24,581	2116,498	0	200,674	200,674	99,712	0	0	0	0	0	0	0
12:11:49	143,872	2787,127	24,59	24,658	13,188	13,269	10,602	21	952,565	24,581	2117,169	0	200,674	200,674	99,712	0	0	0	0	0	0	0
12:11:49	382,421	2790,952	24,883	25,049	13,193	13,308	10,655	21	952,565	24,581	2117,842	0	200,674	200,674	99,712	0	0	0	0	0	0	0
12:11:49	271,264	2793,664	25,078	25,049	13,198	13,336	10,708	21	952,565	24,581	2118,518	0	200,674	200,674	99,712	0	0	0	0	0	0	0
12:11:49	307,324	2796,737	25,371	25,391	13,198	13,368	10,76	21,3	952,565	24,581	2119,197	0	200,674	200,674	99,712	0	0	0	0	0	0	0
12:11:49	221,289	2798,95	25,517	25,488	13,202	13,391	10,811	21,3	952,565	24,581	2119,876	0	200,674	200,674	99,712	0	0	0	0	0	0	0
12:11:49	197,387	2800,924	25,566	25,537	13,211	13,411	10,862	21,3	952,565	24,581	2120,557	0	200,674	200,674	99,712	0	0	0	0	0	0	0
12:11:49	-21,777	2800,706	25,371	25,391	13,22	13,409	10,912	21,3	952,565	24,581	2121,238	0	200,674	200,674	99,712	0	0	0	0	0	0	0
12:11:50	10,864	2800,815	25,224	25,244	13,229	13,41	10,961	21,3	952,565	24,581	2121,917	0	200,674	200,674	99,712	0	0	0	0	0	0	0
12:11:50	39,233	2801,207	25,078	25	13,24	13,414	11,009	21,3	952,565	24,581	2122,596	0	200,674	200,674	99,712	0	0	0	0	0	0	0
12:11:50	107,91	2802,286	25,029	25,049	13,249	13,425	11,057	21,3	952,565	24,581	2123,276	0	200,674	200,674	99,712	0	0	0	0	0	0	0
12:11:50	29,296	2802,579	25,029	25	13,25	13,428	11,103	21,3	952,565	24,581	2123,955	0	200,674	200,674	99,712	0	0	0	0	0	0	0
12:11:50	196,337	2804,543	25,224	25,195	13,25	13,448	11,149	21,3	952,565	24,581	2124,636	0	200,674	200,674	99,712	0	0	0	0	0	0	0
12:11:50	147,29	2806,016	25,371	25,342	13,25	13,464	11,195	21,3	952,565	24,581	2125,317	0	200,674	200,674	99,712	0	0	0	0	0	0	0
12:11:50	117,993	2807,196	25,517	25,342	13,249	13,476	11,239	21,3	952,565	24,581	2125,999	0	202,944	202,944	99,721	0	0	0	0	0	0	0
12:11:50	49,121	2807,687	25,566	25,537	13,249	13,481	11,283	21,3	952,565	24,581	2126,68	0	202,944	202,944	99,721	0	0	0	0	0	0	0
12:11:50	-19,799	2807,489	25,517	25,391	13,25	13,479	11,326	21,3	952,565	24,581	2127,361	0	202,944	202,944	99,721	0	0	0	0	0	0	0
12:11:50	-27,319	2807,216	25,42	25,537	13,254	13,476	11,369	21,3	952,565	24,581	2128,041	0	202,944	202,944	99,721	0	0	0	0	0	0	0
12:11:50	-132,128	2805,894	25,273	25,342	13,255	13,462	11,41	21,3	952,565	24,581	2128,719	0	202,944	202,944	99,721	0	0	0	0	0	0	0
12:11:50	36,083	2806,255	25,224	25,146	13,26	13,466	11,45	21,3	952,565	24,581	2129,397	0	202,944	202,944	99,721	0	0	0	0	0	0	0
12:11:50	-147,265	2804,783	25,078	25,146	13,26	13,451	11,489	21,3	952,565	24,581	2130,072	0	202,944	202,944	99,721	0	0	0	0	0	0	0
12:11:50	147,265	2806,255	25,224	25,049	13,26	13,466	11,528	21,3	952,565	24,581	2130,748	0	202,944	202,944	99,721	0	0	0	0	0	0	0
12:11:50	-79,638	2805,459	25,176	25,146	13,258	13,458	11,566	21,3	952,565	24,581	2131,423	0	202,944	202,944	99,721	0	0	0	0	0	0	0
12:11:50	-5,541	2805,403	25,224	25,146	13,255	13,457	11,603	21,3	952,565	24,581	2132,097	0	202,944	202,944	99,721	0	0	0	0	0	0	0
12:11:50	-64,257	2804,761	25,176	24,951	13,254	13,451	11,639	21,3	952,565	24,581	2132,77	0	202,944	202,944	99,721	0	0	0	0	0	0	0
12:11:50	-98,193	2803,779	25,078	25	13,254	13,441	11,674	21,3	952,565	24,581	2133,441	0	202,944	202,944	99,721	0	0	0	0	0	0	0
12:11:50	-70,874	2803,07	25,078	24,951	13,25	13,433	11,709	21,3	952,565	24,581	2134,11	0	202,944	202,944	99,721	0	0	0	0	0	0	0
12:11:50	0	2803,07	25,078	25,049	13,25	13,433	11,743	21,3	952,565	24,581	2134,779	0	202,944	202,944	99,721	0	0	0	0	0	0	0
12:11:50	-78,369	2802,286	25,029	24,951	13,249	13,425	11,776	21,3	952,565	24,581	2135,447	0	202,944	202,944	99,721	0	0	0	0	0	0	0
12:11:50	-154,931	2800,737	24,932	24,805	13,245	13,409	11,808	21,3	952,565	24,581	2136,112	0	202,944	202,944	99,721	0	0	0	0	0	0	0
12:11:50	-14,111	2800,596	24,932	24,951	13,245	13,408	11,839	21,3	952,565	24,581	2136,776	0	202,944	202,944	99,721	0	0	0	0	0	0	0
12:11:50	27,27	2800,869	25,029	25,049	13,241	13,411	11,87	21,3	952,565	24,581	2137,44	0	202,944	202,944	99,721	0	0	0	0	0	0	0
12:11:50	-15,209	2800,717	25,029	25	13,24	13,409	11,9	21,3	952,565	24,581	2138,104	0	202,944	202,944	99,721	0	0	0	0	0	0	0
12:11:50	-98,12	2799,735	24,932	24,951	13,24	13,399	11,929	21,3	952,565	24,581	2138,765	0	202,944	202,944	99,721	0	0	0	0	0	0	0
12:11:50	-49,072	2799,245	24,883	24,951	13,24	13,394	11,958	21,3	952,565	24,581	2139,426	0	202,944	202,944	99,721	0	0	0	0	0	0	0
12:11:50	0	2799,245	24,883	24,853	13,24	13,394	11,986	21,3	952,565	24,581	2140,086	0	202,944	202,944	99,721	0	0	0	0	0	0	0
12:11:50	-147,143	2797,773	24,736	24,805	13,24	13,379	12,014	21,3	952,565	24,581	2140,743	0	202,944	202,944	99,721	0	0	0	0	0	0	0
12:11:50	49,047	2798,264	24,785	24,805	13,24	13,384	12,04	21,3	952,565	24,581	2141,401	0	202,944	202,944	99,721	0	0	0	0	0	0	0
12:11:50	-168,969	2796,574	24,687	24,658	13,236	13,366	12,066	21,3	952,565	24,581	2142,056	0	202,944	202,944	99,721	0	0	0	0	0	0	0
12:11:50	-245,141	2794,123	24,443	24,267	13,236	13,341	12,091	21,3	952,565	24,581	2142,707	0	202,944	202,944	99,721	0	0	0	0	0	0	0
12:11:50	-611,987	2788,003	23,906	23,34	13,232	13,278	12,115	21,3	952,565	24,581	2143,353	0	202,944	202,944	99,721	0	0	0	0	0	0	0
12:11:50	-858,422	2779,419	23,223	22,314	13,222	13,189	12,136	21,3	952,565	24,581	2143,989	0	202,944	202,944	99,721	0	0	0	0	0	0	0
12:11:50	-886,938	2770,549	22,685	21,484	13,202	13,098	12,155	21,3	952,565	24,581	2144,615	0	202,944	202,944	99,721	0	0	0	0	0	0	0
12:11:50	-857,153	2761,978	22,344	20,801	13,173	13,01	12,171	21,3	952,565	24,581	2145,233	0	202,944	202,944	99,721	0	0	0	0	0	0	0
12:11:50	-1024,389	2751,734	22,148	20,215	13,127	12,904	12,186	21,3	952,565	24,581	2145,839	0	202,944	202,944	99,721	0	0	0	0	0	0	0
12:11:50	-516,186	2746,572	22,49	20,605	13,079	12,851	12,199	21,3	952,565	24,581	2146,44	0	202,944	202,944	99,721	0	0	0	0	0	0	0
12:11:50	-976,489	2736,807	22,539	20,41	13,021	12,75	12,21	21,3	952,565	24,581	2147,03	0	202,944	202,944	99,721	0	0	0	0	0	0	0
12:11:50	-936,01	2727,447	22,539	20,361	12,969	12,654	12,218	21,3	952,565	24,581	2147,611	0	202,944	202,944	99,721	0	0	0	0	0	0	0
12:11:50	-997,021	2717,477	22,392	20,068	12,921	12,551	12,225	21,3	952,565	24,581	2148,181	0	202,944	202,944	99,721	0	0	0	0	0	0	0
12:11:50	-1153,588	2705,941	22,002	19,385	12,878	12,432	12,229	21,3	952,565	24,581	2148,738	0	202,944	202,944	99,721	0	0	0	0	0	0	0
12:11:50	-1451,391	2691,427	21,221	19,58	12,84	12,282	12,23	21,3	952,565	24,581	2149,281	0	202,944	202,944	99,721	0	0	0	0	0	0	0
12:11:50	-707,226	2684,355	21,269	19,043	12,797	12,209	12,23	21,3	952,565	24,581	2149,816	0	202,944	202,944	99,721	0	0	0	0	0	0	0
12:11:50	-1347,827	2670,876	20,586	18,359	12,76	12,07	12,226	21,3	952,565	24,581	2150,337	0	202,944	202,944	99,721	0	0	0	0	0	0	0
12:11:50	-1233,276	2658,544	20,097	17,822	12,717	11,943	12,221	21,3	952,565	24,581	2150,845	0	202,944	202,944	99,721	0	0	0	0	0	0	0
12:11:50	-365,429	2654,889	20,732	18,847	12,662	11,906	12,215	21,3	952,565	24,581	2151,349	0	202,944	202,944	99,721	0	0	0	0	0	0	0
12:11:50	-1069,946	2644,19	20,732	18,799	12,601	11,795	12,206	21,3	952,565	24,581	2151,842	0	202,944	202,944	99,721	0	0	0	0	0	0	0
12:11:50	-820,483	2635,985	20,976	18,945	12,542	11,711	12,197	21,3	952,565	24,581	2152,326	0	202,944	202,944	99,721	0	0	0	0	0	0	0
12:11:50	-974,682	2626,238	20,976	18,945	12,487	11,61	12,185	21,3	952,565	24,581	2152,8	0	202,944	202,944	99,721	0	0	0	0	0	0	0
12:11:50	-903,442	2617,204	20,928	19,238	12,439	11,517	12,172	21,3	952,565	24,581	2153,265	0	202,944	202,944	99,721	0	0	0	0	0	0	0
12:11:50	-1180,004	2605,404	20,439	18,701	12,399	11,395	12,157	21,3	952,565	24,581	2153,717	0	202,944	202,944	99,721	0	0	0	0	0	0	0
12:11:50	-758,227	2597,821	20,244	18,701	12,368	11,317	12,14	21,3	952,565	24,581	2154,161	0	202,944	202,944	99,721	0	0	0	0	0	0	0
12:11:50	-1202,099	2585,8	19,512	18,359	12,34	11,193	12,122	21,3	952,565	24,581	2154,592	0	202,944	202,944	99,721	0	0	0	0	0	0	0
12:11:50	-645,654	2579,344	19,267	17,822	12,317	11,127	12,102	21,3	952,565	24,581	2155,017	0	202,944	202,944	99,721	0	0	0	0	0	0	0
12:11:50	-903,613	2570,308	18,779	17,578	12,294	11,034	12,081	21,3	952,565	24,581	2155,432	0	202,944	202,944	99,721	0	0	0	0	0	0	0
12:11:50	-1024,145	2560,066	18,291	17,285	12,263	10,928	12,059	21,3	952,565	24,581	2155,837	0	202,944	202,944	99,721	0	0	0	0	0	0	0
12:11:50	-477,27	2555,294	18,388	17,187	12,23	10,879	12,036	21,3	952,565	24,581	2156,236	0	202,944	202,944	99,721	0	0	0	0	0	0	0
12:11:50	-506,42	2550,229	18,633	17,383	12,188	10,827	12,012	21,3	952,565	24,581	2156,63	0	202,944	202,944	99,721	0	0	0	0	0	0	0
12:11:50	-728,784	2542,942	18,633	17,578	12,147	10,751	11,987	21,3	952,565	24,581	2157,017	0	202,944	202,944	99,721	0	0	0	0	0	0	0
12:11:50	-519,75	2537,744	18,779	17,724	12,11	10,698	11,962	21,3	952,565	24,581	2157,398	0	202,944	202,944	99,721	0	0	0	0	0	0	0
12:11:50	-765,698	2530,087	18,681	17,578	12,072	10,619	11,936	21,3	952,565	24,581	2157,77	0	202,944	202,944	99,721	0	0	0	0	0	0	0
12:11:50	-692,578	2523,161	18,486	17,383	12,044	10,548	11,908	21,3	952,565	24,581	2158,136	0	202,944	202,944	99,721	0	0	0	0	0	0	0
12:11:50	-1039,477	2512,766	17,851	16,748	12,02	10,44	11,88	21,3	952,565	24,581	2158,49	0	202,944	202,944	99,721	0	0	0	0	0	0	0
12:11:50	-557,812	2507,188	17,705	16,748	11,997	10,383	11,85	21,3	952,565	24,581	2158,839	0	202,944	202,944	99,721	0	0	0	0	0	0	0
12:11:50	-751,489	2499,673	17,363	16,699	11,973	10,305	11,82	21,3	952,565	24,581	2159,18	0	202,944	202,944	99,721	0	0	0	0	0	0	0
12:11:50	-561,621	2494,057	17,217	16,406	11,949	10,248	11,789	21,3	952,565	24,581	2159,515	0	202,944	202,944	99,721	0	0	0	0	0	0	0
12:11:50	-643,652	2487,621	17,07	16,162	11,921	10,181	11,758	21,3	952,565	24,581	2159,843	0	202,944	202,944	99,721	0	0	0	0	0	0	0
12:11:50	-636,352	2481,257	17,021	16,162	11,888	10,116	11,725	21,3	952,565	24,581	2160,164	0	202,944	202,944	99,721	0	0	0	0	0	0	0
12:11:50	-395,776	2477,299	17,217	16,504	11,855	10,075	11,693	21,3	952,565	24,581	2160,481	0	202,944	202,944	99,721	0	0	0	0	0	0	0
12:11:50	-489,379	2472,406	17,314	16,357	11,822	10,024	11,66	21,3	952,565	24,581	2160,793	0	202,944	202,944	99,721	0	0	0	0	0	0	0
12:11:50	-681,762	2465,588	17,217	16,357	11,789	9,954	11,627	21,3	952,565	24,581	2161,098	0	202,944	202,944	99,721	0	0	0	0	0	0	0
12:11:50	-435,742	2461,231	17,363	16,504	11,756	9,909	11,593	21,3	952,565	24,581	2161,398	0	202,944	202,944	99,721	0	0	0	0	0	0	0
12:11:50	-468,847	2456,542	17,314	16,308	11,732	9,861	11,559	21,3	952,565	24,581	2161,693	0	202,944	202,944	99,721	0	0	0	0	0	0	0
12:11:50	-724,438	2449,298	17,07	16,162	11,705	9,786	11,524	21,3	952,565	24,581	2161,981	0	202,944	202,944	99,721	0	0	0	0	0	0	0
12:11:50	-746,948	2441,828	16,728	15,967	11,681	9,709	11,489	21,3	952,565	24,581	2162,261	0	202,944	202,944	99,721	0	0	0	0	0	0	0
12:11:50	-692,895	2434,899	16,435	15,625	11,658	9,638	11,453	21,3	952,565	24,581	2162,533	0	202,944	202,944	99,721	0	0	0	0	0	0	0
12:11:50	-415,942	2430,74	16,435	15,625	11,634	9,595	11,416	21,3	952,565	24,581	2162,802	0	202,944	202,944	99,721	0	0	0	0	0	0	0
12:11:50	-588,891	2424,851	16,338	15,478	11,606	9,534	11,379	21,3	952,565	24,581	2163,064	0	202,944	202,944	99,721	0	0	0	0	0	0	0
12:11:50	-604,858	2418,802	16,24	15,429	11,578	9,472	11,342	21,3	952,565	24,581	2163,319	0	202,944	202,944	99,721	0	0	0	0	0	0	0
12:11:50	-473,657	2414,066	16,386	15,478	11,543	9,423	11,304	21,3	952,565	24,581	2163,57	0	202,944	202,944	99,721	0	0	0	0	0	0	0
12:11:50	-595,947	2408,106	16,435	15,527	11,506	9,361	11,266	21,3	952,565	24,581	2163,815	0	202,944	202,944	99,721	0	0	0	0	0	0	0
12:11:50	-351,098	2404,595	16,679	15,82	11,473	9,325	11,228	21,3	952,565	24,581	2164,055	0	202,944	202,944	99,721	0	0	0	0	0	0	0
12:11:50	-641,674	2398,179	16,582	15,82	11,442	9,259	11,189	21,3	952,565	24,581	2164,289	0	202,944	202,944	99,721	0	0	0	0	0	0	0
12:11:50	-669,165	2391,487	16,386	15,478	11,415	9,19	11,15	21,3	952,565	24,581	2164,517	0	202,944	202,944	99,721	0	0	0	0	0	0	0
12:11:50	-707,714	2384,41	16,045	15,283	11,394	9,117	11,11	21,3	952,565	24,581	2164,737	0	202,944	202,944	99,721	0	0	0	0	0	0	0
12:11:50	-648,022	2377,93	15,703	15,088	11,376	9,05	11,07	21,3	952,565	24,581	2164,95	0	202,944	202,944	99,721	0	0	0	0	0	0	0
12:11:50	-647,583	2371,454	15,361	14,843	11,357	8,984	11,029	21,3	952,565	24,581	2165,156	0	202,944	202,944	99,721	0	0	0	0	0	0	0
12:11:50	-557,104	2365,883	15,117	14,502	11,339	8,926	10,988	21,3	952,565	24,581	2165,357	0	202,944	202,944	99,721	0	0	0	0	0	0	0
12:11:50	-636,499	2359,518	14,873	14,258	11,316	8,861	10,946	21,3	952,565	24,581	2165,551	0	202,944	202,944	99,721	0	0	0	0	0	0	0
12:11:50	-457,348	2354,944	14,873	14,258	11,29	8,813	10,904	21,3	952,565	24,581	2165,741	0	202,944	202,944	99,721	0	0	0	0	0	0	0
12:11:50	-479,98	2350,144	14,873	14,306	11,263	8,764	10,862	21,3	952,565	24,581	2165,925	0	202,944	202,944	99,721	0	0	0	0	0	0	0
12:11:50	-406,274	2346,082	14,97	14,306	11,235	8,722	10,82	21,3	952,565	24,581	2166,105	0	202,944	202,944	99,721	0	0	0	0	0	0	0
12:11:50	-483,374	2341,248	14,97	14,502	11,208	8,672	10,778	21,3	952,565	24,581	2166,28	0	202,944	202,944	99,721	0	0	0	0	0	0	0
12:11:50	-462,89	2336,619	14,922	14,404	11,184	8,624	10,736	21,3	952,565	24,581	2166,45	0	202,944	202,944	99,721	0	0	0	0	0	0	0
12:11:50	-601,416	2330,605	14,629	14,209	11,166	8,562	10,693	21,3	952,565	24,581	2166,614	0	202,944	202,944	99,721	0	0	0	0	0	0	0
12:11:50	-514,575	2325,459	14,433	13,916	11,147	8,509	10,651	21,2	952,565	24,581	2166,773	0	202,944	202,944	99,721	0	0	0	0	0	0	0
12:11:50	-451	2320,949	14,238	13,769	11,132	8,463	10,608	21,2	952,565	24,581	2166,928	0	202,944	202,944	99,721	0	0	0	0	0	0	0
12:11:50	-462,524	2316,324	14,092	13,623	11,114	8,415	10,565	21,2	952,565	24,581	2167,077	0	202,944	202,944	99,721	0	0	0	0	0	0	0
12:11:51	-514,062	2311,183	13,896	13,427	11,095	8,362	10,522	21,2	952,565	24,581	2167,221	0	202,944	202,944	99,721	0	0	0	0	0	0	0
12:11:51	-480,566	2306,378	13,75	13,379	11,076	8,313	10,478	21,2	952,565	24,581	2167,36	0	202,944	202,944	99,721	0	0	0	0	0	0	0
12:11:51	-289,77	2303,48	13,799	13,427	11,057	8,283	10,435	21,2	952,565	24,581	2167,496	0	202,944	202,944	99,721	0	0	0	0	0	0	0
12:11:51	-322,216	2300,258	13,896	13,525	11,033	8,25	10,392	21,2	952,565	24,581	2167,629	0	202,944	202,944	99,721	0	0	0	0	0	0	0
12:11:51	-367,553	2296,582	13,945	13,574	11,01	8,212	10,35	21,2	952,565	24,581	2167,758	0	202,944	202,944	99,721	0	0	0	0	0	0	0
12:11:51	-379,223	2292,79	13,896	13,525	10,991	8,173	10,307	21,2	952,565	24,581	2167,883	0	202,944	202,944	99,721	0	0	0	0	0	0	0
12:11:51	-470,629	2288,084	13,75	13,427	10,972	8,124	10,264	21,2	952,565	24,581	2168,003	0	202,944	202,944	99,721	0	0	0	0	0	0	0
12:11:51	-340,258	2284,681	13,652	13,427	10,958	8,089	10,221	21,2	952,565	24,581	2168,12	0	202,792	202,792	99,721	0	0	0	0	0	0	0
12:11:51	-379,052	2280,89	13,603	13,379	10,939	8,05	10,179	21,2	952,565	24,581	2168,233	0	202,792	202,792	99,721	0	0	0	0	0	0	0
12:11:51	-387,402	2277,016	13,457	13,232	10,925	8,01	10,136	21,2	952,565	24,581	2168,342	0	202,792	202,792	99,721	0	0	0	0	0	0	0
12:11:51	-389,355	2273,123	13,31	13,086	10,911	7,97	10,094	21,2	952,565	24,581	2168,446	0	202,792	202,792	99,721	0	0	0	0	0	0	0
12:11:51	-295,947	2270,163	13,261	12,988	10,897	7,939	10,052	21,2	952,565	24,581	2168,548	0	202,792	202,792	99,721	0	0	0	0	0	0	0
12:11:51	-424,975	2265,914	13,164	12,89	10,878	7,896	10,009	21,2	952,565	24,581	2168,646	0	202,792	202,792	99,721	0	0	0	0	0	0	0
12:11:51	-192,309	2263,991	13,31	13,037	10,859	7,876	9,967	21,2	952,565	24,581	2168,741	0	202,792	202,792	99,721	0	0	0	0	0	0	0
12:11:51	-377,587	2260,215	13,261	12,89	10,841	7,837	9,926	21,2	952,565	24,581	2168,832	0	202,792	202,792	99,721	0	0	0	0	0	0	0
12:11:51	-329,589	2256,919	13,261	12,988	10,822	7,803	9,884	21,2	952,565	24,581	2168,921	0	202,792	202,792	99,721	0	0	0	0	0	0	0
12:11:51	-247,68	2254,442	13,261	12,988	10,808	7,777	9,843	21,2	952,565	24,581	2169,006	0	202,792	202,792	99,721	0	0	0	0	0	0	0
12:11:51	-332,739	2251,115	13,261	12,988	10,789	7,743	9,802	21,2	952,565	24,581	2169,088	0	202,792	202,792	99,721	0	0	0	0	0	0	0
12:11:51	-338,671	2247,728	13,164	12,988	10,775	7,708	9,761	21,2	952,565	24,581	2169,167	0	202,792	202,792	99,721	0	0	0	0	0	0	0
12:11:51	-296,85	2244,759	13,115	12,89	10,761	7,677	9,72	21,2	952,565	24,581	2169,242	0	202,792	202,792	99,721	0	0	0	0	0	0	0
12:11:51	-349,755	2241,262	12,92	12,646	10,751	7,641	9,679	21,2	952,565	24,581	2169,314	0	202,792	202,792	99,721	0	0	0	0	0	0	0
12:11:51	-386,523	2237,397	12,773	12,451	10,737	7,602	9,638	21,2	952,565	24,581	2169,382	0	202,792	202,792	99,721	0	0	0	0	0	0	0
12:11:51	-335,058	2234,046	12,675	12,158	10,724	7,567	9,598	21,2	952,565	24,581	2169,447	0	202,792	202,792	99,721	0	0	0	0	0	0	0
12:11:51	-251,806	2231,528	12,675	12,256	10,709	7,541	9,557	21,2	952,565	24,581	2169,509	0	202,792	202,792	99,721	0	0	0	0	0	0	0
12:11:51	-260,4	2228,924	12,675	12,451	10,694	7,514	9,517	21,2	952,565	24,581	2169,569	0	202,792	202,792	99,721	0	0	0	0	0	0	0
12:11:51	-361,303	2225,311	12,627	12,256	10,677	7,477	9,477	21,2	952,565	24,581	2169,624	0	202,792	202,792	99,721	0	0	0	0	0	0	0
12:11:51	-252,856	2222,782	12,627	12,256	10,662	7,451	9,437	21,2	952,565	24,581	2169,678	0	202,792	202,792	99,721	0	0	0	0	0	0	0
12:11:51	-272,705	2220,055	12,675	12,256	10,644	7,423	9,398	21,2	952,565	24,581	2169,728	0	202,792	202,792	99,721	0	0	0	0	0	0	0
12:11:51	-249,658	2217,559	12,675	12,256	10,63	7,397	9,359	21,2	952,565	24,581	2169,776	0	202,792	202,792	99,721	0	0	0	0	0	0	0
12:11:51	-292,187	2214,637	12,627	12,256	10,616	7,367	9,32	21,2	952,565	24,581	2169,82	0	202,792	202,792	99,721	0	0	0	0	0	0	0
12:11:51	-395,068	2210,686	12,529	12,158	10,599	7,326	9,281	21,2	952,565	24,581	2169,861	0	202,792	202,792	99,721	0	0	0	0	0	0	0
12:11:51	-261,694	2208,069	12,431	12,109	10,589	7,299	9,242	21,2	952,565	24,581	2169,9	0	202,792	202,792	99,721	0	0	0	0	0	0	0
12:11:51	-331,469	2204,755	12,334	12,06	10,576	7,265	9,203	21,2	952,565	24,581	2169,934	0	202,792	202,792	99,721	0	0	0	0	0	0	0
12:11:51	-212,5	2202,63	12,285	11,914	10,566	7,243	9,165	21,2	952,565	24,581	2169,967	0	202,792	202,792	99,721	0	0	0	0	0	0	0
12:11:51	-371,655	2198,913	12,138	11,816	10,553	7,205	9,126	21,2	952,565	24,581	2169,996	0	202,792	202,792	99,721	0	0	0	0	0	0	0
12:11:51	-201,684	2196,896	12,187	11,816	10,539	7,184	9,088	21,2	952,565	24,581	2170,023	0	202,792	202,792	99,721	0	0	0	0	0	0	0
12:11:51	-171,118	2195,185	12,285	11,914	10,524	7,166	9,05	21,2	952,565	24,581	2170,049	0	202,792	202,792	99,721	0	0	0	0	0	0	0
12:11:51	-248,974	2192,695	12,334	11,963	10,507	7,141	9,013	21,2	952,565	24,581	2170,071	0	202,792	202,792	99,721	0	0	0	0	0	0	0
12:11:51	-167,846	2191,017	12,431	11,963	10,492	7,123	8,976	21,2	952,565	24,581	2170,092	0	202,792	202,792	99,721	0	0	0	0	0	0	0
12:11:51	-332,324	2187,693	12,334	11,963	10,479	7,089	8,939	21,2	952,565	24,581	2170,11	0	202,792	202,792	99,721	0	0	0	0	0	0	0
12:11:51	-270,605	2184,987	12,285	11,963	10,466	7,061	8,902	21,2	952,565	24,581	2170,125	0	202,792	202,792	99,721	0	0	0	0	0	0	0
12:11:51	-268,823	2182,299	12,187	11,914	10,456	7,034	8,865	21,2	952,565	24,581	2170,137	0	202,792	202,792	99,721	0	0	0	0	0	0	0
12:11:51	-205,81	2180,241	12,138	11,816	10,447	7,012	8,829	21,2	952,565	24,581	2170,147	0	202,792	202,792	99,721	0	0	0	0	0	0	0
12:11:51	-323,535	2177,006	11,943	11,718	10,439	6,979	8,793	21,2	952,565	24,581	2170,154	0	202,792	202,792	99,721	0	0	0	0	0	0	0
12:11:51	-388,72	2173,119	11,65	11,572	10,432	6,939	8,756	21,2	952,565	24,581	2170,157	0	202,792	202,792	99,721	0	0	0	0	0	0	0
12:11:51	-161,157	2171,507	11,65	11,523	10,423	6,922	8,72	21,2	952,565	24,581	2170,158	0	202,792	202,792	99,721	0	0	0	0	0	0	0
12:11:51	-198,828	2169,519	11,65	11,572	10,412	6,902	8,685	21,2	952,565	24,581	2169,519	0	202,792	202,792	99,721	0	0	0	0	0	0	0
12:11:51	-127,099	2168,248	11,748	11,621	10,399	6,889	8,65	21,2	952,565	24,581	2168,248	0	202,792	202,792	99,721	0	0	0	0	0	0	0
12:11:51	-169,213	2166,556	11,845	11,572	10,385	6,871	8,615	21,2	952,565	24,581	2166,556	0	202,792	202,792	99,721	0	0	0	0	0	0	0
12:11:51	-148,632	2165,069	11,943	11,718	10,371	6,856	8,58	21,2	952,565	24,581	2165,069	0	202,792	202,792	99,721	0	0	0	0	0	0	0
12:11:51	-192,089	2163,148	11,992	11,718	10,358	6,836	8,546	21,2	952,565	24,581	2163,148	0	202,792	202,792	99,721	0	0	0	0	0	0	0
12:11:51	-286,401	2160,284	11,943	11,621	10,344	6,807	8,512	21,2	952,565	24,581	2160,284	0	202,792	202,792	99,721	0	0	0	0	0	0	0
12:11:51	-160,156	2158,683	11,943	11,621	10,335	6,79	8,478	21,2	952,565	24,581	2158,683	0	202,792	202,792	99,721	0	0	0	0	0	0	0
12:11:51	-417,236	2154,51	11,65	11,523	10,327	6,747	8,444	21,2	952,565	24,581	2154,51	0	202,792	202,792	99,721	0	0	0	0	0	0	0
12:11:51	-245,385	2152,057	11,455	11,279	10,323	6,722	8,41	21,2	952,565	24,581	2152,057	0	202,792	202,792	99,721	0	0	0	0	0	0	0
12:11:51	-263,623	2149,42	11,259	11,23	10,318	6,695	8,377	21,2	952,565	24,581	2149,42	0	202,792	202,792	99,721	0	0	0	0	0	0	0
12:11:51	-233,032	2147,09	11,113	11,035	10,313	6,671	8,343	21,2	952,565	24,581	2147,09	0	202,792	202,792	99,721	0	0	0	0	0	0	0
12:11:51	-146,118	2145,629	11,113	11,035	10,305	6,655	8,31	21,2	952,565	24,581	2145,629	0	202,792	202,792	99,721	0	0	0	0	0	0	0
12:11:51	-162,304	2144,006	11,113	10,937	10,295	6,639	8,277	21,2	952,565	24,581	2144,006	0	202,792	202,792	99,721	0	0	0	0	0	0	0
12:11:51	-98,901	2143,017	11,113	11,035	10,29	6,629	8,245	21,2	952,565	24,581	2143,017	0	202,792	202,792	99,721	0	0	0	0	0	0	0
12:11:51	-147,167	2141,545	11,113	10,937	10,281	6,613	8,213	21,2	952,565	24,581	2141,545	0	202,792	202,792	99,721	0	0	0	0	0	0	0
12:11:51	-239,062	2139,154	11,015	10,937	10,273	6,589	8,181	21,2	952,565	24,581	2139,154	0	202,792	202,792	99,721	0	0	0	0	0	0	0
12:11:51	-166,528	2137,489	11,015	10,937	10,264	6,572	8,15	21,2	952,565	24,581	2137,489	0	202,792	202,792	99,721	0	0	0	0	0	0	0
12:11:51	-196,923	2135,52	10,966	10,937	10,255	6,551	8,118	21,2	952,565	24,581	2135,52	0	202,792	202,792	99,721	0	0	0	0	0	0	0
12:11:51	-92,089	2134,599	11,015	10,937	10,247	6,542	8,087	21,2	952,565	24,581	2134,599	0	202,792	202,792	99,721	0	0	0	0	0	0	0
12:11:51	-98,73	2133,612	11,015	10,937	10,242	6,532	8,057	21,2	952,565	24,581	2133,612	0	202,792	202,792	99,721	0	0	0	0	0	0	0
12:11:51	-129,15	2132,32	10,966	10,888	10,237	6,518	8,027	21,2	952,565	24,581	2132,32	0	202,792	202,792	99,721	0	0	0	0	0	0	0
12:11:51	-186,181	2130,458	10,918	10,888	10,229	6,499	7,997	21,2	952,565	24,581	2130,458	0	202,792	202,792	99,721	0	0	0	0	0	0	0
12:11:51	-175,561	2128,703	10,82	10,84	10,224	6,481	7,967	21,2	952,565	24,581	2128,703	0	202,792	202,792	99,721	0	0	0	0	0	0	0
12:11:51	-84,79	2127,855	10,82	10,84	10,219	6,472	7,938	21,2	952,565	24,581	2127,855	0	202,792	202,792	99,721	0	0	0	0	0	0	0
12:11:51	-98,925	2126,866	10,82	10,84	10,213	6,462	7,909	21,2	952,565	24,581	2126,866	0	202,792	202,792	99,721	0	0	0	0	0	0	0
12:11:51	-144,995	2125,416	10,82	10,84	10,205	6,447	7,88	21,2	952,565	24,581	2125,416	0	202,792	202,792	99,721	0	0	0	0	0	0	0
12:11:51	-85,888	2124,557	10,82	10,84	10,2	6,438	7,852	21,2	952,565	24,581	2124,557	0	202,792	202,792	99,721	0	0	0	0	0	0	0
12:11:51	-131,225	2123,244	10,771	10,742	10,195	6,425	7,824	21,2	952,565	24,581	2123,244	0	202,792	202,792	99,721	0	0	0	0	0	0	0
12:11:51	-74,218	2122,502	10,771	10,693	10,191	6,417	7,796	21,2	952,565	24,581	2122,502	0	202,792	202,792	99,721	0	0	0	0	0	0	0
12:11:51	-210,058	2120,402	10,625	10,595	10,187	6,395	7,769	21,2	952,565	24,581	2120,402	0	202,792	202,792	99,721	0	0	0	0	0	0	0
12:11:51	-11,816	2120,284	10,625	10,547	10,186	6,394	7,742	21,2	952,565	24,581	2120,284	0	202,792	202,792	99,721	0	0	0	0	0	0	0
12:11:51	-209,96	2118,184	10,478	10,498	10,182	6,373	7,715	21,2	952,565	24,581	2118,184	0	202,792	202,792	99,721	0	0	0	0	0	0	0
12:11:51	-75,122	2117,433	10,478	10,4	10,178	6,365	7,689	21,2	952,565	24,581	2117,433	0	202,792	202,792	99,721	0	0	0	0	0	0	0
12:11:51	-11,767	2117,315	10,478	10,4	10,177	6,364	7,663	21,2	952,565	24,581	2117,315	0	202,792	202,792	99,721	0	0	0	0	0	0	0
12:11:51	-121,63	2116,099	10,429	10,351	10,173	6,351	7,637	21,2	952,565	24,581	2116,099	0	202,792	202,792	99,721	0	0	0	0	0	0	0
12:11:51	-76,171	2115,337	10,429	10,302	10,169	6,343	7,612	21,2	952,565	24,581	2115,337	0	202,792	202,792	99,721	0	0	0	0	0	0	0
12:11:51	-86,865	2114,468	10,429	10,4	10,164	6,334	7,587	21,2	952,565	24,581	2114,468	0	202,792	202,792	99,721	0	0	0	0	0	0	0
12:11:51	-11,987	2114,349	10,429	10,351	10,163	6,333	7,562	21,2	952,565	24,581	2114,349	0	202,792	202,792	99,721	0	0	0	0	0	0	0
12:11:51	-31,958	2114,029	10,478	10,351	10,159	6,33	7,538	21,2	952,565	24,581	2114,029	0	202,792	202,792	99,721	0	0	0	0	0	0	0
12:11:51	-30,908	2113,72	10,527	10,498	10,154	6,327	7,514	21,2	952,565	24,581	2113,72	0	202,792	202,792	99,721	0	0	0	0	0	0	0
12:11:51	-29,516	2113,425	10,673	10,498	10,145	6,323	7,491	21,2	952,565	24,581	2113,425	0	202,792	202,792	99,721	0	0	0	0	0	0	0
12:11:51	0,292	2113,428	10,771	10,547	10,14	6,324	7,468	21,2	952,565	24,581	2113,425	0	202,792	202,792	99,721	0	0	0	0	0	0	0
12:11:51	-43,945	2112,988	10,82	10,595	10,135	6,319	7,445	21,2	952,565	24,581	2112,988	0	202,792	202,792	99,721	0	0	0	0	0	0	0
12:11:51	-112,841	2111,86	10,771	10,595	10,131	6,307	7,423	21,2	952,565	24,581	2111,86	0	202,792	202,792	99,721	0	0	0	0	0	0	0
12:11:51	-101,293	2110,847	10,673	10,547	10,13	6,297	7,401	21,2	952,565	24,581	2110,847	0	202,792	202,792	99,721	0	0	0	0	0	0	0
12:11:51	-135,791	2109,489	10,527	10,4	10,13	6,283	7,379	21,2	952,565	24,581	2109,489	0	202,792	202,792	99,721	0	0	0	0	0	0	0
12:11:51	-45,239	2109,036	10,478	10,302	10,13	6,278	7,357	21,2	952,565	24,581	2109,036	0	202,792	202,792	99,721	0	0	0	0	0	0	0
12:11:51	-45,239	2108,584	10,429	10,156	10,13	6,274	7,336	21,2	952,565	24,581	2108,584	0	202,792	202,792	99,721	0	0	0	0	0	0	0
12:11:51	-135,742	2107,227	10,283	10,058	10,13	6,26	7,315	21,2	952,565	24,581	2107,227	0	202,792	202,792	99,721	0	0	0	0	0	0	0
12:11:51	0	2107,227	10,283	10,058	10,13	6,26	7,294	21,2	952,565	24,581	2107,227	0	202,792	202,792	99,721	0	0	0	0	0	0	0
12:11:51	-168,896	2105,538	10,185	10,156	10,126	6,242	7,274	21,2	952,565	24,581	2105,538	0	202,792	202,792	99,721	0	0	0	0	0	0	0
12:11:51	-78,247	2104,755	10,185	10,156	10,121	6,234	7,253	21,1	953,025	24,581	2104,755	0	202,792	202,792	99,721	0	0	0	0	0	0	0
12:11:51	45,41	2105,209	10,332	10,302	10,116	6,239	7,233	21,1	953,025	24,581	2104,756	0	202,792	202,792	99,721	0	0	0	0	0	0	0
12:11:51	55,102	2105,76	10,478	10,498	10,112	6,244	7,214	21,1	953,025	24,581	2104,757	0	202,792	202,792	99,721	0	0	0	0	0	0	0
12:11:52	-80,395	2104,956	10,478	10,351	10,107	6,236	7,195	21,1	953,025	24,581	2104,757	0	202,792	202,792	99,721	0	0	0	0	0	0	0
12:11:52	-80,566	2104,151	10,478	10,302	10,102	6,228	7,176	21,1	953,025	24,581	2104,151	0	202,792	202,792	99,721	0	0	0	0	0	0	0
12:11:52	-135,62	2102,795	10,332	10,302	10,102	6,214	7,157	21,1	953,025	24,581	2102,795	0	202,792	202,792	99,721	0	0	0	0	0	0	0
12:11:52	0	2102,795	10,332	10,302	10,102	6,214	7,139	21,1	953,025	24,581	2102,795	0	202,792	202,792	99,721	0	0	0	0	0	0	0
12:11:52	0	2102,795	10,332	10,156	10,102	6,214	7,12	21,1	953,025	24,581	2102,795	0	202,792	202,792	99,721	0	0	0	0	0	0	0
12:11:52	-135,62	2101,438	10,185	10,156	10,102	6,2	7,102	21,1	953,025	24,581	2101,438	0	202,792	202,792	99,721	0	0	0	0	0	0	0
12:11:52	-81,591	2100,622	10,185	10,156	10,098	6,191	7,084	21,1	953,025	24,581	2100,622	0	202,792	202,792	99,721	0	0	0	0	0	0	0
12:11:52	90,38	2101,526	10,283	10,205	10,098	6,201	7,067	21,1	953,025	24,581	2100,623	0	201,225	201,225	99,714	0	0	0	0	0	0	0
12:11:52	-80,541	2100,721	10,283	10,156	10,093	6,193	7,05	21,1	953,025	24,581	2100,624	0	201,225	201,225	99,714	0	0	0	0	0	0	0
12:11:52	52,929	2101,25	10,429	10,302	10,089	6,198	7,033	21,1	953,025	24,581	2100,624	0	201,225	201,225	99,714	0	0	0	0	0	0	0
12:11:52	-8,642	2101,164	10,429	10,351	10,088	6,197	7,017	21,1	953,025	24,581	2100,625	0	201,225	201,225	99,714	0	0	0	0	0	0	0
12:11:52	-36,425	2100,799	10,478	10,4	10,083	6,193	7,001	21,1	953,025	24,581	2100,625	0	201,225	201,225	99,714	0	0	0	0	0	0	0
12:11:52	-119,213	2099,607	10,429	10,351	10,079	6,181	6,985	21,1	953,025	24,581	2099,607	0	201,225	201,225	99,714	0	0	0	0	0	0	0
12:11:52	0	2099,607	10,429	10,351	10,079	6,181	6,969	21,1	953,025	24,581	2099,607	0	201,225	201,225	99,714	0	0	0	0	0	0	0
12:11:52	-100,073	2098,607	10,332	10,205	10,079	6,171	6,953	21,1	953,025	24,581	2098,607	0	201,225	201,225	99,714	0	0	0	0	0	0	0
12:11:52	0	2098,607	10,332	10,302	10,079	6,171	6,938	21,1	953,025	24,581	2098,607	0	201,225	201,225	99,714	0	0	0	0	0	0	0
12:11:52	-119,213	2097,414	10,283	10,156	10,074	6,158	6,923	21,1	953,025	24,581	2097,414	0	201,225	201,225	99,714	0	0	0	0	0	0	0
12:11:52	-90,332	2096,511	10,185	10,058	10,074	6,149	6,907	21,1	953,025	24,581	2096,511	0	201,225	201,225	99,714	0	0	0	0	0	0	0
12:11:52	0	2096,511	10,185	10,058	10,074	6,149	6,893	21,1	953,025	24,581	2096,511	0	201,225	201,225	99,714	0	0	0	0	0	0	0
12:11:52	-45,19	2096,059	10,136	10,058	10,074	6,144	6,878	21,1	953,025	24,581	2096,059	0	201,225	201,225	99,714	0	0	0	0	0	0	0
12:11:52	-8,642	2095,973	10,136	10,058	10,074	6,144	6,864	21,1	953,025	24,581	2095,973	0	201,225	201,225	99,714	0	0	0	0	0	0	0
12:11:52	-90,307	2095,07	10,039	10,058	10,074	6,134	6,849	21,1	953,025	24,581	2095,07	0	201,225	201,225	99,714	0	0	0	0	0	0	0
12:11:52	-45,166	2094,618	9,99	9,961	10,074	6,13	6,835	21,1	953,025	24,581	2094,618	0	201,225	201,225	99,714	0	0	0	0	0	0	0
12:11:52	0	2094,618	9,99	10,009	10,074	6,13	6,821	21,1	953,025	24,581	2094,618	0	201,225	201,225	99,714	0	0	0	0	0	0	0
12:11:52	-28,906	2094,329	10,039	10,058	10,07	6,127	6,808	21,1	953,025	24,581	2094,329	0	201,225	201,225	99,714	0	0	0	0	0	0	0
12:11:52	52,88	2094,858	10,185	10,205	10,065	6,132	6,794	21,1	953,025	24,581	2094,329	0	201,225	201,225	99,714	0	0	0	0	0	0	0
12:11:52	-0,756	2094,85	10,283	10,156	10,06	6,132	6,781	21,1	953,025	24,581	2094,33	0	201,225	201,225	99,714	0	0	0	0	0	0	0
12:11:52	58,105	2095,431	10,429	10,351	10,055	6,138	6,769	21,1	953,025	24,581	2094,331	0	201,225	201,225	99,714	0	0	0	0	0	0	0
12:11:52	-38,574	2095,045	10,478	10,4	10,051	6,134	6,756	21,1	953,025	24,581	2094,332	0	201,225	201,225	99,714	0	0	0	0	0	0	0
12:11:52	-7,543	2094,97	10,478	10,498	10,05	6,133	6,744	21,1	953,025	24,581	2094,332	0	201,225	201,225	99,714	0	0	0	0	0	0	0
12:11:52	-39,624	2094,574	10,527	10,498	10,045	6,129	6,732	21,1	953,025	24,581	2094,333	0	201,225	201,225	99,714	0	0	0	0	0	0	0
12:11:52	-90,356	2093,67	10,429	10,351	10,045	6,12	6,72	21,1	953,025	24,581	2093,67	0	201,225	201,225	99,714	0	0	0	0	0	0	0
12:11:52	0	2093,67	10,429	10,351	10,045	6,12	6,708	21,1	953,025	24,581	2093,67	0	201,225	201,225	99,714	0	0	0	0	0	0	0
12:11:52	-90,307	2092,767	10,332	10,302	10,045	6,111	6,697	21,1	953,025	24,581	2092,767	0	201,225	201,225	99,714	0	0	0	0	0	0	0
12:11:52	-127,905	2091,488	10,185	10,156	10,046	6,097	6,685	21,1	953,025	24,581	2091,488	0	201,225	201,225	99,714	0	0	0	0	0	0	0
12:11:52	-52,685	2090,961	10,136	10,156	10,045	6,092	6,673	21,1	953,025	24,581	2090,961	0	201,225	201,225	99,714	0	0	0	0	0	0	0
12:11:52	45,117	2091,412	10,185	10,156	10,045	6,097	6,662	21,1	953,025	24,581	2090,962	0	201,225	201,225	99,714	0	0	0	0	0	0	0
12:11:52	0	2091,412	10,185	10,058	10,045	6,097	6,651	21,1	953,025	24,581	2090,962	0	201,225	201,225	99,714	0	0	0	0	0	0	0
12:11:52	-122,338	2090,189	10,136	9,961	10,041	6,084	6,64	21,1	953,025	24,581	2090,189	0	201,225	201,225	99,714	0	0	0	0	0	0	0
12:11:52	0	2090,189	10,136	10,009	10,041	6,084	6,629	21,1	953,025	24,581	2090,189	0	201,225	201,225	99,714	0	0	0	0	0	0	0
12:11:52	-96,801	2089,221	10,039	9,961	10,041	6,074	6,618	21,1	953,025	24,581	2089,221	0	201,225	201,225	99,714	0	0	0	0	0	0	0
12:11:52	0	2089,221	10,039	9,961	10,041	6,074	6,607	21,1	953,025	24,581	2089,221	0	201,225	201,225	99,714	0	0	0	0	0	0	0
12:11:52	13,11	2089,352	10,136	10,009	10,036	6,075	6,597	21,1	953,025	24,581	2089,221	0	201,225	201,225	99,714	0	0	0	0	0	0	0
12:11:52	0	2089,352	10,136	9,961	10,036	6,075	6,587	21,1	953,025	24,581	2089,221	0	201,225	201,225	99,714	0	0	0	0	0	0	0
12:11:52	-90,258	2088,45	10,039	9,961	10,036	6,066	6,576	21,1	953,025	24,581	2088,45	0	201,225	201,225	99,714	0	0	0	0	0	0	0
12:11:52	4,272	2088,492	10,136	10,058	10,031	6,066	6,566	21,1	953,025	24,581	2088,45	0	201,225	201,225	99,714	0	0	0	0	0	0	0
12:11:52	0	2088,492	10,136	10,009	10,031	6,066	6,557	21,1	953,025	24,581	2088,45	0	201,225	201,225	99,714	0	0	0	0	0	0	0
12:11:52	-168,505	2086,807	10,039	10,009	10,027	6,049	6,547	21,1	953,025	24,581	2086,807	0	201,225	201,225	99,714	0	0	0	0	0	0	0
12:11:52	128,857	2088,096	10,185	10,156	10,027	6,062	6,537	21,1	953,025	24,581	2086,808	0	201,225	201,225	99,714	0	0	0	0	0	0	0
12:11:52	10,791	2088,204	10,283	10,205	10,022	6,063	6,528	21,1	953,025	24,581	2086,81	0	201,225	201,225	99,714	0	0	0	0	0	0	0
12:11:52	-90,283	2087,301	10,185	10,156	10,022	6,054	6,519	21,1	953,025	24,581	2086,81	0	201,225	201,225	99,714	0	0	0	0	0	0	0
12:11:52	-50,39	2086,797	10,136	10,156	10,022	6,049	6,509	21,1	953,025	24,581	2086,797	0	201,225	201,225	99,714	0	0	0	0	0	0	0
12:11:52	45,117	2087,248	10,185	10,156	10,022	6,054	6,5	21,1	953,025	24,581	2086,797	0	201,225	201,225	99,714	0	0	0	0	0	0	0
12:11:52	-45,117	2086,797	10,136	10,058	10,022	6,049	6,492	21,1	953,025	24,581	2086,797	0	201,225	201,225	99,714	0	0	0	0	0	0	0
12:11:52	-90,258	2085,894	10,039	10,009	10,022	6,04	6,483	21,1	953,025	24,581	2085,894	0	201,225	201,225	99,714	0	0	0	0	0	0	0
12:11:52	5,297	2085,947	10,039	10,058	10,022	6,04	6,474	21,1	953,025	24,581	2085,894	0	201,225	201,225	99,714	0	0	0	0	0	0	0
12:11:52	-5,297	2085,894	10,039	10,058	10,022	6,04	6,466	21,1	953,025	24,581	2085,894	0	201,225	201,225	99,714	0	0	0	0	0	0	0
12:11:52	0	2085,894	10,039	9,961	10,022	6,04	6,457	21,1	953,025	24,581	2085,894	0	201,225	201,225	99,714	0	0	0	0	0	0	0
12:11:52	9,716	2085,992	10,136	10,009	10,017	6,041	6,449	21,1	953,025	24,581	2085,894	0	201,225	201,225	99,714	0	0	0	0	0	0	0
12:11:52	-90,234	2085,089	10,039	10,009	10,017	6,031	6,441	21,1	953,025	24,581	2085,089	0	201,225	201,225	99,714	0	0	0	0	0	0	0
12:11:52	0	2085,089	10,039	10,009	10,017	6,031	6,433	21,1	953,025	24,581	2085,089	0	201,225	201,225	99,714	0	0	0	0	0	0	0
12:11:52	5,493	2085,144	10,136	10,058	10,012	6,032	6,425	21,1	953,025	24,581	2085,089	0	201,225	201,225	99,714	0	0	0	0	0	0	0
12:11:52	0	2085,144	10,136	10,058	10,012	6,032	6,417	21,1	953,025	24,581	2085,089	0	201,225	201,225	99,714	0	0	0	0	0	0	0
12:11:52	-35,449	2084,79	10,185	10,156	10,008	6,028	6,41	21,1	953,025	24,581	2084,79	0	201,225	201,225	99,714	0	0	0	0	0	0	0
12:11:52	-50,366	2084,286	10,136	10,058	10,008	6,023	6,402	21,1	953,025	24,581	2084,286	0	201,225	201,225	99,714	0	0	0	0	0	0	0
12:11:52	-90,234	2083,384	10,039	10,009	10,008	6,014	6,394	21,1	953,025	24,581	2083,384	0	201,225	201,225	99,714	0	0	0	0	0	0	0
12:11:52	-45,092	2082,933	9,99	9,961	10,008	6,009	6,387	21,1	953,025	24,581	2082,933	0	201,225	201,225	99,714	0	0	0	0	0	0	0
12:11:52	0	2082,933	9,99	9,961	10,008	6,009	6,379	21,1	953,025	24,581	2082,933	0	201,225	201,225	99,714	0	0	0	0	0	0	0
12:11:52	-80,517	2082,127	9,99	9,863	10,003	6,001	6,372	21,1	953,025	24,581	2082,127	0	201,225	201,225	99,714	0	0	0	0	0	0	0
12:11:52	45,092	2082,578	10,039	9,961	10,003	6,005	6,365	21,1	953,025	24,581	2082,128	0	201,225	201,225	99,714	0	0	0	0	0	0	0
12:11:52	-45,092	2082,127	9,99	9,863	10,003	6,001	6,358	21,1	953,025	24,581	2082,127	0	201,225	201,225	99,714	0	0	0	0	0	0	0
12:11:52	-86,865	2081,259	9,99	9,814	9,998	5,992	6,351	21,1	953,025	24,581	2081,259	0	201,225	201,225	99,714	0	0	0	0	0	0	0
12:11:52	0	2081,259	9,99	9,863	9,998	5,992	6,343	21,1	953,025	24,581	2081,259	0	201,225	201,225	99,714	0	0	0	0	0	0	0
12:11:52	45,092	2081,71	10,039	9,961	9,998	5,997	6,337	21,1	953,025	24,581	2081,259	0	201,225	201,225	99,714	0	0	0	0	0	0	0
12:11:52	-80,517	2080,905	10,039	9,863	9,993	5,988	6,33	21,1	953,025	24,581	2080,905	0	201,225	201,225	99,714	0	0	0	0	0	0	0
12:11:52	0	2080,905	10,039	9,863	9,993	5,988	6,323	21,1	953,025	24,581	2080,905	0	201,225	201,225	99,714	0	0	0	0	0	0	0
12:11:52	-95,629	2079,948	9,941	9,814	9,993	5,978	6,316	21,1	953,025	24,581	2079,948	0	201,225	201,225	99,714	0	0	0	0	0	0	0
12:11:52	90,185	2080,85	10,039	9,814	9,993	5,988	6,31	21,1	953,025	24,581	2079,949	0	201,225	201,225	99,714	0	0	0	0	0	0	0
12:11:52	-80,371	2080,046	10,039	9,863	9,989	5,979	6,303	21,1	953,025	24,581	2079,949	0	201,225	201,225	99,714	0	0	0	0	0	0	0
12:11:52	0	2080,046	10,039	9,814	9,989	5,979	6,297	21,1	953,025	24,581	2079,949	0	201,225	201,225	99,714	0	0	0	0	0	0	0
12:11:52	-82,666	2079,22	10,039	9,863	9,984	5,971	6,291	21,1	953,025	24,581	2079,22	0	201,225	201,225	99,714	0	0	0	0	0	0	0
12:11:52	-45,068	2078,769	9,99	9,716	9,984	5,966	6,284	21,1	953,025	24,581	2078,769	0	201,225	201,225	99,714	0	0	0	0	0	0	0
12:11:52	-40,893	2078,36	10,039	9,961	9,979	5,962	6,278	21,1	953,025	24,581	2078,36	0	201,225	201,225	99,714	0	0	0	0	0	0	0
12:11:52	135,253	2079,713	10,185	10,009	9,979	5,976	6,272	21,1	953,025	24,581	2078,362	0	201,225	201,225	99,714	0	0	0	0	0	0	0
12:11:52	-45,117	2079,262	10,136	9,961	9,979	5,971	6,266	21,1	953,025	24,581	2078,363	0	201,225	201,225	99,714	0	0	0	0	0	0	0
12:11:52	-90,136	2078,36	10,039	9,863	9,979	5,962	6,26	21,1	953,025	24,581	2078,36	0	201,225	201,225	99,714	0	0	0	0	0	0	0
12:11:52	-45,068	2077,909	9,99	9,716	9,979	5,957	6,254	21,1	953,025	24,581	2077,909	0	201,225	201,225	99,714	0	0	0	0	0	0	0
12:11:52	-135,205	2076,557	9,843	9,716	9,979	5,943	6,248	21,1	953,025	24,581	2076,557	0	201,225	201,225	99,714	0	0	0	0	0	0	0
12:11:52	52,539	2077,083	9,99	9,863	9,974	5,949	6,242	21,1	953,025	24,581	2076,558	0	201,225	201,225	99,714	0	0	0	0	0	0	0
12:11:52	-135,18	2075,731	9,843	9,814	9,974	5,935	6,236	21,1	953,025	24,581	2075,731	0	201,225	201,225	99,714	0	0	0	0	0	0	0
12:11:52	3,295	2075,764	9,941	9,716	9,969	5,935	6,23	21,1	953,025	24,581	2075,731	0	201,225	201,225	99,714	0	0	0	0	0	0	0
12:11:52	0	2075,764	9,941	9,716	9,969	5,935	6,225	21,1	953,025	24,581	2075,731	0	201,225	201,225	99,714	0	0	0	0	0	0	0
12:11:52	45,068	2076,215	9,99	9,716	9,969	5,94	6,219	21,1	953,025	24,581	2075,731	0	201,225	201,225	99,714	0	0	0	0	0	0	0
12:11:52	0	2076,215	9,99	9,814	9,969	5,94	6,214	21,1	953,025	24,581	2075,732	0	201,225	201,225	99,714	0	0	0	0	0	0	0
12:11:52	0	2076,215	9,99	9,814	9,969	5,94	6,208	21,1	953,025	24,581	2075,732	0	201,225	201,225	99,714	0	0	0	0	0	0	0
12:11:52	-37,597	2075,839	10,039	9,961	9,965	5,936	6,203	21,1	953,025	24,581	2075,732	0	201,225	201,225	99,714	0	0	0	0	0	0	0
12:11:52	0	2075,839	10,039	10,009	9,965	5,936	6,198	21,1	953,025	24,581	2075,732	0	201,225	201,225	99,714	0	0	0	0	0	0	0
12:11:52	0	2075,839	10,039	10,058	9,965	5,936	6,192	21	953,994	24,581	2075,732	0	201,225	201,225	99,714	0	0	0	0	0	0	0
12:11:52	87,915	2076,718	10,136	10,156	9,965	5,945	6,188	21	953,994	24,581	2075,733	0	201,225	201,225	99,714	0	0	0	0	0	0	0
12:11:52	270,459	2079,422	10,429	10,4	9,965	5,973	6,183	21	953,994	24,581	2075,737	0	201,225	201,225	99,714	0	0	0	0	0	0	0
12:11:53	308,129	2082,504	10,673	10,84	9,969	6,005	6,18	21	953,994	24,581	2075,744	0	201,225	201,225	99,714	0	0	0	0	0	0	0
12:11:53	485,498	2087,359	11,015	11,23	9,979	6,055	6,177	21	953,994	24,581	2075,755	0	201,225	201,225	99,714	0	0	0	0	0	0	0
12:11:53	530,053	2092,659	11,406	11,621	9,989	6,109	6,176	21	953,994	24,581	2075,772	0	201,225	201,225	99,714	0	0	0	0	0	0	0
12:11:53	650,634	2099,166	11,748	12,158	10,008	6,176	6,176	21	953,994	24,581	2075,795	0	201,225	201,225	99,714	0	0	0	0	0	0	0
12:11:53	569,14	2104,857	11,992	12,695	10,027	6,235	6,177	21	953,994	24,581	2075,825	0	201,225	201,225	99,714	0	0	0	0	0	0	0
12:11:53	715,527	2112,012	12,138	12,988	10,06	6,309	6,18	21	953,994	24,581	2075,861	0	201,225	201,225	99,714	0	0	0	0	0	0	0
12:11:53	633,496	2118,347	12,187	13,183	10,093	6,374	6,184	21	953,994	24,581	2075,903	0	201,225	201,225	99,714	0	0	0	0	0	0	0
12:11:53	898,559	2127,333	12,285	13,379	10,139	6,467	6,189	21	953,994	24,581	2075,955	0	200,975	200,975	99,713	0	0	0	0	0	0	0
12:11:53	655,712	2133,89	12,187	13,379	10,181	6,534	6,196	21	953,994	24,581	2076,013	0	200,975	200,975	99,713	0	0	0	0	0	0	0
12:11:53	924,438	2143,134	12,285	13,525	10,229	6,63	6,205	21	953,994	24,581	2076,08	0	200,975	200,975	99,713	0	0	0	0	0	0	0
12:11:53	770,678	2150,841	12,187	13,72	10,278	6,709	6,214	21	953,994	24,581	2076,154	0	200,975	200,975	99,713	0	0	0	0	0	0	0
12:11:53	1101,709	2161,858	12,529	13,965	10,322	6,823	6,226	21	953,994	24,581	2076,24	0	200,975	200,975	99,713	0	0	0	0	0	0	0
12:11:53	1347,021	2175,328	13,261	14,648	10,36	6,962	6,241	21	953,994	24,581	2076,339	0	200,975	200,975	99,713	0	0	0	0	0	0	0
12:11:53	1341,87	2188,747	13,945	15,283	10,399	7,1	6,258	21	953,994	24,581	2076,451	0	200,975	200,975	99,713	0	0	0	0	0	0	0
12:11:53	1015,234	2198,9	14,287	16,015	10,439	7,205	6,276	21	953,994	24,581	2076,574	0	200,975	200,975	99,713	0	0	0	0	0	0	0
12:11:53	1213,476	2211,034	14,726	16,504	10,484	7,33	6,297	21	953,994	24,581	2076,709	0	200,975	200,975	99,713	0	0	0	0	0	0	0
12:11:53	1010,058	2221,135	14,775	16,601	10,539	7,434	6,319	21	953,994	24,581	2076,853	0	200,975	200,975	99,713	0	0	0	0	0	0	0
12:11:53	1126,855	2232,403	14,922	16,748	10,595	7,55	6,343	21	953,994	24,581	2077,008	0	200,975	200,975	99,713	0	0	0	0	0	0	0
12:11:53	838,159	2240,785	14,629	16,406	10,658	7,636	6,369	21	953,994	24,581	2077,172	0	200,975	200,975	99,713	0	0	0	0	0	0	0
12:11:53	1171,386	2252,499	14,726	16,552	10,719	7,757	6,396	21	953,994	24,581	2077,347	0	200,975	200,975	99,713	0	0	0	0	0	0	0
12:11:53	1136,938	2263,868	14,873	16,601	10,775	7,874	6,425	21	953,994	24,581	2077,534	0	200,975	200,975	99,713	0	0	0	0	0	0	0
12:11:53	1173,803	2275,606	15,068	17,041	10,831	7,995	6,456	21	953,994	24,581	2077,732	0	200,975	200,975	99,713	0	0	0	0	0	0	0
12:11:53	965,014	2285,256	15,215	16,943	10,878	8,095	6,488	21	953,994	24,581	2077,94	0	200,975	200,975	99,713	0	0	0	0	0	0	0
12:11:53	1158,081	2296,837	15,556	17,236	10,925	8,214	6,522	21	953,994	24,581	2078,158	0	200,975	200,975	99,713	0	0	0	0	0	0	0
12:11:53	1214,77	2308,985	16,045	17,627	10,968	8,34	6,557	21	953,994	24,581	2078,389	0	200,975	200,975	99,713	0	0	0	0	0	0	0
12:11:53	1301,416	2321,999	16,533	18,31	11,015	8,474	6,595	21	953,994	24,581	2078,633	0	200,975	200,975	99,713	0	0	0	0	0	0	0
12:11:53	1100	2332,999	16,728	18,701	11,067	8,587	6,634	21	953,994	24,581	2078,887	0	200,975	200,975	99,713	0	0	0	0	0	0	0
12:11:53	1111,352	2344,113	16,924	18,506	11,119	8,702	6,674	21	953,994	24,581	2079,152	0	200,975	200,975	99,713	0	0	0	0	0	0	0
12:11:53	665,918	2350,772	16,582	18,603	11,175	8,77	6,716	21	953,994	24,581	2079,424	0	200,975	200,975	99,713	0	0	0	0	0	0	0
12:11:53	1216,088	2362,933	16,728	18,603	11,236	8,896	6,758	21	953,994	24,581	2079,707	0	200,975	200,975	99,713	0	0	0	0	0	0	0
12:11:53	1174,365	2374,676	16,875	18,652	11,294	9,017	6,803	21	953,994	24,581	2080,002	0	200,975	200,975	99,713	0	0	0	0	0	0	0
12:11:53	1018,994	2384,866	17,021	18,701	11,344	9,122	6,848	21	953,994	24,581	2080,307	0	200,975	200,975	99,713	0	0	0	0	0	0	0
12:11:53	1574,414	2400,61	17,803	19,189	11,39	9,284	6,896	21	953,994	24,581	2080,627	0	200,975	200,975	99,713	0	0	0	0	0	0	0
12:11:53	977,807	2410,389	18,047	19,726	11,432	9,385	6,945	21	953,994	24,581	2080,957	0	200,975	200,975	99,713	0	0	0	0	0	0	0
12:11:53	1010,205	2420,491	18,34	19,922	11,473	9,489	6,995	21	953,994	24,581	2081,297	0	200,975	200,975	99,713	0	0	0	0	0	0	0
12:11:53	1405,517	2434,546	19,121	20,459	11,51	9,634	7,046	21	953,994	24,581	2081,65	0	200,975	200,975	99,713	0	0	0	0	0	0	0
12:11:53	942,016	2443,966	19,267	20,801	11,555	9,731	7,099	21	953,994	24,581	2082,012	0	200,975	200,975	99,713	0	0	0	0	0	0	0
12:11:53	833,081	2452,297	19,267	20,801	11,602	9,817	7,152	21	953,994	24,581	2082,382	0	200,975	200,975	99,713	0	0	0	0	0	0	0
12:11:53	919,873	2461,495	19,267	20,898	11,654	9,912	7,206	21	953,994	24,581	2082,762	0	200,975	200,975	99,713	0	0	0	0	0	0	0
12:11:53	835,595	2469,851	19,121	20,556	11,709	9,998	7,261	21	953,994	24,581	2083,149	0	200,975	200,975	99,713	0	0	0	0	0	0	0
12:11:53	774,462	2477,596	18,974	20,361	11,761	10,078	7,316	21	953,994	24,581	2083,543	0	200,975	200,975	99,713	0	0	0	0	0	0	0
12:11:53	829,834	2485,894	18,974	20,263	11,807	10,163	7,372	21	953,994	24,581	2083,946	0	200,975	200,975	99,713	0	0	0	0	0	0	0
12:11:53	802,27	2493,917	19,023	20,361	11,85	10,246	7,428	21	953,994	24,581	2084,356	0	200,975	200,975	99,713	0	0	0	0	0	0	0
12:11:53	1142,627	2505,343	19,512	20,752	11,888	10,364	7,486	21	953,994	24,581	2084,777	0	200,975	200,975	99,713	0	0	0	0	0	0	0
12:11:53	875,488	2514,098	19,804	20,898	11,921	10,454	7,544	21	953,994	24,581	2085,206	0	200,975	200,975	99,713	0	0	0	0	0	0	0
12:11:53	1109,423	2525,192	20,342	21,435	11,954	10,568	7,604	21	953,994	24,581	2085,646	0	200,975	200,975	99,713	0	0	0	0	0	0	0
12:11:53	829,101	2533,484	20,586	21,68	11,987	10,654	7,663	21	953,994	24,581	2086,094	0	200,975	200,975	99,713	0	0	0	0	0	0	0
12:11:53	674,902	2540,233	20,586	21,826	12,025	10,724	7,723	21	953,994	24,581	2086,548	0	200,975	200,975	99,713	0	0	0	0	0	0	0
12:11:53	799,438	2548,227	20,635	21,777	12,067	10,806	7,784	21	953,994	24,581	2087,01	0	200,975	200,975	99,713	0	0	0	0	0	0	0
12:11:53	930,981	2557,537	20,732	21,924	12,114	10,902	7,845	21	953,994	24,581	2087,481	0	200,975	200,975	99,713	0	0	0	0	0	0	0
12:11:53	588,012	2563,417	20,488	21,631	12,161	10,963	7,906	21	953,994	24,581	2087,956	0	200,975	200,975	99,713	0	0	0	0	0	0	0
12:11:53	616,088	2569,578	20,342	21,435	12,204	11,026	7,967	21	953,994	24,581	2088,438	0	200,975	200,975	99,713	0	0	0	0	0	0	0
12:11:53	1013,623	2579,714	20,635	21,484	12,245	11,131	8,029	21	953,994	24,581	2088,929	0	200,975	200,975	99,713	0	0	0	0	0	0	0
12:11:53	890,747	2588,621	20,976	21,826	12,276	11,222	8,092	21	953,994	24,581	2089,429	0	200,975	200,975	99,713	0	0	0	0	0	0	0
12:11:53	1101,928	2599,641	21,611	22,314	12,303	11,336	8,155	21	953,994	24,581	2089,939	0	200,975	200,975	99,713	0	0	0	0	0	0	0
12:11:53	935,205	2608,993	22,148	22,803	12,326	11,432	8,22	21	953,994	24,581	2090,458	0	200,975	200,975	99,713	0	0	0	0	0	0	0
12:11:53	632,153	2615,314	22,295	22,998	12,353	11,498	8,284	21	953,994	24,581	2090,983	0	200,975	200,975	99,713	0	0	0	0	0	0	0
12:11:53	803,32	2623,348	22,539	23,193	12,385	11,58	8,349	21	953,994	24,581	2091,516	0	200,975	200,975	99,713	0	0	0	0	0	0	0
12:11:53	624,145	2629,589	22,539	23,144	12,42	11,645	8,413	21	953,994	24,581	2092,054	0	200,975	200,975	99,713	0	0	0	0	0	0	0
12:11:53	596,386	2635,553	22,49	22,998	12,456	11,706	8,478	21	953,994	24,581	2092,597	0	200,975	200,975	99,713	0	0	0	0	0	0	0
12:11:53	521,899	2640,772	22,344	22,949	12,493	11,76	8,542	21	953,994	24,581	2093,145	0	200,975	200,975	99,713	0	0	0	0	0	0	0
12:11:53	549,829	2646,27	22,197	22,803	12,532	11,817	8,606	21	953,994	24,581	2093,699	0	200,975	200,975	99,713	0	0	0	0	0	0	0
12:11:53	731,591	2653,586	22,344	22,949	12,565	11,892	8,671	21	953,994	24,581	2094,258	0	200,975	200,975	99,713	0	0	0	0	0	0	0
12:11:53	484,741	2658,433	22,344	22,803	12,593	11,942	8,735	21	953,994	24,581	2094,822	0	200,975	200,975	99,713	0	0	0	0	0	0	0
12:11:53	743,627	2665,87	22,685	23,096	12,615	12,019	8,799	21	953,994	24,581	2095,393	0	200,975	200,975	99,713	0	0	0	0	0	0	0
12:11:53	724,926	2673,119	23,076	23,437	12,634	12,094	8,864	21	953,994	24,581	2095,971	0	200,975	200,975	99,713	0	0	0	0	0	0	0
12:11:53	746,704	2680,586	23,418	23,73	12,657	12,17	8,929	21	953,994	24,581	2096,556	0	200,975	200,975	99,713	0	0	0	0	0	0	0
12:11:53	560,888	2686,195	23,564	23,877	12,68	12,228	8,993	21	953,994	24,581	2097,146	0	200,975	200,975	99,713	0	0	0	0	0	0	0
12:11:53	494,042	2691,135	23,564	23,828	12,708	12,279	9,058	21	953,994	24,581	2097,74	0	200,975	200,975	99,713	0	0	0	0	0	0	0
12:11:53	358,422	2694,72	23,418	23,828	12,736	12,316	9,122	21	953,994	24,581	2098,337	0	200,975	200,975	99,713	0	0	0	0	0	0	0
12:11:53	480,761	2699,527	23,32	23,682	12,769	12,366	9,185	21	953,994	24,581	2098,938	0	200,975	200,975	99,713	0	0	0	0	0	0	0
12:11:53	412,011	2703,647	23,223	23,535	12,797	12,408	9,249	21	953,994	24,581	2099,543	0	200,975	200,975	99,713	0	0	0	0	0	0	0
12:11:53	358,105	2707,228	23,076	23,437	12,826	12,445	9,311	21	953,994	24,581	2100,15	0	200,975	200,975	99,713	0	0	0	0	0	0	0
12:11:53	569,995	2712,928	23,223	23,437	12,849	12,504	9,374	21	953,994	24,581	2100,763	0	200,975	200,975	99,713	0	0	0	0	0	0	0
12:11:53	385,815	2716,786	23,271	23,535	12,868	12,544	9,436	21	953,994	24,581	2101,379	0	200,975	200,975	99,713	0	0	0	0	0	0	0
12:11:53	545,117	2722,238	23,564	23,73	12,883	12,6	9,498	21	953,994	24,581	2102	0	200,975	200,975	99,713	0	0	0	0	0	0	0
12:11:53	558,911	2727,827	23,955	24,072	12,892	12,658	9,56	21	953,994	24,581	2102,626	0	200,975	200,975	99,713	0	0	0	0	0	0	0
12:11:53	632,788	2734,155	24,248	24,512	12,911	12,723	9,622	21	953,994	24,581	2103,257	0	200,975	200,975	99,713	0	0	0	0	0	0	0
12:11:53	305,81	2737,213	24,297	24,609	12,926	12,754	9,683	21	953,994	24,581	2103,891	0	200,975	200,975	99,713	0	0	0	0	0	0	0
12:11:53	425,732	2741,47	24,297	24,463	12,95	12,798	9,745	21	953,994	24,581	2104,529	0	200,975	200,975	99,713	0	0	0	0	0	0	0
12:11:53	243,505	2743,905	24,199	24,463	12,969	12,823	9,805	21	953,994	24,581	2105,168	0	200,975	200,975	99,713	0	0	0	0	0	0	0
12:11:53	413,085	2748,036	24,101	24,267	12,997	12,866	9,865	21	953,994	24,581	2105,811	0	200,975	200,975	99,713	0	0	0	0	0	0	0
12:11:53	237,133	2750,407	23,906	23,974	13,021	12,89	9,924	21	953,994	24,581	2106,456	0	200,975	200,975	99,713	0	0	0	0	0	0	0
12:11:53	227,417	2752,682	23,711	23,73	13,045	12,914	9,983	21	953,994	24,581	2107,102	0	200,975	200,975	99,713	0	0	0	0	0	0	0
12:11:53	318,579	2755,867	23,76	23,73	13,06	12,947	10,041	21	953,994	24,581	2107,751	0	200,975	200,975	99,713	0	0	0	0	0	0	0
12:11:53	537,939	2761,247	24,053	24,072	13,074	13,002	10,099	21	953,994	24,581	2108,404	0	200,975	200,975	99,713	0	0	0	0	0	0	0
12:11:53	411,718	2765,364	24,297	24,463	13,083	13,044	10,157	21	953,994	24,581	2109,061	0	200,975	200,975	99,713	0	0	0	0	0	0	0
12:11:53	541,235	2770,776	24,736	25	13,089	13,1	10,214	21	953,994	24,581	2109,723	0	200,975	200,975	99,713	0	0	0	0	0	0	0
12:11:53	459,106	2775,367	25,029	25,146	13,098	13,148	10,272	21	953,994	24,581	2110,389	0	200,975	200,975	99,713	0	0	0	0	0	0	0
12:11:53	223,193	2777,599	25,078	25,195	13,108	13,171	10,329	21	953,994	24,581	2111,056	0	200,975	200,975	99,713	0	0	0	0	0	0	0
12:11:53	334,643	2780,946	25,078	25,195	13,127	13,205	10,385	21	953,994	24,581	2111,725	0	200,975	200,975	99,713	0	0	0	0	0	0	0
12:11:53	-12,28	2780,823	24,736	24,707	13,145	13,204	10,441	21	953,994	24,581	2112,394	0	200,975	200,975	99,713	0	0	0	0	0	0	0
12:11:53	73,217	2781,555	24,541	24,658	13,16	13,211	10,495	21	953,994	24,581	2113,064	0	200,975	200,975	99,713	0	0	0	0	0	0	0
12:11:53	320,385	2784,759	24,541	24,609	13,178	13,244	10,549	21	953,994	24,581	2113,735	0	200,975	200,975	99,713	0	0	0	0	0	0	0
12:11:53	337,475	2788,134	24,687	24,853	13,189	13,279	10,602	21	953,994	24,581	2114,41	0	200,975	200,975	99,713	0	0	0	0	0	0	0
12:11:53	248,291	2790,617	24,785	24,853	13,198	13,305	10,655	21	953,994	24,581	2115,086	0	200,975	200,975	99,713	0	0	0	0	0	0	0
12:11:53	185,131	2792,468	24,883	24,951	13,202	13,324	10,708	21	953,994	24,581	2115,763	0	200,975	200,975	99,713	0	0	0	0	0	0	0
12:11:53	123,12	2793,699	24,932	24,805	13,207	13,337	10,759	21,3	952,565	24,581	2116,441	0	200,975	200,975	99,713	0	0	0	0	0	0	0
12:11:53	329,98	2796,999	25,176	25,049	13,211	13,371	10,81	21,3	952,565	24,581	2117,122	0	200,975	200,975	99,713	0	0	0	0	0	0	0
12:11:53	357,739	2800,576	25,517	25,391	13,211	13,408	10,861	21,3	952,565	24,581	2117,805	0	200,975	200,975	99,713	0	0	0	0	0	0	0
12:11:54	122,143	2801,798	25,566	25,537	13,216	13,42	10,911	21,3	952,565	24,581	2118,489	0	200,975	200,975	99,713	0	0	0	0	0	0	0
12:11:54	100,219	2802,8	25,566	25,488	13,221	13,43	10,961	21,3	952,565	24,581	2119,173	0	200,975	200,975	99,713	0	0	0	0	0	0	0
12:11:54	-121,02	2801,59	25,273	25,244	13,231	13,418	11,009	21,3	952,565	24,581	2119,856	0	200,975	200,975	99,713	0	0	0	0	0	0	0
12:11:54	-23,046	2801,359	25,078	25,049	13,241	13,416	11,056	21,3	952,565	24,581	2120,537	0	200,975	200,975	99,713	0	0	0	0	0	0	0
12:11:54	23,876	2801,598	24,932	24,951	13,25	13,418	11,103	21,3	952,565	24,581	2121,218	0	200,975	200,975	99,713	0	0	0	0	0	0	0
12:11:54	169,018	2803,288	25,029	24,805	13,254	13,435	11,148	21,3	952,565	24,581	2121,9	0	200,975	200,975	99,713	0	0	0	0	0	0	0
12:11:54	15,185	2803,44	25,029	25	13,255	13,437	11,193	21,3	952,565	24,581	2122,581	0	200,975	200,975	99,713	0	0	0	0	0	0	0
12:11:54	196,337	2805,403	25,224	25,049	13,255	13,457	11,238	21,3	952,565	24,581	2123,264	0	202,944	202,944	99,721	0	0	0	0	0	0	0
12:11:54	0	2805,403	25,224	25,195	13,255	13,457	11,281	21,3	952,565	24,581	2123,947	0	202,944	202,944	99,721	0	0	0	0	0	0	0
12:11:54	49,096	2805,894	25,273	25,342	13,255	13,462	11,324	21,3	952,565	24,581	2124,629	0	202,944	202,944	99,721	0	0	0	0	0	0	0
12:11:54	0	2805,894	25,273	25,195	13,255	13,462	11,366	21,3	952,565	24,581	2125,31	0	202,944	202,944	99,721	0	0	0	0	0	0	0
12:11:54	-49,096	2805,403	25,224	25,195	13,255	13,457	11,407	21,3	952,565	24,581	2125,99	0	202,944	202,944	99,721	0	0	0	0	0	0	0
12:11:54	69,848	2806,102	25,224	25,146	13,259	13,464	11,447	21,3	952,565	24,581	2126,67	0	202,944	202,944	99,721	0	0	0	0	0	0	0
12:11:54	0	2806,102	25,224	25,342	13,259	13,464	11,487	21,3	952,565	24,581	2127,349	0	202,944	202,944	99,721	0	0	0	0	0	0	0
12:11:54	49,096	2806,593	25,273	25,244	13,259	13,47	11,526	21,3	952,565	24,581	2128,029	0	202,944	202,944	99,721	0	0	0	0	0	0	0
12:11:54	147,314	2808,066	25,42	25,342	13,259	13,485	11,564	21,3	952,565	24,581	2128,709	0	202,944	202,944	99,721	0	0	0	0	0	0	0
12:11:54	-245,507	2805,611	25,176	25,195	13,259	13,459	11,601	21,3	952,565	24,581	2129,385	0	202,944	202,944	99,721	0	0	0	0	0	0	0
12:11:54	0	2805,611	25,176	25,146	13,259	13,459	11,638	21,3	952,565	24,581	2130,061	0	202,944	202,944	99,721	0	0	0	0	0	0	0
12:11:54	-168,017	2803,931	25,078	25,049	13,255	13,442	11,673	21,3	952,565	24,581	2130,735	0	202,944	202,944	99,721	0	0	0	0	0	0	0
12:11:54	-49,072	2803,44	25,029	25	13,255	13,437	11,708	21,3	952,565	24,581	2131,408	0	202,944	202,944	99,721	0	0	0	0	0	0	0
12:11:54	49,072	2803,931	25,078	25,195	13,255	13,442	11,742	21,3	952,565	24,581	2132,081	0	202,944	202,944	99,721	0	0	0	0	0	0	0
12:11:54	-162,402	2802,307	24,932	24,853	13,254	13,425	11,775	21,3	952,565	24,581	2132,751	0	202,944	202,944	99,721	0	0	0	0	0	0	0
12:11:54	147,216	2803,779	25,078	25,146	13,254	13,441	11,807	21,3	952,565	24,581	2133,422	0	202,944	202,944	99,721	0	0	0	0	0	0	0
12:11:54	-70,874	2803,07	25,078	25,049	13,25	13,433	11,839	21,3	952,565	24,581	2134,092	0	202,944	202,944	99,721	0	0	0	0	0	0	0
12:11:54	-49,072	2802,579	25,029	25,146	13,25	13,428	11,87	21,3	952,565	24,581	2134,76	0	202,944	202,944	99,721	0	0	0	0	0	0	0
12:11:54	19,775	2802,777	25,078	25,049	13,249	13,43	11,901	21,3	952,565	24,581	2135,428	0	202,944	202,944	99,721	0	0	0	0	0	0	0
12:11:54	-56,811	2802,209	25,078	25	13,245	13,424	11,931	21,3	952,565	24,581	2136,095	0	202,944	202,944	99,721	0	0	0	0	0	0	0
12:11:54	-14,086	2802,068	25,078	24,951	13,245	13,423	11,96	21,3	952,565	24,581	2136,761	0	202,944	202,944	99,721	0	0	0	0	0	0	0
12:11:54	-49,072	2801,578	25,029	24,951	13,245	13,418	11,989	21,3	952,565	24,581	2137,425	0	202,944	202,944	99,721	0	0	0	0	0	0	0
12:11:54	-147,192	2800,106	24,883	24,951	13,245	13,403	12,016	21,3	952,565	24,581	2138,088	0	202,944	202,944	99,721	0	0	0	0	0	0	0
12:11:54	33,691	2800,442	24,932	24,805	13,244	13,406	12,044	21,3	952,565	24,581	2138,75	0	202,944	202,944	99,721	0	0	0	0	0	0	0
12:11:54	-202,685	2798,416	24,785	24,658	13,241	13,385	12,07	21,3	952,565	24,581	2139,41	0	202,944	202,944	99,721	0	0	0	0	0	0	0
12:11:54	-358,471	2794,831	24,443	24,023	13,24	13,348	12,095	21,3	952,565	24,581	2140,065	0	202,944	202,944	99,721	0	0	0	0	0	0	0
12:11:54	-475,903	2790,072	24,053	23,193	13,235	13,299	12,119	21,3	952,565	24,581	2140,715	0	202,944	202,944	99,721	0	0	0	0	0	0	0
12:11:54	-762,939	2782,442	23,467	22,558	13,225	13,221	12,14	21,3	952,565	24,581	2141,357	0	202,944	202,944	99,721	0	0	0	0	0	0	0
12:11:54	-919,873	2773,244	22,881	21,631	13,207	13,126	12,159	21,3	952,565	24,581	2141,988	0	202,944	202,944	99,721	0	0	0	0	0	0	0
12:11:54	-904,101	2764,203	22,49	21,094	13,178	13,033	12,177	21,3	952,565	24,581	2142,611	0	202,944	202,944	99,721	0	0	0	0	0	0	0
12:11:54	-696,948	2757,233	22,539	20,605	13,136	12,961	12,192	21,3	952,565	24,581	2143,225	0	202,944	202,944	99,721	0	0	0	0	0	0	0
12:11:54	-987,67	2747,357	22,392	20,166	13,089	12,859	12,205	21,3	952,565	24,581	2143,829	0	202,944	202,944	99,721	0	0	0	0	0	0	0
12:11:54	-944,604	2737,911	22,392	20,556	13,036	12,761	12,216	21,3	952,565	24,581	2144,424	0	202,944	202,944	99,721	0	0	0	0	0	0	0
12:11:54	-792,041	2729,99	22,539	20,41	12,983	12,68	12,225	21,3	952,565	24,581	2145,009	0	202,944	202,944	99,721	0	0	0	0	0	0	0
12:11:54	-1190,356	2718,087	22,197	19,922	12,935	12,557	12,232	21,3	952,565	24,581	2145,582	0	202,944	202,944	99,721	0	0	0	0	0	0	0
12:11:54	-1154,492	2706,542	21,806	19,482	12,892	12,438	12,236	21,3	952,565	24,581	2146,143	0	202,944	202,944	99,721	0	0	0	0	0	0	0
12:11:54	-1182,251	2694,719	21,465	18,799	12,845	12,316	12,237	21,3	952,565	24,581	2146,692	0	202,944	202,944	99,721	0	0	0	0	0	0	0
12:11:54	-998,925	2684,73	21,221	18,701	12,802	12,213	12,237	21,3	952,565	24,581	2147,23	0	202,944	202,944	99,721	0	0	0	0	0	0	0
12:11:54	-1337,011	2671,36	20,635	18,164	12,76	12,075	12,234	21,3	952,565	24,581	2147,754	0	202,944	202,944	99,721	0	0	0	0	0	0	0
12:11:54	-890,234	2662,457	20,586	18,457	12,712	11,984	12,229	21,3	952,565	24,581	2148,269	0	202,944	202,944	99,721	0	0	0	0	0	0	0
12:11:54	-353,369	2658,924	21,221	18,603	12,657	11,947	12,223	21,3	952,565	24,581	2148,78	0	202,944	202,944	99,721	0	0	0	0	0	0	0
12:11:54	-1569,775	2643,226	20,635	18,603	12,601	11,785	12,215	21,3	952,565	24,581	2149,274	0	202,944	202,944	99,721	0	0	0	0	0	0	0
12:11:54	-755,639	2635,67	20,83	18,603	12,548	11,707	12,205	21,3	952,565	24,581	2149,761	0	202,944	202,944	99,721	0	0	0	0	0	0	0
12:11:54	-780,419	2627,865	20,976	19,14	12,496	11,627	12,193	21,3	952,565	24,581	2150,239	0	202,944	202,944	99,721	0	0	0	0	0	0	0
12:11:54	-1150,39	2616,361	20,635	18,31	12,45	11,508	12,18	21,3	952,565	24,581	2150,705	0	202,944	202,944	99,721	0	0	0	0	0	0	0
12:11:54	-1039,111	2605,97	20,293	18,603	12,411	11,401	12,165	21,3	952,565	24,581	2151,16	0	202,944	202,944	99,721	0	0	0	0	0	0	0
12:11:54	-1073,632	2595,234	19,853	18,359	12,375	11,291	12,147	21,3	952,565	24,581	2151,604	0	202,944	202,944	99,721	0	0	0	0	0	0	0
12:11:54	-782,373	2587,41	19,658	18,115	12,341	11,21	12,129	21,3	952,565	24,581	2152,04	0	202,944	202,944	99,721	0	0	0	0	0	0	0
12:11:54	-713,842	2580,272	19,463	17,773	12,312	11,136	12,11	21,3	952,565	24,581	2152,468	0	202,944	202,944	99,721	0	0	0	0	0	0	0
12:11:54	-1163,159	2568,64	18,828	17,724	12,281	11,016	12,088	21,3	952,565	24,581	2152,884	0	202,944	202,944	99,721	0	0	0	0	0	0	0
12:11:54	-840,869	2560,232	18,535	17,383	12,25	10,93	12,065	21,3	952,565	24,581	2153,292	0	202,944	202,944	99,721	0	0	0	0	0	0	0
12:11:54	-592,138	2554,31	18,535	17,383	12,217	10,869	12,042	21,3	952,565	24,581	2153,693	0	202,944	202,944	99,721	0	0	0	0	0	0	0
12:11:54	-424,365	2550,067	18,779	17,627	12,179	10,825	12,018	21,3	952,565	24,581	2154,089	0	202,944	202,944	99,721	0	0	0	0	0	0	0
12:11:54	-647,631	2543,59	18,779	17,773	12,143	10,758	11,993	21,3	952,565	24,581	2154,479	0	202,944	202,944	99,721	0	0	0	0	0	0	0
12:11:54	-679,834	2536,792	18,681	17,724	12,11	10,688	11,968	21,3	952,565	24,581	2154,861	0	202,944	202,944	99,721	0	0	0	0	0	0	0
12:11:54	-782,519	2528,967	18,388	17,578	12,082	10,607	11,941	21,3	952,565	24,581	2155,235	0	202,944	202,944	99,721	0	0	0	0	0	0	0
12:11:54	-744,165	2521,525	18,144	17,187	12,053	10,531	11,913	21,3	952,565	24,581	2155,602	0	202,944	202,944	99,721	0	0	0	0	0	0	0
12:11:54	-753,491	2513,99	17,803	16,894	12,03	10,453	11,885	21,3	952,565	24,581	2155,96	0	202,944	202,944	99,721	0	0	0	0	0	0	0
12:11:54	-737,036	2506,62	17,558	16,601	12,001	10,377	11,855	21,3	952,565	24,581	2156,311	0	202,944	202,944	99,721	0	0	0	0	0	0	0
12:11:54	-647,241	2500,147	17,412	16,552	11,973	10,31	11,825	21,3	952,565	24,581	2156,655	0	202,944	202,944	99,721	0	0	0	0	0	0	0
12:11:54	-491,406	2495,233	17,51	16,504	11,94	10,26	11,794	21,3	952,565	24,581	2156,993	0	202,944	202,944	99,721	0	0	0	0	0	0	0
12:11:54	-693,286	2488,3	17,314	16,406	11,911	10,188	11,763	21,3	952,565	24,581	2157,324	0	202,944	202,944	99,721	0	0	0	0	0	0	0
12:11:54	-588,354	2482,417	17,314	16,308	11,878	10,128	11,731	21,3	952,565	24,581	2157,65	0	202,944	202,944	99,721	0	0	0	0	0	0	0
12:11:54	-454,443	2477,872	17,363	16,308	11,85	10,081	11,698	21,3	952,565	24,581	2157,97	0	202,944	202,944	99,721	0	0	0	0	0	0	0
12:11:54	-727,807	2470,594	17,217	16,308	11,817	10,006	11,665	21,3	952,565	24,581	2158,282	0	202,944	202,944	99,721	0	0	0	0	0	0	0
12:11:54	-689,453	2463,7	17,021	16,162	11,789	9,935	11,631	21,3	952,565	24,581	2158,588	0	202,944	202,944	99,721	0	0	0	0	0	0	0
12:11:54	-500,463	2458,695	17,021	16,064	11,76	9,883	11,597	21,3	952,565	24,581	2158,888	0	202,944	202,944	99,721	0	0	0	0	0	0	0
12:11:54	-686,816	2451,827	16,826	16,015	11,732	9,812	11,562	21,3	952,565	24,581	2159,18	0	202,944	202,944	99,721	0	0	0	0	0	0	0
12:11:54	-408,496	2447,742	16,826	15,869	11,709	9,77	11,527	21,3	952,565	24,581	2159,469	0	202,944	202,944	99,721	0	0	0	0	0	0	0
12:11:54	-638,452	2441,358	16,679	15,82	11,681	9,704	11,491	21,3	952,565	24,581	2159,751	0	202,944	202,944	99,721	0	0	0	0	0	0	0
12:11:54	-770,751	2433,65	16,386	15,625	11,653	9,625	11,455	21,3	952,565	24,581	2160,025	0	202,944	202,944	99,721	0	0	0	0	0	0	0
12:11:54	-500,146	2428,649	16,386	15,625	11,625	9,573	11,418	21,3	952,565	24,581	2160,293	0	202,944	202,944	99,721	0	0	0	0	0	0	0
12:11:54	-644,311	2422,205	16,24	15,332	11,597	9,507	11,38	21,3	952,565	24,581	2160,555	0	202,944	202,944	99,721	0	0	0	0	0	0	0
12:11:54	-426,147	2417,944	16,386	15,674	11,565	9,463	11,343	21,3	952,565	24,581	2160,813	0	202,944	202,944	99,721	0	0	0	0	0	0	0
12:11:54	-522,46	2412,719	16,435	15,674	11,533	9,409	11,305	21,3	952,565	24,581	2161,065	0	202,944	202,944	99,721	0	0	0	0	0	0	0
12:11:54	-483,789	2407,881	16,582	15,82	11,497	9,359	11,267	21,3	952,565	24,581	2161,312	0	202,944	202,944	99,721	0	0	0	0	0	0	0
12:11:54	-504,492	2402,837	16,582	15,674	11,469	9,307	11,228	21,3	952,565	24,581	2161,553	0	202,944	202,944	99,721	0	0	0	0	0	0	0
12:11:54	-641,918	2396,417	16,435	15,722	11,44	9,241	11,189	21,3	952,565	24,581	2161,788	0	202,944	202,944	99,721	0	0	0	0	0	0	0
12:11:54	-731,811	2389,099	16,093	15,527	11,418	9,165	11,149	21,3	952,565	24,581	2162,015	0	202,944	202,944	99,721	0	0	0	0	0	0	0
12:11:54	-668,505	2382,414	15,752	15,185	11,398	9,097	11,109	21,3	952,565	24,581	2162,236	0	202,944	202,944	99,721	0	0	0	0	0	0	0
12:11:54	-709,35	2375,321	15,41	15,088	11,377	9,023	11,068	21,3	952,565	24,581	2162,449	0	202,944	202,944	99,721	0	0	0	0	0	0	0
12:11:54	-509,472	2370,226	15,215	14,502	11,358	8,971	11,027	21,3	952,565	24,581	2162,657	0	202,944	202,944	99,721	0	0	0	0	0	0	0
12:11:54	-560,717	2364,619	15,068	14,453	11,335	8,913	10,986	21,3	952,565	24,581	2162,858	0	202,944	202,944	99,721	0	0	0	0	0	0	0
12:11:54	-438,891	2360,23	15,117	14,599	11,307	8,868	10,944	21,3	952,565	24,581	2163,056	0	202,944	202,944	99,721	0	0	0	0	0	0	0
12:11:54	-401,757	2356,212	15,263	14,746	11,277	8,826	10,903	21,3	952,565	24,581	2163,249	0	202,944	202,944	99,721	0	0	0	0	0	0	0
12:11:54	-484,399	2351,368	15,263	14,648	11,249	8,776	10,861	21,3	952,565	24,581	2163,437	0	202,944	202,944	99,721	0	0	0	0	0	0	0
12:11:54	-545,41	2345,914	15,117	14,453	11,226	8,72	10,819	21,3	952,565	24,581	2163,619	0	202,944	202,944	99,721	0	0	0	0	0	0	0
12:11:54	-559,692	2340,317	14,873	14,209	11,208	8,663	10,777	21,3	952,565	24,581	2163,796	0	202,944	202,944	99,721	0	0	0	0	0	0	0
12:11:54	-628,564	2334,032	14,482	13,916	11,193	8,598	10,734	21,3	952,565	24,581	2163,966	0	202,944	202,944	99,721	0	0	0	0	0	0	0
12:11:54	-479,272	2329,239	14,238	13,72	11,179	8,548	10,691	21,3	952,565	24,581	2164,131	0	202,944	202,944	99,721	0	0	0	0	0	0	0
12:11:54	-543,676	2323,802	13,994	13,574	11,162	8,492	10,648	21,2	953,994	24,581	2164,291	0	202,944	202,944	99,721	0	0	0	0	0	0	0
12:11:54	-427,636	2319,526	13,896	13,525	11,143	8,448	10,605	21,2	953,994	24,581	2164,446	0	202,944	202,944	99,721	0	0	0	0	0	0	0
12:11:54	-446,118	2315,065	13,799	13,379	11,123	8,402	10,562	21,2	953,994	24,581	2164,596	0	202,944	202,944	99,721	0	0	0	0	0	0	0
12:11:54	-346,801	2311,597	13,945	13,427	11,095	8,366	10,519	21,2	953,994	24,581	2164,743	0	202,944	202,944	99,721	0	0	0	0	0	0	0
12:11:55	-377,172	2307,825	13,994	13,769	11,071	8,328	10,476	21,2	953,994	24,581	2164,886	0	202,944	202,944	99,721	0	0	0	0	0	0	0
12:11:55	-141,259	2306,412	14,287	13,867	11,048	8,313	10,433	21,2	953,994	24,581	2165,028	0	202,944	202,944	99,721	0	0	0	0	0	0	0
12:11:55	-494,873	2301,463	14,287	13,916	11,02	8,262	10,391	21,2	953,994	24,581	2165,164	0	202,944	202,944	99,721	0	0	0	0	0	0	0
12:11:55	-379,345	2297,67	14,238	13,916	11,001	8,223	10,348	21,2	953,994	24,581	2165,297	0	202,944	202,944	99,721	0	0	0	0	0	0	0
12:11:55	-387,792	2293,792	14,092	13,769	10,987	8,183	10,306	21,2	953,994	24,581	2165,425	0	202,944	202,944	99,721	0	0	0	0	0	0	0
12:11:55	-575,732	2288,035	13,75	13,427	10,972	8,124	10,263	21,2	953,994	24,581	2165,548	0	202,944	202,944	99,721	0	0	0	0	0	0	0
12:11:55	-478,808	2283,247	13,506	13,086	10,958	8,074	10,22	21,2	953,994	24,581	2165,666	0	203,097	203,097	99,722	0	0	0	0	0	0	0
12:11:55	-351,611	2279,731	13,31	13,086	10,949	8,038	10,177	21,2	953,994	24,581	2165,78	0	203,097	203,097	99,722	0	0	0	0	0	0	0
12:11:55	-387,207	2275,859	13,164	12,89	10,935	7,998	10,135	21,2	953,994	24,581	2165,89	0	203,097	203,097	99,722	0	0	0	0	0	0	0
12:11:55	-295,898	2272,9	13,115	12,89	10,921	7,968	10,092	21,2	953,994	24,581	2165,997	0	203,097	203,097	99,722	0	0	0	0	0	0	0
12:11:55	-286,572	2270,034	13,164	12,841	10,902	7,938	10,05	21,2	953,994	24,581	2166,101	0	203,097	203,097	99,722	0	0	0	0	0	0	0
12:11:55	-241,552	2267,618	13,261	12,988	10,883	7,913	10,008	21,2	953,994	24,581	2166,202	0	203,097	203,097	99,722	0	0	0	0	0	0	0
12:11:55	-283,3	2264,785	13,31	12,988	10,864	7,884	9,966	21,2	953,994	24,581	2166,301	0	203,097	203,097	99,722	0	0	0	0	0	0	0
12:11:55	-323,51	2261,55	13,408	12,988	10,841	7,851	9,925	21,2	953,994	24,581	2166,396	0	203,097	203,097	99,722	0	0	0	0	0	0	0
12:11:55	-247,729	2259,073	13,408	13,037	10,827	7,825	9,884	21,2	953,994	24,581	2166,488	0	203,097	203,097	99,722	0	0	0	0	0	0	0
12:11:55	-421,679	2254,856	13,31	13,037	10,808	7,782	9,842	21,2	953,994	24,581	2166,577	0	203,097	203,097	99,722	0	0	0	0	0	0	0
12:11:55	-327,27	2251,583	13,31	13,037	10,789	7,748	9,801	21,2	953,994	24,581	2166,661	0	203,097	203,097	99,722	0	0	0	0	0	0	0
12:11:55	-219,433	2249,389	13,261	12,89	10,779	7,725	9,761	21,2	953,994	24,581	2166,744	0	203,097	203,097	99,722	0	0	0	0	0	0	0
12:11:55	-337,573	2246,013	13,164	12,695	10,766	7,69	9,72	21,2	953,994	24,581	2166,824	0	203,097	203,097	99,722	0	0	0	0	0	0	0
12:11:55	-433,667	2241,677	12,968	12,646	10,751	7,646	9,679	21,2	953,994	24,581	2166,899	0	203,097	203,097	99,722	0	0	0	0	0	0	0
12:11:55	-386,523	2237,811	12,822	12,5	10,737	7,606	9,639	21,2	953,994	24,581	2166,969	0	203,097	203,097	99,722	0	0	0	0	0	0	0
12:11:55	-289,062	2234,921	12,773	12,451	10,724	7,576	9,598	21,2	953,994	24,581	2167,037	0	203,097	203,097	99,722	0	0	0	0	0	0	0
12:11:55	-352,27	2231,398	12,675	12,451	10,709	7,54	9,558	21,2	953,994	24,581	2167,102	0	203,097	203,097	99,722	0	0	0	0	0	0	0
12:11:55	-228,93	2229,109	12,773	12,451	10,691	7,516	9,518	21,2	953,994	24,581	2167,164	0	203,097	203,097	99,722	0	0	0	0	0	0	0
12:11:55	-323,925	2225,869	12,773	12,451	10,672	7,483	9,478	21,2	953,994	24,581	2167,223	0	203,097	203,097	99,722	0	0	0	0	0	0	0
12:11:55	-208,032	2223,789	12,822	12,5	10,658	7,461	9,438	21,2	953,994	24,581	2167,279	0	203,097	203,097	99,722	0	0	0	0	0	0	0
12:11:55	-377,758	2220,012	12,675	12,256	10,644	7,422	9,399	21,2	953,994	24,581	2167,332	0	203,097	203,097	99,722	0	0	0	0	0	0	0
12:11:55	-249,658	2217,515	12,675	12,256	10,63	7,397	9,36	21,2	953,994	24,581	2167,382	0	203,097	203,097	99,722	0	0	0	0	0	0	0
12:11:55	-280,322	2214,712	12,627	12,256	10,617	7,368	9,321	21,2	953,994	24,581	2167,43	0	203,097	203,097	99,722	0	0	0	0	0	0	0
12:11:55	-308,593	2211,626	12,48	12,06	10,607	7,336	9,282	21,2	953,994	24,581	2167,474	0	203,097	203,097	99,722	0	0	0	0	0	0	0
12:11:55	-366,528	2207,961	12,334	11,963	10,594	7,298	9,243	21,2	953,994	24,581	2167,515	0	203,097	203,097	99,722	0	0	0	0	0	0	0
12:11:55	-286,694	2205,094	12,285	11,914	10,58	7,269	9,204	21,2	953,994	24,581	2167,552	0	203,097	203,097	99,722	0	0	0	0	0	0	0
12:11:55	-250,61	2202,588	12,285	11,963	10,566	7,243	9,166	21,2	953,994	24,581	2167,587	0	203,097	203,097	99,722	0	0	0	0	0	0	0
12:11:55	-203,833	2200,549	12,334	12,06	10,552	7,222	9,127	21,2	953,994	24,581	2167,62	0	203,097	203,097	99,722	0	0	0	0	0	0	0
12:11:55	-315,112	2197,398	12,334	12,06	10,534	7,189	9,089	21,2	953,994	24,581	2167,65	0	203,097	203,097	99,722	0	0	0	0	0	0	0
12:11:55	-154,98	2195,848	12,431	12,109	10,52	7,173	9,052	21,2	953,994	24,581	2167,678	0	203,097	203,097	99,722	0	0	0	0	0	0	0
12:11:55	-244,14	2193,407	12,431	12,109	10,506	7,148	9,015	21,2	953,994	24,581	2167,704	0	203,097	203,097	99,722	0	0	0	0	0	0	0
12:11:55	-334,619	2190,061	12,334	12,06	10,492	7,114	8,977	21,2	953,994	24,581	2167,726	0	203,097	203,097	99,722	0	0	0	0	0	0	0
12:11:55	-177,49	2188,286	12,334	12,109	10,482	7,095	8,94	21,2	953,994	24,581	2167,747	0	203,097	203,097	99,722	0	0	0	0	0	0	0
12:11:55	-344,58	2184,84	12,187	11,914	10,471	7,06	8,903	21,2	953,994	24,581	2167,764	0	203,097	203,097	99,722	0	0	0	0	0	0	0
12:11:55	-223,12	2182,609	12,138	11,816	10,461	7,037	8,867	21,2	953,994	24,581	2167,778	0	203,097	203,097	99,722	0	0	0	0	0	0	0
12:11:55	-298,315	2179,626	11,992	11,767	10,451	7,006	8,83	21,2	953,994	24,581	2167,79	0	203,097	203,097	99,722	0	0	0	0	0	0	0
12:11:55	-223,046	2177,395	11,943	11,572	10,441	6,983	8,794	21,2	953,994	24,581	2167,8	0	203,097	203,097	99,722	0	0	0	0	0	0	0
12:11:55	-310,546	2174,29	11,845	11,572	10,429	6,951	8,758	21,2	953,994	24,581	2167,807	0	203,097	203,097	99,722	0	0	0	0	0	0	0
12:11:55	-87,255	2173,417	11,943	11,523	10,419	6,942	8,722	21,2	953,994	24,581	2167,812	0	203,097	203,097	99,722	0	0	0	0	0	0	0
12:11:55	-421,02	2169,207	11,748	11,523	10,405	6,899	8,687	21,2	953,994	24,581	2167,814	0	203,097	203,097	99,722	0	0	0	0	0	0	0
12:11:55	-260,18	2166,605	11,748	11,523	10,39	6,872	8,651	21,2	953,994	24,581	2166,605	0	203,097	203,097	99,722	0	0	0	0	0	0	0
12:11:55	-88,378	2165,721	11,845	11,523	10,38	6,863	8,616	21,2	953,994	24,581	2165,721	0	203,097	203,097	99,722	0	0	0	0	0	0	0
12:11:55	-239,77	2163,324	11,845	11,523	10,367	6,838	8,581	21,2	953,994	24,581	2163,324	0	203,097	203,097	99,722	0	0	0	0	0	0	0
12:11:55	-219,311	2161,13	11,845	11,523	10,354	6,815	8,547	21,2	953,994	24,581	2161,13	0	203,097	203,097	99,722	0	0	0	0	0	0	0
12:11:55	-333,056	2157,8	11,748	11,572	10,34	6,781	8,512	21,2	953,994	24,581	2157,8	0	203,097	203,097	99,722	0	0	0	0	0	0	0
12:11:55	-252,197	2155,278	11,65	11,523	10,331	6,755	8,477	21,2	953,994	24,581	2155,278	0	203,097	203,097	99,722	0	0	0	0	0	0	0
12:11:55	-234,375	2152,934	11,504	11,425	10,326	6,731	8,443	21,2	953,994	24,581	2152,934	0	203,097	203,097	99,722	0	0	0	0	0	0	0
12:11:55	-218,774	2150,746	11,406	11,279	10,318	6,708	8,409	21,2	953,994	24,581	2150,746	0	203,097	203,097	99,722	0	0	0	0	0	0	0
12:11:55	-233,007	2148,416	11,259	11,084	10,313	6,684	8,375	21,2	953,994	24,581	2148,416	0	203,097	203,097	99,722	0	0	0	0	0	0	0
12:11:55	-188,818	2146,528	11,162	11,084	10,307	6,665	8,342	21,2	953,994	24,581	2146,528	0	203,097	203,097	99,722	0	0	0	0	0	0	0
12:11:55	-128,833	2145,24	11,162	11,084	10,3	6,651	8,309	21,2	953,994	24,581	2145,24	0	203,097	203,097	99,722	0	0	0	0	0	0	0
12:11:55	-209,863	2143,141	11,113	11,035	10,291	6,63	8,276	21,2	953,994	24,581	2143,141	0	203,097	203,097	99,722	0	0	0	0	0	0	0
12:11:55	-117,895	2141,962	11,162	11,035	10,281	6,618	8,243	21,2	953,994	24,581	2141,962	0	203,097	203,097	99,722	0	0	0	0	0	0	0
12:11:55	-216,015	2139,802	11,162	11,084	10,269	6,595	8,211	21,2	953,994	24,581	2139,802	0	203,097	203,097	99,722	0	0	0	0	0	0	0
12:11:55	-22,9	2139,573	11,259	11,181	10,263	6,593	8,179	21,2	953,994	24,581	2139,573	0	203,097	203,097	99,722	0	0	0	0	0	0	0
12:11:55	-227,441	2137,299	11,162	11,084	10,255	6,57	8,148	21,2	953,994	24,581	2137,299	0	203,097	203,097	99,722	0	0	0	0	0	0	0
12:11:55	-318,994	2134,109	10,966	10,937	10,247	6,537	8,116	21,2	953,994	24,581	2134,109	0	203,097	203,097	99,722	0	0	0	0	0	0	0
12:11:55	-74,414	2133,365	10,918	10,742	10,245	6,529	8,085	21,2	953,994	24,581	2133,365	0	203,097	203,097	99,722	0	0	0	0	0	0	0
12:11:55	-160,424	2131,76	10,82	10,742	10,242	6,512	8,054	21,2	953,994	24,581	2131,76	0	203,097	203,097	99,722	0	0	0	0	0	0	0
12:11:55	-83,715	2130,923	10,82	10,595	10,237	6,504	8,024	21,2	953,994	24,581	2130,923	0	203,097	203,097	99,722	0	0	0	0	0	0	0
12:11:55	-186,157	2129,062	10,771	10,595	10,229	6,485	7,994	21,2	953,994	24,581	2129,062	0	203,097	203,097	99,722	0	0	0	0	0	0	0
12:11:55	-84,814	2128,213	10,771	10,547	10,224	6,476	7,964	21,2	953,994	24,581	2128,213	0	203,097	203,097	99,722	0	0	0	0	0	0	0
12:11:55	-161,572	2126,598	10,673	10,595	10,22	6,459	7,934	21,2	953,994	24,581	2126,598	0	203,097	203,097	99,722	0	0	0	0	0	0	0
12:11:55	-9,301	2126,505	10,771	10,595	10,214	6,458	7,905	21,2	953,994	24,581	2126,505	0	203,097	203,097	99,722	0	0	0	0	0	0	0
12:11:55	-84,814	2125,657	10,771	10,595	10,209	6,45	7,877	21,2	953,994	24,581	2125,657	0	203,097	203,097	99,722	0	0	0	0	0	0	0
12:11:55	-101,757	2124,639	10,82	10,742	10,201	6,439	7,849	21,2	953,994	24,581	2124,639	0	203,097	203,097	99,722	0	0	0	0	0	0	0
12:11:55	-84,814	2123,791	10,82	10,742	10,196	6,43	7,821	21,2	953,994	24,581	2123,791	0	203,097	203,097	99,722	0	0	0	0	0	0	0
12:11:55	-132,421	2122,467	10,771	10,693	10,191	6,417	7,793	21,2	953,994	24,581	2122,467	0	203,097	203,097	99,722	0	0	0	0	0	0	0
12:11:55	-135,937	2121,107	10,625	10,595	10,191	6,403	7,766	21,2	953,994	24,581	2121,107	0	203,097	203,097	99,722	0	0	0	0	0	0	0
12:11:55	-164,648	2119,461	10,527	10,498	10,187	6,386	7,739	21,2	953,994	24,581	2119,461	0	203,097	203,097	99,722	0	0	0	0	0	0	0
12:11:55	-74,072	2118,72	10,527	10,498	10,183	6,378	7,712	21,2	953,994	24,581	2118,72	0	203,097	203,097	99,722	0	0	0	0	0	0	0
12:11:55	-24,633	2118,474	10,527	10,547	10,181	6,376	7,686	21,2	953,994	24,581	2118,474	0	203,097	203,097	99,722	0	0	0	0	0	0	0
12:11:55	-74,047	2117,733	10,527	10,498	10,177	6,368	7,66	21,2	953,994	24,581	2117,733	0	203,097	203,097	99,722	0	0	0	0	0	0	0
12:11:55	-76,342	2116,97	10,527	10,547	10,173	6,36	7,635	21,2	953,994	24,581	2116,97	0	203,097	203,097	99,722	0	0	0	0	0	0	0
12:11:55	3,637	2117,006	10,625	10,547	10,168	6,36	7,61	21,2	953,994	24,581	2116,97	0	203,097	203,097	99,722	0	0	0	0	0	0	0
12:11:55	-76,171	2116,244	10,625	10,547	10,164	6,353	7,585	21,2	953,994	24,581	2116,244	0	203,097	203,097	99,722	0	0	0	0	0	0	0
12:11:55	-43,92	2115,805	10,673	10,547	10,159	6,348	7,561	21,2	953,994	24,581	2115,805	0	203,097	203,097	99,722	0	0	0	0	0	0	0
12:11:55	-146,533	2114,34	10,527	10,498	10,158	6,333	7,537	21,2	953,994	24,581	2114,34	0	203,097	203,097	99,722	0	0	0	0	0	0	0
12:11:55	-76,171	2113,578	10,527	10,4	10,154	6,325	7,513	21,2	953,994	24,581	2113,578	0	203,097	203,097	99,722	0	0	0	0	0	0	0
12:11:55	-45,239	2113,126	10,478	10,351	10,154	6,32	7,49	21,2	953,994	24,581	2113,126	0	203,097	203,097	99,722	0	0	0	0	0	0	0
12:11:55	-77,416	2112,352	10,478	10,351	10,149	6,312	7,467	21,2	953,994	24,581	2112,352	0	203,097	203,097	99,722	0	0	0	0	0	0	0
12:11:55	-77,221	2111,579	10,478	10,4	10,145	6,304	7,444	21,2	953,994	24,581	2111,579	0	203,097	203,097	99,722	0	0	0	0	0	0	0
12:11:55	-10,742	2111,472	10,478	10,4	10,144	6,303	7,421	21,2	953,994	24,581	2111,472	0	203,097	203,097	99,722	0	0	0	0	0	0	0
12:11:55	-79,516	2110,677	10,478	10,4	10,14	6,295	7,399	21,2	953,994	24,581	2110,677	0	203,097	203,097	99,722	0	0	0	0	0	0	0
12:11:55	-33,203	2110,345	10,527	10,498	10,135	6,292	7,378	21,2	953,994	24,581	2110,345	0	203,097	203,097	99,722	0	0	0	0	0	0	0
12:11:55	1,44	2110,359	10,625	10,547	10,13	6,292	7,356	21,2	953,994	24,581	2110,345	0	203,097	203,097	99,722	0	0	0	0	0	0	0
12:11:55	-67,7	2109,682	10,625	10,4	10,126	6,285	7,335	21,2	953,994	24,581	2109,682	0	203,097	203,097	99,722	0	0	0	0	0	0	0
12:11:55	-101,22	2108,67	10,527	10,498	10,126	6,274	7,314	21,2	953,994	24,581	2108,67	0	203,097	203,097	99,722	0	0	0	0	0	0	0
12:11:55	-90,454	2107,765	10,429	10,302	10,126	6,265	7,294	21,2	953,994	24,581	2107,765	0	203,097	203,097	99,722	0	0	0	0	0	0	0
12:11:55	-9,667	2107,669	10,429	10,351	10,125	6,264	7,274	21,2	953,994	24,581	2107,669	0	203,097	203,097	99,722	0	0	0	0	0	0	0
12:11:55	-148,12	2106,188	10,429	10,351	10,117	6,249	7,254	21,1	952,565	24,581	2106,188	0	203,097	203,097	99,722	0	0	0	0	0	0	0
12:11:55	3,393	2106,222	10,429	10,205	10,117	6,249	7,234	21,1	952,565	24,581	2106,188	0	203,097	203,097	99,722	0	0	0	0	0	0	0
12:11:55	-9,643	2106,125	10,429	10,302	10,116	6,248	7,215	21,1	952,565	24,581	2106,125	0	203,097	203,097	99,722	0	0	0	0	0	0	0
12:11:55	-70,898	2105,416	10,429	10,205	10,112	6,241	7,195	21,1	952,565	24,581	2105,416	0	203,097	203,097	99,722	0	0	0	0	0	0	0
12:11:56	-90,454	2104,512	10,332	10,205	10,112	6,232	7,177	21,1	952,565	24,581	2104,512	0	203,097	203,097	99,722	0	0	0	0	0	0	0
12:11:56	-80,566	2103,706	10,332	10,205	10,108	6,223	7,158	21,1	952,565	24,581	2103,706	0	203,097	203,097	99,722	0	0	0	0	0	0	0
12:11:56	-54,711	2103,159	10,283	10,156	10,107	6,218	7,139	21,1	952,565	24,581	2103,159	0	203,097	203,097	99,722	0	0	0	0	0	0	0
12:11:56	-25,659	2102,902	10,332	10,205	10,103	6,215	7,121	21,1	952,565	24,581	2102,902	0	203,097	203,097	99,722	0	0	0	0	0	0	0
12:11:56	80,737	2103,71	10,429	10,351	10,102	6,223	7,104	21,1	952,565	24,581	2102,903	0	203,097	203,097	99,722	0	0	0	0	0	0	0
12:11:56	-172,045	2101,989	10,332	10,351	10,098	6,206	7,086	21,1	952,565	24,581	2101,989	0	203,097	203,097	99,722	0	0	0	0	0	0	0
12:11:56	55,078	2102,54	10,478	10,4	10,093	6,211	7,069	21,1	952,565	24,581	2101,99	0	201,128	201,128	99,714	0	0	0	0	0	0	0
12:11:56	-82,666	2101,713	10,478	10,4	10,089	6,203	7,052	21,1	952,565	24,581	2101,713	0	201,128	201,128	99,714	0	0	0	0	0	0	0
12:11:56	-8,618	2101,627	10,478	10,498	10,088	6,202	7,035	21,1	952,565	24,581	2101,627	0	201,128	201,128	99,714	0	0	0	0	0	0	0
12:11:56	-118,237	2100,445	10,429	10,351	10,084	6,19	7,019	21,1	952,565	24,581	2100,445	0	201,128	201,128	99,714	0	0	0	0	0	0	0
12:11:56	-8,593	2100,359	10,429	10,4	10,083	6,189	7,002	21,1	952,565	24,581	2100,359	0	201,128	201,128	99,714	0	0	0	0	0	0	0
12:11:56	-90,405	2099,455	10,332	10,302	10,083	6,179	6,986	21,1	952,565	24,581	2099,455	0	201,128	201,128	99,714	0	0	0	0	0	0	0
12:11:56	0	2099,455	10,332	10,302	10,083	6,179	6,97	21,1	952,565	24,581	2099,455	0	201,128	201,128	99,714	0	0	0	0	0	0	0
12:11:56	-119,238	2098,262	10,283	10,205	10,079	6,167	6,955	21,1	952,565	24,581	2098,262	0	201,128	201,128	99,714	0	0	0	0	0	0	0
12:11:56	0	2098,262	10,283	10,156	10,079	6,167	6,939	21,1	952,565	24,581	2098,262	0	201,128	201,128	99,714	0	0	0	0	0	0	0
12:11:56	-9,667	2098,166	10,283	10,156	10,079	6,166	6,924	21,1	952,565	24,581	2098,166	0	201,128	201,128	99,714	0	0	0	0	0	0	0
12:11:56	-74,047	2097,425	10,283	10,302	10,074	6,159	6,909	21,1	952,565	24,581	2097,425	0	201,128	201,128	99,714	0	0	0	0	0	0	0
12:11:56	36,547	2097,791	10,332	10,205	10,074	6,162	6,894	21,1	952,565	24,581	2097,426	0	201,128	201,128	99,714	0	0	0	0	0	0	0
12:11:56	-82,641	2096,964	10,332	10,205	10,069	6,154	6,88	21,1	952,565	24,581	2096,964	0	201,128	201,128	99,714	0	0	0	0	0	0	0
12:11:56	0	2096,964	10,332	10,351	10,069	6,154	6,866	21,1	952,565	24,581	2096,964	0	201,128	201,128	99,714	0	0	0	0	0	0	0
12:11:56	-82,495	2096,139	10,332	10,302	10,065	6,145	6,852	21,1	952,565	24,581	2096,139	0	201,128	201,128	99,714	0	0	0	0	0	0	0
12:11:56	-45,19	2095,687	10,283	10,156	10,065	6,141	6,838	21,1	952,565	24,581	2095,687	0	201,128	201,128	99,714	0	0	0	0	0	0	0
12:11:56	-165,6	2094,031	10,185	10,156	10,06	6,124	6,824	21,1	952,565	24,581	2094,031	0	201,128	201,128	99,714	0	0	0	0	0	0	0
12:11:56	82,958	2094,861	10,283	10,156	10,06	6,132	6,81	21,1	952,565	24,581	2094,032	0	201,128	201,128	99,714	0	0	0	0	0	0	0
12:11:56	-77,392	2094,087	10,283	10,156	10,055	6,124	6,797	21,1	952,565	24,581	2094,032	0	201,128	201,128	99,714	0	0	0	0	0	0	0
12:11:56	-7,568	2094,011	10,283	10,058	10,055	6,123	6,783	21,1	952,565	24,581	2094,011	0	201,128	201,128	99,714	0	0	0	0	0	0	0
12:11:56	-90,332	2093,108	10,185	10,009	10,055	6,114	6,77	21,1	952,565	24,581	2093,108	0	201,128	201,128	99,714	0	0	0	0	0	0	0
12:11:56	14,16	2093,25	10,283	10,156	10,051	6,115	6,757	21,1	952,565	24,581	2093,108	0	201,128	201,128	99,714	0	0	0	0	0	0	0
12:11:56	-7,543	2093,174	10,283	10,156	10,05	6,115	6,745	21,1	952,565	24,581	2093,108	0	201,128	201,128	99,714	0	0	0	0	0	0	0
12:11:56	-135,473	2091,819	10,136	10,009	10,05	6,101	6,732	21,1	952,565	24,581	2091,819	0	201,128	201,128	99,714	0	0	0	0	0	0	0
12:11:56	0	2091,819	10,136	10,058	10,05	6,101	6,72	21,1	952,565	24,581	2091,819	0	201,128	201,128	99,714	0	0	0	0	0	0	0
12:11:56	0	2091,819	10,136	10,058	10,05	6,101	6,708	21,1	952,565	24,581	2091,819	0	201,128	201,128	99,714	0	0	0	0	0	0	0
12:11:56	-167,504	2090,144	10,039	9,961	10,046	6,083	6,695	21,1	952,565	24,581	2090,144	0	201,128	201,128	99,714	0	0	0	0	0	0	0
12:11:56	82,739	2090,972	10,136	10,058	10,045	6,092	6,684	21,1	952,565	24,581	2090,145	0	201,128	201,128	99,714	0	0	0	0	0	0	0
12:11:56	0	2090,972	10,136	10,009	10,045	6,092	6,672	21,1	952,565	24,581	2090,146	0	201,128	201,128	99,714	0	0	0	0	0	0	0
12:11:56	-77,221	2090,2	10,136	10,009	10,041	6,084	6,661	21,1	952,565	24,581	2090,146	0	201,128	201,128	99,714	0	0	0	0	0	0	0
12:11:56	-38,525	2089,814	10,185	10,058	10,036	6,08	6,649	21,1	952,565	24,581	2089,814	0	201,128	201,128	99,714	0	0	0	0	0	0	0
12:11:56	-45,141	2089,363	10,136	10,156	10,036	6,075	6,638	21,1	952,565	24,581	2089,363	0	201,128	201,128	99,714	0	0	0	0	0	0	0
12:11:56	45,141	2089,814	10,185	10,205	10,036	6,08	6,627	21,1	952,565	24,581	2089,363	0	201,128	201,128	99,714	0	0	0	0	0	0	0
12:11:56	-86,01	2088,954	10,185	10,156	10,031	6,071	6,616	21,1	952,565	24,581	2088,954	0	201,128	201,128	99,714	0	0	0	0	0	0	0
12:11:56	-45,141	2088,503	10,136	10,058	10,031	6,067	6,605	21,1	952,565	24,581	2088,503	0	201,128	201,128	99,714	0	0	0	0	0	0	0
12:11:56	45,141	2088,954	10,185	10,009	10,031	6,071	6,595	21,1	952,565	24,581	2088,503	0	201,128	201,128	99,714	0	0	0	0	0	0	0
12:11:56	0	2088,954	10,185	9,961	10,031	6,071	6,585	21,1	952,565	24,581	2088,504	0	201,128	201,128	99,714	0	0	0	0	0	0	0
12:11:56	-45,141	2088,503	10,136	10,009	10,031	6,067	6,574	21,1	952,565	24,581	2088,503	0	201,128	201,128	99,714	0	0	0	0	0	0	0
12:11:56	-90,258	2087,6	10,039	9,863	10,031	6,057	6,564	21,1	952,565	24,581	2087,6	0	201,128	201,128	99,714	0	0	0	0	0	0	0
12:11:56	0	2087,6	10,039	9,863	10,031	6,057	6,554	21,1	952,565	24,581	2087,6	0	201,128	201,128	99,714	0	0	0	0	0	0	0
12:11:56	50,634	2088,106	10,185	9,961	10,027	6,062	6,545	21,1	952,565	24,581	2087,601	0	201,128	201,128	99,714	0	0	0	0	0	0	0
12:11:56	0	2088,106	10,185	10,009	10,027	6,062	6,535	21,1	952,565	24,581	2087,601	0	201,128	201,128	99,714	0	0	0	0	0	0	0
12:11:56	-79,492	2087,312	10,185	10,009	10,022	6,054	6,526	21,1	952,565	24,581	2087,312	0	201,128	201,128	99,714	0	0	0	0	0	0	0
12:11:56	-5,273	2087,259	10,185	10,058	10,022	6,054	6,517	21,1	952,565	24,581	2087,259	0	201,128	201,128	99,714	0	0	0	0	0	0	0
12:11:56	-45,141	2086,807	10,136	10,009	10,022	6,049	6,507	21,1	952,565	24,581	2086,807	0	201,128	201,128	99,714	0	0	0	0	0	0	0
12:11:56	0	2086,807	10,136	9,961	10,022	6,049	6,498	21,1	952,565	24,581	2086,807	0	201,128	201,128	99,714	0	0	0	0	0	0	0
12:11:56	5,273	2086,86	10,136	9,961	10,022	6,05	6,49	21,1	952,565	24,581	2086,807	0	201,128	201,128	99,714	0	0	0	0	0	0	0
12:11:56	-95,532	2085,905	10,039	9,814	10,022	6,04	6,481	21,1	952,565	24,581	2085,905	0	201,128	201,128	99,714	0	0	0	0	0	0	0
12:11:56	0	2085,905	10,039	9,863	10,022	6,04	6,472	21,1	952,565	24,581	2085,905	0	201,128	201,128	99,714	0	0	0	0	0	0	0
12:11:56	9,716	2086,002	10,136	9,863	10,017	6,041	6,464	21,1	952,565	24,581	2085,905	0	201,128	201,128	99,714	0	0	0	0	0	0	0
12:11:56	0	2086,002	10,136	9,961	10,017	6,041	6,455	21,1	952,565	24,581	2085,905	0	201,128	201,128	99,714	0	0	0	0	0	0	0
12:11:56	-84,741	2085,155	10,136	9,863	10,012	6,032	6,447	21,1	952,565	24,581	2085,155	0	201,128	201,128	99,714	0	0	0	0	0	0	0
12:11:56	0	2085,155	10,136	9,961	10,012	6,032	6,439	21,1	952,565	24,581	2085,155	0	201,128	201,128	99,714	0	0	0	0	0	0	0
12:11:56	45,117	2085,606	10,185	9,961	10,012	6,037	6,431	21,1	952,565	24,581	2085,155	0	201,128	201,128	99,714	0	0	0	0	0	0	0
12:11:56	0	2085,606	10,185	10,058	10,012	6,037	6,423	21,1	952,565	24,581	2085,156	0	201,128	201,128	99,714	0	0	0	0	0	0	0
12:11:56	-135,351	2084,252	10,039	9,961	10,012	6,023	6,415	21,1	952,565	24,581	2084,252	0	201,128	201,128	99,714	0	0	0	0	0	0	0
12:11:56	0	2084,252	10,039	10,009	10,012	6,023	6,408	21,1	952,565	24,581	2084,252	0	201,128	201,128	99,714	0	0	0	0	0	0	0
12:11:56	-80,517	2083,447	10,039	10,009	10,008	6,014	6,4	21,1	952,565	24,581	2083,447	0	201,128	201,128	99,714	0	0	0	0	0	0	0
12:11:56	-5,297	2083,394	10,039	9,961	10,008	6,014	6,392	21,1	952,565	24,581	2083,394	0	201,128	201,128	99,714	0	0	0	0	0	0	0
12:11:56	9,692	2083,491	10,136	10,009	10,003	6,015	6,385	21,1	952,565	24,581	2083,394	0	201,128	201,128	99,714	0	0	0	0	0	0	0
12:11:56	-90,209	2082,589	10,039	10,009	10,003	6,006	6,378	21,1	952,565	24,581	2082,589	0	201,128	201,128	99,714	0	0	0	0	0	0	0
12:11:56	0	2082,589	10,039	9,961	10,003	6,006	6,37	21,1	952,565	24,581	2082,589	0	201,128	201,128	99,714	0	0	0	0	0	0	0
12:11:56	3,344	2082,622	10,136	10,156	9,998	6,006	6,363	21,1	952,565	24,581	2082,589	0	201,128	201,128	99,714	0	0	0	0	0	0	0
12:11:56	-35,449	2082,268	10,185	10,156	9,993	6,002	6,356	21,1	952,565	24,581	2082,268	0	201,128	201,128	99,714	0	0	0	0	0	0	0
12:11:56	-45,092	2081,817	10,136	10,009	9,993	5,998	6,349	21,1	952,565	24,581	2081,817	0	201,128	201,128	99,714	0	0	0	0	0	0	0
12:11:56	-221,093	2079,606	9,99	9,863	9,989	5,975	6,342	21,1	952,565	24,581	2079,606	0	201,128	201,128	99,714	0	0	0	0	0	0	0
12:11:56	45,092	2080,057	10,039	9,863	9,989	5,979	6,335	21,1	952,565	24,581	2079,606	0	201,128	201,128	99,714	0	0	0	0	0	0	0
12:11:56	0	2080,057	10,039	9,961	9,989	5,979	6,328	21,1	952,565	24,581	2079,607	0	201,128	201,128	99,714	0	0	0	0	0	0	0
12:11:56	0	2080,057	10,039	9,961	9,989	5,979	6,321	21,1	952,565	24,581	2079,607	0	201,128	201,128	99,714	0	0	0	0	0	0	0
12:11:56	-90,161	2079,155	9,941	9,716	9,989	5,97	6,314	21,1	952,565	24,581	2079,155	0	201,128	201,128	99,714	0	0	0	0	0	0	0
12:11:56	-37,573	2078,78	9,99	9,814	9,984	5,966	6,307	21,1	952,565	24,581	2078,78	0	201,128	201,128	99,714	0	0	0	0	0	0	0
12:11:56	-3,344	2078,746	9,99	9,961	9,984	5,966	6,3	21,1	952,565	24,581	2078,746	0	201,128	201,128	99,714	0	0	0	0	0	0	0
12:11:56	-127,709	2077,469	9,941	9,716	9,979	5,953	6,294	21,1	952,565	24,581	2077,469	0	201,128	201,128	99,714	0	0	0	0	0	0	0
12:11:56	45,068	2077,92	9,99	9,863	9,979	5,957	6,287	21,1	952,565	24,581	2077,47	0	201,128	201,128	99,714	0	0	0	0	0	0	0
12:11:56	0	2077,92	9,99	9,863	9,979	5,957	6,281	21,1	952,565	24,581	2077,47	0	201,128	201,128	99,714	0	0	0	0	0	0	0
12:11:56	-135,205	2076,568	9,843	9,814	9,979	5,944	6,274	21,1	952,565	24,581	2076,568	0	201,128	201,128	99,714	0	0	0	0	0	0	0
12:11:56	90,136	2077,469	9,941	9,863	9,979	5,953	6,268	21,1	952,565	24,581	2076,569	0	201,128	201,128	99,714	0	0	0	0	0	0	0
12:11:56	-37,573	2077,093	9,99	9,961	9,974	5,949	6,261	21,1	952,565	24,581	2076,569	0	201,128	201,128	99,714	0	0	0	0	0	0	0
12:11:56	-45,068	2076,643	9,941	9,863	9,974	5,944	6,255	21,1	952,565	24,581	2076,569	0	201,128	201,128	99,714	0	0	0	0	0	0	0
12:11:56	0	2076,643	9,941	9,863	9,974	5,944	6,249	21,1	952,565	24,581	2076,569	0	201,128	201,128	99,714	0	0	0	0	0	0	0
12:11:56	-82,641	2075,816	9,941	9,863	9,97	5,936	6,243	21,1	952,565	24,581	2075,816	0	201,128	201,128	99,714	0	0	0	0	0	0	0
12:11:56	-4,199	2075,774	9,941	9,814	9,969	5,935	6,237	21,1	952,565	24,581	2075,774	0	201,128	201,128	99,714	0	0	0	0	0	0	0
12:11:56	0	2075,774	9,941	9,961	9,969	5,935	6,231	21,1	952,565	24,581	2075,774	0	201,128	201,128	99,714	0	0	0	0	0	0	0
12:11:56	0	2075,774	9,941	9,863	9,969	5,935	6,225	21,1	952,565	24,581	2075,774	0	201,128	201,128	99,714	0	0	0	0	0	0	0
12:11:56	0	2075,774	9,941	9,863	9,969	5,935	6,22	21,1	952,565	24,581	2075,774	0	201,128	201,128	99,714	0	0	0	0	0	0	0
12:11:56	0	2075,774	9,941	9,814	9,969	5,935	6,214	21,1	952,565	24,581	2075,774	0	201,128	201,128	99,714	0	0	0	0	0	0	0
12:11:56	45,068	2076,225	9,99	9,961	9,969	5,94	6,209	21,1	952,565	24,581	2075,775	0	201,128	201,128	99,714	0	0	0	0	0	0	0
12:11:56	0	2076,225	9,99	9,814	9,969	5,94	6,203	21,1	952,565	24,581	2075,775	0	201,128	201,128	99,714	0	0	0	0	0	0	0
12:11:56	45,092	2076,676	10,039	9,961	9,969	5,945	6,198	21,1	952,565	24,581	2075,776	0	201,128	201,128	99,714	0	0	0	0	0	0	0
12:11:56	0	2076,676	10,039	9,961	9,969	5,945	6,193	21,1	952,565	24,581	2075,777	0	201,128	201,128	99,714	0	0	0	0	0	0	0
12:11:57	135,229	2078,028	10,185	10,058	9,969	5,959	6,189	21	952,565	24,581	2075,779	0	201,128	201,128	99,714	0	0	0	0	0	0	0
12:11:57	-45,092	2077,577	10,136	10,058	9,969	5,954	6,184	21	952,565	24,581	2075,781	0	201,128	201,128	99,714	0	0	0	0	0	0	0
12:11:57	270,556	2080,283	10,429	10,4	9,969	5,982	6,18	21	952,565	24,581	2075,786	0	201,128	201,128	99,714	0	0	0	0	0	0	0
12:11:57	267,334	2082,956	10,625	10,547	9,974	6,009	6,177	21	952,565	24,581	2075,793	0	201,128	201,128	99,714	0	0	0	0	0	0	0
12:11:57	436,23	2087,318	10,918	11,035	9,984	6,054	6,174	21	952,565	24,581	2075,804	0	201,128	201,128	99,714	0	0	0	0	0	0	0
12:11:57	392,358	2091,242	11,162	11,279	9,993	6,095	6,173	21	952,565	24,581	2075,82	0	201,128	201,128	99,714	0	0	0	0	0	0	0
12:11:57	705,737	2098,299	11,65	11,914	10,008	6,168	6,173	21	952,565	24,581	2075,842	0	201,128	201,128	99,714	0	0	0	0	0	0	0
12:11:57	653,149	2104,831	11,992	12,549	10,027	6,235	6,174	21	952,565	24,581	2075,871	0	201,128	201,128	99,714	0	0	0	0	0	0	0
12:11:57	682,275	2111,654	12,187	12,89	10,055	6,305	6,176	21	952,565	24,581	2075,907	0	201,128	201,128	99,714	0	0	0	0	0	0	0
12:11:57	717,919	2118,833	12,334	13,232	10,088	6,379	6,18	21	952,565	24,581	2075,95	0	201,128	201,128	99,714	0	0	0	0	0	0	0
12:11:57	742,358	2126,256	12,334	13,379	10,13	6,456	6,186	21	952,565	24,581	2076,001	0	200,674	200,674	99,712	0	0	0	0	0	0	0
12:11:57	832,031	2134,577	12,431	13,33	10,172	6,542	6,193	21	952,565	24,581	2076,059	0	200,674	200,674	99,712	0	0	0	0	0	0	0
12:11:57	663,33	2141,21	12,334	13,525	10,215	6,61	6,201	21	952,565	24,581	2076,124	0	200,674	200,674	99,712	0	0	0	0	0	0	0
12:11:57	1037,207	2151,582	12,529	13,867	10,264	6,717	6,211	21	952,565	24,581	2076,2	0	200,674	200,674	99,712	0	0	0	0	0	0	0
12:11:57	1063,159	2162,214	12,822	14,258	10,308	6,826	6,223	21	952,565	24,581	2076,286	0	200,674	200,674	99,712	0	0	0	0	0	0	0
12:11:57	1028,637	2172,5	13,164	14,599	10,349	6,932	6,237	21	952,565	24,581	2076,382	0	200,674	200,674	99,712	0	0	0	0	0	0	0
12:11:57	1265,454	2185,155	13,75	15,283	10,389	7,063	6,253	21	952,565	24,581	2076,491	0	200,674	200,674	99,712	0	0	0	0	0	0	0
12:11:57	1007,739	2195,232	13,994	15,527	10,433	7,167	6,271	21	952,565	24,581	2076,61	0	200,674	200,674	99,712	0	0	0	0	0	0	0
12:11:57	1260,058	2207,833	14,482	16,064	10,479	7,297	6,291	21	952,565	24,581	2076,741	0	200,674	200,674	99,712	0	0	0	0	0	0	0
12:11:57	1031,469	2218,147	14,629	16,504	10,529	7,403	6,313	21	952,565	24,581	2076,882	0	200,674	200,674	99,712	0	0	0	0	0	0	0
12:11:57	1077,417	2228,922	14,726	16,406	10,585	7,514	6,337	21	952,565	24,581	2077,034	0	200,674	200,674	99,712	0	0	0	0	0	0	0
12:11:57	961,767	2238,539	14,629	16,504	10,645	7,613	6,362	21	952,565	24,581	2077,196	0	200,674	200,674	99,712	0	0	0	0	0	0	0
12:11:57	1068,92	2249,228	14,726	16,601	10,7	7,724	6,388	21	952,565	24,581	2077,368	0	200,674	200,674	99,712	0	0	0	0	0	0	0
12:11:57	1119,14	2260,42	14,775	16,601	10,761	7,839	6,417	21	952,565	24,581	2077,551	0	200,674	200,674	99,712	0	0	0	0	0	0	0
12:11:57	1054,199	2270,962	14,922	16,601	10,813	7,948	6,447	21	952,565	24,581	2077,744	0	200,674	200,674	99,712	0	0	0	0	0	0	0
12:11:57	1049,145	2281,453	15,068	16,845	10,864	8,056	6,478	21	952,565	24,581	2077,948	0	200,674	200,674	99,712	0	0	0	0	0	0	0
12:11:57	1339,843	2294,852	15,605	17,383	10,911	8,194	6,512	21	952,565	24,581	2078,165	0	200,674	200,674	99,712	0	0	0	0	0	0	0
12:11:57	788,012	2302,732	15,556	17,627	10,958	8,275	6,547	21	952,565	24,581	2078,389	0	200,674	200,674	99,712	0	0	0	0	0	0	0
12:11:57	1678,686	2319,519	16,533	18,164	11,001	8,448	6,584	21	952,565	24,581	2078,63	0	200,674	200,674	99,712	0	0	0	0	0	0	0
12:11:57	1099,096	2330,51	16,728	18,652	11,052	8,561	6,623	21	952,565	24,581	2078,882	0	200,674	200,674	99,712	0	0	0	0	0	0	0
12:11:57	745,263	2337,962	16,533	18,603	11,105	8,638	6,662	21	952,565	24,581	2079,141	0	200,674	200,674	99,712	0	0	0	0	0	0	0
12:11:57	1049,243	2348,455	16,582	18,359	11,162	8,746	6,703	21	952,565	24,581	2079,411	0	200,674	200,674	99,712	0	0	0	0	0	0	0
12:11:57	1198,803	2360,443	16,728	18,457	11,221	8,87	6,746	21	952,565	24,581	2079,692	0	200,674	200,674	99,712	0	0	0	0	0	0	0
12:11:57	1152,587	2371,969	16,826	18,603	11,281	8,989	6,79	21	952,565	24,581	2079,984	0	200,674	200,674	99,712	0	0	0	0	0	0	0
12:11:57	1133,96	2383,308	17,021	18,799	11,335	9,106	6,835	21	952,565	24,581	2080,287	0	200,674	200,674	99,712	0	0	0	0	0	0	0
12:11:57	1153,784	2394,846	17,363	18,994	11,381	9,225	6,882	21	952,565	24,581	2080,602	0	200,674	200,674	99,712	0	0	0	0	0	0	0
12:11:57	1231,567	2407,162	17,851	19,189	11,424	9,352	6,93	21	952,565	24,581	2080,929	0	200,674	200,674	99,712	0	0	0	0	0	0	0
12:11:57	1335,693	2420,519	18,486	20,166	11,465	9,489	6,98	21	952,565	24,581	2081,268	0	200,674	200,674	99,712	0	0	0	0	0	0	0
12:11:57	1077,002	2431,289	18,877	20,263	11,505	9,6	7,032	21	952,565	24,581	2081,618	0	200,674	200,674	99,712	0	0	0	0	0	0	0
12:11:57	1122,143	2442,51	19,267	20,703	11,547	9,716	7,084	21	952,565	24,581	2081,979	0	200,674	200,674	99,712	0	0	0	0	0	0	0
12:11:57	876,025	2451,27	19,316	20,605	11,593	9,806	7,138	21	952,565	24,581	2082,348	0	200,674	200,674	99,712	0	0	0	0	0	0	0
12:11:57	978,54	2461,056	19,316	20,605	11,648	9,907	7,192	21	952,565	24,581	2082,727	0	200,674	200,674	99,712	0	0	0	0	0	0	0
12:11:57	858,447	2469,64	19,267	20,459	11,7	9,996	7,247	21	952,565	24,581	2083,114	0	200,674	200,674	99,712	0	0	0	0	0	0	0
12:11:57	682,275	2476,463	19,023	20,361	11,751	10,066	7,302	21	952,565	24,581	2083,507	0	200,674	200,674	99,712	0	0	0	0	0	0	0
12:11:57	784,643	2484,309	18,974	20,263	11,798	10,147	7,358	21	952,565	24,581	2083,908	0	200,674	200,674	99,712	0	0	0	0	0	0	0
12:11:57	1119,36	2495,503	19,267	20,459	11,845	10,262	7,415	21	952,565	24,581	2084,319	0	200,674	200,674	99,712	0	0	0	0	0	0	0
12:11:57	908,129	2504,584	19,512	20,459	11,883	10,356	7,473	21	952,565	24,581	2084,74	0	200,674	200,674	99,712	0	0	0	0	0	0	0
12:11:57	827,026	2512,855	19,756	20,947	11,916	10,441	7,531	21	952,565	24,581	2085,168	0	200,674	200,674	99,712	0	0	0	0	0	0	0
12:11:57	920,361	2522,058	20,097	21,142	11,949	10,536	7,59	21	952,565	24,581	2085,605	0	200,674	200,674	99,712	0	0	0	0	0	0	0
12:11:57	1003,393	2532,092	20,439	21,582	11,987	10,64	7,65	21	952,565	24,581	2086,051	0	200,674	200,674	99,712	0	0	0	0	0	0	0
12:11:57	816,626	2540,258	20,586	21,68	12,025	10,724	7,71	21	952,565	24,581	2086,506	0	200,674	200,674	99,712	0	0	0	0	0	0	0
12:11:57	661,865	2546,877	20,488	21,777	12,067	10,792	7,77	21	952,565	24,581	2086,966	0	200,674	200,674	99,712	0	0	0	0	0	0	0
12:11:57	797,412	2554,851	20,439	21,435	12,115	10,874	7,831	21	952,565	24,581	2087,434	0	200,674	200,674	99,712	0	0	0	0	0	0	0
12:11:57	684,423	2561,695	20,293	21,338	12,162	10,945	7,892	21	952,565	24,581	2087,908	0	200,674	200,674	99,712	0	0	0	0	0	0	0
12:11:57	855,81	2570,254	20,342	21,289	12,207	11,033	7,954	21	952,565	24,581	2088,391	0	200,674	200,674	99,712	0	0	0	0	0	0	0
12:11:57	884,765	2579,101	20,635	21,484	12,241	11,124	8,016	21	952,565	24,581	2088,882	0	200,674	200,674	99,712	0	0	0	0	0	0	0
12:11:57	1005,175	2589,153	21,074	21,924	12,273	11,228	8,079	21	952,565	24,581	2089,382	0	200,674	200,674	99,712	0	0	0	0	0	0	0
12:11:57	848,168	2597,635	21,465	22,314	12,299	11,315	8,142	21	952,565	24,581	2089,89	0	200,674	200,674	99,712	0	0	0	0	0	0	0
12:11:57	983,325	2607,468	22,002	22,558	12,325	11,417	8,207	21	952,565	24,581	2090,408	0	200,674	200,674	99,712	0	0	0	0	0	0	0
12:11:57	809,277	2615,561	22,392	23,096	12,349	11,5	8,271	21	952,565	24,581	2090,933	0	200,674	200,674	99,712	0	0	0	0	0	0	0
12:11:57	948,168	2625,042	22,783	23,34	12,38	11,598	8,336	21	952,565	24,581	2091,467	0	200,674	200,674	99,712	0	0	0	0	0	0	0
12:11:57	625,146	2631,294	22,783	23,34	12,415	11,662	8,402	21	952,565	24,581	2092,007	0	200,674	200,674	99,712	0	0	0	0	0	0	0
12:11:57	371,997	2635,014	22,49	23,096	12,452	11,701	8,466	21	952,565	24,581	2092,55	0	200,674	200,674	99,712	0	0	0	0	0	0	0
12:11:57	584,887	2640,863	22,344	22,949	12,493	11,761	8,531	21	952,565	24,581	2093,098	0	200,674	200,674	99,712	0	0	0	0	0	0	0
12:11:57	516,723	2646,03	22,148	22,558	12,533	11,814	8,595	21	952,565	24,581	2093,651	0	200,674	200,674	99,712	0	0	0	0	0	0	0
12:11:57	585,742	2651,887	22,148	22,558	12,566	11,875	8,66	21	952,565	24,581	2094,209	0	200,674	200,674	99,712	0	0	0	0	0	0	0
12:11:57	518,872	2657,076	22,197	22,803	12,593	11,928	8,724	21	952,565	24,581	2094,772	0	200,674	200,674	99,712	0	0	0	0	0	0	0
12:11:57	840,332	2665,479	22,637	23,144	12,615	12,015	8,788	21	952,565	24,581	2095,343	0	200,674	200,674	99,712	0	0	0	0	0	0	0
12:11:57	664,746	2672,127	22,978	23,193	12,634	12,083	8,853	21	952,565	24,581	2095,919	0	200,674	200,674	99,712	0	0	0	0	0	0	0
12:11:57	766,259	2679,789	23,418	23,828	12,652	12,162	8,918	21	952,565	24,581	2096,503	0	200,674	200,674	99,712	0	0	0	0	0	0	0
12:11:57	608,325	2685,873	23,613	24,023	12,675	12,225	8,983	21	952,565	24,581	2097,093	0	200,674	200,674	99,712	0	0	0	0	0	0	0
12:11:57	421,337	2690,086	23,613	23,877	12,699	12,268	9,047	21	952,565	24,581	2097,686	0	200,674	200,674	99,712	0	0	0	0	0	0	0
12:11:57	438,818	2694,474	23,467	23,828	12,732	12,314	9,111	21	952,565	24,581	2098,282	0	200,674	200,674	99,712	0	0	0	0	0	0	0
12:11:57	388,183	2698,356	23,271	23,535	12,764	12,354	9,175	21	952,565	24,581	2098,882	0	200,674	200,674	99,712	0	0	0	0	0	0	0
12:11:57	215,747	2700,514	22,978	23,291	12,793	12,376	9,237	21	952,565	24,581	2099,484	0	200,674	200,674	99,712	0	0	0	0	0	0	0
12:11:57	404,223	2704,556	22,881	23,291	12,821	12,418	9,3	21	952,565	24,581	2100,089	0	200,674	200,674	99,712	0	0	0	0	0	0	0
12:11:57	617,407	2710,73	23,076	23,34	12,845	12,481	9,362	21	952,565	24,581	2100,7	0	200,674	200,674	99,712	0	0	0	0	0	0	0
12:11:57	494,262	2715,672	23,32	23,486	12,859	12,532	9,424	21	952,565	24,581	2101,315	0	200,674	200,674	99,712	0	0	0	0	0	0	0
12:11:57	776,098	2723,433	23,76	23,877	12,878	12,612	9,487	21	952,565	24,581	2101,937	0	200,674	200,674	99,712	0	0	0	0	0	0	0
12:11:57	364,453	2727,078	23,955	24,072	12,887	12,65	9,549	21	952,565	24,581	2102,562	0	200,674	200,674	99,712	0	0	0	0	0	0	0
12:11:57	596,679	2733,045	24,297	24,609	12,902	12,711	9,611	21	952,565	24,581	2103,193	0	200,674	200,674	99,712	0	0	0	0	0	0	0
12:11:57	438,476	2737,43	24,394	24,658	12,921	12,757	9,673	21	952,565	24,581	2103,827	0	200,674	200,674	99,712	0	0	0	0	0	0	0
12:11:57	279,541	2740,225	24,248	24,463	12,945	12,785	9,734	21	952,565	24,581	2104,463	0	200,674	200,674	99,712	0	0	0	0	0	0	0
12:11:57	280,688	2743,032	24,101	24,072	12,969	12,814	9,794	21	952,565	24,581	2105,102	0	200,674	200,674	99,712	0	0	0	0	0	0	0
12:11:57	136,425	2744,396	23,808	23,877	12,993	12,828	9,853	21	952,565	24,581	2105,742	0	200,674	200,674	99,712	0	0	0	0	0	0	0
12:11:57	330,126	2747,697	23,711	23,73	13,017	12,862	9,912	21	952,565	24,581	2106,384	0	200,674	200,674	99,712	0	0	0	0	0	0	0
12:11:57	472,338	2752,421	23,76	23,682	13,04	12,911	9,971	21	952,565	24,581	2107,03	0	200,674	200,674	99,712	0	0	0	0	0	0	0
12:11:57	458,667	2757,007	23,955	24,072	13,055	12,958	10,03	21	952,565	24,581	2107,68	0	200,674	200,674	99,712	0	0	0	0	0	0	0
12:11:57	350,268	2760,51	24,053	24,023	13,069	12,994	10,088	21	952,565	24,581	2108,333	0	200,674	200,674	99,712	0	0	0	0	0	0	0
12:11:57	363,134	2764,141	24,248	24,365	13,079	13,032	10,146	21	952,565	24,581	2108,989	0	200,674	200,674	99,712	0	0	0	0	0	0	0
12:11:57	616,308	2770,305	24,687	24,805	13,089	13,095	10,204	21	952,565	24,581	2109,65	0	200,674	200,674	99,712	0	0	0	0	0	0	0
12:11:57	370,117	2774,006	24,883	25	13,098	13,134	10,261	21	952,565	24,581	2110,314	0	200,674	200,674	99,712	0	0	0	0	0	0	0
12:11:57	321,093	2777,217	25,029	25,146	13,108	13,167	10,318	21	952,565	24,581	2110,981	0	200,674	200,674	99,712	0	0	0	0	0	0	0
12:11:57	107,226	2778,289	24,883	24,951	13,122	13,178	10,374	21	952,565	24,581	2111,648	0	200,674	200,674	99,712	0	0	0	0	0	0	0
12:11:57	233,3	2780,622	24,785	24,951	13,141	13,202	10,429	21	952,565	24,581	2112,317	0	200,674	200,674	99,712	0	0	0	0	0	0	0
12:11:57	259,375	2783,216	24,785	24,853	13,155	13,229	10,484	21	952,565	24,581	2112,988	0	200,674	200,674	99,712	0	0	0	0	0	0	0
12:11:57	61,157	2783,827	24,59	24,658	13,17	13,235	10,538	21	952,565	24,581	2113,659	0	200,674	200,674	99,712	0	0	0	0	0	0	0
12:11:57	311,547	2786,943	24,736	24,707	13,179	13,267	10,592	21	952,565	24,581	2114,332	0	200,674	200,674	99,712	0	0	0	0	0	0	0
12:11:57	299,462	2789,937	24,883	24,805	13,188	13,298	10,645	21	952,565	24,581	2115,008	0	200,674	200,674	99,712	0	0	0	0	0	0	0
12:11:57	356,176	2793,499	25,224	25,244	13,188	13,335	10,698	21	952,565	24,581	2115,686	0	200,674	200,674	99,712	0	0	0	0	0	0	0
12:11:57	369,702	2797,196	25,517	25,391	13,193	13,373	10,75	21,2	951,135	24,581	2116,368	0	200,674	200,674	99,712	0	0	0	0	0	0	0
12:11:58	135,253	2798,549	25,566	25,488	13,197	13,387	10,802	21,2	951,135	24,581	2117,05	0	200,674	200,674	99,712	0	0	0	0	0	0	0
12:11:58	51,147	2799,06	25,517	25,391	13,202	13,392	10,853	21,2	951,135	24,581	2117,732	0	200,674	200,674	99,712	0	0	0	0	0	0	0
12:11:58	15,307	2799,213	25,371	25,195	13,211	13,393	10,902	21,2	951,135	24,581	2118,413	0	200,674	200,674	99,712	0	0	0	0	0	0	0
12:11:58	160,253	2800,816	25,371	25,244	13,22	13,41	10,952	21,2	951,135	24,581	2119,096	0	200,674	200,674	99,712	0	0	0	0	0	0	0
12:11:58	-108,081	2799,735	25,078	24,951	13,231	13,399	11	21,2	951,135	24,581	2119,776	0	200,674	200,674	99,712	0	0	0	0	0	0	0
12:11:58	-38,305	2799,352	24,883	24,707	13,24	13,395	11,046	21,2	951,135	24,581	2120,456	0	200,674	200,674	99,712	0	0	0	0	0	0	0
12:11:58	100,17	2800,354	24,883	24,609	13,245	13,405	11,093	21,2	951,135	24,581	2121,135	0	200,674	200,674	99,712	0	0	0	0	0	0	0
12:11:58	0	2800,354	24,883	24,805	13,245	13,405	11,138	21,2	951,135	24,581	2121,814	0	200,674	200,674	99,712	0	0	0	0	0	0	0
12:11:58	378,662	2804,14	25,273	25,146	13,245	13,444	11,183	21,2	951,135	24,581	2122,497	0	200,674	200,674	99,712	0	0	0	0	0	0	0
12:11:58	12,158	2804,262	25,371	25,195	13,24	13,446	11,228	21,2	951,135	24,581	2123,179	0	202,488	202,488	99,719	0	0	0	0	0	0	0
12:11:58	147,338	2805,735	25,517	25,488	13,24	13,461	11,271	21,2	951,135	24,581	2123,861	0	202,488	202,488	99,719	0	0	0	0	0	0	0
12:11:58	-174,853	2803,987	25,273	25,195	13,244	13,443	11,314	21,2	951,135	24,581	2124,541	0	202,488	202,488	99,719	0	0	0	0	0	0	0
12:11:58	-19,628	2803,79	25,224	25,195	13,245	13,441	11,356	21,2	951,135	24,581	2125,221	0	202,488	202,488	99,719	0	0	0	0	0	0	0
12:11:58	105,908	2804,849	25,273	25,146	13,249	13,452	11,397	21,2	951,135	24,581	2125,9	0	202,488	202,488	99,719	0	0	0	0	0	0	0
12:11:58	98,266	2805,832	25,371	25,244	13,249	13,462	11,437	21,2	951,135	24,581	2126,58	0	202,488	202,488	99,719	0	0	0	0	0	0	0
12:11:58	-147,363	2804,359	25,224	25,195	13,249	13,446	11,477	21,2	951,135	24,581	2127,258	0	202,488	202,488	99,719	0	0	0	0	0	0	0
12:11:58	29,296	2804,651	25,224	25,195	13,25	13,45	11,515	21,2	951,135	24,581	2127,935	0	202,488	202,488	99,719	0	0	0	0	0	0	0
12:11:58	-36,987	2804,282	25,273	25,195	13,245	13,446	11,553	21,2	951,135	24,581	2128,611	0	202,488	202,488	99,719	0	0	0	0	0	0	0
12:11:58	-63,232	2803,649	25,224	25,146	13,245	13,439	11,59	21,2	951,135	24,581	2129,287	0	202,488	202,488	99,719	0	0	0	0	0	0	0
12:11:58	-64,477	2803,005	25,176	25,244	13,244	13,433	11,626	21,2	951,135	24,581	2129,96	0	202,488	202,488	99,719	0	0	0	0	0	0	0
12:11:58	-82,836	2802,176	25,078	25,146	13,245	13,424	11,662	21,2	951,135	24,581	2130,633	0	202,488	202,488	99,719	0	0	0	0	0	0	0
12:11:58	-49,096	2801,685	25,029	25,049	13,245	13,419	11,696	21,2	951,135	24,581	2131,304	0	202,488	202,488	99,719	0	0	0	0	0	0	0
12:11:58	-113,525	2800,55	24,932	25	13,244	13,407	11,73	21,2	951,135	24,581	2131,973	0	202,488	202,488	99,719	0	0	0	0	0	0	0
12:11:58	-55,517	2799,995	24,932	24,853	13,241	13,402	11,762	21,2	951,135	24,581	2132,641	0	202,488	202,488	99,719	0	0	0	0	0	0	0
12:11:58	-162,402	2798,371	24,785	24,805	13,24	13,385	11,794	21,2	951,135	24,581	2133,307	0	202,488	202,488	99,719	0	0	0	0	0	0	0
12:11:58	147,192	2799,843	24,932	25	13,24	13,4	11,826	21,2	951,135	24,581	2133,973	0	202,488	202,488	99,719	0	0	0	0	0	0	0
12:11:58	0	2799,843	24,932	25	13,24	13,4	11,857	21,2	951,135	24,581	2134,639	0	202,488	202,488	99,719	0	0	0	0	0	0	0
12:11:58	-49,072	2799,352	24,883	24,853	13,24	13,395	11,887	21,2	951,135	24,581	2135,303	0	202,488	202,488	99,719	0	0	0	0	0	0	0
12:11:58	49,072	2799,843	24,932	24,951	13,24	13,4	11,916	21,2	951,135	24,581	2135,968	0	202,488	202,488	99,719	0	0	0	0	0	0	0
12:11:58	-49,072	2799,352	24,883	24,853	13,24	13,395	11,945	21,2	951,135	24,581	2136,631	0	202,488	202,488	99,719	0	0	0	0	0	0	0
12:11:58	49,072	2799,843	24,932	24,951	13,24	13,4	11,974	21,2	951,135	24,581	2137,294	0	202,488	202,488	99,719	0	0	0	0	0	0	0
12:11:58	-49,072	2799,352	24,883	24,805	13,24	13,395	12,002	21,2	951,135	24,581	2137,956	0	202,488	202,488	99,719	0	0	0	0	0	0	0
12:11:58	0	2799,352	24,883	24,707	13,24	13,395	12,029	21,2	951,135	24,581	2138,618	0	202,488	202,488	99,719	0	0	0	0	0	0	0
12:11:58	-98,12	2798,371	24,785	24,805	13,24	13,385	12,056	21,2	951,135	24,581	2139,277	0	202,488	202,488	99,719	0	0	0	0	0	0	0
12:11:58	-392,48	2794,446	24,394	24,072	13,24	13,344	12,081	21,2	951,135	24,581	2139,932	0	202,488	202,488	99,719	0	0	0	0	0	0	0
12:11:58	-525,097	2789,195	23,955	23,34	13,235	13,29	12,105	21,2	951,135	24,581	2140,582	0	202,488	202,488	99,719	0	0	0	0	0	0	0
12:11:58	-771,923	2781,476	23,418	22,461	13,222	13,211	12,126	21,2	951,135	24,581	2141,223	0	202,488	202,488	99,719	0	0	0	0	0	0	0
12:11:58	-1068,701	2770,789	22,685	21,435	13,203	13,1	12,145	21,2	951,135	24,581	2141,852	0	202,488	202,488	99,719	0	0	0	0	0	0	0
12:11:58	-929,931	2761,489	22,197	20,556	13,178	13,005	12,162	21,2	951,135	24,581	2142,472	0	202,488	202,488	99,719	0	0	0	0	0	0	0
12:11:58	-649,194	2754,997	22,295	20,166	13,136	12,938	12,177	21,2	951,135	24,581	2143,085	0	202,488	202,488	99,719	0	0	0	0	0	0	0
12:11:58	-657,08	2748,427	22,49	20,361	13,089	12,87	12,191	21,2	951,135	24,581	2143,69	0	202,488	202,488	99,719	0	0	0	0	0	0	0
12:11:58	-1321,728	2735,209	22,197	20,166	13,031	12,734	12,202	21,2	951,135	24,581	2144,282	0	202,488	202,488	99,719	0	0	0	0	0	0	0
12:11:58	-842,7	2726,782	22,295	20,215	12,978	12,647	12,21	21,2	951,135	24,581	2144,864	0	202,488	202,488	99,719	0	0	0	0	0	0	0
12:11:58	-689,477	2719,888	22,539	20,41	12,926	12,576	12,218	21,2	951,135	24,581	2145,439	0	202,488	202,488	99,719	0	0	0	0	0	0	0
12:11:58	-1191,259	2707,975	22,197	20,019	12,878	12,453	12,222	21,2	951,135	24,581	2146,002	0	202,488	202,488	99,719	0	0	0	0	0	0	0
12:11:58	-1101,513	2696,96	21,855	19,385	12,835	12,339	12,224	21,2	951,135	24,581	2146,553	0	202,488	202,488	99,719	0	0	0	0	0	0	0
12:11:58	-1385,888	2683,101	21,221	18,701	12,793	12,196	12,224	21,2	951,135	24,581	2147,089	0	202,488	202,488	99,719	0	0	0	0	0	0	0
12:11:58	-1055,761	2672,543	20,83	18,359	12,755	12,088	12,221	21,2	951,135	24,581	2147,615	0	202,488	202,488	99,719	0	0	0	0	0	0	0
12:11:58	-943,09	2663,112	20,635	18,652	12,713	11,99	12,217	21,2	951,135	24,581	2148,13	0	202,488	202,488	99,719	0	0	0	0	0	0	0
12:11:58	-1025,17	2652,861	20,439	18,603	12,666	11,885	12,21	21,2	951,135	24,581	2148,635	0	202,488	202,488	99,719	0	0	0	0	0	0	0
12:11:58	-794,531	2644,915	20,635	18,652	12,61	11,803	12,202	21,2	951,135	24,581	2149,131	0	202,488	202,488	99,719	0	0	0	0	0	0	0
12:11:58	-860,595	2636,309	20,732	18,701	12,557	11,714	12,193	21,2	951,135	24,581	2149,618	0	202,488	202,488	99,719	0	0	0	0	0	0	0
12:11:58	-978,759	2626,522	20,732	18,994	12,502	11,613	12,181	21,2	951,135	24,581	2150,095	0	202,488	202,488	99,719	0	0	0	0	0	0	0
12:11:58	-732,861	2619,193	20,83	18,994	12,455	11,538	12,169	21,2	951,135	24,581	2150,564	0	202,488	202,488	99,719	0	0	0	0	0	0	0
12:11:58	-958,349	2609,61	20,635	19,238	12,412	11,439	12,154	21,2	951,135	24,581	2151,023	0	202,488	202,488	99,719	0	0	0	0	0	0	0
12:11:58	-978,418	2599,826	20,293	19,189	12,376	11,338	12,138	21,2	951,135	24,581	2151,472	0	202,488	202,488	99,719	0	0	0	0	0	0	0
12:11:58	-1009,96	2589,726	19,756	18,164	12,349	11,234	12,121	21,2	951,135	24,581	2151,91	0	202,488	202,488	99,719	0	0	0	0	0	0	0
12:11:58	-1044,921	2579,277	19,17	17,969	12,322	11,126	12,101	21,2	951,135	24,581	2152,337	0	202,488	202,488	99,719	0	0	0	0	0	0	0
12:11:58	-808,105	2571,196	18,828	17,822	12,295	11,043	12,08	21,2	951,135	24,581	2152,756	0	202,488	202,488	99,719	0	0	0	0	0	0	0
12:11:58	-782,543	2563,37	18,535	17,431	12,267	10,962	12,058	21,2	951,135	24,581	2153,167	0	202,488	202,488	99,719	0	0	0	0	0	0	0
12:11:58	-429,614	2559,074	18,681	17,627	12,235	10,918	12,036	21,2	951,135	24,581	2153,572	0	202,488	202,488	99,719	0	0	0	0	0	0	0
12:11:58	-812,304	2550,951	18,535	17,383	12,197	10,834	12,012	21,2	951,135	24,581	2153,97	0	202,488	202,488	99,719	0	0	0	0	0	0	0
12:11:58	-723,217	2543,719	18,535	17,578	12,157	10,759	11,988	21,2	951,135	24,581	2154,36	0	202,488	202,488	99,719	0	0	0	0	0	0	0
12:11:58	-658,3	2537,136	18,535	17,431	12,12	10,692	11,963	21,2	951,135	24,581	2154,743	0	202,488	202,488	99,719	0	0	0	0	0	0	0
12:11:58	-633,325	2530,803	18,486	17,383	12,087	10,626	11,936	21,2	951,135	24,581	2155,119	0	202,488	202,488	99,719	0	0	0	0	0	0	0
12:11:58	-702,319	2523,779	18,291	17,383	12,058	10,554	11,909	21,2	951,135	24,581	2155,487	0	202,488	202,488	99,719	0	0	0	0	0	0	0
12:11:58	-782,031	2515,959	17,998	17,041	12,03	10,473	11,881	21,2	951,135	24,581	2155,848	0	202,488	202,488	99,719	0	0	0	0	0	0	0
12:11:58	-689,843	2509,061	17,803	17,041	12,001	10,402	11,852	21,2	951,135	24,581	2156,201	0	202,488	202,488	99,719	0	0	0	0	0	0	0
12:11:58	-647,485	2502,586	17,656	16,504	11,973	10,335	11,822	21,2	951,135	24,581	2156,547	0	202,488	202,488	99,719	0	0	0	0	0	0	0
12:11:58	-704,077	2495,545	17,363	16,406	11,949	10,263	11,792	21,2	951,135	24,581	2156,886	0	202,488	202,488	99,719	0	0	0	0	0	0	0
12:11:58	-643,823	2489,107	17,217	16,504	11,921	10,196	11,76	21,2	951,135	24,581	2157,218	0	202,488	202,488	99,719	0	0	0	0	0	0	0
12:11:58	-494,531	2484,161	17,314	16,357	11,888	10,145	11,729	21,2	951,135	24,581	2157,545	0	202,488	202,488	99,719	0	0	0	0	0	0	0
12:11:58	-537,719	2478,784	17,363	16,504	11,855	10,09	11,697	21,2	951,135	24,581	2157,866	0	202,488	202,488	99,719	0	0	0	0	0	0	0
12:11:58	-725,756	2471,527	17,217	16,308	11,822	10,015	11,664	21,2	951,135	24,581	2158,179	0	202,488	202,488	99,719	0	0	0	0	0	0	0
12:11:58	-550,17	2466,025	17,168	16,308	11,793	9,959	11,63	21,2	951,135	24,581	2158,487	0	202,488	202,488	99,719	0	0	0	0	0	0	0
12:11:58	-594,848	2460,077	17,07	16,064	11,765	9,897	11,596	21,2	951,135	24,581	2158,789	0	202,488	202,488	99,719	0	0	0	0	0	0	0
12:11:58	-688,159	2453,195	16,875	15,967	11,737	9,826	11,562	21,2	951,135	24,581	2159,083	0	202,488	202,488	99,719	0	0	0	0	0	0	0
12:11:58	-457,959	2448,615	16,826	15,967	11,714	9,779	11,527	21,2	951,135	24,581	2159,373	0	202,488	202,488	99,719	0	0	0	0	0	0	0
12:11:58	-781,811	2440,797	16,533	15,82	11,685	9,698	11,491	21,2	951,135	24,581	2159,654	0	202,488	202,488	99,719	0	0	0	0	0	0	0
12:11:58	-348,266	2437,315	16,679	15,82	11,658	9,663	11,455	21,2	951,135	24,581	2159,932	0	202,488	202,488	99,719	0	0	0	0	0	0	0
12:11:58	-596,557	2431,349	16,582	15,674	11,629	9,601	11,419	21,2	951,135	24,581	2160,203	0	202,488	202,488	99,719	0	0	0	0	0	0	0
12:11:58	-634,936	2425	16,435	15,478	11,602	9,536	11,382	21,2	951,135	24,581	2160,468	0	202,488	202,488	99,719	0	0	0	0	0	0	0
12:11:58	-426,196	2420,738	16,582	15,722	11,57	9,492	11,345	21,2	951,135	24,581	2160,728	0	202,488	202,488	99,719	0	0	0	0	0	0	0
12:11:58	-603,393	2414,704	16,533	15,674	11,538	9,429	11,307	21,2	951,135	24,581	2160,982	0	202,488	202,488	99,719	0	0	0	0	0	0	0
12:11:58	-653,588	2408,168	16,435	15,625	11,506	9,362	11,269	21,2	951,135	24,581	2161,23	0	202,488	202,488	99,719	0	0	0	0	0	0	0
12:11:58	-552,075	2402,647	16,435	15,625	11,475	9,305	11,23	21,2	951,135	24,581	2161,471	0	202,488	202,488	99,719	0	0	0	0	0	0	0
12:11:58	-501,293	2397,634	16,435	15,674	11,447	9,253	11,192	21,2	951,135	24,581	2161,707	0	202,488	202,488	99,719	0	0	0	0	0	0	0
12:11:58	-512,841	2392,506	16,338	15,478	11,423	9,201	11,153	21,2	951,135	24,581	2161,938	0	202,488	202,488	99,719	0	0	0	0	0	0	0
12:11:58	-823,168	2384,274	15,898	15,136	11,401	9,116	11,113	21,2	951,135	24,581	2162,16	0	202,488	202,488	99,719	0	0	0	0	0	0	0
12:11:58	-683,227	2377,442	15,605	14,941	11,378	9,045	11,072	21,2	951,135	24,581	2162,376	0	202,488	202,488	99,719	0	0	0	0	0	0	0
12:11:58	-669,262	2370,749	15,263	14,648	11,358	8,976	11,031	21,2	951,135	24,581	2162,584	0	202,488	202,488	99,719	0	0	0	0	0	0	0
12:11:58	-543,652	2365,313	15,117	14,453	11,336	8,92	10,99	21,2	951,135	24,581	2162,787	0	202,488	202,488	99,719	0	0	0	0	0	0	0
12:11:58	-468,432	2360,628	15,068	14,306	11,312	8,872	10,948	21,2	951,135	24,581	2162,985	0	202,488	202,488	99,719	0	0	0	0	0	0	0
12:11:58	-473,681	2355,891	15,068	14,258	11,285	8,823	10,906	21,2	951,135	24,581	2163,178	0	202,488	202,488	99,719	0	0	0	0	0	0	0
12:11:58	-564,209	2350,249	15,068	14,453	11,253	8,765	10,864	21,2	951,135	24,581	2163,365	0	202,488	202,488	99,719	0	0	0	0	0	0	0
12:11:58	-474,609	2345,503	15,068	14,404	11,226	8,716	10,822	21,2	951,135	24,581	2163,547	0	202,488	202,488	99,719	0	0	0	0	0	0	0
12:11:58	-412,207	2341,381	15,068	14,502	11,203	8,674	10,78	21,2	951,135	24,581	2163,725	0	202,488	202,488	99,719	0	0	0	0	0	0	0
12:11:58	-591,748	2335,464	14,873	14,258	11,18	8,613	10,738	21,2	951,135	24,581	2163,897	0	202,488	202,488	99,719	0	0	0	0	0	0	0
12:11:58	-603,588	2329,428	14,58	13,965	11,162	8,55	10,695	21,2	951,135	24,581	2164,062	0	202,488	202,488	99,719	0	0	0	0	0	0	0
12:11:58	-526,611	2324,162	14,384	13,867	11,142	8,496	10,652	21,2	951,135	24,581	2164,222	0	202,488	202,488	99,719	0	0	0	0	0	0	0
12:11:58	-565,258	2318,509	14,14	13,623	11,123	8,438	10,608	21,2	951,135	24,581	2164,377	0	202,488	202,488	99,719	0	0	0	0	0	0	0
12:11:58	-512,06	2313,389	13,945	13,623	11,105	8,385	10,565	21,2	951,135	24,581	2164,526	0	202,488	202,488	99,719	0	0	0	0	0	0	0
12:11:59	-293,164	2310,457	13,994	13,769	11,086	8,355	10,521	21,2	951,135	24,581	2164,671	0	202,488	202,488	99,719	0	0	0	0	0	0	0
12:11:59	-425,683	2306,2	13,994	13,72	11,062	8,311	10,478	21,2	951,135	24,581	2164,813	0	202,488	202,488	99,719	0	0	0	0	0	0	0
12:11:59	-413,671	2302,063	13,994	13,72	11,038	8,268	10,435	21,2	951,135	24,581	2164,95	0	202,488	202,488	99,719	0	0	0	0	0	0	0
12:11:59	-320,166	2298,862	14,092	13,769	11,015	8,235	10,392	21,2	951,135	24,581	2165,084	0	202,488	202,488	99,719	0	0	0	0	0	0	0
12:11:59	-517,138	2293,69	13,896	13,525	10,996	8,182	10,348	21,2	951,135	24,581	2165,213	0	202,488	202,488	99,719	0	0	0	0	0	0	0
12:11:59	-342,529	2290,265	13,799	13,427	10,982	8,147	10,305	21,2	951,135	24,581	2165,338	0	202,488	202,488	99,719	0	0	0	0	0	0	0
12:11:59	-471,63	2285,549	13,652	13,33	10,963	8,098	10,262	21,2	951,135	24,581	2165,458	0	202,488	202,488	99,719	0	0	0	0	0	0	0
12:11:59	-479,98	2280,749	13,408	13,086	10,949	8,048	10,218	21,2	951,135	24,581	2165,573	0	202,488	202,488	99,719	0	0	0	0	0	0	0
12:11:59	-387,353	2276,875	13,261	12,988	10,935	8,009	10,175	21,2	951,135	24,581	2165,684	0	202,488	202,488	99,719	0	0	0	0	0	0	0
12:11:59	-249,829	2274,377	13,261	12,988	10,921	7,983	10,132	21,2	951,135	24,581	2165,793	0	202,488	202,488	99,719	0	0	0	0	0	0	0
12:11:59	-471,191	2269,665	13,115	12,89	10,902	7,934	10,089	21,2	951,135	24,581	2165,897	0	202,488	202,488	99,719	0	0	0	0	0	0	0
12:11:59	-249,78	2267,167	13,115	12,841	10,888	7,908	10,046	21,2	951,135	24,581	2165,999	0	202,488	202,488	99,719	0	0	0	0	0	0	0
12:11:59	-331,616	2263,851	13,115	12,841	10,869	7,874	10,004	21,2	951,135	24,581	2166,096	0	202,488	202,488	99,719	0	0	0	0	0	0	0
12:11:59	-284,326	2261,008	13,164	12,988	10,85	7,845	9,961	21,2	951,135	24,581	2166,191	0	202,488	202,488	99,719	0	0	0	0	0	0	0
12:11:59	-276,269	2258,245	13,31	13,086	10,827	7,816	9,919	21,2	951,135	24,581	2166,283	0	202,488	202,488	99,719	0	0	0	0	0	0	0
12:11:59	-329,589	2254,949	13,31	13,183	10,808	7,782	9,877	21,2	951,135	24,581	2166,372	0	202,488	202,488	99,719	0	0	0	0	0	0	0
12:11:59	-332,788	2251,621	13,31	13,183	10,789	7,748	9,836	21,2	951,135	24,581	2166,457	0	202,488	202,488	99,719	0	0	0	0	0	0	0
12:11:59	-246,63	2249,155	13,31	13,037	10,775	7,723	9,794	21,2	951,135	24,581	2166,54	0	202,488	202,488	99,719	0	0	0	0	0	0	0
12:11:59	-434,985	2244,805	13,115	12,89	10,761	7,678	9,753	21,2	951,135	24,581	2166,618	0	202,488	202,488	99,719	0	0	0	0	0	0	0
12:11:59	-339,477	2241,411	13,017	12,841	10,747	7,643	9,711	21,2	951,135	24,581	2166,693	0	202,488	202,488	99,719	0	0	0	0	0	0	0
12:11:59	-339,624	2238,014	12,92	12,695	10,733	7,608	9,67	21,2	951,135	24,581	2166,764	0	202,488	202,488	99,719	0	0	0	0	0	0	0
12:11:59	-336,352	2234,651	12,822	12,646	10,719	7,573	9,629	21,2	951,135	24,581	2166,832	0	202,488	202,488	99,719	0	0	0	0	0	0	0
12:11:59	-398,315	2230,668	12,675	12,5	10,704	7,532	9,588	21,2	951,135	24,581	2166,896	0	202,488	202,488	99,719	0	0	0	0	0	0	0
12:11:59	-156,738	2229,1	12,773	12,549	10,69	7,516	9,547	21,2	951,135	24,581	2166,958	0	202,488	202,488	99,719	0	0	0	0	0	0	0
12:11:59	-451,977	2224,58	12,627	12,549	10,672	7,469	9,506	21,2	951,135	24,581	2167,016	0	202,488	202,488	99,719	0	0	0	0	0	0	0
12:11:59	-302,343	2221,557	12,48	12,158	10,663	7,438	9,466	21,2	951,135	24,581	2167,07	0	202,488	202,488	99,719	0	0	0	0	0	0	0
12:11:59	-379,663	2217,76	12,334	12,109	10,649	7,399	9,425	21,2	951,135	24,581	2167,121	0	202,488	202,488	99,719	0	0	0	0	0	0	0
12:11:59	-238,793	2215,372	12,334	12,06	10,636	7,374	9,385	21,2	951,135	24,581	2167,169	0	202,488	202,488	99,719	0	0	0	0	0	0	0
12:11:59	-155,786	2213,815	12,431	12,109	10,622	7,358	9,345	21,2	951,135	24,581	2167,216	0	202,488	202,488	99,719	0	0	0	0	0	0	0
12:11:59	-210,278	2211,712	12,48	12,158	10,607	7,337	9,306	21,2	951,135	24,581	2167,26	0	202,488	202,488	99,719	0	0	0	0	0	0	0
12:11:59	-314,16	2208,57	12,48	12,158	10,589	7,304	9,267	21,2	951,135	24,581	2167,302	0	202,488	202,488	99,719	0	0	0	0	0	0	0
12:11:59	-264,086	2205,929	12,529	12,256	10,572	7,277	9,228	21,2	951,135	24,581	2167,34	0	202,488	202,488	99,719	0	0	0	0	0	0	0
12:11:59	-263,598	2203,293	12,529	12,451	10,557	7,25	9,189	21,2	951,135	24,581	2167,376	0	202,488	202,488	99,719	0	0	0	0	0	0	0
12:11:59	-233,398	2200,959	12,529	12,256	10,543	7,226	9,151	21,2	951,135	24,581	2167,41	0	202,488	202,488	99,719	0	0	0	0	0	0	0
12:11:59	-339,038	2197,569	12,431	12,158	10,529	7,191	9,112	21,2	951,135	24,581	2167,44	0	202,488	202,488	99,719	0	0	0	0	0	0	0
12:11:59	-270,068	2194,868	12,334	12,06	10,519	7,163	9,074	21,2	951,135	24,581	2167,467	0	202,488	202,488	99,719	0	0	0	0	0	0	0
12:11:59	-213,085	2192,737	12,334	12,109	10,507	7,141	9,036	21,2	951,135	24,581	2167,492	0	202,488	202,488	99,719	0	0	0	0	0	0	0
12:11:59	-240,502	2190,332	12,285	11,963	10,496	7,116	8,998	21,2	951,135	24,581	2167,515	0	202,488	202,488	99,719	0	0	0	0	0	0	0
12:11:59	-317,163	2187,161	12,187	11,914	10,483	7,084	8,961	21,2	951,135	24,581	2167,535	0	202,488	202,488	99,719	0	0	0	0	0	0	0
12:11:59	-269,506	2184,466	12,138	11,816	10,471	7,056	8,923	21,2	951,135	24,581	2167,552	0	202,488	202,488	99,719	0	0	0	0	0	0	0
12:11:59	-287,109	2181,595	12,041	11,767	10,459	7,026	8,886	21,2	951,135	24,581	2167,566	0	202,488	202,488	99,719	0	0	0	0	0	0	0
12:11:59	-149,584	2180,099	12,138	11,816	10,446	7,011	8,849	21,2	951,135	24,581	2167,578	0	202,488	202,488	99,719	0	0	0	0	0	0	0
12:11:59	-329,028	2176,808	12,041	11,767	10,432	6,977	8,813	21,2	951,135	24,581	2167,587	0	202,488	202,488	99,719	0	0	0	0	0	0	0
12:11:59	-267,114	2174,137	11,992	11,767	10,42	6,949	8,776	21,2	951,135	24,581	2167,594	0	202,488	202,488	99,719	0	0	0	0	0	0	0
12:11:59	-237,646	2171,761	11,992	11,767	10,406	6,925	8,74	21,2	951,135	24,581	2167,598	0	202,488	202,488	99,719	0	0	0	0	0	0	0
12:11:59	-246,655	2169,294	11,943	11,621	10,395	6,899	8,704	21,2	951,135	24,581	2167,599	0	202,488	202,488	99,719	0	0	0	0	0	0	0
12:11:59	-269,873	2166,596	11,845	11,572	10,385	6,872	8,668	21,2	951,135	24,581	2166,596	0	202,488	202,488	99,719	0	0	0	0	0	0	0
12:11:59	-249,169	2164,104	11,748	11,523	10,376	6,846	8,632	21,2	951,135	24,581	2164,104	0	202,488	202,488	99,719	0	0	0	0	0	0	0
12:11:59	-358,105	2160,523	11,601	11,425	10,363	6,809	8,596	21,2	951,135	24,581	2160,523	0	202,488	202,488	99,719	0	0	0	0	0	0	0
12:11:59	-113,5	2159,388	11,65	11,425	10,354	6,797	8,561	21,2	951,135	24,581	2159,388	0	202,488	202,488	99,719	0	0	0	0	0	0	0
12:11:59	-287,5	2156,513	11,601	11,425	10,34	6,768	8,526	21,2	951,135	24,581	2156,513	0	202,488	202,488	99,719	0	0	0	0	0	0	0
12:11:59	-161,181	2154,901	11,601	11,425	10,331	6,751	8,491	21,2	951,135	24,581	2154,901	0	202,488	202,488	99,719	0	0	0	0	0	0	0
12:11:59	-161,328	2153,288	11,601	11,377	10,322	6,734	8,457	21,2	951,135	24,581	2153,288	0	202,488	202,488	99,719	0	0	0	0	0	0	0
12:11:59	-280,566	2150,482	11,455	11,279	10,314	6,706	8,422	21,2	951,135	24,581	2150,482	0	202,488	202,488	99,719	0	0	0	0	0	0	0
12:11:59	-208,74	2148,395	11,406	11,23	10,305	6,684	8,388	21,2	951,135	24,581	2148,395	0	202,488	202,488	99,719	0	0	0	0	0	0	0
12:11:59	-187,817	2146,516	11,308	11,181	10,299	6,665	8,355	21,2	951,135	24,581	2146,516	0	202,488	202,488	99,719	0	0	0	0	0	0	0
12:11:59	-268,457	2143,832	11,162	11,035	10,292	6,637	8,321	21,2	951,135	24,581	2143,832	0	202,488	202,488	99,719	0	0	0	0	0	0	0
12:11:59	-97,875	2142,853	11,162	11,035	10,286	6,627	8,288	21,2	951,135	24,581	2142,853	0	202,488	202,488	99,719	0	0	0	0	0	0	0
12:11:59	-208,813	2140,765	11,113	10,937	10,277	6,605	8,255	21,2	951,135	24,581	2140,765	0	202,488	202,488	99,719	0	0	0	0	0	0	0
12:11:59	-149,267	2139,272	11,113	10,937	10,268	6,59	8,222	21,2	951,135	24,581	2139,272	0	202,488	202,488	99,719	0	0	0	0	0	0	0
12:11:59	-189,575	2137,377	11,015	10,84	10,263	6,57	8,19	21,2	951,135	24,581	2137,377	0	202,488	202,488	99,719	0	0	0	0	0	0	0
12:11:59	-136,596	2136,011	11,015	10,888	10,255	6,556	8,158	21,2	951,135	24,581	2136,011	0	202,488	202,488	99,719	0	0	0	0	0	0	0
12:11:59	-152,417	2134,486	11,015	10,937	10,246	6,541	8,126	21,2	951,135	24,581	2134,486	0	202,488	202,488	99,719	0	0	0	0	0	0	0
12:11:59	-129,199	2133,194	10,966	10,888	10,242	6,527	8,095	21,2	951,135	24,581	2133,194	0	202,488	202,488	99,719	0	0	0	0	0	0	0
12:11:59	-129,199	2131,902	10,918	10,742	10,237	6,514	8,064	21,2	951,135	24,581	2131,902	0	202,488	202,488	99,719	0	0	0	0	0	0	0
12:11:59	-160,644	2130,296	10,82	10,693	10,233	6,497	8,033	21,2	951,135	24,581	2130,296	0	202,488	202,488	99,719	0	0	0	0	0	0	0
12:11:59	-130,175	2128,994	10,771	10,595	10,228	6,484	8,002	21,2	951,135	24,581	2128,994	0	202,488	202,488	99,719	0	0	0	0	0	0	0
12:11:59	-39,624	2128,598	10,82	10,693	10,223	6,48	7,973	21,2	951,135	24,581	2128,598	0	202,488	202,488	99,719	0	0	0	0	0	0	0
12:11:59	-188,085	2126,717	10,771	10,693	10,215	6,461	7,943	21,2	951,135	24,581	2126,717	0	202,488	202,488	99,719	0	0	0	0	0	0	0
12:11:59	-98,901	2125,728	10,771	10,742	10,209	6,45	7,914	21,2	951,135	24,581	2125,728	0	202,488	202,488	99,719	0	0	0	0	0	0	0
12:11:59	-11,035	2125,618	10,918	10,84	10,201	6,449	7,885	21,2	951,135	24,581	2125,618	0	202,488	202,488	99,719	0	0	0	0	0	0	0
12:11:59	-84,814	2124,77	10,918	10,84	10,196	6,44	7,857	21,2	951,135	24,581	2124,77	0	202,488	202,488	99,719	0	0	0	0	0	0	0
12:11:59	-148,925	2123,28	10,771	10,742	10,195	6,425	7,829	21,2	951,135	24,581	2123,28	0	202,488	202,488	99,719	0	0	0	0	0	0	0
12:11:59	-197,265	2121,308	10,625	10,595	10,192	6,405	7,801	21,2	951,135	24,581	2121,308	0	202,488	202,488	99,719	0	0	0	0	0	0	0
12:11:59	-103,686	2120,271	10,527	10,547	10,191	6,394	7,773	21,2	951,135	24,581	2120,271	0	202,488	202,488	99,719	0	0	0	0	0	0	0
12:11:59	0	2120,271	10,527	10,498	10,191	6,394	7,746	21,2	951,135	24,581	2120,271	0	202,488	202,488	99,719	0	0	0	0	0	0	0
12:11:59	-103,466	2119,236	10,429	10,351	10,191	6,383	7,719	21,2	951,135	24,581	2119,236	0	202,488	202,488	99,719	0	0	0	0	0	0	0
12:11:59	-15,917	2119,077	10,478	10,351	10,187	6,382	7,693	21,2	951,135	24,581	2119,077	0	202,488	202,488	99,719	0	0	0	0	0	0	0
12:11:59	-85,815	2118,219	10,478	10,498	10,182	6,373	7,667	21,2	951,135	24,581	2118,219	0	202,488	202,488	99,719	0	0	0	0	0	0	0
12:11:59	-41,625	2117,803	10,527	10,547	10,177	6,369	7,642	21,2	951,135	24,581	2117,803	0	202,488	202,488	99,719	0	0	0	0	0	0	0
12:11:59	-88,11	2116,922	10,527	10,498	10,172	6,36	7,617	21,2	951,135	24,581	2116,922	0	202,488	202,488	99,719	0	0	0	0	0	0	0
12:11:59	15,478	2117,076	10,625	10,547	10,168	6,361	7,592	21,2	951,135	24,581	2116,922	0	202,488	202,488	99,719	0	0	0	0	0	0	0
12:11:59	-76,171	2116,315	10,625	10,547	10,164	6,353	7,568	21,2	951,135	24,581	2116,315	0	202,488	202,488	99,719	0	0	0	0	0	0	0
12:11:59	-90,6	2115,409	10,527	10,498	10,164	6,344	7,544	21,2	951,135	24,581	2115,409	0	202,488	202,488	99,719	0	0	0	0	0	0	0
12:11:59	-77,441	2114,634	10,527	10,498	10,159	6,336	7,52	21,2	951,135	24,581	2114,634	0	202,488	202,488	99,719	0	0	0	0	0	0	0
12:11:59	-11,767	2114,516	10,527	10,498	10,159	6,335	7,497	21,2	951,135	24,581	2114,516	0	202,488	202,488	99,719	0	0	0	0	0	0	0
12:11:59	-121,459	2113,302	10,478	10,4	10,154	6,322	7,474	21,2	951,135	24,581	2113,302	0	202,488	202,488	99,719	0	0	0	0	0	0	0
12:11:59	-42,871	2112,873	10,527	10,498	10,149	6,318	7,451	21,2	951,135	24,581	2112,873	0	202,488	202,488	99,719	0	0	0	0	0	0	0
12:11:59	-11,767	2112,755	10,527	10,498	10,149	6,317	7,429	21,2	951,135	24,581	2112,755	0	202,488	202,488	99,719	0	0	0	0	0	0	0
12:11:59	-110,717	2111,648	10,478	10,4	10,145	6,305	7,407	21,2	951,135	24,581	2111,648	0	202,488	202,488	99,719	0	0	0	0	0	0	0
12:11:59	-56,005	2111,088	10,429	10,351	10,144	6,299	7,385	21,2	951,135	24,581	2111,088	0	202,488	202,488	99,719	0	0	0	0	0	0	0
12:11:59	0	2111,088	10,429	10,351	10,144	6,299	7,364	21,2	951,135	24,581	2111,088	0	202,488	202,488	99,719	0	0	0	0	0	0	0
12:11:59	-135,815	2109,73	10,283	10,205	10,144	6,285	7,343	21,2	951,135	24,581	2109,73	0	202,488	202,488	99,719	0	0	0	0	0	0	0
12:11:59	0	2109,73	10,283	10,156	10,144	6,285	7,322	21,2	951,135	24,581	2109,73	0	202,488	202,488	99,719	0	0	0	0	0	0	0
12:11:59	-170,019	2108,03	10,185	10,156	10,14	6,268	7,301	21,2	951,135	24,581	2108,03	0	202,488	202,488	99,719	0	0	0	0	0	0	0
12:11:59	0	2108,03	10,185	10,058	10,14	6,268	7,281	21,2	951,135	24,581	2108,03	0	202,488	202,488	99,719	0	0	0	0	0	0	0
12:11:59	12,084	2108,151	10,283	10,156	10,135	6,269	7,261	21,2	951,135	24,581	2108,03	0	202,488	202,488	99,719	0	0	0	0	0	0	0
12:11:59	-33,032	2107,82	10,332	10,205	10,131	6,266	7,242	21,1	952,565	24,581	2107,82	0	202,488	202,488	99,719	0	0	0	0	0	0	0
12:11:59	8,642	2107,907	10,429	10,302	10,126	6,267	7,223	21,1	952,565	24,581	2107,821	0	202,488	202,488	99,719	0	0	0	0	0	0	0
12:11:59	1,464	2107,922	10,527	10,351	10,121	6,267	7,204	21,1	952,565	24,581	2107,821	0	202,488	202,488	99,719	0	0	0	0	0	0	0
12:11:59	10,986	2108,031	10,625	10,498	10,117	6,268	7,185	21,1	952,565	24,581	2107,821	0	202,488	202,488	99,719	0	0	0	0	0	0	0
12:11:59	-35,351	2107,678	10,673	10,547	10,112	6,264	7,167	21,1	952,565	24,581	2107,678	0	202,488	202,488	99,719	0	0	0	0	0	0	0
12:12:00	-145,41	2106,224	10,527	10,498	10,112	6,249	7,149	21,1	952,565	24,581	2106,224	0	202,488	202,488	99,719	0	0	0	0	0	0	0
12:12:00	19,58	2106,42	10,625	10,4	10,108	6,251	7,132	21,1	952,565	24,581	2106,224	0	202,488	202,488	99,719	0	0	0	0	0	0	0
12:12:00	-100	2105,42	10,527	10,4	10,107	6,241	7,114	21,1	952,565	24,581	2105,42	0	202,488	202,488	99,719	0	0	0	0	0	0	0
12:12:00	-45,214	2104,967	10,478	10,351	10,107	6,236	7,097	21,1	952,565	24,581	2104,967	0	202,488	202,488	99,719	0	0	0	0	0	0	0
12:12:00	-45,239	2104,515	10,429	10,302	10,107	6,232	7,08	21,1	952,565	24,581	2104,515	0	202,488	202,488	99,719	0	0	0	0	0	0	0
12:12:00	-90,405	2103,611	10,332	10,205	10,107	6,222	7,063	21,1	952,565	24,581	2103,611	0	201,279	201,279	99,714	0	0	0	0	0	0	0
12:12:00	9,863	2103,71	10,429	10,205	10,102	6,223	7,047	21,1	952,565	24,581	2103,611	0	201,279	201,279	99,714	0	0	0	0	0	0	0
12:12:00	-81,616	2102,893	10,429	10,302	10,098	6,215	7,03	21,1	952,565	24,581	2102,893	0	201,279	201,279	99,714	0	0	0	0	0	0	0
12:12:00	-99,023	2101,903	10,332	10,205	10,097	6,205	7,014	21,1	952,565	24,581	2101,903	0	201,279	201,279	99,714	0	0	0	0	0	0	0
12:12:00	18,457	2102,088	10,429	10,4	10,093	6,207	6,998	21,1	952,565	24,581	2101,903	0	201,279	201,279	99,714	0	0	0	0	0	0	0
12:12:00	-82,641	2101,261	10,429	10,302	10,089	6,198	6,983	21,1	952,565	24,581	2101,261	0	201,279	201,279	99,714	0	0	0	0	0	0	0
12:12:00	-135,62	2099,905	10,283	10,205	10,089	6,184	6,967	21,1	952,565	24,581	2099,905	0	201,279	201,279	99,714	0	0	0	0	0	0	0
12:12:00	-90,38	2099,001	10,185	10,058	10,089	6,175	6,952	21,1	952,565	24,581	2099,001	0	201,279	201,279	99,714	0	0	0	0	0	0	0
12:12:00	90,38	2099,905	10,283	10,156	10,089	6,184	6,937	21,1	952,565	24,581	2099,002	0	201,279	201,279	99,714	0	0	0	0	0	0	0
12:12:00	-81,64	2099,089	10,283	10,156	10,084	6,176	6,922	21,1	952,565	24,581	2099,002	0	201,279	201,279	99,714	0	0	0	0	0	0	0
12:12:00	-98,974	2098,099	10,185	10,058	10,083	6,165	6,907	21,1	952,565	24,581	2098,099	0	201,279	201,279	99,714	0	0	0	0	0	0	0
12:12:00	16,333	2098,262	10,283	10,205	10,079	6,167	6,892	21,1	952,565	24,581	2098,099	0	201,279	201,279	99,714	0	0	0	0	0	0	0
12:12:00	-38,525	2097,877	10,332	10,302	10,074	6,163	6,878	21,1	952,565	24,581	2097,877	0	201,279	201,279	99,714	0	0	0	0	0	0	0
12:12:00	-8,642	2097,791	10,332	10,351	10,074	6,162	6,864	21,1	952,565	24,581	2097,791	0	201,279	201,279	99,714	0	0	0	0	0	0	0
12:12:00	-82,641	2096,964	10,332	10,351	10,069	6,154	6,85	21,1	952,565	24,581	2096,964	0	201,279	201,279	99,714	0	0	0	0	0	0	0
12:12:00	-74,047	2096,224	10,332	10,302	10,065	6,146	6,836	21,1	952,565	24,581	2096,224	0	201,279	201,279	99,714	0	0	0	0	0	0	0
12:12:00	-8,447	2096,139	10,332	10,302	10,065	6,145	6,823	21,1	952,565	24,581	2096,139	0	201,279	201,279	99,714	0	0	0	0	0	0	0
12:12:00	-45,19	2095,687	10,283	10,205	10,065	6,141	6,809	21,1	952,565	24,581	2095,687	0	201,279	201,279	99,714	0	0	0	0	0	0	0
12:12:00	-165,6	2094,031	10,185	10,156	10,06	6,124	6,796	21,1	952,565	24,581	2094,031	0	201,279	201,279	99,714	0	0	0	0	0	0	0
12:12:00	82,958	2094,861	10,283	10,156	10,06	6,132	6,783	21,1	952,565	24,581	2094,032	0	201,279	201,279	99,714	0	0	0	0	0	0	0
12:12:00	-90,332	2093,958	10,185	10,156	10,06	6,123	6,77	21,1	952,565	24,581	2093,958	0	201,279	201,279	99,714	0	0	0	0	0	0	0
12:12:00	-77,392	2093,184	10,185	10,156	10,055	6,115	6,757	21,1	952,565	24,581	2093,184	0	201,279	201,279	99,714	0	0	0	0	0	0	0
12:12:00	82,763	2094,011	10,283	10,156	10,055	6,123	6,745	21,1	952,565	24,581	2093,184	0	201,279	201,279	99,714	0	0	0	0	0	0	0
12:12:00	-76,171	2093,25	10,283	10,205	10,051	6,115	6,732	21,1	952,565	24,581	2093,184	0	201,279	201,279	99,714	0	0	0	0	0	0	0
12:12:00	37,622	2093,626	10,332	10,205	10,05	6,119	6,72	21,1	952,565	24,581	2093,185	0	201,279	201,279	99,714	0	0	0	0	0	0	0
12:12:00	-122,387	2092,402	10,283	10,302	10,046	6,107	6,708	21,1	952,565	24,581	2092,402	0	201,279	201,279	99,714	0	0	0	0	0	0	0
12:12:00	0	2092,402	10,283	10,205	10,046	6,107	6,696	21,1	952,565	24,581	2092,402	0	201,279	201,279	99,714	0	0	0	0	0	0	0
12:12:00	-90,307	2091,499	10,185	10,058	10,046	6,097	6,685	21,1	952,565	24,581	2091,499	0	201,279	201,279	99,714	0	0	0	0	0	0	0
12:12:00	-45,166	2091,047	10,136	10,058	10,046	6,093	6,673	21,1	952,565	24,581	2091,047	0	201,279	201,279	99,714	0	0	0	0	0	0	0
12:12:00	0	2091,047	10,136	10,156	10,046	6,093	6,662	21,1	952,565	24,581	2091,047	0	201,279	201,279	99,714	0	0	0	0	0	0	0
12:12:00	-7,543	2090,972	10,136	10,058	10,045	6,092	6,651	21,1	952,565	24,581	2090,972	0	201,279	201,279	99,714	0	0	0	0	0	0	0
12:12:00	-90,283	2090,069	10,039	10,009	10,045	6,083	6,639	21,1	952,565	24,581	2090,069	0	201,279	201,279	99,714	0	0	0	0	0	0	0
12:12:00	13,061	2090,2	10,136	10,009	10,041	6,084	6,629	21,1	952,565	24,581	2090,069	0	201,279	201,279	99,714	0	0	0	0	0	0	0
12:12:00	128,93	2091,489	10,283	10,205	10,041	6,097	6,618	21,1	952,565	24,581	2090,071	0	201,279	201,279	99,714	0	0	0	0	0	0	0
12:12:00	-77,172	2090,717	10,283	10,156	10,036	6,089	6,608	21,1	952,565	24,581	2090,071	0	201,279	201,279	99,714	0	0	0	0	0	0	0
12:12:00	-6,518	2090,652	10,283	10,205	10,036	6,089	6,598	21,1	952,565	24,581	2090,072	0	201,279	201,279	99,714	0	0	0	0	0	0	0
12:12:00	-90,283	2089,749	10,185	10,058	10,036	6,079	6,587	21,1	952,565	24,581	2089,749	0	201,279	201,279	99,714	0	0	0	0	0	0	0
12:12:00	10,791	2089,857	10,283	10,205	10,031	6,081	6,577	21,1	952,565	24,581	2089,749	0	201,279	201,279	99,714	0	0	0	0	0	0	0
12:12:00	45,141	2090,308	10,332	10,156	10,031	6,085	6,568	21,1	952,565	24,581	2089,75	0	201,279	201,279	99,714	0	0	0	0	0	0	0
12:12:00	-45,141	2089,857	10,283	10,156	10,031	6,081	6,558	21,1	952,565	24,581	2089,75	0	201,279	201,279	99,714	0	0	0	0	0	0	0
12:12:00	-78,247	2089,075	10,283	10,058	10,027	6,072	6,549	21,1	952,565	24,581	2089,075	0	201,279	201,279	99,714	0	0	0	0	0	0	0
12:12:00	-6,518	2089,009	10,283	10,156	10,027	6,072	6,539	21,1	952,565	24,581	2089,009	0	201,279	201,279	99,714	0	0	0	0	0	0	0
12:12:00	0	2089,009	10,283	10,156	10,027	6,072	6,53	21,1	952,565	24,581	2089,009	0	201,279	201,279	99,714	0	0	0	0	0	0	0
12:12:00	-169,775	2087,312	10,185	10,156	10,022	6,054	6,521	21,1	952,565	24,581	2087,312	0	201,279	201,279	99,714	0	0	0	0	0	0	0
12:12:00	0	2087,312	10,185	10,156	10,022	6,054	6,512	21,1	952,565	24,581	2087,312	0	201,279	201,279	99,714	0	0	0	0	0	0	0
12:12:00	-50,415	2086,807	10,136	10,009	10,022	6,049	6,503	21,1	952,565	24,581	2086,807	0	201,279	201,279	99,714	0	0	0	0	0	0	0
12:12:00	45,141	2087,259	10,185	10,156	10,022	6,054	6,494	21,1	952,565	24,581	2086,808	0	201,279	201,279	99,714	0	0	0	0	0	0	0
12:12:00	-45,141	2086,807	10,136	10,156	10,022	6,049	6,485	21,1	952,565	24,581	2086,807	0	201,279	201,279	99,714	0	0	0	0	0	0	0
12:12:00	-90,258	2085,905	10,039	9,961	10,022	6,04	6,476	21,1	952,565	24,581	2085,905	0	201,279	201,279	99,714	0	0	0	0	0	0	0
12:12:00	0	2085,905	10,039	9,961	10,022	6,04	6,468	21,1	952,565	24,581	2085,905	0	201,279	201,279	99,714	0	0	0	0	0	0	0
12:12:00	-80,517	2085,1	10,039	10,009	10,017	6,031	6,459	21,1	952,565	24,581	2085,1	0	201,279	201,279	99,714	0	0	0	0	0	0	0
12:12:00	0	2085,1	10,039	10,009	10,017	6,031	6,451	21,1	952,565	24,581	2085,1	0	201,279	201,279	99,714	0	0	0	0	0	0	0
12:12:00	0	2085,1	10,039	9,961	10,017	6,031	6,443	21,1	952,565	24,581	2085,1	0	201,279	201,279	99,714	0	0	0	0	0	0	0
12:12:00	-5,273	2085,047	10,039	9,961	10,017	6,031	6,435	21,1	952,565	24,581	2085,047	0	201,279	201,279	99,714	0	0	0	0	0	0	0
12:12:00	10,766	2085,155	10,136	10,058	10,012	6,032	6,427	21,1	952,565	24,581	2085,047	0	201,279	201,279	99,714	0	0	0	0	0	0	0
12:12:00	-90,234	2084,252	10,039	10,009	10,012	6,023	6,419	21,1	952,565	24,581	2084,252	0	201,279	201,279	99,714	0	0	0	0	0	0	0
12:12:00	0	2084,252	10,039	9,961	10,012	6,023	6,411	21,1	952,565	24,581	2084,252	0	201,279	201,279	99,714	0	0	0	0	0	0	0
12:12:00	90,234	2085,155	10,136	9,961	10,012	6,032	6,404	21,1	952,565	24,581	2084,253	0	201,279	201,279	99,714	0	0	0	0	0	0	0
12:12:00	-80,541	2084,349	10,136	10,058	10,008	6,024	6,396	21,1	952,565	24,581	2084,253	0	201,279	201,279	99,714	0	0	0	0	0	0	0
12:12:00	-5,273	2084,296	10,136	10,009	10,008	6,023	6,389	21,1	952,565	24,581	2084,253	0	201,279	201,279	99,714	0	0	0	0	0	0	0
12:12:00	-90,234	2083,394	10,039	9,863	10,008	6,014	6,381	21,1	952,565	24,581	2083,394	0	201,279	201,279	99,714	0	0	0	0	0	0	0
12:12:00	0	2083,394	10,039	9,961	10,008	6,014	6,374	21,1	952,565	24,581	2083,394	0	201,279	201,279	99,714	0	0	0	0	0	0	0
12:12:00	-45,092	2082,943	9,99	9,863	10,008	6,009	6,367	21,1	952,565	24,581	2082,943	0	201,279	201,279	99,714	0	0	0	0	0	0	0
12:12:00	45,092	2083,394	10,039	9,961	10,008	6,014	6,36	21,1	952,565	24,581	2082,944	0	201,279	201,279	99,714	0	0	0	0	0	0	0
12:12:00	-80,517	2082,589	10,039	9,961	10,003	6,006	6,353	21,1	952,565	24,581	2082,589	0	201,279	201,279	99,714	0	0	0	0	0	0	0
12:12:00	0	2082,589	10,039	9,961	10,003	6,006	6,346	21,1	952,565	24,581	2082,589	0	201,279	201,279	99,714	0	0	0	0	0	0	0
12:12:00	48,437	2083,073	10,185	10,058	9,998	6,011	6,34	21,1	952,565	24,581	2082,589	0	201,279	201,279	99,714	0	0	0	0	0	0	0
12:12:00	0	2083,073	10,185	10,009	9,998	6,011	6,333	21,1	952,565	24,581	2082,59	0	201,279	201,279	99,714	0	0	0	0	0	0	0
12:12:00	-45,092	2082,622	10,136	10,009	9,998	6,006	6,327	21,1	952,565	24,581	2082,59	0	201,279	201,279	99,714	0	0	0	0	0	0	0
12:12:00	-90,209	2081,72	10,039	9,863	9,998	5,997	6,32	21,1	952,565	24,581	2081,72	0	201,279	201,279	99,714	0	0	0	0	0	0	0
12:12:00	-45,092	2081,269	9,99	9,961	9,998	5,992	6,314	21,1	952,565	24,581	2081,269	0	201,279	201,279	99,714	0	0	0	0	0	0	0
12:12:00	-80,541	2080,464	9,99	9,863	9,993	5,984	6,308	21,1	952,565	24,581	2080,464	0	201,279	201,279	99,714	0	0	0	0	0	0	0
12:12:00	0	2080,464	9,99	9,863	9,993	5,984	6,301	21,1	952,565	24,581	2080,464	0	201,279	201,279	99,714	0	0	0	0	0	0	0
12:12:00	-5,444	2080,409	9,99	9,863	9,993	5,983	6,295	21,1	952,565	24,581	2080,409	0	201,279	201,279	99,714	0	0	0	0	0	0	0
12:12:00	0	2080,409	9,99	9,716	9,993	5,983	6,289	21,1	952,565	24,581	2080,409	0	201,279	201,279	99,714	0	0	0	0	0	0	0
12:12:00	-80,346	2079,606	9,99	9,814	9,989	5,975	6,283	21,1	952,565	24,581	2079,606	0	201,279	201,279	99,714	0	0	0	0	0	0	0
12:12:00	0	2079,606	9,99	9,961	9,989	5,975	6,277	21,1	952,565	24,581	2079,606	0	201,279	201,279	99,714	0	0	0	0	0	0	0
12:12:00	0	2079,606	9,99	9,863	9,989	5,975	6,271	21,1	952,565	24,581	2079,606	0	201,279	201,279	99,714	0	0	0	0	0	0	0
12:12:00	-45,068	2079,155	9,941	9,863	9,989	5,97	6,265	21,1	952,565	24,581	2079,155	0	201,279	201,279	99,714	0	0	0	0	0	0	0
12:12:00	0	2079,155	9,941	9,814	9,989	5,97	6,259	21,1	952,565	24,581	2079,155	0	201,279	201,279	99,714	0	0	0	0	0	0	0
12:12:00	0	2079,155	9,941	9,814	9,989	5,97	6,253	21,1	952,565	24,581	2079,155	0	201,279	201,279	99,714	0	0	0	0	0	0	0
12:12:00	-40,917	2078,746	9,99	9,863	9,984	5,966	6,248	21,1	952,565	24,581	2078,746	0	201,279	201,279	99,714	0	0	0	0	0	0	0
12:12:00	-82,641	2077,92	9,99	9,863	9,979	5,957	6,242	21,1	952,565	24,581	2077,92	0	201,279	201,279	99,714	0	0	0	0	0	0	0
12:12:00	45,092	2078,371	10,039	10,009	9,979	5,962	6,237	21,1	952,565	24,581	2077,92	0	201,279	201,279	99,714	0	0	0	0	0	0	0
12:12:00	90,161	2079,272	10,136	10,058	9,979	5,971	6,231	21,1	952,565	24,581	2077,922	0	201,279	201,279	99,714	0	0	0	0	0	0	0
12:12:00	-82,641	2078,446	10,136	10,058	9,974	5,963	6,226	21,1	952,565	24,581	2077,922	0	201,279	201,279	99,714	0	0	0	0	0	0	0
12:12:00	-177,001	2076,676	10,039	10,009	9,969	5,945	6,221	21,1	952,565	24,581	2076,676	0	201,279	201,279	99,714	0	0	0	0	0	0	0
12:12:00	0	2076,676	10,039	10,009	9,969	5,945	6,215	21,1	952,565	24,581	2076,676	0	201,279	201,279	99,714	0	0	0	0	0	0	0
12:12:00	-45,092	2076,225	9,99	9,863	9,969	5,94	6,21	21,1	952,565	24,581	2076,225	0	201,279	201,279	99,714	0	0	0	0	0	0	0
12:12:00	-45,068	2075,774	9,941	9,863	9,969	5,935	6,204	21,1	952,565	24,581	2075,774	0	201,279	201,279	99,714	0	0	0	0	0	0	0
12:12:00	-37,548	2075,399	9,99	10,009	9,965	5,931	6,199	21	952,565	24,581	2075,399	0	201,279	201,279	99,714	0	0	0	0	0	0	0
12:12:00	180,273	2077,201	10,185	10,205	9,965	5,95	6,194	21	952,565	24,581	2075,4	0	201,279	201,279	99,714	0	0	0	0	0	0	0
12:12:00	135,253	2078,554	10,332	10,498	9,965	5,964	6,19	21	952,565	24,581	2075,404	0	201,279	201,279	99,714	0	0	0	0	0	0	0
12:12:01	180,371	2080,358	10,527	10,693	9,965	5,983	6,186	21	952,565	24,581	2075,408	0	201,279	201,279	99,714	0	0	0	0	0	0	0
12:12:01	523,095	2085,589	10,82	10,937	9,979	6,037	6,183	21	952,565	24,581	2075,419	0	201,279	201,279	99,714	0	0	0	0	0	0	0
12:12:01	484,863	2090,437	11,162	11,377	9,989	6,086	6,181	21	952,565	24,581	2075,434	0	201,279	201,279	99,714	0	0	0	0	0	0	0
12:12:01	437,67	2094,814	11,455	11,816	9,998	6,132	6,18	21	952,565	24,581	2075,453	0	201,279	201,279	99,714	0	0	0	0	0	0	0
12:12:01	690,502	2101,719	11,748	12,158	10,022	6,203	6,18	21	952,565	24,581	2075,48	0	201,279	201,279	99,714	0	0	0	0	0	0	0
12:12:01	786,914	2109,588	12,138	12,744	10,046	6,284	6,182	21	952,565	24,581	2075,514	0	201,279	201,279	99,714	0	0	0	0	0	0	0
12:12:01	706,665	2116,655	12,187	13,037	10,083	6,357	6,186	21	952,565	24,581	2075,555	0	201,279	201,279	99,714	0	0	0	0	0	0	0
12:12:01	667,016	2123,325	12,187	13,086	10,121	6,426	6,19	21	952,565	24,581	2075,603	0	200,674	200,674	99,712	0	0	0	0	0	0	0
12:12:01	734,545	2130,671	12,187	13,33	10,163	6,501	6,197	21	952,565	24,581	2075,658	0	200,674	200,674	99,712	0	0	0	0	0	0	0
12:12:01	954,907	2140,22	12,334	13,525	10,209	6,6	6,204	21	952,565	24,581	2075,722	0	200,674	200,674	99,712	0	0	0	0	0	0	0
12:12:01	930,712	2149,527	12,529	13,72	10,252	6,696	6,214	21	952,565	24,581	2075,796	0	200,674	200,674	99,712	0	0	0	0	0	0	0
12:12:01	1197,29	2161,5	12,92	14,258	10,299	6,819	6,226	21	952,565	24,581	2075,882	0	200,674	200,674	99,712	0	0	0	0	0	0	0
12:12:01	893,017	2170,43	13,115	14,453	10,339	6,911	6,239	21	952,565	24,581	2075,976	0	200,674	200,674	99,712	0	0	0	0	0	0	0
12:12:01	1221,655	2182,646	13,652	15,136	10,38	7,037	6,255	21	952,565	24,581	2076,083	0	200,674	200,674	99,712	0	0	0	0	0	0	0
12:12:01	1403,881	2196,685	14,384	15,82	10,421	7,182	6,273	21	952,565	24,581	2076,203	0	200,674	200,674	99,712	0	0	0	0	0	0	0
12:12:01	981,005	2206,495	14,58	16,211	10,466	7,283	6,293	21	952,565	24,581	2076,334	0	200,674	200,674	99,712	0	0	0	0	0	0	0
12:12:01	1165,087	2218,146	14,873	16,748	10,516	7,403	6,315	21	952,565	24,581	2076,476	0	200,674	200,674	99,712	0	0	0	0	0	0	0
12:12:01	908,276	2227,229	14,726	16,406	10,576	7,497	6,338	21	952,565	24,581	2076,627	0	200,674	200,674	99,712	0	0	0	0	0	0	0
12:12:01	911,352	2236,342	14,58	16,406	10,635	7,591	6,362	21	952,565	24,581	2076,786	0	200,674	200,674	99,712	0	0	0	0	0	0	0
12:12:01	1199,218	2248,335	14,726	16,748	10,695	7,714	6,389	21	952,565	24,581	2076,958	0	200,674	200,674	99,712	0	0	0	0	0	0	0
12:12:01	1050,073	2258,835	14,775	16,894	10,752	7,823	6,417	21	952,565	24,581	2077,14	0	200,674	200,674	99,712	0	0	0	0	0	0	0
12:12:01	989,99	2268,735	14,775	16,601	10,808	7,925	6,447	21	952,565	24,581	2077,332	0	200,674	200,674	99,712	0	0	0	0	0	0	0
12:12:01	1051,123	2279,246	14,922	16,748	10,859	8,033	6,478	21	952,565	24,581	2077,533	0	200,674	200,674	99,712	0	0	0	0	0	0	0
12:12:01	1209,057	2291,337	15,41	16,943	10,902	8,158	6,511	21	952,565	24,581	2077,747	0	200,674	200,674	99,712	0	0	0	0	0	0	0
12:12:01	1250,317	2303,84	15,849	17,48	10,949	8,287	6,546	21	952,565	24,581	2077,973	0	200,674	200,674	99,712	0	0	0	0	0	0	0
12:12:01	1344,213	2317,282	16,386	17,969	10,996	8,425	6,582	21	952,565	24,581	2078,213	0	200,674	200,674	99,712	0	0	0	0	0	0	0
12:12:01	883,667	2326,119	16,435	18,31	11,043	8,516	6,62	21	952,565	24,581	2078,461	0	200,674	200,674	99,712	0	0	0	0	0	0	0
12:12:01	1280,786	2338,927	16,728	18,701	11,1	8,648	6,66	21	952,565	24,581	2078,721	0	200,674	200,674	99,712	0	0	0	0	0	0	0
12:12:01	993,115	2348,858	16,728	18,603	11,156	8,751	6,701	21	952,565	24,581	2078,991	0	200,674	200,674	99,712	0	0	0	0	0	0	0
12:12:01	1074,194	2359,6	16,728	18,506	11,217	8,861	6,743	21	952,565	24,581	2079,272	0	200,674	200,674	99,712	0	0	0	0	0	0	0
12:12:01	854,223	2368,142	16,582	18,31	11,273	8,949	6,787	21	952,565	24,581	2079,561	0	200,674	200,674	99,712	0	0	0	0	0	0	0
12:12:01	1278,173	2380,924	16,924	18,603	11,326	9,081	6,832	21	952,565	24,581	2079,862	0	200,674	200,674	99,712	0	0	0	0	0	0	0
12:12:01	1277,856	2393,703	17,412	19,14	11,372	9,213	6,878	21	952,565	24,581	2080,176	0	200,674	200,674	99,712	0	0	0	0	0	0	0
12:12:01	1352,832	2407,231	18,047	19,678	11,414	9,352	6,927	21	952,565	24,581	2080,503	0	200,674	200,674	99,712	0	0	0	0	0	0	0
12:12:01	992,334	2417,154	18,388	20,019	11,452	9,455	6,976	21	952,565	24,581	2080,84	0	200,674	200,674	99,712	0	0	0	0	0	0	0
12:12:01	1341,357	2430,568	19,023	20,459	11,493	9,593	7,028	21	952,565	24,581	2081,19	0	200,674	200,674	99,712	0	0	0	0	0	0	0
12:12:01	1053,466	2441,102	19,365	20,898	11,533	9,702	7,08	21	952,565	24,581	2081,549	0	200,674	200,674	99,712	0	0	0	0	0	0	0
12:12:01	988,256	2450,985	19,463	20,752	11,584	9,803	7,134	21	952,565	24,581	2081,919	0	200,674	200,674	99,712	0	0	0	0	0	0	0
12:12:01	778,393	2458,769	19,316	20,605	11,636	9,884	7,187	21	952,565	24,581	2082,295	0	200,674	200,674	99,712	0	0	0	0	0	0	0
12:12:01	628,979	2465,059	18,877	20,41	11,695	9,949	7,242	21	952,565	24,581	2082,678	0	200,674	200,674	99,712	0	0	0	0	0	0	0
12:12:01	802,929	2473,088	18,681	19,922	11,751	10,031	7,296	21	952,565	24,581	2083,069	0	200,674	200,674	99,712	0	0	0	0	0	0	0
12:12:01	1027,465	2483,363	18,877	20,166	11,798	10,137	7,352	21	952,565	24,581	2083,469	0	200,674	200,674	99,712	0	0	0	0	0	0	0
12:12:01	894,873	2492,311	19,023	20,215	11,841	10,23	7,408	21	952,565	24,581	2083,878	0	200,674	200,674	99,712	0	0	0	0	0	0	0
12:12:01	952,783	2501,839	19,316	20,605	11,878	10,328	7,466	21	952,565	24,581	2084,296	0	200,674	200,674	99,712	0	0	0	0	0	0	0
12:12:01	1121,386	2513,053	19,951	21,094	11,907	10,443	7,524	21	952,565	24,581	2084,724	0	200,674	200,674	99,712	0	0	0	0	0	0	0
12:12:01	969,14	2522,744	20,342	21,484	11,94	10,543	7,583	21	952,565	24,581	2085,162	0	200,674	200,674	99,712	0	0	0	0	0	0	0
12:12:01	970,996	2532,454	20,732	21,68	11,973	10,643	7,643	21	952,565	24,581	2085,61	0	200,674	200,674	99,712	0	0	0	0	0	0	0
12:12:01	720,361	2539,658	20,781	22,021	12,011	10,718	7,704	21	952,565	24,581	2086,064	0	200,674	200,674	99,712	0	0	0	0	0	0	0
12:12:01	702,27	2546,681	20,732	21,777	12,053	10,79	7,764	21	952,565	24,581	2086,524	0	200,674	200,674	99,712	0	0	0	0	0	0	0
12:12:01	531,665	2551,997	20,488	21,631	12,096	10,845	7,824	21	952,565	24,581	2086,99	0	200,674	200,674	99,712	0	0	0	0	0	0	0
12:12:01	1002,587	2562,023	20,586	21,582	12,147	10,948	7,886	21	952,565	24,581	2087,465	0	200,674	200,674	99,712	0	0	0	0	0	0	0
12:12:01	673,559	2568,759	20,439	21,484	12,193	11,018	7,947	21	952,565	24,581	2087,946	0	200,674	200,674	99,712	0	0	0	0	0	0	0
12:12:01	735,473	2576,114	20,488	21,338	12,232	11,093	8,009	21	952,565	24,581	2088,434	0	200,674	200,674	99,712	0	0	0	0	0	0	0
12:12:01	965,673	2585,77	20,83	21,777	12,267	11,193	8,071	21	952,565	24,581	2088,932	0	200,674	200,674	99,712	0	0	0	0	0	0	0
12:12:01	976,367	2595,534	21,318	22,168	12,295	11,294	8,134	21	952,565	24,581	2089,438	0	200,674	200,674	99,712	0	0	0	0	0	0	0
12:12:01	937,207	2604,906	21,806	22,558	12,321	11,39	8,198	21	952,565	24,581	2089,954	0	200,674	200,674	99,712	0	0	0	0	0	0	0
12:12:01	950,781	2614,414	22,295	22,949	12,348	11,488	8,263	21	952,565	24,581	2090,478	0	200,674	200,674	99,712	0	0	0	0	0	0	0
12:12:01	694,58	2621,36	22,49	23,096	12,376	11,56	8,327	21	952,565	24,581	2091,009	0	200,674	200,674	99,712	0	0	0	0	0	0	0
12:12:01	706,567	2628,425	22,637	23,144	12,407	11,633	8,392	21	952,565	24,581	2091,546	0	200,674	200,674	99,712	0	0	0	0	0	0	0
12:12:01	546,167	2633,887	22,539	23,144	12,443	11,689	8,457	21	952,565	24,581	2092,089	0	200,674	200,674	99,712	0	0	0	0	0	0	0
12:12:01	518,237	2639,069	22,344	22,998	12,483	11,742	8,521	21	952,565	24,581	2092,636	0	200,674	200,674	99,712	0	0	0	0	0	0	0
12:12:01	562,817	2644,698	22,197	22,803	12,523	11,801	8,586	21	952,565	24,581	2093,188	0	200,674	200,674	99,712	0	0	0	0	0	0	0
12:12:01	509,423	2649,792	22,051	22,558	12,56	11,853	8,65	21	952,565	24,581	2093,745	0	200,674	200,674	99,712	0	0	0	0	0	0	0
12:12:01	641,503	2656,207	22,197	22,656	12,588	11,919	8,714	21	952,565	24,581	2094,307	0	200,674	200,674	99,712	0	0	0	0	0	0	0
12:12:01	696,24	2663,169	22,49	22,998	12,61	11,991	8,778	21	952,565	24,581	2094,876	0	200,674	200,674	99,712	0	0	0	0	0	0	0
12:12:01	819,482	2671,364	22,978	23,34	12,629	12,075	8,843	21	952,565	24,581	2095,452	0	200,674	200,674	99,712	0	0	0	0	0	0	0
12:12:01	657,617	2677,94	23,32	23,828	12,647	12,143	8,907	21	952,565	24,581	2096,035	0	200,674	200,674	99,712	0	0	0	0	0	0	0
12:12:01	722,68	2685,167	23,711	24,023	12,666	12,218	8,972	21	952,565	24,581	2096,624	0	200,674	200,674	99,712	0	0	0	0	0	0	0
12:12:01	466,357	2689,831	23,76	24,267	12,689	12,266	9,037	21	952,565	24,581	2097,217	0	200,674	200,674	99,712	0	0	0	0	0	0	0
12:12:01	354,174	2693,372	23,613	23,974	12,717	12,302	9,101	21	952,565	24,581	2097,813	0	200,674	200,674	99,712	0	0	0	0	0	0	0
12:12:01	293,237	2696,305	23,32	23,535	12,75	12,333	9,164	21	952,565	24,581	2098,412	0	200,674	200,674	99,712	0	0	0	0	0	0	0
12:12:01	266,65	2698,971	23,076	23,34	12,779	12,36	9,227	21	952,565	24,581	2099,013	0	200,674	200,674	99,712	0	0	0	0	0	0	0
12:12:01	488,208	2703,853	22,978	23,144	12,812	12,41	9,289	21	952,565	24,581	2099,617	0	200,674	200,674	99,712	0	0	0	0	0	0	0
12:12:01	420,874	2708,062	22,978	23,193	12,835	12,454	9,351	21	952,565	24,581	2100,226	0	200,674	200,674	99,712	0	0	0	0	0	0	0
12:12:01	434,326	2712,405	23,076	23,437	12,854	12,499	9,413	21	952,565	24,581	2100,838	0	200,674	200,674	99,712	0	0	0	0	0	0	0
12:12:01	580,2	2718,207	23,32	23,486	12,873	12,558	9,475	21	952,565	24,581	2101,455	0	200,674	200,674	99,712	0	0	0	0	0	0	0
12:12:01	656,127	2724,769	23,808	24,023	12,883	12,626	9,537	21	952,565	24,581	2102,078	0	200,674	200,674	99,712	0	0	0	0	0	0	0
12:12:01	499,169	2729,76	24,053	24,17	12,897	12,677	9,598	21	952,565	24,581	2102,706	0	200,674	200,674	99,712	0	0	0	0	0	0	0
12:12:01	487,06	2734,631	24,199	24,365	12,916	12,728	9,66	21	952,565	24,581	2103,338	0	200,674	200,674	99,712	0	0	0	0	0	0	0
12:12:01	340,795	2738,039	24,199	24,365	12,935	12,763	9,72	21	952,565	24,581	2103,973	0	200,674	200,674	99,712	0	0	0	0	0	0	0
12:12:01	423,559	2742,275	24,199	24,365	12,959	12,806	9,781	21	952,565	24,581	2104,611	0	200,674	200,674	99,712	0	0	0	0	0	0	0
12:12:01	135,424	2743,629	23,906	23,877	12,983	12,82	9,841	21	952,565	24,581	2105,25	0	200,674	200,674	99,712	0	0	0	0	0	0	0
12:12:01	282,666	2746,455	23,76	23,828	13,007	12,85	9,9	21	952,565	24,581	2105,891	0	200,674	200,674	99,712	0	0	0	0	0	0	0
12:12:01	393,872	2750,394	23,808	23,877	13,026	12,89	9,958	21	952,565	24,581	2106,536	0	200,674	200,674	99,712	0	0	0	0	0	0	0
12:12:01	433,984	2754,734	23,906	23,974	13,045	12,935	10,017	21	952,565	24,581	2107,184	0	200,674	200,674	99,712	0	0	0	0	0	0	0
12:12:01	457,69	2759,311	24,101	24,023	13,06	12,982	10,075	21	952,565	24,581	2107,837	0	200,674	200,674	99,712	0	0	0	0	0	0	0
12:12:01	364,209	2762,953	24,297	24,463	13,069	13,02	10,132	21	952,565	24,581	2108,492	0	200,674	200,674	99,712	0	0	0	0	0	0	0
12:12:01	322,924	2766,182	24,443	24,609	13,079	13,053	10,19	21	952,565	24,581	2109,149	0	200,674	200,674	99,712	0	0	0	0	0	0	0
12:12:01	552,734	2771,71	24,736	24,853	13,094	13,11	10,247	21	952,565	24,581	2109,812	0	200,674	200,674	99,712	0	0	0	0	0	0	0
12:12:01	110,278	2772,812	24,59	24,707	13,108	13,121	10,303	21	952,565	24,581	2110,475	0	200,674	200,674	99,712	0	0	0	0	0	0	0
12:12:01	361,499	2776,427	24,687	24,707	13,123	13,159	10,359	21	952,565	24,581	2111,141	0	200,674	200,674	99,712	0	0	0	0	0	0	0
12:12:01	174,682	2778,174	24,541	24,707	13,141	13,177	10,415	21	952,565	24,581	2111,808	0	200,674	200,674	99,712	0	0	0	0	0	0	0
12:12:01	406,176	2782,236	24,687	24,951	13,155	13,218	10,469	21	952,565	24,581	2112,479	0	200,674	200,674	99,712	0	0	0	0	0	0	0
12:12:01	147,143	2783,707	24,59	24,658	13,169	13,234	10,524	21	952,565	24,581	2113,15	0	200,674	200,674	99,712	0	0	0	0	0	0	0
12:12:01	311,572	2786,823	24,736	24,707	13,178	13,266	10,577	21	952,565	24,581	2113,823	0	200,674	200,674	99,712	0	0	0	0	0	0	0
12:12:01	297,241	2789,796	24,932	24,853	13,184	13,296	10,631	21	952,565	24,581	2114,499	0	200,674	200,674	99,712	0	0	0	0	0	0	0
12:12:01	298,657	2792,782	25,078	25,049	13,193	13,327	10,684	21	952,565	24,581	2115,178	0	200,674	200,674	99,712	0	0	0	0	0	0	0
12:12:01	271,337	2795,495	25,273	25,244	13,197	13,355	10,736	21,2	952,565	24,581	2115,858	0	200,674	200,674	99,712	0	0	0	0	0	0	0
12:12:01	100,195	2796,497	25,273	25,244	13,202	13,365	10,788	21,2	952,565	24,581	2116,538	0	200,674	200,674	99,712	0	0	0	0	0	0	0
12:12:01	333,74	2799,835	25,517	25,342	13,207	13,4	10,839	21,2	952,565	24,581	2117,222	0	200,674	200,674	99,712	0	0	0	0	0	0	0
12:12:01	-0,024	2799,835	25,371	25,342	13,216	13,4	10,889	21,2	952,565	24,581	2117,904	0	200,674	200,674	99,712	0	0	0	0	0	0	0
12:12:02	247,46	2802,309	25,517	25,488	13,221	13,425	10,939	21,2	952,565	24,581	2118,589	0	200,674	200,674	99,712	0	0	0	0	0	0	0
12:12:02	-100,341	2801,306	25,273	25,195	13,229	13,415	10,987	21,2	952,565	24,581	2119,271	0	200,674	200,674	99,712	0	0	0	0	0	0	0
12:12:02	66,503	2801,971	25,224	25,244	13,236	13,422	11,035	21,2	952,565	24,581	2119,954	0	200,674	200,674	99,712	0	0	0	0	0	0	0
12:12:02	-61,157	2801,359	25,078	25	13,241	13,416	11,082	21,2	952,565	24,581	2120,636	0	200,674	200,674	99,712	0	0	0	0	0	0	0
12:12:02	169,042	2803,05	25,176	25,146	13,245	13,433	11,128	21,2	952,565	24,581	2121,318	0	200,674	200,674	99,712	0	0	0	0	0	0	0
12:12:02	98,168	2804,031	25,273	25,342	13,245	13,443	11,173	21,2	952,565	24,581	2122,001	0	200,674	200,674	99,712	0	0	0	0	0	0	0
12:12:02	0	2804,031	25,273	25,244	13,245	13,443	11,218	21,2	952,565	24,581	2122,683	0	202,792	202,792	99,721	0	0	0	0	0	0	0
12:12:02	147,29	2805,504	25,42	25,391	13,245	13,458	11,262	21,2	952,565	24,581	2123,366	0	202,792	202,792	99,721	0	0	0	0	0	0	0
12:12:02	-147,29	2804,031	25,273	25,342	13,245	13,443	11,304	21,2	952,565	24,581	2124,046	0	202,792	202,792	99,721	0	0	0	0	0	0	0
12:12:02	294,604	2806,977	25,566	25,537	13,245	13,473	11,347	21,2	952,565	24,581	2124,729	0	202,792	202,792	99,721	0	0	0	0	0	0	0
12:12:02	-392,773	2803,05	25,176	25,049	13,245	13,433	11,388	21,2	952,565	24,581	2125,407	0	202,792	202,792	99,721	0	0	0	0	0	0	0
12:12:02	259,57	2805,645	25,42	25,195	13,245	13,46	11,428	21,2	952,565	24,581	2126,087	0	202,792	202,792	99,721	0	0	0	0	0	0	0
12:12:02	-245,458	2803,191	25,176	25	13,245	13,434	11,468	21,2	952,565	24,581	2126,764	0	202,792	202,792	99,721	0	0	0	0	0	0	0
12:12:02	-41,357	2802,777	25,078	25,146	13,249	13,43	11,506	21,2	952,565	24,581	2127,44	0	202,792	202,792	99,721	0	0	0	0	0	0	0
12:12:02	98,168	2803,759	25,176	25,049	13,249	13,44	11,544	21,2	952,565	24,581	2128,117	0	202,792	202,792	99,721	0	0	0	0	0	0	0
12:12:02	-70,922	2803,05	25,176	25,049	13,245	13,433	11,581	21,2	952,565	24,581	2128,791	0	202,792	202,792	99,721	0	0	0	0	0	0	0
12:12:02	0	2803,05	25,176	25,049	13,245	13,433	11,618	21,2	952,565	24,581	2129,466	0	202,792	202,792	99,721	0	0	0	0	0	0	0
12:12:02	-15,356	2802,896	25,176	25	13,244	13,431	11,653	21,2	952,565	24,581	2130,139	0	202,792	202,792	99,721	0	0	0	0	0	0	0
12:12:02	-153,686	2801,359	25,078	25,146	13,241	13,416	11,688	21,2	952,565	24,581	2130,81	0	202,792	202,792	99,721	0	0	0	0	0	0	0
12:12:02	-15,185	2801,207	25,078	25,049	13,24	13,414	11,722	21,2	952,565	24,581	2131,481	0	202,792	202,792	99,721	0	0	0	0	0	0	0
12:12:02	0	2801,207	25,078	25,049	13,24	13,414	11,755	21,2	952,565	24,581	2132,15	0	202,792	202,792	99,721	0	0	0	0	0	0	0
12:12:02	-147,192	2799,735	24,932	24,853	13,24	13,399	11,787	21,2	952,565	24,581	2132,818	0	202,792	202,792	99,721	0	0	0	0	0	0	0
12:12:02	-70,874	2799,027	24,932	24,951	13,236	13,392	11,818	21,2	952,565	24,581	2133,484	0	202,792	202,792	99,721	0	0	0	0	0	0	0
12:12:02	-49,047	2798,536	24,883	24,805	13,236	13,386	11,849	21,2	952,565	24,581	2134,149	0	202,792	202,792	99,721	0	0	0	0	0	0	0
12:12:02	49,047	2799,027	24,932	24,853	13,236	13,392	11,879	21,2	952,565	24,581	2134,814	0	202,792	202,792	99,721	0	0	0	0	0	0	0
12:12:02	-62,084	2798,406	24,883	24,853	13,235	13,385	11,909	21,2	952,565	24,581	2135,478	0	202,792	202,792	99,721	0	0	0	0	0	0	0
12:12:02	13,037	2798,536	24,883	24,853	13,236	13,386	11,938	21,2	952,565	24,581	2136,141	0	202,792	202,792	99,721	0	0	0	0	0	0	0
12:12:02	49,047	2799,027	24,932	24,951	13,236	13,392	11,966	21,2	952,565	24,581	2136,804	0	202,792	202,792	99,721	0	0	0	0	0	0	0
12:12:02	-196,191	2797,065	24,736	24,658	13,236	13,371	11,994	21,2	952,565	24,581	2137,464	0	202,792	202,792	99,721	0	0	0	0	0	0	0
12:12:02	-62,084	2796,444	24,687	24,512	13,235	13,365	12,021	21,2	952,565	24,581	2138,123	0	202,792	202,792	99,721	0	0	0	0	0	0	0
12:12:02	49,047	2796,934	24,736	24,609	13,235	13,37	12,047	21,2	952,565	24,581	2138,782	0	202,792	202,792	99,721	0	0	0	0	0	0	0
12:12:02	-417,285	2792,762	24,394	24,072	13,231	13,327	12,072	21,2	952,565	24,581	2139,436	0	202,792	202,792	99,721	0	0	0	0	0	0	0
12:12:02	-357,299	2789,189	24,053	23,34	13,23	13,29	12,096	21,2	952,565	24,581	2140,086	0	202,792	202,792	99,721	0	0	0	0	0	0	0
12:12:02	-951,879	2779,67	23,32	22,461	13,218	13,192	12,118	21,2	952,565	24,581	2140,726	0	202,792	202,792	99,721	0	0	0	0	0	0	0
12:12:02	-778,418	2771,886	22,832	21,582	13,202	13,112	12,137	21,2	952,565	24,581	2141,357	0	202,792	202,792	99,721	0	0	0	0	0	0	0
12:12:02	-725,097	2764,635	22,685	21,045	13,169	13,037	12,155	21,2	952,565	24,581	2141,98	0	202,792	202,792	99,721	0	0	0	0	0	0	0
12:12:02	-1095,019	2753,684	22,344	20,556	13,127	12,924	12,17	21,2	952,565	24,581	2142,592	0	202,792	202,792	99,721	0	0	0	0	0	0	0
12:12:02	-653,955	2747,145	22,539	20,801	13,079	12,857	12,183	21,2	952,565	24,581	2143,197	0	202,792	202,792	99,721	0	0	0	0	0	0	0
12:12:02	-996,655	2737,178	22,49	20,459	13,026	12,754	12,195	21,2	952,565	24,581	2143,791	0	202,792	202,792	99,721	0	0	0	0	0	0	0
12:12:02	-1084,033	2726,338	22,344	20,019	12,973	12,642	12,203	21,2	952,565	24,581	2144,373	0	202,792	202,792	99,721	0	0	0	0	0	0	0
12:12:02	-848,876	2717,849	22,344	20,019	12,926	12,555	12,21	21,2	952,565	24,581	2144,947	0	202,792	202,792	99,721	0	0	0	0	0	0	0
12:12:02	-960,498	2708,244	22,148	19,922	12,883	12,456	12,215	21,2	952,565	24,581	2145,51	0	202,792	202,792	99,721	0	0	0	0	0	0	0
12:12:02	-1197,192	2696,272	21,709	19,482	12,84	12,332	12,217	21,2	952,565	24,581	2146,061	0	202,792	202,792	99,721	0	0	0	0	0	0	0
12:12:02	-1449,023	2681,782	20,928	18,847	12,802	12,183	12,217	21,2	952,565	24,581	2146,596	0	202,792	202,792	99,721	0	0	0	0	0	0	0
12:12:02	-1042,236	2671,36	20,635	18,457	12,76	12,075	12,214	21,2	952,565	24,581	2147,121	0	202,792	202,792	99,721	0	0	0	0	0	0	0
12:12:02	-1035,034	2661,009	20,439	18,701	12,712	11,969	12,209	21,2	952,565	24,581	2147,635	0	202,792	202,792	99,721	0	0	0	0	0	0	0
12:12:02	-429,882	2656,711	20,928	18,359	12,661	11,924	12,204	21,2	952,565	24,581	2148,144	0	202,792	202,792	99,721	0	0	0	0	0	0	0
12:12:02	-1396,655	2642,744	20,586	18,457	12,601	11,78	12,195	21,2	952,565	24,581	2148,639	0	202,792	202,792	99,721	0	0	0	0	0	0	0
12:12:02	-722,729	2635,517	20,83	18,994	12,547	11,706	12,186	21,2	952,565	24,581	2149,125	0	202,792	202,792	99,721	0	0	0	0	0	0	0
12:12:02	-990,722	2625,609	20,83	18,994	12,492	11,604	12,174	21,2	952,565	24,581	2149,602	0	202,792	202,792	99,721	0	0	0	0	0	0	0
12:12:02	-1048,535	2615,124	20,635	19,043	12,443	11,496	12,161	21,2	952,565	24,581	2150,067	0	202,792	202,792	99,721	0	0	0	0	0	0	0
12:12:02	-780,053	2607,324	20,635	19,043	12,399	11,415	12,146	21,2	952,565	24,581	2150,524	0	202,792	202,792	99,721	0	0	0	0	0	0	0
12:12:02	-902,27	2598,301	20,293	19,189	12,368	11,322	12,13	21,2	952,565	24,581	2150,972	0	202,792	202,792	99,721	0	0	0	0	0	0	0
12:12:02	-1010,644	2588,194	19,756	18,457	12,34	11,218	12,112	21,2	952,565	24,581	2151,409	0	202,792	202,792	99,721	0	0	0	0	0	0	0
12:12:02	-1045,751	2577,737	19,121	17,627	12,317	11,11	12,093	21,2	952,565	24,581	2151,835	0	202,792	202,792	99,721	0	0	0	0	0	0	0
12:12:02	-904,638	2568,691	18,681	17,431	12,29	11,017	12,072	21,2	952,565	24,581	2152,252	0	202,792	202,792	99,721	0	0	0	0	0	0	0
12:12:02	-563,989	2563,051	18,681	17,578	12,258	10,959	12,05	21,2	952,565	24,581	2152,663	0	202,792	202,792	99,721	0	0	0	0	0	0	0
12:12:02	-535,986	2557,691	18,779	17,822	12,222	10,904	12,027	21,2	952,565	24,581	2153,068	0	202,792	202,792	99,721	0	0	0	0	0	0	0
12:12:02	-698,461	2550,706	18,681	17,724	12,188	10,832	12,004	21,2	952,565	24,581	2153,466	0	202,792	202,792	99,721	0	0	0	0	0	0	0
12:12:02	-699,633	2543,71	18,633	17,48	12,152	10,759	11,979	21,2	952,565	24,581	2153,856	0	202,792	202,792	99,721	0	0	0	0	0	0	0
12:12:02	-792,431	2535,786	18,486	17,578	12,115	10,678	11,954	21,2	952,565	24,581	2154,238	0	202,792	202,792	99,721	0	0	0	0	0	0	0
12:12:02	-673,193	2529,054	18,388	17,48	12,082	10,608	11,927	21,2	952,565	24,581	2154,613	0	202,792	202,792	99,721	0	0	0	0	0	0	0
12:12:02	-515,234	2523,901	18,388	17,627	12,053	10,555	11,901	21,2	952,565	24,581	2154,982	0	202,792	202,792	99,721	0	0	0	0	0	0	0
12:12:02	-1022,534	2513,676	17,851	16,894	12,025	10,45	11,872	21,2	952,565	24,581	2155,341	0	202,792	202,792	99,721	0	0	0	0	0	0	0
12:12:02	-709,863	2506,577	17,558	16,601	12,001	10,377	11,843	21,2	952,565	24,581	2155,692	0	202,792	202,792	99,721	0	0	0	0	0	0	0
12:12:02	-548,217	2501,095	17,51	16,552	11,973	10,32	11,813	21,2	952,565	24,581	2156,037	0	202,792	202,792	99,721	0	0	0	0	0	0	0
12:12:02	-597,607	2495,119	17,412	16,504	11,945	10,258	11,782	21,2	952,565	24,581	2156,376	0	202,792	202,792	99,721	0	0	0	0	0	0	0
12:12:02	-634,521	2488,774	17,363	16,504	11,911	10,193	11,751	21,2	952,565	24,581	2156,709	0	202,792	202,792	99,721	0	0	0	0	0	0	0
12:12:02	-503,881	2483,735	17,363	16,504	11,883	10,141	11,72	21,2	952,565	24,581	2157,036	0	202,792	202,792	99,721	0	0	0	0	0	0	0
12:12:02	-631,225	2477,423	17,314	16,552	11,85	10,076	11,687	21,2	952,565	24,581	2157,356	0	202,792	202,792	99,721	0	0	0	0	0	0	0
12:12:02	-541,113	2472,012	17,363	16,601	11,817	10,02	11,655	21,2	952,565	24,581	2157,67	0	202,792	202,792	99,721	0	0	0	0	0	0	0
12:12:02	-642,358	2465,588	17,217	16,504	11,789	9,954	11,621	21,2	952,565	24,581	2157,978	0	202,792	202,792	99,721	0	0	0	0	0	0	0
12:12:02	-547,753	2460,11	17,168	16,162	11,76	9,898	11,588	21,2	952,565	24,581	2158,28	0	202,792	202,792	99,721	0	0	0	0	0	0	0
12:12:02	-639,794	2453,713	17,021	16,162	11,732	9,832	11,553	21,2	952,565	24,581	2158,576	0	202,792	202,792	99,721	0	0	0	0	0	0	0
12:12:02	-558,593	2448,127	16,875	16,162	11,709	9,774	11,518	21,2	952,565	24,581	2158,865	0	202,792	202,792	99,721	0	0	0	0	0	0	0
12:12:02	-761,328	2440,513	16,582	15,869	11,682	9,696	11,483	21,2	952,565	24,581	2159,147	0	202,792	202,792	99,721	0	0	0	0	0	0	0
12:12:02	-578,833	2434,725	16,338	15,625	11,662	9,636	11,446	21,2	952,565	24,581	2159,422	0	202,792	202,792	99,721	0	0	0	0	0	0	0
12:12:02	-622,778	2428,497	16,191	15,527	11,635	9,572	11,41	21,2	952,565	24,581	2159,691	0	202,792	202,792	99,721	0	0	0	0	0	0	0
12:12:02	-599,511	2422,502	16,093	15,283	11,606	9,51	11,372	21,2	952,565	24,581	2159,954	0	202,792	202,792	99,721	0	0	0	0	0	0	0
12:12:02	-510,815	2417,394	16,093	15,332	11,578	9,457	11,335	21,2	952,565	24,581	2160,212	0	202,792	202,792	99,721	0	0	0	0	0	0	0
12:12:02	-301,098	2414,383	16,435	15,674	11,542	9,426	11,297	21,2	952,565	24,581	2160,466	0	202,792	202,792	99,721	0	0	0	0	0	0	0
12:12:02	-550,122	2408,882	16,533	15,82	11,506	9,369	11,26	21,2	952,565	24,581	2160,715	0	202,792	202,792	99,721	0	0	0	0	0	0	0
12:12:02	-587,207	2403,01	16,582	15,869	11,47	9,309	11,221	21,2	952,565	24,581	2160,957	0	202,792	202,792	99,721	0	0	0	0	0	0	0
12:12:02	-548,168	2397,528	16,533	15,869	11,441	9,252	11,183	21,2	952,565	24,581	2161,193	0	202,792	202,792	99,721	0	0	0	0	0	0	0
12:12:02	-623,584	2391,292	16,386	15,722	11,414	9,188	11,144	21,2	952,565	24,581	2161,424	0	202,792	202,792	99,721	0	0	0	0	0	0	0
12:12:02	-688,232	2384,41	16,045	15,527	11,394	9,117	11,104	21,2	952,565	24,581	2161,647	0	202,792	202,792	99,721	0	0	0	0	0	0	0
12:12:02	-648,022	2377,93	15,703	15,136	11,376	9,05	11,064	21,2	952,565	24,581	2161,863	0	202,792	202,792	99,721	0	0	0	0	0	0	0
12:12:02	-785,205	2370,078	15,263	14,599	11,355	8,969	11,023	21,2	952,565	24,581	2162,071	0	202,792	202,792	99,721	0	0	0	0	0	0	0
12:12:02	-528,71	2364,79	15,068	14,453	11,336	8,915	10,981	21,2	952,565	24,581	2162,274	0	202,792	202,792	99,721	0	0	0	0	0	0	0
12:12:02	-514,99	2359,64	14,97	14,404	11,312	8,862	10,94	21,2	952,565	24,581	2162,472	0	202,792	202,792	99,721	0	0	0	0	0	0	0
12:12:02	-400,634	2355,634	15,117	14,453	11,281	8,82	10,898	21,2	952,565	24,581	2162,665	0	202,792	202,792	99,721	0	0	0	0	0	0	0
12:12:02	-512,426	2350,51	15,117	14,502	11,252	8,768	10,856	21,2	952,565	24,581	2162,853	0	202,792	202,792	99,721	0	0	0	0	0	0	0
12:12:02	-394,555	2346,564	15,215	14,502	11,225	8,727	10,815	21,2	952,565	24,581	2163,036	0	202,792	202,792	99,721	0	0	0	0	0	0	0
12:12:02	-469,335	2341,871	15,215	14,404	11,198	8,679	10,773	21,2	952,565	24,581	2163,215	0	202,792	202,792	99,721	0	0	0	0	0	0	0
12:12:02	-612,5	2335,746	14,922	14,209	11,179	8,615	10,73	21,2	952,565	24,581	2163,388	0	202,792	202,792	99,721	0	0	0	0	0	0	0
12:12:02	-602,465	2329,721	14,629	13,916	11,161	8,553	10,688	21,2	952,565	24,581	2163,554	0	202,792	202,792	99,721	0	0	0	0	0	0	0
12:12:02	-576,318	2323,958	14,287	13,72	11,147	8,494	10,645	21,2	952,565	24,581	2163,714	0	202,792	202,792	99,721	0	0	0	0	0	0	0
12:12:02	-579,321	2318,165	13,945	13,525	11,132	8,434	10,601	21,2	952,565	24,581	2163,869	0	202,792	202,792	99,721	0	0	0	0	0	0	0
12:12:02	-369,628	2314,469	13,896	13,379	11,114	8,396	10,558	21,2	952,565	24,581	2164,02	0	202,792	202,792	99,721	0	0	0	0	0	0	0
12:12:02	-467,578	2309,793	13,75	13,33	11,095	8,348	10,515	21,2	952,565	24,581	2164,165	0	202,792	202,792	99,721	0	0	0	0	0	0	0
12:12:03	-302,807	2306,765	13,799	13,33	11,076	8,317	10,472	21,2	952,565	24,581	2164,308	0	202,792	202,792	99,721	0	0	0	0	0	0	0
12:12:03	-271,459	2304,05	13,945	13,525	11,052	8,289	10,429	21,2	952,565	24,581	2164,448	0	202,792	202,792	99,721	0	0	0	0	0	0	0
12:12:03	-448,388	2299,566	13,994	13,574	11,024	8,242	10,386	21,2	952,565	24,581	2164,583	0	202,792	202,792	99,721	0	0	0	0	0	0	0
12:12:03	-323,413	2296,332	14,092	13,72	11,001	8,209	10,343	21,2	952,565	24,581	2164,714	0	202,792	202,792	99,721	0	0	0	0	0	0	0
12:12:03	-334,082	2292,991	14,092	13,72	10,982	8,175	10,301	21,2	952,565	24,581	2164,843	0	202,792	202,792	99,721	0	0	0	0	0	0	0
12:12:03	-425,488	2288,736	13,994	13,72	10,963	8,131	10,258	21,2	952,565	24,581	2164,967	0	202,792	202,792	99,721	0	0	0	0	0	0	0
12:12:03	-350,903	2285,227	13,799	13,525	10,954	8,095	10,216	21,2	952,565	24,581	2165,087	0	202,792	202,792	99,721	0	0	0	0	0	0	0
12:12:03	-526,074	2279,967	13,506	13,183	10,939	8,04	10,173	21,2	952,565	24,581	2165,202	0	202,792	202,792	99,721	0	0	0	0	0	0	0
12:12:03	-341,186	2276,555	13,408	13,086	10,925	8,005	10,131	21,2	952,565	24,581	2165,313	0	202,792	202,792	99,721	0	0	0	0	0	0	0
12:12:03	-481,64	2271,738	13,164	12,89	10,911	7,956	10,088	21,2	952,565	24,581	2165,42	0	202,792	202,792	99,721	0	0	0	0	0	0	0
12:12:03	-295,898	2268,779	13,115	12,841	10,897	7,925	10,046	21,2	952,565	24,581	2165,523	0	202,792	202,792	99,721	0	0	0	0	0	0	0
12:12:03	-286,572	2265,914	13,164	12,841	10,878	7,896	10,003	21,2	952,565	24,581	2165,623	0	202,792	202,792	99,721	0	0	0	0	0	0	0
12:12:03	-236,108	2263,553	13,261	12,89	10,859	7,871	9,962	21,2	952,565	24,581	2165,721	0	202,792	202,792	99,721	0	0	0	0	0	0	0
12:12:03	-195,532	2261,597	13,408	13,037	10,841	7,851	9,92	21,2	952,565	24,581	2165,817	0	202,792	202,792	99,721	0	0	0	0	0	0	0
12:12:03	-367,529	2257,922	13,457	13,086	10,817	7,813	9,879	21,2	952,565	24,581	2165,909	0	202,792	202,792	99,721	0	0	0	0	0	0	0
12:12:03	-293,823	2254,984	13,408	12,988	10,803	7,783	9,838	21,2	952,565	24,581	2165,998	0	202,792	202,792	99,721	0	0	0	0	0	0	0
12:12:03	-465,405	2250,33	13,261	12,89	10,785	7,735	9,797	21,2	952,565	24,581	2166,082	0	202,792	202,792	99,721	0	0	0	0	0	0	0
12:12:03	-343,066	2246,899	13,164	12,89	10,77	7,699	9,755	21,2	952,565	24,581	2166,163	0	202,792	202,792	99,721	0	0	0	0	0	0	0
12:12:03	-381,274	2243,086	13,017	12,744	10,757	7,66	9,714	21,2	952,565	24,581	2166,24	0	202,792	202,792	99,721	0	0	0	0	0	0	0
12:12:03	-264,062	2240,446	12,92	12,695	10,747	7,633	9,674	21,2	952,565	24,581	2166,315	0	202,792	202,792	99,721	0	0	0	0	0	0	0
12:12:03	-385,522	2236,59	12,773	12,5	10,733	7,593	9,633	21,2	952,565	24,581	2166,385	0	202,792	202,792	99,721	0	0	0	0	0	0	0
12:12:03	-198,437	2234,606	12,822	12,5	10,719	7,573	9,592	21,2	952,565	24,581	2166,453	0	202,792	202,792	99,721	0	0	0	0	0	0	0
12:12:03	-340,161	2231,204	12,822	12,549	10,7	7,538	9,552	21,2	952,565	24,581	2166,518	0	202,792	202,792	99,721	0	0	0	0	0	0	0
12:12:03	-363,33	2227,571	12,773	12,5	10,682	7,5	9,512	21,2	952,565	24,581	2166,579	0	202,792	202,792	99,721	0	0	0	0	0	0	0
12:12:03	-252,856	2225,043	12,773	12,549	10,667	7,474	9,472	21,2	952,565	24,581	2166,637	0	202,792	202,792	99,721	0	0	0	0	0	0	0
12:12:03	-255,151	2222,491	12,773	12,549	10,653	7,448	9,432	21,2	952,565	24,581	2166,693	0	202,792	202,792	99,721	0	0	0	0	0	0	0
12:12:03	-303,466	2219,456	12,773	12,5	10,636	7,417	9,393	21,2	952,565	24,581	2166,746	0	202,792	202,792	99,721	0	0	0	0	0	0	0
12:12:03	-385,131	2215,605	12,627	12,451	10,622	7,377	9,353	21,2	952,565	24,581	2166,795	0	202,792	202,792	99,721	0	0	0	0	0	0	0
12:12:03	-261,645	2212,989	12,529	12,158	10,612	7,35	9,314	21,2	952,565	24,581	2166,841	0	202,792	202,792	99,721	0	0	0	0	0	0	0
12:12:03	-334,887	2209,64	12,431	12,109	10,598	7,315	9,275	21,2	952,565	24,581	2166,884	0	202,792	202,792	99,721	0	0	0	0	0	0	0
12:12:03	-319,677	2206,443	12,334	12,06	10,585	7,282	9,236	21,2	952,565	24,581	2166,924	0	202,792	202,792	99,721	0	0	0	0	0	0	0
12:12:03	-214,624	2204,297	12,285	11,963	10,576	7,26	9,197	21,2	952,565	24,581	2166,961	0	202,792	202,792	99,721	0	0	0	0	0	0	0
12:12:03	-250,634	2201,79	12,285	12,06	10,561	7,234	9,158	21,2	952,565	24,581	2166,996	0	202,792	202,792	99,721	0	0	0	0	0	0	0
12:12:03	-233,325	2199,457	12,285	12,109	10,548	7,21	9,12	21,2	952,565	24,581	2167,028	0	202,792	202,792	99,721	0	0	0	0	0	0	0
12:12:03	-216,845	2197,289	12,334	12,06	10,533	7,188	9,082	21,2	952,565	24,581	2167,059	0	202,792	202,792	99,721	0	0	0	0	0	0	0
12:12:03	-231,274	2194,976	12,334	12,06	10,52	7,164	9,045	21,2	952,565	24,581	2167,087	0	202,792	202,792	99,721	0	0	0	0	0	0	0
12:12:03	-244,116	2192,535	12,334	11,963	10,506	7,139	9,007	21,2	952,565	24,581	2167,112	0	202,792	202,792	99,721	0	0	0	0	0	0	0
12:12:03	-224,414	2190,291	12,285	11,963	10,496	7,116	8,97	21,2	952,565	24,581	2167,135	0	202,792	202,792	99,721	0	0	0	0	0	0	0
12:12:03	-317,138	2187,119	12,187	11,914	10,483	7,083	8,933	21,2	952,565	24,581	2167,155	0	202,792	202,792	99,721	0	0	0	0	0	0	0
12:12:03	-177,465	2185,345	12,187	11,816	10,473	7,065	8,897	21,2	952,565	24,581	2167,173	0	202,792	202,792	99,721	0	0	0	0	0	0	0
12:12:03	-223,803	2183,107	12,187	11,816	10,461	7,042	8,86	21,2	952,565	24,581	2167,189	0	202,792	202,792	99,721	0	0	0	0	0	0	0
12:12:03	-225,219	2180,854	12,138	11,816	10,45	7,019	8,824	21,2	952,565	24,581	2167,202	0	202,792	202,792	99,721	0	0	0	0	0	0	0
12:12:03	-311,743	2177,737	12,041	11,718	10,438	6,986	8,788	21,2	952,565	24,581	2167,213	0	202,792	202,792	99,721	0	0	0	0	0	0	0
12:12:03	-203,857	2175,698	11,992	11,718	10,429	6,965	8,752	21,2	952,565	24,581	2167,221	0	202,792	202,792	99,721	0	0	0	0	0	0	0
12:12:03	-178,466	2173,914	11,992	11,718	10,419	6,947	8,717	21,2	952,565	24,581	2167,228	0	202,792	202,792	99,721	0	0	0	0	0	0	0
12:12:03	-219,36	2171,72	11,992	11,718	10,406	6,924	8,682	21,2	952,565	24,581	2167,233	0	202,792	202,792	99,721	0	0	0	0	0	0	0
12:12:03	-160,18	2170,118	11,992	11,621	10,397	6,908	8,647	21,2	952,565	24,581	2167,235	0	202,792	202,792	99,721	0	0	0	0	0	0	0
12:12:03	-336,889	2166,749	11,845	11,621	10,386	6,873	8,612	21,2	952,565	24,581	2166,749	0	202,792	202,792	99,721	0	0	0	0	0	0	0
12:12:03	-230,834	2164,441	11,748	11,523	10,378	6,849	8,578	21,2	952,565	24,581	2164,441	0	202,792	202,792	99,721	0	0	0	0	0	0	0
12:12:03	-297,973	2161,461	11,601	11,523	10,369	6,819	8,543	21,2	952,565	24,581	2161,461	0	202,792	202,792	99,721	0	0	0	0	0	0	0
12:12:03	-116,04	2160,301	11,601	11,425	10,362	6,807	8,509	21,2	952,565	24,581	2160,301	0	202,792	202,792	99,721	0	0	0	0	0	0	0
12:12:03	-159,057	2158,71	11,601	11,377	10,353	6,79	8,475	21,2	952,565	24,581	2158,71	0	202,792	202,792	99,721	0	0	0	0	0	0	0
12:12:03	-314,697	2155,563	11,504	11,377	10,34	6,758	8,442	21,2	952,565	24,581	2155,563	0	202,792	202,792	99,721	0	0	0	0	0	0	0
12:12:03	-70,141	2154,862	11,601	11,377	10,331	6,751	8,409	21,2	952,565	24,581	2154,862	0	202,792	202,792	99,721	0	0	0	0	0	0	0
12:12:03	-252,294	2152,339	11,504	11,279	10,322	6,725	8,376	21,2	952,565	24,581	2152,339	0	202,792	202,792	99,721	0	0	0	0	0	0	0
12:12:03	-143,237	2150,907	11,455	11,23	10,317	6,71	8,343	21,2	952,565	24,581	2150,907	0	202,792	202,792	99,721	0	0	0	0	0	0	0
12:12:03	-280,468	2148,102	11,308	11,084	10,308	6,681	8,31	21,2	952,565	24,581	2148,102	0	202,792	202,792	99,721	0	0	0	0	0	0	0
12:12:03	-127,148	2146,83	11,259	11,084	10,304	6,668	8,278	21,2	952,565	24,581	2146,83	0	202,792	202,792	99,721	0	0	0	0	0	0	0
12:12:03	-237,036	2144,46	11,162	11,035	10,295	6,643	8,246	21,2	952,565	24,581	2144,46	0	202,792	202,792	99,721	0	0	0	0	0	0	0
12:12:03	-193,652	2142,524	11,113	10,937	10,287	6,623	8,214	21,2	952,565	24,581	2142,524	0	202,792	202,792	99,721	0	0	0	0	0	0	0
12:12:03	-97,851	2141,545	11,113	10,937	10,281	6,613	8,183	21,2	952,565	24,581	2141,545	0	202,792	202,792	99,721	0	0	0	0	0	0	0
12:12:03	-172,558	2139,819	11,015	10,84	10,277	6,596	8,152	21,2	952,565	24,581	2139,819	0	202,792	202,792	99,721	0	0	0	0	0	0	0
12:12:03	-149,243	2138,327	11,015	10,84	10,268	6,58	8,121	21,2	952,565	24,581	2138,327	0	202,792	202,792	99,721	0	0	0	0	0	0	0
12:12:03	-144,116	2136,886	10,966	10,84	10,263	6,565	8,09	21,2	952,565	24,581	2136,886	0	202,792	202,792	99,721	0	0	0	0	0	0	0
12:12:03	-166,87	2135,217	10,918	10,742	10,256	6,548	8,06	21,2	952,565	24,581	2135,217	0	202,792	202,792	99,721	0	0	0	0	0	0	0
12:12:03	-151,293	2133,704	10,771	10,547	10,255	6,533	8,03	21,2	952,565	24,581	2133,704	0	202,792	202,792	99,721	0	0	0	0	0	0	0
12:12:03	-174,511	2131,959	10,673	10,498	10,25	6,515	8,001	21,2	952,565	24,581	2131,959	0	202,792	202,792	99,721	0	0	0	0	0	0	0
12:12:03	-137,451	2130,585	10,673	10,547	10,242	6,5	7,971	21,2	952,565	24,581	2130,585	0	202,792	202,792	99,721	0	0	0	0	0	0	0
12:12:03	-7,934	2130,505	10,771	10,595	10,237	6,5	7,942	21,2	952,565	24,581	2130,505	0	202,792	202,792	99,721	0	0	0	0	0	0	0
12:12:03	-109,326	2129,412	10,82	10,595	10,228	6,488	7,914	21,2	952,565	24,581	2129,412	0	202,792	202,792	99,721	0	0	0	0	0	0	0
12:12:03	-84,985	2128,562	10,82	10,693	10,223	6,48	7,886	21,2	952,565	24,581	2128,562	0	202,792	202,792	99,721	0	0	0	0	0	0	0
12:12:03	-52,026	2128,042	10,918	10,693	10,215	6,474	7,858	21,2	952,565	24,581	2128,042	0	202,792	202,792	99,721	0	0	0	0	0	0	0
12:12:03	-86,035	2127,182	10,918	10,693	10,21	6,465	7,831	21,2	952,565	24,581	2127,182	0	202,792	202,792	99,721	0	0	0	0	0	0	0
12:12:03	-176,586	2125,416	10,82	10,693	10,205	6,447	7,804	21,2	952,565	24,581	2125,416	0	202,792	202,792	99,721	0	0	0	0	0	0	0
12:12:03	-59,252	2124,823	10,771	10,547	10,204	6,441	7,777	21,2	952,565	24,581	2124,823	0	202,792	202,792	99,721	0	0	0	0	0	0	0
12:12:03	-162,646	2123,197	10,673	10,547	10,2	6,424	7,75	21,2	952,565	24,581	2123,197	0	202,792	202,792	99,721	0	0	0	0	0	0	0
12:12:03	-118,359	2122,013	10,625	10,498	10,196	6,412	7,724	21,2	952,565	24,581	2122,013	0	202,792	202,792	99,721	0	0	0	0	0	0	0
12:12:03	-12,841	2121,885	10,625	10,4	10,195	6,411	7,698	21,2	952,565	24,581	2121,885	0	202,792	202,792	99,721	0	0	0	0	0	0	0
12:12:03	-74,243	2121,142	10,625	10,4	10,191	6,403	7,673	21,2	952,565	24,581	2121,142	0	202,792	202,792	99,721	0	0	0	0	0	0	0
12:12:03	-85,864	2120,284	10,625	10,498	10,186	6,394	7,648	21,2	952,565	24,581	2120,284	0	202,792	202,792	99,721	0	0	0	0	0	0	0
12:12:03	-74,047	2119,543	10,625	10,498	10,182	6,387	7,623	21,2	952,565	24,581	2119,543	0	202,792	202,792	99,721	0	0	0	0	0	0	0
12:12:03	-75,146	2118,792	10,625	10,498	10,178	6,379	7,599	21,2	952,565	24,581	2118,792	0	202,792	202,792	99,721	0	0	0	0	0	0	0
12:12:03	-42,822	2118,363	10,673	10,547	10,173	6,374	7,575	21,2	952,565	24,581	2118,363	0	202,792	202,792	99,721	0	0	0	0	0	0	0
12:12:03	-121,484	2117,149	10,625	10,4	10,169	6,362	7,551	21,2	952,565	24,581	2117,149	0	202,792	202,792	99,721	0	0	0	0	0	0	0
12:12:03	-75,146	2116,397	10,625	10,4	10,164	6,354	7,527	21,2	952,565	24,581	2116,397	0	202,792	202,792	99,721	0	0	0	0	0	0	0
12:12:03	-23,73	2116,16	10,625	10,547	10,163	6,352	7,504	21,2	952,565	24,581	2116,16	0	202,792	202,792	99,721	0	0	0	0	0	0	0
12:12:03	-167,797	2114,482	10,527	10,547	10,159	6,334	7,481	21,2	952,565	24,581	2114,482	0	202,792	202,792	99,721	0	0	0	0	0	0	0
12:12:03	-64,379	2113,838	10,527	10,498	10,155	6,328	7,459	21,2	952,565	24,581	2113,838	0	202,792	202,792	99,721	0	0	0	0	0	0	0
12:12:03	-57,08	2113,267	10,478	10,498	10,154	6,322	7,437	21,2	952,565	24,581	2113,267	0	202,792	202,792	99,721	0	0	0	0	0	0	0
12:12:03	-133,422	2111,933	10,429	10,4	10,149	6,308	7,414	21,2	952,565	24,581	2111,933	0	202,792	202,792	99,721	0	0	0	0	0	0	0
12:12:03	33,52	2112,268	10,478	10,4	10,149	6,312	7,393	21,2	952,565	24,581	2111,933	0	202,792	202,792	99,721	0	0	0	0	0	0	0
12:12:03	-121,435	2111,054	10,429	10,498	10,144	6,299	7,371	21,2	952,565	24,581	2111,054	0	202,792	202,792	99,721	0	0	0	0	0	0	0
12:12:03	-34,252	2110,711	10,478	10,498	10,14	6,295	7,35	21,2	952,565	24,581	2110,711	0	202,792	202,792	99,721	0	0	0	0	0	0	0
12:12:03	-78,466	2109,927	10,478	10,498	10,135	6,287	7,329	21,2	952,565	24,581	2109,927	0	202,792	202,792	99,721	0	0	0	0	0	0	0
12:12:03	-33,032	2109,596	10,527	10,547	10,131	6,284	7,309	21,2	952,565	24,581	2109,596	0	202,792	202,792	99,721	0	0	0	0	0	0	0
12:12:03	-89,184	2108,704	10,527	10,498	10,126	6,275	7,289	21,2	952,565	24,581	2108,704	0	202,792	202,792	99,721	0	0	0	0	0	0	0
12:12:03	-9,667	2108,608	10,527	10,498	10,125	6,274	7,269	21,1	952,565	24,581	2108,608	0	202,792	202,792	99,721	0	0	0	0	0	0	0
12:12:03	-113,867	2107,469	10,478	10,4	10,121	6,262	7,249	21,1	952,565	24,581	2107,469	0	202,792	202,792	99,721	0	0	0	0	0	0	0
12:12:03	-79,516	2106,674	10,478	10,4	10,117	6,254	7,229	21,1	952,565	24,581	2106,674	0	202,792	202,792	99,721	0	0	0	0	0	0	0
12:12:03	-45,239	2106,222	10,429	10,302	10,117	6,249	7,21	21,1	952,565	24,581	2106,222	0	202,792	202,792	99,721	0	0	0	0	0	0	0
12:12:04	-90,454	2105,317	10,332	10,205	10,117	6,24	7,191	21,1	952,565	24,581	2105,317	0	202,792	202,792	99,721	0	0	0	0	0	0	0
12:12:04	-54,882	2104,768	10,283	10,205	10,116	6,234	7,172	21,1	952,565	24,581	2104,768	0	202,792	202,792	99,721	0	0	0	0	0	0	0
12:12:04	-25,659	2104,512	10,332	10,205	10,112	6,232	7,154	21,1	952,565	24,581	2104,512	0	202,792	202,792	99,721	0	0	0	0	0	0	0
12:12:04	-125,781	2103,254	10,283	10,205	10,108	6,219	7,136	21,1	952,565	24,581	2103,254	0	202,792	202,792	99,721	0	0	0	0	0	0	0
12:12:04	-35,156	2102,902	10,332	10,302	10,103	6,215	7,118	21,1	952,565	24,581	2102,902	0	202,792	202,792	99,721	0	0	0	0	0	0	0
12:12:04	89,575	2103,798	10,527	10,498	10,098	6,224	7,1	21,1	952,565	24,581	2102,903	0	202,792	202,792	99,721	0	0	0	0	0	0	0
12:12:04	-8,618	2103,712	10,527	10,498	10,097	6,223	7,083	21,1	952,565	24,581	2102,904	0	201,279	201,279	99,714	0	0	0	0	0	0	0
12:12:04	-117,187	2102,54	10,478	10,351	10,093	6,211	7,066	21,1	952,565	24,581	2102,54	0	201,279	201,279	99,714	0	0	0	0	0	0	0
12:12:04	-54,882	2101,991	10,429	10,351	10,093	6,206	7,049	21,1	952,565	24,581	2101,991	0	201,279	201,279	99,714	0	0	0	0	0	0	0
12:12:04	-90,405	2101,087	10,332	10,205	10,093	6,196	7,032	21,1	952,565	24,581	2101,087	0	201,279	201,279	99,714	0	0	0	0	0	0	0
12:12:04	-72,998	2100,357	10,332	10,302	10,089	6,189	7,016	21,1	952,565	24,581	2100,357	0	201,279	201,279	99,714	0	0	0	0	0	0	0
12:12:04	0	2100,357	10,332	10,351	10,089	6,189	6,999	21,1	952,565	24,581	2100,357	0	201,279	201,279	99,714	0	0	0	0	0	0	0
12:12:04	-53,833	2099,819	10,283	10,156	10,088	6,183	6,983	21,1	952,565	24,581	2099,819	0	201,279	201,279	99,714	0	0	0	0	0	0	0
12:12:04	-72,998	2099,089	10,283	10,058	10,084	6,176	6,968	21,1	952,565	24,581	2099,089	0	201,279	201,279	99,714	0	0	0	0	0	0	0
12:12:04	127,001	2100,359	10,429	10,4	10,083	6,189	6,952	21,1	952,565	24,581	2099,09	0	201,279	201,279	99,714	0	0	0	0	0	0	0
12:12:04	-83,74	2099,521	10,429	10,351	10,079	6,18	6,937	21,1	952,565	24,581	2099,09	0	201,279	201,279	99,714	0	0	0	0	0	0	0
12:12:04	-82,666	2098,695	10,429	10,351	10,074	6,172	6,922	21,1	952,565	24,581	2098,695	0	201,279	201,279	99,714	0	0	0	0	0	0	0
12:12:04	-90,405	2097,791	10,332	10,351	10,074	6,162	6,907	21,1	952,565	24,581	2097,791	0	201,279	201,279	99,714	0	0	0	0	0	0	0
12:12:04	-74,047	2097,05	10,332	10,351	10,07	6,155	6,893	21,1	952,565	24,581	2097,05	0	201,279	201,279	99,714	0	0	0	0	0	0	0
12:12:04	-53,759	2096,513	10,283	10,205	10,069	6,149	6,878	21,1	952,565	24,581	2096,513	0	201,279	201,279	99,714	0	0	0	0	0	0	0
12:12:04	-90,356	2095,609	10,185	10,156	10,069	6,14	6,864	21,1	952,565	24,581	2095,609	0	201,279	201,279	99,714	0	0	0	0	0	0	0
12:12:04	-45,19	2095,157	10,136	10,156	10,069	6,135	6,849	21,1	952,565	24,581	2095,157	0	201,279	201,279	99,714	0	0	0	0	0	0	0
12:12:04	0	2095,157	10,136	10,058	10,069	6,135	6,835	21,1	952,565	24,581	2095,157	0	201,279	201,279	99,714	0	0	0	0	0	0	0
12:12:04	-82,47	2094,332	10,136	10,058	10,065	6,127	6,821	21,1	952,565	24,581	2094,332	0	201,279	201,279	99,714	0	0	0	0	0	0	0
12:12:04	-30,102	2094,031	10,185	10,058	10,06	6,124	6,808	21,1	952,565	24,581	2094,031	0	201,279	201,279	99,714	0	0	0	0	0	0	0
12:12:04	-7,373	2093,958	10,185	10,156	10,06	6,123	6,794	21,1	952,565	24,581	2093,958	0	201,279	201,279	99,714	0	0	0	0	0	0	0
12:12:04	50,537	2094,463	10,332	10,351	10,055	6,128	6,781	21,1	952,565	24,581	2093,958	0	201,279	201,279	99,714	0	0	0	0	0	0	0
12:12:04	-45,166	2094,011	10,283	10,156	10,055	6,123	6,768	21,1	952,565	24,581	2093,958	0	201,279	201,279	99,714	0	0	0	0	0	0	0
12:12:04	-76,171	2093,25	10,283	10,205	10,051	6,115	6,755	21,1	952,565	24,581	2093,25	0	201,279	201,279	99,714	0	0	0	0	0	0	0
12:12:04	-90,307	2092,346	10,185	10,009	10,051	6,106	6,743	21,1	952,565	24,581	2092,346	0	201,279	201,279	99,714	0	0	0	0	0	0	0
12:12:04	0	2092,346	10,185	10,009	10,051	6,106	6,73	21,1	952,565	24,581	2092,346	0	201,279	201,279	99,714	0	0	0	0	0	0	0
12:12:04	-52,709	2091,819	10,136	10,009	10,05	6,101	6,718	21,1	952,565	24,581	2091,819	0	201,279	201,279	99,714	0	0	0	0	0	0	0
12:12:04	-90,307	2090,916	10,039	9,961	10,05	6,091	6,706	21,1	952,565	24,581	2090,916	0	201,279	201,279	99,714	0	0	0	0	0	0	0
12:12:04	0	2090,916	10,039	10,009	10,05	6,091	6,694	21,1	952,565	24,581	2090,916	0	201,279	201,279	99,714	0	0	0	0	0	0	0
12:12:04	0	2090,916	10,039	9,961	10,05	6,091	6,682	21,1	952,565	24,581	2090,916	0	201,279	201,279	99,714	0	0	0	0	0	0	0
12:12:04	0	2090,916	10,039	9,863	10,05	6,091	6,67	21,1	952,565	24,581	2090,916	0	201,279	201,279	99,714	0	0	0	0	0	0	0
12:12:04	-77,197	2090,144	10,039	9,961	10,046	6,083	6,659	21,1	952,565	24,581	2090,144	0	201,279	201,279	99,714	0	0	0	0	0	0	0
12:12:04	-52,685	2089,617	9,99	9,863	10,045	6,078	6,647	21,1	952,565	24,581	2089,617	0	201,279	201,279	99,714	0	0	0	0	0	0	0
12:12:04	0	2089,617	9,99	9,863	10,045	6,078	6,636	21,1	952,565	24,581	2089,617	0	201,279	201,279	99,714	0	0	0	0	0	0	0
12:12:04	-32,08	2089,297	10,039	9,961	10,041	6,075	6,625	21,1	952,565	24,581	2089,297	0	201,279	201,279	99,714	0	0	0	0	0	0	0
12:12:04	128,93	2090,586	10,185	10,058	10,041	6,088	6,615	21,1	952,565	24,581	2089,298	0	201,279	201,279	99,714	0	0	0	0	0	0	0
12:12:04	-122,314	2089,363	10,136	10,009	10,036	6,075	6,604	21,1	952,565	24,581	2089,298	0	201,279	201,279	99,714	0	0	0	0	0	0	0
12:12:04	0	2089,363	10,136	10,009	10,036	6,075	6,594	21,1	952,565	24,581	2089,298	0	201,279	201,279	99,714	0	0	0	0	0	0	0
12:12:04	-86,01	2088,503	10,136	10,009	10,031	6,067	6,583	21,1	952,565	24,581	2088,503	0	201,279	201,279	99,714	0	0	0	0	0	0	0
12:12:04	45,141	2088,954	10,185	10,156	10,031	6,071	6,573	21,1	952,565	24,581	2088,503	0	201,279	201,279	99,714	0	0	0	0	0	0	0
12:12:04	0	2088,954	10,185	10,156	10,031	6,071	6,563	21,1	952,565	24,581	2088,504	0	201,279	201,279	99,714	0	0	0	0	0	0	0
12:12:04	0	2088,954	10,185	10,058	10,031	6,071	6,554	21,1	952,565	24,581	2088,504	0	201,279	201,279	99,714	0	0	0	0	0	0	0
12:12:04	-84,765	2088,106	10,185	10,058	10,027	6,062	6,544	21,1	952,565	24,581	2088,106	0	201,279	201,279	99,714	0	0	0	0	0	0	0
12:12:04	0	2088,106	10,185	10,156	10,027	6,062	6,535	21,1	952,565	24,581	2088,106	0	201,279	201,279	99,714	0	0	0	0	0	0	0
12:12:04	-45,141	2087,655	10,136	10,058	10,027	6,058	6,525	21,1	952,565	24,581	2087,655	0	201,279	201,279	99,714	0	0	0	0	0	0	0
12:12:04	-34,35	2087,312	10,185	10,156	10,022	6,054	6,516	21,1	952,565	24,581	2087,312	0	201,279	201,279	99,714	0	0	0	0	0	0	0
12:12:04	-45,141	2086,86	10,136	10,058	10,022	6,05	6,507	21,1	952,565	24,581	2086,86	0	201,279	201,279	99,714	0	0	0	0	0	0	0
12:12:04	-135,351	2085,507	9,99	10,009	10,022	6,036	6,498	21,1	952,565	24,581	2085,507	0	201,279	201,279	99,714	0	0	0	0	0	0	0
12:12:04	-5,297	2085,454	9,99	10,009	10,022	6,035	6,489	21,1	952,565	24,581	2085,454	0	201,279	201,279	99,714	0	0	0	0	0	0	0
12:12:04	0	2085,454	9,99	9,961	10,022	6,035	6,48	21,1	952,565	24,581	2085,454	0	201,279	201,279	99,714	0	0	0	0	0	0	0
12:12:04	-35,4	2085,1	10,039	9,961	10,017	6,031	6,471	21,1	952,565	24,581	2085,1	0	201,279	201,279	99,714	0	0	0	0	0	0	0
12:12:04	84,96	2085,949	10,136	9,961	10,017	6,04	6,463	21,1	952,565	24,581	2085,101	0	201,279	201,279	99,714	0	0	0	0	0	0	0
12:12:04	-79,467	2085,155	10,136	9,961	10,012	6,032	6,454	21,1	952,565	24,581	2085,101	0	201,279	201,279	99,714	0	0	0	0	0	0	0
12:12:04	0	2085,155	10,136	10,009	10,012	6,032	6,446	21,1	952,565	24,581	2085,101	0	201,279	201,279	99,714	0	0	0	0	0	0	0
12:12:04	-80,541	2084,349	10,136	9,961	10,008	6,024	6,438	21,1	952,565	24,581	2084,349	0	201,279	201,279	99,714	0	0	0	0	0	0	0
12:12:04	-5,273	2084,296	10,136	10,009	10,008	6,023	6,429	21,1	952,565	24,581	2084,296	0	201,279	201,279	99,714	0	0	0	0	0	0	0
12:12:04	-135,327	2082,943	9,99	9,863	10,008	6,009	6,421	21,1	952,565	24,581	2082,943	0	201,279	201,279	99,714	0	0	0	0	0	0	0
12:12:04	-45,117	2082,492	9,941	9,814	10,008	6,005	6,413	21,1	952,565	24,581	2082,492	0	201,279	201,279	99,714	0	0	0	0	0	0	0
12:12:04	9,692	2082,589	10,039	9,863	10,003	6,006	6,405	21,1	952,565	24,581	2082,492	0	201,279	201,279	99,714	0	0	0	0	0	0	0
12:12:04	0	2082,589	10,039	9,961	10,003	6,006	6,397	21,1	952,565	24,581	2082,492	0	201,279	201,279	99,714	0	0	0	0	0	0	0
12:12:04	138,671	2083,976	10,283	10,156	9,998	6,02	6,39	21,1	952,565	24,581	2082,494	0	201,279	201,279	99,714	0	0	0	0	0	0	0
12:12:04	-306,079	2080,915	10,039	10,058	9,993	5,988	6,382	21,1	952,565	24,581	2080,915	0	201,279	201,279	99,714	0	0	0	0	0	0	0
12:12:04	0	2080,915	10,039	10,058	9,993	5,988	6,374	21,1	952,565	24,581	2080,915	0	201,279	201,279	99,714	0	0	0	0	0	0	0
12:12:04	-5,444	2080,86	10,039	10,009	9,993	5,988	6,367	21,1	952,565	24,581	2080,86	0	201,279	201,279	99,714	0	0	0	0	0	0	0
12:12:04	9,838	2080,959	10,136	10,009	9,989	5,989	6,359	21,1	952,565	24,581	2080,861	0	201,279	201,279	99,714	0	0	0	0	0	0	0
12:12:04	-135,278	2079,606	9,99	9,961	9,989	5,975	6,352	21,1	952,565	24,581	2079,606	0	201,279	201,279	99,714	0	0	0	0	0	0	0
12:12:04	-127,734	2078,329	9,941	9,961	9,984	5,962	6,344	21,1	952,565	24,581	2078,329	0	201,279	201,279	99,714	0	0	0	0	0	0	0
12:12:04	90,161	2079,23	10,039	10,009	9,984	5,971	6,337	21,1	952,565	24,581	2078,33	0	201,279	201,279	99,714	0	0	0	0	0	0	0
12:12:04	-48,413	2078,746	9,99	10,009	9,984	5,966	6,329	21,1	952,565	24,581	2078,33	0	201,279	201,279	99,714	0	0	0	0	0	0	0
12:12:04	-82,641	2077,92	9,99	9,961	9,979	5,957	6,322	21,1	952,565	24,581	2077,92	0	201,279	201,279	99,714	0	0	0	0	0	0	0
12:12:04	0	2077,92	9,99	9,961	9,979	5,957	6,315	21,1	952,565	24,581	2077,92	0	201,279	201,279	99,714	0	0	0	0	0	0	0
12:12:04	0	2077,92	9,99	9,863	9,979	5,957	6,308	21,1	952,565	24,581	2077,92	0	201,279	201,279	99,714	0	0	0	0	0	0	0
12:12:04	-37,548	2077,544	10,039	9,961	9,974	5,954	6,301	21,1	952,565	24,581	2077,544	0	201,279	201,279	99,714	0	0	0	0	0	0	0
12:12:04	-86,84	2076,676	10,039	9,863	9,969	5,945	6,294	21,1	952,565	24,581	2076,676	0	201,279	201,279	99,714	0	0	0	0	0	0	0
12:12:04	-45,092	2076,225	9,99	9,716	9,969	5,94	6,287	21,1	952,565	24,581	2076,225	0	201,279	201,279	99,714	0	0	0	0	0	0	0
12:12:04	0	2076,225	9,99	9,863	9,969	5,94	6,28	21,1	952,565	24,581	2076,225	0	201,279	201,279	99,714	0	0	0	0	0	0	0
12:12:04	-45,068	2075,774	9,941	9,814	9,969	5,935	6,274	21,1	952,565	24,581	2075,774	0	201,279	201,279	99,714	0	0	0	0	0	0	0
12:12:04	0	2075,774	9,941	9,814	9,969	5,935	6,267	21,1	952,565	24,581	2075,774	0	201,279	201,279	99,714	0	0	0	0	0	0	0
12:12:04	0	2075,774	9,941	9,716	9,969	5,935	6,26	21,1	952,565	24,581	2075,774	0	201,279	201,279	99,714	0	0	0	0	0	0	0
12:12:04	0	2075,774	9,941	9,668	9,969	5,935	6,254	21,1	952,565	24,581	2075,774	0	201,279	201,279	99,714	0	0	0	0	0	0	0
12:12:04	0	2075,774	9,941	9,716	9,969	5,935	6,248	21,1	952,565	24,581	2075,774	0	201,279	201,279	99,714	0	0	0	0	0	0	0
12:12:04	0	2075,774	9,941	9,716	9,969	5,935	6,242	21,1	952,565	24,581	2075,774	0	201,279	201,279	99,714	0	0	0	0	0	0	0
12:12:04	-90,112	2074,873	9,843	9,716	9,969	5,926	6,235	21,1	952,565	24,581	2074,873	0	201,279	201,279	99,714	0	0	0	0	0	0	0
12:12:04	0	2074,873	9,843	9,668	9,969	5,926	6,229	21,1	952,565	24,581	2074,873	0	201,279	201,279	99,714	0	0	0	0	0	0	0
12:12:04	90,112	2075,774	9,941	9,814	9,969	5,935	6,224	21,1	952,565	24,581	2074,874	0	201,279	201,279	99,714	0	0	0	0	0	0	0
12:12:04	0	2075,774	9,941	9,814	9,969	5,935	6,218	21,1	952,565	24,581	2074,875	0	201,279	201,279	99,714	0	0	0	0	0	0	0
12:12:04	0	2075,774	9,941	9,716	9,969	5,935	6,212	21,1	952,565	24,581	2074,876	0	201,279	201,279	99,714	0	0	0	0	0	0	0
12:12:04	45,068	2076,225	9,99	9,863	9,969	5,94	6,207	21,1	952,565	24,581	2074,877	0	201,279	201,279	99,714	0	0	0	0	0	0	0
12:12:04	0	2076,225	9,99	9,863	9,969	5,94	6,202	21,1	952,565	24,581	2074,878	0	201,279	201,279	99,714	0	0	0	0	0	0	0
12:12:04	-45,068	2075,774	9,941	9,716	9,969	5,935	6,197	21,1	952,565	24,581	2074,879	0	201,279	201,279	99,714	0	0	0	0	0	0	0
12:12:04	90,161	2076,676	10,039	9,961	9,969	5,945	6,192	21,1	952,565	24,581	2074,881	0	201,279	201,279	99,714	0	0	0	0	0	0	0
12:12:04	90,136	2077,577	10,136	10,009	9,969	5,954	6,187	21	952,565	24,581	2074,884	0	201,279	201,279	99,714	0	0	0	0	0	0	0
12:12:04	45,092	2078,028	10,185	10,156	9,969	5,959	6,183	21	952,565	24,581	2074,887	0	201,279	201,279	99,714	0	0	0	0	0	0	0
12:12:04	139,453	2079,423	10,332	10,302	9,97	5,973	6,178	21	952,565	24,581	2074,891	0	201,279	201,279	99,714	0	0	0	0	0	0	0
12:12:04	263,11	2082,054	10,527	10,595	9,974	6	6,175	21	952,565	24,581	2074,898	0	201,279	201,279	99,714	0	0	0	0	0	0	0
12:12:05	443,774	2086,492	10,918	11,084	9,979	6,046	6,172	21	952,565	24,581	2074,91	0	201,279	201,279	99,714	0	0	0	0	0	0	0
12:12:05	620,483	2092,696	11,406	11,572	9,989	6,11	6,171	21	952,565	24,581	2074,928	0	201,279	201,279	99,714	0	0	0	0	0	0	0
12:12:05	479,614	2097,493	11,65	12,06	10,003	6,159	6,171	21	952,565	24,581	2074,95	0	201,279	201,279	99,714	0	0	0	0	0	0	0
12:12:05	694,189	2104,434	12,041	12,646	10,022	6,231	6,172	21	952,565	24,581	2074,98	0	201,279	201,279	99,714	0	0	0	0	0	0	0
12:12:05	515,38	2109,588	12,138	12,841	10,046	6,284	6,174	21	952,565	24,581	2075,014	0	201,279	201,279	99,714	0	0	0	0	0	0	0
12:12:05	842,675	2118,015	12,334	13,183	10,083	6,371	6,178	21	952,565	24,581	2075,057	0	201,279	201,279	99,714	0	0	0	0	0	0	0
12:12:05	609,448	2124,109	12,187	13,086	10,126	6,434	6,183	21	952,565	24,581	2075,106	0	200,674	200,674	99,712	0	0	0	0	0	0	0
12:12:05	698,974	2131,099	12,138	13,232	10,168	6,506	6,189	21	952,565	24,581	2075,163	0	200,674	200,674	99,712	0	0	0	0	0	0	0
12:12:05	996,972	2141,069	12,334	13,525	10,214	6,608	6,198	21	952,565	24,581	2075,229	0	200,674	200,674	99,712	0	0	0	0	0	0	0
12:12:05	869,189	2149,761	12,48	13,769	10,256	6,698	6,208	21	952,565	24,581	2075,303	0	200,674	200,674	99,712	0	0	0	0	0	0	0
12:12:05	1053,393	2160,295	12,773	14,209	10,3	6,807	6,219	21	952,565	24,581	2075,388	0	200,674	200,674	99,712	0	0	0	0	0	0	0
12:12:05	1167,529	2171,97	13,261	14,599	10,34	6,927	6,233	21	952,565	24,581	2075,485	0	200,674	200,674	99,712	0	0	0	0	0	0	0
12:12:05	949,951	2181,47	13,506	15,088	10,381	7,025	6,249	21	952,565	24,581	2075,591	0	200,674	200,674	99,712	0	0	0	0	0	0	0
12:12:05	1215,771	2193,627	13,994	15,674	10,424	7,15	6,266	21	952,565	24,581	2075,709	0	200,674	200,674	99,712	0	0	0	0	0	0	0
12:12:05	1092,7	2204,554	14,287	16,064	10,471	7,263	6,286	21	952,565	24,581	2075,837	0	200,674	200,674	99,712	0	0	0	0	0	0	0
12:12:05	1470,8	2219,262	14,922	16,357	10,52	7,415	6,308	21	952,565	24,581	2075,981	0	200,674	200,674	99,712	0	0	0	0	0	0	0
12:12:05	913,818	2228,401	14,775	16,406	10,58	7,509	6,332	21	952,565	24,581	2076,133	0	200,674	200,674	99,712	0	0	0	0	0	0	0
12:12:05	988,989	2238,29	14,775	16,357	10,636	7,611	6,357	21	952,565	24,581	2076,295	0	200,674	200,674	99,712	0	0	0	0	0	0	0
12:12:05	1014,111	2248,432	14,726	16,357	10,696	7,715	6,383	21	952,565	24,581	2076,467	0	200,674	200,674	99,712	0	0	0	0	0	0	0
12:12:05	1261,767	2261,049	14,922	16,943	10,757	7,845	6,412	21	952,565	24,581	2076,652	0	200,674	200,674	99,712	0	0	0	0	0	0	0
12:12:05	957,739	2270,627	14,97	16,748	10,808	7,944	6,442	21	952,565	24,581	2076,846	0	200,674	200,674	99,712	0	0	0	0	0	0	0
12:12:05	1185,595	2282,483	15,263	16,943	10,859	8,066	6,474	21	952,565	24,581	2077,052	0	200,674	200,674	99,712	0	0	0	0	0	0	0
12:12:05	968,579	2292,168	15,41	17,285	10,906	8,166	6,507	21	952,565	24,581	2077,267	0	200,674	200,674	99,712	0	0	0	0	0	0	0
12:12:05	1213,549	2304,304	15,898	17,822	10,949	8,291	6,542	21	952,565	24,581	2077,494	0	200,674	200,674	99,712	0	0	0	0	0	0	0
12:12:05	1483,667	2319,14	16,582	18,359	10,996	8,444	6,579	21	952,565	24,581	2077,736	0	200,674	200,674	99,712	0	0	0	0	0	0	0
12:12:05	1116,406	2330,305	16,875	18,31	11,043	8,559	6,618	21	952,565	24,581	2077,988	0	200,674	200,674	99,712	0	0	0	0	0	0	0
12:12:05	955,346	2339,858	16,826	18,457	11,1	8,658	6,658	21	952,565	24,581	2078,25	0	200,674	200,674	99,712	0	0	0	0	0	0	0
12:12:05	993,212	2349,79	16,826	18,603	11,156	8,76	6,699	21	952,565	24,581	2078,522	0	200,674	200,674	99,712	0	0	0	0	0	0	0
12:12:05	980,981	2359,6	16,728	18,457	11,217	8,861	6,742	21	952,565	24,581	2078,803	0	200,674	200,674	99,712	0	0	0	0	0	0	0
12:12:05	1154,711	2371,147	16,826	18,603	11,277	8,98	6,786	21	952,565	24,581	2079,095	0	200,674	200,674	99,712	0	0	0	0	0	0	0
12:12:05	1200,219	2383,149	17,07	18,701	11,331	9,104	6,831	21	952,565	24,581	2079,399	0	200,674	200,674	99,712	0	0	0	0	0	0	0
12:12:05	1169,677	2394,846	17,363	18,994	11,381	9,225	6,878	21	952,565	24,581	2079,714	0	200,674	200,674	99,712	0	0	0	0	0	0	0
12:12:05	1043,847	2405,285	17,656	19,531	11,424	9,332	6,926	21	952,565	24,581	2080,04	0	200,674	200,674	99,712	0	0	0	0	0	0	0
12:12:05	1194,384	2417,228	18,144	19,824	11,465	9,455	6,976	21	952,565	24,581	2080,377	0	200,674	200,674	99,712	0	0	0	0	0	0	0
12:12:05	1245,874	2429,687	18,779	20,263	11,501	9,584	7,027	21	952,565	24,581	2080,726	0	200,674	200,674	99,712	0	0	0	0	0	0	0
12:12:05	1003,32	2439,72	19,121	20,898	11,539	9,687	7,079	21	952,565	24,581	2081,086	0	200,674	200,674	99,712	0	0	0	0	0	0	0
12:12:05	1126,464	2450,985	19,463	20,801	11,584	9,803	7,132	21	952,565	24,581	2081,455	0	200,674	200,674	99,712	0	0	0	0	0	0	0
12:12:05	738,989	2458,375	19,365	20,752	11,631	9,88	7,186	21	952,565	24,581	2081,832	0	200,674	200,674	99,712	0	0	0	0	0	0	0
12:12:05	934,521	2467,72	19,316	20,703	11,686	9,976	7,241	21	952,565	24,581	2082,218	0	200,674	200,674	99,712	0	0	0	0	0	0	0
12:12:05	566,626	2473,386	18,877	20,215	11,742	10,034	7,296	21	952,565	24,581	2082,609	0	200,674	200,674	99,712	0	0	0	0	0	0	0
12:12:05	950,293	2482,889	18,828	20,215	11,798	10,132	7,351	21	952,565	24,581	2083,009	0	200,674	200,674	99,712	0	0	0	0	0	0	0
12:12:05	977,001	2492,659	18,974	20,215	11,845	10,233	7,408	21	952,565	24,581	2083,419	0	200,674	200,674	99,712	0	0	0	0	0	0	0
12:12:05	955,224	2502,212	19,267	20,459	11,883	10,332	7,465	21	952,565	24,581	2083,838	0	200,674	200,674	99,712	0	0	0	0	0	0	0
12:12:05	969,262	2511,904	19,658	20,801	11,916	10,432	7,523	21	952,565	24,581	2084,266	0	200,674	200,674	99,712	0	0	0	0	0	0	0
12:12:05	979,443	2521,699	20,146	21,045	11,945	10,532	7,582	21	952,565	24,581	2084,703	0	200,674	200,674	99,712	0	0	0	0	0	0	0
12:12:05	1019,433	2531,893	20,586	21,631	11,978	10,638	7,642	21	952,565	24,581	2085,15	0	200,674	200,674	99,712	0	0	0	0	0	0	0
12:12:05	904,589	2540,939	20,83	21,924	12,015	10,731	7,703	21	952,565	24,581	2085,606	0	200,674	200,674	99,712	0	0	0	0	0	0	0
12:12:05	765,014	2548,589	20,928	21,924	12,053	10,81	7,764	21	952,565	24,581	2086,069	0	200,674	200,674	99,712	0	0	0	0	0	0	0
12:12:05	579,541	2554,384	20,732	21,631	12,096	10,869	7,825	21	952,565	24,581	2086,537	0	200,674	200,674	99,712	0	0	0	0	0	0	0
12:12:05	620,605	2560,59	20,439	21,338	12,147	10,933	7,886	21	952,565	24,581	2087,012	0	200,674	200,674	99,712	0	0	0	0	0	0	0
12:12:05	899,487	2569,585	20,586	21,484	12,19	11,026	7,947	21	952,565	24,581	2087,494	0	200,674	200,674	99,712	0	0	0	0	0	0	0
12:12:05	652,832	2576,114	20,488	21,484	12,232	11,093	8,009	21	952,565	24,581	2087,983	0	200,674	200,674	99,712	0	0	0	0	0	0	0
12:12:05	937,084	2585,484	20,732	21,484	12,271	11,19	8,071	21	952,565	24,581	2088,48	0	200,674	200,674	99,712	0	0	0	0	0	0	0
12:12:05	1007,006	2595,555	21,269	21,972	12,298	11,294	8,134	21	952,565	24,581	2088,987	0	200,674	200,674	99,712	0	0	0	0	0	0	0
12:12:05	807,153	2603,626	21,611	22,363	12,325	11,377	8,198	21	952,565	24,581	2089,502	0	200,674	200,674	99,712	0	0	0	0	0	0	0
12:12:05	982,641	2613,453	22,197	22,803	12,348	11,478	8,262	21	952,565	24,581	2090,026	0	200,674	200,674	99,712	0	0	0	0	0	0	0
12:12:05	838,842	2621,841	22,539	23,144	12,376	11,565	8,327	21	952,565	24,581	2090,558	0	200,674	200,674	99,712	0	0	0	0	0	0	0
12:12:05	784,423	2629,685	22,783	23,486	12,406	11,646	8,392	21	952,565	24,581	2091,097	0	200,674	200,674	99,712	0	0	0	0	0	0	0
12:12:05	527,685	2634,962	22,685	23,096	12,441	11,7	8,457	21	952,565	24,581	2091,641	0	200,674	200,674	99,712	0	0	0	0	0	0	0
12:12:05	378,417	2638,746	22,392	22,998	12,479	11,739	8,521	21	952,565	24,581	2092,188	0	200,674	200,674	99,712	0	0	0	0	0	0	0
12:12:05	606,103	2644,807	22,344	22,803	12,515	11,802	8,586	21	952,565	24,581	2092,741	0	200,674	200,674	99,712	0	0	0	0	0	0	0
12:12:05	600,659	2650,814	22,295	22,656	12,552	11,864	8,65	21	952,565	24,581	2093,299	0	200,674	200,674	99,712	0	0	0	0	0	0	0
12:12:05	585,18	2656,666	22,344	22,803	12,582	11,924	8,714	21	952,565	24,581	2093,862	0	200,674	200,674	99,712	0	0	0	0	0	0	0
12:12:05	720,312	2663,869	22,637	23,096	12,606	11,998	8,779	21	952,565	24,581	2094,432	0	200,674	200,674	99,712	0	0	0	0	0	0	0
12:12:05	652,807	2670,397	22,881	23,34	12,629	12,065	8,843	21	952,565	24,581	2095,008	0	200,674	200,674	99,712	0	0	0	0	0	0	0
12:12:05	648,754	2676,884	23,125	23,633	12,652	12,132	8,908	21	952,565	24,581	2095,59	0	200,674	200,674	99,712	0	0	0	0	0	0	0
12:12:05	559,668	2682,481	23,271	23,682	12,675	12,19	8,972	21	952,565	24,581	2096,177	0	200,674	200,674	99,712	0	0	0	0	0	0	0
12:12:05	606,347	2688,545	23,467	23,974	12,699	12,253	9,036	21	952,565	24,581	2096,769	0	200,674	200,674	99,712	0	0	0	0	0	0	0
12:12:05	420,019	2692,745	23,467	23,828	12,722	12,296	9,1	21	952,565	24,581	2097,365	0	200,674	200,674	99,712	0	0	0	0	0	0	0
12:12:05	459,594	2697,341	23,418	23,682	12,751	12,343	9,164	21	952,565	24,581	2097,965	0	200,674	200,674	99,712	0	0	0	0	0	0	0
12:12:05	211,596	2699,457	23,125	23,437	12,779	12,365	9,227	21	952,565	24,581	2098,567	0	200,674	200,674	99,712	0	0	0	0	0	0	0
12:12:05	596,289	2705,42	23,223	23,437	12,807	12,427	9,289	21	952,565	24,581	2099,173	0	200,674	200,674	99,712	0	0	0	0	0	0	0
12:12:05	423,315	2709,653	23,223	23,34	12,831	12,47	9,352	21	952,565	24,581	2099,784	0	200,674	200,674	99,712	0	0	0	0	0	0	0
12:12:05	518,212	2714,835	23,32	23,535	12,854	12,524	9,414	21	952,565	24,581	2100,399	0	200,674	200,674	99,712	0	0	0	0	0	0	0
12:12:05	483,129	2719,666	23,467	23,682	12,873	12,573	9,476	21	952,565	24,581	2101,018	0	200,674	200,674	99,712	0	0	0	0	0	0	0
12:12:05	497,851	2724,645	23,711	23,877	12,887	12,625	9,538	21	952,565	24,581	2101,642	0	200,674	200,674	99,712	0	0	0	0	0	0	0
12:12:05	729,077	2731,935	24,101	24,463	12,906	12,7	9,6	21	952,565	24,581	2102,272	0	200,674	200,674	99,712	0	0	0	0	0	0	0
12:12:05	257,055	2734,506	24,101	24,463	12,921	12,726	9,661	21	952,565	24,581	2102,905	0	200,674	200,674	99,712	0	0	0	0	0	0	0
12:12:05	535,668	2739,863	24,297	24,512	12,94	12,782	9,722	21	952,565	24,581	2103,541	0	200,674	200,674	99,712	0	0	0	0	0	0	0
12:12:05	377,197	2743,635	24,248	24,365	12,964	12,82	9,783	21	952,565	24,581	2104,182	0	200,674	200,674	99,712	0	0	0	0	0	0	0
12:12:05	379,077	2747,425	24,199	24,463	12,988	12,86	9,843	21	952,565	24,581	2104,825	0	200,674	200,674	99,712	0	0	0	0	0	0	0
12:12:05	331,518	2750,741	24,101	24,072	13,012	12,894	9,903	21	952,565	24,581	2105,471	0	200,674	200,674	99,712	0	0	0	0	0	0	0
12:12:05	143,383	2752,174	23,906	23,877	13,031	12,909	9,962	21	952,565	24,581	2106,117	0	200,674	200,674	99,712	0	0	0	0	0	0	0
12:12:05	356,005	2755,734	23,906	23,877	13,051	12,945	10,02	21	952,565	24,581	2106,767	0	200,674	200,674	99,712	0	0	0	0	0	0	0
12:12:05	379,882	2759,533	23,955	23,877	13,069	12,984	10,078	21	952,565	24,581	2107,42	0	200,674	200,674	99,712	0	0	0	0	0	0	0
12:12:05	544,506	2764,978	24,248	24,316	13,083	13,041	10,137	21	952,565	24,581	2108,077	0	200,674	200,674	99,712	0	0	0	0	0	0	0
12:12:05	379,663	2768,775	24,443	24,463	13,094	13,08	10,194	21	952,565	24,581	2108,738	0	200,674	200,674	99,712	0	0	0	0	0	0	0
12:12:05	321,093	2771,986	24,59	24,658	13,104	13,113	10,251	21	952,565	24,581	2109,401	0	200,674	200,674	99,712	0	0	0	0	0	0	0
12:12:05	319,97	2775,186	24,736	24,951	13,113	13,146	10,308	21	952,565	24,581	2110,067	0	200,674	200,674	99,712	0	0	0	0	0	0	0
12:12:05	439,819	2779,584	24,932	25	13,127	13,191	10,365	21	952,565	24,581	2110,736	0	200,674	200,674	99,712	0	0	0	0	0	0	0
12:12:05	181,958	2781,403	24,932	25,049	13,137	13,21	10,421	21	952,565	24,581	2111,407	0	200,674	200,674	99,712	0	0	0	0	0	0	0
12:12:05	346,508	2784,869	25,029	25,049	13,151	13,246	10,476	21	952,565	24,581	2112,08	0	200,674	200,674	99,712	0	0	0	0	0	0	0
12:12:05	100,537	2785,874	24,883	24,951	13,165	13,256	10,53	21	952,565	24,581	2112,754	0	200,674	200,674	99,712	0	0	0	0	0	0	0
12:12:05	241,918	2788,293	24,883	24,951	13,178	13,281	10,584	21	952,565	24,581	2113,429	0	200,674	200,674	99,712	0	0	0	0	0	0	0
12:12:05	177,465	2790,068	24,883	24,951	13,188	13,299	10,638	21	952,565	24,581	2114,106	0	200,674	200,674	99,712	0	0	0	0	0	0	0
12:12:05	297,583	2793,044	25,029	25	13,197	13,33	10,69	21	952,565	24,581	2114,785	0	200,674	200,674	99,712	0	0	0	0	0	0	0
12:12:05	136,181	2794,405	25,078	25,146	13,202	13,344	10,742	21,2	952,565	24,581	2115,464	0	200,674	200,674	99,712	0	0	0	0	0	0	0
12:12:05	528,637	2799,692	25,517	25,488	13,207	13,398	10,795	21,2	952,565	24,581	2116,149	0	200,674	200,674	99,712	0	0	0	0	0	0	0
12:12:05	-156,884	2798,123	25,273	25,244	13,211	13,382	10,845	21,2	952,565	24,581	2116,831	0	200,674	200,674	99,712	0	0	0	0	0	0	0
12:12:05	184,204	2799,965	25,371	25,244	13,216	13,401	10,895	21,2	952,565	24,581	2117,514	0	200,674	200,674	99,712	0	0	0	0	0	0	0
12:12:06	47,998	2800,445	25,273	25,342	13,224	13,406	10,945	21,2	952,565	24,581	2118,197	0	200,674	200,674	99,712	0	0	0	0	0	0	0
12:12:06	114,477	2801,59	25,273	25,195	13,231	13,418	10,993	21,2	952,565	24,581	2118,88	0	200,674	200,674	99,712	0	0	0	0	0	0	0
12:12:06	-38,232	2801,207	25,078	25,049	13,24	13,414	11,041	21,2	952,565	24,581	2119,563	0	200,674	200,674	99,712	0	0	0	0	0	0	0
12:12:06	233,325	2803,541	25,224	25,049	13,245	13,438	11,088	21,2	952,565	24,581	2120,247	0	200,674	200,674	99,712	0	0	0	0	0	0	0
12:12:06	-47,045	2803,07	25,078	24,951	13,25	13,433	11,134	21,2	952,565	24,581	2120,929	0	200,674	200,674	99,712	0	0	0	0	0	0	0
12:12:06	98,168	2804,052	25,176	24,951	13,25	13,443	11,179	21,2	952,565	24,581	2121,612	0	200,674	200,674	99,712	0	0	0	0	0	0	0
12:12:06	49,096	2804,543	25,224	25	13,25	13,448	11,223	21,2	952,565	24,581	2122,295	0	202,792	202,792	99,721	0	0	0	0	0	0	0
12:12:06	-86,132	2803,682	25,224	24,951	13,245	13,44	11,267	21,2	952,565	24,581	2122,977	0	202,792	202,792	99,721	0	0	0	0	0	0	0
12:12:06	280,468	2806,486	25,517	25,244	13,245	13,468	11,31	21,2	952,565	24,581	2123,66	0	202,792	202,792	99,721	0	0	0	0	0	0	0
12:12:06	-133,178	2805,154	25,371	25,342	13,245	13,455	11,352	21,2	952,565	24,581	2124,342	0	202,792	202,792	99,721	0	0	0	0	0	0	0
12:12:06	0	2805,154	25,371	25,195	13,245	13,455	11,393	21,2	952,565	24,581	2125,023	0	202,792	202,792	99,721	0	0	0	0	0	0	0
12:12:06	-90,478	2804,25	25,224	25,195	13,249	13,445	11,434	21,2	952,565	24,581	2125,702	0	202,792	202,792	99,721	0	0	0	0	0	0	0
12:12:06	-19,775	2804,052	25,176	25	13,25	13,443	11,473	21,2	952,565	24,581	2126,38	0	202,792	202,792	99,721	0	0	0	0	0	0	0
12:12:06	19,775	2804,25	25,224	25,049	13,249	13,445	11,512	21,2	952,565	24,581	2127,058	0	202,792	202,792	99,721	0	0	0	0	0	0	0
12:12:06	-105,883	2803,191	25,176	25,195	13,245	13,434	11,549	21,2	952,565	24,581	2127,734	0	202,792	202,792	99,721	0	0	0	0	0	0	0
12:12:06	84,057	2804,031	25,273	25,195	13,245	13,443	11,586	21,2	952,565	24,581	2128,411	0	202,792	202,792	99,721	0	0	0	0	0	0	0
12:12:06	-64,453	2803,387	25,224	25	13,244	13,436	11,623	21,2	952,565	24,581	2129,086	0	202,792	202,792	99,721	0	0	0	0	0	0	0
12:12:06	-202,758	2801,359	25,078	24,951	13,241	13,416	11,658	21,2	952,565	24,581	2129,758	0	202,792	202,792	99,721	0	0	0	0	0	0	0
12:12:06	0	2801,359	25,078	24,853	13,241	13,416	11,692	21,2	952,565	24,581	2130,429	0	202,792	202,792	99,721	0	0	0	0	0	0	0
12:12:06	-147,192	2799,887	24,932	24,805	13,241	13,4	11,726	21,2	952,565	24,581	2131,099	0	202,792	202,792	99,721	0	0	0	0	0	0	0
12:12:06	-49,047	2799,397	24,883	24,805	13,241	13,395	11,759	21,2	952,565	24,581	2131,767	0	202,792	202,792	99,721	0	0	0	0	0	0	0
12:12:06	33,862	2799,735	24,932	24,951	13,24	13,399	11,791	21,2	952,565	24,581	2132,435	0	202,792	202,792	99,721	0	0	0	0	0	0	0
12:12:06	-196,215	2797,773	24,736	24,707	13,24	13,379	11,822	21,2	952,565	24,581	2133,101	0	202,792	202,792	99,721	0	0	0	0	0	0	0
12:12:06	147,143	2799,245	24,883	24,853	13,24	13,394	11,853	21,2	952,565	24,581	2133,767	0	202,792	202,792	99,721	0	0	0	0	0	0	0
12:12:06	-83,886	2798,406	24,883	24,853	13,235	13,385	11,883	21,2	952,565	24,581	2134,432	0	202,792	202,792	99,721	0	0	0	0	0	0	0
12:12:06	49,047	2798,896	24,932	24,853	13,235	13,39	11,912	21,2	952,565	24,581	2135,096	0	202,792	202,792	99,721	0	0	0	0	0	0	0
12:12:06	-183,154	2797,065	24,736	24,512	13,236	13,371	11,941	21,2	952,565	24,581	2135,758	0	202,792	202,792	99,721	0	0	0	0	0	0	0
12:12:06	49,047	2797,555	24,785	24,707	13,236	13,376	11,969	21,2	952,565	24,581	2136,42	0	202,792	202,792	99,721	0	0	0	0	0	0	0
12:12:06	172,216	2799,277	25,029	25	13,232	13,394	11,997	21,2	952,565	24,581	2137,082	0	202,792	202,792	99,721	0	0	0	0	0	0	0
12:12:06	-28,393	2798,994	25,029	24,951	13,23	13,391	12,024	21,2	952,565	24,581	2137,744	0	202,792	202,792	99,721	0	0	0	0	0	0	0
12:12:06	0	2798,994	25,029	24,951	13,23	13,391	12,051	21,2	952,565	24,581	2138,406	0	202,792	202,792	99,721	0	0	0	0	0	0	0
12:12:06	-402,075	2794,973	24,687	24,267	13,227	13,35	12,077	21,2	952,565	24,581	2139,062	0	202,792	202,792	99,721	0	0	0	0	0	0	0
12:12:06	-469,506	2790,278	24,248	23,535	13,225	13,301	12,101	21,2	952,565	24,581	2139,713	0	202,792	202,792	99,721	0	0	0	0	0	0	0
12:12:06	-757,47	2782,703	23,564	22,656	13,221	13,223	12,123	21,2	952,565	24,581	2140,357	0	202,792	202,792	99,721	0	0	0	0	0	0	0
12:12:06	-1056,665	2772,136	22,783	21,631	13,206	13,114	12,142	21,2	952,565	24,581	2140,988	0	202,792	202,792	99,721	0	0	0	0	0	0	0
12:12:06	-927,734	2762,859	22,344	20,801	13,178	13,019	12,159	21,2	952,565	24,581	2141,61	0	202,792	202,792	99,721	0	0	0	0	0	0	0
12:12:06	-960,083	2753,258	22,051	20,556	13,141	12,92	12,174	21,2	952,565	24,581	2142,222	0	202,792	202,792	99,721	0	0	0	0	0	0	0
12:12:06	-556,274	2747,695	22,344	20,556	13,093	12,862	12,188	21,2	952,565	24,581	2142,827	0	202,792	202,792	99,721	0	0	0	0	0	0	0
12:12:06	-881,103	2738,884	22,49	20,605	13,036	12,772	12,199	21,2	952,565	24,581	2143,423	0	202,792	202,792	99,721	0	0	0	0	0	0	0
12:12:06	-889,428	2729,99	22,539	20,459	12,983	12,68	12,209	21,2	952,565	24,581	2144,01	0	202,792	202,792	99,721	0	0	0	0	0	0	0
12:12:06	-899,829	2720,992	22,49	20,556	12,935	12,587	12,216	21,2	952,565	24,581	2144,587	0	202,792	202,792	99,721	0	0	0	0	0	0	0
12:12:06	-1044,335	2710,548	22,295	20,166	12,887	12,479	12,221	21,2	952,565	24,581	2145,153	0	202,792	202,792	99,721	0	0	0	0	0	0	0
12:12:06	-1499,292	2695,556	21,465	19,043	12,849	12,325	12,223	21,2	952,565	24,581	2145,703	0	202,792	202,792	99,721	0	0	0	0	0	0	0
12:12:06	-952,88	2686,027	21,269	19,385	12,807	12,227	12,223	21,2	952,565	24,581	2146,244	0	202,792	202,792	99,721	0	0	0	0	0	0	0
12:12:06	-1188,549	2674,141	20,83	18,799	12,764	12,104	12,221	21,2	952,565	24,581	2146,772	0	202,792	202,792	99,721	0	0	0	0	0	0	0
12:12:06	-1173,681	2662,404	20,488	18,164	12,717	11,983	12,216	21,2	952,565	24,581	2147,288	0	202,792	202,792	99,721	0	0	0	0	0	0	0
12:12:06	-738,94	2655,015	20,586	17,969	12,67	11,907	12,21	21,2	952,565	24,581	2147,795	0	202,792	202,792	99,721	0	0	0	0	0	0	0
12:12:06	-1066,552	2644,349	20,586	18,799	12,61	11,797	12,202	21,2	952,565	24,581	2148,292	0	202,792	202,792	99,721	0	0	0	0	0	0	0
12:12:06	-366,186	2640,688	21,269	18,945	12,552	11,759	12,193	21,2	952,565	24,581	2148,784	0	202,792	202,792	99,721	0	0	0	0	0	0	0
12:12:06	-1506,372	2625,624	20,732	18,652	12,497	11,604	12,182	21,2	952,565	24,581	2149,261	0	202,792	202,792	99,721	0	0	0	0	0	0	0
12:12:06	-633,203	2619,292	20,976	18,994	12,448	11,539	12,169	21,2	952,565	24,581	2149,731	0	202,792	202,792	99,721	0	0	0	0	0	0	0
12:12:06	-769,873	2611,593	20,928	19,043	12,407	11,459	12,155	21,2	952,565	24,581	2150,193	0	202,792	202,792	99,721	0	0	0	0	0	0	0
12:12:06	-1199,902	2599,594	20,342	18,994	12,372	11,336	12,139	21,2	952,565	24,581	2150,642	0	202,792	202,792	99,721	0	0	0	0	0	0	0
12:12:06	-946,85	2590,126	19,804	18,506	12,349	11,238	12,122	21,2	952,565	24,581	2151,082	0	202,792	202,792	99,721	0	0	0	0	0	0	0
12:12:06	-915,576	2580,97	19,267	18,066	12,327	11,144	12,102	21,2	952,565	24,581	2151,512	0	202,792	202,792	99,721	0	0	0	0	0	0	0
12:12:06	-902,563	2571,944	18,828	17,773	12,3	11,05	12,082	21,2	952,565	24,581	2151,932	0	202,792	202,792	99,721	0	0	0	0	0	0	0
12:12:06	-782,617	2564,118	18,535	17,578	12,272	10,97	12,06	21,2	952,565	24,581	2152,345	0	202,792	202,792	99,721	0	0	0	0	0	0	0
12:12:06	-761,279	2556,505	18,34	17,285	12,24	10,891	12,037	21,2	952,565	24,581	2152,749	0	202,792	202,792	99,721	0	0	0	0	0	0	0
12:12:06	-511,962	2551,386	18,486	17,48	12,203	10,839	12,014	21,2	952,565	24,581	2153,148	0	202,792	202,792	99,721	0	0	0	0	0	0	0
12:12:06	-543,383	2545,952	18,681	17,48	12,162	10,783	11,989	21,2	952,565	24,581	2153,54	0	202,792	202,792	99,721	0	0	0	0	0	0	0
12:12:06	-783,911	2538,113	18,633	17,578	12,12	10,702	11,964	21,2	952,565	24,581	2153,925	0	202,792	202,792	99,721	0	0	0	0	0	0	0
12:12:06	-738,256	2530,73	18,486	17,431	12,087	10,626	11,938	21,2	952,565	24,581	2154,302	0	202,792	202,792	99,721	0	0	0	0	0	0	0
12:12:06	-587,817	2524,852	18,486	17,48	12,053	10,565	11,911	21,2	952,565	24,581	2154,672	0	202,792	202,792	99,721	0	0	0	0	0	0	0
12:12:06	-790,747	2516,944	18,193	17,041	12,025	10,483	11,883	21,2	952,565	24,581	2155,035	0	202,792	202,792	99,721	0	0	0	0	0	0	0
12:12:06	-785,839	2509,086	17,9	16,845	11,997	10,402	11,854	21,2	952,565	24,581	2155,389	0	202,792	202,792	99,721	0	0	0	0	0	0	0
12:12:06	-751,684	2501,569	17,558	16,699	11,973	10,325	11,824	21,2	952,565	24,581	2155,735	0	202,792	202,792	99,721	0	0	0	0	0	0	0
12:12:06	-466,992	2496,899	17,51	16,699	11,949	10,277	11,794	21,2	952,565	24,581	2156,076	0	202,792	202,792	99,721	0	0	0	0	0	0	0
12:12:06	-596,533	2490,934	17,412	16,552	11,921	10,215	11,763	21,2	952,565	24,581	2156,411	0	202,792	202,792	99,721	0	0	0	0	0	0	0
12:12:06	-836,108	2482,573	17,07	16,162	11,892	10,129	11,731	21,2	952,565	24,581	2156,737	0	202,792	202,792	99,721	0	0	0	0	0	0	0
12:12:06	-408,3	2478,49	17,168	16,211	11,864	10,087	11,698	21,2	952,565	24,581	2157,058	0	202,792	202,792	99,721	0	0	0	0	0	0	0
12:12:06	-536,425	2473,126	17,217	16,211	11,831	10,032	11,666	21,2	952,565	24,581	2157,375	0	202,792	202,792	99,721	0	0	0	0	0	0	0
12:12:06	-583,862	2467,287	17,217	16,308	11,798	9,972	11,633	21,2	952,565	24,581	2157,684	0	202,792	202,792	99,721	0	0	0	0	0	0	0
12:12:06	-721,167	2460,075	17,07	16,064	11,765	9,897	11,598	21,2	952,565	24,581	2157,987	0	202,792	202,792	99,721	0	0	0	0	0	0	0
12:12:06	-505,859	2455,017	17,07	16,211	11,737	9,845	11,564	21,2	952,565	24,581	2158,284	0	202,792	202,792	99,721	0	0	0	0	0	0	0
12:12:06	-680,346	2448,213	16,875	15,967	11,709	9,775	11,529	21,2	952,565	24,581	2158,574	0	202,792	202,792	99,721	0	0	0	0	0	0	0
12:12:06	-534,594	2442,867	16,826	15,967	11,682	9,72	11,494	21,2	952,565	24,581	2158,858	0	202,792	202,792	99,721	0	0	0	0	0	0	0
12:12:06	-561,572	2437,252	16,679	15,869	11,658	9,662	11,458	21,2	952,565	24,581	2159,136	0	202,792	202,792	99,721	0	0	0	0	0	0	0
12:12:06	-663,061	2430,621	16,435	15,674	11,634	9,594	11,421	21,2	952,565	24,581	2159,408	0	202,792	202,792	99,721	0	0	0	0	0	0	0
12:12:06	-577,001	2424,851	16,338	15,478	11,606	9,534	11,384	21,2	952,565	24,581	2159,673	0	202,792	202,792	99,721	0	0	0	0	0	0	0
12:12:06	-591,772	2418,933	16,24	15,429	11,578	9,473	11,347	21,2	952,565	24,581	2159,932	0	202,792	202,792	99,721	0	0	0	0	0	0	0
12:12:06	-396,484	2414,968	16,338	15,722	11,551	9,432	11,309	21,2	952,565	24,581	2160,188	0	202,792	202,792	99,721	0	0	0	0	0	0	0
12:12:06	-585,131	2409,117	16,386	15,674	11,515	9,372	11,271	21,2	952,565	24,581	2160,436	0	202,792	202,792	99,721	0	0	0	0	0	0	0
12:12:06	-524,609	2403,871	16,435	15,722	11,483	9,318	11,233	21,2	952,565	24,581	2160,68	0	202,792	202,792	99,721	0	0	0	0	0	0	0
12:12:06	-660,815	2397,263	16,338	15,625	11,45	9,25	11,194	21,2	952,565	24,581	2160,916	0	202,792	202,792	99,721	0	0	0	0	0	0	0
12:12:06	-575,415	2391,509	16,24	15,625	11,423	9,19	11,155	21,2	952,565	24,581	2161,147	0	202,792	202,792	99,721	0	0	0	0	0	0	0
12:12:06	-548,999	2386,019	16,191	15,478	11,395	9,134	11,115	21,2	952,565	24,581	2161,371	0	202,792	202,792	99,721	0	0	0	0	0	0	0
12:12:06	-635,693	2379,662	15,947	15,429	11,372	9,068	11,075	21,2	952,565	24,581	2161,59	0	202,792	202,792	99,721	0	0	0	0	0	0	0
12:12:06	-695,556	2372,706	15,556	15,088	11,354	8,996	11,034	21,2	952,565	24,581	2161,801	0	202,792	202,792	99,721	0	0	0	0	0	0	0
12:12:06	-511,596	2367,59	15,361	14,746	11,336	8,944	10,993	21,2	952,565	24,581	2162,007	0	202,792	202,792	99,721	0	0	0	0	0	0	0
12:12:06	-574,096	2361,849	15,117	14,599	11,316	8,885	10,952	21,2	952,565	24,581	2162,207	0	202,792	202,792	99,721	0	0	0	0	0	0	0
12:12:06	-546,752	2356,382	14,97	14,306	11,293	8,828	10,91	21,2	952,565	24,581	2162,401	0	202,792	202,792	99,721	0	0	0	0	0	0	0
12:12:06	-508,227	2351,299	14,922	14,404	11,267	8,776	10,868	21,2	952,565	24,581	2162,59	0	202,792	202,792	99,721	0	0	0	0	0	0	0
12:12:06	-486,523	2346,434	14,922	14,306	11,24	8,726	10,826	21,2	952,565	24,581	2162,774	0	202,792	202,792	99,721	0	0	0	0	0	0	0
12:12:06	-420,605	2342,228	14,922	14,306	11,216	8,682	10,784	21,2	952,565	24,581	2162,953	0	202,792	202,792	99,721	0	0	0	0	0	0	0
12:12:06	-601,123	2336,217	14,775	14,209	11,19	8,62	10,742	21,2	952,565	24,581	2163,127	0	202,792	202,792	99,721	0	0	0	0	0	0	0
12:12:06	-393,896	2332,278	14,726	14,209	11,17	8,58	10,699	21,2	952,565	24,581	2163,296	0	202,792	202,792	99,721	0	0	0	0	0	0	0
12:12:06	-558,959	2326,688	14,482	13,867	11,152	8,522	10,657	21,2	953,025	24,581	2163,459	0	202,792	202,792	99,721	0	0	0	0	0	0	0
12:12:06	-436,352	2322,325	14,384	13,867	11,132	8,477	10,614	21,2	953,025	24,581	2163,618	0	202,792	202,792	99,721	0	0	0	0	0	0	0
12:12:06	-601,733	2316,307	14,092	13,623	11,114	8,415	10,571	21,2	953,025	24,581	2163,77	0	202,792	202,792	99,721	0	0	0	0	0	0	0
12:12:06	-442,871	2311,879	13,896	13,525	11,099	8,369	10,528	21,2	953,025	24,581	2163,919	0	202,792	202,792	99,721	0	0	0	0	0	0	0
12:12:07	-416,088	2307,718	13,799	13,427	11,081	8,326	10,485	21,2	953,025	24,581	2164,062	0	202,792	202,792	99,721	0	0	0	0	0	0	0
12:12:07	-417,968	2303,538	13,799	13,427	11,057	8,283	10,441	21,2	953,025	24,581	2164,202	0	202,792	202,792	99,721	0	0	0	0	0	0	0
12:12:07	-378,173	2299,756	13,75	13,427	11,039	8,244	10,398	21,2	953,025	24,581	2164,337	0	202,792	202,792	99,721	0	0	0	0	0	0	0
12:12:07	-335,009	2296,406	13,75	13,427	11,02	8,21	10,355	21,2	953,025	24,581	2164,469	0	202,792	202,792	99,721	0	0	0	0	0	0	0
12:12:07	-332,885	2293,078	13,75	13,379	11,001	8,176	10,313	21,2	953,025	24,581	2164,598	0	202,792	202,792	99,721	0	0	0	0	0	0	0
12:12:07	-472,68	2288,351	13,603	13,33	10,982	8,127	10,27	21,2	953,025	24,581	2164,721	0	202,792	202,792	99,721	0	0	0	0	0	0	0
12:12:07	-286,621	2285,484	13,652	13,33	10,963	8,097	10,227	21,2	953,025	24,581	2164,842	0	202,89	202,89	99,721	0	0	0	0	0	0	0
12:12:07	-433,642	2281,148	13,457	13,232	10,949	8,053	10,185	21,2	953,025	24,581	2164,959	0	202,89	202,89	99,721	0	0	0	0	0	0	0
12:12:07	-294,995	2278,198	13,408	13,183	10,935	8,022	10,142	21,2	953,025	24,581	2165,072	0	202,89	202,89	99,721	0	0	0	0	0	0	0
12:12:07	-388,305	2274,315	13,261	12,988	10,921	7,982	10,1	21,2	953,025	24,581	2165,181	0	202,89	202,89	99,721	0	0	0	0	0	0	0
12:12:07	-388,183	2270,433	13,115	12,89	10,906	7,942	10,057	21,2	953,025	24,581	2165,286	0	202,89	202,89	99,721	0	0	0	0	0	0	0
12:12:07	-286,596	2267,567	13,164	12,89	10,888	7,913	10,015	21,2	953,025	24,581	2165,389	0	202,89	202,89	99,721	0	0	0	0	0	0	0
12:12:07	-331,616	2264,251	13,164	12,89	10,869	7,878	9,974	21,2	953,025	24,581	2165,487	0	202,89	202,89	99,721	0	0	0	0	0	0	0
12:12:07	-376,489	2260,486	13,115	12,841	10,85	7,84	9,932	21,2	953,025	24,581	2165,582	0	202,89	202,89	99,721	0	0	0	0	0	0	0
12:12:07	-247,656	2258,01	13,115	12,841	10,836	7,814	9,89	21,2	953,025	24,581	2165,675	0	202,89	202,89	99,721	0	0	0	0	0	0	0
12:12:07	-286,645	2255,143	13,164	12,89	10,817	7,784	9,849	21,2	953,025	24,581	2165,764	0	202,89	202,89	99,721	0	0	0	0	0	0	0
12:12:07	-247,656	2252,667	13,164	12,89	10,803	7,759	9,808	21,2	953,025	24,581	2165,851	0	202,89	202,89	99,721	0	0	0	0	0	0	0
12:12:07	-373,266	2248,934	13,115	12,841	10,785	7,72	9,767	21,2	953,025	24,581	2165,935	0	202,89	202,89	99,721	0	0	0	0	0	0	0
12:12:07	-342,993	2245,504	13,017	12,744	10,77	7,685	9,726	21,2	953,025	24,581	2166,014	0	202,89	202,89	99,721	0	0	0	0	0	0	0
12:12:07	-295,703	2242,547	12,968	12,695	10,756	7,655	9,686	21,2	953,025	24,581	2166,091	0	202,89	202,89	99,721	0	0	0	0	0	0	0
12:12:07	-386,401	2238,683	12,822	12,549	10,742	7,615	9,645	21,2	953,025	24,581	2166,163	0	202,89	202,89	99,721	0	0	0	0	0	0	0
12:12:07	-292,48	2235,758	12,773	12,549	10,728	7,585	9,605	21,2	953,025	24,581	2166,233	0	202,89	202,89	99,721	0	0	0	0	0	0	0
12:12:07	-424,438	2231,514	12,675	12,5	10,709	7,541	9,564	21,2	953,025	24,581	2166,298	0	202,89	202,89	99,721	0	0	0	0	0	0	0
12:12:07	-237,524	2229,139	12,773	12,549	10,691	7,516	9,524	21,2	953,025	24,581	2166,361	0	202,89	202,89	99,721	0	0	0	0	0	0	0
12:12:07	-256,03	2226,578	12,773	12,451	10,676	7,49	9,484	21,2	953,025	24,581	2166,422	0	202,89	202,89	99,721	0	0	0	0	0	0	0
12:12:07	-335,131	2223,227	12,675	12,549	10,662	7,455	9,444	21,2	953,025	24,581	2166,479	0	202,89	202,89	99,721	0	0	0	0	0	0	0
12:12:07	-353,491	2219,692	12,627	12,353	10,645	7,419	9,405	21,2	953,025	24,581	2166,532	0	202,89	202,89	99,721	0	0	0	0	0	0	0
12:12:07	-248,583	2217,206	12,627	12,353	10,631	7,393	9,365	21,2	953,025	24,581	2166,583	0	202,89	202,89	99,721	0	0	0	0	0	0	0
12:12:07	-338,159	2213,825	12,529	12,256	10,617	7,359	9,326	21,2	953,025	24,581	2166,63	0	202,89	202,89	99,721	0	0	0	0	0	0	0
12:12:07	-290,136	2210,923	12,48	12,109	10,603	7,329	9,287	21,2	953,025	24,581	2166,674	0	202,89	202,89	99,721	0	0	0	0	0	0	0
12:12:07	-286,767	2208,056	12,431	12,06	10,589	7,299	9,248	21,2	953,025	24,581	2166,716	0	202,89	202,89	99,721	0	0	0	0	0	0	0
12:12:07	-239,917	2205,656	12,431	11,963	10,576	7,274	9,209	21,2	953,025	24,581	2166,755	0	202,89	202,89	99,721	0	0	0	0	0	0	0
12:12:07	-342,211	2202,234	12,334	11,963	10,561	7,239	9,17	21,2	953,025	24,581	2166,79	0	202,89	202,89	99,721	0	0	0	0	0	0	0
12:12:07	-141,821	2200,816	12,431	11,963	10,548	7,224	9,132	21,2	953,025	24,581	2166,824	0	202,89	202,89	99,721	0	0	0	0	0	0	0
12:12:07	-399,829	2196,818	12,285	11,914	10,533	7,183	9,094	21,2	953,025	24,581	2166,854	0	202,89	202,89	99,721	0	0	0	0	0	0	0
12:12:07	-246,24	2194,355	12,285	11,914	10,519	7,158	9,056	21,2	953,025	24,581	2166,882	0	202,89	202,89	99,721	0	0	0	0	0	0	0
12:12:07	-244,287	2191,912	12,285	11,914	10,505	7,133	9,018	21,2	953,025	24,581	2166,907	0	202,89	202,89	99,721	0	0	0	0	0	0	0
12:12:07	-246,826	2189,444	12,334	11,963	10,489	7,107	8,981	21,2	953,025	24,581	2166,93	0	202,89	202,89	99,721	0	0	0	0	0	0	0
12:12:07	-330,786	2186,136	12,187	11,914	10,478	7,073	8,943	21,2	953,025	24,581	2166,949	0	202,89	202,89	99,721	0	0	0	0	0	0	0
12:12:07	-270,312	2183,433	12,138	11,816	10,465	7,045	8,906	21,2	953,025	24,581	2166,965	0	202,89	202,89	99,721	0	0	0	0	0	0	0
12:12:07	-222,729	2181,206	12,138	11,767	10,452	7,022	8,869	21,2	953,025	24,581	2166,98	0	202,89	202,89	99,721	0	0	0	0	0	0	0
12:12:07	-268,75	2178,518	12,041	11,718	10,442	6,995	8,832	21,2	953,025	24,581	2166,991	0	202,89	202,89	99,721	0	0	0	0	0	0	0
12:12:07	-267,626	2175,842	11,943	11,718	10,432	6,967	8,796	21,2	953,025	24,581	2167	0	202,89	202,89	99,721	0	0	0	0	0	0	0
12:12:07	-221,435	2173,628	11,943	11,621	10,42	6,944	8,76	21,2	953,025	24,581	2167,007	0	202,89	202,89	99,721	0	0	0	0	0	0	0
12:12:07	-340,454	2170,223	11,748	11,523	10,411	6,909	8,723	21,2	953,025	24,581	2167,01	0	202,89	202,89	99,721	0	0	0	0	0	0	0
12:12:07	-107,666	2169,147	11,845	11,523	10,399	6,898	8,688	21,2	953,025	24,581	2167,012	0	202,89	202,89	99,721	0	0	0	0	0	0	0
12:12:07	-332,153	2165,825	11,748	11,572	10,386	6,864	8,652	21,2	953,025	24,581	2165,825	0	202,89	202,89	99,721	0	0	0	0	0	0	0
12:12:07	-148,632	2164,339	11,845	11,572	10,372	6,848	8,616	21,2	953,025	24,581	2164,339	0	202,89	202,89	99,721	0	0	0	0	0	0	0
12:12:07	-86,254	2163,476	11,943	11,718	10,362	6,839	8,582	21,2	953,025	24,581	2163,476	0	202,89	202,89	99,721	0	0	0	0	0	0	0
12:12:07	-329,809	2160,178	11,845	11,621	10,349	6,805	8,547	21,2	953,025	24,581	2160,178	0	202,89	202,89	99,721	0	0	0	0	0	0	0
12:12:07	-326,196	2156,916	11,65	11,523	10,34	6,772	8,512	21,2	953,025	24,581	2156,916	0	202,89	202,89	99,721	0	0	0	0	0	0	0
12:12:07	-234,252	2154,574	11,504	11,425	10,335	6,748	8,477	21,2	953,025	24,581	2154,574	0	202,89	202,89	99,721	0	0	0	0	0	0	0
12:12:07	-252,319	2152,05	11,406	11,279	10,326	6,722	8,443	21,2	953,025	24,581	2152,05	0	202,89	202,89	99,721	0	0	0	0	0	0	0
12:12:07	-143,994	2150,61	11,406	11,279	10,317	6,707	8,409	21,2	953,025	24,581	2150,61	0	202,89	202,89	99,721	0	0	0	0	0	0	0
12:12:07	-252,075	2148,09	11,308	11,23	10,308	6,681	8,375	21,2	953,025	24,581	2148,09	0	202,89	202,89	99,721	0	0	0	0	0	0	0
12:12:07	-127,148	2146,818	11,259	11,181	10,304	6,668	8,342	21,2	953,025	24,581	2146,818	0	202,89	202,89	99,721	0	0	0	0	0	0	0
12:12:07	-237,011	2144,448	11,162	11,035	10,295	6,643	8,308	21,2	953,025	24,581	2144,448	0	202,89	202,89	99,721	0	0	0	0	0	0	0
12:12:07	-235,205	2142,096	11,015	10,937	10,29	6,619	8,275	21,2	953,025	24,581	2142,096	0	202,89	202,89	99,721	0	0	0	0	0	0	0
12:12:07	-147,119	2140,625	11,015	11,035	10,281	6,604	8,242	21,2	953,025	24,581	2140,625	0	202,89	202,89	99,721	0	0	0	0	0	0	0
12:12:07	-164,428	2138,981	11,015	11,035	10,272	6,587	8,21	21,2	953,025	24,581	2138,981	0	202,89	202,89	99,721	0	0	0	0	0	0	0
12:12:07	-150,317	2137,477	11,015	11,035	10,264	6,571	8,178	21,2	953,025	24,581	2137,477	0	202,89	202,89	99,721	0	0	0	0	0	0	0
12:12:07	-60,742	2136,87	11,113	11,035	10,255	6,565	8,146	21,2	953,025	24,581	2136,87	0	202,89	202,89	99,721	0	0	0	0	0	0	0
12:12:07	-107,031	2135,8	11,162	10,937	10,246	6,554	8,115	21,2	953,025	24,581	2135,8	0	202,89	202,89	99,721	0	0	0	0	0	0	0
12:12:07	-219,995	2133,6	11,015	10,937	10,242	6,531	8,084	21,2	953,025	24,581	2133,6	0	202,89	202,89	99,721	0	0	0	0	0	0	0
12:12:07	-129,15	2132,308	10,966	10,888	10,237	6,518	8,053	21,2	953,025	24,581	2132,308	0	202,89	202,89	99,721	0	0	0	0	0	0	0
12:12:07	-115,234	2131,156	10,918	10,84	10,233	6,506	8,023	21,2	953,025	24,581	2131,156	0	202,89	202,89	99,721	0	0	0	0	0	0	0
12:12:07	-84,814	2130,308	10,918	10,742	10,228	6,498	7,993	21,2	953,025	24,581	2130,308	0	202,89	202,89	99,721	0	0	0	0	0	0	0
12:12:07	-175,708	2128,551	10,82	10,693	10,223	6,479	7,963	21,2	953,025	24,581	2128,551	0	202,89	202,89	99,721	0	0	0	0	0	0	0
12:12:07	-84,814	2127,703	10,82	10,693	10,218	6,471	7,934	21,2	953,025	24,581	2127,703	0	202,89	202,89	99,721	0	0	0	0	0	0	0
12:12:07	-143,945	2126,263	10,82	10,595	10,21	6,456	7,905	21,2	953,025	24,581	2126,263	0	202,89	202,89	99,721	0	0	0	0	0	0	0
12:12:07	-85,888	2125,404	10,82	10,693	10,205	6,447	7,876	21,2	953,025	24,581	2125,404	0	202,89	202,89	99,721	0	0	0	0	0	0	0
12:12:07	-85,888	2124,545	10,82	10,693	10,2	6,438	7,848	21,2	953,025	24,581	2124,545	0	202,89	202,89	99,721	0	0	0	0	0	0	0
12:12:07	-192,431	2122,621	10,771	10,693	10,192	6,418	7,82	21,2	953,025	24,581	2122,621	0	202,89	202,89	99,721	0	0	0	0	0	0	0
12:12:07	-87,084	2121,75	10,771	10,693	10,187	6,409	7,792	21,2	953,025	24,581	2121,75	0	202,89	202,89	99,721	0	0	0	0	0	0	0
12:12:07	-147,778	2120,272	10,625	10,547	10,186	6,394	7,765	21,2	953,025	24,581	2120,272	0	202,89	202,89	99,721	0	0	0	0	0	0	0
12:12:07	-90,6	2119,366	10,527	10,498	10,186	6,385	7,738	21,2	953,025	24,581	2119,366	0	202,89	202,89	99,721	0	0	0	0	0	0	0
12:12:07	-119,36	2118,173	10,478	10,351	10,182	6,372	7,711	21,2	953,025	24,581	2118,173	0	202,89	202,89	99,721	0	0	0	0	0	0	0
12:12:07	-12,841	2118,044	10,478	10,351	10,181	6,371	7,685	21,2	953,025	24,581	2118,044	0	202,89	202,89	99,721	0	0	0	0	0	0	0
12:12:07	-74,047	2117,304	10,478	10,302	10,177	6,363	7,659	21,2	953,025	24,581	2117,304	0	202,89	202,89	99,721	0	0	0	0	0	0	0
12:12:07	-76,342	2116,54	10,478	10,351	10,173	6,356	7,633	21,2	953,025	24,581	2116,54	0	202,89	202,89	99,721	0	0	0	0	0	0	0
12:12:07	-121,435	2115,326	10,429	10,351	10,169	6,343	7,608	21,2	953,025	24,581	2115,326	0	202,89	202,89	99,721	0	0	0	0	0	0	0
12:12:07	34,521	2115,671	10,478	10,351	10,168	6,347	7,583	21,2	953,025	24,581	2115,326	0	202,89	202,89	99,721	0	0	0	0	0	0	0
12:12:07	-88,11	2114,79	10,478	10,4	10,163	6,338	7,559	21,2	953,025	24,581	2114,79	0	202,89	202,89	99,721	0	0	0	0	0	0	0
12:12:07	-96,337	2113,827	10,527	10,4	10,155	6,328	7,535	21,2	953,025	24,581	2113,827	0	202,89	202,89	99,721	0	0	0	0	0	0	0
12:12:07	-9,399	2113,733	10,625	10,547	10,149	6,327	7,511	21,2	953,025	24,581	2113,733	0	202,89	202,89	99,721	0	0	0	0	0	0	0
12:12:07	-87,963	2112,853	10,625	10,547	10,144	6,318	7,488	21,2	953,025	24,581	2112,853	0	202,89	202,89	99,721	0	0	0	0	0	0	0
12:12:07	0	2112,853	10,625	10,498	10,144	6,318	7,465	21,2	953,025	24,581	2112,853	0	202,89	202,89	99,721	0	0	0	0	0	0	0
12:12:07	-170,043	2111,153	10,527	10,498	10,14	6,3	7,442	21,2	953,025	24,581	2111,153	0	202,89	202,89	99,721	0	0	0	0	0	0	0
12:12:07	-10,742	2111,045	10,527	10,498	10,139	6,299	7,42	21,2	953,025	24,581	2111,045	0	202,89	202,89	99,721	0	0	0	0	0	0	0
12:12:07	-112,963	2109,916	10,478	10,4	10,135	6,287	7,397	21,2	953,025	24,581	2109,916	0	202,89	202,89	99,721	0	0	0	0	0	0	0
12:12:07	-45,239	2109,463	10,429	10,4	10,135	6,283	7,376	21,2	953,025	24,581	2109,463	0	202,89	202,89	99,721	0	0	0	0	0	0	0
12:12:07	-135,717	2108,106	10,283	10,302	10,135	6,269	7,354	21,2	953,025	24,581	2108,106	0	202,89	202,89	99,721	0	0	0	0	0	0	0
12:12:07	-10,742	2107,999	10,283	10,205	10,135	6,268	7,333	21,2	953,025	24,581	2107,999	0	202,89	202,89	99,721	0	0	0	0	0	0	0
12:12:07	-67,529	2107,323	10,283	10,302	10,131	6,261	7,311	21,2	953,025	24,581	2107,323	0	202,89	202,89	99,721	0	0	0	0	0	0	0
12:12:07	-10,742	2107,216	10,283	10,156	10,13	6,259	7,291	21,2	953,025	24,581	2107,216	0	202,89	202,89	99,721	0	0	0	0	0	0	0
12:12:07	-168,872	2105,527	10,185	10,302	10,126	6,242	7,27	21,2	953,025	24,581	2105,527	0	202,89	202,89	99,721	0	0	0	0	0	0	0
12:12:08	80,761	2106,335	10,283	10,205	10,125	6,25	7,25	21,1	953,025	24,581	2105,528	0	202,89	202,89	99,721	0	0	0	0	0	0	0
12:12:08	-68,603	2105,649	10,283	10,156	10,121	6,243	7,231	21,1	953,025	24,581	2105,528	0	202,89	202,89	99,721	0	0	0	0	0	0	0
12:12:08	46,508	2106,114	10,429	10,4	10,116	6,248	7,211	21,1	953,025	24,581	2105,529	0	202,89	202,89	99,721	0	0	0	0	0	0	0
12:12:08	-35,351	2105,76	10,478	10,351	10,112	6,244	7,192	21,1	953,025	24,581	2105,529	0	202,89	202,89	99,721	0	0	0	0	0	0	0
12:12:08	-80,395	2104,956	10,478	10,4	10,107	6,236	7,174	21,1	953,025	24,581	2104,956	0	202,89	202,89	99,721	0	0	0	0	0	0	0
12:12:08	-45,239	2104,504	10,429	10,351	10,107	6,232	7,155	21,1	953,025	24,581	2104,504	0	202,89	202,89	99,721	0	0	0	0	0	0	0
12:12:08	-90,405	2103,6	10,332	10,302	10,107	6,222	7,137	21,1	953,025	24,581	2103,6	0	202,89	202,89	99,721	0	0	0	0	0	0	0
12:12:08	-45,239	2103,148	10,283	10,156	10,107	6,218	7,119	21,1	953,025	24,581	2103,148	0	202,89	202,89	99,721	0	0	0	0	0	0	0
12:12:08	-90,38	2102,244	10,185	10,058	10,107	6,208	7,101	21,1	953,025	24,581	2102,244	0	202,89	202,89	99,721	0	0	0	0	0	0	0
12:12:08	-70,849	2101,535	10,185	10,058	10,103	6,201	7,083	21,1	953,025	24,581	2101,535	0	202,89	202,89	99,721	0	0	0	0	0	0	0
12:12:08	80,688	2102,342	10,283	10,156	10,102	6,209	7,066	21,1	953,025	24,581	2101,536	0	201,225	201,225	99,714	0	0	0	0	0	0	0
12:12:08	-8,618	2102,256	10,283	10,156	10,102	6,208	7,049	21,1	953,025	24,581	2101,536	0	201,225	201,225	99,714	0	0	0	0	0	0	0
12:12:08	-163,354	2100,622	10,185	10,156	10,098	6,191	7,033	21,1	953,025	24,581	2100,622	0	201,225	201,225	99,714	0	0	0	0	0	0	0
12:12:08	9,838	2100,721	10,283	10,302	10,093	6,193	7,016	21,1	953,025	24,581	2100,623	0	201,225	201,225	99,714	0	0	0	0	0	0	0
12:12:08	125,927	2101,98	10,429	10,4	10,093	6,205	7	21,1	953,025	24,581	2100,624	0	201,225	201,225	99,714	0	0	0	0	0	0	0
12:12:08	-208,569	2099,894	10,283	10,302	10,089	6,184	6,984	21,1	953,025	24,581	2099,894	0	201,225	201,225	99,714	0	0	0	0	0	0	0
12:12:08	36,547	2100,26	10,332	10,302	10,088	6,188	6,969	21,1	953,025	24,581	2099,895	0	201,225	201,225	99,714	0	0	0	0	0	0	0
12:12:08	8,764	2100,348	10,429	10,4	10,083	6,189	6,953	21,1	953,025	24,581	2099,895	0	201,225	201,225	99,714	0	0	0	0	0	0	0
12:12:08	-90,38	2099,444	10,332	10,205	10,083	6,179	6,938	21,1	953,025	24,581	2099,444	0	201,225	201,225	99,714	0	0	0	0	0	0	0
12:12:08	-45,19	2098,992	10,283	10,302	10,083	6,175	6,923	21,1	953,025	24,581	2098,992	0	201,225	201,225	99,714	0	0	0	0	0	0	0
12:12:08	-90,356	2098,088	10,185	10,205	10,083	6,165	6,908	21,1	953,025	24,581	2098,088	0	201,225	201,225	99,714	0	0	0	0	0	0	0
12:12:08	0	2098,088	10,185	10,156	10,083	6,165	6,894	21,1	953,025	24,581	2098,088	0	201,225	201,225	99,714	0	0	0	0	0	0	0
12:12:08	-74,047	2097,348	10,185	10,156	10,079	6,158	6,879	21,1	953,025	24,581	2097,348	0	201,225	201,225	99,714	0	0	0	0	0	0	0
12:12:08	80,712	2098,155	10,283	10,205	10,079	6,166	6,865	21,1	953,025	24,581	2097,349	0	201,225	201,225	99,714	0	0	0	0	0	0	0
12:12:08	-82,69	2097,328	10,283	10,156	10,074	6,158	6,851	21,1	953,025	24,581	2097,328	0	201,225	201,225	99,714	0	0	0	0	0	0	0
12:12:08	0	2097,328	10,283	10,205	10,074	6,158	6,838	21,1	953,025	24,581	2097,328	0	201,225	201,225	99,714	0	0	0	0	0	0	0
12:12:08	-164,404	2095,684	10,185	10,058	10,07	6,141	6,824	21,1	953,025	24,581	2095,684	0	201,225	201,225	99,714	0	0	0	0	0	0	0
12:12:08	-53,735	2095,147	10,136	10,058	10,069	6,135	6,811	21,1	953,025	24,581	2095,147	0	201,225	201,225	99,714	0	0	0	0	0	0	0
12:12:08	0	2095,147	10,136	10,009	10,069	6,135	6,797	21,1	953,025	24,581	2095,147	0	201,225	201,225	99,714	0	0	0	0	0	0	0
12:12:08	0	2095,147	10,136	10,009	10,069	6,135	6,784	21,1	953,025	24,581	2095,147	0	201,225	201,225	99,714	0	0	0	0	0	0	0
12:12:08	-90,332	2094,243	10,039	10,009	10,069	6,126	6,771	21,1	953,025	24,581	2094,243	0	201,225	201,225	99,714	0	0	0	0	0	0	0
12:12:08	0	2094,243	10,039	9,961	10,069	6,126	6,759	21,1	953,025	24,581	2094,243	0	201,225	201,225	99,714	0	0	0	0	0	0	0
12:12:08	-74,023	2093,503	10,039	10,009	10,065	6,118	6,746	21,1	953,025	24,581	2093,503	0	201,225	201,225	99,714	0	0	0	0	0	0	0
12:12:08	-8,471	2093,418	10,039	10,009	10,065	6,117	6,734	21,1	953,025	24,581	2093,418	0	201,225	201,225	99,714	0	0	0	0	0	0	0
12:12:08	90,332	2094,322	10,136	10,156	10,065	6,127	6,722	21,1	953,025	24,581	2093,419	0	201,225	201,225	99,714	0	0	0	0	0	0	0
12:12:08	-75,244	2093,569	10,136	10,009	10,06	6,119	6,71	21,1	953,025	24,581	2093,419	0	201,225	201,225	99,714	0	0	0	0	0	0	0
12:12:08	-7,373	2093,495	10,136	10,009	10,06	6,118	6,699	21,1	953,025	24,581	2093,419	0	201,225	201,225	99,714	0	0	0	0	0	0	0
12:12:08	0	2093,495	10,136	10,058	10,06	6,118	6,687	21,1	953,025	24,581	2093,419	0	201,225	201,225	99,714	0	0	0	0	0	0	0
12:12:08	-39,819	2093,097	10,185	10,058	10,055	6,114	6,676	21,1	953,025	24,581	2093,097	0	201,225	201,225	99,714	0	0	0	0	0	0	0
12:12:08	0	2093,097	10,185	10,156	10,055	6,114	6,665	21,1	953,025	24,581	2093,097	0	201,225	201,225	99,714	0	0	0	0	0	0	0
12:12:08	-76,123	2092,336	10,185	10,156	10,051	6,106	6,654	21,1	953,025	24,581	2092,336	0	201,225	201,225	99,714	0	0	0	0	0	0	0
12:12:08	-45,166	2091,884	10,136	10,058	10,051	6,101	6,643	21,1	953,025	24,581	2091,884	0	201,225	201,225	99,714	0	0	0	0	0	0	0
12:12:08	-7,543	2091,809	10,136	10,205	10,05	6,101	6,632	21,1	953,025	24,581	2091,809	0	201,225	201,225	99,714	0	0	0	0	0	0	0
12:12:08	0	2091,809	10,136	10,156	10,05	6,101	6,622	21,1	953,025	24,581	2091,809	0	201,225	201,225	99,714	0	0	0	0	0	0	0
12:12:08	0	2091,809	10,136	10,058	10,05	6,101	6,612	21,1	953,025	24,581	2091,809	0	201,225	201,225	99,714	0	0	0	0	0	0	0
12:12:08	0	2091,809	10,136	10,058	10,05	6,101	6,602	21,1	953,025	24,581	2091,809	0	201,225	201,225	99,714	0	0	0	0	0	0	0
12:12:08	-90,283	2090,906	10,039	10,009	10,05	6,091	6,592	21,1	953,025	24,581	2090,906	0	201,225	201,225	99,714	0	0	0	0	0	0	0
12:12:08	-45,141	2090,455	9,99	9,961	10,05	6,087	6,582	21,1	953,025	24,581	2090,455	0	201,225	201,225	99,714	0	0	0	0	0	0	0
12:12:08	45,141	2090,906	10,039	10,009	10,05	6,091	6,572	21,1	953,025	24,581	2090,455	0	201,225	201,225	99,714	0	0	0	0	0	0	0
12:12:08	-77,221	2090,134	10,039	9,961	10,046	6,083	6,563	21,1	953,025	24,581	2090,134	0	201,225	201,225	99,714	0	0	0	0	0	0	0
12:12:08	-7,568	2090,058	10,039	9,863	10,045	6,083	6,553	21,1	953,025	24,581	2090,058	0	201,225	201,225	99,714	0	0	0	0	0	0	0
12:12:08	0	2090,058	10,039	9,863	10,045	6,083	6,544	21,1	953,025	24,581	2090,058	0	201,225	201,225	99,714	0	0	0	0	0	0	0
12:12:08	0	2090,058	10,039	9,863	10,045	6,083	6,535	21,1	953,025	24,581	2090,058	0	201,225	201,225	99,714	0	0	0	0	0	0	0
12:12:08	-122,314	2088,835	9,99	9,961	10,041	6,07	6,526	21,1	953,025	24,581	2088,835	0	201,225	201,225	99,714	0	0	0	0	0	0	0
12:12:08	38,598	2089,221	10,039	9,961	10,041	6,074	6,517	21,1	953,025	24,581	2088,836	0	201,225	201,225	99,714	0	0	0	0	0	0	0
12:12:08	0	2089,221	10,039	9,961	10,041	6,074	6,508	21,1	953,025	24,581	2088,836	0	201,225	201,225	99,714	0	0	0	0	0	0	0
12:12:08	13,11	2089,352	10,136	10,009	10,036	6,075	6,5	21,1	953,025	24,581	2088,836	0	201,225	201,225	99,714	0	0	0	0	0	0	0
12:12:08	-90,258	2088,45	10,039	9,961	10,036	6,066	6,491	21,1	953,025	24,581	2088,45	0	201,225	201,225	99,714	0	0	0	0	0	0	0
12:12:08	0	2088,45	10,039	9,961	10,036	6,066	6,483	21,1	953,025	24,581	2088,45	0	201,225	201,225	99,714	0	0	0	0	0	0	0
12:12:08	0	2088,45	10,039	9,961	10,036	6,066	6,475	21,1	953,025	24,581	2088,45	0	201,225	201,225	99,714	0	0	0	0	0	0	0
12:12:08	-85,986	2087,59	10,039	9,961	10,031	6,057	6,467	21,1	953,025	24,581	2087,59	0	201,225	201,225	99,714	0	0	0	0	0	0	0
12:12:08	0	2087,59	10,039	9,961	10,031	6,057	6,459	21,1	953,025	24,581	2087,59	0	201,225	201,225	99,714	0	0	0	0	0	0	0
12:12:08	0	2087,59	10,039	9,863	10,031	6,057	6,451	21,1	953,025	24,581	2087,59	0	201,225	201,225	99,714	0	0	0	0	0	0	0
12:12:08	0	2087,59	10,039	9,863	10,031	6,057	6,443	21,1	953,025	24,581	2087,59	0	201,225	201,225	99,714	0	0	0	0	0	0	0
12:12:08	-84,765	2086,742	10,039	9,814	10,027	6,048	6,435	21,1	953,025	24,581	2086,742	0	201,225	201,225	99,714	0	0	0	0	0	0	0
12:12:08	-79,467	2085,947	10,039	9,961	10,022	6,04	6,428	21,1	953,025	24,581	2085,947	0	201,225	201,225	99,714	0	0	0	0	0	0	0
12:12:08	-5,297	2085,894	10,039	9,863	10,022	6,04	6,42	21,1	953,025	24,581	2085,894	0	201,225	201,225	99,714	0	0	0	0	0	0	0
12:12:08	-125,61	2084,638	9,99	9,863	10,017	6,027	6,412	21,1	953,025	24,581	2084,638	0	201,225	201,225	99,714	0	0	0	0	0	0	0
12:12:08	45,092	2085,089	10,039	9,961	10,017	6,031	6,405	21,1	953,025	24,581	2084,639	0	201,225	201,225	99,714	0	0	0	0	0	0	0
12:12:08	-45,092	2084,638	9,99	9,863	10,017	6,027	6,397	21,1	953,025	24,581	2084,638	0	201,225	201,225	99,714	0	0	0	0	0	0	0
12:12:08	-135,327	2083,285	9,843	9,716	10,017	6,013	6,39	21,1	953,025	24,581	2083,285	0	201,225	201,225	99,714	0	0	0	0	0	0	0
12:12:08	5,468	2083,34	9,941	9,814	10,012	6,013	6,382	21,1	953,025	24,581	2083,285	0	201,225	201,225	99,714	0	0	0	0	0	0	0
12:12:08	0	2083,34	9,941	9,716	10,012	6,013	6,375	21,1	953,025	24,581	2083,285	0	201,225	201,225	99,714	0	0	0	0	0	0	0
12:12:08	-80,517	2082,534	9,941	9,814	10,008	6,005	6,368	21,1	953,025	24,581	2082,534	0	201,225	201,225	99,714	0	0	0	0	0	0	0
12:12:08	39,819	2082,933	9,99	9,814	10,008	6,009	6,361	21,1	953,025	24,581	2082,535	0	201,225	201,225	99,714	0	0	0	0	0	0	0
12:12:08	0	2082,933	9,99	9,863	10,008	6,009	6,354	21,1	953,025	24,581	2082,535	0	201,225	201,225	99,714	0	0	0	0	0	0	0
12:12:08	-35,424	2082,578	10,039	9,863	10,003	6,005	6,347	21,1	953,025	24,581	2082,535	0	201,225	201,225	99,714	0	0	0	0	0	0	0
12:12:08	3,344	2082,612	10,136	10,009	9,998	6,006	6,34	21,1	953,025	24,581	2082,535	0	201,225	201,225	99,714	0	0	0	0	0	0	0
12:12:08	0	2082,612	10,136	10,009	9,998	6,006	6,334	21,1	953,025	24,581	2082,535	0	201,225	201,225	99,714	0	0	0	0	0	0	0
12:12:08	-90,209	2081,71	10,039	10,009	9,998	5,997	6,327	21,1	953,025	24,581	2081,71	0	201,225	201,225	99,714	0	0	0	0	0	0	0
12:12:08	0	2081,71	10,039	9,863	9,998	5,997	6,321	21,1	953,025	24,581	2081,71	0	201,225	201,225	99,714	0	0	0	0	0	0	0
12:12:08	-125,61	2080,454	9,99	9,863	9,993	5,984	6,314	21,1	953,025	24,581	2080,454	0	201,225	201,225	99,714	0	0	0	0	0	0	0
12:12:08	45,092	2080,905	10,039	9,863	9,993	5,988	6,308	21,1	953,025	24,581	2080,454	0	201,225	201,225	99,714	0	0	0	0	0	0	0
12:12:08	-45,092	2080,454	9,99	9,863	9,993	5,984	6,301	21,1	953,025	24,581	2080,454	0	201,225	201,225	99,714	0	0	0	0	0	0	0
12:12:08	0	2080,454	9,99	9,814	9,993	5,984	6,295	21,1	953,025	24,581	2080,454	0	201,225	201,225	99,714	0	0	0	0	0	0	0
12:12:08	-50,537	2079,948	9,941	9,814	9,993	5,978	6,289	21,1	953,025	24,581	2079,948	0	201,225	201,225	99,714	0	0	0	0	0	0	0
12:12:08	-35,253	2079,596	9,99	9,863	9,989	5,975	6,283	21,1	953,025	24,581	2079,596	0	201,225	201,225	99,714	0	0	0	0	0	0	0
12:12:08	-45,117	2079,145	9,941	9,814	9,989	5,97	6,277	21,1	953,025	24,581	2079,145	0	201,225	201,225	99,714	0	0	0	0	0	0	0
12:12:08	0	2079,145	9,941	9,716	9,989	5,97	6,271	21,1	953,025	24,581	2079,145	0	201,225	201,225	99,714	0	0	0	0	0	0	0
12:12:08	-82,617	2078,318	9,941	9,814	9,984	5,962	6,265	21,1	953,025	24,581	2078,318	0	201,225	201,225	99,714	0	0	0	0	0	0	0
12:12:08	41,748	2078,736	9,99	9,863	9,984	5,966	6,259	21,1	953,025	24,581	2078,319	0	201,225	201,225	99,714	0	0	0	0	0	0	0
12:12:08	3,32	2078,769	9,99	9,814	9,984	5,966	6,253	21,1	953,025	24,581	2078,319	0	201,225	201,225	99,714	0	0	0	0	0	0	0
12:12:08	-45,068	2078,318	9,941	9,863	9,984	5,962	6,247	21,1	953,025	24,581	2078,318	0	201,225	201,225	99,714	0	0	0	0	0	0	0
12:12:08	-93,481	2077,384	9,843	9,716	9,984	5,952	6,242	21,1	953,025	24,581	2077,384	0	201,225	201,225	99,714	0	0	0	0	0	0	0
12:12:08	3,32	2077,417	9,843	9,668	9,984	5,952	6,236	21,1	953,025	24,581	2077,384	0	201,225	201,225	99,714	0	0	0	0	0	0	0
12:12:08	90,161	2078,318	9,941	9,814	9,984	5,962	6,23	21,1	953,025	24,581	2077,385	0	201,225	201,225	99,714	0	0	0	0	0	0	0
12:12:08	-3,32	2078,285	9,941	9,814	9,984	5,961	6,225	21,1	953,025	24,581	2077,386	0	201,225	201,225	99,714	0	0	0	0	0	0	0
12:12:08	3,32	2078,318	9,941	9,716	9,984	5,962	6,22	21,1	953,025	24,581	2077,387	0	201,225	201,225	99,714	0	0	0	0	0	0	0
12:12:08	41,748	2078,736	9,99	9,863	9,984	5,966	6,215	21,1	953,025	24,581	2077,388	0	201,225	201,225	99,714	0	0	0	0	0	0	0
12:12:08	0	2078,736	9,99	10,009	9,984	5,966	6,21	21,1	953,025	24,581	2077,389	0	201,225	201,225	99,714	0	0	0	0	0	0	0
12:12:09	0	2078,736	9,99	9,961	9,984	5,966	6,205	21	951,595	24,581	2077,391	0	201,225	201,225	99,714	0	0	0	0	0	0	0
12:12:09	48,339	2079,219	10,039	10,058	9,984	5,971	6,201	21	951,595	24,581	2077,393	0	201,225	201,225	99,714	0	0	0	0	0	0	0
12:12:09	270,629	2081,926	10,332	10,4	9,984	5,999	6,197	21	951,595	24,581	2077,397	0	201,225	201,225	99,714	0	0	0	0	0	0	0
12:12:09	274,121	2084,667	10,625	10,742	9,984	6,027	6,193	21	951,595	24,581	2077,404	0	201,225	201,225	99,714	0	0	0	0	0	0	0
12:12:09	398,828	2088,655	10,966	11,181	9,989	6,068	6,191	21	951,595	24,581	2077,416	0	201,225	201,225	99,714	0	0	0	0	0	0	0
12:12:09	492,553	2093,581	11,406	11,572	9,993	6,119	6,19	21	951,595	24,581	2077,432	0	201,225	201,225	99,714	0	0	0	0	0	0	0
12:12:09	474,462	2098,325	11,65	12,06	10,008	6,168	6,189	21	951,595	24,581	2077,453	0	201,225	201,225	99,714	0	0	0	0	0	0	0
12:12:09	698,51	2105,31	12,041	12,451	10,027	6,24	6,19	21	951,595	24,581	2077,481	0	201,225	201,225	99,714	0	0	0	0	0	0	0
12:12:09	727,709	2112,588	12,285	12,89	10,055	6,315	6,193	21	951,595	24,581	2077,516	0	201,225	201,225	99,714	0	0	0	0	0	0	0
12:12:09	627,294	2118,86	12,334	13,037	10,088	6,38	6,196	21	951,595	24,581	2077,557	0	201,225	201,225	99,714	0	0	0	0	0	0	0
12:12:09	742,382	2126,284	12,334	13,232	10,13	6,456	6,201	21	951,595	24,581	2077,606	0	200,47	200,47	99,711	0	0	0	0	0	0	0
12:12:09	832,055	2134,605	12,431	13,232	10,172	6,542	6,208	21	951,595	24,581	2077,663	0	200,47	200,47	99,711	0	0	0	0	0	0	0
12:12:09	617,846	2140,783	12,285	13,574	10,215	6,606	6,216	21	951,595	24,581	2077,726	0	200,47	200,47	99,711	0	0	0	0	0	0	0
12:12:09	1219,336	2152,977	12,675	13,867	10,264	6,731	6,226	21	951,595	24,581	2077,801	0	200,47	200,47	99,711	0	0	0	0	0	0	0
12:12:09	997,827	2162,955	12,968	14,258	10,305	6,834	6,238	21	951,595	24,581	2077,886	0	200,47	200,47	99,711	0	0	0	0	0	0	0
12:12:09	912,377	2172,079	13,164	14,599	10,346	6,928	6,251	21	951,595	24,581	2077,981	0	200,47	200,47	99,711	0	0	0	0	0	0	0
12:12:09	1173,559	2183,814	13,603	15,283	10,389	7,049	6,267	21	951,595	24,581	2078,086	0	200,47	200,47	99,711	0	0	0	0	0	0	0
12:12:09	1419,775	2198,012	14,287	15,625	10,433	7,196	6,285	21	951,595	24,581	2078,206	0	200,47	200,47	99,711	0	0	0	0	0	0	0
12:12:09	985,424	2207,866	14,482	16,162	10,479	7,297	6,305	21	951,595	24,581	2078,336	0	200,47	200,47	99,711	0	0	0	0	0	0	0
12:12:09	970,434	2217,571	14,58	16,211	10,528	7,397	6,326	21	951,595	24,581	2078,475	0	200,47	200,47	99,711	0	0	0	0	0	0	0
12:12:09	894,775	2226,518	14,482	16,211	10,584	7,489	6,349	21	951,595	24,581	2078,623	0	200,47	200,47	99,711	0	0	0	0	0	0	0
12:12:09	1119,14	2237,71	14,629	16,406	10,64	7,605	6,374	21	951,595	24,581	2078,783	0	200,47	200,47	99,711	0	0	0	0	0	0	0
12:12:09	1075,659	2248,466	14,726	16,357	10,696	7,716	6,4	21	951,595	24,581	2078,952	0	200,47	200,47	99,711	0	0	0	0	0	0	0
12:12:09	902,05	2257,487	14,629	16,601	10,752	7,809	6,428	21	951,595	24,581	2079,131	0	200,47	200,47	99,711	0	0	0	0	0	0	0
12:12:09	1220,727	2269,694	14,873	16,748	10,808	7,934	6,457	21	951,595	24,581	2079,321	0	200,47	200,47	99,711	0	0	0	0	0	0	0
12:12:09	1199,438	2281,689	15,263	17,09	10,855	8,058	6,489	21	951,595	24,581	2079,524	0	200,47	200,47	99,711	0	0	0	0	0	0	0
12:12:09	1478,125	2296,47	15,947	17,431	10,902	8,211	6,523	21	951,595	24,581	2079,741	0	200,47	200,47	99,711	0	0	0	0	0	0	0
12:12:09	787,255	2304,342	15,898	17,627	10,949	8,292	6,557	21	951,595	24,581	2079,965	0	200,47	200,47	99,711	0	0	0	0	0	0	0
12:12:09	1196,435	2316,307	16,191	17,822	11,001	8,415	6,594	21	951,595	24,581	2080,202	0	200,47	200,47	99,711	0	0	0	0	0	0	0
12:12:09	1068,457	2326,991	16,435	18,31	11,048	8,525	6,632	21	951,595	24,581	2080,449	0	200,47	200,47	99,711	0	0	0	0	0	0	0
12:12:09	1232,177	2339,313	16,679	18,799	11,104	8,652	6,671	21	951,595	24,581	2080,707	0	200,47	200,47	99,711	0	0	0	0	0	0	0
12:12:09	988,867	2349,202	16,679	18,701	11,16	8,754	6,712	21	951,595	24,581	2080,976	0	200,47	200,47	99,711	0	0	0	0	0	0	0
12:12:09	1197,143	2361,173	16,875	18,652	11,217	8,878	6,754	21	951,595	24,581	2081,256	0	200,47	200,47	99,711	0	0	0	0	0	0	0
12:12:09	861,376	2369,787	16,679	18,066	11,277	8,966	6,798	21	951,595	24,581	2081,545	0	200,47	200,47	99,711	0	0	0	0	0	0	0
12:12:09	1276,367	2382,551	17,021	18,847	11,33	9,098	6,843	21	951,595	24,581	2081,846	0	200,47	200,47	99,711	0	0	0	0	0	0	0
12:12:09	1152,783	2394,078	17,363	19,14	11,377	9,217	6,889	21	951,595	24,581	2082,158	0	200,47	200,47	99,711	0	0	0	0	0	0	0
12:12:09	1232,714	2406,406	17,851	19,531	11,42	9,344	6,938	21	951,595	24,581	2082,482	0	200,47	200,47	99,711	0	0	0	0	0	0	0
12:12:09	1147,753	2417,883	18,291	19,873	11,461	9,462	6,987	21	951,595	24,581	2082,818	0	200,47	200,47	99,711	0	0	0	0	0	0	0
12:12:09	1185,18	2429,735	18,779	20,215	11,501	9,584	7,038	21	951,595	24,581	2083,165	0	200,47	200,47	99,711	0	0	0	0	0	0	0
12:12:09	915,087	2438,886	18,974	20,459	11,542	9,679	7,09	21	951,595	24,581	2083,52	0	200,47	200,47	99,711	0	0	0	0	0	0	0
12:12:09	1157,836	2450,464	19,316	20,556	11,589	9,798	7,143	21	951,595	24,581	2083,887	0	200,47	200,47	99,711	0	0	0	0	0	0	0
12:12:09	853,198	2458,996	19,267	20,752	11,639	9,886	7,197	21	951,595	24,581	2084,262	0	200,47	200,47	99,711	0	0	0	0	0	0	0
12:12:09	814,526	2467,141	19,17	20,605	11,69	9,97	7,251	21	951,595	24,581	2084,645	0	200,47	200,47	99,711	0	0	0	0	0	0	0
12:12:09	913,256	2476,274	19,17	20,263	11,742	10,064	7,306	21	951,595	24,581	2085,037	0	200,47	200,47	99,711	0	0	0	0	0	0	0
12:12:09	770,117	2483,975	19,023	20,459	11,793	10,144	7,362	21	951,595	24,581	2085,436	0	200,47	200,47	99,711	0	0	0	0	0	0	0
12:12:09	1037,28	2494,348	19,316	20,459	11,836	10,251	7,419	21	951,595	24,581	2085,845	0	200,47	200,47	99,711	0	0	0	0	0	0	0
12:12:09	718,383	2501,532	19,365	20,41	11,874	10,325	7,475	21	951,595	24,581	2086,26	0	200,47	200,47	99,711	0	0	0	0	0	0	0
12:12:09	1051,831	2512,05	19,756	20,752	11,911	10,433	7,533	21	951,595	24,581	2086,686	0	200,47	200,47	99,711	0	0	0	0	0	0	0
12:12:09	981,811	2521,868	20,244	21,289	11,94	10,534	7,592	21	951,595	24,581	2087,121	0	200,47	200,47	99,711	0	0	0	0	0	0	0
12:12:09	778,271	2529,651	20,439	21,484	11,973	10,614	7,652	21	951,595	24,581	2087,564	0	200,47	200,47	99,711	0	0	0	0	0	0	0
12:12:09	943,554	2539,087	20,635	21,631	12,015	10,712	7,712	21	951,595	24,581	2088,016	0	200,47	200,47	99,711	0	0	0	0	0	0	0
12:12:09	753,051	2546,617	20,635	21,68	12,058	10,789	7,772	21	951,595	24,581	2088,474	0	200,47	200,47	99,711	0	0	0	0	0	0	0
12:12:09	624,926	2552,866	20,488	21,582	12,101	10,854	7,832	21	951,595	24,581	2088,939	0	200,47	200,47	99,711	0	0	0	0	0	0	0
12:12:09	682,324	2559,69	20,342	21,338	12,147	10,924	7,893	21	951,595	24,581	2089,409	0	200,47	200,47	99,711	0	0	0	0	0	0	0
12:12:09	816,821	2567,858	20,342	21,484	12,193	11,008	7,954	21	951,595	24,581	2089,888	0	200,47	200,47	99,711	0	0	0	0	0	0	0
12:12:09	983,374	2577,692	20,586	21,582	12,235	11,11	8,016	21	951,595	24,581	2090,376	0	200,47	200,47	99,711	0	0	0	0	0	0	0
12:12:09	880,737	2586,499	20,83	21,68	12,271	11,201	8,078	21	951,595	24,581	2090,872	0	200,47	200,47	99,711	0	0	0	0	0	0	0
12:12:09	1055,273	2597,052	21,416	22,119	12,298	11,309	8,142	21	951,595	24,581	2091,378	0	200,47	200,47	99,711	0	0	0	0	0	0	0
12:12:09	856,665	2605,618	21,855	22,51	12,322	11,398	8,206	21	951,595	24,581	2091,892	0	200,47	200,47	99,711	0	0	0	0	0	0	0
12:12:09	663,769	2612,256	22,051	22,949	12,349	11,466	8,27	21	951,595	24,581	2092,412	0	200,47	200,47	99,711	0	0	0	0	0	0	0
12:12:09	916,528	2621,421	22,49	23,144	12,376	11,561	8,334	21	951,595	24,581	2092,941	0	200,47	200,47	99,711	0	0	0	0	0	0	0
12:12:09	716,674	2628,588	22,685	23,34	12,405	11,634	8,399	21	951,595	24,581	2093,477	0	200,47	200,47	99,711	0	0	0	0	0	0	0
12:12:09	600,195	2634,59	22,685	23,291	12,439	11,696	8,463	21	951,595	24,581	2094,018	0	200,47	200,47	99,711	0	0	0	0	0	0	0
12:12:09	502,368	2639,614	22,539	23,096	12,475	11,748	8,528	21	951,595	24,581	2094,564	0	200,47	200,47	99,711	0	0	0	0	0	0	0
12:12:09	604,003	2645,654	22,49	23,144	12,512	11,81	8,592	21	951,595	24,581	2095,115	0	200,47	200,47	99,711	0	0	0	0	0	0	0
12:12:09	556,396	2651,218	22,344	22,803	12,551	11,868	8,656	21	951,595	24,581	2095,671	0	200,47	200,47	99,711	0	0	0	0	0	0	0
12:12:09	565,258	2656,87	22,344	22,803	12,583	11,926	8,721	21	951,595	24,581	2096,232	0	200,47	200,47	99,711	0	0	0	0	0	0	0
12:12:09	416,162	2661,032	22,344	22,851	12,606	11,969	8,784	21	951,595	24,581	2096,797	0	200,47	200,47	99,711	0	0	0	0	0	0	0
12:12:09	846,118	2669,493	22,783	23,193	12,629	12,056	8,848	21	951,595	24,581	2097,37	0	200,47	200,47	99,711	0	0	0	0	0	0	0
12:12:09	620,019	2675,693	23,076	23,437	12,648	12,12	8,913	21	951,595	24,581	2097,948	0	200,47	200,47	99,711	0	0	0	0	0	0	0
12:12:09	752,417	2683,217	23,418	23,828	12,671	12,198	8,977	21	951,595	24,581	2098,533	0	200,47	200,47	99,711	0	0	0	0	0	0	0
12:12:09	483,813	2688,056	23,564	23,877	12,69	12,247	9,041	21	951,595	24,581	2099,123	0	200,47	200,47	99,711	0	0	0	0	0	0	0
12:12:09	344,311	2691,499	23,418	23,682	12,717	12,283	9,105	21	951,595	24,581	2099,715	0	200,47	200,47	99,711	0	0	0	0	0	0	0
12:12:09	547,9	2696,978	23,467	23,682	12,745	12,339	9,168	21	951,595	24,581	2100,312	0	200,47	200,47	99,711	0	0	0	0	0	0	0
12:12:09	362,646	2700,604	23,32	23,682	12,774	12,377	9,231	21	951,595	24,581	2100,913	0	200,47	200,47	99,711	0	0	0	0	0	0	0
12:12:09	406,64	2704,671	23,223	23,633	12,802	12,419	9,293	21	951,595	24,581	2101,517	0	200,47	200,47	99,711	0	0	0	0	0	0	0
12:12:09	504,809	2709,719	23,223	23,486	12,831	12,471	9,356	21	951,595	24,581	2102,125	0	200,47	200,47	99,711	0	0	0	0	0	0	0
12:12:09	337,231	2713,091	23,223	23,34	12,849	12,506	9,418	21	951,595	24,581	2102,736	0	200,47	200,47	99,711	0	0	0	0	0	0	0
12:12:09	531,762	2718,409	23,418	23,633	12,868	12,56	9,479	21	951,595	24,581	2103,351	0	200,47	200,47	99,711	0	0	0	0	0	0	0
12:12:09	642,797	2724,837	23,808	24,072	12,883	12,627	9,541	21	951,595	24,581	2103,973	0	200,47	200,47	99,711	0	0	0	0	0	0	0
12:12:09	401,831	2728,855	23,955	24,365	12,897	12,668	9,602	21	951,595	24,581	2104,598	0	200,47	200,47	99,711	0	0	0	0	0	0	0
12:12:09	438,33	2733,238	24,053	24,316	12,916	12,713	9,663	21	951,595	24,581	2105,226	0	200,47	200,47	99,711	0	0	0	0	0	0	0
12:12:09	486,962	2738,108	24,199	24,463	12,935	12,764	9,724	21	951,595	24,581	2105,859	0	200,47	200,47	99,711	0	0	0	0	0	0	0
12:12:09	280,688	2740,915	24,053	24,316	12,959	12,792	9,784	21	951,595	24,581	2106,494	0	200,47	200,47	99,711	0	0	0	0	0	0	0
12:12:09	327,026	2744,185	23,955	24,316	12,983	12,826	9,844	21	951,595	24,581	2107,132	0	200,47	200,47	99,711	0	0	0	0	0	0	0
12:12:09	424,56	2748,431	23,955	24,267	13,007	12,87	9,903	21	951,595	24,581	2107,773	0	200,47	200,47	99,711	0	0	0	0	0	0	0
12:12:09	344,091	2751,871	23,955	24,267	13,026	12,905	9,962	21	951,595	24,581	2108,417	0	200,47	200,47	99,711	0	0	0	0	0	0	0
12:12:09	293,115	2754,803	23,906	23,974	13,045	12,936	10,02	21	951,595	24,581	2109,063	0	200,47	200,47	99,711	0	0	0	0	0	0	0
12:12:09	311,23	2757,915	23,955	24,267	13,06	12,968	10,078	21	951,595	24,581	2109,712	0	200,47	200,47	99,711	0	0	0	0	0	0	0
12:12:09	545,776	2763,373	24,248	24,316	13,074	13,024	10,136	21	951,595	24,581	2110,366	0	200,47	200,47	99,711	0	0	0	0	0	0	0
12:12:09	406,835	2767,441	24,394	24,512	13,089	13,066	10,193	21	951,595	24,581	2111,023	0	200,47	200,47	99,711	0	0	0	0	0	0	0
12:12:09	330,908	2770,75	24,541	24,609	13,099	13,1	10,25	21	951,595	24,581	2111,683	0	200,47	200,47	99,711	0	0	0	0	0	0	0
12:12:09	440,869	2775,159	24,736	24,707	13,113	13,145	10,307	21	951,595	24,581	2112,346	0	200,47	200,47	99,711	0	0	0	0	0	0	0
12:12:09	204,882	2777,208	24,687	24,658	13,127	13,167	10,363	21	951,595	24,581	2113,011	0	200,47	200,47	99,711	0	0	0	0	0	0	0
[truncated: 5,156 more rows]
