# Supplementary material for: Testing of pandemic ventilators under early and agile development
Source: Front Med Technol. 2022 Aug 16;4:899328. doi: 10.3389/fmedt.2022.899328 (PMC9424737; doi:10.3389/fmedt.2022.899328)
Supplement: Supplementary file 3 [file Data_Sheet_2.ZIP › Accuracy of Controls Systems/01_Data Storage/01_Raw Measurement Data/Hamilton T1/Hamilton T1_v1/part_2_test_03.csv]

Time	Flow	Lung tidal volume	p alveole	Airway pressure	Bellows position	Intrapleural pressure	Cardial pressure	Fraction of O2 inspir	Ambient pressure	Temperature Celsius	FRC actual	Shunt fraction	Partial pressure O2 air chamber	Partial pressure O2 effectiv	Oxygen sat pulm. capillaries	NA	NA	NA	NA	NA	NA	NA
12:14:06	37,768	2093,914	10,185	10,009	10,06	6,122	6,706	21	954,454	24,581	2093,537	0	202,133	202,133	99,718	0	0	0	0	0	0	0
12:14:06	58,032	2094,494	10,332	10,302	10,055	6,128	6,695	21	954,454	24,581	2093,538	0	202,133	202,133	99,718	0	0	0	0	0	0	0
12:14:06	173,071	2096,225	10,527	10,498	10,055	6,146	6,684	21	954,454	24,581	2093,54	0	202,133	202,133	99,718	0	0	0	0	0	0	0
12:14:07	278,613	2099,011	10,82	10,888	10,055	6,175	6,674	21	954,454	24,581	2093,546	0	202,133	202,133	99,718	0	0	0	0	0	0	0
12:14:07	393,847	2102,95	11,162	11,23	10,06	6,215	6,665	21	954,454	24,581	2093,555	0	202,133	202,133	99,718	0	0	0	0	0	0	0
12:14:07	436,669	2107,316	11,455	11,718	10,069	6,26	6,657	21	954,454	24,581	2093,569	0	202,133	202,133	99,718	0	0	0	0	0	0	0
12:14:07	710,717	2114,423	11,943	12,158	10,084	6,334	6,651	21	954,454	24,581	2093,59	0	202,133	202,133	99,718	0	0	0	0	0	0	0
12:14:07	588,94	2120,313	12,138	12,744	10,107	6,394	6,646	21	954,454	24,581	2093,617	0	202,133	202,133	99,718	0	0	0	0	0	0	0
12:14:07	746,069	2127,774	12,334	13,037	10,139	6,471	6,643	21	954,454	24,581	2093,651	0	201,375	201,375	99,715	0	0	0	0	0	0	0
12:14:07	720,288	2134,976	12,48	13,379	10,172	6,546	6,641	21	954,454	24,581	2093,692	0	201,375	201,375	99,715	0	0	0	0	0	0	0
12:14:07	863,647	2143,613	12,627	13,525	10,213	6,635	6,641	21	954,454	24,581	2093,742	0	201,375	201,375	99,715	0	0	0	0	0	0	0
12:14:07	730,59	2150,919	12,627	13,574	10,255	6,71	6,642	21	954,454	24,581	2093,799	0	201,375	201,375	99,715	0	0	0	0	0	0	0
12:14:07	824,584	2159,165	12,675	13,916	10,299	6,795	6,645	21	954,454	24,581	2093,865	0	201,375	201,375	99,715	0	0	0	0	0	0	0
12:14:07	955,419	2168,719	12,92	14,111	10,34	6,894	6,65	21	954,454	24,581	2093,94	0	201,375	201,375	99,715	0	0	0	0	0	0	0
12:14:07	1158,3	2180,302	13,408	14,746	10,38	7,013	6,657	21	954,454	24,581	2094,026	0	201,375	201,375	99,715	0	0	0	0	0	0	0
12:14:07	1154,98	2191,852	13,896	15,283	10,42	7,132	6,666	21	954,454	24,581	2094,124	0	201,375	201,375	99,715	0	0	0	0	0	0	0
12:14:07	828,54	2200,137	13,994	15,625	10,461	7,217	6,677	21	954,454	24,581	2094,23	0	201,375	201,375	99,715	0	0	0	0	0	0	0
12:14:07	1172,607	2211,863	14,384	16,015	10,507	7,338	6,69	21	954,454	24,581	2094,348	0	201,375	201,375	99,715	0	0	0	0	0	0	0
12:14:07	1223,657	2224,1	14,726	16,308	10,558	7,464	6,705	21	954,454	24,581	2094,477	0	201,375	201,375	99,715	0	0	0	0	0	0	0
12:14:07	791,43	2232,014	14,482	16,162	10,616	7,546	6,722	21	954,454	24,581	2094,615	0	201,375	201,375	99,715	0	0	0	0	0	0	0
12:14:07	1083,862	2242,853	14,58	16,064	10,672	7,658	6,74	21	954,454	24,581	2094,763	0	201,375	201,375	99,715	0	0	0	0	0	0	0
12:14:07	995,263	2252,805	14,58	16,601	10,729	7,76	6,76	21	954,454	24,581	2094,921	0	201,375	201,375	99,715	0	0	0	0	0	0	0
12:14:07	1090,185	2263,707	14,775	16,601	10,78	7,873	6,782	21	954,454	24,581	2095,09	0	201,375	201,375	99,715	0	0	0	0	0	0	0
12:14:07	1106,225	2274,769	15,068	16,845	10,827	7,987	6,805	21	954,454	24,581	2095,27	0	201,375	201,375	99,715	0	0	0	0	0	0	0
12:14:07	1333,813	2288,108	15,605	17,236	10,873	8,124	6,831	21	954,454	24,581	2095,462	0	201,375	201,375	99,715	0	0	0	0	0	0	0
12:14:07	1029,101	2298,399	15,898	17,969	10,916	8,23	6,859	21	954,454	24,581	2095,665	0	201,375	201,375	99,715	0	0	0	0	0	0	0
12:14:07	1296,215	2311,361	16,386	18,115	10,963	8,364	6,888	21	954,454	24,581	2095,881	0	201,375	201,375	99,715	0	0	0	0	0	0	0
12:14:07	879,345	2320,154	16,435	18,261	11,01	8,455	6,919	21	954,454	24,581	2096,106	0	201,375	201,375	99,715	0	0	0	0	0	0	0
12:14:07	1152,832	2331,682	16,679	18,31	11,062	8,574	6,951	21	954,454	24,581	2096,341	0	201,375	201,375	99,715	0	0	0	0	0	0	0
12:14:07	1194,458	2343,627	16,875	18,652	11,119	8,697	6,986	21	954,454	24,581	2096,588	0	201,375	201,375	99,715	0	0	0	0	0	0	0
12:14:07	1020,117	2353,828	16,826	18,603	11,179	8,802	7,021	21	954,454	24,581	2096,846	0	201,375	201,375	99,715	0	0	0	0	0	0	0
12:14:07	860,131	2362,43	16,533	18,164	11,244	8,891	7,058	21	954,454	24,581	2097,111	0	201,375	201,375	99,715	0	0	0	0	0	0	0
12:14:07	1040,673	2372,836	16,582	18,261	11,3	8,998	7,096	21	954,454	24,581	2097,387	0	201,375	201,375	99,715	0	0	0	0	0	0	0
12:14:07	1328,857	2386,125	17,07	18,945	11,348	9,135	7,136	21	954,454	24,581	2097,676	0	201,375	201,375	99,715	0	0	0	0	0	0	0
12:14:07	1131,079	2397,436	17,412	18,994	11,394	9,251	7,177	21	954,454	24,581	2097,976	0	201,375	201,375	99,715	0	0	0	0	0	0	0
12:14:07	1312,646	2410,562	18,047	19,726	11,433	9,387	7,221	21	954,454	24,581	2098,288	0	201,375	201,375	99,715	0	0	0	0	0	0	0
12:14:07	989,965	2420,462	18,388	20,166	11,471	9,489	7,265	21	954,454	24,581	2098,611	0	201,375	201,375	99,715	0	0	0	0	0	0	0
12:14:07	1406,079	2434,523	19,121	20,703	11,51	9,634	7,312	21	954,454	24,581	2098,947	0	201,375	201,375	99,715	0	0	0	0	0	0	0
12:14:07	847,753	2443	19,17	20,703	11,555	9,721	7,359	21	954,454	24,581	2099,291	0	201,375	201,375	99,715	0	0	0	0	0	0	0
12:14:07	846,093	2451,461	19,17	20,605	11,603	9,808	7,407	21	954,454	24,581	2099,643	0	201,375	201,375	99,715	0	0	0	0	0	0	0
12:14:07	795,947	2459,421	18,974	20,459	11,658	9,89	7,456	21	954,454	24,581	2100,003	0	201,375	201,375	99,715	0	0	0	0	0	0	0
12:14:07	980,102	2469,222	18,974	20,605	11,714	9,991	7,505	21	954,454	24,581	2100,372	0	201,375	201,375	99,715	0	0	0	0	0	0	0
12:14:07	581,176	2475,033	18,633	20,263	11,765	10,051	7,555	21	954,454	24,581	2100,747	0	201,375	201,375	99,715	0	0	0	0	0	0	0
12:14:07	946,044	2484,494	18,828	20,166	11,808	10,149	7,606	21	954,454	24,581	2101,131	0	201,375	201,375	99,715	0	0	0	0	0	0	0
12:14:07	1224,267	2496,736	19,316	20,41	11,85	10,275	7,658	21	954,454	24,581	2101,527	0	201,375	201,375	99,715	0	0	0	0	0	0	0
12:14:07	774,804	2504,484	19,512	20,801	11,883	10,355	7,711	21	954,454	24,581	2101,93	0	201,375	201,375	99,715	0	0	0	0	0	0	0
12:14:07	1159,35	2516,078	20,097	21,045	11,916	10,475	7,766	21	954,454	24,581	2102,344	0	201,375	201,375	99,715	0	0	0	0	0	0	0
12:14:07	836,987	2524,448	20,439	21,435	11,945	10,561	7,82	21	954,454	24,581	2102,766	0	201,375	201,375	99,715	0	0	0	0	0	0	0
12:14:07	1053,369	2534,982	20,83	21,777	11,982	10,669	7,876	21	954,454	24,581	2103,198	0	201,375	201,375	99,715	0	0	0	0	0	0	0
12:14:07	669,555	2541,677	20,83	21,924	12,02	10,738	7,932	21	954,454	24,581	2103,637	0	201,375	201,375	99,715	0	0	0	0	0	0	0
12:14:07	665,429	2548,331	20,732	21,826	12,063	10,807	7,989	21	954,454	24,581	2104,081	0	201,375	201,375	99,715	0	0	0	0	0	0	0
12:14:07	641,333	2554,745	20,439	21,631	12,115	10,873	8,045	21	954,454	24,581	2104,532	0	201,375	201,375	99,715	0	0	0	0	0	0	0
12:14:07	658,374	2561,328	20,097	21,094	12,171	10,941	8,102	21	954,454	24,581	2104,989	0	201,375	201,375	99,715	0	0	0	0	0	0	0
12:14:07	508,203	2566,411	19,756	20,898	12,218	10,993	8,159	21	954,454	24,581	2105,45	0	201,375	201,375	99,715	0	0	0	0	0	0	0
12:14:07	1087,109	2577,282	20,146	21,094	12,258	11,106	8,216	21	954,454	24,581	2105,922	0	201,375	201,375	99,715	0	0	0	0	0	0	0
12:14:07	1057,934	2587,861	20,732	21,68	12,285	11,215	8,275	21	954,454	24,581	2106,404	0	201,375	201,375	99,715	0	0	0	0	0	0	0
12:14:07	1112,646	2598,987	21,465	22,168	12,307	11,329	8,335	21	954,454	24,581	2106,897	0	201,375	201,375	99,715	0	0	0	0	0	0	0
12:14:07	853,637	2607,524	22,002	22,705	12,326	11,417	8,396	21	954,454	24,581	2107,397	0	201,375	201,375	99,715	0	0	0	0	0	0	0
12:14:07	869,384	2616,218	22,49	23,193	12,348	11,507	8,457	21	954,454	24,581	2107,906	0	201,375	201,375	99,715	0	0	0	0	0	0	0
12:14:07	790,869	2624,126	22,783	23,291	12,376	11,588	8,518	21	954,454	24,581	2108,422	0	201,375	201,375	99,715	0	0	0	0	0	0	0
12:14:07	639,99	2630,526	22,881	23,437	12,406	11,654	8,58	21	954,454	24,581	2108,944	0	201,375	201,375	99,715	0	0	0	0	0	0	0
12:14:07	482,299	2635,349	22,637	23,193	12,447	11,704	8,641	21	954,454	24,581	2109,471	0	201,375	201,375	99,715	0	0	0	0	0	0	0
12:14:07	441,406	2639,763	22,344	22,851	12,488	11,75	8,702	21	954,454	24,581	2110,001	0	201,375	201,375	99,715	0	0	0	0	0	0	0
12:14:07	579,248	2645,556	22,197	22,705	12,528	11,809	8,763	21	954,454	24,581	2110,537	0	201,375	201,375	99,715	0	0	0	0	0	0	0
12:14:07	391,796	2649,474	22,002	22,363	12,561	11,85	8,823	21	954,454	24,581	2111,076	0	201,375	201,375	99,715	0	0	0	0	0	0	0
12:14:07	806,103	2657,535	22,344	22,851	12,588	11,933	8,884	21	954,454	24,581	2111,622	0	201,375	201,375	99,715	0	0	0	0	0	0	0
12:14:07	669,458	2664,229	22,685	23,193	12,606	12,002	8,945	21	954,454	24,581	2112,175	0	201,375	201,375	99,715	0	0	0	0	0	0	0
12:14:07	779,711	2672,026	23,223	23,633	12,62	12,082	9,007	21	954,454	24,581	2112,734	0	201,375	201,375	99,715	0	0	0	0	0	0	0
12:14:07	666,113	2678,688	23,564	23,828	12,639	12,151	9,068	21	954,454	24,581	2113,301	0	201,375	201,375	99,715	0	0	0	0	0	0	0
12:14:07	653,466	2685,222	23,808	24,072	12,662	12,218	9,13	21	954,454	24,581	2113,873	0	201,375	201,375	99,715	0	0	0	0	0	0	0
12:14:07	447,851	2689,701	23,76	24,072	12,689	12,264	9,192	21	954,454	24,581	2114,449	0	201,375	201,375	99,715	0	0	0	0	0	0	0
12:14:07	436,987	2694,071	23,613	23,877	12,722	12,31	9,253	21	954,454	24,581	2115,028	0	201,375	201,375	99,715	0	0	0	0	0	0	0
12:14:07	198,535	2696,056	23,223	23,486	12,755	12,33	9,313	21	954,454	24,581	2115,609	0	201,375	201,375	99,715	0	0	0	0	0	0	0
12:14:07	153,369	2697,59	22,783	23,193	12,788	12,346	9,373	21	954,454	24,581	2116,191	0	201,375	201,375	99,715	0	0	0	0	0	0	0
12:14:07	485,693	2702,447	22,685	22,998	12,821	12,396	9,432	21	954,454	24,581	2116,777	0	201,375	201,375	99,715	0	0	0	0	0	0	0
12:14:07	437,304	2706,82	22,783	23,096	12,84	12,441	9,491	21	954,454	24,581	2117,367	0	201,375	201,375	99,715	0	0	0	0	0	0	0
12:14:07	629,589	2713,116	23,076	23,437	12,859	12,506	9,55	21	954,454	24,581	2117,963	0	201,375	201,375	99,715	0	0	0	0	0	0	0
12:14:07	787,915	2720,995	23,613	23,828	12,873	12,587	9,61	21	954,454	24,581	2118,566	0	201,375	201,375	99,715	0	0	0	0	0	0	0
12:14:07	607,446	2727,069	24,053	24,365	12,883	12,65	9,669	21	954,454	24,581	2119,174	0	201,375	201,375	99,715	0	0	0	0	0	0	0
12:14:07	450,488	2731,574	24,248	24,609	12,897	12,696	9,729	21	954,454	24,581	2119,787	0	201,375	201,375	99,715	0	0	0	0	0	0	0
12:14:07	388,574	2735,46	24,297	24,609	12,916	12,736	9,787	21	954,454	24,581	2120,402	0	201,375	201,375	99,715	0	0	0	0	0	0	0
12:14:07	293,164	2738,391	24,248	24,463	12,935	12,766	9,846	21	954,454	24,581	2121,021	0	201,375	201,375	99,715	0	0	0	0	0	0	0
12:14:07	280,786	2741,199	24,101	24,365	12,959	12,795	9,904	21	954,454	24,581	2121,641	0	201,375	201,375	99,715	0	0	0	0	0	0	0
12:14:07	233,911	2743,538	23,906	24,023	12,983	12,819	9,961	21	954,454	24,581	2122,263	0	201,375	201,375	99,715	0	0	0	0	0	0	0
12:14:07	414,209	2747,681	23,808	23,974	13,012	12,862	10,018	21	954,454	24,581	2122,888	0	201,375	201,375	99,715	0	0	0	0	0	0	0
12:14:07	247,583	2750,156	23,711	23,828	13,031	12,888	10,074	21	954,454	24,581	2123,516	0	201,375	201,375	99,715	0	0	0	0	0	0	0
12:14:07	432,788	2754,484	23,808	23,974	13,05	12,932	10,13	21	954,454	24,581	2124,147	0	201,375	201,375	99,715	0	0	0	0	0	0	0
12:14:07	505,297	2759,537	24,053	24,267	13,065	12,984	10,186	21	954,454	24,581	2124,782	0	201,375	201,375	99,715	0	0	0	0	0	0	0
12:14:07	300,341	2762,541	24,101	24,17	13,079	13,015	10,242	21	954,454	24,581	2125,42	0	201,375	201,375	99,715	0	0	0	0	0	0	0
12:14:07	762,548	2770,166	24,687	24,707	13,089	13,094	10,297	21	954,454	24,581	2126,064	0	201,375	201,375	99,715	0	0	0	0	0	0	0
12:14:07	272,192	2772,888	24,785	24,853	13,098	13,122	10,353	21	954,454	24,581	2126,711	0	201,375	201,375	99,715	0	0	0	0	0	0	0
12:14:07	174,218	2774,63	24,785	24,951	13,108	13,14	10,408	21	954,454	24,581	2127,359	0	201,375	201,375	99,715	0	0	0	0	0	0	0
12:14:07	536,694	2779,997	25,078	25,195	13,122	13,195	10,462	21	954,454	24,581	2128,012	0	201,375	201,375	99,715	0	0	0	0	0	0	0
12:14:07	66,748	2780,665	24,883	24,805	13,136	13,202	10,516	21	954,454	24,581	2128,665	0	201,375	201,375	99,715	0	0	0	0	0	0	0
12:14:07	161,523	2782,28	24,785	24,805	13,151	13,219	10,569	21	954,454	24,581	2129,318	0	201,375	201,375	99,715	0	0	0	0	0	0	0
12:14:07	324,707	2785,527	24,785	24,805	13,169	13,252	10,622	21	954,454	24,581	2129,975	0	201,375	201,375	99,715	0	0	0	0	0	0	0
12:14:07	203,808	2787,565	24,736	24,707	13,183	13,273	10,674	21	954,454	24,581	2130,632	0	201,375	201,375	99,715	0	0	0	0	0	0	0
12:14:07	311,547	2790,681	24,883	24,853	13,193	13,305	10,725	21	954,454	24,581	2131,292	0	201,375	201,375	99,715	0	0	0	0	0	0	0
12:14:07	137,158	2792,052	24,932	25	13,198	13,32	10,776	21,3	953,025	24,581	2131,953	0	201,375	201,375	99,715	0	0	0	0	0	0	0
12:14:07	378,955	2795,842	25,224	25,195	13,202	13,359	10,827	21,3	953,025	24,581	2132,617	0	201,375	201,375	99,715	0	0	0	0	0	0	0
12:14:07	-183,105	2794,011	25,029	25	13,202	13,34	10,876	21,3	953,025	24,581	2133,278	0	201,375	201,375	99,715	0	0	0	0	0	0	0
12:14:07	-9,619	2793,914	24,932	24,609	13,207	13,339	10,924	21,3	953,025	24,581	2133,939	0	201,375	201,375	99,715	0	0	0	0	0	0	0
12:14:07	-490,112	2789,013	24,443	23,828	13,207	13,288	10,971	21,3	953,025	24,581	2134,594	0	201,375	201,375	99,715	0	0	0	0	0	0	0
12:14:07	-406,054	2784,953	24,053	23,193	13,207	13,246	11,015	21,3	953,025	24,581	2135,245	0	201,375	201,375	99,715	0	0	0	0	0	0	0
12:14:08	-872,216	2776,231	23,418	22,217	13,193	13,157	11,057	21,3	953,025	24,581	2135,886	0	201,375	201,375	99,715	0	0	0	0	0	0	0
12:14:08	-976,977	2766,461	22,783	21,435	13,174	13,056	11,096	21,3	953,025	24,581	2136,516	0	201,375	201,375	99,715	0	0	0	0	0	0	0
12:14:08	-756,079	2758,9	22,539	20,898	13,145	12,978	11,133	21,3	953,025	24,581	2137,139	0	201,375	201,375	99,715	0	0	0	0	0	0	0
12:14:08	-998,266	2748,917	22,295	20,41	13,103	12,875	11,167	21,3	953,025	24,581	2137,75	0	201,375	201,375	99,715	0	0	0	0	0	0	0
12:14:08	-847,07	2740,447	22,392	20,263	13,05	12,788	11,199	21,3	953,025	24,581	2138,353	0	203,042	203,042	99,722	0	0	0	0	0	0	0
12:14:08	-939,257	2731,054	22,392	20,556	12,997	12,691	11,228	21,3	953,025	24,581	2138,946	0	203,042	203,042	99,722	0	0	0	0	0	0	0
12:14:08	-935,839	2721,696	22,392	20,215	12,945	12,594	11,255	21,3	953,025	24,581	2139,529	0	203,042	203,042	99,722	0	0	0	0	0	0	0
12:14:08	-1335,498	2708,341	21,904	19,873	12,897	12,457	11,279	21,3	953,025	24,581	2140,097	0	203,042	203,042	99,722	0	0	0	0	0	0	0
12:14:08	-942,114	2698,92	21,806	19,238	12,849	12,36	11,3	21,3	953,025	24,581	2140,656	0	203,042	203,042	99,722	0	0	0	0	0	0	0
12:14:08	-1098,461	2687,935	21,465	19,189	12,807	12,246	11,319	21,3	953,025	24,581	2141,203	0	203,042	203,042	99,722	0	0	0	0	0	0	0
12:14:08	-760,058	2680,334	21,465	19,043	12,764	12,168	11,335	21,3	953,025	24,581	2141,743	0	203,042	203,042	99,722	0	0	0	0	0	0	0
12:14:08	-1531,543	2665,019	20,83	18,799	12,713	12,01	11,348	21,3	953,025	24,581	2142,266	0	203,042	203,042	99,722	0	0	0	0	0	0	0
12:14:08	-1099,585	2654,023	20,488	18,164	12,67	11,897	11,359	21,3	953,025	24,581	2142,778	0	203,042	203,042	99,722	0	0	0	0	0	0	0
12:14:08	-1221,411	2641,809	20,244	17,822	12,615	11,771	11,367	21,3	953,025	24,581	2143,277	0	203,042	203,042	99,722	0	0	0	0	0	0	0
12:14:08	-573,876	2636,07	20,635	18,799	12,561	11,712	11,374	21,3	953,025	24,581	2143,769	0	203,042	203,042	99,722	0	0	0	0	0	0	0
12:14:08	-914,917	2626,921	20,732	18,652	12,504	11,617	11,379	21,3	953,025	24,581	2144,253	0	203,042	203,042	99,722	0	0	0	0	0	0	0
12:14:08	-706,274	2619,858	20,928	19,043	12,454	11,544	11,382	21,3	953,025	24,581	2144,728	0	203,042	203,042	99,722	0	0	0	0	0	0	0
12:14:08	-1144,653	2608,412	20,586	19,189	12,408	11,426	11,383	21,3	953,025	24,581	2145,192	0	203,042	203,042	99,722	0	0	0	0	0	0	0
12:14:08	-903,881	2599,373	20,342	18,799	12,371	11,333	11,382	21,3	953,025	24,581	2145,646	0	203,042	203,042	99,722	0	0	0	0	0	0	0
12:14:08	-1137,646	2587,996	19,756	18,701	12,339	11,216	11,379	21,3	953,025	24,581	2146,088	0	203,042	203,042	99,722	0	0	0	0	0	0	0
12:14:08	-679,028	2581,206	19,609	18,359	12,309	11,146	11,374	21,3	953,025	24,581	2146,523	0	203,042	203,042	99,722	0	0	0	0	0	0	0
12:14:08	-1000,634	2571,2	19,023	17,92	12,285	11,043	11,368	21,3	953,025	24,581	2146,948	0	203,042	203,042	99,722	0	0	0	0	0	0	0
12:14:08	-919,335	2562,006	18,633	17,627	12,255	10,948	11,359	21,3	953,025	24,581	2147,363	0	203,042	203,042	99,722	0	0	0	0	0	0	0
12:14:08	-826,44	2553,742	18,291	17,187	12,227	10,863	11,35	21,3	953,025	24,581	2147,769	0	203,042	203,042	99,722	0	0	0	0	0	0	0
12:14:08	-505,346	2548,689	18,388	17,431	12,193	10,811	11,339	21,3	953,025	24,581	2148,17	0	203,042	203,042	99,722	0	0	0	0	0	0	0
12:14:08	-566,113	2543,027	18,486	17,48	12,156	10,752	11,328	21,3	953,025	24,581	2148,565	0	203,042	203,042	99,722	0	0	0	0	0	0	0
12:14:08	-536,157	2537,666	18,681	17,578	12,115	10,697	11,315	21,3	953,025	24,581	2148,954	0	203,042	203,042	99,722	0	0	0	0	0	0	0
12:14:08	-777,124	2529,895	18,486	17,578	12,082	10,617	11,301	21,3	953,025	24,581	2149,335	0	203,042	203,042	99,722	0	0	0	0	0	0	0
12:14:08	-733,789	2522,557	18,34	17,383	12,049	10,541	11,287	21,3	953,025	24,581	2149,708	0	203,042	203,042	99,722	0	0	0	0	0	0	0
12:14:08	-690,966	2515,647	18,144	17,187	12,02	10,47	11,271	21,3	953,025	24,581	2150,074	0	203,042	203,042	99,722	0	0	0	0	0	0	0
12:14:08	-791,235	2507,735	17,851	16,943	11,992	10,389	11,253	21,3	953,025	24,581	2150,432	0	203,042	203,042	99,722	0	0	0	0	0	0	0
12:14:08	-748,364	2500,251	17,51	16,601	11,968	10,311	11,235	21,3	953,025	24,581	2150,782	0	203,042	203,042	99,722	0	0	0	0	0	0	0
12:14:08	-610,107	2494,15	17,314	16,504	11,945	10,248	11,215	21,3	953,025	24,581	2151,126	0	203,042	203,042	99,722	0	0	0	0	0	0	0
12:14:08	-644,726	2487,703	17,168	16,357	11,916	10,182	11,195	21,3	953,025	24,581	2151,462	0	203,042	203,042	99,722	0	0	0	0	0	0	0
12:14:08	-646,679	2481,236	17,021	16,015	11,888	10,115	11,174	21,3	953,025	24,581	2151,792	0	203,042	203,042	99,722	0	0	0	0	0	0	0
12:14:08	-501,733	2476,219	17,021	16,162	11,859	10,064	11,152	21,3	953,025	24,581	2152,116	0	203,042	203,042	99,722	0	0	0	0	0	0	0
12:14:08	-581,469	2470,404	17,021	16,162	11,827	10,004	11,13	21,3	953,025	24,581	2152,435	0	203,042	203,042	99,722	0	0	0	0	0	0	0
12:14:08	-455,444	2465,849	17,07	16,211	11,798	9,957	11,107	21,3	953,025	24,581	2152,748	0	203,042	203,042	99,722	0	0	0	0	0	0	0
12:14:08	-585,913	2459,99	17,07	16,308	11,765	9,896	11,083	21,3	953,025	24,581	2153,055	0	203,042	203,042	99,722	0	0	0	0	0	0	0
12:14:08	-582,714	2454,163	17,07	16,064	11,732	9,836	11,059	21,3	953,025	24,581	2153,356	0	203,042	203,042	99,722	0	0	0	0	0	0	0
12:14:08	-535,742	2448,806	17,021	16,162	11,705	9,781	11,034	21,3	953,025	24,581	2153,651	0	203,042	203,042	99,722	0	0	0	0	0	0	0
12:14:08	-684,594	2441,96	16,826	15,967	11,677	9,71	11,008	21,3	953,025	24,581	2153,94	0	203,042	203,042	99,722	0	0	0	0	0	0	0
12:14:08	-514,477	2436,815	16,728	15,967	11,653	9,657	10,981	21,3	953,025	24,581	2154,223	0	203,042	203,042	99,722	0	0	0	0	0	0	0
12:14:08	-707,959	2429,735	16,435	15,625	11,629	9,584	10,954	21,3	953,025	24,581	2154,498	0	203,042	203,042	99,722	0	0	0	0	0	0	0
12:14:08	-643,164	2423,304	16,191	15,429	11,606	9,518	10,926	21,3	953,025	24,581	2154,767	0	203,042	203,042	99,722	0	0	0	0	0	0	0
12:14:08	-579,834	2417,505	16,093	15,429	11,578	9,458	10,897	21,3	953,025	24,581	2155,03	0	203,042	203,042	99,722	0	0	0	0	0	0	0
12:14:08	-522,167	2412,284	16,045	15,429	11,551	9,404	10,868	21,3	953,025	24,581	2155,287	0	203,042	203,042	99,722	0	0	0	0	0	0	0
12:14:08	-565,82	2406,626	16,045	15,332	11,519	9,346	10,838	21,3	953,025	24,581	2155,538	0	203,042	203,042	99,722	0	0	0	0	0	0	0
12:14:08	-524,438	2401,381	16,093	15,429	11,487	9,292	10,807	21,3	953,025	24,581	2155,784	0	203,042	203,042	99,722	0	0	0	0	0	0	0
12:14:08	-395,385	2397,427	16,338	15,625	11,452	9,251	10,777	21,3	953,025	24,581	2156,026	0	203,042	203,042	99,722	0	0	0	0	0	0	0
12:14:08	-468,139	2392,746	16,435	15,722	11,42	9,203	10,746	21,3	953,025	24,581	2156,263	0	203,042	203,042	99,722	0	0	0	0	0	0	0
12:14:08	-614,331	2386,603	16,338	15,527	11,39	9,14	10,715	21,3	953,025	24,581	2156,493	0	203,042	203,042	99,722	0	0	0	0	0	0	0
12:14:08	-795,214	2378,651	15,947	15,332	11,367	9,058	10,682	21,3	953,025	24,581	2156,715	0	203,042	203,042	99,722	0	0	0	0	0	0	0
12:14:08	-694,043	2371,71	15,605	15,088	11,346	8,986	10,649	21,3	953,025	24,581	2156,93	0	203,042	203,042	99,722	0	0	0	0	0	0	0
12:14:08	-464,16	2367,068	15,41	14,941	11,33	8,938	10,615	21,3	953,025	24,581	2157,14	0	203,042	203,042	99,722	0	0	0	0	0	0	0
12:14:08	-651,318	2360,555	15,068	14,502	11,312	8,871	10,581	21,3	953,025	24,581	2157,344	0	203,042	203,042	99,722	0	0	0	0	0	0	0
12:14:08	-531,469	2355,241	14,922	14,306	11,29	8,816	10,546	21,3	953,025	24,581	2157,542	0	203,042	203,042	99,722	0	0	0	0	0	0	0
12:14:08	-604,492	2349,196	14,775	14,209	11,263	8,754	10,511	21,3	953,025	24,581	2157,734	0	203,042	203,042	99,722	0	0	0	0	0	0	0
12:14:08	-431,494	2344,881	14,775	14,209	11,239	8,71	10,476	21,3	953,025	24,581	2157,921	0	203,042	203,042	99,722	0	0	0	0	0	0	0
12:14:08	-464,697	2340,234	14,775	14,111	11,213	8,662	10,44	21,3	953,025	24,581	2158,103	0	203,042	203,042	99,722	0	0	0	0	0	0	0
12:14:08	-462,792	2335,606	14,726	13,965	11,189	8,614	10,405	21,3	953,025	24,581	2158,281	0	203,042	203,042	99,722	0	0	0	0	0	0	0
12:14:08	-548,242	2330,123	14,58	13,965	11,166	8,557	10,368	21,3	953,025	24,581	2158,452	0	203,042	203,042	99,722	0	0	0	0	0	0	0
12:14:08	-489,672	2325,227	14,433	13,867	11,146	8,507	10,332	21,3	953,025	24,581	2158,619	0	203,042	203,042	99,722	0	0	0	0	0	0	0
12:14:08	-460,546	2320,621	14,287	13,72	11,128	8,46	10,295	21,3	953,025	24,581	2158,781	0	203,042	203,042	99,722	0	0	0	0	0	0	0
12:14:08	-533,837	2315,283	13,994	13,623	11,113	8,404	10,258	21,3	953,025	24,581	2158,937	0	203,042	203,042	99,722	0	0	0	0	0	0	0
12:14:08	-504,248	2310,24	13,799	13,427	11,095	8,352	10,221	21,3	953,025	24,581	2159,089	0	203,042	203,042	99,722	0	0	0	0	0	0	0
12:14:08	-349,145	2306,749	13,799	13,379	11,076	8,317	10,183	21,3	953,025	24,581	2159,236	0	203,042	203,042	99,722	0	0	0	0	0	0	0
12:14:08	-271,459	2304,034	13,945	13,525	11,052	8,289	10,146	21,3	953,025	24,581	2159,381	0	203,042	203,042	99,722	0	0	0	0	0	0	0
12:14:08	-364,355	2300,391	13,994	13,623	11,029	8,251	10,109	21,3	953,025	24,581	2159,522	0	203,042	203,042	99,722	0	0	0	0	0	0	0
12:14:08	-382,446	2296,566	13,945	13,574	11,01	8,212	10,072	21,3	953,025	24,581	2159,659	0	203,042	203,042	99,722	0	0	0	0	0	0	0
12:14:08	-379,248	2292,774	13,896	13,525	10,991	8,172	10,035	21,3	953,025	24,581	2159,792	0	203,042	203,042	99,722	0	0	0	0	0	0	0
12:14:08	-424,34	2288,53	13,799	13,525	10,972	8,129	9,997	21,3	953,025	24,581	2159,921	0	203,042	203,042	99,722	0	0	0	0	0	0	0
12:14:08	-468,383	2283,847	13,652	13,379	10,954	8,08	9,96	21,3	953,025	24,581	2160,045	0	203,042	203,042	99,722	0	0	0	0	0	0	0
12:14:08	-389,526	2279,951	13,506	13,232	10,939	8,04	9,922	21,3	953,025	24,581	2160,165	0	203,042	203,042	99,722	0	0	0	0	0	0	0
12:14:08	-296,044	2276,991	13,457	13,086	10,925	8,01	9,885	21,3	953,025	24,581	2160,281	0	203,042	203,042	99,722	0	0	0	0	0	0	0
12:14:08	-388,305	2273,108	13,31	13,086	10,911	7,97	9,847	21,3	953,025	24,581	2160,394	0	203,042	203,042	99,722	0	0	0	0	0	0	0
12:14:08	-388,208	2269,226	13,164	12,988	10,897	7,93	9,809	21,3	953,025	24,581	2160,503	0	203,042	203,042	99,722	0	0	0	0	0	0	0
12:14:08	-295,874	2266,267	13,115	12,744	10,883	7,899	9,772	21,3	953,025	24,581	2160,609	0	203,042	203,042	99,722	0	0	0	0	0	0	0
12:14:08	-283,276	2263,434	13,164	12,841	10,864	7,87	9,735	21,3	953,025	24,581	2160,712	0	203,042	203,042	99,722	0	0	0	0	0	0	0
12:14:08	-241,748	2261,017	13,261	12,744	10,845	7,845	9,698	21,3	953,025	24,581	2160,812	0	203,042	203,042	99,722	0	0	0	0	0	0	0
12:14:08	-421,508	2256,802	13,164	12,841	10,827	7,802	9,66	21,3	953,025	24,581	2160,908	0	203,042	203,042	99,722	0	0	0	0	0	0	0
12:14:08	-237,451	2254,427	13,261	12,89	10,808	7,777	9,623	21,3	953,025	24,581	2161,001	0	203,042	203,042	99,722	0	0	0	0	0	0	0
12:14:08	-247,68	2251,95	13,261	12,988	10,794	7,752	9,587	21,3	953,025	24,581	2161,092	0	203,042	203,042	99,722	0	0	0	0	0	0	0
12:14:08	-423,706	2247,713	13,164	12,988	10,775	7,708	9,55	21,3	953,025	24,581	2161,179	0	203,042	203,042	99,722	0	0	0	0	0	0	0
12:14:08	-388,842	2243,825	13,017	12,744	10,761	7,668	9,513	21,3	953,025	24,581	2161,262	0	203,042	203,042	99,722	0	0	0	0	0	0	0
12:14:08	-287,06	2240,954	12,968	12,646	10,747	7,638	9,476	21,3	953,025	24,581	2161,341	0	203,042	203,042	99,722	0	0	0	0	0	0	0
12:14:08	-246,582	2238,488	12,968	12,549	10,733	7,613	9,44	21,3	953,025	24,581	2161,419	0	203,042	203,042	99,722	0	0	0	0	0	0	0
12:14:08	-307,836	2235,41	12,822	12,451	10,724	7,581	9,403	21,3	953,025	24,581	2161,493	0	203,042	203,042	99,722	0	0	0	0	0	0	0
12:14:08	-306,372	2232,346	12,773	12,451	10,709	7,549	9,367	21,3	953,025	24,581	2161,563	0	203,042	203,042	99,722	0	0	0	0	0	0	0
12:14:08	-320,776	2229,139	12,773	12,353	10,691	7,516	9,331	21,3	953,025	24,581	2161,631	0	203,042	203,042	99,722	0	0	0	0	0	0	0
12:14:08	-246,484	2226,674	12,773	12,353	10,677	7,491	9,295	21,3	953,025	24,581	2161,696	0	203,042	203,042	99,722	0	0	0	0	0	0	0
12:14:08	-344,677	2223,227	12,675	12,256	10,662	7,455	9,259	21,3	953,025	24,581	2161,758	0	203,042	203,042	99,722	0	0	0	0	0	0	0
12:14:08	-231,323	2220,914	12,675	12,353	10,649	7,432	9,223	21,3	953,025	24,581	2161,817	0	203,042	203,042	99,722	0	0	0	0	0	0	0
12:14:08	-387,182	2217,042	12,529	12,158	10,635	7,392	9,187	21,3	953,025	24,581	2161,872	0	203,042	203,042	99,722	0	0	0	0	0	0	0
12:14:08	-173,291	2215,309	12,529	12,158	10,625	7,374	9,151	21,2	952,565	24,581	2161,926	0	203,042	203,042	99,722	0	0	0	0	0	0	0
12:14:08	-277,856	2212,53	12,48	12,109	10,612	7,345	9,116	21,2	952,565	24,581	2161,976	0	203,042	203,042	99,722	0	0	0	0	0	0	0
12:14:08	-289,062	2209,64	12,431	12,109	10,598	7,315	9,081	21,2	952,565	24,581	2162,024	0	203,042	203,042	99,722	0	0	0	0	0	0	0
12:14:08	-390,527	2205,734	12,334	12,06	10,581	7,275	9,045	21,2	952,565	24,581	2162,068	0	203,042	203,042	99,722	0	0	0	0	0	0	0
12:14:08	-159,252	2204,142	12,431	12,109	10,567	7,259	9,01	21,2	952,565	24,581	2162,11	0	203,042	203,042	99,722	0	0	0	0	0	0	0
12:14:08	-234,448	2201,797	12,431	12,109	10,554	7,235	8,975	21,2	952,565	24,581	2162,15	0	203,042	203,042	99,722	0	0	0	0	0	0	0
12:14:09	-246,411	2199,333	12,431	12,109	10,54	7,209	8,941	21,2	952,565	24,581	2162,187	0	203,042	203,042	99,722	0	0	0	0	0	0	0
12:14:09	-195,849	2197,375	12,431	12,109	10,528	7,189	8,906	21,2	952,565	24,581	2162,222	0	203,042	203,042	99,722	0	0	0	0	0	0	0
12:14:09	-336,621	2194,009	12,334	12,06	10,515	7,154	8,872	21,2	952,565	24,581	2162,254	0	203,042	203,042	99,722	0	0	0	0	0	0	0
12:14:09	-245,41	2191,555	12,334	11,963	10,501	7,129	8,838	21,2	952,565	24,581	2162,283	0	203,042	203,042	99,722	0	0	0	0	0	0	0
12:14:09	-271,63	2188,838	12,285	11,963	10,488	7,101	8,804	21,2	952,565	24,581	2162,309	0	202,036	202,036	99,718	0	0	0	0	0	0	0
12:14:09	-223,632	2186,602	12,285	11,914	10,475	7,078	8,77	21,2	952,565	24,581	2162,334	0	202,036	202,036	99,718	0	0	0	0	0	0	0
12:14:09	-315,551	2183,446	12,138	11,816	10,465	7,045	8,736	21,2	952,565	24,581	2162,355	0	202,036	202,036	99,718	0	0	0	0	0	0	0
12:14:09	-268,75	2180,759	12,041	11,767	10,455	7,018	8,702	21,2	952,565	24,581	2162,373	0	202,036	202,036	99,718	0	0	0	0	0	0	0
12:14:09	-222,753	2178,531	12,041	11,767	10,442	6,995	8,669	21,2	952,565	24,581	2162,389	0	202,036	202,036	99,718	0	0	0	0	0	0	0
12:14:09	-176,367	2176,768	12,041	11,718	10,432	6,976	8,636	21,2	952,565	24,581	2162,404	0	202,036	202,036	99,718	0	0	0	0	0	0	0
12:14:09	-267,089	2174,097	11,992	11,718	10,42	6,949	8,603	21,2	952,565	24,581	2162,415	0	202,036	202,036	99,718	0	0	0	0	0	0	0
12:14:09	-177,441	2172,322	11,992	11,621	10,41	6,931	8,57	21,2	952,565	24,581	2162,425	0	202,036	202,036	99,718	0	0	0	0	0	0	0
12:14:09	-179,541	2170,527	11,992	11,718	10,399	6,912	8,537	21,2	952,565	24,581	2162,433	0	202,036	202,036	99,718	0	0	0	0	0	0	0
12:14:09	-408,642	2166,441	11,748	11,572	10,389	6,87	8,505	21,2	952,565	24,581	2162,437	0	202,036	202,036	99,718	0	0	0	0	0	0	0
12:14:09	-250,195	2163,939	11,65	11,523	10,38	6,844	8,472	21,2	952,565	24,581	2162,439	0	202,036	202,036	99,718	0	0	0	0	0	0	0
12:14:09	-221,557	2161,723	11,65	11,523	10,368	6,821	8,44	21,2	952,565	24,581	2161,723	0	202,036	202,036	99,718	0	0	0	0	0	0	0
12:14:09	-176,318	2159,96	11,65	11,425	10,358	6,803	8,408	21,2	952,565	24,581	2159,96	0	202,036	202,036	99,718	0	0	0	0	0	0	0
12:14:09	-286,279	2157,097	11,601	11,425	10,344	6,774	8,376	21,2	952,565	24,581	2157,097	0	202,036	202,036	99,718	0	0	0	0	0	0	0
12:14:09	-160,083	2155,496	11,601	11,425	10,335	6,757	8,344	21,2	952,565	24,581	2155,496	0	202,036	202,036	99,718	0	0	0	0	0	0	0
12:14:09	-252,343	2152,973	11,504	11,377	10,326	6,731	8,312	21,2	952,565	24,581	2152,973	0	202,036	202,036	99,718	0	0	0	0	0	0	0
12:14:09	-189,526	2151,078	11,455	11,279	10,317	6,712	8,281	21,2	952,565	24,581	2151,078	0	202,036	202,036	99,718	0	0	0	0	0	0	0
12:14:09	-190,405	2149,173	11,406	11,181	10,309	6,692	8,25	21,2	952,565	24,581	2149,173	0	202,036	202,036	99,718	0	0	0	0	0	0	0
12:14:09	-234,301	2146,83	11,259	11,084	10,304	6,668	8,219	21,2	952,565	24,581	2146,83	0	202,036	202,036	99,718	0	0	0	0	0	0	0
12:14:09	-216,992	2144,661	11,113	10,937	10,299	6,645	8,188	21,2	952,565	24,581	2144,661	0	202,036	202,036	99,718	0	0	0	0	0	0	0
12:14:09	-338,061	2141,28	10,82	10,595	10,295	6,611	8,157	21,2	952,565	24,581	2141,28	0	202,036	202,036	99,718	0	0	0	0	0	0	0
12:14:09	-82,714	2140,453	10,82	10,595	10,291	6,602	8,126	21,2	952,565	24,581	2140,453	0	202,036	202,036	99,718	0	0	0	0	0	0	0
12:14:09	-57,348	2139,879	10,918	10,693	10,282	6,596	8,096	21,2	952,565	24,581	2139,879	0	202,036	202,036	99,718	0	0	0	0	0	0	0
12:14:09	-117,895	2138,7	10,966	10,888	10,273	6,584	8,067	21,2	952,565	24,581	2138,7	0	202,036	202,036	99,718	0	0	0	0	0	0	0
12:14:09	-166,528	2137,035	10,966	10,888	10,264	6,567	8,037	21,2	952,565	24,581	2137,035	0	202,036	202,036	99,718	0	0	0	0	0	0	0
12:14:09	-151,513	2135,52	10,966	10,888	10,255	6,551	8,008	21,2	952,565	24,581	2135,52	0	202,036	202,036	99,718	0	0	0	0	0	0	0
12:14:09	-137,475	2134,145	10,966	10,888	10,247	6,537	7,979	21,2	952,565	24,581	2134,145	0	202,036	202,036	99,718	0	0	0	0	0	0	0
12:14:09	-98,73	2133,158	10,966	10,84	10,242	6,527	7,951	21,2	952,565	24,581	2133,158	0	202,036	202,036	99,718	0	0	0	0	0	0	0
12:14:09	-129,15	2131,866	10,918	10,888	10,237	6,514	7,923	21,2	952,565	24,581	2131,866	0	202,036	202,036	99,718	0	0	0	0	0	0	0
12:14:09	-220,043	2129,666	10,771	10,742	10,232	6,491	7,895	21,2	952,565	24,581	2129,666	0	202,036	202,036	99,718	0	0	0	0	0	0	0
12:14:09	-161,474	2128,051	10,673	10,595	10,228	6,474	7,867	21,2	952,565	24,581	2128,051	0	202,036	202,036	99,718	0	0	0	0	0	0	0
12:14:09	-116,284	2126,888	10,625	10,595	10,224	6,462	7,839	21,2	952,565	24,581	2126,888	0	202,036	202,036	99,718	0	0	0	0	0	0	0
12:14:09	-39,428	2126,494	10,673	10,547	10,219	6,458	7,812	21,2	952,565	24,581	2126,494	0	202,036	202,036	99,718	0	0	0	0	0	0	0
12:14:09	-67,285	2125,821	10,771	10,595	10,21	6,451	7,785	21,2	952,565	24,581	2125,821	0	202,036	202,036	99,718	0	0	0	0	0	0	0
12:14:09	-85,888	2124,962	10,771	10,693	10,205	6,442	7,759	21,2	952,565	24,581	2124,962	0	202,036	202,036	99,718	0	0	0	0	0	0	0
12:14:09	-85,888	2124,103	10,771	10,693	10,2	6,434	7,733	21,2	952,565	24,581	2124,103	0	202,036	202,036	99,718	0	0	0	0	0	0	0
12:14:09	-85,888	2123,244	10,771	10,595	10,195	6,425	7,708	21,2	952,565	24,581	2123,244	0	202,036	202,036	99,718	0	0	0	0	0	0	0
12:14:09	-74,218	2122,502	10,771	10,693	10,191	6,417	7,682	21,2	952,565	24,581	2122,502	0	202,036	202,036	99,718	0	0	0	0	0	0	0
12:14:09	-176,562	2120,737	10,673	10,595	10,186	6,399	7,657	21,2	952,565	24,581	2120,737	0	202,036	202,036	99,718	0	0	0	0	0	0	0
12:14:09	-74,047	2119,996	10,673	10,547	10,182	6,391	7,632	21,2	952,565	24,581	2119,996	0	202,036	202,036	99,718	0	0	0	0	0	0	0
12:14:09	-135,913	2118,637	10,527	10,498	10,182	6,377	7,608	21,2	952,565	24,581	2118,637	0	202,036	202,036	99,718	0	0	0	0	0	0	0
12:14:09	-120,434	2117,433	10,478	10,4	10,178	6,365	7,583	21,2	952,565	24,581	2117,433	0	202,036	202,036	99,718	0	0	0	0	0	0	0
12:14:09	-11,767	2117,315	10,478	10,302	10,177	6,364	7,559	21,2	952,565	24,581	2117,315	0	202,036	202,036	99,718	0	0	0	0	0	0	0
12:14:09	-45,288	2116,862	10,429	10,302	10,177	6,359	7,536	21,2	952,565	24,581	2116,862	0	202,036	202,036	99,718	0	0	0	0	0	0	0
12:14:09	-76,342	2116,099	10,429	10,302	10,173	6,351	7,513	21,2	952,565	24,581	2116,099	0	202,036	202,036	99,718	0	0	0	0	0	0	0
12:14:09	-211,987	2113,979	10,283	10,156	10,169	6,329	7,489	21,2	952,565	24,581	2113,979	0	202,036	202,036	99,718	0	0	0	0	0	0	0
12:14:09	34,521	2114,324	10,332	10,302	10,168	6,333	7,467	21,2	952,565	24,581	2113,979	0	202,036	202,036	99,718	0	0	0	0	0	0	0
12:14:09	27,539	2114,599	10,527	10,351	10,159	6,336	7,445	21,2	952,565	24,581	2113,98	0	202,036	202,036	99,718	0	0	0	0	0	0	0
12:14:09	-87,963	2113,72	10,527	10,4	10,154	6,327	7,423	21,2	952,565	24,581	2113,72	0	202,036	202,036	99,718	0	0	0	0	0	0	0
12:14:09	-9,35	2113,626	10,625	10,498	10,149	6,326	7,401	21,2	952,565	24,581	2113,626	0	202,036	202,036	99,718	0	0	0	0	0	0	0
12:14:09	-30,932	2113,317	10,673	10,547	10,144	6,322	7,38	21,2	952,565	24,581	2113,317	0	202,036	202,036	99,718	0	0	0	0	0	0	0
12:14:09	-124,78	2112,069	10,625	10,498	10,14	6,309	7,359	21,2	952,565	24,581	2112,069	0	202,036	202,036	99,718	0	0	0	0	0	0	0
12:14:09	-90,551	2111,164	10,527	10,498	10,14	6,3	7,338	21,2	952,565	24,581	2111,164	0	202,036	202,036	99,718	0	0	0	0	0	0	0
12:14:09	-101,22	2110,151	10,429	10,4	10,139	6,29	7,318	21,2	952,565	24,581	2110,151	0	202,036	202,036	99,718	0	0	0	0	0	0	0
12:14:09	-67,724	2109,474	10,429	10,351	10,135	6,283	7,297	21,2	952,565	24,581	2109,474	0	202,036	202,036	99,718	0	0	0	0	0	0	0
12:14:09	0	2109,474	10,429	10,205	10,135	6,283	7,277	21,2	952,565	24,581	2109,474	0	202,036	202,036	99,718	0	0	0	0	0	0	0
12:14:09	-146,459	2108,01	10,283	10,302	10,135	6,268	7,258	21,2	952,565	24,581	2108,01	0	202,036	202,036	99,718	0	0	0	0	0	0	0
12:14:09	-33,056	2107,679	10,332	10,302	10,13	6,264	7,238	21,2	952,565	24,581	2107,679	0	202,036	202,036	99,718	0	0	0	0	0	0	0
12:14:09	0	2107,679	10,332	10,351	10,13	6,264	7,219	21,2	952,565	24,581	2107,679	0	202,036	202,036	99,718	0	0	0	0	0	0	0
12:14:09	-88,11	2106,798	10,332	10,351	10,125	6,255	7,2	21,2	952,565	24,581	2106,798	0	202,036	202,036	99,718	0	0	0	0	0	0	0
12:14:09	-57,641	2106,222	10,429	10,351	10,117	6,249	7,182	21,2	952,565	24,581	2106,222	0	202,036	202,036	99,718	0	0	0	0	0	0	0
12:14:09	-9,643	2106,125	10,429	10,4	10,116	6,248	7,163	21,2	952,565	24,581	2106,125	0	202,036	202,036	99,718	0	0	0	0	0	0	0
12:14:09	-70,898	2105,416	10,429	10,351	10,112	6,241	7,145	21,2	952,565	24,581	2105,416	0	202,036	202,036	99,718	0	0	0	0	0	0	0
12:14:09	-135,693	2104,059	10,283	10,205	10,112	6,227	7,127	21,2	952,565	24,581	2104,059	0	202,036	202,036	99,718	0	0	0	0	0	0	0
12:14:09	35,546	2104,415	10,332	10,156	10,112	6,231	7,11	21,2	952,565	24,581	2104,06	0	202,036	202,036	99,718	0	0	0	0	0	0	0
12:14:09	0	2104,415	10,332	10,156	10,112	6,231	7,092	21,2	952,565	24,581	2104,06	0	202,036	202,036	99,718	0	0	0	0	0	0	0
12:14:09	-70,874	2103,706	10,332	10,156	10,108	6,223	7,075	21,2	952,565	24,581	2103,706	0	202,036	202,036	99,718	0	0	0	0	0	0	0
12:14:09	-9,497	2103,611	10,332	10,156	10,107	6,222	7,059	21,2	952,565	24,581	2103,611	0	202,036	202,036	99,718	0	0	0	0	0	0	0
12:14:09	-45,214	2103,159	10,283	10,058	10,107	6,218	7,042	21,2	952,565	24,581	2103,159	0	202,036	202,036	99,718	0	0	0	0	0	0	0
12:14:09	-35,351	2102,805	10,332	10,156	10,102	6,214	7,026	21,2	952,565	24,581	2102,805	0	202,036	202,036	99,718	0	0	0	0	0	0	0
12:14:09	-81,616	2101,989	10,332	10,205	10,098	6,206	7,01	21,2	952,565	24,581	2101,989	0	202,036	202,036	99,718	0	0	0	0	0	0	0
12:14:09	0	2101,989	10,332	10,205	10,098	6,206	6,994	21,2	952,565	24,581	2101,989	0	202,036	202,036	99,718	0	0	0	0	0	0	0
12:14:09	-80,541	2101,184	10,332	10,205	10,093	6,197	6,978	21,2	952,565	24,581	2101,184	0	202,036	202,036	99,718	0	0	0	0	0	0	0
12:14:09	80,737	2101,991	10,429	10,156	10,093	6,206	6,963	21,2	952,565	24,581	2101,185	0	202,036	202,036	99,718	0	0	0	0	0	0	0
12:14:09	-163,403	2100,357	10,332	10,302	10,089	6,189	6,948	21,2	952,565	24,581	2100,357	0	202,036	202,036	99,718	0	0	0	0	0	0	0
12:14:09	-45,19	2099,905	10,283	10,156	10,089	6,184	6,933	21,2	952,565	24,581	2099,905	0	202,036	202,036	99,718	0	0	0	0	0	0	0
12:14:09	-8,642	2099,819	10,283	10,156	10,088	6,183	6,918	21,2	952,565	24,581	2099,819	0	202,036	202,036	99,718	0	0	0	0	0	0	0
12:14:09	-72,998	2099,089	10,283	10,156	10,084	6,176	6,904	21,2	952,565	24,581	2099,089	0	202,036	202,036	99,718	0	0	0	0	0	0	0
12:14:09	-98,974	2098,099	10,185	10,058	10,083	6,165	6,889	21,2	952,565	24,581	2098,099	0	202,036	202,036	99,718	0	0	0	0	0	0	0
12:14:09	0	2098,099	10,185	10,156	10,083	6,165	6,875	21,2	952,565	24,581	2098,099	0	202,036	202,036	99,718	0	0	0	0	0	0	0
12:14:09	-74,023	2097,359	10,185	10,058	10,079	6,158	6,861	21,2	952,565	24,581	2097,359	0	202,036	202,036	99,718	0	0	0	0	0	0	0
12:14:09	80,688	2098,166	10,283	10,156	10,079	6,166	6,847	21,2	952,565	24,581	2097,36	0	202,036	202,036	99,718	0	0	0	0	0	0	0
12:14:09	-90,38	2097,262	10,185	10,058	10,079	6,157	6,834	21,2	952,565	24,581	2097,262	0	202,036	202,036	99,718	0	0	0	0	0	0	0
12:14:09	-74,023	2096,522	10,185	10,058	10,074	6,149	6,82	21,2	952,565	24,581	2096,522	0	202,036	202,036	99,718	0	0	0	0	0	0	0
12:14:09	-8,642	2096,435	10,185	10,205	10,074	6,148	6,807	21,2	952,565	24,581	2096,435	0	202,036	202,036	99,718	0	0	0	0	0	0	0
12:14:09	16,308	2096,598	10,283	10,156	10,07	6,15	6,794	21,2	952,565	24,581	2096,435	0	202,036	202,036	99,718	0	0	0	0	0	0	0
12:14:09	-98,925	2095,609	10,185	10,156	10,069	6,14	6,782	21,2	952,565	24,581	2095,609	0	202,036	202,036	99,718	0	0	0	0	0	0	0
12:14:09	90,356	2096,513	10,283	10,058	10,069	6,149	6,769	21,2	952,565	24,581	2095,61	0	202,036	202,036	99,718	0	0	0	0	0	0	0
12:14:09	-82,519	2095,687	10,283	10,156	10,065	6,141	6,757	21,2	952,565	24,581	2095,61	0	202,036	202,036	99,718	0	0	0	0	0	0	0
12:14:09	0	2095,687	10,283	10,156	10,065	6,141	6,745	21,2	952,565	24,581	2095,61	0	202,036	202,036	99,718	0	0	0	0	0	0	0
12:14:09	-90,332	2094,784	10,185	10,058	10,065	6,131	6,733	21	952,565	24,581	2094,784	0	202,036	202,036	99,718	0	0	0	0	0	0	0
12:14:09	0	2094,784	10,185	10,058	10,065	6,131	6,721	21	952,565	24,581	2094,784	0	202,036	202,036	99,718	0	0	0	0	0	0	0
12:14:09	-75,268	2094,031	10,185	10,058	10,06	6,124	6,709	21	952,565	24,581	2094,031	0	202,036	202,036	99,718	0	0	0	0	0	0	0
12:14:09	0	2094,031	10,185	10,205	10,06	6,124	6,698	21	952,565	24,581	2094,031	0	202,036	202,036	99,718	0	0	0	0	0	0	0
12:14:09	218,505	2096,216	10,429	10,498	10,06	6,146	6,687	21	952,565	24,581	2094,033	0	202,036	202,036	99,718	0	0	0	0	0	0	0
12:14:09	188,134	2098,098	10,625	10,693	10,06	6,165	6,677	21	952,565	24,581	2094,038	0	202,036	202,036	99,718	0	0	0	0	0	0	0
12:14:10	527,514	2103,373	11,113	11,23	10,065	6,22	6,668	21	952,565	24,581	2094,047	0	202,036	202,036	99,718	0	0	0	0	0	0	0
12:14:10	399,316	2107,366	11,455	11,621	10,069	6,261	6,66	21	952,565	24,581	2094,06	0	202,036	202,036	99,718	0	0	0	0	0	0	0
12:14:10	628,125	2113,647	11,943	12,158	10,079	6,326	6,653	21	952,565	24,581	2094,08	0	202,036	202,036	99,718	0	0	0	0	0	0	0
12:14:10	554,711	2119,194	12,187	12,695	10,098	6,383	6,648	21	952,565	24,581	2094,105	0	202,036	202,036	99,718	0	0	0	0	0	0	0
12:14:10	796,972	2127,164	12,431	13,037	10,13	6,465	6,644	21	952,565	24,581	2094,138	0	200,976	200,976	99,713	0	0	0	0	0	0	0
12:14:10	486,84	2132,033	12,334	13,183	10,163	6,515	6,642	21	952,565	24,581	2094,176	0	200,976	200,976	99,713	0	0	0	0	0	0	0
12:14:10	731,616	2139,349	12,334	13,232	10,204	6,591	6,641	21	952,565	24,581	2094,221	0	200,976	200,976	99,713	0	0	0	0	0	0	0
12:14:10	1009,887	2149,448	12,627	13,623	10,246	6,695	6,642	21	952,565	24,581	2094,276	0	200,976	200,976	99,713	0	0	0	0	0	0	0
12:14:10	845,117	2157,899	12,675	13,867	10,292	6,782	6,645	21	952,565	24,581	2094,34	0	200,976	200,976	99,713	0	0	0	0	0	0	0
12:14:10	807,934	2165,978	12,773	13,916	10,332	6,865	6,649	21	952,565	24,581	2094,412	0	200,976	200,976	99,713	0	0	0	0	0	0	0
12:14:10	994,36	2175,922	13,017	14,453	10,376	6,968	6,655	21	952,565	24,581	2094,493	0	200,976	200,976	99,713	0	0	0	0	0	0	0
12:14:10	1187,597	2187,798	13,457	14,795	10,42	7,09	6,664	21	952,565	24,581	2094,587	0	200,976	200,976	99,713	0	0	0	0	0	0	0
12:14:10	1160,473	2199,402	13,994	15,429	10,457	7,21	6,674	21	952,565	24,581	2094,691	0	200,976	200,976	99,713	0	0	0	0	0	0	0
12:14:10	1184,13	2211,244	14,433	16,015	10,501	7,332	6,687	21	952,565	24,581	2094,808	0	200,976	200,976	99,713	0	0	0	0	0	0	0
12:14:10	1113,305	2222,377	14,726	16,357	10,548	7,447	6,702	21	952,565	24,581	2094,936	0	200,976	200,976	99,713	0	0	0	0	0	0	0
12:14:10	1126,074	2233,638	14,97	16,601	10,599	7,563	6,719	21	952,565	24,581	2095,074	0	200,976	200,976	99,713	0	0	0	0	0	0	0
12:14:10	918,237	2242,82	14,922	16,748	10,653	7,657	6,737	21	952,565	24,581	2095,222	0	200,976	200,976	99,713	0	0	0	0	0	0	0
12:14:10	819,848	2251,018	14,726	16,504	10,71	7,742	6,757	21	952,565	24,581	2095,378	0	200,976	200,976	99,713	0	0	0	0	0	0	0
12:14:10	984,716	2260,866	14,726	16,601	10,766	7,843	6,778	21	952,565	24,581	2095,543	0	200,976	200,976	99,713	0	0	0	0	0	0	0
12:14:10	1035,058	2271,216	14,775	16,406	10,822	7,95	6,801	21	952,565	24,581	2095,719	0	200,976	200,976	99,713	0	0	0	0	0	0	0
12:14:10	1048,877	2281,705	14,922	16,748	10,873	8,058	6,826	21	952,565	24,581	2095,905	0	200,976	200,976	99,713	0	0	0	0	0	0	0
12:14:10	1481,933	2296,524	15,605	17,383	10,921	8,211	6,853	21	952,565	24,581	2096,106	0	200,976	200,976	99,713	0	0	0	0	0	0	0
12:14:10	984,204	2306,366	15,849	17,627	10,963	8,313	6,882	21	952,565	24,581	2096,316	0	200,976	200,976	99,713	0	0	0	0	0	0	0
12:14:10	1159,643	2317,963	16,191	18,115	11,01	8,432	6,912	21	952,565	24,581	2096,538	0	200,976	200,976	99,713	0	0	0	0	0	0	0
12:14:10	1483,911	2332,802	16,875	18,31	11,057	8,585	6,945	21	952,565	24,581	2096,774	0	200,976	200,976	99,713	0	0	0	0	0	0	0
12:14:10	922,045	2342,022	16,875	18,506	11,109	8,68	6,979	21	952,565	24,581	2097,019	0	200,976	200,976	99,713	0	0	0	0	0	0	0
12:14:10	673,291	2348,755	16,533	18,31	11,166	8,75	7,014	21	952,565	24,581	2097,271	0	200,976	200,976	99,713	0	0	0	0	0	0	0
12:14:10	1100,122	2359,756	16,582	18,164	11,225	8,863	7,05	21	952,565	24,581	2097,533	0	200,976	200,976	99,713	0	0	0	0	0	0	0
12:14:10	1454,907	2374,306	17,07	18,603	11,281	9,013	7,089	21	952,565	24,581	2097,81	0	200,976	200,976	99,713	0	0	0	0	0	0	0
12:14:10	947,07	2383,776	17,07	18,603	11,335	9,111	7,128	21	952,565	24,581	2098,096	0	200,976	200,976	99,713	0	0	0	0	0	0	0
12:14:10	1121,777	2394,994	17,314	19,043	11,385	9,226	7,169	21	952,565	24,581	2098,393	0	200,976	200,976	99,713	0	0	0	0	0	0	0
12:14:10	1155,883	2406,553	17,705	19,385	11,429	9,345	7,212	21	952,565	24,581	2098,701	0	200,976	200,976	99,713	0	0	0	0	0	0	0
12:14:10	1335,742	2419,91	18,34	20,166	11,47	9,483	7,257	21	952,565	24,581	2099,022	0	200,976	200,976	99,713	0	0	0	0	0	0	0
12:14:10	980,932	2429,72	18,681	20,166	11,506	9,584	7,302	21	952,565	24,581	2099,353	0	200,976	200,976	99,713	0	0	0	0	0	0	0
12:14:10	1362,451	2443,344	19,267	20,556	11,551	9,725	7,35	21	952,565	24,581	2099,697	0	200,976	200,976	99,713	0	0	0	0	0	0	0
12:14:10	818,042	2451,525	19,267	20,556	11,597	9,809	7,398	21	952,565	24,581	2100,049	0	200,976	200,976	99,713	0	0	0	0	0	0	0
12:14:10	811,425	2459,639	19,17	20,556	11,648	9,893	7,447	21	952,565	24,581	2100,408	0	200,976	200,976	99,713	0	0	0	0	0	0	0
12:14:10	858,325	2468,222	19,121	20,556	11,7	9,981	7,496	21	952,565	24,581	2100,776	0	200,976	200,976	99,713	0	0	0	0	0	0	0
12:14:10	770,361	2475,926	18,974	20,361	11,751	10,061	7,547	21	952,565	24,581	2101,151	0	200,976	200,976	99,713	0	0	0	0	0	0	0
12:14:10	805,517	2483,981	19,023	20,41	11,794	10,144	7,598	21	952,565	24,581	2101,534	0	200,976	200,976	99,713	0	0	0	0	0	0	0
12:14:10	1117,456	2495,155	19,316	20,556	11,841	10,259	7,65	21	952,565	24,581	2101,928	0	200,976	200,976	99,713	0	0	0	0	0	0	0
12:14:10	858,178	2503,737	19,512	20,605	11,878	10,347	7,703	21	952,565	24,581	2102,33	0	200,976	200,976	99,713	0	0	0	0	0	0	0
12:14:10	921,142	2512,949	19,853	20,947	11,911	10,442	7,756	21	952,565	24,581	2102,741	0	200,976	200,976	99,713	0	0	0	0	0	0	0
12:14:10	1017,7	2523,126	20,293	21,338	11,945	10,547	7,811	21	952,565	24,581	2103,161	0	200,976	200,976	99,713	0	0	0	0	0	0	0
12:14:10	1039,526	2533,521	20,586	21,631	11,987	10,654	7,867	21	952,565	24,581	2103,592	0	200,976	200,976	99,713	0	0	0	0	0	0	0
12:14:10	673,754	2540,258	20,586	21,631	12,025	10,724	7,923	21	952,565	24,581	2104,028	0	200,976	200,976	99,713	0	0	0	0	0	0	0
12:14:10	614,184	2546,4	20,439	21,435	12,067	10,787	7,979	21	952,565	24,581	2104,471	0	200,976	200,976	99,713	0	0	0	0	0	0	0
12:14:10	812,451	2554,525	20,488	21,484	12,111	10,871	8,036	21	952,565	24,581	2104,921	0	200,976	200,976	99,713	0	0	0	0	0	0	0
12:14:10	772,534	2562,25	20,439	21,582	12,157	10,951	8,093	21	952,565	24,581	2105,378	0	200,976	200,976	99,713	0	0	0	0	0	0	0
12:14:10	654,98	2568,8	20,342	21,484	12,199	11,018	8,15	21	952,565	24,581	2105,841	0	200,976	200,976	99,713	0	0	0	0	0	0	0
12:14:10	1055,444	2579,354	20,732	21,777	12,237	11,127	8,209	21	952,565	24,581	2106,315	0	200,976	200,976	99,713	0	0	0	0	0	0	0
12:14:10	948,364	2588,838	21,074	21,924	12,271	11,225	8,268	21	952,565	24,581	2106,797	0	200,976	200,976	99,713	0	0	0	0	0	0	0
12:14:10	879,663	2597,635	21,465	22,021	12,299	11,315	8,328	21	952,565	24,581	2107,288	0	200,976	200,976	99,713	0	0	0	0	0	0	0
12:14:10	887,255	2606,507	21,904	22,558	12,325	11,407	8,388	21	952,565	24,581	2107,787	0	200,976	200,976	99,713	0	0	0	0	0	0	0
12:14:10	826,66	2614,774	22,295	22,998	12,35	11,492	8,449	21	952,565	24,581	2108,294	0	200,976	200,976	99,713	0	0	0	0	0	0	0
12:14:10	738,061	2622,154	22,49	23,193	12,38	11,568	8,51	21	952,565	24,581	2108,808	0	200,976	200,976	99,713	0	0	0	0	0	0	0
12:14:10	737,231	2629,527	22,685	23,193	12,411	11,644	8,571	21	952,565	24,581	2109,329	0	200,976	200,976	99,713	0	0	0	0	0	0	0
12:14:10	498,022	2634,507	22,539	23,096	12,447	11,695	8,633	21	952,565	24,581	2109,854	0	200,976	200,976	99,713	0	0	0	0	0	0	0
12:14:10	600,878	2640,516	22,49	23,096	12,483	11,757	8,694	21	952,565	24,581	2110,385	0	200,976	200,976	99,713	0	0	0	0	0	0	0
12:14:10	495,581	2645,472	22,344	22,705	12,519	11,808	8,755	21	952,565	24,581	2110,92	0	200,976	200,976	99,713	0	0	0	0	0	0	0
12:14:10	652,124	2651,993	22,344	22,705	12,556	11,876	8,816	21	952,565	24,581	2111,461	0	200,976	200,976	99,713	0	0	0	0	0	0	0
12:14:10	626,391	2658,257	22,49	22,998	12,583	11,94	8,877	21	952,565	24,581	2112,008	0	200,976	200,976	99,713	0	0	0	0	0	0	0
12:14:10	684,57	2665,102	22,685	23,144	12,61	12,011	8,939	21	952,565	24,581	2112,561	0	200,976	200,976	99,713	0	0	0	0	0	0	0
12:14:10	545,214	2670,555	22,832	23,193	12,633	12,067	9	21	952,565	24,581	2113,119	0	200,976	200,976	99,713	0	0	0	0	0	0	0
12:14:10	498,657	2675,541	22,978	23,291	12,653	12,118	9,061	21	952,565	24,581	2113,681	0	200,976	200,976	99,713	0	0	0	0	0	0	0
12:14:10	742,431	2682,965	23,32	23,486	12,675	12,195	9,123	21	952,565	24,581	2114,25	0	200,976	200,976	99,713	0	0	0	0	0	0	0
12:14:10	421,24	2687,178	23,32	23,633	12,699	12,238	9,184	21	952,565	24,581	2114,823	0	200,976	200,976	99,713	0	0	0	0	0	0	0
12:14:10	638,159	2693,559	23,467	23,682	12,727	12,304	9,245	21	952,565	24,581	2115,402	0	200,976	200,976	99,713	0	0	0	0	0	0	0
12:14:10	359,375	2697,153	23,32	23,486	12,755	12,341	9,306	21	952,565	24,581	2115,984	0	200,976	200,976	99,713	0	0	0	0	0	0	0
12:14:10	455,224	2701,705	23,271	23,486	12,783	12,388	9,366	21	952,565	24,581	2116,57	0	200,976	200,976	99,713	0	0	0	0	0	0	0
12:14:10	453,051	2706,236	23,223	23,437	12,811	12,435	9,426	21	952,565	24,581	2117,16	0	200,976	200,976	99,713	0	0	0	0	0	0	0
12:14:10	425,463	2710,491	23,223	23,486	12,835	12,479	9,486	21	952,565	24,581	2117,753	0	200,976	200,976	99,713	0	0	0	0	0	0	0
12:14:10	434,423	2714,835	23,32	23,486	12,854	12,524	9,546	21	952,565	24,581	2118,35	0	200,976	200,976	99,713	0	0	0	0	0	0	0
12:14:10	483,129	2719,666	23,467	23,633	12,873	12,573	9,605	21	952,565	24,581	2118,952	0	200,976	200,976	99,713	0	0	0	0	0	0	0
12:14:10	631,372	2725,98	23,76	23,974	12,892	12,638	9,665	21	952,565	24,581	2119,559	0	200,976	200,976	99,713	0	0	0	0	0	0	0
12:14:10	449,462	2730,474	23,955	24,267	12,906	12,685	9,724	21	952,565	24,581	2120,17	0	200,976	200,976	99,713	0	0	0	0	0	0	0
12:14:10	500,585	2735,48	24,199	24,463	12,921	12,736	9,783	21	952,565	24,581	2120,785	0	200,976	200,976	99,713	0	0	0	0	0	0	0
12:14:10	340,747	2738,888	24,199	24,365	12,94	12,772	9,842	21	952,565	24,581	2121,403	0	200,976	200,976	99,713	0	0	0	0	0	0	0
12:14:10	425,927	2743,147	24,199	24,365	12,964	12,815	9,9	21	952,565	24,581	2122,025	0	200,976	200,976	99,713	0	0	0	0	0	0	0
12:14:10	194,433	2745,091	24,053	24,17	12,983	12,835	9,957	21	952,565	24,581	2122,648	0	200,976	200,976	99,713	0	0	0	0	0	0	0
12:14:10	331,494	2748,406	23,955	24,023	13,007	12,87	10,015	21	952,565	24,581	2123,273	0	200,976	200,976	99,713	0	0	0	0	0	0	0
12:14:10	279,199	2751,198	23,808	24,023	13,031	12,898	10,071	21	952,565	24,581	2123,901	0	200,976	200,976	99,713	0	0	0	0	0	0	0
12:14:10	431,835	2755,517	23,906	23,974	13,05	12,943	10,127	21	952,565	24,581	2124,533	0	200,976	200,976	99,713	0	0	0	0	0	0	0
12:14:10	317,822	2758,695	23,955	24,17	13,065	12,976	10,183	21	952,565	24,581	2125,167	0	200,976	200,976	99,713	0	0	0	0	0	0	0
12:14:10	495,8	2763,653	24,199	24,316	13,079	13,027	10,239	21	952,565	24,581	2125,806	0	200,976	200,976	99,713	0	0	0	0	0	0	0
12:14:10	282,739	2766,48	24,297	24,609	13,089	13,056	10,294	21	952,565	24,581	2126,446	0	200,976	200,976	99,713	0	0	0	0	0	0	0
12:14:10	410,083	2770,581	24,541	24,609	13,098	13,098	10,349	21	952,565	24,581	2127,09	0	200,976	200,976	99,713	0	0	0	0	0	0	0
12:14:10	418,847	2774,77	24,785	24,951	13,108	13,141	10,404	21	952,565	24,581	2127,738	0	200,976	200,976	99,713	0	0	0	0	0	0	0
12:14:10	341,064	2778,18	24,883	24,951	13,122	13,177	10,458	21	952,565	24,581	2128,389	0	200,976	200,976	99,713	0	0	0	0	0	0	0
12:14:10	230,883	2780,489	24,932	24,951	13,132	13,2	10,512	21	952,565	24,581	2129,041	0	200,976	200,976	99,713	0	0	0	0	0	0	0
12:14:10	212,597	2782,615	24,883	25	13,147	13,222	10,565	21	952,565	24,581	2129,694	0	200,976	200,976	99,713	0	0	0	0	0	0	0
12:14:10	296,313	2785,578	24,932	24,951	13,16	13,253	10,618	21	952,565	24,581	2130,35	0	200,976	200,976	99,713	0	0	0	0	0	0	0
12:14:10	195,043	2787,529	24,883	25	13,174	13,273	10,67	21	952,565	24,581	2131,007	0	200,976	200,976	99,713	0	0	0	0	0	0	0
12:14:10	311,645	2790,645	25,029	25	13,183	13,305	10,722	21	952,565	24,581	2131,667	0	200,976	200,976	99,713	0	0	0	0	0	0	0
12:14:10	66,625	2791,311	24,932	25,049	13,193	13,312	10,772	21,3	952,184	24,581	2132,327	0	200,976	200,976	99,713	0	0	0	0	0	0	0
12:14:10	202,148	2793,333	25,029	24,853	13,198	13,333	10,823	21,3	952,184	24,581	2132,987	0	200,976	200,976	99,713	0	0	0	0	0	0	0
12:14:10	221,24	2795,545	25,176	25,049	13,202	13,356	10,872	21,3	952,184	24,581	2133,65	0	200,976	200,976	99,713	0	0	0	0	0	0	0
12:14:10	-244,116	2793,104	24,785	24,512	13,211	13,33	10,921	21,3	952,184	24,581	2134,309	0	200,976	200,976	99,713	0	0	0	0	0	0	0
12:14:10	-304,882	2790,055	24,394	23,974	13,216	13,299	10,967	21,3	952,184	24,581	2134,965	0	200,976	200,976	99,713	0	0	0	0	0	0	0
12:14:10	-745,605	2782,599	23,711	22,998	13,212	13,222	11,011	21,3	952,184	24,581	2135,612	0	200,976	200,976	99,713	0	0	0	0	0	0	0
12:14:11	-824,34	2774,356	23,076	22,168	13,202	13,137	11,053	21,3	952,184	24,581	2136,251	0	200,976	200,976	99,713	0	0	0	0	0	0	0
12:14:11	-695,605	2767,4	22,783	21,484	13,179	13,065	11,093	21,3	952,184	24,581	2136,882	0	200,976	200,976	99,713	0	0	0	0	0	0	0
12:14:11	-990,795	2757,492	22,392	20,752	13,145	12,963	11,129	21,3	952,184	24,581	2137,503	0	200,976	200,976	99,713	0	0	0	0	0	0	0
12:14:11	-934,521	2748,147	22,295	20,459	13,098	12,867	11,163	21,3	952,184	24,581	2138,114	0	200,976	200,976	99,713	0	0	0	0	0	0	0
12:14:11	-625,952	2741,887	22,539	20,556	13,05	12,802	11,195	21,3	952,184	24,581	2138,718	0	202,863	202,863	99,721	0	0	0	0	0	0	0
12:14:11	-1126,44	2730,623	22,344	20,361	12,997	12,686	11,225	21,3	952,184	24,581	2139,31	0	202,863	202,863	99,721	0	0	0	0	0	0	0
12:14:11	-935,815	2721,265	22,344	20,361	12,945	12,59	11,251	21,3	952,184	24,581	2139,892	0	202,863	202,863	99,721	0	0	0	0	0	0	0
12:14:11	-801,416	2713,25	22,392	20,166	12,897	12,507	11,276	21,3	952,184	24,581	2140,465	0	202,863	202,863	99,721	0	0	0	0	0	0	0
12:14:11	-1379,272	2699,458	21,855	19,824	12,849	12,365	11,297	21,3	952,184	24,581	2141,024	0	202,863	202,863	99,721	0	0	0	0	0	0	0
12:14:11	-1113,989	2688,318	21,416	19,043	12,811	12,25	11,316	21,3	952,184	24,581	2141,571	0	202,863	202,863	99,721	0	0	0	0	0	0	0
12:14:11	-1173,584	2676,582	21,074	18,994	12,764	12,129	11,332	21,3	952,184	24,581	2142,106	0	202,863	202,863	99,721	0	0	0	0	0	0	0
12:14:11	-1091,577	2665,666	20,732	18,115	12,722	12,017	11,345	21,3	952,184	24,581	2142,63	0	202,863	202,863	99,721	0	0	0	0	0	0	0
12:14:11	-725,048	2658,416	20,928	18,506	12,67	11,942	11,357	21,3	952,184	24,581	2143,146	0	202,863	202,863	99,721	0	0	0	0	0	0	0
12:14:11	-1318,53	2645,23	20,586	18,652	12,615	11,806	11,366	21,3	952,184	24,581	2143,648	0	202,863	202,863	99,721	0	0	0	0	0	0	0
12:14:11	-925,073	2635,98	20,635	18,701	12,561	11,711	11,373	21,3	952,184	24,581	2144,14	0	202,863	202,863	99,721	0	0	0	0	0	0	0
12:14:11	-788,501	2628,095	20,83	18,847	12,505	11,629	11,378	21,3	952,184	24,581	2144,624	0	202,863	202,863	99,721	0	0	0	0	0	0	0
12:14:11	-912,304	2618,972	20,732	18,799	12,459	11,535	11,381	21,3	952,184	24,581	2145,098	0	202,863	202,863	99,721	0	0	0	0	0	0	0
12:14:11	-1199,292	2606,979	20,293	18,506	12,416	11,412	11,381	21,3	952,184	24,581	2145,56	0	202,863	202,863	99,721	0	0	0	0	0	0	0
12:14:11	-929,785	2597,681	20	18,457	12,38	11,316	11,38	21,3	952,184	24,581	2146,012	0	202,863	202,863	99,721	0	0	0	0	0	0	0
12:14:11	-735,937	2590,321	19,804	18,457	12,35	11,24	11,377	21,3	952,184	24,581	2146,457	0	202,863	202,863	99,721	0	0	0	0	0	0	0
12:14:11	-1191,381	2578,408	19,17	17,92	12,317	11,117	11,372	21,3	952,184	24,581	2146,889	0	202,863	202,863	99,721	0	0	0	0	0	0	0
12:14:11	-874,169	2569,666	18,779	17,627	12,29	11,027	11,366	21,3	952,184	24,581	2147,311	0	202,863	202,863	99,721	0	0	0	0	0	0	0
12:14:11	-550,024	2564,166	18,779	17,627	12,259	10,97	11,358	21,3	952,184	24,581	2147,728	0	202,863	202,863	99,721	0	0	0	0	0	0	0
12:14:11	-526,293	2558,903	18,828	17,773	12,226	10,916	11,349	21,3	952,184	24,581	2148,14	0	202,863	202,863	99,721	0	0	0	0	0	0	0
12:14:11	-722,314	2551,68	18,779	17,773	12,188	10,842	11,339	21,3	952,184	24,581	2148,543	0	202,863	202,863	99,721	0	0	0	0	0	0	0
12:14:11	-652,075	2545,159	18,779	17,92	12,152	10,774	11,328	21,3	952,184	24,581	2148,94	0	202,863	202,863	99,721	0	0	0	0	0	0	0
12:14:11	-649,731	2538,661	18,779	17,822	12,115	10,707	11,316	21,3	952,184	24,581	2149,33	0	202,863	202,863	99,721	0	0	0	0	0	0	0
12:14:11	-721,02	2531,451	18,633	17,578	12,082	10,633	11,303	21,3	952,184	24,581	2149,712	0	202,863	202,863	99,721	0	0	0	0	0	0	0
12:14:11	-943,188	2522,019	18,193	17,236	12,053	10,536	11,287	21,3	952,184	24,581	2150,084	0	202,863	202,863	99,721	0	0	0	0	0	0	0
12:14:11	-706,127	2514,958	17,9	17,041	12,03	10,463	11,271	21,3	952,184	24,581	2150,449	0	202,863	202,863	99,721	0	0	0	0	0	0	0
12:14:11	-657,08	2508,387	17,656	16,699	12,006	10,395	11,254	21,3	952,184	24,581	2150,807	0	202,863	202,863	99,721	0	0	0	0	0	0	0
12:14:11	-822,192	2500,165	17,412	16,699	11,973	10,31	11,236	21,3	952,184	24,581	2151,157	0	202,863	202,863	99,721	0	0	0	0	0	0	0
12:14:11	-419,58	2495,97	17,412	16,406	11,949	10,267	11,217	21,3	952,184	24,581	2151,501	0	202,863	202,863	99,721	0	0	0	0	0	0	0
12:14:11	-680,81	2489,161	17,314	16,406	11,916	10,197	11,197	21,3	952,184	24,581	2151,839	0	202,863	202,863	99,721	0	0	0	0	0	0	0
12:14:11	-504,907	2484,112	17,314	16,357	11,888	10,145	11,176	21,3	952,184	24,581	2152,171	0	202,863	202,863	99,721	0	0	0	0	0	0	0
12:14:11	-596,484	2478,148	17,217	16,308	11,859	10,084	11,155	21,3	952,184	24,581	2152,497	0	202,863	202,863	99,721	0	0	0	0	0	0	0
12:14:11	-633,203	2471,816	17,168	16,162	11,826	10,018	11,132	21,3	952,184	24,581	2152,817	0	202,863	202,863	99,721	0	0	0	0	0	0	0
12:14:11	-592,773	2465,888	17,07	16,211	11,798	9,957	11,109	21,3	952,184	24,581	2153,13	0	202,863	202,863	99,721	0	0	0	0	0	0	0
12:14:11	-579,516	2460,093	17,07	16,162	11,765	9,897	11,086	21,3	952,184	24,581	2153,436	0	202,863	202,863	99,721	0	0	0	0	0	0	0
12:14:11	-565,136	2454,441	16,924	16,162	11,742	9,839	11,061	21,3	952,184	24,581	2153,737	0	202,863	202,863	99,721	0	0	0	0	0	0	0
12:14:11	-587,28	2448,568	16,826	16,162	11,714	9,779	11,036	21,3	952,184	24,581	2154,032	0	202,863	202,863	99,721	0	0	0	0	0	0	0
12:14:11	-630,712	2442,261	16,679	15,869	11,686	9,714	11,01	21,3	952,184	24,581	2154,32	0	202,863	202,863	99,721	0	0	0	0	0	0	0
12:14:11	-593,408	2436,327	16,582	15,722	11,658	9,652	10,983	21,3	952,184	24,581	2154,602	0	202,863	202,863	99,721	0	0	0	0	0	0	0
12:14:11	-643,481	2429,892	16,435	15,674	11,629	9,586	10,956	21,3	952,184	24,581	2154,878	0	202,863	202,863	99,721	0	0	0	0	0	0	0
12:14:11	-540,82	2424,484	16,386	15,478	11,602	9,53	10,928	21,3	952,184	24,581	2155,147	0	202,863	202,863	99,721	0	0	0	0	0	0	0
12:14:11	-520,141	2419,283	16,435	15,625	11,57	9,477	10,9	21,3	952,184	24,581	2155,411	0	202,863	202,863	99,721	0	0	0	0	0	0	0
12:14:11	-429,638	2414,986	16,582	15,869	11,537	9,432	10,871	21,3	952,184	24,581	2155,671	0	202,863	202,863	99,721	0	0	0	0	0	0	0
12:14:11	-626,709	2408,719	16,582	15,82	11,502	9,368	10,841	21,3	952,184	24,581	2155,924	0	202,863	202,863	99,721	0	0	0	0	0	0	0
12:14:11	-551,416	2403,205	16,533	15,674	11,473	9,311	10,811	21,3	952,184	24,581	2156,172	0	202,863	202,863	99,721	0	0	0	0	0	0	0
12:14:11	-598,217	2397,223	16,435	15,674	11,445	9,249	10,781	21,3	952,184	24,581	2156,413	0	202,863	202,863	99,721	0	0	0	0	0	0	0
12:14:11	-678,247	2390,441	16,191	15,674	11,42	9,179	10,749	21,3	952,184	24,581	2156,647	0	202,863	202,863	99,721	0	0	0	0	0	0	0
12:14:11	-613,989	2384,301	15,947	15,429	11,398	9,116	10,717	21,3	952,184	24,581	2156,875	0	202,863	202,863	99,721	0	0	0	0	0	0	0
12:14:11	-694,775	2377,353	15,556	14,99	11,38	9,044	10,684	21,3	952,184	24,581	2157,095	0	202,863	202,863	99,721	0	0	0	0	0	0	0
12:14:11	-645,043	2370,902	15,263	14,795	11,36	8,978	10,651	21,3	952,184	24,581	2157,309	0	202,863	202,863	99,721	0	0	0	0	0	0	0
12:14:11	-622,094	2364,682	14,97	14,258	11,34	8,914	10,617	21,3	952,184	24,581	2157,516	0	202,863	202,863	99,721	0	0	0	0	0	0	0
12:14:11	-514,917	2359,532	14,873	14,209	11,316	8,861	10,583	21,3	952,184	24,581	2157,718	0	202,863	202,863	99,721	0	0	0	0	0	0	0
12:14:11	-425,952	2355,273	14,922	14,404	11,29	8,817	10,548	21,3	952,184	24,581	2157,916	0	202,863	202,863	99,721	0	0	0	0	0	0	0
12:14:11	-433,447	2350,938	14,97	14,306	11,262	8,772	10,513	21,3	952,184	24,581	2158,109	0	202,863	202,863	99,721	0	0	0	0	0	0	0
12:14:11	-463,378	2346,305	15,068	14,453	11,231	8,724	10,478	21,3	952,184	24,581	2158,297	0	202,863	202,863	99,721	0	0	0	0	0	0	0
12:14:11	-424,047	2342,064	15,068	14,404	11,207	8,681	10,443	21,3	952,184	24,581	2158,48	0	202,863	202,863	99,721	0	0	0	0	0	0	0
12:14:11	-496,557	2337,099	14,97	14,404	11,184	8,629	10,407	21,3	952,184	24,581	2158,659	0	202,863	202,863	99,721	0	0	0	0	0	0	0
12:14:11	-770,922	2329,389	14,58	14,111	11,162	8,55	10,371	21,3	952,184	24,581	2158,83	0	202,863	202,863	99,721	0	0	0	0	0	0	0
12:14:11	-448,876	2324,901	14,384	13,916	11,147	8,504	10,334	21,3	952,184	24,581	2158,996	0	202,863	202,863	99,721	0	0	0	0	0	0	0
12:14:11	-471,337	2320,187	14,238	13,867	11,128	8,455	10,297	21,3	952,184	24,581	2159,157	0	202,863	202,863	99,721	0	0	0	0	0	0	0
12:14:11	-384,985	2316,337	14,092	13,72	11,114	8,415	10,26	21,3	952,184	24,581	2159,314	0	202,863	202,863	99,721	0	0	0	0	0	0	0
12:14:11	-476,367	2311,574	13,945	13,574	11,095	8,366	10,223	21,3	952,184	24,581	2159,466	0	202,863	202,863	99,721	0	0	0	0	0	0	0
12:14:11	-553,881	2306,035	13,799	13,525	11,071	8,309	10,186	21,3	952,184	24,581	2159,613	0	202,863	202,863	99,721	0	0	0	0	0	0	0
12:14:11	-336,108	2302,674	13,799	13,525	11,052	8,274	10,148	21,3	952,184	24,581	2159,756	0	202,863	202,863	99,721	0	0	0	0	0	0	0
12:14:11	-317,993	2299,494	13,896	13,574	11,029	8,242	10,111	21,3	952,184	24,581	2159,896	0	202,863	202,863	99,721	0	0	0	0	0	0	0
12:14:11	-428,686	2295,207	13,799	13,427	11,01	8,198	10,073	21,3	952,184	24,581	2160,031	0	202,863	202,863	99,721	0	0	0	0	0	0	0
12:14:11	-374,951	2291,457	13,75	13,525	10,991	8,159	10,036	21,3	952,184	24,581	2160,163	0	202,863	202,863	99,721	0	0	0	0	0	0	0
12:14:11	-336,084	2288,097	13,75	13,427	10,972	8,124	9,998	21,3	952,184	24,581	2160,291	0	202,863	202,863	99,721	0	0	0	0	0	0	0
12:14:11	-340,258	2284,694	13,652	13,379	10,958	8,089	9,961	21,3	952,184	24,581	2160,415	0	202,863	202,863	99,721	0	0	0	0	0	0	0
12:14:11	-433,642	2280,358	13,457	13,183	10,944	8,044	9,923	21,3	952,184	24,581	2160,535	0	202,863	202,863	99,721	0	0	0	0	0	0	0
12:14:11	-526,904	2275,088	13,164	12,841	10,93	7,99	9,885	21,3	952,184	24,581	2160,649	0	202,863	202,863	99,721	0	0	0	0	0	0	0
12:14:11	-249,78	2272,591	13,164	12,841	10,916	7,964	9,848	21,3	952,184	24,581	2160,761	0	202,863	202,863	99,721	0	0	0	0	0	0	0
12:14:11	-249,804	2270,093	13,164	12,841	10,902	7,939	9,81	21,3	952,184	24,581	2160,87	0	202,863	202,863	99,721	0	0	0	0	0	0	0
12:14:11	-241,503	2267,678	13,261	12,89	10,883	7,914	9,773	21,3	952,184	24,581	2160,977	0	202,863	202,863	99,721	0	0	0	0	0	0	0
12:14:11	-329,418	2264,383	13,261	12,89	10,864	7,88	9,736	21,3	952,184	24,581	2161,081	0	202,863	202,863	99,721	0	0	0	0	0	0	0
12:14:11	-415,625	2260,227	13,261	12,988	10,841	7,837	9,699	21,3	952,184	24,581	2161,18	0	202,863	202,863	99,721	0	0	0	0	0	0	0
12:14:11	-145,288	2258,774	13,457	13,183	10,822	7,822	9,662	21,3	952,184	24,581	2161,277	0	202,863	202,863	99,721	0	0	0	0	0	0	0
12:14:11	-377,783	2254,996	13,408	13,232	10,803	7,783	9,625	21,3	952,184	24,581	2161,371	0	202,863	202,863	99,721	0	0	0	0	0	0	0
12:14:11	-248,803	2252,508	13,408	13,086	10,789	7,757	9,589	21,3	952,184	24,581	2161,462	0	202,863	202,863	99,721	0	0	0	0	0	0	0
12:14:11	-522,851	2247,28	13,115	12,988	10,775	7,703	9,552	21,3	952,184	24,581	2161,548	0	202,863	202,863	99,721	0	0	0	0	0	0	0
12:14:11	-258,886	2244,691	13,017	12,744	10,766	7,677	9,515	21,3	952,184	24,581	2161,631	0	202,863	202,863	99,721	0	0	0	0	0	0	0
12:14:11	-341,699	2241,274	12,92	12,695	10,751	7,642	9,478	21,3	952,184	24,581	2161,711	0	202,863	202,863	99,721	0	0	0	0	0	0	0
12:14:11	-377,905	2237,495	12,773	12,5	10,738	7,603	9,441	21,3	952,184	24,581	2161,787	0	202,863	202,863	99,721	0	0	0	0	0	0	0
12:14:11	-364,941	2233,846	12,48	12,256	10,733	7,565	9,404	21,3	952,184	24,581	2161,859	0	202,863	202,863	99,721	0	0	0	0	0	0	0
12:14:11	-373,461	2230,111	12,334	12,109	10,719	7,526	9,368	21,3	952,184	24,581	2161,927	0	202,863	202,863	99,721	0	0	0	0	0	0	0
12:14:11	-168,481	2228,426	12,431	12,109	10,705	7,509	9,331	21,3	952,184	24,581	2161,993	0	202,863	202,863	99,721	0	0	0	0	0	0	0
12:14:11	-235,205	2226,074	12,529	12,158	10,686	7,485	9,295	21,3	952,184	24,581	2162,057	0	202,863	202,863	99,721	0	0	0	0	0	0	0
12:14:11	-239,672	2223,677	12,627	12,256	10,667	7,46	9,259	21,3	952,184	24,581	2162,119	0	202,863	202,863	99,721	0	0	0	0	0	0	0
12:14:11	-182,006	2221,857	12,773	12,5	10,649	7,441	9,223	21,3	952,184	24,581	2162,179	0	202,863	202,863	99,721	0	0	0	0	0	0	0
12:14:11	-249,682	2219,36	12,773	12,549	10,635	7,416	9,188	21,3	952,184	24,581	2162,236	0	202,863	202,863	99,721	0	0	0	0	0	0	0
12:14:11	-340,356	2215,957	12,675	12,5	10,621	7,381	9,153	21,2	953,025	24,581	2162,289	0	202,863	202,863	99,721	0	0	0	0	0	0	0
12:14:11	-307,08	2212,886	12,675	12,451	10,604	7,349	9,117	21,2	953,025	24,581	2162,34	0	202,863	202,863	99,721	0	0	0	0	0	0	0
12:14:11	-319,36	2209,692	12,529	12,256	10,593	7,316	9,082	21,2	953,025	24,581	2162,388	0	202,863	202,863	99,721	0	0	0	0	0	0	0
12:14:11	-305,59	2206,637	12,431	12,158	10,581	7,284	9,047	21,2	953,025	24,581	2162,432	0	202,863	202,863	99,721	0	0	0	0	0	0	0
12:14:11	-259,521	2204,041	12,334	11,963	10,572	7,258	9,011	21,2	953,025	24,581	2162,473	0	202,863	202,863	99,721	0	0	0	0	0	0	0
12:14:11	-317,944	2200,862	12,187	11,914	10,561	7,225	8,976	21,2	953,025	24,581	2162,512	0	202,863	202,863	99,721	0	0	0	0	0	0	0
12:14:12	-141,845	2199,443	12,285	11,914	10,548	7,21	8,942	21,2	953,025	24,581	2162,549	0	202,863	202,863	99,721	0	0	0	0	0	0	0
12:14:12	-262,573	2196,818	12,285	11,914	10,533	7,183	8,907	21,2	953,025	24,581	2162,583	0	202,863	202,863	99,721	0	0	0	0	0	0	0
12:14:12	-200,537	2194,812	12,334	12,06	10,519	7,163	8,873	21,2	953,025	24,581	2162,615	0	202,863	202,863	99,721	0	0	0	0	0	0	0
12:14:12	-289,99	2191,912	12,285	12,06	10,505	7,133	8,839	21,2	953,025	24,581	2162,644	0	202,863	202,863	99,721	0	0	0	0	0	0	0
12:14:12	-244,067	2189,472	12,285	11,963	10,492	7,107	8,805	21,2	953,025	24,581	2162,671	0	202,133	202,133	99,718	0	0	0	0	0	0	0
12:14:12	-224,877	2187,223	12,285	11,963	10,479	7,084	8,771	21,2	953,025	24,581	2162,696	0	202,133	202,133	99,718	0	0	0	0	0	0	0
12:14:12	-298,461	2184,238	12,138	11,816	10,47	7,054	8,738	21,2	953,025	24,581	2162,717	0	202,133	202,133	99,718	0	0	0	0	0	0	0
12:14:12	-297,119	2181,267	11,992	11,718	10,461	7,023	8,704	21,2	953,025	24,581	2162,736	0	202,133	202,133	99,718	0	0	0	0	0	0	0
12:14:12	-207,055	2179,197	11,943	11,621	10,451	7,002	8,671	21,2	953,025	24,581	2162,752	0	202,133	202,133	99,718	0	0	0	0	0	0	0
12:14:12	-311,645	2176,08	11,845	11,572	10,439	6,969	8,637	21,2	953,025	24,581	2162,766	0	202,133	202,133	99,718	0	0	0	0	0	0	0
12:14:12	-194,482	2174,135	11,845	11,572	10,428	6,949	8,604	21,2	953,025	24,581	2162,777	0	202,133	202,133	99,718	0	0	0	0	0	0	0
12:14:12	-148,706	2172,648	11,943	11,621	10,414	6,934	8,571	21,2	953,025	24,581	2162,787	0	202,133	202,133	99,718	0	0	0	0	0	0	0
12:14:12	-259,008	2170,058	11,943	11,621	10,399	6,907	8,539	21,2	953,025	24,581	2162,794	0	202,133	202,133	99,718	0	0	0	0	0	0	0
12:14:12	-180,761	2168,251	11,943	11,621	10,389	6,889	8,506	21,2	953,025	24,581	2162,8	0	202,133	202,133	99,718	0	0	0	0	0	0	0
12:14:12	-192,089	2166,33	11,992	11,621	10,376	6,869	8,474	21,2	953,025	24,581	2162,803	0	202,133	202,133	99,718	0	0	0	0	0	0	0
12:14:12	-221,459	2164,115	11,992	11,718	10,363	6,846	8,442	21,2	953,025	24,581	2162,805	0	202,133	202,133	99,718	0	0	0	0	0	0	0
12:14:12	-241,333	2161,702	11,943	11,718	10,352	6,821	8,411	21,2	953,025	24,581	2161,702	0	202,133	202,133	99,718	0	0	0	0	0	0	0
12:14:12	-296,435	2158,737	11,845	11,621	10,34	6,791	8,379	21,2	953,025	24,581	2158,737	0	202,133	202,133	99,718	0	0	0	0	0	0	0
12:14:12	-279,858	2155,939	11,65	11,523	10,335	6,762	8,347	21,2	953,025	24,581	2155,939	0	202,133	202,133	99,718	0	0	0	0	0	0	0
12:14:12	-326,074	2152,678	11,455	11,377	10,327	6,728	8,315	21,2	953,025	24,581	2152,678	0	202,133	202,133	99,718	0	0	0	0	0	0	0
12:14:12	-234,179	2150,336	11,308	11,23	10,321	6,704	8,284	21,2	953,025	24,581	2150,336	0	202,133	202,133	99,718	0	0	0	0	0	0	0
12:14:12	-263,305	2147,703	11,162	11,084	10,314	6,677	8,252	21,2	953,025	24,581	2147,703	0	202,133	202,133	99,718	0	0	0	0	0	0	0
12:14:12	-234,057	2145,363	11,015	10,937	10,308	6,653	8,221	21,2	953,025	24,581	2145,363	0	202,133	202,133	99,718	0	0	0	0	0	0	0
12:14:12	-146,069	2143,902	11,015	10,937	10,3	6,638	8,19	21,2	953,025	24,581	2143,902	0	202,133	202,133	99,718	0	0	0	0	0	0	0
12:14:12	-98,925	2142,913	11,015	10,937	10,294	6,627	8,159	21,2	953,025	24,581	2142,913	0	202,133	202,133	99,718	0	0	0	0	0	0	0
12:14:12	-192,553	2140,987	10,966	10,888	10,286	6,608	8,129	21,2	953,025	24,581	2140,987	0	202,133	202,133	99,718	0	0	0	0	0	0	0
12:14:12	-163,354	2139,354	10,966	10,888	10,277	6,591	8,099	21,2	953,025	24,581	2139,354	0	202,133	202,133	99,718	0	0	0	0	0	0	0
12:14:12	-149,243	2137,861	10,966	10,888	10,268	6,575	8,069	21,2	953,025	24,581	2137,861	0	202,133	202,133	99,718	0	0	0	0	0	0	0
12:14:12	-107,202	2136,789	11,015	10,888	10,26	6,564	8,039	21,2	953,025	24,581	2136,789	0	202,133	202,133	99,718	0	0	0	0	0	0	0
12:14:12	-151,367	2135,276	11,015	10,888	10,251	6,549	8,01	21,2	953,025	24,581	2135,276	0	202,133	202,133	99,718	0	0	0	0	0	0	0
12:14:12	-143,261	2133,843	10,966	10,84	10,245	6,534	7,981	21,2	953,025	24,581	2133,843	0	202,133	202,133	99,718	0	0	0	0	0	0	0
12:14:12	-184,912	2131,994	10,918	10,84	10,238	6,515	7,952	21,2	953,025	24,581	2131,994	0	202,133	202,133	99,718	0	0	0	0	0	0	0
12:14:12	-159,545	2130,398	10,82	10,742	10,234	6,498	7,924	21,2	953,025	24,581	2130,398	0	202,133	202,133	99,718	0	0	0	0	0	0	0
12:14:12	-85,888	2129,539	10,82	10,742	10,229	6,49	7,896	21,2	953,025	24,581	2129,539	0	202,133	202,133	99,718	0	0	0	0	0	0	0
12:14:12	-130,151	2128,238	10,771	10,693	10,224	6,476	7,868	21,2	953,025	24,581	2128,238	0	202,133	202,133	99,718	0	0	0	0	0	0	0
12:14:12	-53,54	2127,703	10,82	10,742	10,218	6,471	7,841	21,2	953,025	24,581	2127,703	0	202,133	202,133	99,718	0	0	0	0	0	0	0
12:14:12	-143,945	2126,263	10,82	10,742	10,21	6,456	7,813	21,2	953,025	24,581	2126,263	0	202,133	202,133	99,718	0	0	0	0	0	0	0
12:14:12	-85,888	2125,404	10,82	10,742	10,205	6,447	7,787	21,2	953,025	24,581	2125,404	0	202,133	202,133	99,718	0	0	0	0	0	0	0
12:14:12	-131,225	2124,092	10,771	10,742	10,2	6,433	7,76	21,2	953,025	24,581	2124,092	0	202,133	202,133	99,718	0	0	0	0	0	0	0
12:14:12	-73,022	2123,362	10,771	10,693	10,196	6,426	7,734	21,2	953,025	24,581	2123,362	0	202,133	202,133	99,718	0	0	0	0	0	0	0
12:14:12	-148,828	2121,873	10,625	10,547	10,195	6,411	7,708	21,2	953,025	24,581	2121,873	0	202,133	202,133	99,718	0	0	0	0	0	0	0
12:14:12	-90,6	2120,967	10,527	10,498	10,195	6,401	7,682	21,2	953,025	24,581	2120,967	0	202,133	202,133	99,718	0	0	0	0	0	0	0
12:14:12	-119,555	2119,772	10,478	10,4	10,191	6,389	7,657	21,2	953,025	24,581	2119,772	0	202,133	202,133	99,718	0	0	0	0	0	0	0
12:14:12	-12,841	2119,643	10,478	10,4	10,191	6,388	7,632	21,2	953,025	24,581	2119,643	0	202,133	202,133	99,718	0	0	0	0	0	0	0
12:14:12	-106,494	2118,578	10,429	10,205	10,187	6,377	7,607	21,2	953,025	24,581	2118,578	0	202,133	202,133	99,718	0	0	0	0	0	0	0
12:14:12	-85,839	2117,72	10,429	10,351	10,182	6,368	7,583	21,2	953,025	24,581	2117,72	0	202,133	202,133	99,718	0	0	0	0	0	0	0
12:14:12	15,429	2117,874	10,527	10,4	10,178	6,369	7,559	21,2	953,025	24,581	2117,72	0	202,133	202,133	99,718	0	0	0	0	0	0	0
12:14:12	-133,398	2116,54	10,478	10,4	10,173	6,356	7,536	21,2	953,025	24,581	2116,54	0	202,133	202,133	99,718	0	0	0	0	0	0	0
12:14:12	48,925	2117,03	10,625	10,547	10,168	6,361	7,513	21,2	953,025	24,581	2116,541	0	202,133	202,133	99,718	0	0	0	0	0	0	0
12:14:12	-108,3	2115,947	10,673	10,595	10,159	6,349	7,49	21,2	953,025	24,581	2115,947	0	202,133	202,133	99,718	0	0	0	0	0	0	0
12:14:12	37,182	2116,318	10,82	10,693	10,154	6,353	7,468	21,2	953,025	24,581	2115,947	0	202,133	202,133	99,718	0	0	0	0	0	0	0
12:14:12	-77,416	2115,544	10,82	10,742	10,149	6,345	7,446	21,2	953,025	24,581	2115,544	0	202,133	202,133	99,718	0	0	0	0	0	0	0
12:14:12	-147,68	2114,067	10,673	10,693	10,149	6,33	7,424	21,2	953,025	24,581	2114,067	0	202,133	202,133	99,718	0	0	0	0	0	0	0
12:14:12	-110,693	2112,961	10,625	10,547	10,145	6,319	7,402	21,2	953,025	24,581	2112,961	0	202,133	202,133	99,718	0	0	0	0	0	0	0
12:14:12	-101,269	2111,948	10,527	10,547	10,144	6,308	7,381	21,2	953,025	24,581	2111,948	0	202,133	202,133	99,718	0	0	0	0	0	0	0
12:14:12	-45,263	2111,495	10,478	10,4	10,144	6,304	7,359	21,2	953,025	24,581	2111,495	0	202,133	202,133	99,718	0	0	0	0	0	0	0
12:14:12	-45,263	2111,043	10,429	10,351	10,144	6,299	7,339	21,2	953,025	24,581	2111,043	0	202,133	202,133	99,718	0	0	0	0	0	0	0
12:14:12	-135,742	2109,685	10,283	10,205	10,144	6,285	7,318	21,2	953,025	24,581	2109,685	0	202,133	202,133	99,718	0	0	0	0	0	0	0
12:14:12	-158,154	2108,104	10,185	10,156	10,14	6,269	7,297	21,2	953,025	24,581	2108,104	0	202,133	202,133	99,718	0	0	0	0	0	0	0
12:14:12	78,637	2108,89	10,283	10,156	10,14	6,277	7,277	21,2	953,025	24,581	2108,105	0	202,133	202,133	99,718	0	0	0	0	0	0	0
12:14:12	-89,135	2107,999	10,283	10,205	10,135	6,268	7,258	21,2	953,025	24,581	2107,999	0	202,133	202,133	99,718	0	0	0	0	0	0	0
12:14:12	-33,056	2107,668	10,332	10,302	10,13	6,264	7,238	21,2	953,025	24,581	2107,668	0	202,133	202,133	99,718	0	0	0	0	0	0	0
12:14:12	-78,417	2106,884	10,332	10,4	10,126	6,256	7,219	21,2	953,025	24,581	2106,884	0	202,133	202,133	99,718	0	0	0	0	0	0	0
12:14:12	-9,667	2106,787	10,332	10,4	10,125	6,255	7,2	21,2	953,025	24,581	2106,787	0	202,133	202,133	99,718	0	0	0	0	0	0	0
12:14:12	-57,666	2106,211	10,429	10,351	10,117	6,249	7,181	21,2	953,025	24,581	2106,211	0	202,133	202,133	99,718	0	0	0	0	0	0	0
12:14:12	-35,327	2105,857	10,478	10,498	10,112	6,245	7,163	21,2	953,025	24,581	2105,857	0	202,133	202,133	99,718	0	0	0	0	0	0	0
12:14:12	-125,781	2104,599	10,429	10,351	10,108	6,232	7,145	21,2	953,025	24,581	2104,599	0	202,133	202,133	99,718	0	0	0	0	0	0	0
12:14:12	35,693	2104,956	10,478	10,4	10,107	6,236	7,127	21,2	953,025	24,581	2104,6	0	202,133	202,133	99,718	0	0	0	0	0	0	0
12:14:12	-80,566	2104,151	10,478	10,498	10,102	6,228	7,109	21,2	953,025	24,581	2104,151	0	202,133	202,133	99,718	0	0	0	0	0	0	0
12:14:12	-36,425	2103,786	10,527	10,547	10,098	6,224	7,092	21,2	953,025	24,581	2103,786	0	202,133	202,133	99,718	0	0	0	0	0	0	0
12:14:12	9,887	2103,885	10,625	10,547	10,093	6,225	7,075	21,2	953,025	24,581	2103,787	0	202,133	202,133	99,718	0	0	0	0	0	0	0
12:14:12	-173,095	2102,154	10,527	10,498	10,089	6,207	7,058	21,2	953,025	24,581	2102,154	0	202,133	202,133	99,718	0	0	0	0	0	0	0
12:14:12	-45,214	2101,702	10,478	10,4	10,089	6,203	7,041	21,2	953,025	24,581	2101,702	0	202,133	202,133	99,718	0	0	0	0	0	0	0
12:14:12	-135,595	2100,346	10,332	10,302	10,089	6,189	7,024	21,2	953,025	24,581	2100,346	0	202,133	202,133	99,718	0	0	0	0	0	0	0
12:14:12	-45,19	2099,894	10,283	10,205	10,089	6,184	7,008	21,2	953,025	24,581	2099,894	0	202,133	202,133	99,718	0	0	0	0	0	0	0
12:14:12	-135,571	2098,539	10,136	10,058	10,089	6,17	6,992	21,2	953,025	24,581	2098,539	0	202,133	202,133	99,718	0	0	0	0	0	0	0
12:14:12	-17,382	2098,365	10,039	9,961	10,093	6,168	6,975	21,2	953,025	24,581	2098,365	0	202,133	202,133	99,718	0	0	0	0	0	0	0
12:14:12	-118,139	2097,183	9,99	9,961	10,089	6,156	6,959	21,2	953,025	24,581	2097,183	0	202,133	202,133	99,718	0	0	0	0	0	0	0
12:14:12	53,881	2097,722	10,136	10,058	10,084	6,162	6,944	21,2	953,025	24,581	2097,184	0	202,133	202,133	99,718	0	0	0	0	0	0	0
12:14:12	36,596	2098,088	10,185	10,156	10,083	6,165	6,928	21,2	953,025	24,581	2097,185	0	202,133	202,133	99,718	0	0	0	0	0	0	0
12:14:12	6,665	2098,155	10,283	10,156	10,079	6,166	6,913	21,2	953,025	24,581	2097,186	0	202,133	202,133	99,718	0	0	0	0	0	0	0
12:14:12	-37,5	2097,78	10,332	10,205	10,074	6,162	6,899	21,2	953,025	24,581	2097,187	0	202,133	202,133	99,718	0	0	0	0	0	0	0
12:14:12	7,714	2097,857	10,429	10,351	10,069	6,163	6,884	21,2	953,025	24,581	2097,187	0	202,133	202,133	99,718	0	0	0	0	0	0	0
12:14:12	-74,072	2097,116	10,429	10,351	10,065	6,155	6,87	21,2	953,025	24,581	2097,116	0	202,133	202,133	99,718	0	0	0	0	0	0	0
12:14:12	-98,803	2096,128	10,332	10,205	10,065	6,145	6,856	21,2	953,025	24,581	2096,128	0	202,133	202,133	99,718	0	0	0	0	0	0	0
12:14:12	-45,166	2095,677	10,283	10,205	10,065	6,141	6,842	21,2	953,025	24,581	2095,677	0	202,133	202,133	99,718	0	0	0	0	0	0	0
12:14:12	-75,244	2094,924	10,283	10,205	10,06	6,133	6,828	21,2	953,025	24,581	2094,924	0	202,133	202,133	99,718	0	0	0	0	0	0	0
12:14:12	37,768	2095,302	10,332	10,205	10,06	6,137	6,814	21,2	953,025	24,581	2094,924	0	202,133	202,133	99,718	0	0	0	0	0	0	0
12:14:12	-45,166	2094,85	10,283	10,156	10,06	6,132	6,801	21,2	953,025	24,581	2094,85	0	202,133	202,133	99,718	0	0	0	0	0	0	0
12:14:12	-135,473	2093,495	10,136	10,009	10,06	6,118	6,788	21,2	953,025	24,581	2093,495	0	202,133	202,133	99,718	0	0	0	0	0	0	0
12:14:12	-77,416	2092,721	10,136	10,009	10,055	6,11	6,774	21,2	953,025	24,581	2092,721	0	202,133	202,133	99,718	0	0	0	0	0	0	0
12:14:12	0	2092,721	10,136	9,961	10,055	6,11	6,761	21,2	953,025	24,581	2092,721	0	202,133	202,133	99,718	0	0	0	0	0	0	0
12:14:12	45,141	2093,173	10,185	10,009	10,055	6,115	6,749	21,2	953,025	24,581	2092,722	0	202,133	202,133	99,718	0	0	0	0	0	0	0
12:14:12	-142,968	2091,743	10,039	9,961	10,055	6,1	6,736	21,2	953,025	24,581	2091,743	0	202,133	202,133	99,718	0	0	0	0	0	0	0
12:14:12	90,283	2092,646	10,136	10,009	10,055	6,109	6,724	21	952,565	24,581	2091,744	0	202,133	202,133	99,718	0	0	0	0	0	0	0
12:14:12	-89,233	2091,753	10,039	9,863	10,055	6,1	6,711	21	952,565	24,581	2091,744	0	202,133	202,133	99,718	0	0	0	0	0	0	0
12:14:12	-76,147	2090,992	10,039	10,009	10,051	6,092	6,699	21	952,565	24,581	2090,992	0	202,133	202,133	99,718	0	0	0	0	0	0	0
12:14:12	218,212	2093,174	10,283	10,302	10,05	6,115	6,688	21	952,565	24,581	2090,994	0	202,133	202,133	99,718	0	0	0	0	0	0	0
12:14:12	0	2093,174	10,283	10,156	10,05	6,115	6,677	21	952,565	24,581	2090,996	0	202,133	202,133	99,718	0	0	0	0	0	0	0
12:14:12	225,854	2095,433	10,527	10,693	10,05	6,138	6,666	21	952,565	24,581	2091,001	0	202,133	202,133	99,718	0	0	0	0	0	0	0
12:14:12	452,001	2099,953	11,015	11,23	10,05	6,185	6,657	21	952,565	24,581	2091,01	0	202,133	202,133	99,718	0	0	0	0	0	0	0
12:14:13	355,175	2103,505	11,308	11,572	10,055	6,221	6,648	21	952,565	24,581	2091,022	0	202,133	202,133	99,718	0	0	0	0	0	0	0
12:14:13	484,643	2108,351	11,65	11,914	10,065	6,271	6,641	21	952,565	24,581	2091,04	0	202,133	202,133	99,718	0	0	0	0	0	0	0
12:14:13	710,888	2115,46	12,138	12,549	10,079	6,344	6,635	21	952,565	24,581	2091,064	0	202,133	202,133	99,718	0	0	0	0	0	0	0
12:14:13	671,997	2122,18	12,334	12,988	10,107	6,414	6,63	21	952,565	24,581	2091,095	0	200,976	200,976	99,713	0	0	0	0	0	0	0
12:14:13	655,542	2128,735	12,431	13,232	10,139	6,481	6,628	21	952,565	24,581	2091,133	0	200,976	200,976	99,713	0	0	0	0	0	0	0
12:14:13	704,834	2135,784	12,48	13,379	10,177	6,554	6,626	21	952,565	24,581	2091,177	0	200,976	200,976	99,713	0	0	0	0	0	0	0
12:14:13	691,577	2142,699	12,431	13,525	10,218	6,625	6,626	21	952,565	24,581	2091,229	0	200,976	200,976	99,713	0	0	0	0	0	0	0
12:14:13	706,25	2149,762	12,334	13,525	10,264	6,698	6,627	21	952,565	24,581	2091,287	0	200,976	200,976	99,713	0	0	0	0	0	0	0
12:14:13	1062,939	2160,391	12,627	13,867	10,308	6,808	6,631	21	952,565	24,581	2091,356	0	200,976	200,976	99,713	0	0	0	0	0	0	0
12:14:13	891,503	2169,306	12,822	14,111	10,349	6,9	6,636	21	952,565	24,581	2091,434	0	200,976	200,976	99,713	0	0	0	0	0	0	0
12:14:13	1173,51	2181,041	13,31	14,746	10,389	7,021	6,644	21	952,565	24,581	2091,524	0	200,976	200,976	99,713	0	0	0	0	0	0	0
12:14:13	1247,729	2193,519	13,896	15,332	10,429	7,149	6,654	21	952,565	24,581	2091,626	0	200,976	200,976	99,713	0	0	0	0	0	0	0
12:14:13	1160,131	2205,12	14,433	15,722	10,466	7,269	6,666	21	952,565	24,581	2091,74	0	200,976	200,976	99,713	0	0	0	0	0	0	0
12:14:13	854,541	2213,665	14,482	15,869	10,512	7,357	6,679	21	952,565	24,581	2091,861	0	200,976	200,976	99,713	0	0	0	0	0	0	0
12:14:13	1041,333	2224,079	14,629	16,211	10,563	7,464	6,695	21	952,565	24,581	2091,994	0	200,976	200,976	99,713	0	0	0	0	0	0	0
12:14:13	1179,907	2235,878	14,873	16,406	10,617	7,586	6,712	21	952,565	24,581	2092,138	0	200,976	200,976	99,713	0	0	0	0	0	0	0
12:14:13	888,33	2244,761	14,775	16,308	10,672	7,677	6,731	21	952,565	24,581	2092,29	0	200,976	200,976	99,713	0	0	0	0	0	0	0
12:14:13	1133,789	2256,099	14,922	16,601	10,729	7,794	6,752	21	952,565	24,581	2092,454	0	200,976	200,976	99,713	0	0	0	0	0	0	0
12:14:13	1313,354	2269,233	15,263	16,943	10,785	7,93	6,775	21	952,565	24,581	2092,631	0	200,976	200,976	99,713	0	0	0	0	0	0	0
12:14:13	770,922	2276,942	15,117	16,845	10,836	8,009	6,799	21	952,565	24,581	2092,815	0	200,976	200,976	99,713	0	0	0	0	0	0	0
12:14:13	1189,184	2288,834	15,41	17,236	10,888	8,132	6,825	21	952,565	24,581	2093,011	0	200,976	200,976	99,713	0	0	0	0	0	0	0
12:14:13	1019,482	2299,028	15,605	17,431	10,935	8,237	6,853	21	952,565	24,581	2093,217	0	200,976	200,976	99,713	0	0	0	0	0	0	0
12:14:13	1249,829	2311,527	16,045	17,773	10,982	8,366	6,883	21	952,565	24,581	2093,435	0	200,976	200,976	99,713	0	0	0	0	0	0	0
12:14:13	1161,084	2323,138	16,386	18,164	11,029	8,485	6,914	21	952,565	24,581	2093,665	0	200,976	200,976	99,713	0	0	0	0	0	0	0
12:14:13	1451,928	2337,657	17,021	18,701	11,077	8,635	6,948	21	952,565	24,581	2093,909	0	200,976	200,976	99,713	0	0	0	0	0	0	0
12:14:13	665,063	2344,307	16,679	18,164	11,133	8,704	6,982	21	952,565	24,581	2094,159	0	200,976	200,976	99,713	0	0	0	0	0	0	0
12:14:13	1127,343	2355,581	16,728	18,31	11,194	8,82	7,018	21	952,565	24,581	2094,421	0	200,976	200,976	99,713	0	0	0	0	0	0	0
12:14:13	1047,094	2366,052	16,728	18,359	11,253	8,928	7,056	21	952,565	24,581	2094,692	0	200,976	200,976	99,713	0	0	0	0	0	0	0
12:14:13	851,831	2374,57	16,582	18,506	11,309	9,016	7,094	21	952,565	24,581	2094,972	0	200,976	200,976	99,713	0	0	0	0	0	0	0
12:14:13	1245,996	2387,03	16,924	18,603	11,361	9,144	7,134	21	952,565	24,581	2095,264	0	200,976	200,976	99,713	0	0	0	0	0	0	0
12:14:13	1363,403	2400,664	17,51	18,994	11,406	9,285	7,177	21	952,565	24,581	2095,57	0	200,976	200,976	99,713	0	0	0	0	0	0	0
12:14:13	1191,919	2412,583	17,998	19,678	11,447	9,408	7,22	21	952,565	24,581	2095,887	0	200,976	200,976	99,713	0	0	0	0	0	0	0
12:14:13	1400,586	2426,589	18,779	20,215	11,484	9,552	7,266	21	952,565	24,581	2096,218	0	200,976	200,976	99,713	0	0	0	0	0	0	0
12:14:13	888,427	2435,474	19,023	20,605	11,52	9,644	7,313	21	952,565	24,581	2096,557	0	200,976	200,976	99,713	0	0	0	0	0	0	0
12:14:13	1084,545	2446,319	19,316	20,898	11,565	9,755	7,361	21	952,565	24,581	2096,907	0	200,976	200,976	99,713	0	0	0	0	0	0	0
12:14:13	934,668	2455,666	19,365	20,801	11,615	9,852	7,409	21	952,565	24,581	2097,265	0	200,976	200,976	99,713	0	0	0	0	0	0	0
12:14:13	802,294	2463,689	19,316	20,752	11,663	9,934	7,459	21	952,565	24,581	2097,632	0	200,976	200,976	99,713	0	0	0	0	0	0	0
12:14:13	834,326	2472,032	19,17	20,41	11,718	10,02	7,509	21	952,565	24,581	2098,006	0	200,976	200,976	99,713	0	0	0	0	0	0	0
12:14:13	725,195	2479,284	18,974	20,556	11,77	10,095	7,56	21	952,565	24,581	2098,388	0	200,976	200,976	99,713	0	0	0	0	0	0	0
12:14:13	975,976	2489,044	19,121	20,41	11,817	10,196	7,612	21	952,565	24,581	2098,778	0	200,976	200,976	99,713	0	0	0	0	0	0	0
12:14:13	897,338	2498,017	19,267	20,556	11,859	10,288	7,664	21	952,565	24,581	2099,178	0	200,976	200,976	99,713	0	0	0	0	0	0	0
12:14:13	1051,635	2508,533	19,658	20,801	11,897	10,397	7,718	21	952,565	24,581	2099,587	0	200,976	200,976	99,713	0	0	0	0	0	0	0
12:14:13	778,662	2516,32	19,853	21,094	11,93	10,477	7,772	21	952,565	24,581	2100,003	0	200,976	200,976	99,713	0	0	0	0	0	0	0
12:14:13	1016,796	2526,488	20,293	21,435	11,963	10,582	7,827	21	952,565	24,581	2100,43	0	200,976	200,976	99,713	0	0	0	0	0	0	0
12:14:13	717,944	2533,667	20,342	21,338	12,001	10,656	7,882	21	952,565	24,581	2100,863	0	200,976	200,976	99,713	0	0	0	0	0	0	0
12:14:13	769,921	2541,367	20,439	21,582	12,039	10,735	7,938	21	952,565	24,581	2101,304	0	200,976	200,976	99,713	0	0	0	0	0	0	0
12:14:13	893,872	2550,305	20,586	21,582	12,081	10,827	7,995	21	952,565	24,581	2101,753	0	200,976	200,976	99,713	0	0	0	0	0	0	0
12:14:13	739,99	2557,705	20,488	21,68	12,128	10,904	8,052	21	952,565	24,581	2102,209	0	200,976	200,976	99,713	0	0	0	0	0	0	0
12:14:13	755,004	2565,255	20,488	21,582	12,171	10,982	8,109	21	952,565	24,581	2102,672	0	200,976	200,976	99,713	0	0	0	0	0	0	0
12:14:13	744,238	2572,698	20,488	21,68	12,213	11,058	8,167	21	952,565	24,581	2103,142	0	200,976	200,976	99,713	0	0	0	0	0	0	0
12:14:13	904,272	2581,74	20,732	21,68	12,25	11,151	8,226	21	952,565	24,581	2103,621	0	200,976	200,976	99,713	0	0	0	0	0	0	0
12:14:13	862,548	2590,366	20,976	21,972	12,285	11,24	8,285	21	952,565	24,581	2104,107	0	200,976	200,976	99,713	0	0	0	0	0	0	0
12:14:13	1194,97	2602,316	21,709	22,363	12,312	11,364	8,345	21	952,565	24,581	2104,605	0	200,976	200,976	99,713	0	0	0	0	0	0	0
12:14:13	839,697	2610,713	22,148	22,949	12,335	11,45	8,406	21	952,565	24,581	2105,111	0	200,976	200,976	99,713	0	0	0	0	0	0	0
12:14:13	888,964	2619,602	22,539	23,193	12,363	11,542	8,468	21	952,565	24,581	2105,626	0	200,976	200,976	99,713	0	0	0	0	0	0	0
12:14:13	496,557	2624,568	22,49	23,291	12,394	11,593	8,529	21	952,565	24,581	2106,145	0	200,976	200,976	99,713	0	0	0	0	0	0	0
12:14:13	769,458	2632,262	22,637	23,193	12,429	11,672	8,59	21	952,565	24,581	2106,671	0	200,976	200,976	99,713	0	0	0	0	0	0	0
12:14:13	644,873	2638,711	22,637	23,096	12,465	11,739	8,652	21	952,565	24,581	2107,203	0	200,976	200,976	99,713	0	0	0	0	0	0	0
12:14:13	361,889	2642,33	22,344	22,803	12,502	11,776	8,713	21	952,565	24,581	2107,738	0	200,976	200,976	99,713	0	0	0	0	0	0	0
12:14:13	651,635	2648,846	22,295	22,558	12,541	11,843	8,775	21	952,565	24,581	2108,279	0	200,976	200,976	99,713	0	0	0	0	0	0	0
12:14:13	479,516	2653,641	22,197	22,656	12,573	11,893	8,836	21	952,565	24,581	2108,824	0	200,976	200,976	99,713	0	0	0	0	0	0	0
12:14:13	646,997	2660,111	22,344	22,705	12,601	11,959	8,897	21	952,565	24,581	2109,375	0	200,976	200,976	99,713	0	0	0	0	0	0	0
12:14:13	533,081	2665,442	22,392	22,656	12,629	12,014	8,958	21	952,565	24,581	2109,931	0	200,976	200,976	99,713	0	0	0	0	0	0	0
12:14:13	708,691	2672,529	22,685	23,144	12,652	12,087	9,02	21	952,565	24,581	2110,494	0	200,976	200,976	99,713	0	0	0	0	0	0	0
12:14:13	626,416	2678,793	22,978	23,291	12,671	12,152	9,081	21	952,565	24,581	2111,062	0	200,976	200,976	99,713	0	0	0	0	0	0	0
12:14:13	746,997	2686,263	23,32	23,633	12,694	12,229	9,143	21	952,565	24,581	2111,637	0	200,976	200,976	99,713	0	0	0	0	0	0	0
12:14:13	565,429	2691,918	23,467	23,877	12,717	12,287	9,204	21	952,565	24,581	2112,218	0	200,976	200,976	99,713	0	0	0	0	0	0	0
12:14:13	423,266	2696,15	23,467	23,877	12,741	12,331	9,266	21	952,565	24,581	2112,802	0	200,976	200,976	99,713	0	0	0	0	0	0	0
12:14:13	353,979	2699,69	23,32	23,682	12,769	12,367	9,327	21	952,565	24,581	2113,389	0	200,976	200,976	99,713	0	0	0	0	0	0	0
12:14:13	453,93	2704,229	23,271	23,633	12,797	12,414	9,387	21	952,565	24,581	2113,979	0	200,976	200,976	99,713	0	0	0	0	0	0	0
12:14:13	421,044	2708,44	23,271	23,633	12,821	12,458	9,447	21	952,565	24,581	2114,574	0	200,976	200,976	99,713	0	0	0	0	0	0	0
12:14:13	423,339	2712,673	23,271	23,682	12,845	12,501	9,507	21	952,565	24,581	2115,172	0	200,976	200,976	99,713	0	0	0	0	0	0	0
12:14:13	615,527	2718,828	23,467	23,73	12,868	12,565	9,567	21	952,565	24,581	2115,776	0	200,976	200,976	99,713	0	0	0	0	0	0	0
12:14:13	545,385	2724,282	23,76	24,023	12,883	12,621	9,627	21	952,565	24,581	2116,384	0	200,976	200,976	99,713	0	0	0	0	0	0	0
12:14:13	450,439	2728,787	23,955	24,267	12,897	12,667	9,687	21	952,565	24,581	2116,997	0	200,976	200,976	99,713	0	0	0	0	0	0	0
12:14:13	633,129	2735,118	24,248	24,609	12,916	12,733	9,746	21	952,565	24,581	2117,615	0	200,976	200,976	99,713	0	0	0	0	0	0	0
12:14:13	303,54	2738,153	24,297	24,658	12,93	12,764	9,806	21	952,565	24,581	2118,235	0	200,976	200,976	99,713	0	0	0	0	0	0	0
12:14:13	293,139	2741,085	24,248	24,512	12,95	12,794	9,864	21	952,565	24,581	2118,858	0	200,976	200,976	99,713	0	0	0	0	0	0	0
12:14:13	278,515	2743,87	24,101	24,365	12,973	12,823	9,922	21	952,565	24,581	2119,483	0	200,976	200,976	99,713	0	0	0	0	0	0	0
12:14:13	377,978	2747,65	24,053	24,267	12,997	12,862	9,98	21	952,565	24,581	2120,111	0	200,976	200,976	99,713	0	0	0	0	0	0	0
12:14:13	280,542	2750,455	23,906	23,974	13,021	12,891	10,037	21	952,565	24,581	2120,742	0	200,976	200,976	99,713	0	0	0	0	0	0	0
12:14:13	245,361	2752,909	23,808	24,023	13,04	12,916	10,093	21	952,565	24,581	2121,374	0	200,976	200,976	99,713	0	0	0	0	0	0	0
12:14:13	409,863	2757,007	23,955	23,974	13,055	12,958	10,15	21	952,565	24,581	2122,01	0	200,976	200,976	99,713	0	0	0	0	0	0	0
12:14:13	504,296	2762,05	24,199	24,316	13,07	13,01	10,206	21	952,565	24,581	2122,65	0	200,976	200,976	99,713	0	0	0	0	0	0	0
12:14:13	364,306	2765,693	24,394	24,463	13,079	13,048	10,261	21	952,565	24,581	2123,293	0	200,976	200,976	99,713	0	0	0	0	0	0	0
12:14:13	323,144	2768,925	24,541	24,609	13,089	13,081	10,317	21	952,565	24,581	2123,938	0	200,976	200,976	99,713	0	0	0	0	0	0	0
12:14:13	420,068	2773,126	24,785	25	13,099	13,125	10,372	21	952,565	24,581	2124,588	0	200,976	200,976	99,713	0	0	0	0	0	0	0
12:14:13	458,056	2777,706	25,078	25,195	13,108	13,172	10,427	21	952,565	24,581	2125,241	0	200,976	200,976	99,713	0	0	0	0	0	0	0
12:14:13	96,362	2778,67	24,932	25,049	13,122	13,182	10,481	21	952,565	24,581	2125,894	0	200,976	200,976	99,713	0	0	0	0	0	0	0
12:14:13	213,5	2780,805	24,883	24,853	13,136	13,204	10,534	21	952,565	24,581	2126,549	0	200,976	200,976	99,713	0	0	0	0	0	0	0
12:14:13	170,166	2782,506	24,883	25	13,146	13,221	10,587	21	952,565	24,581	2127,205	0	200,976	200,976	99,713	0	0	0	0	0	0	0
12:14:13	246,191	2784,968	24,883	24,707	13,16	13,247	10,639	21	952,565	24,581	2127,863	0	200,976	200,976	99,713	0	0	0	0	0	0	0
12:14:13	81,811	2785,786	24,785	24,951	13,17	13,255	10,69	21	952,565	24,581	2128,521	0	200,976	200,976	99,713	0	0	0	0	0	0	0
12:14:13	409,643	2789,883	25,029	25	13,179	13,297	10,741	21,2	952,565	24,581	2129,182	0	200,976	200,976	99,713	0	0	0	0	0	0	0
12:14:13	18,481	2790,068	24,883	24,853	13,188	13,299	10,791	21,2	952,565	24,581	2129,843	0	200,976	200,976	99,713	0	0	0	0	0	0	0
12:14:14	297,583	2793,044	25,029	25	13,197	13,33	10,841	21,2	952,565	24,581	2130,507	0	200,976	200,976	99,713	0	0	0	0	0	0	0
12:14:14	-317,065	2789,873	24,687	24,512	13,198	13,297	10,889	21,2	952,565	24,581	2131,166	0	200,976	200,976	99,713	0	0	0	0	0	0	0
12:14:14	-219,921	2787,674	24,394	23,974	13,202	13,274	10,936	21,2	952,565	24,581	2131,822	0	200,976	200,976	99,713	0	0	0	0	0	0	0
12:14:14	-796,362	2779,71	23,613	22,949	13,202	13,192	10,98	21,2	952,565	24,581	2132,47	0	200,976	200,976	99,713	0	0	0	0	0	0	0
12:14:14	-712,158	2772,588	23,076	22,217	13,192	13,119	11,022	21,2	952,565	24,581	2133,11	0	200,976	200,976	99,713	0	0	0	0	0	0	0
12:14:14	-844,213	2764,146	22,637	21,484	13,169	13,032	11,062	21,2	952,565	24,581	2133,742	0	200,976	200,976	99,713	0	0	0	0	0	0	0
12:14:14	-837,695	2755,769	22,392	20,801	13,136	12,946	11,099	21,2	952,565	24,581	2134,364	0	200,976	200,976	99,713	0	0	0	0	0	0	0
12:14:14	-856,127	2747,208	22,295	20,459	13,093	12,857	11,133	21,2	952,565	24,581	2134,977	0	200,976	200,976	99,713	0	0	0	0	0	0	0
12:14:14	-814,257	2739,066	22,344	20,361	13,045	12,773	11,165	21,2	952,565	24,581	2135,581	0	202,792	202,792	99,721	0	0	0	0	0	0	0
12:14:14	-981,25	2729,253	22,295	20,166	12,992	12,672	11,195	21,2	952,565	24,581	2136,174	0	202,792	202,792	99,721	0	0	0	0	0	0	0
12:14:14	-1080,493	2718,448	22,148	19,678	12,94	12,561	11,222	21,2	952,565	24,581	2136,757	0	202,792	202,792	99,721	0	0	0	0	0	0	0
12:14:14	-1032,714	2708,121	22,051	19,726	12,887	12,454	11,246	21,2	952,565	24,581	2137,328	0	202,792	202,792	99,721	0	0	0	0	0	0	0
12:14:14	-893,969	2699,181	22,002	19,824	12,84	12,362	11,268	21,2	952,565	24,581	2137,89	0	202,792	202,792	99,721	0	0	0	0	0	0	0
12:14:14	-1192,187	2687,259	21,562	19,482	12,797	12,239	11,287	21,2	952,565	24,581	2138,439	0	202,792	202,792	99,721	0	0	0	0	0	0	0
12:14:14	-706,42	2680,195	21,611	19,385	12,755	12,166	11,304	21,2	952,565	24,581	2138,981	0	202,792	202,792	99,721	0	0	0	0	0	0	0
12:14:14	-1461,181	2665,583	20,976	18,799	12,708	12,016	11,318	21,2	952,565	24,581	2139,508	0	202,792	202,792	99,721	0	0	0	0	0	0	0
12:14:14	-1176,757	2653,816	20,635	18,359	12,661	11,895	11,329	21,2	952,565	24,581	2140,022	0	202,792	202,792	99,721	0	0	0	0	0	0	0
12:14:14	-1021,459	2643,601	20,586	18,31	12,606	11,789	11,338	21,2	952,565	24,581	2140,525	0	202,792	202,792	99,721	0	0	0	0	0	0	0
12:14:14	-751,635	2636,085	20,732	18,847	12,556	11,712	11,346	21,2	952,565	24,581	2141,021	0	202,792	202,792	99,721	0	0	0	0	0	0	0
12:14:14	-1125,39	2624,831	20,586	18,506	12,501	11,596	11,35	21,2	952,565	24,581	2141,504	0	202,792	202,792	99,721	0	0	0	0	0	0	0
12:14:14	-972,778	2615,103	20,488	18,652	12,451	11,495	11,353	21,2	952,565	24,581	2141,978	0	202,792	202,792	99,721	0	0	0	0	0	0	0
12:14:14	-639,135	2608,712	20,635	18,701	12,407	11,43	11,355	21,2	952,565	24,581	2142,445	0	202,792	202,792	99,721	0	0	0	0	0	0	0
12:14:14	-1394,946	2594,762	19,951	18,164	12,367	11,286	11,353	21,2	952,565	24,581	2142,897	0	202,792	202,792	99,721	0	0	0	0	0	0	0
12:14:14	-752,929	2587,233	19,804	18,31	12,332	11,208	11,351	21,2	952,565	24,581	2143,341	0	202,792	202,792	99,721	0	0	0	0	0	0	0
12:14:14	-954,223	2577,691	19,365	18,164	12,303	11,11	11,346	21,2	952,565	24,581	2143,776	0	202,792	202,792	99,721	0	0	0	0	0	0	0
12:14:14	-576,684	2571,924	19,316	18,164	12,273	11,05	11,34	21,2	952,565	24,581	2144,204	0	202,792	202,792	99,721	0	0	0	0	0	0	0
12:14:14	-966,259	2562,261	18,828	17,724	12,245	10,951	11,332	21,2	952,565	24,581	2144,622	0	202,792	202,792	99,721	0	0	0	0	0	0	0
12:14:14	-795,117	2554,31	18,535	17,578	12,217	10,869	11,323	21,2	952,565	24,581	2145,032	0	202,792	202,792	99,721	0	0	0	0	0	0	0
12:14:14	-624,682	2548,063	18,486	17,627	12,184	10,804	11,313	21,2	952,565	24,581	2145,435	0	202,792	202,792	99,721	0	0	0	0	0	0	0
12:14:14	-501,342	2543,05	18,633	17,48	12,148	10,753	11,302	21,2	952,565	24,581	2145,832	0	202,792	202,792	99,721	0	0	0	0	0	0	0
12:14:14	-831,396	2534,736	18,388	17,383	12,114	10,667	11,29	21,2	952,565	24,581	2146,221	0	202,792	202,792	99,721	0	0	0	0	0	0	0
12:14:14	-707,861	2527,657	18,34	17,431	12,077	10,594	11,276	21,2	952,565	24,581	2146,603	0	202,792	202,792	99,721	0	0	0	0	0	0	0
12:14:14	-466,601	2522,991	18,388	17,285	12,048	10,546	11,262	21,2	952,565	24,581	2146,979	0	202,792	202,792	99,721	0	0	0	0	0	0	0
12:14:14	-911,669	2513,875	18,047	16,845	12,016	10,452	11,246	21,2	952,565	24,581	2147,346	0	202,792	202,792	99,721	0	0	0	0	0	0	0
12:14:14	-692,919	2506,945	17,851	16,845	11,987	10,38	11,229	21,2	952,565	24,581	2147,706	0	202,792	202,792	99,721	0	0	0	0	0	0	0
12:14:14	-788,525	2499,06	17,558	16,601	11,959	10,299	11,211	21,2	952,565	24,581	2148,057	0	202,792	202,792	99,721	0	0	0	0	0	0	0
12:14:14	-610,156	2492,959	17,363	16,406	11,935	10,236	11,192	21,2	952,565	24,581	2148,402	0	202,792	202,792	99,721	0	0	0	0	0	0	0
12:14:14	-645,825	2486,5	17,217	16,211	11,907	10,17	11,172	21,2	952,565	24,581	2148,74	0	202,792	202,792	99,721	0	0	0	0	0	0	0
12:14:14	-786,645	2478,634	16,924	15,967	11,878	10,089	11,15	21,2	952,565	24,581	2149,07	0	202,792	202,792	99,721	0	0	0	0	0	0	0
12:14:14	-262,915	2476,005	17,168	16,308	11,85	10,061	11,129	21,2	952,565	24,581	2149,397	0	202,792	202,792	99,721	0	0	0	0	0	0	0
12:14:14	-819,995	2467,805	16,924	16,064	11,817	9,977	11,106	21,2	952,565	24,581	2149,715	0	202,792	202,792	99,721	0	0	0	0	0	0	0
12:14:14	-442,089	2463,384	17,07	16,211	11,784	9,931	11,083	21,2	952,565	24,581	2150,029	0	202,792	202,792	99,721	0	0	0	0	0	0	0
12:14:14	-551,953	2457,864	17,021	16,162	11,756	9,874	11,06	21,2	952,565	24,581	2150,337	0	202,792	202,792	99,721	0	0	0	0	0	0	0
12:14:14	-430,468	2453,56	17,168	16,064	11,723	9,83	11,036	21,2	952,565	24,581	2150,64	0	202,792	202,792	99,721	0	0	0	0	0	0	0
12:14:14	-642,993	2447,13	17,021	16,211	11,695	9,764	11,011	21,2	952,565	24,581	2150,936	0	202,792	202,792	99,721	0	0	0	0	0	0	0
12:14:14	-670,434	2440,425	16,826	15,967	11,668	9,695	10,985	21,2	952,565	24,581	2151,226	0	202,792	202,792	99,721	0	0	0	0	0	0	0
12:14:14	-664,428	2433,781	16,582	15,722	11,644	9,626	10,958	21,2	952,565	24,581	2151,508	0	202,792	202,792	99,721	0	0	0	0	0	0	0
12:14:14	-563,452	2428,147	16,435	15,625	11,62	9,568	10,931	21,2	952,565	24,581	2151,785	0	202,792	202,792	99,721	0	0	0	0	0	0	0
12:14:14	-679,418	2421,352	16,24	15,527	11,592	9,498	10,903	21,2	952,565	24,581	2152,054	0	202,792	202,792	99,721	0	0	0	0	0	0	0
12:14:14	-377,099	2417,581	16,435	15,625	11,56	9,459	10,874	21,2	952,565	24,581	2152,32	0	202,792	202,792	99,721	0	0	0	0	0	0	0
12:14:14	-486,206	2412,719	16,435	15,82	11,533	9,409	10,846	21,2	952,565	24,581	2152,58	0	202,792	202,792	99,721	0	0	0	0	0	0	0
12:14:14	-624,487	2406,474	16,435	15,722	11,497	9,345	10,816	21,2	952,565	24,581	2152,834	0	202,792	202,792	99,721	0	0	0	0	0	0	0
12:14:14	-504,418	2401,43	16,435	15,82	11,469	9,293	10,786	21,2	952,565	24,581	2153,083	0	202,792	202,792	99,721	0	0	0	0	0	0	0
12:14:14	-577,636	2395,654	16,338	15,674	11,441	9,233	10,756	21,2	952,565	24,581	2153,326	0	202,792	202,792	99,721	0	0	0	0	0	0	0
12:14:14	-776,391	2387,89	15,947	15,283	11,419	9,153	10,725	21,2	952,565	24,581	2153,56	0	202,792	202,792	99,721	0	0	0	0	0	0	0
12:14:14	-594,36	2381,946	15,703	14,99	11,398	9,092	10,693	21,2	952,565	24,581	2153,789	0	202,792	202,792	99,721	0	0	0	0	0	0	0
12:14:14	-615,844	2375,788	15,459	14,99	11,377	9,028	10,66	21,2	952,565	24,581	2154,011	0	202,792	202,792	99,721	0	0	0	0	0	0	0
12:14:14	-588,354	2369,904	15,263	14,843	11,354	8,968	10,627	21,2	952,565	24,581	2154,227	0	202,792	202,792	99,721	0	0	0	0	0	0	0
12:14:14	-527,319	2364,631	15,117	14,404	11,332	8,913	10,593	21,2	952,565	24,581	2154,437	0	202,792	202,792	99,721	0	0	0	0	0	0	0
12:14:14	-580,004	2358,831	14,97	14,306	11,307	8,853	10,559	21,2	952,565	24,581	2154,641	0	202,792	202,792	99,721	0	0	0	0	0	0	0
12:14:14	-381,494	2355,016	15,068	14,306	11,28	8,814	10,525	21,2	952,565	24,581	2154,842	0	202,792	202,792	99,721	0	0	0	0	0	0	0
12:14:14	-497,192	2350,044	15,068	14,404	11,252	8,763	10,49	21,2	952,565	24,581	2155,037	0	202,792	202,792	99,721	0	0	0	0	0	0	0
12:14:14	-473,706	2345,307	15,068	14,306	11,225	8,714	10,455	21,2	952,565	24,581	2155,227	0	202,792	202,792	99,721	0	0	0	0	0	0	0
12:14:14	-584,204	2339,465	14,873	14,258	11,203	8,654	10,42	21,2	952,565	24,581	2155,412	0	202,792	202,792	99,721	0	0	0	0	0	0	0
12:14:14	-470,605	2334,759	14,726	13,965	11,184	8,605	10,385	21,2	952,565	24,581	2155,591	0	202,792	202,792	99,721	0	0	0	0	0	0	0
12:14:14	-601,293	2328,746	14,433	13,623	11,166	8,543	10,348	21,2	952,565	24,581	2155,764	0	202,792	202,792	99,721	0	0	0	0	0	0	0
12:14:14	-530,834	2323,438	14,14	13,574	11,152	8,489	10,312	21,2	952,565	24,581	2155,932	0	202,792	202,792	99,721	0	0	0	0	0	0	0
12:14:14	-470,117	2318,737	13,994	13,525	11,133	8,44	10,275	21,2	952,565	24,581	2156,095	0	202,792	202,792	99,721	0	0	0	0	0	0	0
12:14:14	-426,806	2314,469	13,896	13,33	11,114	8,396	10,238	21,2	952,565	24,581	2156,253	0	202,792	202,792	99,721	0	0	0	0	0	0	0
12:14:14	-421,24	2310,256	13,799	13,232	11,095	8,353	10,201	21,2	952,565	24,581	2156,407	0	202,792	202,792	99,721	0	0	0	0	0	0	0
12:14:14	-423,437	2306,022	13,799	13,427	11,071	8,309	10,164	21,2	952,565	24,581	2156,557	0	202,792	202,792	99,721	0	0	0	0	0	0	0
12:14:14	-336,108	2302,661	13,799	13,427	11,052	8,274	10,127	21,2	952,565	24,581	2156,703	0	202,792	202,792	99,721	0	0	0	0	0	0	0
12:14:14	-323,315	2299,428	13,896	13,574	11,029	8,241	10,09	21,2	952,565	24,581	2156,846	0	202,792	202,792	99,721	0	0	0	0	0	0	0
12:14:14	-363,305	2295,795	13,945	13,574	11,006	8,204	10,053	21,2	952,565	24,581	2156,985	0	202,792	202,792	99,721	0	0	0	0	0	0	0
12:14:14	-380,297	2291,992	13,896	13,574	10,987	8,164	10,016	21,2	952,565	24,581	2157,12	0	202,792	202,792	99,721	0	0	0	0	0	0	0
12:14:14	-344,555	2288,546	13,799	13,525	10,972	8,129	9,979	21,2	952,565	24,581	2157,251	0	202,792	202,792	99,721	0	0	0	0	0	0	0
12:14:14	-516,748	2283,379	13,603	13,33	10,954	8,076	9,942	21,2	952,565	24,581	2157,377	0	202,792	202,792	99,721	0	0	0	0	0	0	0
12:14:14	-433,544	2279,043	13,408	13,183	10,939	8,031	9,904	21,2	952,565	24,581	2157,499	0	202,792	202,792	99,721	0	0	0	0	0	0	0
12:14:14	-342,187	2275,621	13,31	13,037	10,925	7,996	9,867	21,2	952,565	24,581	2157,617	0	202,792	202,792	99,721	0	0	0	0	0	0	0
12:14:14	-295,996	2272,661	13,261	13,037	10,911	7,965	9,83	21,2	952,565	24,581	2157,732	0	202,792	202,792	99,721	0	0	0	0	0	0	0
12:14:14	-332,739	2269,334	13,261	12,841	10,892	7,931	9,792	21,2	952,565	24,581	2157,843	0	202,792	202,792	99,721	0	0	0	0	0	0	0
12:14:14	-249,804	2266,836	13,261	12,988	10,878	7,905	9,755	21,2	952,565	24,581	2157,952	0	202,792	202,792	99,721	0	0	0	0	0	0	0
12:14:14	-284,521	2263,991	13,31	13,037	10,859	7,876	9,719	21,2	952,565	24,581	2158,058	0	202,792	202,792	99,721	0	0	0	0	0	0	0
12:14:14	-239,331	2261,597	13,408	12,988	10,841	7,851	9,682	21,2	952,565	24,581	2158,162	0	202,792	202,792	99,721	0	0	0	0	0	0	0
12:14:14	-332,788	2258,269	13,408	12,988	10,822	7,817	9,645	21,2	952,565	24,581	2158,262	0	202,792	202,792	99,721	0	0	0	0	0	0	0
12:14:14	-462,475	2253,645	13,261	12,988	10,803	7,769	9,609	21,2	952,565	24,581	2158,358	0	202,792	202,792	99,721	0	0	0	0	0	0	0
12:14:14	-253,002	2251,115	13,261	12,988	10,789	7,743	9,572	21,2	952,565	24,581	2158,45	0	202,792	202,792	99,721	0	0	0	0	0	0	0
12:14:14	-259,985	2248,515	13,164	12,89	10,779	7,716	9,536	21,2	952,565	24,581	2158,54	0	202,792	202,792	99,721	0	0	0	0	0	0	0
12:14:14	-429,565	2244,219	12,968	12,695	10,766	7,672	9,499	21,2	952,565	24,581	2158,626	0	202,792	202,792	99,721	0	0	0	0	0	0	0
12:14:14	-380,078	2240,418	12,822	12,5	10,752	7,633	9,463	21,2	952,565	24,581	2158,708	0	202,792	202,792	99,721	0	0	0	0	0	0	0
12:14:14	-218,066	2238,238	12,773	12,256	10,742	7,61	9,426	21,2	952,565	24,581	2158,787	0	202,792	202,792	99,721	0	0	0	0	0	0	0
12:14:14	-338,452	2234,853	12,675	12,256	10,728	7,575	9,39	21,2	952,565	24,581	2158,863	0	202,792	202,792	99,721	0	0	0	0	0	0	0
12:14:14	-289,233	2231,961	12,627	12,256	10,714	7,545	9,354	21,2	952,565	24,581	2158,936	0	202,792	202,792	99,721	0	0	0	0	0	0	0
12:14:14	-339,917	2228,562	12,627	12,256	10,695	7,51	9,318	21,2	952,565	24,581	2159,006	0	202,792	202,792	99,721	0	0	0	0	0	0	0
12:14:14	-200,585	2226,556	12,675	12,451	10,681	7,49	9,282	21,2	952,565	24,581	2159,073	0	202,792	202,792	99,721	0	0	0	0	0	0	0
12:14:14	-239,672	2224,159	12,773	12,256	10,662	7,465	9,246	21,2	952,565	24,581	2159,139	0	202,792	202,792	99,721	0	0	0	0	0	0	0
12:14:14	-253,906	2221,62	12,773	12,451	10,648	7,439	9,211	21,2	952,565	24,581	2159,201	0	202,792	202,792	99,721	0	0	0	0	0	0	0
12:14:14	-394,14	2217,679	12,675	12,451	10,631	7,398	9,175	21,2	952,565	24,581	2159,259	0	202,792	202,792	99,721	0	0	0	0	0	0	0
12:14:14	-292,334	2214,755	12,627	12,256	10,617	7,368	9,14	21,2	952,565	24,581	2159,315	0	202,792	202,792	99,721	0	0	0	0	0	0	0
12:14:14	-244,36	2212,312	12,627	12,158	10,603	7,343	9,104	21,2	952,565	24,581	2159,368	0	202,792	202,792	99,721	0	0	0	0	0	0	0
12:14:15	-332,641	2208,985	12,529	12,158	10,589	7,309	9,069	21,2	952,565	24,581	2159,417	0	202,792	202,792	99,721	0	0	0	0	0	0	0
12:14:15	-317,602	2205,809	12,431	12,06	10,576	7,276	9,034	21,2	952,565	24,581	2159,463	0	202,792	202,792	99,721	0	0	0	0	0	0	0
12:14:15	-317,968	2202,63	12,285	11,963	10,566	7,243	8,999	21,2	952,565	24,581	2159,507	0	202,792	202,792	99,721	0	0	0	0	0	0	0
12:14:15	-188,647	2200,743	12,334	11,963	10,553	7,224	8,964	21,2	952,565	24,581	2159,548	0	202,792	202,792	99,721	0	0	0	0	0	0	0
12:14:15	-247,46	2198,268	12,334	11,963	10,539	7,198	8,93	21,2	952,565	24,581	2159,587	0	202,792	202,792	99,721	0	0	0	0	0	0	0
12:14:15	-262,622	2195,642	12,334	11,963	10,524	7,171	8,895	21,2	952,565	24,581	2159,623	0	202,792	202,792	99,721	0	0	0	0	0	0	0
12:14:15	-244,091	2193,201	12,334	11,963	10,51	7,146	8,861	21,2	952,565	24,581	2159,657	0	202,792	202,792	99,721	0	0	0	0	0	0	0
12:14:15	-274,853	2190,453	12,285	11,914	10,497	7,118	8,827	21,2	952,565	24,581	2159,687	0	202,792	202,792	99,721	0	0	0	0	0	0	0
12:14:15	-268,872	2187,764	12,187	11,816	10,487	7,09	8,793	21,2	952,565	24,581	2159,715	0	202,036	202,036	99,718	0	0	0	0	0	0	0
12:14:15	-270,507	2185,059	12,138	11,767	10,474	7,062	8,759	21,2	952,565	24,581	2159,741	0	202,036	202,036	99,718	0	0	0	0	0	0	0
12:14:15	-223,632	2182,823	12,138	11,767	10,461	7,039	8,725	21,2	952,565	24,581	2159,764	0	202,036	202,036	99,718	0	0	0	0	0	0	0
12:14:15	-269,995	2180,123	12,041	11,767	10,451	7,011	8,691	21,2	952,565	24,581	2159,784	0	202,036	202,036	99,718	0	0	0	0	0	0	0
12:14:15	-266,064	2177,462	11,992	11,621	10,439	6,984	8,658	21,2	952,565	24,581	2159,802	0	202,036	202,036	99,718	0	0	0	0	0	0	0
12:14:15	-221,997	2175,242	11,943	11,621	10,429	6,961	8,625	21,2	952,565	24,581	2159,817	0	202,036	202,036	99,718	0	0	0	0	0	0	0
12:14:15	-238,745	2172,855	11,943	11,572	10,415	6,936	8,591	21,2	952,565	24,581	2159,83	0	202,036	202,036	99,718	0	0	0	0	0	0	0
12:14:15	-178,466	2171,07	11,943	11,572	10,405	6,918	8,559	21,2	952,565	24,581	2159,841	0	202,036	202,036	99,718	0	0	0	0	0	0	0
12:14:15	-220,361	2168,866	11,943	11,572	10,393	6,895	8,526	21,2	952,565	24,581	2159,85	0	202,036	202,036	99,718	0	0	0	0	0	0	0
12:14:15	-200	2166,866	11,943	11,572	10,381	6,874	8,494	21,2	952,565	24,581	2159,857	0	202,036	202,036	99,718	0	0	0	0	0	0	0
12:14:15	-342,578	2163,441	11,748	11,523	10,372	6,839	8,461	21,2	952,565	24,581	2159,861	0	202,036	202,036	99,718	0	0	0	0	0	0	0
12:14:15	-268,432	2160,756	11,65	11,572	10,362	6,811	8,429	21,2	952,565	24,581	2159,862	0	202,036	202,036	99,718	0	0	0	0	0	0	0
12:14:15	-221,411	2158,542	11,65	11,572	10,35	6,789	8,397	21,2	952,565	24,581	2158,542	0	202,036	202,036	99,718	0	0	0	0	0	0	0
12:14:15	-161,328	2156,929	11,65	11,572	10,34	6,772	8,365	21,2	952,565	24,581	2156,929	0	202,036	202,036	99,718	0	0	0	0	0	0	0
12:14:15	-206,689	2154,862	11,601	11,425	10,331	6,751	8,333	21,2	952,565	24,581	2154,862	0	202,036	202,036	99,718	0	0	0	0	0	0	0
12:14:15	-234,423	2152,518	11,455	11,377	10,326	6,726	8,302	21,2	952,565	24,581	2152,518	0	202,036	202,036	99,718	0	0	0	0	0	0	0
12:14:15	-189,501	2150,623	11,406	11,23	10,317	6,707	8,27	21,2	952,565	24,581	2150,623	0	202,036	202,036	99,718	0	0	0	0	0	0	0
12:14:15	-216,87	2148,454	11,259	11,084	10,313	6,685	8,239	21,2	952,565	24,581	2148,454	0	202,036	202,036	99,718	0	0	0	0	0	0	0
12:14:15	-237,06	2146,083	11,162	11,035	10,305	6,66	8,208	21,2	952,565	24,581	2146,083	0	202,036	202,036	99,718	0	0	0	0	0	0	0
12:14:15	-216,967	2143,914	11,015	10,937	10,3	6,638	8,178	21,2	952,565	24,581	2143,914	0	202,036	202,036	99,718	0	0	0	0	0	0	0
12:14:15	-98,925	2142,924	11,015	10,937	10,294	6,628	8,147	21,2	952,565	24,581	2142,924	0	202,036	202,036	99,718	0	0	0	0	0	0	0
12:14:15	-147,143	2141,453	11,015	10,937	10,286	6,612	8,117	21,2	952,565	24,581	2141,453	0	202,036	202,036	99,718	0	0	0	0	0	0	0
12:14:15	-72,509	2140,728	11,113	11,035	10,277	6,605	8,087	21,2	952,565	24,581	2140,728	0	202,036	202,036	99,718	0	0	0	0	0	0	0
12:14:15	-149,267	2139,235	11,113	11,035	10,268	6,59	8,058	21,2	952,565	24,581	2139,235	0	202,036	202,036	99,718	0	0	0	0	0	0	0
12:14:15	-152,636	2137,709	11,113	11,035	10,26	6,574	8,029	21,2	952,565	24,581	2137,709	0	202,036	202,036	99,718	0	0	0	0	0	0	0
12:14:15	-151,342	2136,195	11,113	10,937	10,251	6,558	8	21,2	952,565	24,581	2136,195	0	202,036	202,036	99,718	0	0	0	0	0	0	0
12:14:15	-174,584	2134,45	11,015	10,937	10,246	6,54	7,971	21,2	952,565	24,581	2134,45	0	202,036	202,036	99,718	0	0	0	0	0	0	0
12:14:15	-129,174	2133,158	10,966	10,937	10,242	6,527	7,943	21,2	952,565	24,581	2133,158	0	202,036	202,036	99,718	0	0	0	0	0	0	0
12:14:15	-129,15	2131,866	10,918	10,84	10,237	6,514	7,915	21,2	952,565	24,581	2131,866	0	202,036	202,036	99,718	0	0	0	0	0	0	0
12:14:15	-69,897	2131,167	10,918	10,84	10,233	6,506	7,887	21,2	952,565	24,581	2131,167	0	202,036	202,036	99,718	0	0	0	0	0	0	0
12:14:15	-175,537	2129,412	10,82	10,693	10,228	6,488	7,86	21,2	952,565	24,581	2129,412	0	202,036	202,036	99,718	0	0	0	0	0	0	0
12:14:15	-207,006	2127,342	10,673	10,595	10,224	6,467	7,833	21,2	952,565	24,581	2127,342	0	202,036	202,036	99,718	0	0	0	0	0	0	0
12:14:15	-84,79	2126,494	10,673	10,595	10,219	6,458	7,806	21,2	952,565	24,581	2126,494	0	202,036	202,036	99,718	0	0	0	0	0	0	0
12:14:15	-8,203	2126,412	10,771	10,595	10,213	6,457	7,779	21,2	952,565	24,581	2126,412	0	202,036	202,036	99,718	0	0	0	0	0	0	0
12:14:15	-71,948	2125,692	10,771	10,595	10,209	6,45	7,753	21,2	952,565	24,581	2125,692	0	202,036	202,036	99,718	0	0	0	0	0	0	0
12:14:15	-226,684	2123,426	10,527	10,498	10,209	6,427	7,727	21,2	952,565	24,581	2123,426	0	202,036	202,036	99,718	0	0	0	0	0	0	0
12:14:15	-118,334	2122,242	10,478	10,4	10,205	6,414	7,702	21,2	952,565	24,581	2122,242	0	202,036	202,036	99,718	0	0	0	0	0	0	0
12:14:15	-40,527	2121,837	10,527	10,4	10,2	6,41	7,676	21,2	952,565	24,581	2121,837	0	202,036	202,036	99,718	0	0	0	0	0	0	0
12:14:15	-73,022	2121,107	10,527	10,498	10,196	6,403	7,651	21,2	952,565	24,581	2121,107	0	202,036	202,036	99,718	0	0	0	0	0	0	0
12:14:15	48,852	2121,595	10,673	10,498	10,191	6,408	7,627	21,2	952,565	24,581	2121,107	0	202,036	202,036	99,718	0	0	0	0	0	0	0
12:14:15	-131,176	2120,284	10,625	10,498	10,186	6,394	7,603	21,2	952,565	24,581	2120,284	0	202,036	202,036	99,718	0	0	0	0	0	0	0
12:14:15	-74,047	2119,543	10,625	10,547	10,182	6,387	7,579	21,2	952,565	24,581	2119,543	0	202,036	202,036	99,718	0	0	0	0	0	0	0
12:14:15	-41,625	2119,127	10,673	10,547	10,177	6,382	7,555	21,2	952,565	24,581	2119,127	0	202,036	202,036	99,718	0	0	0	0	0	0	0
12:14:15	-76,342	2118,363	10,673	10,547	10,173	6,374	7,532	21,2	952,565	24,581	2118,363	0	202,036	202,036	99,718	0	0	0	0	0	0	0
12:14:15	-76,196	2117,601	10,673	10,498	10,169	6,367	7,509	21,2	952,565	24,581	2117,601	0	202,036	202,036	99,718	0	0	0	0	0	0	0
12:14:15	-146,606	2116,135	10,527	10,4	10,168	6,351	7,487	21,2	952,565	24,581	2116,135	0	202,036	202,036	99,718	0	0	0	0	0	0	0
12:14:15	0	2116,135	10,527	10,4	10,168	6,351	7,464	21,2	952,565	24,581	2116,135	0	202,036	202,036	99,718	0	0	0	0	0	0	0
12:14:15	-76,147	2115,374	10,527	10,4	10,164	6,344	7,442	21,2	952,565	24,581	2115,374	0	202,036	202,036	99,718	0	0	0	0	0	0	0
12:14:15	-89,208	2114,482	10,527	10,4	10,159	6,334	7,421	21,2	952,565	24,581	2114,482	0	202,036	202,036	99,718	0	0	0	0	0	0	0
12:14:15	14,355	2114,625	10,625	10,498	10,154	6,336	7,399	21,2	952,565	24,581	2114,482	0	202,036	202,036	99,718	0	0	0	0	0	0	0
12:14:15	-178,686	2112,838	10,527	10,498	10,149	6,317	7,378	21,2	952,565	24,581	2112,838	0	202,036	202,036	99,718	0	0	0	0	0	0	0
12:14:15	-90,551	2111,933	10,429	10,4	10,149	6,308	7,357	21,2	952,565	24,581	2111,933	0	202,036	202,036	99,718	0	0	0	0	0	0	0
12:14:15	-11,743	2111,816	10,429	10,4	10,149	6,307	7,337	21,2	952,565	24,581	2111,816	0	202,036	202,036	99,718	0	0	0	0	0	0	0
12:14:15	-20,166	2111,614	10,478	10,351	10,145	6,305	7,316	21,2	952,565	24,581	2111,614	0	202,036	202,036	99,718	0	0	0	0	0	0	0
12:14:15	-56,005	2111,054	10,429	10,351	10,144	6,299	7,296	21,2	952,565	24,581	2111,054	0	202,036	202,036	99,718	0	0	0	0	0	0	0
12:14:15	-170,019	2109,354	10,332	10,351	10,14	6,282	7,277	21,2	952,565	24,581	2109,354	0	202,036	202,036	99,718	0	0	0	0	0	0	0
12:14:15	-10,717	2109,246	10,332	10,205	10,139	6,28	7,257	21,2	952,565	24,581	2109,246	0	202,036	202,036	99,718	0	0	0	0	0	0	0
12:14:15	12,036	2109,367	10,429	10,351	10,135	6,282	7,238	21,2	952,565	24,581	2109,246	0	202,036	202,036	99,718	0	0	0	0	0	0	0
12:14:15	-78,271	2108,584	10,429	10,351	10,13	6,274	7,219	21,2	952,565	24,581	2108,584	0	202,036	202,036	99,718	0	0	0	0	0	0	0
12:14:15	-33,227	2108,252	10,478	10,4	10,126	6,27	7,2	21,2	952,565	24,581	2108,252	0	202,036	202,036	99,718	0	0	0	0	0	0	0
12:14:15	-33,032	2107,922	10,527	10,498	10,121	6,267	7,182	21,2	952,565	24,581	2107,922	0	202,036	202,036	99,718	0	0	0	0	0	0	0
12:14:15	-124,755	2106,674	10,478	10,498	10,117	6,254	7,164	21,2	952,565	24,581	2106,674	0	202,036	202,036	99,718	0	0	0	0	0	0	0
12:14:15	-35,327	2106,321	10,527	10,498	10,112	6,25	7,146	21,2	952,565	24,581	2106,321	0	202,036	202,036	99,718	0	0	0	0	0	0	0
12:14:15	-9,692	2106,224	10,527	10,547	10,112	6,249	7,128	21,2	952,565	24,581	2106,224	0	202,036	202,036	99,718	0	0	0	0	0	0	0
12:14:15	-161,328	2104,61	10,429	10,351	10,108	6,233	7,111	21,2	952,565	24,581	2104,61	0	202,036	202,036	99,718	0	0	0	0	0	0	0
12:14:15	-9,545	2104,515	10,429	10,4	10,107	6,232	7,094	21,2	952,565	24,581	2104,515	0	202,036	202,036	99,718	0	0	0	0	0	0	0
12:14:15	-90,405	2103,611	10,332	10,351	10,107	6,222	7,076	21,2	952,565	24,581	2103,611	0	202,036	202,036	99,718	0	0	0	0	0	0	0
12:14:15	-70,874	2102,902	10,332	10,205	10,103	6,215	7,06	21,2	952,565	24,581	2102,902	0	202,036	202,036	99,718	0	0	0	0	0	0	0
12:14:15	-9,692	2102,805	10,332	10,302	10,102	6,214	7,043	21,2	952,565	24,581	2102,805	0	202,036	202,036	99,718	0	0	0	0	0	0	0
12:14:15	-126,806	2101,537	10,283	10,205	10,098	6,201	7,026	21,2	952,565	24,581	2101,537	0	202,036	202,036	99,718	0	0	0	0	0	0	0
12:14:15	45,19	2101,989	10,332	10,302	10,098	6,206	7,01	21,2	952,565	24,581	2101,538	0	202,036	202,036	99,718	0	0	0	0	0	0	0
12:14:15	-80,541	2101,184	10,332	10,205	10,093	6,197	6,994	21,2	952,565	24,581	2101,184	0	202,036	202,036	99,718	0	0	0	0	0	0	0
12:14:15	-9,667	2101,087	10,332	10,302	10,093	6,196	6,979	21,2	952,565	24,581	2101,087	0	202,036	202,036	99,718	0	0	0	0	0	0	0
12:14:15	-72,998	2100,357	10,332	10,302	10,089	6,189	6,963	21,2	952,565	24,581	2100,357	0	202,036	202,036	99,718	0	0	0	0	0	0	0
12:14:15	-45,19	2099,905	10,283	10,205	10,089	6,184	6,948	21,2	952,565	24,581	2099,905	0	202,036	202,036	99,718	0	0	0	0	0	0	0
12:14:15	-8,642	2099,819	10,283	10,156	10,088	6,183	6,933	21,2	952,565	24,581	2099,819	0	202,036	202,036	99,718	0	0	0	0	0	0	0
12:14:15	-72,998	2099,089	10,283	10,156	10,084	6,176	6,918	21,2	952,565	24,581	2099,089	0	202,036	202,036	99,718	0	0	0	0	0	0	0
12:14:15	-8,593	2099,003	10,283	10,156	10,083	6,175	6,904	21,2	952,565	24,581	2099,003	0	202,036	202,036	99,718	0	0	0	0	0	0	0
12:14:15	-90,38	2098,099	10,185	10,156	10,083	6,165	6,889	21,2	952,565	24,581	2098,099	0	202,036	202,036	99,718	0	0	0	0	0	0	0
12:14:15	-119,213	2096,907	10,136	10,058	10,079	6,153	6,875	21,2	952,565	24,581	2096,907	0	202,036	202,036	99,718	0	0	0	0	0	0	0
12:14:15	35,498	2097,262	10,185	10,156	10,079	6,157	6,861	21,2	952,565	24,581	2096,907	0	202,036	202,036	99,718	0	0	0	0	0	0	0
12:14:15	16,333	2097,425	10,283	10,205	10,074	6,159	6,847	21,2	952,565	24,581	2096,908	0	202,036	202,036	99,718	0	0	0	0	0	0	0
12:14:15	52,88	2097,954	10,429	10,351	10,07	6,164	6,833	21,2	952,565	24,581	2096,909	0	202,036	202,036	99,718	0	0	0	0	0	0	0
12:14:15	-98,974	2096,964	10,332	10,302	10,069	6,154	6,82	21,2	952,565	24,581	2096,909	0	202,036	202,036	99,718	0	0	0	0	0	0	0
12:14:15	-74,047	2096,224	10,332	10,205	10,065	6,146	6,807	21,2	952,565	24,581	2096,224	0	202,036	202,036	99,718	0	0	0	0	0	0	0
12:14:15	-8,447	2096,139	10,332	10,351	10,065	6,145	6,794	21,2	952,565	24,581	2096,139	0	202,036	202,036	99,718	0	0	0	0	0	0	0
12:14:15	-45,19	2095,687	10,283	10,205	10,065	6,141	6,781	21,2	952,565	24,581	2095,687	0	202,036	202,036	99,718	0	0	0	0	0	0	0
12:14:15	-90,332	2094,784	10,185	10,058	10,065	6,131	6,768	21,2	952,565	24,581	2094,784	0	202,036	202,036	99,718	0	0	0	0	0	0	0
12:14:15	0	2094,784	10,185	10,058	10,065	6,131	6,756	21,2	952,565	24,581	2094,784	0	202,036	202,036	99,718	0	0	0	0	0	0	0
12:14:15	-120,434	2093,58	10,136	10,009	10,06	6,119	6,743	21,2	952,565	24,581	2093,58	0	202,036	202,036	99,718	0	0	0	0	0	0	0
12:14:15	37,792	2093,958	10,185	10,156	10,06	6,123	6,731	21	952,565	24,581	2093,58	0	202,036	202,036	99,718	0	0	0	0	0	0	0
12:14:15	0	2093,958	10,185	10,058	10,06	6,123	6,719	21	952,565	24,581	2093,581	0	202,036	202,036	99,718	0	0	0	0	0	0	0
12:14:15	-122,558	2092,732	10,136	10,058	10,055	6,11	6,707	21	952,565	24,581	2092,732	0	202,036	202,036	99,718	0	0	0	0	0	0	0
12:14:16	127,929	2094,011	10,283	10,205	10,055	6,123	6,696	21	952,565	24,581	2092,733	0	202,036	202,036	99,718	0	0	0	0	0	0	0
12:14:16	59,35	2094,605	10,429	10,4	10,051	6,129	6,685	21	952,565	24,581	2092,735	0	202,036	202,036	99,718	0	0	0	0	0	0	0
12:14:16	173,168	2096,336	10,625	10,693	10,05	6,147	6,674	21	952,565	24,581	2092,739	0	202,036	202,036	99,718	0	0	0	0	0	0	0
12:14:16	323,999	2099,577	10,966	11,035	10,051	6,181	6,665	21	952,565	24,581	2092,746	0	202,036	202,036	99,718	0	0	0	0	0	0	0
12:14:16	477,856	2104,355	11,308	11,523	10,06	6,23	6,656	21	952,565	24,581	2092,757	0	202,036	202,036	99,718	0	0	0	0	0	0	0
12:14:16	445,532	2108,81	11,601	11,816	10,07	6,276	6,649	21	952,565	24,581	2092,773	0	202,036	202,036	99,718	0	0	0	0	0	0	0
12:14:16	557,641	2114,387	11,845	12,256	10,089	6,333	6,642	21	952,565	24,581	2092,795	0	202,036	202,036	99,718	0	0	0	0	0	0	0
12:14:16	688,134	2121,268	12,138	12,841	10,112	6,404	6,638	21	952,565	24,581	2092,823	0	200,976	200,976	99,713	0	0	0	0	0	0	0
12:14:16	700,927	2128,277	12,285	12,988	10,144	6,477	6,635	21	952,565	24,581	2092,859	0	200,976	200,976	99,713	0	0	0	0	0	0	0
12:14:16	780,639	2136,084	12,431	13,33	10,181	6,557	6,633	21	952,565	24,581	2092,902	0	200,976	200,976	99,713	0	0	0	0	0	0	0
12:14:16	721,093	2143,295	12,48	13,574	10,219	6,631	6,633	21	952,565	24,581	2092,952	0	200,976	200,976	99,713	0	0	0	0	0	0	0
12:14:16	828,735	2151,582	12,529	13,623	10,264	6,717	6,635	21	952,565	24,581	2093,011	0	200,976	200,976	99,713	0	0	0	0	0	0	0
12:14:16	909,179	2160,674	12,675	13,769	10,307	6,811	6,638	21	952,565	24,581	2093,078	0	200,976	200,976	99,713	0	0	0	0	0	0	0
12:14:16	909,326	2169,767	12,92	14,062	10,346	6,904	6,643	21	952,565	24,581	2093,155	0	200,976	200,976	99,713	0	0	0	0	0	0	0
12:14:16	1204,126	2181,808	13,457	14,648	10,386	7,028	6,651	21	952,565	24,581	2093,244	0	200,976	200,976	99,713	0	0	0	0	0	0	0
12:14:16	1033,764	2192,146	13,75	15,283	10,429	7,135	6,66	21	952,565	24,581	2093,343	0	200,976	200,976	99,713	0	0	0	0	0	0	0
12:14:16	1177,685	2203,923	14,238	15,625	10,47	7,256	6,672	21	952,565	24,581	2093,453	0	200,976	200,976	99,713	0	0	0	0	0	0	0
12:14:16	1111,889	2215,042	14,629	15,967	10,512	7,371	6,686	21	952,565	24,581	2093,575	0	200,976	200,976	99,713	0	0	0	0	0	0	0
12:14:16	1097,485	2226,017	14,775	16,308	10,566	7,484	6,701	21	952,565	24,581	2093,707	0	200,976	200,976	99,713	0	0	0	0	0	0	0
12:14:16	921,435	2235,231	14,726	16,357	10,621	7,579	6,719	21	952,565	24,581	2093,849	0	200,976	200,976	99,713	0	0	0	0	0	0	0
12:14:16	892,48	2244,156	14,629	16,357	10,677	7,671	6,737	21	952,565	24,581	2093,999	0	200,976	200,976	99,713	0	0	0	0	0	0	0
12:14:16	1137,841	2255,534	14,775	16,504	10,733	7,789	6,758	21	952,565	24,581	2094,16	0	200,976	200,976	99,713	0	0	0	0	0	0	0
12:14:16	986,84	2265,403	14,775	16,894	10,789	7,89	6,78	21	952,565	24,581	2094,331	0	200,976	200,976	99,713	0	0	0	0	0	0	0
12:14:16	1050,024	2275,903	14,922	16,699	10,841	7,999	6,804	21	952,565	24,581	2094,513	0	200,976	200,976	99,713	0	0	0	0	0	0	0
12:14:16	1293,066	2288,834	15,41	17,187	10,888	8,132	6,83	21	952,565	24,581	2094,707	0	200,976	200,976	99,713	0	0	0	0	0	0	0
12:14:16	1251,22	2301,346	15,849	17,724	10,935	8,261	6,858	21	952,565	24,581	2094,914	0	200,976	200,976	99,713	0	0	0	0	0	0	0
12:14:16	982,397	2311,17	16,093	17,773	10,977	8,362	6,888	21	952,565	24,581	2095,13	0	200,976	200,976	99,713	0	0	0	0	0	0	0
12:14:16	1196,777	2323,138	16,386	18,066	11,029	8,485	6,919	21	952,565	24,581	2095,358	0	200,976	200,976	99,713	0	0	0	0	0	0	0
12:14:16	789,501	2331,033	16,24	18,066	11,082	8,567	6,951	21	952,565	24,581	2095,594	0	200,976	200,976	99,713	0	0	0	0	0	0	0
12:14:16	1354,15	2344,574	16,533	18,457	11,142	8,706	6,986	21	952,565	24,581	2095,843	0	200,976	200,976	99,713	0	0	0	0	0	0	0
12:14:16	920,141	2353,776	16,435	18,31	11,2	8,801	7,021	21	952,565	24,581	2096,101	0	200,976	200,976	99,713	0	0	0	0	0	0	0
12:14:16	1310,839	2366,884	16,728	18,457	11,258	8,936	7,059	21	952,565	24,581	2096,371	0	200,976	200,976	99,713	0	0	0	0	0	0	0
12:14:16	1066,088	2377,545	16,826	18,603	11,313	9,046	7,098	21	952,565	24,581	2096,653	0	200,976	200,976	99,713	0	0	0	0	0	0	0
12:14:16	980,542	2387,35	17,021	18,847	11,357	9,147	7,138	21	952,565	24,581	2096,943	0	200,976	200,976	99,713	0	0	0	0	0	0	0
12:14:16	1560,156	2402,952	17,851	19,385	11,401	9,308	7,181	21	952,565	24,581	2097,249	0	200,976	200,976	99,713	0	0	0	0	0	0	0
12:14:16	1084,887	2413,801	18,291	19,531	11,438	9,42	7,224	21	952,565	24,581	2097,566	0	200,976	200,976	99,713	0	0	0	0	0	0	0
12:14:16	1102,417	2424,825	18,681	19,922	11,479	9,534	7,27	21	952,565	24,581	2097,893	0	200,976	200,976	99,713	0	0	0	0	0	0	0
12:14:16	1142,895	2436,254	19,121	20,41	11,519	9,652	7,316	21	952,565	24,581	2098,232	0	200,976	200,976	99,713	0	0	0	0	0	0	0
12:14:16	1125,219	2447,506	19,365	20,703	11,57	9,768	7,365	21	952,565	24,581	2098,581	0	200,976	200,976	99,713	0	0	0	0	0	0	0
12:14:16	867,285	2456,179	19,316	20,752	11,621	9,857	7,413	21	952,565	24,581	2098,939	0	200,976	200,976	99,713	0	0	0	0	0	0	0
12:14:16	655,273	2462,732	18,974	20,361	11,677	9,925	7,463	21	952,565	24,581	2099,302	0	200,976	200,976	99,713	0	0	0	0	0	0	0
12:14:16	844,995	2471,182	18,828	20,019	11,732	10,012	7,513	21	952,565	24,581	2099,674	0	200,976	200,976	99,713	0	0	0	0	0	0	0
12:14:16	883,422	2480,016	18,877	20,166	11,779	10,103	7,563	21	952,565	24,581	2100,055	0	200,976	200,976	99,713	0	0	0	0	0	0	0
12:14:16	907,226	2489,088	19,121	20,263	11,817	10,196	7,615	21	952,565	24,581	2100,444	0	200,976	200,976	99,713	0	0	0	0	0	0	0
12:14:16	940,307	2498,491	19,316	20,459	11,859	10,293	7,668	21	952,565	24,581	2100,842	0	200,976	200,976	99,713	0	0	0	0	0	0	0
12:14:16	1062,182	2509,113	19,804	20,898	11,892	10,403	7,721	21	952,565	24,581	2101,25	0	200,976	200,976	99,713	0	0	0	0	0	0	0
12:14:16	1018,554	2519,298	20,244	21,484	11,926	10,508	7,776	21	952,565	24,581	2101,668	0	200,976	200,976	99,713	0	0	0	0	0	0	0
12:14:16	683,007	2526,129	20,342	21,435	11,959	10,578	7,831	21	952,565	24,581	2102,093	0	200,976	200,976	99,713	0	0	0	0	0	0	0
12:14:16	996,289	2536,091	20,586	21,582	12,001	10,681	7,887	21	952,565	24,581	2102,527	0	200,976	200,976	99,713	0	0	0	0	0	0	0
12:14:16	658,691	2542,678	20,488	21,777	12,044	10,749	7,943	21	952,565	24,581	2102,967	0	200,976	200,976	99,713	0	0	0	0	0	0	0
12:14:16	706,347	2549,742	20,342	21,435	12,092	10,822	7,999	21	952,565	24,581	2103,414	0	200,976	200,976	99,713	0	0	0	0	0	0	0
12:14:16	709,326	2556,835	20,146	21,338	12,142	10,895	8,056	21	952,565	24,581	2103,867	0	200,976	200,976	99,713	0	0	0	0	0	0	0
12:14:16	900,366	2565,839	20,293	21,289	12,185	10,988	8,113	21	952,565	24,581	2104,329	0	200,976	200,976	99,713	0	0	0	0	0	0	0
12:14:16	857,226	2574,411	20,488	21,582	12,222	11,076	8,172	21	952,565	24,581	2104,799	0	200,976	200,976	99,713	0	0	0	0	0	0	0
12:14:16	995,068	2584,362	20,928	21,631	12,254	11,178	8,231	21	952,565	24,581	2105,279	0	200,976	200,976	99,713	0	0	0	0	0	0	0
12:14:16	1063,476	2594,996	21,465	22,168	12,284	11,288	8,29	21	952,565	24,581	2105,768	0	200,976	200,976	99,713	0	0	0	0	0	0	0
12:14:16	811,84	2603,115	21,855	22,461	12,308	11,372	8,351	21	952,565	24,581	2106,266	0	200,976	200,976	99,713	0	0	0	0	0	0	0
12:14:16	903,955	2612,154	22,295	22,851	12,335	11,465	8,412	21	952,565	24,581	2106,772	0	200,976	200,976	99,713	0	0	0	0	0	0	0
12:14:16	726,269	2619,417	22,539	23,193	12,362	11,54	8,473	21	952,565	24,581	2107,284	0	200,976	200,976	99,713	0	0	0	0	0	0	0
12:14:16	582,812	2625,245	22,539	23,193	12,395	11,6	8,535	21	952,565	24,581	2107,802	0	200,976	200,976	99,713	0	0	0	0	0	0	0
12:14:16	721,313	2632,458	22,637	23,096	12,43	11,674	8,596	21	952,565	24,581	2108,327	0	200,976	200,976	99,713	0	0	0	0	0	0	0
12:14:16	417,48	2636,633	22,344	22,705	12,47	11,717	8,657	21	952,565	24,581	2108,855	0	200,976	200,976	99,713	0	0	0	0	0	0	0
12:14:16	459,448	2641,228	22,148	22,656	12,506	11,765	8,718	21	952,565	24,581	2109,388	0	200,976	200,976	99,713	0	0	0	0	0	0	0
12:14:16	632,446	2647,552	22,148	22,558	12,542	11,83	8,779	21	952,565	24,581	2109,926	0	200,976	200,976	99,713	0	0	0	0	0	0	0
12:14:16	753,759	2655,09	22,344	22,803	12,573	11,908	8,841	21	952,565	24,581	2110,471	0	200,976	200,976	99,713	0	0	0	0	0	0	0
12:14:16	609,57	2661,185	22,539	22,998	12,597	11,97	8,902	21	952,565	24,581	2111,021	0	200,976	200,976	99,713	0	0	0	0	0	0	0
12:14:16	648,388	2667,669	22,783	23,291	12,619	12,037	8,963	21	952,565	24,581	2111,578	0	200,976	200,976	99,713	0	0	0	0	0	0	0
12:14:16	775,732	2675,427	23,223	23,535	12,639	12,117	9,025	21	952,565	24,581	2112,142	0	200,976	200,976	99,713	0	0	0	0	0	0	0
12:14:16	604,931	2681,476	23,418	23,682	12,662	12,18	9,087	21	952,565	24,581	2112,712	0	200,976	200,976	99,713	0	0	0	0	0	0	0
12:14:16	425,561	2685,732	23,418	23,682	12,685	12,224	9,149	21	952,565	24,581	2113,285	0	200,976	200,976	99,713	0	0	0	0	0	0	0
12:14:16	399,169	2689,723	23,32	23,535	12,713	12,265	9,21	21	952,565	24,581	2113,861	0	200,976	200,976	99,713	0	0	0	0	0	0	0
12:14:16	532,446	2695,048	23,271	23,535	12,746	12,32	9,271	21	952,565	24,581	2114,442	0	200,976	200,976	99,713	0	0	0	0	0	0	0
12:14:16	289,794	2697,946	22,978	23,291	12,778	12,349	9,331	21	952,565	24,581	2115,026	0	200,976	200,976	99,713	0	0	0	0	0	0	0
12:14:16	407,617	2702,022	22,881	23,291	12,807	12,391	9,391	21	952,565	24,581	2115,613	0	200,976	200,976	99,713	0	0	0	0	0	0	0
12:14:16	613,989	2708,162	23,076	23,34	12,83	12,455	9,451	21	952,565	24,581	2116,206	0	200,976	200,976	99,713	0	0	0	0	0	0	0
12:14:16	583,52	2713,997	23,32	23,535	12,849	12,515	9,511	21	952,565	24,581	2116,804	0	200,976	200,976	99,713	0	0	0	0	0	0	0
12:14:16	397,216	2717,969	23,467	23,535	12,864	12,556	9,571	21	952,565	24,581	2117,405	0	200,976	200,976	99,713	0	0	0	0	0	0	0
12:14:16	595,092	2723,92	23,808	23,974	12,878	12,617	9,631	21	952,565	24,581	2118,011	0	200,976	200,976	99,713	0	0	0	0	0	0	0
12:14:16	632,739	2730,247	24,101	24,365	12,897	12,682	9,691	21	952,565	24,581	2118,624	0	200,976	200,976	99,713	0	0	0	0	0	0	0
12:14:16	402,148	2734,269	24,248	24,365	12,911	12,724	9,75	21	952,565	24,581	2119,239	0	200,976	200,976	99,713	0	0	0	0	0	0	0
12:14:16	474,462	2739,014	24,297	24,365	12,935	12,773	9,809	21	952,565	24,581	2119,859	0	200,976	200,976	99,713	0	0	0	0	0	0	0
12:14:16	243,31	2741,447	24,199	24,267	12,954	12,798	9,868	21	952,565	24,581	2120,481	0	200,976	200,976	99,713	0	0	0	0	0	0	0
12:14:16	266,967	2744,116	23,955	24,072	12,983	12,825	9,926	21	952,565	24,581	2121,104	0	200,976	200,976	99,713	0	0	0	0	0	0	0
12:14:16	282,69	2746,943	23,808	23,828	13,007	12,855	9,983	21	952,565	24,581	2121,73	0	200,976	200,976	99,713	0	0	0	0	0	0	0
12:14:16	149,975	2748,443	23,613	23,73	13,026	12,87	10,04	21	952,565	24,581	2122,357	0	200,976	200,976	99,713	0	0	0	0	0	0	0
12:14:16	531,469	2753,758	23,808	23,828	13,045	12,925	10,096	21	952,565	24,581	2122,988	0	200,976	200,976	99,713	0	0	0	0	0	0	0
12:14:16	359,985	2757,358	23,906	24,072	13,06	12,962	10,153	21	952,565	24,581	2123,623	0	200,976	200,976	99,713	0	0	0	0	0	0	0
12:14:16	518,164	2762,539	24,248	24,316	13,07	13,015	10,209	21	952,565	24,581	2124,262	0	200,976	200,976	99,713	0	0	0	0	0	0	0
12:14:16	364,306	2766,182	24,443	24,609	13,079	13,053	10,265	21	952,565	24,581	2124,904	0	200,976	200,976	99,713	0	0	0	0	0	0	0
12:14:16	420,971	2770,392	24,687	24,707	13,089	13,096	10,32	21	952,565	24,581	2125,549	0	200,976	200,976	99,713	0	0	0	0	0	0	0
12:14:16	420,117	2774,593	24,932	25,146	13,099	13,14	10,375	21	952,565	24,581	2126,198	0	200,976	200,976	99,713	0	0	0	0	0	0	0
12:14:16	245,166	2777,045	24,932	25,146	13,113	13,165	10,43	21	952,565	24,581	2126,849	0	200,976	200,976	99,713	0	0	0	0	0	0	0
12:14:16	204,931	2779,094	24,883	24,951	13,127	13,186	10,484	21	952,565	24,581	2127,501	0	200,976	200,976	99,713	0	0	0	0	0	0	0
12:14:16	65,698	2779,751	24,687	24,853	13,142	13,193	10,537	21	952,565	24,581	2128,154	0	200,976	200,976	99,713	0	0	0	0	0	0	0
12:14:16	260,473	2782,356	24,687	24,707	13,156	13,22	10,59	21	952,565	24,581	2128,808	0	200,976	200,976	99,713	0	0	0	0	0	0	0
12:14:16	245,092	2784,807	24,687	24,853	13,17	13,245	10,642	21	952,565	24,581	2129,464	0	200,976	200,976	99,713	0	0	0	0	0	0	0
12:14:16	164,575	2786,453	24,687	24,658	13,179	13,262	10,693	21	952,565	24,581	2130,121	0	200,976	200,976	99,713	0	0	0	0	0	0	0
12:14:16	285,278	2789,305	24,883	24,853	13,184	13,291	10,744	21,2	952,565	24,581	2130,78	0	200,976	200,976	99,713	0	0	0	0	0	0	0
12:14:16	370,361	2793,009	25,176	25,049	13,188	13,329	10,795	21,2	952,565	24,581	2131,443	0	200,976	200,976	99,713	0	0	0	0	0	0	0
12:14:16	245,214	2795,461	25,42	25,391	13,188	13,355	10,845	21,2	952,565	24,581	2132,107	0	200,976	200,976	99,713	0	0	0	0	0	0	0
12:14:16	-107,763	2794,383	25,224	25,049	13,193	13,344	10,894	21,2	952,565	24,581	2132,769	0	200,976	200,976	99,713	0	0	0	0	0	0	0
12:14:16	-537,011	2789,013	24,541	24,316	13,202	13,288	10,941	21,2	952,565	24,581	2133,425	0	200,976	200,976	99,713	0	0	0	0	0	0	0
12:14:16	-721,557	2781,798	23,808	23,096	13,202	13,214	10,986	21,2	952,565	24,581	2134,074	0	200,976	200,976	99,713	0	0	0	0	0	0	0
12:14:17	-833,764	2773,46	23,076	22,168	13,197	13,128	11,028	21,2	952,565	24,581	2134,713	0	200,976	200,976	99,713	0	0	0	0	0	0	0
12:14:17	-779,223	2765,668	22,637	21,435	13,178	13,048	11,067	21,2	952,565	24,581	2135,344	0	200,976	200,976	99,713	0	0	0	0	0	0	0
12:14:17	-997,094	2755,697	22,295	20,703	13,141	12,945	11,104	21,2	952,565	24,581	2135,965	0	200,976	200,976	99,713	0	0	0	0	0	0	0
12:14:17	-757,519	2748,122	22,295	20,361	13,098	12,867	11,139	21,2	952,565	24,581	2136,577	0	200,976	200,976	99,713	0	0	0	0	0	0	0
12:14:17	-899,023	2739,131	22,344	20,361	13,045	12,774	11,171	21,2	952,565	24,581	2137,179	0	202,792	202,792	99,721	0	0	0	0	0	0	0
12:14:17	-987,841	2729,253	22,295	20,019	12,992	12,672	11,2	21,2	952,565	24,581	2137,771	0	202,792	202,792	99,721	0	0	0	0	0	0	0
12:14:17	-594,409	2723,309	22,637	20,361	12,94	12,611	11,228	21,2	952,565	24,581	2138,357	0	202,792	202,792	99,721	0	0	0	0	0	0	0
12:14:17	-1227,514	2711,034	22,344	20,019	12,887	12,484	11,252	21,2	952,565	24,581	2138,929	0	202,792	202,792	99,721	0	0	0	0	0	0	0
12:14:17	-1476,147	2696,272	21,709	19,385	12,84	12,332	11,274	21,2	952,565	24,581	2139,486	0	202,792	202,792	99,721	0	0	0	0	0	0	0
12:14:17	-965,039	2686,622	21,416	18,945	12,802	12,233	11,292	21,2	952,565	24,581	2140,033	0	202,792	202,792	99,721	0	0	0	0	0	0	0
12:14:17	-946,069	2677,161	21,221	19,336	12,76	12,135	11,309	21,2	952,565	24,581	2140,571	0	202,792	202,792	99,721	0	0	0	0	0	0	0
12:14:17	-1244,067	2664,721	20,732	18,506	12,717	12,007	11,323	21,2	952,565	24,581	2141,095	0	202,792	202,792	99,721	0	0	0	0	0	0	0
12:14:17	-970,556	2655,015	20,586	18,359	12,67	11,907	11,334	21,2	952,565	24,581	2141,609	0	202,792	202,792	99,721	0	0	0	0	0	0	0
12:14:17	-1147,851	2643,536	20,342	18,115	12,619	11,789	11,343	21,2	952,565	24,581	2142,11	0	202,792	202,792	99,721	0	0	0	0	0	0	0
12:14:17	-851,831	2635,018	20,439	17,822	12,566	11,701	11,35	21,2	952,565	24,581	2142,603	0	202,792	202,792	99,721	0	0	0	0	0	0	0
12:14:17	-852,636	2626,492	20,586	18,603	12,51	11,613	11,355	21,2	952,565	24,581	2143,087	0	202,792	202,792	99,721	0	0	0	0	0	0	0
12:14:17	-913,33	2617,359	20,635	18,603	12,456	11,519	11,358	21,2	952,565	24,581	2143,561	0	202,792	202,792	99,721	0	0	0	0	0	0	0
12:14:17	-946,826	2607,89	20,488	18,945	12,411	11,421	11,36	21,2	952,565	24,581	2144,026	0	202,792	202,792	99,721	0	0	0	0	0	0	0
12:14:17	-910,986	2598,78	20,342	18,701	12,368	11,327	11,359	21,2	952,565	24,581	2144,481	0	202,792	202,792	99,721	0	0	0	0	0	0	0
12:14:17	-948,217	2589,298	19,951	18,652	12,336	11,229	11,356	21,2	952,565	24,581	2144,925	0	202,792	202,792	99,721	0	0	0	0	0	0	0
12:14:17	-918,725	2580,111	19,512	18,31	12,308	11,135	11,352	21,2	952,565	24,581	2145,36	0	202,792	202,792	99,721	0	0	0	0	0	0	0
12:14:17	-809,472	2572,016	19,121	17,92	12,284	11,051	11,346	21,2	952,565	24,581	2145,787	0	202,792	202,792	99,721	0	0	0	0	0	0	0
12:14:17	-935,62	2562,66	18,681	17,724	12,256	10,955	11,338	21,2	952,565	24,581	2146,204	0	202,792	202,792	99,721	0	0	0	0	0	0	0
12:14:17	-722,631	2555,434	18,388	17,431	12,231	10,88	11,329	21,2	952,565	24,581	2146,614	0	202,792	202,792	99,721	0	0	0	0	0	0	0
12:14:17	-667,993	2548,754	18,291	17,285	12,199	10,811	11,319	21,2	952,565	24,581	2147,016	0	202,792	202,792	99,721	0	0	0	0	0	0	0
12:14:17	-576,879	2542,985	18,388	17,285	12,161	10,752	11,308	21,2	952,565	24,581	2147,412	0	202,792	202,792	99,721	0	0	0	0	0	0	0
12:14:17	-639,794	2536,587	18,486	17,383	12,12	10,686	11,296	21,2	952,565	24,581	2147,801	0	202,792	202,792	99,721	0	0	0	0	0	0	0
12:14:17	-524,218	2531,345	18,633	17,578	12,082	10,632	11,283	21,2	952,565	24,581	2148,185	0	202,792	202,792	99,721	0	0	0	0	0	0	0
12:14:17	-810,717	2523,238	18,486	17,285	12,044	10,548	11,269	21,2	952,565	24,581	2148,56	0	202,792	202,792	99,721	0	0	0	0	0	0	0
12:14:17	-698,876	2516,249	18,291	17,236	12,016	10,476	11,253	21,2	952,565	24,581	2148,927	0	202,792	202,792	99,721	0	0	0	0	0	0	0
12:14:17	-706,86	2509,18	17,998	17,187	11,992	10,403	11,236	21,2	952,565	24,581	2149,288	0	202,792	202,792	99,721	0	0	0	0	0	0	0
12:14:17	-689,599	2502,284	17,803	16,748	11,964	10,332	11,219	21,2	952,565	24,581	2149,641	0	202,792	202,792	99,721	0	0	0	0	0	0	0
12:14:17	-894,555	2493,339	17,314	16,406	11,94	10,24	11,199	21,2	952,565	24,581	2149,984	0	202,792	202,792	99,721	0	0	0	0	0	0	0
12:14:17	-656,103	2486,778	17,07	16,211	11,916	10,172	11,179	21,2	952,565	24,581	2150,321	0	202,792	202,792	99,721	0	0	0	0	0	0	0
12:14:17	-420,483	2482,573	17,07	16,064	11,892	10,129	11,159	21,2	952,565	24,581	2150,654	0	202,792	202,792	99,721	0	0	0	0	0	0	0
12:14:17	-502,832	2477,545	17,07	16,211	11,864	10,077	11,138	21,2	952,565	24,581	2150,981	0	202,792	202,792	99,721	0	0	0	0	0	0	0
12:14:17	-664,721	2470,897	17,07	16,211	11,827	10,009	11,115	21,2	952,565	24,581	2151,301	0	202,792	202,792	99,721	0	0	0	0	0	0	0
12:14:17	-441,088	2466,486	17,217	16,211	11,794	9,963	11,093	21,2	952,565	24,581	2151,616	0	202,792	202,792	99,721	0	0	0	0	0	0	0
12:14:17	-364,355	2462,843	17,363	16,552	11,765	9,926	11,07	21,2	952,565	24,581	2151,927	0	202,792	202,792	99,721	0	0	0	0	0	0	0
12:14:17	-630,078	2456,542	17,314	16,601	11,732	9,861	11,046	21,2	952,565	24,581	2152,231	0	202,792	202,792	99,721	0	0	0	0	0	0	0
12:14:17	-794,433	2448,598	16,924	16,064	11,709	9,779	11,021	21,2	952,565	24,581	2152,528	0	202,792	202,792	99,721	0	0	0	0	0	0	0
12:14:17	-535,693	2443,241	16,875	16,015	11,681	9,724	10,996	21,2	952,565	24,581	2152,818	0	202,792	202,792	99,721	0	0	0	0	0	0	0
12:14:17	-598,925	2437,252	16,679	15,82	11,658	9,662	10,97	21,2	952,565	24,581	2153,103	0	202,792	202,792	99,721	0	0	0	0	0	0	0
12:14:17	-663,061	2430,621	16,435	15,625	11,634	9,594	10,943	21,2	952,565	24,581	2153,38	0	202,792	202,792	99,721	0	0	0	0	0	0	0
12:14:17	-577,001	2424,851	16,338	15,478	11,606	9,534	10,915	21,2	952,565	24,581	2153,652	0	202,792	202,792	99,721	0	0	0	0	0	0	0
12:14:17	-638,745	2418,463	16,191	15,478	11,578	9,468	10,887	21,2	952,565	24,581	2153,917	0	202,792	202,792	99,721	0	0	0	0	0	0	0
12:14:17	-363,671	2414,827	16,338	15,625	11,55	9,431	10,858	21,2	952,565	24,581	2154,178	0	202,792	202,792	99,721	0	0	0	0	0	0	0
12:14:17	-590,942	2408,917	16,435	15,722	11,511	9,37	10,829	21,2	952,565	24,581	2154,432	0	202,792	202,792	99,721	0	0	0	0	0	0	0
12:14:17	-475,683	2404,161	16,533	15,674	11,479	9,321	10,799	21,2	952,565	24,581	2154,682	0	202,792	202,792	99,721	0	0	0	0	0	0	0
12:14:17	-518,188	2398,979	16,582	15,82	11,447	9,267	10,769	21,2	952,565	24,581	2154,927	0	202,792	202,792	99,721	0	0	0	0	0	0	0
12:14:17	-714,941	2391,829	16,338	15,478	11,42	9,194	10,739	21,2	952,565	24,581	2155,164	0	202,792	202,792	99,721	0	0	0	0	0	0	0
12:14:17	-754,443	2384,285	15,947	15,283	11,398	9,116	10,707	21,2	952,565	24,581	2155,393	0	202,792	202,792	99,721	0	0	0	0	0	0	0
12:14:17	-569,287	2378,592	15,752	15,088	11,377	9,057	10,674	21,2	952,565	24,581	2155,616	0	202,792	202,792	99,721	0	0	0	0	0	0	0
12:14:17	-711,376	2371,478	15,41	14,746	11,355	8,984	10,641	21,2	952,565	24,581	2155,832	0	202,792	202,792	99,721	0	0	0	0	0	0	0
12:14:17	-622,119	2365,257	15,117	14,404	11,336	8,92	10,607	21,2	952,565	24,581	2156,041	0	202,792	202,792	99,721	0	0	0	0	0	0	0
12:14:17	-592,163	2359,335	14,922	14,209	11,313	8,859	10,573	21,2	952,565	24,581	2156,245	0	202,792	202,792	99,721	0	0	0	0	0	0	0
12:14:17	-423,803	2355,097	14,922	14,209	11,289	8,815	10,539	21,2	952,565	24,581	2156,443	0	202,792	202,792	99,721	0	0	0	0	0	0	0
12:14:17	-500,39	2350,093	14,97	14,258	11,258	8,763	10,504	21,2	952,565	24,581	2156,637	0	202,792	202,792	99,721	0	0	0	0	0	0	0
12:14:17	-394,506	2346,148	15,068	14,502	11,23	8,723	10,469	21,2	952,565	24,581	2156,827	0	202,792	202,792	99,721	0	0	0	0	0	0	0
12:14:17	-575,244	2340,396	14,97	14,404	11,203	8,663	10,434	21,2	952,565	24,581	2157,01	0	202,792	202,792	99,721	0	0	0	0	0	0	0
12:14:17	-437,109	2336,025	14,873	14,258	11,183	8,618	10,398	21,2	952,565	24,581	2157,189	0	202,792	202,792	99,721	0	0	0	0	0	0	0
12:14:17	-618,481	2329,84	14,629	14,111	11,162	8,555	10,362	21,2	952,565	24,581	2157,362	0	202,792	202,792	99,721	0	0	0	0	0	0	0
12:14:17	-506,079	2324,779	14,384	13,867	11,146	8,502	10,325	21,2	952,565	24,581	2157,529	0	202,792	202,792	99,721	0	0	0	0	0	0	0
12:14:17	-460,546	2320,174	14,238	13,72	11,128	8,455	10,289	21,2	952,565	24,581	2157,692	0	202,792	202,792	99,721	0	0	0	0	0	0	0
12:14:17	-464,624	2315,527	14,092	13,574	11,109	8,407	10,252	21,2	952,565	24,581	2157,85	0	202,792	202,792	99,721	0	0	0	0	0	0	0
12:14:17	-468,92	2310,838	13,945	13,525	11,091	8,359	10,215	21,2	952,565	24,581	2158,003	0	202,792	202,792	99,721	0	0	0	0	0	0	0
12:14:17	-481,64	2306,022	13,799	13,427	11,071	8,309	10,177	21,2	952,565	24,581	2158,151	0	202,792	202,792	99,721	0	0	0	0	0	0	0
12:14:17	-336,108	2302,661	13,799	13,379	11,052	8,274	10,14	21,2	952,565	24,581	2158,295	0	202,792	202,792	99,721	0	0	0	0	0	0	0
12:14:17	-317,993	2299,481	13,896	13,525	11,029	8,242	10,103	21,2	952,565	24,581	2158,436	0	202,792	202,792	99,721	0	0	0	0	0	0	0
12:14:17	-428,686	2295,194	13,799	13,427	11,01	8,197	10,065	21,2	952,565	24,581	2158,573	0	202,792	202,792	99,721	0	0	0	0	0	0	0
12:14:17	-471,704	2290,477	13,652	13,379	10,991	8,149	10,028	21,2	952,565	24,581	2158,705	0	202,792	202,792	99,721	0	0	0	0	0	0	0
12:14:17	-331,811	2287,159	13,652	13,379	10,972	8,115	9,99	21,2	952,565	24,581	2158,833	0	202,792	202,792	99,721	0	0	0	0	0	0	0
12:14:17	-293,994	2284,219	13,603	13,33	10,958	8,084	9,953	21,2	952,565	24,581	2158,959	0	202,792	202,792	99,721	0	0	0	0	0	0	0
12:14:17	-471,411	2279,505	13,457	13,232	10,939	8,036	9,915	21,2	952,565	24,581	2159,079	0	202,792	202,792	99,721	0	0	0	0	0	0	0
12:14:17	-388,354	2275,621	13,31	13,086	10,925	7,996	9,878	21,2	952,565	24,581	2159,196	0	202,792	202,792	99,721	0	0	0	0	0	0	0
12:14:17	-332,763	2272,294	13,31	12,988	10,906	7,961	9,84	21,2	952,565	24,581	2159,309	0	202,792	202,792	99,721	0	0	0	0	0	0	0
12:14:17	-332,763	2268,966	13,31	12,988	10,888	7,927	9,803	21,2	952,565	24,581	2159,419	0	202,792	202,792	99,721	0	0	0	0	0	0	0
12:14:17	-295,947	2266,006	13,261	12,89	10,873	7,896	9,765	21,2	952,565	24,581	2159,525	0	202,792	202,792	99,721	0	0	0	0	0	0	0
12:14:17	-422,607	2261,78	13,164	12,89	10,855	7,853	9,728	21,2	952,565	24,581	2159,627	0	202,792	202,792	99,721	0	0	0	0	0	0	0
12:14:17	-237,377	2259,407	13,261	12,988	10,836	7,828	9,69	21,2	952,565	24,581	2159,727	0	202,792	202,792	99,721	0	0	0	0	0	0	0
12:14:17	-251,928	2256,887	13,261	13,037	10,822	7,802	9,653	21,2	952,565	24,581	2159,824	0	202,792	202,792	99,721	0	0	0	0	0	0	0
12:14:17	-328,515	2253,602	13,261	13,037	10,803	7,769	9,617	21,2	952,565	24,581	2159,918	0	202,792	202,792	99,721	0	0	0	0	0	0	0
12:14:17	-281,225	2250,79	13,31	13,086	10,785	7,74	9,58	21,2	952,565	24,581	2160,009	0	202,792	202,792	99,721	0	0	0	0	0	0	0
12:14:17	-389,086	2246,899	13,164	12,988	10,77	7,699	9,543	21,2	952,565	24,581	2160,096	0	202,792	202,792	99,721	0	0	0	0	0	0	0
12:14:17	-381,274	2243,086	13,017	12,89	10,757	7,66	9,506	21,2	952,565	24,581	2160,178	0	202,792	202,792	99,721	0	0	0	0	0	0	0
12:14:17	-293,603	2240,15	12,968	12,695	10,742	7,63	9,469	21,2	952,565	24,581	2160,258	0	202,792	202,792	99,721	0	0	0	0	0	0	0
12:14:17	-310,009	2237,05	12,822	12,646	10,733	7,598	9,432	21,2	952,565	24,581	2160,335	0	202,792	202,792	99,721	0	0	0	0	0	0	0
12:14:17	-382,226	2233,228	12,675	12,451	10,719	7,559	9,396	21,2	952,565	24,581	2160,408	0	202,792	202,792	99,721	0	0	0	0	0	0	0
12:14:17	-306,372	2230,164	12,627	12,256	10,704	7,527	9,359	21,2	952,565	24,581	2160,478	0	202,792	202,792	99,721	0	0	0	0	0	0	0
12:14:17	-202,661	2228,138	12,675	12,451	10,69	7,506	9,323	21,2	952,565	24,581	2160,545	0	202,792	202,792	99,721	0	0	0	0	0	0	0
12:14:17	-292,211	2225,215	12,627	12,158	10,676	7,476	9,287	21,2	952,565	24,581	2160,61	0	202,792	202,792	99,721	0	0	0	0	0	0	0
12:14:17	-243,31	2222,782	12,627	12,158	10,662	7,451	9,251	21,2	952,565	24,581	2160,672	0	202,792	202,792	99,721	0	0	0	0	0	0	0
12:14:17	-410,278	2218,68	12,529	12,158	10,644	7,409	9,214	21,2	952,565	24,581	2160,73	0	202,792	202,792	99,721	0	0	0	0	0	0	0
12:14:17	-249,633	2216,183	12,529	12,158	10,63	7,383	9,179	21,2	952,565	24,581	2160,786	0	202,792	202,792	99,721	0	0	0	0	0	0	0
12:14:17	-246,289	2213,72	12,529	12,256	10,616	7,357	9,143	21,2	952,565	24,581	2160,839	0	202,792	202,792	99,721	0	0	0	0	0	0	0
12:14:17	-316,43	2210,556	12,529	12,256	10,598	7,325	9,107	21,2	952,565	24,581	2160,888	0	202,792	202,792	99,721	0	0	0	0	0	0	0
12:14:17	-242,041	2208,136	12,529	12,158	10,584	7,3	9,072	21,2	952,565	24,581	2160,936	0	202,792	202,792	99,721	0	0	0	0	0	0	0
12:14:17	-283,593	2205,3	12,48	12,158	10,571	7,271	9,036	21,2	952,565	24,581	2160,98	0	202,792	202,792	99,721	0	0	0	0	0	0	0
12:14:17	-282,519	2202,474	12,431	12,109	10,557	7,242	9,001	21,2	952,565	24,581	2161,021	0	202,792	202,792	99,721	0	0	0	0	0	0	0
12:14:17	-271,118	2199,763	12,334	12,06	10,547	7,214	8,966	21,2	952,565	24,581	2161,06	0	202,792	202,792	99,721	0	0	0	0	0	0	0
12:14:17	-293,212	2196,831	12,285	11,963	10,533	7,183	8,931	21,2	952,565	24,581	2161,096	0	202,792	202,792	99,721	0	0	0	0	0	0	0
12:14:18	-301,806	2193,813	12,138	11,816	10,524	7,152	8,896	21,2	952,565	24,581	2161,128	0	202,792	202,792	99,721	0	0	0	0	0	0	0
12:14:18	-284,448	2190,969	11,992	11,621	10,515	7,123	8,862	21,2	952,565	24,581	2161,158	0	202,792	202,792	99,721	0	0	0	0	0	0	0
12:14:18	-224,169	2188,727	11,943	11,621	10,505	7,1	8,827	21,2	952,565	24,581	2161,186	0	202,792	202,792	99,721	0	0	0	0	0	0	0
12:14:18	-227,978	2186,447	11,943	11,572	10,492	7,076	8,793	21,2	952,565	24,581	2161,211	0	202,036	202,036	99,718	0	0	0	0	0	0	0
12:14:18	-195,141	2184,496	11,992	11,767	10,479	7,056	8,759	21,2	952,565	24,581	2161,234	0	202,036	202,036	99,718	0	0	0	0	0	0	0
12:14:18	-258,642	2181,909	12,041	11,767	10,461	7,029	8,725	21,2	952,565	24,581	2161,255	0	202,036	202,036	99,718	0	0	0	0	0	0	0
12:14:18	-148,51	2180,424	12,138	11,816	10,448	7,014	8,691	21,2	952,565	24,581	2161,274	0	202,036	202,036	99,718	0	0	0	0	0	0	0
12:14:18	-256,03	2177,864	12,138	11,816	10,433	6,988	8,658	21,2	952,565	24,581	2161,291	0	202,036	202,036	99,718	0	0	0	0	0	0	0
12:14:18	-179,589	2176,068	12,138	11,914	10,423	6,969	8,625	21,2	952,565	24,581	2161,306	0	202,036	202,036	99,718	0	0	0	0	0	0	0
12:14:18	-309,57	2172,972	12,041	11,767	10,411	6,937	8,592	21,2	952,565	24,581	2161,317	0	202,036	202,036	99,718	0	0	0	0	0	0	0
12:14:18	-244,531	2170,527	11,992	11,718	10,399	6,912	8,559	21,2	952,565	24,581	2161,326	0	202,036	202,036	99,718	0	0	0	0	0	0	0
12:14:18	-146,728	2169,06	11,943	11,621	10,394	6,897	8,526	21,2	952,565	24,581	2161,334	0	202,036	202,036	99,718	0	0	0	0	0	0	0
12:14:18	-432,69	2164,733	11,65	11,523	10,385	6,852	8,493	21,2	952,565	24,581	2161,337	0	202,036	202,036	99,718	0	0	0	0	0	0	0
12:14:18	-185,18	2162,881	11,601	11,425	10,377	6,833	8,461	21,2	952,565	24,581	2161,339	0	202,036	202,036	99,718	0	0	0	0	0	0	0
12:14:18	-179,492	2161,086	11,601	11,425	10,367	6,815	8,428	21,2	952,565	24,581	2161,086	0	202,036	202,036	99,718	0	0	0	0	0	0	0
12:14:18	-173,73	2159,349	11,65	11,523	10,354	6,797	8,396	21,2	952,565	24,581	2159,349	0	202,036	202,036	99,718	0	0	0	0	0	0	0
12:14:18	-241,992	2156,929	11,65	11,572	10,34	6,772	8,365	21,2	952,565	24,581	2156,929	0	202,036	202,036	99,718	0	0	0	0	0	0	0
12:14:18	-314,941	2153,779	11,504	11,523	10,33	6,739	8,333	21,2	952,565	24,581	2153,779	0	202,036	202,036	99,718	0	0	0	0	0	0	0
12:14:18	-144,042	2152,339	11,504	11,377	10,322	6,725	8,301	21,2	952,565	24,581	2152,339	0	202,036	202,036	99,718	0	0	0	0	0	0	0
12:14:18	-252,075	2149,818	11,406	11,279	10,313	6,699	8,27	21,2	952,565	24,581	2149,818	0	202,036	202,036	99,718	0	0	0	0	0	0	0
12:14:18	-217,089	2147,647	11,259	11,181	10,308	6,676	8,239	21,2	952,565	24,581	2147,647	0	202,036	202,036	99,718	0	0	0	0	0	0	0
12:14:18	-237,036	2145,277	11,162	11,084	10,3	6,652	8,207	21,2	952,565	24,581	2145,277	0	202,036	202,036	99,718	0	0	0	0	0	0	0
12:14:18	-217,993	2143,097	11,015	11,035	10,295	6,629	8,176	21,2	952,565	24,581	2143,097	0	202,036	202,036	99,718	0	0	0	0	0	0	0
12:14:18	-128,173	2141,815	10,966	10,937	10,291	6,616	8,146	21,2	952,565	24,581	2141,815	0	202,036	202,036	99,718	0	0	0	0	0	0	0
12:14:18	-193,603	2139,879	10,918	10,84	10,282	6,596	8,115	21,2	952,565	24,581	2139,879	0	202,036	202,036	99,718	0	0	0	0	0	0	0
12:14:18	-102,954	2138,85	10,966	10,84	10,274	6,586	8,085	21,2	952,565	24,581	2138,85	0	202,036	202,036	99,718	0	0	0	0	0	0	0
12:14:18	-166,479	2137,185	10,966	10,888	10,264	6,568	8,056	21,2	952,565	24,581	2137,185	0	202,036	202,036	99,718	0	0	0	0	0	0	0
12:14:18	-151,367	2135,671	10,966	10,888	10,256	6,553	8,026	21,2	952,565	24,581	2135,671	0	202,036	202,036	99,718	0	0	0	0	0	0	0
12:14:18	-167,578	2133,995	10,966	10,888	10,246	6,536	7,997	21,2	952,565	24,581	2133,995	0	202,036	202,036	99,718	0	0	0	0	0	0	0
12:14:18	-83,764	2133,158	10,966	10,888	10,242	6,527	7,968	21,2	952,565	24,581	2133,158	0	202,036	202,036	99,718	0	0	0	0	0	0	0
12:14:18	-153,662	2131,621	10,966	10,888	10,233	6,511	7,94	21,2	952,565	24,581	2131,621	0	202,036	202,036	99,718	0	0	0	0	0	0	0
12:14:18	-130,175	2130,319	10,918	10,888	10,228	6,498	7,911	21,2	952,565	24,581	2130,319	0	202,036	202,036	99,718	0	0	0	0	0	0	0
12:14:18	-70,947	2129,61	10,918	10,84	10,224	6,49	7,884	21,2	952,565	24,581	2129,61	0	202,036	202,036	99,718	0	0	0	0	0	0	0
12:14:18	-150,122	2128,109	10,771	10,693	10,223	6,475	7,856	21,2	952,565	24,581	2128,109	0	202,036	202,036	99,718	0	0	0	0	0	0	0
12:14:18	-161,474	2126,494	10,673	10,595	10,219	6,458	7,828	21,2	952,565	24,581	2126,494	0	202,036	202,036	99,718	0	0	0	0	0	0	0
12:14:18	-131,396	2125,18	10,625	10,595	10,214	6,445	7,801	21,2	952,565	24,581	2125,18	0	202,036	202,036	99,718	0	0	0	0	0	0	0
12:14:18	-39,453	2124,786	10,673	10,595	10,209	6,441	7,775	21,2	952,565	24,581	2124,786	0	202,036	202,036	99,718	0	0	0	0	0	0	0
12:14:18	-132,25	2123,463	10,625	10,595	10,204	6,427	7,748	21,2	952,565	24,581	2123,463	0	202,036	202,036	99,718	0	0	0	0	0	0	0
12:14:18	-99,682	2122,466	10,673	10,595	10,196	6,417	7,722	21,2	952,565	24,581	2122,466	0	202,036	202,036	99,718	0	0	0	0	0	0	0
12:14:18	3,613	2122,502	10,771	10,595	10,191	6,417	7,697	21,2	952,565	24,581	2122,466	0	202,036	202,036	99,718	0	0	0	0	0	0	0
12:14:18	-85,888	2121,643	10,771	10,595	10,186	6,408	7,671	21,2	952,565	24,581	2121,643	0	202,036	202,036	99,718	0	0	0	0	0	0	0
12:14:18	-164,721	2119,996	10,673	10,595	10,182	6,391	7,646	21,2	952,565	24,581	2119,996	0	202,036	202,036	99,718	0	0	0	0	0	0	0
12:14:18	-135,913	2118,637	10,527	10,547	10,182	6,377	7,621	21,2	952,565	24,581	2118,637	0	202,036	202,036	99,718	0	0	0	0	0	0	0
12:14:18	-58,154	2118,056	10,478	10,498	10,181	6,371	7,597	21,2	952,565	24,581	2118,056	0	202,036	202,036	99,718	0	0	0	0	0	0	0
12:14:18	-107,568	2116,98	10,429	10,4	10,178	6,36	7,573	21,2	952,565	24,581	2116,98	0	202,036	202,036	99,718	0	0	0	0	0	0	0
12:14:18	-11,767	2116,862	10,429	10,351	10,177	6,359	7,549	21,2	952,565	24,581	2116,862	0	202,036	202,036	99,718	0	0	0	0	0	0	0
12:14:18	-155,102	2115,311	10,332	10,302	10,174	6,343	7,525	21,2	952,565	24,581	2115,311	0	202,036	202,036	99,718	0	0	0	0	0	0	0
12:14:18	-23,583	2115,075	10,332	10,302	10,172	6,34	7,502	21,2	952,565	24,581	2115,075	0	202,036	202,036	99,718	0	0	0	0	0	0	0
12:14:18	-15,429	2114,921	10,478	10,4	10,164	6,339	7,479	21,2	952,565	24,581	2114,921	0	202,036	202,036	99,718	0	0	0	0	0	0	0
12:14:18	-43,92	2114,482	10,527	10,498	10,159	6,334	7,457	21,2	952,565	24,581	2114,482	0	202,036	202,036	99,718	0	0	0	0	0	0	0
12:14:18	48,95	2114,971	10,673	10,595	10,154	6,339	7,435	21,2	952,565	24,581	2114,482	0	202,036	202,036	99,718	0	0	0	0	0	0	0
12:14:18	1,367	2114,985	10,771	10,693	10,149	6,34	7,413	21,2	952,565	24,581	2114,483	0	202,036	202,036	99,718	0	0	0	0	0	0	0
12:14:18	-76,22	2114,223	10,771	10,595	10,144	6,332	7,392	21,2	952,565	24,581	2114,223	0	202,036	202,036	99,718	0	0	0	0	0	0	0
12:14:18	-135,839	2112,864	10,625	10,595	10,144	6,318	7,371	21,2	952,565	24,581	2112,864	0	202,036	202,036	99,718	0	0	0	0	0	0	0
12:14:18	-170,068	2111,164	10,527	10,498	10,14	6,3	7,35	21,2	952,565	24,581	2111,164	0	202,036	202,036	99,718	0	0	0	0	0	0	0
12:14:18	-45,239	2110,711	10,478	10,498	10,14	6,295	7,329	21,2	952,565	24,581	2110,711	0	202,036	202,036	99,718	0	0	0	0	0	0	0
12:14:18	-45,263	2110,259	10,429	10,351	10,14	6,291	7,309	21,2	952,565	24,581	2110,259	0	202,036	202,036	99,718	0	0	0	0	0	0	0
12:14:18	-90,502	2109,354	10,332	10,156	10,14	6,282	7,289	21,2	952,565	24,581	2109,354	0	202,036	202,036	99,718	0	0	0	0	0	0	0
12:14:18	-55,957	2108,794	10,283	10,156	10,139	6,276	7,269	21,2	952,565	24,581	2108,794	0	202,036	202,036	99,718	0	0	0	0	0	0	0
12:14:18	-22,485	2108,569	10,332	10,205	10,135	6,273	7,249	21,2	952,565	24,581	2108,569	0	202,036	202,036	99,718	0	0	0	0	0	0	0
12:14:18	-10,717	2108,462	10,332	10,205	10,135	6,272	7,23	21,2	952,565	24,581	2108,462	0	202,036	202,036	99,718	0	0	0	0	0	0	0
12:14:18	-78,295	2107,679	10,332	10,205	10,13	6,264	7,211	21,2	952,565	24,581	2107,679	0	202,036	202,036	99,718	0	0	0	0	0	0	0
12:14:18	12,036	2107,799	10,429	10,351	10,126	6,265	7,193	21,2	952,565	24,581	2107,679	0	202,036	202,036	99,718	0	0	0	0	0	0	0
12:14:18	-33,032	2107,469	10,478	10,4	10,121	6,262	7,175	21,2	952,565	24,581	2107,469	0	202,036	202,036	99,718	0	0	0	0	0	0	0
12:14:18	-43,945	2107,03	10,527	10,4	10,116	6,258	7,157	21,2	952,565	24,581	2107,03	0	202,036	202,036	99,718	0	0	0	0	0	0	0
12:14:18	-70,898	2106,321	10,527	10,4	10,112	6,25	7,139	21,2	952,565	24,581	2106,321	0	202,036	202,036	99,718	0	0	0	0	0	0	0
12:14:18	-54,931	2105,771	10,478	10,351	10,112	6,245	7,121	21,2	952,565	24,581	2105,771	0	202,036	202,036	99,718	0	0	0	0	0	0	0
12:14:18	-116,088	2104,61	10,429	10,351	10,108	6,233	7,104	21,2	952,565	24,581	2104,61	0	202,036	202,036	99,718	0	0	0	0	0	0	0
12:14:18	-9,545	2104,515	10,429	10,302	10,107	6,232	7,087	21,2	952,565	24,581	2104,515	0	202,036	202,036	99,718	0	0	0	0	0	0	0
12:14:18	-90,405	2103,611	10,332	10,302	10,107	6,222	7,07	21,2	952,565	24,581	2103,611	0	202,036	202,036	99,718	0	0	0	0	0	0	0
12:14:18	-70,874	2102,902	10,332	10,205	10,103	6,215	7,053	21,2	952,565	24,581	2102,902	0	202,036	202,036	99,718	0	0	0	0	0	0	0
12:14:18	80,737	2103,71	10,429	10,302	10,102	6,223	7,037	21,2	952,565	24,581	2102,903	0	202,036	202,036	99,718	0	0	0	0	0	0	0
12:14:18	-81,616	2102,893	10,429	10,302	10,098	6,215	7,021	21,2	952,565	24,581	2102,893	0	202,036	202,036	99,718	0	0	0	0	0	0	0
12:14:18	-90,429	2101,989	10,332	10,302	10,098	6,206	7,005	21,2	952,565	24,581	2101,989	0	202,036	202,036	99,718	0	0	0	0	0	0	0
12:14:18	-45,19	2101,537	10,283	10,156	10,098	6,201	6,989	21,2	952,565	24,581	2101,537	0	202,036	202,036	99,718	0	0	0	0	0	0	0
12:14:18	-8,618	2101,451	10,283	10,058	10,097	6,2	6,973	21,2	952,565	24,581	2101,451	0	202,036	202,036	99,718	0	0	0	0	0	0	0
12:14:18	-26,733	2101,184	10,332	10,156	10,093	6,197	6,958	21,2	952,565	24,581	2101,184	0	202,036	202,036	99,718	0	0	0	0	0	0	0
12:14:18	-54,882	2100,635	10,283	10,058	10,093	6,192	6,943	21,2	952,565	24,581	2100,635	0	202,036	202,036	99,718	0	0	0	0	0	0	0
12:14:18	-72,973	2099,905	10,283	10,058	10,089	6,184	6,928	21,2	952,565	24,581	2099,905	0	202,036	202,036	99,718	0	0	0	0	0	0	0
12:14:18	-8,642	2099,819	10,283	10,058	10,088	6,183	6,914	21,2	952,565	24,581	2099,819	0	202,036	202,036	99,718	0	0	0	0	0	0	0
12:14:18	-90,38	2098,915	10,185	10,156	10,088	6,174	6,899	21,2	952,565	24,581	2098,915	0	202,036	202,036	99,718	0	0	0	0	0	0	0
12:14:18	-72,998	2098,185	10,185	10,156	10,084	6,166	6,885	21,2	952,565	24,581	2098,185	0	202,036	202,036	99,718	0	0	0	0	0	0	0
12:14:18	-8,593	2098,099	10,185	10,058	10,083	6,165	6,871	21,2	952,565	24,581	2098,099	0	202,036	202,036	99,718	0	0	0	0	0	0	0
12:14:18	16,333	2098,262	10,283	10,058	10,079	6,167	6,857	21,2	952,565	24,581	2098,099	0	202,036	202,036	99,718	0	0	0	0	0	0	0
12:14:18	-9,667	2098,166	10,283	10,205	10,079	6,166	6,843	21,2	952,565	24,581	2098,099	0	202,036	202,036	99,718	0	0	0	0	0	0	0
12:14:18	-90,38	2097,262	10,185	10,156	10,079	6,157	6,83	21,2	952,565	24,581	2097,262	0	202,036	202,036	99,718	0	0	0	0	0	0	0
12:14:18	-82,666	2096,435	10,185	10,156	10,074	6,148	6,817	21,2	952,565	24,581	2096,435	0	202,036	202,036	99,718	0	0	0	0	0	0	0
12:14:18	90,38	2097,339	10,283	10,156	10,074	6,158	6,804	21,2	952,565	24,581	2096,436	0	202,036	202,036	99,718	0	0	0	0	0	0	0
12:14:18	-82,641	2096,513	10,283	10,205	10,069	6,149	6,791	21,2	952,565	24,581	2096,436	0	202,036	202,036	99,718	0	0	0	0	0	0	0
12:14:18	-90,356	2095,609	10,185	10,156	10,069	6,14	6,778	21,2	952,565	24,581	2095,609	0	202,036	202,036	99,718	0	0	0	0	0	0	0
12:14:18	0	2095,609	10,185	10,156	10,069	6,14	6,765	21,2	952,565	24,581	2095,609	0	202,036	202,036	99,718	0	0	0	0	0	0	0
12:14:18	-119,213	2094,417	10,136	10,058	10,065	6,128	6,753	21,2	952,565	24,581	2094,417	0	202,036	202,036	99,718	0	0	0	0	0	0	0
12:14:18	36,718	2094,784	10,185	10,156	10,065	6,131	6,741	21,2	952,565	24,581	2094,417	0	202,036	202,036	99,718	0	0	0	0	0	0	0
12:14:18	0	2094,784	10,185	10,156	10,065	6,131	6,729	21	951,135	24,581	2094,418	0	202,036	202,036	99,718	0	0	0	0	0	0	0
12:14:18	-41,845	2094,366	10,136	10,009	10,065	6,127	6,717	21	951,135	24,581	2094,366	0	202,036	202,036	99,718	0	0	0	0	0	0	0
12:14:18	0	2094,366	10,136	10,058	10,065	6,127	6,705	21	951,135	24,581	2094,366	0	202,036	202,036	99,718	0	0	0	0	0	0	0
12:14:18	-165,625	2092,709	10,039	9,961	10,06	6,11	6,694	21	951,135	24,581	2092,709	0	202,036	202,036	99,718	0	0	0	0	0	0	0
12:14:18	263,72	2095,346	10,332	10,351	10,06	6,137	6,683	21	951,135	24,581	2092,712	0	202,036	202,036	99,718	0	0	0	0	0	0	0
12:14:18	180,786	2097,154	10,527	10,595	10,06	6,156	6,673	21	951,135	24,581	2092,716	0	202,036	202,036	99,718	0	0	0	0	0	0	0
12:14:18	233,471	2099,489	10,771	10,888	10,06	6,18	6,663	21	951,135	24,581	2092,723	0	202,036	202,036	99,718	0	0	0	0	0	0	0
12:14:19	445,703	2103,946	11,162	11,377	10,065	6,226	6,654	21	951,135	24,581	2092,734	0	202,036	202,036	99,718	0	0	0	0	0	0	0
12:14:19	573,022	2109,676	11,601	11,816	10,074	6,285	6,647	21	951,135	24,581	2092,751	0	202,036	202,036	99,718	0	0	0	0	0	0	0
12:14:19	656,274	2116,239	12,041	12,451	10,089	6,352	6,641	21	951,135	24,581	2092,775	0	202,036	202,036	99,718	0	0	0	0	0	0	0
12:14:19	688,427	2123,123	12,334	12,841	10,112	6,423	6,637	21	951,135	24,581	2092,805	0	200,675	200,675	99,712	0	0	0	0	0	0	0
12:14:19	746,582	2130,589	12,529	13,232	10,144	6,5	6,634	21	951,135	24,581	2092,843	0	200,675	200,675	99,712	0	0	0	0	0	0	0
12:14:19	644,506	2137,034	12,529	13,379	10,181	6,567	6,633	21	951,135	24,581	2092,887	0	200,675	200,675	99,712	0	0	0	0	0	0	0
12:14:19	746,582	2144,5	12,529	13,427	10,223	6,644	6,633	21	951,135	24,581	2092,939	0	200,675	200,675	99,712	0	0	0	0	0	0	0
12:14:19	887,402	2153,374	12,627	13,574	10,268	6,735	6,635	21	951,135	24,581	2092,999	0	200,675	200,675	99,712	0	0	0	0	0	0	0
12:14:19	786,694	2161,241	12,627	13,72	10,313	6,816	6,639	21	951,135	24,581	2093,067	0	200,675	200,675	99,712	0	0	0	0	0	0	0
12:14:19	1000,195	2171,243	12,92	14,258	10,354	6,92	6,644	21	951,135	24,581	2093,146	0	200,675	200,675	99,712	0	0	0	0	0	0	0
12:14:19	1155,517	2182,798	13,408	14,648	10,394	7,039	6,652	21	951,135	24,581	2093,235	0	200,675	200,675	99,712	0	0	0	0	0	0	0
12:14:19	1202,392	2194,822	13,945	15,283	10,433	7,163	6,662	21	951,135	24,581	2093,337	0	200,675	200,675	99,712	0	0	0	0	0	0	0
12:14:19	1115,649	2205,979	14,433	15,722	10,471	7,278	6,674	21	951,135	24,581	2093,45	0	200,675	200,675	99,712	0	0	0	0	0	0	0
12:14:19	915,112	2215,13	14,58	16,015	10,515	7,372	6,688	21	951,135	24,581	2093,571	0	200,675	200,675	99,712	0	0	0	0	0	0	0
12:14:19	1047,851	2225,608	14,726	16,308	10,566	7,48	6,703	21	951,135	24,581	2093,703	0	200,675	200,675	99,712	0	0	0	0	0	0	0
12:14:19	1032,104	2235,929	14,873	16,357	10,617	7,586	6,721	21	951,135	24,581	2093,845	0	200,675	200,675	99,712	0	0	0	0	0	0	0
12:14:19	1058,032	2246,51	14,873	16,504	10,677	7,695	6,74	21	951,135	24,581	2093,998	0	200,675	200,675	99,712	0	0	0	0	0	0	0
12:14:19	769,311	2254,203	14,629	16,357	10,733	7,775	6,76	21	951,135	24,581	2094,158	0	200,675	200,675	99,712	0	0	0	0	0	0	0
12:14:19	946,093	2263,664	14,58	16,357	10,789	7,872	6,782	21	951,135	24,581	2094,327	0	200,675	200,675	99,712	0	0	0	0	0	0	0
12:14:19	1360,595	2277,27	14,97	16,601	10,845	8,013	6,806	21	951,135	24,581	2094,51	0	200,675	200,675	99,712	0	0	0	0	0	0	0
12:14:19	1198,657	2289,256	15,361	17,09	10,892	8,136	6,832	21	951,135	24,581	2094,705	0	200,675	200,675	99,712	0	0	0	0	0	0	0
12:14:19	1261,01	2301,866	15,898	17,578	10,935	8,266	6,86	21	951,135	24,581	2094,912	0	200,675	200,675	99,712	0	0	0	0	0	0	0
12:14:19	971,801	2311,584	16,045	17,92	10,982	8,366	6,89	21	951,135	24,581	2095,129	0	200,675	200,675	99,712	0	0	0	0	0	0	0
12:14:19	1300,732	2324,592	16,533	18,164	11,029	8,5	6,921	21	951,135	24,581	2095,358	0	200,675	200,675	99,712	0	0	0	0	0	0	0
12:14:19	1156,836	2336,16	16,875	18,603	11,076	8,62	6,955	21	951,135	24,581	2095,599	0	200,675	200,675	99,712	0	0	0	0	0	0	0
12:14:19	1198,461	2348,145	17,168	18,701	11,128	8,743	6,99	21	951,135	24,581	2095,852	0	200,675	200,675	99,712	0	0	0	0	0	0	0
12:14:19	716,748	2355,312	16,875	18,701	11,184	8,817	7,026	21	951,135	24,581	2096,111	0	200,675	200,675	99,712	0	0	0	0	0	0	0
12:14:19	1138,916	2366,701	17,021	18,506	11,241	8,935	7,063	21	951,135	24,581	2096,382	0	200,675	200,675	99,712	0	0	0	0	0	0	0
12:14:19	892,065	2375,622	16,875	18,603	11,299	9,027	7,101	21	951,135	24,581	2096,661	0	200,675	200,675	99,712	0	0	0	0	0	0	0
12:14:19	1486,523	2390,487	17,51	18,945	11,348	9,18	7,142	21	951,135	24,581	2096,955	0	200,675	200,675	99,712	0	0	0	0	0	0	0
12:14:19	964,892	2400,136	17,656	19,189	11,395	9,279	7,184	21	951,135	24,581	2097,258	0	200,675	200,675	99,712	0	0	0	0	0	0	0
12:14:19	1059,13	2410,727	17,9	19,726	11,441	9,388	7,227	21	951,135	24,581	2097,572	0	200,675	200,675	99,712	0	0	0	0	0	0	0
12:14:19	1434,619	2425,074	18,633	20,166	11,483	9,536	7,273	21	951,135	24,581	2097,899	0	200,675	200,675	99,712	0	0	0	0	0	0	0
12:14:19	909,594	2434,17	18,828	20,41	11,523	9,63	7,319	21	951,135	24,581	2098,236	0	200,675	200,675	99,712	0	0	0	0	0	0	0
12:14:19	869,262	2442,862	18,877	20,41	11,57	9,72	7,366	21	951,135	24,581	2098,58	0	200,675	200,675	99,712	0	0	0	0	0	0	0
12:14:19	1063,501	2453,497	19,121	20,459	11,616	9,829	7,414	21	951,135	24,581	2098,935	0	200,675	200,675	99,712	0	0	0	0	0	0	0
12:14:19	837,451	2461,872	19,121	20,41	11,663	9,916	7,463	21	951,135	24,581	2099,298	0	200,675	200,675	99,712	0	0	0	0	0	0	0
12:14:19	751,782	2469,39	18,974	20,361	11,714	9,993	7,513	21	951,135	24,581	2099,669	0	200,675	200,675	99,712	0	0	0	0	0	0	0
12:14:19	1101,562	2480,405	19,17	20,459	11,765	10,107	7,564	21	951,135	24,581	2100,049	0	200,675	200,675	99,712	0	0	0	0	0	0	0
12:14:19	709,863	2487,504	19,121	20,459	11,808	10,18	7,615	21	951,135	24,581	2100,437	0	200,675	200,675	99,712	0	0	0	0	0	0	0
12:14:19	940,551	2496,909	19,316	20,263	11,85	10,277	7,667	21	951,135	24,581	2100,833	0	200,675	200,675	99,712	0	0	0	0	0	0	0
12:14:19	859,57	2505,505	19,512	20,605	11,888	10,366	7,72	21	951,135	24,581	2101,238	0	200,675	200,675	99,712	0	0	0	0	0	0	0
12:14:19	1101,855	2516,524	19,951	21,094	11,926	10,479	7,774	21	951,135	24,581	2101,653	0	200,675	200,675	99,712	0	0	0	0	0	0	0
12:14:19	873,217	2525,256	20,244	21,435	11,959	10,569	7,829	21	951,135	24,581	2102,077	0	200,675	200,675	99,712	0	0	0	0	0	0	0
12:14:19	863,037	2533,886	20,439	21,582	11,997	10,658	7,884	21	951,135	24,581	2102,509	0	200,675	200,675	99,712	0	0	0	0	0	0	0
12:14:19	719,165	2541,078	20,488	21,582	12,034	10,732	7,94	21	951,135	24,581	2102,947	0	200,675	200,675	99,712	0	0	0	0	0	0	0
12:14:19	752,905	2548,607	20,488	21,484	12,077	10,81	7,997	21	951,135	24,581	2103,393	0	200,675	200,675	99,712	0	0	0	0	0	0	0
12:14:19	839,721	2557,004	20,488	21,484	12,124	10,896	8,053	21	951,135	24,581	2103,847	0	200,675	200,675	99,712	0	0	0	0	0	0	0
12:14:19	821,362	2565,218	20,488	21,435	12,17	10,981	8,111	21	951,135	24,581	2104,308	0	200,675	200,675	99,712	0	0	0	0	0	0	0
12:14:19	837,768	2573,595	20,586	21,582	12,212	11,067	8,169	21	951,135	24,581	2104,777	0	200,675	200,675	99,712	0	0	0	0	0	0	0
12:14:19	856,616	2582,161	20,781	21,826	12,249	11,156	8,227	21	951,135	24,581	2105,255	0	200,675	200,675	99,712	0	0	0	0	0	0	0
12:14:19	842,211	2590,584	21,074	21,972	12,281	11,243	8,287	21	951,135	24,581	2105,74	0	200,675	200,675	99,712	0	0	0	0	0	0	0
12:14:19	973,779	2600,321	21,562	22,363	12,308	11,343	8,346	21	951,135	24,581	2106,234	0	200,675	200,675	99,712	0	0	0	0	0	0	0
12:14:19	807,714	2608,399	21,904	22,803	12,335	11,426	8,407	21	951,135	24,581	2106,737	0	200,675	200,675	99,712	0	0	0	0	0	0	0
12:14:19	1062,817	2619,027	22,49	23,096	12,362	11,536	8,468	21	951,135	24,581	2107,249	0	200,675	200,675	99,712	0	0	0	0	0	0	0
12:14:19	688,085	2625,908	22,637	23,193	12,393	11,607	8,53	21	951,135	24,581	2107,768	0	200,675	200,675	99,712	0	0	0	0	0	0	0
12:14:19	466,894	2630,577	22,539	23,193	12,424	11,655	8,591	21	951,135	24,581	2108,291	0	200,675	200,675	99,712	0	0	0	0	0	0	0
12:14:19	645,727	2637,034	22,539	23,096	12,461	11,722	8,652	21	951,135	24,581	2108,819	0	200,675	200,675	99,712	0	0	0	0	0	0	0
12:14:19	505,419	2642,088	22,392	22,998	12,497	11,774	8,714	21	951,135	24,581	2109,353	0	200,675	200,675	99,712	0	0	0	0	0	0	0
12:14:19	697,753	2649,066	22,392	22,803	12,536	11,846	8,775	21	951,135	24,581	2109,892	0	200,675	200,675	99,712	0	0	0	0	0	0	0
12:14:19	492,529	2653,991	22,295	22,803	12,569	11,896	8,836	21	951,135	24,581	2110,437	0	200,675	200,675	99,712	0	0	0	0	0	0	0
12:14:19	680,395	2660,795	22,49	22,949	12,597	11,966	8,898	21	951,135	24,581	2110,987	0	200,675	200,675	99,712	0	0	0	0	0	0	0
12:14:19	564,697	2666,442	22,637	22,998	12,62	12,025	8,959	21	951,135	24,581	2111,542	0	200,675	200,675	99,712	0	0	0	0	0	0	0
12:14:19	657,226	2673,014	22,881	23,34	12,643	12,092	9,02	21	951,135	24,581	2112,104	0	200,675	200,675	99,712	0	0	0	0	0	0	0
12:14:19	740,502	2680,419	23,223	23,535	12,666	12,169	9,082	21	951,135	24,581	2112,672	0	200,675	200,675	99,712	0	0	0	0	0	0	0
12:14:19	466,088	2685,08	23,271	23,682	12,689	12,217	9,144	21	951,135	24,581	2113,245	0	200,675	200,675	99,712	0	0	0	0	0	0	0
12:14:19	619,482	2691,275	23,467	23,877	12,713	12,281	9,205	21	951,135	24,581	2113,823	0	200,675	200,675	99,712	0	0	0	0	0	0	0
12:14:19	303,198	2694,307	23,271	23,633	12,741	12,312	9,266	21	951,135	24,581	2114,403	0	200,675	200,675	99,712	0	0	0	0	0	0	0
12:14:19	499,462	2699,301	23,271	23,633	12,769	12,363	9,327	21	951,135	24,581	2114,988	0	200,675	200,675	99,712	0	0	0	0	0	0	0
12:14:19	453,93	2703,841	23,223	23,486	12,797	12,41	9,387	21	951,135	24,581	2115,577	0	200,675	200,675	99,712	0	0	0	0	0	0	0
12:14:19	421,044	2708,051	23,223	23,34	12,821	12,454	9,447	21	951,135	24,581	2116,169	0	200,675	200,675	99,712	0	0	0	0	0	0	0
12:14:19	555,712	2713,608	23,271	23,486	12,849	12,511	9,507	21	951,135	24,581	2116,767	0	200,675	200,675	99,712	0	0	0	0	0	0	0
12:14:19	531,835	2718,927	23,467	23,633	12,868	12,566	9,567	21	951,135	24,581	2117,369	0	200,675	200,675	99,712	0	0	0	0	0	0	0
12:14:19	496,85	2723,895	23,711	23,877	12,883	12,617	9,627	21	951,135	24,581	2117,975	0	200,675	200,675	99,712	0	0	0	0	0	0	0
12:14:19	535,424	2729,249	23,906	24,267	12,902	12,672	9,687	21	951,135	24,581	2118,587	0	200,675	200,675	99,712	0	0	0	0	0	0	0
12:14:19	304,663	2732,296	23,955	24,267	12,916	12,704	9,746	21	951,135	24,581	2119,2	0	200,675	200,675	99,712	0	0	0	0	0	0	0
12:14:19	523,144	2737,527	24,053	24,267	12,94	12,758	9,805	21	951,135	24,581	2119,818	0	200,675	200,675	99,712	0	0	0	0	0	0	0
12:14:19	390,771	2741,435	24,101	24,365	12,959	12,798	9,864	21	951,135	24,581	2120,44	0	200,675	200,675	99,712	0	0	0	0	0	0	0
12:14:19	380,078	2745,236	24,053	24,267	12,983	12,837	9,922	21	951,135	24,581	2121,065	0	200,675	200,675	99,712	0	0	0	0	0	0	0
12:14:19	180,786	2747,044	23,808	24,023	13,007	12,856	9,98	21	951,135	24,581	2121,691	0	200,675	200,675	99,712	0	0	0	0	0	0	0
12:14:19	437,207	2751,416	23,906	24,023	13,026	12,901	10,037	21	951,135	24,581	2122,32	0	200,675	200,675	99,712	0	0	0	0	0	0	0
12:14:19	341,918	2754,835	23,906	24,023	13,045	12,936	10,094	21	951,135	24,581	2122,953	0	200,675	200,675	99,712	0	0	0	0	0	0	0
12:14:19	457,812	2759,413	24,101	24,267	13,06	12,983	10,15	21	951,135	24,581	2123,59	0	200,675	200,675	99,712	0	0	0	0	0	0	0
12:14:19	399,267	2763,406	24,248	24,512	13,074	13,024	10,207	21	951,135	24,581	2124,23	0	200,675	200,675	99,712	0	0	0	0	0	0	0
12:14:19	371,899	2767,125	24,443	24,658	13,084	13,063	10,263	21	951,135	24,581	2124,873	0	200,675	200,675	99,712	0	0	0	0	0	0	0
12:14:19	405,029	2771,175	24,59	24,658	13,098	13,104	10,318	21	951,135	24,581	2125,519	0	200,675	200,675	99,712	0	0	0	0	0	0	0
12:14:19	352,807	2774,703	24,687	24,805	13,113	13,141	10,374	21	951,135	24,581	2126,168	0	200,675	200,675	99,712	0	0	0	0	0	0	0
12:14:19	271,264	2777,416	24,785	24,805	13,122	13,169	10,429	21	951,135	24,581	2126,82	0	200,675	200,675	99,712	0	0	0	0	0	0	0
12:14:19	360,449	2781,02	24,883	25	13,137	13,206	10,483	21	951,135	24,581	2127,474	0	200,675	200,675	99,712	0	0	0	0	0	0	0
12:14:19	101,562	2782,036	24,736	24,805	13,151	13,216	10,537	21	951,135	24,581	2128,129	0	200,675	200,675	99,712	0	0	0	0	0	0	0
12:14:19	296,435	2785	24,785	24,853	13,165	13,247	10,59	21	951,135	24,581	2128,785	0	200,675	200,675	99,712	0	0	0	0	0	0	0
12:14:19	177,441	2786,775	24,785	24,853	13,175	13,265	10,642	21	951,135	24,581	2129,443	0	200,675	200,675	99,712	0	0	0	0	0	0	0
12:14:19	299,707	2789,772	24,932	24,951	13,183	13,296	10,694	21	951,135	24,581	2130,104	0	200,675	200,675	99,712	0	0	0	0	0	0	0
12:14:19	187,377	2791,646	25,029	25,049	13,188	13,315	10,746	21,2	952,565	24,581	2130,765	0	200,675	200,675	99,712	0	0	0	0	0	0	0
12:14:19	555,053	2797,196	25,517	25,488	13,193	13,373	10,797	21,2	952,565	24,581	2131,432	0	200,675	200,675	99,712	0	0	0	0	0	0	0
12:14:19	-9,887	2797,097	25,42	25,342	13,198	13,372	10,848	21,2	952,565	24,581	2132,097	0	200,675	200,675	99,712	0	0	0	0	0	0	0
12:14:19	-83,959	2796,258	25,176	25	13,207	13,363	10,897	21,2	952,565	24,581	2132,761	0	200,675	200,675	99,712	0	0	0	0	0	0	0
12:14:19	-646,997	2789,788	24,443	24,072	13,211	13,296	10,944	21,2	952,565	24,581	2133,418	0	200,675	200,675	99,712	0	0	0	0	0	0	0
12:14:19	-721,582	2782,572	23,711	22,949	13,212	13,222	10,989	21,2	952,565	24,581	2134,067	0	200,675	200,675	99,712	0	0	0	0	0	0	0
12:14:19	-835,034	2774,222	22,978	22,217	13,207	13,136	11,031	21,2	952,565	24,581	2134,708	0	200,675	200,675	99,712	0	0	0	0	0	0	0
12:14:20	-839,941	2765,822	22,539	21,338	13,184	13,049	11,07	21,2	952,565	24,581	2135,339	0	200,675	200,675	99,712	0	0	0	0	0	0	0
12:14:20	-844,067	2757,381	22,295	20,801	13,15	12,962	11,107	21,2	952,565	24,581	2135,961	0	200,675	200,675	99,712	0	0	0	0	0	0	0
12:14:20	-599,584	2751,386	22,539	20,898	13,103	12,9	11,143	21,2	952,565	24,581	2136,576	0	200,675	200,675	99,712	0	0	0	0	0	0	0
12:14:20	-952,368	2741,862	22,539	20,703	13,05	12,802	11,175	21,2	952,565	24,581	2137,181	0	202,792	202,792	99,721	0	0	0	0	0	0	0
12:14:20	-834,399	2733,518	22,637	20,703	12,997	12,716	11,205	21,2	952,565	24,581	2137,778	0	202,792	202,792	99,721	0	0	0	0	0	0	0
12:14:20	-936,084	2724,157	22,637	20,41	12,945	12,62	11,233	21,2	952,565	24,581	2138,364	0	202,792	202,792	99,721	0	0	0	0	0	0	0
12:14:20	-1093,164	2713,225	22,392	19,678	12,897	12,507	11,258	21,2	952,565	24,581	2138,939	0	202,792	202,792	99,721	0	0	0	0	0	0	0
12:14:20	-1247,021	2700,755	21,904	19,482	12,854	12,378	11,28	21,2	952,565	24,581	2139,501	0	202,792	202,792	99,721	0	0	0	0	0	0	0
12:14:20	-1305,615	2687,699	21,269	19,14	12,816	12,244	11,299	21,2	952,565	24,581	2140,049	0	202,792	202,792	99,721	0	0	0	0	0	0	0
12:14:20	-1530,419	2672,395	20,488	18,261	12,774	12,086	11,314	21,2	952,565	24,581	2140,582	0	202,792	202,792	99,721	0	0	0	0	0	0	0
12:14:20	-738,769	2665,007	20,586	18,603	12,727	12,01	11,328	21,2	952,565	24,581	2141,106	0	202,792	202,792	99,721	0	0	0	0	0	0	0
12:14:20	-920,996	2655,797	20,586	18,799	12,675	11,915	11,34	21,2	952,565	24,581	2141,621	0	202,792	202,792	99,721	0	0	0	0	0	0	0
12:14:20	-721,484	2648,582	20,928	19,043	12,615	11,841	11,349	21,2	952,565	24,581	2142,128	0	202,792	202,792	99,721	0	0	0	0	0	0	0
12:14:20	-754,052	2641,042	21,221	19,043	12,557	11,763	11,357	21,2	952,565	24,581	2142,626	0	202,792	202,792	99,721	0	0	0	0	0	0	0
12:14:20	-1219,873	2628,843	20,976	18,994	12,502	11,637	11,363	21,2	952,565	24,581	2143,112	0	202,792	202,792	99,721	0	0	0	0	0	0	0
12:14:20	-847,705	2620,366	20,976	19,385	12,454	11,55	11,367	21,2	952,565	24,581	2143,59	0	202,792	202,792	99,721	0	0	0	0	0	0	0
12:14:20	-987,939	2610,487	20,732	19,189	12,412	11,448	11,368	21,2	952,565	24,581	2144,057	0	202,792	202,792	99,721	0	0	0	0	0	0	0
12:14:20	-1247,583	2598,011	20,097	18,945	12,377	11,319	11,367	21,2	952,565	24,581	2144,51	0	202,792	202,792	99,721	0	0	0	0	0	0	0
12:14:20	-962,646	2588,384	19,609	18,506	12,35	11,22	11,364	21,2	952,565	24,581	2144,954	0	202,792	202,792	99,721	0	0	0	0	0	0	0
12:14:20	-709,668	2581,288	19,365	18,359	12,323	11,147	11,36	21,2	952,565	24,581	2145,391	0	202,792	202,792	99,721	0	0	0	0	0	0	0
12:14:20	-823,461	2573,053	18,974	17,92	12,298	11,062	11,354	21,2	952,565	24,581	2145,819	0	202,792	202,792	99,721	0	0	0	0	0	0	0
12:14:20	-975,659	2563,297	18,535	17,48	12,267	10,961	11,347	21,2	952,565	24,581	2146,236	0	202,792	202,792	99,721	0	0	0	0	0	0	0
12:14:20	-477,343	2558,523	18,633	17,48	12,235	10,912	11,338	21,2	952,565	24,581	2146,648	0	202,792	202,792	99,721	0	0	0	0	0	0	0
12:14:20	-799,218	2550,531	18,486	17,48	12,198	10,83	11,328	21,2	952,565	24,581	2147,052	0	202,792	202,792	99,721	0	0	0	0	0	0	0
12:14:20	-545,556	2545,075	18,681	17,627	12,157	10,773	11,317	21,2	952,565	24,581	2147,45	0	202,792	202,792	99,721	0	0	0	0	0	0	0
12:14:20	-467,919	2540,396	18,877	17,92	12,12	10,725	11,306	21,2	952,565	24,581	2147,843	0	202,792	202,792	99,721	0	0	0	0	0	0	0
12:14:20	-896,435	2531,432	18,633	17,383	12,082	10,633	11,292	21,2	952,565	24,581	2148,227	0	202,792	202,792	99,721	0	0	0	0	0	0	0
12:14:20	-855,761	2522,874	18,291	17,383	12,053	10,545	11,278	21,2	952,565	24,581	2148,601	0	202,792	202,792	99,721	0	0	0	0	0	0	0
12:14:20	-640,454	2516,47	18,144	17,285	12,025	10,479	11,262	21,2	952,565	24,581	2148,969	0	202,792	202,792	99,721	0	0	0	0	0	0	0
12:14:20	-657,153	2509,898	17,9	16,943	12,001	10,411	11,245	21,2	952,565	24,581	2149,33	0	202,792	202,792	99,721	0	0	0	0	0	0	0
12:14:20	-738,085	2502,517	17,656	16,845	11,973	10,335	11,227	21,2	952,565	24,581	2149,684	0	202,792	202,792	99,721	0	0	0	0	0	0	0
12:14:20	-703,906	2495,478	17,363	16,504	11,949	10,262	11,209	21,2	952,565	24,581	2150,03	0	202,792	202,792	99,721	0	0	0	0	0	0	0
12:14:20	-701,416	2488,464	17,07	16,064	11,926	10,19	11,189	21,2	952,565	24,581	2150,368	0	202,792	202,792	99,721	0	0	0	0	0	0	0
12:14:20	-646,704	2481,997	16,924	16,015	11,897	10,123	11,168	21,2	952,565	24,581	2150,7	0	202,792	202,792	99,721	0	0	0	0	0	0	0
12:14:20	-444,018	2477,557	17,07	16,162	11,864	10,077	11,146	21,2	952,565	24,581	2151,026	0	202,792	202,792	99,721	0	0	0	0	0	0	0
12:14:20	-443,115	2473,126	17,217	16,308	11,831	10,032	11,124	21,2	952,565	24,581	2151,349	0	202,792	202,792	99,721	0	0	0	0	0	0	0
12:14:20	-583,862	2467,287	17,217	16,357	11,798	9,972	11,102	21,2	952,565	24,581	2151,665	0	202,792	202,792	99,721	0	0	0	0	0	0	0
12:14:20	-586,01	2461,427	17,217	16,308	11,765	9,911	11,079	21,2	952,565	24,581	2151,974	0	202,792	202,792	99,721	0	0	0	0	0	0	0
12:14:20	-405,2	2457,375	17,314	16,552	11,737	9,869	11,055	21,2	952,565	24,581	2152,28	0	202,792	202,792	99,721	0	0	0	0	0	0	0
12:14:20	-869,043	2448,684	16,924	16,162	11,709	9,78	11,03	21,2	952,565	24,581	2152,577	0	202,792	202,792	99,721	0	0	0	0	0	0	0
12:14:20	-512,5	2443,559	16,826	15,869	11,685	9,727	11,004	21,2	952,565	24,581	2152,867	0	202,792	202,792	99,721	0	0	0	0	0	0	0
12:14:20	-695,288	2436,607	16,533	15,674	11,662	9,655	10,978	21,2	952,565	24,581	2153,151	0	202,792	202,792	99,721	0	0	0	0	0	0	0
12:14:20	-558,105	2431,026	16,386	15,527	11,639	9,598	10,951	21,2	952,565	24,581	2153,429	0	202,792	202,792	99,721	0	0	0	0	0	0	0
12:14:20	-684,96	2424,176	16,191	15,429	11,611	9,527	10,923	21,2	952,565	24,581	2153,7	0	202,792	202,792	99,721	0	0	0	0	0	0	0
12:14:20	-452,929	2419,647	16,24	15,429	11,582	9,48	10,895	21,2	952,565	24,581	2153,966	0	202,792	202,792	99,721	0	0	0	0	0	0	0
12:14:20	-420,898	2415,438	16,386	15,625	11,551	9,437	10,866	21,2	952,565	24,581	2154,227	0	202,792	202,792	99,721	0	0	0	0	0	0	0
12:14:20	-652,026	2408,917	16,435	15,625	11,511	9,37	10,837	21,2	952,565	24,581	2154,482	0	202,792	202,792	99,721	0	0	0	0	0	0	0
12:14:20	-428,784	2404,63	16,582	15,82	11,479	9,326	10,807	21,2	952,565	24,581	2154,732	0	202,792	202,792	99,721	0	0	0	0	0	0	0
12:14:20	-705,664	2397,573	16,435	15,82	11,447	9,253	10,777	21,2	952,565	24,581	2154,975	0	202,792	202,792	99,721	0	0	0	0	0	0	0
12:14:20	-465,942	2392,913	16,386	15,722	11,423	9,205	10,746	21,2	952,565	24,581	2155,213	0	202,792	202,792	99,721	0	0	0	0	0	0	0
12:14:20	-748,803	2385,425	16,045	15,429	11,399	9,128	10,714	21,2	952,565	24,581	2155,443	0	202,792	202,792	99,721	0	0	0	0	0	0	0
12:14:20	-528,32	2380,142	15,849	15,185	11,38	9,073	10,682	21,2	952,565	24,581	2155,668	0	202,792	202,792	99,721	0	0	0	0	0	0	0
12:14:20	-738,696	2372,755	15,459	14,941	11,36	8,997	10,649	21,2	952,565	24,581	2155,885	0	202,792	202,792	99,721	0	0	0	0	0	0	0
12:14:20	-557,153	2367,184	15,215	14,648	11,341	8,94	10,615	21,2	952,565	24,581	2156,096	0	202,792	202,792	99,721	0	0	0	0	0	0	0
12:14:20	-591,552	2361,268	14,97	14,404	11,321	8,879	10,581	21,2	952,565	24,581	2156,301	0	202,792	202,792	99,721	0	0	0	0	0	0	0
12:14:20	-503,979	2356,228	14,922	14,306	11,295	8,827	10,547	21,2	952,565	24,581	2156,501	0	202,792	202,792	99,721	0	0	0	0	0	0	0
12:14:20	-477,685	2351,452	14,922	14,404	11,268	8,777	10,512	21,2	952,565	24,581	2156,696	0	202,792	202,792	99,721	0	0	0	0	0	0	0
12:14:20	-376	2347,692	15,068	14,453	11,239	8,739	10,477	21,2	952,565	24,581	2156,887	0	202,792	202,792	99,721	0	0	0	0	0	0	0
12:14:20	-572,094	2341,971	14,97	14,404	11,212	8,68	10,442	21,2	952,565	24,581	2157,072	0	202,792	202,792	99,721	0	0	0	0	0	0	0
12:14:20	-414,257	2337,828	14,97	14,453	11,188	8,637	10,407	21,2	952,565	24,581	2157,253	0	202,792	202,792	99,721	0	0	0	0	0	0	0
12:14:20	-582,885	2331,999	14,775	14,258	11,166	8,577	10,371	21,2	952,565	24,581	2157,428	0	202,792	202,792	99,721	0	0	0	0	0	0	0
12:14:20	-618,359	2325,816	14,482	14,062	11,147	8,513	10,334	21,2	952,565	24,581	2157,596	0	202,792	202,792	99,721	0	0	0	0	0	0	0
12:14:20	-440,234	2321,413	14,287	13,769	11,132	8,468	10,298	21,2	952,565	24,581	2157,76	0	202,792	202,792	99,721	0	0	0	0	0	0	0
12:14:20	-522,949	2316,184	13,994	13,623	11,118	8,414	10,261	21,2	952,565	24,581	2157,918	0	202,792	202,792	99,721	0	0	0	0	0	0	0
12:14:20	-559,497	2310,589	13,75	13,427	11,1	8,356	10,223	21,2	952,565	24,581	2158,071	0	202,792	202,792	99,721	0	0	0	0	0	0	0
12:14:20	-415,82	2306,431	13,652	13,379	11,082	8,313	10,186	21,2	952,565	24,581	2158,219	0	202,792	202,792	99,721	0	0	0	0	0	0	0
12:14:20	-352,294	2302,908	13,652	13,33	11,062	8,277	10,149	21,2	952,565	24,581	2158,364	0	202,792	202,792	99,721	0	0	0	0	0	0	0
12:14:20	-274,658	2300,161	13,799	13,379	11,038	8,249	10,111	21,2	952,565	24,581	2158,506	0	202,792	202,792	99,721	0	0	0	0	0	0	0
12:14:20	-320,141	2296,96	13,896	13,379	11,015	8,216	10,074	21,2	952,565	24,581	2158,645	0	202,792	202,792	99,721	0	0	0	0	0	0	0
12:14:20	-505,249	2291,907	13,799	13,427	10,991	8,163	10,037	21,2	952,565	24,581	2158,778	0	202,792	202,792	99,721	0	0	0	0	0	0	0
12:14:20	-336,108	2288,546	13,799	13,525	10,972	8,129	9,999	21,2	952,565	24,581	2158,908	0	202,792	202,792	99,721	0	0	0	0	0	0	0
12:14:20	-331,86	2285,227	13,799	13,525	10,954	8,095	9,962	21,2	952,565	24,581	2159,034	0	202,792	202,792	99,721	0	0	0	0	0	0	0
12:14:20	-387,5	2281,352	13,652	13,379	10,939	8,055	9,925	21,2	952,565	24,581	2159,156	0	202,792	202,792	99,721	0	0	0	0	0	0	0
12:14:20	-434,619	2277,006	13,457	13,183	10,925	8,01	9,887	21,2	952,565	24,581	2159,274	0	202,792	202,792	99,721	0	0	0	0	0	0	0
12:14:20	-434,497	2272,661	13,261	12,988	10,911	7,965	9,849	21,2	952,565	24,581	2159,387	0	202,792	202,792	99,721	0	0	0	0	0	0	0
12:14:20	-388,183	2268,779	13,115	12,89	10,897	7,925	9,812	21,2	952,565	24,581	2159,497	0	202,792	202,792	99,721	0	0	0	0	0	0	0
12:14:20	-249,78	2266,282	13,115	12,89	10,883	7,899	9,774	21,2	952,565	24,581	2159,603	0	202,792	202,792	99,721	0	0	0	0	0	0	0
12:14:20	-329,345	2262,988	13,115	13,037	10,864	7,865	9,737	21,2	952,565	24,581	2159,707	0	202,792	202,792	99,721	0	0	0	0	0	0	0
12:14:20	-287,841	2260,11	13,164	12,89	10,845	7,836	9,699	21,2	952,565	24,581	2159,807	0	202,792	202,792	99,721	0	0	0	0	0	0	0
12:14:20	-237,207	2257,738	13,261	12,988	10,827	7,811	9,662	21,2	952,565	24,581	2159,905	0	202,792	202,792	99,721	0	0	0	0	0	0	0
12:14:20	-283,496	2254,903	13,31	13,037	10,808	7,782	9,626	21,2	952,565	24,581	2160	0	202,792	202,792	99,721	0	0	0	0	0	0	0
12:14:20	-378,808	2251,115	13,261	13,086	10,789	7,743	9,589	21,2	952,565	24,581	2160,091	0	202,792	202,792	99,721	0	0	0	0	0	0	0
12:14:20	-329,541	2247,819	13,261	13,037	10,77	7,709	9,552	21,2	952,565	24,581	2160,179	0	202,792	202,792	99,721	0	0	0	0	0	0	0
12:14:20	-387,792	2243,941	13,115	12,988	10,756	7,669	9,515	21,2	952,565	24,581	2160,263	0	202,792	202,792	99,721	0	0	0	0	0	0	0
12:14:20	-303,588	2240,905	12,968	12,744	10,747	7,638	9,478	21,2	952,565	24,581	2160,343	0	202,792	202,792	99,721	0	0	0	0	0	0	0
12:14:20	-385,522	2237,05	12,822	12,695	10,733	7,598	9,441	21,2	952,565	24,581	2160,42	0	202,792	202,792	99,721	0	0	0	0	0	0	0
12:14:20	-373,608	2233,314	12,675	12,5	10,719	7,559	9,404	21,2	952,565	24,581	2160,493	0	202,792	202,792	99,721	0	0	0	0	0	0	0
12:14:20	-316,381	2230,15	12,529	12,256	10,709	7,527	9,367	21,2	952,565	24,581	2160,563	0	202,792	202,792	99,721	0	0	0	0	0	0	0
12:14:20	-296,557	2227,185	12,48	12,158	10,695	7,496	9,331	21,2	952,565	24,581	2160,629	0	202,792	202,792	99,721	0	0	0	0	0	0	0
12:14:20	-200,561	2225,179	12,529	12,158	10,681	7,476	9,294	21,2	952,565	24,581	2160,694	0	202,792	202,792	99,721	0	0	0	0	0	0	0
12:14:20	-253,833	2222,641	12,529	12,256	10,667	7,449	9,258	21,2	952,565	24,581	2160,756	0	202,792	202,792	99,721	0	0	0	0	0	0	0
12:14:20	-319,604	2219,445	12,529	12,256	10,648	7,416	9,222	21,2	952,565	24,581	2160,815	0	202,792	202,792	99,721	0	0	0	0	0	0	0
12:14:20	-147,216	2217,973	12,627	12,451	10,635	7,401	9,186	21,2	952,565	24,581	2160,872	0	202,792	202,792	99,721	0	0	0	0	0	0	0
12:14:20	-248,559	2215,487	12,627	12,256	10,621	7,376	9,151	21,2	951,135	24,581	2160,927	0	202,792	202,792	99,721	0	0	0	0	0	0	0
12:14:20	-313,183	2212,355	12,627	12,256	10,603	7,343	9,115	21,2	951,135	24,581	2160,978	0	202,792	202,792	99,721	0	0	0	0	0	0	0
12:14:20	-332,666	2209,028	12,529	12,158	10,589	7,309	9,08	21,2	951,135	24,581	2161,026	0	202,792	202,792	99,721	0	0	0	0	0	0	0
12:14:20	-271,826	2206,31	12,48	12,109	10,576	7,281	9,045	21,2	951,135	24,581	2161,071	0	202,792	202,792	99,721	0	0	0	0	0	0	0
12:14:20	-318,066	2203,13	12,334	12,06	10,566	7,248	9,01	21,2	951,135	24,581	2161,113	0	202,792	202,792	99,721	0	0	0	0	0	0	0
12:14:20	-234,423	2200,785	12,334	11,914	10,553	7,224	8,975	21,2	951,135	24,581	2161,153	0	202,792	202,792	99,721	0	0	0	0	0	0	0
12:14:21	-278,222	2198,003	12,285	11,914	10,54	7,195	8,94	21,2	951,135	24,581	2161,19	0	202,792	202,792	99,721	0	0	0	0	0	0	0
12:14:21	-262,426	2195,379	12,285	11,914	10,525	7,168	8,905	21,2	951,135	24,581	2161,224	0	202,792	202,792	99,721	0	0	0	0	0	0	0
12:14:21	-244,311	2192,936	12,285	11,914	10,511	7,143	8,87	21,2	951,135	24,581	2161,256	0	202,792	202,792	99,721	0	0	0	0	0	0	0
12:14:21	-228,076	2190,655	12,285	11,963	10,498	7,12	8,836	21,2	951,135	24,581	2161,286	0	202,792	202,792	99,721	0	0	0	0	0	0	0
12:14:21	-284,936	2187,806	12,187	11,914	10,487	7,09	8,802	21,2	951,135	24,581	2161,312	0	201,733	201,733	99,716	0	0	0	0	0	0	0
12:14:21	-133,447	2186,471	12,285	11,914	10,474	7,077	8,768	21,2	951,135	24,581	2161,337	0	201,733	201,733	99,716	0	0	0	0	0	0	0
12:14:21	-332,324	2183,148	12,187	11,816	10,461	7,042	8,734	21,2	951,135	24,581	2161,359	0	201,733	201,733	99,716	0	0	0	0	0	0	0
12:14:21	-298,413	2180,164	12,041	11,767	10,451	7,012	8,7	21,2	951,135	24,581	2161,378	0	201,733	201,733	99,716	0	0	0	0	0	0	0
12:14:21	-223,12	2177,932	11,992	11,718	10,441	6,988	8,667	21,2	951,135	24,581	2161,395	0	201,733	201,733	99,716	0	0	0	0	0	0	0
12:14:21	-245,605	2175,476	11,943	11,621	10,43	6,963	8,633	21,2	951,135	24,581	2161,409	0	201,733	201,733	99,716	0	0	0	0	0	0	0
12:14:21	-362,011	2171,856	11,748	11,572	10,42	6,926	8,6	21,2	951,135	24,581	2161,419	0	201,733	201,733	99,716	0	0	0	0	0	0	0
12:14:21	-198,852	2169,868	11,748	11,572	10,408	6,905	8,567	21,2	951,135	24,581	2161,427	0	201,733	201,733	99,716	0	0	0	0	0	0	0
12:14:21	-198,925	2167,879	11,748	11,572	10,397	6,885	8,534	21,2	951,135	24,581	2161,434	0	201,733	201,733	99,716	0	0	0	0	0	0	0
12:14:21	-219,458	2165,684	11,748	11,523	10,385	6,862	8,501	21,2	951,135	24,581	2161,438	0	201,733	201,733	99,716	0	0	0	0	0	0	0
12:14:21	-220,385	2163,48	11,748	11,621	10,372	6,84	8,468	21,2	951,135	24,581	2161,44	0	201,733	201,733	99,716	0	0	0	0	0	0	0
12:14:21	-177,343	2161,707	11,748	11,572	10,362	6,821	8,436	21,2	951,135	24,581	2161,44	0	201,733	201,733	99,716	0	0	0	0	0	0	0
12:14:21	-238,72	2159,319	11,748	11,572	10,349	6,797	8,404	21,2	951,135	24,581	2159,319	0	201,733	201,733	99,716	0	0	0	0	0	0	0
12:14:21	-235,156	2156,968	11,65	11,523	10,34	6,772	8,372	21,2	951,135	24,581	2156,968	0	201,733	201,733	99,716	0	0	0	0	0	0	0
12:14:21	-234,35	2154,624	11,504	11,377	10,335	6,748	8,34	21,2	951,135	24,581	2154,624	0	201,733	201,733	99,716	0	0	0	0	0	0	0
12:14:21	-235,058	2152,274	11,406	11,23	10,327	6,724	8,308	21,2	951,135	24,581	2152,274	0	201,733	201,733	99,716	0	0	0	0	0	0	0
12:14:21	-188,72	2150,387	11,308	11,181	10,321	6,705	8,277	21,2	951,135	24,581	2150,387	0	201,733	201,733	99,716	0	0	0	0	0	0	0
12:14:21	-280,468	2147,582	11,162	11,035	10,313	6,676	8,246	21,2	951,135	24,581	2147,582	0	201,733	201,733	99,716	0	0	0	0	0	0	0
12:14:21	-97,875	2146,603	11,162	11,084	10,307	6,666	8,215	21,2	951,135	24,581	2146,603	0	201,733	201,733	99,716	0	0	0	0	0	0	0
12:14:21	-174,34	2144,86	11,113	11,035	10,3	6,648	8,184	21,2	951,135	24,581	2144,86	0	201,733	201,733	99,716	0	0	0	0	0	0	0
12:14:21	-284,57	2142,014	10,966	10,888	10,292	6,618	8,153	21,2	951,135	24,581	2142,014	0	201,733	201,733	99,716	0	0	0	0	0	0	0
12:14:21	-52,416	2141,49	11,015	10,937	10,286	6,613	8,123	21,2	951,135	24,581	2141,49	0	201,733	201,733	99,716	0	0	0	0	0	0	0
12:14:21	-163,354	2139,856	11,015	10,937	10,277	6,596	8,093	21,2	951,135	24,581	2139,856	0	201,733	201,733	99,716	0	0	0	0	0	0	0
12:14:21	-58,398	2139,272	11,113	10,888	10,268	6,59	8,064	21,2	951,135	24,581	2139,272	0	201,733	201,733	99,716	0	0	0	0	0	0	0
12:14:21	-174,633	2137,526	11,015	10,84	10,264	6,572	8,034	21,2	951,135	24,581	2137,526	0	201,733	201,733	99,716	0	0	0	0	0	0	0
12:14:21	-227,221	2135,254	10,918	10,84	10,256	6,549	8,005	21,2	951,135	24,581	2135,254	0	201,733	201,733	99,716	0	0	0	0	0	0	0
12:14:21	-98,925	2134,265	10,918	10,84	10,25	6,538	7,976	21,2	951,135	24,581	2134,265	0	201,733	201,733	99,716	0	0	0	0	0	0	0
12:14:21	-137,451	2132,89	10,918	10,84	10,242	6,524	7,948	21,2	951,135	24,581	2132,89	0	201,733	201,733	99,716	0	0	0	0	0	0	0
12:14:21	-175,61	2131,134	10,82	10,742	10,238	6,506	7,92	21,2	951,135	24,581	2131,134	0	201,733	201,733	99,716	0	0	0	0	0	0	0
12:14:21	-83,789	2130,296	10,82	10,742	10,233	6,497	7,892	21,2	951,135	24,581	2130,296	0	201,733	201,733	99,716	0	0	0	0	0	0	0
12:14:21	-64,965	2129,646	10,918	10,84	10,224	6,491	7,864	21,2	951,135	24,581	2129,646	0	201,733	201,733	99,716	0	0	0	0	0	0	0
12:14:21	-84,838	2128,798	10,918	10,888	10,219	6,482	7,837	21,2	951,135	24,581	2128,798	0	201,733	201,733	99,716	0	0	0	0	0	0	0
12:14:21	-222,192	2126,576	10,771	10,693	10,214	6,459	7,81	21,2	951,135	24,581	2126,576	0	201,733	201,733	99,716	0	0	0	0	0	0	0
12:14:21	-71,923	2125,857	10,771	10,693	10,21	6,452	7,784	21,2	951,135	24,581	2125,857	0	201,733	201,733	99,716	0	0	0	0	0	0	0
12:14:21	-103,588	2124,821	10,673	10,595	10,209	6,441	7,757	21,2	951,135	24,581	2124,821	0	201,733	201,733	99,716	0	0	0	0	0	0	0
12:14:21	-73,022	2124,091	10,673	10,547	10,205	6,433	7,731	21,2	951,135	24,581	2124,091	0	201,733	201,733	99,716	0	0	0	0	0	0	0
12:14:21	-85,864	2123,232	10,673	10,547	10,2	6,425	7,706	21,2	951,135	24,581	2123,232	0	201,733	201,733	99,716	0	0	0	0	0	0	0
12:14:21	-85,888	2122,373	10,673	10,595	10,195	6,416	7,68	21,2	951,135	24,581	2122,373	0	201,733	201,733	99,716	0	0	0	0	0	0	0
12:14:21	-74,243	2121,631	10,673	10,547	10,191	6,408	7,655	21,2	951,135	24,581	2121,631	0	201,733	201,733	99,716	0	0	0	0	0	0	0
12:14:21	-119,384	2120,437	10,625	10,547	10,187	6,396	7,631	21,2	951,135	24,581	2120,437	0	201,733	201,733	99,716	0	0	0	0	0	0	0
12:14:21	-74,096	2119,696	10,625	10,498	10,183	6,388	7,606	21,2	951,135	24,581	2119,696	0	201,733	201,733	99,716	0	0	0	0	0	0	0
12:14:21	-24,658	2119,449	10,625	10,498	10,181	6,386	7,582	21,2	951,135	24,581	2119,449	0	201,733	201,733	99,716	0	0	0	0	0	0	0
12:14:21	-74,023	2118,709	10,625	10,498	10,177	6,378	7,559	21,2	951,135	24,581	2118,709	0	201,733	201,733	99,716	0	0	0	0	0	0	0
12:14:21	-166,992	2117,039	10,527	10,4	10,173	6,361	7,535	21,2	951,135	24,581	2117,039	0	201,733	201,733	99,716	0	0	0	0	0	0	0
12:14:21	-76,171	2116,277	10,527	10,498	10,169	6,353	7,512	21,2	951,135	24,581	2116,277	0	201,733	201,733	99,716	0	0	0	0	0	0	0
12:14:21	-10,742	2116,17	10,527	10,547	10,168	6,352	7,489	21,2	951,135	24,581	2116,17	0	201,733	201,733	99,716	0	0	0	0	0	0	0
12:14:21	-76,147	2115,409	10,527	10,547	10,164	6,344	7,467	21,2	951,135	24,581	2115,409	0	201,733	201,733	99,716	0	0	0	0	0	0	0
12:14:21	-77,441	2114,634	10,527	10,498	10,159	6,336	7,445	21,2	951,135	24,581	2114,634	0	201,733	201,733	99,716	0	0	0	0	0	0	0
12:14:21	-121,435	2113,42	10,478	10,4	10,155	6,323	7,423	21,2	951,135	24,581	2113,42	0	201,733	201,733	99,716	0	0	0	0	0	0	0
12:14:21	-22,509	2113,195	10,478	10,4	10,154	6,321	7,401	21,2	951,135	24,581	2113,195	0	201,733	201,733	99,716	0	0	0	0	0	0	0
12:14:21	-135,839	2111,836	10,332	10,351	10,154	6,307	7,38	21,2	951,135	24,581	2111,836	0	201,733	201,733	99,716	0	0	0	0	0	0	0
12:14:21	0	2111,836	10,332	10,205	10,154	6,307	7,359	21,2	951,135	24,581	2111,836	0	201,733	201,733	99,716	0	0	0	0	0	0	0
12:14:21	-77,441	2111,062	10,332	10,302	10,149	6,299	7,338	21,2	951,135	24,581	2111,062	0	201,733	201,733	99,716	0	0	0	0	0	0	0
12:14:21	-11,743	2110,944	10,332	10,205	10,149	6,298	7,317	21,2	951,135	24,581	2110,944	0	201,733	201,733	99,716	0	0	0	0	0	0	0
12:14:21	-65,429	2110,29	10,332	10,302	10,145	6,291	7,297	21,2	951,135	24,581	2110,29	0	201,733	201,733	99,716	0	0	0	0	0	0	0
12:14:21	79,809	2111,088	10,429	10,351	10,144	6,299	7,278	21,2	951,135	24,581	2110,291	0	201,733	201,733	99,716	0	0	0	0	0	0	0
12:14:21	-170,068	2109,388	10,332	10,205	10,14	6,282	7,258	21,2	951,135	24,581	2109,388	0	201,733	201,733	99,716	0	0	0	0	0	0	0
12:14:21	12,109	2109,509	10,429	10,4	10,135	6,283	7,239	21,2	951,135	24,581	2109,388	0	201,733	201,733	99,716	0	0	0	0	0	0	0
12:14:21	-33,032	2109,178	10,478	10,351	10,131	6,28	7,22	21,2	951,135	24,581	2109,178	0	201,733	201,733	99,716	0	0	0	0	0	0	0
12:14:21	-10,766	2109,071	10,478	10,498	10,13	6,279	7,202	21,2	951,135	24,581	2109,071	0	201,733	201,733	99,716	0	0	0	0	0	0	0
12:14:21	-78,417	2108,286	10,478	10,4	10,126	6,27	7,184	21,2	951,135	24,581	2108,286	0	201,733	201,733	99,716	0	0	0	0	0	0	0
12:14:21	-54,931	2107,737	10,429	10,351	10,125	6,265	7,166	21,2	951,135	24,581	2107,737	0	201,733	201,733	99,716	0	0	0	0	0	0	0
12:14:21	-159,13	2106,146	10,332	10,302	10,121	6,248	7,148	21,2	951,135	24,581	2106,146	0	201,733	201,733	99,716	0	0	0	0	0	0	0
12:14:21	20,678	2106,353	10,429	10,4	10,117	6,251	7,13	21,2	951,135	24,581	2106,146	0	201,733	201,733	99,716	0	0	0	0	0	0	0
12:14:21	-9,667	2106,256	10,429	10,351	10,117	6,25	7,113	21,2	951,135	24,581	2106,146	0	201,733	201,733	99,716	0	0	0	0	0	0	0
12:14:21	-90,478	2105,351	10,332	10,205	10,117	6,24	7,096	21,2	951,135	24,581	2105,351	0	201,733	201,733	99,716	0	0	0	0	0	0	0
12:14:21	-145,385	2103,897	10,185	10,156	10,116	6,225	7,079	21,2	951,135	24,581	2103,897	0	201,733	201,733	99,716	0	0	0	0	0	0	0
12:14:21	19,58	2104,093	10,283	10,156	10,112	6,227	7,062	21,2	951,135	24,581	2103,897	0	201,733	201,733	99,716	0	0	0	0	0	0	0
12:14:21	-35,327	2103,74	10,332	10,351	10,108	6,224	7,045	21,2	951,135	24,581	2103,74	0	201,733	201,733	99,716	0	0	0	0	0	0	0
12:14:21	-9,521	2103,645	10,332	10,205	10,107	6,223	7,029	21,2	951,135	24,581	2103,645	0	201,733	201,733	99,716	0	0	0	0	0	0	0
12:14:21	-80,541	2102,839	10,332	10,302	10,102	6,214	7,013	21,2	951,135	24,581	2102,839	0	201,733	201,733	99,716	0	0	0	0	0	0	0
12:14:21	-81,64	2102,023	10,332	10,302	10,098	6,206	6,997	21,2	951,135	24,581	2102,023	0	201,733	201,733	99,716	0	0	0	0	0	0	0
12:14:21	0	2102,023	10,332	10,205	10,098	6,206	6,982	21,2	951,135	24,581	2102,023	0	201,733	201,733	99,716	0	0	0	0	0	0	0
12:14:21	9,912	2102,122	10,429	10,4	10,093	6,207	6,967	21,2	951,135	24,581	2102,023	0	201,733	201,733	99,716	0	0	0	0	0	0	0
12:14:21	0	2102,122	10,429	10,302	10,093	6,207	6,952	21,2	951,135	24,581	2102,023	0	201,733	201,733	99,716	0	0	0	0	0	0	0
12:14:21	-100,122	2101,121	10,332	10,205	10,093	6,197	6,937	21,2	951,135	24,581	2101,121	0	201,733	201,733	99,716	0	0	0	0	0	0	0
12:14:21	-45,214	2100,669	10,283	10,156	10,093	6,192	6,922	21,2	951,135	24,581	2100,669	0	201,733	201,733	99,716	0	0	0	0	0	0	0
12:14:21	-72,973	2099,939	10,283	10,058	10,089	6,184	6,908	21,2	951,135	24,581	2099,939	0	201,733	201,733	99,716	0	0	0	0	0	0	0
12:14:21	0	2099,939	10,283	10,058	10,089	6,184	6,894	21,2	951,135	24,581	2099,939	0	201,733	201,733	99,716	0	0	0	0	0	0	0
12:14:21	-135,62	2098,583	10,136	10,009	10,089	6,17	6,88	21,2	951,135	24,581	2098,583	0	201,733	201,733	99,716	0	0	0	0	0	0	0
12:14:21	45,19	2099,035	10,185	10,058	10,089	6,175	6,866	21,2	951,135	24,581	2098,583	0	201,733	201,733	99,716	0	0	0	0	0	0	0
12:14:21	-81,616	2098,218	10,185	10,058	10,084	6,167	6,852	21,2	951,135	24,581	2098,218	0	201,733	201,733	99,716	0	0	0	0	0	0	0
12:14:21	81,787	2099,036	10,283	10,156	10,083	6,175	6,839	21,2	951,135	24,581	2098,219	0	201,733	201,733	99,716	0	0	0	0	0	0	0
12:14:21	-83,691	2098,199	10,283	10,058	10,079	6,167	6,826	21,2	951,135	24,581	2098,199	0	201,733	201,733	99,716	0	0	0	0	0	0	0
12:14:21	-135,595	2096,843	10,136	10,058	10,079	6,153	6,812	21,2	951,135	24,581	2096,843	0	201,733	201,733	99,716	0	0	0	0	0	0	0
12:14:21	-28,857	2096,555	10,185	10,156	10,074	6,15	6,799	21,2	951,135	24,581	2096,555	0	201,733	201,733	99,716	0	0	0	0	0	0	0
12:14:21	81,787	2097,373	10,283	10,156	10,074	6,158	6,787	21,2	951,135	24,581	2096,555	0	201,733	201,733	99,716	0	0	0	0	0	0	0
12:14:21	-164,453	2095,728	10,185	10,058	10,07	6,141	6,774	21,2	951,135	24,581	2095,728	0	201,733	201,733	99,716	0	0	0	0	0	0	0
12:14:21	-8,593	2095,642	10,185	10,156	10,069	6,14	6,762	21,2	951,135	24,581	2095,642	0	201,733	201,733	99,716	0	0	0	0	0	0	0
12:14:21	0	2095,642	10,185	10,058	10,069	6,14	6,75	21,2	951,135	24,581	2095,642	0	201,733	201,733	99,716	0	0	0	0	0	0	0
12:14:21	-74,047	2094,902	10,185	10,058	10,065	6,133	6,737	21	953,025	24,581	2094,902	0	201,733	201,733	99,716	0	0	0	0	0	0	0
12:14:21	-12,841	2094,773	10,185	10,156	10,065	6,131	6,726	21	953,025	24,581	2094,773	0	201,733	201,733	99,716	0	0	0	0	0	0	0
12:14:21	-75,268	2094,021	10,185	10,205	10,06	6,123	6,714	21	953,025	24,581	2094,021	0	201,733	201,733	99,716	0	0	0	0	0	0	0
12:14:21	128,125	2095,302	10,332	10,351	10,06	6,137	6,702	21	953,025	24,581	2094,022	0	201,733	201,733	99,716	0	0	0	0	0	0	0
12:14:21	58,105	2095,883	10,478	10,498	10,055	6,143	6,691	21	953,025	24,581	2094,024	0	201,733	201,733	99,716	0	0	0	0	0	0	0
12:14:21	128,002	2097,163	10,625	10,693	10,055	6,156	6,681	21	953,025	24,581	2094,027	0	201,733	201,733	99,716	0	0	0	0	0	0	0
12:14:22	323,974	2100,403	10,966	11,035	10,055	6,189	6,671	21	953,025	24,581	2094,033	0	201,733	201,733	99,716	0	0	0	0	0	0	0
12:14:22	484,521	2105,248	11,406	11,572	10,06	6,239	6,663	21	953,025	24,581	2094,044	0	201,733	201,733	99,716	0	0	0	0	0	0	0
12:14:22	400,292	2109,251	11,65	11,914	10,07	6,28	6,655	21	953,025	24,581	2094,06	0	201,733	201,733	99,716	0	0	0	0	0	0	0
12:14:22	639,624	2115,647	11,992	12,256	10,088	6,346	6,649	21	953,025	24,581	2094,081	0	201,733	201,733	99,716	0	0	0	0	0	0	0
12:14:22	560,815	2121,255	12,138	12,744	10,112	6,404	6,645	21	953,025	24,581	2094,108	0	201,074	201,074	99,714	0	0	0	0	0	0	0
12:14:22	746,313	2128,718	12,334	13,037	10,144	6,481	6,641	21	953,025	24,581	2094,143	0	201,074	201,074	99,714	0	0	0	0	0	0	0
12:14:22	780,639	2136,525	12,48	13,33	10,181	6,562	6,64	21	953,025	24,581	2094,185	0	201,074	201,074	99,714	0	0	0	0	0	0	0
12:14:22	553,198	2142,057	12,334	13,379	10,22	6,619	6,639	21	953,025	24,581	2094,233	0	201,074	201,074	99,714	0	0	0	0	0	0	0
12:14:22	951,22	2151,569	12,529	13,574	10,264	6,717	6,641	21	953,025	24,581	2094,29	0	201,074	201,074	99,714	0	0	0	0	0	0	0
12:14:22	863,574	2160,205	12,627	13,867	10,307	6,806	6,644	21	953,025	24,581	2094,356	0	201,074	201,074	99,714	0	0	0	0	0	0	0
12:14:22	1046,093	2170,666	13,017	14,209	10,346	6,914	6,649	21	953,025	24,581	2094,433	0	201,074	201,074	99,714	0	0	0	0	0	0	0
12:14:22	975,781	2180,423	13,31	14,648	10,386	7,014	6,657	21	953,025	24,581	2094,519	0	201,074	201,074	99,714	0	0	0	0	0	0	0
12:14:22	1289,819	2193,322	13,896	15,136	10,428	7,147	6,666	21	953,025	24,581	2094,617	0	201,074	201,074	99,714	0	0	0	0	0	0	0
12:14:22	1132,421	2204,646	14,384	15,82	10,466	7,264	6,678	21	953,025	24,581	2094,727	0	201,074	201,074	99,714	0	0	0	0	0	0	0
12:14:22	1129,736	2215,943	14,726	15,967	10,512	7,38	6,692	21	953,025	24,581	2094,849	0	201,074	201,074	99,714	0	0	0	0	0	0	0
12:14:22	765,991	2223,603	14,58	16,064	10,563	7,459	6,707	21	953,025	24,581	2094,977	0	201,074	201,074	99,714	0	0	0	0	0	0	0
12:14:22	1133,813	2234,941	14,775	16,357	10,617	7,576	6,724	21	953,025	24,581	2095,117	0	201,074	201,074	99,714	0	0	0	0	0	0	0
12:14:22	919,799	2244,139	14,629	16,504	10,677	7,671	6,742	21	953,025	24,581	2095,266	0	201,074	201,074	99,714	0	0	0	0	0	0	0
12:14:22	861,352	2252,753	14,482	16,406	10,733	7,76	6,762	21	953,025	24,581	2095,424	0	201,074	201,074	99,714	0	0	0	0	0	0	0
12:14:22	1046,313	2263,216	14,629	16,504	10,785	7,868	6,784	21	953,025	24,581	2095,591	0	201,074	201,074	99,714	0	0	0	0	0	0	0
12:14:22	1139,868	2274,615	14,873	16,552	10,836	7,985	6,807	21	953,025	24,581	2095,771	0	201,074	201,074	99,714	0	0	0	0	0	0	0
12:14:22	1335,961	2287,974	15,41	17,383	10,883	8,123	6,833	21	953,025	24,581	2095,963	0	201,074	201,074	99,714	0	0	0	0	0	0	0
12:14:22	1399,755	2301,972	16,093	17,969	10,925	8,267	6,861	21	953,025	24,581	2096,169	0	201,074	201,074	99,714	0	0	0	0	0	0	0
12:14:22	1111,132	2313,083	16,386	17,92	10,972	8,382	6,891	21	953,025	24,581	2096,386	0	201,074	201,074	99,714	0	0	0	0	0	0	0
12:14:22	841,577	2321,499	16,386	18,164	11,02	8,469	6,922	21	953,025	24,581	2096,611	0	201,074	201,074	99,714	0	0	0	0	0	0	0
12:14:22	1178,833	2333,287	16,582	18,603	11,076	8,59	6,955	21	953,025	24,581	2096,847	0	201,074	201,074	99,714	0	0	0	0	0	0	0
12:14:22	960,327	2342,89	16,533	18,31	11,133	8,689	6,989	21	953,025	24,581	2097,094	0	201,074	201,074	99,714	0	0	0	0	0	0	0
12:14:22	1254,174	2355,432	16,728	18,164	11,193	8,818	7,025	21	953,025	24,581	2097,352	0	201,074	201,074	99,714	0	0	0	0	0	0	0
12:14:22	679,272	2362,225	16,386	18,164	11,25	8,888	7,061	21	953,025	24,581	2097,617	0	201,074	201,074	99,714	0	0	0	0	0	0	0
12:14:22	1682,885	2379,054	17,07	18,603	11,308	9,062	7,1	21	953,025	24,581	2097,898	0	201,074	201,074	99,714	0	0	0	0	0	0	0
12:14:22	856,152	2387,615	17,07	18,945	11,356	9,15	7,141	21	953,025	24,581	2098,188	0	201,074	201,074	99,714	0	0	0	0	0	0	0
12:14:22	1343,872	2401,054	17,656	19,238	11,401	9,289	7,183	21	953,025	24,581	2098,491	0	201,074	201,074	99,714	0	0	0	0	0	0	0
12:14:22	1052,392	2411,578	17,998	19,726	11,441	9,397	7,226	21	953,025	24,581	2098,804	0	201,074	201,074	99,714	0	0	0	0	0	0	0
12:14:22	993,286	2421,511	18,34	20,019	11,479	9,5	7,271	21	953,025	24,581	2099,126	0	201,074	201,074	99,714	0	0	0	0	0	0	0
12:14:22	1311,767	2434,629	19,023	20,361	11,516	9,635	7,317	21	953,025	24,581	2099,462	0	201,074	201,074	99,714	0	0	0	0	0	0	0
12:14:22	1022,07	2444,849	19,267	20,556	11,56	9,74	7,365	21	953,025	24,581	2099,807	0	201,074	201,074	99,714	0	0	0	0	0	0	0
12:14:22	930,859	2454,158	19,365	20,752	11,607	9,836	7,413	21	953,025	24,581	2100,162	0	201,074	201,074	99,714	0	0	0	0	0	0	0
12:14:22	732,104	2461,479	19,17	20,605	11,659	9,912	7,462	21	953,025	24,581	2100,523	0	201,074	201,074	99,714	0	0	0	0	0	0	0
12:14:22	970,581	2471,185	19,17	20,459	11,714	10,012	7,512	21	953,025	24,581	2100,894	0	201,074	201,074	99,714	0	0	0	0	0	0	0
12:14:22	854,882	2479,734	19,023	20,263	11,77	10,1	7,563	21	953,025	24,581	2101,273	0	201,074	201,074	99,714	0	0	0	0	0	0	0
12:14:22	696,289	2486,696	18,877	20,263	11,817	10,172	7,614	21	953,025	24,581	2101,658	0	201,074	201,074	99,714	0	0	0	0	0	0	0
12:14:22	835,083	2495,047	18,877	20,166	11,864	10,258	7,666	21	953,025	24,581	2102,052	0	201,074	201,074	99,714	0	0	0	0	0	0	0
12:14:22	1049,877	2505,546	19,267	20,41	11,902	10,366	7,719	21	953,025	24,581	2102,455	0	201,074	201,074	99,714	0	0	0	0	0	0	0
12:14:22	1110,839	2516,654	19,804	20,801	11,935	10,48	7,773	21	953,025	24,581	2102,869	0	201,074	201,074	99,714	0	0	0	0	0	0	0
12:14:22	840,209	2525,057	20,146	21,484	11,964	10,567	7,828	21	953,025	24,581	2103,291	0	201,074	201,074	99,714	0	0	0	0	0	0	0
12:14:22	1144,311	2536,5	20,635	21,582	12,001	10,685	7,884	21	953,025	24,581	2103,725	0	201,074	201,074	99,714	0	0	0	0	0	0	0
12:14:22	685,546	2543,355	20,732	21,924	12,034	10,756	7,94	21	953,025	24,581	2104,164	0	201,074	201,074	99,714	0	0	0	0	0	0	0
12:14:22	753,051	2550,886	20,732	21,777	12,077	10,833	7,997	21	953,025	24,581	2104,611	0	201,074	201,074	99,714	0	0	0	0	0	0	0
12:14:22	818,286	2559,068	20,781	21,68	12,12	10,918	8,054	21	953,025	24,581	2105,066	0	201,074	201,074	99,714	0	0	0	0	0	0	0
12:14:22	616,088	2565,229	20,488	21,484	12,171	10,981	8,111	21	953,025	24,581	2105,526	0	201,074	201,074	99,714	0	0	0	0	0	0	0
12:14:22	815,844	2573,388	20,488	21,484	12,217	11,065	8,169	21	953,025	24,581	2105,993	0	201,074	201,074	99,714	0	0	0	0	0	0	0
12:14:22	889,892	2582,287	20,635	21,582	12,259	11,157	8,228	21	953,025	24,581	2106,47	0	201,074	201,074	99,714	0	0	0	0	0	0	0
12:14:22	777,319	2590,06	20,781	21,777	12,294	11,237	8,287	21	953,025	24,581	2106,953	0	201,074	201,074	99,714	0	0	0	0	0	0	0
12:14:22	1241,772	2602,478	21,562	22,119	12,321	11,365	8,347	21	953,025	24,581	2107,449	0	201,074	201,074	99,714	0	0	0	0	0	0	0
12:14:22	838,33	2610,861	22,002	22,51	12,344	11,452	8,408	21	953,025	24,581	2107,952	0	201,074	201,074	99,714	0	0	0	0	0	0	0
12:14:22	806,152	2618,922	22,392	22,998	12,368	11,535	8,47	21	953,025	24,581	2108,463	0	201,074	201,074	99,714	0	0	0	0	0	0	0
12:14:22	734,545	2626,268	22,685	23,291	12,393	11,611	8,531	21	953,025	24,581	2108,981	0	201,074	201,074	99,714	0	0	0	0	0	0	0
12:14:22	791,406	2634,182	22,978	23,633	12,421	11,692	8,593	21	953,025	24,581	2109,506	0	201,074	201,074	99,714	0	0	0	0	0	0	0
12:14:22	511,572	2639,298	22,881	23,437	12,455	11,745	8,655	21	953,025	24,581	2110,036	0	201,074	201,074	99,714	0	0	0	0	0	0	0
12:14:22	474,658	2644,044	22,685	23,144	12,492	11,794	8,716	21	953,025	24,581	2110,57	0	201,074	201,074	99,714	0	0	0	0	0	0	0
12:14:22	533,276	2649,377	22,49	22,851	12,533	11,849	8,778	21	953,025	24,581	2111,109	0	201,074	201,074	99,714	0	0	0	0	0	0	0
12:14:22	367,089	2653,048	22,197	22,705	12,57	11,887	8,839	21	953,025	24,581	2111,65	0	201,074	201,074	99,714	0	0	0	0	0	0	0
12:14:22	655,102	2659,599	22,295	22,803	12,601	11,954	8,9	21	953,025	24,581	2112,198	0	201,074	201,074	99,714	0	0	0	0	0	0	0
12:14:22	581,372	2665,413	22,392	22,851	12,629	12,014	8,961	21	953,025	24,581	2112,751	0	201,074	201,074	99,714	0	0	0	0	0	0	0
12:14:22	660,253	2672,015	22,637	22,998	12,652	12,082	9,022	21	953,025	24,581	2113,311	0	201,074	201,074	99,714	0	0	0	0	0	0	0
12:14:22	771,582	2679,731	23,076	23,437	12,671	12,162	9,084	21	953,025	24,581	2113,877	0	201,074	201,074	99,714	0	0	0	0	0	0	0
12:14:22	580,419	2685,535	23,32	23,682	12,69	12,222	9,145	21	953,025	24,581	2114,449	0	201,074	201,074	99,714	0	0	0	0	0	0	0
12:14:22	697,851	2692,514	23,613	23,974	12,713	12,293	9,207	21	953,025	24,581	2115,027	0	201,074	201,074	99,714	0	0	0	0	0	0	0
12:14:22	372,631	2696,24	23,564	23,877	12,736	12,332	9,268	21	953,025	24,581	2115,608	0	201,074	201,074	99,714	0	0	0	0	0	0	0
12:14:22	354,052	2699,781	23,418	23,73	12,764	12,368	9,329	21	953,025	24,581	2116,192	0	201,074	201,074	99,714	0	0	0	0	0	0	0
12:14:22	441,772	2704,198	23,271	23,535	12,797	12,414	9,39	21	953,025	24,581	2116,78	0	201,074	201,074	99,714	0	0	0	0	0	0	0
12:14:22	372,46	2707,923	23,223	23,535	12,821	12,452	9,45	21	953,025	24,581	2117,371	0	201,074	201,074	99,714	0	0	0	0	0	0	0
12:14:22	520,483	2713,128	23,32	23,633	12,845	12,506	9,509	21	953,025	24,581	2117,967	0	201,074	201,074	99,714	0	0	0	0	0	0	0
12:14:22	518,261	2718,31	23,418	23,633	12,868	12,559	9,569	21	953,025	24,581	2118,567	0	201,074	201,074	99,714	0	0	0	0	0	0	0
12:14:22	545,336	2723,764	23,711	23,877	12,883	12,616	9,629	21	953,025	24,581	2119,173	0	201,074	201,074	99,714	0	0	0	0	0	0	0
12:14:22	353,027	2727,294	23,808	24,072	12,897	12,652	9,688	21	953,025	24,581	2119,781	0	201,074	201,074	99,714	0	0	0	0	0	0	0
12:14:22	584,301	2733,137	24,053	24,17	12,916	12,712	9,748	21	953,025	24,581	2120,394	0	201,074	201,074	99,714	0	0	0	0	0	0	0
12:14:22	451,757	2737,655	24,248	24,658	12,93	12,759	9,807	21	953,025	24,581	2121,012	0	201,074	201,074	99,714	0	0	0	0	0	0	0
12:14:22	424,658	2741,901	24,248	24,512	12,954	12,803	9,865	21	953,025	24,581	2121,633	0	201,074	201,074	99,714	0	0	0	0	0	0	0
12:14:22	339,892	2745,3	24,248	24,365	12,973	12,838	9,924	21	953,025	24,581	2122,257	0	201,074	201,074	99,714	0	0	0	0	0	0	0
12:14:22	236,157	2747,662	24,053	24,17	12,997	12,862	9,981	21	953,025	24,581	2122,882	0	201,074	201,074	99,714	0	0	0	0	0	0	0
12:14:22	330,2	2750,964	23,955	24,023	13,021	12,896	10,038	21	953,025	24,581	2123,51	0	201,074	201,074	99,714	0	0	0	0	0	0	0
12:14:22	422,558	2755,189	23,955	24,023	13,045	12,94	10,095	21	953,025	24,581	2124,142	0	201,074	201,074	99,714	0	0	0	0	0	0	0
12:14:22	298,486	2758,174	23,906	23,828	13,065	12,97	10,152	21	953,025	24,581	2124,776	0	201,074	201,074	99,714	0	0	0	0	0	0	0
12:14:22	446,875	2762,643	24,101	24,072	13,079	13,016	10,208	21	953,025	24,581	2125,414	0	201,074	201,074	99,714	0	0	0	0	0	0	0
12:14:22	331,567	2765,959	24,248	24,365	13,089	13,051	10,264	21	953,025	24,581	2126,055	0	201,074	201,074	99,714	0	0	0	0	0	0	0
12:14:22	517,626	2771,135	24,59	24,609	13,099	13,104	10,319	21	953,025	24,581	2126,7	0	201,074	201,074	99,714	0	0	0	0	0	0	0
12:14:22	360,083	2774,736	24,785	24,951	13,108	13,141	10,375	21	953,025	24,581	2127,348	0	201,074	201,074	99,714	0	0	0	0	0	0	0
12:14:22	389,965	2778,635	24,932	24,951	13,122	13,181	10,43	21	953,025	24,581	2127,999	0	201,074	201,074	99,714	0	0	0	0	0	0	0
12:14:22	279,882	2781,434	25,029	25,049	13,132	13,21	10,484	21	953,025	24,581	2128,653	0	201,074	201,074	99,714	0	0	0	0	0	0	0
12:14:22	103,784	2782,472	24,883	24,853	13,146	13,221	10,538	21	953,025	24,581	2129,307	0	201,074	201,074	99,714	0	0	0	0	0	0	0
12:14:22	258,203	2785,054	24,883	24,951	13,16	13,247	10,591	21	953,025	24,581	2129,962	0	201,074	201,074	99,714	0	0	0	0	0	0	0
12:14:22	244,042	2787,494	24,883	24,951	13,174	13,273	10,644	21	953,025	24,581	2130,62	0	201,074	201,074	99,714	0	0	0	0	0	0	0
12:14:22	240,869	2789,903	24,883	24,853	13,188	13,297	10,696	21	953,025	24,581	2131,279	0	201,074	201,074	99,714	0	0	0	0	0	0	0
12:14:22	3,393	2789,937	24,785	24,853	13,193	13,298	10,747	21,2	954,835	24,581	2131,938	0	201,074	201,074	99,714	0	0	0	0	0	0	0
12:14:22	527,783	2795,215	25,176	25,195	13,202	13,352	10,798	21,2	954,835	24,581	2132,601	0	201,074	201,074	99,714	0	0	0	0	0	0	0
12:14:22	27,319	2795,488	25,176	25,146	13,203	13,355	10,848	21,2	954,835	24,581	2133,264	0	201,074	201,074	99,714	0	0	0	0	0	0	0
12:14:22	172,167	2797,21	25,273	25,049	13,207	13,373	10,897	21,2	954,835	24,581	2133,928	0	201,074	201,074	99,714	0	0	0	0	0	0	0
12:14:22	-611,889	2791,091	24,59	24,267	13,211	13,31	10,945	21,2	954,835	24,581	2134,585	0	201,074	201,074	99,714	0	0	0	0	0	0	0
12:14:22	-538,525	2785,706	24,053	23,34	13,211	13,254	10,99	21,2	954,835	24,581	2135,236	0	201,074	201,074	99,714	0	0	0	0	0	0	0
12:14:23	-762,231	2778,083	23,467	22,461	13,202	13,176	11,033	21,2	954,835	24,581	2135,879	0	201,074	201,074	99,714	0	0	0	0	0	0	0
12:14:23	-1107,91	2767,004	22,685	21,631	13,183	13,061	11,073	21,2	954,835	24,581	2136,51	0	201,074	201,074	99,714	0	0	0	0	0	0	0
12:14:23	-928,54	2757,719	22,344	20,801	13,15	12,966	11,11	21,2	954,835	24,581	2137,131	0	201,074	201,074	99,714	0	0	0	0	0	0	0
12:14:23	-632,739	2751,391	22,392	20,898	13,112	12,9	11,145	21,2	954,835	24,581	2137,746	0	201,074	201,074	99,714	0	0	0	0	0	0	0
12:14:23	-1125	2740,141	22,197	20,41	13,06	12,784	11,177	21,2	954,835	24,581	2138,348	0	203,276	203,276	99,723	0	0	0	0	0	0	0
12:14:23	-606,225	2734,079	22,539	20,556	13,007	12,722	11,207	21,2	954,835	24,581	2138,944	0	203,276	203,276	99,723	0	0	0	0	0	0	0
12:14:23	-836,621	2725,713	22,637	20,752	12,954	12,636	11,235	21,2	954,835	24,581	2139,531	0	203,276	203,276	99,723	0	0	0	0	0	0	0
12:14:23	-1094,043	2714,773	22,392	20,166	12,906	12,523	11,261	21,2	954,835	24,581	2140,106	0	203,276	203,276	99,723	0	0	0	0	0	0	0
12:14:23	-1345,776	2701,315	21,806	19,482	12,864	12,384	11,283	21,2	954,835	24,581	2140,667	0	203,276	203,276	99,723	0	0	0	0	0	0	0
12:14:23	-858,422	2692,731	21,709	19,482	12,821	12,296	11,302	21,2	954,835	24,581	2141,219	0	203,276	203,276	99,723	0	0	0	0	0	0	0
12:14:23	-1042,993	2682,301	21,416	19,043	12,778	12,188	11,32	21,2	954,835	24,581	2141,76	0	203,276	203,276	99,723	0	0	0	0	0	0	0
12:14:23	-1594,628	2666,354	20,635	18,261	12,732	12,024	11,334	21,2	954,835	24,581	2142,285	0	203,276	203,276	99,723	0	0	0	0	0	0	0
12:14:23	-755,175	2658,803	20,732	18,701	12,684	11,946	11,346	21,2	954,835	24,581	2142,801	0	203,276	203,276	99,723	0	0	0	0	0	0	0
12:14:23	-1075,195	2648,051	20,635	18,359	12,629	11,835	11,355	21,2	954,835	24,581	2143,306	0	203,276	203,276	99,723	0	0	0	0	0	0	0
12:14:23	-838,452	2639,666	20,781	18,799	12,574	11,749	11,363	21,2	954,835	24,581	2143,803	0	203,276	203,276	99,723	0	0	0	0	0	0	0
12:14:23	-1183,129	2627,835	20,586	18,799	12,518	11,627	11,368	21,2	954,835	24,581	2144,287	0	203,276	203,276	99,723	0	0	0	0	0	0	0
12:14:23	-562,744	2622,207	20,976	18,945	12,465	11,569	11,372	21,2	954,835	24,581	2144,765	0	203,276	203,276	99,723	0	0	0	0	0	0	0
12:14:23	-1025,805	2611,949	20,732	18,945	12,421	11,463	11,374	21,2	954,835	24,581	2145,232	0	203,276	203,276	99,723	0	0	0	0	0	0	0
12:14:23	-1140,307	2600,546	20,244	18,457	12,384	11,345	11,373	21,2	954,835	24,581	2145,687	0	203,276	203,276	99,723	0	0	0	0	0	0	0
12:14:23	-970,849	2590,838	19,853	18,506	12,351	11,245	11,371	21,2	954,835	24,581	2146,132	0	203,276	203,276	99,723	0	0	0	0	0	0	0
12:14:23	-889,013	2581,948	19,463	18,066	12,322	11,154	11,366	21,2	954,835	24,581	2146,568	0	203,276	203,276	99,723	0	0	0	0	0	0	0
12:14:23	-841,528	2573,532	19,121	17,92	12,294	11,067	11,361	21,2	954,835	24,581	2146,995	0	203,276	203,276	99,723	0	0	0	0	0	0	0
12:14:23	-1152,27	2562,01	18,486	17,383	12,264	10,948	11,352	21,2	954,835	24,581	2147,41	0	203,276	203,276	99,723	0	0	0	0	0	0	0
12:14:23	-573,779	2556,272	18,486	17,431	12,231	10,889	11,343	21,2	954,835	24,581	2147,819	0	203,276	203,276	99,723	0	0	0	0	0	0	0
12:14:23	-468,725	2551,585	18,681	17,773	12,194	10,841	11,334	21,2	954,835	24,581	2148,223	0	203,276	203,276	99,723	0	0	0	0	0	0	0
12:14:23	-519,726	2546,387	18,828	17,969	12,157	10,787	11,323	21,2	954,835	24,581	2148,621	0	203,276	203,276	99,723	0	0	0	0	0	0	0
12:14:23	-658,447	2539,803	18,828	17,92	12,12	10,719	11,311	21,2	954,835	24,581	2149,012	0	203,276	203,276	99,723	0	0	0	0	0	0	0
12:14:23	-776,098	2532,042	18,633	17,627	12,087	10,639	11,298	21,2	954,835	24,581	2149,395	0	203,276	203,276	99,723	0	0	0	0	0	0	0
12:14:23	-789,575	2524,146	18,34	17,627	12,058	10,558	11,283	21,2	954,835	24,581	2149,77	0	203,276	203,276	99,723	0	0	0	0	0	0	0
12:14:23	-752,392	2516,622	17,998	17,236	12,034	10,48	11,268	21,2	954,835	24,581	2150,137	0	203,276	203,276	99,723	0	0	0	0	0	0	0
12:14:23	-608,471	2510,537	17,803	16,748	12,011	10,417	11,251	21,2	954,835	24,581	2150,497	0	203,276	203,276	99,723	0	0	0	0	0	0	0
12:14:23	-882,08	2501,717	17,412	16,357	11,982	10,326	11,233	21,2	954,835	24,581	2150,848	0	203,276	203,276	99,723	0	0	0	0	0	0	0
12:14:23	-691,113	2494,806	17,217	16,357	11,954	10,255	11,214	21,2	954,835	24,581	2151,192	0	203,276	203,276	99,723	0	0	0	0	0	0	0
12:14:23	-408,081	2490,725	17,314	16,308	11,926	10,213	11,194	21,2	954,835	24,581	2151,531	0	203,276	203,276	99,723	0	0	0	0	0	0	0
12:14:23	-599,462	2484,73	17,217	16,357	11,897	10,151	11,174	21,2	954,835	24,581	2151,865	0	203,276	203,276	99,723	0	0	0	0	0	0	0
12:14:23	-587,231	2478,858	17,217	16,406	11,864	10,091	11,152	21,2	954,835	24,581	2152,192	0	203,276	203,276	99,723	0	0	0	0	0	0	0
12:14:23	-583,642	2473,021	17,217	16,357	11,831	10,031	11,13	21,2	954,835	24,581	2152,512	0	203,276	203,276	99,723	0	0	0	0	0	0	0
12:14:23	-583,837	2467,183	17,217	16,357	11,798	9,97	11,108	21,2	954,835	24,581	2152,827	0	203,276	203,276	99,723	0	0	0	0	0	0	0
12:14:23	-548,828	2461,695	17,168	16,308	11,77	9,914	11,084	21,2	954,835	24,581	2153,136	0	203,276	203,276	99,723	0	0	0	0	0	0	0
12:14:23	-635,595	2455,339	17,021	16,064	11,742	9,848	11,06	21,2	954,835	24,581	2153,438	0	203,276	203,276	99,723	0	0	0	0	0	0	0
12:14:23	-606,665	2449,272	16,826	16,064	11,718	9,786	11,035	21,2	954,835	24,581	2153,734	0	203,276	203,276	99,723	0	0	0	0	0	0	0
12:14:23	-657,788	2442,694	16,582	15,869	11,694	9,718	11,009	21,2	954,835	24,581	2154,023	0	203,276	203,276	99,723	0	0	0	0	0	0	0
12:14:23	-727,758	2435,417	16,338	15,625	11,667	9,643	10,982	21,2	954,835	24,581	2154,304	0	203,276	203,276	99,723	0	0	0	0	0	0	0
12:14:23	-448,901	2430,928	16,386	15,869	11,639	9,597	10,955	21,2	954,835	24,581	2154,581	0	203,276	203,276	99,723	0	0	0	0	0	0	0
12:14:23	-570,434	2425,223	16,386	15,674	11,606	9,538	10,927	21,2	954,835	24,581	2154,852	0	203,276	203,276	99,723	0	0	0	0	0	0	0
12:14:23	-568,115	2419,542	16,386	15,625	11,574	9,479	10,899	21,2	954,835	24,581	2155,116	0	203,276	203,276	99,723	0	0	0	0	0	0	0
12:14:23	-384,912	2415,693	16,582	15,869	11,542	9,44	10,87	21,2	954,835	24,581	2155,377	0	203,276	203,276	99,723	0	0	0	0	0	0	0
12:14:23	-550,268	2410,19	16,679	15,967	11,506	9,383	10,841	21,2	954,835	24,581	2155,632	0	203,276	203,276	99,723	0	0	0	0	0	0	0
12:14:23	-553,222	2404,658	16,679	15,869	11,474	9,326	10,811	21,2	954,835	24,581	2155,881	0	203,276	203,276	99,723	0	0	0	0	0	0	0
12:14:23	-736,572	2397,292	16,435	15,674	11,446	9,25	10,781	21,2	954,835	24,581	2156,122	0	203,276	203,276	99,723	0	0	0	0	0	0	0
12:14:23	-587,915	2391,413	16,24	15,625	11,423	9,189	10,75	21,2	954,835	24,581	2156,358	0	203,276	203,276	99,723	0	0	0	0	0	0	0
12:14:23	-682,397	2384,589	15,947	15,478	11,401	9,119	10,718	21,2	954,835	24,581	2156,586	0	203,276	203,276	99,723	0	0	0	0	0	0	0
12:14:23	-668,09	2377,908	15,605	14,99	11,381	9,05	10,685	21,2	954,835	24,581	2156,807	0	203,276	203,276	99,723	0	0	0	0	0	0	0
12:14:23	-556,103	2372,347	15,361	14,648	11,363	8,993	10,652	21,2	954,835	24,581	2157,023	0	203,276	203,276	99,723	0	0	0	0	0	0	0
12:14:23	-573,217	2366,615	15,117	14,502	11,344	8,934	10,618	21,2	954,835	24,581	2157,232	0	203,276	203,276	99,723	0	0	0	0	0	0	0
12:14:23	-654,663	2360,068	14,922	14,258	11,317	8,866	10,584	21,2	954,835	24,581	2157,435	0	203,276	203,276	99,723	0	0	0	0	0	0	0
12:14:23	-427,905	2355,789	14,97	14,404	11,29	8,822	10,549	21,2	954,835	24,581	2157,633	0	203,276	203,276	99,723	0	0	0	0	0	0	0
12:14:23	-355,517	2352,234	15,117	14,453	11,262	8,785	10,515	21,2	954,835	24,581	2157,828	0	203,276	203,276	99,723	0	0	0	0	0	0	0
12:14:23	-359,863	2348,636	15,263	14,648	11,234	8,748	10,48	21,2	954,835	24,581	2158,019	0	203,276	203,276	99,723	0	0	0	0	0	0	0
12:14:23	-620,751	2342,428	15,117	14,502	11,207	8,684	10,445	21,2	954,835	24,581	2158,203	0	203,276	203,276	99,723	0	0	0	0	0	0	0
12:14:23	-531,152	2337,117	14,97	14,404	11,185	8,63	10,409	21,2	954,835	24,581	2158,382	0	203,276	203,276	99,723	0	0	0	0	0	0	0
12:14:23	-492,285	2332,194	14,726	14,209	11,17	8,579	10,373	21,2	954,835	24,581	2158,556	0	203,276	203,276	99,723	0	0	0	0	0	0	0
12:14:23	-593,383	2326,26	14,433	13,965	11,152	8,518	10,337	21,2	954,835	24,581	2158,724	0	203,276	203,276	99,723	0	0	0	0	0	0	0
12:14:23	-449,658	2321,763	14,238	13,769	11,137	8,471	10,3	21,2	954,835	24,581	2158,887	0	203,276	203,276	99,723	0	0	0	0	0	0	0
12:14:23	-487,377	2316,89	13,994	13,574	11,123	8,421	10,264	21,2	954,835	24,581	2159,045	0	203,276	203,276	99,723	0	0	0	0	0	0	0
12:14:23	-510,717	2311,782	13,799	13,379	11,104	8,368	10,226	21,2	954,835	24,581	2159,198	0	203,276	203,276	99,723	0	0	0	0	0	0	0
12:14:23	-377,124	2308,011	13,75	13,33	11,086	8,33	10,189	21,2	954,835	24,581	2159,346	0	203,276	203,276	99,723	0	0	0	0	0	0	0
12:14:23	-379,223	2304,219	13,799	13,379	11,062	8,29	10,152	21,2	954,835	24,581	2159,491	0	203,276	203,276	99,723	0	0	0	0	0	0	0
12:14:23	-321,044	2301,008	13,896	13,427	11,038	8,257	10,115	21,2	954,835	24,581	2159,633	0	203,276	203,276	99,723	0	0	0	0	0	0	0
12:14:23	-412,719	2296,881	13,896	13,427	11,015	8,215	10,078	21,2	954,835	24,581	2159,77	0	203,276	203,276	99,723	0	0	0	0	0	0	0
12:14:23	-424,365	2292,638	13,799	13,427	10,996	8,171	10,04	21,2	954,835	24,581	2159,903	0	203,276	203,276	99,723	0	0	0	0	0	0	0
12:14:23	-378,051	2288,857	13,75	13,379	10,977	8,132	10,003	21,2	954,835	24,581	2160,032	0	203,276	203,276	99,723	0	0	0	0	0	0	0
12:14:23	-425,292	2284,604	13,652	13,232	10,958	8,088	9,965	21,2	954,835	24,581	2160,157	0	203,276	203,276	99,723	0	0	0	0	0	0	0
12:14:23	-387,329	2280,731	13,506	13,183	10,944	8,048	9,928	21,2	954,835	24,581	2160,277	0	203,276	203,276	99,723	0	0	0	0	0	0	0
12:14:23	-342,187	2277,309	13,408	13,086	10,93	8,013	9,89	21,2	954,835	24,581	2160,394	0	203,276	203,276	99,723	0	0	0	0	0	0	0
12:14:23	-426,049	2273,048	13,31	12,89	10,911	7,969	9,852	21,2	954,835	24,581	2160,507	0	203,276	203,276	99,723	0	0	0	0	0	0	0
12:14:23	-249,829	2270,55	13,31	12,841	10,897	7,943	9,815	21,2	954,835	24,581	2160,617	0	203,276	203,276	99,723	0	0	0	0	0	0	0
12:14:23	-378,833	2266,762	13,261	12,89	10,878	7,904	9,777	21,2	954,835	24,581	2160,723	0	203,276	203,276	99,723	0	0	0	0	0	0	0
12:14:23	-330,615	2263,456	13,261	12,89	10,859	7,87	9,74	21,2	954,835	24,581	2160,826	0	203,276	203,276	99,723	0	0	0	0	0	0	0
12:14:23	-285,424	2260,601	13,31	12,988	10,841	7,841	9,703	21,2	954,835	24,581	2160,925	0	203,276	203,276	99,723	0	0	0	0	0	0	0
12:14:23	-332,739	2257,274	13,31	12,988	10,822	7,806	9,666	21,2	954,835	24,581	2161,021	0	203,276	203,276	99,723	0	0	0	0	0	0	0
12:14:23	-324,267	2254,031	13,31	13,037	10,803	7,773	9,629	21,2	954,835	24,581	2161,114	0	203,276	203,276	99,723	0	0	0	0	0	0	0
12:14:23	-299,047	2251,041	13,261	12,988	10,789	7,742	9,592	21,2	954,835	24,581	2161,204	0	203,276	203,276	99,723	0	0	0	0	0	0	0
12:14:23	-384,57	2247,195	13,115	12,841	10,775	7,703	9,555	21,2	954,835	24,581	2161,291	0	203,276	203,276	99,723	0	0	0	0	0	0	0
12:14:23	-342,773	2243,767	13,017	12,841	10,761	7,667	9,518	21,2	954,835	24,581	2161,373	0	203,276	203,276	99,723	0	0	0	0	0	0	0
12:14:23	-339,331	2240,374	12,92	12,646	10,747	7,632	9,481	21,2	954,835	24,581	2161,452	0	203,276	203,276	99,723	0	0	0	0	0	0	0
12:14:23	-385,4	2236,52	12,773	12,451	10,733	7,592	9,444	21,2	954,835	24,581	2161,527	0	203,276	203,276	99,723	0	0	0	0	0	0	0
12:14:23	-336,206	2233,158	12,675	12,256	10,719	7,558	9,407	21,2	954,835	24,581	2161,599	0	203,276	203,276	99,723	0	0	0	0	0	0	0
12:14:23	-306,323	2230,095	12,627	12,256	10,704	7,526	9,37	21,2	954,835	24,581	2161,667	0	203,276	203,276	99,723	0	0	0	0	0	0	0
12:14:23	-248,583	2227,609	12,627	12,256	10,69	7,501	9,333	21,2	954,835	24,581	2161,733	0	203,276	203,276	99,723	0	0	0	0	0	0	0
12:14:23	-337,988	2224,229	12,529	12,256	10,676	7,466	9,296	21,2	954,835	24,581	2161,796	0	203,276	203,276	99,723	0	0	0	0	0	0	0
12:14:23	-321,728	2221,012	12,529	12,256	10,658	7,433	9,26	21,2	954,835	24,581	2161,855	0	203,276	203,276	99,723	0	0	0	0	0	0	0
12:14:23	-240,087	2218,611	12,529	12,256	10,644	7,408	9,224	21,2	954,835	24,581	2161,911	0	203,276	203,276	99,723	0	0	0	0	0	0	0
12:14:23	-249,609	2216,115	12,529	12,256	10,63	7,382	9,187	21,2	954,835	24,581	2161,966	0	203,276	203,276	99,723	0	0	0	0	0	0	0
12:14:23	-246,313	2213,652	12,529	12,158	10,616	7,357	9,152	21,1	952,565	24,581	2162,017	0	203,276	203,276	99,723	0	0	0	0	0	0	0
12:14:23	-342,358	2210,228	12,48	12,158	10,599	7,321	9,116	21,1	952,565	24,581	2162,066	0	203,276	203,276	99,723	0	0	0	0	0	0	0
12:14:24	-195,336	2208,275	12,529	12,158	10,585	7,301	9,08	21,1	952,565	24,581	2162,112	0	203,276	203,276	99,723	0	0	0	0	0	0	0
12:14:24	-330,444	2204,97	12,431	12,109	10,572	7,267	9,045	21,1	952,565	24,581	2162,155	0	203,276	203,276	99,723	0	0	0	0	0	0	0
12:14:24	-180,688	2203,163	12,431	12,109	10,561	7,249	9,009	21,1	952,565	24,581	2162,196	0	203,276	203,276	99,723	0	0	0	0	0	0	0
12:14:24	-370,629	2199,457	12,285	11,963	10,548	7,21	8,974	21,1	952,565	24,581	2162,233	0	203,276	203,276	99,723	0	0	0	0	0	0	0
12:14:24	-247,46	2196,983	12,285	11,914	10,534	7,185	8,939	21,1	952,565	24,581	2162,268	0	203,276	203,276	99,723	0	0	0	0	0	0	0
12:14:24	-271,215	2194,27	12,187	11,816	10,524	7,157	8,904	21,1	952,565	24,581	2162,3	0	203,276	203,276	99,723	0	0	0	0	0	0	0
12:14:24	-229,101	2191,979	12,187	11,816	10,511	7,133	8,869	21,1	952,565	24,581	2162,329	0	203,276	203,276	99,723	0	0	0	0	0	0	0
12:14:24	-273,706	2189,242	12,138	11,816	10,498	7,105	8,835	21,1	952,565	24,581	2162,356	0	203,276	203,276	99,723	0	0	0	0	0	0	0
12:14:24	-268,847	2186,554	12,041	11,816	10,488	7,077	8,8	21,1	952,565	24,581	2162,38	0	201,884	201,884	99,717	0	0	0	0	0	0	0
12:14:24	-240,82	2184,146	12,041	11,767	10,474	7,053	8,766	21,1	952,565	24,581	2162,402	0	201,884	201,884	99,717	0	0	0	0	0	0	0
12:14:24	-206,909	2182,077	11,992	11,767	10,465	7,031	8,732	21,1	952,565	24,581	2162,422	0	201,884	201,884	99,717	0	0	0	0	0	0	0
12:14:24	-241,04	2179,666	11,992	11,718	10,451	7,006	8,698	21,1	952,565	24,581	2162,44	0	201,884	201,884	99,717	0	0	0	0	0	0	0
12:14:24	-220,41	2177,462	11,992	11,718	10,439	6,984	8,665	21,1	952,565	24,581	2162,455	0	201,884	201,884	99,717	0	0	0	0	0	0	0
12:14:24	-176,367	2175,698	11,992	11,718	10,429	6,965	8,631	21,1	952,565	24,581	2162,468	0	201,884	201,884	99,717	0	0	0	0	0	0	0
12:14:24	-266,04	2173,038	11,943	11,718	10,416	6,938	8,598	21,1	952,565	24,581	2162,478	0	201,884	201,884	99,717	0	0	0	0	0	0	0
12:14:24	-177,392	2171,264	11,943	11,621	10,406	6,92	8,565	21,1	952,565	24,581	2162,487	0	201,884	201,884	99,717	0	0	0	0	0	0	0
12:14:24	-292,187	2168,342	11,845	11,621	10,395	6,89	8,532	21,1	952,565	24,581	2162,493	0	201,884	201,884	99,717	0	0	0	0	0	0	0
12:14:24	-87,5	2167,467	11,943	11,621	10,385	6,881	8,5	21,1	952,565	24,581	2162,498	0	201,884	201,884	99,717	0	0	0	0	0	0	0
12:14:24	-311,523	2164,352	11,845	11,621	10,372	6,848	8,467	21,1	952,565	24,581	2162,5	0	201,884	201,884	99,717	0	0	0	0	0	0	0
12:14:24	-250,17	2161,85	11,748	11,572	10,363	6,823	8,435	21,1	952,565	24,581	2161,85	0	201,884	201,884	99,717	0	0	0	0	0	0	0
12:14:24	-250,146	2159,349	11,65	11,425	10,354	6,797	8,403	21,1	952,565	24,581	2159,349	0	201,884	201,884	99,717	0	0	0	0	0	0	0
12:14:24	-308,251	2156,266	11,406	11,279	10,35	6,765	8,371	21,1	952,565	24,581	2156,266	0	201,884	201,884	99,717	0	0	0	0	0	0	0
12:14:24	-189,965	2154,367	11,308	11,181	10,344	6,746	8,339	21,1	952,565	24,581	2154,367	0	201,884	201,884	99,717	0	0	0	0	0	0	0
12:14:24	-160,034	2152,766	11,308	11,23	10,335	6,729	8,308	21,1	952,565	24,581	2152,766	0	201,884	201,884	99,717	0	0	0	0	0	0	0
12:14:24	-161,303	2151,153	11,308	11,23	10,326	6,712	8,276	21,1	952,565	24,581	2151,153	0	201,884	201,884	99,717	0	0	0	0	0	0	0
12:14:24	-189,477	2149,258	11,259	11,084	10,317	6,693	8,245	21,1	952,565	24,581	2149,258	0	201,884	201,884	99,717	0	0	0	0	0	0	0
12:14:24	-99,438	2148,264	11,308	11,181	10,309	6,683	8,215	21,1	952,565	24,581	2148,264	0	201,884	201,884	99,717	0	0	0	0	0	0	0
12:14:24	-143,359	2146,83	11,259	11,035	10,304	6,668	8,184	21,1	952,565	24,581	2146,83	0	201,884	201,884	99,717	0	0	0	0	0	0	0
12:14:24	-282,47	2144,006	11,113	10,937	10,295	6,639	8,154	21,1	952,565	24,581	2144,006	0	201,884	201,884	99,717	0	0	0	0	0	0	0
12:14:24	-82,739	2143,178	11,113	11,035	10,291	6,63	8,124	21,1	952,565	24,581	2143,178	0	201,884	201,884	99,717	0	0	0	0	0	0	0
12:14:24	-239,062	2140,788	11,015	10,888	10,282	6,606	8,094	21,1	952,565	24,581	2140,788	0	201,884	201,884	99,717	0	0	0	0	0	0	0
12:14:24	-96,826	2139,819	11,015	10,84	10,277	6,596	8,065	21,1	952,565	24,581	2139,819	0	201,884	201,884	99,717	0	0	0	0	0	0	0
12:14:24	-149,243	2138,327	11,015	10,888	10,268	6,58	8,036	21,1	952,565	24,581	2138,327	0	201,884	201,884	99,717	0	0	0	0	0	0	0
12:14:24	-98,73	2137,34	11,015	10,888	10,263	6,57	8,007	21,1	952,565	24,581	2137,34	0	201,884	201,884	99,717	0	0	0	0	0	0	0
12:14:24	-114,428	2136,195	11,113	10,888	10,251	6,558	7,979	21,1	952,565	24,581	2136,195	0	201,884	201,884	99,717	0	0	0	0	0	0	0
12:14:24	-97,9	2135,216	11,113	10,937	10,245	6,548	7,951	21,1	952,565	24,581	2135,216	0	201,884	201,884	99,717	0	0	0	0	0	0	0
12:14:24	-230,346	2132,913	11,015	10,888	10,238	6,524	7,923	21,1	952,565	24,581	2132,913	0	201,884	201,884	99,717	0	0	0	0	0	0	0
12:14:24	-129,174	2131,621	10,966	10,84	10,233	6,511	7,895	21,1	952,565	24,581	2131,621	0	201,884	201,884	99,717	0	0	0	0	0	0	0
12:14:24	-130,175	2130,319	10,918	10,84	10,228	6,498	7,868	21,1	952,565	24,581	2130,319	0	201,884	201,884	99,717	0	0	0	0	0	0	0
12:14:24	-161,669	2128,703	10,82	10,742	10,224	6,481	7,84	21,1	952,565	24,581	2128,703	0	201,884	201,884	99,717	0	0	0	0	0	0	0
12:14:24	-14,062	2128,562	10,82	10,693	10,223	6,48	7,814	21,1	952,565	24,581	2128,562	0	201,884	201,884	99,717	0	0	0	0	0	0	0
12:14:24	-130,175	2127,26	10,771	10,693	10,218	6,466	7,787	21,1	952,565	24,581	2127,26	0	201,884	201,884	99,717	0	0	0	0	0	0	0
12:14:24	-234,643	2124,914	10,673	10,595	10,21	6,442	7,761	21,1	952,565	24,581	2124,914	0	201,884	201,884	99,717	0	0	0	0	0	0	0
12:14:24	4,833	2124,962	10,771	10,693	10,205	6,442	7,735	21,1	952,565	24,581	2124,914	0	201,884	201,884	99,717	0	0	0	0	0	0	0
12:14:24	-164,77	2123,315	10,673	10,595	10,201	6,425	7,709	21,1	952,565	24,581	2123,315	0	201,884	201,884	99,717	0	0	0	0	0	0	0
12:14:24	-71,997	2122,595	10,673	10,595	10,197	6,418	7,684	21,1	952,565	24,581	2122,595	0	201,884	201,884	99,717	0	0	0	0	0	0	0
12:14:24	-70,996	2121,885	10,625	10,547	10,195	6,411	7,659	21,1	952,565	24,581	2121,885	0	201,884	201,884	99,717	0	0	0	0	0	0	0
12:14:24	-74,243	2121,142	10,625	10,547	10,191	6,403	7,634	21,1	952,565	24,581	2121,142	0	201,884	201,884	99,717	0	0	0	0	0	0	0
12:14:24	-85,864	2120,284	10,625	10,498	10,186	6,394	7,61	21,1	952,565	24,581	2120,284	0	201,884	201,884	99,717	0	0	0	0	0	0	0
12:14:24	-164,648	2118,637	10,527	10,547	10,182	6,377	7,586	21,1	952,565	24,581	2118,637	0	201,884	201,884	99,717	0	0	0	0	0	0	0
12:14:24	3,686	2118,674	10,625	10,498	10,177	6,378	7,562	21,1	952,565	24,581	2118,637	0	201,884	201,884	99,717	0	0	0	0	0	0	0
12:14:24	-76,367	2117,91	10,625	10,595	10,173	6,37	7,539	21,1	952,565	24,581	2117,91	0	201,884	201,884	99,717	0	0	0	0	0	0	0
12:14:24	-86,914	2117,041	10,625	10,595	10,168	6,361	7,516	21,1	952,565	24,581	2117,041	0	201,884	201,884	99,717	0	0	0	0	0	0	0
12:14:24	-76,147	2116,28	10,625	10,498	10,164	6,353	7,493	21,1	952,565	24,581	2116,28	0	201,884	201,884	99,717	0	0	0	0	0	0	0
12:14:24	-77,465	2115,505	10,625	10,547	10,159	6,345	7,47	21,1	952,565	24,581	2115,505	0	201,884	201,884	99,717	0	0	0	0	0	0	0
12:14:24	-98,657	2114,518	10,625	10,595	10,154	6,335	7,448	21,1	952,565	24,581	2114,518	0	201,884	201,884	99,717	0	0	0	0	0	0	0
12:14:24	-11,987	2114,399	10,625	10,547	10,153	6,334	7,426	21,1	952,565	24,581	2114,399	0	201,884	201,884	99,717	0	0	0	0	0	0	0
12:14:24	-156,005	2112,838	10,527	10,547	10,149	6,317	7,405	21,1	952,565	24,581	2112,838	0	201,884	201,884	99,717	0	0	0	0	0	0	0
12:14:24	-90,551	2111,933	10,429	10,351	10,149	6,308	7,383	21,1	952,565	24,581	2111,933	0	201,884	201,884	99,717	0	0	0	0	0	0	0
12:14:24	-90,502	2111,028	10,332	10,302	10,149	6,299	7,362	21,1	952,565	24,581	2111,028	0	201,884	201,884	99,717	0	0	0	0	0	0	0
12:14:24	-45,263	2110,575	10,283	10,156	10,149	6,294	7,341	21,1	952,565	24,581	2110,575	0	201,884	201,884	99,717	0	0	0	0	0	0	0
12:14:24	-102,246	2109,553	10,185	10,156	10,149	6,284	7,32	21,1	952,565	24,581	2109,553	0	201,884	201,884	99,717	0	0	0	0	0	0	0
12:14:24	-65,405	2108,899	10,185	10,156	10,145	6,277	7,3	21,1	952,565	24,581	2108,899	0	201,884	201,884	99,717	0	0	0	0	0	0	0
12:14:24	-10,742	2108,791	10,185	10,156	10,144	6,276	7,28	21,1	952,565	24,581	2108,791	0	201,884	201,884	99,717	0	0	0	0	0	0	0
12:14:24	0,268	2108,794	10,283	10,156	10,139	6,276	7,26	21,1	952,565	24,581	2108,791	0	201,884	201,884	99,717	0	0	0	0	0	0	0
12:14:24	-33,203	2108,462	10,332	10,351	10,135	6,272	7,241	21,1	952,565	24,581	2108,462	0	201,884	201,884	99,717	0	0	0	0	0	0	0
12:14:24	-21,02	2108,252	10,478	10,498	10,126	6,27	7,222	21,1	952,565	24,581	2108,252	0	201,884	201,884	99,717	0	0	0	0	0	0	0
12:14:24	-33,032	2107,922	10,527	10,498	10,121	6,267	7,203	21,1	952,565	24,581	2107,922	0	201,884	201,884	99,717	0	0	0	0	0	0	0
12:14:24	10,986	2108,031	10,625	10,547	10,117	6,268	7,184	21,1	952,565	24,581	2107,922	0	201,884	201,884	99,717	0	0	0	0	0	0	0
12:14:24	-90,502	2107,126	10,527	10,498	10,117	6,259	7,166	21,1	952,565	24,581	2107,126	0	201,884	201,884	99,717	0	0	0	0	0	0	0
12:14:24	-100,122	2106,125	10,429	10,351	10,116	6,248	7,148	21,1	952,565	24,581	2106,125	0	201,884	201,884	99,717	0	0	0	0	0	0	0
12:14:24	-90,478	2105,22	10,332	10,351	10,116	6,239	7,131	21,1	952,565	24,581	2105,22	0	201,884	201,884	99,717	0	0	0	0	0	0	0
12:14:24	90,478	2106,125	10,429	10,351	10,116	6,248	7,113	21,1	952,565	24,581	2105,221	0	201,884	201,884	99,717	0	0	0	0	0	0	0
12:14:24	-161,352	2104,512	10,332	10,302	10,112	6,232	7,096	21,1	952,565	24,581	2104,512	0	201,884	201,884	99,717	0	0	0	0	0	0	0
12:14:24	-45,239	2104,059	10,283	10,156	10,112	6,227	7,079	21,1	952,565	24,581	2104,059	0	201,884	201,884	99,717	0	0	0	0	0	0	0
12:14:24	-9,667	2103,963	10,283	10,156	10,112	6,226	7,062	21,1	952,565	24,581	2103,963	0	201,884	201,884	99,717	0	0	0	0	0	0	0
12:14:24	-35,156	2103,611	10,332	10,302	10,107	6,222	7,046	21,1	952,565	24,581	2103,611	0	201,884	201,884	99,717	0	0	0	0	0	0	0
12:14:24	9,863	2103,71	10,429	10,351	10,102	6,223	7,03	21,1	952,565	24,581	2103,611	0	201,884	201,884	99,717	0	0	0	0	0	0	0
12:14:24	-90,429	2102,805	10,332	10,205	10,102	6,214	7,014	21,1	952,565	24,581	2102,805	0	201,884	201,884	99,717	0	0	0	0	0	0	0
12:14:24	-81,616	2101,989	10,332	10,302	10,098	6,206	6,998	21,1	952,565	24,581	2101,989	0	201,884	201,884	99,717	0	0	0	0	0	0	0
12:14:24	81,811	2102,807	10,429	10,351	10,097	6,214	6,982	21,1	952,565	24,581	2101,99	0	201,884	201,884	99,717	0	0	0	0	0	0	0
12:14:24	-162,353	2101,184	10,332	10,302	10,093	6,197	6,967	21,1	952,565	24,581	2101,184	0	201,884	201,884	99,717	0	0	0	0	0	0	0
12:14:24	-54,882	2100,635	10,283	10,156	10,093	6,192	6,952	21,1	952,565	24,581	2100,635	0	201,884	201,884	99,717	0	0	0	0	0	0	0
12:14:24	-27,783	2100,357	10,332	10,205	10,089	6,189	6,937	21,1	952,565	24,581	2100,357	0	201,884	201,884	99,717	0	0	0	0	0	0	0
12:14:24	-8,618	2100,271	10,332	10,302	10,088	6,188	6,922	21,1	952,565	24,581	2100,271	0	201,884	201,884	99,717	0	0	0	0	0	0	0
12:14:24	-118,212	2099,089	10,283	10,205	10,084	6,176	6,907	21,1	952,565	24,581	2099,089	0	201,884	201,884	99,717	0	0	0	0	0	0	0
12:14:24	36,596	2099,455	10,332	10,351	10,083	6,179	6,893	21,1	952,565	24,581	2099,089	0	201,884	201,884	99,717	0	0	0	0	0	0	0
12:14:24	-74,047	2098,714	10,332	10,156	10,079	6,172	6,879	21,1	952,565	24,581	2098,714	0	201,884	201,884	99,717	0	0	0	0	0	0	0
12:14:24	-54,858	2098,166	10,283	10,205	10,079	6,166	6,865	21,1	952,565	24,581	2098,166	0	201,884	201,884	99,717	0	0	0	0	0	0	0
12:14:24	-74,047	2097,425	10,283	10,058	10,074	6,159	6,851	21,1	952,565	24,581	2097,425	0	201,884	201,884	99,717	0	0	0	0	0	0	0
12:14:24	-8,618	2097,339	10,283	10,156	10,074	6,158	6,838	21,1	952,565	24,581	2097,339	0	201,884	201,884	99,717	0	0	0	0	0	0	0
12:14:24	0	2097,339	10,283	10,156	10,074	6,158	6,824	21,1	952,565	24,581	2097,339	0	201,884	201,884	99,717	0	0	0	0	0	0	0
12:14:24	-74,072	2096,598	10,283	10,205	10,07	6,15	6,811	21,1	952,565	24,581	2096,598	0	201,884	201,884	99,717	0	0	0	0	0	0	0
12:14:24	-98,925	2095,609	10,185	10,058	10,069	6,14	6,798	21,1	952,565	24,581	2095,609	0	201,884	201,884	99,717	0	0	0	0	0	0	0
12:14:24	-135,522	2094,254	10,039	10,009	10,069	6,126	6,785	21,1	952,565	24,581	2094,254	0	201,884	201,884	99,717	0	0	0	0	0	0	0
12:14:24	90,332	2095,157	10,136	10,058	10,069	6,135	6,772	21,1	952,565	24,581	2094,254	0	201,884	201,884	99,717	0	0	0	0	0	0	0
12:14:24	0	2095,157	10,136	10,058	10,069	6,135	6,76	21,1	952,565	24,581	2094,255	0	201,884	201,884	99,717	0	0	0	0	0	0	0
12:14:24	-74,023	2094,417	10,136	10,009	10,065	6,128	6,747	21,1	952,565	24,581	2094,256	0	201,884	201,884	99,717	0	0	0	0	0	0	0
12:14:24	-8,447	2094,332	10,136	9,961	10,065	6,127	6,735	21	952,565	24,581	2094,256	0	201,884	201,884	99,717	0	0	0	0	0	0	0
12:14:24	135,498	2095,687	10,283	10,058	10,065	6,141	6,723	21	952,565	24,581	2094,257	0	201,884	201,884	99,717	0	0	0	0	0	0	0
12:14:24	-75,268	2094,935	10,283	10,156	10,06	6,133	6,712	21	952,565	24,581	2094,258	0	201,884	201,884	99,717	0	0	0	0	0	0	0
12:14:25	37,817	2095,313	10,332	10,205	10,06	6,137	6,7	21	952,565	24,581	2094,259	0	201,884	201,884	99,717	0	0	0	0	0	0	0
12:14:25	180,712	2097,12	10,527	10,595	10,06	6,155	6,69	21	952,565	24,581	2094,262	0	201,884	201,884	99,717	0	0	0	0	0	0	0
12:14:25	135,595	2098,476	10,673	10,742	10,06	6,169	6,68	21	952,565	24,581	2094,266	0	201,884	201,884	99,717	0	0	0	0	0	0	0
12:14:25	316,503	2101,641	11,015	10,937	10,06	6,202	6,67	21	952,565	24,581	2094,273	0	201,884	201,884	99,717	0	0	0	0	0	0	0
12:14:25	535,18	2106,993	11,504	11,718	10,065	6,257	6,662	21	952,565	24,581	2094,286	0	201,884	201,884	99,717	0	0	0	0	0	0	0
12:14:25	482,348	2111,816	11,845	11,963	10,074	6,307	6,655	21	952,565	24,581	2094,304	0	201,884	201,884	99,717	0	0	0	0	0	0	0
12:14:25	611,767	2117,934	12,138	12,646	10,093	6,37	6,65	21	952,565	24,581	2094,327	0	201,884	201,884	99,717	0	0	0	0	0	0	0
12:14:25	481,469	2122,749	12,041	12,841	10,126	6,42	6,645	21	952,565	24,581	2094,356	0	200,976	200,976	99,713	0	0	0	0	0	0	0
12:14:25	656,005	2129,309	12,041	12,695	10,163	6,487	6,642	21	952,565	24,581	2094,39	0	200,976	200,976	99,713	0	0	0	0	0	0	0
12:14:25	886,474	2138,173	12,285	13,086	10,2	6,579	6,641	21	952,565	24,581	2094,434	0	200,976	200,976	99,713	0	0	0	0	0	0	0
12:14:25	791,528	2146,089	12,431	13,379	10,238	6,66	6,641	21	952,565	24,581	2094,486	0	200,976	200,976	99,713	0	0	0	0	0	0	0
12:14:25	804,028	2154,129	12,48	13,623	10,281	6,743	6,643	21	952,565	24,581	2094,545	0	200,976	200,976	99,713	0	0	0	0	0	0	0
12:14:25	1122,851	2165,358	12,968	14,209	10,318	6,859	6,647	21	952,565	24,581	2094,616	0	200,976	200,976	99,713	0	0	0	0	0	0	0
12:14:25	1103,369	2176,391	13,457	14,648	10,355	6,973	6,654	21	952,565	24,581	2094,698	0	200,976	200,976	99,713	0	0	0	0	0	0	0
12:14:25	1016,455	2186,556	13,75	15,088	10,397	7,077	6,662	21	952,565	24,581	2094,79	0	200,976	200,976	99,713	0	0	0	0	0	0	0
12:14:25	1037,939	2196,935	14,092	15,625	10,438	7,184	6,672	21	952,565	24,581	2094,892	0	200,976	200,976	99,713	0	0	0	0	0	0	0
12:14:25	986,206	2206,797	14,287	15,82	10,483	7,286	6,684	21	952,565	24,581	2095,004	0	200,976	200,976	99,713	0	0	0	0	0	0	0
12:14:25	1065,21	2217,449	14,482	16,064	10,533	7,396	6,698	21	952,565	24,581	2095,126	0	200,976	200,976	99,713	0	0	0	0	0	0	0
12:14:25	1022,412	2227,673	14,58	16,064	10,586	7,501	6,714	21	952,565	24,581	2095,259	0	200,976	200,976	99,713	0	0	0	0	0	0	0
12:14:25	954,174	2237,215	14,58	16,308	10,64	7,6	6,731	21	952,565	24,581	2095,401	0	200,976	200,976	99,713	0	0	0	0	0	0	0
12:14:25	1029,541	2247,511	14,629	16,357	10,696	7,706	6,75	21	952,565	24,581	2095,553	0	200,976	200,976	99,713	0	0	0	0	0	0	0
12:14:25	994,14	2257,452	14,629	16,552	10,752	7,808	6,771	21	952,565	24,581	2095,715	0	200,976	200,976	99,713	0	0	0	0	0	0	0
12:14:25	1044,238	2267,894	14,775	16,504	10,803	7,916	6,794	21	952,565	24,581	2095,887	0	200,976	200,976	99,713	0	0	0	0	0	0	0
12:14:25	1384,082	2281,735	15,361	17,187	10,85	8,059	6,818	21	952,565	24,581	2096,073	0	200,976	200,976	99,713	0	0	0	0	0	0	0
12:14:25	1200,146	2293,737	15,752	17,48	10,897	8,182	6,845	21	952,565	24,581	2096,271	0	200,976	200,976	99,713	0	0	0	0	0	0	0
12:14:25	972,509	2303,462	15,898	17,724	10,944	8,283	6,873	21	952,565	24,581	2096,478	0	200,976	200,976	99,713	0	0	0	0	0	0	0
12:14:25	1161,694	2315,079	16,24	17,92	10,991	8,402	6,903	21	952,565	24,581	2096,697	0	200,976	200,976	99,713	0	0	0	0	0	0	0
12:14:25	1190,649	2326,985	16,533	18,31	11,043	8,525	6,935	21	952,565	24,581	2096,927	0	200,976	200,976	99,713	0	0	0	0	0	0	0
12:14:25	928,1	2336,266	16,533	18,359	11,095	8,621	6,968	21	952,565	24,581	2097,167	0	200,976	200,976	99,713	0	0	0	0	0	0	0
12:14:25	1119,36	2347,46	16,582	18,359	11,156	8,736	7,003	21	952,565	24,581	2097,417	0	200,976	200,976	99,713	0	0	0	0	0	0	0
12:14:25	862,963	2356,089	16,435	18,31	11,213	8,825	7,039	21	952,565	24,581	2097,676	0	200,976	200,976	99,713	0	0	0	0	0	0	0
12:14:25	1330,151	2369,391	16,728	18,115	11,272	8,962	7,076	21	952,565	24,581	2097,947	0	200,976	200,976	99,713	0	0	0	0	0	0	0
12:14:25	978,637	2379,177	16,826	18,506	11,322	9,063	7,115	21	952,565	24,581	2098,229	0	200,976	200,976	99,713	0	0	0	0	0	0	0
12:14:25	1180,542	2390,983	17,168	18,701	11,37	9,185	7,156	21	952,565	24,581	2098,521	0	200,976	200,976	99,713	0	0	0	0	0	0	0
12:14:25	1417,578	2405,159	17,851	19,385	11,413	9,331	7,199	21	952,565	24,581	2098,828	0	200,976	200,976	99,713	0	0	0	0	0	0	0
12:14:25	1105,566	2416,214	18,291	19,824	11,452	9,445	7,243	21	952,565	24,581	2099,146	0	200,976	200,976	99,713	0	0	0	0	0	0	0
12:14:25	1323,144	2429,446	18,974	20,019	11,489	9,581	7,288	21	952,565	24,581	2099,476	0	200,976	200,976	99,713	0	0	0	0	0	0	0
12:14:25	1003,076	2439,476	19,267	20,459	11,53	9,685	7,335	21	952,565	24,581	2099,816	0	200,976	200,976	99,713	0	0	0	0	0	0	0
12:14:25	796,264	2447,439	19,17	20,605	11,58	9,767	7,383	21	952,565	24,581	2100,163	0	200,976	200,976	99,713	0	0	0	0	0	0	0
12:14:25	857,495	2456,014	19,121	20,605	11,631	9,855	7,432	21	952,565	24,581	2100,519	0	200,976	200,976	99,713	0	0	0	0	0	0	0
12:14:25	1038,403	2466,398	19,17	20,361	11,687	9,962	7,481	21	952,565	24,581	2100,885	0	200,976	200,976	99,713	0	0	0	0	0	0	0
12:14:25	691,381	2473,312	18,877	20,166	11,742	10,034	7,531	21	952,565	24,581	2101,258	0	200,976	200,976	99,713	0	0	0	0	0	0	0
12:14:25	840,405	2481,716	18,877	20,166	11,789	10,12	7,582	21	952,565	24,581	2101,638	0	200,976	200,976	99,713	0	0	0	0	0	0	0
12:14:25	926,44	2490,98	18,974	20,361	11,836	10,216	7,634	21	952,565	24,581	2102,027	0	200,976	200,976	99,713	0	0	0	0	0	0	0
12:14:25	1108,96	2502,07	19,512	20,605	11,869	10,33	7,687	21	952,565	24,581	2102,427	0	200,976	200,976	99,713	0	0	0	0	0	0	0
12:14:25	955,81	2511,628	19,804	20,947	11,907	10,429	7,74	21	952,565	24,581	2102,837	0	200,976	200,976	99,713	0	0	0	0	0	0	0
12:14:25	790,332	2519,531	20,097	21,142	11,935	10,51	7,795	21	952,565	24,581	2103,253	0	200,976	200,976	99,713	0	0	0	0	0	0	0
12:14:25	1006,567	2529,597	20,439	21,484	11,973	10,614	7,85	21	952,565	24,581	2103,679	0	200,976	200,976	99,713	0	0	0	0	0	0	0
12:14:25	815,454	2537,752	20,586	21,631	12,011	10,698	7,906	21	952,565	24,581	2104,113	0	200,976	200,976	99,713	0	0	0	0	0	0	0
12:14:25	662,109	2544,373	20,488	21,582	12,053	10,766	7,962	21	952,565	24,581	2104,554	0	200,976	200,976	99,713	0	0	0	0	0	0	0
12:14:25	843,896	2552,812	20,488	21,484	12,101	10,853	8,018	21	952,565	24,581	2105,002	0	200,976	200,976	99,713	0	0	0	0	0	0	0
12:14:25	586,84	2558,68	20,244	21,142	12,147	10,914	8,075	21	952,565	24,581	2105,456	0	200,976	200,976	99,713	0	0	0	0	0	0	0
12:14:25	755,932	2566,239	20,244	21,094	12,19	10,992	8,132	21	952,565	24,581	2105,916	0	200,976	200,976	99,713	0	0	0	0	0	0	0
12:14:25	925,585	2575,495	20,439	21,338	12,231	11,087	8,19	21	952,565	24,581	2106,386	0	200,976	200,976	99,713	0	0	0	0	0	0	0
12:14:25	1038,696	2585,882	20,928	21,826	12,263	11,194	8,249	21	952,565	24,581	2106,865	0	200,976	200,976	99,713	0	0	0	0	0	0	0
12:14:25	961,132	2595,494	21,416	22,119	12,29	11,293	8,309	21	952,565	24,581	2107,354	0	200,976	200,976	99,713	0	0	0	0	0	0	0
12:14:25	907,739	2604,571	21,855	22,461	12,317	11,387	8,369	21	952,565	24,581	2107,851	0	200,976	200,976	99,713	0	0	0	0	0	0	0
12:14:25	857,177	2613,143	22,295	22,803	12,34	11,475	8,43	21	952,565	24,581	2108,357	0	200,976	200,976	99,713	0	0	0	0	0	0	0
12:14:25	865,087	2621,794	22,637	23,193	12,37	11,564	8,492	21	952,565	24,581	2108,87	0	200,976	200,976	99,713	0	0	0	0	0	0	0
12:14:25	524,072	2627,034	22,637	23,193	12,399	11,618	8,553	21	952,565	24,581	2109,388	0	200,976	200,976	99,713	0	0	0	0	0	0	0
12:14:25	525,537	2632,29	22,539	23,144	12,434	11,673	8,614	21	952,565	24,581	2109,911	0	200,976	200,976	99,713	0	0	0	0	0	0	0
12:14:25	643,212	2638,722	22,49	23,144	12,473	11,739	8,675	21	952,565	24,581	2110,44	0	200,976	200,976	99,713	0	0	0	0	0	0	0
12:14:25	525,903	2643,981	22,344	22,656	12,511	11,793	8,737	21	952,565	24,581	2110,973	0	200,976	200,976	99,713	0	0	0	0	0	0	0
12:14:25	503,125	2649,012	22,197	22,705	12,547	11,845	8,798	21	952,565	24,581	2111,511	0	200,976	200,976	99,713	0	0	0	0	0	0	0
12:14:25	645,288	2655,465	22,295	22,656	12,578	11,912	8,859	21	952,565	24,581	2112,055	0	200,976	200,976	99,713	0	0	0	0	0	0	0
12:14:25	669,848	2662,163	22,539	22,851	12,602	11,981	8,92	21	952,565	24,581	2112,605	0	200,976	200,976	99,713	0	0	0	0	0	0	0
12:14:25	688,012	2669,044	22,832	23,291	12,624	12,051	8,981	21	952,565	24,581	2113,161	0	200,976	200,976	99,713	0	0	0	0	0	0	0
12:14:25	647,631	2675,52	23,076	23,34	12,647	12,118	9,043	21	952,565	24,581	2113,724	0	200,976	200,976	99,713	0	0	0	0	0	0	0
12:14:25	539,624	2680,916	23,271	23,535	12,667	12,174	9,104	21	952,565	24,581	2114,291	0	200,976	200,976	99,713	0	0	0	0	0	0	0
12:14:25	680,102	2687,717	23,467	23,828	12,694	12,244	9,166	21	952,565	24,581	2114,865	0	200,976	200,976	99,713	0	0	0	0	0	0	0
12:14:25	427,709	2691,994	23,467	23,73	12,718	12,288	9,227	21	952,565	24,581	2115,442	0	200,976	200,976	99,713	0	0	0	0	0	0	0
12:14:25	528,076	2697,275	23,418	23,73	12,75	12,343	9,288	21	952,565	24,581	2116,024	0	200,976	200,976	99,713	0	0	0	0	0	0	0
12:14:25	358,178	2700,857	23,271	23,535	12,778	12,379	9,349	21	952,565	24,581	2116,608	0	200,976	200,976	99,713	0	0	0	0	0	0	0
12:14:25	310,644	2703,963	23,076	23,437	12,807	12,411	9,409	21	952,565	24,581	2117,196	0	200,976	200,976	99,713	0	0	0	0	0	0	0
12:14:25	419,848	2708,162	23,076	23,291	12,83	12,455	9,468	21	952,565	24,581	2117,787	0	200,976	200,976	99,713	0	0	0	0	0	0	0
12:14:25	583,52	2713,997	23,32	23,633	12,849	12,515	9,528	21	952,565	24,581	2118,383	0	200,976	200,976	99,713	0	0	0	0	0	0	0
12:14:25	629,028	2720,287	23,613	23,877	12,868	12,58	9,588	21	952,565	24,581	2118,985	0	200,976	200,976	99,713	0	0	0	0	0	0	0
12:14:25	448,144	2724,769	23,808	24,023	12,883	12,626	9,648	21	952,565	24,581	2119,591	0	200,976	200,976	99,713	0	0	0	0	0	0	0
12:14:25	400,732	2728,776	23,955	24,023	12,897	12,667	9,707	21	952,565	24,581	2120,2	0	200,976	200,976	99,713	0	0	0	0	0	0	0
12:14:25	585,498	2734,631	24,199	24,365	12,916	12,728	9,766	21	952,565	24,581	2120,814	0	200,976	200,976	99,713	0	0	0	0	0	0	0
12:14:25	389,526	2738,526	24,248	24,512	12,935	12,768	9,825	21	952,565	24,581	2121,432	0	200,976	200,976	99,713	0	0	0	0	0	0	0
12:14:25	295,434	2741,481	24,199	24,463	12,954	12,798	9,883	21	952,565	24,581	2122,052	0	200,976	200,976	99,713	0	0	0	0	0	0	0
12:14:25	361,084	2745,091	24,053	24,267	12,983	12,835	9,941	21	952,565	24,581	2122,675	0	200,976	200,976	99,713	0	0	0	0	0	0	0
12:14:25	185,18	2746,943	23,808	23,974	13,007	12,855	9,998	21	952,565	24,581	2123,3	0	200,976	200,976	99,713	0	0	0	0	0	0	0
12:14:25	345,092	2750,394	23,808	23,877	13,026	12,89	10,055	21	952,565	24,581	2123,927	0	200,976	200,976	99,713	0	0	0	0	0	0	0
12:14:25	287,548	2753,27	23,76	23,974	13,045	12,92	10,111	21	952,565	24,581	2124,556	0	200,976	200,976	99,713	0	0	0	0	0	0	0
12:14:25	465,112	2757,921	23,955	24,023	13,06	12,968	10,167	21	952,565	24,581	2125,189	0	200,976	200,976	99,713	0	0	0	0	0	0	0
12:14:25	587,084	2763,792	24,297	24,463	13,074	13,028	10,223	21	952,565	24,581	2125,828	0	200,976	200,976	99,713	0	0	0	0	0	0	0
12:14:25	420,703	2767,999	24,541	24,707	13,084	13,072	10,279	21	952,565	24,581	2126,47	0	200,976	200,976	99,713	0	0	0	0	0	0	0
12:14:25	502,856	2773,027	24,785	24,853	13,098	13,123	10,335	21	952,565	24,581	2127,117	0	200,976	200,976	99,713	0	0	0	0	0	0	0
12:14:25	125,317	2774,28	24,736	24,805	13,108	13,136	10,39	21	952,565	24,581	2127,764	0	200,976	200,976	99,713	0	0	0	0	0	0	0
12:14:25	302,978	2777,31	24,785	24,853	13,122	13,168	10,444	21	952,565	24,581	2128,413	0	200,976	200,976	99,713	0	0	0	0	0	0	0
12:14:25	349,462	2780,805	24,883	25	13,136	13,204	10,498	21	952,565	24,581	2129,066	0	200,976	200,976	99,713	0	0	0	0	0	0	0
12:14:25	131,201	2782,117	24,687	24,805	13,155	13,217	10,552	21	952,565	24,581	2129,718	0	200,976	200,976	99,713	0	0	0	0	0	0	0
12:14:25	122,07	2783,338	24,541	24,658	13,17	13,23	10,604	21	952,565	24,581	2130,372	0	200,976	200,976	99,713	0	0	0	0	0	0	0
12:14:25	240,747	2785,745	24,541	24,512	13,183	13,255	10,656	21	952,565	24,581	2131,027	0	200,976	200,976	99,713	0	0	0	0	0	0	0
12:14:25	360,595	2789,351	24,736	24,853	13,193	13,292	10,708	21	952,565	24,581	2131,686	0	200,976	200,976	99,713	0	0	0	0	0	0	0
12:14:25	307,128	2792,422	25,029	25,049	13,193	13,323	10,759	21,2	952,565	24,581	2132,346	0	200,976	200,976	99,713	0	0	0	0	0	0	0
12:14:25	271,313	2795,135	25,224	25,049	13,198	13,351	10,81	21,2	952,565	24,581	2133,009	0	200,976	200,976	99,713	0	0	0	0	0	0	0
12:14:25	87,158	2796,007	25,224	25,049	13,202	13,36	10,86	21,2	952,565	24,581	2133,672	0	200,976	200,976	99,713	0	0	0	0	0	0	0
12:14:25	137,475	2797,382	25,273	25,049	13,207	13,375	10,909	21,2	952,565	24,581	2134,336	0	200,976	200,976	99,713	0	0	0	0	0	0	0
12:14:25	-465,332	2792,728	24,736	24,463	13,211	13,327	10,957	21,2	952,565	24,581	2134,994	0	200,976	200,976	99,713	0	0	0	0	0	0	0
12:14:25	-612,988	2786,599	24,053	23,437	13,216	13,263	11,002	21,2	952,565	24,581	2135,646	0	200,976	200,976	99,713	0	0	0	0	0	0	0
12:14:25	-783,276	2778,766	23,418	22,51	13,207	13,183	11,045	21,2	952,565	24,581	2136,289	0	200,976	200,976	99,713	0	0	0	0	0	0	0
12:14:26	-849,975	2770,266	22,832	21,777	13,193	13,095	11,085	21,2	952,565	24,581	2136,923	0	200,976	200,976	99,713	0	0	0	0	0	0	0
12:14:26	-847,656	2761,789	22,49	20,947	13,164	13,008	11,122	21,2	952,565	24,581	2137,548	0	200,976	200,976	99,713	0	0	0	0	0	0	0
12:14:26	-755,371	2754,236	22,49	21,045	13,122	12,93	11,158	21,2	952,565	24,581	2138,165	0	200,976	200,976	99,713	0	0	0	0	0	0	0
12:14:26	-941,455	2744,821	22,49	20,41	13,069	12,833	11,191	21,2	952,565	24,581	2138,771	0	202,792	202,792	99,721	0	0	0	0	0	0	0
12:14:26	-1113,818	2733,683	22,392	20,166	13,012	12,718	11,221	21,2	952,565	24,581	2139,366	0	202,792	202,792	99,721	0	0	0	0	0	0	0
12:14:26	-699,292	2726,69	22,637	20,703	12,959	12,646	11,249	21,2	952,565	24,581	2139,953	0	202,792	202,792	99,721	0	0	0	0	0	0	0
12:14:26	-1176,904	2714,921	22,392	20,215	12,906	12,524	11,274	21,2	952,565	24,581	2140,529	0	202,792	202,792	99,721	0	0	0	0	0	0	0
12:14:26	-1006,665	2704,854	22,148	20,068	12,864	12,421	11,296	21,2	952,565	24,581	2141,093	0	202,792	202,792	99,721	0	0	0	0	0	0	0
12:14:26	-1052,71	2694,327	21,855	19,531	12,821	12,312	11,316	21,2	952,565	24,581	2141,646	0	202,792	202,792	99,721	0	0	0	0	0	0	0
12:14:26	-1624,047	2678,087	20,976	18,701	12,778	12,145	11,332	21,2	952,565	24,581	2142,182	0	202,792	202,792	99,721	0	0	0	0	0	0	0
12:14:26	-989,404	2668,193	20,732	18,506	12,736	12,043	11,346	21,2	952,565	24,581	2142,709	0	202,792	202,792	99,721	0	0	0	0	0	0	0
12:14:26	-932,104	2658,872	20,635	18,652	12,689	11,947	11,358	21,2	952,565	24,581	2143,225	0	202,792	202,792	99,721	0	0	0	0	0	0	0
12:14:26	-1032,641	2648,545	20,439	18,261	12,642	11,84	11,367	21,2	952,565	24,581	2143,73	0	202,792	202,792	99,721	0	0	0	0	0	0	0
12:14:26	-559,619	2642,949	20,928	18,652	12,584	11,782	11,376	21,2	952,565	24,581	2144,229	0	202,792	202,792	99,721	0	0	0	0	0	0	0
12:14:26	-1332,177	2629,627	20,586	18,799	12,528	11,645	11,381	21,2	952,565	24,581	2144,715	0	202,792	202,792	99,721	0	0	0	0	0	0	0
12:14:26	-759,521	2622,032	20,732	18,847	12,477	11,567	11,385	21,2	952,565	24,581	2145,192	0	202,792	202,792	99,721	0	0	0	0	0	0	0
12:14:26	-1121,606	2610,816	20,439	19,043	12,43	11,451	11,386	21,2	952,565	24,581	2145,657	0	202,792	202,792	99,721	0	0	0	0	0	0	0
12:14:26	-880,322	2602,013	20,342	18,603	12,386	11,36	11,385	21,2	952,565	24,581	2146,114	0	202,792	202,792	99,721	0	0	0	0	0	0	0
12:14:26	-1314,941	2588,863	19,658	18,164	12,35	11,225	11,382	21,2	952,565	24,581	2146,556	0	202,792	202,792	99,721	0	0	0	0	0	0	0
12:14:26	-760,595	2581,257	19,463	18,261	12,317	11,146	11,378	21,2	952,565	24,581	2146,991	0	202,792	202,792	99,721	0	0	0	0	0	0	0
12:14:26	-764,404	2573,613	19,267	18,115	12,285	11,068	11,372	21,2	952,565	24,581	2147,417	0	202,792	202,792	99,721	0	0	0	0	0	0	0
12:14:26	-765,307	2565,96	19,121	18,31	12,25	10,989	11,364	21,2	952,565	24,581	2147,836	0	202,792	202,792	99,721	0	0	0	0	0	0	0
12:14:26	-793,261	2558,028	18,828	17,92	12,222	10,907	11,355	21,2	952,565	24,581	2148,246	0	202,792	202,792	99,721	0	0	0	0	0	0	0
12:14:26	-732,153	2550,706	18,681	17,627	12,188	10,832	11,345	21,2	952,565	24,581	2148,648	0	202,792	202,792	99,721	0	0	0	0	0	0	0
12:14:26	-717,919	2543,527	18,535	17,48	12,156	10,758	11,333	21,2	952,565	24,581	2149,043	0	202,792	202,792	99,721	0	0	0	0	0	0	0
12:14:26	-503,588	2538,491	18,681	17,578	12,12	10,706	11,321	21,2	952,565	24,581	2149,433	0	202,792	202,792	99,721	0	0	0	0	0	0	0
12:14:26	-836,523	2530,126	18,34	17,383	12,091	10,619	11,307	21,2	952,565	24,581	2149,814	0	202,792	202,792	99,721	0	0	0	0	0	0	0
12:14:26	-509,838	2525,027	18,34	17,187	12,062	10,567	11,293	21,2	952,565	24,581	2150,189	0	202,792	202,792	99,721	0	0	0	0	0	0	0
12:14:26	-829,443	2516,733	17,998	16,845	12,034	10,481	11,277	21,2	952,565	24,581	2150,555	0	202,792	202,792	99,721	0	0	0	0	0	0	0
12:14:26	-783,447	2508,899	17,705	16,748	12,006	10,401	11,26	21,2	952,565	24,581	2150,914	0	202,792	202,792	99,721	0	0	0	0	0	0	0
12:14:26	-470,483	2504,194	17,656	16,601	11,982	10,352	11,242	21,2	952,565	24,581	2151,267	0	202,792	202,792	99,721	0	0	0	0	0	0	0
12:14:26	-738,818	2496,806	17,412	16,504	11,954	10,276	11,223	21,2	952,565	24,581	2151,613	0	202,792	202,792	99,721	0	0	0	0	0	0	0
12:14:26	-502,807	2491,777	17,412	16,552	11,926	10,224	11,203	21,2	952,565	24,581	2151,953	0	202,792	202,792	99,721	0	0	0	0	0	0	0
12:14:26	-741,577	2484,362	17,168	16,211	11,897	10,148	11,183	21,2	952,565	24,581	2152,285	0	202,792	202,792	99,721	0	0	0	0	0	0	0
12:14:26	-360,839	2480,753	17,314	16,064	11,869	10,11	11,162	21,2	952,565	24,581	2152,614	0	202,792	202,792	99,721	0	0	0	0	0	0	0
12:14:26	-740,283	2473,35	17,07	16,162	11,84	10,034	11,139	21,2	952,565	24,581	2152,934	0	202,792	202,792	99,721	0	0	0	0	0	0	0
12:14:26	-629,76	2467,053	17,021	16,015	11,807	9,969	11,117	21,2	952,565	24,581	2153,249	0	202,792	202,792	99,721	0	0	0	0	0	0	0
12:14:26	-535,498	2461,698	17,07	16,357	11,775	9,914	11,093	21,2	952,565	24,581	2153,557	0	202,792	202,792	99,721	0	0	0	0	0	0	0
12:14:26	-362,402	2458,074	17,217	16,308	11,746	9,877	11,069	21,2	952,565	24,581	2153,862	0	202,792	202,792	99,721	0	0	0	0	0	0	0
12:14:26	-672,9	2451,345	17,021	16,211	11,719	9,807	11,044	21,2	952,565	24,581	2154,159	0	202,792	202,792	99,721	0	0	0	0	0	0	0
12:14:26	-713,867	2444,206	16,728	15,869	11,694	9,734	11,019	21,2	952,565	24,581	2154,449	0	202,792	202,792	99,721	0	0	0	0	0	0	0
12:14:26	-539,819	2438,808	16,679	15,82	11,667	9,678	10,992	21,2	952,565	24,581	2154,733	0	202,792	202,792	99,721	0	0	0	0	0	0	0
12:14:26	-578,32	2433,025	16,582	15,82	11,639	9,618	10,965	21,2	952,565	24,581	2155,012	0	202,792	202,792	99,721	0	0	0	0	0	0	0
12:14:26	-542,846	2427,596	16,533	15,722	11,611	9,562	10,938	21,2	952,565	24,581	2155,284	0	202,792	202,792	99,721	0	0	0	0	0	0	0
12:14:26	-594,213	2421,654	16,435	15,82	11,583	9,501	10,91	21,2	952,565	24,581	2155,551	0	202,792	202,792	99,721	0	0	0	0	0	0	0
12:14:26	-490,454	2416,75	16,435	15,722	11,555	9,451	10,881	21,2	952,565	24,581	2155,812	0	202,792	202,792	99,721	0	0	0	0	0	0	0
12:14:26	-619,165	2410,558	16,435	15,82	11,52	9,387	10,852	21,2	952,565	24,581	2156,067	0	202,792	202,792	99,721	0	0	0	0	0	0	0
12:14:26	-365,869	2406,899	16,582	15,967	11,492	9,349	10,822	21,2	952,565	24,581	2156,317	0	202,792	202,792	99,721	0	0	0	0	0	0	0
12:14:26	-689,624	2400,003	16,435	15,625	11,461	9,278	10,792	21,2	952,565	24,581	2156,561	0	202,792	202,792	99,721	0	0	0	0	0	0	0
12:14:26	-749,047	2392,513	16,093	15,332	11,437	9,201	10,761	21,2	952,565	24,581	2156,797	0	202,792	202,792	99,721	0	0	0	0	0	0	0
12:14:26	-562,744	2386,885	15,947	15,332	11,413	9,143	10,729	21,2	952,565	24,581	2157,027	0	202,792	202,792	99,721	0	0	0	0	0	0	0
12:14:26	-654,834	2380,337	15,703	15,088	11,389	9,075	10,697	21,2	952,565	24,581	2157,251	0	202,792	202,792	99,721	0	0	0	0	0	0	0
12:14:26	-522,387	2375,113	15,556	14,941	11,368	9,021	10,664	21,2	952,565	24,581	2157,468	0	202,792	202,792	99,721	0	0	0	0	0	0	0
12:14:26	-571,923	2369,394	15,361	14,795	11,346	8,962	10,63	21,2	952,565	24,581	2157,68	0	202,792	202,792	99,721	0	0	0	0	0	0	0
12:14:26	-515,673	2364,237	15,215	14,648	11,325	8,909	10,597	21,2	952,565	24,581	2157,887	0	202,792	202,792	99,721	0	0	0	0	0	0	0
12:14:26	-548,486	2358,752	15,117	14,599	11,299	8,853	10,563	21,2	952,565	24,581	2158,088	0	202,792	202,792	99,721	0	0	0	0	0	0	0
12:14:26	-475,83	2353,994	15,117	14,453	11,272	8,804	10,528	21,2	952,565	24,581	2158,283	0	202,792	202,792	99,721	0	0	0	0	0	0	0
12:14:26	-392,211	2350,072	15,215	14,502	11,244	8,763	10,493	21,2	952,565	24,581	2158,475	0	202,792	202,792	99,721	0	0	0	0	0	0	0
12:14:26	-514,062	2344,931	15,117	14,502	11,221	8,71	10,458	21,2	952,565	24,581	2158,662	0	202,792	202,792	99,721	0	0	0	0	0	0	0
12:14:26	-572,29	2339,208	14,922	14,404	11,199	8,651	10,423	21,2	952,565	24,581	2158,842	0	202,792	202,792	99,721	0	0	0	0	0	0	0
12:14:26	-612,28	2333,085	14,629	14,062	11,18	8,588	10,387	21,2	952,565	24,581	2159,017	0	202,792	202,792	99,721	0	0	0	0	0	0	0
12:14:26	-510,375	2327,982	14,433	13,867	11,162	8,535	10,351	21,2	952,565	24,581	2159,186	0	202,792	202,792	99,721	0	0	0	0	0	0	0
12:14:26	-459,521	2323,386	14,238	13,72	11,146	8,488	10,314	21,2	952,565	24,581	2159,35	0	202,792	202,792	99,721	0	0	0	0	0	0	0
12:14:26	-423,779	2319,149	14,14	13,72	11,127	8,444	10,278	21,2	952,565	24,581	2159,51	0	202,792	202,792	99,721	0	0	0	0	0	0	0
12:14:26	-441,918	2314,729	14,092	13,623	11,105	8,399	10,241	21,2	952,565	24,581	2159,665	0	202,792	202,792	99,721	0	0	0	0	0	0	0
12:14:26	-478,637	2309,943	13,945	13,574	11,086	8,349	10,204	21,2	952,565	24,581	2159,815	0	202,792	202,792	99,721	0	0	0	0	0	0	0
12:14:26	-204,687	2307,896	14,092	13,623	11,066	8,328	10,167	21,2	952,565	24,581	2159,963	0	202,792	202,792	99,721	0	0	0	0	0	0	0
12:14:26	-497,875	2302,917	13,994	13,623	11,043	8,277	10,13	21,2	952,565	24,581	2160,107	0	202,792	202,792	99,721	0	0	0	0	0	0	0
12:14:26	-427,709	2298,64	13,896	13,525	11,024	8,233	10,093	21,2	952,565	24,581	2160,245	0	202,792	202,792	99,721	0	0	0	0	0	0	0
12:14:26	-423,388	2294,406	13,799	13,525	11,006	8,189	10,055	21,2	952,565	24,581	2160,379	0	202,792	202,792	99,721	0	0	0	0	0	0	0
12:14:26	-392,944	2290,477	13,652	13,379	10,991	8,149	10,018	21,2	952,565	24,581	2160,509	0	202,792	202,792	99,721	0	0	0	0	0	0	0
12:14:26	-470,483	2285,772	13,506	13,086	10,972	8,1	9,98	21,2	952,565	24,581	2160,635	0	202,792	202,792	99,721	0	0	0	0	0	0	0
12:14:26	-432,519	2281,447	13,31	13,037	10,958	8,056	9,943	21,2	952,565	24,581	2160,755	0	202,792	202,792	99,721	0	0	0	0	0	0	0
12:14:26	-331,713	2278,13	13,31	12,988	10,94	8,021	9,905	21,2	952,565	24,581	2160,873	0	202,792	202,792	99,721	0	0	0	0	0	0	0
12:14:26	-250,854	2275,621	13,31	12,988	10,925	7,996	9,867	21,2	952,565	24,581	2160,988	0	202,792	202,792	99,721	0	0	0	0	0	0	0
12:14:26	-378,906	2271,832	13,261	12,89	10,906	7,957	9,83	21,2	952,565	24,581	2161,098	0	202,792	202,792	99,721	0	0	0	0	0	0	0
12:14:26	-424,975	2267,582	13,164	12,89	10,888	7,913	9,792	21,2	952,565	24,581	2161,205	0	202,792	202,792	99,721	0	0	0	0	0	0	0
12:14:26	-321,118	2264,371	13,261	12,988	10,864	7,88	9,755	21,2	952,565	24,581	2161,308	0	202,792	202,792	99,721	0	0	0	0	0	0	0
12:14:26	-248,779	2261,883	13,261	13,037	10,85	7,854	9,718	21,2	952,565	24,581	2161,408	0	202,792	202,792	99,721	0	0	0	0	0	0	0
12:14:26	-339,819	2258,485	13,164	12,841	10,836	7,819	9,68	21,2	952,565	24,581	2161,505	0	202,792	202,792	99,721	0	0	0	0	0	0	0
12:14:26	-470,849	2253,777	13,017	12,841	10,817	7,77	9,643	21,2	952,565	24,581	2161,598	0	202,792	202,792	99,721	0	0	0	0	0	0	0
12:14:26	-247,631	2251,3	13,017	12,646	10,803	7,745	9,606	21,2	952,565	24,581	2161,687	0	202,792	202,792	99,721	0	0	0	0	0	0	0
12:14:26	-327,197	2248,028	13,017	12,646	10,785	7,711	9,569	21,2	952,565	24,581	2161,773	0	202,792	202,792	99,721	0	0	0	0	0	0	0
12:14:26	-334,936	2244,679	13,017	12,744	10,766	7,677	9,531	21,2	952,565	24,581	2161,856	0	202,792	202,792	99,721	0	0	0	0	0	0	0
12:14:26	-295,751	2241,722	12,968	12,646	10,751	7,646	9,495	21,2	952,565	24,581	2161,936	0	202,792	202,792	99,721	0	0	0	0	0	0	0
12:14:26	-367,822	2238,043	12,92	12,549	10,733	7,608	9,458	21,2	952,565	24,581	2162,012	0	202,792	202,792	99,721	0	0	0	0	0	0	0
12:14:26	-251,831	2235,525	12,92	12,549	10,719	7,582	9,421	21,2	952,565	24,581	2162,086	0	202,792	202,792	99,721	0	0	0	0	0	0	0
12:14:26	-398,291	2231,542	12,773	12,451	10,704	7,541	9,384	21,2	952,565	24,581	2162,155	0	202,792	202,792	99,721	0	0	0	0	0	0	0
12:14:26	-410,278	2227,439	12,675	12,353	10,686	7,499	9,347	21,2	952,565	24,581	2162,22	0	202,792	202,792	99,721	0	0	0	0	0	0	0
12:14:26	-222,387	2225,215	12,627	12,158	10,676	7,476	9,31	21,2	952,565	24,581	2162,283	0	202,792	202,792	99,721	0	0	0	0	0	0	0
12:14:26	-345,825	2221,757	12,529	12,158	10,662	7,44	9,274	21,2	952,565	24,581	2162,343	0	202,792	202,792	99,721	0	0	0	0	0	0	0
12:14:26	-342,7	2218,33	12,48	12,109	10,645	7,405	9,237	21,2	952,565	24,581	2162,399	0	202,792	202,792	99,721	0	0	0	0	0	0	0
12:14:26	-214,697	2216,183	12,529	12,158	10,63	7,383	9,201	21,2	952,565	24,581	2162,452	0	202,792	202,792	99,721	0	0	0	0	0	0	0
12:14:26	-307,641	2213,107	12,529	12,158	10,613	7,351	9,164	21,1	953,025	24,581	2162,503	0	202,792	202,792	99,721	0	0	0	0	0	0	0
[truncated: 5,198 more rows]
