# Supplementary material for: Testing of pandemic ventilators under early and agile development
Source: Front Med Technol. 2022 Aug 16;4:899328. doi: 10.3389/fmedt.2022.899328 (PMC9424737; doi:10.3389/fmedt.2022.899328)
Supplement: Supplementary file 3 [file Data_Sheet_2.ZIP › Accuracy of Controls Systems/01_Data Storage/01_Raw Measurement Data/Hamilton T1/Hamilton T1_v1/part_2_test_04.csv]

Time	Flow	Lung tidal volume	p alveole	Airway pressure	Bellows position	Intrapleural pressure	Cardial pressure	Fraction of O2 inspir	Ambient pressure	Temperature Celsius	FRC actual	Shunt fraction	Partial pressure O2 air chamber	Partial pressure O2 effectiv	Oxygen sat pulm. capillaries	NA	NA	NA	NA	NA	NA	NA
12:16:50	43,713	1835,763	5,156	4,882	8,849	3,461	3,588	20,9	953,025	24,581	1834,047	0	199,315	199,315	99,706	0	0	0	0	0	0	0
12:16:51	87,438	1836,638	5,253	4,931	8,849	3,47	3,586	20,9	953,025	24,581	1834,049	0	199,315	199,315	99,706	0	0	0	0	0	0	0
12:16:51	-172,766	1834,91	5,058	4,931	8,849	3,452	3,583	20,9	953,025	24,581	1834,05	0	199,315	199,315	99,706	0	0	0	0	0	0	0
12:16:51	41,613	1835,326	5,107	4,931	8,849	3,456	3,581	20,9	953,025	24,581	1834,052	0	199,408	199,408	99,706	0	0	0	0	0	0	0
12:16:51	0	1835,326	5,107	4,931	8,849	3,456	3,578	20,9	953,025	24,581	1834,053	0	199,408	199,408	99,706	0	0	0	0	0	0	0
12:16:51	0	1835,326	5,107	4,931	8,849	3,456	3,576	20,9	953,025	24,581	1834,054	0	199,408	199,408	99,706	0	0	0	0	0	0	0
12:16:51	-43,725	1834,889	5,058	4,931	8,849	3,452	3,574	20,9	953,025	24,581	1834,055	0	199,408	199,408	99,706	0	0	0	0	0	0	0
12:16:51	0	1834,889	5,058	4,931	8,849	3,452	3,571	20,9	953,025	24,581	1834,056	0	199,408	199,408	99,706	0	0	0	0	0	0	0
12:16:51	0	1834,889	5,058	4,785	8,849	3,452	3,569	20,9	953,025	24,581	1834,057	0	199,408	199,408	99,706	0	0	0	0	0	0	0
12:16:51	0	1834,889	5,058	4,931	8,849	3,452	3,567	20,9	953,025	24,581	1834,058	0	199,408	199,408	99,706	0	0	0	0	0	0	0
12:16:51	-87,414	1834,015	4,961	4,882	8,849	3,443	3,564	20,9	953,025	24,581	1834,015	0	199,408	199,408	99,706	0	0	0	0	0	0	0
12:16:51	0	1834,015	4,961	4,882	8,849	3,443	3,562	20,9	953,025	24,581	1834,015	0	199,408	199,408	99,706	0	0	0	0	0	0	0
12:16:51	87,414	1834,889	5,058	4,931	8,849	3,452	3,56	20,9	953,025	24,581	1834,015	0	199,408	199,408	99,706	0	0	0	0	0	0	0
12:16:51	-87,414	1834,015	4,961	4,882	8,849	3,443	3,557	20,9	953,025	24,581	1834,015	0	199,408	199,408	99,706	0	0	0	0	0	0	0
12:16:51	0	1834,015	4,961	4,785	8,849	3,443	3,555	20,9	953,025	24,581	1834,015	0	199,408	199,408	99,706	0	0	0	0	0	0	0
12:16:51	0	1834,015	4,961	4,931	8,849	3,443	3,553	20,9	953,025	24,581	1834,015	0	199,408	199,408	99,706	0	0	0	0	0	0	0
12:16:51	131,14	1835,326	5,107	4,931	8,849	3,456	3,551	20,9	953,025	24,581	1834,016	0	199,408	199,408	99,706	0	0	0	0	0	0	0
12:16:51	0	1835,326	5,107	4,882	8,849	3,456	3,549	20,9	953,025	24,581	1834,017	0	199,408	199,408	99,706	0	0	0	0	0	0	0
12:16:51	-43,725	1834,889	5,058	4,931	8,849	3,452	3,547	20,9	953,025	24,581	1834,018	0	199,408	199,408	99,706	0	0	0	0	0	0	0
12:16:51	43,725	1835,326	5,107	4,882	8,849	3,456	3,545	20,9	953,025	24,581	1834,019	0	199,408	199,408	99,706	0	0	0	0	0	0	0
12:16:51	0	1835,326	5,107	4,931	8,849	3,456	3,544	20,9	953,025	24,581	1834,021	0	199,408	199,408	99,706	0	0	0	0	0	0	0
12:16:51	-43,725	1834,889	5,058	4,882	8,849	3,452	3,542	20,9	953,025	24,581	1834,022	0	199,408	199,408	99,706	0	0	0	0	0	0	0
12:16:51	0	1834,889	5,058	4,931	8,849	3,452	3,54	20,9	953,025	24,581	1834,023	0	199,408	199,408	99,706	0	0	0	0	0	0	0
12:16:51	43,725	1835,326	5,107	4,882	8,849	3,456	3,539	20,9	953,025	24,581	1834,024	0	199,408	199,408	99,706	0	0	0	0	0	0	0
12:16:51	0	1835,326	5,107	4,931	8,849	3,456	3,537	20,9	953,025	24,581	1834,025	0	199,408	199,408	99,706	0	0	0	0	0	0	0
12:16:51	-43,725	1834,889	5,058	4,931	8,849	3,452	3,535	20,9	953,025	24,581	1834,026	0	199,408	199,408	99,706	0	0	0	0	0	0	0
12:16:51	43,725	1835,326	5,107	4,931	8,849	3,456	3,534	20,9	953,025	24,581	1834,027	0	199,408	199,408	99,706	0	0	0	0	0	0	0
12:16:51	0	1835,326	5,107	4,931	8,849	3,456	3,532	20,9	953,025	24,581	1834,029	0	199,408	199,408	99,706	0	0	0	0	0	0	0
12:16:51	-43,725	1834,889	5,058	4,931	8,849	3,452	3,531	20,9	953,025	24,581	1834,03	0	199,408	199,408	99,706	0	0	0	0	0	0	0
12:16:51	-87,414	1834,015	4,961	4,882	8,849	3,443	3,529	20,9	953,025	24,581	1834,015	0	199,408	199,408	99,706	0	0	0	0	0	0	0
12:16:51	0	1834,015	4,961	4,882	8,849	3,443	3,527	20,9	953,025	24,581	1834,015	0	199,408	199,408	99,706	0	0	0	0	0	0	0
12:16:51	87,414	1834,889	5,058	4,931	8,849	3,452	3,526	20,9	953,025	24,581	1834,015	0	199,408	199,408	99,706	0	0	0	0	0	0	0
12:16:51	0	1834,889	5,058	4,882	8,849	3,452	3,524	20,9	953,025	24,581	1834,016	0	199,408	199,408	99,706	0	0	0	0	0	0	0
12:16:51	-87,414	1834,015	4,961	4,931	8,849	3,443	3,523	20,9	953,025	24,581	1834,015	0	199,408	199,408	99,706	0	0	0	0	0	0	0
12:16:51	87,414	1834,889	5,058	4,882	8,849	3,452	3,521	20,9	953,025	24,581	1834,015	0	199,408	199,408	99,706	0	0	0	0	0	0	0
12:16:51	0	1834,889	5,058	4,931	8,849	3,452	3,52	20,9	953,025	24,581	1834,016	0	199,408	199,408	99,706	0	0	0	0	0	0	0
12:16:51	43,725	1835,326	5,107	4,98	8,849	3,456	3,519	20,9	953,025	24,581	1834,018	0	199,408	199,408	99,706	0	0	0	0	0	0	0
12:16:51	0	1835,326	5,107	5,078	8,849	3,456	3,517	20,9	953,025	24,581	1834,019	0	199,408	199,408	99,706	0	0	0	0	0	0	0
12:16:51	0	1835,326	5,107	4,98	8,849	3,456	3,516	20,9	953,025	24,581	1834,02	0	199,408	199,408	99,706	0	0	0	0	0	0	0
12:16:51	-43,725	1834,889	5,058	4,98	8,849	3,452	3,515	20,9	953,025	24,581	1834,021	0	199,408	199,408	99,706	0	0	0	0	0	0	0
12:16:51	43,725	1835,326	5,107	4,98	8,849	3,456	3,514	20,9	953,025	24,581	1834,023	0	199,408	199,408	99,706	0	0	0	0	0	0	0
12:16:51	0	1835,326	5,107	5,078	8,849	3,456	3,513	20,9	953,025	24,581	1834,024	0	199,408	199,408	99,706	0	0	0	0	0	0	0
12:16:51	-43,725	1834,889	5,058	4,98	8,849	3,452	3,512	20,9	953,025	24,581	1834,025	0	199,408	199,408	99,706	0	0	0	0	0	0	0
12:16:51	0	1834,889	5,058	4,98	8,849	3,452	3,51	20,9	953,025	24,581	1834,026	0	199,408	199,408	99,706	0	0	0	0	0	0	0
12:16:51	0	1834,889	5,058	4,931	8,849	3,452	3,509	20,9	953,025	24,581	1834,026	0	199,408	199,408	99,706	0	0	0	0	0	0	0
12:16:51	0	1834,889	5,058	4,98	8,849	3,452	3,508	20,9	953,025	24,581	1834,027	0	199,408	199,408	99,706	0	0	0	0	0	0	0
12:16:51	43,725	1835,326	5,107	4,98	8,849	3,456	3,507	20,9	953,025	24,581	1834,029	0	199,408	199,408	99,706	0	0	0	0	0	0	0
12:16:51	-43,725	1834,889	5,058	5,078	8,849	3,452	3,506	20,9	953,025	24,581	1834,029	0	199,408	199,408	99,706	0	0	0	0	0	0	0
12:16:51	43,725	1835,326	5,107	4,98	8,849	3,456	3,505	20,9	953,025	24,581	1834,031	0	199,408	199,408	99,706	0	0	0	0	0	0	0
12:16:51	-174,853	1833,577	4,912	4,882	8,849	3,438	3,504	20,9	953,025	24,581	1833,577	0	199,408	199,408	99,706	0	0	0	0	0	0	0
12:16:51	-4,15	1833,536	4,814	4,736	8,854	3,438	3,502	20,9	953,025	24,581	1833,536	0	199,408	199,408	99,706	0	0	0	0	0	0	0
12:16:51	87,402	1834,41	4,912	4,882	8,854	3,447	3,501	20,9	953,025	24,581	1833,537	0	199,408	199,408	99,706	0	0	0	0	0	0	0
12:16:51	49,987	1834,91	5,058	4,98	8,849	3,452	3,5	20,9	953,025	24,581	1833,538	0	199,408	199,408	99,706	0	0	0	0	0	0	0
12:16:51	85,327	1835,763	5,156	5,078	8,849	3,461	3,5	20,9	953,025	24,581	1833,54	0	199,408	199,408	99,706	0	0	0	0	0	0	0
12:16:51	0	1835,763	5,156	5,078	8,849	3,461	3,499	20,9	953,025	24,581	1833,543	0	199,408	199,408	99,706	0	0	0	0	0	0	0
12:16:51	0	1835,763	5,156	5,078	8,849	3,461	3,498	20,9	953,025	24,581	1833,545	0	199,408	199,408	99,706	0	0	0	0	0	0	0
12:16:51	0	1835,763	5,156	5,078	8,849	3,461	3,497	20,9	953,025	24,581	1833,547	0	199,408	199,408	99,706	0	0	0	0	0	0	0
12:16:51	0	1835,763	5,156	5,078	8,849	3,461	3,497	20,9	953,025	24,581	1833,549	0	199,408	199,408	99,706	0	0	0	0	0	0	0
12:16:51	-43,713	1835,326	5,107	4,98	8,849	3,456	3,496	20,9	953,025	24,581	1833,551	0	199,408	199,408	99,706	0	0	0	0	0	0	0
12:16:51	-43,725	1834,889	5,058	4,931	8,849	3,452	3,495	20,9	953,025	24,581	1833,552	0	199,408	199,408	99,706	0	0	0	0	0	0	0
12:16:51	0	1834,889	5,058	4,931	8,849	3,452	3,494	20,9	953,025	24,581	1833,554	0	199,408	199,408	99,706	0	0	0	0	0	0	0
12:16:51	0	1834,889	5,058	4,931	8,849	3,452	3,493	20,9	953,025	24,581	1833,555	0	199,408	199,408	99,706	0	0	0	0	0	0	0
12:16:51	0	1834,889	5,058	4,98	8,849	3,452	3,493	20,9	953,025	24,581	1833,556	0	199,408	199,408	99,706	0	0	0	0	0	0	0
12:16:51	-87,414	1834,015	4,961	4,931	8,849	3,443	3,492	20,9	953,025	24,581	1833,557	0	199,408	199,408	99,706	0	0	0	0	0	0	0
12:16:51	87,414	1834,889	5,058	4,882	8,849	3,452	3,491	20,9	953,025	24,581	1833,558	0	199,408	199,408	99,706	0	0	0	0	0	0	0
12:16:51	-87,414	1834,015	4,961	4,882	8,849	3,443	3,49	20,9	953,025	24,581	1833,559	0	199,408	199,408	99,706	0	0	0	0	0	0	0
12:16:51	0	1834,015	4,961	4,785	8,849	3,443	3,489	20,9	953,025	24,581	1833,559	0	199,408	199,408	99,706	0	0	0	0	0	0	0
12:16:51	-83,251	1833,182	4,961	4,785	8,844	3,434	3,488	20,9	953,025	24,581	1833,182	0	199,408	199,408	99,706	0	0	0	0	0	0	0
12:16:51	87,414	1834,056	5,058	4,931	8,844	3,443	3,487	20,9	953,025	24,581	1833,183	0	199,408	199,408	99,706	0	0	0	0	0	0	0
12:16:51	0	1834,056	5,058	4,882	8,844	3,443	3,486	20,9	953,025	24,581	1833,184	0	199,408	199,408	99,706	0	0	0	0	0	0	0
12:16:51	43,701	1834,493	5,107	4,882	8,844	3,448	3,485	20,9	953,025	24,581	1833,185	0	199,408	199,408	99,706	0	0	0	0	0	0	0
12:16:51	-131,115	1833,182	4,961	4,931	8,844	3,434	3,484	20,9	953,025	24,581	1833,182	0	199,408	199,408	99,706	0	0	0	0	0	0	0
12:16:51	87,414	1834,056	5,058	4,882	8,844	3,443	3,484	20,9	953,025	24,581	1833,183	0	199,408	199,408	99,706	0	0	0	0	0	0	0
12:16:51	0	1834,056	5,058	4,931	8,844	3,443	3,483	20,9	953,025	24,581	1833,184	0	199,408	199,408	99,706	0	0	0	0	0	0	0
12:16:51	0	1834,056	5,058	4,882	8,844	3,443	3,482	20,9	953,025	24,581	1833,184	0	199,408	199,408	99,706	0	0	0	0	0	0	0
12:16:51	0	1834,056	5,058	5,078	8,844	3,443	3,481	20,9	953,025	24,581	1833,185	0	199,408	199,408	99,706	0	0	0	0	0	0	0
12:16:51	0	1834,056	5,058	5,078	8,844	3,443	3,481	20,9	953,025	24,581	1833,186	0	199,408	199,408	99,706	0	0	0	0	0	0	0
12:16:51	0	1834,056	5,058	4,98	8,844	3,443	3,48	20,9	953,025	24,581	1833,187	0	199,408	199,408	99,706	0	0	0	0	0	0	0
12:16:51	43,701	1834,493	5,107	4,98	8,844	3,448	3,479	20,9	953,025	24,581	1833,188	0	199,408	199,408	99,706	0	0	0	0	0	0	0
12:16:51	-43,701	1834,056	5,058	5,078	8,844	3,443	3,478	20,9	953,025	24,581	1833,189	0	199,408	199,408	99,706	0	0	0	0	0	0	0
12:16:51	0	1834,056	5,058	4,98	8,844	3,443	3,478	20,9	953,025	24,581	1833,19	0	199,408	199,408	99,706	0	0	0	0	0	0	0
12:16:51	0	1834,056	5,058	4,98	8,844	3,443	3,477	20,9	953,025	24,581	1833,191	0	199,408	199,408	99,706	0	0	0	0	0	0	0
12:16:51	0	1834,056	5,058	4,98	8,844	3,443	3,476	20,9	953,025	24,581	1833,192	0	199,408	199,408	99,706	0	0	0	0	0	0	0
12:16:51	0	1834,056	5,058	4,98	8,844	3,443	3,476	20,9	953,025	24,581	1833,192	0	199,408	199,408	99,706	0	0	0	0	0	0	0
12:16:51	43,701	1834,493	5,107	4,98	8,844	3,448	3,475	20,9	953,025	24,581	1833,194	0	199,408	199,408	99,706	0	0	0	0	0	0	0
12:16:51	-43,701	1834,056	5,058	4,98	8,844	3,443	3,475	20,9	953,025	24,581	1833,194	0	199,408	199,408	99,706	0	0	0	0	0	0	0
12:16:51	43,701	1834,493	5,107	4,98	8,844	3,448	3,474	20,9	953,025	24,581	1833,196	0	199,408	199,408	99,706	0	0	0	0	0	0	0
12:16:51	0	1834,493	5,107	4,98	8,844	3,448	3,474	20,9	953,025	24,581	1833,197	0	199,408	199,408	99,706	0	0	0	0	0	0	0
12:16:51	0	1834,493	5,107	4,98	8,844	3,448	3,473	20,9	953,025	24,581	1833,198	0	199,408	199,408	99,706	0	0	0	0	0	0	0
12:16:51	-43,701	1834,056	5,058	4,98	8,844	3,443	3,473	20,9	953,025	24,581	1833,199	0	199,408	199,408	99,706	0	0	0	0	0	0	0
12:16:51	43,701	1834,493	5,107	5,078	8,844	3,448	3,472	20,9	953,025	24,581	1833,2	0	199,408	199,408	99,706	0	0	0	0	0	0	0
12:16:51	43,713	1834,93	5,156	4,98	8,844	3,452	3,472	20,9	953,025	24,581	1833,202	0	199,408	199,408	99,706	0	0	0	0	0	0	0
12:16:51	-43,713	1834,493	5,107	5,078	8,844	3,448	3,471	20,9	953,025	24,581	1833,203	0	199,408	199,408	99,706	0	0	0	0	0	0	0
12:16:51	0	1834,493	5,107	5,078	8,844	3,448	3,471	20,9	953,025	24,581	1833,205	0	199,408	199,408	99,706	0	0	0	0	0	0	0
12:16:51	0	1834,493	5,107	4,98	8,844	3,448	3,47	20,9	953,025	24,581	1833,206	0	199,408	199,408	99,706	0	0	0	0	0	0	0
12:16:51	0	1834,493	5,107	4,931	8,844	3,448	3,47	20,9	953,025	24,581	1833,207	0	199,408	199,408	99,706	0	0	0	0	0	0	0
12:16:51	-43,701	1834,056	5,058	4,98	8,844	3,443	3,469	20,9	953,025	24,581	1833,208	0	199,408	199,408	99,706	0	0	0	0	0	0	0
12:16:52	0	1834,056	5,058	4,931	8,844	3,443	3,469	20,9	953,025	24,581	1833,209	0	199,408	199,408	99,706	0	0	0	0	0	0	0
12:16:52	43,701	1834,493	5,107	5,078	8,844	3,448	3,468	20,9	953,025	24,581	1833,21	0	199,408	199,408	99,706	0	0	0	0	0	0	0
12:16:52	131,152	1835,805	5,253	5,127	8,844	3,461	3,468	20,9	953,025	24,581	1833,212	0	199,408	199,408	99,706	0	0	0	0	0	0	0
12:16:52	43,725	1836,242	5,302	5,224	8,844	3,466	3,468	20,9	953,025	24,581	1833,215	0	199,408	199,408	99,706	0	0	0	0	0	0	0
12:16:52	345,727	1839,699	5,595	5,615	8,849	3,502	3,469	20,9	953,025	24,581	1833,222	0	199,408	199,408	99,706	0	0	0	0	0	0	0
12:16:52	348,034	1843,18	5,888	5,957	8,854	3,537	3,47	20,9	953,025	24,581	1833,232	0	199,408	199,408	99,706	0	0	0	0	0	0	0
12:16:52	473,229	1847,912	6,23	6,494	8,863	3,586	3,472	20,9	953,025	24,581	1833,247	0	199,257	199,257	99,706	0	0	0	0	0	0	0
12:16:52	517,407	1853,086	6,621	6,884	8,873	3,64	3,476	20,9	953,025	24,581	1833,267	0	199,257	199,257	99,706	0	0	0	0	0	0	0
12:16:52	732,897	1860,415	7,06	7,568	8,892	3,715	3,48	20,9	953,025	24,581	1833,294	0	199,257	199,257	99,706	0	0	0	0	0	0	0
12:16:52	682,812	1867,243	7,255	8,105	8,921	3,786	3,486	20,9	953,025	24,581	1833,328	0	199,257	199,257	99,706	0	0	0	0	0	0	0
12:16:52	986,499	1877,108	7,695	8,593	8,955	3,887	3,494	20,9	953,025	24,581	1833,371	0	199,257	199,257	99,706	0	0	0	0	0	0	0
12:16:52	760,205	1884,71	7,695	8,789	8,998	3,966	3,504	20,9	953,025	24,581	1833,423	0	199,257	199,257	99,706	0	0	0	0	0	0	0
12:16:52	759,753	1892,308	7,597	8,838	9,046	4,044	3,514	20,9	953,025	24,581	1833,481	0	199,257	199,257	99,706	0	0	0	0	0	0	0
12:16:52	971,594	1902,024	7,744	9,277	9,094	4,144	3,526	20,9	953,025	24,581	1833,55	0	199,257	199,257	99,706	0	0	0	0	0	0	0
12:16:52	1227,929	1914,303	8,086	9,619	9,147	4,271	3,541	20,9	953,025	24,581	1833,631	0	199,257	199,257	99,706	0	0	0	0	0	0	0
12:16:52	1114,428	1925,447	8,33	9,863	9,198	4,386	3,558	20,9	953,025	24,581	1833,723	0	199,257	199,257	99,706	0	0	0	0	0	0	0
12:16:52	1220,8	1937,655	8,671	10,595	9,249	4,511	3,576	20,9	953,025	24,581	1833,827	0	199,257	199,257	99,706	0	0	0	0	0	0	0
12:16:52	1150,378	1949,159	8,964	10,742	9,3	4,63	3,597	20,9	953,025	24,581	1833,942	0	199,257	199,257	99,706	0	0	0	0	0	0	0
12:16:52	1326,953	1962,429	9,453	11,377	9,35	4,767	3,62	20,9	953,025	24,581	1834,07	0	199,257	199,257	99,706	0	0	0	0	0	0	0
12:16:52	1286,084	1975,289	9,843	12,06	9,403	4,899	3,645	20,9	953,025	24,581	1834,212	0	199,257	199,257	99,706	0	0	0	0	0	0	0
12:16:52	1321,398	1988,503	10,136	12,451	9,463	5,036	3,672	20,9	953,025	24,581	1834,366	0	199,257	199,257	99,706	0	0	0	0	0	0	0
12:16:52	1066,894	1999,172	10,136	12,451	9,523	5,146	3,701	20,9	953,025	24,581	1834,531	0	199,257	199,257	99,706	0	0	0	0	0	0	0
12:16:52	1330,908	2012,481	10,283	12,89	9,592	5,283	3,732	20,9	953,025	24,581	1834,709	0	199,257	199,257	99,706	0	0	0	0	0	0	0
12:16:52	1134,338	2023,825	10,332	12,695	9,653	5,4	3,765	20,9	953,025	24,581	1834,898	0	199,257	199,257	99,706	0	0	0	0	0	0	0
12:16:52	1260,669	2036,431	10,527	13,427	9,715	5,53	3,799	20,9	953,025	24,581	1835,099	0	199,257	199,257	99,706	0	0	0	0	0	0	0
12:16:52	1726,464	2053,696	11,308	13,965	9,772	5,708	3,837	20,9	953,025	24,581	1835,318	0	199,257	199,257	99,706	0	0	0	0	0	0	0
12:16:52	1697,607	2070,672	12,138	14,843	9,825	5,883	3,877	20,9	953,025	24,581	1835,553	0	199,257	199,257	99,706	0	0	0	0	0	0	0
12:16:52	1331,445	2083,987	12,48	15,429	9,883	6,02	3,919	20,9	953,025	24,581	1835,802	0	199,257	199,257	99,706	0	0	0	0	0	0	0
12:16:52	1427,075	2098,257	12,92	15,527	9,941	6,167	3,963	20,9	953,025	24,581	1836,064	0	199,257	199,257	99,706	0	0	0	0	0	0	0
12:16:52	1008,447	2108,342	12,822	15,722	10,003	6,271	4,008	20,9	953,025	24,581	1836,336	0	199,257	199,257	99,706	0	0	0	0	0	0	0
12:16:52	1277,05	2121,112	13,017	15,429	10,065	6,403	4,055	20,9	953,025	24,581	1836,621	0	199,257	199,257	99,706	0	0	0	0	0	0	0
12:16:52	1704,882	2138,161	13,603	16,064	10,131	6,578	4,105	20,9	953,025	24,581	1836,923	0	199,257	199,257	99,706	0	0	0	0	0	0	0
12:16:52	909,326	2147,255	13,261	16,015	10,2	6,672	4,155	20,9	953,025	24,581	1837,233	0	199,257	199,257	99,706	0	0	0	0	0	0	0
12:16:52	1205,2	2159,307	13,164	15,674	10,274	6,796	4,207	20,9	953,025	24,581	1837,555	0	199,257	199,257	99,706	0	0	0	0	0	0	0
12:16:52	1510,376	2174,41	13,506	16,211	10,341	6,952	4,261	20,9	953,025	24,581	1837,892	0	199,257	199,257	99,706	0	0	0	0	0	0	0
12:16:52	1419,262	2188,603	13,799	16,357	10,406	7,099	4,316	20,9	953,025	24,581	1838,243	0	199,257	199,257	99,706	0	0	0	0	0	0	0
12:16:52	1129,126	2199,894	13,896	16,406	10,465	7,215	4,373	20,9	953,025	24,581	1838,604	0	199,257	199,257	99,706	0	0	0	0	0	0	0
12:16:52	1338,623	2213,28	14,287	16,504	10,52	7,353	4,432	20,9	953,025	24,581	1838,979	0	199,257	199,257	99,706	0	0	0	0	0	0	0
12:16:52	1393,188	2227,212	14,726	16,845	10,576	7,497	4,492	20,9	953,025	24,581	1839,367	0	199,257	199,257	99,706	0	0	0	0	0	0	0
12:16:52	1283,96	2240,052	15,068	17,578	10,63	7,629	4,553	20,9	953,025	24,581	1839,768	0	199,257	199,257	99,706	0	0	0	0	0	0	0
12:16:52	1266,992	2252,722	15,361	17,285	10,686	7,76	4,616	20,9	953,025	24,581	1840,181	0	199,257	199,257	99,706	0	0	0	0	0	0	0
12:16:52	859,643	2261,318	15,215	17,627	10,742	7,848	4,68	20,9	953,025	24,581	1840,602	0	199,257	199,257	99,706	0	0	0	0	0	0	0
12:16:52	1314,892	2274,467	15,556	17,627	10,799	7,984	4,744	20,9	953,025	24,581	1841,036	0	199,257	199,257	99,706	0	0	0	0	0	0	0
12:16:52	1233,862	2286,806	15,898	17,578	10,85	8,111	4,81	20,9	953,025	24,581	1841,482	0	199,257	199,257	99,706	0	0	0	0	0	0	0
12:16:52	914,428	2295,95	15,898	17,969	10,902	8,205	4,877	20,9	953,025	24,581	1841,936	0	199,257	199,257	99,706	0	0	0	0	0	0	0
12:16:52	1568,31	2311,633	16,582	18,652	10,954	8,367	4,945	20,9	953,025	24,581	1842,406	0	199,257	199,257	99,706	0	0	0	0	0	0	0
12:16:52	779,028	2319,423	16,435	18,506	11,006	8,447	5,014	20,9	953,025	24,581	1842,883	0	199,257	199,257	99,706	0	0	0	0	0	0	0
12:16:52	1393,261	2333,356	17,021	18,359	11,053	8,591	5,084	20,9	953,025	24,581	1843,373	0	199,257	199,257	99,706	0	0	0	0	0	0	0
12:16:52	1064,086	2343,997	17,168	18,945	11,105	8,701	5,155	20,9	953,025	24,581	1843,874	0	199,257	199,257	99,706	0	0	0	0	0	0	0
12:16:52	1224,682	2356,244	17,412	19,189	11,161	8,827	5,227	20,9	953,025	24,581	1844,386	0	199,257	199,257	99,706	0	0	0	0	0	0	0
12:16:52	893,823	2365,182	17,314	19,043	11,217	8,919	5,299	20,9	953,025	24,581	1844,907	0	199,257	199,257	99,706	0	0	0	0	0	0	0
12:16:52	994,946	2375,131	17,314	19,043	11,273	9,021	5,372	20,9	953,025	24,581	1845,437	0	199,257	199,257	99,706	0	0	0	0	0	0	0
12:16:52	1074,975	2385,881	17,51	19,189	11,323	9,132	5,446	20,9	953,025	24,581	1845,978	0	199,257	199,257	99,706	0	0	0	0	0	0	0
12:16:52	1117,211	2397,053	17,803	19,336	11,37	9,247	5,521	20,9	953,025	24,581	1846,529	0	199,257	199,257	99,706	0	0	0	0	0	0	0
12:16:52	1438,11	2411,434	18,486	19,922	11,414	9,396	5,597	20,9	953,025	24,581	1847,094	0	199,257	199,257	99,706	0	0	0	0	0	0	0
12:16:52	885,986	2420,294	18,633	20,068	11,456	9,487	5,673	20,9	953,025	24,581	1847,667	0	199,257	199,257	99,706	0	0	0	0	0	0	0
12:16:52	901,733	2429,312	18,828	20,166	11,496	9,58	5,75	20,9	953,025	24,581	1848,248	0	199,257	199,257	99,706	0	0	0	0	0	0	0
12:16:52	1070,581	2440,017	19,17	20,41	11,538	9,69	5,827	20,9	953,025	24,581	1848,84	0	199,257	199,257	99,706	0	0	0	0	0	0	0
12:16:52	952,856	2449,546	19,316	20,605	11,584	9,789	5,904	20,9	953,025	24,581	1849,441	0	199,257	199,257	99,706	0	0	0	0	0	0	0
12:16:52	974,975	2459,296	19,463	20,703	11,631	9,889	5,983	20,9	953,025	24,581	1850,051	0	199,257	199,257	99,706	0	0	0	0	0	0	0
12:16:52	730,004	2466,596	19,365	20,556	11,677	9,964	6,061	20,9	953,025	24,581	1850,667	0	199,257	199,257	99,706	0	0	0	0	0	0	0
12:16:52	811,694	2474,713	19,365	20,556	11,723	10,048	6,139	20,9	953,025	24,581	1851,291	0	199,257	199,257	99,706	0	0	0	0	0	0	0
12:16:52	992,016	2484,633	19,609	20,703	11,765	10,15	6,218	20,9	953,025	24,581	1851,925	0	199,257	199,257	99,706	0	0	0	0	0	0	0
12:16:52	855,151	2493,184	19,804	20,898	11,803	10,239	6,296	20,9	953,025	24,581	1852,566	0	199,257	199,257	99,706	0	0	0	0	0	0	0
12:16:52	1095,971	2504,144	20,244	21,435	11,841	10,352	6,376	20,9	953,025	24,581	1853,217	0	199,257	199,257	99,706	0	0	0	0	0	0	0
12:16:52	775,732	2511,901	20,439	21,484	11,874	10,431	6,455	20,9	953,025	24,581	1853,876	0	199,257	199,257	99,706	0	0	0	0	0	0	0
12:16:52	731,616	2519,218	20,586	21,582	11,907	10,507	6,535	20,9	953,025	24,581	1854,541	0	199,257	199,257	99,706	0	0	0	0	0	0	0
12:16:52	816,503	2527,383	20,732	21,68	11,945	10,591	6,614	20,9	953,025	24,581	1855,214	0	199,257	199,257	99,706	0	0	0	0	0	0	0
12:16:52	663,159	2534,014	20,635	21,582	11,987	10,659	6,694	20,9	953,025	24,581	1855,893	0	199,257	199,257	99,706	0	0	0	0	0	0	0
12:16:52	621,801	2540,232	20,586	21,631	12,025	10,724	6,773	20,9	953,025	24,581	1856,577	0	199,257	199,257	99,706	0	0	0	0	0	0	0
12:16:52	661,889	2546,851	20,488	21,582	12,067	10,792	6,852	20,9	953,025	24,581	1857,268	0	199,257	199,257	99,706	0	0	0	0	0	0	0
12:16:52	684,619	2553,697	20,488	21,484	12,106	10,862	6,93	20,9	953,025	24,581	1857,964	0	199,257	199,257	99,706	0	0	0	0	0	0	0
12:16:52	811,425	2561,812	20,488	21,484	12,152	10,946	7,009	20,9	953,025	24,581	1858,668	0	199,257	199,257	99,706	0	0	0	0	0	0	0
12:16:52	747,705	2569,289	20,635	21,435	12,186	11,023	7,088	20,9	953,025	24,581	1859,378	0	199,257	199,257	99,706	0	0	0	0	0	0	0
12:16:52	840,429	2577,693	20,928	21,777	12,217	11,11	7,166	20,9	953,025	24,581	1860,097	0	199,257	199,257	99,706	0	0	0	0	0	0	0
12:16:52	1095,947	2588,652	21,611	22,314	12,241	11,223	7,246	20,9	953,025	24,581	1860,825	0	199,257	199,257	99,706	0	0	0	0	0	0	0
12:16:52	891,113	2597,564	22,051	22,558	12,267	11,315	7,326	20,9	953,025	24,581	1861,562	0	199,257	199,257	99,706	0	0	0	0	0	0	0
12:16:52	670,361	2604,267	22,295	22,705	12,291	11,384	7,405	20,9	953,025	24,581	1862,305	0	199,257	199,257	99,706	0	0	0	0	0	0	0
12:16:52	637,451	2610,642	22,392	22,949	12,321	11,449	7,485	20,9	953,025	24,581	1863,053	0	199,257	199,257	99,706	0	0	0	0	0	0	0
12:16:52	521,435	2615,856	22,344	22,949	12,353	11,503	7,563	20,9	953,025	24,581	1863,806	0	199,257	199,257	99,706	0	0	0	0	0	0	0
12:16:52	707,202	2622,928	22,49	22,949	12,385	11,576	7,642	20,9	953,025	24,581	1864,565	0	199,257	199,257	99,706	0	0	0	0	0	0	0
12:16:52	592,822	2628,856	22,539	23,096	12,415	11,637	7,72	20,9	953,025	24,581	1865,329	0	199,257	199,257	99,706	0	0	0	0	0	0	0
12:16:52	417,626	2633,033	22,392	22,705	12,447	11,68	7,798	20,9	953,025	24,581	1866,097	0	199,257	199,257	99,706	0	0	0	0	0	0	0
12:16:52	631,494	2639,348	22,539	22,949	12,474	11,745	7,875	20,9	953,025	24,581	1866,87	0	199,257	199,257	99,706	0	0	0	0	0	0	0
12:16:52	632,861	2645,676	22,685	22,998	12,502	11,811	7,953	20,9	953,025	24,581	1867,649	0	199,257	199,257	99,706	0	0	0	0	0	0	0
12:16:52	738,549	2653,062	22,978	23,34	12,527	11,887	8,03	20,9	953,025	24,581	1868,434	0	199,257	199,257	99,706	0	0	0	0	0	0	0
12:16:52	605,957	2659,121	23,223	23,535	12,547	11,949	8,107	20,9	953,025	24,581	1869,225	0	199,257	199,257	99,706	0	0	0	0	0	0	0
12:16:52	489,282	2664,014	23,32	23,633	12,569	12	8,183	20,9	953,025	24,581	1870,02	0	199,257	199,257	99,706	0	0	0	0	0	0	0
12:16:52	619,653	2670,211	23,467	23,682	12,596	12,064	8,259	20,9	953,025	24,581	1870,82	0	199,257	199,257	99,706	0	0	0	0	0	0	0
12:16:52	433,032	2674,541	23,467	23,633	12,62	12,108	8,335	20,9	953,025	24,581	1871,624	0	199,257	199,257	99,706	0	0	0	0	0	0	0
12:16:52	347,729	2678,018	23,32	23,437	12,648	12,144	8,409	20,9	953,025	24,581	1872,43	0	199,257	199,257	99,706	0	0	0	0	0	0	0
12:16:52	454,272	2682,561	23,271	23,437	12,676	12,191	8,483	20,9	953,025	24,581	1873,24	0	199,257	199,257	99,706	0	0	0	0	0	0	0
12:16:52	200,927	2684,57	22,978	23,193	12,704	12,212	8,556	20,9	953,025	24,581	1874,052	0	199,257	199,257	99,706	0	0	0	0	0	0	0
12:16:52	645,922	2691,029	23,223	23,437	12,726	12,278	8,629	20,9	953,025	24,581	1874,869	0	199,257	199,257	99,706	0	0	0	0	0	0	0
12:16:52	398,73	2695,017	23,271	23,34	12,746	12,319	8,702	20,9	953,025	24,581	1875,689	0	199,257	199,257	99,706	0	0	0	0	0	0	0
12:16:52	524,902	2700,266	23,467	23,682	12,764	12,373	8,774	20,9	953,025	24,581	1876,513	0	199,257	199,257	99,706	0	0	0	0	0	0	0
12:16:52	577,709	2706,043	23,711	23,828	12,783	12,433	8,846	21,1	952,565	24,581	1877,343	0	199,257	199,257	99,706	0	0	0	0	0	0	0
12:16:52	352,856	2709,571	23,808	23,974	12,797	12,469	8,917	21,1	952,565	24,581	1878,175	0	199,257	199,257	99,706	0	0	0	0	0	0	0
12:16:52	432,543	2713,897	23,906	24,072	12,816	12,514	8,987	21,1	952,565	24,581	1879,011	0	199,257	199,257	99,706	0	0	0	0	0	0	0
12:16:52	485,668	2718,754	24,053	24,072	12,835	12,564	9,057	21,1	952,565	24,581	1879,851	0	199,257	199,257	99,706	0	0	0	0	0	0	0
12:16:52	191,577	2720,669	23,906	23,974	12,854	12,584	9,126	21,1	952,565	24,581	1880,691	0	199,257	199,257	99,706	0	0	0	0	0	0	0
12:16:52	337,475	2724,044	23,906	23,974	12,873	12,619	9,195	21,1	952,565	24,581	1881,535	0	199,257	199,257	99,706	0	0	0	0	0	0	0
12:16:52	242,26	2726,467	23,808	24,072	12,892	12,643	9,263	21,1	952,565	24,581	1882,38	0	199,257	199,257	99,706	0	0	0	0	0	0	0
12:16:53	426,782	2730,734	23,808	23,877	12,916	12,687	9,33	21,1	952,565	24,581	1883,228	0	199,257	199,257	99,706	0	0	0	0	0	0	0
12:16:53	208,129	2732,816	23,76	23,877	12,93	12,709	9,396	21,1	952,565	24,581	1884,078	0	199,257	199,257	99,706	0	0	0	0	0	0	0
12:16:53	339,575	2736,212	23,76	23,974	12,95	12,744	9,462	21,1	952,565	24,581	1884,93	0	199,257	199,257	99,706	0	0	0	0	0	0	0
12:16:53	547,29	2741,684	24,053	24,072	12,964	12,8	9,527	21,1	952,565	24,581	1885,787	0	201,884	201,884	99,717	0	0	0	0	0	0	0
12:16:53	257,934	2744,264	24,053	24,316	12,978	12,827	9,592	21,1	952,565	24,581	1886,645	0	201,884	201,884	99,717	0	0	0	0	0	0	0
12:16:53	452,197	2748,786	24,248	24,316	12,993	12,874	9,656	21,1	952,565	24,581	1887,507	0	201,884	201,884	99,717	0	0	0	0	0	0	0
12:16:53	206,03	2750,846	24,199	24,316	13,007	12,895	9,72	21,1	952,565	24,581	1888,37	0	201,884	201,884	99,717	0	0	0	0	0	0	0
12:16:53	362,939	2754,475	24,394	24,512	13,016	12,932	9,783	21,1	952,565	24,581	1889,237	0	201,884	201,884	99,717	0	0	0	0	0	0	0
12:16:53	318,554	2757,661	24,541	24,658	13,026	12,965	9,845	21,1	952,565	24,581	1890,105	0	201,884	201,884	99,717	0	0	0	0	0	0	0
12:16:53	226,44	2759,925	24,59	24,707	13,036	12,988	9,907	21,1	952,565	24,581	1890,975	0	201,884	201,884	99,717	0	0	0	0	0	0	0
12:16:53	250,585	2762,431	24,59	24,658	13,05	13,014	9,968	21,1	952,565	24,581	1891,846	0	201,884	201,884	99,717	0	0	0	0	0	0	0
12:16:53	359,277	2766,024	24,687	24,853	13,065	13,051	10,028	21,1	952,565	24,581	1892,72	0	201,884	201,884	99,717	0	0	0	0	0	0	0
12:16:53	225,268	2768,277	24,736	24,707	13,075	13,075	10,088	21,1	952,565	24,581	1893,596	0	201,884	201,884	99,717	0	0	0	0	0	0	0
12:16:53	64,819	2768,925	24,541	24,512	13,089	13,081	10,146	21,1	952,565	24,581	1894,471	0	201,884	201,884	99,717	0	0	0	0	0	0	0
12:16:53	306,103	2771,986	24,59	24,609	13,104	13,113	10,205	21,1	952,565	24,581	1895,349	0	201,884	201,884	99,717	0	0	0	0	0	0	0
12:16:53	-22,509	2771,761	24,394	24,463	13,113	13,11	10,262	21,1	952,565	24,581	1896,225	0	201,884	201,884	99,717	0	0	0	0	0	0	0
12:16:53	457,006	2776,331	24,687	24,707	13,122	13,158	10,318	21,1	952,565	24,581	1897,105	0	201,884	201,884	99,717	0	0	0	0	0	0	0
12:16:53	219,995	2778,531	24,736	24,853	13,132	13,18	10,374	21,1	952,565	24,581	1897,987	0	201,884	201,884	99,717	0	0	0	0	0	0	0
12:16:53	129,467	2779,826	24,785	24,853	13,136	13,194	10,43	21,1	952,565	24,581	1898,869	0	201,884	201,884	99,717	0	0	0	0	0	0	0
12:16:53	268,09	2782,506	24,883	24,951	13,146	13,221	10,485	21,1	952,565	24,581	1899,752	0	201,884	201,884	99,717	0	0	0	0	0	0	0
12:16:53	236,206	2784,869	25,029	25,049	13,151	13,246	10,539	21,1	952,565	24,581	1900,638	0	201,884	201,884	99,717	0	0	0	0	0	0	0
12:16:53	156,958	2786,438	25,029	25,146	13,16	13,262	10,592	21,1	952,565	24,581	1901,523	0	201,884	201,884	99,717	0	0	0	0	0	0	0
12:16:53	4,516	2786,483	24,932	25,049	13,166	13,262	10,644	21,1	952,565	24,581	1902,408	0	201,884	201,884	99,717	0	0	0	0	0	0	0
12:16:53	82,983	2787,313	24,785	24,853	13,178	13,271	10,696	21,1	952,565	24,581	1903,293	0	201,884	201,884	99,717	0	0	0	0	0	0	0
12:16:53	79,418	2788,107	24,687	24,609	13,188	13,279	10,747	21,1	952,565	24,581	1904,178	0	201,884	201,884	99,717	0	0	0	0	0	0	0
12:16:53	186,401	2789,971	24,785	24,805	13,193	13,298	10,797	21,1	952,565	24,581	1905,064	0	201,884	201,884	99,717	0	0	0	0	0	0	0
12:16:53	245,092	2792,422	25,029	25,146	13,193	13,323	10,846	21,1	952,565	24,581	1905,951	0	201,884	201,884	99,717	0	0	0	0	0	0	0
12:16:53	196,118	2794,383	25,224	25,195	13,193	13,344	10,895	21,1	952,565	24,581	1906,839	0	201,884	201,884	99,717	0	0	0	0	0	0	0
12:16:53	49,047	2794,874	25,273	25,488	13,193	13,349	10,943	21,1	952,565	24,581	1907,727	0	201,884	201,884	99,717	0	0	0	0	0	0	0
12:16:53	173,291	2796,607	25,371	25,244	13,198	13,367	10,991	21,1	952,565	24,581	1908,616	0	201,884	201,884	99,717	0	0	0	0	0	0	0
12:16:53	62,109	2797,228	25,42	25,391	13,198	13,373	11,037	21,1	952,565	24,581	1909,505	0	201,884	201,884	99,717	0	0	0	0	0	0	0
12:16:53	25,048	2797,478	25,371	25,342	13,202	13,376	11,083	21,1	952,565	24,581	1910,393	0	201,884	201,884	99,717	0	0	0	0	0	0	0
12:16:53	-9,667	2797,382	25,273	25,244	13,207	13,375	11,128	21,1	952,565	24,581	1911,28	0	201,884	201,884	99,717	0	0	0	0	0	0	0
12:16:53	-122,094	2796,161	25,078	25,049	13,211	13,362	11,172	21,1	952,565	24,581	1912,165	0	201,884	201,884	99,717	0	0	0	0	0	0	0
12:16:53	184,179	2798,003	25,176	25,049	13,216	13,381	11,215	21,1	952,565	24,581	1913,051	0	201,884	201,884	99,717	0	0	0	0	0	0	0
12:16:53	49,072	2798,493	25,224	25,146	13,216	13,386	11,258	21,1	952,565	24,581	1913,936	0	201,884	201,884	99,717	0	0	0	0	0	0	0
12:16:53	49,047	2798,984	25,273	25,146	13,216	13,391	11,3	21,1	952,565	24,581	1914,821	0	201,884	201,884	99,717	0	0	0	0	0	0	0
12:16:53	0	2798,984	25,273	25,244	13,216	13,391	11,341	21,1	952,565	24,581	1915,706	0	201,884	201,884	99,717	0	0	0	0	0	0	0
12:16:53	25,048	2799,234	25,224	25,195	13,22	13,394	11,381	21,1	952,565	24,581	1916,589	0	201,884	201,884	99,717	0	0	0	0	0	0	0
12:16:53	62,109	2799,855	25,273	25,342	13,221	13,4	11,421	21,1	952,565	24,581	1917,472	0	201,884	201,884	99,717	0	0	0	0	0	0	0
12:16:53	-49,072	2799,365	25,224	25,195	13,221	13,395	11,459	21,1	952,565	24,581	1918,354	0	201,884	201,884	99,717	0	0	0	0	0	0	0
12:16:53	58,959	2799,954	25,224	25,146	13,224	13,401	11,497	21,1	952,565	24,581	1919,236	0	201,884	201,884	99,717	0	0	0	0	0	0	0
12:16:53	13,037	2800,085	25,224	25,146	13,225	13,402	11,535	21,1	952,565	24,581	1920,117	0	201,884	201,884	99,717	0	0	0	0	0	0	0
12:16:53	49,072	2800,575	25,273	25,146	13,225	13,407	11,571	21,1	952,565	24,581	1920,997	0	201,884	201,884	99,717	0	0	0	0	0	0	0
12:16:53	26,147	2800,837	25,371	25,244	13,221	13,41	11,607	21,1	952,565	24,581	1921,877	0	201,884	201,884	99,717	0	0	0	0	0	0	0
12:16:53	-88,256	2799,954	25,224	25,146	13,224	13,401	11,643	21,1	952,565	24,581	1922,755	0	201,884	201,884	99,717	0	0	0	0	0	0	0
12:16:53	-206,127	2797,893	25,078	24,951	13,221	13,38	11,677	21,1	952,565	24,581	1923,631	0	201,884	201,884	99,717	0	0	0	0	0	0	0
12:16:53	147,167	2799,365	25,224	25,049	13,221	13,395	11,71	21,1	952,565	24,581	1924,506	0	201,884	201,884	99,717	0	0	0	0	0	0	0
12:16:53	0	2799,365	25,224	25,195	13,221	13,395	11,743	21,1	952,565	24,581	1925,381	0	201,884	201,884	99,717	0	0	0	0	0	0	0
12:16:53	0	2799,365	25,224	25,195	13,221	13,395	11,776	21,1	952,565	24,581	1926,255	0	201,884	201,884	99,717	0	0	0	0	0	0	0
12:16:53	-124,243	2798,122	25,029	25	13,225	13,382	11,807	21,1	952,565	24,581	1927,127	0	201,884	201,884	99,717	0	0	0	0	0	0	0
12:16:53	0	2798,122	25,029	25	13,225	13,382	11,838	21,1	952,565	24,581	1927,998	0	201,884	201,884	99,717	0	0	0	0	0	0	0
12:16:53	-147,167	2796,651	24,883	24,853	13,225	13,367	11,868	21,1	952,565	24,581	1928,867	0	201,884	201,884	99,717	0	0	0	0	0	0	0
12:16:53	124,243	2797,893	25,078	25,146	13,221	13,38	11,898	21,1	952,565	24,581	1929,736	0	201,884	201,884	99,717	0	0	0	0	0	0	0
12:16:53	0	2797,893	25,078	25,049	13,221	13,38	11,927	21,1	952,565	24,581	1930,604	0	201,884	201,884	99,717	0	0	0	0	0	0	0
12:16:53	-13,037	2797,763	25,078	25,049	13,22	13,379	11,955	21,1	952,565	24,581	1931,471	0	201,884	201,884	99,717	0	0	0	0	0	0	0
12:16:53	98,12	2798,744	25,176	25,049	13,22	13,389	11,983	21,1	952,565	24,581	1932,338	0	201,884	201,884	99,717	0	0	0	0	0	0	0
12:16:53	-98,12	2797,763	25,078	24,951	13,22	13,379	12,011	21,1	952,565	24,581	1933,204	0	201,884	201,884	99,717	0	0	0	0	0	0	0
12:16:53	111,132	2798,874	25,176	25,146	13,221	13,39	12,038	21,1	952,565	24,581	1934,069	0	201,884	201,884	99,717	0	0	0	0	0	0	0
12:16:53	-98,095	2797,893	25,078	25	13,221	13,38	12,064	21,1	952,565	24,581	1934,933	0	201,884	201,884	99,717	0	0	0	0	0	0	0
12:16:53	-196,191	2795,931	24,883	24,951	13,221	13,36	12,09	21,1	952,565	24,581	1935,794	0	201,884	201,884	99,717	0	0	0	0	0	0	0
12:16:53	196,191	2797,893	25,078	25,049	13,221	13,38	12,115	21,1	952,565	24,581	1936,656	0	201,884	201,884	99,717	0	0	0	0	0	0	0
12:16:53	-73,022	2797,163	25,078	25	13,217	13,372	12,14	21,1	952,565	24,581	1937,517	0	201,884	201,884	99,717	0	0	0	0	0	0	0
12:16:53	83,984	2798,003	25,176	25,146	13,216	13,381	12,164	21,1	952,565	24,581	1938,377	0	201,884	201,884	99,717	0	0	0	0	0	0	0
12:16:53	-13,012	2797,872	25,176	25,146	13,216	13,38	12,188	21,1	952,565	24,581	1939,237	0	201,884	201,884	99,717	0	0	0	0	0	0	0
12:16:53	-98,12	2796,891	25,078	25,049	13,216	13,37	12,211	21,1	952,565	24,581	1940,094	0	201,884	201,884	99,717	0	0	0	0	0	0	0
12:16:53	13,037	2797,022	25,078	24,951	13,216	13,371	12,234	21,1	952,565	24,581	1940,951	0	201,884	201,884	99,717	0	0	0	0	0	0	0
12:16:53	-49,047	2796,531	25,029	24,951	13,216	13,366	12,256	21,1	952,565	24,581	1941,807	0	201,884	201,884	99,717	0	0	0	0	0	0	0
12:16:53	-147,119	2795,06	24,883	24,805	13,216	13,351	12,277	21,1	952,565	24,581	1942,66	0	201,884	201,884	99,717	0	0	0	0	0	0	0
12:16:53	-13,037	2794,93	24,883	24,853	13,216	13,349	12,298	21,1	952,565	24,581	1943,512	0	201,884	201,884	99,717	0	0	0	0	0	0	0
12:16:53	49,047	2795,42	24,932	24,951	13,216	13,354	12,319	21,1	952,565	24,581	1944,364	0	201,884	201,884	99,717	0	0	0	0	0	0	0
12:16:53	-109,033	2794,33	24,883	24,853	13,212	13,343	12,339	21,1	952,565	24,581	1945,214	0	201,884	201,884	99,717	0	0	0	0	0	0	0
12:16:53	35,986	2794,69	24,932	24,853	13,211	13,347	12,359	21,1	952,565	24,581	1946,064	0	201,884	201,884	99,717	0	0	0	0	0	0	0
12:16:53	-147,094	2793,219	24,785	24,658	13,211	13,332	12,378	21,1	952,565	24,581	1946,911	0	201,884	201,884	99,717	0	0	0	0	0	0	0
12:16:53	147,094	2794,69	24,932	24,853	13,211	13,347	12,397	21,1	952,565	24,581	1947,759	0	201,884	201,884	99,717	0	0	0	0	0	0	0
12:16:53	0	2794,69	24,932	24,805	13,211	13,347	12,416	21,1	952,565	24,581	1948,606	0	201,884	201,884	99,717	0	0	0	0	0	0	0
12:16:53	-49,023	2794,199	24,883	24,853	13,211	13,342	12,434	21,1	952,565	24,581	1949,451	0	201,884	201,884	99,717	0	0	0	0	0	0	0
12:16:53	0	2794,199	24,883	24,707	13,211	13,342	12,452	21,1	952,565	24,581	1950,296	0	201,884	201,884	99,717	0	0	0	0	0	0	0
12:16:53	147,094	2795,67	25,029	25	13,211	13,357	12,469	21,1	952,565	24,581	1951,141	0	201,884	201,884	99,717	0	0	0	0	0	0	0
12:16:53	-98,071	2794,69	24,932	24,853	13,211	13,347	12,486	21,1	952,565	24,581	1951,985	0	201,884	201,884	99,717	0	0	0	0	0	0	0
12:16:53	-49,023	2794,199	24,883	24,805	13,211	13,342	12,503	21,1	952,565	24,581	1952,827	0	201,884	201,884	99,717	0	0	0	0	0	0	0
12:16:53	-98,071	2793,219	24,785	24,805	13,211	13,332	12,519	21,1	952,565	24,581	1953,668	0	201,884	201,884	99,717	0	0	0	0	0	0	0
12:16:53	72,998	2793,949	24,932	24,853	13,207	13,339	12,536	21,1	952,565	24,581	1954,508	0	201,884	201,884	99,717	0	0	0	0	0	0	0
12:16:53	-49,023	2793,458	24,883	24,853	13,207	13,334	12,551	21,1	952,565	24,581	1955,347	0	201,884	201,884	99,717	0	0	0	0	0	0	0
12:16:53	132,788	2794,786	25,029	24,951	13,207	13,348	12,567	21,1	952,565	24,581	1956,186	0	201,884	201,884	99,717	0	0	0	0	0	0	0
12:16:53	0	2794,786	25,029	25,049	13,207	13,348	12,582	21,1	952,565	24,581	1957,025	0	201,884	201,884	99,717	0	0	0	0	0	0	0
12:16:53	-230,834	2792,478	24,785	24,853	13,207	13,324	12,597	21,1	952,565	24,581	1957,861	0	201,884	201,884	99,717	0	0	0	0	0	0	0
12:16:53	0	2792,478	24,785	24,853	13,207	13,324	12,611	21,1	952,565	24,581	1958,695	0	201,884	201,884	99,717	0	0	0	0	0	0	0
12:16:53	0	2792,478	24,785	24,805	13,207	13,324	12,625	21,1	952,565	24,581	1959,529	0	201,884	201,884	99,717	0	0	0	0	0	0	0
12:16:53	98,046	2793,458	24,883	24,805	13,207	13,334	12,639	21,1	952,565	24,581	1960,363	0	201,884	201,884	99,717	0	0	0	0	0	0	0
12:16:53	0	2793,458	24,883	24,951	13,207	13,334	12,652	21,1	952,565	24,581	1961,196	0	201,884	201,884	99,717	0	0	0	0	0	0	0
12:16:53	0	2793,458	24,883	24,951	13,207	13,334	12,666	21,1	952,565	24,581	1962,029	0	201,884	201,884	99,717	0	0	0	0	0	0	0
12:16:53	-147,07	2791,988	24,736	24,707	13,207	13,319	12,679	21,1	952,565	24,581	1962,859	0	201,884	201,884	99,717	0	0	0	0	0	0	0
12:16:53	196,093	2793,949	24,932	24,951	13,207	13,339	12,692	21,3	953,025	24,581	1963,69	0	201,884	201,884	99,717	0	0	0	0	0	0	0
12:16:53	94,628	2794,895	25,029	25,049	13,207	13,349	12,704	21,3	953,025	24,581	1964,521	0	201,884	201,884	99,717	0	0	0	0	0	0	0
12:16:53	-245,117	2792,444	24,785	24,805	13,207	13,324	12,717	21,3	953,025	24,581	1965,349	0	201,884	201,884	99,717	0	0	0	0	0	0	0
12:16:53	0	2792,444	24,785	24,707	13,207	13,324	12,729	21,3	953,025	24,581	1966,176	0	201,884	201,884	99,717	0	0	0	0	0	0	0
12:16:53	-48,999	2791,954	24,736	24,805	13,207	13,319	12,74	21,3	953,025	24,581	1967,002	0	201,884	201,884	99,717	0	0	0	0	0	0	0
12:16:53	-63,354	2791,32	24,687	24,512	13,207	13,312	12,751	21,3	953,025	24,581	1967,826	0	201,884	201,884	99,717	0	0	0	0	0	0	0
12:16:53	-221,069	2789,109	24,541	24,316	13,202	13,289	12,762	21,3	953,025	24,581	1968,648	0	201,884	201,884	99,717	0	0	0	0	0	0	0
12:16:54	-502,734	2784,082	24,053	23,34	13,202	13,237	12,771	21,3	953,025	24,581	1969,463	0	201,884	201,884	99,717	0	0	0	0	0	0	0
12:16:54	-895,971	2775,122	23,32	22,363	13,193	13,145	12,779	21,3	953,025	24,581	1970,269	0	201,884	201,884	99,717	0	0	0	0	0	0	0
12:16:54	-789,892	2767,224	22,783	21,631	13,178	13,064	12,784	21,3	953,025	24,581	1971,066	0	201,884	201,884	99,717	0	0	0	0	0	0	0
12:16:54	-1016,65	2757,057	22,344	20,801	13,146	12,959	12,788	21,3	953,025	24,581	1971,852	0	203,648	203,648	99,724	0	0	0	0	0	0	0
12:16:54	-878,808	2748,269	22,148	20,215	13,108	12,868	12,789	21,3	953,025	24,581	1972,628	0	203,648	203,648	99,724	0	0	0	0	0	0	0
12:16:54	-808,544	2740,183	22,197	20,166	13,059	12,785	12,789	21,3	953,025	24,581	1973,396	0	203,648	203,648	99,724	0	0	0	0	0	0	0
12:16:54	-1166,357	2728,52	22,051	19,678	13,002	12,665	12,787	21,3	953,025	24,581	1974,151	0	203,648	203,648	99,724	0	0	0	0	0	0	0
12:16:54	-985,351	2718,666	22,002	19,189	12,95	12,563	12,782	21,3	953,025	24,581	1974,895	0	203,648	203,648	99,724	0	0	0	0	0	0	0
12:16:54	-1021,289	2708,453	22,002	19,189	12,892	12,458	12,776	21,3	953,025	24,581	1975,629	0	203,648	203,648	99,724	0	0	0	0	0	0	0
12:16:54	-881,665	2699,637	22,051	18,994	12,84	12,367	12,768	21,3	953,025	24,581	1976,353	0	203,648	203,648	99,724	0	0	0	0	0	0	0
12:16:54	-1471,606	2684,921	21,416	18,359	12,793	12,215	12,757	21,3	953,025	24,581	1977,061	0	203,648	203,648	99,724	0	0	0	0	0	0	0
12:16:54	-1188,745	2673,033	20,976	18,31	12,75	12,093	12,744	21,3	953,025	24,581	1977,757	0	203,648	203,648	99,724	0	0	0	0	0	0	0
12:16:54	-1360,205	2659,431	20,439	17,822	12,704	11,952	12,728	21,3	953,025	24,581	1978,439	0	203,648	203,648	99,724	0	0	0	0	0	0	0
12:16:54	-1173,657	2647,695	20,097	17,627	12,657	11,831	12,711	21,3	953,025	24,581	1979,108	0	203,648	203,648	99,724	0	0	0	0	0	0	0
12:16:54	-1208,007	2635,615	19,853	17,041	12,602	11,707	12,691	21,3	953,025	24,581	1979,765	0	203,648	203,648	99,724	0	0	0	0	0	0	0
12:16:54	-1203,686	2623,578	19,804	16,943	12,537	11,583	12,669	21,3	953,025	24,581	1980,409	0	203,648	203,648	99,724	0	0	0	0	0	0	0
12:16:54	-1007,299	2613,505	19,951	16,943	12,472	11,479	12,646	21,3	953,025	24,581	1981,042	0	203,648	203,648	99,724	0	0	0	0	0	0	0
12:16:54	-673,95	2606,765	20,439	17,383	12,407	11,409	12,622	21,3	953,025	24,581	1981,668	0	203,648	203,648	99,724	0	0	0	0	0	0	0
12:16:54	-1126,074	2595,505	20,439	17,578	12,344	11,293	12,596	21,3	953,025	24,581	1982,281	0	203,648	203,648	99,724	0	0	0	0	0	0	0
12:16:54	-1363,452	2581,87	20,097	17,92	12,286	11,153	12,568	21,3	953,025	24,581	1982,881	0	203,648	203,648	99,724	0	0	0	0	0	0	0
12:16:54	-1449,56	2567,374	19,512	16,894	12,237	11,003	12,537	21,3	953,025	24,581	1983,465	0	203,648	203,648	99,724	0	0	0	0	0	0	0
12:16:54	-1712,67	2550,248	18,535	16,162	12,194	10,827	12,503	21,3	953,025	24,581	1984,032	0	203,648	203,648	99,724	0	0	0	0	0	0	0
12:16:54	-1376,562	2536,482	17,803	14,99	12,157	10,685	12,468	21,3	953,025	24,581	1984,585	0	203,648	203,648	99,724	0	0	0	0	0	0	0
12:16:54	-652,539	2529,957	17,9	14,99	12,114	10,618	12,431	21,3	953,025	24,581	1985,13	0	203,648	203,648	99,724	0	0	0	0	0	0	0
12:16:54	-1497,876	2514,978	17,217	14,795	12,067	10,463	12,393	21,3	953,025	24,581	1985,66	0	203,648	203,648	99,724	0	0	0	0	0	0	0
12:16:54	-982,251	2505,155	17,07	14,306	12,02	10,362	12,353	21,3	953,025	24,581	1986,179	0	203,648	203,648	99,724	0	0	0	0	0	0	0
12:16:54	-1047,363	2494,682	17,021	14,209	11,964	10,254	12,312	21,3	953,025	24,581	1986,688	0	203,648	203,648	99,724	0	0	0	0	0	0	0
12:16:54	-924,145	2485,44	17,021	14,209	11,911	10,159	12,27	21,3	953,025	24,581	1987,187	0	203,648	203,648	99,724	0	0	0	0	0	0	0
12:16:54	-758,959	2477,851	17,363	15,429	11,85	10,08	12,227	21,3	953,025	24,581	1987,677	0	203,648	203,648	99,724	0	0	0	0	0	0	0
12:16:54	-860,717	2469,244	17,51	15,429	11,793	9,992	12,183	21,3	953,025	24,581	1988,159	0	203,648	203,648	99,724	0	0	0	0	0	0	0
12:16:54	-1342,553	2455,818	17,07	14,843	11,742	9,853	12,137	21,3	953,025	24,581	1988,627	0	203,648	203,648	99,724	0	0	0	0	0	0	0
12:16:54	-729,541	2448,523	17,168	15,283	11,695	9,778	12,091	21,3	953,025	24,581	1989,086	0	203,648	203,648	99,724	0	0	0	0	0	0	0
12:16:54	-1117,089	2437,352	16,875	15,088	11,648	9,663	12,043	21,3	953,025	24,581	1989,535	0	203,648	203,648	99,724	0	0	0	0	0	0	0
12:16:54	-1028,93	2427,062	16,582	14,648	11,606	9,557	11,995	21,3	953,025	24,581	1989,972	0	203,648	203,648	99,724	0	0	0	0	0	0	0
12:16:54	-1419,36	2412,869	15,947	14,111	11,56	9,411	11,944	21,3	953,025	24,581	1990,395	0	203,648	203,648	99,724	0	0	0	0	0	0	0
12:16:54	-845,996	2404,409	15,898	13,916	11,515	9,323	11,892	21,3	953,025	24,581	1990,809	0	203,648	203,648	99,724	0	0	0	0	0	0	0
12:16:54	-861,962	2395,789	15,849	13,965	11,469	9,234	11,84	21,3	953,025	24,581	1991,214	0	203,648	203,648	99,724	0	0	0	0	0	0	0
12:16:54	-730,224	2388,487	15,947	14,258	11,422	9,159	11,788	21,3	953,025	24,581	1991,611	0	203,648	203,648	99,724	0	0	0	0	0	0	0
12:16:54	-870,629	2379,781	15,898	14,258	11,376	9,069	11,735	21,3	953,025	24,581	1992	0	203,648	203,648	99,724	0	0	0	0	0	0	0
12:16:54	-928,588	2370,495	15,703	14,111	11,334	8,974	11,68	21,3	953,025	24,581	1992,378	0	203,648	203,648	99,724	0	0	0	0	0	0	0
12:16:54	-1024,902	2360,246	15,361	13,574	11,294	8,868	11,625	21,3	953,025	24,581	1992,746	0	203,648	203,648	99,724	0	0	0	0	0	0	0
12:16:54	-1017,016	2350,076	14,97	13,525	11,258	8,763	11,569	21,3	953,025	24,581	1993,103	0	203,648	203,648	99,724	0	0	0	0	0	0	0
12:16:54	-736,01	2342,715	14,873	13,232	11,221	8,687	11,513	21,3	953,025	24,581	1993,453	0	203,648	203,648	99,724	0	0	0	0	0	0	0
12:16:54	-1162,817	2331,087	14,238	12,988	11,19	8,567	11,455	21,3	953,025	24,581	1993,791	0	203,648	203,648	99,724	0	0	0	0	0	0	0
12:16:54	-667,334	2324,414	14,14	12,744	11,157	8,499	11,397	21,3	953,025	24,581	1994,121	0	203,648	203,648	99,724	0	0	0	0	0	0	0
12:16:54	-921,85	2315,195	13,799	12,5	11,123	8,404	11,338	21,3	953,025	24,581	1994,442	0	203,648	203,648	99,724	0	0	0	0	0	0	0
12:16:54	-770,336	2307,492	13,603	12,109	11,09	8,324	11,279	21,3	953,025	24,581	1994,755	0	203,648	203,648	99,724	0	0	0	0	0	0	0
12:16:54	-746,533	2300,027	13,603	12,06	11,048	8,247	11,22	21,3	953,025	24,581	1995,061	0	203,648	203,648	99,724	0	0	0	0	0	0	0
12:16:54	-669,897	2293,328	13,603	12,06	11,01	8,178	11,16	21,3	953,025	24,581	1995,359	0	203,648	203,648	99,724	0	0	0	0	0	0	0
12:16:54	-606,835	2287,259	13,75	12,5	10,968	8,116	11,1	21,3	953,025	24,581	1995,651	0	203,648	203,648	99,724	0	0	0	0	0	0	0
12:16:54	-942,871	2277,831	13,457	11,963	10,93	8,018	11,04	21,3	953,025	24,581	1995,933	0	203,648	203,648	99,724	0	0	0	0	0	0	0
12:16:54	-666,65	2271,164	13,457	11,914	10,892	7,95	10,979	21,3	953,025	24,581	1996,208	0	203,648	203,648	99,724	0	0	0	0	0	0	0
12:16:54	-617,187	2264,992	13,506	12,158	10,855	7,886	10,919	21,3	953,025	24,581	1996,477	0	203,648	203,648	99,724	0	0	0	0	0	0	0
12:16:54	-765,942	2257,333	13,31	11,914	10,822	7,807	10,858	21,3	953,025	24,581	1996,738	0	203,648	203,648	99,724	0	0	0	0	0	0	0
12:16:54	-853,418	2248,799	13,017	11,621	10,789	7,719	10,796	21,3	953,025	24,581	1996,99	0	203,648	203,648	99,724	0	0	0	0	0	0	0
12:16:54	-756,616	2241,233	12,822	11,377	10,757	7,641	10,734	21,3	953,025	24,581	1997,234	0	203,648	203,648	99,724	0	0	0	0	0	0	0
12:16:54	-685,253	2234,38	12,627	11,377	10,728	7,57	10,672	21,3	953,025	24,581	1997,471	0	203,648	203,648	99,724	0	0	0	0	0	0	0
12:16:54	-684,716	2227,533	12,529	11,377	10,694	7,5	10,61	21,3	953,025	24,581	1997,701	0	203,648	203,648	99,724	0	0	0	0	0	0	0
12:16:54	-751,635	2220,016	12,334	11,279	10,662	7,422	10,547	21,3	953,025	24,581	1997,924	0	203,648	203,648	99,724	0	0	0	0	0	0	0
12:16:54	-630,419	2213,712	12,334	11,035	10,626	7,357	10,485	21,3	953,025	24,581	1998,14	0	203,648	203,648	99,724	0	0	0	0	0	0	0
12:16:54	-722,534	2206,487	12,187	11,181	10,593	7,283	10,422	21,3	953,025	24,581	1998,348	0	203,648	203,648	99,724	0	0	0	0	0	0	0
12:16:54	-645,361	2200,033	12,187	10,937	10,557	7,216	10,359	21,3	953,025	24,581	1998,55	0	203,648	203,648	99,724	0	0	0	0	0	0	0
12:16:54	-689,965	2193,134	12,138	10,888	10,52	7,145	10,296	21,3	953,025	24,581	1998,744	0	203,648	203,648	99,724	0	0	0	0	0	0	0
12:16:54	-446,923	2188,664	12,285	11,035	10,487	7,099	10,234	21,3	953,025	24,581	1998,934	0	203,648	203,648	99,724	0	0	0	0	0	0	0
12:16:54	-855,493	2180,109	12,041	11,035	10,451	7,011	10,17	21,3	953,025	24,581	1999,115	0	203,648	203,648	99,724	0	0	0	0	0	0	0
12:16:54	-602,563	2174,084	11,992	10,937	10,42	6,949	10,107	21,3	953,025	24,581	1999,29	0	203,648	203,648	99,724	0	0	0	0	0	0	0
12:16:54	-674,487	2167,339	11,845	10,84	10,389	6,879	10,044	21,3	953,025	24,581	1999,458	0	203,648	203,648	99,724	0	0	0	0	0	0	0
12:16:54	-766,357	2159,675	11,601	10,742	10,359	6,8	9,98	21,3	953,025	24,581	1999,618	0	203,648	203,648	99,724	0	0	0	0	0	0	0
12:16:54	-681,835	2152,857	11,406	10,351	10,33	6,73	9,917	21,3	953,025	24,581	1999,772	0	203,648	203,648	99,724	0	0	0	0	0	0	0
12:16:54	-622,851	2146,629	11,308	10,498	10,3	6,666	9,853	21,3	953,025	24,581	1999,919	0	203,648	203,648	99,724	0	0	0	0	0	0	0
12:16:54	-824,462	2138,384	10,918	10,058	10,274	6,581	9,789	21,3	953,025	24,581	2000,057	0	203,648	203,648	99,724	0	0	0	0	0	0	0
12:16:54	-561,181	2132,772	10,82	9,961	10,247	6,523	9,725	21,3	953,025	24,581	2000,19	0	203,648	203,648	99,724	0	0	0	0	0	0	0
12:16:54	-660,4	2126,168	10,625	9,814	10,22	6,455	9,661	21,3	953,025	24,581	2000,316	0	203,648	203,648	99,724	0	0	0	0	0	0	0
12:16:54	-688,427	2119,284	10,332	9,668	10,196	6,384	9,596	21,3	953,025	24,581	2000,435	0	203,648	203,648	99,724	0	0	0	0	0	0	0
12:16:54	-531,591	2113,968	10,283	9,423	10,169	6,329	9,532	21,3	953,025	24,581	2000,548	0	203,648	203,648	99,724	0	0	0	0	0	0	0
12:16:54	-643,457	2107,533	10,136	9,423	10,14	6,263	9,468	21,3	953,025	24,581	2000,655	0	203,648	203,648	99,724	0	0	0	0	0	0	0
12:16:54	-484,106	2102,692	10,136	9,277	10,112	6,213	9,404	21,3	953,025	24,581	2000,757	0	203,648	203,648	99,724	0	0	0	0	0	0	0
12:16:54	-587,329	2096,819	10,039	9,277	10,084	6,152	9,341	21,3	953,025	24,581	2000,853	0	203,648	203,648	99,724	0	0	0	0	0	0	0
12:16:54	-545,214	2091,367	9,99	9,277	10,055	6,096	9,277	21,3	953,025	24,581	2000,944	0	203,648	203,648	99,724	0	0	0	0	0	0	0
12:16:54	-422,827	2087,138	9,99	9,277	10,031	6,052	9,214	21,3	953,025	24,581	2001,03	0	203,648	203,648	99,724	0	0	0	0	0	0	0
12:16:54	-465,673	2082,482	9,941	9,277	10,008	6,004	9,151	21,3	953,025	24,581	2001,111	0	203,648	203,648	99,724	0	0	0	0	0	0	0
12:16:54	-509,814	2077,384	9,843	9,13	9,984	5,952	9,088	21,3	953,025	24,581	2001,188	0	203,648	203,648	99,724	0	0	0	0	0	0	0
12:16:54	-640,527	2070,978	9,697	9,082	9,955	5,886	9,025	21,3	953,025	24,581	2001,257	0	203,648	203,648	99,724	0	0	0	0	0	0	0
12:16:54	-336,767	2067,611	9,697	9,13	9,936	5,851	8,963	21,3	953,025	24,581	2001,324	0	203,648	203,648	99,724	0	0	0	0	0	0	0
12:16:54	-602,661	2061,584	9,502	8,935	9,912	5,789	8,901	21,3	953,025	24,581	2001,384	0	203,648	203,648	99,724	0	0	0	0	0	0	0
12:16:54	-423,73	2057,347	9,502	8,935	9,888	5,745	8,839	21,3	953,025	24,581	2001,44	0	203,648	203,648	99,724	0	0	0	0	0	0	0
12:16:54	-558,496	2051,762	9,355	8,838	9,863	5,688	8,777	21,3	953,025	24,581	2001,49	0	203,648	203,648	99,724	0	0	0	0	0	0	0
12:16:54	-421,337	2047,548	9,355	8,789	9,839	5,644	8,716	21,3	953,025	24,581	2001,536	0	203,648	203,648	99,724	0	0	0	0	0	0	0
12:16:54	-469,58	2042,853	9,306	8,838	9,815	5,596	8,655	21,3	953,025	24,581	2001,578	0	203,648	203,648	99,724	0	0	0	0	0	0	0
12:16:54	-286,914	2039,983	9,453	8,935	9,791	5,566	8,594	21,3	953,025	24,581	2001,616	0	203,648	203,648	99,724	0	0	0	0	0	0	0
12:16:54	-633,203	2033,651	9,306	8,74	9,763	5,501	8,533	21,3	953,025	24,581	2001,648	0	203,648	203,648	99,724	0	0	0	0	0	0	0
12:16:54	-472,302	2028,928	9,16	8,593	9,744	5,452	8,473	21,3	953,025	24,581	2001,675	0	203,648	203,648	99,724	0	0	0	0	0	0	0
12:16:54	-474,072	2024,188	9,013	8,593	9,724	5,404	8,413	21,3	953,025	24,581	2001,698	0	203,648	203,648	99,724	0	0	0	0	0	0	0
12:16:54	-472,033	2019,467	8,867	8,398	9,705	5,355	8,353	21,1	951,135	24,581	2001,716	0	203,648	203,648	99,724	0	0	0	0	0	0	0
12:16:54	-462,841	2014,839	8,72	8,252	9,686	5,307	8,293	21,1	951,135	24,581	2001,729	0	203,648	203,648	99,724	0	0	0	0	0	0	0
12:16:54	-407,373	2010,765	8,72	8,252	9,663	5,265	8,234	21,1	951,135	24,581	2001,738	0	203,648	203,648	99,724	0	0	0	0	0	0	0
12:16:54	-376,94	2006,996	8,671	8,203	9,644	5,226	8,175	21,1	951,135	24,581	2001,743	0	203,648	203,648	99,724	0	0	0	0	0	0	0
12:16:54	-473,632	2002,259	8,525	7,959	9,625	5,177	8,116	21,1	951,135	24,581	2001,744	0	203,648	203,648	99,724	0	0	0	0	0	0	0
12:16:54	-531,579	1996,944	8,379	7,861	9,602	5,123	8,057	21,1	951,135	24,581	1996,944	0	203,648	203,648	99,724	0	0	0	0	0	0	0
12:16:54	-387,451	1993,069	8,33	7,91	9,583	5,083	7,999	21,1	951,135	24,581	1993,069	0	203,648	203,648	99,724	0	0	0	0	0	0	0
12:16:54	-327,88	1989,79	8,33	7,861	9,564	5,049	7,941	21,1	951,135	24,581	1989,79	0	203,648	203,648	99,724	0	0	0	0	0	0	0
12:16:55	-544,287	1984,347	8,086	7,714	9,546	4,993	7,883	21,1	951,135	24,581	1984,347	0	203,648	203,648	99,724	0	0	0	0	0	0	0
12:16:55	-399,816	1980,349	7,89	7,568	9,533	4,952	7,826	21,1	951,135	24,581	1980,349	0	203,648	203,648	99,724	0	0	0	0	0	0	0
12:16:55	-397,106	1976,378	7,744	7,421	9,518	4,911	7,769	21,1	951,135	24,581	1976,378	0	201,128	201,128	99,714	0	0	0	0	0	0	0
12:16:55	-313,635	1973,242	7,744	7,324	9,5	4,878	7,712	21,1	951,135	24,581	1973,242	0	201,128	201,128	99,714	0	0	0	0	0	0	0
12:16:55	-372,204	1969,52	7,695	7,373	9,481	4,84	7,656	21,1	951,135	24,581	1969,52	0	201,128	201,128	99,714	0	0	0	0	0	0	0
12:16:55	-414,294	1965,377	7,597	7,324	9,463	4,797	7,6	21,1	951,135	24,581	1965,377	0	201,128	201,128	99,714	0	0	0	0	0	0	0
12:16:55	-307,299	1962,304	7,597	7,226	9,445	4,766	7,544	21,1	951,135	24,581	1962,304	0	201,128	201,128	99,714	0	0	0	0	0	0	0
12:16:55	-304,528	1959,259	7,548	7,226	9,43	4,734	7,489	21,1	951,135	24,581	1959,259	0	201,128	201,128	99,714	0	0	0	0	0	0	0
12:16:55	-302,868	1956,23	7,548	7,177	9,413	4,703	7,434	21,1	951,135	24,581	1956,23	0	201,128	201,128	99,714	0	0	0	0	0	0	0
12:16:55	-373,999	1952,49	7,402	7,031	9,399	4,664	7,38	21,1	951,135	24,581	1952,49	0	201,128	201,128	99,714	0	0	0	0	0	0	0
12:16:55	-399,145	1948,498	7,207	6,836	9,387	4,623	7,326	21,1	951,135	24,581	1948,498	0	201,128	201,128	99,714	0	0	0	0	0	0	0
12:16:55	-340,112	1945,097	7,011	6,738	9,378	4,588	7,272	21,1	951,135	24,581	1945,097	0	201,128	201,128	99,714	0	0	0	0	0	0	0
12:16:55	-311,084	1941,987	6,914	6,689	9,365	4,556	7,219	21,1	951,135	24,581	1941,987	0	201,128	201,128	99,714	0	0	0	0	0	0	0
12:16:55	-287,219	1939,114	6,865	6,689	9,351	4,526	7,166	21,1	951,135	24,581	1939,114	0	201,128	201,128	99,714	0	0	0	0	0	0	0
12:16:55	-234,863	1936,766	6,914	6,689	9,335	4,502	7,114	21,1	951,135	24,581	1936,766	0	201,128	201,128	99,714	0	0	0	0	0	0	0
12:16:55	-290,966	1933,856	6,914	6,738	9,318	4,472	7,062	21,1	951,135	24,581	1933,856	0	201,128	201,128	99,714	0	0	0	0	0	0	0
12:16:55	-157,531	1932,281	7,011	6,689	9,304	4,456	7,011	21,1	951,135	24,581	1932,281	0	201,128	201,128	99,714	0	0	0	0	0	0	0
12:16:55	-230,993	1929,971	7,011	6,738	9,291	4,432	6,96	21,1	951,135	24,581	1929,971	0	201,128	201,128	99,714	0	0	0	0	0	0	0
12:16:55	-364,831	1926,322	6,865	6,689	9,278	4,395	6,91	21,1	951,135	24,581	1926,322	0	201,128	201,128	99,714	0	0	0	0	0	0	0
12:16:55	-314,624	1923,176	6,718	6,543	9,268	4,362	6,86	21,1	951,135	24,581	1923,176	0	201,128	201,128	99,714	0	0	0	0	0	0	0
12:16:55	-256,311	1920,613	6,621	6,494	9,258	4,336	6,811	21,1	951,135	24,581	1920,613	0	201,128	201,128	99,714	0	0	0	0	0	0	0
12:16:55	-222,521	1918,388	6,621	6,494	9,245	4,313	6,762	21,1	951,135	24,581	1918,388	0	201,128	201,128	99,714	0	0	0	0	0	0	0
12:16:55	-224,804	1916,14	6,572	6,494	9,235	4,29	6,713	21,1	951,135	24,581	1916,14	0	201,128	201,128	99,714	0	0	0	0	0	0	0
12:16:55	-216,406	1913,976	6,523	6,347	9,225	4,267	6,665	21,1	951,135	24,581	1913,976	0	201,128	201,128	99,714	0	0	0	0	0	0	0
12:16:55	-257,202	1911,404	6,425	6,298	9,216	4,241	6,618	21,1	951,135	24,581	1911,404	0	201,128	201,128	99,714	0	0	0	0	0	0	0
12:16:55	-142,761	1909,976	6,523	6,201	9,202	4,226	6,571	21,1	951,135	24,581	1909,976	0	201,128	201,128	99,714	0	0	0	0	0	0	0
12:16:55	-247,534	1907,501	6,425	6,298	9,193	4,201	6,524	21,1	951,135	24,581	1907,501	0	201,128	201,128	99,714	0	0	0	0	0	0	0
12:16:55	-205,627	1905,445	6,377	6,152	9,184	4,179	6,478	21,1	951,135	24,581	1905,445	0	201,128	201,128	99,714	0	0	0	0	0	0	0
12:16:55	-308,154	1902,363	6,132	6,005	9,179	4,148	6,433	21,1	951,135	24,581	1902,363	0	201,128	201,128	99,714	0	0	0	0	0	0	0
12:16:55	-193,835	1900,425	6,084	5,957	9,171	4,128	6,388	21,1	951,135	24,581	1900,425	0	201,128	201,128	99,714	0	0	0	0	0	0	0
12:16:55	-55,2	1899,873	6,132	6,005	9,165	4,122	6,343	21,1	951,135	24,581	1899,873	0	201,128	201,128	99,714	0	0	0	0	0	0	0
12:16:55	-208,691	1897,786	6,084	6,005	9,155	4,1	6,299	21,1	951,135	24,581	1897,786	0	201,128	201,128	99,714	0	0	0	0	0	0	0
12:16:55	-165,661	1896,129	6,084	5,957	9,146	4,083	6,256	21,1	951,135	24,581	1896,129	0	201,128	201,128	99,714	0	0	0	0	0	0	0
12:16:55	-166,87	1894,46	6,084	6,005	9,136	4,066	6,213	21,1	951,135	24,581	1894,46	0	201,128	201,128	99,714	0	0	0	0	0	0	0
12:16:55	-193,225	1892,528	6,132	6,103	9,123	4,046	6,17	21,1	951,135	24,581	1892,528	0	201,128	201,128	99,714	0	0	0	0	0	0	0
12:16:55	-89,672	1891,631	6,132	6,103	9,118	4,037	6,128	21,1	951,135	24,581	1891,631	0	201,128	201,128	99,714	0	0	0	0	0	0	0
12:16:55	-248,486	1889,147	6,035	5,957	9,109	4,011	6,087	21,1	951,135	24,581	1889,147	0	201,128	201,128	99,714	0	0	0	0	0	0	0
12:16:55	-140,661	1887,74	5,888	5,81	9,108	3,997	6,046	21,1	951,135	24,581	1887,74	0	201,128	201,128	99,714	0	0	0	0	0	0	0
12:16:55	-249,267	1885,247	5,791	5,761	9,099	3,971	6,005	21,1	951,135	24,581	1885,247	0	201,128	201,128	99,714	0	0	0	0	0	0	0
12:16:55	5,737	1885,305	5,888	5,664	9,094	3,972	5,965	21,1	951,135	24,581	1885,247	0	201,128	201,128	99,714	0	0	0	0	0	0	0
12:16:55	-89,819	1884,406	5,888	5,761	9,089	3,962	5,926	21,1	951,135	24,581	1884,406	0	201,128	201,128	99,714	0	0	0	0	0	0	0
12:16:55	-164,562	1882,761	5,888	5,664	9,08	3,945	5,887	21,1	951,135	24,581	1882,761	0	201,128	201,128	99,714	0	0	0	0	0	0	0
12:16:55	-170,275	1881,058	5,791	5,664	9,075	3,928	5,849	21,1	951,135	24,581	1881,058	0	201,128	201,128	99,714	0	0	0	0	0	0	0
12:16:55	-127,307	1879,785	5,742	5,664	9,07	3,915	5,811	21,1	951,135	24,581	1879,785	0	201,128	201,128	99,714	0	0	0	0	0	0	0
12:16:55	-166,638	1878,119	5,742	5,615	9,061	3,898	5,773	21,1	951,135	24,581	1878,119	0	201,128	201,128	99,714	0	0	0	0	0	0	0
12:16:55	-83,325	1877,285	5,742	5,615	9,056	3,889	5,736	21,1	951,135	24,581	1877,285	0	201,128	201,128	99,714	0	0	0	0	0	0	0
12:16:55	-83,337	1876,452	5,742	5,615	9,051	3,88	5,7	21,1	951,135	24,581	1876,452	0	201,128	201,128	99,714	0	0	0	0	0	0	0
12:16:55	-216,247	1874,289	5,595	5,468	9,046	3,858	5,664	21,1	951,135	24,581	1874,289	0	201,128	201,128	99,714	0	0	0	0	0	0	0
12:16:55	-90,844	1873,381	5,595	5,468	9,041	3,849	5,628	21,1	951,135	24,581	1873,381	0	201,128	201,128	99,714	0	0	0	0	0	0	0
12:16:55	-84,35	1872,538	5,595	5,468	9,036	3,84	5,593	21,1	951,135	24,581	1872,538	0	201,128	201,128	99,714	0	0	0	0	0	0	0
12:16:55	-85,595	1871,682	5,595	5,468	9,031	3,831	5,559	21,1	951,135	24,581	1871,682	0	201,128	201,128	99,714	0	0	0	0	0	0	0
12:16:55	-40,429	1871,277	5,644	5,566	9,027	3,827	5,525	21,1	951,135	24,581	1871,277	0	201,128	201,128	99,714	0	0	0	0	0	0	0
12:16:55	-122,863	1870,049	5,595	5,468	9,022	3,814	5,491	21,1	951,135	24,581	1870,049	0	201,128	201,128	99,714	0	0	0	0	0	0	0
12:16:55	-84,533	1869,203	5,595	5,468	9,017	3,806	5,458	21,1	951,135	24,581	1869,203	0	201,128	201,128	99,714	0	0	0	0	0	0	0
12:16:55	-86,45	1868,339	5,595	5,468	9,012	3,797	5,426	21,1	951,135	24,581	1868,339	0	201,128	201,128	99,714	0	0	0	0	0	0	0
12:16:55	-40,454	1867,934	5,644	5,566	9,008	3,793	5,394	21,1	951,135	24,581	1867,934	0	201,128	201,128	99,714	0	0	0	0	0	0	0
12:16:55	-78,784	1867,146	5,742	5,615	8,998	3,785	5,362	21,1	951,135	24,581	1867,146	0	201,128	201,128	99,714	0	0	0	0	0	0	0
12:16:55	-4,37	1867,103	5,742	5,615	8,998	3,784	5,331	21,1	951,135	24,581	1867,103	0	201,128	201,128	99,714	0	0	0	0	0	0	0
12:16:55	-169,067	1865,412	5,644	5,566	8,993	3,767	5,3	21,1	951,135	24,581	1865,412	0	201,128	201,128	99,714	0	0	0	0	0	0	0
12:16:55	-168,811	1863,724	5,546	5,468	8,989	3,749	5,27	21,1	951,135	24,581	1863,724	0	201,128	201,128	99,714	0	0	0	0	0	0	0
12:16:55	-4,406	1863,68	5,546	5,419	8,988	3,749	5,24	21,1	951,135	24,581	1863,68	0	201,128	201,128	99,714	0	0	0	0	0	0	0
12:16:55	-87,78	1862,802	5,449	5,322	8,988	3,74	5,211	21,1	951,135	24,581	1862,802	0	201,128	201,128	99,714	0	0	0	0	0	0	0
12:16:55	-82,238	1861,98	5,449	5,322	8,984	3,731	5,182	21,1	951,135	24,581	1861,98	0	201,128	201,128	99,714	0	0	0	0	0	0	0
12:16:55	-126,123	1860,718	5,4	5,273	8,979	3,718	5,153	21,1	951,135	24,581	1860,718	0	201,128	201,128	99,714	0	0	0	0	0	0	0
12:16:55	40,722	1861,126	5,449	5,322	8,979	3,722	5,125	21,1	951,135	24,581	1860,719	0	201,128	201,128	99,714	0	0	0	0	0	0	0
12:16:55	-83,3	1860,293	5,449	5,322	8,974	3,714	5,097	21,1	951,135	24,581	1860,293	0	201,128	201,128	99,714	0	0	0	0	0	0	0
12:16:55	2,355	1860,316	5,546	5,419	8,969	3,714	5,07	21,1	951,135	24,581	1860,293	0	201,128	201,128	99,714	0	0	0	0	0	0	0
12:16:55	-83,483	1859,481	5,546	5,322	8,964	3,705	5,043	21,1	951,135	24,581	1859,481	0	201,128	201,128	99,714	0	0	0	0	0	0	0
12:16:55	-169,982	1857,782	5,449	5,322	8,96	3,688	5,017	21,1	951,135	24,581	1857,782	0	201,128	201,128	99,714	0	0	0	0	0	0	0
12:16:55	-43,847	1857,343	5,4	5,273	8,96	3,683	4,991	21,1	951,135	24,581	1857,343	0	201,128	201,128	99,714	0	0	0	0	0	0	0
12:16:55	-85,4	1856,489	5,4	5,224	8,955	3,675	4,965	21,1	951,135	24,581	1856,489	0	201,128	201,128	99,714	0	0	0	0	0	0	0
12:16:55	-87,695	1855,612	5,302	5,224	8,955	3,666	4,939	21,1	951,135	24,581	1855,612	0	201,128	201,128	99,714	0	0	0	0	0	0	0
12:16:55	4,394	1855,656	5,4	5,224	8,95	3,666	4,914	21,1	951,135	24,581	1855,612	0	201,128	201,128	99,714	0	0	0	0	0	0	0
12:16:55	-89,782	1854,758	5,302	5,224	8,95	3,657	4,89	21,1	951,135	24,581	1854,758	0	201,128	201,128	99,714	0	0	0	0	0	0	0
12:16:55	-83,288	1853,925	5,302	5,273	8,945	3,648	4,865	21,1	951,135	24,581	1853,925	0	201,128	201,128	99,714	0	0	0	0	0	0	0
12:16:55	0	1853,925	5,302	5,224	8,945	3,648	4,842	21,1	951,135	24,581	1853,925	0	201,128	201,128	99,714	0	0	0	0	0	0	0
12:16:55	3,332	1853,959	5,4	5,273	8,94	3,649	4,818	21,1	951,135	24,581	1853,925	0	201,128	201,128	99,714	0	0	0	0	0	0	0
12:16:55	-83,3	1853,126	5,4	5,273	8,935	3,64	4,795	21,1	951,135	24,581	1853,126	0	201,128	201,128	99,714	0	0	0	0	0	0	0
12:16:55	-1,208	1853,114	5,4	5,273	8,935	3,64	4,772	21,1	951,135	24,581	1853,114	0	201,128	201,128	99,714	0	0	0	0	0	0	0
12:16:55	-87,658	1852,237	5,302	5,224	8,935	3,631	4,75	21,1	951,135	24,581	1852,237	0	201,128	201,128	99,714	0	0	0	0	0	0	0
12:16:55	-83,288	1851,404	5,302	5,224	8,931	3,622	4,728	21,1	951,135	24,581	1851,404	0	201,128	201,128	99,714	0	0	0	0	0	0	0
12:16:55	-84,35	1850,561	5,302	5,273	8,926	3,614	4,706	21,1	951,135	24,581	1850,561	0	201,128	201,128	99,714	0	0	0	0	0	0	0
12:16:55	0	1850,561	5,302	5,224	8,926	3,614	4,685	21,1	951,135	24,581	1850,561	0	201,128	201,128	99,714	0	0	0	0	0	0	0
12:16:55	-43,811	1850,122	5,253	5,127	8,926	3,609	4,664	21,1	951,135	24,581	1850,122	0	201,128	201,128	99,714	0	0	0	0	0	0	0
12:16:55	-84,326	1849,279	5,253	5,127	8,921	3,6	4,643	21,1	951,135	24,581	1849,279	0	201,128	201,128	99,714	0	0	0	0	0	0	0
12:16:55	0	1849,279	5,253	5,078	8,921	3,6	4,622	21,1	951,135	24,581	1849,279	0	201,128	201,128	99,714	0	0	0	0	0	0	0
12:16:55	-87,609	1848,403	5,156	4,98	8,921	3,591	4,602	21,1	951,135	24,581	1848,403	0	201,128	201,128	99,714	0	0	0	0	0	0	0
12:16:55	-87,609	1847,527	5,058	4,931	8,921	3,582	4,582	21,1	951,135	24,581	1847,527	0	201,128	201,128	99,714	0	0	0	0	0	0	0
12:16:55	-87,585	1846,651	4,961	4,882	8,921	3,573	4,562	21,1	951,135	24,581	1846,651	0	201,128	201,128	99,714	0	0	0	0	0	0	0
12:16:55	87,585	1847,527	5,058	4,882	8,921	3,582	4,543	21,1	951,135	24,581	1846,652	0	201,128	201,128	99,714	0	0	0	0	0	0	0
12:16:55	3,283	1847,56	5,156	4,98	8,916	3,583	4,524	21,1	951,135	24,581	1846,653	0	201,128	201,128	99,714	0	0	0	0	0	0	0
12:16:55	47,07	1848,031	5,302	5,127	8,911	3,587	4,506	21,1	951,135	24,581	1846,654	0	201,128	201,128	99,714	0	0	0	0	0	0	0
12:16:55	45,861	1848,489	5,449	5,273	8,906	3,592	4,488	20,9	952,565	24,581	1846,656	0	201,128	201,128	99,714	0	0	0	0	0	0	0
12:16:55	-84,887	1847,64	5,449	5,224	8,902	3,583	4,47	20,9	952,565	24,581	1846,657	0	201,128	201,128	99,714	0	0	0	0	0	0	0
12:16:55	-175,134	1845,889	5,253	5,127	8,902	3,565	4,453	20,9	952,565	24,581	1845,889	0	201,128	201,128	99,714	0	0	0	0	0	0	0
12:16:55	0	1845,889	5,253	5,078	8,902	3,565	4,435	20,9	952,565	24,581	1845,889	0	201,128	201,128	99,714	0	0	0	0	0	0	0
12:16:55	0	1845,889	5,253	5,127	8,902	3,565	4,418	20,9	952,565	24,581	1845,889	0	201,128	201,128	99,714	0	0	0	0	0	0	0
12:16:55	-87,548	1845,013	5,156	5,078	8,902	3,556	4,401	20,9	952,565	24,581	1845,013	0	201,128	201,128	99,714	0	0	0	0	0	0	0
12:16:55	0	1845,013	5,156	5,078	8,902	3,556	4,385	20,9	952,565	24,581	1845,013	0	201,128	201,128	99,714	0	0	0	0	0	0	0
12:16:55	-43,774	1844,576	5,107	4,98	8,902	3,552	4,368	20,9	952,565	24,581	1844,576	0	201,128	201,128	99,714	0	0	0	0	0	0	0
12:16:56	-43,762	1844,138	5,058	4,98	8,902	3,547	4,352	20,9	952,565	24,581	1844,138	0	201,128	201,128	99,714	0	0	0	0	0	0	0
12:16:56	-40,551	1843,733	5,107	5,078	8,897	3,543	4,336	20,9	952,565	24,581	1843,733	0	201,128	201,128	99,714	0	0	0	0	0	0	0
12:16:56	-40,539	1843,327	5,156	5,078	8,892	3,539	4,321	20,9	952,565	24,581	1843,327	0	199,766	199,766	99,708	0	0	0	0	0	0	0
12:16:56	0	1843,327	5,156	5,127	8,892	3,539	4,305	20,9	952,565	24,581	1843,327	0	199,766	199,766	99,708	0	0	0	0	0	0	0
12:16:56	0	1843,327	5,156	5,127	8,892	3,539	4,29	20,9	952,565	24,581	1843,327	0	199,766	199,766	99,708	0	0	0	0	0	0	0
12:16:56	3,186	1843,359	5,253	5,127	8,887	3,539	4,276	20,9	952,565	24,581	1843,327	0	199,766	199,766	99,708	0	0	0	0	0	0	0
12:16:56	-84,326	1842,516	5,253	5,127	8,882	3,531	4,261	20,9	952,565	24,581	1842,516	0	199,766	199,766	99,708	0	0	0	0	0	0	0
12:16:56	0	1842,516	5,253	5,127	8,882	3,531	4,247	20,9	952,565	24,581	1842,516	0	199,766	199,766	99,708	0	0	0	0	0	0	0
12:16:56	-87,512	1841,641	5,156	5,078	8,882	3,522	4,232	20,9	952,565	24,581	1841,641	0	199,766	199,766	99,708	0	0	0	0	0	0	0
12:16:56	0	1841,641	5,156	4,98	8,882	3,522	4,219	20,9	952,565	24,581	1841,641	0	199,766	199,766	99,708	0	0	0	0	0	0	0
12:16:56	0	1841,641	5,156	4,98	8,882	3,522	4,205	20,9	952,565	24,581	1841,641	0	199,766	199,766	99,708	0	0	0	0	0	0	0
12:16:56	-129,309	1840,348	5,107	4,98	8,878	3,508	4,191	20,9	952,565	24,581	1840,348	0	199,766	199,766	99,708	0	0	0	0	0	0	0
12:16:56	0	1840,348	5,107	5,078	8,878	3,508	4,178	20,9	952,565	24,581	1840,348	0	199,766	199,766	99,708	0	0	0	0	0	0	0
12:16:56	43,75	1840,785	5,156	5,078	8,878	3,513	4,165	20,9	952,565	24,581	1840,348	0	199,766	199,766	99,708	0	0	0	0	0	0	0
12:16:56	-43,75	1840,348	5,107	4,98	8,878	3,508	4,152	20,9	952,565	24,581	1840,348	0	199,766	199,766	99,708	0	0	0	0	0	0	0
12:16:56	-43,737	1839,91	5,058	4,931	8,878	3,504	4,139	20,9	952,565	24,581	1839,91	0	199,766	199,766	99,708	0	0	0	0	0	0	0
12:16:56	-83,251	1839,078	5,058	4,98	8,873	3,495	4,127	20,9	952,565	24,581	1839,078	0	199,766	199,766	99,708	0	0	0	0	0	0	0
12:16:56	0	1839,078	5,058	4,98	8,873	3,495	4,114	20,9	952,565	24,581	1839,078	0	199,766	199,766	99,708	0	0	0	0	0	0	0
12:16:56	0	1839,078	5,058	4,931	8,873	3,495	4,102	20,9	952,565	24,581	1839,078	0	199,766	199,766	99,708	0	0	0	0	0	0	0
12:16:56	0	1839,078	5,058	4,931	8,873	3,495	4,09	20,9	952,565	24,581	1839,078	0	199,766	199,766	99,708	0	0	0	0	0	0	0
12:16:56	-83,264	1838,245	5,058	4,931	8,868	3,487	4,078	20,9	952,565	24,581	1838,245	0	199,766	199,766	99,708	0	0	0	0	0	0	0
12:16:56	43,737	1838,682	5,107	5,078	8,868	3,491	4,067	20,9	952,565	24,581	1838,245	0	199,766	199,766	99,708	0	0	0	0	0	0	0
12:16:56	0	1838,682	5,107	4,98	8,868	3,491	4,055	20,9	952,565	24,581	1838,246	0	199,766	199,766	99,708	0	0	0	0	0	0	0
12:16:56	-43,737	1838,245	5,058	4,98	8,868	3,487	4,044	20,9	952,565	24,581	1838,245	0	199,766	199,766	99,708	0	0	0	0	0	0	0
12:16:56	0	1838,245	5,058	4,98	8,868	3,487	4,033	20,9	952,565	24,581	1838,245	0	199,766	199,766	99,708	0	0	0	0	0	0	0
12:16:56	-83,276	1837,412	5,058	4,931	8,863	3,478	4,023	20,9	952,565	24,581	1837,412	0	199,766	199,766	99,708	0	0	0	0	0	0	0
12:16:56	43,725	1837,85	5,107	4,98	8,863	3,482	4,012	20,9	952,565	24,581	1837,413	0	199,766	199,766	99,708	0	0	0	0	0	0	0
12:16:56	0	1837,85	5,107	4,98	8,863	3,482	4,002	20,9	952,565	24,581	1837,413	0	199,766	199,766	99,708	0	0	0	0	0	0	0
12:16:56	-43,725	1837,412	5,058	4,98	8,863	3,478	3,991	20,9	952,565	24,581	1837,412	0	199,766	199,766	99,708	0	0	0	0	0	0	0
12:16:56	0	1837,412	5,058	4,931	8,863	3,478	3,981	20,9	952,565	24,581	1837,412	0	199,766	199,766	99,708	0	0	0	0	0	0	0
12:16:56	-83,264	1836,58	5,058	4,931	8,859	3,469	3,971	20,9	952,565	24,581	1836,58	0	199,766	199,766	99,708	0	0	0	0	0	0	0
12:16:56	87,451	1837,454	5,156	4,98	8,859	3,478	3,962	20,9	952,565	24,581	1836,581	0	199,766	199,766	99,708	0	0	0	0	0	0	0
12:16:56	-87,451	1836,58	5,058	4,98	8,859	3,469	3,952	20,9	952,565	24,581	1836,58	0	199,766	199,766	99,708	0	0	0	0	0	0	0
12:16:56	-87,451	1835,705	4,961	4,882	8,859	3,46	3,942	20,9	952,565	24,581	1835,705	0	199,766	199,766	99,708	0	0	0	0	0	0	0
12:16:56	-83,239	1834,873	4,961	4,931	8,854	3,452	3,933	20,9	952,565	24,581	1834,873	0	199,766	199,766	99,708	0	0	0	0	0	0	0
12:16:56	0	1834,873	4,961	4,931	8,854	3,452	3,923	20,9	952,565	24,581	1834,873	0	199,766	199,766	99,708	0	0	0	0	0	0	0
12:16:56	0	1834,873	4,961	4,882	8,854	3,452	3,914	20,9	952,565	24,581	1834,873	0	199,766	199,766	99,708	0	0	0	0	0	0	0
12:16:56	0	1834,873	4,961	4,882	8,854	3,452	3,905	20,9	952,565	24,581	1834,873	0	199,766	199,766	99,708	0	0	0	0	0	0	0
12:16:56	-43,713	1834,436	4,912	4,785	8,854	3,447	3,896	20,9	952,565	24,581	1834,436	0	199,766	199,766	99,708	0	0	0	0	0	0	0
12:16:56	-89,514	1833,54	4,814	4,882	8,854	3,438	3,887	20,9	952,565	24,581	1833,54	0	199,766	199,766	99,708	0	0	0	0	0	0	0
12:16:56	87,414	1834,415	4,912	4,882	8,854	3,447	3,878	20,9	952,565	24,581	1833,541	0	199,766	199,766	99,708	0	0	0	0	0	0	0
12:16:56	-81,152	1833,603	4,912	4,882	8,849	3,439	3,87	20,9	952,565	24,581	1833,541	0	199,766	199,766	99,708	0	0	0	0	0	0	0
12:16:56	41,613	1834,019	4,961	4,931	8,849	3,443	3,861	20,9	952,565	24,581	1833,542	0	199,766	199,766	99,708	0	0	0	0	0	0	0
12:16:56	0	1834,019	4,961	4,931	8,849	3,443	3,853	20,9	952,565	24,581	1833,542	0	199,766	199,766	99,708	0	0	0	0	0	0	0
12:16:56	4,162	1834,061	5,058	4,98	8,844	3,443	3,845	20,9	952,565	24,581	1833,543	0	199,766	199,766	99,708	0	0	0	0	0	0	0
12:16:56	0	1834,061	5,058	4,98	8,844	3,443	3,837	20,9	952,565	24,581	1833,543	0	199,766	199,766	99,708	0	0	0	0	0	0	0
12:16:56	43,713	1834,498	5,107	4,98	8,844	3,448	3,83	20,9	952,565	24,581	1833,544	0	199,766	199,766	99,708	0	0	0	0	0	0	0
12:16:56	-43,713	1834,061	5,058	4,98	8,844	3,443	3,822	20,9	952,565	24,581	1833,545	0	199,766	199,766	99,708	0	0	0	0	0	0	0
12:16:56	0	1834,061	5,058	4,98	8,844	3,443	3,815	20,9	952,565	24,581	1833,545	0	199,766	199,766	99,708	0	0	0	0	0	0	0
12:16:56	-38,513	1833,676	5,107	4,931	8,839	3,439	3,807	20,9	952,565	24,581	1833,545	0	199,766	199,766	99,708	0	0	0	0	0	0	0
12:16:56	43,713	1834,113	5,156	5,078	8,839	3,444	3,8	20,9	952,565	24,581	1833,546	0	199,766	199,766	99,708	0	0	0	0	0	0	0
12:16:56	0	1834,113	5,156	5,127	8,839	3,444	3,793	20,9	952,565	24,581	1833,546	0	199,766	199,766	99,708	0	0	0	0	0	0	0
12:16:56	1,892	1834,132	5,253	5,078	8,835	3,444	3,786	20,9	952,565	24,581	1833,547	0	199,766	199,766	99,708	0	0	0	0	0	0	0
12:16:56	-87,426	1833,257	5,156	5,078	8,835	3,435	3,779	20,9	952,565	24,581	1833,257	0	199,766	199,766	99,708	0	0	0	0	0	0	0
12:16:56	-87,426	1832,383	5,058	5,078	8,835	3,426	3,772	20,9	952,565	24,581	1832,383	0	199,766	199,766	99,708	0	0	0	0	0	0	0
12:16:56	-87,402	1831,509	4,961	4,98	8,835	3,417	3,765	20,9	952,565	24,581	1831,509	0	199,766	199,766	99,708	0	0	0	0	0	0	0
12:16:56	0	1831,509	4,961	4,931	8,835	3,417	3,759	20,9	952,565	24,581	1831,509	0	199,766	199,766	99,708	0	0	0	0	0	0	0
12:16:56	0	1831,509	4,961	4,931	8,835	3,417	3,752	20,9	952,565	24,581	1831,509	0	199,766	199,766	99,708	0	0	0	0	0	0	0
12:16:56	0	1831,509	4,961	4,931	8,835	3,417	3,745	20,9	952,565	24,581	1831,509	0	199,766	199,766	99,708	0	0	0	0	0	0	0
12:16:56	0	1831,509	4,961	4,98	8,835	3,417	3,739	20,9	952,565	24,581	1831,509	0	199,766	199,766	99,708	0	0	0	0	0	0	0
12:16:56	0	1831,509	4,961	4,931	8,835	3,417	3,733	20,9	952,565	24,581	1831,509	0	199,766	199,766	99,708	0	0	0	0	0	0	0
12:16:56	-83,239	1830,677	4,961	4,931	8,83	3,409	3,726	20,9	952,565	24,581	1830,677	0	199,766	199,766	99,708	0	0	0	0	0	0	0
12:16:56	0	1830,677	4,961	4,98	8,83	3,409	3,72	20,9	952,565	24,581	1830,677	0	199,766	199,766	99,708	0	0	0	0	0	0	0
12:16:56	0	1830,677	4,961	4,931	8,83	3,409	3,714	20,9	952,565	24,581	1830,677	0	199,766	199,766	99,708	0	0	0	0	0	0	0
12:16:56	0	1830,677	4,961	4,931	8,83	3,409	3,708	20,9	952,565	24,581	1830,677	0	199,766	199,766	99,708	0	0	0	0	0	0	0
12:16:56	0	1830,677	4,961	4,882	8,83	3,409	3,702	20,9	952,565	24,581	1830,677	0	199,766	199,766	99,708	0	0	0	0	0	0	0
12:16:56	-43,688	1830,24	4,912	4,882	8,83	3,404	3,696	20,9	952,565	24,581	1830,24	0	199,766	199,766	99,708	0	0	0	0	0	0	0
12:16:56	43,688	1830,677	4,961	4,882	8,83	3,409	3,691	20,9	952,565	24,581	1830,24	0	199,766	199,766	99,708	0	0	0	0	0	0	0
12:16:56	87,39	1831,551	5,058	4,931	8,83	3,418	3,685	20,9	952,565	24,581	1830,242	0	199,766	199,766	99,708	0	0	0	0	0	0	0
12:16:56	0	1831,551	5,058	4,98	8,83	3,418	3,68	20,9	952,565	24,581	1830,243	0	199,766	199,766	99,708	0	0	0	0	0	0	0
12:16:56	43,701	1831,988	5,107	4,98	8,83	3,422	3,675	20,9	952,565	24,581	1830,245	0	199,766	199,766	99,708	0	0	0	0	0	0	0
12:16:56	0	1831,988	5,107	4,931	8,83	3,422	3,67	20,9	952,565	24,581	1830,246	0	199,766	199,766	99,708	0	0	0	0	0	0	0
12:16:56	-43,701	1831,551	5,058	4,98	8,83	3,418	3,665	20,9	952,565	24,581	1830,248	0	199,766	199,766	99,708	0	0	0	0	0	0	0
12:16:56	87,414	1832,425	5,156	4,98	8,83	3,427	3,66	20,9	952,565	24,581	1830,25	0	199,766	199,766	99,708	0	0	0	0	0	0	0
12:16:56	-91,564	1831,509	4,961	4,882	8,835	3,417	3,656	20,9	952,565	24,581	1830,251	0	199,766	199,766	99,708	0	0	0	0	0	0	0
12:16:56	-43,688	1831,072	4,912	4,736	8,835	3,413	3,651	20,9	952,565	24,581	1830,252	0	199,766	199,766	99,708	0	0	0	0	0	0	0
12:16:56	0	1831,072	4,912	4,785	8,835	3,413	3,646	20,9	952,565	24,581	1830,253	0	199,766	199,766	99,708	0	0	0	0	0	0	0
12:16:56	174,804	1832,82	5,107	4,931	8,835	3,431	3,642	20,9	952,565	24,581	1830,255	0	199,766	199,766	99,708	0	0	0	0	0	0	0
12:16:56	-39,55	1832,425	5,156	5,078	8,83	3,427	3,638	20,9	952,565	24,581	1830,257	0	199,766	199,766	99,708	0	0	0	0	0	0	0
12:16:56	-43,713	1831,988	5,107	4,98	8,83	3,422	3,633	20,9	952,565	24,581	1830,259	0	199,766	199,766	99,708	0	0	0	0	0	0	0
12:16:56	0	1831,988	5,107	4,98	8,83	3,422	3,629	20,9	952,565	24,581	1830,261	0	199,766	199,766	99,708	0	0	0	0	0	0	0
12:16:56	43,713	1832,425	5,156	4,98	8,83	3,427	3,625	20,9	952,565	24,581	1830,263	0	199,766	199,766	99,708	0	0	0	0	0	0	0
12:16:56	-43,713	1831,988	5,107	4,98	8,83	3,422	3,621	20,9	952,565	24,581	1830,265	0	199,766	199,766	99,708	0	0	0	0	0	0	0
12:16:56	-43,701	1831,551	5,058	4,882	8,83	3,418	3,617	20,9	952,565	24,581	1830,266	0	199,766	199,766	99,708	0	0	0	0	0	0	0
12:16:56	-87,39	1830,677	4,961	4,882	8,83	3,409	3,613	20,9	952,565	24,581	1830,266	0	199,766	199,766	99,708	0	0	0	0	0	0	0
12:16:56	-43,688	1830,24	4,912	4,785	8,83	3,404	3,609	20,9	952,565	24,581	1830,24	0	199,766	199,766	99,708	0	0	0	0	0	0	0
12:16:56	0	1830,24	4,912	4,785	8,83	3,404	3,605	20,9	952,565	24,581	1830,24	0	199,766	199,766	99,708	0	0	0	0	0	0	0
12:16:56	43,688	1830,677	4,961	4,882	8,83	3,409	3,601	20,9	952,565	24,581	1830,24	0	199,766	199,766	99,708	0	0	0	0	0	0	0
12:16:56	-43,688	1830,24	4,912	4,785	8,83	3,404	3,597	20,9	952,565	24,581	1830,24	0	199,766	199,766	99,708	0	0	0	0	0	0	0
12:16:56	-87,377	1829,366	4,814	4,687	8,83	3,395	3,593	20,9	952,565	24,581	1829,366	0	199,766	199,766	99,708	0	0	0	0	0	0	0
12:16:56	87,377	1830,24	4,912	4,785	8,83	3,404	3,59	20,9	952,565	24,581	1829,367	0	199,766	199,766	99,708	0	0	0	0	0	0	0
12:16:56	0	1830,24	4,912	4,785	8,83	3,404	3,586	20,9	952,565	24,581	1829,368	0	199,766	199,766	99,708	0	0	0	0	0	0	0
12:16:56	-82,214	1829,418	4,912	4,882	8,825	3,396	3,582	20,9	952,565	24,581	1829,368	0	199,766	199,766	99,708	0	0	0	0	0	0	0
12:16:56	0	1829,418	4,912	4,736	8,825	3,396	3,579	20,9	952,565	24,581	1829,368	0	199,766	199,766	99,708	0	0	0	0	0	0	0
12:16:56	0	1829,418	4,912	4,736	8,825	3,396	3,575	20,9	952,565	24,581	1829,368	0	199,766	199,766	99,708	0	0	0	0	0	0	0
12:16:56	0	1829,418	4,912	4,785	8,825	3,396	3,572	20,9	952,565	24,581	1829,368	0	199,766	199,766	99,708	0	0	0	0	0	0	0
12:16:56	43,676	1829,855	4,961	4,882	8,825	3,4	3,568	20,9	952,565	24,581	1829,368	0	199,766	199,766	99,708	0	0	0	0	0	0	0
12:16:56	0	1829,855	4,961	4,882	8,825	3,4	3,565	20,9	952,565	24,581	1829,369	0	199,766	199,766	99,708	0	0	0	0	0	0	0
12:16:56	0	1829,855	4,961	4,882	8,825	3,4	3,562	20,9	952,565	24,581	1829,369	0	199,766	199,766	99,708	0	0	0	0	0	0	0
12:16:56	87,377	1830,728	5,058	4,882	8,825	3,409	3,559	20,9	952,565	24,581	1829,371	0	199,766	199,766	99,708	0	0	0	0	0	0	0
12:16:57	-87,377	1829,855	4,961	4,931	8,825	3,4	3,556	20,9	952,565	24,581	1829,371	0	199,766	199,766	99,708	0	0	0	0	0	0	0
12:16:57	87,377	1830,728	5,058	4,785	8,825	3,409	3,553	20,9	952,565	24,581	1829,373	0	199,766	199,766	99,708	0	0	0	0	0	0	0
12:16:57	0	1830,728	5,058	4,931	8,825	3,409	3,55	20,9	952,565	24,581	1829,374	0	199,312	199,312	99,706	0	0	0	0	0	0	0
12:16:57	-87,377	1829,855	4,961	4,931	8,825	3,4	3,547	20,9	952,565	24,581	1829,375	0	199,312	199,312	99,706	0	0	0	0	0	0	0
12:16:57	87,377	1830,728	5,058	4,98	8,825	3,409	3,544	20,9	952,565	24,581	1829,376	0	199,312	199,312	99,706	0	0	0	0	0	0	0
12:16:57	-87,377	1829,855	4,961	4,931	8,825	3,4	3,541	20,9	952,565	24,581	1829,376	0	199,312	199,312	99,706	0	0	0	0	0	0	0
12:16:57	0	1829,855	4,961	4,931	8,825	3,4	3,539	20,9	952,565	24,581	1829,377	0	199,312	199,312	99,706	0	0	0	0	0	0	0
12:16:57	0	1829,855	4,961	4,98	8,825	3,4	3,536	20,9	952,565	24,581	1829,377	0	199,312	199,312	99,706	0	0	0	0	0	0	0
12:16:57	0	1829,855	4,961	4,931	8,825	3,4	3,533	20,9	952,565	24,581	1829,378	0	199,312	199,312	99,706	0	0	0	0	0	0	0
12:16:57	0	1829,855	4,961	4,931	8,825	3,4	3,531	20,9	952,565	24,581	1829,378	0	199,312	199,312	99,706	0	0	0	0	0	0	0
12:16:57	-4,187	1829,813	4,961	4,98	8,825	3,4	3,528	20,9	952,565	24,581	1829,379	0	199,312	199,312	99,706	0	0	0	0	0	0	0
12:16:57	4,187	1829,855	4,961	4,931	8,825	3,4	3,526	20,9	952,565	24,581	1829,379	0	199,312	199,312	99,706	0	0	0	0	0	0	0
12:16:57	0	1829,855	4,961	4,882	8,825	3,4	3,523	20,9	952,565	24,581	1829,38	0	199,312	199,312	99,706	0	0	0	0	0	0	0
12:16:57	0	1829,855	4,961	4,882	8,825	3,4	3,521	20,9	952,565	24,581	1829,38	0	199,312	199,312	99,706	0	0	0	0	0	0	0
12:16:57	0	1829,855	4,961	4,882	8,825	3,4	3,518	20,9	952,565	24,581	1829,381	0	199,312	199,312	99,706	0	0	0	0	0	0	0
12:16:57	-4,187	1829,813	4,961	4,882	8,825	3,4	3,516	20,9	952,565	24,581	1829,381	0	199,312	199,312	99,706	0	0	0	0	0	0	0
12:16:57	91,564	1830,728	5,058	4,931	8,825	3,409	3,514	20,9	952,565	24,581	1829,383	0	199,312	199,312	99,706	0	0	0	0	0	0	0
12:16:57	-87,377	1829,855	4,961	4,931	8,825	3,4	3,512	20,9	952,565	24,581	1829,383	0	199,312	199,312	99,706	0	0	0	0	0	0	0
12:16:57	87,377	1830,728	5,058	4,98	8,825	3,409	3,51	20,9	952,565	24,581	1829,385	0	199,312	199,312	99,706	0	0	0	0	0	0	0
12:16:57	-87,377	1829,855	4,961	4,931	8,825	3,4	3,508	20,9	952,565	24,581	1829,385	0	199,312	199,312	99,706	0	0	0	0	0	0	0
12:16:57	0	1829,855	4,961	4,882	8,825	3,4	3,505	20,9	952,565	24,581	1829,386	0	199,312	199,312	99,706	0	0	0	0	0	0	0
12:16:57	0	1829,855	4,961	4,785	8,825	3,4	3,503	20,9	952,565	24,581	1829,386	0	199,312	199,312	99,706	0	0	0	0	0	0	0
12:16:57	131,079	1831,165	5,107	4,98	8,825	3,414	3,502	20,9	952,565	24,581	1829,388	0	199,312	199,312	99,706	0	0	0	0	0	0	0
12:16:57	-43,701	1830,728	5,058	4,98	8,825	3,409	3,5	20,9	952,565	24,581	1829,389	0	199,312	199,312	99,706	0	0	0	0	0	0	0
12:16:57	43,701	1831,165	5,107	4,98	8,825	3,414	3,498	20,9	952,565	24,581	1829,391	0	199,312	199,312	99,706	0	0	0	0	0	0	0
12:16:57	0	1831,165	5,107	4,98	8,825	3,414	3,496	20,9	952,565	24,581	1829,393	0	199,312	199,312	99,706	0	0	0	0	0	0	0
12:16:57	0	1831,165	5,107	4,931	8,825	3,414	3,495	20,9	952,565	24,581	1829,395	0	199,312	199,312	99,706	0	0	0	0	0	0	0
12:16:57	-43,701	1830,728	5,058	4,931	8,825	3,409	3,493	20,9	952,565	24,581	1829,396	0	199,312	199,312	99,706	0	0	0	0	0	0	0
12:16:57	43,701	1831,165	5,107	4,98	8,825	3,414	3,492	20,9	952,565	24,581	1829,398	0	199,312	199,312	99,706	0	0	0	0	0	0	0
12:16:57	0	1831,165	5,107	4,98	8,825	3,414	3,49	20,9	952,565	24,581	1829,399	0	199,312	199,312	99,706	0	0	0	0	0	0	0
12:16:57	0	1831,165	5,107	4,98	8,825	3,414	3,489	20,9	952,565	24,581	1829,401	0	199,312	199,312	99,706	0	0	0	0	0	0	0
12:16:57	0	1831,165	5,107	4,98	8,825	3,414	3,487	20,9	952,565	24,581	1829,403	0	199,312	199,312	99,706	0	0	0	0	0	0	0
12:16:57	-43,701	1830,728	5,058	4,98	8,825	3,409	3,486	20,9	952,565	24,581	1829,404	0	199,312	199,312	99,706	0	0	0	0	0	0	0
12:16:57	43,701	1831,165	5,107	5,078	8,825	3,414	3,484	20,9	952,565	24,581	1829,406	0	199,312	199,312	99,706	0	0	0	0	0	0	0
12:16:57	43,701	1831,602	5,156	4,98	8,825	3,418	3,483	20,9	952,565	24,581	1829,408	0	199,312	199,312	99,706	0	0	0	0	0	0	0
12:16:57	-5,163	1831,551	5,058	4,98	8,83	3,418	3,482	20,9	952,565	24,581	1829,41	0	199,312	199,312	99,706	0	0	0	0	0	0	0
12:16:57	0	1831,551	5,058	4,931	8,83	3,418	3,48	20,9	952,565	24,581	1829,412	0	199,312	199,312	99,706	0	0	0	0	0	0	0
12:16:57	0	1831,551	5,058	4,98	8,83	3,418	3,479	20,9	952,565	24,581	1829,414	0	199,312	199,312	99,706	0	0	0	0	0	0	0
12:16:57	43,701	1831,988	5,107	4,98	8,83	3,422	3,478	20,9	952,565	24,581	1829,417	0	199,312	199,312	99,706	0	0	0	0	0	0	0
12:16:57	-43,701	1831,551	5,058	4,98	8,83	3,418	3,477	20,9	952,565	24,581	1829,419	0	199,312	199,312	99,706	0	0	0	0	0	0	0
12:16:57	5,163	1831,602	5,156	4,98	8,825	3,418	3,476	20,9	952,565	24,581	1829,421	0	199,312	199,312	99,706	0	0	0	0	0	0	0
12:16:57	38,537	1831,988	5,107	4,98	8,83	3,422	3,475	20,9	952,565	24,581	1829,424	0	199,312	199,312	99,706	0	0	0	0	0	0	0
12:16:57	-131,091	1830,677	4,961	4,931	8,83	3,409	3,473	20,9	952,565	24,581	1829,425	0	199,312	199,312	99,706	0	0	0	0	0	0	0
12:16:57	131,091	1831,988	5,107	4,98	8,83	3,422	3,472	20,9	952,565	24,581	1829,428	0	199,312	199,312	99,706	0	0	0	0	0	0	0
12:16:57	-43,701	1831,551	5,058	4,98	8,83	3,418	3,471	20,9	952,565	24,581	1829,43	0	199,312	199,312	99,706	0	0	0	0	0	0	0
12:16:57	0	1831,551	5,058	4,98	8,83	3,418	3,47	20,9	952,565	24,581	1829,432	0	199,312	199,312	99,706	0	0	0	0	0	0	0
12:16:57	0	1831,551	5,058	4,98	8,83	3,418	3,469	20,9	952,565	24,581	1829,434	0	199,312	199,312	99,706	0	0	0	0	0	0	0
12:16:57	0	1831,551	5,058	4,98	8,83	3,418	3,468	20,9	952,565	24,581	1829,436	0	199,312	199,312	99,706	0	0	0	0	0	0	0
12:16:57	0	1831,551	5,058	4,98	8,83	3,418	3,467	20,9	952,565	24,581	1829,438	0	199,312	199,312	99,706	0	0	0	0	0	0	0
12:16:57	0	1831,551	5,058	4,98	8,83	3,418	3,466	20,9	952,565	24,581	1829,44	0	199,312	199,312	99,706	0	0	0	0	0	0	0
12:16:57	0	1831,551	5,058	4,931	8,83	3,418	3,465	20,9	952,565	24,581	1829,442	0	199,312	199,312	99,706	0	0	0	0	0	0	0
12:16:57	0	1831,551	5,058	5,078	8,83	3,418	3,464	20,9	952,565	24,581	1829,444	0	199,312	199,312	99,706	0	0	0	0	0	0	0
12:16:57	43,701	1831,988	5,107	4,98	8,83	3,422	3,463	20,9	952,565	24,581	1829,447	0	199,312	199,312	99,706	0	0	0	0	0	0	0
12:16:57	0	1831,988	5,107	4,98	8,83	3,422	3,463	20,9	952,565	24,581	1829,449	0	199,312	199,312	99,706	0	0	0	0	0	0	0
12:16:57	0	1831,988	5,107	4,98	8,83	3,422	3,462	20,9	952,565	24,581	1829,452	0	199,312	199,312	99,706	0	0	0	0	0	0	0
12:16:57	0	1831,988	5,107	4,931	8,83	3,422	3,461	20,9	952,565	24,581	1829,454	0	199,312	199,312	99,706	0	0	0	0	0	0	0
12:16:57	-82,238	1831,165	5,107	4,931	8,825	3,414	3,46	20,9	952,565	24,581	1829,456	0	199,312	199,312	99,706	0	0	0	0	0	0	0
12:16:57	0	1831,165	5,107	4,98	8,825	3,414	3,459	20,9	952,565	24,581	1829,458	0	199,312	199,312	99,706	0	0	0	0	0	0	0
12:16:57	-43,701	1830,728	5,058	4,931	8,825	3,409	3,458	20,9	952,565	24,581	1829,459	0	199,312	199,312	99,706	0	0	0	0	0	0	0
12:16:57	-4,174	1830,687	5,058	4,882	8,825	3,409	3,457	20,9	952,565	24,581	1829,46	0	199,312	199,312	99,706	0	0	0	0	0	0	0
12:16:57	47,875	1831,165	5,107	4,98	8,825	3,414	3,456	20,9	952,565	24,581	1829,462	0	199,312	199,312	99,706	0	0	0	0	0	0	0
12:16:57	-48,852	1830,677	4,961	4,785	8,83	3,409	3,455	20,9	952,565	24,581	1829,463	0	199,312	199,312	99,706	0	0	0	0	0	0	0
12:16:57	39,55	1831,072	4,912	4,736	8,835	3,413	3,455	20,9	952,565	24,581	1829,465	0	199,312	199,312	99,706	0	0	0	0	0	0	0
12:16:57	0	1831,072	4,912	4,785	8,835	3,413	3,454	20,9	952,565	24,581	1829,466	0	199,312	199,312	99,706	0	0	0	0	0	0	0
12:16:57	47,839	1831,551	5,058	4,98	8,83	3,418	3,453	20,9	952,565	24,581	1829,468	0	199,312	199,312	99,706	0	0	0	0	0	0	0
12:16:57	5,163	1831,602	5,156	4,98	8,825	3,418	3,452	20,9	952,565	24,581	1829,47	0	199,312	199,312	99,706	0	0	0	0	0	0	0
12:16:57	87,414	1832,476	5,253	5,078	8,825	3,427	3,452	20,9	952,565	24,581	1829,473	0	199,312	199,312	99,706	0	0	0	0	0	0	0
12:16:57	-5,163	1832,425	5,156	4,98	8,83	3,427	3,451	20,9	952,565	24,581	1829,476	0	199,312	199,312	99,706	0	0	0	0	0	0	0
12:16:57	-43,713	1831,988	5,107	4,98	8,83	3,422	3,451	20,9	952,565	24,581	1829,479	0	199,312	199,312	99,706	0	0	0	0	0	0	0
12:16:57	0	1831,988	5,107	4,931	8,83	3,422	3,45	20,9	952,565	24,581	1829,481	0	199,312	199,312	99,706	0	0	0	0	0	0	0
12:16:57	43,713	1832,425	5,156	4,98	8,83	3,427	3,45	20,9	952,565	24,581	1829,484	0	199,312	199,312	99,706	0	0	0	0	0	0	0
12:16:57	-87,414	1831,551	5,058	4,98	8,83	3,418	3,449	20,9	952,565	24,581	1829,486	0	199,312	199,312	99,706	0	0	0	0	0	0	0
12:16:57	0	1831,551	5,058	4,882	8,83	3,418	3,449	20,9	952,565	24,581	1829,488	0	199,312	199,312	99,706	0	0	0	0	0	0	0
12:16:57	-3,149	1831,519	5,058	4,931	8,83	3,417	3,448	20,9	952,565	24,581	1829,49	0	199,312	199,312	99,706	0	0	0	0	0	0	0
12:16:57	-35,388	1831,165	5,107	4,931	8,825	3,414	3,447	20,9	952,565	24,581	1829,492	0	199,312	199,312	99,706	0	0	0	0	0	0	0
12:16:57	39,526	1831,561	5,156	4,98	8,825	3,418	3,447	20,9	952,565	24,581	1829,494	0	199,312	199,312	99,706	0	0	0	0	0	0	0
12:16:57	-174,792	1829,813	4,961	4,882	8,825	3,4	3,446	20,9	952,565	24,581	1829,494	0	199,312	199,312	99,706	0	0	0	0	0	0	0
12:16:57	86,413	1830,677	4,961	4,882	8,83	3,409	3,445	20,9	952,565	24,581	1829,496	0	199,312	199,312	99,706	0	0	0	0	0	0	0
12:16:57	-43,688	1830,24	4,912	4,785	8,83	3,404	3,444	20,9	952,565	24,581	1829,496	0	199,312	199,312	99,706	0	0	0	0	0	0	0
12:16:57	-38,537	1829,855	4,961	4,882	8,825	3,4	3,443	20,9	952,565	24,581	1829,497	0	199,312	199,312	99,706	0	0	0	0	0	0	0
12:16:57	83,203	1830,687	5,058	4,931	8,825	3,409	3,443	20,9	952,565	24,581	1829,498	0	199,312	199,312	99,706	0	0	0	0	0	0	0
12:16:57	0	1830,687	5,058	4,931	8,825	3,409	3,442	20,9	952,565	24,581	1829,499	0	199,312	199,312	99,706	0	0	0	0	0	0	0
12:16:57	0	1830,687	5,058	4,931	8,825	3,409	3,441	20,9	952,565	24,581	1829,5	0	199,312	199,312	99,706	0	0	0	0	0	0	0
12:16:57	-82,226	1829,864	5,058	4,931	8,82	3,4	3,441	20,9	952,565	24,581	1829,5	0	199,312	199,312	99,706	0	0	0	0	0	0	0
12:16:57	43,688	1830,301	5,107	4,98	8,82	3,405	3,44	20,9	952,565	24,581	1829,501	0	199,312	199,312	99,706	0	0	0	0	0	0	0
12:16:57	0	1830,301	5,107	4,98	8,82	3,405	3,439	20,9	952,565	24,581	1829,502	0	199,312	199,312	99,706	0	0	0	0	0	0	0
12:16:57	38,537	1830,687	5,058	4,931	8,825	3,409	3,439	20,9	952,565	24,581	1829,503	0	199,312	199,312	99,706	0	0	0	0	0	0	0
12:16:57	0	1830,687	5,058	4,931	8,825	3,409	3,438	20,9	952,565	24,581	1829,504	0	199,312	199,312	99,706	0	0	0	0	0	0	0
12:16:57	0	1830,687	5,058	4,931	8,825	3,409	3,437	20,9	952,565	24,581	1829,505	0	199,312	199,312	99,706	0	0	0	0	0	0	0
12:16:57	5,163	1830,738	5,156	4,98	8,82	3,409	3,437	20,9	952,565	24,581	1829,507	0	199,312	199,312	99,706	0	0	0	0	0	0	0
12:16:57	-43,701	1830,301	5,107	4,98	8,82	3,405	3,436	20,9	952,565	24,581	1829,507	0	199,312	199,312	99,706	0	0	0	0	0	0	0
12:16:57	-43,688	1829,864	5,058	4,98	8,82	3,4	3,436	20,9	952,565	24,581	1829,508	0	199,312	199,312	99,706	0	0	0	0	0	0	0
12:16:57	82,226	1830,687	5,058	4,882	8,825	3,409	3,435	20,9	953,025	24,581	1829,509	0	199,312	199,312	99,706	0	0	0	0	0	0	0
12:16:57	43,225	1831,119	5,107	4,931	8,825	3,413	3,435	20,9	953,025	24,581	1829,51	0	199,312	199,312	99,706	0	0	0	0	0	0	0
12:16:57	-82,226	1830,297	5,107	4,98	8,82	3,405	3,434	20,9	953,025	24,581	1829,511	0	199,312	199,312	99,706	0	0	0	0	0	0	0
12:16:57	0	1830,297	5,107	4,98	8,82	3,405	3,433	20,9	953,025	24,581	1829,512	0	199,312	199,312	99,706	0	0	0	0	0	0	0
12:16:57	-48,84	1829,808	4,961	4,882	8,825	3,4	3,433	20,9	953,025	24,581	1829,512	0	199,312	199,312	99,706	0	0	0	0	0	0	0
12:16:57	0	1829,808	4,961	4,882	8,825	3,4	3,432	20,9	953,025	24,581	1829,512	0	199,312	199,312	99,706	0	0	0	0	0	0	0
12:16:57	174,755	1831,556	5,156	4,98	8,825	3,418	3,432	20,9	953,025	24,581	1829,514	0	199,312	199,312	99,706	0	0	0	0	0	0	0
12:16:57	91,601	1832,472	5,253	5,078	8,825	3,427	3,432	20,9	953,025	24,581	1829,517	0	199,312	199,312	99,706	0	0	0	0	0	0	0
12:16:57	257,116	1835,043	5,449	5,468	8,83	3,454	3,432	20,9	953,025	24,581	1829,523	0	199,312	199,312	99,706	0	0	0	0	0	0	0
12:16:58	345,727	1838,5	5,742	5,859	8,835	3,489	3,433	20,9	953,025	24,581	1829,531	0	199,312	199,312	99,706	0	0	0	0	0	0	0
12:16:58	391,955	1842,42	6,084	6,347	8,839	3,53	3,435	20,9	953,025	24,581	1829,544	0	199,257	199,257	99,706	0	0	0	0	0	0	0
12:16:58	647,522	1848,895	6,621	6,982	8,849	3,596	3,438	20,9	953,025	24,581	1829,564	0	199,257	199,257	99,706	0	0	0	0	0	0	0
12:16:58	730,432	1856,199	7,06	7,568	8,868	3,672	3,443	20,9	953,025	24,581	1829,59	0	199,257	199,257	99,706	0	0	0	0	0	0	0
12:16:58	553,271	1861,732	7,207	7,861	8,892	3,729	3,448	20,9	953,025	24,581	1829,622	0	199,257	199,257	99,706	0	0	0	0	0	0	0
12:16:58	1027,819	1872,01	7,597	8,3	8,931	3,835	3,456	20,9	953,025	24,581	1829,665	0	199,257	199,257	99,706	0	0	0	0	0	0	0
12:16:58	588,635	1877,897	7,5	8,3	8,969	3,895	3,465	20,9	953,025	24,581	1829,713	0	199,257	199,257	99,706	0	0	0	0	0	0	0
12:16:58	834,545	1886,242	7,402	8,545	9,022	3,981	3,475	20,9	953,025	24,581	1829,77	0	199,257	199,257	99,706	0	0	0	0	0	0	0
12:16:58	672,424	1892,966	7,207	8,74	9,07	4,051	3,486	20,9	953,025	24,581	1829,833	0	199,257	199,257	99,706	0	0	0	0	0	0	0
12:16:58	1539,782	1908,364	7,988	9,423	9,118	4,209	3,5	20,9	953,025	24,581	1829,911	0	199,257	199,257	99,706	0	0	0	0	0	0	0
12:16:58	1046,777	1918,832	8,232	9,863	9,165	4,317	3,516	20,9	953,025	24,581	1830	0	199,257	199,257	99,706	0	0	0	0	0	0	0
12:16:58	1229,699	1931,129	8,671	10,205	9,212	4,444	3,534	20,9	953,025	24,581	1830,101	0	199,257	199,257	99,706	0	0	0	0	0	0	0
12:16:58	1066,906	1941,798	8,867	10,693	9,263	4,554	3,554	20,9	953,025	24,581	1830,213	0	199,257	199,257	99,706	0	0	0	0	0	0	0
12:16:58	1222,009	1954,018	9,209	11,572	9,315	4,68	3,577	20,9	953,025	24,581	1830,337	0	199,257	199,257	99,706	0	0	0	0	0	0	0
12:16:58	1183,203	1965,85	9,453	11,621	9,369	4,802	3,601	20,9	953,025	24,581	1830,473	0	199,257	199,257	99,706	0	0	0	0	0	0	0
12:16:58	1295,227	1978,802	9,697	11,621	9,43	4,936	3,627	20,9	953,025	24,581	1830,621	0	199,257	199,257	99,706	0	0	0	0	0	0	0
12:16:58	1526,147	1994,064	10,136	12,646	9,494	5,093	3,656	20,9	953,025	24,581	1830,784	0	199,257	199,257	99,706	0	0	0	0	0	0	0
12:16:58	958,789	2003,652	9,941	12,5	9,559	5,192	3,686	20,9	953,025	24,581	1830,957	0	199,257	199,257	99,706	0	0	0	0	0	0	0
12:16:58	1436,535	2018,017	10,332	13,037	9,62	5,34	3,718	20,9	953,025	24,581	1831,144	0	199,257	199,257	99,706	0	0	0	0	0	0	0
12:16:58	1524,243	2033,259	10,82	13,379	9,682	5,497	3,753	20,9	953,025	24,581	1831,346	0	199,257	199,257	99,706	0	0	0	0	0	0	0
12:16:58	1593,835	2049,198	11,455	13,867	9,739	5,661	3,79	20,9	953,025	24,581	1831,564	0	199,257	199,257	99,706	0	0	0	0	0	0	0
12:16:58	1457,421	2063,772	11,943	14,258	9,796	5,812	3,83	20,9	953,025	24,581	1831,796	0	199,257	199,257	99,706	0	0	0	0	0	0	0
12:16:58	836,889	2072,141	11,748	14,941	9,854	5,898	3,871	20,9	953,025	24,581	1832,037	0	199,257	199,257	99,706	0	0	0	0	0	0	0
12:16:58	1643,945	2088,58	12,334	15,283	9,916	6,067	3,914	20,9	953,025	24,581	1832,293	0	199,257	199,257	99,706	0	0	0	0	0	0	0
12:16:58	1424,951	2102,83	12,773	15,136	9,974	6,214	3,959	20,9	953,025	24,581	1832,564	0	199,257	199,257	99,706	0	0	0	0	0	0	0
12:16:58	1094,677	2113,777	12,773	15,429	10,036	6,327	4,005	20,9	953,025	24,581	1832,845	0	199,257	199,257	99,706	0	0	0	0	0	0	0
12:16:58	1457,641	2128,353	13,164	16,015	10,098	6,477	4,054	20,9	953,025	24,581	1833,141	0	199,257	199,257	99,706	0	0	0	0	0	0	0
12:16:58	1329,15	2141,645	13,261	15,967	10,169	6,614	4,104	20,9	953,025	24,581	1833,449	0	199,257	199,257	99,706	0	0	0	0	0	0	0
12:16:58	1140,673	2153,051	13,164	15,674	10,238	6,732	4,155	20,9	953,025	24,581	1833,769	0	199,257	199,257	99,706	0	0	0	0	0	0	0
12:16:58	1341,381	2166,465	13,261	16,015	10,309	6,87	4,209	20,9	953,025	24,581	1834,101	0	199,257	199,257	99,706	0	0	0	0	0	0	0
12:16:58	1357,788	2180,043	13,506	16,308	10,373	7,01	4,264	20,9	953,025	24,581	1834,447	0	199,257	199,257	99,706	0	0	0	0	0	0	0
12:16:58	1531,933	2195,362	13,945	16,015	10,437	7,168	4,321	20,9	953,025	24,581	1834,808	0	199,257	199,257	99,706	0	0	0	0	0	0	0
12:16:58	1578,588	2211,148	14,58	16,699	10,492	7,331	4,38	20,9	953,025	24,581	1835,184	0	199,257	199,257	99,706	0	0	0	0	0	0	0
12:16:58	1167,138	2222,82	14,775	17,041	10,548	7,451	4,44	20,9	953,025	24,581	1835,572	0	199,257	199,257	99,706	0	0	0	0	0	0	0
12:16:58	1368,261	2236,502	15,215	17,236	10,602	7,592	4,502	20,9	953,025	24,581	1835,973	0	199,257	199,257	99,706	0	0	0	0	0	0	0
12:16:58	1168,359	2248,186	15,41	17,431	10,658	7,713	4,565	20,9	953,025	24,581	1836,385	0	199,257	199,257	99,706	0	0	0	0	0	0	0
12:16:58	1137,524	2259,561	15,556	17,578	10,714	7,83	4,629	20,9	953,025	24,581	1836,808	0	199,257	199,257	99,706	0	0	0	0	0	0	0
12:16:58	1360,424	2273,165	15,947	17,773	10,77	7,97	4,694	20,9	953,025	24,581	1837,244	0	199,257	199,257	99,706	0	0	0	0	0	0	0
12:16:58	670,849	2279,874	15,605	17,822	10,827	8,039	4,76	20,9	953,025	24,581	1837,687	0	199,257	199,257	99,706	0	0	0	0	0	0	0
12:16:58	1226,611	2292,14	15,849	17,773	10,883	8,166	4,826	20,9	953,025	24,581	1838,141	0	199,257	199,257	99,706	0	0	0	0	0	0	0
12:16:58	862,89	2300,769	15,703	17,822	10,939	8,255	4,894	20,9	953,025	24,581	1838,604	0	199,257	199,257	99,706	0	0	0	0	0	0	0
12:16:58	1429,126	2315,06	16,24	18,31	10,991	8,402	4,962	20,9	953,025	24,581	1839,08	0	199,257	199,257	99,706	0	0	0	0	0	0	0
12:16:58	1469,58	2329,756	16,826	18,31	11,043	8,554	5,033	20,9	953,025	24,581	1839,571	0	199,257	199,257	99,706	0	0	0	0	0	0	0
12:16:58	707,641	2336,832	16,679	18,603	11,091	8,627	5,103	20,9	953,025	24,581	1840,069	0	199,257	199,257	99,706	0	0	0	0	0	0	0
12:16:58	1144,995	2348,282	16,924	18,701	11,142	8,745	5,175	20,9	953,025	24,581	1840,577	0	199,257	199,257	99,706	0	0	0	0	0	0	0
12:16:58	1147,802	2359,76	17,168	18,701	11,194	8,863	5,247	20,9	953,025	24,581	1841,096	0	199,257	199,257	99,706	0	0	0	0	0	0	0
12:16:58	1128,857	2371,049	17,412	19,043	11,244	8,979	5,32	20,9	953,025	24,581	1841,626	0	199,257	199,257	99,706	0	0	0	0	0	0	0
12:16:58	990,966	2380,959	17,51	19,043	11,295	9,082	5,394	20,9	953,025	24,581	1842,165	0	199,257	199,257	99,706	0	0	0	0	0	0	0
12:16:58	1206,933	2393,028	17,803	19,482	11,347	9,206	5,469	20,9	953,025	24,581	1842,716	0	199,257	199,257	99,706	0	0	0	0	0	0	0
12:16:58	916,064	2402,189	17,9	19,385	11,394	9,3	5,544	20,9	953,025	24,581	1843,276	0	199,257	199,257	99,706	0	0	0	0	0	0	0
12:16:58	1220,703	2414,396	18,291	20,019	11,441	9,426	5,62	20,9	953,025	24,581	1843,847	0	199,257	199,257	99,706	0	0	0	0	0	0	0
12:16:58	1405,297	2428,449	18,974	20,556	11,484	9,571	5,697	20,9	953,025	24,581	1844,432	0	199,257	199,257	99,706	0	0	0	0	0	0	0
12:16:58	766,381	2436,112	19,023	20,605	11,524	9,65	5,775	20,9	953,025	24,581	1845,023	0	199,257	199,257	99,706	0	0	0	0	0	0	0
12:16:58	1217,309	2448,286	19,463	20,556	11,569	9,776	5,853	20,9	953,025	24,581	1845,627	0	199,257	199,257	99,706	0	0	0	0	0	0	0
12:16:58	566,503	2453,951	19,267	20,556	11,611	9,834	5,931	20,9	953,025	24,581	1846,235	0	199,257	199,257	99,706	0	0	0	0	0	0	0
12:16:58	948,413	2463,435	19,463	20,556	11,654	9,932	6,01	20,9	953,025	24,581	1846,852	0	199,257	199,257	99,706	0	0	0	0	0	0	0
12:16:58	996,508	2473,4	19,658	20,947	11,7	10,035	6,089	20,9	953,025	24,581	1847,479	0	199,257	199,257	99,706	0	0	0	0	0	0	0
12:16:58	705,957	2480,459	19,609	20,801	11,742	10,107	6,168	20,9	953,025	24,581	1848,112	0	199,257	199,257	99,706	0	0	0	0	0	0	0
12:16:58	738,842	2487,848	19,512	20,752	11,789	10,184	6,246	20,9	953,025	24,581	1848,752	0	199,257	199,257	99,706	0	0	0	0	0	0	0
12:16:58	953,173	2497,38	19,804	20,898	11,827	10,282	6,326	20,9	953,025	24,581	1849,4	0	199,257	199,257	99,706	0	0	0	0	0	0	0
12:16:58	891,406	2506,294	19,951	21,045	11,869	10,374	6,405	20,9	953,025	24,581	1850,057	0	199,257	199,257	99,706	0	0	0	0	0	0	0
12:16:58	970,117	2515,995	20,342	21,435	11,902	10,474	6,485	20,9	953,025	24,581	1850,723	0	199,257	199,257	99,706	0	0	0	0	0	0	0
12:16:58	731,616	2523,311	20,488	21,435	11,935	10,549	6,564	20,9	953,025	24,581	1851,396	0	199,257	199,257	99,706	0	0	0	0	0	0	0
12:16:58	686,401	2530,175	20,586	21,582	11,968	10,62	6,644	20,9	953,025	24,581	1852,074	0	199,257	199,257	99,706	0	0	0	0	0	0	0
12:16:58	898,046	2539,155	20,732	21,68	12,011	10,712	6,724	20,9	953,025	24,581	1852,761	0	199,257	199,257	99,706	0	0	0	0	0	0	0
12:16:58	570,996	2544,865	20,635	21,484	12,048	10,771	6,803	20,9	953,025	24,581	1853,453	0	199,257	199,257	99,706	0	0	0	0	0	0	0
12:16:58	814,746	2553,013	20,781	21,582	12,086	10,855	6,882	20,9	953,025	24,581	1854,153	0	199,257	199,257	99,706	0	0	0	0	0	0	0
12:16:58	818,237	2561,195	20,928	21,68	12,124	10,94	6,962	20,9	953,025	24,581	1854,86	0	199,257	199,257	99,706	0	0	0	0	0	0	0
12:16:58	537,084	2566,566	20,781	21,68	12,162	10,995	7,041	20,9	953,025	24,581	1855,572	0	199,257	199,257	99,706	0	0	0	0	0	0	0
12:16:58	794,604	2574,512	20,928	21,631	12,199	11,077	7,12	20,9	953,025	24,581	1856,291	0	199,257	199,257	99,706	0	0	0	0	0	0	0
12:16:58	957,226	2584,084	21,318	21,972	12,231	11,176	7,2	20,9	953,025	24,581	1857,019	0	199,257	199,257	99,706	0	0	0	0	0	0	0
12:16:58	793,505	2592,019	21,611	22,168	12,26	11,257	7,279	20,9	953,025	24,581	1857,754	0	199,257	199,257	99,706	0	0	0	0	0	0	0
12:16:58	920,361	2601,223	22,002	22,51	12,29	11,352	7,359	20,9	953,025	24,581	1858,497	0	199,257	199,257	99,706	0	0	0	0	0	0	0
12:16:58	620,092	2607,424	22,148	22,656	12,317	11,416	7,439	20,9	953,025	24,581	1859,246	0	199,257	199,257	99,706	0	0	0	0	0	0	0
12:16:58	710,864	2614,533	22,392	22,851	12,343	11,49	7,518	20,9	953,025	24,581	1860,001	0	199,257	199,257	99,706	0	0	0	0	0	0	0
12:16:58	645,288	2620,985	22,539	22,949	12,371	11,556	7,597	20,9	953,025	24,581	1860,762	0	199,257	199,257	99,706	0	0	0	0	0	0	0
12:16:58	601,928	2627,005	22,637	23,144	12,399	11,618	7,676	20,9	953,025	24,581	1861,528	0	199,257	199,257	99,706	0	0	0	0	0	0	0
12:16:58	632,959	2633,334	22,685	22,998	12,432	11,683	7,755	20,9	953,025	24,581	1862,3	0	199,257	199,257	99,706	0	0	0	0	0	0	0
12:16:58	519,848	2638,533	22,685	23,193	12,461	11,737	7,833	20,9	953,025	24,581	1863,076	0	199,257	199,257	99,706	0	0	0	0	0	0	0
12:16:58	486,743	2643,4	22,637	22,998	12,492	11,787	7,91	20,9	953,025	24,581	1863,857	0	199,257	199,257	99,706	0	0	0	0	0	0	0
12:16:58	541,845	2648,819	22,685	22,949	12,519	11,843	7,987	20,9	953,025	24,581	1864,642	0	199,257	199,257	99,706	0	0	0	0	0	0	0
12:16:58	678,051	2655,599	22,881	23,096	12,546	11,913	8,064	20,9	953,025	24,581	1865,433	0	199,257	199,257	99,706	0	0	0	0	0	0	0
12:16:58	634,082	2661,94	23,125	23,34	12,568	11,978	8,141	20,9	953,025	24,581	1866,229	0	199,257	199,257	99,706	0	0	0	0	0	0	0
12:16:58	560,668	2667,547	23,271	23,486	12,592	12,036	8,218	20,9	953,025	24,581	1867,031	0	199,257	199,257	99,706	0	0	0	0	0	0	0
12:16:58	418,896	2671,736	23,271	23,486	12,615	12,079	8,293	20,9	953,025	24,581	1867,835	0	199,257	199,257	99,706	0	0	0	0	0	0	0
12:16:58	608,032	2677,816	23,467	23,535	12,639	12,142	8,369	20,9	953,025	24,581	1868,645	0	199,257	199,257	99,706	0	0	0	0	0	0	0
12:16:58	441,308	2682,229	23,418	23,486	12,666	12,187	8,444	20,9	953,025	24,581	1869,459	0	199,257	199,257	99,706	0	0	0	0	0	0	0
12:16:58	330,615	2685,535	23,32	23,535	12,69	12,222	8,518	20,9	953,025	24,581	1870,275	0	199,257	199,257	99,706	0	0	0	0	0	0	0
12:16:58	489,672	2690,432	23,32	23,486	12,717	12,272	8,591	20,9	953,025	24,581	1871,095	0	199,257	199,257	99,706	0	0	0	0	0	0	0
12:16:58	367,016	2694,102	23,271	23,437	12,741	12,31	8,664	20,9	953,025	24,581	1871,918	0	199,257	199,257	99,706	0	0	0	0	0	0	0
12:16:58	470,8	2698,81	23,32	23,486	12,764	12,358	8,737	20,9	953,025	24,581	1872,745	0	199,257	199,257	99,706	0	0	0	0	0	0	0
12:16:58	480,542	2703,616	23,467	23,682	12,783	12,408	8,809	21,1	953,025	24,581	1873,576	0	199,257	199,257	99,706	0	0	0	0	0	0	0
12:16:58	431,225	2707,928	23,564	23,828	12,802	12,452	8,88	21,1	953,025	24,581	1874,41	0	199,257	199,257	99,706	0	0	0	0	0	0	0
12:16:58	496,484	2712,893	23,808	23,877	12,816	12,504	8,951	21,1	953,025	24,581	1875,249	0	199,257	199,257	99,706	0	0	0	0	0	0	0
12:16:58	339,77	2716,29	23,808	24,023	12,835	12,539	9,021	21,1	953,025	24,581	1876,09	0	199,257	199,257	99,706	0	0	0	0	0	0	0
12:16:58	350,854	2719,799	23,906	24,023	12,849	12,575	9,091	21,1	953,025	24,581	1876,933	0	199,257	199,257	99,706	0	0	0	0	0	0	0
12:16:58	483,422	2724,633	24,053	24,267	12,868	12,625	9,16	21,1	953,025	24,581	1877,781	0	199,257	199,257	99,706	0	0	0	0	0	0	0
12:16:58	241,259	2727,046	23,955	24,023	12,887	12,649	9,229	21,1	953,025	24,581	1878,63	0	199,257	199,257	99,706	0	0	0	0	0	0	0
12:16:58	401,831	2731,064	24,101	24,267	12,902	12,691	9,297	21,1	953,025	24,581	1879,483	0	199,257	199,257	99,706	0	0	0	0	0	0	0
12:16:58	280,786	2733,872	23,955	24,072	12,926	12,72	9,364	21,1	953,025	24,581	1880,337	0	199,257	199,257	99,706	0	0	0	0	0	0	0
12:16:59	352,148	2737,393	24,053	24,072	12,94	12,756	9,43	21,1	953,025	24,581	1881,194	0	199,257	199,257	99,706	0	0	0	0	0	0	0
12:16:59	244,506	2739,838	23,955	24,267	12,959	12,781	9,496	21,1	953,025	24,581	1882,053	0	201,982	201,982	99,717	0	0	0	0	0	0	0
12:16:59	439,282	2744,231	24,053	24,072	12,978	12,827	9,561	21,1	953,025	24,581	1882,915	0	201,982	201,982	99,717	0	0	0	0	0	0	0
12:16:59	252,587	2746,757	24,053	24,023	12,992	12,853	9,626	21,1	953,025	24,581	1883,779	0	201,982	201,982	99,717	0	0	0	0	0	0	0
12:16:59	259,228	2749,349	24,053	24,267	13,007	12,879	9,69	21,1	953,025	24,581	1884,644	0	201,982	201,982	99,717	0	0	0	0	0	0	0
12:16:59	417,016	2753,52	24,297	24,267	13,017	12,922	9,753	21,1	953,025	24,581	1885,513	0	201,982	201,982	99,717	0	0	0	0	0	0	0
12:16:59	264,306	2756,163	24,394	24,609	13,026	12,95	9,816	21,1	953,025	24,581	1886,384	0	201,982	201,982	99,717	0	0	0	0	0	0	0
12:16:59	463,989	2760,803	24,687	24,707	13,036	12,997	9,878	21,1	953,025	24,581	1887,258	0	201,982	201,982	99,717	0	0	0	0	0	0	0
12:16:59	80,981	2761,612	24,59	24,707	13,046	13,006	9,939	21,1	953,025	24,581	1888,133	0	201,982	201,982	99,717	0	0	0	0	0	0	0
12:16:59	262,548	2764,238	24,59	24,658	13,06	13,033	10	21,1	953,025	24,581	1889,009	0	201,982	201,982	99,717	0	0	0	0	0	0	0
12:16:59	253,808	2766,776	24,59	24,658	13,075	13,059	10,06	21,1	953,025	24,581	1889,886	0	201,982	201,982	99,717	0	0	0	0	0	0	0
12:16:59	285,62	2769,632	24,541	24,512	13,093	13,088	10,119	21,1	953,025	24,581	1890,766	0	201,982	201,982	99,717	0	0	0	0	0	0	0
12:16:59	36,425	2769,996	24,394	24,512	13,104	13,092	10,178	21,1	953,025	24,581	1891,645	0	201,982	201,982	99,717	0	0	0	0	0	0	0
12:16:59	246,069	2772,457	24,394	24,463	13,117	13,118	10,235	21,1	953,025	24,581	1892,526	0	201,982	201,982	99,717	0	0	0	0	0	0	0
12:16:59	317,724	2775,634	24,541	24,512	13,127	13,15	10,293	21,1	953,025	24,581	1893,409	0	201,982	201,982	99,717	0	0	0	0	0	0	0
12:16:59	286,254	2778,497	24,736	24,707	13,132	13,18	10,349	21,1	953,025	24,581	1894,295	0	201,982	201,982	99,717	0	0	0	0	0	0	0
12:16:59	238,281	2780,88	24,883	24,853	13,137	13,204	10,405	21,1	953,025	24,581	1895,181	0	201,982	201,982	99,717	0	0	0	0	0	0	0
12:16:59	471,386	2785,594	25,273	25,342	13,142	13,253	10,461	21,1	953,025	24,581	1896,072	0	201,982	201,982	99,717	0	0	0	0	0	0	0
12:16:59	41,577	2786,009	25,224	25,244	13,147	13,257	10,516	21,1	953,025	24,581	1896,962	0	201,982	201,982	99,717	0	0	0	0	0	0	0
12:16:59	23,071	2786,24	25,078	24,951	13,156	13,26	10,57	21,1	953,025	24,581	1897,851	0	201,982	201,982	99,717	0	0	0	0	0	0	0
12:16:59	167,871	2787,919	25,078	25	13,166	13,277	10,623	21,1	953,025	24,581	1898,741	0	201,982	201,982	99,717	0	0	0	0	0	0	0
12:16:59	153,54	2789,454	25,078	25	13,174	13,293	10,675	21,1	953,025	24,581	1899,632	0	201,982	201,982	99,717	0	0	0	0	0	0	0
12:16:59	164,672	2791,101	25,078	25,049	13,183	13,31	10,727	21,1	953,025	24,581	1900,523	0	201,982	201,982	99,717	0	0	0	0	0	0	0
12:16:59	89,282	2791,994	25,078	24,951	13,188	13,319	10,778	21,1	953,025	24,581	1901,415	0	201,982	201,982	99,717	0	0	0	0	0	0	0
12:16:59	88,403	2792,878	25,078	25,146	13,193	13,328	10,828	21,1	953,025	24,581	1902,306	0	201,982	201,982	99,717	0	0	0	0	0	0	0
12:16:59	173,242	2794,61	25,176	25,146	13,198	13,346	10,877	21,1	953,025	24,581	1903,199	0	201,982	201,982	99,717	0	0	0	0	0	0	0
12:16:59	62,084	2795,231	25,224	25,244	13,198	13,352	10,926	21,1	953,025	24,581	1904,091	0	201,982	201,982	99,717	0	0	0	0	0	0	0
12:16:59	208,203	2797,313	25,371	25,195	13,202	13,374	10,974	21,1	953,025	24,581	1904,984	0	201,982	201,982	99,717	0	0	0	0	0	0	0
12:16:59	13,037	2797,443	25,371	25,195	13,202	13,375	11,021	21,1	953,025	24,581	1905,876	0	201,982	201,982	99,717	0	0	0	0	0	0	0
12:16:59	123,168	2798,675	25,42	25,391	13,207	13,388	11,067	21,1	953,025	24,581	1906,769	0	201,982	201,982	99,717	0	0	0	0	0	0	0
12:16:59	112,451	2799,8	25,517	25,488	13,207	13,4	11,113	21,1	953,025	24,581	1907,662	0	201,982	201,982	99,717	0	0	0	0	0	0	0
12:16:59	-207,153	2797,728	25,224	25,146	13,212	13,378	11,157	21,1	953,025	24,581	1908,552	0	201,982	201,982	99,717	0	0	0	0	0	0	0
12:16:59	73,022	2798,458	25,224	25,195	13,216	13,386	11,201	21,1	953,025	24,581	1909,442	0	201,982	201,982	99,717	0	0	0	0	0	0	0
12:16:59	74,121	2799,2	25,224	25,195	13,22	13,393	11,244	21,1	953,025	24,581	1910,332	0	201,982	201,982	99,717	0	0	0	0	0	0	0
12:16:59	121,02	2800,41	25,273	25,244	13,224	13,406	11,286	21,1	953,025	24,581	1911,222	0	201,982	201,982	99,717	0	0	0	0	0	0	0
12:16:59	-70,971	2799,7	25,176	25,195	13,226	13,398	11,328	21,1	953,025	24,581	1912,111	0	201,982	201,982	99,717	0	0	0	0	0	0	0
12:16:59	98,12	2800,681	25,273	25,244	13,226	13,409	11,368	21,1	953,025	24,581	1912,999	0	201,982	201,982	99,717	0	0	0	0	0	0	0
12:16:59	-98,12	2799,7	25,176	25,195	13,226	13,398	11,408	21,1	953,025	24,581	1913,886	0	201,982	201,982	99,717	0	0	0	0	0	0	0
12:16:59	84,008	2800,54	25,273	25,244	13,225	13,407	11,447	21,1	953,025	24,581	1914,772	0	201,982	201,982	99,717	0	0	0	0	0	0	0
12:16:59	147,216	2802,012	25,42	25,342	13,225	13,422	11,486	21,1	953,025	24,581	1915,66	0	201,982	201,982	99,717	0	0	0	0	0	0	0
12:16:59	-147,216	2800,54	25,273	25,342	13,225	13,407	11,524	21,1	953,025	24,581	1916,544	0	201,982	201,982	99,717	0	0	0	0	0	0	0
12:16:59	98,12	2801,521	25,371	25,244	13,225	13,417	11,561	21,1	953,025	24,581	1917,429	0	201,982	201,982	99,717	0	0	0	0	0	0	0
12:16:59	-196,24	2799,559	25,176	25,146	13,225	13,397	11,597	21,1	953,025	24,581	1918,312	0	201,982	201,982	99,717	0	0	0	0	0	0	0
12:16:59	98,12	2800,54	25,273	25,244	13,225	13,407	11,632	21,1	953,025	24,581	1919,194	0	201,982	201,982	99,717	0	0	0	0	0	0	0
12:16:59	-49,047	2800,05	25,224	25,146	13,225	13,402	11,667	21,1	953,025	24,581	1920,075	0	201,982	201,982	99,717	0	0	0	0	0	0	0
12:16:59	0	2800,05	25,224	25,244	13,225	13,402	11,701	21,1	953,025	24,581	1920,954	0	201,982	201,982	99,717	0	0	0	0	0	0	0
12:16:59	0	2800,05	25,224	25,195	13,225	13,402	11,735	21,1	953,025	24,581	1921,833	0	201,982	201,982	99,717	0	0	0	0	0	0	0
12:16:59	-71,972	2799,33	25,224	25,244	13,221	13,395	11,767	21,1	953,025	24,581	1922,711	0	201,982	201,982	99,717	0	0	0	0	0	0	0
12:16:59	36,01	2799,69	25,273	25,195	13,22	13,398	11,799	21,1	953,025	24,581	1923,588	0	201,982	201,982	99,717	0	0	0	0	0	0	0
12:16:59	-74,121	2798,949	25,273	25,195	13,216	13,391	11,83	21,1	953,025	24,581	1924,463	0	201,982	201,982	99,717	0	0	0	0	0	0	0
12:16:59	-122,094	2797,728	25,078	25	13,22	13,378	11,861	21,1	953,025	24,581	1925,337	0	201,982	201,982	99,717	0	0	0	0	0	0	0
12:16:59	0	2797,728	25,078	24,951	13,22	13,378	11,89	21,1	953,025	24,581	1926,209	0	201,982	201,982	99,717	0	0	0	0	0	0	0
12:16:59	98,12	2798,709	25,176	25,146	13,22	13,388	11,92	21,1	953,025	24,581	1927,082	0	201,982	201,982	99,717	0	0	0	0	0	0	0
12:16:59	0	2798,709	25,176	25,146	13,22	13,388	11,949	21,1	953,025	24,581	1927,953	0	201,982	201,982	99,717	0	0	0	0	0	0	0
12:16:59	49,047	2799,2	25,224	25,195	13,22	13,393	11,977	21,1	953,025	24,581	1928,825	0	201,982	201,982	99,717	0	0	0	0	0	0	0
12:16:59	-441,357	2794,786	24,785	24,853	13,22	13,348	12,004	21,1	953,025	24,581	1929,691	0	201,982	201,982	99,717	0	0	0	0	0	0	0
12:16:59	147,07	2796,257	24,932	24,853	13,22	13,363	12,03	21,1	953,025	24,581	1930,557	0	201,982	201,982	99,717	0	0	0	0	0	0	0
12:16:59	73,022	2796,987	25,078	25,049	13,216	13,371	12,057	21,1	953,025	24,581	1931,424	0	201,982	201,982	99,717	0	0	0	0	0	0	0
12:16:59	-209,179	2794,895	24,883	24,853	13,216	13,349	12,082	21,1	953,025	24,581	1932,287	0	201,982	201,982	99,717	0	0	0	0	0	0	0
12:16:59	87,133	2795,766	25,029	24,951	13,212	13,358	12,107	21,1	953,025	24,581	1933,15	0	201,982	201,982	99,717	0	0	0	0	0	0	0
12:16:59	-98,071	2794,786	24,932	24,951	13,212	13,348	12,131	21,1	953,025	24,581	1934,012	0	201,982	201,982	99,717	0	0	0	0	0	0	0
12:16:59	0	2794,786	24,932	25	13,212	13,348	12,155	21,1	953,025	24,581	1934,873	0	201,982	201,982	99,717	0	0	0	0	0	0	0
12:16:59	98,071	2795,766	25,029	25	13,212	13,358	12,179	21,1	953,025	24,581	1935,734	0	201,982	201,982	99,717	0	0	0	0	0	0	0
12:16:59	-245,166	2793,315	24,785	24,805	13,212	13,333	12,201	21,1	953,025	24,581	1936,591	0	201,982	201,982	99,717	0	0	0	0	0	0	0
12:16:59	147,094	2794,786	24,932	25	13,212	13,348	12,224	21,1	953,025	24,581	1937,45	0	201,982	201,982	99,717	0	0	0	0	0	0	0
12:16:59	0	2794,786	24,932	24,951	13,212	13,348	12,246	21,1	953,025	24,581	1938,307	0	201,982	201,982	99,717	0	0	0	0	0	0	0
12:16:59	-147,094	2793,315	24,785	24,805	13,212	13,333	12,267	21,1	953,025	24,581	1939,162	0	201,982	201,982	99,717	0	0	0	0	0	0	0
12:16:59	134,033	2794,655	24,932	24,951	13,211	13,346	12,288	21,1	953,025	24,581	1940,017	0	201,982	201,982	99,717	0	0	0	0	0	0	0
12:16:59	-49,023	2794,165	24,883	24,707	13,211	13,341	12,309	21,1	953,025	24,581	1940,871	0	201,982	201,982	99,717	0	0	0	0	0	0	0
12:16:59	-98,022	2793,185	24,785	24,707	13,211	13,331	12,329	21,1	953,025	24,581	1941,724	0	201,982	201,982	99,717	0	0	0	0	0	0	0
12:16:59	0	2793,185	24,785	24,658	13,211	13,331	12,349	21,1	953,025	24,581	1942,575	0	201,982	201,982	99,717	0	0	0	0	0	0	0
12:16:59	98,022	2794,165	24,883	24,853	13,211	13,341	12,368	21,1	953,025	24,581	1943,427	0	201,982	201,982	99,717	0	0	0	0	0	0	0
12:16:59	0	2794,165	24,883	24,853	13,211	13,341	12,387	21,1	953,025	24,581	1944,277	0	201,982	201,982	99,717	0	0	0	0	0	0	0
12:16:59	49,023	2794,655	24,932	25	13,211	13,346	12,406	21,1	953,025	24,581	1945,128	0	201,982	201,982	99,717	0	0	0	0	0	0	0
12:16:59	-147,045	2793,185	24,785	24,805	13,211	13,331	12,424	21,1	953,025	24,581	1945,976	0	201,982	201,982	99,717	0	0	0	0	0	0	0
12:16:59	147,045	2794,655	24,932	24,805	13,211	13,346	12,442	21,1	953,025	24,581	1946,824	0	201,982	201,982	99,717	0	0	0	0	0	0	0
12:16:59	-147,045	2793,185	24,785	24,512	13,211	13,331	12,46	21,1	953,025	24,581	1947,67	0	201,982	201,982	99,717	0	0	0	0	0	0	0
12:16:59	-49,047	2792,694	24,736	24,805	13,211	13,326	12,477	21,1	953,025	24,581	1948,516	0	201,982	201,982	99,717	0	0	0	0	0	0	0
12:16:59	294,165	2795,636	25,029	24,951	13,211	13,357	12,494	21,1	953,025	24,581	1949,363	0	201,982	201,982	99,717	0	0	0	0	0	0	0
12:16:59	-98,071	2794,655	24,932	24,951	13,211	13,346	12,511	21,1	953,025	24,581	1950,208	0	201,982	201,982	99,717	0	0	0	0	0	0	0
12:16:59	13,061	2794,786	24,932	25	13,212	13,348	12,527	21,1	953,025	24,581	1951,052	0	201,982	201,982	99,717	0	0	0	0	0	0	0
12:16:59	-49,023	2794,296	24,883	24,707	13,212	13,343	12,543	21,1	953,025	24,581	1951,896	0	201,982	201,982	99,717	0	0	0	0	0	0	0
12:16:59	0	2794,296	24,883	24,805	13,212	13,343	12,559	21,1	953,025	24,581	1952,738	0	201,982	201,982	99,717	0	0	0	0	0	0	0
12:16:59	134,033	2795,636	25,029	24,951	13,211	13,357	12,574	21,1	953,025	24,581	1953,581	0	201,982	201,982	99,717	0	0	0	0	0	0	0
12:16:59	-98,071	2794,655	24,932	24,853	13,211	13,346	12,59	21,1	953,025	24,581	1954,422	0	201,982	201,982	99,717	0	0	0	0	0	0	0
12:16:59	13,061	2794,786	24,932	25	13,212	13,348	12,604	21,1	953,025	24,581	1955,262	0	201,982	201,982	99,717	0	0	0	0	0	0	0
12:16:59	98,071	2795,766	25,029	24,853	13,212	13,358	12,619	21,1	953,025	24,581	1956,103	0	201,982	201,982	99,717	0	0	0	0	0	0	0
12:16:59	-13,061	2795,636	25,029	25	13,211	13,357	12,634	21,1	953,025	24,581	1956,942	0	201,982	201,982	99,717	0	0	0	0	0	0	0
12:16:59	-85,009	2794,786	24,932	24,853	13,212	13,348	12,648	21,1	953,025	24,581	1957,78	0	201,982	201,982	99,717	0	0	0	0	0	0	0
12:16:59	98,071	2795,766	25,029	25,049	13,212	13,358	12,662	21,1	953,025	24,581	1958,618	0	201,982	201,982	99,717	0	0	0	0	0	0	0
12:16:59	-98,071	2794,786	24,932	24,853	13,212	13,348	12,675	21,1	953,025	24,581	1959,454	0	201,982	201,982	99,717	0	0	0	0	0	0	0
12:16:59	-49,023	2794,296	24,883	24,805	13,212	13,343	12,688	21,3	952,565	24,581	1960,289	0	201,982	201,982	99,717	0	0	0	0	0	0	0
12:16:59	52,465	2794,82	24,932	24,853	13,212	13,348	12,701	21,3	952,565	24,581	1961,123	0	201,982	201,982	99,717	0	0	0	0	0	0	0
12:16:59	0	2794,82	24,932	24,951	13,212	13,348	12,714	21,3	952,565	24,581	1961,957	0	201,982	201,982	99,717	0	0	0	0	0	0	0
12:16:59	98,071	2795,801	25,029	25	13,212	13,358	12,726	21,3	952,565	24,581	1962,791	0	201,982	201,982	99,717	0	0	0	0	0	0	0
12:16:59	-245,166	2793,349	24,785	24,853	13,212	13,333	12,738	21,3	952,565	24,581	1963,622	0	201,982	201,982	99,717	0	0	0	0	0	0	0
12:16:59	-49,023	2792,859	24,736	24,658	13,212	13,328	12,75	21,3	952,565	24,581	1964,451	0	201,982	201,982	99,717	0	0	0	0	0	0	0
12:16:59	-307,128	2789,788	24,443	24,072	13,211	13,296	12,761	21,3	952,565	24,581	1965,276	0	201,982	201,982	99,717	0	0	0	0	0	0	0
12:16:59	-538,793	2784,4	23,906	23,291	13,211	13,241	12,77	21,3	952,565	24,581	1966,095	0	201,982	201,982	99,717	0	0	0	0	0	0	0
12:16:59	-762,5	2776,775	23,32	22,363	13,202	13,162	12,778	21,3	952,565	24,581	1966,906	0	201,982	201,982	99,717	0	0	0	0	0	0	0
12:17:00	-815,185	2768,623	22,832	21,777	13,183	13,078	12,784	21,3	952,565	24,581	1967,708	0	201,982	201,982	99,717	0	0	0	0	0	0	0
12:17:00	-880,151	2759,821	22,539	21,045	13,15	12,987	12,788	21,3	952,565	24,581	1968,5	0	203,701	203,701	99,724	0	0	0	0	0	0	0
12:17:00	-898,681	2750,835	22,392	20,459	13,108	12,895	12,79	21,3	952,565	24,581	1969,282	0	203,701	203,701	99,724	0	0	0	0	0	0	0
12:17:00	-713,476	2743,7	22,539	20,556	13,06	12,821	12,79	21,3	952,565	24,581	1970,057	0	203,701	203,701	99,724	0	0	0	0	0	0	0
12:17:00	-1283,252	2730,867	22,197	20,263	13,007	12,689	12,788	21,3	952,565	24,581	1970,817	0	203,701	203,701	99,724	0	0	0	0	0	0	0
12:17:00	-938,012	2721,487	22,197	20,459	12,954	12,592	12,784	21,3	952,565	24,581	1971,568	0	203,701	203,701	99,724	0	0	0	0	0	0	0
12:17:00	-997,656	2711,511	22,051	19,824	12,906	12,489	12,779	21,3	952,565	24,581	1972,308	0	203,701	203,701	99,724	0	0	0	0	0	0	0
12:17:00	-1269,506	2698,816	21,709	19,043	12,854	12,358	12,77	21,3	952,565	24,581	1973,034	0	203,701	203,701	99,724	0	0	0	0	0	0	0
12:17:00	-1472,485	2684,091	21,074	18,847	12,807	12,207	12,759	21,3	952,565	24,581	1973,746	0	203,701	203,701	99,724	0	0	0	0	0	0	0
12:17:00	-1079,76	2673,293	20,83	18,994	12,76	12,095	12,746	21,3	952,565	24,581	1974,445	0	203,701	203,701	99,724	0	0	0	0	0	0	0
12:17:00	-1373,144	2659,562	20,293	17,822	12,712	11,954	12,731	21,3	952,565	24,581	1975,13	0	203,701	203,701	99,724	0	0	0	0	0	0	0
12:17:00	-691,064	2652,651	20,586	18,31	12,657	11,883	12,714	21,3	952,565	24,581	1975,808	0	203,701	203,701	99,724	0	0	0	0	0	0	0
12:17:00	-1628,247	2636,369	20	17,627	12,598	11,715	12,695	21,3	952,565	24,581	1976,468	0	203,701	203,701	99,724	0	0	0	0	0	0	0
12:17:00	-843,774	2627,931	20,244	17,383	12,537	11,628	12,674	21,3	952,565	24,581	1977,12	0	203,701	203,701	99,724	0	0	0	0	0	0	0
12:17:00	-1278,54	2615,145	20,097	16,943	12,473	11,496	12,651	21,3	952,565	24,581	1977,758	0	203,701	203,701	99,724	0	0	0	0	0	0	0
12:17:00	-945,874	2605,687	20,244	17,578	12,412	11,398	12,626	21,3	952,565	24,581	1978,385	0	203,701	203,701	99,724	0	0	0	0	0	0	0
12:17:00	-1313,574	2592,551	19,951	16,894	12,354	11,263	12,599	21,3	952,565	24,581	1979	0	203,701	203,701	99,724	0	0	0	0	0	0	0
12:17:00	-960,717	2582,944	19,951	17,285	12,3	11,164	12,571	21,3	952,565	24,581	1979,604	0	203,701	203,701	99,724	0	0	0	0	0	0	0
12:17:00	-1771,142	2565,232	18,974	16,357	12,254	10,981	12,54	21,3	952,565	24,581	1980,189	0	203,701	203,701	99,724	0	0	0	0	0	0	0
12:17:00	-1082,324	2554,409	18,633	16,162	12,212	10,87	12,507	21,3	952,565	24,581	1980,763	0	203,701	203,701	99,724	0	0	0	0	0	0	0
12:17:00	-1245,312	2541,956	18,193	15,967	12,166	10,741	12,473	21,3	952,565	24,581	1981,325	0	203,701	203,701	99,724	0	0	0	0	0	0	0
12:17:00	-1488,183	2527,074	17,51	14,941	12,12	10,588	12,436	21,3	952,565	24,581	1981,87	0	203,701	203,701	99,724	0	0	0	0	0	0	0
12:17:00	-926,733	2517,807	17,412	15,088	12,073	10,492	12,398	21,3	952,565	24,581	1982,406	0	203,701	203,701	99,724	0	0	0	0	0	0	0
12:17:00	-1162,719	2506,18	17,168	14,599	12,02	10,372	12,358	21,3	952,565	24,581	1982,93	0	203,701	203,701	99,724	0	0	0	0	0	0	0
12:17:00	-1017,065	2496,009	17,07	15,088	11,968	10,268	12,317	21,3	952,565	24,581	1983,443	0	203,701	203,701	99,724	0	0	0	0	0	0	0
12:17:00	-1159,643	2484,412	16,826	14,404	11,916	10,148	12,274	21,3	952,565	24,581	1983,944	0	203,701	203,701	99,724	0	0	0	0	0	0	0
12:17:00	-911,816	2475,294	16,924	14,599	11,859	10,054	12,231	21,3	952,565	24,581	1984,435	0	203,701	203,701	99,724	0	0	0	0	0	0	0
12:17:00	-527,49	2470,019	17,412	15,185	11,803	10	12,187	21,3	952,565	24,581	1984,921	0	203,701	203,701	99,724	0	0	0	0	0	0	0
12:17:00	-1157,275	2458,447	17,168	14,941	11,751	9,88	12,142	21,3	952,565	24,581	1985,394	0	203,701	203,701	99,724	0	0	0	0	0	0	0
12:17:00	-1301,562	2445,431	16,679	14,502	11,704	9,746	12,095	21,3	952,565	24,581	1985,854	0	203,701	203,701	99,724	0	0	0	0	0	0	0
12:17:00	-765,454	2437,776	16,826	14,599	11,653	9,667	12,047	21,3	952,565	24,581	1986,306	0	203,701	203,701	99,724	0	0	0	0	0	0	0
12:17:00	-1116,406	2426,612	16,533	14,453	11,606	9,552	11,998	21,3	952,565	24,581	1986,747	0	203,701	203,701	99,724	0	0	0	0	0	0	0
12:17:00	-682,446	2419,788	16,679	14,599	11,559	9,482	11,949	21,3	952,565	24,581	1987,18	0	203,701	203,701	99,724	0	0	0	0	0	0	0
12:17:00	-1020,19	2409,586	16,435	14,453	11,515	9,377	11,899	21,3	952,565	24,581	1987,602	0	203,701	203,701	99,724	0	0	0	0	0	0	0
12:17:00	-1126,269	2398,323	16,093	14,062	11,47	9,261	11,847	21,3	952,565	24,581	1988,013	0	203,701	203,701	99,724	0	0	0	0	0	0	0
12:17:00	-1148,486	2386,838	15,605	13,427	11,431	9,142	11,794	21,3	952,565	24,581	1988,412	0	203,701	203,701	99,724	0	0	0	0	0	0	0
12:17:00	-989,99	2376,939	15,41	13,623	11,386	9,04	11,74	21,3	952,565	24,581	1988,8	0	203,701	203,701	99,724	0	0	0	0	0	0	0
12:17:00	-678,442	2370,154	15,459	13,867	11,345	8,97	11,685	21,3	952,565	24,581	1989,182	0	203,701	203,701	99,724	0	0	0	0	0	0	0
12:17:00	-934,545	2360,809	15,263	13,623	11,303	8,874	11,63	21,3	952,565	24,581	1989,553	0	203,701	203,701	99,724	0	0	0	0	0	0	0
12:17:00	-895,312	2351,856	15,068	13,33	11,262	8,782	11,574	21,3	952,565	24,581	1989,916	0	203,701	203,701	99,724	0	0	0	0	0	0	0
12:17:00	-1005,346	2341,802	14,775	13,037	11,221	8,678	11,518	21,3	952,565	24,581	1990,268	0	203,701	203,701	99,724	0	0	0	0	0	0	0
12:17:00	-797,29	2333,829	14,629	13,33	11,184	8,596	11,46	21,3	952,565	24,581	1990,611	0	203,701	203,701	99,724	0	0	0	0	0	0	0
12:17:00	-817,724	2325,652	14,384	13,183	11,151	8,511	11,403	21,3	952,565	24,581	1990,946	0	203,701	203,701	99,724	0	0	0	0	0	0	0
12:17:00	-807,666	2317,575	14,14	12,89	11,118	8,428	11,344	21,3	952,565	24,581	1991,273	0	203,701	203,701	99,724	0	0	0	0	0	0	0
12:17:00	-1180,249	2305,773	13,506	12,109	11,086	8,306	11,285	21,3	952,565	24,581	1991,587	0	203,701	203,701	99,724	0	0	0	0	0	0	0
12:17:00	-627,905	2299,494	13,457	11,963	11,053	8,242	11,225	21,3	952,565	24,581	1991,895	0	203,701	203,701	99,724	0	0	0	0	0	0	0
12:17:00	-631,03	2293,183	13,408	11,718	11,02	8,177	11,165	21,3	952,565	24,581	1992,196	0	203,701	203,701	99,724	0	0	0	0	0	0	0
12:17:00	-759,057	2285,593	13,31	12,06	10,982	8,098	11,105	21,3	952,565	24,581	1992,49	0	203,701	203,701	99,724	0	0	0	0	0	0	0
12:17:00	-663,378	2278,959	13,31	11,816	10,944	8,03	11,045	21,3	952,565	24,581	1992,776	0	203,701	203,701	99,724	0	0	0	0	0	0	0
12:17:00	-528,1	2273,678	13,457	11,963	10,906	7,976	10,985	21,3	952,565	24,581	1993,057	0	203,701	203,701	99,724	0	0	0	0	0	0	0
12:17:00	-802,905	2265,649	13,31	11,963	10,869	7,893	10,924	21,3	952,565	24,581	1993,33	0	203,701	203,701	99,724	0	0	0	0	0	0	0
12:17:00	-719,555	2258,453	13,164	11,718	10,836	7,819	10,863	21,3	952,565	24,581	1993,595	0	203,701	203,701	99,724	0	0	0	0	0	0	0
12:17:00	-702,978	2251,424	13,115	11,914	10,799	7,746	10,802	21,3	952,565	24,581	1993,853	0	203,701	203,701	99,724	0	0	0	0	0	0	0
12:17:00	-720,459	2244,219	12,968	11,718	10,766	7,672	10,741	21,3	952,565	24,581	1994,103	0	203,701	203,701	99,724	0	0	0	0	0	0	0
12:17:00	-579,028	2238,429	12,968	11,816	10,733	7,612	10,679	21,3	952,565	24,581	1994,347	0	203,701	203,701	99,724	0	0	0	0	0	0	0
12:17:00	-722,436	2231,204	12,822	11,572	10,7	7,538	10,618	21,3	952,565	24,581	1994,584	0	203,701	203,701	99,724	0	0	0	0	0	0	0
12:17:00	-845,629	2222,748	12,529	11,181	10,667	7,451	10,556	21,3	952,565	24,581	1994,812	0	203,701	203,701	99,724	0	0	0	0	0	0	0
12:17:00	-803,002	2214,718	12,187	11,084	10,64	7,368	10,493	21,3	952,565	24,581	1995,032	0	203,701	203,701	99,724	0	0	0	0	0	0	0
12:17:00	-475,146	2209,967	12,285	10,937	10,608	7,319	10,431	21,3	952,565	24,581	1995,247	0	203,701	203,701	99,724	0	0	0	0	0	0	0
12:17:00	-658,544	2203,381	12,187	11,084	10,576	7,251	10,368	21,3	952,565	24,581	1995,455	0	203,701	203,701	99,724	0	0	0	0	0	0	0
12:17:00	-770,703	2195,674	12,041	11,035	10,54	7,171	10,306	21,3	952,565	24,581	1995,655	0	203,701	203,701	99,724	0	0	0	0	0	0	0
12:17:00	-603,32	2189,641	12,041	10,937	10,505	7,109	10,243	21,3	952,565	24,581	1995,849	0	203,701	203,701	99,724	0	0	0	0	0	0	0
12:17:00	-538,94	2184,252	12,138	11,084	10,47	7,054	10,181	21,3	952,565	24,581	1996,038	0	203,701	203,701	99,724	0	0	0	0	0	0	0
12:17:00	-638,769	2177,864	12,138	10,888	10,433	6,988	10,118	21,3	952,565	24,581	1996,219	0	203,701	203,701	99,724	0	0	0	0	0	0	0
12:17:00	-779,272	2170,071	11,943	10,742	10,399	6,907	10,055	21,3	952,565	24,581	1996,393	0	203,701	203,701	99,724	0	0	0	0	0	0	0
12:17:00	-743,725	2162,634	11,748	10,693	10,368	6,831	9,992	21,3	952,565	24,581	1996,56	0	203,701	203,701	99,724	0	0	0	0	0	0	0
12:17:00	-769,653	2154,937	11,455	10,498	10,339	6,751	9,928	21,3	952,565	24,581	1996,718	0	203,701	203,701	99,724	0	0	0	0	0	0	0
12:17:00	-620,166	2148,736	11,308	10,156	10,312	6,688	9,865	21,3	952,565	24,581	1996,87	0	203,701	203,701	99,724	0	0	0	0	0	0	0
12:17:00	-728,271	2141,453	11,015	10,156	10,286	6,612	9,801	21,3	952,565	24,581	1997,015	0	203,701	203,701	99,724	0	0	0	0	0	0	0
12:17:00	-692,187	2134,531	10,771	9,863	10,26	6,541	9,737	21,3	952,565	24,581	1997,152	0	203,701	203,701	99,724	0	0	0	0	0	0	0
12:17:00	-608,544	2128,446	10,625	9,716	10,233	6,478	9,673	21,3	952,565	24,581	1997,283	0	203,701	203,701	99,724	0	0	0	0	0	0	0
12:17:00	-665,649	2121,789	10,429	9,521	10,205	6,41	9,609	21,3	952,565	24,581	1997,408	0	203,701	203,701	99,724	0	0	0	0	0	0	0
12:17:00	-616,772	2115,621	10,283	9,472	10,178	6,346	9,545	21,3	952,565	24,581	1997,526	0	203,701	203,701	99,724	0	0	0	0	0	0	0
12:17:00	-471,118	2110,91	10,332	9,472	10,149	6,298	9,481	21,3	952,565	24,581	1997,639	0	203,701	203,701	99,724	0	0	0	0	0	0	0
12:17:00	-468,872	2106,222	10,429	9,619	10,117	6,249	9,418	21,3	952,565	24,581	1997,748	0	203,701	203,701	99,724	0	0	0	0	0	0	0
12:17:00	-722,021	2099,001	10,185	9,179	10,089	6,175	9,355	21,3	952,565	24,581	1997,849	0	203,701	203,701	99,724	0	0	0	0	0	0	0
12:17:00	-466,894	2094,332	10,136	9,277	10,065	6,127	9,291	21,3	952,565	24,581	1997,946	0	203,701	203,701	99,724	0	0	0	0	0	0	0
12:17:00	-510,083	2089,231	10,039	9,277	10,041	6,074	9,228	21,3	952,565	24,581	1998,037	0	203,701	203,701	99,724	0	0	0	0	0	0	0
12:17:00	-588,134	2083,35	9,941	9,13	10,012	6,013	9,165	21,3	952,565	24,581	1998,122	0	203,701	203,701	99,724	0	0	0	0	0	0	0
12:17:00	-559,13	2077,759	9,697	8,838	9,993	5,956	9,102	21,3	952,565	24,581	1998,202	0	203,701	203,701	99,724	0	0	0	0	0	0	0
12:17:00	-551,416	2072,245	9,648	8,838	9,965	5,899	9,039	21,3	952,565	24,581	1998,276	0	203,701	203,701	99,724	0	0	0	0	0	0	0
12:17:00	-556,713	2066,678	9,502	8,838	9,941	5,842	8,977	21,3	952,565	24,581	1998,344	0	203,701	203,701	99,724	0	0	0	0	0	0	0
12:17:00	-558,642	2061,091	9,355	8,74	9,916	5,784	8,914	21,3	952,565	24,581	1998,407	0	203,701	203,701	99,724	0	0	0	0	0	0	0
12:17:00	-333,691	2057,754	9,453	8,789	9,892	5,75	8,852	21,3	952,565	24,581	1998,466	0	203,701	203,701	99,724	0	0	0	0	0	0	0
12:17:00	-328,637	2054,468	9,648	8,838	9,863	5,716	8,791	21,3	952,565	24,581	1998,523	0	203,701	203,701	99,724	0	0	0	0	0	0	0
12:17:00	-556,25	2048,905	9,502	8,935	9,839	5,658	8,729	21,3	952,565	24,581	1998,573	0	203,701	203,701	99,724	0	0	0	0	0	0	0
12:17:00	-507,348	2043,832	9,502	8,838	9,811	5,606	8,668	21,3	952,565	24,581	1998,618	0	203,701	203,701	99,724	0	0	0	0	0	0	0
12:17:00	-418,42	2039,648	9,502	9,082	9,787	5,563	8,607	21,3	952,565	24,581	1998,659	0	203,701	203,701	99,724	0	0	0	0	0	0	0
12:17:00	-464,147	2035,006	9,453	8,984	9,763	5,515	8,546	21,3	952,565	24,581	1998,695	0	203,701	203,701	99,724	0	0	0	0	0	0	0
12:17:00	-562,036	2029,386	9,209	8,74	9,744	5,457	8,486	21,3	952,565	24,581	1998,726	0	203,701	203,701	99,724	0	0	0	0	0	0	0
12:17:00	-563,696	2023,749	8,964	8,545	9,724	5,399	8,425	21,3	952,565	24,581	1998,751	0	203,701	203,701	99,724	0	0	0	0	0	0	0
12:17:00	-463,415	2019,115	8,818	8,3	9,706	5,351	8,365	21,1	953,025	24,581	1998,772	0	203,701	203,701	99,724	0	0	0	0	0	0	0
12:17:00	-555,725	2013,557	8,574	8,252	9,687	5,294	8,305	21,1	953,025	24,581	1998,786	0	203,701	203,701	99,724	0	0	0	0	0	0	0
12:17:00	-417,334	2009,384	8,476	8,056	9,668	5,251	8,245	21,1	953,025	24,581	1998,797	0	203,701	203,701	99,724	0	0	0	0	0	0	0
12:17:00	-433,227	2005,052	8,379	7,959	9,648	5,206	8,185	21,1	953,025	24,581	1998,803	0	203,701	203,701	99,724	0	0	0	0	0	0	0
12:17:00	-315,637	2001,895	8,476	7,959	9,625	5,174	8,126	21,1	953,025	24,581	1998,806	0	203,701	203,701	99,724	0	0	0	0	0	0	0
12:17:00	-498,632	1996,909	8,379	7,91	9,602	5,122	8,067	21,1	953,025	24,581	1996,909	0	203,701	203,701	99,724	0	0	0	0	0	0	0
12:17:00	-342,822	1993,481	8,379	7,959	9,583	5,087	8,009	21,1	953,025	24,581	1993,481	0	203,701	203,701	99,724	0	0	0	0	0	0	0
12:17:00	-461,645	1988,864	8,232	7,763	9,564	5,039	7,951	21,1	953,025	24,581	1988,864	0	203,701	203,701	99,724	0	0	0	0	0	0	0
12:17:00	-350,805	1985,356	8,183	7,714	9,546	5,003	7,893	21,1	953,025	24,581	1985,356	0	203,701	203,701	99,724	0	0	0	0	0	0	0
12:17:01	-519,03	1980,166	7,89	7,568	9,532	4,95	7,835	21,1	953,025	24,581	1980,166	0	203,701	203,701	99,724	0	0	0	0	0	0	0
12:17:01	-477,856	1975,388	7,695	7,373	9,515	4,9	7,778	21,1	953,025	24,581	1975,388	0	201,679	201,679	99,716	0	0	0	0	0	0	0
12:17:01	-351,196	1971,876	7,597	7,324	9,5	4,864	7,721	21,1	953,025	24,581	1971,876	0	201,679	201,679	99,716	0	0	0	0	0	0	0
12:17:01	-327,624	1968,599	7,597	7,373	9,481	4,83	7,664	21,1	953,025	24,581	1968,599	0	201,679	201,679	99,716	0	0	0	0	0	0	0
12:17:01	-325,341	1965,346	7,597	7,324	9,463	4,797	7,608	21,1	953,025	24,581	1965,346	0	201,679	201,679	99,716	0	0	0	0	0	0	0
12:17:01	-325,512	1962,091	7,597	7,324	9,444	4,763	7,552	21,1	953,025	24,581	1962,091	0	201,679	201,679	99,716	0	0	0	0	0	0	0
12:17:01	-322,204	1958,869	7,597	7,324	9,426	4,73	7,497	21,1	953,025	24,581	1958,869	0	201,679	201,679	99,716	0	0	0	0	0	0	0
12:17:01	-214,086	1956,728	7,695	7,373	9,409	4,708	7,442	21,1	953,025	24,581	1956,728	0	201,679	201,679	99,716	0	0	0	0	0	0	0
12:17:01	-415,71	1952,571	7,548	7,226	9,393	4,665	7,387	21,1	953,025	24,581	1952,571	0	201,679	201,679	99,716	0	0	0	0	0	0	0
12:17:01	-358,435	1948,986	7,353	7,031	9,382	4,628	7,333	21,1	953,025	24,581	1948,986	0	201,679	201,679	99,716	0	0	0	0	0	0	0
12:17:01	-445,214	1944,534	7,109	6,884	9,369	4,582	7,279	21,1	953,025	24,581	1944,534	0	201,679	201,679	99,716	0	0	0	0	0	0	0
12:17:01	-383,166	1940,703	6,865	6,689	9,36	4,543	7,226	21,1	953,025	24,581	1940,703	0	201,679	201,679	99,716	0	0	0	0	0	0	0
12:17:01	-312,487	1937,578	6,718	6,347	9,35	4,511	7,172	21,1	953,025	24,581	1937,578	0	201,679	201,679	99,716	0	0	0	0	0	0	0
12:17:01	-322,668	1934,351	6,523	6,298	9,342	4,477	7,12	21,1	953,025	24,581	1934,351	0	201,679	201,679	99,716	0	0	0	0	0	0	0
12:17:01	-225,488	1932,096	6,523	6,298	9,329	4,454	7,067	21,1	953,025	24,581	1932,096	0	201,679	201,679	99,716	0	0	0	0	0	0	0
12:17:01	-167,456	1930,422	6,718	6,494	9,309	4,437	7,016	21,1	953,025	24,581	1930,422	0	201,679	201,679	99,716	0	0	0	0	0	0	0
12:17:01	-64,025	1929,781	7,011	6,738	9,29	4,43	6,965	21,1	953,025	24,581	1929,781	0	201,679	201,679	99,716	0	0	0	0	0	0	0
12:17:01	-278,393	1926,997	7,109	6,884	9,269	4,402	6,915	21,1	953,025	24,581	1926,997	0	201,679	201,679	99,716	0	0	0	0	0	0	0
12:17:01	-267,517	1924,322	7,109	6,884	9,254	4,374	6,865	21,1	953,025	24,581	1924,322	0	201,679	201,679	99,716	0	0	0	0	0	0	0
12:17:01	-271,411	1921,608	7,011	6,836	9,244	4,346	6,816	21,1	953,025	24,581	1921,608	0	201,679	201,679	99,716	0	0	0	0	0	0	0
12:17:01	-299,438	1918,614	6,865	6,738	9,234	4,315	6,767	21,1	953,025	24,581	1918,614	0	201,679	201,679	99,716	0	0	0	0	0	0	0
12:17:01	-289,733	1915,716	6,718	6,543	9,225	4,285	6,718	21,1	953,025	24,581	1915,716	0	201,679	201,679	99,716	0	0	0	0	0	0	0
12:17:01	-215,893	1913,557	6,572	6,298	9,22	4,263	6,67	21,1	953,025	24,581	1913,557	0	201,679	201,679	99,716	0	0	0	0	0	0	0
12:17:01	-337,524	1910,182	6,279	6,103	9,216	4,228	6,622	21,1	953,025	24,581	1910,182	0	201,679	201,679	99,716	0	0	0	0	0	0	0
12:17:01	-289,453	1907,288	6,132	5,957	9,207	4,198	6,574	21,1	953,025	24,581	1907,288	0	201,679	201,679	99,716	0	0	0	0	0	0	0
12:17:01	-83,935	1906,448	6,23	6,005	9,198	4,19	6,528	21,1	953,025	24,581	1906,448	0	201,679	201,679	99,716	0	0	0	0	0	0	0
12:17:01	-191,113	1904,537	6,279	6,152	9,184	4,17	6,481	21,1	953,025	24,581	1904,537	0	201,679	201,679	99,716	0	0	0	0	0	0	0
12:17:01	-116,784	1903,369	6,425	6,201	9,17	4,158	6,436	21,1	953,025	24,581	1903,369	0	201,679	201,679	99,716	0	0	0	0	0	0	0
12:17:01	-220,471	1901,165	6,377	6,201	9,16	4,135	6,391	21,1	953,025	24,581	1901,165	0	201,679	201,679	99,716	0	0	0	0	0	0	0
12:17:01	-252,819	1898,636	6,279	6,152	9,15	4,109	6,346	21,1	953,025	24,581	1898,636	0	201,679	201,679	99,716	0	0	0	0	0	0	0
12:17:01	-199,06	1896,646	6,23	6,103	9,142	4,089	6,302	21,1	953,025	24,581	1896,646	0	201,679	201,679	99,716	0	0	0	0	0	0	0
12:17:01	-220,935	1894,436	6,084	6,005	9,136	4,066	6,258	21,1	953,025	24,581	1894,436	0	201,679	201,679	99,716	0	0	0	0	0	0	0
12:17:01	-158,129	1892,855	6,084	5,957	9,127	4,05	6,215	21,1	953,025	24,581	1892,855	0	201,679	201,679	99,716	0	0	0	0	0	0	0
12:17:01	-132,617	1891,529	6,035	5,957	9,122	4,036	6,172	21,1	953,025	24,581	1891,529	0	201,679	201,679	99,716	0	0	0	0	0	0	0
12:17:01	-160,388	1889,925	6,035	5,859	9,113	4,019	6,13	21,1	953,025	24,581	1889,925	0	201,679	201,679	99,716	0	0	0	0	0	0	0
12:17:01	-176,818	1888,157	5,937	5,859	9,108	4,001	6,088	21,1	953,025	24,581	1888,157	0	201,679	201,679	99,716	0	0	0	0	0	0	0
12:17:01	-161,242	1886,544	5,937	5,81	9,099	3,984	6,047	21,1	953,025	24,581	1886,544	0	201,679	201,679	99,716	0	0	0	0	0	0	0
12:17:01	-163,537	1884,909	5,937	5,761	9,09	3,968	6,006	21,1	953,025	24,581	1884,909	0	201,679	201,679	99,716	0	0	0	0	0	0	0
12:17:01	41,113	1885,32	6,084	5,81	9,084	3,972	5,966	21,1	953,025	24,581	1884,91	0	201,679	201,679	99,716	0	0	0	0	0	0	0
12:17:01	-208,605	1883,234	6,035	5,761	9,075	3,95	5,927	21,1	953,025	24,581	1883,234	0	201,679	201,679	99,716	0	0	0	0	0	0	0
12:17:01	-83,337	1882,401	6,035	5,761	9,07	3,942	5,888	21,1	953,025	24,581	1882,401	0	201,679	201,679	99,716	0	0	0	0	0	0	0
12:17:01	-171,289	1880,688	5,937	5,664	9,065	3,924	5,849	21,1	953,025	24,581	1880,688	0	201,679	201,679	99,716	0	0	0	0	0	0	0
12:17:01	-134,838	1879,34	5,888	5,615	9,06	3,91	5,811	21,1	953,025	24,581	1879,34	0	201,679	201,679	99,716	0	0	0	0	0	0	0
12:17:01	-83,325	1878,506	5,888	5,615	9,056	3,902	5,774	21,1	953,025	24,581	1878,506	0	201,679	201,679	99,716	0	0	0	0	0	0	0
12:17:01	-171,24	1876,794	5,791	5,615	9,051	3,884	5,737	21,1	953,025	24,581	1876,794	0	201,679	201,679	99,716	0	0	0	0	0	0	0
12:17:01	-208,679	1874,707	5,644	5,468	9,046	3,862	5,7	21,1	953,025	24,581	1874,707	0	201,679	201,679	99,716	0	0	0	0	0	0	0
12:17:01	-134,777	1873,359	5,595	5,419	9,041	3,849	5,664	21,1	953,025	24,581	1873,359	0	201,679	201,679	99,716	0	0	0	0	0	0	0
12:17:01	-128,271	1872,077	5,546	5,322	9,036	3,835	5,628	21,1	953,025	24,581	1872,077	0	201,679	201,679	99,716	0	0	0	0	0	0	0
12:17:01	-41,662	1871,66	5,595	5,419	9,031	3,831	5,592	21,1	953,025	24,581	1871,66	0	201,679	201,679	99,716	0	0	0	0	0	0	0
12:17:01	-40,441	1871,256	5,644	5,468	9,027	3,827	5,558	21,1	953,025	24,581	1871,256	0	201,679	201,679	99,716	0	0	0	0	0	0	0
12:17:01	-84,375	1870,412	5,644	5,566	9,022	3,818	5,524	21,1	953,025	24,581	1870,412	0	201,679	201,679	99,716	0	0	0	0	0	0	0
12:17:01	-77,734	1869,634	5,742	5,468	9,012	3,81	5,49	21,1	953,025	24,581	1869,634	0	201,679	201,679	99,716	0	0	0	0	0	0	0
12:17:01	-172,204	1867,912	5,644	5,468	9,008	3,792	5,457	21,1	953,025	24,581	1867,912	0	201,679	201,679	99,716	0	0	0	0	0	0	0
12:17:01	6,604	1867,978	5,742	5,566	9,003	3,793	5,424	21,1	953,025	24,581	1867,912	0	201,679	201,679	99,716	0	0	0	0	0	0	0
12:17:01	-85,424	1867,124	5,742	5,615	8,998	3,784	5,392	21,1	953,025	24,581	1867,124	0	201,679	201,679	99,716	0	0	0	0	0	0	0
12:17:01	-85,607	1866,268	5,742	5,468	8,993	3,775	5,36	21,1	953,025	24,581	1866,268	0	201,679	201,679	99,716	0	0	0	0	0	0	0
12:17:01	-87,792	1865,39	5,644	5,468	8,993	3,766	5,329	21,1	953,025	24,581	1865,39	0	201,679	201,679	99,716	0	0	0	0	0	0	0
12:17:01	-43,872	1864,951	5,595	5,419	8,993	3,762	5,298	21,1	953,025	24,581	1864,951	0	201,679	201,679	99,716	0	0	0	0	0	0	0
12:17:01	-85,424	1864,097	5,595	5,322	8,988	3,753	5,268	21,1	953,025	24,581	1864,097	0	201,679	201,679	99,716	0	0	0	0	0	0	0
12:17:01	-82,25	1863,275	5,595	5,419	8,984	3,745	5,238	21,1	953,025	24,581	1863,275	0	201,679	201,679	99,716	0	0	0	0	0	0	0
12:17:01	-126,135	1862,013	5,546	5,419	8,979	3,732	5,209	21,1	953,025	24,581	1862,013	0	201,679	201,679	99,716	0	0	0	0	0	0	0
12:17:01	-42,602	1861,587	5,595	5,468	8,974	3,727	5,18	21,1	953,025	24,581	1861,587	0	201,679	201,679	99,716	0	0	0	0	0	0	0
12:17:01	-82,238	1860,765	5,595	5,468	8,969	3,719	5,151	21,1	953,025	24,581	1860,765	0	201,679	201,679	99,716	0	0	0	0	0	0	0
12:17:01	40,71	1861,172	5,644	5,322	8,969	3,723	5,123	21,1	953,025	24,581	1860,765	0	201,679	201,679	99,716	0	0	0	0	0	0	0
12:17:01	-127,355	1859,898	5,595	5,322	8,964	3,71	5,095	21,1	953,025	24,581	1859,898	0	201,679	201,679	99,716	0	0	0	0	0	0	0
12:17:01	-43,847	1859,46	5,546	5,224	8,964	3,705	5,068	21,1	953,025	24,581	1859,46	0	201,679	201,679	99,716	0	0	0	0	0	0	0
12:17:01	-219,213	1857,268	5,302	5,127	8,964	3,683	5,041	21,1	953,025	24,581	1857,268	0	201,679	201,679	99,716	0	0	0	0	0	0	0
12:17:01	0	1857,268	5,302	5,127	8,964	3,683	5,014	21,1	953,025	24,581	1857,268	0	201,679	201,679	99,716	0	0	0	0	0	0	0
12:17:01	-126,049	1856,007	5,253	5,078	8,96	3,67	4,988	21,1	953,025	24,581	1856,007	0	201,679	201,679	99,716	0	0	0	0	0	0	0
12:17:01	-41,564	1855,592	5,302	5,224	8,955	3,665	4,962	21,1	953,025	24,581	1855,592	0	201,679	201,679	99,716	0	0	0	0	0	0	0
12:17:01	48,181	1856,074	5,449	5,273	8,95	3,67	4,937	21,1	953,025	24,581	1855,592	0	201,679	201,679	99,716	0	0	0	0	0	0	0
12:17:01	2,27	1856,096	5,546	5,273	8,945	3,671	4,912	21,1	953,025	24,581	1855,593	0	201,679	201,679	99,716	0	0	0	0	0	0	0
12:17:01	-84,362	1855,253	5,546	5,322	8,94	3,662	4,887	21,1	953,025	24,581	1855,253	0	201,679	201,679	99,716	0	0	0	0	0	0	0
12:17:01	-87,646	1854,376	5,449	5,419	8,94	3,653	4,863	21,1	953,025	24,581	1854,376	0	201,679	201,679	99,716	0	0	0	0	0	0	0
12:17:01	-83,3	1853,543	5,449	5,322	8,935	3,644	4,839	21,1	953,025	24,581	1853,543	0	201,679	201,679	99,716	0	0	0	0	0	0	0
12:17:01	-43,811	1853,105	5,4	5,273	8,935	3,64	4,816	21,1	953,025	24,581	1853,105	0	201,679	201,679	99,716	0	0	0	0	0	0	0
12:17:01	-87,622	1852,229	5,302	5,127	8,935	3,631	4,792	21,1	953,025	24,581	1852,229	0	201,679	201,679	99,716	0	0	0	0	0	0	0
12:17:01	-43,811	1851,791	5,253	5,127	8,935	3,626	4,77	21,1	953,025	24,581	1851,791	0	201,679	201,679	99,716	0	0	0	0	0	0	0
12:17:01	43,811	1852,229	5,302	5,127	8,935	3,631	4,747	21,1	953,025	24,581	1851,791	0	201,679	201,679	99,716	0	0	0	0	0	0	0
12:17:01	-84,509	1851,384	5,302	5,127	8,931	3,622	4,725	21,1	953,025	24,581	1851,384	0	201,679	201,679	99,716	0	0	0	0	0	0	0
12:17:01	-84,338	1850,54	5,302	5,224	8,926	3,613	4,703	21,1	953,025	24,581	1850,54	0	201,679	201,679	99,716	0	0	0	0	0	0	0
12:17:01	87,597	1851,416	5,4	5,224	8,926	3,622	4,682	21,1	953,025	24,581	1850,541	0	201,679	201,679	99,716	0	0	0	0	0	0	0
12:17:01	-87,597	1850,54	5,302	5,127	8,926	3,613	4,661	21,1	953,025	24,581	1850,54	0	201,679	201,679	99,716	0	0	0	0	0	0	0
12:17:01	-128,137	1849,259	5,253	5,127	8,921	3,6	4,64	21,1	953,025	24,581	1849,259	0	201,679	201,679	99,716	0	0	0	0	0	0	0
12:17:01	0	1849,259	5,253	5,078	8,921	3,6	4,62	21,1	953,025	24,581	1849,259	0	201,679	201,679	99,716	0	0	0	0	0	0	0
12:17:01	-87,573	1848,383	5,156	5,078	8,921	3,591	4,6	21,1	953,025	24,581	1848,383	0	201,679	201,679	99,716	0	0	0	0	0	0	0
12:17:01	0	1848,383	5,156	4,98	8,921	3,591	4,58	21,1	953,025	24,581	1848,383	0	201,679	201,679	99,716	0	0	0	0	0	0	0
12:17:01	-43,774	1847,945	5,107	4,98	8,921	3,587	4,561	21,1	953,025	24,581	1847,945	0	201,679	201,679	99,716	0	0	0	0	0	0	0
12:17:01	47,021	1848,416	5,253	5,127	8,916	3,591	4,542	21,1	953,025	24,581	1847,946	0	201,679	201,679	99,716	0	0	0	0	0	0	0
12:17:01	-85,375	1847,562	5,253	5,127	8,911	3,583	4,523	21,1	953,025	24,581	1847,562	0	201,679	201,679	99,716	0	0	0	0	0	0	0
12:17:01	48,083	1848,043	5,4	5,273	8,907	3,588	4,504	21,1	953,025	24,581	1847,562	0	201,679	201,679	99,716	0	0	0	0	0	0	0
12:17:01	-88,818	1847,155	5,302	5,322	8,906	3,578	4,486	20,9	952,565	24,581	1847,155	0	201,679	201,679	99,716	0	0	0	0	0	0	0
12:17:01	4,785	1847,202	5,4	5,273	8,902	3,579	4,468	20,9	952,565	24,581	1847,155	0	201,679	201,679	99,716	0	0	0	0	0	0	0
12:17:01	-87,573	1846,327	5,302	5,273	8,902	3,57	4,451	20,9	952,565	24,581	1846,327	0	201,679	201,679	99,716	0	0	0	0	0	0	0
12:17:01	0	1846,327	5,302	5,224	8,902	3,57	4,434	20,9	952,565	24,581	1846,327	0	201,679	201,679	99,716	0	0	0	0	0	0	0
12:17:01	-84,326	1845,483	5,302	5,224	8,897	3,561	4,416	20,9	952,565	24,581	1845,483	0	201,679	201,679	99,716	0	0	0	0	0	0	0
12:17:01	-43,774	1845,046	5,253	5,224	8,897	3,557	4,4	20,9	952,565	24,581	1845,046	0	201,679	201,679	99,716	0	0	0	0	0	0	0
12:17:01	-87,536	1844,17	5,156	5,078	8,897	3,548	4,383	20,9	952,565	24,581	1844,17	0	201,679	201,679	99,716	0	0	0	0	0	0	0
12:17:01	-43,774	1843,733	5,107	4,98	8,897	3,543	4,366	20,9	952,565	24,581	1843,733	0	201,679	201,679	99,716	0	0	0	0	0	0	0
12:17:02	-43,75	1843,295	5,058	4,98	8,897	3,539	4,35	20,9	952,565	24,581	1843,295	0	201,679	201,679	99,716	0	0	0	0	0	0	0
12:17:02	-46,972	1842,825	4,912	4,785	8,902	3,534	4,334	20,9	952,565	24,581	1842,825	0	201,679	201,679	99,716	0	0	0	0	0	0	0
12:17:02	-84,301	1841,982	4,912	4,882	8,897	3,525	4,318	20,9	952,565	24,581	1841,982	0	199,766	199,766	99,708	0	0	0	0	0	0	0
12:17:02	131,274	1843,295	5,058	4,98	8,897	3,539	4,303	20,9	952,565	24,581	1841,984	0	199,766	199,766	99,708	0	0	0	0	0	0	0
12:17:02	90,734	1844,202	5,253	5,127	8,892	3,548	4,288	20,9	952,565	24,581	1841,986	0	199,766	199,766	99,708	0	0	0	0	0	0	0
12:17:02	-84,338	1843,359	5,253	5,224	8,887	3,539	4,274	20,9	952,565	24,581	1841,987	0	199,766	199,766	99,708	0	0	0	0	0	0	0
12:17:02	-87,524	1842,484	5,156	5,224	8,887	3,53	4,259	20,9	952,565	24,581	1841,988	0	199,766	199,766	99,708	0	0	0	0	0	0	0
12:17:02	-84,313	1841,641	5,156	5,127	8,882	3,522	4,245	20,9	952,565	24,581	1841,641	0	199,766	199,766	99,708	0	0	0	0	0	0	0
12:17:02	87,512	1842,516	5,253	5,127	8,882	3,531	4,231	20,9	952,565	24,581	1841,642	0	199,766	199,766	99,708	0	0	0	0	0	0	0
12:17:02	-87,512	1841,641	5,156	5,078	8,882	3,522	4,217	20,9	952,565	24,581	1841,641	0	199,766	199,766	99,708	0	0	0	0	0	0	0
12:17:02	0	1841,641	5,156	5,078	8,882	3,522	4,203	20,9	952,565	24,581	1841,641	0	199,766	199,766	99,708	0	0	0	0	0	0	0
12:17:02	0	1841,641	5,156	4,98	8,882	3,522	4,19	20,9	952,565	24,581	1841,641	0	199,766	199,766	99,708	0	0	0	0	0	0	0
12:17:02	-83,288	1840,808	5,156	5,078	8,878	3,513	4,176	20,9	952,565	24,581	1840,808	0	199,766	199,766	99,708	0	0	0	0	0	0	0
12:17:02	0	1840,808	5,156	5,078	8,878	3,513	4,163	20,9	952,565	24,581	1840,808	0	199,766	199,766	99,708	0	0	0	0	0	0	0
12:17:02	-46,02	1840,348	5,107	4,98	8,878	3,508	4,151	20,9	952,565	24,581	1840,348	0	199,766	199,766	99,708	0	0	0	0	0	0	0
12:17:02	-83,251	1839,515	5,107	4,931	8,873	3,5	4,138	20,9	952,565	24,581	1839,515	0	199,766	199,766	99,708	0	0	0	0	0	0	0
12:17:02	43,75	1839,953	5,156	5,078	8,873	3,504	4,125	20,9	952,565	24,581	1839,516	0	199,766	199,766	99,708	0	0	0	0	0	0	0
12:17:02	-42,712	1839,525	5,107	4,98	8,873	3,5	4,113	20,9	952,565	24,581	1839,516	0	199,766	199,766	99,708	0	0	0	0	0	0	0
12:17:02	-44,775	1839,078	5,058	4,98	8,873	3,495	4,101	20,9	952,565	24,581	1839,078	0	199,766	199,766	99,708	0	0	0	0	0	0	0
12:17:02	0	1839,078	5,058	4,931	8,873	3,495	4,089	20,9	952,565	24,581	1839,078	0	199,766	199,766	99,708	0	0	0	0	0	0	0
12:17:02	-83,264	1838,245	5,058	4,98	8,868	3,487	4,077	20,9	952,565	24,581	1838,245	0	199,766	199,766	99,708	0	0	0	0	0	0	0
12:17:02	43,737	1838,682	5,107	4,98	8,868	3,491	4,066	20,9	952,565	24,581	1838,245	0	199,766	199,766	99,708	0	0	0	0	0	0	0
12:17:02	-39,55	1838,287	5,156	4,98	8,863	3,487	4,054	20,9	952,565	24,581	1838,245	0	199,766	199,766	99,708	0	0	0	0	0	0	0
12:17:02	0	1838,287	5,156	5,127	8,863	3,487	4,043	20,9	952,565	24,581	1838,245	0	199,766	199,766	99,708	0	0	0	0	0	0	0
12:17:02	-43,737	1837,85	5,107	5,127	8,863	3,482	4,032	20,9	952,565	24,581	1837,85	0	199,766	199,766	99,708	0	0	0	0	0	0	0
12:17:02	-43,725	1837,412	5,058	5,078	8,863	3,478	4,021	20,9	952,565	24,581	1837,412	0	199,766	199,766	99,708	0	0	0	0	0	0	0
12:17:02	0	1837,412	5,058	5,078	8,863	3,478	4,011	20,9	952,565	24,581	1837,412	0	199,766	199,766	99,708	0	0	0	0	0	0	0
12:17:02	4,187	1837,454	5,156	5,127	8,859	3,478	4	20,9	952,565	24,581	1837,412	0	199,766	199,766	99,708	0	0	0	0	0	0	0
12:17:02	0	1837,454	5,156	5,127	8,859	3,478	3,99	20,9	952,565	24,581	1837,412	0	199,766	199,766	99,708	0	0	0	0	0	0	0
12:17:02	-43,725	1837,017	5,107	5,127	8,859	3,474	3,98	20,9	952,565	24,581	1837,017	0	199,766	199,766	99,708	0	0	0	0	0	0	0
12:17:02	-43,725	1836,58	5,058	5,078	8,859	3,469	3,97	20,9	952,565	24,581	1836,58	0	199,766	199,766	99,708	0	0	0	0	0	0	0
12:17:02	-39,538	1836,184	5,107	5,078	8,854	3,465	3,96	20,9	952,565	24,581	1836,184	0	199,766	199,766	99,708	0	0	0	0	0	0	0
12:17:02	43,725	1836,622	5,156	5,127	8,854	3,47	3,95	20,9	952,565	24,581	1836,185	0	199,766	199,766	99,708	0	0	0	0	0	0	0
12:17:02	-89,562	1835,726	5,058	4,931	8,854	3,461	3,941	20,9	952,565	24,581	1835,726	0	199,766	199,766	99,708	0	0	0	0	0	0	0
12:17:02	2,111	1835,747	5,058	4,882	8,854	3,461	3,931	20,9	952,565	24,581	1835,726	0	199,766	199,766	99,708	0	0	0	0	0	0	0
12:17:02	-87,426	1834,873	4,961	4,882	8,854	3,452	3,922	20,9	952,565	24,581	1834,873	0	199,766	199,766	99,708	0	0	0	0	0	0	0
12:17:02	0	1834,873	4,961	4,882	8,854	3,452	3,913	20,9	952,565	24,581	1834,873	0	199,766	199,766	99,708	0	0	0	0	0	0	0
12:17:02	85,314	1835,726	5,058	4,931	8,854	3,461	3,904	20,9	952,565	24,581	1834,874	0	199,766	199,766	99,708	0	0	0	0	0	0	0
12:17:02	-39,514	1835,331	5,107	4,931	8,849	3,457	3,895	20,9	952,565	24,581	1834,874	0	199,766	199,766	99,708	0	0	0	0	0	0	0
12:17:02	43,713	1835,768	5,156	4,98	8,849	3,461	3,887	20,9	952,565	24,581	1834,875	0	199,766	199,766	99,708	0	0	0	0	0	0	0
12:17:02	-126,989	1834,498	5,107	4,931	8,844	3,448	3,878	20,9	952,565	24,581	1834,498	0	199,766	199,766	99,708	0	0	0	0	0	0	0
12:17:02	0	1834,498	5,107	4,98	8,844	3,448	3,87	20,9	952,565	24,581	1834,498	0	199,766	199,766	99,708	0	0	0	0	0	0	0
12:17:02	-43,713	1834,061	5,058	4,931	8,844	3,443	3,861	20,9	952,565	24,581	1834,061	0	199,766	199,766	99,708	0	0	0	0	0	0	0
12:17:02	0	1834,061	5,058	4,931	8,844	3,443	3,853	20,9	952,565	24,581	1834,061	0	199,766	199,766	99,708	0	0	0	0	0	0	0
12:17:02	-87,426	1833,187	4,961	4,931	8,844	3,434	3,845	20,9	952,565	24,581	1833,187	0	199,766	199,766	99,708	0	0	0	0	0	0	0
12:17:02	0	1833,187	4,961	4,785	8,844	3,434	3,837	20,9	952,565	24,581	1833,187	0	199,766	199,766	99,708	0	0	0	0	0	0	0
12:17:02	-125,915	1831,927	4,912	4,882	8,839	3,421	3,829	20,9	952,565	24,581	1831,927	0	199,766	199,766	99,708	0	0	0	0	0	0	0
12:17:02	43,701	1832,364	4,961	4,931	8,839	3,426	3,821	20,9	952,565	24,581	1831,928	0	199,766	199,766	99,708	0	0	0	0	0	0	0
12:17:02	-43,701	1831,927	4,912	4,931	8,839	3,421	3,813	20,9	952,565	24,581	1831,927	0	199,766	199,766	99,708	0	0	0	0	0	0	0
12:17:02	-87,377	1831,054	4,814	4,882	8,839	3,412	3,805	20,9	952,565	24,581	1831,054	0	199,766	199,766	99,708	0	0	0	0	0	0	0
12:17:02	1,867	1831,072	4,912	4,882	8,835	3,413	3,797	20,9	952,565	24,581	1831,054	0	199,766	199,766	99,708	0	0	0	0	0	0	0
12:17:02	45,959	1831,532	4,961	4,785	8,835	3,417	3,79	20,9	952,565	24,581	1831,054	0	199,766	199,766	99,708	0	0	0	0	0	0	0
12:17:02	-45,959	1831,072	4,912	4,882	8,835	3,413	3,783	20,9	952,565	24,581	1831,054	0	199,766	199,766	99,708	0	0	0	0	0	0	0
12:17:02	0	1831,072	4,912	4,785	8,835	3,413	3,775	20,9	952,565	24,581	1831,054	0	199,766	199,766	99,708	0	0	0	0	0	0	0
12:17:02	0	1831,072	4,912	4,785	8,835	3,413	3,768	20,9	952,565	24,581	1831,054	0	199,766	199,766	99,708	0	0	0	0	0	0	0
12:17:02	131,091	1832,383	5,058	4,882	8,835	3,426	3,761	20,9	952,565	24,581	1831,055	0	199,766	199,766	99,708	0	0	0	0	0	0	0
12:17:02	-83,251	1831,551	5,058	4,931	8,83	3,418	3,755	20,9	952,565	24,581	1831,056	0	199,766	199,766	99,708	0	0	0	0	0	0	0
12:17:02	0	1831,551	5,058	4,931	8,83	3,418	3,748	20,9	952,565	24,581	1831,056	0	199,766	199,766	99,708	0	0	0	0	0	0	0
12:17:02	43,701	1831,988	5,107	4,98	8,83	3,422	3,742	20,9	952,565	24,581	1831,057	0	199,766	199,766	99,708	0	0	0	0	0	0	0
12:17:02	0	1831,988	5,107	5,078	8,83	3,422	3,735	20,9	952,565	24,581	1831,058	0	199,766	199,766	99,708	0	0	0	0	0	0	0
12:17:02	-38,537	1831,602	5,156	4,98	8,825	3,418	3,729	20,9	952,565	24,581	1831,059	0	199,766	199,766	99,708	0	0	0	0	0	0	0
12:17:02	-87,402	1830,728	5,058	4,98	8,825	3,409	3,723	20,9	952,565	24,581	1830,728	0	199,766	199,766	99,708	0	0	0	0	0	0	0
12:17:02	-87,377	1829,855	4,961	4,98	8,825	3,4	3,717	20,9	952,565	24,581	1829,855	0	199,766	199,766	99,708	0	0	0	0	0	0	0
12:17:02	87,377	1830,728	5,058	4,931	8,825	3,409	3,711	20,9	952,565	24,581	1829,855	0	199,766	199,766	99,708	0	0	0	0	0	0	0
12:17:02	-4,174	1830,687	5,058	4,931	8,825	3,409	3,705	20,9	952,565	24,581	1829,856	0	199,766	199,766	99,708	0	0	0	0	0	0	0
12:17:02	-87,39	1829,813	4,961	4,931	8,825	3,4	3,699	20,9	952,565	24,581	1829,813	0	199,766	199,766	99,708	0	0	0	0	0	0	0
12:17:02	0	1829,813	4,961	4,931	8,825	3,4	3,693	20,9	952,565	24,581	1829,813	0	199,766	199,766	99,708	0	0	0	0	0	0	0
12:17:02	0	1829,813	4,961	4,931	8,825	3,4	3,687	20,9	952,565	24,581	1829,813	0	199,766	199,766	99,708	0	0	0	0	0	0	0
12:17:02	0	1829,813	4,961	4,98	8,825	3,4	3,681	20,9	952,565	24,581	1829,813	0	199,766	199,766	99,708	0	0	0	0	0	0	0
12:17:02	4,187	1829,855	4,961	4,931	8,825	3,4	3,676	20,9	952,565	24,581	1829,813	0	199,766	199,766	99,708	0	0	0	0	0	0	0
12:17:02	-4,187	1829,813	4,961	4,931	8,825	3,4	3,671	20,9	952,565	24,581	1829,813	0	199,766	199,766	99,708	0	0	0	0	0	0	0
12:17:02	0	1829,813	4,961	4,98	8,825	3,4	3,665	20,9	952,565	24,581	1829,813	0	199,766	199,766	99,708	0	0	0	0	0	0	0
12:17:02	0	1829,813	4,961	4,931	8,825	3,4	3,66	20,9	952,565	24,581	1829,813	0	199,766	199,766	99,708	0	0	0	0	0	0	0
12:17:02	0	1829,813	4,961	4,882	8,825	3,4	3,655	20,9	952,565	24,581	1829,813	0	199,766	199,766	99,708	0	0	0	0	0	0	0
12:17:02	87,39	1830,687	5,058	4,931	8,825	3,409	3,65	20,9	952,565	24,581	1829,813	0	199,766	199,766	99,708	0	0	0	0	0	0	0
12:17:02	0	1830,687	5,058	4,882	8,825	3,409	3,645	20,9	952,565	24,581	1829,814	0	199,766	199,766	99,708	0	0	0	0	0	0	0
12:17:02	0	1830,687	5,058	4,931	8,825	3,409	3,641	20,9	952,565	24,581	1829,815	0	199,766	199,766	99,708	0	0	0	0	0	0	0
12:17:02	43,701	1831,124	5,107	4,98	8,825	3,413	3,636	20,9	952,565	24,581	1829,816	0	199,766	199,766	99,708	0	0	0	0	0	0	0
12:17:02	-43,701	1830,687	5,058	4,931	8,825	3,409	3,632	20,9	952,565	24,581	1829,817	0	199,766	199,766	99,708	0	0	0	0	0	0	0
12:17:02	43,701	1831,124	5,107	4,931	8,825	3,413	3,627	20,9	952,565	24,581	1829,818	0	199,766	199,766	99,708	0	0	0	0	0	0	0
12:17:02	0	1831,124	5,107	5,078	8,825	3,413	3,623	20,9	952,565	24,581	1829,82	0	199,766	199,766	99,708	0	0	0	0	0	0	0
12:17:02	0	1831,124	5,107	4,931	8,825	3,413	3,619	20,9	952,565	24,581	1829,821	0	199,766	199,766	99,708	0	0	0	0	0	0	0
12:17:02	-43,701	1830,687	5,058	4,98	8,825	3,409	3,615	20,9	952,565	24,581	1829,822	0	199,766	199,766	99,708	0	0	0	0	0	0	0
12:17:02	-87,39	1829,813	4,961	4,931	8,825	3,4	3,611	20,9	952,565	24,581	1829,813	0	199,766	199,766	99,708	0	0	0	0	0	0	0
12:17:02	87,39	1830,687	5,058	4,931	8,825	3,409	3,607	20,9	952,565	24,581	1829,813	0	199,766	199,766	99,708	0	0	0	0	0	0	0
12:17:02	-131,079	1829,376	4,912	4,931	8,825	3,395	3,603	20,9	952,565	24,581	1829,376	0	199,766	199,766	99,708	0	0	0	0	0	0	0
12:17:02	43,688	1829,813	4,961	4,931	8,825	3,4	3,599	20,9	952,565	24,581	1829,376	0	199,766	199,766	99,708	0	0	0	0	0	0	0
12:17:02	0	1829,813	4,961	4,931	8,825	3,4	3,595	20,9	952,565	24,581	1829,377	0	199,766	199,766	99,708	0	0	0	0	0	0	0
12:17:02	-39,489	1829,418	4,912	4,882	8,825	3,396	3,591	20,9	952,565	24,581	1829,377	0	199,766	199,766	99,708	0	0	0	0	0	0	0
12:17:02	0	1829,418	4,912	4,785	8,825	3,396	3,587	20,9	952,565	24,581	1829,377	0	199,766	199,766	99,708	0	0	0	0	0	0	0
12:17:02	39,489	1829,813	4,961	4,931	8,825	3,4	3,583	20,9	952,565	24,581	1829,377	0	199,766	199,766	99,708	0	0	0	0	0	0	0
12:17:02	-82,214	1828,991	4,961	4,98	8,82	3,391	3,58	20,9	952,565	24,581	1828,991	0	199,766	199,766	99,708	0	0	0	0	0	0	0
12:17:02	131,066	1830,301	5,107	5,078	8,82	3,405	3,576	20,9	952,565	24,581	1828,992	0	199,766	199,766	99,708	0	0	0	0	0	0	0
12:17:02	0	1830,301	5,107	4,98	8,82	3,405	3,573	20,9	952,565	24,581	1828,993	0	199,766	199,766	99,708	0	0	0	0	0	0	0
12:17:02	-43,688	1829,864	5,058	4,98	8,82	3,4	3,569	20,9	952,565	24,581	1828,994	0	199,766	199,766	99,708	0	0	0	0	0	0	0
12:17:02	43,688	1830,301	5,107	4,98	8,82	3,405	3,566	20,9	952,565	24,581	1828,995	0	199,766	199,766	99,708	0	0	0	0	0	0	0
12:17:02	-131,066	1828,991	4,961	4,931	8,82	3,391	3,563	20,9	952,565	24,581	1828,991	0	199,766	199,766	99,708	0	0	0	0	0	0	0
12:17:02	87,377	1829,864	5,058	4,931	8,82	3,4	3,56	20,9	952,565	24,581	1828,991	0	199,766	199,766	99,708	0	0	0	0	0	0	0
12:17:02	0	1829,864	5,058	4,98	8,82	3,4	3,556	20,9	952,565	24,581	1828,992	0	199,766	199,766	99,708	0	0	0	0	0	0	0
12:17:02	43,688	1830,301	5,107	4,98	8,82	3,405	3,553	20,9	952,565	24,581	1828,994	0	199,766	199,766	99,708	0	0	0	0	0	0	0
12:17:02	-43,688	1829,864	5,058	4,98	8,82	3,4	3,55	20,9	952,565	24,581	1828,994	0	199,766	199,766	99,708	0	0	0	0	0	0	0
12:17:03	0	1829,864	5,058	4,931	8,82	3,4	3,548	20,9	952,565	24,581	1828,995	0	199,766	199,766	99,708	0	0	0	0	0	0	0
12:17:03	-37,475	1829,49	5,107	4,882	8,815	3,396	3,545	20,9	952,565	24,581	1828,996	0	199,312	199,312	99,706	0	0	0	0	0	0	0
12:17:03	0	1829,49	5,107	4,882	8,815	3,396	3,542	20,9	952,565	24,581	1828,996	0	199,312	199,312	99,706	0	0	0	0	0	0	0
12:17:03	37,475	1829,864	5,058	4,931	8,82	3,4	3,539	20,9	952,565	24,581	1828,997	0	199,312	199,312	99,706	0	0	0	0	0	0	0
12:17:03	0	1829,864	5,058	4,785	8,82	3,4	3,536	20,9	952,565	24,581	1828,998	0	199,312	199,312	99,706	0	0	0	0	0	0	0
12:17:03	-81,164	1829,053	5,058	4,785	8,815	3,392	3,533	20,9	952,565	24,581	1828,998	0	199,312	199,312	99,706	0	0	0	0	0	0	0
12:17:03	43,688	1829,49	5,107	4,882	8,815	3,396	3,531	20,9	952,565	24,581	1828,999	0	199,312	199,312	99,706	0	0	0	0	0	0	0
12:17:03	0	1829,49	5,107	4,931	8,815	3,396	3,528	20,9	952,565	24,581	1828,999	0	199,312	199,312	99,706	0	0	0	0	0	0	0
12:17:03	-131,066	1828,179	4,961	4,785	8,815	3,383	3,525	20,9	952,565	24,581	1828,179	0	199,312	199,312	99,706	0	0	0	0	0	0	0
12:17:03	168,542	1829,864	5,058	4,785	8,82	3,4	3,523	20,9	952,565	24,581	1828,181	0	199,312	199,312	99,706	0	0	0	0	0	0	0
12:17:03	-81,164	1829,053	5,058	4,931	8,815	3,392	3,52	20,9	952,565	24,581	1828,181	0	199,312	199,312	99,706	0	0	0	0	0	0	0
12:17:03	43,688	1829,49	5,107	4,882	8,815	3,396	3,518	20,9	952,565	24,581	1828,183	0	199,312	199,312	99,706	0	0	0	0	0	0	0
12:17:03	-43,688	1829,053	5,058	4,931	8,815	3,392	3,515	20,9	952,565	24,581	1828,184	0	199,312	199,312	99,706	0	0	0	0	0	0	0
12:17:03	0	1829,053	5,058	4,882	8,815	3,392	3,513	20,9	952,565	24,581	1828,184	0	199,312	199,312	99,706	0	0	0	0	0	0	0
12:17:03	43,688	1829,49	5,107	4,931	8,815	3,396	3,511	20,9	952,565	24,581	1828,186	0	199,312	199,312	99,706	0	0	0	0	0	0	0
12:17:03	43,688	1829,926	5,156	4,931	8,815	3,401	3,508	20,9	952,565	24,581	1828,187	0	199,312	199,312	99,706	0	0	0	0	0	0	0
12:17:03	-87,377	1829,053	5,058	4,882	8,815	3,392	3,506	20,9	952,565	24,581	1828,188	0	199,312	199,312	99,706	0	0	0	0	0	0	0
12:17:03	81,164	1829,864	5,058	4,882	8,82	3,4	3,504	20,9	952,565	24,581	1828,19	0	199,312	199,312	99,706	0	0	0	0	0	0	0
12:17:03	-37,475	1829,49	5,107	4,931	8,815	3,396	3,502	20,9	952,565	24,581	1828,191	0	199,312	199,312	99,706	0	0	0	0	0	0	0
12:17:03	43,688	1829,926	5,156	4,931	8,815	3,401	3,5	20,9	952,565	24,581	1828,193	0	199,312	199,312	99,706	0	0	0	0	0	0	0
12:17:03	-43,688	1829,49	5,107	4,98	8,815	3,396	3,498	20,9	952,565	24,581	1828,194	0	199,312	199,312	99,706	0	0	0	0	0	0	0
12:17:03	0	1829,49	5,107	5,078	8,815	3,396	3,496	20,9	952,565	24,581	1828,195	0	199,312	199,312	99,706	0	0	0	0	0	0	0
12:17:03	0	1829,49	5,107	4,98	8,815	3,396	3,494	20,9	952,565	24,581	1828,197	0	199,312	199,312	99,706	0	0	0	0	0	0	0
12:17:03	-49,902	1828,991	4,961	4,931	8,82	3,391	3,492	20,9	952,565	24,581	1828,198	0	199,312	199,312	99,706	0	0	0	0	0	0	0
12:17:03	87,377	1829,864	5,058	4,98	8,82	3,4	3,49	20,9	952,565	24,581	1828,199	0	199,312	199,312	99,706	0	0	0	0	0	0	0
12:17:03	6,213	1829,926	5,156	5,127	8,815	3,401	3,488	20,9	952,565	24,581	1828,201	0	199,312	199,312	99,706	0	0	0	0	0	0	0
12:17:03	0	1829,926	5,156	5,127	8,815	3,401	3,487	20,9	952,565	24,581	1828,203	0	199,312	199,312	99,706	0	0	0	0	0	0	0
12:17:03	-43,688	1829,49	5,107	5,078	8,815	3,396	3,485	20,9	952,565	24,581	1828,204	0	199,312	199,312	99,706	0	0	0	0	0	0	0
12:17:03	43,688	1829,926	5,156	5,078	8,815	3,401	3,483	20,9	952,565	24,581	1828,205	0	199,312	199,312	99,706	0	0	0	0	0	0	0
12:17:03	-43,688	1829,49	5,107	5,078	8,815	3,396	3,482	20,9	952,565	24,581	1828,207	0	199,312	199,312	99,706	0	0	0	0	0	0	0
12:17:03	-4,199	1829,448	5,107	5,127	8,815	3,396	3,48	20,9	952,565	24,581	1828,208	0	199,312	199,312	99,706	0	0	0	0	0	0	0
12:17:03	131,091	1830,758	5,253	5,127	8,815	3,409	3,478	20,9	952,565	24,581	1828,211	0	199,312	199,312	99,706	0	0	0	0	0	0	0
12:17:03	-131,091	1829,448	5,107	4,98	8,815	3,396	3,477	20,9	952,565	24,581	1828,212	0	199,312	199,312	99,706	0	0	0	0	0	0	0
12:17:03	-39,489	1829,053	5,058	4,931	8,815	3,392	3,475	20,9	952,565	24,581	1828,213	0	199,312	199,312	99,706	0	0	0	0	0	0	0
12:17:03	-131,042	1827,742	4,912	4,882	8,815	3,378	3,473	20,9	952,565	24,581	1827,742	0	199,312	199,312	99,706	0	0	0	0	0	0	0
12:17:03	81,152	1828,554	4,912	4,736	8,82	3,387	3,472	20,9	952,565	24,581	1827,743	0	199,312	199,312	99,706	0	0	0	0	0	0	0
12:17:03	0	1828,554	4,912	4,785	8,82	3,387	3,47	20,9	952,565	24,581	1827,744	0	199,312	199,312	99,706	0	0	0	0	0	0	0
12:17:03	43,676	1828,991	4,961	4,931	8,82	3,391	3,468	20,9	952,565	24,581	1827,745	0	199,312	199,312	99,706	0	0	0	0	0	0	0
12:17:03	0	1828,991	4,961	4,931	8,82	3,391	3,467	20,9	952,565	24,581	1827,746	0	199,312	199,312	99,706	0	0	0	0	0	0	0
12:17:03	49,902	1829,49	5,107	5,078	8,815	3,396	3,465	20,9	952,565	24,581	1827,748	0	199,312	199,312	99,706	0	0	0	0	0	0	0
12:17:03	43,688	1829,926	5,156	4,98	8,815	3,401	3,464	20,9	952,565	24,581	1827,75	0	199,312	199,312	99,706	0	0	0	0	0	0	0
12:17:03	-43,688	1829,49	5,107	4,98	8,815	3,396	3,463	20,9	952,565	24,581	1827,752	0	199,312	199,312	99,706	0	0	0	0	0	0	0
12:17:03	43,688	1829,926	5,156	5,078	8,815	3,401	3,462	20,9	952,565	24,581	1827,754	0	199,312	199,312	99,706	0	0	0	0	0	0	0
12:17:03	0	1829,926	5,156	5,078	8,815	3,401	3,46	20,9	952,565	24,581	1827,756	0	199,312	199,312	99,706	0	0	0	0	0	0	0
12:17:03	0	1829,926	5,156	5,127	8,815	3,401	3,459	20,9	952,565	24,581	1827,758	0	199,312	199,312	99,706	0	0	0	0	0	0	0
12:17:03	0	1829,926	5,156	5,078	8,815	3,401	3,458	20,9	952,565	24,581	1827,76	0	199,312	199,312	99,706	0	0	0	0	0	0	0
12:17:03	0	1829,926	5,156	5,078	8,815	3,401	3,457	20,9	952,565	24,581	1827,762	0	199,312	199,312	99,706	0	0	0	0	0	0	0
12:17:03	37,475	1830,301	5,107	4,98	8,82	3,405	3,456	20,9	952,565	24,581	1827,765	0	199,312	199,312	99,706	0	0	0	0	0	0	0
12:17:03	-131,066	1828,991	4,961	4,931	8,82	3,391	3,455	20,9	952,565	24,581	1827,766	0	199,312	199,312	99,706	0	0	0	0	0	0	0
12:17:03	0	1828,991	4,961	4,98	8,82	3,391	3,453	20,9	952,565	24,581	1827,767	0	199,312	199,312	99,706	0	0	0	0	0	0	0
12:17:03	0	1828,991	4,961	4,931	8,82	3,391	3,452	20,9	952,565	24,581	1827,768	0	199,312	199,312	99,706	0	0	0	0	0	0	0
12:17:03	87,377	1829,864	5,058	4,931	8,82	3,4	3,451	20,9	952,565	24,581	1827,771	0	199,312	199,312	99,706	0	0	0	0	0	0	0
12:17:03	43,688	1830,301	5,107	4,98	8,82	3,405	3,45	20,9	952,565	24,581	1827,773	0	199,312	199,312	99,706	0	0	0	0	0	0	0
12:17:03	-124,853	1829,053	5,058	4,98	8,815	3,392	3,449	20,9	952,565	24,581	1827,774	0	199,312	199,312	99,706	0	0	0	0	0	0	0
12:17:03	0	1829,053	5,058	4,98	8,815	3,392	3,448	20,9	952,565	24,581	1827,776	0	199,312	199,312	99,706	0	0	0	0	0	0	0
12:17:03	0	1829,053	5,058	4,98	8,815	3,392	3,447	20,9	952,565	24,581	1827,777	0	199,312	199,312	99,706	0	0	0	0	0	0	0
12:17:03	43,688	1829,49	5,107	4,931	8,815	3,396	3,446	20,9	952,565	24,581	1827,779	0	199,312	199,312	99,706	0	0	0	0	0	0	0
12:17:03	-43,688	1829,053	5,058	4,931	8,815	3,392	3,445	20,9	952,565	24,581	1827,78	0	199,312	199,312	99,706	0	0	0	0	0	0	0
12:17:03	-87,377	1828,179	4,961	4,931	8,815	3,383	3,444	20,9	952,565	24,581	1827,78	0	199,312	199,312	99,706	0	0	0	0	0	0	0
12:17:03	87,377	1829,053	5,058	4,931	8,815	3,392	3,443	20,9	952,565	24,581	1827,781	0	199,312	199,312	99,706	0	0	0	0	0	0	0
12:17:03	39,489	1829,448	5,107	4,98	8,815	3,396	3,442	20,9	952,565	24,581	1827,783	0	199,312	199,312	99,706	0	0	0	0	0	0	0
12:17:03	-37,475	1829,073	5,156	5,078	8,811	3,392	3,441	20,9	952,565	24,581	1827,784	0	199,312	199,312	99,706	0	0	0	0	0	0	0
12:17:03	-43,688	1828,636	5,107	4,98	8,811	3,388	3,44	20,9	952,565	24,581	1827,785	0	199,312	199,312	99,706	0	0	0	0	0	0	0
12:17:03	-49,89	1828,137	4,961	4,931	8,815	3,382	3,439	20,9	952,565	24,581	1827,786	0	199,312	199,312	99,706	0	0	0	0	0	0	0
12:17:03	4,187	1828,179	4,961	4,882	8,815	3,383	3,438	20,9	952,565	24,581	1827,786	0	199,312	199,312	99,706	0	0	0	0	0	0	0
12:17:03	-4,187	1828,137	4,961	4,882	8,815	3,382	3,436	20,9	952,565	24,581	1827,786	0	199,312	199,312	99,706	0	0	0	0	0	0	0
12:17:03	87,365	1829,011	5,058	4,931	8,815	3,391	3,436	20,9	952,565	24,581	1827,788	0	199,312	199,312	99,706	0	0	0	0	0	0	0
12:17:03	-87,365	1828,137	4,961	4,931	8,815	3,382	3,435	20,9	952,565	24,581	1827,788	0	199,312	199,312	99,706	0	0	0	0	0	0	0
12:17:03	87,365	1829,011	5,058	4,882	8,815	3,391	3,434	20,9	952,565	24,581	1827,789	0	199,312	199,312	99,706	0	0	0	0	0	0	0
12:17:03	0	1829,011	5,058	4,882	8,815	3,391	3,433	20,9	952,565	24,581	1827,79	0	199,312	199,312	99,706	0	0	0	0	0	0	0
12:17:03	43,688	1829,448	5,107	4,785	8,815	3,396	3,432	20,9	952,565	24,581	1827,792	0	199,312	199,312	99,706	0	0	0	0	0	0	0
12:17:03	-43,688	1829,011	5,058	4,882	8,815	3,391	3,431	20,9	952,565	24,581	1827,793	0	199,312	199,312	99,706	0	0	0	0	0	0	0
12:17:03	6,213	1829,073	5,156	4,882	8,811	3,392	3,431	20,9	952,565	24,581	1827,795	0	199,312	199,312	99,706	0	0	0	0	0	0	0
12:17:03	-6,213	1829,011	5,058	4,882	8,815	3,391	3,43	20,9	952,565	24,581	1827,796	0	199,312	199,312	99,706	0	0	0	0	0	0	0
12:17:03	-83,178	1828,179	4,961	4,785	8,815	3,383	3,429	20,9	952,565	24,581	1827,796	0	199,312	199,312	99,706	0	0	0	0	0	0	0
12:17:03	-4,187	1828,137	4,961	4,882	8,815	3,382	3,428	20,9	952,565	24,581	1827,797	0	199,312	199,312	99,706	0	0	0	0	0	0	0
12:17:03	131,054	1829,448	5,107	4,882	8,815	3,396	3,427	20,9	952,565	24,581	1827,798	0	199,312	199,312	99,706	0	0	0	0	0	0	0
12:17:03	0	1829,448	5,107	4,931	8,815	3,396	3,427	20,9	952,565	24,581	1827,8	0	199,312	199,312	99,706	0	0	0	0	0	0	0
12:17:03	-39,489	1829,053	5,058	4,882	8,815	3,392	3,426	20,9	952,565	24,581	1827,801	0	199,312	199,312	99,706	0	0	0	0	0	0	0
12:17:03	0	1829,053	5,058	4,931	8,815	3,392	3,425	20,9	952,565	24,581	1827,802	0	199,312	199,312	99,706	0	0	0	0	0	0	0
12:17:03	-87,377	1828,179	4,961	4,931	8,815	3,383	3,425	20,9	952,565	24,581	1827,803	0	199,312	199,312	99,706	0	0	0	0	0	0	0
12:17:03	87,377	1829,053	5,058	4,931	8,815	3,392	3,424	20,9	952,565	24,581	1827,804	0	199,312	199,312	99,706	0	0	0	0	0	0	0
12:17:03	0	1829,053	5,058	4,98	8,815	3,392	3,423	20,9	952,565	24,581	1827,805	0	199,312	199,312	99,706	0	0	0	0	0	0	0
12:17:03	43,688	1829,49	5,107	4,98	8,815	3,396	3,423	20,9	952,565	24,581	1827,807	0	199,312	199,312	99,706	0	0	0	0	0	0	0
12:17:03	-43,688	1829,053	5,058	4,98	8,815	3,392	3,422	20,9	952,565	24,581	1827,808	0	199,312	199,312	99,706	0	0	0	0	0	0	0
12:17:03	43,688	1829,49	5,107	4,98	8,815	3,396	3,422	20,9	952,565	24,581	1827,81	0	199,312	199,312	99,706	0	0	0	0	0	0	0
12:17:03	0	1829,49	5,107	5,078	8,815	3,396	3,421	20,9	952,565	24,581	1827,811	0	199,312	199,312	99,706	0	0	0	0	0	0	0
12:17:03	39,501	1829,885	5,156	5,127	8,815	3,4	3,421	20,9	952,565	24,581	1827,813	0	199,312	199,312	99,706	0	0	0	0	0	0	0
12:17:03	4,187	1829,926	5,156	5,127	8,815	3,401	3,42	20,9	952,565	24,581	1827,815	0	199,312	199,312	99,706	0	0	0	0	0	0	0
12:17:03	37,475	1830,301	5,107	4,98	8,82	3,405	3,42	20,9	952,565	24,581	1827,818	0	199,312	199,312	99,706	0	0	0	0	0	0	0
12:17:03	-43,688	1829,864	5,058	4,931	8,82	3,4	3,42	20,9	952,565	24,581	1827,82	0	199,312	199,312	99,706	0	0	0	0	0	0	0
12:17:03	6,213	1829,926	5,156	5,078	8,815	3,401	3,419	20,9	951,135	24,581	1827,822	0	199,312	199,312	99,706	0	0	0	0	0	0	0
12:17:03	84,716	1830,774	5,253	5,127	8,815	3,41	3,419	20,9	951,135	24,581	1827,825	0	199,312	199,312	99,706	0	0	0	0	0	0	0
12:17:03	-87,426	1829,899	5,156	4,98	8,815	3,401	3,419	20,9	951,135	24,581	1827,827	0	199,312	199,312	99,706	0	0	0	0	0	0	0
12:17:03	-83,215	1829,067	5,058	4,931	8,815	3,392	3,418	20,9	951,135	24,581	1827,828	0	199,312	199,312	99,706	0	0	0	0	0	0	0
12:17:03	0	1829,067	5,058	4,931	8,815	3,392	3,418	20,9	951,135	24,581	1827,83	0	199,312	199,312	99,706	0	0	0	0	0	0	0
12:17:03	0	1829,067	5,058	4,882	8,815	3,392	3,417	20,9	951,135	24,581	1827,831	0	199,312	199,312	99,706	0	0	0	0	0	0	0
12:17:03	87,414	1829,941	5,156	4,98	8,815	3,401	3,417	20,9	951,135	24,581	1827,833	0	199,312	199,312	99,706	0	0	0	0	0	0	0
12:17:03	87,414	1830,815	5,253	5,127	8,815	3,41	3,417	20,9	951,135	24,581	1827,836	0	199,312	199,312	99,706	0	0	0	0	0	0	0
12:17:03	256,103	1833,377	5,449	5,468	8,82	3,436	3,417	20,9	951,135	24,581	1827,842	0	199,312	199,312	99,706	0	0	0	0	0	0	0
12:17:04	306,237	1836,439	5,791	5,859	8,82	3,468	3,418	20,9	951,135	24,581	1827,85	0	199,312	199,312	99,706	0	0	0	0	0	0	0
12:17:04	431,433	1840,753	6,084	6,298	8,83	3,512	3,42	20,9	951,135	24,581	1827,863	0	199,013	199,013	99,705	0	0	0	0	0	0	0
12:17:04	645,629	1847,21	6,523	6,884	8,844	3,579	3,423	20,9	951,135	24,581	1827,883	0	199,013	199,013	99,705	0	0	0	0	0	0	0
12:17:04	554,968	1852,759	6,767	7,373	8,863	3,636	3,427	20,9	951,135	24,581	1827,908	0	199,013	199,013	99,705	0	0	0	0	0	0	0
12:17:04	727,697	1860,036	7,109	7,861	8,887	3,711	3,433	20,9	951,135	24,581	1827,94	0	199,013	199,013	99,705	0	0	0	0	0	0	0
12:17:04	679,541	1866,832	7,207	8,252	8,921	3,781	3,44	20,9	951,135	24,581	1827,978	0	199,013	199,013	99,705	0	0	0	0	0	0	0
12:17:04	1022,607	1877,058	7,5	8,447	8,964	3,887	3,448	20,9	951,135	24,581	1828,027	0	199,013	199,013	99,705	0	0	0	0	0	0	0
12:17:04	803,051	1885,088	7,548	8,593	9,008	3,969	3,459	20,9	951,135	24,581	1828,084	0	199,013	199,013	99,705	0	0	0	0	0	0	0
12:17:04	973,608	1894,824	7,695	9,082	9,056	4,07	3,471	20,9	951,135	24,581	1828,151	0	199,013	199,013	99,705	0	0	0	0	0	0	0
12:17:04	974,072	1904,565	7,841	9,326	9,104	4,17	3,484	20,9	951,135	24,581	1828,228	0	199,013	199,013	99,705	0	0	0	0	0	0	0
12:17:04	1009,814	1914,663	8,037	9,619	9,151	4,274	3,5	20,9	951,135	24,581	1828,314	0	199,013	199,013	99,705	0	0	0	0	0	0	0
12:17:04	1138,818	1926,051	8,379	10,058	9,198	4,392	3,517	20,9	951,135	24,581	1828,412	0	199,013	199,013	99,705	0	0	0	0	0	0	0
12:17:04	1310,839	1939,16	8,818	10,742	9,25	4,527	3,537	20,9	951,135	24,581	1828,522	0	199,013	199,013	99,705	0	0	0	0	0	0	0
12:17:04	1414,343	1953,303	9,306	11,279	9,305	4,673	3,559	20,9	951,135	24,581	1828,647	0	199,013	199,013	99,705	0	0	0	0	0	0	0
12:17:04	1007,495	1963,378	9,355	11,279	9,36	4,777	3,583	20,9	951,135	24,581	1828,782	0	199,013	199,013	99,705	0	0	0	0	0	0	0
12:17:04	959,118	1972,969	9,209	11,718	9,422	4,875	3,609	20,9	951,135	24,581	1828,926	0	199,013	199,013	99,705	0	0	0	0	0	0	0
12:17:04	1502,905	1987,998	9,648	11,963	9,485	5,03	3,636	20,9	951,135	24,581	1829,085	0	199,013	199,013	99,705	0	0	0	0	0	0	0
12:17:04	1405,651	2002,055	10,039	12,109	9,545	5,175	3,667	20,9	951,135	24,581	1829,258	0	199,013	199,013	99,705	0	0	0	0	0	0	0
12:17:04	1411,792	2016,173	10,478	12,89	9,602	5,321	3,699	20,9	951,135	24,581	1829,445	0	199,013	199,013	99,705	0	0	0	0	0	0	0
12:17:04	1385,546	2030,028	10,82	13,086	9,663	5,464	3,734	20,9	951,135	24,581	1829,646	0	199,013	199,013	99,705	0	0	0	0	0	0	0
12:17:04	1394,213	2043,97	11,162	13,867	9,724	5,607	3,77	20,9	951,135	24,581	1829,86	0	199,013	199,013	99,705	0	0	0	0	0	0	0
12:17:04	1283,19	2056,802	11,455	14,502	9,782	5,74	3,809	20,9	951,135	24,581	1830,087	0	199,013	199,013	99,705	0	0	0	0	0	0	0
12:17:04	1645,019	2073,252	12,138	15,185	9,839	5,909	3,85	20,9	951,135	24,581	1830,33	0	199,013	199,013	99,705	0	0	0	0	0	0	0
12:17:04	1598,608	2089,239	12,675	15,332	9,902	6,074	3,894	20,9	951,135	24,581	1830,589	0	199,013	199,013	99,705	0	0	0	0	0	0	0
12:17:04	1020,166	2099,44	12,675	15,429	9,96	6,179	3,939	20,9	951,135	24,581	1830,858	0	199,013	199,013	99,705	0	0	0	0	0	0	0
12:17:04	1404,003	2113,48	12,92	15,429	10,027	6,324	3,985	20,9	951,135	24,581	1831,14	0	199,013	199,013	99,705	0	0	0	0	0	0	0
12:17:04	1555,419	2129,035	13,408	15,527	10,089	6,484	4,034	20,9	951,135	24,581	1831,438	0	199,013	199,013	99,705	0	0	0	0	0	0	0
12:17:04	680,932	2135,844	12,822	15,625	10,159	6,555	4,084	20,9	951,135	24,581	1831,743	0	199,013	199,013	99,705	0	0	0	0	0	0	0
12:17:04	1770,361	2153,547	13,408	16,015	10,228	6,737	4,136	20,9	951,135	24,581	1832,064	0	199,013	199,013	99,705	0	0	0	0	0	0	0
12:17:04	1098,779	2164,535	13,31	15,967	10,295	6,85	4,189	20,9	951,135	24,581	1832,397	0	199,013	199,013	99,705	0	0	0	0	0	0	0
12:17:04	1572,534	2180,261	13,799	16,308	10,359	7,013	4,244	20,9	951,135	24,581	1832,745	0	199,013	199,013	99,705	0	0	0	0	0	0	0
12:17:04	1358,007	2193,841	14,14	16,504	10,417	7,153	4,301	20,9	951,135	24,581	1833,106	0	199,013	199,013	99,705	0	0	0	0	0	0	0
12:17:04	1111,303	2204,954	14,238	16,504	10,475	7,267	4,36	20,9	951,135	24,581	1833,478	0	199,013	199,013	99,705	0	0	0	0	0	0	0
12:17:04	1416,284	2219,117	14,726	17,187	10,529	7,413	4,419	20,9	951,135	24,581	1833,863	0	199,013	199,013	99,705	0	0	0	0	0	0	0
12:17:04	1123,535	2230,352	14,873	17,041	10,585	7,529	4,48	20,9	951,135	24,581	1834,26	0	199,013	199,013	99,705	0	0	0	0	0	0	0
12:17:04	1335,961	2243,712	15,263	17,431	10,64	7,667	4,543	20,9	951,135	24,581	1834,669	0	199,013	199,013	99,705	0	0	0	0	0	0	0
12:17:04	1156,176	2255,273	15,361	17,285	10,7	7,786	4,606	20,9	951,135	24,581	1835,09	0	199,013	199,013	99,705	0	0	0	0	0	0	0
12:17:04	1229,174	2267,565	15,605	17,724	10,757	7,913	4,671	20,9	951,135	24,581	1835,522	0	199,013	199,013	99,705	0	0	0	0	0	0	0
12:17:04	1084,497	2278,41	15,703	17,627	10,813	8,024	4,737	20,9	951,135	24,581	1835,965	0	199,013	199,013	99,705	0	0	0	0	0	0	0
12:17:04	1039,453	2288,805	15,752	17,92	10,869	8,132	4,804	20,9	951,135	24,581	1836,418	0	199,013	199,013	99,705	0	0	0	0	0	0	0
12:17:04	1380,273	2302,607	16,24	18,115	10,921	8,274	4,872	20,9	951,135	24,581	1836,884	0	199,013	199,013	99,705	0	0	0	0	0	0	0
12:17:04	916,015	2311,767	16,24	18,115	10,972	8,368	4,94	20,9	951,135	24,581	1837,359	0	199,013	199,013	99,705	0	0	0	0	0	0	0
12:17:04	1189,404	2323,661	16,435	18,31	11,029	8,491	5,01	20,9	951,135	24,581	1837,845	0	199,013	199,013	99,705	0	0	0	0	0	0	0
12:17:04	1153,173	2335,193	16,679	18,457	11,081	8,61	5,08	20,9	951,135	24,581	1838,343	0	199,013	199,013	99,705	0	0	0	0	0	0	0
12:17:04	964,086	2344,834	16,728	18,457	11,133	8,709	5,152	20,9	951,135	24,581	1838,849	0	199,013	199,013	99,705	0	0	0	0	0	0	0
12:17:04	1199,658	2356,831	17,021	18,799	11,185	8,833	5,224	20,9	951,135	24,581	1839,367	0	199,013	199,013	99,705	0	0	0	0	0	0	0
12:17:04	1042,919	2367,26	17,168	18,994	11,236	8,94	5,297	20,9	951,135	24,581	1839,895	0	199,013	199,013	99,705	0	0	0	0	0	0	0
12:17:04	1074,804	2378,008	17,363	18,945	11,286	9,051	5,37	20,9	951,135	24,581	1840,433	0	199,013	199,013	99,705	0	0	0	0	0	0	0
12:17:04	1129,296	2389,301	17,705	19,531	11,331	9,168	5,445	20,9	951,135	24,581	1840,982	0	199,013	199,013	99,705	0	0	0	0	0	0	0
12:17:04	1210,791	2401,409	18,144	19,58	11,376	9,292	5,52	20,9	951,135	24,581	1841,542	0	199,013	199,013	99,705	0	0	0	0	0	0	0
12:17:04	1159,399	2413,003	18,535	20,019	11,42	9,412	5,596	20,9	951,135	24,581	1842,114	0	199,013	199,013	99,705	0	0	0	0	0	0	0
12:17:04	1148,803	2424,491	18,974	20,361	11,461	9,53	5,674	20,9	951,135	24,581	1842,696	0	199,013	199,013	99,705	0	0	0	0	0	0	0
12:17:04	922,412	2433,715	19,121	20,41	11,505	9,625	5,751	20,9	951,135	24,581	1843,287	0	199,013	199,013	99,705	0	0	0	0	0	0	0
12:17:04	1143,823	2445,153	19,463	20,703	11,551	9,743	5,829	20,9	951,135	24,581	1843,889	0	199,013	199,013	99,705	0	0	0	0	0	0	0
12:17:04	738,867	2452,542	19,365	20,703	11,597	9,82	5,908	20,9	951,135	24,581	1844,498	0	199,013	199,013	99,705	0	0	0	0	0	0	0
12:17:04	793,75	2460,479	19,316	20,605	11,645	9,901	5,986	20,9	951,135	24,581	1845,114	0	199,013	199,013	99,705	0	0	0	0	0	0	0
12:17:04	739,062	2467,87	19,17	20,361	11,694	9,978	6,064	20,9	951,135	24,581	1845,736	0	199,013	199,013	99,705	0	0	0	0	0	0	0
12:17:04	977,343	2477,643	19,316	20,556	11,742	10,078	6,143	20,9	951,135	24,581	1846,368	0	199,013	199,013	99,705	0	0	0	0	0	0	0
12:17:04	812,817	2485,772	19,463	20,459	11,779	10,162	6,222	20,9	951,135	24,581	1847,008	0	199,013	199,013	99,705	0	0	0	0	0	0	0
12:17:04	860,546	2494,377	19,658	20,703	11,817	10,251	6,301	20,9	951,135	24,581	1847,655	0	199,013	199,013	99,705	0	0	0	0	0	0	0
12:17:04	810,205	2502,479	19,804	20,801	11,855	10,334	6,38	20,9	951,135	24,581	1848,31	0	199,013	199,013	99,705	0	0	0	0	0	0	0
12:17:04	776,586	2510,245	20	21,094	11,888	10,414	6,459	20,9	951,135	24,581	1848,972	0	199,013	199,013	99,705	0	0	0	0	0	0	0
12:17:04	818,09	2518,426	20,146	21,24	11,926	10,499	6,538	20,9	951,135	24,581	1849,641	0	199,013	199,013	99,705	0	0	0	0	0	0	0
12:17:04	956,958	2527,995	20,439	21,435	11,963	10,597	6,618	20,9	951,135	24,581	1850,32	0	199,013	199,013	99,705	0	0	0	0	0	0	0
12:17:04	722,338	2535,219	20,488	21,435	12,001	10,672	6,697	20,9	951,135	24,581	1851,005	0	199,013	199,013	99,705	0	0	0	0	0	0	0
12:17:04	670,507	2541,924	20,488	21,338	12,039	10,741	6,776	20,9	951,135	24,581	1851,695	0	199,013	199,013	99,705	0	0	0	0	0	0	0
12:17:04	772,46	2549,649	20,586	21,435	12,077	10,821	6,856	20,9	951,135	24,581	1852,393	0	199,013	199,013	99,705	0	0	0	0	0	0	0
12:17:04	814,941	2557,798	20,732	21,631	12,115	10,905	6,935	20,9	951,135	24,581	1853,099	0	199,013	199,013	99,705	0	0	0	0	0	0	0
12:17:04	710,815	2564,906	20,781	21,582	12,152	10,978	7,014	20,9	951,135	24,581	1853,811	0	199,013	199,013	99,705	0	0	0	0	0	0	0
12:17:04	998,388	2574,89	21,221	21,972	12,184	11,081	7,094	20,9	951,135	24,581	1854,532	0	199,013	199,013	99,705	0	0	0	0	0	0	0
12:17:04	698,584	2581,876	21,416	22,168	12,213	11,153	7,174	20,9	951,135	24,581	1855,259	0	199,013	199,013	99,705	0	0	0	0	0	0	0
12:17:04	950,512	2591,381	21,806	22,461	12,245	11,251	7,254	20,9	951,135	24,581	1855,995	0	199,013	199,013	99,705	0	0	0	0	0	0	0
12:17:04	604,199	2597,423	21,855	22,363	12,276	11,313	7,333	20,9	951,135	24,581	1856,737	0	199,013	199,013	99,705	0	0	0	0	0	0	0
12:17:04	671,313	2604,136	22,051	22,51	12,303	11,382	7,413	20,9	951,135	24,581	1857,484	0	199,013	199,013	99,705	0	0	0	0	0	0	0
12:17:04	969,677	2613,833	22,539	22,998	12,33	11,482	7,492	20,9	951,135	24,581	1858,24	0	199,013	199,013	99,705	0	0	0	0	0	0	0
12:17:04	438,867	2618,222	22,49	22,851	12,358	11,528	7,572	20,9	951,135	24,581	1859	0	199,013	199,013	99,705	0	0	0	0	0	0	0
12:17:04	583,862	2624,06	22,49	22,949	12,39	11,588	7,65	20,9	951,135	24,581	1859,765	0	199,013	199,013	99,705	0	0	0	0	0	0	0
12:17:04	603,442	2630,095	22,49	22,851	12,424	11,65	7,729	20,9	951,135	24,581	1860,536	0	199,013	199,013	99,705	0	0	0	0	0	0	0
12:17:04	501,049	2635,105	22,49	22,851	12,452	11,702	7,807	20,9	951,135	24,581	1861,31	0	199,013	199,013	99,705	0	0	0	0	0	0	0
12:17:04	743,139	2642,536	22,685	22,998	12,483	11,778	7,885	20,9	951,135	24,581	1862,092	0	199,013	199,013	99,705	0	0	0	0	0	0	0
12:17:04	476,196	2647,298	22,685	23,096	12,51	11,827	7,962	20,9	951,135	24,581	1862,877	0	199,013	199,013	99,705	0	0	0	0	0	0	0
12:17:04	593,481	2653,233	22,783	22,998	12,538	11,889	8,039	20,9	951,135	24,581	1863,667	0	199,013	199,013	99,705	0	0	0	0	0	0	0
12:17:04	570,751	2658,941	22,881	23,291	12,565	11,947	8,115	20,9	951,135	24,581	1864,463	0	199,013	199,013	99,705	0	0	0	0	0	0	0
12:17:04	582,324	2664,764	23,125	23,437	12,584	12,007	8,192	20,9	951,135	24,581	1865,263	0	199,013	199,013	99,705	0	0	0	0	0	0	0
12:17:04	500,292	2669,767	23,223	23,437	12,606	12,059	8,268	20,9	951,135	24,581	1866,067	0	199,013	199,013	99,705	0	0	0	0	0	0	0
12:17:04	508,032	2674,847	23,32	23,682	12,629	12,111	8,343	20,9	951,135	24,581	1866,876	0	199,013	199,013	99,705	0	0	0	0	0	0	0
12:17:04	358,544	2678,433	23,271	23,486	12,652	12,148	8,418	20,9	951,135	24,581	1867,688	0	199,013	199,013	99,705	0	0	0	0	0	0	0
12:17:04	570,898	2684,142	23,418	23,633	12,676	12,207	8,492	20,9	951,135	24,581	1868,504	0	199,013	199,013	99,705	0	0	0	0	0	0	0
12:17:04	482,983	2688,972	23,418	23,682	12,703	12,257	8,566	20,9	951,135	24,581	1869,324	0	199,013	199,013	99,705	0	0	0	0	0	0	0
12:17:04	395,8	2692,93	23,467	23,682	12,723	12,298	8,639	20,9	951,135	24,581	1870,148	0	199,013	199,013	99,705	0	0	0	0	0	0	0
12:17:04	359,399	2696,524	23,418	23,682	12,745	12,335	8,711	20,9	951,135	24,581	1870,974	0	199,013	199,013	99,705	0	0	0	0	0	0	0
12:17:04	484,228	2701,366	23,564	23,828	12,764	12,385	8,783	21,1	953,025	24,581	1871,805	0	199,013	199,013	99,705	0	0	0	0	0	0	0
12:17:04	322,07	2704,587	23,564	23,828	12,783	12,418	8,855	21,1	953,025	24,581	1872,637	0	199,013	199,013	99,705	0	0	0	0	0	0	0
12:17:04	484,301	2709,43	23,711	23,877	12,802	12,468	8,926	21,1	953,025	24,581	1873,474	0	199,013	199,013	99,705	0	0	0	0	0	0	0
12:17:04	330,81	2712,738	23,711	23,877	12,821	12,502	8,996	21,1	953,025	24,581	1874,313	0	199,013	199,013	99,705	0	0	0	0	0	0	0
12:17:04	389,209	2716,63	23,76	23,73	12,84	12,542	9,065	21,1	953,025	24,581	1875,156	0	199,013	199,013	99,705	0	0	0	0	0	0	0
12:17:04	338,671	2720,016	23,76	23,974	12,859	12,577	9,134	21,1	953,025	24,581	1876	0	199,013	199,013	99,705	0	0	0	0	0	0	0
12:17:04	387,158	2723,888	23,808	23,877	12,878	12,617	9,202	21,1	953,025	24,581	1876,848	0	199,013	199,013	99,705	0	0	0	0	0	0	0
12:17:05	400,634	2727,894	23,955	24,072	12,892	12,658	9,27	21,1	953,025	24,581	1877,699	0	199,013	199,013	99,705	0	0	0	0	0	0	0
12:17:05	439,355	2732,288	24,053	24,023	12,911	12,704	9,337	21,1	953,025	24,581	1878,554	0	199,013	199,013	99,705	0	0	0	0	0	0	0
12:17:05	255,834	2734,846	24,053	24,267	12,926	12,73	9,404	21,1	953,025	24,581	1879,41	0	199,013	199,013	99,705	0	0	0	0	0	0	0
12:17:05	244,311	2737,289	23,955	23,974	12,945	12,755	9,47	21,1	953,025	24,581	1880,268	0	201,982	201,982	99,717	0	0	0	0	0	0	0
12:17:05	436,23	2741,652	24,053	24,072	12,964	12,8	9,535	21,1	953,025	24,581	1881,129	0	201,982	201,982	99,717	0	0	0	0	0	0	0
12:17:05	257,958	2744,231	24,053	24,023	12,978	12,827	9,599	21,1	953,025	24,581	1881,992	0	201,982	201,982	99,717	0	0	0	0	0	0	0
12:17:05	343,042	2747,662	24,053	24,072	12,997	12,862	9,663	21,1	953,025	24,581	1882,858	0	201,982	201,982	99,717	0	0	0	0	0	0	0
12:17:05	255,834	2750,22	24,053	24,072	13,012	12,888	9,727	21,1	953,025	24,581	1883,725	0	201,982	201,982	99,717	0	0	0	0	0	0	0
12:17:05	398,999	2754,21	24,199	24,072	13,026	12,93	9,789	21,1	953,025	24,581	1884,596	0	201,982	201,982	99,717	0	0	0	0	0	0	0
12:17:05	268,554	2756,896	24,297	24,609	13,036	12,957	9,852	21,1	953,025	24,581	1885,468	0	201,982	201,982	99,717	0	0	0	0	0	0	0
12:17:05	415,332	2761,049	24,541	24,512	13,045	13	9,913	21,1	953,025	24,581	1886,344	0	201,982	201,982	99,717	0	0	0	0	0	0	0
12:17:05	134,863	2762,398	24,59	24,707	13,05	13,014	9,974	21,1	953,025	24,581	1887,22	0	201,982	201,982	99,717	0	0	0	0	0	0	0
12:17:05	372,094	2766,119	24,785	24,951	13,06	13,052	10,034	21,1	953,025	24,581	1888,099	0	201,982	201,982	99,717	0	0	0	0	0	0	0
12:17:05	315,527	2769,274	24,932	24,951	13,069	13,085	10,094	21,1	953,025	24,581	1888,98	0	201,982	201,982	99,717	0	0	0	0	0	0	0
12:17:05	176,44	2771,038	24,932	25,049	13,079	13,103	10,153	21,1	953,025	24,581	1889,862	0	201,982	201,982	99,717	0	0	0	0	0	0	0
12:17:05	63,769	2771,676	24,736	24,805	13,094	13,11	10,211	21,1	953,025	24,581	1890,744	0	201,982	201,982	99,717	0	0	0	0	0	0	0
12:17:05	61,376	2772,29	24,541	24,609	13,108	13,116	10,268	21,1	953,025	24,581	1891,625	0	201,982	201,982	99,717	0	0	0	0	0	0	0
12:17:05	236,621	2774,656	24,443	24,609	13,127	13,14	10,325	21,1	953,025	24,581	1892,508	0	201,982	201,982	99,717	0	0	0	0	0	0	0
12:17:05	181,86	2776,474	24,443	24,658	13,137	13,159	10,38	21,1	953,025	24,581	1893,392	0	201,982	201,982	99,717	0	0	0	0	0	0	0
12:17:05	267,968	2779,154	24,541	24,609	13,147	13,187	10,435	21,1	953,025	24,581	1894,278	0	201,982	201,982	99,717	0	0	0	0	0	0	0
12:17:05	157,934	2780,734	24,541	24,609	13,155	13,203	10,489	21,1	953,025	24,581	1895,164	0	201,982	201,982	99,717	0	0	0	0	0	0	0
12:17:05	420,068	2784,934	24,883	24,951	13,16	13,246	10,543	21,1	953,025	24,581	1896,054	0	201,982	201,982	99,717	0	0	0	0	0	0	0
12:17:05	225,341	2787,188	25,029	25	13,164	13,269	10,597	21,1	953,025	24,581	1896,945	0	201,982	201,982	99,717	0	0	0	0	0	0	0
12:17:05	159,155	2788,779	25,176	25,049	13,165	13,286	10,65	21,1	953,025	24,581	1897,837	0	201,982	201,982	99,717	0	0	0	0	0	0	0
12:17:05	89,282	2789,672	25,176	25,244	13,17	13,295	10,702	21,1	953,025	24,581	1898,729	0	201,982	201,982	99,717	0	0	0	0	0	0	0
12:17:05	201,708	2791,689	25,224	25,342	13,178	13,316	10,753	21,1	953,025	24,581	1899,622	0	201,982	201,982	99,717	0	0	0	0	0	0	0
12:17:05	52,27	2792,212	25,176	25,146	13,184	13,321	10,803	21,1	953,025	24,581	1900,514	0	201,982	201,982	99,717	0	0	0	0	0	0	0
12:17:05	53,564	2792,747	25,078	25,146	13,193	13,327	10,853	21,1	953,025	24,581	1901,407	0	201,982	201,982	99,717	0	0	0	0	0	0	0
12:17:05	173,242	2794,48	25,176	25,146	13,197	13,345	10,901	21,1	953,025	24,581	1902,3	0	201,982	201,982	99,717	0	0	0	0	0	0	0
12:17:05	62,06	2795,1	25,224	25,195	13,198	13,351	10,95	21,1	953,025	24,581	1903,193	0	201,982	201,982	99,717	0	0	0	0	0	0	0
12:17:05	196,167	2797,062	25,42	25,391	13,198	13,371	10,997	21,1	953,025	24,581	1904,087	0	201,982	201,982	99,717	0	0	0	0	0	0	0
12:17:05	-183,105	2795,231	25,224	25,195	13,198	13,352	11,043	21,1	953,025	24,581	1904,978	0	201,982	201,982	99,717	0	0	0	0	0	0	0
12:17:05	196,167	2797,193	25,42	25,391	13,198	13,373	11,089	21,1	953,025	24,581	1905,87	0	201,982	201,982	99,717	0	0	0	0	0	0	0
12:17:05	159,204	2798,785	25,517	25,488	13,202	13,389	11,134	21,1	953,025	24,581	1906,763	0	201,982	201,982	99,717	0	0	0	0	0	0	0
12:17:05	-232,226	2796,463	25,273	25,342	13,202	13,365	11,178	21,1	953,025	24,581	1907,653	0	201,982	201,982	99,717	0	0	0	0	0	0	0
12:17:05	74,121	2797,204	25,273	25,195	13,207	13,373	11,221	21,1	953,025	24,581	1908,542	0	201,982	201,982	99,717	0	0	0	0	0	0	0
12:17:05	-156,787	2795,636	25,029	25,049	13,211	13,357	11,263	21,1	953,025	24,581	1909,429	0	201,982	201,982	99,717	0	0	0	0	0	0	0
12:17:05	220,166	2797,838	25,176	25,049	13,216	13,379	11,304	21,1	953,025	24,581	1910,318	0	201,982	201,982	99,717	0	0	0	0	0	0	0
12:17:05	-134,106	2796,496	25,029	25,049	13,216	13,365	11,345	21,1	953,025	24,581	1911,204	0	201,982	201,982	99,717	0	0	0	0	0	0	0
12:17:05	196,191	2798,458	25,224	25,244	13,216	13,386	11,385	21,1	953,025	24,581	1912,091	0	201,982	201,982	99,717	0	0	0	0	0	0	0
12:17:05	-49,072	2797,968	25,176	25,146	13,216	13,381	11,424	21,1	953,025	24,581	1912,977	0	201,982	201,982	99,717	0	0	0	0	0	0	0
12:17:05	0	2797,968	25,176	25,146	13,216	13,381	11,462	21,1	953,025	24,581	1913,862	0	201,982	201,982	99,717	0	0	0	0	0	0	0
12:17:05	49,072	2798,458	25,224	25,049	13,216	13,386	11,5	21,1	953,025	24,581	1914,747	0	201,982	201,982	99,717	0	0	0	0	0	0	0
12:17:05	-62,084	2797,838	25,176	25,195	13,216	13,379	11,537	21,1	953,025	24,581	1915,63	0	201,982	201,982	99,717	0	0	0	0	0	0	0
12:17:05	38,085	2798,218	25,273	25,244	13,212	13,383	11,573	21,1	953,025	24,581	1916,512	0	201,982	201,982	99,717	0	0	0	0	0	0	0
12:17:05	0	2798,218	25,273	25,244	13,212	13,383	11,608	21,1	953,025	24,581	1917,394	0	201,982	201,982	99,717	0	0	0	0	0	0	0
12:17:05	0	2798,218	25,273	25,342	13,212	13,383	11,643	21,1	953,025	24,581	1918,275	0	201,982	201,982	99,717	0	0	0	0	0	0	0
12:17:05	-98,095	2797,237	25,176	24,951	13,212	13,373	11,677	21,1	953,025	24,581	1919,154	0	201,982	201,982	99,717	0	0	0	0	0	0	0
12:17:05	0	2797,237	25,176	25,146	13,212	13,373	11,71	21,1	953,025	24,581	1920,032	0	201,982	201,982	99,717	0	0	0	0	0	0	0
12:17:05	-25,048	2796,987	25,078	25	13,216	13,371	11,743	21,1	953,025	24,581	1920,909	0	201,982	201,982	99,717	0	0	0	0	0	0	0
12:17:05	-196,142	2795,026	24,883	24,805	13,216	13,35	11,774	21,1	953,025	24,581	1921,783	0	201,982	201,982	99,717	0	0	0	0	0	0	0
12:17:05	0	2795,026	24,883	24,707	13,216	13,35	11,805	21,1	953,025	24,581	1922,656	0	201,982	201,982	99,717	0	0	0	0	0	0	0
12:17:05	147,094	2796,496	25,029	24,853	13,216	13,365	11,836	21,1	953,025	24,581	1923,53	0	201,982	201,982	99,717	0	0	0	0	0	0	0
12:17:05	-72,998	2795,766	25,029	24,951	13,212	13,358	11,866	21,1	953,025	24,581	1924,402	0	201,982	201,982	99,717	0	0	0	0	0	0	0
12:17:05	-13,061	2795,636	25,029	25	13,211	13,357	11,895	21,1	953,025	24,581	1925,274	0	201,982	201,982	99,717	0	0	0	0	0	0	0
12:17:05	147,119	2797,107	25,176	25,195	13,211	13,372	11,924	21,1	953,025	24,581	1926,145	0	201,982	201,982	99,717	0	0	0	0	0	0	0
12:17:05	-147,119	2795,636	25,029	25,195	13,211	13,357	11,952	21,1	953,025	24,581	1927,015	0	201,982	201,982	99,717	0	0	0	0	0	0	0
12:17:05	0	2795,636	25,029	25	13,211	13,357	11,98	21,1	953,025	24,581	1927,884	0	201,982	201,982	99,717	0	0	0	0	0	0	0
12:17:05	-98,071	2794,655	24,932	25	13,211	13,346	12,006	21,1	953,025	24,581	1928,75	0	201,982	201,982	99,717	0	0	0	0	0	0	0
12:17:05	-147,045	2793,185	24,785	24,707	13,211	13,331	12,032	21,1	953,025	24,581	1929,615	0	201,982	201,982	99,717	0	0	0	0	0	0	0
12:17:05	245,117	2795,636	25,029	25,146	13,211	13,357	12,058	21,1	953,025	24,581	1930,481	0	201,982	201,982	99,717	0	0	0	0	0	0	0
12:17:05	132,812	2796,964	25,176	25,146	13,211	13,37	12,084	21,1	953,025	24,581	1931,347	0	201,982	201,982	99,717	0	0	0	0	0	0	0
12:17:05	-74,096	2796,223	25,176	25,146	13,207	13,363	12,109	21,1	953,025	24,581	1932,212	0	201,982	201,982	99,717	0	0	0	0	0	0	0
12:17:05	-147,119	2794,752	25,029	24,951	13,207	13,347	12,133	21,1	953,025	24,581	1933,075	0	201,982	201,982	99,717	0	0	0	0	0	0	0
12:17:05	-98,046	2793,771	24,932	24,853	13,207	13,337	12,157	21,1	953,025	24,581	1933,935	0	201,982	201,982	99,717	0	0	0	0	0	0	0
12:17:05	-74,121	2793,03	24,932	24,853	13,202	13,33	12,18	21,1	953,025	24,581	1934,794	0	201,982	201,982	99,717	0	0	0	0	0	0	0
12:17:05	147,07	2794,501	25,078	25	13,202	13,345	12,203	21,1	953,025	24,581	1935,654	0	201,982	201,982	99,717	0	0	0	0	0	0	0
12:17:05	-147,07	2793,03	24,932	24,805	13,202	13,33	12,225	21,1	953,025	24,581	1936,511	0	201,982	201,982	99,717	0	0	0	0	0	0	0
12:17:05	112,353	2794,154	25,029	24,853	13,203	13,341	12,247	21,1	953,025	24,581	1937,369	0	201,982	201,982	99,717	0	0	0	0	0	0	0
12:17:05	-185,278	2792,301	24,785	24,609	13,207	13,322	12,268	21,1	953,025	24,581	1938,224	0	201,982	201,982	99,717	0	0	0	0	0	0	0
12:17:05	0	2792,301	24,785	24,658	13,207	13,322	12,289	21,1	953,025	24,581	1939,078	0	201,982	201,982	99,717	0	0	0	0	0	0	0
12:17:05	0	2792,301	24,785	24,658	13,207	13,322	12,309	21,1	953,025	24,581	1939,931	0	201,982	201,982	99,717	0	0	0	0	0	0	0
12:17:05	-59,814	2791,703	24,785	24,658	13,203	13,316	12,329	21,1	953,025	24,581	1940,783	0	201,982	201,982	99,717	0	0	0	0	0	0	0
12:17:05	147,045	2793,173	24,932	24,805	13,203	13,331	12,348	21,1	953,025	24,581	1941,635	0	201,982	201,982	99,717	0	0	0	0	0	0	0
12:17:05	59,814	2793,771	24,932	24,805	13,207	13,337	12,368	21,1	953,025	24,581	1942,487	0	201,982	201,982	99,717	0	0	0	0	0	0	0
12:17:05	-49,023	2793,281	24,883	24,707	13,207	13,332	12,387	21,1	953,025	24,581	1943,338	0	201,982	201,982	99,717	0	0	0	0	0	0	0
12:17:05	147,07	2794,752	25,029	24,853	13,207	13,347	12,405	21,1	953,025	24,581	1944,189	0	201,982	201,982	99,717	0	0	0	0	0	0	0
12:17:05	-98,046	2793,771	24,932	24,853	13,207	13,337	12,424	21,1	953,025	24,581	1945,039	0	201,982	201,982	99,717	0	0	0	0	0	0	0
12:17:05	-49,023	2793,281	24,883	24,951	13,207	13,332	12,441	21,1	953,025	24,581	1945,887	0	201,982	201,982	99,717	0	0	0	0	0	0	0
12:17:05	72,949	2794,011	25,029	24,853	13,202	13,34	12,459	21,1	953,025	24,581	1946,735	0	201,982	201,982	99,717	0	0	0	0	0	0	0
12:17:05	-111,059	2792,9	24,932	24,853	13,202	13,328	12,476	21,1	953,025	24,581	1947,581	0	201,982	201,982	99,717	0	0	0	0	0	0	0
12:17:05	23,925	2793,139	25,029	24,853	13,198	13,331	12,493	21,1	953,025	24,581	1948,427	0	201,982	201,982	99,717	0	0	0	0	0	0	0
12:17:05	147,094	2794,61	25,176	25	13,198	13,346	12,51	21,1	953,025	24,581	1949,273	0	201,982	201,982	99,717	0	0	0	0	0	0	0
12:17:05	-147,094	2793,139	25,029	24,951	13,198	13,331	12,526	21,1	953,025	24,581	1950,117	0	201,982	201,982	99,717	0	0	0	0	0	0	0
12:17:05	-98,046	2792,159	24,932	24,951	13,198	13,321	12,541	21,1	953,025	24,581	1950,959	0	201,982	201,982	99,717	0	0	0	0	0	0	0
12:17:05	74,121	2792,9	24,932	24,853	13,202	13,328	12,557	21,1	953,025	24,581	1951,801	0	201,982	201,982	99,717	0	0	0	0	0	0	0
12:17:05	-35,986	2792,54	24,883	24,805	13,202	13,325	12,572	21,1	953,025	24,581	1952,642	0	201,982	201,982	99,717	0	0	0	0	0	0	0
12:17:05	14,306	2792,683	24,883	25	13,203	13,326	12,587	21,1	953,025	24,581	1953,482	0	201,982	201,982	99,717	0	0	0	0	0	0	0
12:17:05	-87,255	2791,811	24,736	24,707	13,207	13,317	12,601	21,1	953,025	24,581	1954,32	0	201,982	201,982	99,717	0	0	0	0	0	0	0
12:17:05	49,023	2792,301	24,785	24,853	13,207	13,322	12,615	21,1	953,025	24,581	1955,158	0	201,982	201,982	99,717	0	0	0	0	0	0	0
12:17:05	0	2792,301	24,785	24,805	13,207	13,322	12,629	21,1	953,025	24,581	1955,995	0	201,982	201,982	99,717	0	0	0	0	0	0	0
12:17:05	98,022	2793,281	24,883	24,853	13,207	13,332	12,643	21,1	953,025	24,581	1956,832	0	201,982	201,982	99,717	0	0	0	0	0	0	0
12:17:05	0	2793,281	24,883	24,951	13,207	13,332	12,656	21,1	953,025	24,581	1957,669	0	201,982	201,982	99,717	0	0	0	0	0	0	0
12:17:05	49,023	2793,771	24,932	25	13,207	13,337	12,67	21,3	953,994	24,581	1958,505	0	201,982	201,982	99,717	0	0	0	0	0	0	0
12:17:05	-7,226	2793,699	24,932	24,951	13,207	13,337	12,683	21,3	953,994	24,581	1959,34	0	201,982	201,982	99,717	0	0	0	0	0	0	0
12:17:05	97,998	2794,679	25,029	25,049	13,207	13,347	12,696	21,3	953,994	24,581	1960,175	0	201,982	201,982	99,717	0	0	0	0	0	0	0
12:17:05	0	2794,679	25,029	25,049	13,207	13,347	12,708	21,3	953,994	24,581	1961,01	0	201,982	201,982	99,717	0	0	0	0	0	0	0
12:17:05	-97,998	2793,699	24,932	24,951	13,207	13,337	12,721	21,3	953,994	24,581	1961,842	0	201,982	201,982	99,717	0	0	0	0	0	0	0
12:17:05	97,998	2794,679	25,029	25	13,207	13,347	12,733	21,3	953,994	24,581	1962,675	0	201,982	201,982	99,717	0	0	0	0	0	0	0
12:17:05	-417,114	2790,508	24,687	24,463	13,202	13,304	12,744	21,3	953,994	24,581	1963,503	0	201,982	201,982	99,717	0	0	0	0	0	0	0
12:17:05	-453,759	2785,97	24,248	23,682	13,202	13,257	12,754	21,3	953,994	24,581	1964,326	0	201,982	201,982	99,717	0	0	0	0	0	0	0
12:17:05	-798,193	2777,988	23,613	22,803	13,193	13,175	12,763	21,3	953,994	24,581	1965,139	0	201,982	201,982	99,717	0	0	0	0	0	0	0
12:17:06	-1034,228	2767,646	22,832	21,777	13,178	13,068	12,769	21,3	953,994	24,581	1965,942	0	201,982	201,982	99,717	0	0	0	0	0	0	0
12:17:06	-938,378	2758,262	22,392	20,801	13,15	12,971	12,773	21,3	953,994	24,581	1966,734	0	204,006	204,006	99,726	0	0	0	0	0	0	0
12:17:06	-915,405	2749,108	22,148	20,459	13,113	12,877	12,775	21,3	953,994	24,581	1967,517	0	204,006	204,006	99,726	0	0	0	0	0	0	0
12:17:06	-660,351	2742,505	22,344	20,41	13,065	12,809	12,775	21,3	953,994	24,581	1968,292	0	204,006	204,006	99,726	0	0	0	0	0	0	0
12:17:06	-1134,838	2731,156	22,148	19,873	13,012	12,692	12,774	21,3	953,994	24,581	1969,054	0	204,006	204,006	99,726	0	0	0	0	0	0	0
12:17:06	-1084,545	2720,311	22,002	19,385	12,959	12,58	12,77	21,3	953,994	24,581	1969,806	0	204,006	204,006	99,726	0	0	0	0	0	0	0
12:17:06	-1130,81	2709,003	21,806	19,385	12,906	12,463	12,764	21,3	953,994	24,581	1970,545	0	204,006	204,006	99,726	0	0	0	0	0	0	0
12:17:06	-1173,12	2697,272	21,562	18,506	12,854	12,343	12,756	21,3	953,994	24,581	1971,272	0	204,006	204,006	99,726	0	0	0	0	0	0	0
12:17:06	-1218,994	2685,082	21,269	18,701	12,802	12,217	12,745	21,3	953,994	24,581	1971,986	0	204,006	204,006	99,726	0	0	0	0	0	0	0
12:17:06	-1270,971	2672,372	20,83	17,627	12,755	12,086	12,732	21,3	953,994	24,581	1972,686	0	204,006	204,006	99,726	0	0	0	0	0	0	0
12:17:06	-1106,762	2661,304	20,635	18,164	12,704	11,972	12,717	21,3	953,994	24,581	1973,375	0	204,006	204,006	99,726	0	0	0	0	0	0	0
12:17:06	-925,439	2652,05	20,635	17,92	12,652	11,876	12,701	21,3	953,994	24,581	1974,053	0	204,006	204,006	99,726	0	0	0	0	0	0	0
12:17:06	-1180,639	2640,244	20,488	17,92	12,593	11,755	12,682	21,3	953,994	24,581	1974,719	0	204,006	204,006	99,726	0	0	0	0	0	0	0
12:17:06	-1259,814	2627,645	20,293	17,822	12,533	11,625	12,661	21,3	953,994	24,581	1975,372	0	204,006	204,006	99,726	0	0	0	0	0	0	0
12:17:06	-921,948	2618,426	20,439	17,822	12,473	11,53	12,639	21,3	953,994	24,581	1976,015	0	204,006	204,006	99,726	0	0	0	0	0	0	0
12:17:06	-1586,669	2602,559	19,853	17,187	12,416	11,366	12,614	21,3	953,994	24,581	1976,642	0	204,006	204,006	99,726	0	0	0	0	0	0	0
12:17:06	-1120,263	2591,357	19,756	17,09	12,359	11,251	12,587	21,3	953,994	24,581	1977,256	0	204,006	204,006	99,726	0	0	0	0	0	0	0
12:17:06	-1119,067	2580,166	19,609	17,041	12,304	11,135	12,559	21,3	953,994	24,581	1977,859	0	204,006	204,006	99,726	0	0	0	0	0	0	0
12:17:06	-1046,093	2569,705	19,512	17,09	12,25	11,027	12,529	21,3	953,994	24,581	1978,451	0	204,006	204,006	99,726	0	0	0	0	0	0	0
12:17:06	-1683,105	2552,874	18,633	15,722	12,204	10,854	12,496	21,3	953,994	24,581	1979,026	0	204,006	204,006	99,726	0	0	0	0	0	0	0
12:17:06	-1043,701	2542,437	18,34	14,941	12,161	10,746	12,462	21,3	953,994	24,581	1979,589	0	204,006	204,006	99,726	0	0	0	0	0	0	0
12:17:06	-1718,188	2525,255	17,412	15,088	12,115	10,569	12,425	21,3	953,994	24,581	1980,135	0	204,006	204,006	99,726	0	0	0	0	0	0	0
12:17:06	-656,64	2518,689	17,51	14,843	12,073	10,501	12,387	21,3	953,994	24,581	1980,673	0	204,006	204,006	99,726	0	0	0	0	0	0	0
12:17:06	-1461,987	2504,069	16,875	14,648	12,025	10,351	12,347	21,3	953,994	24,581	1981,197	0	204,006	204,006	99,726	0	0	0	0	0	0	0
12:17:06	-872,387	2495,345	16,924	14,404	11,973	10,261	12,306	21,3	953,994	24,581	1981,711	0	204,006	204,006	99,726	0	0	0	0	0	0	0
12:17:06	-778,979	2487,555	17,07	14,843	11,921	10,18	12,264	21,3	953,994	24,581	1982,217	0	204,006	204,006	99,726	0	0	0	0	0	0	0
12:17:06	-1149,34	2476,062	16,924	14,599	11,864	10,062	12,221	21,3	953,994	24,581	1982,711	0	204,006	204,006	99,726	0	0	0	0	0	0	0
12:17:06	-1048,95	2465,572	16,875	14,404	11,807	9,954	12,177	21,3	953,994	24,581	1983,194	0	204,006	204,006	99,726	0	0	0	0	0	0	0
12:17:06	-954,785	2456,024	16,924	14,062	11,751	9,855	12,131	21,3	953,994	24,581	1983,666	0	204,006	204,006	99,726	0	0	0	0	0	0	0
12:17:06	-707,47	2448,95	17,217	14,599	11,695	9,782	12,085	21,3	953,994	24,581	1984,132	0	204,006	204,006	99,726	0	0	0	0	0	0	0
12:17:06	-1052,758	2438,422	17,07	15,088	11,644	9,674	12,038	21,3	953,994	24,581	1984,586	0	204,006	204,006	99,726	0	0	0	0	0	0	0
12:17:06	-970,092	2428,721	16,924	14,599	11,597	9,574	11,99	21,3	953,994	24,581	1985,03	0	204,006	204,006	99,726	0	0	0	0	0	0	0
12:17:06	-843,017	2420,291	16,826	14,453	11,554	9,487	11,941	21,3	953,994	24,581	1985,466	0	204,006	204,006	99,726	0	0	0	0	0	0	0
12:17:06	-1518,481	2405,106	16,045	14,404	11,511	9,33	11,889	21,3	953,994	24,581	1985,885	0	204,006	204,006	99,726	0	0	0	0	0	0	0
12:17:06	-824,707	2396,859	15,947	13,72	11,47	9,245	11,838	21,3	953,994	24,581	1986,296	0	204,006	204,006	99,726	0	0	0	0	0	0	0
12:17:06	-1007,812	2386,781	15,605	13,72	11,431	9,142	11,785	21,3	953,994	24,581	1986,697	0	204,006	204,006	99,726	0	0	0	0	0	0	0
12:17:06	-1050,097	2376,28	15,263	13,525	11,39	9,033	11,731	21,3	953,994	24,581	1987,086	0	204,006	204,006	99,726	0	0	0	0	0	0	0
12:17:06	-847,998	2367,8	15,068	13,574	11,353	8,946	11,676	21,3	953,994	24,581	1987,467	0	204,006	204,006	99,726	0	0	0	0	0	0	0
12:17:06	-886,059	2358,939	14,97	13,379	11,308	8,855	11,621	21,3	953,994	24,581	1987,839	0	204,006	204,006	99,726	0	0	0	0	0	0	0
12:17:06	-667,285	2352,266	15,117	13,574	11,262	8,786	11,565	21,3	953,994	24,581	1988,203	0	204,006	204,006	99,726	0	0	0	0	0	0	0
12:17:06	-785,571	2344,411	15,068	13,427	11,221	8,705	11,509	21,3	953,994	24,581	1988,559	0	204,006	204,006	99,726	0	0	0	0	0	0	0
12:17:06	-1202,856	2332,382	14,482	13,183	11,184	8,581	11,452	21,3	953,994	24,581	1988,903	0	204,006	204,006	99,726	0	0	0	0	0	0	0
12:17:06	-733,178	2325,05	14,384	12,89	11,148	8,505	11,394	21,3	953,994	24,581	1989,239	0	204,006	204,006	99,726	0	0	0	0	0	0	0
12:17:06	-752,612	2317,524	14,14	12,841	11,118	8,428	11,336	21,3	953,994	24,581	1989,567	0	204,006	204,006	99,726	0	0	0	0	0	0	0
12:17:06	-1087,353	2306,651	13,603	12,744	11,086	8,315	11,277	21,3	953,994	24,581	1989,884	0	204,006	204,006	99,726	0	0	0	0	0	0	0
12:17:06	-681,64	2299,834	13,506	12,256	11,052	8,245	11,217	21,3	953,994	24,581	1990,194	0	204,006	204,006	99,726	0	0	0	0	0	0	0
12:17:06	-623,608	2293,598	13,457	11,963	11,02	8,181	11,158	21,3	953,994	24,581	1990,497	0	204,006	204,006	99,726	0	0	0	0	0	0	0
12:17:06	-989,99	2283,698	13,115	11,767	10,982	8,079	11,097	21,3	953,994	24,581	1990,791	0	204,006	204,006	99,726	0	0	0	0	0	0	0
12:17:06	-524,78	2278,451	13,261	12,06	10,944	8,025	11,037	21,3	953,994	24,581	1991,078	0	204,006	204,006	99,726	0	0	0	0	0	0	0
12:17:06	-564,917	2272,801	13,457	12,109	10,902	7,967	10,977	21,3	953,994	24,581	1991,36	0	204,006	204,006	99,726	0	0	0	0	0	0	0
12:17:06	-665,625	2266,145	13,457	12,06	10,864	7,898	10,916	21,3	953,994	24,581	1991,635	0	204,006	204,006	99,726	0	0	0	0	0	0	0
12:17:06	-661,157	2259,534	13,457	12,109	10,827	7,83	10,856	21,3	953,994	24,581	1991,903	0	204,006	204,006	99,726	0	0	0	0	0	0	0
12:17:06	-623,388	2253,3	13,408	11,963	10,794	7,765	10,795	21,3	953,994	24,581	1992,164	0	204,006	204,006	99,726	0	0	0	0	0	0	0
12:17:06	-989,99	2243,4	12,968	11,621	10,761	7,663	10,734	21,3	953,994	24,581	1992,415	0	204,006	204,006	99,726	0	0	0	0	0	0	0
12:17:06	-632,031	2237,079	12,822	11,767	10,733	7,598	10,672	21,3	953,994	24,581	1992,66	0	204,006	204,006	99,726	0	0	0	0	0	0	0
12:17:06	-797,631	2229,103	12,431	11,377	10,709	7,516	10,611	21,3	953,994	24,581	1992,896	0	204,006	204,006	99,726	0	0	0	0	0	0	0
12:17:06	-796,313	2221,14	12,187	11,23	10,677	7,434	10,548	21,3	953,994	24,581	1993,125	0	204,006	204,006	99,726	0	0	0	0	0	0	0
12:17:06	-392,285	2217,217	12,285	11,279	10,649	7,393	10,486	21,3	953,994	24,581	1993,349	0	204,006	204,006	99,726	0	0	0	0	0	0	0
12:17:06	-674,584	2210,471	12,187	11,23	10,616	7,324	10,424	21,3	953,994	24,581	1993,566	0	204,006	204,006	99,726	0	0	0	0	0	0	0
12:17:06	-642,138	2204,05	12,187	11,084	10,58	7,258	10,362	21,3	953,994	24,581	1993,776	0	204,006	204,006	99,726	0	0	0	0	0	0	0
12:17:06	-637,793	2197,672	12,187	11,084	10,543	7,192	10,3	21,3	953,994	24,581	1993,98	0	204,006	204,006	99,726	0	0	0	0	0	0	0
12:17:06	-578,759	2191,884	12,285	11,23	10,505	7,132	10,238	21,3	953,994	24,581	1994,178	0	204,006	204,006	99,726	0	0	0	0	0	0	0
12:17:06	-647,509	2185,409	12,285	11,084	10,469	7,066	10,176	21,3	953,994	24,581	1994,369	0	204,006	204,006	99,726	0	0	0	0	0	0	0
12:17:06	-713,012	2178,279	12,187	10,937	10,433	6,992	10,113	21,3	953,994	24,581	1994,553	0	204,006	204,006	99,726	0	0	0	0	0	0	0
12:17:06	-733,667	2170,942	12,041	10,937	10,399	6,916	10,051	21,3	953,994	24,581	1994,73	0	204,006	204,006	99,726	0	0	0	0	0	0	0
12:17:06	-545,8	2165,484	11,992	10,693	10,371	6,86	9,988	21,3	953,994	24,581	1994,9	0	204,006	204,006	99,726	0	0	0	0	0	0	0
12:17:06	-995,947	2155,525	11,504	10,498	10,34	6,757	9,925	21,3	953,994	24,581	1995,061	0	204,006	204,006	99,726	0	0	0	0	0	0	0
12:17:06	-693,823	2148,587	11,259	10,205	10,314	6,686	9,861	21,3	953,994	24,581	1995,215	0	204,006	204,006	99,726	0	0	0	0	0	0	0
12:17:06	-610,009	2142,487	11,113	10,058	10,287	6,623	9,798	21,3	953,994	24,581	1995,362	0	204,006	204,006	99,726	0	0	0	0	0	0	0
12:17:06	-617,626	2136,31	10,966	10,058	10,26	6,559	9,734	21,3	953,994	24,581	1995,503	0	204,006	204,006	99,726	0	0	0	0	0	0	0
12:17:06	-789,965	2128,411	10,625	9,716	10,233	6,478	9,67	21,3	953,994	24,581	1995,636	0	204,006	204,006	99,726	0	0	0	0	0	0	0
12:17:06	-426,22	2124,149	10,673	9,961	10,206	6,434	9,607	21,3	953,994	24,581	1995,764	0	204,006	204,006	99,726	0	0	0	0	0	0	0
12:17:06	-780,981	2116,339	10,283	9,423	10,182	6,354	9,543	21,3	953,994	24,581	1995,885	0	204,006	204,006	99,726	0	0	0	0	0	0	0
12:17:06	-570,263	2110,636	10,185	9,472	10,155	6,295	9,479	21,3	953,994	24,581	1996	0	204,006	204,006	99,726	0	0	0	0	0	0	0
12:17:06	-502,417	2105,612	10,185	9,423	10,126	6,243	9,416	21,3	953,994	24,581	1996,109	0	204,006	204,006	99,726	0	0	0	0	0	0	0
12:17:06	-681,909	2098,793	9,99	9,423	10,098	6,173	9,352	21,3	953,994	24,581	1996,212	0	204,006	204,006	99,726	0	0	0	0	0	0	0
12:17:06	-419,677	2094,596	9,99	9,277	10,074	6,129	9,289	21,3	953,994	24,581	1996,31	0	204,006	204,006	99,726	0	0	0	0	0	0	0
12:17:06	-538,671	2089,209	9,941	9,179	10,046	6,074	9,226	21,3	953,994	24,581	1996,403	0	204,006	204,006	99,726	0	0	0	0	0	0	0
12:17:06	-423,876	2084,971	9,941	9,13	10,022	6,03	9,164	21,3	953,994	24,581	1996,492	0	204,006	204,006	99,726	0	0	0	0	0	0	0
12:17:06	-498,95	2079,981	9,941	9,13	9,993	5,979	9,101	21,3	953,994	24,581	1996,576	0	204,006	204,006	99,726	0	0	0	0	0	0	0
12:17:06	-649,121	2073,49	9,697	9,082	9,969	5,912	9,039	21,3	953,994	24,581	1996,653	0	204,006	204,006	99,726	0	0	0	0	0	0	0
12:17:06	-420,605	2069,284	9,697	8,984	9,945	5,868	8,976	21,3	953,994	24,581	1996,725	0	204,006	204,006	99,726	0	0	0	0	0	0	0
12:17:06	-557,519	2063,709	9,55	8,984	9,921	5,811	8,914	21,3	953,994	24,581	1996,792	0	204,006	204,006	99,726	0	0	0	0	0	0	0
12:17:06	-519,897	2058,51	9,355	8,935	9,902	5,757	8,852	21,3	953,994	24,581	1996,854	0	204,006	204,006	99,726	0	0	0	0	0	0	0
12:17:06	-467,456	2053,835	9,306	8,789	9,878	5,709	8,791	21,3	953,994	24,581	1996,911	0	204,006	204,006	99,726	0	0	0	0	0	0	0
12:17:06	-423,632	2049,599	9,306	8,838	9,854	5,665	8,729	21,3	953,994	24,581	1996,964	0	204,006	204,006	99,726	0	0	0	0	0	0	0
12:17:06	-556,103	2044,038	9,16	8,789	9,83	5,608	8,668	21,3	953,994	24,581	1997,011	0	204,006	204,006	99,726	0	0	0	0	0	0	0
12:17:06	-288,806	2041,15	9,306	8,74	9,806	5,578	8,608	21,3	953,994	24,581	1997,055	0	204,006	204,006	99,726	0	0	0	0	0	0	0
12:17:06	-504,101	2036,109	9,306	8,838	9,777	5,526	8,547	21,3	953,994	24,581	1997,094	0	204,006	204,006	99,726	0	0	0	0	0	0	0
12:17:06	-289,123	2033,217	9,453	8,935	9,753	5,497	8,487	21,3	953,994	24,581	1997,13	0	204,006	204,006	99,726	0	0	0	0	0	0	0
12:17:06	-552,624	2027,691	9,306	8,789	9,729	5,44	8,428	21,3	953,994	24,581	1997,161	0	204,006	204,006	99,726	0	0	0	0	0	0	0
12:17:06	-502,429	2022,667	9,209	8,74	9,706	5,388	8,368	21,1	952,565	24,581	1997,186	0	204,006	204,006	99,726	0	0	0	0	0	0	0
12:17:06	-517,114	2017,496	9,013	8,593	9,686	5,335	8,309	21,1	952,565	24,581	1997,206	0	204,006	204,006	99,726	0	0	0	0	0	0	0
12:17:06	-507,006	2012,426	8,818	8,447	9,668	5,282	8,249	21,1	952,565	24,581	1997,222	0	204,006	204,006	99,726	0	0	0	0	0	0	0
12:17:06	-591,796	2006,508	8,525	8,252	9,649	5,221	8,19	21,1	952,565	24,581	1997,231	0	204,006	204,006	99,726	0	0	0	0	0	0	0
12:17:06	-443,383	2002,074	8,33	7,91	9,634	5,176	8,131	21,1	952,565	24,581	1997,236	0	204,006	204,006	99,726	0	0	0	0	0	0	0
12:17:06	-535,925	1996,715	8,086	7,714	9,616	5,12	8,072	21,1	952,565	24,581	1996,715	0	204,006	204,006	99,726	0	0	0	0	0	0	0
12:17:06	-345,861	1993,256	8,086	7,714	9,596	5,085	8,013	21,1	952,565	24,581	1993,256	0	204,006	204,006	99,726	0	0	0	0	0	0	0
12:17:06	-329,882	1989,957	8,086	7,666	9,578	5,051	7,955	21,1	952,565	24,581	1989,957	0	204,006	204,006	99,726	0	0	0	0	0	0	0
12:17:06	-306,042	1986,897	8,183	7,763	9,555	5,019	7,898	21,1	952,565	24,581	1986,897	0	204,006	204,006	99,726	0	0	0	0	0	0	0
12:17:07	-494,152	1981,955	8,086	7,714	9,532	4,968	7,84	21,1	952,565	24,581	1981,955	0	204,006	204,006	99,726	0	0	0	0	0	0	0
12:17:07	-441,809	1977,537	8,037	7,666	9,509	4,923	7,783	21,1	952,565	24,581	1977,537	0	201,582	201,582	99,716	0	0	0	0	0	0	0
12:17:07	-284,301	1974,694	8,086	7,666	9,491	4,893	7,726	21,1	952,565	24,581	1974,694	0	201,582	201,582	99,716	0	0	0	0	0	0	0
12:17:07	-415,539	1970,539	7,988	7,421	9,472	4,85	7,67	21,1	952,565	24,581	1970,539	0	201,582	201,582	99,716	0	0	0	0	0	0	0
12:17:07	-440,783	1966,131	7,841	7,421	9,455	4,805	7,614	21,1	952,565	24,581	1966,131	0	201,582	201,582	99,716	0	0	0	0	0	0	0
12:17:07	-375,268	1962,378	7,695	7,226	9,441	4,766	7,558	21,1	952,565	24,581	1962,378	0	201,582	201,582	99,716	0	0	0	0	0	0	0
12:17:07	-358,667	1958,791	7,5	7,031	9,43	4,729	7,502	21,1	952,565	24,581	1958,791	0	201,582	201,582	99,716	0	0	0	0	0	0	0
12:17:07	-508,166	1953,71	7,207	6,982	9,417	4,677	7,447	21,1	952,565	24,581	1953,71	0	201,582	201,582	99,716	0	0	0	0	0	0	0
12:17:07	-330,664	1950,403	7,109	6,884	9,403	4,643	7,392	21,1	952,565	24,581	1950,403	0	201,582	201,582	99,716	0	0	0	0	0	0	0
12:17:07	-325,695	1947,146	7,06	6,738	9,387	4,609	7,337	21,1	952,565	24,581	1947,146	0	201,582	201,582	99,716	0	0	0	0	0	0	0
12:17:07	-242,773	1944,718	7,06	6,738	9,373	4,584	7,283	21,1	952,565	24,581	1944,718	0	201,582	201,582	99,716	0	0	0	0	0	0	0
12:17:07	-277,88	1941,94	7,109	6,836	9,355	4,556	7,23	21,1	952,565	24,581	1941,94	0	201,582	201,582	99,716	0	0	0	0	0	0	0
12:17:07	-236,572	1939,574	7,207	6,982	9,336	4,531	7,177	21,1	952,565	24,581	1939,574	0	201,582	201,582	99,716	0	0	0	0	0	0	0
12:17:07	-396,777	1935,606	7,109	6,884	9,318	4,49	7,124	21,1	952,565	24,581	1935,606	0	201,582	201,582	99,716	0	0	0	0	0	0	0
12:17:07	-290,393	1932,702	7,06	6,836	9,304	4,46	7,072	21,1	952,565	24,581	1932,702	0	201,582	201,582	99,716	0	0	0	0	0	0	0
12:17:07	-297,509	1929,727	6,914	6,738	9,295	4,43	7,02	21,1	952,565	24,581	1929,727	0	201,582	201,582	99,716	0	0	0	0	0	0	0
12:17:07	-341,687	1926,31	6,718	6,543	9,286	4,394	6,969	21,1	952,565	24,581	1926,31	0	201,582	201,582	99,716	0	0	0	0	0	0	0
12:17:07	-281,262	1923,498	6,572	6,347	9,277	4,365	6,918	21,1	952,565	24,581	1923,498	0	201,582	201,582	99,716	0	0	0	0	0	0	0
12:17:07	-299,353	1920,504	6,425	6,201	9,268	4,335	6,867	21,1	952,565	24,581	1920,504	0	201,582	201,582	99,716	0	0	0	0	0	0	0
12:17:07	-236,315	1918,141	6,425	6,201	9,254	4,31	6,817	21,1	952,565	24,581	1918,141	0	201,582	201,582	99,716	0	0	0	0	0	0	0
12:17:07	-163,916	1916,502	6,523	6,298	9,24	4,293	6,768	21,1	952,565	24,581	1916,502	0	201,582	201,582	99,716	0	0	0	0	0	0	0
12:17:07	-240,734	1914,094	6,523	6,298	9,226	4,269	6,719	21,1	952,565	24,581	1914,094	0	201,582	201,582	99,716	0	0	0	0	0	0	0
12:17:07	-138,562	1912,709	6,572	6,347	9,216	4,254	6,67	21,1	952,565	24,581	1912,709	0	201,582	201,582	99,716	0	0	0	0	0	0	0
12:17:07	-349,475	1909,214	6,425	6,298	9,203	4,218	6,622	21,1	952,565	24,581	1909,214	0	201,582	201,582	99,716	0	0	0	0	0	0	0
12:17:07	-173,242	1907,482	6,425	6,298	9,193	4,2	6,575	21,1	952,565	24,581	1907,482	0	201,582	201,582	99,716	0	0	0	0	0	0	0
12:17:07	-219,055	1905,291	6,279	6,152	9,188	4,178	6,528	21,1	952,565	24,581	1905,291	0	201,582	201,582	99,716	0	0	0	0	0	0	0
12:17:07	-295,263	1902,338	6,035	5,81	9,184	4,147	6,481	21,1	952,565	24,581	1902,338	0	201,582	201,582	99,716	0	0	0	0	0	0	0
12:17:07	-219,775	1900,141	5,888	5,664	9,179	4,125	6,435	21,1	952,565	24,581	1900,141	0	201,582	201,582	99,716	0	0	0	0	0	0	0
12:17:07	-29,223	1899,848	6,035	5,761	9,17	4,122	6,389	21,1	952,565	24,581	1899,848	0	201,582	201,582	99,716	0	0	0	0	0	0	0
12:17:07	-120,532	1898,643	6,084	5,81	9,16	4,109	6,345	21,1	952,565	24,581	1898,643	0	201,582	201,582	99,716	0	0	0	0	0	0	0
12:17:07	-198,461	1896,658	6,132	5,957	9,147	4,089	6,3	21,1	952,565	24,581	1896,658	0	201,582	201,582	99,716	0	0	0	0	0	0	0
12:17:07	-113,708	1895,521	6,279	6,103	9,133	4,077	6,257	21,1	952,565	24,581	1895,521	0	201,582	201,582	99,716	0	0	0	0	0	0	0
12:17:07	-46,301	1895,058	6,425	6,201	9,122	4,072	6,214	21,1	952,565	24,581	1895,058	0	201,582	201,582	99,716	0	0	0	0	0	0	0
12:17:07	-204,516	1893,013	6,377	6,201	9,113	4,051	6,172	21,1	952,565	24,581	1893,013	0	201,582	201,582	99,716	0	0	0	0	0	0	0
12:17:07	-160,449	1891,409	6,377	6,152	9,104	4,035	6,13	21,1	952,565	24,581	1891,409	0	201,582	201,582	99,716	0	0	0	0	0	0	0
12:17:07	-229,626	1889,112	6,132	6,005	9,104	4,011	6,088	21,1	952,565	24,581	1889,112	0	201,582	201,582	99,716	0	0	0	0	0	0	0
12:17:07	-300,244	1886,11	5,888	5,761	9,099	3,98	6,047	21,1	952,565	24,581	1886,11	0	201,582	201,582	99,716	0	0	0	0	0	0	0
12:17:07	-131,994	1884,79	5,742	5,566	9,099	3,966	6,006	21,1	952,565	24,581	1884,79	0	201,582	201,582	99,716	0	0	0	0	0	0	0
12:17:07	-131,97	1883,47	5,595	5,419	9,099	3,953	5,966	21,1	952,565	24,581	1883,47	0	201,582	201,582	99,716	0	0	0	0	0	0	0
12:17:07	-207,434	1881,396	5,546	5,419	9,09	3,931	5,926	21,1	952,565	24,581	1881,396	0	201,582	201,582	99,716	0	0	0	0	0	0	0
12:17:07	-2,905	1881,367	5,644	5,468	9,084	3,931	5,887	21,1	952,565	24,581	1881,367	0	201,582	201,582	99,716	0	0	0	0	0	0	0
12:17:07	-76,574	1880,601	5,742	5,615	9,075	3,923	5,848	21,1	952,565	24,581	1880,601	0	201,582	201,582	99,716	0	0	0	0	0	0	0
12:17:07	-34,753	1880,254	5,888	5,761	9,065	3,92	5,81	21,1	952,565	24,581	1880,254	0	201,582	201,582	99,716	0	0	0	0	0	0	0
12:17:07	-42,297	1879,831	6,035	5,859	9,056	3,915	5,773	21,1	952,565	24,581	1879,831	0	201,582	201,582	99,716	0	0	0	0	0	0	0
12:17:07	-160,217	1878,229	6,035	5,957	9,046	3,899	5,737	21,1	952,565	24,581	1878,229	0	201,582	201,582	99,716	0	0	0	0	0	0	0
12:17:07	-178,796	1876,441	5,937	5,859	9,041	3,88	5,7	21,1	952,565	24,581	1876,441	0	201,582	201,582	99,716	0	0	0	0	0	0	0
12:17:07	-128,32	1875,157	5,888	5,664	9,036	3,867	5,664	21,1	952,565	24,581	1875,157	0	201,582	201,582	99,716	0	0	0	0	0	0	0
12:17:07	-131,823	1873,839	5,742	5,615	9,036	3,854	5,629	21,1	952,565	24,581	1873,839	0	201,582	201,582	99,716	0	0	0	0	0	0	0
12:17:07	-131,811	1872,521	5,595	5,419	9,036	3,84	5,594	21,1	952,565	24,581	1872,521	0	201,582	201,582	99,716	0	0	0	0	0	0	0
12:17:07	-129,504	1871,226	5,546	5,419	9,031	3,827	5,559	21,1	952,565	24,581	1871,226	0	201,582	201,582	99,716	0	0	0	0	0	0	0
12:17:07	-77,88	1870,447	5,546	5,322	9,027	3,819	5,525	21,1	952,565	24,581	1870,447	0	201,582	201,582	99,716	0	0	0	0	0	0	0
12:17:07	-6,469	1870,382	5,546	5,322	9,027	3,818	5,491	21,1	952,565	24,581	1870,382	0	201,582	201,582	99,716	0	0	0	0	0	0	0
12:17:07	-163,452	1868,748	5,546	5,322	9,017	3,801	5,458	21,1	952,565	24,581	1868,748	0	201,582	201,582	99,716	0	0	0	0	0	0	0
12:17:07	-86,45	1867,883	5,546	5,322	9,012	3,792	5,426	21,1	952,565	24,581	1867,883	0	201,582	201,582	99,716	0	0	0	0	0	0	0
12:17:07	-40,466	1867,479	5,595	5,468	9,008	3,788	5,393	21,1	952,565	24,581	1867,479	0	201,582	201,582	99,716	0	0	0	0	0	0	0
12:17:07	46,289	1867,942	5,742	5,468	9,003	3,793	5,362	21,1	952,565	24,581	1867,479	0	201,582	201,582	99,716	0	0	0	0	0	0	0
12:17:07	-169,03	1866,251	5,644	5,419	8,998	3,775	5,331	21,1	952,565	24,581	1866,251	0	201,582	201,582	99,716	0	0	0	0	0	0	0
12:17:07	-129,479	1864,957	5,595	5,419	8,993	3,762	5,3	21,1	952,565	24,581	1864,957	0	201,582	201,582	99,716	0	0	0	0	0	0	0
12:17:07	-81,018	1864,146	5,595	5,322	8,989	3,754	5,27	21,1	952,565	24,581	1864,146	0	201,582	201,582	99,716	0	0	0	0	0	0	0
12:17:07	-4,406	1864,102	5,595	5,419	8,988	3,753	5,24	21,1	952,565	24,581	1864,102	0	201,582	201,582	99,716	0	0	0	0	0	0	0
12:17:07	-82,25	1863,28	5,595	5,419	8,984	3,745	5,211	21,1	952,565	24,581	1863,28	0	201,582	201,582	99,716	0	0	0	0	0	0	0
12:17:07	-85,412	1862,426	5,595	5,468	8,979	3,736	5,182	21,1	952,565	24,581	1862,426	0	201,582	201,582	99,716	0	0	0	0	0	0	0
12:17:07	-83,3	1861,593	5,595	5,468	8,974	3,727	5,153	21,1	952,565	24,581	1861,593	0	201,582	201,582	99,716	0	0	0	0	0	0	0
12:17:07	-47,192	1861,121	5,546	5,468	8,974	3,722	5,125	21,1	952,565	24,581	1861,121	0	201,582	201,582	99,716	0	0	0	0	0	0	0
12:17:07	-38,208	1860,739	5,595	5,468	8,969	3,718	5,098	21,1	952,565	24,581	1860,739	0	201,582	201,582	99,716	0	0	0	0	0	0	0
12:17:07	-127,355	1859,465	5,546	5,468	8,964	3,705	5,07	21,1	952,565	24,581	1859,465	0	201,582	201,582	99,716	0	0	0	0	0	0	0
12:17:07	-82,25	1858,643	5,546	5,468	8,96	3,697	5,043	21,1	952,565	24,581	1858,643	0	201,582	201,582	99,716	0	0	0	0	0	0	0
12:17:07	-3,161	1858,611	5,546	5,468	8,959	3,697	5,017	21,1	952,565	24,581	1858,611	0	201,582	201,582	99,716	0	0	0	0	0	0	0
12:17:07	-169,934	1856,912	5,449	5,322	8,955	3,679	4,991	21,1	952,565	24,581	1856,912	0	201,582	201,582	99,716	0	0	0	0	0	0	0
12:17:07	-43,835	1856,473	5,4	5,273	8,955	3,674	4,965	21,1	952,565	24,581	1856,473	0	201,582	201,582	99,716	0	0	0	0	0	0	0
12:17:07	-87,67	1855,597	5,302	5,224	8,955	3,665	4,94	21,1	952,565	24,581	1855,597	0	201,582	201,582	99,716	0	0	0	0	0	0	0
12:17:07	0	1855,597	5,302	5,224	8,955	3,665	4,915	21,1	952,565	24,581	1855,597	0	201,582	201,582	99,716	0	0	0	0	0	0	0
12:17:07	-83,288	1854,764	5,302	5,224	8,95	3,657	4,89	21,1	952,565	24,581	1854,764	0	201,582	201,582	99,716	0	0	0	0	0	0	0
12:17:07	-129,187	1853,472	5,253	5,127	8,945	3,644	4,865	21,1	952,565	24,581	1853,472	0	201,582	201,582	99,716	0	0	0	0	0	0	0
12:17:07	0	1853,472	5,253	5,078	8,945	3,644	4,842	21,1	952,565	24,581	1853,472	0	201,582	201,582	99,716	0	0	0	0	0	0	0
12:17:07	-40,539	1853,066	5,302	5,127	8,94	3,639	4,818	21,1	952,565	24,581	1853,066	0	201,582	201,582	99,716	0	0	0	0	0	0	0
12:17:07	4,357	1853,11	5,4	5,273	8,935	3,64	4,795	21,1	952,565	24,581	1853,067	0	201,582	201,582	99,716	0	0	0	0	0	0	0
12:17:07	-40,698	1852,703	5,449	5,273	8,931	3,636	4,772	21,1	952,565	24,581	1852,703	0	201,582	201,582	99,716	0	0	0	0	0	0	0
12:17:07	0	1852,703	5,449	5,322	8,931	3,636	4,75	21,1	952,565	24,581	1852,703	0	201,582	201,582	99,716	0	0	0	0	0	0	0
12:17:07	-128,161	1851,421	5,4	5,273	8,926	3,622	4,728	21,1	952,565	24,581	1851,421	0	201,582	201,582	99,716	0	0	0	0	0	0	0
12:17:07	-87,622	1850,545	5,302	5,224	8,926	3,613	4,706	21,1	952,565	24,581	1850,545	0	201,582	201,582	99,716	0	0	0	0	0	0	0
12:17:07	0	1850,545	5,302	5,224	8,926	3,613	4,684	21,1	952,565	24,581	1850,545	0	201,582	201,582	99,716	0	0	0	0	0	0	0
12:17:07	-43,798	1850,107	5,253	5,127	8,926	3,609	4,663	21,1	952,565	24,581	1850,107	0	201,582	201,582	99,716	0	0	0	0	0	0	0
12:17:07	0	1850,107	5,253	5,127	8,926	3,609	4,643	21,1	952,565	24,581	1850,107	0	201,582	201,582	99,716	0	0	0	0	0	0	0
12:17:07	-171,911	1848,388	5,156	5,127	8,921	3,591	4,622	21,1	952,565	24,581	1848,388	0	201,582	201,582	99,716	0	0	0	0	0	0	0
12:17:07	0	1848,388	5,156	5,078	8,921	3,591	4,602	21,1	952,565	24,581	1848,388	0	201,582	201,582	99,716	0	0	0	0	0	0	0
12:17:07	0	1848,388	5,156	5,078	8,921	3,591	4,582	21,1	952,565	24,581	1848,388	0	201,582	201,582	99,716	0	0	0	0	0	0	0
12:17:07	-84,313	1847,545	5,156	5,078	8,916	3,582	4,562	21,1	952,565	24,581	1847,545	0	201,582	201,582	99,716	0	0	0	0	0	0	0
12:17:07	0	1847,545	5,156	5,078	8,916	3,582	4,543	21,1	952,565	24,581	1847,545	0	201,582	201,582	99,716	0	0	0	0	0	0	0
12:17:07	3,247	1847,577	5,253	5,224	8,911	3,583	4,524	21,1	952,565	24,581	1847,545	0	201,582	201,582	99,716	0	0	0	0	0	0	0
12:17:07	-1,062	1847,567	5,253	5,127	8,911	3,583	4,506	21,1	952,565	24,581	1847,545	0	201,582	201,582	99,716	0	0	0	0	0	0	0
12:17:07	-84,509	1846,722	5,253	5,224	8,906	3,574	4,488	20,9	952,565	24,581	1846,722	0	201,582	201,582	99,716	0	0	0	0	0	0	0
12:17:07	0	1846,722	5,253	5,127	8,906	3,574	4,47	20,9	952,565	24,581	1846,722	0	201,582	201,582	99,716	0	0	0	0	0	0	0
12:17:07	0	1846,722	5,253	5,078	8,906	3,574	4,452	20,9	952,565	24,581	1846,722	0	201,582	201,582	99,716	0	0	0	0	0	0	0
12:17:07	-87,548	1845,846	5,156	5,078	8,906	3,565	4,435	20,9	952,565	24,581	1845,846	0	201,582	201,582	99,716	0	0	0	0	0	0	0
12:17:07	4,272	1845,889	5,253	5,127	8,902	3,565	4,418	20,9	952,565	24,581	1845,846	0	201,582	201,582	99,716	0	0	0	0	0	0	0
12:17:07	0	1845,889	5,253	5,127	8,902	3,565	4,401	20,9	952,565	24,581	1845,846	0	201,582	201,582	99,716	0	0	0	0	0	0	0
12:17:07	-40,551	1845,483	5,302	5,127	8,897	3,561	4,385	20,9	952,565	24,581	1845,483	0	201,582	201,582	99,716	0	0	0	0	0	0	0
12:17:07	-43,774	1845,046	5,253	5,127	8,897	3,557	4,368	20,9	952,565	24,581	1845,046	0	201,582	201,582	99,716	0	0	0	0	0	0	0
12:17:07	-84,326	1844,202	5,253	5,127	8,892	3,548	4,352	20,9	952,565	24,581	1844,202	0	201,582	201,582	99,716	0	0	0	0	0	0	0
12:17:08	0	1844,202	5,253	5,127	8,892	3,548	4,336	20,9	952,565	24,581	1844,202	0	201,582	201,582	99,716	0	0	0	0	0	0	0
12:17:08	0	1844,202	5,253	5,127	8,892	3,548	4,321	20,9	952,565	24,581	1844,202	0	199,766	199,766	99,708	0	0	0	0	0	0	0
12:17:08	-87,524	1843,327	5,156	5,127	8,892	3,539	4,306	20,9	952,565	24,581	1843,327	0	199,766	199,766	99,708	0	0	0	0	0	0	0
12:17:08	0	1843,327	5,156	4,98	8,892	3,539	4,291	20,9	952,565	24,581	1843,327	0	199,766	199,766	99,708	0	0	0	0	0	0	0
12:17:08	-87,524	1842,452	5,058	4,931	8,892	3,53	4,276	20,9	952,565	24,581	1842,452	0	199,766	199,766	99,708	0	0	0	0	0	0	0
12:17:08	-87,5	1841,577	4,961	4,882	8,892	3,521	4,261	20,9	952,565	24,581	1841,577	0	199,766	199,766	99,708	0	0	0	0	0	0	0
12:17:08	0	1841,577	4,961	4,882	8,892	3,521	4,246	20,9	952,565	24,581	1841,577	0	199,766	199,766	99,708	0	0	0	0	0	0	0
12:17:08	0	1841,577	4,961	4,931	8,892	3,521	4,232	20,9	952,565	24,581	1841,577	0	199,766	199,766	99,708	0	0	0	0	0	0	0
12:17:08	-84,326	1840,734	4,961	4,931	8,887	3,512	4,218	20,9	952,565	24,581	1840,734	0	199,766	199,766	99,708	0	0	0	0	0	0	0
12:17:08	131,25	1842,046	5,107	4,98	8,887	3,526	4,204	20,9	952,565	24,581	1840,735	0	199,766	199,766	99,708	0	0	0	0	0	0	0
12:17:08	46,96	1842,516	5,253	5,078	8,882	3,531	4,191	20,9	952,565	24,581	1840,737	0	199,766	199,766	99,708	0	0	0	0	0	0	0
12:17:08	-39,538	1842,12	5,302	5,224	8,878	3,527	4,178	20,9	952,565	24,581	1840,738	0	199,766	199,766	99,708	0	0	0	0	0	0	0
12:17:08	-131,262	1840,808	5,156	5,127	8,878	3,513	4,165	20,9	952,565	24,581	1840,738	0	199,766	199,766	99,708	0	0	0	0	0	0	0
12:17:08	-43,75	1840,37	5,107	4,98	8,878	3,508	4,152	20,9	952,565	24,581	1840,37	0	199,766	199,766	99,708	0	0	0	0	0	0	0
12:17:08	41,479	1840,785	5,156	5,078	8,878	3,513	4,14	20,9	952,565	24,581	1840,371	0	199,766	199,766	99,708	0	0	0	0	0	0	0
12:17:08	2,27	1840,808	5,156	5,078	8,878	3,513	4,127	20,9	952,565	24,581	1840,371	0	199,766	199,766	99,708	0	0	0	0	0	0	0
12:17:08	1,977	1840,828	5,253	5,127	8,873	3,513	4,115	20,9	952,565	24,581	1840,372	0	199,766	199,766	99,708	0	0	0	0	0	0	0
12:17:08	0	1840,828	5,253	5,078	8,873	3,513	4,104	20,9	952,565	24,581	1840,372	0	199,766	199,766	99,708	0	0	0	0	0	0	0
12:17:08	-87,5	1839,953	5,156	5,078	8,873	3,504	4,092	20,9	952,565	24,581	1839,953	0	199,766	199,766	99,708	0	0	0	0	0	0	0
12:17:08	-43,75	1839,515	5,107	4,98	8,873	3,5	4,08	20,9	952,565	24,581	1839,515	0	199,766	199,766	99,708	0	0	0	0	0	0	0
12:17:08	43,75	1839,953	5,156	4,98	8,873	3,504	4,069	20,9	952,565	24,581	1839,516	0	199,766	199,766	99,708	0	0	0	0	0	0	0
12:17:08	-43,75	1839,515	5,107	4,931	8,873	3,5	4,058	20,9	952,565	24,581	1839,515	0	199,766	199,766	99,708	0	0	0	0	0	0	0
12:17:08	-174,938	1837,766	4,912	4,882	8,873	3,482	4,047	20,9	952,565	24,581	1837,766	0	199,766	199,766	99,708	0	0	0	0	0	0	0
12:17:08	0	1837,766	4,912	4,785	8,873	3,482	4,035	20,9	952,565	24,581	1837,766	0	199,766	199,766	99,708	0	0	0	0	0	0	0
12:17:08	0	1837,766	4,912	4,882	8,873	3,482	4,025	20,9	952,565	24,581	1837,766	0	199,766	199,766	99,708	0	0	0	0	0	0	0
12:17:08	-83,251	1836,933	4,912	4,882	8,868	3,473	4,014	20,9	952,565	24,581	1836,933	0	199,766	199,766	99,708	0	0	0	0	0	0	0
12:17:08	43,725	1837,37	4,961	4,882	8,868	3,478	4,003	20,9	952,565	24,581	1836,934	0	199,766	199,766	99,708	0	0	0	0	0	0	0
12:17:08	131,201	1838,682	5,107	4,931	8,868	3,491	3,993	20,9	952,565	24,581	1836,935	0	199,766	199,766	99,708	0	0	0	0	0	0	0
12:17:08	-39,55	1838,287	5,156	4,98	8,863	3,487	3,983	20,9	952,565	24,581	1836,937	0	199,766	199,766	99,708	0	0	0	0	0	0	0
12:17:08	0	1838,287	5,156	5,078	8,863	3,487	3,974	20,9	952,565	24,581	1836,938	0	199,766	199,766	99,708	0	0	0	0	0	0	0
12:17:08	0	1838,287	5,156	5,078	8,863	3,487	3,964	20,9	952,565	24,581	1836,939	0	199,766	199,766	99,708	0	0	0	0	0	0	0
12:17:08	-83,276	1837,454	5,156	5,078	8,859	3,478	3,954	20,9	952,565	24,581	1836,94	0	199,766	199,766	99,708	0	0	0	0	0	0	0
12:17:08	0	1837,454	5,156	4,98	8,859	3,478	3,945	20,9	952,565	24,581	1836,94	0	199,766	199,766	99,708	0	0	0	0	0	0	0
12:17:08	-43,725	1837,017	5,107	4,931	8,859	3,474	3,936	20,9	952,565	24,581	1836,94	0	199,766	199,766	99,708	0	0	0	0	0	0	0
12:17:08	-43,725	1836,58	5,058	4,882	8,859	3,469	3,927	20,9	952,565	24,581	1836,58	0	199,766	199,766	99,708	0	0	0	0	0	0	0
12:17:08	-87,451	1835,705	4,961	4,882	8,859	3,46	3,918	20,9	952,565	24,581	1835,705	0	199,766	199,766	99,708	0	0	0	0	0	0	0
12:17:08	-83,239	1834,873	4,961	4,882	8,854	3,452	3,908	20,9	952,565	24,581	1834,873	0	199,766	199,766	99,708	0	0	0	0	0	0	0
12:17:08	0	1834,873	4,961	4,882	8,854	3,452	3,9	20,9	952,565	24,581	1834,873	0	199,766	199,766	99,708	0	0	0	0	0	0	0
12:17:08	-43,713	1834,436	4,912	4,785	8,854	3,447	3,891	20,9	952,565	24,581	1834,436	0	199,766	199,766	99,708	0	0	0	0	0	0	0
12:17:08	0	1834,436	4,912	4,785	8,854	3,447	3,882	20,9	952,565	24,581	1834,436	0	199,766	199,766	99,708	0	0	0	0	0	0	0
12:17:08	-2,099	1834,415	4,912	4,785	8,854	3,447	3,873	20,9	952,565	24,581	1834,415	0	199,766	199,766	99,708	0	0	0	0	0	0	0
12:17:08	-83,251	1833,582	4,912	4,736	8,849	3,438	3,865	20,9	952,565	24,581	1833,582	0	199,766	199,766	99,708	0	0	0	0	0	0	0
12:17:08	0	1833,582	4,912	4,785	8,849	3,438	3,857	20,9	952,565	24,581	1833,582	0	199,766	199,766	99,708	0	0	0	0	0	0	0
12:17:08	43,713	1834,019	4,961	4,931	8,849	3,443	3,848	20,9	952,565	24,581	1833,582	0	199,766	199,766	99,708	0	0	0	0	0	0	0
12:17:08	0	1834,019	4,961	4,882	8,849	3,443	3,84	20,9	952,565	24,581	1833,583	0	199,766	199,766	99,708	0	0	0	0	0	0	0
12:17:08	47,875	1834,498	5,107	4,931	8,844	3,448	3,833	20,9	952,565	24,581	1833,584	0	199,766	199,766	99,708	0	0	0	0	0	0	0
12:17:08	0	1834,498	5,107	4,98	8,844	3,448	3,825	20,9	952,565	24,581	1833,585	0	199,766	199,766	99,708	0	0	0	0	0	0	0
12:17:08	-38,513	1834,113	5,156	5,078	8,839	3,444	3,818	20,9	952,565	24,581	1833,585	0	199,766	199,766	99,708	0	0	0	0	0	0	0
12:17:08	0	1834,113	5,156	5,078	8,839	3,444	3,81	20,9	952,565	24,581	1833,586	0	199,766	199,766	99,708	0	0	0	0	0	0	0
12:17:08	0	1834,113	5,156	5,078	8,839	3,444	3,803	20,9	952,565	24,581	1833,586	0	199,766	199,766	99,708	0	0	0	0	0	0	0
12:17:08	4,162	1834,154	5,253	5,078	8,835	3,444	3,796	20,9	952,565	24,581	1833,587	0	199,766	199,766	99,708	0	0	0	0	0	0	0
12:17:08	-89,697	1833,257	5,156	4,98	8,835	3,435	3,789	20,9	952,565	24,581	1833,257	0	199,766	199,766	99,708	0	0	0	0	0	0	0
12:17:08	-43,713	1832,82	5,107	4,931	8,835	3,431	3,782	20,9	952,565	24,581	1832,82	0	199,766	199,766	99,708	0	0	0	0	0	0	0
12:17:08	-131,115	1831,509	4,961	4,785	8,835	3,417	3,775	20,9	952,565	24,581	1831,509	0	199,766	199,766	99,708	0	0	0	0	0	0	0
12:17:08	-43,688	1831,072	4,912	4,736	8,835	3,413	3,768	20,9	952,565	24,581	1831,072	0	199,766	199,766	99,708	0	0	0	0	0	0	0
12:17:08	0	1831,072	4,912	4,785	8,835	3,413	3,761	20,9	952,565	24,581	1831,072	0	199,766	199,766	99,708	0	0	0	0	0	0	0
12:17:08	0	1831,072	4,912	4,785	8,835	3,413	3,754	20,9	952,565	24,581	1831,072	0	199,766	199,766	99,708	0	0	0	0	0	0	0
12:17:08	0	1831,072	4,912	4,736	8,835	3,413	3,747	20,9	952,565	24,581	1831,072	0	199,766	199,766	99,708	0	0	0	0	0	0	0
12:17:08	-83,239	1830,24	4,912	4,785	8,83	3,404	3,741	20,9	952,565	24,581	1830,24	0	199,766	199,766	99,708	0	0	0	0	0	0	0
12:17:08	43,688	1830,677	4,961	4,882	8,83	3,409	3,734	20,9	952,565	24,581	1830,24	0	199,766	199,766	99,708	0	0	0	0	0	0	0
12:17:08	87,39	1831,551	5,058	4,98	8,83	3,418	3,728	20,9	952,565	24,581	1830,242	0	199,766	199,766	99,708	0	0	0	0	0	0	0
12:17:08	-87,39	1830,677	4,961	4,931	8,83	3,409	3,722	20,9	952,565	24,581	1830,242	0	199,766	199,766	99,708	0	0	0	0	0	0	0
12:17:08	-86,413	1829,813	4,961	4,931	8,825	3,4	3,715	20,9	952,565	24,581	1829,813	0	199,766	199,766	99,708	0	0	0	0	0	0	0
12:17:08	91,564	1830,728	5,058	4,931	8,825	3,409	3,709	20,9	952,565	24,581	1829,814	0	199,766	199,766	99,708	0	0	0	0	0	0	0
12:17:08	-91,564	1829,813	4,961	4,931	8,825	3,4	3,703	20,9	952,565	24,581	1829,813	0	199,766	199,766	99,708	0	0	0	0	0	0	0
12:17:08	131,091	1831,124	5,107	4,98	8,825	3,413	3,698	20,9	952,565	24,581	1829,814	0	199,766	199,766	99,708	0	0	0	0	0	0	0
12:17:08	0	1831,124	5,107	5,078	8,825	3,413	3,692	20,9	952,565	24,581	1829,815	0	199,766	199,766	99,708	0	0	0	0	0	0	0
12:17:08	-82,238	1830,301	5,107	4,98	8,82	3,405	3,686	20,9	952,565	24,581	1829,816	0	199,766	199,766	99,708	0	0	0	0	0	0	0
12:17:08	0	1830,301	5,107	4,98	8,82	3,405	3,681	20,9	952,565	24,581	1829,816	0	199,766	199,766	99,708	0	0	0	0	0	0	0
12:17:08	0	1830,301	5,107	4,98	8,82	3,405	3,675	20,9	952,565	24,581	1829,817	0	199,766	199,766	99,708	0	0	0	0	0	0	0
12:17:08	-131,066	1828,991	4,961	4,98	8,82	3,391	3,67	20,9	952,565	24,581	1828,991	0	199,766	199,766	99,708	0	0	0	0	0	0	0
12:17:08	0	1828,991	4,961	4,931	8,82	3,391	3,664	20,9	952,565	24,581	1828,991	0	199,766	199,766	99,708	0	0	0	0	0	0	0
12:17:08	87,377	1829,864	5,058	4,931	8,82	3,4	3,659	20,9	952,565	24,581	1828,991	0	199,766	199,766	99,708	0	0	0	0	0	0	0
12:17:08	-87,377	1828,991	4,961	4,931	8,82	3,391	3,654	20,9	952,565	24,581	1828,991	0	199,766	199,766	99,708	0	0	0	0	0	0	0
12:17:08	0	1828,991	4,961	4,931	8,82	3,391	3,649	20,9	952,565	24,581	1828,991	0	199,766	199,766	99,708	0	0	0	0	0	0	0
12:17:08	0	1828,991	4,961	4,931	8,82	3,391	3,644	20,9	952,565	24,581	1828,991	0	199,766	199,766	99,708	0	0	0	0	0	0	0
12:17:08	0	1828,991	4,961	4,931	8,82	3,391	3,639	20,9	952,565	24,581	1828,991	0	199,766	199,766	99,708	0	0	0	0	0	0	0
12:17:08	0	1828,991	4,961	4,931	8,82	3,391	3,634	20,9	952,565	24,581	1828,991	0	199,766	199,766	99,708	0	0	0	0	0	0	0
12:17:08	87,377	1829,864	5,058	4,931	8,82	3,4	3,629	20,9	952,565	24,581	1828,991	0	199,766	199,766	99,708	0	0	0	0	0	0	0
12:17:08	0	1829,864	5,058	4,98	8,82	3,4	3,625	20,9	952,565	24,581	1828,992	0	199,766	199,766	99,708	0	0	0	0	0	0	0
12:17:08	0	1829,864	5,058	4,98	8,82	3,4	3,62	20,9	952,565	24,581	1828,993	0	199,766	199,766	99,708	0	0	0	0	0	0	0
12:17:08	87,39	1830,738	5,156	4,98	8,82	3,409	3,616	20,9	952,565	24,581	1828,995	0	199,766	199,766	99,708	0	0	0	0	0	0	0
12:17:08	-43,701	1830,301	5,107	4,98	8,82	3,405	3,612	20,9	952,565	24,581	1828,996	0	199,766	199,766	99,708	0	0	0	0	0	0	0
12:17:08	-43,688	1829,864	5,058	4,931	8,82	3,4	3,608	20,9	952,565	24,581	1828,997	0	199,766	199,766	99,708	0	0	0	0	0	0	0
12:17:08	43,688	1830,301	5,107	5,078	8,82	3,405	3,604	20,9	952,565	24,581	1828,998	0	199,766	199,766	99,708	0	0	0	0	0	0	0
12:17:08	43,701	1830,738	5,156	5,078	8,82	3,409	3,6	20,9	952,565	24,581	1829	0	199,766	199,766	99,708	0	0	0	0	0	0	0
12:17:08	-43,701	1830,301	5,107	4,98	8,82	3,405	3,596	20,9	952,565	24,581	1829,001	0	199,766	199,766	99,708	0	0	0	0	0	0	0
12:17:08	-131,066	1828,991	4,961	4,931	8,82	3,391	3,592	20,9	952,565	24,581	1828,991	0	199,766	199,766	99,708	0	0	0	0	0	0	0
12:17:08	0	1828,991	4,961	4,931	8,82	3,391	3,588	20,9	952,565	24,581	1828,991	0	199,766	199,766	99,708	0	0	0	0	0	0	0
12:17:08	0	1828,991	4,961	4,931	8,82	3,391	3,585	20,9	952,565	24,581	1828,991	0	199,766	199,766	99,708	0	0	0	0	0	0	0
12:17:08	0	1828,991	4,961	4,931	8,82	3,391	3,581	20,9	952,565	24,581	1828,991	0	199,766	199,766	99,708	0	0	0	0	0	0	0
12:17:08	87,377	1829,864	5,058	4,931	8,82	3,4	3,577	20,9	952,565	24,581	1828,991	0	199,766	199,766	99,708	0	0	0	0	0	0	0
12:17:08	-87,377	1828,991	4,961	4,882	8,82	3,391	3,574	20,9	952,565	24,581	1828,991	0	199,766	199,766	99,708	0	0	0	0	0	0	0
12:17:08	0	1828,991	4,961	4,882	8,82	3,391	3,57	20,9	952,565	24,581	1828,991	0	199,766	199,766	99,708	0	0	0	0	0	0	0
12:17:08	-43,676	1828,554	4,912	4,882	8,82	3,387	3,566	20,9	952,565	24,581	1828,554	0	199,766	199,766	99,708	0	0	0	0	0	0	0
12:17:08	43,676	1828,991	4,961	4,882	8,82	3,391	3,563	20,9	952,565	24,581	1828,554	0	199,766	199,766	99,708	0	0	0	0	0	0	0
12:17:08	0	1828,991	4,961	4,882	8,82	3,391	3,56	20,9	952,565	24,581	1828,555	0	199,766	199,766	99,708	0	0	0	0	0	0	0
12:17:08	0	1828,991	4,961	4,931	8,82	3,391	3,556	20,9	952,565	24,581	1828,555	0	199,766	199,766	99,708	0	0	0	0	0	0	0
12:17:08	0	1828,991	4,961	4,931	8,82	3,391	3,553	20,9	952,565	24,581	1828,556	0	199,766	199,766	99,708	0	0	0	0	0	0	0
12:17:08	0	1828,991	4,961	4,882	8,82	3,391	3,55	20,9	952,565	24,581	1828,556	0	199,766	199,766	99,708	0	0	0	0	0	0	0
12:17:09	-48,828	1828,502	4,814	4,736	8,825	3,386	3,547	20,9	952,565	24,581	1828,502	0	199,766	199,766	99,708	0	0	0	0	0	0	0
12:17:09	87,353	1829,376	4,912	4,785	8,825	3,395	3,544	20,9	952,565	24,581	1828,503	0	199,463	199,463	99,707	0	0	0	0	0	0	0
12:17:09	92,541	1830,301	5,107	4,931	8,82	3,405	3,541	20,9	952,565	24,581	1828,505	0	199,463	199,463	99,707	0	0	0	0	0	0	0
12:17:09	0	1830,301	5,107	4,98	8,82	3,405	3,538	20,9	952,565	24,581	1828,507	0	199,463	199,463	99,707	0	0	0	0	0	0	0
12:17:09	0	1830,301	5,107	4,931	8,82	3,405	3,536	20,9	952,565	24,581	1828,508	0	199,463	199,463	99,707	0	0	0	0	0	0	0
12:17:09	0	1830,301	5,107	4,98	8,82	3,405	3,533	20,9	952,565	24,581	1828,51	0	199,463	199,463	99,707	0	0	0	0	0	0	0
12:17:09	0	1830,301	5,107	5,078	8,82	3,405	3,531	20,9	952,565	24,581	1828,512	0	199,463	199,463	99,707	0	0	0	0	0	0	0
12:17:09	0	1830,301	5,107	5,078	8,82	3,405	3,528	20,9	952,565	24,581	1828,514	0	199,463	199,463	99,707	0	0	0	0	0	0	0
12:17:09	-43,688	1829,864	5,058	4,931	8,82	3,4	3,526	20,9	952,565	24,581	1828,515	0	199,463	199,463	99,707	0	0	0	0	0	0	0
12:17:09	43,688	1830,301	5,107	4,98	8,82	3,405	3,523	20,9	952,565	24,581	1828,517	0	199,463	199,463	99,707	0	0	0	0	0	0	0
12:17:09	-48,852	1829,813	4,961	4,882	8,825	3,4	3,521	20,9	952,565	24,581	1828,518	0	199,463	199,463	99,707	0	0	0	0	0	0	0
12:17:09	0	1829,813	4,961	4,882	8,825	3,4	3,518	20,9	952,565	24,581	1828,519	0	199,463	199,463	99,707	0	0	0	0	0	0	0
12:17:09	48,852	1830,301	5,107	4,931	8,82	3,405	3,516	20,9	952,565	24,581	1828,521	0	199,463	199,463	99,707	0	0	0	0	0	0	0
12:17:09	0	1830,301	5,107	4,931	8,82	3,405	3,514	20,9	952,565	24,581	1828,523	0	199,463	199,463	99,707	0	0	0	0	0	0	0
12:17:09	-131,066	1828,991	4,961	4,931	8,82	3,391	3,512	20,9	952,565	24,581	1828,523	0	199,463	199,463	99,707	0	0	0	0	0	0	0
12:17:09	87,377	1829,864	5,058	4,882	8,82	3,4	3,509	20,9	952,565	24,581	1828,525	0	199,463	199,463	99,707	0	0	0	0	0	0	0
12:17:09	0	1829,864	5,058	4,931	8,82	3,4	3,507	20,9	952,565	24,581	1828,526	0	199,463	199,463	99,707	0	0	0	0	0	0	0
12:17:09	87,39	1830,738	5,156	5,078	8,82	3,409	3,505	20,9	952,565	24,581	1828,528	0	199,463	199,463	99,707	0	0	0	0	0	0	0
12:17:09	-81,176	1829,926	5,156	5,078	8,815	3,401	3,503	20,9	952,565	24,581	1828,53	0	199,463	199,463	99,707	0	0	0	0	0	0	0
12:17:09	0	1829,926	5,156	4,98	8,815	3,401	3,501	20,9	952,565	24,581	1828,531	0	199,463	199,463	99,707	0	0	0	0	0	0	0
12:17:09	-43,688	1829,49	5,107	4,931	8,815	3,396	3,499	20,9	952,565	24,581	1828,532	0	199,463	199,463	99,707	0	0	0	0	0	0	0
12:17:09	37,475	1829,864	5,058	4,931	8,82	3,4	3,497	20,9	952,565	24,581	1828,533	0	199,463	199,463	99,707	0	0	0	0	0	0	0
12:17:09	0	1829,864	5,058	4,931	8,82	3,4	3,495	20,9	952,565	24,581	1828,535	0	199,463	199,463	99,707	0	0	0	0	0	0	0
12:17:09	-37,475	1829,49	5,107	4,98	8,815	3,396	3,493	20,9	952,565	24,581	1828,536	0	199,463	199,463	99,707	0	0	0	0	0	0	0
12:17:09	-43,688	1829,053	5,058	4,98	8,815	3,392	3,491	20,9	952,565	24,581	1828,536	0	199,463	199,463	99,707	0	0	0	0	0	0	0
12:17:09	-87,377	1828,179	4,961	4,931	8,815	3,383	3,489	20,9	952,565	24,581	1828,179	0	199,463	199,463	99,707	0	0	0	0	0	0	0
12:17:09	0	1828,179	4,961	4,931	8,815	3,383	3,487	20,9	952,565	24,581	1828,179	0	199,463	199,463	99,707	0	0	0	0	0	0	0
12:17:09	87,377	1829,053	5,058	4,931	8,815	3,392	3,485	20,9	952,565	24,581	1828,18	0	199,463	199,463	99,707	0	0	0	0	0	0	0
12:17:09	-87,377	1828,179	4,961	4,931	8,815	3,383	3,483	20,9	952,565	24,581	1828,179	0	199,463	199,463	99,707	0	0	0	0	0	0	0
12:17:09	0	1828,179	4,961	4,931	8,815	3,383	3,481	20,9	952,565	24,581	1828,179	0	199,463	199,463	99,707	0	0	0	0	0	0	0
12:17:09	131,066	1829,49	5,107	4,98	8,815	3,396	3,48	20,9	952,565	24,581	1828,18	0	199,463	199,463	99,707	0	0	0	0	0	0	0
12:17:09	0	1829,49	5,107	4,98	8,815	3,396	3,478	20,9	952,565	24,581	1828,181	0	199,463	199,463	99,707	0	0	0	0	0	0	0
12:17:09	-131,066	1828,179	4,961	4,931	8,815	3,383	3,476	20,9	952,565	24,581	1828,179	0	199,463	199,463	99,707	0	0	0	0	0	0	0
12:17:09	131,066	1829,49	5,107	4,98	8,815	3,396	3,475	20,9	952,565	24,581	1828,18	0	199,463	199,463	99,707	0	0	0	0	0	0	0
12:17:09	0	1829,49	5,107	5,078	8,815	3,396	3,473	20,9	952,565	24,581	1828,182	0	199,463	199,463	99,707	0	0	0	0	0	0	0
12:17:09	-43,688	1829,053	5,058	4,98	8,815	3,392	3,472	20,9	952,565	24,581	1828,182	0	199,463	199,463	99,707	0	0	0	0	0	0	0
12:17:09	0	1829,053	5,058	4,931	8,815	3,392	3,47	20,9	952,565	24,581	1828,183	0	199,463	199,463	99,707	0	0	0	0	0	0	0
12:17:09	43,688	1829,49	5,107	4,98	8,815	3,396	3,468	20,9	952,565	24,581	1828,184	0	199,463	199,463	99,707	0	0	0	0	0	0	0
12:17:09	0	1829,49	5,107	4,931	8,815	3,396	3,467	20,9	952,565	24,581	1828,186	0	199,463	199,463	99,707	0	0	0	0	0	0	0
12:17:09	43,688	1829,926	5,156	4,98	8,815	3,401	3,466	20,9	952,565	24,581	1828,187	0	199,463	199,463	99,707	0	0	0	0	0	0	0
12:17:09	-6,213	1829,864	5,058	4,882	8,82	3,4	3,464	20,9	952,565	24,581	1828,189	0	199,463	199,463	99,707	0	0	0	0	0	0	0
12:17:09	-87,377	1828,991	4,961	4,931	8,82	3,391	3,463	20,9	952,565	24,581	1828,19	0	199,463	199,463	99,707	0	0	0	0	0	0	0
12:17:09	87,377	1829,864	5,058	4,931	8,82	3,4	3,462	20,9	952,565	24,581	1828,192	0	199,463	199,463	99,707	0	0	0	0	0	0	0
12:17:09	0	1829,864	5,058	4,931	8,82	3,4	3,461	20,9	952,565	24,581	1828,193	0	199,463	199,463	99,707	0	0	0	0	0	0	0
12:17:09	43,688	1830,301	5,107	4,98	8,82	3,405	3,46	20,9	952,565	24,581	1828,195	0	199,463	199,463	99,707	0	0	0	0	0	0	0
12:17:09	0	1830,301	5,107	4,931	8,82	3,405	3,458	20,9	952,565	24,581	1828,197	0	199,463	199,463	99,707	0	0	0	0	0	0	0
12:17:09	0	1830,301	5,107	4,98	8,82	3,405	3,457	20,9	952,565	24,581	1828,199	0	199,463	199,463	99,707	0	0	0	0	0	0	0
12:17:09	-43,688	1829,864	5,058	4,882	8,82	3,4	3,456	20,9	952,565	24,581	1828,201	0	199,463	199,463	99,707	0	0	0	0	0	0	0
12:17:09	0	1829,864	5,058	4,931	8,82	3,4	3,455	20,9	952,565	24,581	1828,203	0	199,463	199,463	99,707	0	0	0	0	0	0	0
12:17:09	0	1829,864	5,058	4,98	8,82	3,4	3,454	20,9	952,565	24,581	1828,204	0	199,463	199,463	99,707	0	0	0	0	0	0	0
12:17:09	6,213	1829,926	5,156	5,078	8,815	3,401	3,453	20,9	952,565	24,581	1828,206	0	199,463	199,463	99,707	0	0	0	0	0	0	0
12:17:09	87,39	1830,8	5,253	5,078	8,815	3,41	3,452	20,9	952,565	24,581	1828,209	0	199,463	199,463	99,707	0	0	0	0	0	0	0
12:17:09	-87,39	1829,926	5,156	5,078	8,815	3,401	3,451	20,9	952,565	24,581	1828,21	0	199,463	199,463	99,707	0	0	0	0	0	0	0
12:17:09	0	1829,926	5,156	5,078	8,815	3,401	3,45	20,9	952,565	24,581	1828,212	0	199,463	199,463	99,707	0	0	0	0	0	0	0
12:17:09	-43,688	1829,49	5,107	5,078	8,815	3,396	3,449	20,9	952,565	24,581	1828,213	0	199,463	199,463	99,707	0	0	0	0	0	0	0
12:17:09	-43,688	1829,053	5,058	4,98	8,815	3,392	3,448	20,9	952,565	24,581	1828,214	0	199,463	199,463	99,707	0	0	0	0	0	0	0
12:17:09	0	1829,053	5,058	4,98	8,815	3,392	3,447	20,9	952,565	24,581	1828,215	0	199,463	199,463	99,707	0	0	0	0	0	0	0
12:17:09	-87,377	1828,179	4,961	4,98	8,815	3,383	3,446	20,9	952,565	24,581	1828,179	0	199,463	199,463	99,707	0	0	0	0	0	0	0
12:17:09	0	1828,179	4,961	4,882	8,815	3,383	3,444	20,9	952,565	24,581	1828,179	0	199,463	199,463	99,707	0	0	0	0	0	0	0
12:17:09	-4,187	1828,137	4,961	4,882	8,815	3,382	3,443	20,9	952,565	24,581	1828,137	0	199,463	199,463	99,707	0	0	0	0	0	0	0
12:17:09	87,365	1829,011	5,058	4,882	8,815	3,391	3,442	20,9	952,565	24,581	1828,138	0	199,463	199,463	99,707	0	0	0	0	0	0	0
12:17:09	-83,178	1828,179	4,961	4,785	8,815	3,383	3,441	20,9	952,565	24,581	1828,138	0	199,463	199,463	99,707	0	0	0	0	0	0	0
12:17:09	-4,187	1828,137	4,961	4,882	8,815	3,382	3,44	20,9	952,565	24,581	1828,137	0	199,463	199,463	99,707	0	0	0	0	0	0	0
12:17:09	4,187	1828,179	4,961	4,882	8,815	3,383	3,439	20,9	952,565	24,581	1828,137	0	199,463	199,463	99,707	0	0	0	0	0	0	0
12:17:09	-4,187	1828,137	4,961	4,882	8,815	3,382	3,438	20,9	952,565	24,581	1828,137	0	199,463	199,463	99,707	0	0	0	0	0	0	0
12:17:09	0	1828,137	4,961	4,931	8,815	3,382	3,437	20,9	952,565	24,581	1828,137	0	199,463	199,463	99,707	0	0	0	0	0	0	0
12:17:09	49,89	1828,636	5,107	4,98	8,811	3,388	3,436	20,9	952,565	24,581	1828,138	0	199,463	199,463	99,707	0	0	0	0	0	0	0
12:17:09	-43,688	1828,199	5,058	4,931	8,811	3,383	3,435	20,9	952,565	24,581	1828,138	0	199,463	199,463	99,707	0	0	0	0	0	0	0
12:17:09	0	1828,199	5,058	4,931	8,811	3,383	3,434	20,9	952,565	24,581	1828,138	0	199,463	199,463	99,707	0	0	0	0	0	0	0
12:17:09	0	1828,199	5,058	4,882	8,811	3,383	3,433	20,9	952,565	24,581	1828,138	0	199,463	199,463	99,707	0	0	0	0	0	0	0
12:17:09	0	1828,199	5,058	4,882	8,811	3,383	3,432	20,9	952,565	24,581	1828,138	0	199,463	199,463	99,707	0	0	0	0	0	0	0
12:17:09	0	1828,199	5,058	4,785	8,811	3,383	3,431	20,9	952,565	24,581	1828,138	0	199,463	199,463	99,707	0	0	0	0	0	0	0
12:17:09	-87,353	1827,325	4,961	4,785	8,811	3,374	3,43	20,9	952,565	24,581	1827,325	0	199,463	199,463	99,707	0	0	0	0	0	0	0
12:17:09	87,353	1828,199	5,058	4,882	8,811	3,383	3,429	20,9	952,565	24,581	1827,326	0	199,463	199,463	99,707	0	0	0	0	0	0	0
12:17:09	-87,353	1827,325	4,961	4,882	8,811	3,374	3,428	20,9	952,565	24,581	1827,325	0	199,463	199,463	99,707	0	0	0	0	0	0	0
12:17:09	0	1827,325	4,961	4,882	8,811	3,374	3,427	20,9	952,565	24,581	1827,326	0	199,463	199,463	99,707	0	0	0	0	0	0	0
12:17:09	0	1827,325	4,961	4,882	8,811	3,374	3,425	20,9	952,565	24,581	1827,325	0	199,463	199,463	99,707	0	0	0	0	0	0	0
12:17:09	0	1827,325	4,961	4,931	8,811	3,374	3,424	20,9	952,565	24,581	1827,326	0	199,463	199,463	99,707	0	0	0	0	0	0	0
12:17:09	0	1827,325	4,961	4,882	8,811	3,374	3,423	20,9	952,565	24,581	1827,325	0	199,463	199,463	99,707	0	0	0	0	0	0	0
12:17:09	0	1827,325	4,961	4,882	8,811	3,374	3,423	20,9	952,565	24,581	1827,326	0	199,463	199,463	99,707	0	0	0	0	0	0	0
12:17:09	0	1827,325	4,961	4,931	8,811	3,374	3,422	20,9	952,565	24,581	1827,325	0	199,463	199,463	99,707	0	0	0	0	0	0	0
12:17:09	131,042	1828,636	5,107	4,931	8,811	3,388	3,421	20,9	952,565	24,581	1827,327	0	199,463	199,463	99,707	0	0	0	0	0	0	0
12:17:09	-131,042	1827,325	4,961	4,931	8,811	3,374	3,42	20,9	952,565	24,581	1827,325	0	199,463	199,463	99,707	0	0	0	0	0	0	0
12:17:09	0	1827,325	4,961	4,931	8,811	3,374	3,419	20,9	952,565	24,581	1827,326	0	199,463	199,463	99,707	0	0	0	0	0	0	0
12:17:09	87,353	1828,199	5,058	4,98	8,811	3,383	3,418	20,9	952,565	24,581	1827,327	0	199,463	199,463	99,707	0	0	0	0	0	0	0
12:17:09	87,377	1829,073	5,156	5,078	8,811	3,392	3,418	20,9	952,565	24,581	1827,328	0	199,463	199,463	99,707	0	0	0	0	0	0	0
12:17:09	-93,579	1828,137	4,961	4,931	8,815	3,382	3,417	20,9	952,565	24,581	1827,329	0	199,463	199,463	99,707	0	0	0	0	0	0	0
12:17:09	-45,678	1827,68	4,814	4,785	8,82	3,378	3,416	20,9	952,565	24,581	1827,329	0	199,463	199,463	99,707	0	0	0	0	0	0	0
12:17:09	87,353	1828,554	4,912	4,882	8,82	3,387	3,416	20,9	952,565	24,581	1827,331	0	199,463	199,463	99,707	0	0	0	0	0	0	0
12:17:09	93,579	1829,49	5,107	4,98	8,815	3,396	3,415	20,9	952,565	24,581	1827,333	0	199,463	199,463	99,707	0	0	0	0	0	0	0
12:17:09	0	1829,49	5,107	5,078	8,815	3,396	3,415	20,9	952,565	24,581	1827,335	0	199,463	199,463	99,707	0	0	0	0	0	0	0
12:17:09	43,688	1829,926	5,156	5,078	8,815	3,401	3,415	20,9	953,025	24,581	1827,337	0	199,463	199,463	99,707	0	0	0	0	0	0	0
12:17:09	-0,463	1829,922	5,156	5,078	8,815	3,401	3,414	20,9	953,025	24,581	1827,34	0	199,463	199,463	99,707	0	0	0	0	0	0	0
12:17:09	0	1829,922	5,156	5,127	8,815	3,401	3,414	20,9	953,025	24,581	1827,342	0	199,463	199,463	99,707	0	0	0	0	0	0	0
12:17:09	-43,701	1829,485	5,107	4,98	8,815	3,396	3,414	20,9	953,025	24,581	1827,345	0	199,463	199,463	99,707	0	0	0	0	0	0	0
12:17:09	-131,042	1828,174	4,961	4,931	8,815	3,383	3,413	20,9	953,025	24,581	1827,345	0	199,463	199,463	99,707	0	0	0	0	0	0	0
12:17:09	87,365	1829,048	5,058	4,98	8,815	3,392	3,413	20,9	953,025	24,581	1827,347	0	199,463	199,463	99,707	0	0	0	0	0	0	0
12:17:09	87,377	1829,922	5,156	5,127	8,815	3,401	3,413	20,9	953,025	24,581	1827,35	0	199,463	199,463	99,707	0	0	0	0	0	0	0
12:17:09	131,079	1831,233	5,302	5,322	8,815	3,414	3,413	20,9	953,025	24,581	1827,353	0	199,463	199,463	99,707	0	0	0	0	0	0	0
12:17:09	131,115	1832,544	5,449	5,566	8,815	3,428	3,413	20,9	953,025	24,581	1827,359	0	199,463	199,463	99,707	0	0	0	0	0	0	0
12:17:10	343,566	1835,979	5,742	5,761	8,82	3,463	3,414	20,9	953,025	24,581	1827,367	0	199,463	199,463	99,707	0	0	0	0	0	0	0
12:17:10	348,974	1839,469	6,035	6,298	8,825	3,499	3,416	20,9	953,025	24,581	1827,379	0	199,408	199,408	99,706	0	0	0	0	0	0	0
12:17:10	557,788	1845,047	6,377	6,738	8,839	3,557	3,418	20,9	953,025	24,581	1827,397	0	199,408	199,408	99,706	0	0	0	0	0	0	0
12:17:10	601,806	1851,065	6,767	7,226	8,854	3,619	3,422	20,9	953,025	24,581	1827,421	0	199,408	199,408	99,706	0	0	0	0	0	0	0
12:17:10	682,556	1857,891	7,06	7,861	8,878	3,689	3,428	20,9	953,025	24,581	1827,451	0	199,408	199,408	99,706	0	0	0	0	0	0	0
12:17:10	896,972	1866,86	7,402	8,3	8,911	3,782	3,434	20,9	953,025	24,581	1827,491	0	199,408	199,408	99,706	0	0	0	0	0	0	0
12:17:10	767,7	1874,537	7,597	8,642	8,945	3,861	3,443	20,9	953,025	24,581	1827,538	0	199,408	199,408	99,706	0	0	0	0	0	0	0
12:17:10	894,335	1883,481	7,744	8,838	8,989	3,953	3,453	20,9	953,025	24,581	1827,594	0	199,408	199,408	99,706	0	0	0	0	0	0	0
12:17:10	663,073	1890,112	7,548	8,838	9,036	4,021	3,464	20,9	953,025	24,581	1827,656	0	199,408	199,408	99,706	0	0	0	0	0	0	0
12:17:10	1198,071	1902,092	7,841	9,423	9,09	4,145	3,477	20,9	953,025	24,581	1827,731	0	199,408	199,408	99,706	0	0	0	0	0	0	0
12:17:10	1043,713	1912,529	7,988	9,472	9,142	4,252	3,493	20,9	953,025	24,581	1827,815	0	199,408	199,408	99,706	0	0	0	0	0	0	0
12:17:10	1085,144	1923,381	8,183	10,058	9,193	4,364	3,51	20,9	953,025	24,581	1827,911	0	199,408	199,408	99,706	0	0	0	0	0	0	0
12:17:10	1268,029	1936,061	8,574	10,498	9,245	4,495	3,529	20,9	953,025	24,581	1828,019	0	199,408	199,408	99,706	0	0	0	0	0	0	0
12:17:10	1071,887	1946,78	8,72	10,937	9,299	4,605	3,55	20,9	953,025	24,581	1828,138	0	199,408	199,408	99,706	0	0	0	0	0	0	0
12:17:10	1475,927	1961,539	9,355	11,425	9,35	4,758	3,574	20,9	953,025	24,581	1828,271	0	199,408	199,408	99,706	0	0	0	0	0	0	0
12:17:10	1525,293	1976,792	9,941	12,158	9,406	4,915	3,6	20,9	953,025	24,581	1828,42	0	199,408	199,408	99,706	0	0	0	0	0	0	0
12:17:10	1252,71	1989,319	10,136	11,816	9,467	5,044	3,628	20,9	953,025	24,581	1828,581	0	199,408	199,408	99,706	0	0	0	0	0	0	0
12:17:10	957,8	1998,897	9,941	12,256	9,532	5,143	3,658	20,9	953,025	24,581	1828,751	0	199,408	199,408	99,706	0	0	0	0	0	0	0
12:17:10	1324,047	2012,138	10,136	12,744	9,597	5,279	3,69	20,9	953,025	24,581	1828,934	0	199,408	199,408	99,706	0	0	0	0	0	0	0
12:17:10	1437,17	2026,509	10,527	13,379	9,659	5,427	3,724	20,9	953,025	24,581	1829,132	0	199,408	199,408	99,706	0	0	0	0	0	0	0
12:17:10	1478,967	2041,299	10,966	13,574	9,72	5,58	3,76	20,9	953,025	24,581	1829,344	0	199,408	199,408	99,706	0	0	0	0	0	0	0
12:17:10	1831,152	2059,611	11,943	14,599	9,773	5,769	3,8	20,9	953,025	24,581	1829,574	0	199,408	199,408	99,706	0	0	0	0	0	0	0
12:17:10	1275,146	2072,362	12,138	15,088	9,835	5,9	3,841	20,9	953,025	24,581	1829,817	0	199,408	199,408	99,706	0	0	0	0	0	0	0
12:17:10	1467,944	2087,042	12,627	15,332	9,892	6,051	3,884	20,9	953,025	24,581	1830,074	0	199,408	199,408	99,706	0	0	0	0	0	0	0
12:17:10	1064,453	2097,686	12,675	15,429	9,95	6,161	3,929	20,9	953,025	24,581	1830,342	0	199,408	199,408	99,706	0	0	0	0	0	0	0
12:17:10	1272,094	2110,407	12,773	15,429	10,017	6,292	3,975	20,9	953,025	24,581	1830,622	0	199,408	199,408	99,706	0	0	0	0	0	0	0
12:17:10	1547,216	2125,879	13,261	16,162	10,079	6,452	4,024	20,9	953,025	24,581	1830,917	0	199,408	199,408	99,706	0	0	0	0	0	0	0
12:17:10	1203,149	2137,911	13,31	15,82	10,145	6,576	4,074	20,9	953,025	24,581	1831,224	0	199,408	199,408	99,706	0	0	0	0	0	0	0
12:17:10	1447,143	2152,382	13,457	16,015	10,219	6,725	4,126	20,9	953,025	24,581	1831,545	0	199,408	199,408	99,706	0	0	0	0	0	0	0
12:17:10	1030,224	2162,684	13,261	15,625	10,288	6,831	4,179	20,9	953,025	24,581	1831,876	0	199,408	199,408	99,706	0	0	0	0	0	0	0
12:17:10	1397,778	2176,662	13,506	15,967	10,354	6,975	4,234	20,9	953,025	24,581	1832,221	0	199,408	199,408	99,706	0	0	0	0	0	0	0
12:17:10	1234,57	2189,008	13,652	16,357	10,416	7,103	4,29	20,9	953,025	24,581	1832,578	0	199,408	199,408	99,706	0	0	0	0	0	0	0
12:17:10	1479,199	2203,8	14,14	16,504	10,474	7,255	4,348	20,9	953,025	24,581	1832,949	0	199,408	199,408	99,706	0	0	0	0	0	0	0
12:17:10	1234,399	2216,144	14,433	16,699	10,528	7,382	4,408	20,9	953,025	24,581	1833,332	0	199,408	199,408	99,706	0	0	0	0	0	0	0
12:17:10	1650,659	2232,651	15,215	17,285	10,58	7,553	4,469	20,9	953,025	24,581	1833,731	0	199,408	199,408	99,706	0	0	0	0	0	0	0
12:17:10	1138,061	2244,031	15,41	17,724	10,634	7,67	4,532	20,9	953,025	24,581	1834,142	0	199,408	199,408	99,706	0	0	0	0	0	0	0
12:17:10	915,161	2253,183	15,41	17,627	10,686	7,764	4,595	20,9	953,025	24,581	1834,561	0	199,408	199,408	99,706	0	0	0	0	0	0	0
12:17:10	1598,291	2269,166	16,045	18,115	10,742	7,929	4,661	20,9	953,025	24,581	1834,995	0	199,408	199,408	99,706	0	0	0	0	0	0	0
12:17:10	992,382	2279,089	16,045	18,164	10,799	8,031	4,727	20,9	953,025	24,581	1835,44	0	199,408	199,408	99,706	0	0	0	0	0	0	0
12:17:10	938,989	2288,479	15,898	18,066	10,859	8,128	4,793	20,9	953,025	24,581	1835,893	0	199,408	199,408	99,706	0	0	0	0	0	0	0
12:17:10	951,22	2297,992	15,849	17,773	10,916	8,226	4,861	20,9	953,025	24,581	1836,355	0	199,408	199,408	99,706	0	0	0	0	0	0	0
12:17:10	1369,897	2311,691	16,24	18,115	10,972	8,367	4,93	20,9	953,025	24,581	1836,83	0	199,408	199,408	99,706	0	0	0	0	0	0	0
12:17:10	1120,214	2322,893	16,533	18,506	11,02	8,483	4,999	20,9	953,025	24,581	1837,316	0	199,408	199,408	99,706	0	0	0	0	0	0	0
12:17:10	1283,032	2335,723	16,924	18,701	11,071	8,615	5,07	20,9	953,025	24,581	1837,814	0	199,408	199,408	99,706	0	0	0	0	0	0	0
12:17:10	656,787	2342,291	16,728	18,701	11,119	8,683	5,141	20,9	953,025	24,581	1838,319	0	199,408	199,408	99,706	0	0	0	0	0	0	0
12:17:10	1325,17	2355,543	17,168	18,945	11,17	8,82	5,213	20,9	953,025	24,581	1838,836	0	199,408	199,408	99,706	0	0	0	0	0	0	0
12:17:10	1048,266	2366,025	17,314	18,945	11,221	8,928	5,286	20,9	953,025	24,581	1839,363	0	199,408	199,408	99,706	0	0	0	0	0	0	0
12:17:10	1222,705	2378,252	17,656	19,336	11,272	9,054	5,36	20,9	953,025	24,581	1839,902	0	199,408	199,408	99,706	0	0	0	0	0	0	0
12:17:10	745,507	2385,707	17,51	19,336	11,322	9,131	5,434	20,9	953,025	24,581	1840,448	0	199,408	199,408	99,706	0	0	0	0	0	0	0
12:17:10	1603,491	2401,742	18,291	19,824	11,37	9,296	5,509	20,9	953,025	24,581	1841,009	0	199,408	199,408	99,706	0	0	0	0	0	0	0
12:17:10	862,597	2410,368	18,291	19,873	11,419	9,385	5,585	20,9	953,025	24,581	1841,579	0	199,408	199,408	99,706	0	0	0	0	0	0	0
12:17:10	1136,499	2421,733	18,633	20,166	11,464	9,502	5,662	20,9	953,025	24,581	1842,159	0	199,408	199,408	99,706	0	0	0	0	0	0	0
12:17:10	921,264	2430,946	18,828	20,41	11,506	9,597	5,739	20,9	953,025	24,581	1842,748	0	199,408	199,408	99,706	0	0	0	0	0	0	0
12:17:10	1168,286	2442,629	19,267	20,556	11,547	9,717	5,817	20,9	953,025	24,581	1843,347	0	199,408	199,408	99,706	0	0	0	0	0	0	0
12:17:10	848,828	2451,117	19,316	20,605	11,593	9,805	5,896	20,9	953,025	24,581	1843,955	0	199,408	199,408	99,706	0	0	0	0	0	0	0
12:17:10	939,843	2460,515	19,512	20,898	11,635	9,902	5,974	20,9	953,025	24,581	1844,572	0	199,408	199,408	99,706	0	0	0	0	0	0	0
12:17:10	712,353	2467,639	19,463	20,556	11,678	9,975	6,053	20,9	953,025	24,581	1845,195	0	199,408	199,408	99,706	0	0	0	0	0	0	0
12:17:10	943,92	2477,078	19,609	20,752	11,723	10,072	6,131	20,9	953,025	24,581	1845,827	0	199,408	199,408	99,706	0	0	0	0	0	0	0
12:17:10	802,807	2485,106	19,658	20,752	11,765	10,155	6,21	20,9	953,025	24,581	1846,466	0	199,408	199,408	99,706	0	0	0	0	0	0	0
12:17:10	936,572	2494,472	19,853	20,898	11,807	10,252	6,29	20,9	953,025	24,581	1847,114	0	199,408	199,408	99,706	0	0	0	0	0	0	0
12:17:10	672,094	2501,193	19,853	20,947	11,845	10,321	6,369	20,9	953,025	24,581	1847,768	0	199,408	199,408	99,706	0	0	0	0	0	0	0
12:17:10	1143,945	2512,632	20,342	21,289	11,883	10,439	6,448	20,9	953,025	24,581	1848,433	0	199,408	199,408	99,706	0	0	0	0	0	0	0
12:17:10	674,609	2519,379	20,342	21,338	11,921	10,509	6,528	20,9	953,025	24,581	1849,104	0	199,408	199,408	99,706	0	0	0	0	0	0	0
12:17:10	588,916	2525,268	20,342	21,484	11,954	10,569	6,607	20,9	953,025	24,581	1849,78	0	199,408	199,408	99,706	0	0	0	0	0	0	0
12:17:10	956,054	2534,828	20,635	21,631	11,992	10,668	6,687	20,9	953,025	24,581	1850,465	0	199,408	199,408	99,706	0	0	0	0	0	0	0
12:17:10	709,643	2541,925	20,586	21,484	12,034	10,741	6,766	20,9	953,025	24,581	1851,157	0	199,408	199,408	99,706	0	0	0	0	0	0	0
12:17:10	719,238	2549,117	20,635	21,484	12,072	10,815	6,846	20,9	953,025	24,581	1851,855	0	199,408	199,408	99,706	0	0	0	0	0	0	0
12:17:10	792,211	2557,039	20,83	21,68	12,106	10,897	6,925	20,9	953,025	24,581	1852,56	0	199,408	199,408	99,706	0	0	0	0	0	0	0
12:17:10	734,692	2564,386	20,83	21,826	12,147	10,973	7,005	20,9	953,025	24,581	1853,272	0	199,408	199,408	99,706	0	0	0	0	0	0	0
12:17:10	821,752	2572,604	21,074	21,826	12,18	11,057	7,084	20,9	953,025	24,581	1853,991	0	199,408	199,408	99,706	0	0	0	0	0	0	0
12:17:10	724,438	2579,848	21,221	21,826	12,213	11,132	7,163	20,9	953,025	24,581	1854,717	0	199,408	199,408	99,706	0	0	0	0	0	0	0
12:17:10	773,461	2587,583	21,416	22,119	12,245	11,212	7,243	20,9	953,025	24,581	1855,45	0	199,408	199,408	99,706	0	0	0	0	0	0	0
12:17:10	972,485	2597,307	21,855	22,363	12,276	11,312	7,323	20,9	953,025	24,581	1856,192	0	199,408	199,408	99,706	0	0	0	0	0	0	0
12:17:10	543,359	2602,741	21,904	22,656	12,304	11,368	7,402	20,9	953,025	24,581	1856,938	0	199,408	199,408	99,706	0	0	0	0	0	0	0
12:17:10	920,971	2611,951	22,295	22,949	12,334	11,463	7,482	20,9	953,025	24,581	1857,693	0	199,408	199,408	99,706	0	0	0	0	0	0	0
12:17:10	503,247	2616,983	22,295	22,851	12,362	11,515	7,561	20,9	953,025	24,581	1858,453	0	199,408	199,408	99,706	0	0	0	0	0	0	0
12:17:10	735,937	2624,343	22,49	22,998	12,393	11,591	7,64	20,9	953,025	24,581	1859,218	0	199,408	199,408	99,706	0	0	0	0	0	0	0
12:17:10	530,81	2629,651	22,539	23,096	12,42	11,645	7,718	20,9	953,025	24,581	1859,989	0	199,408	199,408	99,706	0	0	0	0	0	0	0
12:17:10	627,246	2635,923	22,685	23,193	12,447	11,71	7,796	20,9	953,025	24,581	1860,765	0	199,408	199,408	99,706	0	0	0	0	0	0	0
12:17:10	583,471	2641,758	22,783	23,291	12,474	11,77	7,874	20,9	953,025	24,581	1861,546	0	199,408	199,408	99,706	0	0	0	0	0	0	0
12:17:10	568,408	2647,442	22,881	23,437	12,501	11,829	7,952	20,9	953,025	24,581	1862,332	0	199,408	199,408	99,706	0	0	0	0	0	0	0
12:17:10	673,852	2654,181	23,076	23,437	12,528	11,898	8,029	20,9	953,025	24,581	1863,124	0	199,408	199,408	99,706	0	0	0	0	0	0	0
12:17:10	309,35	2657,274	22,881	23,34	12,556	11,93	8,106	20,9	953,025	24,581	1863,918	0	199,408	199,408	99,706	0	0	0	0	0	0	0
12:17:10	602,221	2663,296	23,076	23,535	12,579	11,992	8,182	20,9	953,025	24,581	1864,717	0	199,408	199,408	99,706	0	0	0	0	0	0	0
12:17:10	634,423	2669,64	23,223	23,535	12,606	12,058	8,258	20,9	953,025	24,581	1865,522	0	199,408	199,408	99,706	0	0	0	0	0	0	0
12:17:10	411,23	2673,753	23,223	23,437	12,629	12,1	8,333	20,9	953,025	24,581	1866,33	0	199,408	199,408	99,706	0	0	0	0	0	0	0
12:17:10	485,327	2678,606	23,223	23,535	12,657	12,15	8,408	20,9	953,025	24,581	1867,142	0	199,408	199,408	99,706	0	0	0	0	0	0	0
12:17:10	513,427	2683,74	23,32	23,633	12,68	12,203	8,483	20,9	953,025	24,581	1867,959	0	199,408	199,408	99,706	0	0	0	0	0	0	0
12:17:10	340,649	2687,147	23,32	23,682	12,699	12,238	8,556	20,9	953,025	24,581	1868,778	0	199,408	199,408	99,706	0	0	0	0	0	0	0
12:17:10	556,665	2692,713	23,467	23,73	12,722	12,296	8,63	20,9	953,025	24,581	1869,602	0	199,408	199,408	99,706	0	0	0	0	0	0	0
12:17:10	292,041	2695,634	23,418	23,535	12,741	12,326	8,702	20,9	953,025	24,581	1870,428	0	199,408	199,408	99,706	0	0	0	0	0	0	0
12:17:10	627,392	2701,908	23,711	23,73	12,76	12,39	8,774	21,2	953,025	24,581	1871,259	0	199,408	199,408	99,706	0	0	0	0	0	0	0
12:17:10	413,5	2706,043	23,711	23,877	12,783	12,433	8,846	21,2	953,025	24,581	1872,094	0	199,408	199,408	99,706	0	0	0	0	0	0	0
12:17:10	241,552	2708,458	23,613	23,828	12,802	12,458	8,917	21,2	953,025	24,581	1872,931	0	199,408	199,408	99,706	0	0	0	0	0	0	0
12:17:10	335,034	2711,809	23,613	23,828	12,821	12,492	8,987	21,2	953,025	24,581	1873,769	0	199,408	199,408	99,706	0	0	0	0	0	0	0
12:17:10	530,712	2717,116	23,808	24,072	12,84	12,547	9,057	21,2	953,025	24,581	1874,613	0	199,408	199,408	99,706	0	0	0	0	0	0	0
12:17:10	290,063	2720,016	23,76	23,73	12,859	12,577	9,126	21,2	953,025	24,581	1875,458	0	199,408	199,408	99,706	0	0	0	0	0	0	0
[truncated: 6,467 more rows]
