# Supplementary material for: Testing of pandemic ventilators under early and agile development
Source: Front Med Technol. 2022 Aug 16;4:899328. doi: 10.3389/fmedt.2022.899328 (PMC9424737; doi:10.3389/fmedt.2022.899328)
Supplement: Supplementary file 3 [file Data_Sheet_2.ZIP › Accuracy of Controls Systems/01_Data Storage/01_Raw Measurement Data/Hamilton T1/Hamilton T1_v1/part_2_test_05.csv]

Time	Flow	Lung tidal volume	p alveole	Airway pressure	Bellows position	Intrapleural pressure	Cardial pressure	Fraction of O2 inspir	Ambient pressure	Temperature Celsius	FRC actual	Shunt fraction	Partial pressure O2 air chamber	Partial pressure O2 effectiv	Oxygen sat pulm. capillaries	NA	NA	NA	NA	NA	NA	NA
12:20:02	-56,005	2345,449	15,068	15,088	11,226	8,715	8,772	21,1	952,565	24,581	2342,336	0	201,733	201,733	99,716	0	0	0	0	0	0	0
12:20:03	-93,115	2344,517	14,97	14,99	11,226	8,706	8,77	21,1	952,565	24,581	2342,338	0	201,733	201,733	99,716	0	0	0	0	0	0	0
12:20:03	0	2344,517	14,97	15,088	11,226	8,706	8,769	21,1	952,565	24,581	2342,34	0	201,733	201,733	99,716	0	0	0	0	0	0	0
12:20:03	149,121	2346,009	15,068	14,941	11,229	8,721	8,768	21,1	952,565	24,581	2342,344	0	201,733	201,733	99,716	0	0	0	0	0	0	0
12:20:03	-172,241	2344,286	14,873	14,843	11,23	8,703	8,767	21,1	952,565	24,581	2342,346	0	201,733	201,733	99,716	0	0	0	0	0	0	0
12:20:03	93,09	2345,217	14,97	15,136	11,23	8,713	8,766	21,1	952,565	24,581	2342,348	0	201,733	201,733	99,716	0	0	0	0	0	0	0
12:20:03	-93,09	2344,286	14,873	14,941	11,23	8,703	8,765	21,1	952,565	24,581	2342,35	0	201,733	201,733	99,716	0	0	0	0	0	0	0
12:20:03	93,09	2345,217	14,97	15,088	11,23	8,713	8,764	21,1	952,565	24,581	2342,353	0	201,733	201,733	99,716	0	0	0	0	0	0	0
12:20:03	-116,503	2344,052	14,922	14,941	11,226	8,701	8,762	21,1	952,565	24,581	2342,355	0	201,733	201,733	99,716	0	0	0	0	0	0	0
12:20:03	46,533	2344,517	14,97	15,088	11,226	8,706	8,761	21,1	952,565	24,581	2342,357	0	201,733	201,733	99,716	0	0	0	0	0	0	0
12:20:03	-46,533	2344,052	14,922	15,088	11,226	8,701	8,76	21,1	952,565	24,581	2342,358	0	201,733	201,733	99,716	0	0	0	0	0	0	0
12:20:03	-83,618	2343,216	14,775	14,795	11,229	8,692	8,759	21,1	952,565	24,581	2342,359	0	201,733	201,733	99,716	0	0	0	0	0	0	0
12:20:03	139,624	2344,612	14,922	14,941	11,229	8,707	8,758	21,1	952,565	24,581	2342,361	0	201,733	201,733	99,716	0	0	0	0	0	0	0
12:20:03	-195,629	2342,656	14,775	14,648	11,226	8,687	8,756	21,1	952,565	24,581	2342,362	0	201,733	201,733	99,716	0	0	0	0	0	0	0
12:20:03	139,624	2344,052	14,922	14,99	11,226	8,701	8,755	21,1	952,565	24,581	2342,364	0	201,733	201,733	99,716	0	0	0	0	0	0	0
12:20:03	-46,557	2343,587	14,873	14,843	11,226	8,696	8,754	21,1	952,565	24,581	2342,365	0	201,733	201,733	99,716	0	0	0	0	0	0	0
12:20:03	-139,599	2342,191	14,726	14,795	11,226	8,682	8,753	21,1	952,565	24,581	2342,191	0	201,733	201,733	99,716	0	0	0	0	0	0	0
12:20:03	186,157	2344,052	14,922	14,99	11,226	8,701	8,752	21,1	952,565	24,581	2342,192	0	201,733	201,733	99,716	0	0	0	0	0	0	0
12:20:03	-60,693	2343,445	14,873	14,99	11,225	8,695	8,751	21,1	952,565	24,581	2342,194	0	201,733	201,733	99,716	0	0	0	0	0	0	0
12:20:03	14,135	2343,587	14,873	14,941	11,226	8,696	8,749	21,1	952,565	24,581	2342,195	0	201,733	201,733	99,716	0	0	0	0	0	0	0
12:20:03	0	2343,587	14,873	14,843	11,226	8,696	8,748	21,1	952,565	24,581	2342,197	0	201,733	201,733	99,716	0	0	0	0	0	0	0
12:20:03	93,09	2344,517	14,97	14,99	11,226	8,706	8,748	21,1	952,565	24,581	2342,199	0	201,733	201,733	99,716	0	0	0	0	0	0	0
12:20:03	0	2344,517	14,97	15,088	11,226	8,706	8,747	21,1	952,565	24,581	2342,201	0	201,733	201,733	99,716	0	0	0	0	0	0	0
12:20:03	-46,533	2344,052	14,922	14,99	11,226	8,701	8,746	21,1	952,565	24,581	2342,203	0	201,733	201,733	99,716	0	0	0	0	0	0	0
12:20:03	-46,557	2343,587	14,873	14,941	11,226	8,696	8,745	21,1	952,565	24,581	2342,204	0	201,733	201,733	99,716	0	0	0	0	0	0	0
12:20:03	56,005	2344,147	14,873	14,941	11,229	8,702	8,744	21,1	952,565	24,581	2342,207	0	201,733	201,733	99,716	0	0	0	0	0	0	0
12:20:03	93,115	2345,078	14,97	15,136	11,229	8,712	8,743	21,1	952,565	24,581	2342,209	0	201,733	201,733	99,716	0	0	0	0	0	0	0
12:20:03	37,084	2345,449	15,068	15,088	11,226	8,715	8,743	21,1	952,565	24,581	2342,213	0	201,733	201,733	99,716	0	0	0	0	0	0	0
12:20:03	-93,115	2344,517	14,97	14,99	11,226	8,706	8,742	21,1	952,565	24,581	2342,215	0	201,733	201,733	99,716	0	0	0	0	0	0	0
12:20:03	9,472	2344,612	14,922	14,99	11,229	8,707	8,741	21,1	952,565	24,581	2342,217	0	201,733	201,733	99,716	0	0	0	0	0	0	0
12:20:03	46,557	2345,078	14,97	14,99	11,229	8,712	8,741	21,1	952,565	24,581	2342,22	0	201,733	201,733	99,716	0	0	0	0	0	0	0
12:20:03	0	2345,078	14,97	14,99	11,229	8,712	8,74	21,1	952,565	24,581	2342,223	0	201,733	201,733	99,716	0	0	0	0	0	0	0
12:20:03	-46,557	2344,612	14,922	14,99	11,229	8,707	8,74	21,1	952,565	24,581	2342,225	0	201,733	201,733	99,716	0	0	0	0	0	0	0
12:20:03	0	2344,612	14,922	14,941	11,229	8,707	8,739	21,1	952,565	24,581	2342,227	0	201,733	201,733	99,716	0	0	0	0	0	0	0
12:20:03	-102,563	2343,587	14,873	14,795	11,226	8,696	8,738	21,1	952,565	24,581	2342,228	0	201,733	201,733	99,716	0	0	0	0	0	0	0
12:20:03	93,09	2344,517	14,97	14,99	11,226	8,706	8,738	21,1	952,565	24,581	2342,231	0	201,733	201,733	99,716	0	0	0	0	0	0	0
12:20:03	-46,533	2344,052	14,922	14,941	11,226	8,701	8,737	21,1	952,565	24,581	2342,232	0	201,733	201,733	99,716	0	0	0	0	0	0	0
12:20:03	9,448	2344,147	14,873	14,795	11,229	8,702	8,736	21,1	952,565	24,581	2342,234	0	201,733	201,733	99,716	0	0	0	0	0	0	0
12:20:03	46,557	2344,612	14,922	14,843	11,229	8,707	8,736	21,1	952,565	24,581	2342,237	0	201,733	201,733	99,716	0	0	0	0	0	0	0
12:20:03	0	2344,612	14,922	14,795	11,229	8,707	8,735	21,1	952,565	24,581	2342,239	0	201,733	201,733	99,716	0	0	0	0	0	0	0
12:20:03	-56,005	2344,052	14,922	14,941	11,226	8,701	8,734	21,1	952,565	24,581	2342,241	0	201,733	201,733	99,716	0	0	0	0	0	0	0
12:20:03	-46,557	2343,587	14,873	14,843	11,226	8,696	8,734	21,1	952,565	24,581	2342,242	0	201,733	201,733	99,716	0	0	0	0	0	0	0
12:20:03	0	2343,587	14,873	14,843	11,226	8,696	8,733	21,1	952,565	24,581	2342,243	0	201,733	201,733	99,716	0	0	0	0	0	0	0
12:20:03	46,557	2344,052	14,922	14,99	11,226	8,701	8,732	21,1	952,565	24,581	2342,245	0	201,733	201,733	99,716	0	0	0	0	0	0	0
12:20:03	0	2344,052	14,922	14,941	11,226	8,701	8,732	21,1	952,565	24,581	2342,247	0	201,733	201,733	99,716	0	0	0	0	0	0	0
12:20:03	9,448	2344,147	14,873	14,843	11,229	8,702	8,731	21,1	952,565	24,581	2342,249	0	201,733	201,733	99,716	0	0	0	0	0	0	0
12:20:03	-9,448	2344,052	14,922	14,99	11,226	8,701	8,73	21,1	952,565	24,581	2342,251	0	201,733	201,733	99,716	0	0	0	0	0	0	0
12:20:03	0	2344,052	14,922	14,941	11,226	8,701	8,73	21,1	952,565	24,581	2342,252	0	201,733	201,733	99,716	0	0	0	0	0	0	0
12:20:03	0	2344,052	14,922	14,843	11,226	8,701	8,729	21,1	952,565	24,581	2342,254	0	201,733	201,733	99,716	0	0	0	0	0	0	0
12:20:03	0	2344,052	14,922	14,843	11,226	8,701	8,729	21,1	952,565	24,581	2342,256	0	201,733	201,733	99,716	0	0	0	0	0	0	0
12:20:03	0	2344,052	14,922	14,941	11,226	8,701	8,728	21,1	952,565	24,581	2342,258	0	201,733	201,733	99,716	0	0	0	0	0	0	0
12:20:03	0	2344,052	14,922	14,843	11,226	8,701	8,728	21,1	952,565	24,581	2342,259	0	201,733	201,733	99,716	0	0	0	0	0	0	0
12:20:03	46,533	2344,517	14,97	14,941	11,226	8,706	8,727	21,1	952,565	24,581	2342,262	0	201,733	201,733	99,716	0	0	0	0	0	0	0
12:20:03	9,472	2344,612	14,922	14,941	11,229	8,707	8,727	21,1	952,565	24,581	2342,264	0	201,733	201,733	99,716	0	0	0	0	0	0	0
12:20:03	0	2344,612	14,922	14,941	11,229	8,707	8,726	21,1	952,565	24,581	2342,266	0	201,733	201,733	99,716	0	0	0	0	0	0	0
12:20:03	-56,005	2344,052	14,922	14,99	11,226	8,701	8,726	21,1	952,565	24,581	2342,268	0	201,733	201,733	99,716	0	0	0	0	0	0	0
12:20:03	0	2344,052	14,922	15,088	11,226	8,701	8,725	21,1	952,565	24,581	2342,27	0	201,733	201,733	99,716	0	0	0	0	0	0	0
12:20:03	9,448	2344,147	14,873	14,795	11,229	8,702	8,725	21,1	952,565	24,581	2342,272	0	201,733	201,733	99,716	0	0	0	0	0	0	0
12:20:03	93,115	2345,078	14,97	15,088	11,229	8,712	8,725	21,1	952,565	24,581	2342,274	0	201,733	201,733	99,716	0	0	0	0	0	0	0
12:20:03	-56,03	2344,517	14,97	15,088	11,226	8,706	8,724	21,1	952,565	24,581	2342,277	0	201,733	201,733	99,716	0	0	0	0	0	0	0
12:20:03	-46,533	2344,052	14,922	14,99	11,226	8,701	8,724	21,1	952,565	24,581	2342,278	0	201,733	201,733	99,716	0	0	0	0	0	0	0
12:20:03	-46,557	2343,587	14,873	14,941	11,226	8,696	8,723	21,1	952,565	24,581	2342,28	0	201,733	201,733	99,716	0	0	0	0	0	0	0
12:20:03	0	2343,587	14,873	14,843	11,226	8,696	8,723	21,1	952,565	24,581	2342,281	0	201,733	201,733	99,716	0	0	0	0	0	0	0
12:20:03	46,557	2344,052	14,922	14,941	11,226	8,701	8,722	21,1	952,565	24,581	2342,283	0	201,733	201,733	99,716	0	0	0	0	0	0	0
12:20:03	102,563	2345,078	14,97	15,088	11,229	8,712	8,722	21,1	952,565	24,581	2342,285	0	201,733	201,733	99,716	0	0	0	0	0	0	0
12:20:03	-32,617	2344,752	14,922	14,941	11,23	8,708	8,722	21,1	952,565	24,581	2342,288	0	201,733	201,733	99,716	0	0	0	0	0	0	0
12:20:03	-139,624	2343,355	14,775	14,941	11,23	8,694	8,721	21,1	952,565	24,581	2342,289	0	201,733	201,733	99,716	0	0	0	0	0	0	0
12:20:03	186,181	2345,217	14,97	15,088	11,23	8,713	8,721	21,1	952,565	24,581	2342,292	0	201,733	201,733	99,716	0	0	0	0	0	0	0
12:20:03	-46,557	2344,752	14,922	14,941	11,23	8,708	8,721	21,1	952,565	24,581	2342,294	0	201,733	201,733	99,716	0	0	0	0	0	0	0
12:20:03	46,557	2345,217	14,97	15,136	11,23	8,713	8,721	21,1	952,565	24,581	2342,297	0	201,733	201,733	99,716	0	0	0	0	0	0	0
12:20:03	0	2345,217	14,97	14,99	11,23	8,713	8,721	21,1	952,565	24,581	2342,3	0	201,733	201,733	99,716	0	0	0	0	0	0	0
12:20:03	-107,055	2344,147	14,873	14,941	11,229	8,702	8,72	21,1	952,565	24,581	2342,302	0	201,733	201,733	99,716	0	0	0	0	0	0	0
12:20:03	186,206	2346,009	15,068	15,088	11,229	8,721	8,72	21,1	952,565	24,581	2342,306	0	201,733	201,733	99,716	0	0	0	0	0	0	0
12:20:03	-56,005	2345,449	15,068	15,136	11,226	8,715	8,72	21,1	952,565	24,581	2342,309	0	201,733	201,733	99,716	0	0	0	0	0	0	0
12:20:03	0	2345,449	15,068	15,088	11,226	8,715	8,72	21,1	952,565	24,581	2342,312	0	201,733	201,733	99,716	0	0	0	0	0	0	0
12:20:03	-93,115	2344,517	14,97	14,99	11,226	8,706	8,72	21,1	952,565	24,581	2342,314	0	201,733	201,733	99,716	0	0	0	0	0	0	0
12:20:03	0	2344,517	14,97	14,99	11,226	8,706	8,72	21,1	952,565	24,581	2342,317	0	201,733	201,733	99,716	0	0	0	0	0	0	0
12:20:03	149,121	2346,009	15,068	15,088	11,229	8,721	8,72	21,1	952,565	24,581	2342,32	0	201,733	201,733	99,716	0	0	0	0	0	0	0
12:20:03	-125,708	2344,752	14,922	14,941	11,23	8,708	8,719	21,1	952,565	24,581	2342,323	0	201,733	201,733	99,716	0	0	0	0	0	0	0
12:20:03	-46,533	2344,286	14,873	14,99	11,23	8,703	8,719	21,1	952,565	24,581	2342,325	0	201,733	201,733	99,716	0	0	0	0	0	0	0
12:20:03	0	2344,286	14,873	14,843	11,23	8,703	8,719	21,1	952,565	24,581	2342,327	0	201,733	201,733	99,716	0	0	0	0	0	0	0
12:20:03	-232,69	2341,959	14,629	14,648	11,23	8,679	8,718	21,1	952,565	24,581	2341,959	0	201,733	201,733	99,716	0	0	0	0	0	0	0
12:20:03	210,839	2344,068	14,775	14,843	11,234	8,701	8,718	21,1	952,565	24,581	2341,961	0	201,733	201,733	99,716	0	0	0	0	0	0	0
12:20:03	0	2344,068	14,775	14,795	11,234	8,701	8,717	21,1	952,565	24,581	2341,963	0	201,733	201,733	99,716	0	0	0	0	0	0	0
12:20:03	82,568	2344,893	14,922	14,941	11,231	8,71	8,717	21,1	952,565	24,581	2341,967	0	201,733	201,733	99,716	0	0	0	0	0	0	0
12:20:03	-14,184	2344,752	14,922	14,843	11,23	8,708	8,717	21,1	952,565	24,581	2341,969	0	201,733	201,733	99,716	0	0	0	0	0	0	0
12:20:03	0	2344,752	14,922	14,843	11,23	8,708	8,717	21,1	952,565	24,581	2341,972	0	201,733	201,733	99,716	0	0	0	0	0	0	0
12:20:03	125,708	2346,009	15,068	14,99	11,229	8,721	8,717	21,1	952,565	24,581	2341,976	0	201,733	201,733	99,716	0	0	0	0	0	0	0
12:20:03	-93,09	2345,078	14,97	14,843	11,229	8,712	8,717	21,1	952,565	24,581	2341,979	0	201,733	201,733	99,716	0	0	0	0	0	0	0
12:20:03	0	2345,078	14,97	14,99	11,229	8,712	8,717	21,1	952,565	24,581	2341,982	0	201,733	201,733	99,716	0	0	0	0	0	0	0
12:20:03	-46,557	2344,612	14,922	14,99	11,229	8,707	8,717	21,1	952,565	24,581	2341,985	0	201,733	201,733	99,716	0	0	0	0	0	0	0
12:20:03	-9,472	2344,517	14,97	15,136	11,226	8,706	8,716	21,1	952,565	24,581	2341,987	0	201,733	201,733	99,716	0	0	0	0	0	0	0
12:20:03	139,672	2345,914	15,117	15,136	11,226	8,72	8,716	21,1	952,565	24,581	2341,991	0	201,733	201,733	99,716	0	0	0	0	0	0	0
12:20:03	-139,672	2344,517	14,97	15,088	11,226	8,706	8,716	21,1	952,565	24,581	2341,994	0	201,733	201,733	99,716	0	0	0	0	0	0	0
12:20:03	-46,533	2344,052	14,922	14,941	11,226	8,701	8,716	21,1	952,565	24,581	2341,996	0	201,733	201,733	99,716	0	0	0	0	0	0	0
12:20:03	46,533	2344,517	14,97	15,088	11,226	8,706	8,716	21,1	952,565	24,581	2341,998	0	201,733	201,733	99,716	0	0	0	0	0	0	0
12:20:03	-46,533	2344,052	14,922	14,99	11,226	8,701	8,715	21,1	952,565	24,581	2342	0	201,733	201,733	99,716	0	0	0	0	0	0	0
12:20:03	-130,151	2342,751	14,726	14,795	11,229	8,688	8,715	21,1	952,565	24,581	2342,001	0	201,733	201,733	99,716	0	0	0	0	0	0	0
12:20:03	83,593	2343,587	14,873	14,99	11,226	8,696	8,715	21,1	952,565	24,581	2342,002	0	201,733	201,733	99,716	0	0	0	0	0	0	0
12:20:03	0	2343,587	14,873	14,941	11,226	8,696	8,714	21,1	952,565	24,581	2342,004	0	201,733	201,733	99,716	0	0	0	0	0	0	0
12:20:03	232,763	2345,914	15,117	15,185	11,226	8,72	8,714	21,1	952,565	24,581	2342,008	0	201,733	201,733	99,716	0	0	0	0	0	0	0
12:20:03	209,692	2348,011	15,263	15,429	11,23	8,742	8,715	21,1	952,565	24,581	2342,014	0	201,733	201,733	99,716	0	0	0	0	0	0	0
12:20:04	365,966	2351,671	15,556	15,722	11,235	8,78	8,716	21,1	952,565	24,581	2342,024	0	201,733	201,733	99,716	0	0	0	0	0	0	0
12:20:04	430,737	2355,978	15,849	16,064	11,244	8,824	8,718	21,1	952,565	24,581	2342,038	0	201,733	201,733	99,716	0	0	0	0	0	0	0
12:20:04	400,585	2359,984	16,093	16,406	11,253	8,865	8,721	21,1	952,565	24,581	2342,056	0	201,733	201,733	99,716	0	0	0	0	0	0	0
12:20:04	545,825	2365,442	16,386	16,699	11,268	8,922	8,725	21,1	952,565	24,581	2342,079	0	201,733	201,733	99,716	0	0	0	0	0	0	0
12:20:04	595,703	2371,399	16,679	17,187	11,286	8,983	8,73	21,1	952,565	24,581	2342,108	0	201,733	201,733	99,716	0	0	0	0	0	0	0
12:20:04	580,395	2377,203	16,875	17,431	11,308	9,043	8,736	21,1	952,565	24,581	2342,143	0	201,733	201,733	99,716	0	0	0	0	0	0	0
12:20:04	594,604	2383,149	17,07	17,724	11,331	9,104	8,743	21,1	952,565	24,581	2342,185	0	201,733	201,733	99,716	0	0	0	0	0	0	0
12:20:04	747,876	2390,628	17,363	17,822	11,357	9,181	8,752	21,1	952,565	24,581	2342,233	0	201,733	201,733	99,716	0	0	0	0	0	0	0
12:20:04	890,454	2399,533	17,705	18,457	11,389	9,273	8,762	21,1	952,565	24,581	2342,29	0	201,733	201,733	99,716	0	0	0	0	0	0	0
12:20:04	635,839	2405,891	17,803	18,457	11,42	9,339	8,774	21,1	952,565	24,581	2342,354	0	201,733	201,733	99,716	0	0	0	0	0	0	0
12:20:04	737,744	2413,268	17,9	18,847	11,456	9,415	8,786	21,1	952,565	24,581	2342,425	0	201,733	201,733	99,716	0	0	0	0	0	0	0
12:20:04	789,086	2421,159	18,047	18,945	11,493	9,496	8,8	21,1	952,565	24,581	2342,504	0	201,733	201,733	99,716	0	0	0	0	0	0	0
12:20:04	623,193	2427,391	18,047	18,994	11,528	9,56	8,815	21,1	952,565	24,581	2342,589	0	201,733	201,733	99,716	0	0	0	0	0	0	0
12:20:04	761,84	2435,01	18,144	19,14	11,565	9,639	8,831	21,1	952,565	24,581	2342,681	0	201,733	201,733	99,716	0	0	0	0	0	0	0
12:20:04	866,406	2443,674	18,291	19,14	11,606	9,728	8,849	21,1	952,565	24,581	2342,782	0	201,733	201,733	99,716	0	0	0	0	0	0	0
12:20:04	764,331	2451,317	18,388	19,482	11,644	9,807	8,867	21,1	952,565	24,581	2342,891	0	201,733	201,733	99,716	0	0	0	0	0	0	0
12:20:04	969,067	2461,008	18,633	19,531	11,685	9,907	8,888	21,1	952,565	24,581	2343,009	0	201,733	201,733	99,716	0	0	0	0	0	0	0
12:20:04	805,444	2469,062	18,779	19,726	11,723	9,99	8,909	21,1	952,565	24,581	2343,135	0	201,733	201,733	99,716	0	0	0	0	0	0	0
12:20:04	711,132	2476,173	18,828	19,873	11,76	10,063	8,932	21,1	952,565	24,581	2343,268	0	201,733	201,733	99,716	0	0	0	0	0	0	0
12:20:04	727,88	2483,452	18,974	20,068	11,793	10,138	8,956	21,1	952,565	24,581	2343,408	0	201,733	201,733	99,716	0	0	0	0	0	0	0
12:20:04	778,881	2491,241	19,17	20,263	11,827	10,218	8,98	21,1	952,565	24,581	2343,556	0	201,733	201,733	99,716	0	0	0	0	0	0	0
12:20:04	999,414	2501,235	19,512	20,459	11,864	10,322	9,007	21,1	952,565	24,581	2343,714	0	201,733	201,733	99,716	0	0	0	0	0	0	0
12:20:04	824,804	2509,483	19,756	20,801	11,897	10,407	9,034	21,1	952,565	24,581	2343,88	0	201,733	201,733	99,716	0	0	0	0	0	0	0
12:20:04	778,735	2517,271	19,951	21,045	11,93	10,487	9,063	21,1	952,565	24,581	2344,053	0	201,733	201,733	99,716	0	0	0	0	0	0	0
12:20:04	721,899	2524,49	20	20,801	11,968	10,561	9,092	21,1	952,565	24,581	2344,233	0	201,733	201,733	99,716	0	0	0	0	0	0	0
12:20:04	621,435	2530,704	19,951	21,045	12,006	10,625	9,122	21,1	952,565	24,581	2344,42	0	201,733	201,733	99,716	0	0	0	0	0	0	0
12:20:04	799,096	2538,695	20	21,142	12,048	10,708	9,153	21,1	952,565	24,581	2344,614	0	201,733	201,733	99,716	0	0	0	0	0	0	0
12:20:04	814,16	2546,837	20,146	21,142	12,086	10,792	9,185	21,1	952,565	24,581	2344,816	0	201,733	201,733	99,716	0	0	0	0	0	0	0
12:20:04	752,709	2554,364	20,146	21,142	12,128	10,869	9,218	21,1	952,565	24,581	2345,026	0	201,733	201,733	99,716	0	0	0	0	0	0	0
12:20:04	810,083	2562,464	20,293	21,338	12,166	10,953	9,252	21,1	952,565	24,581	2345,243	0	201,733	201,733	99,716	0	0	0	0	0	0	0
12:20:04	706,201	2569,526	20,342	21,435	12,203	11,026	9,287	21,1	952,565	24,581	2345,467	0	201,733	201,733	99,716	0	0	0	0	0	0	0
12:20:04	968,579	2579,212	20,732	21,484	12,236	11,125	9,323	21,1	952,565	24,581	2345,701	0	201,733	201,733	99,716	0	0	0	0	0	0	0
12:20:04	799,536	2587,208	20,976	21,68	12,267	11,208	9,36	21,1	952,565	24,581	2345,942	0	201,733	201,733	99,716	0	0	0	0	0	0	0
12:20:04	911,132	2596,319	21,416	22,119	12,294	11,302	9,398	21,1	952,565	24,581	2346,193	0	201,733	201,733	99,716	0	0	0	0	0	0	0
12:20:04	700	2603,319	21,562	22,314	12,326	11,374	9,437	21,1	952,565	24,581	2346,45	0	201,733	201,733	99,716	0	0	0	0	0	0	0
12:20:04	808,154	2611,401	21,806	22,51	12,358	11,457	9,477	21,1	952,565	24,581	2346,715	0	201,733	201,733	99,716	0	0	0	0	0	0	0
12:20:04	631,518	2617,716	21,855	22,461	12,39	11,522	9,517	21,1	952,565	24,581	2346,986	0	201,733	201,733	99,716	0	0	0	0	0	0	0
12:20:04	603,027	2623,746	21,855	22,558	12,424	11,585	9,557	21,1	952,565	24,581	2347,263	0	201,733	201,733	99,716	0	0	0	0	0	0	0
12:20:04	774,829	2631,494	22,051	22,705	12,457	11,664	9,599	21,1	952,565	24,581	2347,547	0	201,733	201,733	99,716	0	0	0	0	0	0	0
12:20:04	615,087	2637,645	22,051	22,558	12,492	11,728	9,64	21,1	952,565	24,581	2347,837	0	201,733	201,733	99,716	0	0	0	0	0	0	0
12:20:04	560,595	2643,251	22,051	22,705	12,523	11,786	9,682	21,1	952,565	24,581	2348,133	0	201,733	201,733	99,716	0	0	0	0	0	0	0
12:20:04	790,454	2651,156	22,344	22,998	12,551	11,867	9,725	21,1	952,565	24,581	2348,436	0	201,733	201,733	99,716	0	0	0	0	0	0	0
12:20:04	731,445	2658,47	22,685	23,096	12,573	11,942	9,769	21,1	952,565	24,581	2348,746	0	201,733	201,733	99,716	0	0	0	0	0	0	0
12:20:04	609,838	2664,568	22,881	23,34	12,597	12,005	9,813	21,1	952,565	24,581	2349,062	0	201,733	201,733	99,716	0	0	0	0	0	0	0
12:20:04	648,632	2671,055	23,125	23,535	12,619	12,072	9,857	21,1	952,565	24,581	2349,384	0	201,733	201,733	99,716	0	0	0	0	0	0	0
12:20:04	525,244	2676,307	23,223	23,633	12,643	12,126	9,901	21,1	952,565	24,581	2349,711	0	201,733	201,733	99,716	0	0	0	0	0	0	0
12:20:04	539,135	2681,699	23,271	23,682	12,671	12,182	9,946	21,1	952,565	24,581	2350,043	0	201,733	201,733	99,716	0	0	0	0	0	0	0
12:20:04	354,101	2685,24	23,125	23,437	12,699	12,218	9,991	21,1	952,565	24,581	2350,378	0	201,733	201,733	99,716	0	0	0	0	0	0	0
12:20:04	430,957	2689,549	22,978	23,34	12,731	12,263	10,035	21,1	952,565	24,581	2350,717	0	201,733	201,733	99,716	0	0	0	0	0	0	0
12:20:04	407,666	2693,626	22,881	23,34	12,76	12,305	10,08	21,1	952,565	24,581	2351,06	0	201,733	201,733	99,716	0	0	0	0	0	0	0
12:20:04	451,831	2698,144	22,832	23,144	12,788	12,352	10,124	21,1	952,565	24,581	2351,407	0	201,733	201,733	99,716	0	0	0	0	0	0	0
12:20:04	716,552	2705,31	23,125	23,535	12,812	12,425	10,169	21,1	952,565	24,581	2351,761	0	201,733	201,733	99,716	0	0	0	0	0	0	0
12:20:04	337,182	2708,682	23,125	23,535	12,831	12,46	10,214	21,1	952,565	24,581	2352,118	0	201,733	201,733	99,716	0	0	0	0	0	0	0
12:20:04	518,139	2713,863	23,223	23,437	12,854	12,514	10,259	21,1	952,565	24,581	2352,479	0	201,733	201,733	99,716	0	0	0	0	0	0	0
12:20:04	580,322	2719,666	23,467	23,877	12,873	12,573	10,305	21,1	952,565	24,581	2352,847	0	201,733	201,733	99,716	0	0	0	0	0	0	0
12:20:04	400,537	2723,672	23,613	23,877	12,887	12,615	10,35	21,1	952,565	24,581	2353,217	0	201,733	201,733	99,716	0	0	0	0	0	0	0
12:20:04	632,641	2729,998	23,906	24,072	12,906	12,68	10,396	21,1	952,565	24,581	2353,594	0	201,733	201,733	99,716	0	0	0	0	0	0	0
12:20:04	341,918	2733,417	23,906	24,316	12,926	12,715	10,441	21,1	952,565	24,581	2353,974	0	201,733	201,733	99,716	0	0	0	0	0	0	0
12:20:04	474,34	2738,161	23,955	24,316	12,95	12,764	10,487	21,1	952,565	24,581	2354,359	0	201,733	201,733	99,716	0	0	0	0	0	0	0
12:20:04	292,114	2741,082	23,906	24,316	12,969	12,794	10,532	21,1	952,565	24,581	2354,745	0	201,733	201,733	99,716	0	0	0	0	0	0	0
12:20:04	477,734	2745,859	23,955	24,072	12,993	12,843	10,577	21,1	952,565	24,581	2355,136	0	201,733	201,733	99,716	0	0	0	0	0	0	0
12:20:04	292,993	2748,789	23,906	24,072	13,012	12,874	10,622	21,1	952,565	24,581	2355,53	0	201,733	201,733	99,716	0	0	0	0	0	0	0
12:20:04	338,549	2752,174	23,906	24,023	13,031	12,909	10,667	21,1	952,565	24,581	2355,926	0	201,733	201,733	99,716	0	0	0	0	0	0	0
12:20:04	488,354	2757,058	24,053	24,316	13,05	12,959	10,712	21,1	952,565	24,581	2356,327	0	201,733	201,733	99,716	0	0	0	0	0	0	0
12:20:04	407,91	2761,137	24,199	24,365	13,065	13,001	10,757	21,1	952,565	24,581	2356,732	0	201,733	201,733	99,716	0	0	0	0	0	0	0
12:20:04	455,639	2765,693	24,394	24,609	13,079	13,048	10,802	21,1	952,565	24,581	2357,141	0	201,733	201,733	99,716	0	0	0	0	0	0	0
12:20:04	244,287	2768,136	24,297	24,609	13,098	13,073	10,846	21,1	952,565	24,581	2357,552	0	201,733	201,733	99,716	0	0	0	0	0	0	0
12:20:04	239,794	2770,534	24,199	24,365	13,117	13,098	10,891	21,1	952,565	24,581	2357,965	0	201,733	201,733	99,716	0	0	0	0	0	0	0
12:20:04	390,771	2774,442	24,248	24,463	13,136	13,138	10,935	21,1	952,565	24,581	2358,382	0	201,733	201,733	99,716	0	0	0	0	0	0	0
12:20:04	395,19	2778,394	24,394	24,609	13,15	13,179	10,979	21,1	952,565	24,581	2358,802	0	201,733	201,733	99,716	0	0	0	0	0	0	0
12:20:04	405,126	2782,445	24,541	24,658	13,165	13,221	11,023	21,1	952,565	24,581	2359,226	0	201,733	201,733	99,716	0	0	0	0	0	0	0
12:20:04	67,48	2783,12	24,443	24,658	13,174	13,228	11,066	21,1	952,565	24,581	2359,65	0	201,733	201,733	99,716	0	0	0	0	0	0	0
12:20:04	458,496	2787,705	24,736	24,805	13,183	13,275	11,109	21,1	952,565	24,581	2360,078	0	201,733	201,733	99,716	0	0	0	0	0	0	0
12:20:04	285,278	2790,558	24,932	25,146	13,188	13,304	11,152	21,1	952,565	24,581	2360,508	0	201,733	201,733	99,716	0	0	0	0	0	0	0
12:20:04	418,579	2794,744	25,273	25,488	13,193	13,347	11,195	21,1	952,565	24,581	2360,942	0	201,733	201,733	99,716	0	0	0	0	0	0	0
12:20:04	186,328	2796,607	25,371	25,391	13,198	13,367	11,238	21,1	952,565	24,581	2361,378	0	201,733	201,733	99,716	0	0	0	0	0	0	0
12:20:04	136,206	2797,969	25,42	25,488	13,202	13,381	11,28	21,1	952,565	24,581	2361,814	0	201,733	201,733	99,716	0	0	0	0	0	0	0
12:20:04	186,572	2799,835	25,371	25,391	13,216	13,4	11,321	21,1	952,565	24,581	2362,252	0	201,733	201,733	99,716	0	0	0	0	0	0	0
12:20:04	-108,081	2798,754	25,078	25	13,226	13,389	11,362	21,1	952,565	24,581	2362,689	0	201,733	201,733	99,716	0	0	0	0	0	0	0
12:20:04	174,487	2800,499	25,078	25,244	13,236	13,407	11,402	21,1	952,565	24,581	2363,126	0	201,733	201,733	99,716	0	0	0	0	0	0	0
12:20:04	9,741	2800,596	24,932	25	13,245	13,408	11,441	21,1	952,565	24,581	2363,564	0	201,733	201,733	99,716	0	0	0	0	0	0	0
12:20:04	70,898	2801,305	24,932	25	13,249	13,415	11,48	21,1	952,565	24,581	2364,001	0	201,733	201,733	99,716	0	0	0	0	0	0	0
12:20:04	274,682	2804,052	25,176	25,195	13,25	13,443	11,519	21,1	952,565	24,581	2364,441	0	201,733	201,733	99,716	0	0	0	0	0	0	0
12:20:04	49,096	2804,543	25,224	25,342	13,25	13,448	11,556	21,1	952,565	24,581	2364,881	0	201,733	201,733	99,716	0	0	0	0	0	0	0
12:20:04	147,29	2806,016	25,371	25,391	13,25	13,464	11,594	21,1	952,565	24,581	2365,323	0	201,733	201,733	99,716	0	0	0	0	0	0	0
12:20:04	0	2806,016	25,371	25,342	13,25	13,464	11,63	21,1	952,565	24,581	2365,763	0	201,733	201,733	99,716	0	0	0	0	0	0	0
12:20:04	-12,133	2805,894	25,273	25,342	13,255	13,462	11,666	21,1	952,565	24,581	2366,204	0	201,733	201,733	99,716	0	0	0	0	0	0	0
12:20:04	20,751	2806,102	25,224	25,195	13,259	13,464	11,702	21,1	952,565	24,581	2366,644	0	201,733	201,733	99,716	0	0	0	0	0	0	0
12:20:04	-33,764	2805,764	25,176	25,342	13,26	13,461	11,736	21,3	953,025	24,581	2367,083	0	201,733	201,733	99,716	0	0	0	0	0	0	0
12:20:04	116,357	2806,928	25,224	25,342	13,264	13,473	11,77	21,3	953,025	24,581	2367,523	0	201,733	201,733	99,716	0	0	0	0	0	0	0
12:20:04	-147,265	2805,455	25,078	25,195	13,264	13,458	11,803	21,3	953,025	24,581	2367,961	0	201,733	201,733	99,716	0	0	0	0	0	0	0
12:20:04	0	2805,455	25,078	25,146	13,264	13,458	11,836	21,3	953,025	24,581	2368,398	0	201,733	201,733	99,716	0	0	0	0	0	0	0
12:20:04	27,416	2805,729	25,176	25,146	13,26	13,461	11,868	21,3	953,025	24,581	2368,836	0	201,733	201,733	99,716	0	0	0	0	0	0	0
12:20:04	-15,307	2805,576	25,176	25,195	13,259	13,459	11,899	21,3	953,025	24,581	2369,272	0	201,733	201,733	99,716	0	0	0	0	0	0	0
12:20:04	126,513	2806,841	25,371	25,342	13,255	13,472	11,93	21,3	953,025	24,581	2369,71	0	201,733	201,733	99,716	0	0	0	0	0	0	0
12:20:04	-294,506	2803,896	25,078	25,146	13,255	13,442	11,959	21,3	953,025	24,581	2370,144	0	201,733	201,733	99,716	0	0	0	0	0	0	0
12:20:04	-15,209	2803,744	25,078	25,195	13,254	13,44	11,988	21,3	953,025	24,581	2370,578	0	201,733	201,733	99,716	0	0	0	0	0	0	0
12:20:04	15,209	2803,896	25,078	25,146	13,255	13,442	12,017	21,3	953,025	24,581	2371,011	0	201,733	201,733	99,716	0	0	0	0	0	0	0
12:20:04	-162,402	2802,272	24,932	24,951	13,254	13,425	12,044	21,3	953,025	24,581	2371,442	0	203,345	203,345	99,723	0	0	0	0	0	0	0
12:20:04	98,12	2803,254	25,029	25	13,254	13,435	12,072	21,3	953,025	24,581	2371,874	0	203,345	203,345	99,723	0	0	0	0	0	0	0
12:20:05	-245,312	2800,8	24,785	24,805	13,254	13,41	12,098	21,3	953,025	24,581	2372,303	0	203,345	203,345	99,723	0	0	0	0	0	0	0
12:20:05	-70,874	2800,092	24,785	24,853	13,25	13,403	12,124	21,3	953,025	24,581	2372,731	0	203,345	203,345	99,723	0	0	0	0	0	0	0
12:20:05	-29,272	2799,799	24,785	24,853	13,249	13,399	12,149	21,3	953,025	24,581	2373,158	0	203,345	203,345	99,723	0	0	0	0	0	0	0
12:20:05	27,221	2800,071	24,883	24,853	13,245	13,402	12,173	21,3	953,025	24,581	2373,584	0	203,345	203,345	99,723	0	0	0	0	0	0	0
12:20:05	49,047	2800,562	24,932	25	13,245	13,407	12,197	21,3	953,025	24,581	2374,011	0	203,345	203,345	99,723	0	0	0	0	0	0	0
12:20:05	98,12	2801,543	25,029	25,049	13,245	13,417	12,221	21,3	953,025	24,581	2374,439	0	203,345	203,345	99,723	0	0	0	0	0	0	0
12:20:05	-245,288	2799,09	24,785	25	13,245	13,392	12,244	21,3	953,025	24,581	2374,863	0	203,345	203,345	99,723	0	0	0	0	0	0	0
12:20:05	98,12	2800,071	24,883	25	13,245	13,402	12,267	21,3	953,025	24,581	2375,289	0	203,345	203,345	99,723	0	0	0	0	0	0	0
12:20:05	-98,12	2799,09	24,785	24,951	13,245	13,392	12,289	21,3	953,025	24,581	2375,712	0	203,345	203,345	99,723	0	0	0	0	0	0	0
12:20:05	-64,404	2798,446	24,736	24,853	13,244	13,386	12,31	21,3	953,025	24,581	2376,135	0	203,345	203,345	99,723	0	0	0	0	0	0	0
12:20:05	-6,445	2798,381	24,785	24,951	13,241	13,385	12,332	21,3	953,025	24,581	2376,557	0	203,345	203,345	99,723	0	0	0	0	0	0	0
12:20:05	-15,161	2798,23	24,785	24,805	13,24	13,383	12,352	21,3	953,025	24,581	2376,979	0	203,345	203,345	99,723	0	0	0	0	0	0	0
12:20:05	98,071	2799,211	24,883	24,853	13,24	13,393	12,373	21,3	953,025	24,581	2377,401	0	203,345	203,345	99,723	0	0	0	0	0	0	0
12:20:05	-98,071	2798,23	24,785	24,805	13,24	13,383	12,392	21,3	953,025	24,581	2377,822	0	203,345	203,345	99,723	0	0	0	0	0	0	0
12:20:05	0	2798,23	24,785	24,951	13,24	13,383	12,412	21,3	953,025	24,581	2378,243	0	203,345	203,345	99,723	0	0	0	0	0	0	0
12:20:05	98,071	2799,211	24,883	25	13,24	13,393	12,431	21,3	953,025	24,581	2378,664	0	203,345	203,345	99,723	0	0	0	0	0	0	0
12:20:05	49,047	2799,701	24,932	25	13,24	13,398	12,45	21,3	953,025	24,581	2379,085	0	203,345	203,345	99,723	0	0	0	0	0	0	0
12:20:05	-131,958	2798,381	24,785	24,951	13,241	13,385	12,468	21,3	953,025	24,581	2379,504	0	203,345	203,345	99,723	0	0	0	0	0	0	0
12:20:05	202,636	2800,408	24,932	25,049	13,244	13,406	12,487	21,3	953,025	24,581	2379,925	0	203,345	203,345	99,723	0	0	0	0	0	0	0
12:20:05	-180,834	2798,599	24,736	24,805	13,245	13,387	12,504	21,3	953,025	24,581	2380,344	0	203,345	203,345	99,723	0	0	0	0	0	0	0
12:20:05	147,167	2800,071	24,883	25	13,245	13,402	12,522	21,3	953,025	24,581	2380,764	0	203,345	203,345	99,723	0	0	0	0	0	0	0
12:20:05	0	2800,071	24,883	24,951	13,245	13,402	12,539	21,3	953,025	24,581	2381,183	0	203,345	203,345	99,723	0	0	0	0	0	0	0
12:20:05	49,047	2800,562	24,932	25	13,245	13,407	12,556	21,3	953,025	24,581	2381,602	0	203,345	203,345	99,723	0	0	0	0	0	0	0
12:20:05	98,12	2801,543	25,029	25,049	13,245	13,417	12,573	21,3	953,025	24,581	2382,022	0	203,345	203,345	99,723	0	0	0	0	0	0	0
12:20:05	-98,12	2800,562	24,932	25,049	13,245	13,407	12,59	21,3	953,025	24,581	2382,441	0	203,345	203,345	99,723	0	0	0	0	0	0	0
12:20:05	14,111	2800,703	24,932	25	13,245	13,409	12,606	21,3	953,025	24,581	2382,859	0	203,345	203,345	99,723	0	0	0	0	0	0	0
12:20:05	84,008	2801,543	25,029	25	13,245	13,417	12,622	21,3	953,025	24,581	2383,278	0	203,345	203,345	99,723	0	0	0	0	0	0	0
12:20:05	-133,081	2800,212	24,883	24,951	13,245	13,404	12,637	21,3	953,025	24,581	2383,695	0	203,345	203,345	99,723	0	0	0	0	0	0	0
12:20:05	147,192	2801,684	25,029	25,049	13,245	13,419	12,652	21,3	953,025	24,581	2384,113	0	203,345	203,345	99,723	0	0	0	0	0	0	0
12:20:05	-112,231	2800,562	24,932	25,049	13,245	13,407	12,667	21,3	953,025	24,581	2384,529	0	203,345	203,345	99,723	0	0	0	0	0	0	0
12:20:05	98,12	2801,543	25,029	25,049	13,245	13,417	12,682	21,3	953,025	24,581	2384,946	0	203,345	203,345	99,723	0	0	0	0	0	0	0
12:20:05	0	2801,543	25,029	25	13,245	13,417	12,696	21,3	953,025	24,581	2385,363	0	203,345	203,345	99,723	0	0	0	0	0	0	0
12:20:05	-84,008	2800,703	24,932	25	13,245	13,409	12,71	21,3	953,025	24,581	2385,778	0	203,345	203,345	99,723	0	0	0	0	0	0	0
12:20:05	0	2800,703	24,932	24,951	13,245	13,409	12,724	21,3	953,025	24,581	2386,193	0	203,345	203,345	99,723	0	0	0	0	0	0	0
12:20:05	0	2800,703	24,932	25	13,245	13,409	12,737	21,3	953,025	24,581	2386,608	0	203,345	203,345	99,723	0	0	0	0	0	0	0
12:20:05	231,201	2803,015	25,176	25,244	13,245	13,433	12,751	21,3	953,025	24,581	2387,024	0	203,345	203,345	99,723	0	0	0	0	0	0	0
12:20:05	-231,201	2800,703	24,932	25,049	13,245	13,409	12,764	21,3	953,025	24,581	2387,438	0	203,345	203,345	99,723	0	0	0	0	0	0	0
12:20:05	7,739	2800,78	24,883	24,951	13,249	13,41	12,776	21,3	953,025	24,581	2387,851	0	203,345	203,345	99,723	0	0	0	0	0	0	0
12:20:05	78,344	2801,564	24,932	24,707	13,25	13,418	12,789	21,3	953,025	24,581	2388,265	0	203,345	203,345	99,723	0	0	0	0	0	0	0
12:20:05	-49,072	2801,073	24,883	24,853	13,25	13,413	12,801	21,3	953,025	24,581	2388,678	0	203,345	203,345	99,723	0	0	0	0	0	0	0
12:20:05	19,775	2801,271	24,932	24,951	13,249	13,415	12,813	21,3	953,025	24,581	2389,09	0	203,345	203,345	99,723	0	0	0	0	0	0	0
12:20:05	-49,047	2800,78	24,883	24,805	13,249	13,41	12,825	21,3	953,025	24,581	2389,502	0	203,345	203,345	99,723	0	0	0	0	0	0	0
12:20:05	-70,898	2800,071	24,883	24,853	13,245	13,402	12,836	21,3	953,025	24,581	2389,912	0	203,345	203,345	99,723	0	0	0	0	0	0	0
12:20:05	49,047	2800,562	24,932	24,951	13,245	13,407	12,847	21,3	953,025	24,581	2390,323	0	203,345	203,345	99,723	0	0	0	0	0	0	0
12:20:05	98,12	2801,543	25,029	25	13,245	13,417	12,859	21,3	953,025	24,581	2390,734	0	203,345	203,345	99,723	0	0	0	0	0	0	0
12:20:05	-147,167	2800,071	24,883	24,951	13,245	13,402	12,869	21,3	953,025	24,581	2391,144	0	203,345	203,345	99,723	0	0	0	0	0	0	0
12:20:05	49,047	2800,562	24,932	24,951	13,245	13,407	12,88	21,3	953,025	24,581	2391,553	0	203,345	203,345	99,723	0	0	0	0	0	0	0
12:20:05	-147,167	2799,09	24,785	24,805	13,245	13,392	12,89	21,3	953,025	24,581	2391,961	0	203,345	203,345	99,723	0	0	0	0	0	0	0
12:20:05	0	2799,09	24,785	24,853	13,245	13,392	12,9	21,3	953,025	24,581	2392,368	0	203,345	203,345	99,723	0	0	0	0	0	0	0
12:20:05	98,12	2800,071	24,883	25	13,245	13,402	12,91	21,3	953,025	24,581	2392,775	0	203,345	203,345	99,723	0	0	0	0	0	0	0
12:20:05	-98,12	2799,09	24,785	24,951	13,245	13,392	12,919	21,3	953,025	24,581	2393,181	0	203,345	203,345	99,723	0	0	0	0	0	0	0
12:20:05	82,739	2799,917	24,883	25	13,244	13,401	12,929	21,3	953,025	24,581	2393,588	0	203,345	203,345	99,723	0	0	0	0	0	0	0
12:20:05	-55,493	2799,362	24,883	25	13,241	13,395	12,938	21,3	953,025	24,581	2393,994	0	203,345	203,345	99,723	0	0	0	0	0	0	0
12:20:05	-91,65	2798,446	24,736	24,805	13,244	13,386	12,946	21,3	953,025	24,581	2394,398	0	203,345	203,345	99,723	0	0	0	0	0	0	0
12:20:05	0	2798,446	24,736	24,658	13,244	13,386	12,955	21,3	953,025	24,581	2394,802	0	203,345	203,345	99,723	0	0	0	0	0	0	0
12:20:05	15,356	2798,599	24,736	24,951	13,245	13,387	12,964	21,3	953,025	24,581	2395,206	0	203,345	203,345	99,723	0	0	0	0	0	0	0
12:20:05	21,85	2798,818	24,687	24,707	13,249	13,389	12,972	21,3	953,025	24,581	2395,609	0	203,345	203,345	99,723	0	0	0	0	0	0	0
12:20:05	-7,739	2798,741	24,736	24,707	13,245	13,389	12,98	21,3	953,025	24,581	2396,013	0	203,345	203,345	99,723	0	0	0	0	0	0	0
12:20:05	19,604	2798,937	24,785	24,805	13,244	13,391	12,988	21,3	953,025	24,581	2396,416	0	203,345	203,345	99,723	0	0	0	0	0	0	0
12:20:05	76,44	2799,701	24,932	25	13,24	13,398	12,996	21,3	953,025	24,581	2396,819	0	203,345	203,345	99,723	0	0	0	0	0	0	0
12:20:05	0	2799,701	24,932	25	13,24	13,398	13,004	21,3	953,025	24,581	2397,222	0	203,345	203,345	99,723	0	0	0	0	0	0	0
12:20:05	113,305	2800,834	25,029	25,146	13,241	13,41	13,012	21,3	953,025	24,581	2397,625	0	203,345	203,345	99,723	0	0	0	0	0	0	0
12:20:05	-160,302	2799,231	24,785	24,951	13,245	13,394	13,019	21,3	953,025	24,581	2398,027	0	203,345	203,345	99,723	0	0	0	0	0	0	0
12:20:05	107,885	2800,31	24,736	24,805	13,254	13,405	13,027	21,3	953,025	24,581	2398,429	0	203,345	203,345	99,723	0	0	0	0	0	0	0
12:20:05	-111,23	2799,198	24,541	24,609	13,259	13,393	13,034	21,3	953,025	24,581	2398,83	0	203,345	203,345	99,723	0	0	0	0	0	0	0
12:20:05	-82,763	2798,37	24,443	24,512	13,26	13,385	13,041	21,3	953,025	24,581	2399,229	0	203,345	203,345	99,723	0	0	0	0	0	0	0
12:20:05	202,636	2800,396	24,59	24,707	13,263	13,406	13,048	21,3	953,025	24,581	2399,631	0	203,345	203,345	99,723	0	0	0	0	0	0	0
12:20:05	223,51	2802,631	24,883	24,853	13,259	13,429	13,056	21,3	953,025	24,581	2400,034	0	203,345	203,345	99,723	0	0	0	0	0	0	0
12:20:05	138,549	2804,017	25,176	25,195	13,25	13,443	13,063	21,3	953,025	24,581	2400,438	0	203,345	203,345	99,723	0	0	0	0	0	0	0
12:20:05	145,214	2805,469	25,42	25,391	13,245	13,458	13,071	21,3	953,025	24,581	2400,843	0	203,345	203,345	99,723	0	0	0	0	0	0	0
12:20:05	159,375	2807,063	25,664	25,537	13,24	13,474	13,079	21,3	953,025	24,581	2401,249	0	203,345	203,345	99,723	0	0	0	0	0	0	0
12:20:05	-83,007	2806,233	25,566	25,537	13,241	13,466	13,087	21,3	953,025	24,581	2401,654	0	203,345	203,345	99,723	0	0	0	0	0	0	0
12:20:05	-223,632	2803,996	25,273	25,342	13,245	13,443	13,094	21,3	953,025	24,581	2402,057	0	203,345	203,345	99,723	0	0	0	0	0	0	0
12:20:05	-145,19	2802,545	25,029	25	13,25	13,428	13,1	21,3	953,025	24,581	2402,457	0	203,345	203,345	99,723	0	0	0	0	0	0	0
12:20:05	-61,108	2801,933	24,883	24,951	13,255	13,421	13,106	21,3	953,025	24,581	2402,856	0	203,345	203,345	99,723	0	0	0	0	0	0	0
12:20:05	69,799	2802,631	24,883	24,853	13,259	13,429	13,113	21,3	953,025	24,581	2403,256	0	203,345	203,345	99,723	0	0	0	0	0	0	0
12:20:05	-180,908	2800,822	24,687	24,658	13,26	13,41	13,119	21,3	953,025	24,581	2403,654	0	203,345	203,345	99,723	0	0	0	0	0	0	0
12:20:05	49,072	2801,313	24,736	24,805	13,26	13,415	13,124	21,3	953,025	24,581	2404,051	0	203,345	203,345	99,723	0	0	0	0	0	0	0
12:20:05	33,74	2801,651	24,785	24,805	13,259	13,419	13,13	21,3	953,025	24,581	2404,449	0	203,345	203,345	99,723	0	0	0	0	0	0	0
12:20:05	-69,824	2800,952	24,785	24,951	13,255	13,411	13,136	21,3	953,025	24,581	2404,846	0	203,345	203,345	99,723	0	0	0	0	0	0	0
12:20:05	147,192	2802,424	24,932	24,951	13,255	13,427	13,141	21,3	953,025	24,581	2405,243	0	203,345	203,345	99,723	0	0	0	0	0	0	0
12:20:05	-49,072	2801,933	24,883	24,951	13,255	13,421	13,147	21,3	953,025	24,581	2405,64	0	203,345	203,345	99,723	0	0	0	0	0	0	0
12:20:05	0	2801,933	24,883	24,951	13,255	13,421	13,152	21,3	953,025	24,581	2406,036	0	203,345	203,345	99,723	0	0	0	0	0	0	0
12:20:05	49,072	2802,424	24,932	24,805	13,255	13,427	13,158	21,3	953,025	24,581	2406,433	0	203,345	203,345	99,723	0	0	0	0	0	0	0
12:20:05	0	2802,424	24,932	25	13,255	13,427	13,163	21,3	953,025	24,581	2406,829	0	203,345	203,345	99,723	0	0	0	0	0	0	0
12:20:05	98,12	2803,405	25,029	25	13,255	13,437	13,168	21,3	953,025	24,581	2407,226	0	203,345	203,345	99,723	0	0	0	0	0	0	0
12:20:05	49,096	2803,896	25,078	25,195	13,255	13,442	13,174	21,3	953,025	24,581	2407,622	0	203,345	203,345	99,723	0	0	0	0	0	0	0
12:20:05	98,144	2804,878	25,176	25,244	13,255	13,452	13,179	21,3	953,025	24,581	2408,02	0	203,345	203,345	99,723	0	0	0	0	0	0	0
12:20:05	-98,144	2803,896	25,078	25,146	13,255	13,442	13,184	21,4	951,595	24,581	2408,416	0	203,345	203,345	99,723	0	0	0	0	0	0	0
12:20:05	10,791	2804,004	25,078	25,049	13,255	13,443	13,189	21,4	951,595	24,581	2408,811	0	203,345	203,345	99,723	0	0	0	0	0	0	0
12:20:05	98,193	2804,986	25,176	25,049	13,255	13,453	13,194	21,4	951,595	24,581	2409,208	0	203,345	203,345	99,723	0	0	0	0	0	0	0
12:20:05	-98,193	2804,004	25,078	25,049	13,255	13,443	13,199	21,4	951,595	24,581	2409,602	0	203,345	203,345	99,723	0	0	0	0	0	0	0
12:20:05	0	2804,004	25,078	25,146	13,255	13,443	13,204	21,4	951,595	24,581	2409,997	0	203,345	203,345	99,723	0	0	0	0	0	0	0
12:20:05	0	2804,004	25,078	25,195	13,255	13,443	13,209	21,4	951,595	24,581	2410,391	0	203,345	203,345	99,723	0	0	0	0	0	0	0
12:20:05	-147,29	2802,531	24,932	24,951	13,255	13,428	13,213	21,4	951,595	24,581	2410,783	0	203,345	203,345	99,723	0	0	0	0	0	0	0
12:20:05	0	2802,531	24,932	25	13,255	13,428	13,217	21,4	951,595	24,581	2411,175	0	203,345	203,345	99,723	0	0	0	0	0	0	0
12:20:05	-49,096	2802,04	24,883	24,853	13,255	13,423	13,221	21,4	951,595	24,581	2411,566	0	203,345	203,345	99,723	0	0	0	0	0	0	0
12:20:05	-196,313	2800,077	24,687	24,658	13,255	13,402	13,225	21,4	951,595	24,581	2411,954	0	203,345	203,345	99,723	0	0	0	0	0	0	0
12:20:05	-294,36	2797,134	24,394	24,072	13,255	13,372	13,228	21,4	951,595	24,581	2412,339	0	203,644	203,644	99,724	0	0	0	0	0	0	0
12:20:05	-576,318	2791,37	23,906	23,437	13,25	13,313	13,229	21,4	951,595	24,581	2412,718	0	203,644	203,644	99,724	0	0	0	0	0	0	0
12:20:06	-746,655	2783,904	23,418	22,656	13,236	13,236	13,23	21,4	951,595	24,581	2413,09	0	203,644	203,644	99,724	0	0	0	0	0	0	0
12:20:06	-713,525	2776,769	22,978	22,217	13,22	13,162	13,228	21,4	951,595	24,581	2413,453	0	203,644	203,644	99,724	0	0	0	0	0	0	0
12:20:06	-767,724	2769,091	22,783	21,924	13,188	13,083	13,225	21,4	951,595	24,581	2413,809	0	203,644	203,644	99,724	0	0	0	0	0	0	0
12:20:06	-480,932	2764,282	22,978	22,021	13,15	13,033	13,222	21,4	951,595	24,581	2414,16	0	203,644	203,644	99,724	0	0	0	0	0	0	0
12:20:06	-606,25	2758,22	23,125	21,826	13,108	12,971	13,217	21,4	951,595	24,581	2414,504	0	203,644	203,644	99,724	0	0	0	0	0	0	0
12:20:06	-552,978	2752,69	23,271	21,826	13,069	12,914	13,211	21,4	951,595	24,581	2414,842	0	203,644	203,644	99,724	0	0	0	0	0	0	0
12:20:06	-874,023	2743,95	23,076	21,777	13,031	12,824	13,203	21,4	951,595	24,581	2415,171	0	203,644	203,644	99,724	0	0	0	0	0	0	0
12:20:06	-949,56	2734,454	22,637	21,338	13,002	12,726	13,194	21,4	951,595	24,581	2415,49	0	203,644	203,644	99,724	0	0	0	0	0	0	0
12:20:06	-951,147	2724,942	22,197	21,045	12,973	12,628	13,183	21,4	951,595	24,581	2415,8	0	203,644	203,644	99,724	0	0	0	0	0	0	0
12:20:06	-801,416	2716,928	21,904	20,898	12,945	12,545	13,17	21,4	951,595	24,581	2416,101	0	203,644	203,644	99,724	0	0	0	0	0	0	0
12:20:06	-703,71	2709,891	21,709	20,752	12,916	12,473	13,157	21,4	951,595	24,581	2416,395	0	203,644	203,644	99,724	0	0	0	0	0	0	0
12:20:06	-510,595	2704,785	21,709	20,898	12,887	12,42	13,142	21,4	951,595	24,581	2416,683	0	203,644	203,644	99,724	0	0	0	0	0	0	0
12:20:06	-652,709	2698,258	21,562	20,801	12,859	12,353	13,127	21,4	951,595	24,581	2416,965	0	203,644	203,644	99,724	0	0	0	0	0	0	0
12:20:06	-216,43	2696,094	21,855	21,045	12,83	12,33	13,111	21,4	951,595	24,581	2417,244	0	203,644	203,644	99,724	0	0	0	0	0	0	0
12:20:06	-456,665	2691,527	21,904	21,289	12,802	12,283	13,095	21,4	951,595	24,581	2417,518	0	203,644	203,644	99,724	0	0	0	0	0	0	0
12:20:06	-595,483	2685,572	21,806	21,094	12,774	12,222	13,078	21,4	951,595	24,581	2417,786	0	203,644	203,644	99,724	0	0	0	0	0	0	0
12:20:06	-725,244	2678,32	21,416	20,898	12,755	12,147	13,059	21,4	951,595	24,581	2418,047	0	203,644	203,644	99,724	0	0	0	0	0	0	0
12:20:06	-611,499	2672,205	21,123	20,556	12,737	12,084	13,04	21,4	951,595	24,581	2418,301	0	203,644	203,644	99,724	0	0	0	0	0	0	0
12:20:06	-569,116	2666,514	20,732	20,263	12,727	12,025	13,02	21,4	951,595	24,581	2418,549	0	203,644	203,644	99,724	0	0	0	0	0	0	0
12:20:06	-632,592	2660,188	20,342	19,873	12,713	11,96	13	21,4	951,595	24,581	2418,791	0	203,644	203,644	99,724	0	0	0	0	0	0	0
12:20:06	-529,223	2654,896	20,146	19,824	12,694	11,906	12,978	21,4	951,595	24,581	2419,027	0	203,644	203,644	99,724	0	0	0	0	0	0	0
12:20:06	-464,697	2650,249	20,097	19,58	12,67	11,858	12,956	21,4	951,595	24,581	2419,259	0	203,644	203,644	99,724	0	0	0	0	0	0	0
12:20:06	-309,301	2647,156	20,293	19,678	12,642	11,826	12,934	21,4	951,595	24,581	2419,487	0	203,644	203,644	99,724	0	0	0	0	0	0	0
12:20:06	-301,538	2644,14	20,635	20,166	12,606	11,795	12,912	21,4	951,595	24,581	2419,711	0	203,644	203,644	99,724	0	0	0	0	0	0	0
12:20:06	-380,078	2640,339	20,83	20,215	12,574	11,756	12,889	21,4	951,595	24,581	2419,932	0	203,644	203,644	99,724	0	0	0	0	0	0	0
12:20:06	-394,262	2636,397	20,928	20,361	12,546	11,715	12,866	21,4	951,595	24,581	2420,148	0	203,644	203,644	99,724	0	0	0	0	0	0	0
12:20:06	-484,033	2631,557	20,928	20,361	12,519	11,665	12,842	21,4	951,595	24,581	2420,36	0	203,644	203,644	99,724	0	0	0	0	0	0	0
12:20:06	-634,96	2625,207	20,635	20,215	12,5	11,6	12,818	21,4	951,595	24,581	2420,565	0	203,644	203,644	99,724	0	0	0	0	0	0	0
12:20:06	-629,467	2618,912	20,293	19,873	12,483	11,535	12,793	21,4	951,595	24,581	2420,763	0	203,644	203,644	99,724	0	0	0	0	0	0	0
12:20:06	-675,463	2612,158	19,853	19,678	12,47	11,465	12,767	21,4	951,595	24,581	2420,955	0	203,644	203,644	99,724	0	0	0	0	0	0	0
12:20:06	-434,863	2607,809	19,658	19,336	12,456	11,42	12,74	21,4	951,595	24,581	2421,141	0	203,644	203,644	99,724	0	0	0	0	0	0	0
12:20:06	-447,436	2603,335	19,512	19,238	12,439	11,374	12,714	21,4	951,595	24,581	2421,324	0	203,644	203,644	99,724	0	0	0	0	0	0	0
12:20:06	-399,902	2599,336	19,512	19,189	12,416	11,333	12,687	21,4	951,595	24,581	2421,502	0	203,644	203,644	99,724	0	0	0	0	0	0	0
12:20:06	-460,571	2594,73	19,512	19,189	12,39	11,285	12,659	21,4	951,595	24,581	2421,675	0	203,644	203,644	99,724	0	0	0	0	0	0	0
12:20:06	-308,52	2591,645	19,609	19,238	12,368	11,254	12,632	21,4	951,595	24,581	2421,845	0	203,644	203,644	99,724	0	0	0	0	0	0	0
12:20:06	-354,15	2588,103	19,658	19,336	12,345	11,217	12,604	21,4	951,595	24,581	2422,011	0	203,644	203,644	99,724	0	0	0	0	0	0	0
12:20:06	-532,714	2582,776	19,512	19,14	12,323	11,162	12,576	21,4	951,595	24,581	2422,172	0	203,644	203,644	99,724	0	0	0	0	0	0	0
12:20:06	-534,96	2577,426	19,316	18,945	12,304	11,107	12,547	21,4	951,595	24,581	2422,327	0	203,644	203,644	99,724	0	0	0	0	0	0	0
12:20:06	-438,403	2573,042	19,121	18,799	12,29	11,062	12,518	21,4	951,595	24,581	2422,478	0	203,644	203,644	99,724	0	0	0	0	0	0	0
12:20:06	-390,283	2569,14	18,974	18,701	12,276	11,022	12,488	21,4	951,595	24,581	2422,624	0	203,644	203,644	99,724	0	0	0	0	0	0	0
12:20:06	-574,78	2563,392	18,681	18,359	12,26	10,962	12,458	21,4	951,595	24,581	2422,765	0	203,644	203,644	99,724	0	0	0	0	0	0	0
12:20:06	-409,497	2559,297	18,535	18,115	12,245	10,92	12,428	21,4	951,595	24,581	2422,902	0	203,644	203,644	99,724	0	0	0	0	0	0	0
12:20:06	-179,516	2557,502	18,681	18,359	12,226	10,902	12,398	21,4	951,595	24,581	2423,037	0	203,644	203,644	99,724	0	0	0	0	0	0	0
12:20:06	-307,299	2554,429	18,779	18,603	12,204	10,87	12,368	21,4	951,595	24,581	2423,168	0	203,644	203,644	99,724	0	0	0	0	0	0	0
12:20:06	-371,63	2550,712	18,828	18,506	12,18	10,832	12,338	21,4	951,595	24,581	2423,296	0	203,644	203,644	99,724	0	0	0	0	0	0	0
12:20:06	-394,262	2546,77	18,681	18,457	12,166	10,791	12,308	21,4	951,595	24,581	2423,419	0	203,644	203,644	99,724	0	0	0	0	0	0	0
12:20:06	-311,84	2543,651	18,633	18,457	12,151	10,759	12,277	21,4	951,595	24,581	2423,539	0	203,644	203,644	99,724	0	0	0	0	0	0	0
12:20:06	-454,76	2539,104	18,486	18,31	12,133	10,712	12,247	21,4	951,595	24,581	2423,655	0	203,644	203,644	99,724	0	0	0	0	0	0	0
12:20:06	-389,55	2535,208	18,34	18,115	12,12	10,672	12,216	21,4	951,595	24,581	2423,766	0	203,644	203,644	99,724	0	0	0	0	0	0	0
12:20:06	-392,822	2531,28	18,193	18,066	12,105	10,631	12,185	21,4	951,595	24,581	2423,874	0	203,644	203,644	99,724	0	0	0	0	0	0	0
12:20:06	-314,892	2528,131	18,047	17,92	12,096	10,599	12,154	21,4	951,595	24,581	2423,978	0	203,644	203,644	99,724	0	0	0	0	0	0	0
12:20:06	-292,016	2525,211	17,998	17,822	12,082	10,569	12,123	21,4	951,595	24,581	2424,079	0	203,644	203,644	99,724	0	0	0	0	0	0	0
12:20:06	-216,479	2523,046	18,047	17,822	12,067	10,546	12,092	21,4	951,595	24,581	2424,178	0	203,644	203,644	99,724	0	0	0	0	0	0	0
12:20:06	-440,039	2518,646	17,851	17,724	12,053	10,501	12,061	21,4	951,595	24,581	2424,273	0	203,644	203,644	99,724	0	0	0	0	0	0	0
12:20:06	-167,675	2516,969	17,851	17,724	12,044	10,484	12,03	21,4	951,595	24,581	2424,366	0	203,644	203,644	99,724	0	0	0	0	0	0	0
12:20:06	-388,183	2513,087	17,705	17,578	12,03	10,444	11,999	21,4	951,595	24,581	2424,454	0	203,644	203,644	99,724	0	0	0	0	0	0	0
12:20:06	-312,182	2509,965	17,558	17,431	12,02	10,412	11,967	21,4	951,595	24,581	2424,54	0	203,644	203,644	99,724	0	0	0	0	0	0	0
12:20:06	-306,787	2506,897	17,412	17,285	12,011	10,38	11,936	21,4	951,595	24,581	2424,622	0	203,644	203,644	99,724	0	0	0	0	0	0	0
12:20:06	-217,114	2504,726	17,363	17,236	12,001	10,358	11,905	21,4	951,595	24,581	2424,703	0	203,644	203,644	99,724	0	0	0	0	0	0	0
12:20:06	-204,541	2502,681	17,412	17,236	11,987	10,336	11,875	21,4	951,595	24,581	2424,781	0	203,644	203,644	99,724	0	0	0	0	0	0	0
12:20:06	-330,981	2499,371	17,412	17,383	11,968	10,302	11,844	21,4	951,595	24,581	2424,855	0	203,644	203,644	99,724	0	0	0	0	0	0	0
12:20:06	-100,415	2498,367	17,656	17,48	11,949	10,292	11,813	21,4	951,595	24,581	2424,928	0	203,644	203,644	99,724	0	0	0	0	0	0	0
12:20:06	-204,638	2496,32	17,705	17,627	11,935	10,271	11,783	21,4	951,595	24,581	2425	0	203,644	203,644	99,724	0	0	0	0	0	0	0
12:20:06	-249,877	2493,822	17,705	17,627	11,921	10,245	11,753	21,4	951,595	24,581	2425,068	0	203,644	203,644	99,724	0	0	0	0	0	0	0
12:20:06	-217,187	2491,65	17,656	17,48	11,911	10,223	11,723	21,4	951,595	24,581	2425,135	0	203,644	203,644	99,724	0	0	0	0	0	0	0
12:20:06	-345,654	2488,193	17,558	17,48	11,897	10,187	11,693	21,4	951,595	24,581	2425,198	0	203,644	203,644	99,724	0	0	0	0	0	0	0
12:20:06	-216,015	2486,033	17,51	17,431	11,888	10,165	11,663	21,4	951,595	24,581	2425,259	0	203,644	203,644	99,724	0	0	0	0	0	0	0
12:20:06	-262,451	2483,409	17,412	17,383	11,878	10,138	11,633	21,4	951,595	24,581	2425,317	0	203,644	203,644	99,724	0	0	0	0	0	0	0
12:20:06	-213,696	2481,272	17,363	17,236	11,869	10,116	11,603	21,4	951,595	24,581	2425,373	0	203,644	203,644	99,724	0	0	0	0	0	0	0
12:20:06	-272,46	2478,547	17,168	17,09	11,864	10,088	11,573	21,4	951,595	24,581	2425,426	0	203,644	203,644	99,724	0	0	0	0	0	0	0
12:20:06	-309,399	2475,453	17,021	16,943	11,855	10,056	11,544	21,4	951,595	24,581	2425,476	0	203,644	203,644	99,724	0	0	0	0	0	0	0
12:20:06	-165,429	2473,799	17,021	16,943	11,845	10,039	11,514	21,4	951,595	24,581	2425,524	0	203,644	203,644	99,724	0	0	0	0	0	0	0
12:20:06	-264,355	2471,155	16,924	16,894	11,836	10,011	11,485	21,4	951,595	24,581	2425,57	0	203,644	203,644	99,724	0	0	0	0	0	0	0
12:20:06	-214,746	2469,008	16,875	16,748	11,826	9,989	11,455	21,4	951,595	24,581	2425,614	0	203,644	203,644	99,724	0	0	0	0	0	0	0
12:20:06	-214,746	2466,86	16,826	16,699	11,817	9,967	11,426	21,4	951,595	24,581	2425,655	0	203,644	203,644	99,724	0	0	0	0	0	0	0
12:20:06	-165,209	2465,208	16,826	16,748	11,807	9,95	11,397	21,4	951,595	24,581	2425,694	0	203,644	203,644	99,724	0	0	0	0	0	0	0
12:20:06	-203,71	2463,171	16,875	16,845	11,793	9,929	11,368	21,4	951,595	24,581	2425,732	0	203,644	203,644	99,724	0	0	0	0	0	0	0
12:20:06	-27,001	2462,901	17,021	16,894	11,784	9,926	11,34	21,4	951,595	24,581	2425,769	0	203,644	203,644	99,724	0	0	0	0	0	0	0
12:20:06	-341,772	2459,483	16,924	16,943	11,77	9,891	11,312	21,4	951,595	24,581	2425,803	0	203,644	203,644	99,724	0	0	0	0	0	0	0
12:20:06	-74,414	2458,739	17,021	16,943	11,76	9,883	11,284	21,4	951,595	24,581	2425,836	0	203,644	203,644	99,724	0	0	0	0	0	0	0
12:20:06	-196,02	2456,779	17,07	17,041	11,747	9,863	11,256	21,4	951,595	24,581	2425,867	0	203,644	203,644	99,724	0	0	0	0	0	0	0
12:20:06	-171,826	2455,061	17,07	17,041	11,737	9,845	11,228	21,4	951,595	24,581	2425,896	0	203,644	203,644	99,724	0	0	0	0	0	0	0
12:20:06	-165,429	2453,406	17,07	17,041	11,728	9,828	11,201	21,4	951,595	24,581	2425,923	0	203,644	203,644	99,724	0	0	0	0	0	0	0
12:20:06	-163,281	2451,774	17,07	17,041	11,718	9,812	11,174	21,4	951,595	24,581	2425,949	0	203,644	203,644	99,724	0	0	0	0	0	0	0
12:20:06	-296,069	2448,813	16,924	16,894	11,71	9,781	11,146	21,4	951,595	24,581	2425,972	0	203,644	203,644	99,724	0	0	0	0	0	0	0
12:20:06	-135,644	2447,456	16,875	16,845	11,705	9,767	11,119	21,4	951,595	24,581	2425,994	0	203,644	203,644	99,724	0	0	0	0	0	0	0
12:20:06	-136,914	2446,087	16,826	16,699	11,7	9,753	11,092	21,4	951,595	24,581	2426,014	0	203,644	203,644	99,724	0	0	0	0	0	0	0
12:20:06	-254,125	2443,546	16,728	16,601	11,69	9,727	11,066	21,4	951,595	24,581	2426,031	0	203,644	203,644	99,724	0	0	0	0	0	0	0
12:20:06	-204,833	2441,498	16,679	16,552	11,682	9,706	11,039	21,2	953,025	24,581	2426,047	0	203,644	203,644	99,724	0	0	0	0	0	0	0
12:20:06	-330,297	2438,195	16,435	16,406	11,677	9,672	11,012	21,2	953,025	24,581	2426,059	0	203,644	203,644	99,724	0	0	0	0	0	0	0
12:20:06	-125,805	2436,937	16,386	16,308	11,672	9,659	10,986	21,2	953,025	24,581	2426,07	0	203,644	203,644	99,724	0	0	0	0	0	0	0
12:20:06	-134,472	2435,592	16,338	16,308	11,667	9,645	10,959	21,2	953,025	24,581	2426,079	0	203,644	203,644	99,724	0	0	0	0	0	0	0
12:20:06	-165,332	2433,939	16,338	16,308	11,658	9,628	10,933	21,2	953,025	24,581	2426,087	0	203,644	203,644	99,724	0	0	0	0	0	0	0
12:20:06	-118,261	2432,756	16,386	16,357	11,648	9,616	10,907	21,2	953,025	24,581	2426,094	0	203,644	203,644	99,724	0	0	0	0	0	0	0
12:20:06	-163,183	2431,124	16,386	16,357	11,639	9,599	10,882	21,2	953,025	24,581	2426,099	0	203,644	203,644	99,724	0	0	0	0	0	0	0
12:20:06	-126,782	2429,856	16,435	16,357	11,629	9,586	10,856	21,2	953,025	24,581	2426,103	0	203,644	203,644	99,724	0	0	0	0	0	0	0
12:20:06	-67,089	2429,185	16,533	16,504	11,62	9,579	10,831	21,2	953,025	24,581	2426,106	0	203,644	203,644	99,724	0	0	0	0	0	0	0
12:20:06	-200,488	2427,181	16,582	16,552	11,606	9,558	10,806	21,2	953,025	24,581	2426,107	0	203,644	203,644	99,724	0	0	0	0	0	0	0
12:20:06	-76,66	2426,414	16,679	16,601	11,597	9,55	10,782	21,2	953,025	24,581	2426,107	0	202,89	202,89	99,721	0	0	0	0	0	0	0
12:20:06	-123,657	2425,177	16,728	16,699	11,587	9,537	10,757	21,2	953,025	24,581	2425,177	0	202,89	202,89	99,721	0	0	0	0	0	0	0
12:20:07	-156,713	2423,61	16,728	16,699	11,578	9,521	10,733	21,2	953,025	24,581	2423,61	0	202,89	202,89	99,721	0	0	0	0	0	0	0
12:20:07	-131,25	2422,298	16,679	16,552	11,573	9,508	10,709	21,2	953,025	24,581	2422,298	0	202,89	202,89	99,721	0	0	0	0	0	0	0
12:20:07	-333,227	2418,965	16,435	16,504	11,568	9,473	10,685	21,2	953,025	24,581	2418,965	0	202,89	202,89	99,721	0	0	0	0	0	0	0
12:20:07	-118,286	2417,783	16,386	16,308	11,564	9,461	10,661	21,2	953,025	24,581	2417,783	0	202,89	202,89	99,721	0	0	0	0	0	0	0
12:20:07	-270,922	2415,073	16,191	16,211	11,559	9,433	10,637	21,2	953,025	24,581	2415,073	0	202,89	202,89	99,721	0	0	0	0	0	0	0
12:20:07	-178,1	2413,292	16,093	16,162	11,554	9,415	10,613	21,2	953,025	24,581	2413,292	0	202,89	202,89	99,721	0	0	0	0	0	0	0
12:20:07	-152,148	2411,771	16,093	16,064	11,546	9,399	10,589	21,2	953,025	24,581	2411,771	0	202,89	202,89	99,721	0	0	0	0	0	0	0
12:20:07	-57,47	2411,196	16,191	16,162	11,537	9,393	10,566	21,2	953,025	24,581	2411,196	0	202,89	202,89	99,721	0	0	0	0	0	0	0
12:20:07	-219,238	2409,004	16,191	16,162	11,525	9,371	10,542	21,2	953,025	24,581	2409,004	0	202,89	202,89	99,721	0	0	0	0	0	0	0
12:20:07	-97,167	2408,032	16,191	16,162	11,519	9,361	10,519	21,2	953,025	24,581	2408,032	0	202,89	202,89	99,721	0	0	0	0	0	0	0
12:20:07	-241,674	2405,615	16,093	16,162	11,511	9,336	10,496	21,2	953,025	24,581	2405,615	0	202,89	202,89	99,721	0	0	0	0	0	0	0
12:20:07	-162,084	2403,994	16,093	16,064	11,502	9,319	10,473	21,2	953,025	24,581	2403,994	0	202,89	202,89	99,721	0	0	0	0	0	0	0
12:20:07	-98,217	2403,012	16,093	16,162	11,496	9,309	10,45	21,2	953,025	24,581	2403,012	0	202,89	202,89	99,721	0	0	0	0	0	0	0
12:20:07	-82,08	2402,192	16,093	16,064	11,492	9,3	10,427	21,2	953,025	24,581	2402,192	0	202,89	202,89	99,721	0	0	0	0	0	0	0
12:20:07	-144,726	2400,744	16,093	16,015	11,484	9,286	10,405	21,2	953,025	24,581	2400,744	0	202,89	202,89	99,721	0	0	0	0	0	0	0
12:20:07	-145,825	2399,286	16,093	16,015	11,475	9,27	10,383	21,2	953,025	24,581	2399,286	0	202,89	202,89	99,721	0	0	0	0	0	0	0
12:20:07	-115,502	2398,131	16,093	16,015	11,469	9,259	10,361	21,2	953,025	24,581	2398,131	0	202,89	202,89	99,721	0	0	0	0	0	0	0
12:20:07	-66,113	2397,47	16,191	16,064	11,46	9,252	10,339	21,2	953,025	24,581	2397,47	0	202,89	202,89	99,721	0	0	0	0	0	0	0
12:20:07	-144,75	2396,022	16,191	16,064	11,452	9,237	10,317	21,2	953,025	24,581	2396,022	0	202,89	202,89	99,721	0	0	0	0	0	0	0
12:20:07	-99,487	2395,027	16,191	16,162	11,446	9,227	10,296	21,2	953,025	24,581	2395,027	0	202,89	202,89	99,721	0	0	0	0	0	0	0
12:20:07	-173,413	2393,293	16,093	16,015	11,441	9,209	10,275	21,2	953,025	24,581	2393,293	0	202,89	202,89	99,721	0	0	0	0	0	0	0
12:20:07	-108,374	2392,21	16,045	15,967	11,438	9,198	10,253	21,2	953,025	24,581	2392,21	0	202,89	202,89	99,721	0	0	0	0	0	0	0
12:20:07	-158,837	2390,621	15,898	15,82	11,437	9,181	10,232	21,2	953,025	24,581	2390,621	0	202,89	202,89	99,721	0	0	0	0	0	0	0
12:20:07	-205,566	2388,566	15,703	15,674	11,436	9,16	10,211	21,2	953,025	24,581	2388,566	0	202,89	202,89	99,721	0	0	0	0	0	0	0
12:20:07	-183,496	2386,731	15,556	15,625	11,433	9,141	10,19	21,2	953,025	24,581	2386,731	0	202,89	202,89	99,721	0	0	0	0	0	0	0
12:20:07	-37,841	2386,352	15,556	15,625	11,431	9,137	10,17	21,2	953,025	24,581	2386,352	0	202,89	202,89	99,721	0	0	0	0	0	0	0
12:20:07	-80,81	2385,544	15,556	15,625	11,427	9,129	10,149	21,2	953,025	24,581	2385,544	0	202,89	202,89	99,721	0	0	0	0	0	0	0
12:20:07	-122,021	2384,324	15,556	15,625	11,42	9,116	10,129	21,2	953,025	24,581	2384,324	0	202,89	202,89	99,721	0	0	0	0	0	0	0
12:20:07	-100,439	2383,319	15,556	15,625	11,414	9,106	10,109	21,2	953,025	24,581	2383,319	0	202,89	202,89	99,721	0	0	0	0	0	0	0
12:20:07	-18,383	2383,136	15,703	15,722	11,405	9,104	10,089	21,2	953,025	24,581	2383,136	0	202,89	202,89	99,721	0	0	0	0	0	0	0
12:20:07	-1,049	2383,125	15,849	15,82	11,397	9,104	10,07	21,2	953,025	24,581	2383,125	0	202,89	202,89	99,721	0	0	0	0	0	0	0
12:20:07	-119,921	2381,926	15,849	15,869	11,39	9,092	10,051	21,2	953,025	24,581	2381,926	0	202,89	202,89	99,721	0	0	0	0	0	0	0
12:20:07	-99,243	2380,933	15,849	15,82	11,385	9,081	10,032	21,2	953,025	24,581	2380,933	0	202,89	202,89	99,721	0	0	0	0	0	0	0
12:20:07	-155,029	2379,383	15,752	15,722	11,381	9,065	10,013	21,2	953,025	24,581	2379,383	0	202,89	202,89	99,721	0	0	0	0	0	0	0
12:20:07	-186,938	2377,514	15,556	15,625	11,381	9,046	9,994	21,2	953,025	24,581	2377,514	0	202,89	202,89	99,721	0	0	0	0	0	0	0
12:20:07	-19,458	2377,319	15,556	15,527	11,38	9,044	9,975	21,2	953,025	24,581	2377,319	0	202,89	202,89	99,721	0	0	0	0	0	0	0
12:20:07	-154,98	2375,769	15,459	15,478	11,377	9,028	9,957	21,2	953,025	24,581	2375,769	0	202,89	202,89	99,721	0	0	0	0	0	0	0
12:20:07	13,5	2375,904	15,556	15,527	11,372	9,029	9,939	21,2	953,025	24,581	2375,77	0	202,89	202,89	99,721	0	0	0	0	0	0	0
12:20:07	-52,49	2375,38	15,605	15,625	11,367	9,024	9,921	21,2	953,025	24,581	2375,38	0	202,89	202,89	99,721	0	0	0	0	0	0	0
12:20:07	-170,849	2373,671	15,556	15,625	11,36	9,006	9,903	21,2	953,025	24,581	2373,671	0	202,89	202,89	99,721	0	0	0	0	0	0	0
12:20:07	-81,005	2372,861	15,556	15,625	11,355	8,998	9,885	21,2	953,025	24,581	2372,861	0	202,89	202,89	99,721	0	0	0	0	0	0	0
12:20:07	-34,277	2372,518	15,605	15,625	11,35	8,995	9,867	21,2	953,025	24,581	2372,518	0	202,89	202,89	99,721	0	0	0	0	0	0	0
12:20:07	-63,842	2371,88	15,556	15,674	11,349	8,988	9,85	21,2	953,025	24,581	2371,88	0	202,89	202,89	99,721	0	0	0	0	0	0	0
12:20:07	-93,383	2370,946	15,459	15,527	11,349	8,978	9,833	21,2	953,025	24,581	2370,946	0	202,89	202,89	99,721	0	0	0	0	0	0	0
12:20:07	-46,679	2370,479	15,41	15,478	11,349	8,974	9,816	21,2	953,025	24,581	2370,479	0	202,89	202,89	99,721	0	0	0	0	0	0	0
12:20:07	-110,351	2369,376	15,361	15,332	11,346	8,962	9,8	21,2	953,025	24,581	2369,376	0	202,89	202,89	99,721	0	0	0	0	0	0	0
12:20:07	0	2369,376	15,361	15,332	11,346	8,962	9,783	21,2	953,025	24,581	2369,376	0	202,89	202,89	99,721	0	0	0	0	0	0	0
12:20:07	-17,333	2369,202	15,361	15,429	11,345	8,96	9,767	21,2	953,025	24,581	2369,202	0	202,89	202,89	99,721	0	0	0	0	0	0	0
12:20:07	-156,982	2367,632	15,263	15,332	11,341	8,944	9,751	21,2	953,025	24,581	2367,632	0	202,89	202,89	99,721	0	0	0	0	0	0	0
12:20:07	103,222	2368,665	15,41	15,429	11,339	8,955	9,735	21,2	953,025	24,581	2367,634	0	202,89	202,89	99,721	0	0	0	0	0	0	0
12:20:07	-143,725	2367,227	15,361	15,429	11,334	8,94	9,72	21,2	953,025	24,581	2367,227	0	202,89	202,89	99,721	0	0	0	0	0	0	0
12:20:07	42,016	2367,648	15,556	15,527	11,325	8,944	9,704	21,2	953,025	24,581	2367,228	0	202,89	202,89	99,721	0	0	0	0	0	0	0
12:20:07	-33,227	2367,315	15,605	15,674	11,321	8,941	9,689	21,2	953,025	24,581	2367,228	0	202,89	202,89	99,721	0	0	0	0	0	0	0
12:20:07	-81,86	2366,497	15,605	15,625	11,316	8,932	9,675	21,2	953,025	24,581	2366,497	0	202,89	202,89	99,721	0	0	0	0	0	0	0
12:20:07	-64,916	2365,848	15,605	15,625	11,313	8,926	9,66	21,2	953,025	24,581	2365,848	0	202,89	202,89	99,721	0	0	0	0	0	0	0
12:20:07	-139,99	2364,448	15,459	15,429	11,313	8,911	9,645	21,2	953,025	24,581	2364,448	0	202,89	202,89	99,721	0	0	0	0	0	0	0
12:20:07	-62,768	2363,82	15,41	15,478	11,312	8,905	9,631	21,2	953,025	24,581	2363,82	0	202,89	202,89	99,721	0	0	0	0	0	0	0
12:20:07	-30,517	2363,515	15,361	15,332	11,313	8,902	9,616	21,2	953,025	24,581	2363,515	0	202,89	202,89	99,721	0	0	0	0	0	0	0
12:20:07	-156,054	2361,954	15,215	15,136	11,312	8,886	9,602	21,2	953,025	24,581	2361,954	0	202,89	202,89	99,721	0	0	0	0	0	0	0
12:20:07	0	2361,954	15,215	15,185	11,312	8,886	9,588	21,2	953,025	24,581	2361,954	0	202,89	202,89	99,721	0	0	0	0	0	0	0
12:20:07	46,63	2362,421	15,263	15,283	11,312	8,89	9,574	21,2	953,025	24,581	2361,955	0	202,89	202,89	99,721	0	0	0	0	0	0	0
12:20:07	-111,303	2361,307	15,215	15,185	11,308	8,879	9,561	21,2	953,025	24,581	2361,307	0	202,89	202,89	99,721	0	0	0	0	0	0	0
12:20:07	30,371	2361,611	15,263	15,283	11,307	8,882	9,547	21,2	953,025	24,581	2361,308	0	202,89	202,89	99,721	0	0	0	0	0	0	0
12:20:07	-82,031	2360,791	15,263	15,332	11,303	8,874	9,534	21,2	953,025	24,581	2360,791	0	202,89	202,89	99,721	0	0	0	0	0	0	0
12:20:07	27,49	2361,066	15,361	15,429	11,299	8,876	9,521	21,2	953,025	24,581	2360,791	0	202,89	202,89	99,721	0	0	0	0	0	0	0
12:20:07	-109,545	2359,97	15,263	15,429	11,298	8,865	9,508	21,2	953,025	24,581	2359,97	0	202,89	202,89	99,721	0	0	0	0	0	0	0
12:20:07	-96,289	2359,007	15,215	15,429	11,295	8,855	9,496	21,2	953,025	24,581	2359,007	0	202,89	202,89	99,721	0	0	0	0	0	0	0
12:20:07	-16,064	2358,847	15,215	15,283	11,294	8,854	9,483	21,2	953,025	24,581	2358,847	0	202,89	202,89	99,721	0	0	0	0	0	0	0
12:20:07	31,396	2359,161	15,263	15,283	11,293	8,857	9,471	21,2	953,025	24,581	2358,847	0	202,89	202,89	99,721	0	0	0	0	0	0	0
12:20:07	-97,192	2358,189	15,215	15,283	11,29	8,847	9,459	21,2	953,025	24,581	2358,189	0	202,89	202,89	99,721	0	0	0	0	0	0	0
12:20:07	-108,398	2357,105	15,117	15,136	11,29	8,836	9,446	21,2	953,025	24,581	2357,105	0	202,89	202,89	99,721	0	0	0	0	0	0	0
12:20:07	-139,819	2355,707	14,97	14,99	11,29	8,821	9,434	21,2	953,025	24,581	2355,707	0	202,89	202,89	99,721	0	0	0	0	0	0	0
12:20:07	74,047	2356,447	15,117	15,136	11,286	8,829	9,422	21,2	953,025	24,581	2355,707	0	202,89	202,89	99,721	0	0	0	0	0	0	0
12:20:07	-16,235	2356,285	15,117	15,185	11,285	8,827	9,411	21,2	953,025	24,581	2355,708	0	202,89	202,89	99,721	0	0	0	0	0	0	0
12:20:07	-46,606	2355,819	15,068	15,136	11,285	8,822	9,399	21,2	953,025	24,581	2355,708	0	202,89	202,89	99,721	0	0	0	0	0	0	0
12:20:07	0	2355,819	15,068	15,088	11,285	8,822	9,388	21,2	953,025	24,581	2355,708	0	202,89	202,89	99,721	0	0	0	0	0	0	0
12:20:07	-93,212	2354,887	14,97	15,088	11,285	8,813	9,376	21,2	953,025	24,581	2354,887	0	202,89	202,89	99,721	0	0	0	0	0	0	0
12:20:07	0	2354,887	14,97	15,088	11,285	8,813	9,365	21,2	953,025	24,581	2354,887	0	202,89	202,89	99,721	0	0	0	0	0	0	0
12:20:07	-66,821	2354,218	14,97	15,136	11,281	8,806	9,354	21,2	953,025	24,581	2354,218	0	202,89	202,89	99,721	0	0	0	0	0	0	0
12:20:07	-61,767	2353,601	14,922	14,99	11,28	8,8	9,344	21,2	953,025	24,581	2353,601	0	202,89	202,89	99,721	0	0	0	0	0	0	0
12:20:07	-20,239	2353,398	14,97	14,99	11,277	8,797	9,333	21,2	953,025	24,581	2353,398	0	202,89	202,89	99,721	0	0	0	0	0	0	0
12:20:07	78,198	2354,18	15,068	15,088	11,276	8,805	9,322	21,2	953,025	24,581	2353,399	0	202,89	202,89	99,721	0	0	0	0	0	0	0
12:20:07	-67,041	2353,51	15,068	15,136	11,272	8,799	9,312	21,2	953,025	24,581	2353,399	0	202,89	202,89	99,721	0	0	0	0	0	0	0
12:20:07	46,606	2353,976	15,117	15,185	11,272	8,803	9,302	21,2	953,025	24,581	2353,4	0	202,89	202,89	99,721	0	0	0	0	0	0	0
12:20:07	-46,606	2353,51	15,068	15,185	11,272	8,799	9,292	21,2	953,025	24,581	2353,4	0	202,89	202,89	99,721	0	0	0	0	0	0	0
12:20:07	-108,154	2352,428	14,97	14,99	11,271	8,787	9,282	21,2	953,025	24,581	2352,428	0	202,89	202,89	99,721	0	0	0	0	0	0	0
12:20:07	40,332	2352,832	15,068	15,185	11,268	8,792	9,273	21,2	953,025	24,581	2352,429	0	202,89	202,89	99,721	0	0	0	0	0	0	0
12:20:07	-93,188	2351,9	14,97	14,99	11,268	8,782	9,263	21,2	953,025	24,581	2351,9	0	202,89	202,89	99,721	0	0	0	0	0	0	0
12:20:07	-15,209	2351,748	14,97	14,99	11,267	8,78	9,254	21,2	953,025	24,581	2351,748	0	202,89	202,89	99,721	0	0	0	0	0	0	0
12:20:07	0	2351,748	14,97	14,941	11,267	8,78	9,244	21,2	953,025	24,581	2351,748	0	202,89	202,89	99,721	0	0	0	0	0	0	0
12:20:07	93,188	2352,68	15,068	15,088	11,267	8,79	9,236	21,2	953,025	24,581	2351,749	0	202,89	202,89	99,721	0	0	0	0	0	0	0
12:20:07	-139,77	2351,282	14,922	14,941	11,267	8,776	9,227	21,2	953,025	24,581	2351,282	0	202,89	202,89	99,721	0	0	0	0	0	0	0
12:20:07	-14,99	2351,132	14,922	14,941	11,266	8,774	9,218	21,2	953,025	24,581	2351,132	0	202,89	202,89	99,721	0	0	0	0	0	0	0
12:20:07	-7,373	2351,058	14,97	14,99	11,263	8,773	9,209	21,2	953,025	24,581	2351,058	0	202,89	202,89	99,721	0	0	0	0	0	0	0
12:20:07	-93,115	2350,127	14,873	14,941	11,263	8,764	9,2	21,2	953,025	24,581	2350,127	0	202,89	202,89	99,721	0	0	0	0	0	0	0
12:20:07	0	2350,127	14,873	14,941	11,263	8,764	9,192	21,2	953,025	24,581	2350,127	0	202,89	202,89	99,721	0	0	0	0	0	0	0
12:20:07	46,557	2350,593	14,922	14,99	11,263	8,769	9,183	21,2	953,025	24,581	2350,127	0	202,89	202,89	99,721	0	0	0	0	0	0	0
12:20:07	-46,557	2350,127	14,873	14,941	11,263	8,764	9,175	21,2	953,025	24,581	2350,127	0	202,89	202,89	99,721	0	0	0	0	0	0	0
12:20:07	-15,209	2349,975	14,873	14,941	11,262	8,762	9,167	21,2	953,025	24,581	2349,975	0	202,133	202,133	99,718	0	0	0	0	0	0	0
12:20:07	46,557	2350,441	14,922	14,99	11,262	8,767	9,159	21,2	953,025	24,581	2349,975	0	202,133	202,133	99,718	0	0	0	0	0	0	0
12:20:08	-46,557	2349,975	14,873	14,941	11,262	8,762	9,151	21,2	953,025	24,581	2349,975	0	202,133	202,133	99,718	0	0	0	0	0	0	0
12:20:08	-52,832	2349,447	14,873	14,941	11,259	8,757	9,144	21,2	953,025	24,581	2349,447	0	202,133	202,133	99,718	0	0	0	0	0	0	0
12:20:08	62,89	2350,076	14,97	15,088	11,258	8,763	9,136	21,2	953,025	24,581	2349,447	0	202,133	202,133	99,718	0	0	0	0	0	0	0
12:20:08	-46,557	2349,61	14,922	15,088	11,258	8,758	9,129	21,2	953,025	24,581	2349,447	0	202,133	202,133	99,718	0	0	0	0	0	0	0
12:20:08	-13,94	2349,471	14,922	14,941	11,257	8,757	9,122	21,2	953,025	24,581	2349,447	0	202,133	202,133	99,718	0	0	0	0	0	0	0
12:20:08	0	2349,471	14,922	15,088	11,257	8,757	9,114	21,2	953,025	24,581	2349,447	0	202,133	202,133	99,718	0	0	0	0	0	0	0
12:20:08	46,557	2349,936	14,97	14,99	11,257	8,762	9,107	21,2	953,025	24,581	2349,448	0	202,133	202,133	99,718	0	0	0	0	0	0	0
12:20:08	-46,557	2349,471	14,922	14,99	11,257	8,757	9,101	21,2	953,025	24,581	2349,448	0	202,133	202,133	99,718	0	0	0	0	0	0	0
12:20:08	0	2349,471	14,922	14,99	11,257	8,757	9,094	21,2	953,025	24,581	2349,448	0	202,133	202,133	99,718	0	0	0	0	0	0	0
12:20:08	-46,557	2349,005	14,873	14,941	11,257	8,752	9,087	21,2	953,025	24,581	2349,005	0	202,133	202,133	99,718	0	0	0	0	0	0	0
12:20:08	-93,139	2348,074	14,775	14,941	11,257	8,743	9,08	21,2	953,025	24,581	2348,074	0	202,133	202,133	99,718	0	0	0	0	0	0	0
12:20:08	-53,881	2347,535	14,775	14,795	11,254	8,737	9,074	21,2	953,025	24,581	2347,535	0	202,133	202,133	99,718	0	0	0	0	0	0	0
12:20:08	93,115	2348,466	14,873	14,941	11,254	8,747	9,067	21,2	953,025	24,581	2347,536	0	202,133	202,133	99,718	0	0	0	0	0	0	0
12:20:08	-15,209	2348,314	14,873	14,941	11,253	8,745	9,061	21,2	953,025	24,581	2347,536	0	202,133	202,133	99,718	0	0	0	0	0	0	0
12:20:08	-93,09	2347,383	14,775	14,795	11,253	8,735	9,055	21,2	953,025	24,581	2347,383	0	202,133	202,133	99,718	0	0	0	0	0	0	0
12:20:08	139,672	2348,78	14,922	14,99	11,253	8,75	9,049	21,2	953,025	24,581	2347,384	0	202,133	202,133	99,718	0	0	0	0	0	0	0
12:20:08	-139,672	2347,383	14,775	14,795	11,253	8,735	9,042	21,2	953,025	24,581	2347,383	0	202,133	202,133	99,718	0	0	0	0	0	0	0
12:20:08	139,672	2348,78	14,922	15,088	11,253	8,75	9,037	21,2	953,025	24,581	2347,384	0	202,133	202,133	99,718	0	0	0	0	0	0	0
12:20:08	-61,572	2348,164	14,873	14,795	11,252	8,743	9,031	21,2	953,025	24,581	2347,385	0	202,133	202,133	99,718	0	0	0	0	0	0	0
12:20:08	0	2348,164	14,873	14,843	11,252	8,743	9,025	21,2	953,025	24,581	2347,386	0	202,133	202,133	99,718	0	0	0	0	0	0	0
12:20:08	39,208	2348,556	14,97	15,136	11,249	8,748	9,02	21,2	953,025	24,581	2347,387	0	202,133	202,133	99,718	0	0	0	0	0	0	0
12:20:08	-60,693	2347,949	14,922	14,941	11,248	8,741	9,014	21,2	953,025	24,581	2347,388	0	202,133	202,133	99,718	0	0	0	0	0	0	0
12:20:08	0	2347,949	14,922	14,941	11,248	8,741	9,009	21,2	953,025	24,581	2347,388	0	202,133	202,133	99,718	0	0	0	0	0	0	0
12:20:08	46,557	2348,415	14,97	15,136	11,248	8,746	9,004	21,2	953,025	24,581	2347,389	0	202,133	202,133	99,718	0	0	0	0	0	0	0
12:20:08	0	2348,415	14,97	15,088	11,248	8,746	8,999	21,2	953,025	24,581	2347,39	0	202,133	202,133	99,718	0	0	0	0	0	0	0
12:20:08	0	2348,415	14,97	14,99	11,248	8,746	8,994	21,2	953,025	24,581	2347,391	0	202,133	202,133	99,718	0	0	0	0	0	0	0
12:20:08	0	2348,415	14,97	15,136	11,248	8,746	8,989	21,2	953,025	24,581	2347,392	0	202,133	202,133	99,718	0	0	0	0	0	0	0
12:20:08	0	2348,415	14,97	15,136	11,248	8,746	8,984	21,2	953,025	24,581	2347,394	0	202,133	202,133	99,718	0	0	0	0	0	0	0
12:20:08	-186,23	2346,552	14,775	14,795	11,248	8,727	8,979	21,2	953,025	24,581	2346,552	0	202,133	202,133	99,718	0	0	0	0	0	0	0
12:20:08	93,115	2347,484	14,873	14,843	11,248	8,736	8,974	21,2	953,025	24,581	2346,553	0	202,133	202,133	99,718	0	0	0	0	0	0	0
12:20:08	-93,115	2346,552	14,775	14,795	11,248	8,727	8,97	21,2	953,025	24,581	2346,552	0	202,133	202,133	99,718	0	0	0	0	0	0	0
12:20:08	139,672	2347,949	14,922	14,99	11,248	8,741	8,965	21,2	953,025	24,581	2346,554	0	202,133	202,133	99,718	0	0	0	0	0	0	0
12:20:08	-46,557	2347,484	14,873	14,795	11,248	8,736	8,961	21,2	953,025	24,581	2346,555	0	202,133	202,133	99,718	0	0	0	0	0	0	0
12:20:08	31,518	2347,799	14,922	14,941	11,247	8,74	8,956	21,2	953,025	24,581	2346,556	0	202,133	202,133	99,718	0	0	0	0	0	0	0
12:20:08	-46,557	2347,333	14,873	14,941	11,247	8,735	8,952	21,2	953,025	24,581	2346,556	0	202,133	202,133	99,718	0	0	0	0	0	0	0
12:20:08	46,557	2347,799	14,922	14,99	11,247	8,74	8,948	21,2	953,025	24,581	2346,557	0	202,133	202,133	99,718	0	0	0	0	0	0	0
12:20:08	-53,881	2347,26	14,922	14,99	11,244	8,734	8,944	21,2	953,025	24,581	2346,558	0	202,133	202,133	99,718	0	0	0	0	0	0	0
12:20:08	0	2347,26	14,922	14,941	11,244	8,734	8,939	21,2	953,025	24,581	2346,559	0	202,133	202,133	99,718	0	0	0	0	0	0	0
12:20:08	-46,557	2346,794	14,873	14,843	11,244	8,729	8,935	21,2	953,025	24,581	2346,559	0	202,133	202,133	99,718	0	0	0	0	0	0	0
12:20:08	46,557	2347,26	14,922	14,941	11,244	8,734	8,931	21,2	953,025	24,581	2346,56	0	202,133	202,133	99,718	0	0	0	0	0	0	0
12:20:08	0	2347,26	14,922	14,941	11,244	8,734	8,928	21,2	953,025	24,581	2346,561	0	202,133	202,133	99,718	0	0	0	0	0	0	0
12:20:08	0	2347,26	14,922	14,99	11,244	8,734	8,924	21,2	953,025	24,581	2346,561	0	202,133	202,133	99,718	0	0	0	0	0	0	0
12:20:08	46,533	2347,725	14,97	15,088	11,244	8,739	8,92	21,2	953,025	24,581	2346,563	0	202,133	202,133	99,718	0	0	0	0	0	0	0
12:20:08	0	2347,725	14,97	14,99	11,244	8,739	8,917	21,2	953,025	24,581	2346,564	0	202,133	202,133	99,718	0	0	0	0	0	0	0
12:20:08	-46,533	2347,26	14,922	14,941	11,244	8,734	8,913	21,2	953,025	24,581	2346,565	0	202,133	202,133	99,718	0	0	0	0	0	0	0
12:20:08	139,672	2348,657	15,068	15,185	11,244	8,749	8,91	21,2	953,025	24,581	2346,567	0	202,133	202,133	99,718	0	0	0	0	0	0	0
12:20:08	-139,672	2347,26	14,922	14,941	11,244	8,734	8,906	21,2	953,025	24,581	2346,567	0	202,133	202,133	99,718	0	0	0	0	0	0	0
12:20:08	0	2347,26	14,922	14,843	11,244	8,734	8,903	21,2	953,025	24,581	2346,568	0	202,133	202,133	99,718	0	0	0	0	0	0	0
12:20:08	0	2347,26	14,922	14,99	11,244	8,734	8,9	21,2	953,025	24,581	2346,569	0	202,133	202,133	99,718	0	0	0	0	0	0	0
12:20:08	0	2347,26	14,922	14,99	11,244	8,734	8,896	21,2	953,025	24,581	2346,57	0	202,133	202,133	99,718	0	0	0	0	0	0	0
12:20:08	46,533	2347,725	14,97	14,99	11,244	8,739	8,893	21,2	953,025	24,581	2346,571	0	202,133	202,133	99,718	0	0	0	0	0	0	0
12:20:08	0	2347,725	14,97	14,99	11,244	8,739	8,89	21,2	953,025	24,581	2346,572	0	202,133	202,133	99,718	0	0	0	0	0	0	0
12:20:08	-186,206	2345,863	14,775	14,941	11,244	8,72	8,887	21,2	953,025	24,581	2345,863	0	202,133	202,133	99,718	0	0	0	0	0	0	0
12:20:08	139,672	2347,26	14,922	14,99	11,244	8,734	8,884	21,2	953,025	24,581	2345,865	0	202,133	202,133	99,718	0	0	0	0	0	0	0
12:20:08	-15,234	2347,108	14,922	14,99	11,244	8,733	8,881	21,2	953,025	24,581	2345,866	0	202,133	202,133	99,718	0	0	0	0	0	0	0
12:20:08	0	2347,108	14,922	15,136	11,244	8,733	8,878	21,2	953,025	24,581	2345,867	0	202,133	202,133	99,718	0	0	0	0	0	0	0
12:20:08	0	2347,108	14,922	14,99	11,244	8,733	8,875	21,2	953,025	24,581	2345,868	0	202,133	202,133	99,718	0	0	0	0	0	0	0
12:20:08	-46,557	2346,642	14,873	14,941	11,244	8,728	8,872	21,2	953,025	24,581	2345,869	0	202,133	202,133	99,718	0	0	0	0	0	0	0
12:20:08	93,115	2347,573	14,97	15,088	11,244	8,737	8,87	21,2	953,025	24,581	2345,87	0	202,133	202,133	99,718	0	0	0	0	0	0	0
12:20:08	-46,557	2347,108	14,922	14,941	11,244	8,733	8,867	21,2	953,025	24,581	2345,871	0	202,133	202,133	99,718	0	0	0	0	0	0	0
12:20:08	46,557	2347,573	14,97	14,99	11,244	8,737	8,864	21,2	953,025	24,581	2345,873	0	202,133	202,133	99,718	0	0	0	0	0	0	0
12:20:08	-46,557	2347,108	14,922	14,941	11,244	8,733	8,862	21,2	953,025	24,581	2345,874	0	202,133	202,133	99,718	0	0	0	0	0	0	0
12:20:08	-46,557	2346,642	14,873	14,746	11,244	8,728	8,859	21,2	953,025	24,581	2345,875	0	202,133	202,133	99,718	0	0	0	0	0	0	0
12:20:08	46,557	2347,108	14,922	14,843	11,244	8,733	8,857	21,2	953,025	24,581	2345,876	0	202,133	202,133	99,718	0	0	0	0	0	0	0
12:20:08	-46,557	2346,642	14,873	14,843	11,244	8,728	8,854	21,2	953,025	24,581	2345,877	0	202,133	202,133	99,718	0	0	0	0	0	0	0
12:20:08	93,115	2347,573	14,97	14,99	11,244	8,737	8,852	21,2	953,025	24,581	2345,879	0	202,133	202,133	99,718	0	0	0	0	0	0	0
12:20:08	-93,115	2346,642	14,873	14,795	11,244	8,728	8,849	21,2	953,025	24,581	2345,879	0	202,133	202,133	99,718	0	0	0	0	0	0	0
12:20:08	0	2346,642	14,873	14,843	11,244	8,728	8,847	21,2	953,025	24,581	2345,88	0	202,133	202,133	99,718	0	0	0	0	0	0	0
12:20:08	93,115	2347,573	14,97	14,99	11,244	8,737	8,845	21,2	953,025	24,581	2345,882	0	202,133	202,133	99,718	0	0	0	0	0	0	0
12:20:08	-46,557	2347,108	14,922	14,843	11,244	8,733	8,843	21,2	953,025	24,581	2345,883	0	202,133	202,133	99,718	0	0	0	0	0	0	0
12:20:08	-46,557	2346,642	14,873	14,795	11,244	8,728	8,841	21,2	953,025	24,581	2345,884	0	202,133	202,133	99,718	0	0	0	0	0	0	0
12:20:08	93,115	2347,573	14,97	15,088	11,244	8,737	8,838	21,2	953,025	24,581	2345,886	0	202,133	202,133	99,718	0	0	0	0	0	0	0
12:20:08	-107,055	2346,503	14,873	14,941	11,243	8,726	8,836	21,2	953,025	24,581	2345,886	0	202,133	202,133	99,718	0	0	0	0	0	0	0
12:20:08	0	2346,503	14,873	14,941	11,243	8,726	8,834	21,2	953,025	24,581	2345,887	0	202,133	202,133	99,718	0	0	0	0	0	0	0
12:20:08	-93,066	2345,572	14,775	14,795	11,243	8,717	8,832	21,2	953,025	24,581	2345,572	0	202,133	202,133	99,718	0	0	0	0	0	0	0
12:20:08	84,472	2346,417	14,922	14,941	11,24	8,725	8,83	21,2	953,025	24,581	2345,573	0	202,133	202,133	99,718	0	0	0	0	0	0	0
12:20:08	-70,556	2345,711	14,775	14,795	11,244	8,718	8,828	21,2	953,025	24,581	2345,573	0	202,133	202,133	99,718	0	0	0	0	0	0	0
12:20:08	39,208	2346,103	14,873	14,941	11,241	8,722	8,825	21,2	953,025	24,581	2345,574	0	202,133	202,133	99,718	0	0	0	0	0	0	0
12:20:08	86,523	2346,968	14,922	14,941	11,243	8,731	8,824	21,2	953,025	24,581	2345,575	0	202,133	202,133	99,718	0	0	0	0	0	0	0
12:20:08	-55,175	2346,417	14,922	14,941	11,24	8,725	8,822	21,2	953,025	24,581	2345,576	0	202,133	202,133	99,718	0	0	0	0	0	0	0
12:20:08	15,209	2346,569	14,922	14,941	11,241	8,727	8,82	21,2	953,025	24,581	2345,577	0	202,133	202,133	99,718	0	0	0	0	0	0	0
12:20:08	53,881	2347,108	14,922	14,843	11,244	8,733	8,818	21,2	953,025	24,581	2345,578	0	202,133	202,133	99,718	0	0	0	0	0	0	0
12:20:08	-60,498	2346,503	14,873	14,843	11,243	8,726	8,816	21,2	953,025	24,581	2345,579	0	202,133	202,133	99,718	0	0	0	0	0	0	0
12:20:08	46,582	2346,968	14,922	14,99	11,243	8,731	8,815	21,2	953,025	24,581	2345,58	0	202,133	202,133	99,718	0	0	0	0	0	0	0
12:20:08	-55,175	2346,417	14,922	14,99	11,24	8,725	8,813	21,2	953,025	24,581	2345,581	0	202,133	202,133	99,718	0	0	0	0	0	0	0
12:20:08	-46,533	2345,951	14,873	14,843	11,24	8,721	8,811	21,2	953,025	24,581	2345,582	0	202,133	202,133	99,718	0	0	0	0	0	0	0
12:20:08	46,533	2346,417	14,922	14,99	11,24	8,725	8,809	21,2	953,025	24,581	2345,583	0	202,133	202,133	99,718	0	0	0	0	0	0	0
12:20:08	15,209	2346,569	14,922	14,941	11,241	8,727	8,808	21,2	953,025	24,581	2345,584	0	202,133	202,133	99,718	0	0	0	0	0	0	0
12:20:08	-61,743	2345,951	14,873	14,843	11,24	8,721	8,806	21,1	951,595	24,581	2345,584	0	202,133	202,133	99,718	0	0	0	0	0	0	0
12:20:08	51,977	2346,471	14,922	14,795	11,24	8,726	8,805	21,1	951,595	24,581	2345,585	0	202,133	202,133	99,718	0	0	0	0	0	0	0
12:20:08	101,708	2347,488	14,97	14,99	11,243	8,736	8,803	21,1	951,595	24,581	2345,587	0	202,133	202,133	99,718	0	0	0	0	0	0	0
12:20:08	-101,708	2346,471	14,922	14,941	11,24	8,726	8,802	21,1	951,595	24,581	2345,588	0	202,133	202,133	99,718	0	0	0	0	0	0	0
12:20:08	61,767	2347,089	14,97	15,088	11,241	8,732	8,8	21,1	951,595	24,581	2345,589	0	202,133	202,133	99,718	0	0	0	0	0	0	0
12:20:08	39,941	2347,488	14,97	15,088	11,243	8,736	8,799	21,1	951,595	24,581	2345,591	0	202,133	202,133	99,718	0	0	0	0	0	0	0
12:20:08	-101,708	2346,471	14,922	14,941	11,24	8,726	8,798	21,1	951,595	24,581	2345,592	0	202,133	202,133	99,718	0	0	0	0	0	0	0
12:20:08	101,708	2347,488	14,97	14,99	11,243	8,736	8,796	21,1	951,595	24,581	2345,594	0	202,133	202,133	99,718	0	0	0	0	0	0	0
12:20:08	-93,139	2346,557	14,873	14,843	11,243	8,727	8,795	21,1	951,595	24,581	2345,595	0	202,133	202,133	99,718	0	0	0	0	0	0	0
12:20:09	37,988	2346,937	14,97	15,088	11,24	8,731	8,794	21,1	951,595	24,581	2345,596	0	202,133	202,133	99,718	0	0	0	0	0	0	0
12:20:09	-117,187	2345,765	14,775	14,843	11,244	8,719	8,792	21,1	951,595	24,581	2345,596	0	201,528	201,528	99,715	0	0	0	0	0	0	0
12:20:09	117,187	2346,937	14,97	15,136	11,24	8,731	8,791	21,1	951,595	24,581	2345,598	0	201,528	201,528	99,715	0	0	0	0	0	0	0
12:20:09	0	2346,937	14,97	15,136	11,24	8,731	8,79	21,1	951,595	24,581	2345,599	0	201,528	201,528	99,715	0	0	0	0	0	0	0
12:20:09	55,151	2347,488	14,97	15,088	11,243	8,736	8,789	21,1	951,595	24,581	2345,601	0	201,528	201,528	99,715	0	0	0	0	0	0	0
12:20:09	-101,708	2346,471	14,922	14,99	11,24	8,726	8,788	21,1	951,595	24,581	2345,602	0	201,528	201,528	99,715	0	0	0	0	0	0	0
12:20:09	0	2346,471	14,922	14,99	11,24	8,726	8,786	21,1	951,595	24,581	2345,603	0	201,528	201,528	99,715	0	0	0	0	0	0	0
12:20:09	-46,582	2346,005	14,873	14,843	11,24	8,721	8,785	21,1	951,595	24,581	2345,603	0	201,528	201,528	99,715	0	0	0	0	0	0	0
12:20:09	-93,115	2345,074	14,775	14,746	11,24	8,712	8,784	21,1	951,595	24,581	2345,074	0	201,528	201,528	99,715	0	0	0	0	0	0	0
12:20:09	93,115	2346,005	14,873	14,843	11,24	8,721	8,783	21,1	951,595	24,581	2345,075	0	201,528	201,528	99,715	0	0	0	0	0	0	0
12:20:09	-93,115	2345,074	14,775	14,795	11,24	8,712	8,781	21,1	951,595	24,581	2345,074	0	201,528	201,528	99,715	0	0	0	0	0	0	0
12:20:09	0	2345,074	14,775	14,795	11,24	8,712	8,78	21,1	951,595	24,581	2345,074	0	201,528	201,528	99,715	0	0	0	0	0	0	0
12:20:09	186,254	2346,937	14,97	14,941	11,24	8,731	8,779	21,1	951,595	24,581	2345,076	0	201,528	201,528	99,715	0	0	0	0	0	0	0
12:20:09	-37,988	2346,557	14,873	14,795	11,243	8,727	8,778	21,1	951,595	24,581	2345,077	0	201,528	201,528	99,715	0	0	0	0	0	0	0
12:20:09	-79,199	2345,765	14,775	14,843	11,244	8,719	8,777	21,1	951,595	24,581	2345,078	0	201,528	201,528	99,715	0	0	0	0	0	0	0
12:20:09	139,721	2347,162	14,922	14,99	11,244	8,733	8,776	21,1	951,595	24,581	2345,08	0	201,528	201,528	99,715	0	0	0	0	0	0	0
12:20:09	-69,091	2346,471	14,922	14,99	11,24	8,726	8,775	21,1	951,595	24,581	2345,082	0	201,528	201,528	99,715	0	0	0	0	0	0	0
12:20:09	0	2346,471	14,922	14,99	11,24	8,726	8,774	21,1	951,595	24,581	2345,083	0	201,528	201,528	99,715	0	0	0	0	0	0	0
12:20:09	0	2346,471	14,922	14,99	11,24	8,726	8,773	21,1	951,595	24,581	2345,085	0	201,528	201,528	99,715	0	0	0	0	0	0	0
12:20:09	0	2346,471	14,922	14,941	11,24	8,726	8,772	21,1	951,595	24,581	2345,086	0	201,528	201,528	99,715	0	0	0	0	0	0	0
12:20:09	-46,582	2346,005	14,873	14,941	11,24	8,721	8,771	21,1	951,595	24,581	2345,087	0	201,528	201,528	99,715	0	0	0	0	0	0	0
12:20:09	46,582	2346,471	14,922	14,941	11,24	8,726	8,77	21,1	951,595	24,581	2345,088	0	201,528	201,528	99,715	0	0	0	0	0	0	0
12:20:09	46,557	2346,937	14,97	15,088	11,24	8,731	8,769	21,1	951,595	24,581	2345,09	0	201,528	201,528	99,715	0	0	0	0	0	0	0
12:20:09	8,593	2347,023	14,922	14,99	11,243	8,732	8,769	21,1	951,595	24,581	2345,092	0	201,528	201,528	99,715	0	0	0	0	0	0	0
12:20:09	-55,151	2346,471	14,922	14,99	11,24	8,726	8,768	21,1	951,595	24,581	2345,093	0	201,528	201,528	99,715	0	0	0	0	0	0	0
12:20:09	194,873	2348,42	15,068	15,088	11,243	8,746	8,767	21,1	951,595	24,581	2345,097	0	201,528	201,528	99,715	0	0	0	0	0	0	0
12:20:09	-55,151	2347,868	15,068	15,136	11,24	8,74	8,767	21,1	951,595	24,581	2345,099	0	201,528	201,528	99,715	0	0	0	0	0	0	0
12:20:09	-139,721	2346,471	14,922	14,941	11,24	8,726	8,766	21,1	951,595	24,581	2345,101	0	201,528	201,528	99,715	0	0	0	0	0	0	0
12:20:09	0	2346,471	14,922	14,99	11,24	8,726	8,765	21,1	951,595	24,581	2345,102	0	201,528	201,528	99,715	0	0	0	0	0	0	0
12:20:09	46,557	2346,937	14,97	15,088	11,24	8,731	8,765	21,1	951,595	24,581	2345,104	0	201,528	201,528	99,715	0	0	0	0	0	0	0
12:20:09	0	2346,937	14,97	14,99	11,24	8,731	8,764	21,1	951,595	24,581	2345,106	0	201,528	201,528	99,715	0	0	0	0	0	0	0
12:20:09	55,151	2347,488	14,97	14,99	11,243	8,736	8,763	21,1	951,595	24,581	2345,109	0	201,528	201,528	99,715	0	0	0	0	0	0	0
12:20:09	38,012	2347,868	15,068	15,185	11,24	8,74	8,763	21,1	951,595	24,581	2345,111	0	201,528	201,528	99,715	0	0	0	0	0	0	0
12:20:09	-117,211	2346,696	14,873	14,941	11,244	8,728	8,762	21,1	951,595	24,581	2345,113	0	201,528	201,528	99,715	0	0	0	0	0	0	0
12:20:09	24,047	2346,937	14,97	15,088	11,24	8,731	8,762	21,1	951,595	24,581	2345,115	0	201,528	201,528	99,715	0	0	0	0	0	0	0
12:20:09	-46,557	2346,471	14,922	14,941	11,24	8,726	8,761	21,1	951,595	24,581	2345,116	0	201,528	201,528	99,715	0	0	0	0	0	0	0
12:20:09	101,708	2347,488	14,97	15,136	11,243	8,736	8,76	21,1	951,595	24,581	2345,118	0	201,528	201,528	99,715	0	0	0	0	0	0	0
12:20:09	-133,081	2346,157	14,873	14,843	11,241	8,723	8,76	21,1	951,595	24,581	2345,119	0	201,528	201,528	99,715	0	0	0	0	0	0	0
12:20:09	-15,209	2346,005	14,873	14,99	11,24	8,721	8,759	21,1	951,595	24,581	2345,12	0	201,528	201,528	99,715	0	0	0	0	0	0	0
12:20:09	46,582	2346,471	14,922	15,088	11,24	8,726	8,758	21,1	951,595	24,581	2345,122	0	201,528	201,528	99,715	0	0	0	0	0	0	0
12:20:09	0	2346,471	14,922	14,99	11,24	8,726	8,758	21,1	951,595	24,581	2345,123	0	201,528	201,528	99,715	0	0	0	0	0	0	0
12:20:09	55,151	2347,023	14,922	14,99	11,243	8,732	8,757	21,1	951,595	24,581	2345,125	0	201,528	201,528	99,715	0	0	0	0	0	0	0
12:20:09	-55,151	2346,471	14,922	14,843	11,24	8,726	8,757	21,1	951,595	24,581	2345,126	0	201,528	201,528	99,715	0	0	0	0	0	0	0
12:20:09	0	2346,471	14,922	15,088	11,24	8,726	8,756	21,1	951,595	24,581	2345,128	0	201,528	201,528	99,715	0	0	0	0	0	0	0
12:20:09	46,557	2346,937	14,97	15,088	11,24	8,731	8,755	21,1	951,595	24,581	2345,129	0	201,528	201,528	99,715	0	0	0	0	0	0	0
12:20:09	-46,557	2346,471	14,922	14,99	11,24	8,726	8,755	21,1	951,595	24,581	2345,131	0	201,528	201,528	99,715	0	0	0	0	0	0	0
12:20:09	0	2346,471	14,922	14,99	11,24	8,726	8,754	21,1	951,595	24,581	2345,132	0	201,528	201,528	99,715	0	0	0	0	0	0	0
12:20:09	-139,697	2345,074	14,775	14,843	11,24	8,712	8,753	21,1	951,595	24,581	2345,074	0	201,528	201,528	99,715	0	0	0	0	0	0	0
12:20:09	0	2345,074	14,775	14,843	11,24	8,712	8,753	21,1	951,595	24,581	2345,074	0	201,528	201,528	99,715	0	0	0	0	0	0	0
12:20:09	139,697	2346,471	14,922	14,99	11,24	8,726	8,752	21,1	951,595	24,581	2345,076	0	201,528	201,528	99,715	0	0	0	0	0	0	0
12:20:09	0	2346,471	14,922	15,088	11,24	8,726	8,752	21,1	951,595	24,581	2345,077	0	201,528	201,528	99,715	0	0	0	0	0	0	0
12:20:09	0	2346,471	14,922	14,941	11,24	8,726	8,751	21,1	951,595	24,581	2345,078	0	201,528	201,528	99,715	0	0	0	0	0	0	0
12:20:09	-46,582	2346,005	14,873	14,99	11,24	8,721	8,751	21,1	951,595	24,581	2345,079	0	201,528	201,528	99,715	0	0	0	0	0	0	0
12:20:09	93,139	2346,937	14,97	15,088	11,24	8,731	8,75	21,1	951,595	24,581	2345,081	0	201,528	201,528	99,715	0	0	0	0	0	0	0
12:20:09	-46,557	2346,471	14,922	14,941	11,24	8,726	8,75	21,1	951,595	24,581	2345,083	0	201,528	201,528	99,715	0	0	0	0	0	0	0
12:20:09	0	2346,471	14,922	14,99	11,24	8,726	8,749	21,1	951,595	24,581	2345,084	0	201,528	201,528	99,715	0	0	0	0	0	0	0
12:20:09	139,721	2347,868	15,068	15,136	11,24	8,74	8,749	21,1	951,595	24,581	2345,087	0	201,528	201,528	99,715	0	0	0	0	0	0	0
12:20:09	-186,303	2346,005	14,873	14,941	11,24	8,721	8,748	21,1	951,595	24,581	2345,088	0	201,528	201,528	99,715	0	0	0	0	0	0	0
12:20:09	46,582	2346,471	14,922	15,088	11,24	8,726	8,748	21,1	951,595	24,581	2345,089	0	201,528	201,528	99,715	0	0	0	0	0	0	0
12:20:09	139,721	2347,868	15,068	15,136	11,24	8,74	8,748	21,1	951,595	24,581	2345,092	0	201,528	201,528	99,715	0	0	0	0	0	0	0
12:20:09	-139,721	2346,471	14,922	14,843	11,24	8,726	8,747	21,1	951,595	24,581	2345,093	0	201,528	201,528	99,715	0	0	0	0	0	0	0
12:20:09	0	2346,471	14,922	14,843	11,24	8,726	8,747	21,1	951,595	24,581	2345,095	0	201,528	201,528	99,715	0	0	0	0	0	0	0
12:20:09	139,721	2347,868	15,068	15,088	11,24	8,74	8,747	21,1	951,595	24,581	2345,097	0	201,528	201,528	99,715	0	0	0	0	0	0	0
12:20:09	-139,721	2346,471	14,922	14,795	11,24	8,726	8,747	21,1	951,595	24,581	2345,099	0	201,528	201,528	99,715	0	0	0	0	0	0	0
12:20:09	0	2346,471	14,922	14,843	11,24	8,726	8,746	21,1	951,595	24,581	2345,1	0	201,528	201,528	99,715	0	0	0	0	0	0	0
12:20:09	46,557	2346,937	14,97	14,99	11,24	8,731	8,746	21,1	951,595	24,581	2345,102	0	201,528	201,528	99,715	0	0	0	0	0	0	0
12:20:09	-46,557	2346,471	14,922	14,941	11,24	8,726	8,745	21,1	951,595	24,581	2345,104	0	201,528	201,528	99,715	0	0	0	0	0	0	0
12:20:09	46,557	2346,937	14,97	14,941	11,24	8,731	8,745	21,1	951,595	24,581	2345,106	0	201,528	201,528	99,715	0	0	0	0	0	0	0
12:20:09	-46,557	2346,471	14,922	14,843	11,24	8,726	8,745	21,1	951,595	24,581	2345,107	0	201,528	201,528	99,715	0	0	0	0	0	0	0
12:20:09	139,721	2347,868	15,068	15,088	11,24	8,74	8,745	21,1	951,595	24,581	2345,109	0	201,528	201,528	99,715	0	0	0	0	0	0	0
12:20:09	0	2347,868	15,068	14,99	11,24	8,74	8,745	21,1	951,595	24,581	2345,112	0	201,528	201,528	99,715	0	0	0	0	0	0	0
12:20:09	46,582	2348,334	15,117	15,185	11,24	8,745	8,745	21,1	951,595	24,581	2345,115	0	201,528	201,528	99,715	0	0	0	0	0	0	0
12:20:09	-139,746	2346,937	14,97	14,941	11,24	8,731	8,744	21,1	951,595	24,581	2345,117	0	201,528	201,528	99,715	0	0	0	0	0	0	0
12:20:09	0	2346,937	14,97	14,99	11,24	8,731	8,744	21,1	951,595	24,581	2345,119	0	201,528	201,528	99,715	0	0	0	0	0	0	0
12:20:09	93,164	2347,868	15,068	15,088	11,24	8,74	8,744	21,1	951,595	24,581	2345,121	0	201,528	201,528	99,715	0	0	0	0	0	0	0
12:20:09	-139,721	2346,471	14,922	14,843	11,24	8,726	8,744	21,1	951,595	24,581	2345,123	0	201,528	201,528	99,715	0	0	0	0	0	0	0
12:20:09	-46,582	2346,005	14,873	14,795	11,24	8,721	8,743	21,1	951,595	24,581	2345,124	0	201,528	201,528	99,715	0	0	0	0	0	0	0
12:20:09	46,582	2346,471	14,922	14,795	11,24	8,726	8,743	21,1	951,595	24,581	2345,125	0	201,528	201,528	99,715	0	0	0	0	0	0	0
12:20:09	0	2346,471	14,922	14,941	11,24	8,726	8,743	21,1	951,595	24,581	2345,127	0	201,528	201,528	99,715	0	0	0	0	0	0	0
12:20:09	-46,582	2346,005	14,873	14,795	11,24	8,721	8,742	21,1	951,595	24,581	2345,127	0	201,528	201,528	99,715	0	0	0	0	0	0	0
12:20:09	-93,115	2345,074	14,775	14,843	11,24	8,712	8,742	21,1	951,595	24,581	2345,074	0	201,528	201,528	99,715	0	0	0	0	0	0	0
12:20:09	139,697	2346,471	14,922	15,136	11,24	8,726	8,741	21,1	951,595	24,581	2345,076	0	201,528	201,528	99,715	0	0	0	0	0	0	0
12:20:09	0	2346,471	14,922	14,99	11,24	8,726	8,741	21,1	951,595	24,581	2345,077	0	201,528	201,528	99,715	0	0	0	0	0	0	0
12:20:09	-60,522	2345,866	14,873	14,843	11,239	8,72	8,74	21,1	951,595	24,581	2345,077	0	201,528	201,528	99,715	0	0	0	0	0	0	0
12:20:09	200,244	2347,868	15,068	15,136	11,24	8,74	8,74	21,1	951,595	24,581	2345,08	0	201,528	201,528	99,715	0	0	0	0	0	0	0
12:20:09	-139,721	2346,471	14,922	15,088	11,24	8,726	8,74	21,1	951,595	24,581	2345,081	0	201,528	201,528	99,715	0	0	0	0	0	0	0
12:20:09	46,557	2346,937	14,97	15,088	11,24	8,731	8,74	21,1	951,595	24,581	2345,083	0	201,528	201,528	99,715	0	0	0	0	0	0	0
12:20:09	0	2346,937	14,97	14,99	11,24	8,731	8,74	21,1	951,595	24,581	2345,085	0	201,528	201,528	99,715	0	0	0	0	0	0	0
12:20:09	-46,557	2346,471	14,922	14,941	11,24	8,726	8,74	21,1	951,595	24,581	2345,087	0	201,528	201,528	99,715	0	0	0	0	0	0	0
12:20:09	139,721	2347,868	15,068	15,136	11,24	8,74	8,74	21,1	951,595	24,581	2345,089	0	201,528	201,528	99,715	0	0	0	0	0	0	0
12:20:09	-139,721	2346,471	14,922	14,843	11,24	8,726	8,739	21,1	951,595	24,581	2345,091	0	201,528	201,528	99,715	0	0	0	0	0	0	0
12:20:09	0	2346,471	14,922	14,99	11,24	8,726	8,739	21,1	953,025	24,581	2345,092	0	201,528	201,528	99,715	0	0	0	0	0	0	0
12:20:09	41,113	2346,882	14,97	14,99	11,24	8,73	8,739	21,1	953,025	24,581	2345,094	0	201,528	201,528	99,715	0	0	0	0	0	0	0
12:20:09	-93,09	2345,951	14,873	14,843	11,24	8,721	8,739	21,1	953,025	24,581	2345,095	0	201,528	201,528	99,715	0	0	0	0	0	0	0
12:20:09	0	2345,951	14,873	14,941	11,24	8,721	8,738	21,1	953,025	24,581	2345,096	0	201,528	201,528	99,715	0	0	0	0	0	0	0
12:20:09	93,09	2346,882	14,97	15,088	11,24	8,73	8,738	21,1	953,025	24,581	2345,098	0	201,528	201,528	99,715	0	0	0	0	0	0	0
12:20:09	0	2346,882	14,97	15,136	11,24	8,73	8,738	21,1	953,025	24,581	2345,099	0	201,528	201,528	99,715	0	0	0	0	0	0	0
12:20:09	-46,557	2346,417	14,922	15,088	11,24	8,725	8,738	21,1	953,025	24,581	2345,101	0	201,528	201,528	99,715	0	0	0	0	0	0	0
12:20:09	46,557	2346,882	14,97	15,136	11,24	8,73	8,737	21,1	953,025	24,581	2345,103	0	201,528	201,528	99,715	0	0	0	0	0	0	0
12:20:09	-46,557	2346,417	14,922	14,941	11,24	8,725	8,737	21,1	953,025	24,581	2345,104	0	201,528	201,528	99,715	0	0	0	0	0	0	0
12:20:09	46,557	2346,882	14,97	15,088	11,24	8,73	8,737	21,1	953,025	24,581	2345,106	0	201,528	201,528	99,715	0	0	0	0	0	0	0
12:20:10	162,207	2348,504	15,068	15,136	11,244	8,747	8,737	21,1	953,025	24,581	2345,11	0	201,831	201,831	99,717	0	0	0	0	0	0	0
12:20:10	201,538	2350,52	15,263	15,429	11,244	8,768	8,738	21,1	953,025	24,581	2345,115	0	201,831	201,831	99,717	0	0	0	0	0	0	0
12:20:10	279,541	2353,315	15,556	15,722	11,244	8,797	8,739	21,1	953,025	24,581	2345,123	0	201,831	201,831	99,717	0	0	0	0	0	0	0
12:20:10	456,079	2357,876	15,947	16,162	11,249	8,844	8,741	21,1	953,025	24,581	2345,136	0	201,831	201,831	99,717	0	0	0	0	0	0	0
12:20:10	572,045	2363,596	16,386	16,699	11,258	8,903	8,744	21,1	953,025	24,581	2345,154	0	201,831	201,831	99,717	0	0	0	0	0	0	0
12:20:10	420,971	2367,806	16,533	16,845	11,274	8,946	8,748	21,1	953,025	24,581	2345,177	0	201,831	201,831	99,717	0	0	0	0	0	0	0
12:20:10	567,114	2373,477	16,728	17,187	11,295	9,004	8,753	21,1	953,025	24,581	2345,205	0	201,831	201,831	99,717	0	0	0	0	0	0	0
12:20:10	598,51	2379,462	16,875	17,431	11,321	9,066	8,759	21,1	953,025	24,581	2345,24	0	201,831	201,831	99,717	0	0	0	0	0	0	0
12:20:10	607,348	2385,536	17,021	17,724	11,347	9,129	8,767	21,1	953,025	24,581	2345,28	0	201,831	201,831	99,717	0	0	0	0	0	0	0
12:20:10	707,324	2392,609	17,217	17,822	11,377	9,202	8,775	21,1	953,025	24,581	2345,327	0	201,831	201,831	99,717	0	0	0	0	0	0	0
12:20:10	615,918	2398,768	17,314	18,115	11,406	9,265	8,785	21,1	953,025	24,581	2345,38	0	201,831	201,831	99,717	0	0	0	0	0	0	0
12:20:10	796,875	2406,737	17,558	18,164	11,438	9,347	8,796	21,1	953,025	24,581	2345,442	0	201,831	201,831	99,717	0	0	0	0	0	0	0
12:20:10	735,546	2414,092	17,803	18,652	11,466	9,423	8,808	21,1	953,025	24,581	2345,51	0	201,831	201,831	99,717	0	0	0	0	0	0	0
12:20:10	785,522	2421,948	18,047	18,994	11,497	9,504	8,822	21,1	953,025	24,581	2345,587	0	201,831	201,831	99,717	0	0	0	0	0	0	0
12:20:10	840,722	2430,355	18,34	19,336	11,529	9,591	8,837	21,1	953,025	24,581	2345,671	0	201,831	201,831	99,717	0	0	0	0	0	0	0
12:20:10	792,871	2438,284	18,486	19,336	11,565	9,673	8,853	21,1	953,025	24,581	2345,764	0	201,831	201,831	99,717	0	0	0	0	0	0	0
12:20:10	523,437	2443,518	18,34	19,385	11,603	9,726	8,87	21,1	953,025	24,581	2345,862	0	201,831	201,831	99,717	0	0	0	0	0	0	0
12:20:10	777,661	2451,295	18,388	19,385	11,644	9,807	8,889	21,1	953,025	24,581	2345,967	0	201,831	201,831	99,717	0	0	0	0	0	0	0
12:20:10	884,375	2460,138	18,535	19,482	11,686	9,898	8,908	21,1	953,025	24,581	2346,081	0	201,831	201,831	99,717	0	0	0	0	0	0	0
12:20:10	736,157	2467,5	18,535	19,58	11,728	9,974	8,929	21,1	953,025	24,581	2346,203	0	201,831	201,831	99,717	0	0	0	0	0	0	0
12:20:10	760,449	2475,104	18,633	19,531	11,765	10,052	8,951	21,1	953,025	24,581	2346,332	0	201,831	201,831	99,717	0	0	0	0	0	0	0
12:20:10	823,486	2483,339	18,877	19,824	11,798	10,137	8,975	21,1	953,025	24,581	2346,469	0	201,831	201,831	99,717	0	0	0	0	0	0	0
12:20:10	963,867	2492,978	19,267	20,263	11,831	10,236	8,999	21,1	953,025	24,581	2346,615	0	201,831	201,831	99,717	0	0	0	0	0	0	0
12:20:10	775,878	2500,737	19,463	20,605	11,864	10,316	9,025	21,1	953,025	24,581	2346,769	0	201,831	201,831	99,717	0	0	0	0	0	0	0
12:20:10	919,702	2509,934	19,804	20,898	11,897	10,411	9,052	21,1	953,025	24,581	2346,933	0	201,831	201,831	99,717	0	0	0	0	0	0	0
12:20:10	873,779	2518,672	20,097	20,898	11,93	10,501	9,081	21,1	953,025	24,581	2347,105	0	201,831	201,831	99,717	0	0	0	0	0	0	0
12:20:10	579,321	2524,465	20	21,045	11,968	10,561	9,11	21,1	953,025	24,581	2347,282	0	201,831	201,831	99,717	0	0	0	0	0	0	0
12:20:10	707,006	2531,535	19,951	20,898	12,011	10,634	9,14	21,1	953,025	24,581	2347,466	0	201,831	201,831	99,717	0	0	0	0	0	0	0
12:20:10	719,873	2538,734	20	21,094	12,049	10,708	9,17	21,1	953,025	24,581	2347,658	0	201,831	201,831	99,717	0	0	0	0	0	0	0
12:20:10	716,748	2545,901	19,951	20,947	12,092	10,782	9,202	21,1	953,025	24,581	2347,856	0	201,831	201,831	99,717	0	0	0	0	0	0	0
12:20:10	885,864	2554,76	20,097	21,094	12,133	10,873	9,235	21,1	953,025	24,581	2348,063	0	201,831	201,831	99,717	0	0	0	0	0	0	0
12:20:10	664,819	2561,408	20,097	21,094	12,171	10,942	9,268	21,1	953,025	24,581	2348,276	0	201,831	201,831	99,717	0	0	0	0	0	0	0
12:20:10	1061,474	2572,023	20,586	21,435	12,204	11,051	9,303	21,1	953,025	24,581	2348,5	0	201,831	201,831	99,717	0	0	0	0	0	0	0
12:20:10	716,308	2579,186	20,732	21,582	12,236	11,125	9,339	21,1	953,025	24,581	2348,731	0	201,831	201,831	99,717	0	0	0	0	0	0	0
12:20:10	926,831	2588,454	21,123	22,021	12,267	11,221	9,376	21,1	953,025	24,581	2348,97	0	201,831	201,831	99,717	0	0	0	0	0	0	0
12:20:10	1071,557	2599,17	21,709	22,51	12,294	11,331	9,414	21,1	953,025	24,581	2349,221	0	201,831	201,831	99,717	0	0	0	0	0	0	0
12:20:10	652,172	2605,691	21,806	22,558	12,326	11,398	9,453	21,1	953,025	24,581	2349,477	0	201,831	201,831	99,717	0	0	0	0	0	0	0
12:20:10	678,1	2612,472	21,855	22,461	12,361	11,468	9,493	21,1	953,025	24,581	2349,74	0	201,831	201,831	99,717	0	0	0	0	0	0	0
12:20:10	600,903	2618,481	21,855	22,558	12,395	11,53	9,533	21,1	953,025	24,581	2350,009	0	201,831	201,831	99,717	0	0	0	0	0	0	0
12:20:10	672,68	2625,208	21,904	22,51	12,43	11,6	9,573	21,1	953,025	24,581	2350,284	0	201,831	201,831	99,717	0	0	0	0	0	0	0
12:20:10	576,635	2630,974	21,855	22,51	12,465	11,659	9,614	21,1	953,025	24,581	2350,565	0	201,831	201,831	99,717	0	0	0	0	0	0	0
12:20:10	713,745	2638,112	22,002	22,558	12,497	11,733	9,656	21,1	953,025	24,581	2350,852	0	201,831	201,831	99,717	0	0	0	0	0	0	0
12:20:10	834,741	2646,459	22,295	22,949	12,528	11,819	9,698	21,1	953,025	24,581	2351,148	0	201,831	201,831	99,717	0	0	0	0	0	0	0
12:20:10	502,148	2651,481	22,295	22,851	12,556	11,87	9,741	21,1	953,025	24,581	2351,448	0	201,831	201,831	99,717	0	0	0	0	0	0	0
12:20:10	746,679	2658,948	22,637	23,096	12,579	11,947	9,784	21,1	953,025	24,581	2351,756	0	201,831	201,831	99,717	0	0	0	0	0	0	0
12:20:10	596,606	2664,914	22,832	23,291	12,601	12,009	9,827	21,1	953,025	24,581	2352,069	0	201,831	201,831	99,717	0	0	0	0	0	0	0
12:20:10	555,029	2670,464	22,978	23,34	12,624	12,066	9,871	21,1	953,025	24,581	2352,387	0	201,831	201,831	99,717	0	0	0	0	0	0	0
12:20:10	638,989	2676,854	23,125	23,535	12,652	12,132	9,916	21,1	953,025	24,581	2352,712	0	201,831	201,831	99,717	0	0	0	0	0	0	0
12:20:10	522,265	2682,077	23,223	23,633	12,676	12,186	9,96	21,1	953,025	24,581	2353,041	0	201,831	201,831	99,717	0	0	0	0	0	0	0
12:20:10	467,578	2686,752	23,125	23,486	12,708	12,234	10,005	21,1	953,025	24,581	2353,375	0	201,831	201,831	99,717	0	0	0	0	0	0	0
12:20:10	262,426	2689,377	22,881	23,437	12,736	12,261	10,049	21,1	953,025	24,581	2353,711	0	201,831	201,831	99,717	0	0	0	0	0	0	0
12:20:10	506,884	2694,445	22,881	23,34	12,764	12,313	10,093	21,1	953,025	24,581	2354,051	0	201,831	201,831	99,717	0	0	0	0	0	0	0
12:20:10	452,685	2698,972	22,832	23,291	12,793	12,36	10,138	21,1	953,025	24,581	2354,396	0	201,831	201,831	99,717	0	0	0	0	0	0	0
12:20:10	372,338	2702,696	22,783	23,193	12,816	12,398	10,182	21,1	953,025	24,581	2354,745	0	201,831	201,831	99,717	0	0	0	0	0	0	0
12:20:10	533,569	2708,031	22,978	23,291	12,835	12,453	10,227	21,1	953,025	24,581	2355,098	0	201,831	201,831	99,717	0	0	0	0	0	0	0
12:20:10	677,221	2714,804	23,32	23,682	12,854	12,523	10,272	21,1	953,025	24,581	2355,457	0	201,831	201,831	99,717	0	0	0	0	0	0	0
12:20:10	580,346	2720,607	23,564	23,877	12,873	12,583	10,317	21,1	953,025	24,581	2355,822	0	201,831	201,831	99,717	0	0	0	0	0	0	0
12:20:10	582,763	2726,435	23,808	24,072	12,892	12,643	10,363	21,1	953,025	24,581	2356,193	0	201,831	201,831	99,717	0	0	0	0	0	0	0
12:20:10	486,694	2731,302	23,955	24,267	12,911	12,693	10,408	21,1	953,025	24,581	2356,568	0	201,831	201,831	99,717	0	0	0	0	0	0	0
12:20:10	292,163	2734,223	23,906	24,316	12,93	12,723	10,454	21,1	953,025	24,581	2356,946	0	201,831	201,831	99,717	0	0	0	0	0	0	0
12:20:10	426,635	2738,49	23,906	24,072	12,954	12,767	10,499	21,1	953,025	24,581	2357,328	0	201,831	201,831	99,717	0	0	0	0	0	0	0
12:20:10	330,419	2741,794	23,808	24,267	12,978	12,802	10,544	21,1	953,025	24,581	2357,712	0	201,831	201,831	99,717	0	0	0	0	0	0	0
12:20:10	245,458	2744,248	23,711	23,877	12,997	12,827	10,589	21,1	953,025	24,581	2358,098	0	201,831	201,831	99,717	0	0	0	0	0	0	0
12:20:10	422,314	2748,472	23,711	23,974	13,021	12,87	10,634	21,1	953,025	24,581	2358,489	0	201,831	201,831	99,717	0	0	0	0	0	0	0
12:20:10	354,321	2752,015	23,808	24,023	13,036	12,907	10,678	21,1	953,025	24,581	2358,882	0	201,831	201,831	99,717	0	0	0	0	0	0	0
12:20:10	549,877	2757,514	24,101	24,316	13,05	12,964	10,723	21,1	953,025	24,581	2359,281	0	201,831	201,831	99,717	0	0	0	0	0	0	0
12:20:10	407,91	2761,593	24,248	24,463	13,065	13,006	10,768	21,1	953,025	24,581	2359,683	0	201,831	201,831	99,717	0	0	0	0	0	0	0
12:20:10	300,439	2764,597	24,297	24,658	13,079	13,037	10,812	21,1	953,025	24,581	2360,088	0	201,831	201,831	99,717	0	0	0	0	0	0	0
12:20:10	331,665	2767,914	24,443	24,658	13,089	13,071	10,857	21,1	953,025	24,581	2360,496	0	201,831	201,831	99,717	0	0	0	0	0	0	0
12:20:10	574,511	2773,659	24,687	24,853	13,108	13,13	10,901	21,1	953,025	24,581	2360,909	0	201,831	201,831	99,717	0	0	0	0	0	0	0
12:20:10	312,817	2776,787	24,736	24,951	13,122	13,162	10,946	21,1	953,025	24,581	2361,325	0	201,831	201,831	99,717	0	0	0	0	0	0	0
12:20:10	37,475	2777,162	24,443	24,609	13,141	13,166	10,989	21,1	953,025	24,581	2361,741	0	201,831	201,831	99,717	0	0	0	0	0	0	0
12:20:10	406,152	2781,223	24,59	24,805	13,155	13,208	11,033	21,1	953,025	24,581	2362,16	0	201,831	201,831	99,717	0	0	0	0	0	0	0
12:20:10	208,056	2783,304	24,541	24,707	13,17	13,229	11,076	21,1	953,025	24,581	2362,581	0	201,831	201,831	99,717	0	0	0	0	0	0	0
12:20:10	311,474	2786,419	24,687	24,658	13,179	13,262	11,119	21,1	953,025	24,581	2363,005	0	201,831	201,831	99,717	0	0	0	0	0	0	0
12:20:10	263,476	2789,053	24,785	24,853	13,188	13,289	11,161	21,1	953,025	24,581	2363,431	0	201,831	201,831	99,717	0	0	0	0	0	0	0
12:20:10	222,363	2791,277	24,932	25,146	13,193	13,312	11,203	21,1	953,025	24,581	2363,859	0	201,831	201,831	99,717	0	0	0	0	0	0	0
12:20:10	529,467	2796,572	25,371	25,391	13,198	13,366	11,246	21,1	953,025	24,581	2364,291	0	201,831	201,831	99,717	0	0	0	0	0	0	0
12:20:10	87,182	2797,443	25,371	25,391	13,202	13,375	11,287	21,1	953,025	24,581	2364,725	0	201,831	201,831	99,717	0	0	0	0	0	0	0
12:20:10	162,573	2799,069	25,371	25,342	13,211	13,392	11,329	21,1	953,025	24,581	2365,159	0	201,831	201,831	99,717	0	0	0	0	0	0	0
12:20:10	-134,13	2797,728	25,078	25,195	13,22	13,378	11,369	21,1	953,025	24,581	2365,591	0	201,831	201,831	99,717	0	0	0	0	0	0	0
12:20:10	123,095	2798,959	25,029	25	13,23	13,391	11,409	21,1	953,025	24,581	2366,025	0	201,831	201,831	99,717	0	0	0	0	0	0	0
12:20:10	115,527	2800,114	25,029	25,146	13,237	13,403	11,448	21,1	953,025	24,581	2366,459	0	201,831	201,831	99,717	0	0	0	0	0	0	0
12:20:10	44,75	2800,562	24,932	24,853	13,245	13,407	11,486	21,1	953,025	24,581	2366,893	0	201,831	201,831	99,717	0	0	0	0	0	0	0
12:20:10	100,195	2801,564	24,932	25	13,25	13,418	11,524	21,1	953,025	24,581	2367,327	0	201,831	201,831	99,717	0	0	0	0	0	0	0
12:20:10	98,095	2802,545	25,029	25,146	13,25	13,428	11,561	21,1	953,025	24,581	2367,762	0	201,831	201,831	99,717	0	0	0	0	0	0	0
12:20:10	-27,221	2802,272	24,932	25,049	13,254	13,425	11,598	21,1	953,025	24,581	2368,197	0	201,831	201,831	99,717	0	0	0	0	0	0	0
12:20:10	162,402	2803,896	25,078	25,146	13,255	13,442	11,634	21,1	953,025	24,581	2368,633	0	201,831	201,831	99,717	0	0	0	0	0	0	0
12:20:10	69,799	2804,594	25,078	25,146	13,259	13,449	11,67	21,1	953,025	24,581	2369,069	0	201,831	201,831	99,717	0	0	0	0	0	0	0
12:20:10	0	2804,594	25,078	25,342	13,259	13,449	11,704	21,1	953,025	24,581	2369,504	0	201,831	201,831	99,717	0	0	0	0	0	0	0
12:20:10	147,265	2806,067	25,224	25,244	13,259	13,464	11,739	21,3	951,135	24,581	2369,941	0	201,831	201,831	99,717	0	0	0	0	0	0	0
12:20:10	161,767	2807,685	25,371	25,488	13,259	13,481	11,773	21,3	951,135	24,581	2370,378	0	201,831	201,831	99,717	0	0	0	0	0	0	0
12:20:10	-147,387	2806,211	25,224	25,342	13,259	13,466	11,806	21,3	951,135	24,581	2370,814	0	201,831	201,831	99,717	0	0	0	0	0	0	0
12:20:10	162,719	2807,838	25,371	25,391	13,26	13,482	11,839	21,3	951,135	24,581	2371,251	0	201,831	201,831	99,717	0	0	0	0	0	0	0
12:20:10	-147,387	2806,364	25,224	25,342	13,26	13,467	11,871	21,3	951,135	24,581	2371,686	0	201,831	201,831	99,717	0	0	0	0	0	0	0
12:20:10	49,121	2806,855	25,273	25,244	13,26	13,472	11,902	21,3	951,135	24,581	2372,121	0	201,831	201,831	99,717	0	0	0	0	0	0	0
12:20:10	-98,217	2805,873	25,176	25,342	13,26	13,462	11,933	21,3	951,135	24,581	2372,555	0	201,831	201,831	99,717	0	0	0	0	0	0	0
12:20:10	0	2805,873	25,176	25,195	13,26	13,462	11,963	21,3	951,135	24,581	2372,988	0	201,831	201,831	99,717	0	0	0	0	0	0	0
12:20:10	-162,695	2804,246	25,029	25	13,259	13,445	11,992	21,3	951,135	24,581	2373,419	0	201,831	201,831	99,717	0	0	0	0	0	0	0
12:20:10	-5,371	2804,192	25,078	25,146	13,256	13,445	12,021	21,3	951,135	24,581	2373,85	0	201,831	201,831	99,717	0	0	0	0	0	0	0
12:20:10	-79,638	2803,396	25,029	24,951	13,254	13,437	12,048	21,3	951,135	24,581	2374,28	0	202,941	202,941	99,721	0	0	0	0	0	0	0
12:20:11	-98,193	2802,414	24,932	25	13,254	13,426	12,075	21,3	951,135	24,581	2374,708	0	202,941	202,941	99,721	0	0	0	0	0	0	0
12:20:11	27,294	2802,687	25,029	25	13,25	13,429	12,102	21,3	951,135	24,581	2375,136	0	202,941	202,941	99,721	0	0	0	0	0	0	0
12:20:11	49,121	2803,178	25,078	25,146	13,25	13,434	12,128	21,3	951,135	24,581	2375,564	0	202,941	202,941	99,721	0	0	0	0	0	0	0
12:20:11	-147,29	2801,705	24,932	25,049	13,25	13,419	12,153	21,3	951,135	24,581	2375,99	0	202,941	202,941	99,721	0	0	0	0	0	0	0
12:20:11	-49,096	2801,214	24,883	25	13,25	13,414	12,178	21,3	951,135	24,581	2376,415	0	202,941	202,941	99,721	0	0	0	0	0	0	0
12:20:11	0	2801,214	24,883	24,951	13,25	13,414	12,202	21,3	951,135	24,581	2376,84	0	202,941	202,941	99,721	0	0	0	0	0	0	0
12:20:11	-225,634	2798,958	24,687	24,707	13,249	13,391	12,226	21,3	951,135	24,581	2377,262	0	202,941	202,941	99,721	0	0	0	0	0	0	0
12:20:11	125,439	2800,213	24,883	24,853	13,245	13,404	12,249	21,3	951,135	24,581	2377,685	0	202,941	202,941	99,721	0	0	0	0	0	0	0
12:20:11	-147,216	2798,74	24,736	24,707	13,245	13,389	12,271	21,3	951,135	24,581	2378,106	0	202,941	202,941	99,721	0	0	0	0	0	0	0
12:20:11	125,439	2799,995	24,932	25	13,241	13,402	12,293	21,3	951,135	24,581	2378,528	0	202,941	202,941	99,721	0	0	0	0	0	0	0
12:20:11	-64,282	2799,352	24,883	24,853	13,24	13,395	12,315	21,3	951,135	24,581	2378,949	0	202,941	202,941	99,721	0	0	0	0	0	0	0
12:20:11	15,209	2799,504	24,883	25,049	13,241	13,396	12,336	21,3	951,135	24,581	2379,369	0	202,941	202,941	99,721	0	0	0	0	0	0	0
12:20:11	-98,168	2798,522	24,785	24,951	13,241	13,386	12,357	21,3	951,135	24,581	2379,788	0	202,941	202,941	99,721	0	0	0	0	0	0	0
12:20:11	-98,144	2797,541	24,687	24,707	13,241	13,376	12,377	21,3	951,135	24,581	2380,206	0	202,941	202,941	99,721	0	0	0	0	0	0	0
12:20:11	-98,144	2796,559	24,59	24,658	13,241	13,366	12,396	21,3	951,135	24,581	2380,622	0	202,941	202,941	99,721	0	0	0	0	0	0	0
12:20:11	196,289	2798,522	24,785	24,951	13,241	13,386	12,415	21,3	951,135	24,581	2381,04	0	202,941	202,941	99,721	0	0	0	0	0	0	0
12:20:11	0	2798,522	24,785	24,951	13,241	13,386	12,434	21,3	951,135	24,581	2381,458	0	202,941	202,941	99,721	0	0	0	0	0	0	0
12:20:11	0	2798,522	24,785	25	13,241	13,386	12,453	21,3	951,135	24,581	2381,875	0	202,941	202,941	99,721	0	0	0	0	0	0	0
12:20:11	98,168	2799,504	24,883	24,951	13,241	13,396	12,472	21,3	951,135	24,581	2382,292	0	202,941	202,941	99,721	0	0	0	0	0	0	0
12:20:11	-294,458	2796,559	24,59	24,658	13,241	13,366	12,489	21,3	951,135	24,581	2382,707	0	202,941	202,941	99,721	0	0	0	0	0	0	0
12:20:11	196,289	2798,522	24,785	24,853	13,241	13,386	12,507	21,3	951,135	24,581	2383,122	0	202,941	202,941	99,721	0	0	0	0	0	0	0
12:20:11	55,517	2799,078	24,785	24,805	13,244	13,392	12,524	21,3	951,135	24,581	2383,538	0	202,941	202,941	99,721	0	0	0	0	0	0	0
12:20:11	98,144	2800,059	24,883	24,951	13,244	13,402	12,541	21,3	951,135	24,581	2383,955	0	202,941	202,941	99,721	0	0	0	0	0	0	0
12:20:11	15,356	2800,213	24,883	24,951	13,245	13,404	12,558	21,3	951,135	24,581	2384,371	0	202,941	202,941	99,721	0	0	0	0	0	0	0
12:20:11	49,096	2800,703	24,932	25	13,245	13,409	12,575	21,3	951,135	24,581	2384,788	0	202,941	202,941	99,721	0	0	0	0	0	0	0
12:20:11	98,168	2801,685	25,029	25,146	13,245	13,419	12,591	21,3	951,135	24,581	2385,205	0	202,941	202,941	99,721	0	0	0	0	0	0	0
12:20:11	0	2801,685	25,029	25,146	13,245	13,419	12,608	21,3	951,135	24,581	2385,621	0	202,941	202,941	99,721	0	0	0	0	0	0	0
12:20:11	-280,371	2798,881	24,736	24,805	13,245	13,39	12,623	21,3	951,135	24,581	2386,035	0	202,941	202,941	99,721	0	0	0	0	0	0	0
12:20:11	351,293	2802,394	25,029	25,049	13,249	13,426	12,639	21,3	951,135	24,581	2386,451	0	202,941	202,941	99,721	0	0	0	0	0	0	0
12:20:11	0	2802,394	25,029	25,146	13,249	13,426	12,654	21,3	951,135	24,581	2386,867	0	202,941	202,941	99,721	0	0	0	0	0	0	0
12:20:11	29,272	2802,687	25,029	25	13,25	13,429	12,669	21,3	951,135	24,581	2387,283	0	202,941	202,941	99,721	0	0	0	0	0	0	0
12:20:11	-98,168	2801,705	24,932	24,951	13,25	13,419	12,684	21,3	951,135	24,581	2387,697	0	202,941	202,941	99,721	0	0	0	0	0	0	0
12:20:11	147,29	2803,178	25,078	25,049	13,25	13,434	12,699	21,3	951,135	24,581	2388,113	0	202,941	202,941	99,721	0	0	0	0	0	0	0
12:20:11	98,193	2804,16	25,176	25,049	13,25	13,444	12,713	21,3	951,135	24,581	2388,529	0	202,941	202,941	99,721	0	0	0	0	0	0	0
12:20:11	-245,483	2801,705	24,932	24,853	13,25	13,419	12,727	21,3	951,135	24,581	2388,942	0	202,941	202,941	99,721	0	0	0	0	0	0	0
12:20:11	15,332	2801,859	24,932	24,951	13,251	13,421	12,741	21,3	951,135	24,581	2389,355	0	202,941	202,941	99,721	0	0	0	0	0	0	0
12:20:11	-15,332	2801,705	24,932	25	13,25	13,419	12,754	21,3	951,135	24,581	2389,768	0	202,941	202,941	99,721	0	0	0	0	0	0	0
12:20:11	0	2801,705	24,932	25,049	13,25	13,419	12,767	21,3	951,135	24,581	2390,18	0	202,941	202,941	99,721	0	0	0	0	0	0	0
12:20:11	-49,096	2801,214	24,883	24,951	13,25	13,414	12,78	21,3	951,135	24,581	2390,591	0	202,941	202,941	99,721	0	0	0	0	0	0	0
12:20:11	147,265	2802,687	25,029	25	13,25	13,429	12,793	21,3	951,135	24,581	2391,003	0	202,941	202,941	99,721	0	0	0	0	0	0	0
12:20:11	49,121	2803,178	25,078	25,146	13,25	13,434	12,805	21,3	951,135	24,581	2391,415	0	202,941	202,941	99,721	0	0	0	0	0	0	0
12:20:11	-76,416	2802,414	24,932	24,951	13,254	13,426	12,817	21,3	951,135	24,581	2391,826	0	202,941	202,941	99,721	0	0	0	0	0	0	0
12:20:11	-49,096	2801,923	24,883	24,853	13,254	13,421	12,829	21,3	951,135	24,581	2392,236	0	202,941	202,941	99,721	0	0	0	0	0	0	0
12:20:11	49,096	2802,414	24,932	25,049	13,254	13,426	12,841	21,3	951,135	24,581	2392,646	0	202,941	202,941	99,721	0	0	0	0	0	0	0
12:20:11	0	2802,414	24,932	24,853	13,254	13,426	12,852	21,3	951,135	24,581	2393,056	0	202,941	202,941	99,721	0	0	0	0	0	0	0
12:20:11	-104,638	2801,368	24,883	24,853	13,251	13,416	12,863	21,3	951,135	24,581	2393,464	0	202,941	202,941	99,721	0	0	0	0	0	0	0
12:20:11	181,054	2803,178	25,078	24,951	13,25	13,434	12,875	21,3	951,135	24,581	2393,874	0	202,941	202,941	99,721	0	0	0	0	0	0	0
12:20:11	-147,29	2801,705	24,932	25	13,25	13,419	12,885	21,3	951,135	24,581	2394,282	0	202,941	202,941	99,721	0	0	0	0	0	0	0
12:20:11	147,29	2803,178	25,078	25	13,25	13,434	12,896	21,3	951,135	24,581	2394,691	0	202,941	202,941	99,721	0	0	0	0	0	0	0
12:20:11	-49,121	2802,687	25,029	25,049	13,25	13,429	12,907	21,3	951,135	24,581	2395,099	0	202,941	202,941	99,721	0	0	0	0	0	0	0
12:20:11	49,121	2803,178	25,078	25,146	13,25	13,434	12,917	21,3	951,135	24,581	2395,507	0	202,941	202,941	99,721	0	0	0	0	0	0	0
12:20:11	21,777	2803,396	25,029	24,951	13,254	13,437	12,927	21,3	951,135	24,581	2395,915	0	202,941	202,941	99,721	0	0	0	0	0	0	0
12:20:11	-132,104	2802,075	24,883	24,951	13,255	13,423	12,937	21,3	951,135	24,581	2396,321	0	202,941	202,941	99,721	0	0	0	0	0	0	0
12:20:11	-147,265	2800,602	24,736	24,853	13,255	13,408	12,946	21,3	951,135	24,581	2396,726	0	202,941	202,941	99,721	0	0	0	0	0	0	0
12:20:11	49,072	2801,093	24,785	24,805	13,255	13,413	12,955	21,3	951,135	24,581	2397,13	0	202,941	202,941	99,721	0	0	0	0	0	0	0
12:20:11	-15,161	2800,942	24,785	24,853	13,254	13,411	12,964	21,3	951,135	24,581	2397,534	0	202,941	202,941	99,721	0	0	0	0	0	0	0
12:20:11	27,294	2801,214	24,883	24,853	13,25	13,414	12,973	21,3	951,135	24,581	2397,938	0	202,941	202,941	99,721	0	0	0	0	0	0	0
12:20:11	0	2801,214	24,883	24,853	13,25	13,414	12,982	21,3	951,135	24,581	2398,341	0	202,941	202,941	99,721	0	0	0	0	0	0	0
12:20:11	-29,296	2800,922	24,883	24,951	13,249	13,411	12,99	21,3	951,135	24,581	2398,744	0	202,941	202,941	99,721	0	0	0	0	0	0	0
12:20:11	0	2800,922	24,883	24,853	13,249	13,411	12,998	21,3	951,135	24,581	2399,146	0	202,941	202,941	99,721	0	0	0	0	0	0	0
12:20:11	0	2800,922	24,883	24,853	13,249	13,411	13,006	21,3	951,135	24,581	2399,548	0	202,941	202,941	99,721	0	0	0	0	0	0	0
12:20:11	49,096	2801,412	24,932	25,049	13,249	13,416	13,014	21,3	951,135	24,581	2399,95	0	202,941	202,941	99,721	0	0	0	0	0	0	0
12:20:11	0	2801,412	24,932	25,049	13,249	13,416	13,022	21,3	951,135	24,581	2400,351	0	202,941	202,941	99,721	0	0	0	0	0	0	0
12:20:11	0	2801,412	24,932	25,049	13,249	13,416	13,03	21,3	951,135	24,581	2400,752	0	202,941	202,941	99,721	0	0	0	0	0	0	0
12:20:11	98,193	2802,394	25,029	25,049	13,249	13,426	13,038	21,3	951,135	24,581	2401,154	0	202,941	202,941	99,721	0	0	0	0	0	0	0
12:20:11	-245,434	2799,94	24,785	24,853	13,249	13,401	13,045	21,3	951,135	24,581	2401,553	0	202,941	202,941	99,721	0	0	0	0	0	0	0
12:20:11	98,144	2800,922	24,883	25	13,249	13,411	13,052	21,3	951,135	24,581	2401,953	0	202,941	202,941	99,721	0	0	0	0	0	0	0
12:20:11	-7,69	2800,845	24,932	25	13,245	13,41	13,059	21,3	951,135	24,581	2402,351	0	202,941	202,941	99,721	0	0	0	0	0	0	0
12:20:11	-161,352	2799,231	24,785	24,805	13,245	13,394	13,066	21,3	951,135	24,581	2402,748	0	202,941	202,941	99,721	0	0	0	0	0	0	0
12:20:11	161,352	2800,845	24,932	25	13,245	13,41	13,072	21,3	951,135	24,581	2403,146	0	202,941	202,941	99,721	0	0	0	0	0	0	0
12:20:11	-49,096	2800,354	24,883	24,805	13,245	13,405	13,079	21,3	951,135	24,581	2403,543	0	202,941	202,941	99,721	0	0	0	0	0	0	0
12:20:11	0	2800,354	24,883	24,853	13,245	13,405	13,085	21,3	951,135	24,581	2403,94	0	202,941	202,941	99,721	0	0	0	0	0	0	0
12:20:11	0	2800,354	24,883	24,805	13,245	13,405	13,092	21,3	951,135	24,581	2404,336	0	202,941	202,941	99,721	0	0	0	0	0	0	0
12:20:11	0	2800,354	24,883	24,707	13,245	13,405	13,098	21,3	951,135	24,581	2404,732	0	202,941	202,941	99,721	0	0	0	0	0	0	0
12:20:11	-61,157	2799,742	24,736	24,805	13,25	13,399	13,104	21,3	951,135	24,581	2405,127	0	202,941	202,941	99,721	0	0	0	0	0	0	0
12:20:11	-223,583	2797,506	24,443	24,365	13,254	13,376	13,109	21,3	951,135	24,581	2405,519	0	202,941	202,941	99,721	0	0	0	0	0	0	0
12:20:11	147,192	2798,978	24,59	24,609	13,254	13,391	13,115	21,3	951,135	24,581	2405,913	0	202,941	202,941	99,721	0	0	0	0	0	0	0
12:20:11	47,094	2799,449	24,736	24,658	13,249	13,396	13,12	21,3	951,135	24,581	2406,307	0	202,941	202,941	99,721	0	0	0	0	0	0	0
12:20:11	223,608	2801,685	25,029	24,951	13,245	13,419	13,126	21,3	951,135	24,581	2406,702	0	202,941	202,941	99,721	0	0	0	0	0	0	0
12:20:11	-113,525	2800,55	24,932	24,951	13,244	13,407	13,131	21,3	951,135	24,581	2407,096	0	202,941	202,941	99,721	0	0	0	0	0	0	0
12:20:11	98,168	2801,532	25,029	25,049	13,244	13,417	13,137	21,3	951,135	24,581	2407,49	0	202,941	202,941	99,721	0	0	0	0	0	0	0
12:20:11	15,356	2801,685	25,029	25,049	13,245	13,419	13,143	21,3	951,135	24,581	2407,884	0	202,941	202,941	99,721	0	0	0	0	0	0	0
12:20:11	49,096	2802,176	25,078	25,146	13,245	13,424	13,148	21,3	951,135	24,581	2408,279	0	202,941	202,941	99,721	0	0	0	0	0	0	0
12:20:11	21,826	2802,394	25,029	25,049	13,249	13,426	13,154	21,3	951,135	24,581	2408,673	0	202,941	202,941	99,721	0	0	0	0	0	0	0
12:20:11	-200,83	2800,386	24,785	24,853	13,251	13,406	13,158	21,3	951,135	24,581	2409,065	0	202,941	202,941	99,721	0	0	0	0	0	0	0
12:20:11	70,703	2801,093	24,785	24,853	13,255	13,413	13,163	21,3	951,135	24,581	2409,457	0	202,941	202,941	99,721	0	0	0	0	0	0	0
12:20:11	0	2801,093	24,785	24,805	13,255	13,413	13,168	21,3	951,135	24,581	2409,848	0	202,941	202,941	99,721	0	0	0	0	0	0	0
12:20:11	147,29	2802,566	24,932	24,853	13,255	13,428	13,173	21,3	951,135	24,581	2410,241	0	202,941	202,941	99,721	0	0	0	0	0	0	0
12:20:11	83,007	2803,396	25,029	25,049	13,254	13,437	13,179	21,3	951,135	24,581	2410,634	0	202,941	202,941	99,721	0	0	0	0	0	0	0
12:20:11	-83,007	2802,566	24,932	25	13,255	13,428	13,184	21,4	952,565	24,581	2411,026	0	202,941	202,941	99,721	0	0	0	0	0	0	0
12:20:11	-59,814	2801,968	24,883	24,805	13,255	13,422	13,188	21,4	952,565	24,581	2411,417	0	202,941	202,941	99,721	0	0	0	0	0	0	0
12:20:11	147,216	2803,44	25,029	25	13,255	13,437	13,193	21,4	952,565	24,581	2411,809	0	202,941	202,941	99,721	0	0	0	0	0	0	0
12:20:11	-98,168	2802,458	24,932	24,951	13,255	13,427	13,198	21,4	952,565	24,581	2412,2	0	202,941	202,941	99,721	0	0	0	0	0	0	0
12:20:11	0	2802,458	24,932	24,805	13,255	13,427	13,202	21,4	952,565	24,581	2412,59	0	202,941	202,941	99,721	0	0	0	0	0	0	0
12:20:11	69,824	2803,157	24,932	24,853	13,259	13,434	13,207	21,4	952,565	24,581	2412,981	0	202,941	202,941	99,721	0	0	0	0	0	0	0
12:20:11	98,168	2804,138	25,029	25	13,259	13,444	13,211	21,4	952,565	24,581	2413,372	0	202,941	202,941	99,721	0	0	0	0	0	0	0
12:20:11	0	2804,138	25,029	25	13,259	13,444	13,216	21,4	952,565	24,581	2413,763	0	202,941	202,941	99,721	0	0	0	0	0	0	0
12:20:11	-201,733	2802,121	24,883	24,853	13,256	13,423	13,22	21,4	952,565	24,581	2414,151	0	202,941	202,941	99,721	0	0	0	0	0	0	0
12:20:11	-15,307	2801,968	24,883	24,805	13,255	13,422	13,224	21,4	952,565	24,581	2414,539	0	202,941	202,941	99,721	0	0	0	0	0	0	0
12:20:11	-309,57	2798,872	24,59	24,512	13,254	13,39	13,227	21,4	952,565	24,581	2414,923	0	204,003	204,003	99,726	0	0	0	0	0	0	0
12:20:11	-463,085	2794,241	24,199	23,828	13,25	13,342	13,229	21,4	952,565	24,581	2415,303	0	204,003	204,003	99,726	0	0	0	0	0	0	0
12:20:12	-773,925	2786,502	23,613	22,949	13,24	13,262	13,23	21,4	952,565	24,581	2415,674	0	204,003	204,003	99,726	0	0	0	0	0	0	0
12:20:12	-601,684	2780,485	23,271	22,461	13,225	13,2	13,23	21,4	952,565	24,581	2416,039	0	204,003	204,003	99,726	0	0	0	0	0	0	0
12:20:12	-800,293	2772,482	22,978	21,972	13,197	13,118	13,227	21,4	952,565	24,581	2416,396	0	204,003	204,003	99,726	0	0	0	0	0	0	0
12:20:12	-727,465	2765,208	22,832	21,826	13,164	13,043	13,224	21,4	952,565	24,581	2416,744	0	204,003	204,003	99,726	0	0	0	0	0	0	0
12:20:12	-626,44	2758,943	22,881	21,68	13,126	12,978	13,219	21,4	952,565	24,581	2417,087	0	204,003	204,003	99,726	0	0	0	0	0	0	0
12:20:12	-657,226	2752,371	22,978	21,826	13,084	12,911	13,213	21,4	952,565	24,581	2417,422	0	204,003	204,003	99,726	0	0	0	0	0	0	0
12:20:12	-697,119	2745,4	22,978	21,68	13,045	12,839	13,206	21,4	952,565	24,581	2417,75	0	204,003	204,003	99,726	0	0	0	0	0	0	0
12:20:12	-884,912	2736,551	22,685	21,289	13,012	12,747	13,197	21,4	952,565	24,581	2418,069	0	204,003	204,003	99,726	0	0	0	0	0	0	0
12:20:12	-981,933	2726,731	22,295	20,898	12,978	12,646	13,186	21,4	952,565	24,581	2418,377	0	204,003	204,003	99,726	0	0	0	0	0	0	0
12:20:12	-949,292	2717,238	21,855	20,556	12,95	12,548	13,173	21,4	952,565	24,581	2418,676	0	204,003	204,003	99,726	0	0	0	0	0	0	0
12:20:12	-813,061	2709,108	21,465	20,361	12,926	12,465	13,159	21,4	952,565	24,581	2418,966	0	204,003	204,003	99,726	0	0	0	0	0	0	0
12:20:12	-655,981	2702,548	21,318	20,41	12,897	12,397	13,144	21,4	952,565	24,581	2419,25	0	204,003	204,003	99,726	0	0	0	0	0	0	0
12:20:12	-642,236	2696,126	21,269	20,361	12,864	12,331	13,128	21,4	952,565	24,581	2419,527	0	204,003	204,003	99,726	0	0	0	0	0	0	0
12:20:12	-529,077	2690,835	21,416	20,752	12,826	12,276	13,112	21,4	952,565	24,581	2419,798	0	204,003	204,003	99,726	0	0	0	0	0	0	0
12:20:12	-394,897	2686,886	21,611	20,898	12,793	12,235	13,095	21,4	952,565	24,581	2420,065	0	204,003	204,003	99,726	0	0	0	0	0	0	0
12:20:12	-669,067	2680,195	21,611	20,801	12,755	12,166	13,076	21,4	952,565	24,581	2420,325	0	204,003	204,003	99,726	0	0	0	0	0	0	0
12:20:12	-576,538	2674,43	21,611	20,898	12,723	12,107	13,057	21,4	952,565	24,581	2420,579	0	204,003	204,003	99,726	0	0	0	0	0	0	0
12:20:12	-572,973	2668,7	21,465	20,801	12,699	12,048	13,038	21,4	952,565	24,581	2420,828	0	204,003	204,003	99,726	0	0	0	0	0	0	0
12:20:12	-642,163	2662,278	21,221	20,556	12,676	11,982	13,017	21,4	952,565	24,581	2421,069	0	204,003	204,003	99,726	0	0	0	0	0	0	0
12:20:12	-545,922	2656,819	20,928	20,41	12,662	11,925	12,995	21,4	952,565	24,581	2421,305	0	204,003	204,003	99,726	0	0	0	0	0	0	0
12:20:12	-660,009	2650,219	20,586	20,215	12,643	11,857	12,973	21,4	952,565	24,581	2421,534	0	204,003	204,003	99,726	0	0	0	0	0	0	0
12:20:12	-492,675	2645,292	20,342	20,019	12,629	11,807	12,95	21,4	952,565	24,581	2421,757	0	204,003	204,003	99,726	0	0	0	0	0	0	0
12:20:12	-575,976	2639,533	20,097	19,726	12,61	11,747	12,927	21,4	952,565	24,581	2421,975	0	204,003	204,003	99,726	0	0	0	0	0	0	0
12:20:12	-234,008	2637,192	20,244	19,873	12,589	11,723	12,903	21,4	952,565	24,581	2422,19	0	204,003	204,003	99,726	0	0	0	0	0	0	0
12:20:12	-409,96	2633,093	20,244	19,824	12,566	11,681	12,879	21,4	952,565	24,581	2422,401	0	204,003	204,003	99,726	0	0	0	0	0	0	0
12:20:12	-432,69	2628,766	20,244	19,922	12,542	11,636	12,855	21,4	952,565	24,581	2422,608	0	204,003	204,003	99,726	0	0	0	0	0	0	0
12:20:12	-431,64	2624,45	20,244	19,824	12,517	11,592	12,83	21,4	952,565	24,581	2422,809	0	204,003	204,003	99,726	0	0	0	0	0	0	0
12:20:12	-444,799	2620,002	20,244	19,922	12,492	11,546	12,805	21,4	952,565	24,581	2423,007	0	204,003	204,003	99,726	0	0	0	0	0	0	0
12:20:12	-455,004	2615,452	20,146	19,824	12,472	11,499	12,779	21,4	952,565	24,581	2423,199	0	204,003	204,003	99,726	0	0	0	0	0	0	0
12:20:12	-496,533	2610,486	20	19,678	12,452	11,448	12,753	21,4	952,565	24,581	2423,386	0	204,003	204,003	99,726	0	0	0	0	0	0	0
12:20:12	-524,487	2605,241	19,853	19,58	12,431	11,394	12,726	21,4	952,565	24,581	2423,568	0	204,003	204,003	99,726	0	0	0	0	0	0	0
12:20:12	-387,182	2601,369	19,804	19,482	12,412	11,354	12,7	21,4	952,565	24,581	2423,746	0	204,003	204,003	99,726	0	0	0	0	0	0	0
12:20:12	-389,501	2597,474	19,756	19,482	12,393	11,314	12,672	21,4	952,565	24,581	2423,92	0	204,003	204,003	99,726	0	0	0	0	0	0	0
12:20:12	-396,215	2593,512	19,658	19,336	12,376	11,273	12,645	21,4	952,565	24,581	2424,089	0	204,003	204,003	99,726	0	0	0	0	0	0	0
12:20:12	-527,246	2588,24	19,512	19,336	12,354	11,218	12,617	21,4	952,565	24,581	2424,253	0	204,003	204,003	99,726	0	0	0	0	0	0	0
12:20:12	-450,39	2583,736	19,365	19,043	12,337	11,172	12,589	21,4	952,565	24,581	2424,413	0	204,003	204,003	99,726	0	0	0	0	0	0	0
12:20:12	-327,221	2580,464	19,365	19,189	12,318	11,138	12,56	21,4	952,565	24,581	2424,569	0	204,003	204,003	99,726	0	0	0	0	0	0	0
12:20:12	-438,11	2576,083	19,267	18,994	12,299	11,093	12,531	21,4	952,565	24,581	2424,721	0	204,003	204,003	99,726	0	0	0	0	0	0	0
12:20:12	-457,568	2571,507	19,121	18,847	12,281	11,046	12,502	21,4	952,565	24,581	2424,867	0	204,003	204,003	99,726	0	0	0	0	0	0	0
12:20:12	-359,838	2567,909	19,023	18,847	12,267	11,009	12,473	21,4	952,565	24,581	2425,01	0	204,003	204,003	99,726	0	0	0	0	0	0	0
12:20:12	-407,324	2563,835	18,974	18,701	12,246	10,967	12,443	21,4	952,565	24,581	2425,149	0	204,003	204,003	99,726	0	0	0	0	0	0	0
12:20:12	-363,061	2560,205	18,877	18,603	12,231	10,929	12,414	21,4	952,565	24,581	2425,284	0	204,003	204,003	99,726	0	0	0	0	0	0	0
12:20:12	-303,247	2557,172	18,828	18,506	12,217	10,898	12,384	21,4	952,565	24,581	2425,416	0	204,003	204,003	99,726	0	0	0	0	0	0	0
12:20:12	-387,963	2553,293	18,681	18,457	12,203	10,858	12,354	21,4	952,565	24,581	2425,544	0	204,003	204,003	99,726	0	0	0	0	0	0	0
12:20:12	-522,924	2548,063	18,486	18,31	12,184	10,804	12,324	21,4	952,565	24,581	2425,666	0	204,003	204,003	99,726	0	0	0	0	0	0	0
12:20:12	-249,023	2545,573	18,486	18,31	12,17	10,779	12,293	21,4	952,565	24,581	2425,786	0	204,003	204,003	99,726	0	0	0	0	0	0	0
12:20:12	-281,591	2542,757	18,535	18,164	12,152	10,75	12,263	21,4	952,565	24,581	2425,903	0	204,003	204,003	99,726	0	0	0	0	0	0	0
12:20:12	-387,451	2538,883	18,388	18,164	12,138	10,71	12,233	21,4	952,565	24,581	2426,016	0	204,003	204,003	99,726	0	0	0	0	0	0	0
12:20:12	-314,99	2535,733	18,388	18,164	12,12	10,677	12,202	21,4	952,565	24,581	2426,126	0	204,003	204,003	99,726	0	0	0	0	0	0	0
12:20:12	-307,397	2532,659	18,34	18,115	12,105	10,645	12,172	21,4	952,565	24,581	2426,233	0	204,003	204,003	99,726	0	0	0	0	0	0	0
12:20:12	-314,917	2529,51	18,193	17,969	12,096	10,613	12,141	21,4	952,565	24,581	2426,336	0	204,003	204,003	99,726	0	0	0	0	0	0	0
12:20:12	-387,109	2525,639	18,047	17,822	12,082	10,573	12,11	21,4	952,565	24,581	2426,435	0	204,003	204,003	99,726	0	0	0	0	0	0	0
12:20:12	-304,077	2522,598	17,998	17,822	12,067	10,542	12,08	21,4	952,565	24,581	2426,531	0	204,003	204,003	99,726	0	0	0	0	0	0	0
12:20:12	-269,116	2519,907	17,9	17,822	12,058	10,514	12,049	21,4	952,565	24,581	2426,625	0	204,003	204,003	99,726	0	0	0	0	0	0	0
12:20:12	-292,138	2516,985	17,851	17,627	12,044	10,484	12,018	21,4	952,565	24,581	2426,715	0	204,003	204,003	99,726	0	0	0	0	0	0	0
12:20:12	-221,533	2514,77	17,803	17,578	12,034	10,461	11,988	21,4	952,565	24,581	2426,803	0	204,003	204,003	99,726	0	0	0	0	0	0	0
12:20:12	-485,083	2509,919	17,558	17,431	12,02	10,411	11,957	21,4	952,565	24,581	2426,886	0	204,003	204,003	99,726	0	0	0	0	0	0	0
12:20:12	-169,75	2508,222	17,558	17,431	12,01	10,394	11,926	21,4	952,565	24,581	2426,968	0	204,003	204,003	99,726	0	0	0	0	0	0	0
12:20:12	-298,339	2505,238	17,51	17,285	11,996	10,363	11,895	21,4	952,565	24,581	2427,046	0	204,003	204,003	99,726	0	0	0	0	0	0	0
12:20:12	-280,444	2502,434	17,558	17,431	11,978	10,334	11,865	21,4	952,565	24,581	2427,121	0	204,003	204,003	99,726	0	0	0	0	0	0	0
12:20:12	-159,277	2500,841	17,656	17,578	11,963	10,317	11,835	21,4	952,565	24,581	2427,195	0	204,003	204,003	99,726	0	0	0	0	0	0	0
12:20:12	-252,026	2498,321	17,656	17,48	11,949	10,291	11,804	21,4	952,565	24,581	2427,266	0	204,003	204,003	99,726	0	0	0	0	0	0	0
12:20:12	-403,466	2494,286	17,412	17,383	11,94	10,25	11,774	21,4	952,565	24,581	2427,333	0	204,003	204,003	99,726	0	0	0	0	0	0	0
12:20:12	-215,991	2492,126	17,363	17,187	11,93	10,228	11,743	21,4	952,565	24,581	2427,398	0	204,003	204,003	99,726	0	0	0	0	0	0	0
12:20:12	-308,569	2489,04	17,217	17,09	11,921	10,196	11,713	21,4	952,565	24,581	2427,459	0	204,003	204,003	99,726	0	0	0	0	0	0	0
12:20:12	-75,073	2488,29	17,314	17,041	11,911	10,188	11,683	21,4	952,565	24,581	2427,52	0	204,003	204,003	99,726	0	0	0	0	0	0	0
12:20:12	-250,854	2485,781	17,314	17,09	11,897	10,162	11,653	21,4	952,565	24,581	2427,578	0	204,003	204,003	99,726	0	0	0	0	0	0	0
12:20:12	-204,614	2483,735	17,363	17,236	11,883	10,141	11,624	21,4	952,565	24,581	2427,635	0	204,003	204,003	99,726	0	0	0	0	0	0	0
12:20:12	-108,984	2482,645	17,51	17,285	11,869	10,13	11,594	21,4	952,565	24,581	2427,69	0	204,003	204,003	99,726	0	0	0	0	0	0	0
12:20:12	-250,903	2480,136	17,51	17,383	11,855	10,104	11,565	21,4	952,565	24,581	2427,742	0	204,003	204,003	99,726	0	0	0	0	0	0	0
12:20:12	-262,353	2477,513	17,412	17,383	11,845	10,077	11,536	21,4	952,565	24,581	2427,792	0	204,003	204,003	99,726	0	0	0	0	0	0	0
12:20:12	-214,892	2475,364	17,363	17,236	11,836	10,055	11,507	21,4	952,565	24,581	2427,839	0	204,003	204,003	99,726	0	0	0	0	0	0	0
12:20:12	-304,907	2472,315	17,217	17,09	11,827	10,023	11,478	21,4	952,565	24,581	2427,884	0	204,003	204,003	99,726	0	0	0	0	0	0	0
12:20:12	-227,099	2470,044	17,07	16,943	11,822	10	11,449	21,4	952,565	24,581	2427,926	0	204,003	204,003	99,726	0	0	0	0	0	0	0
12:20:12	-309,228	2466,951	16,924	16,748	11,812	9,968	11,42	21,4	952,565	24,581	2427,965	0	204,003	204,003	99,726	0	0	0	0	0	0	0
12:20:12	-131,469	2465,637	16,875	16,699	11,807	9,955	11,391	21,4	952,565	24,581	2428,003	0	204,003	204,003	99,726	0	0	0	0	0	0	0
12:20:12	-212,597	2463,511	16,826	16,601	11,798	9,933	11,363	21,4	952,565	24,581	2428,038	0	204,003	204,003	99,726	0	0	0	0	0	0	0
12:20:12	-264,184	2460,869	16,728	16,601	11,789	9,905	11,334	21,4	952,565	24,581	2428,071	0	204,003	204,003	99,726	0	0	0	0	0	0	0
12:20:12	-22,607	2460,643	16,875	16,601	11,779	9,903	11,306	21,4	952,565	24,581	2428,104	0	204,003	204,003	99,726	0	0	0	0	0	0	0
12:20:12	-245,434	2458,188	16,875	16,699	11,765	9,878	11,278	21,4	952,565	24,581	2428,134	0	204,003	204,003	99,726	0	0	0	0	0	0	0
12:20:12	-126,733	2456,921	16,924	16,748	11,756	9,865	11,25	21,4	952,565	24,581	2428,163	0	204,003	204,003	99,726	0	0	0	0	0	0	0
12:20:12	-108,227	2455,839	17,07	16,894	11,742	9,854	11,223	21,4	952,565	24,581	2428,191	0	204,003	204,003	99,726	0	0	0	0	0	0	0
12:20:12	-212,622	2453,713	17,021	16,894	11,732	9,832	11,196	21,4	952,565	24,581	2428,216	0	204,003	204,003	99,726	0	0	0	0	0	0	0
12:20:12	-117,211	2452,54	17,07	16,943	11,723	9,82	11,169	21,4	952,565	24,581	2428,241	0	204,003	204,003	99,726	0	0	0	0	0	0	0
12:20:12	-304,638	2449,494	16,924	16,894	11,714	9,788	11,142	21,4	952,565	24,581	2428,262	0	204,003	204,003	99,726	0	0	0	0	0	0	0
12:20:12	-183,862	2447,655	16,826	16,748	11,709	9,769	11,115	21,4	952,565	24,581	2428,281	0	204,003	204,003	99,726	0	0	0	0	0	0	0
12:20:12	-246,679	2445,189	16,728	16,601	11,7	9,744	11,088	21,4	952,565	24,581	2428,298	0	204,003	204,003	99,726	0	0	0	0	0	0	0
12:20:12	-135,595	2443,833	16,679	16,552	11,695	9,73	11,061	21,4	952,565	24,581	2428,314	0	204,003	204,003	99,726	0	0	0	0	0	0	0
12:20:12	-252,954	2441,303	16,582	16,552	11,686	9,704	11,034	21,2	951,135	24,581	2428,327	0	204,003	204,003	99,726	0	0	0	0	0	0	0
12:20:12	-208,471	2439,218	16,533	16,504	11,677	9,682	11,008	21,2	951,135	24,581	2428,338	0	204,003	204,003	99,726	0	0	0	0	0	0	0
12:20:12	-119,14	2438,027	16,582	16,504	11,667	9,67	10,982	21,2	951,135	24,581	2428,347	0	204,003	204,003	99,726	0	0	0	0	0	0	0
12:20:12	-212,426	2435,903	16,533	16,504	11,658	9,648	10,956	21,2	951,135	24,581	2428,355	0	204,003	204,003	99,726	0	0	0	0	0	0	0
12:20:12	-118,286	2434,72	16,582	16,552	11,648	9,636	10,93	21,2	951,135	24,581	2428,361	0	204,003	204,003	99,726	0	0	0	0	0	0	0
12:20:12	-98,437	2433,735	16,582	16,552	11,643	9,626	10,904	21,2	951,135	24,581	2428,367	0	204,003	204,003	99,726	0	0	0	0	0	0	0
12:20:12	-152,246	2432,213	16,582	16,552	11,634	9,61	10,879	21,2	951,135	24,581	2428,37	0	204,003	204,003	99,726	0	0	0	0	0	0	0
12:20:12	-145,483	2430,758	16,533	16,504	11,629	9,595	10,854	21,2	951,135	24,581	2428,373	0	204,003	204,003	99,726	0	0	0	0	0	0	0
12:20:12	-231,25	2428,446	16,435	16,406	11,621	9,571	10,828	21,2	951,135	24,581	2428,373	0	204,003	204,003	99,726	0	0	0	0	0	0	0
12:20:12	-145,263	2426,993	16,386	16,357	11,615	9,556	10,803	21,2	951,135	24,581	2426,993	0	204,003	204,003	99,726	0	0	0	0	0	0	0
12:20:12	-40,6	2426,587	16,435	16,357	11,611	9,552	10,779	21,2	951,135	24,581	2426,587	0	202,488	202,488	99,719	0	0	0	0	0	0	0
12:20:12	-64,721	2425,94	16,533	16,406	11,602	9,545	10,755	21,2	951,135	24,581	2425,94	0	202,488	202,488	99,719	0	0	0	0	0	0	0
12:20:13	-157,763	2424,362	16,533	16,406	11,593	9,529	10,731	21,2	951,135	24,581	2424,362	0	202,488	202,488	99,719	0	0	0	0	0	0	0
12:20:13	-170,654	2422,656	16,533	16,504	11,583	9,511	10,707	21,2	951,135	24,581	2422,656	0	202,488	202,488	99,719	0	0	0	0	0	0	0
12:20:13	-84,252	2421,813	16,533	16,406	11,578	9,503	10,683	21,2	951,135	24,581	2421,813	0	202,488	202,488	99,719	0	0	0	0	0	0	0
12:20:13	-168,53	2420,128	16,533	16,504	11,569	9,485	10,66	21,2	951,135	24,581	2420,128	0	202,488	202,488	99,719	0	0	0	0	0	0	0
12:20:13	-85,473	2419,273	16,533	16,504	11,564	9,477	10,637	21,2	951,135	24,581	2419,273	0	202,488	202,488	99,719	0	0	0	0	0	0	0
12:20:13	-246,167	2416,811	16,435	16,406	11,555	9,451	10,613	21,2	951,135	24,581	2416,811	0	202,488	202,488	99,719	0	0	0	0	0	0	0
12:20:13	-131,201	2415,499	16,386	16,406	11,551	9,438	10,59	21,2	951,135	24,581	2415,499	0	202,488	202,488	99,719	0	0	0	0	0	0	0
12:20:13	-137,207	2414,127	16,386	16,357	11,543	9,423	10,567	21,2	951,135	24,581	2414,127	0	202,488	202,488	99,719	0	0	0	0	0	0	0
12:20:13	-150,268	2412,625	16,386	16,357	11,534	9,408	10,545	21,2	951,135	24,581	2412,625	0	202,488	202,488	99,719	0	0	0	0	0	0	0
12:20:13	-130,126	2411,323	16,338	16,308	11,53	9,395	10,522	21,2	951,135	24,581	2411,323	0	202,488	202,488	99,719	0	0	0	0	0	0	0
12:20:13	-223,95	2409,084	16,191	16,211	11,525	9,372	10,5	21,2	951,135	24,581	2409,084	0	202,488	202,488	99,719	0	0	0	0	0	0	0
12:20:13	-171,069	2407,373	16,045	16,064	11,523	9,354	10,477	21,2	951,135	24,581	2407,373	0	202,488	202,488	99,719	0	0	0	0	0	0	0
12:20:13	-132,641	2406,047	16,045	15,967	11,516	9,34	10,455	21,2	951,135	24,581	2406,047	0	202,488	202,488	99,719	0	0	0	0	0	0	0
12:20:13	-175,903	2404,288	15,947	15,869	11,511	9,322	10,433	21,2	951,135	24,581	2404,288	0	202,488	202,488	99,719	0	0	0	0	0	0	0
12:20:13	-68,31	2403,605	16,045	16,015	11,502	9,315	10,411	21,2	951,135	24,581	2403,605	0	202,488	202,488	99,719	0	0	0	0	0	0	0
12:20:13	-116,064	2402,444	16,093	16,015	11,493	9,303	10,389	21,2	951,135	24,581	2402,444	0	202,488	202,488	99,719	0	0	0	0	0	0	0
12:20:13	-98,364	2401,46	16,093	16,064	11,487	9,293	10,367	21,2	951,135	24,581	2401,46	0	202,488	202,488	99,719	0	0	0	0	0	0	0
12:20:13	-69,213	2400,768	16,191	16,162	11,478	9,286	10,346	21,2	951,135	24,581	2400,768	0	202,488	202,488	99,719	0	0	0	0	0	0	0
12:20:13	-144,75	2399,321	16,191	16,064	11,47	9,271	10,325	21,2	951,135	24,581	2399,321	0	202,488	202,488	99,719	0	0	0	0	0	0	0
12:20:13	-159,985	2397,721	16,191	16,162	11,461	9,254	10,304	21,2	951,135	24,581	2397,721	0	202,488	202,488	99,719	0	0	0	0	0	0	0
12:20:13	-99,291	2396,728	16,191	16,064	11,455	9,244	10,283	21,2	951,135	24,581	2396,728	0	202,488	202,488	99,719	0	0	0	0	0	0	0
12:20:13	-203,173	2394,696	16,045	16,015	11,452	9,223	10,263	21,2	951,135	24,581	2394,696	0	202,488	202,488	99,719	0	0	0	0	0	0	0
12:20:13	-112,109	2393,575	15,947	15,967	11,45	9,212	10,242	21,2	951,135	24,581	2393,575	0	202,488	202,488	99,719	0	0	0	0	0	0	0
12:20:13	-81,005	2392,765	15,947	15,869	11,446	9,203	10,222	21,2	951,135	24,581	2392,765	0	202,488	202,488	99,719	0	0	0	0	0	0	0
12:20:13	-126,611	2391,499	15,898	15,82	11,441	9,19	10,201	21,2	951,135	24,581	2391,499	0	202,488	202,488	99,719	0	0	0	0	0	0	0
12:20:13	-141,528	2390,084	15,898	15,869	11,433	9,176	10,181	21,2	951,135	24,581	2390,084	0	202,488	202,488	99,719	0	0	0	0	0	0	0
12:20:13	-81,03	2389,273	15,898	15,82	11,429	9,167	10,161	21,2	951,135	24,581	2389,273	0	202,488	202,488	99,719	0	0	0	0	0	0	0
12:20:13	-126,586	2388,007	15,849	15,722	11,424	9,154	10,142	21,2	951,135	24,581	2388,007	0	202,488	202,488	99,719	0	0	0	0	0	0	0
12:20:13	-158,837	2386,419	15,703	15,674	11,423	9,138	10,122	21,2	951,135	24,581	2386,419	0	202,488	202,488	99,719	0	0	0	0	0	0	0
12:20:13	-155,126	2384,868	15,605	15,625	11,42	9,122	10,102	21,2	951,135	24,581	2384,868	0	202,488	202,488	99,719	0	0	0	0	0	0	0
12:20:13	12,573	2384,994	15,703	15,625	11,415	9,123	10,083	21,2	951,135	24,581	2384,868	0	202,488	202,488	99,719	0	0	0	0	0	0	0
12:20:13	-132,495	2383,669	15,605	15,625	11,413	9,109	10,064	21,2	951,135	24,581	2383,669	0	202,488	202,488	99,719	0	0	0	0	0	0	0
12:20:13	-167,553	2381,993	15,556	15,625	11,406	9,092	10,045	21,2	951,135	24,581	2381,993	0	202,488	202,488	99,719	0	0	0	0	0	0	0
12:20:13	-52,612	2381,467	15,605	15,674	11,401	9,087	10,026	21,2	951,135	24,581	2381,467	0	202,488	202,488	99,719	0	0	0	0	0	0	0
12:20:13	40,039	2381,867	15,752	15,82	11,395	9,091	10,008	21,2	951,135	24,581	2381,467	0	202,488	202,488	99,719	0	0	0	0	0	0	0
12:20:13	-147,241	2380,395	15,703	15,722	11,389	9,076	9,99	21,2	951,135	24,581	2380,395	0	202,488	202,488	99,719	0	0	0	0	0	0	0
12:20:13	-31,933	2380,076	15,752	15,82	11,385	9,072	9,972	21,2	951,135	24,581	2380,076	0	202,488	202,488	99,719	0	0	0	0	0	0	0
12:20:13	-108,325	2378,992	15,703	15,722	11,381	9,061	9,954	21,2	951,135	24,581	2378,992	0	202,488	202,488	99,719	0	0	0	0	0	0	0
12:20:13	-19,458	2378,798	15,703	15,722	11,38	9,059	9,936	21,2	951,135	24,581	2378,798	0	202,488	202,488	99,719	0	0	0	0	0	0	0
12:20:13	-140,283	2377,395	15,556	15,625	11,38	9,045	9,919	21,2	951,135	24,581	2377,395	0	202,488	202,488	99,719	0	0	0	0	0	0	0
12:20:13	-135,546	2376,039	15,459	15,478	11,378	9,031	9,901	21,2	951,135	24,581	2376,039	0	202,488	202,488	99,719	0	0	0	0	0	0	0
12:20:13	-66,21	2375,377	15,41	15,478	11,377	9,024	9,884	21,2	951,135	24,581	2375,377	0	202,488	202,488	99,719	0	0	0	0	0	0	0
12:20:13	0	2375,377	15,41	15,478	11,377	9,024	9,867	21,2	951,135	24,581	2375,377	0	202,488	202,488	99,719	0	0	0	0	0	0	0
12:20:13	-66,162	2374,716	15,361	15,429	11,376	9,017	9,851	21,2	951,135	24,581	2374,716	0	202,488	202,488	99,719	0	0	0	0	0	0	0
12:20:13	-93,432	2373,781	15,263	15,283	11,376	9,008	9,834	21,2	951,135	24,581	2373,781	0	202,488	202,488	99,719	0	0	0	0	0	0	0
12:20:13	32,934	2374,111	15,361	15,332	11,372	9,011	9,818	21,2	951,135	24,581	2373,782	0	202,488	202,488	99,719	0	0	0	0	0	0	0
12:20:13	-61,523	2373,495	15,361	15,332	11,369	9,005	9,802	21,2	951,135	24,581	2373,495	0	202,488	202,488	99,719	0	0	0	0	0	0	0
12:20:13	-34,057	2373,155	15,41	15,429	11,364	9,001	9,786	21,2	951,135	24,581	2373,155	0	202,488	202,488	99,719	0	0	0	0	0	0	0
12:20:13	-80,981	2372,345	15,41	15,478	11,36	8,993	9,771	21,2	951,135	24,581	2372,345	0	202,488	202,488	99,719	0	0	0	0	0	0	0
12:20:13	-51,611	2371,829	15,459	15,478	11,354	8,987	9,755	21,2	951,135	24,581	2371,829	0	202,488	202,488	99,719	0	0	0	0	0	0	0
12:20:13	59,375	2372,423	15,605	15,674	11,349	8,994	9,74	21,2	951,135	24,581	2371,83	0	202,488	202,488	99,719	0	0	0	0	0	0	0
12:20:13	-65,136	2371,771	15,556	15,527	11,348	8,987	9,726	21,2	951,135	24,581	2371,771	0	202,488	202,488	99,719	0	0	0	0	0	0	0
12:20:13	-168,432	2370,087	15,361	15,478	11,349	8,969	9,711	21,2	951,135	24,581	2370,087	0	202,488	202,488	99,719	0	0	0	0	0	0	0
12:20:13	-63,671	2369,45	15,361	15,429	11,346	8,963	9,696	21,2	951,135	24,581	2369,45	0	202,488	202,488	99,719	0	0	0	0	0	0	0
12:20:13	-110,742	2368,343	15,263	15,429	11,345	8,951	9,682	21,2	951,135	24,581	2368,343	0	202,488	202,488	99,719	0	0	0	0	0	0	0
12:20:13	75,024	2369,093	15,361	15,478	11,344	8,959	9,667	21,2	951,135	24,581	2368,344	0	202,488	202,488	99,719	0	0	0	0	0	0	0
12:20:13	-63,671	2368,456	15,361	15,478	11,34	8,953	9,653	21,2	951,135	24,581	2368,344	0	202,488	202,488	99,719	0	0	0	0	0	0	0
12:20:13	-111,767	2367,339	15,263	15,332	11,339	8,941	9,639	21,2	951,135	24,581	2367,339	0	202,488	202,488	99,719	0	0	0	0	0	0	0
12:20:13	77,514	2368,114	15,41	15,478	11,336	8,949	9,626	21,2	951,135	24,581	2367,339	0	202,488	202,488	99,719	0	0	0	0	0	0	0
12:20:13	-97,07	2367,143	15,41	15,478	11,33	8,939	9,612	21,2	951,135	24,581	2367,143	0	202,488	202,488	99,719	0	0	0	0	0	0	0
12:20:13	-82,08	2366,322	15,41	15,478	11,325	8,931	9,599	21,2	951,135	24,581	2366,322	0	202,488	202,488	99,719	0	0	0	0	0	0	0
12:20:13	0	2366,322	15,41	15,429	11,325	8,931	9,586	21,2	951,135	24,581	2366,322	0	202,488	202,488	99,719	0	0	0	0	0	0	0
12:20:13	-46,679	2365,856	15,361	15,429	11,325	8,926	9,573	21,2	951,135	24,581	2365,856	0	202,488	202,488	99,719	0	0	0	0	0	0	0
12:20:13	-93,359	2364,922	15,263	15,332	11,325	8,916	9,56	21,2	951,135	24,581	2364,922	0	202,488	202,488	99,719	0	0	0	0	0	0	0
12:20:13	0	2364,922	15,263	15,332	11,325	8,916	9,547	21,2	951,135	24,581	2364,922	0	202,488	202,488	99,719	0	0	0	0	0	0	0
12:20:13	-110,327	2363,819	15,215	15,283	11,322	8,905	9,535	21,2	951,135	24,581	2363,819	0	202,488	202,488	99,719	0	0	0	0	0	0	0
12:20:13	-16,235	2363,656	15,215	15,283	11,321	8,903	9,522	21,2	951,135	24,581	2363,656	0	202,488	202,488	99,719	0	0	0	0	0	0	0
12:20:13	-93,334	2362,723	15,117	15,185	11,321	8,894	9,51	21,2	951,135	24,581	2362,723	0	202,488	202,488	99,719	0	0	0	0	0	0	0
12:20:13	0	2362,723	15,117	15,136	11,321	8,894	9,498	21,2	951,135	24,581	2362,723	0	202,488	202,488	99,719	0	0	0	0	0	0	0
12:20:13	11,499	2362,838	15,215	15,283	11,316	8,895	9,486	21,2	951,135	24,581	2362,723	0	202,488	202,488	99,719	0	0	0	0	0	0	0
12:20:13	-64,868	2362,189	15,215	15,283	11,313	8,888	9,475	21,2	951,135	24,581	2362,189	0	202,488	202,488	99,719	0	0	0	0	0	0	0
12:20:13	-16,137	2362,028	15,215	15,283	11,312	8,886	9,463	21,2	951,135	24,581	2362,028	0	202,488	202,488	99,719	0	0	0	0	0	0	0
12:20:13	-80,932	2361,219	15,215	15,283	11,307	8,878	9,452	21,2	951,135	24,581	2361,219	0	202,488	202,488	99,719	0	0	0	0	0	0	0
12:20:13	75,268	2361,971	15,361	15,332	11,304	8,886	9,44	21,2	951,135	24,581	2361,219	0	202,488	202,488	99,719	0	0	0	0	0	0	0
12:20:13	-93,334	2361,038	15,263	15,332	11,304	8,876	9,429	21,2	951,135	24,581	2361,038	0	202,488	202,488	99,719	0	0	0	0	0	0	0
12:20:13	-63,989	2360,398	15,215	15,332	11,303	8,87	9,418	21,2	951,135	24,581	2360,398	0	202,488	202,488	99,719	0	0	0	0	0	0	0
12:20:13	0	2360,398	15,215	15,332	11,303	8,87	9,408	21,2	951,135	24,581	2360,398	0	202,488	202,488	99,719	0	0	0	0	0	0	0
12:20:13	-139,917	2358,999	15,068	15,088	11,303	8,855	9,397	21,2	951,135	24,581	2358,999	0	202,488	202,488	99,719	0	0	0	0	0	0	0
12:20:13	0	2358,999	15,068	15,136	11,303	8,855	9,386	21,2	951,135	24,581	2358,999	0	202,488	202,488	99,719	0	0	0	0	0	0	0
12:20:13	-49,682	2358,502	15,068	15,088	11,3	8,85	9,376	21,2	951,135	24,581	2358,502	0	202,488	202,488	99,719	0	0	0	0	0	0	0
12:20:13	-16,113	2358,341	15,068	15,136	11,299	8,848	9,365	21,2	951,135	24,581	2358,341	0	202,488	202,488	99,719	0	0	0	0	0	0	0
12:20:13	-93,261	2357,408	14,97	15,136	11,299	8,839	9,355	21,2	951,135	24,581	2357,408	0	202,488	202,488	99,719	0	0	0	0	0	0	0
12:20:13	93,261	2358,341	15,068	15,136	11,299	8,848	9,345	21,2	951,135	24,581	2357,409	0	202,488	202,488	99,719	0	0	0	0	0	0	0
12:20:13	-156,127	2356,78	14,922	14,941	11,298	8,832	9,335	21,2	951,135	24,581	2356,78	0	202,488	202,488	99,719	0	0	0	0	0	0	0
12:20:13	74,145	2357,521	15,068	15,136	11,294	8,84	9,325	21,2	951,135	24,581	2356,78	0	202,488	202,488	99,719	0	0	0	0	0	0	0
12:20:13	-93,261	2356,588	14,97	14,99	11,294	8,83	9,316	21,2	951,135	24,581	2356,588	0	202,488	202,488	99,719	0	0	0	0	0	0	0
12:20:13	12,304	2356,712	15,068	15,088	11,29	8,832	9,306	21,2	951,135	24,581	2356,589	0	202,488	202,488	99,719	0	0	0	0	0	0	0
12:20:13	0	2356,712	15,068	15,136	11,29	8,832	9,297	21,2	951,135	24,581	2356,589	0	202,488	202,488	99,719	0	0	0	0	0	0	0
12:20:13	-65,771	2356,054	15,068	15,136	11,286	8,825	9,288	21,2	953,025	24,581	2356,054	0	202,488	202,488	99,719	0	0	0	0	0	0	0
12:20:13	-100,463	2355,049	14,97	14,99	11,286	8,814	9,278	21,2	953,025	24,581	2355,049	0	202,488	202,488	99,719	0	0	0	0	0	0	0
12:20:13	76,953	2355,819	15,068	15,088	11,285	8,822	9,269	21,2	953,025	24,581	2355,05	0	202,488	202,488	99,719	0	0	0	0	0	0	0
12:20:13	-20,239	2355,616	15,117	15,185	11,281	8,82	9,261	21,2	953,025	24,581	2355,05	0	202,488	202,488	99,719	0	0	0	0	0	0	0
12:20:13	-15,185	2355,464	15,117	15,136	11,28	8,819	9,252	21,2	953,025	24,581	2355,051	0	202,488	202,488	99,719	0	0	0	0	0	0	0
12:20:13	-46,606	2354,998	15,068	15,185	11,28	8,814	9,243	21,2	953,025	24,581	2354,998	0	202,488	202,488	99,719	0	0	0	0	0	0	0
12:20:13	-50,561	2354,493	15,068	15,185	11,277	8,809	9,235	21,2	953,025	24,581	2354,493	0	202,488	202,488	99,719	0	0	0	0	0	0	0
12:20:13	-16,259	2354,33	15,068	15,088	11,277	8,807	9,226	21,2	953,025	24,581	2354,33	0	202,488	202,488	99,719	0	0	0	0	0	0	0
12:20:13	46,582	2354,796	15,117	15,185	11,277	8,812	9,218	21,2	953,025	24,581	2354,331	0	202,488	202,488	99,719	0	0	0	0	0	0	0
12:20:13	-139,77	2353,398	14,97	15,088	11,277	8,797	9,21	21,2	953,025	24,581	2353,398	0	202,488	202,488	99,719	0	0	0	0	0	0	0
12:20:13	78,198	2354,18	15,068	15,136	11,276	8,805	9,202	21,2	953,025	24,581	2353,399	0	202,133	202,133	99,718	0	0	0	0	0	0	0
12:20:13	-93,212	2353,248	14,97	14,941	11,276	8,796	9,194	21,2	953,025	24,581	2353,248	0	202,133	202,133	99,718	0	0	0	0	0	0	0
12:20:13	0	2353,248	14,97	14,99	11,276	8,796	9,186	21,2	953,025	24,581	2353,248	0	202,133	202,133	99,718	0	0	0	0	0	0	0
12:20:14	-51,757	2352,731	14,97	14,941	11,273	8,791	9,179	21,2	953,025	24,581	2352,731	0	202,133	202,133	99,718	0	0	0	0	0	0	0
12:20:14	-15,234	2352,578	14,97	14,99	11,272	8,789	9,171	21,2	953,025	24,581	2352,578	0	202,133	202,133	99,718	0	0	0	0	0	0	0
12:20:14	0	2352,578	14,97	14,99	11,272	8,789	9,163	21,2	953,025	24,581	2352,578	0	202,133	202,133	99,718	0	0	0	0	0	0	0
12:20:14	-46,582	2352,112	14,922	14,843	11,272	8,784	9,156	21,2	953,025	24,581	2352,112	0	202,133	202,133	99,718	0	0	0	0	0	0	0
12:20:14	139,746	2353,51	15,068	15,088	11,272	8,799	9,149	21,2	953,025	24,581	2352,114	0	202,133	202,133	99,718	0	0	0	0	0	0	0
12:20:14	-154,736	2351,963	14,922	14,843	11,271	8,783	9,142	21,2	953,025	24,581	2351,963	0	202,133	202,133	99,718	0	0	0	0	0	0	0
12:20:14	-46,582	2351,497	14,873	14,843	11,271	8,778	9,135	21,2	953,025	24,581	2351,497	0	202,133	202,133	99,718	0	0	0	0	0	0	0
12:20:14	46,582	2351,963	14,922	14,99	11,271	8,783	9,128	21,2	953,025	24,581	2351,497	0	202,133	202,133	99,718	0	0	0	0	0	0	0
12:20:14	-52,856	2351,434	14,922	14,941	11,268	8,777	9,121	21,2	953,025	24,581	2351,434	0	202,133	202,133	99,718	0	0	0	0	0	0	0
12:20:14	-15,209	2351,282	14,922	14,941	11,267	8,776	9,114	21,2	953,025	24,581	2351,282	0	202,133	202,133	99,718	0	0	0	0	0	0	0
12:20:14	0	2351,282	14,922	14,99	11,267	8,776	9,107	21,2	953,025	24,581	2351,282	0	202,133	202,133	99,718	0	0	0	0	0	0	0
12:20:14	46,582	2351,748	14,97	14,99	11,267	8,78	9,101	21,2	953,025	24,581	2351,282	0	202,133	202,133	99,718	0	0	0	0	0	0	0
12:20:14	-61,572	2351,132	14,922	14,99	11,266	8,774	9,095	21,2	953,025	24,581	2351,132	0	202,133	202,133	99,718	0	0	0	0	0	0	0
12:20:14	-53,93	2350,593	14,922	14,941	11,263	8,769	9,088	21,2	953,025	24,581	2350,593	0	202,133	202,133	99,718	0	0	0	0	0	0	0
12:20:14	-61,767	2349,975	14,873	14,941	11,262	8,762	9,082	21,2	953,025	24,581	2349,975	0	202,133	202,133	99,718	0	0	0	0	0	0	0
12:20:14	46,557	2350,441	14,922	14,99	11,262	8,767	9,076	21,2	953,025	24,581	2349,975	0	202,133	202,133	99,718	0	0	0	0	0	0	0
12:20:14	-46,557	2349,975	14,873	14,843	11,262	8,762	9,07	21,2	953,025	24,581	2349,975	0	202,133	202,133	99,718	0	0	0	0	0	0	0
12:20:14	46,557	2350,441	14,922	15,088	11,262	8,767	9,064	21,2	953,025	24,581	2349,975	0	202,133	202,133	99,718	0	0	0	0	0	0	0
12:20:14	-83,056	2349,61	14,922	14,941	11,258	8,758	9,058	21,2	953,025	24,581	2349,61	0	202,133	202,133	99,718	0	0	0	0	0	0	0
12:20:14	0	2349,61	14,922	14,99	11,258	8,758	9,052	21,2	953,025	24,581	2349,61	0	202,133	202,133	99,718	0	0	0	0	0	0	0
12:20:14	-139,697	2348,213	14,775	14,843	11,258	8,744	9,046	21,2	953,025	24,581	2348,213	0	202,133	202,133	99,718	0	0	0	0	0	0	0
12:20:14	79,199	2349,005	14,873	14,941	11,257	8,752	9,04	21,2	953,025	24,581	2348,214	0	202,133	202,133	99,718	0	0	0	0	0	0	0
12:20:14	46,557	2349,471	14,922	14,99	11,257	8,757	9,034	21,2	953,025	24,581	2348,215	0	202,133	202,133	99,718	0	0	0	0	0	0	0
12:20:14	-186,23	2347,608	14,726	14,746	11,257	8,738	9,029	21,2	953,025	24,581	2347,608	0	202,133	202,133	99,718	0	0	0	0	0	0	0
12:20:14	70,556	2348,314	14,873	14,941	11,253	8,745	9,023	21,2	953,025	24,581	2347,609	0	202,133	202,133	99,718	0	0	0	0	0	0	0
12:20:14	31,591	2348,63	14,922	14,99	11,252	8,748	9,018	21,2	953,025	24,581	2347,61	0	202,133	202,133	99,718	0	0	0	0	0	0	0
12:20:14	-7,373	2348,556	14,97	15,088	11,249	8,748	9,012	21,2	953,025	24,581	2347,611	0	202,133	202,133	99,718	0	0	0	0	0	0	0
12:20:14	-46,557	2348,09	14,922	14,941	11,249	8,743	9,007	21,2	953,025	24,581	2347,611	0	202,133	202,133	99,718	0	0	0	0	0	0	0
12:20:14	32,421	2348,415	14,97	15,088	11,248	8,746	9,002	21,2	953,025	24,581	2347,612	0	202,133	202,133	99,718	0	0	0	0	0	0	0
12:20:14	-32,421	2348,09	14,922	14,941	11,249	8,743	8,997	21,2	953,025	24,581	2347,613	0	202,133	202,133	99,718	0	0	0	0	0	0	0
12:20:14	-46,557	2347,625	14,873	14,941	11,249	8,738	8,992	21,2	953,025	24,581	2347,613	0	202,133	202,133	99,718	0	0	0	0	0	0	0
12:20:14	32,421	2347,949	14,922	14,941	11,248	8,741	8,987	21,2	953,025	24,581	2347,614	0	202,133	202,133	99,718	0	0	0	0	0	0	0
12:20:14	-139,672	2346,552	14,775	14,795	11,248	8,727	8,982	21,2	953,025	24,581	2346,552	0	202,133	202,133	99,718	0	0	0	0	0	0	0
12:20:14	-46,533	2346,087	14,726	14,795	11,248	8,722	8,977	21,2	953,025	24,581	2346,087	0	202,133	202,133	99,718	0	0	0	0	0	0	0
12:20:14	0	2346,087	14,726	14,746	11,248	8,722	8,972	21,2	953,025	24,581	2346,087	0	202,133	202,133	99,718	0	0	0	0	0	0	0
12:20:14	46,533	2346,552	14,775	14,746	11,248	8,727	8,967	21,2	953,025	24,581	2346,087	0	202,133	202,133	99,718	0	0	0	0	0	0	0
12:20:14	-15,039	2346,402	14,775	14,746	11,247	8,725	8,962	21,2	953,025	24,581	2346,087	0	202,133	202,133	99,718	0	0	0	0	0	0	0
12:20:14	93,115	2347,333	14,873	14,843	11,247	8,735	8,958	21,2	953,025	24,581	2346,088	0	202,133	202,133	99,718	0	0	0	0	0	0	0
12:20:14	-193,53	2345,398	14,726	14,648	11,244	8,715	8,953	21,2	953,025	24,581	2345,398	0	202,133	202,133	99,718	0	0	0	0	0	0	0
12:20:14	53,881	2345,937	14,726	14,843	11,247	8,721	8,948	21,2	953,025	24,581	2345,398	0	202,133	202,133	99,718	0	0	0	0	0	0	0
12:20:14	139,648	2347,333	14,873	14,843	11,247	8,735	8,944	21,2	953,025	24,581	2345,4	0	202,133	202,133	99,718	0	0	0	0	0	0	0
12:20:14	-146,997	2345,863	14,775	14,843	11,244	8,72	8,94	21,2	953,025	24,581	2345,4	0	202,133	202,133	99,718	0	0	0	0	0	0	0
12:20:14	0	2345,863	14,775	14,795	11,244	8,72	8,935	21,2	953,025	24,581	2345,401	0	202,133	202,133	99,718	0	0	0	0	0	0	0
12:20:14	-15,209	2345,711	14,775	14,843	11,244	8,718	8,931	21,2	953,025	24,581	2345,401	0	202,133	202,133	99,718	0	0	0	0	0	0	0
12:20:14	108,325	2346,794	14,873	14,99	11,244	8,729	8,927	21,2	953,025	24,581	2345,402	0	202,133	202,133	99,718	0	0	0	0	0	0	0
12:20:14	46,557	2347,26	14,922	15,088	11,244	8,734	8,923	21,2	953,025	24,581	2345,404	0	202,133	202,133	99,718	0	0	0	0	0	0	0
12:20:14	-15,234	2347,108	14,922	14,99	11,244	8,733	8,92	21,2	953,025	24,581	2345,406	0	202,133	202,133	99,718	0	0	0	0	0	0	0
12:20:14	61,767	2347,725	14,97	15,088	11,244	8,739	8,916	21,2	953,025	24,581	2345,408	0	202,133	202,133	99,718	0	0	0	0	0	0	0
12:20:14	-46,533	2347,26	14,922	14,941	11,244	8,734	8,913	21,2	953,025	24,581	2345,41	0	202,133	202,133	99,718	0	0	0	0	0	0	0
12:20:14	0	2347,26	14,922	14,843	11,244	8,734	8,909	21,2	953,025	24,581	2345,412	0	202,133	202,133	99,718	0	0	0	0	0	0	0
12:20:14	0	2347,26	14,922	14,843	11,244	8,734	8,906	21,2	953,025	24,581	2345,414	0	202,133	202,133	99,718	0	0	0	0	0	0	0
12:20:14	-46,557	2346,794	14,873	14,843	11,244	8,729	8,902	21,2	953,025	24,581	2345,415	0	202,133	202,133	99,718	0	0	0	0	0	0	0
12:20:14	93,09	2347,725	14,97	14,99	11,244	8,739	8,899	21,2	953,025	24,581	2345,418	0	202,133	202,133	99,718	0	0	0	0	0	0	0
12:20:14	-93,09	2346,794	14,873	14,941	11,244	8,729	8,896	21,2	953,025	24,581	2345,419	0	202,133	202,133	99,718	0	0	0	0	0	0	0
12:20:14	46,557	2347,26	14,922	14,99	11,244	8,734	8,893	21,2	953,025	24,581	2345,421	0	202,133	202,133	99,718	0	0	0	0	0	0	0
12:20:14	31,323	2347,573	14,97	15,088	11,244	8,737	8,889	21,2	953,025	24,581	2345,423	0	202,133	202,133	99,718	0	0	0	0	0	0	0
12:20:14	-31,323	2347,26	14,922	14,941	11,244	8,734	8,886	21,2	953,025	24,581	2345,425	0	202,133	202,133	99,718	0	0	0	0	0	0	0
12:20:14	0	2347,26	14,922	14,941	11,244	8,734	8,883	21,2	953,025	24,581	2345,426	0	202,133	202,133	99,718	0	0	0	0	0	0	0
12:20:14	0	2347,26	14,922	14,99	11,244	8,734	8,881	21,2	953,025	24,581	2345,428	0	202,133	202,133	99,718	0	0	0	0	0	0	0
12:20:14	0	2347,26	14,922	14,941	11,244	8,734	8,878	21,2	953,025	24,581	2345,43	0	202,133	202,133	99,718	0	0	0	0	0	0	0
12:20:14	46,533	2347,725	14,97	14,99	11,244	8,739	8,875	21,2	953,025	24,581	2345,432	0	202,133	202,133	99,718	0	0	0	0	0	0	0
12:20:14	-93,09	2346,794	14,873	14,99	11,244	8,729	8,872	21,2	953,025	24,581	2345,434	0	202,133	202,133	99,718	0	0	0	0	0	0	0
12:20:14	77,88	2347,573	14,97	15,136	11,244	8,737	8,869	21,2	953,025	24,581	2345,436	0	202,133	202,133	99,718	0	0	0	0	0	0	0
12:20:14	-77,88	2346,794	14,873	14,941	11,244	8,729	8,867	21,2	953,025	24,581	2345,437	0	202,133	202,133	99,718	0	0	0	0	0	0	0
12:20:14	0	2346,794	14,873	14,941	11,244	8,729	8,864	21,2	953,025	24,581	2345,438	0	202,133	202,133	99,718	0	0	0	0	0	0	0
12:20:14	0	2346,794	14,873	14,843	11,244	8,729	8,861	21,2	953,025	24,581	2345,44	0	202,133	202,133	99,718	0	0	0	0	0	0	0
12:20:14	0	2346,794	14,873	14,795	11,244	8,729	8,859	21,2	953,025	24,581	2345,441	0	202,133	202,133	99,718	0	0	0	0	0	0	0
12:20:14	0	2346,794	14,873	14,941	11,244	8,729	8,856	21,2	953,025	24,581	2345,442	0	202,133	202,133	99,718	0	0	0	0	0	0	0
12:20:14	46,557	2347,26	14,922	14,99	11,244	8,734	8,854	21,2	953,025	24,581	2345,444	0	202,133	202,133	99,718	0	0	0	0	0	0	0
12:20:14	-46,557	2346,794	14,873	14,941	11,244	8,729	8,851	21,2	953,025	24,581	2345,445	0	202,133	202,133	99,718	0	0	0	0	0	0	0
12:20:14	31,323	2347,108	14,922	14,941	11,244	8,733	8,849	21,2	953,025	24,581	2345,447	0	202,133	202,133	99,718	0	0	0	0	0	0	0
12:20:14	15,234	2347,26	14,922	14,843	11,244	8,734	8,847	21,2	953,025	24,581	2345,449	0	202,133	202,133	99,718	0	0	0	0	0	0	0
12:20:14	-61,791	2346,642	14,873	14,843	11,244	8,728	8,844	21,2	953,025	24,581	2345,45	0	202,133	202,133	99,718	0	0	0	0	0	0	0
12:20:14	15,234	2346,794	14,873	14,843	11,244	8,729	8,842	21,2	953,025	24,581	2345,451	0	202,133	202,133	99,718	0	0	0	0	0	0	0
12:20:14	0	2346,794	14,873	14,795	11,244	8,729	8,84	21,2	953,025	24,581	2345,452	0	202,133	202,133	99,718	0	0	0	0	0	0	0
12:20:14	0	2346,794	14,873	14,843	11,244	8,729	8,838	21,2	953,025	24,581	2345,454	0	202,133	202,133	99,718	0	0	0	0	0	0	0
12:20:14	46,557	2347,26	14,922	14,99	11,244	8,734	8,836	21,2	953,025	24,581	2345,456	0	202,133	202,133	99,718	0	0	0	0	0	0	0
12:20:14	-15,234	2347,108	14,922	14,941	11,244	8,733	8,834	21,2	953,025	24,581	2345,457	0	202,133	202,133	99,718	0	0	0	0	0	0	0
12:20:14	-46,557	2346,642	14,873	14,795	11,244	8,728	8,832	21,2	953,025	24,581	2345,458	0	202,133	202,133	99,718	0	0	0	0	0	0	0
12:20:14	46,557	2347,108	14,922	14,941	11,244	8,733	8,83	21,2	953,025	24,581	2345,46	0	202,133	202,133	99,718	0	0	0	0	0	0	0
12:20:14	0	2347,108	14,922	14,843	11,244	8,733	8,828	21,2	953,025	24,581	2345,461	0	202,133	202,133	99,718	0	0	0	0	0	0	0
12:20:14	-46,557	2346,642	14,873	14,843	11,244	8,728	8,826	21,2	953,025	24,581	2345,463	0	202,133	202,133	99,718	0	0	0	0	0	0	0
12:20:14	93,115	2347,573	14,97	14,99	11,244	8,737	8,824	21,2	953,025	24,581	2345,465	0	202,133	202,133	99,718	0	0	0	0	0	0	0
12:20:14	108,349	2348,657	15,068	15,088	11,244	8,749	8,823	21,2	953,025	24,581	2345,468	0	202,133	202,133	99,718	0	0	0	0	0	0	0
12:20:14	-93,139	2347,725	14,97	14,941	11,244	8,739	8,821	21,2	953,025	24,581	2345,47	0	202,133	202,133	99,718	0	0	0	0	0	0	0
12:20:14	-46,533	2347,26	14,922	14,795	11,244	8,734	8,819	21,2	953,025	24,581	2345,472	0	202,133	202,133	99,718	0	0	0	0	0	0	0
12:20:14	0	2347,26	14,922	14,843	11,244	8,734	8,818	21,2	953,025	24,581	2345,474	0	202,133	202,133	99,718	0	0	0	0	0	0	0
12:20:14	0	2347,26	14,922	14,941	11,244	8,734	8,816	21,1	951,976	24,581	2345,476	0	202,133	202,133	99,718	0	0	0	0	0	0	0
12:20:14	-42,578	2346,834	14,873	14,843	11,244	8,73	8,814	21,1	951,976	24,581	2345,477	0	202,133	202,133	99,718	0	0	0	0	0	0	0
12:20:14	46,557	2347,3	14,922	14,99	11,244	8,735	8,813	21,1	951,976	24,581	2345,479	0	202,133	202,133	99,718	0	0	0	0	0	0	0
12:20:14	46,582	2347,765	14,97	15,088	11,244	8,739	8,811	21,1	951,976	24,581	2345,481	0	202,133	202,133	99,718	0	0	0	0	0	0	0
12:20:14	-46,582	2347,3	14,922	14,99	11,244	8,735	8,81	21,1	951,976	24,581	2345,483	0	202,133	202,133	99,718	0	0	0	0	0	0	0
12:20:14	31,347	2347,613	14,97	15,088	11,244	8,738	8,808	21,1	951,976	24,581	2345,485	0	202,133	202,133	99,718	0	0	0	0	0	0	0
12:20:14	139,721	2349,01	15,117	15,136	11,244	8,752	8,807	21,1	951,976	24,581	2345,488	0	202,133	202,133	99,718	0	0	0	0	0	0	0
12:20:14	-186,303	2347,147	14,922	14,941	11,244	8,733	8,806	21,1	951,976	24,581	2345,49	0	202,133	202,133	99,718	0	0	0	0	0	0	0
12:20:14	0	2347,147	14,922	14,941	11,244	8,733	8,804	21,1	951,976	24,581	2345,492	0	202,133	202,133	99,718	0	0	0	0	0	0	0
12:20:14	0	2347,147	14,922	14,99	11,244	8,733	8,803	21,1	951,976	24,581	2345,493	0	202,133	202,133	99,718	0	0	0	0	0	0	0
12:20:14	-46,557	2346,682	14,873	14,941	11,244	8,728	8,802	21,1	951,976	24,581	2345,495	0	201,608	201,608	99,716	0	0	0	0	0	0	0
12:20:14	-139,672	2345,285	14,726	14,746	11,244	8,714	8,8	21,1	951,976	24,581	2345,285	0	201,608	201,608	99,716	0	0	0	0	0	0	0
12:20:14	139,672	2346,682	14,873	14,843	11,244	8,728	8,798	21,1	951,976	24,581	2345,286	0	201,608	201,608	99,716	0	0	0	0	0	0	0
12:20:15	0	2346,682	14,873	14,941	11,244	8,728	8,797	21,1	951,976	24,581	2345,288	0	201,608	201,608	99,716	0	0	0	0	0	0	0
12:20:15	0	2346,682	14,873	14,941	11,244	8,728	8,796	21,1	951,976	24,581	2345,289	0	201,608	201,608	99,716	0	0	0	0	0	0	0
12:20:15	0	2346,682	14,873	14,99	11,244	8,728	8,794	21,1	951,976	24,581	2345,291	0	201,608	201,608	99,716	0	0	0	0	0	0	0
12:20:15	-93,139	2345,75	14,775	14,795	11,244	8,719	8,793	21,1	951,976	24,581	2345,291	0	201,608	201,608	99,716	0	0	0	0	0	0	0
12:20:15	0	2345,75	14,775	14,843	11,244	8,719	8,791	21,1	951,976	24,581	2345,292	0	201,608	201,608	99,716	0	0	0	0	0	0	0
12:20:15	0	2345,75	14,775	14,843	11,244	8,719	8,79	21,1	951,976	24,581	2345,292	0	201,608	201,608	99,716	0	0	0	0	0	0	0
12:20:15	93,139	2346,682	14,873	14,941	11,244	8,728	8,789	21,1	951,976	24,581	2345,294	0	201,608	201,608	99,716	0	0	0	0	0	0	0
12:20:15	-93,139	2345,75	14,775	14,843	11,244	8,719	8,787	21,1	951,976	24,581	2345,294	0	201,608	201,608	99,716	0	0	0	0	0	0	0
12:20:15	139,697	2347,147	14,922	14,941	11,244	8,733	8,786	21,1	951,976	24,581	2345,296	0	201,608	201,608	99,716	0	0	0	0	0	0	0
12:20:15	46,582	2347,613	14,97	15,088	11,244	8,738	8,785	21,1	951,976	24,581	2345,298	0	201,608	201,608	99,716	0	0	0	0	0	0	0
12:20:15	-46,582	2347,147	14,922	14,99	11,244	8,733	8,784	21,1	951,976	24,581	2345,3	0	201,608	201,608	99,716	0	0	0	0	0	0	0
12:20:15	0	2347,147	14,922	14,99	11,244	8,733	8,783	21,1	951,976	24,581	2345,302	0	201,608	201,608	99,716	0	0	0	0	0	0	0
12:20:15	46,582	2347,613	14,97	15,088	11,244	8,738	8,782	21,1	951,976	24,581	2345,305	0	201,608	201,608	99,716	0	0	0	0	0	0	0
12:20:15	0	2347,613	14,97	15,088	11,244	8,738	8,782	21,1	951,976	24,581	2345,307	0	201,608	201,608	99,716	0	0	0	0	0	0	0
12:20:15	0	2347,613	14,97	15,088	11,244	8,738	8,781	21,1	951,976	24,581	2345,309	0	201,608	201,608	99,716	0	0	0	0	0	0	0
12:20:15	0	2347,613	14,97	15,088	11,244	8,738	8,78	21,1	951,976	24,581	2345,311	0	201,608	201,608	99,716	0	0	0	0	0	0	0
12:20:15	0	2347,613	14,97	14,941	11,244	8,738	8,779	21,1	951,976	24,581	2345,313	0	201,608	201,608	99,716	0	0	0	0	0	0	0
12:20:15	-46,582	2347,147	14,922	14,99	11,244	8,733	8,778	21,1	951,976	24,581	2345,315	0	201,608	201,608	99,716	0	0	0	0	0	0	0
12:20:15	46,582	2347,613	14,97	15,088	11,244	8,738	8,777	21,1	951,976	24,581	2345,317	0	201,608	201,608	99,716	0	0	0	0	0	0	0
12:20:15	-186,279	2345,75	14,775	14,795	11,244	8,719	8,776	21,1	951,976	24,581	2345,318	0	201,608	201,608	99,716	0	0	0	0	0	0	0
12:20:15	139,697	2347,147	14,922	15,088	11,244	8,733	8,775	21,1	951,976	24,581	2345,32	0	201,608	201,608	99,716	0	0	0	0	0	0	0
12:20:15	15,234	2347,3	14,922	14,941	11,244	8,735	8,775	21,1	951,976	24,581	2345,322	0	201,608	201,608	99,716	0	0	0	0	0	0	0
12:20:15	-154,931	2345,75	14,775	14,843	11,244	8,719	8,773	21,1	951,976	24,581	2345,322	0	201,608	201,608	99,716	0	0	0	0	0	0	0
12:20:15	139,697	2347,147	14,922	15,088	11,244	8,733	8,773	21,1	951,976	24,581	2345,324	0	201,608	201,608	99,716	0	0	0	0	0	0	0
12:20:15	0	2347,147	14,922	14,99	11,244	8,733	8,772	21,1	951,976	24,581	2345,326	0	201,608	201,608	99,716	0	0	0	0	0	0	0
12:20:15	0	2347,147	14,922	14,843	11,244	8,733	8,771	21,1	951,976	24,581	2345,328	0	201,608	201,608	99,716	0	0	0	0	0	0	0
12:20:15	-31,323	2346,834	14,873	14,843	11,244	8,73	8,77	21,1	951,976	24,581	2345,33	0	201,608	201,608	99,716	0	0	0	0	0	0	0
12:20:15	46,557	2347,3	14,922	14,99	11,244	8,735	8,77	21,1	951,976	24,581	2345,332	0	201,608	201,608	99,716	0	0	0	0	0	0	0
12:20:15	-15,234	2347,147	14,922	14,941	11,244	8,733	8,769	21,1	951,976	24,581	2345,334	0	201,608	201,608	99,716	0	0	0	0	0	0	0
12:20:15	0	2347,147	14,922	14,99	11,244	8,733	8,768	21,1	951,976	24,581	2345,336	0	201,608	201,608	99,716	0	0	0	0	0	0	0
12:20:15	46,582	2347,613	14,97	14,99	11,244	8,738	8,768	21,1	951,976	24,581	2345,338	0	201,608	201,608	99,716	0	0	0	0	0	0	0
12:20:15	0	2347,613	14,97	15,136	11,244	8,738	8,767	21,1	951,976	24,581	2345,34	0	201,608	201,608	99,716	0	0	0	0	0	0	0
12:20:15	0	2347,613	14,97	15,136	11,244	8,738	8,766	21,1	951,976	24,581	2345,342	0	201,608	201,608	99,716	0	0	0	0	0	0	0
12:20:15	0	2347,613	14,97	15,136	11,244	8,738	8,766	21,1	951,976	24,581	2345,344	0	201,608	201,608	99,716	0	0	0	0	0	0	0
12:20:15	0	2347,613	14,97	15,088	11,244	8,738	8,765	21,1	951,976	24,581	2345,346	0	201,608	201,608	99,716	0	0	0	0	0	0	0
12:20:15	-46,582	2347,147	14,922	14,941	11,244	8,733	8,765	21,1	951,976	24,581	2345,348	0	201,608	201,608	99,716	0	0	0	0	0	0	0
12:20:15	-46,557	2346,682	14,873	14,99	11,244	8,728	8,764	21,1	951,976	24,581	2345,349	0	201,608	201,608	99,716	0	0	0	0	0	0	0
12:20:15	46,557	2347,147	14,922	14,99	11,244	8,733	8,763	21,1	951,976	24,581	2345,351	0	201,608	201,608	99,716	0	0	0	0	0	0	0
12:20:15	0	2347,147	14,922	15,088	11,244	8,733	8,763	21,1	951,976	24,581	2345,353	0	201,608	201,608	99,716	0	0	0	0	0	0	0
12:20:15	0	2347,147	14,922	14,99	11,244	8,733	8,762	21,1	951,976	24,581	2345,355	0	201,608	201,608	99,716	0	0	0	0	0	0	0
12:20:15	-46,557	2346,682	14,873	14,843	11,244	8,728	8,762	21,1	951,976	24,581	2345,357	0	201,608	201,608	99,716	0	0	0	0	0	0	0
12:20:15	0	2346,682	14,873	14,795	11,244	8,728	8,761	21,1	951,976	24,581	2345,358	0	201,608	201,608	99,716	0	0	0	0	0	0	0
12:20:15	0	2346,682	14,873	14,99	11,244	8,728	8,76	21,1	951,976	24,581	2345,359	0	201,608	201,608	99,716	0	0	0	0	0	0	0
12:20:15	46,557	2347,147	14,922	14,99	11,244	8,733	8,76	21,1	951,976	24,581	2345,361	0	201,608	201,608	99,716	0	0	0	0	0	0	0
12:20:15	0	2347,147	14,922	15,088	11,244	8,733	8,759	21,1	951,976	24,581	2345,363	0	201,608	201,608	99,716	0	0	0	0	0	0	0
12:20:15	-46,557	2346,682	14,873	14,843	11,244	8,728	8,759	21,1	951,976	24,581	2345,365	0	201,608	201,608	99,716	0	0	0	0	0	0	0
12:20:15	46,557	2347,147	14,922	14,99	11,244	8,733	8,758	21,1	951,976	24,581	2345,367	0	201,608	201,608	99,716	0	0	0	0	0	0	0
12:20:15	46,582	2347,613	14,97	15,136	11,244	8,738	8,758	21,1	951,976	24,581	2345,369	0	201,608	201,608	99,716	0	0	0	0	0	0	0
12:20:15	-200,195	2345,611	14,775	14,843	11,243	8,717	8,757	21,1	951,976	24,581	2345,369	0	201,608	201,608	99,716	0	0	0	0	0	0	0
12:20:15	107,055	2346,682	14,873	14,843	11,244	8,728	8,756	21,1	951,976	24,581	2345,37	0	201,608	201,608	99,716	0	0	0	0	0	0	0
12:20:15	0	2346,682	14,873	14,795	11,244	8,728	8,756	21,1	951,976	24,581	2345,371	0	201,608	201,608	99,716	0	0	0	0	0	0	0
12:20:15	-13,94	2346,542	14,873	14,795	11,243	8,727	8,755	21,1	951,976	24,581	2345,373	0	201,608	201,608	99,716	0	0	0	0	0	0	0
12:20:15	13,94	2346,682	14,873	14,941	11,244	8,728	8,755	21,1	951,976	24,581	2345,374	0	201,608	201,608	99,716	0	0	0	0	0	0	0
12:20:15	-13,94	2346,542	14,873	14,99	11,243	8,727	8,754	21,1	951,976	24,581	2345,375	0	201,608	201,608	99,716	0	0	0	0	0	0	0
12:20:15	0	2346,542	14,873	14,99	11,243	8,727	8,754	21,1	951,976	24,581	2345,376	0	201,608	201,608	99,716	0	0	0	0	0	0	0
12:20:15	60,498	2347,147	14,922	14,99	11,244	8,733	8,753	21,1	951,976	24,581	2345,378	0	201,608	201,608	99,716	0	0	0	0	0	0	0
12:20:15	46,582	2347,613	14,97	15,136	11,244	8,738	8,753	21,1	951,976	24,581	2345,38	0	201,608	201,608	99,716	0	0	0	0	0	0	0
12:20:15	0	2347,613	14,97	14,99	11,244	8,738	8,753	21,1	951,976	24,581	2345,382	0	201,608	201,608	99,716	0	0	0	0	0	0	0
12:20:15	-46,582	2347,147	14,922	14,99	11,244	8,733	8,752	21,1	951,976	24,581	2345,384	0	201,608	201,608	99,716	0	0	0	0	0	0	0
12:20:15	186,303	2349,01	15,117	15,283	11,244	8,752	8,752	21,1	951,976	24,581	2345,388	0	201,608	201,608	99,716	0	0	0	0	0	0	0
12:20:15	-139,721	2347,613	14,97	15,088	11,244	8,738	8,752	21,1	951,976	24,581	2345,39	0	201,608	201,608	99,716	0	0	0	0	0	0	0
12:20:15	0	2347,613	14,97	15,088	11,244	8,738	8,752	21,1	951,976	24,581	2345,392	0	201,608	201,608	99,716	0	0	0	0	0	0	0
12:20:15	-46,582	2347,147	14,922	14,941	11,244	8,733	8,751	21,1	951,976	24,581	2345,394	0	201,608	201,608	99,716	0	0	0	0	0	0	0
12:20:15	46,582	2347,613	14,97	15,088	11,244	8,738	8,751	21,1	951,976	24,581	2345,396	0	201,608	201,608	99,716	0	0	0	0	0	0	0
12:20:15	-60,498	2347,008	14,922	14,941	11,243	8,732	8,751	21,1	951,976	24,581	2345,398	0	201,608	201,608	99,716	0	0	0	0	0	0	0
12:20:15	13,916	2347,147	14,922	14,941	11,244	8,733	8,75	21,1	951,976	24,581	2345,4	0	201,608	201,608	99,716	0	0	0	0	0	0	0
12:20:15	-60,498	2346,542	14,873	14,843	11,243	8,727	8,75	21,1	951,976	24,581	2345,401	0	201,608	201,608	99,716	0	0	0	0	0	0	0
12:20:15	107,08	2347,613	14,97	14,99	11,244	8,738	8,75	21,1	951,976	24,581	2345,403	0	201,608	201,608	99,716	0	0	0	0	0	0	0
12:20:15	-93,139	2346,682	14,873	14,941	11,244	8,728	8,749	21,1	951,976	24,581	2345,404	0	201,608	201,608	99,716	0	0	0	0	0	0	0
12:20:15	93,139	2347,613	14,97	14,941	11,244	8,738	8,749	21,1	951,976	24,581	2345,406	0	201,608	201,608	99,716	0	0	0	0	0	0	0
12:20:15	-107,08	2346,542	14,873	14,843	11,243	8,727	8,748	21,1	951,976	24,581	2345,407	0	201,608	201,608	99,716	0	0	0	0	0	0	0
12:20:15	13,94	2346,682	14,873	14,843	11,244	8,728	8,748	21,1	951,976	24,581	2345,409	0	201,608	201,608	99,716	0	0	0	0	0	0	0
12:20:15	-107,055	2345,611	14,775	14,795	11,243	8,717	8,747	21,1	951,976	24,581	2345,409	0	201,608	201,608	99,716	0	0	0	0	0	0	0
12:20:15	107,055	2346,682	14,873	14,941	11,244	8,728	8,747	21,1	951,976	24,581	2345,41	0	201,608	201,608	99,716	0	0	0	0	0	0	0
12:20:15	-107,055	2345,611	14,775	14,795	11,243	8,717	8,747	21,1	951,976	24,581	2345,41	0	201,608	201,608	99,716	0	0	0	0	0	0	0
12:20:15	139,697	2347,008	14,922	14,99	11,243	8,732	8,746	21,1	951,976	24,581	2345,411	0	201,608	201,608	99,716	0	0	0	0	0	0	0
12:20:15	-32,641	2346,682	14,873	14,941	11,244	8,728	8,746	21,1	951,976	24,581	2345,413	0	201,608	201,608	99,716	0	0	0	0	0	0	0
12:20:15	79,199	2347,474	14,97	15,088	11,243	8,736	8,746	21,1	951,976	24,581	2345,415	0	201,608	201,608	99,716	0	0	0	0	0	0	0
12:20:15	-79,199	2346,682	14,873	14,941	11,244	8,728	8,745	21,1	951,976	24,581	2345,416	0	201,608	201,608	99,716	0	0	0	0	0	0	0
12:20:15	79,199	2347,474	14,97	15,088	11,243	8,736	8,745	21,1	951,976	24,581	2345,418	0	201,608	201,608	99,716	0	0	0	0	0	0	0
12:20:15	-46,557	2347,008	14,922	14,941	11,243	8,732	8,745	21,1	951,976	24,581	2345,42	0	201,608	201,608	99,716	0	0	0	0	0	0	0
12:20:15	13,916	2347,147	14,922	14,99	11,244	8,733	8,745	21,1	951,976	24,581	2345,422	0	201,608	201,608	99,716	0	0	0	0	0	0	0
12:20:15	0	2347,147	14,922	14,99	11,244	8,733	8,744	21,1	951,976	24,581	2345,424	0	201,608	201,608	99,716	0	0	0	0	0	0	0
12:20:15	32,641	2347,474	14,97	14,99	11,243	8,736	8,744	21,1	951,976	24,581	2345,426	0	201,608	201,608	99,716	0	0	0	0	0	0	0
12:20:15	-79,199	2346,682	14,873	14,843	11,244	8,728	8,744	21,1	951,976	24,581	2345,427	0	201,608	201,608	99,716	0	0	0	0	0	0	0
12:20:15	93,139	2347,613	14,97	15,088	11,244	8,738	8,744	21,1	951,976	24,581	2345,429	0	201,608	201,608	99,716	0	0	0	0	0	0	0
12:20:15	93,139	2348,545	15,068	15,088	11,244	8,747	8,744	21,1	951,976	24,581	2345,432	0	201,608	201,608	99,716	0	0	0	0	0	0	0
12:20:15	-93,139	2347,613	14,97	14,941	11,244	8,738	8,744	21,1	953,025	24,581	2345,434	0	201,608	201,608	99,716	0	0	0	0	0	0	0
12:20:15	-50,561	2347,108	14,922	14,941	11,244	8,733	8,744	21,1	953,025	24,581	2345,436	0	201,608	201,608	99,716	0	0	0	0	0	0	0
12:20:15	46,557	2347,573	14,97	14,99	11,244	8,737	8,743	21,1	953,025	24,581	2345,438	0	201,608	201,608	99,716	0	0	0	0	0	0	0
12:20:15	0	2347,573	14,97	14,99	11,244	8,737	8,743	21,1	953,025	24,581	2345,44	0	201,608	201,608	99,716	0	0	0	0	0	0	0
12:20:15	0	2347,573	14,97	15,136	11,244	8,737	8,743	21,1	953,025	24,581	2345,442	0	201,608	201,608	99,716	0	0	0	0	0	0	0
12:20:15	-46,557	2347,108	14,922	14,941	11,244	8,733	8,743	21,1	953,025	24,581	2345,444	0	201,608	201,608	99,716	0	0	0	0	0	0	0
12:20:15	139,672	2348,504	15,068	15,088	11,244	8,747	8,743	21,1	953,025	24,581	2345,447	0	201,608	201,608	99,716	0	0	0	0	0	0	0
12:20:15	-93,115	2347,573	14,97	14,99	11,244	8,737	8,743	21,1	953,025	24,581	2345,449	0	201,608	201,608	99,716	0	0	0	0	0	0	0
12:20:15	93,115	2348,504	15,068	15,185	11,244	8,747	8,743	21,1	953,025	24,581	2345,452	0	201,608	201,608	99,716	0	0	0	0	0	0	0
12:20:15	-139,672	2347,108	14,922	14,941	11,244	8,733	8,743	21,1	953,025	24,581	2345,453	0	201,608	201,608	99,716	0	0	0	0	0	0	0
12:20:15	186,23	2348,97	15,117	15,283	11,244	8,752	8,743	21,1	953,025	24,581	2345,457	0	201,831	201,831	99,717	0	0	0	0	0	0	0
12:20:15	232,91	2351,299	15,361	15,527	11,244	8,776	8,744	21,1	953,025	24,581	2345,463	0	201,831	201,831	99,717	0	0	0	0	0	0	0
12:20:15	232,958	2353,629	15,605	15,82	11,244	8,8	8,745	21,1	953,025	24,581	2345,471	0	201,831	201,831	99,717	0	0	0	0	0	0	0
12:20:16	395,532	2357,584	15,947	16,162	11,247	8,841	8,747	21,1	953,025	24,581	2345,483	0	201,831	201,831	99,717	0	0	0	0	0	0	0
12:20:16	471,386	2362,298	16,338	16,504	11,253	8,889	8,749	21,1	953,025	24,581	2345,5	0	201,831	201,831	99,717	0	0	0	0	0	0	0
12:20:16	437,377	2366,672	16,533	16,748	11,267	8,934	8,753	21,1	953,025	24,581	2345,521	0	201,831	201,831	99,717	0	0	0	0	0	0	0
12:20:16	330,639	2369,978	16,533	16,943	11,286	8,968	8,757	21,1	953,025	24,581	2345,546	0	201,831	201,831	99,717	0	0	0	0	0	0	0
12:20:16	457,275	2374,551	16,582	17,041	11,309	9,015	8,762	21,1	953,025	24,581	2345,574	0	201,831	201,831	99,717	0	0	0	0	0	0	0
12:20:16	733,398	2381,885	16,875	17,431	11,335	9,091	8,769	21,1	953,025	24,581	2345,611	0	201,831	201,831	99,717	0	0	0	0	0	0	0
12:20:16	624,56	2388,13	17,021	17,578	11,362	9,155	8,776	21,1	953,025	24,581	2345,654	0	201,831	201,831	99,717	0	0	0	0	0	0	0
12:20:16	643,139	2394,562	17,168	17,627	11,39	9,222	8,785	21,1	953,025	24,581	2345,703	0	201,831	201,831	99,717	0	0	0	0	0	0	0
12:20:16	723,437	2401,796	17,314	17,969	11,423	9,296	8,795	21,1	953,025	24,581	2345,759	0	201,831	201,831	99,717	0	0	0	0	0	0	0
12:20:16	829,15	2410,088	17,656	18,457	11,452	9,382	8,807	21,1	953,025	24,581	2345,823	0	201,831	201,831	99,717	0	0	0	0	0	0	0
12:20:16	877,685	2418,864	18,047	18,847	11,48	9,472	8,82	21,1	953,025	24,581	2345,896	0	201,831	201,831	99,717	0	0	0	0	0	0	0
12:20:16	631,787	2425,182	18,144	18,994	11,51	9,537	8,834	21,1	953,025	24,581	2345,975	0	201,831	201,831	99,717	0	0	0	0	0	0	0
12:20:16	766,308	2432,845	18,34	19,238	11,543	9,616	8,849	21,1	953,025	24,581	2346,062	0	201,831	201,831	99,717	0	0	0	0	0	0	0
12:20:16	915,722	2442,003	18,535	19,482	11,584	9,711	8,866	21,1	953,025	24,581	2346,158	0	201,831	201,831	99,717	0	0	0	0	0	0	0
12:20:16	604,467	2448,047	18,388	19,238	11,626	9,773	8,884	21,1	953,025	24,581	2346,26	0	201,831	201,831	99,717	0	0	0	0	0	0	0
12:20:16	696,63	2455,014	18,34	19,482	11,668	9,845	8,903	21,1	953,025	24,581	2346,368	0	201,831	201,831	99,717	0	0	0	0	0	0	0
12:20:16	913,037	2464,144	18,535	19,58	11,709	9,939	8,923	21,1	953,025	24,581	2346,486	0	201,831	201,831	99,717	0	0	0	0	0	0	0
12:20:16	665,722	2470,801	18,535	19,58	11,746	10,008	8,944	21,1	953,025	24,581	2346,61	0	201,831	201,831	99,717	0	0	0	0	0	0	0
12:20:16	871,826	2479,519	18,828	19,922	11,779	10,098	8,967	21,1	953,025	24,581	2346,743	0	201,831	201,831	99,717	0	0	0	0	0	0	0
12:20:16	868,969	2488,209	19,121	20,166	11,812	10,187	8,991	21,1	953,025	24,581	2346,885	0	201,831	201,831	99,717	0	0	0	0	0	0	0
12:20:16	907,568	2497,285	19,365	20,459	11,85	10,281	9,016	21,1	953,025	24,581	2347,035	0	201,831	201,831	99,717	0	0	0	0	0	0	0
12:20:16	727,514	2504,56	19,512	20,703	11,883	10,356	9,042	21,1	953,025	24,581	2347,192	0	201,831	201,831	99,717	0	0	0	0	0	0	0
12:20:16	959,033	2514,15	19,804	20,801	11,921	10,455	9,07	21,1	953,025	24,581	2347,36	0	201,831	201,831	99,717	0	0	0	0	0	0	0
12:20:16	624,536	2520,396	19,756	20,947	11,959	10,519	9,098	21,1	953,025	24,581	2347,533	0	201,831	201,831	99,717	0	0	0	0	0	0	0
12:20:16	753,442	2527,93	19,756	20,752	12,001	10,597	9,128	21,1	953,025	24,581	2347,713	0	201,831	201,831	99,717	0	0	0	0	0	0	0
12:20:16	769,409	2535,624	19,853	20,801	12,039	10,676	9,158	21,1	953,025	24,581	2347,901	0	201,831	201,831	99,717	0	0	0	0	0	0	0
12:20:16	750,293	2543,127	19,853	20,898	12,081	10,753	9,189	21,1	953,025	24,581	2348,097	0	201,831	201,831	99,717	0	0	0	0	0	0	0
12:20:16	773,022	2550,857	19,951	21,045	12,12	10,833	9,222	21,1	953,025	24,581	2348,299	0	201,831	201,831	99,717	0	0	0	0	0	0	0
12:20:16	945,678	2560,314	20,244	21,338	12,157	10,931	9,255	21,1	953,025	24,581	2348,511	0	201,831	201,831	99,717	0	0	0	0	0	0	0
12:20:16	828,881	2568,603	20,488	21,582	12,19	11,016	9,29	21,1	953,025	24,581	2348,731	0	201,831	201,831	99,717	0	0	0	0	0	0	0
12:20:16	1042,602	2579,029	20,976	21,826	12,222	11,124	9,326	21,1	953,025	24,581	2348,962	0	201,831	201,831	99,717	0	0	0	0	0	0	0
12:20:16	939,013	2588,419	21,416	22,168	12,25	11,22	9,363	21,1	953,025	24,581	2349,201	0	201,831	201,831	99,717	0	0	0	0	0	0	0
12:20:16	603,93	2594,458	21,465	22,314	12,281	11,283	9,4	21,1	953,025	24,581	2349,446	0	201,831	201,831	99,717	0	0	0	0	0	0	0
12:20:16	848,046	2602,939	21,709	22,461	12,316	11,37	9,439	21,1	953,025	24,581	2349,7	0	201,831	201,831	99,717	0	0	0	0	0	0	0
12:20:16	682,617	2609,765	21,806	22,51	12,349	11,44	9,478	21,1	953,025	24,581	2349,96	0	201,831	201,831	99,717	0	0	0	0	0	0	0
12:20:16	643,066	2616,196	21,806	22,461	12,385	11,507	9,518	21,1	953,025	24,581	2350,226	0	201,831	201,831	99,717	0	0	0	0	0	0	0
12:20:16	691,333	2623,109	21,855	22,461	12,421	11,578	9,558	21,1	953,025	24,581	2350,499	0	201,831	201,831	99,717	0	0	0	0	0	0	0
12:20:16	498,681	2628,096	21,709	22,314	12,457	11,629	9,599	21,1	953,025	24,581	2350,776	0	201,831	201,831	99,717	0	0	0	0	0	0	0
12:20:16	775,537	2635,851	21,855	22,461	12,492	11,709	9,64	21,1	953,025	24,581	2351,061	0	201,831	201,831	99,717	0	0	0	0	0	0	0
12:20:16	607,617	2641,927	21,904	22,363	12,524	11,772	9,682	21,1	953,025	24,581	2351,352	0	201,831	201,831	99,717	0	0	0	0	0	0	0
12:20:16	740,991	2649,337	22,148	22,656	12,552	11,848	9,725	21,1	953,025	24,581	2351,65	0	201,831	201,831	99,717	0	0	0	0	0	0	0
12:20:16	609,838	2655,436	22,295	22,803	12,578	11,911	9,768	21,1	953,025	24,581	2351,954	0	201,831	201,831	99,717	0	0	0	0	0	0	0
12:20:16	657,861	2662,014	22,539	22,998	12,601	11,979	9,811	21,1	953,025	24,581	2352,264	0	201,831	201,831	99,717	0	0	0	0	0	0	0
12:20:16	672,192	2668,736	22,881	23,34	12,62	12,048	9,855	21,1	953,025	24,581	2352,581	0	201,831	201,831	99,717	0	0	0	0	0	0	0
12:20:16	868,896	2677,425	23,271	23,633	12,647	12,138	9,9	21,1	953,025	24,581	2352,906	0	201,831	201,831	99,717	0	0	0	0	0	0	0
12:20:16	375,83	2681,183	23,223	23,682	12,671	12,177	9,944	21,1	953,025	24,581	2353,234	0	201,831	201,831	99,717	0	0	0	0	0	0	0
12:20:16	426,806	2685,452	23,076	23,437	12,703	12,221	9,989	21,1	953,025	24,581	2353,567	0	201,831	201,831	99,717	0	0	0	0	0	0	0
12:20:16	414,379	2689,595	22,978	23,437	12,732	12,263	10,033	21,1	953,025	24,581	2353,902	0	201,831	201,831	99,717	0	0	0	0	0	0	0
12:20:16	496,972	2694,565	22,978	23,437	12,76	12,315	10,078	21,1	953,025	24,581	2354,243	0	201,831	201,831	99,717	0	0	0	0	0	0	0
12:20:16	408,886	2698,654	22,881	23,291	12,788	12,357	10,123	21,1	953,025	24,581	2354,588	0	201,831	201,831	99,717	0	0	0	0	0	0	0
12:20:16	501,22	2703,666	22,881	23,193	12,816	12,408	10,168	21,1	953,025	24,581	2354,937	0	201,831	201,831	99,717	0	0	0	0	0	0	0
12:20:16	436,523	2708,031	22,978	23,486	12,835	12,453	10,213	21,1	953,025	24,581	2355,29	0	201,831	201,831	99,717	0	0	0	0	0	0	0
12:20:16	628,637	2714,318	23,271	23,633	12,854	12,518	10,258	21,1	953,025	24,581	2355,649	0	201,831	201,831	99,717	0	0	0	0	0	0	0
12:20:16	628,93	2720,607	23,564	23,877	12,873	12,583	10,303	21,1	953,025	24,581	2356,013	0	201,831	201,831	99,717	0	0	0	0	0	0	0
12:20:16	582,763	2726,435	23,808	24,267	12,892	12,643	10,349	21,1	953,025	24,581	2356,384	0	201,831	201,831	99,717	0	0	0	0	0	0	0
12:20:16	341,894	2729,854	23,808	24,023	12,911	12,678	10,395	21,1	953,025	24,581	2356,757	0	201,831	201,831	99,717	0	0	0	0	0	0	0
12:20:16	669,091	2736,545	24,053	24,316	12,935	12,747	10,441	21,1	953,025	24,581	2357,137	0	201,831	201,831	99,717	0	0	0	0	0	0	0
12:20:16	277,27	2739,317	23,906	24,023	12,959	12,776	10,487	21,1	953,025	24,581	2357,519	0	201,831	201,831	99,717	0	0	0	0	0	0	0
12:20:16	237,207	2741,689	23,711	23,828	12,983	12,8	10,532	21,1	953,025	24,581	2357,903	0	201,831	201,831	99,717	0	0	0	0	0	0	0
12:20:16	473,364	2746,423	23,76	23,828	13,007	12,849	10,578	21,1	953,025	24,581	2358,292	0	201,831	201,831	99,717	0	0	0	0	0	0	0
12:20:16	198,779	2748,411	23,613	23,682	13,026	12,87	10,623	21,1	953,025	24,581	2358,682	0	201,831	201,831	99,717	0	0	0	0	0	0	0
12:20:16	531,445	2753,725	23,808	23,877	13,045	12,925	10,668	21,1	953,025	24,581	2359,078	0	201,831	201,831	99,717	0	0	0	0	0	0	0
12:20:16	547,631	2759,202	24,101	24,267	13,059	12,981	10,713	21,1	953,025	24,581	2359,478	0	201,831	201,831	99,717	0	0	0	0	0	0	0
12:20:16	371,801	2762,92	24,297	24,512	13,069	13,019	10,758	21,1	953,025	24,581	2359,881	0	201,831	201,831	99,717	0	0	0	0	0	0	0
12:20:16	495,8	2767,878	24,541	24,609	13,083	13,07	10,804	21,1	953,025	24,581	2360,289	0	201,831	201,831	99,717	0	0	0	0	0	0	0
12:20:16	330,908	2771,187	24,687	24,951	13,094	13,105	10,849	21,1	953,025	24,581	2360,7	0	201,831	201,831	99,717	0	0	0	0	0	0	0
12:20:16	305,981	2774,246	24,736	24,951	13,108	13,136	10,894	21,1	953,025	24,581	2361,114	0	201,831	201,831	99,717	0	0	0	0	0	0	0
12:20:16	334,545	2777,592	24,736	24,951	13,127	13,171	10,938	21,1	953,025	24,581	2361,53	0	201,831	201,831	99,717	0	0	0	0	0	0	0
12:20:16	194,262	2779,535	24,59	24,707	13,146	13,191	10,982	21,1	953,025	24,581	2361,948	0	201,831	201,831	99,717	0	0	0	0	0	0	0
12:20:16	287,67	2782,411	24,541	24,609	13,165	13,22	11,026	21,1	953,025	24,581	2362,369	0	201,831	201,831	99,717	0	0	0	0	0	0	0
12:20:16	155,859	2783,97	24,443	24,609	13,179	13,236	11,07	21,1	953,025	24,581	2362,79	0	201,831	201,831	99,717	0	0	0	0	0	0	0
12:20:16	276,586	2786,736	24,541	24,609	13,189	13,265	11,113	21,1	953,025	24,581	2363,214	0	201,831	201,831	99,717	0	0	0	0	0	0	0
12:20:16	297,265	2789,708	24,687	24,805	13,198	13,295	11,155	21,1	953,025	24,581	2363,641	0	201,831	201,831	99,717	0	0	0	0	0	0	0
12:20:16	258,105	2792,289	24,932	24,853	13,198	13,322	11,198	21,1	953,025	24,581	2364,07	0	201,831	201,831	99,717	0	0	0	0	0	0	0
12:20:16	368,261	2795,972	25,224	25,244	13,202	13,36	11,24	21,1	953,025	24,581	2364,502	0	201,831	201,831	99,717	0	0	0	0	0	0	0
12:20:16	284,643	2798,818	25,42	25,391	13,207	13,389	11,282	21,1	953,025	24,581	2364,936	0	201,831	201,831	99,717	0	0	0	0	0	0	0
12:20:16	245,336	2801,272	25,517	25,537	13,216	13,415	11,324	21,1	953,025	24,581	2365,372	0	201,831	201,831	99,717	0	0	0	0	0	0	0
12:20:16	24,951	2801,521	25,371	25,342	13,225	13,417	11,365	21,1	953,025	24,581	2365,809	0	201,831	201,831	99,717	0	0	0	0	0	0	0
12:20:16	-154,809	2799,973	25,029	25,049	13,236	13,401	11,405	21,1	953,025	24,581	2366,243	0	201,831	201,831	99,717	0	0	0	0	0	0	0
12:20:16	129,736	2801,271	24,932	24,853	13,249	13,415	11,445	21,1	953,025	24,581	2366,678	0	201,831	201,831	99,717	0	0	0	0	0	0	0
12:20:16	-31,835	2800,952	24,785	24,853	13,255	13,411	11,483	21,1	953,025	24,581	2367,112	0	201,831	201,831	99,717	0	0	0	0	0	0	0
12:20:16	330,468	2804,257	25,029	25,195	13,26	13,445	11,522	21,1	953,025	24,581	2367,549	0	201,831	201,831	99,717	0	0	0	0	0	0	0
12:20:16	49,096	2804,748	25,078	25,195	13,26	13,451	11,559	21,1	953,025	24,581	2367,987	0	201,831	201,831	99,717	0	0	0	0	0	0	0
12:20:16	279,199	2807,54	25,371	25,342	13,259	13,479	11,597	21,1	953,025	24,581	2368,426	0	201,831	201,831	99,717	0	0	0	0	0	0	0
12:20:16	33,886	2807,879	25,42	25,391	13,258	13,483	11,634	21,1	953,025	24,581	2368,866	0	201,831	201,831	99,717	0	0	0	0	0	0	0
12:20:16	113,427	2809,013	25,517	25,391	13,259	13,494	11,671	21,1	953,025	24,581	2369,306	0	201,831	201,831	99,717	0	0	0	0	0	0	0
12:20:16	-82,861	2808,184	25,42	25,391	13,26	13,486	11,706	21,1	953,025	24,581	2369,744	0	201,831	201,831	99,717	0	0	0	0	0	0	0
12:20:16	-110,302	2807,081	25,224	25,342	13,265	13,475	11,741	21,3	952,565	24,581	2370,182	0	201,831	201,831	99,717	0	0	0	0	0	0	0
12:20:16	93,872	2808,02	25,176	25,146	13,272	13,484	11,775	21,3	952,565	24,581	2370,619	0	201,831	201,831	99,717	0	0	0	0	0	0	0
12:20:16	-114,624	2806,874	25,029	25,049	13,274	13,472	11,808	21,3	952,565	24,581	2371,055	0	201,831	201,831	99,717	0	0	0	0	0	0	0
12:20:16	101,416	2807,888	25,078	25,146	13,277	13,483	11,841	21,3	952,565	24,581	2371,492	0	201,831	201,831	99,717	0	0	0	0	0	0	0
12:20:16	-147,29	2806,415	24,932	25,049	13,277	13,468	11,873	21,3	952,565	24,581	2371,927	0	201,831	201,831	99,717	0	0	0	0	0	0	0
12:20:16	78,759	2807,203	25,078	25,244	13,273	13,476	11,904	21,3	952,565	24,581	2372,362	0	201,831	201,831	99,717	0	0	0	0	0	0	0
12:20:16	77,465	2807,977	25,224	25,146	13,269	13,484	11,935	21,3	952,565	24,581	2372,798	0	201,831	201,831	99,717	0	0	0	0	0	0	0
12:20:16	-178,906	2806,188	25,078	25	13,268	13,465	11,965	21,3	952,565	24,581	2373,232	0	201,831	201,831	99,717	0	0	0	0	0	0	0
12:20:16	0	2806,188	25,078	25	13,268	13,465	11,995	21,3	952,565	24,581	2373,665	0	201,831	201,831	99,717	0	0	0	0	0	0	0
12:20:16	-54,492	2805,643	25,078	25,195	13,265	13,46	12,024	21,3	952,565	24,581	2374,097	0	201,831	201,831	99,717	0	0	0	0	0	0	0
12:20:16	-15,356	2805,49	25,078	25,146	13,264	13,458	12,052	21,3	952,565	24,581	2374,528	0	203,247	203,247	99,723	0	0	0	0	0	0	0
12:20:16	98,193	2806,472	25,176	25,146	13,264	13,468	12,079	21,3	952,565	24,581	2374,96	0	203,247	203,247	99,723	0	0	0	0	0	0	0
12:20:16	-294,531	2803,526	24,883	24,951	13,264	13,438	12,106	21,3	952,565	24,581	2375,388	0	203,247	203,247	99,723	0	0	0	0	0	0	0
12:20:17	-28,32	2803,243	24,785	24,805	13,268	13,435	12,132	21,3	952,565	24,581	2375,816	0	203,247	203,247	99,723	0	0	0	0	0	0	0
12:20:17	16,235	2803,406	24,785	24,805	13,269	13,437	12,158	21,3	952,565	24,581	2376,244	0	203,247	203,247	99,723	0	0	0	0	0	0	0
12:20:17	98,144	2804,387	24,883	25	13,269	13,447	12,183	21,3	952,565	24,581	2376,672	0	203,247	203,247	99,723	0	0	0	0	0	0	0
12:20:17	-36,987	2804,017	24,932	24,853	13,264	13,443	12,208	21,3	952,565	24,581	2377,099	0	203,247	203,247	99,723	0	0	0	0	0	0	0
12:20:17	-119,799	2802,819	24,883	24,853	13,26	13,431	12,232	21,3	952,565	24,581	2377,525	0	203,247	203,247	99,723	0	0	0	0	0	0	0
12:20:17	131,909	2804,138	25,029	24,951	13,259	13,444	12,255	21,3	952,565	24,581	2377,952	0	203,247	203,247	99,723	0	0	0	0	0	0	0
12:20:17	0	2804,138	25,029	25	13,259	13,444	12,279	21,3	952,565	24,581	2378,378	0	203,247	203,247	99,723	0	0	0	0	0	0	0
12:20:17	-69,824	2803,44	25,029	25	13,255	13,437	12,301	21,3	952,565	24,581	2378,803	0	203,247	203,247	99,723	0	0	0	0	0	0	0
12:20:17	49,072	2803,931	25,078	24,951	13,255	13,442	12,324	21,3	952,565	24,581	2379,228	0	203,247	203,247	99,723	0	0	0	0	0	0	0
12:20:17	-224,609	2801,685	24,785	24,951	13,259	13,419	12,345	21,3	952,565	24,581	2379,651	0	203,247	203,247	99,723	0	0	0	0	0	0	0
12:20:17	-49,047	2801,194	24,736	24,707	13,259	13,414	12,366	21,3	952,565	24,581	2380,072	0	203,247	203,247	99,723	0	0	0	0	0	0	0
12:20:17	162,5	2802,819	24,883	24,853	13,26	13,431	12,387	21,3	952,565	24,581	2380,495	0	203,247	203,247	99,723	0	0	0	0	0	0	0
12:20:17	-147,192	2801,347	24,736	24,707	13,26	13,415	12,407	21,3	952,565	24,581	2380,916	0	203,247	203,247	99,723	0	0	0	0	0	0	0
12:20:17	279,101	2804,138	25,029	25,146	13,259	13,444	12,428	21,3	952,565	24,581	2381,339	0	203,247	203,247	99,723	0	0	0	0	0	0	0
12:20:17	-98,168	2803,157	24,932	25,049	13,259	13,434	12,447	21,3	952,565	24,581	2381,761	0	203,247	203,247	99,723	0	0	0	0	0	0	0
12:20:17	-69,824	2802,458	24,932	24,951	13,255	13,427	12,467	21,3	952,565	24,581	2382,182	0	203,247	203,247	99,723	0	0	0	0	0	0	0
12:20:17	98,168	2803,44	25,029	25	13,255	13,437	12,486	21,3	952,565	24,581	2382,603	0	203,247	203,247	99,723	0	0	0	0	0	0	0
12:20:17	-147,216	2801,968	24,883	24,951	13,255	13,422	12,504	21,3	952,565	24,581	2383,022	0	203,247	203,247	99,723	0	0	0	0	0	0	0
12:20:17	266,113	2804,629	25,078	24,951	13,259	13,449	12,523	21,3	952,565	24,581	2383,444	0	203,247	203,247	99,723	0	0	0	0	0	0	0
12:20:17	-49,072	2804,138	25,029	25,146	13,259	13,444	12,541	21,3	952,565	24,581	2383,865	0	203,247	203,247	99,723	0	0	0	0	0	0	0
12:20:17	-98,168	2803,157	24,932	24,951	13,259	13,434	12,558	21,3	952,565	24,581	2384,284	0	203,247	203,247	99,723	0	0	0	0	0	0	0
12:20:17	-49,047	2802,666	24,883	24,707	13,259	13,429	12,575	21,3	952,565	24,581	2384,703	0	203,247	203,247	99,723	0	0	0	0	0	0	0
12:20:17	147,216	2804,138	25,029	25,049	13,259	13,444	12,592	21,3	952,565	24,581	2385,123	0	203,247	203,247	99,723	0	0	0	0	0	0	0
12:20:17	0	2804,138	25,029	25	13,259	13,444	12,609	21,3	952,565	24,581	2385,542	0	203,247	203,247	99,723	0	0	0	0	0	0	0
12:20:17	0	2804,138	25,029	25	13,259	13,444	12,625	21,3	952,565	24,581	2385,961	0	203,247	203,247	99,723	0	0	0	0	0	0	0
12:20:17	49,072	2804,629	25,078	25	13,259	13,449	12,641	21,3	952,565	24,581	2386,379	0	203,247	203,247	99,723	0	0	0	0	0	0	0
12:20:17	15,356	2804,783	25,078	25,146	13,26	13,451	12,657	21,3	952,565	24,581	2386,798	0	203,247	203,247	99,723	0	0	0	0	0	0	0
12:20:17	-147,265	2803,31	24,932	25,049	13,26	13,436	12,673	21,3	952,565	24,581	2387,214	0	203,247	203,247	99,723	0	0	0	0	0	0	0
12:20:17	147,265	2804,783	25,078	25,195	13,26	13,451	12,688	21,3	952,565	24,581	2387,632	0	203,247	203,247	99,723	0	0	0	0	0	0	0
12:20:17	-147,265	2803,31	24,932	25	13,26	13,436	12,703	21,3	952,565	24,581	2388,048	0	203,247	203,247	99,723	0	0	0	0	0	0	0
12:20:17	0	2803,31	24,932	25,049	13,26	13,436	12,717	21,3	952,565	24,581	2388,463	0	203,247	203,247	99,723	0	0	0	0	0	0	0
12:20:17	98,168	2804,292	25,029	25,049	13,26	13,446	12,731	21,3	952,565	24,581	2388,879	0	203,247	203,247	99,723	0	0	0	0	0	0	0
12:20:17	-98,168	2803,31	24,932	25,049	13,26	13,436	12,745	21,3	952,565	24,581	2389,293	0	203,247	203,247	99,723	0	0	0	0	0	0	0
12:20:17	-49,072	2802,819	24,883	24,853	13,26	13,431	12,758	21,3	952,565	24,581	2389,706	0	203,247	203,247	99,723	0	0	0	0	0	0	0
12:20:17	196,337	2804,783	25,078	25,146	13,26	13,451	12,772	21,3	952,565	24,581	2390,121	0	203,247	203,247	99,723	0	0	0	0	0	0	0
12:20:17	-211,645	2802,666	24,883	24,951	13,259	13,429	12,785	21,3	952,565	24,581	2390,534	0	203,247	203,247	99,723	0	0	0	0	0	0	0
12:20:17	49,047	2803,157	24,932	25	13,259	13,434	12,798	21,3	952,565	24,581	2390,947	0	203,247	203,247	99,723	0	0	0	0	0	0	0
12:20:17	-49,047	2802,666	24,883	25,049	13,259	13,429	12,81	21,3	952,565	24,581	2391,359	0	203,247	203,247	99,723	0	0	0	0	0	0	0
12:20:17	49,047	2803,157	24,932	24,853	13,259	13,434	12,822	21,3	952,565	24,581	2391,77	0	203,247	203,247	99,723	0	0	0	0	0	0	0
12:20:17	98,168	2804,138	25,029	25,049	13,259	13,444	12,834	21,3	952,565	24,581	2392,183	0	203,247	203,247	99,723	0	0	0	0	0	0	0
12:20:17	-98,168	2803,157	24,932	25	13,259	13,434	12,846	21,3	952,565	24,581	2392,594	0	203,247	203,247	99,723	0	0	0	0	0	0	0
12:20:17	-33,74	2802,819	24,883	24,707	13,26	13,431	12,858	21,3	952,565	24,581	2393,004	0	203,247	203,247	99,723	0	0	0	0	0	0	0
12:20:17	147,241	2804,292	25,029	25,049	13,26	13,446	12,869	21,3	952,565	24,581	2393,416	0	203,247	203,247	99,723	0	0	0	0	0	0	0
12:20:17	-147,241	2802,819	24,883	24,951	13,26	13,431	12,88	21,3	952,565	24,581	2393,825	0	203,247	203,247	99,723	0	0	0	0	0	0	0
12:20:17	49,072	2803,31	24,932	24,853	13,26	13,436	12,891	21,3	952,565	24,581	2394,234	0	203,247	203,247	99,723	0	0	0	0	0	0	0
12:20:17	98,168	2804,292	25,029	25,049	13,26	13,446	12,902	21,3	952,565	24,581	2394,644	0	203,247	203,247	99,723	0	0	0	0	0	0	0
12:20:17	-98,168	2803,31	24,932	25	13,26	13,436	12,912	21,3	952,565	24,581	2395,053	0	203,247	203,247	99,723	0	0	0	0	0	0	0
12:20:17	0	2803,31	24,932	24,853	13,26	13,436	12,923	21,3	952,565	24,581	2395,461	0	203,247	203,247	99,723	0	0	0	0	0	0	0
12:20:17	-196,264	2801,347	24,736	25	13,26	13,415	12,932	21,3	952,565	24,581	2395,867	0	203,247	203,247	99,723	0	0	0	0	0	0	0
12:20:17	279,101	2804,138	25,029	25,049	13,259	13,444	12,942	21,3	952,565	24,581	2396,275	0	203,247	203,247	99,723	0	0	0	0	0	0	0
12:20:17	-245,361	2801,685	24,785	24,951	13,259	13,419	12,952	21,3	952,565	24,581	2396,681	0	203,247	203,247	99,723	0	0	0	0	0	0	0
12:20:17	245,361	2804,138	25,029	25,146	13,259	13,444	12,961	21,3	952,565	24,581	2397,088	0	203,247	203,247	99,723	0	0	0	0	0	0	0
12:20:17	-69,824	2803,44	25,029	25,049	13,255	13,437	12,971	21,3	952,565	24,581	2397,494	0	203,247	203,247	99,723	0	0	0	0	0	0	0
12:20:17	0	2803,44	25,029	25,146	13,255	13,437	12,98	21,3	952,565	24,581	2397,9	0	203,247	203,247	99,723	0	0	0	0	0	0	0
12:20:17	-77,392	2802,666	24,883	25,049	13,259	13,429	12,989	21,3	952,565	24,581	2398,305	0	203,247	203,247	99,723	0	0	0	0	0	0	0
12:20:17	-147,192	2801,194	24,736	24,853	13,259	13,414	12,997	21,3	952,565	24,581	2398,708	0	203,247	203,247	99,723	0	0	0	0	0	0	0
12:20:17	49,047	2801,685	24,785	24,853	13,259	13,419	13,005	21,3	952,565	24,581	2399,111	0	203,247	203,247	99,723	0	0	0	0	0	0	0
12:20:17	28,32	2801,968	24,883	24,951	13,255	13,422	13,013	21,3	952,565	24,581	2399,514	0	203,247	203,247	99,723	0	0	0	0	0	0	0
12:20:17	0	2801,968	24,883	25	13,255	13,422	13,021	21,3	952,565	24,581	2399,916	0	203,247	203,247	99,723	0	0	0	0	0	0	0
12:20:17	49,047	2802,458	24,932	25	13,255	13,427	13,029	21,3	952,565	24,581	2400,319	0	203,247	203,247	99,723	0	0	0	0	0	0	0
12:20:17	-49,047	2801,968	24,883	24,853	13,255	13,422	13,037	21,3	952,565	24,581	2400,721	0	203,247	203,247	99,723	0	0	0	0	0	0	0
12:20:17	118,872	2803,157	24,932	25,049	13,259	13,434	13,045	21,3	952,565	24,581	2401,123	0	203,247	203,247	99,723	0	0	0	0	0	0	0
12:20:17	-49,047	2802,666	24,883	25	13,259	13,429	13,052	21,3	952,565	24,581	2401,525	0	203,247	203,247	99,723	0	0	0	0	0	0	0
12:20:17	15,307	2802,819	24,883	25,049	13,26	13,431	13,06	21,3	952,565	24,581	2401,926	0	203,247	203,247	99,723	0	0	0	0	0	0	0
12:20:17	49,072	2803,31	24,932	25,049	13,26	13,436	13,067	21,3	952,565	24,581	2402,327	0	203,247	203,247	99,723	0	0	0	0	0	0	0
12:20:17	-49,072	2802,819	24,883	24,805	13,26	13,431	13,074	21,3	952,565	24,581	2402,727	0	203,247	203,247	99,723	0	0	0	0	0	0	0
12:20:17	147,241	2804,292	25,029	25,195	13,26	13,446	13,082	21,3	952,565	24,581	2403,129	0	203,247	203,247	99,723	0	0	0	0	0	0	0
12:20:17	-147,241	2802,819	24,883	25	13,26	13,431	13,088	21,3	952,565	24,581	2403,528	0	203,247	203,247	99,723	0	0	0	0	0	0	0
12:20:17	33,74	2803,157	24,932	25	13,259	13,434	13,095	21,3	952,565	24,581	2403,928	0	203,247	203,247	99,723	0	0	0	0	0	0	0
12:20:17	-49,047	2802,666	24,883	25	13,259	13,429	13,102	21,3	952,565	24,581	2404,327	0	203,247	203,247	99,723	0	0	0	0	0	0	0
12:20:17	162,548	2804,292	25,029	25,146	13,26	13,446	13,109	21,3	952,565	24,581	2404,727	0	203,247	203,247	99,723	0	0	0	0	0	0	0
12:20:17	-98,168	2803,31	24,932	25	13,26	13,436	13,115	21,3	952,565	24,581	2405,125	0	203,247	203,247	99,723	0	0	0	0	0	0	0
12:20:17	0	2803,31	24,932	25,049	13,26	13,436	13,121	21,3	952,565	24,581	2405,523	0	203,247	203,247	99,723	0	0	0	0	0	0	0
12:20:17	0	2803,31	24,932	25	13,26	13,436	13,127	21,3	952,565	24,581	2405,921	0	203,247	203,247	99,723	0	0	0	0	0	0	0
12:20:17	-49,072	2802,819	24,883	25	13,26	13,431	13,133	21,3	952,565	24,581	2406,318	0	203,247	203,247	99,723	0	0	0	0	0	0	0
12:20:17	55,566	2803,375	24,883	24,951	13,263	13,436	13,139	21,3	952,565	24,581	2406,715	0	203,247	203,247	99,723	0	0	0	0	0	0	0
12:20:17	-181,152	2801,563	24,687	24,658	13,264	13,418	13,145	21,3	952,565	24,581	2407,11	0	203,247	203,247	99,723	0	0	0	0	0	0	0
12:20:17	83,007	2802,393	24,785	24,805	13,263	13,426	13,15	21,3	952,565	24,581	2407,505	0	203,247	203,247	99,723	0	0	0	0	0	0	0
12:20:17	98,144	2803,375	24,883	24,853	13,263	13,436	13,156	21,3	952,565	24,581	2407,901	0	203,247	203,247	99,723	0	0	0	0	0	0	0
12:20:17	-153,71	2801,838	24,785	24,853	13,26	13,421	13,161	21,3	952,565	24,581	2408,295	0	203,247	203,247	99,723	0	0	0	0	0	0	0
12:20:17	98,144	2802,819	24,883	24,805	13,26	13,431	13,166	21,3	952,565	24,581	2408,689	0	203,247	203,247	99,723	0	0	0	0	0	0	0
12:20:17	-98,144	2801,838	24,785	24,951	13,26	13,421	13,171	21,3	952,565	24,581	2409,082	0	203,247	203,247	99,723	0	0	0	0	0	0	0
12:20:17	-113,476	2800,703	24,687	24,707	13,259	13,409	13,176	21,3	952,565	24,581	2409,474	0	203,247	203,247	99,723	0	0	0	0	0	0	0
12:20:17	98,168	2801,685	24,785	24,707	13,259	13,419	13,181	21,3	952,565	24,581	2409,867	0	203,247	203,247	99,723	0	0	0	0	0	0	0
12:20:17	28,32	2801,968	24,883	24,951	13,255	13,422	13,185	21,3	952,565	24,581	2410,259	0	203,247	203,247	99,723	0	0	0	0	0	0	0
12:20:17	0	2801,968	24,883	24,853	13,255	13,422	13,19	21,3	952,565	24,581	2410,65	0	203,247	203,247	99,723	0	0	0	0	0	0	0
12:20:17	0	2801,968	24,883	24,853	13,255	13,422	13,195	21,3	952,565	24,581	2411,042	0	203,247	203,247	99,723	0	0	0	0	0	0	0
12:20:17	-98,12	2800,987	24,785	24,853	13,255	13,412	13,199	21,4	952,565	24,581	2411,432	0	203,247	203,247	99,723	0	0	0	0	0	0	0
12:20:17	0	2800,987	24,785	24,805	13,255	13,412	13,203	21,4	952,565	24,581	2411,821	0	203,247	203,247	99,723	0	0	0	0	0	0	0
12:20:17	20,751	2801,194	24,736	24,658	13,259	13,414	13,207	21,4	952,565	24,581	2412,211	0	203,247	203,247	99,723	0	0	0	0	0	0	0
12:20:17	-61,206	2800,582	24,59	24,658	13,264	13,408	13,211	21,4	952,565	24,581	2412,599	0	203,247	203,247	99,723	0	0	0	0	0	0	0
12:20:17	0	2800,582	24,59	24,609	13,264	13,408	13,215	21,4	952,565	24,581	2412,987	0	203,247	203,247	99,723	0	0	0	0	0	0	0
12:20:17	76,513	2801,347	24,736	24,805	13,26	13,415	13,219	21,4	952,565	24,581	2413,375	0	203,247	203,247	99,723	0	0	0	0	0	0	0
12:20:17	131,884	2802,666	24,883	24,853	13,259	13,429	13,223	21,4	952,565	24,581	2413,764	0	203,247	203,247	99,723	0	0	0	0	0	0	0
12:20:17	77,392	2803,44	25,029	25	13,255	13,437	13,227	21,4	952,565	24,581	2414,154	0	203,247	203,247	99,723	0	0	0	0	0	0	0
12:20:17	-245,336	2800,987	24,785	24,853	13,255	13,412	13,231	21,4	952,565	24,581	2414,541	0	203,247	203,247	99,723	0	0	0	0	0	0	0
12:20:17	0	2800,987	24,785	24,805	13,255	13,412	13,234	21,4	952,565	24,581	2414,928	0	203,247	203,247	99,723	0	0	0	0	0	0	0
12:20:17	-175,512	2799,232	24,541	24,365	13,259	13,394	13,238	21,4	952,565	24,581	2415,312	0	203,852	203,852	99,725	0	0	0	0	0	0	0
12:20:17	-511,059	2794,121	24,101	23,633	13,255	13,341	13,24	21,4	952,565	24,581	2415,691	0	203,852	203,852	99,725	0	0	0	0	0	0	0
12:20:17	-722,827	2786,893	23,467	22,803	13,25	13,266	13,24	21,4	952,565	24,581	2416,062	0	203,852	203,852	99,725	0	0	0	0	0	0	0
12:20:18	-612,28	2780,77	23,125	22,217	13,235	13,203	13,239	21,4	952,565	24,581	2416,427	0	203,852	203,852	99,725	0	0	0	0	0	0	0
12:20:18	-713,305	2773,637	22,832	21,972	13,211	13,13	13,237	21,4	952,565	24,581	2416,784	0	203,852	203,852	99,725	0	0	0	0	0	0	0
12:20:18	-677,563	2766,861	22,832	21,582	13,173	13,06	13,234	21,4	952,565	24,581	2417,134	0	203,852	203,852	99,725	0	0	0	0	0	0	0
12:20:18	-585,668	2761,005	23,076	22,021	13,127	13	13,229	21,4	952,565	24,581	2417,478	0	203,852	203,852	99,725	0	0	0	0	0	0	0
12:20:18	-570,605	2755,298	23,271	21,972	13,084	12,941	13,223	21,4	952,565	24,581	2417,816	0	203,852	203,852	99,725	0	0	0	0	0	0	0
12:20:18	-551,025	2749,788	23,418	22,119	13,045	12,884	13,217	21,4	952,565	24,581	2418,147	0	203,852	203,852	99,725	0	0	0	0	0	0	0
12:20:18	-1210,522	2737,683	22,881	21,435	13,007	12,759	13,208	21,4	952,565	24,581	2418,467	0	203,852	203,852	99,725	0	0	0	0	0	0	0
12:20:18	-915,234	2728,531	22,392	21,045	12,983	12,665	13,197	21,4	952,565	24,581	2418,777	0	203,852	203,852	99,725	0	0	0	0	0	0	0
12:20:18	-958,52	2718,945	21,855	20,752	12,959	12,566	13,185	21,4	952,565	24,581	2419,077	0	203,852	203,852	99,725	0	0	0	0	0	0	0
12:20:18	-862,915	2710,316	21,416	20,41	12,935	12,477	13,171	21,4	952,565	24,581	2419,368	0	203,852	203,852	99,725	0	0	0	0	0	0	0
12:20:18	-607,47	2704,242	21,318	20,459	12,906	12,414	13,156	21,4	952,565	24,581	2419,653	0	203,852	203,852	99,725	0	0	0	0	0	0	0
12:20:18	-751,44	2696,727	21,074	20,166	12,878	12,337	13,14	21,4	952,565	24,581	2419,93	0	203,852	203,852	99,725	0	0	0	0	0	0	0
12:20:18	-252,636	2694,201	21,416	20,703	12,845	12,311	13,124	21,4	952,565	24,581	2420,204	0	203,852	203,852	99,725	0	0	0	0	0	0	0
12:20:18	-478,442	2689,416	21,611	20,801	12,807	12,262	13,107	21,4	952,565	24,581	2420,474	0	203,852	203,852	99,725	0	0	0	0	0	0	0
12:20:18	-347,607	2685,94	21,855	21,045	12,774	12,226	13,09	21,4	952,565	24,581	2420,74	0	203,852	203,852	99,725	0	0	0	0	0	0	0
12:20:18	-529,565	2680,645	21,904	21,338	12,741	12,171	13,072	21,4	952,565	24,581	2421	0	203,852	203,852	99,725	0	0	0	0	0	0	0
12:20:18	-630,2	2674,343	21,611	21,094	12,722	12,106	13,053	21,4	952,565	24,581	2421,253	0	203,852	203,852	99,725	0	0	0	0	0	0	0
12:20:18	-619,213	2668,151	21,318	20,898	12,704	12,042	13,033	21,4	952,565	24,581	2421,5	0	203,852	203,852	99,725	0	0	0	0	0	0	0
12:20:18	-638,256	2661,768	20,928	20,41	12,689	11,976	13,012	21,4	952,565	24,581	2421,74	0	203,852	203,852	99,725	0	0	0	0	0	0	0
12:20:18	-539,209	2656,376	20,635	20,166	12,675	11,921	12,991	21,4	952,565	24,581	2421,975	0	203,852	203,852	99,725	0	0	0	0	0	0	0
12:20:18	-515,38	2651,222	20,293	19,824	12,665	11,868	12,969	21,4	952,565	24,581	2422,204	0	203,852	203,852	99,725	0	0	0	0	0	0	0
12:20:18	-467,822	2646,544	20,146	19,726	12,647	11,82	12,946	21,4	952,565	24,581	2422,429	0	203,852	203,852	99,725	0	0	0	0	0	0	0
12:20:18	-416,503	2642,379	20,146	19,726	12,624	11,777	12,923	21,4	952,565	24,581	2422,649	0	203,852	203,852	99,725	0	0	0	0	0	0	0
12:20:18	-445,996	2637,919	20,244	19,726	12,593	11,731	12,9	21,4	952,565	24,581	2422,864	0	203,852	203,852	99,725	0	0	0	0	0	0	0
12:20:18	-462,719	2633,292	20,293	19,824	12,565	11,683	12,876	21,4	952,565	24,581	2423,074	0	203,852	203,852	99,725	0	0	0	0	0	0	0
12:20:18	-234,741	2630,944	20,635	20,019	12,532	11,659	12,852	21,4	952,565	24,581	2423,282	0	203,852	203,852	99,725	0	0	0	0	0	0	0
12:20:18	-479,614	2626,148	20,635	20,019	12,505	11,609	12,828	21,4	952,565	24,581	2423,485	0	203,852	203,852	99,725	0	0	0	0	0	0	0
12:20:18	-440,771	2621,74	20,586	19,922	12,483	11,564	12,803	21,4	952,565	24,581	2423,684	0	203,852	203,852	99,725	0	0	0	0	0	0	0
12:20:18	-756,811	2614,172	20,146	19,678	12,465	11,486	12,777	21,4	952,565	24,581	2423,874	0	203,852	203,852	99,725	0	0	0	0	0	0	0
12:20:18	-453,417	2609,638	19,951	19,531	12,45	11,439	12,751	21,4	952,565	24,581	2424,06	0	203,852	203,852	99,725	0	0	0	0	0	0	0
12:20:18	-570,8	2603,93	19,658	19,336	12,434	11,38	12,724	21,4	952,565	24,581	2424,24	0	203,852	203,852	99,725	0	0	0	0	0	0	0
12:20:18	-368,872	2600,241	19,609	19,238	12,416	11,342	12,697	21,4	952,565	24,581	2424,416	0	203,852	203,852	99,725	0	0	0	0	0	0	0
12:20:18	-483,984	2595,401	19,463	19,043	12,397	11,292	12,669	21,4	952,565	24,581	2424,587	0	203,852	203,852	99,725	0	0	0	0	0	0	0
12:20:18	-380,517	2591,596	19,463	19,043	12,376	11,253	12,642	21,4	952,565	24,581	2424,754	0	203,852	203,852	99,725	0	0	0	0	0	0	0
12:20:18	-497,729	2586,619	19,365	18,994	12,353	11,202	12,613	21,4	952,565	24,581	2424,916	0	203,852	203,852	99,725	0	0	0	0	0	0	0
12:20:18	-387,915	2582,74	19,365	18,994	12,331	11,162	12,585	21,4	952,565	24,581	2425,074	0	203,852	203,852	99,725	0	0	0	0	0	0	0
12:20:18	-328,125	2579,459	19,463	19,043	12,307	11,128	12,556	21,4	952,565	24,581	2425,228	0	203,852	203,852	99,725	0	0	0	0	0	0	0
12:20:18	-378,198	2575,677	19,463	19,043	12,286	11,089	12,528	21,4	952,565	24,581	2425,379	0	203,852	203,852	99,725	0	0	0	0	0	0	0
12:20:18	-406,713	2571,609	19,316	18,994	12,271	11,047	12,499	21,4	952,565	24,581	2425,525	0	203,852	203,852	99,725	0	0	0	0	0	0	0
12:20:18	-494,458	2566,665	19,121	18,799	12,254	10,996	12,469	21,4	952,565	24,581	2425,666	0	203,852	203,852	99,725	0	0	0	0	0	0	0
12:20:18	-491,088	2561,754	18,877	18,603	12,24	10,945	12,439	21,4	952,565	24,581	2425,802	0	203,852	203,852	99,725	0	0	0	0	0	0	0
12:20:18	-430,273	2557,451	18,681	18,359	12,226	10,901	12,409	21,4	952,565	24,581	2425,934	0	203,852	203,852	99,725	0	0	0	0	0	0	0
12:20:18	-385,595	2553,595	18,535	18,164	12,213	10,861	12,379	21,4	952,565	24,581	2426,061	0	203,852	203,852	99,725	0	0	0	0	0	0	0
12:20:18	-449,438	2549,101	18,34	18,115	12,198	10,815	12,348	21,4	952,565	24,581	2426,184	0	203,852	203,852	99,725	0	0	0	0	0	0	0
12:20:18	-284,716	2546,254	18,388	18,164	12,179	10,786	12,317	21,4	952,565	24,581	2426,305	0	203,852	203,852	99,725	0	0	0	0	0	0	0
12:20:18	-195,874	2544,295	18,535	18,31	12,16	10,765	12,287	21,4	952,565	24,581	2426,423	0	203,852	203,852	99,725	0	0	0	0	0	0	0
12:20:18	-398,388	2540,311	18,535	18,31	12,138	10,724	12,256	21,4	952,565	24,581	2426,537	0	203,852	203,852	99,725	0	0	0	0	0	0	0
12:20:18	-324,829	2537,063	18,535	18,359	12,12	10,691	12,226	21,4	952,565	24,581	2426,647	0	203,852	203,852	99,725	0	0	0	0	0	0	0
12:20:18	-392,846	2533,134	18,388	18,164	12,105	10,65	12,195	21,4	952,565	24,581	2426,754	0	203,852	203,852	99,725	0	0	0	0	0	0	0
12:20:18	-348,413	2529,65	18,291	18,066	12,091	10,614	12,164	21,4	952,565	24,581	2426,857	0	203,852	203,852	99,725	0	0	0	0	0	0	0
12:20:18	-389,453	2525,756	18,144	17,92	12,077	10,574	12,133	21,4	952,565	24,581	2426,955	0	203,852	203,852	99,725	0	0	0	0	0	0	0
12:20:18	-315,795	2522,598	17,998	17,822	12,067	10,542	12,101	21,4	952,565	24,581	2427,051	0	203,852	203,852	99,725	0	0	0	0	0	0	0
12:20:18	-316,625	2519,432	17,851	17,724	12,058	10,509	12,07	21,4	952,565	24,581	2427,143	0	203,852	203,852	99,725	0	0	0	0	0	0	0
12:20:18	-309,082	2516,341	17,705	17,578	12,048	10,477	12,039	21,4	952,565	24,581	2427,233	0	203,852	203,852	99,725	0	0	0	0	0	0	0
12:20:18	-293,115	2513,41	17,656	17,431	12,034	10,447	12,008	21,4	952,565	24,581	2427,319	0	203,852	203,852	99,725	0	0	0	0	0	0	0
12:20:18	-349,047	2509,919	17,558	17,431	12,02	10,411	11,976	21,4	952,565	24,581	2427,402	0	203,852	203,852	99,725	0	0	0	0	0	0	0
12:20:18	-154,98	2508,369	17,656	17,578	12,006	10,395	11,945	21,4	952,565	24,581	2427,483	0	203,852	203,852	99,725	0	0	0	0	0	0	0
12:20:18	-250,976	2505,859	17,656	17,578	11,992	10,369	11,915	21,4	952,565	24,581	2427,561	0	203,852	203,852	99,725	0	0	0	0	0	0	0
12:20:18	-334,228	2502,517	17,656	17,578	11,973	10,335	11,884	21,4	952,565	24,581	2427,636	0	203,852	203,852	99,725	0	0	0	0	0	0	0
12:20:18	-203,54	2500,482	17,705	17,627	11,959	10,314	11,853	21,4	952,565	24,581	2427,709	0	203,852	203,852	99,725	0	0	0	0	0	0	0
12:20:18	-310,888	2497,373	17,558	17,578	11,949	10,282	11,822	21,4	952,565	24,581	2427,778	0	203,852	203,852	99,725	0	0	0	0	0	0	0
12:20:18	-213,964	2495,233	17,51	17,383	11,94	10,26	11,791	21,4	952,565	24,581	2427,846	0	203,852	203,852	99,725	0	0	0	0	0	0	0
12:20:18	-345,581	2491,777	17,412	17,431	11,926	10,224	11,761	21,4	952,565	24,581	2427,909	0	203,852	203,852	99,725	0	0	0	0	0	0	0
12:20:18	-168,676	2490,091	17,412	17,285	11,916	10,207	11,73	21,4	952,565	24,581	2427,971	0	203,852	203,852	99,725	0	0	0	0	0	0	0
12:20:18	-217,065	2487,92	17,363	17,236	11,907	10,184	11,7	21,4	952,565	24,581	2428,031	0	203,852	203,852	99,725	0	0	0	0	0	0	0
12:20:18	-213,891	2485,781	17,314	17,236	11,897	10,162	11,67	21,4	952,565	24,581	2428,089	0	203,852	203,852	99,725	0	0	0	0	0	0	0
12:20:18	-251,904	2483,262	17,314	17,236	11,883	10,136	11,64	21,4	952,565	24,581	2428,144	0	203,852	203,852	99,725	0	0	0	0	0	0	0
12:20:18	-167,578	2481,586	17,314	17,236	11,874	10,119	11,61	21,4	952,565	24,581	2428,198	0	203,852	203,852	99,725	0	0	0	0	0	0	0
12:20:18	-203,784	2479,548	17,363	17,285	11,859	10,098	11,58	21,4	952,565	24,581	2428,249	0	203,852	203,852	99,725	0	0	0	0	0	0	0
12:20:18	-167,602	2477,872	17,363	17,285	11,85	10,081	11,551	21,4	952,565	24,581	2428,299	0	203,852	203,852	99,725	0	0	0	0	0	0	0
12:20:18	-307,08	2474,802	17,217	17,236	11,841	10,049	11,521	21,4	952,565	24,581	2428,345	0	203,852	203,852	99,725	0	0	0	0	0	0	0
12:20:18	-248,706	2472,315	17,217	17,09	11,827	10,023	11,492	21,4	952,565	24,581	2428,389	0	203,852	203,852	99,725	0	0	0	0	0	0	0
12:20:18	-214,843	2470,166	17,168	17,09	11,817	10,001	11,463	21,4	952,565	24,581	2428,431	0	203,852	203,852	99,725	0	0	0	0	0	0	0
12:20:18	-321,484	2466,951	16,924	16,894	11,812	9,968	11,433	21,4	952,565	24,581	2428,469	0	203,852	203,852	99,725	0	0	0	0	0	0	0
12:20:18	-259,814	2464,353	16,826	16,845	11,803	9,941	11,404	21,4	952,565	24,581	2428,505	0	203,852	203,852	99,725	0	0	0	0	0	0	0
12:20:18	-84,252	2463,511	16,826	16,748	11,798	9,933	11,375	21,4	952,565	24,581	2428,54	0	203,852	203,852	99,725	0	0	0	0	0	0	0
12:20:18	-201,416	2461,496	16,875	16,845	11,784	9,912	11,347	21,4	952,565	24,581	2428,573	0	203,852	203,852	99,725	0	0	0	0	0	0	0
12:20:18	-168,579	2459,811	16,875	16,845	11,775	9,894	11,318	21,4	952,565	24,581	2428,604	0	203,852	203,852	99,725	0	0	0	0	0	0	0
12:20:18	-162,231	2458,188	16,875	16,748	11,765	9,878	11,29	21,4	952,565	24,581	2428,634	0	203,852	203,852	99,725	0	0	0	0	0	0	0
12:20:18	-137,988	2456,808	16,826	16,699	11,76	9,864	11,262	21,4	952,565	24,581	2428,662	0	203,852	203,852	99,725	0	0	0	0	0	0	0
12:20:18	-166,308	2455,145	16,826	16,699	11,751	9,846	11,234	21,4	952,565	24,581	2428,689	0	203,852	203,852	99,725	0	0	0	0	0	0	0
12:20:18	-201,464	2453,131	16,875	16,748	11,737	9,826	11,207	21,4	952,565	24,581	2428,713	0	203,852	203,852	99,725	0	0	0	0	0	0	0
12:20:18	-156,665	2451,564	16,875	16,748	11,728	9,809	11,179	21,4	952,565	24,581	2428,736	0	203,852	203,852	99,725	0	0	0	0	0	0	0
12:20:18	-219,091	2449,373	16,826	16,601	11,718	9,787	11,152	21,4	952,565	24,581	2428,757	0	203,852	203,852	99,725	0	0	0	0	0	0	0
12:20:18	-115,991	2448,213	16,875	16,748	11,709	9,775	11,125	21,4	952,565	24,581	2428,776	0	203,852	203,852	99,725	0	0	0	0	0	0	0
12:20:18	-216,918	2446,044	16,826	16,699	11,7	9,753	11,098	21,4	952,565	24,581	2428,794	0	203,852	203,852	99,725	0	0	0	0	0	0	0
12:20:18	-159,912	2444,445	16,826	16,601	11,69	9,736	11,071	21,4	952,565	24,581	2428,809	0	203,852	203,852	99,725	0	0	0	0	0	0	0
12:20:18	-251,928	2441,926	16,728	16,601	11,682	9,71	11,045	21,2	952,565	24,581	2428,823	0	203,852	203,852	99,725	0	0	0	0	0	0	0
12:20:18	-214,575	2439,78	16,679	16,552	11,672	9,688	11,018	21,2	952,565	24,581	2428,834	0	203,852	203,852	99,725	0	0	0	0	0	0	0
12:20:18	-181,542	2437,964	16,582	16,504	11,667	9,669	10,991	21,2	952,565	24,581	2428,843	0	203,852	203,852	99,725	0	0	0	0	0	0	0
12:20:18	-135,791	2436,607	16,533	16,406	11,662	9,655	10,965	21,2	952,565	24,581	2428,851	0	203,852	203,852	99,725	0	0	0	0	0	0	0
12:20:18	-259,375	2434,013	16,435	16,406	11,653	9,629	10,939	21,2	952,565	24,581	2428,856	0	203,852	203,852	99,725	0	0	0	0	0	0	0
12:20:18	-153,491	2432,478	16,435	16,406	11,644	9,613	10,913	21,2	952,565	24,581	2428,859	0	203,852	203,852	99,725	0	0	0	0	0	0	0
12:20:18	-98,242	2431,495	16,435	16,406	11,639	9,603	10,887	21,2	952,565	24,581	2428,862	0	203,852	203,852	99,725	0	0	0	0	0	0	0
12:20:18	-161,962	2429,876	16,435	16,406	11,629	9,586	10,862	21,2	952,565	24,581	2428,863	0	203,852	203,852	99,725	0	0	0	0	0	0	0
12:20:18	-161,059	2428,265	16,435	16,357	11,62	9,569	10,837	21,2	952,565	24,581	2428,265	0	203,852	203,852	99,725	0	0	0	0	0	0	0
12:20:18	-32,983	2427,935	16,582	16,504	11,611	9,566	10,812	21,2	952,565	24,581	2427,935	0	203,852	203,852	99,725	0	0	0	0	0	0	0
12:20:18	-171,704	2426,218	16,582	16,552	11,601	9,548	10,787	21,2	952,565	24,581	2426,218	0	202,792	202,792	99,721	0	0	0	0	0	0	0
12:20:18	-157,739	2424,641	16,582	16,552	11,592	9,532	10,762	21,2	952,565	24,581	2424,641	0	202,792	202,792	99,721	0	0	0	0	0	0	0
12:20:18	-204,736	2422,594	16,533	16,504	11,583	9,511	10,738	21,2	952,565	24,581	2422,594	0	202,792	202,792	99,721	0	0	0	0	0	0	0
12:20:19	-154,516	2421,048	16,533	16,504	11,574	9,495	10,713	21,2	952,565	24,581	2421,048	0	202,792	202,792	99,721	0	0	0	0	0	0	0
12:20:19	-192,187	2419,127	16,435	16,357	11,569	9,475	10,689	21,2	952,565	24,581	2419,127	0	202,792	202,792	99,721	0	0	0	0	0	0	0
12:20:19	-132,446	2417,802	16,386	16,357	11,564	9,461	10,665	21,2	952,565	24,581	2417,802	0	202,792	202,792	99,721	0	0	0	0	0	0	0
12:20:19	-83,178	2416,97	16,386	16,308	11,559	9,453	10,641	21,2	952,565	24,581	2416,97	0	202,792	202,792	99,721	0	0	0	0	0	0	0
12:20:19	-138,232	2415,588	16,386	16,308	11,551	9,439	10,618	21,2	952,565	24,581	2415,588	0	202,792	202,792	99,721	0	0	0	0	0	0	0
12:20:19	-199,145	2413,597	16,338	16,211	11,543	9,418	10,594	21,2	952,565	24,581	2413,597	0	202,792	202,792	99,721	0	0	0	0	0	0	0
12:20:19	-150,268	2412,094	16,338	16,308	11,534	9,403	10,571	21,2	952,565	24,581	2412,094	0	202,792	202,792	99,721	0	0	0	0	0	0	0
12:20:19	-119,433	2410,9	16,386	16,357	11,525	9,39	10,548	21,2	952,565	24,581	2410,9	0	202,792	202,792	99,721	0	0	0	0	0	0	0
12:20:19	-97,167	2409,928	16,386	16,357	11,519	9,38	10,525	21,2	952,565	24,581	2409,928	0	202,792	202,792	99,721	0	0	0	0	0	0	0
12:20:19	-194,873	2407,979	16,338	16,308	11,511	9,36	10,502	21,2	952,565	24,581	2407,979	0	202,792	202,792	99,721	0	0	0	0	0	0	0
12:20:19	-221,752	2405,762	16,191	16,162	11,506	9,337	10,479	21,2	952,565	24,581	2405,762	0	202,792	202,792	99,721	0	0	0	0	0	0	0
12:20:19	-110,034	2404,661	16,093	16,064	11,506	9,326	10,456	21,2	952,565	24,581	2404,661	0	202,792	202,792	99,721	0	0	0	0	0	0	0
12:20:19	-127,709	2403,384	16,045	15,967	11,501	9,313	10,434	21,2	952,565	24,581	2403,384	0	202,792	202,792	99,721	0	0	0	0	0	0	0
12:20:19	-159,765	2401,786	15,947	15,967	11,497	9,296	10,412	21,2	952,565	24,581	2401,786	0	202,792	202,792	99,721	0	0	0	0	0	0	0
12:20:19	-127,685	2400,51	15,898	15,82	11,493	9,283	10,39	21,2	952,565	24,581	2400,51	0	202,792	202,792	99,721	0	0	0	0	0	0	0
12:20:19	-115,209	2399,358	15,947	15,869	11,484	9,271	10,368	21,2	952,565	24,581	2399,358	0	202,792	202,792	99,721	0	0	0	0	0	0	0
12:20:19	-5,517	2399,302	16,045	15,967	11,478	9,271	10,346	21,2	952,565	24,581	2399,302	0	202,792	202,792	99,721	0	0	0	0	0	0	0
12:20:19	-115,234	2398,15	16,093	16,064	11,469	9,259	10,325	21,2	952,565	24,581	2398,15	0	202,792	202,792	99,721	0	0	0	0	0	0	0
12:20:19	-66,088	2397,489	16,191	16,162	11,46	9,252	10,304	21,2	952,565	24,581	2397,489	0	202,792	202,792	99,721	0	0	0	0	0	0	0
12:20:19	-97,924	2396,51	16,24	16,211	11,452	9,242	10,283	21,2	952,565	24,581	2396,51	0	202,792	202,792	99,721	0	0	0	0	0	0	0
12:20:19	-221,557	2394,294	16,093	16,015	11,447	9,219	10,262	21,2	952,565	24,581	2394,294	0	202,792	202,792	99,721	0	0	0	0	0	0	0
12:20:19	-83,447	2393,46	16,045	15,967	11,445	9,21	10,241	21,2	952,565	24,581	2393,46	0	202,792	202,792	99,721	0	0	0	0	0	0	0
12:20:19	-155,175	2391,908	15,947	15,869	11,441	9,194	10,221	21,2	952,565	24,581	2391,908	0	202,792	202,792	99,721	0	0	0	0	0	0	0
12:20:19	-155,175	2390,356	15,849	15,722	11,438	9,178	10,2	21,2	952,565	24,581	2390,356	0	202,792	202,792	99,721	0	0	0	0	0	0	0
12:20:19	-112,011	2389,236	15,752	15,722	11,437	9,167	10,18	21,2	952,565	24,581	2389,236	0	202,792	202,792	99,721	0	0	0	0	0	0	0
12:20:19	-81,03	2388,426	15,752	15,674	11,432	9,159	10,16	21,2	952,565	24,581	2388,426	0	202,792	202,792	99,721	0	0	0	0	0	0	0
12:20:19	-99,194	2387,434	15,752	15,82	11,427	9,148	10,14	21,2	952,565	24,581	2387,434	0	202,792	202,792	99,721	0	0	0	0	0	0	0
12:20:19	-122,045	2386,213	15,752	15,722	11,42	9,136	10,121	21,2	952,565	24,581	2386,213	0	202,792	202,792	99,721	0	0	0	0	0	0	0
12:20:19	-100,488	2385,209	15,752	15,722	11,414	9,125	10,101	21,2	952,565	24,581	2385,209	0	202,792	202,792	99,721	0	0	0	0	0	0	0
12:20:19	14,819	2385,357	15,849	15,674	11,41	9,127	10,082	21,2	952,565	24,581	2385,209	0	202,792	202,792	99,721	0	0	0	0	0	0	0
12:20:19	-220,239	2383,154	15,703	15,674	11,405	9,104	10,063	21,2	952,565	24,581	2383,154	0	202,792	202,792	99,721	0	0	0	0	0	0	0
12:20:19	-34,228	2382,812	15,752	15,674	11,401	9,101	10,044	21,2	952,565	24,581	2382,812	0	202,792	202,792	99,721	0	0	0	0	0	0	0
12:20:19	-107,104	2381,741	15,703	15,674	11,397	9,09	10,025	21,2	952,565	24,581	2381,741	0	202,792	202,792	99,721	0	0	0	0	0	0	0
12:20:19	-60,498	2381,136	15,703	15,674	11,394	9,083	10,007	21,2	952,565	24,581	2381,136	0	202,792	202,792	99,721	0	0	0	0	0	0	0
12:20:19	-79,931	2380,337	15,703	15,625	11,389	9,075	9,989	21,2	952,565	24,581	2380,337	0	202,792	202,792	99,721	0	0	0	0	0	0	0
12:20:19	-78,71	2379,55	15,703	15,674	11,385	9,067	9,97	21,2	952,565	24,581	2379,55	0	202,792	202,792	99,721	0	0	0	0	0	0	0
12:20:19	-81,005	2378,74	15,703	15,674	11,38	9,059	9,953	21,2	952,565	24,581	2378,74	0	202,792	202,792	99,721	0	0	0	0	0	0	0
12:20:19	-81,005	2377,93	15,703	15,674	11,376	9,05	9,935	21,2	952,565	24,581	2377,93	0	202,792	202,792	99,721	0	0	0	0	0	0	0
12:20:19	-153,955	2376,39	15,605	15,625	11,372	9,034	9,917	21,2	952,565	24,581	2376,39	0	202,792	202,792	99,721	0	0	0	0	0	0	0
12:20:19	-66,186	2375,728	15,556	15,674	11,371	9,028	9,9	21,2	952,565	24,581	2375,728	0	202,792	202,792	99,721	0	0	0	0	0	0	0
12:20:19	-61,523	2375,113	15,556	15,625	11,368	9,021	9,883	21,2	952,565	24,581	2375,113	0	202,792	202,792	99,721	0	0	0	0	0	0	0
12:20:19	-80,786	2374,305	15,556	15,625	11,363	9,013	9,866	21,2	952,565	24,581	2374,305	0	202,792	202,792	99,721	0	0	0	0	0	0	0
12:20:19	-18,408	2374,121	15,556	15,527	11,362	9,011	9,849	21,2	952,565	24,581	2374,121	0	202,792	202,792	99,721	0	0	0	0	0	0	0
12:20:19	-62,622	2373,495	15,556	15,527	11,358	9,005	9,832	21,2	952,565	24,581	2373,495	0	202,792	202,792	99,721	0	0	0	0	0	0	0
12:20:19	-78,857	2372,706	15,556	15,625	11,354	8,996	9,816	21,2	952,565	24,581	2372,706	0	202,792	202,792	99,721	0	0	0	0	0	0	0
12:20:19	-157,031	2371,136	15,459	15,527	11,35	8,98	9,799	21,2	952,565	24,581	2371,136	0	202,792	202,792	99,721	0	0	0	0	0	0	0
12:20:19	-17,163	2370,964	15,459	15,527	11,349	8,979	9,783	21,2	952,565	24,581	2370,964	0	202,792	202,792	99,721	0	0	0	0	0	0	0
12:20:19	-63,671	2370,328	15,459	15,527	11,346	8,972	9,767	21,2	952,565	24,581	2370,328	0	202,792	202,792	99,721	0	0	0	0	0	0	0
12:20:19	-110,717	2369,22	15,361	15,429	11,345	8,961	9,752	21,2	952,565	24,581	2369,22	0	202,792	202,792	99,721	0	0	0	0	0	0	0
12:20:19	-63,647	2368,584	15,361	15,332	11,341	8,954	9,736	21,2	952,565	24,581	2368,584	0	202,792	202,792	99,721	0	0	0	0	0	0	0
12:20:19	-111,718	2367,467	15,263	15,283	11,34	8,942	9,72	21,2	952,565	24,581	2367,467	0	202,792	202,792	99,721	0	0	0	0	0	0	0
12:20:19	74,951	2368,216	15,361	15,332	11,339	8,95	9,705	21,2	952,565	24,581	2367,467	0	202,792	202,792	99,721	0	0	0	0	0	0	0
12:20:19	-95,654	2367,26	15,41	15,429	11,331	8,94	9,69	21,2	952,565	24,581	2367,26	0	202,792	202,792	99,721	0	0	0	0	0	0	0
12:20:19	-35,375	2366,906	15,459	15,478	11,326	8,937	9,676	21,2	952,565	24,581	2366,906	0	202,792	202,792	99,721	0	0	0	0	0	0	0
12:20:19	12,353	2367,029	15,556	15,527	11,322	8,938	9,661	21,2	952,565	24,581	2366,906	0	202,792	202,792	99,721	0	0	0	0	0	0	0
12:20:19	-80,981	2366,22	15,556	15,527	11,317	8,93	9,647	21,2	952,565	24,581	2366,22	0	202,792	202,792	99,721	0	0	0	0	0	0	0
12:20:19	-110,449	2365,115	15,459	15,527	11,316	8,918	9,632	21,2	952,565	24,581	2365,115	0	202,792	202,792	99,721	0	0	0	0	0	0	0
12:20:19	-111,572	2363,999	15,41	15,429	11,313	8,907	9,618	21,2	952,565	24,581	2363,999	0	202,792	202,792	99,721	0	0	0	0	0	0	0
12:20:19	0	2363,999	15,41	15,429	11,313	8,907	9,604	21,2	952,565	24,581	2363,999	0	202,792	202,792	99,721	0	0	0	0	0	0	0
12:20:19	-156,079	2362,439	15,263	15,429	11,312	8,891	9,59	21,2	952,565	24,581	2362,439	0	202,792	202,792	99,721	0	0	0	0	0	0	0
12:20:19	0	2362,439	15,263	15,429	11,312	8,891	9,577	21,2	952,565	24,581	2362,439	0	202,792	202,792	99,721	0	0	0	0	0	0	0
12:20:19	0	2362,439	15,263	15,429	11,312	8,891	9,563	21,2	952,565	24,581	2362,439	0	202,792	202,792	99,721	0	0	0	0	0	0	0
12:20:19	-111,328	2361,325	15,215	15,283	11,308	8,879	9,55	21,2	952,565	24,581	2361,325	0	202,792	202,792	99,721	0	0	0	0	0	0	0
12:20:19	123,657	2362,562	15,361	15,429	11,307	8,892	9,537	21,2	952,565	24,581	2361,326	0	202,792	202,792	99,721	0	0	0	0	0	0	0
12:20:19	-157,983	2360,982	15,263	15,332	11,304	8,876	9,524	21,2	952,565	24,581	2360,982	0	202,792	202,792	99,721	0	0	0	0	0	0	0
12:20:19	-63,964	2360,342	15,215	15,332	11,303	8,869	9,511	21,2	952,565	24,581	2360,342	0	202,792	202,792	99,721	0	0	0	0	0	0	0
12:20:19	-3,051	2360,312	15,263	15,332	11,3	8,869	9,498	21,2	952,565	24,581	2360,312	0	202,792	202,792	99,721	0	0	0	0	0	0	0
12:20:19	-186,499	2358,447	15,068	15,136	11,3	8,849	9,486	21,2	952,565	24,581	2358,447	0	202,792	202,792	99,721	0	0	0	0	0	0	0
12:20:19	49,658	2358,943	15,068	15,136	11,303	8,855	9,473	21,2	952,565	24,581	2358,447	0	202,792	202,792	99,721	0	0	0	0	0	0	0
12:20:19	-3,051	2358,913	15,117	15,136	11,3	8,854	9,461	21,2	952,565	24,581	2358,448	0	202,792	202,792	99,721	0	0	0	0	0	0	0
12:20:19	-32,348	2358,589	15,117	15,136	11,298	8,851	9,449	21,2	952,565	24,581	2358,448	0	202,792	202,792	99,721	0	0	0	0	0	0	0
12:20:19	-65,747	2357,932	15,117	15,185	11,294	8,844	9,437	21,2	952,565	24,581	2357,932	0	202,792	202,792	99,721	0	0	0	0	0	0	0
12:20:19	27,49	2358,207	15,215	15,283	11,29	8,847	9,426	21,2	952,565	24,581	2357,932	0	202,792	202,792	99,721	0	0	0	0	0	0	0
12:20:19	-34,35	2357,863	15,263	15,332	11,286	8,843	9,414	21,2	952,565	24,581	2357,863	0	202,792	202,792	99,721	0	0	0	0	0	0	0
12:20:19	-16,235	2357,701	15,263	15,185	11,285	8,842	9,403	21,2	952,565	24,581	2357,701	0	202,792	202,792	99,721	0	0	0	0	0	0	0
12:20:19	0	2357,701	15,263	15,283	11,285	8,842	9,392	21,2	952,565	24,581	2357,701	0	202,792	202,792	99,721	0	0	0	0	0	0	0
12:20:19	-46,63	2357,235	15,215	15,283	11,285	8,837	9,381	21,2	952,565	24,581	2357,235	0	202,792	202,792	99,721	0	0	0	0	0	0	0
12:20:19	-93,212	2356,303	15,117	15,185	11,285	8,827	9,37	21,2	952,565	24,581	2356,303	0	202,792	202,792	99,721	0	0	0	0	0	0	0
12:20:19	0	2356,303	15,117	15,185	11,285	8,827	9,36	21,2	952,565	24,581	2356,303	0	202,792	202,792	99,721	0	0	0	0	0	0	0
12:20:19	-46,606	2355,837	15,068	15,088	11,285	8,823	9,349	21,2	952,565	24,581	2355,837	0	202,792	202,792	99,721	0	0	0	0	0	0	0
12:20:19	0	2355,837	15,068	15,088	11,285	8,823	9,339	21,2	952,565	24,581	2355,836	0	202,792	202,792	99,721	0	0	0	0	0	0	0
12:20:19	-20,239	2355,634	15,117	15,283	11,281	8,82	9,329	21,2	952,565	24,581	2355,634	0	202,792	202,792	99,721	0	0	0	0	0	0	0
12:20:19	-46,606	2355,168	15,068	15,136	11,281	8,816	9,319	21,2	952,565	24,581	2355,168	0	202,792	202,792	99,721	0	0	0	0	0	0	0
12:20:19	-15,185	2355,016	15,068	15,088	11,28	8,814	9,309	21,2	952,565	24,581	2355,016	0	202,792	202,792	99,721	0	0	0	0	0	0	0
12:20:19	-93,188	2354,084	14,97	14,99	11,28	8,804	9,299	21,2	952,565	24,581	2354,084	0	202,792	202,792	99,721	0	0	0	0	0	0	0
12:20:19	93,188	2355,016	15,068	15,136	11,28	8,814	9,289	21,2	952,565	24,581	2354,085	0	202,792	202,792	99,721	0	0	0	0	0	0	0
12:20:19	-143,75	2353,579	14,97	15,088	11,277	8,799	9,28	21,2	952,565	24,581	2353,579	0	202,792	202,792	99,721	0	0	0	0	0	0	0
12:20:19	-16,284	2353,416	14,97	15,088	11,277	8,798	9,27	21,2	953,025	24,581	2353,416	0	202,792	202,792	99,721	0	0	0	0	0	0	0
12:20:19	-16,772	2353,248	14,97	14,99	11,276	8,796	9,261	21,2	953,025	24,581	2353,248	0	202,792	202,792	99,721	0	0	0	0	0	0	0
12:20:19	-51,757	2352,731	14,97	14,941	11,273	8,791	9,252	21,2	953,025	24,581	2352,731	0	202,792	202,792	99,721	0	0	0	0	0	0	0
12:20:19	77,929	2353,51	15,068	14,99	11,272	8,799	9,243	21,2	953,025	24,581	2352,731	0	202,792	202,792	99,721	0	0	0	0	0	0	0
12:20:19	0	2353,51	15,068	15,088	11,272	8,799	9,234	21,2	953,025	24,581	2352,732	0	202,792	202,792	99,721	0	0	0	0	0	0	0
12:20:19	-108,154	2352,428	14,97	14,99	11,271	8,787	9,225	21,2	953,025	24,581	2352,428	0	202,792	202,792	99,721	0	0	0	0	0	0	0
12:20:19	40,332	2352,832	15,068	14,99	11,268	8,792	9,217	21,2	953,025	24,581	2352,429	0	202,792	202,792	99,721	0	0	0	0	0	0	0
12:20:20	-15,209	2352,68	15,068	15,088	11,267	8,79	9,209	21,2	953,025	24,581	2352,429	0	202,792	202,792	99,721	0	0	0	0	0	0	0
12:20:20	-139,77	2351,282	14,922	14,941	11,267	8,776	9,2	21,2	953,025	24,581	2351,282	0	202,792	202,792	99,721	0	0	0	0	0	0	0
12:20:20	0	2351,282	14,922	14,941	11,267	8,776	9,192	21,2	953,025	24,581	2351,282	0	202,792	202,792	99,721	0	0	0	0	0	0	0
12:20:20	70,825	2351,99	15,068	14,99	11,263	8,783	9,184	21,2	953,025	24,581	2351,283	0	202,133	202,133	99,718	0	0	0	0	0	0	0
12:20:20	-191,455	2350,076	14,97	14,941	11,258	8,763	9,175	21,2	953,025	24,581	2350,076	0	202,133	202,133	99,718	0	0	0	0	0	0	0
12:20:20	125,805	2351,334	15,117	15,185	11,257	8,776	9,168	21,2	953,025	24,581	2350,077	0	202,133	202,133	99,718	0	0	0	0	0	0	0
12:20:20	-46,582	2350,868	15,068	15,088	11,257	8,771	9,16	21,2	953,025	24,581	2350,077	0	202,133	202,133	99,718	0	0	0	0	0	0	0
12:20:20	-147,07	2349,397	14,97	14,99	11,254	8,756	9,152	21,2	953,025	24,581	2349,397	0	202,133	202,133	99,718	0	0	0	0	0	0	0
12:20:20	77,954	2350,177	15,068	15,088	11,253	8,764	9,144	21,2	953,025	24,581	2349,398	0	202,133	202,133	99,718	0	0	0	0	0	0	0
12:20:20	-139,697	2348,78	14,922	14,941	11,253	8,75	9,137	21,2	953,025	24,581	2348,78	0	202,133	202,133	99,718	0	0	0	0	0	0	0
12:20:20	-46,582	2348,314	14,873	14,843	11,253	8,745	9,129	21,2	953,025	24,581	2348,314	0	202,133	202,133	99,718	0	0	0	0	0	0	0
12:20:20	-14,99	2348,164	14,873	14,843	11,252	8,743	9,121	21,2	953,025	24,581	2348,164	0	202,133	202,133	99,718	0	0	0	0	0	0	0
12:20:20	-21,484	2347,949	14,922	14,843	11,248	8,741	9,114	21,2	953,025	24,581	2347,949	0	202,133	202,133	99,718	0	0	0	0	0	0	0
12:20:20	-15,039	2347,799	14,922	14,941	11,247	8,74	9,107	21,2	953,025	24,581	2347,799	0	202,133	202,133	99,718	0	0	0	0	0	0	0
12:20:20	-7,348	2347,725	14,97	15,136	11,244	8,739	9,099	21,2	953,025	24,581	2347,725	0	202,133	202,133	99,718	0	0	0	0	0	0	0
12:20:20	-15,209	2347,573	14,97	15,088	11,244	8,737	9,092	21,2	953,025	24,581	2347,573	0	202,133	202,133	99,718	0	0	0	0	0	0	0
12:20:20	-77,88	2346,794	14,873	14,843	11,244	8,729	9,085	21,2	953,025	24,581	2346,794	0	202,133	202,133	99,718	0	0	0	0	0	0	0
12:20:20	-108,325	2345,711	14,775	14,941	11,244	8,718	9,078	21,2	953,025	24,581	2345,711	0	202,133	202,133	99,718	0	0	0	0	0	0	0
12:20:20	0	2345,711	14,775	14,843	11,244	8,718	9,071	21,2	953,025	24,581	2345,711	0	202,133	202,133	99,718	0	0	0	0	0	0	0
12:20:20	93,09	2346,642	14,873	14,795	11,244	8,728	9,064	21,2	953,025	24,581	2345,712	0	202,133	202,133	99,718	0	0	0	0	0	0	0
12:20:20	-69,067	2345,951	14,873	14,795	11,24	8,721	9,057	21,2	953,025	24,581	2345,712	0	202,133	202,133	99,718	0	0	0	0	0	0	0
12:20:20	46,533	2346,417	14,922	14,99	11,24	8,725	9,051	21,2	953,025	24,581	2345,713	0	202,133	202,133	99,718	0	0	0	0	0	0	0
12:20:20	-46,533	2345,951	14,873	14,941	11,24	8,721	9,044	21,2	953,025	24,581	2345,713	0	202,133	202,133	99,718	0	0	0	0	0	0	0
12:20:20	46,533	2346,417	14,922	14,941	11,24	8,725	9,038	21,2	953,025	24,581	2345,714	0	202,133	202,133	99,718	0	0	0	0	0	0	0
12:20:20	-46,533	2345,951	14,873	14,746	11,24	8,721	9,032	21,2	953,025	24,581	2345,715	0	202,133	202,133	99,718	0	0	0	0	0	0	0
12:20:20	0	2345,951	14,873	14,843	11,24	8,721	9,026	21,2	953,025	24,581	2345,715	0	202,133	202,133	99,718	0	0	0	0	0	0	0
12:20:20	93,09	2346,882	14,97	14,795	11,24	8,73	9,02	21,2	953,025	24,581	2345,716	0	202,133	202,133	99,718	0	0	0	0	0	0	0
12:20:20	-46,557	2346,417	14,922	14,795	11,24	8,725	9,014	21,2	953,025	24,581	2345,717	0	202,133	202,133	99,718	0	0	0	0	0	0	0
12:20:20	46,557	2346,882	14,97	14,795	11,24	8,73	9,009	21,2	953,025	24,581	2345,718	0	202,133	202,133	99,718	0	0	0	0	0	0	0
12:20:20	0	2346,882	14,97	15,088	11,24	8,73	9,003	21,2	953,025	24,581	2345,72	0	202,133	202,133	99,718	0	0	0	0	0	0	0
12:20:20	22,534	2347,108	14,922	14,941	11,244	8,733	8,998	21,2	953,025	24,581	2345,721	0	202,133	202,133	99,718	0	0	0	0	0	0	0
12:20:20	-13,916	2346,968	14,922	14,941	11,243	8,731	8,993	21,2	953,025	24,581	2345,722	0	202,133	202,133	99,718	0	0	0	0	0	0	0
12:20:20	-32,641	2346,642	14,873	14,843	11,244	8,728	8,988	21,2	953,025	24,581	2345,723	0	202,133	202,133	99,718	0	0	0	0	0	0	0
12:20:20	79,174	2347,434	14,97	15,088	11,243	8,736	8,983	21,2	953,025	24,581	2345,725	0	202,133	202,133	99,718	0	0	0	0	0	0	0
12:20:20	13,94	2347,573	14,97	14,99	11,244	8,737	8,978	21,2	953,025	24,581	2345,727	0	202,133	202,133	99,718	0	0	0	0	0	0	0
12:20:20	93,115	2348,504	15,068	15,088	11,244	8,747	8,973	21,2	953,025	24,581	2345,729	0	202,133	202,133	99,718	0	0	0	0	0	0	0
12:20:20	0	2348,504	15,068	14,99	11,244	8,747	8,969	21,2	953,025	24,581	2345,732	0	202,133	202,133	99,718	0	0	0	0	0	0	0
12:20:20	-139,672	2347,108	14,922	14,941	11,244	8,733	8,964	21,2	953,025	24,581	2345,733	0	202,133	202,133	99,718	0	0	0	0	0	0	0
12:20:20	46,557	2347,573	14,97	14,99	11,244	8,737	8,96	21,2	953,025	24,581	2345,735	0	202,133	202,133	99,718	0	0	0	0	0	0	0
12:20:20	-46,557	2347,108	14,922	14,843	11,244	8,733	8,955	21,2	953,025	24,581	2345,736	0	202,133	202,133	99,718	0	0	0	0	0	0	0
12:20:20	46,557	2347,573	14,97	15,088	11,244	8,737	8,951	21,2	953,025	24,581	2345,738	0	202,133	202,133	99,718	0	0	0	0	0	0	0
12:20:20	-93,115	2346,642	14,873	14,843	11,244	8,728	8,947	21,2	953,025	24,581	2345,739	0	202,133	202,133	99,718	0	0	0	0	0	0	0
12:20:20	93,115	2347,573	14,97	14,99	11,244	8,737	8,943	21,2	953,025	24,581	2345,741	0	202,133	202,133	99,718	0	0	0	0	0	0	0
12:20:20	-46,557	2347,108	14,922	14,941	11,244	8,733	8,938	21,2	953,025	24,581	2345,742	0	202,133	202,133	99,718	0	0	0	0	0	0	0
12:20:20	0	2347,108	14,922	14,99	11,244	8,733	8,934	21,2	953,025	24,581	2345,743	0	202,133	202,133	99,718	0	0	0	0	0	0	0
12:20:20	0	2347,108	14,922	14,99	11,244	8,733	8,93	21,2	953,025	24,581	2345,745	0	202,133	202,133	99,718	0	0	0	0	0	0	0
12:20:20	0	2347,108	14,922	14,99	11,244	8,733	8,927	21,2	953,025	24,581	2345,746	0	202,133	202,133	99,718	0	0	0	0	0	0	0
12:20:20	-46,557	2346,642	14,873	14,843	11,244	8,728	8,923	21,2	953,025	24,581	2345,747	0	202,133	202,133	99,718	0	0	0	0	0	0	0
12:20:20	-13,94	2346,503	14,873	14,941	11,243	8,726	8,919	21,2	953,025	24,581	2345,748	0	202,133	202,133	99,718	0	0	0	0	0	0	0
12:20:20	-55,126	2345,951	14,873	14,941	11,24	8,721	8,915	21,2	953,025	24,581	2345,748	0	202,133	202,133	99,718	0	0	0	0	0	0	0
12:20:20	69,067	2346,642	14,873	14,99	11,244	8,728	8,911	21,2	953,025	24,581	2345,749	0	202,133	202,133	99,718	0	0	0	0	0	0	0
12:20:20	-162,158	2345,02	14,775	14,843	11,24	8,711	8,907	21,2	953,025	24,581	2345,02	0	202,133	202,133	99,718	0	0	0	0	0	0	0
12:20:20	139,624	2346,417	14,922	14,99	11,24	8,725	8,904	21,2	953,025	24,581	2345,022	0	202,133	202,133	99,718	0	0	0	0	0	0	0
12:20:20	-46,533	2345,951	14,873	14,843	11,24	8,721	8,9	21,2	953,025	24,581	2345,023	0	202,133	202,133	99,718	0	0	0	0	0	0	0
12:20:20	55,126	2346,503	14,873	14,795	11,243	8,726	8,897	21,2	953,025	24,581	2345,024	0	202,133	202,133	99,718	0	0	0	0	0	0	0
12:20:20	-8,593	2346,417	14,922	14,99	11,24	8,725	8,893	21,2	953,025	24,581	2345,026	0	202,133	202,133	99,718	0	0	0	0	0	0	0
12:20:20	0	2346,417	14,922	14,941	11,24	8,725	8,89	21,2	953,025	24,581	2345,027	0	202,133	202,133	99,718	0	0	0	0	0	0	0
12:20:20	8,593	2346,503	14,873	14,795	11,243	8,726	8,887	21,2	953,025	24,581	2345,029	0	202,133	202,133	99,718	0	0	0	0	0	0	0
12:20:20	0	2346,503	14,873	14,795	11,243	8,726	8,884	21,2	953,025	24,581	2345,03	0	202,133	202,133	99,718	0	0	0	0	0	0	0
12:20:20	46,582	2346,968	14,922	14,843	11,243	8,731	8,881	21,2	953,025	24,581	2345,032	0	202,133	202,133	99,718	0	0	0	0	0	0	0
12:20:20	46,533	2347,434	14,97	14,99	11,243	8,736	8,878	21,2	953,025	24,581	2345,035	0	202,133	202,133	99,718	0	0	0	0	0	0	0
12:20:20	-148,242	2345,951	14,873	14,843	11,24	8,721	8,875	21,2	953,025	24,581	2345,036	0	202,133	202,133	99,718	0	0	0	0	0	0	0
12:20:20	162,182	2347,573	14,97	15,088	11,244	8,737	8,872	21,2	953,025	24,581	2345,038	0	202,133	202,133	99,718	0	0	0	0	0	0	0
12:20:20	-77,88	2346,794	14,873	14,941	11,244	8,729	8,869	21,2	953,025	24,581	2345,04	0	202,133	202,133	99,718	0	0	0	0	0	0	0
12:20:20	46,557	2347,26	14,922	14,941	11,244	8,734	8,867	21,2	953,025	24,581	2345,042	0	202,133	202,133	99,718	0	0	0	0	0	0	0
12:20:20	124,438	2348,504	15,068	15,136	11,244	8,747	8,864	21,2	953,025	24,581	2345,045	0	202,133	202,133	99,718	0	0	0	0	0	0	0
12:20:20	-93,115	2347,573	14,97	14,99	11,244	8,737	8,862	21,2	953,025	24,581	2345,048	0	202,133	202,133	99,718	0	0	0	0	0	0	0
12:20:20	93,115	2348,504	15,068	15,136	11,244	8,747	8,86	21,2	953,025	24,581	2345,051	0	202,133	202,133	99,718	0	0	0	0	0	0	0
12:20:20	0	2348,504	15,068	15,136	11,244	8,747	8,857	21,2	953,025	24,581	2345,055	0	202,133	202,133	99,718	0	0	0	0	0	0	0
12:20:20	-93,115	2347,573	14,97	14,99	11,244	8,737	8,855	21,2	953,025	24,581	2345,057	0	202,133	202,133	99,718	0	0	0	0	0	0	0
12:20:20	93,115	2348,504	15,068	15,088	11,244	8,747	8,853	21,2	953,025	24,581	2345,061	0	202,133	202,133	99,718	0	0	0	0	0	0	0
12:20:20	-93,115	2347,573	14,97	15,088	11,244	8,737	8,851	21,2	953,025	24,581	2345,063	0	202,133	202,133	99,718	0	0	0	0	0	0	0
12:20:20	-93,115	2346,642	14,873	14,843	11,244	8,728	8,848	21,2	953,025	24,581	2345,065	0	202,133	202,133	99,718	0	0	0	0	0	0	0
12:20:20	46,557	2347,108	14,922	14,941	11,244	8,733	8,846	21,2	953,025	24,581	2345,067	0	202,133	202,133	99,718	0	0	0	0	0	0	0
12:20:20	-69,091	2346,417	14,922	14,99	11,24	8,725	8,844	21,2	953,025	24,581	2345,068	0	202,133	202,133	99,718	0	0	0	0	0	0	0
12:20:20	0	2346,417	14,922	14,99	11,24	8,725	8,841	21,2	953,025	24,581	2345,069	0	202,133	202,133	99,718	0	0	0	0	0	0	0
12:20:20	0	2346,417	14,922	14,99	11,24	8,725	8,839	21,2	953,025	24,581	2345,071	0	202,133	202,133	99,718	0	0	0	0	0	0	0
12:20:20	-46,533	2345,951	14,873	14,941	11,24	8,721	8,837	21,2	953,025	24,581	2345,072	0	202,133	202,133	99,718	0	0	0	0	0	0	0
12:20:20	-93,09	2345,02	14,775	14,795	11,24	8,711	8,834	21,2	953,025	24,581	2345,02	0	202,133	202,133	99,718	0	0	0	0	0	0	0
12:20:20	139,624	2346,417	14,922	15,088	11,24	8,725	8,832	21,2	953,025	24,581	2345,022	0	202,133	202,133	99,718	0	0	0	0	0	0	0
12:20:20	-46,533	2345,951	14,873	14,795	11,24	8,721	8,83	21,2	953,025	24,581	2345,023	0	202,133	202,133	99,718	0	0	0	0	0	0	0
12:20:20	0	2345,951	14,873	14,99	11,24	8,721	8,828	21,2	953,025	24,581	2345,024	0	202,133	202,133	99,718	0	0	0	0	0	0	0
12:20:20	93,09	2346,882	14,97	14,99	11,24	8,73	8,826	21,2	953,025	24,581	2345,026	0	202,133	202,133	99,718	0	0	0	0	0	0	0
12:20:20	-93,09	2345,951	14,873	14,941	11,24	8,721	8,824	21,2	953,025	24,581	2345,027	0	202,133	202,133	99,718	0	0	0	0	0	0	0
12:20:20	46,533	2346,417	14,922	14,99	11,24	8,725	8,822	21,2	953,025	24,581	2345,028	0	202,133	202,133	99,718	0	0	0	0	0	0	0
12:20:20	0	2346,417	14,922	14,99	11,24	8,725	8,82	21,2	953,025	24,581	2345,03	0	202,133	202,133	99,718	0	0	0	0	0	0	0
12:20:20	-139,624	2345,02	14,775	14,795	11,24	8,711	8,818	21,2	953,025	24,581	2345,02	0	202,133	202,133	99,718	0	0	0	0	0	0	0
12:20:20	139,624	2346,417	14,922	14,99	11,24	8,725	8,816	21,2	953,025	24,581	2345,022	0	202,133	202,133	99,718	0	0	0	0	0	0	0
12:20:20	0	2346,417	14,922	15,136	11,24	8,725	8,814	21,2	953,025	24,581	2345,023	0	202,133	202,133	99,718	0	0	0	0	0	0	0
12:20:20	46,557	2346,882	14,97	15,136	11,24	8,73	8,813	21,2	953,025	24,581	2345,025	0	202,133	202,133	99,718	0	0	0	0	0	0	0
12:20:20	0	2346,882	14,97	14,99	11,24	8,73	8,811	21,2	953,025	24,581	2345,027	0	202,133	202,133	99,718	0	0	0	0	0	0	0
12:20:20	139,697	2348,279	15,117	15,136	11,24	8,745	8,81	21,2	953,025	24,581	2345,03	0	202,133	202,133	99,718	0	0	0	0	0	0	0
12:20:20	-46,557	2347,814	15,068	14,99	11,24	8,74	8,808	21,2	953,025	24,581	2345,033	0	202,133	202,133	99,718	0	0	0	0	0	0	0
12:20:20	-117,163	2346,642	14,873	14,795	11,244	8,728	8,807	21,1	952,565	24,581	2345,035	0	202,133	202,133	99,718	0	0	0	0	0	0	0
12:20:20	188,012	2348,522	15,068	15,088	11,244	8,747	8,806	21,1	952,565	24,581	2345,038	0	202,133	202,133	99,718	0	0	0	0	0	0	0
12:20:20	-93,139	2347,591	14,97	14,99	11,244	8,738	8,804	21,1	952,565	24,581	2345,041	0	202,133	202,133	99,718	0	0	0	0	0	0	0
12:20:20	0	2347,591	14,97	14,941	11,244	8,738	8,803	21,1	952,565	24,581	2345,043	0	202,133	202,133	99,718	0	0	0	0	0	0	0
12:20:20	93,139	2348,522	15,068	15,088	11,244	8,747	8,802	21,1	952,565	24,581	2345,047	0	202,133	202,133	99,718	0	0	0	0	0	0	0
12:20:20	-93,139	2347,591	14,97	14,99	11,244	8,738	8,801	21,1	952,565	24,581	2345,049	0	202,133	202,133	99,718	0	0	0	0	0	0	0
12:20:20	-46,557	2347,125	14,922	14,843	11,244	8,733	8,799	21,1	952,565	24,581	2345,051	0	202,133	202,133	99,718	0	0	0	0	0	0	0
12:20:20	0	2347,125	14,922	14,99	11,244	8,733	8,798	21,1	952,565	24,581	2345,054	0	202,133	202,133	99,718	0	0	0	0	0	0	0
12:20:20	0	2347,125	14,922	14,941	11,244	8,733	8,797	21,1	952,565	24,581	2345,056	0	202,133	202,133	99,718	0	0	0	0	0	0	0
12:20:20	0	2347,125	14,922	14,99	11,244	8,733	8,795	21,1	952,565	24,581	2345,058	0	202,133	202,133	99,718	0	0	0	0	0	0	0
12:20:21	-13,94	2346,986	14,922	14,941	11,243	8,731	8,794	21,1	952,565	24,581	2345,06	0	201,733	201,733	99,716	0	0	0	0	0	0	0
12:20:21	0	2346,986	14,922	14,99	11,243	8,731	8,793	21,1	952,565	24,581	2345,062	0	201,733	201,733	99,716	0	0	0	0	0	0	0
12:20:21	0	2346,986	14,922	14,941	11,243	8,731	8,792	21,1	952,565	24,581	2345,064	0	201,733	201,733	99,716	0	0	0	0	0	0	0
12:20:21	46,557	2347,451	14,97	15,088	11,243	8,736	8,791	21,1	952,565	24,581	2345,066	0	201,733	201,733	99,716	0	0	0	0	0	0	0
12:20:21	-46,557	2346,986	14,922	14,99	11,243	8,731	8,789	21,1	952,565	24,581	2345,068	0	201,733	201,733	99,716	0	0	0	0	0	0	0
12:20:21	13,94	2347,125	14,922	14,99	11,244	8,733	8,788	21,1	952,565	24,581	2345,07	0	201,733	201,733	99,716	0	0	0	0	0	0	0
12:20:21	0	2347,125	14,922	14,99	11,244	8,733	8,787	21,1	952,565	24,581	2345,073	0	201,733	201,733	99,716	0	0	0	0	0	0	0
12:20:21	-13,94	2346,986	14,922	15,088	11,243	8,731	8,786	21,1	952,565	24,581	2345,075	0	201,733	201,733	99,716	0	0	0	0	0	0	0
12:20:21	-55,151	2346,434	14,922	14,941	11,24	8,726	8,785	21,1	952,565	24,581	2345,076	0	201,733	201,733	99,716	0	0	0	0	0	0	0
12:20:21	-139,648	2345,038	14,775	14,746	11,24	8,711	8,784	21,1	952,565	24,581	2345,038	0	201,733	201,733	99,716	0	0	0	0	0	0	0
12:20:21	93,09	2345,969	14,873	14,843	11,24	8,721	8,782	21,1	952,565	24,581	2345,039	0	201,733	201,733	99,716	0	0	0	0	0	0	0
12:20:21	0	2345,969	14,873	14,746	11,24	8,721	8,781	21,1	952,565	24,581	2345,04	0	201,733	201,733	99,716	0	0	0	0	0	0	0
12:20:21	0	2345,969	14,873	14,795	11,24	8,721	8,78	21,1	952,565	24,581	2345,041	0	201,733	201,733	99,716	0	0	0	0	0	0	0
12:20:21	0	2345,969	14,873	14,843	11,24	8,721	8,779	21,1	952,565	24,581	2345,042	0	201,733	201,733	99,716	0	0	0	0	0	0	0
12:20:21	46,557	2346,434	14,922	14,941	11,24	8,726	8,778	21,1	952,565	24,581	2345,043	0	201,733	201,733	99,716	0	0	0	0	0	0	0
12:20:21	46,557	2346,9	14,97	15,088	11,24	8,73	8,777	21,1	952,565	24,581	2345,045	0	201,733	201,733	99,716	0	0	0	0	0	0	0
12:20:21	-46,557	2346,434	14,922	14,843	11,24	8,726	8,776	21,1	952,565	24,581	2345,046	0	201,733	201,733	99,716	0	0	0	0	0	0	0
12:20:21	0	2346,434	14,922	14,941	11,24	8,726	8,775	21,1	952,565	24,581	2345,048	0	201,733	201,733	99,716	0	0	0	0	0	0	0
12:20:21	46,557	2346,9	14,97	14,941	11,24	8,73	8,774	21,1	952,565	24,581	2345,05	0	201,733	201,733	99,716	0	0	0	0	0	0	0
12:20:21	-93,115	2345,969	14,873	14,795	11,24	8,721	8,773	21,1	952,565	24,581	2345,051	0	201,733	201,733	99,716	0	0	0	0	0	0	0
12:20:21	0	2345,969	14,873	14,843	11,24	8,721	8,772	21,1	952,565	24,581	2345,052	0	201,733	201,733	99,716	0	0	0	0	0	0	0
12:20:21	46,557	2346,434	14,922	14,941	11,24	8,726	8,771	21,1	952,565	24,581	2345,053	0	201,733	201,733	99,716	0	0	0	0	0	0	0
12:20:21	46,557	2346,9	14,97	14,941	11,24	8,73	8,77	21,1	952,565	24,581	2345,055	0	201,733	201,733	99,716	0	0	0	0	0	0	0
12:20:21	0	2346,9	14,97	14,99	11,24	8,73	8,769	21,1	952,565	24,581	2345,057	0	201,733	201,733	99,716	0	0	0	0	0	0	0
12:20:21	0	2346,9	14,97	14,99	11,24	8,73	8,769	21,1	952,565	24,581	2345,059	0	201,733	201,733	99,716	0	0	0	0	0	0	0
12:20:21	0	2346,9	14,97	15,136	11,24	8,73	8,768	21,1	952,565	24,581	2345,061	0	201,733	201,733	99,716	0	0	0	0	0	0	0
12:20:21	8,593	2346,986	14,922	14,99	11,243	8,731	8,767	21,1	952,565	24,581	2345,063	0	201,733	201,733	99,716	0	0	0	0	0	0	0
12:20:21	84,545	2347,831	15,068	14,99	11,24	8,74	8,767	21,1	952,565	24,581	2345,065	0	201,733	201,733	99,716	0	0	0	0	0	0	0
12:20:21	-93,139	2346,9	14,97	14,99	11,24	8,73	8,766	21,1	952,565	24,581	2345,067	0	201,733	201,733	99,716	0	0	0	0	0	0	0
12:20:21	208,789	2348,988	15,117	15,136	11,244	8,752	8,766	21,1	952,565	24,581	2345,071	0	201,733	201,733	99,716	0	0	0	0	0	0	0
12:20:21	-46,557	2348,522	15,068	15,136	11,244	8,747	8,765	21,1	952,565	24,581	2345,074	0	201,733	201,733	99,716	0	0	0	0	0	0	0
12:20:21	0	2348,522	15,068	15,088	11,244	8,747	8,765	21,1	952,565	24,581	2345,078	0	201,733	201,733	99,716	0	0	0	0	0	0	0
12:20:21	0	2348,522	15,068	15,136	11,244	8,747	8,765	21,1	952,565	24,581	2345,081	0	201,733	201,733	99,716	0	0	0	0	0	0	0
12:20:21	46,557	2348,988	15,117	15,185	11,244	8,752	8,764	21,1	952,565	24,581	2345,085	0	201,733	201,733	99,716	0	0	0	0	0	0	0
12:20:21	-46,557	2348,522	15,068	14,99	11,244	8,747	8,764	21,1	952,565	24,581	2345,089	0	201,733	201,733	99,716	0	0	0	0	0	0	0
12:20:21	0	2348,522	15,068	15,088	11,244	8,747	8,764	21,1	952,565	24,581	2345,092	0	201,733	201,733	99,716	0	0	0	0	0	0	0
12:20:21	-139,697	2347,125	14,922	14,843	11,244	8,733	8,763	21,1	952,565	24,581	2345,094	0	201,733	201,733	99,716	0	0	0	0	0	0	0
12:20:21	46,557	2347,591	14,97	14,843	11,244	8,738	8,763	21,1	952,565	24,581	2345,097	0	201,733	201,733	99,716	0	0	0	0	0	0	0
12:20:21	0	2347,591	14,97	15,088	11,244	8,738	8,762	21,1	952,565	24,581	2345,099	0	201,733	201,733	99,716	0	0	0	0	0	0	0
12:20:21	0	2347,591	14,97	14,99	11,244	8,738	8,762	21,1	952,565	24,581	2345,102	0	201,733	201,733	99,716	0	0	0	0	0	0	0
12:20:21	-60,498	2346,986	14,922	14,99	11,243	8,731	8,761	21,1	952,565	24,581	2345,104	0	201,733	201,733	99,716	0	0	0	0	0	0	0
12:20:21	139,697	2348,383	15,068	15,185	11,243	8,746	8,761	21,1	952,565	24,581	2345,107	0	201,733	201,733	99,716	0	0	0	0	0	0	0
12:20:21	-139,697	2346,986	14,922	15,088	11,243	8,731	8,76	21,1	952,565	24,581	2345,109	0	201,733	201,733	99,716	0	0	0	0	0	0	0
12:20:21	0	2346,986	14,922	15,088	11,243	8,731	8,76	21,1	952,565	24,581	2345,111	0	201,733	201,733	99,716	0	0	0	0	0	0	0
12:20:21	-46,557	2346,52	14,873	14,941	11,243	8,727	8,759	21,1	952,565	24,581	2345,112	0	201,733	201,733	99,716	0	0	0	0	0	0	0
12:20:21	-55,151	2345,969	14,873	14,941	11,24	8,721	8,758	21,1	952,565	24,581	2345,113	0	201,733	201,733	99,716	0	0	0	0	0	0	0
12:20:21	69,091	2346,66	14,873	14,941	11,244	8,728	8,758	21,1	952,565	24,581	2345,115	0	201,733	201,733	99,716	0	0	0	0	0	0	0
12:20:21	-124,438	2345,415	14,726	14,648	11,244	8,715	8,757	21,1	952,565	24,581	2345,115	0	201,733	201,733	99,716	0	0	0	0	0	0	0
12:20:21	124,438	2346,66	14,873	14,941	11,244	8,728	8,756	21,1	952,565	24,581	2345,117	0	201,733	201,733	99,716	0	0	0	0	0	0	0
12:20:21	-22,534	2346,434	14,922	15,088	11,24	8,726	8,756	21,1	952,565	24,581	2345,118	0	201,733	201,733	99,716	0	0	0	0	0	0	0
12:20:21	46,557	2346,9	14,97	15,185	11,24	8,73	8,755	21,1	952,565	24,581	2345,12	0	201,733	201,733	99,716	0	0	0	0	0	0	0
12:20:21	93,139	2347,831	15,068	15,136	11,24	8,74	8,755	21,1	952,565	24,581	2345,122	0	201,733	201,733	99,716	0	0	0	0	0	0	0
12:20:21	-139,697	2346,434	14,922	14,99	11,24	8,726	8,754	21,1	952,565	24,581	2345,124	0	201,733	201,733	99,716	0	0	0	0	0	0	0
12:20:21	46,557	2346,9	14,97	15,136	11,24	8,73	8,754	21,1	952,565	24,581	2345,126	0	201,733	201,733	99,716	0	0	0	0	0	0	0
12:20:21	-46,557	2346,434	14,922	14,99	11,24	8,726	8,753	21,1	952,565	24,581	2345,127	0	201,733	201,733	99,716	0	0	0	0	0	0	0
12:20:21	0	2346,434	14,922	15,088	11,24	8,726	8,753	21,1	952,565	24,581	2345,128	0	201,733	201,733	99,716	0	0	0	0	0	0	0
12:20:21	46,557	2346,9	14,97	14,99	11,24	8,73	8,752	21,1	952,565	24,581	2345,13	0	201,733	201,733	99,716	0	0	0	0	0	0	0
12:20:21	-93,115	2345,969	14,873	14,843	11,24	8,721	8,752	21,1	952,565	24,581	2345,131	0	201,733	201,733	99,716	0	0	0	0	0	0	0
12:20:21	93,115	2346,9	14,97	15,088	11,24	8,73	8,751	21,1	952,565	24,581	2345,133	0	201,733	201,733	99,716	0	0	0	0	0	0	0
12:20:21	-46,557	2346,434	14,922	14,941	11,24	8,726	8,751	21,1	952,565	24,581	2345,135	0	201,733	201,733	99,716	0	0	0	0	0	0	0
12:20:21	-46,557	2345,969	14,873	14,795	11,24	8,721	8,75	21,1	952,565	24,581	2345,135	0	201,733	201,733	99,716	0	0	0	0	0	0	0
12:20:21	93,115	2346,9	14,97	14,99	11,24	8,73	8,75	21,1	952,565	24,581	2345,137	0	201,733	201,733	99,716	0	0	0	0	0	0	0
12:20:21	-93,115	2345,969	14,873	14,843	11,24	8,721	8,749	21,1	952,565	24,581	2345,138	0	201,733	201,733	99,716	0	0	0	0	0	0	0
12:20:21	0	2345,969	14,873	14,843	11,24	8,721	8,749	21,1	952,565	24,581	2345,139	0	201,733	201,733	99,716	0	0	0	0	0	0	0
12:20:21	0	2345,969	14,873	14,843	11,24	8,721	8,748	21,1	952,565	24,581	2345,139	0	201,733	201,733	99,716	0	0	0	0	0	0	0
12:20:21	-139,648	2344,572	14,726	14,599	11,24	8,706	8,747	21,1	952,565	24,581	2344,572	0	201,733	201,733	99,716	0	0	0	0	0	0	0
12:20:21	139,648	2345,969	14,873	14,746	11,24	8,721	8,747	21,1	952,565	24,581	2344,574	0	201,733	201,733	99,716	0	0	0	0	0	0	0
12:20:21	-93,09	2345,038	14,775	14,746	11,24	8,711	8,746	21,1	952,565	24,581	2344,574	0	201,733	201,733	99,716	0	0	0	0	0	0	0
12:20:21	93,09	2345,969	14,873	14,843	11,24	8,721	8,746	21,1	952,565	24,581	2344,576	0	201,733	201,733	99,716	0	0	0	0	0	0	0
12:20:21	46,557	2346,434	14,922	14,99	11,24	8,726	8,745	21,1	952,565	24,581	2344,577	0	201,733	201,733	99,716	0	0	0	0	0	0	0
12:20:21	0	2346,434	14,922	14,843	11,24	8,726	8,745	21,1	952,565	24,581	2344,579	0	201,733	201,733	99,716	0	0	0	0	0	0	0
12:20:21	0	2346,434	14,922	15,088	11,24	8,726	8,744	21,1	952,565	24,581	2344,581	0	201,733	201,733	99,716	0	0	0	0	0	0	0
12:20:21	-46,557	2345,969	14,873	14,843	11,24	8,721	8,744	21,1	952,565	24,581	2344,583	0	201,733	201,733	99,716	0	0	0	0	0	0	0
12:20:21	46,557	2346,434	14,922	15,088	11,24	8,726	8,744	21,1	952,565	24,581	2344,585	0	201,733	201,733	99,716	0	0	0	0	0	0	0
12:20:21	0	2346,434	14,922	15,088	11,24	8,726	8,743	21,1	952,565	24,581	2344,587	0	201,733	201,733	99,716	0	0	0	0	0	0	0
12:20:21	-46,557	2345,969	14,873	14,843	11,24	8,721	8,743	21,1	952,565	24,581	2344,588	0	201,733	201,733	99,716	0	0	0	0	0	0	0
12:20:21	93,115	2346,9	14,97	15,088	11,24	8,73	8,743	21,1	952,565	24,581	2344,59	0	201,733	201,733	99,716	0	0	0	0	0	0	0
12:20:21	-46,557	2346,434	14,922	14,99	11,24	8,726	8,742	21,1	952,565	24,581	2344,592	0	201,733	201,733	99,716	0	0	0	0	0	0	0
12:20:21	46,557	2346,9	14,97	14,99	11,24	8,73	8,742	21,1	952,565	24,581	2344,595	0	201,733	201,733	99,716	0	0	0	0	0	0	0
12:20:21	93,139	2347,831	15,068	15,136	11,24	8,74	8,742	21,1	952,565	24,581	2344,598	0	201,733	201,733	99,716	0	0	0	0	0	0	0
12:20:21	-93,139	2346,9	14,97	15,088	11,24	8,73	8,742	21,1	952,565	24,581	2344,6	0	201,733	201,733	99,716	0	0	0	0	0	0	0
12:20:21	-186,206	2345,038	14,775	14,795	11,24	8,711	8,741	21,1	952,565	24,581	2344,601	0	201,733	201,733	99,716	0	0	0	0	0	0	0
12:20:21	241,357	2347,451	14,97	15,088	11,243	8,736	8,741	21,1	952,565	24,581	2344,604	0	201,733	201,733	99,716	0	0	0	0	0	0	0
12:20:21	-55,151	2346,9	14,97	15,136	11,24	8,73	8,741	21,1	952,565	24,581	2344,606	0	201,733	201,733	99,716	0	0	0	0	0	0	0
12:20:21	0	2346,9	14,97	14,99	11,24	8,73	8,741	21,1	952,565	24,581	2344,608	0	201,733	201,733	99,716	0	0	0	0	0	0	0
12:20:21	-46,557	2346,434	14,922	14,941	11,24	8,726	8,74	21,1	952,565	24,581	2344,61	0	201,733	201,733	99,716	0	0	0	0	0	0	0
12:20:21	0	2346,434	14,922	15,136	11,24	8,726	8,74	21,1	952,565	24,581	2344,612	0	201,733	201,733	99,716	0	0	0	0	0	0	0
12:20:21	46,557	2346,9	14,97	15,088	11,24	8,73	8,74	21,1	952,565	24,581	2344,615	0	201,733	201,733	99,716	0	0	0	0	0	0	0
12:20:21	-93,115	2345,969	14,873	14,941	11,24	8,721	8,739	21,1	952,565	24,581	2344,616	0	201,733	201,733	99,716	0	0	0	0	0	0	0
12:20:21	46,557	2346,434	14,922	14,99	11,24	8,726	8,739	21,1	952,565	24,581	2344,618	0	201,733	201,733	99,716	0	0	0	0	0	0	0
12:20:21	-46,557	2345,969	14,873	14,843	11,24	8,721	8,739	21,1	952,565	24,581	2344,619	0	201,733	201,733	99,716	0	0	0	0	0	0	0
12:20:21	46,557	2346,434	14,922	14,99	11,24	8,726	8,739	21,1	952,565	24,581	2344,621	0	201,733	201,733	99,716	0	0	0	0	0	0	0
12:20:21	-46,557	2345,969	14,873	14,843	11,24	8,721	8,738	21,1	952,565	24,581	2344,622	0	201,733	201,733	99,716	0	0	0	0	0	0	0
12:20:21	0	2345,969	14,873	14,99	11,24	8,721	8,738	21,1	952,565	24,581	2344,624	0	201,733	201,733	99,716	0	0	0	0	0	0	0
12:20:21	46,557	2346,434	14,922	14,99	11,24	8,726	8,738	21,1	952,565	24,581	2344,626	0	201,733	201,733	99,716	0	0	0	0	0	0	0
12:20:21	0	2346,434	14,922	15,136	11,24	8,726	8,737	21,1	952,565	24,581	2344,628	0	201,733	201,733	99,716	0	0	0	0	0	0	0
12:20:21	-46,557	2345,969	14,873	14,843	11,24	8,721	8,737	21,1	952,565	24,581	2344,629	0	201,733	201,733	99,716	0	0	0	0	0	0	0
12:20:21	0	2345,969	14,873	14,941	11,24	8,721	8,737	21,1	952,565	24,581	2344,63	0	201,733	201,733	99,716	0	0	0	0	0	0	0
12:20:21	93,115	2346,9	14,97	15,136	11,24	8,73	8,737	21,1	952,565	24,581	2344,633	0	201,733	201,733	99,716	0	0	0	0	0	0	0
12:20:21	0	2346,9	14,97	15,136	11,24	8,73	8,737	21,1	952,565	24,581	2344,635	0	201,733	201,733	99,716	0	0	0	0	0	0	0
12:20:21	93,139	2347,831	15,068	15,185	11,24	8,74	8,737	21,1	952,565	24,581	2344,638	0	201,733	201,733	99,716	0	0	0	0	0	0	0
12:20:22	255,395	2350,385	15,263	15,332	11,244	8,766	8,737	21,1	952,565	24,581	2344,644	0	201,733	201,733	99,716	0	0	0	0	0	0	0
12:20:22	294,824	2353,333	15,556	15,674	11,244	8,797	8,738	21,1	952,565	24,581	2344,653	0	201,733	201,733	99,716	0	0	0	0	0	0	0
12:20:22	409,497	2357,428	15,898	16,162	11,249	8,839	8,74	21,1	952,565	24,581	2344,666	0	201,733	201,733	99,716	0	0	0	0	0	0	0
12:20:22	478,71	2362,215	16,24	16,504	11,258	8,888	8,743	21,1	952,565	24,581	2344,683	0	201,733	201,733	99,716	0	0	0	0	0	0	0
12:20:22	452,563	2366,741	16,435	16,748	11,273	8,935	8,747	21,1	952,565	24,581	2344,705	0	201,733	201,733	99,716	0	0	0	0	0	0	0
12:20:22	469,555	2371,437	16,582	17,041	11,291	8,983	8,752	21,1	952,565	24,581	2344,732	0	201,733	201,733	99,716	0	0	0	0	0	0	0
12:20:22	582,324	2377,26	16,728	17,236	11,316	9,043	8,757	21,1	952,565	24,581	2344,765	0	201,733	201,733	99,716	0	0	0	0	0	0	0
12:20:22	731,518	2384,575	17,07	17,627	11,339	9,119	8,764	21,1	952,565	24,581	2344,804	0	201,733	201,733	99,716	0	0	0	0	0	0	0
12:20:22	719,653	2391,772	17,314	17,969	11,367	9,193	8,773	21,1	952,565	24,581	2344,851	0	201,733	201,733	99,716	0	0	0	0	0	0	0
12:20:22	541,723	2397,189	17,314	18,115	11,397	9,249	8,782	21,1	952,565	24,581	2344,904	0	201,733	201,733	99,716	0	0	0	0	0	0	0
12:20:22	889,477	2406,084	17,656	18,506	11,429	9,341	8,793	21,1	952,565	24,581	2344,965	0	201,733	201,733	99,716	0	0	0	0	0	0	0
12:20:22	611,572	2412,199	17,705	18,799	11,461	9,404	8,805	21,1	952,565	24,581	2345,032	0	201,733	201,733	99,716	0	0	0	0	0	0	0
12:20:22	848,974	2420,689	17,998	18,945	11,493	9,491	8,819	21,1	952,565	24,581	2345,108	0	201,733	201,733	99,716	0	0	0	0	0	0	0
12:20:22	697,265	2427,662	18,144	18,994	11,524	9,563	8,833	21,1	952,565	24,581	2345,191	0	201,733	201,733	99,716	0	0	0	0	0	0	0
12:20:22	872,851	2436,39	18,388	19,336	11,56	9,653	8,849	21,1	952,565	24,581	2345,282	0	201,733	201,733	99,716	0	0	0	0	0	0	0
12:20:22	664,575	2443,036	18,388	19,482	11,597	9,722	8,866	21,1	952,565	24,581	2345,38	0	201,733	201,733	99,716	0	0	0	0	0	0	0
12:20:22	770,947	2450,745	18,486	19,531	11,636	9,801	8,885	21,1	952,565	24,581	2345,485	0	201,733	201,733	99,716	0	0	0	0	0	0	0
12:20:22	878,808	2459,534	18,633	19,58	11,677	9,892	8,904	21,1	952,565	24,581	2345,599	0	201,733	201,733	99,716	0	0	0	0	0	0	0
12:20:22	777,099	2467,305	18,681	19,678	11,718	9,972	8,925	21,1	952,565	24,581	2345,721	0	201,733	201,733	99,716	0	0	0	0	0	0	0
12:20:22	810,009	2475,405	18,828	19,824	11,756	10,055	8,947	21,1	952,565	24,581	2345,85	0	201,733	201,733	99,716	0	0	0	0	0	0	0
12:20:22	857,617	2483,981	19,023	19,922	11,794	10,144	8,971	21,1	952,565	24,581	2345,989	0	201,733	201,733	99,716	0	0	0	0	0	0	0
12:20:22	902,099	2493,002	19,267	20,166	11,831	10,237	8,996	21,1	952,565	24,581	2346,136	0	201,733	201,733	99,716	0	0	0	0	0	0	0
12:20:22	764,477	2500,647	19,365	20,41	11,869	10,315	9,022	21,1	952,565	24,581	2346,29	0	201,733	201,733	99,716	0	0	0	0	0	0	0
12:20:22	1014,648	2510,793	19,804	20,703	11,902	10,42	9,049	21,1	952,565	24,581	2346,455	0	201,733	201,733	99,716	0	0	0	0	0	0	0
12:20:22	541,064	2516,204	19,756	20,752	11,935	10,476	9,077	21,1	952,565	24,581	2346,624	0	201,733	201,733	99,716	0	0	0	0	0	0	0
12:20:22	768,286	2523,887	19,853	20,703	11,973	10,555	9,106	21,1	952,565	24,581	2346,802	0	201,733	201,733	99,716	0	0	0	0	0	0	0
12:20:22	910,156	2532,988	20,097	20,947	12,011	10,649	9,136	21,1	952,565	24,581	2346,988	0	201,733	201,733	99,716	0	0	0	0	0	0	0
12:20:22	749,438	2540,483	20,097	20,947	12,053	10,726	9,167	21,1	952,565	24,581	2347,182	0	201,733	201,733	99,716	0	0	0	0	0	0	0
12:20:22	735,131	2547,834	20,146	21,142	12,092	10,802	9,199	21,1	952,565	24,581	2347,382	0	201,733	201,733	99,716	0	0	0	0	0	0	0
12:20:22	759,252	2555,426	20,244	21,142	12,129	10,88	9,232	21,1	952,565	24,581	2347,59	0	201,733	201,733	99,716	0	0	0	0	0	0	0
12:20:22	779,882	2563,225	20,293	21,142	12,17	10,961	9,266	21,1	952,565	24,581	2347,806	0	201,733	201,733	99,716	0	0	0	0	0	0	0
12:20:22	786,718	2571,092	20,488	21,435	12,204	11,042	9,301	21,1	952,565	24,581	2348,029	0	201,733	201,733	99,716	0	0	0	0	0	0	0
12:20:22	800,878	2579,101	20,635	21,631	12,241	11,124	9,337	21,1	952,565	24,581	2348,26	0	201,733	201,733	99,716	0	0	0	0	0	0	0
12:20:22	1056,201	2589,663	21,074	21,68	12,276	11,233	9,374	21,1	952,565	24,581	2348,502	0	201,733	201,733	99,716	0	0	0	0	0	0	0
12:20:22	751,879	2597,182	21,269	21,972	12,307	11,311	9,412	21,1	952,565	24,581	2348,75	0	201,733	201,733	99,716	0	0	0	0	0	0	0
12:20:22	824,658	2605,429	21,611	22,217	12,335	11,396	9,451	21,1	952,565	24,581	2349,007	0	201,733	201,733	99,716	0	0	0	0	0	0	0
12:20:22	805,078	2613,479	21,855	22,461	12,367	11,479	9,491	21,1	952,565	24,581	2349,272	0	201,733	201,733	99,716	0	0	0	0	0	0	0
12:20:22	592,407	2619,403	21,904	22,461	12,397	11,54	9,531	21,1	952,565	24,581	2349,542	0	201,733	201,733	99,716	0	0	0	0	0	0	0
12:20:22	804,345	2627,447	22,148	22,656	12,429	11,623	9,572	21,1	952,565	24,581	2349,82	0	201,733	201,733	99,716	0	0	0	0	0	0	0
12:20:22	612,255	2633,569	22,197	22,803	12,461	11,686	9,613	21,1	952,565	24,581	2350,104	0	201,733	201,733	99,716	0	0	0	0	0	0	0
12:20:22	681,127	2640,381	22,295	22,705	12,493	11,756	9,655	21,1	952,565	24,581	2350,394	0	201,733	201,733	99,716	0	0	0	0	0	0	0
12:20:22	610,791	2646,489	22,295	22,705	12,528	11,819	9,698	21,1	952,565	24,581	2350,69	0	201,733	201,733	99,716	0	0	0	0	0	0	0
12:20:22	585,815	2652,347	22,295	22,558	12,561	11,879	9,741	21,1	952,565	24,581	2350,992	0	201,733	201,733	99,716	0	0	0	0	0	0	0
12:20:22	724,072	2659,588	22,539	22,851	12,588	11,954	9,784	21,1	952,565	24,581	2351,3	0	201,733	201,733	99,716	0	0	0	0	0	0	0
12:20:22	503,149	2664,619	22,637	22,998	12,61	12,006	9,828	21,1	952,565	24,581	2351,614	0	201,733	201,733	99,716	0	0	0	0	0	0	0
12:20:22	665,966	2671,279	22,881	23,34	12,634	12,075	9,872	21,1	952,565	24,581	2351,933	0	201,733	201,733	99,716	0	0	0	0	0	0	0
12:20:22	601,44	2677,293	23,076	23,291	12,657	12,137	9,916	21,1	952,565	24,581	2352,259	0	201,733	201,733	99,716	0	0	0	0	0	0	0
12:20:22	494,921	2682,242	23,076	23,535	12,685	12,188	9,961	21,1	952,565	24,581	2352,589	0	201,733	201,733	99,716	0	0	0	0	0	0	0
12:20:22	690,893	2689,151	23,271	23,682	12,713	12,259	10,006	21,1	952,565	24,581	2352,926	0	201,733	201,733	99,716	0	0	0	0	0	0	0
12:20:22	352,734	2692,679	23,125	23,486	12,741	12,295	10,05	21,1	952,565	24,581	2353,265	0	201,733	201,733	99,716	0	0	0	0	0	0	0
12:20:22	361,547	2696,294	22,978	23,291	12,769	12,332	10,095	21,1	952,565	24,581	2353,608	0	201,733	201,733	99,716	0	0	0	0	0	0	0
12:20:22	405,273	2700,347	22,881	23,34	12,797	12,374	10,14	21,1	952,565	24,581	2353,955	0	201,733	201,733	99,716	0	0	0	0	0	0	0
12:20:22	420,898	2704,556	22,881	23,291	12,821	12,418	10,185	21,1	952,565	24,581	2354,305	0	201,733	201,733	99,716	0	0	0	0	0	0	0
12:20:22	617,407	2710,73	23,076	23,34	12,845	12,481	10,23	21,1	952,565	24,581	2354,662	0	201,733	201,733	99,716	0	0	0	0	0	0	0
12:20:22	580,2	2716,532	23,32	23,633	12,864	12,541	10,275	21,1	952,565	24,581	2355,024	0	201,733	201,733	99,716	0	0	0	0	0	0	0
12:20:22	580,444	2722,336	23,564	23,828	12,883	12,601	10,321	21,1	952,565	24,581	2355,391	0	201,733	201,733	99,716	0	0	0	0	0	0	0
12:20:22	535,229	2727,689	23,76	24,023	12,902	12,656	10,366	21,1	952,565	24,581	2355,763	0	201,733	201,733	99,716	0	0	0	0	0	0	0
12:20:22	389,501	2731,584	23,808	24,023	12,921	12,696	10,412	21,1	952,565	24,581	2356,139	0	201,733	201,733	99,716	0	0	0	0	0	0	0
12:20:22	486,792	2736,452	23,955	24,267	12,94	12,746	10,458	21,1	952,565	24,581	2356,519	0	201,733	201,733	99,716	0	0	0	0	0	0	0
12:20:22	279,565	2739,247	23,808	24,072	12,964	12,775	10,503	21,1	952,565	24,581	2356,902	0	201,733	201,733	99,716	0	0	0	0	0	0	0
12:20:22	344,921	2742,696	23,808	24,072	12,983	12,811	10,548	21,1	952,565	24,581	2357,288	0	201,733	201,733	99,716	0	0	0	0	0	0	0
12:20:22	522,216	2747,919	23,906	23,974	13,007	12,865	10,594	21,1	952,565	24,581	2357,679	0	201,733	201,733	99,716	0	0	0	0	0	0	0
12:20:22	388,403	2751,803	23,955	24,267	13,026	12,905	10,639	21,1	952,565	24,581	2358,073	0	201,733	201,733	99,716	0	0	0	0	0	0	0
12:20:22	362,158	2755,424	24,053	24,316	13,041	12,942	10,684	21,1	952,565	24,581	2358,47	0	201,733	201,733	99,716	0	0	0	0	0	0	0
12:20:22	486,352	2760,288	24,199	24,463	13,06	12,992	10,73	21,1	952,565	24,581	2358,872	0	201,733	201,733	99,716	0	0	0	0	0	0	0
12:20:22	261,206	2762,9	24,199	24,463	13,075	13,019	10,774	21,1	952,565	24,581	2359,276	0	201,733	201,733	99,716	0	0	0	0	0	0	0
12:20:22	440,869	2767,308	24,297	24,512	13,094	13,065	10,819	21,1	952,565	24,581	2359,684	0	201,733	201,733	99,716	0	0	0	0	0	0	0
12:20:22	208,056	2769,389	24,248	24,512	13,108	13,086	10,864	21,1	952,565	24,581	2360,094	0	201,733	201,733	99,716	0	0	0	0	0	0	0
12:20:22	449,56	2773,885	24,443	24,658	13,122	13,132	10,908	21,1	952,565	24,581	2360,508	0	201,733	201,733	99,716	0	0	0	0	0	0	0
12:20:22	251,44	2776,399	24,443	24,658	13,136	13,158	10,952	21,1	952,565	24,581	2360,924	0	201,733	201,733	99,716	0	0	0	0	0	0	0
12:20:22	259,326	2778,992	24,443	24,658	13,151	13,185	10,996	21,1	952,565	24,581	2361,343	0	201,733	201,733	99,716	0	0	0	0	0	0	0
12:20:22	345,288	2782,445	24,541	24,658	13,165	13,221	11,04	21,1	952,565	24,581	2361,764	0	201,733	201,733	99,716	0	0	0	0	0	0	0
12:20:22	312,353	2785,569	24,687	24,805	13,174	13,253	11,083	21,1	952,565	24,581	2362,188	0	201,733	201,733	99,716	0	0	0	0	0	0	0
12:20:22	409,619	2789,665	24,932	24,951	13,183	13,295	11,127	21,1	952,565	24,581	2362,615	0	201,733	201,733	99,716	0	0	0	0	0	0	0
12:20:22	236,352	2792,028	25,078	25,195	13,188	13,319	11,17	21,1	952,565	24,581	2363,044	0	201,733	201,733	99,716	0	0	0	0	0	0	0
12:20:22	323,754	2795,266	25,224	25,244	13,198	13,353	11,212	21,1	952,565	24,581	2363,477	0	201,733	201,733	99,716	0	0	0	0	0	0	0
12:20:22	89,477	2796,161	25,078	25,244	13,211	13,362	11,255	21,1	952,565	24,581	2363,909	0	201,733	201,733	99,716	0	0	0	0	0	0	0
12:20:22	160,18	2797,763	25,078	25,049	13,22	13,379	11,296	21,1	952,565	24,581	2364,343	0	201,733	201,733	99,716	0	0	0	0	0	0	0
12:20:22	186,45	2799,627	25,078	25,244	13,231	13,398	11,337	21,1	952,565	24,581	2364,779	0	201,733	201,733	99,716	0	0	0	0	0	0	0
12:20:22	185,278	2801,48	25,176	25,195	13,236	13,417	11,378	21,1	952,565	24,581	2365,215	0	201,733	201,733	99,716	0	0	0	0	0	0	0
12:20:22	58,837	2802,068	25,078	25,244	13,245	13,423	11,418	21,1	952,565	24,581	2365,652	0	201,733	201,733	99,716	0	0	0	0	0	0	0
12:20:22	247,46	2804,543	25,224	25,195	13,25	13,448	11,458	21,1	952,565	24,581	2366,091	0	201,733	201,733	99,716	0	0	0	0	0	0	0
12:20:22	-76,391	2803,779	25,078	25,146	13,254	13,441	11,497	21,1	952,565	24,581	2366,529	0	201,733	201,733	99,716	0	0	0	0	0	0	0
12:20:22	309,741	2806,876	25,371	25,342	13,255	13,472	11,536	21,1	952,565	24,581	2366,969	0	201,733	201,733	99,716	0	0	0	0	0	0	0
12:20:22	118,969	2808,066	25,42	25,488	13,259	13,485	11,574	21,1	952,565	24,581	2367,41	0	201,733	201,733	99,716	0	0	0	0	0	0	0
12:20:22	-33,764	2807,728	25,371	25,342	13,26	13,481	11,611	21,1	952,565	24,581	2367,851	0	201,733	201,733	99,716	0	0	0	0	0	0	0
12:20:22	55,59	2808,284	25,371	25,391	13,263	13,487	11,648	21,1	952,565	24,581	2368,291	0	201,733	201,733	99,716	0	0	0	0	0	0	0
12:20:22	30,541	2808,59	25,371	25,244	13,265	13,49	11,684	21,1	952,565	24,581	2368,731	0	201,733	201,733	99,716	0	0	0	0	0	0	0
12:20:22	-76,586	2807,824	25,224	25,195	13,269	13,482	11,719	21,1	952,565	24,581	2369,17	0	201,733	201,733	99,716	0	0	0	0	0	0	0
12:20:22	68,75	2808,511	25,224	25,146	13,272	13,489	11,754	21,3	951,135	24,581	2369,61	0	201,733	201,733	99,716	0	0	0	0	0	0	0
12:20:22	-120,068	2807,311	25,078	25,049	13,273	13,477	11,788	21,3	951,135	24,581	2370,047	0	201,733	201,733	99,716	0	0	0	0	0	0	0
12:20:22	166,821	2808,979	25,176	25,244	13,277	13,494	11,821	21,3	951,135	24,581	2370,486	0	201,733	201,733	99,716	0	0	0	0	0	0	0
12:20:22	-147,387	2807,505	25,029	25	13,277	13,479	11,854	21,3	951,135	24,581	2370,923	0	201,733	201,733	99,716	0	0	0	0	0	0	0
12:20:22	95,068	2808,456	25,176	25,195	13,274	13,489	11,886	21,3	951,135	24,581	2371,361	0	201,733	201,733	99,716	0	0	0	0	0	0	0
12:20:22	-16,235	2808,293	25,176	25,146	13,273	13,487	11,917	21,3	951,135	24,581	2371,798	0	201,733	201,733	99,716	0	0	0	0	0	0	0
12:20:22	-98,266	2807,311	25,078	25,146	13,273	13,477	11,948	21,3	951,135	24,581	2372,234	0	201,733	201,733	99,716	0	0	0	0	0	0	0
12:20:22	147,387	2808,785	25,224	25,244	13,273	13,492	11,978	21,3	951,135	24,581	2372,67	0	201,733	201,733	99,716	0	0	0	0	0	0	0
12:20:22	-49,121	2808,293	25,176	25,146	13,273	13,487	12,008	21,3	951,135	24,581	2373,106	0	201,733	201,733	99,716	0	0	0	0	0	0	0
[truncated: 5,191 more rows]
