# Supplementary material for: Testing of pandemic ventilators under early and agile development
Source: Front Med Technol. 2022 Aug 16;4:899328. doi: 10.3389/fmedt.2022.899328 (PMC9424737; doi:10.3389/fmedt.2022.899328)
Supplement: Supplementary file 3 [file Data_Sheet_2.ZIP › Accuracy of Controls Systems/01_Data Storage/01_Raw Measurement Data/Hamilton T1/Hamilton T1_v1/part_2_test_06.csv]

Time	Flow	Lung tidal volume	p alveole	Airway pressure	Bellows position	Intrapleural pressure	Cardial pressure	Fraction of O2 inspir	Ambient pressure	Temperature Celsius	FRC actual	Shunt fraction	Partial pressure O2 air chamber	Partial pressure O2 effectiv	Oxygen sat pulm. capillaries	NA	NA	NA	NA	NA	NA	NA
12:22:39	-45,141	2087,181	9,99	10,009	10,031	6,053	6,429	21	951,135	24,581	2087,181	0	200,675	200,675	99,712	0	0	0	0	0	0	0
12:22:39	0	2087,181	9,99	9,961	10,031	6,053	6,422	21	951,135	24,581	2087,181	0	200,675	200,675	99,712	0	0	0	0	0	0	0
12:22:39	-78,247	2086,399	9,99	9,863	10,027	6,045	6,415	21	951,135	24,581	2086,399	0	200,675	200,675	99,712	0	0	0	0	0	0	0
12:22:39	-6,518	2086,334	9,99	9,961	10,027	6,044	6,407	21	951,135	24,581	2086,334	0	200,675	200,675	99,712	0	0	0	0	0	0	0
12:22:39	0	2086,334	9,99	9,961	10,027	6,044	6,4	21	951,135	24,581	2086,334	0	200,675	200,675	99,712	0	0	0	0	0	0	0
12:22:39	-124,584	2085,088	9,941	9,863	10,022	6,031	6,393	21	951,135	24,581	2085,088	0	200,675	200,675	99,712	0	0	0	0	0	0	0
12:22:39	0	2085,088	9,941	9,863	10,022	6,031	6,386	21	951,135	24,581	2085,088	0	200,675	200,675	99,712	0	0	0	0	0	0	0
12:22:39	0	2085,088	9,941	10,009	10,022	6,031	6,379	21	951,135	24,581	2085,088	0	200,675	200,675	99,712	0	0	0	0	0	0	0
12:22:39	-95,532	2084,133	9,843	9,863	10,022	6,021	6,372	21	951,135	24,581	2084,133	0	200,675	200,675	99,712	0	0	0	0	0	0	0
12:22:39	90,234	2085,035	9,941	9,814	10,022	6,031	6,365	21	951,135	24,581	2084,133	0	200,675	200,675	99,712	0	0	0	0	0	0	0
12:22:39	0	2085,035	9,941	9,814	10,022	6,031	6,359	21	951,135	24,581	2084,134	0	200,675	200,675	99,712	0	0	0	0	0	0	0
12:22:39	-35,4	2084,681	9,99	9,863	10,017	6,027	6,352	21	951,135	24,581	2084,135	0	200,675	200,675	99,712	0	0	0	0	0	0	0
12:22:39	-45,117	2084,23	9,941	10,009	10,017	6,022	6,346	21	951,135	24,581	2084,135	0	200,675	200,675	99,712	0	0	0	0	0	0	0
12:22:39	39,843	2084,628	9,99	9,961	10,017	6,027	6,34	21	951,135	24,581	2084,135	0	200,675	200,675	99,712	0	0	0	0	0	0	0
12:22:39	-79,467	2083,834	9,99	9,961	10,012	6,018	6,333	21	951,135	24,581	2083,834	0	200,675	200,675	99,712	0	0	0	0	0	0	0
12:22:39	-85,791	2082,976	9,99	10,009	10,008	6,01	6,327	21	951,135	24,581	2082,976	0	200,675	200,675	99,712	0	0	0	0	0	0	0
12:22:39	45,117	2083,427	10,039	10,156	10,008	6,014	6,321	21	951,135	24,581	2082,976	0	200,675	200,675	99,712	0	0	0	0	0	0	0
12:22:39	-80,517	2082,622	10,039	10,058	10,003	6,006	6,315	21	951,135	24,581	2082,622	0	200,675	200,675	99,712	0	0	0	0	0	0	0
12:22:39	0	2082,622	10,039	10,156	10,003	6,006	6,309	21	951,135	24,581	2082,622	0	200,675	200,675	99,712	0	0	0	0	0	0	0
12:22:39	-90,234	2081,719	9,941	10,009	10,003	5,997	6,302	21	951,135	24,581	2081,719	0	200,675	200,675	99,712	0	0	0	0	0	0	0
12:22:39	-90,234	2080,817	9,843	9,961	10,003	5,987	6,296	21	951,135	24,581	2080,817	0	200,675	200,675	99,712	0	0	0	0	0	0	0
12:22:39	3,369	2080,851	9,941	9,961	9,998	5,988	6,29	21	951,135	24,581	2080,817	0	200,675	200,675	99,712	0	0	0	0	0	0	0
12:22:39	-90,209	2079,949	9,843	9,961	9,998	5,978	6,284	21	951,135	24,581	2079,949	0	200,675	200,675	99,712	0	0	0	0	0	0	0
12:22:39	-45,092	2079,498	9,795	9,863	9,998	5,974	6,278	21	951,135	24,581	2079,498	0	200,675	200,675	99,712	0	0	0	0	0	0	0
12:22:39	54,785	2080,045	9,941	10,009	9,993	5,979	6,272	21	951,135	24,581	2079,498	0	200,675	200,675	99,712	0	0	0	0	0	0	0
12:22:39	45,092	2080,496	9,99	10,009	9,993	5,984	6,266	21	951,135	24,581	2079,499	0	200,675	200,675	99,712	0	0	0	0	0	0	0
12:22:39	-50,537	2079,991	9,941	9,961	9,993	5,979	6,261	21	951,135	24,581	2079,5	0	200,675	200,675	99,712	0	0	0	0	0	0	0
12:22:39	-90,209	2079,089	9,843	9,863	9,993	5,969	6,255	21	951,135	24,581	2079,089	0	200,675	200,675	99,712	0	0	0	0	0	0	0
12:22:39	-39,648	2078,692	9,795	9,716	9,993	5,965	6,249	21	951,135	24,581	2078,692	0	200,675	200,675	99,712	0	0	0	0	0	0	0
12:22:39	49,487	2079,187	9,941	9,961	9,989	5,971	6,244	21	951,135	24,581	2078,693	0	200,675	200,675	99,712	0	0	0	0	0	0	0
12:22:39	0	2079,187	9,941	9,863	9,989	5,971	6,239	21	951,135	24,581	2078,693	0	200,675	200,675	99,712	0	0	0	0	0	0	0
12:22:39	0	2079,187	9,941	9,863	9,989	5,971	6,233	21	951,135	24,581	2078,694	0	200,675	200,675	99,712	0	0	0	0	0	0	0
12:22:39	45,117	2079,638	9,99	9,961	9,989	5,975	6,228	21	951,135	24,581	2078,695	0	200,675	200,675	99,712	0	0	0	0	0	0	0
12:22:39	-82,641	2078,812	9,99	9,863	9,984	5,967	6,223	21	951,135	24,581	2078,695	0	200,675	200,675	99,712	0	0	0	0	0	0	0
12:22:39	0	2078,812	9,99	10,009	9,984	5,967	6,218	21	951,135	24,581	2078,695	0	200,675	200,675	99,712	0	0	0	0	0	0	0
12:22:39	0	2078,812	9,99	10,009	9,984	5,967	6,213	21	951,135	24,581	2078,696	0	200,675	200,675	99,712	0	0	0	0	0	0	0
12:22:39	-135,302	2077,459	9,843	9,863	9,984	5,953	6,208	21	951,135	24,581	2077,459	0	200,675	200,675	99,712	0	0	0	0	0	0	0
12:22:39	135,302	2078,812	9,99	9,961	9,984	5,967	6,203	21	951,135	24,581	2077,46	0	200,675	200,675	99,712	0	0	0	0	0	0	0
12:22:39	-45,092	2078,361	9,941	9,961	9,984	5,962	6,199	21	951,135	24,581	2077,461	0	200,675	200,675	99,712	0	0	0	0	0	0	0
12:22:39	0	2078,361	9,941	9,863	9,984	5,962	6,194	21	951,135	24,581	2077,462	0	200,675	200,675	99,712	0	0	0	0	0	0	0
12:22:39	0	2078,361	9,941	9,961	9,984	5,962	6,189	21	951,135	24,581	2077,463	0	200,675	200,675	99,712	0	0	0	0	0	0	0
12:22:39	-90,209	2077,459	9,843	9,863	9,984	5,953	6,185	21	951,135	24,581	2077,459	0	200,675	200,675	99,712	0	0	0	0	0	0	0
12:22:39	86,865	2078,328	9,941	9,863	9,984	5,962	6,18	21	951,135	24,581	2077,46	0	200,675	200,675	99,712	0	0	0	0	0	0	0
12:22:39	-86,865	2077,459	9,843	9,961	9,984	5,953	6,176	21	951,135	24,581	2077,459	0	200,675	200,675	99,712	0	0	0	0	0	0	0
12:22:39	0	2077,459	9,843	9,863	9,984	5,953	6,172	21	951,135	24,581	2077,459	0	200,675	200,675	99,712	0	0	0	0	0	0	0
12:22:39	135,302	2078,812	9,99	9,961	9,984	5,967	6,168	21	951,135	24,581	2077,46	0	200,675	200,675	99,712	0	0	0	0	0	0	0
12:22:39	0	2078,812	9,99	10,009	9,984	5,967	6,164	21	951,135	24,581	2077,461	0	200,675	200,675	99,712	0	0	0	0	0	0	0
12:22:39	-45,092	2078,361	9,941	9,863	9,984	5,962	6,16	21	951,135	24,581	2077,462	0	200,675	200,675	99,712	0	0	0	0	0	0	0
12:22:39	41,772	2078,779	9,99	10,058	9,984	5,966	6,156	21	951,135	24,581	2077,464	0	200,675	200,675	99,712	0	0	0	0	0	0	0
12:22:39	3,32	2078,812	9,99	9,961	9,984	5,967	6,152	21	951,135	24,581	2077,465	0	200,675	200,675	99,712	0	0	0	0	0	0	0
12:22:39	45,092	2079,263	10,039	10,058	9,984	5,971	6,149	21	951,135	24,581	2077,467	0	200,675	200,675	99,712	0	0	0	0	0	0	0
12:22:39	-3,32	2079,23	10,039	10,058	9,984	5,971	6,145	21	953,406	24,581	2077,469	0	200,675	200,675	99,712	0	0	0	0	0	0	0
12:22:39	-91,992	2078,31	9,941	9,961	9,984	5,961	6,142	21	953,406	24,581	2077,47	0	200,675	200,675	99,712	0	0	0	0	0	0	0
12:22:39	41,748	2078,727	9,99	10,009	9,984	5,966	6,138	21	953,406	24,581	2077,471	0	200,675	200,675	99,712	0	0	0	0	0	0	0
12:22:39	3,32	2078,761	9,99	10,009	9,984	5,966	6,135	21	953,406	24,581	2077,472	0	200,675	200,675	99,712	0	0	0	0	0	0	0
12:22:39	0	2078,761	9,99	9,961	9,984	5,966	6,131	21	953,406	24,581	2077,473	0	200,675	200,675	99,712	0	0	0	0	0	0	0
12:22:39	-3,32	2078,727	9,99	9,961	9,984	5,966	6,128	21	953,406	24,581	2077,474	0	200,675	200,675	99,712	0	0	0	0	0	0	0
12:22:39	-41,748	2078,31	9,941	9,814	9,984	5,961	6,125	21	953,406	24,581	2077,475	0	200,675	200,675	99,712	0	0	0	0	0	0	0
12:22:39	-90,136	2077,408	9,843	9,716	9,984	5,952	6,121	21	953,406	24,581	2077,408	0	200,675	200,675	99,712	0	0	0	0	0	0	0
12:22:39	82,641	2078,235	9,843	9,814	9,989	5,961	6,118	21	953,406	24,581	2077,409	0	200,675	200,675	99,712	0	0	0	0	0	0	0
12:22:39	-45,068	2077,784	9,795	9,716	9,989	5,956	6,115	21	953,406	24,581	2077,409	0	200,675	200,675	99,712	0	0	0	0	0	0	0
12:22:39	135,205	2079,136	9,941	9,716	9,989	5,97	6,112	21	953,406	24,581	2077,411	0	200,851	200,851	99,713	0	0	0	0	0	0	0
12:22:39	97,68	2080,113	10,136	10,009	9,984	5,98	6,11	21	953,406	24,581	2077,414	0	200,851	200,851	99,713	0	0	0	0	0	0	0
12:22:39	41,723	2080,53	10,185	10,156	9,984	5,984	6,107	21	953,406	24,581	2077,417	0	200,851	200,851	99,713	0	0	0	0	0	0	0
12:22:39	135,278	2081,883	10,332	10,351	9,984	5,998	6,105	21	953,406	24,581	2077,422	0	200,851	200,851	99,713	0	0	0	0	0	0	0
12:22:40	319,116	2085,074	10,673	10,84	9,984	6,031	6,104	21	953,406	24,581	2077,429	0	200,851	200,851	99,713	0	0	0	0	0	0	0
12:22:40	388,842	2088,963	10,918	11,084	9,993	6,071	6,103	21	953,406	24,581	2077,441	0	200,851	200,851	99,713	0	0	0	0	0	0	0
12:22:40	489,184	2093,855	11,259	11,523	10,003	6,122	6,103	21	953,406	24,581	2077,457	0	200,851	200,851	99,713	0	0	0	0	0	0	0
12:22:40	613,085	2099,985	11,65	12,06	10,017	6,185	6,105	21	953,406	24,581	2077,48	0	200,851	200,851	99,713	0	0	0	0	0	0	0
12:22:40	698,584	2106,971	12,041	12,695	10,036	6,257	6,108	21	953,406	24,581	2077,509	0	200,851	200,851	99,713	0	0	0	0	0	0	0
12:22:40	642,285	2113,394	12,187	12,988	10,065	6,323	6,112	21	953,406	24,581	2077,545	0	200,851	200,851	99,713	0	0	0	0	0	0	0
12:22:40	795,459	2121,349	12,334	13,183	10,102	6,405	6,118	21	953,406	24,581	2077,589	0	200,851	200,851	99,713	0	0	0	0	0	0	0
12:22:40	554,345	2126,892	12,138	13,232	10,144	6,462	6,125	21	953,406	24,581	2077,638	0	200,851	200,851	99,713	0	0	0	0	0	0	0
12:22:40	1027,417	2137,166	12,431	13,379	10,187	6,568	6,133	21	953,406	24,581	2077,698	0	200,851	200,851	99,713	0	0	0	0	0	0	0
12:22:40	805,908	2145,225	12,431	13,525	10,233	6,651	6,144	21	953,406	24,581	2077,766	0	200,851	200,851	99,713	0	0	0	0	0	0	0
12:22:40	972,827	2154,954	12,627	13,916	10,278	6,752	6,155	21	953,406	24,581	2077,843	0	200,851	200,851	99,713	0	0	0	0	0	0	0
12:22:40	828,857	2163,242	12,675	14,258	10,322	6,837	6,169	21	953,406	24,581	2077,928	0	200,851	200,851	99,713	0	0	0	0	0	0	0
12:22:40	1043,652	2173,679	13,017	14,746	10,363	6,945	6,184	21	953,406	24,581	2078,024	0	200,851	200,851	99,713	0	0	0	0	0	0	0
12:22:40	1563,159	2189,31	13,896	15,429	10,405	7,106	6,202	21	953,406	24,581	2078,135	0	200,851	200,851	99,713	0	0	0	0	0	0	0
12:22:40	1102,246	2200,333	14,287	15,869	10,447	7,219	6,222	21	953,406	24,581	2078,258	0	200,851	200,851	99,713	0	0	0	0	0	0	0
12:22:40	1126,074	2211,594	14,629	16,211	10,492	7,336	6,244	21	953,406	24,581	2078,391	0	200,851	200,851	99,713	0	0	0	0	0	0	0
12:22:40	922,436	2220,818	14,58	16,308	10,547	7,431	6,267	21	953,406	24,581	2078,533	0	200,851	200,851	99,713	0	0	0	0	0	0	0
12:22:40	982,226	2230,64	14,58	16,504	10,603	7,532	6,292	21	953,406	24,581	2078,686	0	200,851	200,851	99,713	0	0	0	0	0	0	0
12:22:40	889,331	2239,534	14,482	16,406	10,658	7,624	6,318	21	953,406	24,581	2078,846	0	200,851	200,851	99,713	0	0	0	0	0	0	0
12:22:40	1344,726	2252,981	14,775	16,552	10,719	7,762	6,346	21	953,406	24,581	2079,021	0	200,851	200,851	99,713	0	0	0	0	0	0	0
12:22:40	1176,635	2264,747	14,97	16,699	10,775	7,883	6,377	21	953,406	24,581	2079,207	0	200,851	200,851	99,713	0	0	0	0	0	0	0
12:22:40	1002,929	2274,776	15,068	16,943	10,827	7,987	6,408	21	953,406	24,581	2079,402	0	200,851	200,851	99,713	0	0	0	0	0	0	0
12:22:40	1198,364	2286,76	15,459	17,578	10,873	8,11	6,441	21	953,406	24,581	2079,609	0	200,851	200,851	99,713	0	0	0	0	0	0	0
12:22:40	1204,76	2298,808	15,849	17,773	10,921	8,235	6,477	21	953,406	24,581	2079,829	0	200,851	200,851	99,713	0	0	0	0	0	0	0
12:22:40	1066,479	2309,473	16,093	17,969	10,968	8,345	6,513	21	953,406	24,581	2080,058	0	200,851	200,851	99,713	0	0	0	0	0	0	0
12:22:40	1110,278	2320,575	16,386	18,457	11,015	8,459	6,551	21	953,406	24,581	2080,299	0	200,851	200,851	99,713	0	0	0	0	0	0	0
12:22:40	1105,297	2331,628	16,582	18,506	11,067	8,573	6,591	21	953,406	24,581	2080,55	0	200,851	200,851	99,713	0	0	0	0	0	0	0
12:22:40	1143,432	2343,063	16,728	18,603	11,123	8,691	6,632	21	953,406	24,581	2080,813	0	200,851	200,851	99,713	0	0	0	0	0	0	0
12:22:40	795,556	2351,018	16,435	18,457	11,184	8,773	6,674	21	953,406	24,581	2081,083	0	200,851	200,851	99,713	0	0	0	0	0	0	0
12:22:40	1005,59	2361,074	16,386	18,115	11,244	8,877	6,717	21	953,406	24,581	2081,363	0	200,851	200,851	99,713	0	0	0	0	0	0	0
12:22:40	1024,414	2371,318	16,435	18,31	11,299	8,982	6,762	21	953,406	24,581	2081,653	0	200,851	200,851	99,713	0	0	0	0	0	0	0
12:22:40	1485,302	2386,171	17,07	18,652	11,348	9,135	6,808	21	953,406	24,581	2081,958	0	200,851	200,851	99,713	0	0	0	0	0	0	0
12:22:40	1051,074	2396,682	17,412	19,189	11,389	9,244	6,856	21	953,406	24,581	2082,272	0	200,851	200,851	99,713	0	0	0	0	0	0	0
12:22:40	1123,999	2407,922	17,851	19,678	11,429	9,36	6,905	21	953,406	24,581	2082,598	0	200,851	200,851	99,713	0	0	0	0	0	0	0
12:22:40	1537,719	2423,299	18,779	20,263	11,465	9,518	6,956	21	953,406	24,581	2082,938	0	200,851	200,851	99,713	0	0	0	0	0	0	0
12:22:40	839,038	2431,69	18,974	20,459	11,502	9,605	7,008	21	953,406	24,581	2083,287	0	200,851	200,851	99,713	0	0	0	0	0	0	0
12:22:40	1266,357	2444,353	19,463	20,947	11,547	9,735	7,062	21	953,406	24,581	2083,648	0	200,851	200,851	99,713	0	0	0	0	0	0	0
12:22:40	773,144	2452,085	19,316	20,801	11,598	9,815	7,116	21	953,406	24,581	2084,017	0	200,851	200,851	99,713	0	0	0	0	0	0	0
12:22:40	697,143	2459,056	19,023	20,459	11,653	9,887	7,17	21	953,406	24,581	2084,392	0	200,851	200,851	99,713	0	0	0	0	0	0	0
12:22:40	988,012	2468,936	19,023	20,41	11,709	9,989	7,225	21	953,406	24,581	2084,776	0	200,851	200,851	99,713	0	0	0	0	0	0	0
12:22:40	679,809	2475,734	18,779	20,215	11,761	10,059	7,281	21	953,406	24,581	2085,167	0	200,851	200,851	99,713	0	0	0	0	0	0	0
12:22:40	924,316	2484,977	18,877	20,166	11,807	10,154	7,337	21	953,406	24,581	2085,567	0	200,851	200,851	99,713	0	0	0	0	0	0	0
12:22:40	991,748	2494,895	19,121	20,263	11,85	10,256	7,394	21	953,406	24,581	2085,976	0	200,851	200,851	99,713	0	0	0	0	0	0	0
12:22:40	822,168	2503,117	19,365	20,556	11,883	10,341	7,452	21	953,406	24,581	2086,394	0	200,851	200,851	99,713	0	0	0	0	0	0	0
12:22:40	1015,698	2513,274	19,804	20,947	11,916	10,446	7,511	21	953,406	24,581	2086,82	0	200,851	200,851	99,713	0	0	0	0	0	0	0
12:22:40	1111,669	2524,39	20,342	21,435	11,949	10,56	7,571	21	953,406	24,581	2087,258	0	200,851	200,851	99,713	0	0	0	0	0	0	0
12:22:40	826,953	2532,66	20,586	21,777	11,982	10,645	7,631	21	953,406	24,581	2087,703	0	200,851	200,851	99,713	0	0	0	0	0	0	0
12:22:40	865,551	2541,315	20,781	21,826	12,02	10,735	7,692	21	953,406	24,581	2088,157	0	200,851	200,851	99,713	0	0	0	0	0	0	0
12:22:40	694,531	2548,261	20,635	21,68	12,067	10,806	7,753	21	953,406	24,581	2088,617	0	200,851	200,851	99,713	0	0	0	0	0	0	0
12:22:40	511,157	2553,372	20,293	21,338	12,115	10,859	7,814	21	953,406	24,581	2089,082	0	200,851	200,851	99,713	0	0	0	0	0	0	0
12:22:40	827,612	2561,648	20,293	21,289	12,162	10,944	7,875	21	953,406	24,581	2089,554	0	200,851	200,851	99,713	0	0	0	0	0	0	0
12:22:40	822,192	2569,87	20,293	21,338	12,208	11,029	7,937	21	953,406	24,581	2090,035	0	200,851	200,851	99,713	0	0	0	0	0	0	0
12:22:40	844,213	2578,312	20,488	21,289	12,245	11,116	7,999	21	953,406	24,581	2090,523	0	200,851	200,851	99,713	0	0	0	0	0	0	0
12:22:40	1034,326	2588,656	20,976	21,68	12,276	11,223	8,063	21	953,406	24,581	2091,021	0	200,851	200,851	99,713	0	0	0	0	0	0	0
12:22:40	988,769	2598,543	21,562	22,461	12,299	11,325	8,127	21	953,406	24,581	2091,529	0	200,851	200,851	99,713	0	0	0	0	0	0	0
12:22:40	967,236	2608,216	22,148	22,803	12,321	11,424	8,191	21	953,406	24,581	2092,045	0	200,851	200,851	99,713	0	0	0	0	0	0	0
12:22:40	790,82	2616,124	22,539	23,096	12,344	11,506	8,256	21	953,406	24,581	2092,569	0	200,851	200,851	99,713	0	0	0	0	0	0	0
12:22:40	806,958	2624,193	22,783	23,291	12,376	11,589	8,322	21	953,406	24,581	2093,101	0	200,851	200,851	99,713	0	0	0	0	0	0	0
12:22:40	527,929	2629,473	22,685	23,193	12,411	11,644	8,387	21	953,406	24,581	2093,638	0	200,851	200,851	99,713	0	0	0	0	0	0	0
12:22:40	372,094	2633,194	22,392	23,096	12,448	11,682	8,451	21	953,406	24,581	2094,177	0	200,851	200,851	99,713	0	0	0	0	0	0	0
12:22:40	536,23	2638,556	22,148	22,851	12,492	11,737	8,516	21	953,406	24,581	2094,721	0	200,851	200,851	99,713	0	0	0	0	0	0	0
12:22:40	561,962	2644,176	22,051	22,705	12,528	11,795	8,58	21	953,406	24,581	2095,271	0	200,851	200,851	99,713	0	0	0	0	0	0	0
12:22:40	655,322	2650,729	22,051	22,705	12,565	11,863	8,644	21	953,406	24,581	2095,826	0	200,851	200,851	99,713	0	0	0	0	0	0	0
12:22:40	712,915	2657,858	22,295	22,851	12,592	11,936	8,709	21	953,406	24,581	2096,388	0	200,851	200,851	99,713	0	0	0	0	0	0	0
12:22:40	730,883	2665,167	22,685	23,193	12,611	12,012	8,774	21	953,406	24,581	2096,957	0	200,851	200,851	99,713	0	0	0	0	0	0	0
12:22:40	690,454	2672,071	22,978	23,291	12,634	12,083	8,839	21	953,406	24,581	2097,532	0	200,851	200,851	99,713	0	0	0	0	0	0	0
12:22:40	669,287	2678,764	23,32	23,828	12,652	12,152	8,904	21	953,406	24,581	2098,113	0	200,851	200,851	99,713	0	0	0	0	0	0	0
12:22:40	481,518	2683,579	23,467	23,877	12,671	12,201	8,968	21	953,406	24,581	2098,699	0	200,851	200,851	99,713	0	0	0	0	0	0	0
12:22:40	587,744	2689,457	23,564	23,877	12,699	12,262	9,033	21	953,406	24,581	2099,29	0	200,851	200,851	99,713	0	0	0	0	0	0	0
12:22:40	477,294	2694,23	23,613	23,877	12,723	12,311	9,097	21	953,406	24,581	2099,885	0	200,851	200,851	99,713	0	0	0	0	0	0	0
12:22:40	432,153	2698,551	23,467	23,877	12,755	12,356	9,161	21	953,406	24,581	2100,483	0	200,851	200,851	99,713	0	0	0	0	0	0	0
12:22:40	309,716	2701,649	23,271	23,633	12,783	12,388	9,224	21	953,406	24,581	2101,084	0	200,851	200,851	99,713	0	0	0	0	0	0	0
12:22:40	506,054	2706,709	23,271	23,535	12,812	12,44	9,287	21	953,406	24,581	2101,69	0	200,851	200,851	99,713	0	0	0	0	0	0	0
12:22:40	275,366	2709,463	23,125	23,437	12,835	12,468	9,35	21	953,406	24,581	2102,298	0	200,851	200,851	99,713	0	0	0	0	0	0	0
12:22:40	482,91	2714,292	23,271	23,486	12,854	12,518	9,412	21	953,406	24,581	2102,91	0	200,851	200,851	99,713	0	0	0	0	0	0	0
12:22:40	531,665	2719,609	23,467	23,633	12,873	12,573	9,474	21	953,406	24,581	2103,526	0	200,851	200,851	99,713	0	0	0	0	0	0	0
12:22:40	595,068	2725,559	23,808	24,17	12,887	12,634	9,536	21	953,406	24,581	2104,148	0	200,851	200,851	99,713	0	0	0	0	0	0	0
12:22:40	499,096	2730,55	24,053	24,365	12,902	12,686	9,598	21	953,406	24,581	2104,775	0	200,851	200,851	99,713	0	0	0	0	0	0	0
12:22:40	402,099	2734,571	24,199	24,463	12,916	12,727	9,659	21	953,406	24,581	2105,404	0	200,851	200,851	99,713	0	0	0	0	0	0	0
12:22:40	328,247	2737,854	24,101	24,609	12,94	12,761	9,72	21	953,406	24,581	2106,037	0	200,851	200,851	99,713	0	0	0	0	0	0	0
12:22:40	425,854	2742,112	24,101	24,463	12,964	12,805	9,78	21	953,406	24,581	2106,673	0	200,851	200,851	99,713	0	0	0	0	0	0	0
12:22:40	135,278	2743,465	23,808	24,267	12,988	12,819	9,84	21	953,406	24,581	2107,31	0	200,851	200,851	99,713	0	0	0	0	0	0	0
12:22:40	412,011	2747,585	23,711	24,023	13,016	12,861	9,899	21	953,406	24,581	2107,95	0	200,851	200,851	99,713	0	0	0	0	0	0	0
12:22:40	251,782	2750,103	23,613	23,877	13,036	12,887	9,958	21	953,406	24,581	2108,592	0	200,851	200,851	99,713	0	0	0	0	0	0	0
12:22:40	489,257	2754,995	23,76	24,023	13,055	12,938	10,016	21	953,406	24,581	2109,239	0	200,851	200,851	99,713	0	0	0	0	0	0	0
12:22:40	545,459	2760,45	24,053	24,316	13,069	12,994	10,074	21	953,406	24,581	2109,89	0	200,851	200,851	99,713	0	0	0	0	0	0	0
12:22:40	363,085	2764,081	24,248	24,512	13,079	13,031	10,132	21,2	952,565	24,581	2110,544	0	200,851	200,851	99,713	0	0	0	0	0	0	0
12:22:40	524,56	2769,327	24,59	24,853	13,089	13,085	10,19	21,2	952,565	24,581	2111,203	0	200,851	200,851	99,713	0	0	0	0	0	0	0
12:22:40	467,919	2774,006	24,883	25,049	13,098	13,134	10,248	21,2	952,565	24,581	2111,865	0	200,851	200,851	99,713	0	0	0	0	0	0	0
12:22:40	76,391	2774,77	24,785	25,049	13,108	13,141	10,305	21,2	952,565	24,581	2112,528	0	200,851	200,851	99,713	0	0	0	0	0	0	0
12:22:40	351,928	2778,289	24,883	25	13,122	13,178	10,361	21,2	952,565	24,581	2113,194	0	200,851	200,851	99,713	0	0	0	0	0	0	0
12:22:40	164,55	2779,934	24,785	25	13,137	13,195	10,417	21,2	952,565	24,581	2113,861	0	200,851	200,851	99,713	0	0	0	0	0	0	0
12:22:40	279,15	2782,726	24,736	24,951	13,155	13,223	10,472	21,2	952,565	24,581	2114,53	0	200,851	200,851	99,713	0	0	0	0	0	0	0
12:22:40	257,08	2785,297	24,736	24,853	13,17	13,25	10,526	21,2	952,565	24,581	2115,201	0	200,851	200,851	99,713	0	0	0	0	0	0	0
12:22:40	93,823	2786,235	24,59	24,805	13,183	13,26	10,58	21,2	952,565	24,581	2115,872	0	200,851	200,851	99,713	0	0	0	0	0	0	0
12:22:40	285,253	2789,088	24,785	24,805	13,188	13,289	10,633	21,2	952,565	24,581	2116,545	0	200,851	200,851	99,713	0	0	0	0	0	0	0
12:22:40	222,387	2791,311	24,932	25,049	13,193	13,312	10,685	21,2	952,565	24,581	2117,219	0	202,49	202,49	99,719	0	0	0	0	0	0	0
12:22:40	454,345	2795,855	25,371	25,391	13,193	13,359	10,738	21,2	952,565	24,581	2117,898	0	202,49	202,49	99,719	0	0	0	0	0	0	0
12:22:40	124,243	2797,097	25,42	25,537	13,198	13,372	10,789	21,2	952,565	24,581	2118,577	0	202,49	202,49	99,719	0	0	0	0	0	0	0
12:22:40	87,158	2797,969	25,42	25,391	13,202	13,381	10,84	21,2	952,565	24,581	2119,256	0	202,49	202,49	99,719	0	0	0	0	0	0	0
12:22:41	113,525	2799,104	25,371	25,391	13,211	13,392	10,89	21,2	952,565	24,581	2119,936	0	202,49	202,49	99,719	0	0	0	0	0	0	0
12:22:41	173,266	2800,837	25,371	25,244	13,221	13,41	10,94	21,2	952,565	24,581	2120,617	0	202,49	202,49	99,719	0	0	0	0	0	0	0
12:22:41	-170,043	2799,136	25,029	25,049	13,231	13,393	10,988	21,2	952,565	24,581	2121,295	0	202,49	202,49	99,719	0	0	0	0	0	0	0
12:22:41	158,032	2800,717	25,029	24,951	13,24	13,409	11,035	21,2	952,565	24,581	2121,974	0	202,49	202,49	99,719	0	0	0	0	0	0	0
12:22:41	2,05	2800,737	24,932	24,951	13,245	13,409	11,082	21,2	952,565	24,581	2122,653	0	202,49	202,49	99,719	0	0	0	0	0	0	0
12:22:41	204,003	2802,777	25,078	25	13,249	13,43	11,128	21,2	952,565	24,581	2123,334	0	202,49	202,49	99,719	0	0	0	0	0	0	0
12:22:41	90,429	2803,682	25,224	25,195	13,245	13,44	11,173	21,2	952,565	24,581	2124,014	0	202,49	202,49	99,719	0	0	0	0	0	0	0
12:22:41	280,468	2806,486	25,517	25,391	13,245	13,468	11,218	21,2	952,565	24,581	2124,697	0	202,49	202,49	99,719	0	0	0	0	0	0	0
12:22:41	-98,193	2805,504	25,42	25,391	13,245	13,458	11,262	21,2	952,565	24,581	2125,377	0	202,49	202,49	99,719	0	0	0	0	0	0	0
12:22:41	98,193	2806,486	25,517	25,391	13,245	13,468	11,305	21,2	952,565	24,581	2126,058	0	202,49	202,49	99,719	0	0	0	0	0	0	0
12:22:41	-84,082	2805,645	25,42	25,391	13,245	13,46	11,348	21,2	952,565	24,581	2126,738	0	202,49	202,49	99,719	0	0	0	0	0	0	0
12:22:41	56,811	2806,213	25,42	25,391	13,249	13,466	11,389	21,2	952,565	24,581	2127,418	0	202,49	202,49	99,719	0	0	0	0	0	0	0
12:22:41	-19,775	2806,016	25,371	25,342	13,25	13,464	11,43	21,2	952,565	24,581	2128,096	0	202,49	202,49	99,719	0	0	0	0	0	0	0
12:22:41	-147,29	2804,543	25,224	25,244	13,25	13,448	11,469	21,2	952,565	24,581	2128,772	0	202,49	202,49	99,719	0	0	0	0	0	0	0
12:22:41	0	2804,543	25,224	25,195	13,25	13,448	11,508	21,2	952,565	24,581	2129,448	0	202,49	202,49	99,719	0	0	0	0	0	0	0
12:22:41	-49,096	2804,052	25,176	25,195	13,25	13,443	11,546	21,2	952,565	24,581	2130,123	0	202,49	202,49	99,719	0	0	0	0	0	0	0
12:22:41	-29,296	2803,759	25,176	25,244	13,249	13,44	11,583	21,2	952,565	24,581	2130,796	0	202,49	202,49	99,719	0	0	0	0	0	0	0
12:22:41	-7,739	2803,682	25,224	25,244	13,245	13,44	11,62	21,2	952,565	24,581	2131,469	0	202,49	202,49	99,719	0	0	0	0	0	0	0
12:22:41	-161,328	2802,068	25,078	25,195	13,245	13,423	11,655	21,2	952,565	24,581	2132,14	0	202,49	202,49	99,719	0	0	0	0	0	0	0
12:22:41	-49,072	2801,578	25,029	25	13,245	13,418	11,69	21,2	952,565	24,581	2132,809	0	202,49	202,49	99,719	0	0	0	0	0	0	0
12:22:41	-169,018	2799,887	24,932	25	13,241	13,4	11,723	21,2	952,565	24,581	2133,476	0	202,49	202,49	99,719	0	0	0	0	0	0	0
12:22:41	82,934	2800,717	25,029	25,195	13,24	13,409	11,756	21,2	952,565	24,581	2134,143	0	202,49	202,49	99,719	0	0	0	0	0	0	0
12:22:41	0	2800,717	25,029	25,049	13,24	13,409	11,789	21,2	952,565	24,581	2134,81	0	202,49	202,49	99,719	0	0	0	0	0	0	0
12:22:41	-98,12	2799,735	24,932	25	13,24	13,399	11,82	21,2	952,565	24,581	2135,475	0	202,49	202,49	99,719	0	0	0	0	0	0	0
12:22:41	0	2799,735	24,932	25	13,24	13,399	11,851	21,2	952,565	24,581	2136,139	0	202,49	202,49	99,719	0	0	0	0	0	0	0
12:22:41	-147,167	2798,264	24,785	24,853	13,24	13,384	11,881	21,2	952,565	24,581	2136,801	0	202,49	202,49	99,719	0	0	0	0	0	0	0
12:22:41	-49,047	2797,773	24,736	24,805	13,24	13,379	11,911	21,2	952,565	24,581	2137,462	0	202,49	202,49	99,719	0	0	0	0	0	0	0
12:22:41	76,293	2798,536	24,883	24,951	13,236	13,386	11,94	21,2	952,565	24,581	2138,123	0	202,49	202,49	99,719	0	0	0	0	0	0	0
12:22:41	-13,037	2798,406	24,883	24,805	13,235	13,385	11,968	21,2	952,565	24,581	2138,784	0	202,49	202,49	99,719	0	0	0	0	0	0	0
12:22:41	13,037	2798,536	24,883	25	13,236	13,386	11,996	21,2	952,565	24,581	2139,444	0	202,49	202,49	99,719	0	0	0	0	0	0	0
12:22:41	0	2798,536	24,883	24,805	13,236	13,386	12,023	21,2	952,565	24,581	2140,103	0	202,49	202,49	99,719	0	0	0	0	0	0	0
12:22:41	-147,143	2797,065	24,736	24,853	13,236	13,371	12,049	21,2	952,565	24,581	2140,76	0	202,49	202,49	99,719	0	0	0	0	0	0	0
12:22:41	217,993	2799,245	24,883	24,805	13,24	13,394	12,076	21,2	952,565	24,581	2141,418	0	202,49	202,49	99,719	0	0	0	0	0	0	0
12:22:41	0	2799,245	24,883	24,853	13,24	13,394	12,102	21,2	952,565	24,581	2142,076	0	202,49	202,49	99,719	0	0	0	0	0	0	0
12:22:41	15,209	2799,397	24,883	24,951	13,241	13,395	12,127	21,2	952,565	24,581	2142,733	0	202,49	202,49	99,719	0	0	0	0	0	0	0
12:22:41	0	2799,397	24,883	24,805	13,241	13,395	12,152	21,2	952,565	24,581	2143,39	0	202,49	202,49	99,719	0	0	0	0	0	0	0
12:22:41	-15,209	2799,245	24,883	24,951	13,24	13,394	12,176	21,2	952,565	24,581	2144,046	0	202,49	202,49	99,719	0	0	0	0	0	0	0
12:22:41	196,264	2801,207	25,078	25,146	13,24	13,414	12,2	21,2	952,565	24,581	2144,703	0	202,49	202,49	99,719	0	0	0	0	0	0	0
12:22:41	-147,192	2799,735	24,932	24,951	13,24	13,399	12,224	21,2	952,565	24,581	2145,358	0	202,49	202,49	99,719	0	0	0	0	0	0	0
12:22:41	162,377	2801,359	25,078	25,195	13,241	13,416	12,247	21,2	952,565	24,581	2146,014	0	202,49	202,49	99,719	0	0	0	0	0	0	0
12:22:41	0	2801,359	25,078	25,146	13,241	13,416	12,27	21,2	952,565	24,581	2146,669	0	202,49	202,49	99,719	0	0	0	0	0	0	0
12:22:41	-147,192	2799,887	24,932	25	13,241	13,4	12,292	21,2	952,565	24,581	2147,322	0	202,49	202,49	99,719	0	0	0	0	0	0	0
12:22:41	98,144	2800,869	25,029	25	13,241	13,411	12,314	21,2	952,565	24,581	2147,976	0	202,49	202,49	99,719	0	0	0	0	0	0	0
12:22:41	0	2800,869	25,029	25,146	13,241	13,411	12,336	21,2	952,565	24,581	2148,629	0	202,49	202,49	99,719	0	0	0	0	0	0	0
12:22:41	0	2800,869	25,029	25,195	13,241	13,411	12,357	21,2	952,565	24,581	2149,281	0	202,49	202,49	99,719	0	0	0	0	0	0	0
12:22:41	-147,192	2799,397	24,883	24,853	13,241	13,395	12,377	21,2	952,565	24,581	2149,931	0	202,49	202,49	99,719	0	0	0	0	0	0	0
12:22:41	-98,12	2798,416	24,785	24,805	13,241	13,385	12,397	21,2	952,565	24,581	2150,579	0	202,49	202,49	99,719	0	0	0	0	0	0	0
12:22:41	-15,185	2798,264	24,785	24,853	13,24	13,384	12,416	21,2	952,565	24,581	2151,227	0	202,49	202,49	99,719	0	0	0	0	0	0	0
12:22:41	98,095	2799,245	24,883	24,951	13,24	13,394	12,436	21,2	952,565	24,581	2151,875	0	202,49	202,49	99,719	0	0	0	0	0	0	0
12:22:41	-98,095	2798,264	24,785	24,805	13,24	13,384	12,454	21,2	952,565	24,581	2152,521	0	202,49	202,49	99,719	0	0	0	0	0	0	0
12:22:41	245,288	2800,717	25,029	25,049	13,24	13,409	12,473	21,2	952,565	24,581	2153,17	0	202,49	202,49	99,719	0	0	0	0	0	0	0
12:22:41	-98,12	2799,735	24,932	25	13,24	13,399	12,491	21,2	952,565	24,581	2153,816	0	202,49	202,49	99,719	0	0	0	0	0	0	0
12:22:41	-147,167	2798,264	24,785	24,805	13,24	13,384	12,508	21,2	952,565	24,581	2154,46	0	202,49	202,49	99,719	0	0	0	0	0	0	0
12:22:41	98,095	2799,245	24,883	24,853	13,24	13,394	12,526	21,2	952,565	24,581	2155,105	0	202,49	202,49	99,719	0	0	0	0	0	0	0
12:22:41	49,072	2799,735	24,932	25	13,24	13,399	12,543	21,2	952,565	24,581	2155,75	0	202,49	202,49	99,719	0	0	0	0	0	0	0
12:22:41	-147,167	2798,264	24,785	24,951	13,24	13,384	12,559	21,2	952,565	24,581	2156,392	0	202,49	202,49	99,719	0	0	0	0	0	0	0
12:22:41	0	2798,264	24,785	24,707	13,24	13,384	12,576	21,2	952,565	24,581	2157,034	0	202,49	202,49	99,719	0	0	0	0	0	0	0
12:22:41	98,095	2799,245	24,883	24,805	13,24	13,394	12,592	21,2	952,565	24,581	2157,676	0	202,49	202,49	99,719	0	0	0	0	0	0	0
12:22:41	147,192	2800,717	25,029	24,951	13,24	13,409	12,608	21,2	952,565	24,581	2158,319	0	202,49	202,49	99,719	0	0	0	0	0	0	0
12:22:41	-245,288	2798,264	24,785	24,853	13,24	13,384	12,623	21,2	952,565	24,581	2158,959	0	202,49	202,49	99,719	0	0	0	0	0	0	0
12:22:41	260,498	2800,869	25,029	25,049	13,241	13,411	12,638	21,2	952,565	24,581	2159,601	0	202,49	202,49	99,719	0	0	0	0	0	0	0
12:22:41	49,047	2801,359	25,078	25,049	13,241	13,416	12,654	21,2	952,565	24,581	2160,243	0	202,49	202,49	99,719	0	0	0	0	0	0	0
12:22:41	-196,24	2799,397	24,883	24,853	13,241	13,395	12,668	21,2	952,565	24,581	2160,882	0	202,49	202,49	99,719	0	0	0	0	0	0	0
12:22:41	196,24	2801,359	25,078	25,146	13,241	13,416	12,683	21,2	952,565	24,581	2161,523	0	202,49	202,49	99,719	0	0	0	0	0	0	0
12:22:41	-147,192	2799,887	24,932	25	13,241	13,4	12,697	21,2	952,565	24,581	2162,161	0	202,49	202,49	99,719	0	0	0	0	0	0	0
12:22:41	-49,047	2799,397	24,883	24,951	13,241	13,395	12,711	21,2	952,565	24,581	2162,799	0	202,49	202,49	99,719	0	0	0	0	0	0	0
12:22:41	147,192	2800,869	25,029	25	13,241	13,411	12,724	21,2	952,565	24,581	2163,437	0	202,49	202,49	99,719	0	0	0	0	0	0	0
12:22:41	-42,626	2800,442	24,932	25,049	13,244	13,406	12,738	21,2	952,565	24,581	2164,074	0	202,49	202,49	99,719	0	0	0	0	0	0	0
12:22:41	-19,604	2800,246	24,883	24,707	13,245	13,404	12,751	21,2	952,565	24,581	2164,71	0	202,49	202,49	99,719	0	0	0	0	0	0	0
12:22:41	56,787	2800,814	24,883	24,853	13,249	13,41	12,764	21,2	952,565	24,581	2165,346	0	202,49	202,49	99,719	0	0	0	0	0	0	0
12:22:41	-21,826	2800,596	24,932	24,951	13,245	13,408	12,776	21,2	952,565	24,581	2165,981	0	202,49	202,49	99,719	0	0	0	0	0	0	0
12:22:41	230,004	2802,896	25,176	25,146	13,244	13,431	12,789	21,2	952,565	24,581	2166,618	0	202,49	202,49	99,719	0	0	0	0	0	0	0
12:22:41	-55,517	2802,341	25,176	25,195	13,241	13,426	12,802	21,2	952,565	24,581	2167,253	0	202,49	202,49	99,719	0	0	0	0	0	0	0
12:22:41	-98,168	2801,359	25,078	25	13,241	13,416	12,814	21,2	952,565	24,581	2167,887	0	202,49	202,49	99,719	0	0	0	0	0	0	0
12:22:41	55,541	2801,915	25,078	25,049	13,244	13,421	12,826	21,2	952,565	24,581	2168,521	0	202,49	202,49	99,719	0	0	0	0	0	0	0
12:22:41	98,144	2802,896	25,176	25,195	13,244	13,431	12,837	21,2	952,565	24,581	2169,156	0	202,49	202,49	99,719	0	0	0	0	0	0	0
12:22:41	15,356	2803,05	25,176	25,195	13,245	13,433	12,849	21,2	952,565	24,581	2169,79	0	202,49	202,49	99,719	0	0	0	0	0	0	0
12:22:41	-98,144	2802,068	25,078	25,146	13,245	13,423	12,86	21,2	952,565	24,581	2170,422	0	202,49	202,49	99,719	0	0	0	0	0	0	0
12:22:41	0	2802,068	25,078	25,146	13,245	13,423	12,871	21,2	952,565	24,581	2171,054	0	202,49	202,49	99,719	0	0	0	0	0	0	0
12:22:41	-49,072	2801,578	25,029	25	13,245	13,418	12,882	21,2	952,565	24,581	2171,684	0	202,49	202,49	99,719	0	0	0	0	0	0	0
12:22:41	-70,874	2800,869	25,029	25	13,241	13,411	12,892	21,2	952,565	24,581	2172,313	0	202,49	202,49	99,719	0	0	0	0	0	0	0
12:22:41	0	2800,869	25,029	25,049	13,241	13,411	12,903	21,2	952,565	24,581	2172,942	0	202,49	202,49	99,719	0	0	0	0	0	0	0
12:22:41	-98,144	2799,887	24,932	24,853	13,241	13,4	12,912	21,2	952,565	24,581	2173,569	0	202,49	202,49	99,719	0	0	0	0	0	0	0
12:22:41	70,874	2800,596	24,932	24,951	13,245	13,408	12,922	21,2	952,565	24,581	2174,196	0	202,49	202,49	99,719	0	0	0	0	0	0	0
12:22:41	0	2800,596	24,932	25,049	13,245	13,408	12,932	21,2	952,565	24,581	2174,822	0	202,49	202,49	99,719	0	0	0	0	0	0	0
12:22:41	-70,874	2799,887	24,932	25,049	13,241	13,4	12,941	21,2	952,565	24,581	2175,447	0	202,49	202,49	99,719	0	0	0	0	0	0	0
12:22:41	98,144	2800,869	25,029	25,049	13,241	13,411	12,95	21,4	951,135	24,581	2176,073	0	202,49	202,49	99,719	0	0	0	0	0	0	0
12:22:41	-234,643	2798,522	24,785	24,951	13,241	13,386	12,959	21,4	951,135	24,581	2176,695	0	202,49	202,49	99,719	0	0	0	0	0	0	0
12:22:41	147,241	2799,995	24,932	24,951	13,241	13,402	12,967	21,4	951,135	24,581	2177,318	0	202,49	202,49	99,719	0	0	0	0	0	0	0
12:22:41	0	2799,995	24,932	24,951	13,241	13,402	12,976	21,4	951,135	24,581	2177,941	0	202,49	202,49	99,719	0	0	0	0	0	0	0
12:22:41	-147,241	2798,522	24,785	24,853	13,241	13,386	12,984	21,4	951,135	24,581	2178,562	0	202,49	202,49	99,719	0	0	0	0	0	0	0
12:22:41	98,168	2799,504	24,883	24,951	13,241	13,396	12,992	21,4	951,135	24,581	2179,183	0	202,49	202,49	99,719	0	0	0	0	0	0	0
12:22:41	0	2799,504	24,883	24,951	13,241	13,396	13	21,4	951,135	24,581	2179,803	0	202,49	202,49	99,719	0	0	0	0	0	0	0
12:22:41	0	2799,504	24,883	25	13,241	13,396	13,008	21,4	951,135	24,581	2180,423	0	202,49	202,49	99,719	0	0	0	0	0	0	0
12:22:41	-15,209	2799,352	24,883	24,853	13,24	13,395	13,015	21,4	951,135	24,581	2181,042	0	202,49	202,49	99,719	0	0	0	0	0	0	0
12:22:41	-98,12	2798,371	24,785	24,853	13,24	13,385	13,022	21,4	951,135	24,581	2181,659	0	202,49	202,49	99,719	0	0	0	0	0	0	0
12:22:41	98,12	2799,352	24,883	24,951	13,24	13,395	13,03	21,4	951,135	24,581	2182,277	0	203,546	203,546	99,724	0	0	0	0	0	0	0
12:22:42	49,072	2799,843	24,932	24,951	13,24	13,4	13,037	21,4	951,135	24,581	2182,894	0	203,546	203,546	99,724	0	0	0	0	0	0	0
12:22:42	-132,031	2798,522	24,785	24,853	13,241	13,386	13,044	21,4	951,135	24,581	2183,51	0	203,546	203,546	99,724	0	0	0	0	0	0	0
12:22:42	98,168	2799,504	24,883	24,853	13,241	13,396	13,051	21,4	951,135	24,581	2184,126	0	203,546	203,546	99,724	0	0	0	0	0	0	0
12:22:42	-98,168	2798,522	24,785	24,805	13,241	13,386	13,057	21,4	951,135	24,581	2184,74	0	203,546	203,546	99,724	0	0	0	0	0	0	0
12:22:42	98,168	2799,504	24,883	24,853	13,241	13,396	13,064	21,4	951,135	24,581	2185,355	0	203,546	203,546	99,724	0	0	0	0	0	0	0
12:22:42	49,072	2799,995	24,932	24,951	13,241	13,402	13,071	21,4	951,135	24,581	2185,969	0	203,546	203,546	99,724	0	0	0	0	0	0	0
12:22:42	-147,241	2798,522	24,785	24,805	13,241	13,386	13,077	21,4	951,135	24,581	2186,582	0	203,546	203,546	99,724	0	0	0	0	0	0	0
12:22:42	147,241	2799,995	24,932	25	13,241	13,402	13,083	21,4	951,135	24,581	2187,195	0	203,546	203,546	99,724	0	0	0	0	0	0	0
12:22:42	-49,072	2799,504	24,883	24,951	13,241	13,396	13,089	21,4	951,135	24,581	2187,808	0	203,546	203,546	99,724	0	0	0	0	0	0	0
12:22:42	0	2799,504	24,883	24,951	13,241	13,396	13,095	21,4	951,135	24,581	2188,419	0	203,546	203,546	99,724	0	0	0	0	0	0	0
12:22:42	147,241	2800,976	25,029	24,951	13,241	13,412	13,102	21,4	951,135	24,581	2189,032	0	203,546	203,546	99,724	0	0	0	0	0	0	0
12:22:42	-98,168	2799,995	24,932	24,951	13,241	13,402	13,107	21,4	951,135	24,581	2189,643	0	203,546	203,546	99,724	0	0	0	0	0	0	0
12:22:42	147,265	2801,467	25,078	25	13,241	13,417	13,113	21,4	951,135	24,581	2190,255	0	203,546	203,546	99,724	0	0	0	0	0	0	0
12:22:42	-147,265	2799,995	24,932	24,805	13,241	13,402	13,119	21,4	951,135	24,581	2190,865	0	203,546	203,546	99,724	0	0	0	0	0	0	0
12:22:42	0	2799,995	24,932	24,853	13,241	13,402	13,125	21,4	951,135	24,581	2191,474	0	203,546	203,546	99,724	0	0	0	0	0	0	0
12:22:42	202,783	2802,023	25,078	25	13,244	13,422	13,131	21,4	951,135	24,581	2192,085	0	203,546	203,546	99,724	0	0	0	0	0	0	0
12:22:42	-147,265	2800,55	24,932	25	13,244	13,407	13,136	21,4	951,135	24,581	2192,693	0	203,546	203,546	99,724	0	0	0	0	0	0	0
12:22:42	98,168	2801,532	25,029	25	13,244	13,417	13,141	21,4	951,135	24,581	2193,302	0	203,546	203,546	99,724	0	0	0	0	0	0	0
12:22:42	-98,168	2800,55	24,932	24,853	13,244	13,407	13,147	21,4	951,135	24,581	2193,909	0	203,546	203,546	99,724	0	0	0	0	0	0	0
12:22:42	-55,517	2799,995	24,932	25	13,241	13,402	13,152	21,4	951,135	24,581	2194,515	0	203,546	203,546	99,724	0	0	0	0	0	0	0
12:22:42	98,168	2800,976	25,029	25,049	13,241	13,412	13,157	21,4	951,135	24,581	2195,122	0	203,546	203,546	99,724	0	0	0	0	0	0	0
12:22:42	-98,168	2799,995	24,932	25	13,241	13,402	13,162	21,4	951,135	24,581	2195,727	0	203,546	203,546	99,724	0	0	0	0	0	0	0
12:22:42	0	2799,995	24,932	24,951	13,241	13,402	13,166	21,4	951,135	24,581	2196,331	0	203,546	203,546	99,724	0	0	0	0	0	0	0
12:22:42	0	2799,995	24,932	24,853	13,241	13,402	13,171	21,4	951,135	24,581	2196,935	0	203,546	203,546	99,724	0	0	0	0	0	0	0
12:22:42	-49,072	2799,504	24,883	25	13,241	13,396	13,175	21,4	951,135	24,581	2197,537	0	203,546	203,546	99,724	0	0	0	0	0	0	0
12:22:42	49,072	2799,995	24,932	25	13,241	13,402	13,18	21,4	951,135	24,581	2198,14	0	203,546	203,546	99,724	0	0	0	0	0	0	0
12:22:42	-147,241	2798,522	24,785	24,853	13,241	13,386	13,184	21,4	951,135	24,581	2198,74	0	203,546	203,546	99,724	0	0	0	0	0	0	0
12:22:42	-98,144	2797,541	24,687	24,805	13,241	13,376	13,188	21,4	951,135	24,581	2199,339	0	203,546	203,546	99,724	0	0	0	0	0	0	0
12:22:42	196,313	2799,504	24,883	24,707	13,241	13,396	13,192	21,4	951,135	24,581	2199,939	0	203,546	203,546	99,724	0	0	0	0	0	0	0
12:22:42	-147,241	2798,032	24,736	24,707	13,241	13,381	13,195	21,4	951,135	24,581	2200,537	0	203,546	203,546	99,724	0	0	0	0	0	0	0
12:22:42	49,072	2798,522	24,785	24,805	13,241	13,386	13,199	21,4	951,135	24,581	2201,135	0	203,546	203,546	99,724	0	0	0	0	0	0	0
12:22:42	98,168	2799,504	24,883	24,853	13,241	13,396	13,203	21,4	951,135	24,581	2201,733	0	203,546	203,546	99,724	0	0	0	0	0	0	0
12:22:42	49,072	2799,995	24,932	24,951	13,241	13,402	13,207	21,4	951,135	24,581	2202,332	0	203,546	203,546	99,724	0	0	0	0	0	0	0
12:22:42	-49,072	2799,504	24,883	24,951	13,241	13,396	13,211	21,4	951,135	24,581	2202,929	0	203,546	203,546	99,724	0	0	0	0	0	0	0
12:22:42	0	2799,504	24,883	24,853	13,241	13,396	13,214	21,4	951,135	24,581	2203,525	0	203,546	203,546	99,724	0	0	0	0	0	0	0
12:22:42	0	2799,504	24,883	25,049	13,241	13,396	13,218	21,4	951,135	24,581	2204,121	0	203,546	203,546	99,724	0	0	0	0	0	0	0
12:22:42	-15,209	2799,352	24,883	24,951	13,24	13,395	13,221	21,4	951,135	24,581	2204,716	0	203,546	203,546	99,724	0	0	0	0	0	0	0
12:22:42	15,209	2799,504	24,883	24,951	13,241	13,396	13,225	21,4	951,135	24,581	2205,311	0	203,546	203,546	99,724	0	0	0	0	0	0	0
12:22:42	-98,168	2798,522	24,785	24,707	13,241	13,386	13,228	21,4	951,135	24,581	2205,904	0	203,546	203,546	99,724	0	0	0	0	0	0	0
12:22:42	0	2798,522	24,785	24,805	13,241	13,386	13,231	21,4	951,135	24,581	2206,497	0	203,546	203,546	99,724	0	0	0	0	0	0	0
12:22:42	98,168	2799,504	24,883	25	13,241	13,396	13,234	21,4	951,135	24,581	2207,09	0	203,546	203,546	99,724	0	0	0	0	0	0	0
12:22:42	0	2799,504	24,883	25	13,241	13,396	13,237	21,4	951,135	24,581	2207,683	0	203,546	203,546	99,724	0	0	0	0	0	0	0
12:22:42	0	2799,504	24,883	24,853	13,241	13,396	13,241	21,4	951,135	24,581	2208,275	0	203,546	203,546	99,724	0	0	0	0	0	0	0
12:22:42	-91,723	2798,587	24,736	24,805	13,244	13,387	13,243	21,4	951,135	24,581	2208,865	0	203,546	203,546	99,724	0	0	0	0	0	0	0
12:22:42	140,795	2799,995	24,932	25,049	13,241	13,402	13,247	21,4	951,135	24,581	2209,456	0	203,546	203,546	99,724	0	0	0	0	0	0	0
12:22:42	-49,072	2799,504	24,883	25	13,241	13,396	13,249	21,4	951,135	24,581	2210,046	0	203,546	203,546	99,724	0	0	0	0	0	0	0
12:22:42	147,241	2800,976	25,029	25	13,241	13,412	13,253	21,4	951,135	24,581	2210,637	0	203,546	203,546	99,724	0	0	0	0	0	0	0
12:22:42	-98,168	2799,995	24,932	25,049	13,241	13,402	13,256	21,4	951,135	24,581	2211,226	0	203,546	203,546	99,724	0	0	0	0	0	0	0
12:22:42	98,168	2800,976	25,029	25,195	13,241	13,412	13,259	21,4	951,135	24,581	2211,816	0	203,546	203,546	99,724	0	0	0	0	0	0	0
12:22:42	0	2800,976	25,029	25,049	13,241	13,412	13,262	21,4	951,135	24,581	2212,405	0	203,546	203,546	99,724	0	0	0	0	0	0	0
12:22:42	55,517	2801,532	25,029	24,951	13,244	13,417	13,265	21,4	951,135	24,581	2212,994	0	203,546	203,546	99,724	0	0	0	0	0	0	0
12:22:42	15,356	2801,685	25,029	24,951	13,245	13,419	13,268	21,4	951,135	24,581	2213,582	0	203,546	203,546	99,724	0	0	0	0	0	0	0
12:22:42	0	2801,685	25,029	24,951	13,245	13,419	13,271	21,4	951,135	24,581	2214,171	0	203,546	203,546	99,724	0	0	0	0	0	0	0
12:22:42	-147,265	2800,213	24,883	24,805	13,245	13,404	13,273	21,4	951,135	24,581	2214,757	0	203,546	203,546	99,724	0	0	0	0	0	0	0
12:22:42	181,005	2802,023	25,078	25,049	13,244	13,422	13,276	21,4	951,135	24,581	2215,344	0	203,546	203,546	99,724	0	0	0	0	0	0	0
12:22:42	-49,096	2801,532	25,029	25	13,244	13,417	13,279	21,4	951,135	24,581	2215,93	0	203,546	203,546	99,724	0	0	0	0	0	0	0
12:22:42	64,453	2802,176	25,078	25	13,245	13,424	13,282	21,4	951,135	24,581	2216,516	0	203,546	203,546	99,724	0	0	0	0	0	0	0
12:22:42	-147,265	2800,703	24,932	25	13,245	13,409	13,284	21,4	951,135	24,581	2217,101	0	203,546	203,546	99,724	0	0	0	0	0	0	0
12:22:42	0	2800,703	24,932	24,951	13,245	13,409	13,287	21,4	951,135	24,581	2217,684	0	203,546	203,546	99,724	0	0	0	0	0	0	0
12:22:42	0	2800,703	24,932	24,853	13,245	13,409	13,289	21,4	951,135	24,581	2218,268	0	203,546	203,546	99,724	0	0	0	0	0	0	0
12:22:42	-125,439	2799,449	24,736	24,805	13,249	13,396	13,291	21,4	951,135	24,581	2218,849	0	203,546	203,546	99,724	0	0	0	0	0	0	0
12:22:42	0	2799,449	24,736	24,951	13,249	13,396	13,293	21,4	951,135	24,581	2219,43	0	203,546	203,546	99,724	0	0	0	0	0	0	0
12:22:42	223,608	2801,685	25,029	25,049	13,245	13,419	13,296	21,4	951,135	24,581	2220,012	0	203,546	203,546	99,724	0	0	0	0	0	0	0
12:22:42	-70,874	2800,976	25,029	25,146	13,241	13,412	13,298	21,4	951,135	24,581	2220,593	0	203,546	203,546	99,724	0	0	0	0	0	0	0
12:22:42	49,096	2801,467	25,078	25,195	13,241	13,417	13,3	21,4	951,135	24,581	2221,174	0	203,546	203,546	99,724	0	0	0	0	0	0	0
12:22:42	-147,265	2799,995	24,932	24,951	13,241	13,402	13,302	21,4	951,135	24,581	2221,753	0	203,546	203,546	99,724	0	0	0	0	0	0	0
12:22:42	-91,723	2799,078	24,785	24,853	13,244	13,392	13,304	21,4	951,135	24,581	2222,33	0	203,546	203,546	99,724	0	0	0	0	0	0	0
12:22:42	98,144	2800,059	24,883	24,951	13,244	13,402	13,306	21,4	951,135	24,581	2222,908	0	203,546	203,546	99,724	0	0	0	0	0	0	0
12:22:42	0	2800,059	24,883	25,049	13,244	13,402	13,308	21,4	951,135	24,581	2223,485	0	203,546	203,546	99,724	0	0	0	0	0	0	0
12:22:42	0	2800,059	24,883	24,951	13,244	13,402	13,31	21,4	951,135	24,581	2224,061	0	203,546	203,546	99,724	0	0	0	0	0	0	0
12:22:42	0	2800,059	24,883	24,951	13,244	13,402	13,312	21,4	951,135	24,581	2224,637	0	203,546	203,546	99,724	0	0	0	0	0	0	0
12:22:42	-55,493	2799,504	24,883	25	13,241	13,396	13,313	21,4	951,135	24,581	2225,212	0	203,546	203,546	99,724	0	0	0	0	0	0	0
12:22:42	0	2799,504	24,883	24,951	13,241	13,396	13,315	21,4	951,135	24,581	2225,786	0	203,546	203,546	99,724	0	0	0	0	0	0	0
12:22:42	-98,168	2798,522	24,785	24,805	13,241	13,386	13,316	21,4	951,135	24,581	2226,359	0	203,546	203,546	99,724	0	0	0	0	0	0	0
12:22:42	55,517	2799,078	24,785	24,951	13,244	13,392	13,318	21,4	951,135	24,581	2226,932	0	203,546	203,546	99,724	0	0	0	0	0	0	0
12:22:42	15,356	2799,231	24,785	24,805	13,245	13,394	13,319	21,4	951,135	24,581	2227,504	0	203,546	203,546	99,724	0	0	0	0	0	0	0
12:22:42	82,788	2800,059	24,883	25	13,244	13,402	13,321	21,4	951,135	24,581	2228,077	0	203,546	203,546	99,724	0	0	0	0	0	0	0
12:22:42	91,748	2800,976	25,029	24,951	13,241	13,412	13,323	21,4	951,135	24,581	2228,649	0	203,546	203,546	99,724	0	0	0	0	0	0	0
12:22:42	-147,241	2799,504	24,883	24,805	13,241	13,396	13,324	21,4	951,135	24,581	2229,22	0	203,546	203,546	99,724	0	0	0	0	0	0	0
12:22:42	49,072	2799,995	24,932	25	13,241	13,402	13,326	21,4	951,135	24,581	2229,791	0	203,546	203,546	99,724	0	0	0	0	0	0	0
12:22:42	-49,072	2799,504	24,883	24,805	13,241	13,396	13,327	21,4	951,135	24,581	2230,361	0	203,546	203,546	99,724	0	0	0	0	0	0	0
12:22:42	-98,168	2798,522	24,785	24,805	13,241	13,386	13,328	21,4	951,135	24,581	2230,929	0	203,546	203,546	99,724	0	0	0	0	0	0	0
12:22:42	147,241	2799,995	24,932	25	13,241	13,402	13,33	21,4	951,135	24,581	2231,498	0	203,546	203,546	99,724	0	0	0	0	0	0	0
12:22:42	6,42	2800,059	24,883	24,853	13,244	13,402	13,331	21,4	951,135	24,581	2232,066	0	203,546	203,546	99,724	0	0	0	0	0	0	0
12:22:42	-55,493	2799,504	24,883	24,853	13,241	13,396	13,332	21,4	951,135	24,581	2232,634	0	203,546	203,546	99,724	0	0	0	0	0	0	0
12:22:42	49,072	2799,995	24,932	24,805	13,241	13,402	13,334	21,4	951,135	24,581	2233,201	0	203,546	203,546	99,724	0	0	0	0	0	0	0
12:22:42	-49,072	2799,504	24,883	24,853	13,241	13,396	13,335	21,4	951,135	24,581	2233,767	0	203,546	203,546	99,724	0	0	0	0	0	0	0
12:22:42	0	2799,504	24,883	24,805	13,241	13,396	13,336	21,4	951,135	24,581	2234,333	0	203,546	203,546	99,724	0	0	0	0	0	0	0
12:22:42	49,072	2799,995	24,932	24,853	13,241	13,402	13,337	21,4	951,135	24,581	2234,899	0	203,546	203,546	99,724	0	0	0	0	0	0	0
12:22:42	-147,241	2798,522	24,785	24,805	13,241	13,386	13,338	21,4	952,565	24,581	2235,462	0	203,546	203,546	99,724	0	0	0	0	0	0	0
12:22:42	-59,716	2797,925	24,736	24,658	13,241	13,38	13,339	21,4	952,565	24,581	2236,025	0	203,546	203,546	99,724	0	0	0	0	0	0	0
12:22:42	49,047	2798,416	24,785	24,805	13,241	13,385	13,34	21,4	952,565	24,581	2236,587	0	203,546	203,546	99,724	0	0	0	0	0	0	0
12:22:42	147,167	2799,887	24,932	24,951	13,241	13,4	13,341	21,4	952,565	24,581	2237,15	0	203,546	203,546	99,724	0	0	0	0	0	0	0
12:22:42	-49,047	2799,397	24,883	24,805	13,241	13,395	13,342	21,4	952,565	24,581	2237,713	0	203,546	203,546	99,724	0	0	0	0	0	0	0
12:22:42	49,047	2799,887	24,932	24,951	13,241	13,4	13,343	21,4	952,565	24,581	2238,275	0	203,546	203,546	99,724	0	0	0	0	0	0	0
12:22:42	98,144	2800,869	25,029	25	13,241	13,411	13,345	21,4	952,565	24,581	2238,837	0	203,546	203,546	99,724	0	0	0	0	0	0	0
12:22:42	-91,699	2799,952	24,883	24,805	13,244	13,401	13,346	21,4	952,565	24,581	2239,398	0	203,546	203,546	99,724	0	0	0	0	0	0	0
12:22:42	0	2799,952	24,883	24,951	13,244	13,401	13,347	21,4	952,565	24,581	2239,959	0	203,546	203,546	99,724	0	0	0	0	0	0	0
12:22:42	49,072	2800,442	24,932	24,853	13,244	13,406	13,348	21,4	952,565	24,581	2240,519	0	203,546	203,546	99,724	0	0	0	0	0	0	0
12:22:42	0	2800,442	24,932	24,951	13,244	13,406	13,349	21,4	952,565	24,581	2241,079	0	204,003	204,003	99,726	0	0	0	0	0	0	0
12:22:43	42,626	2800,869	25,029	24,951	13,241	13,411	13,35	21,4	952,565	24,581	2241,639	0	204,003	204,003	99,726	0	0	0	0	0	0	0
12:22:43	-490,527	2795,963	24,541	24,267	13,241	13,36	13,351	21,4	952,565	24,581	2242,193	0	204,003	204,003	99,726	0	0	0	0	0	0	0
12:22:43	-441,162	2791,552	24,101	23,535	13,241	13,314	13,35	21,4	952,565	24,581	2242,743	0	204,003	204,003	99,726	0	0	0	0	0	0	0
12:22:43	-722,631	2784,326	23,467	22,705	13,236	13,24	13,348	21,4	952,565	24,581	2243,284	0	204,003	204,003	99,726	0	0	0	0	0	0	0
12:22:43	-896,044	2775,365	22,832	21,777	13,221	13,148	13,344	21,4	952,565	24,581	2243,816	0	204,003	204,003	99,726	0	0	0	0	0	0	0
12:22:43	-949,584	2765,869	22,392	21,094	13,193	13,05	13,338	21,4	952,565	24,581	2244,338	0	204,003	204,003	99,726	0	0	0	0	0	0	0
12:22:43	-848,779	2757,381	22,295	20,263	13,15	12,962	13,331	21,4	952,565	24,581	2244,851	0	204,003	204,003	99,726	0	0	0	0	0	0	0
12:22:43	-745,849	2749,923	22,392	20,41	13,103	12,885	13,322	21,4	952,565	24,581	2245,356	0	204,003	204,003	99,726	0	0	0	0	0	0	0
12:22:43	-786,865	2742,054	22,637	20,801	13,045	12,804	13,312	21,4	952,565	24,581	2245,853	0	204,003	204,003	99,726	0	0	0	0	0	0	0
12:22:43	-744,751	2734,607	22,832	20,898	12,992	12,727	13,3	21,4	952,565	24,581	2246,341	0	204,003	204,003	99,726	0	0	0	0	0	0	0
12:22:43	-1142,236	2723,184	22,539	20,166	12,945	12,61	13,287	21,4	952,565	24,581	2246,818	0	204,003	204,003	99,726	0	0	0	0	0	0	0
12:22:43	-1299,609	2710,188	22,002	19,385	12,902	12,476	13,271	21,4	952,565	24,581	2247,282	0	204,003	204,003	99,726	0	0	0	0	0	0	0
12:22:43	-982,275	2700,366	21,611	19,726	12,868	12,374	13,253	21,4	952,565	24,581	2247,735	0	204,003	204,003	99,726	0	0	0	0	0	0	0
12:22:43	-1014,794	2690,218	21,269	19,336	12,83	12,27	13,234	21,4	952,565	24,581	2248,177	0	204,003	204,003	99,726	0	0	0	0	0	0	0
12:22:43	-1349,292	2676,725	20,586	19,189	12,793	12,131	13,212	21,4	952,565	24,581	2248,606	0	204,003	204,003	99,726	0	0	0	0	0	0	0
12:22:43	-1050,219	2666,223	20,293	18,457	12,75	12,022	13,189	21,4	952,565	24,581	2249,023	0	204,003	204,003	99,726	0	0	0	0	0	0	0
12:22:43	-911,084	2657,112	20,293	18,603	12,699	11,928	13,164	21,4	952,565	24,581	2249,431	0	204,003	204,003	99,726	0	0	0	0	0	0	0
12:22:43	-712,011	2649,992	20,586	18,31	12,642	11,855	13,139	21,4	952,565	24,581	2249,832	0	204,003	204,003	99,726	0	0	0	0	0	0	0
12:22:43	-909,96	2640,892	20,732	18,799	12,583	11,761	13,112	21,4	952,565	24,581	2250,223	0	204,003	204,003	99,726	0	0	0	0	0	0	0
12:22:43	-856,982	2632,322	20,928	19,043	12,524	11,673	13,083	21,4	952,565	24,581	2250,605	0	204,003	204,003	99,726	0	0	0	0	0	0	0
12:22:43	-563,94	2626,683	21,269	19,336	12,473	11,615	13,055	21,4	952,565	24,581	2250,981	0	204,003	204,003	99,726	0	0	0	0	0	0	0
12:22:43	-1520,166	2611,481	20,488	19,043	12,431	11,458	13,023	21,4	952,565	24,581	2251,342	0	204,003	204,003	99,726	0	0	0	0	0	0	0
12:22:43	-1108,032	2600,401	19,951	18,457	12,398	11,344	12,99	21,4	952,565	24,581	2251,691	0	204,003	204,003	99,726	0	0	0	0	0	0	0
12:22:43	-833,032	2592,07	19,658	18,31	12,368	11,258	12,956	21,4	952,565	24,581	2252,031	0	204,003	204,003	99,726	0	0	0	0	0	0	0
12:22:43	-737,158	2584,699	19,316	18,31	12,345	11,182	12,922	21,4	952,565	24,581	2252,364	0	204,003	204,003	99,726	0	0	0	0	0	0	0
12:22:43	-949,511	2575,204	18,828	17,969	12,318	11,084	12,886	21,4	952,565	24,581	2252,687	0	204,003	204,003	99,726	0	0	0	0	0	0	0
12:22:43	-921,533	2565,988	18,388	17,236	12,291	10,989	12,848	21,4	952,565	24,581	2253	0	204,003	204,003	99,726	0	0	0	0	0	0	0
12:22:43	-613,842	2559,85	18,34	17,383	12,259	10,926	12,811	21,4	952,565	24,581	2253,307	0	204,003	204,003	99,726	0	0	0	0	0	0	0
12:22:43	-359,057	2556,259	18,633	17,431	12,222	10,889	12,773	21,4	952,565	24,581	2253,61	0	204,003	204,003	99,726	0	0	0	0	0	0	0
12:22:43	-914,917	2547,11	18,388	17,48	12,184	10,794	12,734	21,4	952,565	24,581	2253,903	0	204,003	204,003	99,726	0	0	0	0	0	0	0
12:22:43	-482,934	2542,281	18,486	17,431	12,152	10,745	12,695	21,4	952,565	24,581	2254,192	0	204,003	204,003	99,726	0	0	0	0	0	0	0
12:22:43	-744,726	2534,834	18,388	17,578	12,115	10,668	12,656	21,4	952,565	24,581	2254,472	0	204,003	204,003	99,726	0	0	0	0	0	0	0
12:22:43	-600,61	2528,828	18,291	17,48	12,087	10,606	12,615	21,4	952,565	24,581	2254,746	0	204,003	204,003	99,726	0	0	0	0	0	0	0
12:22:43	-797,094	2520,857	17,998	17,041	12,058	10,524	12,574	21,4	952,565	24,581	2255,012	0	204,003	204,003	99,726	0	0	0	0	0	0	0
12:22:43	-686,645	2513,99	17,803	16,943	12,03	10,453	12,533	21,4	952,565	24,581	2255,271	0	204,003	204,003	99,726	0	0	0	0	0	0	0
12:22:43	-656,958	2507,421	17,558	16,601	12,006	10,385	12,491	21,4	952,565	24,581	2255,524	0	204,003	204,003	99,726	0	0	0	0	0	0	0
12:22:43	-688,281	2500,538	17,363	16,308	11,978	10,314	12,448	21,4	952,565	24,581	2255,769	0	204,003	204,003	99,726	0	0	0	0	0	0	0
12:22:43	-837,426	2492,163	17,021	16,015	11,949	10,228	12,404	21,4	952,565	24,581	2256,005	0	204,003	204,003	99,726	0	0	0	0	0	0	0
12:22:43	-596,215	2486,201	16,924	16,064	11,921	10,167	12,361	21,4	952,565	24,581	2256,235	0	204,003	204,003	99,726	0	0	0	0	0	0	0
12:22:43	-351,489	2482,686	17,168	16,211	11,888	10,13	12,317	21,4	952,565	24,581	2256,462	0	204,003	204,003	99,726	0	0	0	0	0	0	0
12:22:43	-680,493	2475,881	17,07	16,357	11,855	10,06	12,273	21,4	952,565	24,581	2256,681	0	204,003	204,003	99,726	0	0	0	0	0	0	0
12:22:43	-502,856	2470,853	17,07	15,967	11,826	10,008	12,228	21,4	952,565	24,581	2256,895	0	204,003	204,003	99,726	0	0	0	0	0	0	0
12:22:43	-630,957	2464,543	17,021	16,211	11,793	9,943	12,183	21,4	952,565	24,581	2257,103	0	204,003	204,003	99,726	0	0	0	0	0	0	0
12:22:43	-500,366	2459,54	17,021	16,308	11,765	9,892	12,138	21,4	952,565	24,581	2257,305	0	204,003	204,003	99,726	0	0	0	0	0	0	0
12:22:43	-688,012	2452,66	16,826	16,064	11,737	9,821	12,093	21,4	952,565	24,581	2257,501	0	204,003	204,003	99,726	0	0	0	0	0	0	0
12:22:43	-363,696	2449,023	16,875	16,064	11,714	9,783	12,048	21,4	952,565	24,581	2257,692	0	204,003	204,003	99,726	0	0	0	0	0	0	0
12:22:43	-819,018	2440,832	16,533	15,869	11,686	9,699	12,002	21,4	952,565	24,581	2257,875	0	204,003	204,003	99,726	0	0	0	0	0	0	0
12:22:43	-563,696	2435,195	16,386	15,722	11,662	9,641	11,955	21,4	952,565	24,581	2258,052	0	204,003	204,003	99,726	0	0	0	0	0	0	0
12:22:43	-528,808	2429,907	16,338	15,625	11,635	9,586	11,909	21,4	952,565	24,581	2258,224	0	204,003	204,003	99,726	0	0	0	0	0	0	0
12:22:43	-841,87	2421,489	15,898	15,283	11,611	9,499	11,862	21,4	952,565	24,581	2258,388	0	204,003	204,003	99,726	0	0	0	0	0	0	0
12:22:43	-453,002	2416,959	15,947	15,429	11,583	9,453	11,814	21,4	952,565	24,581	2258,546	0	204,003	204,003	99,726	0	0	0	0	0	0	0
12:22:43	-364,697	2413,312	16,093	15,527	11,554	9,415	11,767	21,4	952,565	24,581	2258,701	0	204,003	204,003	99,726	0	0	0	0	0	0	0
12:22:43	-591,821	2407,393	16,191	15,527	11,516	9,354	11,72	21,4	952,565	24,581	2258,85	0	204,003	204,003	99,726	0	0	0	0	0	0	0
12:22:43	-381,787	2403,576	16,386	15,527	11,484	9,315	11,673	21,4	952,565	24,581	2258,994	0	204,003	204,003	99,726	0	0	0	0	0	0	0
12:22:43	-550,244	2398,073	16,338	15,674	11,455	9,258	11,626	21,4	952,565	24,581	2259,133	0	204,003	204,003	99,726	0	0	0	0	0	0	0
12:22:43	-745,483	2390,618	16,045	15,429	11,429	9,181	11,578	21,4	952,565	24,581	2259,265	0	204,003	204,003	99,726	0	0	0	0	0	0	0
12:22:43	-494,14	2385,677	15,947	15,283	11,406	9,13	11,53	21,4	952,565	24,581	2259,391	0	204,003	204,003	99,726	0	0	0	0	0	0	0
12:22:43	-686,914	2378,808	15,605	14,99	11,386	9,059	11,481	21,4	952,565	24,581	2259,511	0	204,003	204,003	99,726	0	0	0	0	0	0	0
12:22:43	-527,832	2373,529	15,41	14,795	11,367	9,005	11,433	21,4	952,565	24,581	2259,625	0	204,003	204,003	99,726	0	0	0	0	0	0	0
12:22:43	-601,709	2367,512	15,117	14,599	11,348	8,943	11,384	21,4	952,565	24,581	2259,733	0	204,003	204,003	99,726	0	0	0	0	0	0	0
12:22:43	-573,828	2361,774	14,922	14,404	11,326	8,884	11,335	21,4	952,565	24,581	2259,835	0	204,003	204,003	99,726	0	0	0	0	0	0	0
12:22:43	-422,9	2357,545	14,922	14,404	11,303	8,84	11,286	21,4	952,565	24,581	2259,932	0	204,003	204,003	99,726	0	0	0	0	0	0	0
12:22:43	-526,269	2352,282	14,922	14,453	11,273	8,786	11,237	21,4	952,565	24,581	2260,025	0	204,003	204,003	99,726	0	0	0	0	0	0	0
12:22:43	-329,467	2348,988	15,117	14,404	11,244	8,752	11,188	21,4	952,565	24,581	2260,114	0	204,003	204,003	99,726	0	0	0	0	0	0	0
12:22:43	-603,418	2342,953	14,97	14,453	11,217	8,69	11,139	21,4	952,565	24,581	2260,197	0	204,003	204,003	99,726	0	0	0	0	0	0	0
12:22:43	-400,341	2338,95	14,922	14,306	11,197	8,648	11,09	21,4	952,565	24,581	2260,275	0	204,003	204,003	99,726	0	0	0	0	0	0	0
12:22:43	-599,365	2332,956	14,629	14,111	11,179	8,587	11,041	21,4	952,565	24,581	2260,348	0	204,003	204,003	99,726	0	0	0	0	0	0	0
12:22:43	-543,945	2327,517	14,384	13,916	11,162	8,531	10,992	21,4	952,565	24,581	2260,415	0	204,003	204,003	99,726	0	0	0	0	0	0	0
12:22:43	-495,166	2322,565	14,14	13,867	11,147	8,48	10,943	21,4	952,565	24,581	2260,477	0	204,003	204,003	99,726	0	0	0	0	0	0	0
12:22:43	-486,425	2317,701	13,896	13,525	11,132	8,429	10,893	21,4	952,565	24,581	2260,534	0	204,003	204,003	99,726	0	0	0	0	0	0	0
12:22:43	-462,329	2313,078	13,75	13,33	11,114	8,382	10,844	21,4	952,565	24,581	2260,587	0	204,003	204,003	99,726	0	0	0	0	0	0	0
12:22:43	-328,491	2309,793	13,75	13,33	11,095	8,348	10,795	21,4	952,565	24,581	2260,636	0	204,003	204,003	99,726	0	0	0	0	0	0	0
12:22:43	-423,437	2305,558	13,75	13,33	11,071	8,304	10,746	21,4	952,565	24,581	2260,68	0	204,003	204,003	99,726	0	0	0	0	0	0	0
12:22:43	-336,084	2302,198	13,75	13,33	11,052	8,27	10,698	21,4	952,565	24,581	2260,722	0	204,003	204,003	99,726	0	0	0	0	0	0	0
12:22:43	-410,546	2298,092	13,75	13,33	11,029	8,227	10,649	21,4	952,565	24,581	2260,759	0	204,003	204,003	99,726	0	0	0	0	0	0	0
12:22:43	-330,786	2294,784	13,75	13,33	11,01	8,193	10,601	21,4	952,565	24,581	2260,793	0	204,003	204,003	99,726	0	0	0	0	0	0	0
12:22:43	-345,654	2291,328	13,652	13,379	10,996	8,158	10,553	21,4	952,565	24,581	2260,824	0	204,003	204,003	99,726	0	0	0	0	0	0	0
12:22:43	-434,838	2286,979	13,457	13,379	10,982	8,113	10,505	21,4	952,565	24,581	2260,85	0	204,003	204,003	99,726	0	0	0	0	0	0	0
12:22:43	-471,386	2282,265	13,31	13,086	10,963	8,064	10,458	21,4	952,565	24,581	2260,871	0	204,003	204,003	99,726	0	0	0	0	0	0	0
12:22:43	-248,803	2279,777	13,31	13,086	10,949	8,038	10,41	21,4	952,565	24,581	2260,89	0	204,003	204,003	99,726	0	0	0	0	0	0	0
12:22:43	-387,231	2275,905	13,164	13,037	10,935	7,999	10,363	21,4	952,565	24,581	2260,906	0	204,003	204,003	99,726	0	0	0	0	0	0	0
12:22:43	-240,405	2273,501	13,261	12,988	10,916	7,974	10,316	21,4	952,565	24,581	2260,918	0	204,003	204,003	99,726	0	0	0	0	0	0	0
12:22:43	-333,764	2270,163	13,261	13,037	10,897	7,939	10,269	21,4	952,565	24,581	2260,927	0	204,003	204,003	99,726	0	0	0	0	0	0	0
12:22:43	-424,975	2265,914	13,164	12,988	10,878	7,896	10,223	21,4	952,565	24,581	2260,932	0	204,003	204,003	99,726	0	0	0	0	0	0	0
12:22:43	-328,32	2262,63	13,164	12,988	10,859	7,862	10,177	21,4	952,565	24,581	2260,934	0	204,003	204,003	99,726	0	0	0	0	0	0	0
12:22:43	-159,912	2261,031	13,261	13,086	10,845	7,845	10,131	21,4	952,565	24,581	2260,935	0	204,003	204,003	99,726	0	0	0	0	0	0	0
12:22:43	-329,37	2257,738	13,261	13,037	10,827	7,811	10,085	21,4	952,565	24,581	2257,738	0	204,003	204,003	99,726	0	0	0	0	0	0	0
12:22:43	-341,918	2254,318	13,164	12,89	10,812	7,776	10,04	21,4	952,565	24,581	2254,318	0	204,003	204,003	99,726	0	0	0	0	0	0	0
12:22:43	-386,84	2250,45	13,017	12,841	10,798	7,736	9,995	21,4	952,565	24,581	2250,45	0	204,003	204,003	99,726	0	0	0	0	0	0	0
12:22:43	-288,183	2247,568	12,968	12,744	10,785	7,706	9,95	21,2	953,406	24,581	2247,568	0	204,003	204,003	99,726	0	0	0	0	0	0	0
12:22:43	-308,691	2244,481	12,822	12,646	10,775	7,675	9,905	21,2	953,406	24,581	2244,481	0	204,003	204,003	99,726	0	0	0	0	0	0	0
12:22:43	-388,671	2240,595	12,675	12,451	10,761	7,634	9,861	21,2	953,406	24,581	2240,595	0	204,003	204,003	99,726	0	0	0	0	0	0	0
12:22:43	-286,962	2237,725	12,627	12,256	10,747	7,605	9,817	21,2	953,406	24,581	2237,725	0	204,003	204,003	99,726	0	0	0	0	0	0	0
12:22:43	-253,881	2235,186	12,627	12,451	10,733	7,579	9,773	21,2	953,406	24,581	2235,186	0	204,003	204,003	99,726	0	0	0	0	0	0	0
12:22:43	-336,181	2231,824	12,529	12,256	10,719	7,544	9,729	21,2	953,406	24,581	2231,824	0	204,003	204,003	99,726	0	0	0	0	0	0	0
12:22:43	-239,624	2229,428	12,627	12,256	10,7	7,519	9,686	21,2	953,406	24,581	2229,428	0	204,003	204,003	99,726	0	0	0	0	0	0	0
12:22:43	-257,08	2226,857	12,627	12,451	10,685	7,493	9,643	21,2	953,406	24,581	2226,857	0	204,003	204,003	99,726	0	0	0	0	0	0	0
12:22:43	-198,461	2224,873	12,675	12,5	10,672	7,472	9,6	21,2	953,406	24,581	2224,873	0	204,003	204,003	99,726	0	0	0	0	0	0	0
12:22:43	-300,83	2221,864	12,627	12,5	10,657	7,441	9,558	21,2	953,406	24,581	2221,864	0	204,003	204,003	99,726	0	0	0	0	0	0	0
12:22:43	-304,614	2218,818	12,627	12,5	10,64	7,41	9,516	21,2	953,406	24,581	2218,818	0	202,517	202,517	99,72	0	0	0	0	0	0	0
12:22:43	-248,608	2216,332	12,627	12,451	10,626	7,384	9,474	21,2	953,406	24,581	2216,332	0	202,517	202,517	99,72	0	0	0	0	0	0	0
12:22:43	-309,521	2213,237	12,48	12,451	10,616	7,352	9,432	21,2	953,406	24,581	2213,237	0	202,517	202,517	99,72	0	0	0	0	0	0	0
12:22:43	-232,495	2210,912	12,48	12,353	10,603	7,328	9,391	21,2	953,406	24,581	2210,912	0	202,517	202,517	99,72	0	0	0	0	0	0	0
12:22:44	-365,454	2207,257	12,334	12,256	10,59	7,291	9,35	21,2	953,406	24,581	2207,257	0	202,517	202,517	99,72	0	0	0	0	0	0	0
12:22:44	-238,842	2204,869	12,334	12,109	10,576	7,266	9,309	21,2	953,406	24,581	2204,869	0	202,517	202,517	99,72	0	0	0	0	0	0	0
12:22:44	-180,664	2203,062	12,334	12,109	10,566	7,248	9,269	21,2	953,406	24,581	2203,062	0	202,517	202,517	99,72	0	0	0	0	0	0	0
12:22:44	-295,312	2200,109	12,285	12,06	10,552	7,217	9,228	21,2	953,406	24,581	2200,109	0	202,517	202,517	99,72	0	0	0	0	0	0	0
12:22:44	-232,299	2197,786	12,285	11,963	10,539	7,193	9,189	21,2	953,406	24,581	2197,786	0	202,517	202,517	99,72	0	0	0	0	0	0	0
12:22:44	-338,867	2194,398	12,187	11,963	10,525	7,158	9,149	21,2	953,406	24,581	2194,398	0	202,517	202,517	99,72	0	0	0	0	0	0	0
12:22:44	-299,609	2191,401	12,041	11,914	10,515	7,127	9,109	21,2	953,406	24,581	2191,401	0	202,517	202,517	99,72	0	0	0	0	0	0	0
12:22:44	-346,02	2187,941	11,845	11,767	10,506	7,092	9,07	21,2	953,406	24,581	2187,941	0	202,517	202,517	99,72	0	0	0	0	0	0	0
12:22:44	-162,426	2186,317	11,845	11,621	10,497	7,075	9,03	21,2	953,406	24,581	2186,317	0	202,517	202,517	99,72	0	0	0	0	0	0	0
12:22:44	-252,685	2183,79	11,748	11,572	10,488	7,049	8,992	21,2	953,406	24,581	2183,79	0	202,517	202,517	99,72	0	0	0	0	0	0	0
12:22:44	-268,652	2181,104	11,65	11,572	10,478	7,021	8,953	21,2	953,406	24,581	2181,104	0	202,517	202,517	99,72	0	0	0	0	0	0	0
12:22:44	-253,1	2178,573	11,601	11,523	10,466	6,995	8,915	21,2	953,406	24,581	2178,573	0	202,517	202,517	99,72	0	0	0	0	0	0	0
12:22:44	-131,713	2177,255	11,65	11,572	10,456	6,982	8,877	21,2	953,406	24,581	2177,255	0	202,517	202,517	99,72	0	0	0	0	0	0	0
12:22:44	-148,51	2175,77	11,748	11,621	10,442	6,966	8,839	21,2	953,406	24,581	2175,77	0	202,517	202,517	99,72	0	0	0	0	0	0	0
12:22:44	-146,411	2174,306	11,845	11,621	10,429	6,951	8,802	21,2	953,406	24,581	2174,306	0	202,517	202,517	99,72	0	0	0	0	0	0	0
12:22:44	-147,534	2172,831	11,943	11,718	10,415	6,936	8,766	21,2	953,406	24,581	2172,831	0	202,517	202,517	99,72	0	0	0	0	0	0	0
12:22:44	-278,344	2170,047	11,943	11,718	10,399	6,907	8,729	21,2	953,406	24,581	2170,047	0	202,517	202,517	99,72	0	0	0	0	0	0	0
12:22:44	-160,351	2168,444	11,943	11,718	10,39	6,891	8,693	21,2	953,406	24,581	2168,444	0	202,517	202,517	99,72	0	0	0	0	0	0	0
12:22:44	-179,492	2166,649	11,943	11,718	10,38	6,872	8,657	21,2	953,406	24,581	2166,649	0	202,517	202,517	99,72	0	0	0	0	0	0	0
12:22:44	-160,351	2165,046	11,943	11,718	10,371	6,856	8,622	21,2	953,406	24,581	2165,046	0	202,517	202,517	99,72	0	0	0	0	0	0	0
12:22:44	-321,875	2161,827	11,748	11,572	10,363	6,822	8,587	21,2	953,406	24,581	2161,827	0	202,517	202,517	99,72	0	0	0	0	0	0	0
12:22:44	-234,521	2159,482	11,601	11,425	10,358	6,798	8,552	21,2	953,406	24,581	2159,482	0	202,517	202,517	99,72	0	0	0	0	0	0	0
12:22:44	-305,493	2156,427	11,406	11,23	10,351	6,767	8,517	21,2	953,406	24,581	2156,427	0	202,517	202,517	99,72	0	0	0	0	0	0	0
12:22:44	-235,424	2154,072	11,259	11,181	10,345	6,743	8,482	21,2	953,406	24,581	2154,072	0	202,517	202,517	99,72	0	0	0	0	0	0	0
12:22:44	-171,582	2152,357	11,162	11,181	10,34	6,725	8,447	21,2	953,406	24,581	2152,357	0	202,517	202,517	99,72	0	0	0	0	0	0	0
12:22:44	-206,567	2150,291	11,113	11,084	10,331	6,704	8,413	21,2	953,406	24,581	2150,291	0	202,517	202,517	99,72	0	0	0	0	0	0	0
12:22:44	-188,793	2148,403	11,015	11,035	10,326	6,684	8,379	21,2	953,406	24,581	2148,403	0	202,517	202,517	99,72	0	0	0	0	0	0	0
12:22:44	-161,01	2146,793	11,015	10,937	10,317	6,667	8,346	21,2	953,406	24,581	2146,793	0	202,517	202,517	99,72	0	0	0	0	0	0	0
12:22:44	-209,448	2144,698	11,015	11,035	10,305	6,646	8,312	21,2	953,406	24,581	2144,698	0	202,517	202,517	99,72	0	0	0	0	0	0	0
12:22:44	-162,304	2143,075	11,015	10,937	10,295	6,629	8,279	21,2	953,406	24,581	2143,075	0	202,517	202,517	99,72	0	0	0	0	0	0	0
12:22:44	-144,311	2141,632	10,966	10,937	10,29	6,614	8,247	21,2	953,406	24,581	2141,632	0	202,517	202,517	99,72	0	0	0	0	0	0	0
12:22:44	-101,733	2140,615	11,015	11,035	10,281	6,604	8,215	21,2	953,406	24,581	2140,615	0	202,517	202,517	99,72	0	0	0	0	0	0	0
12:22:44	-193,603	2138,679	10,966	10,937	10,273	6,584	8,183	21,2	953,406	24,581	2138,679	0	202,517	202,517	99,72	0	0	0	0	0	0	0
12:22:44	-97,705	2137,702	10,966	10,937	10,267	6,574	8,151	21,2	953,406	24,581	2137,702	0	202,517	202,517	99,72	0	0	0	0	0	0	0
12:22:44	-114,208	2136,56	10,918	10,84	10,264	6,562	8,12	21,2	953,406	24,581	2136,56	0	202,517	202,517	99,72	0	0	0	0	0	0	0
12:22:44	-204,956	2134,51	10,771	10,742	10,26	6,541	8,089	21,2	953,406	24,581	2134,51	0	202,517	202,517	99,72	0	0	0	0	0	0	0
12:22:44	-151,318	2132,997	10,771	10,742	10,251	6,525	8,058	21,2	953,406	24,581	2132,997	0	202,517	202,517	99,72	0	0	0	0	0	0	0
12:22:44	-38,378	2132,613	10,82	10,84	10,246	6,521	8,028	21,2	953,406	24,581	2132,613	0	202,517	202,517	99,72	0	0	0	0	0	0	0
12:22:44	-62,915	2131,984	10,918	10,84	10,238	6,515	7,998	21,2	953,406	24,581	2131,984	0	202,517	202,517	99,72	0	0	0	0	0	0	0
12:22:44	-174,487	2130,239	10,82	10,742	10,233	6,497	7,969	21,2	953,406	24,581	2130,239	0	202,517	202,517	99,72	0	0	0	0	0	0	0
12:22:44	-116,259	2129,077	10,771	10,742	10,229	6,485	7,94	21,2	953,406	24,581	2129,077	0	202,517	202,517	99,72	0	0	0	0	0	0	0
12:22:44	-39,477	2128,682	10,82	10,742	10,224	6,481	7,911	21,2	953,406	24,581	2128,682	0	202,517	202,517	99,72	0	0	0	0	0	0	0
12:22:44	-220,874	2126,473	10,673	10,742	10,219	6,458	7,883	21,2	953,406	24,581	2126,473	0	202,517	202,517	99,72	0	0	0	0	0	0	0
12:22:44	-86,035	2125,613	10,673	10,595	10,214	6,449	7,855	21,2	953,406	24,581	2125,613	0	202,517	202,517	99,72	0	0	0	0	0	0	0
12:22:44	-58,154	2125,031	10,625	10,547	10,213	6,443	7,827	21,2	953,406	24,581	2125,031	0	202,517	202,517	99,72	0	0	0	0	0	0	0
12:22:44	-59,13	2124,44	10,625	10,547	10,21	6,437	7,8	21,2	953,406	24,581	2124,44	0	202,517	202,517	99,72	0	0	0	0	0	0	0
12:22:44	-208,935	2122,35	10,478	10,498	10,206	6,415	7,773	21,2	953,406	24,581	2122,35	0	202,517	202,517	99,72	0	0	0	0	0	0	0
12:22:44	-12,866	2122,222	10,478	10,4	10,205	6,414	7,746	21,2	953,406	24,581	2122,222	0	202,517	202,517	99,72	0	0	0	0	0	0	0
12:22:44	-85,815	2121,364	10,478	10,4	10,2	6,405	7,72	21,2	953,406	24,581	2121,364	0	202,517	202,517	99,72	0	0	0	0	0	0	0
12:22:44	-73,022	2120,633	10,478	10,4	10,196	6,398	7,694	21,2	953,406	24,581	2120,633	0	202,517	202,517	99,72	0	0	0	0	0	0	0
12:22:44	-41,796	2120,215	10,527	10,4	10,191	6,393	7,668	21,2	953,406	24,581	2120,215	0	202,517	202,517	99,72	0	0	0	0	0	0	0
12:22:44	-119,311	2119,022	10,478	10,4	10,187	6,381	7,643	21,2	953,406	24,581	2119,022	0	202,517	202,517	99,72	0	0	0	0	0	0	0
12:22:44	-85,864	2118,164	10,478	10,4	10,182	6,372	7,618	21,2	953,406	24,581	2118,164	0	202,517	202,517	99,72	0	0	0	0	0	0	0
12:22:44	-75,122	2117,412	10,478	10,547	10,178	6,365	7,594	21,2	953,406	24,581	2117,412	0	202,517	202,517	99,72	0	0	0	0	0	0	0
12:22:44	-42,846	2116,984	10,527	10,595	10,173	6,36	7,569	21,2	953,406	24,581	2116,984	0	202,517	202,517	99,72	0	0	0	0	0	0	0
12:22:44	-76,196	2116,222	10,527	10,547	10,169	6,352	7,546	21,2	953,406	24,581	2116,222	0	202,517	202,517	99,72	0	0	0	0	0	0	0
12:22:44	-86,865	2115,353	10,527	10,547	10,164	6,343	7,522	21,2	953,406	24,581	2115,353	0	202,517	202,517	99,72	0	0	0	0	0	0	0
12:22:44	-11,962	2115,234	10,527	10,595	10,163	6,342	7,499	21,2	953,406	24,581	2115,234	0	202,517	202,517	99,72	0	0	0	0	0	0	0
12:22:44	-156,005	2113,674	10,429	10,498	10,159	6,326	7,476	21,2	953,406	24,581	2113,674	0	202,517	202,517	99,72	0	0	0	0	0	0	0
12:22:44	-90,502	2112,769	10,332	10,351	10,159	6,317	7,453	21,2	953,406	24,581	2112,769	0	202,517	202,517	99,72	0	0	0	0	0	0	0
12:22:44	-11,767	2112,651	10,332	10,302	10,159	6,315	7,431	21,2	953,406	24,581	2112,651	0	202,517	202,517	99,72	0	0	0	0	0	0	0
12:22:44	-109,619	2111,555	10,283	10,351	10,155	6,304	7,409	21,2	953,406	24,581	2111,555	0	202,517	202,517	99,72	0	0	0	0	0	0	0
12:22:44	33,447	2111,889	10,332	10,302	10,154	6,308	7,387	21,2	953,406	24,581	2111,555	0	202,517	202,517	99,72	0	0	0	0	0	0	0
12:22:44	-133,374	2110,556	10,283	10,205	10,149	6,294	7,366	21,2	953,406	24,581	2110,556	0	202,517	202,517	99,72	0	0	0	0	0	0	0
12:22:44	-31,958	2110,236	10,332	10,351	10,145	6,291	7,345	21,2	953,406	24,581	2110,236	0	202,517	202,517	99,72	0	0	0	0	0	0	0
12:22:44	-78,442	2109,452	10,332	10,4	10,14	6,283	7,324	21,2	953,406	24,581	2109,452	0	202,517	202,517	99,72	0	0	0	0	0	0	0
12:22:44	-11,791	2109,334	10,332	10,351	10,14	6,281	7,303	21,2	953,406	24,581	2109,334	0	202,517	202,517	99,72	0	0	0	0	0	0	0
12:22:44	-123,657	2108,097	10,283	10,351	10,135	6,269	7,283	21,2	953,406	24,581	2108,097	0	202,517	202,517	99,72	0	0	0	0	0	0	0
12:22:44	57,397	2108,671	10,429	10,4	10,131	6,274	7,263	21,2	953,406	24,581	2108,098	0	202,517	202,517	99,72	0	0	0	0	0	0	0
12:22:44	-10,717	2108,564	10,429	10,4	10,13	6,273	7,244	21,2	953,406	24,581	2108,098	0	202,517	202,517	99,72	0	0	0	0	0	0	0
12:22:44	-78,442	2107,779	10,429	10,4	10,126	6,265	7,225	21,2	953,406	24,581	2107,779	0	202,517	202,517	99,72	0	0	0	0	0	0	0
12:22:44	-78,295	2106,996	10,429	10,4	10,121	6,257	7,206	21,2	953,406	24,581	2106,996	0	202,517	202,517	99,72	0	0	0	0	0	0	0
12:22:44	-34,277	2106,654	10,478	10,4	10,117	6,254	7,187	21,2	953,406	24,581	2106,654	0	202,517	202,517	99,72	0	0	0	0	0	0	0
12:22:44	-80,566	2105,848	10,478	10,4	10,112	6,245	7,169	21,2	953,406	24,581	2105,848	0	202,517	202,517	99,72	0	0	0	0	0	0	0
12:22:44	-54,907	2105,299	10,429	10,4	10,112	6,24	7,15	21,2	953,406	24,581	2105,299	0	202,517	202,517	99,72	0	0	0	0	0	0	0
12:22:44	-90,429	2104,395	10,332	10,302	10,112	6,23	7,132	21,2	953,406	24,581	2104,395	0	202,517	202,517	99,72	0	0	0	0	0	0	0
12:22:44	-45,214	2103,942	10,283	10,302	10,112	6,226	7,115	21,2	953,406	24,581	2103,942	0	202,517	202,517	99,72	0	0	0	0	0	0	0
12:22:44	-90,405	2103,038	10,185	10,156	10,112	6,216	7,097	21,2	953,406	24,581	2103,038	0	202,517	202,517	99,72	0	0	0	0	0	0	0
12:22:44	0	2103,038	10,185	10,156	10,112	6,216	7,08	21,2	953,406	24,581	2103,038	0	202,517	202,517	99,72	0	0	0	0	0	0	0
12:22:44	-116,04	2101,878	10,136	10,058	10,108	6,204	7,062	21,2	953,406	24,581	2101,878	0	202,517	202,517	99,72	0	0	0	0	0	0	0
12:22:44	-9,521	2101,783	10,136	10,009	10,107	6,203	7,046	21,2	953,406	24,581	2101,783	0	202,517	202,517	99,72	0	0	0	0	0	0	0
12:22:44	0	2101,783	10,136	10,009	10,107	6,203	7,029	21,2	953,406	24,581	2101,783	0	202,517	202,517	99,72	0	0	0	0	0	0	0
12:22:44	-70,849	2101,074	10,136	10,156	10,103	6,196	7,013	21,2	953,406	24,581	2101,074	0	202,517	202,517	99,72	0	0	0	0	0	0	0
12:22:44	-9,692	2100,977	10,136	10,058	10,102	6,195	6,997	21,2	953,406	24,581	2100,977	0	202,517	202,517	99,72	0	0	0	0	0	0	0
12:22:44	-36,401	2100,613	10,185	10,156	10,098	6,191	6,981	21,2	953,406	24,581	2100,613	0	202,517	202,517	99,72	0	0	0	0	0	0	0
12:22:44	55,029	2101,164	10,332	10,302	10,093	6,197	6,966	21,2	953,406	24,581	2100,614	0	202,517	202,517	99,72	0	0	0	0	0	0	0
12:22:44	-82,641	2100,337	10,332	10,4	10,089	6,189	6,95	21,1	951,595	24,581	2100,337	0	202,517	202,517	99,72	0	0	0	0	0	0	0
12:22:44	-4,37	2100,294	10,332	10,4	10,088	6,188	6,935	21,1	951,595	24,581	2100,294	0	202,517	202,517	99,72	0	0	0	0	0	0	0
12:22:44	-72,998	2099,564	10,332	10,4	10,084	6,181	6,921	21,1	951,595	24,581	2099,564	0	202,517	202,517	99,72	0	0	0	0	0	0	0
12:22:44	-8,593	2099,478	10,332	10,351	10,083	6,18	6,906	21,1	951,595	24,581	2099,478	0	202,517	202,517	99,72	0	0	0	0	0	0	0
12:22:44	-45,214	2099,026	10,283	10,302	10,083	6,175	6,892	21,1	951,595	24,581	2099,026	0	202,517	202,517	99,72	0	0	0	0	0	0	0
12:22:44	-135,62	2097,669	10,136	10,156	10,083	6,161	6,877	21,1	951,595	24,581	2097,669	0	202,517	202,517	99,72	0	0	0	0	0	0	0
12:22:44	45,214	2098,121	10,185	10,058	10,083	6,166	6,863	21,1	951,595	24,581	2097,67	0	202,517	202,517	99,72	0	0	0	0	0	0	0
12:22:44	-45,214	2097,669	10,136	10,058	10,083	6,161	6,85	21,1	951,595	24,581	2097,669	0	202,517	202,517	99,72	0	0	0	0	0	0	0
12:22:44	-135,546	2096,314	9,99	9,961	10,083	6,147	6,836	21,1	951,595	24,581	2096,314	0	202,517	202,517	99,72	0	0	0	0	0	0	0
12:22:44	45,19	2096,766	10,039	10,009	10,083	6,152	6,823	21,1	951,595	24,581	2096,314	0	202,517	202,517	99,72	0	0	0	0	0	0	0
12:22:44	0	2096,766	10,039	10,009	10,083	6,152	6,809	21,1	951,595	24,581	2096,315	0	200,923	200,923	99,713	0	0	0	0	0	0	0
12:22:44	-45,19	2096,314	9,99	9,863	10,083	6,147	6,796	21,1	951,595	24,581	2096,314	0	200,923	200,923	99,713	0	0	0	0	0	0	0
12:22:44	45,19	2096,766	10,039	10,009	10,083	6,152	6,784	21,1	951,595	24,581	2096,314	0	200,923	200,923	99,713	0	0	0	0	0	0	0
12:22:44	-119,189	2095,574	9,99	9,863	10,079	6,139	6,771	21,1	951,595	24,581	2095,574	0	200,923	200,923	99,713	0	0	0	0	0	0	0
12:22:44	-9,667	2095,477	9,99	9,961	10,079	6,138	6,759	21,1	951,595	24,581	2095,477	0	200,923	200,923	99,713	0	0	0	0	0	0	0
12:22:45	-28,857	2095,189	10,039	9,961	10,074	6,135	6,746	21,1	951,595	24,581	2095,189	0	200,923	200,923	99,713	0	0	0	0	0	0	0
12:22:45	81,738	2096,006	10,136	10,156	10,074	6,144	6,735	21,1	951,595	24,581	2095,189	0	200,923	200,923	99,713	0	0	0	0	0	0	0
12:22:45	-37,451	2095,631	10,185	10,205	10,069	6,14	6,723	21,1	951,595	24,581	2095,19	0	200,923	200,923	99,713	0	0	0	0	0	0	0
12:22:45	7,885	2095,71	10,283	10,205	10,065	6,141	6,712	21,1	951,595	24,581	2095,19	0	200,923	200,923	99,713	0	0	0	0	0	0	0
12:22:45	-30,102	2095,409	10,332	10,4	10,06	6,138	6,7	21,1	951,595	24,581	2095,19	0	200,923	200,923	99,713	0	0	0	0	0	0	0
12:22:45	-1,953	2095,39	10,429	10,498	10,055	6,138	6,689	21,1	951,595	24,581	2095,191	0	200,923	200,923	99,713	0	0	0	0	0	0	0
12:22:45	0	2095,39	10,429	10,4	10,055	6,138	6,678	21,1	951,595	24,581	2095,191	0	200,923	200,923	99,713	0	0	0	0	0	0	0
12:22:45	-135,571	2094,034	10,283	10,351	10,055	6,124	6,668	21,1	951,595	24,581	2094,034	0	200,923	200,923	99,713	0	0	0	0	0	0	0
12:22:45	0	2094,034	10,283	10,205	10,055	6,124	6,657	21,1	951,595	24,581	2094,034	0	200,923	200,923	99,713	0	0	0	0	0	0	0
12:22:45	-90,332	2093,131	10,185	10,156	10,055	6,114	6,646	21,1	951,595	24,581	2093,131	0	200,923	200,923	99,713	0	0	0	0	0	0	0
12:22:45	-45,166	2092,679	10,136	10,156	10,055	6,11	6,636	21,1	951,595	24,581	2092,679	0	200,923	200,923	99,713	0	0	0	0	0	0	0
12:22:45	-90,356	2091,775	10,039	10,009	10,055	6,1	6,625	21,1	951,595	24,581	2091,775	0	200,923	200,923	99,713	0	0	0	0	0	0	0
12:22:45	0	2091,775	10,039	9,961	10,055	6,1	6,615	21,1	951,595	24,581	2091,775	0	200,923	200,923	99,713	0	0	0	0	0	0	0
12:22:45	-83,691	2090,939	10,039	10,009	10,05	6,092	6,605	21,1	951,595	24,581	2090,939	0	200,923	200,923	99,713	0	0	0	0	0	0	0
12:22:45	0	2090,939	10,039	10,058	10,05	6,092	6,595	21,1	951,595	24,581	2090,939	0	200,923	200,923	99,713	0	0	0	0	0	0	0
12:22:45	13,11	2091,07	10,136	10,156	10,046	6,093	6,585	21,1	951,595	24,581	2090,939	0	200,923	200,923	99,713	0	0	0	0	0	0	0
12:22:45	-97,851	2090,091	10,039	10,009	10,045	6,083	6,575	21,1	951,595	24,581	2090,091	0	200,923	200,923	99,713	0	0	0	0	0	0	0
12:22:45	13,085	2090,222	10,136	10,156	10,041	6,084	6,565	21,1	951,595	24,581	2090,091	0	200,923	200,923	99,713	0	0	0	0	0	0	0
12:22:45	0	2090,222	10,136	10,058	10,041	6,084	6,556	21,1	951,595	24,581	2090,092	0	200,923	200,923	99,713	0	0	0	0	0	0	0
12:22:45	-6,494	2090,157	10,136	10,156	10,041	6,084	6,547	21,1	951,595	24,581	2090,092	0	200,923	200,923	99,713	0	0	0	0	0	0	0
12:22:45	-90,307	2089,254	10,039	10,156	10,041	6,074	6,537	21,1	951,595	24,581	2089,254	0	200,923	200,923	99,713	0	0	0	0	0	0	0
12:22:45	6,518	2089,319	10,039	10,058	10,041	6,075	6,528	21,1	951,595	24,581	2089,254	0	200,923	200,923	99,713	0	0	0	0	0	0	0
12:22:45	-83,691	2088,482	10,039	10,009	10,036	6,066	6,519	21,1	951,595	24,581	2088,482	0	200,923	200,923	99,713	0	0	0	0	0	0	0
12:22:45	0	2088,482	10,039	10,058	10,036	6,066	6,51	21,1	951,595	24,581	2088,482	0	200,923	200,923	99,713	0	0	0	0	0	0	0
12:22:45	-6,518	2088,417	10,039	10,058	10,036	6,066	6,502	21,1	951,595	24,581	2088,417	0	200,923	200,923	99,713	0	0	0	0	0	0	0
12:22:45	-38,647	2088,031	9,99	9,961	10,036	6,062	6,493	21,1	951,595	24,581	2088,031	0	200,923	200,923	99,713	0	0	0	0	0	0	0
12:22:45	-6,494	2087,966	9,99	9,961	10,036	6,061	6,485	21,1	951,595	24,581	2087,966	0	200,923	200,923	99,713	0	0	0	0	0	0	0
12:22:45	-34,326	2087,622	10,039	10,009	10,031	6,057	6,476	21,1	951,595	24,581	2087,622	0	200,923	200,923	99,713	0	0	0	0	0	0	0
12:22:45	0	2087,622	10,039	10,058	10,031	6,057	6,468	21,1	951,595	24,581	2087,622	0	200,923	200,923	99,713	0	0	0	0	0	0	0
12:22:45	-45,141	2087,171	9,99	10,009	10,031	6,053	6,46	21,1	951,595	24,581	2087,171	0	200,923	200,923	99,713	0	0	0	0	0	0	0
12:22:45	0	2087,171	9,99	9,961	10,031	6,053	6,452	21,1	951,595	24,581	2087,171	0	200,923	200,923	99,713	0	0	0	0	0	0	0
12:22:45	0	2087,171	9,99	10,009	10,031	6,053	6,444	21,1	951,595	24,581	2087,171	0	200,923	200,923	99,713	0	0	0	0	0	0	0
12:22:45	-45,117	2086,72	9,941	9,863	10,031	6,048	6,436	21,1	951,595	24,581	2086,72	0	200,923	200,923	99,713	0	0	0	0	0	0	0
12:22:45	0	2086,72	9,941	10,009	10,031	6,048	6,429	21,1	951,595	24,581	2086,72	0	200,923	200,923	99,713	0	0	0	0	0	0	0
12:22:45	0	2086,72	9,941	9,961	10,031	6,048	6,421	21,1	951,595	24,581	2086,72	0	200,923	200,923	99,713	0	0	0	0	0	0	0
12:22:45	-168,53	2085,034	9,843	9,863	10,027	6,031	6,414	21,1	951,595	24,581	2085,034	0	200,923	200,923	99,713	0	0	0	0	0	0	0
12:22:45	174,023	2086,775	10,039	10,009	10,027	6,049	6,406	21,1	951,595	24,581	2085,036	0	200,923	200,923	99,713	0	0	0	0	0	0	0
12:22:45	50,659	2087,281	10,185	10,205	10,022	6,054	6,399	21,1	951,595	24,581	2085,038	0	200,923	200,923	99,713	0	0	0	0	0	0	0
12:22:45	-80,541	2086,476	10,185	10,205	10,017	6,046	6,393	21,1	951,595	24,581	2085,04	0	200,923	200,923	99,713	0	0	0	0	0	0	0
12:22:45	90,283	2087,379	10,283	10,302	10,017	6,055	6,386	21,1	951,595	24,581	2085,042	0	200,923	200,923	99,713	0	0	0	0	0	0	0
12:22:45	-95,556	2086,423	10,185	10,058	10,017	6,045	6,379	21,1	951,595	24,581	2085,044	0	200,923	200,923	99,713	0	0	0	0	0	0	0
12:22:45	5,273	2086,476	10,185	10,058	10,017	6,046	6,373	21,1	951,595	24,581	2085,045	0	200,923	200,923	99,713	0	0	0	0	0	0	0
12:22:45	-45,141	2086,024	10,136	9,961	10,017	6,041	6,366	21,1	951,595	24,581	2085,046	0	200,923	200,923	99,713	0	0	0	0	0	0	0
12:22:45	-135,375	2084,671	9,99	9,961	10,017	6,027	6,36	21,1	951,595	24,581	2084,671	0	200,923	200,923	99,713	0	0	0	0	0	0	0
12:22:45	-45,141	2084,219	9,941	9,863	10,017	6,022	6,353	21,1	951,595	24,581	2084,219	0	200,923	200,923	99,713	0	0	0	0	0	0	0
12:22:45	-5,273	2084,167	9,941	9,961	10,017	6,022	6,346	21,1	951,595	24,581	2084,167	0	200,923	200,923	99,713	0	0	0	0	0	0	0
12:22:45	-79,467	2083,372	9,941	9,863	10,012	6,014	6,34	21,1	951,595	24,581	2083,372	0	200,923	200,923	99,713	0	0	0	0	0	0	0
12:22:45	-90,209	2082,47	9,843	9,716	10,012	6,004	6,333	21,1	951,595	24,581	2082,47	0	200,923	200,923	99,713	0	0	0	0	0	0	0
12:22:45	0	2082,47	9,843	9,814	10,012	6,004	6,327	21,1	951,595	24,581	2082,47	0	200,923	200,923	99,713	0	0	0	0	0	0	0
12:22:45	-80,517	2081,665	9,843	9,716	10,008	5,996	6,32	21,1	951,595	24,581	2081,665	0	200,923	200,923	99,713	0	0	0	0	0	0	0
12:22:45	-5,273	2081,612	9,843	9,716	10,008	5,996	6,314	21,1	951,595	24,581	2081,612	0	200,923	200,923	99,713	0	0	0	0	0	0	0
12:22:45	0	2081,612	9,843	9,814	10,008	5,996	6,308	21,1	951,595	24,581	2081,612	0	200,923	200,923	99,713	0	0	0	0	0	0	0
12:22:45	-45,092	2081,161	9,795	9,668	10,008	5,991	6,302	21,1	951,595	24,581	2081,161	0	200,923	200,923	99,713	0	0	0	0	0	0	0
12:22:45	-35,424	2080,807	9,843	9,814	10,003	5,987	6,295	21,1	951,595	24,581	2080,807	0	200,923	200,923	99,713	0	0	0	0	0	0	0
12:22:45	90,209	2081,709	9,941	9,716	10,003	5,997	6,29	21,1	951,595	24,581	2080,808	0	200,923	200,923	99,713	0	0	0	0	0	0	0
12:22:45	45,117	2082,16	9,99	9,961	10,003	6,001	6,284	21,1	951,595	24,581	2080,809	0	200,923	200,923	99,713	0	0	0	0	0	0	0
12:22:45	-41,772	2081,742	10,039	9,961	9,998	5,997	6,278	21,1	951,595	24,581	2080,81	0	200,923	200,923	99,713	0	0	0	0	0	0	0
12:22:45	0	2081,742	10,039	9,961	9,998	5,997	6,273	21,1	951,595	24,581	2080,811	0	200,923	200,923	99,713	0	0	0	0	0	0	0
12:22:45	-80,517	2080,937	10,039	9,961	9,993	5,989	6,267	21,1	951,595	24,581	2080,811	0	200,923	200,923	99,713	0	0	0	0	0	0	0
12:22:45	135,327	2082,29	10,185	10,156	9,993	6,002	6,262	21,1	951,595	24,581	2080,813	0	200,923	200,923	99,713	0	0	0	0	0	0	0
12:22:45	-180,444	2080,486	9,99	9,961	9,993	5,984	6,257	21,1	951,595	24,581	2080,486	0	200,923	200,923	99,713	0	0	0	0	0	0	0
12:22:45	-45,092	2080,035	9,941	9,863	9,993	5,979	6,251	21,1	951,595	24,581	2080,035	0	200,923	200,923	99,713	0	0	0	0	0	0	0
12:22:45	-5,444	2079,981	9,941	9,863	9,993	5,979	6,246	21,1	951,595	24,581	2079,981	0	200,923	200,923	99,713	0	0	0	0	0	0	0
12:22:45	0	2079,981	9,941	9,814	9,993	5,979	6,241	21,1	951,595	24,581	2079,981	0	200,923	200,923	99,713	0	0	0	0	0	0	0
12:22:45	-129,833	2078,682	9,795	9,716	9,993	5,965	6,235	21,1	951,595	24,581	2078,682	0	200,923	200,923	99,713	0	0	0	0	0	0	0
12:22:45	-5,468	2078,627	9,795	9,716	9,993	5,965	6,23	21,1	951,595	24,581	2078,627	0	200,923	200,923	99,713	0	0	0	0	0	0	0
12:22:45	-35,229	2078,275	9,843	9,814	9,989	5,961	6,225	21,1	951,595	24,581	2078,275	0	200,923	200,923	99,713	0	0	0	0	0	0	0
12:22:45	90,185	2079,177	9,941	9,814	9,989	5,97	6,22	21,1	951,595	24,581	2078,276	0	200,923	200,923	99,713	0	0	0	0	0	0	0
12:22:45	-90,185	2078,275	9,843	9,814	9,989	5,961	6,214	21,1	951,595	24,581	2078,275	0	200,923	200,923	99,713	0	0	0	0	0	0	0
12:22:45	0	2078,275	9,843	9,716	9,989	5,961	6,21	21,1	951,595	24,581	2078,275	0	200,923	200,923	99,713	0	0	0	0	0	0	0
12:22:45	0	2078,275	9,843	9,716	9,989	5,961	6,205	21,1	951,595	24,581	2078,275	0	200,923	200,923	99,713	0	0	0	0	0	0	0
12:22:45	0	2078,275	9,843	9,814	9,989	5,961	6,2	21,1	951,595	24,581	2078,275	0	200,923	200,923	99,713	0	0	0	0	0	0	0
12:22:45	-45,068	2077,825	9,795	9,716	9,989	5,956	6,195	21,1	951,595	24,581	2077,825	0	200,923	200,923	99,713	0	0	0	0	0	0	0
12:22:45	0	2077,825	9,795	9,716	9,989	5,956	6,19	21,1	951,595	24,581	2077,825	0	200,923	200,923	99,713	0	0	0	0	0	0	0
12:22:45	135,253	2079,177	9,941	9,814	9,989	5,97	6,186	21,1	951,595	24,581	2077,826	0	200,923	200,923	99,713	0	0	0	0	0	0	0
12:22:45	-90,185	2078,275	9,843	9,814	9,989	5,961	6,182	21,1	951,595	24,581	2077,826	0	200,923	200,923	99,713	0	0	0	0	0	0	0
12:22:45	0	2078,275	9,843	9,716	9,989	5,961	6,177	21,1	951,595	24,581	2077,827	0	200,923	200,923	99,713	0	0	0	0	0	0	0
12:22:45	90,185	2079,177	9,941	9,863	9,989	5,97	6,173	21,1	951,595	24,581	2077,828	0	200,923	200,923	99,713	0	0	0	0	0	0	0
12:22:45	45,092	2079,628	9,99	10,009	9,989	5,975	6,169	21,1	951,595	24,581	2077,83	0	200,923	200,923	99,713	0	0	0	0	0	0	0
12:22:45	0	2079,628	9,99	9,961	9,989	5,975	6,166	21,1	951,595	24,581	2077,832	0	200,923	200,923	99,713	0	0	0	0	0	0	0
12:22:45	-45,092	2079,177	9,941	9,863	9,989	5,97	6,162	21,1	951,595	24,581	2077,833	0	200,923	200,923	99,713	0	0	0	0	0	0	0
12:22:45	-90,185	2078,275	9,843	9,814	9,989	5,961	6,158	21,1	951,595	24,581	2077,834	0	200,923	200,923	99,713	0	0	0	0	0	0	0
12:22:45	135,278	2079,628	9,99	10,058	9,989	5,975	6,154	21,1	951,595	24,581	2077,835	0	200,923	200,923	99,713	0	0	0	0	0	0	0
12:22:45	0	2079,628	9,99	10,009	9,989	5,975	6,151	21,1	951,595	24,581	2077,837	0	200,923	200,923	99,713	0	0	0	0	0	0	0
12:22:45	0	2079,628	9,99	10,009	9,989	5,975	6,147	21,1	951,595	24,581	2077,839	0	200,923	200,923	99,713	0	0	0	0	0	0	0
12:22:45	0	2079,628	9,99	10,009	9,989	5,975	6,144	21	953,406	24,581	2077,841	0	200,923	200,923	99,713	0	0	0	0	0	0	0
12:22:45	31,152	2079,94	9,941	9,961	9,993	5,978	6,141	21	953,406	24,581	2077,843	0	200,923	200,923	99,713	0	0	0	0	0	0	0
12:22:45	0	2079,94	9,941	9,961	9,993	5,978	6,138	21	953,406	24,581	2077,845	0	200,923	200,923	99,713	0	0	0	0	0	0	0
12:22:45	-35,253	2079,587	9,99	10,058	9,989	5,975	6,134	21	953,406	24,581	2077,847	0	200,923	200,923	99,713	0	0	0	0	0	0	0
12:22:45	135,253	2080,94	10,136	10,058	9,989	5,989	6,131	21	953,406	24,581	2077,85	0	200,923	200,923	99,713	0	0	0	0	0	0	0
12:22:45	-90,185	2080,038	10,039	10,058	9,989	5,979	6,128	21	953,406	24,581	2077,852	0	200,923	200,923	99,713	0	0	0	0	0	0	0
12:22:45	0	2080,038	10,039	10,058	9,989	5,979	6,126	21	953,406	24,581	2077,854	0	200,923	200,923	99,713	0	0	0	0	0	0	0
12:22:45	0	2080,038	10,039	10,058	9,989	5,979	6,123	21	953,406	24,581	2077,856	0	200,923	200,923	99,713	0	0	0	0	0	0	0
12:22:45	90,185	2080,94	10,136	10,205	9,989	5,989	6,12	21	953,406	24,581	2077,86	0	200,923	200,923	99,713	0	0	0	0	0	0	0
12:22:45	-90,185	2080,038	10,039	10,058	9,989	5,979	6,117	21	953,406	24,581	2077,862	0	200,923	200,923	99,713	0	0	0	0	0	0	0
12:22:45	0	2080,038	10,039	10,156	9,989	5,979	6,115	21	953,406	24,581	2077,864	0	200,851	200,851	99,713	0	0	0	0	0	0	0
12:22:45	90,185	2080,94	10,136	10,302	9,989	5,989	6,112	21	953,406	24,581	2077,867	0	200,851	200,851	99,713	0	0	0	0	0	0	0
12:22:45	0	2080,94	10,136	10,156	9,989	5,989	6,11	21	953,406	24,581	2077,87	0	200,851	200,851	99,713	0	0	0	0	0	0	0
12:22:45	45,068	2081,39	10,185	10,351	9,989	5,993	6,107	21	953,406	24,581	2077,874	0	200,851	200,851	99,713	0	0	0	0	0	0	0
12:22:46	305,908	2084,449	10,429	10,498	9,993	6,025	6,106	21	953,406	24,581	2077,88	0	200,851	200,851	99,713	0	0	0	0	0	0	0
12:22:46	401,928	2088,469	10,771	11,035	9,998	6,066	6,105	21	953,406	24,581	2077,891	0	200,851	200,851	99,713	0	0	0	0	0	0	0
12:22:46	403,051	2092,499	11,113	11,425	10,003	6,108	6,105	21	953,406	24,581	2077,906	0	200,851	200,851	99,713	0	0	0	0	0	0	0
12:22:46	528,076	2097,78	11,504	11,914	10,012	6,162	6,106	21	953,406	24,581	2077,926	0	200,851	200,851	99,713	0	0	0	0	0	0	0
12:22:46	561,474	2103,395	11,748	12,353	10,031	6,22	6,108	21	953,406	24,581	2077,951	0	200,851	200,851	99,713	0	0	0	0	0	0	0
12:22:46	727,539	2110,67	11,992	12,841	10,06	6,295	6,112	21	953,406	24,581	2077,984	0	200,851	200,851	99,713	0	0	0	0	0	0	0
12:22:46	777,221	2118,442	12,285	13,183	10,089	6,375	6,117	21	953,406	24,581	2078,024	0	200,851	200,851	99,713	0	0	0	0	0	0	0
12:22:46	722,9	2125,671	12,285	13,379	10,13	6,45	6,124	21	953,406	24,581	2078,072	0	200,851	200,851	99,713	0	0	0	0	0	0	0
12:22:46	732,788	2132,999	12,334	13,427	10,169	6,525	6,132	21	953,406	24,581	2078,127	0	200,851	200,851	99,713	0	0	0	0	0	0	0
12:22:46	845,312	2141,452	12,285	13,427	10,219	6,612	6,141	21	953,406	24,581	2078,19	0	200,851	200,851	99,713	0	0	0	0	0	0	0
12:22:46	866,918	2150,121	12,285	13,525	10,268	6,702	6,152	21	953,406	24,581	2078,262	0	200,851	200,851	99,713	0	0	0	0	0	0	0
12:22:46	1086,254	2160,984	12,675	13,916	10,309	6,814	6,165	21	953,406	24,581	2078,345	0	200,851	200,851	99,713	0	0	0	0	0	0	0
12:22:46	1195,117	2172,935	13,261	14,795	10,346	6,937	6,18	21	953,406	24,581	2078,44	0	200,851	200,851	99,713	0	0	0	0	0	0	0
12:22:46	1139,379	2184,329	13,75	15,185	10,385	7,054	6,197	21	953,406	24,581	2078,545	0	200,851	200,851	99,713	0	0	0	0	0	0	0
12:22:46	1218,335	2196,512	14,238	15,625	10,428	7,18	6,217	21	953,406	24,581	2078,663	0	200,851	200,851	99,713	0	0	0	0	0	0	0
12:22:46	938,793	2205,9	14,433	16,015	10,471	7,277	6,237	21	953,406	24,581	2078,791	0	200,851	200,851	99,713	0	0	0	0	0	0	0
12:22:46	1149,609	2217,396	14,726	16,211	10,52	7,395	6,26	21	953,406	24,581	2078,929	0	200,851	200,851	99,713	0	0	0	0	0	0	0
12:22:46	994,213	2227,338	14,726	16,552	10,576	7,498	6,284	21	953,406	24,581	2079,078	0	200,851	200,851	99,713	0	0	0	0	0	0	0
12:22:46	1230,175	2239,64	14,922	16,845	10,636	7,625	6,311	21	953,406	24,581	2079,238	0	200,851	200,851	99,713	0	0	0	0	0	0	0
12:22:46	624,877	2245,889	14,384	16,308	10,7	7,689	6,338	21	953,406	24,581	2079,405	0	200,851	200,851	99,713	0	0	0	0	0	0	0
12:22:46	1328,491	2259,174	14,726	16,601	10,757	7,826	6,367	21	953,406	24,581	2079,584	0	200,851	200,851	99,713	0	0	0	0	0	0	0
12:22:46	1037,207	2269,546	14,775	16,894	10,813	7,933	6,398	21	953,406	24,581	2079,774	0	200,851	200,851	99,713	0	0	0	0	0	0	0
12:22:46	1105,59	2280,602	15,068	17,187	10,859	8,047	6,43	21	953,406	24,581	2079,975	0	200,851	200,851	99,713	0	0	0	0	0	0	0
12:22:46	1255,468	2293,157	15,605	17,773	10,902	8,176	6,464	21	953,406	24,581	2080,188	0	200,851	200,851	99,713	0	0	0	0	0	0	0
12:22:46	1075,683	2303,913	15,947	17,822	10,944	8,287	6,5	21	953,406	24,581	2080,412	0	200,851	200,851	99,713	0	0	0	0	0	0	0
12:22:46	1391,699	2317,83	16,533	18,603	10,991	8,431	6,538	21	953,406	24,581	2080,649	0	200,851	200,851	99,713	0	0	0	0	0	0	0
12:22:46	1029,834	2328,129	16,826	18,359	11,034	8,537	6,577	21	953,406	24,581	2080,897	0	200,851	200,851	99,713	0	0	0	0	0	0	0
12:22:46	1392,944	2342,058	17,314	18,994	11,086	8,681	6,618	21	953,406	24,581	2081,158	0	200,851	200,851	99,713	0	0	0	0	0	0	0
12:22:46	698,657	2349,045	16,924	18,701	11,147	8,753	6,66	21	953,406	24,581	2081,426	0	200,851	200,851	99,713	0	0	0	0	0	0	0
12:22:46	1120,752	2360,252	16,875	18,603	11,213	8,868	6,703	21	953,406	24,581	2081,705	0	200,851	200,851	99,713	0	0	0	0	0	0	0
12:22:46	805,615	2368,308	16,533	18,31	11,277	8,951	6,747	21	953,406	24,581	2081,992	0	200,851	200,851	99,713	0	0	0	0	0	0	0
12:22:46	1075,39	2379,062	16,582	18,506	11,335	9,062	6,793	21	953,406	24,581	2082,289	0	200,851	200,851	99,713	0	0	0	0	0	0	0
12:22:46	1121,093	2390,273	16,826	18,359	11,385	9,178	6,84	21	953,406	24,581	2082,596	0	200,851	200,851	99,713	0	0	0	0	0	0	0
12:22:46	1262,768	2402,901	17,412	19,336	11,424	9,308	6,888	21	953,406	24,581	2082,917	0	200,851	200,851	99,713	0	0	0	0	0	0	0
12:22:46	1536,547	2418,266	18,34	20,019	11,461	9,466	6,938	21	953,406	24,581	2083,252	0	200,851	200,851	99,713	0	0	0	0	0	0	0
12:22:46	1084,765	2429,114	18,877	20,459	11,493	9,578	6,99	21	953,406	24,581	2083,598	0	200,851	200,851	99,713	0	0	0	0	0	0	0
12:22:46	1252,465	2441,639	19,512	21,045	11,529	9,707	7,044	21	953,406	24,581	2083,956	0	200,851	200,851	99,713	0	0	0	0	0	0	0
12:22:46	962,939	2451,268	19,658	21,142	11,575	9,806	7,098	21	953,406	24,581	2084,323	0	200,851	200,851	99,713	0	0	0	0	0	0	0
12:22:46	773,266	2459,001	19,512	21,094	11,627	9,886	7,152	21	953,406	24,581	2084,698	0	200,851	200,851	99,713	0	0	0	0	0	0	0
12:22:46	820,336	2467,204	19,267	20,605	11,686	9,971	7,208	21	953,406	24,581	2085,081	0	200,851	200,851	99,713	0	0	0	0	0	0	0
12:22:46	499,584	2472,2	18,681	20,41	11,746	10,022	7,263	21	953,406	24,581	2085,468	0	200,851	200,851	99,713	0	0	0	0	0	0	0
12:22:46	780,786	2480,008	18,535	20,166	11,798	10,103	7,319	21	953,406	24,581	2085,862	0	200,851	200,851	99,713	0	0	0	0	0	0	0
12:22:46	1036,572	2490,374	18,828	20,215	11,841	10,21	7,375	21	953,406	24,581	2086,267	0	200,851	200,851	99,713	0	0	0	0	0	0	0
12:22:46	999,902	2500,373	19,17	20,605	11,878	10,313	7,433	21	953,406	24,581	2086,681	0	200,851	200,851	99,713	0	0	0	0	0	0	0
12:22:46	1063,061	2511,003	19,658	21,045	11,911	10,422	7,491	21	953,406	24,581	2087,105	0	200,851	200,851	99,713	0	0	0	0	0	0	0
12:22:46	1169,482	2522,698	20,342	21,582	11,94	10,543	7,551	21	953,406	24,581	2087,541	0	200,851	200,851	99,713	0	0	0	0	0	0	0
12:22:46	888,378	2531,582	20,732	21,777	11,968	10,634	7,612	21	953,406	24,581	2087,985	0	200,851	200,851	99,713	0	0	0	0	0	0	0
12:22:46	860,131	2540,183	20,928	21,972	12,006	10,723	7,673	21	953,406	24,581	2088,437	0	200,851	200,851	99,713	0	0	0	0	0	0	0
12:22:46	752,172	2547,705	20,928	21,826	12,048	10,801	7,734	21	953,406	24,581	2088,896	0	200,851	200,851	99,713	0	0	0	0	0	0	0
12:22:46	644,824	2554,153	20,732	21,68	12,095	10,867	7,795	21	953,406	24,581	2089,362	0	200,851	200,851	99,713	0	0	0	0	0	0	0
12:22:46	447,973	2558,633	20,244	21,338	12,147	10,913	7,857	21	953,406	24,581	2089,831	0	200,851	200,851	99,713	0	0	0	0	0	0	0
12:22:46	829,663	2566,93	20,244	21,24	12,194	10,999	7,918	21	953,406	24,581	2090,308	0	200,851	200,851	99,713	0	0	0	0	0	0	0
12:22:46	759,301	2574,523	20,244	21,338	12,237	11,077	7,98	21	953,406	24,581	2090,792	0	200,851	200,851	99,713	0	0	0	0	0	0	0
12:22:46	1106,445	2585,587	20,732	21,631	12,272	11,191	8,043	21	953,406	24,581	2091,287	0	200,851	200,851	99,713	0	0	0	0	0	0	0
12:22:46	816,162	2593,749	21,074	21,972	12,299	11,275	8,106	21	953,406	24,581	2091,789	0	200,851	200,851	99,713	0	0	0	0	0	0	0
12:22:46	1174,658	2605,495	21,806	22,558	12,325	11,396	8,171	21	953,406	24,581	2092,303	0	200,851	200,851	99,713	0	0	0	0	0	0	0
12:22:46	790,478	2613,4	22,197	22,851	12,348	11,478	8,236	21	953,406	24,581	2092,824	0	200,851	200,851	99,713	0	0	0	0	0	0	0
12:22:46	871,923	2622,119	22,637	23,34	12,372	11,568	8,301	21	953,406	24,581	2093,353	0	200,851	200,851	99,713	0	0	0	0	0	0	0
12:22:46	630,566	2628,425	22,783	23,535	12,399	11,633	8,366	21	953,406	24,581	2093,888	0	200,851	200,851	99,713	0	0	0	0	0	0	0
12:22:46	664,355	2635,068	22,783	23,633	12,437	11,701	8,432	21	953,406	24,581	2094,429	0	200,851	200,851	99,713	0	0	0	0	0	0	0
12:22:46	425,463	2639,323	22,539	23,144	12,474	11,745	8,497	21	953,406	24,581	2094,974	0	200,851	200,851	99,713	0	0	0	0	0	0	0
12:22:46	478,662	2644,11	22,295	22,803	12,515	11,794	8,561	21	953,406	24,581	2095,523	0	200,851	200,851	99,713	0	0	0	0	0	0	0
12:22:46	520,361	2649,313	22,148	22,656	12,552	11,848	8,626	21	953,406	24,581	2096,077	0	200,851	200,851	99,713	0	0	0	0	0	0	0
12:22:46	695,825	2656,272	22,295	22,705	12,583	11,92	8,691	21	953,406	24,581	2096,637	0	200,851	200,851	99,713	0	0	0	0	0	0	0
12:22:46	684,35	2663,115	22,49	22,851	12,61	11,99	8,755	21	953,406	24,581	2097,204	0	200,851	200,851	99,713	0	0	0	0	0	0	0
12:22:46	625,927	2669,374	22,783	23,291	12,629	12,055	8,82	21	953,406	24,581	2097,776	0	200,851	200,851	99,713	0	0	0	0	0	0	0
12:22:46	600,244	2675,377	22,978	23,291	12,652	12,117	8,885	21	953,406	24,581	2098,354	0	200,851	200,851	99,713	0	0	0	0	0	0	0
12:22:46	626,538	2681,642	23,271	23,535	12,671	12,181	8,949	21	953,406	24,581	2098,937	0	200,851	200,851	99,713	0	0	0	0	0	0	0
12:22:46	611,621	2687,758	23,467	23,73	12,694	12,244	9,014	21	953,406	24,581	2099,526	0	200,851	200,851	99,713	0	0	0	0	0	0	0
12:22:46	444,458	2692,203	23,418	23,682	12,722	12,29	9,078	21	953,406	24,581	2100,119	0	200,851	200,851	99,713	0	0	0	0	0	0	0
12:22:46	501,464	2697,218	23,418	23,73	12,75	12,342	9,142	21	953,406	24,581	2100,716	0	200,851	200,851	99,713	0	0	0	0	0	0	0
12:22:46	212,719	2699,345	23,125	23,486	12,778	12,364	9,205	21	953,406	24,581	2101,314	0	200,851	200,851	99,713	0	0	0	0	0	0	0
12:22:46	456,201	2703,907	23,076	23,34	12,807	12,411	9,268	21	953,406	24,581	2101,917	0	200,851	200,851	99,713	0	0	0	0	0	0	0
12:22:46	225,683	2706,164	22,881	23,291	12,83	12,434	9,33	21	953,406	24,581	2102,521	0	200,851	200,851	99,713	0	0	0	0	0	0	0
12:22:46	812,817	2714,292	23,271	23,682	12,854	12,518	9,393	21	953,406	24,581	2103,133	0	200,851	200,851	99,713	0	0	0	0	0	0	0
12:22:46	447,875	2718,771	23,467	23,73	12,868	12,564	9,455	21	953,406	24,581	2103,749	0	200,851	200,851	99,713	0	0	0	0	0	0	0
12:22:46	630,224	2725,073	23,76	24,17	12,887	12,629	9,517	21	953,406	24,581	2104,37	0	200,851	200,851	99,713	0	0	0	0	0	0	0
12:22:46	547,729	2730,55	24,053	24,365	12,902	12,686	9,579	21	953,406	24,581	2104,996	0	200,851	200,851	99,713	0	0	0	0	0	0	0
12:22:46	402,099	2734,571	24,199	24,512	12,916	12,727	9,641	21	953,406	24,581	2105,626	0	200,851	200,851	99,713	0	0	0	0	0	0	0
12:22:46	340,795	2737,979	24,199	24,512	12,935	12,762	9,702	21	953,406	24,581	2106,258	0	200,851	200,851	99,713	0	0	0	0	0	0	0
12:22:46	329,443	2741,274	24,101	24,463	12,959	12,796	9,763	21	953,406	24,581	2106,893	0	200,851	200,851	99,713	0	0	0	0	0	0	0
12:22:46	380,126	2745,075	24,053	24,17	12,983	12,835	9,823	21	953,406	24,581	2107,531	0	200,851	200,851	99,713	0	0	0	0	0	0	0
12:22:46	99,218	2746,067	23,808	23,877	13,002	12,846	9,882	21	953,406	24,581	2108,17	0	200,851	200,851	99,713	0	0	0	0	0	0	0
12:22:46	518,823	2751,255	23,906	23,974	13,026	12,899	9,941	21	953,406	24,581	2108,813	0	200,851	200,851	99,713	0	0	0	0	0	0	0
12:22:46	244,335	2753,699	23,808	23,877	13,045	12,924	10	21	953,406	24,581	2109,458	0	200,851	200,851	99,713	0	0	0	0	0	0	0
12:22:46	359,936	2757,298	23,906	23,877	13,06	12,961	10,058	21	953,406	24,581	2110,105	0	200,851	200,851	99,713	0	0	0	0	0	0	0
12:22:46	545,581	2762,754	24,199	24,365	13,074	13,018	10,116	21,2	953,025	24,581	2110,758	0	200,851	200,851	99,713	0	0	0	0	0	0	0
12:22:46	374,462	2766,498	24,394	24,609	13,084	13,056	10,174	21,2	953,025	24,581	2111,414	0	200,851	200,851	99,713	0	0	0	0	0	0	0
12:22:46	330,883	2769,807	24,541	24,658	13,094	13,09	10,231	21,2	953,025	24,581	2112,072	0	200,851	200,851	99,713	0	0	0	0	0	0	0
12:22:46	443,92	2774,246	24,736	24,951	13,108	13,136	10,288	21,2	953,025	24,581	2112,734	0	200,851	200,851	99,713	0	0	0	0	0	0	0
12:22:46	221,215	2776,459	24,785	25	13,118	13,159	10,344	21,2	953,025	24,581	2113,398	0	200,851	200,851	99,713	0	0	0	0	0	0	0
12:22:46	252,783	2778,986	24,785	24,951	13,132	13,185	10,4	21,2	953,025	24,581	2114,064	0	200,851	200,851	99,713	0	0	0	0	0	0	0
12:22:46	261,547	2781,602	24,785	24,853	13,147	13,212	10,455	21,2	953,025	24,581	2114,731	0	200,851	200,851	99,713	0	0	0	0	0	0	0
12:22:46	198,291	2783,585	24,736	24,853	13,16	13,232	10,509	21,2	953,025	24,581	2115,4	0	200,851	200,851	99,713	0	0	0	0	0	0	0
12:22:46	304,956	2786,634	24,785	25,049	13,175	13,264	10,563	21,2	953,025	24,581	2116,071	0	200,851	200,851	99,713	0	0	0	0	0	0	0
12:22:46	339,892	2790,033	24,883	25,049	13,188	13,299	10,617	21,2	953,025	24,581	2116,745	0	200,851	200,851	99,713	0	0	0	0	0	0	0
12:22:46	78,564	2790,819	24,785	25,049	13,198	13,307	10,67	21,2	953,025	24,581	2117,419	0	202,588	202,588	99,72	0	0	0	0	0	0	0
12:22:46	295,239	2793,771	24,932	25,049	13,207	13,337	10,722	21,2	953,025	24,581	2118,096	0	202,588	202,588	99,72	0	0	0	0	0	0	0
12:22:46	186,45	2795,636	25,029	25,146	13,211	13,357	10,774	21,2	953,025	24,581	2118,773	0	202,588	202,588	99,72	0	0	0	0	0	0	0
12:22:46	405,444	2799,69	25,42	25,342	13,212	13,398	10,825	21,2	953,025	24,581	2119,454	0	202,588	202,588	99,72	0	0	0	0	0	0	0
12:22:47	73,046	2800,421	25,42	25,391	13,216	13,406	10,876	21,2	953,025	24,581	2120,135	0	202,588	202,588	99,72	0	0	0	0	0	0	0
12:22:47	87,158	2801,292	25,42	25,391	13,221	13,415	10,926	21,2	953,025	24,581	2120,816	0	202,588	202,588	99,72	0	0	0	0	0	0	0
12:22:47	11,938	2801,412	25,273	25,244	13,23	13,416	10,974	21,2	953,025	24,581	2121,497	0	202,588	202,588	99,72	0	0	0	0	0	0	0
12:22:47	52,416	2801,936	25,224	25,146	13,236	13,422	11,022	21,2	953,025	24,581	2122,177	0	202,588	202,588	99,72	0	0	0	0	0	0	0
12:22:47	107,885	2803,015	25,176	25,195	13,245	13,433	11,07	21,2	953,025	24,581	2122,858	0	202,588	202,588	99,72	0	0	0	0	0	0	0
12:22:47	100,219	2804,017	25,176	25	13,25	13,443	11,116	21,2	953,025	24,581	2123,539	0	202,588	202,588	99,72	0	0	0	0	0	0	0
12:22:47	-27,27	2803,744	25,078	25,049	13,254	13,44	11,162	21,2	953,025	24,581	2124,219	0	202,588	202,588	99,72	0	0	0	0	0	0	0
12:22:47	211,523	2805,859	25,273	25,195	13,255	13,462	11,207	21,2	953,025	24,581	2124,901	0	202,588	202,588	99,72	0	0	0	0	0	0	0
12:22:47	-64,282	2805,217	25,224	25,342	13,254	13,455	11,251	21,2	953,025	24,581	2125,581	0	202,588	202,588	99,72	0	0	0	0	0	0	0
12:22:47	140,795	2806,625	25,42	25,391	13,251	13,47	11,295	21,2	953,025	24,581	2126,263	0	202,588	202,588	99,72	0	0	0	0	0	0	0
12:22:47	-15,307	2806,472	25,42	25,244	13,25	13,468	11,337	21,2	953,025	24,581	2126,943	0	202,588	202,588	99,72	0	0	0	0	0	0	0
12:22:47	0	2806,472	25,42	25,488	13,25	13,468	11,379	21,2	953,025	24,581	2127,623	0	202,588	202,588	99,72	0	0	0	0	0	0	0
12:22:47	-49,121	2805,98	25,371	25,342	13,25	13,463	11,42	21,2	953,025	24,581	2128,301	0	202,588	202,588	99,72	0	0	0	0	0	0	0
12:22:47	70,922	2806,69	25,371	25,391	13,254	13,471	11,46	21,2	953,025	24,581	2128,98	0	202,588	202,588	99,72	0	0	0	0	0	0	0
12:22:47	-98,193	2805,708	25,273	25,244	13,254	13,46	11,499	21,2	953,025	24,581	2129,656	0	202,588	202,588	99,72	0	0	0	0	0	0	0
12:22:47	-49,096	2805,217	25,224	25,342	13,254	13,455	11,538	21,2	953,025	24,581	2130,332	0	202,588	202,588	99,72	0	0	0	0	0	0	0
12:22:47	-147,241	2803,744	25,078	25,049	13,254	13,44	11,575	21,2	953,025	24,581	2131,005	0	202,588	202,588	99,72	0	0	0	0	0	0	0
12:22:47	27,27	2804,017	25,176	25,195	13,25	13,443	11,612	21,2	953,025	24,581	2131,678	0	202,588	202,588	99,72	0	0	0	0	0	0	0
12:22:47	-147,241	2802,545	25,029	25,049	13,25	13,428	11,647	21,2	953,025	24,581	2132,349	0	202,588	202,588	99,72	0	0	0	0	0	0	0
12:22:47	-36,987	2802,175	25,078	25,146	13,245	13,424	11,682	21,2	953,025	24,581	2133,019	0	202,588	202,588	99,72	0	0	0	0	0	0	0
12:22:47	-63,183	2801,543	25,029	25,049	13,245	13,417	11,716	21,2	953,025	24,581	2133,688	0	202,588	202,588	99,72	0	0	0	0	0	0	0
12:22:47	-162,548	2799,917	24,883	24,805	13,244	13,401	11,749	21,2	953,025	24,581	2134,354	0	202,588	202,588	99,72	0	0	0	0	0	0	0
12:22:47	91,674	2800,834	25,029	24,951	13,241	13,41	11,782	21,2	953,025	24,581	2135,02	0	202,588	202,588	99,72	0	0	0	0	0	0	0
12:22:47	-162,353	2799,211	24,883	24,853	13,24	13,393	11,813	21,2	953,025	24,581	2135,685	0	202,588	202,588	99,72	0	0	0	0	0	0	0
12:22:47	0	2799,211	24,883	24,951	13,24	13,393	11,844	21,2	953,025	24,581	2136,348	0	202,588	202,588	99,72	0	0	0	0	0	0	0
12:22:47	147,167	2800,682	25,029	25,049	13,24	13,409	11,875	21,2	953,025	24,581	2137,012	0	202,588	202,588	99,72	0	0	0	0	0	0	0
12:22:47	-168,994	2798,992	24,932	25,049	13,236	13,391	11,905	21,2	953,025	24,581	2137,674	0	202,588	202,588	99,72	0	0	0	0	0	0	0
12:22:47	-13,037	2798,862	24,932	25	13,235	13,39	11,934	21,2	953,025	24,581	2138,336	0	202,588	202,588	99,72	0	0	0	0	0	0	0
12:22:47	73,046	2799,592	25,078	25,049	13,231	13,397	11,962	21,2	953,025	24,581	2138,997	0	202,588	202,588	99,72	0	0	0	0	0	0	0
12:22:47	-63,354	2798,959	25,029	25,049	13,23	13,391	11,99	21,2	953,025	24,581	2139,657	0	202,588	202,588	99,72	0	0	0	0	0	0	0
12:22:47	-73,022	2798,229	25,029	25,049	13,226	13,383	12,018	21,2	953,025	24,581	2140,315	0	202,588	202,588	99,72	0	0	0	0	0	0	0
12:22:47	-25,073	2797,978	24,932	24,951	13,23	13,381	12,044	21,2	953,025	24,581	2140,973	0	202,588	202,588	99,72	0	0	0	0	0	0	0
12:22:47	-34,741	2797,63	24,883	24,951	13,231	13,377	12,071	21,2	953,025	24,581	2141,629	0	202,588	202,588	99,72	0	0	0	0	0	0	0
12:22:47	-147,094	2796,16	24,736	24,658	13,231	13,362	12,096	21,2	953,025	24,581	2142,284	0	202,588	202,588	99,72	0	0	0	0	0	0	0
12:22:47	0	2796,16	24,736	24,805	13,231	13,362	12,121	21,2	953,025	24,581	2142,938	0	202,588	202,588	99,72	0	0	0	0	0	0	0
12:22:47	34,716	2796,507	24,785	24,805	13,23	13,366	12,145	21,2	953,025	24,581	2143,591	0	202,588	202,588	99,72	0	0	0	0	0	0	0
12:22:47	39,331	2796,9	24,883	24,951	13,227	13,37	12,169	21,2	953,025	24,581	2144,245	0	202,588	202,588	99,72	0	0	0	0	0	0	0
12:22:47	-14,282	2796,757	24,883	25,049	13,226	13,368	12,193	21,2	953,025	24,581	2144,897	0	202,588	202,588	99,72	0	0	0	0	0	0	0
12:22:47	49,047	2797,248	24,932	25	13,226	13,373	12,216	21,2	953,025	24,581	2145,55	0	202,588	202,588	99,72	0	0	0	0	0	0	0
12:22:47	-196,142	2795,286	24,736	24,951	13,226	13,353	12,238	21,2	953,025	24,581	2146,199	0	202,588	202,588	99,72	0	0	0	0	0	0	0
12:22:47	73,022	2796,016	24,736	24,707	13,23	13,36	12,26	21,2	953,025	24,581	2146,849	0	202,588	202,588	99,72	0	0	0	0	0	0	0
12:22:47	147,094	2797,487	24,883	24,853	13,23	13,376	12,282	21,2	953,025	24,581	2147,5	0	202,588	202,588	99,72	0	0	0	0	0	0	0
12:22:47	-147,094	2796,016	24,736	24,853	13,23	13,36	12,303	21,2	953,025	24,581	2148,148	0	202,588	202,588	99,72	0	0	0	0	0	0	0
12:22:47	-9,692	2795,92	24,785	24,853	13,227	13,36	12,324	21,2	953,025	24,581	2148,796	0	202,588	202,588	99,72	0	0	0	0	0	0	0
12:22:47	245,166	2798,371	25,029	25	13,227	13,385	12,345	21,2	953,025	24,581	2149,445	0	202,588	202,588	99,72	0	0	0	0	0	0	0
12:22:47	-112,353	2797,248	24,932	25,049	13,226	13,373	12,365	21,2	953,025	24,581	2150,093	0	202,588	202,588	99,72	0	0	0	0	0	0	0
12:22:47	0	2797,248	24,932	24,951	13,226	13,373	12,385	21,2	953,025	24,581	2150,74	0	202,588	202,588	99,72	0	0	0	0	0	0	0
12:22:47	23,974	2797,487	24,883	24,853	13,23	13,376	12,404	21,2	953,025	24,581	2151,387	0	202,588	202,588	99,72	0	0	0	0	0	0	0
12:22:47	14,306	2797,63	24,883	24,805	13,231	13,377	12,423	21,2	953,025	24,581	2152,033	0	202,588	202,588	99,72	0	0	0	0	0	0	0
12:22:47	0	2797,63	24,883	24,805	13,231	13,377	12,442	21,2	953,025	24,581	2152,679	0	202,588	202,588	99,72	0	0	0	0	0	0	0
12:22:47	14,086	2797,771	24,883	24,853	13,232	13,379	12,46	21,2	953,025	24,581	2153,324	0	202,588	202,588	99,72	0	0	0	0	0	0	0
12:22:47	182,104	2799,592	25,078	25	13,231	13,397	12,479	21,2	953,025	24,581	2153,97	0	202,588	202,588	99,72	0	0	0	0	0	0	0
12:22:47	-147,143	2798,121	24,932	24,951	13,231	13,382	12,496	21,2	953,025	24,581	2154,614	0	202,588	202,588	99,72	0	0	0	0	0	0	0
12:22:47	172,192	2799,843	25,029	24,951	13,235	13,4	12,514	21,2	953,025	24,581	2155,26	0	202,588	202,588	99,72	0	0	0	0	0	0	0
12:22:47	-98,095	2798,862	24,932	24,951	13,235	13,39	12,531	21,2	953,025	24,581	2155,903	0	202,588	202,588	99,72	0	0	0	0	0	0	0
12:22:47	-134,082	2797,521	24,785	24,853	13,236	13,376	12,548	21,2	953,025	24,581	2156,545	0	202,588	202,588	99,72	0	0	0	0	0	0	0
12:22:47	245,214	2799,973	25,029	25	13,236	13,401	12,564	21,2	953,025	24,581	2157,188	0	202,588	202,588	99,72	0	0	0	0	0	0	0
12:22:47	70,898	2800,682	25,029	25,146	13,24	13,409	12,581	21,2	953,025	24,581	2157,832	0	202,588	202,588	99,72	0	0	0	0	0	0	0
12:22:47	-98,12	2799,701	24,932	25	13,24	13,398	12,597	21,2	953,025	24,581	2158,474	0	202,588	202,588	99,72	0	0	0	0	0	0	0
12:22:47	0	2799,701	24,932	24,951	13,24	13,398	12,613	21,2	953,025	24,581	2159,115	0	202,588	202,588	99,72	0	0	0	0	0	0	0
12:22:47	27,221	2799,973	25,029	25	13,236	13,401	12,628	21,2	953,025	24,581	2159,756	0	202,588	202,588	99,72	0	0	0	0	0	0	0
12:22:47	49,047	2800,464	25,078	24,951	13,236	13,406	12,643	21,2	953,025	24,581	2160,397	0	202,588	202,588	99,72	0	0	0	0	0	0	0
12:22:47	0	2800,464	25,078	25	13,236	13,406	12,658	21,2	953,025	24,581	2161,037	0	202,588	202,588	99,72	0	0	0	0	0	0	0
12:22:47	98,144	2801,445	25,176	25,049	13,236	13,416	12,673	21,2	953,025	24,581	2161,677	0	202,588	202,588	99,72	0	0	0	0	0	0	0
12:22:47	-147,192	2799,973	25,029	24,853	13,236	13,401	12,688	21,2	953,025	24,581	2162,315	0	202,588	202,588	99,72	0	0	0	0	0	0	0
12:22:47	119,946	2801,173	25,078	25,146	13,24	13,414	12,702	21,2	953,025	24,581	2162,954	0	202,588	202,588	99,72	0	0	0	0	0	0	0
12:22:47	-49,047	2800,682	25,029	25	13,24	13,409	12,716	21,2	953,025	24,581	2163,592	0	202,588	202,588	99,72	0	0	0	0	0	0	0
12:22:47	-147,167	2799,211	24,883	24,951	13,24	13,393	12,729	21,2	953,025	24,581	2164,228	0	202,588	202,588	99,72	0	0	0	0	0	0	0
12:22:47	147,167	2800,682	25,029	25,049	13,24	13,409	12,742	21,2	953,025	24,581	2164,864	0	202,588	202,588	99,72	0	0	0	0	0	0	0
12:22:47	0	2800,682	25,029	25	13,24	13,409	12,755	21,2	953,025	24,581	2165,5	0	202,588	202,588	99,72	0	0	0	0	0	0	0
12:22:47	-147,167	2799,211	24,883	24,951	13,24	13,393	12,768	21,2	953,025	24,581	2166,134	0	202,588	202,588	99,72	0	0	0	0	0	0	0
12:22:47	49,047	2799,701	24,932	24,853	13,24	13,398	12,78	21,2	953,025	24,581	2166,768	0	202,588	202,588	99,72	0	0	0	0	0	0	0
12:22:47	-49,047	2799,211	24,883	24,805	13,24	13,393	12,792	21,2	953,025	24,581	2167,4	0	202,588	202,588	99,72	0	0	0	0	0	0	0
12:22:47	49,047	2799,701	24,932	25,146	13,24	13,398	12,804	21,2	953,025	24,581	2168,033	0	202,588	202,588	99,72	0	0	0	0	0	0	0
12:22:47	0	2799,701	24,932	24,853	13,24	13,398	12,816	21,2	953,025	24,581	2168,664	0	202,588	202,588	99,72	0	0	0	0	0	0	0
12:22:47	-49,047	2799,211	24,883	24,951	13,24	13,393	12,827	21,2	953,025	24,581	2169,295	0	202,588	202,588	99,72	0	0	0	0	0	0	0
12:22:47	49,047	2799,701	24,932	25	13,24	13,398	12,838	21,2	953,025	24,581	2169,925	0	202,588	202,588	99,72	0	0	0	0	0	0	0
12:22:47	0	2799,701	24,932	24,951	13,24	13,398	12,849	21,2	953,025	24,581	2170,555	0	202,588	202,588	99,72	0	0	0	0	0	0	0
12:22:47	-70,874	2798,992	24,932	25,146	13,236	13,391	12,86	21,2	953,025	24,581	2171,183	0	202,588	202,588	99,72	0	0	0	0	0	0	0
12:22:47	98,095	2799,973	25,029	25	13,236	13,401	12,871	21,2	953,025	24,581	2171,812	0	202,588	202,588	99,72	0	0	0	0	0	0	0
12:22:47	0	2799,973	25,029	25	13,236	13,401	12,881	21,2	953,025	24,581	2172,441	0	202,588	202,588	99,72	0	0	0	0	0	0	0
12:22:47	0	2799,973	25,029	25	13,236	13,401	12,891	21,2	953,025	24,581	2173,068	0	202,588	202,588	99,72	0	0	0	0	0	0	0
12:22:47	0	2799,973	25,029	25,049	13,236	13,401	12,901	21,2	953,025	24,581	2173,695	0	202,588	202,588	99,72	0	0	0	0	0	0	0
12:22:47	-188,647	2798,087	24,785	24,951	13,239	13,382	12,911	21,2	953,025	24,581	2174,319	0	202,588	202,588	99,72	0	0	0	0	0	0	0
12:22:47	259,545	2800,682	25,029	25,049	13,24	13,409	12,92	21,2	953,025	24,581	2174,946	0	202,588	202,588	99,72	0	0	0	0	0	0	0
12:22:47	-279,125	2797,891	24,736	24,658	13,241	13,38	12,929	21,2	953,025	24,581	2175,569	0	202,588	202,588	99,72	0	0	0	0	0	0	0
12:22:47	0	2797,891	24,736	24,853	13,241	13,38	12,938	21,4	952,565	24,581	2176,191	0	202,588	202,588	99,72	0	0	0	0	0	0	0
12:22:47	184,448	2799,735	24,932	25	13,24	13,399	12,947	21,4	952,565	24,581	2176,815	0	202,588	202,588	99,72	0	0	0	0	0	0	0
12:22:47	-49,072	2799,245	24,883	24,951	13,24	13,394	12,956	21,4	952,565	24,581	2177,437	0	202,588	202,588	99,72	0	0	0	0	0	0	0
12:22:47	49,072	2799,735	24,932	25	13,24	13,399	12,965	21,4	952,565	24,581	2178,059	0	202,588	202,588	99,72	0	0	0	0	0	0	0
12:22:47	0	2799,735	24,932	25,049	13,24	13,399	12,973	21,4	952,565	24,581	2178,681	0	202,588	202,588	99,72	0	0	0	0	0	0	0
12:22:47	-147,167	2798,264	24,785	24,805	13,24	13,384	12,981	21,4	952,565	24,581	2179,301	0	202,588	202,588	99,72	0	0	0	0	0	0	0
12:22:47	245,288	2800,717	25,029	25,049	13,24	13,409	12,99	21,4	952,565	24,581	2179,922	0	202,588	202,588	99,72	0	0	0	0	0	0	0
12:22:47	-147,192	2799,245	24,883	24,951	13,24	13,394	12,998	21,4	952,565	24,581	2180,542	0	202,588	202,588	99,72	0	0	0	0	0	0	0
12:22:47	0	2799,245	24,883	24,853	13,24	13,394	13,005	21,4	952,565	24,581	2181,16	0	202,588	202,588	99,72	0	0	0	0	0	0	0
12:22:47	147,192	2800,717	25,029	25,049	13,24	13,409	13,013	21,4	952,565	24,581	2181,78	0	202,588	202,588	99,72	0	0	0	0	0	0	0
12:22:47	-147,192	2799,245	24,883	24,853	13,24	13,394	13,021	21,4	952,565	24,581	2182,397	0	203,852	203,852	99,725	0	0	0	0	0	0	0
12:22:47	139,453	2800,639	25,078	25,049	13,237	13,408	13,028	21,4	952,565	24,581	2183,016	0	203,852	203,852	99,725	0	0	0	0	0	0	0
12:22:47	-14,062	2800,499	25,078	25,146	13,236	13,407	13,036	21,4	952,565	24,581	2183,633	0	203,852	203,852	99,725	0	0	0	0	0	0	0
12:22:47	-147,192	2799,027	24,932	24,951	13,236	13,392	13,043	21,4	952,565	24,581	2184,249	0	203,852	203,852	99,725	0	0	0	0	0	0	0
12:22:47	0	2799,027	24,932	24,805	13,236	13,392	13,05	21,4	952,565	24,581	2184,863	0	203,852	203,852	99,725	0	0	0	0	0	0	0
12:22:48	98,12	2800,008	25,029	25	13,236	13,402	13,056	21,4	952,565	24,581	2185,479	0	203,852	203,852	99,725	0	0	0	0	0	0	0
12:22:48	147,192	2801,48	25,176	25,049	13,236	13,417	13,063	21,4	952,565	24,581	2186,095	0	203,852	203,852	99,725	0	0	0	0	0	0	0
12:22:48	-76,318	2800,717	25,029	24,853	13,24	13,409	13,07	21,4	952,565	24,581	2186,709	0	203,852	203,852	99,725	0	0	0	0	0	0	0
12:22:48	-82,934	2799,887	24,932	24,853	13,241	13,4	13,077	21,4	952,565	24,581	2187,323	0	203,852	203,852	99,725	0	0	0	0	0	0	0
12:22:48	0	2799,887	24,932	25	13,241	13,4	13,083	21,4	952,565	24,581	2187,935	0	203,852	203,852	99,725	0	0	0	0	0	0	0
12:22:48	0	2799,887	24,932	25,049	13,241	13,4	13,089	21,4	952,565	24,581	2188,547	0	203,852	203,852	99,725	0	0	0	0	0	0	0
12:22:48	-15,185	2799,735	24,932	24,805	13,24	13,399	13,095	21,4	952,565	24,581	2189,159	0	203,852	203,852	99,725	0	0	0	0	0	0	0
12:22:48	147,192	2801,207	25,078	25,049	13,24	13,414	13,102	21,4	952,565	24,581	2189,771	0	203,852	203,852	99,725	0	0	0	0	0	0	0
12:22:48	-147,192	2799,735	24,932	25	13,24	13,399	13,107	21,4	952,565	24,581	2190,381	0	203,852	203,852	99,725	0	0	0	0	0	0	0
12:22:48	245,336	2802,189	25,176	25,146	13,24	13,424	13,114	21,4	952,565	24,581	2190,993	0	203,852	203,852	99,725	0	0	0	0	0	0	0
12:22:48	-98,144	2801,207	25,078	25,195	13,24	13,414	13,12	21,4	952,565	24,581	2191,603	0	203,852	203,852	99,725	0	0	0	0	0	0	0
12:22:48	0	2801,207	25,078	25,146	13,24	13,414	13,125	21,4	952,565	24,581	2192,213	0	203,852	203,852	99,725	0	0	0	0	0	0	0
12:22:48	-33,862	2800,869	25,029	25,146	13,241	13,411	13,131	21,4	952,565	24,581	2192,821	0	203,852	203,852	99,725	0	0	0	0	0	0	0
12:22:48	-98,144	2799,887	24,932	25	13,241	13,4	13,136	21,4	952,565	24,581	2193,428	0	203,852	203,852	99,725	0	0	0	0	0	0	0
12:22:48	147,192	2801,359	25,078	25,146	13,241	13,416	13,142	21,4	952,565	24,581	2194,036	0	203,852	203,852	99,725	0	0	0	0	0	0	0
12:22:48	-64,257	2800,717	25,029	25,049	13,24	13,409	13,147	21,4	952,565	24,581	2194,643	0	203,852	203,852	99,725	0	0	0	0	0	0	0
12:22:48	-245,288	2798,264	24,785	24,805	13,24	13,384	13,152	21,4	952,565	24,581	2195,247	0	203,852	203,852	99,725	0	0	0	0	0	0	0
12:22:48	147,167	2799,735	24,932	25	13,24	13,399	13,156	21,4	952,565	24,581	2195,851	0	203,852	203,852	99,725	0	0	0	0	0	0	0
12:22:48	-49,072	2799,245	24,883	24,853	13,24	13,394	13,161	21,4	952,565	24,581	2196,455	0	203,852	203,852	99,725	0	0	0	0	0	0	0
12:22:48	49,072	2799,735	24,932	25,049	13,24	13,399	13,166	21,4	952,565	24,581	2197,058	0	203,852	203,852	99,725	0	0	0	0	0	0	0
12:22:48	0	2799,735	24,932	24,805	13,24	13,399	13,17	21,4	952,565	24,581	2197,661	0	203,852	203,852	99,725	0	0	0	0	0	0	0
12:22:48	0	2799,735	24,932	25	13,24	13,399	13,175	21,4	952,565	24,581	2198,263	0	203,852	203,852	99,725	0	0	0	0	0	0	0
12:22:48	147,192	2801,207	25,078	25,146	13,24	13,414	13,179	21,4	952,565	24,581	2198,866	0	203,852	203,852	99,725	0	0	0	0	0	0	0
12:22:48	-328,222	2797,925	24,736	24,805	13,241	13,38	13,183	21,4	952,565	24,581	2199,465	0	203,852	203,852	99,725	0	0	0	0	0	0	0
12:22:48	181,03	2799,735	24,932	24,951	13,24	13,399	13,188	21,4	952,565	24,581	2200,065	0	203,852	203,852	99,725	0	0	0	0	0	0	0
12:22:48	-49,072	2799,245	24,883	24,707	13,24	13,394	13,192	21,4	952,565	24,581	2200,664	0	203,852	203,852	99,725	0	0	0	0	0	0	0
12:22:48	0	2799,245	24,883	24,951	13,24	13,394	13,196	21,4	952,565	24,581	2201,263	0	203,852	203,852	99,725	0	0	0	0	0	0	0
12:22:48	196,264	2801,207	25,078	25,195	13,24	13,414	13,2	21,4	952,565	24,581	2201,863	0	203,852	203,852	99,725	0	0	0	0	0	0	0
12:22:48	-49,072	2800,717	25,029	24,853	13,24	13,409	13,204	21,4	952,565	24,581	2202,462	0	203,852	203,852	99,725	0	0	0	0	0	0	0
12:22:48	0	2800,717	25,029	25	13,24	13,409	13,208	21,4	952,565	24,581	2203,06	0	203,852	203,852	99,725	0	0	0	0	0	0	0
12:22:48	49,072	2801,207	25,078	25,049	13,24	13,414	13,212	21,4	952,565	24,581	2203,658	0	203,852	203,852	99,725	0	0	0	0	0	0	0
12:22:48	-196,264	2799,245	24,883	24,853	13,24	13,394	13,216	21,4	952,565	24,581	2204,254	0	203,852	203,852	99,725	0	0	0	0	0	0	0
12:22:48	147,192	2800,717	25,029	25	13,24	13,409	13,219	21,4	952,565	24,581	2204,85	0	203,852	203,852	99,725	0	0	0	0	0	0	0
12:22:48	-98,12	2799,735	24,932	24,853	13,24	13,399	13,223	21,4	952,565	24,581	2205,445	0	203,852	203,852	99,725	0	0	0	0	0	0	0
12:22:48	-196,215	2797,773	24,736	24,707	13,24	13,379	13,226	21,4	952,565	24,581	2206,037	0	203,852	203,852	99,725	0	0	0	0	0	0	0
12:22:48	294,335	2800,717	25,029	25	13,24	13,409	13,23	21,4	952,565	24,581	2206,632	0	203,852	203,852	99,725	0	0	0	0	0	0	0
12:22:48	49,072	2801,207	25,078	25,195	13,24	13,414	13,233	21,4	952,565	24,581	2207,227	0	203,852	203,852	99,725	0	0	0	0	0	0	0
12:22:48	-147,192	2799,735	24,932	25	13,24	13,399	13,236	21,4	952,565	24,581	2207,819	0	203,852	203,852	99,725	0	0	0	0	0	0	0
12:22:48	15,185	2799,887	24,932	25	13,241	13,4	13,24	21,4	952,565	24,581	2208,412	0	203,852	203,852	99,725	0	0	0	0	0	0	0
12:22:48	0	2799,887	24,932	25,049	13,241	13,4	13,243	21,4	952,565	24,581	2209,003	0	203,852	203,852	99,725	0	0	0	0	0	0	0
12:22:48	0	2799,887	24,932	24,951	13,241	13,4	13,246	21,4	952,565	24,581	2209,594	0	203,852	203,852	99,725	0	0	0	0	0	0	0
12:22:48	-49,047	2799,397	24,883	24,951	13,241	13,395	13,249	21,4	952,565	24,581	2210,184	0	203,852	203,852	99,725	0	0	0	0	0	0	0
12:22:48	33,862	2799,735	24,932	25	13,24	13,399	13,252	21,4	952,565	24,581	2210,774	0	203,852	203,852	99,725	0	0	0	0	0	0	0
12:22:48	-49,072	2799,245	24,883	24,951	13,24	13,394	13,255	21,4	952,565	24,581	2211,363	0	203,852	203,852	99,725	0	0	0	0	0	0	0
12:22:48	49,072	2799,735	24,932	25	13,24	13,399	13,257	21,4	952,565	24,581	2211,951	0	203,852	203,852	99,725	0	0	0	0	0	0	0
12:22:48	0	2799,735	24,932	24,951	13,24	13,399	13,26	21,4	952,565	24,581	2212,539	0	203,852	203,852	99,725	0	0	0	0	0	0	0
12:22:48	-49,072	2799,245	24,883	24,853	13,24	13,394	13,263	21,4	952,565	24,581	2213,126	0	203,852	203,852	99,725	0	0	0	0	0	0	0
12:22:48	-98,095	2798,264	24,785	24,805	13,24	13,384	13,265	21,4	952,565	24,581	2213,711	0	203,852	203,852	99,725	0	0	0	0	0	0	0
12:22:48	294,36	2801,207	25,078	25,049	13,24	13,414	13,268	21,4	952,565	24,581	2214,298	0	203,852	203,852	99,725	0	0	0	0	0	0	0
12:22:48	-147,192	2799,735	24,932	25,049	13,24	13,399	13,271	21,4	952,565	24,581	2214,884	0	203,852	203,852	99,725	0	0	0	0	0	0	0
12:22:48	98,12	2800,717	25,029	25,146	13,24	13,409	13,273	21,4	952,565	24,581	2215,47	0	203,852	203,852	99,725	0	0	0	0	0	0	0
12:22:48	0	2800,717	25,029	25	13,24	13,409	13,276	21,4	952,565	24,581	2216,055	0	203,852	203,852	99,725	0	0	0	0	0	0	0
12:22:48	0	2800,717	25,029	25,049	13,24	13,409	13,279	21,4	952,565	24,581	2216,639	0	203,852	203,852	99,725	0	0	0	0	0	0	0
12:22:48	-131,982	2799,397	24,883	24,805	13,241	13,395	13,281	21,4	952,565	24,581	2217,222	0	203,852	203,852	99,725	0	0	0	0	0	0	0
12:22:48	55,493	2799,952	24,883	24,805	13,244	13,401	13,283	21,4	952,565	24,581	2217,805	0	203,852	203,852	99,725	0	0	0	0	0	0	0
12:22:48	-82,739	2799,124	24,785	24,805	13,245	13,393	13,285	21,4	952,565	24,581	2218,386	0	203,852	203,852	99,725	0	0	0	0	0	0	0
12:22:48	245,312	2801,578	25,029	24,951	13,245	13,418	13,288	21,4	952,565	24,581	2218,969	0	203,852	203,852	99,725	0	0	0	0	0	0	0
12:22:48	-147,192	2800,106	24,883	24,951	13,245	13,403	13,29	21,4	952,565	24,581	2219,55	0	203,852	203,852	99,725	0	0	0	0	0	0	0
12:22:48	33,691	2800,442	24,932	25	13,244	13,406	13,293	21,4	952,565	24,581	2220,131	0	203,852	203,852	99,725	0	0	0	0	0	0	0
12:22:48	-104,565	2799,397	24,883	24,805	13,241	13,395	13,295	21,4	952,565	24,581	2220,71	0	203,852	203,852	99,725	0	0	0	0	0	0	0
12:22:48	147,192	2800,869	25,029	24,951	13,241	13,411	13,297	21,4	952,565	24,581	2221,29	0	203,852	203,852	99,725	0	0	0	0	0	0	0
12:22:48	49,047	2801,359	25,078	25,049	13,241	13,416	13,299	21,4	952,565	24,581	2221,87	0	203,852	203,852	99,725	0	0	0	0	0	0	0
12:22:48	55,541	2801,915	25,078	25,146	13,244	13,421	13,302	21,4	952,565	24,581	2222,451	0	203,852	203,852	99,725	0	0	0	0	0	0	0
12:22:48	-33,715	2801,578	25,029	25	13,245	13,418	13,304	21,4	952,565	24,581	2223,03	0	203,852	203,852	99,725	0	0	0	0	0	0	0
12:22:48	-98,144	2800,596	24,932	24,951	13,245	13,408	13,306	21,4	952,565	24,581	2223,607	0	203,852	203,852	99,725	0	0	0	0	0	0	0
12:22:48	-49,047	2800,106	24,883	24,853	13,245	13,403	13,308	21,4	952,565	24,581	2224,183	0	203,852	203,852	99,725	0	0	0	0	0	0	0
12:22:48	147,192	2801,578	25,029	24,951	13,245	13,418	13,31	21,4	952,565	24,581	2224,761	0	203,852	203,852	99,725	0	0	0	0	0	0	0
12:22:48	-113,5	2800,442	24,932	25,049	13,244	13,406	13,312	21,4	952,565	24,581	2225,337	0	203,852	203,852	99,725	0	0	0	0	0	0	0
12:22:48	113,5	2801,578	25,029	25,049	13,245	13,418	13,314	21,4	952,565	24,581	2225,913	0	203,852	203,852	99,725	0	0	0	0	0	0	0
12:22:48	-113,5	2800,442	24,932	25	13,244	13,406	13,316	21,4	952,565	24,581	2226,487	0	203,852	203,852	99,725	0	0	0	0	0	0	0
12:22:48	15,356	2800,596	24,932	24,951	13,245	13,408	13,317	21,4	952,565	24,581	2227,061	0	203,852	203,852	99,725	0	0	0	0	0	0	0
12:22:48	-147,167	2799,124	24,785	24,853	13,245	13,393	13,319	21,4	952,565	24,581	2227,633	0	203,852	203,852	99,725	0	0	0	0	0	0	0
12:22:48	147,167	2800,596	24,932	25,049	13,245	13,408	13,321	21,4	952,565	24,581	2228,206	0	203,852	203,852	99,725	0	0	0	0	0	0	0
12:22:48	21,826	2800,814	24,883	25	13,249	13,41	13,322	21,4	952,565	24,581	2228,779	0	203,852	203,852	99,725	0	0	0	0	0	0	0
12:22:48	-98,12	2799,833	24,785	24,805	13,249	13,4	13,324	21,4	952,565	24,581	2229,35	0	203,852	203,852	99,725	0	0	0	0	0	0	0
12:22:48	-56,787	2799,265	24,785	24,853	13,245	13,394	13,325	21,4	952,565	24,581	2229,92	0	203,852	203,852	99,725	0	0	0	0	0	0	0
12:22:48	84,033	2800,106	24,883	24,853	13,245	13,403	13,327	21,4	952,565	24,581	2230,49	0	203,852	203,852	99,725	0	0	0	0	0	0	0
12:22:48	0	2800,106	24,883	24,805	13,245	13,403	13,328	21,4	952,565	24,581	2231,059	0	203,852	203,852	99,725	0	0	0	0	0	0	0
12:22:48	131,835	2801,424	25,029	25	13,244	13,416	13,33	21,4	952,565	24,581	2231,63	0	203,852	203,852	99,725	0	0	0	0	0	0	0
12:22:48	-55,517	2800,869	25,029	24,951	13,241	13,411	13,332	21,4	952,565	24,581	2232,199	0	203,852	203,852	99,725	0	0	0	0	0	0	0
12:22:48	-98,144	2799,887	24,932	24,951	13,241	13,4	13,333	21,4	952,565	24,581	2232,767	0	203,852	203,852	99,725	0	0	0	0	0	0	0
12:22:48	169,018	2801,578	25,029	24,951	13,245	13,418	13,335	21,4	952,565	24,581	2233,336	0	203,852	203,852	99,725	0	0	0	0	0	0	0
12:22:48	0	2801,578	25,029	25	13,245	13,418	13,336	21,4	952,565	24,581	2233,904	0	203,852	203,852	99,725	0	0	0	0	0	0	0
12:22:48	-98,144	2800,596	24,932	25,049	13,245	13,408	13,338	21,4	952,565	24,581	2234,47	0	203,852	203,852	99,725	0	0	0	0	0	0	0
12:22:48	0	2800,596	24,932	24,951	13,245	13,408	13,339	21,4	952,565	24,581	2235,036	0	203,852	203,852	99,725	0	0	0	0	0	0	0
12:22:48	-49,047	2800,106	24,883	24,951	13,245	13,403	13,34	21,4	952,565	24,581	2235,601	0	203,852	203,852	99,725	0	0	0	0	0	0	0
12:22:48	0	2800,106	24,883	24,951	13,245	13,403	13,342	21,4	952,565	24,581	2236,166	0	203,852	203,852	99,725	0	0	0	0	0	0	0
12:22:48	131,835	2801,424	25,029	25,146	13,244	13,416	13,343	21,4	952,565	24,581	2236,731	0	203,852	203,852	99,725	0	0	0	0	0	0	0
12:22:48	-202,709	2799,397	24,883	24,853	13,241	13,395	13,344	21,4	952,565	24,581	2237,294	0	203,852	203,852	99,725	0	0	0	0	0	0	0
12:22:48	0	2799,397	24,883	24,951	13,241	13,395	13,345	21,4	952,565	24,581	2237,856	0	203,852	203,852	99,725	0	0	0	0	0	0	0
12:22:48	49,047	2799,887	24,932	24,951	13,241	13,4	13,346	21,4	952,565	24,581	2238,418	0	203,852	203,852	99,725	0	0	0	0	0	0	0
12:22:48	-49,047	2799,397	24,883	24,951	13,241	13,395	13,347	21,4	952,565	24,581	2238,979	0	203,852	203,852	99,725	0	0	0	0	0	0	0
12:22:48	55,493	2799,952	24,883	25	13,244	13,401	13,348	21,4	952,565	24,581	2239,54	0	203,852	203,852	99,725	0	0	0	0	0	0	0
12:22:48	-131,787	2798,634	24,736	24,805	13,245	13,387	13,349	21,4	952,565	24,581	2240,099	0	203,852	203,852	99,725	0	0	0	0	0	0	0
12:22:48	76,293	2799,397	24,883	25	13,241	13,395	13,35	21,4	952,565	24,581	2240,659	0	203,852	203,852	99,725	0	0	0	0	0	0	0
12:22:48	49,047	2799,887	24,932	25	13,241	13,4	13,351	21,4	952,565	24,581	2241,218	0	204,003	204,003	99,726	0	0	0	0	0	0	0
12:22:48	-49,047	2799,397	24,883	24,951	13,241	13,395	13,352	21,4	952,565	24,581	2241,776	0	204,003	204,003	99,726	0	0	0	0	0	0	0
12:22:48	-294,311	2796,454	24,59	24,512	13,241	13,365	13,352	21,4	952,565	24,581	2242,331	0	204,003	204,003	99,726	0	0	0	0	0	0	0
12:22:48	-554,345	2790,91	24,053	23,535	13,24	13,308	13,351	21,4	952,565	24,581	2242,88	0	204,003	204,003	99,726	0	0	0	0	0	0	0
12:22:48	-647,583	2784,434	23,564	22,705	13,231	13,241	13,349	21,4	952,565	24,581	2243,422	0	204,003	204,003	99,726	0	0	0	0	0	0	0
12:22:49	-700,488	2777,43	23,125	22,119	13,216	13,169	13,345	21,4	952,565	24,581	2243,956	0	204,003	204,003	99,726	0	0	0	0	0	0	0
12:22:49	-986,987	2767,56	22,637	21,045	13,188	13,067	13,34	21,4	952,565	24,581	2244,479	0	204,003	204,003	99,726	0	0	0	0	0	0	0
12:22:49	-958,178	2757,978	22,344	20,605	13,151	12,968	13,333	21,4	952,565	24,581	2244,993	0	204,003	204,003	99,726	0	0	0	0	0	0	0
12:22:49	-724,121	2750,737	22,392	20,703	13,108	12,894	13,324	21,4	952,565	24,581	2245,499	0	204,003	204,003	99,726	0	0	0	0	0	0	0
12:22:49	-802,709	2742,71	22,539	20,459	13,054	12,811	13,314	21,4	952,565	24,581	2245,996	0	204,003	204,003	99,726	0	0	0	0	0	0	0
12:22:49	-1075,415	2731,955	22,392	20,361	13,002	12,7	13,302	21,4	952,565	24,581	2246,482	0	204,003	204,003	99,726	0	0	0	0	0	0	0
12:22:49	-900,976	2722,946	22,344	19,922	12,954	12,607	13,288	21,4	952,565	24,581	2246,958	0	204,003	204,003	99,726	0	0	0	0	0	0	0
12:22:49	-1300,439	2709,941	21,806	19,726	12,911	12,473	13,272	21,4	952,565	24,581	2247,421	0	204,003	204,003	99,726	0	0	0	0	0	0	0
12:22:49	-921,362	2700,728	21,562	19,238	12,873	12,378	13,255	21,4	952,565	24,581	2247,875	0	204,003	204,003	99,726	0	0	0	0	0	0	0
12:22:49	-1157,69	2689,151	21,074	19,043	12,835	12,259	13,235	21,4	952,565	24,581	2248,316	0	204,003	204,003	99,726	0	0	0	0	0	0	0
12:22:49	-1017,138	2678,979	20,732	18,799	12,797	12,154	13,214	21,4	952,565	24,581	2248,746	0	204,003	204,003	99,726	0	0	0	0	0	0	0
12:22:49	-1219,97	2666,78	20,342	18,652	12,75	12,028	13,191	21,4	952,565	24,581	2249,164	0	204,003	204,003	99,726	0	0	0	0	0	0	0
12:22:49	-885,62	2657,923	20,293	18,701	12,703	11,937	13,166	21,4	952,565	24,581	2249,573	0	204,003	204,003	99,726	0	0	0	0	0	0	0
12:22:49	-655,908	2651,364	20,635	18,701	12,647	11,869	13,141	21,4	952,565	24,581	2249,975	0	204,003	204,003	99,726	0	0	0	0	0	0	0
12:22:49	-852,221	2642,842	20,83	18,994	12,588	11,781	13,114	21,4	952,565	24,581	2250,368	0	204,003	204,003	99,726	0	0	0	0	0	0	0
12:22:49	-901,025	2633,832	20,928	19,043	12,532	11,688	13,086	21,4	952,565	24,581	2250,751	0	204,003	204,003	99,726	0	0	0	0	0	0	0
12:22:49	-696,508	2626,867	21,123	19,336	12,482	11,617	13,057	21,4	952,565	24,581	2251,127	0	204,003	204,003	99,726	0	0	0	0	0	0	0
12:22:49	-1302,661	2613,84	20,586	19,189	12,439	11,482	13,026	21,4	952,565	24,581	2251,49	0	204,003	204,003	99,726	0	0	0	0	0	0	0
12:22:49	-1011,181	2603,728	20,146	18,847	12,406	11,378	12,994	21,4	952,565	24,581	2251,842	0	204,003	204,003	99,726	0	0	0	0	0	0	0
12:22:49	-829,907	2595,429	19,853	18,701	12,376	11,293	12,961	21,4	952,565	24,581	2252,186	0	204,003	204,003	99,726	0	0	0	0	0	0	0
12:22:49	-991,723	2585,512	19,316	18,359	12,35	11,19	12,926	21,4	952,565	24,581	2252,519	0	204,003	204,003	99,726	0	0	0	0	0	0	0
12:22:49	-902,001	2576,492	18,828	17,773	12,326	11,097	12,89	21,4	952,565	24,581	2252,843	0	204,003	204,003	99,726	0	0	0	0	0	0	0
12:22:49	-917,187	2567,32	18,388	17,383	12,298	11,003	12,853	21,4	952,565	24,581	2253,157	0	204,003	204,003	99,726	0	0	0	0	0	0	0
12:22:49	-710,327	2560,217	18,291	17,285	12,264	10,93	12,816	21,4	952,565	24,581	2253,464	0	204,003	204,003	99,726	0	0	0	0	0	0	0
12:22:49	-406,713	2556,15	18,535	17,578	12,227	10,888	12,778	21,4	952,565	24,581	2253,767	0	204,003	204,003	99,726	0	0	0	0	0	0	0
12:22:49	-531,42	2550,836	18,681	17,724	12,189	10,833	12,74	21,4	952,565	24,581	2254,064	0	204,003	204,003	99,726	0	0	0	0	0	0	0
12:22:49	-664,941	2544,186	18,681	17,724	12,152	10,764	12,701	21,4	952,565	24,581	2254,355	0	204,003	204,003	99,726	0	0	0	0	0	0	0
12:22:49	-982,836	2534,358	18,34	17,383	12,115	10,663	12,661	21,4	952,565	24,581	2254,635	0	204,003	204,003	99,726	0	0	0	0	0	0	0
12:22:49	-505,468	2529,303	18,34	17,578	12,087	10,611	12,621	21,4	952,565	24,581	2254,909	0	204,003	204,003	99,726	0	0	0	0	0	0	0
12:22:49	-654,589	2522,757	18,193	17,383	12,058	10,543	12,58	21,4	952,565	24,581	2255,177	0	204,003	204,003	99,726	0	0	0	0	0	0	0
12:22:49	-744,848	2515,309	17,851	17,041	12,034	10,467	12,539	21,4	952,565	24,581	2255,437	0	204,003	204,003	99,726	0	0	0	0	0	0	0
12:22:49	-756,127	2507,747	17,51	16,699	12,01	10,389	12,496	21,4	952,565	24,581	2255,689	0	204,003	204,003	99,726	0	0	0	0	0	0	0
12:22:49	-606,054	2501,687	17,314	16,504	11,987	10,326	12,454	21,4	952,565	24,581	2255,935	0	204,003	204,003	99,726	0	0	0	0	0	0	0
12:22:49	-641,674	2495,27	17,168	16,308	11,959	10,26	12,411	21,4	952,565	24,581	2256,174	0	204,003	204,003	99,726	0	0	0	0	0	0	0
12:22:49	-680,615	2488,464	17,07	16,064	11,926	10,19	12,367	21,4	952,565	24,581	2256,407	0	204,003	204,003	99,726	0	0	0	0	0	0	0
12:22:49	-552,124	2482,943	17,021	16,015	11,897	10,133	12,323	21,4	952,565	24,581	2256,633	0	204,003	204,003	99,726	0	0	0	0	0	0	0
12:22:49	-587,084	2477,072	17,021	16,015	11,864	10,072	12,279	21,4	952,565	24,581	2256,854	0	204,003	204,003	99,726	0	0	0	0	0	0	0
12:22:49	-441,87	2472,653	17,168	16,211	11,831	10,027	12,235	21,4	952,565	24,581	2257,07	0	204,003	204,003	99,726	0	0	0	0	0	0	0
12:22:49	-593,969	2466,713	17,07	16,211	11,803	9,966	12,191	21,4	952,565	24,581	2257,28	0	204,003	204,003	99,726	0	0	0	0	0	0	0
12:22:49	-754,101	2459,172	16,728	15,82	11,779	9,888	12,145	21,4	952,565	24,581	2257,482	0	204,003	204,003	99,726	0	0	0	0	0	0	0
12:22:49	-632,006	2452,852	16,582	15,82	11,751	9,823	12,1	21,4	952,565	24,581	2257,677	0	204,003	204,003	99,726	0	0	0	0	0	0	0
12:22:49	-467,382	2448,179	16,533	15,82	11,728	9,775	12,054	21,4	952,565	24,581	2257,867	0	204,003	204,003	99,726	0	0	0	0	0	0	0
12:22:49	-547,509	2442,703	16,386	15,527	11,705	9,718	12,009	21,4	952,565	24,581	2258,052	0	204,003	204,003	99,726	0	0	0	0	0	0	0
12:22:49	-605,2	2436,651	16,191	15,527	11,681	9,656	11,962	21,4	952,565	24,581	2258,231	0	204,003	204,003	99,726	0	0	0	0	0	0	0
12:22:49	-640,039	2430,251	16,045	15,332	11,653	9,59	11,916	21,4	952,565	24,581	2258,403	0	204,003	204,003	99,726	0	0	0	0	0	0	0
12:22:49	-360,131	2426,65	16,191	15,527	11,625	9,553	11,87	21,4	952,565	24,581	2258,571	0	204,003	204,003	99,726	0	0	0	0	0	0	0
12:22:49	-529,736	2421,352	16,24	15,527	11,592	9,498	11,823	21,4	952,565	24,581	2258,734	0	204,003	204,003	99,726	0	0	0	0	0	0	0
12:22:49	-391,235	2417,44	16,435	15,722	11,559	9,458	11,777	21,4	952,565	24,581	2258,893	0	204,003	204,003	99,726	0	0	0	0	0	0	0
12:22:49	-622,168	2411,218	16,435	15,674	11,524	9,394	11,73	21,4	952,565	24,581	2259,046	0	204,003	204,003	99,726	0	0	0	0	0	0	0
12:22:49	-478,808	2406,43	16,533	15,722	11,492	9,344	11,683	21,4	952,565	24,581	2259,193	0	204,003	204,003	99,726	0	0	0	0	0	0	0
12:22:49	-672,192	2399,708	16,386	15,674	11,462	9,275	11,636	21,4	952,565	24,581	2259,334	0	204,003	204,003	99,726	0	0	0	0	0	0	0
12:22:49	-560,693	2394,101	16,24	15,527	11,438	9,217	11,589	21,4	952,565	24,581	2259,468	0	204,003	204,003	99,726	0	0	0	0	0	0	0
12:22:49	-640,6	2387,695	15,947	15,429	11,418	9,151	11,541	21,4	952,565	24,581	2259,597	0	204,003	204,003	99,726	0	0	0	0	0	0	0
12:22:49	-668,408	2381,011	15,605	15,088	11,398	9,082	11,492	21,4	952,565	24,581	2259,718	0	204,003	204,003	99,726	0	0	0	0	0	0	0
12:22:49	-596,313	2375,048	15,361	14,795	11,378	9,021	11,444	21,4	952,565	24,581	2259,833	0	204,003	204,003	99,726	0	0	0	0	0	0	0
12:22:49	-622,265	2368,826	15,068	14,404	11,358	8,956	11,395	21,4	952,565	24,581	2259,942	0	204,003	204,003	99,726	0	0	0	0	0	0	0
12:22:49	-543,457	2363,391	14,922	14,306	11,336	8,9	11,346	21,4	952,565	24,581	2260,046	0	204,003	204,003	99,726	0	0	0	0	0	0	0
12:22:49	-486,328	2358,528	14,922	14,453	11,308	8,85	11,297	21,4	952,565	24,581	2260,144	0	204,003	204,003	99,726	0	0	0	0	0	0	0
12:22:49	-351,147	2355,016	15,068	14,502	11,28	8,814	11,249	21,4	952,565	24,581	2260,239	0	204,003	204,003	99,726	0	0	0	0	0	0	0
12:22:49	-450,634	2350,51	15,117	14,502	11,252	8,768	11,2	21,4	952,565	24,581	2260,329	0	204,003	204,003	99,726	0	0	0	0	0	0	0
12:22:49	-613,378	2344,376	14,97	14,453	11,225	8,704	11,151	21,4	952,565	24,581	2260,413	0	204,003	204,003	99,726	0	0	0	0	0	0	0
12:22:49	-511,816	2339,258	14,775	14,258	11,207	8,652	11,102	21,4	952,565	24,581	2260,492	0	204,003	204,003	99,726	0	0	0	0	0	0	0
12:22:49	-569,116	2333,567	14,433	13,965	11,193	8,593	11,053	21,4	952,565	24,581	2260,565	0	204,003	204,003	99,726	0	0	0	0	0	0	0
12:22:49	-559,252	2327,974	14,092	13,623	11,18	8,535	11,004	21,4	952,565	24,581	2260,633	0	204,003	204,003	99,726	0	0	0	0	0	0	0
12:22:49	-572,851	2322,246	13,75	13,525	11,166	8,476	10,954	21,4	952,565	24,581	2260,694	0	204,003	204,003	99,726	0	0	0	0	0	0	0
12:22:49	-467,651	2317,569	13,603	13,33	11,147	8,428	10,904	21,4	952,565	24,581	2260,751	0	204,003	204,003	99,726	0	0	0	0	0	0	0
12:22:49	-305,932	2314,51	13,652	13,33	11,127	8,397	10,855	21,4	952,565	24,581	2260,805	0	204,003	204,003	99,726	0	0	0	0	0	0	0
12:22:49	-392,114	2310,589	13,75	13,379	11,1	8,356	10,806	21,4	952,565	24,581	2260,855	0	204,003	204,003	99,726	0	0	0	0	0	0	0
12:22:49	-235,791	2308,231	13,945	13,623	11,076	8,332	10,758	21,4	952,565	24,581	2260,902	0	204,003	204,003	99,726	0	0	0	0	0	0	0
12:22:49	-315,722	2305,074	14,14	13,867	11,048	8,299	10,71	21,4	952,565	24,581	2260,946	0	204,003	204,003	99,726	0	0	0	0	0	0	0
12:22:49	-411,84	2300,955	14,14	13,916	11,024	8,257	10,661	21,4	952,565	24,581	2260,986	0	204,003	204,003	99,726	0	0	0	0	0	0	0
12:22:49	-377,197	2297,183	14,092	13,769	11,006	8,218	10,614	21,4	952,565	24,581	2261,023	0	204,003	204,003	99,726	0	0	0	0	0	0	0
12:22:49	-446,777	2292,715	13,799	13,525	10,996	8,172	10,566	21,4	952,565	24,581	2261,054	0	204,003	204,003	99,726	0	0	0	0	0	0	0
12:22:49	-573,608	2286,979	13,457	13,232	10,982	8,113	10,518	21,4	952,565	24,581	2261,08	0	204,003	204,003	99,726	0	0	0	0	0	0	0
12:22:49	-351,757	2283,462	13,261	13,037	10,972	8,076	10,47	21,4	952,565	24,581	2261,103	0	204,003	204,003	99,726	0	0	0	0	0	0	0
12:22:49	-386,23	2279,599	13,115	12,89	10,958	8,037	10,422	21,4	952,565	24,581	2261,121	0	204,003	204,003	99,726	0	0	0	0	0	0	0
12:22:49	-341,04	2276,189	13,017	12,89	10,944	8,001	10,375	21,4	952,565	24,581	2261,137	0	204,003	204,003	99,726	0	0	0	0	0	0	0
12:22:49	-379,834	2272,391	12,968	12,744	10,925	7,962	10,327	21,4	952,565	24,581	2261,148	0	204,003	204,003	99,726	0	0	0	0	0	0	0
12:22:49	-286,523	2269,526	13,017	12,89	10,906	7,933	10,28	21,4	952,565	24,581	2261,156	0	204,003	204,003	99,726	0	0	0	0	0	0	0
12:22:49	-194,311	2267,582	13,164	13,037	10,888	7,913	10,234	21,4	952,565	24,581	2261,162	0	204,003	204,003	99,726	0	0	0	0	0	0	0
12:22:49	-275,024	2264,832	13,31	13,086	10,864	7,884	10,188	21,4	952,565	24,581	2261,166	0	204,003	204,003	99,726	0	0	0	0	0	0	0
12:22:49	-241,796	2262,414	13,408	13,232	10,845	7,859	10,142	21,4	952,565	24,581	2261,167	0	204,003	204,003	99,726	0	0	0	0	0	0	0
12:22:49	-421,582	2258,198	13,31	13,086	10,827	7,816	10,097	21,4	952,565	24,581	2258,198	0	204,003	204,003	99,726	0	0	0	0	0	0	0
12:22:49	-383,764	2254,361	13,164	13,037	10,813	7,776	10,051	21,4	952,565	24,581	2254,361	0	204,003	204,003	99,726	0	0	0	0	0	0	0
12:22:49	-385,766	2250,503	13,017	12,89	10,799	7,737	10,006	21,4	952,565	24,581	2250,503	0	204,003	204,003	99,726	0	0	0	0	0	0	0
12:22:49	-353,027	2246,973	12,822	12,695	10,789	7,7	9,96	21,2	951,595	24,581	2246,973	0	204,003	204,003	99,726	0	0	0	0	0	0	0
12:22:49	-289,477	2244,078	12,773	12,695	10,775	7,67	9,916	21,2	951,595	24,581	2244,078	0	204,003	204,003	99,726	0	0	0	0	0	0	0
12:22:49	-166,821	2242,41	12,773	12,646	10,766	7,653	9,871	21,2	951,595	24,581	2242,41	0	204,003	204,003	99,726	0	0	0	0	0	0	0
12:22:49	-341,674	2238,993	12,675	12,549	10,751	7,618	9,827	21,2	951,595	24,581	2238,993	0	204,003	204,003	99,726	0	0	0	0	0	0	0
12:22:49	-321,752	2235,776	12,675	12,646	10,733	7,585	9,783	21,2	951,595	24,581	2235,776	0	204,003	204,003	99,726	0	0	0	0	0	0	0
12:22:49	-251,782	2233,258	12,675	12,5	10,719	7,559	9,739	21,2	951,595	24,581	2233,258	0	204,003	204,003	99,726	0	0	0	0	0	0	0
12:22:49	-260,449	2230,653	12,675	12,5	10,704	7,532	9,696	21,2	951,595	24,581	2230,653	0	204,003	204,003	99,726	0	0	0	0	0	0	0
12:22:49	-318,408	2227,469	12,675	12,5	10,686	7,499	9,653	21,2	951,595	24,581	2227,469	0	204,003	204,003	99,726	0	0	0	0	0	0	0
12:22:49	-300	2224,469	12,627	12,5	10,672	7,468	9,61	21,2	951,595	24,581	2224,469	0	204,003	204,003	99,726	0	0	0	0	0	0	0
12:22:49	-335,913	2221,11	12,529	12,451	10,658	7,434	9,568	21,2	951,595	24,581	2221,11	0	204,003	204,003	99,726	0	0	0	0	0	0	0
12:22:49	-163,598	2219,474	12,529	12,451	10,648	7,417	9,525	21,2	951,595	24,581	2219,474	0	202,133	202,133	99,718	0	0	0	0	0	0	0
12:22:49	-330,615	2216,168	12,431	12,158	10,635	7,383	9,483	21,2	951,595	24,581	2216,168	0	202,133	202,133	99,718	0	0	0	0	0	0	0
12:22:49	-298,974	2213,178	12,285	12,06	10,626	7,352	9,442	21,2	951,595	24,581	2213,178	0	202,133	202,133	99,718	0	0	0	0	0	0	0
12:22:49	-336,792	2209,81	12,187	11,963	10,612	7,317	9,4	21,2	951,595	24,581	2209,81	0	202,133	202,133	99,718	0	0	0	0	0	0	0
12:22:50	-172,167	2208,088	12,187	11,914	10,602	7,299	9,359	21,2	951,595	24,581	2208,088	0	202,133	202,133	99,718	0	0	0	0	0	0	0
12:22:50	-273,828	2205,35	12,138	11,816	10,589	7,271	9,318	21,2	951,595	24,581	2205,35	0	202,133	202,133	99,718	0	0	0	0	0	0	0
12:22:50	-252,709	2202,823	12,138	11,767	10,575	7,245	9,277	21,2	951,595	24,581	2202,823	0	202,133	202,133	99,718	0	0	0	0	0	0	0
12:22:50	-246,752	2200,356	12,187	11,816	10,558	7,22	9,237	21,2	951,595	24,581	2200,356	0	202,133	202,133	99,718	0	0	0	0	0	0	0
12:22:50	-292,138	2197,434	12,138	11,914	10,544	7,19	9,197	21,2	951,595	24,581	2197,434	0	202,133	202,133	99,718	0	0	0	0	0	0	0
12:22:50	-216,65	2195,268	12,187	11,914	10,529	7,167	9,157	21,2	951,595	24,581	2195,268	0	202,133	202,133	99,718	0	0	0	0	0	0	0
12:22:50	-289,965	2192,368	12,138	11,914	10,515	7,137	9,117	21,2	951,595	24,581	2192,368	0	202,133	202,133	99,718	0	0	0	0	0	0	0
12:22:50	-178,515	2190,583	12,138	11,914	10,505	7,119	9,078	21,2	951,595	24,581	2190,583	0	202,133	202,133	99,718	0	0	0	0	0	0	0
12:22:50	-228,027	2188,303	12,138	11,816	10,492	7,095	9,039	21,2	951,595	24,581	2188,303	0	202,133	202,133	99,718	0	0	0	0	0	0	0
12:22:50	-268,823	2185,614	12,041	11,816	10,482	7,068	9,001	21,2	951,595	24,581	2185,614	0	202,133	202,133	99,718	0	0	0	0	0	0	0
12:22:50	-298,901	2182,625	11,943	11,718	10,471	7,037	8,962	21,2	951,595	24,581	2182,625	0	202,133	202,133	99,718	0	0	0	0	0	0	0
12:22:50	-160,156	2181,024	11,943	11,621	10,461	7,02	8,924	21,2	951,595	24,581	2181,024	0	202,133	202,133	99,718	0	0	0	0	0	0	0
12:22:50	-361,254	2177,411	11,748	11,572	10,451	6,983	8,886	21,2	951,595	24,581	2177,411	0	202,133	202,133	99,718	0	0	0	0	0	0	0
12:22:50	-220,336	2175,208	11,748	11,572	10,439	6,96	8,848	21,2	951,595	24,581	2175,208	0	202,133	202,133	99,718	0	0	0	0	0	0	0
12:22:50	-85,083	2174,357	11,845	11,572	10,429	6,952	8,811	21,2	951,595	24,581	2174,357	0	202,133	202,133	99,718	0	0	0	0	0	0	0
12:22:50	-238,745	2171,97	11,845	11,621	10,415	6,927	8,774	21,2	951,595	24,581	2171,97	0	202,133	202,133	99,718	0	0	0	0	0	0	0
12:22:50	-198,876	2169,981	11,845	11,621	10,404	6,907	8,737	21,2	951,595	24,581	2169,981	0	202,133	202,133	99,718	0	0	0	0	0	0	0
12:22:50	-199,902	2167,982	11,845	11,621	10,393	6,886	8,701	21,2	951,595	24,581	2167,982	0	202,133	202,133	99,718	0	0	0	0	0	0	0
12:22:50	-291,137	2165,07	11,748	11,621	10,381	6,856	8,665	21,2	951,595	24,581	2165,07	0	202,133	202,133	99,718	0	0	0	0	0	0	0
12:22:50	-270,8	2162,362	11,65	11,523	10,371	6,828	8,629	21,2	951,595	24,581	2162,362	0	202,133	202,133	99,718	0	0	0	0	0	0	0
12:22:50	-157,983	2160,783	11,65	11,523	10,362	6,812	8,593	21,2	951,595	24,581	2160,783	0	202,133	202,133	99,718	0	0	0	0	0	0	0
12:22:50	-204,589	2158,737	11,601	11,523	10,353	6,791	8,558	21,2	951,595	24,581	2158,737	0	202,133	202,133	99,718	0	0	0	0	0	0	0
12:22:50	-252,343	2156,213	11,504	11,425	10,344	6,765	8,523	21,2	951,595	24,581	2156,213	0	202,133	202,133	99,718	0	0	0	0	0	0	0
12:22:50	-342,163	2152,792	11,308	11,377	10,335	6,729	8,488	21,2	951,595	24,581	2152,792	0	202,133	202,133	99,718	0	0	0	0	0	0	0
12:22:50	-80,615	2151,985	11,308	11,23	10,33	6,721	8,453	21,2	951,595	24,581	2151,985	0	202,133	202,133	99,718	0	0	0	0	0	0	0
12:22:50	-280,493	2149,181	11,162	11,23	10,322	6,692	8,418	21,2	951,595	24,581	2149,181	0	202,133	202,133	99,718	0	0	0	0	0	0	0
12:22:50	-144,018	2147,74	11,162	11,181	10,314	6,677	8,384	21,2	951,595	24,581	2147,74	0	202,133	202,133	99,718	0	0	0	0	0	0	0
12:22:50	-143,164	2146,309	11,113	11,084	10,308	6,662	8,351	21,2	951,595	24,581	2146,309	0	202,133	202,133	99,718	0	0	0	0	0	0	0
12:22:50	-162,304	2144,686	11,113	11,084	10,299	6,646	8,317	21,2	951,595	24,581	2144,686	0	202,133	202,133	99,718	0	0	0	0	0	0	0
12:22:50	-173,632	2142,949	11,015	11,035	10,294	6,628	8,284	21,2	951,595	24,581	2142,949	0	202,133	202,133	99,718	0	0	0	0	0	0	0
12:22:50	-192,578	2141,024	10,966	10,937	10,286	6,608	8,251	21,2	951,595	24,581	2141,024	0	202,133	202,133	99,718	0	0	0	0	0	0	0
12:22:50	-81,64	2140,207	10,966	10,937	10,281	6,6	8,219	21,2	951,595	24,581	2140,207	0	202,133	202,133	99,718	0	0	0	0	0	0	0
12:22:50	-148,193	2138,725	10,966	10,937	10,273	6,584	8,187	21,2	951,595	24,581	2138,725	0	202,133	202,133	99,718	0	0	0	0	0	0	0
12:22:50	-97,705	2137,748	10,966	10,937	10,267	6,574	8,155	21,2	951,595	24,581	2137,748	0	202,133	202,133	99,718	0	0	0	0	0	0	0
12:22:50	-183,056	2135,918	10,918	10,84	10,26	6,555	8,124	21,2	951,595	24,581	2135,918	0	202,133	202,133	99,718	0	0	0	0	0	0	0
12:22:50	-242,138	2133,496	10,82	10,84	10,251	6,53	8,092	21,2	951,595	24,581	2133,496	0	202,133	202,133	99,718	0	0	0	0	0	0	0
12:22:50	7,031	2133,567	10,918	10,888	10,246	6,531	8,062	21,2	951,595	24,581	2133,496	0	202,133	202,133	99,718	0	0	0	0	0	0	0
12:22:50	-83,789	2132,729	10,918	10,888	10,242	6,522	8,032	21,2	951,595	24,581	2132,729	0	202,133	202,133	99,718	0	0	0	0	0	0	0
12:22:50	-174,536	2130,983	10,82	10,84	10,237	6,504	8,002	21,2	951,595	24,581	2130,983	0	202,133	202,133	99,718	0	0	0	0	0	0	0
12:22:50	-206,005	2128,923	10,673	10,693	10,233	6,483	7,972	21,2	951,595	24,581	2128,923	0	202,133	202,133	99,718	0	0	0	0	0	0	0
12:22:50	-59,423	2128,329	10,625	10,693	10,232	6,477	7,943	21,2	951,595	24,581	2128,329	0	202,133	202,133	99,718	0	0	0	0	0	0	0
12:22:50	-161,45	2126,714	10,527	10,595	10,228	6,46	7,914	21,2	951,595	24,581	2126,714	0	202,133	202,133	99,718	0	0	0	0	0	0	0
12:22:50	-51,098	2126,203	10,625	10,595	10,22	6,455	7,885	21,2	951,595	24,581	2126,203	0	202,133	202,133	99,718	0	0	0	0	0	0	0
12:22:50	-54,589	2125,658	10,673	10,693	10,214	6,45	7,857	21,2	951,595	24,581	2125,658	0	202,133	202,133	99,718	0	0	0	0	0	0	0
12:22:50	5,908	2125,717	10,771	10,742	10,209	6,45	7,829	21,2	951,595	24,581	2125,658	0	202,133	202,133	99,718	0	0	0	0	0	0	0
12:22:50	-177,636	2123,94	10,673	10,693	10,204	6,432	7,802	21,2	951,595	24,581	2123,94	0	202,133	202,133	99,718	0	0	0	0	0	0	0
12:22:50	-71,972	2123,221	10,673	10,742	10,2	6,424	7,775	21,2	951,595	24,581	2123,221	0	202,133	202,133	99,718	0	0	0	0	0	0	0
12:22:50	-118,334	2122,037	10,625	10,693	10,196	6,412	7,748	21,2	951,595	24,581	2122,037	0	202,133	202,133	99,718	0	0	0	0	0	0	0
12:22:50	-103,515	2121,002	10,527	10,595	10,195	6,402	7,722	21,2	951,595	24,581	2121,002	0	202,133	202,133	99,718	0	0	0	0	0	0	0
12:22:50	-45,312	2120,549	10,478	10,547	10,195	6,397	7,696	21,2	951,595	24,581	2120,549	0	202,133	202,133	99,718	0	0	0	0	0	0	0
12:22:50	-197,143	2118,578	10,332	10,4	10,192	6,377	7,67	21,2	951,595	24,581	2118,578	0	202,133	202,133	99,718	0	0	0	0	0	0	0
12:22:50	0	2118,578	10,332	10,302	10,192	6,377	7,645	21,2	951,595	24,581	2118,577	0	202,133	202,133	99,718	0	0	0	0	0	0	0
12:22:50	-58,349	2117,994	10,283	10,205	10,191	6,371	7,62	21,2	951,595	24,581	2117,994	0	202,133	202,133	99,718	0	0	0	0	0	0	0
12:22:50	-12,817	2117,866	10,283	10,205	10,191	6,369	7,595	21,2	951,595	24,581	2117,866	0	202,133	202,133	99,718	0	0	0	0	0	0	0
12:22:50	-27,709	2117,589	10,332	10,302	10,186	6,366	7,571	21,2	951,595	24,581	2117,589	0	202,133	202,133	99,718	0	0	0	0	0	0	0
12:22:50	-58,544	2117,003	10,429	10,351	10,178	6,36	7,547	21,2	951,595	24,581	2117,003	0	202,133	202,133	99,718	0	0	0	0	0	0	0
12:22:50	2,465	2117,028	10,527	10,498	10,173	6,361	7,524	21,2	951,595	24,581	2117,003	0	202,133	202,133	99,718	0	0	0	0	0	0	0
12:22:50	-86,914	2116,159	10,527	10,547	10,168	6,352	7,501	21,2	951,595	24,581	2116,159	0	202,133	202,133	99,718	0	0	0	0	0	0	0
12:22:50	14,428	2116,303	10,625	10,547	10,164	6,353	7,478	21,2	951,595	24,581	2116,159	0	202,133	202,133	99,718	0	0	0	0	0	0	0
12:22:50	-167,993	2114,623	10,527	10,547	10,159	6,336	7,456	21,2	951,595	24,581	2114,623	0	202,133	202,133	99,718	0	0	0	0	0	0	0
12:22:50	-57,08	2114,052	10,478	10,498	10,159	6,33	7,434	21,2	951,595	24,581	2114,052	0	202,133	202,133	99,718	0	0	0	0	0	0	0
12:22:50	0	2114,052	10,478	10,498	10,159	6,33	7,412	21,2	951,595	24,581	2114,052	0	202,133	202,133	99,718	0	0	0	0	0	0	0
12:22:50	-45,288	2113,599	10,429	10,351	10,159	6,325	7,391	21,2	951,595	24,581	2113,599	0	202,133	202,133	99,718	0	0	0	0	0	0	0
12:22:50	-135,815	2112,241	10,283	10,205	10,159	6,311	7,37	21,2	951,595	24,581	2112,241	0	202,133	202,133	99,718	0	0	0	0	0	0	0
12:22:50	-76,171	2111,48	10,283	10,156	10,154	6,303	7,349	21,2	951,595	24,581	2111,48	0	202,133	202,133	99,718	0	0	0	0	0	0	0
12:22:50	-10,693	2111,373	10,283	10,302	10,154	6,302	7,328	21,2	951,595	24,581	2111,373	0	202,133	202,133	99,718	0	0	0	0	0	0	0
12:22:50	-89,184	2110,481	10,283	10,205	10,149	6,293	7,308	21,2	951,595	24,581	2110,481	0	202,133	202,133	99,718	0	0	0	0	0	0	0
12:22:50	-76,171	2109,719	10,283	10,205	10,144	6,285	7,288	21,2	951,595	24,581	2109,719	0	202,133	202,133	99,718	0	0	0	0	0	0	0
12:22:50	45,556	2110,175	10,429	10,351	10,139	6,29	7,268	21,2	951,595	24,581	2109,72	0	202,133	202,133	99,718	0	0	0	0	0	0	0
12:22:50	-100,756	2109,167	10,478	10,4	10,131	6,28	7,249	21,2	951,595	24,581	2109,167	0	202,133	202,133	99,718	0	0	0	0	0	0	0
12:22:50	-43,896	2108,728	10,527	10,498	10,126	6,275	7,23	21,2	951,595	24,581	2108,728	0	202,133	202,133	99,718	0	0	0	0	0	0	0
12:22:50	-54,956	2108,179	10,478	10,498	10,125	6,269	7,211	21,2	951,595	24,581	2108,179	0	202,133	202,133	99,718	0	0	0	0	0	0	0
12:22:50	-113,867	2107,04	10,429	10,498	10,121	6,258	7,192	21,2	951,595	24,581	2107,04	0	202,133	202,133	99,718	0	0	0	0	0	0	0
12:22:50	-79,492	2106,245	10,429	10,4	10,117	6,249	7,174	21,2	951,595	24,581	2106,245	0	202,133	202,133	99,718	0	0	0	0	0	0	0
12:22:50	-90,478	2105,34	10,332	10,4	10,117	6,24	7,156	21,2	951,595	24,581	2105,34	0	202,133	202,133	99,718	0	0	0	0	0	0	0
12:22:50	-45,263	2104,888	10,283	10,205	10,117	6,235	7,138	21,2	951,595	24,581	2104,888	0	202,133	202,133	99,718	0	0	0	0	0	0	0
12:22:50	-90,454	2103,983	10,185	10,156	10,117	6,226	7,12	21,2	951,595	24,581	2103,983	0	202,133	202,133	99,718	0	0	0	0	0	0	0
12:22:50	-54,882	2103,434	10,136	10,205	10,116	6,22	7,102	21,2	951,595	24,581	2103,434	0	202,133	202,133	99,718	0	0	0	0	0	0	0
12:22:50	-70,849	2102,726	10,136	10,156	10,112	6,213	7,085	21,2	951,595	24,581	2102,726	0	202,133	202,133	99,718	0	0	0	0	0	0	0
12:22:50	-80,566	2101,92	10,136	10,205	10,108	6,205	7,067	21,2	951,595	24,581	2101,92	0	202,133	202,133	99,718	0	0	0	0	0	0	0
12:22:50	35,693	2102,277	10,185	10,156	10,107	6,209	7,051	21,2	951,595	24,581	2101,92	0	202,133	202,133	99,718	0	0	0	0	0	0	0
12:22:50	-80,541	2101,472	10,185	10,156	10,102	6,2	7,034	21,2	951,595	24,581	2101,472	0	202,133	202,133	99,718	0	0	0	0	0	0	0
12:22:50	0	2101,472	10,185	10,058	10,102	6,2	7,018	21,2	951,595	24,581	2101,472	0	202,133	202,133	99,718	0	0	0	0	0	0	0
12:22:50	-126,806	2100,203	10,136	10,058	10,098	6,187	7,001	21,2	951,595	24,581	2100,203	0	202,133	202,133	99,718	0	0	0	0	0	0	0
12:22:50	0	2100,203	10,136	10,009	10,098	6,187	6,985	21,2	951,595	24,581	2100,204	0	202,133	202,133	99,718	0	0	0	0	0	0	0
12:22:50	-35,327	2099,85	10,185	10,156	10,093	6,184	6,97	21,2	951,595	24,581	2099,85	0	202,133	202,133	99,718	0	0	0	0	0	0	0
12:22:50	0	2099,85	10,185	10,156	10,093	6,184	6,954	21,1	951,135	24,581	2099,85	0	202,133	202,133	99,718	0	0	0	0	0	0	0
12:22:50	-81,567	2099,035	10,185	10,058	10,089	6,175	6,939	21,1	951,135	24,581	2099,035	0	202,133	202,133	99,718	0	0	0	0	0	0	0
12:22:50	81,787	2099,852	10,283	10,302	10,088	6,184	6,924	21,1	951,135	24,581	2099,035	0	202,133	202,133	99,718	0	0	0	0	0	0	0
12:22:50	-72,998	2099,122	10,283	10,156	10,084	6,176	6,909	21,1	951,135	24,581	2099,035	0	202,133	202,133	99,718	0	0	0	0	0	0	0
12:22:50	-8,618	2099,036	10,283	10,302	10,083	6,175	6,895	21,1	951,135	24,581	2099,035	0	202,133	202,133	99,718	0	0	0	0	0	0	0
12:22:50	-90,405	2098,132	10,185	10,351	10,083	6,166	6,881	21,1	951,135	24,581	2098,132	0	202,133	202,133	99,718	0	0	0	0	0	0	0
12:22:50	-45,19	2097,68	10,136	10,058	10,083	6,161	6,867	21,1	951,135	24,581	2097,68	0	202,133	202,133	99,718	0	0	0	0	0	0	0
12:22:50	-28,833	2097,392	10,185	10,156	10,079	6,158	6,853	21,1	951,135	24,581	2097,392	0	202,133	202,133	99,718	0	0	0	0	0	0	0
12:22:50	0	2097,392	10,185	10,205	10,079	6,158	6,839	21,1	951,135	24,581	2097,392	0	202,133	202,133	99,718	0	0	0	0	0	0	0
12:22:50	-54,858	2096,843	10,136	10,156	10,079	6,153	6,826	21,1	951,135	24,581	2096,843	0	202,133	202,133	99,718	0	0	0	0	0	0	0
12:22:50	-74,023	2096,103	10,136	10,058	10,074	6,145	6,812	21,1	951,135	24,581	2096,103	0	200,826	200,826	99,713	0	0	0	0	0	0	0
12:22:50	-8,642	2096,017	10,136	10,156	10,074	6,144	6,799	21,1	951,135	24,581	2096,017	0	200,826	200,826	99,713	0	0	0	0	0	0	0
12:22:50	-28,857	2095,728	10,185	10,205	10,07	6,141	6,786	21,1	951,135	24,581	2095,728	0	200,826	200,826	99,713	0	0	0	0	0	0	0
12:22:50	81,787	2096,546	10,283	10,205	10,069	6,149	6,774	21,1	951,135	24,581	2095,729	0	200,826	200,826	99,713	0	0	0	0	0	0	0
12:22:51	-135,571	2095,19	10,136	10,205	10,069	6,135	6,761	21,1	951,135	24,581	2095,19	0	200,826	200,826	99,713	0	0	0	0	0	0	0
12:22:51	-90,356	2094,287	10,039	10,156	10,069	6,126	6,749	21,1	951,135	24,581	2094,287	0	200,826	200,826	99,713	0	0	0	0	0	0	0
12:22:51	16,308	2094,45	10,136	10,058	10,065	6,128	6,737	21,1	951,135	24,581	2094,287	0	200,826	200,826	99,713	0	0	0	0	0	0	0
12:22:51	127,124	2095,721	10,283	10,205	10,065	6,141	6,725	21,1	951,135	24,581	2094,288	0	200,826	200,826	99,713	0	0	0	0	0	0	0
12:22:51	-135,546	2094,366	10,136	10,009	10,065	6,127	6,713	21,1	951,135	24,581	2094,288	0	200,826	200,826	99,713	0	0	0	0	0	0	0
12:22:51	-135,546	2093,01	9,99	10,009	10,065	6,113	6,701	21,1	951,135	24,581	2093,01	0	200,826	200,826	99,713	0	0	0	0	0	0	0
12:22:51	60,278	2093,613	10,136	10,058	10,06	6,119	6,69	21,1	951,135	24,581	2093,011	0	200,826	200,826	99,713	0	0	0	0	0	0	0
12:22:51	-7,373	2093,539	10,136	10,156	10,06	6,118	6,679	21,1	951,135	24,581	2093,011	0	200,826	200,826	99,713	0	0	0	0	0	0	0
12:22:51	-77,392	2092,765	10,136	10,156	10,055	6,11	6,668	21,1	951,135	24,581	2092,765	0	200,826	200,826	99,713	0	0	0	0	0	0	0
12:22:51	-97,9	2091,786	10,039	10,009	10,055	6,1	6,657	21,1	951,135	24,581	2091,786	0	200,826	200,826	99,713	0	0	0	0	0	0	0
12:22:51	90,332	2092,69	10,136	10,058	10,055	6,11	6,646	21,1	951,135	24,581	2091,787	0	200,826	200,826	99,713	0	0	0	0	0	0	0
12:22:51	-76,147	2091,928	10,136	10,058	10,051	6,102	6,635	21,1	951,135	24,581	2091,787	0	200,826	200,826	99,713	0	0	0	0	0	0	0
12:22:51	0	2091,928	10,136	10,058	10,051	6,102	6,625	21,1	951,135	24,581	2091,787	0	200,826	200,826	99,713	0	0	0	0	0	0	0
12:22:51	-97,875	2090,949	10,039	10,009	10,05	6,092	6,614	21,1	951,135	24,581	2090,949	0	200,826	200,826	99,713	0	0	0	0	0	0	0
12:22:51	0	2090,949	10,039	9,961	10,05	6,092	6,604	21,1	951,135	24,581	2090,949	0	200,826	200,826	99,713	0	0	0	0	0	0	0
12:22:51	0	2090,949	10,039	9,961	10,05	6,092	6,594	21,1	951,135	24,581	2090,949	0	200,826	200,826	99,713	0	0	0	0	0	0	0
12:22:51	-45,141	2090,498	9,99	9,863	10,05	6,087	6,584	21,1	951,135	24,581	2090,498	0	200,826	200,826	99,713	0	0	0	0	0	0	0
12:22:51	-32,08	2090,177	10,039	10,009	10,046	6,084	6,574	21,1	951,135	24,581	2090,177	0	200,826	200,826	99,713	0	0	0	0	0	0	0
12:22:51	82,763	2091,005	10,136	10,058	10,045	6,092	6,565	21,1	951,135	24,581	2090,178	0	200,826	200,826	99,713	0	0	0	0	0	0	0
12:22:51	-77,197	2090,233	10,136	10,058	10,041	6,084	6,555	21,1	951,135	24,581	2090,178	0	200,826	200,826	99,713	0	0	0	0	0	0	0
12:22:51	-6,518	2090,168	10,136	10,009	10,041	6,084	6,546	21,1	951,135	24,581	2090,168	0	200,826	200,826	99,713	0	0	0	0	0	0	0
12:22:51	-90,307	2089,264	10,039	9,961	10,041	6,074	6,537	21,1	951,135	24,581	2089,264	0	200,826	200,826	99,713	0	0	0	0	0	0	0
12:22:51	13,134	2089,396	10,136	10,009	10,036	6,076	6,528	21,1	951,135	24,581	2089,264	0	200,826	200,826	99,713	0	0	0	0	0	0	0
12:22:51	45,166	2089,847	10,185	10,058	10,036	6,08	6,519	21,1	951,135	24,581	2089,265	0	200,826	200,826	99,713	0	0	0	0	0	0	0
12:22:51	-45,166	2089,396	10,136	10,058	10,036	6,076	6,51	21,1	951,135	24,581	2089,265	0	200,826	200,826	99,713	0	0	0	0	0	0	0
12:22:51	-90,307	2088,493	10,039	9,961	10,036	6,066	6,502	21,1	951,135	24,581	2088,493	0	200,826	200,826	99,713	0	0	0	0	0	0	0
12:22:51	-45,141	2088,041	9,99	9,961	10,036	6,062	6,493	21,1	951,135	24,581	2088,041	0	200,826	200,826	99,713	0	0	0	0	0	0	0
12:22:51	-6,518	2087,976	9,99	9,961	10,036	6,061	6,485	21,1	951,135	24,581	2087,976	0	200,826	200,826	99,713	0	0	0	0	0	0	0
12:22:51	-34,326	2087,633	10,039	10,058	10,031	6,058	6,476	21,1	951,135	24,581	2087,633	0	200,826	200,826	99,713	0	0	0	0	0	0	0
12:22:51	0	2087,633	10,039	10,009	10,031	6,058	6,468	21,1	951,135	24,581	2087,633	0	200,826	200,826	99,713	0	0	0	0	0	0	0
12:22:51	-78,247	2086,85	10,039	10,058	10,027	6,05	6,46	21,1	951,135	24,581	2086,85	0	200,826	200,826	99,713	0	0	0	0	0	0	0
12:22:51	83,764	2087,688	10,136	10,058	10,027	6,058	6,452	21,1	951,135	24,581	2086,851	0	200,826	200,826	99,713	0	0	0	0	0	0	0
12:22:51	-90,283	2086,785	10,039	10,058	10,027	6,049	6,444	21,1	951,135	24,581	2086,785	0	200,826	200,826	99,713	0	0	0	0	0	0	0
12:22:51	0	2086,785	10,039	10,156	10,027	6,049	6,436	21,1	951,135	24,581	2086,785	0	200,826	200,826	99,713	0	0	0	0	0	0	0
12:22:51	0	2086,785	10,039	10,009	10,027	6,049	6,429	21,1	951,135	24,581	2086,785	0	200,826	200,826	99,713	0	0	0	0	0	0	0
12:22:51	-45,141	2086,334	9,99	10,009	10,027	6,044	6,421	21,1	951,135	24,581	2086,334	0	200,826	200,826	99,713	0	0	0	0	0	0	0
12:22:51	0	2086,334	9,99	9,961	10,027	6,044	6,414	21,1	951,135	24,581	2086,334	0	200,826	200,826	99,713	0	0	0	0	0	0	0
12:22:51	-79,467	2085,539	9,99	10,009	10,022	6,036	6,406	21,1	951,135	24,581	2085,539	0	200,826	200,826	99,713	0	0	0	0	0	0	0
12:22:51	0	2085,539	9,99	10,009	10,022	6,036	6,399	21,1	951,135	24,581	2085,539	0	200,826	200,826	99,713	0	0	0	0	0	0	0
12:22:51	0	2085,539	9,99	9,961	10,022	6,036	6,392	21,1	951,135	24,581	2085,539	0	200,826	200,826	99,713	0	0	0	0	0	0	0
12:22:51	-140,649	2084,133	9,843	9,814	10,022	6,021	6,385	21,1	951,135	24,581	2084,133	0	200,826	200,826	99,713	0	0	0	0	0	0	0
12:22:51	135,351	2085,486	9,99	9,961	10,022	6,035	6,378	21,1	951,135	24,581	2084,134	0	200,826	200,826	99,713	0	0	0	0	0	0	0
12:22:51	-80,517	2084,681	9,99	9,863	10,017	6,027	6,371	21,1	951,135	24,581	2084,134	0	200,826	200,826	99,713	0	0	0	0	0	0	0
12:22:51	0	2084,681	9,99	9,863	10,017	6,027	6,364	21,1	951,135	24,581	2084,135	0	200,826	200,826	99,713	0	0	0	0	0	0	0
12:22:51	45,141	2085,132	10,039	9,863	10,017	6,032	6,358	21,1	951,135	24,581	2084,136	0	200,826	200,826	99,713	0	0	0	0	0	0	0
12:22:51	0	2085,132	10,039	10,009	10,017	6,032	6,351	21,1	951,135	24,581	2084,137	0	200,826	200,826	99,713	0	0	0	0	0	0	0
12:22:51	-45,141	2084,681	9,99	9,961	10,017	6,027	6,345	21,1	951,135	24,581	2084,137	0	200,826	200,826	99,713	0	0	0	0	0	0	0
12:22:51	0	2084,681	9,99	9,961	10,017	6,027	6,339	21,1	951,135	24,581	2084,138	0	200,826	200,826	99,713	0	0	0	0	0	0	0
12:22:51	-50,39	2084,177	9,941	9,961	10,017	6,022	6,333	21,1	951,135	24,581	2084,138	0	200,826	200,826	99,713	0	0	0	0	0	0	0
12:22:51	-79,467	2083,382	9,941	9,814	10,012	6,014	6,326	21,1	951,135	24,581	2083,382	0	200,826	200,826	99,713	0	0	0	0	0	0	0
12:22:51	90,258	2084,285	10,039	10,009	10,012	6,023	6,32	21,1	951,135	24,581	2083,383	0	200,826	200,826	99,713	0	0	0	0	0	0	0
12:22:51	-45,141	2083,834	9,99	9,961	10,012	6,018	6,314	21,1	951,135	24,581	2083,384	0	200,826	200,826	99,713	0	0	0	0	0	0	0
12:22:51	-80,517	2083,028	9,99	10,009	10,008	6,01	6,308	21,1	951,135	24,581	2083,028	0	200,826	200,826	99,713	0	0	0	0	0	0	0
12:22:51	45,117	2083,48	10,039	10,009	10,008	6,015	6,303	21,1	951,135	24,581	2083,029	0	200,826	200,826	99,713	0	0	0	0	0	0	0
12:22:51	-5,273	2083,427	10,039	9,961	10,008	6,014	6,297	21,1	951,135	24,581	2083,029	0	200,826	200,826	99,713	0	0	0	0	0	0	0
12:22:51	-45,117	2082,976	9,99	9,961	10,008	6,01	6,291	21,1	951,135	24,581	2082,976	0	200,826	200,826	99,713	0	0	0	0	0	0	0
12:22:51	-45,117	2082,524	9,941	9,814	10,008	6,005	6,286	21,1	951,135	24,581	2082,524	0	200,826	200,826	99,713	0	0	0	0	0	0	0
12:22:51	0	2082,524	9,941	9,814	10,008	6,005	6,28	21,1	951,135	24,581	2082,524	0	200,826	200,826	99,713	0	0	0	0	0	0	0
12:22:51	-90,234	2081,622	9,843	9,716	10,008	5,996	6,275	21,1	951,135	24,581	2081,622	0	200,826	200,826	99,713	0	0	0	0	0	0	0
12:22:51	9,716	2081,719	9,941	9,961	10,003	5,997	6,269	21,1	951,135	24,581	2081,622	0	200,826	200,826	99,713	0	0	0	0	0	0	0
12:22:51	45,117	2082,17	9,99	9,961	10,003	6,001	6,264	21,1	951,135	24,581	2081,623	0	200,826	200,826	99,713	0	0	0	0	0	0	0
12:22:51	-41,772	2081,753	10,039	10,009	9,998	5,997	6,259	21,1	951,135	24,581	2081,623	0	200,826	200,826	99,713	0	0	0	0	0	0	0
12:22:51	-45,092	2081,302	9,99	10,009	9,998	5,992	6,254	21,1	951,135	24,581	2081,302	0	200,826	200,826	99,713	0	0	0	0	0	0	0
12:22:51	45,092	2081,753	10,039	10,058	9,998	5,997	6,248	21,1	951,135	24,581	2081,302	0	200,826	200,826	99,713	0	0	0	0	0	0	0
12:22:51	-45,092	2081,302	9,99	10,009	9,998	5,992	6,243	21,1	951,135	24,581	2081,302	0	200,826	200,826	99,713	0	0	0	0	0	0	0
12:22:51	-35,424	2080,948	10,039	10,009	9,993	5,989	6,238	21,1	951,135	24,581	2080,948	0	200,826	200,826	99,713	0	0	0	0	0	0	0
12:22:51	-50,561	2080,442	9,99	9,961	9,993	5,983	6,233	21,1	951,135	24,581	2080,442	0	200,826	200,826	99,713	0	0	0	0	0	0	0
12:22:51	5,444	2080,496	9,99	10,009	9,993	5,984	6,229	21,1	951,135	24,581	2080,442	0	200,826	200,826	99,713	0	0	0	0	0	0	0
12:22:51	-5,444	2080,442	9,99	10,009	9,993	5,983	6,224	21,1	951,135	24,581	2080,442	0	200,826	200,826	99,713	0	0	0	0	0	0	0
12:22:51	5,444	2080,496	9,99	9,863	9,993	5,984	6,219	21,1	951,135	24,581	2080,442	0	200,826	200,826	99,713	0	0	0	0	0	0	0
12:22:51	-140,747	2079,089	9,843	9,814	9,993	5,969	6,214	21,1	951,135	24,581	2079,089	0	200,826	200,826	99,713	0	0	0	0	0	0	0
12:22:51	135,302	2080,442	9,99	9,863	9,993	5,983	6,21	21,1	951,135	24,581	2079,09	0	200,826	200,826	99,713	0	0	0	0	0	0	0
12:22:51	-80,346	2079,638	9,99	10,009	9,989	5,975	6,205	21,1	951,135	24,581	2079,091	0	200,826	200,826	99,713	0	0	0	0	0	0	0
12:22:51	-45,117	2079,187	9,941	9,814	9,989	5,971	6,2	21,1	951,135	24,581	2079,091	0	200,826	200,826	99,713	0	0	0	0	0	0	0
12:22:51	45,117	2079,638	9,99	9,961	9,989	5,975	6,196	21,1	951,135	24,581	2079,092	0	200,826	200,826	99,713	0	0	0	0	0	0	0
12:22:51	0	2079,638	9,99	10,009	9,989	5,975	6,192	21,1	951,135	24,581	2079,092	0	200,826	200,826	99,713	0	0	0	0	0	0	0
12:22:51	-135,302	2078,285	9,843	9,716	9,989	5,961	6,187	21,1	951,135	24,581	2078,285	0	200,826	200,826	99,713	0	0	0	0	0	0	0
12:22:51	90,185	2079,187	9,941	9,863	9,989	5,971	6,183	21,1	951,135	24,581	2078,286	0	200,826	200,826	99,713	0	0	0	0	0	0	0
12:22:51	-90,185	2078,285	9,843	9,814	9,989	5,961	6,179	21,1	951,135	24,581	2078,285	0	200,826	200,826	99,713	0	0	0	0	0	0	0
12:22:51	135,302	2079,638	9,99	9,863	9,989	5,975	6,175	21,1	951,135	24,581	2078,287	0	200,826	200,826	99,713	0	0	0	0	0	0	0
12:22:51	-45,117	2079,187	9,941	9,961	9,989	5,971	6,171	21,1	951,135	24,581	2078,288	0	200,826	200,826	99,713	0	0	0	0	0	0	0
12:22:51	0	2079,187	9,941	9,961	9,989	5,971	6,167	21,1	951,135	24,581	2078,289	0	200,826	200,826	99,713	0	0	0	0	0	0	0
12:22:51	-37,524	2078,812	9,99	10,009	9,984	5,967	6,163	21,1	951,135	24,581	2078,289	0	200,826	200,826	99,713	0	0	0	0	0	0	0
12:22:51	45,092	2079,263	10,039	10,009	9,984	5,971	6,159	21,1	951,135	24,581	2078,29	0	200,826	200,826	99,713	0	0	0	0	0	0	0
12:22:51	-45,092	2078,812	9,99	10,009	9,984	5,967	6,155	21,1	951,135	24,581	2078,291	0	200,826	200,826	99,713	0	0	0	0	0	0	0
12:22:51	127,758	2080,09	10,039	10,058	9,989	5,98	6,152	21,1	951,135	24,581	2078,293	0	200,826	200,826	99,713	0	0	0	0	0	0	0
12:22:51	-172,851	2078,361	9,941	9,961	9,984	5,962	6,148	21	952,565	24,581	2078,293	0	200,826	200,826	99,713	0	0	0	0	0	0	0
12:22:51	86,914	2079,23	10,039	10,009	9,984	5,971	6,145	21	952,565	24,581	2078,294	0	200,826	200,826	99,713	0	0	0	0	0	0	0
12:22:51	90,185	2080,132	10,136	10,156	9,984	5,98	6,141	21	952,565	24,581	2078,295	0	200,826	200,826	99,713	0	0	0	0	0	0	0
12:22:51	-90,185	2079,23	10,039	10,058	9,984	5,971	6,138	21	952,565	24,581	2078,296	0	200,826	200,826	99,713	0	0	0	0	0	0	0
12:22:51	-90,161	2078,329	9,941	9,961	9,984	5,962	6,135	21	952,565	24,581	2078,297	0	200,826	200,826	99,713	0	0	0	0	0	0	0
12:22:51	0	2078,329	9,941	9,961	9,984	5,962	6,131	21	952,565	24,581	2078,297	0	200,826	200,826	99,713	0	0	0	0	0	0	0
12:22:51	-3,32	2078,295	9,941	9,863	9,984	5,961	6,128	21	952,565	24,581	2078,295	0	200,826	200,826	99,713	0	0	0	0	0	0	0
12:22:51	45,068	2078,746	9,99	9,961	9,984	5,966	6,125	21	952,565	24,581	2078,296	0	200,826	200,826	99,713	0	0	0	0	0	0	0
12:22:51	45,092	2079,197	10,039	10,156	9,984	5,971	6,122	21	952,565	24,581	2078,297	0	200,826	200,826	99,713	0	0	0	0	0	0	0
12:22:51	-45,092	2078,746	9,99	10,009	9,984	5,966	6,119	21	952,565	24,581	2078,297	0	200,826	200,826	99,713	0	0	0	0	0	0	0
12:22:51	0	2078,746	9,99	10,009	9,984	5,966	6,116	21	952,565	24,581	2078,298	0	200,674	200,674	99,712	0	0	0	0	0	0	0
12:22:51	-127,709	2077,469	9,941	9,814	9,979	5,953	6,112	21	952,565	24,581	2077,469	0	200,674	200,674	99,712	0	0	0	0	0	0	0
12:22:51	90,161	2078,371	10,039	10,009	9,979	5,962	6,109	21	952,565	24,581	2077,47	0	200,674	200,674	99,712	0	0	0	0	0	0	0
12:22:51	135,253	2079,723	10,185	10,302	9,979	5,976	6,107	21	952,565	24,581	2077,472	0	200,674	200,674	99,712	0	0	0	0	0	0	0
12:22:51	225,512	2081,978	10,429	10,547	9,979	5,999	6,105	21	952,565	24,581	2077,477	0	200,674	200,674	99,712	0	0	0	0	0	0	0
12:22:52	398,584	2085,964	10,771	10,937	9,984	6,04	6,103	21	952,565	24,581	2077,485	0	200,674	200,674	99,712	0	0	0	0	0	0	0
12:22:52	311,816	2089,082	11,015	11,23	9,989	6,073	6,103	21	952,565	24,581	2077,497	0	200,674	200,674	99,712	0	0	0	0	0	0	0
12:22:52	660,156	2095,684	11,455	11,816	10,003	6,141	6,104	21	952,565	24,581	2077,515	0	200,674	200,674	99,712	0	0	0	0	0	0	0
12:22:52	513,037	2100,814	11,65	12,158	10,022	6,193	6,105	21	952,565	24,581	2077,538	0	200,674	200,674	99,712	0	0	0	0	0	0	0
12:22:52	773,608	2108,55	11,943	12,695	10,05	6,273	6,109	21	952,565	24,581	2077,569	0	200,674	200,674	99,712	0	0	0	0	0	0	0
12:22:52	590,625	2114,457	12,041	12,841	10,079	6,334	6,113	21	952,565	24,581	2077,606	0	200,674	200,674	99,712	0	0	0	0	0	0	0
12:22:52	797,509	2122,432	12,187	13,183	10,116	6,416	6,119	21	952,565	24,581	2077,651	0	200,674	200,674	99,712	0	0	0	0	0	0	0
12:22:52	760,986	2130,042	12,285	13,33	10,154	6,495	6,126	21	952,565	24,581	2077,704	0	200,674	200,674	99,712	0	0	0	0	0	0	0
12:22:52	889,233	2138,934	12,431	13,623	10,197	6,586	6,135	21	952,565	24,581	2077,765	0	200,674	200,674	99,712	0	0	0	0	0	0	0
12:22:52	982,421	2148,758	12,627	13,72	10,242	6,688	6,146	21	952,565	24,581	2077,836	0	200,674	200,674	99,712	0	0	0	0	0	0	0
12:22:52	786,718	2156,625	12,627	13,965	10,287	6,769	6,158	21	952,565	24,581	2077,915	0	200,674	200,674	99,712	0	0	0	0	0	0	0
12:22:52	1082,055	2167,446	12,968	14,404	10,33	6,88	6,173	21	952,565	24,581	2078,004	0	200,674	200,674	99,712	0	0	0	0	0	0	0
12:22:52	1222,363	2179,67	13,506	15,088	10,371	7,006	6,189	21	952,565	24,581	2078,106	0	200,674	200,674	99,712	0	0	0	0	0	0	0
12:22:52	1191,43	2191,584	13,945	15,82	10,415	7,129	6,207	21	952,565	24,581	2078,219	0	200,674	200,674	99,712	0	0	0	0	0	0	0
12:22:52	1148,315	2203,067	14,384	16,064	10,457	7,248	6,228	21	952,565	24,581	2078,344	0	200,674	200,674	99,712	0	0	0	0	0	0	0
12:22:52	946,582	2212,533	14,482	16,162	10,505	7,345	6,25	21	952,565	24,581	2078,478	0	200,674	200,674	99,712	0	0	0	0	0	0	0
12:22:52	1057,397	2223,107	14,629	16,308	10,557	7,454	6,273	21	952,565	24,581	2078,623	0	200,674	200,674	99,712	0	0	0	0	0	0	0
12:22:52	1249,755	2235,604	14,922	16,699	10,613	7,583	6,299	21	952,565	24,581	2078,78	0	200,674	200,674	99,712	0	0	0	0	0	0	0
12:22:52	869,628	2244,301	14,726	16,552	10,672	7,673	6,326	21	952,565	24,581	2078,945	0	200,674	200,674	99,712	0	0	0	0	0	0	0
12:22:52	846,875	2252,769	14,482	16,552	10,733	7,76	6,354	21	952,565	24,581	2079,119	0	200,674	200,674	99,712	0	0	0	0	0	0	0
12:22:52	1268,847	2265,458	14,775	16,601	10,789	7,891	6,384	21	952,565	24,581	2079,305	0	200,674	200,674	99,712	0	0	0	0	0	0	0
12:22:52	1186,303	2277,321	15,068	17,041	10,841	8,013	6,416	21	952,565	24,581	2079,503	0	200,674	200,674	99,712	0	0	0	0	0	0	0
12:22:52	1104,98	2288,371	15,361	17,187	10,888	8,127	6,45	21	952,565	24,581	2079,712	0	200,674	200,674	99,712	0	0	0	0	0	0	0
12:22:52	1065,771	2299,028	15,605	17,383	10,935	8,237	6,485	21	952,565	24,581	2079,931	0	200,674	200,674	99,712	0	0	0	0	0	0	0
12:22:52	1161,45	2310,643	15,947	17,724	10,982	8,357	6,521	21	952,565	24,581	2080,162	0	200,674	200,674	99,712	0	0	0	0	0	0	0
12:22:52	1287,231	2323,515	16,338	17,969	11,034	8,489	6,56	21	952,565	24,581	2080,405	0	200,674	200,674	99,712	0	0	0	0	0	0	0
12:22:52	1112,963	2334,645	16,533	18,457	11,086	8,604	6,6	21	952,565	24,581	2080,659	0	200,674	200,674	99,712	0	0	0	0	0	0	0
12:22:52	1039,526	2345,04	16,582	18,506	11,142	8,711	6,641	21	952,565	24,581	2080,924	0	200,674	200,674	99,712	0	0	0	0	0	0	0
12:22:52	1352,856	2358,569	16,875	18,31	11,203	8,851	6,685	21	952,565	24,581	2081,201	0	200,674	200,674	99,712	0	0	0	0	0	0	0
12:22:52	815,112	2366,72	16,679	18,457	11,259	8,935	6,729	21	952,565	24,581	2081,487	0	200,674	200,674	99,712	0	0	0	0	0	0	0
12:22:52	1054,003	2377,26	16,728	18,847	11,316	9,043	6,774	21	952,565	24,581	2081,783	0	200,674	200,674	99,712	0	0	0	0	0	0	0
12:22:52	1247,973	2389,74	17,168	18,945	11,363	9,172	6,821	21	952,565	24,581	2082,091	0	200,674	200,674	99,712	0	0	0	0	0	0	0
12:22:52	1294,824	2402,688	17,656	19,238	11,41	9,306	6,87	21	952,565	24,581	2082,411	0	200,674	200,674	99,712	0	0	0	0	0	0	0
12:22:52	1054,98	2413,238	18,047	19,678	11,448	9,414	6,92	21	952,565	24,581	2082,742	0	200,674	200,674	99,712	0	0	0	0	0	0	0
12:22:52	1415,38	2427,391	18,779	20,166	11,488	9,56	6,972	21	952,565	24,581	2083,087	0	200,674	200,674	99,712	0	0	0	0	0	0	0
12:22:52	1052,002	2437,911	19,121	20,703	11,529	9,669	7,025	21	952,565	24,581	2083,441	0	200,674	200,674	99,712	0	0	0	0	0	0	0
12:22:52	868,261	2446,594	19,17	20,801	11,575	9,758	7,078	21	952,565	24,581	2083,805	0	200,674	200,674	99,712	0	0	0	0	0	0	0
12:22:52	1185,717	2458,451	19,463	20,801	11,626	9,88	7,133	21	952,565	24,581	2084,179	0	200,674	200,674	99,712	0	0	0	0	0	0	0
12:22:52	590,332	2464,355	19,121	20,605	11,678	9,941	7,188	21	952,565	24,581	2084,56	0	200,674	200,674	99,712	0	0	0	0	0	0	0
12:22:52	955,249	2473,907	19,023	20,41	11,737	10,04	7,244	21	952,565	24,581	2084,949	0	200,674	200,674	99,712	0	0	0	0	0	0	0
12:22:52	459,814	2478,505	18,633	20,166	11,784	10,087	7,3	21	952,565	24,581	2085,343	0	200,674	200,674	99,712	0	0	0	0	0	0	0
12:22:52	1131,445	2489,82	19,023	20,459	11,827	10,204	7,357	21	952,565	24,581	2085,747	0	200,674	200,674	99,712	0	0	0	0	0	0	0
12:22:52	1035,253	2500,172	19,316	20,605	11,869	10,311	7,415	21	952,565	24,581	2086,161	0	200,674	200,674	99,712	0	0	0	0	0	0	0
12:22:52	872,094	2508,893	19,609	20,898	11,902	10,4	7,473	21	952,565	24,581	2086,584	0	200,674	200,674	99,712	0	0	0	0	0	0	0
12:22:52	1063,818	2519,531	20,097	21,142	11,935	10,51	7,533	21	952,565	24,581	2087,017	0	200,674	200,674	99,712	0	0	0	0	0	0	0
12:22:52	1066,943	2530,201	20,586	21,777	11,968	10,62	7,593	21	952,565	24,581	2087,46	0	200,674	200,674	99,712	0	0	0	0	0	0	0
12:22:52	717,089	2537,372	20,635	21,582	12,006	10,694	7,654	21	952,565	24,581	2087,91	0	200,674	200,674	99,712	0	0	0	0	0	0	0
12:22:52	853,759	2545,909	20,732	21,826	12,049	10,782	7,715	21	952,565	24,581	2088,368	0	200,674	200,674	99,712	0	0	0	0	0	0	0
12:22:52	752,001	2553,429	20,635	21,631	12,096	10,86	7,777	21	952,565	24,581	2088,833	0	200,674	200,674	99,712	0	0	0	0	0	0	0
12:22:52	572,827	2559,158	20,293	21,435	12,147	10,919	7,839	21	952,565	24,581	2089,304	0	200,674	200,674	99,712	0	0	0	0	0	0	0
12:22:52	708,178	2566,239	20,244	21,435	12,19	10,992	7,901	21	952,565	24,581	2089,78	0	200,674	200,674	99,712	0	0	0	0	0	0	0
12:22:52	796,093	2574,2	20,293	21,582	12,232	11,074	7,963	21	952,565	24,581	2090,265	0	200,674	200,674	99,712	0	0	0	0	0	0	0
12:22:52	1236,45	2586,565	20,928	21,826	12,267	11,201	8,026	21	952,565	24,581	2090,761	0	200,674	200,674	99,712	0	0	0	0	0	0	0
12:22:52	815,356	2594,718	21,269	22,168	12,294	11,285	8,09	21	952,565	24,581	2091,265	0	200,674	200,674	99,712	0	0	0	0	0	0	0
12:22:52	985,253	2604,571	21,855	22,656	12,317	11,387	8,155	21	952,565	24,581	2091,778	0	200,674	200,674	99,712	0	0	0	0	0	0	0
12:22:52	839,892	2612,97	22,295	22,998	12,339	11,473	8,22	21	952,565	24,581	2092,3	0	200,674	200,674	99,712	0	0	0	0	0	0	0
12:22:52	724,145	2620,211	22,539	23,291	12,367	11,548	8,285	21	952,565	24,581	2092,827	0	200,674	200,674	99,712	0	0	0	0	0	0	0
12:22:52	826,782	2628,479	22,783	23,486	12,399	11,633	8,351	21	952,565	24,581	2093,363	0	200,674	200,674	99,712	0	0	0	0	0	0	0
12:22:52	381,054	2632,29	22,539	23,193	12,434	11,673	8,416	21	952,565	24,581	2093,902	0	200,674	200,674	99,712	0	0	0	0	0	0	0
12:22:52	515,917	2637,449	22,344	22,998	12,474	11,726	8,481	21	952,565	24,581	2094,446	0	200,674	200,674	99,712	0	0	0	0	0	0	0
12:22:52	671,411	2644,163	22,295	22,851	12,515	11,795	8,546	21	952,565	24,581	2094,995	0	200,674	200,674	99,712	0	0	0	0	0	0	0
12:22:52	409,79	2648,261	22,051	22,656	12,551	11,837	8,61	21	952,565	24,581	2095,549	0	200,674	200,674	99,712	0	0	0	0	0	0	0
12:22:52	588,793	2654,149	22,148	22,656	12,579	11,898	8,675	21	952,565	24,581	2096,107	0	200,674	200,674	99,712	0	0	0	0	0	0	0
12:22:52	718,505	2661,334	22,392	22,851	12,606	11,972	8,739	21	952,565	24,581	2096,672	0	200,674	200,674	99,712	0	0	0	0	0	0	0
12:22:52	782,934	2669,163	22,832	23,34	12,625	12,053	8,804	21	952,565	24,581	2097,245	0	200,674	200,674	99,712	0	0	0	0	0	0	0
12:22:52	714,404	2676,307	23,223	23,682	12,643	12,126	8,87	21	952,565	24,581	2097,824	0	200,674	200,674	99,712	0	0	0	0	0	0	0
12:22:52	498,413	2681,291	23,32	23,828	12,666	12,178	8,934	21	952,565	24,581	2098,408	0	200,674	200,674	99,712	0	0	0	0	0	0	0
12:22:52	514,624	2686,438	23,418	23,828	12,689	12,231	8,999	21	952,565	24,581	2098,996	0	200,674	200,674	99,712	0	0	0	0	0	0	0
12:22:52	547,998	2691,918	23,467	23,828	12,717	12,287	9,064	21	952,565	24,581	2099,589	0	200,674	200,674	99,712	0	0	0	0	0	0	0
12:22:52	507,031	2696,988	23,467	23,877	12,746	12,34	9,128	21	952,565	24,581	2100,186	0	200,674	200,674	99,712	0	0	0	0	0	0	0
12:22:52	338,378	2700,372	23,223	23,535	12,778	12,374	9,191	21	952,565	24,581	2100,786	0	200,674	200,674	99,712	0	0	0	0	0	0	0
12:22:52	407,69	2704,449	23,125	23,34	12,807	12,417	9,255	21	952,565	24,581	2101,39	0	200,674	200,674	99,712	0	0	0	0	0	0	0
12:22:52	419,897	2708,648	23,125	23,535	12,83	12,46	9,318	21	952,565	24,581	2101,997	0	200,674	200,674	99,712	0	0	0	0	0	0	0
12:22:52	486,328	2713,511	23,271	23,535	12,849	12,51	9,38	21	952,565	24,581	2102,609	0	200,674	200,674	99,712	0	0	0	0	0	0	0
12:22:52	629,003	2719,801	23,564	23,877	12,868	12,575	9,443	21	952,565	24,581	2103,226	0	200,674	200,674	99,712	0	0	0	0	0	0	0
12:22:52	496,777	2724,769	23,808	24,023	12,883	12,626	9,505	21	952,565	24,581	2103,847	0	200,674	200,674	99,712	0	0	0	0	0	0	0
12:22:52	547,876	2730,247	24,101	24,463	12,897	12,682	9,567	21	952,565	24,581	2104,473	0	200,674	200,674	99,712	0	0	0	0	0	0	0
12:22:52	547,07	2735,718	24,394	24,609	12,911	12,739	9,63	21	952,565	24,581	2105,105	0	200,674	200,674	99,712	0	0	0	0	0	0	0
12:22:52	243,53	2738,153	24,297	24,658	12,93	12,764	9,691	21	952,565	24,581	2105,738	0	200,674	200,674	99,712	0	0	0	0	0	0	0
12:22:52	426,831	2742,422	24,297	24,609	12,954	12,808	9,752	21	952,565	24,581	2106,375	0	200,674	200,674	99,712	0	0	0	0	0	0	0
12:22:52	232,958	2744,751	24,101	24,365	12,978	12,832	9,813	21	952,565	24,581	2107,013	0	200,674	200,674	99,712	0	0	0	0	0	0	0
12:22:52	219,189	2746,943	23,808	23,974	13,007	12,855	9,872	21	952,565	24,581	2107,653	0	200,674	200,674	99,712	0	0	0	0	0	0	0
12:22:52	230,371	2749,247	23,613	23,828	13,031	12,878	9,931	21	952,565	24,581	2108,295	0	200,674	200,674	99,712	0	0	0	0	0	0	0
12:22:52	409,741	2753,344	23,76	23,974	13,046	12,921	9,99	21	952,565	24,581	2108,94	0	200,674	200,674	99,712	0	0	0	0	0	0	0
12:22:52	262,329	2755,968	23,76	23,877	13,06	12,948	10,048	21	952,565	24,581	2109,587	0	200,674	200,674	99,712	0	0	0	0	0	0	0
12:22:52	684,668	2762,814	24,199	24,365	13,074	13,018	10,106	21,2	953,025	24,581	2110,24	0	200,674	200,674	99,712	0	0	0	0	0	0	0
12:22:52	555,2	2768,366	24,59	24,853	13,083	13,075	10,164	21,2	953,025	24,581	2110,898	0	200,674	200,674	99,712	0	0	0	0	0	0	0
12:22:52	175,463	2770,121	24,59	24,805	13,093	13,094	10,222	21,2	953,025	24,581	2111,557	0	200,674	200,674	99,712	0	0	0	0	0	0	0
12:22:52	370,068	2773,822	24,785	25	13,103	13,132	10,279	21,2	953,025	24,581	2112,219	0	200,674	200,674	99,712	0	0	0	0	0	0	0
12:22:52	401,757	2777,839	24,932	25,049	13,117	13,173	10,336	21,2	953,025	24,581	2112,884	0	200,674	200,674	99,712	0	0	0	0	0	0	0
12:22:52	201,708	2779,856	24,883	25,049	13,131	13,194	10,392	21,2	953,025	24,581	2113,551	0	200,674	200,674	99,712	0	0	0	0	0	0	0
12:22:52	114,697	2781,003	24,736	24,805	13,146	13,206	10,447	21,2	953,025	24,581	2114,219	0	200,674	200,674	99,712	0	0	0	0	0	0	0
12:22:52	385,668	2784,86	24,785	24,951	13,165	13,245	10,502	21,2	953,025	24,581	2114,889	0	200,674	200,674	99,712	0	0	0	0	0	0	0
12:22:52	128,466	2786,145	24,736	24,805	13,175	13,259	10,556	21,2	953,025	24,581	2115,56	0	200,674	200,674	99,712	0	0	0	0	0	0	0
12:22:52	165,649	2787,801	24,736	24,805	13,184	13,276	10,609	21,2	953,025	24,581	2116,233	0	200,674	200,674	99,712	0	0	0	0	0	0	0
12:22:52	298,584	2790,787	24,883	24,853	13,193	13,307	10,662	21,2	953,025	24,581	2116,907	0	202,588	202,588	99,72	0	0	0	0	0	0	0
12:22:52	356,152	2794,349	25,224	25,146	13,193	13,343	10,714	21,2	953,025	24,581	2117,584	0	202,588	202,588	99,72	0	0	0	0	0	0	0
12:22:52	124,218	2795,591	25,273	25,342	13,198	13,356	10,766	21,2	953,025	24,581	2118,262	0	202,588	202,588	99,72	0	0	0	0	0	0	0
12:22:52	405,493	2799,646	25,664	25,537	13,198	13,398	10,818	21,2	953,025	24,581	2118,944	0	202,588	202,588	99,72	0	0	0	0	0	0	0
12:22:52	-9,692	2799,549	25,566	25,586	13,203	13,397	10,868	21,2	953,025	24,581	2119,625	0	202,588	202,588	99,72	0	0	0	0	0	0	0
12:22:53	112,28	2800,672	25,517	25,391	13,212	13,408	10,918	21,2	953,025	24,581	2120,306	0	202,588	202,588	99,72	0	0	0	0	0	0	0
12:22:53	-124,267	2799,429	25,176	25,195	13,224	13,396	10,967	21,2	953,025	24,581	2120,985	0	202,588	202,588	99,72	0	0	0	0	0	0	0
12:22:53	-105,712	2798,372	24,883	24,853	13,235	13,385	11,014	21,2	953,025	24,581	2121,662	0	202,588	202,588	99,72	0	0	0	0	0	0	0
12:22:53	-48,071	2797,891	24,736	24,853	13,241	13,38	11,061	21,2	953,025	24,581	2122,339	0	202,588	202,588	99,72	0	0	0	0	0	0	0
12:22:53	281,176	2800,703	24,932	25	13,245	13,409	11,107	21,2	953,025	24,581	2123,017	0	202,588	202,588	99,72	0	0	0	0	0	0	0
12:22:53	0	2800,703	24,932	24,853	13,245	13,409	11,152	21,2	953,025	24,581	2123,695	0	202,588	202,588	99,72	0	0	0	0	0	0	0
12:22:53	329,37	2803,996	25,273	25,391	13,245	13,443	11,197	21,2	953,025	24,581	2124,375	0	202,588	202,588	99,72	0	0	0	0	0	0	0
12:22:53	147,265	2805,469	25,42	25,488	13,245	13,458	11,241	21,2	953,025	24,581	2125,056	0	202,588	202,588	99,72	0	0	0	0	0	0	0
12:22:53	-15,38	2805,315	25,42	25,488	13,244	13,456	11,285	21,2	953,025	24,581	2125,736	0	202,588	202,588	99,72	0	0	0	0	0	0	0
12:22:53	15,38	2805,469	25,42	25,391	13,245	13,458	11,327	21,2	953,025	24,581	2126,416	0	202,588	202,588	99,72	0	0	0	0	0	0	0
12:22:53	-76,342	2804,706	25,273	25,342	13,249	13,45	11,369	21,2	953,025	24,581	2127,094	0	202,588	202,588	99,72	0	0	0	0	0	0	0
12:22:53	-145,214	2803,254	25,029	25,146	13,254	13,435	11,409	21,2	953,025	24,581	2127,77	0	202,588	202,588	99,72	0	0	0	0	0	0	0
12:22:53	-13,134	2803,122	24,932	25	13,259	13,434	11,449	21,2	953,025	24,581	2128,446	0	202,588	202,588	99,72	0	0	0	0	0	0	0
12:22:53	15,332	2803,276	24,932	25,049	13,26	13,435	11,488	21,2	953,025	24,581	2129,12	0	202,588	202,588	99,72	0	0	0	0	0	0	0
12:22:53	160,229	2804,878	25,176	25,146	13,255	13,452	11,526	21,2	953,025	24,581	2129,796	0	202,588	202,588	99,72	0	0	0	0	0	0	0
12:22:53	-113,354	2803,744	25,078	25,146	13,254	13,44	11,564	21,2	953,025	24,581	2130,47	0	202,588	202,588	99,72	0	0	0	0	0	0	0
12:22:53	288,037	2806,625	25,42	25,391	13,251	13,47	11,601	21,2	953,025	24,581	2131,146	0	202,588	202,588	99,72	0	0	0	0	0	0	0
12:22:53	-211,669	2804,508	25,224	25,195	13,25	13,448	11,638	21,2	953,025	24,581	2131,819	0	202,588	202,588	99,72	0	0	0	0	0	0	0
12:22:53	0	2804,508	25,224	25,146	13,25	13,448	11,673	21,2	953,025	24,581	2132,492	0	202,588	202,588	99,72	0	0	0	0	0	0	0
12:22:53	70,874	2805,217	25,224	25,195	13,254	13,455	11,708	21,2	953,025	24,581	2133,165	0	202,588	202,588	99,72	0	0	0	0	0	0	0
12:22:53	-33,886	2804,878	25,176	25,195	13,255	13,452	11,742	21,2	953,025	24,581	2133,837	0	202,588	202,588	99,72	0	0	0	0	0	0	0
12:22:53	-98,144	2803,896	25,078	25,049	13,255	13,442	11,775	21,2	953,025	24,581	2134,507	0	202,588	202,588	99,72	0	0	0	0	0	0	0
12:22:53	98,144	2804,878	25,176	25,195	13,255	13,452	11,808	21,2	953,025	24,581	2135,177	0	202,588	202,588	99,72	0	0	0	0	0	0	0
12:22:53	-147,241	2803,405	25,029	25,146	13,255	13,437	11,84	21,2	953,025	24,581	2135,845	0	202,588	202,588	99,72	0	0	0	0	0	0	0
12:22:53	33,886	2803,744	25,078	25,049	13,254	13,44	11,872	21,2	953,025	24,581	2136,513	0	202,588	202,588	99,72	0	0	0	0	0	0	0
12:22:53	27,27	2804,017	25,176	25,244	13,25	13,443	11,902	21,2	953,025	24,581	2137,181	0	202,588	202,588	99,72	0	0	0	0	0	0	0
12:22:53	-29,296	2803,724	25,176	25,195	13,249	13,44	11,933	21,2	953,025	24,581	2137,847	0	202,588	202,588	99,72	0	0	0	0	0	0	0
12:22:53	-68,847	2803,036	25,078	25,195	13,25	13,433	11,962	21,2	953,025	24,581	2138,512	0	202,588	202,588	99,72	0	0	0	0	0	0	0
12:22:53	98,144	2804,017	25,176	25,244	13,25	13,443	11,991	21,2	953,025	24,581	2139,178	0	202,588	202,588	99,72	0	0	0	0	0	0	0
12:22:53	-147,241	2802,545	25,029	25	13,25	13,428	12,019	21,2	953,025	24,581	2139,841	0	202,588	202,588	99,72	0	0	0	0	0	0	0
12:22:53	0	2802,545	25,029	25,049	13,25	13,428	12,047	21,2	953,025	24,581	2140,504	0	202,588	202,588	99,72	0	0	0	0	0	0	0
12:22:53	19,799	2802,743	25,078	25,195	13,249	13,43	12,074	21,2	953,025	24,581	2141,166	0	202,588	202,588	99,72	0	0	0	0	0	0	0
12:22:53	-49,072	2802,252	25,029	25	13,249	13,425	12,1	21,2	953,025	24,581	2141,827	0	202,588	202,588	99,72	0	0	0	0	0	0	0
12:22:53	-117,895	2801,073	24,883	25	13,25	13,413	12,126	21,2	953,025	24,581	2142,486	0	202,588	202,588	99,72	0	0	0	0	0	0	0
12:22:53	49,072	2801,564	24,932	25,049	13,25	13,418	12,152	21,2	953,025	24,581	2143,145	0	202,588	202,588	99,72	0	0	0	0	0	0	0
12:22:53	-29,296	2801,271	24,932	25	13,249	13,415	12,176	21,2	953,025	24,581	2143,803	0	202,588	202,588	99,72	0	0	0	0	0	0	0
12:22:53	98,12	2802,252	25,029	25,195	13,249	13,425	12,201	21,2	953,025	24,581	2144,461	0	202,588	202,588	99,72	0	0	0	0	0	0	0
12:22:53	0	2802,252	25,029	25,049	13,249	13,425	12,225	21,2	953,025	24,581	2145,119	0	202,588	202,588	99,72	0	0	0	0	0	0	0
12:22:53	-98,12	2801,271	24,932	24,951	13,249	13,415	12,248	21,2	953,025	24,581	2145,775	0	202,588	202,588	99,72	0	0	0	0	0	0	0
12:22:53	0	2801,271	24,932	25	13,249	13,415	12,271	21,2	953,025	24,581	2146,43	0	202,588	202,588	99,72	0	0	0	0	0	0	0
12:22:53	27,221	2801,543	25,029	25,195	13,245	13,417	12,293	21,2	953,025	24,581	2147,085	0	202,588	202,588	99,72	0	0	0	0	0	0	0
12:22:53	-98,12	2800,562	24,932	24,951	13,245	13,407	12,315	21,2	953,025	24,581	2147,739	0	202,588	202,588	99,72	0	0	0	0	0	0	0
12:22:53	98,12	2801,543	25,029	25,049	13,245	13,417	12,337	21,2	953,025	24,581	2148,392	0	202,588	202,588	99,72	0	0	0	0	0	0	0
12:22:53	-133,081	2800,212	24,883	24,951	13,245	13,404	12,358	21,2	953,025	24,581	2149,044	0	202,588	202,588	99,72	0	0	0	0	0	0	0
12:22:53	182,153	2802,034	25,078	25	13,245	13,423	12,379	21,2	953,025	24,581	2149,697	0	202,588	202,588	99,72	0	0	0	0	0	0	0
12:22:53	-294,36	2799,09	24,785	24,707	13,245	13,392	12,399	21,2	953,025	24,581	2150,347	0	202,588	202,588	99,72	0	0	0	0	0	0	0
12:22:53	98,12	2800,071	24,883	24,805	13,245	13,402	12,418	21,2	953,025	24,581	2150,996	0	202,588	202,588	99,72	0	0	0	0	0	0	0
12:22:53	-147,167	2798,599	24,736	24,609	13,245	13,387	12,437	21,2	953,025	24,581	2151,644	0	202,588	202,588	99,72	0	0	0	0	0	0	0
12:22:53	0	2798,599	24,736	24,707	13,245	13,387	12,456	21,2	953,025	24,581	2152,291	0	202,588	202,588	99,72	0	0	0	0	0	0	0
12:22:53	147,167	2800,071	24,883	24,951	13,245	13,402	12,474	21,2	953,025	24,581	2152,938	0	202,588	202,588	99,72	0	0	0	0	0	0	0
12:22:53	0	2800,071	24,883	24,805	13,245	13,402	12,493	21,2	953,025	24,581	2153,585	0	202,588	202,588	99,72	0	0	0	0	0	0	0
12:22:53	0	2800,071	24,883	25	13,245	13,402	12,51	21,2	953,025	24,581	2154,232	0	202,588	202,588	99,72	0	0	0	0	0	0	0
12:22:53	49,047	2800,562	24,932	24,951	13,245	13,407	12,528	21,2	953,025	24,581	2154,878	0	202,588	202,588	99,72	0	0	0	0	0	0	0
12:22:53	-147,167	2799,09	24,785	24,951	13,245	13,392	12,545	21,2	953,025	24,581	2155,522	0	202,588	202,588	99,72	0	0	0	0	0	0	0
12:22:53	147,167	2800,562	24,932	24,853	13,245	13,407	12,562	21,2	953,025	24,581	2156,167	0	202,588	202,588	99,72	0	0	0	0	0	0	0
12:22:53	-49,047	2800,071	24,883	24,853	13,245	13,402	12,578	21,2	953,025	24,581	2156,811	0	202,588	202,588	99,72	0	0	0	0	0	0	0
12:22:53	0	2800,071	24,883	24,951	13,245	13,402	12,595	21,2	953,025	24,581	2157,454	0	202,588	202,588	99,72	0	0	0	0	0	0	0
12:22:53	196,24	2802,034	25,078	25,049	13,245	13,423	12,611	21,2	953,025	24,581	2158,099	0	202,588	202,588	99,72	0	0	0	0	0	0	0
12:22:53	-294,36	2799,09	24,785	24,707	13,245	13,392	12,626	21,2	953,025	24,581	2158,74	0	202,588	202,588	99,72	0	0	0	0	0	0	0
12:22:53	147,167	2800,562	24,932	24,853	13,245	13,407	12,641	21,2	953,025	24,581	2159,381	0	202,588	202,588	99,72	0	0	0	0	0	0	0
12:22:53	0	2800,562	24,932	24,853	13,245	13,407	12,656	21,2	953,025	24,581	2160,023	0	202,588	202,588	99,72	0	0	0	0	0	0	0
12:22:53	0	2800,562	24,932	24,951	13,245	13,407	12,671	21,2	953,025	24,581	2160,663	0	202,588	202,588	99,72	0	0	0	0	0	0	0
12:22:53	98,12	2801,543	25,029	25	13,245	13,417	12,686	21,2	953,025	24,581	2161,304	0	202,588	202,588	99,72	0	0	0	0	0	0	0
12:22:53	-147,167	2800,071	24,883	24,853	13,245	13,402	12,7	21,2	953,025	24,581	2161,943	0	202,588	202,588	99,72	0	0	0	0	0	0	0
12:22:53	147,167	2801,543	25,029	25,049	13,245	13,417	12,714	21,2	953,025	24,581	2162,583	0	202,588	202,588	99,72	0	0	0	0	0	0	0
12:22:53	-133,081	2800,212	24,883	24,951	13,245	13,404	12,727	21,2	953,025	24,581	2163,22	0	202,588	202,588	99,72	0	0	0	0	0	0	0
12:22:53	0	2800,212	24,883	25	13,245	13,404	12,741	21,2	953,025	24,581	2163,857	0	202,588	202,588	99,72	0	0	0	0	0	0	0
12:22:53	105,859	2801,271	24,932	25	13,249	13,415	12,754	21,2	953,025	24,581	2164,495	0	202,588	202,588	99,72	0	0	0	0	0	0	0
12:22:53	-49,047	2800,78	24,883	24,951	13,249	13,41	12,767	21,2	953,025	24,581	2165,131	0	202,588	202,588	99,72	0	0	0	0	0	0	0
12:22:53	0	2800,78	24,883	25	13,249	13,41	12,779	21,2	953,025	24,581	2165,767	0	202,588	202,588	99,72	0	0	0	0	0	0	0
12:22:53	147,167	2802,252	25,029	25,049	13,249	13,425	12,792	21,2	953,025	24,581	2166,403	0	202,588	202,588	99,72	0	0	0	0	0	0	0
12:22:53	-98,12	2801,271	24,932	25	13,249	13,415	12,804	21,2	953,025	24,581	2167,038	0	202,588	202,588	99,72	0	0	0	0	0	0	0
12:22:53	98,12	2802,252	25,029	25,049	13,249	13,425	12,816	21,2	953,025	24,581	2167,673	0	202,588	202,588	99,72	0	0	0	0	0	0	0
12:22:53	-147,167	2800,78	24,883	25	13,249	13,41	12,828	21,2	953,025	24,581	2168,307	0	202,588	202,588	99,72	0	0	0	0	0	0	0
12:22:53	49,047	2801,271	24,932	25,049	13,249	13,415	12,84	21,2	953,025	24,581	2168,939	0	202,588	202,588	99,72	0	0	0	0	0	0	0
12:22:53	147,192	2802,743	25,078	25	13,249	13,43	12,851	21,2	953,025	24,581	2169,573	0	202,588	202,588	99,72	0	0	0	0	0	0	0
12:22:53	-49,072	2802,252	25,029	25,146	13,249	13,425	12,862	21,2	953,025	24,581	2170,206	0	202,588	202,588	99,72	0	0	0	0	0	0	0
12:22:53	29,272	2802,545	25,029	24,951	13,25	13,428	12,873	21,2	953,025	24,581	2170,838	0	202,588	202,588	99,72	0	0	0	0	0	0	0
12:22:53	-29,272	2802,252	25,029	25	13,249	13,425	12,884	21,2	953,025	24,581	2171,469	0	202,588	202,588	99,72	0	0	0	0	0	0	0
12:22:53	0	2802,252	25,029	25	13,249	13,425	12,895	21,2	953,025	24,581	2172,1	0	202,588	202,588	99,72	0	0	0	0	0	0	0
12:22:53	49,072	2802,743	25,078	25,049	13,249	13,43	12,905	21,2	953,025	24,581	2172,731	0	202,588	202,588	99,72	0	0	0	0	0	0	0
12:22:53	-117,895	2801,564	24,932	24,951	13,25	13,418	12,915	21,2	953,025	24,581	2173,36	0	202,588	202,588	99,72	0	0	0	0	0	0	0
12:22:53	-49,072	2801,073	24,883	24,853	13,25	13,413	12,925	21,2	953,025	24,581	2173,987	0	202,588	202,588	99,72	0	0	0	0	0	0	0
12:22:53	196,264	2803,036	25,078	25,195	13,25	13,433	12,935	21,2	953,025	24,581	2174,616	0	202,588	202,588	99,72	0	0	0	0	0	0	0
12:22:53	-196,264	2801,073	24,883	25	13,25	13,413	12,944	21,2	953,025	24,581	2175,243	0	202,588	202,588	99,72	0	0	0	0	0	0	0
12:22:53	-98,12	2800,092	24,785	24,707	13,25	13,403	12,953	21,4	952,565	24,581	2175,867	0	202,588	202,588	99,72	0	0	0	0	0	0	0
12:22:53	248,779	2802,579	25,029	25,146	13,25	13,428	12,963	21,4	952,565	24,581	2176,494	0	202,588	202,588	99,72	0	0	0	0	0	0	0
12:22:53	-147,216	2801,107	24,883	24,805	13,25	13,413	12,972	21,4	952,565	24,581	2177,118	0	202,588	202,588	99,72	0	0	0	0	0	0	0
12:22:53	0	2801,107	24,883	24,805	13,25	13,413	12,98	21,4	952,565	24,581	2177,742	0	202,588	202,588	99,72	0	0	0	0	0	0	0
12:22:53	0	2801,107	24,883	24,853	13,25	13,413	12,989	21,4	952,565	24,581	2178,365	0	202,588	202,588	99,72	0	0	0	0	0	0	0
12:22:53	-29,296	2800,814	24,883	24,805	13,249	13,41	12,997	21,4	952,565	24,581	2178,988	0	202,588	202,588	99,72	0	0	0	0	0	0	0
12:22:53	49,072	2801,305	24,932	24,951	13,249	13,415	13,005	21,4	952,565	24,581	2179,61	0	202,588	202,588	99,72	0	0	0	0	0	0	0
12:22:53	-49,072	2800,814	24,883	24,853	13,249	13,41	13,013	21,4	952,565	24,581	2180,231	0	202,588	202,588	99,72	0	0	0	0	0	0	0
12:22:53	-7,714	2800,737	24,932	24,853	13,245	13,409	13,021	21,4	952,565	24,581	2180,852	0	202,588	202,588	99,72	0	0	0	0	0	0	0
12:22:53	-63,159	2800,106	24,883	24,951	13,245	13,403	13,028	21,4	952,565	24,581	2181,471	0	202,588	202,588	99,72	0	0	0	0	0	0	0
12:22:53	0	2800,106	24,883	24,853	13,245	13,403	13,036	21,4	952,565	24,581	2182,089	0	203,852	203,852	99,725	0	0	0	0	0	0	0
12:22:53	147,192	2801,578	25,029	25,049	13,245	13,418	13,043	21,4	952,565	24,581	2182,709	0	203,852	203,852	99,725	0	0	0	0	0	0	0
12:22:53	-98,144	2800,596	24,932	25	13,245	13,408	13,05	21,4	952,565	24,581	2183,327	0	203,852	203,852	99,725	0	0	0	0	0	0	0
12:22:53	14,111	2800,737	24,932	24,951	13,245	13,409	13,057	21,4	952,565	24,581	2183,944	0	203,852	203,852	99,725	0	0	0	0	0	0	0
12:22:53	84,033	2801,578	25,029	25	13,245	13,418	13,064	21,4	952,565	24,581	2184,562	0	203,852	203,852	99,725	0	0	0	0	0	0	0
12:22:54	-27,246	2801,305	24,932	25	13,249	13,415	13,071	21,4	952,565	24,581	2185,178	0	203,852	203,852	99,725	0	0	0	0	0	0	0
12:22:54	-96,093	2800,344	24,736	24,707	13,254	13,405	13,078	21,4	952,565	24,581	2185,793	0	203,852	203,852	99,725	0	0	0	0	0	0	0
12:22:54	0	2800,344	24,736	24,805	13,254	13,405	13,084	21,4	952,565	24,581	2186,408	0	203,852	203,852	99,725	0	0	0	0	0	0	0
12:22:54	76,318	2801,107	24,883	24,853	13,25	13,413	13,091	21,4	952,565	24,581	2187,022	0	203,852	203,852	99,725	0	0	0	0	0	0	0
12:22:54	166,992	2802,777	25,078	25,049	13,249	13,43	13,097	21,4	952,565	24,581	2187,638	0	203,852	203,852	99,725	0	0	0	0	0	0	0
12:22:54	-105,883	2801,718	25,029	25,049	13,245	13,419	13,104	21,4	952,565	24,581	2188,252	0	203,852	203,852	99,725	0	0	0	0	0	0	0
12:22:54	105,883	2802,777	25,078	24,951	13,249	13,43	13,11	21,4	952,565	24,581	2188,867	0	203,852	203,852	99,725	0	0	0	0	0	0	0
12:22:54	-117,919	2801,598	24,932	25	13,25	13,418	13,116	21,4	952,565	24,581	2189,479	0	203,852	203,852	99,725	0	0	0	0	0	0	0
12:22:54	98,144	2802,579	25,029	25	13,25	13,428	13,122	21,4	952,565	24,581	2190,092	0	203,852	203,852	99,725	0	0	0	0	0	0	0
12:22:54	0	2802,579	25,029	25	13,25	13,428	13,128	21,4	952,565	24,581	2190,705	0	203,852	203,852	99,725	0	0	0	0	0	0	0
12:22:54	-27,27	2802,307	24,932	25	13,254	13,425	13,134	21,4	952,565	24,581	2191,316	0	203,852	203,852	99,725	0	0	0	0	0	0	0
12:22:54	0	2802,307	24,932	24,853	13,254	13,425	13,14	21,4	952,565	24,581	2191,927	0	203,852	203,852	99,725	0	0	0	0	0	0	0
12:22:54	147,216	2803,779	25,078	25,195	13,254	13,441	13,146	21,4	952,565	24,581	2192,539	0	203,852	203,852	99,725	0	0	0	0	0	0	0
12:22:54	-70,874	2803,07	25,078	25,146	13,25	13,433	13,151	21,4	952,565	24,581	2193,149	0	203,852	203,852	99,725	0	0	0	0	0	0	0
12:22:54	98,168	2804,052	25,176	25,146	13,25	13,443	13,157	21,4	952,565	24,581	2193,76	0	203,852	203,852	99,725	0	0	0	0	0	0	0
12:22:54	-147,241	2802,579	25,029	25,146	13,25	13,428	13,162	21,4	952,565	24,581	2194,369	0	203,852	203,852	99,725	0	0	0	0	0	0	0
12:22:54	49,072	2803,07	25,078	25,146	13,25	13,433	13,168	21,4	952,565	24,581	2194,977	0	203,852	203,852	99,725	0	0	0	0	0	0	0
12:22:54	-131,884	2801,751	24,932	24,853	13,251	13,42	13,173	21,4	952,565	24,581	2195,584	0	203,852	203,852	99,725	0	0	0	0	0	0	0
12:22:54	55,541	2802,307	24,932	25	13,254	13,425	13,178	21,4	952,565	24,581	2196,191	0	203,852	203,852	99,725	0	0	0	0	0	0	0
12:22:54	0	2802,307	24,932	24,951	13,254	13,425	13,182	21,4	952,565	24,581	2196,797	0	203,852	203,852	99,725	0	0	0	0	0	0	0
12:22:54	-147,216	2800,835	24,785	24,805	13,254	13,41	13,187	21,4	952,565	24,581	2197,401	0	203,852	203,852	99,725	0	0	0	0	0	0	0
12:22:54	27,27	2801,107	24,883	24,805	13,25	13,413	13,191	21,4	952,565	24,581	2198,004	0	203,852	203,852	99,725	0	0	0	0	0	0	0
12:22:54	0	2801,107	24,883	24,805	13,25	13,413	13,196	21,4	952,565	24,581	2198,607	0	203,852	203,852	99,725	0	0	0	0	0	0	0
12:22:54	49,072	2801,598	24,932	24,951	13,25	13,418	13,2	21,4	952,565	24,581	2199,21	0	203,852	203,852	99,725	0	0	0	0	0	0	0
12:22:54	98,144	2802,579	25,029	25	13,25	13,428	13,205	21,4	952,565	24,581	2199,813	0	203,852	203,852	99,725	0	0	0	0	0	0	0
12:22:54	-127,441	2801,305	24,932	25,049	13,249	13,415	13,209	21,4	952,565	24,581	2200,415	0	203,852	203,852	99,725	0	0	0	0	0	0	0
12:22:54	-117,895	2800,126	24,785	24,853	13,25	13,403	13,212	21,4	952,565	24,581	2201,014	0	203,852	203,852	99,725	0	0	0	0	0	0	0
12:22:54	-29,296	2799,833	24,785	24,707	13,249	13,4	13,216	21,4	952,565	24,581	2201,613	0	203,852	203,852	99,725	0	0	0	0	0	0	0
12:22:54	-56,787	2799,265	24,785	24,853	13,245	13,394	13,22	21,4	952,565	24,581	2202,211	0	203,852	203,852	99,725	0	0	0	0	0	0	0
12:22:54	84,033	2800,106	24,883	24,805	13,245	13,403	13,223	21,4	952,565	24,581	2202,809	0	203,852	203,852	99,725	0	0	0	0	0	0	0
12:22:54	147,192	2801,578	25,029	25	13,245	13,418	13,227	21,4	952,565	24,581	2203,407	0	203,852	203,852	99,725	0	0	0	0	0	0	0
12:22:54	0	2801,578	25,029	25	13,245	13,418	13,231	21,4	952,565	24,581	2204,005	0	203,852	203,852	99,725	0	0	0	0	0	0	0
12:22:54	-294,36	2798,634	24,736	24,805	13,245	13,387	13,234	21,4	952,565	24,581	2204,6	0	203,852	203,852	99,725	0	0	0	0	0	0	0
12:22:54	63,134	2799,265	24,785	24,805	13,245	13,394	13,237	21,4	952,565	24,581	2205,195	0	203,852	203,852	99,725	0	0	0	0	0	0	0
12:22:54	56,787	2799,833	24,785	24,707	13,249	13,4	13,24	21,4	952,565	24,581	2205,789	0	203,852	203,852	99,725	0	0	0	0	0	0	0
12:22:54	98,12	2800,814	24,883	24,805	13,249	13,41	13,243	21,4	952,565	24,581	2206,384	0	203,852	203,852	99,725	0	0	0	0	0	0	0
12:22:54	-98,12	2799,833	24,785	24,805	13,249	13,4	13,247	21,4	952,565	24,581	2206,978	0	203,852	203,852	99,725	0	0	0	0	0	0	0
12:22:54	245,336	2802,286	25,029	24,951	13,249	13,425	13,25	21,4	952,565	24,581	2207,573	0	203,852	203,852	99,725	0	0	0	0	0	0	0
12:22:54	-245,336	2799,833	24,785	24,853	13,249	13,4	13,253	21,4	952,565	24,581	2208,165	0	203,852	203,852	99,725	0	0	0	0	0	0	0
12:22:54	176,489	2801,598	24,932	24,853	13,25	13,418	13,256	21,4	952,565	24,581	2208,759	0	203,852	203,852	99,725	0	0	0	0	0	0	0
12:22:54	147,216	2803,07	25,078	25,049	13,25	13,433	13,26	21,4	952,565	24,581	2209,353	0	203,852	203,852	99,725	0	0	0	0	0	0	0
12:22:54	-196,289	2801,107	24,883	24,805	13,25	13,413	13,263	21,4	952,565	24,581	2209,945	0	203,852	203,852	99,725	0	0	0	0	0	0	0
12:22:54	15,332	2801,261	24,883	24,853	13,251	13,415	13,266	21,4	952,565	24,581	2210,536	0	203,852	203,852	99,725	0	0	0	0	0	0	0
12:22:54	-42,602	2800,835	24,785	24,853	13,254	13,41	13,269	21,4	952,565	24,581	2211,126	0	203,852	203,852	99,725	0	0	0	0	0	0	0
12:22:54	42,602	2801,261	24,883	25,049	13,251	13,415	13,271	21,4	952,565	24,581	2211,716	0	203,852	203,852	99,725	0	0	0	0	0	0	0
12:22:54	131,884	2802,579	25,029	25,049	13,25	13,428	13,274	21,4	952,565	24,581	2212,307	0	203,852	203,852	99,725	0	0	0	0	0	0	0
12:22:54	0	2802,579	25,029	25,146	13,25	13,428	13,277	21,4	952,565	24,581	2212,897	0	203,852	203,852	99,725	0	0	0	0	0	0	0
12:22:54	0	2802,579	25,029	25,049	13,25	13,428	13,28	21,4	952,565	24,581	2213,486	0	203,852	203,852	99,725	0	0	0	0	0	0	0
12:22:54	-98,144	2801,598	24,932	25	13,25	13,418	13,283	21,4	952,565	24,581	2214,074	0	203,852	203,852	99,725	0	0	0	0	0	0	0
12:22:54	-49,072	2801,107	24,883	25	13,25	13,413	13,286	21,4	952,565	24,581	2214,661	0	203,852	203,852	99,725	0	0	0	0	0	0	0
12:22:54	147,216	2802,579	25,029	25	13,25	13,428	13,288	21,4	952,565	24,581	2215,249	0	203,852	203,852	99,725	0	0	0	0	0	0	0
12:22:54	-98,144	2801,598	24,932	25,049	13,25	13,418	13,291	21,4	952,565	24,581	2215,835	0	203,852	203,852	99,725	0	0	0	0	0	0	0
12:22:54	98,144	2802,579	25,029	24,951	13,25	13,428	13,294	21,4	952,565	24,581	2216,422	0	203,852	203,852	99,725	0	0	0	0	0	0	0
12:22:54	15,332	2802,733	25,029	25,049	13,251	13,43	13,296	21,4	952,565	24,581	2217,008	0	203,852	203,852	99,725	0	0	0	0	0	0	0
12:22:54	55,541	2803,288	25,029	25	13,254	13,435	13,299	21,4	952,565	24,581	2217,595	0	203,852	203,852	99,725	0	0	0	0	0	0	0
12:22:54	49,072	2803,779	25,078	25,049	13,254	13,441	13,302	21,4	952,565	24,581	2218,181	0	203,852	203,852	99,725	0	0	0	0	0	0	0
12:22:54	-196,289	2801,816	24,883	24,805	13,254	13,42	13,304	21,4	952,565	24,581	2218,764	0	203,852	203,852	99,725	0	0	0	0	0	0	0
12:22:54	49,072	2802,307	24,932	25	13,254	13,425	13,307	21,4	952,565	24,581	2219,348	0	203,852	203,852	99,725	0	0	0	0	0	0	0
12:22:54	-55,541	2801,751	24,932	24,853	13,251	13,42	13,309	21,4	952,565	24,581	2219,93	0	203,852	203,852	99,725	0	0	0	0	0	0	0
12:22:54	-64,404	2801,107	24,883	24,805	13,25	13,413	13,311	21,4	952,565	24,581	2220,511	0	203,852	203,852	99,725	0	0	0	0	0	0	0
12:22:54	49,072	2801,598	24,932	24,951	13,25	13,418	13,313	21,4	952,565	24,581	2221,092	0	203,852	203,852	99,725	0	0	0	0	0	0	0
12:22:54	-49,072	2801,107	24,883	24,805	13,25	13,413	13,315	21,4	952,565	24,581	2221,672	0	203,852	203,852	99,725	0	0	0	0	0	0	0
12:22:54	-98,12	2800,126	24,785	24,853	13,25	13,403	13,317	21,4	952,565	24,581	2222,251	0	203,852	203,852	99,725	0	0	0	0	0	0	0
12:22:54	98,12	2801,107	24,883	24,951	13,25	13,413	13,318	21,4	952,565	24,581	2222,83	0	203,852	203,852	99,725	0	0	0	0	0	0	0
12:22:54	-29,296	2800,814	24,883	24,951	13,249	13,41	13,32	21,4	952,565	24,581	2223,408	0	203,852	203,852	99,725	0	0	0	0	0	0	0
12:22:54	147,216	2802,286	25,029	25,049	13,249	13,425	13,322	21,4	952,565	24,581	2223,986	0	203,852	203,852	99,725	0	0	0	0	0	0	0
12:22:54	-147,216	2800,814	24,883	24,853	13,249	13,41	13,324	21,4	952,565	24,581	2224,563	0	203,852	203,852	99,725	0	0	0	0	0	0	0
12:22:54	0	2800,814	24,883	24,951	13,249	13,41	13,326	21,4	952,565	24,581	2225,139	0	203,852	203,852	99,725	0	0	0	0	0	0	0
12:22:54	49,072	2801,305	24,932	25,049	13,249	13,415	13,327	21,4	952,565	24,581	2225,715	0	203,852	203,852	99,725	0	0	0	0	0	0	0
12:22:54	-49,072	2800,814	24,883	25	13,249	13,41	13,329	21,4	952,565	24,581	2226,29	0	203,852	203,852	99,725	0	0	0	0	0	0	0
12:22:54	-196,24	2798,852	24,687	24,609	13,249	13,39	13,33	21,4	952,565	24,581	2226,863	0	203,852	203,852	99,725	0	0	0	0	0	0	0
12:22:54	139,453	2800,246	24,883	24,853	13,245	13,404	13,332	21,4	952,565	24,581	2227,436	0	203,852	203,852	99,725	0	0	0	0	0	0	0
12:22:54	0	2800,246	24,883	24,853	13,245	13,404	13,333	21,4	952,565	24,581	2228,009	0	203,852	203,852	99,725	0	0	0	0	0	0	0
12:22:54	147,192	2801,718	25,029	24,951	13,245	13,419	13,335	21,4	952,565	24,581	2228,583	0	203,852	203,852	99,725	0	0	0	0	0	0	0
12:22:54	-188,525	2799,833	24,785	24,805	13,249	13,4	13,336	21,4	952,565	24,581	2229,154	0	203,852	203,852	99,725	0	0	0	0	0	0	0
12:22:54	127,416	2801,107	24,883	25,049	13,25	13,413	13,338	21,4	952,565	24,581	2229,726	0	203,852	203,852	99,725	0	0	0	0	0	0	0
12:22:54	-98,12	2800,126	24,785	24,853	13,25	13,403	13,339	21,4	952,565	24,581	2230,297	0	203,852	203,852	99,725	0	0	0	0	0	0	0
12:22:54	0	2800,126	24,785	24,805	13,25	13,403	13,34	21,4	952,565	24,581	2230,867	0	203,852	203,852	99,725	0	0	0	0	0	0	0
12:22:54	0	2800,126	24,785	24,951	13,25	13,403	13,341	21,4	952,565	24,581	2231,436	0	203,852	203,852	99,725	0	0	0	0	0	0	0
12:22:54	0	2800,126	24,785	24,853	13,25	13,403	13,343	21,4	952,565	24,581	2232,005	0	203,852	203,852	99,725	0	0	0	0	0	0	0
12:22:54	0	2800,126	24,785	24,853	13,25	13,403	13,344	21,4	952,565	24,581	2232,573	0	203,852	203,852	99,725	0	0	0	0	0	0	0
12:22:54	147,192	2801,598	24,932	24,951	13,25	13,418	13,345	21,4	952,565	24,581	2233,142	0	203,852	203,852	99,725	0	0	0	0	0	0	0
12:22:54	-49,072	2801,107	24,883	24,951	13,25	13,413	13,347	21,4	952,565	24,581	2233,71	0	203,852	203,852	99,725	0	0	0	0	0	0	0
12:22:54	0	2801,107	24,883	25	13,25	13,413	13,348	21,4	952,565	24,581	2234,277	0	203,852	203,852	99,725	0	0	0	0	0	0	0
12:22:54	147,216	2802,579	25,029	24,951	13,25	13,428	13,349	21,4	952,565	24,581	2234,845	0	203,852	203,852	99,725	0	0	0	0	0	0	0
12:22:54	0	2802,579	25,029	25,146	13,25	13,428	13,351	21,4	953,025	24,581	2235,413	0	203,852	203,852	99,725	0	0	0	0	0	0	0
12:22:54	60,937	2803,189	25,078	25,146	13,251	13,434	13,353	21,4	953,025	24,581	2235,981	0	203,852	203,852	99,725	0	0	0	0	0	0	0
12:22:54	-91,65	2802,272	24,932	25	13,254	13,425	13,354	21,4	953,025	24,581	2236,547	0	203,852	203,852	99,725	0	0	0	0	0	0	0
12:22:54	-33,886	2801,933	24,883	24,805	13,255	13,421	13,355	21,4	953,025	24,581	2237,113	0	203,852	203,852	99,725	0	0	0	0	0	0	0
12:22:54	-147,167	2800,462	24,736	24,805	13,255	13,406	13,356	21,4	953,025	24,581	2237,676	0	203,852	203,852	99,725	0	0	0	0	0	0	0
12:22:54	216,967	2802,631	24,883	25	13,259	13,429	13,358	21,4	953,025	24,581	2238,241	0	203,852	203,852	99,725	0	0	0	0	0	0	0
12:22:54	147,216	2804,104	25,029	25,146	13,259	13,444	13,359	21,4	953,025	24,581	2238,807	0	203,852	203,852	99,725	0	0	0	0	0	0	0
12:22:54	-20,727	2803,896	25,078	25,146	13,255	13,442	13,361	21,4	953,025	24,581	2239,372	0	203,852	203,852	99,725	0	0	0	0	0	0	0
12:22:54	-147,216	2802,424	24,932	25	13,255	13,427	13,362	21,4	953,025	24,581	2239,935	0	203,852	203,852	99,725	0	0	0	0	0	0	0
12:22:54	132,006	2803,744	25,078	25,049	13,254	13,44	13,364	21,4	953,025	24,581	2240,499	0	203,852	203,852	99,725	0	0	0	0	0	0	0
12:22:54	0	2803,744	25,078	25,244	13,254	13,44	13,365	21,4	953,025	24,581	2241,062	0	204,102	204,102	99,726	0	0	0	0	0	0	0
12:22:54	-147,192	2802,272	24,932	25,049	13,254	13,425	13,367	21,4	953,025	24,581	2241,623	0	204,102	204,102	99,726	0	0	0	0	0	0	0
12:22:55	-49,096	2801,781	24,883	24,805	13,254	13,42	13,368	21,4	953,025	24,581	2242,184	0	204,102	204,102	99,726	0	0	0	0	0	0	0
12:22:55	-588,501	2795,896	24,297	23,73	13,254	13,359	13,367	21,4	953,025	24,581	2242,738	0	204,102	204,102	99,726	0	0	0	0	0	0	0
12:22:55	-891,626	2786,98	23,564	22,851	13,245	13,267	13,365	21,4	953,025	24,581	2243,282	0	204,102	204,102	99,726	0	0	0	0	0	0	0
12:22:55	-868,774	2778,292	22,881	21,972	13,235	13,178	13,362	21,4	953,025	24,581	2243,817	0	204,102	204,102	99,726	0	0	0	0	0	0	0
12:22:55	-884,643	2769,446	22,49	21,045	13,207	13,087	13,356	21,4	953,025	24,581	2244,342	0	204,102	204,102	99,726	0	0	0	0	0	0	0
12:22:55	-903,027	2760,416	22,344	20,605	13,165	12,993	13,349	21,4	953,025	24,581	2244,859	0	204,102	204,102	99,726	0	0	0	0	0	0	0
12:22:55	-734,35	2753,072	22,539	20,752	13,113	12,918	13,341	21,4	953,025	24,581	2245,367	0	204,102	204,102	99,726	0	0	0	0	0	0	0
12:22:55	-696,606	2746,106	22,783	20,752	13,06	12,846	13,331	21,4	953,025	24,581	2245,867	0	204,102	204,102	99,726	0	0	0	0	0	0	0
12:22:55	-748,022	2738,626	22,978	20,703	13,007	12,769	13,32	21,4	953,025	24,581	2246,36	0	204,102	204,102	99,726	0	0	0	0	0	0	0
12:22:55	-1255,419	2726,072	22,49	20,215	12,964	12,639	13,307	21,4	953,025	24,581	2246,84	0	204,102	204,102	99,726	0	0	0	0	0	0	0
12:22:55	-1202,514	2714,047	22,051	19,824	12,921	12,515	13,291	21,4	953,025	24,581	2247,307	0	204,102	204,102	99,726	0	0	0	0	0	0	0
12:22:55	-1662,353	2697,423	20,976	18,506	12,887	12,344	13,273	21,4	953,025	24,581	2247,757	0	204,102	204,102	99,726	0	0	0	0	0	0	0
12:22:55	-722,412	2690,199	20,928	18,506	12,849	12,27	13,253	21,4	953,025	24,581	2248,199	0	204,102	204,102	99,726	0	0	0	0	0	0	0
12:22:55	-1354,37	2676,655	20,244	17,627	12,811	12,13	13,231	21,4	953,025	24,581	2248,628	0	204,102	204,102	99,726	0	0	0	0	0	0	0
12:22:55	-937,06	2667,285	20,146	18,115	12,764	12,033	13,207	21,4	953,025	24,581	2249,046	0	204,102	204,102	99,726	0	0	0	0	0	0	0
12:22:55	-823,242	2659,052	20,244	18,164	12,712	11,948	13,183	21,4	953,025	24,581	2249,456	0	204,102	204,102	99,726	0	0	0	0	0	0	0
12:22:55	-694,531	2652,107	20,635	18,506	12,652	11,877	13,157	21,4	953,025	24,581	2249,859	0	204,102	204,102	99,726	0	0	0	0	0	0	0
12:22:55	-688,232	2645,224	21,074	18,847	12,588	11,806	13,131	21,4	953,025	24,581	2250,254	0	204,102	204,102	99,726	0	0	0	0	0	0	0
12:22:55	-949,414	2635,73	21,123	18,994	12,532	11,708	13,103	21,4	953,025	24,581	2250,639	0	204,102	204,102	99,726	0	0	0	0	0	0	0
12:22:55	-696,655	2628,764	21,318	19,824	12,482	11,636	13,074	21,4	953,025	24,581	2251,017	0	204,102	204,102	99,726	0	0	0	0	0	0	0
12:22:55	-1289,038	2615,873	20,732	18,994	12,442	11,503	13,043	21,4	953,025	24,581	2251,382	0	204,102	204,102	99,726	0	0	0	0	0	0	0
12:22:55	-1001,953	2605,854	20,244	19,189	12,413	11,4	13,011	21,4	953,025	24,581	2251,737	0	204,102	204,102	99,726	0	0	0	0	0	0	0
12:22:55	-997,094	2595,883	19,658	18,506	12,389	11,297	12,977	21,4	953,025	24,581	2252,081	0	204,102	204,102	99,726	0	0	0	0	0	0	0
12:22:55	-928,735	2586,596	19,121	18,115	12,367	11,202	12,943	21,4	953,025	24,581	2252,415	0	204,102	204,102	99,726	0	0	0	0	0	0	0
12:22:55	-942,993	2577,166	18,633	17,578	12,34	11,104	12,907	21,4	953,025	24,581	2252,74	0	204,102	204,102	99,726	0	0	0	0	0	0	0
12:22:55	-773,73	2569,428	18,34	17,236	12,313	11,025	12,87	21,4	953,025	24,581	2253,057	0	204,102	204,102	99,726	0	0	0	0	0	0	0
12:22:55	-704,809	2562,38	18,291	17,236	12,276	10,952	12,832	21,4	953,025	24,581	2253,366	0	204,102	204,102	99,726	0	0	0	0	0	0	0
12:22:55	-469,482	2557,685	18,535	17,187	12,236	10,903	12,794	21,4	953,025	24,581	2253,67	0	204,102	204,102	99,726	0	0	0	0	0	0	0
12:22:55	-804,37	2549,642	18,486	17,431	12,193	10,821	12,756	21,4	953,025	24,581	2253,966	0	204,102	204,102	99,726	0	0	0	0	0	0	0
12:22:55	-404,98	2545,592	18,828	17,724	12,152	10,779	12,717	21,4	953,025	24,581	2254,258	0	204,102	204,102	99,726	0	0	0	0	0	0	0
12:22:55	-707,128	2538,521	18,779	17,724	12,114	10,706	12,677	21,4	953,025	24,581	2254,542	0	204,102	204,102	99,726	0	0	0	0	0	0	0
12:22:55	-794,628	2530,574	18,633	17,724	12,078	10,624	12,637	21,4	953,025	24,581	2254,818	0	204,102	204,102	99,726	0	0	0	0	0	0	0
12:22:55	-907,202	2521,502	18,144	17,09	12,053	10,53	12,596	21,4	953,025	24,581	2255,085	0	204,102	204,102	99,726	0	0	0	0	0	0	0
12:22:55	-906,372	2512,439	17,558	16,699	12,034	10,437	12,553	21,4	953,025	24,581	2255,342	0	204,102	204,102	99,726	0	0	0	0	0	0	0
12:22:55	-560,864	2506,83	17,412	16,552	12,011	10,379	12,511	21,4	953,025	24,581	2255,594	0	204,102	204,102	99,726	0	0	0	0	0	0	0
12:22:55	-753,369	2499,296	17,07	16,211	11,987	10,302	12,468	21,4	953,025	24,581	2255,837	0	204,102	204,102	99,726	0	0	0	0	0	0	0
12:22:55	-641,479	2492,881	16,924	16,162	11,959	10,235	12,424	21,4	953,025	24,581	2256,074	0	204,102	204,102	99,726	0	0	0	0	0	0	0
12:22:55	-443,872	2488,443	17,07	16,406	11,926	10,19	12,38	21,4	953,025	24,581	2256,307	0	204,102	204,102	99,726	0	0	0	0	0	0	0
12:22:55	-305,322	2485,39	17,363	16,552	11,892	10,158	12,336	21,4	953,025	24,581	2256,536	0	204,102	204,102	99,726	0	0	0	0	0	0	0
12:22:55	-811,157	2477,278	17,217	16,406	11,855	10,075	12,292	21,4	953,025	24,581	2256,756	0	204,102	204,102	99,726	0	0	0	0	0	0	0
12:22:55	-489,355	2472,384	17,314	16,406	11,822	10,024	12,248	21,4	953,025	24,581	2256,972	0	204,102	204,102	99,726	0	0	0	0	0	0	0
12:22:55	-644,628	2465,938	17,168	16,357	11,793	9,958	12,203	21,4	953,025	24,581	2257,181	0	204,102	204,102	99,726	0	0	0	0	0	0	0
12:22:55	-594,775	2459,99	17,07	16,308	11,765	9,896	12,157	21,4	953,025	24,581	2257,384	0	204,102	204,102	99,726	0	0	0	0	0	0	0
12:22:55	-739,843	2452,592	16,728	16,015	11,742	9,82	12,112	21,4	953,025	24,581	2257,579	0	204,102	204,102	99,726	0	0	0	0	0	0	0
12:22:55	-384,228	2448,75	16,679	15,869	11,723	9,78	12,066	21,4	953,025	24,581	2257,77	0	204,102	204,102	99,726	0	0	0	0	0	0	0
12:22:55	-743,408	2441,316	16,338	15,625	11,7	9,704	12,02	21,4	953,025	24,581	2257,954	0	204,102	204,102	99,726	0	0	0	0	0	0	0
12:22:55	-720,092	2434,115	16,093	15,332	11,672	9,63	11,973	21,4	953,025	24,581	2258,13	0	204,102	204,102	99,726	0	0	0	0	0	0	0
12:22:55	-541,699	2428,698	16,045	15,332	11,644	9,574	11,926	21,4	953,025	24,581	2258,301	0	204,102	204,102	99,726	0	0	0	0	0	0	0
12:22:55	-507,47	2423,623	16,045	15,478	11,615	9,521	11,879	21,4	953,025	24,581	2258,466	0	204,102	204,102	99,726	0	0	0	0	0	0	0
12:22:55	-399,609	2419,627	16,24	15,527	11,582	9,48	11,832	21,4	953,025	24,581	2258,627	0	204,102	204,102	99,726	0	0	0	0	0	0	0
12:22:55	-442,089	2415,206	16,435	15,722	11,547	9,435	11,785	21,4	953,025	24,581	2258,784	0	204,102	204,102	99,726	0	0	0	0	0	0	0
12:22:55	-411,523	2411,091	16,679	16,015	11,51	9,392	11,738	21,4	953,025	24,581	2258,936	0	204,102	204,102	99,726	0	0	0	0	0	0	0
12:22:55	-554,321	2405,547	16,679	16,015	11,479	9,335	11,69	21,4	953,025	24,581	2259,083	0	204,102	204,102	99,726	0	0	0	0	0	0	0
12:22:55	-793,627	2397,611	16,338	15,674	11,453	9,253	11,643	21,4	953,025	24,581	2259,221	0	204,102	204,102	99,726	0	0	0	0	0	0	0
12:22:55	-658,032	2391,031	16,045	15,332	11,431	9,185	11,595	21,4	953,025	24,581	2259,353	0	204,102	204,102	99,726	0	0	0	0	0	0	0
12:22:55	-549,829	2385,533	15,849	15,332	11,411	9,129	11,546	21,4	953,025	24,581	2259,479	0	204,102	204,102	99,726	0	0	0	0	0	0	0
12:22:55	-734,594	2378,187	15,459	14,941	11,39	9,053	11,497	21,4	953,025	24,581	2259,598	0	204,102	204,102	99,726	0	0	0	0	0	0	0
12:22:55	-508,447	2373,102	15,263	14,795	11,372	9,001	11,448	21,4	953,025	24,581	2259,711	0	204,102	204,102	99,726	0	0	0	0	0	0	0
12:22:55	-525,195	2367,85	15,117	14,453	11,35	8,946	11,399	21,4	953,025	24,581	2259,819	0	204,102	204,102	99,726	0	0	0	0	0	0	0
12:22:55	-562,744	2362,223	14,97	14,404	11,326	8,888	11,35	21,4	953,025	24,581	2259,922	0	204,102	204,102	99,726	0	0	0	0	0	0	0
12:22:55	-535,302	2356,87	14,922	14,258	11,299	8,833	11,301	21,4	953,025	24,581	2260,019	0	204,102	204,102	99,726	0	0	0	0	0	0	0
12:22:55	-444,14	2352,428	14,97	14,453	11,271	8,787	11,251	21,4	953,025	24,581	2260,111	0	204,102	204,102	99,726	0	0	0	0	0	0	0
12:22:55	-461,474	2347,814	15,068	14,453	11,24	8,74	11,202	21,4	953,025	24,581	2260,199	0	204,102	204,102	99,726	0	0	0	0	0	0	0
12:22:55	-500,854	2342,805	14,97	14,453	11,217	8,688	11,153	21,4	953,025	24,581	2260,281	0	204,102	204,102	99,726	0	0	0	0	0	0	0
12:22:55	-513,867	2337,666	14,775	14,258	11,198	8,635	11,104	21,4	953,025	24,581	2260,359	0	204,102	204,102	99,726	0	0	0	0	0	0	0
12:22:55	-599,243	2331,674	14,482	14,062	11,18	8,573	11,054	21,4	953,025	24,581	2260,43	0	204,102	204,102	99,726	0	0	0	0	0	0	0
12:22:55	-480,2	2326,872	14,238	13,72	11,166	8,524	11,004	21,4	953,025	24,581	2260,496	0	204,102	204,102	99,726	0	0	0	0	0	0	0
12:22:55	-391,479	2322,957	14,092	13,769	11,152	8,484	10,955	21,4	953,025	24,581	2260,559	0	204,102	204,102	99,726	0	0	0	0	0	0	0
12:22:55	-619,995	2316,757	13,799	13,525	11,132	8,42	10,905	21,4	953,025	24,581	2260,615	0	204,102	204,102	99,726	0	0	0	0	0	0	0
12:22:55	-369,531	2313,062	13,75	13,427	11,114	8,382	10,856	21,4	953,025	24,581	2260,667	0	204,102	204,102	99,726	0	0	0	0	0	0	0
12:22:55	-270,312	2310,359	13,896	13,525	11,091	8,354	10,807	21,4	953,025	24,581	2260,717	0	204,102	204,102	99,726	0	0	0	0	0	0	0
12:22:55	-424,56	2306,113	13,896	13,525	11,067	8,31	10,758	21,4	953,025	24,581	2260,762	0	204,102	204,102	99,726	0	0	0	0	0	0	0
12:22:55	-373,876	2302,374	13,945	13,525	11,043	8,271	10,709	21,4	953,025	24,581	2260,804	0	204,102	204,102	99,726	0	0	0	0	0	0	0
12:22:55	-375	2298,624	13,896	13,574	11,024	8,233	10,66	21,4	953,025	24,581	2260,841	0	204,102	204,102	99,726	0	0	0	0	0	0	0
12:22:55	-469,628	2293,928	13,75	13,427	11,006	8,184	10,612	21,4	953,025	24,581	2260,875	0	204,102	204,102	99,726	0	0	0	0	0	0	0
12:22:55	-388,671	2290,041	13,603	13,33	10,991	8,144	10,563	21,4	953,025	24,581	2260,904	0	204,102	204,102	99,726	0	0	0	0	0	0	0
12:22:55	-389,624	2286,145	13,457	13,232	10,977	8,104	10,515	21,4	953,025	24,581	2260,929	0	204,102	204,102	99,726	0	0	0	0	0	0	0
12:22:55	-435,668	2281,788	13,261	13,037	10,963	8,059	10,467	21,4	953,025	24,581	2260,95	0	204,102	204,102	99,726	0	0	0	0	0	0	0
12:22:55	-387,28	2277,916	13,115	12,89	10,949	8,019	10,419	21,4	953,025	24,581	2260,967	0	204,102	204,102	99,726	0	0	0	0	0	0	0
12:22:55	-387,133	2274,044	12,968	12,744	10,935	7,979	10,371	21,4	953,025	24,581	2260,98	0	204,102	204,102	99,726	0	0	0	0	0	0	0
12:22:55	-295,874	2271,086	12,92	12,744	10,921	7,949	10,324	21,4	953,025	24,581	2260,99	0	204,102	204,102	99,726	0	0	0	0	0	0	0
12:22:55	-332,592	2267,76	12,92	12,744	10,902	7,915	10,276	21,4	953,025	24,581	2260,997	0	204,102	204,102	99,726	0	0	0	0	0	0	0
12:22:55	-249,731	2265,262	12,92	12,744	10,888	7,889	10,23	21,4	953,025	24,581	2261,001	0	204,102	204,102	99,726	0	0	0	0	0	0	0
12:22:55	-285,473	2262,408	12,968	12,744	10,869	7,859	10,183	21,4	953,025	24,581	2261,002	0	204,102	204,102	99,726	0	0	0	0	0	0	0
12:22:55	-192,138	2260,486	13,115	12,841	10,85	7,84	10,137	21,4	953,025	24,581	2260,486	0	204,102	204,102	99,726	0	0	0	0	0	0	0
12:22:55	-286,645	2257,62	13,164	12,988	10,831	7,81	10,092	21,4	953,025	24,581	2257,62	0	204,102	204,102	99,726	0	0	0	0	0	0	0
12:22:55	-239,526	2255,224	13,261	13,037	10,812	7,785	10,046	21,4	953,025	24,581	2255,224	0	204,102	204,102	99,726	0	0	0	0	0	0	0
12:22:55	-419,506	2251,029	13,164	12,89	10,794	7,742	10,001	21,4	953,025	24,581	2251,029	0	204,102	204,102	99,726	0	0	0	0	0	0	0
12:22:55	-293,481	2248,095	13,115	12,841	10,78	7,712	9,956	21,2	953,025	24,581	2248,095	0	204,102	204,102	99,726	0	0	0	0	0	0	0
12:22:55	-336,474	2244,73	13,017	12,841	10,766	7,677	9,912	21,2	953,025	24,581	2244,73	0	204,102	204,102	99,726	0	0	0	0	0	0	0
12:22:55	-264,282	2242,087	12,92	12,744	10,756	7,65	9,867	21,2	953,025	24,581	2242,087	0	204,102	204,102	99,726	0	0	0	0	0	0	0
12:22:55	-378,955	2238,297	12,773	12,549	10,742	7,611	9,823	21,2	953,025	24,581	2238,297	0	204,102	204,102	99,726	0	0	0	0	0	0	0
12:22:55	-309,96	2235,198	12,627	12,451	10,733	7,579	9,779	21,2	953,025	24,581	2235,198	0	204,102	204,102	99,726	0	0	0	0	0	0	0
12:22:55	-382,104	2231,377	12,48	12,256	10,719	7,539	9,735	21,2	953,025	24,581	2231,377	0	204,102	204,102	99,726	0	0	0	0	0	0	0
12:22:55	-214,477	2229,232	12,529	12,256	10,704	7,517	9,692	21,2	953,025	24,581	2229,232	0	204,102	204,102	99,726	0	0	0	0	0	0	0
12:22:55	-318,359	2226,048	12,529	12,256	10,686	7,485	9,648	21,2	953,025	24,581	2226,048	0	204,102	204,102	99,726	0	0	0	0	0	0	0
12:22:55	-162,304	2224,425	12,627	12,451	10,672	7,468	9,606	21,2	953,025	24,581	2224,425	0	204,102	204,102	99,726	0	0	0	0	0	0	0
12:22:55	-335,888	2221,067	12,529	12,256	10,658	7,433	9,563	21,2	953,025	24,581	2221,067	0	204,102	204,102	99,726	0	0	0	0	0	0	0
12:22:55	-275,024	2218,316	12,48	12,451	10,645	7,405	9,521	21,2	953,025	24,581	2218,316	0	202,436	202,436	99,719	0	0	0	0	0	0	0
12:22:55	-219,14	2216,125	12,431	12,158	10,635	7,382	9,479	21,2	953,025	24,581	2216,125	0	202,436	202,436	99,719	0	0	0	0	0	0	0
12:22:55	-310,693	2213,018	12,285	12,06	10,625	7,35	9,437	21,2	953,025	24,581	2213,018	0	202,436	202,436	99,719	0	0	0	0	0	0	0
12:22:55	-358,935	2209,429	12,138	11,914	10,613	7,313	9,395	21,2	953,025	24,581	2209,429	0	202,436	202,436	99,719	0	0	0	0	0	0	0
12:22:56	-171,118	2207,717	12,138	11,816	10,603	7,296	9,354	21,2	953,025	24,581	2207,717	0	202,436	202,436	99,719	0	0	0	0	0	0	0
12:22:56	-207,983	2205,638	12,187	11,914	10,588	7,274	9,313	21,2	953,025	24,581	2205,638	0	202,436	202,436	99,719	0	0	0	0	0	0	0
12:22:56	-239,819	2203,239	12,187	11,914	10,575	7,249	9,273	21,2	953,025	24,581	2203,239	0	202,436	202,436	99,719	0	0	0	0	0	0	0
12:22:56	-215,136	2201,088	12,285	11,963	10,557	7,227	9,233	21,2	953,025	24,581	2201,088	0	202,436	202,436	99,719	0	0	0	0	0	0	0
12:22:56	-201,562	2199,072	12,334	12,06	10,543	7,206	9,193	21,2	953,025	24,581	2199,072	0	202,436	202,436	99,719	0	0	0	0	0	0	0
12:22:56	-308,325	2195,989	12,285	11,963	10,528	7,175	9,154	21,2	953,025	24,581	2195,989	0	202,436	202,436	99,719	0	0	0	0	0	0	0
12:22:56	-245,141	2193,538	12,285	11,963	10,515	7,149	9,114	21,2	953,025	24,581	2193,538	0	202,436	202,436	99,719	0	0	0	0	0	0	0
12:22:56	-320,532	2190,332	12,187	11,963	10,502	7,116	9,075	21,2	953,025	24,581	2190,332	0	202,436	202,436	99,719	0	0	0	0	0	0	0
12:22:56	-223,12	2188,101	12,138	11,963	10,492	7,093	9,036	21,2	953,025	24,581	2188,101	0	202,436	202,436	99,719	0	0	0	0	0	0	0
12:22:56	-345,654	2184,645	11,992	11,816	10,48	7,058	8,997	21,2	953,025	24,581	2184,645	0	202,436	202,436	99,719	0	0	0	0	0	0	0
12:22:56	-297,265	2181,672	11,845	11,718	10,471	7,027	8,959	21,2	953,025	24,581	2181,672	0	202,436	202,436	99,719	0	0	0	0	0	0	0
12:22:56	-268,676	2178,985	11,748	11,572	10,461	6,999	8,92	21,2	953,025	24,581	2178,985	0	202,436	202,436	99,719	0	0	0	0	0	0	0
12:22:56	-88,256	2178,103	11,845	11,621	10,45	6,99	8,882	21,2	953,025	24,581	2178,103	0	202,436	202,436	99,719	0	0	0	0	0	0	0
12:22:56	-220,385	2175,899	11,845	11,621	10,438	6,968	8,845	21,2	953,025	24,581	2175,899	0	202,436	202,436	99,719	0	0	0	0	0	0	0
12:22:56	-310,693	2172,792	11,748	11,572	10,425	6,936	8,808	21,2	953,025	24,581	2172,792	0	202,436	202,436	99,719	0	0	0	0	0	0	0
12:22:56	-159,057	2171,201	11,748	11,621	10,416	6,919	8,77	21,2	953,025	24,581	2171,201	0	202,436	202,436	99,719	0	0	0	0	0	0	0
12:22:56	-268,53	2168,516	11,65	11,621	10,406	6,891	8,734	21,2	953,025	24,581	2168,516	0	202,436	202,436	99,719	0	0	0	0	0	0	0
12:22:56	33,715	2168,853	11,943	11,621	10,393	6,895	8,698	21,2	953,025	24,581	2168,516	0	202,436	202,436	99,719	0	0	0	0	0	0	0
12:22:56	-382,226	2165,031	11,748	11,621	10,381	6,855	8,661	21,2	953,025	24,581	2165,031	0	202,436	202,436	99,719	0	0	0	0	0	0	0
12:22:56	-251,391	2162,517	11,65	11,523	10,372	6,83	8,626	21,2	953,025	24,581	2162,517	0	202,436	202,436	99,719	0	0	0	0	0	0	0
12:22:56	-204,565	2160,471	11,601	11,523	10,363	6,808	8,59	21,2	953,025	24,581	2160,471	0	202,436	202,436	99,719	0	0	0	0	0	0	0
12:22:56	-159,057	2158,881	11,601	11,523	10,354	6,792	8,555	21,2	953,025	24,581	2158,881	0	202,436	202,436	99,719	0	0	0	0	0	0	0
12:22:56	-270,629	2156,174	11,504	11,425	10,344	6,764	8,52	21,2	953,025	24,581	2156,174	0	202,436	202,436	99,719	0	0	0	0	0	0	0
12:22:56	-160,083	2154,574	11,504	11,425	10,335	6,748	8,485	21,2	953,025	24,581	2154,574	0	202,436	202,436	99,719	0	0	0	0	0	0	0
12:22:56	-206,811	2152,505	11,455	11,377	10,326	6,726	8,45	21,2	953,025	24,581	2152,505	0	202,436	202,436	99,719	0	0	0	0	0	0	0
12:22:56	-216,918	2150,336	11,308	11,23	10,321	6,704	8,416	21,2	953,025	24,581	2150,336	0	202,436	202,436	99,719	0	0	0	0	0	0	0
12:22:56	-172,387	2148,612	11,259	11,181	10,314	6,686	8,382	21,2	953,025	24,581	2148,612	0	202,436	202,436	99,719	0	0	0	0	0	0	0
12:22:56	-234,082	2146,272	11,113	11,084	10,308	6,662	8,348	21,2	953,025	24,581	2146,272	0	202,436	202,436	99,719	0	0	0	0	0	0	0
12:22:56	-146,093	2144,811	11,113	11,084	10,3	6,647	8,315	21,2	953,025	24,581	2144,811	0	202,436	202,436	99,719	0	0	0	0	0	0	0
12:22:56	-98,95	2143,821	11,113	11,084	10,294	6,637	8,282	21,2	953,025	24,581	2143,821	0	202,436	202,436	99,719	0	0	0	0	0	0	0
12:22:56	-221,801	2141,603	11,015	11,035	10,287	6,614	8,249	21,2	953,025	24,581	2141,603	0	202,436	202,436	99,719	0	0	0	0	0	0	0
12:22:56	-97,827	2140,625	11,015	10,937	10,281	6,604	8,217	21,2	953,025	24,581	2140,625	0	202,436	202,436	99,719	0	0	0	0	0	0	0
12:22:56	-224,096	2138,384	10,918	10,888	10,274	6,581	8,185	21,2	953,025	24,581	2138,384	0	202,436	202,436	99,719	0	0	0	0	0	0	0
12:22:56	-97,68	2137,407	10,918	10,84	10,268	6,571	8,153	21,2	953,025	24,581	2137,407	0	202,436	202,436	99,719	0	0	0	0	0	0	0
12:22:56	-159,57	2135,811	10,82	10,84	10,264	6,554	8,122	21,2	953,025	24,581	2135,811	0	202,436	202,436	99,719	0	0	0	0	0	0	0
12:22:56	-129,174	2134,52	10,771	10,742	10,26	6,541	8,091	21,2	953,025	24,581	2134,52	0	202,436	202,436	99,719	0	0	0	0	0	0	0
12:22:56	-151,318	2133,006	10,771	10,742	10,251	6,525	8,06	21,2	953,025	24,581	2133,006	0	202,436	202,436	99,719	0	0	0	0	0	0	0
12:22:56	-52,49	2132,482	10,82	10,84	10,245	6,52	8,03	21,2	953,025	24,581	2132,482	0	202,436	202,436	99,719	0	0	0	0	0	0	0
12:22:56	-139,501	2131,087	10,82	10,84	10,238	6,506	8	21,2	953,025	24,581	2131,087	0	202,436	202,436	99,719	0	0	0	0	0	0	0
12:22:56	-83,789	2130,249	10,82	10,84	10,233	6,497	7,971	21,2	953,025	24,581	2130,249	0	202,436	202,436	99,719	0	0	0	0	0	0	0
12:22:56	-116,259	2129,086	10,771	10,742	10,229	6,485	7,942	21,2	953,025	24,581	2129,086	0	202,436	202,436	99,719	0	0	0	0	0	0	0
12:22:56	-175,561	2127,33	10,673	10,693	10,224	6,467	7,913	21,2	953,025	24,581	2127,33	0	202,436	202,436	99,719	0	0	0	0	0	0	0
12:22:56	5,932	2127,39	10,771	10,742	10,219	6,467	7,884	21,2	953,025	24,581	2127,331	0	202,436	202,436	99,719	0	0	0	0	0	0	0
12:22:56	-162,695	2125,763	10,673	10,742	10,215	6,451	7,856	21,2	953,025	24,581	2125,763	0	202,436	202,436	99,719	0	0	0	0	0	0	0
12:22:56	-26,904	2125,494	10,673	10,693	10,213	6,448	7,829	21,2	953,025	24,581	2125,494	0	202,436	202,436	99,719	0	0	0	0	0	0	0
12:22:56	-117,285	2124,321	10,625	10,742	10,209	6,436	7,801	21,2	953,025	24,581	2124,321	0	202,436	202,436	99,719	0	0	0	0	0	0	0
12:22:56	-73,022	2123,591	10,625	10,595	10,205	6,428	7,774	21,2	953,025	24,581	2123,591	0	202,436	202,436	99,719	0	0	0	0	0	0	0
12:22:56	-104,541	2122,545	10,527	10,547	10,204	6,417	7,748	21,2	953,025	24,581	2122,545	0	202,436	202,436	99,719	0	0	0	0	0	0	0
12:22:56	-105,468	2121,491	10,478	10,4	10,201	6,407	7,722	21,2	953,025	24,581	2121,491	0	202,436	202,436	99,719	0	0	0	0	0	0	0
12:22:56	-57,104	2120,92	10,429	10,4	10,2	6,401	7,696	21,2	953,025	24,581	2120,92	0	202,436	202,436	99,719	0	0	0	0	0	0	0
12:22:56	-27,709	2120,642	10,478	10,4	10,196	6,398	7,67	21,2	953,025	24,581	2120,642	0	202,436	202,436	99,719	0	0	0	0	0	0	0
12:22:56	-87,06	2119,772	10,478	10,498	10,191	6,389	7,645	21,2	953,025	24,581	2119,772	0	202,436	202,436	99,719	0	0	0	0	0	0	0
12:22:56	-85,839	2118,913	10,478	10,547	10,186	6,38	7,62	21,2	953,025	24,581	2118,913	0	202,436	202,436	99,719	0	0	0	0	0	0	0
12:22:56	61,84	2119,532	10,625	10,595	10,182	6,386	7,596	21,2	953,025	24,581	2118,914	0	202,436	202,436	99,719	0	0	0	0	0	0	0
12:22:56	-86,938	2118,662	10,625	10,595	10,177	6,377	7,572	21,2	953,025	24,581	2118,662	0	202,436	202,436	99,719	0	0	0	0	0	0	0
12:22:56	-76,367	2117,899	10,625	10,595	10,173	6,37	7,549	21,2	953,025	24,581	2117,899	0	202,436	202,436	99,719	0	0	0	0	0	0	0
12:22:56	-102,343	2116,875	10,527	10,547	10,172	6,359	7,525	21,2	953,025	24,581	2116,875	0	202,436	202,436	99,719	0	0	0	0	0	0	0
12:22:56	-109,667	2115,779	10,478	10,498	10,169	6,348	7,502	21,2	953,025	24,581	2115,779	0	202,436	202,436	99,719	0	0	0	0	0	0	0
12:22:56	-10,742	2115,671	10,478	10,498	10,168	6,347	7,48	21,2	953,025	24,581	2115,671	0	202,436	202,436	99,719	0	0	0	0	0	0	0
12:22:56	-76,123	2114,91	10,478	10,498	10,164	6,339	7,457	21,2	953,025	24,581	2114,91	0	202,436	202,436	99,719	0	0	0	0	0	0	0
12:22:56	-147,778	2113,432	10,332	10,4	10,163	6,324	7,435	21,2	953,025	24,581	2113,432	0	202,436	202,436	99,719	0	0	0	0	0	0	0
12:22:56	-65,454	2112,778	10,332	10,351	10,159	6,317	7,413	21,2	953,025	24,581	2112,778	0	202,436	202,436	99,719	0	0	0	0	0	0	0
12:22:56	-57,031	2112,207	10,283	10,302	10,159	6,311	7,391	21,2	953,025	24,581	2112,207	0	202,436	202,436	99,719	0	0	0	0	0	0	0
12:22:56	-76,147	2111,446	10,283	10,351	10,154	6,303	7,37	21,2	953,025	24,581	2111,446	0	202,436	202,436	99,719	0	0	0	0	0	0	0
12:22:56	-90,502	2110,541	10,185	10,205	10,154	6,294	7,349	21,2	953,025	24,581	2110,541	0	202,436	202,436	99,719	0	0	0	0	0	0	0
12:22:56	-77,368	2109,767	10,185	10,205	10,15	6,286	7,328	21,2	953,025	24,581	2109,767	0	202,436	202,436	99,719	0	0	0	0	0	0	0
12:22:56	67,968	2110,447	10,283	10,351	10,149	6,293	7,308	21,2	953,025	24,581	2109,768	0	202,436	202,436	99,719	0	0	0	0	0	0	0
12:22:56	-65,405	2109,793	10,283	10,351	10,145	6,286	7,288	21,2	953,025	24,581	2109,768	0	202,436	202,436	99,719	0	0	0	0	0	0	0
12:22:56	-101,22	2108,781	10,185	10,205	10,144	6,276	7,268	21,2	953,025	24,581	2108,781	0	202,436	202,436	99,719	0	0	0	0	0	0	0
12:22:56	0	2108,781	10,185	10,205	10,144	6,276	7,248	21,2	953,025	24,581	2108,781	0	202,436	202,436	99,719	0	0	0	0	0	0	0
12:22:56	-79,516	2107,985	10,185	10,302	10,14	6,267	7,229	21,2	953,025	24,581	2107,985	0	202,436	202,436	99,719	0	0	0	0	0	0	0
12:22:56	12,06	2108,106	10,283	10,351	10,135	6,269	7,21	21,2	953,025	24,581	2107,985	0	202,436	202,436	99,719	0	0	0	0	0	0	0
12:22:56	46,679	2108,573	10,429	10,498	10,13	6,273	7,192	21,2	953,025	24,581	2107,986	0	202,436	202,436	99,719	0	0	0	0	0	0	0
12:22:56	34,521	2108,918	10,478	10,498	10,13	6,277	7,174	21,2	953,025	24,581	2107,987	0	202,436	202,436	99,719	0	0	0	0	0	0	0
12:22:56	-77,392	2108,144	10,478	10,547	10,125	6,269	7,156	21,2	953,025	24,581	2107,987	0	202,436	202,436	99,719	0	0	0	0	0	0	0
12:22:56	-23,364	2107,911	10,527	10,547	10,121	6,267	7,139	21,2	953,025	24,581	2107,911	0	202,436	202,436	99,719	0	0	0	0	0	0	0
12:22:56	-79,516	2107,115	10,527	10,547	10,117	6,258	7,122	21,2	953,025	24,581	2107,115	0	202,436	202,436	99,719	0	0	0	0	0	0	0
12:22:56	-90,478	2106,211	10,429	10,498	10,117	6,249	7,105	21,2	953,025	24,581	2106,211	0	202,436	202,436	99,719	0	0	0	0	0	0	0
12:22:56	-90,429	2105,306	10,332	10,351	10,117	6,24	7,088	21,2	953,025	24,581	2105,306	0	202,436	202,436	99,719	0	0	0	0	0	0	0
12:22:56	0	2105,306	10,332	10,302	10,117	6,24	7,071	21,2	953,025	24,581	2105,306	0	202,436	202,436	99,719	0	0	0	0	0	0	0
12:22:56	-54,907	2104,757	10,283	10,205	10,116	6,234	7,055	21,2	953,025	24,581	2104,757	0	202,436	202,436	99,719	0	0	0	0	0	0	0
12:22:56	-90,405	2103,853	10,185	10,058	10,116	6,225	7,038	21,2	953,025	24,581	2103,853	0	202,436	202,436	99,719	0	0	0	0	0	0	0
12:22:56	-70,874	2103,144	10,185	10,156	10,112	6,217	7,022	21,2	953,025	24,581	2103,144	0	202,436	202,436	99,719	0	0	0	0	0	0	0
12:22:56	-45,214	2102,692	10,136	10,058	10,112	6,213	7,006	21,2	953,025	24,581	2102,692	0	202,436	202,436	99,719	0	0	0	0	0	0	0
12:22:56	-9,692	2102,595	10,136	10,009	10,112	6,212	6,991	21,2	953,025	24,581	2102,595	0	202,436	202,436	99,719	0	0	0	0	0	0	0
12:22:56	-70,849	2101,887	10,136	10,058	10,108	6,205	6,975	21,2	953,025	24,581	2101,887	0	202,436	202,436	99,719	0	0	0	0	0	0	0
12:22:56	-9,521	2101,792	10,136	10,058	10,107	6,204	6,96	21	953,025	24,581	2101,792	0	202,436	202,436	99,719	0	0	0	0	0	0	0
12:22:56	55,053	2102,342	10,283	10,156	10,102	6,209	6,945	21	953,025	24,581	2101,792	0	202,436	202,436	99,719	0	0	0	0	0	0	0
12:22:56	-90,38	2101,438	10,185	10,058	10,102	6,2	6,931	21	953,025	24,581	2101,438	0	202,436	202,436	99,719	0	0	0	0	0	0	0
12:22:56	8,789	2101,526	10,283	10,205	10,098	6,201	6,917	21	953,025	24,581	2101,438	0	202,436	202,436	99,719	0	0	0	0	0	0	0
12:22:56	-80,541	2100,721	10,283	10,302	10,093	6,193	6,902	21	953,025	24,581	2100,721	0	202,436	202,436	99,719	0	0	0	0	0	0	0
12:22:56	0	2100,721	10,283	10,205	10,093	6,193	6,888	21	953,025	24,581	2100,721	0	202,436	202,436	99,719	0	0	0	0	0	0	0
12:22:56	-82,641	2099,894	10,283	10,205	10,089	6,184	6,875	21	953,025	24,581	2099,894	0	202,436	202,436	99,719	0	0	0	0	0	0	0
12:22:56	0	2099,894	10,283	10,205	10,089	6,184	6,861	21	953,025	24,581	2099,895	0	202,436	202,436	99,719	0	0	0	0	0	0	0
12:22:56	-99,023	2098,904	10,185	10,156	10,088	6,174	6,848	21	953,025	24,581	2098,904	0	202,436	202,436	99,719	0	0	0	0	0	0	0
12:22:56	17,382	2099,078	10,283	10,156	10,084	6,176	6,834	21	953,025	24,581	2098,904	0	202,436	202,436	99,719	0	0	0	0	0	0	0
12:22:56	-90,356	2098,174	10,185	10,156	10,084	6,166	6,821	21	953,025	24,581	2098,174	0	201,074	201,074	99,714	0	0	0	0	0	0	0
12:22:56	-45,214	2097,722	10,136	10,058	10,084	6,162	6,808	21	953,025	24,581	2097,722	0	201,074	201,074	99,714	0	0	0	0	0	0	0
12:22:56	-8,593	2097,636	10,136	10,156	10,083	6,161	6,796	21	953,025	24,581	2097,636	0	201,074	201,074	99,714	0	0	0	0	0	0	0
12:22:56	-90,356	2096,733	10,039	10,058	10,083	6,151	6,783	21	953,025	24,581	2096,733	0	201,074	201,074	99,714	0	0	0	0	0	0	0
12:22:56	0	2096,733	10,039	10,009	10,083	6,151	6,771	21	953,025	24,581	2096,733	0	201,074	201,074	99,714	0	0	0	0	0	0	0
12:22:57	-73,999	2095,993	10,039	10,058	10,079	6,144	6,758	21	953,025	24,581	2095,993	0	201,074	201,074	99,714	0	0	0	0	0	0	0
12:22:57	90,332	2096,896	10,136	10,156	10,079	6,153	6,746	21	953,025	24,581	2095,993	0	201,074	201,074	99,714	0	0	0	0	0	0	0
12:22:57	-100,024	2095,896	10,039	10,058	10,079	6,143	6,735	21	953,025	24,581	2095,896	0	201,074	201,074	99,714	0	0	0	0	0	0	0
12:22:57	-73,999	2095,156	10,039	10,058	10,074	6,135	6,723	21	953,025	24,581	2095,156	0	201,074	201,074	99,714	0	0	0	0	0	0	0
12:22:57	0	2095,156	10,039	10,058	10,074	6,135	6,711	21	953,025	24,581	2095,156	0	201,074	201,074	99,714	0	0	0	0	0	0	0
12:22:57	-53,784	2094,618	9,99	10,058	10,074	6,13	6,7	21	953,025	24,581	2094,618	0	201,074	201,074	99,714	0	0	0	0	0	0	0
12:22:57	135,473	2095,973	10,136	10,156	10,074	6,144	6,689	21	953,025	24,581	2094,619	0	201,074	201,074	99,714	0	0	0	0	0	0	0
12:22:57	-172,949	2094,243	10,039	10,009	10,069	6,126	6,678	21	953,025	24,581	2094,243	0	201,074	201,074	99,714	0	0	0	0	0	0	0
12:22:57	-74,023	2093,503	10,039	10,009	10,065	6,118	6,667	21	953,025	24,581	2093,503	0	201,074	201,074	99,714	0	0	0	0	0	0	0
12:22:57	81,86	2094,322	10,136	10,058	10,065	6,127	6,656	21	953,025	24,581	2093,504	0	201,074	201,074	99,714	0	0	0	0	0	0	0
12:22:57	45,166	2094,773	10,185	10,156	10,065	6,131	6,646	21	953,025	24,581	2093,505	0	201,074	201,074	99,714	0	0	0	0	0	0	0
12:22:57	-120,41	2093,569	10,136	10,156	10,06	6,119	6,636	21	953,025	24,581	2093,505	0	201,074	201,074	99,714	0	0	0	0	0	0	0
12:22:57	-7,373	2093,495	10,136	10,009	10,06	6,118	6,626	21	953,025	24,581	2093,495	0	201,074	201,074	99,714	0	0	0	0	0	0	0
12:22:57	-90,307	2092,592	10,039	10,009	10,06	6,109	6,616	21	953,025	24,581	2092,592	0	201,074	201,074	99,714	0	0	0	0	0	0	0
12:22:57	90,307	2093,495	10,136	10,009	10,06	6,118	6,606	21	953,025	24,581	2092,593	0	201,074	201,074	99,714	0	0	0	0	0	0	0
12:22:57	-77,416	2092,721	10,136	10,009	10,055	6,11	6,596	21	953,025	24,581	2092,593	0	201,074	201,074	99,714	0	0	0	0	0	0	0
12:22:57	-7,543	2092,646	10,136	10,009	10,055	6,109	6,586	21	953,025	24,581	2092,593	0	201,074	201,074	99,714	0	0	0	0	0	0	0
12:22:57	-90,283	2091,743	10,039	10,058	10,055	6,1	6,577	21	953,025	24,581	2091,743	0	201,074	201,074	99,714	0	0	0	0	0	0	0
12:22:57	135,424	2093,097	10,185	10,205	10,055	6,114	6,568	21	953,025	24,581	2091,744	0	201,074	201,074	99,714	0	0	0	0	0	0	0
12:22:57	-121,289	2091,884	10,136	10,156	10,051	6,101	6,559	21	953,025	24,581	2091,744	0	201,074	201,074	99,714	0	0	0	0	0	0	0
12:22:57	-7,543	2091,809	10,136	10,058	10,05	6,101	6,55	21	953,025	24,581	2091,744	0	201,074	201,074	99,714	0	0	0	0	0	0	0
12:22:57	-90,283	2090,906	10,039	10,058	10,05	6,091	6,541	21	953,025	24,581	2090,906	0	201,074	201,074	99,714	0	0	0	0	0	0	0
12:22:57	0	2090,906	10,039	10,058	10,05	6,091	6,532	21	953,025	24,581	2090,906	0	201,074	201,074	99,714	0	0	0	0	0	0	0
12:22:57	0	2090,906	10,039	10,156	10,05	6,091	6,523	21	953,025	24,581	2090,906	0	201,074	201,074	99,714	0	0	0	0	0	0	0
12:22:57	-77,221	2090,134	10,039	10,058	10,046	6,083	6,515	21	953,025	24,581	2090,134	0	201,074	201,074	99,714	0	0	0	0	0	0	0
12:22:57	0	2090,134	10,039	10,058	10,046	6,083	6,506	21	953,025	24,581	2090,134	0	201,074	201,074	99,714	0	0	0	0	0	0	0
12:22:57	-7,568	2090,058	10,039	10,009	10,045	6,083	6,498	21	953,025	24,581	2090,058	0	201,074	201,074	99,714	0	0	0	0	0	0	0
12:22:57	-45,117	2089,607	9,99	9,961	10,045	6,078	6,49	21	953,025	24,581	2089,607	0	201,074	201,074	99,714	0	0	0	0	0	0	0
12:22:57	-77,197	2088,835	9,99	9,961	10,041	6,07	6,481	21	953,025	24,581	2088,835	0	201,074	201,074	99,714	0	0	0	0	0	0	0
12:22:57	45,117	2089,286	10,039	10,009	10,041	6,075	6,473	21	953,025	24,581	2088,836	0	201,074	201,074	99,714	0	0	0	0	0	0	0
12:22:57	0	2089,286	10,039	9,961	10,041	6,075	6,466	21	953,025	24,581	2088,836	0	201,074	201,074	99,714	0	0	0	0	0	0	0
12:22:57	-51,635	2088,77	9,99	9,863	10,041	6,069	6,458	21	953,025	24,581	2088,77	0	201,074	201,074	99,714	0	0	0	0	0	0	0
12:22:57	45,117	2089,221	10,039	10,009	10,041	6,074	6,45	21	953,025	24,581	2088,77	0	201,074	201,074	99,714	0	0	0	0	0	0	0
12:22:57	-122,29	2087,998	9,99	10,009	10,036	6,061	6,443	21	953,025	24,581	2087,998	0	201,074	201,074	99,714	0	0	0	0	0	0	0
12:22:57	0	2087,998	9,99	9,961	10,036	6,061	6,435	21	953,025	24,581	2087,998	0	201,074	201,074	99,714	0	0	0	0	0	0	0
12:22:57	0	2087,998	9,99	9,961	10,036	6,061	6,428	21	953,025	24,581	2087,998	0	201,074	201,074	99,714	0	0	0	0	0	0	0
12:22:57	0	2087,998	9,99	9,961	10,036	6,061	6,421	21	953,025	24,581	2087,998	0	201,074	201,074	99,714	0	0	0	0	0	0	0
12:22:57	-45,117	2087,547	9,941	9,961	10,036	6,057	6,414	21	953,025	24,581	2087,547	0	201,074	201,074	99,714	0	0	0	0	0	0	0
12:22:57	-6,518	2087,482	9,941	9,863	10,036	6,056	6,407	21	953,025	24,581	2087,482	0	201,074	201,074	99,714	0	0	0	0	0	0	0
12:22:57	-79,467	2086,687	9,941	9,961	10,031	6,048	6,4	21	953,025	24,581	2086,687	0	201,074	201,074	99,714	0	0	0	0	0	0	0
12:22:57	45,141	2087,138	9,99	10,009	10,031	6,052	6,393	21	953,025	24,581	2086,688	0	201,074	201,074	99,714	0	0	0	0	0	0	0
12:22:57	0	2087,138	9,99	9,961	10,031	6,052	6,386	21	953,025	24,581	2086,688	0	201,074	201,074	99,714	0	0	0	0	0	0	0
12:22:57	-123,388	2085,905	9,941	9,863	10,027	6,04	6,379	21	953,025	24,581	2085,905	0	201,074	201,074	99,714	0	0	0	0	0	0	0
12:22:57	83,74	2086,742	10,039	10,058	10,027	6,048	6,373	21	953,025	24,581	2085,905	0	201,074	201,074	99,714	0	0	0	0	0	0	0
12:22:57	-45,117	2086,291	9,99	10,009	10,027	6,044	6,366	21	953,025	24,581	2085,906	0	201,074	201,074	99,714	0	0	0	0	0	0	0
12:22:57	0	2086,291	9,99	9,961	10,027	6,044	6,36	21	953,025	24,581	2085,906	0	201,074	201,074	99,714	0	0	0	0	0	0	0
12:22:57	-124,56	2085,045	9,941	9,814	10,022	6,031	6,354	21	953,025	24,581	2085,045	0	201,074	201,074	99,714	0	0	0	0	0	0	0
12:22:57	-5,297	2084,992	9,941	9,863	10,022	6,03	6,347	21	953,025	24,581	2084,992	0	201,074	201,074	99,714	0	0	0	0	0	0	0
12:22:57	0	2084,992	9,941	9,961	10,022	6,03	6,341	21	953,025	24,581	2084,992	0	201,074	201,074	99,714	0	0	0	0	0	0	0
12:22:57	0	2084,992	9,941	9,863	10,022	6,03	6,335	21	953,025	24,581	2084,992	0	201,074	201,074	99,714	0	0	0	0	0	0	0
12:22:57	0	2084,992	9,941	9,863	10,022	6,03	6,329	21	953,025	24,581	2084,992	0	201,074	201,074	99,714	0	0	0	0	0	0	0
12:22:57	-170,727	2083,285	9,843	9,814	10,017	6,013	6,323	21	953,025	24,581	2083,285	0	201,074	201,074	99,714	0	0	0	0	0	0	0
12:22:57	-45,092	2082,834	9,795	9,668	10,017	6,008	6,317	21	953,025	24,581	2082,834	0	201,074	201,074	99,714	0	0	0	0	0	0	0
12:22:57	130,029	2084,134	9,941	9,814	10,017	6,022	6,311	21	953,025	24,581	2082,835	0	201,074	201,074	99,714	0	0	0	0	0	0	0
12:22:57	-34,375	2083,791	9,99	9,961	10,012	6,018	6,305	21	953,025	24,581	2082,836	0	201,074	201,074	99,714	0	0	0	0	0	0	0
12:22:57	0	2083,791	9,99	9,863	10,012	6,018	6,299	21	953,025	24,581	2082,837	0	201,074	201,074	99,714	0	0	0	0	0	0	0
12:22:57	-45,092	2083,34	9,941	9,961	10,012	6,013	6,294	21	953,025	24,581	2082,838	0	201,074	201,074	99,714	0	0	0	0	0	0	0
12:22:57	0	2083,34	9,941	9,863	10,012	6,013	6,288	21	953,025	24,581	2082,838	0	201,074	201,074	99,714	0	0	0	0	0	0	0
12:22:57	0	2083,34	9,941	9,961	10,012	6,013	6,283	21	953,025	24,581	2082,839	0	201,074	201,074	99,714	0	0	0	0	0	0	0
12:22:57	-35,424	2082,985	9,99	10,009	10,008	6,01	6,278	21	953,025	24,581	2082,839	0	201,074	201,074	99,714	0	0	0	0	0	0	0
12:22:57	39,819	2083,384	10,039	10,058	10,008	6,014	6,272	21	953,025	24,581	2082,839	0	201,074	201,074	99,714	0	0	0	0	0	0	0
12:22:57	0	2083,384	10,039	10,009	10,008	6,014	6,267	21	953,025	24,581	2082,84	0	201,074	201,074	99,714	0	0	0	0	0	0	0
12:22:57	-45,092	2082,933	9,99	10,009	10,008	6,009	6,262	21	953,025	24,581	2082,84	0	201,074	201,074	99,714	0	0	0	0	0	0	0
12:22:57	-80,517	2082,127	9,99	10,009	10,003	6,001	6,257	21	953,025	24,581	2082,127	0	201,074	201,074	99,714	0	0	0	0	0	0	0
12:22:57	-45,092	2081,677	9,941	9,863	10,003	5,996	6,252	21	953,025	24,581	2081,677	0	201,074	201,074	99,714	0	0	0	0	0	0	0
12:22:57	0	2081,677	9,941	9,863	10,003	5,996	6,247	21	953,025	24,581	2081,677	0	201,074	201,074	99,714	0	0	0	0	0	0	0
12:22:57	-90,185	2080,775	9,843	9,814	10,003	5,987	6,242	21	953,025	24,581	2080,775	0	201,074	201,074	99,714	0	0	0	0	0	0	0
12:22:57	90,185	2081,677	9,941	9,961	10,003	5,996	6,237	21	953,025	24,581	2080,775	0	201,074	201,074	99,714	0	0	0	0	0	0	0
12:22:57	45,092	2082,127	9,99	9,863	10,003	6,001	6,232	21	953,025	24,581	2080,777	0	201,074	201,074	99,714	0	0	0	0	0	0	0
12:22:57	-50,561	2081,622	9,941	9,961	10,003	5,996	6,228	21	953,025	24,581	2080,778	0	201,074	201,074	99,714	0	0	0	0	0	0	0
12:22:57	-81,372	2080,808	9,941	9,961	9,998	5,987	6,223	21	953,025	24,581	2080,778	0	201,074	201,074	99,714	0	0	0	0	0	0	0
12:22:57	45,068	2081,259	9,99	9,961	9,998	5,992	6,219	21	953,025	24,581	2080,778	0	201,074	201,074	99,714	0	0	0	0	0	0	0
12:22:57	-45,068	2080,808	9,941	9,961	9,998	5,987	6,214	21	953,025	24,581	2080,778	0	201,074	201,074	99,714	0	0	0	0	0	0	0
12:22:57	0	2080,808	9,941	10,009	9,998	5,987	6,21	21	953,025	24,581	2080,778	0	201,074	201,074	99,714	0	0	0	0	0	0	0
12:22:57	0	2080,808	9,941	9,814	9,998	5,987	6,205	21	953,025	24,581	2080,778	0	201,074	201,074	99,714	0	0	0	0	0	0	0
12:22:57	0	2080,808	9,941	9,863	9,998	5,987	6,201	21	953,025	24,581	2080,778	0	201,074	201,074	99,714	0	0	0	0	0	0	0
12:22:57	0	2080,808	9,941	9,961	9,998	5,987	6,197	21	953,025	24,581	2080,778	0	201,074	201,074	99,714	0	0	0	0	0	0	0
12:22:57	-90,185	2079,906	9,843	9,863	9,998	5,978	6,192	21	953,025	24,581	2079,906	0	201,074	201,074	99,714	0	0	0	0	0	0	0
12:22:57	135,253	2081,259	9,99	10,009	9,998	5,992	6,189	21	953,025	24,581	2079,908	0	201,074	201,074	99,714	0	0	0	0	0	0	0
12:22:57	-45,068	2080,808	9,941	9,961	9,998	5,987	6,185	21	953,025	24,581	2079,908	0	201,074	201,074	99,714	0	0	0	0	0	0	0
12:22:57	45,068	2081,259	9,99	9,863	9,998	5,992	6,181	21	953,025	24,581	2079,91	0	201,074	201,074	99,714	0	0	0	0	0	0	0
12:22:57	0	2081,259	9,99	10,009	9,998	5,992	6,177	21	953,025	24,581	2079,911	0	201,074	201,074	99,714	0	0	0	0	0	0	0
12:22:57	0	2081,259	9,99	9,961	9,998	5,992	6,173	21	953,025	24,581	2079,913	0	201,074	201,074	99,714	0	0	0	0	0	0	0
12:22:57	0	2081,259	9,99	10,156	9,998	5,992	6,17	21	953,025	24,581	2079,914	0	201,074	201,074	99,714	0	0	0	0	0	0	0
12:22:57	0	2081,259	9,99	10,058	9,998	5,992	6,166	21	953,025	24,581	2079,915	0	201,074	201,074	99,714	0	0	0	0	0	0	0
12:22:57	-45,068	2080,808	9,941	9,961	9,998	5,987	6,163	21	951,595	24,581	2079,916	0	201,074	201,074	99,714	0	0	0	0	0	0	0
12:22:57	3,198	2080,84	9,941	9,863	9,998	5,988	6,159	21	951,595	24,581	2079,917	0	201,074	201,074	99,714	0	0	0	0	0	0	0
12:22:57	45,117	2081,291	9,99	9,961	9,998	5,992	6,156	21	951,595	24,581	2079,918	0	201,074	201,074	99,714	0	0	0	0	0	0	0
12:22:57	0	2081,291	9,99	9,961	9,998	5,992	6,153	21	951,595	24,581	2079,919	0	201,074	201,074	99,714	0	0	0	0	0	0	0
12:22:57	0	2081,291	9,99	9,961	9,998	5,992	6,15	21	951,595	24,581	2079,921	0	201,074	201,074	99,714	0	0	0	0	0	0	0
12:22:57	-45,117	2080,84	9,941	9,961	9,998	5,988	6,147	21	951,595	24,581	2079,922	0	201,074	201,074	99,714	0	0	0	0	0	0	0
12:22:57	45,117	2081,291	9,99	9,961	9,998	5,992	6,144	21	951,595	24,581	2079,923	0	201,074	201,074	99,714	0	0	0	0	0	0	0
12:22:57	0	2081,291	9,99	9,961	9,998	5,992	6,141	21	951,595	24,581	2079,924	0	201,074	201,074	99,714	0	0	0	0	0	0	0
12:22:57	0	2081,291	9,99	9,961	9,998	5,992	6,138	21	951,595	24,581	2079,926	0	201,074	201,074	99,714	0	0	0	0	0	0	0
12:22:57	0	2081,291	9,99	10,009	9,998	5,992	6,135	21	951,595	24,581	2079,927	0	201,074	201,074	99,714	0	0	0	0	0	0	0
12:22:57	45,092	2081,742	10,039	10,058	9,998	5,997	6,132	21	951,595	24,581	2079,929	0	200,47	200,47	99,711	0	0	0	0	0	0	0
12:22:57	-45,092	2081,291	9,99	9,961	9,998	5,992	6,129	21	951,595	24,581	2079,93	0	200,47	200,47	99,711	0	0	0	0	0	0	0
12:22:57	45,092	2081,742	10,039	10,058	9,998	5,997	6,127	21	951,595	24,581	2079,932	0	200,47	200,47	99,711	0	0	0	0	0	0	0
12:22:57	90,234	2082,645	10,136	10,058	9,998	6,006	6,124	21	951,595	24,581	2079,935	0	200,47	200,47	99,711	0	0	0	0	0	0	0
12:22:58	270,776	2085,352	10,429	10,498	9,998	6,034	6,123	21	951,595	24,581	2079,94	0	200,47	200,47	99,711	0	0	0	0	0	0	0
12:22:58	225,732	2087,61	10,673	10,84	9,998	6,057	6,121	21	951,595	24,581	2079,948	0	200,47	200,47	99,711	0	0	0	0	0	0	0
12:22:58	574,169	2093,351	11,113	11,425	10,008	6,117	6,121	21	951,595	24,581	2079,961	0	200,47	200,47	99,711	0	0	0	0	0	0	0
12:22:58	442,041	2097,772	11,406	11,767	10,017	6,162	6,122	21	951,595	24,581	2079,979	0	200,47	200,47	99,711	0	0	0	0	0	0	0
12:22:58	562,744	2103,399	11,65	12,109	10,036	6,22	6,124	21	951,595	24,581	2080,003	0	200,47	200,47	99,711	0	0	0	0	0	0	0
12:22:58	777,368	2111,173	12,041	12,695	10,06	6,3	6,127	21	951,595	24,581	2080,034	0	200,47	200,47	99,711	0	0	0	0	0	0	0
12:22:58	595,996	2117,133	12,138	13,037	10,089	6,362	6,132	21	951,595	24,581	2080,071	0	200,47	200,47	99,711	0	0	0	0	0	0	0
12:22:58	858,984	2125,723	12,285	13,183	10,13	6,45	6,138	21	951,595	24,581	2080,117	0	200,47	200,47	99,711	0	0	0	0	0	0	0
12:22:58	722,045	2132,943	12,334	13,379	10,168	6,525	6,146	21	951,595	24,581	2080,169	0	200,47	200,47	99,711	0	0	0	0	0	0	0
12:22:58	757,055	2140,514	12,285	13,33	10,213	6,603	6,155	21	951,595	24,581	2080,23	0	200,47	200,47	99,711	0	0	0	0	0	0	0
12:22:58	882,006	2149,334	12,431	13,72	10,256	6,694	6,165	21	951,595	24,581	2080,299	0	200,47	200,47	99,711	0	0	0	0	0	0	0
12:22:58	1098,999	2160,324	12,773	13,867	10,3	6,807	6,178	21	951,595	24,581	2080,379	0	200,47	200,47	99,711	0	0	0	0	0	0	0
12:22:58	1076,342	2171,087	13,164	14,599	10,34	6,918	6,192	21	951,595	24,581	2080,47	0	200,47	200,47	99,711	0	0	0	0	0	0	0
12:22:58	1159,057	2182,678	13,652	15,088	10,38	7,037	6,209	21	951,595	24,581	2080,572	0	200,47	200,47	99,711	0	0	0	0	0	0	0
12:22:58	1129,345	2193,971	14,092	15,674	10,421	7,154	6,228	21	951,595	24,581	2080,685	0	200,47	200,47	99,711	0	0	0	0	0	0	0
12:22:58	1101,098	2204,982	14,433	16,015	10,465	7,267	6,248	21	951,595	24,581	2080,81	0	200,47	200,47	99,711	0	0	0	0	0	0	0
12:22:58	1009,35	2215,076	14,629	16,406	10,512	7,371	6,27	21	951,595	24,581	2080,944	0	200,47	200,47	99,711	0	0	0	0	0	0	0
12:22:58	1111,523	2226,191	14,775	16,211	10,567	7,486	6,294	21	951,595	24,581	2081,089	0	200,47	200,47	99,711	0	0	0	0	0	0	0
12:22:58	1132,788	2237,519	14,873	16,601	10,626	7,603	6,32	21	951,595	24,581	2081,246	0	200,47	200,47	99,711	0	0	0	0	0	0	0
12:22:58	788,378	2245,403	14,58	16,406	10,686	7,684	6,346	21	951,595	24,581	2081,41	0	200,47	200,47	99,711	0	0	0	0	0	0	0
12:22:58	812,89	2253,532	14,384	16,308	10,742	7,768	6,374	21	951,595	24,581	2081,582	0	200,47	200,47	99,711	0	0	0	0	0	0	0
12:22:58	1175,293	2265,285	14,58	16,406	10,799	7,889	6,404	21	951,595	24,581	2081,766	0	200,47	200,47	99,711	0	0	0	0	0	0	0
12:22:58	1417,504	2279,46	15,117	17,041	10,85	8,035	6,436	21	951,595	24,581	2081,963	0	200,47	200,47	99,711	0	0	0	0	0	0	0
12:22:58	1107,324	2290,533	15,41	17,285	10,897	8,149	6,469	21	951,595	24,581	2082,172	0	200,47	200,47	99,711	0	0	0	0	0	0	0
12:22:58	1262,109	2303,154	15,947	17,773	10,94	8,279	6,505	21	951,595	24,581	2082,393	0	200,47	200,47	99,711	0	0	0	0	0	0	0
12:22:58	972,876	2312,883	16,093	18,31	10,987	8,38	6,542	21	951,595	24,581	2082,623	0	200,47	200,47	99,711	0	0	0	0	0	0	0
12:22:58	1299,731	2325,88	16,582	18,457	11,034	8,514	6,58	21	951,595	24,581	2082,867	0	200,47	200,47	99,711	0	0	0	0	0	0	0
12:22:58	1197,778	2337,858	16,875	18,652	11,086	8,637	6,621	21	951,595	24,581	2083,122	0	200,47	200,47	99,711	0	0	0	0	0	0	0
12:22:58	991,162	2347,769	16,875	18,799	11,142	8,739	6,662	21	951,595	24,581	2083,386	0	200,47	200,47	99,711	0	0	0	0	0	0	0
12:22:58	1130,786	2359,077	16,924	18,701	11,203	8,856	6,705	21	951,595	24,581	2083,662	0	200,47	200,47	99,711	0	0	0	0	0	0	0
12:22:58	696,411	2366,041	16,533	18,457	11,263	8,928	6,749	21	951,595	24,581	2083,944	0	200,47	200,47	99,711	0	0	0	0	0	0	0
12:22:58	1207,983	2378,121	16,728	18,164	11,321	9,052	6,794	21	951,595	24,581	2084,239	0	200,47	200,47	99,711	0	0	0	0	0	0	0
12:22:58	1074,511	2388,866	16,924	18,701	11,371	9,163	6,84	21	951,595	24,581	2084,543	0	200,47	200,47	99,711	0	0	0	0	0	0	0
12:22:58	1324,731	2402,114	17,51	19,238	11,414	9,3	6,889	21	951,595	24,581	2084,861	0	200,47	200,47	99,711	0	0	0	0	0	0	0
12:22:58	1320,727	2415,321	18,193	19,922	11,452	9,436	6,939	21	951,595	24,581	2085,191	0	200,47	200,47	99,711	0	0	0	0	0	0	0
12:22:58	852,539	2423,846	18,388	20,068	11,489	9,524	6,989	21	951,595	24,581	2085,53	0	200,47	200,47	99,711	0	0	0	0	0	0	0
12:22:58	1300,83	2436,855	19,023	20,556	11,528	9,658	7,042	21	951,595	24,581	2085,881	0	200,47	200,47	99,711	0	0	0	0	0	0	0
12:22:58	1084,155	2447,696	19,365	20,752	11,57	9,77	7,095	21	951,595	24,581	2086,243	0	200,47	200,47	99,711	0	0	0	0	0	0	0
12:22:58	994,946	2457,646	19,463	20,801	11,621	9,872	7,15	21	951,595	24,581	2086,615	0	200,47	200,47	99,711	0	0	0	0	0	0	0
12:22:58	765,307	2465,299	19,316	20,605	11,672	9,951	7,204	21	951,595	24,581	2086,993	0	200,47	200,47	99,711	0	0	0	0	0	0	0
12:22:58	700,024	2472,299	19,023	20,41	11,728	10,023	7,26	21	951,595	24,581	2087,378	0	200,47	200,47	99,711	0	0	0	0	0	0	0
12:22:58	734,594	2479,645	18,828	20,215	11,78	10,099	7,315	21	951,595	24,581	2087,771	0	200,47	200,47	99,711	0	0	0	0	0	0	0
12:22:58	866,821	2488,313	18,779	20,019	11,831	10,188	7,372	21	951,595	24,581	2088,171	0	200,47	200,47	99,711	0	0	0	0	0	0	0
12:22:58	847,509	2496,788	18,877	20,263	11,874	10,276	7,429	21	951,595	24,581	2088,58	0	200,47	200,47	99,711	0	0	0	0	0	0	0
12:22:58	1156,64	2508,355	19,463	20,752	11,907	10,395	7,487	21	951,595	24,581	2089	0	200,47	200,47	99,711	0	0	0	0	0	0	0
12:22:58	1063,818	2518,993	19,951	21,142	11,94	10,505	7,546	21	951,595	24,581	2089,43	0	200,47	200,47	99,711	0	0	0	0	0	0	0
12:22:58	888,159	2527,874	20,342	21,582	11,968	10,596	7,606	21	951,595	24,581	2089,868	0	200,47	200,47	99,711	0	0	0	0	0	0	0
12:22:58	874,853	2536,623	20,635	21,924	12,001	10,686	7,666	21	951,595	24,581	2090,315	0	200,47	200,47	99,711	0	0	0	0	0	0	0
12:22:58	956,787	2546,191	20,928	22,021	12,039	10,785	7,727	21	951,595	24,581	2090,771	0	200,47	200,47	99,711	0	0	0	0	0	0	0
12:22:58	894,409	2555,135	21,074	22,021	12,081	10,877	7,789	21	951,595	24,581	2091,236	0	200,47	200,47	99,711	0	0	0	0	0	0	0
12:22:58	437,109	2559,506	20,586	21,484	12,133	10,922	7,851	21	951,595	24,581	2091,704	0	200,47	200,47	99,711	0	0	0	0	0	0	0
12:22:58	612,841	2565,634	20,342	21,435	12,181	10,985	7,912	21	951,595	24,581	2092,178	0	200,47	200,47	99,711	0	0	0	0	0	0	0
12:22:58	824,218	2573,877	20,342	21,24	12,227	11,07	7,974	21	951,595	24,581	2092,659	0	200,47	200,47	99,711	0	0	0	0	0	0	0
12:22:58	716,064	2581,037	20,342	21,484	12,267	11,144	8,036	21	951,595	24,581	2093,148	0	200,47	200,47	99,711	0	0	0	0	0	0	0
12:22:58	1281,811	2593,855	21,074	21,826	12,299	11,276	8,1	21	951,595	24,581	2093,648	0	200,47	200,47	99,711	0	0	0	0	0	0	0
12:22:58	792,114	2601,776	21,465	22,314	12,322	11,358	8,164	21	951,595	24,581	2094,157	0	200,47	200,47	99,711	0	0	0	0	0	0	0
12:22:58	965,356	2611,43	22,051	22,705	12,344	11,458	8,228	21	951,595	24,581	2094,674	0	200,47	200,47	99,711	0	0	0	0	0	0	0
12:22:58	902,636	2620,456	22,539	23,291	12,368	11,551	8,293	21	951,595	24,581	2095,2	0	200,47	200,47	99,711	0	0	0	0	0	0	0
12:22:58	725,854	2627,715	22,783	23,437	12,395	11,625	8,359	21	951,595	24,581	2095,732	0	200,47	200,47	99,711	0	0	0	0	0	0	0
12:22:58	683,618	2634,551	22,881	23,34	12,428	11,696	8,424	21	951,595	24,581	2096,271	0	200,47	200,47	99,711	0	0	0	0	0	0	0
12:22:58	470,434	2639,255	22,685	23,291	12,465	11,744	8,489	21	951,595	24,581	2096,814	0	200,47	200,47	99,711	0	0	0	0	0	0	0
12:22:58	525,659	2644,512	22,49	23,096	12,505	11,799	8,554	21	951,595	24,581	2097,362	0	200,47	200,47	99,711	0	0	0	0	0	0	0
12:22:58	552,685	2650,039	22,295	22,705	12,547	11,856	8,619	21	951,595	24,581	2097,915	0	200,47	200,47	99,711	0	0	0	0	0	0	0
12:22:58	489,917	2654,938	22,148	22,705	12,583	11,906	8,683	21	951,595	24,581	2098,472	0	200,47	200,47	99,711	0	0	0	0	0	0	0
12:22:58	394,458	2658,883	22,051	22,51	12,61	11,947	8,747	21	951,595	24,581	2099,032	0	200,47	200,47	99,711	0	0	0	0	0	0	0
12:22:58	847,07	2667,353	22,49	22,949	12,634	12,034	8,812	21	951,595	24,581	2099,6	0	200,47	200,47	99,711	0	0	0	0	0	0	0
12:22:58	669,091	2674,044	22,832	23,193	12,652	12,103	8,876	21	951,595	24,581	2100,175	0	200,47	200,47	99,711	0	0	0	0	0	0	0
12:22:58	713,696	2681,181	23,223	23,633	12,67	12,177	8,941	21	951,595	24,581	2100,756	0	200,47	200,47	99,711	0	0	0	0	0	0	0
12:22:58	677,612	2687,957	23,564	23,974	12,689	12,246	9,006	21	951,595	24,581	2101,343	0	200,47	200,47	99,711	0	0	0	0	0	0	0
12:22:58	479,687	2692,754	23,711	24,267	12,708	12,296	9,07	21	951,595	24,581	2101,935	0	200,47	200,47	99,711	0	0	0	0	0	0	0
12:22:58	399,243	2696,747	23,613	24,072	12,736	12,337	9,134	21	951,595	24,581	2102,529	0	200,47	200,47	99,711	0	0	0	0	0	0	0
12:22:58	361,645	2700,363	23,467	23,828	12,764	12,374	9,198	21	951,595	24,581	2103,127	0	200,47	200,47	99,711	0	0	0	0	0	0	0
12:22:58	441,772	2704,781	23,32	23,682	12,797	12,42	9,261	21	951,595	24,581	2103,729	0	200,47	200,47	99,711	0	0	0	0	0	0	0
12:22:58	309,448	2707,875	23,125	23,486	12,826	12,452	9,324	21	951,595	24,581	2104,333	0	200,47	200,47	99,711	0	0	0	0	0	0	0
12:22:58	424,34	2712,119	23,125	23,486	12,849	12,496	9,386	21	951,595	24,581	2104,941	0	200,47	200,47	99,711	0	0	0	0	0	0	0
12:22:58	531,713	2717,436	23,32	23,633	12,868	12,55	9,448	21	951,595	24,581	2105,553	0	200,47	200,47	99,711	0	0	0	0	0	0	0
12:22:58	630,273	2723,739	23,613	23,828	12,887	12,615	9,51	21	951,595	24,581	2106,171	0	200,47	200,47	99,711	0	0	0	0	0	0	0
12:22:58	450,439	2728,243	23,808	24,267	12,902	12,662	9,572	21	951,595	24,581	2106,793	0	200,47	200,47	99,711	0	0	0	0	0	0	0
12:22:58	499,511	2733,238	24,053	24,316	12,916	12,713	9,633	21	951,595	24,581	2107,42	0	200,47	200,47	99,711	0	0	0	0	0	0	0
12:22:58	451,855	2737,757	24,248	24,463	12,93	12,76	9,695	21	951,595	24,581	2108,05	0	200,47	200,47	99,711	0	0	0	0	0	0	0
12:22:58	486,059	2742,617	24,394	24,707	12,95	12,81	9,756	21	951,595	24,581	2108,685	0	200,47	200,47	99,711	0	0	0	0	0	0	0
12:22:58	145,898	2744,076	24,199	24,365	12,969	12,825	9,816	21	951,595	24,581	2109,32	0	200,47	200,47	99,711	0	0	0	0	0	0	0
12:22:58	185,131	2745,928	23,955	24,17	12,993	12,844	9,875	21	951,595	24,581	2109,957	0	200,47	200,47	99,711	0	0	0	0	0	0	0
12:22:58	378,979	2749,717	23,906	24,072	13,017	12,883	9,934	21	951,595	24,581	2110,596	0	200,47	200,47	99,711	0	0	0	0	0	0	0
12:22:58	228,369	2752,001	23,711	23,828	13,04	12,907	9,993	21	951,595	24,581	2111,238	0	200,47	200,47	99,711	0	0	0	0	0	0	0
12:22:58	347,192	2755,473	23,711	23,877	13,06	12,943	10,05	21	951,595	24,581	2111,882	0	200,47	200,47	99,711	0	0	0	0	0	0	0
12:22:58	456,469	2760,038	23,906	24,267	13,075	12,99	10,108	21,2	952,565	24,581	2112,53	0	200,47	200,47	99,711	0	0	0	0	0	0	0
12:22:58	453,93	2764,577	24,199	24,609	13,084	13,036	10,165	21,2	952,565	24,581	2113,182	0	200,47	200,47	99,711	0	0	0	0	0	0	0
12:22:58	419,799	2768,775	24,443	24,658	13,094	13,08	10,223	21,2	952,565	24,581	2113,838	0	200,47	200,47	99,711	0	0	0	0	0	0	0
12:22:58	467,871	2773,454	24,736	24,951	13,104	13,128	10,28	21,2	952,565	24,581	2114,497	0	200,47	200,47	99,711	0	0	0	0	0	0	0
12:22:58	26,391	2773,718	24,59	24,805	13,113	13,131	10,335	21,2	952,565	24,581	2115,157	0	200,47	200,47	99,711	0	0	0	0	0	0	0
12:22:58	537,646	2779,094	24,883	25,049	13,127	13,186	10,391	21,2	952,565	24,581	2115,82	0	200,47	200,47	99,711	0	0	0	0	0	0	0
12:22:58	181,958	2780,914	24,883	25,146	13,137	13,205	10,447	21,2	952,565	24,581	2116,486	0	200,47	200,47	99,711	0	0	0	0	0	0	0
12:22:58	316,235	2784,076	24,883	25,049	13,155	13,237	10,501	21,2	952,565	24,581	2117,153	0	200,47	200,47	99,711	0	0	0	0	0	0	0
12:22:58	159,082	2785,667	24,785	25	13,169	13,254	10,555	21,2	952,565	24,581	2117,822	0	200,47	200,47	99,711	0	0	0	0	0	0	0
12:22:58	176,586	2787,433	24,785	24,853	13,179	13,272	10,608	21,2	952,565	24,581	2118,492	0	200,47	200,47	99,711	0	0	0	0	0	0	0
12:22:58	116,479	2788,598	24,736	24,805	13,188	13,284	10,661	21,2	952,565	24,581	2119,162	0	202,49	202,49	99,719	0	0	0	0	0	0	0
12:22:58	431,494	2792,912	25,078	25,146	13,193	13,328	10,713	21,2	952,565	24,581	2119,836	0	202,49	202,49	99,719	0	0	0	0	0	0	0
12:22:58	26,147	2793,174	25,029	25,195	13,198	13,331	10,765	21,2	952,565	24,581	2120,509	0	202,49	202,49	99,719	0	0	0	0	0	0	0
12:22:58	270,263	2795,877	25,224	25,195	13,202	13,359	10,815	21,2	952,565	24,581	2121,184	0	202,49	202,49	99,719	0	0	0	0	0	0	0
12:22:59	160,18	2797,478	25,371	25,342	13,202	13,376	10,866	21,2	952,565	24,581	2121,861	0	202,49	202,49	99,719	0	0	0	0	0	0	0
12:22:59	88,452	2798,363	25,371	25,342	13,207	13,385	10,915	21,2	952,565	24,581	2122,537	0	202,49	202,49	99,719	0	0	0	0	0	0	0
12:22:59	196,24	2800,325	25,42	25,391	13,216	13,405	10,964	21,2	952,565	24,581	2123,215	0	202,49	202,49	99,719	0	0	0	0	0	0	0
12:22:59	-24,072	2800,085	25,224	25,244	13,225	13,402	11,012	21,2	952,565	24,581	2123,892	0	202,49	202,49	99,719	0	0	0	0	0	0	0
12:22:59	-118,823	2798,896	24,932	25	13,235	13,39	11,058	21,2	952,565	24,581	2124,567	0	202,49	202,49	99,719	0	0	0	0	0	0	0
12:22:59	197,241	2800,869	25,029	25,049	13,241	13,411	11,104	21,2	952,565	24,581	2125,243	0	202,49	202,49	99,719	0	0	0	0	0	0	0
12:22:59	-62,231	2800,246	24,883	25	13,245	13,404	11,15	21,2	952,565	24,581	2125,918	0	202,49	202,49	99,719	0	0	0	0	0	0	0
12:22:59	105,859	2801,305	24,932	25,049	13,249	13,415	11,194	21,2	952,565	24,581	2126,593	0	202,49	202,49	99,719	0	0	0	0	0	0	0
12:22:59	237,646	2803,682	25,224	25,244	13,245	13,44	11,238	21,2	952,565	24,581	2127,271	0	202,49	202,49	99,719	0	0	0	0	0	0	0
12:22:59	117,822	2804,86	25,371	25,488	13,244	13,452	11,281	21,2	952,565	24,581	2127,948	0	202,49	202,49	99,719	0	0	0	0	0	0	0
12:22:59	-6,445	2804,795	25,42	25,391	13,241	13,451	11,324	21,2	952,565	24,581	2128,625	0	202,49	202,49	99,719	0	0	0	0	0	0	0
12:22:59	55,541	2805,351	25,42	25,488	13,244	13,457	11,366	21,2	952,565	24,581	2129,301	0	202,49	202,49	99,719	0	0	0	0	0	0	0
12:22:59	-117,822	2804,172	25,273	25,244	13,245	13,445	11,407	21,2	952,565	24,581	2129,976	0	202,49	202,49	99,719	0	0	0	0	0	0	0
12:22:59	184,326	2806,016	25,371	25,488	13,25	13,464	11,447	21,2	952,565	24,581	2130,652	0	202,49	202,49	99,719	0	0	0	0	0	0	0
12:22:59	-147,29	2804,543	25,224	25,049	13,25	13,448	11,486	21,2	952,565	24,581	2131,326	0	202,49	202,49	99,719	0	0	0	0	0	0	0
12:22:59	-76,391	2803,779	25,078	25,049	13,254	13,441	11,524	21,2	952,565	24,581	2131,999	0	202,49	202,49	99,719	0	0	0	0	0	0	0
12:22:59	125,488	2805,034	25,273	25,244	13,25	13,453	11,562	21,2	952,565	24,581	2132,672	0	202,49	202,49	99,719	0	0	0	0	0	0	0
12:22:59	68,872	2805,723	25,371	25,195	13,249	13,461	11,599	21,2	952,565	24,581	2133,345	0	202,49	202,49	99,719	0	0	0	0	0	0	0
12:22:59	-155,004	2804,172	25,273	25,244	13,245	13,445	11,636	21,2	952,565	24,581	2134,016	0	202,49	202,49	99,719	0	0	0	0	0	0	0
12:22:59	-63,183	2803,541	25,224	25,146	13,245	13,438	11,671	21,2	952,565	24,581	2134,685	0	202,49	202,49	99,719	0	0	0	0	0	0	0
12:22:59	-147,241	2802,068	25,078	25	13,245	13,423	11,705	21,2	952,565	24,581	2135,352	0	202,49	202,49	99,719	0	0	0	0	0	0	0
12:22:59	-34,985	2801,718	25,029	25,049	13,245	13,419	11,739	21,2	952,565	24,581	2136,019	0	202,49	202,49	99,719	0	0	0	0	0	0	0
12:22:59	34,985	2802,068	25,078	25	13,245	13,423	11,772	21,2	952,565	24,581	2136,685	0	202,49	202,49	99,719	0	0	0	0	0	0	0
12:22:59	-147,216	2800,596	24,932	25,049	13,245	13,408	11,804	21,2	952,565	24,581	2137,349	0	202,49	202,49	99,719	0	0	0	0	0	0	0
12:22:59	98,144	2801,578	25,029	25	13,245	13,418	11,836	21,2	952,565	24,581	2138,013	0	202,49	202,49	99,719	0	0	0	0	0	0	0
12:22:59	-98,144	2800,596	24,932	25,049	13,245	13,408	11,867	21,2	952,565	24,581	2138,675	0	202,49	202,49	99,719	0	0	0	0	0	0	0
12:22:59	27,27	2800,869	25,029	25	13,241	13,411	11,897	21,2	952,565	24,581	2139,337	0	202,49	202,49	99,719	0	0	0	0	0	0	0
12:22:59	-113,33	2799,735	24,932	25,049	13,24	13,399	11,926	21,2	952,565	24,581	2139,998	0	202,49	202,49	99,719	0	0	0	0	0	0	0
12:22:59	0	2799,735	24,932	25,049	13,24	13,399	11,955	21,2	952,565	24,581	2140,657	0	202,49	202,49	99,719	0	0	0	0	0	0	0
12:22:59	-49,072	2799,245	24,883	24,951	13,24	13,394	11,983	21,2	952,565	24,581	2141,316	0	202,49	202,49	99,719	0	0	0	0	0	0	0
12:22:59	-82,91	2798,416	24,785	24,951	13,241	13,385	12,011	21,2	952,565	24,581	2141,973	0	202,49	202,49	99,719	0	0	0	0	0	0	0
12:22:59	-49,047	2797,925	24,736	24,853	13,241	13,38	12,038	21,2	952,565	24,581	2142,629	0	202,49	202,49	99,719	0	0	0	0	0	0	0
12:22:59	33,862	2798,264	24,785	24,805	13,24	13,384	12,064	21,2	952,565	24,581	2143,284	0	202,49	202,49	99,719	0	0	0	0	0	0	0
12:22:59	27,246	2798,536	24,883	24,853	13,236	13,386	12,09	21,2	952,565	24,581	2143,94	0	202,49	202,49	99,719	0	0	0	0	0	0	0
[truncated: 5,623 more rows]
