# Supplementary material for: Testing of pandemic ventilators under early and agile development
Source: Front Med Technol. 2022 Aug 16;4:899328. doi: 10.3389/fmedt.2022.899328 (PMC9424737; doi:10.3389/fmedt.2022.899328)
Supplement: Supplementary file 3 [file Data_Sheet_2.ZIP › Accuracy of Controls Systems/01_Data Storage/01_Raw Measurement Data/Hamilton T1/Hamilton T1_v1/part_2_test_07.csv]

Time	Flow	Lung tidal volume	p alveole	Airway pressure	Bellows position	Intrapleural pressure	Cardial pressure	Fraction of O2 inspir	Ambient pressure	Temperature Celsius	FRC actual	Shunt fraction	Partial pressure O2 air chamber	Partial pressure O2 effectiv	Oxygen sat pulm. capillaries	NA	NA	NA	NA	NA	NA	NA
12:26:23	-1250,634	2706,636	21,904	19,678	12,887	12,439	12,497	21,2	953,025	24,581	2154,805	0	202,436	202,436	99,719	0	0	0	0	0	0	0
12:26:23	-1256,225	2694,073	21,318	18,994	12,849	12,31	12,494	21,2	953,025	24,581	2155,344	0	202,436	202,436	99,719	0	0	0	0	0	0	0
12:26:23	-1258,3	2681,49	20,732	18,701	12,811	12,18	12,488	21,2	953,025	24,581	2155,87	0	202,436	202,436	99,719	0	0	0	0	0	0	0
12:26:23	-737,67	2674,114	20,83	18,799	12,764	12,104	12,48	21,2	953,025	24,581	2156,388	0	202,436	202,436	99,719	0	0	0	0	0	0	0
12:26:23	-739,086	2666,723	20,928	18,847	12,717	12,028	12,471	21,2	953,025	24,581	2156,899	0	202,436	202,436	99,719	0	0	0	0	0	0	0
12:26:23	-1204,37	2654,679	20,635	18,994	12,666	11,903	12,46	21,2	953,025	24,581	2157,396	0	202,436	202,436	99,719	0	0	0	0	0	0	0
12:26:23	-698,315	2647,696	20,928	18,652	12,61	11,831	12,448	21,2	953,025	24,581	2157,887	0	202,436	202,436	99,719	0	0	0	0	0	0	0
12:26:23	-971,24	2637,984	20,928	19,14	12,556	11,731	12,434	21,2	953,025	24,581	2158,367	0	202,436	202,436	99,719	0	0	0	0	0	0	0
12:26:23	-1010,034	2627,883	20,83	18,994	12,504	11,627	12,418	21,2	953,025	24,581	2158,836	0	202,436	202,436	99,719	0	0	0	0	0	0	0
12:26:23	-1009,448	2617,789	20,635	19,336	12,458	11,523	12,4	21,2	953,025	24,581	2159,295	0	202,436	202,436	99,719	0	0	0	0	0	0	0
12:26:23	-1018,286	2607,606	20,342	19,14	12,417	11,418	12,381	21,2	953,025	24,581	2159,743	0	202,436	202,436	99,719	0	0	0	0	0	0	0
12:26:23	-881,811	2598,788	20,097	18,847	12,381	11,327	12,36	21,2	953,025	24,581	2160,182	0	202,436	202,436	99,719	0	0	0	0	0	0	0
12:26:23	-1057,275	2588,215	19,512	18,359	12,354	11,218	12,338	21,2	953,025	24,581	2160,61	0	202,436	202,436	99,719	0	0	0	0	0	0	0
12:26:23	-709,594	2581,119	19,267	18,066	12,328	11,145	12,315	21,2	953,025	24,581	2161,03	0	202,436	202,436	99,719	0	0	0	0	0	0	0
12:26:23	-888,452	2572,234	18,877	17,773	12,299	11,053	12,29	21,2	953,025	24,581	2161,442	0	202,436	202,436	99,719	0	0	0	0	0	0	0
12:26:23	-829,101	2563,943	18,535	17,627	12,271	10,968	12,264	21,2	953,025	24,581	2161,844	0	202,436	202,436	99,719	0	0	0	0	0	0	0
12:26:23	-625,805	2557,685	18,535	17,724	12,236	10,903	12,237	21,2	953,025	24,581	2162,24	0	202,436	202,436	99,719	0	0	0	0	0	0	0
12:26:23	-657,202	2551,113	18,535	17,578	12,199	10,836	12,21	21,2	953,025	24,581	2162,629	0	202,436	202,436	99,719	0	0	0	0	0	0	0
12:26:23	-719,921	2543,914	18,486	17,431	12,161	10,762	12,181	21,2	953,025	24,581	2163,01	0	202,436	202,436	99,719	0	0	0	0	0	0	0
12:26:23	-513,305	2538,781	18,633	17,578	12,124	10,709	12,153	21,2	953,025	24,581	2163,386	0	202,436	202,436	99,719	0	0	0	0	0	0	0
12:26:23	-725,146	2531,53	18,486	17,48	12,091	10,634	12,123	21,2	953,025	24,581	2163,754	0	202,436	202,436	99,719	0	0	0	0	0	0	0
12:26:23	-776,855	2523,761	18,291	17,285	12,058	10,554	12,092	21,2	953,025	24,581	2164,114	0	202,436	202,436	99,719	0	0	0	0	0	0	0
12:26:23	-741,967	2516,341	18,047	17,187	12,03	10,477	12,06	21,2	953,025	24,581	2164,466	0	202,436	202,436	99,719	0	0	0	0	0	0	0
12:26:23	-657,08	2509,771	17,803	16,894	12,006	10,41	12,028	21,2	953,025	24,581	2164,811	0	202,436	202,436	99,719	0	0	0	0	0	0	0
12:26:23	-702,075	2502,75	17,51	16,748	11,982	10,337	11,995	21,3	952,565	24,581	2165,149	0	202,436	202,436	99,719	0	0	0	0	0	0	0
12:26:23	-689,16	2495,858	17,314	16,357	11,954	10,266	11,961	21,3	952,565	24,581	2165,48	0	202,436	202,436	99,719	0	0	0	0	0	0	0
12:26:23	-739,428	2488,464	17,07	16,211	11,926	10,19	11,926	21,3	952,565	24,581	2165,803	0	202,436	202,436	99,719	0	0	0	0	0	0	0
12:26:23	-552,124	2482,943	17,021	16,064	11,897	10,133	11,891	21,3	952,565	24,581	2166,12	0	202,436	202,436	99,719	0	0	0	0	0	0	0
12:26:23	-504,907	2477,894	17,021	16,015	11,869	10,081	11,856	21,3	952,565	24,581	2166,432	0	202,436	202,436	99,719	0	0	0	0	0	0	0
12:26:23	-583,764	2472,056	17,021	16,211	11,836	10,021	11,82	21,3	952,565	24,581	2166,738	0	202,436	202,436	99,719	0	0	0	0	0	0	0
12:26:23	-397,021	2468,086	17,217	16,357	11,803	9,98	11,783	21,3	952,565	24,581	2167,039	0	202,436	202,436	99,719	0	0	0	0	0	0	0
12:26:23	-628,735	2461,798	17,168	16,308	11,77	9,915	11,747	21,3	952,565	24,581	2167,334	0	202,436	202,436	99,719	0	0	0	0	0	0	0
12:26:23	-595,971	2455,839	17,07	16,064	11,742	9,854	11,71	21,3	952,565	24,581	2167,622	0	202,436	202,436	99,719	0	0	0	0	0	0	0
12:26:23	-720,068	2448,638	16,826	16,015	11,714	9,779	11,672	21,3	952,565	24,581	2167,904	0	202,436	202,436	99,719	0	0	0	0	0	0	0
12:26:23	-513,5	2443,503	16,728	15,967	11,69	9,726	11,634	21,3	952,565	24,581	2168,179	0	203,398	203,398	99,723	0	0	0	0	0	0	0
12:26:23	-679,907	2436,704	16,533	15,527	11,663	9,656	11,595	21,3	952,565	24,581	2168,448	0	203,398	203,398	99,723	0	0	0	0	0	0	0
12:26:23	-697,07	2429,733	16,24	15,527	11,639	9,584	11,556	21,3	952,565	24,581	2168,709	0	203,398	203,398	99,723	0	0	0	0	0	0	0
12:26:23	-468,139	2425,052	16,191	15,429	11,615	9,536	11,516	21,3	952,565	24,581	2168,965	0	203,398	203,398	99,723	0	0	0	0	0	0	0
12:26:23	-455,224	2420,5	16,24	15,478	11,587	9,489	11,476	21,3	952,565	24,581	2169,217	0	203,398	203,398	99,723	0	0	0	0	0	0	0
12:26:23	-562,768	2414,872	16,24	15,478	11,555	9,431	11,436	21,3	952,565	24,581	2169,462	0	203,398	203,398	99,723	0	0	0	0	0	0	0
12:26:23	-541,308	2409,459	16,338	15,527	11,519	9,375	11,396	21,3	952,565	24,581	2169,702	0	203,398	203,398	99,723	0	0	0	0	0	0	0
12:26:23	-588,33	2403,576	16,386	15,674	11,484	9,315	11,355	21,3	952,565	24,581	2169,936	0	203,398	203,398	99,723	0	0	0	0	0	0	0
12:26:24	-503,393	2398,542	16,386	15,625	11,455	9,263	11,314	21,3	952,565	24,581	2170,165	0	203,398	203,398	99,723	0	0	0	0	0	0	0
12:26:24	-623,291	2392,309	16,24	15,625	11,428	9,199	11,272	21,3	952,565	24,581	2170,387	0	203,398	203,398	99,723	0	0	0	0	0	0	0
12:26:24	-601,733	2386,291	16,093	15,429	11,402	9,137	11,23	21,3	952,565	24,581	2170,602	0	203,398	203,398	99,723	0	0	0	0	0	0	0
12:26:24	-735,717	2378,934	15,703	15,185	11,381	9,061	11,188	21,3	952,565	24,581	2170,811	0	203,398	203,398	99,723	0	0	0	0	0	0	0
12:26:24	-603,051	2372,904	15,41	14,795	11,363	8,999	11,145	21,3	952,565	24,581	2171,013	0	203,398	203,398	99,723	0	0	0	0	0	0	0
12:26:24	-620,092	2366,703	15,117	14,599	11,344	8,935	11,102	21,3	952,565	24,581	2171,209	0	203,398	203,398	99,723	0	0	0	0	0	0	0
12:26:24	-573,828	2360,964	14,922	14,306	11,322	8,875	11,058	21,3	952,565	24,581	2171,399	0	203,398	203,398	99,723	0	0	0	0	0	0	0
12:26:24	-407,714	2356,887	14,922	14,404	11,299	8,833	11,014	21,3	952,565	24,581	2171,584	0	203,398	203,398	99,723	0	0	0	0	0	0	0
12:26:24	-429,15	2352,596	14,97	14,502	11,272	8,789	10,971	21,3	952,565	24,581	2171,765	0	203,398	203,398	99,723	0	0	0	0	0	0	0
12:26:24	-547,07	2347,125	14,922	14,404	11,244	8,733	10,927	21,3	952,565	24,581	2171,94	0	203,398	203,398	99,723	0	0	0	0	0	0	0
12:26:24	-510,229	2342,023	14,873	14,404	11,217	8,68	10,883	21,3	952,565	24,581	2172,11	0	203,398	203,398	99,723	0	0	0	0	0	0	0
12:26:24	-553,759	2336,485	14,726	14,306	11,194	8,623	10,839	21,3	952,565	24,581	2172,275	0	203,398	203,398	99,723	0	0	0	0	0	0	0
12:26:24	-473,754	2331,748	14,58	14,209	11,175	8,574	10,794	21,3	952,565	24,581	2172,434	0	203,398	203,398	99,723	0	0	0	0	0	0	0
12:26:24	-453,125	2327,216	14,433	13,916	11,157	8,528	10,75	21,3	952,565	24,581	2172,589	0	203,398	203,398	99,723	0	0	0	0	0	0	0
12:26:24	-589,184	2321,325	14,092	13,623	11,142	8,467	10,705	21,3	952,565	24,581	2172,738	0	203,398	203,398	99,723	0	0	0	0	0	0	0
12:26:24	-439,868	2316,926	13,896	13,574	11,128	8,421	10,66	21,3	952,565	24,581	2172,882	0	203,398	203,398	99,723	0	0	0	0	0	0	0
12:26:24	-418,066	2312,745	13,799	13,525	11,109	8,378	10,615	21,3	952,565	24,581	2173,022	0	203,398	203,398	99,723	0	0	0	0	0	0	0
12:26:24	-384,716	2308,898	13,75	13,33	11,09	8,339	10,571	21,3	952,565	24,581	2173,158	0	203,398	203,398	99,723	0	0	0	0	0	0	0
12:26:24	-369,531	2305,203	13,799	13,427	11,067	8,301	10,526	21,3	952,565	24,581	2173,29	0	203,398	203,398	99,723	0	0	0	0	0	0	0
12:26:24	-460,083	2300,602	13,75	13,379	11,043	8,253	10,482	21,3	952,565	24,581	2173,417	0	203,398	203,398	99,723	0	0	0	0	0	0	0
12:26:24	-335,034	2297,252	13,75	13,427	11,024	8,219	10,437	21,3	952,565	24,581	2173,541	0	203,398	203,398	99,723	0	0	0	0	0	0	0
12:26:24	-330,786	2293,944	13,75	13,427	11,006	8,184	10,393	21,3	952,565	24,581	2173,662	0	203,398	203,398	99,723	0	0	0	0	0	0	0
12:26:24	-333,959	2290,604	13,75	13,525	10,987	8,15	10,349	21,3	952,565	24,581	2173,779	0	203,398	203,398	99,723	0	0	0	0	0	0	0
12:26:24	-390,747	2286,697	13,603	13,33	10,972	8,11	10,305	21,3	952,565	24,581	2173,892	0	203,398	203,398	99,723	0	0	0	0	0	0	0
12:26:24	-432,592	2282,371	13,408	13,183	10,958	8,065	10,261	21,3	952,565	24,581	2174	0	203,398	203,398	99,723	0	0	0	0	0	0	0
12:26:24	-397,851	2278,392	13,164	12,89	10,949	8,024	10,217	21,3	952,565	24,581	2174,105	0	203,398	203,398	99,723	0	0	0	0	0	0	0
12:26:24	-433,325	2274,059	12,968	12,744	10,935	7,979	10,174	21,3	952,565	24,581	2174,205	0	203,398	203,398	99,723	0	0	0	0	0	0	0
12:26:24	-286,499	2271,194	13,017	12,744	10,916	7,95	10,13	21,3	952,565	24,581	2174,302	0	203,398	203,398	99,723	0	0	0	0	0	0	0
12:26:24	-333,691	2267,857	13,017	12,841	10,897	7,916	10,087	21,3	952,565	24,581	2174,395	0	203,398	203,398	99,723	0	0	0	0	0	0	0
12:26:24	-194,335	2265,914	13,164	12,89	10,878	7,896	10,044	21,3	952,565	24,581	2174,487	0	203,398	203,398	99,723	0	0	0	0	0	0	0
12:26:24	-321,142	2262,702	13,261	13,037	10,855	7,862	10,001	21,3	952,565	24,581	2174,575	0	203,398	203,398	99,723	0	0	0	0	0	0	0
12:26:24	-283,471	2259,868	13,31	13,037	10,836	7,833	9,958	21,3	952,565	24,581	2174,66	0	203,398	203,398	99,723	0	0	0	0	0	0	0
12:26:24	-378,833	2256,079	13,261	13,037	10,817	7,794	9,916	21,3	952,565	24,581	2174,741	0	203,398	203,398	99,723	0	0	0	0	0	0	0
12:26:24	-281,396	2253,265	13,31	13,037	10,799	7,765	9,874	21,3	952,565	24,581	2174,82	0	203,398	203,398	99,723	0	0	0	0	0	0	0
12:26:24	-385,62	2249,409	13,164	12,988	10,785	7,725	9,832	21,3	952,565	24,581	2174,894	0	203,398	203,398	99,723	0	0	0	0	0	0	0
12:26:24	-352,148	2245,888	12,968	12,744	10,775	7,689	9,79	21,3	952,565	24,581	2174,966	0	203,398	203,398	99,723	0	0	0	0	0	0	0
12:26:24	-388,745	2242	12,822	12,695	10,761	7,649	9,748	21,3	952,565	24,581	2175,033	0	203,398	203,398	99,723	0	0	0	0	0	0	0
12:26:24	-247,387	2239,526	12,822	12,646	10,747	7,623	9,706	21,3	952,565	24,581	2175,097	0	203,398	203,398	99,723	0	0	0	0	0	0	0
12:26:24	-293,579	2236,59	12,773	12,5	10,733	7,593	9,665	21,3	952,565	24,581	2175,158	0	203,398	203,398	99,723	0	0	0	0	0	0	0
12:26:24	-382,202	2232,768	12,627	12,451	10,719	7,554	9,623	21,3	952,565	24,581	2175,216	0	203,398	203,398	99,723	0	0	0	0	0	0	0
12:26:24	-260,424	2230,164	12,627	12,451	10,704	7,527	9,582	21,3	952,565	24,581	2175,271	0	203,398	203,398	99,723	0	0	0	0	0	0	0
12:26:24	-318,383	2226,98	12,627	12,451	10,686	7,494	9,541	21,3	952,565	24,581	2175,323	0	203,398	203,398	99,723	0	0	0	0	0	0	0
12:26:24	-254,077	2224,44	12,627	12,256	10,672	7,468	9,5	21,3	952,565	24,581	2175,372	0	203,398	203,398	99,723	0	0	0	0	0	0	0
12:26:24	-346,679	2220,973	12,529	12,256	10,657	7,432	9,46	21,3	952,565	24,581	2175,418	0	203,398	203,398	99,723	0	0	0	0	0	0	0
12:26:24	-304,614	2217,927	12,529	12,451	10,64	7,401	9,42	21,3	952,565	24,581	2175,46	0	203,398	203,398	99,723	0	0	0	0	0	0	0
12:26:24	-248,559	2215,441	12,529	12,256	10,626	7,375	9,379	21,3	952,565	24,581	2175,5	0	203,398	203,398	99,723	0	0	0	0	0	0	0
12:26:24	-217,895	2213,262	12,48	12,256	10,616	7,353	9,34	21,3	952,565	24,581	2175,538	0	203,398	203,398	99,723	0	0	0	0	0	0	0
12:26:24	-382,788	2209,434	12,334	12,06	10,602	7,313	9,3	21,3	952,565	24,581	2175,572	0	203,398	203,398	99,723	0	0	0	0	0	0	0
12:26:24	-299,121	2206,443	12,334	11,963	10,585	7,282	9,26	21,3	952,565	24,581	2175,603	0	203,398	203,398	99,723	0	0	0	0	0	0	0
12:26:24	-181,713	2204,626	12,334	12,06	10,575	7,264	9,221	21,3	952,565	24,581	2175,632	0	203,398	203,398	99,723	0	0	0	0	0	0	0
12:26:24	-283,544	2201,79	12,285	12,06	10,561	7,234	9,182	21,3	952,565	24,581	2175,658	0	203,398	203,398	99,723	0	0	0	0	0	0	0
12:26:24	-233,325	2199,457	12,285	11,914	10,548	7,21	9,144	21,3	952,565	24,581	2175,682	0	203,398	203,398	99,723	0	0	0	0	0	0	0
12:26:24	-354,052	2195,917	12,187	11,963	10,533	7,174	9,105	21,3	952,565	24,581	2175,703	0	203,398	203,398	99,723	0	0	0	0	0	0	0
12:26:24	-154,785	2194,369	12,285	11,963	10,519	7,158	9,067	21,3	952,565	24,581	2175,721	0	203,398	203,398	99,723	0	0	0	0	0	0	0
12:26:24	-244,262	2191,926	12,285	11,963	10,505	7,133	9,029	21,3	952,565	24,581	2175,737	0	203,398	203,398	99,723	0	0	0	0	0	0	0
12:26:24	-365,161	2188,275	12,138	11,914	10,492	7,095	8,991	21,3	952,565	24,581	2175,75	0	203,398	203,398	99,723	0	0	0	0	0	0	0
12:26:24	-224,633	2186,028	12,138	11,816	10,48	7,072	8,953	21,3	952,565	24,581	2175,76	0	203,398	203,398	99,723	0	0	0	0	0	0	0
12:26:24	-268,994	2183,338	12,041	11,767	10,47	7,044	8,916	21,3	952,565	24,581	2175,768	0	203,398	203,398	99,723	0	0	0	0	0	0	0
12:26:24	-332,177	2180,016	11,943	11,767	10,456	7,01	8,879	21,3	952,565	24,581	2175,772	0	203,398	203,398	99,723	0	0	0	0	0	0	0
12:26:24	-221,411	2177,802	11,943	11,767	10,443	6,987	8,841	21,3	952,565	24,581	2175,774	0	203,398	203,398	99,723	0	0	0	0	0	0	0
12:26:24	-267,602	2175,126	11,845	11,718	10,433	6,96	8,805	21,3	952,565	24,581	2175,126	0	203,398	203,398	99,723	0	0	0	0	0	0	0
12:26:24	-160,131	2173,525	11,845	11,718	10,424	6,943	8,768	21,3	952,565	24,581	2173,525	0	203,398	203,398	99,723	0	0	0	0	0	0	0
12:26:24	-359,985	2169,925	11,65	11,621	10,414	6,906	8,732	21,3	952,565	24,581	2169,925	0	203,398	203,398	99,723	0	0	0	0	0	0	0
12:26:24	-167,749	2168,248	11,748	11,621	10,399	6,889	8,695	21,3	952,565	24,581	2168,248	0	203,398	203,398	99,723	0	0	0	0	0	0	0
12:26:24	-251,44	2165,733	11,65	11,621	10,39	6,863	8,659	21,3	952,565	24,581	2165,733	0	203,398	203,398	99,723	0	0	0	0	0	0	0
12:26:24	-179,467	2163,939	11,65	11,572	10,38	6,844	8,624	21,3	952,565	24,581	2163,939	0	203,398	203,398	99,723	0	0	0	0	0	0	0
12:26:24	-247,729	2161,461	11,601	11,523	10,369	6,819	8,589	21,3	952,565	24,581	2161,461	0	203,398	203,398	99,723	0	0	0	0	0	0	0
12:26:24	-177,319	2159,688	11,601	11,572	10,359	6,8	8,553	21,3	952,565	24,581	2159,688	0	203,398	203,398	99,723	0	0	0	0	0	0	0
12:26:24	-268,457	2157,004	11,504	11,523	10,349	6,773	8,519	21,3	952,565	24,581	2157,004	0	203,398	203,398	99,723	0	0	0	0	0	0	0
12:26:24	-88,378	2156,12	11,601	11,523	10,338	6,764	8,484	21,3	952,565	24,581	2156,12	0	203,398	203,398	99,723	0	0	0	0	0	0	0
12:26:24	-234,033	2153,779	11,504	11,523	10,33	6,739	8,45	21,3	952,565	24,581	2153,779	0	203,398	203,398	99,723	0	0	0	0	0	0	0
12:26:24	-189,526	2151,884	11,455	11,377	10,322	6,72	8,416	21,3	952,565	24,581	2151,884	0	203,398	203,398	99,723	0	0	0	0	0	0	0
12:26:24	-217,089	2149,713	11,308	11,23	10,317	6,698	8,382	21,3	952,565	24,581	2149,713	0	203,398	203,398	99,723	0	0	0	0	0	0	0
12:26:24	-262,329	2147,09	11,113	11,084	10,313	6,671	8,349	21,3	952,565	24,581	2147,09	0	203,398	203,398	99,723	0	0	0	0	0	0	0
12:26:24	-80,639	2146,284	11,113	10,937	10,308	6,662	8,316	21,3	952,565	24,581	2146,284	0	203,398	203,398	99,723	0	0	0	0	0	0	0
12:26:24	-282,421	2143,459	10,966	10,888	10,3	6,633	8,283	21,3	952,565	24,581	2143,459	0	203,398	203,398	99,723	0	0	0	0	0	0	0
12:26:24	-98,925	2142,47	10,966	10,937	10,294	6,623	8,25	21,3	952,565	24,581	2142,47	0	203,398	203,398	99,723	0	0	0	0	0	0	0
12:26:24	-147,143	2140,999	10,966	10,888	10,286	6,608	8,218	21,3	952,565	24,581	2140,999	0	203,398	203,398	99,723	0	0	0	0	0	0	0
12:26:24	-163,33	2139,365	10,966	10,937	10,277	6,591	8,186	21,3	952,565	24,581	2139,365	0	203,398	203,398	99,723	0	0	0	0	0	0	0
12:26:24	-103,833	2138,327	11,015	10,937	10,268	6,58	8,155	21,3	952,565	24,581	2138,327	0	203,398	203,398	99,723	0	0	0	0	0	0	0
12:26:24	-152,612	2136,801	11,015	11,035	10,26	6,564	8,123	21,3	952,565	24,581	2136,801	0	203,398	203,398	99,723	0	0	0	0	0	0	0
12:26:24	-60,546	2136,195	11,113	11,035	10,251	6,558	8,093	21,3	952,565	24,581	2136,195	0	203,398	203,398	99,723	0	0	0	0	0	0	0
12:26:24	-219,995	2133,995	10,966	10,937	10,246	6,536	8,062	21,1	953,025	24,581	2133,995	0	203,398	203,398	99,723	0	0	0	0	0	0	0
12:26:24	-206,103	2131,934	10,82	10,888	10,242	6,514	8,032	21,1	953,025	24,581	2131,934	0	203,398	203,398	99,723	0	0	0	0	0	0	0
12:26:24	-84,79	2131,087	10,82	10,742	10,238	6,506	8,002	21,1	953,025	24,581	2131,087	0	203,398	203,398	99,723	0	0	0	0	0	0	0
12:26:24	-114,184	2129,945	10,771	10,693	10,234	6,494	7,972	21,1	953,025	24,581	2129,945	0	203,398	203,398	99,723	0	0	0	0	0	0	0
12:26:24	-176,586	2128,179	10,673	10,693	10,229	6,476	7,943	21,1	953,025	24,581	2128,179	0	203,398	203,398	99,723	0	0	0	0	0	0	0
12:26:24	-84,838	2127,33	10,673	10,693	10,224	6,467	7,914	21,1	953,025	24,581	2127,33	0	203,398	203,398	99,723	0	0	0	0	0	0	0
12:26:24	-84,79	2126,483	10,673	10,693	10,219	6,458	7,885	21,1	953,025	24,581	2126,483	0	203,398	203,398	99,723	0	0	0	0	0	0	0
12:26:24	-86,035	2125,622	10,673	10,693	10,214	6,449	7,857	21,1	953,025	24,581	2125,622	0	203,398	203,398	99,723	0	0	0	0	0	0	0
12:26:24	5,883	2125,681	10,771	10,742	10,209	6,45	7,83	21,1	953,025	24,581	2125,622	0	203,398	203,398	99,723	0	0	0	0	0	0	0
12:26:24	-86,962	2124,811	10,771	10,742	10,204	6,441	7,802	21,1	953,025	24,581	2124,811	0	203,398	203,398	99,723	0	0	0	0	0	0	0
12:26:24	-71,948	2124,092	10,771	10,742	10,2	6,433	7,776	21,1	953,025	24,581	2124,092	0	201,679	201,679	99,716	0	0	0	0	0	0	0
12:26:24	-209,008	2122,002	10,625	10,595	10,196	6,412	7,749	21,1	953,025	24,581	2122,002	0	201,679	201,679	99,716	0	0	0	0	0	0	0
12:26:24	-103,442	2120,967	10,527	10,547	10,195	6,401	7,722	21,1	953,025	24,581	2120,967	0	201,679	201,679	99,716	0	0	0	0	0	0	0
12:26:24	-151,806	2119,449	10,429	10,498	10,192	6,386	7,696	21,1	953,025	24,581	2119,449	0	201,679	201,679	99,716	0	0	0	0	0	0	0
12:26:24	-13,061	2119,319	10,429	10,4	10,191	6,384	7,671	21,1	953,025	24,581	2119,319	0	201,679	201,679	99,716	0	0	0	0	0	0	0
12:26:24	-74,023	2118,578	10,429	10,351	10,187	6,377	7,645	21,1	953,025	24,581	2118,578	0	201,679	201,679	99,716	0	0	0	0	0	0	0
12:26:24	-40,576	2118,173	10,478	10,498	10,182	6,372	7,62	21,1	953,025	24,581	2118,173	0	201,679	201,679	99,716	0	0	0	0	0	0	0
12:26:25	-41,601	2117,757	10,527	10,498	10,177	6,368	7,596	21,1	953,025	24,581	2117,757	0	201,679	201,679	99,716	0	0	0	0	0	0	0
12:26:25	2,465	2117,781	10,625	10,595	10,172	6,368	7,572	21,1	953,025	24,581	2117,757	0	201,679	201,679	99,716	0	0	0	0	0	0	0
12:26:25	-75,17	2117,03	10,625	10,595	10,168	6,361	7,548	21,1	953,025	24,581	2117,03	0	201,679	201,679	99,716	0	0	0	0	0	0	0
12:26:25	-76,123	2116,268	10,625	10,595	10,164	6,353	7,524	21,1	953,025	24,581	2116,268	0	201,679	201,679	99,716	0	0	0	0	0	0	0
12:26:25	-77,465	2115,494	10,625	10,595	10,159	6,345	7,501	21,1	953,025	24,581	2115,494	0	201,679	201,679	99,716	0	0	0	0	0	0	0
12:26:25	-113,061	2114,363	10,527	10,547	10,158	6,333	7,478	21,1	953,025	24,581	2114,363	0	201,679	201,679	99,716	0	0	0	0	0	0	0
12:26:25	-65,429	2113,709	10,527	10,547	10,154	6,326	7,456	21,1	953,025	24,581	2113,709	0	201,679	201,679	99,716	0	0	0	0	0	0	0
12:26:25	-55,981	2113,149	10,478	10,498	10,154	6,321	7,434	21,1	953,025	24,581	2113,149	0	201,679	201,679	99,716	0	0	0	0	0	0	0
12:26:25	-45,263	2112,696	10,429	10,498	10,154	6,316	7,412	21,1	953,025	24,581	2112,696	0	201,679	201,679	99,716	0	0	0	0	0	0	0
12:26:25	-32,153	2112,375	10,478	10,4	10,149	6,313	7,39	21,1	953,025	24,581	2112,375	0	201,679	201,679	99,716	0	0	0	0	0	0	0
12:26:25	-45,263	2111,922	10,429	10,498	10,149	6,308	7,369	21,1	953,025	24,581	2111,922	0	201,679	201,679	99,716	0	0	0	0	0	0	0
12:26:25	-11,791	2111,804	10,429	10,4	10,149	6,307	7,348	21,1	953,025	24,581	2111,804	0	201,679	201,679	99,716	0	0	0	0	0	0	0
12:26:25	-166,65	2110,138	10,332	10,351	10,144	6,29	7,327	21,1	953,025	24,581	2110,138	0	201,679	201,679	99,716	0	0	0	0	0	0	0
12:26:25	-45,263	2109,685	10,283	10,351	10,144	6,285	7,307	21,1	953,025	24,581	2109,685	0	201,679	201,679	99,716	0	0	0	0	0	0	0
12:26:25	0	2109,685	10,283	10,205	10,144	6,285	7,287	21,1	953,025	24,581	2109,685	0	201,679	201,679	99,716	0	0	0	0	0	0	0
12:26:25	-135,693	2108,328	10,136	10,156	10,144	6,271	7,267	21,1	953,025	24,581	2108,328	0	201,679	201,679	99,716	0	0	0	0	0	0	0
12:26:25	-22,46	2108,104	10,185	10,156	10,14	6,269	7,247	21,1	953,025	24,581	2108,104	0	201,679	201,679	99,716	0	0	0	0	0	0	0
12:26:25	113,183	2109,235	10,332	10,351	10,139	6,28	7,228	21,1	953,025	24,581	2108,105	0	201,679	201,679	99,716	0	0	0	0	0	0	0
12:26:25	-78,442	2108,451	10,332	10,351	10,135	6,272	7,21	21,1	953,025	24,581	2108,105	0	201,679	201,679	99,716	0	0	0	0	0	0	0
12:26:25	12,182	2108,573	10,429	10,4	10,13	6,273	7,191	21,1	953,025	24,581	2108,105	0	201,679	201,679	99,716	0	0	0	0	0	0	0
12:26:25	-33,178	2108,241	10,478	10,498	10,126	6,27	7,173	21,1	953,025	24,581	2108,105	0	201,679	201,679	99,716	0	0	0	0	0	0	0
12:26:25	-78,32	2107,458	10,478	10,498	10,121	6,262	7,155	21,1	953,025	24,581	2107,458	0	201,679	201,679	99,716	0	0	0	0	0	0	0
12:26:25	-79,492	2106,663	10,478	10,498	10,117	6,254	7,138	21,1	953,025	24,581	2106,663	0	201,679	201,679	99,716	0	0	0	0	0	0	0
12:26:25	-9,692	2106,566	10,478	10,4	10,116	6,253	7,12	21,1	953,025	24,581	2106,566	0	201,679	201,679	99,716	0	0	0	0	0	0	0
12:26:25	-116,088	2105,405	10,429	10,4	10,112	6,241	7,103	21,1	953,025	24,581	2105,405	0	201,679	201,679	99,716	0	0	0	0	0	0	0
12:26:25	0	2105,405	10,429	10,4	10,112	6,241	7,086	21,1	953,025	24,581	2105,405	0	201,679	201,679	99,716	0	0	0	0	0	0	0
12:26:25	-100,146	2104,404	10,332	10,351	10,112	6,23	7,069	21,1	953,025	24,581	2104,404	0	201,679	201,679	99,716	0	0	0	0	0	0	0
12:26:25	-80,371	2103,6	10,332	10,351	10,107	6,222	7,053	21,1	953,025	24,581	2103,6	0	201,679	201,679	99,716	0	0	0	0	0	0	0
12:26:25	19,555	2103,796	10,429	10,351	10,103	6,224	7,036	21,1	953,025	24,581	2103,6	0	201,679	201,679	99,716	0	0	0	0	0	0	0
12:26:25	-9,692	2103,699	10,429	10,4	10,102	6,223	7,021	21,1	953,025	24,581	2103,6	0	201,679	201,679	99,716	0	0	0	0	0	0	0
12:26:25	-207,568	2101,623	10,283	10,302	10,098	6,202	7,004	21,1	953,025	24,581	2101,623	0	201,679	201,679	99,716	0	0	0	0	0	0	0
12:26:25	-9,667	2101,526	10,283	10,302	10,098	6,201	6,989	21,1	953,025	24,581	2101,526	0	201,679	201,679	99,716	0	0	0	0	0	0	0
12:26:25	0	2101,526	10,283	10,205	10,098	6,201	6,973	21,1	953,025	24,581	2101,526	0	201,679	201,679	99,716	0	0	0	0	0	0	0
12:26:25	-170,922	2099,817	10,185	10,205	10,093	6,183	6,958	21,1	953,025	24,581	2099,817	0	201,679	201,679	99,716	0	0	0	0	0	0	0
12:26:25	-135,571	2098,461	10,039	10,058	10,093	6,169	6,942	21,1	953,025	24,581	2098,461	0	201,679	201,679	99,716	0	0	0	0	0	0	0
12:26:25	80,688	2099,268	10,136	10,058	10,093	6,178	6,927	21,1	953,025	24,581	2098,462	0	201,679	201,679	99,716	0	0	0	0	0	0	0
12:26:25	-27,758	2098,991	10,185	10,205	10,089	6,175	6,913	21,1	953,025	24,581	2098,463	0	201,679	201,679	99,716	0	0	0	0	0	0	0
12:26:25	-8,642	2098,904	10,185	10,156	10,088	6,174	6,898	21,1	953,025	24,581	2098,463	0	201,679	201,679	99,716	0	0	0	0	0	0	0
12:26:25	8,764	2098,992	10,283	10,302	10,083	6,175	6,884	21,1	953,025	24,581	2098,463	0	201,679	201,679	99,716	0	0	0	0	0	0	0
12:26:25	-38,525	2098,607	10,332	10,4	10,079	6,171	6,87	21,1	953,025	24,581	2098,463	0	201,679	201,679	99,716	0	0	0	0	0	0	0
12:26:25	-82,666	2097,78	10,332	10,4	10,074	6,162	6,856	21,1	953,025	24,581	2097,78	0	201,679	201,679	99,716	0	0	0	0	0	0	0
12:26:25	90,38	2098,684	10,429	10,4	10,074	6,172	6,843	21,1	953,025	24,581	2097,781	0	201,679	201,679	99,716	0	0	0	0	0	0	0
12:26:25	-218,212	2096,502	10,283	10,302	10,069	6,149	6,829	21,1	953,025	24,581	2096,502	0	201,679	201,679	99,716	0	0	0	0	0	0	0
12:26:25	-90,356	2095,598	10,185	10,302	10,069	6,14	6,815	21,1	953,025	24,581	2095,598	0	201,679	201,679	99,716	0	0	0	0	0	0	0
12:26:25	-45,141	2095,147	10,136	10,156	10,069	6,135	6,802	21,1	953,025	24,581	2095,147	0	201,679	201,679	99,716	0	0	0	0	0	0	0
12:26:25	0	2095,147	10,136	10,156	10,069	6,135	6,789	21,1	953,025	24,581	2095,147	0	201,679	201,679	99,716	0	0	0	0	0	0	0
12:26:25	-90,332	2094,243	10,039	9,961	10,069	6,126	6,776	21,1	953,025	24,581	2094,243	0	201,679	201,679	99,716	0	0	0	0	0	0	0
12:26:25	-45,166	2093,792	9,99	9,961	10,069	6,121	6,763	21,1	953,025	24,581	2093,792	0	201,679	201,679	99,716	0	0	0	0	0	0	0
12:26:25	-74,023	2093,051	9,99	10,009	10,065	6,113	6,75	21,1	953,025	24,581	2093,051	0	201,679	201,679	99,716	0	0	0	0	0	0	0
12:26:25	36,694	2093,418	10,039	10,058	10,065	6,117	6,738	21,1	953,025	24,581	2093,052	0	201,679	201,679	99,716	0	0	0	0	0	0	0
12:26:25	-75,244	2092,666	10,039	10,009	10,06	6,109	6,726	21,1	953,025	24,581	2092,666	0	201,679	201,679	99,716	0	0	0	0	0	0	0
12:26:25	-7,348	2092,592	10,039	10,058	10,06	6,109	6,714	21,1	953,025	24,581	2092,592	0	201,679	201,679	99,716	0	0	0	0	0	0	0
12:26:25	5,346	2092,646	10,136	10,156	10,055	6,109	6,702	21,1	953,025	24,581	2092,592	0	201,679	201,679	99,716	0	0	0	0	0	0	0
12:26:25	-30,981	2092,336	10,185	10,156	10,051	6,106	6,69	21,1	953,025	24,581	2092,336	0	201,679	201,679	99,716	0	0	0	0	0	0	0
12:26:25	82,739	2093,163	10,283	10,302	10,05	6,115	6,679	21,1	953,025	24,581	2092,337	0	201,679	201,679	99,716	0	0	0	0	0	0	0
12:26:25	0	2093,163	10,283	10,302	10,05	6,115	6,668	21,1	953,025	24,581	2092,337	0	201,679	201,679	99,716	0	0	0	0	0	0	0
12:26:25	-135,449	2091,809	10,136	10,058	10,05	6,101	6,657	21,1	953,025	24,581	2091,809	0	201,679	201,679	99,716	0	0	0	0	0	0	0
12:26:25	0	2091,809	10,136	10,058	10,05	6,101	6,646	21,1	953,025	24,581	2091,809	0	201,679	201,679	99,716	0	0	0	0	0	0	0
12:26:25	-77,246	2091,036	10,136	10,058	10,046	6,093	6,635	21,1	953,025	24,581	2091,036	0	201,679	201,679	99,716	0	0	0	0	0	0	0
12:26:25	0	2091,036	10,136	10,058	10,046	6,093	6,624	21,1	953,025	24,581	2091,036	0	201,679	201,679	99,716	0	0	0	0	0	0	0
12:26:25	-90,258	2090,134	10,039	10,009	10,046	6,083	6,614	21,1	953,025	24,581	2090,134	0	201,679	201,679	99,716	0	0	0	0	0	0	0
12:26:25	-45,141	2089,682	9,99	9,961	10,046	6,079	6,603	21,1	953,025	24,581	2089,682	0	201,679	201,679	99,716	0	0	0	0	0	0	0
12:26:25	-7,543	2089,607	9,99	9,961	10,045	6,078	6,593	21,1	953,025	24,581	2089,607	0	201,679	201,679	99,716	0	0	0	0	0	0	0
12:26:25	-122,314	2088,384	9,941	9,863	10,041	6,065	6,583	21,1	953,025	24,581	2088,384	0	201,679	201,679	99,716	0	0	0	0	0	0	0
12:26:25	45,117	2088,835	9,99	10,009	10,041	6,07	6,572	21,1	953,025	24,581	2088,384	0	201,679	201,679	99,716	0	0	0	0	0	0	0
12:26:25	-45,117	2088,384	9,941	9,961	10,041	6,065	6,563	21,1	953,025	24,581	2088,384	0	201,679	201,679	99,716	0	0	0	0	0	0	0
12:26:25	-90,258	2087,481	9,843	9,863	10,041	6,056	6,553	21,1	953,025	24,581	2087,481	0	201,679	201,679	99,716	0	0	0	0	0	0	0
12:26:25	90,258	2088,384	9,941	9,863	10,041	6,065	6,543	21,1	953,025	24,581	2087,482	0	201,679	201,679	99,716	0	0	0	0	0	0	0
12:26:25	38,598	2088,77	9,99	10,009	10,041	6,069	6,534	21,1	953,025	24,581	2087,483	0	201,679	201,679	99,716	0	0	0	0	0	0	0
12:26:25	-32,031	2088,45	10,039	10,009	10,036	6,066	6,525	21,1	953,025	24,581	2087,484	0	201,679	201,679	99,716	0	0	0	0	0	0	0
12:26:25	-45,141	2087,998	9,99	9,961	10,036	6,061	6,515	21,1	953,025	24,581	2087,485	0	201,679	201,679	99,716	0	0	0	0	0	0	0
12:26:25	49,414	2088,492	10,136	10,156	10,031	6,066	6,507	21,1	953,025	24,581	2087,486	0	201,679	201,679	99,716	0	0	0	0	0	0	0
12:26:25	0	2088,492	10,136	10,058	10,031	6,066	6,498	21,1	953,025	24,581	2087,487	0	201,679	201,679	99,716	0	0	0	0	0	0	0
12:26:25	-78,271	2087,71	10,136	10,058	10,027	6,058	6,489	21,1	953,025	24,581	2087,487	0	201,679	201,679	99,716	0	0	0	0	0	0	0
12:26:25	0	2087,71	10,136	10,058	10,027	6,058	6,481	21,1	953,025	24,581	2087,487	0	201,679	201,679	99,716	0	0	0	0	0	0	0
12:26:25	-6,494	2087,645	10,136	10,156	10,027	6,058	6,473	21,1	953,025	24,581	2087,487	0	201,679	201,679	99,716	0	0	0	0	0	0	0
12:26:25	-135,375	2086,291	9,99	10,009	10,027	6,044	6,464	21,1	953,025	24,581	2086,291	0	201,679	201,679	99,716	0	0	0	0	0	0	0
12:26:25	0	2086,291	9,99	9,961	10,027	6,044	6,456	21,1	953,025	24,581	2086,291	0	201,679	201,679	99,716	0	0	0	0	0	0	0
12:26:25	0	2086,291	9,99	10,009	10,027	6,044	6,448	21,1	953,025	24,581	2086,291	0	201,679	201,679	99,716	0	0	0	0	0	0	0
12:26:25	45,117	2086,742	10,039	10,156	10,027	6,048	6,44	21,1	953,025	24,581	2086,291	0	201,679	201,679	99,716	0	0	0	0	0	0	0
12:26:25	-79,467	2085,947	10,039	10,058	10,022	6,04	6,432	21,1	953,025	24,581	2085,947	0	201,679	201,679	99,716	0	0	0	0	0	0	0
12:26:25	-45,117	2085,496	9,99	9,961	10,022	6,036	6,424	21,1	953,025	24,581	2085,496	0	201,679	201,679	99,716	0	0	0	0	0	0	0
12:26:25	-45,092	2085,045	9,941	10,009	10,022	6,031	6,417	21,1	953,025	24,581	2085,045	0	201,679	201,679	99,716	0	0	0	0	0	0	0
12:26:25	39,819	2085,443	9,99	10,009	10,022	6,035	6,409	21	953,025	24,581	2085,046	0	201,679	201,679	99,716	0	0	0	0	0	0	0
12:26:25	-45,117	2084,992	9,941	9,961	10,022	6,03	6,402	21	953,025	24,581	2084,992	0	201,679	201,679	99,716	0	0	0	0	0	0	0
12:26:25	-90,209	2084,09	9,843	9,961	10,022	6,021	6,394	21	953,025	24,581	2084,09	0	201,679	201,679	99,716	0	0	0	0	0	0	0
12:26:25	-45,092	2083,639	9,795	9,814	10,022	6,016	6,387	21	953,025	24,581	2083,639	0	201,679	201,679	99,716	0	0	0	0	0	0	0
12:26:25	45,092	2084,09	9,843	9,814	10,022	6,021	6,38	21	953,025	24,581	2083,64	0	201,679	201,679	99,716	0	0	0	0	0	0	0
12:26:25	-80,517	2083,285	9,843	9,863	10,017	6,013	6,373	21	953,025	24,581	2083,285	0	201,679	201,679	99,716	0	0	0	0	0	0	0
12:26:25	90,209	2084,187	9,941	10,009	10,017	6,022	6,366	21	953,025	24,581	2083,286	0	201,679	201,679	99,716	0	0	0	0	0	0	0
12:26:25	5,468	2084,242	10,039	10,156	10,012	6,023	6,359	21	953,025	24,581	2083,287	0	201,679	201,679	99,716	0	0	0	0	0	0	0
12:26:25	0	2084,242	10,039	10,156	10,012	6,023	6,352	21	953,025	24,581	2083,288	0	201,679	201,679	99,716	0	0	0	0	0	0	0
12:26:25	90,234	2085,144	10,136	10,009	10,012	6,032	6,346	21	953,025	24,581	2083,289	0	201,679	201,679	99,716	0	0	0	0	0	0	0
12:26:25	-90,234	2084,242	10,039	10,156	10,012	6,023	6,34	21	953,025	24,581	2083,29	0	200,922	200,922	99,713	0	0	0	0	0	0	0
12:26:25	-125,634	2082,985	9,99	9,961	10,008	6,01	6,333	21	953,025	24,581	2082,985	0	200,922	200,922	99,713	0	0	0	0	0	0	0
12:26:25	45,092	2083,436	10,039	9,961	10,008	6,014	6,327	21	953,025	24,581	2082,986	0	200,922	200,922	99,713	0	0	0	0	0	0	0
12:26:25	-95,458	2082,482	9,941	9,814	10,008	6,004	6,321	21	953,025	24,581	2082,482	0	200,922	200,922	99,713	0	0	0	0	0	0	0
12:26:25	0	2082,482	9,941	9,814	10,008	6,004	6,315	21	953,025	24,581	2082,482	0	200,922	200,922	99,713	0	0	0	0	0	0	0
12:26:25	-80,517	2081,677	9,941	9,814	10,003	5,996	6,308	21	953,025	24,581	2081,677	0	200,922	200,922	99,713	0	0	0	0	0	0	0
12:26:25	45,092	2082,127	9,99	9,961	10,003	6,001	6,302	21	953,025	24,581	2081,677	0	200,922	200,922	99,713	0	0	0	0	0	0	0
12:26:26	-45,092	2081,677	9,941	9,814	10,003	5,996	6,296	21	953,025	24,581	2081,677	0	200,922	200,922	99,713	0	0	0	0	0	0	0
12:26:26	-90,185	2080,775	9,843	9,814	10,003	5,987	6,29	21	953,025	24,581	2080,775	0	200,922	200,922	99,713	0	0	0	0	0	0	0
12:26:26	-45,068	2080,324	9,795	9,716	10,003	5,982	6,284	21	953,025	24,581	2080,324	0	200,922	200,922	99,713	0	0	0	0	0	0	0
12:26:26	45,068	2080,775	9,843	9,814	10,003	5,987	6,278	21	953,025	24,581	2080,325	0	200,922	200,922	99,713	0	0	0	0	0	0	0
12:26:26	3,344	2080,808	9,941	9,814	9,998	5,987	6,273	21	953,025	24,581	2080,325	0	200,922	200,922	99,713	0	0	0	0	0	0	0
12:26:26	0	2080,808	9,941	9,863	9,998	5,987	6,267	21	953,025	24,581	2080,325	0	200,922	200,922	99,713	0	0	0	0	0	0	0
12:26:26	45,068	2081,259	9,99	9,961	9,998	5,992	6,262	21	953,025	24,581	2080,326	0	200,922	200,922	99,713	0	0	0	0	0	0	0
12:26:26	-45,068	2080,808	9,941	9,863	9,998	5,987	6,256	21	953,025	24,581	2080,327	0	200,922	200,922	99,713	0	0	0	0	0	0	0
12:26:26	45,068	2081,259	9,99	9,961	9,998	5,992	6,251	21	953,025	24,581	2080,328	0	200,922	200,922	99,713	0	0	0	0	0	0	0
12:26:26	-80,517	2080,454	9,99	9,961	9,993	5,984	6,246	21	953,025	24,581	2080,328	0	200,922	200,922	99,713	0	0	0	0	0	0	0
12:26:26	0	2080,454	9,99	9,961	9,993	5,984	6,241	21	953,025	24,581	2080,328	0	200,922	200,922	99,713	0	0	0	0	0	0	0
12:26:26	-45,092	2080,003	9,941	9,961	9,993	5,979	6,236	21	953,025	24,581	2080,003	0	200,922	200,922	99,713	0	0	0	0	0	0	0
12:26:26	45,092	2080,454	9,99	9,961	9,993	5,984	6,231	21	953,025	24,581	2080,003	0	200,922	200,922	99,713	0	0	0	0	0	0	0
12:26:26	-5,468	2080,399	9,99	9,961	9,993	5,983	6,226	21	953,025	24,581	2080,003	0	200,922	200,922	99,713	0	0	0	0	0	0	0
12:26:26	5,468	2080,454	9,99	9,961	9,993	5,984	6,221	21	953,025	24,581	2080,004	0	200,922	200,922	99,713	0	0	0	0	0	0	0
12:26:26	-135,253	2079,101	9,843	9,863	9,993	5,97	6,216	21	953,025	24,581	2079,101	0	200,922	200,922	99,713	0	0	0	0	0	0	0
12:26:26	90,161	2080,003	9,941	9,961	9,993	5,979	6,211	21	953,025	24,581	2079,102	0	200,922	200,922	99,713	0	0	0	0	0	0	0
12:26:26	0	2080,003	9,941	9,863	9,993	5,979	6,207	21	953,025	24,581	2079,103	0	200,922	200,922	99,713	0	0	0	0	0	0	0
12:26:26	0	2080,003	9,941	9,961	9,993	5,979	6,202	21	953,025	24,581	2079,104	0	200,922	200,922	99,713	0	0	0	0	0	0	0
12:26:26	0	2080,003	9,941	9,961	9,993	5,979	6,198	21	953,025	24,581	2079,105	0	200,922	200,922	99,713	0	0	0	0	0	0	0
12:26:26	0	2080,003	9,941	9,961	9,993	5,979	6,194	21	953,025	24,581	2079,106	0	200,922	200,922	99,713	0	0	0	0	0	0	0
12:26:26	0	2080,003	9,941	9,961	9,993	5,979	6,189	21	953,025	24,581	2079,106	0	200,922	200,922	99,713	0	0	0	0	0	0	0
12:26:26	0	2080,003	9,941	9,961	9,993	5,979	6,185	21	953,025	24,581	2079,107	0	200,922	200,922	99,713	0	0	0	0	0	0	0
12:26:26	45,092	2080,454	9,99	10,009	9,993	5,984	6,181	21	953,025	24,581	2079,109	0	200,922	200,922	99,713	0	0	0	0	0	0	0
12:26:26	-45,092	2080,003	9,941	9,961	9,993	5,979	6,177	21	953,025	24,581	2079,11	0	200,922	200,922	99,713	0	0	0	0	0	0	0
12:26:26	-5,444	2079,948	9,941	9,961	9,993	5,978	6,174	21	953,025	24,581	2079,111	0	200,922	200,922	99,713	0	0	0	0	0	0	0
12:26:26	5,444	2080,003	9,941	9,961	9,993	5,979	6,17	21	953,025	24,581	2079,112	0	200,922	200,922	99,713	0	0	0	0	0	0	0
12:26:26	-90,161	2079,101	9,843	9,863	9,993	5,97	6,166	21	953,025	24,581	2079,101	0	200,922	200,922	99,713	0	0	0	0	0	0	0
12:26:26	129,785	2080,399	9,99	10,009	9,993	5,983	6,162	21	953,025	24,581	2079,102	0	200,922	200,922	99,713	0	0	0	0	0	0	0
12:26:26	-129,785	2079,101	9,843	9,961	9,993	5,97	6,158	21	953,025	24,581	2079,101	0	200,922	200,922	99,713	0	0	0	0	0	0	0
12:26:26	129,785	2080,399	9,99	10,009	9,993	5,983	6,155	21	953,025	24,581	2079,102	0	200,922	200,922	99,713	0	0	0	0	0	0	0
12:26:26	0	2080,399	9,99	10,009	9,993	5,983	6,152	21	953,025	24,581	2079,104	0	200,922	200,922	99,713	0	0	0	0	0	0	0
12:26:26	45,117	2080,85	10,039	10,009	9,993	5,988	6,148	21	953,025	24,581	2079,105	0	200,922	200,922	99,713	0	0	0	0	0	0	0
12:26:26	5,444	2080,905	10,039	10,009	9,993	5,988	6,145	21	953,025	24,581	2079,107	0	200,922	200,922	99,713	0	0	0	0	0	0	0
12:26:26	-5,444	2080,85	10,039	10,009	9,993	5,988	6,142	21	953,025	24,581	2079,109	0	200,922	200,922	99,713	0	0	0	0	0	0	0
12:26:26	-45,117	2080,399	9,99	9,961	9,993	5,983	6,139	21	953,025	24,581	2079,11	0	200,922	200,922	99,713	0	0	0	0	0	0	0
12:26:26	0	2080,399	9,99	10,009	9,993	5,983	6,136	21	953,025	24,581	2079,111	0	200,922	200,922	99,713	0	0	0	0	0	0	0
12:26:26	45,117	2080,85	10,039	10,009	9,993	5,988	6,133	21	953,025	24,581	2079,113	0	200,922	200,922	99,713	0	0	0	0	0	0	0
12:26:26	-39,648	2080,454	9,99	9,961	9,993	5,984	6,13	21	953,025	24,581	2079,114	0	200,922	200,922	99,713	0	0	0	0	0	0	0
12:26:26	-45,092	2080,003	9,941	9,863	9,993	5,979	6,127	21	953,025	24,581	2079,115	0	200,922	200,922	99,713	0	0	0	0	0	0	0
12:26:26	39,624	2080,399	9,99	10,009	9,993	5,983	6,124	21	953,025	24,581	2079,117	0	200,922	200,922	99,713	0	0	0	0	0	0	0
12:26:26	0	2080,399	9,99	10,009	9,993	5,983	6,122	21	953,025	24,581	2079,118	0	200,922	200,922	99,713	0	0	0	0	0	0	0
12:26:26	-45,068	2079,948	9,941	9,961	9,993	5,978	6,119	21	953,025	24,581	2079,118	0	200,922	200,922	99,713	0	0	0	0	0	0	0
12:26:26	45,068	2080,399	9,99	9,961	9,993	5,983	6,116	21	953,025	24,581	2079,12	0	200,922	200,922	99,713	0	0	0	0	0	0	0
12:26:26	0	2080,399	9,99	9,961	9,993	5,983	6,114	21	953,025	24,581	2079,121	0	200,922	200,922	99,713	0	0	0	0	0	0	0
12:26:26	-80,322	2079,596	9,99	10,058	9,989	5,975	6,111	21	953,025	24,581	2079,121	0	200,922	200,922	99,713	0	0	0	0	0	0	0
12:26:26	0	2079,596	9,99	9,961	9,989	5,975	6,108	21	953,025	24,581	2079,122	0	200,922	200,922	99,713	0	0	0	0	0	0	0
12:26:26	80,322	2080,399	9,99	10,009	9,993	5,983	6,106	21	953,025	24,581	2079,123	0	200,922	200,922	99,713	0	0	0	0	0	0	0
12:26:26	-80,322	2079,596	9,99	10,009	9,989	5,975	6,103	21	953,025	24,581	2079,124	0	200,922	200,922	99,713	0	0	0	0	0	0	0
12:26:26	0	2079,596	9,99	9,961	9,989	5,975	6,101	21	953,025	24,581	2079,124	0	200,922	200,922	99,713	0	0	0	0	0	0	0
12:26:26	45,068	2080,046	10,039	10,009	9,989	5,979	6,098	21	953,025	24,581	2079,125	0	200,922	200,922	99,713	0	0	0	0	0	0	0
12:26:26	0	2080,046	10,039	10,058	9,989	5,979	6,096	21	953,025	24,581	2079,126	0	200,922	200,922	99,713	0	0	0	0	0	0	0
12:26:26	-90,185	2079,145	9,941	9,961	9,989	5,97	6,093	21	953,025	24,581	2079,126	0	200,922	200,922	99,713	0	0	0	0	0	0	0
12:26:26	45,117	2079,596	9,99	9,961	9,989	5,975	6,091	21	953,025	24,581	2079,127	0	200,922	200,922	99,713	0	0	0	0	0	0	0
12:26:26	125,439	2080,85	10,039	10,009	9,993	5,988	6,089	21	953,025	24,581	2079,128	0	200,922	200,922	99,713	0	0	0	0	0	0	0
12:26:26	-125,439	2079,596	9,99	9,961	9,989	5,975	6,087	21	953,025	24,581	2079,129	0	200,922	200,922	99,713	0	0	0	0	0	0	0
12:26:26	0	2079,596	9,99	9,961	9,989	5,975	6,085	21	953,025	24,581	2079,129	0	200,922	200,922	99,713	0	0	0	0	0	0	0
12:26:26	35,253	2079,948	9,941	9,863	9,993	5,978	6,083	21	953,025	24,581	2079,13	0	200,922	200,922	99,713	0	0	0	0	0	0	0
12:26:26	-35,253	2079,596	9,99	9,961	9,989	5,975	6,08	21	953,025	24,581	2079,131	0	200,922	200,922	99,713	0	0	0	0	0	0	0
12:26:26	0	2079,596	9,99	9,961	9,989	5,975	6,078	21	953,025	24,581	2079,131	0	200,922	200,922	99,713	0	0	0	0	0	0	0
12:26:26	45,068	2080,046	10,039	10,058	9,989	5,979	6,076	21	953,025	24,581	2079,132	0	200,922	200,922	99,713	0	0	0	0	0	0	0
12:26:26	-45,068	2079,596	9,99	10,058	9,989	5,975	6,074	21	953,025	24,581	2079,133	0	200,922	200,922	99,713	0	0	0	0	0	0	0
12:26:26	45,068	2080,046	10,039	10,058	9,989	5,979	6,073	21	953,025	24,581	2079,133	0	200,922	200,922	99,713	0	0	0	0	0	0	0
12:26:26	-45,068	2079,596	9,99	9,961	9,989	5,975	6,071	21	953,025	24,581	2079,134	0	200,922	200,922	99,713	0	0	0	0	0	0	0
12:26:26	0	2079,596	9,99	9,961	9,989	5,975	6,069	21	953,025	24,581	2079,134	0	200,922	200,922	99,713	0	0	0	0	0	0	0
12:26:26	0	2079,596	9,99	10,009	9,989	5,975	6,067	21	953,025	24,581	2079,135	0	200,922	200,922	99,713	0	0	0	0	0	0	0
12:26:26	0	2079,596	9,99	9,863	9,989	5,975	6,065	21	953,025	24,581	2079,135	0	200,922	200,922	99,713	0	0	0	0	0	0	0
12:26:26	-135,253	2078,243	9,843	9,863	9,989	5,961	6,063	21	953,025	24,581	2078,243	0	200,922	200,922	99,713	0	0	0	0	0	0	0
12:26:26	90,136	2079,145	9,941	9,863	9,989	5,97	6,061	21	953,025	24,581	2078,244	0	200,922	200,922	99,713	0	0	0	0	0	0	0
12:26:26	45,117	2079,596	9,99	9,961	9,989	5,975	6,06	21	953,025	24,581	2078,245	0	200,922	200,922	99,713	0	0	0	0	0	0	0
12:26:26	-45,117	2079,145	9,941	9,961	9,989	5,97	6,058	21	953,025	24,581	2078,246	0	200,922	200,922	99,713	0	0	0	0	0	0	0
12:26:26	45,117	2079,596	9,99	10,009	9,989	5,975	6,056	21	953,025	24,581	2078,248	0	200,922	200,922	99,713	0	0	0	0	0	0	0
12:26:26	-45,117	2079,145	9,941	9,863	9,989	5,97	6,054	21	953,025	24,581	2078,249	0	200,922	200,922	99,713	0	0	0	0	0	0	0
12:26:26	45,117	2079,596	9,99	9,961	9,989	5,975	6,053	21	953,025	24,581	2078,25	0	200,922	200,922	99,713	0	0	0	0	0	0	0
12:26:26	0	2079,596	9,99	10,009	9,989	5,975	6,051	21	953,025	24,581	2078,252	0	200,922	200,922	99,713	0	0	0	0	0	0	0
12:26:26	0	2079,596	9,99	9,863	9,989	5,975	6,05	21	953,025	24,581	2078,253	0	200,922	200,922	99,713	0	0	0	0	0	0	0
12:26:26	-135,253	2078,243	9,843	9,814	9,989	5,961	6,048	21	953,025	24,581	2078,243	0	200,922	200,922	99,713	0	0	0	0	0	0	0
12:26:26	135,253	2079,596	9,99	9,863	9,989	5,975	6,047	21	953,025	24,581	2078,245	0	200,922	200,922	99,713	0	0	0	0	0	0	0
12:26:26	-45,117	2079,145	9,941	9,961	9,989	5,97	6,045	21	953,025	24,581	2078,246	0	200,922	200,922	99,713	0	0	0	0	0	0	0
12:26:26	45,117	2079,596	9,99	9,961	9,989	5,975	6,044	21	953,025	24,581	2078,247	0	200,922	200,922	99,713	0	0	0	0	0	0	0
12:26:26	-45,117	2079,145	9,941	9,814	9,989	5,97	6,042	21	953,025	24,581	2078,248	0	200,922	200,922	99,713	0	0	0	0	0	0	0
12:26:26	45,117	2079,596	9,99	10,009	9,989	5,975	6,041	21	953,025	24,581	2078,249	0	200,922	200,922	99,713	0	0	0	0	0	0	0
12:26:26	0	2079,596	9,99	9,961	9,989	5,975	6,04	21	953,025	24,581	2078,251	0	200,922	200,922	99,713	0	0	0	0	0	0	0
12:26:26	0	2079,596	9,99	10,009	9,989	5,975	6,038	21	952,565	24,581	2078,252	0	200,922	200,922	99,713	0	0	0	0	0	0	0
12:26:26	-44,042	2079,155	9,941	9,863	9,989	5,97	6,037	21	952,565	24,581	2078,253	0	200,922	200,922	99,713	0	0	0	0	0	0	0
12:26:26	45,068	2079,606	9,99	10,009	9,989	5,975	6,036	21	952,565	24,581	2078,254	0	200,922	200,922	99,713	0	0	0	0	0	0	0
12:26:26	-45,068	2079,155	9,941	9,961	9,989	5,97	6,035	21	952,565	24,581	2078,255	0	200,922	200,922	99,713	0	0	0	0	0	0	0
12:26:26	45,068	2079,606	9,99	10,009	9,989	5,975	6,033	21	952,565	24,581	2078,257	0	200,922	200,922	99,713	0	0	0	0	0	0	0
12:26:26	-45,068	2079,155	9,941	9,961	9,989	5,97	6,032	21	952,565	24,581	2078,258	0	200,922	200,922	99,713	0	0	0	0	0	0	0
12:26:26	0	2079,155	9,941	9,863	9,989	5,97	6,031	21	952,565	24,581	2078,258	0	200,922	200,922	99,713	0	0	0	0	0	0	0
12:26:26	0	2079,155	9,941	9,961	9,989	5,97	6,03	21	952,565	24,581	2078,259	0	200,922	200,922	99,713	0	0	0	0	0	0	0
12:26:26	45,068	2079,606	9,99	10,009	9,989	5,975	6,029	21	952,565	24,581	2078,261	0	200,922	200,922	99,713	0	0	0	0	0	0	0
12:26:26	45,092	2080,057	10,039	10,058	9,989	5,979	6,028	21	952,565	24,581	2078,262	0	200,922	200,922	99,713	0	0	0	0	0	0	0
12:26:26	90,185	2080,959	10,136	10,058	9,989	5,989	6,027	21	952,565	24,581	2078,265	0	200,674	200,674	99,712	0	0	0	0	0	0	0
12:26:26	0	2080,959	10,136	10,058	9,989	5,989	6,026	21	952,565	24,581	2078,268	0	200,674	200,674	99,712	0	0	0	0	0	0	0
12:26:26	-90,185	2080,057	10,039	9,961	9,989	5,979	6,025	21	952,565	24,581	2078,269	0	200,674	200,674	99,712	0	0	0	0	0	0	0
12:26:26	0	2080,057	10,039	10,058	9,989	5,979	6,024	21	952,565	24,581	2078,271	0	200,674	200,674	99,712	0	0	0	0	0	0	0
12:26:26	0	2080,057	10,039	10,009	9,989	5,979	6,024	21	952,565	24,581	2078,273	0	200,674	200,674	99,712	0	0	0	0	0	0	0
12:26:26	0	2080,057	10,039	10,009	9,989	5,979	6,023	21	952,565	24,581	2078,274	0	200,674	200,674	99,712	0	0	0	0	0	0	0
12:26:26	0	2080,057	10,039	9,961	9,989	5,979	6,022	21	952,565	24,581	2078,276	0	200,674	200,674	99,712	0	0	0	0	0	0	0
12:26:26	0	2080,057	10,039	10,009	9,989	5,979	6,021	21	952,565	24,581	2078,278	0	200,674	200,674	99,712	0	0	0	0	0	0	0
12:26:27	0	2080,057	10,039	10,009	9,989	5,979	6,02	21	952,565	24,581	2078,28	0	200,674	200,674	99,712	0	0	0	0	0	0	0
12:26:27	-45,092	2079,606	9,99	9,961	9,989	5,975	6,019	21	952,565	24,581	2078,281	0	200,674	200,674	99,712	0	0	0	0	0	0	0
12:26:27	45,092	2080,057	10,039	9,961	9,989	5,979	6,018	21	952,565	24,581	2078,283	0	200,674	200,674	99,712	0	0	0	0	0	0	0
12:26:27	-45,092	2079,606	9,99	9,961	9,989	5,975	6,018	21	952,565	24,581	2078,284	0	200,674	200,674	99,712	0	0	0	0	0	0	0
12:26:27	-45,068	2079,155	9,941	9,814	9,989	5,97	6,017	21	952,565	24,581	2078,285	0	200,674	200,674	99,712	0	0	0	0	0	0	0
12:26:27	45,068	2079,606	9,99	9,863	9,989	5,975	6,016	21	952,565	24,581	2078,286	0	200,674	200,674	99,712	0	0	0	0	0	0	0
12:26:27	45,092	2080,057	10,039	9,961	9,989	5,979	6,015	21	952,565	24,581	2078,288	0	200,674	200,674	99,712	0	0	0	0	0	0	0
12:26:27	0	2080,057	10,039	9,961	9,989	5,979	6,014	21	952,565	24,581	2078,29	0	200,674	200,674	99,712	0	0	0	0	0	0	0
12:26:27	0	2080,057	10,039	9,961	9,989	5,979	6,014	21	952,565	24,581	2078,291	0	200,674	200,674	99,712	0	0	0	0	0	0	0
12:26:27	-127,734	2078,78	9,99	9,961	9,984	5,966	6,013	21	952,565	24,581	2078,292	0	200,674	200,674	99,712	0	0	0	0	0	0	0
12:26:27	82,641	2079,606	9,99	10,009	9,989	5,975	6,012	21	952,565	24,581	2078,293	0	200,674	200,674	99,712	0	0	0	0	0	0	0
12:26:27	45,092	2080,057	10,039	9,961	9,989	5,979	6,011	21	952,565	24,581	2078,295	0	200,674	200,674	99,712	0	0	0	0	0	0	0
12:26:27	0	2080,057	10,039	10,009	9,989	5,979	6,011	21	952,565	24,581	2078,297	0	200,674	200,674	99,712	0	0	0	0	0	0	0
12:26:27	-45,092	2079,606	9,99	9,961	9,989	5,975	6,01	21	952,565	24,581	2078,298	0	200,674	200,674	99,712	0	0	0	0	0	0	0
12:26:27	-45,068	2079,155	9,941	9,961	9,989	5,97	6,009	21	952,565	24,581	2078,299	0	200,674	200,674	99,712	0	0	0	0	0	0	0
12:26:27	-37,573	2078,78	9,99	10,009	9,984	5,966	6,009	21	952,565	24,581	2078,299	0	200,674	200,674	99,712	0	0	0	0	0	0	0
12:26:27	0	2078,78	9,99	9,961	9,984	5,966	6,008	21	952,565	24,581	2078,3	0	200,674	200,674	99,712	0	0	0	0	0	0	0
12:26:27	0	2078,78	9,99	9,961	9,984	5,966	6,007	21	952,565	24,581	2078,3	0	200,674	200,674	99,712	0	0	0	0	0	0	0
12:26:27	0	2078,78	9,99	9,961	9,984	5,966	6,006	21	952,565	24,581	2078,301	0	200,674	200,674	99,712	0	0	0	0	0	0	0
12:26:27	-45,092	2078,329	9,941	9,863	9,984	5,962	6,005	21	952,565	24,581	2078,301	0	200,674	200,674	99,712	0	0	0	0	0	0	0
12:26:27	45,092	2078,78	9,99	9,961	9,984	5,966	6,004	21	952,565	24,581	2078,301	0	200,674	200,674	99,712	0	0	0	0	0	0	0
12:26:27	0	2078,78	9,99	10,009	9,984	5,966	6,004	21	952,565	24,581	2078,302	0	200,674	200,674	99,712	0	0	0	0	0	0	0
12:26:27	-45,092	2078,329	9,941	9,961	9,984	5,962	6,003	21	952,565	24,581	2078,302	0	200,674	200,674	99,712	0	0	0	0	0	0	0
12:26:27	90,161	2079,23	10,039	10,009	9,984	5,971	6,002	21	952,565	24,581	2078,303	0	200,674	200,674	99,712	0	0	0	0	0	0	0
12:26:27	-48,413	2078,746	9,99	9,961	9,984	5,966	6,002	21	952,565	24,581	2078,304	0	200,674	200,674	99,712	0	0	0	0	0	0	0
12:26:27	45,092	2079,197	10,039	10,009	9,984	5,971	6,001	21	952,565	24,581	2078,304	0	200,674	200,674	99,712	0	0	0	0	0	0	0
12:26:27	-86,84	2078,329	9,941	9,961	9,984	5,962	6	21	952,565	24,581	2078,304	0	200,674	200,674	99,712	0	0	0	0	0	0	0
12:26:27	0	2078,329	9,941	9,961	9,984	5,962	5,999	21	952,565	24,581	2078,304	0	200,674	200,674	99,712	0	0	0	0	0	0	0
12:26:27	41,748	2078,746	9,99	10,009	9,984	5,966	5,999	21	952,565	24,581	2078,305	0	200,674	200,674	99,712	0	0	0	0	0	0	0
12:26:27	-37,548	2078,371	10,039	10,009	9,979	5,962	5,998	21	952,565	24,581	2078,305	0	200,674	200,674	99,712	0	0	0	0	0	0	0
12:26:27	-45,092	2077,92	9,99	9,863	9,979	5,957	5,997	21	952,565	24,581	2077,92	0	200,674	200,674	99,712	0	0	0	0	0	0	0
12:26:27	0	2077,92	9,99	10,009	9,979	5,957	5,996	21	952,565	24,581	2077,92	0	200,674	200,674	99,712	0	0	0	0	0	0	0
12:26:27	0	2077,92	9,99	10,009	9,979	5,957	5,996	21	952,565	24,581	2077,92	0	200,674	200,674	99,712	0	0	0	0	0	0	0
12:26:27	0	2077,92	9,99	10,009	9,979	5,957	5,995	21	952,565	24,581	2077,92	0	200,674	200,674	99,712	0	0	0	0	0	0	0
12:26:27	0	2077,92	9,99	10,009	9,979	5,957	5,994	21	952,565	24,581	2077,92	0	200,674	200,674	99,712	0	0	0	0	0	0	0
12:26:27	-45,068	2077,469	9,941	9,863	9,979	5,953	5,993	21	952,565	24,581	2077,469	0	200,674	200,674	99,712	0	0	0	0	0	0	0
12:26:27	45,068	2077,92	9,99	10,009	9,979	5,957	5,993	21	952,565	24,581	2077,47	0	200,674	200,674	99,712	0	0	0	0	0	0	0
12:26:27	-45,068	2077,469	9,941	10,009	9,979	5,953	5,992	21	952,565	24,581	2077,469	0	200,674	200,674	99,712	0	0	0	0	0	0	0
12:26:27	0	2077,469	9,941	9,863	9,979	5,953	5,991	21	952,565	24,581	2077,469	0	200,674	200,674	99,712	0	0	0	0	0	0	0
12:26:27	0	2077,469	9,941	9,961	9,979	5,953	5,99	21	952,565	24,581	2077,469	0	200,674	200,674	99,712	0	0	0	0	0	0	0
12:26:27	-90,136	2076,568	9,843	9,863	9,979	5,944	5,989	21	952,565	24,581	2076,568	0	200,674	200,674	99,712	0	0	0	0	0	0	0
12:26:27	0	2076,568	9,843	9,863	9,979	5,944	5,989	21	952,565	24,581	2076,568	0	200,674	200,674	99,712	0	0	0	0	0	0	0
12:26:27	97,656	2077,544	10,039	10,058	9,974	5,954	5,988	21	952,565	24,581	2076,569	0	200,674	200,674	99,712	0	0	0	0	0	0	0
12:26:27	0	2077,544	10,039	10,058	9,974	5,954	5,987	21	952,565	24,581	2076,57	0	200,674	200,674	99,712	0	0	0	0	0	0	0
12:26:27	-90,161	2076,643	9,941	9,863	9,974	5,944	5,986	21	952,565	24,581	2076,57	0	200,674	200,674	99,712	0	0	0	0	0	0	0
12:26:27	45,068	2077,093	9,99	10,009	9,974	5,949	5,986	21	952,565	24,581	2076,57	0	200,674	200,674	99,712	0	0	0	0	0	0	0
12:26:27	0	2077,093	9,99	10,009	9,974	5,949	5,985	21	952,565	24,581	2076,571	0	200,674	200,674	99,712	0	0	0	0	0	0	0
12:26:27	45,092	2077,544	10,039	10,058	9,974	5,954	5,984	21	952,565	24,581	2076,572	0	200,674	200,674	99,712	0	0	0	0	0	0	0
12:26:27	-90,161	2076,643	9,941	9,961	9,974	5,944	5,984	21	952,565	24,581	2076,572	0	200,674	200,674	99,712	0	0	0	0	0	0	0
12:26:27	45,068	2077,093	9,99	9,863	9,974	5,949	5,983	21	952,565	24,581	2076,572	0	200,674	200,674	99,712	0	0	0	0	0	0	0
12:26:27	-45,068	2076,643	9,941	9,961	9,974	5,944	5,982	21	952,565	24,581	2076,572	0	200,674	200,674	99,712	0	0	0	0	0	0	0
12:26:27	45,068	2077,093	9,99	9,814	9,974	5,949	5,981	21	952,565	24,581	2076,573	0	200,674	200,674	99,712	0	0	0	0	0	0	0
12:26:27	0	2077,093	9,99	9,863	9,974	5,949	5,981	21	952,565	24,581	2076,573	0	200,674	200,674	99,712	0	0	0	0	0	0	0
12:26:27	0	2077,093	9,99	9,961	9,974	5,949	5,98	21	952,565	24,581	2076,574	0	200,674	200,674	99,712	0	0	0	0	0	0	0
12:26:27	0	2077,093	9,99	9,863	9,974	5,949	5,98	21	952,565	24,581	2076,574	0	200,674	200,674	99,712	0	0	0	0	0	0	0
12:26:27	0	2077,093	9,99	9,961	9,974	5,949	5,979	21	952,565	24,581	2076,575	0	200,674	200,674	99,712	0	0	0	0	0	0	0
12:26:27	0	2077,093	9,99	9,961	9,974	5,949	5,978	21	952,565	24,581	2076,575	0	200,674	200,674	99,712	0	0	0	0	0	0	0
12:26:27	-45,068	2076,643	9,941	9,961	9,974	5,944	5,978	21	952,565	24,581	2076,575	0	200,674	200,674	99,712	0	0	0	0	0	0	0
12:26:27	45,068	2077,093	9,99	9,961	9,974	5,949	5,977	21	952,565	24,581	2076,575	0	200,674	200,674	99,712	0	0	0	0	0	0	0
12:26:27	-45,068	2076,643	9,941	9,716	9,974	5,944	5,976	21	952,565	24,581	2076,575	0	200,674	200,674	99,712	0	0	0	0	0	0	0
12:26:27	45,068	2077,093	9,99	9,863	9,974	5,949	5,976	21	952,565	24,581	2076,576	0	200,674	200,674	99,712	0	0	0	0	0	0	0
12:26:27	45,092	2077,544	10,039	10,058	9,974	5,954	5,976	21	952,565	24,581	2076,577	0	200,674	200,674	99,712	0	0	0	0	0	0	0
12:26:27	0	2077,544	10,039	10,058	9,974	5,954	5,975	21	952,565	24,581	2076,578	0	200,674	200,674	99,712	0	0	0	0	0	0	0
12:26:27	0	2077,544	10,039	10,058	9,974	5,954	5,975	21	952,565	24,581	2076,579	0	200,674	200,674	99,712	0	0	0	0	0	0	0
12:26:27	0	2077,544	10,039	10,058	9,974	5,954	5,974	21	952,565	24,581	2076,58	0	200,674	200,674	99,712	0	0	0	0	0	0	0
12:26:27	0	2077,544	10,039	10,156	9,974	5,954	5,974	21	952,565	24,581	2076,581	0	200,674	200,674	99,712	0	0	0	0	0	0	0
12:26:27	90,161	2078,446	10,136	10,205	9,974	5,963	5,974	21	952,565	24,581	2076,583	0	200,674	200,674	99,712	0	0	0	0	0	0	0
12:26:27	-135,253	2077,093	9,99	9,961	9,974	5,949	5,973	21	952,565	24,581	2076,583	0	200,674	200,674	99,712	0	0	0	0	0	0	0
12:26:27	0	2077,093	9,99	10,009	9,974	5,949	5,973	21	952,565	24,581	2076,584	0	200,674	200,674	99,712	0	0	0	0	0	0	0
12:26:27	-45,068	2076,643	9,941	9,863	9,974	5,944	5,972	21	952,565	24,581	2076,584	0	200,674	200,674	99,712	0	0	0	0	0	0	0
12:26:27	45,068	2077,093	9,99	10,009	9,974	5,949	5,972	21	952,565	24,581	2076,584	0	200,674	200,674	99,712	0	0	0	0	0	0	0
12:26:27	135,253	2078,446	10,136	10,058	9,974	5,963	5,971	21	952,565	24,581	2076,586	0	200,674	200,674	99,712	0	0	0	0	0	0	0
12:26:27	-135,253	2077,093	9,99	10,009	9,974	5,949	5,971	21	952,565	24,581	2076,587	0	200,674	200,674	99,712	0	0	0	0	0	0	0
12:26:27	0	2077,093	9,99	9,961	9,974	5,949	5,971	21	952,565	24,581	2076,587	0	200,674	200,674	99,712	0	0	0	0	0	0	0
12:26:27	37,573	2077,469	9,941	9,863	9,979	5,953	5,97	21	952,565	24,581	2076,588	0	200,674	200,674	99,712	0	0	0	0	0	0	0
12:26:27	-135,205	2076,117	9,795	9,716	9,979	5,939	5,97	21	952,565	24,581	2076,117	0	200,674	200,674	99,712	0	0	0	0	0	0	0
12:26:27	135,205	2077,469	9,941	9,961	9,979	5,953	5,969	21	952,565	24,581	2076,118	0	200,674	200,674	99,712	0	0	0	0	0	0	0
12:26:27	7,519	2077,544	10,039	10,009	9,974	5,954	5,969	21	952,565	24,581	2076,12	0	200,674	200,674	99,712	0	0	0	0	0	0	0
12:26:27	52,563	2078,07	10,185	10,302	9,97	5,959	5,969	21	952,565	24,581	2076,122	0	200,674	200,674	99,712	0	0	0	0	0	0	0
12:26:27	-135,205	2076,718	10,039	10,058	9,97	5,945	5,968	21	952,565	24,581	2076,123	0	200,674	200,674	99,712	0	0	0	0	0	0	0
12:26:27	0	2076,718	10,039	10,058	9,97	5,945	5,968	21	952,565	24,581	2076,123	0	200,674	200,674	99,712	0	0	0	0	0	0	0
12:26:27	90,136	2077,619	10,136	10,058	9,97	5,954	5,968	21	952,565	24,581	2076,125	0	200,674	200,674	99,712	0	0	0	0	0	0	0
12:26:27	0	2077,619	10,136	10,156	9,97	5,954	5,967	21	952,565	24,581	2076,126	0	200,674	200,674	99,712	0	0	0	0	0	0	0
12:26:27	-97,656	2076,643	9,941	9,961	9,974	5,944	5,967	21	952,565	24,581	2076,127	0	200,674	200,674	99,712	0	0	0	0	0	0	0
12:26:27	-90,136	2075,741	9,843	9,863	9,974	5,935	5,966	21	952,565	24,581	2075,741	0	200,674	200,674	99,712	0	0	0	0	0	0	0
12:26:27	-45,068	2075,291	9,795	9,863	9,974	5,93	5,966	21	952,565	24,581	2075,291	0	200,674	200,674	99,712	0	0	0	0	0	0	0
12:26:27	52,563	2075,816	9,941	10,009	9,97	5,936	5,965	21	952,565	24,581	2075,291	0	200,674	200,674	99,712	0	0	0	0	0	0	0
12:26:27	-4,199	2075,774	9,941	10,058	9,969	5,935	5,964	21	952,565	24,581	2075,292	0	200,674	200,674	99,712	0	0	0	0	0	0	0
12:26:27	-90,112	2074,873	9,843	9,863	9,969	5,926	5,964	21	952,565	24,581	2074,873	0	200,674	200,674	99,712	0	0	0	0	0	0	0
12:26:27	0	2074,873	9,843	9,863	9,969	5,926	5,963	21	952,565	24,581	2074,873	0	200,674	200,674	99,712	0	0	0	0	0	0	0
12:26:27	90,112	2075,774	9,941	10,058	9,969	5,935	5,962	21	952,565	24,581	2074,874	0	200,674	200,674	99,712	0	0	0	0	0	0	0
12:26:27	-90,112	2074,873	9,843	10,009	9,969	5,926	5,962	21	952,565	24,581	2074,873	0	200,674	200,674	99,712	0	0	0	0	0	0	0
12:26:27	0	2074,873	9,843	9,961	9,969	5,926	5,961	21	952,565	24,581	2074,873	0	200,522	200,522	99,711	0	0	0	0	0	0	0
12:26:27	90,112	2075,774	9,941	10,009	9,969	5,935	5,96	21	952,565	24,581	2074,874	0	200,522	200,522	99,711	0	0	0	0	0	0	0
12:26:27	0	2075,774	9,941	9,863	9,969	5,935	5,96	21	952,565	24,581	2074,875	0	200,522	200,522	99,711	0	0	0	0	0	0	0
12:26:27	-90,112	2074,873	9,843	9,814	9,969	5,926	5,959	21	952,565	24,581	2074,873	0	200,522	200,522	99,711	0	0	0	0	0	0	0
12:26:27	90,112	2075,774	9,941	9,961	9,969	5,935	5,959	21	952,565	24,581	2074,874	0	200,522	200,522	99,711	0	0	0	0	0	0	0
12:26:27	94,36	2076,718	10,039	10,058	9,97	5,945	5,959	21	952,565	24,581	2074,876	0	200,522	200,522	99,711	0	0	0	0	0	0	0
12:26:27	131,03	2078,028	10,185	10,351	9,969	5,959	5,959	21	952,565	24,581	2074,879	0	200,522	200,522	99,711	0	0	0	0	0	0	0
12:26:27	225,463	2080,283	10,429	10,547	9,969	5,982	5,959	21	952,565	24,581	2074,884	0	200,522	200,522	99,711	0	0	0	0	0	0	0
12:26:28	94,384	2081,227	10,527	10,693	9,97	5,992	5,96	21	952,565	24,581	2074,891	0	200,522	200,522	99,711	0	0	0	0	0	0	0
12:26:28	526,489	2086,492	10,918	11,181	9,979	6,046	5,961	21	952,565	24,581	2074,902	0	200,522	200,522	99,711	0	0	0	0	0	0	0
12:26:28	484,936	2091,341	11,259	11,425	9,989	6,096	5,964	21	952,565	24,581	2074,919	0	200,522	200,522	99,711	0	0	0	0	0	0	0
12:26:28	560,18	2096,943	11,504	11,963	10,008	6,154	5,968	21	952,565	24,581	2074,941	0	200,522	200,522	99,711	0	0	0	0	0	0	0
12:26:28	653,027	2103,473	11,845	12,353	10,027	6,221	5,973	21	952,565	24,581	2074,969	0	200,522	200,522	99,711	0	0	0	0	0	0	0
12:26:28	636,889	2109,842	11,992	12,695	10,055	6,287	5,979	21	952,565	24,581	2075,004	0	200,522	200,522	99,711	0	0	0	0	0	0	0
12:26:28	763,085	2117,473	12,187	13,037	10,088	6,365	5,986	21	952,565	24,581	2075,047	0	200,522	200,522	99,711	0	0	0	0	0	0	0
12:26:28	754,418	2125,017	12,285	13,232	10,126	6,443	5,995	21	952,565	24,581	2075,097	0	200,522	200,522	99,711	0	0	0	0	0	0	0
12:26:28	868,896	2133,706	12,431	13,525	10,167	6,533	6,006	21	952,565	24,581	2075,155	0	200,522	200,522	99,711	0	0	0	0	0	0	0
12:26:28	800,585	2141,712	12,48	13,72	10,21	6,615	6,018	21	952,565	24,581	2075,222	0	200,522	200,522	99,711	0	0	0	0	0	0	0
12:26:28	789,746	2149,609	12,48	13,769	10,255	6,697	6,031	21	952,565	24,581	2075,296	0	200,522	200,522	99,711	0	0	0	0	0	0	0
12:26:28	1205,249	2161,662	12,92	14,258	10,3	6,821	6,047	21	952,565	24,581	2075,383	0	200,522	200,522	99,711	0	0	0	0	0	0	0
12:26:28	939,55	2171,057	13,164	14,795	10,34	6,918	6,064	21	952,565	24,581	2075,478	0	200,522	200,522	99,711	0	0	0	0	0	0	0
12:26:28	1132,617	2182,383	13,603	15,185	10,381	7,034	6,083	21	952,565	24,581	2075,585	0	200,522	200,522	99,711	0	0	0	0	0	0	0
12:26:28	1186,889	2194,252	13,994	15,527	10,428	7,157	6,104	21	952,565	24,581	2075,704	0	200,522	200,522	99,711	0	0	0	0	0	0	0
12:26:28	1185,449	2206,107	14,384	16,015	10,474	7,279	6,127	21	952,565	24,581	2075,834	0	200,522	200,522	99,711	0	0	0	0	0	0	0
12:26:28	1382,348	2219,93	14,922	16,552	10,524	7,421	6,152	21	952,565	24,581	2075,978	0	200,522	200,522	99,711	0	0	0	0	0	0	0
12:26:28	984,912	2229,779	14,922	16,748	10,58	7,523	6,179	21	952,565	24,581	2076,132	0	200,522	200,522	99,711	0	0	0	0	0	0	0
12:26:28	805,102	2237,83	14,726	16,699	10,636	7,606	6,207	21	952,565	24,581	2076,294	0	200,522	200,522	99,711	0	0	0	0	0	0	0
12:26:28	1188,598	2249,716	14,873	16,748	10,695	7,729	6,237	21	952,565	24,581	2076,467	0	200,522	200,522	99,711	0	0	0	0	0	0	0
12:26:28	865,771	2258,374	14,726	16,406	10,752	7,818	6,268	21	952,565	24,581	2076,649	0	200,522	200,522	99,711	0	0	0	0	0	0	0
12:26:28	1128,442	2269,659	14,873	16,699	10,808	7,934	6,301	21	952,565	24,581	2076,842	0	200,522	200,522	99,711	0	0	0	0	0	0	0
12:26:28	1143,701	2281,096	15,117	16,845	10,859	8,052	6,335	21	952,565	24,581	2077,046	0	200,522	200,522	99,711	0	0	0	0	0	0	0
12:26:28	1024,145	2291,337	15,41	17,431	10,902	8,158	6,371	21	952,565	24,581	2077,261	0	200,522	200,522	99,711	0	0	0	0	0	0	0
12:26:28	1353,735	2304,874	16,045	17,92	10,944	8,297	6,408	21	952,565	24,581	2077,488	0	200,522	200,522	99,711	0	0	0	0	0	0	0
12:26:28	1159,741	2316,472	16,386	18,31	10,991	8,417	6,448	21	952,565	24,581	2077,727	0	200,522	200,522	99,711	0	0	0	0	0	0	0
12:26:28	1020,996	2326,682	16,582	18,847	11,039	8,522	6,488	21	952,565	24,581	2077,976	0	200,522	200,522	99,711	0	0	0	0	0	0	0
12:26:28	1249,804	2339,18	16,924	18,945	11,091	8,651	6,531	21	952,565	24,581	2078,237	0	200,522	200,522	99,711	0	0	0	0	0	0	0
12:26:28	1094,165	2350,121	17,021	18,603	11,147	8,764	6,575	21	952,565	24,581	2078,509	0	200,522	200,522	99,711	0	0	0	0	0	0	0
12:26:28	722,534	2357,347	16,582	18,603	11,212	8,838	6,619	21	952,565	24,581	2078,788	0	200,522	200,522	99,711	0	0	0	0	0	0	0
12:26:28	1219,677	2369,544	16,728	18,603	11,273	8,964	6,665	21	952,565	24,581	2079,078	0	200,522	200,522	99,711	0	0	0	0	0	0	0
12:26:28	1202,88	2381,572	16,924	18,847	11,33	9,088	6,713	21	952,565	24,581	2079,381	0	200,522	200,522	99,711	0	0	0	0	0	0	0
12:26:28	1120,483	2392,777	17,168	18,847	11,38	9,203	6,761	21	952,565	24,581	2079,694	0	200,522	200,522	99,711	0	0	0	0	0	0	0
12:26:28	1138,427	2404,161	17,558	19,385	11,423	9,321	6,812	21	952,565	24,581	2080,019	0	200,522	200,522	99,711	0	0	0	0	0	0	0
12:26:28	1367,529	2417,837	18,291	19,873	11,461	9,462	6,864	21	952,565	24,581	2080,357	0	200,522	200,522	99,711	0	0	0	0	0	0	0
12:26:28	1196,826	2429,805	18,877	20,361	11,496	9,585	6,917	21	952,565	24,581	2080,706	0	200,522	200,522	99,711	0	0	0	0	0	0	0
12:26:28	1129,736	2441,102	19,365	20,605	11,533	9,702	6,971	21	952,565	24,581	2081,066	0	200,522	200,522	99,711	0	0	0	0	0	0	0
12:26:28	916,723	2450,27	19,463	21,094	11,58	9,796	7,027	21	952,565	24,581	2081,436	0	200,522	200,522	99,711	0	0	0	0	0	0	0
12:26:28	810,522	2458,375	19,365	20,801	11,631	9,88	7,083	21	952,565	24,581	2081,813	0	200,522	200,522	99,711	0	0	0	0	0	0	0
12:26:28	745,459	2465,829	19,121	20,605	11,686	9,957	7,139	21	952,565	24,581	2082,197	0	200,522	200,522	99,711	0	0	0	0	0	0	0
12:26:28	890,136	2474,731	19,023	20,41	11,742	10,048	7,196	21	952,565	24,581	2082,589	0	200,522	200,522	99,711	0	0	0	0	0	0	0
12:26:28	793,188	2482,663	18,974	20,215	11,789	10,13	7,254	21	952,565	24,581	2082,989	0	200,522	200,522	99,711	0	0	0	0	0	0	0
12:26:28	973,925	2492,402	19,121	20,41	11,836	10,23	7,312	21	952,565	24,581	2083,399	0	200,522	200,522	99,711	0	0	0	0	0	0	0
12:26:28	813,037	2500,532	19,267	20,703	11,874	10,314	7,371	21	952,565	24,581	2083,816	0	200,522	200,522	99,711	0	0	0	0	0	0	0
12:26:28	1004,077	2510,573	19,609	20,898	11,911	10,418	7,431	21	952,565	24,581	2084,242	0	200,522	200,522	99,711	0	0	0	0	0	0	0
12:26:28	922,338	2519,797	19,951	21,24	11,945	10,513	7,491	21	952,565	24,581	2084,678	0	200,522	200,522	99,711	0	0	0	0	0	0	0
12:26:28	889,282	2528,689	20,342	21,631	11,973	10,605	7,552	21	952,565	24,581	2085,122	0	200,522	200,522	99,711	0	0	0	0	0	0	0
12:26:28	1129,614	2539,985	20,732	21,826	12,015	10,721	7,614	21	952,565	24,581	2085,577	0	200,522	200,522	99,711	0	0	0	0	0	0	0
12:26:28	772,607	2547,712	20,83	21,777	12,053	10,801	7,677	21	952,565	24,581	2086,039	0	200,522	200,522	99,711	0	0	0	0	0	0	0
12:26:28	748,706	2555,199	20,732	21,777	12,101	10,878	7,74	21	952,565	24,581	2086,508	0	200,522	200,522	99,711	0	0	0	0	0	0	0
12:26:28	682,47	2562,023	20,586	21,68	12,147	10,948	7,802	21	952,565	24,581	2086,984	0	200,522	200,522	99,711	0	0	0	0	0	0	0
12:26:28	590,918	2567,932	20,342	21,484	12,194	11,009	7,865	21	952,565	24,581	2087,465	0	200,522	200,522	99,711	0	0	0	0	0	0	0
12:26:28	697,363	2574,906	20,293	21,435	12,236	11,081	7,928	21	952,565	24,581	2087,952	0	200,522	200,522	99,711	0	0	0	0	0	0	0
12:26:28	1105,737	2585,963	20,781	21,826	12,271	11,195	7,992	21	952,565	24,581	2088,45	0	200,522	200,522	99,711	0	0	0	0	0	0	0
12:26:28	1023,242	2596,196	21,318	22,217	12,299	11,3	8,057	21	952,565	24,581	2088,958	0	200,522	200,522	99,711	0	0	0	0	0	0	0
12:26:28	936,303	2605,559	21,855	22,656	12,322	11,397	8,123	21	952,565	24,581	2089,474	0	200,522	200,522	99,711	0	0	0	0	0	0	0
12:26:28	885,498	2614,414	22,295	23,144	12,348	11,488	8,189	21	952,565	24,581	2089,999	0	200,522	200,522	99,711	0	0	0	0	0	0	0
12:26:28	819,384	2622,608	22,637	23,144	12,375	11,573	8,255	21	952,565	24,581	2090,532	0	200,522	200,522	99,711	0	0	0	0	0	0	0
12:26:28	688,134	2629,489	22,783	23,437	12,405	11,644	8,322	21	952,565	24,581	2091,071	0	200,522	200,522	99,711	0	0	0	0	0	0	0
12:26:28	455,639	2634,046	22,637	23,291	12,439	11,691	8,388	21	952,565	24,581	2091,614	0	200,522	200,522	99,711	0	0	0	0	0	0	0
12:26:28	470,068	2638,746	22,392	23,096	12,479	11,739	8,453	21	952,565	24,581	2092,161	0	200,522	200,522	99,711	0	0	0	0	0	0	0
12:26:28	639,404	2645,14	22,295	22,998	12,52	11,805	8,519	21	952,565	24,581	2092,714	0	200,522	200,522	99,711	0	0	0	0	0	0	0
12:26:28	431,152	2649,452	22,002	22,656	12,561	11,85	8,584	21	952,565	24,581	2093,271	0	200,522	200,522	99,711	0	0	0	0	0	0	0
12:26:28	617,602	2655,628	22,051	22,51	12,593	11,913	8,65	21	952,565	24,581	2093,834	0	200,522	200,522	99,711	0	0	0	0	0	0	0
12:26:28	756,982	2663,198	22,344	22,851	12,619	11,991	8,715	21	952,565	24,581	2094,403	0	200,522	200,522	99,711	0	0	0	0	0	0	0
12:26:28	775,537	2670,953	22,783	23,193	12,638	12,071	8,781	21	952,565	24,581	2094,98	0	200,522	200,522	99,711	0	0	0	0	0	0	0
12:26:28	689,965	2677,853	23,223	23,535	12,652	12,142	8,847	21	952,565	24,581	2095,563	0	200,522	200,522	99,711	0	0	0	0	0	0	0
12:26:28	578,369	2683,636	23,467	23,828	12,671	12,202	8,913	21	952,565	24,581	2096,15	0	200,522	200,522	99,711	0	0	0	0	0	0	0
12:26:28	505,029	2688,687	23,564	23,877	12,694	12,254	8,978	21	952,565	24,581	2096,743	0	200,522	200,522	99,711	0	0	0	0	0	0	0
12:26:28	565,576	2694,342	23,711	24,023	12,717	12,312	9,044	21	952,565	24,581	2097,341	0	200,522	200,522	99,711	0	0	0	0	0	0	0
12:26:28	264,55	2696,988	23,467	23,877	12,746	12,34	9,108	21	952,565	24,581	2097,94	0	200,522	200,522	99,711	0	0	0	0	0	0	0
12:26:28	435,424	2701,342	23,32	23,682	12,778	12,384	9,172	21	952,565	24,581	2098,544	0	200,522	200,522	99,711	0	0	0	0	0	0	0
12:26:28	262,109	2703,963	23,076	23,437	12,807	12,411	9,236	21	952,565	24,581	2099,149	0	200,522	200,522	99,711	0	0	0	0	0	0	0
12:26:28	555,59	2709,519	23,125	23,437	12,835	12,469	9,299	21	952,565	24,581	2099,759	0	200,522	200,522	99,711	0	0	0	0	0	0	0
12:26:28	372,363	2713,243	23,076	23,437	12,859	12,507	9,362	21	952,565	24,581	2100,373	0	200,522	200,522	99,711	0	0	0	0	0	0	0
12:26:28	593,701	2719,18	23,418	23,682	12,873	12,568	9,425	21	952,565	24,581	2100,992	0	200,522	200,522	99,711	0	0	0	0	0	0	0
12:26:28	643,798	2725,618	23,808	24,023	12,887	12,635	9,488	21	952,565	24,581	2101,616	0	200,522	200,522	99,711	0	0	0	0	0	0	0
12:26:28	499,169	2730,609	24,053	24,365	12,902	12,686	9,551	21	952,565	24,581	2102,245	0	200,522	200,522	99,711	0	0	0	0	0	0	0
12:26:28	499,584	2735,605	24,297	24,512	12,916	12,738	9,613	21	952,565	24,581	2102,878	0	200,522	200,522	99,711	0	0	0	0	0	0	0
12:26:28	438,33	2739,989	24,394	24,658	12,935	12,783	9,675	21	952,565	24,581	2103,515	0	200,522	200,522	99,711	0	0	0	0	0	0	0
12:26:28	197,949	2741,968	24,248	24,316	12,954	12,803	9,737	21	952,565	24,581	2104,153	0	200,522	200,522	99,711	0	0	0	0	0	0	0
12:26:28	278,32	2744,751	24,101	24,316	12,978	12,832	9,797	21	952,565	24,581	2104,794	0	200,522	200,522	99,711	0	0	0	0	0	0	0
12:26:28	381,347	2748,565	24,053	24,17	13,002	12,871	9,858	21,2	952,565	24,581	2105,438	0	200,522	200,522	99,711	0	0	0	0	0	0	0
12:26:28	165,795	2750,223	23,711	23,73	13,031	12,888	9,917	21,2	952,565	24,581	2106,083	0	200,522	200,522	99,711	0	0	0	0	0	0	0
12:26:28	439,428	2754,617	23,808	24,023	13,05	12,934	9,976	21,2	952,565	24,581	2106,731	0	200,522	200,522	99,711	0	0	0	0	0	0	0
12:26:28	268,798	2757,305	23,808	24,023	13,065	12,961	10,035	21,2	952,565	24,581	2107,382	0	200,522	200,522	99,711	0	0	0	0	0	0	0
12:26:28	545,629	2762,761	24,101	24,267	13,079	13,018	10,093	21,2	952,565	24,581	2108,037	0	200,522	200,522	99,711	0	0	0	0	0	0	0
12:26:28	371,899	2766,48	24,297	24,609	13,089	13,056	10,151	21,2	952,565	24,581	2108,696	0	200,522	200,522	99,711	0	0	0	0	0	0	0
12:26:28	458,984	2771,07	24,59	24,805	13,098	13,103	10,209	21,2	952,565	24,581	2109,358	0	200,522	200,522	99,711	0	0	0	0	0	0	0
12:26:28	457,983	2775,65	24,883	24,951	13,108	13,151	10,267	21,2	952,565	24,581	2110,024	0	200,522	200,522	99,711	0	0	0	0	0	0	0
12:26:28	222,314	2777,873	24,932	25,049	13,117	13,173	10,324	21,2	952,565	24,581	2110,692	0	200,522	200,522	99,711	0	0	0	0	0	0	0
12:26:28	278,833	2780,661	25,029	25,146	13,127	13,202	10,38	21,2	952,565	24,581	2111,362	0	200,522	200,522	99,711	0	0	0	0	0	0	0
12:26:28	115,747	2781,819	24,883	25,049	13,142	13,214	10,436	21,2	952,565	24,581	2112,032	0	202,338	202,338	99,719	0	0	0	0	0	0	0
12:26:28	326,928	2785,088	24,883	24,853	13,16	13,248	10,491	21,2	952,565	24,581	2112,705	0	202,338	202,338	99,719	0	0	0	0	0	0	0
12:26:28	-49,902	2784,589	24,59	24,805	13,174	13,243	10,545	21,2	952,565	24,581	2113,377	0	202,338	202,338	99,719	0	0	0	0	0	0	0
12:26:28	275,585	2787,345	24,687	24,658	13,184	13,271	10,598	21,2	952,565	24,581	2114,051	0	202,338	202,338	99,719	0	0	0	0	0	0	0
12:26:28	213,623	2789,481	24,736	24,951	13,193	13,293	10,651	21,2	952,565	24,581	2114,726	0	202,338	202,338	99,719	0	0	0	0	0	0	0
12:26:28	356,225	2793,044	25,029	25,049	13,197	13,33	10,704	21,2	952,565	24,581	2115,405	0	202,338	202,338	99,719	0	0	0	0	0	0	0
12:26:28	62,06	2793,664	25,078	25,146	13,198	13,336	10,755	21,2	952,565	24,581	2116,083	0	202,338	202,338	99,719	0	0	0	0	0	0	0
12:26:28	356,372	2797,228	25,42	25,391	13,198	13,373	10,807	21,2	952,565	24,581	2116,764	0	202,338	202,338	99,719	0	0	0	0	0	0	0
12:26:29	74,096	2797,969	25,42	25,537	13,202	13,381	10,857	21,2	952,565	24,581	2117,445	0	202,338	202,338	99,719	0	0	0	0	0	0	0
12:26:29	88,476	2798,854	25,42	25,488	13,207	13,39	10,907	21,2	952,565	24,581	2118,127	0	202,338	202,338	99,719	0	0	0	0	0	0	0
12:26:29	98,095	2799,835	25,371	25,391	13,216	13,4	10,956	21,2	952,565	24,581	2118,808	0	202,338	202,338	99,719	0	0	0	0	0	0	0
12:26:29	-108,081	2798,754	25,078	25,049	13,226	13,389	11,003	21,2	952,565	24,581	2119,488	0	202,338	202,338	99,719	0	0	0	0	0	0	0
12:26:29	-34,79	2798,406	24,883	25,049	13,235	13,385	11,05	21,2	952,565	24,581	2120,167	0	202,338	202,338	99,719	0	0	0	0	0	0	0
12:26:29	148,144	2799,887	24,932	24,951	13,241	13,4	11,096	21,2	952,565	24,581	2120,847	0	202,338	202,338	99,719	0	0	0	0	0	0	0
12:26:29	21,826	2800,106	24,883	25	13,245	13,403	11,141	21,2	952,565	24,581	2121,526	0	202,338	202,338	99,719	0	0	0	0	0	0	0
12:26:29	196,264	2802,068	25,078	25,146	13,245	13,423	11,186	21,2	952,565	24,581	2122,206	0	202,338	202,338	99,719	0	0	0	0	0	0	0
12:26:29	61,132	2802,68	25,224	25,195	13,24	13,429	11,23	21,2	952,565	24,581	2122,887	0	202,338	202,338	99,719	0	0	0	0	0	0	0
12:26:29	76,367	2803,443	25,371	25,244	13,236	13,437	11,273	21,2	952,565	24,581	2123,567	0	202,338	202,338	99,719	0	0	0	0	0	0	0
12:26:29	0	2803,443	25,371	25,244	13,236	13,437	11,316	21,2	952,565	24,581	2124,247	0	202,338	202,338	99,719	0	0	0	0	0	0	0
12:26:29	-27,27	2803,171	25,273	25,391	13,24	13,434	11,357	21,2	952,565	24,581	2124,926	0	202,338	202,338	99,719	0	0	0	0	0	0	0
12:26:29	113,378	2804,304	25,371	25,342	13,241	13,446	11,398	21,2	952,565	24,581	2125,606	0	202,338	202,338	99,719	0	0	0	0	0	0	0
12:26:29	-223,608	2802,068	25,078	25,195	13,245	13,423	11,438	21,2	952,565	24,581	2126,282	0	202,338	202,338	99,719	0	0	0	0	0	0	0
12:26:29	112,255	2803,191	25,176	25,195	13,245	13,434	11,477	21,2	952,565	24,581	2126,959	0	202,338	202,338	99,719	0	0	0	0	0	0	0
12:26:29	-41,357	2802,777	25,078	25,049	13,249	13,43	11,516	21,2	952,565	24,581	2127,635	0	202,338	202,338	99,719	0	0	0	0	0	0	0
12:26:29	27,246	2803,05	25,176	25,342	13,245	13,433	11,553	21,2	952,565	24,581	2128,31	0	202,338	202,338	99,719	0	0	0	0	0	0	0
12:26:29	196,362	2805,013	25,371	25,244	13,245	13,453	11,59	21,2	952,565	24,581	2128,987	0	202,338	202,338	99,719	0	0	0	0	0	0	0
12:26:29	-365,405	2801,359	25,078	25,244	13,241	13,416	11,626	21,2	952,565	24,581	2129,659	0	202,338	202,338	99,719	0	0	0	0	0	0	0
12:26:29	98,168	2802,341	25,176	25	13,241	13,426	11,661	21,2	952,565	24,581	2130,331	0	202,338	202,338	99,719	0	0	0	0	0	0	0
12:26:29	-147,216	2800,869	25,029	25	13,241	13,411	11,696	21,2	952,565	24,581	2131,002	0	202,338	202,338	99,719	0	0	0	0	0	0	0
12:26:29	-147,192	2799,397	24,883	24,853	13,241	13,395	11,729	21,2	952,565	24,581	2131,67	0	202,338	202,338	99,719	0	0	0	0	0	0	0
12:26:29	131,982	2800,717	25,029	25	13,24	13,409	11,762	21,2	952,565	24,581	2132,339	0	202,338	202,338	99,719	0	0	0	0	0	0	0
12:26:29	-98,12	2799,735	24,932	25	13,24	13,399	11,794	21,2	952,565	24,581	2133,007	0	202,338	202,338	99,719	0	0	0	0	0	0	0
12:26:29	-105,859	2798,677	24,883	24,853	13,237	13,388	11,825	21,2	952,565	24,581	2133,673	0	202,338	202,338	99,719	0	0	0	0	0	0	0
12:26:29	-14,062	2798,536	24,883	24,707	13,236	13,386	11,856	21,2	952,565	24,581	2134,338	0	202,338	202,338	99,719	0	0	0	0	0	0	0
12:26:29	36,01	2798,896	24,932	24,951	13,235	13,39	11,886	21,2	952,565	24,581	2135,002	0	202,338	202,338	99,719	0	0	0	0	0	0	0
12:26:29	-60,009	2798,296	24,932	25	13,232	13,384	11,915	21,2	952,565	24,581	2135,665	0	202,338	202,338	99,719	0	0	0	0	0	0	0
12:26:29	-14,086	2798,155	24,932	25	13,231	13,383	11,944	21,2	952,565	24,581	2136,328	0	202,338	202,338	99,719	0	0	0	0	0	0	0
12:26:29	-49,047	2797,665	24,883	24,951	13,231	13,377	11,972	21,2	952,565	24,581	2136,989	0	202,338	202,338	99,719	0	0	0	0	0	0	0
12:26:29	0	2797,665	24,883	24,853	13,231	13,377	12	21,2	952,565	24,581	2137,65	0	202,338	202,338	99,719	0	0	0	0	0	0	0
12:26:29	0	2797,665	24,883	24,853	13,231	13,377	12,027	21,2	952,565	24,581	2138,31	0	202,338	202,338	99,719	0	0	0	0	0	0	0
12:26:29	-98,095	2796,684	24,785	24,707	13,231	13,367	12,053	21,2	952,565	24,581	2138,969	0	202,338	202,338	99,719	0	0	0	0	0	0	0
12:26:29	98,095	2797,665	24,883	24,853	13,231	13,377	12,079	21,2	952,565	24,581	2139,627	0	202,338	202,338	99,719	0	0	0	0	0	0	0
12:26:29	-98,095	2796,684	24,785	24,853	13,231	13,367	12,104	21,2	952,565	24,581	2140,284	0	202,338	202,338	99,719	0	0	0	0	0	0	0
12:26:29	98,095	2797,665	24,883	25,049	13,231	13,377	12,129	21,2	952,565	24,581	2140,942	0	202,338	202,338	99,719	0	0	0	0	0	0	0
12:26:29	49,047	2798,155	24,932	25,049	13,231	13,383	12,154	21,2	952,565	24,581	2141,599	0	202,338	202,338	99,719	0	0	0	0	0	0	0
12:26:29	-147,143	2796,684	24,785	24,805	13,231	13,367	12,178	21,2	952,565	24,581	2142,254	0	202,338	202,338	99,719	0	0	0	0	0	0	0
12:26:29	147,143	2798,155	24,932	24,805	13,231	13,383	12,201	21,2	952,565	24,581	2142,91	0	202,338	202,338	99,719	0	0	0	0	0	0	0
12:26:29	-147,143	2796,684	24,785	24,805	13,231	13,367	12,224	21,2	952,565	24,581	2143,564	0	202,338	202,338	99,719	0	0	0	0	0	0	0
12:26:29	14,086	2796,825	24,785	24,707	13,232	13,369	12,247	21,2	952,565	24,581	2144,217	0	202,338	202,338	99,719	0	0	0	0	0	0	0
12:26:29	0	2796,825	24,785	24,658	13,232	13,369	12,269	21,2	952,565	24,581	2144,87	0	202,338	202,338	99,719	0	0	0	0	0	0	0
12:26:29	84,008	2797,665	24,883	24,853	13,231	13,377	12,29	21,2	952,565	24,581	2145,523	0	202,338	202,338	99,719	0	0	0	0	0	0	0
12:26:29	147,143	2799,136	25,029	25	13,231	13,393	12,312	21,2	952,565	24,581	2146,177	0	202,338	202,338	99,719	0	0	0	0	0	0	0
12:26:29	-231,152	2796,825	24,785	24,805	13,232	13,369	12,333	21,2	952,565	24,581	2146,827	0	202,338	202,338	99,719	0	0	0	0	0	0	0
12:26:29	0	2796,825	24,785	24,707	13,232	13,369	12,353	21,2	952,565	24,581	2147,477	0	202,338	202,338	99,719	0	0	0	0	0	0	0
12:26:29	84,008	2797,665	24,883	24,707	13,231	13,377	12,373	21,2	952,565	24,581	2148,127	0	202,338	202,338	99,719	0	0	0	0	0	0	0
12:26:29	-147,143	2796,193	24,736	24,609	13,231	13,362	12,393	21,2	952,565	24,581	2148,775	0	202,338	202,338	99,719	0	0	0	0	0	0	0
12:26:29	-269,116	2793,502	24,394	24,072	13,235	13,335	12,411	21,2	952,565	24,581	2149,42	0	202,338	202,338	99,719	0	0	0	0	0	0	0
12:26:29	-441,015	2789,092	23,955	23,437	13,235	13,289	12,428	21,2	952,565	24,581	2150,059	0	202,338	202,338	99,719	0	0	0	0	0	0	0
12:26:29	-783,422	2781,258	23,32	22,656	13,227	13,208	12,443	21,2	952,565	24,581	2150,69	0	202,338	202,338	99,719	0	0	0	0	0	0	0
12:26:29	-762,109	2773,637	22,832	21,777	13,211	13,13	12,457	21,2	952,565	24,581	2151,313	0	202,338	202,338	99,719	0	0	0	0	0	0	0
12:26:29	-784,79	2765,789	22,637	21,142	13,178	13,049	12,469	21,2	952,565	24,581	2151,928	0	202,338	202,338	99,719	0	0	0	0	0	0	0
12:26:29	-844,702	2757,342	22,539	21,094	13,136	12,962	12,478	21,2	952,565	24,581	2152,533	0	202,338	202,338	99,719	0	0	0	0	0	0	0
12:26:29	-746,069	2749,881	22,637	20,752	13,089	12,885	12,486	21,2	952,565	24,581	2153,131	0	202,338	202,338	99,719	0	0	0	0	0	0	0
12:26:29	-1099,682	2738,884	22,49	20,361	13,036	12,772	12,492	21,2	952,565	24,581	2153,717	0	202,338	202,338	99,719	0	0	0	0	0	0	0
12:26:29	-739,16	2731,493	22,685	20,703	12,983	12,695	12,496	21,2	952,565	24,581	2154,294	0	202,338	202,338	99,719	0	0	0	0	0	0	0
12:26:29	-1450,244	2716,99	22,002	20,019	12,94	12,546	12,497	21,2	952,565	24,581	2154,857	0	202,338	202,338	99,719	0	0	0	0	0	0	0
12:26:29	-570,751	2711,283	22,197	20,166	12,897	12,487	12,497	21,2	952,565	24,581	2155,413	0	202,338	202,338	99,719	0	0	0	0	0	0	0
12:26:29	-1634,497	2694,938	21,318	18,652	12,854	12,318	12,493	21,2	952,565	24,581	2155,953	0	202,338	202,338	99,719	0	0	0	0	0	0	0
12:26:29	-1062,719	2684,311	20,928	19,14	12,816	12,209	12,488	21,2	952,565	24,581	2156,482	0	202,338	202,338	99,719	0	0	0	0	0	0	0
12:26:29	-853,173	2675,779	20,83	18,994	12,774	12,121	12,48	21,2	952,565	24,581	2157,001	0	202,338	202,338	99,719	0	0	0	0	0	0	0
12:26:29	-1158,447	2664,194	20,586	18,799	12,722	12,002	12,471	21,2	952,565	24,581	2157,508	0	202,338	202,338	99,719	0	0	0	0	0	0	0
12:26:29	-425,561	2659,939	21,074	18,652	12,671	11,958	12,461	21,2	952,565	24,581	2158,011	0	202,338	202,338	99,719	0	0	0	0	0	0	0
12:26:29	-1424,902	2645,69	20,635	18,701	12,615	11,811	12,448	21,2	952,565	24,581	2158,498	0	202,338	202,338	99,719	0	0	0	0	0	0	0
12:26:29	-684,326	2638,847	20,928	18,945	12,561	11,74	12,434	21,2	952,565	24,581	2158,979	0	202,338	202,338	99,719	0	0	0	0	0	0	0
12:26:29	-1107,568	2627,771	20,732	18,799	12,509	11,626	12,418	21,2	952,565	24,581	2159,447	0	202,338	202,338	99,719	0	0	0	0	0	0	0
12:26:29	-863,647	2619,134	20,732	18,603	12,461	11,537	12,401	21,2	952,565	24,581	2159,907	0	202,338	202,338	99,719	0	0	0	0	0	0	0
12:26:29	-1089,404	2608,24	20,342	18,994	12,421	11,425	12,382	21,2	952,565	24,581	2160,355	0	202,338	202,338	99,719	0	0	0	0	0	0	0
12:26:29	-1025,927	2597,981	19,951	18,652	12,385	11,319	12,361	21,2	952,565	24,581	2160,793	0	202,338	202,338	99,719	0	0	0	0	0	0	0
12:26:29	-974,121	2588,24	19,512	18,31	12,354	11,218	12,339	21,2	952,565	24,581	2161,22	0	202,338	202,338	99,719	0	0	0	0	0	0	0
12:26:29	-822,68	2580,013	19,17	17,92	12,327	11,134	12,315	21,2	952,565	24,581	2161,639	0	202,338	202,338	99,719	0	0	0	0	0	0	0
12:26:29	-745,874	2572,554	18,974	18,115	12,295	11,057	12,29	21,2	952,565	24,581	2162,05	0	202,338	202,338	99,719	0	0	0	0	0	0	0
12:26:29	-703,369	2565,521	18,779	17,773	12,267	10,984	12,265	21,2	952,565	24,581	2162,453	0	202,338	202,338	99,719	0	0	0	0	0	0	0
12:26:29	-795,166	2557,569	18,535	17,578	12,235	10,902	12,238	21,2	952,565	24,581	2162,849	0	202,338	202,338	99,719	0	0	0	0	0	0	0
12:26:29	-488,305	2552,686	18,681	17,822	12,2	10,852	12,211	21,2	952,565	24,581	2163,239	0	202,338	202,338	99,719	0	0	0	0	0	0	0
12:26:29	-739,575	2545,29	18,535	17,578	12,166	10,776	12,183	21,2	952,565	24,581	2163,621	0	202,338	202,338	99,719	0	0	0	0	0	0	0
12:26:29	-586,792	2539,422	18,535	17,773	12,133	10,715	12,154	21,2	952,565	24,581	2163,997	0	202,338	202,338	99,719	0	0	0	0	0	0	0
12:26:29	-648,51	2532,937	18,535	17,578	12,096	10,648	12,124	21,2	952,565	24,581	2164,366	0	202,338	202,338	99,719	0	0	0	0	0	0	0
12:26:29	-748,779	2525,449	18,291	17,431	12,067	10,571	12,094	21,2	952,565	24,581	2164,727	0	202,338	202,338	99,719	0	0	0	0	0	0	0
12:26:29	-846,411	2516,985	17,851	17,041	12,044	10,484	12,062	21,2	952,565	24,581	2165,079	0	202,338	202,338	99,719	0	0	0	0	0	0	0
12:26:29	-706,616	2509,919	17,558	16,845	12,02	10,411	12,03	21,2	952,565	24,581	2165,424	0	202,338	202,338	99,719	0	0	0	0	0	0	0
12:26:29	-500,781	2504,911	17,558	16,748	11,992	10,359	11,997	21,3	953,025	24,581	2165,764	0	202,338	202,338	99,719	0	0	0	0	0	0	0
12:26:29	-776,806	2497,143	17,363	16,504	11,959	10,279	11,964	21,3	953,025	24,581	2166,095	0	202,338	202,338	99,719	0	0	0	0	0	0	0
12:26:29	-633,422	2490,809	17,314	16,308	11,926	10,214	11,929	21,3	953,025	24,581	2166,42	0	202,338	202,338	99,719	0	0	0	0	0	0	0
12:26:29	-788,72	2482,922	17,021	16,211	11,897	10,133	11,894	21,3	953,025	24,581	2166,736	0	202,338	202,338	99,719	0	0	0	0	0	0	0
12:26:29	-445,312	2478,469	17,168	16,308	11,864	10,087	11,859	21,3	953,025	24,581	2167,048	0	202,338	202,338	99,719	0	0	0	0	0	0	0
12:26:29	-454,418	2473,924	17,217	16,406	11,836	10,04	11,823	21,3	953,025	24,581	2167,355	0	202,338	202,338	99,719	0	0	0	0	0	0	0
12:26:29	-585,986	2468,065	17,217	16,357	11,803	9,98	11,787	21,3	953,025	24,581	2167,655	0	202,338	202,338	99,719	0	0	0	0	0	0	0
12:26:29	-638,769	2461,677	17,07	16,406	11,775	9,914	11,75	21,3	953,025	24,581	2167,949	0	202,338	202,338	99,719	0	0	0	0	0	0	0
12:26:29	-645,336	2455,224	16,924	16,211	11,746	9,847	11,713	21,3	953,025	24,581	2168,237	0	202,338	202,338	99,719	0	0	0	0	0	0	0
12:26:29	-600,244	2449,221	16,728	16,015	11,723	9,785	11,675	21,3	953,025	24,581	2168,518	0	202,338	202,338	99,719	0	0	0	0	0	0	0
12:26:29	-743,481	2441,786	16,386	15,625	11,7	9,709	11,636	21,3	953,025	24,581	2168,791	0	203,496	203,496	99,724	0	0	0	0	0	0	0
12:26:29	-561,596	2436,17	16,386	15,722	11,668	9,651	11,598	21,3	953,025	24,581	2169,058	0	203,496	203,496	99,724	0	0	0	0	0	0	0
12:26:29	-645,654	2429,714	16,24	15,478	11,639	9,584	11,558	21,3	953,025	24,581	2169,319	0	203,496	203,496	99,724	0	0	0	0	0	0	0
12:26:29	-495,654	2424,757	16,24	15,429	11,611	9,533	11,518	21,3	953,025	24,581	2169,575	0	203,496	203,496	99,724	0	0	0	0	0	0	0
12:26:29	-372,143	2421,036	16,386	15,674	11,582	9,495	11,479	21,3	953,025	24,581	2169,826	0	203,496	203,496	99,724	0	0	0	0	0	0	0
12:26:29	-575,952	2415,276	16,386	15,625	11,55	9,435	11,439	21,3	953,025	24,581	2170,071	0	203,496	203,496	99,724	0	0	0	0	0	0	0
12:26:29	-497,143	2410,305	16,582	15,869	11,511	9,384	11,398	21,3	953,025	24,581	2170,312	0	203,496	203,496	99,724	0	0	0	0	0	0	0
12:26:29	-710,156	2403,203	16,435	15,722	11,479	9,311	11,357	21,3	953,025	24,581	2170,545	0	203,496	203,496	99,724	0	0	0	0	0	0	0
12:26:29	-486,523	2398,338	16,386	15,869	11,454	9,261	11,316	21,3	953,025	24,581	2170,772	0	203,496	203,496	99,724	0	0	0	0	0	0	0
12:26:30	-727,075	2391,067	16,093	15,527	11,429	9,186	11,274	21,3	953,025	24,581	2170,993	0	203,496	203,496	99,724	0	0	0	0	0	0	0
12:26:30	-686,938	2384,198	15,752	15,136	11,409	9,115	11,232	21,3	953,025	24,581	2171,206	0	203,496	203,496	99,724	0	0	0	0	0	0	0
12:26:30	-587,597	2378,322	15,556	15,088	11,386	9,054	11,189	21,3	953,025	24,581	2171,413	0	203,496	203,496	99,724	0	0	0	0	0	0	0
12:26:30	-462,841	2373,693	15,41	14,843	11,368	9,007	11,147	21,3	953,025	24,581	2171,615	0	203,496	203,496	99,724	0	0	0	0	0	0	0
12:26:30	-666,528	2367,028	15,068	14,746	11,348	8,938	11,103	21,3	953,025	24,581	2171,811	0	203,496	203,496	99,724	0	0	0	0	0	0	0
12:26:30	-544,165	2361,587	14,97	14,502	11,323	8,882	11,06	21,3	953,025	24,581	2172	0	203,496	203,496	99,724	0	0	0	0	0	0	0
12:26:30	-397,753	2357,609	15,068	14,599	11,295	8,841	11,016	21,3	953,025	24,581	2172,186	0	203,496	203,496	99,724	0	0	0	0	0	0	0
12:26:30	-477,734	2352,832	15,068	14,599	11,268	8,792	10,973	21,3	953,025	24,581	2172,366	0	203,496	203,496	99,724	0	0	0	0	0	0	0
12:26:30	-594,946	2346,882	14,97	14,453	11,24	8,73	10,929	21,3	953,025	24,581	2172,541	0	203,496	203,496	99,724	0	0	0	0	0	0	0
12:26:30	-407,714	2342,805	14,97	14,453	11,217	8,688	10,885	21,3	953,025	24,581	2172,711	0	203,496	203,496	99,724	0	0	0	0	0	0	0
12:26:30	-494,213	2337,863	14,873	14,306	11,194	8,637	10,841	21,3	953,025	24,581	2172,876	0	203,496	203,496	99,724	0	0	0	0	0	0	0
12:26:30	-613,208	2331,731	14,58	14,209	11,175	8,574	10,796	21,3	953,025	24,581	2173,035	0	203,496	203,496	99,724	0	0	0	0	0	0	0
12:26:30	-434,912	2327,382	14,384	13,965	11,161	8,529	10,752	21,3	953,025	24,581	2173,189	0	203,496	203,496	99,724	0	0	0	0	0	0	0
12:26:30	-607,348	2321,308	14,092	13,769	11,142	8,467	10,707	21,3	953,025	24,581	2173,337	0	203,496	203,496	99,724	0	0	0	0	0	0	0
12:26:30	-518,554	2316,123	13,896	13,525	11,123	8,413	10,662	21,3	953,025	24,581	2173,48	0	203,496	203,496	99,724	0	0	0	0	0	0	0
12:26:30	-465,478	2311,468	13,75	13,427	11,105	8,365	10,617	21,3	953,025	24,581	2173,618	0	203,496	203,496	99,724	0	0	0	0	0	0	0
12:26:30	-293,115	2308,537	13,799	13,525	11,086	8,335	10,572	21,3	953,025	24,581	2173,752	0	203,496	203,496	99,724	0	0	0	0	0	0	0
12:26:30	-332,934	2305,207	13,896	13,574	11,062	8,301	10,528	21,3	953,025	24,581	2173,884	0	203,496	203,496	99,724	0	0	0	0	0	0	0
12:26:30	-321,02	2301,997	13,994	13,769	11,038	8,268	10,483	21,3	953,025	24,581	2174,012	0	203,496	203,496	99,724	0	0	0	0	0	0	0
12:26:30	-320,214	2298,795	14,092	13,72	11,015	8,235	10,439	21,3	953,025	24,581	2174,137	0	203,496	203,496	99,724	0	0	0	0	0	0	0
12:26:30	-432,983	2294,465	13,896	13,574	11,001	8,19	10,395	21,3	953,025	24,581	2174,257	0	203,496	203,496	99,724	0	0	0	0	0	0	0
12:26:30	-618,847	2288,277	13,506	13,33	10,987	8,126	10,351	21,3	953,025	24,581	2174,371	0	203,496	203,496	99,724	0	0	0	0	0	0	0
12:26:30	-298,193	2285,295	13,457	13,232	10,972	8,095	10,306	21,3	953,025	24,581	2174,482	0	203,496	203,496	99,724	0	0	0	0	0	0	0
12:26:30	-386,303	2281,432	13,31	13,086	10,958	8,056	10,262	21,3	953,025	24,581	2174,589	0	203,496	203,496	99,724	0	0	0	0	0	0	0
12:26:30	-433,422	2277,098	13,115	12,89	10,944	8,011	10,218	21,3	953,025	24,581	2174,692	0	203,496	203,496	99,724	0	0	0	0	0	0	0
12:26:30	-332,714	2273,77	13,115	12,89	10,925	7,977	10,174	21,3	953,025	24,581	2174,791	0	203,496	203,496	99,724	0	0	0	0	0	0	0
12:26:30	-333,715	2270,433	13,115	12,89	10,906	7,942	10,13	21,3	953,025	24,581	2174,886	0	203,496	203,496	99,724	0	0	0	0	0	0	0
12:26:30	-194,36	2268,49	13,261	13,037	10,888	7,922	10,087	21,3	953,025	24,581	2174,98	0	203,496	203,496	99,724	0	0	0	0	0	0	0
12:26:30	-286,645	2265,623	13,31	13,037	10,869	7,893	10,044	21,3	953,025	24,581	2175,07	0	203,496	203,496	99,724	0	0	0	0	0	0	0
12:26:30	-237,182	2263,251	13,408	13,086	10,85	7,868	10,001	21,3	953,025	24,581	2175,159	0	203,496	203,496	99,724	0	0	0	0	0	0	0
12:26:30	-332,788	2259,923	13,408	13,086	10,831	7,834	9,959	21,3	953,025	24,581	2175,243	0	203,496	203,496	99,724	0	0	0	0	0	0	0
12:26:30	-339,868	2256,525	13,31	12,988	10,817	7,799	9,917	21,3	953,025	24,581	2175,325	0	203,496	203,496	99,724	0	0	0	0	0	0	0
12:26:30	-385,815	2252,667	13,164	12,89	10,803	7,759	9,874	21,3	953,025	24,581	2175,402	0	203,496	203,496	99,724	0	0	0	0	0	0	0
12:26:30	-386,792	2248,799	13,017	12,744	10,789	7,719	9,832	21,3	953,025	24,581	2175,476	0	203,496	203,496	99,724	0	0	0	0	0	0	0
12:26:30	-430,542	2244,493	12,822	12,695	10,775	7,675	9,79	21,3	953,025	24,581	2175,545	0	203,496	203,496	99,724	0	0	0	0	0	0	0
12:26:30	-250,781	2241,985	12,822	12,549	10,761	7,649	9,748	21,3	953,025	24,581	2175,611	0	203,496	203,496	99,724	0	0	0	0	0	0	0
12:26:30	-303,662	2238,949	12,675	12,451	10,751	7,618	9,706	21,3	953,025	24,581	2175,675	0	203,496	203,496	99,724	0	0	0	0	0	0	0
12:26:30	-423,657	2234,712	12,48	12,06	10,738	7,574	9,664	21,3	953,025	24,581	2175,734	0	203,496	203,496	99,724	0	0	0	0	0	0	0
12:26:30	-290,112	2231,811	12,431	12,06	10,724	7,544	9,623	21,3	953,025	24,581	2175,79	0	203,496	203,496	99,724	0	0	0	0	0	0	0
12:26:30	-221,997	2229,591	12,48	12,109	10,709	7,521	9,581	21,3	953,025	24,581	2175,843	0	203,496	203,496	99,724	0	0	0	0	0	0	0
12:26:30	-284,472	2226,746	12,529	12,256	10,69	7,492	9,54	21,3	953,025	24,581	2175,894	0	203,496	203,496	99,724	0	0	0	0	0	0	0
12:26:30	-186,23	2224,884	12,675	12,256	10,672	7,473	9,5	21,3	953,025	24,581	2175,944	0	203,496	203,496	99,724	0	0	0	0	0	0	0
12:26:30	-321,728	2221,667	12,675	12,451	10,653	7,439	9,459	21,3	953,025	24,581	2175,99	0	203,496	203,496	99,724	0	0	0	0	0	0	0
12:26:30	-283,715	2218,83	12,627	12,451	10,64	7,41	9,419	21,3	953,025	24,581	2176,032	0	203,496	203,496	99,724	0	0	0	0	0	0	0
12:26:30	-248,608	2216,344	12,627	12,451	10,626	7,384	9,379	21,3	953,025	24,581	2176,073	0	203,496	203,496	99,724	0	0	0	0	0	0	0
12:26:30	-336,889	2212,975	12,529	12,5	10,612	7,35	9,34	21,3	953,025	24,581	2176,11	0	203,496	203,496	99,724	0	0	0	0	0	0	0
12:26:30	-243,261	2210,542	12,529	12,256	10,598	7,325	9,3	21,3	953,025	24,581	2176,144	0	203,496	203,496	99,724	0	0	0	0	0	0	0
12:26:30	-319,702	2207,345	12,431	12,256	10,585	7,292	9,261	21,3	953,025	24,581	2176,175	0	203,496	203,496	99,724	0	0	0	0	0	0	0
12:26:30	-306,201	2204,283	12,285	12,06	10,576	7,26	9,221	21,3	953,025	24,581	2176,203	0	203,496	203,496	99,724	0	0	0	0	0	0	0
12:26:30	-166,723	2202,616	12,285	11,963	10,566	7,243	9,183	21,3	953,025	24,581	2176,23	0	203,496	203,496	99,724	0	0	0	0	0	0	0
12:26:30	-341,04	2199,205	12,187	11,963	10,552	7,208	9,144	21,3	953,025	24,581	2176,253	0	203,496	203,496	99,724	0	0	0	0	0	0	0
12:26:30	-277,978	2196,426	12,138	11,914	10,539	7,179	9,105	21,3	953,025	24,581	2176,273	0	203,496	203,496	99,724	0	0	0	0	0	0	0
12:26:30	-247,412	2193,952	12,138	11,963	10,525	7,154	9,067	21,3	953,025	24,581	2176,291	0	203,496	203,496	99,724	0	0	0	0	0	0	0
12:26:30	-228,027	2191,671	12,138	11,914	10,512	7,13	9,029	21,3	953,025	24,581	2176,306	0	203,496	203,496	99,724	0	0	0	0	0	0	0
12:26:30	-287,182	2188,799	12,041	11,816	10,501	7,101	8,991	21,3	953,025	24,581	2176,319	0	203,496	203,496	99,724	0	0	0	0	0	0	0
12:26:30	-134,497	2187,454	12,138	11,914	10,488	7,087	8,954	21,3	953,025	24,581	2176,33	0	203,496	203,496	99,724	0	0	0	0	0	0	0
12:26:30	-195,214	2185,502	12,187	11,816	10,474	7,067	8,917	21,3	953,025	24,581	2176,339	0	203,496	203,496	99,724	0	0	0	0	0	0	0
12:26:30	-360,62	2181,896	12,041	11,816	10,461	7,029	8,88	21,3	953,025	24,581	2176,345	0	203,496	203,496	99,724	0	0	0	0	0	0	0
12:26:30	-178,662	2180,109	12,041	11,816	10,451	7,011	8,843	21,3	953,025	24,581	2176,348	0	203,496	203,496	99,724	0	0	0	0	0	0	0
12:26:30	-223,071	2177,879	11,992	11,767	10,441	6,988	8,807	21,3	953,025	24,581	2176,35	0	203,496	203,496	99,724	0	0	0	0	0	0	0
12:26:30	-264,965	2175,229	11,943	11,767	10,429	6,961	8,771	21,3	953,025	24,581	2175,229	0	203,496	203,496	99,724	0	0	0	0	0	0	0
12:26:30	-251,342	2172,716	11,845	11,621	10,42	6,935	8,735	21,3	953,025	24,581	2172,716	0	203,496	203,496	99,724	0	0	0	0	0	0	0
12:26:30	-249,243	2170,223	11,748	11,572	10,411	6,909	8,699	21,3	953,025	24,581	2170,223	0	203,496	203,496	99,724	0	0	0	0	0	0	0
12:26:30	-289,965	2167,324	11,65	11,572	10,399	6,879	8,663	21,3	953,025	24,581	2167,324	0	203,496	203,496	99,724	0	0	0	0	0	0	0
12:26:30	-226,269	2165,061	11,601	11,523	10,389	6,856	8,628	21,3	953,025	24,581	2165,061	0	203,496	203,496	99,724	0	0	0	0	0	0	0
12:26:30	-82,617	2164,235	11,748	11,621	10,377	6,847	8,593	21,3	953,025	24,581	2164,235	0	203,496	203,496	99,724	0	0	0	0	0	0	0
12:26:30	-130,322	2162,932	11,845	11,621	10,364	6,834	8,558	21,3	953,025	24,581	2162,932	0	203,496	203,496	99,724	0	0	0	0	0	0	0
12:26:30	-177,392	2161,158	11,845	11,621	10,354	6,816	8,524	21,3	953,025	24,581	2161,158	0	203,496	203,496	99,724	0	0	0	0	0	0	0
12:26:30	-389,013	2157,267	11,601	11,572	10,345	6,775	8,49	21,3	953,025	24,581	2157,267	0	203,496	203,496	99,724	0	0	0	0	0	0	0
12:26:30	-234,252	2154,925	11,455	11,377	10,339	6,751	8,456	21,3	953,025	24,581	2154,925	0	203,496	203,496	99,724	0	0	0	0	0	0	0
12:26:30	-280,493	2152,12	11,308	11,279	10,331	6,722	8,422	21,3	953,025	24,581	2152,12	0	203,496	203,496	99,724	0	0	0	0	0	0	0
12:26:30	-144,018	2150,68	11,308	11,23	10,323	6,708	8,388	21,3	953,025	24,581	2150,68	0	203,496	203,496	99,724	0	0	0	0	0	0	0
12:26:30	-234,277	2148,337	11,162	11,181	10,317	6,683	8,355	21,3	953,025	24,581	2148,337	0	203,496	203,496	99,724	0	0	0	0	0	0	0
12:26:30	-216,796	2146,169	11,015	11,035	10,313	6,661	8,322	21,3	953,025	24,581	2146,169	0	203,496	203,496	99,724	0	0	0	0	0	0	0
12:26:30	-55,249	2145,617	11,113	11,035	10,305	6,655	8,289	21,3	953,025	24,581	2145,617	0	203,496	203,496	99,724	0	0	0	0	0	0	0
12:26:30	-253,125	2143,085	11,015	11,084	10,295	6,629	8,256	21,3	953,025	24,581	2143,085	0	203,496	203,496	99,724	0	0	0	0	0	0	0
12:26:30	-98,925	2142,096	11,015	11,035	10,29	6,619	8,224	21,3	953,025	24,581	2142,096	0	203,496	203,496	99,724	0	0	0	0	0	0	0
12:26:30	-192,553	2140,171	10,966	11,035	10,281	6,599	8,192	21,3	953,025	24,581	2140,171	0	203,496	203,496	99,724	0	0	0	0	0	0	0
12:26:30	-148,193	2138,689	10,966	10,937	10,273	6,584	8,161	21,3	953,025	24,581	2138,689	0	203,496	203,496	99,724	0	0	0	0	0	0	0
12:26:30	-82,739	2137,861	10,966	10,937	10,268	6,575	8,13	21,3	953,025	24,581	2137,861	0	203,496	203,496	99,724	0	0	0	0	0	0	0
12:26:30	-129,174	2136,569	10,918	10,937	10,264	6,562	8,099	21,3	953,025	24,581	2136,569	0	203,496	203,496	99,724	0	0	0	0	0	0	0
12:26:30	-136,376	2135,206	10,918	10,888	10,256	6,548	8,069	21,1	953,025	24,581	2135,206	0	203,496	203,496	99,724	0	0	0	0	0	0	0
12:26:30	-174,56	2133,46	10,82	10,84	10,251	6,53	8,038	21,1	953,025	24,581	2133,46	0	203,496	203,496	99,724	0	0	0	0	0	0	0
12:26:30	-83,74	2132,623	10,82	10,84	10,246	6,521	8,009	21,1	953,025	24,581	2132,623	0	203,496	203,496	99,724	0	0	0	0	0	0	0
12:26:30	-129,15	2131,331	10,771	10,742	10,242	6,508	7,979	21,1	953,025	24,581	2131,331	0	203,496	203,496	99,724	0	0	0	0	0	0	0
12:26:30	-69,848	2130,633	10,771	10,742	10,238	6,501	7,95	21,1	953,025	24,581	2130,633	0	203,496	203,496	99,724	0	0	0	0	0	0	0
12:26:30	-174,487	2128,888	10,673	10,742	10,233	6,483	7,922	21,1	953,025	24,581	2128,888	0	203,496	203,496	99,724	0	0	0	0	0	0	0
12:26:30	5,908	2128,947	10,771	10,742	10,228	6,483	7,893	21,1	953,025	24,581	2128,888	0	203,496	203,496	99,724	0	0	0	0	0	0	0
12:26:30	-84,985	2128,097	10,771	10,693	10,223	6,475	7,866	21,1	953,025	24,581	2128,097	0	203,496	203,496	99,724	0	0	0	0	0	0	0
12:26:30	-142,7	2126,67	10,771	10,742	10,215	6,46	7,838	21,1	953,025	24,581	2126,67	0	203,496	203,496	99,724	0	0	0	0	0	0	0
12:26:30	-86,059	2125,809	10,771	10,742	10,21	6,451	7,811	21,1	953,025	24,581	2125,809	0	203,496	203,496	99,724	0	0	0	0	0	0	0
12:26:30	-103,54	2124,774	10,673	10,693	10,209	6,44	7,784	21,1	953,025	24,581	2124,774	0	201,528	201,528	99,715	0	0	0	0	0	0	0
12:26:30	-72,998	2124,044	10,673	10,693	10,205	6,433	7,757	21,1	953,025	24,581	2124,044	0	201,528	201,528	99,715	0	0	0	0	0	0	0
12:26:30	-131,176	2122,732	10,625	10,595	10,2	6,419	7,731	21,1	953,025	24,581	2122,732	0	201,528	201,528	99,715	0	0	0	0	0	0	0
12:26:30	-73,046	2122,002	10,625	10,595	10,196	6,412	7,705	21,1	953,025	24,581	2122,002	0	201,528	201,528	99,715	0	0	0	0	0	0	0
12:26:30	-103,442	2120,967	10,527	10,547	10,195	6,401	7,68	21,1	953,025	24,581	2120,967	0	201,528	201,528	99,715	0	0	0	0	0	0	0
12:26:30	-74,267	2120,225	10,527	10,498	10,191	6,394	7,655	21,1	953,025	24,581	2120,225	0	201,528	201,528	99,715	0	0	0	0	0	0	0
12:26:30	-74,023	2119,484	10,527	10,498	10,187	6,386	7,63	21,1	953,025	24,581	2119,484	0	201,528	201,528	99,715	0	0	0	0	0	0	0
12:26:30	4,736	2119,532	10,625	10,498	10,182	6,386	7,605	21,1	953,025	24,581	2119,485	0	201,528	201,528	99,715	0	0	0	0	0	0	0
12:26:31	-165,747	2117,874	10,527	10,547	10,178	6,369	7,581	21,1	953,025	24,581	2117,874	0	201,528	201,528	99,715	0	0	0	0	0	0	0
12:26:31	-88,11	2116,993	10,527	10,595	10,173	6,36	7,557	21,1	953,025	24,581	2116,993	0	201,528	201,528	99,715	0	0	0	0	0	0	0
12:26:31	14,404	2117,137	10,625	10,595	10,169	6,362	7,534	21,1	953,025	24,581	2116,994	0	201,528	201,528	99,715	0	0	0	0	0	0	0
12:26:31	-75,146	2116,386	10,625	10,595	10,164	6,354	7,511	21,1	953,025	24,581	2116,386	0	201,528	201,528	99,715	0	0	0	0	0	0	0
12:26:31	-102,319	2115,363	10,527	10,547	10,164	6,343	7,488	21,1	953,025	24,581	2115,363	0	201,528	201,528	99,715	0	0	0	0	0	0	0
12:26:31	-77,441	2114,588	10,527	10,547	10,159	6,335	7,465	21,1	953,025	24,581	2114,588	0	201,528	201,528	99,715	0	0	0	0	0	0	0
12:26:31	-57,031	2114,018	10,478	10,498	10,159	6,33	7,443	21,1	953,025	24,581	2114,018	0	201,528	201,528	99,715	0	0	0	0	0	0	0
12:26:31	-45,288	2113,565	10,429	10,4	10,159	6,325	7,421	21,1	953,025	24,581	2113,565	0	201,528	201,528	99,715	0	0	0	0	0	0	0
12:26:31	-154,858	2112,016	10,332	10,351	10,155	6,309	7,399	21,1	953,025	24,581	2112,016	0	201,528	201,528	99,715	0	0	0	0	0	0	0
12:26:31	-57,055	2111,446	10,283	10,351	10,154	6,303	7,378	21,1	953,025	24,581	2111,446	0	201,528	201,528	99,715	0	0	0	0	0	0	0
12:26:31	-77,392	2110,672	10,283	10,302	10,15	6,295	7,356	21,1	953,025	24,581	2110,672	0	201,528	201,528	99,715	0	0	0	0	0	0	0
12:26:31	22,729	2110,899	10,332	10,351	10,149	6,297	7,336	21,1	953,025	24,581	2110,672	0	201,528	201,528	99,715	0	0	0	0	0	0	0
12:26:31	14,331	2111,043	10,429	10,4	10,144	6,299	7,315	21,1	953,025	24,581	2110,673	0	201,528	201,528	99,715	0	0	0	0	0	0	0
12:26:31	-79,516	2110,247	10,429	10,4	10,14	6,291	7,295	21,1	953,025	24,581	2110,247	0	201,528	201,528	99,715	0	0	0	0	0	0	0
12:26:31	0	2110,247	10,429	10,4	10,14	6,291	7,275	21,1	953,025	24,581	2110,247	0	201,528	201,528	99,715	0	0	0	0	0	0	0
12:26:31	-78,417	2109,463	10,429	10,4	10,135	6,283	7,256	21,1	953,025	24,581	2109,463	0	201,528	201,528	99,715	0	0	0	0	0	0	0
12:26:31	-101,22	2108,451	10,332	10,351	10,135	6,272	7,237	21,1	953,025	24,581	2108,451	0	201,528	201,528	99,715	0	0	0	0	0	0	0
12:26:31	0	2108,451	10,332	10,4	10,135	6,272	7,218	21,1	953,025	24,581	2108,451	0	201,528	201,528	99,715	0	0	0	0	0	0	0
12:26:31	-67,553	2107,776	10,332	10,351	10,131	6,265	7,199	21,1	953,025	24,581	2107,776	0	201,528	201,528	99,715	0	0	0	0	0	0	0
12:26:31	-10,742	2107,668	10,332	10,351	10,13	6,264	7,181	21,1	953,025	24,581	2107,668	0	201,528	201,528	99,715	0	0	0	0	0	0	0
12:26:31	-123,657	2106,432	10,283	10,205	10,126	6,251	7,163	21,1	953,025	24,581	2106,432	0	201,528	201,528	99,715	0	0	0	0	0	0	0
12:26:31	0	2106,432	10,283	10,205	10,126	6,251	7,145	21,1	953,025	24,581	2106,432	0	201,528	201,528	99,715	0	0	0	0	0	0	0
12:26:31	-9,667	2106,335	10,283	10,302	10,125	6,25	7,127	21,1	953,025	24,581	2106,335	0	201,528	201,528	99,715	0	0	0	0	0	0	0
12:26:31	-102,856	2105,306	10,332	10,351	10,117	6,24	7,11	21,1	953,025	24,581	2105,306	0	201,528	201,528	99,715	0	0	0	0	0	0	0
12:26:31	-45,239	2104,854	10,283	10,205	10,117	6,235	7,093	21,1	953,025	24,581	2104,854	0	201,528	201,528	99,715	0	0	0	0	0	0	0
12:26:31	-35,302	2104,501	10,332	10,302	10,112	6,231	7,076	21,1	953,025	24,581	2104,501	0	201,528	201,528	99,715	0	0	0	0	0	0	0
12:26:31	-54,931	2103,952	10,283	10,156	10,112	6,226	7,059	21,1	953,025	24,581	2103,952	0	201,528	201,528	99,715	0	0	0	0	0	0	0
12:26:31	-80,712	2103,144	10,185	10,058	10,112	6,217	7,043	21,1	953,025	24,581	2103,144	0	201,528	201,528	99,715	0	0	0	0	0	0	0
12:26:31	-9,692	2103,047	10,185	10,156	10,112	6,216	7,026	21,1	953,025	24,581	2103,047	0	201,528	201,528	99,715	0	0	0	0	0	0	0
12:26:31	-80,371	2102,244	10,185	10,156	10,107	6,208	7,01	21,1	953,025	24,581	2102,244	0	201,528	201,528	99,715	0	0	0	0	0	0	0
12:26:31	9,838	2102,342	10,283	10,156	10,102	6,209	6,995	21,1	953,025	24,581	2102,244	0	201,528	201,528	99,715	0	0	0	0	0	0	0
12:26:31	45,239	2102,795	10,332	10,302	10,102	6,214	6,979	21,1	953,025	24,581	2102,244	0	201,528	201,528	99,715	0	0	0	0	0	0	0
12:26:31	-81,64	2101,978	10,332	10,302	10,098	6,205	6,964	21,1	953,025	24,581	2101,978	0	201,528	201,528	99,715	0	0	0	0	0	0	0
12:26:31	-90,209	2101,076	10,332	10,351	10,093	6,196	6,949	21,1	953,025	24,581	2101,076	0	201,528	201,528	99,715	0	0	0	0	0	0	0
12:26:31	17,407	2101,25	10,429	10,351	10,089	6,198	6,934	21,1	953,025	24,581	2101,076	0	201,528	201,528	99,715	0	0	0	0	0	0	0
12:26:31	-8,642	2101,164	10,429	10,4	10,088	6,197	6,92	21,1	953,025	24,581	2101,076	0	201,528	201,528	99,715	0	0	0	0	0	0	0
12:26:31	-135,571	2099,808	10,283	10,302	10,088	6,183	6,905	21,1	953,025	24,581	2099,808	0	201,528	201,528	99,715	0	0	0	0	0	0	0
12:26:31	-72,998	2099,078	10,283	10,205	10,084	6,176	6,891	21,1	953,025	24,581	2099,078	0	201,528	201,528	99,715	0	0	0	0	0	0	0
12:26:31	-90,356	2098,174	10,185	10,058	10,084	6,166	6,877	21,1	953,025	24,581	2098,174	0	201,528	201,528	99,715	0	0	0	0	0	0	0
12:26:31	0	2098,174	10,185	10,156	10,084	6,166	6,863	21,1	953,025	24,581	2098,174	0	201,528	201,528	99,715	0	0	0	0	0	0	0
12:26:31	-8,618	2098,088	10,185	10,058	10,083	6,165	6,849	21,1	953,025	24,581	2098,088	0	201,528	201,528	99,715	0	0	0	0	0	0	0
12:26:31	-135,546	2096,733	10,039	9,961	10,083	6,151	6,836	21,1	953,025	24,581	2096,733	0	201,528	201,528	99,715	0	0	0	0	0	0	0
12:26:31	-73,999	2095,993	10,039	10,009	10,079	6,144	6,822	21,1	953,025	24,581	2095,993	0	201,528	201,528	99,715	0	0	0	0	0	0	0
12:26:31	-9,692	2095,896	10,039	10,009	10,079	6,143	6,809	21,1	953,025	24,581	2095,896	0	201,528	201,528	99,715	0	0	0	0	0	0	0
12:26:31	-73,999	2095,156	10,039	10,009	10,074	6,135	6,796	21,1	953,025	24,581	2095,156	0	201,528	201,528	99,715	0	0	0	0	0	0	0
12:26:31	81,689	2095,973	10,136	9,961	10,074	6,144	6,783	21,1	953,025	24,581	2095,157	0	201,528	201,528	99,715	0	0	0	0	0	0	0
12:26:31	-90,307	2095,07	10,039	9,961	10,074	6,134	6,77	21,1	953,025	24,581	2095,07	0	201,528	201,528	99,715	0	0	0	0	0	0	0
12:26:31	7,69	2095,147	10,136	10,058	10,069	6,135	6,758	21,1	953,025	24,581	2095,07	0	201,528	201,528	99,715	0	0	0	0	0	0	0
12:26:31	45,141	2095,598	10,185	10,058	10,069	6,14	6,745	21,1	953,025	24,581	2095,07	0	201,528	201,528	99,715	0	0	0	0	0	0	0
12:26:31	-74,023	2094,858	10,185	10,058	10,065	6,132	6,733	21,1	953,025	24,581	2094,858	0	201,528	201,528	99,715	0	0	0	0	0	0	0
12:26:31	-8,447	2094,773	10,185	10,058	10,065	6,131	6,722	21,1	953,025	24,581	2094,773	0	201,528	201,528	99,715	0	0	0	0	0	0	0
12:26:31	-75,268	2094,021	10,185	10,058	10,06	6,123	6,71	21,1	953,025	24,581	2094,021	0	201,528	201,528	99,715	0	0	0	0	0	0	0
12:26:31	82,958	2094,85	10,283	10,156	10,06	6,132	6,699	21,1	953,025	24,581	2094,022	0	201,528	201,528	99,715	0	0	0	0	0	0	0
12:26:31	-90,332	2093,947	10,185	10,156	10,06	6,123	6,687	21,1	953,025	24,581	2093,947	0	201,528	201,528	99,715	0	0	0	0	0	0	0
12:26:31	-77,416	2093,173	10,185	10,205	10,055	6,115	6,676	21,1	953,025	24,581	2093,173	0	201,528	201,528	99,715	0	0	0	0	0	0	0
12:26:31	82,788	2094,001	10,283	10,205	10,055	6,123	6,665	21,1	953,025	24,581	2093,173	0	201,528	201,528	99,715	0	0	0	0	0	0	0
12:26:31	-90,332	2093,097	10,185	10,156	10,055	6,114	6,654	21,1	953,025	24,581	2093,097	0	201,528	201,528	99,715	0	0	0	0	0	0	0
12:26:31	14,16	2093,239	10,283	10,351	10,051	6,115	6,644	21,1	953,025	24,581	2093,097	0	201,528	201,528	99,715	0	0	0	0	0	0	0
12:26:31	-135,449	2091,884	10,136	10,156	10,051	6,101	6,633	21,1	953,025	24,581	2091,884	0	201,528	201,528	99,715	0	0	0	0	0	0	0
12:26:31	-97,827	2090,906	10,039	10,058	10,05	6,091	6,623	21,1	953,025	24,581	2090,906	0	201,528	201,528	99,715	0	0	0	0	0	0	0
12:26:31	97,827	2091,884	10,136	10,009	10,051	6,101	6,612	21,1	953,025	24,581	2090,907	0	201,528	201,528	99,715	0	0	0	0	0	0	0
12:26:31	-97,827	2090,906	10,039	10,058	10,05	6,091	6,602	21,1	953,025	24,581	2090,906	0	201,528	201,528	99,715	0	0	0	0	0	0	0
12:26:31	-122,363	2089,682	9,99	10,009	10,046	6,079	6,592	21,1	953,025	24,581	2089,682	0	201,528	201,528	99,715	0	0	0	0	0	0	0
12:26:31	45,141	2090,134	10,039	10,009	10,046	6,083	6,582	21,1	953,025	24,581	2089,683	0	201,528	201,528	99,715	0	0	0	0	0	0	0
12:26:31	-7,568	2090,058	10,039	10,009	10,045	6,083	6,572	21,1	953,025	24,581	2089,683	0	201,528	201,528	99,715	0	0	0	0	0	0	0
12:26:31	-122,314	2088,835	9,99	10,009	10,041	6,07	6,562	21,1	953,025	24,581	2088,835	0	201,528	201,528	99,715	0	0	0	0	0	0	0
12:26:31	135,4	2090,189	10,136	10,156	10,041	6,084	6,553	21,1	953,025	24,581	2088,836	0	201,528	201,528	99,715	0	0	0	0	0	0	0
12:26:31	-90,283	2089,286	10,039	10,058	10,041	6,075	6,544	21,1	953,025	24,581	2088,837	0	201,528	201,528	99,715	0	0	0	0	0	0	0
12:26:31	-51,635	2088,77	9,99	10,009	10,041	6,069	6,534	21,1	953,025	24,581	2088,77	0	201,528	201,528	99,715	0	0	0	0	0	0	0
12:26:31	-32,031	2088,45	10,039	10,058	10,036	6,066	6,525	21,1	953,025	24,581	2088,45	0	201,528	201,528	99,715	0	0	0	0	0	0	0
12:26:31	0	2088,45	10,039	10,009	10,036	6,066	6,516	21,1	953,025	24,581	2088,45	0	201,528	201,528	99,715	0	0	0	0	0	0	0
12:26:31	-6,518	2088,384	10,039	10,009	10,036	6,065	6,507	21,1	953,025	24,581	2088,384	0	201,528	201,528	99,715	0	0	0	0	0	0	0
12:26:31	-79,467	2087,59	10,039	10,058	10,031	6,057	6,498	21,1	953,025	24,581	2087,59	0	201,528	201,528	99,715	0	0	0	0	0	0	0
12:26:31	90,258	2088,492	10,136	10,058	10,031	6,066	6,49	21,1	953,025	24,581	2087,591	0	201,528	201,528	99,715	0	0	0	0	0	0	0
12:26:31	-78,271	2087,71	10,136	10,058	10,027	6,058	6,481	21,1	953,025	24,581	2087,591	0	201,528	201,528	99,715	0	0	0	0	0	0	0
12:26:31	-6,494	2087,645	10,136	10,009	10,027	6,058	6,473	21,1	953,025	24,581	2087,591	0	201,528	201,528	99,715	0	0	0	0	0	0	0
12:26:31	0	2087,645	10,136	10,058	10,027	6,058	6,465	21,1	953,025	24,581	2087,591	0	201,528	201,528	99,715	0	0	0	0	0	0	0
12:26:31	-90,258	2086,742	10,039	9,961	10,027	6,048	6,457	21,1	953,025	24,581	2086,742	0	201,528	201,528	99,715	0	0	0	0	0	0	0
12:26:31	0	2086,742	10,039	9,961	10,027	6,048	6,449	21,1	953,025	24,581	2086,742	0	201,528	201,528	99,715	0	0	0	0	0	0	0
12:26:31	-45,117	2086,291	9,99	9,961	10,027	6,044	6,441	21,1	953,025	24,581	2086,291	0	201,528	201,528	99,715	0	0	0	0	0	0	0
12:26:31	-79,467	2085,496	9,99	9,961	10,022	6,036	6,433	21,1	953,025	24,581	2085,496	0	201,528	201,528	99,715	0	0	0	0	0	0	0
12:26:31	45,117	2085,947	10,039	10,009	10,022	6,04	6,425	21,1	953,025	24,581	2085,497	0	201,528	201,528	99,715	0	0	0	0	0	0	0
12:26:31	-50,39	2085,443	9,99	9,961	10,022	6,035	6,418	21	953,025	24,581	2085,443	0	201,528	201,528	99,715	0	0	0	0	0	0	0
12:26:31	5,273	2085,496	9,99	9,961	10,022	6,036	6,41	21	953,025	24,581	2085,443	0	201,528	201,528	99,715	0	0	0	0	0	0	0
12:26:31	-50,39	2084,992	9,941	9,961	10,022	6,03	6,403	21	953,025	24,581	2084,992	0	201,528	201,528	99,715	0	0	0	0	0	0	0
12:26:31	-35,4	2084,638	9,99	9,961	10,017	6,027	6,395	21	953,025	24,581	2084,638	0	201,528	201,528	99,715	0	0	0	0	0	0	0
12:26:31	0	2084,638	9,99	10,009	10,017	6,027	6,388	21	953,025	24,581	2084,638	0	201,528	201,528	99,715	0	0	0	0	0	0	0
12:26:31	0	2084,638	9,99	10,009	10,017	6,027	6,381	21	953,025	24,581	2084,638	0	201,528	201,528	99,715	0	0	0	0	0	0	0
12:26:31	0	2084,638	9,99	9,961	10,017	6,027	6,374	21	953,025	24,581	2084,638	0	201,528	201,528	99,715	0	0	0	0	0	0	0
12:26:31	-45,117	2084,187	9,941	9,863	10,017	6,022	6,367	21	953,025	24,581	2084,187	0	201,528	201,528	99,715	0	0	0	0	0	0	0
12:26:31	-5,273	2084,134	9,941	9,961	10,017	6,022	6,36	21	953,025	24,581	2084,134	0	201,528	201,528	99,715	0	0	0	0	0	0	0
12:26:31	-79,467	2083,34	9,941	9,863	10,012	6,013	6,354	21	953,025	24,581	2083,34	0	201,528	201,528	99,715	0	0	0	0	0	0	0
12:26:31	45,092	2083,791	9,99	9,961	10,012	6,018	6,347	21	953,025	24,581	2083,34	0	200,922	200,922	99,713	0	0	0	0	0	0	0
12:26:31	-45,092	2083,34	9,941	9,863	10,012	6,013	6,34	21	953,025	24,581	2083,34	0	200,922	200,922	99,713	0	0	0	0	0	0	0
12:26:31	-80,517	2082,534	9,941	9,863	10,008	6,005	6,334	21	953,025	24,581	2082,534	0	200,922	200,922	99,713	0	0	0	0	0	0	0
12:26:31	39,819	2082,933	9,99	10,009	10,008	6,009	6,327	21	953,025	24,581	2082,535	0	200,922	200,922	99,713	0	0	0	0	0	0	0
12:26:31	0	2082,933	9,99	9,961	10,008	6,009	6,321	21	953,025	24,581	2082,535	0	200,922	200,922	99,713	0	0	0	0	0	0	0
12:26:31	-135,278	2081,58	9,843	9,863	10,008	5,995	6,315	21	953,025	24,581	2081,58	0	200,922	200,922	99,713	0	0	0	0	0	0	0
12:26:31	90,185	2082,482	9,941	9,961	10,008	6,004	6,309	21	953,025	24,581	2081,581	0	200,922	200,922	99,713	0	0	0	0	0	0	0
12:26:31	0	2082,482	9,941	9,961	10,008	6,004	6,303	21	953,025	24,581	2081,582	0	200,922	200,922	99,713	0	0	0	0	0	0	0
12:26:32	-80,517	2081,677	9,941	9,863	10,003	5,996	6,297	21	953,025	24,581	2081,582	0	200,922	200,922	99,713	0	0	0	0	0	0	0
12:26:32	45,092	2082,127	9,99	9,863	10,003	6,001	6,291	21	953,025	24,581	2081,582	0	200,922	200,922	99,713	0	0	0	0	0	0	0
12:26:32	0	2082,127	9,99	9,863	10,003	6,001	6,285	21	953,025	24,581	2081,583	0	200,922	200,922	99,713	0	0	0	0	0	0	0
12:26:32	0	2082,127	9,99	9,961	10,003	6,001	6,28	21	953,025	24,581	2081,583	0	200,922	200,922	99,713	0	0	0	0	0	0	0
12:26:32	-45,092	2081,677	9,941	9,814	10,003	5,996	6,274	21	953,025	24,581	2081,583	0	200,922	200,922	99,713	0	0	0	0	0	0	0
12:26:32	-90,185	2080,775	9,843	9,716	10,003	5,987	6,268	21	953,025	24,581	2080,775	0	200,922	200,922	99,713	0	0	0	0	0	0	0
12:26:32	3,344	2080,808	9,941	9,863	9,998	5,987	6,263	21	953,025	24,581	2080,775	0	200,922	200,922	99,713	0	0	0	0	0	0	0
12:26:32	90,161	2081,71	10,039	10,058	9,998	5,997	6,258	21	953,025	24,581	2080,776	0	200,922	200,922	99,713	0	0	0	0	0	0	0
12:26:32	-90,161	2080,808	9,941	9,961	9,998	5,987	6,252	21	953,025	24,581	2080,776	0	200,922	200,922	99,713	0	0	0	0	0	0	0
12:26:32	0	2080,808	9,941	9,863	9,998	5,987	6,247	21	953,025	24,581	2080,776	0	200,922	200,922	99,713	0	0	0	0	0	0	0
12:26:32	0	2080,808	9,941	9,961	9,998	5,987	6,242	21	953,025	24,581	2080,776	0	200,922	200,922	99,713	0	0	0	0	0	0	0
12:26:32	0	2080,808	9,941	9,863	9,998	5,987	6,237	21	953,025	24,581	2080,776	0	200,922	200,922	99,713	0	0	0	0	0	0	0
12:26:32	0	2080,808	9,941	9,863	9,998	5,987	6,232	21	953,025	24,581	2080,776	0	200,922	200,922	99,713	0	0	0	0	0	0	0
12:26:32	0	2080,808	9,941	9,814	9,998	5,987	6,227	21	953,025	24,581	2080,776	0	200,922	200,922	99,713	0	0	0	0	0	0	0
12:26:32	-135,253	2079,456	9,795	9,668	9,998	5,973	6,222	21	953,025	24,581	2079,456	0	200,922	200,922	99,713	0	0	0	0	0	0	0
12:26:32	135,253	2080,808	9,941	9,814	9,998	5,987	6,218	21	953,025	24,581	2079,457	0	200,922	200,922	99,713	0	0	0	0	0	0	0
12:26:32	0	2080,808	9,941	9,716	9,998	5,987	6,213	21	953,025	24,581	2079,458	0	200,922	200,922	99,713	0	0	0	0	0	0	0
12:26:32	9,643	2080,905	10,039	10,058	9,993	5,988	6,209	21	953,025	24,581	2079,46	0	200,922	200,922	99,713	0	0	0	0	0	0	0
12:26:32	0	2080,905	10,039	9,961	9,993	5,988	6,205	21	953,025	24,581	2079,461	0	200,922	200,922	99,713	0	0	0	0	0	0	0
12:26:32	-45,092	2080,454	9,99	9,961	9,993	5,984	6,2	21	953,025	24,581	2079,462	0	200,922	200,922	99,713	0	0	0	0	0	0	0
12:26:32	0	2080,454	9,99	9,814	9,993	5,984	6,196	21	953,025	24,581	2079,463	0	200,922	200,922	99,713	0	0	0	0	0	0	0
12:26:32	45,092	2080,905	10,039	10,009	9,993	5,988	6,192	21	953,025	24,581	2079,465	0	200,922	200,922	99,713	0	0	0	0	0	0	0
12:26:32	-45,092	2080,454	9,99	9,961	9,993	5,984	6,188	21	953,025	24,581	2079,466	0	200,922	200,922	99,713	0	0	0	0	0	0	0
12:26:32	-45,092	2080,003	9,941	9,863	9,993	5,979	6,184	21	953,025	24,581	2079,466	0	200,922	200,922	99,713	0	0	0	0	0	0	0
12:26:32	0	2080,003	9,941	9,814	9,993	5,979	6,18	21	953,025	24,581	2079,467	0	200,922	200,922	99,713	0	0	0	0	0	0	0
12:26:32	45,092	2080,454	9,99	9,863	9,993	5,984	6,176	21	953,025	24,581	2079,468	0	200,922	200,922	99,713	0	0	0	0	0	0	0
12:26:32	-45,092	2080,003	9,941	9,863	9,993	5,979	6,172	21	953,025	24,581	2079,468	0	200,922	200,922	99,713	0	0	0	0	0	0	0
12:26:32	0	2080,003	9,941	9,863	9,993	5,979	6,168	21	953,025	24,581	2079,469	0	200,922	200,922	99,713	0	0	0	0	0	0	0
12:26:32	45,092	2080,454	9,99	10,009	9,993	5,984	6,165	21	953,025	24,581	2079,47	0	200,922	200,922	99,713	0	0	0	0	0	0	0
12:26:32	-45,092	2080,003	9,941	9,814	9,993	5,979	6,161	21	953,025	24,581	2079,47	0	200,922	200,922	99,713	0	0	0	0	0	0	0
12:26:32	0	2080,003	9,941	9,814	9,993	5,979	6,157	21	953,025	24,581	2079,471	0	200,922	200,922	99,713	0	0	0	0	0	0	0
12:26:32	45,092	2080,454	9,99	9,961	9,993	5,984	6,154	21	953,025	24,581	2079,471	0	200,922	200,922	99,713	0	0	0	0	0	0	0
12:26:32	39,648	2080,85	10,039	10,058	9,993	5,988	6,151	21	953,025	24,581	2079,473	0	200,922	200,922	99,713	0	0	0	0	0	0	0
12:26:32	-90,185	2079,948	9,941	9,863	9,993	5,978	6,147	21	953,025	24,581	2079,473	0	200,922	200,922	99,713	0	0	0	0	0	0	0
12:26:32	-80,371	2079,145	9,941	9,814	9,989	5,97	6,144	21	953,025	24,581	2079,145	0	200,922	200,922	99,713	0	0	0	0	0	0	0
12:26:32	45,117	2079,596	9,99	9,961	9,989	5,975	6,141	21	953,025	24,581	2079,145	0	200,922	200,922	99,713	0	0	0	0	0	0	0
12:26:32	-45,117	2079,145	9,941	9,961	9,989	5,97	6,137	21	953,025	24,581	2079,145	0	200,922	200,922	99,713	0	0	0	0	0	0	0
12:26:32	90,185	2080,046	10,039	10,058	9,989	5,979	6,134	21	953,025	24,581	2079,146	0	200,922	200,922	99,713	0	0	0	0	0	0	0
12:26:32	-45,068	2079,596	9,99	10,009	9,989	5,975	6,131	21	953,025	24,581	2079,146	0	200,922	200,922	99,713	0	0	0	0	0	0	0
12:26:32	-45,117	2079,145	9,941	9,961	9,989	5,97	6,128	21	953,025	24,581	2079,145	0	200,922	200,922	99,713	0	0	0	0	0	0	0
12:26:32	45,117	2079,596	9,99	9,961	9,989	5,975	6,125	21	953,025	24,581	2079,145	0	200,922	200,922	99,713	0	0	0	0	0	0	0
12:26:32	-45,117	2079,145	9,941	10,009	9,989	5,97	6,122	21	953,025	24,581	2079,145	0	200,922	200,922	99,713	0	0	0	0	0	0	0
12:26:32	45,117	2079,596	9,99	10,009	9,989	5,975	6,119	21	953,025	24,581	2079,145	0	200,922	200,922	99,713	0	0	0	0	0	0	0
12:26:32	45,068	2080,046	10,039	10,009	9,989	5,979	6,116	21	953,025	24,581	2079,146	0	200,922	200,922	99,713	0	0	0	0	0	0	0
12:26:32	0	2080,046	10,039	10,009	9,989	5,979	6,114	21	953,025	24,581	2079,147	0	200,922	200,922	99,713	0	0	0	0	0	0	0
12:26:32	0	2080,046	10,039	10,009	9,989	5,979	6,111	21	953,025	24,581	2079,148	0	200,922	200,922	99,713	0	0	0	0	0	0	0
12:26:32	-45,068	2079,596	9,99	9,863	9,989	5,975	6,108	21	953,025	24,581	2079,148	0	200,922	200,922	99,713	0	0	0	0	0	0	0
12:26:32	0	2079,596	9,99	9,863	9,989	5,975	6,106	21	953,025	24,581	2079,149	0	200,922	200,922	99,713	0	0	0	0	0	0	0
12:26:32	0	2079,596	9,99	9,863	9,989	5,975	6,103	21	953,025	24,581	2079,149	0	200,922	200,922	99,713	0	0	0	0	0	0	0
12:26:32	-45,117	2079,145	9,941	9,863	9,989	5,97	6,1	21	953,025	24,581	2079,145	0	200,922	200,922	99,713	0	0	0	0	0	0	0
12:26:32	-37,548	2078,769	9,99	9,961	9,984	5,966	6,098	21	953,025	24,581	2078,769	0	200,922	200,922	99,713	0	0	0	0	0	0	0
12:26:32	45,068	2079,22	10,039	9,961	9,984	5,971	6,095	21	953,025	24,581	2078,77	0	200,922	200,922	99,713	0	0	0	0	0	0	0
12:26:32	-45,068	2078,769	9,99	9,863	9,984	5,966	6,093	21	953,025	24,581	2078,769	0	200,922	200,922	99,713	0	0	0	0	0	0	0
12:26:32	0	2078,769	9,99	9,863	9,984	5,966	6,09	21	953,025	24,581	2078,769	0	200,922	200,922	99,713	0	0	0	0	0	0	0
12:26:32	0	2078,769	9,99	9,863	9,984	5,966	6,088	21	953,025	24,581	2078,769	0	200,922	200,922	99,713	0	0	0	0	0	0	0
12:26:32	0	2078,769	9,99	9,863	9,984	5,966	6,085	21	953,025	24,581	2078,769	0	200,922	200,922	99,713	0	0	0	0	0	0	0
12:26:32	-45,068	2078,318	9,941	9,814	9,984	5,962	6,083	21	953,025	24,581	2078,318	0	200,922	200,922	99,713	0	0	0	0	0	0	0
12:26:32	90,136	2079,22	10,039	9,961	9,984	5,971	6,081	21	953,025	24,581	2078,319	0	200,922	200,922	99,713	0	0	0	0	0	0	0
12:26:32	-45,068	2078,769	9,99	9,961	9,984	5,966	6,079	21	953,025	24,581	2078,32	0	200,922	200,922	99,713	0	0	0	0	0	0	0
12:26:32	0	2078,769	9,99	9,961	9,984	5,966	6,076	21	953,025	24,581	2078,32	0	200,922	200,922	99,713	0	0	0	0	0	0	0
12:26:32	-45,068	2078,318	9,941	9,863	9,984	5,962	6,074	21	953,025	24,581	2078,318	0	200,922	200,922	99,713	0	0	0	0	0	0	0
12:26:32	0	2078,318	9,941	9,961	9,984	5,962	6,072	21	953,025	24,581	2078,318	0	200,922	200,922	99,713	0	0	0	0	0	0	0
12:26:32	0	2078,318	9,941	10,009	9,984	5,962	6,07	21	953,025	24,581	2078,318	0	200,922	200,922	99,713	0	0	0	0	0	0	0
12:26:32	0	2078,318	9,941	10,058	9,984	5,962	6,068	21	953,025	24,581	2078,318	0	200,922	200,922	99,713	0	0	0	0	0	0	0
12:26:32	-93,481	2077,384	9,843	9,961	9,984	5,952	6,065	21	953,025	24,581	2077,384	0	200,922	200,922	99,713	0	0	0	0	0	0	0
12:26:32	90,161	2078,285	9,941	10,009	9,984	5,961	6,063	21	953,025	24,581	2077,384	0	200,922	200,922	99,713	0	0	0	0	0	0	0
12:26:32	0	2078,285	9,941	9,961	9,984	5,961	6,061	21	953,025	24,581	2077,385	0	200,922	200,922	99,713	0	0	0	0	0	0	0
12:26:32	0	2078,285	9,941	9,961	9,984	5,961	6,059	21	953,025	24,581	2077,386	0	200,922	200,922	99,713	0	0	0	0	0	0	0
12:26:32	-172,778	2076,557	9,843	9,961	9,979	5,943	6,057	21	953,025	24,581	2076,557	0	200,922	200,922	99,713	0	0	0	0	0	0	0
12:26:32	90,112	2077,459	9,941	9,961	9,979	5,953	6,055	21	953,025	24,581	2076,558	0	200,922	200,922	99,713	0	0	0	0	0	0	0
12:26:32	0	2077,459	9,941	10,009	9,979	5,953	6,053	21	953,025	24,581	2076,559	0	200,922	200,922	99,713	0	0	0	0	0	0	0
12:26:32	-90,112	2076,557	9,843	10,009	9,979	5,943	6,051	21	953,025	24,581	2076,557	0	200,922	200,922	99,713	0	0	0	0	0	0	0
12:26:32	90,112	2077,459	9,941	9,961	9,979	5,953	6,049	21	953,025	24,581	2076,558	0	200,922	200,922	99,713	0	0	0	0	0	0	0
12:26:32	45,092	2077,909	9,99	10,009	9,979	5,957	6,047	21	953,025	24,581	2076,56	0	200,922	200,922	99,713	0	0	0	0	0	0	0
12:26:32	0	2077,909	9,99	10,058	9,979	5,957	6,045	21	953,025	24,581	2076,561	0	200,922	200,922	99,713	0	0	0	0	0	0	0
12:26:32	0	2077,909	9,99	10,009	9,979	5,957	6,044	21	953,025	24,581	2076,562	0	200,922	200,922	99,713	0	0	0	0	0	0	0
12:26:32	0	2077,909	9,99	9,961	9,979	5,957	6,042	21	953,025	24,581	2076,564	0	200,922	200,922	99,713	0	0	0	0	0	0	0
12:26:32	0	2077,909	9,99	10,009	9,979	5,957	6,04	21	953,025	24,581	2076,565	0	200,922	200,922	99,713	0	0	0	0	0	0	0
12:26:32	-45,092	2077,459	9,941	9,961	9,979	5,953	6,039	21	953,025	24,581	2076,566	0	200,922	200,922	99,713	0	0	0	0	0	0	0
12:26:32	0	2077,459	9,941	9,863	9,979	5,953	6,037	21	953,025	24,581	2076,567	0	200,922	200,922	99,713	0	0	0	0	0	0	0
12:26:32	0	2077,459	9,941	9,961	9,979	5,953	6,035	21	953,025	24,581	2076,568	0	200,922	200,922	99,713	0	0	0	0	0	0	0
12:26:32	45,092	2077,909	9,99	10,058	9,979	5,957	6,034	21	953,025	24,581	2076,569	0	200,922	200,922	99,713	0	0	0	0	0	0	0
12:26:32	45,068	2078,36	10,039	10,009	9,979	5,962	6,032	21	951,595	24,581	2076,571	0	200,922	200,922	99,713	0	0	0	0	0	0	0
12:26:32	-86,938	2077,491	9,941	10,009	9,979	5,953	6,031	21	951,595	24,581	2076,572	0	200,922	200,922	99,713	0	0	0	0	0	0	0
12:26:32	45,117	2077,942	9,99	10,009	9,979	5,958	6,029	21	951,595	24,581	2076,573	0	200,922	200,922	99,713	0	0	0	0	0	0	0
12:26:32	-45,117	2077,491	9,941	10,058	9,979	5,953	6,028	21	951,595	24,581	2076,574	0	200,922	200,922	99,713	0	0	0	0	0	0	0
12:26:32	45,117	2077,942	9,99	10,009	9,979	5,958	6,026	21	951,595	24,581	2076,575	0	200,922	200,922	99,713	0	0	0	0	0	0	0
12:26:32	0	2077,942	9,99	10,009	9,979	5,958	6,025	21	951,595	24,581	2076,577	0	200,922	200,922	99,713	0	0	0	0	0	0	0
12:26:32	0	2077,942	9,99	9,961	9,979	5,958	6,024	21	951,595	24,581	2076,578	0	200,922	200,922	99,713	0	0	0	0	0	0	0
12:26:32	0	2077,942	9,99	10,009	9,979	5,958	6,022	21	951,595	24,581	2076,58	0	200,922	200,922	99,713	0	0	0	0	0	0	0
12:26:32	0	2077,942	9,99	10,058	9,979	5,958	6,021	21	951,595	24,581	2076,581	0	200,922	200,922	99,713	0	0	0	0	0	0	0
12:26:32	-45,117	2077,491	9,941	10,009	9,979	5,953	6,02	21	951,595	24,581	2076,582	0	200,922	200,922	99,713	0	0	0	0	0	0	0
12:26:32	45,117	2077,942	9,99	10,058	9,979	5,958	6,019	21	951,595	24,581	2076,584	0	200,47	200,47	99,711	0	0	0	0	0	0	0
12:26:32	45,068	2078,393	10,039	10,156	9,979	5,962	6,018	21	951,595	24,581	2076,586	0	200,47	200,47	99,711	0	0	0	0	0	0	0
12:26:32	0	2078,393	10,039	10,009	9,979	5,962	6,016	21	951,595	24,581	2076,587	0	200,47	200,47	99,711	0	0	0	0	0	0	0
12:26:32	-45,068	2077,942	9,99	10,058	9,979	5,958	6,015	21	951,595	24,581	2076,589	0	200,47	200,47	99,711	0	0	0	0	0	0	0
12:26:32	135,253	2079,294	10,136	10,058	9,979	5,972	6,014	21	951,595	24,581	2076,591	0	200,47	200,47	99,711	0	0	0	0	0	0	0
12:26:32	-135,253	2077,942	9,99	10,009	9,979	5,958	6,013	21	951,595	24,581	2076,593	0	200,47	200,47	99,711	0	0	0	0	0	0	0
12:26:32	0	2077,942	9,99	10,009	9,979	5,958	6,012	21	951,595	24,581	2076,594	0	200,47	200,47	99,711	0	0	0	0	0	0	0
12:26:32	0	2077,942	9,99	10,058	9,979	5,958	6,011	21	951,595	24,581	2076,596	0	200,47	200,47	99,711	0	0	0	0	0	0	0
12:26:33	37,524	2078,317	9,941	9,961	9,984	5,962	6,01	21	951,595	24,581	2076,597	0	200,47	200,47	99,711	0	0	0	0	0	0	0
12:26:33	-131,909	2076,998	9,795	9,814	9,984	5,948	6,009	21	951,595	24,581	2076,598	0	200,47	200,47	99,711	0	0	0	0	0	0	0
12:26:33	41,748	2077,416	9,843	9,814	9,984	5,952	6,008	21	951,595	24,581	2076,598	0	200,47	200,47	99,711	0	0	0	0	0	0	0
12:26:33	52,636	2077,942	9,99	9,863	9,979	5,958	6,007	21	951,595	24,581	2076,6	0	200,47	200,47	99,711	0	0	0	0	0	0	0
12:26:33	45,068	2078,393	10,039	10,009	9,979	5,962	6,006	21	951,595	24,581	2076,602	0	200,47	200,47	99,711	0	0	0	0	0	0	0
12:26:33	0	2078,393	10,039	10,058	9,979	5,962	6,005	21	951,595	24,581	2076,603	0	200,47	200,47	99,711	0	0	0	0	0	0	0
12:26:33	-82,641	2077,566	10,039	10,058	9,974	5,954	6,004	21	951,595	24,581	2076,604	0	200,47	200,47	99,711	0	0	0	0	0	0	0
12:26:33	90,185	2078,468	10,136	10,058	9,974	5,963	6,003	21	951,595	24,581	2076,606	0	200,47	200,47	99,711	0	0	0	0	0	0	0
12:26:33	-52,612	2077,942	9,99	10,009	9,979	5,958	6,002	21	951,595	24,581	2076,608	0	200,47	200,47	99,711	0	0	0	0	0	0	0
12:26:33	-45,117	2077,491	9,941	10,009	9,979	5,953	6,001	21	951,595	24,581	2076,608	0	200,47	200,47	99,711	0	0	0	0	0	0	0
12:26:33	-90,161	2076,589	9,843	9,814	9,979	5,944	6	21	951,595	24,581	2076,589	0	200,47	200,47	99,711	0	0	0	0	0	0	0
12:26:33	90,161	2077,491	9,941	9,961	9,979	5,953	5,999	21	951,595	24,581	2076,59	0	200,47	200,47	99,711	0	0	0	0	0	0	0
12:26:33	-37,548	2077,115	9,99	10,009	9,974	5,949	5,998	21	951,595	24,581	2076,591	0	200,47	200,47	99,711	0	0	0	0	0	0	0
12:26:33	-82,641	2076,289	9,99	9,863	9,97	5,941	5,997	21	951,595	24,581	2076,289	0	200,47	200,47	99,711	0	0	0	0	0	0	0
12:26:33	0	2076,289	9,99	10,058	9,97	5,941	5,996	21	951,595	24,581	2076,289	0	200,47	200,47	99,711	0	0	0	0	0	0	0
12:26:33	45,068	2076,74	10,039	10,058	9,97	5,945	5,995	21	951,595	24,581	2076,289	0	200,47	200,47	99,711	0	0	0	0	0	0	0
12:26:33	-49,267	2076,247	9,99	9,961	9,969	5,94	5,994	21	951,595	24,581	2076,247	0	200,47	200,47	99,711	0	0	0	0	0	0	0
12:26:33	0	2076,247	9,99	9,961	9,969	5,94	5,993	21	951,595	24,581	2076,247	0	200,47	200,47	99,711	0	0	0	0	0	0	0
12:26:33	-40,893	2075,838	9,941	9,961	9,97	5,936	5,992	21	951,595	24,581	2075,838	0	200,47	200,47	99,711	0	0	0	0	0	0	0
12:26:33	45,092	2076,289	9,99	9,961	9,97	5,941	5,991	21	951,595	24,581	2075,838	0	200,47	200,47	99,711	0	0	0	0	0	0	0
12:26:33	-45,092	2075,838	9,941	9,863	9,97	5,936	5,99	21	951,595	24,581	2075,838	0	200,47	200,47	99,711	0	0	0	0	0	0	0
12:26:33	-4,199	2075,796	9,941	9,863	9,969	5,936	5,989	21	951,595	24,581	2075,796	0	200,47	200,47	99,711	0	0	0	0	0	0	0
12:26:33	0	2075,796	9,941	9,961	9,969	5,936	5,988	21	951,595	24,581	2075,796	0	200,47	200,47	99,711	0	0	0	0	0	0	0
12:26:33	-85,937	2074,937	9,843	9,863	9,97	5,927	5,987	21	951,595	24,581	2074,937	0	200,47	200,47	99,711	0	0	0	0	0	0	0
12:26:33	90,136	2075,838	9,941	9,814	9,97	5,936	5,986	21	951,595	24,581	2074,938	0	200,47	200,47	99,711	0	0	0	0	0	0	0
12:26:33	-4,199	2075,796	9,941	9,961	9,969	5,936	5,985	21	951,595	24,581	2074,938	0	200,47	200,47	99,711	0	0	0	0	0	0	0
12:26:33	0	2075,796	9,941	9,863	9,969	5,936	5,984	21	951,595	24,581	2074,939	0	200,47	200,47	99,711	0	0	0	0	0	0	0
12:26:33	0	2075,796	9,941	9,863	9,969	5,936	5,983	21	951,595	24,581	2074,94	0	200,47	200,47	99,711	0	0	0	0	0	0	0
12:26:33	45,092	2076,247	9,99	10,009	9,969	5,94	5,982	21	951,595	24,581	2074,941	0	200,47	200,47	99,711	0	0	0	0	0	0	0
12:26:33	-45,092	2075,796	9,941	9,961	9,969	5,936	5,981	21	951,595	24,581	2074,942	0	200,47	200,47	99,711	0	0	0	0	0	0	0
12:26:33	0	2075,796	9,941	9,961	9,969	5,936	5,98	21	951,595	24,581	2074,943	0	200,47	200,47	99,711	0	0	0	0	0	0	0
12:26:33	45,092	2076,247	9,99	10,009	9,969	5,94	5,979	21	951,595	24,581	2074,944	0	200,47	200,47	99,711	0	0	0	0	0	0	0
12:26:33	45,068	2076,698	10,039	10,009	9,969	5,945	5,979	21	951,595	24,581	2074,946	0	200,47	200,47	99,711	0	0	0	0	0	0	0
12:26:33	-45,068	2076,247	9,99	9,961	9,969	5,94	5,978	21	951,595	24,581	2074,947	0	200,47	200,47	99,711	0	0	0	0	0	0	0
12:26:33	0	2076,247	9,99	9,961	9,969	5,94	5,977	21	951,595	24,581	2074,948	0	200,47	200,47	99,711	0	0	0	0	0	0	0
12:26:33	45,068	2076,698	10,039	10,058	9,969	5,945	5,976	21	951,595	24,581	2074,95	0	200,47	200,47	99,711	0	0	0	0	0	0	0
12:26:33	0	2076,698	10,039	10,058	9,969	5,945	5,976	21	951,595	24,581	2074,952	0	200,47	200,47	99,711	0	0	0	0	0	0	0
12:26:33	-45,068	2076,247	9,99	10,009	9,969	5,94	5,975	21	951,595	24,581	2074,953	0	200,47	200,47	99,711	0	0	0	0	0	0	0
12:26:33	4,199	2076,289	9,99	10,009	9,97	5,941	5,974	21	951,595	24,581	2074,954	0	200,47	200,47	99,711	0	0	0	0	0	0	0
12:26:33	40,869	2076,698	10,039	10,009	9,969	5,945	5,974	21	951,595	24,581	2074,956	0	200,47	200,47	99,711	0	0	0	0	0	0	0
12:26:33	0	2076,698	10,039	9,961	9,969	5,945	5,973	21	951,595	24,581	2074,958	0	200,47	200,47	99,711	0	0	0	0	0	0	0
12:26:33	-45,068	2076,247	9,99	9,961	9,969	5,94	5,973	21	951,595	24,581	2074,959	0	200,47	200,47	99,711	0	0	0	0	0	0	0
12:26:33	45,068	2076,698	10,039	10,009	9,969	5,945	5,972	21	951,595	24,581	2074,961	0	200,47	200,47	99,711	0	0	0	0	0	0	0
12:26:33	-40,869	2076,289	9,99	9,961	9,97	5,941	5,972	21	951,595	24,581	2074,962	0	200,47	200,47	99,711	0	0	0	0	0	0	0
12:26:33	-49,291	2075,796	9,941	9,863	9,969	5,936	5,971	21	951,595	24,581	2074,963	0	200,47	200,47	99,711	0	0	0	0	0	0	0
12:26:33	45,092	2076,247	9,99	9,863	9,969	5,94	5,97	21	951,595	24,581	2074,964	0	200,47	200,47	99,711	0	0	0	0	0	0	0
12:26:33	45,068	2076,698	10,039	9,961	9,969	5,945	5,97	21	951,595	24,581	2074,966	0	200,47	200,47	99,711	0	0	0	0	0	0	0
12:26:33	-45,068	2076,247	9,99	9,961	9,969	5,94	5,969	21	951,595	24,581	2074,967	0	200,47	200,47	99,711	0	0	0	0	0	0	0
12:26:33	0	2076,247	9,99	9,961	9,969	5,94	5,969	21	951,595	24,581	2074,968	0	200,47	200,47	99,711	0	0	0	0	0	0	0
12:26:33	0	2076,247	9,99	9,961	9,969	5,94	5,968	21	951,595	24,581	2074,97	0	200,47	200,47	99,711	0	0	0	0	0	0	0
12:26:33	0	2076,247	9,99	9,961	9,969	5,94	5,967	21	951,595	24,581	2074,971	0	200,47	200,47	99,711	0	0	0	0	0	0	0
12:26:33	-45,092	2075,796	9,941	9,863	9,969	5,936	5,967	21	951,595	24,581	2074,971	0	200,47	200,47	99,711	0	0	0	0	0	0	0
12:26:33	90,161	2076,698	10,039	9,961	9,969	5,945	5,966	21	951,595	24,581	2074,973	0	200,47	200,47	99,711	0	0	0	0	0	0	0
12:26:33	-45,068	2076,247	9,99	9,961	9,969	5,94	5,966	21	951,595	24,581	2074,974	0	200,47	200,47	99,711	0	0	0	0	0	0	0
12:26:33	-45,092	2075,796	9,941	9,863	9,969	5,936	5,965	21	951,595	24,581	2074,975	0	200,47	200,47	99,711	0	0	0	0	0	0	0
12:26:33	45,092	2076,247	9,99	9,863	9,969	5,94	5,965	21	951,595	24,581	2074,976	0	200,47	200,47	99,711	0	0	0	0	0	0	0
12:26:33	-45,092	2075,796	9,941	9,863	9,969	5,936	5,964	21	951,595	24,581	2074,977	0	200,47	200,47	99,711	0	0	0	0	0	0	0
12:26:33	45,092	2076,247	9,99	9,863	9,969	5,94	5,964	21	951,595	24,581	2074,978	0	200,47	200,47	99,711	0	0	0	0	0	0	0
12:26:33	-45,092	2075,796	9,941	9,814	9,969	5,936	5,963	21	951,595	24,581	2074,979	0	200,47	200,47	99,711	0	0	0	0	0	0	0
12:26:33	45,092	2076,247	9,99	9,863	9,969	5,94	5,963	21	951,595	24,581	2074,98	0	200,47	200,47	99,711	0	0	0	0	0	0	0
12:26:33	-45,092	2075,796	9,941	9,814	9,969	5,936	5,962	21	951,595	24,581	2074,981	0	200,47	200,47	99,711	0	0	0	0	0	0	0
12:26:33	0	2075,796	9,941	9,814	9,969	5,936	5,962	21	951,595	24,581	2074,982	0	200,47	200,47	99,711	0	0	0	0	0	0	0
12:26:33	90,161	2076,698	10,039	10,009	9,969	5,945	5,961	21	951,595	24,581	2074,983	0	200,47	200,47	99,711	0	0	0	0	0	0	0
12:26:33	-45,068	2076,247	9,99	9,863	9,969	5,94	5,961	21	951,595	24,581	2074,985	0	200,47	200,47	99,711	0	0	0	0	0	0	0
12:26:33	4,199	2076,289	9,99	9,863	9,97	5,941	5,961	21	951,595	24,581	2074,986	0	200,47	200,47	99,711	0	0	0	0	0	0	0
12:26:33	40,869	2076,698	10,039	10,009	9,969	5,945	5,96	21	951,595	24,581	2074,988	0	200,47	200,47	99,711	0	0	0	0	0	0	0
12:26:33	0	2076,698	10,039	10,009	9,969	5,945	5,96	21	951,595	24,581	2074,989	0	200,47	200,47	99,711	0	0	0	0	0	0	0
12:26:33	90,185	2077,599	10,136	10,009	9,969	5,954	5,96	21	951,595	24,581	2074,992	0	200,47	200,47	99,711	0	0	0	0	0	0	0
12:26:33	-135,253	2076,247	9,99	10,009	9,969	5,94	5,959	21	951,595	24,581	2074,993	0	200,47	200,47	99,711	0	0	0	0	0	0	0
12:26:33	0	2076,247	9,99	10,009	9,969	5,94	5,959	21	951,595	24,581	2074,994	0	200,47	200,47	99,711	0	0	0	0	0	0	0
12:26:33	45,068	2076,698	10,039	10,058	9,969	5,945	5,959	21	951,595	24,581	2074,996	0	200,47	200,47	99,711	0	0	0	0	0	0	0
12:26:33	0	2076,698	10,039	10,058	9,969	5,945	5,959	21	951,595	24,581	2074,998	0	200,47	200,47	99,711	0	0	0	0	0	0	0
12:26:33	-90,161	2075,796	9,941	9,961	9,969	5,936	5,958	21	951,595	24,581	2074,999	0	200,47	200,47	99,711	0	0	0	0	0	0	0
12:26:33	49,291	2076,289	9,99	10,009	9,97	5,941	5,958	21	951,595	24,581	2075	0	200,47	200,47	99,711	0	0	0	0	0	0	0
12:26:33	-49,291	2075,796	9,941	9,863	9,969	5,936	5,957	21	951,595	24,581	2075,001	0	200,47	200,47	99,711	0	0	0	0	0	0	0
12:26:33	45,092	2076,247	9,99	10,009	9,969	5,94	5,957	21	951,595	24,581	2075,002	0	200,47	200,47	99,711	0	0	0	0	0	0	0
12:26:33	-45,092	2075,796	9,941	9,961	9,969	5,936	5,957	21	951,595	24,581	2075,002	0	200,47	200,47	99,711	0	0	0	0	0	0	0
12:26:33	45,092	2076,247	9,99	10,156	9,969	5,94	5,956	21	951,595	24,581	2075,004	0	200,47	200,47	99,711	0	0	0	0	0	0	0
12:26:33	0	2076,247	9,99	10,009	9,969	5,94	5,956	21	951,595	24,581	2075,005	0	200,47	200,47	99,711	0	0	0	0	0	0	0
12:26:33	0	2076,247	9,99	9,961	9,969	5,94	5,956	21	951,595	24,581	2075,006	0	200,47	200,47	99,711	0	0	0	0	0	0	0
12:26:33	0	2076,247	9,99	9,961	9,969	5,94	5,955	21	951,595	24,581	2075,007	0	200,47	200,47	99,711	0	0	0	0	0	0	0
12:26:33	0	2076,247	9,99	9,863	9,969	5,94	5,955	21	951,595	24,581	2075,009	0	200,47	200,47	99,711	0	0	0	0	0	0	0
12:26:33	-45,092	2075,796	9,941	9,814	9,969	5,936	5,955	21	951,976	24,581	2075,009	0	200,47	200,47	99,711	0	0	0	0	0	0	0
12:26:33	-0,83	2075,788	9,941	9,814	9,969	5,935	5,954	21	951,976	24,581	2075,01	0	200,47	200,47	99,711	0	0	0	0	0	0	0
12:26:33	45,068	2076,238	9,99	9,961	9,969	5,94	5,954	21	951,976	24,581	2075,011	0	200,47	200,47	99,711	0	0	0	0	0	0	0
12:26:33	0	2076,238	9,99	9,814	9,969	5,94	5,954	21	951,976	24,581	2075,013	0	200,47	200,47	99,711	0	0	0	0	0	0	0
12:26:33	0	2076,238	9,99	9,814	9,969	5,94	5,953	21	951,976	24,581	2075,014	0	200,47	200,47	99,711	0	0	0	0	0	0	0
12:26:33	-45,068	2075,788	9,941	9,716	9,969	5,935	5,953	21	951,976	24,581	2075,014	0	200,47	200,47	99,711	0	0	0	0	0	0	0
12:26:33	0	2075,788	9,941	9,863	9,969	5,935	5,953	21	951,976	24,581	2075,015	0	200,47	200,47	99,711	0	0	0	0	0	0	0
12:26:33	86,84	2076,656	9,941	9,814	9,974	5,944	5,953	21	951,976	24,581	2075,017	0	200,47	200,47	99,711	0	0	0	0	0	0	0
12:26:33	3,32	2076,689	10,039	10,009	9,969	5,945	5,952	21	951,976	24,581	2075,019	0	200,47	200,47	99,711	0	0	0	0	0	0	0
12:26:33	0	2076,689	10,039	10,009	9,969	5,945	5,952	21	951,976	24,581	2075,02	0	200,47	200,47	99,711	0	0	0	0	0	0	0
12:26:33	90,161	2077,591	10,136	10,156	9,969	5,954	5,952	21	951,976	24,581	2075,023	0	200,55	200,55	99,711	0	0	0	0	0	0	0
12:26:33	0	2077,591	10,136	10,058	9,969	5,954	5,952	21	951,976	24,581	2075,025	0	200,55	200,55	99,711	0	0	0	0	0	0	0
12:26:33	-135,253	2076,238	9,99	10,009	9,969	5,94	5,952	21	951,976	24,581	2075,027	0	200,55	200,55	99,711	0	0	0	0	0	0	0
12:26:33	45,092	2076,689	10,039	10,058	9,969	5,945	5,952	21	951,976	24,581	2075,028	0	200,55	200,55	99,711	0	0	0	0	0	0	0
12:26:33	90,161	2077,591	10,136	10,058	9,969	5,954	5,952	21	951,976	24,581	2075,031	0	200,55	200,55	99,711	0	0	0	0	0	0	0
12:26:33	-90,161	2076,689	10,039	10,058	9,969	5,945	5,952	21	951,976	24,581	2075,033	0	200,55	200,55	99,711	0	0	0	0	0	0	0
12:26:33	94,36	2077,633	10,136	10,156	9,97	5,954	5,952	21	951,976	24,581	2075,035	0	200,55	200,55	99,711	0	0	0	0	0	0	0
12:26:33	180,395	2079,437	10,332	10,4	9,97	5,973	5,952	21	951,976	24,581	2075,04	0	200,55	200,55	99,711	0	0	0	0	0	0	0
12:26:34	266,455	2082,101	10,625	10,742	9,969	6,001	5,953	21	951,976	24,581	2075,047	0	200,55	200,55	99,711	0	0	0	0	0	0	0
12:26:34	350,17	2085,603	10,82	11,035	9,979	6,037	5,955	21	951,976	24,581	2075,057	0	200,55	200,55	99,711	0	0	0	0	0	0	0
12:26:34	349,438	2089,097	11,015	11,23	9,989	6,073	5,957	21	951,976	24,581	2075,071	0	200,55	200,55	99,711	0	0	0	0	0	0	0
12:26:34	660,18	2095,699	11,455	11,767	10,003	6,141	5,961	21	951,976	24,581	2075,092	0	200,55	200,55	99,711	0	0	0	0	0	0	0
12:26:34	784,57	2103,545	11,943	12,451	10,022	6,222	5,966	21	951,976	24,581	2075,12	0	200,55	200,55	99,711	0	0	0	0	0	0	0
12:26:34	507,812	2108,623	12,041	12,695	10,045	6,274	5,972	21	951,976	24,581	2075,154	0	200,55	200,55	99,711	0	0	0	0	0	0	0
12:26:34	782,788	2116,451	12,334	13,086	10,074	6,355	5,979	21	951,976	24,581	2075,195	0	200,55	200,55	99,711	0	0	0	0	0	0	0
12:26:34	871,997	2125,171	12,48	13,33	10,116	6,445	5,989	21	951,976	24,581	2075,245	0	200,55	200,55	99,711	0	0	0	0	0	0	0
12:26:34	565,039	2130,821	12,285	13,232	10,159	6,503	5,999	21	951,976	24,581	2075,301	0	200,55	200,55	99,711	0	0	0	0	0	0	0
12:26:34	868,359	2139,505	12,334	13,525	10,205	6,592	6,01	21	951,976	24,581	2075,365	0	200,55	200,55	99,711	0	0	0	0	0	0	0
12:26:34	791,748	2147,422	12,334	13,72	10,25	6,674	6,023	21	951,976	24,581	2075,437	0	200,55	200,55	99,711	0	0	0	0	0	0	0
12:26:34	1207,177	2159,494	12,773	14,111	10,295	6,798	6,039	21	951,976	24,581	2075,521	0	200,55	200,55	99,711	0	0	0	0	0	0	0
12:26:34	940,649	2168,901	13,017	14,453	10,336	6,895	6,055	21	951,976	24,581	2075,615	0	200,55	200,55	99,711	0	0	0	0	0	0	0
12:26:34	996,264	2178,863	13,31	14,795	10,377	6,998	6,074	21	951,976	24,581	2075,718	0	200,55	200,55	99,711	0	0	0	0	0	0	0
12:26:34	1471,704	2193,58	14,092	15,722	10,419	7,15	6,095	21	951,976	24,581	2075,836	0	200,55	200,55	99,711	0	0	0	0	0	0	0
12:26:34	1104,858	2204,629	14,482	16,162	10,461	7,264	6,118	21	951,976	24,581	2075,965	0	200,55	200,55	99,711	0	0	0	0	0	0	0
12:26:34	1012,06	2214,75	14,629	16,601	10,51	7,368	6,142	21	951,976	24,581	2076,103	0	200,55	200,55	99,711	0	0	0	0	0	0	0
12:26:34	1266,674	2227,416	14,922	16,552	10,566	7,499	6,169	21	951,976	24,581	2076,254	0	200,55	200,55	99,711	0	0	0	0	0	0	0
12:26:34	703,393	2234,45	14,629	16,845	10,622	7,571	6,196	21	951,976	24,581	2076,413	0	200,55	200,55	99,711	0	0	0	0	0	0	0
12:26:34	1291,406	2247,364	14,873	16,894	10,682	7,704	6,226	21	951,976	24,581	2076,584	0	200,55	200,55	99,711	0	0	0	0	0	0	0
12:26:34	707,543	2254,44	14,482	16,601	10,742	7,777	6,256	21	951,976	24,581	2076,762	0	200,55	200,55	99,711	0	0	0	0	0	0	0
12:26:34	1544,751	2269,887	15,068	16,748	10,799	7,936	6,289	21	951,976	24,581	2076,955	0	200,55	200,55	99,711	0	0	0	0	0	0	0
12:26:34	1094,531	2280,833	15,263	16,845	10,85	8,049	6,324	21	951,976	24,581	2077,158	0	200,55	200,55	99,711	0	0	0	0	0	0	0
12:26:34	829,687	2289,13	15,263	17,187	10,897	8,135	6,359	21	951,976	24,581	2077,37	0	200,55	200,55	99,711	0	0	0	0	0	0	0
12:26:34	1679,223	2305,922	16,24	17,822	10,94	8,308	6,398	21	951,976	24,581	2077,599	0	200,55	200,55	99,711	0	0	0	0	0	0	0
12:26:34	973,168	2315,653	16,386	18,457	10,987	8,408	6,437	21	951,976	24,581	2077,837	0	200,55	200,55	99,711	0	0	0	0	0	0	0
12:26:34	1160,571	2327,259	16,728	18,457	11,034	8,528	6,478	21	951,976	24,581	2078,086	0	200,55	200,55	99,711	0	0	0	0	0	0	0
12:26:34	813,452	2335,394	16,533	18,506	11,09	8,612	6,52	21	951,976	24,581	2078,344	0	200,55	200,55	99,711	0	0	0	0	0	0	0
12:26:34	1324,633	2348,64	16,875	18,603	11,147	8,748	6,564	21	951,976	24,581	2078,614	0	200,55	200,55	99,711	0	0	0	0	0	0	0
12:26:34	1008,325	2358,723	16,875	18,652	11,204	8,852	6,608	21	951,976	24,581	2078,894	0	200,55	200,55	99,711	0	0	0	0	0	0	0
12:26:34	870,336	2367,427	16,679	18,603	11,263	8,942	6,654	21	951,976	24,581	2079,183	0	200,55	200,55	99,711	0	0	0	0	0	0	0
12:26:34	1113,891	2378,566	16,826	18,945	11,318	9,057	6,701	21	951,976	24,581	2079,482	0	200,55	200,55	99,711	0	0	0	0	0	0	0
12:26:34	1089,038	2389,456	17,07	18,652	11,367	9,169	6,75	21	951,976	24,581	2079,792	0	200,55	200,55	99,711	0	0	0	0	0	0	0
12:26:34	1432,202	2403,778	17,705	19,336	11,413	9,317	6,8	21	951,976	24,581	2080,116	0	200,55	200,55	99,711	0	0	0	0	0	0	0
12:26:34	1152,49	2415,303	18,193	19,922	11,452	9,436	6,852	21	951,976	24,581	2080,451	0	200,55	200,55	99,711	0	0	0	0	0	0	0
12:26:34	1323,73	2428,54	18,828	20,41	11,492	9,572	6,905	21	951,976	24,581	2080,799	0	200,55	200,55	99,711	0	0	0	0	0	0	0
12:26:34	1002,343	2438,564	19,17	20,703	11,53	9,675	6,959	21	951,976	24,581	2081,157	0	200,55	200,55	99,711	0	0	0	0	0	0	0
12:26:34	1146,63	2450,03	19,463	20,801	11,578	9,794	7,015	21	951,976	24,581	2081,526	0	200,55	200,55	99,711	0	0	0	0	0	0	0
12:26:34	637,817	2456,408	19,17	20,41	11,63	9,859	7,071	21	951,976	24,581	2081,901	0	200,55	200,55	99,711	0	0	0	0	0	0	0
12:26:34	1007,763	2466,486	19,267	20,556	11,682	9,963	7,127	21	951,976	24,581	2082,286	0	200,55	200,55	99,711	0	0	0	0	0	0	0
12:26:34	697,827	2473,464	18,974	20,166	11,737	10,035	7,184	21	951,976	24,581	2082,677	0	200,55	200,55	99,711	0	0	0	0	0	0	0
12:26:34	743,701	2480,901	18,877	20,166	11,784	10,112	7,242	21	951,976	24,581	2083,075	0	200,55	200,55	99,711	0	0	0	0	0	0	0
12:26:34	976,171	2490,663	19,023	20,215	11,831	10,213	7,3	21	951,976	24,581	2083,483	0	200,55	200,55	99,711	0	0	0	0	0	0	0
12:26:34	1001,464	2500,677	19,365	20,556	11,869	10,316	7,359	21	951,976	24,581	2083,9	0	200,55	200,55	99,711	0	0	0	0	0	0	0
12:26:34	872,192	2509,399	19,658	20,752	11,902	10,406	7,419	21	951,976	24,581	2084,325	0	200,55	200,55	99,711	0	0	0	0	0	0	0
12:26:34	1016,455	2519,564	20,097	21,338	11,935	10,51	7,48	21	951,976	24,581	2084,761	0	200,55	200,55	99,711	0	0	0	0	0	0	0
12:26:34	971,777	2529,282	20,488	21,582	11,968	10,611	7,541	21	951,976	24,581	2085,205	0	200,55	200,55	99,711	0	0	0	0	0	0	0
12:26:34	907,666	2538,358	20,732	21,68	12,006	10,704	7,603	21	951,976	24,581	2085,658	0	200,55	200,55	99,711	0	0	0	0	0	0	0
12:26:34	663,037	2544,989	20,635	21,631	12,049	10,773	7,665	21	951,976	24,581	2086,117	0	200,55	200,55	99,711	0	0	0	0	0	0	0
12:26:34	717,236	2552,161	20,586	21,582	12,092	10,847	7,728	21	951,976	24,581	2086,584	0	200,55	200,55	99,711	0	0	0	0	0	0	0
12:26:34	593,408	2558,095	20,342	21,484	12,138	10,908	7,79	21	951,976	24,581	2087,055	0	200,55	200,55	99,711	0	0	0	0	0	0	0
12:26:34	825,488	2566,35	20,342	21,582	12,185	10,993	7,853	21	951,976	24,581	2087,534	0	200,55	200,55	99,711	0	0	0	0	0	0	0
12:26:34	1024,609	2576,596	20,635	21,582	12,226	11,098	7,916	21	951,976	24,581	2088,023	0	200,55	200,55	99,711	0	0	0	0	0	0	0
12:26:34	766,699	2584,263	20,83	21,777	12,259	11,177	7,98	21	951,976	24,581	2088,519	0	200,55	200,55	99,711	0	0	0	0	0	0	0
12:26:34	934,716	2593,61	21,221	22,119	12,29	11,274	8,045	21	951,976	24,581	2089,024	0	200,55	200,55	99,711	0	0	0	0	0	0	0
12:26:34	987,573	2603,486	21,806	22,51	12,313	11,376	8,11	21	951,976	24,581	2089,539	0	200,55	200,55	99,711	0	0	0	0	0	0	0
12:26:34	887,988	2612,366	22,295	22,851	12,336	11,467	8,176	21	951,976	24,581	2090,062	0	200,55	200,55	99,711	0	0	0	0	0	0	0
12:26:34	805,078	2620,417	22,637	23,34	12,362	11,55	8,242	21	951,976	24,581	2090,592	0	200,55	200,55	99,711	0	0	0	0	0	0	0
12:26:34	631,03	2626,727	22,685	23,291	12,395	11,615	8,308	21	951,976	24,581	2091,128	0	200,55	200,55	99,711	0	0	0	0	0	0	0
12:26:34	432,397	2631,051	22,49	23,096	12,43	11,66	8,374	21	951,976	24,581	2091,668	0	200,55	200,55	99,711	0	0	0	0	0	0	0
12:26:34	706,567	2638,117	22,49	22,949	12,47	11,733	8,44	21	951,976	24,581	2092,214	0	200,55	200,55	99,711	0	0	0	0	0	0	0
12:26:34	363,012	2641,747	22,197	22,656	12,506	11,77	8,505	21	951,976	24,581	2092,764	0	200,55	200,55	99,711	0	0	0	0	0	0	0
12:26:34	667,895	2648,426	22,148	22,656	12,546	11,839	8,571	21	951,976	24,581	2093,319	0	200,55	200,55	99,711	0	0	0	0	0	0	0
12:26:34	636,108	2654,787	22,295	22,705	12,574	11,905	8,636	21	951,976	24,581	2093,881	0	200,55	200,55	99,711	0	0	0	0	0	0	0
12:26:34	571,557	2660,502	22,392	22,998	12,601	11,963	8,701	21	951,976	24,581	2094,448	0	200,55	200,55	99,711	0	0	0	0	0	0	0
12:26:34	636,792	2666,87	22,685	23,193	12,62	12,029	8,766	21	951,976	24,581	2095,02	0	200,55	200,55	99,711	0	0	0	0	0	0	0
12:26:34	859,594	2675,466	23,223	23,633	12,639	12,118	8,832	21	951,976	24,581	2095,6	0	200,55	200,55	99,711	0	0	0	0	0	0	0
12:26:34	653,418	2682	23,467	24,023	12,662	12,185	8,898	21	951,976	24,581	2096,187	0	200,55	200,55	99,711	0	0	0	0	0	0	0
12:26:34	561,157	2687,612	23,613	24,267	12,685	12,243	8,963	21	951,976	24,581	2096,778	0	200,55	200,55	99,711	0	0	0	0	0	0	0
12:26:34	351,831	2691,13	23,467	24,072	12,713	12,279	9,028	21	951,976	24,581	2097,373	0	200,55	200,55	99,711	0	0	0	0	0	0	0
12:26:34	457,495	2695,705	23,418	23,682	12,741	12,326	9,093	21	951,976	24,581	2097,971	0	200,55	200,55	99,711	0	0	0	0	0	0	0
12:26:34	287,646	2698,582	23,125	23,437	12,774	12,356	9,157	21	951,976	24,581	2098,572	0	200,55	200,55	99,711	0	0	0	0	0	0	0
12:26:34	509,228	2703,674	23,125	23,437	12,802	12,409	9,221	21	951,976	24,581	2099,177	0	200,55	200,55	99,711	0	0	0	0	0	0	0
12:26:34	368,994	2707,364	23,076	23,34	12,826	12,447	9,284	21	951,976	24,581	2099,785	0	200,55	200,55	99,711	0	0	0	0	0	0	0
12:26:34	472,924	2712,093	23,125	23,535	12,849	12,495	9,347	21	951,976	24,581	2100,397	0	200,55	200,55	99,711	0	0	0	0	0	0	0
12:26:34	530,615	2717,399	23,32	23,682	12,868	12,55	9,41	21	951,976	24,581	2101,014	0	200,55	200,55	99,711	0	0	0	0	0	0	0
12:26:34	643,725	2723,837	23,711	24,023	12,883	12,616	9,473	21	951,976	24,581	2101,637	0	200,55	200,55	99,711	0	0	0	0	0	0	0
12:26:34	449,365	2728,33	23,906	24,267	12,897	12,663	9,535	21	951,976	24,581	2102,263	0	200,55	200,55	99,711	0	0	0	0	0	0	0
12:26:34	451,904	2732,849	24,101	24,463	12,911	12,709	9,598	21	951,976	24,581	2102,894	0	200,55	200,55	99,711	0	0	0	0	0	0	0
12:26:34	536,767	2738,217	24,297	24,609	12,93	12,765	9,66	21	951,976	24,581	2103,529	0	200,55	200,55	99,711	0	0	0	0	0	0	0
12:26:34	339,77	2741,615	24,297	24,609	12,95	12,8	9,721	21	951,976	24,581	2104,167	0	200,55	200,55	99,711	0	0	0	0	0	0	0
12:26:34	327,294	2744,888	24,199	24,365	12,973	12,833	9,782	21	951,976	24,581	2104,808	0	200,55	200,55	99,711	0	0	0	0	0	0	0
12:26:34	329,199	2748,18	24,101	24,365	12,997	12,867	9,843	21,2	953,406	24,581	2105,452	0	200,55	200,55	99,711	0	0	0	0	0	0	0
12:26:34	221,606	2750,396	23,906	24,267	13,021	12,89	9,902	21,2	953,406	24,581	2106,097	0	200,55	200,55	99,711	0	0	0	0	0	0	0
12:26:34	196,606	2752,362	23,76	23,877	13,04	12,91	9,961	21,2	953,406	24,581	2106,743	0	200,55	200,55	99,711	0	0	0	0	0	0	0
12:26:34	493,627	2757,298	23,906	24,17	13,06	12,961	10,02	21,2	953,406	24,581	2107,393	0	200,55	200,55	99,711	0	0	0	0	0	0	0
12:26:34	225,048	2759,548	23,955	24,072	13,07	12,985	10,078	21,2	953,406	24,581	2108,045	0	200,55	200,55	99,711	0	0	0	0	0	0	0
12:26:34	461,816	2764,167	24,248	24,463	13,079	13,032	10,136	21,2	953,406	24,581	2108,701	0	200,55	200,55	99,711	0	0	0	0	0	0	0
12:26:34	460,937	2768,776	24,541	24,707	13,089	13,08	10,194	21,2	953,406	24,581	2109,361	0	200,55	200,55	99,711	0	0	0	0	0	0	0
12:26:34	482,836	2773,604	24,932	25,049	13,094	13,129	10,252	21,2	953,406	24,581	2110,026	0	200,55	200,55	99,711	0	0	0	0	0	0	0
12:26:34	321,215	2776,817	25,078	25,244	13,104	13,163	10,309	21,2	953,406	24,581	2110,692	0	200,55	200,55	99,711	0	0	0	0	0	0	0
12:26:34	246,24	2779,279	25,078	25,146	13,117	13,188	10,365	21,2	953,406	24,581	2111,361	0	200,55	200,55	99,711	0	0	0	0	0	0	0
12:26:34	114,77	2780,427	24,932	25,049	13,132	13,2	10,421	21,2	953,406	24,581	2112,03	0	202,517	202,517	99,72	0	0	0	0	0	0	0
12:26:34	193,09	2782,358	24,785	25	13,151	13,22	10,476	21,2	953,406	24,581	2112,7	0	202,517	202,517	99,72	0	0	0	0	0	0	0
12:26:34	128,808	2783,646	24,59	24,805	13,169	13,233	10,53	21,2	953,406	24,581	2113,371	0	202,517	202,517	99,72	0	0	0	0	0	0	0
12:26:34	189,55	2785,541	24,59	24,609	13,18	13,253	10,583	21,2	953,406	24,581	2114,043	0	202,517	202,517	99,72	0	0	0	0	0	0	0
12:26:34	250,39	2788,045	24,687	24,805	13,188	13,278	10,636	21,2	953,406	24,581	2114,717	0	202,517	202,517	99,72	0	0	0	0	0	0	0
12:26:34	284,375	2790,889	24,883	25,195	13,193	13,308	10,688	21,2	953,406	24,581	2115,394	0	202,517	202,517	99,72	0	0	0	0	0	0	0
12:26:34	307,104	2793,96	25,176	25,342	13,194	13,339	10,74	21,2	953,406	24,581	2116,072	0	202,517	202,517	99,72	0	0	0	0	0	0	0
12:26:34	111,181	2795,072	25,224	25,391	13,198	13,351	10,791	21,2	953,406	24,581	2116,751	0	202,517	202,517	99,72	0	0	0	0	0	0	0
12:26:34	368,383	2798,755	25,517	25,586	13,202	13,389	10,842	21,2	953,406	24,581	2117,433	0	202,517	202,517	99,72	0	0	0	0	0	0	0
12:26:35	-10,937	2798,646	25,42	25,537	13,207	13,388	10,892	21,2	953,406	24,581	2118,115	0	202,517	202,517	99,72	0	0	0	0	0	0	0
12:26:35	101,513	2799,661	25,42	25,391	13,212	13,398	10,941	21,2	953,406	24,581	2118,796	0	202,517	202,517	99,72	0	0	0	0	0	0	0
12:26:35	-85,083	2798,81	25,176	25,244	13,221	13,389	10,989	21,2	953,406	24,581	2119,476	0	202,517	202,517	99,72	0	0	0	0	0	0	0
12:26:35	247,583	2801,286	25,176	25,244	13,235	13,415	11,037	21,2	953,406	24,581	2120,158	0	202,517	202,517	99,72	0	0	0	0	0	0	0
12:26:35	-48,095	2800,805	25,029	25,146	13,241	13,41	11,083	21,2	953,406	24,581	2120,838	0	202,517	202,517	99,72	0	0	0	0	0	0	0
12:26:35	-27,221	2800,533	24,932	25	13,245	13,407	11,129	21,2	953,406	24,581	2121,518	0	202,517	202,517	99,72	0	0	0	0	0	0	0
12:26:35	147,192	2802,005	25,078	25,195	13,245	13,422	11,174	21,2	953,406	24,581	2122,199	0	202,517	202,517	99,72	0	0	0	0	0	0	0
12:26:35	223,51	2804,24	25,371	25,391	13,241	13,445	11,219	21,2	953,406	24,581	2122,881	0	202,517	202,517	99,72	0	0	0	0	0	0	0
12:26:35	33,886	2804,579	25,42	25,342	13,24	13,449	11,262	21,2	953,406	24,581	2123,562	0	202,517	202,517	99,72	0	0	0	0	0	0	0
12:26:35	-33,886	2804,24	25,371	25,488	13,241	13,445	11,305	21,2	953,406	24,581	2124,243	0	202,517	202,517	99,72	0	0	0	0	0	0	0
12:26:35	147,241	2805,713	25,517	25,488	13,241	13,46	11,347	21,2	953,406	24,581	2124,925	0	202,517	202,517	99,72	0	0	0	0	0	0	0
12:26:35	-76,342	2804,949	25,371	25,342	13,245	13,453	11,389	21,2	953,406	24,581	2125,605	0	202,517	202,517	99,72	0	0	0	0	0	0	0
12:26:35	-182,177	2803,127	25,176	25,195	13,245	13,434	11,429	21,2	953,406	24,581	2126,282	0	202,517	202,517	99,72	0	0	0	0	0	0	0
12:26:35	86,083	2803,988	25,176	25,244	13,25	13,443	11,468	21,2	953,406	24,581	2126,96	0	202,517	202,517	99,72	0	0	0	0	0	0	0
12:26:35	-98,12	2803,007	25,078	25,049	13,25	13,433	11,507	21,2	953,406	24,581	2127,636	0	202,517	202,517	99,72	0	0	0	0	0	0	0
12:26:35	0	2803,007	25,078	25,195	13,25	13,433	11,544	21,2	953,406	24,581	2128,311	0	202,517	202,517	99,72	0	0	0	0	0	0	0
12:26:35	-135,156	2801,655	25,029	25,049	13,245	13,419	11,581	21,2	953,406	24,581	2128,985	0	202,517	202,517	99,72	0	0	0	0	0	0	0
12:26:35	-14,111	2801,514	25,029	25	13,245	13,417	11,617	21,2	953,406	24,581	2129,657	0	202,517	202,517	99,72	0	0	0	0	0	0	0
12:26:35	-70,898	2800,805	25,029	25,049	13,241	13,41	11,652	21,2	953,406	24,581	2130,328	0	202,517	202,517	99,72	0	0	0	0	0	0	0
12:26:35	33,886	2801,144	25,078	25,146	13,24	13,413	11,687	21,2	953,406	24,581	2130,999	0	202,517	202,517	99,72	0	0	0	0	0	0	0
12:26:35	0	2801,144	25,078	25,146	13,24	13,413	11,721	21,2	953,406	24,581	2131,67	0	202,517	202,517	99,72	0	0	0	0	0	0	0
12:26:35	-147,167	2799,672	24,932	25	13,24	13,398	11,754	21,2	953,406	24,581	2132,338	0	202,517	202,517	99,72	0	0	0	0	0	0	0
12:26:35	0	2799,672	24,932	24,951	13,24	13,398	11,786	21,2	953,406	24,581	2133,005	0	202,517	202,517	99,72	0	0	0	0	0	0	0
12:26:35	98,12	2800,654	25,029	25	13,24	13,408	11,818	21,2	953,406	24,581	2133,673	0	202,517	202,517	99,72	0	0	0	0	0	0	0
12:26:35	-98,12	2799,672	24,932	25,146	13,24	13,398	11,849	21,2	953,406	24,581	2134,339	0	202,517	202,517	99,72	0	0	0	0	0	0	0
12:26:35	76,293	2800,435	25,078	25,049	13,236	13,406	11,879	21,2	953,406	24,581	2135,005	0	202,517	202,517	99,72	0	0	0	0	0	0	0
12:26:35	0	2800,435	25,078	25,146	13,236	13,406	11,909	21,2	953,406	24,581	2135,671	0	202,517	202,517	99,72	0	0	0	0	0	0	0
12:26:35	-49,072	2799,945	25,029	25	13,236	13,401	11,938	21,2	953,406	24,581	2136,335	0	202,517	202,517	99,72	0	0	0	0	0	0	0
12:26:35	0	2799,945	25,029	25,049	13,236	13,401	11,967	21,2	953,406	24,581	2136,998	0	202,517	202,517	99,72	0	0	0	0	0	0	0
12:26:35	-98,071	2798,964	24,932	25,049	13,236	13,391	11,995	21,2	953,406	24,581	2137,66	0	202,517	202,517	99,72	0	0	0	0	0	0	0
12:26:35	-49,072	2798,473	24,883	24,951	13,236	13,386	12,022	21,2	953,406	24,581	2138,321	0	202,517	202,517	99,72	0	0	0	0	0	0	0
12:26:35	147,143	2799,945	25,029	25	13,236	13,401	12,049	21,2	953,406	24,581	2138,983	0	202,517	202,517	99,72	0	0	0	0	0	0	0
12:26:35	49,072	2800,435	25,078	25,146	13,236	13,406	12,076	21,2	953,406	24,581	2139,644	0	202,517	202,517	99,72	0	0	0	0	0	0	0
12:26:35	-147,143	2798,964	24,932	25,049	13,236	13,391	12,102	21,2	953,406	24,581	2140,304	0	202,517	202,517	99,72	0	0	0	0	0	0	0
12:26:35	-49,072	2798,473	24,883	25	13,236	13,386	12,127	21,2	953,406	24,581	2140,962	0	202,517	202,517	99,72	0	0	0	0	0	0	0
12:26:35	-98,046	2797,493	24,785	24,951	13,236	13,376	12,151	21,2	953,406	24,581	2141,619	0	202,517	202,517	99,72	0	0	0	0	0	0	0
12:26:35	147,119	2798,964	24,932	25	13,236	13,391	12,176	21,2	953,406	24,581	2142,276	0	202,517	202,517	99,72	0	0	0	0	0	0	0
12:26:35	-13,061	2798,833	24,932	25,195	13,235	13,39	12,199	21,2	953,406	24,581	2142,932	0	202,517	202,517	99,72	0	0	0	0	0	0	0
12:26:35	160,205	2800,435	25,078	25,049	13,236	13,406	12,223	21,2	953,406	24,581	2143,59	0	202,517	202,517	99,72	0	0	0	0	0	0	0
12:26:35	-49,072	2799,945	25,029	25,146	13,236	13,401	12,246	21,2	953,406	24,581	2144,247	0	202,517	202,517	99,72	0	0	0	0	0	0	0
12:26:35	-98,071	2798,964	24,932	25	13,236	13,391	12,269	21,2	953,406	24,581	2144,901	0	202,517	202,517	99,72	0	0	0	0	0	0	0
12:26:35	98,071	2799,945	25,029	25,049	13,236	13,401	12,291	21,2	953,406	24,581	2145,557	0	202,517	202,517	99,72	0	0	0	0	0	0	0
12:26:35	0	2799,945	25,029	25	13,236	13,401	12,313	21,2	953,406	24,581	2146,211	0	202,517	202,517	99,72	0	0	0	0	0	0	0
12:26:35	0	2799,945	25,029	24,951	13,236	13,401	12,334	21,2	953,406	24,581	2146,865	0	202,517	202,517	99,72	0	0	0	0	0	0	0
12:26:35	-98,071	2798,964	24,932	24,951	13,236	13,391	12,355	21,2	953,406	24,581	2147,517	0	202,517	202,517	99,72	0	0	0	0	0	0	0
12:26:35	245,239	2801,416	25,176	25,244	13,236	13,416	12,376	21,2	953,406	24,581	2148,171	0	202,517	202,517	99,72	0	0	0	0	0	0	0
12:26:35	-98,095	2800,435	25,078	25	13,236	13,406	12,396	21,2	953,406	24,581	2148,823	0	202,517	202,517	99,72	0	0	0	0	0	0	0
12:26:35	-321,508	2797,22	24,687	24,512	13,24	13,373	12,415	21,2	953,406	24,581	2149,472	0	202,517	202,517	99,72	0	0	0	0	0	0	0
12:26:35	-546,875	2791,752	24,199	23,486	13,237	13,317	12,433	21,2	953,406	24,581	2150,114	0	202,517	202,517	99,72	0	0	0	0	0	0	0
12:26:35	-688,696	2784,865	23,613	22,949	13,231	13,246	12,449	21,2	953,406	24,581	2150,749	0	202,517	202,517	99,72	0	0	0	0	0	0	0
12:26:35	-798,193	2776,883	23,076	21,972	13,216	13,163	12,463	21,2	953,406	24,581	2151,375	0	202,517	202,517	99,72	0	0	0	0	0	0	0
12:26:35	-1035,644	2766,526	22,539	21,142	13,188	13,056	12,474	21,2	953,406	24,581	2151,99	0	202,517	202,517	99,72	0	0	0	0	0	0	0
12:26:35	-724,902	2759,277	22,49	20,752	13,15	12,982	12,484	21,2	953,406	24,581	2152,597	0	202,517	202,517	99,72	0	0	0	0	0	0	0
12:26:35	-867,602	2750,601	22,539	20,947	13,099	12,892	12,492	21,2	953,406	24,581	2153,195	0	202,517	202,517	99,72	0	0	0	0	0	0	0
12:26:35	-665,429	2743,947	22,832	21,338	13,045	12,824	12,499	21,2	953,406	24,581	2153,786	0	202,517	202,517	99,72	0	0	0	0	0	0	0
12:26:35	-935,205	2734,595	22,832	20,703	12,993	12,727	12,503	21,2	953,406	24,581	2154,366	0	202,517	202,517	99,72	0	0	0	0	0	0	0
12:26:35	-1449,56	2720,099	22,148	19,922	12,95	12,578	12,505	21,2	953,406	24,581	2154,932	0	202,517	202,517	99,72	0	0	0	0	0	0	0
12:26:35	-1008,837	2710,011	21,904	19,385	12,906	12,474	12,504	21,2	953,406	24,581	2155,487	0	202,517	202,517	99,72	0	0	0	0	0	0	0
12:26:35	-1393,725	2696,074	21,269	18,994	12,864	12,33	12,501	21,2	953,406	24,581	2156,027	0	202,517	202,517	99,72	0	0	0	0	0	0	0
12:26:35	-902,099	2687,053	21,123	19,189	12,821	12,237	12,495	21,2	953,406	24,581	2156,558	0	202,517	202,517	99,72	0	0	0	0	0	0	0
12:26:35	-950,048	2677,552	20,928	18,701	12,778	12,139	12,488	21,2	953,406	24,581	2157,079	0	202,517	202,517	99,72	0	0	0	0	0	0	0
12:26:35	-1327,221	2664,28	20,342	17,92	12,736	12,002	12,479	21,2	953,406	24,581	2157,586	0	202,517	202,517	99,72	0	0	0	0	0	0	0
12:26:35	-603,833	2658,242	20,586	18,457	12,689	11,94	12,468	21,2	953,406	24,581	2158,087	0	202,517	202,517	99,72	0	0	0	0	0	0	0
12:26:35	-1058,911	2647,652	20,586	18,31	12,629	11,831	12,456	21,2	953,406	24,581	2158,576	0	202,517	202,517	99,72	0	0	0	0	0	0	0
12:26:35	-742,041	2640,232	20,83	19,189	12,574	11,754	12,442	21,2	953,406	24,581	2159,058	0	202,517	202,517	99,72	0	0	0	0	0	0	0
12:26:35	-846,533	2631,767	20,976	18,603	12,518	11,667	12,427	21,2	953,406	24,581	2159,531	0	202,517	202,517	99,72	0	0	0	0	0	0	0
12:26:35	-1202,661	2619,74	20,635	18,701	12,47	11,543	12,41	21,2	953,406	24,581	2159,991	0	202,517	202,517	99,72	0	0	0	0	0	0	0
12:26:35	-1060,791	2609,132	20,293	18,603	12,429	11,434	12,39	21,2	953,406	24,581	2160,44	0	202,517	202,517	99,72	0	0	0	0	0	0	0
12:26:35	-731,201	2601,82	20,244	18,799	12,39	11,358	12,37	21,2	953,406	24,581	2160,881	0	202,517	202,517	99,72	0	0	0	0	0	0	0
12:26:35	-1024,609	2591,574	19,756	18,652	12,36	11,253	12,348	21,2	953,406	24,581	2161,312	0	202,517	202,517	99,72	0	0	0	0	0	0	0
12:26:35	-917,334	2582,401	19,316	18,31	12,332	11,158	12,325	21,2	953,406	24,581	2161,733	0	202,517	202,517	99,72	0	0	0	0	0	0	0
12:26:35	-855,004	2573,851	18,877	17,724	12,308	11,07	12,3	21,2	953,406	24,581	2162,145	0	202,517	202,517	99,72	0	0	0	0	0	0	0
12:26:35	-1037,426	2563,476	18,388	17,48	12,277	10,963	12,274	21,2	953,406	24,581	2162,547	0	202,517	202,517	99,72	0	0	0	0	0	0	0
12:26:35	-570,361	2557,773	18,388	17,431	12,245	10,904	12,247	21,2	953,406	24,581	2162,942	0	202,517	202,517	99,72	0	0	0	0	0	0	0
12:26:35	-508,593	2552,687	18,535	17,578	12,208	10,852	12,22	21,2	953,406	24,581	2163,332	0	202,517	202,517	99,72	0	0	0	0	0	0	0
12:26:35	-525,122	2547,436	18,681	17,724	12,17	10,798	12,192	21,2	953,406	24,581	2163,716	0	202,517	202,517	99,72	0	0	0	0	0	0	0
12:26:35	-509,106	2542,345	18,828	17,822	12,133	10,745	12,164	21,2	953,406	24,581	2164,094	0	202,517	202,517	99,72	0	0	0	0	0	0	0
12:26:35	-1016,235	2532,182	18,388	17,578	12,1	10,641	12,134	21,2	953,406	24,581	2164,463	0	202,517	202,517	99,72	0	0	0	0	0	0	0
12:26:35	-629,98	2525,882	18,34	17,48	12,067	10,576	12,103	21,2	953,406	24,581	2164,824	0	202,517	202,517	99,72	0	0	0	0	0	0	0
12:26:35	-615,283	2519,73	18,144	17,236	12,044	10,512	12,072	21,2	953,406	24,581	2165,179	0	202,517	202,517	99,72	0	0	0	0	0	0	0
12:26:35	-826,879	2511,461	17,803	17,041	12,016	10,427	12,04	21,2	953,406	24,581	2165,525	0	202,517	202,517	99,72	0	0	0	0	0	0	0
12:26:35	-701,904	2504,442	17,51	16,699	11,992	10,355	12,007	21,3	952,565	24,581	2165,864	0	202,517	202,517	99,72	0	0	0	0	0	0	0
12:26:35	-701,171	2497,43	17,217	16,308	11,968	10,282	11,973	21,3	952,565	24,581	2166,196	0	202,517	202,517	99,72	0	0	0	0	0	0	0
12:26:35	-645,849	2490,972	17,07	16,357	11,94	10,216	11,938	21,3	952,565	24,581	2166,521	0	202,517	202,517	99,72	0	0	0	0	0	0	0
12:26:35	-693,994	2484,032	16,875	16,162	11,911	10,144	11,903	21,3	952,565	24,581	2166,838	0	202,517	202,517	99,72	0	0	0	0	0	0	0
12:26:35	-397,924	2480,052	17,07	16,015	11,878	10,103	11,868	21,3	952,565	24,581	2167,151	0	202,517	202,517	99,72	0	0	0	0	0	0	0
12:26:35	-490,307	2475,149	17,168	16,064	11,845	10,053	11,832	21,3	952,565	24,581	2167,459	0	202,517	202,517	99,72	0	0	0	0	0	0	0
12:26:35	-667,993	2468,469	17,168	16,211	11,807	9,984	11,796	21,3	952,565	24,581	2167,76	0	202,517	202,517	99,72	0	0	0	0	0	0	0
12:26:35	-452,343	2463,946	17,217	15,967	11,779	9,937	11,76	21,3	952,565	24,581	2168,057	0	202,517	202,517	99,72	0	0	0	0	0	0	0
12:26:35	-785,742	2456,088	16,924	16,064	11,751	9,856	11,722	21,3	952,565	24,581	2168,344	0	202,517	202,517	99,72	0	0	0	0	0	0	0
12:26:35	-582,861	2450,26	16,826	15,967	11,723	9,796	11,685	21,3	952,565	24,581	2168,626	0	202,517	202,517	99,72	0	0	0	0	0	0	0
12:26:35	-562,89	2444,631	16,679	15,869	11,7	9,738	11,646	21,3	952,565	24,581	2168,902	0	203,398	203,398	99,723	0	0	0	0	0	0	0
12:26:35	-588,964	2438,741	16,582	15,869	11,672	9,677	11,608	21,3	952,565	24,581	2169,172	0	203,398	203,398	99,723	0	0	0	0	0	0	0
12:26:35	-607,324	2432,668	16,386	15,625	11,648	9,615	11,569	21,3	952,565	24,581	2169,436	0	203,398	203,398	99,723	0	0	0	0	0	0	0
12:26:36	-628,271	2426,385	16,24	15,527	11,62	9,55	11,529	21,3	952,565	24,581	2169,693	0	203,398	203,398	99,723	0	0	0	0	0	0	0
12:26:36	-550,268	2420,883	16,191	15,527	11,592	9,493	11,489	21,3	952,565	24,581	2169,945	0	203,398	203,398	99,723	0	0	0	0	0	0	0
12:26:36	-564,843	2415,234	16,191	15,527	11,56	9,435	11,449	21,3	952,565	24,581	2170,19	0	203,398	203,398	99,723	0	0	0	0	0	0	0
12:26:36	-334,692	2411,887	16,435	15,722	11,528	9,4	11,409	21,3	952,565	24,581	2170,432	0	203,398	203,398	99,723	0	0	0	0	0	0	0
12:26:36	-545,703	2406,43	16,533	15,967	11,492	9,344	11,368	21,3	952,565	24,581	2170,668	0	203,398	203,398	99,723	0	0	0	0	0	0	0
12:26:36	-548,974	2400,941	16,533	15,869	11,461	9,288	11,327	21,3	952,565	24,581	2170,898	0	203,398	203,398	99,723	0	0	0	0	0	0	0
12:26:36	-670,263	2394,238	16,338	15,722	11,433	9,218	11,286	21,3	952,565	24,581	2171,121	0	203,398	203,398	99,723	0	0	0	0	0	0	0
12:26:36	-700,976	2387,228	16,045	15,332	11,41	9,146	11,244	21,3	952,565	24,581	2171,337	0	203,398	203,398	99,723	0	0	0	0	0	0	0
12:26:36	-762,133	2379,607	15,605	15,136	11,39	9,068	11,202	21,3	952,565	24,581	2171,545	0	203,398	203,398	99,723	0	0	0	0	0	0	0
12:26:36	-555,273	2374,054	15,361	14,941	11,372	9,01	11,159	21,3	952,565	24,581	2171,748	0	203,398	203,398	99,723	0	0	0	0	0	0	0
12:26:36	-555,004	2368,504	15,117	14,599	11,354	8,953	11,115	21,3	952,565	24,581	2171,944	0	203,398	203,398	99,723	0	0	0	0	0	0	0
12:26:36	-527,221	2363,232	14,97	14,502	11,332	8,899	11,072	21,3	952,565	24,581	2172,136	0	203,398	203,398	99,723	0	0	0	0	0	0	0
12:26:36	-533,3	2357,899	14,873	14,404	11,307	8,844	11,028	21,3	952,565	24,581	2172,322	0	203,398	203,398	99,723	0	0	0	0	0	0	0
12:26:36	-428,051	2353,618	14,922	14,404	11,28	8,8	10,984	21,3	952,565	24,581	2172,503	0	203,398	203,398	99,723	0	0	0	0	0	0	0
12:26:36	-411,328	2349,505	15,068	14,502	11,249	8,757	10,941	21,3	952,565	24,581	2172,68	0	203,398	203,398	99,723	0	0	0	0	0	0	0
12:26:36	-605,981	2343,445	14,873	14,306	11,225	8,695	10,897	21,3	952,565	24,581	2172,851	0	203,398	203,398	99,723	0	0	0	0	0	0	0
12:26:36	-503,906	2338,406	14,775	14,306	11,202	8,643	10,853	21,3	952,565	24,581	2173,016	0	203,398	203,398	99,723	0	0	0	0	0	0	0
12:26:36	-532,08	2333,085	14,629	14,258	11,18	8,588	10,808	21,3	952,565	24,581	2173,176	0	203,398	203,398	99,723	0	0	0	0	0	0	0
12:26:36	-568,676	2327,399	14,384	13,965	11,161	8,529	10,763	21,3	952,565	24,581	2173,331	0	203,398	203,398	99,723	0	0	0	0	0	0	0
12:26:36	-421,728	2323,181	14,287	13,867	11,142	8,486	10,719	21,3	952,565	24,581	2173,481	0	203,398	203,398	99,723	0	0	0	0	0	0	0
12:26:36	-439,965	2318,782	14,092	13,623	11,128	8,441	10,674	21,3	952,565	24,581	2173,626	0	203,398	203,398	99,723	0	0	0	0	0	0	0
12:26:36	-510,913	2313,672	13,896	13,525	11,109	8,388	10,629	21,3	952,565	24,581	2173,766	0	203,398	203,398	99,723	0	0	0	0	0	0	0
12:26:36	-477,441	2308,898	13,75	13,379	11,09	8,339	10,584	21,3	952,565	24,581	2173,901	0	203,398	203,398	99,723	0	0	0	0	0	0	0
12:26:36	-415,844	2304,74	13,75	13,379	11,067	8,296	10,54	21,3	952,565	24,581	2174,032	0	203,398	203,398	99,723	0	0	0	0	0	0	0
12:26:36	-290,844	2301,831	13,799	13,427	11,048	8,266	10,495	21,3	952,565	24,581	2174,16	0	203,398	203,398	99,723	0	0	0	0	0	0	0
12:26:36	-319,091	2298,64	13,896	13,427	11,024	8,233	10,451	21,3	952,565	24,581	2174,284	0	203,398	203,398	99,723	0	0	0	0	0	0	0
12:26:36	-469,653	2293,944	13,75	13,427	11,006	8,184	10,406	21,3	952,565	24,581	2174,404	0	203,398	203,398	99,723	0	0	0	0	0	0	0
12:26:36	-333,959	2290,604	13,75	13,379	10,987	8,15	10,362	21,3	952,565	24,581	2174,52	0	203,398	203,398	99,723	0	0	0	0	0	0	0
12:26:36	-483,203	2285,772	13,506	13,232	10,972	8,1	10,318	21,3	952,565	24,581	2174,632	0	203,398	203,398	99,723	0	0	0	0	0	0	0
12:26:36	-340,136	2282,371	13,408	13,183	10,958	8,065	10,273	21,3	952,565	24,581	2174,739	0	203,398	203,398	99,723	0	0	0	0	0	0	0
12:26:36	-425,122	2278,119	13,31	13,086	10,939	8,021	10,229	21,3	952,565	24,581	2174,843	0	203,398	203,398	99,723	0	0	0	0	0	0	0
12:26:36	-387,28	2274,247	13,164	13,037	10,925	7,981	10,185	21,3	952,565	24,581	2174,942	0	203,398	203,398	99,723	0	0	0	0	0	0	0
12:26:36	-296,948	2271,277	13,115	12,988	10,911	7,951	10,141	21,3	952,565	24,581	2175,038	0	203,398	203,398	99,723	0	0	0	0	0	0	0
12:26:36	-342,016	2267,857	13,017	12,89	10,897	7,916	10,098	21,3	952,565	24,581	2175,131	0	203,398	203,398	99,723	0	0	0	0	0	0	0
12:26:36	-194,335	2265,914	13,164	12,89	10,878	7,896	10,055	21,3	952,565	24,581	2175,222	0	203,398	203,398	99,723	0	0	0	0	0	0	0
12:26:36	-238,403	2263,53	13,261	13,037	10,859	7,871	10,012	21,3	952,565	24,581	2175,31	0	203,398	203,398	99,723	0	0	0	0	0	0	0
12:26:36	-423,657	2259,293	13,164	12,988	10,841	7,827	9,969	21,3	952,565	24,581	2175,394	0	203,398	203,398	99,723	0	0	0	0	0	0	0
12:26:36	-329,541	2255,998	13,164	13,037	10,822	7,793	9,926	21,3	952,565	24,581	2175,475	0	203,398	203,398	99,723	0	0	0	0	0	0	0
12:26:36	-247,656	2253,521	13,164	12,988	10,808	7,768	9,884	21,3	952,565	24,581	2175,553	0	203,398	203,398	99,723	0	0	0	0	0	0	0
12:26:36	-247,68	2251,044	13,164	13,086	10,794	7,742	9,842	21,3	952,565	24,581	2175,629	0	203,398	203,398	99,723	0	0	0	0	0	0	0
12:26:36	-390,991	2247,134	13,017	12,89	10,779	7,702	9,8	21,3	952,565	24,581	2175,7	0	203,398	203,398	99,723	0	0	0	0	0	0	0
12:26:36	-429,492	2242,839	12,822	12,744	10,766	7,658	9,758	21,3	952,565	24,581	2175,767	0	203,398	203,398	99,723	0	0	0	0	0	0	0
12:26:36	-288,085	2239,959	12,773	12,646	10,752	7,628	9,716	21,3	952,565	24,581	2175,831	0	203,398	203,398	99,723	0	0	0	0	0	0	0
12:26:36	-348,144	2236,477	12,675	12,5	10,737	7,592	9,675	21,3	952,565	24,581	2175,892	0	203,398	203,398	99,723	0	0	0	0	0	0	0
12:26:36	-243,115	2234,046	12,675	12,5	10,724	7,567	9,633	21,3	952,565	24,581	2175,95	0	203,398	203,398	99,723	0	0	0	0	0	0	0
12:26:36	-306,347	2230,983	12,627	12,451	10,709	7,535	9,592	21,3	952,565	24,581	2176,005	0	203,398	203,398	99,723	0	0	0	0	0	0	0
12:26:36	-242,089	2228,562	12,627	12,256	10,695	7,51	9,551	21,3	952,565	24,581	2176,058	0	203,398	203,398	99,723	0	0	0	0	0	0	0
12:26:36	-325,073	2225,311	12,627	12,256	10,677	7,477	9,511	21,3	952,565	24,581	2176,107	0	203,398	203,398	99,723	0	0	0	0	0	0	0
12:26:36	-344,604	2221,865	12,529	12,256	10,662	7,441	9,47	21,3	952,565	24,581	2176,153	0	203,398	203,398	99,723	0	0	0	0	0	0	0
12:26:36	-242,016	2219,445	12,529	12,256	10,648	7,416	9,43	21,3	952,565	24,581	2176,196	0	203,398	203,398	99,723	0	0	0	0	0	0	0
12:26:36	-284,765	2216,597	12,48	12,451	10,635	7,387	9,39	21,3	952,565	24,581	2176,236	0	203,398	203,398	99,723	0	0	0	0	0	0	0
12:26:36	-236,718	2214,23	12,48	12,158	10,622	7,363	9,35	21,3	952,565	24,581	2176,274	0	203,398	203,398	99,723	0	0	0	0	0	0	0
12:26:36	-320,41	2211,026	12,334	12,06	10,611	7,33	9,31	21,3	952,565	24,581	2176,309	0	203,398	203,398	99,723	0	0	0	0	0	0	0
12:26:36	-276	2208,266	12,285	12,06	10,598	7,301	9,271	21,3	952,565	24,581	2176,341	0	203,398	203,398	99,723	0	0	0	0	0	0	0
12:26:36	-298,901	2205,277	12,285	11,963	10,581	7,27	9,232	21,3	952,565	24,581	2176,37	0	203,398	203,398	99,723	0	0	0	0	0	0	0
12:26:36	-272,363	2202,553	12,187	11,963	10,571	7,242	9,193	21,3	952,565	24,581	2176,396	0	203,398	203,398	99,723	0	0	0	0	0	0	0
12:26:36	-213,549	2200,418	12,138	11,816	10,561	7,22	9,154	21,3	952,565	24,581	2176,42	0	203,398	203,398	99,723	0	0	0	0	0	0	0
12:26:36	-324,755	2197,17	12,041	11,767	10,548	7,187	9,115	21,3	952,565	24,581	2176,441	0	203,398	203,398	99,723	0	0	0	0	0	0	0
12:26:36	-262,524	2194,545	12,041	11,816	10,533	7,16	9,077	21,3	952,565	24,581	2176,459	0	203,398	203,398	99,723	0	0	0	0	0	0	0
12:26:36	-154,76	2192,997	12,138	11,914	10,519	7,144	9,039	21,3	952,565	24,581	2176,476	0	203,398	203,398	99,723	0	0	0	0	0	0	0
12:26:36	-244,238	2190,555	12,138	11,914	10,505	7,119	9,002	21,3	952,565	24,581	2176,49	0	203,398	203,398	99,723	0	0	0	0	0	0	0
12:26:36	-182,324	2188,732	12,187	11,963	10,492	7,1	8,964	21,3	952,565	24,581	2176,502	0	203,398	203,398	99,723	0	0	0	0	0	0	0
12:26:36	-286,547	2185,866	12,138	11,914	10,479	7,07	8,927	21,3	952,565	24,581	2176,511	0	203,398	203,398	99,723	0	0	0	0	0	0	0
12:26:36	-252,783	2183,338	12,041	11,816	10,47	7,044	8,89	21,3	952,565	24,581	2176,518	0	203,398	203,398	99,723	0	0	0	0	0	0	0
12:26:36	-222,534	2181,113	12,041	11,816	10,457	7,021	8,854	21,3	952,565	24,581	2176,522	0	203,398	203,398	99,723	0	0	0	0	0	0	0
12:26:36	-224,121	2178,872	11,992	11,767	10,447	6,998	8,817	21,3	952,565	24,581	2176,525	0	203,398	203,398	99,723	0	0	0	0	0	0	0
12:26:36	-204,736	2176,824	11,943	11,718	10,438	6,977	8,781	21,3	952,565	24,581	2176,525	0	203,398	203,398	99,723	0	0	0	0	0	0	0
12:26:36	-340,673	2173,418	11,748	11,572	10,429	6,942	8,745	21,3	952,565	24,581	2173,418	0	203,398	203,398	99,723	0	0	0	0	0	0	0
12:26:36	-251,293	2170,905	11,65	11,572	10,42	6,916	8,709	21,3	952,565	24,581	2170,905	0	203,398	203,398	99,723	0	0	0	0	0	0	0
12:26:36	-36,938	2170,535	11,845	11,621	10,407	6,912	8,674	21,3	952,565	24,581	2170,535	0	203,398	203,398	99,723	0	0	0	0	0	0	0
12:26:36	-238,696	2168,148	11,845	11,718	10,394	6,888	8,639	21,3	952,565	24,581	2168,148	0	203,398	203,398	99,723	0	0	0	0	0	0	0
12:26:36	-128,198	2166,866	11,943	11,718	10,381	6,874	8,604	21,3	952,565	24,581	2166,866	0	203,398	203,398	99,723	0	0	0	0	0	0	0
12:26:36	-251,44	2164,352	11,845	11,621	10,372	6,848	8,57	21,3	952,565	24,581	2164,352	0	203,398	203,398	99,723	0	0	0	0	0	0	0
12:26:36	-250,17	2161,85	11,748	11,621	10,363	6,823	8,536	21,3	952,565	24,581	2161,85	0	203,398	203,398	99,723	0	0	0	0	0	0	0
12:26:36	-295,654	2158,894	11,601	11,523	10,354	6,792	8,501	21,3	952,565	24,581	2158,894	0	203,398	203,398	99,723	0	0	0	0	0	0	0
12:26:36	-252,392	2156,37	11,504	11,523	10,345	6,766	8,467	21,3	952,565	24,581	2156,37	0	203,398	203,398	99,723	0	0	0	0	0	0	0
12:26:36	-206,616	2154,304	11,455	11,425	10,336	6,745	8,434	21,3	952,565	24,581	2154,304	0	203,398	203,398	99,723	0	0	0	0	0	0	0
12:26:36	-143,408	2152,869	11,406	11,279	10,33	6,73	8,4	21,3	952,565	24,581	2152,869	0	203,398	203,398	99,723	0	0	0	0	0	0	0
12:26:36	-234,985	2150,52	11,308	11,279	10,322	6,706	8,367	21,3	952,565	24,581	2150,52	0	203,398	203,398	99,723	0	0	0	0	0	0	0
12:26:36	-280,444	2147,715	11,162	11,181	10,314	6,677	8,334	21,3	952,565	24,581	2147,715	0	203,398	203,398	99,723	0	0	0	0	0	0	0
12:26:36	-97,705	2146,738	11,162	11,084	10,308	6,667	8,301	21,3	952,565	24,581	2146,738	0	203,398	203,398	99,723	0	0	0	0	0	0	0
12:26:36	-191,552	2144,823	11,113	11,084	10,3	6,647	8,269	21,3	952,565	24,581	2144,823	0	203,398	203,398	99,723	0	0	0	0	0	0	0
12:26:36	-189,819	2142,924	11,015	11,035	10,294	6,628	8,237	21,3	952,565	24,581	2142,924	0	203,398	203,398	99,723	0	0	0	0	0	0	0
12:26:36	-176,367	2141,161	10,966	10,888	10,287	6,609	8,205	21,3	952,565	24,581	2141,161	0	203,398	203,398	99,723	0	0	0	0	0	0	0
12:26:36	-143,261	2139,728	10,918	10,888	10,281	6,595	8,173	21,3	952,565	24,581	2139,728	0	203,398	203,398	99,723	0	0	0	0	0	0	0
12:26:36	-102,783	2138,7	10,966	10,937	10,273	6,584	8,142	21,3	952,565	24,581	2138,7	0	203,398	203,398	99,723	0	0	0	0	0	0	0
12:26:36	-151,538	2137,185	10,966	10,888	10,264	6,568	8,111	21,3	952,565	24,581	2137,185	0	203,398	203,398	99,723	0	0	0	0	0	0	0
12:26:36	-151,367	2135,671	10,966	10,937	10,256	6,553	8,081	21,1	953,025	24,581	2135,671	0	203,398	203,398	99,723	0	0	0	0	0	0	0
12:26:36	-130,346	2134,368	10,918	10,888	10,251	6,539	8,05	21,1	953,025	24,581	2134,368	0	203,398	203,398	99,723	0	0	0	0	0	0	0
12:26:36	-152,587	2132,842	10,918	10,888	10,242	6,524	8,02	21,1	953,025	24,581	2132,842	0	203,398	203,398	99,723	0	0	0	0	0	0	0
12:26:36	-84,814	2131,994	10,918	10,888	10,238	6,515	7,991	21,1	953,025	24,581	2131,994	0	203,398	203,398	99,723	0	0	0	0	0	0	0
12:26:36	-204,907	2129,945	10,771	10,742	10,234	6,494	7,962	21,1	953,025	24,581	2129,945	0	203,398	203,398	99,723	0	0	0	0	0	0	0
12:26:36	-119,75	2128,747	10,673	10,595	10,232	6,481	7,932	21,1	953,025	24,581	2128,747	0	203,398	203,398	99,723	0	0	0	0	0	0	0
12:26:36	-116,088	2127,586	10,625	10,693	10,228	6,469	7,904	21,1	953,025	24,581	2127,586	0	203,398	203,398	99,723	0	0	0	0	0	0	0
12:26:36	-39,648	2127,19	10,673	10,693	10,223	6,465	7,876	21,1	953,025	24,581	2127,19	0	203,398	203,398	99,723	0	0	0	0	0	0	0
12:26:36	-142,7	2125,763	10,673	10,693	10,215	6,451	7,848	21,1	953,025	24,581	2125,763	0	203,398	203,398	99,723	0	0	0	0	0	0	0
12:26:36	-98,876	2124,774	10,673	10,742	10,209	6,44	7,82	21,1	953,025	24,581	2124,774	0	203,398	203,398	99,723	0	0	0	0	0	0	0
12:26:36	-72,998	2124,044	10,673	10,693	10,205	6,433	7,793	21,1	953,025	24,581	2124,044	0	201,679	201,679	99,716	0	0	0	0	0	0	0
12:26:36	-85,864	2123,185	10,673	10,547	10,2	6,424	7,766	21,1	953,025	24,581	2123,185	0	201,679	201,679	99,716	0	0	0	0	0	0	0
12:26:36	-131,201	2121,873	10,625	10,547	10,195	6,411	7,739	21,1	953,025	24,581	2121,873	0	201,679	201,679	99,716	0	0	0	0	0	0	0
12:26:36	-74,267	2121,131	10,625	10,547	10,191	6,403	7,713	21,1	953,025	24,581	2121,131	0	201,679	201,679	99,716	0	0	0	0	0	0	0
12:26:36	-103,442	2120,096	10,527	10,547	10,191	6,392	7,687	21,1	953,025	24,581	2120,096	0	201,679	201,679	99,716	0	0	0	0	0	0	0
12:26:37	-106,494	2119,031	10,478	10,4	10,187	6,381	7,662	21,1	953,025	24,581	2119,031	0	201,679	201,679	99,716	0	0	0	0	0	0	0
12:26:37	-85,864	2118,173	10,478	10,4	10,182	6,372	7,636	21,1	953,025	24,581	2118,173	0	201,679	201,679	99,716	0	0	0	0	0	0	0
12:26:37	-120,41	2116,969	10,429	10,4	10,178	6,36	7,611	21,1	953,025	24,581	2116,969	0	201,679	201,679	99,716	0	0	0	0	0	0	0
12:26:37	-31,03	2116,658	10,478	10,498	10,174	6,357	7,587	21,1	953,025	24,581	2116,658	0	201,679	201,679	99,716	0	0	0	0	0	0	0
12:26:37	-42,675	2116,232	10,527	10,498	10,169	6,352	7,563	21,1	953,025	24,581	2116,232	0	201,679	201,679	99,716	0	0	0	0	0	0	0
12:26:37	-75,097	2115,481	10,527	10,595	10,164	6,345	7,539	21,1	953,025	24,581	2115,481	0	201,679	201,679	99,716	0	0	0	0	0	0	0
12:26:37	-23,754	2115,243	10,527	10,547	10,163	6,342	7,515	21,1	953,025	24,581	2115,243	0	201,679	201,679	99,716	0	0	0	0	0	0	0
12:26:37	-77,246	2114,471	10,527	10,547	10,159	6,334	7,492	21,1	953,025	24,581	2114,471	0	201,679	201,679	99,716	0	0	0	0	0	0	0
12:26:37	-109,643	2113,374	10,478	10,498	10,155	6,323	7,469	21,1	953,025	24,581	2113,374	0	201,679	201,679	99,716	0	0	0	0	0	0	0
12:26:37	-11,791	2113,256	10,478	10,4	10,154	6,322	7,447	21,1	953,025	24,581	2113,256	0	201,679	201,679	99,716	0	0	0	0	0	0	0
12:26:37	-133,398	2111,922	10,429	10,498	10,149	6,308	7,424	21,1	953,025	24,581	2111,922	0	201,679	201,679	99,716	0	0	0	0	0	0	0
12:26:37	-90,527	2111,017	10,332	10,351	10,149	6,299	7,402	21,1	953,025	24,581	2111,017	0	201,679	201,679	99,716	0	0	0	0	0	0	0
12:26:37	-11,767	2110,899	10,332	10,351	10,149	6,297	7,381	21,1	953,025	24,581	2110,899	0	201,679	201,679	99,716	0	0	0	0	0	0	0
12:26:37	-45,239	2110,447	10,283	10,205	10,149	6,293	7,359	21,1	953,025	24,581	2110,447	0	201,679	201,679	99,716	0	0	0	0	0	0	0
12:26:37	-155,908	2108,888	10,185	10,156	10,145	6,277	7,338	21,1	953,025	24,581	2108,888	0	201,679	201,679	99,716	0	0	0	0	0	0	0
12:26:37	79,736	2109,685	10,283	10,302	10,144	6,285	7,317	21,1	953,025	24,581	2108,889	0	201,679	201,679	99,716	0	0	0	0	0	0	0
12:26:37	-34,252	2109,343	10,332	10,351	10,14	6,281	7,297	21,1	953,025	24,581	2108,889	0	201,679	201,679	99,716	0	0	0	0	0	0	0
12:26:37	-55,957	2108,783	10,283	10,205	10,139	6,276	7,277	21,1	953,025	24,581	2108,783	0	201,679	201,679	99,716	0	0	0	0	0	0	0
12:26:37	-22,485	2108,558	10,332	10,351	10,135	6,273	7,257	21,1	953,025	24,581	2108,558	0	201,679	201,679	99,716	0	0	0	0	0	0	0
12:26:37	-10,717	2108,451	10,332	10,4	10,135	6,272	7,238	21,1	953,025	24,581	2108,451	0	201,679	201,679	99,716	0	0	0	0	0	0	0
12:26:37	-123,51	2107,216	10,283	10,302	10,13	6,259	7,219	21,1	953,025	24,581	2107,216	0	201,679	201,679	99,716	0	0	0	0	0	0	0
12:26:37	45,214	2107,668	10,332	10,351	10,13	6,264	7,2	21,1	953,025	24,581	2107,216	0	201,679	201,679	99,716	0	0	0	0	0	0	0
12:26:37	-123,657	2106,432	10,283	10,351	10,126	6,251	7,182	21,1	953,025	24,581	2106,432	0	201,679	201,679	99,716	0	0	0	0	0	0	0
12:26:37	-9,667	2106,335	10,283	10,351	10,125	6,25	7,163	21,1	953,025	24,581	2106,335	0	201,679	201,679	99,716	0	0	0	0	0	0	0
12:26:37	-23,364	2106,101	10,332	10,351	10,121	6,248	7,145	21,1	953,025	24,581	2106,101	0	201,679	201,679	99,716	0	0	0	0	0	0	0
12:26:37	1,269	2106,114	10,429	10,351	10,116	6,248	7,128	21,1	953,025	24,581	2106,101	0	201,679	201,679	99,716	0	0	0	0	0	0	0
12:26:37	-70,874	2105,405	10,429	10,351	10,112	6,241	7,11	21,1	953,025	24,581	2105,405	0	201,679	201,679	99,716	0	0	0	0	0	0	0
12:26:37	-100,146	2104,404	10,332	10,302	10,112	6,23	7,093	21,1	953,025	24,581	2104,404	0	201,679	201,679	99,716	0	0	0	0	0	0	0
12:26:37	-116,064	2103,243	10,283	10,302	10,108	6,219	7,076	21,1	953,025	24,581	2103,243	0	201,679	201,679	99,716	0	0	0	0	0	0	0
12:26:37	-9,545	2103,148	10,283	10,302	10,107	6,218	7,059	21,1	953,025	24,581	2103,148	0	201,679	201,679	99,716	0	0	0	0	0	0	0
12:26:37	0	2103,148	10,283	10,205	10,107	6,218	7,043	21,1	953,025	24,581	2103,148	0	201,679	201,679	99,716	0	0	0	0	0	0	0
12:26:37	-135,595	2101,792	10,136	10,058	10,107	6,204	7,026	21,1	953,025	24,581	2101,792	0	201,679	201,679	99,716	0	0	0	0	0	0	0
12:26:37	0	2101,792	10,136	10,009	10,107	6,204	7,01	21,1	953,025	24,581	2101,792	0	201,679	201,679	99,716	0	0	0	0	0	0	0
12:26:37	-90,38	2100,888	10,039	10,009	10,107	6,194	6,994	21,1	953,025	24,581	2100,888	0	201,679	201,679	99,716	0	0	0	0	0	0	0
12:26:37	0	2100,888	10,039	10,009	10,107	6,194	6,978	21,1	953,025	24,581	2100,888	0	201,679	201,679	99,716	0	0	0	0	0	0	0
12:26:37	-116,015	2099,728	9,99	9,961	10,103	6,182	6,963	21,1	953,025	24,581	2099,728	0	201,679	201,679	99,716	0	0	0	0	0	0	0
12:26:37	171,069	2101,438	10,185	10,302	10,102	6,2	6,948	21,1	953,025	24,581	2099,729	0	201,679	201,679	99,716	0	0	0	0	0	0	0
12:26:37	-81,591	2100,622	10,185	10,156	10,098	6,191	6,933	21,1	953,025	24,581	2099,73	0	201,679	201,679	99,716	0	0	0	0	0	0	0
12:26:37	-80,541	2099,817	10,185	10,058	10,093	6,183	6,918	21,1	953,025	24,581	2099,73	0	201,679	201,679	99,716	0	0	0	0	0	0	0
12:26:37	52,929	2100,346	10,332	10,205	10,089	6,189	6,904	21,1	953,025	24,581	2099,731	0	201,679	201,679	99,716	0	0	0	0	0	0	0
12:26:37	81,738	2101,164	10,429	10,351	10,088	6,197	6,89	21,1	953,025	24,581	2099,732	0	201,679	201,679	99,716	0	0	0	0	0	0	0
12:26:37	-163,378	2099,53	10,332	10,351	10,084	6,18	6,876	21,1	953,025	24,581	2099,53	0	201,679	201,679	99,716	0	0	0	0	0	0	0
12:26:37	27,807	2099,808	10,283	10,205	10,088	6,183	6,863	21,1	953,025	24,581	2099,53	0	201,679	201,679	99,716	0	0	0	0	0	0	0
12:26:37	-126,928	2098,539	10,136	10,058	10,089	6,17	6,849	21,1	953,025	24,581	2098,539	0	201,679	201,679	99,716	0	0	0	0	0	0	0
12:26:37	-8,642	2098,452	10,136	10,058	10,088	6,169	6,836	21,1	953,025	24,581	2098,452	0	201,679	201,679	99,716	0	0	0	0	0	0	0
12:26:37	-27,783	2098,174	10,185	10,156	10,084	6,166	6,823	21,1	953,025	24,581	2098,174	0	201,679	201,679	99,716	0	0	0	0	0	0	0
12:26:37	-82,666	2097,348	10,185	10,156	10,079	6,158	6,81	21,1	953,025	24,581	2097,348	0	201,679	201,679	99,716	0	0	0	0	0	0	0
12:26:37	-9,667	2097,251	10,185	10,058	10,079	6,157	6,797	21,1	953,025	24,581	2097,251	0	201,679	201,679	99,716	0	0	0	0	0	0	0
12:26:37	-73,999	2096,511	10,185	10,156	10,074	6,149	6,784	21,1	953,025	24,581	2096,511	0	201,679	201,679	99,716	0	0	0	0	0	0	0
12:26:37	81,689	2097,328	10,283	10,302	10,074	6,158	6,772	21,1	953,025	24,581	2096,512	0	201,679	201,679	99,716	0	0	0	0	0	0	0
12:26:37	-74,047	2096,587	10,283	10,205	10,07	6,15	6,76	21,1	953,025	24,581	2096,512	0	201,679	201,679	99,716	0	0	0	0	0	0	0
12:26:37	-8,593	2096,502	10,283	10,156	10,069	6,149	6,748	21,1	953,025	24,581	2096,502	0	201,679	201,679	99,716	0	0	0	0	0	0	0
12:26:37	-90,356	2095,598	10,185	10,058	10,069	6,14	6,736	21,1	953,025	24,581	2095,598	0	201,679	201,679	99,716	0	0	0	0	0	0	0
12:26:37	0	2095,598	10,185	10,156	10,069	6,14	6,724	21,1	953,025	24,581	2095,598	0	201,679	201,679	99,716	0	0	0	0	0	0	0
12:26:37	-74,023	2094,858	10,185	10,058	10,065	6,132	6,712	21,1	953,025	24,581	2094,858	0	201,679	201,679	99,716	0	0	0	0	0	0	0
12:26:37	-53,613	2094,322	10,136	10,058	10,065	6,127	6,701	21,1	953,025	24,581	2094,322	0	201,679	201,679	99,716	0	0	0	0	0	0	0
12:26:37	-30,102	2094,021	10,185	10,156	10,06	6,123	6,69	21,1	953,025	24,581	2094,021	0	201,679	201,679	99,716	0	0	0	0	0	0	0
12:26:37	-7,373	2093,947	10,185	10,058	10,06	6,123	6,678	21,1	953,025	24,581	2093,947	0	201,679	201,679	99,716	0	0	0	0	0	0	0
12:26:37	-45,141	2093,495	10,136	10,058	10,06	6,118	6,667	21,1	953,025	24,581	2093,495	0	201,679	201,679	99,716	0	0	0	0	0	0	0
12:26:37	0	2093,495	10,136	10,058	10,06	6,118	6,657	21,1	953,025	24,581	2093,495	0	201,679	201,679	99,716	0	0	0	0	0	0	0
12:26:37	-167,724	2091,818	10,039	10,009	10,055	6,101	6,646	21,1	953,025	24,581	2091,818	0	201,679	201,679	99,716	0	0	0	0	0	0	0
12:26:37	127,905	2093,097	10,185	10,009	10,055	6,114	6,635	21,1	953,025	24,581	2091,819	0	201,679	201,679	99,716	0	0	0	0	0	0	0
12:26:37	-135,424	2091,743	10,039	10,058	10,055	6,1	6,625	21,1	953,025	24,581	2091,743	0	201,679	201,679	99,716	0	0	0	0	0	0	0
12:26:37	0	2091,743	10,039	10,009	10,055	6,1	6,615	21,1	953,025	24,581	2091,743	0	201,679	201,679	99,716	0	0	0	0	0	0	0
12:26:37	-76,147	2090,981	10,039	10,009	10,051	6,092	6,604	21,1	953,025	24,581	2090,981	0	201,679	201,679	99,716	0	0	0	0	0	0	0
12:26:37	0	2090,981	10,039	10,009	10,051	6,092	6,594	21,1	953,025	24,581	2090,981	0	201,679	201,679	99,716	0	0	0	0	0	0	0
12:26:37	-45,141	2090,53	9,99	10,009	10,051	6,087	6,584	21,1	953,025	24,581	2090,53	0	201,679	201,679	99,716	0	0	0	0	0	0	0
12:26:37	-7,543	2090,455	9,99	9,961	10,05	6,087	6,575	21,1	953,025	24,581	2090,455	0	201,679	201,679	99,716	0	0	0	0	0	0	0
12:26:37	0	2090,455	9,99	10,009	10,05	6,087	6,565	21,1	953,025	24,581	2090,455	0	201,679	201,679	99,716	0	0	0	0	0	0	0
12:26:37	-32,08	2090,134	10,039	10,009	10,046	6,083	6,556	21,1	953,025	24,581	2090,134	0	201,679	201,679	99,716	0	0	0	0	0	0	0
12:26:37	90,258	2091,036	10,136	10,058	10,046	6,093	6,546	21,1	953,025	24,581	2090,135	0	201,679	201,679	99,716	0	0	0	0	0	0	0
12:26:37	-142,944	2089,607	9,99	10,009	10,045	6,078	6,537	21,1	953,025	24,581	2089,607	0	201,679	201,679	99,716	0	0	0	0	0	0	0
12:26:37	45,117	2090,058	10,039	10,009	10,045	6,083	6,528	21,1	953,025	24,581	2089,607	0	201,679	201,679	99,716	0	0	0	0	0	0	0
12:26:37	-77,197	2089,286	10,039	10,009	10,041	6,075	6,519	21,1	953,025	24,581	2089,286	0	201,679	201,679	99,716	0	0	0	0	0	0	0
12:26:37	-45,117	2088,835	9,99	9,961	10,041	6,07	6,511	21,1	953,025	24,581	2088,835	0	201,679	201,679	99,716	0	0	0	0	0	0	0
12:26:37	128,881	2090,124	10,136	10,009	10,041	6,083	6,502	21,1	953,025	24,581	2088,836	0	201,679	201,679	99,716	0	0	0	0	0	0	0
12:26:37	-77,172	2089,352	10,136	10,058	10,036	6,075	6,494	21,1	953,025	24,581	2088,837	0	201,679	201,679	99,716	0	0	0	0	0	0	0
12:26:37	0	2089,352	10,136	10,009	10,036	6,075	6,486	21,1	953,025	24,581	2088,837	0	201,679	201,679	99,716	0	0	0	0	0	0	0
12:26:37	0	2089,352	10,136	10,058	10,036	6,075	6,478	21,1	953,025	24,581	2088,838	0	201,679	201,679	99,716	0	0	0	0	0	0	0
12:26:37	-90,258	2088,45	10,039	10,009	10,036	6,066	6,47	21,1	953,025	24,581	2088,45	0	201,679	201,679	99,716	0	0	0	0	0	0	0
12:26:37	0	2088,45	10,039	10,009	10,036	6,066	6,462	21,1	953,025	24,581	2088,45	0	201,679	201,679	99,716	0	0	0	0	0	0	0
12:26:37	-131,103	2087,138	9,99	9,961	10,031	6,052	6,454	21,1	953,025	24,581	2087,138	0	201,679	201,679	99,716	0	0	0	0	0	0	0
12:26:37	45,117	2087,59	10,039	9,961	10,031	6,057	6,446	21,1	953,025	24,581	2087,139	0	201,679	201,679	99,716	0	0	0	0	0	0	0
12:26:37	11,987	2087,71	10,136	10,156	10,027	6,058	6,438	21,1	953,025	24,581	2087,139	0	201,679	201,679	99,716	0	0	0	0	0	0	0
12:26:37	-6,494	2087,645	10,136	10,156	10,027	6,058	6,431	21,1	953,025	24,581	2087,14	0	201,679	201,679	99,716	0	0	0	0	0	0	0
12:26:37	-90,258	2086,742	10,039	10,009	10,027	6,048	6,423	21	953,025	24,581	2086,742	0	201,679	201,679	99,716	0	0	0	0	0	0	0
12:26:37	-79,467	2085,947	10,039	10,009	10,022	6,04	6,416	21	953,025	24,581	2085,947	0	201,679	201,679	99,716	0	0	0	0	0	0	0
12:26:37	-45,117	2085,496	9,99	10,009	10,022	6,036	6,408	21	953,025	24,581	2085,496	0	201,679	201,679	99,716	0	0	0	0	0	0	0
12:26:37	45,117	2085,947	10,039	10,009	10,022	6,04	6,401	21	953,025	24,581	2085,497	0	201,679	201,679	99,716	0	0	0	0	0	0	0
12:26:37	-95,507	2084,992	9,941	9,863	10,022	6,03	6,394	21	953,025	24,581	2084,992	0	201,679	201,679	99,716	0	0	0	0	0	0	0
12:26:37	-170,727	2083,285	9,843	9,814	10,017	6,013	6,386	21	953,025	24,581	2083,285	0	201,679	201,679	99,716	0	0	0	0	0	0	0
12:26:37	90,209	2084,187	9,941	10,009	10,017	6,022	6,379	21	953,025	24,581	2083,286	0	201,679	201,679	99,716	0	0	0	0	0	0	0
12:26:37	-84,741	2083,34	9,941	9,814	10,012	6,013	6,372	21	953,025	24,581	2083,286	0	201,679	201,679	99,716	0	0	0	0	0	0	0
12:26:37	0	2083,34	9,941	9,961	10,012	6,013	6,365	21	953,025	24,581	2083,286	0	201,679	201,679	99,716	0	0	0	0	0	0	0
12:26:37	0	2083,34	9,941	9,863	10,012	6,013	6,358	21	953,025	24,581	2083,286	0	201,679	201,679	99,716	0	0	0	0	0	0	0
12:26:37	-135,278	2081,987	9,795	9,716	10,012	5,999	6,351	21	953,025	24,581	2081,987	0	200,922	200,922	99,713	0	0	0	0	0	0	0
12:26:37	45,092	2082,438	9,843	9,814	10,012	6,004	6,344	21	953,025	24,581	2081,987	0	200,922	200,922	99,713	0	0	0	0	0	0	0
12:26:37	9,667	2082,534	9,941	9,863	10,008	6,005	6,338	21	953,025	24,581	2081,988	0	200,922	200,922	99,713	0	0	0	0	0	0	0
12:26:37	0	2082,534	9,941	9,863	10,008	6,005	6,331	21	953,025	24,581	2081,988	0	200,922	200,922	99,713	0	0	0	0	0	0	0
12:26:37	-90,185	2081,633	9,843	9,863	10,008	5,996	6,325	21	953,025	24,581	2081,633	0	200,922	200,922	99,713	0	0	0	0	0	0	0
12:26:37	90,185	2082,534	9,941	9,961	10,008	6,005	6,318	21	953,025	24,581	2081,633	0	200,922	200,922	99,713	0	0	0	0	0	0	0
12:26:37	-90,185	2081,633	9,843	9,863	10,008	5,996	6,312	21	953,025	24,581	2081,633	0	200,922	200,922	99,713	0	0	0	0	0	0	0
12:26:38	84,912	2082,482	9,941	9,961	10,008	6,004	6,306	21	953,025	24,581	2081,633	0	200,922	200,922	99,713	0	0	0	0	0	0	0
12:26:38	0	2082,482	9,941	9,961	10,008	6,004	6,3	21	953,025	24,581	2081,634	0	200,922	200,922	99,713	0	0	0	0	0	0	0
12:26:38	-90,185	2081,58	9,843	9,814	10,008	5,995	6,294	21	953,025	24,581	2081,58	0	200,922	200,922	99,713	0	0	0	0	0	0	0
12:26:38	0	2081,58	9,843	9,863	10,008	5,995	6,288	21	953,025	24,581	2081,58	0	200,922	200,922	99,713	0	0	0	0	0	0	0
12:26:38	54,76	2082,127	9,99	10,058	10,003	6,001	6,283	21	953,025	24,581	2081,58	0	200,922	200,922	99,713	0	0	0	0	0	0	0
12:26:38	45,092	2082,578	10,039	10,058	10,003	6,005	6,277	21	953,025	24,581	2081,581	0	200,922	200,922	99,713	0	0	0	0	0	0	0
12:26:38	-45,092	2082,127	9,99	9,961	10,003	6,001	6,272	21	953,025	24,581	2081,582	0	200,922	200,922	99,713	0	0	0	0	0	0	0
12:26:38	45,092	2082,578	10,039	10,009	10,003	6,005	6,266	21	953,025	24,581	2081,583	0	200,922	200,922	99,713	0	0	0	0	0	0	0
12:26:38	0	2082,578	10,039	9,961	10,003	6,005	6,261	21	953,025	24,581	2081,584	0	200,922	200,922	99,713	0	0	0	0	0	0	0
12:26:38	0	2082,578	10,039	10,009	10,003	6,005	6,256	21	953,025	24,581	2081,585	0	200,922	200,922	99,713	0	0	0	0	0	0	0
12:26:38	0	2082,578	10,039	10,058	10,003	6,005	6,251	21	953,025	24,581	2081,586	0	200,922	200,922	99,713	0	0	0	0	0	0	0
12:26:38	-45,092	2082,127	9,99	9,961	10,003	6,001	6,247	21	953,025	24,581	2081,586	0	200,922	200,922	99,713	0	0	0	0	0	0	0
12:26:38	-45,092	2081,677	9,941	9,961	10,003	5,996	6,242	21	953,025	24,581	2081,586	0	200,922	200,922	99,713	0	0	0	0	0	0	0
12:26:38	-36,499	2081,312	9,99	9,961	9,998	5,992	6,237	21	953,025	24,581	2081,312	0	200,922	200,922	99,713	0	0	0	0	0	0	0
12:26:38	-5,273	2081,259	9,99	9,863	9,998	5,992	6,232	21	953,025	24,581	2081,259	0	200,922	200,922	99,713	0	0	0	0	0	0	0
12:26:38	45,092	2081,71	10,039	9,961	9,998	5,997	6,227	21	953,025	24,581	2081,259	0	200,922	200,922	99,713	0	0	0	0	0	0	0
12:26:38	-45,092	2081,259	9,99	9,961	9,998	5,992	6,223	21	953,025	24,581	2081,259	0	200,922	200,922	99,713	0	0	0	0	0	0	0
12:26:38	0	2081,259	9,99	9,961	9,998	5,992	6,218	21	953,025	24,581	2081,259	0	200,922	200,922	99,713	0	0	0	0	0	0	0
12:26:38	0	2081,259	9,99	9,961	9,998	5,992	6,214	21	953,025	24,581	2081,259	0	200,922	200,922	99,713	0	0	0	0	0	0	0
12:26:38	45,092	2081,71	10,039	9,961	9,998	5,997	6,209	21	953,025	24,581	2081,259	0	200,922	200,922	99,713	0	0	0	0	0	0	0
12:26:38	-45,092	2081,259	9,99	9,961	9,998	5,992	6,205	21	953,025	24,581	2081,259	0	200,922	200,922	99,713	0	0	0	0	0	0	0
12:26:38	-80,517	2080,454	9,99	9,961	9,993	5,984	6,201	21	953,025	24,581	2080,454	0	200,922	200,922	99,713	0	0	0	0	0	0	0
12:26:38	-45,092	2080,003	9,941	9,961	9,993	5,979	6,196	21	953,025	24,581	2080,003	0	200,922	200,922	99,713	0	0	0	0	0	0	0
12:26:38	45,092	2080,454	9,99	10,009	9,993	5,984	6,192	21	953,025	24,581	2080,003	0	200,922	200,922	99,713	0	0	0	0	0	0	0
12:26:38	0	2080,454	9,99	10,009	9,993	5,984	6,188	21	953,025	24,581	2080,004	0	200,922	200,922	99,713	0	0	0	0	0	0	0
12:26:38	-45,092	2080,003	9,941	9,863	9,993	5,979	6,184	21	953,025	24,581	2080,003	0	200,922	200,922	99,713	0	0	0	0	0	0	0
12:26:38	45,092	2080,454	9,99	9,961	9,993	5,984	6,18	21	953,025	24,581	2080,003	0	200,922	200,922	99,713	0	0	0	0	0	0	0
12:26:38	-45,092	2080,003	9,941	9,863	9,993	5,979	6,176	21	953,025	24,581	2080,003	0	200,922	200,922	99,713	0	0	0	0	0	0	0
12:26:38	-90,161	2079,101	9,843	9,863	9,993	5,97	6,172	21	953,025	24,581	2079,101	0	200,922	200,922	99,713	0	0	0	0	0	0	0
12:26:38	135,253	2080,454	9,99	9,961	9,993	5,984	6,168	21	953,025	24,581	2079,103	0	200,922	200,922	99,713	0	0	0	0	0	0	0
12:26:38	-5,468	2080,399	9,99	10,009	9,993	5,983	6,165	21	953,025	24,581	2079,104	0	200,922	200,922	99,713	0	0	0	0	0	0	0
12:26:38	5,468	2080,454	9,99	10,058	9,993	5,984	6,161	21	953,025	24,581	2079,105	0	200,922	200,922	99,713	0	0	0	0	0	0	0
12:26:38	-5,468	2080,399	9,99	10,009	9,993	5,983	6,158	21	953,025	24,581	2079,106	0	200,922	200,922	99,713	0	0	0	0	0	0	0
12:26:38	-45,068	2079,948	9,941	9,863	9,993	5,978	6,154	21	953,025	24,581	2079,107	0	200,922	200,922	99,713	0	0	0	0	0	0	0
12:26:38	45,068	2080,399	9,99	10,009	9,993	5,983	6,151	21	953,025	24,581	2079,109	0	200,922	200,922	99,713	0	0	0	0	0	0	0
12:26:38	0	2080,399	9,99	9,961	9,993	5,983	6,148	21	953,025	24,581	2079,11	0	200,922	200,922	99,713	0	0	0	0	0	0	0
12:26:38	0	2080,399	9,99	9,863	9,993	5,983	6,144	21	953,025	24,581	2079,111	0	200,922	200,922	99,713	0	0	0	0	0	0	0
12:26:38	0	2080,399	9,99	10,009	9,993	5,983	6,141	21	953,025	24,581	2079,112	0	200,922	200,922	99,713	0	0	0	0	0	0	0
12:26:38	-39,624	2080,003	9,941	9,961	9,993	5,979	6,138	21	953,025	24,581	2079,113	0	200,922	200,922	99,713	0	0	0	0	0	0	0
12:26:38	39,624	2080,399	9,99	10,058	9,993	5,983	6,135	21	953,025	24,581	2079,114	0	200,922	200,922	99,713	0	0	0	0	0	0	0
12:26:38	50,561	2080,905	10,039	10,009	9,993	5,988	6,132	21	953,025	24,581	2079,116	0	200,922	200,922	99,713	0	0	0	0	0	0	0
12:26:38	-5,444	2080,85	10,039	10,009	9,993	5,988	6,129	21	953,025	24,581	2079,118	0	200,922	200,922	99,713	0	0	0	0	0	0	0
12:26:38	0	2080,85	10,039	10,009	9,993	5,988	6,127	21	953,025	24,581	2079,119	0	200,922	200,922	99,713	0	0	0	0	0	0	0
12:26:38	-45,117	2080,399	9,99	10,009	9,993	5,983	6,124	21	953,025	24,581	2079,121	0	200,922	200,922	99,713	0	0	0	0	0	0	0
12:26:38	-80,322	2079,596	9,99	9,961	9,989	5,975	6,121	21	953,025	24,581	2079,121	0	200,922	200,922	99,713	0	0	0	0	0	0	0
12:26:38	0	2079,596	9,99	10,009	9,989	5,975	6,118	21	953,025	24,581	2079,122	0	200,922	200,922	99,713	0	0	0	0	0	0	0
12:26:38	-45,117	2079,145	9,941	9,961	9,989	5,97	6,115	21	953,025	24,581	2079,122	0	200,922	200,922	99,713	0	0	0	0	0	0	0
12:26:38	0	2079,145	9,941	9,716	9,989	5,97	6,112	21	953,025	24,581	2079,122	0	200,922	200,922	99,713	0	0	0	0	0	0	0
12:26:38	45,117	2079,596	9,99	9,961	9,989	5,975	6,109	21	953,025	24,581	2079,122	0	200,922	200,922	99,713	0	0	0	0	0	0	0
12:26:38	0	2079,596	9,99	9,961	9,989	5,975	6,107	21	953,025	24,581	2079,123	0	200,922	200,922	99,713	0	0	0	0	0	0	0
12:26:38	0	2079,596	9,99	9,863	9,989	5,975	6,104	21	953,025	24,581	2079,123	0	200,922	200,922	99,713	0	0	0	0	0	0	0
12:26:38	45,068	2080,046	10,039	10,009	9,989	5,979	6,102	21	953,025	24,581	2079,124	0	200,922	200,922	99,713	0	0	0	0	0	0	0
12:26:38	-90,185	2079,145	9,941	9,716	9,989	5,97	6,099	21	953,025	24,581	2079,124	0	200,922	200,922	99,713	0	0	0	0	0	0	0
12:26:38	0	2079,145	9,941	9,716	9,989	5,97	6,097	21	953,025	24,581	2079,124	0	200,922	200,922	99,713	0	0	0	0	0	0	0
12:26:38	45,117	2079,596	9,99	9,863	9,989	5,975	6,094	21	953,025	24,581	2079,124	0	200,922	200,922	99,713	0	0	0	0	0	0	0
12:26:38	-45,117	2079,145	9,941	9,863	9,989	5,97	6,092	21	953,025	24,581	2079,124	0	200,922	200,922	99,713	0	0	0	0	0	0	0
12:26:38	0	2079,145	9,941	9,814	9,989	5,97	6,089	21	953,025	24,581	2079,124	0	200,922	200,922	99,713	0	0	0	0	0	0	0
12:26:38	0	2079,145	9,941	9,814	9,989	5,97	6,087	21	953,025	24,581	2079,124	0	200,922	200,922	99,713	0	0	0	0	0	0	0
12:26:38	45,117	2079,596	9,99	9,961	9,989	5,975	6,085	21	953,025	24,581	2079,125	0	200,922	200,922	99,713	0	0	0	0	0	0	0
12:26:38	0	2079,596	9,99	9,863	9,989	5,975	6,083	21	953,025	24,581	2079,125	0	200,922	200,922	99,713	0	0	0	0	0	0	0
12:26:38	-45,117	2079,145	9,941	9,814	9,989	5,97	6,081	21	953,025	24,581	2079,125	0	200,922	200,922	99,713	0	0	0	0	0	0	0
12:26:38	45,117	2079,596	9,99	10,009	9,989	5,975	6,078	21	953,025	24,581	2079,126	0	200,922	200,922	99,713	0	0	0	0	0	0	0
12:26:38	-45,117	2079,145	9,941	9,863	9,989	5,97	6,076	21	953,025	24,581	2079,126	0	200,922	200,922	99,713	0	0	0	0	0	0	0
12:26:38	45,117	2079,596	9,99	9,961	9,989	5,975	6,074	21	953,025	24,581	2079,126	0	200,922	200,922	99,713	0	0	0	0	0	0	0
12:26:38	-45,117	2079,145	9,941	9,863	9,989	5,97	6,072	21	953,025	24,581	2079,126	0	200,922	200,922	99,713	0	0	0	0	0	0	0
12:26:38	0	2079,145	9,941	9,863	9,989	5,97	6,07	21	953,025	24,581	2079,126	0	200,922	200,922	99,713	0	0	0	0	0	0	0
12:26:38	45,117	2079,596	9,99	10,009	9,989	5,975	6,068	21	953,025	24,581	2079,127	0	200,922	200,922	99,713	0	0	0	0	0	0	0
12:26:38	0	2079,596	9,99	10,009	9,989	5,975	6,067	21	953,025	24,581	2079,127	0	200,922	200,922	99,713	0	0	0	0	0	0	0
12:26:38	0	2079,596	9,99	10,009	9,989	5,975	6,065	21	953,025	24,581	2079,128	0	200,922	200,922	99,713	0	0	0	0	0	0	0
12:26:38	45,068	2080,046	10,039	10,009	9,989	5,979	6,063	21	953,025	24,581	2079,128	0	200,922	200,922	99,713	0	0	0	0	0	0	0
12:26:38	-45,068	2079,596	9,99	9,863	9,989	5,975	6,061	21	953,025	24,581	2079,129	0	200,922	200,922	99,713	0	0	0	0	0	0	0
12:26:38	0	2079,596	9,99	9,961	9,989	5,975	6,06	21	953,025	24,581	2079,129	0	200,922	200,922	99,713	0	0	0	0	0	0	0
12:26:38	45,068	2080,046	10,039	10,009	9,989	5,979	6,058	21	953,025	24,581	2079,13	0	200,922	200,922	99,713	0	0	0	0	0	0	0
12:26:38	-45,068	2079,596	9,99	9,961	9,989	5,975	6,056	21	953,025	24,581	2079,131	0	200,922	200,922	99,713	0	0	0	0	0	0	0
12:26:38	0	2079,596	9,99	9,961	9,989	5,975	6,055	21	953,025	24,581	2079,131	0	200,922	200,922	99,713	0	0	0	0	0	0	0
12:26:38	0	2079,596	9,99	9,863	9,989	5,975	6,053	21	953,025	24,581	2079,132	0	200,922	200,922	99,713	0	0	0	0	0	0	0
12:26:38	0	2079,596	9,99	9,961	9,989	5,975	6,052	21	953,025	24,581	2079,132	0	200,922	200,922	99,713	0	0	0	0	0	0	0
12:26:38	0	2079,596	9,99	9,961	9,989	5,975	6,05	21	953,025	24,581	2079,133	0	200,922	200,922	99,713	0	0	0	0	0	0	0
12:26:38	-45,117	2079,145	9,941	9,863	9,989	5,97	6,049	21	953,025	24,581	2079,133	0	200,922	200,922	99,713	0	0	0	0	0	0	0
12:26:38	45,117	2079,596	9,99	9,814	9,989	5,975	6,047	21	953,025	24,581	2079,133	0	200,922	200,922	99,713	0	0	0	0	0	0	0
12:26:38	0	2079,596	9,99	9,961	9,989	5,975	6,046	21	953,025	24,581	2079,134	0	200,922	200,922	99,713	0	0	0	0	0	0	0
12:26:38	45,068	2080,046	10,039	10,058	9,989	5,979	6,045	21	953,025	24,581	2079,135	0	200,922	200,922	99,713	0	0	0	0	0	0	0
12:26:38	-90,185	2079,145	9,941	9,961	9,989	5,97	6,043	21	953,025	24,581	2079,135	0	200,922	200,922	99,713	0	0	0	0	0	0	0
12:26:38	90,185	2080,046	10,039	10,156	9,989	5,979	6,042	21	952,565	24,581	2079,136	0	200,922	200,922	99,713	0	0	0	0	0	0	0
12:26:38	-44,042	2079,606	9,99	9,961	9,989	5,975	6,04	21	952,565	24,581	2079,136	0	200,922	200,922	99,713	0	0	0	0	0	0	0
12:26:38	0	2079,606	9,99	9,961	9,989	5,975	6,039	21	952,565	24,581	2079,137	0	200,922	200,922	99,713	0	0	0	0	0	0	0
12:26:38	0	2079,606	9,99	10,009	9,989	5,975	6,038	21	952,565	24,581	2079,137	0	200,922	200,922	99,713	0	0	0	0	0	0	0
12:26:38	0	2079,606	9,99	9,961	9,989	5,975	6,037	21	952,565	24,581	2079,138	0	200,922	200,922	99,713	0	0	0	0	0	0	0
12:26:38	0	2079,606	9,99	9,961	9,989	5,975	6,035	21	952,565	24,581	2079,138	0	200,922	200,922	99,713	0	0	0	0	0	0	0
12:26:38	45,092	2080,057	10,039	10,058	9,989	5,979	6,034	21	952,565	24,581	2079,139	0	200,922	200,922	99,713	0	0	0	0	0	0	0
12:26:38	-45,092	2079,606	9,99	9,863	9,989	5,975	6,033	21	952,565	24,581	2079,139	0	200,922	200,922	99,713	0	0	0	0	0	0	0
12:26:38	0	2079,606	9,99	9,863	9,989	5,975	6,032	21	952,565	24,581	2079,14	0	200,922	200,922	99,713	0	0	0	0	0	0	0
12:26:38	-45,068	2079,155	9,941	9,814	9,989	5,97	6,031	21	952,565	24,581	2079,14	0	200,922	200,922	99,713	0	0	0	0	0	0	0
12:26:38	45,068	2079,606	9,99	9,863	9,989	5,975	6,03	21	952,565	24,581	2079,14	0	200,674	200,674	99,712	0	0	0	0	0	0	0
12:26:38	0	2079,606	9,99	9,961	9,989	5,975	6,029	21	952,565	24,581	2079,141	0	200,674	200,674	99,712	0	0	0	0	0	0	0
12:26:38	-45,068	2079,155	9,941	9,863	9,989	5,97	6,028	21	952,565	24,581	2079,141	0	200,674	200,674	99,712	0	0	0	0	0	0	0
12:26:38	7,495	2079,23	10,039	10,009	9,984	5,971	6,026	21	952,565	24,581	2079,141	0	200,674	200,674	99,712	0	0	0	0	0	0	0
12:26:38	37,573	2079,606	9,99	9,961	9,989	5,975	6,025	21	952,565	24,581	2079,141	0	200,674	200,674	99,712	0	0	0	0	0	0	0
12:26:38	-82,641	2078,78	9,99	9,961	9,984	5,966	6,024	21	952,565	24,581	2078,78	0	200,674	200,674	99,712	0	0	0	0	0	0	0
12:26:38	0	2078,78	9,99	10,058	9,984	5,966	6,023	21	952,565	24,581	2078,78	0	200,674	200,674	99,712	0	0	0	0	0	0	0
12:26:38	82,641	2079,606	9,99	10,058	9,989	5,975	6,022	21	952,565	24,581	2078,78	0	200,674	200,674	99,712	0	0	0	0	0	0	0
12:26:38	-45,068	2079,155	9,941	9,961	9,989	5,97	6,021	21	952,565	24,581	2078,781	0	200,674	200,674	99,712	0	0	0	0	0	0	0
12:26:39	-37,573	2078,78	9,99	9,961	9,984	5,966	6,02	21	952,565	24,581	2078,78	0	200,674	200,674	99,712	0	0	0	0	0	0	0
12:26:39	45,068	2079,23	10,039	10,009	9,984	5,971	6,019	21	952,565	24,581	2078,78	0	200,674	200,674	99,712	0	0	0	0	0	0	0
12:26:39	-45,068	2078,78	9,99	9,961	9,984	5,966	6,018	21	952,565	24,581	2078,78	0	200,674	200,674	99,712	0	0	0	0	0	0	0
12:26:39	0	2078,78	9,99	9,961	9,984	5,966	6,017	21	952,565	24,581	2078,78	0	200,674	200,674	99,712	0	0	0	0	0	0	0
12:26:39	-45,092	2078,329	9,941	9,863	9,984	5,962	6,016	21	952,565	24,581	2078,329	0	200,674	200,674	99,712	0	0	0	0	0	0	0
12:26:39	45,092	2078,78	9,99	9,961	9,984	5,966	6,015	21	952,565	24,581	2078,329	0	200,674	200,674	99,712	0	0	0	0	0	0	0
12:26:39	0	2078,78	9,99	9,961	9,984	5,966	6,014	21	952,565	24,581	2078,33	0	200,674	200,674	99,712	0	0	0	0	0	0	0
12:26:39	0	2078,78	9,99	10,009	9,984	5,966	6,013	21	952,565	24,581	2078,33	0	200,674	200,674	99,712	0	0	0	0	0	0	0
12:26:39	0	2078,78	9,99	10,009	9,984	5,966	6,012	21	952,565	24,581	2078,331	0	200,674	200,674	99,712	0	0	0	0	0	0	0
12:26:39	-45,092	2078,329	9,941	9,961	9,984	5,962	6,011	21	952,565	24,581	2078,329	0	200,674	200,674	99,712	0	0	0	0	0	0	0
12:26:39	45,092	2078,78	9,99	9,961	9,984	5,966	6,01	21	952,565	24,581	2078,329	0	200,674	200,674	99,712	0	0	0	0	0	0	0
12:26:39	0	2078,78	9,99	9,863	9,984	5,966	6,009	21	952,565	24,581	2078,33	0	200,674	200,674	99,712	0	0	0	0	0	0	0
12:26:39	37,573	2079,155	9,941	9,863	9,989	5,97	6,009	21	952,565	24,581	2078,33	0	200,674	200,674	99,712	0	0	0	0	0	0	0
12:26:39	0	2079,155	9,941	9,863	9,989	5,97	6,008	21	952,565	24,581	2078,331	0	200,674	200,674	99,712	0	0	0	0	0	0	0
12:26:39	-90,161	2078,254	9,843	9,863	9,989	5,961	6,007	21	952,565	24,581	2078,254	0	200,674	200,674	99,712	0	0	0	0	0	0	0
12:26:39	7,495	2078,329	9,941	9,863	9,984	5,962	6,006	21	952,565	24,581	2078,254	0	200,674	200,674	99,712	0	0	0	0	0	0	0
12:26:39	45,092	2078,78	9,99	10,009	9,984	5,966	6,005	21	952,565	24,581	2078,254	0	200,674	200,674	99,712	0	0	0	0	0	0	0
12:26:39	0	2078,78	9,99	10,009	9,984	5,966	6,005	21	952,565	24,581	2078,255	0	200,674	200,674	99,712	0	0	0	0	0	0	0
12:26:39	45,068	2079,23	10,039	10,156	9,984	5,971	6,004	21	952,565	24,581	2078,256	0	200,674	200,674	99,712	0	0	0	0	0	0	0
12:26:39	0	2079,23	10,039	10,009	9,984	5,971	6,003	21	952,565	24,581	2078,257	0	200,674	200,674	99,712	0	0	0	0	0	0	0
12:26:39	-45,068	2078,78	9,99	9,961	9,984	5,966	6,003	21	952,565	24,581	2078,257	0	200,674	200,674	99,712	0	0	0	0	0	0	0
12:26:39	45,068	2079,23	10,039	10,058	9,984	5,971	6,002	21	952,565	24,581	2078,258	0	200,674	200,674	99,712	0	0	0	0	0	0	0
12:26:39	0	2079,23	10,039	10,058	9,984	5,971	6,001	21	952,565	24,581	2078,259	0	200,674	200,674	99,712	0	0	0	0	0	0	0
12:26:39	-45,068	2078,78	9,99	9,961	9,984	5,966	6,001	21	952,565	24,581	2078,26	0	200,674	200,674	99,712	0	0	0	0	0	0	0
12:26:39	45,068	2079,23	10,039	10,009	9,984	5,971	6	21	952,565	24,581	2078,261	0	200,674	200,674	99,712	0	0	0	0	0	0	0
12:26:39	-45,068	2078,78	9,99	10,058	9,984	5,966	5,999	21	952,565	24,581	2078,261	0	200,674	200,674	99,712	0	0	0	0	0	0	0
12:26:39	0	2078,78	9,99	10,009	9,984	5,966	5,999	21	952,565	24,581	2078,262	0	200,674	200,674	99,712	0	0	0	0	0	0	0
12:26:39	0	2078,78	9,99	10,058	9,984	5,966	5,998	21	952,565	24,581	2078,262	0	200,674	200,674	99,712	0	0	0	0	0	0	0
12:26:39	0	2078,78	9,99	10,058	9,984	5,966	5,997	21	952,565	24,581	2078,263	0	200,674	200,674	99,712	0	0	0	0	0	0	0
12:26:39	0	2078,78	9,99	10,009	9,984	5,966	5,997	21	952,565	24,581	2078,263	0	200,674	200,674	99,712	0	0	0	0	0	0	0
12:26:39	0	2078,78	9,99	10,058	9,984	5,966	5,996	21	952,565	24,581	2078,263	0	200,674	200,674	99,712	0	0	0	0	0	0	0
12:26:39	0	2078,78	9,99	10,058	9,984	5,966	5,996	21	952,565	24,581	2078,264	0	200,674	200,674	99,712	0	0	0	0	0	0	0
12:26:39	-45,092	2078,329	9,941	10,009	9,984	5,962	5,995	21	952,565	24,581	2078,264	0	200,674	200,674	99,712	0	0	0	0	0	0	0
12:26:39	0	2078,329	9,941	9,863	9,984	5,962	5,994	21	952,565	24,581	2078,264	0	200,674	200,674	99,712	0	0	0	0	0	0	0
12:26:39	90,161	2079,23	10,039	10,058	9,984	5,971	5,994	21	952,565	24,581	2078,265	0	200,674	200,674	99,712	0	0	0	0	0	0	0
12:26:39	0	2079,23	10,039	10,009	9,984	5,971	5,993	21	952,565	24,581	2078,266	0	200,674	200,674	99,712	0	0	0	0	0	0	0
12:26:39	0	2079,23	10,039	10,058	9,984	5,971	5,993	21	952,565	24,581	2078,267	0	200,674	200,674	99,712	0	0	0	0	0	0	0
12:26:39	-45,068	2078,78	9,99	9,961	9,984	5,966	5,992	21	952,565	24,581	2078,267	0	200,674	200,674	99,712	0	0	0	0	0	0	0
12:26:39	0	2078,78	9,99	9,961	9,984	5,966	5,992	21	952,565	24,581	2078,268	0	200,674	200,674	99,712	0	0	0	0	0	0	0
12:26:39	0	2078,78	9,99	10,009	9,984	5,966	5,991	21	952,565	24,581	2078,268	0	200,674	200,674	99,712	0	0	0	0	0	0	0
12:26:39	45,068	2079,23	10,039	10,058	9,984	5,971	5,991	21	952,565	24,581	2078,269	0	200,674	200,674	99,712	0	0	0	0	0	0	0
12:26:39	-180,322	2077,427	9,843	9,863	9,984	5,952	5,99	21	952,565	24,581	2077,427	0	200,674	200,674	99,712	0	0	0	0	0	0	0
12:26:39	180,322	2079,23	10,039	10,009	9,984	5,971	5,99	21	952,565	24,581	2077,429	0	200,674	200,674	99,712	0	0	0	0	0	0	0
12:26:39	-45,068	2078,78	9,99	10,009	9,984	5,966	5,989	21	952,565	24,581	2077,43	0	200,674	200,674	99,712	0	0	0	0	0	0	0
12:26:39	0	2078,78	9,99	9,961	9,984	5,966	5,989	21	952,565	24,581	2077,431	0	200,674	200,674	99,712	0	0	0	0	0	0	0
12:26:39	0	2078,78	9,99	10,009	9,984	5,966	5,989	21	952,565	24,581	2077,433	0	200,674	200,674	99,712	0	0	0	0	0	0	0
12:26:39	0	2078,78	9,99	9,961	9,984	5,966	5,988	21	952,565	24,581	2077,434	0	200,674	200,674	99,712	0	0	0	0	0	0	0
12:26:39	0	2078,78	9,99	10,009	9,984	5,966	5,988	21	952,565	24,581	2077,435	0	200,674	200,674	99,712	0	0	0	0	0	0	0
12:26:39	-3,344	2078,746	9,99	10,009	9,984	5,966	5,987	21	952,565	24,581	2077,437	0	200,674	200,674	99,712	0	0	0	0	0	0	0
12:26:39	48,413	2079,23	10,039	10,058	9,984	5,971	5,987	21	952,565	24,581	2077,439	0	200,674	200,674	99,712	0	0	0	0	0	0	0
12:26:39	-45,068	2078,78	9,99	10,058	9,984	5,966	5,987	21	952,565	24,581	2077,44	0	200,674	200,674	99,712	0	0	0	0	0	0	0
12:26:39	0	2078,78	9,99	10,058	9,984	5,966	5,986	21	952,565	24,581	2077,441	0	200,674	200,674	99,712	0	0	0	0	0	0	0
12:26:39	-45,092	2078,329	9,941	9,863	9,984	5,962	5,986	21	952,565	24,581	2077,442	0	200,674	200,674	99,712	0	0	0	0	0	0	0
12:26:39	-90,161	2077,427	9,843	9,961	9,984	5,952	5,985	21	952,565	24,581	2077,427	0	200,674	200,674	99,712	0	0	0	0	0	0	0
12:26:39	135,253	2078,78	9,99	9,961	9,984	5,966	5,985	21	952,565	24,581	2077,429	0	200,674	200,674	99,712	0	0	0	0	0	0	0
12:26:39	0	2078,78	9,99	10,009	9,984	5,966	5,984	21	952,565	24,581	2077,43	0	200,674	200,674	99,712	0	0	0	0	0	0	0
12:26:39	45,068	2079,23	10,039	10,009	9,984	5,971	5,984	21	952,565	24,581	2077,431	0	200,674	200,674	99,712	0	0	0	0	0	0	0
12:26:39	-45,068	2078,78	9,99	10,009	9,984	5,966	5,984	21	952,565	24,581	2077,433	0	200,674	200,674	99,712	0	0	0	0	0	0	0
12:26:39	-48,413	2078,295	9,941	9,863	9,984	5,961	5,983	21	952,565	24,581	2077,434	0	200,674	200,674	99,712	0	0	0	0	0	0	0
12:26:39	45,068	2078,746	9,99	10,009	9,984	5,966	5,983	21	952,565	24,581	2077,435	0	200,674	200,674	99,712	0	0	0	0	0	0	0
12:26:39	3,344	2078,78	9,99	10,009	9,984	5,966	5,983	21	952,565	24,581	2077,436	0	200,674	200,674	99,712	0	0	0	0	0	0	0
12:26:39	0	2078,78	9,99	10,009	9,984	5,966	5,982	21	952,565	24,581	2077,438	0	200,674	200,674	99,712	0	0	0	0	0	0	0
12:26:39	-45,092	2078,329	9,941	9,961	9,984	5,962	5,982	21	952,565	24,581	2077,439	0	200,674	200,674	99,712	0	0	0	0	0	0	0
12:26:39	45,092	2078,78	9,99	10,058	9,984	5,966	5,982	21	952,565	24,581	2077,44	0	200,674	200,674	99,712	0	0	0	0	0	0	0
12:26:39	-3,344	2078,746	9,99	9,961	9,984	5,966	5,981	21	952,565	24,581	2077,441	0	200,674	200,674	99,712	0	0	0	0	0	0	0
12:26:39	0	2078,746	9,99	10,009	9,984	5,966	5,981	21	952,565	24,581	2077,442	0	200,674	200,674	99,712	0	0	0	0	0	0	0
12:26:39	3,344	2078,78	9,99	9,961	9,984	5,966	5,981	21	952,565	24,581	2077,444	0	200,674	200,674	99,712	0	0	0	0	0	0	0
12:26:39	-45,092	2078,329	9,941	9,863	9,984	5,962	5,98	21	952,565	24,581	2077,445	0	200,674	200,674	99,712	0	0	0	0	0	0	0
12:26:39	45,092	2078,78	9,99	9,863	9,984	5,966	5,98	21	952,565	24,581	2077,446	0	200,674	200,674	99,712	0	0	0	0	0	0	0
12:26:39	-48,413	2078,295	9,941	9,863	9,984	5,961	5,98	21	952,565	24,581	2077,447	0	200,674	200,674	99,712	0	0	0	0	0	0	0
12:26:39	45,068	2078,746	9,99	10,009	9,984	5,966	5,979	21	952,565	24,581	2077,448	0	200,674	200,674	99,712	0	0	0	0	0	0	0
12:26:39	3,344	2078,78	9,99	9,961	9,984	5,966	5,979	21	952,565	24,581	2077,449	0	200,674	200,674	99,712	0	0	0	0	0	0	0
12:26:39	-3,344	2078,746	9,99	10,009	9,984	5,966	5,979	21	952,565	24,581	2077,45	0	200,674	200,674	99,712	0	0	0	0	0	0	0
12:26:39	0	2078,746	9,99	9,961	9,984	5,966	5,979	21	952,565	24,581	2077,452	0	200,674	200,674	99,712	0	0	0	0	0	0	0
12:26:39	-45,068	2078,295	9,941	9,863	9,984	5,961	5,978	21	952,565	24,581	2077,452	0	200,674	200,674	99,712	0	0	0	0	0	0	0
12:26:39	45,068	2078,746	9,99	9,961	9,984	5,966	5,978	21	952,565	24,581	2077,454	0	200,674	200,674	99,712	0	0	0	0	0	0	0
12:26:39	0	2078,746	9,99	10,009	9,984	5,966	5,978	21	952,565	24,581	2077,455	0	200,674	200,674	99,712	0	0	0	0	0	0	0
12:26:39	0	2078,746	9,99	10,058	9,984	5,966	5,978	21	952,565	24,581	2077,456	0	200,674	200,674	99,712	0	0	0	0	0	0	0
12:26:39	-45,068	2078,295	9,941	9,863	9,984	5,961	5,977	21	952,565	24,581	2077,457	0	200,674	200,674	99,712	0	0	0	0	0	0	0
12:26:39	0	2078,295	9,941	9,863	9,984	5,961	5,977	21	952,565	24,581	2077,458	0	200,674	200,674	99,712	0	0	0	0	0	0	0
12:26:39	45,068	2078,746	9,99	10,009	9,984	5,966	5,977	21	952,565	24,581	2077,459	0	200,674	200,674	99,712	0	0	0	0	0	0	0
12:26:39	-37,548	2078,371	10,039	10,156	9,979	5,962	5,976	21	953,025	24,581	2077,46	0	200,674	200,674	99,712	0	0	0	0	0	0	0
12:26:39	-91,21	2077,459	9,941	9,961	9,979	5,953	5,976	21	953,025	24,581	2077,459	0	200,674	200,674	99,712	0	0	0	0	0	0	0
12:26:39	45,092	2077,909	9,99	10,009	9,979	5,957	5,976	21	953,025	24,581	2077,459	0	200,674	200,674	99,712	0	0	0	0	0	0	0
12:26:39	-45,092	2077,459	9,941	9,863	9,979	5,953	5,975	21	953,025	24,581	2077,459	0	200,674	200,674	99,712	0	0	0	0	0	0	0
12:26:39	0	2077,459	9,941	9,814	9,979	5,953	5,975	21	953,025	24,581	2077,459	0	200,674	200,674	99,712	0	0	0	0	0	0	0
12:26:39	0	2077,459	9,941	9,863	9,979	5,953	5,974	21	953,025	24,581	2077,459	0	200,674	200,674	99,712	0	0	0	0	0	0	0
12:26:39	45,092	2077,909	9,99	10,009	9,979	5,957	5,974	21	953,025	24,581	2077,459	0	200,674	200,674	99,712	0	0	0	0	0	0	0
12:26:39	0	2077,909	9,99	10,058	9,979	5,957	5,974	21	953,025	24,581	2077,46	0	200,674	200,674	99,712	0	0	0	0	0	0	0
12:26:39	-45,092	2077,459	9,941	9,863	9,979	5,953	5,973	21	953,025	24,581	2077,459	0	200,674	200,674	99,712	0	0	0	0	0	0	0
12:26:39	45,092	2077,909	9,99	10,009	9,979	5,957	5,973	21	953,025	24,581	2077,459	0	200,674	200,674	99,712	0	0	0	0	0	0	0
12:26:39	-45,092	2077,459	9,941	9,863	9,979	5,953	5,973	21	953,025	24,581	2077,459	0	200,619	200,619	99,712	0	0	0	0	0	0	0
12:26:39	0	2077,459	9,941	9,961	9,979	5,953	5,972	21	953,025	24,581	2077,459	0	200,619	200,619	99,712	0	0	0	0	0	0	0
12:26:39	90,161	2078,36	10,039	10,009	9,979	5,962	5,972	21	953,025	24,581	2077,46	0	200,619	200,619	99,712	0	0	0	0	0	0	0
12:26:39	-45,068	2077,909	9,99	10,058	9,979	5,957	5,972	21	953,025	24,581	2077,46	0	200,619	200,619	99,712	0	0	0	0	0	0	0
12:26:39	-45,092	2077,459	9,941	10,009	9,979	5,953	5,971	21	953,025	24,581	2077,459	0	200,619	200,619	99,712	0	0	0	0	0	0	0
12:26:39	45,092	2077,909	9,99	9,961	9,979	5,957	5,971	21	953,025	24,581	2077,459	0	200,619	200,619	99,712	0	0	0	0	0	0	0
12:26:39	45,068	2078,36	10,039	10,009	9,979	5,962	5,971	21	953,025	24,581	2077,46	0	200,619	200,619	99,712	0	0	0	0	0	0	0
12:26:39	308,105	2081,441	10,283	10,302	9,984	5,994	5,971	21	953,025	24,581	2077,464	0	200,619	200,619	99,712	0	0	0	0	0	0	0
12:26:39	183,74	2083,279	10,478	10,693	9,984	6,013	5,972	21	953,025	24,581	2077,47	0	200,619	200,619	99,712	0	0	0	0	0	0	0
12:26:40	263,183	2085,91	10,673	10,888	9,989	6,04	5,973	21	953,025	24,581	2077,478	0	200,619	200,619	99,712	0	0	0	0	0	0	0
12:26:40	572,876	2091,639	11,113	11,425	9,998	6,099	5,976	21	953,025	24,581	2077,492	0	200,619	200,619	99,712	0	0	0	0	0	0	0
12:26:40	534,399	2096,983	11,504	11,963	10,008	6,154	5,979	21	953,025	24,581	2077,512	0	200,619	200,619	99,712	0	0	0	0	0	0	0
12:26:40	738,232	2104,366	11,943	12,451	10,027	6,23	5,984	21	953,025	24,581	2077,539	0	200,619	200,619	99,712	0	0	0	0	0	0	0
12:26:40	598,364	2110,349	12,138	12,89	10,05	6,292	5,99	21	953,025	24,581	2077,572	0	200,619	200,619	99,712	0	0	0	0	0	0	0
12:26:40	719,946	2117,549	12,285	13,183	10,083	6,366	5,998	21	953,025	24,581	2077,612	0	200,619	200,619	99,712	0	0	0	0	0	0	0
12:26:40	587,426	2123,423	12,285	13,232	10,117	6,427	6,006	21	953,025	24,581	2077,658	0	200,619	200,619	99,712	0	0	0	0	0	0	0
12:26:40	859,668	2132,02	12,334	13,427	10,163	6,515	6,016	21	953,025	24,581	2077,712	0	200,619	200,619	99,712	0	0	0	0	0	0	0
12:26:40	758,398	2139,604	12,334	13,525	10,206	6,593	6,027	21	953,025	24,581	2077,774	0	200,619	200,619	99,712	0	0	0	0	0	0	0
12:26:40	930,444	2148,908	12,48	13,769	10,251	6,689	6,04	21	953,025	24,581	2077,845	0	200,619	200,619	99,712	0	0	0	0	0	0	0
12:26:40	1121,069	2160,119	12,773	14,209	10,299	6,805	6,055	21	953,025	24,581	2077,927	0	200,619	200,619	99,712	0	0	0	0	0	0	0
12:26:40	893,139	2169,05	13,017	14,599	10,337	6,897	6,072	21	953,025	24,581	2078,018	0	200,619	200,619	99,712	0	0	0	0	0	0	0
12:26:40	1221,069	2181,261	13,506	15,136	10,38	7,023	6,09	21	953,025	24,581	2078,121	0	200,619	200,619	99,712	0	0	0	0	0	0	0
12:26:40	1083,227	2192,093	13,896	15,625	10,421	7,134	6,111	21	953,025	24,581	2078,235	0	200,619	200,619	99,712	0	0	0	0	0	0	0
12:26:40	1238,159	2204,475	14,384	15,967	10,465	7,262	6,134	21	953,025	24,581	2078,362	0	200,619	200,619	99,712	0	0	0	0	0	0	0
12:26:40	1196,508	2216,44	14,726	16,357	10,515	7,385	6,158	21	953,025	24,581	2078,5	0	200,619	200,619	99,712	0	0	0	0	0	0	0
12:26:40	1061,914	2227,059	14,873	16,601	10,567	7,495	6,184	21	953,025	24,581	2078,648	0	200,619	200,619	99,712	0	0	0	0	0	0	0
12:26:40	948,852	2236,547	14,775	16,601	10,626	7,593	6,212	21	953,025	24,581	2078,806	0	200,619	200,619	99,712	0	0	0	0	0	0	0
12:26:40	1202,758	2248,575	14,922	16,845	10,686	7,717	6,241	21	953,025	24,581	2078,976	0	200,619	200,619	99,712	0	0	0	0	0	0	0
12:26:40	997,607	2258,551	14,922	16,699	10,742	7,82	6,272	21	953,025	24,581	2079,155	0	200,619	200,619	99,712	0	0	0	0	0	0	0
12:26:40	806,616	2266,617	14,726	16,845	10,799	7,903	6,304	21	953,025	24,581	2079,343	0	200,619	200,619	99,712	0	0	0	0	0	0	0
12:26:40	1140,258	2278,02	14,97	16,845	10,85	8,02	6,338	21	953,025	24,581	2079,542	0	200,619	200,619	99,712	0	0	0	0	0	0	0
12:26:40	1523,559	2293,255	15,703	17,578	10,897	8,177	6,374	21	953,025	24,581	2079,755	0	200,619	200,619	99,712	0	0	0	0	0	0	0
12:26:40	835,498	2301,61	15,703	17,627	10,944	8,264	6,411	21	953,025	24,581	2079,977	0	200,619	200,619	99,712	0	0	0	0	0	0	0
12:26:40	1542,675	2317,037	16,533	18,31	10,987	8,423	6,451	21	953,025	24,581	2080,214	0	200,619	200,619	99,712	0	0	0	0	0	0	0
12:26:40	831,811	2325,355	16,533	18,506	11,034	8,508	6,491	21	953,025	24,581	2080,46	0	200,619	200,619	99,712	0	0	0	0	0	0	0
12:26:40	1299,365	2338,349	16,924	18,701	11,086	8,642	6,533	21	953,025	24,581	2080,717	0	200,619	200,619	99,712	0	0	0	0	0	0	0
12:26:40	1226,416	2350,613	17,168	18,945	11,142	8,769	6,577	21	953,025	24,581	2080,987	0	200,619	200,619	99,712	0	0	0	0	0	0	0
12:26:40	874,072	2359,354	17,021	18,652	11,2	8,859	6,622	21	953,025	24,581	2081,265	0	200,619	200,619	99,712	0	0	0	0	0	0	0
12:26:40	989,599	2369,25	16,875	18,652	11,263	8,961	6,668	21	953,025	24,581	2081,554	0	200,619	200,619	99,712	0	0	0	0	0	0	0
12:26:40	974,462	2378,994	16,826	18,506	11,321	9,061	6,714	21	953,025	24,581	2081,851	0	200,619	200,619	99,712	0	0	0	0	0	0	0
12:26:40	1000,415	2388,999	16,924	18,603	11,372	9,164	6,762	21	953,025	24,581	2082,158	0	200,619	200,619	99,712	0	0	0	0	0	0	0
12:26:40	1371,362	2402,712	17,558	19,043	11,415	9,306	6,812	21	953,025	24,581	2082,479	0	200,619	200,619	99,712	0	0	0	0	0	0	0
12:26:40	1316,796	2415,88	18,193	19,726	11,455	9,442	6,864	21	953,025	24,581	2082,812	0	200,619	200,619	99,712	0	0	0	0	0	0	0
12:26:40	1307,885	2428,959	18,877	20,215	11,492	9,576	6,917	21	953,025	24,581	2083,158	0	200,619	200,619	99,712	0	0	0	0	0	0	0
12:26:40	751,611	2436,475	18,974	20,605	11,529	9,654	6,971	21	953,025	24,581	2083,511	0	200,619	200,619	99,712	0	0	0	0	0	0	0
12:26:40	1185,253	2448,328	19,365	20,801	11,574	9,776	7,026	21	953,025	24,581	2083,876	0	200,619	200,619	99,712	0	0	0	0	0	0	0
12:26:40	924,414	2457,572	19,463	20,947	11,621	9,871	7,082	21	953,025	24,581	2084,25	0	200,619	200,619	99,712	0	0	0	0	0	0	0
12:26:40	728,881	2464,861	19,267	20,605	11,673	9,947	7,138	21	953,025	24,581	2084,631	0	200,619	200,619	99,712	0	0	0	0	0	0	0
12:26:40	745,263	2472,313	19,023	20,459	11,728	10,023	7,194	21	953,025	24,581	2085,018	0	200,619	200,619	99,712	0	0	0	0	0	0	0
12:26:40	853,466	2480,848	18,877	20,215	11,784	10,111	7,252	21	953,025	24,581	2085,414	0	200,619	200,619	99,712	0	0	0	0	0	0	0
12:26:40	976,098	2490,609	19,023	20,361	11,831	10,212	7,31	21	953,025	24,581	2085,819	0	200,619	200,619	99,712	0	0	0	0	0	0	0
12:26:40	1037,353	2500,983	19,316	20,605	11,874	10,319	7,369	21	953,025	24,581	2086,235	0	200,619	200,619	99,712	0	0	0	0	0	0	0
12:26:40	872,094	2509,703	19,609	20,947	11,907	10,409	7,428	21	953,025	24,581	2086,658	0	200,619	200,619	99,712	0	0	0	0	0	0	0
12:26:40	921,167	2518,915	19,951	21,094	11,94	10,504	7,488	21	953,025	24,581	2087,09	0	200,619	200,619	99,712	0	0	0	0	0	0	0
12:26:40	1208,422	2530,999	20,586	21,582	11,973	10,628	7,55	21	953,025	24,581	2087,534	0	200,619	200,619	99,712	0	0	0	0	0	0	0
12:26:40	640,112	2537,401	20,635	21,68	12,006	10,694	7,612	21	953,025	24,581	2087,984	0	200,619	200,619	99,712	0	0	0	0	0	0	0
12:26:40	746,484	2544,865	20,635	21,777	12,048	10,771	7,674	21	953,025	24,581	2088,441	0	200,619	200,619	99,712	0	0	0	0	0	0	0
12:26:40	849,536	2553,361	20,732	21,68	12,091	10,859	7,736	21	953,025	24,581	2088,906	0	200,619	200,619	99,712	0	0	0	0	0	0	0
12:26:40	838,769	2561,748	20,732	21,826	12,138	10,945	7,799	21	953,025	24,581	2089,379	0	200,619	200,619	99,712	0	0	0	0	0	0	0
12:26:40	585,742	2567,606	20,488	21,631	12,184	11,006	7,862	21	953,025	24,581	2089,857	0	200,619	200,619	99,712	0	0	0	0	0	0	0
12:26:40	858,154	2576,187	20,586	21,582	12,227	11,094	7,925	21	953,025	24,581	2090,344	0	200,619	200,619	99,712	0	0	0	0	0	0	0
12:26:40	871,02	2584,898	20,83	21,777	12,263	11,184	7,989	21	953,025	24,581	2090,838	0	200,619	200,619	99,712	0	0	0	0	0	0	0
12:26:40	931,396	2594,212	21,221	22,119	12,294	11,28	8,054	21	953,025	24,581	2091,341	0	200,619	200,619	99,712	0	0	0	0	0	0	0
12:26:40	1002,392	2604,235	21,806	22,51	12,317	11,383	8,119	21	953,025	24,581	2091,854	0	200,619	200,619	99,712	0	0	0	0	0	0	0
12:26:40	854,76	2612,783	22,197	22,851	12,344	11,471	8,185	21	953,025	24,581	2092,375	0	200,619	200,619	99,712	0	0	0	0	0	0	0
12:26:40	675,927	2619,542	22,392	23,144	12,371	11,541	8,251	21	953,025	24,581	2092,902	0	200,619	200,619	99,712	0	0	0	0	0	0	0
12:26:40	649,975	2626,042	22,539	23,291	12,399	11,608	8,316	21	953,025	24,581	2093,435	0	200,619	200,619	99,712	0	0	0	0	0	0	0
12:26:40	603,271	2632,075	22,539	23,193	12,433	11,67	8,382	21	953,025	24,581	2093,974	0	200,619	200,619	99,712	0	0	0	0	0	0	0
12:26:40	645,678	2638,532	22,539	23,291	12,47	11,737	8,448	21	953,025	24,581	2094,519	0	200,619	200,619	99,712	0	0	0	0	0	0	0
12:26:40	459,545	2643,127	22,344	22,949	12,506	11,784	8,513	21	953,025	24,581	2095,067	0	200,619	200,619	99,712	0	0	0	0	0	0	0
12:26:40	517,211	2648,299	22,197	22,851	12,543	11,838	8,579	21	953,025	24,581	2095,62	0	200,619	200,619	99,712	0	0	0	0	0	0	0
12:26:40	690,356	2655,203	22,344	22,851	12,574	11,909	8,644	21	953,025	24,581	2096,18	0	200,619	200,619	99,712	0	0	0	0	0	0	0
12:26:40	681,152	2662,014	22,539	23,144	12,601	11,979	8,709	21	953,025	24,581	2096,746	0	200,619	200,619	99,712	0	0	0	0	0	0	0
12:26:40	748,266	2669,497	22,881	23,193	12,624	12,056	8,775	21	953,025	24,581	2097,319	0	200,619	200,619	99,712	0	0	0	0	0	0	0
12:26:40	599,243	2675,489	23,076	23,437	12,647	12,118	8,84	21	953,025	24,581	2097,897	0	200,619	200,619	99,712	0	0	0	0	0	0	0
12:26:40	753,32	2683,023	23,418	23,682	12,67	12,196	8,906	21	953,025	24,581	2098,482	0	200,619	200,619	99,712	0	0	0	0	0	0	0
12:26:40	466,357	2687,686	23,467	23,73	12,694	12,244	8,972	21	953,025	24,581	2099,071	0	200,619	200,619	99,712	0	0	0	0	0	0	0
12:26:40	502,734	2692,713	23,467	23,682	12,722	12,296	9,037	21	953,025	24,581	2099,665	0	200,619	200,619	99,712	0	0	0	0	0	0	0
12:26:40	375,805	2696,472	23,418	23,633	12,746	12,334	9,101	21	953,025	24,581	2100,262	0	200,619	200,619	99,712	0	0	0	0	0	0	0
12:26:40	435,424	2700,826	23,271	23,535	12,778	12,379	9,166	21	953,025	24,581	2100,862	0	200,619	200,619	99,712	0	0	0	0	0	0	0
12:26:40	504,809	2705,874	23,271	23,486	12,807	12,431	9,23	21	953,025	24,581	2101,467	0	200,619	200,619	99,712	0	0	0	0	0	0	0
12:26:40	419,946	2710,073	23,271	23,486	12,83	12,474	9,293	21	953,025	24,581	2102,076	0	200,619	200,619	99,712	0	0	0	0	0	0	0
12:26:40	340,625	2713,48	23,271	23,486	12,849	12,51	9,356	21	953,025	24,581	2102,687	0	200,619	200,619	99,712	0	0	0	0	0	0	0
12:26:40	676,489	2720,244	23,613	23,828	12,868	12,579	9,42	21	953,025	24,581	2103,305	0	200,619	200,619	99,712	0	0	0	0	0	0	0
12:26:40	400,561	2724,25	23,76	24,072	12,883	12,621	9,482	21	953,025	24,581	2103,926	0	200,619	200,619	99,712	0	0	0	0	0	0	0
12:26:40	632,69	2730,577	24,053	24,365	12,902	12,686	9,545	21	953,025	24,581	2104,552	0	200,619	200,619	99,712	0	0	0	0	0	0	0
12:26:40	402,124	2734,598	24,199	24,463	12,916	12,727	9,608	21	953,025	24,581	2105,182	0	200,619	200,619	99,712	0	0	0	0	0	0	0
12:26:40	340,795	2738,006	24,199	24,609	12,935	12,762	9,669	21	953,025	24,581	2105,815	0	200,619	200,619	99,712	0	0	0	0	0	0	0
12:26:40	340,747	2741,414	24,199	24,365	12,954	12,798	9,731	21	953,025	24,581	2106,451	0	200,619	200,619	99,712	0	0	0	0	0	0	0
12:26:40	281,762	2744,231	24,053	24,365	12,978	12,827	9,792	21	953,025	24,581	2107,088	0	200,619	200,619	99,712	0	0	0	0	0	0	0
12:26:40	245,483	2746,686	23,955	24,267	12,997	12,852	9,852	21,2	952,565	24,581	2107,728	0	200,619	200,619	99,712	0	0	0	0	0	0	0
12:26:40	431,03	2750,996	23,955	24,17	13,021	12,896	9,911	21,2	952,565	24,581	2108,371	0	200,619	200,619	99,712	0	0	0	0	0	0	0
12:26:40	337,646	2754,373	23,955	23,877	13,04	12,931	9,97	21,2	952,565	24,581	2109,017	0	200,619	200,619	99,712	0	0	0	0	0	0	0
12:26:40	409,96	2758,473	24,101	24,316	13,055	12,973	10,029	21,2	952,565	24,581	2109,667	0	200,619	200,619	99,712	0	0	0	0	0	0	0
12:26:40	455,517	2763,028	24,297	24,512	13,07	13,02	10,088	21,2	952,565	24,581	2110,32	0	200,619	200,619	99,712	0	0	0	0	0	0	0
12:26:40	203,808	2765,066	24,248	24,463	13,084	13,041	10,146	21,2	952,565	24,581	2110,975	0	200,619	200,619	99,712	0	0	0	0	0	0	0
12:26:40	453,735	2769,603	24,443	24,609	13,098	13,088	10,204	21,2	952,565	24,581	2111,633	0	200,619	200,619	99,712	0	0	0	0	0	0	0
12:26:40	254,858	2772,152	24,443	24,658	13,113	13,114	10,261	21,2	952,565	24,581	2112,294	0	200,619	200,619	99,712	0	0	0	0	0	0	0
12:26:40	417,919	2776,331	24,687	24,853	13,122	13,158	10,317	21,2	952,565	24,581	2112,958	0	200,619	200,619	99,712	0	0	0	0	0	0	0
12:26:40	279,858	2779,13	24,785	25	13,133	13,186	10,374	21,2	952,565	24,581	2113,624	0	200,619	200,619	99,712	0	0	0	0	0	0	0
12:26:40	190,795	2781,037	24,736	24,951	13,146	13,206	10,429	21,2	952,565	24,581	2114,292	0	202,338	202,338	99,719	0	0	0	0	0	0	0
12:26:40	327,758	2784,315	24,883	25	13,156	13,24	10,484	21,2	952,565	24,581	2114,962	0	202,338	202,338	99,719	0	0	0	0	0	0	0
12:26:40	245,141	2786,766	24,883	25,049	13,17	13,265	10,539	21,2	952,565	24,581	2115,634	0	202,338	202,338	99,719	0	0	0	0	0	0	0
12:26:40	213,623	2788,903	24,932	24,951	13,179	13,287	10,593	21,2	952,565	24,581	2116,307	0	202,338	202,338	99,719	0	0	0	0	0	0	0
12:26:40	250,512	2791,408	25,029	25,195	13,188	13,313	10,646	21,2	952,565	24,581	2116,982	0	202,338	202,338	99,719	0	0	0	0	0	0	0
12:26:40	150,463	2792,912	25,078	25,146	13,193	13,328	10,699	21,2	952,565	24,581	2117,658	0	202,338	202,338	99,719	0	0	0	0	0	0	0
12:26:40	186,303	2794,776	25,176	25,244	13,198	13,348	10,751	21,2	952,565	24,581	2118,335	0	202,338	202,338	99,719	0	0	0	0	0	0	0
12:26:40	197,265	2796,748	25,224	25,195	13,207	13,368	10,802	21,2	952,565	24,581	2119,014	0	202,338	202,338	99,719	0	0	0	0	0	0	0
12:26:40	88,403	2797,632	25,224	25,244	13,211	13,377	10,852	21,2	952,565	24,581	2119,692	0	202,338	202,338	99,719	0	0	0	0	0	0	0
12:26:41	233,276	2799,965	25,371	25,391	13,216	13,401	10,902	21,2	952,565	24,581	2120,373	0	202,338	202,338	99,719	0	0	0	0	0	0	0
12:26:41	-10,961	2799,855	25,273	25,342	13,221	13,4	10,951	21,2	952,565	24,581	2121,052	0	202,338	202,338	99,719	0	0	0	0	0	0	0
12:26:41	184,252	2801,698	25,371	25,342	13,226	13,419	11	21,2	952,565	24,581	2121,733	0	202,338	202,338	99,719	0	0	0	0	0	0	0
12:26:41	-119,921	2800,499	25,078	25,146	13,236	13,407	11,047	21,2	952,565	24,581	2122,412	0	202,338	202,338	99,719	0	0	0	0	0	0	0
12:26:41	70,874	2801,207	25,078	25,146	13,24	13,414	11,093	21,2	952,565	24,581	2123,091	0	202,338	202,338	99,719	0	0	0	0	0	0	0
12:26:41	184,228	2803,05	25,176	25,195	13,245	13,433	11,139	21,2	952,565	24,581	2123,771	0	202,338	202,338	99,719	0	0	0	0	0	0	0
12:26:41	0	2803,05	25,176	25,195	13,245	13,433	11,184	21,2	952,565	24,581	2124,45	0	202,338	202,338	99,719	0	0	0	0	0	0	0
12:26:41	0	2803,05	25,176	25,049	13,245	13,433	11,228	21,2	952,565	24,581	2125,129	0	202,338	202,338	99,719	0	0	0	0	0	0	0
12:26:41	49,096	2803,541	25,224	25,195	13,245	13,438	11,272	21,2	952,565	24,581	2125,807	0	202,338	202,338	99,719	0	0	0	0	0	0	0
12:26:41	0	2803,541	25,224	25,146	13,245	13,438	11,314	21,2	952,565	24,581	2126,484	0	202,338	202,338	99,719	0	0	0	0	0	0	0
12:26:41	147,265	2805,013	25,371	25,244	13,245	13,453	11,356	21,2	952,565	24,581	2127,163	0	202,338	202,338	99,719	0	0	0	0	0	0	0
12:26:41	63,208	2805,645	25,42	25,342	13,245	13,46	11,397	21,2	952,565	24,581	2127,842	0	202,338	202,338	99,719	0	0	0	0	0	0	0
12:26:41	37,036	2806,016	25,371	25,342	13,25	13,464	11,438	21,2	952,565	24,581	2128,52	0	202,338	202,338	99,719	0	0	0	0	0	0	0
12:26:41	-98,193	2805,034	25,273	25,244	13,25	13,453	11,477	21,2	952,565	24,581	2129,197	0	202,338	202,338	99,719	0	0	0	0	0	0	0
12:26:41	-82,861	2804,205	25,176	25,146	13,251	13,445	11,516	21,2	952,565	24,581	2129,872	0	202,338	202,338	99,719	0	0	0	0	0	0	0
12:26:41	33,764	2804,543	25,224	25,146	13,25	13,448	11,554	21,2	952,565	24,581	2130,546	0	202,338	202,338	99,719	0	0	0	0	0	0	0
12:26:41	0	2804,543	25,224	25,049	13,25	13,448	11,591	21,2	952,565	24,581	2131,22	0	202,338	202,338	99,719	0	0	0	0	0	0	0
12:26:41	-147,265	2803,07	25,078	25,146	13,25	13,433	11,627	21,2	952,565	24,581	2131,892	0	202,338	202,338	99,719	0	0	0	0	0	0	0
12:26:41	98,168	2804,052	25,176	25,195	13,25	13,443	11,663	21,2	952,565	24,581	2132,564	0	202,338	202,338	99,719	0	0	0	0	0	0	0
12:26:41	-29,296	2803,759	25,176	25,244	13,249	13,44	11,698	21,2	952,565	24,581	2133,235	0	202,338	202,338	99,719	0	0	0	0	0	0	0
12:26:41	-56,811	2803,191	25,176	25,146	13,245	13,434	11,732	21,2	952,565	24,581	2133,905	0	202,338	202,338	99,719	0	0	0	0	0	0	0
12:26:41	0	2803,191	25,176	25,195	13,245	13,434	11,765	21,2	952,565	24,581	2134,575	0	202,338	202,338	99,719	0	0	0	0	0	0	0
12:26:41	-294,433	2800,246	24,883	24,951	13,245	13,404	11,797	21,2	952,565	24,581	2135,24	0	202,338	202,338	99,719	0	0	0	0	0	0	0
12:26:41	0	2800,246	24,883	24,951	13,245	13,404	11,829	21,2	952,565	24,581	2135,905	0	202,338	202,338	99,719	0	0	0	0	0	0	0
12:26:41	34,96	2800,596	24,932	24,853	13,245	13,408	11,86	21,2	952,565	24,581	2136,57	0	202,338	202,338	99,719	0	0	0	0	0	0	0
12:26:41	-70,874	2799,887	24,932	24,951	13,241	13,4	11,89	21,2	952,565	24,581	2137,233	0	202,338	202,338	99,719	0	0	0	0	0	0	0
12:26:41	-15,185	2799,735	24,932	24,951	13,24	13,399	11,919	21,2	952,565	24,581	2137,896	0	202,338	202,338	99,719	0	0	0	0	0	0	0
12:26:41	-49,072	2799,245	24,883	24,951	13,24	13,394	11,948	21,2	952,565	24,581	2138,557	0	202,338	202,338	99,719	0	0	0	0	0	0	0
12:26:41	49,072	2799,735	24,932	24,951	13,24	13,399	11,977	21,2	952,565	24,581	2139,218	0	202,338	202,338	99,719	0	0	0	0	0	0	0
12:26:41	0	2799,735	24,932	25	13,24	13,399	12,005	21,2	952,565	24,581	2139,879	0	202,338	202,338	99,719	0	0	0	0	0	0	0
12:26:41	-147,167	2798,264	24,785	24,853	13,24	13,384	12,032	21,2	952,565	24,581	2140,537	0	202,338	202,338	99,719	0	0	0	0	0	0	0
12:26:41	0	2798,264	24,785	24,805	13,24	13,384	12,058	21,2	952,565	24,581	2141,195	0	202,338	202,338	99,719	0	0	0	0	0	0	0
12:26:41	0	2798,264	24,785	24,805	13,24	13,384	12,084	21,2	952,565	24,581	2141,852	0	202,338	202,338	99,719	0	0	0	0	0	0	0
12:26:41	-70,849	2797,555	24,785	25	13,236	13,376	12,11	21,2	952,565	24,581	2142,508	0	202,338	202,338	99,719	0	0	0	0	0	0	0
12:26:41	245,263	2800,008	25,029	25,049	13,236	13,402	12,135	21,2	952,565	24,581	2143,165	0	202,338	202,338	99,719	0	0	0	0	0	0	0
12:26:41	-245,263	2797,555	24,785	24,951	13,236	13,376	12,159	21,2	952,565	24,581	2143,819	0	202,338	202,338	99,719	0	0	0	0	0	0	0
12:26:41	147,143	2799,027	24,932	25,049	13,236	13,392	12,183	21,2	952,565	24,581	2144,475	0	202,338	202,338	99,719	0	0	0	0	0	0	0
12:26:41	-49,047	2798,536	24,883	24,853	13,236	13,386	12,207	21,2	952,565	24,581	2145,129	0	202,338	202,338	99,719	0	0	0	0	0	0	0
12:26:41	0	2798,536	24,883	25,146	13,236	13,386	12,23	21,2	952,565	24,581	2145,782	0	202,338	202,338	99,719	0	0	0	0	0	0	0
12:26:41	-133,081	2797,205	24,736	24,707	13,237	13,373	12,253	21,2	952,565	24,581	2146,433	0	202,338	202,338	99,719	0	0	0	0	0	0	0
12:26:41	203,93	2799,245	24,883	24,853	13,24	13,394	12,275	21,2	952,565	24,581	2147,086	0	202,338	202,338	99,719	0	0	0	0	0	0	0
12:26:41	-98,095	2798,264	24,785	24,805	13,24	13,384	12,297	21,2	952,565	24,581	2147,737	0	202,338	202,338	99,719	0	0	0	0	0	0	0
12:26:41	98,095	2799,245	24,883	24,805	13,24	13,394	12,318	21,2	952,565	24,581	2148,389	0	202,338	202,338	99,719	0	0	0	0	0	0	0
12:26:41	0	2799,245	24,883	25	13,24	13,394	12,339	21,2	952,565	24,581	2149,04	0	202,338	202,338	99,719	0	0	0	0	0	0	0
12:26:41	147,192	2800,717	25,029	25,049	13,24	13,409	12,36	21,2	952,565	24,581	2149,691	0	202,338	202,338	99,719	0	0	0	0	0	0	0
12:26:41	-131,982	2799,397	24,883	24,853	13,241	13,395	12,381	21,2	952,565	24,581	2150,341	0	202,338	202,338	99,719	0	0	0	0	0	0	0
12:26:41	-147,167	2797,925	24,736	24,658	13,241	13,38	12,4	21,2	952,565	24,581	2150,989	0	202,338	202,338	99,719	0	0	0	0	0	0	0
12:26:41	-49,072	2797,434	24,687	24,463	13,241	13,375	12,419	21,2	952,565	24,581	2151,635	0	202,338	202,338	99,719	0	0	0	0	0	0	0
12:26:41	-603,418	2791,4	24,101	23,682	13,24	13,313	12,437	21,2	952,565	24,581	2152,275	0	202,338	202,338	99,719	0	0	0	0	0	0	0
12:26:41	-633,569	2785,065	23,613	23,096	13,232	13,248	12,453	21,2	952,565	24,581	2152,908	0	202,338	202,338	99,719	0	0	0	0	0	0	0
12:26:41	-934,033	2775,724	22,881	21,972	13,22	13,151	12,466	21,2	952,565	24,581	2153,53	0	202,338	202,338	99,719	0	0	0	0	0	0	0
12:26:41	-741,284	2768,311	22,637	21,435	13,193	13,075	12,478	21,2	952,565	24,581	2154,145	0	202,338	202,338	99,719	0	0	0	0	0	0	0
12:26:41	-848,999	2759,821	22,539	21,045	13,15	12,987	12,488	21,2	952,565	24,581	2154,751	0	202,338	202,338	99,719	0	0	0	0	0	0	0
12:26:41	-843,579	2751,386	22,539	20,801	13,103	12,9	12,496	21,2	952,565	24,581	2155,347	0	202,338	202,338	99,719	0	0	0	0	0	0	0
12:26:41	-652,319	2744,862	22,832	21,24	13,05	12,833	12,503	21,2	952,565	24,581	2155,937	0	202,338	202,338	99,719	0	0	0	0	0	0	0
12:26:41	-852,539	2736,337	22,832	21,045	13,002	12,745	12,508	21,2	952,565	24,581	2156,517	0	202,338	202,338	99,719	0	0	0	0	0	0	0
12:26:41	-1387,768	2722,459	22,295	20,019	12,954	12,602	12,51	21,2	952,565	24,581	2157,083	0	202,338	202,338	99,719	0	0	0	0	0	0	0
12:26:41	-766,235	2714,797	22,295	20,215	12,911	12,523	12,51	21,2	952,565	24,581	2157,641	0	202,338	202,338	99,719	0	0	0	0	0	0	0
12:26:41	-1588,574	2698,911	21,465	19,726	12,868	12,359	12,507	21,2	952,565	24,581	2158,182	0	202,338	202,338	99,719	0	0	0	0	0	0	0
12:26:41	-869,36	2690,218	21,269	19,58	12,83	12,27	12,502	21,2	952,565	24,581	2158,714	0	202,338	202,338	99,719	0	0	0	0	0	0	0
12:26:41	-1526,147	2674,956	20,488	18,701	12,788	12,112	12,495	21,2	952,565	24,581	2159,231	0	202,338	202,338	99,719	0	0	0	0	0	0	0
12:26:41	-942,895	2665,527	20,293	18,652	12,746	12,015	12,485	21,2	952,565	24,581	2159,737	0	202,338	202,338	99,719	0	0	0	0	0	0	0
12:26:41	-569,043	2659,837	20,732	18,652	12,689	11,957	12,475	21,2	952,565	24,581	2160,237	0	202,338	202,338	99,719	0	0	0	0	0	0	0
12:26:41	-751,611	2652,321	20,976	19,043	12,634	11,879	12,463	21,2	952,565	24,581	2160,729	0	202,338	202,338	99,719	0	0	0	0	0	0	0
12:26:41	-1045,288	2641,868	20,976	19,238	12,575	11,771	12,45	21,2	952,565	24,581	2161,21	0	202,338	202,338	99,719	0	0	0	0	0	0	0
12:26:41	-600,854	2635,859	21,318	19,726	12,522	11,709	12,435	21,2	952,565	24,581	2161,685	0	202,338	202,338	99,719	0	0	0	0	0	0	0
12:26:41	-900,39	2626,855	21,269	20,215	12,474	11,617	12,419	21,2	952,565	24,581	2162,15	0	202,338	202,338	99,719	0	0	0	0	0	0	0
12:26:41	-1062,793	2616,227	20,928	19,824	12,433	11,507	12,401	21,2	952,565	24,581	2162,604	0	202,338	202,338	99,719	0	0	0	0	0	0	0
12:26:41	-1249,902	2603,728	20,146	18,945	12,406	11,378	12,381	21,2	952,565	24,581	2163,045	0	202,338	202,338	99,719	0	0	0	0	0	0	0
12:26:41	-1146,826	2592,26	19,512	18,506	12,377	11,26	12,359	21,2	952,565	24,581	2163,474	0	202,338	202,338	99,719	0	0	0	0	0	0	0
12:26:41	-784,936	2584,411	19,121	18,066	12,354	11,179	12,336	21,2	952,565	24,581	2163,895	0	202,338	202,338	99,719	0	0	0	0	0	0	0
12:26:41	-822,314	2576,188	18,779	17,773	12,327	11,094	12,312	21,2	952,565	24,581	2164,307	0	202,338	202,338	99,719	0	0	0	0	0	0	0
12:26:41	-793,31	2568,255	18,535	17,383	12,295	11,012	12,286	21,2	952,565	24,581	2164,711	0	202,338	202,338	99,719	0	0	0	0	0	0	0
12:26:41	-840,454	2559,85	18,34	17,236	12,259	10,926	12,259	21,2	952,565	24,581	2165,106	0	202,338	202,338	99,719	0	0	0	0	0	0	0
12:26:41	-444,58	2555,404	18,633	17,48	12,218	10,88	12,232	21,2	952,565	24,581	2165,497	0	202,338	202,338	99,719	0	0	0	0	0	0	0
12:26:41	-617,236	2549,232	18,681	17,48	12,18	10,816	12,205	21,2	952,565	24,581	2165,88	0	202,338	202,338	99,719	0	0	0	0	0	0	0
12:26:41	-659,448	2542,637	18,681	17,627	12,143	10,748	12,176	21,2	952,565	24,581	2166,257	0	202,338	202,338	99,719	0	0	0	0	0	0	0
12:26:41	-917,7	2533,46	18,34	17,383	12,11	10,654	12,146	21,2	952,565	24,581	2166,625	0	202,338	202,338	99,719	0	0	0	0	0	0	0
12:26:41	-532,739	2528,133	18,388	17,578	12,077	10,599	12,116	21,2	952,565	24,581	2166,986	0	202,338	202,338	99,719	0	0	0	0	0	0	0
12:26:41	-840,405	2519,729	18,047	17,187	12,049	10,512	12,084	21,2	952,565	24,581	2167,339	0	202,338	202,338	99,719	0	0	0	0	0	0	0
12:26:41	-800,683	2511,722	17,656	16,748	12,025	10,43	12,052	21,2	952,565	24,581	2167,684	0	202,338	202,338	99,719	0	0	0	0	0	0	0
12:26:41	-737,89	2504,343	17,412	16,504	11,997	10,354	12,019	21,3	949,705	24,581	2168,02	0	202,338	202,338	99,719	0	0	0	0	0	0	0
12:26:41	-677,954	2497,564	17,217	16,357	11,968	10,284	11,985	21,3	949,705	24,581	2168,35	0	202,338	202,338	99,719	0	0	0	0	0	0	0
12:26:41	-447,07	2493,093	17,363	16,504	11,935	10,238	11,95	21,3	949,705	24,581	2168,675	0	202,338	202,338	99,719	0	0	0	0	0	0	0
12:26:41	-776,586	2485,327	17,168	16,211	11,902	10,158	11,915	21,3	949,705	24,581	2168,991	0	202,338	202,338	99,719	0	0	0	0	0	0	0
12:26:41	-455,419	2480,773	17,217	16,162	11,874	10,111	11,88	21,3	949,705	24,581	2169,303	0	202,338	202,338	99,719	0	0	0	0	0	0	0
12:26:41	-631,176	2474,461	17,168	16,357	11,841	10,045	11,844	21,3	949,705	24,581	2169,608	0	202,338	202,338	99,719	0	0	0	0	0	0	0
12:26:41	-538,745	2469,074	17,217	16,406	11,807	9,99	11,808	21,3	949,705	24,581	2169,907	0	202,338	202,338	99,719	0	0	0	0	0	0	0
12:26:41	-641,308	2462,661	17,07	16,357	11,779	9,924	11,771	21,3	949,705	24,581	2170,2	0	202,338	202,338	99,719	0	0	0	0	0	0	0
12:26:41	-637,89	2456,282	16,924	16,211	11,751	9,858	11,733	21,3	949,705	24,581	2170,486	0	202,338	202,338	99,719	0	0	0	0	0	0	0
12:26:41	-458,935	2451,692	16,875	16,064	11,728	9,811	11,695	21,3	949,705	24,581	2170,767	0	202,338	202,338	99,719	0	0	0	0	0	0	0
12:26:41	-613,427	2445,558	16,679	16,015	11,704	9,748	11,657	21,3	949,705	24,581	2171,042	0	202,787	202,787	99,721	0	0	0	0	0	0	0
12:26:41	-721,875	2438,339	16,435	15,722	11,677	9,673	11,618	21,3	949,705	24,581	2171,309	0	202,787	202,787	99,721	0	0	0	0	0	0	0
12:26:41	-580,224	2432,537	16,338	15,527	11,649	9,613	11,579	21,3	949,705	24,581	2171,571	0	202,787	202,787	99,721	0	0	0	0	0	0	0
12:26:41	-732,128	2425,216	16,093	15,429	11,621	9,538	11,539	21,3	949,705	24,581	2171,824	0	202,787	202,787	99,721	0	0	0	0	0	0	0
12:26:41	-280,078	2422,415	16,338	15,674	11,592	9,509	11,499	21,3	949,705	24,581	2172,075	0	202,787	202,787	99,721	0	0	0	0	0	0	0
12:26:41	-532,128	2417,094	16,386	15,527	11,559	9,454	11,459	21,3	949,705	24,581	2172,32	0	202,787	202,787	99,721	0	0	0	0	0	0	0
12:26:41	-560,18	2411,492	16,435	15,82	11,525	9,396	11,419	21,3	949,705	24,581	2172,559	0	202,787	202,787	99,721	0	0	0	0	0	0	0
12:26:41	-570,336	2405,788	16,435	15,82	11,493	9,338	11,378	21,3	949,705	24,581	2172,792	0	202,787	202,787	99,721	0	0	0	0	0	0	0
12:26:42	-597,387	2399,815	16,338	15,674	11,464	9,276	11,337	21,3	949,705	24,581	2173,019	0	202,787	202,787	99,721	0	0	0	0	0	0	0
12:26:42	-606,103	2393,754	16,191	15,674	11,438	9,213	11,295	21,3	949,705	24,581	2173,24	0	202,787	202,787	99,721	0	0	0	0	0	0	0
12:26:42	-729,711	2386,456	15,849	15,283	11,415	9,138	11,253	21,3	949,705	24,581	2173,453	0	202,787	202,787	99,721	0	0	0	0	0	0	0
12:26:42	-613,964	2380,317	15,605	15,185	11,394	9,075	11,21	21,3	949,705	24,581	2173,66	0	202,787	202,787	99,721	0	0	0	0	0	0	0
12:26:42	-568,164	2374,635	15,41	14,941	11,372	9,016	11,167	21,3	949,705	24,581	2173,861	0	202,787	202,787	99,721	0	0	0	0	0	0	0
12:26:42	-526,733	2369,368	15,215	14,648	11,353	8,962	11,124	21,3	949,705	24,581	2174,057	0	202,787	202,787	99,721	0	0	0	0	0	0	0
12:26:42	-591,235	2363,455	15,068	14,502	11,327	8,901	11,08	21,3	949,705	24,581	2174,246	0	202,787	202,787	99,721	0	0	0	0	0	0	0
12:26:42	-533,447	2358,121	14,97	14,404	11,303	8,846	11,036	21,3	949,705	24,581	2174,43	0	202,787	202,787	99,721	0	0	0	0	0	0	0
12:26:42	-474,536	2353,376	14,97	14,453	11,276	8,797	10,992	21,3	949,705	24,581	2174,609	0	202,787	202,787	99,721	0	0	0	0	0	0	0
12:26:42	-459,106	2348,785	15,068	14,453	11,244	8,75	10,948	21,3	949,705	24,581	2174,783	0	202,787	202,787	99,721	0	0	0	0	0	0	0
12:26:42	-514,062	2343,644	14,97	14,502	11,221	8,697	10,904	21,3	949,705	24,581	2174,952	0	202,787	202,787	99,721	0	0	0	0	0	0	0
12:26:42	-492,187	2338,722	14,873	14,404	11,198	8,646	10,86	21,3	949,705	24,581	2175,116	0	202,787	202,787	99,721	0	0	0	0	0	0	0
12:26:42	-565,966	2333,062	14,629	14,258	11,179	8,588	10,816	21,3	949,705	24,581	2175,273	0	202,787	202,787	99,721	0	0	0	0	0	0	0
12:26:42	-544,14	2327,621	14,384	14,062	11,162	8,532	10,771	21,3	949,705	24,581	2175,426	0	202,787	202,787	99,721	0	0	0	0	0	0	0
12:26:42	-495,336	2322,668	14,14	13,769	11,147	8,481	10,726	21,3	949,705	24,581	2175,573	0	202,787	202,787	99,721	0	0	0	0	0	0	0
12:26:42	-564,16	2317,026	13,896	13,623	11,128	8,422	10,681	21,3	949,705	24,581	2175,714	0	202,787	202,787	99,721	0	0	0	0	0	0	0
12:26:42	-418,139	2312,845	13,799	13,574	11,109	8,379	10,636	21,3	949,705	24,581	2175,852	0	202,787	202,787	99,721	0	0	0	0	0	0	0
12:26:42	-338,403	2309,461	13,799	13,525	11,09	8,344	10,591	21,3	949,705	24,581	2175,985	0	202,787	202,787	99,721	0	0	0	0	0	0	0
12:26:42	-331,835	2306,142	13,896	13,574	11,066	8,31	10,546	21,3	949,705	24,581	2176,116	0	202,787	202,787	99,721	0	0	0	0	0	0	0
12:26:42	-405,151	2302,091	13,896	13,574	11,043	8,268	10,501	21,3	949,705	24,581	2176,241	0	202,787	202,787	99,721	0	0	0	0	0	0	0
12:26:42	-340,38	2298,687	13,896	13,525	11,024	8,233	10,457	21,3	949,705	24,581	2176,364	0	202,787	202,787	99,721	0	0	0	0	0	0	0
12:26:42	-422,412	2294,463	13,799	13,427	11,005	8,19	10,412	21,3	949,705	24,581	2176,482	0	202,787	202,787	99,721	0	0	0	0	0	0	0
12:26:42	-468,627	2289,776	13,652	13,427	10,987	8,142	10,368	21,3	949,705	24,581	2176,595	0	202,787	202,787	99,721	0	0	0	0	0	0	0
12:26:42	-390,82	2285,868	13,506	13,33	10,972	8,101	10,323	21,3	949,705	24,581	2176,704	0	202,787	202,787	99,721	0	0	0	0	0	0	0
12:26:42	-432,666	2281,542	13,31	13,086	10,958	8,057	10,279	21,3	949,705	24,581	2176,809	0	202,787	202,787	99,721	0	0	0	0	0	0	0
12:26:42	-387,402	2277,668	13,164	13,037	10,944	8,017	10,235	21,3	949,705	24,581	2176,91	0	202,787	202,787	99,721	0	0	0	0	0	0	0
12:26:42	-249,829	2275,169	13,164	12,988	10,93	7,991	10,191	21,3	949,705	24,581	2177,009	0	202,787	202,787	99,721	0	0	0	0	0	0	0
12:26:42	-379,931	2271,37	13,115	12,988	10,911	7,952	10,147	21,3	949,705	24,581	2177,103	0	202,787	202,787	99,721	0	0	0	0	0	0	0
12:26:42	-342,065	2267,949	13,017	12,841	10,897	7,917	10,103	21,3	949,705	24,581	2177,194	0	202,787	202,787	99,721	0	0	0	0	0	0	0
12:26:42	-332,69	2264,622	13,017	12,89	10,878	7,882	10,059	21,3	949,705	24,581	2177,281	0	202,787	202,787	99,721	0	0	0	0	0	0	0
12:26:42	-154,174	2263,081	13,115	12,89	10,864	7,866	10,016	21,3	949,705	24,581	2177,367	0	202,787	202,787	99,721	0	0	0	0	0	0	0
12:26:42	-426,123	2258,819	13,017	12,89	10,845	7,822	9,973	21,3	949,705	24,581	2177,448	0	202,787	202,787	99,721	0	0	0	0	0	0	0
12:26:42	-155,322	2257,266	13,115	12,89	10,831	7,806	9,931	21,3	949,705	24,581	2177,528	0	202,787	202,787	99,721	0	0	0	0	0	0	0
12:26:42	-469,824	2252,568	12,968	12,841	10,812	7,758	9,888	21,3	949,705	24,581	2177,603	0	202,787	202,787	99,721	0	0	0	0	0	0	0
12:26:42	-248,706	2250,081	12,968	12,841	10,798	7,732	9,846	21,3	949,705	24,581	2177,676	0	202,787	202,787	99,721	0	0	0	0	0	0	0
12:26:42	-326,098	2246,82	12,968	12,89	10,78	7,699	9,804	21,3	949,705	24,581	2177,745	0	202,787	202,787	99,721	0	0	0	0	0	0	0
12:26:42	-297,021	2243,85	12,92	12,744	10,766	7,668	9,762	21,3	949,705	24,581	2177,811	0	202,787	202,787	99,721	0	0	0	0	0	0	0
12:26:42	-203,735	2241,812	12,968	12,841	10,751	7,647	9,721	21,3	949,705	24,581	2177,875	0	202,787	202,787	99,721	0	0	0	0	0	0	0
12:26:42	-294,702	2238,865	12,92	12,841	10,737	7,617	9,679	21,3	949,705	24,581	2177,935	0	202,787	202,787	99,721	0	0	0	0	0	0	0
12:26:42	-335,18	2235,514	12,822	12,646	10,724	7,582	9,638	21,3	949,705	24,581	2177,993	0	202,787	202,787	99,721	0	0	0	0	0	0	0
12:26:42	-389,721	2231,616	12,675	12,549	10,709	7,542	9,597	21,3	949,705	24,581	2178,046	0	202,787	202,787	99,721	0	0	0	0	0	0	0
12:26:42	-307,983	2228,536	12,529	12,451	10,7	7,51	9,556	21,3	949,705	24,581	2178,097	0	202,787	202,787	99,721	0	0	0	0	0	0	0
12:26:42	-248,437	2226,052	12,529	12,353	10,685	7,485	9,516	21,3	949,705	24,581	2178,144	0	202,787	202,787	99,721	0	0	0	0	0	0	0
12:26:42	-290,258	2223,15	12,48	12,256	10,672	7,455	9,475	21,3	949,705	24,581	2178,19	0	202,787	202,787	99,721	0	0	0	0	0	0	0
12:26:42	-254,907	2220,6	12,48	12,256	10,657	7,428	9,435	21,3	949,705	24,581	2178,232	0	202,787	202,787	99,721	0	0	0	0	0	0	0
12:26:42	-229,296	2218,307	12,48	12,256	10,644	7,405	9,395	21,3	949,705	24,581	2178,272	0	202,787	202,787	99,721	0	0	0	0	0	0	0
12:26:42	-295,507	2215,352	12,431	12,109	10,63	7,374	9,356	21,3	949,705	24,581	2178,309	0	202,787	202,787	99,721	0	0	0	0	0	0	0
12:26:42	-246,264	2212,89	12,431	12,109	10,616	7,349	9,316	21,3	949,705	24,581	2178,344	0	202,787	202,787	99,721	0	0	0	0	0	0	0
12:26:42	-245,361	2210,436	12,431	12,109	10,602	7,324	9,277	21,3	949,705	24,581	2178,376	0	202,787	202,787	99,721	0	0	0	0	0	0	0
12:26:42	-228,125	2208,155	12,431	12,109	10,589	7,3	9,238	21,3	949,705	24,581	2178,406	0	202,787	202,787	99,721	0	0	0	0	0	0	0
12:26:42	-377,368	2204,381	12,285	12,06	10,576	7,261	9,2	21,3	949,705	24,581	2178,432	0	202,787	202,787	99,721	0	0	0	0	0	0	0
12:26:42	-258,325	2201,798	12,187	11,963	10,566	7,235	9,161	21,3	949,705	24,581	2178,455	0	202,787	202,787	99,721	0	0	0	0	0	0	0
12:26:42	-266,259	2199,135	12,138	11,914	10,554	7,207	9,123	21,3	949,705	24,581	2178,476	0	202,787	202,787	99,721	0	0	0	0	0	0	0
12:26:42	-271,118	2196,424	12,041	11,914	10,543	7,179	9,085	21,3	949,705	24,581	2178,494	0	202,787	202,787	99,721	0	0	0	0	0	0	0
12:26:42	-247,387	2193,95	12,041	11,914	10,529	7,154	9,047	21,3	949,705	24,581	2178,509	0	202,787	202,787	99,721	0	0	0	0	0	0	0
12:26:42	-194,726	2192,003	12,041	11,816	10,518	7,134	9,009	21,3	949,705	24,581	2178,523	0	202,787	202,787	99,721	0	0	0	0	0	0	0
12:26:42	-227,978	2189,723	12,041	11,914	10,505	7,11	8,972	21,3	949,705	24,581	2178,534	0	202,787	202,787	99,721	0	0	0	0	0	0	0
12:26:42	-244,018	2187,283	12,041	11,816	10,492	7,085	8,935	21,3	949,705	24,581	2178,543	0	202,787	202,787	99,721	0	0	0	0	0	0	0
12:26:42	-242,163	2184,861	12,041	11,963	10,478	7,06	8,898	21,3	949,705	24,581	2178,549	0	202,787	202,787	99,721	0	0	0	0	0	0	0
12:26:42	-224,633	2182,615	12,041	11,914	10,465	7,037	8,862	21,3	949,705	24,581	2178,553	0	202,787	202,787	99,721	0	0	0	0	0	0	0
12:26:42	-241,064	2180,204	12,041	11,914	10,451	7,012	8,825	21,3	949,705	24,581	2178,555	0	202,787	202,787	99,721	0	0	0	0	0	0	0
12:26:42	-204,785	2178,157	11,992	11,816	10,442	6,991	8,79	21,3	949,705	24,581	2178,157	0	202,787	202,787	99,721	0	0	0	0	0	0	0
12:26:42	-222,045	2175,936	11,943	11,718	10,432	6,968	8,754	21,3	949,705	24,581	2175,936	0	202,787	202,787	99,721	0	0	0	0	0	0	0
12:26:42	-252,49	2173,411	11,845	11,718	10,423	6,942	8,718	21,3	949,705	24,581	2173,411	0	202,787	202,787	99,721	0	0	0	0	0	0	0
12:26:42	-340,722	2170,004	11,65	11,621	10,414	6,907	8,683	21,3	949,705	24,581	2170,004	0	202,787	202,787	99,721	0	0	0	0	0	0	0
12:26:42	-276,464	2167,239	11,504	11,523	10,406	6,878	8,647	21,3	949,705	24,581	2167,239	0	202,787	202,787	99,721	0	0	0	0	0	0	0
12:26:42	-164,843	2165,591	11,455	11,425	10,399	6,861	8,612	21,3	949,705	24,581	2165,591	0	202,787	202,787	99,721	0	0	0	0	0	0	0
12:26:42	-205,834	2163,533	11,406	11,377	10,39	6,84	8,578	21,3	949,705	24,581	2163,533	0	202,787	202,787	99,721	0	0	0	0	0	0	0
12:26:42	-133,862	2162,194	11,455	11,377	10,38	6,826	8,543	21,3	949,705	24,581	2162,194	0	202,787	202,787	99,721	0	0	0	0	0	0	0
12:26:42	-175,976	2160,434	11,504	11,425	10,368	6,808	8,509	21,3	949,705	24,581	2160,434	0	202,787	202,787	99,721	0	0	0	0	0	0	0
12:26:42	-176,269	2158,672	11,504	11,425	10,358	6,79	8,476	21,3	949,705	24,581	2158,672	0	202,787	202,787	99,721	0	0	0	0	0	0	0
12:26:42	-204,101	2156,63	11,504	11,279	10,346	6,769	8,442	21,3	949,705	24,581	2156,63	0	202,787	202,787	99,721	0	0	0	0	0	0	0
12:26:42	-179,443	2154,836	11,504	11,279	10,336	6,75	8,409	21,3	949,705	24,581	2154,836	0	202,787	202,787	99,721	0	0	0	0	0	0	0
12:26:42	-161,328	2153,223	11,504	11,377	10,327	6,734	8,376	21,3	949,705	24,581	2153,223	0	202,787	202,787	99,721	0	0	0	0	0	0	0
12:26:42	-188,793	2151,335	11,406	11,23	10,321	6,714	8,343	21,3	949,705	24,581	2151,335	0	202,787	202,787	99,721	0	0	0	0	0	0	0
12:26:42	-308,178	2148,253	11,162	11,084	10,317	6,683	8,311	21,3	949,705	24,581	2148,253	0	202,787	202,787	99,721	0	0	0	0	0	0	0
12:26:42	-126,123	2146,992	11,113	10,937	10,312	6,67	8,279	21,3	949,705	24,581	2146,992	0	202,787	202,787	99,721	0	0	0	0	0	0	0
12:26:42	-128,857	2145,703	11,113	10,888	10,305	6,656	8,247	21,3	949,705	24,581	2145,703	0	202,787	202,787	99,721	0	0	0	0	0	0	0
12:26:42	-187,768	2143,826	11,015	10,937	10,299	6,637	8,215	21,3	949,705	24,581	2143,826	0	202,787	202,787	99,721	0	0	0	0	0	0	0
12:26:42	-193,676	2141,889	10,966	10,888	10,291	6,617	8,184	21,3	949,705	24,581	2141,889	0	202,787	202,787	99,721	0	0	0	0	0	0	0
12:26:42	-163,305	2140,256	10,966	10,937	10,281	6,6	8,153	21,3	949,705	24,581	2140,256	0	202,787	202,787	99,721	0	0	0	0	0	0	0
12:26:42	-148,217	2138,774	10,966	11,035	10,273	6,585	8,122	21,3	949,705	24,581	2138,774	0	202,787	202,787	99,721	0	0	0	0	0	0	0
12:26:42	-82,763	2137,946	10,966	10,937	10,268	6,576	8,092	21,1	953,025	24,581	2137,946	0	202,787	202,787	99,721	0	0	0	0	0	0	0
12:26:42	-161,059	2136,335	10,966	11,035	10,26	6,56	8,062	21,1	953,025	24,581	2136,335	0	202,787	202,787	99,721	0	0	0	0	0	0	0
12:26:42	-181,787	2134,517	10,918	10,888	10,252	6,541	8,032	21,1	953,025	24,581	2134,517	0	202,787	202,787	99,721	0	0	0	0	0	0	0
12:26:42	-98,73	2133,53	10,918	10,888	10,246	6,531	8,003	21,1	953,025	24,581	2133,53	0	202,787	202,787	99,721	0	0	0	0	0	0	0
12:26:42	-174,536	2131,785	10,82	10,888	10,242	6,513	7,973	21,1	953,025	24,581	2131,785	0	202,787	202,787	99,721	0	0	0	0	0	0	0
12:26:42	-129,101	2130,494	10,771	10,84	10,237	6,499	7,944	21,1	953,025	24,581	2130,494	0	202,787	202,787	99,721	0	0	0	0	0	0	0
12:26:42	-38,598	2130,108	10,82	10,84	10,232	6,495	7,916	21,1	953,025	24,581	2130,108	0	202,787	202,787	99,721	0	0	0	0	0	0	0
12:26:42	-186,987	2128,238	10,771	10,742	10,224	6,476	7,888	21,1	953,025	24,581	2128,238	0	202,787	202,787	99,721	0	0	0	0	0	0	0
12:26:42	-70,922	2127,529	10,771	10,742	10,22	6,469	7,86	21,1	953,025	24,581	2127,529	0	202,787	202,787	99,721	0	0	0	0	0	0	0
12:26:42	-118,676	2126,342	10,673	10,742	10,218	6,457	7,832	21,1	953,025	24,581	2126,342	0	202,787	202,787	99,721	0	0	0	0	0	0	0
12:26:42	-84,814	2125,494	10,673	10,595	10,213	6,448	7,805	21,1	953,025	24,581	2125,494	0	201,679	201,679	99,716	0	0	0	0	0	0	0
12:26:42	-117,285	2124,321	10,625	10,595	10,209	6,436	7,778	21,1	953,025	24,581	2124,321	0	201,679	201,679	99,716	0	0	0	0	0	0	0
12:26:42	-163,671	2122,684	10,527	10,595	10,205	6,419	7,752	21,1	953,025	24,581	2122,684	0	201,679	201,679	99,716	0	0	0	0	0	0	0
12:26:42	-74,023	2121,944	10,527	10,547	10,201	6,411	7,726	21,1	953,025	24,581	2121,944	0	201,679	201,679	99,716	0	0	0	0	0	0	0
12:26:42	-84,814	2121,096	10,527	10,547	10,196	6,403	7,7	21,1	953,025	24,581	2121,096	0	201,679	201,679	99,716	0	0	0	0	0	0	0
12:26:42	-74,072	2120,355	10,527	10,547	10,192	6,395	7,674	21,1	953,025	24,581	2120,355	0	201,679	201,679	99,716	0	0	0	0	0	0	0
12:26:42	-58,325	2119,772	10,478	10,498	10,191	6,389	7,649	21,1	953,025	24,581	2119,772	0	201,679	201,679	99,716	0	0	0	0	0	0	0
12:26:42	-74,047	2119,031	10,478	10,498	10,187	6,381	7,624	21,1	953,025	24,581	2119,031	0	201,679	201,679	99,716	0	0	0	0	0	0	0
12:26:43	-85,864	2118,173	10,478	10,547	10,182	6,372	7,599	21,1	953,025	24,581	2118,173	0	201,679	201,679	99,716	0	0	0	0	0	0	0
12:26:43	-41,601	2117,757	10,527	10,595	10,177	6,368	7,575	21,1	953,025	24,581	2117,757	0	201,679	201,679	99,716	0	0	0	0	0	0	0
12:26:43	-76,342	2116,993	10,527	10,547	10,173	6,36	7,551	21,1	953,025	24,581	2116,993	0	201,679	201,679	99,716	0	0	0	0	0	0	0
12:26:43	-76,171	2116,232	10,527	10,547	10,169	6,352	7,528	21,1	953,025	24,581	2116,232	0	201,679	201,679	99,716	0	0	0	0	0	0	0
12:26:43	-10,742	2116,124	10,527	10,547	10,168	6,351	7,505	21,1	953,025	24,581	2116,124	0	201,679	201,679	99,716	0	0	0	0	0	0	0
12:26:43	-166,699	2114,457	10,429	10,498	10,164	6,334	7,482	21,1	953,025	24,581	2114,457	0	201,679	201,679	99,716	0	0	0	0	0	0	0
12:26:43	-77,416	2113,683	10,429	10,4	10,159	6,326	7,459	21,1	953,025	24,581	2113,683	0	201,679	201,679	99,716	0	0	0	0	0	0	0
12:26:43	33,496	2114,018	10,478	10,4	10,159	6,33	7,437	21,1	953,025	24,581	2113,683	0	201,679	201,679	99,716	0	0	0	0	0	0	0
12:26:43	-200,146	2112,016	10,332	10,4	10,155	6,309	7,415	21,1	953,025	24,581	2112,016	0	201,679	201,679	99,716	0	0	0	0	0	0	0
12:26:43	78,686	2112,803	10,429	10,4	10,154	6,317	7,393	21,1	953,025	24,581	2112,017	0	201,679	201,679	99,716	0	0	0	0	0	0	0
12:26:43	-88,11	2111,922	10,429	10,351	10,149	6,308	7,372	21,1	953,025	24,581	2111,922	0	201,679	201,679	99,716	0	0	0	0	0	0	0
12:26:43	-77,197	2111,15	10,429	10,302	10,145	6,3	7,351	21,1	953,025	24,581	2111,15	0	201,679	201,679	99,716	0	0	0	0	0	0	0
12:26:43	-10,766	2111,043	10,429	10,302	10,144	6,299	7,331	21,1	953,025	24,581	2111,043	0	201,679	201,679	99,716	0	0	0	0	0	0	0
12:26:43	-158,203	2109,461	10,332	10,302	10,14	6,283	7,31	21,1	953,025	24,581	2109,461	0	201,679	201,679	99,716	0	0	0	0	0	0	0
12:26:43	78,686	2110,247	10,429	10,205	10,14	6,291	7,29	21,1	953,025	24,581	2109,461	0	201,679	201,679	99,716	0	0	0	0	0	0	0
12:26:43	-168,92	2108,558	10,332	10,302	10,135	6,273	7,27	21,1	953,025	24,581	2108,558	0	201,679	201,679	99,716	0	0	0	0	0	0	0
12:26:43	-10,717	2108,451	10,332	10,302	10,135	6,272	7,25	21,1	953,025	24,581	2108,451	0	201,679	201,679	99,716	0	0	0	0	0	0	0
12:26:43	-78,295	2107,668	10,332	10,302	10,13	6,264	7,231	21,1	953,025	24,581	2107,668	0	201,679	201,679	99,716	0	0	0	0	0	0	0
12:26:43	-78,417	2106,884	10,332	10,205	10,126	6,256	7,212	21,1	953,025	24,581	2106,884	0	201,679	201,679	99,716	0	0	0	0	0	0	0
12:26:43	80,786	2107,692	10,429	10,302	10,125	6,264	7,193	21,1	953,025	24,581	2106,885	0	201,679	201,679	99,716	0	0	0	0	0	0	0
12:26:43	-159,057	2106,101	10,332	10,4	10,121	6,248	7,175	21,1	953,025	24,581	2106,101	0	201,679	201,679	99,716	0	0	0	0	0	0	0
12:26:43	-79,492	2105,306	10,332	10,4	10,117	6,24	7,157	21,1	953,025	24,581	2105,306	0	201,679	201,679	99,716	0	0	0	0	0	0	0
12:26:43	9,887	2105,405	10,429	10,4	10,112	6,241	7,139	21,1	953,025	24,581	2105,306	0	201,679	201,679	99,716	0	0	0	0	0	0	0
12:26:43	0	2105,405	10,429	10,4	10,112	6,241	7,121	21,1	953,025	24,581	2105,306	0	201,679	201,679	99,716	0	0	0	0	0	0	0
12:26:43	-135,668	2104,048	10,283	10,351	10,112	6,227	7,103	21,1	953,025	24,581	2104,048	0	201,679	201,679	99,716	0	0	0	0	0	0	0
12:26:43	-9,692	2103,952	10,283	10,302	10,112	6,226	7,086	21,1	953,025	24,581	2103,952	0	201,679	201,679	99,716	0	0	0	0	0	0	0
12:26:43	-161,254	2102,339	10,185	10,205	10,108	6,209	7,069	21,1	953,025	24,581	2102,339	0	201,679	201,679	99,716	0	0	0	0	0	0	0
12:26:43	126,098	2103,6	10,332	10,351	10,107	6,222	7,052	21,1	953,025	24,581	2102,34	0	201,679	201,679	99,716	0	0	0	0	0	0	0
12:26:43	-70,849	2102,891	10,332	10,351	10,103	6,215	7,036	21,1	953,025	24,581	2102,341	0	201,679	201,679	99,716	0	0	0	0	0	0	0
12:26:43	-54,931	2102,342	10,283	10,351	10,102	6,209	7,02	21,1	953,025	24,581	2102,341	0	201,679	201,679	99,716	0	0	0	0	0	0	0
12:26:43	-81,591	2101,526	10,283	10,302	10,098	6,201	7,004	21,1	953,025	24,581	2101,526	0	201,679	201,679	99,716	0	0	0	0	0	0	0
12:26:43	-35,351	2101,173	10,332	10,351	10,093	6,197	6,988	21,1	953,025	24,581	2101,173	0	201,679	201,679	99,716	0	0	0	0	0	0	0
12:26:43	-9,667	2101,076	10,332	10,302	10,093	6,196	6,972	21,1	953,025	24,581	2101,076	0	201,679	201,679	99,716	0	0	0	0	0	0	0
12:26:43	-72,973	2100,346	10,332	10,302	10,089	6,189	6,957	21,1	953,025	24,581	2100,346	0	201,679	201,679	99,716	0	0	0	0	0	0	0
12:26:43	0	2100,346	10,332	10,302	10,089	6,189	6,942	21,1	953,025	24,581	2100,346	0	201,679	201,679	99,716	0	0	0	0	0	0	0
12:26:43	-135,571	2098,991	10,185	10,156	10,089	6,175	6,927	21,1	953,025	24,581	2098,991	0	201,679	201,679	99,716	0	0	0	0	0	0	0
12:26:43	-8,642	2098,904	10,185	10,156	10,088	6,174	6,912	21,1	953,025	24,581	2098,904	0	201,679	201,679	99,716	0	0	0	0	0	0	0
12:26:43	17,382	2099,078	10,283	10,302	10,084	6,176	6,898	21,1	953,025	24,581	2098,904	0	201,679	201,679	99,716	0	0	0	0	0	0	0
12:26:43	-8,618	2098,992	10,283	10,205	10,083	6,175	6,884	21,1	953,025	24,581	2098,904	0	201,679	201,679	99,716	0	0	0	0	0	0	0
12:26:43	-74,023	2098,252	10,283	10,205	10,079	6,167	6,87	21,1	953,025	24,581	2098,252	0	201,679	201,679	99,716	0	0	0	0	0	0	0
12:26:43	-9,667	2098,155	10,283	10,302	10,079	6,166	6,856	21,1	953,025	24,581	2098,155	0	201,679	201,679	99,716	0	0	0	0	0	0	0
12:26:43	-173,022	2096,425	10,185	10,205	10,074	6,148	6,842	21,1	953,025	24,581	2096,425	0	201,679	201,679	99,716	0	0	0	0	0	0	0
12:26:43	0	2096,425	10,185	10,205	10,074	6,148	6,828	21,1	953,025	24,581	2096,425	0	201,679	201,679	99,716	0	0	0	0	0	0	0
12:26:43	-45,19	2095,973	10,136	10,058	10,074	6,144	6,815	21,1	953,025	24,581	2095,973	0	201,679	201,679	99,716	0	0	0	0	0	0	0
12:26:43	-74,023	2095,232	10,136	10,058	10,07	6,136	6,801	21,1	953,025	24,581	2095,232	0	201,679	201,679	99,716	0	0	0	0	0	0	0
12:26:43	0	2095,232	10,136	10,156	10,07	6,136	6,788	21,1	953,025	24,581	2095,232	0	201,679	201,679	99,716	0	0	0	0	0	0	0
12:26:43	-8,593	2095,147	10,136	10,058	10,069	6,135	6,776	21,1	953,025	24,581	2095,147	0	201,679	201,679	99,716	0	0	0	0	0	0	0
12:26:43	-90,332	2094,243	10,039	10,009	10,069	6,126	6,763	21,1	953,025	24,581	2094,243	0	201,679	201,679	99,716	0	0	0	0	0	0	0
12:26:43	0	2094,243	10,039	10,009	10,069	6,126	6,75	21,1	953,025	24,581	2094,243	0	201,679	201,679	99,716	0	0	0	0	0	0	0
12:26:43	7,836	2094,322	10,136	10,156	10,065	6,127	6,738	21,1	953,025	24,581	2094,243	0	201,679	201,679	99,716	0	0	0	0	0	0	0
12:26:43	-75,244	2093,569	10,136	10,156	10,06	6,119	6,726	21,1	953,025	24,581	2093,569	0	201,679	201,679	99,716	0	0	0	0	0	0	0
12:26:43	-7,373	2093,495	10,136	10,058	10,06	6,118	6,714	21,1	953,025	24,581	2093,495	0	201,679	201,679	99,716	0	0	0	0	0	0	0
12:26:43	-90,307	2092,592	10,039	10,058	10,06	6,109	6,702	21,1	953,025	24,581	2092,592	0	201,679	201,679	99,716	0	0	0	0	0	0	0
12:26:43	12,89	2092,721	10,136	10,156	10,055	6,11	6,691	21,1	953,025	24,581	2092,592	0	201,679	201,679	99,716	0	0	0	0	0	0	0
12:26:43	-90,307	2091,818	10,039	10,058	10,055	6,101	6,679	21,1	953,025	24,581	2091,818	0	201,679	201,679	99,716	0	0	0	0	0	0	0
12:26:43	-90,258	2090,916	9,941	9,863	10,055	6,091	6,668	21,1	953,025	24,581	2090,916	0	201,679	201,679	99,716	0	0	0	0	0	0	0
12:26:43	37,573	2091,291	9,99	10,009	10,055	6,095	6,656	21,1	953,025	24,581	2090,916	0	201,679	201,679	99,716	0	0	0	0	0	0	0
[truncated: 5,443 more rows]
