# Supplementary material for: Testing of pandemic ventilators under early and agile development
Source: Front Med Technol. 2022 Aug 16;4:899328. doi: 10.3389/fmedt.2022.899328 (PMC9424737; doi:10.3389/fmedt.2022.899328)
Supplement: Supplementary file 3 [file Data_Sheet_2.ZIP › Accuracy of Controls Systems/01_Data Storage/01_Raw Measurement Data/Hamilton T1/Hamilton T1_v1/part_2_test_08.csv]

Time	Flow	Lung tidal volume	p alveole	Airway pressure	Bellows position	Intrapleural pressure	Cardial pressure	Fraction of O2 inspir	Ambient pressure	Temperature Celsius	FRC actual	Shunt fraction	Partial pressure O2 air chamber	Partial pressure O2 effectiv	Oxygen sat pulm. capillaries	NA	NA	NA	NA	NA	NA	NA
12:29:02	-8,435	1858,163	9,99	9,863	8,729	3,692	3,797	21	953,025	24,581	1856,143	0	200,922	200,922	99,713	0	0	0	0	0	0	0
12:29:02	0	1858,163	9,99	9,814	8,729	3,692	3,795	21	953,025	24,581	1856,145	0	200,922	200,922	99,713	0	0	0	0	0	0	0
12:29:02	0	1858,163	9,99	9,961	8,729	3,692	3,793	21	953,025	24,581	1856,147	0	200,922	200,922	99,713	0	0	0	0	0	0	0
12:29:02	-30,224	1857,86	10,039	9,961	8,725	3,689	3,791	21	953,025	24,581	1856,149	0	200,922	200,922	99,713	0	0	0	0	0	0	0
12:29:02	30,224	1858,163	9,99	9,863	8,729	3,692	3,789	21	953,025	24,581	1856,151	0	200,922	200,922	99,713	0	0	0	0	0	0	0
12:29:02	0	1858,163	9,99	9,863	8,729	3,692	3,787	21	953,025	24,581	1856,153	0	200,922	200,922	99,713	0	0	0	0	0	0	0
12:29:02	0	1858,163	9,99	9,961	8,729	3,692	3,785	21	953,025	24,581	1856,155	0	200,922	200,922	99,713	0	0	0	0	0	0	0
12:29:02	0	1858,163	9,99	9,863	8,729	3,692	3,783	21	953,025	24,581	1856,157	0	200,922	200,922	99,713	0	0	0	0	0	0	0
12:29:02	-74,182	1857,421	9,99	9,814	8,725	3,684	3,781	21	953,025	24,581	1856,158	0	200,922	200,922	99,713	0	0	0	0	0	0	0
12:29:02	0	1857,421	9,99	9,961	8,725	3,684	3,78	21	953,025	24,581	1856,159	0	200,922	200,922	99,713	0	0	0	0	0	0	0
12:29:02	-43,945	1856,981	9,941	9,961	8,725	3,68	3,778	21	953,025	24,581	1856,16	0	200,922	200,922	99,713	0	0	0	0	0	0	0
12:29:02	0	1856,981	9,941	9,814	8,725	3,68	3,776	21	953,025	24,581	1856,161	0	200,922	200,922	99,713	0	0	0	0	0	0	0
12:29:02	-87,902	1856,102	9,843	9,814	8,725	3,671	3,774	21	953,025	24,581	1856,102	0	200,922	200,922	99,713	0	0	0	0	0	0	0
12:29:02	87,902	1856,981	9,941	9,814	8,725	3,68	3,772	21	953,025	24,581	1856,103	0	200,922	200,922	99,713	0	0	0	0	0	0	0
12:29:02	-87,902	1856,102	9,843	9,814	8,725	3,671	3,77	21	953,025	24,581	1856,102	0	200,922	200,922	99,713	0	0	0	0	0	0	0
12:29:02	87,902	1856,981	9,941	9,961	8,725	3,68	3,768	21	953,025	24,581	1856,103	0	200,922	200,922	99,713	0	0	0	0	0	0	0
12:29:02	-8,447	1856,897	9,941	9,863	8,724	3,679	3,766	21	953,025	24,581	1856,104	0	200,922	200,922	99,713	0	0	0	0	0	0	0
12:29:02	8,447	1856,981	9,941	9,863	8,725	3,68	3,765	21	953,025	24,581	1856,105	0	200,922	200,922	99,713	0	0	0	0	0	0	0
12:29:02	0	1856,981	9,941	9,863	8,725	3,68	3,763	21	953,025	24,581	1856,106	0	200,922	200,922	99,713	0	0	0	0	0	0	0
12:29:02	43,945	1857,421	9,99	10,009	8,725	3,684	3,761	21	953,025	24,581	1856,107	0	200,922	200,922	99,713	0	0	0	0	0	0	0
12:29:02	-43,945	1856,981	9,941	9,863	8,725	3,68	3,76	21	953,025	24,581	1856,108	0	200,922	200,922	99,713	0	0	0	0	0	0	0
12:29:02	-87,902	1856,102	9,843	9,814	8,725	3,671	3,758	21	953,025	24,581	1856,102	0	200,922	200,922	99,713	0	0	0	0	0	0	0
12:29:02	87,902	1856,981	9,941	9,961	8,725	3,68	3,756	21	953,025	24,581	1856,103	0	200,922	200,922	99,713	0	0	0	0	0	0	0
12:29:02	43,945	1857,421	9,99	9,961	8,725	3,684	3,755	21	953,025	24,581	1856,104	0	200,922	200,922	99,713	0	0	0	0	0	0	0
12:29:02	-43,945	1856,981	9,941	9,961	8,725	3,68	3,754	21	953,025	24,581	1856,105	0	200,922	200,922	99,713	0	0	0	0	0	0	0
12:29:02	35,51	1857,336	9,99	9,961	8,724	3,683	3,752	21	953,025	24,581	1856,107	0	200,922	200,922	99,713	0	0	0	0	0	0	0
12:29:02	8,435	1857,421	9,99	9,961	8,725	3,684	3,751	21	953,025	24,581	1856,108	0	200,922	200,922	99,713	0	0	0	0	0	0	0
12:29:02	43,957	1857,86	10,039	10,058	8,725	3,689	3,75	21	953,025	24,581	1856,11	0	200,922	200,922	99,713	0	0	0	0	0	0	0
12:29:02	-43,957	1857,421	9,99	9,961	8,725	3,684	3,748	21	953,025	24,581	1856,111	0	200,922	200,922	99,713	0	0	0	0	0	0	0
12:29:02	43,957	1857,86	10,039	10,058	8,725	3,689	3,747	21	953,025	24,581	1856,113	0	200,922	200,922	99,713	0	0	0	0	0	0	0
12:29:02	-43,957	1857,421	9,99	10,058	8,725	3,684	3,746	21	953,025	24,581	1856,114	0	200,922	200,922	99,713	0	0	0	0	0	0	0
12:29:02	0	1857,421	9,99	10,009	8,725	3,684	3,745	21	953,025	24,581	1856,115	0	200,922	200,922	99,713	0	0	0	0	0	0	0
12:29:02	0	1857,421	9,99	10,009	8,725	3,684	3,744	21	953,025	24,581	1856,116	0	200,922	200,922	99,713	0	0	0	0	0	0	0
12:29:02	-43,945	1856,981	9,941	9,961	8,725	3,68	3,742	21	953,025	24,581	1856,117	0	200,922	200,922	99,713	0	0	0	0	0	0	0
12:29:02	0	1856,981	9,941	9,961	8,725	3,68	3,741	21	953,025	24,581	1856,118	0	200,922	200,922	99,713	0	0	0	0	0	0	0
12:29:02	0	1856,981	9,941	9,863	8,725	3,68	3,74	21	953,025	24,581	1856,119	0	200,922	200,922	99,713	0	0	0	0	0	0	0
12:29:02	0	1856,981	9,941	9,961	8,725	3,68	3,739	21	953,025	24,581	1856,12	0	200,922	200,922	99,713	0	0	0	0	0	0	0
12:29:02	43,945	1857,421	9,99	9,863	8,725	3,684	3,738	21	953,025	24,581	1856,121	0	200,922	200,922	99,713	0	0	0	0	0	0	0
12:29:02	-43,945	1856,981	9,941	9,863	8,725	3,68	3,737	21	953,025	24,581	1856,122	0	200,922	200,922	99,713	0	0	0	0	0	0	0
12:29:02	43,945	1857,421	9,99	10,009	8,725	3,684	3,735	21	953,025	24,581	1856,123	0	200,922	200,922	99,713	0	0	0	0	0	0	0
12:29:02	0	1857,421	9,99	10,009	8,725	3,684	3,734	21	953,025	24,581	1856,125	0	200,922	200,922	99,713	0	0	0	0	0	0	0
12:29:02	-43,945	1856,981	9,941	9,961	8,725	3,68	3,733	21	953,025	24,581	1856,125	0	200,922	200,922	99,713	0	0	0	0	0	0	0
12:29:02	0	1856,981	9,941	9,814	8,725	3,68	3,732	21	953,025	24,581	1856,126	0	200,922	200,922	99,713	0	0	0	0	0	0	0
12:29:02	43,945	1857,421	9,99	10,009	8,725	3,684	3,731	21	953,025	24,581	1856,128	0	200,922	200,922	99,713	0	0	0	0	0	0	0
12:29:02	43,957	1857,86	10,039	10,058	8,725	3,689	3,731	21	953,025	24,581	1856,129	0	200,922	200,922	99,713	0	0	0	0	0	0	0
12:29:02	0	1857,86	10,039	10,058	8,725	3,689	3,73	21	953,025	24,581	1856,131	0	200,922	200,922	99,713	0	0	0	0	0	0	0
12:29:02	-43,957	1857,421	9,99	9,961	8,725	3,684	3,729	21	953,025	24,581	1856,132	0	200,922	200,922	99,713	0	0	0	0	0	0	0
12:29:02	0	1857,421	9,99	9,961	8,725	3,684	3,728	21	953,025	24,581	1856,133	0	200,922	200,922	99,713	0	0	0	0	0	0	0
12:29:02	0	1857,421	9,99	10,009	8,725	3,684	3,727	21	953,025	24,581	1856,135	0	200,922	200,922	99,713	0	0	0	0	0	0	0
12:29:02	0	1857,421	9,99	10,009	8,725	3,684	3,726	21	953,025	24,581	1856,136	0	200,922	200,922	99,713	0	0	0	0	0	0	0
12:29:02	30,224	1857,723	9,941	9,863	8,729	3,687	3,726	21	952,565	24,581	1856,138	0	200,922	200,922	99,713	0	0	0	0	0	0	0
12:29:02	44,885	1858,172	9,99	9,863	8,729	3,692	3,725	21	952,565	24,581	1856,139	0	200,922	200,922	99,713	0	0	0	0	0	0	0
12:29:02	-30,212	1857,87	10,039	10,058	8,725	3,689	3,724	21	952,565	24,581	1856,141	0	200,922	200,922	99,713	0	0	0	0	0	0	0
12:29:02	-43,969	1857,43	9,99	9,961	8,725	3,684	3,723	21	952,565	24,581	1856,142	0	200,922	200,922	99,713	0	0	0	0	0	0	0
12:29:02	74,182	1858,172	9,99	10,009	8,729	3,692	3,723	21	952,565	24,581	1856,144	0	200,922	200,922	99,713	0	0	0	0	0	0	0
12:29:02	-43,957	1857,732	9,941	9,863	8,729	3,687	3,722	21	952,565	24,581	1856,146	0	200,922	200,922	99,713	0	0	0	0	0	0	0
12:29:02	-30,224	1857,43	9,99	9,961	8,725	3,684	3,721	21	952,565	24,581	1856,147	0	200,922	200,922	99,713	0	0	0	0	0	0	0
12:29:02	131,896	1858,749	10,136	10,156	8,725	3,698	3,721	21	952,565	24,581	1856,15	0	200,922	200,922	99,713	0	0	0	0	0	0	0
12:29:02	-87,927	1857,87	10,039	10,009	8,725	3,689	3,72	21	952,565	24,581	1856,151	0	200,922	200,922	99,713	0	0	0	0	0	0	0
12:29:02	-43,969	1857,43	9,99	9,863	8,725	3,684	3,72	21	952,565	24,581	1856,153	0	200,922	200,922	99,713	0	0	0	0	0	0	0
12:29:02	0	1857,43	9,99	10,009	8,725	3,684	3,719	21	952,565	24,581	1856,154	0	200,674	200,674	99,712	0	0	0	0	0	0	0
12:29:02	0	1857,43	9,99	10,009	8,725	3,684	3,718	21	952,565	24,581	1856,155	0	200,674	200,674	99,712	0	0	0	0	0	0	0
12:29:02	0	1857,43	9,99	9,961	8,725	3,684	3,718	21	952,565	24,581	1856,156	0	200,674	200,674	99,712	0	0	0	0	0	0	0
12:29:02	0	1857,43	9,99	9,961	8,725	3,684	3,717	21	952,565	24,581	1856,158	0	200,674	200,674	99,712	0	0	0	0	0	0	0
12:29:02	-131,86	1856,112	9,843	9,863	8,725	3,671	3,716	21	952,565	24,581	1856,112	0	200,674	200,674	99,712	0	0	0	0	0	0	0
12:29:02	131,86	1857,43	9,99	10,009	8,725	3,684	3,715	21	952,565	24,581	1856,113	0	200,674	200,674	99,712	0	0	0	0	0	0	0
12:29:02	0	1857,43	9,99	10,009	8,725	3,684	3,715	21	952,565	24,581	1856,114	0	200,674	200,674	99,712	0	0	0	0	0	0	0
12:29:03	0	1857,43	9,99	10,009	8,725	3,684	3,714	21	952,565	24,581	1856,115	0	200,674	200,674	99,712	0	0	0	0	0	0	0
12:29:03	-43,957	1856,991	9,941	9,814	8,725	3,68	3,713	21	952,565	24,581	1856,116	0	200,674	200,674	99,712	0	0	0	0	0	0	0
12:29:03	0	1856,991	9,941	9,863	8,725	3,68	3,713	21	952,565	24,581	1856,117	0	200,674	200,674	99,712	0	0	0	0	0	0	0
12:29:03	-87,902	1856,112	9,843	9,814	8,725	3,671	3,712	21	952,565	24,581	1856,112	0	200,674	200,674	99,712	0	0	0	0	0	0	0
12:29:03	87,902	1856,991	9,941	9,863	8,725	3,68	3,711	21	952,565	24,581	1856,112	0	200,674	200,674	99,712	0	0	0	0	0	0	0
12:29:03	35,522	1857,346	9,99	9,961	8,724	3,683	3,711	21	952,565	24,581	1856,114	0	200,674	200,674	99,712	0	0	0	0	0	0	0
12:29:03	0	1857,346	9,99	10,058	8,724	3,683	3,71	21	952,565	24,581	1856,115	0	200,674	200,674	99,712	0	0	0	0	0	0	0
12:29:03	-35,522	1856,991	9,941	9,863	8,725	3,68	3,71	21	952,565	24,581	1856,116	0	200,674	200,674	99,712	0	0	0	0	0	0	0
12:29:03	0	1856,991	9,941	9,863	8,725	3,68	3,709	21	952,565	24,581	1856,117	0	200,674	200,674	99,712	0	0	0	0	0	0	0
12:29:03	35,522	1857,346	9,99	10,009	8,724	3,683	3,709	21	952,565	24,581	1856,118	0	200,674	200,674	99,712	0	0	0	0	0	0	0
12:29:03	43,969	1857,785	10,039	10,009	8,724	3,688	3,708	21	952,565	24,581	1856,12	0	200,674	200,674	99,712	0	0	0	0	0	0	0
12:29:03	-35,534	1857,43	9,99	10,009	8,725	3,684	3,708	21	952,565	24,581	1856,121	0	200,674	200,674	99,712	0	0	0	0	0	0	0
12:29:03	35,534	1857,785	10,039	10,058	8,724	3,688	3,707	21	952,565	24,581	1856,122	0	200,674	200,674	99,712	0	0	0	0	0	0	0
12:29:03	-35,534	1857,43	9,99	10,009	8,725	3,684	3,707	21	952,565	24,581	1856,124	0	200,674	200,674	99,712	0	0	0	0	0	0	0
12:29:03	43,969	1857,87	10,039	10,058	8,725	3,689	3,707	21	952,565	24,581	1856,125	0	200,674	200,674	99,712	0	0	0	0	0	0	0
12:29:03	-43,969	1857,43	9,99	10,009	8,725	3,684	3,706	21	952,565	24,581	1856,127	0	200,674	200,674	99,712	0	0	0	0	0	0	0
12:29:03	30,224	1857,732	9,941	9,961	8,729	3,687	3,706	21	952,565	24,581	1856,128	0	200,674	200,674	99,712	0	0	0	0	0	0	0
12:29:03	-79,467	1856,938	9,843	9,863	8,73	3,679	3,705	21	952,565	24,581	1856,129	0	200,674	200,674	99,712	0	0	0	0	0	0	0
12:29:03	87,902	1857,817	9,941	9,863	8,73	3,688	3,705	21	952,565	24,581	1856,131	0	200,674	200,674	99,712	0	0	0	0	0	0	0
12:29:03	35,522	1858,172	9,99	10,009	8,729	3,692	3,705	21	952,565	24,581	1856,133	0	200,674	200,674	99,712	0	0	0	0	0	0	0
12:29:03	57,714	1858,749	10,136	10,156	8,725	3,698	3,704	21	952,565	24,581	1856,136	0	200,674	200,674	99,712	0	0	0	0	0	0	0
12:29:03	0	1858,749	10,136	10,058	8,725	3,698	3,704	21	952,565	24,581	1856,138	0	200,674	200,674	99,712	0	0	0	0	0	0	0
12:29:03	0	1858,749	10,136	10,058	8,725	3,698	3,704	21	952,565	24,581	1856,141	0	200,674	200,674	99,712	0	0	0	0	0	0	0
12:29:03	43,981	1859,189	10,185	10,205	8,725	3,702	3,704	21	952,565	24,581	1856,144	0	200,674	200,674	99,712	0	0	0	0	0	0	0
12:29:03	-175,878	1857,43	9,99	9,961	8,725	3,684	3,704	21	952,565	24,581	1856,145	0	200,674	200,674	99,712	0	0	0	0	0	0	0
12:29:03	30,224	1857,732	9,941	9,961	8,729	3,687	3,703	21	952,565	24,581	1856,147	0	200,674	200,674	99,712	0	0	0	0	0	0	0
12:29:03	43,957	1858,172	9,99	9,961	8,729	3,692	3,703	21	952,565	24,581	1856,149	0	200,674	200,674	99,712	0	0	0	0	0	0	0
12:29:03	-131,872	1856,853	9,843	9,814	8,729	3,678	3,703	21	952,565	24,581	1856,15	0	200,674	200,674	99,712	0	0	0	0	0	0	0
12:29:03	57,69	1857,43	9,99	9,961	8,725	3,684	3,702	21	952,565	24,581	1856,151	0	200,674	200,674	99,712	0	0	0	0	0	0	0
12:29:03	43,969	1857,87	10,039	10,058	8,725	3,689	3,702	21	952,565	24,581	1856,153	0	200,674	200,674	99,712	0	0	0	0	0	0	0
12:29:03	-87,927	1856,991	9,941	9,961	8,725	3,68	3,702	21	952,565	24,581	1856,153	0	200,674	200,674	99,712	0	0	0	0	0	0	0
12:29:03	-96,337	1856,027	9,843	9,863	8,724	3,67	3,701	21	952,565	24,581	1856,027	0	200,674	200,674	99,712	0	0	0	0	0	0	0
12:29:03	131,86	1857,346	9,99	10,009	8,724	3,683	3,701	21	952,565	24,581	1856,028	0	200,674	200,674	99,712	0	0	0	0	0	0	0
12:29:03	52,404	1857,87	10,039	10,058	8,725	3,689	3,701	21	952,565	24,581	1856,03	0	200,674	200,674	99,712	0	0	0	0	0	0	0
12:29:03	-219,775	1855,672	9,795	9,814	8,725	3,666	3,7	21	952,565	24,581	1855,672	0	200,674	200,674	99,712	0	0	0	0	0	0	0
12:29:03	123,413	1856,906	9,941	9,961	8,724	3,679	3,699	21	952,565	24,581	1855,673	0	200,674	200,674	99,712	0	0	0	0	0	0	0
12:29:03	43,957	1857,346	9,99	10,009	8,724	3,683	3,699	21	952,565	24,581	1855,675	0	200,674	200,674	99,712	0	0	0	0	0	0	0
12:29:03	-43,957	1856,906	9,941	9,961	8,724	3,679	3,699	21	952,565	24,581	1855,676	0	200,674	200,674	99,712	0	0	0	0	0	0	0
12:29:03	0	1856,906	9,941	9,863	8,724	3,679	3,698	21	952,565	24,581	1855,677	0	200,674	200,674	99,712	0	0	0	0	0	0	0
12:29:03	43,957	1857,346	9,99	10,009	8,724	3,683	3,698	21	952,565	24,581	1855,679	0	200,674	200,674	99,712	0	0	0	0	0	0	0
12:29:03	-43,957	1856,906	9,941	9,961	8,724	3,679	3,698	21	952,565	24,581	1855,68	0	200,674	200,674	99,712	0	0	0	0	0	0	0
12:29:03	43,957	1857,346	9,99	9,961	8,724	3,683	3,697	21	952,565	24,581	1855,682	0	200,674	200,674	99,712	0	0	0	0	0	0	0
12:29:03	0	1857,346	9,99	9,863	8,724	3,683	3,697	21	952,565	24,581	1855,684	0	200,674	200,674	99,712	0	0	0	0	0	0	0
12:29:03	-35,522	1856,991	9,941	9,863	8,725	3,68	3,697	21	952,565	24,581	1855,685	0	200,674	200,674	99,712	0	0	0	0	0	0	0
12:29:03	35,522	1857,346	9,99	9,961	8,724	3,683	3,697	21	952,565	24,581	1855,687	0	200,674	200,674	99,712	0	0	0	0	0	0	0
12:29:03	0	1857,346	9,99	10,009	8,724	3,683	3,696	21	952,565	24,581	1855,688	0	200,674	200,674	99,712	0	0	0	0	0	0	0
12:29:03	52,404	1857,87	10,039	10,009	8,725	3,689	3,696	21	952,565	24,581	1855,691	0	200,674	200,674	99,712	0	0	0	0	0	0	0
12:29:03	-43,969	1857,43	9,99	9,961	8,725	3,684	3,696	21	952,565	24,581	1855,692	0	200,674	200,674	99,712	0	0	0	0	0	0	0
12:29:03	0	1857,43	9,99	9,961	8,725	3,684	3,696	21	952,565	24,581	1855,694	0	200,674	200,674	99,712	0	0	0	0	0	0	0
12:29:03	0	1857,43	9,99	10,009	8,725	3,684	3,695	21	952,565	24,581	1855,696	0	200,674	200,674	99,712	0	0	0	0	0	0	0
12:29:03	43,969	1857,87	10,039	10,058	8,725	3,689	3,695	21	952,565	24,581	1855,698	0	200,674	200,674	99,712	0	0	0	0	0	0	0
12:29:03	-43,969	1857,43	9,99	10,009	8,725	3,684	3,695	21	952,565	24,581	1855,699	0	200,674	200,674	99,712	0	0	0	0	0	0	0
12:29:03	0	1857,43	9,99	10,009	8,725	3,684	3,695	21	952,565	24,581	1855,701	0	200,674	200,674	99,712	0	0	0	0	0	0	0
12:29:03	30,224	1857,732	9,941	9,961	8,729	3,687	3,695	21	952,565	24,581	1855,703	0	200,674	200,674	99,712	0	0	0	0	0	0	0
12:29:03	43,957	1858,172	9,99	9,961	8,729	3,692	3,695	21	952,565	24,581	1855,706	0	200,674	200,674	99,712	0	0	0	0	0	0	0
12:29:03	-30,212	1857,87	10,039	10,156	8,725	3,689	3,695	21	952,565	24,581	1855,708	0	200,674	200,674	99,712	0	0	0	0	0	0	0
12:29:03	-43,969	1857,43	9,99	10,009	8,725	3,684	3,694	21	952,565	24,581	1855,709	0	200,674	200,674	99,712	0	0	0	0	0	0	0
12:29:03	-43,957	1856,991	9,941	9,961	8,725	3,68	3,694	21	952,565	24,581	1855,711	0	200,674	200,674	99,712	0	0	0	0	0	0	0
12:29:03	43,957	1857,43	9,99	9,961	8,725	3,684	3,694	21	952,565	24,581	1855,712	0	200,674	200,674	99,712	0	0	0	0	0	0	0
12:29:03	0	1857,43	9,99	9,961	8,725	3,684	3,694	21	952,565	24,581	1855,714	0	200,674	200,674	99,712	0	0	0	0	0	0	0
12:29:03	0	1857,43	9,99	9,961	8,725	3,684	3,694	21	952,565	24,581	1855,716	0	200,674	200,674	99,712	0	0	0	0	0	0	0
12:29:03	0	1857,43	9,99	10,058	8,725	3,684	3,693	21	952,565	24,581	1855,717	0	200,674	200,674	99,712	0	0	0	0	0	0	0
12:29:03	0	1857,43	9,99	10,009	8,725	3,684	3,693	21	952,565	24,581	1855,719	0	200,674	200,674	99,712	0	0	0	0	0	0	0
12:29:03	0	1857,43	9,99	9,961	8,725	3,684	3,693	21	952,565	24,581	1855,721	0	200,674	200,674	99,712	0	0	0	0	0	0	0
12:29:03	-43,957	1856,991	9,941	10,009	8,725	3,68	3,693	21	952,565	24,581	1855,722	0	200,674	200,674	99,712	0	0	0	0	0	0	0
12:29:03	0	1856,991	9,941	9,863	8,725	3,68	3,692	21	952,565	24,581	1855,723	0	200,674	200,674	99,712	0	0	0	0	0	0	0
12:29:03	43,957	1857,43	9,99	10,009	8,725	3,684	3,692	21	952,565	24,581	1855,725	0	200,674	200,674	99,712	0	0	0	0	0	0	0
12:29:03	-43,957	1856,991	9,941	9,961	8,725	3,68	3,692	21	952,565	24,581	1855,726	0	200,674	200,674	99,712	0	0	0	0	0	0	0
12:29:03	0	1856,991	9,941	9,863	8,725	3,68	3,692	21	952,565	24,581	1855,727	0	200,674	200,674	99,712	0	0	0	0	0	0	0
12:29:03	43,957	1857,43	9,99	10,009	8,725	3,684	3,692	21	952,565	24,581	1855,729	0	200,674	200,674	99,712	0	0	0	0	0	0	0
12:29:03	43,969	1857,87	10,039	10,156	8,725	3,689	3,692	21	952,565	24,581	1855,731	0	200,674	200,674	99,712	0	0	0	0	0	0	0
12:29:03	-43,969	1857,43	9,99	9,961	8,725	3,684	3,691	21	952,565	24,581	1855,733	0	200,674	200,674	99,712	0	0	0	0	0	0	0
12:29:03	0	1857,43	9,99	9,961	8,725	3,684	3,691	21	952,565	24,581	1855,734	0	200,674	200,674	99,712	0	0	0	0	0	0	0
12:29:03	-43,957	1856,991	9,941	9,961	8,725	3,68	3,691	21	952,565	24,581	1855,736	0	200,674	200,674	99,712	0	0	0	0	0	0	0
12:29:03	43,957	1857,43	9,99	9,961	8,725	3,684	3,691	21	952,565	24,581	1855,737	0	200,674	200,674	99,712	0	0	0	0	0	0	0
12:29:03	0	1857,43	9,99	10,058	8,725	3,684	3,691	21	952,565	24,581	1855,739	0	200,674	200,674	99,712	0	0	0	0	0	0	0
12:29:03	0	1857,43	9,99	10,009	8,725	3,684	3,691	21	952,565	24,581	1855,74	0	200,674	200,674	99,712	0	0	0	0	0	0	0
12:29:03	43,969	1857,87	10,039	10,009	8,725	3,689	3,691	21	952,565	24,581	1855,743	0	200,674	200,674	99,712	0	0	0	0	0	0	0
12:29:03	-43,969	1857,43	9,99	10,009	8,725	3,684	3,691	21	952,565	24,581	1855,744	0	200,674	200,674	99,712	0	0	0	0	0	0	0
12:29:03	0	1857,43	9,99	10,009	8,725	3,684	3,69	21	952,565	24,581	1855,746	0	200,674	200,674	99,712	0	0	0	0	0	0	0
12:29:03	0	1857,43	9,99	9,961	8,725	3,684	3,69	21	952,565	24,581	1855,747	0	200,674	200,674	99,712	0	0	0	0	0	0	0
12:29:03	43,969	1857,87	10,039	10,009	8,725	3,689	3,69	21	952,565	24,581	1855,75	0	200,674	200,674	99,712	0	0	0	0	0	0	0
12:29:03	0	1857,87	10,039	10,058	8,725	3,689	3,69	21	952,565	24,581	1855,752	0	200,674	200,674	99,712	0	0	0	0	0	0	0
12:29:03	-87,927	1856,991	9,941	9,863	8,725	3,68	3,69	21	953,406	24,581	1855,753	0	200,674	200,674	99,712	0	0	0	0	0	0	0
12:29:03	42,26	1857,413	9,99	9,961	8,725	3,684	3,69	21	953,406	24,581	1855,755	0	200,674	200,674	99,712	0	0	0	0	0	0	0
12:29:03	-43,945	1856,974	9,941	9,863	8,725	3,68	3,69	21	953,406	24,581	1855,756	0	200,674	200,674	99,712	0	0	0	0	0	0	0
12:29:03	0	1856,974	9,941	9,863	8,725	3,68	3,69	21	953,406	24,581	1855,757	0	200,674	200,674	99,712	0	0	0	0	0	0	0
12:29:03	43,945	1857,413	9,99	9,961	8,725	3,684	3,689	21	953,406	24,581	1855,759	0	200,674	200,674	99,712	0	0	0	0	0	0	0
12:29:03	0	1857,413	9,99	9,961	8,725	3,684	3,689	21	953,406	24,581	1855,76	0	200,674	200,674	99,712	0	0	0	0	0	0	0
12:29:03	0	1857,413	9,99	9,863	8,725	3,684	3,689	21	953,406	24,581	1855,762	0	200,674	200,674	99,712	0	0	0	0	0	0	0
12:29:03	0	1857,413	9,99	9,863	8,725	3,684	3,689	21	953,406	24,581	1855,764	0	200,674	200,674	99,712	0	0	0	0	0	0	0
12:29:03	43,957	1857,853	10,039	9,961	8,725	3,689	3,689	21	953,406	24,581	1855,766	0	200,674	200,674	99,712	0	0	0	0	0	0	0
12:29:03	-87,902	1856,974	9,941	9,814	8,725	3,68	3,689	21	953,406	24,581	1855,767	0	200,674	200,674	99,712	0	0	0	0	0	0	0
12:29:03	43,945	1857,413	9,99	9,863	8,725	3,684	3,689	21	953,406	24,581	1855,769	0	200,699	200,699	99,712	0	0	0	0	0	0	0
12:29:03	-43,945	1856,974	9,941	9,863	8,725	3,68	3,689	21	953,406	24,581	1855,77	0	200,699	200,699	99,712	0	0	0	0	0	0	0
12:29:03	43,945	1857,413	9,99	10,009	8,725	3,684	3,689	21	953,406	24,581	1855,771	0	200,699	200,699	99,712	0	0	0	0	0	0	0
12:29:03	0	1857,413	9,99	10,009	8,725	3,684	3,689	21	953,406	24,581	1855,773	0	200,699	200,699	99,712	0	0	0	0	0	0	0
12:29:03	-43,945	1856,974	9,941	9,863	8,725	3,68	3,688	21	953,406	24,581	1855,774	0	200,699	200,699	99,712	0	0	0	0	0	0	0
12:29:03	0	1856,974	9,941	9,961	8,725	3,68	3,688	21	953,406	24,581	1855,776	0	200,699	200,699	99,712	0	0	0	0	0	0	0
12:29:03	43,945	1857,413	9,99	10,009	8,725	3,684	3,688	21	953,406	24,581	1855,777	0	200,699	200,699	99,712	0	0	0	0	0	0	0
12:29:03	43,957	1857,853	10,039	10,009	8,725	3,689	3,688	21	953,406	24,581	1855,779	0	200,699	200,699	99,712	0	0	0	0	0	0	0
12:29:03	-43,957	1857,413	9,99	9,863	8,725	3,684	3,688	21	953,406	24,581	1855,781	0	200,699	200,699	99,712	0	0	0	0	0	0	0
12:29:04	175,842	1859,172	10,185	10,205	8,725	3,702	3,688	21	953,406	24,581	1855,784	0	200,699	200,699	99,712	0	0	0	0	0	0	0
12:29:04	214,55	1861,317	10,332	10,547	8,73	3,724	3,689	21	953,406	24,581	1855,79	0	200,699	200,699	99,712	0	0	0	0	0	0	0
12:29:04	346,643	1864,783	10,625	10,84	8,734	3,76	3,69	21	953,406	24,581	1855,799	0	200,699	200,699	99,712	0	0	0	0	0	0	0
12:29:04	434,912	1869,133	11,015	11,279	8,739	3,805	3,693	21	953,406	24,581	1855,812	0	200,699	200,699	99,712	0	0	0	0	0	0	0
12:29:04	565,356	1874,786	11,455	11,816	8,749	3,863	3,696	21	953,406	24,581	1855,831	0	200,699	200,699	99,712	0	0	0	0	0	0	0
12:29:04	616,101	1880,947	11,943	12,353	8,759	3,927	3,701	21	953,406	24,581	1855,856	0	200,699	200,699	99,712	0	0	0	0	0	0	0
12:29:04	775,061	1888,698	12,431	12,988	8,777	4,007	3,707	21	953,406	24,581	1855,889	0	200,699	200,699	99,712	0	0	0	0	0	0	0
12:29:04	594,189	1894,64	12,627	13,427	8,801	4,068	3,714	21	953,406	24,581	1855,928	0	200,699	200,699	99,712	0	0	0	0	0	0	0
12:29:04	898,291	1903,623	12,968	13,769	8,835	4,161	3,722	21	953,406	24,581	1855,976	0	200,699	200,699	99,712	0	0	0	0	0	0	0
12:29:04	637,414	1909,997	13,017	14,062	8,868	4,226	3,732	21	953,406	24,581	1856,03	0	200,699	200,699	99,712	0	0	0	0	0	0	0
12:29:04	680,749	1916,804	13,115	14,062	8,902	4,296	3,743	21	953,406	24,581	1856,09	0	200,699	200,699	99,712	0	0	0	0	0	0	0
12:29:04	945,739	1926,262	13,408	14,502	8,94	4,394	3,756	21	953,406	24,581	1856,16	0	200,699	200,699	99,712	0	0	0	0	0	0	0
12:29:04	856,152	1934,823	13,603	14,795	8,979	4,482	3,77	21	953,406	24,581	1856,239	0	200,699	200,699	99,712	0	0	0	0	0	0	0
12:29:04	1164,831	1946,471	14,14	15,332	9,017	4,602	3,787	21	953,406	24,581	1856,329	0	200,699	200,699	99,712	0	0	0	0	0	0	0
12:29:04	916,467	1955,636	14,482	15,82	9,051	4,697	3,804	21	953,406	24,581	1856,429	0	200,699	200,699	99,712	0	0	0	0	0	0	0
12:29:04	1079,687	1966,433	14,922	16,406	9,09	4,808	3,824	21	953,406	24,581	1856,539	0	200,699	200,699	99,712	0	0	0	0	0	0	0
12:29:04	1184,668	1978,28	15,41	16,845	9,131	4,93	3,846	21	953,406	24,581	1856,66	0	200,699	200,699	99,712	0	0	0	0	0	0	0
12:29:04	1171,093	1989,991	15,849	17,383	9,175	5,051	3,869	21	953,406	24,581	1856,794	0	200,699	200,699	99,712	0	0	0	0	0	0	0
12:29:04	958,349	1999,574	16,093	17,724	9,216	5,15	3,895	21	953,406	24,581	1856,936	0	200,699	200,699	99,712	0	0	0	0	0	0	0
12:29:04	1138,171	2010,956	16,435	17,773	9,263	5,267	3,921	21	953,406	24,581	1857,09	0	200,699	200,699	99,712	0	0	0	0	0	0	0
12:29:04	1124,023	2022,196	16,875	18,457	9,304	5,383	3,95	21	953,406	24,581	1857,256	0	200,699	200,699	99,712	0	0	0	0	0	0	0
12:29:04	1188,964	2034,086	17,412	18,945	9,343	5,506	3,981	21	953,406	24,581	1857,432	0	200,699	200,699	99,712	0	0	0	0	0	0	0
12:29:04	1105,456	2045,14	17,851	19,238	9,382	5,62	4,013	21	953,406	24,581	1857,62	0	200,699	200,699	99,712	0	0	0	0	0	0	0
12:29:04	1037,194	2055,512	18,291	19,678	9,418	5,726	4,046	21	953,406	24,581	1857,818	0	200,699	200,699	99,712	0	0	0	0	0	0	0
12:29:04	1014,306	2065,655	18,681	20,068	9,455	5,831	4,081	21	953,406	24,581	1858,026	0	200,699	200,699	99,712	0	0	0	0	0	0	0
12:29:04	1110,083	2076,756	19,17	20,215	9,492	5,945	4,118	21	953,406	24,581	1858,244	0	200,699	200,699	99,712	0	0	0	0	0	0	0
12:29:04	1035,522	2087,111	19,512	20,556	9,532	6,052	4,156	21	953,406	24,581	1858,473	0	200,699	200,699	99,712	0	0	0	0	0	0	0
12:29:04	787,67	2094,988	19,658	20,752	9,569	6,133	4,195	21	953,406	24,581	1858,71	0	200,699	200,699	99,712	0	0	0	0	0	0	0
12:29:04	936,157	2104,35	19,853	20,801	9,611	6,23	4,235	21	953,406	24,581	1858,955	0	200,699	200,699	99,712	0	0	0	0	0	0	0
12:29:04	750,122	2111,851	19,853	20,898	9,653	6,307	4,275	21	953,406	24,581	1859,208	0	200,699	200,699	99,712	0	0	0	0	0	0	0
12:29:04	908,496	2120,936	20,097	21,289	9,692	6,401	4,317	21	953,406	24,581	1859,47	0	200,699	200,699	99,712	0	0	0	0	0	0	0
12:29:04	723,339	2128,169	20,146	21,094	9,73	6,475	4,359	21	953,406	24,581	1859,739	0	200,699	200,699	99,712	0	0	0	0	0	0	0
12:29:04	664,721	2134,817	20,146	21,24	9,767	6,544	4,402	21	953,406	24,581	1860,014	0	200,699	200,699	99,712	0	0	0	0	0	0	0
12:29:04	1055,322	2145,37	20,635	21,435	9,801	6,653	4,446	21	953,406	24,581	1860,299	0	200,699	200,699	99,712	0	0	0	0	0	0	0
12:29:04	778,369	2153,153	20,83	21,777	9,835	6,733	4,491	21	953,406	24,581	1860,592	0	200,699	200,699	99,712	0	0	0	0	0	0	0
12:29:04	787,817	2161,032	21,123	21,924	9,863	6,814	4,537	21	953,406	24,581	1860,892	0	200,699	200,699	99,712	0	0	0	0	0	0	0
12:29:04	749,389	2168,526	21,465	22,119	9,888	6,892	4,583	21	953,406	24,581	1861,2	0	200,699	200,699	99,712	0	0	0	0	0	0	0
12:29:04	927,417	2177,8	21,904	22,656	9,916	6,987	4,63	21	953,406	24,581	1861,516	0	200,699	200,699	99,712	0	0	0	0	0	0	0
12:29:04	794,262	2185,742	22,295	22,851	9,94	7,069	4,678	21	953,406	24,581	1861,841	0	200,699	200,699	99,712	0	0	0	0	0	0	0
12:29:04	604,907	2191,791	22,392	23,096	9,969	7,131	4,726	21	953,406	24,581	1862,171	0	200,699	200,699	99,712	0	0	0	0	0	0	0
12:29:04	561,767	2197,409	22,539	23,193	9,993	7,189	4,774	21	953,406	24,581	1862,506	0	200,699	200,699	99,712	0	0	0	0	0	0	0
12:29:04	787,133	2205,28	22,832	23,291	10,022	7,27	4,823	21	953,406	24,581	1862,849	0	200,699	200,699	99,712	0	0	0	0	0	0	0
12:29:04	507,763	2210,358	22,832	23,144	10,05	7,323	4,872	21	953,406	24,581	1863,196	0	200,699	200,699	99,712	0	0	0	0	0	0	0
12:29:04	568,896	2216,047	22,978	23,34	10,074	7,381	4,921	21	953,406	24,581	1863,549	0	200,699	200,699	99,712	0	0	0	0	0	0	0
12:29:04	426,416	2220,311	22,978	23,291	10,098	7,425	4,97	21	953,406	24,581	1863,906	0	200,699	200,699	99,712	0	0	0	0	0	0	0
12:29:04	648,364	2226,795	23,223	23,486	10,122	7,492	5,02	21	953,406	24,581	1864,268	0	200,699	200,699	99,712	0	0	0	0	0	0	0
12:29:04	630,102	2233,096	23,467	23,682	10,144	7,557	5,07	21	953,406	24,581	1864,637	0	200,699	200,699	99,712	0	0	0	0	0	0	0
12:29:04	564,965	2238,745	23,711	23,877	10,163	7,615	5,119	21	953,406	24,581	1865,011	0	200,699	200,699	99,712	0	0	0	0	0	0	0
12:29:04	590,478	2244,65	24,053	24,365	10,178	7,676	5,17	21	953,406	24,581	1865,391	0	200,699	200,699	99,712	0	0	0	0	0	0	0
12:29:04	390,38	2248,554	24,199	24,609	10,192	7,717	5,22	21	953,406	24,581	1865,774	0	200,699	200,699	99,712	0	0	0	0	0	0	0
12:29:04	508,496	2253,639	24,394	24,609	10,21	7,769	5,27	21	953,406	24,581	1866,162	0	200,699	200,699	99,712	0	0	0	0	0	0	0
12:29:04	364,526	2257,284	24,443	24,707	10,228	7,807	5,319	21	953,406	24,581	1866,553	0	200,699	200,699	99,712	0	0	0	0	0	0	0
12:29:04	465,771	2261,942	24,59	24,805	10,246	7,855	5,369	21	953,406	24,581	1866,948	0	200,699	200,699	99,712	0	0	0	0	0	0	0
12:29:04	207,763	2264,02	24,394	24,609	10,268	7,876	5,418	21	953,406	24,581	1867,345	0	200,699	200,699	99,712	0	0	0	0	0	0	0
12:29:04	312,084	2267,14	24,443	24,707	10,283	7,908	5,467	21	953,406	24,581	1867,745	0	200,699	200,699	99,712	0	0	0	0	0	0	0
12:29:04	284,277	2269,983	24,443	24,512	10,299	7,937	5,515	21	953,406	24,581	1868,147	0	200,699	200,699	99,712	0	0	0	0	0	0	0
12:29:04	320,19	2273,185	24,59	24,707	10,309	7,97	5,564	21	953,406	24,581	1868,552	0	200,699	200,699	99,712	0	0	0	0	0	0	0
12:29:04	488,305	2278,068	24,932	25,195	10,318	8,021	5,612	21	953,406	24,581	1868,962	0	200,699	200,699	99,712	0	0	0	0	0	0	0
12:29:04	222,216	2280,29	25,078	25,342	10,323	8,044	5,659	21	953,406	24,581	1869,373	0	200,699	200,699	99,712	0	0	0	0	0	0	0
12:29:04	453,93	2284,83	25,42	25,391	10,33	8,091	5,707	21	953,406	24,581	1869,789	0	200,699	200,699	99,712	0	0	0	0	0	0	0
12:29:04	192,333	2286,753	25,517	25,586	10,336	8,11	5,754	21	953,406	24,581	1870,206	0	200,699	200,699	99,712	0	0	0	0	0	0	0
12:29:04	70,434	2287,457	25,42	25,488	10,345	8,118	5,801	21	953,406	24,581	1870,623	0	200,699	200,699	99,712	0	0	0	0	0	0	0
12:29:04	163,623	2289,094	25,42	25,391	10,354	8,134	5,846	21	953,406	24,581	1871,042	0	200,699	200,699	99,712	0	0	0	0	0	0	0
12:29:04	99,169	2290,085	25,42	25,391	10,36	8,145	5,891	21	953,406	24,581	1871,461	0	200,699	200,699	99,712	0	0	0	0	0	0	0
12:29:04	95,117	2291,036	25,371	25,391	10,368	8,155	5,936	21	953,406	24,581	1871,88	0	200,699	200,699	99,712	0	0	0	0	0	0	0
12:29:04	-104,248	2289,994	25,176	25,195	10,372	8,144	5,979	21	953,406	24,581	1872,298	0	200,699	200,699	99,712	0	0	0	0	0	0	0
12:29:04	109,765	2291,092	25,224	25,195	10,376	8,155	6,022	21	953,406	24,581	1872,717	0	200,699	200,699	99,712	0	0	0	0	0	0	0
12:29:04	186,083	2292,953	25,42	25,488	10,376	8,174	6,064	21	953,406	24,581	1873,137	0	200,699	200,699	99,712	0	0	0	0	0	0	0
12:29:04	169,409	2294,647	25,664	25,683	10,372	8,192	6,106	21	953,406	24,581	1873,559	0	200,699	200,699	99,712	0	0	0	0	0	0	0
12:29:04	46,533	2295,112	25,713	25,683	10,372	8,197	6,147	21	953,406	24,581	1873,98	0	200,699	200,699	99,712	0	0	0	0	0	0	0
12:29:04	-139,624	2293,716	25,566	25,391	10,372	8,182	6,187	21	953,406	24,581	1874,4	0	200,699	200,699	99,712	0	0	0	0	0	0	0
12:29:04	0	2293,716	25,566	25,537	10,372	8,182	6,226	21	953,406	24,581	1874,819	0	200,699	200,699	99,712	0	0	0	0	0	0	0
12:29:04	-139,599	2292,32	25,42	25,391	10,372	8,168	6,264	21	953,406	24,581	1875,237	0	200,699	200,699	99,712	0	0	0	0	0	0	0
12:29:04	93,09	2293,251	25,517	25,488	10,372	8,177	6,301	21	953,406	24,581	1875,655	0	200,699	200,699	99,712	0	0	0	0	0	0	0
12:29:04	-139,599	2291,855	25,371	25,488	10,372	8,163	6,338	21	953,406	24,581	1876,071	0	200,699	200,699	99,712	0	0	0	0	0	0	0
12:29:04	-159,179	2290,263	25,224	25,195	10,371	8,147	6,373	21	953,406	24,581	1876,486	0	200,699	200,699	99,712	0	0	0	0	0	0	0
12:29:04	77,368	2291,036	25,371	25,342	10,368	8,155	6,408	21	953,406	24,581	1876,9	0	200,699	200,699	99,712	0	0	0	0	0	0	0
12:29:04	-218,994	2288,847	25,224	25,342	10,363	8,132	6,442	21	953,406	24,581	1877,312	0	200,699	200,699	99,712	0	0	0	0	0	0	0
12:29:04	-46,508	2288,381	25,176	25,195	10,363	8,127	6,475	21	953,406	24,581	1877,723	0	200,699	200,699	99,712	0	0	0	0	0	0	0
12:29:04	-139,477	2286,987	25,029	25,049	10,363	8,113	6,507	21	953,406	24,581	1878,132	0	200,699	200,699	99,712	0	0	0	0	0	0	0
12:29:04	-92,993	2286,057	24,932	25,049	10,363	8,103	6,538	21	953,406	24,581	1878,54	0	200,699	200,699	99,712	0	0	0	0	0	0	0
12:29:04	-65,014	2285,407	24,883	24,853	10,362	8,096	6,569	21,2	953,025	24,581	1878,947	0	200,699	200,699	99,712	0	0	0	0	0	0	0
12:29:04	-41,259	2284,994	24,883	24,951	10,36	8,092	6,599	21,2	953,025	24,581	1879,353	0	200,699	200,699	99,712	0	0	0	0	0	0	0
12:29:04	-157,983	2283,414	24,736	24,853	10,359	8,076	6,628	21,2	953,025	24,581	1879,757	0	200,699	200,699	99,712	0	0	0	0	0	0	0
12:29:04	0	2283,414	24,736	24,707	10,359	8,076	6,656	21,2	953,025	24,581	1880,161	0	200,699	200,699	99,712	0	0	0	0	0	0	0
12:29:04	-46,484	2282,949	24,687	24,707	10,359	8,071	6,684	21,2	953,025	24,581	1880,564	0	200,699	200,699	99,712	0	0	0	0	0	0	0
12:29:04	92,944	2283,879	24,785	24,707	10,359	8,081	6,711	21,2	953,025	24,581	1880,967	0	200,699	200,699	99,712	0	0	0	0	0	0	0
12:29:04	-18,579	2283,693	24,785	24,853	10,358	8,079	6,738	21,2	953,025	24,581	1881,37	0	200,699	200,699	99,712	0	0	0	0	0	0	0
12:29:04	-27,88	2283,414	24,736	24,853	10,359	8,076	6,764	21,2	953,025	24,581	1881,772	0	200,699	200,699	99,712	0	0	0	0	0	0	0
12:29:04	-105,2	2282,362	24,541	24,609	10,363	8,065	6,79	21,2	953,025	24,581	1882,172	0	200,699	200,699	99,712	0	0	0	0	0	0	0
12:29:04	61,01	2282,972	24,541	24,658	10,367	8,071	6,815	21,2	953,025	24,581	1882,573	0	200,699	200,699	99,712	0	0	0	0	0	0	0
12:29:04	124,877	2284,221	24,736	24,658	10,363	8,084	6,84	21,2	953,025	24,581	1882,975	0	202,739	202,739	99,72	0	0	0	0	0	0	0
12:29:04	123,779	2285,459	24,932	25	10,36	8,097	6,865	21,2	953,025	24,581	1883,377	0	202,739	202,739	99,72	0	0	0	0	0	0	0
12:29:04	120,922	2286,668	25,078	25,146	10,359	8,109	6,889	21,2	953,025	24,581	1883,78	0	202,739	202,739	99,72	0	0	0	0	0	0	0
12:29:04	0	2286,668	25,078	25	10,359	8,109	6,913	21,2	953,025	24,581	1884,183	0	202,739	202,739	99,72	0	0	0	0	0	0	0
12:29:04	-27,929	2286,389	25,029	25,195	10,36	8,107	6,936	21,2	953,025	24,581	1884,585	0	202,739	202,739	99,72	0	0	0	0	0	0	0
12:29:04	108,618	2287,475	25,078	25,195	10,363	8,118	6,959	21,2	953,025	24,581	1884,988	0	202,739	202,739	99,72	0	0	0	0	0	0	0
12:29:04	-46,508	2287,01	25,029	25,195	10,363	8,113	6,982	21,2	953,025	24,581	1885,39	0	202,739	202,739	99,72	0	0	0	0	0	0	0
12:29:04	61,083	2287,621	25,029	25	10,367	8,119	7,004	21,2	953,025	24,581	1885,793	0	202,739	202,739	99,72	0	0	0	0	0	0	0
12:29:04	18,359	2287,804	25,029	25,049	10,368	8,121	7,026	21,2	953,025	24,581	1886,194	0	202,739	202,739	99,72	0	0	0	0	0	0	0
12:29:04	28,125	2288,086	25,078	25,195	10,367	8,124	7,048	21,2	953,025	24,581	1886,596	0	202,739	202,739	99,72	0	0	0	0	0	0	0
12:29:05	31,933	2288,405	25,176	25,195	10,363	8,127	7,069	21,2	953,025	24,581	1886,998	0	202,739	202,739	99,72	0	0	0	0	0	0	0
12:29:05	46,508	2288,87	25,224	25,342	10,363	8,132	7,09	21,2	953,025	24,581	1887,4	0	202,739	202,739	99,72	0	0	0	0	0	0	0
12:29:05	-139,501	2287,475	25,078	25,195	10,363	8,118	7,11	21,2	953,025	24,581	1887,8	0	202,739	202,739	99,72	0	0	0	0	0	0	0
12:29:05	14,575	2287,621	25,029	25,146	10,367	8,119	7,13	21,2	953,025	24,581	1888,2	0	202,739	202,739	99,72	0	0	0	0	0	0	0
12:29:05	-93,017	2286,691	24,932	25,049	10,367	8,11	7,149	21,2	953,025	24,581	1888,599	0	202,739	202,739	99,72	0	0	0	0	0	0	0
12:29:05	50,537	2287,196	25,029	25,049	10,364	8,115	7,168	21,2	953,025	24,581	1888,997	0	202,739	202,739	99,72	0	0	0	0	0	0	0
12:29:05	-93,017	2286,266	24,932	25,049	10,364	8,105	7,186	21,2	953,025	24,581	1889,394	0	202,739	202,739	99,72	0	0	0	0	0	0	0
12:29:05	-46,459	2285,801	24,883	25,049	10,364	8,101	7,204	21,2	953,025	24,581	1889,791	0	202,739	202,739	99,72	0	0	0	0	0	0	0
12:29:05	27,905	2286,08	24,932	24,951	10,363	8,103	7,222	21,2	953,025	24,581	1890,187	0	202,739	202,739	99,72	0	0	0	0	0	0	0
12:29:05	-18,554	2285,895	24,932	24,951	10,362	8,102	7,239	21,2	953,025	24,581	1890,583	0	202,739	202,739	99,72	0	0	0	0	0	0	0
12:29:05	188,891	2287,784	25,176	25,146	10,36	8,121	7,256	21,2	953,025	24,581	1890,98	0	202,739	202,739	99,72	0	0	0	0	0	0	0
12:29:05	-95,922	2286,824	25,029	24,951	10,362	8,111	7,273	21,2	953,025	24,581	1891,376	0	202,739	202,739	99,72	0	0	0	0	0	0	0
12:29:05	-306,835	2283,756	24,687	24,658	10,363	8,079	7,289	21,2	953,025	24,581	1891,768	0	202,739	202,739	99,72	0	0	0	0	0	0	0
12:29:05	111,523	2284,871	24,785	24,805	10,364	8,091	7,305	21,2	953,025	24,581	1892,161	0	202,739	202,739	99,72	0	0	0	0	0	0	0
12:29:05	-18,554	2284,686	24,785	24,805	10,363	8,089	7,32	21,2	953,025	24,581	1892,554	0	202,739	202,739	99,72	0	0	0	0	0	0	0
12:29:05	120,898	2285,895	24,932	24,853	10,362	8,102	7,335	21,2	953,025	24,581	1892,947	0	202,739	202,739	99,72	0	0	0	0	0	0	0
12:29:05	77,343	2286,668	25,078	25,146	10,359	8,109	7,351	21,2	953,025	24,581	1893,341	0	202,739	202,739	99,72	0	0	0	0	0	0	0
12:29:05	-167,407	2284,994	24,883	24,853	10,36	8,092	7,365	21,2	953,025	24,581	1893,732	0	202,739	202,739	99,72	0	0	0	0	0	0	0
12:29:05	201,586	2287,01	25,029	25,146	10,363	8,113	7,38	21,2	953,025	24,581	1894,126	0	202,739	202,739	99,72	0	0	0	0	0	0	0
12:29:05	-120,874	2285,801	24,883	25	10,364	8,101	7,394	21,2	953,025	24,581	1894,517	0	202,739	202,739	99,72	0	0	0	0	0	0	0
12:29:05	-96,972	2284,831	24,736	24,707	10,367	8,091	7,408	21,2	953,025	24,581	1894,907	0	202,739	202,739	99,72	0	0	0	0	0	0	0
12:29:05	124,877	2286,08	24,932	24,951	10,363	8,103	7,421	21,2	953,025	24,581	1895,299	0	202,739	202,739	99,72	0	0	0	0	0	0	0
12:29:05	-108,618	2284,994	24,883	25	10,36	8,092	7,434	21,2	953,025	24,581	1895,688	0	202,739	202,739	99,72	0	0	0	0	0	0	0
12:29:05	27,929	2285,273	24,932	24,805	10,359	8,095	7,447	21,2	953,025	24,581	1896,078	0	202,739	202,739	99,72	0	0	0	0	0	0	0
12:29:05	0	2285,273	24,932	24,951	10,359	8,095	7,46	21,2	953,025	24,581	1896,467	0	202,739	202,739	99,72	0	0	0	0	0	0	0
12:29:05	-27,929	2284,994	24,883	24,951	10,36	8,092	7,472	21,2	953,025	24,581	1896,855	0	202,739	202,739	99,72	0	0	0	0	0	0	0
12:29:05	-30,834	2284,686	24,785	24,853	10,363	8,089	7,485	21,2	953,025	24,581	1897,243	0	202,739	202,739	99,72	0	0	0	0	0	0	0
12:29:05	0	2284,686	24,785	24,805	10,363	8,089	7,496	21,2	953,025	24,581	1897,631	0	202,739	202,739	99,72	0	0	0	0	0	0	0
12:29:05	251,025	2287,196	25,029	25,049	10,364	8,115	7,509	21,2	953,025	24,581	1898,02	0	202,739	202,739	99,72	0	0	0	0	0	0	0
12:29:05	-139,477	2285,801	24,883	24,951	10,364	8,101	7,52	21,2	953,025	24,581	1898,408	0	202,739	202,739	99,72	0	0	0	0	0	0	0
12:29:05	-139,453	2284,407	24,736	24,707	10,364	8,086	7,531	21,2	953,025	24,581	1898,794	0	202,739	202,739	99,72	0	0	0	0	0	0	0
12:29:05	306,835	2287,475	25,078	25,049	10,363	8,118	7,543	21,2	953,025	24,581	1899,182	0	202,739	202,739	99,72	0	0	0	0	0	0	0
12:29:05	0	2287,475	25,078	25,049	10,363	8,118	7,554	21,2	953,025	24,581	1899,571	0	202,739	202,739	99,72	0	0	0	0	0	0	0
12:29:05	-204,541	2285,43	24,883	24,805	10,362	8,097	7,565	21,2	953,025	24,581	1899,957	0	202,739	202,739	99,72	0	0	0	0	0	0	0
12:29:05	0	2285,43	24,883	24,707	10,362	8,097	7,575	21,2	953,025	24,581	1900,342	0	202,739	202,739	99,72	0	0	0	0	0	0	0
12:29:05	65,063	2286,08	24,932	24,951	10,363	8,103	7,585	21,2	953,025	24,581	1900,728	0	202,739	202,739	99,72	0	0	0	0	0	0	0
12:29:05	0	2286,08	24,932	25	10,363	8,103	7,596	21,2	953,025	24,581	1901,113	0	202,739	202,739	99,72	0	0	0	0	0	0	0
12:29:05	0	2286,08	24,932	24,853	10,363	8,103	7,606	21,2	953,025	24,581	1901,498	0	202,739	202,739	99,72	0	0	0	0	0	0	0
12:29:05	-46,484	2285,615	24,883	24,951	10,363	8,099	7,615	21,2	953,025	24,581	1901,882	0	202,739	202,739	99,72	0	0	0	0	0	0	0
12:29:05	46,484	2286,08	24,932	25	10,363	8,103	7,625	21,2	953,025	24,581	1902,266	0	202,739	202,739	99,72	0	0	0	0	0	0	0
12:29:05	-139,453	2284,686	24,785	24,853	10,363	8,089	7,634	21,2	953,025	24,581	1902,649	0	202,739	202,739	99,72	0	0	0	0	0	0	0
12:29:05	278,93	2287,475	25,078	25,195	10,363	8,118	7,643	21,2	953,025	24,581	1903,034	0	202,739	202,739	99,72	0	0	0	0	0	0	0
12:29:05	-278,93	2284,686	24,785	24,805	10,363	8,089	7,652	21,2	953,025	24,581	1903,415	0	202,739	202,739	99,72	0	0	0	0	0	0	0
12:29:05	92,968	2285,615	24,883	25,049	10,363	8,099	7,661	21,2	953,025	24,581	1903,798	0	202,739	202,739	99,72	0	0	0	0	0	0	0
12:29:05	139,453	2287,01	25,029	25,049	10,363	8,113	7,67	21,2	953,025	24,581	1904,181	0	202,739	202,739	99,72	0	0	0	0	0	0	0
12:29:05	18,603	2287,196	25,029	25,049	10,364	8,115	7,678	21,2	953,025	24,581	1904,564	0	202,739	202,739	99,72	0	0	0	0	0	0	0
12:29:05	-139,477	2285,801	24,883	25	10,364	8,101	7,687	21,2	953,025	24,581	1904,945	0	202,739	202,739	99,72	0	0	0	0	0	0	0
12:29:05	46,459	2286,266	24,932	25	10,364	8,105	7,695	21,2	953,025	24,581	1905,326	0	202,739	202,739	99,72	0	0	0	0	0	0	0
12:29:05	-46,459	2285,801	24,883	24,951	10,364	8,101	7,703	21,2	953,025	24,581	1905,707	0	202,739	202,739	99,72	0	0	0	0	0	0	0
12:29:05	27,905	2286,08	24,932	25,146	10,363	8,103	7,711	21,2	953,025	24,581	1906,087	0	202,739	202,739	99,72	0	0	0	0	0	0	0
12:29:05	232,47	2288,405	25,176	25,195	10,363	8,127	7,719	21,2	953,025	24,581	1906,47	0	202,739	202,739	99,72	0	0	0	0	0	0	0
12:29:05	-18,554	2288,219	25,176	25,195	10,362	8,125	7,727	21,2	953,025	24,581	1906,851	0	202,739	202,739	99,72	0	0	0	0	0	0	0
12:29:05	0	2288,219	25,176	25,195	10,362	8,125	7,735	21,2	953,025	24,581	1907,233	0	202,739	202,739	99,72	0	0	0	0	0	0	0
12:29:05	0	2288,219	25,176	25,195	10,362	8,125	7,742	21,2	953,025	24,581	1907,614	0	202,739	202,739	99,72	0	0	0	0	0	0	0
12:29:05	-213,916	2286,08	24,932	25	10,363	8,103	7,749	21,2	953,025	24,581	1907,992	0	202,739	202,739	99,72	0	0	0	0	0	0	0
12:29:05	14,575	2286,226	24,883	24,951	10,367	8,105	7,756	21,2	953,025	24,581	1908,371	0	202,739	202,739	99,72	0	0	0	0	0	0	0
12:29:05	18,383	2286,41	24,883	24,951	10,368	8,107	7,763	21,2	953,025	24,581	1908,749	0	202,739	202,739	99,72	0	0	0	0	0	0	0
12:29:05	28,076	2286,691	24,932	25	10,367	8,11	7,77	21,2	953,025	24,581	1909,127	0	202,739	202,739	99,72	0	0	0	0	0	0	0
12:29:05	-107,519	2285,615	24,883	24,951	10,363	8,099	7,777	21,2	953,025	24,581	1909,503	0	202,739	202,739	99,72	0	0	0	0	0	0	0
12:29:05	46,484	2286,08	24,932	25,146	10,363	8,103	7,783	21,2	953,025	24,581	1909,88	0	202,739	202,739	99,72	0	0	0	0	0	0	0
12:29:05	92,968	2287,01	25,029	25,195	10,363	8,113	7,789	21,2	953,025	24,581	1910,257	0	202,739	202,739	99,72	0	0	0	0	0	0	0
12:29:05	-139,453	2285,615	24,883	25,049	10,363	8,099	7,795	21,2	953,025	24,581	1910,632	0	202,739	202,739	99,72	0	0	0	0	0	0	0
12:29:05	46,484	2286,08	24,932	25,146	10,363	8,103	7,802	21,2	953,025	24,581	1911,008	0	202,739	202,739	99,72	0	0	0	0	0	0	0
12:29:05	0	2286,08	24,932	25,049	10,363	8,103	7,807	21,2	953,025	24,581	1911,383	0	202,739	202,739	99,72	0	0	0	0	0	0	0
12:29:05	139,477	2287,475	25,078	25,244	10,363	8,118	7,814	21,2	953,025	24,581	1911,759	0	202,739	202,739	99,72	0	0	0	0	0	0	0
12:29:05	-139,477	2286,08	24,932	25,195	10,363	8,103	7,819	21,2	953,025	24,581	1912,133	0	202,739	202,739	99,72	0	0	0	0	0	0	0
12:29:05	-46,484	2285,615	24,883	25,049	10,363	8,099	7,825	21,2	953,025	24,581	1912,507	0	202,739	202,739	99,72	0	0	0	0	0	0	0
12:29:05	46,484	2286,08	24,932	25,146	10,363	8,103	7,83	21,2	953,025	24,581	1912,88	0	202,739	202,739	99,72	0	0	0	0	0	0	0
12:29:05	0	2286,08	24,932	25	10,363	8,103	7,836	21,2	953,025	24,581	1913,254	0	202,739	202,739	99,72	0	0	0	0	0	0	0
12:29:05	-139,453	2284,686	24,785	24,853	10,363	8,089	7,84	21,2	953,025	24,581	1913,625	0	202,739	202,739	99,72	0	0	0	0	0	0	0
12:29:05	77,319	2285,459	24,932	24,951	10,36	8,097	7,846	21,2	953,025	24,581	1913,997	0	202,739	202,739	99,72	0	0	0	0	0	0	0
12:29:05	0	2285,459	24,932	25	10,36	8,097	7,85	21,2	953,025	24,581	1914,368	0	202,739	202,739	99,72	0	0	0	0	0	0	0
12:29:05	-65,039	2284,808	24,883	24,951	10,359	8,09	7,855	21,2	953,025	24,581	1914,739	0	202,739	202,739	99,72	0	0	0	0	0	0	0
12:29:05	46,484	2285,273	24,932	25	10,359	8,095	7,86	21,2	953,025	24,581	1915,109	0	202,739	202,739	99,72	0	0	0	0	0	0	0
12:29:05	-105,224	2284,221	24,736	24,805	10,363	8,084	7,864	21,2	953,025	24,581	1915,478	0	202,739	202,739	99,72	0	0	0	0	0	0	0
12:29:05	61,035	2284,831	24,736	24,805	10,367	8,091	7,869	21,2	953,025	24,581	1915,848	0	202,739	202,739	99,72	0	0	0	0	0	0	0
12:29:05	-139,453	2283,437	24,59	24,658	10,367	8,076	7,873	21,2	953,025	24,581	1916,215	0	202,739	202,739	99,72	0	0	0	0	0	0	0
12:29:05	143,432	2284,871	24,785	24,853	10,364	8,091	7,877	21,2	953,025	24,581	1916,584	0	202,739	202,739	99,72	0	0	0	0	0	0	0
12:29:05	0	2284,871	24,785	24,853	10,364	8,091	7,881	21,2	953,025	24,581	1916,952	0	202,739	202,739	99,72	0	0	0	0	0	0	0
12:29:05	74,414	2285,615	24,883	24,951	10,363	8,099	7,885	21,2	953,025	24,581	1917,321	0	202,739	202,739	99,72	0	0	0	0	0	0	0
12:29:05	0	2285,615	24,883	24,853	10,363	8,099	7,89	21,4	953,025	24,581	1917,689	0	202,739	202,739	99,72	0	0	0	0	0	0	0
12:29:05	46,484	2286,08	24,932	24,951	10,363	8,103	7,894	21,4	953,025	24,581	1918,057	0	202,739	202,739	99,72	0	0	0	0	0	0	0
12:29:05	92,968	2287,01	25,029	25	10,363	8,113	7,898	21,4	953,025	24,581	1918,426	0	202,739	202,739	99,72	0	0	0	0	0	0	0
12:29:05	46,508	2287,475	25,078	25,146	10,363	8,118	7,902	21,4	953,025	24,581	1918,795	0	202,739	202,739	99,72	0	0	0	0	0	0	0
12:29:05	-27,905	2287,196	25,029	25,146	10,364	8,115	7,907	21,4	953,025	24,581	1919,164	0	202,739	202,739	99,72	0	0	0	0	0	0	0
12:29:05	46,484	2287,661	25,078	25,049	10,364	8,12	7,911	21,4	953,025	24,581	1919,532	0	202,739	202,739	99,72	0	0	0	0	0	0	0
12:29:05	0	2287,661	25,078	25,195	10,364	8,12	7,915	21,4	953,025	24,581	1919,9	0	202,739	202,739	99,72	0	0	0	0	0	0	0
12:29:05	-65,087	2287,01	25,029	25,049	10,363	8,113	7,919	21,4	953,025	24,581	1920,268	0	202,739	202,739	99,72	0	0	0	0	0	0	0
12:29:05	0	2287,01	25,029	25,049	10,363	8,113	7,923	21,4	953,025	24,581	1920,634	0	202,739	202,739	99,72	0	0	0	0	0	0	0
12:29:05	-139,453	2285,615	24,883	24,951	10,363	8,099	7,926	21,4	953,025	24,581	1920,999	0	202,739	202,739	99,72	0	0	0	0	0	0	0
12:29:05	46,484	2286,08	24,932	25	10,363	8,103	7,93	21,4	953,025	24,581	1921,364	0	203,95	203,95	99,725	0	0	0	0	0	0	0
12:29:05	0	2286,08	24,932	24,951	10,363	8,103	7,933	21,4	953,025	24,581	1921,729	0	203,95	203,95	99,725	0	0	0	0	0	0	0
12:29:05	-139,453	2284,686	24,785	24,853	10,363	8,089	7,936	21,4	953,025	24,581	1922,092	0	203,95	203,95	99,725	0	0	0	0	0	0	0
12:29:05	92,968	2285,615	24,883	24,951	10,363	8,099	7,939	21,4	953,025	24,581	1922,456	0	203,95	203,95	99,725	0	0	0	0	0	0	0
12:29:05	0	2285,615	24,883	24,951	10,363	8,099	7,942	21,4	953,025	24,581	1922,819	0	203,95	203,95	99,725	0	0	0	0	0	0	0
12:29:05	-92,968	2284,686	24,785	24,853	10,363	8,089	7,945	21,4	953,025	24,581	1923,181	0	203,95	203,95	99,725	0	0	0	0	0	0	0
12:29:05	92,968	2285,615	24,883	24,853	10,363	8,099	7,948	21,4	953,025	24,581	1923,543	0	203,95	203,95	99,725	0	0	0	0	0	0	0
12:29:05	-92,968	2284,686	24,785	24,853	10,363	8,089	7,951	21,4	953,025	24,581	1923,904	0	203,95	203,95	99,725	0	0	0	0	0	0	0
12:29:05	92,968	2285,615	24,883	24,853	10,363	8,099	7,954	21,4	953,025	24,581	1924,266	0	203,95	203,95	99,725	0	0	0	0	0	0	0
12:29:05	-464,697	2280,968	24,394	24,072	10,363	8,051	7,956	21,4	953,025	24,581	1924,623	0	203,95	203,95	99,725	0	0	0	0	0	0	0
12:29:06	-823,315	2272,735	23,613	22,949	10,359	7,966	7,956	21,4	953,025	24,581	1924,971	0	203,95	203,95	99,725	0	0	0	0	0	0	0
12:29:06	-764,77	2265,088	22,978	22,168	10,35	7,887	7,955	21,4	953,025	24,581	1925,311	0	203,95	203,95	99,725	0	0	0	0	0	0	0
12:29:06	-807,128	2257,016	22,539	21,338	10,328	7,804	7,952	21,4	953,025	24,581	1925,643	0	203,95	203,95	99,725	0	0	0	0	0	0	0
12:29:06	-897,778	2248,038	22,197	20,703	10,295	7,711	7,947	21,4	953,025	24,581	1925,965	0	203,95	203,95	99,725	0	0	0	0	0	0	0
12:29:06	-751,489	2240,524	22,148	20,361	10,256	7,634	7,941	21,4	953,025	24,581	1926,279	0	203,95	203,95	99,725	0	0	0	0	0	0	0
12:29:06	-779,785	2232,726	22,197	20,556	10,209	7,553	7,933	21,4	953,025	24,581	1926,586	0	203,95	203,95	99,725	0	0	0	0	0	0	0
12:29:06	-965,38	2223,072	22,051	20,361	10,163	7,454	7,924	21,4	953,025	24,581	1926,882	0	203,95	203,95	99,725	0	0	0	0	0	0	0
12:29:06	-1374,218	2209,33	21,562	19,678	10,112	7,312	7,912	21,4	953,025	24,581	1927,165	0	203,95	203,95	99,725	0	0	0	0	0	0	0
12:29:06	-707,763	2202,252	21,611	19,531	10,069	7,239	7,899	21,4	953,025	24,581	1927,44	0	203,95	203,95	99,725	0	0	0	0	0	0	0
12:29:06	-1316,333	2189,089	20,928	18,994	10,031	7,104	7,883	21,4	953,025	24,581	1927,702	0	203,95	203,95	99,725	0	0	0	0	0	0	0
12:29:06	-1190,747	2177,181	20,293	18,31	9,998	6,981	7,865	21,4	953,025	24,581	1927,951	0	203,95	203,95	99,725	0	0	0	0	0	0	0
12:29:06	-1379,467	2163,387	19,365	17,578	9,969	6,839	7,845	21,4	953,025	24,581	1928,187	0	203,95	203,95	99,725	0	0	0	0	0	0	0
12:29:06	-824,487	2155,142	19,121	17,431	9,936	6,754	7,824	21,4	953,025	24,581	1928,414	0	203,95	203,95	99,725	0	0	0	0	0	0	0
12:29:06	-1094,336	2144,198	18,681	16,894	9,897	6,641	7,801	21,4	953,025	24,581	1928,63	0	203,95	203,95	99,725	0	0	0	0	0	0	0
12:29:06	-1002,392	2134,174	18,34	17,187	9,859	6,537	7,776	21,4	953,025	24,581	1928,835	0	203,95	203,95	99,725	0	0	0	0	0	0	0
12:29:06	-359,643	2130,578	18,779	17,578	9,815	6,5	7,751	21,4	953,025	24,581	1929,037	0	203,95	203,95	99,725	0	0	0	0	0	0	0
12:29:06	-771,093	2122,867	18,779	17,383	9,772	6,421	7,725	21,4	953,025	24,581	1929,231	0	203,95	203,95	99,725	0	0	0	0	0	0	0
12:29:06	-894,409	2113,923	18,633	17,627	9,729	6,329	7,697	21,4	953,025	24,581	1929,415	0	203,95	203,95	99,725	0	0	0	0	0	0	0
12:29:06	-715,795	2106,765	18,681	17,578	9,686	6,255	7,669	21,4	953,025	24,581	1929,593	0	203,95	203,95	99,725	0	0	0	0	0	0	0
12:29:06	-986,938	2096,896	18,34	17,383	9,648	6,153	7,639	21,4	953,025	24,581	1929,76	0	203,95	203,95	99,725	0	0	0	0	0	0	0
12:29:06	-757,104	2089,325	18,047	17,09	9,621	6,075	7,609	21,4	953,025	24,581	1929,92	0	203,95	203,95	99,725	0	0	0	0	0	0	0
12:29:06	-712,939	2082,195	17,656	16,601	9,601	6,002	7,577	21,4	953,025	24,581	1930,072	0	203,95	203,95	99,725	0	0	0	0	0	0	0
12:29:06	-998,901	2072,206	16,924	16,308	9,583	5,899	7,544	21,4	953,025	24,581	1930,214	0	203,95	203,95	99,725	0	0	0	0	0	0	0
12:29:06	-555,517	2066,651	16,679	15,869	9,565	5,841	7,511	21,4	953,025	24,581	1930,351	0	203,95	203,95	99,725	0	0	0	0	0	0	0
12:29:06	-654,443	2060,106	16,338	15,625	9,546	5,774	7,477	21,4	953,025	24,581	1930,48	0	203,95	203,95	99,725	0	0	0	0	0	0	0
12:29:06	-541,528	2054,691	16,191	15,625	9,523	5,718	7,442	21,4	953,025	24,581	1930,605	0	203,95	203,95	99,725	0	0	0	0	0	0	0
12:29:06	-708,129	2047,61	15,947	15,429	9,495	5,645	7,407	21,4	953,025	24,581	1930,722	0	203,95	203,95	99,725	0	0	0	0	0	0	0
12:29:06	-521,289	2042,397	15,898	15,283	9,468	5,591	7,371	21,4	953,025	24,581	1930,833	0	203,95	203,95	99,725	0	0	0	0	0	0	0
12:29:06	-507,36	2037,323	15,898	15,088	9,44	5,539	7,336	21,4	953,025	24,581	1930,94	0	203,95	203,95	99,725	0	0	0	0	0	0	0
12:29:06	-531,237	2032,011	15,898	15,332	9,41	5,484	7,299	21,4	953,025	24,581	1931,041	0	203,95	203,95	99,725	0	0	0	0	0	0	0
12:29:06	-506,481	2026,946	15,898	15,283	9,381	5,432	7,263	21,4	953,025	24,581	1931,137	0	203,95	203,95	99,725	0	0	0	0	0	0	0
12:29:06	-586,816	2021,078	15,703	15,088	9,358	5,371	7,226	21,4	953,025	24,581	1931,227	0	203,95	203,95	99,725	0	0	0	0	0	0	0
12:29:06	-596,813	2015,11	15,459	14,941	9,337	5,31	7,188	21,4	953,025	24,581	1931,311	0	203,95	203,95	99,725	0	0	0	0	0	0	0
12:29:06	-442,956	2010,68	15,263	14,746	9,322	5,264	7,15	21,4	953,025	24,581	1931,39	0	203,95	203,95	99,725	0	0	0	0	0	0	0
12:29:06	-642,858	2004,252	14,922	14,502	9,304	5,198	7,112	21,4	953,025	24,581	1931,463	0	203,95	203,95	99,725	0	0	0	0	0	0	0
12:29:06	-518,017	1999,072	14,629	14,111	9,289	5,145	7,073	21,4	953,025	24,581	1931,531	0	203,95	203,95	99,725	0	0	0	0	0	0	0
12:29:06	-524,694	1993,825	14,384	13,916	9,272	5,09	7,035	21,4	953,025	24,581	1931,593	0	203,95	203,95	99,725	0	0	0	0	0	0	0
12:29:06	-387,5	1989,95	14,238	13,867	9,258	5,051	6,996	21,4	953,025	24,581	1931,652	0	203,95	203,95	99,725	0	0	0	0	0	0	0
12:29:06	-471,63	1985,233	14,092	13,769	9,239	5,002	6,957	21,4	953,025	24,581	1931,705	0	203,95	203,95	99,725	0	0	0	0	0	0	0
12:29:06	-460,534	1980,628	13,945	13,623	9,22	4,954	6,917	21,4	953,025	24,581	1931,754	0	203,95	203,95	99,725	0	0	0	0	0	0	0
12:29:06	-452,99	1976,098	13,799	13,525	9,202	4,908	6,878	21,4	953,025	24,581	1931,798	0	203,95	203,95	99,725	0	0	0	0	0	0	0
12:29:06	-457,141	1971,527	13,652	13,427	9,184	4,861	6,838	21,4	953,025	24,581	1931,838	0	203,95	203,95	99,725	0	0	0	0	0	0	0
12:29:06	-474,011	1966,787	13,408	13,232	9,17	4,812	6,799	21,4	953,025	24,581	1931,873	0	203,95	203,95	99,725	0	0	0	0	0	0	0
12:29:06	-400,561	1962,781	13,164	13,037	9,16	4,77	6,759	21,4	953,025	24,581	1931,904	0	203,95	203,95	99,725	0	0	0	0	0	0	0
12:29:06	-387,695	1958,904	13,017	12,841	9,145	4,73	6,719	21,4	953,025	24,581	1931,931	0	203,95	203,95	99,725	0	0	0	0	0	0	0
12:29:06	-257,153	1956,332	12,92	12,744	9,136	4,704	6,68	21,4	953,025	24,581	1931,955	0	203,95	203,95	99,725	0	0	0	0	0	0	0
12:29:06	-460,29	1951,73	12,675	12,5	9,122	4,657	6,64	21,4	953,025	24,581	1931,975	0	203,95	203,95	99,725	0	0	0	0	0	0	0
12:29:06	-215,71	1949,572	12,627	12,5	9,113	4,634	6,601	21,4	953,025	24,581	1931,993	0	203,95	203,95	99,725	0	0	0	0	0	0	0
12:29:06	-242,065	1947,152	12,627	12,5	9,099	4,609	6,561	21,4	953,025	24,581	1932,008	0	203,95	203,95	99,725	0	0	0	0	0	0	0
12:29:06	-270,874	1944,443	12,529	12,451	9,089	4,581	6,523	21,4	953,025	24,581	1932,02	0	203,95	203,95	99,725	0	0	0	0	0	0	0
12:29:06	-248,571	1941,957	12,529	12,451	9,075	4,556	6,484	21,4	953,025	24,581	1932,03	0	203,95	203,95	99,725	0	0	0	0	0	0	0
12:29:06	-211,218	1939,845	12,48	12,451	9,065	4,534	6,446	21,4	953,025	24,581	1932,038	0	203,95	203,95	99,725	0	0	0	0	0	0	0
12:29:06	-251,721	1937,328	12,48	12,451	9,051	4,508	6,408	21,4	953,025	24,581	1932,044	0	203,95	203,95	99,725	0	0	0	0	0	0	0
12:29:06	-219,787	1935,13	12,431	12,256	9,041	4,485	6,37	21,4	953,025	24,581	1932,047	0	203,95	203,95	99,725	0	0	0	0	0	0	0
12:29:06	-297,851	1932,152	12,285	12,06	9,031	4,455	6,333	21,4	953,025	24,581	1932,047	0	203,95	203,95	99,725	0	0	0	0	0	0	0
12:29:06	-218,103	1929,971	12,138	11,963	9,027	4,432	6,295	21,4	953,025	24,581	1929,971	0	203,95	203,95	99,725	0	0	0	0	0	0	0
12:29:06	-262,414	1927,346	11,943	11,767	9,022	4,405	6,258	21,4	953,025	24,581	1927,346	0	203,95	203,95	99,725	0	0	0	0	0	0	0
12:29:06	-352,05	1923,826	11,65	11,572	9,017	4,369	6,221	21,4	953,025	24,581	1923,826	0	203,95	203,95	99,725	0	0	0	0	0	0	0
12:29:06	-219,091	1921,635	11,504	11,425	9,012	4,346	6,184	21,4	953,025	24,581	1921,635	0	203,95	203,95	99,725	0	0	0	0	0	0	0
12:29:06	-165,38	1919,981	11,504	11,425	9,003	4,329	6,148	21,4	953,025	24,581	1919,981	0	203,95	203,95	99,725	0	0	0	0	0	0	0
12:29:06	-130,395	1918,677	11,455	11,523	8,998	4,316	6,112	21,4	953,025	24,581	1918,677	0	203,95	203,95	99,725	0	0	0	0	0	0	0
12:29:06	-167,663	1917,001	11,455	11,377	8,988	4,298	6,077	21,4	953,025	24,581	1917,001	0	203,95	203,95	99,725	0	0	0	0	0	0	0
12:29:06	-215,612	1914,844	11,308	11,279	8,984	4,276	6,041	21,4	953,025	24,581	1914,844	0	203,95	203,95	99,725	0	0	0	0	0	0	0
12:29:06	2,648	1914,871	11,406	11,279	8,979	4,277	6,007	21,4	953,025	24,581	1914,844	0	203,95	203,95	99,725	0	0	0	0	0	0	0
12:29:06	-125,463	1913,616	11,455	11,425	8,969	4,264	5,973	21,4	953,025	24,581	1913,616	0	203,95	203,95	99,725	0	0	0	0	0	0	0
12:29:06	-169,946	1911,917	11,455	11,425	8,959	4,246	5,939	21,4	953,025	24,581	1911,917	0	203,95	203,95	99,725	0	0	0	0	0	0	0
12:29:06	-40,6	1911,511	11,504	11,425	8,955	4,242	5,905	21,4	953,025	24,581	1911,511	0	203,95	203,95	99,725	0	0	0	0	0	0	0
12:29:06	-211,901	1909,392	11,455	11,425	8,945	4,22	5,872	21,4	953,025	24,581	1909,392	0	203,95	203,95	99,725	0	0	0	0	0	0	0
12:29:06	-41,687	1908,975	11,504	11,523	8,94	4,216	5,84	21,4	953,025	24,581	1908,975	0	203,95	203,95	99,725	0	0	0	0	0	0	0
12:29:06	-212,06	1906,854	11,455	11,425	8,931	4,194	5,808	21,4	953,025	24,581	1906,854	0	203,95	203,95	99,725	0	0	0	0	0	0	0
12:29:06	-129,125	1905,563	11,406	11,377	8,926	4,181	5,776	21,4	953,025	24,581	1905,563	0	203,95	203,95	99,725	0	0	0	0	0	0	0
12:29:06	-132,678	1904,236	11,259	11,23	8,926	4,167	5,744	21,4	953,025	24,581	1904,236	0	203,95	203,95	99,725	0	0	0	0	0	0	0
12:29:06	-217,529	1902,061	11,113	11,084	8,921	4,144	5,713	21,4	953,025	24,581	1902,061	0	203,95	203,95	99,725	0	0	0	0	0	0	0
12:29:06	-132,604	1900,735	10,966	10,937	8,921	4,131	5,682	21,4	953,025	24,581	1900,735	0	203,95	203,95	99,725	0	0	0	0	0	0	0
12:29:06	-129,028	1899,445	10,918	10,937	8,916	4,117	5,651	21,4	953,025	24,581	1899,445	0	203,95	203,95	99,725	0	0	0	0	0	0	0
12:29:06	-85,876	1898,586	10,918	10,888	8,911	4,109	5,621	21,4	953,025	24,581	1898,586	0	203,95	203,95	99,725	0	0	0	0	0	0	0
12:29:06	-85,009	1897,736	10,918	10,84	8,906	4,1	5,591	21,4	953,025	24,581	1897,736	0	203,95	203,95	99,725	0	0	0	0	0	0	0
12:29:06	-124,426	1896,492	10,966	10,888	8,897	4,087	5,562	21,4	953,025	24,581	1896,492	0	203,95	203,95	99,725	0	0	0	0	0	0	0
12:29:06	-40,649	1896,085	11,015	10,937	8,892	4,083	5,533	21,4	953,025	24,581	1896,085	0	203,95	203,95	99,725	0	0	0	0	0	0	0
12:29:06	-84,838	1895,237	11,015	11,035	8,887	4,074	5,504	21,4	953,025	24,581	1895,237	0	203,95	203,95	99,725	0	0	0	0	0	0	0
12:29:06	-168,627	1893,55	11,015	11,035	8,878	4,057	5,476	21,2	953,406	24,581	1893,55	0	203,95	203,95	99,725	0	0	0	0	0	0	0
12:29:06	-85,876	1892,692	11,015	11,035	8,873	4,048	5,448	21,2	953,406	24,581	1892,692	0	203,95	203,95	99,725	0	0	0	0	0	0	0
12:29:06	-88,305	1891,809	10,918	10,888	8,873	4,039	5,42	21,2	953,406	24,581	1891,809	0	203,95	203,95	99,725	0	0	0	0	0	0	0
12:29:06	-89,343	1890,915	10,82	10,84	8,873	4,03	5,393	21,2	953,406	24,581	1890,915	0	203,95	203,95	99,725	0	0	0	0	0	0	0
12:29:06	-127,893	1889,636	10,771	10,742	8,868	4,016	5,366	21,2	953,406	24,581	1889,636	0	203,95	203,95	99,725	0	0	0	0	0	0	0
12:29:06	-88,293	1888,753	10,673	10,693	8,868	4,007	5,339	21,2	953,406	24,581	1888,753	0	203,95	203,95	99,725	0	0	0	0	0	0	0
12:29:06	-83,764	1887,916	10,673	10,595	8,863	3,999	5,313	21,2	953,406	24,581	1887,916	0	203,95	203,95	99,725	0	0	0	0	0	0	0
12:29:06	-83,74	1887,078	10,673	10,547	8,859	3,99	5,287	21,2	953,406	24,581	1887,078	0	203,95	203,95	99,725	0	0	0	0	0	0	0
12:29:06	-83,74	1886,241	10,673	10,595	8,854	3,981	5,261	21,2	953,406	24,581	1886,241	0	203,95	203,95	99,725	0	0	0	0	0	0	0
12:29:06	4,492	1886,286	10,771	10,595	8,849	3,982	5,236	21,2	953,406	24,581	1886,241	0	203,95	203,95	99,725	0	0	0	0	0	0	0
12:29:06	-85,876	1885,427	10,771	10,693	8,844	3,973	5,211	21,2	953,406	24,581	1885,427	0	202,214	202,214	99,718	0	0	0	0	0	0	0
12:29:06	-88,244	1884,544	10,673	10,693	8,844	3,964	5,187	21,2	953,406	24,581	1884,544	0	202,214	202,214	99,718	0	0	0	0	0	0	0
12:29:06	-126,806	1883,276	10,625	10,595	8,839	3,951	5,163	21,2	953,406	24,581	1883,276	0	202,214	202,214	99,718	0	0	0	0	0	0	0
12:29:06	0	1883,276	10,625	10,595	8,839	3,951	5,139	21,2	953,406	24,581	1883,276	0	202,214	202,214	99,718	0	0	0	0	0	0	0
12:29:06	-83,728	1882,439	10,625	10,547	8,835	3,942	5,115	21,2	953,406	24,581	1882,439	0	202,214	202,214	99,718	0	0	0	0	0	0	0
12:29:06	-86,035	1881,579	10,625	10,595	8,83	3,933	5,092	21,2	953,406	24,581	1881,579	0	202,214	202,214	99,718	0	0	0	0	0	0	0
12:29:06	0	1881,579	10,625	10,693	8,83	3,933	5,07	21,2	953,406	24,581	1881,579	0	202,214	202,214	99,718	0	0	0	0	0	0	0
12:29:06	-214,941	1879,429	10,478	10,547	8,825	3,911	5,047	21,2	953,406	24,581	1879,429	0	202,214	202,214	99,718	0	0	0	0	0	0	0
12:29:06	44,079	1879,87	10,527	10,547	8,825	3,916	5,025	21,2	953,406	24,581	1879,43	0	202,214	202,214	99,718	0	0	0	0	0	0	0
12:29:06	-44,079	1879,429	10,478	10,547	8,825	3,911	5,003	21,2	953,406	24,581	1879,429	0	202,214	202,214	99,718	0	0	0	0	0	0	0
12:29:07	-130,969	1878,12	10,429	10,4	8,82	3,898	4,981	21,2	953,406	24,581	1878,12	0	202,214	202,214	99,718	0	0	0	0	0	0	0
12:29:07	0	1878,12	10,429	10,4	8,82	3,898	4,96	21,2	953,406	24,581	1878,12	0	202,214	202,214	99,718	0	0	0	0	0	0	0
12:29:07	-88,134	1877,238	10,332	10,4	8,82	3,889	4,939	21,2	953,406	24,581	1877,238	0	202,214	202,214	99,718	0	0	0	0	0	0	0
12:29:07	0	1877,238	10,332	10,351	8,82	3,889	4,918	21,2	953,406	24,581	1877,238	0	202,214	202,214	99,718	0	0	0	0	0	0	0
12:29:07	-125,671	1875,982	10,283	10,351	8,815	3,876	4,898	21,2	953,406	24,581	1875,982	0	202,214	202,214	99,718	0	0	0	0	0	0	0
12:29:07	-4,211	1875,94	10,283	10,302	8,815	3,875	4,878	21,2	953,406	24,581	1875,94	0	202,214	202,214	99,718	0	0	0	0	0	0	0
12:29:07	-37,573	1875,564	10,332	10,302	8,811	3,871	4,858	21,2	953,406	24,581	1875,564	0	202,214	202,214	99,718	0	0	0	0	0	0	0
12:29:07	7,592	1875,64	10,429	10,498	8,806	3,872	4,839	21,2	953,406	24,581	1875,564	0	202,214	202,214	99,718	0	0	0	0	0	0	0
12:29:07	-41,821	1875,221	10,478	10,498	8,801	3,868	4,82	21,2	953,406	24,581	1875,221	0	202,214	202,214	99,718	0	0	0	0	0	0	0
12:29:07	-80,554	1874,416	10,478	10,498	8,797	3,859	4,801	21,2	953,406	24,581	1874,416	0	202,214	202,214	99,718	0	0	0	0	0	0	0
12:29:07	38,586	1874,802	10,527	10,547	8,796	3,863	4,782	21,2	953,406	24,581	1874,416	0	202,214	202,214	99,718	0	0	0	0	0	0	0
12:29:07	-123,376	1873,568	10,478	10,498	8,792	3,851	4,764	21,2	953,406	24,581	1873,568	0	202,214	202,214	99,718	0	0	0	0	0	0	0
12:29:07	-44,042	1873,128	10,429	10,4	8,792	3,846	4,746	21,2	953,406	24,581	1873,128	0	202,214	202,214	99,718	0	0	0	0	0	0	0
12:29:07	-6,518	1873,062	10,429	10,4	8,791	3,846	4,729	21,2	953,406	24,581	1873,062	0	202,214	202,214	99,718	0	0	0	0	0	0	0
12:29:07	-168,627	1871,376	10,332	10,351	8,787	3,828	4,711	21,2	953,406	24,581	1871,376	0	202,214	202,214	99,718	0	0	0	0	0	0	0
12:29:07	-44,03	1870,936	10,283	10,351	8,787	3,824	4,694	21,2	953,406	24,581	1870,936	0	202,214	202,214	99,718	0	0	0	0	0	0	0
12:29:07	44,03	1871,376	10,332	10,351	8,787	3,828	4,677	21,2	953,406	24,581	1870,936	0	202,214	202,214	99,718	0	0	0	0	0	0	0
12:29:07	-84,765	1870,528	10,332	10,302	8,782	3,819	4,66	21,2	953,406	24,581	1870,528	0	202,214	202,214	99,718	0	0	0	0	0	0	0
12:29:07	-44,03	1870,088	10,283	10,302	8,782	3,815	4,643	21,2	953,406	24,581	1870,088	0	202,214	202,214	99,718	0	0	0	0	0	0	0
12:29:07	-35,314	1869,735	10,332	10,302	8,777	3,811	4,627	21,2	953,406	24,581	1869,735	0	202,214	202,214	99,718	0	0	0	0	0	0	0
12:29:07	-50,512	1869,23	10,283	10,302	8,777	3,806	4,611	21,2	953,406	24,581	1869,23	0	202,214	202,214	99,718	0	0	0	0	0	0	0
12:29:07	-88,024	1868,35	10,185	10,156	8,777	3,797	4,595	21,2	953,406	24,581	1868,35	0	202,214	202,214	99,718	0	0	0	0	0	0	0
12:29:07	-122,448	1867,125	10,136	10,156	8,773	3,784	4,579	21,2	953,406	24,581	1867,125	0	202,214	202,214	99,718	0	0	0	0	0	0	0
12:29:07	-88,012	1866,245	10,039	10,156	8,773	3,775	4,563	21,2	953,406	24,581	1866,245	0	202,214	202,214	99,718	0	0	0	0	0	0	0
12:29:07	0	1866,245	10,039	10,156	8,773	3,775	4,548	21,2	953,406	24,581	1866,245	0	202,214	202,214	99,718	0	0	0	0	0	0	0
12:29:07	0	1866,245	10,039	10,156	8,773	3,775	4,533	21,2	953,406	24,581	1866,245	0	202,214	202,214	99,718	0	0	0	0	0	0	0
12:29:07	-84,741	1865,398	10,039	10,156	8,768	3,766	4,518	21,2	953,406	24,581	1865,398	0	202,214	202,214	99,718	0	0	0	0	0	0	0
12:29:07	87,988	1866,278	10,136	10,156	8,768	3,776	4,503	21,2	953,406	24,581	1865,398	0	202,214	202,214	99,718	0	0	0	0	0	0	0
12:29:07	-87,988	1865,398	10,039	10,156	8,768	3,766	4,489	21,2	953,406	24,581	1865,398	0	202,214	202,214	99,718	0	0	0	0	0	0	0
12:29:07	-85,815	1864,539	10,039	10,156	8,763	3,758	4,474	21,2	953,406	24,581	1864,539	0	202,214	202,214	99,718	0	0	0	0	0	0	0
12:29:07	0	1864,539	10,039	10,058	8,763	3,758	4,46	21,2	953,406	24,581	1864,539	0	202,214	202,214	99,718	0	0	0	0	0	0	0
12:29:07	-43,981	1864,1	9,99	10,058	8,763	3,753	4,446	21,2	953,406	24,581	1864,1	0	202,214	202,214	99,718	0	0	0	0	0	0	0
12:29:07	0	1864,1	9,99	10,058	8,763	3,753	4,433	21,2	953,406	24,581	1864,1	0	202,214	202,214	99,718	0	0	0	0	0	0	0
12:29:07	-43,981	1863,66	9,941	10,009	8,763	3,749	4,419	21,2	953,406	24,581	1863,66	0	202,214	202,214	99,718	0	0	0	0	0	0	0
12:29:07	43,981	1864,1	9,99	9,961	8,763	3,753	4,406	21,2	953,406	24,581	1863,66	0	202,214	202,214	99,718	0	0	0	0	0	0	0
12:29:07	0	1864,1	9,99	9,961	8,763	3,753	4,393	21,2	953,406	24,581	1863,661	0	202,214	202,214	99,718	0	0	0	0	0	0	0
12:29:07	0	1864,1	9,99	9,961	8,763	3,753	4,381	21,2	953,406	24,581	1863,661	0	202,214	202,214	99,718	0	0	0	0	0	0	0
12:29:07	-39,721	1863,702	10,039	10,058	8,758	3,749	4,368	21,2	953,406	24,581	1863,661	0	202,214	202,214	99,718	0	0	0	0	0	0	0
12:29:07	87,976	1864,582	10,136	10,058	8,758	3,758	4,357	21,2	953,406	24,581	1863,662	0	202,214	202,214	99,718	0	0	0	0	0	0	0
12:29:07	-39,697	1864,185	10,185	10,205	8,753	3,754	4,345	21,2	953,406	24,581	1863,663	0	202,214	202,214	99,718	0	0	0	0	0	0	0
12:29:07	10,595	1864,291	10,283	10,351	8,749	3,755	4,333	21,2	953,406	24,581	1863,663	0	202,214	202,214	99,718	0	0	0	0	0	0	0
12:29:07	-7,385	1864,217	10,283	10,302	8,749	3,754	4,322	21,2	953,406	24,581	1863,664	0	202,214	202,214	99,718	0	0	0	0	0	0	0
12:29:07	-87,963	1863,338	10,185	10,156	8,749	3,745	4,31	21,2	953,406	24,581	1863,338	0	202,214	202,214	99,718	0	0	0	0	0	0	0
12:29:07	0	1863,338	10,185	10,156	8,749	3,745	4,299	21,2	953,406	24,581	1863,338	0	202,214	202,214	99,718	0	0	0	0	0	0	0
12:29:07	-131,945	1862,018	10,039	10,058	8,749	3,732	4,288	21,2	953,406	24,581	1862,018	0	202,214	202,214	99,718	0	0	0	0	0	0	0
12:29:07	0	1862,018	10,039	10,009	8,749	3,732	4,277	21,2	953,406	24,581	1862,018	0	202,214	202,214	99,718	0	0	0	0	0	0	0
12:29:07	0	1862,018	10,039	10,009	8,749	3,732	4,267	21,2	953,406	24,581	1862,018	0	202,214	202,214	99,718	0	0	0	0	0	0	0
12:29:07	-43,981	1861,578	9,99	9,961	8,749	3,727	4,256	21,2	953,406	24,581	1861,578	0	202,214	202,214	99,718	0	0	0	0	0	0	0
12:29:07	-36,596	1861,212	9,941	9,863	8,749	3,723	4,246	21,2	953,406	24,581	1861,212	0	202,214	202,214	99,718	0	0	0	0	0	0	0
12:29:07	0	1861,212	9,941	9,863	8,749	3,723	4,235	21,2	953,406	24,581	1861,212	0	202,214	202,214	99,718	0	0	0	0	0	0	0
12:29:07	-7,373	1861,139	9,941	9,863	8,749	3,723	4,225	21,2	953,406	24,581	1861,139	0	202,214	202,214	99,718	0	0	0	0	0	0	0
12:29:07	-76,306	1860,376	9,941	9,961	8,744	3,715	4,215	21,2	953,406	24,581	1860,376	0	202,214	202,214	99,718	0	0	0	0	0	0	0
12:29:07	0	1860,376	9,941	9,961	8,744	3,715	4,206	21,2	953,406	24,581	1860,376	0	202,214	202,214	99,718	0	0	0	0	0	0	0
12:29:07	72,985	1861,106	10,039	10,009	8,743	3,722	4,196	21,2	953,406	24,581	1860,376	0	202,214	202,214	99,718	0	0	0	0	0	0	0
12:29:07	-121,337	1859,892	9,99	10,009	8,739	3,71	4,186	21,2	953,406	24,581	1859,892	0	202,214	202,214	99,718	0	0	0	0	0	0	0
12:29:07	43,981	1860,332	10,039	10,009	8,739	3,714	4,177	21,2	953,406	24,581	1859,893	0	202,214	202,214	99,718	0	0	0	0	0	0	0
12:29:07	-43,981	1859,892	9,99	9,961	8,739	3,71	4,168	21,2	953,406	24,581	1859,892	0	202,214	202,214	99,718	0	0	0	0	0	0	0
12:29:07	-51,33	1859,379	9,941	9,961	8,739	3,704	4,159	21,2	953,406	24,581	1859,379	0	202,214	202,214	99,718	0	0	0	0	0	0	0
12:29:07	43,957	1859,818	9,99	9,961	8,739	3,709	4,15	21,2	953,406	24,581	1859,379	0	202,214	202,214	99,718	0	0	0	0	0	0	0
12:29:07	-31,298	1859,505	10,039	10,009	8,734	3,706	4,141	21,2	953,406	24,581	1859,379	0	202,214	202,214	99,718	0	0	0	0	0	0	0
12:29:07	-96,362	1858,542	9,941	9,961	8,734	3,696	4,133	21,2	953,406	24,581	1858,542	0	202,214	202,214	99,718	0	0	0	0	0	0	0
12:29:07	-74,194	1857,8	9,941	9,863	8,73	3,688	4,124	21,2	953,406	24,581	1857,8	0	202,214	202,214	99,718	0	0	0	0	0	0	0
12:29:07	35,522	1858,155	9,99	9,961	8,729	3,692	4,116	21,2	953,406	24,581	1857,8	0	202,214	202,214	99,718	0	0	0	0	0	0	0
12:29:07	-43,969	1857,715	9,941	9,863	8,729	3,687	4,107	21,2	953,406	24,581	1857,715	0	202,214	202,214	99,718	0	0	0	0	0	0	0
12:29:07	-87,89	1856,836	9,843	9,863	8,729	3,678	4,099	21,2	953,406	24,581	1856,836	0	202,214	202,214	99,718	0	0	0	0	0	0	0
12:29:07	-74,169	1856,095	9,843	9,863	8,725	3,671	4,09	21,2	953,406	24,581	1856,095	0	202,214	202,214	99,718	0	0	0	0	0	0	0
12:29:07	0	1856,095	9,843	9,863	8,725	3,671	4,082	21,2	953,406	24,581	1856,095	0	202,214	202,214	99,718	0	0	0	0	0	0	0
12:29:07	-8,435	1856,01	9,843	9,814	8,724	3,67	4,074	21,2	953,406	24,581	1856,01	0	202,214	202,214	99,718	0	0	0	0	0	0	0
12:29:07	-74,194	1855,268	9,843	9,814	8,72	3,662	4,066	21,2	953,406	24,581	1855,268	0	202,214	202,214	99,718	0	0	0	0	0	0	0
12:29:07	-9,497	1855,174	9,843	9,814	8,72	3,661	4,058	21,2	953,406	24,581	1855,174	0	202,214	202,214	99,718	0	0	0	0	0	0	0
12:29:07	9,497	1855,268	9,843	9,814	8,72	3,662	4,05	21,2	953,406	24,581	1855,174	0	202,214	202,214	99,718	0	0	0	0	0	0	0
12:29:07	78,381	1856,052	9,941	9,863	8,72	3,67	4,043	21,2	953,406	24,581	1855,174	0	202,214	202,214	99,718	0	0	0	0	0	0	0
12:29:07	-87,878	1855,174	9,843	9,961	8,72	3,661	4,035	21,2	953,406	24,581	1855,174	0	202,214	202,214	99,718	0	0	0	0	0	0	0
12:29:07	87,878	1856,052	9,941	9,961	8,72	3,67	4,028	21,2	953,406	24,581	1855,174	0	202,214	202,214	99,718	0	0	0	0	0	0	0
12:29:07	43,945	1856,492	9,99	10,009	8,72	3,675	4,021	21,2	953,406	24,581	1855,176	0	202,214	202,214	99,718	0	0	0	0	0	0	0
12:29:07	-43,945	1856,052	9,941	9,961	8,72	3,67	4,014	21,2	953,406	24,581	1855,177	0	202,214	202,214	99,718	0	0	0	0	0	0	0
12:29:07	0	1856,052	9,941	9,961	8,72	3,67	4,008	21,2	953,406	24,581	1855,177	0	202,214	202,214	99,718	0	0	0	0	0	0	0
12:29:07	0	1856,052	9,941	9,863	8,72	3,67	4,001	21,2	953,406	24,581	1855,178	0	202,214	202,214	99,718	0	0	0	0	0	0	0
12:29:07	-87,878	1855,174	9,843	9,814	8,72	3,661	3,994	21,2	953,406	24,581	1855,174	0	202,214	202,214	99,718	0	0	0	0	0	0	0
12:29:07	0	1855,174	9,843	9,814	8,72	3,661	3,988	21,2	953,406	24,581	1855,173	0	202,214	202,214	99,718	0	0	0	0	0	0	0
12:29:07	57,641	1855,75	9,99	9,961	8,715	3,667	3,981	21	953,025	24,581	1855,174	0	202,214	202,214	99,718	0	0	0	0	0	0	0
12:29:07	0,769	1855,758	9,99	9,961	8,715	3,667	3,975	21	953,025	24,581	1855,174	0	202,214	202,214	99,718	0	0	0	0	0	0	0
12:29:07	30,236	1856,06	9,941	9,863	8,72	3,67	3,969	21	953,025	24,581	1855,175	0	202,214	202,214	99,718	0	0	0	0	0	0	0
12:29:07	9,497	1856,155	9,941	9,716	8,72	3,671	3,963	21	953,025	24,581	1855,176	0	202,214	202,214	99,718	0	0	0	0	0	0	0
12:29:07	-9,497	1856,06	9,941	9,961	8,72	3,67	3,958	21	953,025	24,581	1855,177	0	202,214	202,214	99,718	0	0	0	0	0	0	0
12:29:07	9,497	1856,155	9,941	9,863	8,72	3,671	3,952	21	953,025	24,581	1855,178	0	202,214	202,214	99,718	0	0	0	0	0	0	0
12:29:07	43,945	1856,594	9,99	9,961	8,72	3,676	3,947	21	953,025	24,581	1855,179	0	202,214	202,214	99,718	0	0	0	0	0	0	0
12:29:07	0	1856,594	9,99	10,009	8,72	3,676	3,941	21	953,025	24,581	1855,181	0	202,214	202,214	99,718	0	0	0	0	0	0	0
12:29:07	0	1856,594	9,99	10,009	8,72	3,676	3,936	21	953,025	24,581	1855,182	0	202,214	202,214	99,718	0	0	0	0	0	0	0
12:29:07	-9,497	1856,499	9,99	9,961	8,72	3,675	3,931	21	953,025	24,581	1855,184	0	202,214	202,214	99,718	0	0	0	0	0	0	0
12:29:07	141,369	1857,913	10,136	10,156	8,72	3,689	3,926	21	953,025	24,581	1855,186	0	200,922	200,922	99,713	0	0	0	0	0	0	0
12:29:07	-87,915	1857,034	10,039	10,058	8,72	3,68	3,921	21	953,025	24,581	1855,188	0	200,922	200,922	99,713	0	0	0	0	0	0	0
12:29:07	0	1857,034	10,039	10,058	8,72	3,68	3,917	21	953,025	24,581	1855,19	0	200,922	200,922	99,713	0	0	0	0	0	0	0
12:29:07	0	1857,034	10,039	10,058	8,72	3,68	3,912	21	953,025	24,581	1855,192	0	200,922	200,922	99,713	0	0	0	0	0	0	0
12:29:07	0	1857,034	10,039	10,058	8,72	3,68	3,908	21	953,025	24,581	1855,194	0	200,922	200,922	99,713	0	0	0	0	0	0	0
12:29:07	0	1857,034	10,039	10,009	8,72	3,68	3,903	21	953,025	24,581	1855,195	0	200,922	200,922	99,713	0	0	0	0	0	0	0
12:29:07	-43,957	1856,594	9,99	9,863	8,72	3,676	3,899	21	953,025	24,581	1855,197	0	200,922	200,922	99,713	0	0	0	0	0	0	0
12:29:07	-43,945	1856,155	9,941	9,863	8,72	3,671	3,894	21	953,025	24,581	1855,198	0	200,922	200,922	99,713	0	0	0	0	0	0	0
12:29:07	0	1856,155	9,941	9,863	8,72	3,671	3,89	21	953,025	24,581	1855,199	0	200,922	200,922	99,713	0	0	0	0	0	0	0
12:29:07	34,448	1856,499	9,99	9,863	8,72	3,675	3,886	21	953,025	24,581	1855,2	0	200,922	200,922	99,713	0	0	0	0	0	0	0
12:29:08	9,497	1856,594	9,99	9,961	8,72	3,676	3,881	21	953,025	24,581	1855,201	0	200,922	200,922	99,713	0	0	0	0	0	0	0
12:29:08	-53,442	1856,06	9,941	9,814	8,72	3,67	3,877	21	953,025	24,581	1855,202	0	200,922	200,922	99,713	0	0	0	0	0	0	0
12:29:08	-87,89	1855,181	9,843	9,814	8,72	3,661	3,873	21	953,025	24,581	1855,181	0	200,922	200,922	99,713	0	0	0	0	0	0	0
12:29:08	0	1855,181	9,843	9,863	8,72	3,661	3,869	21	953,025	24,581	1855,181	0	200,922	200,922	99,713	0	0	0	0	0	0	0
12:29:08	5,249	1855,234	9,941	9,961	8,715	3,662	3,865	21	953,025	24,581	1855,181	0	200,922	200,922	99,713	0	0	0	0	0	0	0
12:29:08	43,945	1855,673	9,99	10,058	8,715	3,666	3,861	21	953,025	24,581	1855,182	0	200,922	200,922	99,713	0	0	0	0	0	0	0
12:29:08	0	1855,673	9,99	10,009	8,715	3,666	3,857	21	953,025	24,581	1855,182	0	200,922	200,922	99,713	0	0	0	0	0	0	0
12:29:08	0	1855,673	9,99	9,961	8,715	3,666	3,853	21	953,025	24,581	1855,183	0	200,922	200,922	99,713	0	0	0	0	0	0	0
12:29:08	-43,945	1855,234	9,941	9,961	8,715	3,662	3,85	21	953,025	24,581	1855,183	0	200,922	200,922	99,713	0	0	0	0	0	0	0
12:29:08	43,945	1855,673	9,99	10,009	8,715	3,666	3,846	21	953,025	24,581	1855,183	0	200,922	200,922	99,713	0	0	0	0	0	0	0
12:29:08	-43,945	1855,234	9,941	9,863	8,715	3,662	3,842	21	953,025	24,581	1855,183	0	200,922	200,922	99,713	0	0	0	0	0	0	0
12:29:08	0	1855,234	9,941	9,961	8,715	3,662	3,839	21	953,025	24,581	1855,183	0	200,922	200,922	99,713	0	0	0	0	0	0	0
12:29:08	0	1855,234	9,941	9,961	8,715	3,662	3,835	21	953,025	24,581	1855,183	0	200,922	200,922	99,713	0	0	0	0	0	0	0
12:29:08	87,89	1856,112	10,039	10,009	8,715	3,671	3,832	21	953,025	24,581	1855,184	0	200,922	200,922	99,713	0	0	0	0	0	0	0
12:29:08	-43,945	1855,673	9,99	9,961	8,715	3,666	3,829	21	953,025	24,581	1855,184	0	200,922	200,922	99,713	0	0	0	0	0	0	0
12:29:08	-35,485	1855,318	9,941	9,863	8,715	3,663	3,826	21	953,025	24,581	1855,184	0	200,922	200,922	99,713	0	0	0	0	0	0	0
12:29:08	-96,337	1854,355	9,843	9,863	8,715	3,653	3,822	21	953,025	24,581	1854,355	0	200,922	200,922	99,713	0	0	0	0	0	0	0
12:29:08	131,823	1855,673	9,99	10,009	8,715	3,666	3,819	21	953,025	24,581	1854,356	0	200,922	200,922	99,713	0	0	0	0	0	0	0
12:29:08	8,459	1855,758	9,99	9,961	8,715	3,667	3,816	21	953,025	24,581	1854,357	0	200,922	200,922	99,713	0	0	0	0	0	0	0
12:29:08	-131,823	1854,439	9,843	9,863	8,715	3,654	3,813	21	953,025	24,581	1854,358	0	200,922	200,922	99,713	0	0	0	0	0	0	0
12:29:08	87,878	1855,318	9,941	9,961	8,715	3,663	3,81	21	953,025	24,581	1854,359	0	200,922	200,922	99,713	0	0	0	0	0	0	0
12:29:08	43,945	1855,758	9,99	10,009	8,715	3,667	3,807	21	953,025	24,581	1854,36	0	200,922	200,922	99,713	0	0	0	0	0	0	0
12:29:08	0	1855,758	9,99	9,961	8,715	3,667	3,805	21	953,025	24,581	1854,361	0	200,922	200,922	99,713	0	0	0	0	0	0	0
12:29:08	-43,945	1855,318	9,941	9,863	8,715	3,663	3,802	21	953,025	24,581	1854,362	0	200,922	200,922	99,713	0	0	0	0	0	0	0
12:29:08	35,485	1855,673	9,99	9,961	8,715	3,666	3,799	21	953,025	24,581	1854,364	0	200,922	200,922	99,713	0	0	0	0	0	0	0
12:29:08	8,459	1855,758	9,99	9,863	8,715	3,667	3,797	21	953,025	24,581	1854,365	0	200,922	200,922	99,713	0	0	0	0	0	0	0
12:29:08	43,945	1856,197	10,039	10,058	8,715	3,672	3,794	21	953,025	24,581	1854,367	0	200,922	200,922	99,713	0	0	0	0	0	0	0
12:29:08	-87,89	1855,318	9,941	9,961	8,715	3,663	3,792	21	953,025	24,581	1854,368	0	200,922	200,922	99,713	0	0	0	0	0	0	0
12:29:08	35,485	1855,673	9,99	9,814	8,715	3,666	3,789	21	953,025	24,581	1854,369	0	200,922	200,922	99,713	0	0	0	0	0	0	0
12:29:08	52,404	1856,197	10,039	10,058	8,715	3,672	3,787	21	953,025	24,581	1854,371	0	200,922	200,922	99,713	0	0	0	0	0	0	0
12:29:08	-43,945	1855,758	9,99	9,863	8,715	3,667	3,784	21	953,025	24,581	1854,372	0	200,922	200,922	99,713	0	0	0	0	0	0	0
12:29:08	-43,945	1855,318	9,941	9,863	8,715	3,663	3,782	21	953,025	24,581	1854,373	0	200,922	200,922	99,713	0	0	0	0	0	0	0
12:29:08	-87,878	1854,439	9,843	9,716	8,715	3,654	3,779	21	953,025	24,581	1854,374	0	200,922	200,922	99,713	0	0	0	0	0	0	0
12:29:08	131,823	1855,758	9,99	9,961	8,715	3,667	3,777	21	953,025	24,581	1854,375	0	200,922	200,922	99,713	0	0	0	0	0	0	0
12:29:08	-43,945	1855,318	9,941	9,863	8,715	3,663	3,775	21	953,025	24,581	1854,376	0	200,922	200,922	99,713	0	0	0	0	0	0	0
12:29:08	74,182	1856,06	9,941	9,961	8,72	3,67	3,773	21	953,025	24,581	1854,378	0	200,922	200,922	99,713	0	0	0	0	0	0	0
12:29:08	-210,205	1853,958	9,697	9,716	8,72	3,649	3,771	21	953,025	24,581	1853,958	0	200,922	200,922	99,713	0	0	0	0	0	0	0
12:29:08	131,811	1855,276	9,843	9,814	8,72	3,662	3,768	21	953,025	24,581	1853,959	0	200,922	200,922	99,713	0	0	0	0	0	0	0
12:29:08	78,393	1856,06	9,941	9,961	8,72	3,67	3,766	21	953,025	24,581	1853,961	0	200,922	200,922	99,713	0	0	0	0	0	0	0
12:29:08	175,817	1857,818	10,136	10,058	8,72	3,688	3,765	21	953,025	24,581	1853,965	0	200,922	200,922	99,713	0	0	0	0	0	0	0
12:29:08	-162,109	1856,197	10,039	10,058	8,715	3,672	3,763	21	953,025	24,581	1853,967	0	200,922	200,922	99,713	0	0	0	0	0	0	0
12:29:08	0	1856,197	10,039	10,058	8,715	3,672	3,761	21	953,025	24,581	1853,97	0	200,922	200,922	99,713	0	0	0	0	0	0	0
12:29:08	0	1856,197	10,039	10,058	8,715	3,672	3,76	21	953,025	24,581	1853,972	0	200,922	200,922	99,713	0	0	0	0	0	0	0
12:29:08	-43,945	1855,758	9,99	10,009	8,715	3,667	3,758	21	953,025	24,581	1853,974	0	200,922	200,922	99,713	0	0	0	0	0	0	0
12:29:08	43,945	1856,197	10,039	10,009	8,715	3,672	3,756	21	953,025	24,581	1853,976	0	200,922	200,922	99,713	0	0	0	0	0	0	0
12:29:08	30,236	1856,499	9,99	10,058	8,72	3,675	3,754	21	953,025	24,581	1853,979	0	200,922	200,922	99,713	0	0	0	0	0	0	0
12:29:08	43,957	1856,939	10,039	10,058	8,72	3,679	3,753	21	953,025	24,581	1853,982	0	200,922	200,922	99,713	0	0	0	0	0	0	0
12:29:08	-87,902	1856,06	9,941	9,863	8,72	3,67	3,751	21	953,025	24,581	1853,984	0	200,922	200,922	99,713	0	0	0	0	0	0	0
12:29:08	0	1856,06	9,941	9,863	8,72	3,67	3,75	21	953,025	24,581	1853,986	0	200,922	200,922	99,713	0	0	0	0	0	0	0
12:29:08	-30,236	1855,758	9,99	10,009	8,715	3,667	3,748	21	953,025	24,581	1853,987	0	200,922	200,922	99,713	0	0	0	0	0	0	0
12:29:08	0	1855,758	9,99	10,058	8,715	3,667	3,747	21	953,025	24,581	1853,989	0	200,922	200,922	99,713	0	0	0	0	0	0	0
12:29:08	-43,945	1855,318	9,941	9,863	8,715	3,663	3,745	21	953,025	24,581	1853,991	0	200,922	200,922	99,713	0	0	0	0	0	0	0
12:29:08	0	1855,318	9,941	9,961	8,715	3,663	3,743	21	953,025	24,581	1853,992	0	200,922	200,922	99,713	0	0	0	0	0	0	0
12:29:08	-87,878	1854,439	9,843	9,716	8,715	3,654	3,742	21	953,025	24,581	1853,993	0	200,922	200,922	99,713	0	0	0	0	0	0	0
12:29:08	87,878	1855,318	9,941	9,863	8,715	3,663	3,74	21	953,025	24,581	1853,994	0	200,922	200,922	99,713	0	0	0	0	0	0	0
12:29:08	43,945	1855,758	9,99	9,961	8,715	3,667	3,739	21	953,025	24,581	1853,996	0	200,922	200,922	99,713	0	0	0	0	0	0	0
12:29:08	-43,945	1855,318	9,941	9,961	8,715	3,663	3,737	21	953,025	24,581	1853,997	0	200,922	200,922	99,713	0	0	0	0	0	0	0
12:29:08	43,945	1855,758	9,99	10,009	8,715	3,667	3,736	21	953,025	24,581	1853,999	0	200,922	200,922	99,713	0	0	0	0	0	0	0
12:29:08	-43,945	1855,318	9,941	9,863	8,715	3,663	3,734	21	953,025	24,581	1854	0	200,922	200,922	99,713	0	0	0	0	0	0	0
12:29:08	43,945	1855,758	9,99	9,961	8,715	3,667	3,733	21	953,025	24,581	1854,002	0	200,922	200,922	99,713	0	0	0	0	0	0	0
12:29:08	0	1855,758	9,99	9,961	8,715	3,667	3,732	21	953,025	24,581	1854,004	0	200,922	200,922	99,713	0	0	0	0	0	0	0
12:29:08	0	1855,758	9,99	10,009	8,715	3,667	3,73	21	953,025	24,581	1854,005	0	200,922	200,922	99,713	0	0	0	0	0	0	0
12:29:08	0	1855,758	9,99	10,009	8,715	3,667	3,729	21	953,025	24,581	1854,007	0	200,922	200,922	99,713	0	0	0	0	0	0	0
12:29:08	-43,945	1855,318	9,941	9,961	8,715	3,663	3,728	21	953,025	24,581	1854,008	0	200,922	200,922	99,713	0	0	0	0	0	0	0
12:29:08	87,89	1856,197	10,039	10,058	8,715	3,672	3,727	21	953,025	24,581	1854,011	0	200,922	200,922	99,713	0	0	0	0	0	0	0
12:29:08	-43,945	1855,758	9,99	10,009	8,715	3,667	3,726	21	953,025	24,581	1854,012	0	200,922	200,922	99,713	0	0	0	0	0	0	0
12:29:08	0	1855,758	9,99	10,009	8,715	3,667	3,724	21	953,025	24,581	1854,014	0	200,922	200,922	99,713	0	0	0	0	0	0	0
12:29:08	0	1855,758	9,99	9,961	8,715	3,667	3,723	21	953,025	24,581	1854,016	0	200,922	200,922	99,713	0	0	0	0	0	0	0
12:29:08	-43,945	1855,318	9,941	9,863	8,715	3,663	3,722	21	953,025	24,581	1854,017	0	200,922	200,922	99,713	0	0	0	0	0	0	0
12:29:08	43,945	1855,758	9,99	10,009	8,715	3,667	3,721	21	953,025	24,581	1854,019	0	200,922	200,922	99,713	0	0	0	0	0	0	0
12:29:08	-43,945	1855,318	9,941	9,961	8,715	3,663	3,72	21	953,025	24,581	1854,02	0	200,922	200,922	99,713	0	0	0	0	0	0	0
12:29:08	43,945	1855,758	9,99	10,009	8,715	3,667	3,719	21	953,025	24,581	1854,022	0	200,922	200,922	99,713	0	0	0	0	0	0	0
12:29:08	0	1855,758	9,99	9,863	8,715	3,667	3,718	21	953,025	24,581	1854,024	0	200,922	200,922	99,713	0	0	0	0	0	0	0
12:29:08	-43,945	1855,318	9,941	9,863	8,715	3,663	3,717	21	953,025	24,581	1854,025	0	200,922	200,922	99,713	0	0	0	0	0	0	0
12:29:08	87,89	1856,197	10,039	10,009	8,715	3,672	3,716	21	953,025	24,581	1854,027	0	200,922	200,922	99,713	0	0	0	0	0	0	0
12:29:08	-43,945	1855,758	9,99	10,009	8,715	3,667	3,715	21	953,025	24,581	1854,029	0	200,922	200,922	99,713	0	0	0	0	0	0	0
12:29:08	0	1855,758	9,99	10,009	8,715	3,667	3,714	21	953,025	24,581	1854,031	0	200,922	200,922	99,713	0	0	0	0	0	0	0
12:29:08	0	1855,758	9,99	9,961	8,715	3,667	3,713	21	953,025	24,581	1854,032	0	200,922	200,922	99,713	0	0	0	0	0	0	0
12:29:08	43,945	1856,197	10,039	10,009	8,715	3,672	3,712	21	953,025	24,581	1854,035	0	200,922	200,922	99,713	0	0	0	0	0	0	0
12:29:08	-87,89	1855,318	9,941	9,814	8,715	3,663	3,711	21	953,025	24,581	1854,036	0	200,922	200,922	99,713	0	0	0	0	0	0	0
12:29:08	43,945	1855,758	9,99	10,009	8,715	3,667	3,71	21	953,025	24,581	1854,038	0	200,922	200,922	99,713	0	0	0	0	0	0	0
12:29:08	0	1855,758	9,99	9,961	8,715	3,667	3,71	21	953,025	24,581	1854,039	0	200,922	200,922	99,713	0	0	0	0	0	0	0
12:29:08	0	1855,758	9,99	9,961	8,715	3,667	3,709	21	953,025	24,581	1854,041	0	200,922	200,922	99,713	0	0	0	0	0	0	0
12:29:08	0	1855,758	9,99	10,009	8,715	3,667	3,708	21	953,025	24,581	1854,043	0	200,922	200,922	99,713	0	0	0	0	0	0	0
12:29:08	-43,945	1855,318	9,941	10,009	8,715	3,663	3,707	21	953,025	24,581	1854,044	0	200,922	200,922	99,713	0	0	0	0	0	0	0
12:29:08	-87,878	1854,439	9,843	9,863	8,715	3,654	3,706	21	953,025	24,581	1854,045	0	200,922	200,922	99,713	0	0	0	0	0	0	0
12:29:08	131,823	1855,758	9,99	10,009	8,715	3,667	3,705	21	953,025	24,581	1854,046	0	200,922	200,922	99,713	0	0	0	0	0	0	0
12:29:08	-43,945	1855,318	9,941	9,961	8,715	3,663	3,704	21	953,025	24,581	1854,048	0	200,922	200,922	99,713	0	0	0	0	0	0	0
12:29:08	35,485	1855,673	9,99	10,009	8,715	3,666	3,704	21	953,025	24,581	1854,049	0	200,922	200,922	99,713	0	0	0	0	0	0	0
12:29:08	-123,364	1854,439	9,843	9,814	8,715	3,654	3,703	21	953,025	24,581	1854,05	0	200,922	200,922	99,713	0	0	0	0	0	0	0
12:29:08	123,364	1855,673	9,99	10,058	8,715	3,666	3,702	21	953,025	24,581	1854,051	0	200,771	200,771	99,712	0	0	0	0	0	0	0
12:29:08	52,404	1856,197	10,039	10,058	8,715	3,672	3,701	21	953,025	24,581	1854,054	0	200,771	200,771	99,712	0	0	0	0	0	0	0
12:29:08	-87,89	1855,318	9,941	9,961	8,715	3,663	3,701	21	953,025	24,581	1854,055	0	200,771	200,771	99,712	0	0	0	0	0	0	0
12:29:08	35,485	1855,673	9,99	10,009	8,715	3,666	3,7	21	953,025	24,581	1854,056	0	200,771	200,771	99,712	0	0	0	0	0	0	0
12:29:08	-35,485	1855,318	9,941	9,961	8,715	3,663	3,699	21	953,025	24,581	1854,058	0	200,771	200,771	99,712	0	0	0	0	0	0	0
12:29:08	-8,459	1855,234	9,941	9,863	8,715	3,662	3,698	21	953,025	24,581	1854,059	0	200,771	200,771	99,712	0	0	0	0	0	0	0
12:29:08	-87,878	1854,355	9,843	9,814	8,715	3,653	3,698	21	953,025	24,581	1854,059	0	200,771	200,771	99,712	0	0	0	0	0	0	0
12:29:08	131,823	1855,673	9,99	10,009	8,715	3,666	3,697	21	953,025	24,581	1854,061	0	200,771	200,771	99,712	0	0	0	0	0	0	0
12:29:08	0	1855,673	9,99	10,058	8,715	3,666	3,696	21	953,025	24,581	1854,062	0	200,771	200,771	99,712	0	0	0	0	0	0	0
12:29:08	0	1855,673	9,99	10,058	8,715	3,666	3,696	21	953,025	24,581	1854,064	0	200,771	200,771	99,712	0	0	0	0	0	0	0
12:29:09	-35,485	1855,318	9,941	9,961	8,715	3,663	3,695	21	953,025	24,581	1854,065	0	200,771	200,771	99,712	0	0	0	0	0	0	0
12:29:09	35,485	1855,673	9,99	10,009	8,715	3,666	3,695	21	953,025	24,581	1854,067	0	200,771	200,771	99,712	0	0	0	0	0	0	0
12:29:09	8,459	1855,758	9,99	10,009	8,715	3,667	3,694	21	953,025	24,581	1854,068	0	200,771	200,771	99,712	0	0	0	0	0	0	0
12:29:09	35,485	1856,112	10,039	10,009	8,715	3,671	3,694	21	953,025	24,581	1854,07	0	200,771	200,771	99,712	0	0	0	0	0	0	0
12:29:09	-35,485	1855,758	9,99	10,009	8,715	3,667	3,693	21	953,025	24,581	1854,072	0	200,771	200,771	99,712	0	0	0	0	0	0	0
12:29:09	-43,945	1855,318	9,941	9,961	8,715	3,663	3,692	21	953,025	24,581	1854,073	0	200,771	200,771	99,712	0	0	0	0	0	0	0
12:29:09	-96,337	1854,355	9,843	9,814	8,715	3,653	3,692	21	953,025	24,581	1854,074	0	200,771	200,771	99,712	0	0	0	0	0	0	0
12:29:09	96,337	1855,318	9,941	9,961	8,715	3,663	3,691	21	953,025	24,581	1854,075	0	200,771	200,771	99,712	0	0	0	0	0	0	0
12:29:09	-8,459	1855,234	9,941	9,814	8,715	3,662	3,69	21	953,025	24,581	1854,076	0	200,771	200,771	99,712	0	0	0	0	0	0	0
12:29:09	52,404	1855,758	9,99	9,863	8,715	3,667	3,69	21	953,025	24,581	1854,078	0	200,771	200,771	99,712	0	0	0	0	0	0	0
12:29:09	-140,283	1854,355	9,843	9,814	8,715	3,653	3,689	21	953,025	24,581	1854,078	0	200,771	200,771	99,712	0	0	0	0	0	0	0
12:29:09	87,878	1855,234	9,941	9,863	8,715	3,662	3,689	21	953,025	24,581	1854,079	0	200,771	200,771	99,712	0	0	0	0	0	0	0
12:29:09	0	1855,234	9,941	10,009	8,715	3,662	3,688	21	953,025	24,581	1854,08	0	200,771	200,771	99,712	0	0	0	0	0	0	0
12:29:09	0	1855,234	9,941	9,863	8,715	3,662	3,688	21	953,025	24,581	1854,082	0	200,771	200,771	99,712	0	0	0	0	0	0	0
12:29:09	0	1855,234	9,941	9,863	8,715	3,662	3,687	21	953,025	24,581	1854,083	0	200,771	200,771	99,712	0	0	0	0	0	0	0
12:29:09	43,945	1855,673	9,99	10,009	8,715	3,666	3,687	21	953,025	24,581	1854,084	0	200,771	200,771	99,712	0	0	0	0	0	0	0
12:29:09	0	1855,673	9,99	10,009	8,715	3,666	3,686	21	953,025	24,581	1854,086	0	200,771	200,771	99,712	0	0	0	0	0	0	0
12:29:09	-43,945	1855,234	9,941	9,961	8,715	3,662	3,686	21	953,025	24,581	1854,087	0	200,771	200,771	99,712	0	0	0	0	0	0	0
12:29:09	43,945	1855,673	9,99	10,009	8,715	3,666	3,686	21	953,025	24,581	1854,089	0	200,771	200,771	99,712	0	0	0	0	0	0	0
12:29:09	0	1855,673	9,99	10,009	8,715	3,666	3,685	21	953,025	24,581	1854,09	0	200,771	200,771	99,712	0	0	0	0	0	0	0
12:29:09	8,459	1855,758	9,99	9,961	8,715	3,667	3,685	21	953,025	24,581	1854,092	0	200,771	200,771	99,712	0	0	0	0	0	0	0
12:29:09	0	1855,758	9,99	9,961	8,715	3,667	3,684	21	953,025	24,581	1854,093	0	200,771	200,771	99,712	0	0	0	0	0	0	0
12:29:09	30,236	1856,06	9,941	9,863	8,72	3,67	3,684	21	953,025	24,581	1854,095	0	200,771	200,771	99,712	0	0	0	0	0	0	0
12:29:09	-122,338	1854,837	9,795	9,716	8,72	3,658	3,684	21	953,025	24,581	1854,096	0	200,771	200,771	99,712	0	0	0	0	0	0	0
12:29:09	131,835	1856,155	9,941	10,009	8,72	3,671	3,683	21	953,025	24,581	1854,098	0	200,771	200,771	99,712	0	0	0	0	0	0	0
12:29:09	34,448	1856,499	9,99	10,009	8,72	3,675	3,683	21	953,025	24,581	1854,101	0	200,771	200,771	99,712	0	0	0	0	0	0	0
12:29:09	0	1856,499	9,99	10,009	8,72	3,675	3,683	21	953,025	24,581	1854,103	0	200,771	200,771	99,712	0	0	0	0	0	0	0
12:29:09	43,957	1856,939	10,039	10,009	8,72	3,679	3,683	21	953,025	24,581	1854,106	0	200,771	200,771	99,712	0	0	0	0	0	0	0
12:29:09	0	1856,939	10,039	10,009	8,72	3,679	3,683	21	953,025	24,581	1854,109	0	200,771	200,771	99,712	0	0	0	0	0	0	0
12:29:09	-43,957	1856,499	9,99	10,058	8,72	3,675	3,683	21	953,025	24,581	1854,111	0	200,771	200,771	99,712	0	0	0	0	0	0	0
12:29:09	-30,236	1856,197	10,039	10,009	8,715	3,672	3,683	21	953,025	24,581	1854,113	0	200,771	200,771	99,712	0	0	0	0	0	0	0
12:29:09	0	1856,197	10,039	10,058	8,715	3,672	3,682	21	953,025	24,581	1854,115	0	200,771	200,771	99,712	0	0	0	0	0	0	0
12:29:09	30,236	1856,499	9,99	9,961	8,72	3,675	3,682	21	953,025	24,581	1854,118	0	200,771	200,771	99,712	0	0	0	0	0	0	0
12:29:09	0	1856,499	9,99	10,009	8,72	3,675	3,682	21	953,025	24,581	1854,12	0	200,771	200,771	99,712	0	0	0	0	0	0	0
12:29:09	-43,945	1856,06	9,941	9,863	8,72	3,67	3,682	21	953,025	24,581	1854,122	0	200,771	200,771	99,712	0	0	0	0	0	0	0
12:29:09	-30,236	1855,758	9,99	10,009	8,715	3,667	3,682	21	953,025	24,581	1854,124	0	200,771	200,771	99,712	0	0	0	0	0	0	0
12:29:09	0	1855,758	9,99	10,156	8,715	3,667	3,681	21	953,025	24,581	1854,125	0	200,771	200,771	99,712	0	0	0	0	0	0	0
12:29:09	-43,945	1855,318	9,941	9,961	8,715	3,663	3,681	21	953,025	24,581	1854,126	0	200,771	200,771	99,712	0	0	0	0	0	0	0
12:29:09	43,945	1855,758	9,99	10,009	8,715	3,667	3,681	21	953,025	24,581	1854,128	0	200,771	200,771	99,712	0	0	0	0	0	0	0
12:29:09	-131,823	1854,439	9,843	9,814	8,715	3,654	3,68	21	953,025	24,581	1854,128	0	200,771	200,771	99,712	0	0	0	0	0	0	0
12:29:09	131,823	1855,758	9,99	10,009	8,715	3,667	3,68	21	953,025	24,581	1854,13	0	200,771	200,771	99,712	0	0	0	0	0	0	0
12:29:09	-43,945	1855,318	9,941	9,961	8,715	3,663	3,679	21	953,025	24,581	1854,131	0	200,771	200,771	99,712	0	0	0	0	0	0	0
12:29:09	-8,459	1855,234	9,941	9,961	8,715	3,662	3,679	21	953,025	24,581	1854,132	0	200,771	200,771	99,712	0	0	0	0	0	0	0
12:29:09	-79,418	1854,439	9,843	9,961	8,715	3,654	3,679	21	953,025	24,581	1854,133	0	200,771	200,771	99,712	0	0	0	0	0	0	0
12:29:09	79,418	1855,234	9,941	9,961	8,715	3,662	3,678	21	953,025	24,581	1854,134	0	200,771	200,771	99,712	0	0	0	0	0	0	0
12:29:09	43,945	1855,673	9,99	9,961	8,715	3,666	3,678	21	953,025	24,581	1854,135	0	200,771	200,771	99,712	0	0	0	0	0	0	0
12:29:09	0	1855,673	9,99	10,009	8,715	3,666	3,678	21	953,025	24,581	1854,137	0	200,771	200,771	99,712	0	0	0	0	0	0	0
12:29:09	52,404	1856,197	10,039	10,009	8,715	3,672	3,678	21	953,025	24,581	1854,139	0	200,771	200,771	99,712	0	0	0	0	0	0	0
12:29:09	0	1856,197	10,039	9,961	8,715	3,672	3,678	21	953,025	24,581	1854,141	0	200,771	200,771	99,712	0	0	0	0	0	0	0
12:29:09	0	1856,197	10,039	9,961	8,715	3,672	3,677	21	953,025	24,581	1854,143	0	200,771	200,771	99,712	0	0	0	0	0	0	0
12:29:09	0	1856,197	10,039	9,961	8,715	3,672	3,677	21	953,025	24,581	1854,145	0	200,771	200,771	99,712	0	0	0	0	0	0	0
12:29:09	0	1856,197	10,039	9,961	8,715	3,672	3,677	21	953,025	24,581	1854,148	0	200,771	200,771	99,712	0	0	0	0	0	0	0
12:29:09	-43,945	1855,758	9,99	9,961	8,715	3,667	3,677	21	953,025	24,581	1854,149	0	200,771	200,771	99,712	0	0	0	0	0	0	0
12:29:09	131,86	1857,076	10,136	10,009	8,715	3,681	3,677	21	953,025	24,581	1854,152	0	200,771	200,771	99,712	0	0	0	0	0	0	0
12:29:09	-87,915	1856,197	10,039	9,961	8,715	3,672	3,677	21	953,025	24,581	1854,154	0	200,771	200,771	99,712	0	0	0	0	0	0	0
12:29:09	-43,945	1855,758	9,99	9,961	8,715	3,667	3,677	21	953,025	24,581	1854,156	0	200,771	200,771	99,712	0	0	0	0	0	0	0
12:29:09	43,945	1856,197	10,039	10,058	8,715	3,672	3,677	21	953,025	24,581	1854,158	0	200,771	200,771	99,712	0	0	0	0	0	0	0
12:29:09	-87,89	1855,318	9,941	10,009	8,715	3,663	3,676	21	953,025	24,581	1854,159	0	200,771	200,771	99,712	0	0	0	0	0	0	0
12:29:09	0	1855,318	9,941	9,863	8,715	3,663	3,676	21	953,025	24,581	1854,16	0	200,771	200,771	99,712	0	0	0	0	0	0	0
12:29:09	43,945	1855,758	9,99	9,961	8,715	3,667	3,676	21	953,025	24,581	1854,162	0	200,771	200,771	99,712	0	0	0	0	0	0	0
12:29:09	0	1855,758	9,99	9,961	8,715	3,667	3,676	21	953,025	24,581	1854,164	0	200,771	200,771	99,712	0	0	0	0	0	0	0
12:29:09	-43,945	1855,318	9,941	9,961	8,715	3,663	3,676	21	953,025	24,581	1854,165	0	200,771	200,771	99,712	0	0	0	0	0	0	0
12:29:09	0	1855,318	9,941	9,961	8,715	3,663	3,675	21	953,025	24,581	1854,166	0	200,771	200,771	99,712	0	0	0	0	0	0	0
12:29:09	35,485	1855,673	9,99	9,863	8,715	3,666	3,675	21	953,025	24,581	1854,167	0	200,771	200,771	99,712	0	0	0	0	0	0	0
12:29:09	8,459	1855,758	9,99	9,961	8,715	3,667	3,675	21	953,025	24,581	1854,169	0	200,771	200,771	99,712	0	0	0	0	0	0	0
12:29:09	0	1855,758	9,99	10,058	8,715	3,667	3,675	21	953,025	24,581	1854,171	0	200,771	200,771	99,712	0	0	0	0	0	0	0
12:29:09	-43,945	1855,318	9,941	9,961	8,715	3,663	3,675	21	953,025	24,581	1854,172	0	200,771	200,771	99,712	0	0	0	0	0	0	0
12:29:09	-8,459	1855,234	9,941	10,009	8,715	3,662	3,674	21	953,025	24,581	1854,173	0	200,771	200,771	99,712	0	0	0	0	0	0	0
12:29:09	43,945	1855,673	9,99	10,009	8,715	3,666	3,674	21	953,025	24,581	1854,174	0	200,771	200,771	99,712	0	0	0	0	0	0	0
12:29:09	8,459	1855,758	9,99	9,961	8,715	3,667	3,674	21	953,025	24,581	1854,176	0	200,771	200,771	99,712	0	0	0	0	0	0	0
12:29:09	-52,404	1855,234	9,941	9,863	8,715	3,662	3,674	21	953,025	24,581	1854,177	0	200,771	200,771	99,712	0	0	0	0	0	0	0
12:29:09	0	1855,234	9,941	9,961	8,715	3,662	3,674	21	953,025	24,581	1854,178	0	200,771	200,771	99,712	0	0	0	0	0	0	0
12:29:09	87,89	1856,112	10,039	10,058	8,715	3,671	3,673	21	953,025	24,581	1854,18	0	200,771	200,771	99,712	0	0	0	0	0	0	0
12:29:09	-43,945	1855,673	9,99	10,058	8,715	3,666	3,673	21	953,025	24,581	1854,182	0	200,771	200,771	99,712	0	0	0	0	0	0	0
12:29:09	0	1855,673	9,99	9,961	8,715	3,666	3,673	21	953,025	24,581	1854,183	0	200,771	200,771	99,712	0	0	0	0	0	0	0
12:29:09	-43,945	1855,234	9,941	9,863	8,715	3,662	3,673	21	953,025	24,581	1854,184	0	200,771	200,771	99,712	0	0	0	0	0	0	0
12:29:09	43,945	1855,673	9,99	10,009	8,715	3,666	3,673	21	953,025	24,581	1854,185	0	200,771	200,771	99,712	0	0	0	0	0	0	0
12:29:09	8,459	1855,758	9,99	10,058	8,715	3,667	3,673	21	953,025	24,581	1854,187	0	200,771	200,771	99,712	0	0	0	0	0	0	0
12:29:09	-8,459	1855,673	9,99	10,058	8,715	3,666	3,673	21	953,025	24,581	1854,188	0	200,771	200,771	99,712	0	0	0	0	0	0	0
12:29:09	-43,945	1855,234	9,941	9,863	8,715	3,662	3,672	21	953,025	24,581	1854,189	0	200,771	200,771	99,712	0	0	0	0	0	0	0
12:29:09	43,945	1855,673	9,99	10,058	8,715	3,666	3,672	21	953,406	24,581	1854,191	0	200,771	200,771	99,712	0	0	0	0	0	0	0
12:29:09	51,635	1856,189	10,039	10,058	8,715	3,672	3,672	21	953,406	24,581	1854,193	0	200,771	200,771	99,712	0	0	0	0	0	0	0
12:29:09	-96,35	1855,226	9,941	9,961	8,715	3,662	3,672	21	953,406	24,581	1854,194	0	200,771	200,771	99,712	0	0	0	0	0	0	0
12:29:09	96,35	1856,189	10,039	10,058	8,715	3,672	3,672	21	953,406	24,581	1854,196	0	200,771	200,771	99,712	0	0	0	0	0	0	0
12:29:09	-87,89	1855,31	9,941	9,961	8,715	3,662	3,672	21	953,406	24,581	1854,197	0	200,771	200,771	99,712	0	0	0	0	0	0	0
12:29:09	43,945	1855,75	9,99	9,863	8,715	3,667	3,672	21	953,406	24,581	1854,199	0	200,771	200,771	99,712	0	0	0	0	0	0	0
12:29:09	-52,404	1855,226	9,941	9,863	8,715	3,662	3,672	21	953,406	24,581	1854,2	0	200,771	200,771	99,712	0	0	0	0	0	0	0
12:29:09	-79,406	1854,432	9,843	9,863	8,715	3,653	3,671	21	953,406	24,581	1854,2	0	200,771	200,771	99,712	0	0	0	0	0	0	0
12:29:09	123,352	1855,665	9,99	10,009	8,715	3,666	3,671	21	953,406	24,581	1854,201	0	200,771	200,771	99,712	0	0	0	0	0	0	0
12:29:09	8,459	1855,75	9,99	9,961	8,715	3,667	3,671	21	953,406	24,581	1854,203	0	200,771	200,771	99,712	0	0	0	0	0	0	0
12:29:09	-8,459	1855,665	9,99	10,009	8,715	3,666	3,671	21	953,406	24,581	1854,204	0	200,699	200,699	99,712	0	0	0	0	0	0	0
12:29:09	-43,945	1855,226	9,941	9,961	8,715	3,662	3,671	21	953,406	24,581	1854,205	0	200,699	200,699	99,712	0	0	0	0	0	0	0
12:29:09	0	1855,226	9,941	9,961	8,715	3,662	3,671	21	953,406	24,581	1854,206	0	200,699	200,699	99,712	0	0	0	0	0	0	0
12:29:09	87,878	1856,105	10,039	10,009	8,715	3,671	3,671	21	953,406	24,581	1854,208	0	200,699	200,699	99,712	0	0	0	0	0	0	0
12:29:09	-79,418	1855,31	9,941	9,961	8,715	3,662	3,67	21	953,406	24,581	1854,209	0	200,699	200,699	99,712	0	0	0	0	0	0	0
12:29:09	79,418	1856,105	10,039	10,058	8,715	3,671	3,67	21	953,406	24,581	1854,211	0	200,699	200,699	99,712	0	0	0	0	0	0	0
12:29:09	-35,473	1855,75	9,99	10,009	8,715	3,667	3,67	21	953,406	24,581	1854,213	0	200,699	200,699	99,712	0	0	0	0	0	0	0
12:29:09	0	1855,75	9,99	10,009	8,715	3,667	3,67	21	953,406	24,581	1854,214	0	200,699	200,699	99,712	0	0	0	0	0	0	0
12:29:09	35,473	1856,105	10,039	10,058	8,715	3,671	3,67	21	953,406	24,581	1854,216	0	200,699	200,699	99,712	0	0	0	0	0	0	0
12:29:09	140,319	1857,508	10,185	10,351	8,715	3,685	3,671	21	953,406	24,581	1854,219	0	200,699	200,699	99,712	0	0	0	0	0	0	0
12:29:09	131,896	1858,827	10,332	10,498	8,715	3,699	3,671	21	953,406	24,581	1854,224	0	200,699	200,699	99,712	0	0	0	0	0	0	0
12:29:10	347,595	1862,303	10,625	10,84	8,72	3,735	3,672	21	953,406	24,581	1854,232	0	200,699	200,699	99,712	0	0	0	0	0	0	0
12:29:10	434,814	1866,651	11,015	11,23	8,725	3,779	3,674	21	953,406	24,581	1854,244	0	200,699	200,699	99,712	0	0	0	0	0	0	0
12:29:10	429,711	1870,948	11,308	11,621	8,734	3,824	3,677	21	953,406	24,581	1854,261	0	200,699	200,699	99,712	0	0	0	0	0	0	0
12:29:10	655,749	1877,506	11,748	12,06	8,749	3,891	3,682	21	953,406	24,581	1854,284	0	200,699	200,699	99,712	0	0	0	0	0	0	0
12:29:10	684,191	1884,347	12,138	12,695	8,768	3,962	3,687	21	953,406	24,581	1854,315	0	200,699	200,699	99,712	0	0	0	0	0	0	0
12:29:10	686,743	1891,215	12,431	13,086	8,792	4,033	3,694	21	953,406	24,581	1854,351	0	200,699	200,699	99,712	0	0	0	0	0	0	0
12:29:10	677,124	1897,986	12,627	13,427	8,82	4,102	3,702	21	953,406	24,581	1854,395	0	200,699	200,699	99,712	0	0	0	0	0	0	0
12:29:10	769,97	1905,686	12,822	13,769	8,854	4,182	3,711	21	953,406	24,581	1854,446	0	200,699	200,699	99,712	0	0	0	0	0	0	0
12:29:10	768,139	1913,367	13,017	14,209	8,887	4,261	3,722	21	953,406	24,581	1854,505	0	200,699	200,699	99,712	0	0	0	0	0	0	0
12:29:10	854,028	1921,908	13,115	14,258	8,931	4,349	3,734	21	953,406	24,581	1854,573	0	200,699	200,699	99,712	0	0	0	0	0	0	0
12:29:10	859,594	1930,503	13,408	14,502	8,964	4,438	3,748	21	953,406	24,581	1854,649	0	200,699	200,699	99,712	0	0	0	0	0	0	0
12:29:10	1033,239	1940,836	13,799	14,99	9,003	4,544	3,764	21	953,406	24,581	1854,735	0	200,699	200,699	99,712	0	0	0	0	0	0	0
12:29:10	1207,592	1952,912	14,384	15,82	9,041	4,669	3,782	21	953,406	24,581	1854,833	0	200,699	200,699	99,712	0	0	0	0	0	0	0
12:29:10	1049,67	1963,408	14,873	16,162	9,075	4,777	3,801	21	953,406	24,581	1854,942	0	200,699	200,699	99,712	0	0	0	0	0	0	0
12:29:10	1113,488	1974,543	15,263	16,504	9,118	4,892	3,822	21	953,406	24,581	1855,061	0	200,699	200,699	99,712	0	0	0	0	0	0	0
12:29:10	1144,921	1985,993	15,703	17,09	9,16	5,01	3,846	21	953,406	24,581	1855,192	0	200,699	200,699	99,712	0	0	0	0	0	0	0
12:29:10	977,441	1995,767	15,947	17,431	9,202	5,111	3,87	21	953,406	24,581	1855,333	0	200,699	200,699	99,712	0	0	0	0	0	0	0
12:29:10	1025,5	2006,022	16,191	17,383	9,248	5,216	3,897	21	953,406	24,581	1855,483	0	200,699	200,699	99,712	0	0	0	0	0	0	0
12:29:10	979,418	2015,816	16,435	17,773	9,29	5,317	3,925	21	953,406	24,581	1855,644	0	200,699	200,699	99,712	0	0	0	0	0	0	0
12:29:10	1176,855	2027,585	16,924	18,359	9,331	5,439	3,954	21	953,406	24,581	1855,816	0	200,699	200,699	99,712	0	0	0	0	0	0	0
12:29:10	1143,188	2039,017	17,412	18,945	9,371	5,556	3,986	21	953,406	24,581	1855,999	0	200,699	200,699	99,712	0	0	0	0	0	0	0
12:29:10	1195,678	2050,973	17,998	19,336	9,407	5,68	4,019	21	953,406	24,581	1856,194	0	200,699	200,699	99,712	0	0	0	0	0	0	0
12:29:10	1104,272	2062,016	18,486	19,726	9,444	5,793	4,054	21	953,406	24,581	1856,4	0	200,699	200,699	99,712	0	0	0	0	0	0	0
12:29:10	971,606	2071,732	18,877	20,263	9,479	5,894	4,09	21	953,406	24,581	1856,615	0	200,699	200,699	99,712	0	0	0	0	0	0	0
12:29:10	1286,499	2084,597	19,512	20,801	9,518	6,026	4,128	21	953,406	24,581	1856,843	0	200,699	200,699	99,712	0	0	0	0	0	0	0
12:29:10	807,226	2092,669	19,609	20,703	9,558	6,109	4,167	21	953,406	24,581	1857,079	0	200,699	200,699	99,712	0	0	0	0	0	0	0
12:29:10	827,783	2100,947	19,756	21,094	9,597	6,195	4,206	21	953,406	24,581	1857,323	0	200,699	200,699	99,712	0	0	0	0	0	0	0
12:29:10	799,926	2108,947	19,804	21,094	9,64	6,277	4,247	21	953,406	24,581	1857,574	0	200,699	200,699	99,712	0	0	0	0	0	0	0
12:29:10	947,314	2118,42	20,097	21,142	9,678	6,375	4,289	21	953,406	24,581	1857,835	0	200,699	200,699	99,712	0	0	0	0	0	0	0
12:29:10	800,317	2126,423	20,146	21,142	9,72	6,457	4,331	21	953,406	24,581	1858,104	0	200,699	200,699	99,712	0	0	0	0	0	0	0
12:29:10	803,808	2134,461	20,293	21,24	9,758	6,54	4,375	21	953,406	24,581	1858,38	0	200,699	200,699	99,712	0	0	0	0	0	0	0
12:29:10	871,484	2143,176	20,586	21,435	9,791	6,63	4,419	21	953,406	24,581	1858,665	0	200,699	200,699	99,712	0	0	0	0	0	0	0
12:29:10	745,971	2150,636	20,83	21,68	9,82	6,707	4,464	21	953,406	24,581	1858,957	0	200,699	200,699	99,712	0	0	0	0	0	0	0
12:29:10	920,776	2159,843	21,269	21,972	9,849	6,802	4,51	21	953,406	24,581	1859,258	0	200,699	200,699	99,712	0	0	0	0	0	0	0
12:29:10	834,13	2168,185	21,611	22,314	9,878	6,888	4,556	21	953,406	24,581	1859,567	0	200,699	200,699	99,712	0	0	0	0	0	0	0
12:29:10	881,64	2177,001	22,002	22,558	9,907	6,979	4,604	21	953,406	24,581	1859,884	0	200,699	200,699	99,712	0	0	0	0	0	0	0
12:29:10	612,793	2183,129	22,197	22,705	9,931	7,042	4,652	21	953,406	24,581	1860,207	0	200,699	200,699	99,712	0	0	0	0	0	0	0
12:29:10	786,45	2190,994	22,49	22,998	9,96	7,123	4,7	21	953,406	24,581	1860,538	0	200,699	200,699	99,712	0	0	0	0	0	0	0
12:29:10	422,241	2195,216	22,392	22,998	9,989	7,167	4,748	21	953,406	24,581	1860,873	0	200,699	200,699	99,712	0	0	0	0	0	0	0
12:29:10	602,734	2201,243	22,49	22,998	10,017	7,229	4,797	21	953,406	24,581	1861,213	0	200,699	200,699	99,712	0	0	0	0	0	0	0
12:29:10	549,365	2206,737	22,539	22,998	10,045	7,285	4,846	21	953,406	24,581	1861,559	0	200,699	200,699	99,712	0	0	0	0	0	0	0
12:29:10	755,078	2214,288	22,881	23,291	10,07	7,363	4,895	21	953,406	24,581	1861,911	0	200,699	200,699	99,712	0	0	0	0	0	0	0
12:29:10	372,631	2218,014	22,832	23,437	10,093	7,402	4,944	21	953,406	24,581	1862,267	0	200,699	200,699	99,712	0	0	0	0	0	0	0
12:29:10	752,197	2225,536	23,271	23,633	10,112	7,479	4,994	21	953,406	24,581	1862,63	0	200,699	200,699	99,712	0	0	0	0	0	0	0
12:29:10	723,535	2232,771	23,613	24,072	10,135	7,554	5,044	21	953,406	24,581	1863,001	0	200,699	200,699	99,712	0	0	0	0	0	0	0
12:29:10	537,426	2238,146	23,906	24,365	10,149	7,609	5,095	21	953,406	24,581	1863,376	0	200,699	200,699	99,712	0	0	0	0	0	0	0
12:29:10	611,743	2244,263	24,199	24,609	10,168	7,672	5,145	21	953,406	24,581	1863,757	0	200,699	200,699	99,712	0	0	0	0	0	0	0
12:29:10	438,818	2248,651	24,394	24,609	10,182	7,718	5,195	21	953,406	24,581	1864,141	0	200,699	200,699	99,712	0	0	0	0	0	0	0
12:29:10	324,609	2251,897	24,394	24,658	10,2	7,751	5,246	21	953,406	24,581	1864,529	0	200,699	200,699	99,712	0	0	0	0	0	0	0
12:29:10	473,364	2256,631	24,541	24,707	10,219	7,8	5,296	21	953,406	24,581	1864,921	0	200,699	200,699	99,712	0	0	0	0	0	0	0
12:29:10	385,546	2260,486	24,541	24,805	10,241	7,84	5,346	21	953,406	24,581	1865,317	0	200,699	200,699	99,712	0	0	0	0	0	0	0
12:29:10	353,027	2264,017	24,541	24,853	10,26	7,876	5,395	21	953,406	24,581	1865,716	0	200,699	200,699	99,712	0	0	0	0	0	0	0
12:29:10	183,203	2265,849	24,394	24,609	10,279	7,895	5,444	21	953,406	24,581	1866,116	0	200,699	200,699	99,712	0	0	0	0	0	0	0
12:29:10	347,07	2269,319	24,443	24,658	10,295	7,931	5,493	21	953,406	24,581	1866,519	0	200,699	200,699	99,712	0	0	0	0	0	0	0
12:29:10	257,348	2271,893	24,541	24,658	10,305	7,957	5,541	21	953,406	24,581	1866,924	0	200,699	200,699	99,712	0	0	0	0	0	0	0
12:29:10	536,865	2277,262	24,932	25	10,314	8,013	5,59	21	953,406	24,581	1867,335	0	200,699	200,699	99,712	0	0	0	0	0	0	0
12:29:10	173,583	2278,997	25,029	25,195	10,318	8,03	5,638	21	953,406	24,581	1867,746	0	200,699	200,699	99,712	0	0	0	0	0	0	0
12:29:10	501,391	2284,011	25,42	25,537	10,326	8,082	5,686	21	953,406	24,581	1868,163	0	200,699	200,699	99,712	0	0	0	0	0	0	0
12:29:10	192,333	2285,935	25,517	25,586	10,331	8,102	5,733	21	953,406	24,581	1868,58	0	200,699	200,699	99,712	0	0	0	0	0	0	0
12:29:10	209,985	2288,035	25,566	25,586	10,34	8,124	5,78	21	953,406	24,581	1869	0	200,699	200,699	99,712	0	0	0	0	0	0	0
12:29:10	-20,556	2287,829	25,42	25,586	10,347	8,121	5,826	21	953,406	24,581	1869,419	0	200,699	200,699	99,712	0	0	0	0	0	0	0
12:29:10	97,29	2288,802	25,371	25,342	10,355	8,131	5,871	21	953,406	24,581	1869,838	0	200,699	200,699	99,712	0	0	0	0	0	0	0
12:29:10	4,467	2288,847	25,224	25,342	10,363	8,132	5,915	21	953,406	24,581	1870,257	0	200,699	200,699	99,712	0	0	0	0	0	0	0
12:29:10	99,096	2289,838	25,224	25,146	10,369	8,142	5,959	21	953,406	24,581	1870,677	0	200,699	200,699	99,712	0	0	0	0	0	0	0
12:29:10	42,529	2290,263	25,224	25,342	10,371	8,147	6,002	21	953,406	24,581	1871,096	0	200,699	200,699	99,712	0	0	0	0	0	0	0
12:29:10	186,059	2292,123	25,42	25,342	10,371	8,166	6,044	21	953,406	24,581	1871,517	0	200,699	200,699	99,712	0	0	0	0	0	0	0
12:29:10	50,537	2292,629	25,517	25,586	10,369	8,171	6,086	21	953,406	24,581	1871,938	0	200,699	200,699	99,712	0	0	0	0	0	0	0
12:29:10	166,503	2294,294	25,713	25,683	10,368	8,188	6,127	21	953,406	24,581	1872,361	0	200,699	200,699	99,712	0	0	0	0	0	0	0
12:29:10	15,625	2294,45	25,664	25,586	10,371	8,19	6,168	21	953,406	24,581	1872,783	0	200,699	200,699	99,712	0	0	0	0	0	0	0
12:29:10	0	2294,45	25,664	25,537	10,371	8,19	6,207	21	953,406	24,581	1873,204	0	200,699	200,699	99,712	0	0	0	0	0	0	0
12:29:10	-232,666	2292,123	25,42	25,342	10,371	8,166	6,246	21	953,406	24,581	1873,623	0	200,699	200,699	99,712	0	0	0	0	0	0	0
12:29:10	93,066	2293,054	25,517	25,488	10,371	8,175	6,283	21	953,406	24,581	1874,043	0	200,699	200,699	99,712	0	0	0	0	0	0	0
12:29:10	-93,066	2292,123	25,42	25,195	10,371	8,166	6,32	21	953,406	24,581	1874,461	0	200,699	200,699	99,712	0	0	0	0	0	0	0
12:29:10	-228,588	2289,838	25,224	25,195	10,369	8,142	6,356	21	953,406	24,581	1874,876	0	200,699	200,699	99,712	0	0	0	0	0	0	0
12:29:10	119,897	2291,036	25,371	25,342	10,368	8,155	6,391	21	953,406	24,581	1875,292	0	200,699	200,699	99,712	0	0	0	0	0	0	0
12:29:10	-218,994	2288,847	25,224	25,049	10,363	8,132	6,425	21	953,406	24,581	1875,706	0	200,699	200,699	99,712	0	0	0	0	0	0	0
12:29:10	-62,133	2288,225	25,224	25,244	10,36	8,126	6,459	21	953,406	24,581	1876,118	0	200,699	200,699	99,712	0	0	0	0	0	0	0
12:29:10	-18,579	2288,039	25,224	25,195	10,359	8,124	6,491	21	953,406	24,581	1876,53	0	200,699	200,699	99,712	0	0	0	0	0	0	0
12:29:10	-204,565	2285,994	25,029	25	10,358	8,103	6,523	21	953,406	24,581	1876,94	0	200,699	200,699	99,712	0	0	0	0	0	0	0
12:29:10	-184,082	2284,153	24,883	24,853	10,355	8,084	6,554	21,2	953,406	24,581	1877,347	0	200,699	200,699	99,712	0	0	0	0	0	0	0
12:29:10	-110,253	2283,05	24,785	24,805	10,354	8,072	6,583	21,2	953,406	24,581	1877,753	0	200,699	200,699	99,712	0	0	0	0	0	0	0
12:29:10	-109,667	2281,954	24,736	24,805	10,351	8,061	6,612	21,2	953,406	24,581	1878,157	0	200,699	200,699	99,712	0	0	0	0	0	0	0
12:29:10	120,825	2283,162	24,883	24,853	10,35	8,073	6,641	21,2	953,406	24,581	1878,562	0	200,699	200,699	99,712	0	0	0	0	0	0	0
12:29:10	-139,355	2281,768	24,736	24,707	10,35	8,059	6,669	21,2	953,406	24,581	1878,965	0	200,699	200,699	99,712	0	0	0	0	0	0	0
12:29:10	139,355	2283,162	24,883	25	10,35	8,073	6,696	21,2	953,406	24,581	1879,369	0	200,699	200,699	99,712	0	0	0	0	0	0	0
12:29:10	-202,563	2281,136	24,736	24,658	10,346	8,052	6,723	21,2	953,406	24,581	1879,771	0	200,699	200,699	99,712	0	0	0	0	0	0	0
12:29:10	46,435	2281,601	24,785	24,853	10,346	8,057	6,749	21,2	953,406	24,581	1880,173	0	200,699	200,699	99,712	0	0	0	0	0	0	0
12:29:10	0	2281,601	24,785	24,805	10,346	8,057	6,775	21,2	953,406	24,581	1880,574	0	200,699	200,699	99,712	0	0	0	0	0	0	0
12:29:10	16,772	2281,768	24,736	24,805	10,35	8,059	6,8	21,2	953,406	24,581	1880,975	0	200,699	200,699	99,712	0	0	0	0	0	0	0
12:29:10	139,355	2283,162	24,883	25	10,35	8,073	6,825	21,2	953,406	24,581	1881,378	0	202,82	202,82	99,721	0	0	0	0	0	0	0
12:29:10	139,428	2284,556	25,029	25	10,35	8,088	6,85	21,2	953,406	24,581	1881,781	0	202,82	202,82	99,721	0	0	0	0	0	0	0
12:29:10	-139,428	2283,162	24,883	24,853	10,35	8,073	6,874	21,2	953,406	24,581	1882,182	0	202,82	202,82	99,721	0	0	0	0	0	0	0
12:29:10	46,484	2283,627	24,932	24,951	10,35	8,078	6,897	21,2	953,406	24,581	1882,584	0	202,82	202,82	99,721	0	0	0	0	0	0	0
12:29:10	-46,484	2283,162	24,883	24,951	10,35	8,073	6,92	21,2	953,406	24,581	1882,984	0	202,82	202,82	99,721	0	0	0	0	0	0	0
12:29:10	46,484	2283,627	24,932	25	10,35	8,078	6,943	21,2	953,406	24,581	1883,385	0	202,82	202,82	99,721	0	0	0	0	0	0	0
12:29:10	63,208	2284,259	24,932	25	10,353	8,085	6,965	21,2	953,406	24,581	1883,786	0	202,82	202,82	99,721	0	0	0	0	0	0	0
12:29:10	-103,54	2283,224	24,785	24,707	10,355	8,074	6,987	21,2	953,406	24,581	1884,185	0	202,82	202,82	99,721	0	0	0	0	0	0	0
12:29:10	63,232	2283,856	24,785	24,805	10,359	8,08	7,009	21,2	953,406	24,581	1884,585	0	202,82	202,82	99,721	0	0	0	0	0	0	0
12:29:10	120,825	2285,064	24,932	25	10,358	8,093	7,03	21,2	953,406	24,581	1884,985	0	202,82	202,82	99,721	0	0	0	0	0	0	0
12:29:10	48,315	2285,547	25,029	25,049	10,355	8,098	7,051	21,2	953,406	24,581	1885,386	0	202,82	202,82	99,721	0	0	0	0	0	0	0
12:29:11	-110,253	2284,445	24,932	25,049	10,354	8,087	7,071	21,2	953,406	24,581	1885,785	0	202,82	202,82	99,721	0	0	0	0	0	0	0
12:29:11	0	2284,445	24,932	25,049	10,354	8,087	7,091	21,2	953,406	24,581	1886,184	0	202,82	202,82	99,721	0	0	0	0	0	0	0
12:29:11	92,944	2285,374	25,029	25,049	10,354	8,096	7,111	21,2	953,406	24,581	1886,583	0	202,82	202,82	99,721	0	0	0	0	0	0	0
12:29:11	0	2285,374	25,029	25,146	10,354	8,096	7,13	21,2	953,406	24,581	1886,982	0	202,82	202,82	99,721	0	0	0	0	0	0	0
12:29:11	-31,005	2285,064	24,932	25	10,358	8,093	7,149	21,2	953,406	24,581	1887,38	0	202,82	202,82	99,721	0	0	0	0	0	0	0
12:29:11	-27,88	2284,785	24,883	24,853	10,359	8,09	7,167	21,2	953,406	24,581	1887,777	0	202,82	202,82	99,721	0	0	0	0	0	0	0
12:29:11	46,484	2285,25	24,932	25,049	10,359	8,095	7,186	21,2	953,406	24,581	1888,175	0	202,82	202,82	99,721	0	0	0	0	0	0	0
12:29:11	139,453	2286,645	25,078	25,049	10,359	8,109	7,204	21,2	953,406	24,581	1888,573	0	202,82	202,82	99,721	0	0	0	0	0	0	0
12:29:11	0	2286,645	25,078	25,049	10,359	8,109	7,221	21,2	953,406	24,581	1888,971	0	202,82	202,82	99,721	0	0	0	0	0	0	0
12:29:11	-139,453	2285,25	24,932	25	10,359	8,095	7,239	21,2	953,406	24,581	1889,367	0	202,82	202,82	99,721	0	0	0	0	0	0	0
12:29:11	-18,603	2285,064	24,932	24,951	10,358	8,093	7,255	21,2	953,406	24,581	1889,763	0	202,82	202,82	99,721	0	0	0	0	0	0	0
12:29:11	-139,404	2283,67	24,785	24,805	10,358	8,079	7,271	21,2	953,406	24,581	1890,157	0	202,82	202,82	99,721	0	0	0	0	0	0	0
12:29:11	94,75	2284,618	24,932	25	10,355	8,088	7,287	21,2	953,406	24,581	1890,552	0	202,82	202,82	99,721	0	0	0	0	0	0	0
12:29:11	-63,769	2283,98	24,883	24,951	10,354	8,082	7,303	21,2	953,406	24,581	1890,945	0	202,82	202,82	99,721	0	0	0	0	0	0	0
12:29:11	46,484	2284,445	24,932	25,049	10,354	8,087	7,318	21,2	953,406	24,581	1891,339	0	202,82	202,82	99,721	0	0	0	0	0	0	0
12:29:11	0	2284,445	24,932	24,951	10,354	8,087	7,333	21,2	953,406	24,581	1891,732	0	202,82	202,82	99,721	0	0	0	0	0	0	0
12:29:11	-46,484	2283,98	24,883	24,951	10,354	8,082	7,348	21,2	953,406	24,581	1892,124	0	202,82	202,82	99,721	0	0	0	0	0	0	0
12:29:11	0	2283,98	24,883	24,951	10,354	8,082	7,363	21,2	953,406	24,581	1892,516	0	202,82	202,82	99,721	0	0	0	0	0	0	0
12:29:11	-92,944	2283,05	24,785	24,853	10,354	8,072	7,376	21,2	953,406	24,581	1892,907	0	202,82	202,82	99,721	0	0	0	0	0	0	0
12:29:11	0	2283,05	24,785	25	10,354	8,072	7,39	21,2	953,406	24,581	1893,297	0	202,82	202,82	99,721	0	0	0	0	0	0	0
12:29:11	232,373	2285,374	25,029	25,049	10,354	8,096	7,404	21,2	953,406	24,581	1893,689	0	202,82	202,82	99,721	0	0	0	0	0	0	0
12:29:11	-92,944	2284,445	24,932	25	10,354	8,087	7,417	21,2	953,406	24,581	1894,08	0	202,82	202,82	99,721	0	0	0	0	0	0	0
12:29:11	139,428	2285,839	25,078	25,244	10,354	8,101	7,431	21,2	953,406	24,581	1894,471	0	202,82	202,82	99,721	0	0	0	0	0	0	0
12:29:11	-122,143	2284,618	24,932	25,049	10,355	8,088	7,444	21,2	953,406	24,581	1894,862	0	202,82	202,82	99,721	0	0	0	0	0	0	0
12:29:11	0	2284,618	24,932	25	10,355	8,088	7,456	21,2	953,406	24,581	1895,251	0	202,82	202,82	99,721	0	0	0	0	0	0	0
12:29:11	-46,459	2284,153	24,883	25	10,355	8,084	7,469	21,2	953,406	24,581	1895,64	0	202,82	202,82	99,721	0	0	0	0	0	0	0
12:29:11	139,428	2285,547	25,029	25,049	10,355	8,098	7,481	21,2	953,406	24,581	1896,03	0	202,82	202,82	99,721	0	0	0	0	0	0	0
12:29:11	-156,738	2283,98	24,883	25	10,354	8,082	7,493	21,2	953,406	24,581	1896,418	0	202,82	202,82	99,721	0	0	0	0	0	0	0
12:29:11	156,738	2285,547	25,029	25,049	10,355	8,098	7,505	21,2	953,406	24,581	1896,807	0	202,82	202,82	99,721	0	0	0	0	0	0	0
12:29:11	-17,309	2285,374	25,029	25,146	10,354	8,096	7,516	21,2	953,406	24,581	1897,196	0	202,82	202,82	99,721	0	0	0	0	0	0	0
12:29:11	17,309	2285,547	25,029	25,049	10,355	8,098	7,528	21,2	953,406	24,581	1897,584	0	202,82	202,82	99,721	0	0	0	0	0	0	0
12:29:11	0	2285,547	25,029	25	10,355	8,098	7,539	21,2	953,406	24,581	1897,972	0	202,82	202,82	99,721	0	0	0	0	0	0	0
12:29:11	-92,968	2284,618	24,932	25	10,355	8,088	7,55	21,2	953,406	24,581	1898,359	0	202,82	202,82	99,721	0	0	0	0	0	0	0
12:29:11	0	2284,618	24,932	25	10,355	8,088	7,56	21,2	953,406	24,581	1898,745	0	202,82	202,82	99,721	0	0	0	0	0	0	0
12:29:11	0	2284,618	24,932	25,146	10,355	8,088	7,57	21,2	953,406	24,581	1899,131	0	202,82	202,82	99,721	0	0	0	0	0	0	0
12:29:11	-17,285	2284,445	24,932	25,049	10,354	8,087	7,581	21,2	953,406	24,581	1899,516	0	202,82	202,82	99,721	0	0	0	0	0	0	0
12:29:11	17,285	2284,618	24,932	24,951	10,355	8,088	7,591	21,2	953,406	24,581	1899,901	0	202,82	202,82	99,721	0	0	0	0	0	0	0
12:29:11	-46,459	2284,153	24,883	25	10,355	8,084	7,6	21,2	953,406	24,581	1900,286	0	202,82	202,82	99,721	0	0	0	0	0	0	0
12:29:11	46,459	2284,618	24,932	25	10,355	8,088	7,61	21,2	953,406	24,581	1900,67	0	202,82	202,82	99,721	0	0	0	0	0	0	0
12:29:11	-46,459	2284,153	24,883	24,853	10,355	8,084	7,619	21,2	953,406	24,581	1901,053	0	202,82	202,82	99,721	0	0	0	0	0	0	0
12:29:11	139,428	2285,547	25,029	25	10,355	8,098	7,628	21,2	953,406	24,581	1901,438	0	202,82	202,82	99,721	0	0	0	0	0	0	0
12:29:11	139,453	2286,942	25,176	25,195	10,355	8,112	7,638	21,2	953,406	24,581	1901,823	0	202,82	202,82	99,721	0	0	0	0	0	0	0
12:29:11	-232,421	2284,618	24,932	25,049	10,355	8,088	7,647	21,2	953,406	24,581	1902,206	0	202,82	202,82	99,721	0	0	0	0	0	0	0
12:29:11	139,453	2286,012	25,078	25	10,355	8,103	7,656	21,2	953,406	24,581	1902,59	0	202,82	202,82	99,721	0	0	0	0	0	0	0
12:29:11	-46,484	2285,547	25,029	25	10,355	8,098	7,664	21,2	953,406	24,581	1902,973	0	202,82	202,82	99,721	0	0	0	0	0	0	0
12:29:11	0	2285,547	25,029	25,049	10,355	8,098	7,673	21,2	953,406	24,581	1903,355	0	202,82	202,82	99,721	0	0	0	0	0	0	0
12:29:11	46,484	2286,012	25,078	25	10,355	8,103	7,681	21,2	953,406	24,581	1903,738	0	202,82	202,82	99,721	0	0	0	0	0	0	0
12:29:11	-139,453	2284,618	24,932	24,853	10,355	8,088	7,689	21,2	953,406	24,581	1904,119	0	202,82	202,82	99,721	0	0	0	0	0	0	0
12:29:11	75,659	2285,374	25,029	24,951	10,354	8,096	7,697	21,2	953,406	24,581	1904,5	0	202,82	202,82	99,721	0	0	0	0	0	0	0
12:29:11	17,309	2285,547	25,029	24,853	10,355	8,098	7,705	21,2	953,406	24,581	1904,881	0	202,82	202,82	99,721	0	0	0	0	0	0	0
12:29:11	-92,968	2284,618	24,932	25	10,355	8,088	7,713	21,2	953,406	24,581	1905,261	0	202,82	202,82	99,721	0	0	0	0	0	0	0
12:29:11	92,968	2285,547	25,029	25	10,355	8,098	7,72	21,2	953,406	24,581	1905,641	0	202,82	202,82	99,721	0	0	0	0	0	0	0
12:29:11	-92,968	2284,618	24,932	25	10,355	8,088	7,727	21,2	953,406	24,581	1906,02	0	202,82	202,82	99,721	0	0	0	0	0	0	0
12:29:11	0	2284,618	24,932	24,853	10,355	8,088	7,734	21,2	953,406	24,581	1906,399	0	202,82	202,82	99,721	0	0	0	0	0	0	0
12:29:11	-46,459	2284,153	24,883	24,707	10,355	8,084	7,741	21,2	953,406	24,581	1906,776	0	202,82	202,82	99,721	0	0	0	0	0	0	0
12:29:11	0	2284,153	24,883	24,805	10,355	8,084	7,748	21,2	953,406	24,581	1907,154	0	202,82	202,82	99,721	0	0	0	0	0	0	0
12:29:11	46,459	2284,618	24,932	24,951	10,355	8,088	7,755	21,2	953,406	24,581	1907,531	0	202,82	202,82	99,721	0	0	0	0	0	0	0
12:29:11	92,968	2285,547	25,029	25	10,355	8,098	7,761	21,2	953,406	24,581	1907,909	0	202,82	202,82	99,721	0	0	0	0	0	0	0
12:29:11	-94,799	2284,599	24,883	24,853	10,358	8,088	7,768	21,2	953,406	24,581	1908,286	0	202,82	202,82	99,721	0	0	0	0	0	0	0
12:29:11	0	2284,599	24,883	24,853	10,358	8,088	7,774	21,2	953,406	24,581	1908,662	0	202,82	202,82	99,721	0	0	0	0	0	0	0
12:29:11	-92,919	2283,67	24,785	24,805	10,358	8,079	7,78	21,2	953,406	24,581	1909,037	0	202,82	202,82	99,721	0	0	0	0	0	0	0
12:29:11	94,75	2284,618	24,932	25	10,355	8,088	7,786	21,2	953,406	24,581	1909,413	0	202,82	202,82	99,721	0	0	0	0	0	0	0
12:29:11	92,968	2285,547	25,029	25	10,355	8,098	7,792	21,2	953,406	24,581	1909,789	0	202,82	202,82	99,721	0	0	0	0	0	0	0
12:29:11	44,653	2285,994	25,029	25	10,358	8,103	7,798	21,2	953,406	24,581	1910,165	0	202,82	202,82	99,721	0	0	0	0	0	0	0
12:29:11	-137,622	2284,618	24,932	24,951	10,355	8,088	7,804	21,2	953,406	24,581	1910,54	0	202,82	202,82	99,721	0	0	0	0	0	0	0
12:29:11	0	2284,618	24,932	25	10,355	8,088	7,81	21,2	953,406	24,581	1910,914	0	202,82	202,82	99,721	0	0	0	0	0	0	0
12:29:11	-63,769	2283,98	24,883	24,951	10,354	8,082	7,815	21,2	953,406	24,581	1911,287	0	202,82	202,82	99,721	0	0	0	0	0	0	0
12:29:11	0	2283,98	24,883	24,805	10,354	8,082	7,82	21,2	953,406	24,581	1911,66	0	202,82	202,82	99,721	0	0	0	0	0	0	0
12:29:11	-92,944	2283,05	24,785	24,853	10,354	8,072	7,825	21,2	953,406	24,581	1912,031	0	202,82	202,82	99,721	0	0	0	0	0	0	0
12:29:11	232,373	2285,374	25,029	25	10,354	8,096	7,83	21,2	953,406	24,581	1912,404	0	202,82	202,82	99,721	0	0	0	0	0	0	0
12:29:11	-215,063	2283,224	24,785	24,853	10,355	8,074	7,835	21,2	953,406	24,581	1912,775	0	202,82	202,82	99,721	0	0	0	0	0	0	0
12:29:11	0	2283,224	24,785	24,707	10,355	8,074	7,84	21,2	953,406	24,581	1913,146	0	202,82	202,82	99,721	0	0	0	0	0	0	0
12:29:11	139,404	2284,618	24,932	24,853	10,355	8,088	7,845	21,2	953,406	24,581	1913,517	0	202,82	202,82	99,721	0	0	0	0	0	0	0
12:29:11	-139,404	2283,224	24,785	24,805	10,355	8,074	7,849	21,2	953,406	24,581	1913,887	0	202,82	202,82	99,721	0	0	0	0	0	0	0
12:29:11	137,573	2284,599	24,883	25	10,358	8,088	7,854	21,2	953,406	24,581	1914,258	0	202,82	202,82	99,721	0	0	0	0	0	0	0
12:29:11	1,831	2284,618	24,932	24,853	10,355	8,088	7,859	21,2	953,406	24,581	1914,628	0	202,82	202,82	99,721	0	0	0	0	0	0	0
12:29:11	-46,459	2284,153	24,883	24,853	10,355	8,084	7,863	21,2	953,406	24,581	1914,997	0	202,82	202,82	99,721	0	0	0	0	0	0	0
12:29:11	0	2284,153	24,883	24,805	10,355	8,084	7,867	21,2	953,406	24,581	1915,367	0	202,82	202,82	99,721	0	0	0	0	0	0	0
12:29:11	0	2284,153	24,883	24,805	10,355	8,084	7,872	21,2	953,406	24,581	1915,735	0	202,82	202,82	99,721	0	0	0	0	0	0	0
12:29:11	122,119	2285,374	25,029	25	10,354	8,096	7,876	21,4	952,565	24,581	1916,105	0	202,82	202,82	99,721	0	0	0	0	0	0	0
12:29:11	5,151	2285,426	25,029	25,146	10,354	8,097	7,88	21,4	952,565	24,581	1916,474	0	202,82	202,82	99,721	0	0	0	0	0	0	0
12:29:11	-215,112	2283,275	24,785	24,805	10,355	8,074	7,884	21,4	952,565	24,581	1916,841	0	202,82	202,82	99,721	0	0	0	0	0	0	0
12:29:11	156,201	2284,837	24,883	24,853	10,359	8,091	7,888	21,4	952,565	24,581	1917,209	0	202,82	202,82	99,721	0	0	0	0	0	0	0
12:29:11	-167,382	2283,163	24,687	24,707	10,36	8,073	7,892	21,4	952,565	24,581	1917,575	0	202,82	202,82	99,721	0	0	0	0	0	0	0
12:29:11	0	2283,163	24,687	24,805	10,36	8,073	7,895	21,4	952,565	24,581	1917,94	0	202,82	202,82	99,721	0	0	0	0	0	0	0
12:29:11	213,867	2285,301	24,932	24,951	10,359	8,095	7,899	21,4	952,565	24,581	1918,308	0	202,82	202,82	99,721	0	0	0	0	0	0	0
12:29:11	0	2285,301	24,932	24,951	10,359	8,095	7,903	21,4	952,565	24,581	1918,675	0	202,82	202,82	99,721	0	0	0	0	0	0	0
12:29:11	74,389	2286,045	25,029	25,195	10,358	8,103	7,907	21,4	952,565	24,581	1919,042	0	202,82	202,82	99,721	0	0	0	0	0	0	0
12:29:11	-92,993	2285,115	24,932	24,951	10,358	8,093	7,911	21,4	952,565	24,581	1919,408	0	202,82	202,82	99,721	0	0	0	0	0	0	0
12:29:11	139,477	2286,51	25,078	25,146	10,358	8,108	7,915	21,4	952,565	24,581	1919,775	0	203,852	203,852	99,725	0	0	0	0	0	0	0
12:29:11	18,603	2286,696	25,078	25,146	10,359	8,11	7,918	21,4	952,565	24,581	1920,142	0	203,852	203,852	99,725	0	0	0	0	0	0	0
12:29:11	-46,484	2286,231	25,029	25,146	10,359	8,105	7,922	21,4	952,565	24,581	1920,508	0	203,852	203,852	99,725	0	0	0	0	0	0	0
12:29:11	-92,993	2285,301	24,932	25	10,359	8,095	7,925	21,4	952,565	24,581	1920,873	0	203,852	203,852	99,725	0	0	0	0	0	0	0
12:29:11	92,993	2286,231	25,029	25,049	10,359	8,105	7,929	21,4	952,565	24,581	1921,238	0	203,852	203,852	99,725	0	0	0	0	0	0	0
12:29:11	-139,477	2284,837	24,883	24,853	10,359	8,091	7,932	21,4	952,565	24,581	1921,602	0	203,852	203,852	99,725	0	0	0	0	0	0	0
12:29:11	46,484	2285,301	24,932	25,195	10,359	8,095	7,935	21,4	952,565	24,581	1921,966	0	203,852	203,852	99,725	0	0	0	0	0	0	0
12:29:11	-18,603	2285,115	24,932	24,951	10,358	8,093	7,938	21,4	952,565	24,581	1922,329	0	203,852	203,852	99,725	0	0	0	0	0	0	0
12:29:11	-46,484	2284,651	24,883	24,853	10,358	8,089	7,941	21,4	952,565	24,581	1922,691	0	203,852	203,852	99,725	0	0	0	0	0	0	0
12:29:11	-323,486	2281,416	24,59	24,512	10,355	8,055	7,944	21,4	952,565	24,581	1923,05	0	203,852	203,852	99,725	0	0	0	0	0	0	0
12:29:11	-760,253	2273,813	23,808	23,193	10,354	7,977	7,944	21,4	952,565	24,581	1923,401	0	203,852	203,852	99,725	0	0	0	0	0	0	0
12:29:12	-701,342	2266,8	23,223	22,363	10,346	7,905	7,943	21,4	952,565	24,581	1923,744	0	203,852	203,852	99,725	0	0	0	0	0	0	0
12:29:12	-1003,784	2256,762	22,49	21,631	10,329	7,801	7,941	21,4	952,565	24,581	1924,077	0	203,852	203,852	99,725	0	0	0	0	0	0	0
12:29:12	-955,981	2247,202	22,002	20,459	10,301	7,703	7,936	21,4	952,565	24,581	1924,4	0	203,852	203,852	99,725	0	0	0	0	0	0	0
12:29:12	-789,428	2239,308	21,855	20,361	10,264	7,621	7,93	21,4	952,565	24,581	1924,715	0	203,852	203,852	99,725	0	0	0	0	0	0	0
12:29:12	-608,935	2233,218	22,002	20,41	10,222	7,558	7,923	21,4	952,565	24,581	1925,024	0	203,852	203,852	99,725	0	0	0	0	0	0	0
12:29:12	-1031,445	2222,904	21,855	20,166	10,172	7,452	7,913	21,4	952,565	24,581	1925,321	0	203,852	203,852	99,725	0	0	0	0	0	0	0
12:29:12	-907,055	2213,833	21,855	19,922	10,121	7,359	7,902	21,4	952,565	24,581	1925,61	0	203,852	203,852	99,725	0	0	0	0	0	0	0
12:29:12	-896,484	2204,869	21,709	19,824	10,079	7,266	7,89	21,4	952,565	24,581	1925,889	0	203,852	203,852	99,725	0	0	0	0	0	0	0
12:29:12	-1410,717	2190,761	20,928	18,945	10,041	7,121	7,875	21,4	952,565	24,581	1926,154	0	203,852	203,852	99,725	0	0	0	0	0	0	0
12:29:12	-1222,192	2178,539	20,342	18,847	10,003	6,995	7,858	21,4	952,565	24,581	1926,407	0	203,852	203,852	99,725	0	0	0	0	0	0	0
12:29:12	-1375,952	2164,78	19,512	17,724	9,969	6,853	7,838	21,4	952,565	24,581	1926,645	0	203,852	203,852	99,725	0	0	0	0	0	0	0
12:29:12	-1053,149	2154,248	19,023	17,187	9,936	6,744	7,816	21,4	952,565	24,581	1926,873	0	203,852	203,852	99,725	0	0	0	0	0	0	0
12:29:12	-598,999	2148,258	19,023	17,383	9,902	6,683	7,794	21,4	952,565	24,581	1927,094	0	203,852	203,852	99,725	0	0	0	0	0	0	0
12:29:12	-1139,746	2136,861	18,535	16,845	9,863	6,565	7,77	21,4	952,565	24,581	1927,304	0	203,852	203,852	99,725	0	0	0	0	0	0	0
12:29:12	-759,814	2129,263	18,633	16,699	9,815	6,487	7,745	21,4	952,565	24,581	1927,506	0	203,852	203,852	99,725	0	0	0	0	0	0	0
12:29:12	-904,126	2120,222	18,486	16,845	9,772	6,394	7,718	21,4	952,565	24,581	1927,698	0	203,852	203,852	99,725	0	0	0	0	0	0	0
12:29:12	-855,249	2111,669	18,388	16,699	9,729	6,305	7,691	21,4	952,565	24,581	1927,882	0	203,852	203,852	99,725	0	0	0	0	0	0	0
12:29:12	-761,059	2104,058	18,388	17,09	9,686	6,227	7,662	21,4	952,565	24,581	1928,058	0	203,852	203,852	99,725	0	0	0	0	0	0	0
12:29:12	-759,765	2096,461	18,291	17,09	9,648	6,149	7,632	21,4	952,565	24,581	1928,227	0	203,852	203,852	99,725	0	0	0	0	0	0	0
12:29:12	-811,206	2088,349	18,047	17,187	9,616	6,065	7,602	21,4	952,565	24,581	1928,387	0	203,852	203,852	99,725	0	0	0	0	0	0	0
12:29:12	-923,584	2079,113	17,51	16,748	9,592	5,97	7,57	21,4	952,565	24,581	1928,538	0	203,852	203,852	99,725	0	0	0	0	0	0	0
12:29:12	-719,995	2071,913	17,168	16,552	9,569	5,896	7,537	21,4	952,565	24,581	1928,681	0	203,852	203,852	99,725	0	0	0	0	0	0	0
12:29:12	-636,938	2065,544	16,924	16,162	9,546	5,83	7,503	21,4	952,565	24,581	1928,818	0	203,852	203,852	99,725	0	0	0	0	0	0	0
12:29:12	-857,934	2056,964	16,435	15,82	9,523	5,741	7,469	21,4	952,565	24,581	1928,946	0	203,852	203,852	99,725	0	0	0	0	0	0	0
12:29:12	-422,802	2052,736	16,338	15,82	9,504	5,698	7,434	21,4	952,565	24,581	1929,07	0	203,852	203,852	99,725	0	0	0	0	0	0	0
12:29:12	-532,971	2047,406	16,191	15,674	9,481	5,643	7,399	21,4	952,565	24,581	1929,188	0	203,852	203,852	99,725	0	0	0	0	0	0	0
12:29:12	-679,589	2040,611	15,898	15,478	9,458	5,573	7,363	21,4	952,565	24,581	1929,299	0	203,852	203,852	99,725	0	0	0	0	0	0	0
12:29:12	-544,213	2035,168	15,752	15,185	9,435	5,517	7,327	21,4	952,565	24,581	1929,405	0	203,852	203,852	99,725	0	0	0	0	0	0	0
12:29:12	-387,536	2031,293	15,752	15,185	9,413	5,477	7,291	21,4	952,565	24,581	1929,507	0	203,852	203,852	99,725	0	0	0	0	0	0	0
12:29:12	-466,43	2026,629	15,752	15,332	9,387	5,429	7,254	21,4	952,565	24,581	1929,604	0	203,852	203,852	99,725	0	0	0	0	0	0	0
12:29:12	-453,002	2022,099	15,703	15,283	9,364	5,382	7,217	21,4	952,565	24,581	1929,697	0	203,852	203,852	99,725	0	0	0	0	0	0	0
12:29:12	-525,622	2016,842	15,556	15,185	9,342	5,328	7,18	21,4	952,565	24,581	1929,784	0	203,852	203,852	99,725	0	0	0	0	0	0	0
12:29:12	-507,592	2011,767	15,361	14,941	9,323	5,275	7,143	21,4	952,565	24,581	1929,866	0	203,852	203,852	99,725	0	0	0	0	0	0	0
12:29:12	-599,389	2005,773	15,068	14,599	9,304	5,214	7,105	21,4	952,565	24,581	1929,942	0	203,852	203,852	99,725	0	0	0	0	0	0	0
12:29:12	-534,216	2000,43	14,775	14,404	9,289	5,159	7,067	21,4	952,565	24,581	1930,012	0	203,852	203,852	99,725	0	0	0	0	0	0	0
12:29:12	-614,367	1994,287	14,433	14,111	9,272	5,095	7,028	21,4	952,565	24,581	1930,076	0	203,852	203,852	99,725	0	0	0	0	0	0	0
12:29:12	-417,297	1990,114	14,238	13,916	9,259	5,052	6,99	21,4	952,565	24,581	1930,137	0	203,852	203,852	99,725	0	0	0	0	0	0	0
12:29:12	-581,457	1984,299	13,896	13,525	9,244	4,992	6,95	21,4	952,565	24,581	1930,191	0	203,852	203,852	99,725	0	0	0	0	0	0	0
12:29:12	-388,256	1980,417	13,75	13,427	9,229	4,952	6,911	21,4	952,565	24,581	1930,241	0	203,852	203,852	99,725	0	0	0	0	0	0	0
12:29:12	-403,881	1976,378	13,652	13,33	9,211	4,911	6,872	21,4	952,565	24,581	1930,287	0	203,852	203,852	99,725	0	0	0	0	0	0	0
12:29:12	-380,664	1972,571	13,506	13,232	9,198	4,871	6,833	21,4	952,565	24,581	1930,329	0	203,852	203,852	99,725	0	0	0	0	0	0	0
12:29:12	-535,4	1967,217	13,261	13,037	9,18	4,816	6,793	21,4	952,565	24,581	1930,366	0	203,852	203,852	99,725	0	0	0	0	0	0	0
12:29:12	-341,088	1963,806	13,164	12,988	9,166	4,781	6,754	21,4	952,565	24,581	1930,4	0	203,852	203,852	99,725	0	0	0	0	0	0	0
12:29:12	-267,077	1961,136	13,164	12,89	9,15	4,753	6,715	21,4	952,565	24,581	1930,43	0	203,852	203,852	99,725	0	0	0	0	0	0	0
12:29:12	-379,211	1957,343	13,017	12,988	9,136	4,714	6,675	21,4	952,565	24,581	1930,457	0	203,852	203,852	99,725	0	0	0	0	0	0	0
12:29:12	-293,029	1954,413	12,968	12,89	9,122	4,684	6,636	21,4	952,565	24,581	1930,481	0	203,852	203,852	99,725	0	0	0	0	0	0	0
12:29:12	-384,521	1950,568	12,822	12,744	9,108	4,645	6,597	21,4	952,565	24,581	1930,501	0	203,852	203,852	99,725	0	0	0	0	0	0	0
12:29:12	-216,613	1948,402	12,773	12,646	9,098	4,622	6,559	21,4	952,565	24,581	1930,519	0	203,852	203,852	99,725	0	0	0	0	0	0	0
12:29:12	-261,23	1945,789	12,675	12,5	9,089	4,595	6,52	21,4	952,565	24,581	1930,535	0	203,852	203,852	99,725	0	0	0	0	0	0	0
12:29:12	-426,44	1941,525	12,48	12,451	9,075	4,551	6,481	21,4	952,565	24,581	1930,546	0	203,852	203,852	99,725	0	0	0	0	0	0	0
12:29:12	-211,206	1939,413	12,431	12,256	9,065	4,53	6,443	21,4	952,565	24,581	1930,554	0	203,852	203,852	99,725	0	0	0	0	0	0	0
12:29:12	-256,677	1936,846	12,334	12,06	9,056	4,503	6,405	21,4	952,565	24,581	1930,561	0	203,852	203,852	99,725	0	0	0	0	0	0	0
12:29:12	-217,138	1934,675	12,187	11,914	9,051	4,481	6,367	21,4	952,565	24,581	1930,565	0	203,852	203,852	99,725	0	0	0	0	0	0	0
12:29:12	-308,52	1931,59	12,041	11,816	9,041	4,449	6,33	21,4	952,565	24,581	1930,566	0	203,852	203,852	99,725	0	0	0	0	0	0	0
12:29:12	-208,959	1929,5	11,992	11,718	9,031	4,427	6,293	21,4	952,565	24,581	1929,5	0	203,852	203,852	99,725	0	0	0	0	0	0	0
12:29:12	-169,836	1927,802	11,992	11,718	9,022	4,41	6,256	21,4	952,565	24,581	1927,802	0	203,852	203,852	99,725	0	0	0	0	0	0	0
12:29:12	-307,763	1924,724	11,748	11,572	9,017	4,378	6,219	21,4	952,565	24,581	1924,724	0	203,852	203,852	99,725	0	0	0	0	0	0	0
12:29:12	-165,576	1923,068	11,748	11,523	9,008	4,361	6,182	21,4	952,565	24,581	1923,068	0	203,852	203,852	99,725	0	0	0	0	0	0	0
12:29:12	-174,646	1921,322	11,65	11,523	9,003	4,343	6,146	21,4	952,565	24,581	1921,322	0	203,852	203,852	99,725	0	0	0	0	0	0	0
12:29:12	-172,058	1919,601	11,65	11,523	8,993	4,325	6,111	21,4	952,565	24,581	1919,601	0	203,852	203,852	99,725	0	0	0	0	0	0	0
12:29:12	-164,514	1917,956	11,65	11,523	8,984	4,308	6,075	21,4	952,565	24,581	1917,956	0	203,852	203,852	99,725	0	0	0	0	0	0	0
12:29:12	-173,12	1916,225	11,65	11,425	8,974	4,29	6,04	21,4	952,565	24,581	1916,225	0	203,852	203,852	99,725	0	0	0	0	0	0	0
12:29:12	-215,478	1914,07	11,504	11,425	8,969	4,268	6,005	21,4	952,565	24,581	1914,07	0	203,852	203,852	99,725	0	0	0	0	0	0	0
12:29:12	-86,12	1913,209	11,504	11,377	8,964	4,259	5,971	21,4	952,565	24,581	1913,209	0	203,852	203,852	99,725	0	0	0	0	0	0	0
12:29:12	-210,864	1911,1	11,455	11,425	8,955	4,238	5,937	21,4	952,565	24,581	1911,1	0	203,852	203,852	99,725	0	0	0	0	0	0	0
12:29:12	-85,937	1910,241	11,455	11,425	8,95	4,229	5,904	21,4	952,565	24,581	1910,241	0	203,852	203,852	99,725	0	0	0	0	0	0	0
12:29:12	-212,951	1908,111	11,406	11,425	8,94	4,207	5,87	21,4	952,565	24,581	1908,111	0	203,852	203,852	99,725	0	0	0	0	0	0	0
12:29:12	-40,795	1907,703	11,455	11,425	8,935	4,203	5,838	21,4	952,565	24,581	1907,703	0	203,852	203,852	99,725	0	0	0	0	0	0	0
12:29:12	-212,939	1905,574	11,406	11,377	8,926	4,181	5,805	21,4	952,565	24,581	1905,574	0	203,852	203,852	99,725	0	0	0	0	0	0	0
12:29:12	-173,339	1903,841	11,308	11,23	8,921	4,163	5,773	21,4	952,565	24,581	1903,841	0	203,852	203,852	99,725	0	0	0	0	0	0	0
12:29:12	-265,319	1901,187	11,015	11,084	8,921	4,135	5,741	21,4	952,565	24,581	1901,187	0	203,852	203,852	99,725	0	0	0	0	0	0	0
12:29:12	-88,415	1900,303	10,918	10,937	8,921	4,126	5,709	21,4	952,565	24,581	1900,303	0	203,852	203,852	99,725	0	0	0	0	0	0	0
12:29:12	-173,205	1898,571	10,82	10,888	8,916	4,108	5,678	21,4	952,565	24,581	1898,571	0	203,852	203,852	99,725	0	0	0	0	0	0	0
12:29:12	-85,888	1897,712	10,82	10,888	8,911	4,1	5,647	21,4	952,565	24,581	1897,712	0	203,852	203,852	99,725	0	0	0	0	0	0	0
12:29:12	47,57	1898,188	10,966	10,937	8,906	4,105	5,617	21,4	952,565	24,581	1897,713	0	203,852	203,852	99,725	0	0	0	0	0	0	0
12:29:12	-124,414	1896,944	11,015	11,084	8,897	4,092	5,587	21,4	952,565	24,581	1896,944	0	203,852	203,852	99,725	0	0	0	0	0	0	0
12:29:12	-81,323	1896,131	11,113	11,084	8,887	4,083	5,557	21,4	952,565	24,581	1896,131	0	203,852	203,852	99,725	0	0	0	0	0	0	0
12:29:12	-84,838	1895,282	11,113	11,181	8,882	4,075	5,528	21,4	952,565	24,581	1895,282	0	203,852	203,852	99,725	0	0	0	0	0	0	0
12:29:12	-83,801	1894,444	11,113	11,084	8,878	4,066	5,5	21,4	952,565	24,581	1894,444	0	203,852	203,852	99,725	0	0	0	0	0	0	0
12:29:12	-217,517	1892,269	10,966	10,937	8,873	4,044	5,471	21,2	953,406	24,581	1892,269	0	203,852	203,852	99,725	0	0	0	0	0	0	0
12:29:12	-134,35	1890,926	10,82	10,888	8,873	4,03	5,443	21,2	953,406	24,581	1890,926	0	203,852	203,852	99,725	0	0	0	0	0	0	0
12:29:12	-44,14	1890,484	10,771	10,742	8,873	4,025	5,415	21,2	953,406	24,581	1890,484	0	203,852	203,852	99,725	0	0	0	0	0	0	0
12:29:12	-84,802	1889,636	10,771	10,742	8,868	4,016	5,388	21,2	953,406	24,581	1889,636	0	203,852	203,852	99,725	0	0	0	0	0	0	0
12:29:12	-172,058	1887,916	10,673	10,693	8,863	3,999	5,36	21,2	953,406	24,581	1887,916	0	203,852	203,852	99,725	0	0	0	0	0	0	0
12:29:12	0	1887,916	10,673	10,595	8,863	3,999	5,334	21,2	953,406	24,581	1887,916	0	203,852	203,852	99,725	0	0	0	0	0	0	0
12:29:12	-83,74	1887,078	10,673	10,693	8,859	3,99	5,307	21,2	953,406	24,581	1887,078	0	203,852	203,852	99,725	0	0	0	0	0	0	0
12:29:12	4,516	1887,123	10,771	10,693	8,854	3,99	5,281	21,2	953,406	24,581	1887,078	0	203,852	203,852	99,725	0	0	0	0	0	0	0
12:29:12	-85,876	1886,265	10,771	10,742	8,849	3,982	5,256	21,2	953,406	24,581	1886,265	0	203,852	203,852	99,725	0	0	0	0	0	0	0
12:29:12	-122,363	1885,041	10,82	10,84	8,839	3,969	5,231	21,2	953,406	24,581	1885,041	0	203,852	203,852	99,725	0	0	0	0	0	0	0
12:29:12	88,232	1885,923	10,918	10,84	8,839	3,978	5,206	21,2	953,406	24,581	1885,042	0	202,214	202,214	99,718	0	0	0	0	0	0	0
12:29:12	-216,101	1883,762	10,771	10,742	8,835	3,956	5,182	21,2	953,406	24,581	1883,762	0	202,214	202,214	99,718	0	0	0	0	0	0	0
12:29:12	-132,312	1882,439	10,625	10,595	8,835	3,942	5,157	21,2	953,406	24,581	1882,439	0	202,214	202,214	99,718	0	0	0	0	0	0	0
12:29:12	-90,49	1881,534	10,527	10,498	8,835	3,933	5,133	21,2	953,406	24,581	1881,534	0	202,214	202,214	99,718	0	0	0	0	0	0	0
12:29:12	-44,079	1881,093	10,478	10,547	8,835	3,928	5,11	21,2	953,406	24,581	1881,093	0	202,214	202,214	99,718	0	0	0	0	0	0	0
12:29:12	-127,807	1879,815	10,429	10,498	8,83	3,915	5,086	21,2	953,406	24,581	1879,815	0	202,214	202,214	99,718	0	0	0	0	0	0	0
12:29:12	0	1879,815	10,429	10,4	8,83	3,915	5,063	21,2	953,406	24,581	1879,815	0	202,214	202,214	99,718	0	0	0	0	0	0	0
12:29:13	0	1879,815	10,429	10,351	8,83	3,915	5,041	21,2	953,406	24,581	1879,815	0	202,214	202,214	99,718	0	0	0	0	0	0	0
12:29:13	-175,036	1878,065	10,332	10,351	8,825	3,897	5,018	21,2	953,406	24,581	1878,065	0	202,214	202,214	99,718	0	0	0	0	0	0	0
12:29:13	5,468	1878,12	10,429	10,4	8,82	3,898	4,996	21,2	953,406	24,581	1878,065	0	202,214	202,214	99,718	0	0	0	0	0	0	0
12:29:13	-81,628	1877,303	10,429	10,4	8,815	3,889	4,975	21,2	953,406	24,581	1877,303	0	202,214	202,214	99,718	0	0	0	0	0	0	0
12:29:13	39,843	1877,702	10,478	10,498	8,815	3,893	4,954	21,2	953,406	24,581	1877,304	0	202,214	202,214	99,718	0	0	0	0	0	0	0
12:29:13	-81,628	1876,886	10,478	10,547	8,811	3,885	4,933	21,2	953,406	24,581	1876,886	0	202,214	202,214	99,718	0	0	0	0	0	0	0
12:29:13	-36,474	1876,521	10,527	10,547	8,806	3,881	4,912	21,2	953,406	24,581	1876,521	0	202,214	202,214	99,718	0	0	0	0	0	0	0
12:29:13	-48,303	1876,038	10,478	10,547	8,806	3,876	4,892	21,2	953,406	24,581	1876,038	0	202,214	202,214	99,718	0	0	0	0	0	0	0
12:29:13	-37,573	1875,662	10,527	10,595	8,801	3,872	4,872	21,2	953,406	24,581	1875,662	0	202,214	202,214	99,718	0	0	0	0	0	0	0
12:29:13	-86,022	1874,802	10,527	10,693	8,796	3,863	4,852	21,2	953,406	24,581	1874,802	0	202,214	202,214	99,718	0	0	0	0	0	0	0
12:29:13	0	1874,802	10,527	10,595	8,796	3,863	4,833	21,2	953,406	24,581	1874,802	0	202,214	202,214	99,718	0	0	0	0	0	0	0
12:29:13	-88,085	1873,921	10,429	10,498	8,796	3,854	4,813	21,2	953,406	24,581	1873,921	0	202,214	202,214	99,718	0	0	0	0	0	0	0
12:29:13	-88,098	1873,04	10,332	10,351	8,796	3,845	4,794	21,2	953,406	24,581	1873,04	0	202,214	202,214	99,718	0	0	0	0	0	0	0
12:29:13	-79,309	1872,247	10,332	10,498	8,792	3,837	4,776	21,2	953,406	24,581	1872,247	0	202,214	202,214	99,718	0	0	0	0	0	0	0
12:29:13	-44,03	1871,807	10,283	10,302	8,792	3,833	4,757	21,2	953,406	24,581	1871,807	0	202,214	202,214	99,718	0	0	0	0	0	0	0
12:29:13	0	1871,807	10,283	10,302	8,792	3,833	4,739	21,2	953,406	24,581	1871,807	0	202,214	202,214	99,718	0	0	0	0	0	0	0
12:29:13	-94,58	1870,861	10,185	10,205	8,791	3,823	4,721	21,2	953,406	24,581	1870,861	0	202,214	202,214	99,718	0	0	0	0	0	0	0
12:29:13	-124,56	1869,615	10,136	10,058	8,787	3,81	4,703	21,2	953,406	24,581	1869,615	0	202,214	202,214	99,718	0	0	0	0	0	0	0
12:29:13	44,03	1870,055	10,185	10,156	8,787	3,815	4,686	21,2	953,406	24,581	1869,616	0	202,214	202,214	99,718	0	0	0	0	0	0	0
12:29:13	-44,03	1869,615	10,136	10,058	8,787	3,81	4,669	21,2	953,406	24,581	1869,615	0	202,214	202,214	99,718	0	0	0	0	0	0	0
12:29:13	0	1869,615	10,136	10,009	8,787	3,81	4,652	21,2	953,406	24,581	1869,615	0	202,214	202,214	99,718	0	0	0	0	0	0	0
12:29:13	-40,734	1869,208	10,185	10,156	8,782	3,806	4,635	21,2	953,406	24,581	1869,208	0	202,214	202,214	99,718	0	0	0	0	0	0	0
12:29:13	8,691	1869,295	10,283	10,302	8,777	3,807	4,619	21,2	953,406	24,581	1869,208	0	202,214	202,214	99,718	0	0	0	0	0	0	0
12:29:13	-6,481	1869,23	10,283	10,302	8,777	3,806	4,603	21,2	953,406	24,581	1869,208	0	202,214	202,214	99,718	0	0	0	0	0	0	0
12:29:13	53,613	1869,766	10,429	10,351	8,773	3,812	4,587	21,2	953,406	24,581	1869,208	0	202,214	202,214	99,718	0	0	0	0	0	0	0
12:29:13	-172,814	1868,038	10,332	10,351	8,768	3,794	4,572	21,2	953,406	24,581	1868,038	0	202,214	202,214	99,718	0	0	0	0	0	0	0
12:29:13	88,037	1868,918	10,429	10,4	8,768	3,803	4,557	21,2	953,406	24,581	1868,039	0	202,214	202,214	99,718	0	0	0	0	0	0	0
12:29:13	-85,839	1868,06	10,429	10,498	8,763	3,794	4,542	21,2	953,406	24,581	1868,039	0	202,214	202,214	99,718	0	0	0	0	0	0	0
12:29:13	0	1868,06	10,429	10,4	8,763	3,794	4,527	21,2	953,406	24,581	1868,039	0	202,214	202,214	99,718	0	0	0	0	0	0	0
12:29:13	-88,037	1867,179	10,332	10,351	8,763	3,785	4,513	21,2	953,406	24,581	1867,179	0	202,214	202,214	99,718	0	0	0	0	0	0	0
12:29:13	-132,006	1865,859	10,185	10,205	8,763	3,771	4,498	21,2	953,406	24,581	1865,859	0	202,214	202,214	99,718	0	0	0	0	0	0	0
12:29:13	0	1865,859	10,185	10,156	8,763	3,771	4,484	21,2	953,406	24,581	1865,859	0	202,214	202,214	99,718	0	0	0	0	0	0	0
12:29:13	-131,994	1864,539	10,039	10,156	8,763	3,758	4,47	21,2	953,406	24,581	1864,539	0	202,214	202,214	99,718	0	0	0	0	0	0	0
12:29:13	0	1864,539	10,039	10,058	8,763	3,758	4,456	21,2	953,406	24,581	1864,539	0	202,214	202,214	99,718	0	0	0	0	0	0	0
12:29:13	-43,981	1864,1	9,99	10,058	8,763	3,753	4,442	21,2	953,406	24,581	1864,1	0	202,214	202,214	99,718	0	0	0	0	0	0	0
12:29:13	-43,981	1863,66	9,941	10,009	8,763	3,749	4,428	21,2	953,406	24,581	1863,66	0	202,214	202,214	99,718	0	0	0	0	0	0	0
12:29:13	43,981	1864,1	9,99	10,009	8,763	3,753	4,415	21,2	953,406	24,581	1863,66	0	202,214	202,214	99,718	0	0	0	0	0	0	0
12:29:13	0	1864,1	9,99	9,961	8,763	3,753	4,402	21,2	953,406	24,581	1863,661	0	202,214	202,214	99,718	0	0	0	0	0	0	0
12:29:13	-77,355	1863,326	9,99	10,009	8,759	3,745	4,389	21,2	953,406	24,581	1863,326	0	202,214	202,214	99,718	0	0	0	0	0	0	0
12:29:13	-6,335	1863,263	9,99	10,009	8,758	3,744	4,377	21,2	953,406	24,581	1863,263	0	202,214	202,214	99,718	0	0	0	0	0	0	0
12:29:13	-33,398	1862,929	10,039	10,058	8,754	3,741	4,364	21,2	953,406	24,581	1862,929	0	202,214	202,214	99,718	0	0	0	0	0	0	0
12:29:13	125,646	1864,185	10,185	10,205	8,753	3,754	4,352	21,2	953,406	24,581	1862,93	0	202,214	202,214	99,718	0	0	0	0	0	0	0
12:29:13	-84,753	1863,338	10,185	10,205	8,749	3,745	4,34	21,2	953,406	24,581	1862,93	0	202,214	202,214	99,718	0	0	0	0	0	0	0
12:29:13	11,645	1863,454	10,283	10,302	8,744	3,746	4,329	21,2	953,406	24,581	1862,931	0	202,214	202,214	99,718	0	0	0	0	0	0	0
12:29:13	-87,963	1862,575	10,185	10,302	8,744	3,737	4,317	21,2	953,406	24,581	1862,575	0	202,214	202,214	99,718	0	0	0	0	0	0	0
12:29:13	-58,935	1861,985	10,136	10,156	8,743	3,731	4,305	21,2	953,406	24,581	1861,985	0	202,214	202,214	99,718	0	0	0	0	0	0	0
12:29:13	14,941	1862,135	10,136	10,156	8,744	3,733	4,294	21,2	953,406	24,581	1861,985	0	202,214	202,214	99,718	0	0	0	0	0	0	0
12:29:13	0	1862,135	10,136	10,009	8,744	3,733	4,283	21,2	953,406	24,581	1861,985	0	202,214	202,214	99,718	0	0	0	0	0	0	0
12:29:13	0	1862,135	10,136	10,009	8,744	3,733	4,272	21,2	953,406	24,581	1861,986	0	202,214	202,214	99,718	0	0	0	0	0	0	0
12:29:13	-87,951	1861,255	10,039	10,058	8,744	3,724	4,262	21,2	953,406	24,581	1861,255	0	202,214	202,214	99,718	0	0	0	0	0	0	0
12:29:13	-43,969	1860,815	9,99	9,863	8,744	3,719	4,251	21,2	953,406	24,581	1860,815	0	202,214	202,214	99,718	0	0	0	0	0	0	0
12:29:13	0	1860,815	9,99	9,863	8,744	3,719	4,241	21,2	953,406	24,581	1860,815	0	202,214	202,214	99,718	0	0	0	0	0	0	0
12:29:13	-131,884	1859,497	9,843	9,716	8,744	3,706	4,23	21,2	953,406	24,581	1859,497	0	202,214	202,214	99,718	0	0	0	0	0	0	0
12:29:13	0	1859,497	9,843	9,814	8,744	3,706	4,22	21,2	953,406	24,581	1859,497	0	202,214	202,214	99,718	0	0	0	0	0	0	0
12:29:13	0	1859,497	9,843	9,716	8,744	3,706	4,21	21,2	953,406	24,581	1859,497	0	202,214	202,214	99,718	0	0	0	0	0	0	0
12:29:13	0	1859,497	9,843	9,814	8,744	3,706	4,2	21,2	953,406	24,581	1859,497	0	202,214	202,214	99,718	0	0	0	0	0	0	0
12:29:13	116,943	1860,666	9,99	9,814	8,743	3,718	4,19	21,2	953,406	24,581	1859,498	0	202,214	202,214	99,718	0	0	0	0	0	0	0
12:29:13	-121,337	1859,453	9,941	9,961	8,739	3,705	4,181	21,2	953,406	24,581	1859,453	0	202,214	202,214	99,718	0	0	0	0	0	0	0
12:29:13	80,554	1860,258	10,039	10,009	8,739	3,714	4,172	21,2	953,406	24,581	1859,453	0	202,214	202,214	99,718	0	0	0	0	0	0	0
12:29:13	4,235	1860,3	10,136	10,156	8,734	3,714	4,163	21,2	953,406	24,581	1859,454	0	202,214	202,214	99,718	0	0	0	0	0	0	0
12:29:13	-74,23	1859,558	10,136	10,009	8,73	3,706	4,154	21,2	953,406	24,581	1859,454	0	202,214	202,214	99,718	0	0	0	0	0	0	0
12:29:13	0	1859,558	10,136	10,058	8,73	3,706	4,145	21,2	953,406	24,581	1859,454	0	202,214	202,214	99,718	0	0	0	0	0	0	0
12:29:13	0	1859,558	10,136	10,058	8,73	3,706	4,136	21,2	953,406	24,581	1859,454	0	202,214	202,214	99,718	0	0	0	0	0	0	0
12:29:13	-131,884	1858,239	9,99	9,961	8,73	3,693	4,128	21,2	953,406	24,581	1858,239	0	202,214	202,214	99,718	0	0	0	0	0	0	0
12:29:13	-8,422	1858,155	9,99	9,863	8,729	3,692	4,119	21,2	953,406	24,581	1858,155	0	202,214	202,214	99,718	0	0	0	0	0	0	0
12:29:13	-118,139	1856,974	9,941	9,814	8,725	3,68	4,111	21,2	953,406	24,581	1856,974	0	202,214	202,214	99,718	0	0	0	0	0	0	0
12:29:13	-87,89	1856,095	9,843	9,961	8,725	3,671	4,102	21,2	953,406	24,581	1856,095	0	202,214	202,214	99,718	0	0	0	0	0	0	0
12:29:13	-52,38	1855,571	9,795	9,716	8,724	3,665	4,093	21,2	953,406	24,581	1855,571	0	202,214	202,214	99,718	0	0	0	0	0	0	0
12:29:13	0	1855,571	9,795	9,716	8,724	3,665	4,085	21,2	953,406	24,581	1855,571	0	202,214	202,214	99,718	0	0	0	0	0	0	0
12:29:13	-30,249	1855,268	9,843	9,716	8,72	3,662	4,077	21,2	953,406	24,581	1855,268	0	202,214	202,214	99,718	0	0	0	0	0	0	0
12:29:13	0	1855,268	9,843	9,961	8,72	3,662	4,069	21,2	953,406	24,581	1855,268	0	202,214	202,214	99,718	0	0	0	0	0	0	0
12:29:13	-131,799	1853,95	9,697	9,814	8,72	3,648	4,06	21,2	953,406	24,581	1853,95	0	202,214	202,214	99,718	0	0	0	0	0	0	0
12:29:13	0	1853,95	9,697	9,814	8,72	3,648	4,052	21,2	953,406	24,581	1853,951	0	202,214	202,214	99,718	0	0	0	0	0	0	0
12:29:13	87,866	1854,829	9,795	9,814	8,72	3,658	4,045	21,2	953,406	24,581	1853,952	0	202,214	202,214	99,718	0	0	0	0	0	0	0
12:29:13	-97,375	1853,855	9,697	9,668	8,72	3,647	4,037	21,2	953,406	24,581	1853,855	0	202,214	202,214	99,718	0	0	0	0	0	0	0
12:29:13	131,811	1855,174	9,843	9,863	8,72	3,661	4,029	21,2	953,406	24,581	1853,857	0	202,214	202,214	99,718	0	0	0	0	0	0	0
12:29:13	13,696	1855,31	9,941	9,863	8,715	3,662	4,022	21,2	953,406	24,581	1853,858	0	202,214	202,214	99,718	0	0	0	0	0	0	0
12:29:13	0	1855,31	9,941	9,961	8,715	3,662	4,015	21,2	953,406	24,581	1853,86	0	202,214	202,214	99,718	0	0	0	0	0	0	0
12:29:13	-87,866	1854,432	9,843	9,863	8,715	3,653	4,008	21,2	953,406	24,581	1853,86	0	202,214	202,214	99,718	0	0	0	0	0	0	0
12:29:13	0	1854,432	9,843	9,961	8,715	3,653	4,001	21,2	953,406	24,581	1853,861	0	202,214	202,214	99,718	0	0	0	0	0	0	0
12:29:13	131,811	1855,75	9,99	10,009	8,715	3,667	3,995	21,2	953,406	24,581	1853,862	0	202,214	202,214	99,718	0	0	0	0	0	0	0
12:29:13	-43,945	1855,31	9,941	9,863	8,715	3,662	3,988	21,2	953,406	24,581	1853,864	0	202,214	202,214	99,718	0	0	0	0	0	0	0
12:29:13	43,945	1855,75	9,99	9,961	8,715	3,667	3,982	21,2	953,406	24,581	1853,866	0	202,214	202,214	99,718	0	0	0	0	0	0	0
12:29:13	-57,641	1855,174	9,843	9,814	8,72	3,661	3,975	21	952,565	24,581	1853,867	0	202,214	202,214	99,718	0	0	0	0	0	0	0
12:29:13	1,672	1855,19	9,843	9,814	8,72	3,661	3,969	21	952,565	24,581	1853,868	0	202,214	202,214	99,718	0	0	0	0	0	0	0
12:29:13	87,89	1856,069	9,941	9,961	8,72	3,67	3,963	21	952,565	24,581	1853,871	0	202,214	202,214	99,718	0	0	0	0	0	0	0
12:29:13	9,509	1856,164	9,941	9,961	8,72	3,671	3,958	21	952,565	24,581	1853,873	0	202,214	202,214	99,718	0	0	0	0	0	0	0
12:29:13	0	1856,164	9,941	9,961	8,72	3,671	3,952	21	952,565	24,581	1853,875	0	202,214	202,214	99,718	0	0	0	0	0	0	0
12:29:13	43,957	1856,604	9,99	9,863	8,72	3,676	3,947	21	952,565	24,581	1853,878	0	202,214	202,214	99,718	0	0	0	0	0	0	0
12:29:13	0	1856,604	9,99	10,009	8,72	3,676	3,941	21	952,565	24,581	1853,881	0	202,214	202,214	99,718	0	0	0	0	0	0	0
12:29:13	43,957	1857,043	10,039	10,205	8,72	3,68	3,936	21	952,565	24,581	1853,884	0	202,214	202,214	99,718	0	0	0	0	0	0	0
12:29:13	-43,957	1856,604	9,99	9,961	8,72	3,676	3,931	21	952,565	24,581	1853,887	0	202,214	202,214	99,718	0	0	0	0	0	0	0
12:29:13	43,957	1857,043	10,039	10,009	8,72	3,68	3,926	21	952,565	24,581	1853,89	0	202,214	202,214	99,718	0	0	0	0	0	0	0
12:29:13	0	1857,043	10,039	10,058	8,72	3,68	3,921	21	952,565	24,581	1853,893	0	200,825	200,825	99,712	0	0	0	0	0	0	0
12:29:13	0	1857,043	10,039	10,009	8,72	3,68	3,917	21	952,565	24,581	1853,896	0	200,825	200,825	99,712	0	0	0	0	0	0	0
12:29:13	0	1857,043	10,039	10,058	8,72	3,68	3,912	21	952,565	24,581	1853,899	0	200,825	200,825	99,712	0	0	0	0	0	0	0
12:29:13	-43,957	1856,604	9,99	10,009	8,72	3,676	3,907	21	952,565	24,581	1853,902	0	200,825	200,825	99,712	0	0	0	0	0	0	0
12:29:13	43,957	1857,043	10,039	10,009	8,72	3,68	3,903	21	952,565	24,581	1853,905	0	200,825	200,825	99,712	0	0	0	0	0	0	0
12:29:13	-43,957	1856,604	9,99	10,009	8,72	3,676	3,898	21	952,565	24,581	1853,908	0	200,825	200,825	99,712	0	0	0	0	0	0	0
12:29:13	43,957	1857,043	10,039	10,009	8,72	3,68	3,894	21	952,565	24,581	1853,911	0	200,825	200,825	99,712	0	0	0	0	0	0	0
12:29:13	-43,957	1856,604	9,99	10,009	8,72	3,676	3,89	21	952,565	24,581	1853,913	0	200,825	200,825	99,712	0	0	0	0	0	0	0
12:29:13	0	1856,604	9,99	9,961	8,72	3,676	3,886	21	952,565	24,581	1853,916	0	200,825	200,825	99,712	0	0	0	0	0	0	0
12:29:14	43,957	1857,043	10,039	10,156	8,72	3,68	3,882	21	952,565	24,581	1853,919	0	200,825	200,825	99,712	0	0	0	0	0	0	0
12:29:14	-13,72	1856,906	9,941	9,863	8,724	3,679	3,878	21	952,565	24,581	1853,922	0	200,825	200,825	99,712	0	0	0	0	0	0	0
12:29:14	0	1856,906	9,941	9,814	8,724	3,679	3,874	21	952,565	24,581	1853,925	0	200,825	200,825	99,712	0	0	0	0	0	0	0
12:29:14	-30,236	1856,604	9,99	9,814	8,72	3,676	3,87	21	952,565	24,581	1853,928	0	200,825	200,825	99,712	0	0	0	0	0	0	0
12:29:14	0	1856,604	9,99	9,961	8,72	3,676	3,866	21	952,565	24,581	1853,93	0	200,825	200,825	99,712	0	0	0	0	0	0	0
12:29:14	0	1856,604	9,99	9,961	8,72	3,676	3,862	21	952,565	24,581	1853,933	0	200,825	200,825	99,712	0	0	0	0	0	0	0
12:29:14	-131,86	1855,285	9,843	9,814	8,72	3,662	3,858	21	952,565	24,581	1853,934	0	200,825	200,825	99,712	0	0	0	0	0	0	0
12:29:14	87,902	1856,164	9,941	9,863	8,72	3,671	3,855	21	952,565	24,581	1853,937	0	200,825	200,825	99,712	0	0	0	0	0	0	0
12:29:14	34,448	1856,509	9,99	9,863	8,72	3,675	3,851	21	952,565	24,581	1853,939	0	200,825	200,825	99,712	0	0	0	0	0	0	0
12:29:14	-43,957	1856,069	9,941	9,814	8,72	3,67	3,848	21	952,565	24,581	1853,941	0	200,825	200,825	99,712	0	0	0	0	0	0	0
12:29:14	87,915	1856,948	10,039	9,961	8,72	3,679	3,844	21	952,565	24,581	1853,944	0	200,825	200,825	99,712	0	0	0	0	0	0	0
12:29:14	-34,448	1856,604	9,99	9,961	8,72	3,676	3,841	21	952,565	24,581	1853,947	0	200,825	200,825	99,712	0	0	0	0	0	0	0
12:29:14	-53,466	1856,069	9,941	9,863	8,72	3,67	3,838	21	952,565	24,581	1853,949	0	200,825	200,825	99,712	0	0	0	0	0	0	0
12:29:14	0	1856,069	9,941	9,961	8,72	3,67	3,834	21	952,565	24,581	1853,951	0	200,825	200,825	99,712	0	0	0	0	0	0	0
12:29:14	0	1856,069	9,941	10,009	8,72	3,67	3,831	21	952,565	24,581	1853,954	0	200,825	200,825	99,712	0	0	0	0	0	0	0
12:29:14	0	1856,069	9,941	9,961	8,72	3,67	3,828	21	952,565	24,581	1853,956	0	200,825	200,825	99,712	0	0	0	0	0	0	0
12:29:14	-87,89	1855,19	9,843	9,814	8,72	3,661	3,825	21	952,565	24,581	1853,957	0	200,825	200,825	99,712	0	0	0	0	0	0	0
12:29:14	87,89	1856,069	9,941	9,961	8,72	3,67	3,822	21	952,565	24,581	1853,959	0	200,825	200,825	99,712	0	0	0	0	0	0	0
12:29:14	0	1856,069	9,941	9,961	8,72	3,67	3,819	21	952,565	24,581	1853,961	0	200,825	200,825	99,712	0	0	0	0	0	0	0
12:29:14	-87,89	1855,19	9,843	9,863	8,72	3,661	3,816	21	952,565	24,581	1853,963	0	200,825	200,825	99,712	0	0	0	0	0	0	0
12:29:14	0	1855,19	9,843	9,863	8,72	3,661	3,813	21	952,565	24,581	1853,964	0	200,825	200,825	99,712	0	0	0	0	0	0	0
12:29:14	87,89	1856,069	9,941	9,961	8,72	3,67	3,81	21	952,565	24,581	1853,966	0	200,825	200,825	99,712	0	0	0	0	0	0	0
12:29:14	43,957	1856,509	9,99	10,009	8,72	3,675	3,807	21	952,565	24,581	1853,969	0	200,825	200,825	99,712	0	0	0	0	0	0	0
12:29:14	-43,957	1856,069	9,941	9,863	8,72	3,67	3,805	21	952,565	24,581	1853,971	0	200,825	200,825	99,712	0	0	0	0	0	0	0
12:29:14	43,957	1856,509	9,99	9,961	8,72	3,675	3,802	21	952,565	24,581	1853,973	0	200,825	200,825	99,712	0	0	0	0	0	0	0
12:29:14	0	1856,509	9,99	10,009	8,72	3,675	3,8	21	952,565	24,581	1853,976	0	200,825	200,825	99,712	0	0	0	0	0	0	0
12:29:14	-43,957	1856,069	9,941	9,961	8,72	3,67	3,797	21	952,565	24,581	1853,978	0	200,825	200,825	99,712	0	0	0	0	0	0	0
12:29:14	43,957	1856,509	9,99	10,009	8,72	3,675	3,795	21	952,565	24,581	1853,98	0	200,825	200,825	99,712	0	0	0	0	0	0	0
12:29:14	43,957	1856,948	10,039	10,058	8,72	3,679	3,792	21	952,565	24,581	1853,983	0	200,825	200,825	99,712	0	0	0	0	0	0	0
12:29:14	-87,915	1856,069	9,941	9,961	8,72	3,67	3,79	21	952,565	24,581	1853,986	0	200,825	200,825	99,712	0	0	0	0	0	0	0
12:29:14	87,915	1856,948	10,039	10,009	8,72	3,679	3,788	21	952,565	24,581	1853,989	0	200,825	200,825	99,712	0	0	0	0	0	0	0
12:29:14	-34,448	1856,604	9,99	10,058	8,72	3,676	3,786	21	952,565	24,581	1853,991	0	200,825	200,825	99,712	0	0	0	0	0	0	0
12:29:14	43,957	1857,043	10,039	10,058	8,72	3,68	3,784	21	952,565	24,581	1853,994	0	200,825	200,825	99,712	0	0	0	0	0	0	0
12:29:14	-43,957	1856,604	9,99	9,863	8,72	3,676	3,781	21	952,565	24,581	1853,997	0	200,825	200,825	99,712	0	0	0	0	0	0	0
12:29:14	-43,957	1856,164	9,941	10,009	8,72	3,671	3,779	21	952,565	24,581	1853,999	0	200,825	200,825	99,712	0	0	0	0	0	0	0
12:29:14	43,957	1856,604	9,99	10,009	8,72	3,676	3,777	21	952,565	24,581	1854,002	0	200,825	200,825	99,712	0	0	0	0	0	0	0
12:29:14	0	1856,604	9,99	9,961	8,72	3,676	3,775	21	952,565	24,581	1854,004	0	200,825	200,825	99,712	0	0	0	0	0	0	0
12:29:14	0	1856,604	9,99	10,009	8,72	3,676	3,773	21	952,565	24,581	1854,007	0	200,825	200,825	99,712	0	0	0	0	0	0	0
12:29:14	0	1856,604	9,99	10,009	8,72	3,676	3,771	21	952,565	24,581	1854,009	0	200,825	200,825	99,712	0	0	0	0	0	0	0
12:29:14	-131,86	1855,285	9,843	9,814	8,72	3,662	3,769	21	952,565	24,581	1854,011	0	200,825	200,825	99,712	0	0	0	0	0	0	0
12:29:14	131,86	1856,604	9,99	9,961	8,72	3,676	3,767	21	952,565	24,581	1854,013	0	200,825	200,825	99,712	0	0	0	0	0	0	0
12:29:14	43,957	1857,043	10,039	10,058	8,72	3,68	3,766	21	952,565	24,581	1854,016	0	200,825	200,825	99,712	0	0	0	0	0	0	0
12:29:14	78,417	1857,828	10,136	10,156	8,72	3,688	3,764	21	952,565	24,581	1854,02	0	200,825	200,825	99,712	0	0	0	0	0	0	0
12:29:14	-131,884	1856,509	9,99	9,961	8,72	3,675	3,762	21	952,565	24,581	1854,023	0	200,825	200,825	99,712	0	0	0	0	0	0	0
12:29:14	9,509	1856,604	9,99	10,009	8,72	3,676	3,761	21	952,565	24,581	1854,025	0	200,825	200,825	99,712	0	0	0	0	0	0	0
12:29:14	0	1856,604	9,99	10,009	8,72	3,676	3,759	21	952,565	24,581	1854,028	0	200,825	200,825	99,712	0	0	0	0	0	0	0
12:29:14	-57,666	1856,027	9,843	9,863	8,724	3,67	3,757	21	952,565	24,581	1854,03	0	200,825	200,825	99,712	0	0	0	0	0	0	0
12:29:14	87,902	1856,906	9,941	9,863	8,724	3,679	3,756	21	952,565	24,581	1854,033	0	200,825	200,825	99,712	0	0	0	0	0	0	0
12:29:14	-30,236	1856,604	9,99	10,058	8,72	3,676	3,754	21	952,565	24,581	1854,035	0	200,825	200,825	99,712	0	0	0	0	0	0	0
12:29:14	43,957	1857,043	10,039	10,058	8,72	3,68	3,753	21	952,565	24,581	1854,038	0	200,825	200,825	99,712	0	0	0	0	0	0	0
12:29:14	-43,957	1856,604	9,99	10,009	8,72	3,676	3,751	21	952,565	24,581	1854,041	0	200,825	200,825	99,712	0	0	0	0	0	0	0
12:29:14	0	1856,604	9,99	9,863	8,72	3,676	3,75	21	952,565	24,581	1854,043	0	200,825	200,825	99,712	0	0	0	0	0	0	0
12:29:14	0	1856,604	9,99	10,009	8,72	3,676	3,748	21	952,565	24,581	1854,046	0	200,825	200,825	99,712	0	0	0	0	0	0	0
12:29:14	43,957	1857,043	10,039	10,058	8,72	3,68	3,747	21	952,565	24,581	1854,049	0	200,825	200,825	99,712	0	0	0	0	0	0	0
12:29:14	-43,957	1856,604	9,99	10,009	8,72	3,676	3,746	21	952,565	24,581	1854,051	0	200,825	200,825	99,712	0	0	0	0	0	0	0
12:29:14	0	1856,604	9,99	9,961	8,72	3,676	3,744	21	952,565	24,581	1854,054	0	200,825	200,825	99,712	0	0	0	0	0	0	0
12:29:14	43,957	1857,043	10,039	10,156	8,72	3,68	3,743	21	952,565	24,581	1854,057	0	200,825	200,825	99,712	0	0	0	0	0	0	0
12:29:14	-87,915	1856,164	9,941	9,961	8,72	3,671	3,742	21	952,565	24,581	1854,059	0	200,825	200,825	99,712	0	0	0	0	0	0	0
12:29:14	43,957	1856,604	9,99	10,009	8,72	3,676	3,74	21	952,565	24,581	1854,061	0	200,825	200,825	99,712	0	0	0	0	0	0	0
12:29:14	43,957	1857,043	10,039	10,058	8,72	3,68	3,739	21	952,565	24,581	1854,064	0	200,825	200,825	99,712	0	0	0	0	0	0	0
12:29:14	0	1857,043	10,039	10,058	8,72	3,68	3,738	21	952,565	24,581	1854,067	0	200,825	200,825	99,712	0	0	0	0	0	0	0
12:29:14	0	1857,043	10,039	9,961	8,72	3,68	3,737	21	952,565	24,581	1854,07	0	200,825	200,825	99,712	0	0	0	0	0	0	0
12:29:14	87,927	1857,923	10,136	10,058	8,72	3,689	3,736	21	952,565	24,581	1854,074	0	200,825	200,825	99,712	0	0	0	0	0	0	0
12:29:14	-87,927	1857,043	10,039	10,009	8,72	3,68	3,735	21	952,565	24,581	1854,077	0	200,825	200,825	99,712	0	0	0	0	0	0	0
12:29:14	-43,957	1856,604	9,99	9,863	8,72	3,676	3,734	21	952,565	24,581	1854,079	0	200,825	200,825	99,712	0	0	0	0	0	0	0
12:29:14	0	1856,604	9,99	9,863	8,72	3,676	3,733	21	952,565	24,581	1854,082	0	200,825	200,825	99,712	0	0	0	0	0	0	0
12:29:14	0	1856,604	9,99	9,961	8,72	3,676	3,731	21	952,565	24,581	1854,085	0	200,825	200,825	99,712	0	0	0	0	0	0	0
12:29:14	0	1856,604	9,99	9,961	8,72	3,676	3,73	21	952,565	24,581	1854,087	0	200,825	200,825	99,712	0	0	0	0	0	0	0
12:29:14	-131,86	1855,285	9,843	9,716	8,72	3,662	3,729	21	952,565	24,581	1854,088	0	200,825	200,825	99,712	0	0	0	0	0	0	0
12:29:14	87,902	1856,164	9,941	9,814	8,72	3,671	3,728	21	952,565	24,581	1854,09	0	200,825	200,825	99,712	0	0	0	0	0	0	0
12:29:14	-9,509	1856,069	9,941	9,716	8,72	3,67	3,727	21	952,565	24,581	1854,092	0	200,825	200,825	99,712	0	0	0	0	0	0	0
12:29:14	53,466	1856,604	9,99	9,863	8,72	3,676	3,726	21	952,565	24,581	1854,095	0	200,825	200,825	99,712	0	0	0	0	0	0	0
12:29:14	0	1856,604	9,99	9,961	8,72	3,676	3,725	21	952,565	24,581	1854,097	0	200,825	200,825	99,712	0	0	0	0	0	0	0
12:29:14	-53,466	1856,069	9,941	9,814	8,72	3,67	3,724	21	952,565	24,581	1854,099	0	200,825	200,825	99,712	0	0	0	0	0	0	0
12:29:14	9,509	1856,164	9,941	9,863	8,72	3,671	3,723	21	952,565	24,581	1854,101	0	200,825	200,825	99,712	0	0	0	0	0	0	0
12:29:14	43,957	1856,604	9,99	9,863	8,72	3,676	3,722	21	952,565	24,581	1854,104	0	200,825	200,825	99,712	0	0	0	0	0	0	0
12:29:14	-141,357	1855,19	9,843	9,863	8,72	3,661	3,721	21	952,565	24,581	1854,105	0	200,825	200,825	99,712	0	0	0	0	0	0	0
12:29:14	175,805	1856,948	10,039	10,009	8,72	3,679	3,72	21	952,565	24,581	1854,108	0	200,825	200,825	99,712	0	0	0	0	0	0	0
12:29:14	-43,957	1856,509	9,99	9,961	8,72	3,675	3,719	21	952,565	24,581	1854,11	0	200,825	200,825	99,712	0	0	0	0	0	0	0
12:29:14	0	1856,509	9,99	9,814	8,72	3,675	3,718	21	952,565	24,581	1854,113	0	200,825	200,825	99,712	0	0	0	0	0	0	0
12:29:14	43,957	1856,948	10,039	9,961	8,72	3,679	3,717	21	952,565	24,581	1854,115	0	200,825	200,825	99,712	0	0	0	0	0	0	0
12:29:14	-87,915	1856,069	9,941	9,716	8,72	3,67	3,716	21	951,595	24,581	1854,117	0	200,825	200,825	99,712	0	0	0	0	0	0	0
12:29:14	1,953	1856,089	9,941	9,961	8,72	3,671	3,715	21	951,595	24,581	1854,119	0	200,825	200,825	99,712	0	0	0	0	0	0	0
12:29:14	43,969	1856,528	9,99	9,961	8,72	3,675	3,715	21	951,595	24,581	1854,122	0	200,825	200,825	99,712	0	0	0	0	0	0	0
12:29:14	43,957	1856,968	10,039	9,863	8,72	3,68	3,714	21	951,595	24,581	1854,125	0	200,825	200,825	99,712	0	0	0	0	0	0	0
12:29:14	0	1856,968	10,039	9,961	8,72	3,68	3,713	21	951,595	24,581	1854,128	0	200,825	200,825	99,712	0	0	0	0	0	0	0
12:29:14	-43,957	1856,528	9,99	9,814	8,72	3,675	3,713	21	951,595	24,581	1854,13	0	200,825	200,825	99,712	0	0	0	0	0	0	0
12:29:14	9,497	1856,623	9,99	9,961	8,72	3,676	3,712	21	951,595	24,581	1854,132	0	200,825	200,825	99,712	0	0	0	0	0	0	0
12:29:14	-9,497	1856,528	9,99	10,009	8,72	3,675	3,711	21	951,595	24,581	1854,135	0	200,825	200,825	99,712	0	0	0	0	0	0	0
12:29:14	9,497	1856,623	9,99	9,961	8,72	3,676	3,71	21	951,595	24,581	1854,137	0	200,825	200,825	99,712	0	0	0	0	0	0	0
12:29:14	0	1856,623	9,99	10,009	8,72	3,676	3,71	21	951,595	24,581	1854,14	0	200,825	200,825	99,712	0	0	0	0	0	0	0
12:29:14	-43,957	1856,184	9,941	9,961	8,72	3,672	3,709	21	951,595	24,581	1854,142	0	200,47	200,47	99,711	0	0	0	0	0	0	0
12:29:14	43,957	1856,623	9,99	9,961	8,72	3,676	3,708	21	951,595	24,581	1854,144	0	200,47	200,47	99,711	0	0	0	0	0	0	0
12:29:14	0	1856,623	9,99	9,863	8,72	3,676	3,708	21	951,595	24,581	1854,147	0	200,47	200,47	99,711	0	0	0	0	0	0	0
12:29:14	0	1856,623	9,99	9,863	8,72	3,676	3,707	21	951,595	24,581	1854,149	0	200,47	200,47	99,711	0	0	0	0	0	0	0
12:29:14	-9,497	1856,528	9,99	9,961	8,72	3,675	3,706	21	951,595	24,581	1854,152	0	200,47	200,47	99,711	0	0	0	0	0	0	0
12:29:14	53,466	1857,063	10,039	10,009	8,72	3,681	3,706	21	951,595	24,581	1854,155	0	200,47	200,47	99,711	0	0	0	0	0	0	0
12:29:14	0	1857,063	10,039	10,009	8,72	3,681	3,705	21	951,595	24,581	1854,158	0	200,47	200,47	99,711	0	0	0	0	0	0	0
12:29:14	0	1857,063	10,039	10,009	8,72	3,681	3,705	21	951,595	24,581	1854,16	0	200,47	200,47	99,711	0	0	0	0	0	0	0
12:29:14	-43,969	1856,623	9,99	9,863	8,72	3,676	3,704	21	951,595	24,581	1854,163	0	200,47	200,47	99,711	0	0	0	0	0	0	0
12:29:14	43,969	1857,063	10,039	10,058	8,72	3,681	3,704	21	951,595	24,581	1854,166	0	200,47	200,47	99,711	0	0	0	0	0	0	0
12:29:15	0	1857,063	10,039	10,156	8,72	3,681	3,703	21	951,595	24,581	1854,169	0	200,47	200,47	99,711	0	0	0	0	0	0	0
12:29:15	-43,969	1856,623	9,99	9,961	8,72	3,676	3,703	21	951,595	24,581	1854,171	0	200,47	200,47	99,711	0	0	0	0	0	0	0
12:29:15	-43,957	1856,184	9,941	9,961	8,72	3,672	3,702	21	951,595	24,581	1854,173	0	200,47	200,47	99,711	0	0	0	0	0	0	0
12:29:15	87,927	1857,063	10,039	10,156	8,72	3,681	3,702	21	951,595	24,581	1854,176	0	200,47	200,47	99,711	0	0	0	0	0	0	0
12:29:15	-87,927	1856,184	9,941	9,961	8,72	3,672	3,701	21	951,595	24,581	1854,178	0	200,47	200,47	99,711	0	0	0	0	0	0	0
12:29:15	43,957	1856,623	9,99	10,058	8,72	3,676	3,701	21	951,595	24,581	1854,18	0	200,47	200,47	99,711	0	0	0	0	0	0	0
12:29:15	0	1856,623	9,99	10,009	8,72	3,676	3,7	21	951,595	24,581	1854,183	0	200,47	200,47	99,711	0	0	0	0	0	0	0
12:29:15	-43,957	1856,184	9,941	9,961	8,72	3,672	3,7	21	951,595	24,581	1854,185	0	200,47	200,47	99,711	0	0	0	0	0	0	0
12:29:15	0	1856,184	9,941	9,961	8,72	3,672	3,699	21	951,595	24,581	1854,187	0	200,47	200,47	99,711	0	0	0	0	0	0	0
12:29:15	43,957	1856,623	9,99	9,961	8,72	3,676	3,699	21	951,595	24,581	1854,189	0	200,47	200,47	99,711	0	0	0	0	0	0	0
12:29:15	0	1856,623	9,99	10,009	8,72	3,676	3,698	21	951,595	24,581	1854,192	0	200,47	200,47	99,711	0	0	0	0	0	0	0
12:29:15	-43,957	1856,184	9,941	9,863	8,72	3,672	3,698	21	951,595	24,581	1854,194	0	200,47	200,47	99,711	0	0	0	0	0	0	0
12:29:15	0	1856,184	9,941	9,961	8,72	3,672	3,697	21	951,595	24,581	1854,196	0	200,47	200,47	99,711	0	0	0	0	0	0	0
12:29:15	34,46	1856,528	9,99	10,009	8,72	3,675	3,697	21	951,595	24,581	1854,198	0	200,47	200,47	99,711	0	0	0	0	0	0	0
12:29:15	0	1856,528	9,99	9,863	8,72	3,675	3,696	21	951,595	24,581	1854,2	0	200,47	200,47	99,711	0	0	0	0	0	0	0
12:29:15	0	1856,528	9,99	9,961	8,72	3,675	3,696	21	951,595	24,581	1854,203	0	200,47	200,47	99,711	0	0	0	0	0	0	0
12:29:15	53,466	1857,063	10,039	10,009	8,72	3,681	3,696	21	951,595	24,581	1854,205	0	200,47	200,47	99,711	0	0	0	0	0	0	0
12:29:15	-97,436	1856,089	9,941	9,961	8,72	3,671	3,695	21	951,595	24,581	1854,207	0	200,47	200,47	99,711	0	0	0	0	0	0	0
12:29:15	53,466	1856,623	9,99	9,961	8,72	3,676	3,695	21	951,595	24,581	1854,21	0	200,47	200,47	99,711	0	0	0	0	0	0	0
12:29:15	0	1856,623	9,99	10,009	8,72	3,676	3,694	21	951,595	24,581	1854,212	0	200,47	200,47	99,711	0	0	0	0	0	0	0
12:29:15	34,46	1856,968	10,039	10,009	8,72	3,68	3,694	21	951,595	24,581	1854,215	0	200,47	200,47	99,711	0	0	0	0	0	0	0
12:29:15	-34,46	1856,623	9,99	9,961	8,72	3,676	3,694	21	951,595	24,581	1854,217	0	200,47	200,47	99,711	0	0	0	0	0	0	0
12:29:15	0	1856,623	9,99	9,961	8,72	3,676	3,693	21	951,595	24,581	1854,22	0	200,47	200,47	99,711	0	0	0	0	0	0	0
12:29:15	-43,957	1856,184	9,941	10,009	8,72	3,672	3,693	21	951,595	24,581	1854,222	0	200,47	200,47	99,711	0	0	0	0	0	0	0
12:29:15	43,957	1856,623	9,99	10,009	8,72	3,676	3,693	21	951,595	24,581	1854,224	0	200,47	200,47	99,711	0	0	0	0	0	0	0
12:29:15	-43,957	1856,184	9,941	10,009	8,72	3,672	3,692	21	951,595	24,581	1854,226	0	200,47	200,47	99,711	0	0	0	0	0	0	0
12:29:15	0	1856,184	9,941	9,961	8,72	3,672	3,692	21	951,595	24,581	1854,228	0	200,47	200,47	99,711	0	0	0	0	0	0	0
12:29:15	87,927	1857,063	10,039	10,009	8,72	3,681	3,692	21	951,595	24,581	1854,231	0	200,47	200,47	99,711	0	0	0	0	0	0	0
12:29:15	-43,969	1856,623	9,99	9,961	8,72	3,676	3,691	21	951,595	24,581	1854,233	0	200,47	200,47	99,711	0	0	0	0	0	0	0
12:29:15	0	1856,623	9,99	9,961	8,72	3,676	3,691	21	951,595	24,581	1854,235	0	200,47	200,47	99,711	0	0	0	0	0	0	0
12:29:15	0	1856,623	9,99	10,009	8,72	3,676	3,691	21	951,595	24,581	1854,238	0	200,47	200,47	99,711	0	0	0	0	0	0	0
12:29:15	-43,957	1856,184	9,941	10,009	8,72	3,672	3,69	21	951,595	24,581	1854,24	0	200,47	200,47	99,711	0	0	0	0	0	0	0
12:29:15	-57,678	1855,607	9,795	9,716	8,724	3,666	3,69	21	951,595	24,581	1854,241	0	200,47	200,47	99,711	0	0	0	0	0	0	0
12:29:15	101,635	1856,623	9,99	9,961	8,72	3,676	3,69	21	951,595	24,581	1854,243	0	200,47	200,47	99,711	0	0	0	0	0	0	0
12:29:15	122,424	1857,848	10,136	10,156	8,72	3,689	3,69	21	951,595	24,581	1854,247	0	200,47	200,47	99,711	0	0	0	0	0	0	0
12:29:15	-87,963	1856,968	10,039	10,009	8,72	3,68	3,689	21	951,595	24,581	1854,25	0	200,47	200,47	99,711	0	0	0	0	0	0	0
12:29:15	-43,957	1856,528	9,99	10,009	8,72	3,675	3,689	21	951,595	24,581	1854,252	0	200,47	200,47	99,711	0	0	0	0	0	0	0
12:29:15	43,957	1856,968	10,039	10,058	8,72	3,68	3,689	21	951,595	24,581	1854,255	0	200,47	200,47	99,711	0	0	0	0	0	0	0
12:29:15	9,509	1857,063	10,039	10,058	8,72	3,681	3,689	21	951,595	24,581	1854,258	0	200,47	200,47	99,711	0	0	0	0	0	0	0
12:29:15	-43,969	1856,623	9,99	10,009	8,72	3,676	3,689	21	951,595	24,581	1854,26	0	200,47	200,47	99,711	0	0	0	0	0	0	0
12:29:15	0	1856,623	9,99	10,009	8,72	3,676	3,688	21	951,595	24,581	1854,262	0	200,47	200,47	99,711	0	0	0	0	0	0	0
12:29:15	0	1856,623	9,99	10,009	8,72	3,676	3,688	21	951,595	24,581	1854,265	0	200,47	200,47	99,711	0	0	0	0	0	0	0
12:29:15	0	1856,623	9,99	10,058	8,72	3,676	3,688	21	951,595	24,581	1854,267	0	200,47	200,47	99,711	0	0	0	0	0	0	0
12:29:15	0	1856,623	9,99	10,009	8,72	3,676	3,688	21	951,595	24,581	1854,269	0	200,47	200,47	99,711	0	0	0	0	0	0	0
12:29:15	-43,957	1856,184	9,941	9,863	8,72	3,672	3,687	21	951,595	24,581	1854,271	0	200,47	200,47	99,711	0	0	0	0	0	0	0
12:29:15	43,957	1856,623	9,99	10,009	8,72	3,676	3,687	21	951,595	24,581	1854,274	0	200,47	200,47	99,711	0	0	0	0	0	0	0
12:29:15	0	1856,623	9,99	10,009	8,72	3,676	3,687	21	951,595	24,581	1854,276	0	200,47	200,47	99,711	0	0	0	0	0	0	0
12:29:15	43,969	1857,063	10,039	10,156	8,72	3,681	3,687	21	951,595	24,581	1854,279	0	200,47	200,47	99,711	0	0	0	0	0	0	0
12:29:15	-43,969	1856,623	9,99	9,961	8,72	3,676	3,686	21	951,595	24,581	1854,281	0	200,47	200,47	99,711	0	0	0	0	0	0	0
12:29:15	34,46	1856,968	10,039	9,961	8,72	3,68	3,686	21	951,595	24,581	1854,284	0	200,47	200,47	99,711	0	0	0	0	0	0	0
12:29:15	-34,46	1856,623	9,99	9,961	8,72	3,676	3,686	21	951,595	24,581	1854,286	0	200,47	200,47	99,711	0	0	0	0	0	0	0
12:29:15	0	1856,623	9,99	9,961	8,72	3,676	3,686	21	951,595	24,581	1854,289	0	200,47	200,47	99,711	0	0	0	0	0	0	0
12:29:15	-53,466	1856,089	9,941	9,863	8,72	3,671	3,686	21	951,595	24,581	1854,291	0	200,47	200,47	99,711	0	0	0	0	0	0	0
12:29:15	97,436	1857,063	10,039	10,009	8,72	3,681	3,686	21	951,595	24,581	1854,294	0	200,47	200,47	99,711	0	0	0	0	0	0	0
12:29:15	-43,969	1856,623	9,99	9,863	8,72	3,676	3,685	21	951,595	24,581	1854,296	0	200,47	200,47	99,711	0	0	0	0	0	0	0
12:29:15	0	1856,623	9,99	9,814	8,72	3,676	3,685	21	951,595	24,581	1854,298	0	200,47	200,47	99,711	0	0	0	0	0	0	0
12:29:15	0	1856,623	9,99	9,961	8,72	3,676	3,685	21	951,595	24,581	1854,3	0	200,47	200,47	99,711	0	0	0	0	0	0	0
12:29:15	0	1856,623	9,99	9,961	8,72	3,676	3,685	21	951,595	24,581	1854,303	0	200,47	200,47	99,711	0	0	0	0	0	0	0
12:29:15	-53,466	1856,089	9,941	9,863	8,72	3,671	3,685	21	951,595	24,581	1854,305	0	200,47	200,47	99,711	0	0	0	0	0	0	0
12:29:15	-87,915	1855,21	9,843	9,668	8,72	3,661	3,684	21	951,595	24,581	1854,306	0	200,47	200,47	99,711	0	0	0	0	0	0	0
12:29:15	-34,448	1854,865	9,795	9,716	8,72	3,658	3,684	21	951,595	24,581	1854,306	0	200,47	200,47	99,711	0	0	0	0	0	0	0
12:29:15	166,333	1856,528	9,99	9,961	8,72	3,675	3,683	21	951,595	24,581	1854,308	0	200,47	200,47	99,711	0	0	0	0	0	0	0
12:29:15	-30,224	1856,226	10,039	10,058	8,715	3,672	3,683	21	951,595	24,581	1854,31	0	200,47	200,47	99,711	0	0	0	0	0	0	0
12:29:15	-43,957	1855,787	9,99	9,961	8,715	3,667	3,683	21	951,595	24,581	1854,312	0	200,47	200,47	99,711	0	0	0	0	0	0	0
12:29:15	0	1855,787	9,99	9,961	8,715	3,667	3,683	21	951,595	24,581	1854,313	0	200,47	200,47	99,711	0	0	0	0	0	0	0
12:29:15	74,182	1856,528	9,99	9,863	8,72	3,675	3,682	21	951,595	24,581	1854,315	0	200,47	200,47	99,711	0	0	0	0	0	0	0
12:29:15	0	1856,528	9,99	9,961	8,72	3,675	3,682	21	951,595	24,581	1854,318	0	200,47	200,47	99,711	0	0	0	0	0	0	0
12:29:15	-43,969	1856,089	9,941	9,863	8,72	3,671	3,682	21	951,595	24,581	1854,319	0	200,47	200,47	99,711	0	0	0	0	0	0	0
12:29:15	43,969	1856,528	9,99	10,009	8,72	3,675	3,682	21	951,595	24,581	1854,322	0	200,47	200,47	99,711	0	0	0	0	0	0	0
12:29:15	43,957	1856,968	10,039	10,156	8,72	3,68	3,682	21	951,595	24,581	1854,324	0	200,47	200,47	99,711	0	0	0	0	0	0	0
12:29:15	0	1856,968	10,039	10,058	8,72	3,68	3,682	21	951,595	24,581	1854,327	0	200,47	200,47	99,711	0	0	0	0	0	0	0
12:29:15	-43,957	1856,528	9,99	9,863	8,72	3,675	3,682	21	951,595	24,581	1854,329	0	200,47	200,47	99,711	0	0	0	0	0	0	0
12:29:15	-43,969	1856,089	9,941	9,961	8,72	3,671	3,681	21	951,595	24,581	1854,331	0	200,47	200,47	99,711	0	0	0	0	0	0	0
12:29:15	0	1856,089	9,941	10,009	8,72	3,671	3,681	21	951,595	24,581	1854,333	0	200,47	200,47	99,711	0	0	0	0	0	0	0
12:29:15	-78,417	1855,304	9,843	9,961	8,72	3,662	3,681	21	951,595	24,581	1854,334	0	200,47	200,47	99,711	0	0	0	0	0	0	0
12:29:15	78,417	1856,089	9,941	10,009	8,72	3,671	3,681	21	951,595	24,581	1854,335	0	200,47	200,47	99,711	0	0	0	0	0	0	0
12:29:15	0	1856,089	9,941	9,863	8,72	3,671	3,68	21	951,595	24,581	1854,337	0	200,47	200,47	99,711	0	0	0	0	0	0	0
12:29:15	-87,915	1855,21	9,843	9,814	8,72	3,661	3,68	21	951,595	24,581	1854,338	0	200,47	200,47	99,711	0	0	0	0	0	0	0
12:29:15	87,915	1856,089	9,941	9,814	8,72	3,671	3,68	21	951,595	24,581	1854,34	0	200,47	200,47	99,711	0	0	0	0	0	0	0
12:29:15	0	1856,089	9,941	9,961	8,72	3,671	3,68	21	951,595	24,581	1854,342	0	200,47	200,47	99,711	0	0	0	0	0	0	0
12:29:15	43,969	1856,528	9,99	9,863	8,72	3,675	3,68	21	951,595	24,581	1854,344	0	200,47	200,47	99,711	0	0	0	0	0	0	0
12:29:15	0	1856,528	9,99	9,961	8,72	3,675	3,68	21	951,595	24,581	1854,346	0	200,47	200,47	99,711	0	0	0	0	0	0	0
12:29:15	43,957	1856,968	10,039	10,009	8,72	3,68	3,68	21	951,595	24,581	1854,349	0	200,47	200,47	99,711	0	0	0	0	0	0	0
12:29:15	-43,957	1856,528	9,99	9,863	8,72	3,675	3,679	21	951,595	24,581	1854,351	0	200,47	200,47	99,711	0	0	0	0	0	0	0
12:29:15	0	1856,528	9,99	9,863	8,72	3,675	3,679	21	951,595	24,581	1854,353	0	200,47	200,47	99,711	0	0	0	0	0	0	0
12:29:15	43,957	1856,968	10,039	10,058	8,72	3,68	3,679	21	951,595	24,581	1854,356	0	200,47	200,47	99,711	0	0	0	0	0	0	0
12:29:15	-43,957	1856,528	9,99	9,961	8,72	3,675	3,679	21	951,595	24,581	1854,358	0	200,47	200,47	99,711	0	0	0	0	0	0	0
12:29:15	43,957	1856,968	10,039	9,961	8,72	3,68	3,679	21	951,595	24,581	1854,36	0	200,47	200,47	99,711	0	0	0	0	0	0	0
12:29:15	-43,957	1856,528	9,99	9,863	8,72	3,675	3,679	21	951,595	24,581	1854,362	0	200,47	200,47	99,711	0	0	0	0	0	0	0
12:29:15	0	1856,528	9,99	10,009	8,72	3,675	3,679	21	951,595	24,581	1854,365	0	200,47	200,47	99,711	0	0	0	0	0	0	0
12:29:15	-43,969	1856,089	9,941	9,863	8,72	3,671	3,679	21	951,595	24,581	1854,366	0	200,318	200,318	99,71	0	0	0	0	0	0	0
12:29:15	9,509	1856,184	9,941	9,961	8,72	3,672	3,679	21	951,595	24,581	1854,368	0	200,318	200,318	99,71	0	0	0	0	0	0	0
12:29:15	0	1856,184	9,941	9,814	8,72	3,672	3,679	21	951,595	24,581	1854,37	0	200,318	200,318	99,71	0	0	0	0	0	0	0
12:29:15	0	1856,184	9,941	9,863	8,72	3,672	3,679	21	951,595	24,581	1854,372	0	200,318	200,318	99,71	0	0	0	0	0	0	0
12:29:15	-97,424	1855,21	9,843	9,716	8,72	3,661	3,678	21	951,595	24,581	1854,372	0	200,318	200,318	99,71	0	0	0	0	0	0	0
12:29:15	87,915	1856,089	9,941	9,863	8,72	3,671	3,678	21	951,595	24,581	1854,374	0	200,318	200,318	99,71	0	0	0	0	0	0	0
12:29:15	0	1856,089	9,941	9,863	8,72	3,671	3,678	21	951,595	24,581	1854,376	0	200,318	200,318	99,71	0	0	0	0	0	0	0
12:29:15	43,969	1856,528	9,99	10,009	8,72	3,675	3,678	21	951,595	24,581	1854,378	0	200,318	200,318	99,71	0	0	0	0	0	0	0
12:29:15	9,497	1856,623	9,99	10,009	8,72	3,676	3,678	21	951,595	24,581	1854,38	0	200,318	200,318	99,71	0	0	0	0	0	0	0
12:29:15	122,424	1857,848	10,136	10,205	8,72	3,689	3,678	21	951,595	24,581	1854,384	0	200,318	200,318	99,71	0	0	0	0	0	0	0
12:29:15	263,916	1860,487	10,429	10,595	8,72	3,716	3,679	21	951,595	24,581	1854,39	0	200,318	200,318	99,71	0	0	0	0	0	0	0
12:29:16	185,522	1862,342	10,625	10,888	8,72	3,735	3,68	21	951,595	24,581	1854,398	0	200,318	200,318	99,71	0	0	0	0	0	0	0
12:29:16	434,948	1866,691	11,015	11,23	8,725	3,78	3,682	21	951,595	24,581	1854,41	0	200,318	200,318	99,71	0	0	0	0	0	0	0
12:29:16	509,521	1871,787	11,406	11,621	8,734	3,832	3,685	21	951,595	24,581	1854,428	0	200,318	200,318	99,71	0	0	0	0	0	0	0
12:29:16	668,872	1878,475	11,943	12,451	8,744	3,901	3,689	21	951,595	24,581	1854,452	0	200,318	200,318	99,71	0	0	0	0	0	0	0
12:29:16	638,22	1884,858	12,285	12,841	8,763	3,967	3,694	21	951,595	24,581	1854,482	0	200,318	200,318	99,71	0	0	0	0	0	0	0
12:29:16	641,503	1891,273	12,529	13,33	8,787	4,033	3,701	21	951,595	24,581	1854,519	0	200,318	200,318	99,71	0	0	0	0	0	0	0
12:29:16	771,252	1898,985	12,822	13,769	8,815	4,113	3,709	21	951,595	24,581	1854,563	0	200,318	200,318	99,71	0	0	0	0	0	0	0
12:29:16	590,954	1904,895	12,822	13,769	8,849	4,174	3,718	21	951,595	24,581	1854,614	0	200,318	200,318	99,71	0	0	0	0	0	0	0
12:29:16	940,844	1914,303	13,115	13,965	8,887	4,271	3,729	21	951,595	24,581	1854,673	0	200,318	200,318	99,71	0	0	0	0	0	0	0
12:29:16	728,454	1921,588	13,261	14,306	8,921	4,346	3,741	21	951,595	24,581	1854,74	0	200,318	200,318	99,71	0	0	0	0	0	0	0
12:29:16	988,305	1931,471	13,603	14,795	8,959	4,448	3,755	21	951,595	24,581	1854,817	0	200,318	200,318	99,71	0	0	0	0	0	0	0
12:29:16	815,393	1939,625	13,75	15,088	8,998	4,532	3,77	21	951,595	24,581	1854,902	0	200,318	200,318	99,71	0	0	0	0	0	0	0
12:29:16	1300,195	1952,627	14,433	15,722	9,036	4,666	3,788	21	951,595	24,581	1854,999	0	200,318	200,318	99,71	0	0	0	0	0	0	0
12:29:16	950,036	1962,127	14,726	16,015	9,075	4,764	3,807	21	951,595	24,581	1855,107	0	200,318	200,318	99,71	0	0	0	0	0	0	0
12:29:16	1183,654	1973,964	15,117	16,601	9,122	4,886	3,828	21	951,595	24,581	1855,226	0	200,318	200,318	99,71	0	0	0	0	0	0	0
12:29:16	1086,584	1984,829	15,556	17,236	9,16	4,998	3,851	21	951,595	24,581	1855,355	0	200,318	200,318	99,71	0	0	0	0	0	0	0
12:29:16	1069,323	1995,523	15,898	17,48	9,203	5,108	3,876	21	951,595	24,581	1855,495	0	200,318	200,318	99,71	0	0	0	0	0	0	0
12:29:16	1075,354	2006,276	16,24	17,578	9,246	5,219	3,902	21	951,595	24,581	1855,646	0	200,318	200,318	99,71	0	0	0	0	0	0	0
12:29:16	982,653	2016,103	16,386	17,724	9,294	5,32	3,93	21	951,595	24,581	1855,807	0	200,318	200,318	99,71	0	0	0	0	0	0	0
12:29:16	1064,904	2026,752	16,826	18,31	9,331	5,43	3,959	21	951,595	24,581	1855,978	0	200,318	200,318	99,71	0	0	0	0	0	0	0
12:29:16	1330,957	2040,061	17,558	19,14	9,368	5,567	3,991	21	951,595	24,581	1856,162	0	200,318	200,318	99,71	0	0	0	0	0	0	0
12:29:16	1514,135	2055,203	18,535	19,58	9,403	5,723	4,025	21	951,595	24,581	1856,361	0	200,318	200,318	99,71	0	0	0	0	0	0	0
12:29:16	816,333	2063,366	18,779	20,068	9,436	5,807	4,06	21	951,595	24,581	1856,568	0	200,318	200,318	99,71	0	0	0	0	0	0	0
12:29:16	1017,334	2073,539	19,17	20,41	9,473	5,912	4,096	21	951,595	24,581	1856,785	0	200,318	200,318	99,71	0	0	0	0	0	0	0
12:29:16	978,271	2083,322	19,512	20,703	9,51	6,013	4,134	21	951,595	24,581	1857,011	0	200,318	200,318	99,71	0	0	0	0	0	0	0
12:29:16	1023,754	2093,56	19,756	20,752	9,555	6,119	4,173	21	951,595	24,581	1857,248	0	200,318	200,318	99,71	0	0	0	0	0	0	0
12:29:16	642,993	2099,99	19,658	20,801	9,596	6,185	4,212	21	951,595	24,581	1857,49	0	200,318	200,318	99,71	0	0	0	0	0	0	0
12:29:16	1029,541	2110,285	19,951	21,094	9,639	6,291	4,253	21	951,595	24,581	1857,743	0	200,318	200,318	99,71	0	0	0	0	0	0	0
12:29:16	594,116	2116,226	19,853	20,898	9,678	6,352	4,294	21	951,595	24,581	1858,002	0	200,318	200,318	99,71	0	0	0	0	0	0	0
12:29:16	891,284	2125,139	20	21,094	9,72	6,444	4,336	21	951,595	24,581	1858,269	0	200,318	200,318	99,71	0	0	0	0	0	0	0
12:29:16	666,918	2131,808	20	21,142	9,758	6,513	4,379	21	951,595	24,581	1858,542	0	200,318	200,318	99,71	0	0	0	0	0	0	0
12:29:16	1054,052	2142,349	20,488	21,338	9,791	6,622	4,423	21	951,595	24,581	1858,826	0	200,318	200,318	99,71	0	0	0	0	0	0	0
12:29:16	970,361	2152,052	20,976	21,582	9,82	6,722	4,468	21	951,595	24,581	1859,119	0	200,318	200,318	99,71	0	0	0	0	0	0	0
12:29:16	650,732	2158,56	21,123	21,972	9,849	6,789	4,513	21	951,595	24,581	1859,419	0	200,318	200,318	99,71	0	0	0	0	0	0	0
12:29:16	925,805	2167,818	21,562	22,363	9,878	6,884	4,56	21	951,595	24,581	1859,727	0	200,318	200,318	99,71	0	0	0	0	0	0	0
12:29:16	703,173	2174,849	21,855	22,656	9,902	6,957	4,607	21	951,595	24,581	1860,042	0	200,318	200,318	99,71	0	0	0	0	0	0	0
12:29:16	791,479	2182,764	22,148	22,851	9,931	7,038	4,655	21	951,595	24,581	1860,365	0	200,318	200,318	99,71	0	0	0	0	0	0	0
12:29:16	609,692	2188,861	22,344	22,949	9,955	7,101	4,703	21	951,595	24,581	1860,693	0	200,318	200,318	99,71	0	0	0	0	0	0	0
12:29:16	787,939	2196,741	22,637	23,096	9,984	7,182	4,751	21	951,595	24,581	1861,029	0	200,318	200,318	99,71	0	0	0	0	0	0	0
12:29:16	506,616	2201,807	22,637	23,291	10,012	7,235	4,8	21	951,595	24,581	1861,37	0	200,318	200,318	99,71	0	0	0	0	0	0	0
12:29:16	609,472	2207,901	22,832	23,486	10,036	7,297	4,849	21	951,595	24,581	1861,717	0	200,318	200,318	99,71	0	0	0	0	0	0	0
12:29:16	664,331	2214,545	23,076	23,535	10,06	7,366	4,898	21	951,595	24,581	1862,069	0	200,318	200,318	99,71	0	0	0	0	0	0	0
12:29:16	605,468	2220,599	23,271	23,633	10,084	7,428	4,948	21	951,595	24,581	1862,428	0	200,318	200,318	99,71	0	0	0	0	0	0	0
12:29:16	550,952	2226,109	23,418	23,828	10,107	7,485	4,998	21	951,595	24,581	1862,792	0	200,318	200,318	99,71	0	0	0	0	0	0	0
12:29:16	597,192	2232,081	23,613	24,072	10,13	7,547	5,048	21	951,595	24,581	1863,161	0	200,318	200,318	99,71	0	0	0	0	0	0	0
12:29:16	339,501	2235,476	23,613	24,023	10,149	7,582	5,097	21	951,595	24,581	1863,533	0	200,318	200,318	99,71	0	0	0	0	0	0	0
12:29:16	514,746	2240,623	23,711	24,072	10,173	7,635	5,147	21	951,595	24,581	1863,91	0	200,318	200,318	99,71	0	0	0	0	0	0	0
12:29:16	512,695	2245,75	23,906	24,17	10,191	7,688	5,197	21	951,595	24,581	1864,292	0	200,318	200,318	99,71	0	0	0	0	0	0	0
12:29:16	540,185	2251,152	24,199	24,316	10,206	7,743	5,247	21	951,595	24,581	1864,679	0	200,318	200,318	99,71	0	0	0	0	0	0	0
12:29:16	366,601	2254,818	24,248	24,512	10,224	7,781	5,296	21	951,595	24,581	1865,069	0	200,318	200,318	99,71	0	0	0	0	0	0	0
12:29:16	428,295	2259,101	24,443	24,609	10,238	7,825	5,346	21	951,595	24,581	1865,463	0	200,318	200,318	99,71	0	0	0	0	0	0	0
12:29:16	418,432	2263,286	24,541	24,707	10,256	7,868	5,395	21	951,595	24,581	1865,861	0	200,318	200,318	99,71	0	0	0	0	0	0	0
12:29:16	424,121	2267,527	24,736	24,853	10,269	7,912	5,445	21	951,595	24,581	1866,262	0	200,318	200,318	99,71	0	0	0	0	0	0	0
12:29:16	204,223	2269,569	24,687	24,658	10,283	7,933	5,494	21	951,595	24,581	1866,666	0	200,318	200,318	99,71	0	0	0	0	0	0	0
12:29:16	403,686	2273,606	24,883	24,853	10,295	7,975	5,542	21	951,595	24,581	1867,073	0	200,318	200,318	99,71	0	0	0	0	0	0	0
12:29:16	350,463	2277,11	25,078	25,049	10,305	8,011	5,591	21	951,595	24,581	1867,483	0	200,318	200,318	99,71	0	0	0	0	0	0	0
12:29:16	287,67	2279,987	25,224	25,342	10,313	8,041	5,639	21	951,595	24,581	1867,895	0	200,318	200,318	99,71	0	0	0	0	0	0	0
12:29:16	267,602	2282,663	25,42	25,488	10,317	8,068	5,686	21	951,595	24,581	1868,31	0	200,318	200,318	99,71	0	0	0	0	0	0	0
12:29:16	192,309	2284,586	25,517	25,488	10,323	8,088	5,733	21	951,595	24,581	1868,726	0	200,318	200,318	99,71	0	0	0	0	0	0	0
12:29:16	192,675	2286,513	25,566	25,683	10,331	8,108	5,78	21	951,595	24,581	1869,144	0	200,318	200,318	99,71	0	0	0	0	0	0	0
12:29:16	193,334	2288,446	25,664	25,683	10,337	8,128	5,826	21	951,595	24,581	1869,564	0	200,318	200,318	99,71	0	0	0	0	0	0	0
12:29:16	-68,994	2287,756	25,42	25,537	10,346	8,121	5,871	21	951,595	24,581	1869,982	0	200,318	200,318	99,71	0	0	0	0	0	0	0
12:29:16	145,043	2289,207	25,42	25,537	10,354	8,136	5,915	21	951,595	24,581	1870,401	0	200,318	200,318	99,71	0	0	0	0	0	0	0
12:29:16	-86,962	2288,337	25,224	25,146	10,36	8,127	5,959	21	951,595	24,581	1870,819	0	200,318	200,318	99,71	0	0	0	0	0	0	0
12:29:16	34,179	2288,679	25,176	25,195	10,364	8,13	6,001	21	951,595	24,581	1871,237	0	200,318	200,318	99,71	0	0	0	0	0	0	0
12:29:16	-32,153	2288,358	25,078	25,195	10,368	8,127	6,043	21	951,595	24,581	1871,654	0	200,318	200,318	99,71	0	0	0	0	0	0	0
12:29:16	279,199	2291,15	25,371	25,244	10,368	8,156	6,084	21	951,595	24,581	1872,074	0	200,318	200,318	99,71	0	0	0	0	0	0	0
12:29:16	0	2291,15	25,371	25,342	10,368	8,156	6,125	21	951,595	24,581	1872,493	0	200,318	200,318	99,71	0	0	0	0	0	0	0
12:29:16	0	2291,15	25,371	25,391	10,368	8,156	6,165	21	951,595	24,581	1872,911	0	200,318	200,318	99,71	0	0	0	0	0	0	0
12:29:16	28,149	2291,431	25,42	25,391	10,367	8,159	6,204	21	951,595	24,581	1873,33	0	200,318	200,318	99,71	0	0	0	0	0	0	0
12:29:16	18,408	2291,615	25,42	25,488	10,368	8,16	6,242	21	951,595	24,581	1873,748	0	200,318	200,318	99,71	0	0	0	0	0	0	0
12:29:16	74,682	2292,362	25,517	25,488	10,367	8,168	6,28	21	951,595	24,581	1874,167	0	200,318	200,318	99,71	0	0	0	0	0	0	0
12:29:16	-121,24	2291,15	25,371	25,537	10,368	8,156	6,317	21	951,595	24,581	1874,584	0	200,318	200,318	99,71	0	0	0	0	0	0	0
12:29:16	-111,474	2290,035	25,273	25,342	10,367	8,144	6,353	21	951,595	24,581	1874,999	0	200,318	200,318	99,71	0	0	0	0	0	0	0
12:29:16	-89,038	2289,144	25,224	25,244	10,364	8,135	6,388	21	951,595	24,581	1875,413	0	200,318	200,318	99,71	0	0	0	0	0	0	0
12:29:16	-65,087	2288,494	25,176	25,146	10,363	8,128	6,422	21	951,595	24,581	1875,826	0	200,318	200,318	99,71	0	0	0	0	0	0	0
12:29:16	74,487	2289,238	25,273	25,342	10,362	8,136	6,455	21	951,595	24,581	1876,24	0	200,318	200,318	99,71	0	0	0	0	0	0	0
12:29:16	-155,2	2287,686	25,176	25,195	10,359	8,12	6,488	21	951,595	24,581	1876,651	0	200,318	200,318	99,71	0	0	0	0	0	0	0
12:29:16	46,508	2288,151	25,224	25,244	10,359	8,125	6,52	21	951,595	24,581	1877,062	0	200,318	200,318	99,71	0	0	0	0	0	0	0
12:29:16	-204,638	2286,105	25,029	25,146	10,358	8,104	6,551	21,2	953,025	24,581	1877,471	0	200,318	200,318	99,71	0	0	0	0	0	0	0
12:29:16	-192,895	2284,176	24,883	24,853	10,355	8,084	6,581	21,2	953,025	24,581	1877,878	0	200,318	200,318	99,71	0	0	0	0	0	0	0
12:29:16	29,174	2284,468	24,932	24,951	10,354	8,087	6,611	21,2	953,025	24,581	1878,285	0	200,318	200,318	99,71	0	0	0	0	0	0	0
12:29:16	-18,579	2284,282	24,932	25,049	10,353	8,085	6,64	21,2	953,025	24,581	1878,691	0	200,318	200,318	99,71	0	0	0	0	0	0	0
12:29:16	-44,628	2283,836	24,932	24,951	10,351	8,08	6,668	21,2	953,025	24,581	1879,096	0	200,318	200,318	99,71	0	0	0	0	0	0	0
12:29:16	-94,775	2282,888	24,785	24,805	10,353	8,071	6,695	21,2	953,025	24,581	1879,5	0	200,318	200,318	99,71	0	0	0	0	0	0	0
12:29:16	-137,597	2281,512	24,687	24,658	10,351	8,056	6,722	21,2	953,025	24,581	1879,902	0	200,318	200,318	99,71	0	0	0	0	0	0	0
12:29:16	92,944	2282,442	24,785	25	10,351	8,066	6,748	21,2	953,025	24,581	1880,305	0	200,318	200,318	99,71	0	0	0	0	0	0	0
12:29:16	-46,459	2281,977	24,736	24,853	10,351	8,061	6,774	21,2	953,025	24,581	1880,706	0	200,318	200,318	99,71	0	0	0	0	0	0	0
12:29:16	46,459	2282,442	24,785	24,951	10,351	8,066	6,799	21,2	953,025	24,581	1881,108	0	200,318	200,318	99,71	0	0	0	0	0	0	0
12:29:16	0	2282,442	24,785	24,805	10,351	8,066	6,824	21,2	953,025	24,581	1881,51	0	202,739	202,739	99,72	0	0	0	0	0	0	0
12:29:16	-46,459	2281,977	24,736	24,951	10,351	8,061	6,849	21,2	953,025	24,581	1881,91	0	202,739	202,739	99,72	0	0	0	0	0	0	0
12:29:16	139,404	2283,371	24,883	24,951	10,351	8,075	6,873	21,2	953,025	24,581	1882,312	0	202,739	202,739	99,72	0	0	0	0	0	0	0
12:29:16	-157,983	2281,791	24,736	24,951	10,35	8,059	6,896	21,2	953,025	24,581	1882,711	0	202,739	202,739	99,72	0	0	0	0	0	0	0
12:29:16	185,888	2283,65	24,932	25,049	10,35	8,078	6,919	21,2	953,025	24,581	1883,112	0	202,739	202,739	99,72	0	0	0	0	0	0	0
12:29:16	0	2283,65	24,932	25,049	10,35	8,078	6,942	21,2	953,025	24,581	1883,513	0	202,739	202,739	99,72	0	0	0	0	0	0	0
12:29:16	139,453	2285,045	25,078	25,195	10,35	8,093	6,964	21,2	953,025	24,581	1883,914	0	202,739	202,739	99,72	0	0	0	0	0	0	0
12:29:16	-46,484	2284,58	25,029	25,049	10,35	8,088	6,986	21,2	953,025	24,581	1884,315	0	202,739	202,739	99,72	0	0	0	0	0	0	0
12:29:16	-17,504	2284,405	25,029	25,146	10,349	8,086	7,008	21,2	953,025	24,581	1884,715	0	202,739	202,739	99,72	0	0	0	0	0	0	0
12:29:16	63,989	2285,045	25,078	25,195	10,35	8,093	7,029	21,2	953,025	24,581	1885,115	0	202,739	202,739	99,72	0	0	0	0	0	0	0
12:29:16	-46,484	2284,58	25,029	24,951	10,35	8,088	7,05	21,2	953,025	24,581	1885,515	0	202,739	202,739	99,72	0	0	0	0	0	0	0
12:29:17	-92,968	2283,65	24,932	25,049	10,35	8,078	7,07	21,2	953,025	24,581	1885,913	0	202,739	202,739	99,72	0	0	0	0	0	0	0
12:29:17	92,968	2284,58	25,029	25,049	10,35	8,088	7,09	21,2	953,025	24,581	1886,311	0	202,739	202,739	99,72	0	0	0	0	0	0	0
12:29:17	-29,76	2284,282	24,932	25,049	10,353	8,085	7,11	21,2	953,025	24,581	1886,709	0	202,739	202,739	99,72	0	0	0	0	0	0	0
12:29:17	18,579	2284,468	24,932	25	10,354	8,087	7,129	21,2	953,025	24,581	1887,107	0	202,739	202,739	99,72	0	0	0	0	0	0	0
12:29:17	-58,911	2283,879	24,785	24,951	10,359	8,081	7,147	21,2	953,025	24,581	1887,504	0	202,739	202,739	99,72	0	0	0	0	0	0	0
12:29:17	-74,389	2283,135	24,687	24,805	10,36	8,073	7,166	21,2	953,025	24,581	1887,899	0	202,739	202,739	99,72	0	0	0	0	0	0	0
12:29:17	43,554	2283,57	24,687	24,707	10,362	8,078	7,183	21,2	953,025	24,581	1888,295	0	202,739	202,739	99,72	0	0	0	0	0	0	0
12:29:17	30,834	2283,879	24,785	24,805	10,359	8,081	7,201	21,2	953,025	24,581	1888,691	0	202,739	202,739	99,72	0	0	0	0	0	0	0
12:29:17	169,165	2285,57	25,029	25	10,355	8,098	7,219	21,2	953,025	24,581	1889,088	0	202,739	202,739	99,72	0	0	0	0	0	0	0
12:29:17	29,174	2285,862	25,078	25	10,354	8,101	7,236	21,2	953,025	24,581	1889,485	0	202,739	202,739	99,72	0	0	0	0	0	0	0
12:29:17	139,501	2287,257	25,224	25,342	10,354	8,116	7,253	21,2	953,025	24,581	1889,882	0	202,739	202,739	99,72	0	0	0	0	0	0	0
12:29:17	27,929	2287,536	25,273	25,244	10,353	8,118	7,27	21,2	953,025	24,581	1890,28	0	202,739	202,739	99,72	0	0	0	0	0	0	0
12:29:17	-167,431	2285,862	25,078	25,049	10,354	8,101	7,286	21,2	953,025	24,581	1890,675	0	202,739	202,739	99,72	0	0	0	0	0	0	0
12:29:17	93,017	2286,792	25,176	25,195	10,354	8,111	7,303	21,2	953,025	24,581	1891,072	0	202,739	202,739	99,72	0	0	0	0	0	0	0
12:29:17	-139,477	2285,398	25,029	25	10,354	8,096	7,318	21,2	953,025	24,581	1891,466	0	202,739	202,739	99,72	0	0	0	0	0	0	0
12:29:17	17,285	2285,57	25,029	25,146	10,355	8,098	7,334	21,2	953,025	24,581	1891,86	0	202,739	202,739	99,72	0	0	0	0	0	0	0
12:29:17	-92,944	2284,641	24,932	24,853	10,355	8,089	7,348	21,2	953,025	24,581	1892,253	0	202,739	202,739	99,72	0	0	0	0	0	0	0
12:29:17	0	2284,641	24,932	25	10,355	8,089	7,363	21,2	953,025	24,581	1892,645	0	202,739	202,739	99,72	0	0	0	0	0	0	0
12:29:17	92,944	2285,57	25,029	25,195	10,355	8,098	7,377	21,2	953,025	24,581	1893,038	0	202,739	202,739	99,72	0	0	0	0	0	0	0
12:29:17	-139,428	2284,176	24,883	24,853	10,355	8,084	7,391	21,2	953,025	24,581	1893,429	0	202,739	202,739	99,72	0	0	0	0	0	0	0
12:29:17	0	2284,176	24,883	24,951	10,355	8,084	7,405	21,2	953,025	24,581	1893,82	0	202,739	202,739	99,72	0	0	0	0	0	0	0
12:29:17	-92,944	2283,247	24,785	24,805	10,355	8,074	7,418	21,2	953,025	24,581	1894,21	0	202,739	202,739	99,72	0	0	0	0	0	0	0
12:29:17	0	2283,247	24,785	24,707	10,355	8,074	7,431	21,2	953,025	24,581	1894,599	0	202,739	202,739	99,72	0	0	0	0	0	0	0
12:29:17	-63,793	2282,609	24,736	24,658	10,354	8,068	7,443	21,2	953,025	24,581	1894,987	0	202,739	202,739	99,72	0	0	0	0	0	0	0
12:29:17	76,22	2283,371	24,883	24,805	10,351	8,075	7,456	21,2	953,025	24,581	1895,375	0	202,739	202,739	99,72	0	0	0	0	0	0	0
12:29:17	27,905	2283,65	24,932	24,853	10,35	8,078	7,468	21,2	953,025	24,581	1895,763	0	202,739	202,739	99,72	0	0	0	0	0	0	0
12:29:17	-63,183	2283,018	24,932	25	10,346	8,072	7,48	21,2	953,025	24,581	1896,151	0	202,739	202,739	99,72	0	0	0	0	0	0	0
12:29:17	74,34	2283,762	25,029	24,951	10,345	8,08	7,491	21,2	953,025	24,581	1896,538	0	202,739	202,739	99,72	0	0	0	0	0	0	0
12:29:17	-120,825	2282,553	24,883	24,805	10,346	8,067	7,503	21,2	953,025	24,581	1896,924	0	202,739	202,739	99,72	0	0	0	0	0	0	0
12:29:17	-92,919	2281,624	24,785	24,853	10,346	8,057	7,514	21,2	953,025	24,581	1897,309	0	202,739	202,739	99,72	0	0	0	0	0	0	0
12:29:17	74,316	2282,367	24,883	24,853	10,345	8,065	7,524	21,2	953,025	24,581	1897,694	0	202,739	202,739	99,72	0	0	0	0	0	0	0
12:29:17	-74,316	2281,624	24,785	24,951	10,346	8,057	7,535	21,2	953,025	24,581	1898,078	0	202,739	202,739	99,72	0	0	0	0	0	0	0
12:29:17	139,404	2283,018	24,932	24,951	10,346	8,072	7,545	21,2	953,025	24,581	1898,463	0	202,739	202,739	99,72	0	0	0	0	0	0	0
12:29:17	-46,484	2282,553	24,883	25	10,346	8,067	7,556	21,2	953,025	24,581	1898,847	0	202,739	202,739	99,72	0	0	0	0	0	0	0
12:29:17	46,484	2283,018	24,932	25	10,346	8,072	7,566	21,2	953,025	24,581	1899,231	0	202,739	202,739	99,72	0	0	0	0	0	0	0
12:29:17	-27,929	2282,739	24,883	24,951	10,347	8,069	7,576	21,2	953,025	24,581	1899,614	0	202,739	202,739	99,72	0	0	0	0	0	0	0
12:29:17	-48,291	2282,256	24,785	24,951	10,35	8,064	7,585	21,2	953,025	24,581	1899,997	0	202,739	202,739	99,72	0	0	0	0	0	0	0
12:29:17	-27,905	2281,977	24,736	24,805	10,351	8,061	7,594	21,2	953,025	24,581	1900,379	0	202,739	202,739	99,72	0	0	0	0	0	0	0
12:29:17	46,459	2282,442	24,785	24,805	10,351	8,066	7,604	21,2	953,025	24,581	1900,761	0	202,739	202,739	99,72	0	0	0	0	0	0	0
12:29:17	-1,831	2282,423	24,736	24,805	10,353	8,066	7,613	21,2	953,025	24,581	1901,143	0	202,739	202,739	99,72	0	0	0	0	0	0	0
12:29:17	1,831	2282,442	24,785	24,853	10,351	8,066	7,622	21,2	953,025	24,581	1901,524	0	202,739	202,739	99,72	0	0	0	0	0	0	0
12:29:17	0	2282,442	24,785	24,707	10,351	8,066	7,63	21,2	953,025	24,581	1901,905	0	202,739	202,739	99,72	0	0	0	0	0	0	0
12:29:17	74,389	2283,185	24,883	24,951	10,35	8,074	7,639	21,2	953,025	24,581	1902,286	0	202,739	202,739	99,72	0	0	0	0	0	0	0
12:29:17	185,913	2285,045	25,078	25,049	10,35	8,093	7,648	21,2	953,025	24,581	1902,669	0	202,739	202,739	99,72	0	0	0	0	0	0	0
12:29:17	-185,913	2283,185	24,883	25,049	10,35	8,074	7,656	21,2	953,025	24,581	1903,049	0	202,739	202,739	99,72	0	0	0	0	0	0	0
12:29:17	139,428	2284,58	25,029	25,049	10,35	8,088	7,665	21,2	953,025	24,581	1903,431	0	202,739	202,739	99,72	0	0	0	0	0	0	0
12:29:17	0	2284,58	25,029	25,049	10,35	8,088	7,673	21,2	953,025	24,581	1903,812	0	202,739	202,739	99,72	0	0	0	0	0	0	0
12:29:17	46,484	2285,045	25,078	25,195	10,35	8,093	7,681	21,2	953,025	24,581	1904,193	0	202,739	202,739	99,72	0	0	0	0	0	0	0
12:29:17	0	2285,045	25,078	25,146	10,35	8,093	7,689	21,2	953,025	24,581	1904,574	0	202,739	202,739	99,72	0	0	0	0	0	0	0
12:29:17	-46,484	2284,58	25,029	25,049	10,35	8,088	7,697	21,2	953,025	24,581	1904,954	0	202,739	202,739	99,72	0	0	0	0	0	0	0
12:29:17	18,554	2284,765	25,029	25,146	10,351	8,09	7,705	21,2	953,025	24,581	1905,334	0	202,739	202,739	99,72	0	0	0	0	0	0	0
12:29:17	-92,944	2283,836	24,932	25	10,351	8,08	7,712	21,2	953,025	24,581	1905,712	0	202,739	202,739	99,72	0	0	0	0	0	0	0
12:29:17	-46,484	2283,371	24,883	25	10,351	8,075	7,719	21,2	953,025	24,581	1906,09	0	202,739	202,739	99,72	0	0	0	0	0	0	0
12:29:17	184,082	2285,212	25,029	25,049	10,353	8,094	7,727	21,2	953,025	24,581	1906,469	0	202,739	202,739	99,72	0	0	0	0	0	0	0
12:29:17	-120,874	2284,003	24,883	24,951	10,354	8,082	7,734	21,2	953,025	24,581	1906,847	0	202,739	202,739	99,72	0	0	0	0	0	0	0
12:29:17	-122,094	2282,782	24,736	24,658	10,355	8,069	7,74	21,2	953,025	24,581	1907,223	0	202,739	202,739	99,72	0	0	0	0	0	0	0
12:29:17	139,404	2284,176	24,883	25	10,355	8,084	7,747	21,2	953,025	24,581	1907,6	0	202,739	202,739	99,72	0	0	0	0	0	0	0
12:29:17	-92,944	2283,247	24,785	24,951	10,355	8,074	7,753	21,2	953,025	24,581	1907,975	0	202,739	202,739	99,72	0	0	0	0	0	0	0
12:29:17	92,944	2284,176	24,883	24,853	10,355	8,084	7,76	21,2	953,025	24,581	1908,351	0	202,739	202,739	99,72	0	0	0	0	0	0	0
12:29:17	29,174	2284,468	24,932	24,951	10,354	8,087	7,766	21,2	953,025	24,581	1908,728	0	202,739	202,739	99,72	0	0	0	0	0	0	0
12:29:17	92,968	2285,398	25,029	25	10,354	8,096	7,773	21,2	953,025	24,581	1909,104	0	202,739	202,739	99,72	0	0	0	0	0	0	0
12:29:17	46,459	2285,862	25,078	25,146	10,354	8,101	7,779	21,2	953,025	24,581	1909,481	0	202,739	202,739	99,72	0	0	0	0	0	0	0
12:29:17	0	2285,862	25,078	25,049	10,354	8,101	7,786	21,2	953,025	24,581	1909,857	0	202,739	202,739	99,72	0	0	0	0	0	0	0
12:29:17	-139,428	2284,468	24,932	24,951	10,354	8,087	7,791	21,2	953,025	24,581	1910,232	0	202,739	202,739	99,72	0	0	0	0	0	0	0
12:29:17	92,968	2285,398	25,029	25,049	10,354	8,096	7,797	21,2	953,025	24,581	1910,607	0	202,739	202,739	99,72	0	0	0	0	0	0	0
12:29:17	-232,397	2283,074	24,785	24,951	10,354	8,072	7,803	21,2	953,025	24,581	1910,98	0	202,739	202,739	99,72	0	0	0	0	0	0	0
12:29:17	74,365	2283,817	24,883	24,853	10,353	8,08	7,808	21,2	953,025	24,581	1911,353	0	202,739	202,739	99,72	0	0	0	0	0	0	0
12:29:17	-44,628	2283,371	24,883	24,853	10,351	8,075	7,813	21,2	953,025	24,581	1911,725	0	202,739	202,739	99,72	0	0	0	0	0	0	0
12:29:17	46,484	2283,836	24,932	25	10,351	8,08	7,819	21,2	953,025	24,581	1912,097	0	202,739	202,739	99,72	0	0	0	0	0	0	0
12:29:17	92,944	2284,765	25,029	25,049	10,351	8,09	7,824	21,2	953,025	24,581	1912,469	0	202,739	202,739	99,72	0	0	0	0	0	0	0
12:29:17	-76,22	2284,003	24,883	25,049	10,354	8,082	7,829	21,2	953,025	24,581	1912,841	0	202,739	202,739	99,72	0	0	0	0	0	0	0
12:29:17	46,484	2284,468	24,932	25,146	10,354	8,087	7,834	21,2	953,025	24,581	1913,213	0	202,739	202,739	99,72	0	0	0	0	0	0	0
12:29:17	-29,174	2284,176	24,883	25	10,355	8,084	7,839	21,2	953,025	24,581	1913,584	0	202,739	202,739	99,72	0	0	0	0	0	0	0
12:29:17	0	2284,176	24,883	25,049	10,355	8,084	7,844	21,2	953,025	24,581	1913,954	0	202,739	202,739	99,72	0	0	0	0	0	0	0
12:29:17	-17,309	2284,003	24,883	25	10,354	8,082	7,849	21,2	953,025	24,581	1914,324	0	202,739	202,739	99,72	0	0	0	0	0	0	0
12:29:17	0	2284,003	24,883	25	10,354	8,082	7,853	21,2	953,025	24,581	1914,694	0	202,739	202,739	99,72	0	0	0	0	0	0	0
12:29:17	46,484	2284,468	24,932	25,049	10,354	8,087	7,858	21,2	953,025	24,581	1915,063	0	202,739	202,739	99,72	0	0	0	0	0	0	0
12:29:17	92,968	2285,398	25,029	25,049	10,354	8,096	7,862	21,2	953,025	24,581	1915,434	0	202,739	202,739	99,72	0	0	0	0	0	0	0
12:29:17	-92,968	2284,468	24,932	24,951	10,354	8,087	7,867	21,2	953,025	24,581	1915,803	0	202,739	202,739	99,72	0	0	0	0	0	0	0
12:29:17	139,428	2285,862	25,078	25,146	10,354	8,101	7,871	21,4	953,025	24,665	1916,173	0	202,739	202,739	99,72	0	0	0	0	0	0	0
12:29:17	93,017	2286,792	25,176	25,146	10,354	8,111	7,876	21,4	953,025	24,665	1916,543	0	202,739	202,739	99,72	0	0	0	0	0	0	0
12:29:17	-139,477	2285,398	25,029	25	10,354	8,096	7,88	21,4	953,025	24,665	1916,912	0	202,739	202,739	99,72	0	0	0	0	0	0	0
12:29:17	-92,968	2284,468	24,932	24,951	10,354	8,087	7,884	21,4	953,025	24,665	1917,28	0	202,739	202,739	99,72	0	0	0	0	0	0	0
12:29:17	139,428	2285,862	25,078	25,146	10,354	8,101	7,889	21,4	953,025	24,665	1917,648	0	202,739	202,739	99,72	0	0	0	0	0	0	0
12:29:17	-139,428	2284,468	24,932	25,049	10,354	8,087	7,893	21,4	953,025	24,665	1918,015	0	202,739	202,739	99,72	0	0	0	0	0	0	0
12:29:17	0	2284,468	24,932	24,951	10,354	8,087	7,896	21,4	953,025	24,665	1918,382	0	202,739	202,739	99,72	0	0	0	0	0	0	0
12:29:17	-46,484	2284,003	24,883	25,049	10,354	8,082	7,9	21,4	953,025	24,665	1918,747	0	202,739	202,739	99,72	0	0	0	0	0	0	0
12:29:17	0	2284,003	24,883	25	10,354	8,082	7,904	21,4	953,025	24,665	1919,112	0	202,739	202,739	99,72	0	0	0	0	0	0	0
12:29:17	-278,808	2281,215	24,59	24,707	10,354	8,053	7,907	21,4	953,025	24,665	1919,475	0	202,739	202,739	99,72	0	0	0	0	0	0	0
12:29:17	185,864	2283,074	24,785	25	10,354	8,072	7,91	21,4	953,025	24,665	1919,838	0	203,95	203,95	99,725	0	0	0	0	0	0	0
12:29:17	-46,484	2282,609	24,736	24,805	10,354	8,068	7,913	21,4	953,025	24,665	1920,201	0	203,95	203,95	99,725	0	0	0	0	0	0	0
12:29:17	46,484	2283,074	24,785	24,853	10,354	8,072	7,916	21,4	953,025	24,665	1920,564	0	203,95	203,95	99,725	0	0	0	0	0	0	0
12:29:17	-29,15	2282,782	24,736	24,805	10,355	8,069	7,919	21,4	953,025	24,665	1920,926	0	203,95	203,95	99,725	0	0	0	0	0	0	0
12:29:17	46,459	2283,247	24,785	24,805	10,355	8,074	7,922	21,4	953,025	24,665	1921,288	0	203,95	203,95	99,725	0	0	0	0	0	0	0
12:29:17	122,119	2284,468	24,932	24,853	10,354	8,087	7,925	21,4	953,025	24,665	1921,652	0	203,95	203,95	99,725	0	0	0	0	0	0	0
12:29:17	76,22	2285,23	25,078	24,951	10,351	8,095	7,929	21,4	953,025	24,665	1922,015	0	203,95	203,95	99,725	0	0	0	0	0	0	0
12:29:17	-46,484	2284,765	25,029	24,951	10,351	8,09	7,932	21,4	953,025	24,665	1922,378	0	203,95	203,95	99,725	0	0	0	0	0	0	0
12:29:17	0	2284,765	25,029	24,707	10,351	8,09	7,935	21,4	953,025	24,665	1922,74	0	203,95	203,95	99,725	0	0	0	0	0	0	0
12:29:17	-343,872	2281,327	24,687	24,365	10,35	8,054	7,937	21,4	953,025	24,665	1923,099	0	203,95	203,95	99,725	0	0	0	0	0	0	0
12:29:17	-603,662	2275,29	24,053	23,34	10,35	7,992	7,938	21,4	953,025	24,665	1923,451	0	203,95	203,95	99,725	0	0	0	0	0	0	0
12:29:18	-887,988	2266,41	23,271	22,314	10,341	7,901	7,938	21,4	953,025	24,665	1923,794	0	203,95	203,95	99,725	0	0	0	0	0	0	0
12:29:18	-846,826	2257,942	22,637	21,68	10,328	7,813	7,935	21,4	953,025	24,665	1924,128	0	203,95	203,95	99,725	0	0	0	0	0	0	0
12:29:18	-1076,44	2247,177	22,002	20,556	10,301	7,702	7,931	21,4	953,025	24,665	1924,451	0	203,95	203,95	99,725	0	0	0	0	0	0	0
12:29:18	-935,546	2237,822	21,611	20,166	10,269	7,606	7,924	21,4	953,025	24,665	1924,765	0	203,95	203,95	99,725	0	0	0	0	0	0	0
12:29:18	-620,141	2231,62	21,806	20,215	10,224	7,542	7,917	21,4	953,025	24,665	1925,072	0	203,95	203,95	99,725	0	0	0	0	0	0	0
12:29:18	-784,887	2223,772	21,855	20,068	10,177	7,461	7,908	21,4	953,025	24,665	1925,37	0	203,95	203,95	99,725	0	0	0	0	0	0	0
12:29:18	-894,555	2214,826	21,806	19,678	10,13	7,369	7,897	21,4	953,025	24,665	1925,66	0	203,95	203,95	99,725	0	0	0	0	0	0	0
12:29:18	-1356,274	2201,263	21,318	19,189	10,079	7,229	7,884	21,4	953,025	24,665	1925,936	0	203,95	203,95	99,725	0	0	0	0	0	0	0
12:29:18	-685,058	2194,413	21,318	19,043	10,041	7,158	7,87	21,4	953,025	24,665	1926,204	0	203,95	203,95	99,725	0	0	0	0	0	0	0
12:29:18	-1360,302	2180,81	20,586	18,652	10,003	7,018	7,853	21,4	953,025	24,665	1926,459	0	203,95	203,95	99,725	0	0	0	0	0	0	0
12:29:18	-1055,835	2170,251	20,097	18,115	9,969	6,909	7,835	21,4	953,025	24,665	1926,702	0	203,95	203,95	99,725	0	0	0	0	0	0	0
12:29:18	-1373,901	2156,512	19,267	17,822	9,936	6,768	7,814	21,4	953,025	24,665	1926,932	0	203,95	203,95	99,725	0	0	0	0	0	0	0
12:29:18	-1008,935	2146,423	18,828	17,187	9,902	6,664	7,791	21,4	953,025	24,665	1927,152	0	203,95	203,95	99,725	0	0	0	0	0	0	0
12:29:18	-873,535	2137,688	18,535	16,748	9,868	6,574	7,767	21,4	953,025	24,665	1927,362	0	203,95	203,95	99,725	0	0	0	0	0	0	0
12:29:18	-1034,326	2127,344	18,34	16,699	9,82	6,467	7,742	21,4	953,025	24,665	1927,562	0	203,95	203,95	99,725	0	0	0	0	0	0	0
12:29:18	-725,268	2120,092	18,388	16,601	9,777	6,392	7,715	21,4	953,025	24,665	1927,755	0	203,95	203,95	99,725	0	0	0	0	0	0	0
12:29:18	-472,998	2115,362	18,779	17,09	9,73	6,343	7,688	21,4	953,025	24,665	1927,942	0	203,95	203,95	99,725	0	0	0	0	0	0	0
12:29:18	-768,798	2107,674	18,779	17,041	9,686	6,264	7,661	21,4	953,025	24,665	1928,122	0	203,95	203,95	99,725	0	0	0	0	0	0	0
12:29:18	-872,729	2098,946	18,633	17,285	9,645	6,174	7,631	21,4	953,025	24,665	1928,293	0	203,95	203,95	99,725	0	0	0	0	0	0	0
12:29:18	-1106,958	2087,877	17,998	17,041	9,616	6,06	7,601	21,4	953,025	24,665	1928,452	0	203,95	203,95	99,725	0	0	0	0	0	0	0
12:29:18	-818,75	2079,689	17,558	16,601	9,592	5,976	7,569	21,4	953,025	24,665	1928,604	0	203,95	203,95	99,725	0	0	0	0	0	0	0
12:29:18	-557,251	2074,117	17,314	16,357	9,574	5,918	7,536	21,4	953,025	24,665	1928,749	0	203,95	203,95	99,725	0	0	0	0	0	0	0
12:29:18	-915,161	2064,965	16,679	15,967	9,555	5,824	7,503	21,4	953,025	24,665	1928,885	0	203,95	203,95	99,725	0	0	0	0	0	0	0
12:29:18	-655,419	2058,411	16,338	15,527	9,536	5,756	7,469	21,4	953,025	24,665	1929,015	0	203,95	203,95	99,725	0	0	0	0	0	0	0
12:29:18	-838,745	2050,023	15,849	15,429	9,514	5,67	7,433	21,4	953,025	24,665	1929,136	0	203,95	203,95	99,725	0	0	0	0	0	0	0
12:29:18	-352,233	2046,501	15,898	15,332	9,492	5,634	7,398	21,4	953,025	24,665	1929,253	0	203,95	203,95	99,725	0	0	0	0	0	0	0
12:29:18	-562,683	2040,874	15,752	15,136	9,467	5,576	7,362	21,4	953,025	24,665	1929,365	0	203,95	203,95	99,725	0	0	0	0	0	0	0
12:29:18	-419,555	2036,679	15,849	15,283	9,439	5,532	7,326	21,4	953,025	24,665	1929,472	0	203,95	203,95	99,725	0	0	0	0	0	0	0
12:29:18	-466,772	2032,011	15,898	15,332	9,41	5,484	7,29	21,4	953,025	24,665	1929,575	0	203,95	203,95	99,725	0	0	0	0	0	0	0
12:29:18	-506,481	2026,946	15,898	15,283	9,381	5,432	7,254	21,4	953,025	24,665	1929,672	0	203,95	203,95	99,725	0	0	0	0	0	0	0
12:29:18	-495,153	2021,995	15,849	15,283	9,356	5,381	7,217	21,4	953,025	24,665	1929,764	0	203,95	203,95	99,725	0	0	0	0	0	0	0
12:29:18	-481,286	2017,182	15,703	15,136	9,336	5,331	7,18	21,4	953,025	24,665	1929,852	0	203,95	203,95	99,725	0	0	0	0	0	0	0
12:29:18	-618,469	2010,997	15,459	15,136	9,314	5,268	7,143	21,4	953,025	24,665	1929,933	0	203,95	203,95	99,725	0	0	0	0	0	0	0
12:29:18	-488,598	2006,111	15,215	14,746	9,299	5,217	7,105	21,4	953,025	24,665	1930,009	0	203,95	203,95	99,725	0	0	0	0	0	0	0
12:29:18	-636,499	1999,746	14,775	14,404	9,286	5,152	7,067	21,4	953,025	24,665	1930,079	0	203,95	203,95	99,725	0	0	0	0	0	0	0
12:29:18	-502,612	1994,72	14,482	14,111	9,272	5,1	7,028	21,4	953,025	24,665	1930,143	0	203,95	203,95	99,725	0	0	0	0	0	0	0
12:29:18	-477,038	1989,95	14,238	13,867	9,258	5,051	6,989	21,4	953,025	24,665	1930,203	0	203,95	203,95	99,725	0	0	0	0	0	0	0
12:29:18	-535,632	1984,593	13,945	13,574	9,243	4,995	6,95	21,4	953,025	24,665	1930,258	0	203,95	203,95	99,725	0	0	0	0	0	0	0
12:29:18	-432,604	1980,267	13,799	13,427	9,226	4,951	6,911	21,4	953,025	24,665	1930,308	0	203,95	203,95	99,725	0	0	0	0	0	0	0
12:29:18	-390,295	1976,364	13,652	13,379	9,211	4,91	6,872	21,4	953,025	24,665	1930,354	0	203,95	203,95	99,725	0	0	0	0	0	0	0
12:29:18	-380,651	1972,558	13,506	13,33	9,198	4,871	6,832	21,4	953,025	24,665	1930,396	0	203,95	203,95	99,725	0	0	0	0	0	0	0
12:29:18	-414,416	1968,414	13,408	13,086	9,179	4,829	6,793	21,4	953,025	24,665	1930,434	0	203,95	203,95	99,725	0	0	0	0	0	0	0
12:29:18	-506,591	1963,348	13,115	12,988	9,166	4,776	6,754	21,4	953,025	24,665	1930,467	0	203,95	203,95	99,725	0	0	0	0	0	0	0
12:29:18	-378,161	1959,566	12,968	12,744	9,152	4,737	6,714	21,4	953,025	24,665	1930,496	0	203,95	203,95	99,725	0	0	0	0	0	0	0
12:29:18	-323,022	1956,336	12,822	12,695	9,141	4,704	6,675	21,4	953,025	24,665	1930,522	0	203,95	203,95	99,725	0	0	0	0	0	0	0
12:29:18	-247,57	1953,86	12,822	12,646	9,127	4,678	6,636	21,4	953,025	24,665	1930,545	0	203,95	203,95	99,725	0	0	0	0	0	0	0
12:29:18	-295,288	1950,907	12,773	12,5	9,113	4,648	6,597	21,4	953,025	24,665	1930,566	0	203,95	203,95	99,725	0	0	0	0	0	0	0
12:29:18	-242,102	1948,486	12,773	12,646	9,099	4,623	6,558	21,4	953,025	24,665	1930,584	0	203,95	203,95	99,725	0	0	0	0	0	0	0
12:29:18	-270,91	1945,777	12,675	12,5	9,089	4,595	6,519	21,4	953,025	24,665	1930,599	0	203,95	203,95	99,725	0	0	0	0	0	0	0
12:29:18	-159,68	1944,18	12,773	12,549	9,075	4,579	6,481	21,4	953,025	24,665	1930,612	0	203,95	203,95	99,725	0	0	0	0	0	0	0
12:29:18	-339,648	1940,784	12,675	12,5	9,06	4,544	6,443	21,4	953,025	24,665	1930,622	0	203,95	203,95	99,725	0	0	0	0	0	0	0
12:29:18	-301,171	1937,772	12,529	12,353	9,051	4,513	6,405	21,4	953,025	24,665	1930,629	0	203,95	203,95	99,725	0	0	0	0	0	0	0
12:29:18	-264,209	1935,13	12,431	12,256	9,041	4,485	6,368	21,4	953,025	24,665	1930,634	0	203,95	203,95	99,725	0	0	0	0	0	0	0
12:29:18	-386,645	1931,264	12,187	12,06	9,031	4,446	6,33	21,4	953,025	24,665	1930,635	0	203,95	203,95	99,725	0	0	0	0	0	0	0
12:29:18	-135,644	1929,907	12,138	11,914	9,026	4,432	6,293	21,4	953,025	24,665	1929,907	0	203,95	203,95	99,725	0	0	0	0	0	0	0
12:29:18	-256,079	1927,346	11,943	11,767	9,022	4,405	6,256	21,4	953,025	24,665	1927,346	0	203,95	203,95	99,725	0	0	0	0	0	0	0
12:29:18	-263,366	1924,713	11,748	11,572	9,017	4,378	6,219	21,4	953,025	24,665	1924,713	0	203,95	203,95	99,725	0	0	0	0	0	0	0
12:29:18	-387,207	1920,841	11,504	11,425	9,008	4,338	6,182	21,4	953,025	24,665	1920,841	0	203,95	203,95	99,725	0	0	0	0	0	0	0
12:29:18	-130,261	1919,538	11,455	11,425	9,003	4,325	6,146	21,4	953,025	24,665	1919,538	0	203,95	203,95	99,725	0	0	0	0	0	0	0
12:29:18	-123,498	1918,303	11,504	11,425	8,993	4,312	6,11	21,4	953,025	24,665	1918,303	0	203,95	203,95	99,725	0	0	0	0	0	0	0
12:29:18	-171,875	1916,584	11,504	11,425	8,983	4,294	6,074	21,4	953,025	24,665	1916,584	0	203,95	203,95	99,725	0	0	0	0	0	0	0
12:29:18	-169,934	1914,885	11,504	11,425	8,974	4,277	6,039	21,4	953,025	24,665	1914,885	0	203,95	203,95	99,725	0	0	0	0	0	0	0
12:29:18	-80,151	1914,083	11,601	11,572	8,964	4,268	6,004	21,4	953,025	24,665	1914,083	0	203,95	203,95	99,725	0	0	0	0	0	0	0
12:29:18	-166,601	1912,417	11,601	11,572	8,955	4,251	5,97	21,4	953,025	24,665	1912,417	0	203,95	203,95	99,725	0	0	0	0	0	0	0
12:29:18	-169,775	1910,72	11,601	11,572	8,945	4,234	5,936	21,4	953,025	24,665	1910,72	0	203,95	203,95	99,725	0	0	0	0	0	0	0
12:29:18	-41,699	1910,303	11,65	11,572	8,94	4,229	5,902	21,4	953,025	24,665	1910,303	0	203,95	203,95	99,725	0	0	0	0	0	0	0
12:29:18	-212,084	1908,182	11,601	11,572	8,931	4,208	5,869	21,4	953,025	24,665	1908,182	0	203,95	203,95	99,725	0	0	0	0	0	0	0
12:29:18	-217,626	1906,006	11,455	11,377	8,926	4,185	5,836	21,4	953,025	24,665	1906,006	0	203,95	203,95	99,725	0	0	0	0	0	0	0
12:29:18	-261,804	1903,388	11,259	11,23	8,921	4,158	5,803	21,4	953,025	24,665	1903,388	0	203,95	203,95	99,725	0	0	0	0	0	0	0
12:29:18	-174,34	1901,644	11,162	11,181	8,916	4,14	5,771	21,4	953,025	24,665	1901,644	0	203,95	203,95	99,725	0	0	0	0	0	0	0
12:29:18	-84,851	1900,796	11,162	11,084	8,911	4,131	5,738	21,4	953,025	24,665	1900,796	0	203,95	203,95	99,725	0	0	0	0	0	0	0
12:29:18	-129,223	1899,503	11,113	11,035	8,906	4,118	5,707	21,4	953,025	24,665	1899,503	0	203,95	203,95	99,725	0	0	0	0	0	0	0
12:29:18	-172,167	1897,782	11,015	11,035	8,902	4,1	5,675	21,4	953,025	24,665	1897,782	0	203,95	203,95	99,725	0	0	0	0	0	0	0
12:29:18	-173,193	1896,05	10,918	10,888	8,897	4,082	5,644	21,4	953,025	24,665	1896,05	0	203,95	203,95	99,725	0	0	0	0	0	0	0
12:29:18	-173,156	1894,318	10,82	10,84	8,892	4,065	5,613	21,4	953,025	24,665	1894,318	0	203,95	203,95	99,725	0	0	0	0	0	0	0
12:29:18	-84,826	1893,47	10,82	10,84	8,887	4,056	5,582	21,4	953,025	24,665	1893,47	0	203,95	203,95	99,725	0	0	0	0	0	0	0
12:29:18	-84,814	1892,622	10,82	10,84	8,882	4,047	5,552	21,4	953,025	24,665	1892,622	0	203,95	203,95	99,725	0	0	0	0	0	0	0
12:29:18	-83,776	1891,784	10,82	10,84	8,878	4,039	5,523	21,4	953,025	24,665	1891,784	0	203,95	203,95	99,725	0	0	0	0	0	0	0
12:29:18	-130,187	1890,482	10,771	10,742	8,873	4,025	5,493	21,4	953,025	24,665	1890,482	0	203,95	203,95	99,725	0	0	0	0	0	0	0
12:29:18	-216,186	1888,32	10,625	10,595	8,868	4,003	5,464	21,2	952,565	24,581	1888,32	0	203,95	203,95	99,725	0	0	0	0	0	0	0
12:29:18	1,013	1888,33	10,625	10,693	8,868	4,003	5,435	21,2	952,565	24,581	1888,32	0	203,95	203,95	99,725	0	0	0	0	0	0	0
12:29:18	-123,376	1887,097	10,673	10,693	8,859	3,99	5,407	21,2	952,565	24,581	1887,097	0	203,95	203,95	99,725	0	0	0	0	0	0	0
12:29:18	4,528	1887,142	10,771	10,84	8,854	3,991	5,379	21,2	952,565	24,581	1887,097	0	203,95	203,95	99,725	0	0	0	0	0	0	0
12:29:18	-85,864	1886,283	10,771	10,742	8,849	3,982	5,352	21,2	952,565	24,581	1886,283	0	203,95	203,95	99,725	0	0	0	0	0	0	0
12:29:18	-39,636	1885,887	10,82	10,84	8,844	3,978	5,325	21,2	952,565	24,581	1885,887	0	203,95	203,95	99,725	0	0	0	0	0	0	0
12:29:18	-82,727	1885,06	10,82	10,888	8,839	3,969	5,298	21,2	952,565	24,581	1885,06	0	203,95	203,95	99,725	0	0	0	0	0	0	0
12:29:18	-130,163	1883,758	10,771	10,742	8,835	3,956	5,272	21,2	952,565	24,581	1883,758	0	203,95	203,95	99,725	0	0	0	0	0	0	0
12:29:18	0	1883,758	10,771	10,742	8,835	3,956	5,246	21,2	952,565	24,581	1883,758	0	203,95	203,95	99,725	0	0	0	0	0	0	0
12:29:18	-132,348	1882,434	10,625	10,693	8,835	3,942	5,221	21,2	952,565	24,581	1882,434	0	203,95	203,95	99,725	0	0	0	0	0	0	0
12:29:18	-88,195	1881,553	10,527	10,547	8,835	3,933	5,195	21,2	952,565	24,581	1881,553	0	202,036	202,036	99,718	0	0	0	0	0	0	0
12:29:18	-83,728	1880,715	10,527	10,547	8,83	3,924	5,171	21,2	952,565	24,581	1880,715	0	202,036	202,036	99,718	0	0	0	0	0	0	0
12:29:18	-44,091	1880,274	10,478	10,498	8,83	3,92	5,146	21,2	952,565	24,581	1880,274	0	202,036	202,036	99,718	0	0	0	0	0	0	0
12:29:18	-132,25	1878,952	10,332	10,4	8,83	3,906	5,122	21,2	952,565	24,581	1878,952	0	202,036	202,036	99,718	0	0	0	0	0	0	0
12:29:18	-82,69	1878,125	10,332	10,351	8,825	3,898	5,098	21,2	952,565	24,581	1878,125	0	202,036	202,036	99,718	0	0	0	0	0	0	0
12:29:18	0	1878,125	10,332	10,351	8,825	3,898	5,074	21,2	952,565	24,581	1878,125	0	202,036	202,036	99,718	0	0	0	0	0	0	0
12:29:18	-4,211	1878,083	10,332	10,351	8,825	3,897	5,051	21,2	952,565	24,581	1878,083	0	202,036	202,036	99,718	0	0	0	0	0	0	0
12:29:18	5,468	1878,138	10,429	10,351	8,82	3,898	5,028	21,2	952,565	24,581	1878,083	0	202,036	202,036	99,718	0	0	0	0	0	0	0
12:29:18	-81,616	1877,321	10,429	10,547	8,815	3,889	5,006	21,2	952,565	24,581	1877,321	0	202,036	202,036	99,718	0	0	0	0	0	0	0
12:29:18	2,307	1877,344	10,527	10,547	8,811	3,89	4,984	21,2	952,565	24,581	1877,321	0	202,036	202,036	99,718	0	0	0	0	0	0	0
12:29:18	0	1877,344	10,527	10,547	8,811	3,89	4,963	21,2	952,565	24,581	1877,322	0	202,036	202,036	99,718	0	0	0	0	0	0	0
12:29:18	-80,554	1876,539	10,527	10,595	8,806	3,881	4,942	21,2	952,565	24,581	1876,539	0	202,036	202,036	99,718	0	0	0	0	0	0	0
12:29:19	2,27	1876,562	10,625	10,595	8,801	3,882	4,921	21,2	952,565	24,581	1876,539	0	202,036	202,036	99,718	0	0	0	0	0	0	0
12:29:19	0	1876,562	10,625	10,595	8,801	3,882	4,9	21,2	952,565	24,581	1876,539	0	202,036	202,036	99,718	0	0	0	0	0	0	0
12:29:19	-132,214	1875,239	10,478	10,498	8,801	3,868	4,88	21,2	952,565	24,581	1875,239	0	202,036	202,036	99,718	0	0	0	0	0	0	0
12:29:19	-4,382	1875,196	10,478	10,4	8,801	3,868	4,86	21,2	952,565	24,581	1875,196	0	202,036	202,036	99,718	0	0	0	0	0	0	0
12:29:19	-39,672	1874,799	10,429	10,351	8,801	3,863	4,841	21,2	952,565	24,581	1874,799	0	202,036	202,036	99,718	0	0	0	0	0	0	0
12:29:19	-86,01	1873,939	10,429	10,351	8,796	3,855	4,821	21,2	952,565	24,581	1873,939	0	202,036	202,036	99,718	0	0	0	0	0	0	0
12:29:19	-88,098	1873,058	10,332	10,302	8,796	3,845	4,802	21,2	952,565	24,581	1873,058	0	202,036	202,036	99,718	0	0	0	0	0	0	0
12:29:19	-44,055	1872,617	10,283	10,302	8,796	3,841	4,783	21,2	952,565	24,581	1872,617	0	202,036	202,036	99,718	0	0	0	0	0	0	0
12:29:19	-132,116	1871,296	10,136	10,058	8,796	3,827	4,765	21,2	952,565	24,581	1871,296	0	202,036	202,036	99,718	0	0	0	0	0	0	0
12:29:19	0	1871,296	10,136	10,058	8,796	3,827	4,746	21,2	952,565	24,581	1871,296	0	202,036	202,036	99,718	0	0	0	0	0	0	0
12:29:19	-35,266	1870,943	10,185	10,156	8,792	3,824	4,728	21,2	952,565	24,581	1870,943	0	202,036	202,036	99,718	0	0	0	0	0	0	0
12:29:19	0	1870,943	10,185	10,156	8,792	3,824	4,71	21,2	952,565	24,581	1870,943	0	202,036	202,036	99,718	0	0	0	0	0	0	0
12:29:19	-87,06	1870,073	10,185	10,302	8,787	3,815	4,693	21,2	952,565	24,581	1870,073	0	202,036	202,036	99,718	0	0	0	0	0	0	0
12:29:19	88,073	1870,954	10,283	10,205	8,787	3,824	4,676	21,2	952,565	24,581	1870,074	0	202,036	202,036	99,718	0	0	0	0	0	0	0
12:29:19	-79,345	1870,16	10,283	10,302	8,782	3,816	4,659	21,2	952,565	24,581	1870,074	0	202,036	202,036	99,718	0	0	0	0	0	0	0
12:29:19	-93,481	1869,225	10,185	10,302	8,782	3,806	4,642	21,2	952,565	24,581	1869,225	0	202,036	202,036	99,718	0	0	0	0	0	0	0
12:29:19	88,049	1870,106	10,283	10,156	8,782	3,815	4,626	21,2	952,565	24,581	1869,226	0	202,036	202,036	99,718	0	0	0	0	0	0	0
12:29:19	0	1870,106	10,283	10,205	8,782	3,815	4,61	21,2	952,565	24,581	1869,227	0	202,036	202,036	99,718	0	0	0	0	0	0	0
12:29:19	-167,382	1868,432	10,185	10,205	8,777	3,798	4,594	21,2	952,565	24,581	1868,432	0	202,036	202,036	99,718	0	0	0	0	0	0	0
12:29:19	0	1868,432	10,185	10,351	8,777	3,798	4,579	21,2	952,565	24,581	1868,432	0	202,036	202,036	99,718	0	0	0	0	0	0	0
12:29:19	-6,494	1868,367	10,185	10,156	8,777	3,797	4,563	21,2	952,565	24,581	1868,367	0	202,036	202,036	99,718	0	0	0	0	0	0	0
12:29:19	9,606	1868,463	10,283	10,302	8,773	3,798	4,548	21,2	952,565	24,581	1868,367	0	202,036	202,036	99,718	0	0	0	0	0	0	0
12:29:19	0	1868,463	10,283	10,205	8,773	3,798	4,534	21,2	952,565	24,581	1868,367	0	202,036	202,036	99,718	0	0	0	0	0	0	0
12:29:19	-88,049	1867,583	10,185	10,205	8,773	3,789	4,519	21,2	952,565	24,581	1867,583	0	202,036	202,036	99,718	0	0	0	0	0	0	0
12:29:19	0	1867,583	10,185	10,156	8,773	3,789	4,505	21,2	952,565	24,581	1867,583	0	202,036	202,036	99,718	0	0	0	0	0	0	0
12:29:19	-50,354	1867,079	10,136	10,156	8,772	3,784	4,491	21,2	952,565	24,581	1867,079	0	202,036	202,036	99,718	0	0	0	0	0	0	0
12:29:19	-78,405	1866,295	10,136	10,156	8,768	3,776	4,477	21,2	952,565	24,581	1866,295	0	202,036	202,036	99,718	0	0	0	0	0	0	0
12:29:19	0	1866,295	10,136	10,156	8,768	3,776	4,463	21,2	952,565	24,581	1866,295	0	202,036	202,036	99,718	0	0	0	0	0	0	0
12:29:19	-88,012	1865,415	10,039	10,058	8,768	3,767	4,449	21,2	952,565	24,581	1865,415	0	202,036	202,036	99,718	0	0	0	0	0	0	0
12:29:19	0	1865,415	10,039	10,058	8,768	3,767	4,436	21,2	952,565	24,581	1865,415	0	202,036	202,036	99,718	0	0	0	0	0	0	0
12:29:19	0	1865,415	10,039	10,058	8,768	3,767	4,423	21,2	952,565	24,581	1865,415	0	202,036	202,036	99,718	0	0	0	0	0	0	0
12:29:19	0	1865,415	10,039	10,058	8,768	3,767	4,41	21,2	952,565	24,581	1865,415	0	202,036	202,036	99,718	0	0	0	0	0	0	0
12:29:19	-44,006	1864,975	9,99	10,058	8,768	3,762	4,397	21,2	952,565	24,581	1864,975	0	202,036	202,036	99,718	0	0	0	0	0	0	0
12:29:19	46,191	1865,437	10,136	10,058	8,763	3,767	4,385	21,2	952,565	24,581	1864,975	0	202,036	202,036	99,718	0	0	0	0	0	0	0
12:29:19	0	1865,437	10,136	10,205	8,763	3,767	4,373	21,2	952,565	24,581	1864,976	0	202,036	202,036	99,718	0	0	0	0	0	0	0
12:29:19	-39,709	1865,04	10,185	10,205	8,758	3,763	4,361	21,2	952,565	24,581	1864,976	0	202,036	202,036	99,718	0	0	0	0	0	0	0
12:29:19	0	1865,04	10,185	10,302	8,758	3,763	4,349	21,2	952,565	24,581	1864,976	0	202,036	202,036	99,718	0	0	0	0	0	0	0
12:29:19	-83,691	1864,203	10,185	10,156	8,753	3,754	4,337	21,2	952,565	24,581	1864,203	0	202,036	202,036	99,718	0	0	0	0	0	0	0
12:29:19	-44,006	1863,763	10,136	10,156	8,753	3,75	4,326	21,2	952,565	24,581	1863,763	0	202,036	202,036	99,718	0	0	0	0	0	0	0
12:29:19	0	1863,763	10,136	10,156	8,753	3,75	4,314	21,2	952,565	24,581	1863,763	0	202,036	202,036	99,718	0	0	0	0	0	0	0
12:29:19	-87,976	1862,883	10,039	10,009	8,753	3,741	4,303	21,2	952,565	24,581	1862,883	0	202,036	202,036	99,718	0	0	0	0	0	0	0
12:29:19	-43,994	1862,443	9,99	10,009	8,753	3,736	4,292	21,2	952,565	24,581	1862,443	0	202,036	202,036	99,718	0	0	0	0	0	0	0
12:29:19	54,589	1862,989	10,136	10,009	8,749	3,742	4,281	21,2	952,565	24,581	1862,443	0	202,036	202,036	99,718	0	0	0	0	0	0	0
12:29:19	-131,958	1861,669	9,99	9,961	8,749	3,728	4,27	21,2	952,565	24,581	1861,669	0	202,036	202,036	99,718	0	0	0	0	0	0	0
12:29:19	-7,385	1861,595	9,99	9,961	8,749	3,727	4,26	21,2	952,565	24,581	1861,595	0	202,036	202,036	99,718	0	0	0	0	0	0	0
12:29:19	-43,981	1861,156	9,941	9,863	8,749	3,723	4,249	21,2	952,565	24,581	1861,156	0	202,036	202,036	99,718	0	0	0	0	0	0	0
12:29:19	11,669	1861,272	10,039	10,009	8,744	3,724	4,239	21,2	952,565	24,581	1861,156	0	202,036	202,036	99,718	0	0	0	0	0	0	0
12:29:19	-14,953	1861,123	10,039	10,009	8,743	3,722	4,229	21,2	952,565	24,581	1861,123	0	202,036	202,036	99,718	0	0	0	0	0	0	0
12:29:19	-43,981	1860,683	9,99	9,961	8,743	3,718	4,219	21,2	952,565	24,581	1860,683	0	202,036	202,036	99,718	0	0	0	0	0	0	0
12:29:19	-121,337	1859,47	9,941	9,863	8,739	3,705	4,209	21,2	952,565	24,581	1859,47	0	202,036	202,036	99,718	0	0	0	0	0	0	0
12:29:19	43,969	1859,909	9,99	9,863	8,739	3,71	4,199	21,2	952,565	24,581	1859,47	0	202,036	202,036	99,718	0	0	0	0	0	0	0
12:29:19	-7,373	1859,836	9,99	9,961	8,739	3,709	4,189	21,2	952,565	24,581	1859,47	0	202,036	202,036	99,718	0	0	0	0	0	0	0
12:29:19	-75,268	1859,083	9,99	10,009	8,734	3,701	4,18	21,2	952,565	24,581	1859,083	0	202,036	202,036	99,718	0	0	0	0	0	0	0
12:29:19	-8,435	1858,998	9,99	10,058	8,734	3,701	4,17	21,2	952,565	24,581	1858,998	0	202,036	202,036	99,718	0	0	0	0	0	0	0
12:29:19	-118,176	1857,817	9,941	9,961	8,73	3,688	4,161	21,2	952,565	24,581	1857,817	0	202,036	202,036	99,718	0	0	0	0	0	0	0
12:29:19	0	1857,817	9,941	9,961	8,73	3,688	4,152	21,2	952,565	24,581	1857,817	0	202,036	202,036	99,718	0	0	0	0	0	0	0
12:29:19	0	1857,817	9,941	10,009	8,73	3,688	4,143	21,2	952,565	24,581	1857,817	0	202,036	202,036	99,718	0	0	0	0	0	0	0
12:29:19	-96,35	1856,853	9,843	9,863	8,729	3,678	4,133	21,2	952,565	24,581	1856,853	0	202,036	202,036	99,718	0	0	0	0	0	0	0
12:29:19	0	1856,853	9,843	9,814	8,729	3,678	4,125	21,2	952,565	24,581	1856,853	0	202,036	202,036	99,718	0	0	0	0	0	0	0
12:29:19	-43,957	1856,414	9,795	9,814	8,729	3,674	4,116	21,2	952,565	24,581	1856,414	0	202,036	202,036	99,718	0	0	0	0	0	0	0
12:29:19	0	1856,414	9,795	9,814	8,729	3,674	4,107	21,2	952,565	24,581	1856,414	0	202,036	202,036	99,718	0	0	0	0	0	0	0
12:29:19	43,957	1856,853	9,843	9,863	8,729	3,678	4,099	21,2	952,565	24,581	1856,414	0	202,036	202,036	99,718	0	0	0	0	0	0	0
12:29:19	-74,169	1856,112	9,843	9,814	8,725	3,671	4,09	21,2	952,565	24,581	1856,112	0	202,036	202,036	99,718	0	0	0	0	0	0	0
12:29:19	-43,945	1855,672	9,795	9,814	8,725	3,666	4,082	21,2	952,565	24,581	1855,672	0	202,036	202,036	99,718	0	0	0	0	0	0	0
12:29:19	43,945	1856,112	9,843	9,814	8,725	3,671	4,074	21,2	952,565	24,581	1855,673	0	202,036	202,036	99,718	0	0	0	0	0	0	0
12:29:19	30,212	1856,414	9,795	9,863	8,729	3,674	4,066	21,2	952,565	24,581	1855,673	0	202,036	202,036	99,718	0	0	0	0	0	0	0
12:29:19	-30,212	1856,112	9,843	9,863	8,725	3,671	4,058	21,2	952,565	24,581	1855,674	0	202,036	202,036	99,718	0	0	0	0	0	0	0
12:29:19	0	1856,112	9,843	9,863	8,725	3,671	4,051	21,2	952,565	24,581	1855,674	0	202,036	202,036	99,718	0	0	0	0	0	0	0
12:29:19	123,425	1857,346	9,99	10,009	8,724	3,683	4,043	21,2	952,565	24,581	1855,676	0	202,036	202,036	99,718	0	0	0	0	0	0	0
12:29:19	-43,957	1856,906	9,941	9,863	8,724	3,679	4,036	21,2	952,565	24,581	1855,677	0	202,036	202,036	99,718	0	0	0	0	0	0	0
12:29:19	43,957	1857,346	9,99	9,961	8,724	3,683	4,029	21,2	952,565	24,581	1855,679	0	202,036	202,036	99,718	0	0	0	0	0	0	0
12:29:19	-74,194	1856,604	9,99	10,058	8,72	3,676	4,022	21,2	952,565	24,581	1855,679	0	202,036	202,036	99,718	0	0	0	0	0	0	0
12:29:19	0	1856,604	9,99	9,961	8,72	3,676	4,016	21,2	952,565	24,581	1855,68	0	202,036	202,036	99,718	0	0	0	0	0	0	0
12:29:19	0	1856,604	9,99	10,009	8,72	3,676	4,009	21,2	952,565	24,581	1855,681	0	202,036	202,036	99,718	0	0	0	0	0	0	0
12:29:19	74,194	1857,346	9,99	10,058	8,724	3,683	4,003	21,2	952,565	24,581	1855,683	0	202,036	202,036	99,718	0	0	0	0	0	0	0
12:29:19	-43,957	1856,906	9,941	9,961	8,724	3,679	3,996	21,2	952,565	24,581	1855,684	0	202,036	202,036	99,718	0	0	0	0	0	0	0
12:29:19	-30,236	1856,604	9,99	10,058	8,72	3,676	3,99	21,2	952,565	24,581	1855,685	0	202,036	202,036	99,718	0	0	0	0	0	0	0
12:29:19	0	1856,604	9,99	9,961	8,72	3,676	3,984	21,2	952,565	24,581	1855,686	0	202,036	202,036	99,718	0	0	0	0	0	0	0
12:29:19	43,957	1857,043	10,039	10,058	8,72	3,68	3,978	21	953,025	24,581	1855,688	0	202,036	202,036	99,718	0	0	0	0	0	0	0
12:29:19	-14,648	1856,897	9,941	9,961	8,724	3,679	3,972	21	953,025	24,581	1855,689	0	202,036	202,036	99,718	0	0	0	0	0	0	0
12:29:19	0	1856,897	9,941	9,961	8,724	3,679	3,966	21	953,025	24,581	1855,69	0	202,036	202,036	99,718	0	0	0	0	0	0	0
12:29:19	-87,89	1856,018	9,843	9,814	8,724	3,67	3,96	21	953,025	24,581	1855,69	0	202,036	202,036	99,718	0	0	0	0	0	0	0
12:29:19	101,599	1857,034	10,039	10,009	8,72	3,68	3,955	21	953,025	24,581	1855,692	0	202,036	202,036	99,718	0	0	0	0	0	0	0
12:29:19	-87,902	1856,155	9,941	9,863	8,72	3,671	3,949	21	953,025	24,581	1855,692	0	202,036	202,036	99,718	0	0	0	0	0	0	0
12:29:19	0	1856,155	9,941	9,863	8,72	3,671	3,944	21	953,025	24,581	1855,692	0	202,036	202,036	99,718	0	0	0	0	0	0	0
12:29:19	43,945	1856,594	9,99	10,009	8,72	3,676	3,939	21	953,025	24,581	1855,693	0	202,036	202,036	99,718	0	0	0	0	0	0	0
12:29:19	-43,945	1856,155	9,941	9,961	8,72	3,671	3,933	21	953,025	24,581	1855,694	0	202,036	202,036	99,718	0	0	0	0	0	0	0
12:29:19	0	1856,155	9,941	9,863	8,72	3,671	3,928	21	953,025	24,581	1855,694	0	202,036	202,036	99,718	0	0	0	0	0	0	0
12:29:19	0	1856,155	9,941	9,814	8,72	3,671	3,923	21	953,025	24,581	1855,694	0	200,922	200,922	99,713	0	0	0	0	0	0	0
12:29:19	43,945	1856,594	9,99	9,961	8,72	3,676	3,918	21	953,025	24,581	1855,695	0	200,922	200,922	99,713	0	0	0	0	0	0	0
12:29:19	-43,945	1856,155	9,941	9,961	8,72	3,671	3,914	21	953,025	24,581	1855,696	0	200,922	200,922	99,713	0	0	0	0	0	0	0
12:29:19	0	1856,155	9,941	9,961	8,72	3,671	3,909	21	953,025	24,581	1855,696	0	200,922	200,922	99,713	0	0	0	0	0	0	0
12:29:19	0	1856,155	9,941	9,961	8,72	3,671	3,904	21	953,025	24,581	1855,697	0	200,922	200,922	99,713	0	0	0	0	0	0	0
12:29:19	43,945	1856,594	9,99	9,961	8,72	3,676	3,9	21	953,025	24,581	1855,698	0	200,922	200,922	99,713	0	0	0	0	0	0	0
12:29:19	-43,945	1856,155	9,941	9,863	8,72	3,671	3,895	21	953,025	24,581	1855,698	0	200,922	200,922	99,713	0	0	0	0	0	0	0
12:29:19	0	1856,155	9,941	9,814	8,72	3,671	3,891	21	953,025	24,581	1855,699	0	200,922	200,922	99,713	0	0	0	0	0	0	0
12:29:19	0	1856,155	9,941	9,961	8,72	3,671	3,887	21	953,025	24,581	1855,699	0	200,922	200,922	99,713	0	0	0	0	0	0	0
12:29:19	0	1856,155	9,941	9,961	8,72	3,671	3,882	21	953,025	24,581	1855,699	0	200,922	200,922	99,713	0	0	0	0	0	0	0
12:29:19	0	1856,155	9,941	9,961	8,72	3,671	3,878	21	953,025	24,581	1855,7	0	200,922	200,922	99,713	0	0	0	0	0	0	0
12:29:20	43,945	1856,594	9,99	9,961	8,72	3,676	3,874	21	953,025	24,581	1855,701	0	200,922	200,922	99,713	0	0	0	0	0	0	0
12:29:20	0	1856,594	9,99	10,009	8,72	3,676	3,87	21	953,025	24,581	1855,702	0	200,922	200,922	99,713	0	0	0	0	0	0	0
12:29:20	0	1856,594	9,99	10,009	8,72	3,676	3,866	21	953,025	24,581	1855,703	0	200,922	200,922	99,713	0	0	0	0	0	0	0
12:29:20	-43,945	1856,155	9,941	9,863	8,72	3,671	3,863	21	953,025	24,581	1855,703	0	200,922	200,922	99,713	0	0	0	0	0	0	0
12:29:20	43,945	1856,594	9,99	9,961	8,72	3,676	3,859	21	953,025	24,581	1855,704	0	200,922	200,922	99,713	0	0	0	0	0	0	0
12:29:20	-43,945	1856,155	9,941	9,961	8,72	3,671	3,855	21	953,025	24,581	1855,704	0	200,922	200,922	99,713	0	0	0	0	0	0	0
12:29:20	43,945	1856,594	9,99	10,009	8,72	3,676	3,852	21	953,025	24,581	1855,705	0	200,922	200,922	99,713	0	0	0	0	0	0	0
12:29:20	0	1856,594	9,99	9,961	8,72	3,676	3,848	21	953,025	24,581	1855,706	0	200,922	200,922	99,713	0	0	0	0	0	0	0
12:29:20	0	1856,594	9,99	10,009	8,72	3,676	3,845	21	953,025	24,581	1855,707	0	200,922	200,922	99,713	0	0	0	0	0	0	0
12:29:20	43,957	1857,034	10,039	10,156	8,72	3,68	3,842	21	953,025	24,581	1855,708	0	200,922	200,922	99,713	0	0	0	0	0	0	0
12:29:20	-43,957	1856,594	9,99	10,009	8,72	3,676	3,838	21	953,025	24,581	1855,709	0	200,922	200,922	99,713	0	0	0	0	0	0	0
12:29:20	0	1856,594	9,99	10,009	8,72	3,676	3,835	21	953,025	24,581	1855,71	0	200,922	200,922	99,713	0	0	0	0	0	0	0
12:29:20	0	1856,594	9,99	9,863	8,72	3,676	3,832	21	953,025	24,581	1855,711	0	200,922	200,922	99,713	0	0	0	0	0	0	0
12:29:20	43,957	1857,034	10,039	10,009	8,72	3,68	3,829	21	953,025	24,581	1855,712	0	200,922	200,922	99,713	0	0	0	0	0	0	0
12:29:20	30,249	1857,336	9,99	9,814	8,724	3,683	3,826	21	953,025	24,581	1855,714	0	200,922	200,922	99,713	0	0	0	0	0	0	0
12:29:20	0	1857,336	9,99	9,863	8,724	3,683	3,823	21	953,025	24,581	1855,716	0	200,922	200,922	99,713	0	0	0	0	0	0	0
12:29:20	43,957	1857,776	10,039	9,961	8,724	3,688	3,821	21	953,025	24,581	1855,718	0	200,922	200,922	99,713	0	0	0	0	0	0	0
12:29:20	0	1857,776	10,039	10,009	8,724	3,688	3,818	21	953,025	24,581	1855,72	0	200,922	200,922	99,713	0	0	0	0	0	0	0
12:29:20	0	1857,776	10,039	9,863	8,724	3,688	3,816	21	953,025	24,581	1855,722	0	200,922	200,922	99,713	0	0	0	0	0	0	0
12:29:20	-43,957	1857,336	9,99	9,814	8,724	3,683	3,813	21	953,025	24,581	1855,723	0	200,922	200,922	99,713	0	0	0	0	0	0	0
12:29:20	43,957	1857,776	10,039	9,961	8,724	3,688	3,811	21	953,025	24,581	1855,725	0	200,922	200,922	99,713	0	0	0	0	0	0	0
12:29:20	87,927	1858,655	10,136	10,009	8,724	3,697	3,808	21	953,025	24,581	1855,728	0	200,922	200,922	99,713	0	0	0	0	0	0	0
12:29:20	-87,927	1857,776	10,039	10,009	8,724	3,688	3,806	21	953,025	24,581	1855,73	0	200,922	200,922	99,713	0	0	0	0	0	0	0
12:29:20	13,708	1857,913	10,136	10,009	8,72	3,689	3,804	21	953,025	24,581	1855,732	0	200,922	200,922	99,713	0	0	0	0	0	0	0
12:29:20	-87,915	1857,034	10,039	10,058	8,72	3,68	3,801	21	953,025	24,581	1855,734	0	200,922	200,922	99,713	0	0	0	0	0	0	0
12:29:20	-87,902	1856,155	9,941	9,863	8,72	3,671	3,799	21	953,025	24,581	1855,734	0	200,922	200,922	99,713	0	0	0	0	0	0	0
12:29:20	0	1856,155	9,941	9,863	8,72	3,671	3,796	21	953,025	24,581	1855,734	0	200,922	200,922	99,713	0	0	0	0	0	0	0
12:29:20	43,945	1856,594	9,99	10,009	8,72	3,676	3,794	21	953,025	24,581	1855,735	0	200,922	200,922	99,713	0	0	0	0	0	0	0
12:29:20	0	1856,594	9,99	10,009	8,72	3,676	3,792	21	953,025	24,581	1855,736	0	200,922	200,922	99,713	0	0	0	0	0	0	0
12:29:20	-131,835	1855,276	9,843	9,814	8,72	3,662	3,789	21	953,025	24,581	1855,276	0	200,922	200,922	99,713	0	0	0	0	0	0	0
12:29:20	87,89	1856,155	9,941	9,961	8,72	3,671	3,787	21	953,025	24,581	1855,277	0	200,922	200,922	99,713	0	0	0	0	0	0	0
12:29:20	0	1856,155	9,941	9,961	8,72	3,671	3,784	21	953,025	24,581	1855,278	0	200,922	200,922	99,713	0	0	0	0	0	0	0
12:29:20	-87,89	1855,276	9,843	9,814	8,72	3,662	3,782	21	953,025	24,581	1855,276	0	200,922	200,922	99,713	0	0	0	0	0	0	0
12:29:20	87,89	1856,155	9,941	10,009	8,72	3,671	3,78	21	953,025	24,581	1855,277	0	200,922	200,922	99,713	0	0	0	0	0	0	0
12:29:20	0	1856,155	9,941	9,961	8,72	3,671	3,778	21	953,025	24,581	1855,278	0	200,922	200,922	99,713	0	0	0	0	0	0	0
12:29:20	-9,497	1856,06	9,941	9,961	8,72	3,67	3,776	21	953,025	24,581	1855,278	0	200,922	200,922	99,713	0	0	0	0	0	0	0
12:29:20	9,497	1856,155	9,941	9,863	8,72	3,671	3,774	21	953,025	24,581	1855,279	0	200,922	200,922	99,713	0	0	0	0	0	0	0
12:29:20	43,945	1856,594	9,99	10,058	8,72	3,676	3,772	21	953,025	24,581	1855,281	0	200,922	200,922	99,713	0	0	0	0	0	0	0
12:29:20	0	1856,594	9,99	10,009	8,72	3,676	3,77	21	953,025	24,581	1855,282	0	200,922	200,922	99,713	0	0	0	0	0	0	0
12:29:20	-43,945	1856,155	9,941	9,961	8,72	3,671	3,768	21	953,025	24,581	1855,283	0	200,922	200,922	99,713	0	0	0	0	0	0	0
12:29:20	43,945	1856,594	9,99	10,009	8,72	3,676	3,766	21	953,025	24,581	1855,284	0	200,922	200,922	99,713	0	0	0	0	0	0	0
12:29:20	-43,945	1856,155	9,941	9,863	8,72	3,671	3,764	21	953,025	24,581	1855,285	0	200,922	200,922	99,713	0	0	0	0	0	0	0
12:29:20	34,448	1856,499	9,99	10,009	8,72	3,675	3,762	21	953,025	24,581	1855,286	0	200,922	200,922	99,713	0	0	0	0	0	0	0
12:29:20	9,497	1856,594	9,99	9,961	8,72	3,676	3,761	21	953,025	24,581	1855,288	0	200,922	200,922	99,713	0	0	0	0	0	0	0
12:29:20	43,957	1857,034	10,039	10,009	8,72	3,68	3,759	21	953,025	24,581	1855,289	0	200,922	200,922	99,713	0	0	0	0	0	0	0
12:29:20	-43,957	1856,594	9,99	10,009	8,72	3,676	3,758	21	953,025	24,581	1855,291	0	200,922	200,922	99,713	0	0	0	0	0	0	0
12:29:20	0	1856,594	9,99	9,961	8,72	3,676	3,756	21	953,025	24,581	1855,292	0	200,922	200,922	99,713	0	0	0	0	0	0	0
12:29:20	0	1856,594	9,99	9,961	8,72	3,676	3,754	21	953,025	24,581	1855,293	0	200,922	200,922	99,713	0	0	0	0	0	0	0
12:29:20	0	1856,594	9,99	10,009	8,72	3,676	3,753	21	953,025	24,581	1855,295	0	200,922	200,922	99,713	0	0	0	0	0	0	0
12:29:20	43,957	1857,034	10,039	9,961	8,72	3,68	3,751	21	953,025	24,581	1855,296	0	200,922	200,922	99,713	0	0	0	0	0	0	0
12:29:20	0	1857,034	10,039	10,009	8,72	3,68	3,75	21	953,025	24,581	1855,298	0	200,922	200,922	99,713	0	0	0	0	0	0	0
12:29:20	-87,902	1856,155	9,941	9,961	8,72	3,671	3,748	21	953,025	24,581	1855,299	0	200,922	200,922	99,713	0	0	0	0	0	0	0
12:29:20	118,151	1857,336	9,99	10,009	8,724	3,683	3,747	21	953,025	24,581	1855,301	0	200,922	200,922	99,713	0	0	0	0	0	0	0
12:29:20	-167,358	1855,663	9,795	9,716	8,725	3,666	3,746	21	953,025	24,581	1855,301	0	200,922	200,922	99,713	0	0	0	0	0	0	0
12:29:20	131,848	1856,981	9,941	9,863	8,725	3,68	3,744	21	953,025	24,581	1855,303	0	200,922	200,922	99,713	0	0	0	0	0	0	0
12:29:20	79,467	1857,776	10,039	10,009	8,724	3,688	3,743	21	953,025	24,581	1855,305	0	200,922	200,922	99,713	0	0	0	0	0	0	0
12:29:20	0	1857,776	10,039	10,009	8,724	3,688	3,742	21	953,025	24,581	1855,308	0	200,922	200,922	99,713	0	0	0	0	0	0	0
12:29:20	0	1857,776	10,039	10,058	8,724	3,688	3,741	21	953,025	24,581	1855,31	0	200,922	200,922	99,713	0	0	0	0	0	0	0
12:29:20	0	1857,776	10,039	10,009	8,724	3,688	3,74	21	953,025	24,581	1855,313	0	200,922	200,922	99,713	0	0	0	0	0	0	0
12:29:20	87,927	1858,655	10,136	10,009	8,724	3,697	3,739	21	953,025	24,581	1855,316	0	200,922	200,922	99,713	0	0	0	0	0	0	0
12:29:20	0	1858,655	10,136	10,058	8,724	3,697	3,738	21	953,025	24,581	1855,319	0	200,922	200,922	99,713	0	0	0	0	0	0	0
12:29:20	-87,927	1857,776	10,039	10,009	8,724	3,688	3,737	21	953,025	24,581	1855,322	0	200,922	200,922	99,713	0	0	0	0	0	0	0
12:29:20	0	1857,776	10,039	10,009	8,724	3,688	3,736	21	953,025	24,581	1855,324	0	200,922	200,922	99,713	0	0	0	0	0	0	0
12:29:20	0	1857,776	10,039	9,961	8,724	3,688	3,735	21	953,025	24,581	1855,327	0	200,922	200,922	99,713	0	0	0	0	0	0	0
12:29:20	-74,206	1857,034	10,039	9,961	8,72	3,68	3,734	21	953,025	24,581	1855,328	0	200,922	200,922	99,713	0	0	0	0	0	0	0
12:29:20	87,915	1857,913	10,136	10,058	8,72	3,689	3,733	21	953,025	24,581	1855,331	0	200,922	200,922	99,713	0	0	0	0	0	0	0
12:29:20	-101,623	1856,897	9,941	9,961	8,724	3,679	3,732	21	953,025	24,581	1855,333	0	200,922	200,922	99,713	0	0	0	0	0	0	0
12:29:20	0	1856,897	9,941	9,814	8,724	3,679	3,731	21	953,025	24,581	1855,334	0	200,922	200,922	99,713	0	0	0	0	0	0	0
12:29:20	0	1856,897	9,941	9,961	8,724	3,679	3,73	21	953,025	24,581	1855,336	0	200,922	200,922	99,713	0	0	0	0	0	0	0
12:29:20	43,957	1857,336	9,99	9,961	8,724	3,683	3,729	21	953,025	24,581	1855,338	0	200,922	200,922	99,713	0	0	0	0	0	0	0
12:29:20	-74,206	1856,594	9,99	10,009	8,72	3,676	3,728	21	953,025	24,581	1855,339	0	200,922	200,922	99,713	0	0	0	0	0	0	0
12:29:20	0	1856,594	9,99	9,961	8,72	3,676	3,727	21	953,025	24,581	1855,34	0	200,922	200,922	99,713	0	0	0	0	0	0	0
12:29:20	-53,442	1856,06	9,941	9,863	8,72	3,67	3,726	21	953,025	24,581	1855,341	0	200,922	200,922	99,713	0	0	0	0	0	0	0
12:29:20	53,442	1856,594	9,99	9,961	8,72	3,676	3,725	21	953,025	24,581	1855,342	0	200,922	200,922	99,713	0	0	0	0	0	0	0
12:29:20	-43,945	1856,155	9,941	9,961	8,72	3,671	3,724	21	953,025	24,581	1855,343	0	200,922	200,922	99,713	0	0	0	0	0	0	0
12:29:20	34,448	1856,499	9,99	9,961	8,72	3,675	3,723	21	953,025	24,581	1855,344	0	200,922	200,922	99,713	0	0	0	0	0	0	0
12:29:20	9,497	1856,594	9,99	9,961	8,72	3,676	3,722	21	953,025	24,581	1855,345	0	200,922	200,922	99,713	0	0	0	0	0	0	0
12:29:20	-131,835	1855,276	9,843	9,814	8,72	3,662	3,721	21	953,025	24,581	1855,276	0	200,922	200,922	99,713	0	0	0	0	0	0	0
12:29:20	131,835	1856,594	9,99	10,009	8,72	3,676	3,72	21	953,025	24,581	1855,277	0	200,922	200,922	99,713	0	0	0	0	0	0	0
12:29:20	-9,497	1856,499	9,99	9,961	8,72	3,675	3,719	21	951,135	24,581	1855,279	0	200,922	200,922	99,713	0	0	0	0	0	0	0
12:29:20	-40,148	1856,098	9,941	9,961	8,72	3,671	3,718	21	951,135	24,581	1855,279	0	200,922	200,922	99,713	0	0	0	0	0	0	0
12:29:20	43,981	1856,538	9,99	10,009	8,72	3,675	3,717	21	951,135	24,581	1855,281	0	200,922	200,922	99,713	0	0	0	0	0	0	0
12:29:20	9,497	1856,633	9,99	10,009	8,72	3,676	3,717	21	951,135	24,581	1855,282	0	200,922	200,922	99,713	0	0	0	0	0	0	0
12:29:20	-43,981	1856,193	9,941	9,863	8,72	3,672	3,716	21	951,135	24,581	1855,283	0	200,922	200,922	99,713	0	0	0	0	0	0	0
12:29:20	0	1856,193	9,941	9,961	8,72	3,672	3,715	21	951,135	24,581	1855,284	0	200,922	200,922	99,713	0	0	0	0	0	0	0
12:29:20	34,484	1856,538	9,99	9,961	8,72	3,675	3,714	21	951,135	24,581	1855,285	0	200,922	200,922	99,713	0	0	0	0	0	0	0
12:29:20	9,497	1856,633	9,99	10,009	8,72	3,676	3,713	21	951,135	24,581	1855,287	0	200,922	200,922	99,713	0	0	0	0	0	0	0
12:29:20	-9,497	1856,538	9,99	9,961	8,72	3,675	3,713	21	951,135	24,581	1855,288	0	200,922	200,922	99,713	0	0	0	0	0	0	0
12:29:20	9,497	1856,633	9,99	9,961	8,72	3,676	3,712	21	951,135	24,581	1855,289	0	200,922	200,922	99,713	0	0	0	0	0	0	0
12:29:20	-9,497	1856,538	9,99	9,961	8,72	3,675	3,711	21	951,135	24,581	1855,29	0	200,222	200,221	99,71	0	0	0	0	0	0	0
12:29:20	0	1856,538	9,99	10,009	8,72	3,675	3,711	21	951,135	24,581	1855,292	0	200,222	200,221	99,71	0	0	0	0	0	0	0
12:29:20	9,497	1856,633	9,99	9,961	8,72	3,676	3,71	21	951,135	24,581	1855,293	0	200,222	200,221	99,71	0	0	0	0	0	0	0
12:29:20	-53,479	1856,098	9,941	9,961	8,72	3,671	3,709	21	951,135	24,581	1855,294	0	200,222	200,221	99,71	0	0	0	0	0	0	0
12:29:20	43,981	1856,538	9,99	9,961	8,72	3,675	3,708	21	951,135	24,581	1855,295	0	200,222	200,221	99,71	0	0	0	0	0	0	0
12:29:20	-34,484	1856,193	9,941	9,863	8,72	3,672	3,708	21	951,135	24,581	1855,296	0	200,222	200,221	99,71	0	0	0	0	0	0	0
12:29:20	0	1856,193	9,941	9,716	8,72	3,672	3,707	21	951,135	24,581	1855,297	0	200,222	200,221	99,71	0	0	0	0	0	0	0
12:29:20	43,981	1856,633	9,99	10,009	8,72	3,676	3,706	21	951,135	24,581	1855,298	0	200,222	200,221	99,71	0	0	0	0	0	0	0
12:29:20	-53,479	1856,098	9,941	9,863	8,72	3,671	3,706	21	951,135	24,581	1855,299	0	200,222	200,221	99,71	0	0	0	0	0	0	0
12:29:20	0	1856,098	9,941	9,863	8,72	3,671	3,705	21	951,135	24,581	1855,3	0	200,222	200,221	99,71	0	0	0	0	0	0	0
12:29:20	9,497	1856,193	9,941	9,863	8,72	3,672	3,704	21	951,135	24,581	1855,301	0	200,222	200,221	99,71	0	0	0	0	0	0	0
12:29:21	43,981	1856,633	9,99	9,961	8,72	3,676	3,704	21	951,135	24,581	1855,302	0	200,222	200,221	99,71	0	0	0	0	0	0	0
12:29:21	-43,981	1856,193	9,941	9,814	8,72	3,672	3,703	21	951,135	24,581	1855,303	0	200,222	200,221	99,71	0	0	0	0	0	0	0
12:29:21	0	1856,193	9,941	9,961	8,72	3,672	3,703	21	951,135	24,581	1855,304	0	200,222	200,221	99,71	0	0	0	0	0	0	0
12:29:21	-9,497	1856,098	9,941	9,961	8,72	3,671	3,702	21	951,135	24,581	1855,305	0	200,222	200,221	99,71	0	0	0	0	0	0	0
12:29:21	53,479	1856,633	9,99	10,009	8,72	3,676	3,701	21	951,135	24,581	1855,306	0	200,222	200,221	99,71	0	0	0	0	0	0	0
12:29:21	0	1856,633	9,99	9,961	8,72	3,676	3,701	21	951,135	24,581	1855,307	0	200,222	200,221	99,71	0	0	0	0	0	0	0
12:29:21	-43,981	1856,193	9,941	9,961	8,72	3,672	3,7	21	951,135	24,581	1855,308	0	200,222	200,221	99,71	0	0	0	0	0	0	0
12:29:21	34,484	1856,538	9,99	9,863	8,72	3,675	3,7	21	951,135	24,581	1855,309	0	200,222	200,221	99,71	0	0	0	0	0	0	0
12:29:21	0	1856,538	9,99	10,009	8,72	3,675	3,699	21	951,135	24,581	1855,311	0	200,222	200,221	99,71	0	0	0	0	0	0	0
12:29:21	9,497	1856,633	9,99	9,961	8,72	3,676	3,699	21	951,135	24,581	1855,312	0	200,222	200,221	99,71	0	0	0	0	0	0	0
12:29:21	-9,497	1856,538	9,99	9,863	8,72	3,675	3,698	21	951,135	24,581	1855,313	0	200,222	200,221	99,71	0	0	0	0	0	0	0
12:29:21	-43,981	1856,098	9,941	9,814	8,72	3,671	3,698	21	951,135	24,581	1855,314	0	200,222	200,221	99,71	0	0	0	0	0	0	0
12:29:21	0	1856,098	9,941	9,961	8,72	3,671	3,697	21	951,135	24,581	1855,315	0	200,222	200,221	99,71	0	0	0	0	0	0	0
12:29:21	97,448	1857,072	10,039	10,058	8,72	3,681	3,697	21	951,135	24,581	1855,317	0	200,222	200,221	99,71	0	0	0	0	0	0	0
12:29:21	-97,448	1856,098	9,941	9,863	8,72	3,671	3,696	21	951,135	24,581	1855,317	0	200,222	200,221	99,71	0	0	0	0	0	0	0
12:29:21	9,497	1856,193	9,941	9,961	8,72	3,672	3,696	21	951,135	24,581	1855,318	0	200,222	200,221	99,71	0	0	0	0	0	0	0
12:29:21	43,981	1856,633	9,99	9,863	8,72	3,676	3,696	21	951,135	24,581	1855,32	0	200,222	200,221	99,71	0	0	0	0	0	0	0
12:29:21	0	1856,633	9,99	9,961	8,72	3,676	3,695	21	951,135	24,581	1855,321	0	200,222	200,221	99,71	0	0	0	0	0	0	0
12:29:21	34,46	1856,977	10,039	10,058	8,72	3,68	3,695	21	951,135	24,581	1855,323	0	200,222	200,221	99,71	0	0	0	0	0	0	0
12:29:21	-34,46	1856,633	9,99	9,961	8,72	3,676	3,695	21	951,135	24,581	1855,324	0	200,222	200,221	99,71	0	0	0	0	0	0	0
12:29:21	0	1856,633	9,99	9,814	8,72	3,676	3,694	21	951,135	24,581	1855,325	0	200,222	200,221	99,71	0	0	0	0	0	0	0
12:29:21	-9,497	1856,538	9,99	9,863	8,72	3,675	3,694	21	951,135	24,581	1855,326	0	200,222	200,221	99,71	0	0	0	0	0	0	0
12:29:21	0	1856,538	9,99	9,961	8,72	3,675	3,693	21	951,135	24,581	1855,327	0	200,222	200,221	99,71	0	0	0	0	0	0	0
12:29:21	0	1856,538	9,99	9,814	8,72	3,675	3,693	21	951,135	24,581	1855,329	0	200,222	200,221	99,71	0	0	0	0	0	0	0
12:29:21	9,497	1856,633	9,99	9,863	8,72	3,676	3,693	21	951,135	24,581	1855,33	0	200,222	200,221	99,71	0	0	0	0	0	0	0
12:29:21	122,424	1857,857	10,136	10,009	8,72	3,689	3,693	21	951,135	24,581	1855,332	0	200,222	200,221	99,71	0	0	0	0	0	0	0
12:29:21	-87,963	1856,977	10,039	10,058	8,72	3,68	3,692	21	951,135	24,581	1855,334	0	200,222	200,221	99,71	0	0	0	0	0	0	0
12:29:21	-43,957	1856,538	9,99	9,961	8,72	3,675	3,692	21	951,135	24,581	1855,335	0	200,222	200,221	99,71	0	0	0	0	0	0	0
12:29:21	0	1856,538	9,99	9,961	8,72	3,675	3,692	21	951,135	24,581	1855,336	0	200,222	200,221	99,71	0	0	0	0	0	0	0
12:29:21	0	1856,538	9,99	9,863	8,72	3,675	3,691	21	951,135	24,581	1855,337	0	200,222	200,221	99,71	0	0	0	0	0	0	0
12:29:21	0	1856,538	9,99	9,961	8,72	3,675	3,691	21	951,135	24,581	1855,339	0	200,222	200,221	99,71	0	0	0	0	0	0	0
12:29:21	0	1856,538	9,99	9,863	8,72	3,675	3,691	21	951,135	24,581	1855,34	0	200,222	200,221	99,71	0	0	0	0	0	0	0
12:29:21	131,921	1857,857	10,136	10,009	8,72	3,689	3,691	21	951,135	24,581	1855,342	0	200,222	200,221	99,71	0	0	0	0	0	0	0
12:29:21	-87,963	1856,977	10,039	9,961	8,72	3,68	3,691	21	951,135	24,581	1855,344	0	200,222	200,221	99,71	0	0	0	0	0	0	0
12:29:21	9,509	1857,072	10,039	10,009	8,72	3,681	3,69	21	951,135	24,581	1855,346	0	200,222	200,221	99,71	0	0	0	0	0	0	0
12:29:21	0	1857,072	10,039	10,009	8,72	3,681	3,69	21	951,135	24,581	1855,347	0	200,222	200,221	99,71	0	0	0	0	0	0	0
12:29:21	-53,466	1856,538	9,99	9,961	8,72	3,675	3,69	21	951,135	24,581	1855,348	0	200,222	200,221	99,71	0	0	0	0	0	0	0
12:29:21	0	1856,538	9,99	9,961	8,72	3,675	3,69	21	951,135	24,581	1855,35	0	200,222	200,221	99,71	0	0	0	0	0	0	0
12:29:21	9,497	1856,633	9,99	9,961	8,72	3,676	3,689	21	951,135	24,581	1855,351	0	200,222	200,221	99,71	0	0	0	0	0	0	0
12:29:21	-43,981	1856,193	9,941	9,814	8,72	3,672	3,689	21	951,135	24,581	1855,352	0	200,222	200,221	99,71	0	0	0	0	0	0	0
12:29:21	-13,72	1856,056	9,843	9,716	8,724	3,67	3,689	21	951,135	24,581	1855,352	0	200,222	200,221	99,71	0	0	0	0	0	0	0
12:29:21	87,927	1856,935	9,941	9,814	8,724	3,679	3,688	21	951,135	24,581	1855,354	0	200,222	200,221	99,71	0	0	0	0	0	0	0
12:29:21	-30,224	1856,633	9,99	9,961	8,72	3,676	3,688	21	951,135	24,581	1855,355	0	200,222	200,221	99,71	0	0	0	0	0	0	0
12:29:21	0	1856,633	9,99	9,863	8,72	3,676	3,688	21	951,135	24,581	1855,356	0	200,222	200,221	99,71	0	0	0	0	0	0	0
12:29:21	34,46	1856,977	10,039	9,961	8,72	3,68	3,688	21	951,135	24,581	1855,358	0	200,222	200,221	99,71	0	0	0	0	0	0	0
12:29:21	9,509	1857,072	10,039	10,009	8,72	3,681	3,688	21	951,135	24,581	1855,36	0	200,222	200,221	99,71	0	0	0	0	0	0	0
12:29:21	-9,509	1856,977	10,039	10,156	8,72	3,68	3,687	21	951,135	24,581	1855,362	0	200,222	200,221	99,71	0	0	0	0	0	0	0
12:29:21	-34,46	1856,633	9,99	10,009	8,72	3,676	3,687	21	951,135	24,581	1855,363	0	200,222	200,221	99,71	0	0	0	0	0	0	0
12:29:21	34,46	1856,977	10,039	10,009	8,72	3,68	3,687	21	951,135	24,581	1855,365	0	200,222	200,221	99,71	0	0	0	0	0	0	0
12:29:21	-34,46	1856,633	9,99	10,009	8,72	3,676	3,687	21	951,135	24,581	1855,366	0	200,222	200,221	99,71	0	0	0	0	0	0	0
12:29:21	0	1856,633	9,99	10,009	8,72	3,676	3,687	21	951,135	24,581	1855,367	0	200,222	200,221	99,71	0	0	0	0	0	0	0
12:29:21	0	1856,633	9,99	10,009	8,72	3,676	3,686	21	951,135	24,581	1855,368	0	200,222	200,221	99,71	0	0	0	0	0	0	0
12:29:21	43,969	1857,072	10,039	10,058	8,72	3,681	3,686	21	951,135	24,581	1855,37	0	200,222	200,221	99,71	0	0	0	0	0	0	0
12:29:21	-87,951	1856,193	9,941	9,961	8,72	3,672	3,686	21	951,135	24,581	1855,371	0	200,222	200,221	99,71	0	0	0	0	0	0	0
12:29:21	43,981	1856,633	9,99	10,009	8,72	3,676	3,686	21	951,135	24,581	1855,372	0	200,222	200,221	99,71	0	0	0	0	0	0	0
12:29:21	-43,981	1856,193	9,941	9,863	8,72	3,672	3,686	21	951,135	24,581	1855,373	0	200,222	200,221	99,71	0	0	0	0	0	0	0
12:29:21	43,981	1856,633	9,99	10,009	8,72	3,676	3,685	21	951,135	24,581	1855,374	0	200,222	200,221	99,71	0	0	0	0	0	0	0
12:29:21	0	1856,633	9,99	10,156	8,72	3,676	3,685	21	951,135	24,581	1855,376	0	200,222	200,221	99,71	0	0	0	0	0	0	0
12:29:21	-43,981	1856,193	9,941	10,009	8,72	3,672	3,685	21	951,135	24,581	1855,376	0	200,222	200,221	99,71	0	0	0	0	0	0	0
12:29:21	-97,424	1855,219	9,843	9,863	8,72	3,662	3,685	21	951,135	24,581	1855,219	0	200,222	200,221	99,71	0	0	0	0	0	0	0
12:29:21	131,909	1856,538	9,99	10,009	8,72	3,675	3,684	21	951,135	24,581	1855,22	0	200,222	200,221	99,71	0	0	0	0	0	0	0
12:29:21	43,957	1856,977	10,039	10,156	8,72	3,68	3,684	21	951,135	24,581	1855,222	0	200,222	200,221	99,71	0	0	0	0	0	0	0
12:29:21	-43,957	1856,538	9,99	10,058	8,72	3,675	3,684	21	951,135	24,581	1855,223	0	200,222	200,221	99,71	0	0	0	0	0	0	0
12:29:21	43,957	1856,977	10,039	10,009	8,72	3,68	3,684	21	951,135	24,581	1855,225	0	200,222	200,221	99,71	0	0	0	0	0	0	0
12:29:21	-43,957	1856,538	9,99	10,009	8,72	3,675	3,684	21	951,135	24,581	1855,226	0	200,222	200,221	99,71	0	0	0	0	0	0	0
12:29:21	9,497	1856,633	9,99	10,009	8,72	3,676	3,684	21	951,135	24,581	1855,227	0	200,222	200,221	99,71	0	0	0	0	0	0	0
12:29:21	34,46	1856,977	10,039	10,009	8,72	3,68	3,684	21	951,135	24,581	1855,229	0	200,222	200,221	99,71	0	0	0	0	0	0	0
12:29:21	-87,939	1856,098	9,941	9,863	8,72	3,671	3,683	21	951,135	24,581	1855,23	0	200,222	200,221	99,71	0	0	0	0	0	0	0
12:29:21	87,939	1856,977	10,039	10,058	8,72	3,68	3,683	21	951,135	24,581	1855,232	0	200,222	200,221	99,71	0	0	0	0	0	0	0
12:29:21	-87,939	1856,098	9,941	10,009	8,72	3,671	3,683	21	951,135	24,581	1855,233	0	200,222	200,221	99,71	0	0	0	0	0	0	0
12:29:21	43,981	1856,538	9,99	10,009	8,72	3,675	3,683	21	951,135	24,581	1855,234	0	200,222	200,221	99,71	0	0	0	0	0	0	0
12:29:21	43,957	1856,977	10,039	10,058	8,72	3,68	3,683	21	951,135	24,581	1855,236	0	200,222	200,221	99,71	0	0	0	0	0	0	0
12:29:21	-43,957	1856,538	9,99	9,961	8,72	3,675	3,683	21	951,135	24,581	1855,237	0	200,222	200,221	99,71	0	0	0	0	0	0	0
12:29:21	-131,909	1855,219	9,843	9,863	8,72	3,662	3,682	21	951,135	24,581	1855,219	0	200,222	200,221	99,71	0	0	0	0	0	0	0
12:29:21	87,927	1856,098	9,941	9,961	8,72	3,671	3,682	21	951,135	24,581	1855,22	0	200,222	200,221	99,71	0	0	0	0	0	0	0
12:29:21	0	1856,098	9,941	10,009	8,72	3,671	3,682	21	951,135	24,581	1855,22	0	200,222	200,221	99,71	0	0	0	0	0	0	0
12:29:21	87,939	1856,977	10,039	10,156	8,72	3,68	3,682	21	951,135	24,581	1855,222	0	200,222	200,221	99,71	0	0	0	0	0	0	0
12:29:21	-87,939	1856,098	9,941	9,961	8,72	3,671	3,682	21	951,135	24,581	1855,223	0	200,222	200,221	99,71	0	0	0	0	0	0	0
12:29:21	43,981	1856,538	9,99	9,961	8,72	3,675	3,681	21	951,135	24,581	1855,224	0	200,222	200,221	99,71	0	0	0	0	0	0	0
12:29:21	-131,909	1855,219	9,843	9,863	8,72	3,662	3,681	21	951,135	24,581	1855,219	0	200,222	200,221	99,71	0	0	0	0	0	0	0
12:29:21	87,927	1856,098	9,941	10,009	8,72	3,671	3,681	21	951,135	24,581	1855,22	0	200,222	200,221	99,71	0	0	0	0	0	0	0
12:29:21	-74,182	1855,356	9,941	9,863	8,715	3,663	3,68	21	951,135	24,581	1855,22	0	200,222	200,221	99,71	0	0	0	0	0	0	0
12:29:21	0	1855,356	9,941	9,863	8,715	3,663	3,68	21	951,135	24,581	1855,22	0	200,222	200,221	99,71	0	0	0	0	0	0	0
12:29:21	175,878	1857,115	10,136	10,205	8,715	3,681	3,68	21	951,135	24,581	1855,222	0	200,222	200,221	99,71	0	0	0	0	0	0	0
12:29:21	-175,878	1855,356	9,941	9,961	8,715	3,663	3,68	21	951,135	24,581	1855,222	0	200,222	200,221	99,71	0	0	0	0	0	0	0
12:29:21	0	1855,356	9,941	9,863	8,715	3,663	3,679	21	951,135	24,581	1855,222	0	200,222	200,221	99,71	0	0	0	0	0	0	0
12:29:21	0	1855,356	9,941	9,863	8,715	3,663	3,679	21	951,135	24,581	1855,222	0	200,222	200,221	99,71	0	0	0	0	0	0	0
12:29:21	0	1855,356	9,941	9,961	8,715	3,663	3,679	21	951,135	24,581	1855,222	0	200,222	200,221	99,71	0	0	0	0	0	0	0
12:29:21	0	1855,356	9,941	10,009	8,715	3,663	3,679	21	951,135	24,581	1855,223	0	200,222	200,221	99,71	0	0	0	0	0	0	0
12:29:21	43,969	1855,796	9,99	10,009	8,715	3,668	3,678	21	951,135	24,581	1855,223	0	200,222	200,221	99,71	0	0	0	0	0	0	0
12:29:21	-43,969	1855,356	9,941	9,863	8,715	3,663	3,678	21	951,135	24,581	1855,223	0	200,222	200,221	99,71	0	0	0	0	0	0	0
12:29:21	43,969	1855,796	9,99	10,058	8,715	3,668	3,678	21	951,135	24,581	1855,224	0	200,222	200,221	99,71	0	0	0	0	0	0	0
12:29:21	-43,969	1855,356	9,941	9,863	8,715	3,663	3,677	21	951,135	24,581	1855,224	0	200,222	200,221	99,71	0	0	0	0	0	0	0
12:29:21	43,969	1855,796	9,99	10,009	8,715	3,668	3,677	21	951,135	24,581	1855,224	0	200,222	200,221	99,71	0	0	0	0	0	0	0
12:29:21	0	1855,796	9,99	10,009	8,715	3,668	3,677	21	951,135	24,581	1855,225	0	200,222	200,221	99,71	0	0	0	0	0	0	0
12:29:21	43,969	1856,236	10,039	10,058	8,715	3,672	3,677	21	951,135	24,581	1855,226	0	200,222	200,221	99,71	0	0	0	0	0	0	0
12:29:22	-87,939	1855,356	9,941	9,863	8,715	3,663	3,677	21	951,135	24,581	1855,226	0	200,222	200,221	99,71	0	0	0	0	0	0	0
12:29:22	43,969	1855,796	9,99	10,009	8,715	3,668	3,677	21	951,135	24,581	1855,226	0	200,222	200,221	99,71	0	0	0	0	0	0	0
12:29:22	131,909	1857,115	10,136	10,156	8,715	3,681	3,677	21	951,135	24,581	1855,228	0	200,222	200,221	99,71	0	0	0	0	0	0	0
12:29:22	206,164	1859,177	10,283	10,351	8,72	3,702	3,677	21	951,135	24,581	1855,232	0	200,222	200,221	99,71	0	0	0	0	0	0	0
12:29:22	317,529	1862,352	10,625	10,84	8,72	3,735	3,678	21	951,135	24,581	1855,239	0	200,222	200,221	99,71	0	0	0	0	0	0	0
12:29:22	390,942	1866,261	10,966	11,23	8,725	3,775	3,68	21	951,135	24,581	1855,25	0	200,222	200,221	99,71	0	0	0	0	0	0	0
12:29:22	473,913	1871	11,308	11,718	8,734	3,824	3,683	21	951,135	24,581	1855,266	0	200,222	200,221	99,71	0	0	0	0	0	0	0
12:29:22	744,226	1878,443	11,845	12,353	8,749	3,901	3,687	21	951,135	24,581	1855,289	0	200,222	200,221	99,71	0	0	0	0	0	0	0
12:29:22	728,649	1885,729	12,285	12,841	8,768	3,976	3,693	21	951,135	24,581	1855,32	0	200,222	200,221	99,71	0	0	0	0	0	0	0
12:29:22	642,81	1892,157	12,529	13,379	8,792	4,042	3,7	21	951,135	24,581	1855,357	0	200,222	200,221	99,71	0	0	0	0	0	0	0
12:29:22	721,582	1899,373	12,773	13,72	8,82	4,117	3,708	21	951,135	24,581	1855,401	0	200,222	200,221	99,71	0	0	0	0	0	0	0
12:29:22	637,316	1905,746	12,822	13,867	8,854	4,182	3,717	21	951,135	24,581	1855,451	0	200,222	200,221	99,71	0	0	0	0	0	0	0
12:29:22	941,967	1915,166	13,115	14,258	8,892	4,28	3,728	21	951,135	24,581	1855,511	0	200,222	200,221	99,71	0	0	0	0	0	0	0
12:29:22	813,537	1923,301	13,261	14,599	8,931	4,363	3,741	21	951,135	24,581	1855,579	0	200,222	200,221	99,71	0	0	0	0	0	0	0
12:29:22	948,815	1932,789	13,652	14,99	8,964	4,461	3,755	21	951,135	24,581	1855,656	0	200,222	200,221	99,71	0	0	0	0	0	0	0
12:29:22	989,27	1942,682	13,994	15,429	9,003	4,563	3,771	21	951,135	24,581	1855,743	0	200,222	200,221	99,71	0	0	0	0	0	0	0
12:29:22	1119,043	1953,873	14,482	15,82	9,041	4,679	3,789	21	951,135	24,581	1855,841	0	200,222	200,221	99,71	0	0	0	0	0	0	0
12:29:22	1079,834	1964,671	14,922	16,308	9,079	4,79	3,808	21	951,135	24,581	1855,95	0	200,222	200,221	99,71	0	0	0	0	0	0	0
12:29:22	1020,166	1974,873	15,215	16,699	9,122	4,895	3,829	21	951,135	24,581	1856,069	0	200,222	200,221	99,71	0	0	0	0	0	0	0
12:29:22	1107,788	1985,95	15,605	17,09	9,164	5,009	3,853	21	951,135	24,581	1856,199	0	200,222	200,221	99,71	0	0	0	0	0	0	0
12:29:22	1062,915	1996,58	15,947	17,578	9,207	5,119	3,877	21	951,135	24,581	1856,339	0	200,222	200,221	99,71	0	0	0	0	0	0	0
12:29:22	1186,377	2008,443	16,338	17,92	9,253	5,241	3,904	21	951,135	24,581	1856,491	0	200,222	200,221	99,71	0	0	0	0	0	0	0
12:29:22	963,488	2018,078	16,582	18,164	9,295	5,341	3,932	21	951,135	24,581	1856,653	0	200,222	200,221	99,71	0	0	0	0	0	0	0
12:29:22	1148,645	2029,565	17,021	18,603	9,337	5,459	3,962	21	951,135	24,581	1856,826	0	200,222	200,221	99,71	0	0	0	0	0	0	0
12:29:22	1377,465	2043,339	17,803	19,043	9,374	5,601	3,994	21	951,135	24,581	1857,012	0	200,222	200,221	99,71	0	0	0	0	0	0	0
12:29:22	783,911	2051,179	17,9	19,531	9,413	5,682	4,027	21	951,135	24,581	1857,206	0	200,222	200,221	99,71	0	0	0	0	0	0	0
12:29:22	1329,565	2064,474	18,633	19,922	9,45	5,819	4,063	21	951,135	24,581	1857,414	0	200,222	200,221	99,71	0	0	0	0	0	0	0
12:29:22	1139,257	2075,867	19,17	20,459	9,486	5,936	4,099	21	951,135	24,581	1857,632	0	200,222	200,221	99,71	0	0	0	0	0	0	0
12:29:22	800,293	2083,87	19,316	20,801	9,523	6,019	4,137	21	951,135	24,581	1857,858	0	200,222	200,221	99,71	0	0	0	0	0	0	0
12:29:22	1171,386	2095,584	19,804	20,947	9,564	6,14	4,176	21	951,135	24,581	1858,096	0	200,222	200,221	99,71	0	0	0	0	0	0	0
12:29:22	604,126	2101,625	19,658	20,947	9,606	6,202	4,216	21	951,135	24,581	1858,34	0	200,222	200,221	99,71	0	0	0	0	0	0	0
12:29:22	772,9	2109,354	19,658	20,898	9,649	6,282	4,256	21	951,135	24,581	1858,591	0	200,222	200,221	99,71	0	0	0	0	0	0	0
[truncated: 5,260 more rows]
