# Supplementary material for: Testing of pandemic ventilators under early and agile development
Source: Front Med Technol. 2022 Aug 16;4:899328. doi: 10.3389/fmedt.2022.899328 (PMC9424737; doi:10.3389/fmedt.2022.899328)
Supplement: Supplementary file 3 [file Data_Sheet_2.ZIP › Accuracy of Controls Systems/01_Data Storage/01_Raw Measurement Data/Hamilton T1/Hamilton T1_v1/part_2_test_09.csv]

Time	Flow	Lung tidal volume	p alveole	Airway pressure	Bellows position	Intrapleural pressure	Cardial pressure	Fraction of O2 inspir	Ambient pressure	Temperature Celsius	FRC actual	Shunt fraction	Partial pressure O2 air chamber	Partial pressure O2 effectiv	Oxygen sat pulm. capillaries	NA	NA	NA	NA	NA	NA	NA
12:31:27	0	1713,121	9,843	9,863	7,912	2,197	2,213	21	953,406	24,665	1712,748	3	200,851	200,851	99,713	0	0	0	0	0	0	0
12:31:27	0	1713,121	9,843	9,961	7,912	2,197	2,213	21	953,406	24,665	1712,748	3	200,851	200,851	99,713	0	0	0	0	0	0	0
12:31:27	0	1713,121	9,843	9,814	7,912	2,197	2,212	21	953,406	24,665	1712,749	3	200,851	200,851	99,713	0	0	0	0	0	0	0
12:31:27	129,663	1714,418	9,99	10,009	7,912	2,21	2,212	21	953,406	24,665	1712,75	3	200,851	200,851	99,713	0	0	0	0	0	0	0
12:31:27	0	1714,418	9,99	10,009	7,912	2,21	2,212	21	953,406	24,665	1712,752	3	200,851	200,851	99,713	0	0	0	0	0	0	0
12:31:27	-1,049	1714,407	9,99	10,009	7,912	2,21	2,212	21	953,406	24,665	1712,753	3	200,851	200,851	99,713	0	0	0	0	0	0	0
12:31:27	1,049	1714,418	9,99	10,009	7,912	2,21	2,212	21	953,406	24,665	1712,755	3	200,851	200,851	99,713	0	0	0	0	0	0	0
12:31:27	0	1714,418	9,99	10,009	7,912	2,21	2,212	21	953,406	24,665	1712,757	3	200,851	200,851	99,713	0	0	0	0	0	0	0
12:31:27	0	1714,418	9,99	9,961	7,912	2,21	2,212	21	953,406	24,665	1712,758	3	200,851	200,851	99,713	0	0	0	0	0	0	0
12:31:27	43,237	1714,85	10,039	10,058	7,912	2,214	2,212	21	953,406	24,665	1712,76	3	200,851	200,851	99,713	0	0	0	0	0	0	0
12:31:27	-43,237	1714,418	9,99	10,009	7,912	2,21	2,212	21	953,406	24,665	1712,762	3	200,851	200,851	99,713	0	0	0	0	0	0	0
12:31:27	-1,049	1714,407	9,99	9,961	7,912	2,21	2,212	21	953,406	24,665	1712,764	3	200,851	200,851	99,713	0	0	0	0	0	0	0
12:31:27	85,803	1715,265	9,99	10,009	7,916	2,219	2,212	21	953,406	24,665	1712,766	3	200,851	200,851	99,713	0	0	0	0	0	0	0
12:31:27	-43,225	1714,833	9,941	9,961	7,916	2,214	2,212	21	953,406	24,665	1712,768	3	200,851	200,851	99,713	0	0	0	0	0	0	0
12:31:27	0	1714,833	9,941	9,863	7,916	2,214	2,212	21	953,406	24,665	1712,77	3	200,851	200,851	99,713	0	0	0	0	0	0	0
12:31:27	0	1714,833	9,941	9,961	7,916	2,214	2,212	21	953,406	24,665	1712,773	3	200,851	200,851	99,713	0	0	0	0	0	0	0
12:31:27	-41,528	1714,418	9,99	9,961	7,912	2,21	2,212	21	953,406	24,665	1712,774	3	200,851	200,851	99,713	0	0	0	0	0	0	0
12:31:27	-1,049	1714,407	9,99	10,009	7,912	2,21	2,212	21	953,406	24,665	1712,776	3	200,851	200,851	99,713	0	0	0	0	0	0	0
12:31:27	1,049	1714,418	9,99	9,961	7,912	2,21	2,212	21	953,406	24,665	1712,777	3	200,851	200,851	99,713	0	0	0	0	0	0	0
12:31:27	-1,049	1714,407	9,99	10,009	7,912	2,21	2,212	21	953,406	24,665	1712,779	3	200,851	200,851	99,713	0	0	0	0	0	0	0
12:31:27	0	1714,407	9,99	10,009	7,912	2,21	2,212	21	952,565	24,665	1712,78	3	200,851	200,851	99,713	0	0	0	0	0	0	0
12:31:27	2,624	1714,434	9,99	10,009	7,912	2,21	2,212	21	952,565	24,665	1712,782	3	200,851	200,851	99,713	0	0	0	0	0	0	0
12:31:27	-43,225	1714,001	9,941	9,961	7,912	2,206	2,212	21	952,565	24,665	1712,783	3	200,851	200,851	99,713	0	0	0	0	0	0	0
12:31:27	43,225	1714,434	9,99	9,961	7,912	2,21	2,212	21	952,565	24,665	1712,785	3	200,851	200,851	99,713	0	0	0	0	0	0	0
12:31:27	-129,687	1713,137	9,843	9,863	7,912	2,197	2,212	21	952,565	24,665	1712,785	3	200,851	200,851	99,713	0	0	0	0	0	0	0
12:31:27	-1,049	1713,126	9,843	9,961	7,912	2,197	2,211	21	952,565	24,665	1712,786	3	200,851	200,851	99,713	0	0	0	0	0	0	0
12:31:27	87,512	1714,001	9,941	9,863	7,912	2,206	2,211	21	952,565	24,665	1712,787	3	200,851	200,851	99,713	0	0	0	0	0	0	0
12:31:27	0	1714,001	9,941	9,961	7,912	2,206	2,211	21	952,565	24,665	1712,788	3	200,851	200,851	99,713	0	0	0	0	0	0	0
12:31:27	0	1714,001	9,941	9,961	7,912	2,206	2,211	21	952,565	24,665	1712,789	3	200,851	200,851	99,713	0	0	0	0	0	0	0
12:31:27	-86,462	1713,137	9,843	9,716	7,912	2,197	2,211	21	952,565	24,665	1712,79	3	200,851	200,851	99,713	0	0	0	0	0	0	0
12:31:27	128,625	1714,423	9,99	9,961	7,912	2,21	2,211	21	952,565	24,665	1712,791	3	200,674	200,674	99,712	0	0	0	0	0	0	0
12:31:27	-87,121	1713,552	9,795	9,814	7,916	2,201	2,21	21	952,565	24,665	1712,792	3	200,674	200,674	99,712	0	0	0	0	0	0	0
12:31:27	-86,45	1712,687	9,697	9,716	7,916	2,192	2,21	21	952,565	24,665	1712,687	3	200,674	200,674	99,712	0	0	0	0	0	0	0
12:31:27	129,675	1713,984	9,843	9,814	7,916	2,206	2,21	21	952,565	24,665	1712,688	3	200,674	200,674	99,712	0	0	0	0	0	0	0
12:31:27	86,462	1714,849	9,941	9,961	7,916	2,214	2,21	21	952,565	24,665	1712,691	3	200,674	200,674	99,712	0	0	0	0	0	0	0
12:31:27	86,486	1715,713	10,039	10,058	7,916	2,223	2,21	21	952,565	24,665	1712,694	3	200,674	200,674	99,712	0	0	0	0	0	0	0
12:31:27	0	1715,713	10,039	10,009	7,916	2,223	2,211	21	952,565	24,665	1712,697	3	200,674	200,674	99,712	0	0	0	0	0	0	0
12:31:27	43,92	1716,153	10,185	10,205	7,912	2,228	2,211	21	952,565	24,665	1712,7	3	200,674	200,674	99,712	0	0	0	0	0	0	0
12:31:27	1,062	1716,163	10,185	10,205	7,912	2,228	2,211	21	952,565	24,665	1712,704	3	200,674	200,674	99,712	0	0	0	0	0	0	0
12:31:27	-43,249	1715,731	10,136	10,058	7,912	2,224	2,212	21	952,565	24,665	1712,707	3	200,674	200,674	99,712	0	0	0	0	0	0	0
12:31:27	42,187	1716,153	10,185	10,156	7,912	2,228	2,212	21	952,565	24,665	1712,71	3	200,674	200,674	99,712	0	0	0	0	0	0	0
12:31:27	42,565	1716,578	10,136	10,205	7,916	2,232	2,212	21	952,565	24,665	1712,714	3	200,674	200,674	99,712	0	0	0	0	0	0	0
12:31:27	129,76	1717,876	10,283	10,302	7,916	2,246	2,213	21	952,565	24,665	1712,719	3	200,674	200,674	99,712	0	0	0	0	0	0	0
12:31:28	216,357	1720,039	10,527	10,693	7,916	2,268	2,214	21	952,565	24,665	1712,726	3	200,674	200,674	99,712	0	0	0	0	0	0	0
12:31:28	432,971	1724,369	11,015	11,181	7,916	2,313	2,216	21	952,565	24,665	1712,738	3	200,674	200,674	99,712	0	0	0	0	0	0	0
12:31:28	606,127	1730,43	11,601	11,816	7,921	2,375	2,219	21	952,565	24,665	1712,756	3	200,674	200,674	99,712	0	0	0	0	0	0	0
12:31:28	558,129	1736,012	12,041	12,5	7,931	2,433	2,223	21	952,565	24,665	1712,779	3	200,674	200,674	99,712	0	0	0	0	0	0	0
12:31:28	601,989	1742,032	12,529	13,086	7,94	2,495	2,229	21	952,565	24,665	1712,808	3	200,674	200,674	99,712	0	0	0	0	0	0	0
12:31:28	688,598	1748,918	13,017	13,623	7,955	2,566	2,235	21	952,565	24,665	1712,844	3	200,674	200,674	99,712	0	0	0	0	0	0	0
12:31:28	731,945	1756,237	13,457	14,258	7,974	2,641	2,243	21	952,565	24,665	1712,888	3	200,674	200,674	99,712	0	0	0	0	0	0	0
12:31:28	809,033	1764,327	13,799	14,599	8,003	2,725	2,253	21	952,565	24,665	1712,939	3	200,674	200,674	99,712	0	0	0	0	0	0	0
12:31:28	931,982	1773,647	14,287	15,088	8,031	2,821	2,264	21	952,565	24,665	1713	3	200,674	200,674	99,712	0	0	0	0	0	0	0
12:31:28	946,96	1783,117	14,873	15,722	8,055	2,918	2,277	21	952,565	24,665	1713,07	3	200,674	200,674	99,712	0	0	0	0	0	0	0
12:31:28	906,115	1792,178	15,41	16,308	8,079	3,012	2,291	21	952,565	24,665	1713,149	3	200,674	200,674	99,712	0	0	0	0	0	0	0
12:31:28	1000,366	1802,182	16,045	17,09	8,103	3,115	2,307	21	952,565	24,665	1713,238	3	200,674	200,674	99,712	0	0	0	0	0	0	0
12:31:28	1051,062	1812,692	16,679	17,724	8,13	3,223	2,325	21	952,565	24,665	1713,338	3	200,674	200,674	99,712	0	0	0	0	0	0	0
12:31:28	986,438	1822,557	17,314	18,164	8,154	3,325	2,345	21	952,565	24,665	1713,447	3	200,674	200,674	99,712	0	0	0	0	0	0	0
12:31:28	1034,741	1832,904	17,998	18,994	8,177	3,432	2,366	21	952,565	24,665	1713,566	3	200,674	200,674	99,712	0	0	0	0	0	0	0
12:31:28	1041,992	1843,324	18,779	19,824	8,196	3,539	2,389	21	952,565	24,665	1713,696	3	200,674	200,674	99,712	0	0	0	0	0	0	0
12:31:28	1140,014	1854,724	19,512	20,605	8,223	3,656	2,414	21	952,565	24,665	1713,837	3	200,674	200,674	99,712	0	0	0	0	0	0	0
12:31:28	1019,104	1864,915	20,244	21,045	8,243	3,762	2,44	21	952,565	24,665	1713,988	2,9	200,674	200,674	99,712	0	0	0	0	0	0	0
12:31:28	851,928	1873,434	20,732	21,484	8,266	3,849	2,468	21	952,565	24,665	1714,148	2,9	200,674	200,674	99,712	0	0	0	0	0	0	0
12:31:28	956,848	1883,003	21,269	22,021	8,293	3,948	2,497	21	952,565	24,665	1714,316	2,9	200,674	200,674	99,712	0	0	0	0	0	0	0
12:31:28	707,238	1890,075	21,611	22,217	8,315	4,021	2,527	21	952,565	24,665	1714,492	2,9	200,674	200,674	99,712	0	0	0	0	0	0	0
12:31:28	747,753	1897,553	22,002	22,558	8,337	4,098	2,558	21	952,565	24,665	1714,675	2,9	200,674	200,674	99,712	0	0	0	0	0	0	0
12:31:28	922,119	1906,774	22,637	23,144	8,356	4,193	2,59	21	952,565	24,665	1714,867	2,9	200,674	200,674	99,712	0	0	0	0	0	0	0
12:31:28	478,369	1911,558	22,783	23,34	8,375	4,242	2,622	21	952,565	24,665	1715,064	2,9	200,674	200,674	99,712	0	0	0	0	0	0	0
12:31:28	751,55	1919,073	23,271	23,535	8,393	4,32	2,655	21	952,565	24,665	1715,268	2,9	200,674	200,674	99,712	0	0	0	0	0	0	0
12:31:28	644,409	1925,517	23,711	23,877	8,406	4,386	2,689	21	952,565	24,665	1715,478	2,9	200,674	200,674	99,712	0	0	0	0	0	0	0
12:31:28	515,185	1930,669	24,053	24,463	8,418	4,439	2,724	21	952,565	24,665	1715,693	2,9	200,674	200,674	99,712	0	0	0	0	0	0	0
12:31:28	520,068	1935,87	24,443	24,658	8,427	4,493	2,758	21	952,565	24,665	1715,913	2,9	200,674	200,674	99,712	0	0	0	0	0	0	0
12:31:28	411,12	1939,981	24,736	25,049	8,435	4,535	2,793	21	952,565	24,665	1716,137	2,9	200,674	200,674	99,712	0	0	0	0	0	0	0
12:31:28	475,903	1944,74	25,078	25,244	8,444	4,584	2,828	21	952,565	24,665	1716,366	2,9	200,674	200,674	99,712	0	0	0	0	0	0	0
12:31:28	233,349	1947,074	25,176	25,342	8,452	4,609	2,863	21	952,565	24,665	1716,597	2,9	200,674	200,674	99,712	0	0	0	0	0	0	0
12:31:28	254,321	1949,617	25,273	25,488	8,461	4,635	2,898	21	952,565	24,665	1716,83	2,9	200,674	200,674	99,712	0	0	0	0	0	0	0
12:31:28	233,618	1951,953	25,42	25,391	8,467	4,659	2,932	21	952,565	24,665	1717,065	2,9	200,674	200,674	99,712	0	0	0	0	0	0	0
12:31:28	129,882	1953,252	25,42	25,488	8,474	4,672	2,967	21	952,565	24,665	1717,301	2,9	200,674	200,674	99,712	0	0	0	0	0	0	0
12:31:28	172,583	1954,978	25,517	25,586	8,479	4,69	3	21	952,565	24,665	1717,539	2,9	200,674	200,674	99,712	0	0	0	0	0	0	0
12:31:28	17,346	1955,151	25,517	25,537	8,479	4,692	3,034	21	952,565	24,665	1717,777	2,9	200,674	200,674	99,712	0	0	0	0	0	0	0
12:31:28	0	1955,151	25,517	25,488	8,479	4,692	3,066	21	952,565	24,665	1718,014	2,9	200,674	200,674	99,712	0	0	0	0	0	0	0
12:31:28	0	1955,151	25,517	25,391	8,479	4,692	3,098	21	952,565	24,665	1718,251	2,8	200,674	200,674	99,712	0	0	0	0	0	0	0
12:31:28	-17,346	1954,978	25,517	25,488	8,479	4,69	3,129	21	952,565	24,665	1718,488	2,8	200,674	200,674	99,712	0	0	0	0	0	0	0
12:31:28	-137,744	1953,6	25,42	25,488	8,476	4,676	3,159	21	952,565	24,665	1718,723	2,8	200,674	200,674	99,712	0	0	0	0	0	0	0
12:31:28	72,18	1954,322	25,517	25,683	8,475	4,683	3,189	21	952,565	24,665	1718,959	2,8	200,674	200,674	99,712	0	0	0	0	0	0	0
12:31:28	-17,321	1954,149	25,517	25,391	8,474	4,681	3,219	21	952,565	24,665	1719,194	2,8	200,674	200,674	99,712	0	0	0	0	0	0	0
12:31:28	-316,027	1950,989	25,224	25,195	8,471	4,649	3,247	21	952,565	24,665	1719,425	2,8	200,674	200,674	99,712	0	0	0	0	0	0	0
12:31:28	-153,027	1949,458	25,078	25	8,47	4,633	3,274	21	952,565	24,665	1719,656	2,8	200,674	200,674	99,712	0	0	0	0	0	0	0
12:31:28	-44,812	1949,01	25,029	25,146	8,47	4,628	3,3	21	952,565	24,665	1719,885	2,8	200,674	200,674	99,712	0	0	0	0	0	0	0
12:31:28	-198,693	1947,023	24,883	24,853	8,467	4,608	3,326	21	952,565	24,665	1720,112	2,8	200,674	200,674	99,712	0	0	0	0	0	0	0
12:31:28	-17,321	1946,85	24,883	24,853	8,466	4,606	3,351	21	952,565	24,665	1720,339	2,8	200,674	200,674	99,712	0	0	0	0	0	0	0
12:31:28	-64,282	1946,207	24,883	24,707	8,462	4,6	3,376	21	952,565	24,665	1720,565	2,8	200,674	200,674	99,712	0	0	0	0	0	0	0
12:31:28	-151,867	1944,689	24,736	24,805	8,461	4,584	3,399	21	952,565	24,665	1720,789	2,8	200,674	200,674	99,712	0	0	0	0	0	0	0
12:31:28	116,882	1945,857	24,883	24,805	8,46	4,596	3,423	21	952,565	24,665	1721,014	2,8	200,674	200,674	99,712	0	0	0	0	0	0	0
12:31:28	17,48	1946,032	24,883	24,951	8,461	4,598	3,446	21	952,565	24,665	1721,239	2,8	200,674	200,674	99,712	0	0	0	0	0	0	0
12:31:28	-18,408	1945,848	24,932	24,951	8,458	4,596	3,468	21	952,565	24,665	1721,464	2,8	200,674	200,674	99,712	0	0	0	0	0	0	0
12:31:28	-161,645	1944,232	24,736	24,707	8,458	4,579	3,49	21	952,565	24,665	1721,686	2,8	200,674	200,674	99,712	0	0	0	0	0	0	0
12:31:28	-44,799	1943,784	24,687	24,609	8,458	4,575	3,511	21	952,565	24,665	1721,909	2,8	200,674	200,674	99,712	0	0	0	0	0	0	0
12:31:28	72,082	1944,504	24,785	24,707	8,458	4,582	3,532	21	952,565	24,665	1722,131	2,8	200,674	200,674	99,712	0	0	0	0	0	0	0
12:31:28	-44,787	1944,057	24,736	24,707	8,458	4,577	3,553	21	952,565	24,665	1722,353	2,8	200,674	200,674	99,712	0	0	0	0	0	0	0
12:31:28	179,15	1945,848	24,932	25	8,458	4,596	3,573	21	952,565	24,665	1722,577	2,8	200,674	200,674	99,712	0	0	0	0	0	0	0
12:31:28	-44,787	1945,4	24,883	24,853	8,458	4,591	3,593	21	952,565	24,665	1722,799	2,7	200,674	200,674	99,712	0	0	0	0	0	0	0
12:31:28	45,715	1945,857	24,883	24,951	8,46	4,596	3,613	21	952,565	24,665	1723,023	2,7	200,674	200,674	99,712	0	0	0	0	0	0	0
12:31:28	179,199	1947,649	25,078	25	8,46	4,614	3,633	21	952,565	24,665	1723,247	2,7	200,674	200,674	99,712	0	0	0	0	0	0	0
12:31:28	-116,918	1946,48	24,932	24,951	8,461	4,602	3,652	21	952,565	24,665	1723,47	2,7	200,674	200,674	99,712	0	0	0	0	0	0	0
12:31:28	0	1946,48	24,932	24,951	8,461	4,602	3,67	21	952,565	24,665	1723,693	2,7	200,674	200,674	99,712	0	0	0	0	0	0	0
12:31:28	89,599	1947,376	25,029	25,049	8,461	4,612	3,689	21	952,565	24,665	1723,917	2,7	200,674	200,674	99,712	0	0	0	0	0	0	0
12:31:28	-89,599	1946,48	24,932	25	8,461	4,602	3,707	21	952,565	24,665	1724,14	2,7	200,674	200,674	99,712	0	0	0	0	0	0	0
12:31:28	107,104	1947,551	25,029	25,049	8,462	4,613	3,724	21	952,565	24,665	1724,363	2,7	200,674	200,674	99,712	0	0	0	0	0	0	0
12:31:28	-89,599	1946,655	24,932	25	8,462	4,604	3,742	21	952,565	24,665	1724,585	2,7	200,674	200,674	99,712	0	0	0	0	0	0	0
12:31:28	134,411	1947,999	25,078	25,049	8,462	4,618	3,759	21	952,565	24,665	1724,809	2,7	200,674	200,674	99,712	0	0	0	0	0	0	0
12:31:28	-44,812	1947,551	25,029	25	8,462	4,613	3,776	21	952,565	24,665	1725,031	2,6	200,674	200,674	99,712	0	0	0	0	0	0	0
12:31:28	91,589	1948,467	25,078	25,146	8,465	4,623	3,792	21	952,565	24,665	1725,255	2,6	200,674	200,674	99,712	0	0	0	0	0	0	0
12:31:28	-116,906	1947,298	24,932	24,951	8,466	4,611	3,808	21	952,565	24,665	1725,477	2,6	200,674	200,674	99,712	0	0	0	0	0	0	0
12:31:28	-17,517	1947,123	24,932	24,951	8,465	4,609	3,824	21	952,565	24,665	1725,698	2,6	200,674	200,674	99,712	0	0	0	0	0	0	0
12:31:28	151,94	1948,642	25,078	25	8,466	4,625	3,84	21	952,565	24,665	1725,921	2,6	200,674	200,674	99,712	0	0	0	0	0	0	0
12:31:28	-151,94	1947,123	24,932	24,951	8,465	4,609	3,855	21	952,565	24,665	1726,143	2,6	200,674	200,674	99,712	0	0	0	0	0	0	0
12:31:28	107,128	1948,194	25,029	24,951	8,466	4,62	3,87	21	952,565	24,665	1726,365	2,6	200,674	200,674	99,712	0	0	0	0	0	0	0
12:31:28	116,918	1949,363	25,176	25,146	8,465	4,632	3,885	21	952,565	24,665	1726,588	2,6	200,674	200,674	99,712	0	0	0	0	0	0	0
12:31:28	-206,53	1947,298	24,932	24,805	8,466	4,611	3,899	21	952,565	24,665	1726,808	2,6	200,674	200,674	99,712	0	0	0	0	0	0	0
12:31:28	19,47	1947,493	24,883	24,805	8,469	4,613	3,913	21	952,565	24,665	1727,029	2,6	200,674	200,674	99,712	0	0	0	0	0	0	0
12:31:28	0	1947,493	24,883	24,853	8,469	4,613	3,927	21,2	953,025	24,665	1727,249	2,6	200,674	200,674	99,712	0	0	0	0	0	0	0
12:31:28	-21,875	1947,274	24,932	24,853	8,466	4,611	3,94	21,2	953,025	24,665	1727,469	2,6	200,674	200,674	99,712	0	0	0	0	0	0	0
12:31:28	134,411	1948,618	25,078	25,049	8,466	4,624	3,953	21,2	953,025	24,665	1727,69	2,6	200,674	200,674	99,712	0	0	0	0	0	0	0
12:31:28	-17,504	1948,443	25,078	25,146	8,465	4,623	3,967	21,2	953,025	24,665	1727,911	2,6	200,674	200,674	99,712	0	0	0	0	0	0	0
12:31:28	89,611	1949,339	25,176	25,146	8,465	4,632	3,98	21,2	953,025	24,665	1728,133	2,6	200,674	200,674	99,712	0	0	0	0	0	0	0
12:31:28	-89,611	1948,443	25,078	25,049	8,465	4,623	3,992	21,2	953,025	24,665	1728,353	2,6	200,674	200,674	99,712	0	0	0	0	0	0	0
12:31:28	-44,812	1947,995	25,029	24,951	8,465	4,618	4,005	21,2	953,025	24,665	1728,573	2,6	200,674	200,674	99,712	0	0	0	0	0	0	0
12:31:28	44,812	1948,443	25,078	25	8,465	4,623	4,017	21,2	953,025	24,665	1728,793	2,6	200,674	200,674	99,712	0	0	0	0	0	0	0
12:31:28	-116,906	1947,274	24,932	24,951	8,466	4,611	4,028	21,2	953,025	24,665	1729,011	2,6	200,674	200,674	99,712	0	0	0	0	0	0	0
12:31:28	0	1947,274	24,932	25	8,466	4,611	4,04	21,2	953,025	24,665	1729,229	2,6	200,674	200,674	99,712	0	0	0	0	0	0	0
12:31:28	-44,787	1946,826	24,883	24,707	8,466	4,606	4,051	21,2	953,025	24,665	1729,447	2,5	202,89	202,89	99,721	0	0	0	0	0	0	0
12:31:28	0	1946,826	24,883	24,951	8,466	4,606	4,062	21,2	953,025	24,665	1729,664	2,5	202,89	202,89	99,721	0	0	0	0	0	0	0
12:31:28	44,787	1947,274	24,932	24,951	8,466	4,611	4,072	21,2	953,025	24,665	1729,882	2,5	202,89	202,89	99,721	0	0	0	0	0	0	0
12:31:28	-44,787	1946,826	24,883	24,853	8,466	4,606	4,083	21,2	953,025	24,665	1730,099	2,5	202,89	202,89	99,721	0	0	0	0	0	0	0
12:31:28	0	1946,826	24,883	24,853	8,466	4,606	4,093	21,2	953,025	24,665	1730,316	2,5	202,89	202,89	99,721	0	0	0	0	0	0	0
12:31:28	0	1946,826	24,883	24,853	8,466	4,606	4,103	21,2	953,025	24,665	1730,532	2,5	202,89	202,89	99,721	0	0	0	0	0	0	0
12:31:28	0	1946,826	24,883	24,951	8,466	4,606	4,113	21,2	953,025	24,665	1730,749	2,5	202,89	202,89	99,721	0	0	0	0	0	0	0
12:31:28	0	1946,826	24,883	24,805	8,466	4,606	4,123	21,2	953,025	24,665	1730,965	2,5	202,89	202,89	99,721	0	0	0	0	0	0	0
12:31:28	44,787	1947,274	24,932	25	8,466	4,611	4,132	21,2	953,025	24,665	1731,181	2,5	202,89	202,89	99,721	0	0	0	0	0	0	0
12:31:28	-17,504	1947,099	24,932	25	8,465	4,609	4,142	21,2	953,025	24,665	1731,397	2,5	202,89	202,89	99,721	0	0	0	0	0	0	0
12:31:28	0	1947,099	24,932	24,951	8,465	4,609	4,151	21,2	953,025	24,665	1731,613	2,5	202,89	202,89	99,721	0	0	0	0	0	0	0
12:31:28	241,54	1949,514	25,176	25,195	8,466	4,634	4,16	21,2	953,025	24,665	1731,831	2,5	202,89	202,89	99,721	0	0	0	0	0	0	0
12:31:28	0	1949,514	25,176	25,049	8,466	4,634	4,17	21,2	953,025	24,665	1732,048	2,5	202,89	202,89	99,721	0	0	0	0	0	0	0
12:31:28	-89,624	1948,618	25,078	25	8,466	4,624	4,178	21,2	953,025	24,665	1732,265	2,5	202,89	202,89	99,721	0	0	0	0	0	0	0
12:31:29	0	1948,618	25,078	25,049	8,466	4,624	4,187	21,2	953,025	24,665	1732,481	2,5	202,89	202,89	99,721	0	0	0	0	0	0	0
12:31:29	-44,812	1948,17	25,029	25,049	8,466	4,62	4,196	21,2	953,025	24,665	1732,697	2,5	202,89	202,89	99,721	0	0	0	0	0	0	0
12:31:29	-72,277	1947,447	24,932	25,049	8,467	4,612	4,204	21,2	953,025	24,665	1732,912	2,5	202,89	202,89	99,721	0	0	0	0	0	0	0
12:31:29	89,599	1948,343	25,029	25,049	8,467	4,622	4,212	21,2	953,025	24,665	1733,127	2,5	202,89	202,89	99,721	0	0	0	0	0	0	0
12:31:29	-89,599	1947,447	24,932	25	8,467	4,612	4,22	21,2	953,025	24,665	1733,342	2,5	202,89	202,89	99,721	0	0	0	0	0	0	0
12:31:29	46,948	1947,917	24,932	24,951	8,469	4,617	4,228	21,2	953,025	24,665	1733,556	2,5	202,89	202,89	99,721	0	0	0	0	0	0	0
12:31:29	42,651	1948,343	25,029	25,049	8,467	4,622	4,235	21,2	953,025	24,665	1733,771	2,4	202,89	202,89	99,721	0	0	0	0	0	0	0
12:31:29	0	1948,343	25,029	25,049	8,467	4,622	4,243	21,2	953,025	24,665	1733,986	2,4	202,89	202,89	99,721	0	0	0	0	0	0	0
12:31:29	0	1948,343	25,029	25,049	8,467	4,622	4,25	21,2	953,025	24,665	1734,2	2,4	202,89	202,89	99,721	0	0	0	0	0	0	0
12:31:29	-89,599	1947,447	24,932	25	8,467	4,612	4,258	21,2	953,025	24,665	1734,414	2,4	202,89	202,89	99,721	0	0	0	0	0	0	0
12:31:29	0	1947,447	24,932	25	8,467	4,612	4,264	21,2	953,025	24,665	1734,627	2,4	202,89	202,89	99,721	0	0	0	0	0	0	0
12:31:29	0	1947,447	24,932	24,951	8,467	4,612	4,271	21,2	953,025	24,665	1734,839	2,4	202,89	202,89	99,721	0	0	0	0	0	0	0
12:31:29	-44,799	1946,999	24,883	24,805	8,467	4,608	4,278	21,2	953,025	24,665	1735,052	2,4	202,89	202,89	99,721	0	0	0	0	0	0	0
12:31:29	-89,575	1946,103	24,785	24,805	8,467	4,599	4,284	21,2	953,025	24,665	1735,263	2,4	202,89	202,89	99,721	0	0	0	0	0	0	0
12:31:29	89,575	1946,999	24,883	24,853	8,467	4,608	4,291	21,2	953,025	24,665	1735,474	2,4	202,89	202,89	99,721	0	0	0	0	0	0	0
12:31:29	-196,459	1945,035	24,687	24,609	8,466	4,587	4,296	21,2	953,025	24,665	1735,684	2,4	202,89	202,89	99,721	0	0	0	0	0	0	0
12:31:29	313,537	1948,17	25,029	25	8,466	4,62	4,303	21,2	953,025	24,665	1735,896	2,3	202,89	202,89	99,721	0	0	0	0	0	0	0
12:31:29	-134,387	1946,826	24,883	24,951	8,466	4,606	4,309	21,2	953,025	24,665	1736,107	2,3	202,89	202,89	99,721	0	0	0	0	0	0	0
12:31:29	196,521	1948,791	25,078	25,049	8,467	4,626	4,315	21,2	953,025	24,665	1736,32	2,3	202,89	202,89	99,721	0	0	0	0	0	0	0
12:31:29	-17,321	1948,618	25,078	25,146	8,466	4,624	4,321	21,2	953,025	24,665	1736,532	2,3	202,89	202,89	99,721	0	0	0	0	0	0	0
12:31:29	-44,812	1948,17	25,029	25	8,466	4,62	4,327	21,2	953,025	24,665	1736,744	2,3	202,89	202,89	99,721	0	0	0	0	0	0	0
12:31:29	-89,599	1947,274	24,932	24,951	8,466	4,611	4,332	21,2	953,025	24,665	1736,954	2,3	202,89	202,89	99,721	0	0	0	0	0	0	0
12:31:29	106,921	1948,343	25,029	25	8,467	4,622	4,338	21,2	953,025	24,665	1737,166	2,3	202,89	202,89	99,721	0	0	0	0	0	0	0
12:31:29	44,812	1948,791	25,078	25,049	8,467	4,626	4,344	21,2	953,025	24,665	1737,377	2,3	202,89	202,89	99,721	0	0	0	0	0	0	0
12:31:29	-134,411	1947,447	24,932	24,853	8,467	4,612	4,349	21,2	953,025	24,665	1737,587	2,3	202,89	202,89	99,721	0	0	0	0	0	0	0
12:31:29	-44,799	1946,999	24,883	24,951	8,467	4,608	4,354	21,2	953,025	24,665	1737,797	2,3	202,89	202,89	99,721	0	0	0	0	0	0	0
12:31:29	134,399	1948,343	25,029	25,049	8,467	4,622	4,359	21,2	953,025	24,665	1738,007	2,3	202,89	202,89	99,721	0	0	0	0	0	0	0
12:31:29	0	1948,343	25,029	25	8,467	4,622	4,364	21,2	953,025	24,665	1738,218	2,3	202,89	202,89	99,721	0	0	0	0	0	0	0
12:31:29	0	1948,343	25,029	25	8,467	4,622	4,369	21,2	953,025	24,665	1738,428	2,3	202,89	202,89	99,721	0	0	0	0	0	0	0
12:31:29	-89,599	1947,447	24,932	24,853	8,467	4,612	4,374	21,2	953,025	24,665	1738,637	2,3	202,89	202,89	99,721	0	0	0	0	0	0	0
12:31:29	89,599	1948,343	25,029	25	8,467	4,622	4,379	21,2	953,025	24,665	1738,847	2,3	202,89	202,89	99,721	0	0	0	0	0	0	0
12:31:29	-89,599	1947,447	24,932	24,853	8,467	4,612	4,384	21,2	953,025	24,665	1739,055	2,3	202,89	202,89	99,721	0	0	0	0	0	0	0
12:31:29	-62,109	1946,826	24,883	24,951	8,466	4,606	4,388	21,2	953,025	24,665	1739,263	2,3	202,89	202,89	99,721	0	0	0	0	0	0	0
12:31:29	17,309	1946,999	24,883	25,049	8,467	4,608	4,392	21,2	953,025	24,665	1739,471	2,3	202,89	202,89	99,721	0	0	0	0	0	0	0
12:31:29	44,799	1947,447	24,932	24,951	8,467	4,612	4,397	21,2	953,025	24,665	1739,679	2,3	202,89	202,89	99,721	0	0	0	0	0	0	0
12:31:29	-196,472	1945,482	24,736	24,853	8,466	4,592	4,4	21,2	953,025	24,665	1739,885	2,3	202,89	202,89	99,721	0	0	0	0	0	0	0
12:31:29	134,362	1946,826	24,883	24,853	8,466	4,606	4,404	21,2	953,025	24,665	1740,092	2,2	202,89	202,89	99,721	0	0	0	0	0	0	0
12:31:29	-89,575	1945,93	24,785	24,853	8,466	4,597	4,408	21,2	953,025	24,665	1740,298	2,2	202,89	202,89	99,721	0	0	0	0	0	0	0
12:31:29	0	1945,93	24,785	24,853	8,466	4,597	4,412	21,2	953,025	24,665	1740,503	2,2	202,89	202,89	99,721	0	0	0	0	0	0	0
12:31:29	0	1945,93	24,785	24,805	8,466	4,597	4,416	21,2	953,025	24,665	1740,709	2,2	202,89	202,89	99,721	0	0	0	0	0	0	0
12:31:29	89,575	1946,826	24,883	25,049	8,466	4,606	4,419	21,2	953,025	24,665	1740,915	2,2	202,89	202,89	99,721	0	0	0	0	0	0	0
12:31:29	-89,575	1945,93	24,785	24,853	8,466	4,597	4,423	21,2	953,025	24,665	1741,12	2,2	202,89	202,89	99,721	0	0	0	0	0	0	0
12:31:29	89,575	1946,826	24,883	24,853	8,466	4,606	4,426	21,2	953,025	24,665	1741,326	2,2	202,89	202,89	99,721	0	0	0	0	0	0	0
12:31:29	44,787	1947,274	24,932	24,853	8,466	4,611	4,43	21,2	953,025	24,665	1741,532	2,2	202,89	202,89	99,721	0	0	0	0	0	0	0
12:31:29	89,599	1948,17	25,029	25	8,466	4,62	4,434	21,2	953,025	24,665	1741,738	2,2	202,89	202,89	99,721	0	0	0	0	0	0	0
12:31:29	-89,599	1947,274	24,932	24,853	8,466	4,611	4,437	21,2	953,025	24,665	1741,944	2,2	202,89	202,89	99,721	0	0	0	0	0	0	0
12:31:29	89,599	1948,17	25,029	25,049	8,466	4,62	4,441	21,2	953,025	24,665	1742,15	2,2	202,89	202,89	99,721	0	0	0	0	0	0	0
12:31:29	0	1948,17	25,029	25	8,466	4,62	4,444	21,2	953,025	24,665	1742,356	2,2	202,89	202,89	99,721	0	0	0	0	0	0	0
12:31:29	0	1948,17	25,029	25,049	8,466	4,62	4,448	21,2	953,025	24,665	1742,562	2,2	202,89	202,89	99,721	0	0	0	0	0	0	0
12:31:29	0	1948,17	25,029	24,951	8,466	4,62	4,451	21,2	953,025	24,665	1742,767	2,2	202,89	202,89	99,721	0	0	0	0	0	0	0
12:31:29	0	1948,17	25,029	24,951	8,466	4,62	4,454	21,2	953,025	24,665	1742,972	2,2	202,89	202,89	99,721	0	0	0	0	0	0	0
12:31:29	-134,387	1946,826	24,883	24,853	8,466	4,606	4,457	21,2	953,025	24,665	1743,176	2,2	202,89	202,89	99,721	0	0	0	0	0	0	0
12:31:29	44,787	1947,274	24,932	24,853	8,466	4,611	4,46	21,2	953,025	24,665	1743,38	2,2	202,89	202,89	99,721	0	0	0	0	0	0	0
12:31:29	-44,787	1946,826	24,883	24,951	8,466	4,606	4,463	21,2	953,025	24,665	1743,584	2,2	202,89	202,89	99,721	0	0	0	0	0	0	0
12:31:29	0	1946,826	24,883	24,853	8,466	4,606	4,466	21,2	953,025	24,665	1743,787	2,2	202,89	202,89	99,721	0	0	0	0	0	0	0
12:31:29	0	1946,826	24,883	24,951	8,466	4,606	4,469	21,2	953,025	24,665	1743,99	2,2	202,89	202,89	99,721	0	0	0	0	0	0	0
12:31:29	-89,575	1945,93	24,785	24,853	8,466	4,597	4,471	21,2	953,025	24,665	1744,192	2,1	202,89	202,89	99,721	0	0	0	0	0	0	0
12:31:29	89,575	1946,826	24,883	24,951	8,466	4,606	4,474	21,2	953,025	24,665	1744,395	2,1	202,89	202,89	99,721	0	0	0	0	0	0	0
12:31:29	-107,08	1945,755	24,785	25	8,465	4,595	4,476	21,2	953,025	24,665	1744,596	2,1	202,89	202,89	99,721	0	0	0	0	0	0	0
12:31:29	89,575	1946,651	24,883	24,951	8,465	4,604	4,479	21,2	953,025	24,665	1744,798	2,1	202,89	202,89	99,721	0	0	0	0	0	0	0
12:31:29	0	1946,651	24,883	24,853	8,465	4,604	4,481	21,2	953,025	24,665	1745	2,1	202,89	202,89	99,721	0	0	0	0	0	0	0
12:31:29	-99,548	1945,656	24,736	24,658	8,467	4,594	4,483	21,2	953,025	24,665	1745,201	2,1	202,89	202,89	99,721	0	0	0	0	0	0	0
12:31:29	64,27	1946,298	24,736	24,805	8,47	4,601	4,486	21,2	953,025	24,665	1745,402	2,1	202,89	202,89	99,721	0	0	0	0	0	0	0
12:31:29	44,787	1946,746	24,785	24,853	8,47	4,605	4,488	21,2	953,025	24,665	1745,603	2,1	202,89	202,89	99,721	0	0	0	0	0	0	0
12:31:29	117,053	1947,917	24,932	25	8,469	4,617	4,491	21,2	953,025	24,665	1745,805	2,1	202,89	202,89	99,721	0	0	0	0	0	0	0
12:31:29	25,329	1948,17	25,029	25	8,466	4,62	4,493	21,2	953,025	24,665	1746,008	2,1	202,89	202,89	99,721	0	0	0	0	0	0	0
12:31:29	-89,599	1947,274	24,932	24,951	8,466	4,611	4,495	21,2	953,025	24,665	1746,209	2,1	202,89	202,89	99,721	0	0	0	0	0	0	0
12:31:29	89,599	1948,17	25,029	25	8,466	4,62	4,498	21,2	953,025	24,665	1746,411	2,1	202,89	202,89	99,721	0	0	0	0	0	0	0
12:31:29	134,436	1949,514	25,176	25,146	8,466	4,634	4,501	21,2	953,025	24,665	1746,614	2,1	202,89	202,89	99,721	0	0	0	0	0	0	0
12:31:29	-89,624	1948,618	25,078	25,146	8,466	4,624	4,503	21,2	953,025	24,665	1746,816	2,1	202,89	202,89	99,721	0	0	0	0	0	0	0
12:31:29	0	1948,618	25,078	25,146	8,466	4,624	4,505	21,2	953,025	24,665	1747,018	2,1	202,89	202,89	99,721	0	0	0	0	0	0	0
12:31:29	-70,141	1947,917	24,932	24,951	8,469	4,617	4,508	21,2	953,025	24,665	1747,219	2,1	202,89	202,89	99,721	0	0	0	0	0	0	0
12:31:29	-27,465	1947,642	24,883	25	8,47	4,614	4,51	21,2	953,025	24,665	1747,419	2,1	202,89	202,89	99,721	0	0	0	0	0	0	0
12:31:29	0	1947,642	24,883	24,951	8,47	4,614	4,512	21,2	953,025	24,665	1747,619	2,1	202,89	202,89	99,721	0	0	0	0	0	0	0
12:31:29	-64,282	1946,999	24,883	24,805	8,467	4,608	4,514	21,2	953,025	24,665	1747,819	2,1	202,89	202,89	99,721	0	0	0	0	0	0	0
12:31:29	44,799	1947,447	24,932	24,951	8,467	4,612	4,516	21,2	953,025	24,665	1748,018	2,1	202,89	202,89	99,721	0	0	0	0	0	0	0
12:31:29	89,599	1948,343	25,029	25,049	8,467	4,622	4,518	21,4	953,025	24,665	1748,219	2	202,89	202,89	99,721	0	0	0	0	0	0	0
12:31:29	-134,399	1946,999	24,883	24,951	8,467	4,608	4,519	21,4	953,025	24,665	1748,417	2	202,89	202,89	99,721	0	0	0	0	0	0	0
12:31:29	134,399	1948,343	25,029	25,146	8,467	4,622	4,521	21,4	953,025	24,665	1748,617	2	202,89	202,89	99,721	0	0	0	0	0	0	0
12:31:29	-89,599	1947,447	24,932	25	8,467	4,612	4,523	21,4	953,025	24,665	1748,816	2	202,89	202,89	99,721	0	0	0	0	0	0	0
12:31:29	2,16	1947,469	24,883	24,951	8,469	4,613	4,525	21,4	953,025	24,665	1749,015	2	202,89	202,89	99,721	0	0	0	0	0	0	0
12:31:29	87,438	1948,343	25,029	25,049	8,467	4,622	4,527	21,4	953,025	24,665	1749,214	2	202,89	202,89	99,721	0	0	0	0	0	0	0
12:31:29	0	1948,343	25,029	25	8,467	4,622	4,529	21,4	953,025	24,665	1749,413	2	202,89	202,89	99,721	0	0	0	0	0	0	0
12:31:29	0	1948,343	25,029	25	8,467	4,622	4,531	21,4	953,025	24,665	1749,612	2	202,89	202,89	99,721	0	0	0	0	0	0	0
12:31:29	0	1948,343	25,029	25	8,467	4,622	4,532	21,4	953,025	24,665	1749,811	2	202,89	202,89	99,721	0	0	0	0	0	0	0
12:31:29	-89,599	1947,447	24,932	24,951	8,467	4,612	4,534	21,4	953,025	24,665	1750,009	2	202,89	202,89	99,721	0	0	0	0	0	0	0
12:31:29	-44,799	1946,999	24,883	24,805	8,467	4,608	4,535	21,4	953,025	24,665	1750,206	1,9	203,95	203,95	99,725	0	0	0	0	0	0	0
12:31:29	-89,575	1946,103	24,785	24,951	8,467	4,599	4,537	21,4	953,025	24,665	1750,402	1,9	203,95	203,95	99,725	0	0	0	0	0	0	0
12:31:29	0	1946,103	24,785	24,805	8,467	4,599	4,538	21,4	953,025	24,665	1750,598	1,9	203,95	203,95	99,725	0	0	0	0	0	0	0
12:31:29	89,575	1946,999	24,883	24,853	8,467	4,608	4,539	21,4	953,025	24,665	1750,794	1,9	203,95	203,95	99,725	0	0	0	0	0	0	0
12:31:29	-134,362	1945,656	24,736	24,853	8,467	4,594	4,54	21,4	953,025	24,665	1750,989	1,9	203,95	203,95	99,725	0	0	0	0	0	0	0
12:31:29	161,84	1947,274	24,932	25	8,466	4,611	4,542	21,4	953,025	24,665	1751,185	1,9	203,95	203,95	99,725	0	0	0	0	0	0	0
12:31:29	-179,15	1945,482	24,736	24,609	8,466	4,592	4,543	21,4	953,025	24,665	1751,379	1,9	203,95	203,95	99,725	0	0	0	0	0	0	0
12:31:29	179,15	1947,274	24,932	24,951	8,466	4,611	4,544	21,4	953,025	24,665	1751,575	1,9	203,95	203,95	99,725	0	0	0	0	0	0	0
12:31:30	89,599	1948,17	25,029	25,049	8,466	4,62	4,545	21,4	953,025	24,665	1751,772	1,9	203,95	203,95	99,725	0	0	0	0	0	0	0
12:31:30	-134,387	1946,826	24,883	24,805	8,466	4,606	4,547	21,4	953,025	24,665	1751,967	1,9	203,95	203,95	99,725	0	0	0	0	0	0	0
12:31:30	44,787	1947,274	24,932	24,853	8,466	4,611	4,548	21,4	953,025	24,665	1752,162	1,9	203,95	203,95	99,725	0	0	0	0	0	0	0
12:31:30	-358,264	1943,691	24,541	24,463	8,466	4,574	4,548	21,4	953,025	24,665	1752,354	1,9	203,95	203,95	99,725	0	0	0	0	0	0	0
12:31:30	-447,509	1939,216	24,053	23,486	8,466	4,528	4,548	21,4	953,025	24,665	1752,541	1,9	203,95	203,95	99,725	0	0	0	0	0	0	0
12:31:30	-814,392	1931,072	23,271	22,656	8,46	4,444	4,546	21,4	953,025	24,665	1752,719	1,9	203,95	203,95	99,725	0	0	0	0	0	0	0
12:31:30	-924,145	1921,831	22,49	21,582	8,448	4,348	4,542	21,4	953,025	24,665	1752,888	1,9	203,95	203,95	99,725	0	0	0	0	0	0	0
12:31:30	-1035,73	1911,474	21,709	20,556	8,43	4,242	4,536	21,4	953,025	24,665	1753,047	1,9	203,95	203,95	99,725	0	0	0	0	0	0	0
12:31:30	-1080,163	1900,672	21,123	19,726	8,399	4,13	4,528	21,4	953,025	24,665	1753,195	1,9	203,95	203,95	99,725	0	0	0	0	0	0	0
12:31:30	-820,19	1892,47	20,781	19,189	8,371	4,046	4,519	21,4	953,025	24,665	1753,334	1,9	203,95	203,95	99,725	0	0	0	0	0	0	0
12:31:30	-1139,086	1881,079	20,244	18,701	8,334	3,928	4,507	21,4	953,025	24,665	1753,462	1,9	203,95	203,95	99,725	0	0	0	0	0	0	0
12:31:30	-1011,657	1870,963	19,853	18,506	8,297	3,824	4,494	21,4	953,025	24,665	1753,579	1,9	203,95	203,95	99,725	0	0	0	0	0	0	0
12:31:30	-962,268	1861,34	19,512	17,969	8,26	3,725	4,479	21,4	953,025	24,665	1753,687	1,9	203,95	203,95	99,725	0	0	0	0	0	0	0
12:31:30	-1049,523	1850,845	18,974	17,578	8,229	3,616	4,462	21,4	953,025	24,665	1753,784	1,9	203,95	203,95	99,725	0	0	0	0	0	0	0
12:31:30	-1166,894	1839,176	18,144	16,748	8,205	3,496	4,443	21,4	953,025	24,665	1753,87	1,9	203,95	203,95	99,725	0	0	0	0	0	0	0
12:31:30	-1183,874	1827,337	17,217	15,82	8,186	3,374	4,422	21,4	953,025	24,665	1753,943	1,9	203,95	203,95	99,725	0	0	0	0	0	0	0
12:31:30	-1236,303	1814,974	16,191	14,941	8,168	3,247	4,399	21,4	953,025	24,665	1754,004	1,9	203,95	203,95	99,725	0	0	0	0	0	0	0
12:31:30	-1208,667	1802,887	15,215	14,062	8,149	3,122	4,374	21,4	953,025	24,665	1754,053	1,9	203,95	203,95	99,725	0	0	0	0	0	0	0
12:31:30	-861,962	1794,268	14,629	13,574	8,13	3,033	4,347	21,4	953,025	24,665	1754,093	1,9	203,95	203,95	99,725	0	0	0	0	0	0	0
12:31:30	-836,291	1785,905	14,14	13,427	8,108	2,947	4,32	21,4	953,025	24,665	1754,125	1,9	203,95	203,95	99,725	0	0	0	0	0	0	0
12:31:30	-650,585	1779,399	13,799	13,183	8,088	2,88	4,292	21,4	953,025	24,665	1754,15	1,9	203,95	203,95	99,725	0	0	0	0	0	0	0
12:31:30	-513,842	1774,26	13,603	13,037	8,069	2,827	4,263	21,4	953,025	24,665	1754,17	1,9	203,95	203,95	99,725	0	0	0	0	0	0	0
12:31:30	-596,582	1768,295	13,31	12,841	8,05	2,765	4,234	21,4	953,025	24,665	1754,184	1,8	203,95	203,95	99,725	0	0	0	0	0	0	0
12:31:30	-593,066	1762,364	13,017	12,646	8,031	2,704	4,204	21,4	953,025	24,665	1754,192	1,8	203,95	203,95	99,725	0	0	0	0	0	0	0
12:31:30	-429,357	1758,07	12,822	12,549	8,017	2,66	4,173	21,4	953,025	24,665	1754,196	1,8	203,95	203,95	99,725	0	0	0	0	0	0	0
12:31:30	-551,062	1752,56	12,48	12,109	8,003	2,603	4,143	21,4	953,025	24,665	1752,56	1,8	203,95	203,95	99,725	0	0	0	0	0	0	0
12:31:30	-472,106	1747,839	12,138	11,914	7,993	2,555	4,112	21,4	953,025	24,665	1747,839	1,8	203,95	203,95	99,725	0	0	0	0	0	0	0
12:31:30	-258,715	1745,252	11,943	11,767	7,988	2,528	4,08	21,4	953,025	24,665	1745,252	1,8	203,95	203,95	99,725	0	0	0	0	0	0	0
12:31:30	-385,717	1741,394	11,601	11,621	7,984	2,488	4,049	21,4	953,025	24,665	1741,394	1,8	203,95	203,95	99,725	0	0	0	0	0	0	0
12:31:30	-134,436	1740,05	11,455	11,523	7,983	2,474	4,018	21,4	953,025	24,665	1740,05	1,8	203,95	203,95	99,725	0	0	0	0	0	0	0
12:31:30	-125,976	1738,79	11,308	11,279	7,984	2,461	3,988	21,4	953,025	24,665	1738,79	1,8	203,95	203,95	99,725	0	0	0	0	0	0	0
12:31:30	-177,746	1737,013	11,113	11,035	7,983	2,443	3,958	21,4	953,025	24,665	1737,013	1,8	203,95	203,95	99,725	0	0	0	0	0	0	0
12:31:30	-86,743	1736,145	11,015	10,937	7,983	2,434	3,928	21,4	953,025	24,665	1736,145	2,3	203,95	203,95	99,725	0	0	0	0	0	0	0
12:31:30	-86,718	1735,278	10,918	10,937	7,983	2,425	3,898	21,4	953,025	24,665	1735,278	2,3	203,95	203,95	99,725	0	0	0	0	0	0	0
12:31:30	-164,392	1733,634	10,918	10,937	7,974	2,408	3,869	21,4	953,025	24,665	1733,634	2,3	203,95	203,95	99,725	0	0	0	0	0	0	0
12:31:30	-0,231	1733,632	11,015	11,035	7,969	2,408	3,84	21,4	953,025	24,665	1733,632	2,3	203,95	203,95	99,725	0	0	0	0	0	0	0
12:31:30	2,929	1733,661	11,113	11,035	7,964	2,408	3,812	21,4	953,025	24,665	1733,632	2,3	203,95	203,95	99,725	0	0	0	0	0	0	0
12:31:30	0	1733,661	11,113	11,084	7,964	2,408	3,785	21,4	953,025	24,665	1733,632	2,3	203,95	203,95	99,725	0	0	0	0	0	0	0
12:31:30	-82,739	1732,834	11,113	11,035	7,96	2,4	3,758	21,4	953,025	24,665	1732,834	2,3	203,95	203,95	99,725	0	0	0	0	0	0	0
12:31:30	-3,332	1732,8	11,113	11,035	7,959	2,4	3,731	21,4	953,025	24,665	1732,8	2,3	203,95	203,95	99,725	0	0	0	0	0	0	0
12:31:30	0	1732,8	11,113	11,084	7,959	2,4	3,705	21,4	953,025	24,665	1732,8	2,3	203,95	203,95	99,725	0	0	0	0	0	0	0
12:31:30	-86,706	1731,933	11,015	10,937	7,959	2,391	3,679	21,4	953,025	24,665	1731,933	2,3	203,95	203,95	99,725	0	0	0	0	0	0	0
12:31:30	-43,347	1731,5	10,966	10,888	7,959	2,386	3,654	21,4	953,025	24,665	1731,5	2,5	203,95	203,95	99,725	0	0	0	0	0	0	0
12:31:30	3,332	1731,533	10,966	10,888	7,96	2,386	3,629	21,4	953,025	24,665	1731,5	2,5	203,95	203,95	99,725	0	0	0	0	0	0	0
12:31:30	-43,334	1731,1	10,918	10,84	7,96	2,382	3,604	21,4	953,025	24,665	1731,1	2,5	203,95	203,95	99,725	0	0	0	0	0	0	0
12:31:30	-3,344	1731,066	10,918	10,84	7,959	2,382	3,58	21,4	953,025	24,665	1731,066	2,5	203,95	203,95	99,725	0	0	0	0	0	0	0
12:31:30	43,347	1731,5	10,966	10,888	7,959	2,386	3,557	21,4	953,025	24,665	1731,067	2,5	203,95	203,95	99,725	0	0	0	0	0	0	0
12:31:30	-82,727	1730,673	10,966	10,937	7,955	2,378	3,534	21,4	953,025	24,665	1730,673	2,5	203,95	203,95	99,725	0	0	0	0	0	0	0
12:31:30	0	1730,673	10,966	10,937	7,955	2,378	3,511	21,4	953,025	24,665	1730,673	2,5	203,95	203,95	99,725	0	0	0	0	0	0	0
12:31:30	-43,334	1730,239	10,918	10,888	7,955	2,373	3,489	21,4	953,025	24,665	1730,239	2,5	203,95	203,95	99,725	0	0	0	0	0	0	0
12:31:30	0	1730,239	10,918	10,84	7,955	2,373	3,467	21,4	953,025	24,665	1730,239	2,5	203,95	203,95	99,725	0	0	0	0	0	0	0
12:31:30	-86,669	1729,373	10,82	10,84	7,955	2,364	3,445	21,4	953,025	24,665	1729,373	2,5	203,95	203,95	99,725	0	0	0	0	0	0	0
12:31:30	-43,322	1728,939	10,771	10,84	7,955	2,36	3,424	21,4	953,025	24,665	1728,939	2,5	203,95	203,95	99,725	0	0	0	0	0	0	0
12:31:30	0	1728,939	10,771	10,742	7,955	2,36	3,403	21,4	953,025	24,665	1728,939	2,5	203,95	203,95	99,725	0	0	0	0	0	0	0
12:31:30	-129,98	1727,64	10,625	10,595	7,955	2,346	3,383	21,4	953,025	24,665	1727,64	2,5	203,95	203,95	99,725	0	0	0	0	0	0	0
12:31:30	-0,598	1727,634	10,527	10,595	7,96	2,346	3,362	21,4	953,025	24,665	1727,634	2,5	203,95	203,95	99,725	0	0	0	0	0	0	0
12:31:30	83,3	1728,467	10,625	10,547	7,959	2,355	3,342	21,4	953,025	24,665	1727,634	2,5	203,95	203,95	99,725	0	0	0	0	0	0	0
12:31:30	47,277	1728,939	10,771	10,742	7,955	2,36	3,323	21,4	953,025	24,665	1727,636	2,5	203,95	203,95	99,725	0	0	0	0	0	0	0
12:31:30	-39,367	1728,546	10,82	10,84	7,95	2,356	3,304	21,4	953,025	24,665	1727,637	2,5	203,95	203,95	99,725	0	0	0	0	0	0	0
12:31:30	0	1728,546	10,82	10,84	7,95	2,356	3,286	21,4	953,025	24,665	1727,638	2,5	203,95	203,95	99,725	0	0	0	0	0	0	0
12:31:30	-129,992	1727,246	10,673	10,742	7,95	2,342	3,267	21,4	953,025	24,665	1727,246	2,5	203,95	203,95	99,725	0	0	0	0	0	0	0
12:31:30	-43,31	1726,813	10,625	10,742	7,95	2,338	3,249	21,4	953,025	24,665	1726,813	2,5	203,95	203,95	99,725	0	0	0	0	0	0	0
12:31:30	-86,621	1725,946	10,527	10,595	7,95	2,329	3,231	21,4	953,025	24,665	1725,946	2,6	203,95	203,95	99,725	0	0	0	0	0	0	0
12:31:30	1,831	1725,965	10,625	10,742	7,945	2,329	3,213	21,4	953,025	24,665	1725,947	2,6	203,95	203,95	99,725	0	0	0	0	0	0	0
12:31:30	-1,831	1725,946	10,527	10,547	7,95	2,329	3,196	21,4	953,025	24,665	1725,946	2,6	203,95	203,95	99,725	0	0	0	0	0	0	0
12:31:30	-128,076	1724,666	10,478	10,4	7,945	2,316	3,179	21,4	953,025	24,665	1724,666	2,6	203,95	203,95	99,725	0	0	0	0	0	0	0
12:31:30	-43,286	1724,233	10,429	10,498	7,945	2,311	3,162	21,4	953,025	24,665	1724,233	2,6	203,95	203,95	99,725	0	0	0	0	0	0	0
12:31:30	-88,708	1723,346	10,332	10,4	7,945	2,302	3,145	21,4	953,025	24,665	1723,346	2,6	203,95	203,95	99,725	0	0	0	0	0	0	0
12:31:30	-43,286	1722,913	10,283	10,351	7,945	2,298	3,128	21,4	953,025	24,665	1722,913	2,6	203,95	203,95	99,725	0	0	0	0	0	0	0
12:31:30	0	1722,913	10,283	10,302	7,945	2,298	3,112	21,4	953,025	24,665	1722,913	2,6	203,95	203,95	99,725	0	0	0	0	0	0	0
12:31:30	-40,417	1722,509	10,332	10,4	7,94	2,293	3,096	21,4	953,025	24,665	1722,509	2,6	203,95	203,95	99,725	0	0	0	0	0	0	0
12:31:30	0	1722,509	10,332	10,351	7,94	2,293	3,08	21,4	953,025	24,665	1722,509	2,6	203,95	203,95	99,725	0	0	0	0	0	0	0
12:31:30	-83,74	1721,671	10,332	10,302	7,936	2,285	3,064	21,4	953,025	24,665	1721,671	2,7	203,95	203,95	99,725	0	0	0	0	0	0	0
12:31:30	86,56	1722,537	10,429	10,4	7,936	2,294	3,049	21,4	953,025	24,665	1721,672	2,7	203,95	203,95	99,725	0	0	0	0	0	0	0
12:31:30	-170,275	1720,834	10,332	10,351	7,931	2,276	3,034	21,4	953,025	24,665	1720,834	2,7	203,95	203,95	99,725	0	0	0	0	0	0	0
12:31:30	0	1720,834	10,332	10,351	7,931	2,276	3,019	21,4	953,025	24,665	1720,834	2,7	203,95	203,95	99,725	0	0	0	0	0	0	0
12:31:30	-43,273	1720,401	10,283	10,205	7,931	2,272	3,005	21,4	953,025	24,665	1720,401	2,7	203,95	203,95	99,725	0	0	0	0	0	0	0
12:31:30	-86,523	1719,536	10,185	10,058	7,931	2,263	2,99	21,4	953,025	24,665	1719,536	2,7	203,95	203,95	99,725	0	0	0	0	0	0	0
12:31:30	-126,977	1718,266	10,136	10,156	7,926	2,25	2,976	21,4	953,025	24,665	1718,266	2,7	203,95	203,95	99,725	0	0	0	0	0	0	0
12:31:30	-86,511	1717,401	10,039	10,009	7,926	2,241	2,961	21,4	953,025	24,665	1717,401	2,7	203,95	203,95	99,725	0	0	0	0	0	0	0
12:31:30	0	1717,401	10,039	9,961	7,926	2,241	2,947	21,4	953,025	24,665	1717,401	2,7	203,95	203,95	99,725	0	0	0	0	0	0	0
12:31:30	-43,237	1716,969	9,99	9,863	7,926	2,236	2,933	21,4	953,025	24,665	1716,969	2,7	203,95	203,95	99,725	0	0	0	0	0	0	0
12:31:30	-129,724	1715,672	9,843	9,863	7,926	2,223	2,919	21,1	953,025	24,665	1715,672	2,9	203,95	203,95	99,725	0	0	0	0	0	0	0
12:31:30	0	1715,672	9,843	9,814	7,926	2,223	2,906	21,1	953,025	24,665	1715,672	2,9	203,95	203,95	99,725	0	0	0	0	0	0	0
12:31:30	0	1715,672	9,843	9,814	7,926	2,223	2,892	21,1	953,025	24,665	1715,672	2,9	203,95	203,95	99,725	0	0	0	0	0	0	0
12:31:30	0	1715,672	9,843	9,716	7,926	2,223	2,879	21,1	953,025	24,665	1715,672	2,9	203,95	203,95	99,725	0	0	0	0	0	0	0
12:31:30	86,474	1716,536	9,941	9,814	7,926	2,232	2,866	21,1	953,025	24,665	1715,673	2,9	203,95	203,95	99,725	0	0	0	0	0	0	0
12:31:30	0	1716,536	9,941	9,863	7,926	2,232	2,854	21,1	953,025	24,665	1715,673	2,9	203,95	203,95	99,725	0	0	0	0	0	0	0
12:31:30	0	1716,536	9,941	9,814	7,926	2,232	2,842	21,1	953,025	24,665	1715,674	2,9	203,95	203,95	99,725	0	0	0	0	0	0	0
12:31:30	-83,666	1715,7	9,941	9,814	7,921	2,223	2,83	21,1	953,025	24,665	1715,674	2,9	203,95	203,95	99,725	0	0	0	0	0	0	0
12:31:30	43,237	1716,132	9,99	9,863	7,921	2,228	2,818	21,1	953,025	24,665	1715,675	2,9	203,95	203,95	99,725	0	0	0	0	0	0	0
12:31:30	43,237	1716,565	10,039	10,058	7,921	2,232	2,806	21,1	953,025	24,665	1715,676	2,9	203,95	203,95	99,725	0	0	0	0	0	0	0
12:31:30	0	1716,565	10,039	10,058	7,921	2,232	2,795	21,1	953,025	24,665	1715,677	2,9	201,831	201,831	99,717	0	0	0	0	0	0	0
12:31:30	0	1716,565	10,039	10,009	7,921	2,232	2,784	21,1	953,025	24,665	1715,678	2,9	201,831	201,831	99,717	0	0	0	0	0	0	0
12:31:30	86,486	1717,429	10,136	10,058	7,921	2,241	2,773	21,1	953,025	24,665	1715,679	2,9	201,831	201,831	99,717	0	0	0	0	0	0	0
12:31:30	-129,724	1716,132	9,99	10,009	7,921	2,228	2,763	21,1	953,025	24,665	1715,68	2,9	201,831	201,831	99,717	0	0	0	0	0	0	0
12:31:30	43,237	1716,565	10,039	10,009	7,921	2,232	2,752	21,1	953,025	24,665	1715,681	2,9	201,831	201,831	99,717	0	0	0	0	0	0	0
12:31:30	0	1716,565	10,039	9,961	7,921	2,232	2,742	21,1	953,025	24,665	1715,682	2,9	201,831	201,831	99,717	0	0	0	0	0	0	0
12:31:30	0	1716,565	10,039	10,009	7,921	2,232	2,732	21,1	953,025	24,665	1715,683	2,9	201,831	201,831	99,717	0	0	0	0	0	0	0
12:31:30	0	1716,565	10,039	10,009	7,921	2,232	2,722	21,1	953,025	24,665	1715,684	2,9	201,831	201,831	99,717	0	0	0	0	0	0	0
12:31:30	-43,237	1716,132	9,99	10,009	7,921	2,228	2,713	21,1	953,025	24,665	1715,684	2,9	201,831	201,831	99,717	0	0	0	0	0	0	0
12:31:30	-43,237	1715,7	9,941	9,961	7,921	2,223	2,703	21,1	953,025	24,665	1715,684	2,9	201,831	201,831	99,717	0	0	0	0	0	0	0
12:31:31	0	1715,7	9,941	10,009	7,921	2,223	2,694	21,1	953,025	24,665	1715,684	2,9	201,831	201,831	99,717	0	0	0	0	0	0	0
12:31:31	0	1715,7	9,941	9,961	7,921	2,223	2,684	21,1	953,025	24,665	1715,684	2,9	201,831	201,831	99,717	0	0	0	0	0	0	0
12:31:31	-42,736	1715,272	9,99	9,961	7,916	2,219	2,675	21,1	953,025	24,665	1715,272	2,9	201,831	201,831	99,717	0	0	0	0	0	0	0
12:31:31	0	1715,272	9,99	10,009	7,916	2,219	2,666	21,1	953,025	24,665	1715,272	2,9	201,831	201,831	99,717	0	0	0	0	0	0	0
12:31:31	-129,687	1713,976	9,843	9,961	7,916	2,205	2,657	21,1	953,025	24,665	1713,976	2,9	201,831	201,831	99,717	0	0	0	0	0	0	0
12:31:31	0	1713,976	9,843	9,863	7,916	2,205	2,648	21,1	953,025	24,665	1713,976	2,9	201,831	201,831	99,717	0	0	0	0	0	0	0
12:31:31	86,45	1714,84	9,941	10,009	7,916	2,214	2,64	21,1	953,025	24,665	1713,976	2,9	201,831	201,831	99,717	0	0	0	0	0	0	0
12:31:31	0	1714,84	9,941	9,961	7,916	2,214	2,632	21,1	953,025	24,665	1713,977	2,9	201,831	201,831	99,717	0	0	0	0	0	0	0
12:31:31	0	1714,84	9,941	9,863	7,916	2,214	2,623	21,1	953,025	24,665	1713,978	2,9	201,831	201,831	99,717	0	0	0	0	0	0	0
12:31:31	0	1714,84	9,941	9,814	7,916	2,214	2,615	21,1	953,025	24,665	1713,979	2,9	201,831	201,831	99,717	0	0	0	0	0	0	0
12:31:31	0	1714,84	9,941	9,814	7,916	2,214	2,607	21,1	953,025	24,665	1713,98	2,9	201,831	201,831	99,717	0	0	0	0	0	0	0
12:31:31	43,237	1715,272	9,99	9,961	7,916	2,219	2,6	21,1	953,025	24,665	1713,981	2,9	201,831	201,831	99,717	0	0	0	0	0	0	0
12:31:31	0	1715,272	9,99	9,961	7,916	2,219	2,592	21,1	953,025	24,665	1713,983	2,9	201,831	201,831	99,717	0	0	0	0	0	0	0
12:31:31	0	1715,272	9,99	9,961	7,916	2,219	2,585	21,1	953,025	24,665	1713,984	2,9	201,831	201,831	99,717	0	0	0	0	0	0	0
12:31:31	0	1715,272	9,99	9,961	7,916	2,219	2,578	21,1	953,025	24,665	1713,985	2,9	201,831	201,831	99,717	0	0	0	0	0	0	0
12:31:31	0	1715,272	9,99	9,961	7,916	2,219	2,571	21,1	953,025	24,665	1713,986	2,9	201,831	201,831	99,717	0	0	0	0	0	0	0
12:31:31	43,237	1715,705	10,039	10,009	7,916	2,223	2,564	21,1	953,025	24,665	1713,988	2,9	201,831	201,831	99,717	0	0	0	0	0	0	0
12:31:31	-86,474	1714,84	9,941	9,863	7,916	2,214	2,557	21,1	953,025	24,665	1713,989	2,9	201,831	201,831	99,717	0	0	0	0	0	0	0
12:31:31	43,237	1715,272	9,99	10,009	7,916	2,219	2,55	21,1	953,025	24,665	1713,99	2,9	201,831	201,831	99,717	0	0	0	0	0	0	0
12:31:31	0	1715,272	9,99	9,961	7,916	2,219	2,544	21,1	953,025	24,665	1713,991	2,9	201,831	201,831	99,717	0	0	0	0	0	0	0
12:31:31	0	1715,272	9,99	9,863	7,916	2,219	2,538	21,1	953,025	24,665	1713,993	2,9	201,831	201,831	99,717	0	0	0	0	0	0	0
12:31:31	0	1715,272	9,99	10,009	7,916	2,219	2,531	21,1	953,025	24,665	1713,994	2,9	201,831	201,831	99,717	0	0	0	0	0	0	0
12:31:31	0	1715,272	9,99	9,961	7,916	2,219	2,525	21,1	953,025	24,665	1713,995	2,9	201,831	201,831	99,717	0	0	0	0	0	0	0
12:31:31	-129,687	1713,976	9,843	9,716	7,916	2,205	2,519	21,1	953,025	24,665	1713,976	2,9	201,831	201,831	99,717	0	0	0	0	0	0	0
12:31:31	129,687	1715,272	9,99	9,863	7,916	2,219	2,513	21,1	953,025	24,665	1713,977	2,9	201,831	201,831	99,717	0	0	0	0	0	0	0
12:31:31	43,237	1715,705	10,039	9,863	7,916	2,223	2,507	21,1	953,025	24,665	1713,979	2,9	201,831	201,831	99,717	0	0	0	0	0	0	0
12:31:31	-43,237	1715,272	9,99	9,814	7,916	2,219	2,502	21,1	953,025	24,665	1713,98	2,9	201,831	201,831	99,717	0	0	0	0	0	0	0
12:31:31	0	1715,272	9,99	9,814	7,916	2,219	2,496	21,1	953,025	24,665	1713,981	2,9	201,831	201,831	99,717	0	0	0	0	0	0	0
12:31:31	0	1715,272	9,99	9,863	7,916	2,219	2,491	21,1	953,025	24,665	1713,982	2,9	201,831	201,831	99,717	0	0	0	0	0	0	0
12:31:31	-43,237	1714,84	9,941	9,716	7,916	2,214	2,485	21,1	953,025	24,665	1713,983	2,9	201,831	201,831	99,717	0	0	0	0	0	0	0
12:31:31	0	1714,84	9,941	9,814	7,916	2,214	2,48	21,1	953,025	24,665	1713,984	2,9	201,831	201,831	99,717	0	0	0	0	0	0	0
12:31:31	0	1714,84	9,941	9,814	7,916	2,214	2,475	21,1	953,025	24,665	1713,985	2,9	201,831	201,831	99,717	0	0	0	0	0	0	0
12:31:31	86,474	1715,705	10,039	9,961	7,916	2,223	2,47	21,1	953,025	24,665	1713,987	2,9	201,831	201,831	99,717	0	0	0	0	0	0	0
12:31:31	-43,237	1715,272	9,99	9,814	7,916	2,219	2,465	21,1	953,025	24,665	1713,988	2,9	201,831	201,831	99,717	0	0	0	0	0	0	0
12:31:31	0	1715,272	9,99	9,863	7,916	2,219	2,46	21,1	953,025	24,665	1713,989	2,9	201,831	201,831	99,717	0	0	0	0	0	0	0
12:31:31	43,237	1715,705	10,039	9,961	7,916	2,223	2,455	21,1	953,025	24,665	1713,991	2,9	201,831	201,831	99,717	0	0	0	0	0	0	0
12:31:31	-43,237	1715,272	9,99	9,863	7,916	2,219	2,451	21,1	953,025	24,665	1713,992	2,9	201,831	201,831	99,717	0	0	0	0	0	0	0
12:31:31	0	1715,272	9,99	9,961	7,916	2,219	2,446	21,1	953,025	24,665	1713,994	2,9	201,831	201,831	99,717	0	0	0	0	0	0	0
12:31:31	0	1715,272	9,99	9,863	7,916	2,219	2,442	21,1	953,025	24,665	1713,995	2,9	201,831	201,831	99,717	0	0	0	0	0	0	0
12:31:31	-43,237	1714,84	9,941	9,814	7,916	2,214	2,437	21,1	953,025	24,665	1713,996	2,9	201,831	201,831	99,717	0	0	0	0	0	0	0
12:31:31	85,974	1715,7	9,941	9,814	7,921	2,223	2,433	21,1	953,025	24,665	1713,998	2,9	201,831	201,831	99,717	0	0	0	0	0	0	0
12:31:31	-85,974	1714,84	9,941	9,716	7,916	2,214	2,429	21,1	953,025	24,665	1713,998	2,9	201,831	201,831	99,717	0	0	0	0	0	0	0
12:31:31	86,474	1715,705	10,039	9,961	7,916	2,223	2,425	21,1	953,025	24,665	1714	2,9	201,831	201,831	99,717	0	0	0	0	0	0	0
12:31:31	0	1715,705	10,039	10,009	7,916	2,223	2,421	21,1	953,025	24,665	1714,002	2,9	201,831	201,831	99,717	0	0	0	0	0	0	0
12:31:31	0	1715,705	10,039	10,058	7,916	2,223	2,417	21,1	953,025	24,665	1714,004	2,9	201,831	201,831	99,717	0	0	0	0	0	0	0
12:31:31	86,474	1716,57	10,136	10,156	7,916	2,232	2,413	21,1	953,025	24,665	1714,006	2,9	201,831	201,831	99,717	0	0	0	0	0	0	0
12:31:31	0	1716,57	10,136	10,058	7,916	2,232	2,41	21,1	953,025	24,665	1714,009	2,9	201,831	201,831	99,717	0	0	0	0	0	0	0
12:31:31	-86,474	1715,705	10,039	9,961	7,916	2,223	2,406	21,1	953,025	24,665	1714,011	2,9	201,831	201,831	99,717	0	0	0	0	0	0	0
12:31:31	-43,237	1715,272	9,99	9,961	7,916	2,219	2,403	21,1	953,025	24,665	1714,012	2,9	201,831	201,831	99,717	0	0	0	0	0	0	0
12:31:31	0	1715,272	9,99	9,961	7,916	2,219	2,399	21,1	953,025	24,665	1714,013	2,9	201,831	201,831	99,717	0	0	0	0	0	0	0
12:31:31	0	1715,272	9,99	9,961	7,916	2,219	2,395	21,1	953,025	24,665	1714,014	2,9	201,831	201,831	99,717	0	0	0	0	0	0	0
12:31:31	0	1715,272	9,99	9,961	7,916	2,219	2,392	21,1	953,025	24,665	1714,016	2,9	201,831	201,831	99,717	0	0	0	0	0	0	0
12:31:31	0	1715,272	9,99	9,863	7,916	2,219	2,389	21,1	953,025	24,665	1714,017	2,9	201,831	201,831	99,717	0	0	0	0	0	0	0
12:31:31	0	1715,272	9,99	9,961	7,916	2,219	2,385	21,1	953,025	24,665	1714,018	2,9	201,831	201,831	99,717	0	0	0	0	0	0	0
12:31:31	43,237	1715,705	10,039	10,009	7,916	2,223	2,382	21,1	953,025	24,665	1714,02	2,9	201,831	201,831	99,717	0	0	0	0	0	0	0
12:31:31	-43,237	1715,272	9,99	9,863	7,916	2,219	2,379	21,1	953,025	24,665	1714,021	2,9	201,831	201,831	99,717	0	0	0	0	0	0	0
12:31:31	0	1715,272	9,99	9,863	7,916	2,219	2,376	21,1	953,025	24,665	1714,022	2,9	201,831	201,831	99,717	0	0	0	0	0	0	0
12:31:31	0	1715,272	9,99	9,961	7,916	2,219	2,373	21,1	953,025	24,665	1714,024	2,9	201,831	201,831	99,717	0	0	0	0	0	0	0
12:31:31	0	1715,272	9,99	10,009	7,916	2,219	2,37	21,1	953,025	24,665	1714,025	2,9	201,831	201,831	99,717	0	0	0	0	0	0	0
12:31:31	-43,237	1714,84	9,941	9,863	7,916	2,214	2,367	21,1	953,025	24,665	1714,026	2,9	201,831	201,831	99,717	0	0	0	0	0	0	0
12:31:31	43,237	1715,272	9,99	10,009	7,916	2,219	2,364	21,1	953,025	24,665	1714,027	2,9	201,831	201,831	99,717	0	0	0	0	0	0	0
12:31:31	-43,237	1714,84	9,941	10,009	7,916	2,214	2,361	21,1	953,025	24,665	1714,028	2,9	201,831	201,831	99,717	0	0	0	0	0	0	0
12:31:31	43,237	1715,272	9,99	9,961	7,916	2,219	2,358	21,1	953,025	24,665	1714,029	2,9	201,831	201,831	99,717	0	0	0	0	0	0	0
12:31:31	0	1715,272	9,99	10,009	7,916	2,219	2,355	21,1	953,025	24,665	1714,03	2,9	201,831	201,831	99,717	0	0	0	0	0	0	0
12:31:31	0	1715,272	9,99	10,058	7,916	2,219	2,353	21,1	953,025	24,665	1714,031	2,9	201,831	201,831	99,717	0	0	0	0	0	0	0
12:31:31	-41,503	1714,857	10,039	10,156	7,912	2,215	2,35	21,1	953,025	24,665	1714,032	2,9	201,831	201,831	99,717	0	0	0	0	0	0	0
12:31:31	41,503	1715,272	9,99	10,009	7,916	2,219	2,347	21,1	953,025	24,665	1714,033	2,9	201,831	201,831	99,717	0	0	0	0	0	0	0
12:31:31	-84,741	1714,425	9,99	10,009	7,912	2,21	2,345	21,1	953,025	24,665	1714,034	2,9	201,831	201,831	99,717	0	0	0	0	0	0	0
12:31:31	0	1714,425	9,99	10,009	7,912	2,21	2,342	21,1	953,025	24,665	1714,034	2,9	201,831	201,831	99,717	0	0	0	0	0	0	0
12:31:31	-43,237	1713,993	9,941	9,961	7,912	2,206	2,339	21,1	953,025	24,665	1713,993	2,9	201,831	201,831	99,717	0	0	0	0	0	0	0
12:31:31	-1,708	1713,976	9,843	9,814	7,916	2,205	2,337	21,1	953,025	24,665	1713,976	2,9	201,831	201,831	99,717	0	0	0	0	0	0	0
12:31:31	86,45	1714,84	9,941	9,863	7,916	2,214	2,334	21,1	953,025	24,665	1713,976	2,9	201,831	201,831	99,717	0	0	0	0	0	0	0
12:31:31	-41,503	1714,425	9,99	9,961	7,912	2,21	2,332	21,1	953,025	24,665	1713,977	2,9	201,831	201,831	99,717	0	0	0	0	0	0	0
12:31:31	43,237	1714,857	10,039	10,009	7,912	2,215	2,33	21,1	953,025	24,665	1713,978	2,9	201,831	201,831	99,717	0	0	0	0	0	0	0
12:31:31	-43,237	1714,425	9,99	9,961	7,912	2,21	2,327	21,1	953,025	24,665	1713,978	2,9	201,831	201,831	99,717	0	0	0	0	0	0	0
12:31:31	-130,737	1713,118	9,843	9,814	7,912	2,197	2,325	21,1	953,025	24,665	1713,118	2,9	201,831	201,831	99,717	0	0	0	0	0	0	0
12:31:31	129,675	1714,414	9,99	9,961	7,912	2,21	2,322	21,1	953,025	24,665	1713,119	2,9	201,831	201,831	99,717	0	0	0	0	0	0	0
12:31:31	44,299	1714,857	10,039	10,009	7,912	2,215	2,32	21,1	953,025	24,665	1713,121	2,9	201,831	201,831	99,717	0	0	0	0	0	0	0
12:31:31	-43,237	1714,425	9,99	10,009	7,912	2,21	2,318	21,1	953,025	24,665	1713,122	2,9	201,831	201,831	99,717	0	0	0	0	0	0	0
12:31:31	84,741	1715,272	9,99	9,863	7,916	2,219	2,316	21,1	953,025	24,665	1713,124	2,9	201,831	201,831	99,717	0	0	0	0	0	0	0
12:31:31	-41,503	1714,857	10,039	9,863	7,912	2,215	2,314	21	953,406	24,665	1713,126	3	201,831	201,831	99,717	0	0	0	0	0	0	0
12:31:31	-43,957	1714,418	9,99	9,814	7,912	2,21	2,312	21	953,406	24,665	1713,127	3	201,831	201,831	99,717	0	0	0	0	0	0	0
12:31:31	43,237	1714,85	10,039	9,961	7,912	2,214	2,31	21	953,406	24,665	1713,129	3	201,831	201,831	99,717	0	0	0	0	0	0	0
12:31:31	-43,237	1714,418	9,99	9,863	7,912	2,21	2,308	21	953,406	24,665	1713,13	3	201,831	201,831	99,717	0	0	0	0	0	0	0
12:31:31	127,978	1715,698	10,039	9,961	7,916	2,223	2,307	21	953,406	24,665	1713,133	3	201,831	201,831	99,717	0	0	0	0	0	0	0
12:31:31	-43,225	1715,265	9,99	9,863	7,916	2,219	2,305	21	953,406	24,665	1713,135	3	201,831	201,831	99,717	0	0	0	0	0	0	0
12:31:31	-84,753	1714,418	9,99	9,814	7,912	2,21	2,303	21	953,406	24,665	1713,136	3	201,831	201,831	99,717	0	0	0	0	0	0	0
12:31:31	-1,049	1714,407	9,99	9,863	7,912	2,21	2,301	21	953,406	24,665	1713,137	3	201,831	201,831	99,717	0	0	0	0	0	0	0
12:31:31	1,049	1714,418	9,99	9,961	7,912	2,21	2,299	21	953,406	24,665	1713,138	3	201,831	201,831	99,717	0	0	0	0	0	0	0
12:31:31	-1,049	1714,407	9,99	9,814	7,912	2,21	2,298	21	953,406	24,665	1713,14	3	201,831	201,831	99,717	0	0	0	0	0	0	0
12:31:31	-42,163	1713,986	9,941	9,961	7,912	2,206	2,296	21	953,406	24,665	1713,14	3	201,002	201,002	99,713	0	0	0	0	0	0	0
12:31:31	0	1713,986	9,941	9,961	7,912	2,206	2,294	21	953,406	24,665	1713,141	3	201,002	201,002	99,713	0	0	0	0	0	0	0
12:31:31	43,212	1714,418	9,99	9,961	7,912	2,21	2,292	21	953,406	24,665	1713,143	3	201,002	201,002	99,713	0	0	0	0	0	0	0
12:31:31	-43,212	1713,986	9,941	9,863	7,912	2,206	2,291	21	953,406	24,665	1713,143	3	201,002	201,002	99,713	0	0	0	0	0	0	0
12:31:31	43,212	1714,418	9,99	10,009	7,912	2,21	2,289	21	953,406	24,665	1713,145	3	201,002	201,002	99,713	0	0	0	0	0	0	0
12:31:31	-43,212	1713,986	9,941	9,863	7,912	2,206	2,287	21	953,406	24,665	1713,145	3	201,002	201,002	99,713	0	0	0	0	0	0	0
12:31:31	42,163	1714,407	9,99	9,961	7,912	2,21	2,286	21	953,406	24,665	1713,147	3	201,002	201,002	99,713	0	0	0	0	0	0	0
12:31:31	1,049	1714,418	9,99	9,961	7,912	2,21	2,284	21	953,406	24,665	1713,148	3	201,002	201,002	99,713	0	0	0	0	0	0	0
12:31:31	43,237	1714,85	10,039	10,058	7,912	2,214	2,283	21	953,406	24,665	1713,15	3	201,002	201,002	99,713	0	0	0	0	0	0	0
12:31:31	0	1714,85	10,039	10,058	7,912	2,214	2,282	21	953,406	24,665	1713,151	3	201,002	201,002	99,713	0	0	0	0	0	0	0
12:31:31	84,741	1715,698	10,039	10,009	7,916	2,223	2,281	21	953,406	24,665	1713,154	3	201,002	201,002	99,713	0	0	0	0	0	0	0
12:31:31	-127,978	1714,418	9,99	10,009	7,912	2,21	2,279	21	953,406	24,665	1713,155	3	201,002	201,002	99,713	0	0	0	0	0	0	0
12:31:31	127,978	1715,698	10,039	10,009	7,916	2,223	2,278	21	953,406	24,665	1713,158	3	201,002	201,002	99,713	0	0	0	0	0	0	0
12:31:32	-127,978	1714,418	9,99	10,009	7,912	2,21	2,277	21	953,406	24,665	1713,159	3	201,002	201,002	99,713	0	0	0	0	0	0	0
12:31:32	84,753	1715,265	9,99	10,058	7,916	2,219	2,276	21	953,406	24,665	1713,161	3	201,002	201,002	99,713	0	0	0	0	0	0	0
12:31:32	0	1715,265	9,99	9,961	7,916	2,219	2,275	21	953,406	24,665	1713,163	3	201,002	201,002	99,713	0	0	0	0	0	0	0
12:31:32	-84,753	1714,418	9,99	9,961	7,912	2,21	2,273	21	953,406	24,665	1713,164	3	201,002	201,002	99,713	0	0	0	0	0	0	0
12:31:32	0	1714,418	9,99	9,961	7,912	2,21	2,272	21	953,406	24,665	1713,166	3	201,002	201,002	99,713	0	0	0	0	0	0	0
12:31:32	-44,274	1713,975	9,941	9,961	7,912	2,205	2,271	21	953,406	24,665	1713,166	3	201,002	201,002	99,713	0	0	0	0	0	0	0
12:31:32	1,062	1713,986	9,941	9,863	7,912	2,206	2,269	21	953,406	24,665	1713,167	3	201,002	201,002	99,713	0	0	0	0	0	0	0
12:31:32	43,212	1714,418	9,99	9,961	7,912	2,21	2,268	21	953,406	24,665	1713,168	3	201,002	201,002	99,713	0	0	0	0	0	0	0
12:31:32	-43,212	1713,986	9,941	9,863	7,912	2,206	2,267	21	953,406	24,665	1713,169	3	201,002	201,002	99,713	0	0	0	0	0	0	0
12:31:32	-1,062	1713,975	9,941	9,814	7,912	2,205	2,266	21	953,406	24,665	1713,17	3	201,002	201,002	99,713	0	0	0	0	0	0	0
12:31:32	44,274	1714,418	9,99	9,961	7,912	2,21	2,265	21	953,406	24,665	1713,171	3	201,002	201,002	99,713	0	0	0	0	0	0	0
12:31:32	0	1714,418	9,99	9,863	7,912	2,21	2,264	21	953,406	24,665	1713,173	3	201,002	201,002	99,713	0	0	0	0	0	0	0
12:31:32	0	1714,418	9,99	9,863	7,912	2,21	2,263	21	953,406	24,665	1713,174	3	201,002	201,002	99,713	0	0	0	0	0	0	0
12:31:32	-43,212	1713,986	9,941	9,863	7,912	2,206	2,261	21	953,406	24,665	1713,174	3	201,002	201,002	99,713	0	0	0	0	0	0	0
12:31:32	0	1713,986	9,941	9,814	7,912	2,206	2,26	21	953,406	24,665	1713,175	3	201,002	201,002	99,713	0	0	0	0	0	0	0
12:31:32	0	1713,986	9,941	9,814	7,912	2,206	2,259	21	953,406	24,665	1713,176	3	201,002	201,002	99,713	0	0	0	0	0	0	0
12:31:32	127,966	1715,265	9,99	10,009	7,916	2,219	2,259	21	953,406	24,665	1713,178	3	201,002	201,002	99,713	0	0	0	0	0	0	0
12:31:32	-43,225	1714,833	9,941	9,863	7,916	2,214	2,258	21	953,406	24,665	1713,18	3	201,002	201,002	99,713	0	0	0	0	0	0	0
12:31:32	-86,462	1713,968	9,843	9,716	7,916	2,205	2,257	21	953,406	24,665	1713,181	3	201,002	201,002	99,713	0	0	0	0	0	0	0
12:31:32	86,462	1714,833	9,941	9,863	7,916	2,214	2,256	21	953,406	24,665	1713,183	3	201,002	201,002	99,713	0	0	0	0	0	0	0
12:31:32	0	1714,833	9,941	9,863	7,916	2,214	2,255	21	953,406	24,665	1713,184	3	201,002	201,002	99,713	0	0	0	0	0	0	0
12:31:32	-41,528	1714,418	9,99	9,863	7,912	2,21	2,254	21	953,406	24,665	1713,185	3	201,002	201,002	99,713	0	0	0	0	0	0	0
12:31:32	0	1714,418	9,99	9,863	7,912	2,21	2,253	21	953,406	24,665	1713,187	3	201,002	201,002	99,713	0	0	0	0	0	0	0
12:31:32	41,528	1714,833	9,941	9,863	7,916	2,214	2,252	21	953,406	24,665	1713,188	3	201,002	201,002	99,713	0	0	0	0	0	0	0
12:31:32	-129,675	1713,536	9,795	9,814	7,916	2,201	2,251	21	953,406	24,665	1713,189	3	201,002	201,002	99,713	0	0	0	0	0	0	0
12:31:32	129,675	1714,833	9,941	9,814	7,916	2,214	2,251	21	953,406	24,665	1713,19	3	201,002	201,002	99,713	0	0	0	0	0	0	0
12:31:32	0	1714,833	9,941	9,814	7,916	2,214	2,25	21	953,406	24,665	1713,192	3	201,002	201,002	99,713	0	0	0	0	0	0	0
12:31:32	86,45	1715,698	10,039	9,863	7,916	2,223	2,249	21	953,406	24,665	1713,195	3	201,002	201,002	99,713	0	0	0	0	0	0	0
12:31:32	43,908	1716,137	10,185	10,205	7,912	2,228	2,249	21	953,406	24,665	1713,197	3	201,002	201,002	99,713	0	0	0	0	0	0	0
12:31:32	-43,237	1715,704	10,136	10,156	7,912	2,223	2,249	21	953,406	24,665	1713,2	3	201,002	201,002	99,713	0	0	0	0	0	0	0
12:31:32	-86,474	1714,84	10,039	10,009	7,912	2,214	2,248	21	953,406	24,665	1713,202	3	201,002	201,002	99,713	0	0	0	0	0	0	0
12:31:32	1,062	1714,85	10,039	10,058	7,912	2,214	2,247	21	953,406	24,665	1713,203	3	201,002	201,002	99,713	0	0	0	0	0	0	0
12:31:32	-1,708	1714,833	9,941	9,863	7,916	2,214	2,247	21	953,406	24,665	1713,205	3	201,002	201,002	99,713	0	0	0	0	0	0	0
12:31:32	-129,675	1713,536	9,795	9,668	7,916	2,201	2,246	21	953,406	24,665	1713,205	3	201,002	201,002	99,713	0	0	0	0	0	0	0
12:31:32	43,212	1713,968	9,843	9,863	7,916	2,205	2,245	21	953,406	24,665	1713,206	3	201,002	201,002	99,713	0	0	0	0	0	0	0
12:31:32	-43,212	1713,536	9,795	9,716	7,916	2,201	2,244	21	953,406	24,665	1713,206	3	201,002	201,002	99,713	0	0	0	0	0	0	0
12:31:32	44,934	1713,986	9,941	9,863	7,912	2,206	2,243	21	953,406	24,665	1713,207	3	201,002	201,002	99,713	0	0	0	0	0	0	0
12:31:32	43,212	1714,418	9,99	10,058	7,912	2,21	2,243	21	953,406	24,665	1713,208	3	201,002	201,002	99,713	0	0	0	0	0	0	0
12:31:32	42,175	1714,84	10,039	10,156	7,912	2,214	2,242	21	953,406	24,665	1713,21	3	201,002	201,002	99,713	0	0	0	0	0	0	0
12:31:32	-85,388	1713,986	9,941	9,961	7,912	2,206	2,241	21	953,406	24,665	1713,211	3	201,002	201,002	99,713	0	0	0	0	0	0	0
12:31:32	-1,062	1713,975	9,941	9,814	7,912	2,205	2,241	21	953,406	24,665	1713,212	3	201,002	201,002	99,713	0	0	0	0	0	0	0
12:31:32	0	1713,975	9,941	9,863	7,912	2,205	2,24	21	953,406	24,665	1713,212	3	201,002	201,002	99,713	0	0	0	0	0	0	0
12:31:32	1,062	1713,986	9,941	9,863	7,912	2,206	2,239	21	953,406	24,665	1713,213	3	201,002	201,002	99,713	0	0	0	0	0	0	0
12:31:32	-1,062	1713,975	9,941	9,863	7,912	2,205	2,239	21	953,406	24,665	1713,214	3	201,002	201,002	99,713	0	0	0	0	0	0	0
12:31:32	44,274	1714,418	9,99	9,961	7,912	2,21	2,238	21	953,406	24,665	1713,215	3	201,002	201,002	99,713	0	0	0	0	0	0	0
12:31:32	43,237	1714,85	10,039	10,058	7,912	2,214	2,238	21	953,406	24,665	1713,217	3	201,002	201,002	99,713	0	0	0	0	0	0	0
12:31:32	-87,512	1713,975	9,941	9,863	7,912	2,205	2,237	21	953,406	24,665	1713,218	3	201,002	201,002	99,713	0	0	0	0	0	0	0
12:31:32	86,45	1714,84	10,039	9,961	7,912	2,214	2,237	21	953,406	24,665	1713,219	3	201,002	201,002	99,713	0	0	0	0	0	0	0
12:31:32	-42,175	1714,418	9,99	9,863	7,912	2,21	2,236	21	953,406	24,665	1713,22	3	201,002	201,002	99,713	0	0	0	0	0	0	0
12:31:32	0	1714,418	9,99	9,863	7,912	2,21	2,235	21	953,406	24,665	1713,221	3	201,002	201,002	99,713	0	0	0	0	0	0	0
12:31:32	43,237	1714,85	10,039	9,863	7,912	2,214	2,235	21	953,406	24,665	1713,223	3	201,002	201,002	99,713	0	0	0	0	0	0	0
12:31:32	-43,237	1714,418	9,99	9,863	7,912	2,21	2,235	21	953,406	24,665	1713,224	3	201,002	201,002	99,713	0	0	0	0	0	0	0
12:31:32	-1,049	1714,407	9,99	9,716	7,912	2,21	2,234	21	953,406	24,665	1713,225	3	201,002	201,002	99,713	0	0	0	0	0	0	0
12:31:32	1,049	1714,418	9,99	9,814	7,912	2,21	2,234	21	953,406	24,665	1713,227	3	201,002	201,002	99,713	0	0	0	0	0	0	0
12:31:32	84,753	1715,265	9,99	9,863	7,916	2,219	2,233	21	953,406	24,665	1713,229	3	201,002	201,002	99,713	0	0	0	0	0	0	0
12:31:32	43,896	1715,704	10,136	10,009	7,912	2,223	2,233	21	953,406	24,665	1713,231	3	201,002	201,002	99,713	0	0	0	0	0	0	0
12:31:32	-86,474	1714,84	10,039	9,863	7,912	2,214	2,233	21	953,406	24,665	1713,233	3	201,002	201,002	99,713	0	0	0	0	0	0	0
12:31:32	87,524	1715,715	10,136	10,058	7,912	2,223	2,233	21	953,406	24,665	1713,235	3	201,002	201,002	99,713	0	0	0	0	0	0	0
12:31:32	-1,721	1715,698	10,039	10,009	7,916	2,223	2,232	21	953,406	24,665	1713,238	3	201,002	201,002	99,713	0	0	0	0	0	0	0
12:31:32	-84,741	1714,85	10,039	9,961	7,912	2,214	2,232	21	953,406	24,665	1713,239	3	201,002	201,002	99,713	0	0	0	0	0	0	0
12:31:32	86,462	1715,715	10,136	10,058	7,912	2,223	2,232	21	953,406	24,665	1713,242	3	201,002	201,002	99,713	0	0	0	0	0	0	0
12:31:32	-87,524	1714,84	10,039	9,961	7,912	2,214	2,232	21	953,406	24,665	1713,244	3	201,002	201,002	99,713	0	0	0	0	0	0	0
12:31:32	1,062	1714,85	10,039	10,009	7,912	2,214	2,231	21	953,406	24,665	1713,245	3	201,002	201,002	99,713	0	0	0	0	0	0	0
12:31:32	-1,708	1714,833	9,941	9,814	7,916	2,214	2,231	21	953,406	24,665	1713,247	3	201,002	201,002	99,713	0	0	0	0	0	0	0
12:31:32	-41,528	1714,418	9,99	9,961	7,912	2,21	2,23	21	953,406	24,665	1713,248	3	201,002	201,002	99,713	0	0	0	0	0	0	0
12:31:32	42,175	1714,84	10,039	10,058	7,912	2,214	2,23	21	953,406	24,665	1713,25	3	201,002	201,002	99,713	0	0	0	0	0	0	0
12:31:32	-42,175	1714,418	9,99	9,961	7,912	2,21	2,23	21	953,406	24,665	1713,251	3	201,002	201,002	99,713	0	0	0	0	0	0	0
12:31:32	0	1714,418	9,99	9,863	7,912	2,21	2,229	21	953,406	24,665	1713,252	3	201,002	201,002	99,713	0	0	0	0	0	0	0
12:31:32	127,978	1715,698	10,039	10,058	7,916	2,223	2,229	21	953,406	24,665	1713,254	3	201,002	201,002	99,713	0	0	0	0	0	0	0
12:31:32	-257,641	1713,121	9,843	9,961	7,912	2,197	2,229	21	953,406	24,665	1713,121	3	201,002	201,002	99,713	0	0	0	0	0	0	0
12:31:32	129,663	1714,418	9,99	10,009	7,912	2,21	2,228	21	953,406	24,665	1713,122	3	201,002	201,002	99,713	0	0	0	0	0	0	0
12:31:32	-43,212	1713,986	9,941	9,863	7,912	2,206	2,228	21	953,406	24,665	1713,123	3	201,002	201,002	99,713	0	0	0	0	0	0	0
12:31:32	43,212	1714,418	9,99	10,009	7,912	2,21	2,227	21	953,406	24,665	1713,125	3	201,002	201,002	99,713	0	0	0	0	0	0	0
12:31:32	-1,049	1714,407	9,99	10,009	7,912	2,21	2,227	21	953,406	24,665	1713,126	3	201,002	201,002	99,713	0	0	0	0	0	0	0
12:31:32	-42,163	1713,986	9,941	10,009	7,912	2,206	2,227	21	953,406	24,665	1713,127	3	201,002	201,002	99,713	0	0	0	0	0	0	0
12:31:32	0	1713,986	9,941	9,961	7,912	2,206	2,226	21	953,406	24,665	1713,128	3	201,002	201,002	99,713	0	0	0	0	0	0	0
12:31:32	0	1713,986	9,941	10,009	7,912	2,206	2,226	21	953,406	24,665	1713,128	3	201,002	201,002	99,713	0	0	0	0	0	0	0
12:31:32	43,212	1714,418	9,99	10,009	7,912	2,21	2,226	21	953,025	24,665	1713,13	3	201,002	201,002	99,713	0	0	0	0	0	0	0
12:31:32	130,432	1715,722	10,136	10,009	7,912	2,223	2,226	21	953,025	24,665	1713,132	3	201,002	201,002	99,713	0	0	0	0	0	0	0
12:31:32	-86,474	1714,857	10,039	9,961	7,912	2,215	2,225	21	953,025	24,665	1713,134	3	201,002	201,002	99,713	0	0	0	0	0	0	0
12:31:32	-1,074	1714,847	10,039	9,961	7,912	2,214	2,225	21	953,025	24,665	1713,136	3	201,002	201,002	99,713	0	0	0	0	0	0	0
12:31:32	0	1714,847	10,039	10,009	7,912	2,214	2,225	21	953,025	24,665	1713,137	3	201,002	201,002	99,713	0	0	0	0	0	0	0
12:31:32	1,074	1714,857	10,039	10,009	7,912	2,215	2,225	21	953,025	24,665	1713,139	3	201,002	201,002	99,713	0	0	0	0	0	0	0
12:31:32	86,474	1715,722	10,136	10,009	7,912	2,223	2,225	21	953,025	24,665	1713,142	3	201,002	201,002	99,713	0	0	0	0	0	0	0
12:31:32	-86,474	1714,857	10,039	9,961	7,912	2,215	2,224	21	953,025	24,665	1713,143	3	201,002	201,002	99,713	0	0	0	0	0	0	0
12:31:32	-44,299	1714,414	9,99	9,961	7,912	2,21	2,224	21	953,025	24,665	1713,145	3	201,002	201,002	99,713	0	0	0	0	0	0	0
12:31:32	85,803	1715,272	9,99	10,009	7,916	2,219	2,224	21	953,025	24,665	1713,147	3	201,002	201,002	99,713	0	0	0	0	0	0	0
12:31:32	-41,503	1714,857	10,039	10,058	7,912	2,215	2,224	21	953,025	24,665	1713,149	3	200,771	200,771	99,712	0	0	0	0	0	0	0
12:31:32	-86,474	1713,993	9,941	9,814	7,912	2,206	2,224	21	953,025	24,665	1713,149	3	200,771	200,771	99,712	0	0	0	0	0	0	0
12:31:32	0	1713,993	9,941	9,961	7,912	2,206	2,223	21	953,025	24,665	1713,15	3	200,771	200,771	99,712	0	0	0	0	0	0	0
12:31:32	43,237	1714,425	9,99	10,009	7,912	2,21	2,223	21	953,025	24,665	1713,152	3	200,771	200,771	99,712	0	0	0	0	0	0	0
12:31:32	0	1714,425	9,99	10,009	7,912	2,21	2,223	21	953,025	24,665	1713,153	3	200,771	200,771	99,712	0	0	0	0	0	0	0
12:31:32	84,741	1715,272	9,99	10,058	7,916	2,219	2,223	21	953,025	24,665	1713,155	3	200,771	200,771	99,712	0	0	0	0	0	0	0
12:31:32	-215,478	1713,118	9,843	9,863	7,912	2,197	2,222	21	953,025	24,665	1713,118	3	200,771	200,771	99,712	0	0	0	0	0	0	0
12:31:32	129,675	1714,414	9,99	10,009	7,912	2,21	2,222	21	953,025	24,665	1713,119	3	200,771	200,771	99,712	0	0	0	0	0	0	0
12:31:32	-128,625	1713,128	9,843	9,961	7,912	2,197	2,221	21	953,025	24,665	1713,119	3	200,771	200,771	99,712	0	0	0	0	0	0	0
12:31:32	129,687	1714,425	9,99	9,961	7,912	2,21	2,221	21	953,025	24,665	1713,12	3	200,771	200,771	99,712	0	0	0	0	0	0	0
12:31:32	0	1714,425	9,99	9,961	7,912	2,21	2,221	21	953,025	24,665	1713,121	3	200,771	200,771	99,712	0	0	0	0	0	0	0
12:31:32	0	1714,425	9,99	9,961	7,912	2,21	2,221	21	953,025	24,665	1713,123	3	200,771	200,771	99,712	0	0	0	0	0	0	0
12:31:32	0	1714,425	9,99	10,058	7,912	2,21	2,22	21	953,025	24,665	1713,124	3	200,771	200,771	99,712	0	0	0	0	0	0	0
12:31:32	-1,062	1714,414	9,99	10,009	7,912	2,21	2,22	21	953,025	24,665	1713,125	3	200,771	200,771	99,712	0	0	0	0	0	0	0
12:31:33	1,062	1714,425	9,99	9,961	7,912	2,21	2,22	21	953,025	24,665	1713,126	3	200,771	200,771	99,712	0	0	0	0	0	0	0
12:31:33	0	1714,425	9,99	9,961	7,912	2,21	2,22	21	953,025	24,665	1713,128	3	200,771	200,771	99,712	0	0	0	0	0	0	0
12:31:33	-43,237	1713,993	9,941	9,961	7,912	2,206	2,22	21	953,025	24,665	1713,128	3	200,771	200,771	99,712	0	0	0	0	0	0	0
12:31:33	0	1713,993	9,941	9,961	7,912	2,206	2,219	21	953,025	24,665	1713,129	3	200,771	200,771	99,712	0	0	0	0	0	0	0
12:31:33	171,215	1715,705	10,039	10,156	7,916	2,223	2,219	21	953,025	24,665	1713,132	3	200,771	200,771	99,712	0	0	0	0	0	0	0
12:31:33	-257,666	1713,128	9,843	9,863	7,912	2,197	2,219	21	953,025	24,665	1713,128	3	200,771	200,771	99,712	0	0	0	0	0	0	0
12:31:33	129,687	1714,425	9,99	9,961	7,912	2,21	2,219	21	953,025	24,665	1713,129	3	200,771	200,771	99,712	0	0	0	0	0	0	0
12:31:33	0	1714,425	9,99	10,009	7,912	2,21	2,219	21	953,025	24,665	1713,131	3	200,771	200,771	99,712	0	0	0	0	0	0	0
12:31:33	-44,946	1713,976	9,843	9,814	7,916	2,205	2,218	21	953,025	24,665	1713,131	3	200,771	200,771	99,712	0	0	0	0	0	0	0
12:31:33	-43,225	1713,543	9,795	9,814	7,916	2,201	2,218	21	953,025	24,665	1713,132	3	200,771	200,771	99,712	0	0	0	0	0	0	0
12:31:33	43,225	1713,976	9,843	9,863	7,916	2,205	2,218	21	953,025	24,665	1713,133	3	200,771	200,771	99,712	0	0	0	0	0	0	0
12:31:33	86,45	1714,84	9,941	9,961	7,916	2,214	2,218	21	953,025	24,665	1713,134	3	200,771	200,771	99,712	0	0	0	0	0	0	0
12:31:33	43,237	1715,272	9,99	10,009	7,916	2,219	2,218	21	953,025	24,665	1713,137	3	200,771	200,771	99,712	0	0	0	0	0	0	0
12:31:33	-41,503	1714,857	10,039	10,009	7,912	2,215	2,218	21	953,025	24,665	1713,138	3	200,771	200,771	99,712	0	0	0	0	0	0	0
12:31:33	128,649	1716,144	10,185	10,156	7,912	2,228	2,218	21	953,025	24,665	1713,141	3	200,771	200,771	99,712	0	0	0	0	0	0	0
12:31:33	1,062	1716,154	10,185	10,205	7,912	2,228	2,218	21	953,025	24,665	1713,144	3	200,771	200,771	99,712	0	0	0	0	0	0	0
12:31:33	-44,311	1715,711	10,136	10,058	7,912	2,223	2,218	21	953,025	24,665	1713,147	3	200,771	200,771	99,712	0	0	0	0	0	0	0
12:31:33	-86,474	1714,847	10,039	9,961	7,912	2,214	2,218	21	953,025	24,665	1713,149	3	200,771	200,771	99,712	0	0	0	0	0	0	0
12:31:33	-43,225	1714,414	9,99	9,961	7,912	2,21	2,218	21	953,025	24,665	1713,15	3	200,771	200,771	99,712	0	0	0	0	0	0	0
12:31:33	84,741	1715,262	9,99	9,863	7,916	2,219	2,218	21	953,025	24,665	1713,152	3	200,771	200,771	99,712	0	0	0	0	0	0	0
12:31:33	-83,679	1714,425	9,99	9,814	7,912	2,21	2,218	21	953,025	24,665	1713,153	3	200,771	200,771	99,712	0	0	0	0	0	0	0
12:31:33	-129,687	1713,128	9,843	9,668	7,912	2,197	2,217	21	953,025	24,665	1713,128	3	200,771	200,771	99,712	0	0	0	0	0	0	0
12:31:33	86,45	1713,993	9,941	9,814	7,912	2,206	2,217	21	953,025	24,665	1713,129	3	200,771	200,771	99,712	0	0	0	0	0	0	0
12:31:33	0	1713,993	9,941	9,814	7,912	2,206	2,217	21	953,025	24,665	1713,13	3	200,771	200,771	99,712	0	0	0	0	0	0	0
12:31:33	-86,45	1713,128	9,843	9,814	7,912	2,197	2,217	21	953,025	24,665	1713,128	3	200,771	200,771	99,712	0	0	0	0	0	0	0
12:31:33	86,45	1713,993	9,941	9,863	7,912	2,206	2,216	21	953,025	24,665	1713,129	3	200,771	200,771	99,712	0	0	0	0	0	0	0
12:31:33	0	1713,993	9,941	9,863	7,912	2,206	2,216	21	953,025	24,665	1713,13	3	200,771	200,771	99,712	0	0	0	0	0	0	0
12:31:33	0	1713,993	9,941	9,961	7,912	2,206	2,216	21	953,025	24,665	1713,131	3	200,771	200,771	99,712	0	0	0	0	0	0	0
12:31:33	0	1713,993	9,941	10,009	7,912	2,206	2,216	21	953,025	24,665	1713,132	3	200,771	200,771	99,712	0	0	0	0	0	0	0
12:31:33	0	1713,993	9,941	9,863	7,912	2,206	2,215	21	953,025	24,665	1713,132	3	200,771	200,771	99,712	0	0	0	0	0	0	0
12:31:33	0	1713,993	9,941	10,009	7,912	2,206	2,215	21	953,025	24,665	1713,133	3	200,771	200,771	99,712	0	0	0	0	0	0	0
12:31:33	-1,049	1713,982	9,941	10,009	7,912	2,206	2,215	21	953,025	24,665	1713,134	3	200,771	200,771	99,712	0	0	0	0	0	0	0
12:31:33	1,049	1713,993	9,941	9,863	7,912	2,206	2,215	21	953,025	24,665	1713,135	3	200,771	200,771	99,712	0	0	0	0	0	0	0
12:31:33	0	1713,993	9,941	9,961	7,912	2,206	2,215	21	953,025	24,665	1713,136	3	200,771	200,771	99,712	0	0	0	0	0	0	0
12:31:33	85,4	1714,847	10,039	10,156	7,912	2,214	2,215	21	953,025	24,665	1713,138	3	200,771	200,771	99,712	0	0	0	0	0	0	0
12:31:33	-42,163	1714,425	9,99	9,961	7,912	2,21	2,215	21	953,025	24,665	1713,139	3	200,771	200,771	99,712	0	0	0	0	0	0	0
12:31:33	0	1714,425	9,99	10,058	7,912	2,21	2,215	21	953,025	24,665	1713,14	3	200,771	200,771	99,712	0	0	0	0	0	0	0
12:31:33	43,237	1714,857	10,039	10,009	7,912	2,215	2,215	21	953,025	24,665	1713,142	3	200,771	200,771	99,712	0	0	0	0	0	0	0
12:31:33	-43,237	1714,425	9,99	10,009	7,912	2,21	2,214	21	953,025	24,665	1713,143	3	200,771	200,771	99,712	0	0	0	0	0	0	0
12:31:33	84,741	1715,272	9,99	10,009	7,916	2,219	2,215	21	953,025	24,665	1713,145	3	200,771	200,771	99,712	0	0	0	0	0	0	0
12:31:33	0	1715,272	9,99	10,009	7,916	2,219	2,215	21	953,025	24,665	1713,147	3	200,771	200,771	99,712	0	0	0	0	0	0	0
12:31:33	-84,741	1714,425	9,99	10,009	7,912	2,21	2,215	21	953,025	24,665	1713,149	3	200,771	200,771	99,712	0	0	0	0	0	0	0
12:31:33	0	1714,425	9,99	10,009	7,912	2,21	2,214	21	953,025	24,665	1713,15	3	200,771	200,771	99,712	0	0	0	0	0	0	0
12:31:33	0	1714,425	9,99	9,863	7,912	2,21	2,214	21	953,025	24,665	1713,151	3	200,771	200,771	99,712	0	0	0	0	0	0	0
12:31:33	0	1714,425	9,99	10,009	7,912	2,21	2,214	21	953,025	24,665	1713,152	3	200,771	200,771	99,712	0	0	0	0	0	0	0
12:31:33	-1,062	1714,414	9,99	10,009	7,912	2,21	2,214	21	953,025	24,665	1713,153	3	200,771	200,771	99,712	0	0	0	0	0	0	0
12:31:33	1,062	1714,425	9,99	9,961	7,912	2,21	2,214	21	953,025	24,665	1713,155	3	200,771	200,771	99,712	0	0	0	0	0	0	0
12:31:33	-129,687	1713,128	9,843	9,961	7,912	2,197	2,214	21	953,025	24,665	1713,128	3	200,771	200,771	99,712	0	0	0	0	0	0	0
12:31:33	86,45	1713,993	9,941	9,863	7,912	2,206	2,214	21	953,025	24,665	1713,129	3	200,771	200,771	99,712	0	0	0	0	0	0	0
12:31:33	42,175	1714,414	9,99	9,863	7,912	2,21	2,214	21	953,025	24,665	1713,13	3	200,771	200,771	99,712	0	0	0	0	0	0	0
12:31:33	130,773	1715,722	10,136	10,058	7,912	2,223	2,214	21	953,025	24,665	1713,133	3	200,771	200,771	99,712	0	0	0	0	0	0	0
12:31:33	-129,711	1714,425	9,99	9,961	7,912	2,21	2,214	21	953,025	24,665	1713,134	3	200,771	200,771	99,712	0	0	0	0	0	0	0
12:31:33	-1,062	1714,414	9,99	9,961	7,912	2,21	2,214	21	953,025	24,665	1713,135	3	200,771	200,771	99,712	0	0	0	0	0	0	0
12:31:33	44,299	1714,857	10,039	9,961	7,912	2,215	2,214	21	953,025	24,665	1713,137	3	200,771	200,771	99,712	0	0	0	0	0	0	0
12:31:33	0	1714,857	10,039	10,058	7,912	2,215	2,214	21	953,025	24,665	1713,139	3	200,771	200,771	99,712	0	0	0	0	0	0	0
12:31:33	-44,299	1714,414	9,99	9,961	7,912	2,21	2,214	21	953,025	24,665	1713,14	3	200,771	200,771	99,712	0	0	0	0	0	0	0
12:31:33	1,062	1714,425	9,99	9,863	7,912	2,21	2,213	21	953,025	24,665	1713,141	3	200,771	200,771	99,712	0	0	0	0	0	0	0
12:31:33	43,237	1714,857	10,039	10,009	7,912	2,215	2,214	21	953,025	24,665	1713,143	3	200,771	200,771	99,712	0	0	0	0	0	0	0
12:31:33	-43,237	1714,425	9,99	10,009	7,912	2,21	2,213	21	953,025	24,665	1713,144	3	200,771	200,771	99,712	0	0	0	0	0	0	0
12:31:33	-43,237	1713,993	9,941	9,961	7,912	2,206	2,213	21	953,025	24,665	1713,145	3	200,771	200,771	99,712	0	0	0	0	0	0	0
12:31:33	43,237	1714,425	9,99	10,009	7,912	2,21	2,213	21	953,025	24,665	1713,146	3	200,771	200,771	99,712	0	0	0	0	0	0	0
12:31:33	0	1714,425	9,99	9,961	7,912	2,21	2,213	21	953,025	24,665	1713,148	3	200,771	200,771	99,712	0	0	0	0	0	0	0
12:31:33	0	1714,425	9,99	10,009	7,912	2,21	2,213	21	953,025	24,665	1713,149	3	200,771	200,771	99,712	0	0	0	0	0	0	0
12:31:33	-1,062	1714,414	9,99	10,009	7,912	2,21	2,213	21	953,025	24,665	1713,15	3	200,771	200,771	99,712	0	0	0	0	0	0	0
12:31:33	1,062	1714,425	9,99	9,961	7,912	2,21	2,213	21	953,025	24,665	1713,151	3	200,771	200,771	99,712	0	0	0	0	0	0	0
12:31:33	43,237	1714,857	10,039	10,058	7,912	2,215	2,213	21	953,025	24,665	1713,153	3	200,771	200,771	99,712	0	0	0	0	0	0	0
12:31:33	-44,299	1714,414	9,99	10,009	7,912	2,21	2,213	21	953,025	24,665	1713,154	3	200,771	200,771	99,712	0	0	0	0	0	0	0
12:31:33	1,062	1714,425	9,99	10,009	7,912	2,21	2,213	21	953,025	24,665	1713,155	3	200,771	200,771	99,712	0	0	0	0	0	0	0
12:31:33	42,163	1714,847	10,039	10,009	7,912	2,214	2,213	21	953,025	24,665	1713,157	3	200,771	200,771	99,712	0	0	0	0	0	0	0
12:31:33	-42,163	1714,425	9,99	9,961	7,912	2,21	2,213	21	953,025	24,665	1713,158	3	200,771	200,771	99,712	0	0	0	0	0	0	0
12:31:33	0	1714,425	9,99	10,058	7,912	2,21	2,213	21	953,025	24,665	1713,159	3	200,771	200,771	99,712	0	0	0	0	0	0	0
12:31:33	84,741	1715,272	9,99	10,009	7,916	2,219	2,213	21	953,025	24,665	1713,162	3	200,771	200,771	99,712	0	0	0	0	0	0	0
12:31:33	0	1715,272	9,99	10,009	7,916	2,219	2,213	21	953,025	24,665	1713,164	3	200,771	200,771	99,712	0	0	0	0	0	0	0
12:31:33	-84,741	1714,425	9,99	10,058	7,912	2,21	2,213	21	953,025	24,665	1713,165	3	200,771	200,771	99,712	0	0	0	0	0	0	0
12:31:33	43,237	1714,857	10,039	10,058	7,912	2,215	2,213	21	953,025	24,665	1713,167	3	200,771	200,771	99,712	0	0	0	0	0	0	0
12:31:33	41,503	1715,272	9,99	10,009	7,916	2,219	2,213	21	953,025	24,665	1713,169	3	200,771	200,771	99,712	0	0	0	0	0	0	0
12:31:33	-84,741	1714,425	9,99	10,009	7,912	2,21	2,213	21	953,406	24,665	1713,17	3	200,771	200,771	99,712	0	0	0	0	0	0	0
12:31:33	42,517	1714,85	10,039	10,156	7,912	2,214	2,213	21	953,406	24,665	1713,172	3	200,771	200,771	99,712	0	0	0	0	0	0	0
12:31:33	-44,287	1714,407	9,99	10,009	7,912	2,21	2,213	21	953,406	24,665	1713,173	3	200,771	200,771	99,712	0	0	0	0	0	0	0
12:31:33	-42,163	1713,986	9,941	9,814	7,912	2,206	2,213	21	953,406	24,665	1713,174	3	200,771	200,771	99,712	0	0	0	0	0	0	0
12:31:33	0	1713,986	9,941	9,961	7,912	2,206	2,213	21	953,406	24,665	1713,174	3	200,771	200,771	99,712	0	0	0	0	0	0	0
12:31:33	43,212	1714,418	9,99	10,009	7,912	2,21	2,213	21	953,406	24,665	1713,176	3	200,771	200,771	99,712	0	0	0	0	0	0	0
12:31:33	0	1714,418	9,99	10,009	7,912	2,21	2,213	21	953,406	24,665	1713,177	3	200,771	200,771	99,712	0	0	0	0	0	0	0
12:31:33	0	1714,418	9,99	10,058	7,912	2,21	2,213	21	953,406	24,665	1713,178	3	200,771	200,771	99,712	0	0	0	0	0	0	0
12:31:33	-43,212	1713,986	9,941	9,961	7,912	2,206	2,212	21	953,406	24,665	1713,179	3	200,771	200,771	99,712	0	0	0	0	0	0	0
12:31:33	43,212	1714,418	9,99	10,156	7,912	2,21	2,212	21	953,406	24,665	1713,18	3	200,771	200,771	99,712	0	0	0	0	0	0	0
12:31:33	0	1714,418	9,99	10,156	7,912	2,21	2,212	21	953,406	24,665	1713,181	3	200,851	200,851	99,713	0	0	0	0	0	0	0
12:31:33	0	1714,418	9,99	10,009	7,912	2,21	2,212	21	953,406	24,665	1713,183	3	200,851	200,851	99,713	0	0	0	0	0	0	0
12:31:33	-129,663	1713,121	9,843	9,863	7,912	2,197	2,212	21	953,406	24,665	1713,121	3	200,851	200,851	99,713	0	0	0	0	0	0	0
12:31:33	129,663	1714,418	9,99	10,009	7,912	2,21	2,212	21	953,406	24,665	1713,122	3	200,851	200,851	99,713	0	0	0	0	0	0	0
12:31:33	43,237	1714,85	10,039	10,058	7,912	2,214	2,212	21	953,406	24,665	1713,124	3	200,851	200,851	99,713	0	0	0	0	0	0	0
12:31:33	-44,287	1714,407	9,99	10,058	7,912	2,21	2,212	21	953,406	24,665	1713,125	3	200,851	200,851	99,713	0	0	0	0	0	0	0
12:31:33	1,049	1714,418	9,99	10,009	7,912	2,21	2,212	21	953,406	24,665	1713,127	3	200,851	200,851	99,713	0	0	0	0	0	0	0
12:31:33	-1,049	1714,407	9,99	10,009	7,912	2,21	2,212	21	953,406	24,665	1713,128	3	200,851	200,851	99,713	0	0	0	0	0	0	0
12:31:33	-42,163	1713,986	9,941	9,863	7,912	2,206	2,212	21	953,406	24,665	1713,129	3	200,851	200,851	99,713	0	0	0	0	0	0	0
12:31:33	43,212	1714,418	9,99	9,961	7,912	2,21	2,212	21	953,406	24,665	1713,13	3	200,851	200,851	99,713	0	0	0	0	0	0	0
12:31:33	41,528	1714,833	9,941	9,863	7,916	2,214	2,212	21	953,406	24,665	1713,132	3	200,851	200,851	99,713	0	0	0	0	0	0	0
12:31:33	43,225	1715,265	9,99	10,009	7,916	2,219	2,212	21	953,406	24,665	1713,134	3	200,851	200,851	99,713	0	0	0	0	0	0	0
12:31:33	172,949	1716,995	10,185	10,205	7,916	2,237	2,212	21	953,406	24,665	1713,138	3	200,851	200,851	99,713	0	0	0	0	0	0	0
12:31:33	259,533	1719,59	10,478	10,547	7,916	2,263	2,213	21	953,406	24,665	1713,144	3	200,851	200,851	99,713	0	0	0	0	0	0	0
12:31:34	476,171	1724,352	11,015	11,181	7,916	2,312	2,215	21	953,406	24,665	1713,156	3	200,851	200,851	99,713	0	0	0	0	0	0	0
12:31:34	519,323	1729,545	11,504	11,767	7,921	2,366	2,218	21	953,406	24,665	1713,172	3	200,851	200,851	99,713	0	0	0	0	0	0	0
12:31:34	647,656	1736,022	12,138	12,549	7,926	2,433	2,222	21	953,406	24,665	1713,195	3	200,851	200,851	99,713	0	0	0	0	0	0	0
12:31:34	645,397	1742,476	12,675	13,086	7,936	2,499	2,228	21	953,406	24,665	1713,224	3	200,851	200,851	99,713	0	0	0	0	0	0	0
12:31:34	642,126	1748,897	13,017	13,623	7,955	2,565	2,235	21	953,406	24,665	1713,26	3	200,851	200,851	99,713	0	0	0	0	0	0	0
12:31:34	771,154	1756,608	13,506	14,111	7,974	2,645	2,243	21	953,406	24,665	1713,303	3	200,851	200,851	99,713	0	0	0	0	0	0	0
12:31:34	770,703	1764,315	13,896	14,648	7,998	2,724	2,252	21	953,406	24,665	1713,354	3	200,851	200,851	99,713	0	0	0	0	0	0	0
12:31:34	939,575	1773,711	14,384	15,185	8,026	2,821	2,263	21	953,406	24,665	1713,414	3	200,851	200,851	99,713	0	0	0	0	0	0	0
12:31:34	850,744	1782,219	14,775	15,674	8,055	2,909	2,276	21	953,406	24,665	1713,483	3	200,851	200,851	99,713	0	0	0	0	0	0	0
12:31:34	942,236	1791,641	15,361	16,211	8,078	3,006	2,29	21	953,406	24,665	1713,561	3	200,851	200,851	99,713	0	0	0	0	0	0	0
12:31:34	954,028	1801,181	15,947	16,748	8,102	3,104	2,306	21	953,406	24,665	1713,649	3	200,851	200,851	99,713	0	0	0	0	0	0	0
12:31:34	992,407	1811,105	16,582	17,724	8,126	3,207	2,324	21	953,406	24,665	1713,747	3	200,851	200,851	99,713	0	0	0	0	0	0	0
12:31:34	1075,097	1821,856	17,314	18,457	8,15	3,318	2,343	21	953,406	24,665	1713,855	3	200,851	200,851	99,713	0	0	0	0	0	0	0
12:31:34	936,779	1831,224	17,9	18,994	8,173	3,414	2,364	21	953,406	24,665	1713,972	3	200,851	200,851	99,713	0	0	0	0	0	0	0
12:31:34	1118,603	1842,41	18,681	19,726	8,196	3,53	2,387	21	953,406	24,665	1714,1	3	200,851	200,851	99,713	0	0	0	0	0	0	0
12:31:34	1038,22	1852,792	19,365	20,068	8,22	3,637	2,412	21	953,406	24,665	1714,239	3	200,851	200,851	99,713	0	0	0	0	0	0	0
12:31:34	929,321	1862,086	19,951	20,801	8,242	3,732	2,438	21	953,406	24,665	1714,387	2,9	200,851	200,851	99,713	0	0	0	0	0	0	0
12:31:34	1115,197	1873,238	20,732	21,582	8,265	3,847	2,465	21	953,406	24,665	1714,546	2,9	200,851	200,851	99,713	0	0	0	0	0	0	0
12:31:34	905,676	1882,294	21,269	21,777	8,289	3,941	2,494	21	953,406	24,665	1714,714	2,9	200,851	200,851	99,713	0	0	0	0	0	0	0
12:31:34	709,277	1889,387	21,611	22,217	8,311	4,014	2,524	21	953,406	24,665	1714,888	2,9	200,851	200,851	99,713	0	0	0	0	0	0	0
12:31:34	748,718	1896,874	22,002	22,51	8,333	4,091	2,555	21	953,406	24,665	1715,07	2,9	200,851	200,851	99,713	0	0	0	0	0	0	0
12:31:34	638,452	1903,259	22,344	22,705	8,352	4,157	2,586	21	953,406	24,665	1715,258	2,9	200,851	200,851	99,713	0	0	0	0	0	0	0
12:31:34	743,286	1910,692	22,783	23,096	8,371	4,233	2,618	21	953,406	24,665	1715,454	2,9	200,851	200,851	99,713	0	0	0	0	0	0	0
12:31:34	706,799	1917,76	23,223	23,486	8,388	4,306	2,651	21	953,406	24,665	1715,656	2,9	200,851	200,851	99,713	0	0	0	0	0	0	0
12:31:34	561,633	1923,376	23,613	23,828	8,399	4,364	2,685	21	953,406	24,665	1715,864	2,9	200,851	200,851	99,713	0	0	0	0	0	0	0
12:31:34	664,123	1930,017	24,053	24,267	8,414	4,433	2,719	21	953,406	24,665	1716,078	2,9	200,851	200,851	99,713	0	0	0	0	0	0	0
12:31:34	383,679	1933,854	24,297	24,658	8,423	4,472	2,754	21	953,406	24,665	1716,296	2,9	200,851	200,851	99,713	0	0	0	0	0	0	0
12:31:34	653,112	1940,385	24,785	25,049	8,435	4,54	2,789	21	953,406	24,665	1716,52	2,9	200,851	200,851	99,713	0	0	0	0	0	0	0
12:31:34	278,198	1943,167	24,932	25,244	8,443	4,568	2,824	21	953,406	24,665	1716,747	2,9	200,851	200,851	99,713	0	0	0	0	0	0	0
12:31:34	367,81	1946,845	25,224	25,342	8,448	4,606	2,859	21	953,406	24,665	1716,977	2,9	200,851	200,851	99,713	0	0	0	0	0	0	0
12:31:34	299,108	1949,836	25,371	25,391	8,458	4,637	2,893	21	953,406	24,665	1717,21	2,9	200,851	200,851	99,713	0	0	0	0	0	0	0
12:31:34	127,539	1951,112	25,371	25,342	8,465	4,65	2,928	21	953,406	24,665	1717,444	2,9	200,851	200,851	99,713	0	0	0	0	0	0	0
12:31:34	99,145	1952,103	25,371	25,244	8,47	4,66	2,962	21	953,406	24,665	1717,678	2,9	200,851	200,851	99,713	0	0	0	0	0	0	0
12:31:34	82,885	1952,932	25,371	25,391	8,475	4,669	2,995	21	953,406	24,665	1717,913	2,9	200,851	200,851	99,713	0	0	0	0	0	0	0
12:31:34	65,539	1953,587	25,371	25,342	8,479	4,676	3,028	21	953,406	24,665	1718,149	2,9	200,851	200,851	99,713	0	0	0	0	0	0	0
12:31:34	44,836	1954,036	25,42	25,488	8,479	4,68	3,061	21	953,406	24,665	1718,385	2,9	200,851	200,851	99,713	0	0	0	0	0	0	0
12:31:34	86,499	1954,901	25,566	25,586	8,476	4,689	3,093	21	953,406	24,665	1718,621	2,8	200,851	200,851	99,713	0	0	0	0	0	0	0
12:31:34	-62,365	1954,277	25,517	25,537	8,475	4,683	3,124	21	953,406	24,665	1718,857	2,8	200,851	200,851	99,713	0	0	0	0	0	0	0
12:31:34	-151,843	1952,759	25,371	25,391	8,474	4,667	3,154	21	953,406	24,665	1719,091	2,8	200,851	200,851	99,713	0	0	0	0	0	0	0
12:31:34	-89,648	1951,862	25,273	25,244	8,474	4,658	3,183	21	953,406	24,665	1719,324	2,8	200,851	200,851	99,713	0	0	0	0	0	0	0
12:31:34	-89,636	1950,966	25,176	25,195	8,474	4,649	3,212	21	953,406	24,665	1719,555	2,8	200,851	200,851	99,713	0	0	0	0	0	0	0
12:31:34	-181,396	1949,152	25,029	25,049	8,471	4,63	3,24	21	953,406	24,665	1719,785	2,8	200,851	200,851	99,713	0	0	0	0	0	0	0
12:31:34	-134,399	1947,808	24,883	24,805	8,471	4,616	3,267	21	953,406	24,665	1720,013	2,8	200,851	200,851	99,713	0	0	0	0	0	0	0
12:31:34	-108,154	1946,726	24,785	24,853	8,47	4,605	3,293	21	953,406	24,665	1720,24	2,8	200,851	200,851	99,713	0	0	0	0	0	0	0
12:31:34	-64,27	1946,084	24,785	24,853	8,467	4,598	3,319	21	953,406	24,665	1720,466	2,8	200,851	200,851	99,713	0	0	0	0	0	0	0
12:31:34	-34,814	1945,736	24,785	24,805	8,465	4,595	3,344	21	953,406	24,665	1720,691	2,8	200,851	200,851	99,713	0	0	0	0	0	0	0
12:31:34	70,08	1946,436	24,932	25,049	8,461	4,602	3,369	21	953,406	24,665	1720,917	2,7	200,851	200,851	99,713	0	0	0	0	0	0	0
12:31:34	-62,268	1945,814	24,883	24,951	8,46	4,596	3,393	21	953,406	24,665	1721,142	2,7	200,851	200,851	99,713	0	0	0	0	0	0	0
12:31:34	-116,857	1944,645	24,736	24,805	8,461	4,583	3,416	21	953,406	24,665	1721,365	2,7	200,851	200,851	99,713	0	0	0	0	0	0	0
12:31:34	-18,408	1944,461	24,785	24,707	8,458	4,582	3,439	21	953,406	24,665	1721,588	2,7	200,851	200,851	99,713	0	0	0	0	0	0	0
12:31:34	89,55	1945,356	24,883	24,951	8,458	4,591	3,461	21	953,406	24,665	1721,812	2,7	200,851	200,851	99,713	0	0	0	0	0	0	0
12:31:34	0	1945,356	24,883	24,853	8,458	4,591	3,484	21	953,406	24,665	1722,036	2,7	200,851	200,851	99,713	0	0	0	0	0	0	0
12:31:34	-89,55	1944,461	24,785	24,853	8,458	4,582	3,505	21	953,406	24,665	1722,258	2,7	200,851	200,851	99,713	0	0	0	0	0	0	0
12:31:34	-44,775	1944,013	24,736	24,805	8,458	4,577	3,526	21	953,406	24,665	1722,48	2,7	200,851	200,851	99,713	0	0	0	0	0	0	0
12:31:34	44,775	1944,461	24,785	24,853	8,458	4,582	3,547	21	953,406	24,665	1722,702	2,7	200,851	200,851	99,713	0	0	0	0	0	0	0
12:31:34	89,55	1945,356	24,883	24,951	8,458	4,591	3,567	21	953,406	24,665	1722,925	2,7	200,851	200,851	99,713	0	0	0	0	0	0	0
12:31:34	-89,55	1944,461	24,785	24,853	8,458	4,582	3,587	21	953,406	24,665	1723,146	2,7	200,851	200,851	99,713	0	0	0	0	0	0	0
12:31:34	180,053	1946,262	24,932	24,951	8,46	4,6	3,607	21	953,406	24,665	1723,369	2,7	200,851	200,851	99,713	0	0	0	0	0	0	0
12:31:34	17,48	1946,436	24,932	24,951	8,461	4,602	3,626	21	953,406	24,665	1723,592	2,7	200,851	200,851	99,713	0	0	0	0	0	0	0
12:31:34	89,587	1947,332	25,029	24,951	8,461	4,611	3,646	21	953,406	24,665	1723,816	2,7	200,851	200,851	99,713	0	0	0	0	0	0	0
12:31:34	-89,587	1946,436	24,932	25	8,461	4,602	3,665	21	953,406	24,665	1724,039	2,7	200,851	200,851	99,713	0	0	0	0	0	0	0
12:31:34	89,587	1947,332	25,029	25,049	8,461	4,611	3,683	21	953,406	24,665	1724,262	2,7	200,851	200,851	99,713	0	0	0	0	0	0	0
12:31:34	0	1947,332	25,029	25,049	8,461	4,611	3,701	21	953,406	24,665	1724,485	2,7	200,851	200,851	99,713	0	0	0	0	0	0	0
12:31:34	44,787	1947,78	25,078	25,049	8,461	4,616	3,719	21	953,406	24,665	1724,708	2,7	200,851	200,851	99,713	0	0	0	0	0	0	0
12:31:34	-27,282	1947,507	25,029	25	8,462	4,613	3,737	21	953,406	24,665	1724,931	2,7	200,851	200,851	99,713	0	0	0	0	0	0	0
12:31:34	-107,092	1946,436	24,932	25,146	8,461	4,602	3,754	21	953,406	24,665	1725,153	2,7	200,851	200,851	99,713	0	0	0	0	0	0	0
12:31:34	223,986	1948,676	25,176	25,342	8,461	4,625	3,771	21	953,406	24,665	1725,376	2,6	200,851	200,851	99,713	0	0	0	0	0	0	0
12:31:34	-116,894	1947,507	25,029	25	8,462	4,613	3,787	21	953,406	24,665	1725,598	2,6	200,851	200,851	99,713	0	0	0	0	0	0	0
12:31:34	-42,822	1947,079	24,932	25	8,465	4,609	3,803	21	953,406	24,665	1725,82	2,6	200,851	200,851	99,713	0	0	0	0	0	0	0
12:31:34	17,517	1947,254	24,932	25,049	8,466	4,61	3,819	21	953,406	24,665	1726,041	2,6	200,851	200,851	99,713	0	0	0	0	0	0	0
12:31:34	-62,304	1946,631	24,883	25	8,465	4,604	3,835	21	953,406	24,665	1726,262	2,6	200,851	200,851	99,713	0	0	0	0	0	0	0
12:31:34	44,787	1947,079	24,932	24,951	8,465	4,609	3,85	21	953,406	24,665	1726,483	2,6	200,851	200,851	99,713	0	0	0	0	0	0	0
12:31:34	87,622	1947,955	25,078	25,146	8,462	4,618	3,865	21	953,406	24,665	1726,704	2,6	200,851	200,851	99,713	0	0	0	0	0	0	0
12:31:34	-44,799	1947,507	25,029	25,146	8,462	4,613	3,88	21	953,406	24,665	1726,925	2,6	200,851	200,851	99,713	0	0	0	0	0	0	0
12:31:34	0	1947,507	25,029	25	8,462	4,613	3,894	21	953,406	24,665	1727,145	2,6	200,851	200,851	99,713	0	0	0	0	0	0	0
12:31:34	-134,375	1946,164	24,883	24,951	8,462	4,599	3,908	21	953,406	24,665	1727,364	2,6	200,851	200,851	99,713	0	0	0	0	0	0	0
12:31:34	44,787	1946,611	24,932	25	8,462	4,604	3,921	21,2	953,025	24,665	1727,584	2,6	200,851	200,851	99,713	0	0	0	0	0	0	0
12:31:34	-42,81	1946,183	24,883	24,805	8,462	4,599	3,935	21,2	953,025	24,665	1727,802	2,6	200,851	200,851	99,713	0	0	0	0	0	0	0
12:31:34	-89,575	1945,288	24,785	24,805	8,462	4,59	3,948	21,2	953,025	24,665	1728,02	2,6	200,851	200,851	99,713	0	0	0	0	0	0	0
12:31:34	0	1945,288	24,785	24,853	8,462	4,59	3,96	21,2	953,025	24,665	1728,237	2,6	200,851	200,851	99,713	0	0	0	0	0	0	0
12:31:34	-17,504	1945,112	24,785	24,805	8,461	4,588	3,972	21,2	953,025	24,665	1728,454	2,6	200,851	200,851	99,713	0	0	0	0	0	0	0
12:31:34	151,867	1946,631	24,932	24,853	8,462	4,604	3,985	21,2	953,025	24,665	1728,672	2,6	200,851	200,851	99,713	0	0	0	0	0	0	0
12:31:34	-17,492	1946,456	24,932	25,049	8,461	4,602	3,997	21,2	953,025	24,665	1728,89	2,6	200,851	200,851	99,713	0	0	0	0	0	0	0
12:31:34	-116,87	1945,288	24,785	24,853	8,462	4,59	4,009	21,2	953,025	24,665	1729,106	2,6	200,851	200,851	99,713	0	0	0	0	0	0	0
12:31:34	64,282	1945,93	24,785	24,853	8,466	4,597	4,02	21,2	953,025	24,665	1729,323	2,6	200,851	200,851	99,713	0	0	0	0	0	0	0
12:31:34	0	1945,93	24,785	24,805	8,466	4,597	4,031	21,2	953,025	24,665	1729,539	2,6	200,851	200,851	99,713	0	0	0	0	0	0	0
12:31:34	134,362	1947,274	24,932	25,049	8,466	4,611	4,043	21,2	953,025	24,665	1729,757	2,5	202,89	202,89	99,721	0	0	0	0	0	0	0
12:31:34	0	1947,274	24,932	25	8,466	4,611	4,054	21,2	953,025	24,665	1729,975	2,5	202,89	202,89	99,721	0	0	0	0	0	0	0
12:31:34	89,599	1948,17	25,029	25,146	8,466	4,62	4,065	21,2	953,025	24,665	1730,193	2,5	202,89	202,89	99,721	0	0	0	0	0	0	0
12:31:34	116,918	1949,339	25,176	25,195	8,465	4,632	4,076	21,2	953,025	24,665	1730,412	2,5	202,89	202,89	99,721	0	0	0	0	0	0	0
12:31:34	-136,401	1947,975	25,078	25,195	8,462	4,618	4,087	21,2	953,025	24,665	1730,629	2,5	202,89	202,89	99,721	0	0	0	0	0	0	0
12:31:34	1,977	1947,995	25,029	25,146	8,465	4,618	4,097	21,2	953,025	24,665	1730,847	2,5	202,89	202,89	99,721	0	0	0	0	0	0	0
12:31:34	62,316	1948,618	25,078	25,146	8,466	4,624	4,107	21,2	953,025	24,665	1731,065	2,5	202,89	202,89	99,721	0	0	0	0	0	0	0
12:31:34	-44,812	1948,17	25,029	25,049	8,466	4,62	4,118	21,2	953,025	24,665	1731,282	2,5	202,89	202,89	99,721	0	0	0	0	0	0	0
12:31:34	-134,387	1946,826	24,883	24,951	8,466	4,606	4,127	21,2	953,025	24,665	1731,497	2,5	202,89	202,89	99,721	0	0	0	0	0	0	0
12:31:34	0	1946,826	24,883	24,853	8,466	4,606	4,136	21,2	953,025	24,665	1731,713	2,5	202,89	202,89	99,721	0	0	0	0	0	0	0
12:31:34	-89,575	1945,93	24,785	24,951	8,466	4,597	4,146	21,2	953,025	24,665	1731,927	2,4	202,89	202,89	99,721	0	0	0	0	0	0	0
12:31:34	223,962	1948,17	25,029	25,049	8,466	4,62	4,155	21,2	953,025	24,665	1732,143	2,4	202,89	202,89	99,721	0	0	0	0	0	0	0
12:31:34	-223,962	1945,93	24,785	24,951	8,466	4,597	4,163	21,2	953,025	24,665	1732,357	2,4	202,89	202,89	99,721	0	0	0	0	0	0	0
12:31:34	134,362	1947,274	24,932	25,146	8,466	4,611	4,172	21,2	953,025	24,665	1732,572	2,4	202,89	202,89	99,721	0	0	0	0	0	0	0
12:31:35	0	1947,274	24,932	25	8,466	4,611	4,181	21,2	953,025	24,665	1732,787	2,4	202,89	202,89	99,721	0	0	0	0	0	0	0
12:31:35	0	1947,274	24,932	24,853	8,466	4,611	4,189	21,2	953,025	24,665	1733,001	2,4	202,89	202,89	99,721	0	0	0	0	0	0	0
12:31:35	134,411	1948,618	25,078	24,951	8,466	4,624	4,198	21,2	953,025	24,665	1733,217	2,4	202,89	202,89	99,721	0	0	0	0	0	0	0
12:31:35	0	1948,618	25,078	25,146	8,466	4,624	4,206	21,2	953,025	24,665	1733,432	2,4	202,89	202,89	99,721	0	0	0	0	0	0	0
12:31:35	-44,812	1948,17	25,029	25,146	8,466	4,62	4,214	21,2	953,025	24,665	1733,647	2,4	202,89	202,89	99,721	0	0	0	0	0	0	0
12:31:35	0	1948,17	25,029	25,049	8,466	4,62	4,222	21,2	953,025	24,665	1733,861	2,4	202,89	202,89	99,721	0	0	0	0	0	0	0
12:31:35	-134,387	1946,826	24,883	24,853	8,466	4,606	4,23	21,2	953,025	24,665	1734,074	2,4	202,89	202,89	99,721	0	0	0	0	0	0	0
12:31:35	44,787	1947,274	24,932	24,853	8,466	4,611	4,237	21,2	953,025	24,665	1734,288	2,4	202,89	202,89	99,721	0	0	0	0	0	0	0
12:31:35	-44,787	1946,826	24,883	24,805	8,466	4,606	4,244	21,2	953,025	24,665	1734,5	2,4	202,89	202,89	99,721	0	0	0	0	0	0	0
12:31:35	134,387	1948,17	25,029	24,951	8,466	4,62	4,252	21,2	953,025	24,665	1734,714	2,4	202,89	202,89	99,721	0	0	0	0	0	0	0
12:31:35	-89,599	1947,274	24,932	24,951	8,466	4,611	4,259	21,2	953,025	24,665	1734,926	2,4	202,89	202,89	99,721	0	0	0	0	0	0	0
12:31:35	0	1947,274	24,932	25	8,466	4,611	4,266	21,2	953,025	24,665	1735,139	2,4	202,89	202,89	99,721	0	0	0	0	0	0	0
12:31:35	0	1947,274	24,932	25,049	8,466	4,611	4,273	21,2	953,025	24,665	1735,351	2,4	202,89	202,89	99,721	0	0	0	0	0	0	0
12:31:35	89,599	1948,17	25,029	25	8,466	4,62	4,279	21,2	953,025	24,665	1735,563	2,4	202,89	202,89	99,721	0	0	0	0	0	0	0
12:31:35	-89,599	1947,274	24,932	25,049	8,466	4,611	4,286	21,2	953,025	24,665	1735,775	2,4	202,89	202,89	99,721	0	0	0	0	0	0	0
12:31:35	134,411	1948,618	25,078	25,049	8,466	4,624	4,292	21,2	953,025	24,665	1735,988	2,4	202,89	202,89	99,721	0	0	0	0	0	0	0
12:31:35	-179,199	1946,826	24,883	24,951	8,466	4,606	4,299	21,2	953,025	24,665	1736,199	2,3	202,89	202,89	99,721	0	0	0	0	0	0	0
12:31:35	44,787	1947,274	24,932	24,951	8,466	4,611	4,305	21,2	953,025	24,665	1736,41	2,3	202,89	202,89	99,721	0	0	0	0	0	0	0
12:31:35	0	1947,274	24,932	24,853	8,466	4,611	4,311	21,2	953,025	24,665	1736,621	2,3	202,89	202,89	99,721	0	0	0	0	0	0	0
12:31:35	72,094	1947,995	25,029	25,049	8,465	4,618	4,317	21,2	953,025	24,665	1736,832	2,3	202,89	202,89	99,721	0	0	0	0	0	0	0
12:31:35	0	1947,995	25,029	24,951	8,465	4,618	4,323	21,2	953,025	24,665	1737,043	2,3	202,89	202,89	99,721	0	0	0	0	0	0	0
12:31:35	0	1947,995	25,029	25,146	8,465	4,618	4,328	21,2	953,025	24,665	1737,254	2,3	202,89	202,89	99,721	0	0	0	0	0	0	0
12:31:35	-223,962	1945,755	24,785	24,805	8,465	4,595	4,334	21,2	953,025	24,665	1737,463	2,3	202,89	202,89	99,721	0	0	0	0	0	0	0
12:31:35	87,585	1946,631	24,932	25	8,462	4,604	4,339	21,2	953,025	24,665	1737,672	2,3	202,89	202,89	99,721	0	0	0	0	0	0	0
12:31:35	-179,138	1944,84	24,736	24,707	8,462	4,585	4,344	21,2	953,025	24,665	1737,879	2,3	202,89	202,89	99,721	0	0	0	0	0	0	0
12:31:35	181,127	1946,651	24,883	24,805	8,465	4,604	4,349	21,2	953,025	24,665	1738,088	2,3	202,89	202,89	99,721	0	0	0	0	0	0	0
12:31:35	44,787	1947,099	24,932	24,951	8,465	4,609	4,354	21,2	953,025	24,665	1738,297	2,3	202,89	202,89	99,721	0	0	0	0	0	0	0
12:31:35	-44,787	1946,651	24,883	24,951	8,465	4,604	4,359	21,2	953,025	24,665	1738,505	2,3	202,89	202,89	99,721	0	0	0	0	0	0	0
12:31:35	-46,777	1946,183	24,883	24,805	8,462	4,599	4,364	21,2	953,025	24,665	1738,713	2,3	202,89	202,89	99,721	0	0	0	0	0	0	0
12:31:35	0	1946,183	24,883	24,853	8,462	4,599	4,368	21,2	953,025	24,665	1738,92	2,3	202,89	202,89	99,721	0	0	0	0	0	0	0
12:31:35	44,787	1946,631	24,932	24,951	8,462	4,604	4,373	21,2	953,025	24,665	1739,128	2,3	202,89	202,89	99,721	0	0	0	0	0	0	0
12:31:35	-44,787	1946,183	24,883	24,951	8,462	4,599	4,377	21,2	953,025	24,665	1739,335	2,3	202,89	202,89	99,721	0	0	0	0	0	0	0
12:31:35	-89,575	1945,288	24,785	24,853	8,462	4,59	4,381	21,2	953,025	24,665	1739,541	2,3	202,89	202,89	99,721	0	0	0	0	0	0	0
12:31:35	0	1945,288	24,785	24,609	8,462	4,59	4,386	21,2	953,025	24,665	1739,746	2,3	202,89	202,89	99,721	0	0	0	0	0	0	0
12:31:35	0	1945,288	24,785	24,853	8,462	4,59	4,39	21,2	953,025	24,665	1739,952	2,3	202,89	202,89	99,721	0	0	0	0	0	0	0
12:31:35	134,362	1946,631	24,932	24,951	8,462	4,604	4,394	21,2	953,025	24,665	1740,159	2,3	202,89	202,89	99,721	0	0	0	0	0	0	0
12:31:35	0	1946,631	24,932	24,951	8,462	4,604	4,398	21,2	953,025	24,665	1740,365	2,2	202,89	202,89	99,721	0	0	0	0	0	0	0
12:31:35	0	1946,631	24,932	25	8,462	4,604	4,402	21,2	953,025	24,665	1740,571	2,2	202,89	202,89	99,721	0	0	0	0	0	0	0
12:31:35	136,376	1947,995	25,029	25,049	8,465	4,618	4,406	21,2	953,025	24,665	1740,779	2,2	202,89	202,89	99,721	0	0	0	0	0	0	0
12:31:35	-89,599	1947,099	24,932	24,853	8,465	4,609	4,41	21,2	953,025	24,665	1740,985	2,2	202,89	202,89	99,721	0	0	0	0	0	0	0
12:31:35	89,599	1947,995	25,029	25,049	8,465	4,618	4,414	21,2	953,025	24,665	1741,192	2,2	202,89	202,89	99,721	0	0	0	0	0	0	0
12:31:35	196,752	1949,962	25,224	25,342	8,466	4,638	4,419	21,2	953,025	24,665	1741,401	2,2	202,89	202,89	99,721	0	0	0	0	0	0	0
12:31:35	-134,436	1948,618	25,078	25,049	8,466	4,624	4,423	21,2	953,025	24,665	1741,608	2,2	202,89	202,89	99,721	0	0	0	0	0	0	0
12:31:35	89,624	1949,514	25,176	25,195	8,466	4,634	4,427	21,2	953,025	24,665	1741,816	2,2	202,89	202,89	99,721	0	0	0	0	0	0	0
12:31:35	-268,823	1946,826	24,883	25	8,466	4,606	4,43	21,2	953,025	24,665	1742,021	2,2	202,89	202,89	99,721	0	0	0	0	0	0	0
12:31:35	179,199	1948,618	25,078	25,195	8,466	4,624	4,434	21,2	953,025	24,665	1742,228	2,2	202,89	202,89	99,721	0	0	0	0	0	0	0
12:31:35	89,624	1949,514	25,176	25,146	8,466	4,634	4,438	21,2	953,025	24,665	1742,435	2,2	202,89	202,89	99,721	0	0	0	0	0	0	0
12:31:35	-224,035	1947,274	24,932	25	8,466	4,611	4,441	21,2	953,025	24,665	1742,64	2,2	202,89	202,89	99,721	0	0	0	0	0	0	0
12:31:35	134,411	1948,618	25,078	25,195	8,466	4,624	4,445	21,2	953,025	24,665	1742,846	2,2	202,89	202,89	99,721	0	0	0	0	0	0	0
12:31:35	-44,812	1948,17	25,029	25,195	8,466	4,62	4,448	21,2	953,025	24,665	1743,051	2,2	202,89	202,89	99,721	0	0	0	0	0	0	0
12:31:35	0	1948,17	25,029	25	8,466	4,62	4,452	21,2	953,025	24,665	1743,257	2,2	202,89	202,89	99,721	0	0	0	0	0	0	0
12:31:35	-134,387	1946,826	24,883	24,805	8,466	4,606	4,455	21,2	953,025	24,665	1743,46	2,2	202,89	202,89	99,721	0	0	0	0	0	0	0
12:31:35	0	1946,826	24,883	24,951	8,466	4,606	4,458	21,2	953,025	24,665	1743,664	2,2	202,89	202,89	99,721	0	0	0	0	0	0	0
12:31:35	44,787	1947,274	24,932	25	8,466	4,611	4,461	21,2	953,025	24,665	1743,867	2,2	202,89	202,89	99,721	0	0	0	0	0	0	0
12:31:35	-134,362	1945,93	24,785	24,853	8,466	4,597	4,463	21,2	953,025	24,665	1744,069	2,2	202,89	202,89	99,721	0	0	0	0	0	0	0
12:31:35	134,362	1947,274	24,932	25,049	8,466	4,611	4,466	21,2	953,025	24,665	1744,272	2,2	202,89	202,89	99,721	0	0	0	0	0	0	0
12:31:35	-44,787	1946,826	24,883	24,805	8,466	4,606	4,469	21,2	953,025	24,665	1744,475	2,1	202,89	202,89	99,721	0	0	0	0	0	0	0
12:31:35	-134,362	1945,482	24,736	24,707	8,466	4,592	4,471	21,2	953,025	24,665	1744,676	2,1	202,89	202,89	99,721	0	0	0	0	0	0	0
12:31:35	268,75	1948,17	25,029	25	8,466	4,62	4,474	21,2	953,025	24,665	1744,879	2,1	202,89	202,89	99,721	0	0	0	0	0	0	0
12:31:35	-89,599	1947,274	24,932	24,951	8,466	4,611	4,477	21,2	953,025	24,665	1745,082	2,1	202,89	202,89	99,721	0	0	0	0	0	0	0
12:31:35	-44,787	1946,826	24,883	24,853	8,466	4,606	4,48	21,2	953,025	24,665	1745,283	2,1	202,89	202,89	99,721	0	0	0	0	0	0	0
12:31:35	-89,575	1945,93	24,785	24,805	8,466	4,597	4,482	21,2	953,025	24,665	1745,484	2,1	202,89	202,89	99,721	0	0	0	0	0	0	0
12:31:35	89,575	1946,826	24,883	24,853	8,466	4,606	4,484	21,2	953,025	24,665	1745,685	2,1	202,89	202,89	99,721	0	0	0	0	0	0	0
12:31:35	-151,867	1945,307	24,736	24,707	8,465	4,59	4,486	21,2	953,025	24,665	1745,885	2,1	202,89	202,89	99,721	0	0	0	0	0	0	0
12:31:35	134,362	1946,651	24,883	24,853	8,465	4,604	4,489	21,2	953,025	24,665	1746,086	2,1	202,89	202,89	99,721	0	0	0	0	0	0	0
12:31:35	0	1946,651	24,883	24,951	8,465	4,604	4,491	21,2	953,025	24,665	1746,286	2,1	202,89	202,89	99,721	0	0	0	0	0	0	0
12:31:35	44,787	1947,099	24,932	25	8,465	4,609	4,493	21,2	953,025	24,665	1746,487	2	202,89	202,89	99,721	0	0	0	0	0	0	0
12:31:35	89,599	1947,995	25,029	25,146	8,465	4,618	4,496	21,2	953,025	24,665	1746,689	2	202,89	202,89	99,721	0	0	0	0	0	0	0
12:31:35	-134,387	1946,651	24,883	24,805	8,465	4,604	4,498	21,2	953,025	24,665	1746,889	2	202,89	202,89	99,721	0	0	0	0	0	0	0
12:31:35	87,609	1947,527	25,029	25	8,462	4,613	4,5	21,2	953,025	24,665	1747,089	2	202,89	202,89	99,721	0	0	0	0	0	0	0
12:31:35	-70,104	1946,826	24,883	24,951	8,466	4,606	4,502	21,2	953,025	24,665	1747,289	2	202,89	202,89	99,721	0	0	0	0	0	0	0
12:31:35	-117,053	1945,656	24,736	24,805	8,467	4,594	4,504	21,2	953,025	24,665	1747,487	2	202,89	202,89	99,721	0	0	0	0	0	0	0
12:31:35	-44,799	1945,208	24,687	24,658	8,467	4,589	4,506	21,2	953,025	24,665	1747,685	2	202,89	202,89	99,721	0	0	0	0	0	0	0
12:31:35	206,64	1947,274	24,932	25,146	8,466	4,611	4,508	21,2	953,025	24,665	1747,885	2	202,89	202,89	99,721	0	0	0	0	0	0	0
12:31:35	-179,15	1945,482	24,736	24,805	8,466	4,592	4,509	21,2	953,025	24,665	1748,082	2	202,89	202,89	99,721	0	0	0	0	0	0	0
12:31:35	179,15	1947,274	24,932	25	8,466	4,611	4,511	21,2	953,025	24,665	1748,282	2	202,89	202,89	99,721	0	0	0	0	0	0	0
12:31:35	89,599	1948,17	25,029	25,049	8,466	4,62	4,513	21,4	952,565	24,665	1748,481	2	202,89	202,89	99,721	0	0	0	0	0	0	0
12:31:35	2,416	1948,194	25,029	25,146	8,466	4,62	4,516	21,4	952,565	24,665	1748,681	2	202,89	202,89	99,721	0	0	0	0	0	0	0
12:31:35	44,812	1948,642	25,078	25,195	8,466	4,625	4,518	21,4	952,565	24,665	1748,881	2	202,89	202,89	99,721	0	0	0	0	0	0	0
12:31:35	89,636	1949,539	25,176	25,195	8,466	4,634	4,52	21,4	952,565	24,665	1749,082	2	202,89	202,89	99,721	0	0	0	0	0	0	0
12:31:35	-134,448	1948,194	25,029	25,195	8,466	4,62	4,522	21,4	952,565	24,665	1749,281	2	202,89	202,89	99,721	0	0	0	0	0	0	0
12:31:35	62,121	1948,815	25,078	25,146	8,467	4,626	4,524	21,4	952,565	24,665	1749,481	2	202,89	202,89	99,721	0	0	0	0	0	0	0
12:31:35	-134,423	1947,471	24,932	24,853	8,467	4,613	4,526	21,4	952,565	24,665	1749,679	2	202,89	202,89	99,721	0	0	0	0	0	0	0
12:31:35	136,584	1948,837	25,029	25	8,469	4,627	4,528	21,4	952,565	24,665	1749,878	2	202,89	202,89	99,721	0	0	0	0	0	0	0
12:31:35	-46,972	1948,367	25,029	24,951	8,467	4,622	4,53	21,4	952,565	24,665	1750,076	2	202,89	202,89	99,721	0	0	0	0	0	0	0
12:31:35	0	1948,367	25,029	25	8,467	4,622	4,531	21,4	952,565	24,665	1750,275	2	202,89	202,89	99,721	0	0	0	0	0	0	0
12:31:35	-89,611	1947,471	24,932	25	8,467	4,613	4,533	21,4	952,565	24,665	1750,472	1,9	203,852	203,852	99,725	0	0	0	0	0	0	0
12:31:35	134,423	1948,815	25,078	25	8,467	4,626	4,535	21,4	952,565	24,665	1750,67	1,9	203,852	203,852	99,725	0	0	0	0	0	0	0
12:31:35	-134,423	1947,471	24,932	24,951	8,467	4,613	4,536	21,4	952,565	24,665	1750,867	1,9	203,852	203,852	99,725	0	0	0	0	0	0	0
12:31:35	-44,787	1947,023	24,883	24,951	8,467	4,608	4,538	21,4	952,565	24,665	1751,063	1,9	203,852	203,852	99,725	0	0	0	0	0	0	0
12:31:35	134,399	1948,367	25,029	25	8,467	4,622	4,539	21,4	952,565	24,665	1751,261	1,9	203,852	203,852	99,725	0	0	0	0	0	0	0
12:31:35	-89,611	1947,471	24,932	24,951	8,467	4,613	4,541	21,4	952,565	24,665	1751,457	1,9	203,852	203,852	99,725	0	0	0	0	0	0	0
12:31:35	-17,309	1947,298	24,932	24,805	8,466	4,611	4,542	21,4	952,565	24,665	1751,653	1,9	203,852	203,852	99,725	0	0	0	0	0	0	0
12:31:35	-161,865	1945,679	24,736	24,707	8,467	4,594	4,543	21,4	952,565	24,665	1751,847	1,9	203,852	203,852	99,725	0	0	0	0	0	0	0
12:31:35	-62,109	1945,058	24,687	24,805	8,466	4,588	4,544	21,4	952,565	24,665	1752,04	1,9	203,852	203,852	99,725	0	0	0	0	0	0	0
12:31:35	44,799	1945,506	24,736	24,707	8,466	4,592	4,545	21,4	952,565	24,665	1752,233	1,9	203,852	203,852	99,725	0	0	0	0	0	0	0
12:31:35	-44,799	1945,058	24,687	24,707	8,466	4,588	4,546	21,4	952,565	24,665	1752,426	1,9	203,852	203,852	99,725	0	0	0	0	0	0	0
12:31:35	-134,338	1943,715	24,541	24,463	8,466	4,574	4,546	21,4	952,565	24,665	1752,618	1,9	203,852	203,852	99,725	0	0	0	0	0	0	0
12:31:35	-537,036	1938,345	23,955	23,633	8,466	4,519	4,546	21,4	952,565	24,665	1752,803	1,9	203,852	203,852	99,725	0	0	0	0	0	0	0
12:31:36	-707,531	1931,269	23,271	22,803	8,461	4,446	4,544	21,4	952,565	24,665	1752,982	1,9	203,852	203,852	99,725	0	0	0	0	0	0	0
12:31:36	-1030,908	1920,96	22,392	21,777	8,448	4,339	4,54	21,4	952,565	24,665	1753,15	1,9	203,852	203,852	99,725	0	0	0	0	0	0	0
12:31:36	-857,495	1912,385	21,806	20,703	8,43	4,251	4,534	21,4	952,565	24,665	1753,309	1,9	203,852	203,852	99,725	0	0	0	0	0	0	0
12:31:36	-1080,383	1901,581	21,221	19,873	8,399	4,14	4,526	21,4	952,565	24,665	1753,457	1,9	203,852	203,852	99,725	0	0	0	0	0	0	0
12:31:36	-909,179	1892,49	20,781	19,336	8,371	4,046	4,517	21,4	952,565	24,665	1753,596	1,9	203,852	203,852	99,725	0	0	0	0	0	0	0
12:31:36	-648,876	1886,001	20,732	19,482	8,337	3,979	4,506	21,4	952,565	24,665	1753,729	1,9	203,852	203,852	99,725	0	0	0	0	0	0	0
12:31:36	-1303,027	1872,971	20	18,457	8,301	3,845	4,494	21,4	952,565	24,665	1753,848	1,9	203,852	203,852	99,725	0	0	0	0	0	0	0
12:31:36	-988,269	1863,088	19,609	17,92	8,265	3,743	4,479	21,4	952,565	24,665	1753,957	1,8	203,852	203,852	99,725	0	0	0	0	0	0	0
12:31:36	-1154,919	1851,539	18,877	17,48	8,238	3,624	4,462	21,4	952,565	24,665	1754,055	1,8	203,852	203,852	99,725	0	0	0	0	0	0	0
12:31:36	-1075,586	1840,783	18,144	16,699	8,214	3,513	4,443	21,4	952,565	24,665	1754,142	1,8	203,852	203,852	99,725	0	0	0	0	0	0	0
12:31:36	-1256,567	1828,217	17,217	15,967	8,191	3,383	4,423	21,4	952,565	24,665	1754,216	1,8	203,852	203,852	99,725	0	0	0	0	0	0	0
12:31:36	-1215,222	1816,065	16,24	15,136	8,172	3,258	4,4	21,4	952,565	24,665	1754,278	1,8	203,852	203,852	99,725	0	0	0	0	0	0	0
12:31:36	-965,71	1806,408	15,605	14,404	8,149	3,158	4,375	21,4	952,565	24,665	1754,33	1,8	203,852	203,852	99,725	0	0	0	0	0	0	0
12:31:36	-774,877	1798,659	15,117	14,111	8,13	3,078	4,35	21,4	952,565	24,665	1754,374	1,8	203,852	203,852	99,725	0	0	0	0	0	0	0
12:31:36	-977,673	1788,882	14,482	13,525	8,107	2,978	4,323	21,4	952,565	24,665	1754,408	1,8	203,852	203,852	99,725	0	0	0	0	0	0	0
12:31:36	-854,345	1780,339	13,994	13,183	8,083	2,89	4,295	21,4	952,565	24,665	1754,434	1,8	203,852	203,852	99,725	0	0	0	0	0	0	0
12:31:36	-638,342	1773,955	13,652	13,086	8,065	2,824	4,266	21,4	952,565	24,665	1754,454	1,8	203,852	203,852	99,725	0	0	0	0	0	0	0
12:31:36	-477,697	1769,178	13,408	12,988	8,05	2,775	4,237	21,4	952,565	24,665	1754,468	1,8	203,852	203,852	99,725	0	0	0	0	0	0	0
12:31:36	-723,864	1761,94	12,968	12,646	8,031	2,7	4,207	21,4	952,565	24,665	1754,476	1,8	203,852	203,852	99,725	0	0	0	0	0	0	0
12:31:36	-510,937	1756,83	12,675	12,256	8,017	2,647	4,176	21,4	952,565	24,665	1754,478	1,8	203,852	203,852	99,725	0	0	0	0	0	0	0
12:31:36	-476,757	1752,063	12,334	12,06	8,007	2,598	4,145	21,4	952,565	24,665	1752,063	1,8	203,852	203,852	99,725	0	0	0	0	0	0	0
12:31:36	-296,118	1749,102	12,187	12,06	7,998	2,568	4,114	21,4	952,565	24,665	1749,102	1,8	203,852	203,852	99,725	0	0	0	0	0	0	0
12:31:36	-383,959	1745,262	11,943	11,767	7,988	2,528	4,083	21,4	952,565	24,665	1745,262	1,8	203,852	203,852	99,725	0	0	0	0	0	0	0
12:31:36	-342,334	1741,839	11,65	11,621	7,984	2,493	4,052	21,4	952,565	24,665	1741,839	1,8	203,852	203,852	99,725	0	0	0	0	0	0	0
12:31:36	-177,88	1740,06	11,455	11,425	7,983	2,474	4,021	21,4	952,565	24,665	1740,06	1,8	203,852	203,852	99,725	0	0	0	0	0	0	0
12:31:36	-130,2	1738,758	11,308	11,279	7,983	2,461	3,99	21,4	952,565	24,665	1738,758	1,8	203,852	203,852	99,725	0	0	0	0	0	0	0
12:31:36	-130,163	1737,456	11,162	11,181	7,983	2,448	3,96	21,4	952,565	24,665	1737,456	1,8	203,852	203,852	99,725	0	0	0	0	0	0	0
12:31:36	-130,139	1736,155	11,015	11,035	7,983	2,434	3,93	21,4	952,565	24,665	1736,155	2,3	203,852	203,852	99,725	0	0	0	0	0	0	0
12:31:36	-125,036	1734,904	10,966	11,035	7,979	2,421	3,901	21,4	952,565	24,665	1734,904	2,3	203,852	203,852	99,725	0	0	0	0	0	0	0
12:31:36	-82,714	1734,077	10,966	11,084	7,974	2,413	3,872	21,4	952,565	24,665	1734,077	2,3	203,852	203,852	99,725	0	0	0	0	0	0	0
12:31:36	-4,235	1734,035	10,966	11,084	7,974	2,412	3,843	21,4	952,565	24,665	1734,035	2,3	203,852	203,852	99,725	0	0	0	0	0	0	0
12:31:36	47,375	1734,509	11,113	11,181	7,969	2,417	3,815	21,4	952,565	24,665	1734,035	2,3	203,852	203,852	99,725	0	0	0	0	0	0	0
12:31:36	-40,429	1734,104	11,162	11,23	7,964	2,413	3,787	21,4	952,565	24,665	1734,036	2,3	203,852	203,852	99,725	0	0	0	0	0	0	0
12:31:36	-126,098	1732,843	11,113	11,23	7,96	2,4	3,76	21,4	952,565	24,665	1732,843	2,3	203,852	203,852	99,725	0	0	0	0	0	0	0
12:31:36	43,359	1733,277	11,162	11,181	7,96	2,404	3,734	21,4	952,565	24,665	1732,844	2,3	203,852	203,852	99,725	0	0	0	0	0	0	0
12:31:36	-43,359	1732,843	11,113	11,181	7,96	2,4	3,708	21,4	952,565	24,665	1732,843	2,3	203,852	203,852	99,725	0	0	0	0	0	0	0
12:31:36	-47,338	1732,37	10,966	11,084	7,964	2,395	3,682	21,4	952,565	24,665	1732,37	2,3	203,852	203,852	99,725	0	0	0	0	0	0	0
12:31:36	-39,367	1731,976	11,015	11,084	7,96	2,391	3,656	21,4	952,565	24,665	1731,976	2,4	203,852	203,852	99,725	0	0	0	0	0	0	0
12:31:36	37,072	1732,347	10,966	11,035	7,964	2,395	3,632	21,4	952,565	24,665	1731,977	2,4	203,852	203,852	99,725	0	0	0	0	0	0	0
12:31:36	-41,052	1731,937	10,918	10,888	7,964	2,391	3,607	21,4	952,565	24,665	1731,937	2,4	203,852	203,852	99,725	0	0	0	0	0	0	0
12:31:36	0	1731,937	10,918	10,888	7,964	2,391	3,584	21,4	952,565	24,665	1731,937	2,4	203,852	203,852	99,725	0	0	0	0	0	0	0
12:31:36	-82,714	1731,109	10,918	10,84	7,96	2,382	3,56	21,4	952,565	24,665	1731,109	2,4	203,852	203,852	99,725	0	0	0	0	0	0	0
12:31:36	0	1731,109	10,918	10,888	7,96	2,382	3,537	21,4	952,565	24,665	1731,109	2,4	203,852	203,852	99,725	0	0	0	0	0	0	0
12:31:36	-3,344	1731,076	10,918	10,888	7,959	2,382	3,514	21,4	952,565	24,665	1731,076	2,4	203,852	203,852	99,725	0	0	0	0	0	0	0
12:31:36	-83,337	1730,243	10,82	10,84	7,96	2,373	3,492	21,4	952,565	24,665	1730,243	2,4	203,852	203,852	99,725	0	0	0	0	0	0	0
12:31:36	83,337	1731,076	10,918	10,84	7,959	2,382	3,47	21,4	952,565	24,665	1730,243	2,4	203,852	203,852	99,725	0	0	0	0	0	0	0
12:31:36	-169,396	1729,382	10,82	10,84	7,955	2,364	3,448	21,4	952,565	24,665	1729,382	2,4	203,852	203,852	99,725	0	0	0	0	0	0	0
12:31:36	86,669	1730,249	10,918	10,84	7,955	2,373	3,427	21,4	952,565	24,665	1729,383	2,5	203,852	203,852	99,725	0	0	0	0	0	0	0
12:31:36	0	1730,249	10,918	10,84	7,955	2,373	3,407	21,4	952,565	24,665	1729,384	2,5	203,852	203,852	99,725	0	0	0	0	0	0	0
12:31:36	-86,669	1729,382	10,82	10,742	7,955	2,364	3,386	21,4	952,565	24,665	1729,382	2,5	203,852	203,852	99,725	0	0	0	0	0	0	0
12:31:36	0	1729,382	10,82	10,742	7,955	2,364	3,366	21,4	952,565	24,665	1729,382	2,5	203,852	203,852	99,725	0	0	0	0	0	0	0
12:31:36	-43,334	1728,949	10,771	10,84	7,955	2,36	3,346	21,4	952,565	24,665	1728,949	2,5	203,852	203,852	99,725	0	0	0	0	0	0	0
12:31:36	0	1728,949	10,771	10,742	7,955	2,36	3,327	21,4	952,565	24,665	1728,949	2,5	203,852	203,852	99,725	0	0	0	0	0	0	0
12:31:36	-86,657	1728,082	10,673	10,693	7,955	2,351	3,308	21,4	952,565	24,665	1728,082	2,5	203,852	203,852	99,725	0	0	0	0	0	0	0
12:31:36	0	1728,082	10,673	10,693	7,955	2,351	3,289	21,4	952,565	24,665	1728,082	2,5	203,852	203,852	99,725	0	0	0	0	0	0	0
12:31:36	-43,322	1727,649	10,625	10,693	7,955	2,346	3,271	21,4	952,565	24,665	1727,649	2,5	203,852	203,852	99,725	0	0	0	0	0	0	0
12:31:36	-86,633	1726,783	10,527	10,547	7,955	2,337	3,252	21,4	952,565	24,665	1726,783	2,5	203,852	203,852	99,725	0	0	0	0	0	0	0
12:31:36	0	1726,783	10,527	10,547	7,955	2,337	3,234	21,4	952,565	24,665	1726,782	2,6	203,852	203,852	99,725	0	0	0	0	0	0	0
12:31:36	0	1726,783	10,527	10,498	7,955	2,337	3,217	21,4	952,565	24,665	1726,782	2,6	203,852	203,852	99,725	0	0	0	0	0	0	0
12:31:36	-86,621	1725,916	10,429	10,351	7,955	2,329	3,199	21,4	952,565	24,665	1725,916	2,6	203,852	203,852	99,725	0	0	0	0	0	0	0
12:31:36	0	1725,916	10,429	10,4	7,955	2,329	3,182	21,4	952,565	24,665	1725,916	2,6	203,852	203,852	99,725	0	0	0	0	0	0	0
12:31:36	3,942	1725,956	10,527	10,547	7,95	2,329	3,166	21,4	952,565	24,665	1725,916	2,6	203,852	203,852	99,725	0	0	0	0	0	0	0
12:31:36	0	1725,956	10,527	10,547	7,95	2,329	3,149	21,4	952,565	24,665	1725,917	2,6	203,852	203,852	99,725	0	0	0	0	0	0	0
12:31:36	1,806	1725,974	10,625	10,595	7,945	2,329	3,133	21,4	952,565	24,665	1725,917	2,6	203,852	203,852	99,725	0	0	0	0	0	0	0
12:31:36	-42,541	1725,548	10,673	10,595	7,94	2,325	3,117	21,4	952,565	24,665	1725,548	2,6	203,852	203,852	99,725	0	0	0	0	0	0	0
12:31:36	-129,907	1724,249	10,527	10,693	7,94	2,311	3,102	21,4	952,565	24,665	1724,249	2,6	203,852	203,852	99,725	0	0	0	0	0	0	0
12:31:36	86,596	1725,115	10,625	10,693	7,94	2,32	3,086	21,4	952,565	24,665	1724,25	2,6	203,852	203,852	99,725	0	0	0	0	0	0	0
12:31:36	0	1725,115	10,625	10,693	7,94	2,32	3,071	21,4	952,565	24,665	1724,251	2,7	203,852	203,852	99,725	0	0	0	0	0	0	0
12:31:36	-213,647	1722,979	10,478	10,547	7,936	2,298	3,056	21,4	952,565	24,665	1722,979	2,7	203,852	203,852	99,725	0	0	0	0	0	0	0
12:31:36	0	1722,979	10,478	10,498	7,936	2,298	3,041	21,4	952,565	24,665	1722,979	2,7	203,852	203,852	99,725	0	0	0	0	0	0	0
12:31:36	-43,286	1722,546	10,429	10,498	7,936	2,294	3,027	21,4	952,565	24,665	1722,546	2,7	203,852	203,852	99,725	0	0	0	0	0	0	0
12:31:36	-86,572	1721,68	10,332	10,351	7,936	2,285	3,012	21,4	952,565	24,665	1721,68	2,7	203,852	203,852	99,725	0	0	0	0	0	0	0
12:31:36	-43,286	1721,247	10,283	10,302	7,936	2,28	2,998	21,4	952,565	24,665	1721,247	2,7	203,852	203,852	99,725	0	0	0	0	0	0	0
12:31:36	-86,547	1720,382	10,185	10,302	7,936	2,271	2,983	21,4	952,565	24,665	1720,382	2,7	203,852	203,852	99,725	0	0	0	0	0	0	0
12:31:36	0	1720,382	10,185	10,205	7,936	2,271	2,969	21,4	952,565	24,665	1720,382	2,7	203,852	203,852	99,725	0	0	0	0	0	0	0
12:31:36	-43,261	1719,949	10,136	10,205	7,936	2,267	2,956	21,4	952,565	24,665	1719,949	2,7	203,852	203,852	99,725	0	0	0	0	0	0	0
12:31:36	0	1719,949	10,136	10,205	7,936	2,267	2,942	21,4	952,565	24,665	1719,949	2,7	203,852	203,852	99,725	0	0	0	0	0	0	0
12:31:36	0	1719,949	10,136	10,058	7,936	2,267	2,929	21,1	951,976	24,665	1719,949	2,8	203,852	203,852	99,725	0	0	0	0	0	0	0
12:31:36	1,135	1719,961	10,136	10,156	7,936	2,267	2,916	21,1	951,976	24,665	1719,949	2,8	203,852	203,852	99,725	0	0	0	0	0	0	0
12:31:36	-170,227	1718,258	10,039	10,058	7,931	2,25	2,903	21,1	951,976	24,665	1718,258	2,8	203,852	203,852	99,725	0	0	0	0	0	0	0
12:31:36	86,535	1719,124	10,136	10,156	7,931	2,259	2,89	21,1	951,976	24,665	1718,259	2,8	203,852	203,852	99,725	0	0	0	0	0	0	0
12:31:36	0	1719,124	10,136	10,156	7,931	2,259	2,878	21,1	951,976	24,665	1718,26	2,8	203,852	203,852	99,725	0	0	0	0	0	0	0
12:31:36	-83,728	1718,286	10,136	10,205	7,926	2,25	2,866	21,1	951,976	24,665	1718,26	2,8	203,852	203,852	99,725	0	0	0	0	0	0	0
12:31:36	-86,523	1717,421	10,039	10,156	7,926	2,241	2,853	21,1	951,976	24,665	1717,421	2,8	203,852	203,852	99,725	0	0	0	0	0	0	0
12:31:36	86,523	1718,286	10,136	10,205	7,926	2,25	2,841	21,1	951,976	24,665	1717,422	2,8	203,852	203,852	99,725	0	0	0	0	0	0	0
12:31:36	-129,772	1716,989	9,99	10,009	7,926	2,237	2,83	21,1	951,976	24,665	1716,989	2,8	203,852	203,852	99,725	0	0	0	0	0	0	0
12:31:36	0	1716,989	9,99	10,009	7,926	2,237	2,818	21,1	951,976	24,665	1716,989	2,8	203,852	203,852	99,725	0	0	0	0	0	0	0
12:31:36	0	1716,989	9,99	10,058	7,926	2,237	2,807	21,1	951,976	24,665	1716,989	2,9	201,608	201,608	99,716	0	0	0	0	0	0	0
12:31:36	0	1716,989	9,99	9,961	7,926	2,237	2,795	21,1	951,976	24,665	1716,989	2,9	201,608	201,608	99,716	0	0	0	0	0	0	0
12:31:36	-43,249	1716,556	9,941	9,961	7,926	2,232	2,784	21,1	951,976	24,665	1716,556	2,9	201,608	201,608	99,716	0	0	0	0	0	0	0
12:31:36	-86,499	1715,691	9,843	9,863	7,926	2,223	2,773	21,1	951,976	24,665	1715,691	2,9	201,608	201,608	99,716	0	0	0	0	0	0	0
12:31:36	-83,666	1714,855	9,843	9,814	7,921	2,215	2,762	21,1	951,976	24,665	1714,855	2,9	201,608	201,608	99,716	0	0	0	0	0	0	0
12:31:36	0	1714,855	9,843	9,814	7,921	2,215	2,752	21,1	951,976	24,665	1714,855	2,9	201,608	201,608	99,716	0	0	0	0	0	0	0
12:31:36	86,486	1715,719	9,941	9,961	7,921	2,223	2,741	21,1	951,976	24,665	1714,855	2,9	201,608	201,608	99,716	0	0	0	0	0	0	0
12:31:36	43,237	1716,152	9,99	10,058	7,921	2,228	2,731	21,1	951,976	24,665	1714,857	2,9	201,608	201,608	99,716	0	0	0	0	0	0	0
12:31:36	-43,237	1715,719	9,941	9,863	7,921	2,223	2,721	21,1	951,976	24,665	1714,858	2,9	201,608	201,608	99,716	0	0	0	0	0	0	0
12:31:36	-172,448	1713,995	9,843	9,863	7,916	2,206	2,711	21,1	951,976	24,665	1713,995	2,9	201,608	201,608	99,716	0	0	0	0	0	0	0
12:31:36	86,474	1714,86	9,941	9,961	7,916	2,215	2,701	21,1	951,976	24,665	1713,996	2,9	201,608	201,608	99,716	0	0	0	0	0	0	0
12:31:36	0	1714,86	9,941	9,961	7,916	2,215	2,692	21,1	951,976	24,665	1713,997	2,9	201,608	201,608	99,716	0	0	0	0	0	0	0
12:31:36	0	1714,86	9,941	10,009	7,916	2,215	2,683	21,1	951,976	24,665	1713,998	2,9	201,608	201,608	99,716	0	0	0	0	0	0	0
12:31:37	-86,474	1713,995	9,843	9,814	7,916	2,206	2,673	21,1	951,976	24,665	1713,995	2,9	201,608	201,608	99,716	0	0	0	0	0	0	0
12:31:37	0	1713,995	9,843	9,863	7,916	2,206	2,664	21,1	951,976	24,665	1713,995	2,9	201,608	201,608	99,716	0	0	0	0	0	0	0
12:31:37	-43,237	1713,563	9,795	9,716	7,916	2,201	2,655	21,1	951,976	24,665	1713,563	2,9	201,608	201,608	99,716	0	0	0	0	0	0	0
12:31:37	0	1713,563	9,795	9,863	7,916	2,201	2,646	21,1	951,976	24,665	1713,563	2,9	201,608	201,608	99,716	0	0	0	0	0	0	0
12:31:37	129,711	1714,86	9,941	9,961	7,916	2,215	2,638	21,1	951,976	24,665	1713,564	2,9	201,608	201,608	99,716	0	0	0	0	0	0	0
12:31:37	-86,474	1713,995	9,843	9,863	7,916	2,206	2,629	21,1	951,976	24,665	1713,564	2,9	201,608	201,608	99,716	0	0	0	0	0	0	0
12:31:37	86,474	1714,86	9,941	9,814	7,916	2,215	2,621	21,1	951,976	24,665	1713,565	2,9	201,608	201,608	99,716	0	0	0	0	0	0	0
12:31:37	43,237	1715,292	9,99	9,863	7,916	2,219	2,613	21,1	951,976	24,665	1713,567	3	201,608	201,608	99,716	0	0	0	0	0	0	0
12:31:37	0	1715,292	9,99	10,009	7,916	2,219	2,605	21,1	951,976	24,665	1713,569	3	201,608	201,608	99,716	0	0	0	0	0	0	0
12:31:37	43,249	1715,725	10,039	10,009	7,916	2,223	2,598	21,1	951,976	24,665	1713,571	3	201,608	201,608	99,716	0	0	0	0	0	0	0
12:31:37	0	1715,725	10,039	10,058	7,916	2,223	2,591	21,1	951,976	24,665	1713,573	3	201,608	201,608	99,716	0	0	0	0	0	0	0
12:31:37	86,511	1716,59	10,136	9,961	7,916	2,232	2,584	21,1	951,976	24,665	1713,576	3	201,608	201,608	99,716	0	0	0	0	0	0	0
12:31:37	-129,76	1715,292	9,99	9,961	7,916	2,219	2,576	21,1	951,976	24,665	1713,578	3	201,608	201,608	99,716	0	0	0	0	0	0	0
12:31:37	43,249	1715,725	10,039	10,009	7,916	2,223	2,569	21,1	951,976	24,665	1713,58	3	201,608	201,608	99,716	0	0	0	0	0	0	0
12:31:37	0	1715,725	10,039	10,058	7,916	2,223	2,563	21,1	951,976	24,665	1713,582	3	201,608	201,608	99,716	0	0	0	0	0	0	0
12:31:37	0	1715,725	10,039	9,863	7,916	2,223	2,556	21,1	951,976	24,665	1713,584	3	201,608	201,608	99,716	0	0	0	0	0	0	0
12:31:37	-43,249	1715,292	9,99	10,009	7,916	2,219	2,549	21,1	951,976	24,665	1713,586	3	201,608	201,608	99,716	0	0	0	0	0	0	0
12:31:37	0	1715,292	9,99	10,009	7,916	2,219	2,543	21,1	951,976	24,665	1713,588	3	201,608	201,608	99,716	0	0	0	0	0	0	0
12:31:37	-129,711	1713,995	9,843	9,863	7,916	2,206	2,536	21,1	951,976	24,665	1713,588	3	201,608	201,608	99,716	0	0	0	0	0	0	0
12:31:37	86,474	1714,86	9,941	9,961	7,916	2,215	2,53	21,1	951,976	24,665	1713,589	3	201,608	201,608	99,716	0	0	0	0	0	0	0
12:31:37	0	1714,86	9,941	9,961	7,916	2,215	2,524	21,1	951,976	24,665	1713,591	3	201,608	201,608	99,716	0	0	0	0	0	0	0
12:31:37	0	1714,86	9,941	9,961	7,916	2,215	2,518	21,1	951,976	24,665	1713,592	3	201,608	201,608	99,716	0	0	0	0	0	0	0
12:31:37	-86,474	1713,995	9,843	9,863	7,916	2,206	2,512	21,1	951,976	24,665	1713,592	3	201,608	201,608	99,716	0	0	0	0	0	0	0
12:31:37	0	1713,995	9,843	9,863	7,916	2,206	2,506	21,1	951,976	24,665	1713,593	3	201,608	201,608	99,716	0	0	0	0	0	0	0
12:31:37	86,474	1714,86	9,941	10,009	7,916	2,215	2,5	21,1	951,976	24,665	1713,594	3	201,608	201,608	99,716	0	0	0	0	0	0	0
12:31:37	-86,474	1713,995	9,843	9,863	7,916	2,206	2,494	21,1	951,976	24,665	1713,594	3	201,608	201,608	99,716	0	0	0	0	0	0	0
12:31:37	86,474	1714,86	9,941	9,863	7,916	2,215	2,489	21,1	951,976	24,665	1713,596	3	201,608	201,608	99,716	0	0	0	0	0	0	0
12:31:37	-86,474	1713,995	9,843	9,863	7,916	2,206	2,483	21,1	951,976	24,665	1713,596	3	201,608	201,608	99,716	0	0	0	0	0	0	0
12:31:37	129,711	1715,292	9,99	10,009	7,916	2,219	2,478	21,1	951,976	24,665	1713,598	3	201,608	201,608	99,716	0	0	0	0	0	0	0
12:31:37	-129,711	1713,995	9,843	9,863	7,916	2,206	2,473	21,1	951,976	24,665	1713,598	3	201,608	201,608	99,716	0	0	0	0	0	0	0
12:31:37	86,474	1714,86	9,941	10,009	7,916	2,215	2,468	21,1	951,976	24,665	1713,599	3	201,608	201,608	99,716	0	0	0	0	0	0	0
12:31:37	43,237	1715,292	9,99	10,058	7,916	2,219	2,463	21,1	951,976	24,665	1713,601	3	201,608	201,608	99,716	0	0	0	0	0	0	0
12:31:37	0	1715,292	9,99	10,058	7,916	2,219	2,458	21,1	951,976	24,665	1713,603	3	201,608	201,608	99,716	0	0	0	0	0	0	0
12:31:37	0	1715,292	9,99	9,961	7,916	2,219	2,453	21,1	951,976	24,665	1713,604	3	201,608	201,608	99,716	0	0	0	0	0	0	0
12:31:37	0	1715,292	9,99	9,961	7,916	2,219	2,449	21,1	951,976	24,665	1713,606	3	201,608	201,608	99,716	0	0	0	0	0	0	0
12:31:37	0	1715,292	9,99	10,009	7,916	2,219	2,444	21,1	951,976	24,665	1713,607	3	201,608	201,608	99,716	0	0	0	0	0	0	0
12:31:37	43,249	1715,725	10,039	10,058	7,916	2,223	2,44	21,1	951,976	24,665	1713,61	3	201,608	201,608	99,716	0	0	0	0	0	0	0
12:31:37	0	1715,725	10,039	10,156	7,916	2,223	2,436	21,1	951,976	24,665	1713,612	3	201,608	201,608	99,716	0	0	0	0	0	0	0
12:31:37	-43,249	1715,292	9,99	10,009	7,916	2,219	2,431	21,1	951,976	24,665	1713,613	3	201,608	201,608	99,716	0	0	0	0	0	0	0
12:31:37	0	1715,292	9,99	9,961	7,916	2,219	2,427	21,1	951,976	24,665	1713,615	3	201,608	201,608	99,716	0	0	0	0	0	0	0
12:31:37	-43,237	1714,86	9,941	10,009	7,916	2,215	2,423	21,1	951,976	24,665	1713,616	3	201,608	201,608	99,716	0	0	0	0	0	0	0
12:31:37	43,237	1715,292	9,99	10,009	7,916	2,219	2,419	21,1	951,976	24,665	1713,618	3	201,608	201,608	99,716	0	0	0	0	0	0	0
12:31:37	0	1715,292	9,99	9,961	7,916	2,219	2,415	21,1	951,976	24,665	1713,62	3	201,608	201,608	99,716	0	0	0	0	0	0	0
12:31:37	0	1715,292	9,99	9,961	7,916	2,219	2,411	21,1	951,976	24,665	1713,621	3	201,608	201,608	99,716	0	0	0	0	0	0	0
12:31:37	0	1715,292	9,99	9,961	7,916	2,219	2,407	21,1	951,976	24,665	1713,623	3	201,608	201,608	99,716	0	0	0	0	0	0	0
12:31:37	-43,237	1714,86	9,941	9,814	7,916	2,215	2,404	21,1	951,976	24,665	1713,624	3	201,608	201,608	99,716	0	0	0	0	0	0	0
12:31:37	0	1714,86	9,941	9,961	7,916	2,215	2,4	21,1	951,976	24,665	1713,625	3	201,608	201,608	99,716	0	0	0	0	0	0	0
12:31:37	-86,474	1713,995	9,843	9,814	7,916	2,206	2,396	21,1	951,976	24,665	1713,626	2,9	201,608	201,608	99,716	0	0	0	0	0	0	0
12:31:37	129,711	1715,292	9,99	9,961	7,916	2,219	2,393	21,1	951,976	24,665	1713,627	2,9	201,608	201,608	99,716	0	0	0	0	0	0	0
12:31:37	0	1715,292	9,99	10,009	7,916	2,219	2,389	21,1	951,976	24,665	1713,629	2,9	201,608	201,608	99,716	0	0	0	0	0	0	0
12:31:37	129,76	1716,59	10,136	10,156	7,916	2,232	2,386	21,1	951,976	24,665	1713,632	2,9	201,608	201,608	99,716	0	0	0	0	0	0	0
12:31:37	-171,252	1714,877	10,039	10,058	7,912	2,215	2,383	21,1	951,976	24,665	1713,633	2,9	201,608	201,608	99,716	0	0	0	0	0	0	0
12:31:37	86,499	1715,742	10,136	10,156	7,912	2,224	2,38	21,1	951,976	24,665	1713,635	2,9	201,608	201,608	99,716	0	0	0	0	0	0	0
12:31:37	0	1715,742	10,136	10,156	7,912	2,224	2,377	21,1	951,976	24,665	1713,637	2,9	201,608	201,608	99,716	0	0	0	0	0	0	0
12:31:37	-45,007	1715,292	9,99	10,009	7,916	2,219	2,374	21,1	951,976	24,665	1713,639	2,9	201,608	201,608	99,716	0	0	0	0	0	0	0
12:31:37	-43,237	1714,86	9,941	10,009	7,916	2,215	2,37	21,1	951,976	24,665	1713,64	2,9	201,608	201,608	99,716	0	0	0	0	0	0	0
12:31:37	-86,474	1713,995	9,843	9,863	7,916	2,206	2,367	21,1	951,976	24,665	1713,641	2,9	201,608	201,608	99,716	0	0	0	0	0	0	0
12:31:37	86,474	1714,86	9,941	9,814	7,916	2,215	2,364	21,1	951,976	24,665	1713,642	2,9	201,608	201,608	99,716	0	0	0	0	0	0	0
12:31:37	-86,474	1713,995	9,843	9,863	7,916	2,206	2,361	21,1	951,976	24,665	1713,642	2,9	201,608	201,608	99,716	0	0	0	0	0	0	0
12:31:37	43,92	1714,434	9,99	9,863	7,912	2,21	2,358	21,1	951,976	24,665	1713,643	2,9	201,608	201,608	99,716	0	0	0	0	0	0	0
12:31:37	-43,249	1714,002	9,941	9,814	7,912	2,206	2,355	21,1	951,976	24,665	1713,643	2,9	201,608	201,608	99,716	0	0	0	0	0	0	0
12:31:37	0	1714,002	9,941	9,863	7,912	2,206	2,352	21,1	951,976	24,665	1713,644	2,9	201,608	201,608	99,716	0	0	0	0	0	0	0
12:31:37	1,062	1714,012	9,941	9,863	7,912	2,206	2,349	21,1	951,976	24,665	1713,644	2,9	201,608	201,608	99,716	0	0	0	0	0	0	0
12:31:37	-87,524	1713,137	9,843	9,814	7,912	2,197	2,346	21,1	951,976	24,665	1713,137	2,9	201,608	201,608	99,716	0	0	0	0	0	0	0
12:31:37	-42,163	1712,715	9,795	9,668	7,912	2,192	2,343	21,1	951,976	24,665	1712,715	2,9	201,608	201,608	99,716	0	0	0	0	0	0	0
12:31:37	43,225	1713,148	9,843	9,814	7,912	2,197	2,34	21,1	951,976	24,665	1712,716	2,9	201,608	201,608	99,716	0	0	0	0	0	0	0
12:31:37	85,4	1714,002	9,941	9,863	7,912	2,206	2,338	21,1	951,976	24,665	1712,717	2,9	201,608	201,608	99,716	0	0	0	0	0	0	0
12:31:37	-85,4	1713,148	9,843	9,863	7,912	2,197	2,335	21,1	951,976	24,665	1712,718	3	201,608	201,608	99,716	0	0	0	0	0	0	0
12:31:37	-43,225	1712,715	9,795	9,814	7,912	2,192	2,332	21,1	951,976	24,665	1712,715	3	201,608	201,608	99,716	0	0	0	0	0	0	0
12:31:37	43,225	1713,148	9,843	9,814	7,912	2,197	2,33	21,1	951,976	24,665	1712,716	3	201,608	201,608	99,716	0	0	0	0	0	0	0
12:31:37	86,462	1714,012	9,941	9,961	7,912	2,206	2,327	21,1	951,976	24,665	1712,717	3	201,608	201,608	99,716	0	0	0	0	0	0	0
12:31:37	43,237	1714,445	9,99	10,009	7,912	2,21	2,325	21,1	951,976	24,665	1712,719	3	201,608	201,608	99,716	0	0	0	0	0	0	0
12:31:37	0	1714,445	9,99	9,961	7,912	2,21	2,323	21,1	951,976	24,665	1712,721	3	201,608	201,608	99,716	0	0	0	0	0	0	0
12:31:37	-43,237	1714,012	9,941	9,814	7,912	2,206	2,32	21,1	951,976	24,665	1712,722	3	201,608	201,608	99,716	0	0	0	0	0	0	0
12:31:37	43,237	1714,445	9,99	10,009	7,912	2,21	2,318	21,1	951,976	24,665	1712,724	3	201,608	201,608	99,716	0	0	0	0	0	0	0
12:31:37	-1,049	1714,434	9,99	10,009	7,912	2,21	2,316	21,1	951,976	24,665	1712,725	3	201,608	201,608	99,716	0	0	0	0	0	0	0
12:31:37	43,237	1714,867	10,039	10,009	7,912	2,215	2,314	21,1	951,976	24,665	1712,728	3	201,608	201,608	99,716	0	0	0	0	0	0	0
12:31:37	42,553	1715,292	9,99	10,009	7,916	2,219	2,312	21	951,976	24,665	1712,73	3	201,608	201,608	99,716	0	0	0	0	0	0	0
12:31:37	-43,237	1714,86	9,941	9,863	7,916	2,215	2,31	21	951,976	24,665	1712,732	3	201,608	201,608	99,716	0	0	0	0	0	0	0
12:31:37	0	1714,86	9,941	9,961	7,916	2,215	2,308	21	951,976	24,665	1712,734	3	201,608	201,608	99,716	0	0	0	0	0	0	0
12:31:37	43,237	1715,292	9,99	10,009	7,916	2,219	2,307	21	951,976	24,665	1712,737	3	201,608	201,608	99,716	0	0	0	0	0	0	0
12:31:37	43,249	1715,725	10,039	10,058	7,916	2,223	2,305	21	951,976	24,665	1712,74	3	201,608	201,608	99,716	0	0	0	0	0	0	0
12:31:37	0,683	1715,731	10,136	10,156	7,912	2,224	2,303	21	951,976	24,665	1712,743	3	201,608	201,608	99,716	0	0	0	0	0	0	0
12:31:37	43,261	1716,164	10,185	10,205	7,912	2,228	2,302	21	951,976	24,665	1712,746	3	201,608	201,608	99,716	0	0	0	0	0	0	0
12:31:37	-171,936	1714,445	9,99	10,009	7,912	2,21	2,3	21	951,976	24,665	1712,748	3	201,608	201,608	99,716	0	0	0	0	0	0	0
12:31:37	84,741	1715,292	9,99	10,009	7,916	2,219	2,299	21	951,976	24,665	1712,751	3	201,608	201,608	99,716	0	0	0	0	0	0	0
12:31:37	0	1715,292	9,99	9,961	7,916	2,219	2,297	21	951,976	24,665	1712,753	3	201,608	201,608	99,716	0	0	0	0	0	0	0
12:31:37	45,007	1715,742	10,136	10,058	7,912	2,224	2,296	21	951,976	24,665	1712,756	3	200,55	200,55	99,711	0	0	0	0	0	0	0
12:31:37	0	1715,742	10,136	10,058	7,912	2,224	2,294	21	951,976	24,665	1712,759	3	200,55	200,55	99,711	0	0	0	0	0	0	0
12:31:37	-87,561	1714,867	10,039	9,961	7,912	2,215	2,293	21	951,976	24,665	1712,761	3	200,55	200,55	99,711	0	0	0	0	0	0	0
12:31:37	-85,424	1714,012	9,941	9,814	7,912	2,206	2,291	21	951,976	24,665	1712,762	3	200,55	200,55	99,711	0	0	0	0	0	0	0
12:31:37	-86,462	1713,148	9,843	9,716	7,912	2,197	2,289	21	951,976	24,665	1712,763	3	200,55	200,55	99,711	0	0	0	0	0	0	0
12:31:37	128,649	1714,434	9,99	9,863	7,912	2,21	2,288	21	951,976	24,665	1712,764	3	200,55	200,55	99,711	0	0	0	0	0	0	0
12:31:37	-42,187	1714,012	9,941	9,863	7,912	2,206	2,286	21	951,976	24,665	1712,766	3	200,55	200,55	99,711	0	0	0	0	0	0	0
12:31:37	42,187	1714,434	9,99	9,961	7,912	2,21	2,284	21	951,976	24,665	1712,767	3	200,55	200,55	99,711	0	0	0	0	0	0	0
12:31:37	-42,187	1714,012	9,941	9,716	7,912	2,206	2,283	21	951,976	24,665	1712,768	3	200,55	200,55	99,711	0	0	0	0	0	0	0
12:31:37	43,237	1714,445	9,99	9,863	7,912	2,21	2,281	21	951,976	24,665	1712,77	3	200,55	200,55	99,711	0	0	0	0	0	0	0
12:31:37	-44,299	1714,002	9,941	9,863	7,912	2,206	2,28	21	951,976	24,665	1712,771	3	200,55	200,55	99,711	0	0	0	0	0	0	0
12:31:37	1,062	1714,012	9,941	10,009	7,912	2,206	2,279	21	951,976	24,665	1712,773	3	200,55	200,55	99,711	0	0	0	0	0	0	0
12:31:37	42,187	1714,434	9,99	10,009	7,912	2,21	2,277	21	951,976	24,665	1712,774	3	200,55	200,55	99,711	0	0	0	0	0	0	0
12:31:37	-42,187	1714,012	9,941	10,009	7,912	2,206	2,276	21	951,976	24,665	1712,775	3	200,55	200,55	99,711	0	0	0	0	0	0	0
12:31:38	43,237	1714,445	9,99	9,961	7,912	2,21	2,275	21	951,976	24,665	1712,777	3	200,55	200,55	99,711	0	0	0	0	0	0	0
12:31:38	42,187	1714,867	10,039	10,058	7,912	2,215	2,273	21	951,976	24,665	1712,779	3	200,55	200,55	99,711	0	0	0	0	0	0	0
12:31:38	-42,187	1714,445	9,99	9,961	7,912	2,21	2,272	21	951,976	24,665	1712,781	3	200,55	200,55	99,711	0	0	0	0	0	0	0
12:31:38	0	1714,445	9,99	10,009	7,912	2,21	2,271	21	951,976	24,665	1712,783	3	200,55	200,55	99,711	0	0	0	0	0	0	0
12:31:38	-43,237	1714,012	9,941	10,009	7,912	2,206	2,27	21	951,976	24,665	1712,784	3	200,55	200,55	99,711	0	0	0	0	0	0	0
12:31:38	43,237	1714,445	9,99	9,961	7,912	2,21	2,268	21	951,976	24,665	1712,786	3	200,55	200,55	99,711	0	0	0	0	0	0	0
12:31:38	0	1714,445	9,99	9,961	7,912	2,21	2,267	21	951,976	24,665	1712,787	3	200,55	200,55	99,711	0	0	0	0	0	0	0
12:31:38	0	1714,445	9,99	10,009	7,912	2,21	2,266	21	951,976	24,665	1712,789	3	200,55	200,55	99,711	0	0	0	0	0	0	0
12:31:38	0	1714,445	9,99	9,961	7,912	2,21	2,265	21	951,976	24,665	1712,791	3	200,55	200,55	99,711	0	0	0	0	0	0	0
12:31:38	-43,237	1714,012	9,941	9,961	7,912	2,206	2,264	21	951,976	24,665	1712,792	3	200,55	200,55	99,711	0	0	0	0	0	0	0
12:31:38	86,486	1714,877	10,039	10,156	7,912	2,215	2,263	21	951,976	24,665	1712,794	3	200,55	200,55	99,711	0	0	0	0	0	0	0
12:31:38	-86,486	1714,012	9,941	9,961	7,912	2,206	2,262	21	951,976	24,665	1712,795	3	200,55	200,55	99,711	0	0	0	0	0	0	0
12:31:38	86,486	1714,877	10,039	10,009	7,912	2,215	2,261	21	951,976	24,665	1712,797	3	200,55	200,55	99,711	0	0	0	0	0	0	0
12:31:38	-43,249	1714,445	9,99	10,009	7,912	2,21	2,26	21	951,976	24,665	1712,799	3	200,55	200,55	99,711	0	0	0	0	0	0	0
12:31:38	-43,237	1714,012	9,941	9,863	7,912	2,206	2,259	21	951,976	24,665	1712,8	3	200,55	200,55	99,711	0	0	0	0	0	0	0
12:31:38	43,237	1714,445	9,99	9,961	7,912	2,21	2,258	21	951,976	24,665	1712,802	3	200,55	200,55	99,711	0	0	0	0	0	0	0
12:31:38	84,741	1715,292	9,99	9,863	7,916	2,219	2,257	21	951,976	24,665	1712,805	3	200,55	200,55	99,711	0	0	0	0	0	0	0
12:31:38	-127,978	1714,012	9,941	9,863	7,912	2,206	2,256	21	951,976	24,665	1712,806	3	200,55	200,55	99,711	0	0	0	0	0	0	0
12:31:38	42,187	1714,434	9,99	9,863	7,912	2,21	2,255	21	951,976	24,665	1712,807	3	200,55	200,55	99,711	0	0	0	0	0	0	0
12:31:38	-43,249	1714,002	9,941	9,814	7,912	2,206	2,254	21	951,976	24,665	1712,809	3	200,55	200,55	99,711	0	0	0	0	0	0	0
12:31:38	44,299	1714,445	9,99	9,961	7,912	2,21	2,253	21	951,976	24,665	1712,81	3	200,55	200,55	99,711	0	0	0	0	0	0	0
12:31:38	43,249	1714,877	10,039	10,009	7,912	2,215	2,253	21	951,976	24,665	1712,812	3	200,55	200,55	99,711	0	0	0	0	0	0	0
12:31:38	-86,486	1714,012	9,941	9,716	7,912	2,206	2,252	21	951,976	24,665	1712,813	3	200,55	200,55	99,711	0	0	0	0	0	0	0
12:31:38	0	1714,012	9,941	9,814	7,912	2,206	2,251	21	951,976	24,665	1712,815	3	200,55	200,55	99,711	0	0	0	0	0	0	0
12:31:38	43,237	1714,445	9,99	10,009	7,912	2,21	2,25	21	951,976	24,665	1712,816	3	200,55	200,55	99,711	0	0	0	0	0	0	0
12:31:38	-44,299	1714,002	9,941	9,961	7,912	2,206	2,249	21	951,976	24,665	1712,817	3	200,55	200,55	99,711	0	0	0	0	0	0	0
12:31:38	1,062	1714,012	9,941	9,961	7,912	2,206	2,248	21	951,976	24,665	1712,819	3	200,55	200,55	99,711	0	0	0	0	0	0	0
12:31:38	-129,687	1712,715	9,795	9,716	7,912	2,192	2,247	21	951,976	24,665	1712,715	3	200,55	200,55	99,711	0	0	0	0	0	0	0
12:31:38	172,924	1714,445	9,99	9,961	7,912	2,21	2,246	21	951,976	24,665	1712,717	3	200,55	200,55	99,711	0	0	0	0	0	0	0
12:31:38	-44,299	1714,002	9,941	9,961	7,912	2,206	2,246	21	951,976	24,665	1712,718	3	200,55	200,55	99,711	0	0	0	0	0	0	0
12:31:38	43,249	1714,434	9,99	9,961	7,912	2,21	2,245	21	951,976	24,665	1712,72	3	200,55	200,55	99,711	0	0	0	0	0	0	0
12:31:38	-43,92	1713,995	9,843	9,814	7,916	2,206	2,244	21	951,976	24,665	1712,721	3	200,55	200,55	99,711	0	0	0	0	0	0	0
12:31:38	-129,699	1712,698	9,697	9,716	7,916	2,192	2,243	21	951,976	24,665	1712,698	3	200,55	200,55	99,711	0	0	0	0	0	0	0
12:31:38	129,699	1713,995	9,843	9,863	7,916	2,206	2,242	21	951,976	24,665	1712,699	3	200,55	200,55	99,711	0	0	0	0	0	0	0
12:31:38	86,474	1714,86	9,941	9,863	7,916	2,215	2,242	21	951,976	24,665	1712,701	3	200,55	200,55	99,711	0	0	0	0	0	0	0
12:31:38	43,237	1715,292	9,99	10,009	7,916	2,219	2,241	21	951,976	24,665	1712,704	3	200,55	200,55	99,711	0	0	0	0	0	0	0
12:31:38	-42,553	1714,867	10,039	10,058	7,912	2,215	2,241	21	951,976	24,665	1712,706	3	200,55	200,55	99,711	0	0	0	0	0	0	0
12:31:38	87,561	1715,742	10,136	10,058	7,912	2,224	2,241	21	951,976	24,665	1712,709	3	200,55	200,55	99,711	0	0	0	0	0	0	0
12:31:38	0	1715,742	10,136	10,156	7,912	2,224	2,24	21	951,976	24,665	1712,712	3	200,55	200,55	99,711	0	0	0	0	0	0	0
12:31:38	-129,748	1714,445	9,99	9,961	7,912	2,21	2,24	21	951,976	24,665	1712,714	3	200,55	200,55	99,711	0	0	0	0	0	0	0
12:31:38	-1,049	1714,434	9,99	10,009	7,912	2,21	2,239	21	951,976	24,665	1712,716	3	200,55	200,55	99,711	0	0	0	0	0	0	0
12:31:38	1,049	1714,445	9,99	10,009	7,912	2,21	2,239	21	951,976	24,665	1712,717	3	200,55	200,55	99,711	0	0	0	0	0	0	0
12:31:38	84,741	1715,292	9,99	10,009	7,916	2,219	2,238	21	951,976	24,665	1712,72	3	200,55	200,55	99,711	0	0	0	0	0	0	0
12:31:38	-127,978	1714,012	9,941	9,961	7,912	2,206	2,238	21	951,976	24,665	1712,721	3	200,55	200,55	99,711	0	0	0	0	0	0	0
12:31:38	0	1714,012	9,941	9,863	7,912	2,206	2,237	21	951,976	24,665	1712,722	3	200,55	200,55	99,711	0	0	0	0	0	0	0
12:31:38	86,486	1714,877	10,039	10,058	7,912	2,215	2,236	21	951,976	24,665	1712,725	3	200,55	200,55	99,711	0	0	0	0	0	0	0
12:31:38	-87,548	1714,002	9,941	9,863	7,912	2,206	2,236	21	951,976	24,665	1712,726	3	200,55	200,55	99,711	0	0	0	0	0	0	0
12:31:38	44,299	1714,445	9,99	9,863	7,912	2,21	2,235	21	951,976	24,665	1712,728	3	200,55	200,55	99,711	0	0	0	0	0	0	0
12:31:38	-44,299	1714,002	9,941	9,863	7,912	2,206	2,235	21	951,976	24,665	1712,729	3	200,55	200,55	99,711	0	0	0	0	0	0	0
12:31:38	-129,699	1712,705	9,795	9,716	7,912	2,192	2,234	21	951,976	24,665	1712,705	3	200,55	200,55	99,711	0	0	0	0	0	0	0
12:31:38	44,299	1713,148	9,843	9,814	7,912	2,197	2,233	21	951,976	24,665	1712,705	3	200,55	200,55	99,711	0	0	0	0	0	0	0
12:31:38	86,462	1714,012	9,941	9,961	7,912	2,206	2,233	21	951,976	24,665	1712,706	3	200,55	200,55	99,711	0	0	0	0	0	0	0
12:31:38	-87,524	1713,137	9,843	9,814	7,912	2,197	2,232	21	951,976	24,665	1712,707	3	200,55	200,55	99,711	0	0	0	0	0	0	0
12:31:38	0	1713,137	9,843	9,814	7,912	2,197	2,231	21	951,976	24,665	1712,707	3	200,55	200,55	99,711	0	0	0	0	0	0	0
12:31:38	1,062	1713,148	9,843	9,863	7,912	2,197	2,231	21	951,976	24,665	1712,708	3	200,55	200,55	99,711	0	0	0	0	0	0	0
12:31:38	86,462	1714,012	9,941	9,961	7,912	2,206	2,23	21	951,976	24,665	1712,709	3	200,55	200,55	99,711	0	0	0	0	0	0	0
12:31:38	-1,062	1714,002	9,941	10,009	7,912	2,206	2,23	21	951,976	24,665	1712,71	3	200,55	200,55	99,711	0	0	0	0	0	0	0
12:31:38	44,299	1714,445	9,99	9,961	7,912	2,21	2,229	21	951,976	24,665	1712,712	3	200,55	200,55	99,711	0	0	0	0	0	0	0
12:31:38	-1,049	1714,434	9,99	9,961	7,912	2,21	2,229	21	951,976	24,665	1712,714	3	200,55	200,55	99,711	0	0	0	0	0	0	0
12:31:38	1,049	1714,445	9,99	9,961	7,912	2,21	2,229	21	951,976	24,665	1712,715	3	200,55	200,55	99,711	0	0	0	0	0	0	0
12:31:38	43,249	1714,877	10,039	10,058	7,912	2,215	2,228	21	951,976	24,665	1712,718	3	200,55	200,55	99,711	0	0	0	0	0	0	0
12:31:38	-86,486	1714,012	9,941	9,863	7,912	2,206	2,228	21	951,976	24,665	1712,719	3	200,55	200,55	99,711	0	0	0	0	0	0	0
12:31:38	85,424	1714,867	10,039	10,058	7,912	2,215	2,228	21	951,976	24,665	1712,721	3	200,55	200,55	99,711	0	0	0	0	0	0	0
12:31:38	-42,187	1714,445	9,99	10,009	7,912	2,21	2,227	21	951,976	24,665	1712,723	3	200,55	200,55	99,711	0	0	0	0	0	0	0
12:31:38	0	1714,445	9,99	9,863	7,912	2,21	2,227	21	951,976	24,665	1712,725	3	200,55	200,55	99,711	0	0	0	0	0	0	0
12:31:38	43,249	1714,877	10,039	10,009	7,912	2,215	2,227	21	951,976	24,665	1712,727	3	200,55	200,55	99,711	0	0	0	0	0	0	0
12:31:38	-43,249	1714,445	9,99	10,009	7,912	2,21	2,226	21	951,976	24,665	1712,729	3	200,55	200,55	99,711	0	0	0	0	0	0	0
12:31:38	129,748	1715,742	10,136	9,961	7,912	2,224	2,226	21	951,976	24,665	1712,732	3	200,55	200,55	99,711	0	0	0	0	0	0	0
12:31:38	-86,499	1714,877	10,039	9,863	7,912	2,215	2,226	21	951,976	24,665	1712,734	3	200,55	200,55	99,711	0	0	0	0	0	0	0
12:31:38	-1,062	1714,867	10,039	9,961	7,912	2,215	2,226	21	951,976	24,665	1712,736	3	200,55	200,55	99,711	0	0	0	0	0	0	0
12:31:38	1,062	1714,877	10,039	9,961	7,912	2,215	2,226	21	951,976	24,665	1712,738	3	200,55	200,55	99,711	0	0	0	0	0	0	0
12:31:38	-1,062	1714,867	10,039	10,009	7,912	2,215	2,225	21	951,976	24,665	1712,74	3	200,55	200,55	99,711	0	0	0	0	0	0	0
12:31:38	-42,187	1714,445	9,99	9,863	7,912	2,21	2,225	21	951,976	24,665	1712,742	3	200,55	200,55	99,711	0	0	0	0	0	0	0
12:31:38	0	1714,445	9,99	9,863	7,912	2,21	2,225	21	951,976	24,665	1712,744	3	200,55	200,55	99,711	0	0	0	0	0	0	0
12:31:38	0	1714,445	9,99	9,961	7,912	2,21	2,225	21	951,976	24,665	1712,746	3	200,55	200,55	99,711	0	0	0	0	0	0	0
12:31:38	-43,237	1714,012	9,941	9,961	7,912	2,206	2,224	21	951,976	24,665	1712,747	3	200,55	200,55	99,711	0	0	0	0	0	0	0
12:31:38	85,424	1714,867	10,039	10,009	7,912	2,215	2,224	21	953,406	24,665	1712,749	3	200,55	200,55	99,711	0	0	0	0	0	0	0
12:31:38	-88,085	1713,986	9,941	9,814	7,912	2,206	2,224	21	953,406	24,665	1712,75	3	200,55	200,55	99,711	0	0	0	0	0	0	0
12:31:38	43,212	1714,418	9,99	9,961	7,912	2,21	2,223	21	953,406	24,665	1712,752	3	200,55	200,55	99,711	0	0	0	0	0	0	0
12:31:38	-43,212	1713,986	9,941	9,961	7,912	2,206	2,223	21	953,406	24,665	1712,753	3	200,55	200,55	99,711	0	0	0	0	0	0	0
12:31:38	43,212	1714,418	9,99	10,009	7,912	2,21	2,223	21	953,406	24,665	1712,755	3	200,55	200,55	99,711	0	0	0	0	0	0	0
12:31:38	0	1714,418	9,99	10,009	7,912	2,21	2,222	21	953,406	24,665	1712,756	3	200,55	200,55	99,711	0	0	0	0	0	0	0
12:31:38	0	1714,418	9,99	10,009	7,912	2,21	2,222	21	953,406	24,665	1712,758	3	200,55	200,55	99,711	0	0	0	0	0	0	0
12:31:38	0	1714,418	9,99	10,058	7,912	2,21	2,222	21	953,406	24,665	1712,76	3	200,55	200,55	99,711	0	0	0	0	0	0	0
12:31:38	0	1714,418	9,99	10,009	7,912	2,21	2,222	21	953,406	24,665	1712,761	3	200,55	200,55	99,711	0	0	0	0	0	0	0
12:31:38	43,237	1714,85	10,039	10,058	7,912	2,214	2,222	21	953,406	24,665	1712,763	3	200,55	200,55	99,711	0	0	0	0	0	0	0
12:31:38	40,454	1715,255	9,99	10,009	7,916	2,219	2,222	21	953,406	24,665	1712,766	3	200,851	200,851	99,713	0	0	0	0	0	0	0
12:31:38	-83,691	1714,418	9,99	9,961	7,912	2,21	2,221	21	953,406	24,665	1712,767	3	200,851	200,851	99,713	0	0	0	0	0	0	0
12:31:38	0	1714,418	9,99	10,156	7,912	2,21	2,221	21	953,406	24,665	1712,769	3	200,851	200,851	99,713	0	0	0	0	0	0	0
12:31:38	0	1714,418	9,99	9,961	7,912	2,21	2,221	21	953,406	24,665	1712,771	3	200,851	200,851	99,713	0	0	0	0	0	0	0
12:31:38	43,237	1714,85	10,039	10,058	7,912	2,214	2,221	21	953,406	24,665	1712,773	3	200,851	200,851	99,713	0	0	0	0	0	0	0
12:31:38	-86,45	1713,986	9,941	9,814	7,912	2,206	2,22	21	953,406	24,665	1712,774	3	200,851	200,851	99,713	0	0	0	0	0	0	0
12:31:38	43,212	1714,418	9,99	9,961	7,912	2,21	2,22	21	953,406	24,665	1712,775	3	200,851	200,851	99,713	0	0	0	0	0	0	0
12:31:38	0	1714,418	9,99	10,009	7,912	2,21	2,22	21	953,406	24,665	1712,777	3	200,851	200,851	99,713	0	0	0	0	0	0	0
12:31:38	-129,663	1713,121	9,843	9,814	7,912	2,197	2,22	21	953,406	24,665	1712,777	3	200,851	200,851	99,713	0	0	0	0	0	0	0
12:31:38	-1,049	1713,111	9,843	9,863	7,912	2,197	2,219	21	953,406	24,665	1712,778	3	200,851	200,851	99,713	0	0	0	0	0	0	0
12:31:38	86,437	1713,975	9,941	9,961	7,912	2,205	2,219	21	953,406	24,665	1712,779	3	200,851	200,851	99,713	0	0	0	0	0	0	0
12:31:38	-85,388	1713,121	9,843	9,814	7,912	2,197	2,218	21	953,406	24,665	1712,779	3	200,851	200,851	99,713	0	0	0	0	0	0	0
12:31:38	86,45	1713,986	9,941	9,961	7,912	2,206	2,218	21	953,406	24,665	1712,78	3	200,851	200,851	99,713	0	0	0	0	0	0	0
12:31:39	-1,062	1713,975	9,941	9,961	7,912	2,205	2,218	21	953,406	24,665	1712,782	3	200,851	200,851	99,713	0	0	0	0	0	0	0
12:31:39	1,062	1713,986	9,941	9,961	7,912	2,206	2,218	21	953,406	24,665	1712,783	3	200,851	200,851	99,713	0	0	0	0	0	0	0
12:31:39	0	1713,986	9,941	9,863	7,912	2,206	2,217	21	953,406	24,665	1712,784	3	200,851	200,851	99,713	0	0	0	0	0	0	0
12:31:39	-86,45	1713,121	9,843	9,863	7,912	2,197	2,217	21	953,406	24,665	1712,784	3	200,851	200,851	99,713	0	0	0	0	0	0	0
12:31:39	129,663	1714,418	9,99	9,961	7,912	2,21	2,217	21	953,406	24,665	1712,786	3	200,851	200,851	99,713	0	0	0	0	0	0	0
12:31:39	-1,049	1714,407	9,99	10,058	7,912	2,21	2,217	21	953,406	24,665	1712,788	3	200,851	200,851	99,713	0	0	0	0	0	0	0
12:31:39	1,049	1714,418	9,99	9,961	7,912	2,21	2,217	21	953,406	24,665	1712,789	3	200,851	200,851	99,713	0	0	0	0	0	0	0
12:31:39	43,237	1714,85	10,039	10,009	7,912	2,214	2,217	21	953,406	24,665	1712,791	3	200,851	200,851	99,713	0	0	0	0	0	0	0
12:31:39	-86,45	1713,986	9,941	9,961	7,912	2,206	2,216	21	953,406	24,665	1712,793	3	200,851	200,851	99,713	0	0	0	0	0	0	0
12:31:39	42,163	1714,407	9,99	10,058	7,912	2,21	2,216	21	953,406	24,665	1712,794	3	200,851	200,851	99,713	0	0	0	0	0	0	0
12:31:39	44,287	1714,85	10,039	10,156	7,912	2,214	2,216	21	953,406	24,665	1712,796	3	200,851	200,851	99,713	0	0	0	0	0	0	0
12:31:39	0	1714,85	10,039	10,156	7,912	2,214	2,216	21	953,406	24,665	1712,798	3	200,851	200,851	99,713	0	0	0	0	0	0	0
12:31:39	-43,237	1714,418	9,99	9,863	7,912	2,21	2,216	21	953,406	24,665	1712,8	3	200,851	200,851	99,713	0	0	0	0	0	0	0
12:31:39	-1,049	1714,407	9,99	9,961	7,912	2,21	2,216	21	953,406	24,665	1712,801	3	200,851	200,851	99,713	0	0	0	0	0	0	0
12:31:39	43,225	1714,84	10,039	10,058	7,912	2,214	2,216	21	953,406	24,665	1712,804	3	200,851	200,851	99,713	0	0	0	0	0	0	0
12:31:39	-43,225	1714,407	9,99	10,009	7,912	2,21	2,216	21	953,406	24,665	1712,805	3	200,851	200,851	99,713	0	0	0	0	0	0	0
12:31:39	1,049	1714,418	9,99	9,961	7,912	2,21	2,216	21	953,406	24,665	1712,807	3	200,851	200,851	99,713	0	0	0	0	0	0	0
12:31:39	0	1714,418	9,99	10,009	7,912	2,21	2,216	21	953,406	24,665	1712,808	3	200,851	200,851	99,713	0	0	0	0	0	0	0
12:31:39	0	1714,418	9,99	10,009	7,912	2,21	2,215	21	953,406	24,665	1712,81	3	200,851	200,851	99,713	0	0	0	0	0	0	0
12:31:39	-88,146	1713,536	9,795	9,716	7,916	2,201	2,215	21	953,406	24,665	1712,811	3	200,851	200,851	99,713	0	0	0	0	0	0	0
12:31:39	0	1713,536	9,795	9,814	7,916	2,201	2,215	21	953,406	24,665	1712,811	3	200,851	200,851	99,713	0	0	0	0	0	0	0
12:31:39	43,212	1713,968	9,843	9,863	7,916	2,205	2,215	21	953,406	24,665	1712,813	3	200,851	200,851	99,713	0	0	0	0	0	0	0
12:31:39	129,687	1715,265	9,99	10,058	7,916	2,219	2,215	21	953,406	24,665	1712,815	3	200,851	200,851	99,713	0	0	0	0	0	0	0
12:31:39	-41,516	1714,85	10,039	10,009	7,912	2,214	2,215	21	953,406	24,665	1712,817	3	200,851	200,851	99,713	0	0	0	0	0	0	0
12:31:39	-1,062	1714,84	10,039	10,009	7,912	2,214	2,215	21	953,406	24,665	1712,819	3	200,851	200,851	99,713	0	0	0	0	0	0	0
12:31:39	1,062	1714,85	10,039	10,156	7,912	2,214	2,215	21	953,406	24,665	1712,821	3	200,851	200,851	99,713	0	0	0	0	0	0	0
12:31:39	-1,062	1714,84	10,039	9,961	7,912	2,214	2,215	21	953,406	24,665	1712,823	3	200,851	200,851	99,713	0	0	0	0	0	0	0
12:31:39	0	1714,84	10,039	10,058	7,912	2,214	2,215	21	953,406	24,665	1712,825	3	200,851	200,851	99,713	0	0	0	0	0	0	0
12:31:39	-43,225	1714,407	9,99	9,961	7,912	2,21	2,215	21	953,406	24,665	1712,827	3	200,851	200,851	99,713	0	0	0	0	0	0	0
12:31:39	-128,613	1713,121	9,843	9,863	7,912	2,197	2,214	21	953,406	24,665	1712,827	3	200,851	200,851	99,713	0	0	0	0	0	0	0
12:31:39	-1,049	1713,111	9,843	9,863	7,912	2,197	2,214	21	953,406	24,665	1712,827	3	200,851	200,851	99,713	0	0	0	0	0	0	0
12:31:39	1,049	1713,121	9,843	9,863	7,912	2,197	2,214	21	953,406	24,665	1712,828	3	200,851	200,851	99,713	0	0	0	0	0	0	0
12:31:39	86,45	1713,986	9,941	9,863	7,912	2,206	2,213	21	953,406	24,665	1712,829	3	200,851	200,851	99,713	0	0	0	0	0	0	0
12:31:39	-86,45	1713,121	9,843	9,814	7,912	2,197	2,213	21	953,406	24,665	1712,829	3	200,851	200,851	99,713	0	0	0	0	0	0	0
12:31:39	-1,049	1713,111	9,843	9,814	7,912	2,197	2,213	21	953,406	24,665	1712,829	3	200,851	200,851	99,713	0	0	0	0	0	0	0
12:31:39	1,049	1713,121	9,843	9,814	7,912	2,197	2,212	21	953,406	24,665	1712,83	3	200,851	200,851	99,713	0	0	0	0	0	0	0
12:31:39	-43,212	1712,689	9,795	9,716	7,912	2,192	2,212	21	953,406	24,665	1712,689	3	200,851	200,851	99,713	0	0	0	0	0	0	0
12:31:39	42,163	1713,111	9,843	9,863	7,912	2,197	2,212	21	953,406	24,665	1712,689	3	200,851	200,851	99,713	0	0	0	0	0	0	0
12:31:39	-43,212	1712,679	9,795	9,814	7,912	2,192	2,211	21	953,406	24,665	1712,679	3	200,851	200,851	99,713	0	0	0	0	0	0	0
12:31:39	129,65	1713,975	9,941	9,961	7,912	2,205	2,211	21	953,406	24,665	1712,68	3	200,851	200,851	99,713	0	0	0	0	0	0	0
12:31:39	44,274	1714,418	9,99	9,961	7,912	2,21	2,211	21	953,406	24,665	1712,682	3	200,851	200,851	99,713	0	0	0	0	0	0	0
12:31:39	-43,212	1713,986	9,941	9,814	7,912	2,206	2,211	21	953,406	24,665	1712,683	3	200,851	200,851	99,713	0	0	0	0	0	0	0
12:31:39	85,388	1714,84	10,039	9,961	7,912	2,214	2,211	21	953,406	24,665	1712,685	3	200,851	200,851	99,713	0	0	0	0	0	0	0
12:31:39	0	1714,84	10,039	10,058	7,912	2,214	2,211	21	953,406	24,665	1712,687	3	200,851	200,851	99,713	0	0	0	0	0	0	0
12:31:39	87,524	1715,715	10,136	10,009	7,912	2,223	2,212	21	953,406	24,665	1712,69	3	200,851	200,851	99,713	0	0	0	0	0	0	0
12:31:39	0	1715,715	10,136	10,009	7,912	2,223	2,212	21	953,406	24,665	1712,693	3	200,851	200,851	99,713	0	0	0	0	0	0	0
12:31:39	-86,462	1714,85	10,039	10,009	7,912	2,214	2,212	21	953,406	24,665	1712,696	3	200,851	200,851	99,713	0	0	0	0	0	0	0
12:31:39	0	1714,85	10,039	10,058	7,912	2,214	2,212	21	953,406	24,665	1712,698	3	200,851	200,851	99,713	0	0	0	0	0	0	0
12:31:39	86,462	1715,715	10,136	10,009	7,912	2,223	2,212	21	953,406	24,665	1712,701	3	200,851	200,851	99,713	0	0	0	0	0	0	0
12:31:39	-129,699	1714,418	9,99	9,814	7,912	2,21	2,212	21	953,406	24,665	1712,703	3	200,851	200,851	99,713	0	0	0	0	0	0	0
12:31:39	-43,212	1713,986	9,941	10,009	7,912	2,206	2,212	21	953,406	24,665	1712,704	3	200,851	200,851	99,713	0	0	0	0	0	0	0
12:31:39	43,212	1714,418	9,99	9,863	7,912	2,21	2,212	21	953,406	24,665	1712,705	3	200,851	200,851	99,713	0	0	0	0	0	0	0
12:31:39	-129,663	1713,121	9,843	9,863	7,912	2,197	2,212	21	953,406	24,665	1712,706	3	200,851	200,851	99,713	0	0	0	0	0	0	0
12:31:39	0	1713,121	9,843	9,716	7,912	2,197	2,211	21	953,406	24,665	1712,706	3	200,851	200,851	99,713	0	0	0	0	0	0	0
12:31:39	85,388	1713,975	9,941	9,863	7,912	2,205	2,211	21	953,406	24,665	1712,708	3	200,851	200,851	99,713	0	0	0	0	0	0	0
12:31:39	1,062	1713,986	9,941	9,863	7,912	2,206	2,211	21	953,406	24,665	1712,709	3	200,851	200,851	99,713	0	0	0	0	0	0	0
12:31:39	-87,5	1713,111	9,843	9,814	7,912	2,197	2,211	21	953,406	24,665	1712,709	3	200,851	200,851	99,713	0	0	0	0	0	0	0
12:31:39	1,049	1713,121	9,843	9,814	7,912	2,197	2,21	21	953,406	24,665	1712,71	3	200,851	200,851	99,713	0	0	0	0	0	0	0
12:31:39	86,45	1713,986	9,941	9,863	7,912	2,206	2,21	21	953,406	24,665	1712,711	3	200,851	200,851	99,713	0	0	0	0	0	0	0
12:31:39	43,212	1714,418	9,99	9,961	7,912	2,21	2,21	21	953,406	24,665	1712,713	3	200,851	200,851	99,713	0	0	0	0	0	0	0
12:31:39	0	1714,418	9,99	9,863	7,912	2,21	2,21	21	953,406	24,665	1712,714	3	200,851	200,851	99,713	0	0	0	0	0	0	0
12:31:39	-43,212	1713,986	9,941	9,814	7,912	2,206	2,21	21	953,406	24,665	1712,716	3	200,851	200,851	99,713	0	0	0	0	0	0	0
12:31:39	0	1713,986	9,941	9,814	7,912	2,206	2,21	21	953,406	24,665	1712,717	3	200,851	200,851	99,713	0	0	0	0	0	0	0
12:31:39	42,163	1714,407	9,99	10,009	7,912	2,21	2,21	21	953,406	24,665	1712,719	3	200,851	200,851	99,713	0	0	0	0	0	0	0
12:31:39	1,049	1714,418	9,99	9,961	7,912	2,21	2,21	21	953,406	24,665	1712,72	3	200,851	200,851	99,713	0	0	0	0	0	0	0
12:31:39	0	1714,418	9,99	10,009	7,912	2,21	2,21	21	953,406	24,665	1712,722	3	200,851	200,851	99,713	0	0	0	0	0	0	0
12:31:39	0	1714,418	9,99	10,009	7,912	2,21	2,21	21	953,406	24,665	1712,724	3	200,851	200,851	99,713	0	0	0	0	0	0	0
12:31:39	0	1714,418	9,99	9,863	7,912	2,21	2,21	21	953,406	24,665	1712,725	3	200,851	200,851	99,713	0	0	0	0	0	0	0
12:31:39	-43,212	1713,986	9,941	9,961	7,912	2,206	2,21	21	953,406	24,665	1712,727	3	200,851	200,851	99,713	0	0	0	0	0	0	0
12:31:39	42,163	1714,407	9,99	9,961	7,912	2,21	2,21	21	953,406	24,665	1712,728	3	200,851	200,851	99,713	0	0	0	0	0	0	0
12:31:39	-42,163	1713,986	9,941	9,961	7,912	2,206	2,21	21	953,406	24,665	1712,73	3	200,851	200,851	99,713	0	0	0	0	0	0	0
12:31:39	-1,062	1713,975	9,941	9,863	7,912	2,205	2,21	21	953,406	24,665	1712,731	3	200,851	200,851	99,713	0	0	0	0	0	0	0
12:31:39	-85,388	1713,121	9,843	9,863	7,912	2,197	2,21	21	953,406	24,665	1712,731	3	200,851	200,851	99,713	0	0	0	0	0	0	0
12:31:39	171,838	1714,84	10,039	10,156	7,912	2,214	2,21	21	953,406	24,665	1712,733	3	200,851	200,851	99,713	0	0	0	0	0	0	0
12:31:39	-43,225	1714,407	9,99	9,961	7,912	2,21	2,21	21	953,406	24,665	1712,735	3	200,851	200,851	99,713	0	0	0	0	0	0	0
12:31:39	-43,225	1713,975	9,941	9,863	7,912	2,205	2,21	21	953,406	24,665	1712,736	3	200,851	200,851	99,713	0	0	0	0	0	0	0
12:31:39	44,274	1714,418	9,99	9,961	7,912	2,21	2,21	21	953,406	24,665	1712,738	3	200,851	200,851	99,713	0	0	0	0	0	0	0
12:31:39	-43,212	1713,986	9,941	9,961	7,912	2,206	2,21	21	953,866	24,665	1712,739	3	200,851	200,851	99,713	0	0	0	0	0	0	0
12:31:39	42,358	1714,409	9,99	10,058	7,912	2,21	2,21	21	953,866	24,665	1712,741	3	200,851	200,851	99,713	0	0	0	0	0	0	0
12:31:39	-1,049	1714,399	9,99	9,961	7,912	2,21	2,21	21	953,866	24,665	1712,742	3	200,851	200,851	99,713	0	0	0	0	0	0	0
12:31:39	0	1714,399	9,99	9,961	7,912	2,21	2,21	21	953,866	24,665	1712,744	3	200,851	200,851	99,713	0	0	0	0	0	0	0
12:31:39	130,737	1715,706	10,136	10,156	7,912	2,223	2,21	21	953,866	24,665	1712,747	3	200,851	200,851	99,713	0	0	0	0	0	0	0
12:31:39	-129,687	1714,409	9,99	9,961	7,912	2,21	2,21	21	953,866	24,665	1712,749	3	200,851	200,851	99,713	0	0	0	0	0	0	0
12:31:39	-1,049	1714,399	9,99	9,961	7,912	2,21	2,21	21	953,866	24,665	1712,75	3	200,851	200,851	99,713	0	0	0	0	0	0	0
12:31:39	43,225	1714,831	10,039	10,009	7,912	2,214	2,21	21	953,866	24,665	1712,752	3	200,851	200,851	99,713	0	0	0	0	0	0	0
12:31:39	-43,225	1714,399	9,99	9,961	7,912	2,21	2,21	21	953,866	24,665	1712,754	3	200,851	200,851	99,713	0	0	0	0	0	0	0
12:31:39	1,049	1714,409	9,99	9,961	7,912	2,21	2,21	21	953,866	24,665	1712,756	3	200,851	200,851	99,713	0	0	0	0	0	0	0
12:31:39	0	1714,409	9,99	9,961	7,912	2,21	2,21	21	953,866	24,665	1712,757	3	200,948	200,948	99,713	0	0	0	0	0	0	0
12:31:39	0	1714,409	9,99	9,961	7,912	2,21	2,21	21	953,866	24,665	1712,759	3	200,948	200,948	99,713	0	0	0	0	0	0	0
12:31:39	0	1714,409	9,99	9,961	7,912	2,21	2,21	21	953,866	24,665	1712,76	3	200,948	200,948	99,713	0	0	0	0	0	0	0
12:31:39	-129,65	1713,113	9,843	9,814	7,912	2,197	2,21	21	953,866	24,665	1712,761	3	200,948	200,948	99,713	0	0	0	0	0	0	0
12:31:39	172,875	1714,841	10,039	9,863	7,912	2,214	2,21	21	953,866	24,665	1712,763	3	200,948	200,948	99,713	0	0	0	0	0	0	0
12:31:39	0	1714,841	10,039	10,009	7,912	2,214	2,21	21	953,866	24,665	1712,765	3	200,948	200,948	99,713	0	0	0	0	0	0	0
12:31:39	0	1714,841	10,039	10,009	7,912	2,214	2,21	21	953,866	24,665	1712,767	3	200,948	200,948	99,713	0	0	0	0	0	0	0
12:31:39	0	1714,841	10,039	10,009	7,912	2,214	2,21	21	953,866	24,665	1712,769	3	200,948	200,948	99,713	0	0	0	0	0	0	0
12:31:39	0	1714,841	10,039	10,058	7,912	2,214	2,21	21	953,866	24,665	1712,771	3	200,948	200,948	99,713	0	0	0	0	0	0	0
12:31:39	-44,274	1714,399	9,99	9,863	7,912	2,21	2,21	21	953,866	24,665	1712,773	3	200,948	200,948	99,713	0	0	0	0	0	0	0
12:31:39	1,049	1714,409	9,99	10,009	7,912	2,21	2,21	21	953,866	24,665	1712,774	3	200,948	200,948	99,713	0	0	0	0	0	0	0
12:31:39	171,862	1716,128	10,185	10,205	7,912	2,228	2,21	21	953,866	24,665	1712,778	3	200,948	200,948	99,713	0	0	0	0	0	0	0
12:31:39	130,786	1717,436	10,332	10,205	7,912	2,241	2,211	21	953,866	24,665	1712,782	3	200,948	200,948	99,713	0	0	0	0	0	0	0
12:31:40	173,022	1719,166	10,527	10,595	7,912	2,259	2,212	21	953,866	24,665	1712,789	3	200,948	200,948	99,713	0	0	0	0	0	0	0
12:31:40	517,639	1724,342	11,015	11,23	7,916	2,312	2,214	21	953,866	24,665	1712,8	3	200,948	200,948	99,713	0	0	0	0	0	0	0
12:31:40	519,287	1729,535	11,504	11,767	7,921	2,366	2,217	21	953,866	24,665	1712,817	3	200,948	200,948	99,713	0	0	0	0	0	0	0
12:31:40	647,595	1736,011	12,138	12,549	7,926	2,433	2,221	21	953,866	24,665	1712,84	3	200,948	200,948	99,713	0	0	0	0	0	0	0
12:31:40	729,272	1743,304	12,675	13,33	7,94	2,508	2,227	21	953,866	24,665	1712,87	3	200,948	200,948	99,713	0	0	0	0	0	0	0
12:31:40	688,61	1750,19	13,164	13,916	7,955	2,579	2,234	21	953,866	24,665	1712,908	3	200,948	200,948	99,713	0	0	0	0	0	0	0
12:31:40	862,622	1758,816	13,75	14,453	7,974	2,668	2,242	21	953,866	24,665	1712,954	3	200,948	200,948	99,713	0	0	0	0	0	0	0
12:31:40	714,648	1765,963	13,896	14,648	8,007	2,741	2,252	21	953,866	24,665	1713,007	3	200,948	200,948	99,713	0	0	0	0	0	0	0
12:31:40	806,372	1774,026	14,238	15,136	8,036	2,825	2,263	21	953,866	24,665	1713,068	3	200,948	200,948	99,713	0	0	0	0	0	0	0
12:31:40	910,681	1783,133	14,775	15,674	8,06	2,918	2,276	21	953,866	24,665	1713,138	3	200,948	200,948	99,713	0	0	0	0	0	0	0
12:31:40	984,753	1792,981	15,41	16,357	8,083	3,02	2,291	21	953,866	24,665	1713,218	3	200,948	200,948	99,713	0	0	0	0	0	0	0
12:31:40	996,875	1802,95	16,045	17,236	8,108	3,123	2,307	21	953,866	24,665	1713,307	3	200,948	200,948	99,713	0	0	0	0	0	0	0
12:31:40	1048,803	1813,438	16,679	17,724	8,135	3,231	2,325	21	953,866	24,665	1713,407	3	200,948	200,948	99,713	0	0	0	0	0	0	0
12:31:40	1006,188	1823,499	17,412	18,457	8,154	3,335	2,345	21	953,866	24,665	1713,517	3	200,948	200,948	99,713	0	0	0	0	0	0	0
12:31:40	1200,097	1835,5	18,291	19,238	8,177	3,458	2,367	21	953,866	24,665	1713,639	3	200,948	200,948	99,713	0	0	0	0	0	0	0
12:31:40	925,17	1844,752	18,877	19,824	8,2	3,554	2,39	21	953,866	24,665	1713,77	3	200,948	200,948	99,713	0	0	0	0	0	0	0
12:31:40	1006,323	1854,815	19,512	20,459	8,224	3,657	2,415	21	953,866	24,665	1713,912	3	200,948	200,948	99,713	0	0	0	0	0	0	0
12:31:40	942,468	1864,24	20,097	21,094	8,247	3,755	2,441	21	953,866	24,665	1714,062	2,9	200,948	200,948	99,713	0	0	0	0	0	0	0
12:31:40	1026,77	1874,508	20,781	21,68	8,27	3,86	2,469	21	953,866	24,665	1714,222	2,9	200,948	200,948	99,713	0	0	0	0	0	0	0
12:31:40	860,29	1883,111	21,269	22,119	8,293	3,949	2,498	21	953,866	24,665	1714,391	2,9	200,948	200,948	99,713	0	0	0	0	0	0	0
12:31:40	885,913	1891,97	21,806	22,461	8,316	4,04	2,528	21	953,866	24,665	1714,569	2,9	200,948	200,948	99,713	0	0	0	0	0	0	0
12:31:40	703,32	1899,003	22,148	22,558	8,338	4,113	2,559	21	953,866	24,665	1714,753	2,9	200,948	200,948	99,713	0	0	0	0	0	0	0
12:31:40	789,575	1906,899	22,637	22,998	8,357	4,194	2,591	21	953,866	24,665	1714,945	2,9	200,948	200,948	99,713	0	0	0	0	0	0	0
12:31:40	529,321	1912,192	22,881	23,144	8,374	4,249	2,624	21	953,866	24,665	1715,143	2,9	200,948	200,948	99,713	0	0	0	0	0	0	0
12:31:40	732,983	1919,522	23,418	23,633	8,388	4,324	2,657	21	953,866	24,665	1715,347	2,9	200,948	200,948	99,713	0	0	0	0	0	0	0
12:31:40	651,049	1926,032	23,906	24,267	8,399	4,392	2,691	21	953,866	24,665	1715,558	2,9	200,948	200,948	99,713	0	0	0	0	0	0	0
12:31:40	628,552	1932,318	24,394	24,609	8,41	4,456	2,726	21	953,866	24,665	1715,775	2,9	200,948	200,948	99,713	0	0	0	0	0	0	0
12:31:40	381,396	1936,132	24,59	24,658	8,421	4,496	2,76	21	953,866	24,665	1715,995	2,9	200,948	200,948	99,713	0	0	0	0	0	0	0
12:31:40	451,416	1940,646	24,883	24,951	8,431	4,542	2,795	21	953,866	24,665	1716,22	2,9	200,948	200,948	99,713	0	0	0	0	0	0	0
12:31:40	357,836	1944,224	25,029	25,049	8,444	4,579	2,83	21	953,866	24,665	1716,448	2,9	200,948	200,948	99,713	0	0	0	0	0	0	0
12:31:40	188,525	1946,11	25,078	25,146	8,452	4,599	2,865	21	953,866	24,665	1716,677	2,9	200,948	200,948	99,713	0	0	0	0	0	0	0
12:31:40	299,047	1949,1	25,224	25,244	8,461	4,629	2,9	21	953,866	24,665	1716,91	2,9	200,948	200,948	99,713	0	0	0	0	0	0	0
12:31:40	81,811	1949,918	25,224	25,391	8,466	4,638	2,934	21	953,866	24,665	1717,143	2,9	200,948	200,948	99,713	0	0	0	0	0	0	0
12:31:40	216,064	1952,079	25,371	25,488	8,47	4,66	2,968	21	953,866	24,665	1717,377	2,9	200,948	200,948	99,713	0	0	0	0	0	0	0
12:31:40	65,563	1952,734	25,371	25,488	8,474	4,667	3,001	21	953,866	24,665	1717,613	2,9	200,948	200,948	99,713	0	0	0	0	0	0	0
12:31:40	313,867	1955,873	25,713	25,83	8,474	4,699	3,034	21	953,866	24,665	1717,851	2,9	200,948	200,948	99,713	0	0	0	0	0	0	0
12:31:40	-44,86	1955,424	25,664	25,683	8,474	4,695	3,067	21	953,866	24,665	1718,089	2,9	200,948	200,948	99,713	0	0	0	0	0	0	0
12:31:40	0	1955,424	25,664	25,537	8,474	4,695	3,099	21	953,866	24,665	1718,326	2,8	200,948	200,948	99,713	0	0	0	0	0	0	0
12:31:40	-89,685	1954,528	25,566	25,537	8,474	4,685	3,13	21	953,866	24,665	1718,562	2,8	200,948	200,948	99,713	0	0	0	0	0	0	0
12:31:40	-44,824	1954,079	25,517	25,488	8,474	4,681	3,16	21	953,866	24,665	1718,798	2,8	200,948	200,948	99,713	0	0	0	0	0	0	0
12:31:40	0	1954,079	25,517	25,488	8,474	4,681	3,19	21	953,866	24,665	1719,033	2,8	200,948	200,948	99,713	0	0	0	0	0	0	0
12:31:40	-360,742	1950,472	25,176	25,195	8,471	4,644	3,219	21	953,866	24,665	1719,264	2,8	200,948	200,948	99,713	0	0	0	0	0	0	0
12:31:40	0	1950,472	25,176	25,146	8,471	4,644	3,246	21	953,866	24,665	1719,496	2,8	200,948	200,948	99,713	0	0	0	0	0	0	0
12:31:40	-152,99	1948,942	25,029	25,049	8,47	4,628	3,274	21	953,866	24,665	1719,725	2,8	200,948	200,948	99,713	0	0	0	0	0	0	0
12:31:40	-198,657	1946,955	24,883	24,951	8,467	4,607	3,3	21	953,866	24,665	1719,952	2,8	200,948	200,948	99,713	0	0	0	0	0	0	0
12:31:40	-17,297	1946,783	24,883	24,853	8,466	4,606	3,325	21	953,866	24,665	1720,179	2,8	200,948	200,948	99,713	0	0	0	0	0	0	0
12:31:40	-153,833	1945,244	24,785	24,853	8,462	4,59	3,35	21	953,866	24,665	1720,404	2,8	200,948	200,948	99,713	0	0	0	0	0	0	0
12:31:40	-62,28	1944,621	24,736	24,805	8,461	4,583	3,374	21	953,866	24,665	1720,628	2,8	200,948	200,948	99,713	0	0	0	0	0	0	0
12:31:40	88,61	1945,507	24,883	24,951	8,458	4,592	3,398	21	953,866	24,665	1720,853	2,8	200,948	200,948	99,713	0	0	0	0	0	0	0
12:31:40	-107,031	1944,437	24,785	25	8,458	4,581	3,421	21	953,866	24,665	1721,077	2,8	200,948	200,948	99,713	0	0	0	0	0	0	0
12:31:40	70,983	1945,147	24,883	25	8,456	4,589	3,444	21	953,866	24,665	1721,301	2,8	200,948	200,948	99,713	0	0	0	0	0	0	0
12:31:40	-180,017	1943,347	24,736	24,853	8,454	4,57	3,466	21	953,866	24,665	1721,523	2,8	200,948	200,948	99,713	0	0	0	0	0	0	0
12:31:40	-18,566	1943,161	24,736	24,805	8,453	4,568	3,488	21	953,866	24,665	1721,745	2,8	200,948	200,948	99,713	0	0	0	0	0	0	0
12:31:40	44,763	1943,609	24,785	24,805	8,453	4,573	3,509	21	953,866	24,665	1721,967	2,8	200,948	200,948	99,713	0	0	0	0	0	0	0
12:31:40	-133,361	1942,275	24,59	24,658	8,455	4,559	3,53	21	953,866	24,665	1722,187	2,8	200,948	200,948	99,713	0	0	0	0	0	0	0
12:31:40	89,514	1943,17	24,687	24,658	8,455	4,568	3,55	21	953,866	24,665	1722,408	2,8	200,948	200,948	99,713	0	0	0	0	0	0	0
12:31:40	18,579	1943,356	24,687	24,707	8,456	4,57	3,57	21	953,866	24,665	1722,629	2,8	200,948	200,948	99,713	0	0	0	0	0	0	0
12:31:40	26,196	1943,618	24,736	24,707	8,455	4,573	3,59	21	953,866	24,665	1722,85	2,7	200,948	200,948	99,713	0	0	0	0	0	0	0
12:31:40	44,775	1944,066	24,785	24,805	8,455	4,578	3,609	21	953,866	24,665	1723,071	2,7	200,948	200,948	99,713	0	0	0	0	0	0	0
12:31:40	0	1944,066	24,785	24,805	8,455	4,578	3,628	21	953,866	24,665	1723,292	2,7	200,948	200,948	99,713	0	0	0	0	0	0	0
12:31:40	134,313	1945,409	24,932	24,853	8,455	4,591	3,647	21	953,866	24,665	1723,514	2,7	200,948	200,948	99,713	0	0	0	0	0	0	0
12:31:40	18,566	1945,595	24,932	25,049	8,456	4,593	3,666	21	953,866	24,665	1723,736	2,7	200,948	200,948	99,713	0	0	0	0	0	0	0
12:31:40	-44,763	1945,147	24,883	25	8,456	4,589	3,684	21	953,866	24,665	1723,958	2,7	200,948	200,948	99,713	0	0	0	0	0	0	0
12:31:40	134,338	1946,49	25,029	25,195	8,456	4,602	3,702	21	953,866	24,665	1724,18	2,7	200,948	200,948	99,713	0	0	0	0	0	0	0
12:31:40	-115,771	1945,333	24,883	25	8,458	4,591	3,719	21	953,866	24,665	1724,401	2,7	200,948	200,948	99,713	0	0	0	0	0	0	0
12:31:40	-89,55	1944,437	24,785	25	8,458	4,581	3,736	21	953,866	24,665	1724,622	2,7	200,948	200,948	99,713	0	0	0	0	0	0	0
12:31:40	180,041	1946,238	24,932	25,049	8,46	4,6	3,753	21	953,866	24,665	1724,843	2,7	200,948	200,948	99,713	0	0	0	0	0	0	0
12:31:40	-116,845	1945,069	24,785	24,707	8,461	4,588	3,769	21	953,866	24,665	1725,063	2,6	200,948	200,948	99,713	0	0	0	0	0	0	0
12:31:40	134,326	1946,412	24,932	25	8,461	4,602	3,786	21	953,866	24,665	1725,285	2,6	200,948	200,948	99,713	0	0	0	0	0	0	0
12:31:40	-45,703	1945,955	24,932	25,049	8,458	4,597	3,802	21	953,866	24,665	1725,505	2,6	200,948	200,948	99,713	0	0	0	0	0	0	0
12:31:40	-62,268	1945,333	24,883	25,049	8,458	4,591	3,817	21	953,866	24,665	1725,725	2,6	200,948	200,948	99,713	0	0	0	0	0	0	0
12:31:40	134,338	1946,676	25,029	25	8,458	4,604	3,833	21	953,866	24,665	1725,946	2,6	200,948	200,948	99,713	0	0	0	0	0	0	0
12:31:40	-134,338	1945,333	24,883	25	8,458	4,591	3,847	21	953,866	24,665	1726,166	2,6	200,948	200,948	99,713	0	0	0	0	0	0	0
12:31:40	134,338	1946,676	25,029	25	8,458	4,604	3,862	21	953,866	24,665	1726,386	2,6	200,948	200,948	99,713	0	0	0	0	0	0	0
12:31:40	-89,575	1945,78	24,932	24,951	8,458	4,595	3,877	21	953,866	24,665	1726,606	2,6	200,948	200,948	99,713	0	0	0	0	0	0	0
12:31:40	-44,763	1945,333	24,883	25	8,458	4,591	3,891	21	953,866	24,665	1726,824	2,6	200,948	200,948	99,713	0	0	0	0	0	0	0
12:31:40	44,763	1945,78	24,932	25	8,458	4,595	3,904	21	953,866	24,665	1727,043	2,6	200,948	200,948	99,713	0	0	0	0	0	0	0
12:31:40	-179,089	1943,989	24,736	24,805	8,458	4,577	3,918	21,3	953,025	24,665	1727,26	2,6	200,948	200,948	99,713	0	0	0	0	0	0	0
12:31:40	183,471	1945,824	24,932	25	8,458	4,596	3,931	21,3	953,025	24,665	1727,479	2,6	200,948	200,948	99,713	0	0	0	0	0	0	0
12:31:40	-179,138	1944,033	24,736	24,707	8,458	4,577	3,944	21,3	953,025	24,665	1727,695	2,6	200,948	200,948	99,713	0	0	0	0	0	0	0
12:31:40	44,787	1944,481	24,785	24,951	8,458	4,582	3,956	21,3	953,025	24,665	1727,912	2,6	200,948	200,948	99,713	0	0	0	0	0	0	0
12:31:40	-44,787	1944,033	24,736	24,707	8,458	4,577	3,968	21,3	953,025	24,665	1728,128	2,6	200,948	200,948	99,713	0	0	0	0	0	0	0
12:31:40	-44,787	1943,585	24,687	24,853	8,458	4,573	3,98	21,3	953,025	24,665	1728,344	2,6	200,948	200,948	99,713	0	0	0	0	0	0	0
12:31:40	89,575	1944,481	24,785	24,805	8,458	4,582	3,992	21,3	953,025	24,665	1728,56	2,6	200,948	200,948	99,713	0	0	0	0	0	0	0
12:31:40	-63,342	1943,847	24,736	24,707	8,456	4,575	4,003	21,3	953,025	24,665	1728,775	2,6	200,948	200,948	99,713	0	0	0	0	0	0	0
12:31:40	63,342	1944,481	24,785	24,853	8,458	4,582	4,015	21,3	953,025	24,665	1728,991	2,6	200,948	200,948	99,713	0	0	0	0	0	0	0
12:31:40	89,562	1945,376	24,883	24,853	8,458	4,591	4,026	21,3	953,025	24,665	1729,207	2,6	200,948	200,948	99,713	0	0	0	0	0	0	0
12:31:40	-89,562	1944,481	24,785	24,805	8,458	4,582	4,037	21,3	953,025	24,665	1729,423	2,5	203,042	203,042	99,722	0	0	0	0	0	0	0
12:31:40	89,562	1945,376	24,883	25	8,458	4,591	4,048	21,3	953,025	24,665	1729,638	2,5	203,042	203,042	99,722	0	0	0	0	0	0	0
12:31:40	134,362	1946,72	25,029	24,951	8,458	4,605	4,059	21,3	953,025	24,665	1729,856	2,5	203,042	203,042	99,722	0	0	0	0	0	0	0
12:31:40	-89,575	1945,824	24,932	25,049	8,458	4,596	4,069	21,3	953,025	24,665	1730,072	2,5	203,042	203,042	99,722	0	0	0	0	0	0	0
12:31:40	135,302	1947,177	25,029	25,049	8,46	4,61	4,08	21,3	953,025	24,665	1730,289	2,5	203,042	203,042	99,722	0	0	0	0	0	0	0
12:31:40	-206,469	1945,112	24,785	24,853	8,461	4,588	4,09	21,3	953,025	24,665	1730,504	2,5	203,042	203,042	99,722	0	0	0	0	0	0	0
12:31:40	89,575	1946,008	24,883	25	8,461	4,598	4,1	21,3	953,025	24,665	1730,719	2,5	203,042	203,042	99,722	0	0	0	0	0	0	0
12:31:40	17,504	1946,183	24,883	25	8,462	4,599	4,11	21,3	953,025	24,665	1730,934	2,5	203,042	203,042	99,722	0	0	0	0	0	0	0
12:31:40	-87,585	1945,307	24,736	24,853	8,465	4,59	4,119	21,3	953,025	24,665	1731,149	2,5	203,042	203,042	99,722	0	0	0	0	0	0	0
12:31:40	179,15	1947,099	24,932	25	8,465	4,609	4,129	21,3	953,025	24,665	1731,365	2,5	203,042	203,042	99,722	0	0	0	0	0	0	0
12:31:41	89,599	1947,995	25,029	25,049	8,465	4,618	4,138	21,3	953,025	24,665	1731,581	2,5	203,042	203,042	99,722	0	0	0	0	0	0	0
12:31:41	-1,977	1947,975	25,078	25,195	8,462	4,618	4,148	21,3	953,025	24,665	1731,798	2,5	203,042	203,042	99,722	0	0	0	0	0	0	0
12:31:41	89,611	1948,871	25,176	25,195	8,462	4,627	4,157	21,3	953,025	24,665	1732,015	2,5	203,042	203,042	99,722	0	0	0	0	0	0	0
12:31:41	-224,011	1946,631	24,932	25	8,462	4,604	4,166	21,3	953,025	24,665	1732,229	2,5	203,042	203,042	99,722	0	0	0	0	0	0	0
12:31:41	134,399	1947,975	25,078	25,146	8,462	4,618	4,175	21,3	953,025	24,665	1732,445	2,5	203,042	203,042	99,722	0	0	0	0	0	0	0
12:31:41	-44,799	1947,527	25,029	25,146	8,462	4,613	4,183	21,3	953,025	24,665	1732,66	2,5	203,042	203,042	99,722	0	0	0	0	0	0	0
12:31:41	-89,599	1946,631	24,932	25	8,462	4,604	4,191	21,3	953,025	24,665	1732,874	2,5	203,042	203,042	99,722	0	0	0	0	0	0	0
12:31:41	0	1946,631	24,932	25	8,462	4,604	4,2	21,3	953,025	24,665	1733,088	2,5	203,042	203,042	99,722	0	0	0	0	0	0	0
12:31:41	0	1946,631	24,932	25	8,462	4,604	4,207	21,3	953,025	24,665	1733,302	2,5	203,042	203,042	99,722	0	0	0	0	0	0	0
12:31:41	89,599	1947,527	25,029	25	8,462	4,613	4,215	21,3	953,025	24,665	1733,516	2,5	203,042	203,042	99,722	0	0	0	0	0	0	0
12:31:41	-134,387	1946,183	24,883	24,951	8,462	4,599	4,223	21,3	953,025	24,665	1733,728	2,4	203,042	203,042	99,722	0	0	0	0	0	0	0
12:31:41	44,787	1946,631	24,932	25,049	8,462	4,604	4,23	21,3	953,025	24,665	1733,941	2,4	203,042	203,042	99,722	0	0	0	0	0	0	0
12:31:41	89,599	1947,527	25,029	25,146	8,462	4,613	4,238	21,3	953,025	24,665	1734,155	2,4	203,042	203,042	99,722	0	0	0	0	0	0	0
12:31:41	-89,599	1946,631	24,932	24,951	8,462	4,604	4,245	21,3	953,025	24,665	1734,367	2,4	203,042	203,042	99,722	0	0	0	0	0	0	0
12:31:41	-44,787	1946,183	24,883	24,853	8,462	4,599	4,252	21,3	953,025	24,665	1734,579	2,4	203,042	203,042	99,722	0	0	0	0	0	0	0
12:31:41	0	1946,183	24,883	24,853	8,462	4,599	4,259	21,3	953,025	24,665	1734,791	2,4	203,042	203,042	99,722	0	0	0	0	0	0	0
12:31:41	-134,35	1944,84	24,736	24,805	8,462	4,585	4,265	21,3	953,025	24,665	1735,001	2,4	203,042	203,042	99,722	0	0	0	0	0	0	0
12:31:41	-17,492	1944,665	24,736	24,853	8,461	4,584	4,271	21,3	953,025	24,665	1735,21	2,4	203,042	203,042	99,722	0	0	0	0	0	0	0
12:31:41	0	1944,665	24,736	24,805	8,461	4,584	4,278	21,3	953,025	24,665	1735,42	2,4	203,042	203,042	99,722	0	0	0	0	0	0	0
12:31:41	-17,492	1944,49	24,736	24,853	8,46	4,582	4,284	21,3	953,025	24,665	1735,629	2,4	203,042	203,042	99,722	0	0	0	0	0	0	0
12:31:41	134,35	1945,833	24,883	24,951	8,46	4,596	4,29	21,3	953,025	24,665	1735,839	2,3	203,042	203,042	99,722	0	0	0	0	0	0	0
12:31:41	-72,094	1945,112	24,785	24,853	8,461	4,588	4,296	21,3	953,025	24,665	1736,048	2,3	203,042	203,042	99,722	0	0	0	0	0	0	0
12:31:41	0	1945,112	24,785	24,853	8,461	4,588	4,301	21,3	953,025	24,665	1736,257	2,3	203,042	203,042	99,722	0	0	0	0	0	0	0
12:31:41	43,884	1945,551	24,883	24,805	8,458	4,593	4,307	21,3	953,025	24,665	1736,467	2,3	203,042	203,042	99,722	0	0	0	0	0	0	0
12:31:41	-61,364	1944,938	24,785	24,853	8,46	4,586	4,312	21,3	953,025	24,665	1736,675	2,3	203,042	203,042	99,722	0	0	0	0	0	0	0
12:31:41	223,95	1947,177	25,029	24,951	8,46	4,61	4,318	21,3	953,025	24,665	1736,886	2,3	203,042	203,042	99,722	0	0	0	0	0	0	0
12:31:41	17,492	1947,352	25,029	25	8,461	4,611	4,324	21,3	953,025	24,665	1737,096	2,3	203,042	203,042	99,722	0	0	0	0	0	0	0
12:31:41	0	1947,352	25,029	25	8,461	4,611	4,33	21,3	953,025	24,665	1737,307	2,3	203,042	203,042	99,722	0	0	0	0	0	0	0
12:31:41	179,223	1949,144	25,224	25,244	8,461	4,63	4,336	21,3	953,025	24,665	1737,519	2,3	203,042	203,042	99,722	0	0	0	0	0	0	0
12:31:41	-134,411	1947,8	25,078	24,951	8,461	4,616	4,341	21,3	953,025	24,665	1737,729	2,3	203,042	203,042	99,722	0	0	0	0	0	0	0
12:31:41	89,611	1948,696	25,176	25	8,461	4,625	4,347	21,3	953,025	24,665	1737,94	2,3	203,042	203,042	99,722	0	0	0	0	0	0	0
12:31:41	0	1948,696	25,176	25,146	8,461	4,625	4,352	21,3	953,025	24,665	1738,151	2,3	203,042	203,042	99,722	0	0	0	0	0	0	0
12:31:41	-89,611	1947,8	25,078	25	8,461	4,616	4,357	21,3	953,025	24,665	1738,36	2,3	203,042	203,042	99,722	0	0	0	0	0	0	0
12:31:41	72,119	1948,521	25,176	25	8,46	4,623	4,363	21,3	953,025	24,665	1738,57	2,3	203,042	203,042	99,722	0	0	0	0	0	0	0
12:31:41	-206,518	1946,456	24,932	24,853	8,461	4,602	4,367	21,3	953,025	24,665	1738,778	2,3	203,042	203,042	99,722	0	0	0	0	0	0	0
12:31:41	0	1946,456	24,932	24,951	8,461	4,602	4,372	21,3	953,025	24,665	1738,986	2,3	203,042	203,042	99,722	0	0	0	0	0	0	0
12:31:41	-27,294	1946,183	24,883	24,853	8,462	4,599	4,376	21,3	953,025	24,665	1739,193	2,3	203,042	203,042	99,722	0	0	0	0	0	0	0
12:31:41	27,294	1946,456	24,932	24,853	8,461	4,602	4,381	21,3	953,025	24,665	1739,401	2,3	203,042	203,042	99,722	0	0	0	0	0	0	0
12:31:41	0	1946,456	24,932	24,951	8,461	4,602	4,385	21,3	953,025	24,665	1739,608	2,3	203,042	203,042	99,722	0	0	0	0	0	0	0
12:31:41	-44,799	1946,008	24,883	24,853	8,461	4,598	4,389	21,3	953,025	24,665	1739,814	2,3	203,042	203,042	99,722	0	0	0	0	0	0	0
12:31:41	-107,055	1944,938	24,785	24,707	8,46	4,586	4,393	21,3	953,025	24,665	1740,019	2,2	203,042	203,042	99,722	0	0	0	0	0	0	0
12:31:41	0	1944,938	24,785	24,805	8,46	4,586	4,397	21,3	953,025	24,665	1740,224	2,2	203,042	203,042	99,722	0	0	0	0	0	0	0
12:31:41	0	1944,938	24,785	24,707	8,46	4,586	4,401	21,3	953,025	24,665	1740,429	2,2	203,042	203,042	99,722	0	0	0	0	0	0	0
12:31:41	89,575	1945,833	24,883	24,805	8,46	4,596	4,404	21,3	953,025	24,665	1740,634	2,2	203,042	203,042	99,722	0	0	0	0	0	0	0
12:31:41	-72,094	1945,112	24,785	24,805	8,461	4,588	4,408	21,3	953,025	24,665	1740,839	2,2	203,042	203,042	99,722	0	0	0	0	0	0	0
12:31:41	-45,69	1944,656	24,785	24,805	8,458	4,584	4,411	21,3	953,025	24,665	1741,043	2,2	203,042	203,042	99,722	0	0	0	0	0	0	0
12:31:41	-44,775	1944,208	24,736	24,805	8,458	4,579	4,415	21,3	953,025	24,665	1741,246	2,2	203,042	203,042	99,722	0	0	0	0	0	0	0
12:31:41	-44,787	1943,76	24,687	24,707	8,458	4,574	4,418	21,3	953,025	24,665	1741,448	2,2	203,042	203,042	99,722	0	0	0	0	0	0	0
12:31:41	72,07	1944,481	24,785	24,853	8,458	4,582	4,421	21,3	953,025	24,665	1741,651	2,2	203,042	203,042	99,722	0	0	0	0	0	0	0
12:31:41	107,067	1945,551	24,883	25,049	8,458	4,593	4,424	21,3	953,025	24,665	1741,855	2,2	203,042	203,042	99,722	0	0	0	0	0	0	0
12:31:41	-134,35	1944,208	24,736	24,805	8,458	4,579	4,427	21,3	953,025	24,665	1742,057	2,2	203,042	203,042	99,722	0	0	0	0	0	0	0
12:31:41	44,775	1944,656	24,785	24,853	8,458	4,584	4,431	21,3	953,025	24,665	1742,26	2,2	203,042	203,042	99,722	0	0	0	0	0	0	0
12:31:41	89,575	1945,551	24,883	24,951	8,458	4,593	4,434	21,3	953,025	24,665	1742,463	2,2	203,042	203,042	99,722	0	0	0	0	0	0	0
12:31:41	-134,35	1944,208	24,736	24,805	8,458	4,579	4,437	21,3	953,025	24,665	1742,665	2,2	203,042	203,042	99,722	0	0	0	0	0	0	0
12:31:41	179,125	1945,999	24,932	24,951	8,458	4,597	4,44	21,3	953,025	24,665	1742,868	2,2	203,042	203,042	99,722	0	0	0	0	0	0	0
12:31:41	0	1945,999	24,932	25,049	8,458	4,597	4,443	21,3	953,025	24,665	1743,071	2,2	203,042	203,042	99,722	0	0	0	0	0	0	0
12:31:41	223,999	1948,239	25,176	25,146	8,458	4,621	4,446	21,3	953,025	24,665	1743,277	2,2	203,042	203,042	99,722	0	0	0	0	0	0	0
12:31:41	44,799	1948,687	25,224	25,342	8,458	4,625	4,45	21,3	953,025	24,665	1743,482	2,2	203,042	203,042	99,722	0	0	0	0	0	0	0
12:31:41	-151,904	1947,168	25,078	25,195	8,458	4,609	4,453	21,3	953,025	24,665	1743,686	2,2	203,042	203,042	99,722	0	0	0	0	0	0	0
12:31:41	63,22	1947,8	25,078	25,049	8,461	4,616	4,456	21,3	953,025	24,665	1743,89	2,2	203,042	203,042	99,722	0	0	0	0	0	0	0
12:31:41	-44,812	1947,352	25,029	25	8,461	4,611	4,459	21,3	953,025	24,665	1744,093	2,1	203,042	203,042	99,722	0	0	0	0	0	0	0
12:31:41	62,304	1947,975	25,078	25	8,462	4,618	4,462	21,3	953,025	24,665	1744,297	2,1	203,042	203,042	99,722	0	0	0	0	0	0	0
12:31:41	0	1947,975	25,078	25,146	8,462	4,618	4,465	21,3	953,025	24,665	1744,501	2,1	203,042	203,042	99,722	0	0	0	0	0	0	0
12:31:41	0	1947,975	25,078	25,049	8,462	4,618	4,468	21,3	953,025	24,665	1744,704	2,1	203,042	203,042	99,722	0	0	0	0	0	0	0
12:31:41	0	1947,975	25,078	25	8,462	4,618	4,471	21,3	953,025	24,665	1744,908	2,1	203,042	203,042	99,722	0	0	0	0	0	0	0
12:31:41	-134,399	1946,631	24,932	24,853	8,462	4,604	4,474	21,3	953,025	24,665	1745,109	2,1	203,042	203,042	99,722	0	0	0	0	0	0	0
12:31:41	116,906	1947,8	25,078	25,049	8,461	4,616	4,477	21,3	953,025	24,665	1745,312	2,1	203,042	203,042	99,722	0	0	0	0	0	0	0
12:31:41	-44,812	1947,352	25,029	24,951	8,461	4,611	4,479	21,3	953,025	24,665	1745,514	2,1	203,042	203,042	99,722	0	0	0	0	0	0	0
12:31:41	-89,587	1946,456	24,932	25	8,461	4,602	4,482	21,3	953,025	24,665	1745,715	2,1	203,042	203,042	99,722	0	0	0	0	0	0	0
12:31:41	-44,799	1946,008	24,883	24,951	8,461	4,598	4,484	21,3	953,025	24,665	1745,915	2,1	203,042	203,042	99,722	0	0	0	0	0	0	0
12:31:41	44,799	1946,456	24,932	24,951	8,461	4,602	4,486	21,3	953,025	24,665	1746,116	2,1	203,042	203,042	99,722	0	0	0	0	0	0	0
12:31:41	-44,799	1946,008	24,883	24,951	8,461	4,598	4,488	21,3	953,025	24,665	1746,316	2,1	203,042	203,042	99,722	0	0	0	0	0	0	0
12:31:41	0	1946,008	24,883	24,951	8,461	4,598	4,491	21,3	953,025	24,665	1746,515	2,1	203,042	203,042	99,722	0	0	0	0	0	0	0
12:31:41	-89,575	1945,112	24,785	24,805	8,461	4,588	4,493	21,3	953,025	24,665	1746,714	2,1	203,042	203,042	99,722	0	0	0	0	0	0	0
12:31:41	89,575	1946,008	24,883	24,853	8,461	4,598	4,495	21,3	953,025	24,665	1746,913	2,1	203,042	203,042	99,722	0	0	0	0	0	0	0
12:31:41	-89,575	1945,112	24,785	24,707	8,461	4,588	4,496	21,3	953,025	24,665	1747,111	2,1	203,042	203,042	99,722	0	0	0	0	0	0	0
12:31:41	-89,562	1944,217	24,687	24,658	8,461	4,579	4,498	21,3	953,025	24,665	1747,309	2,1	203,042	203,042	99,722	0	0	0	0	0	0	0
12:31:41	44,799	1944,665	24,736	24,512	8,461	4,584	4,5	21,3	953,025	24,665	1747,506	2,1	203,042	203,042	99,722	0	0	0	0	0	0	0
12:31:41	179,138	1946,456	24,932	25	8,461	4,602	4,502	21,3	953,025	24,665	1747,705	2,1	203,042	203,042	99,722	0	0	0	0	0	0	0
12:31:41	-134,375	1945,112	24,785	24,805	8,461	4,588	4,503	21,3	953,025	24,665	1747,902	2,1	203,042	203,042	99,722	0	0	0	0	0	0	0
12:31:41	0	1945,112	24,785	24,805	8,461	4,588	4,505	21,4	952,565	24,665	1748,099	2	203,042	203,042	99,722	0	0	0	0	0	0	0
12:31:41	-87,194	1944,241	24,687	24,658	8,461	4,579	4,507	21,4	952,565	24,665	1748,295	2	203,042	203,042	99,722	0	0	0	0	0	0	0
12:31:41	72,106	1944,962	24,785	24,853	8,46	4,587	4,508	21,4	952,565	24,665	1748,492	2	203,042	203,042	99,722	0	0	0	0	0	0	0
12:31:41	107,055	1946,032	24,883	24,951	8,461	4,598	4,51	21,4	952,565	24,665	1748,69	2	203,042	203,042	99,722	0	0	0	0	0	0	0
12:31:41	-204,455	1943,988	24,59	24,658	8,465	4,577	4,511	21,4	952,565	24,665	1748,885	2	203,042	203,042	99,722	0	0	0	0	0	0	0
12:31:41	179,138	1945,779	24,785	24,707	8,465	4,595	4,513	21,4	952,565	24,665	1749,082	2	203,042	203,042	99,722	0	0	0	0	0	0	0
12:31:41	0	1945,779	24,785	25	8,465	4,595	4,514	21,4	952,565	24,665	1749,279	2	203,042	203,042	99,722	0	0	0	0	0	0	0
12:31:41	268,811	1948,467	25,078	25,195	8,465	4,623	4,517	21,4	952,565	24,665	1749,478	2	203,042	203,042	99,722	0	0	0	0	0	0	0
12:31:41	-46,777	1947,999	25,078	25	8,462	4,618	4,519	21,4	952,565	24,665	1749,676	2	203,042	203,042	99,722	0	0	0	0	0	0	0
12:31:41	134,436	1949,344	25,224	25,195	8,462	4,632	4,521	21,4	952,565	24,665	1749,876	2	203,042	203,042	99,722	0	0	0	0	0	0	0
12:31:41	-44,812	1948,896	25,176	25,146	8,462	4,627	4,523	21,4	952,565	24,665	1750,075	2	203,852	203,852	99,725	0	0	0	0	0	0	0
12:31:41	-134,436	1947,551	25,029	25	8,462	4,613	4,525	21,4	952,565	24,665	1750,273	2	203,852	203,852	99,725	0	0	0	0	0	0	0
12:31:41	181,213	1949,363	25,176	25,049	8,465	4,632	4,527	21,4	952,565	24,665	1750,472	2	203,852	203,852	99,725	0	0	0	0	0	0	0
12:31:41	-89,624	1948,467	25,078	25,049	8,465	4,623	4,529	21,4	952,565	24,665	1750,67	2	203,852	203,852	99,725	0	0	0	0	0	0	0
12:31:41	-44,812	1948,019	25,029	25,049	8,465	4,618	4,53	21,4	952,565	24,665	1750,867	2	203,852	203,852	99,725	0	0	0	0	0	0	0
12:31:41	62,329	1948,642	25,078	25	8,466	4,625	4,532	21,4	952,565	24,665	1751,065	2	203,852	203,852	99,725	0	0	0	0	0	0	0
12:31:41	-17,517	1948,467	25,078	25,049	8,465	4,623	4,534	21,4	952,565	24,665	1751,262	2	203,852	203,852	99,725	0	0	0	0	0	0	0
12:31:41	0	1948,467	25,078	25,146	8,465	4,623	4,536	21,4	952,565	24,665	1751,46	2	203,852	203,852	99,725	0	0	0	0	0	0	0
12:31:41	0	1948,467	25,078	25,049	8,465	4,623	4,537	21,4	952,565	24,665	1751,657	2	203,852	203,852	99,725	0	0	0	0	0	0	0
12:31:41	-134,423	1947,123	24,932	24,951	8,465	4,609	4,539	21,4	952,565	24,665	1751,852	2	203,852	203,852	99,725	0	0	0	0	0	0	0
12:31:42	0	1947,123	24,932	24,853	8,465	4,609	4,54	21,4	952,565	24,665	1752,047	1,9	203,852	203,852	99,725	0	0	0	0	0	0	0
12:31:42	-179,174	1945,331	24,736	24,512	8,465	4,591	4,541	21,4	952,565	24,665	1752,241	1,9	203,852	203,852	99,725	0	0	0	0	0	0	0
12:31:42	-494,445	1940,387	24,248	23,877	8,462	4,54	4,541	21,4	952,565	24,665	1752,429	1,9	203,852	203,852	99,725	0	0	0	0	0	0	0
12:31:42	-796,118	1932,425	23,467	22,803	8,458	4,457	4,54	21,4	952,565	24,665	1752,609	1,9	203,852	203,852	99,725	0	0	0	0	0	0	0
12:31:42	-941,821	1923,007	22,637	21,68	8,447	4,36	4,536	21,4	952,565	24,665	1752,779	1,9	203,852	203,852	99,725	0	0	0	0	0	0	0
12:31:42	-822,216	1914,785	22,002	20,801	8,434	4,276	4,531	21,4	952,565	24,665	1752,941	1,9	203,852	203,852	99,725	0	0	0	0	0	0	0
12:31:42	-981,799	1904,967	21,416	19,922	8,409	4,174	4,524	21,4	952,565	24,665	1753,093	1,9	203,852	203,852	99,725	0	0	0	0	0	0	0
12:31:42	-1058,947	1894,378	20,83	19,385	8,379	4,065	4,515	21,4	952,565	24,665	1753,234	1,9	203,852	203,852	99,725	0	0	0	0	0	0	0
12:31:42	-1029,895	1884,079	20,342	18,994	8,346	3,959	4,504	21,4	952,565	24,665	1753,365	1,9	203,852	203,852	99,725	0	0	0	0	0	0	0
12:31:42	-814,074	1875,938	20,146	18,603	8,31	3,875	4,492	21,4	952,565	24,665	1753,488	1,9	203,852	203,852	99,725	0	0	0	0	0	0	0
12:31:42	-1181,567	1864,122	19,463	17,773	8,279	3,753	4,477	21,4	952,565	24,665	1753,598	1,9	203,852	203,852	99,725	0	0	0	0	0	0	0
12:31:42	-1261,169	1851,511	18,779	17,09	8,242	3,623	4,461	21,4	952,565	24,665	1753,696	1,9	203,852	203,852	99,725	0	0	0	0	0	0	0
12:31:42	-1058,581	1840,925	18,144	16,601	8,215	3,514	4,442	21,4	952,565	24,665	1753,784	1,9	203,852	203,852	99,725	0	0	0	0	0	0	0
12:31:42	-1125,817	1829,667	17,363	15,967	8,191	3,398	4,421	21,4	952,565	24,665	1753,859	1,9	203,852	203,852	99,725	0	0	0	0	0	0	0
12:31:42	-964,782	1820,019	16,679	15,429	8,172	3,299	4,399	21,4	952,565	24,665	1753,926	1,9	203,852	203,852	99,725	0	0	0	0	0	0	0
12:31:42	-1229,516	1807,724	15,752	14,648	8,149	3,172	4,375	21,4	952,565	24,665	1753,979	1,9	203,852	203,852	99,725	0	0	0	0	0	0	0
12:31:42	-906,457	1798,659	15,117	14,111	8,13	3,078	4,35	21,4	952,565	24,665	1754,024	1,9	203,852	203,852	99,725	0	0	0	0	0	0	0
12:31:42	-1011,853	1788,54	14,433	13,427	8,108	2,974	4,323	21,4	952,565	24,665	1754,059	1,9	203,852	203,852	99,725	0	0	0	0	0	0	0
12:31:42	-642,224	1782,118	14,092	13,33	8,089	2,908	4,295	21,4	952,565	24,665	1754,087	1,9	203,852	203,852	99,725	0	0	0	0	0	0	0
12:31:42	-733,52	1774,783	13,652	13,037	8,069	2,832	4,267	21,4	952,565	24,665	1754,107	1,9	203,852	203,852	99,725	0	0	0	0	0	0	0
12:31:42	-640,234	1768,381	13,31	12,841	8,05	2,766	4,237	21,4	952,565	24,665	1754,122	1,8	203,852	203,852	99,725	0	0	0	0	0	0	0
12:31:42	-434,912	1764,032	13,115	12,549	8,036	2,721	4,207	21,4	952,565	24,665	1754,131	1,8	203,852	203,852	99,725	0	0	0	0	0	0	0
12:31:42	-553,54	1758,496	12,773	12,06	8,021	2,664	4,177	21,4	952,565	24,665	1754,136	1,8	203,852	203,852	99,725	0	0	0	0	0	0	0
12:31:42	-512,866	1753,367	12,48	12,06	8,007	2,612	4,146	21,4	952,565	24,665	1753,367	1,8	203,852	203,852	99,725	0	0	0	0	0	0	0
12:31:42	-339,636	1749,971	12,285	11,914	7,998	2,577	4,116	21,4	952,565	24,665	1749,971	1,8	203,852	203,852	99,725	0	0	0	0	0	0	0
12:31:42	-297,106	1747	12,138	11,816	7,988	2,546	4,085	21,4	952,565	24,665	1747	1,8	203,852	203,852	99,725	0	0	0	0	0	0	0
12:31:42	-342,431	1743,576	11,845	11,621	7,984	2,511	4,054	21,4	952,565	24,665	1743,576	1,8	203,852	203,852	99,725	0	0	0	0	0	0	0
12:31:42	-217,126	1741,404	11,601	11,523	7,984	2,488	4,023	21,4	952,565	24,665	1741,404	1,8	203,852	203,852	99,725	0	0	0	0	0	0	0
12:31:42	-173,632	1739,668	11,406	11,279	7,984	2,47	3,993	21,4	952,565	24,665	1739,668	1,8	203,852	203,852	99,725	0	0	0	0	0	0	0
12:31:42	-221,191	1737,456	11,162	11,035	7,983	2,448	3,963	21,4	952,565	24,665	1737,456	1,8	203,852	203,852	99,725	0	0	0	0	0	0	0
12:31:42	-130,139	1736,155	11,015	10,937	7,983	2,434	3,933	21,4	952,565	24,665	1736,155	2,3	203,852	203,852	99,725	0	0	0	0	0	0	0
12:31:42	-43,371	1735,721	10,966	10,888	7,983	2,43	3,903	21,4	952,565	24,665	1735,721	2,3	203,852	203,852	99,725	0	0	0	0	0	0	0
12:31:42	-125,024	1734,471	10,918	10,888	7,979	2,417	3,874	21,4	952,565	24,665	1734,471	2,3	203,852	203,852	99,725	0	0	0	0	0	0	0
12:31:42	-0,219	1734,469	11,015	11,035	7,974	2,417	3,845	21,4	952,565	24,665	1734,469	2,3	203,852	203,852	99,725	0	0	0	0	0	0	0
12:31:42	-36,425	1734,104	11,162	11,084	7,964	2,413	3,817	21,4	952,565	24,665	1734,104	2,3	203,852	203,852	99,725	0	0	0	0	0	0	0
12:31:42	3,991	1734,144	11,259	11,181	7,96	2,413	3,79	21,4	952,565	24,665	1734,104	2,3	203,852	203,852	99,725	0	0	0	0	0	0	0
12:31:42	-3,344	1734,111	11,259	11,23	7,959	2,413	3,763	21,4	952,565	24,665	1734,104	2,3	203,852	203,852	99,725	0	0	0	0	0	0	0
12:31:42	-169,47	1732,416	11,162	11,181	7,955	2,396	3,736	21,4	952,565	24,665	1732,416	2,3	203,852	203,852	99,725	0	0	0	0	0	0	0
12:31:42	39,379	1732,81	11,113	11,084	7,959	2,4	3,71	21,4	952,565	24,665	1732,417	2,3	203,852	203,852	99,725	0	0	0	0	0	0	0
12:31:42	-86,706	1731,943	11,015	11,035	7,959	2,391	3,684	21,4	952,565	24,665	1731,943	2,3	203,852	203,852	99,725	0	0	0	0	0	0	0
12:31:42	0	1731,943	11,015	10,937	7,959	2,391	3,659	21,4	952,565	24,665	1731,943	2,4	203,852	203,852	99,725	0	0	0	0	0	0	0
12:31:42	-40,002	1731,543	10,966	10,937	7,96	2,387	3,634	21,4	952,565	24,665	1731,543	2,4	203,852	203,852	99,725	0	0	0	0	0	0	0
12:31:42	-46,691	1731,076	10,918	10,84	7,959	2,382	3,609	21,4	952,565	24,665	1731,076	2,4	203,852	203,852	99,725	0	0	0	0	0	0	0
12:31:42	0	1731,076	10,918	10,84	7,959	2,382	3,585	21,4	952,565	24,665	1731,076	2,4	203,852	203,852	99,725	0	0	0	0	0	0	0
12:31:42	-169,396	1729,382	10,82	10,84	7,955	2,364	3,561	21,4	952,565	24,665	1729,382	2,4	203,852	203,852	99,725	0	0	0	0	0	0	0
12:31:42	0	1729,382	10,82	10,84	7,955	2,364	3,538	21,4	952,565	24,665	1729,382	2,4	203,852	203,852	99,725	0	0	0	0	0	0	0
12:31:42	0	1729,382	10,82	10,84	7,955	2,364	3,515	21,4	952,565	24,665	1729,382	2,4	203,852	203,852	99,725	0	0	0	0	0	0	0
12:31:42	0	1729,382	10,82	10,693	7,955	2,364	3,492	21,4	952,565	24,665	1729,382	2,4	203,852	203,852	99,725	0	0	0	0	0	0	0
12:31:42	-43,334	1728,949	10,771	10,693	7,955	2,36	3,47	21,4	952,565	24,665	1728,949	2,4	203,852	203,852	99,725	0	0	0	0	0	0	0
12:31:42	-86,657	1728,082	10,673	10,693	7,955	2,351	3,448	21,4	952,565	24,665	1728,082	2,4	203,852	203,852	99,725	0	0	0	0	0	0	0
12:31:42	-43,322	1727,649	10,625	10,693	7,955	2,346	3,426	21,4	952,565	24,665	1727,649	2,6	203,852	203,852	99,725	0	0	0	0	0	0	0
12:31:42	43,322	1728,082	10,673	10,742	7,955	2,351	3,405	21,4	952,565	24,665	1727,649	2,6	203,852	203,852	99,725	0	0	0	0	0	0	0
12:31:42	0	1728,082	10,673	10,742	7,955	2,351	3,385	21,4	952,565	24,665	1727,65	2,6	203,852	203,852	99,725	0	0	0	0	0	0	0
12:31:42	-43,322	1727,649	10,625	10,693	7,955	2,346	3,364	21,4	952,565	24,665	1727,649	2,6	203,852	203,852	99,725	0	0	0	0	0	0	0
12:31:42	-82,69	1726,822	10,625	10,693	7,95	2,338	3,344	21,4	952,565	24,665	1726,822	2,6	203,852	203,852	99,725	0	0	0	0	0	0	0
12:31:42	0	1726,822	10,625	10,742	7,95	2,338	3,324	21,4	952,565	24,665	1726,822	2,6	203,852	203,852	99,725	0	0	0	0	0	0	0
12:31:42	-86,621	1725,956	10,527	10,693	7,95	2,329	3,305	21,4	952,565	24,665	1725,956	2,6	203,852	203,852	99,725	0	0	0	0	0	0	0
12:31:42	0	1725,956	10,527	10,595	7,95	2,329	3,286	21,4	952,565	24,665	1725,956	2,6	203,852	203,852	99,725	0	0	0	0	0	0	0
12:31:42	0	1725,956	10,527	10,595	7,95	2,329	3,267	21,4	952,565	24,665	1725,956	2,6	203,852	203,852	99,725	0	0	0	0	0	0	0
12:31:42	86,621	1726,822	10,625	10,595	7,95	2,338	3,249	21,4	952,565	24,665	1725,957	2,6	203,852	203,852	99,725	0	0	0	0	0	0	0
12:31:42	0	1726,822	10,625	10,547	7,95	2,338	3,231	21,4	952,565	24,665	1725,958	2,6	203,852	203,852	99,725	0	0	0	0	0	0	0
12:31:42	0	1726,822	10,625	10,595	7,95	2,338	3,213	21,4	952,565	24,665	1725,959	2,6	203,852	203,852	99,725	0	0	0	0	0	0	0
12:31:42	-86,621	1725,956	10,527	10,498	7,95	2,329	3,196	21,4	952,565	24,665	1725,956	2,6	203,852	203,852	99,725	0	0	0	0	0	0	0
12:31:42	86,621	1726,822	10,625	10,547	7,95	2,338	3,179	21,4	952,565	24,665	1725,957	2,6	203,852	203,852	99,725	0	0	0	0	0	0	0
12:31:42	-89,782	1725,924	10,527	10,547	7,95	2,329	3,163	21,4	952,565	24,665	1725,924	2,6	203,852	203,852	99,725	0	0	0	0	0	0	0
12:31:42	4,968	1725,974	10,625	10,547	7,945	2,329	3,146	21,4	952,565	24,665	1725,924	2,6	203,852	203,852	99,725	0	0	0	0	0	0	0
12:31:42	-2,111	1725,953	10,625	10,595	7,945	2,329	3,13	21,4	952,565	24,665	1725,924	2,6	203,852	203,852	99,725	0	0	0	0	0	0	0
12:31:42	-86,608	1725,087	10,527	10,547	7,945	2,32	3,114	21,4	952,565	24,665	1725,087	2,6	203,852	203,852	99,725	0	0	0	0	0	0	0
12:31:42	-43,298	1724,654	10,478	10,498	7,945	2,316	3,099	21,4	952,565	24,665	1724,654	2,6	203,852	203,852	99,725	0	0	0	0	0	0	0
12:31:42	-83,728	1723,816	10,478	10,547	7,94	2,307	3,083	21,4	952,565	24,665	1723,816	2,6	203,852	203,852	99,725	0	0	0	0	0	0	0
12:31:42	-129,87	1722,518	10,332	10,4	7,94	2,294	3,068	21,4	952,565	24,665	1722,518	2,7	203,852	203,852	99,725	0	0	0	0	0	0	0
12:31:42	40,417	1722,922	10,283	10,205	7,945	2,298	3,052	21,4	952,565	24,665	1722,518	2,7	203,852	203,852	99,725	0	0	0	0	0	0	0
12:31:42	2,124	1722,943	10,283	10,351	7,945	2,298	3,038	21,4	952,565	24,665	1722,518	2,7	203,852	203,852	99,725	0	0	0	0	0	0	0
12:31:42	-42,541	1722,518	10,332	10,302	7,94	2,294	3,023	21,4	952,565	24,665	1722,518	2,7	203,852	203,852	99,725	0	0	0	0	0	0	0
12:31:42	0	1722,518	10,332	10,351	7,94	2,294	3,009	21,4	952,565	24,665	1722,518	2,7	203,852	203,852	99,725	0	0	0	0	0	0	0
12:31:42	-127,026	1721,247	10,283	10,302	7,936	2,28	2,995	21,4	952,565	24,665	1721,247	2,7	203,852	203,852	99,725	0	0	0	0	0	0	0
12:31:42	-86,547	1720,382	10,185	10,205	7,936	2,271	2,98	21,4	952,565	24,665	1720,382	2,7	203,852	203,852	99,725	0	0	0	0	0	0	0
12:31:42	-83,691	1719,545	10,185	10,205	7,931	2,263	2,966	21,4	952,565	24,665	1719,545	2,7	203,852	203,852	99,725	0	0	0	0	0	0	0
12:31:42	-43,273	1719,112	10,136	10,156	7,931	2,258	2,952	21,4	952,565	24,665	1719,112	2,7	203,852	203,852	99,725	0	0	0	0	0	0	0
12:31:42	43,273	1719,545	10,185	10,156	7,931	2,263	2,939	21,4	952,565	24,665	1719,113	2,7	203,852	203,852	99,725	0	0	0	0	0	0	0
12:31:42	-129,785	1718,247	10,039	10,058	7,931	2,249	2,925	21,1	951,135	24,665	1718,247	2,8	203,852	203,852	99,725	0	0	0	0	0	0	0
12:31:42	-81,018	1717,437	10,039	10,009	7,926	2,241	2,912	21,1	951,135	24,665	1717,437	2,8	203,852	203,852	99,725	0	0	0	0	0	0	0
12:31:42	-43,261	1717,004	9,99	9,961	7,926	2,237	2,899	21,1	951,135	24,665	1717,004	2,8	203,852	203,852	99,725	0	0	0	0	0	0	0
12:31:42	-43,261	1716,572	9,941	9,961	7,926	2,232	2,886	21,1	951,135	24,665	1716,572	2,8	203,852	203,852	99,725	0	0	0	0	0	0	0
12:31:42	-86,511	1715,707	9,843	9,863	7,926	2,223	2,873	21,1	951,135	24,665	1715,707	2,8	203,852	203,852	99,725	0	0	0	0	0	0	0
12:31:42	86,511	1716,572	9,941	10,009	7,926	2,232	2,86	21,1	951,135	24,665	1715,708	2,8	203,852	203,852	99,725	0	0	0	0	0	0	0
12:31:42	-83,679	1715,735	9,941	9,961	7,921	2,224	2,848	21,1	951,135	24,665	1715,708	2,8	203,852	203,852	99,725	0	0	0	0	0	0	0
12:31:42	0	1715,735	9,941	9,863	7,921	2,224	2,835	21,1	951,135	24,665	1715,708	2,8	203,852	203,852	99,725	0	0	0	0	0	0	0
12:31:42	43,261	1716,168	9,99	10,009	7,921	2,228	2,823	21,1	951,135	24,665	1715,708	2,8	203,852	203,852	99,725	0	0	0	0	0	0	0
12:31:42	-43,261	1715,735	9,941	9,863	7,921	2,224	2,812	21,1	951,135	24,665	1715,708	2,8	203,852	203,852	99,725	0	0	0	0	0	0	0
12:31:42	-85,974	1714,875	9,941	9,961	7,916	2,215	2,8	21,1	951,135	24,665	1714,875	2,9	201,43	201,43	99,715	0	0	0	0	0	0	0
12:31:42	0	1714,875	9,941	9,863	7,916	2,215	2,789	21,1	951,135	24,665	1714,875	2,9	201,43	201,43	99,715	0	0	0	0	0	0	0
12:31:42	0	1714,875	9,941	9,863	7,916	2,215	2,777	21,1	951,135	24,665	1714,875	2,9	201,43	201,43	99,715	0	0	0	0	0	0	0
12:31:42	0	1714,875	9,941	9,814	7,916	2,215	2,766	21,1	951,135	24,665	1714,875	2,9	201,43	201,43	99,715	0	0	0	0	0	0	0
12:31:42	-86,486	1714,01	9,843	9,863	7,916	2,206	2,755	21,1	951,135	24,665	1714,01	2,9	201,43	201,43	99,715	0	0	0	0	0	0	0
12:31:42	0	1714,01	9,843	9,814	7,916	2,206	2,744	21,1	951,135	24,665	1714,01	2,9	201,43	201,43	99,715	0	0	0	0	0	0	0
12:31:42	0	1714,01	9,843	9,863	7,916	2,206	2,734	21,1	951,135	24,665	1714,01	2,9	201,43	201,43	99,715	0	0	0	0	0	0	0
12:31:42	0	1714,01	9,843	9,863	7,916	2,206	2,724	21,1	951,135	24,665	1714,01	2,9	201,43	201,43	99,715	0	0	0	0	0	0	0
12:31:42	0	1714,01	9,843	9,863	7,916	2,206	2,713	21,1	951,135	24,665	1714,01	2,9	201,43	201,43	99,715	0	0	0	0	0	0	0
12:31:42	0	1714,01	9,843	9,863	7,916	2,206	2,703	21,1	951,135	24,665	1714,01	2,9	201,43	201,43	99,715	0	0	0	0	0	0	0
12:31:42	0	1714,01	9,843	9,863	7,916	2,206	2,694	21,1	951,135	24,665	1714,01	2,9	201,43	201,43	99,715	0	0	0	0	0	0	0
12:31:42	86,486	1714,875	9,941	9,863	7,916	2,215	2,684	21,1	951,135	24,665	1714,011	2,9	201,43	201,43	99,715	0	0	0	0	0	0	0
12:31:42	0	1714,875	9,941	9,961	7,916	2,215	2,675	21,1	951,135	24,665	1714,012	2,9	201,43	201,43	99,715	0	0	0	0	0	0	0
12:31:42	0	1714,875	9,941	9,863	7,916	2,215	2,666	21,1	951,135	24,665	1714,013	2,9	201,43	201,43	99,715	0	0	0	0	0	0	0
12:31:43	0	1714,875	9,941	9,863	7,916	2,215	2,657	21,1	951,135	24,665	1714,014	2,9	201,43	201,43	99,715	0	0	0	0	0	0	0
12:31:43	0	1714,875	9,941	9,961	7,916	2,215	2,649	21,1	951,135	24,665	1714,015	2,9	201,43	201,43	99,715	0	0	0	0	0	0	0
12:31:43	0	1714,875	9,941	9,961	7,916	2,215	2,64	21,1	951,135	24,665	1714,016	2,9	201,43	201,43	99,715	0	0	0	0	0	0	0
12:31:43	0	1714,875	9,941	10,009	7,916	2,215	2,632	21,1	951,135	24,665	1714,016	2,9	201,43	201,43	99,715	0	0	0	0	0	0	0
12:31:43	43,261	1715,308	9,99	10,009	7,916	2,219	2,624	21,1	951,135	24,665	1714,018	2,9	201,43	201,43	99,715	0	0	0	0	0	0	0
12:31:43	0	1715,308	9,99	9,863	7,916	2,219	2,616	21,1	951,135	24,665	1714,019	2,9	201,43	201,43	99,715	0	0	0	0	0	0	0
12:31:43	43,237	1715,74	10,039	9,863	7,916	2,224	2,608	21,1	951,135	24,665	1714,021	2,9	201,43	201,43	99,715	0	0	0	0	0	0	0
12:31:43	86,523	1716,605	10,136	9,961	7,916	2,233	2,601	21,1	951,135	24,665	1714,023	2,9	201,43	201,43	99,715	0	0	0	0	0	0	0
12:31:43	-129,76	1715,308	9,99	9,863	7,916	2,219	2,593	21,1	951,135	24,665	1714,024	2,9	201,43	201,43	99,715	0	0	0	0	0	0	0
12:31:43	43,237	1715,74	10,039	9,863	7,916	2,224	2,586	21,1	951,135	24,665	1714,026	2,9	201,43	201,43	99,715	0	0	0	0	0	0	0
12:31:43	-43,237	1715,308	9,99	9,863	7,916	2,219	2,579	21,1	951,135	24,665	1714,027	2,9	201,43	201,43	99,715	0	0	0	0	0	0	0
12:31:43	0	1715,308	9,99	9,814	7,916	2,219	2,572	21,1	951,135	24,665	1714,029	2,9	201,43	201,43	99,715	0	0	0	0	0	0	0
12:31:43	43,237	1715,74	10,039	9,961	7,916	2,224	2,565	21,1	951,135	24,665	1714,03	2,9	201,43	201,43	99,715	0	0	0	0	0	0	0
12:31:43	-43,237	1715,308	9,99	9,814	7,916	2,219	2,558	21,1	951,135	24,665	1714,032	2,9	201,43	201,43	99,715	0	0	0	0	0	0	0
12:31:43	0	1715,308	9,99	9,814	7,916	2,219	2,551	21,1	951,135	24,665	1714,033	2,9	201,43	201,43	99,715	0	0	0	0	0	0	0
12:31:43	-129,748	1714,01	9,843	9,814	7,916	2,206	2,545	21,1	951,135	24,665	1714,01	2,9	201,43	201,43	99,715	0	0	0	0	0	0	0
12:31:43	86,486	1714,875	9,941	9,863	7,916	2,215	2,538	21,1	951,135	24,665	1714,011	2,9	201,43	201,43	99,715	0	0	0	0	0	0	0
12:31:43	0	1714,875	9,941	9,863	7,916	2,215	2,532	21,1	951,135	24,665	1714,012	2,9	201,43	201,43	99,715	0	0	0	0	0	0	0
12:31:43	0	1714,875	9,941	9,863	7,916	2,215	2,526	21,1	951,135	24,665	1714,013	2,9	201,43	201,43	99,715	0	0	0	0	0	0	0
12:31:43	0	1714,875	9,941	9,863	7,916	2,215	2,52	21,1	951,135	24,665	1714,014	2,9	201,43	201,43	99,715	0	0	0	0	0	0	0
12:31:43	-86,486	1714,01	9,843	9,961	7,916	2,206	2,513	21,1	951,135	24,665	1714,01	2,9	201,43	201,43	99,715	0	0	0	0	0	0	0
12:31:43	86,486	1714,875	9,941	9,961	7,916	2,215	2,508	21,1	951,135	24,665	1714,011	2,9	201,43	201,43	99,715	0	0	0	0	0	0	0
12:31:43	43,261	1715,308	9,99	9,961	7,916	2,219	2,502	21,1	951,135	24,665	1714,012	2,9	201,43	201,43	99,715	0	0	0	0	0	0	0
12:31:43	0	1715,308	9,99	9,961	7,916	2,219	2,496	21,1	951,135	24,665	1714,014	2,9	201,43	201,43	99,715	0	0	0	0	0	0	0
12:31:43	-43,261	1714,875	9,941	9,961	7,916	2,215	2,491	21,1	951,135	24,665	1714,014	2,9	201,43	201,43	99,715	0	0	0	0	0	0	0
12:31:43	0	1714,875	9,941	9,863	7,916	2,215	2,485	21,1	951,135	24,665	1714,015	2,9	201,43	201,43	99,715	0	0	0	0	0	0	0
12:31:43	0	1714,875	9,941	9,961	7,916	2,215	2,48	21,1	951,135	24,665	1714,016	2,9	201,43	201,43	99,715	0	0	0	0	0	0	0
12:31:43	43,261	1715,308	9,99	10,009	7,916	2,219	2,475	21,1	951,135	24,665	1714,017	2,9	201,43	201,43	99,715	0	0	0	0	0	0	0
12:31:43	0	1715,308	9,99	10,009	7,916	2,219	2,47	21,1	951,135	24,665	1714,019	2,9	201,43	201,43	99,715	0	0	0	0	0	0	0
12:31:43	0	1715,308	9,99	10,009	7,916	2,219	2,465	21,1	951,135	24,665	1714,02	2,9	201,43	201,43	99,715	0	0	0	0	0	0	0
12:31:43	0	1715,308	9,99	10,009	7,916	2,219	2,46	21,1	951,135	24,665	1714,021	2,9	201,43	201,43	99,715	0	0	0	0	0	0	0
12:31:43	0	1715,308	9,99	9,961	7,916	2,219	2,455	21,1	951,135	24,665	1714,022	2,9	201,43	201,43	99,715	0	0	0	0	0	0	0
12:31:43	0	1715,308	9,99	10,009	7,916	2,219	2,451	21,1	951,135	24,665	1714,023	2,9	201,43	201,43	99,715	0	0	0	0	0	0	0
12:31:43	0	1715,308	9,99	10,009	7,916	2,219	2,446	21,1	951,135	24,665	1714,025	2,9	201,43	201,43	99,715	0	0	0	0	0	0	0
12:31:43	-43,261	1714,875	9,941	9,863	7,916	2,215	2,442	21,1	951,135	24,665	1714,026	2,9	201,43	201,43	99,715	0	0	0	0	0	0	0
12:31:43	0	1714,875	9,941	9,863	7,916	2,215	2,437	21,1	951,135	24,665	1714,026	2,9	201,43	201,43	99,715	0	0	0	0	0	0	0
12:31:43	43,261	1715,308	9,99	10,009	7,916	2,219	2,433	21,1	951,135	24,665	1714,028	2,9	201,43	201,43	99,715	0	0	0	0	0	0	0
12:31:43	0	1715,308	9,99	10,009	7,916	2,219	2,429	21,1	951,135	24,665	1714,029	2,9	201,43	201,43	99,715	0	0	0	0	0	0	0
12:31:43	0	1715,308	9,99	9,961	7,916	2,219	2,425	21,1	951,135	24,665	1714,03	2,9	201,43	201,43	99,715	0	0	0	0	0	0	0
12:31:43	-43,261	1714,875	9,941	9,863	7,916	2,215	2,421	21,1	951,135	24,665	1714,031	2,9	201,43	201,43	99,715	0	0	0	0	0	0	0
12:31:43	0	1714,875	9,941	9,863	7,916	2,215	2,417	21,1	951,135	24,665	1714,032	2,9	201,43	201,43	99,715	0	0	0	0	0	0	0
12:31:43	0	1714,875	9,941	9,961	7,916	2,215	2,413	21,1	951,135	24,665	1714,033	2,9	201,43	201,43	99,715	0	0	0	0	0	0	0
12:31:43	0	1714,875	9,941	9,961	7,916	2,215	2,409	21,1	951,135	24,665	1714,033	2,9	201,43	201,43	99,715	0	0	0	0	0	0	0
12:31:43	43,261	1715,308	9,99	9,961	7,916	2,219	2,405	21,1	951,135	24,665	1714,035	2,9	201,43	201,43	99,715	0	0	0	0	0	0	0
12:31:43	-43,261	1714,875	9,941	9,863	7,916	2,215	2,401	21,1	951,135	24,665	1714,036	2,9	201,43	201,43	99,715	0	0	0	0	0	0	0
12:31:43	0	1714,875	9,941	9,961	7,916	2,215	2,398	21,1	951,135	24,665	1714,036	2,9	201,43	201,43	99,715	0	0	0	0	0	0	0
12:31:43	0	1714,875	9,941	9,863	7,916	2,215	2,394	21,1	951,135	24,665	1714,037	2,9	201,43	201,43	99,715	0	0	0	0	0	0	0
12:31:43	43,261	1715,308	9,99	9,961	7,916	2,219	2,391	21,1	951,135	24,665	1714,038	2,9	201,43	201,43	99,715	0	0	0	0	0	0	0
12:31:43	0	1715,308	9,99	9,863	7,916	2,219	2,387	21,1	951,135	24,665	1714,04	2,9	201,43	201,43	99,715	0	0	0	0	0	0	0
12:31:43	0	1715,308	9,99	10,009	7,916	2,219	2,384	21,1	951,135	24,665	1714,041	2,9	201,43	201,43	99,715	0	0	0	0	0	0	0
12:31:43	0	1715,308	9,99	10,009	7,916	2,219	2,381	21,1	951,135	24,665	1714,042	2,9	201,43	201,43	99,715	0	0	0	0	0	0	0
12:31:43	-43,261	1714,875	9,941	9,863	7,916	2,215	2,377	21,1	951,135	24,665	1714,043	2,9	201,43	201,43	99,715	0	0	0	0	0	0	0
12:31:43	86,499	1715,74	10,039	9,961	7,916	2,224	2,374	21,1	951,135	24,665	1714,045	2,9	201,43	201,43	99,715	0	0	0	0	0	0	0
12:31:43	-86,499	1714,875	9,941	9,863	7,916	2,215	2,371	21,1	951,135	24,665	1714,045	2,9	201,43	201,43	99,715	0	0	0	0	0	0	0
12:31:43	0	1714,875	9,941	10,009	7,916	2,215	2,368	21,1	951,135	24,665	1714,046	2,9	201,43	201,43	99,715	0	0	0	0	0	0	0
12:31:43	0	1714,875	9,941	9,961	7,916	2,215	2,365	21,1	951,135	24,665	1714,047	2,9	201,43	201,43	99,715	0	0	0	0	0	0	0
12:31:43	86,499	1715,74	10,039	10,058	7,916	2,224	2,362	21,1	951,135	24,665	1714,049	2,9	201,43	201,43	99,715	0	0	0	0	0	0	0
12:31:43	0	1715,74	10,039	10,009	7,916	2,224	2,36	21,1	951,135	24,665	1714,05	2,9	201,43	201,43	99,715	0	0	0	0	0	0	0
12:31:43	0	1715,74	10,039	10,009	7,916	2,224	2,357	21,1	951,135	24,665	1714,052	2,9	201,43	201,43	99,715	0	0	0	0	0	0	0
12:31:43	0	1715,74	10,039	10,058	7,916	2,224	2,354	21,1	951,135	24,665	1714,054	2,9	201,43	201,43	99,715	0	0	0	0	0	0	0
12:31:43	0	1715,74	10,039	10,058	7,916	2,224	2,352	21,1	951,135	24,665	1714,055	2,9	201,43	201,43	99,715	0	0	0	0	0	0	0
12:31:43	-43,237	1715,308	9,99	10,058	7,916	2,219	2,349	21,1	951,135	24,665	1714,057	2,9	201,43	201,43	99,715	0	0	0	0	0	0	0
12:31:43	43,237	1715,74	10,039	10,058	7,916	2,224	2,347	21,1	951,135	24,665	1714,058	2,9	201,43	201,43	99,715	0	0	0	0	0	0	0
12:31:43	0	1715,74	10,039	10,058	7,916	2,224	2,344	21,1	951,135	24,665	1714,06	2,9	201,43	201,43	99,715	0	0	0	0	0	0	0
12:31:43	-43,237	1715,308	9,99	10,009	7,916	2,219	2,342	21,1	951,135	24,665	1714,061	2,9	201,43	201,43	99,715	0	0	0	0	0	0	0
12:31:43	0	1715,308	9,99	10,009	7,916	2,219	2,34	21,1	951,135	24,665	1714,063	2,9	201,43	201,43	99,715	0	0	0	0	0	0	0
12:31:43	0	1715,308	9,99	10,009	7,916	2,219	2,337	21,1	951,135	24,665	1714,064	2,9	201,43	201,43	99,715	0	0	0	0	0	0	0
12:31:43	0	1715,308	9,99	9,961	7,916	2,219	2,335	21,1	951,135	24,665	1714,065	2,9	201,43	201,43	99,715	0	0	0	0	0	0	0
12:31:43	-43,261	1714,875	9,941	9,961	7,916	2,215	2,333	21,1	951,135	24,665	1714,066	2,9	201,43	201,43	99,715	0	0	0	0	0	0	0
12:31:43	43,261	1715,308	9,99	9,961	7,916	2,219	2,33	21,1	951,135	24,665	1714,067	2,9	201,43	201,43	99,715	0	0	0	0	0	0	0
12:31:43	0	1715,308	9,99	9,961	7,916	2,219	2,328	21,1	951,135	24,665	1714,068	2,9	201,43	201,43	99,715	0	0	0	0	0	0	0
12:31:43	-84,741	1714,46	9,99	10,009	7,912	2,21	2,326	21,1	951,135	24,665	1714,069	2,9	201,43	201,43	99,715	0	0	0	0	0	0	0
12:31:43	-43,261	1714,028	9,941	9,863	7,912	2,206	2,323	21,1	951,135	24,665	1714,028	2,9	201,43	201,43	99,715	0	0	0	0	0	0	0
12:31:43	43,261	1714,46	9,99	9,961	7,912	2,21	2,321	21,1	951,135	24,665	1714,028	2,9	201,43	201,43	99,715	0	0	0	0	0	0	0
12:31:43	0	1714,46	9,99	9,961	7,912	2,21	2,319	21,1	951,135	24,665	1714,029	2,9	201,43	201,43	99,715	0	0	0	0	0	0	0
12:31:43	-44,311	1714,017	9,941	9,961	7,912	2,206	2,317	21,1	951,135	24,665	1714,017	2,9	201,43	201,43	99,715	0	0	0	0	0	0	0
12:31:43	44,311	1714,46	9,99	9,961	7,912	2,21	2,315	21	953,025	24,665	1714,018	2,9	201,43	201,43	99,715	0	0	0	0	0	0	0
12:31:43	-3,54	1714,425	9,99	9,961	7,912	2,21	2,313	21	953,025	24,665	1714,018	2,9	201,43	201,43	99,715	0	0	0	0	0	0	0
12:31:43	-43,237	1713,993	9,941	9,814	7,912	2,206	2,311	21	953,025	24,665	1713,993	2,9	201,43	201,43	99,715	0	0	0	0	0	0	0
12:31:43	0	1713,993	9,941	9,716	7,912	2,206	2,309	21	953,025	24,665	1713,993	2,9	201,43	201,43	99,715	0	0	0	0	0	0	0
12:31:43	0	1713,993	9,941	9,863	7,912	2,206	2,307	21	953,025	24,665	1713,993	2,9	201,43	201,43	99,715	0	0	0	0	0	0	0
12:31:43	43,237	1714,425	9,99	9,961	7,912	2,21	2,305	21	953,025	24,665	1713,993	2,9	201,43	201,43	99,715	0	0	0	0	0	0	0
12:31:43	-43,237	1713,993	9,941	9,716	7,912	2,206	2,303	21	953,025	24,665	1713,993	2,9	201,43	201,43	99,715	0	0	0	0	0	0	0
12:31:43	42,175	1714,414	9,99	9,863	7,912	2,21	2,301	21	953,025	24,665	1713,993	2,9	201,43	201,43	99,715	0	0	0	0	0	0	0
12:31:43	44,299	1714,857	10,039	9,863	7,912	2,215	2,299	21	953,025	24,665	1713,994	2,9	201,43	201,43	99,715	0	0	0	0	0	0	0
12:31:43	-1,074	1714,847	10,039	9,961	7,912	2,214	2,298	21	953,025	24,665	1713,995	2,9	201,43	201,43	99,715	0	0	0	0	0	0	0
12:31:43	87,548	1715,722	10,136	10,058	7,912	2,223	2,296	21	953,025	24,665	1713,996	2,9	200,922	200,922	99,713	0	0	0	0	0	0	0
12:31:43	-86,474	1714,857	10,039	10,009	7,912	2,215	2,294	21	953,025	24,665	1713,997	2,9	200,922	200,922	99,713	0	0	0	0	0	0	0
12:31:43	171,215	1716,57	10,136	9,961	7,916	2,232	2,293	21	953,025	24,665	1714	2,9	200,922	200,922	99,713	0	0	0	0	0	0	0
12:31:43	-85,815	1715,711	10,136	10,058	7,912	2,223	2,292	21	953,025	24,665	1714,002	2,9	200,922	200,922	99,713	0	0	0	0	0	0	0
12:31:43	-86,474	1714,847	10,039	9,961	7,912	2,214	2,29	21	953,025	24,665	1714,003	2,9	200,922	200,922	99,713	0	0	0	0	0	0	0
12:31:43	87,548	1715,722	10,136	10,058	7,912	2,223	2,289	21	953,025	24,665	1714,004	2,9	200,922	200,922	99,713	0	0	0	0	0	0	0
12:31:43	-86,474	1714,857	10,039	9,863	7,912	2,215	2,288	21	953,025	24,665	1714,005	2,9	200,922	200,922	99,713	0	0	0	0	0	0	0
12:31:43	84,741	1715,705	10,039	9,863	7,916	2,223	2,286	21	953,025	24,665	1714,007	2,9	200,922	200,922	99,713	0	0	0	0	0	0	0
12:31:43	-84,741	1714,857	10,039	10,009	7,912	2,215	2,285	21	953,025	24,665	1714,008	2,9	200,922	200,922	99,713	0	0	0	0	0	0	0
12:31:43	-43,237	1714,425	9,99	9,961	7,912	2,21	2,283	21	953,025	24,665	1714,008	2,9	200,922	200,922	99,713	0	0	0	0	0	0	0
12:31:43	-43,237	1713,993	9,941	10,009	7,912	2,206	2,282	21	953,025	24,665	1713,993	2,9	200,922	200,922	99,713	0	0	0	0	0	0	0
12:31:43	171,215	1715,705	10,039	10,156	7,916	2,223	2,281	21	953,025	24,665	1713,994	2,9	200,922	200,922	99,713	0	0	0	0	0	0	0
12:31:43	-171,215	1713,993	9,941	9,961	7,912	2,206	2,279	21	953,025	24,665	1713,993	2,9	200,922	200,922	99,713	0	0	0	0	0	0	0
12:31:43	-1,049	1713,982	9,941	9,961	7,912	2,206	2,278	21	953,025	24,665	1713,982	2,9	200,922	200,922	99,713	0	0	0	0	0	0	0
12:31:44	1,049	1713,993	9,941	9,961	7,912	2,206	2,276	21	953,025	24,665	1713,982	2,9	200,922	200,922	99,713	0	0	0	0	0	0	0
12:31:44	0	1713,993	9,941	10,009	7,912	2,206	2,275	21	953,025	24,665	1713,982	2,9	200,922	200,922	99,713	0	0	0	0	0	0	0
12:31:44	43,237	1714,425	9,99	10,009	7,912	2,21	2,274	21	953,025	24,665	1713,982	2,9	200,922	200,922	99,713	0	0	0	0	0	0	0
12:31:44	0	1714,425	9,99	9,961	7,912	2,21	2,273	21	953,025	24,665	1713,983	2,9	200,922	200,922	99,713	0	0	0	0	0	0	0
12:31:44	-1,062	1714,414	9,99	9,961	7,912	2,21	2,271	21	953,025	24,665	1713,983	2,9	200,922	200,922	99,713	0	0	0	0	0	0	0
12:31:44	-42,175	1713,993	9,941	9,863	7,912	2,206	2,27	21	953,025	24,665	1713,983	2,9	200,922	200,922	99,713	0	0	0	0	0	0	0
12:31:44	0	1713,993	9,941	9,961	7,912	2,206	2,269	21	953,025	24,665	1713,983	2,9	200,922	200,922	99,713	0	0	0	0	0	0	0
12:31:44	43,237	1714,425	9,99	10,009	7,912	2,21	2,268	21	953,025	24,665	1713,984	2,9	200,922	200,922	99,713	0	0	0	0	0	0	0
12:31:44	-1,062	1714,414	9,99	10,009	7,912	2,21	2,266	21	953,025	24,665	1713,984	2,9	200,922	200,922	99,713	0	0	0	0	0	0	0
12:31:44	1,062	1714,425	9,99	9,961	7,912	2,21	2,265	21	953,025	24,665	1713,984	2,9	200,922	200,922	99,713	0	0	0	0	0	0	0
12:31:44	-43,237	1713,993	9,941	9,863	7,912	2,206	2,264	21	953,025	24,665	1713,984	2,9	200,922	200,922	99,713	0	0	0	0	0	0	0
12:31:44	86,474	1714,857	10,039	10,058	7,912	2,215	2,263	21	953,025	24,665	1713,985	2,9	200,922	200,922	99,713	0	0	0	0	0	0	0
12:31:44	-43,237	1714,425	9,99	10,009	7,912	2,21	2,262	21	953,025	24,665	1713,986	2,9	200,922	200,922	99,713	0	0	0	0	0	0	0
12:31:44	43,237	1714,857	10,039	10,058	7,912	2,215	2,261	21	953,025	24,665	1713,986	2,9	200,922	200,922	99,713	0	0	0	0	0	0	0
12:31:44	84,741	1715,705	10,039	10,058	7,916	2,223	2,26	21	953,025	24,665	1713,988	2,9	200,922	200,922	99,713	0	0	0	0	0	0	0
12:31:44	-86,474	1714,84	9,941	9,863	7,916	2,214	2,26	21	953,025	24,665	1713,989	2,9	200,922	200,922	99,713	0	0	0	0	0	0	0
12:31:44	43,237	1715,272	9,99	9,863	7,916	2,219	2,259	21	953,025	24,665	1713,99	2,9	200,922	200,922	99,713	0	0	0	0	0	0	0
12:31:44	-84,741	1714,425	9,99	10,009	7,912	2,21	2,258	21	953,025	24,665	1713,991	2,9	200,922	200,922	99,713	0	0	0	0	0	0	0
12:31:44	43,237	1714,857	10,039	9,961	7,912	2,215	2,257	21	953,025	24,665	1713,992	2,9	200,922	200,922	99,713	0	0	0	0	0	0	0
12:31:44	0	1714,857	10,039	10,058	7,912	2,215	2,256	21	953,025	24,665	1713,992	2,9	200,922	200,922	99,713	0	0	0	0	0	0	0
12:31:44	-86,474	1713,993	9,941	9,863	7,912	2,206	2,255	21	953,025	24,665	1713,992	2,9	200,922	200,922	99,713	0	0	0	0	0	0	0
12:31:44	43,237	1714,425	9,99	9,961	7,912	2,21	2,254	21	953,025	24,665	1713,993	2,9	200,922	200,922	99,713	0	0	0	0	0	0	0
12:31:44	0	1714,425	9,99	10,009	7,912	2,21	2,253	21	953,025	24,665	1713,993	2,9	200,922	200,922	99,713	0	0	0	0	0	0	0
12:31:44	-1,062	1714,414	9,99	10,009	7,912	2,21	2,253	21	953,025	24,665	1713,994	2,9	200,922	200,922	99,713	0	0	0	0	0	0	0
12:31:44	44,299	1714,857	10,039	10,058	7,912	2,215	2,252	21	953,025	24,665	1713,994	2,9	200,922	200,922	99,713	0	0	0	0	0	0	0
12:31:44	-44,299	1714,414	9,99	9,961	7,912	2,21	2,251	21	953,025	24,665	1713,995	2,9	200,922	200,922	99,713	0	0	0	0	0	0	0
12:31:44	-43,225	1713,982	9,941	9,961	7,912	2,206	2,25	21	953,025	24,665	1713,982	2,9	200,922	200,922	99,713	0	0	0	0	0	0	0
12:31:44	43,225	1714,414	9,99	10,009	7,912	2,21	2,249	21	953,025	24,665	1713,982	2,9	200,922	200,922	99,713	0	0	0	0	0	0	0
12:31:44	1,062	1714,425	9,99	10,009	7,912	2,21	2,249	21	953,025	24,665	1713,983	2,9	200,922	200,922	99,713	0	0	0	0	0	0	0
12:31:44	0	1714,425	9,99	9,961	7,912	2,21	2,248	21	953,025	24,665	1713,983	2,9	200,922	200,922	99,713	0	0	0	0	0	0	0
12:31:44	0	1714,425	9,99	10,058	7,912	2,21	2,247	21	953,025	24,665	1713,984	2,9	200,922	200,922	99,713	0	0	0	0	0	0	0
12:31:44	-43,237	1713,993	9,941	9,863	7,912	2,206	2,246	21	953,025	24,665	1713,984	2,9	200,922	200,922	99,713	0	0	0	0	0	0	0
12:31:44	43,237	1714,425	9,99	10,009	7,912	2,21	2,246	21	953,025	24,665	1713,984	2,9	200,922	200,922	99,713	0	0	0	0	0	0	0
12:31:44	0	1714,425	9,99	9,961	7,912	2,21	2,245	21	953,025	24,665	1713,984	2,9	200,922	200,922	99,713	0	0	0	0	0	0	0
12:31:44	-43,237	1713,993	9,941	9,961	7,912	2,206	2,244	21	953,025	24,665	1713,984	2,9	200,922	200,922	99,713	0	0	0	0	0	0	0
12:31:44	0	1713,993	9,941	9,961	7,912	2,206	2,243	21	953,025	24,665	1713,984	2,9	200,922	200,922	99,713	0	0	0	0	0	0	0
12:31:44	43,237	1714,425	9,99	10,009	7,912	2,21	2,243	21	953,025	24,665	1713,985	2,9	200,922	200,922	99,713	0	0	0	0	0	0	0
12:31:44	0	1714,425	9,99	10,009	7,912	2,21	2,242	21	953,025	24,665	1713,985	2,9	200,922	200,922	99,713	0	0	0	0	0	0	0
12:31:44	0	1714,425	9,99	10,009	7,912	2,21	2,241	21	953,025	24,665	1713,985	2,9	200,922	200,922	99,713	0	0	0	0	0	0	0
12:31:44	0	1714,425	9,99	10,009	7,912	2,21	2,241	21	953,025	24,665	1713,986	2,9	200,922	200,922	99,713	0	0	0	0	0	0	0
12:31:44	41,503	1714,84	9,941	9,961	7,916	2,214	2,24	21	953,025	24,665	1713,987	2,9	200,922	200,922	99,713	0	0	0	0	0	0	0
12:31:44	-43,713	1714,403	9,795	9,814	7,921	2,21	2,24	21	953,025	24,665	1713,987	2,9	200,922	200,922	99,713	0	0	0	0	0	0	0
12:31:44	-42,736	1713,976	9,843	9,716	7,916	2,205	2,239	21	953,025	24,665	1713,976	2,9	200,922	200,922	99,713	0	0	0	0	0	0	0
12:31:44	172,924	1715,705	10,039	10,058	7,916	2,223	2,239	21	953,025	24,665	1713,977	2,9	200,922	200,922	99,713	0	0	0	0	0	0	0
12:31:44	0	1715,705	10,039	10,058	7,916	2,223	2,238	21	953,025	24,665	1713,979	2,9	200,922	200,922	99,713	0	0	0	0	0	0	0
12:31:44	131,469	1717,019	10,283	10,351	7,912	2,237	2,238	21	953,025	24,665	1713,982	2,9	200,922	200,922	99,713	0	0	0	0	0	0	0
12:31:44	-86,499	1716,154	10,185	10,302	7,912	2,228	2,238	21	953,025	24,665	1713,984	2,9	200,922	200,922	99,713	0	0	0	0	0	0	0
12:31:44	-1,062	1716,144	10,185	10,009	7,912	2,228	2,238	21	953,025	24,665	1713,986	2,9	200,922	200,922	99,713	0	0	0	0	0	0	0
12:31:44	-128,649	1714,857	10,039	9,961	7,912	2,215	2,237	21	953,025	24,665	1713,987	2,9	200,922	200,922	99,713	0	0	0	0	0	0	0
12:31:44	41,503	1715,272	9,99	9,863	7,916	2,219	2,237	21	953,025	24,665	1713,988	2,9	200,922	200,922	99,713	0	0	0	0	0	0	0
12:31:44	-43,237	1714,84	9,941	9,814	7,916	2,214	2,237	21	953,025	24,665	1713,989	2,9	200,922	200,922	99,713	0	0	0	0	0	0	0
12:31:44	0	1714,84	9,941	9,961	7,916	2,214	2,236	21	953,025	24,665	1713,99	2,9	200,922	200,922	99,713	0	0	0	0	0	0	0
12:31:44	-84,741	1713,993	9,941	9,863	7,912	2,206	2,236	21	953,025	24,665	1713,99	2,9	200,922	200,922	99,713	0	0	0	0	0	0	0
12:31:44	0	1713,993	9,941	9,863	7,912	2,206	2,235	21	953,025	24,665	1713,99	2,9	200,922	200,922	99,713	0	0	0	0	0	0	0
12:31:44	0	1713,993	9,941	9,814	7,912	2,206	2,234	21	953,025	24,665	1713,99	2,9	200,922	200,922	99,713	0	0	0	0	0	0	0
12:31:44	-1,049	1713,982	9,941	9,863	7,912	2,206	2,234	21	953,025	24,665	1713,982	2,9	200,922	200,922	99,713	0	0	0	0	0	0	0
12:31:44	-85,4	1713,128	9,843	9,814	7,912	2,197	2,233	21	953,025	24,665	1713,128	3	200,922	200,922	99,713	0	0	0	0	0	0	0
12:31:44	-43,212	1712,696	9,795	9,814	7,912	2,192	2,232	21	953,025	24,665	1712,696	3	200,922	200,922	99,713	0	0	0	0	0	0	0
12:31:44	43,212	1713,128	9,843	9,863	7,912	2,197	2,232	21	953,025	24,665	1712,696	3	200,922	200,922	99,713	0	0	0	0	0	0	0
12:31:44	-1,049	1713,118	9,843	9,961	7,912	2,197	2,231	21	953,025	24,665	1712,697	3	200,922	200,922	99,713	0	0	0	0	0	0	0
12:31:44	1,049	1713,128	9,843	9,863	7,912	2,197	2,23	21	953,025	24,665	1712,697	3	200,922	200,922	99,713	0	0	0	0	0	0	0
12:31:44	0	1713,128	9,843	9,961	7,912	2,197	2,23	21	953,025	24,665	1712,698	3	200,922	200,922	99,713	0	0	0	0	0	0	0
12:31:44	85,4	1713,982	9,941	9,961	7,912	2,206	2,229	21	953,025	24,665	1712,699	3	200,922	200,922	99,713	0	0	0	0	0	0	0
12:31:44	44,287	1714,425	9,99	9,863	7,912	2,21	2,229	21	953,025	24,665	1712,701	3	200,922	200,922	99,713	0	0	0	0	0	0	0
12:31:44	-1,062	1714,414	9,99	9,961	7,912	2,21	2,228	21	953,025	24,665	1712,702	3	200,922	200,922	99,713	0	0	0	0	0	0	0
12:31:44	0	1714,414	9,99	9,961	7,912	2,21	2,228	21	953,025	24,665	1712,704	3	200,922	200,922	99,713	0	0	0	0	0	0	0
12:31:44	-43,225	1713,982	9,941	9,863	7,912	2,206	2,228	21	953,025	24,665	1712,705	3	200,922	200,922	99,713	0	0	0	0	0	0	0
12:31:44	44,287	1714,425	9,99	10,009	7,912	2,21	2,227	21	953,025	24,665	1712,707	3	200,922	200,922	99,713	0	0	0	0	0	0	0
12:31:44	-1,062	1714,414	9,99	10,009	7,912	2,21	2,227	21	953,025	24,665	1712,709	3	200,922	200,922	99,713	0	0	0	0	0	0	0
12:31:44	1,062	1714,425	9,99	9,863	7,912	2,21	2,227	21	953,025	24,665	1712,71	3	200,922	200,922	99,713	0	0	0	0	0	0	0
12:31:44	43,237	1714,857	10,039	10,009	7,912	2,215	2,226	21	953,025	24,665	1712,712	3	200,922	200,922	99,713	0	0	0	0	0	0	0
12:31:44	-86,474	1713,993	9,941	9,863	7,912	2,206	2,226	21	953,025	24,665	1712,714	3	200,922	200,922	99,713	0	0	0	0	0	0	0
12:31:44	43,237	1714,425	9,99	10,009	7,912	2,21	2,226	21	953,025	24,665	1712,715	3	200,922	200,922	99,713	0	0	0	0	0	0	0
12:31:44	-1,062	1714,414	9,99	9,863	7,912	2,21	2,225	21	953,025	24,665	1712,717	3	200,922	200,922	99,713	0	0	0	0	0	0	0
12:31:44	44,299	1714,857	10,039	10,156	7,912	2,215	2,225	21	953,025	24,665	1712,719	3	200,922	200,922	99,713	0	0	0	0	0	0	0
12:31:44	129,711	1716,154	10,185	10,205	7,912	2,228	2,225	21	953,025	24,665	1712,723	3	200,922	200,922	99,713	0	0	0	0	0	0	0
12:31:44	-172,949	1714,425	9,99	9,961	7,912	2,21	2,225	21	953,025	24,665	1712,724	3	200,922	200,922	99,713	0	0	0	0	0	0	0
12:31:44	0	1714,425	9,99	9,961	7,912	2,21	2,225	21	953,025	24,665	1712,726	3	200,922	200,922	99,713	0	0	0	0	0	0	0
12:31:44	42,163	1714,847	10,039	10,009	7,912	2,214	2,224	21	953,025	24,665	1712,728	3	200,922	200,922	99,713	0	0	0	0	0	0	0
12:31:44	1,074	1714,857	10,039	10,058	7,912	2,215	2,224	21	953,025	24,665	1712,73	3	200,922	200,922	99,713	0	0	0	0	0	0	0
12:31:44	-44,299	1714,414	9,99	10,009	7,912	2,21	2,224	21	953,025	24,665	1712,732	3	200,922	200,922	99,713	0	0	0	0	0	0	0
12:31:44	1,062	1714,425	9,99	9,961	7,912	2,21	2,224	21	953,025	24,665	1712,733	3	200,922	200,922	99,713	0	0	0	0	0	0	0
12:31:44	-43,237	1713,993	9,941	9,863	7,912	2,206	2,223	21	953,025	24,665	1712,735	3	200,922	200,922	99,713	0	0	0	0	0	0	0
12:31:44	0	1713,993	9,941	9,863	7,912	2,206	2,223	21	953,025	24,665	1712,736	3	200,922	200,922	99,713	0	0	0	0	0	0	0
12:31:44	43,237	1714,425	9,99	9,961	7,912	2,21	2,223	21	953,025	24,665	1712,738	3	200,922	200,922	99,713	0	0	0	0	0	0	0
12:31:44	-43,237	1713,993	9,941	9,863	7,912	2,206	2,222	21	953,025	24,665	1712,739	3	200,922	200,922	99,713	0	0	0	0	0	0	0
12:31:44	43,237	1714,425	9,99	9,961	7,912	2,21	2,222	21	953,025	24,665	1712,74	3	200,771	200,771	99,712	0	0	0	0	0	0	0
12:31:44	42,163	1714,847	10,039	10,156	7,912	2,214	2,222	21	953,025	24,665	1712,743	3	200,771	200,771	99,712	0	0	0	0	0	0	0
12:31:44	-85,4	1713,993	9,941	9,961	7,912	2,206	2,222	21	953,025	24,665	1712,744	3	200,771	200,771	99,712	0	0	0	0	0	0	0
12:31:44	43,237	1714,425	9,99	9,961	7,912	2,21	2,221	21	953,025	24,665	1712,745	3	200,771	200,771	99,712	0	0	0	0	0	0	0
12:31:44	-1,062	1714,414	9,99	10,009	7,912	2,21	2,221	21	953,025	24,665	1712,747	3	200,771	200,771	99,712	0	0	0	0	0	0	0
12:31:44	1,062	1714,425	9,99	10,058	7,912	2,21	2,221	21	953,025	24,665	1712,749	3	200,771	200,771	99,712	0	0	0	0	0	0	0
12:31:44	-1,062	1714,414	9,99	10,009	7,912	2,21	2,221	21	953,025	24,665	1712,75	3	200,771	200,771	99,712	0	0	0	0	0	0	0
12:31:44	44,299	1714,857	10,039	10,009	7,912	2,215	2,221	21	953,025	24,665	1712,752	3	200,771	200,771	99,712	0	0	0	0	0	0	0
12:31:44	-43,237	1714,425	9,99	9,961	7,912	2,21	2,22	21	953,025	24,665	1712,754	3	200,771	200,771	99,712	0	0	0	0	0	0	0
12:31:44	-44,287	1713,982	9,941	9,961	7,912	2,206	2,22	21	953,025	24,665	1712,755	3	200,771	200,771	99,712	0	0	0	0	0	0	0
12:31:44	43,225	1714,414	9,99	10,156	7,912	2,21	2,22	21	953,025	24,665	1712,757	3	200,771	200,771	99,712	0	0	0	0	0	0	0
12:31:44	-43,225	1713,982	9,941	9,961	7,912	2,206	2,22	21	953,025	24,665	1712,758	3	200,771	200,771	99,712	0	0	0	0	0	0	0
12:31:45	87,524	1714,857	10,039	10,009	7,912	2,215	2,22	21	953,025	24,665	1712,76	3	200,771	200,771	99,712	0	0	0	0	0	0	0
12:31:45	-1,074	1714,847	10,039	10,009	7,912	2,214	2,219	21	953,025	24,665	1712,762	3	200,771	200,771	99,712	0	0	0	0	0	0	0
12:31:45	87,548	1715,722	10,136	10,058	7,912	2,223	2,22	21	953,025	24,665	1712,765	3	200,771	200,771	99,712	0	0	0	0	0	0	0
12:31:45	0	1715,722	10,136	10,156	7,912	2,223	2,22	21	953,025	24,665	1712,768	3	200,771	200,771	99,712	0	0	0	0	0	0	0
12:31:45	-87,548	1714,847	10,039	9,961	7,912	2,214	2,22	21	953,025	24,665	1712,77	3	200,771	200,771	99,712	0	0	0	0	0	0	0
12:31:45	87,548	1715,722	10,136	10,058	7,912	2,223	2,22	21	953,025	24,665	1712,773	3	200,771	200,771	99,712	0	0	0	0	0	0	0
12:31:45	-86,474	1714,857	10,039	9,961	7,912	2,215	2,219	21	953,025	24,665	1712,776	3	200,771	200,771	99,712	0	0	0	0	0	0	0
12:31:45	-43,237	1714,425	9,99	9,961	7,912	2,21	2,219	21	953,025	24,665	1712,777	3	200,771	200,771	99,712	0	0	0	0	0	0	0
12:31:45	0	1714,425	9,99	9,961	7,912	2,21	2,219	21	953,025	24,665	1712,779	3	200,771	200,771	99,712	0	0	0	0	0	0	0
12:31:45	43,237	1714,857	10,039	9,961	7,912	2,215	2,219	21	953,025	24,665	1712,781	3	200,771	200,771	99,712	0	0	0	0	0	0	0
12:31:45	-43,237	1714,425	9,99	10,009	7,912	2,21	2,219	21	953,025	24,665	1712,782	3	200,771	200,771	99,712	0	0	0	0	0	0	0
12:31:45	-1,062	1714,414	9,99	9,863	7,912	2,21	2,219	21	953,025	24,665	1712,784	3	200,771	200,771	99,712	0	0	0	0	0	0	0
12:31:45	1,062	1714,425	9,99	9,961	7,912	2,21	2,219	21	953,025	24,665	1712,786	3	200,771	200,771	99,712	0	0	0	0	0	0	0
12:31:45	-43,237	1713,993	9,941	9,863	7,912	2,206	2,218	21	953,025	24,665	1712,787	3	200,771	200,771	99,712	0	0	0	0	0	0	0
12:31:45	43,237	1714,425	9,99	9,961	7,912	2,21	2,218	21	953,025	24,665	1712,788	3	200,771	200,771	99,712	0	0	0	0	0	0	0
12:31:45	-44,287	1713,982	9,941	9,863	7,912	2,206	2,218	21	953,025	24,665	1712,79	3	200,771	200,771	99,712	0	0	0	0	0	0	0
12:31:45	1,049	1713,993	9,941	10,009	7,912	2,206	2,218	21	953,025	24,665	1712,791	3	200,771	200,771	99,712	0	0	0	0	0	0	0
12:31:45	43,237	1714,425	9,99	10,009	7,912	2,21	2,217	21	953,025	24,665	1712,792	3	200,771	200,771	99,712	0	0	0	0	0	0	0
12:31:45	-43,237	1713,993	9,941	9,961	7,912	2,206	2,217	21	953,025	24,665	1712,794	3	200,771	200,771	99,712	0	0	0	0	0	0	0
12:31:45	-86,45	1713,128	9,843	9,814	7,912	2,197	2,217	21	953,025	24,665	1712,794	3	200,771	200,771	99,712	0	0	0	0	0	0	0
12:31:45	86,45	1713,993	9,941	9,961	7,912	2,206	2,217	21	953,025	24,665	1712,795	3	200,771	200,771	99,712	0	0	0	0	0	0	0
12:31:45	0	1713,993	9,941	10,009	7,912	2,206	2,216	21	953,025	24,665	1712,796	3	200,771	200,771	99,712	0	0	0	0	0	0	0
12:31:45	-1,049	1713,982	9,941	9,863	7,912	2,206	2,216	21	953,025	24,665	1712,797	3	200,771	200,771	99,712	0	0	0	0	0	0	0
12:31:45	43,225	1714,414	9,99	10,009	7,912	2,21	2,216	21	953,025	24,665	1712,799	3	200,771	200,771	99,712	0	0	0	0	0	0	0
12:31:45	-43,225	1713,982	9,941	9,961	7,912	2,206	2,216	21	953,025	24,665	1712,8	3	200,771	200,771	99,712	0	0	0	0	0	0	0
12:31:45	43,225	1714,414	9,99	10,009	7,912	2,21	2,216	21	953,025	24,665	1712,802	3	200,771	200,771	99,712	0	0	0	0	0	0	0
12:31:45	1,062	1714,425	9,99	9,961	7,912	2,21	2,216	21	953,025	24,665	1712,803	3	200,771	200,771	99,712	0	0	0	0	0	0	0
12:31:45	43,237	1714,857	10,039	10,009	7,912	2,215	2,216	21	953,025	24,665	1712,805	3	200,771	200,771	99,712	0	0	0	0	0	0	0
12:31:45	-44,299	1714,414	9,99	10,009	7,912	2,21	2,215	21	953,025	24,665	1712,807	3	200,771	200,771	99,712	0	0	0	0	0	0	0
12:31:45	-43,884	1713,976	9,843	9,814	7,916	2,205	2,215	21	953,025	24,665	1712,808	3	200,771	200,771	99,712	0	0	0	0	0	0	0
12:31:45	0	1713,976	9,843	9,814	7,916	2,205	2,215	21	953,025	24,665	1712,809	3	200,771	200,771	99,712	0	0	0	0	0	0	0
12:31:45	86,45	1714,84	9,941	9,961	7,916	2,214	2,215	21	953,025	24,665	1712,811	3	200,771	200,771	99,712	0	0	0	0	0	0	0
12:31:45	43,237	1715,272	9,99	9,863	7,916	2,219	2,215	21	953,025	24,665	1712,814	3	200,771	200,771	99,712	0	0	0	0	0	0	0
12:31:45	43,896	1715,711	10,136	10,058	7,912	2,223	2,215	21	953,025	24,665	1712,817	3	200,771	200,771	99,712	0	0	0	0	0	0	0
12:31:45	1,074	1715,722	10,136	10,156	7,912	2,223	2,215	21	953,025	24,665	1712,82	3	200,771	200,771	99,712	0	0	0	0	0	0	0
12:31:45	-86,474	1714,857	10,039	9,961	7,912	2,215	2,215	21	953,025	24,665	1712,822	3	200,771	200,771	99,712	0	0	0	0	0	0	0
12:31:45	-1,074	1714,847	10,039	9,961	7,912	2,214	2,215	21	953,025	24,665	1712,824	3	200,771	200,771	99,712	0	0	0	0	0	0	0
12:31:45	0	1714,847	10,039	10,009	7,912	2,214	2,215	21	953,025	24,665	1712,826	3	200,771	200,771	99,712	0	0	0	0	0	0	0
12:31:45	-42,163	1714,425	9,99	10,009	7,912	2,21	2,215	21	953,025	24,665	1712,827	3	200,771	200,771	99,712	0	0	0	0	0	0	0
12:31:45	-43,237	1713,993	9,941	9,961	7,912	2,206	2,215	21	953,025	24,665	1712,829	3	200,771	200,771	99,712	0	0	0	0	0	0	0
12:31:45	-129,663	1712,696	9,795	9,716	7,912	2,192	2,215	21	953,025	24,665	1712,696	3	200,771	200,771	99,712	0	0	0	0	0	0	0
12:31:45	43,212	1713,128	9,843	9,863	7,912	2,197	2,214	21	953,025	24,665	1712,696	3	200,771	200,771	99,712	0	0	0	0	0	0	0
12:31:45	0	1713,128	9,843	9,863	7,912	2,197	2,214	21	953,025	24,665	1712,697	3	200,771	200,771	99,712	0	0	0	0	0	0	0
12:31:45	85,4	1713,982	9,941	10,009	7,912	2,206	2,214	21	953,025	24,665	1712,698	3	200,771	200,771	99,712	0	0	0	0	0	0	0
12:31:45	-85,4	1713,128	9,843	9,863	7,912	2,197	2,213	21	953,025	24,665	1712,699	3	200,771	200,771	99,712	0	0	0	0	0	0	0
12:31:45	-44,262	1712,685	9,795	9,814	7,912	2,192	2,213	21	953,025	24,665	1712,685	3	200,771	200,771	99,712	0	0	0	0	0	0	0
12:31:45	130,712	1713,993	9,941	10,009	7,912	2,206	2,213	21	953,025	24,665	1712,687	3	200,771	200,771	99,712	0	0	0	0	0	0	0
12:31:45	0	1713,993	9,941	10,009	7,912	2,206	2,213	21	953,025	24,665	1712,688	3	200,771	200,771	99,712	0	0	0	0	0	0	0
12:31:45	-87,5	1713,118	9,843	9,961	7,912	2,197	2,212	21	953,025	24,665	1712,689	3	200,771	200,771	99,712	0	0	0	0	0	0	0
12:31:45	86,45	1713,982	9,941	10,009	7,912	2,206	2,212	21	953,025	24,665	1712,69	3	200,771	200,771	99,712	0	0	0	0	0	0	0
12:31:45	1,049	1713,993	9,941	10,009	7,912	2,206	2,212	21	953,025	24,665	1712,691	3	200,771	200,771	99,712	0	0	0	0	0	0	0
12:31:45	0	1713,993	9,941	9,863	7,912	2,206	2,212	21	953,025	24,665	1712,693	3	200,771	200,771	99,712	0	0	0	0	0	0	0
12:31:45	43,237	1714,425	9,99	10,009	7,912	2,21	2,212	21	953,025	24,665	1712,694	3	200,771	200,771	99,712	0	0	0	0	0	0	0
12:31:45	-1,062	1714,414	9,99	9,961	7,912	2,21	2,212	21	953,025	24,665	1712,696	3	200,771	200,771	99,712	0	0	0	0	0	0	0
12:31:45	0	1714,414	9,99	10,009	7,912	2,21	2,212	21	953,025	24,665	1712,698	3	200,771	200,771	99,712	0	0	0	0	0	0	0
12:31:45	44,299	1714,857	10,039	10,009	7,912	2,215	2,212	21	953,025	24,665	1712,7	3	200,771	200,771	99,712	0	0	0	0	0	0	0
12:31:45	-44,299	1714,414	9,99	10,009	7,912	2,21	2,212	21	953,025	24,665	1712,701	3	200,771	200,771	99,712	0	0	0	0	0	0	0
12:31:45	43,225	1714,847	10,039	9,961	7,912	2,214	2,212	21	953,025	24,665	1712,704	3	200,771	200,771	99,712	0	0	0	0	0	0	0
12:31:45	0	1714,847	10,039	10,009	7,912	2,214	2,212	21	953,025	24,665	1712,706	3	200,771	200,771	99,712	0	0	0	0	0	0	0
12:31:45	-42,163	1714,425	9,99	9,961	7,912	2,21	2,212	21	953,025	24,665	1712,707	3	200,771	200,771	99,712	0	0	0	0	0	0	0
12:31:45	0	1714,425	9,99	10,009	7,912	2,21	2,212	21	953,025	24,665	1712,709	3	200,771	200,771	99,712	0	0	0	0	0	0	0
12:31:45	-1,062	1714,414	9,99	9,961	7,912	2,21	2,212	21	953,025	24,665	1712,711	3	200,771	200,771	99,712	0	0	0	0	0	0	0
12:31:45	0	1714,414	9,99	10,009	7,912	2,21	2,212	21	953,025	24,665	1712,712	3	200,771	200,771	99,712	0	0	0	0	0	0	0
12:31:45	1,062	1714,425	9,99	10,009	7,912	2,21	2,212	21	953,025	24,665	1712,714	3	200,771	200,771	99,712	0	0	0	0	0	0	0
12:31:45	0	1714,425	9,99	10,009	7,912	2,21	2,212	21	953,025	24,665	1712,716	3	200,771	200,771	99,712	0	0	0	0	0	0	0
12:31:45	43,237	1714,857	10,039	10,058	7,912	2,215	2,212	21	953,025	24,665	1712,718	3	200,771	200,771	99,712	0	0	0	0	0	0	0
12:31:45	-43,237	1714,425	9,99	9,961	7,912	2,21	2,212	21	953,025	24,665	1712,719	3	200,771	200,771	99,712	0	0	0	0	0	0	0
12:31:45	-1,062	1714,414	9,99	9,961	7,912	2,21	2,212	21	953,025	24,665	1712,721	3	200,771	200,771	99,712	0	0	0	0	0	0	0
12:31:45	-42,175	1713,993	9,941	9,863	7,912	2,206	2,212	21	953,025	24,665	1712,722	3	200,771	200,771	99,712	0	0	0	0	0	0	0
12:31:45	-1,049	1713,982	9,941	10,009	7,912	2,206	2,212	21	953,025	24,665	1712,724	3	200,771	200,771	99,712	0	0	0	0	0	0	0
12:31:45	1,049	1713,993	9,941	9,961	7,912	2,206	2,211	21	953,025	24,665	1712,725	3	200,771	200,771	99,712	0	0	0	0	0	0	0
12:31:45	43,237	1714,425	9,99	10,009	7,912	2,21	2,211	21	953,025	24,665	1712,727	3	200,771	200,771	99,712	0	0	0	0	0	0	0
12:31:45	-43,237	1713,993	9,941	9,863	7,912	2,206	2,211	21	953,025	24,665	1712,728	3	200,771	200,771	99,712	0	0	0	0	0	0	0
12:31:45	0	1713,993	9,941	9,961	7,912	2,206	2,211	21	953,025	24,665	1712,729	3	200,771	200,771	99,712	0	0	0	0	0	0	0
12:31:45	0	1713,993	9,941	9,961	7,912	2,206	2,211	21	953,025	24,665	1712,73	3	200,771	200,771	99,712	0	0	0	0	0	0	0
12:31:45	0	1713,993	9,941	9,863	7,912	2,206	2,211	21	953,025	24,665	1712,732	3	200,771	200,771	99,712	0	0	0	0	0	0	0
12:31:45	-87,5	1713,118	9,843	9,814	7,912	2,197	2,211	21	953,025	24,665	1712,732	3	200,771	200,771	99,712	0	0	0	0	0	0	0
12:31:45	129,675	1714,414	9,99	10,058	7,912	2,21	2,211	21	953,025	24,665	1712,734	3	200,771	200,771	99,712	0	0	0	0	0	0	0
12:31:45	1,062	1714,425	9,99	10,009	7,912	2,21	2,211	21	953,025	24,665	1712,735	3	200,771	200,771	99,712	0	0	0	0	0	0	0
12:31:45	43,237	1714,857	10,039	10,058	7,912	2,215	2,211	21	953,025	24,665	1712,738	3	200,771	200,771	99,712	0	0	0	0	0	0	0
12:31:45	-43,237	1714,425	9,99	10,009	7,912	2,21	2,211	21	953,025	24,665	1712,739	3	200,771	200,771	99,712	0	0	0	0	0	0	0
12:31:45	0	1714,425	9,99	10,009	7,912	2,21	2,211	21	953,025	24,665	1712,741	3	200,771	200,771	99,712	0	0	0	0	0	0	0
12:31:45	-1,062	1714,414	9,99	9,961	7,912	2,21	2,211	21	953,025	24,665	1712,742	3	200,771	200,771	99,712	0	0	0	0	0	0	0
12:31:45	1,062	1714,425	9,99	10,009	7,912	2,21	2,211	21	953,025	24,665	1712,744	3	200,771	200,771	99,712	0	0	0	0	0	0	0
12:31:45	43,237	1714,857	10,039	10,058	7,912	2,215	2,211	21	953,025	24,665	1712,746	3	200,771	200,771	99,712	0	0	0	0	0	0	0
12:31:45	-43,237	1714,425	9,99	9,961	7,912	2,21	2,211	21	953,025	24,665	1712,748	3	200,771	200,771	99,712	0	0	0	0	0	0	0
12:31:45	0	1714,425	9,99	10,058	7,912	2,21	2,211	21	953,025	24,665	1712,749	3	200,771	200,771	99,712	0	0	0	0	0	0	0
12:31:45	-43,237	1713,993	9,941	9,961	7,912	2,206	2,211	21	953,025	24,665	1712,751	3	200,771	200,771	99,712	0	0	0	0	0	0	0
12:31:45	86,474	1714,857	10,039	10,156	7,912	2,215	2,211	21	953,025	24,665	1712,753	3	200,771	200,771	99,712	0	0	0	0	0	0	0
12:31:45	-43,237	1714,425	9,99	9,961	7,912	2,21	2,211	21	953,025	24,665	1712,754	3	200,771	200,771	99,712	0	0	0	0	0	0	0
12:31:45	43,237	1714,857	10,039	10,058	7,912	2,215	2,211	21	953,025	24,665	1712,757	3	200,771	200,771	99,712	0	0	0	0	0	0	0
12:31:45	-87,524	1713,982	9,941	9,961	7,912	2,206	2,211	21	953,025	24,665	1712,758	3	200,771	200,771	99,712	0	0	0	0	0	0	0
12:31:45	87,524	1714,857	10,039	10,156	7,912	2,215	2,211	21	953,025	24,665	1712,76	3	200,771	200,771	99,712	0	0	0	0	0	0	0
12:31:45	0	1714,857	10,039	10,058	7,912	2,215	2,211	21	953,025	24,665	1712,762	3	200,771	200,771	99,712	0	0	0	0	0	0	0
12:31:45	-44,299	1714,414	9,99	9,863	7,912	2,21	2,211	21	953,025	24,665	1712,764	3	200,771	200,771	99,712	0	0	0	0	0	0	0
12:31:45	-42,175	1713,993	9,941	9,961	7,912	2,206	2,211	21	953,025	24,665	1712,765	3	200,771	200,771	99,712	0	0	0	0	0	0	0
12:31:45	43,237	1714,425	9,99	9,961	7,912	2,21	2,211	21	953,025	24,665	1712,767	3	200,771	200,771	99,712	0	0	0	0	0	0	0
12:31:45	0	1714,425	9,99	10,009	7,912	2,21	2,211	21	953,025	24,665	1712,768	3	200,771	200,771	99,712	0	0	0	0	0	0	0
12:31:45	0	1714,425	9,99	10,009	7,912	2,21	2,211	21	953,025	24,665	1712,77	3	200,771	200,771	99,712	0	0	0	0	0	0	0
12:31:45	43,237	1714,857	10,039	10,156	7,912	2,215	2,211	21	953,025	24,665	1712,772	3	200,771	200,771	99,712	0	0	0	0	0	0	0
12:31:45	129,711	1716,154	10,185	10,351	7,912	2,228	2,211	21	953,025	24,665	1712,775	3	200,771	200,771	99,712	0	0	0	0	0	0	0
12:31:45	258,471	1718,739	10,478	10,595	7,912	2,255	2,212	21	953,025	24,665	1712,781	3	200,771	200,771	99,712	0	0	0	0	0	0	0
12:31:46	518,737	1723,927	10,966	11,084	7,916	2,308	2,214	21	953,025	24,665	1712,792	3	200,771	200,771	99,712	0	0	0	0	0	0	0
12:31:46	475,988	1728,686	11,406	11,621	7,921	2,357	2,217	21	953,025	24,665	1712,808	3	200,771	200,771	99,712	0	0	0	0	0	0	0
12:31:46	647,607	1735,163	12,041	12,353	7,926	2,424	2,221	21	953,025	24,665	1712,83	3	200,771	200,771	99,712	0	0	0	0	0	0	0
12:31:46	688,781	1742,05	12,627	13,086	7,936	2,495	2,226	21	953,025	24,665	1712,86	3	200,771	200,771	99,712	0	0	0	0	0	0	0
12:31:46	820,153	1750,252	13,261	13,769	7,95	2,579	2,233	21	953,025	24,665	1712,897	3	200,771	200,771	99,712	0	0	0	0	0	0	0
12:31:46	640,783	1756,66	13,603	14,258	7,969	2,645	2,241	21	953,025	24,665	1712,941	3	200,771	200,771	99,712	0	0	0	0	0	0	0
12:31:46	853,759	1765,197	13,994	14,795	7,998	2,733	2,251	21	953,025	24,665	1712,993	3	200,771	200,771	99,712	0	0	0	0	0	0	0
12:31:46	817,309	1773,37	14,433	15,136	8,022	2,818	2,262	21	953,025	24,665	1713,054	3	200,771	200,771	99,712	0	0	0	0	0	0	0
12:31:46	885,913	1782,23	14,775	15,674	8,055	2,909	2,275	21	953,025	24,665	1713,123	3	200,771	200,771	99,712	0	0	0	0	0	0	0
12:31:46	986,047	1792,09	15,41	16,308	8,078	3,011	2,289	21	953,025	24,665	1713,202	3	200,771	200,771	99,712	0	0	0	0	0	0	0
12:31:46	876,232	1800,852	15,898	16,943	8,103	3,101	2,305	21	953,025	24,665	1713,289	3	200,771	200,771	99,712	0	0	0	0	0	0	0
12:31:46	1226,403	1813,116	16,728	17,578	8,13	3,228	2,323	21	953,025	24,665	1713,389	3	200,771	200,771	99,712	0	0	0	0	0	0	0
12:31:46	865,295	1821,769	17,217	18,164	8,154	3,317	2,342	21	953,025	24,665	1713,498	3	200,771	200,771	99,712	0	0	0	0	0	0	0
12:31:46	1034,912	1832,118	17,998	18,847	8,173	3,423	2,364	21	953,025	24,665	1713,616	3	200,771	200,771	99,712	0	0	0	0	0	0	0
12:31:46	1090,026	1843,019	18,681	19,678	8,2	3,536	2,387	21	953,025	24,665	1713,746	3	200,771	200,771	99,712	0	0	0	0	0	0	0
12:31:46	962,023	1852,639	19,267	20,166	8,224	3,635	2,411	21	953,025	24,665	1713,885	3	200,771	200,771	99,712	0	0	0	0	0	0	0
12:31:46	898,034	1861,619	19,804	20,703	8,247	3,728	2,437	21	953,025	24,665	1714,032	2,9	200,771	200,771	99,712	0	0	0	0	0	0	0
12:31:46	1026,464	1871,884	20,488	21,338	8,27	3,833	2,464	21	953,025	24,665	1714,19	2,9	200,771	200,771	99,712	0	0	0	0	0	0	0
12:31:46	1065,539	1882,539	21,221	21,826	8,293	3,943	2,493	21	953,025	24,665	1714,358	2,9	200,771	200,771	99,712	0	0	0	0	0	0	0
12:31:46	686,462	1889,404	21,611	22,314	8,311	4,014	2,523	21	953,025	24,665	1714,533	2,9	200,771	200,771	99,712	0	0	0	0	0	0	0
12:31:46	926,635	1898,67	22,197	22,656	8,333	4,11	2,554	21	953,025	24,665	1714,718	2,9	200,771	200,771	99,712	0	0	0	0	0	0	0
12:31:46	620,3	1904,873	22,539	22,949	8,351	4,173	2,586	21	953,025	24,665	1714,908	2,9	200,771	200,771	99,712	0	0	0	0	0	0	0
12:31:46	812,89	1913,002	23,076	23,535	8,369	4,257	2,619	21	953,025	24,665	1715,106	2,9	200,771	200,771	99,712	0	0	0	0	0	0	0
12:31:46	620,068	1919,203	23,467	23,828	8,383	4,321	2,652	21	953,025	24,665	1715,31	2,9	200,771	200,771	99,712	0	0	0	0	0	0	0
12:31:46	645,703	1925,66	23,906	24,17	8,397	4,388	2,686	21	953,025	24,665	1715,52	2,9	200,771	200,771	99,712	0	0	0	0	0	0	0
12:31:46	491,223	1930,572	24,199	24,463	8,41	4,438	2,721	21	953,025	24,665	1715,735	2,9	200,771	200,771	99,712	0	0	0	0	0	0	0
12:31:46	579,895	1936,371	24,59	24,805	8,422	4,498	2,755	21	953,025	24,665	1715,956	2,9	200,771	200,771	99,712	0	0	0	0	0	0	0
12:31:46	384,814	1940,219	24,785	25	8,434	4,538	2,79	21	953,025	24,665	1716,18	2,9	200,771	200,771	99,712	0	0	0	0	0	0	0
12:31:46	404,895	1944,268	25,029	25,146	8,444	4,58	2,825	21	953,025	24,665	1716,408	2,9	200,771	200,771	99,712	0	0	0	0	0	0	0
12:31:46	35,778	1944,626	24,932	25	8,451	4,583	2,86	21	953,025	24,665	1716,637	2,9	200,771	200,771	99,712	0	0	0	0	0	0	0
12:31:46	370,031	1948,326	25,224	25,342	8,456	4,621	2,894	21	953,025	24,665	1716,868	2,9	200,771	200,771	99,712	0	0	0	0	0	0	0
12:31:46	278,588	1951,112	25,42	25,342	8,462	4,65	2,929	21	953,025	24,665	1717,103	2,9	200,771	200,771	99,712	0	0	0	0	0	0	0
12:31:46	153,991	1952,652	25,517	25,537	8,466	4,666	2,963	21	953,025	24,665	1717,338	2,9	200,771	200,771	99,712	0	0	0	0	0	0	0
12:31:46	64,318	1953,295	25,517	25,488	8,469	4,673	2,996	21	953,025	24,665	1717,574	2,9	200,771	200,771	99,712	0	0	0	0	0	0	0
12:31:46	62,17	1953,917	25,566	25,537	8,47	4,679	3,029	21	953,025	24,665	1717,81	2,9	200,771	200,771	99,712	0	0	0	0	0	0	0
12:31:46	0	1953,917	25,566	25,683	8,47	4,679	3,062	21	953,025	24,665	1718,046	2,9	200,771	200,771	99,712	0	0	0	0	0	0	0
12:31:46	-44,836	1953,469	25,517	25,391	8,47	4,674	3,093	21	953,025	24,665	1718,282	2,8	200,771	200,771	99,712	0	0	0	0	0	0	0
12:31:46	44,836	1953,917	25,566	25,683	8,47	4,679	3,124	21	953,025	24,665	1718,518	2,8	200,771	200,771	99,712	0	0	0	0	0	0	0
12:31:46	-179,357	1952,123	25,371	25,195	8,47	4,661	3,155	21	953,025	24,665	1718,751	2,8	200,771	200,771	99,712	0	0	0	0	0	0	0
12:31:46	-89,66	1951,227	25,273	25,391	8,47	4,651	3,184	21	953,025	24,665	1718,984	2,8	200,771	200,771	99,712	0	0	0	0	0	0	0
12:31:46	-106,97	1950,157	25,176	25,049	8,469	4,64	3,213	21	953,025	24,665	1719,215	2,8	200,771	200,771	99,712	0	0	0	0	0	0	0
12:31:46	-136,584	1948,791	25,078	25,146	8,467	4,626	3,24	21	953,025	24,665	1719,444	2,8	200,771	200,771	99,712	0	0	0	0	0	0	0
12:31:46	-62,133	1948,17	25,029	25	8,466	4,62	3,267	21	953,025	24,665	1719,673	2,8	200,771	200,771	99,712	0	0	0	0	0	0	0
12:31:46	-64,282	1947,527	25,029	25	8,462	4,613	3,294	21	953,025	24,665	1719,901	2,8	200,771	200,771	99,712	0	0	0	0	0	0	0
12:31:46	-151,892	1946,008	24,883	24,951	8,461	4,598	3,319	21	953,025	24,665	1720,127	2,8	200,771	200,771	99,712	0	0	0	0	0	0	0
12:31:46	71,166	1946,72	25,029	25,195	8,458	4,605	3,344	21	953,025	24,665	1720,353	2,8	200,771	200,771	99,712	0	0	0	0	0	0	0
12:31:46	-134,362	1945,376	24,883	24,853	8,458	4,591	3,369	21	953,025	24,665	1720,578	2,8	200,771	200,771	99,712	0	0	0	0	0	0	0
12:31:46	-18,566	1945,191	24,883	25	8,456	4,589	3,393	21	953,025	24,665	1720,803	2,8	200,771	200,771	99,712	0	0	0	0	0	0	0
12:31:46	-134,338	1943,847	24,736	24,707	8,456	4,575	3,416	21	953,025	24,665	1721,026	2,8	200,771	200,771	99,712	0	0	0	0	0	0	0
12:31:46	-18,579	1943,661	24,736	24,853	8,455	4,573	3,439	21	953,025	24,665	1721,249	2,8	200,771	200,771	99,712	0	0	0	0	0	0	0
12:31:46	-134,301	1942,318	24,59	24,707	8,455	4,559	3,461	21	953,025	24,665	1721,47	2,8	200,771	200,771	99,712	0	0	0	0	0	0	0
12:31:46	43,823	1942,757	24,687	24,658	8,453	4,564	3,482	21	953,025	24,665	1721,691	2,8	200,771	200,771	99,712	0	0	0	0	0	0	0
12:31:46	0	1942,757	24,687	24,707	8,453	4,564	3,504	21	953,025	24,665	1721,912	2,8	200,771	200,771	99,712	0	0	0	0	0	0	0
12:31:46	89,562	1943,652	24,785	24,805	8,453	4,573	3,524	21	953,025	24,665	1722,134	2,8	200,771	200,771	99,712	0	0	0	0	0	0	0
12:31:46	-18,579	1943,466	24,785	24,951	8,452	4,571	3,545	21	953,025	24,665	1722,355	2,8	200,771	200,771	99,712	0	0	0	0	0	0	0
12:31:46	-70,983	1942,757	24,687	24,658	8,453	4,564	3,565	21	953,025	24,665	1722,576	2,8	200,771	200,771	99,712	0	0	0	0	0	0	0
12:31:46	223,901	1944,996	24,932	25	8,453	4,587	3,585	21	953,025	24,665	1722,798	2,7	200,771	200,771	99,712	0	0	0	0	0	0	0
12:31:46	-134,338	1943,652	24,785	24,853	8,453	4,573	3,604	21	953,025	24,665	1723,019	2,7	200,771	200,771	99,712	0	0	0	0	0	0	0
12:31:46	89,55	1944,548	24,883	24,805	8,453	4,582	3,624	21	953,025	24,665	1723,24	2,7	200,771	200,771	99,712	0	0	0	0	0	0	0
12:31:46	44,787	1944,996	24,932	24,951	8,453	4,587	3,642	21	953,025	24,665	1723,462	2,7	200,771	200,771	99,712	0	0	0	0	0	0	0
12:31:46	0	1944,996	24,932	24,805	8,453	4,587	3,661	21	953,025	24,665	1723,684	2,7	200,771	200,771	99,712	0	0	0	0	0	0	0
12:31:46	45,703	1945,453	24,932	24,853	8,455	4,592	3,679	21	953,025	24,665	1723,905	2,7	200,771	200,771	99,712	0	0	0	0	0	0	0
12:31:46	0	1945,453	24,932	25	8,455	4,592	3,697	21	953,025	24,665	1724,127	2,7	200,771	200,771	99,712	0	0	0	0	0	0	0
12:31:46	108,166	1946,534	25,029	25,049	8,456	4,603	3,715	21	953,025	24,665	1724,349	2,7	200,771	200,771	99,712	0	0	0	0	0	0	0
12:31:46	44,787	1946,982	25,078	25,049	8,456	4,608	3,732	21	953,025	24,665	1724,572	2,7	200,771	200,771	99,712	0	0	0	0	0	0	0
12:31:46	-44,787	1946,534	25,029	25,146	8,456	4,603	3,749	21	953,025	24,665	1724,794	2,7	200,771	200,771	99,712	0	0	0	0	0	0	0
12:31:46	134,387	1947,878	25,176	25,049	8,456	4,617	3,766	21	953,025	24,665	1725,017	2,6	200,771	200,771	99,712	0	0	0	0	0	0	0
12:31:46	-89,599	1946,982	25,078	25,146	8,456	4,608	3,783	21	953,025	24,665	1725,239	2,6	200,771	200,771	99,712	0	0	0	0	0	0	0
12:31:46	18,579	1947,168	25,078	25,049	8,458	4,609	3,799	21	953,025	24,665	1725,461	2,6	200,771	200,771	99,712	0	0	0	0	0	0	0
12:31:46	-27,307	1946,895	25,029	25,146	8,458	4,607	3,815	21	953,025	24,665	1725,682	2,6	200,771	200,771	99,712	0	0	0	0	0	0	0
12:31:46	44,799	1947,343	25,078	25,146	8,458	4,611	3,831	21	953,025	24,665	1725,904	2,6	200,771	200,771	99,712	0	0	0	0	0	0	0
12:31:46	0	1947,343	25,078	25,049	8,458	4,611	3,846	21	953,025	24,665	1726,126	2,6	200,771	200,771	99,712	0	0	0	0	0	0	0
12:31:46	-17,492	1947,168	25,078	25,146	8,458	4,609	3,861	21	953,025	24,665	1726,347	2,6	200,771	200,771	99,712	0	0	0	0	0	0	0
12:31:46	17,492	1947,343	25,078	25	8,458	4,611	3,876	21	953,025	24,665	1726,568	2,6	200,771	200,771	99,712	0	0	0	0	0	0	0
12:31:46	-134,387	1945,999	24,932	24,853	8,458	4,597	3,89	21	953,025	24,665	1726,787	2,6	200,771	200,771	99,712	0	0	0	0	0	0	0
12:31:46	89,587	1946,895	25,029	25	8,458	4,607	3,904	21	953,025	24,665	1727,007	2,6	200,771	200,771	99,712	0	0	0	0	0	0	0
12:31:46	44,799	1947,343	25,078	25,049	8,458	4,611	3,918	21,3	951,595	24,665	1727,227	2,6	200,771	200,771	99,712	0	0	0	0	0	0	0
12:31:46	-54,809	1946,795	25,029	24,951	8,458	4,606	3,931	21,3	951,595	24,665	1727,447	2,6	200,771	200,771	99,712	0	0	0	0	0	0	0
12:31:46	-134,423	1945,451	24,883	24,853	8,458	4,592	3,944	21,3	951,595	24,665	1727,665	2,6	200,771	200,771	99,712	0	0	0	0	0	0	0
12:31:46	-89,599	1944,555	24,785	24,805	8,458	4,583	3,957	21,3	951,595	24,665	1727,882	2,6	200,771	200,771	99,712	0	0	0	0	0	0	0
12:31:46	89,599	1945,451	24,883	24,951	8,458	4,592	3,969	21,3	951,595	24,665	1728,1	2,6	200,771	200,771	99,712	0	0	0	0	0	0	0
12:31:46	-89,599	1944,555	24,785	24,805	8,458	4,583	3,981	21,3	951,595	24,665	1728,316	2,6	200,771	200,771	99,712	0	0	0	0	0	0	0
12:31:46	0	1944,555	24,785	24,805	8,458	4,583	3,993	21,3	951,595	24,665	1728,532	2,6	200,771	200,771	99,712	0	0	0	0	0	0	0
12:31:46	-44,787	1944,107	24,736	24,805	8,458	4,578	4,004	21,3	951,595	24,665	1728,748	2,6	200,771	200,771	99,712	0	0	0	0	0	0	0
12:31:46	44,787	1944,555	24,785	24,805	8,458	4,583	4,016	21,3	951,595	24,665	1728,963	2,6	200,771	200,771	99,712	0	0	0	0	0	0	0
12:31:46	89,599	1945,451	24,883	24,951	8,458	4,592	4,027	21,3	951,595	24,665	1729,18	2,6	200,771	200,771	99,712	0	0	0	0	0	0	0
12:31:46	0	1945,451	24,883	24,951	8,458	4,592	4,038	21,3	951,595	24,665	1729,396	2,5	202,737	202,737	99,72	0	0	0	0	0	0	0
12:31:46	-134,387	1944,107	24,736	24,609	8,458	4,578	4,049	21,3	951,595	24,665	1729,611	2,5	202,737	202,737	99,72	0	0	0	0	0	0	0
12:31:46	179,187	1945,899	24,932	25,049	8,458	4,596	4,059	21,3	951,595	24,665	1729,827	2,5	202,737	202,737	99,72	0	0	0	0	0	0	0
12:31:46	89,624	1946,795	25,029	25,049	8,458	4,606	4,07	21,3	951,595	24,665	1730,044	2,5	202,737	202,737	99,72	0	0	0	0	0	0	0
12:31:46	-89,624	1945,899	24,932	25,049	8,458	4,596	4,08	21,3	951,595	24,665	1730,26	2,5	202,737	202,737	99,72	0	0	0	0	0	0	0
12:31:46	89,624	1946,795	25,029	25,049	8,458	4,606	4,091	21,3	951,595	24,665	1730,477	2,5	202,737	202,737	99,72	0	0	0	0	0	0	0
12:31:46	-134,423	1945,451	24,883	25,049	8,458	4,592	4,101	21,3	951,595	24,665	1730,692	2,5	202,737	202,737	99,72	0	0	0	0	0	0	0
12:31:46	44,799	1945,899	24,932	25,146	8,458	4,596	4,11	21,3	951,595	24,665	1730,907	2,5	202,737	202,737	99,72	0	0	0	0	0	0	0
12:31:46	0	1945,899	24,932	25,049	8,458	4,596	4,12	21,3	951,595	24,665	1731,122	2,5	202,737	202,737	99,72	0	0	0	0	0	0	0
12:31:46	0	1945,899	24,932	25	8,458	4,596	4,129	21,3	951,595	24,665	1731,337	2,5	202,737	202,737	99,72	0	0	0	0	0	0	0
12:31:46	89,624	1946,795	25,029	25,244	8,458	4,606	4,139	21,3	951,595	24,665	1731,552	2,5	202,737	202,737	99,72	0	0	0	0	0	0	0
12:31:46	-134,423	1945,451	24,883	25,049	8,458	4,592	4,147	21,3	951,595	24,665	1731,766	2,5	202,737	202,737	99,72	0	0	0	0	0	0	0
12:31:46	0	1945,451	24,883	25	8,458	4,592	4,156	21,3	951,595	24,665	1731,98	2,5	202,737	202,737	99,72	0	0	0	0	0	0	0
12:31:47	151,928	1946,97	25,029	25	8,458	4,607	4,165	21,3	951,595	24,665	1732,195	2,5	202,737	202,737	99,72	0	0	0	0	0	0	0
12:31:47	-134,423	1945,626	24,883	24,951	8,458	4,594	4,173	21,3	951,595	24,665	1732,408	2,5	202,737	202,737	99,72	0	0	0	0	0	0	0
12:31:47	73,022	1946,356	24,932	25	8,46	4,601	4,182	21,3	951,595	24,665	1732,622	2,5	202,737	202,737	99,72	0	0	0	0	0	0	0
12:31:47	-161,718	1944,739	24,736	24,805	8,461	4,584	4,19	21,3	951,595	24,665	1732,834	2,5	202,737	202,737	99,72	0	0	0	0	0	0	0
12:31:47	44,787	1945,187	24,785	24,707	8,461	4,589	4,197	21,3	951,595	24,665	1733,046	2,5	202,737	202,737	99,72	0	0	0	0	0	0	0
12:31:47	134,411	1946,531	24,932	24,951	8,461	4,603	4,205	21,3	951,595	24,665	1733,26	2,5	202,737	202,737	99,72	0	0	0	0	0	0	0
12:31:47	0	1946,531	24,932	24,951	8,461	4,603	4,213	21,3	951,595	24,665	1733,473	2,5	202,737	202,737	99,72	0	0	0	0	0	0	0
12:31:47	89,624	1947,427	25,029	25,049	8,461	4,612	4,221	21,3	951,595	24,665	1733,687	2,4	202,737	202,737	99,72	0	0	0	0	0	0	0
12:31:47	0	1947,427	25,029	25	8,461	4,612	4,229	21,3	951,595	24,665	1733,901	2,4	202,737	202,737	99,72	0	0	0	0	0	0	0
12:31:47	-89,624	1946,531	24,932	24,853	8,461	4,603	4,236	21,3	951,595	24,665	1734,113	2,4	202,737	202,737	99,72	0	0	0	0	0	0	0
12:31:47	89,624	1947,427	25,029	25	8,461	4,612	4,243	21,3	951,595	24,665	1734,327	2,4	202,737	202,737	99,72	0	0	0	0	0	0	0
12:31:47	0	1947,427	25,029	24,951	8,461	4,612	4,251	21,3	951,595	24,665	1734,54	2,4	202,737	202,737	99,72	0	0	0	0	0	0	0
12:31:47	27,331	1947,7	25,078	24,853	8,46	4,615	4,258	21,3	951,595	24,665	1734,753	2,4	202,737	202,737	99,72	0	0	0	0	0	0	0
12:31:47	-27,331	1947,427	25,029	25	8,461	4,612	4,265	21,3	951,595	24,665	1734,966	2,4	202,737	202,737	99,72	0	0	0	0	0	0	0
12:31:47	-89,624	1946,531	24,932	24,951	8,461	4,603	4,271	21,3	951,595	24,665	1735,177	2,4	202,737	202,737	99,72	0	0	0	0	0	0	0
12:31:47	89,624	1947,427	25,029	25	8,461	4,612	4,278	21,3	951,595	24,665	1735,389	2,4	202,737	202,737	99,72	0	0	0	0	0	0	0
12:31:47	-107,104	1946,356	24,932	25	8,46	4,601	4,284	21,3	951,595	24,665	1735,6	2,4	202,737	202,737	99,72	0	0	0	0	0	0	0
12:31:47	89,611	1947,252	25,029	25	8,46	4,61	4,291	21,3	951,595	24,665	1735,812	2,3	202,737	202,737	99,72	0	0	0	0	0	0	0
12:31:47	-72,131	1946,531	24,932	24,805	8,461	4,603	4,297	21,3	951,595	24,665	1736,023	2,3	202,737	202,737	99,72	0	0	0	0	0	0	0
12:31:47	-44,799	1946,083	24,883	24,951	8,461	4,598	4,303	21,3	951,595	24,665	1736,233	2,3	202,737	202,737	99,72	0	0	0	0	0	0	0
12:31:47	-17,492	1945,908	24,883	24,853	8,46	4,596	4,309	21,3	951,595	24,665	1736,442	2,3	202,737	202,737	99,72	0	0	0	0	0	0	0
12:31:47	16,589	1946,074	24,932	25	8,458	4,598	4,314	21,3	951,595	24,665	1736,652	2,3	202,737	202,737	99,72	0	0	0	0	0	0	0
12:31:47	-179,187	1944,282	24,736	24,707	8,458	4,58	4,319	21,3	951,595	24,665	1736,86	2,3	202,737	202,737	99,72	0	0	0	0	0	0	0
12:31:47	44,787	1944,73	24,785	24,707	8,458	4,584	4,325	21,3	951,595	24,665	1737,067	2,3	202,737	202,737	99,72	0	0	0	0	0	0	0
12:31:47	89,599	1945,626	24,883	24,805	8,458	4,594	4,33	21,3	951,595	24,665	1737,276	2,3	202,737	202,737	99,72	0	0	0	0	0	0	0
12:31:47	0	1945,626	24,883	24,853	8,458	4,594	4,335	21,3	951,595	24,665	1737,484	2,3	202,737	202,737	99,72	0	0	0	0	0	0	0
12:31:47	134,423	1946,97	25,029	25,049	8,458	4,607	4,34	21,3	951,595	24,665	1737,694	2,3	202,737	202,737	99,72	0	0	0	0	0	0	0
12:31:47	-241,528	1944,555	24,785	24,853	8,458	4,583	4,345	21,3	951,595	24,665	1737,901	2,3	202,737	202,737	99,72	0	0	0	0	0	0	0
12:31:47	241,528	1946,97	25,029	24,951	8,458	4,607	4,35	21,3	951,595	24,665	1738,11	2,3	202,737	202,737	99,72	0	0	0	0	0	0	0
12:31:47	44,812	1947,418	25,078	25,049	8,458	4,612	4,355	21,3	951,595	24,665	1738,319	2,3	202,737	202,737	99,72	0	0	0	0	0	0	0
12:31:47	-44,812	1946,97	25,029	24,951	8,458	4,607	4,36	21,3	951,595	24,665	1738,528	2,3	202,737	202,737	99,72	0	0	0	0	0	0	0
12:31:47	134,448	1948,314	25,176	25,146	8,458	4,621	4,366	21,3	951,595	24,665	1738,737	2,3	202,737	202,737	99,72	0	0	0	0	0	0	0
12:31:47	-17,504	1948,139	25,176	25,195	8,458	4,619	4,371	21,3	951,595	24,665	1738,947	2,3	202,737	202,737	99,72	0	0	0	0	0	0	0
12:31:47	63,232	1948,772	25,176	25,195	8,461	4,626	4,376	21,3	951,595	24,665	1739,157	2,3	202,737	202,737	99,72	0	0	0	0	0	0	0
12:31:47	-89,648	1947,875	25,078	25,049	8,461	4,617	4,38	21,3	951,595	24,665	1739,365	2,3	202,737	202,737	99,72	0	0	0	0	0	0	0
12:31:47	-44,824	1947,427	25,029	25	8,461	4,612	4,385	21,3	951,595	24,665	1739,573	2,3	202,737	202,737	99,72	0	0	0	0	0	0	0
12:31:47	179,296	1949,22	25,224	25,342	8,461	4,631	4,39	21,3	951,595	24,665	1739,783	2,3	202,737	202,737	99,72	0	0	0	0	0	0	0
12:31:47	-268,92	1946,531	24,932	25	8,461	4,603	4,394	21,3	951,595	24,665	1739,99	2,2	202,737	202,737	99,72	0	0	0	0	0	0	0
12:31:47	89,624	1947,427	25,029	24,951	8,461	4,612	4,398	21,3	951,595	24,665	1740,197	2,2	202,737	202,737	99,72	0	0	0	0	0	0	0
12:31:47	44,824	1947,875	25,078	25,049	8,461	4,617	4,402	21,3	951,595	24,665	1740,405	2,2	202,737	202,737	99,72	0	0	0	0	0	0	0
12:31:47	89,648	1948,772	25,176	25,195	8,461	4,626	4,407	21,3	951,595	24,665	1740,613	2,2	202,737	202,737	99,72	0	0	0	0	0	0	0
12:31:47	27,319	1949,045	25,224	25,244	8,46	4,629	4,411	21,3	951,595	24,665	1740,821	2,2	202,737	202,737	99,72	0	0	0	0	0	0	0
12:31:47	-251,416	1946,531	24,932	24,805	8,461	4,603	4,415	21,3	951,595	24,665	1741,027	2,2	202,737	202,737	99,72	0	0	0	0	0	0	0
12:31:47	89,624	1947,427	25,029	25,049	8,461	4,612	4,419	21,3	951,595	24,665	1741,233	2,2	202,737	202,737	99,72	0	0	0	0	0	0	0
12:31:47	-89,624	1946,531	24,932	24,853	8,461	4,603	4,422	21,3	951,595	24,665	1741,439	2,2	202,737	202,737	99,72	0	0	0	0	0	0	0
12:31:47	-44,799	1946,083	24,883	24,853	8,461	4,598	4,426	21,3	951,595	24,665	1741,643	2,2	202,737	202,737	99,72	0	0	0	0	0	0	0
12:31:47	0	1946,083	24,883	24,853	8,461	4,598	4,429	21,3	951,595	24,665	1741,848	2,2	202,737	202,737	99,72	0	0	0	0	0	0	0
12:31:47	-135,302	1944,73	24,785	24,853	8,458	4,584	4,432	21,3	951,595	24,665	1742,051	2,2	202,737	202,737	99,72	0	0	0	0	0	0	0
12:31:47	-17,504	1944,555	24,785	24,805	8,458	4,583	4,435	21,3	951,595	24,665	1742,253	2,2	202,737	202,737	99,72	0	0	0	0	0	0	0
12:31:47	89,599	1945,451	24,883	24,805	8,458	4,592	4,438	21,3	951,595	24,665	1742,456	2,2	202,737	202,737	99,72	0	0	0	0	0	0	0
12:31:47	-89,599	1944,555	24,785	24,951	8,458	4,583	4,441	21,3	951,595	24,665	1742,659	2,2	202,737	202,737	99,72	0	0	0	0	0	0	0
12:31:47	134,399	1945,899	24,932	25	8,458	4,596	4,444	21,3	951,595	24,665	1742,862	2,2	202,737	202,737	99,72	0	0	0	0	0	0	0
12:31:47	89,624	1946,795	25,029	25,146	8,458	4,606	4,447	21,3	951,595	24,665	1743,066	2,2	202,737	202,737	99,72	0	0	0	0	0	0	0
12:31:47	-134,423	1945,451	24,883	24,951	8,458	4,592	4,45	21,3	951,595	24,665	1743,268	2,2	202,737	202,737	99,72	0	0	0	0	0	0	0
12:31:47	0	1945,451	24,883	24,951	8,458	4,592	4,453	21,3	951,595	24,665	1743,471	2,2	202,737	202,737	99,72	0	0	0	0	0	0	0
12:31:47	62,304	1946,074	24,932	25,049	8,458	4,598	4,456	21,3	951,595	24,665	1743,673	2,2	202,737	202,737	99,72	0	0	0	0	0	0	0
[truncated: 7,836 more rows]
