# Supplementary material for: Testing of pandemic ventilators under early and agile development
Source: Front Med Technol. 2022 Aug 16;4:899328. doi: 10.3389/fmedt.2022.899328 (PMC9424737; doi:10.3389/fmedt.2022.899328)
Supplement: Supplementary file 3 [file Data_Sheet_2.ZIP › Accuracy of Controls Systems/01_Data Storage/01_Raw Measurement Data/Hamilton T1/Hamilton T1_v1/part_2_test_10.csv]

Time	Flow	Lung tidal volume	p alveole	Airway pressure	Bellows position	Intrapleural pressure	Cardial pressure	Fraction of O2 inspir	Ambient pressure	Temperature Celsius	FRC actual	Shunt fraction	Partial pressure O2 air chamber	Partial pressure O2 effectiv	Oxygen sat pulm. capillaries	NA	NA	NA	NA	NA	NA	NA
15:03:52	-61,596	1993,045	10,014	9,961	9,496	5,082	5,429	21,1	961,909	22,658	1993,045	0	203,838	203,838	99,725	0	0	0	0	0	0	0
15:03:52	-3,796	1993,007	10,063	10,058	9,493	5,082	5,422	21,1	961,909	22,658	1993,007	0	203,838	203,838	99,725	0	0	0	0	0	0	0
15:03:52	189,55	1994,902	10,307	10,351	9,491	5,102	5,416	21,1	961,909	22,658	1993,009	0	203,838	203,838	99,725	0	0	0	0	0	0	0
15:03:52	-116,455	1993,738	10,161	10,156	9,492	5,09	5,41	21,1	961,909	22,658	1993,009	0	203,838	203,838	99,725	0	0	0	0	0	0	0
15:03:52	-133,654	1992,401	10,014	10,009	9,492	5,076	5,403	21,1	961,909	22,658	1992,401	0	203,838	203,838	99,725	0	0	0	0	0	0	0
15:03:52	-17,211	1992,229	10,014	10,058	9,491	5,074	5,397	21,1	961,909	22,658	1992,229	0	203,838	203,838	99,725	0	0	0	0	0	0	0
15:03:52	-19,799	1992,031	10,063	10,058	9,488	5,072	5,39	21,1	961,909	22,658	1992,031	0	203,838	203,838	99,725	0	0	0	0	0	0	0
15:03:52	-17,26	1991,858	10,063	10,205	9,487	5,07	5,384	21,1	961,909	22,658	1991,858	0	203,838	203,838	99,725	0	0	0	0	0	0	0
15:03:52	68,212	1992,541	10,21	10,498	9,483	5,077	5,378	21,1	961,909	22,658	1991,859	0	203,838	203,838	99,725	0	0	0	0	0	0	0
15:03:52	8,593	1992,627	10,307	10,4	9,479	5,078	5,372	21,1	961,909	22,658	1991,86	0	203,838	203,838	99,725	0	0	0	0	0	0	0
15:03:52	-133,642	1991,29	10,161	10,156	9,479	5,064	5,366	21,1	961,909	22,658	1991,29	0	203,838	203,838	99,725	0	0	0	0	0	0	0
15:03:52	27,319	1991,563	10,21	10,205	9,478	5,067	5,36	21,1	961,909	22,658	1991,29	0	203,838	203,838	99,725	0	0	0	0	0	0	0
15:03:52	0	1991,563	10,21	10,205	9,478	5,067	5,354	21,1	961,909	22,658	1991,291	0	203,838	203,838	99,725	0	0	0	0	0	0	0
15:03:52	-133,642	1990,227	10,063	10,156	9,478	5,053	5,348	21,1	961,909	22,658	1990,227	0	203,838	203,838	99,725	0	0	0	0	0	0	0
15:03:52	0	1990,227	10,063	10,156	9,478	5,053	5,343	21,1	961,909	22,658	1990,227	0	203,838	203,838	99,725	0	0	0	0	0	0	0
15:03:52	0	1990,227	10,063	10,156	9,478	5,053	5,337	21,1	961,909	22,658	1990,227	0	203,838	203,838	99,725	0	0	0	0	0	0	0
15:03:52	24,743	1990,474	10,161	10,205	9,474	5,056	5,331	21,1	961,909	22,658	1990,227	0	203,838	203,838	99,725	0	0	0	0	0	0	0
15:03:52	-133,605	1989,138	10,014	10,058	9,474	5,042	5,326	21,1	961,909	22,658	1989,138	0	203,838	203,838	99,725	0	0	0	0	0	0	0
15:03:52	-61,779	1988,52	9,965	9,961	9,473	5,036	5,32	21,1	961,909	22,658	1988,52	0	203,838	203,838	99,725	0	0	0	0	0	0	0
15:03:52	44,543	1988,966	10,014	10,058	9,473	5,04	5,315	21,1	961,909	22,658	1988,521	0	203,838	203,838	99,725	0	0	0	0	0	0	0
15:03:52	0	1988,966	10,014	10,009	9,473	5,04	5,309	21,1	961,909	22,658	1988,521	0	203,838	203,838	99,725	0	0	0	0	0	0	0
15:03:52	-44,543	1988,52	9,965	10,009	9,473	5,036	5,304	21,1	961,909	22,658	1988,52	0	203,838	203,838	99,725	0	0	0	0	0	0	0
15:03:52	44,543	1988,966	10,014	10,009	9,473	5,04	5,299	21,1	961,909	22,658	1988,521	0	203,838	203,838	99,725	0	0	0	0	0	0	0
15:03:52	-44,543	1988,52	9,965	10,009	9,473	5,036	5,294	21,1	961,909	22,658	1988,52	0	203,838	203,838	99,725	0	0	0	0	0	0	0
15:03:52	43,017	1988,951	10,063	10,156	9,47	5,04	5,289	21,1	961,909	22,658	1988,521	0	203,838	203,838	99,725	0	0	0	0	0	0	0
15:03:52	-106,298	1987,888	9,965	9,961	9,469	5,029	5,284	21,1	961,909	22,658	1987,888	0	203,838	203,838	99,725	0	0	0	0	0	0	0
15:03:52	0	1987,888	9,965	9,961	9,469	5,029	5,279	21,1	961,909	22,658	1987,888	0	203,838	203,838	99,725	0	0	0	0	0	0	0
15:03:52	0	1987,888	9,965	9,863	9,469	5,029	5,274	21,1	961,909	22,658	1987,887	0	203,838	203,838	99,725	0	0	0	0	0	0	0
15:03:52	44,519	1988,333	10,014	10,009	9,469	5,034	5,269	21,1	961,909	22,658	1987,888	0	203,838	203,838	99,725	0	0	0	0	0	0	0
15:03:52	0	1988,333	10,014	10,058	9,469	5,034	5,264	21,1	961,909	22,658	1987,888	0	203,838	203,838	99,725	0	0	0	0	0	0	0
15:03:52	0	1988,333	10,014	10,009	9,469	5,034	5,26	21,1	961,909	22,658	1987,889	0	203,838	203,838	99,725	0	0	0	0	0	0	0
15:03:52	-44,519	1987,888	9,965	9,961	9,469	5,029	5,255	21,1	961,909	22,658	1987,888	0	203,838	203,838	99,725	0	0	0	0	0	0	0
15:03:52	0	1987,888	9,965	9,814	9,469	5,029	5,251	21,1	961,909	22,658	1987,888	0	203,838	203,838	99,725	0	0	0	0	0	0	0
15:03:52	0	1987,888	9,965	9,961	9,469	5,029	5,247	21,1	961,909	22,658	1987,887	0	203,838	203,838	99,725	0	0	0	0	0	0	0
15:03:52	-89,038	1986,997	9,868	10,009	9,469	5,02	5,242	21,1	961,909	22,658	1986,997	0	203,838	203,838	99,725	0	0	0	0	0	0	0
15:03:52	89,038	1987,888	9,965	10,009	9,469	5,029	5,238	21,1	961,909	22,658	1986,998	0	203,838	203,838	99,725	0	0	0	0	0	0	0
15:03:52	89,038	1988,778	10,063	10,205	9,469	5,038	5,234	21,1	961,909	22,658	1987	0	203,532	203,532	99,724	0	0	0	0	0	0	0
15:03:52	-44,519	1988,333	10,014	10,009	9,469	5,034	5,23	21,1	961,909	22,658	1987,001	0	203,532	203,532	99,724	0	0	0	0	0	0	0
15:03:52	44,519	1988,778	10,063	10,058	9,469	5,038	5,226	21,1	961,909	22,658	1987,003	0	203,532	203,532	99,724	0	0	0	0	0	0	0
15:03:52	133,618	1990,114	10,21	10,498	9,469	5,052	5,223	21,1	961,909	22,658	1987,006	0	203,532	203,532	99,724	0	0	0	0	0	0	0
15:03:52	-133,618	1988,778	10,063	10,009	9,469	5,038	5,219	21,1	961,909	22,658	1987,008	0	203,532	203,532	99,724	0	0	0	0	0	0	0
15:03:52	-44,519	1988,333	10,014	9,961	9,469	5,034	5,216	21,1	961,909	22,658	1987,009	0	203,532	203,532	99,724	0	0	0	0	0	0	0
15:03:52	0	1988,333	10,014	9,961	9,469	5,034	5,212	21,1	961,909	22,658	1987,011	0	203,532	203,532	99,724	0	0	0	0	0	0	0
15:03:52	0	1988,333	10,014	10,058	9,469	5,034	5,209	21,1	961,909	22,658	1987,012	0	203,532	203,532	99,724	0	0	0	0	0	0	0
15:03:52	44,519	1988,778	10,063	10,156	9,469	5,038	5,205	21,1	961,909	22,658	1987,014	0	203,532	203,532	99,724	0	0	0	0	0	0	0
15:03:52	0	1988,778	10,063	10,156	9,469	5,038	5,202	21,1	961,909	22,658	1987,015	0	203,532	203,532	99,724	0	0	0	0	0	0	0
15:03:52	0	1988,778	10,063	10,058	9,469	5,038	5,199	21,1	961,909	22,658	1987,017	0	203,532	203,532	99,724	0	0	0	0	0	0	0
15:03:52	0	1988,778	10,063	10,058	9,469	5,038	5,196	21,1	961,909	22,658	1987,019	0	203,532	203,532	99,724	0	0	0	0	0	0	0
15:03:52	0	1988,778	10,063	10,058	9,469	5,038	5,193	21,1	961,909	22,658	1987,021	0	203,532	203,532	99,724	0	0	0	0	0	0	0
15:03:52	-44,519	1988,333	10,014	10,058	9,469	5,034	5,189	21,1	961,909	22,658	1987,022	0	203,532	203,532	99,724	0	0	0	0	0	0	0
15:03:52	44,519	1988,778	10,063	10,205	9,469	5,038	5,186	21,1	961,909	22,658	1987,024	0	203,532	203,532	99,724	0	0	0	0	0	0	0
15:03:52	-44,519	1988,333	10,014	10,156	9,469	5,034	5,183	21,1	961,909	22,658	1987,025	0	203,532	203,532	99,724	0	0	0	0	0	0	0
15:03:52	-18,103	1988,152	10,014	10,156	9,468	5,032	5,181	21,1	961,909	22,658	1987,026	0	203,532	203,532	99,724	0	0	0	0	0	0	0
15:03:52	-26,416	1987,888	9,965	10,009	9,469	5,029	5,178	21,1	961,909	22,658	1987,027	0	203,532	203,532	99,724	0	0	0	0	0	0	0
15:03:52	44,519	1988,333	10,014	10,058	9,469	5,034	5,175	21,1	961,909	22,658	1987,028	0	203,532	203,532	99,724	0	0	0	0	0	0	0
15:03:52	0	1988,333	10,014	10,058	9,469	5,034	5,172	21,1	961,909	22,658	1987,03	0	203,532	203,532	99,724	0	0	0	0	0	0	0
15:03:52	0	1988,333	10,014	10,156	9,469	5,034	5,169	21,1	961,909	22,658	1987,031	0	203,532	203,532	99,724	0	0	0	0	0	0	0
15:03:52	0	1988,333	10,014	10,156	9,469	5,034	5,167	21,1	961,909	22,658	1987,033	0	203,532	203,532	99,724	0	0	0	0	0	0	0
15:03:52	0	1988,333	10,014	10,058	9,469	5,034	5,164	21,1	961,909	22,658	1987,034	0	203,532	203,532	99,724	0	0	0	0	0	0	0
15:03:52	-133,557	1986,997	9,868	9,863	9,469	5,02	5,161	21,1	961,909	22,658	1986,997	0	203,532	203,532	99,724	0	0	0	0	0	0	0
15:03:52	89,038	1987,888	9,965	10,009	9,469	5,029	5,159	21,1	961,909	22,658	1986,998	0	203,532	203,532	99,724	0	0	0	0	0	0	0
15:03:52	0	1987,888	9,965	10,009	9,469	5,029	5,156	21,1	961,909	22,658	1986,999	0	203,532	203,532	99,724	0	0	0	0	0	0	0
15:03:52	44,519	1988,333	10,014	10,058	9,469	5,034	5,154	21,1	961,909	22,658	1987	0	203,532	203,532	99,724	0	0	0	0	0	0	0
15:03:52	-44,519	1987,888	9,965	9,961	9,469	5,029	5,151	21,1	961,909	22,658	1987,001	0	203,532	203,532	99,724	0	0	0	0	0	0	0
15:03:52	-89,038	1986,997	9,868	9,863	9,469	5,02	5,149	21,1	961,909	22,658	1986,997	0	203,532	203,532	99,724	0	0	0	0	0	0	0
15:03:52	178,076	1988,778	10,063	10,156	9,469	5,038	5,147	21,1	961,909	22,658	1986,999	0	203,532	203,532	99,724	0	0	0	0	0	0	0
15:03:52	-62,622	1988,152	10,014	10,009	9,468	5,032	5,144	21,1	961,909	22,658	1987	0	203,532	203,532	99,724	0	0	0	0	0	0	0
15:03:52	-133,544	1986,816	9,868	9,716	9,468	5,018	5,142	21,1	961,909	22,658	1986,816	0	203,532	203,532	99,724	0	0	0	0	0	0	0
15:03:52	133,544	1988,152	10,014	10,009	9,468	5,032	5,14	21,1	961,909	22,658	1986,818	0	203,532	203,532	99,724	0	0	0	0	0	0	0
15:03:52	44,519	1988,597	10,063	10,205	9,468	5,037	5,138	21,1	961,909	22,658	1986,819	0	203,532	203,532	99,724	0	0	0	0	0	0	0
15:03:52	0	1988,597	10,063	10,156	9,468	5,037	5,136	21,1	961,909	22,658	1986,821	0	203,532	203,532	99,724	0	0	0	0	0	0	0
15:03:52	-44,519	1988,152	10,014	10,009	9,468	5,032	5,134	21,1	961,909	22,658	1986,823	0	203,532	203,532	99,724	0	0	0	0	0	0	0
15:03:52	0	1988,152	10,014	10,009	9,468	5,032	5,132	21,1	961,909	22,658	1986,824	0	203,532	203,532	99,724	0	0	0	0	0	0	0
15:03:52	44,519	1988,597	10,063	10,009	9,468	5,037	5,13	21,1	961,909	22,658	1986,826	0	203,532	203,532	99,724	0	0	0	0	0	0	0
15:03:52	89,074	1989,488	10,161	10,156	9,468	5,046	5,128	21,1	961,909	22,658	1986,828	0	203,532	203,532	99,724	0	0	0	0	0	0	0
15:03:53	-133,593	1988,152	10,014	10,156	9,468	5,032	5,126	21,1	961,909	22,658	1986,83	0	203,532	203,532	99,724	0	0	0	0	0	0	0
15:03:53	44,519	1988,597	10,063	10,156	9,468	5,037	5,124	21,1	961,909	22,658	1986,831	0	203,532	203,532	99,724	0	0	0	0	0	0	0
15:03:53	-178,063	1986,816	9,868	9,814	9,468	5,018	5,122	21,1	961,909	22,658	1986,816	0	203,532	203,532	99,724	0	0	0	0	0	0	0
15:03:53	89,013	1987,706	9,965	10,009	9,468	5,027	5,121	21,1	961,909	22,658	1986,817	0	203,532	203,532	99,724	0	0	0	0	0	0	0
15:03:53	0	1987,706	9,965	9,961	9,468	5,027	5,119	21,1	961,909	22,658	1986,818	0	203,532	203,532	99,724	0	0	0	0	0	0	0
15:03:53	0	1987,706	9,965	9,863	9,468	5,027	5,117	21,1	961,909	22,658	1986,819	0	203,532	203,532	99,724	0	0	0	0	0	0	0
15:03:53	0	1987,706	9,965	9,961	9,468	5,027	5,115	21,1	961,909	22,658	1986,82	0	203,532	203,532	99,724	0	0	0	0	0	0	0
15:03:53	44,531	1988,152	10,014	9,961	9,468	5,032	5,114	21,1	961,909	22,658	1986,821	0	203,532	203,532	99,724	0	0	0	0	0	0	0
15:03:53	44,519	1988,597	10,063	10,156	9,468	5,037	5,112	21,1	961,909	22,658	1986,823	0	203,532	203,532	99,724	0	0	0	0	0	0	0
15:03:53	-44,519	1988,152	10,014	10,058	9,468	5,032	5,11	21,1	961,909	22,658	1986,824	0	203,532	203,532	99,724	0	0	0	0	0	0	0
15:03:53	0	1988,152	10,014	9,863	9,468	5,032	5,109	21,1	961,909	22,658	1986,826	0	203,532	203,532	99,724	0	0	0	0	0	0	0
15:03:53	-44,531	1987,706	9,965	9,961	9,468	5,027	5,107	21,1	961,909	22,658	1986,827	0	203,532	203,532	99,724	0	0	0	0	0	0	0
15:03:53	44,531	1988,152	10,014	10,058	9,468	5,032	5,106	21,1	961,909	22,658	1986,828	0	203,532	203,532	99,724	0	0	0	0	0	0	0
15:03:53	133,593	1989,488	10,161	10,205	9,468	5,046	5,105	21,1	961,909	22,658	1986,831	0	203,532	203,532	99,724	0	0	0	0	0	0	0
15:03:53	0	1989,488	10,161	10,205	9,468	5,046	5,103	21,1	961,909	22,658	1986,833	0	203,532	203,532	99,724	0	0	0	0	0	0	0
15:03:53	-115,49	1988,333	10,014	10,058	9,469	5,034	5,102	21,1	961,909	22,658	1986,835	0	203,532	203,532	99,724	0	0	0	0	0	0	0
15:03:53	-114,782	1987,185	9,819	9,716	9,473	5,022	5,101	21,1	961,909	22,658	1986,835	0	203,532	203,532	99,724	0	0	0	0	0	0	0
15:03:53	114,782	1988,333	10,014	10,009	9,469	5,034	5,099	21,1	961,909	22,658	1986,837	0	203,532	203,532	99,724	0	0	0	0	0	0	0
15:03:53	115,49	1989,488	10,161	10,156	9,468	5,046	5,098	21,1	961,909	22,658	1986,839	0	203,532	203,532	99,724	0	0	0	0	0	0	0
15:03:53	-133,593	1988,152	10,014	10,009	9,468	5,032	5,097	21,1	961,909	22,658	1986,841	0	203,532	203,532	99,724	0	0	0	0	0	0	0
15:03:53	-44,531	1987,706	9,965	10,009	9,468	5,027	5,096	21,1	961,909	22,658	1986,842	0	203,532	203,532	99,724	0	0	0	0	0	0	0
15:03:53	89,05	1988,597	10,063	10,205	9,468	5,037	5,094	21,1	961,909	22,658	1986,843	0	203,532	203,532	99,724	0	0	0	0	0	0	0
15:03:53	-45,19	1988,145	10,063	10,156	9,466	5,032	5,093	21,1	961,909	22,658	1986,845	0	203,532	203,532	99,724	0	0	0	0	0	0	0
15:03:53	-44,531	1987,7	10,014	9,961	9,466	5,027	5,092	21,1	961,909	22,658	1986,846	0	203,532	203,532	99,724	0	0	0	0	0	0	0
15:03:53	45,202	1988,152	10,014	10,156	9,468	5,032	5,091	21,1	961,909	22,658	1986,847	0	203,532	203,532	99,724	0	0	0	0	0	0	0
15:03:53	133,593	1989,488	10,161	10,205	9,468	5,046	5,09	21,1	961,909	22,658	1986,85	0	203,532	203,532	99,724	0	0	0	0	0	0	0
15:03:53	-133,593	1988,152	10,014	9,961	9,468	5,032	5,089	21,1	961,909	22,658	1986,851	0	203,532	203,532	99,724	0	0	0	0	0	0	0
15:03:53	88,391	1989,036	10,161	10,156	9,466	5,041	5,088	21,1	961,909	22,658	1986,853	0	203,532	203,532	99,724	0	0	0	0	0	0	0
15:03:53	-89,062	1988,145	10,063	10,058	9,466	5,032	5,087	21,1	961,909	22,658	1986,854	0	203,532	203,532	99,724	0	0	0	0	0	0	0
15:03:53	-44,531	1987,7	10,014	9,863	9,466	5,027	5,085	21,1	961,909	22,658	1986,855	0	203,532	203,532	99,724	0	0	0	0	0	0	0
15:03:53	89,721	1988,597	10,063	10,058	9,468	5,037	5,085	21,1	961,909	22,658	1986,857	0	203,532	203,532	99,724	0	0	0	0	0	0	0
15:03:53	26,818	1988,865	10,161	10,058	9,465	5,039	5,084	21,1	961,909	22,658	1986,859	0	203,532	203,532	99,724	0	0	0	0	0	0	0
15:03:53	-71,337	1988,152	10,014	9,961	9,468	5,032	5,083	21,1	961,909	22,658	1986,86	0	203,532	203,532	99,724	0	0	0	0	0	0	0
15:03:53	71,337	1988,865	10,161	10,302	9,465	5,039	5,082	21,1	961,909	22,658	1986,862	0	203,532	203,532	99,724	0	0	0	0	0	0	0
15:03:53	-89,062	1987,975	10,063	10,156	9,465	5,03	5,081	21,1	961,909	22,658	1986,863	0	203,532	203,532	99,724	0	0	0	0	0	0	0
15:03:53	106,115	1989,036	10,161	10,156	9,466	5,041	5,08	21,1	961,909	22,658	1986,865	0	203,532	203,532	99,724	0	0	0	0	0	0	0
15:03:53	401,586	1993,052	10,551	10,937	9,468	5,083	5,08	21,1	961,909	22,658	1986,872	0	203,532	203,532	99,724	0	0	0	0	0	0	0
15:03:53	553,125	1998,583	11,137	12,109	9,469	5,14	5,081	21,1	961,909	22,658	1986,883	0	203,532	203,532	99,724	0	0	0	0	0	0	0
15:03:53	519,311	2003,776	11,528	13,379	9,479	5,193	5,083	21,1	961,909	22,658	1986,9	0	203,532	203,532	99,724	0	0	0	0	0	0	0
15:03:53	622,241	2009,998	11,87	14,404	9,496	5,257	5,087	21,1	961,909	22,658	1986,923	0	203,532	203,532	99,724	0	0	0	0	0	0	0
15:03:53	762,731	2017,626	12,163	15,185	9,524	5,336	5,092	21,1	961,909	22,658	1986,954	0	203,532	203,532	99,724	0	0	0	0	0	0	0
15:03:53	549,389	2023,12	12,065	16,064	9,56	5,392	5,098	21,1	961,909	22,658	1986,99	0	203,532	203,532	99,724	0	0	0	0	0	0	0
15:03:53	874,169	2031,861	12,212	16,748	9,602	5,483	5,105	21,1	961,909	22,658	1987,035	0	203,532	203,532	99,724	0	0	0	0	0	0	0
15:03:53	599,621	2037,857	11,967	17,041	9,649	5,544	5,114	21,1	961,909	22,658	1987,086	0	203,532	203,532	99,724	0	0	0	0	0	0	0
15:03:53	840,356	2046,261	12,065	17,431	9,692	5,631	5,124	21,1	961,909	22,658	1987,145	0	203,532	203,532	99,724	0	0	0	0	0	0	0
15:03:53	744,043	2053,701	12,065	17,724	9,734	5,708	5,135	21,1	961,909	22,658	1987,212	0	203,532	203,532	99,724	0	0	0	0	0	0	0
15:03:53	1031,762	2064,019	12,456	18,115	9,772	5,814	5,149	21,1	961,909	22,658	1987,289	0	203,532	203,532	99,724	0	0	0	0	0	0	0
15:03:53	1269,091	2076,71	13,188	19,336	9,806	5,945	5,164	21,1	961,909	22,658	1987,378	0	203,532	203,532	99,724	0	0	0	0	0	0	0
15:03:53	448,632	2081,196	12,944	18,994	9,844	5,991	5,18	21,1	961,909	22,658	1987,472	0	203,532	203,532	99,724	0	0	0	0	0	0	0
15:03:53	1026,342	2091,46	13,139	19,531	9,892	6,097	5,198	21,1	961,909	22,658	1987,576	0	203,532	203,532	99,724	0	0	0	0	0	0	0
15:03:53	1126,879	2102,729	13,53	20,556	9,935	6,213	5,218	21,1	961,909	22,658	1987,691	0	203,532	203,532	99,724	0	0	0	0	0	0	0
15:03:53	477,172	2107,5	13,042	19,14	9,988	6,262	5,239	21,1	962,289	22,658	1987,811	0	203,532	203,532	99,724	0	0	0	0	0	0	0
15:03:53	841,723	2115,918	13,042	19,873	10,036	6,349	5,261	21,1	962,289	22,658	1987,939	0	203,532	203,532	99,724	0	0	0	0	0	0	0
15:03:53	871,801	2124,636	12,993	19,922	10,088	6,439	5,284	21,1	962,289	22,658	1988,076	0	203,532	203,532	99,724	0	0	0	0	0	0	0
15:03:53	440,307	2129,039	12,505	19,531	10,139	6,484	5,307	21,1	962,289	22,658	1988,217	0	203,532	203,532	99,724	0	0	0	0	0	0	0
15:03:53	1078,1	2139,82	12,846	19,922	10,182	6,596	5,333	21,1	962,289	22,658	1988,369	0	203,532	203,532	99,724	0	0	0	0	0	0	0
15:03:53	1359,912	2153,419	13,53	20,215	10,223	6,736	5,36	21,1	962,289	22,658	1988,534	0	203,532	203,532	99,724	0	0	0	0	0	0	0
15:03:53	873,559	2162,154	13,774	19,824	10,259	6,826	5,389	21,1	962,289	22,658	1988,707	0	203,532	203,532	99,724	0	0	0	0	0	0	0
15:03:53	1132,177	2173,476	14,311	20,703	10,295	6,943	5,419	21,1	962,289	22,658	1988,892	0	203,532	203,532	99,724	0	0	0	0	0	0	0
15:03:53	936,743	2182,844	14,653	20,605	10,33	7,039	5,451	21,1	962,289	22,658	1989,086	0	203,532	203,532	99,724	0	0	0	0	0	0	0
15:03:53	1328,711	2196,131	15,385	21,484	10,367	7,176	5,485	21,1	962,289	22,658	1989,293	0	203,532	203,532	99,724	0	0	0	0	0	0	0
15:03:53	1026,44	2206,395	15,776	21,826	10,404	7,282	5,52	21,1	962,289	22,658	1989,51	0	203,919	203,919	99,725	0	0	0	0	0	0	0
15:03:53	787,695	2214,272	15,874	21,142	10,443	7,363	5,556	21,1	962,289	22,658	1989,735	0	203,919	203,919	99,725	0	0	0	0	0	0	0
15:03:53	584,79	2220,12	15,727	21,435	10,484	7,423	5,593	21,1	962,289	22,658	1989,965	0	203,919	203,919	99,725	0	0	0	0	0	0	0
15:03:53	912,988	2229,25	15,923	21,289	10,525	7,518	5,631	21,1	962,289	22,658	1990,204	0	203,919	203,919	99,725	0	0	0	0	0	0	0
15:03:53	1064,355	2239,893	16,264	21,142	10,567	7,627	5,67	21,1	962,289	22,658	1990,454	0	203,919	203,919	99,725	0	0	0	0	0	0	0
15:03:53	410,449	2243,998	15,923	21,142	10,609	7,67	5,709	21,1	962,289	22,658	1990,708	0	203,919	203,919	99,725	0	0	0	0	0	0	0
15:03:53	1140,6	2255,404	16,362	21,289	10,65	7,787	5,75	21,1	962,289	22,658	1990,972	0	203,919	203,919	99,725	0	0	0	0	0	0	0
15:03:53	130,517	2256,709	15,727	20,752	10,691	7,801	5,79	21,1	962,289	22,658	1991,238	0	203,919	203,919	99,725	0	0	0	0	0	0	0
15:03:53	844,921	2265,158	15,923	21,094	10,728	7,888	5,831	21,1	962,289	22,658	1991,512	0	203,919	203,919	99,725	0	0	0	0	0	0	0
15:03:53	1037,377	2275,532	16,411	21,045	10,761	7,995	5,873	21,1	962,289	22,658	1991,796	0	203,919	203,919	99,725	0	0	0	0	0	0	0
15:03:53	824,267	2283,775	16,753	21,24	10,789	8,08	5,917	21,1	962,289	22,658	1992,088	0	203,919	203,919	99,725	0	0	0	0	0	0	0
15:03:53	991,748	2293,692	17,192	21,68	10,822	8,182	5,961	21,1	962,289	22,658	1992,389	0	203,919	203,919	99,725	0	0	0	0	0	0	0
15:03:53	498,388	2298,676	17,192	21,631	10,85	8,233	6,006	21,1	962,289	22,658	1992,696	0	203,919	203,919	99,725	0	0	0	0	0	0	0
15:03:53	717,114	2305,847	17,339	21,826	10,883	8,307	6,051	21,1	962,289	22,658	1993,009	0	203,919	203,919	99,725	0	0	0	0	0	0	0
15:03:53	759,741	2313,445	17,436	21,777	10,92	8,386	6,097	21,1	962,289	22,658	1993,329	0	203,919	203,919	99,725	0	0	0	0	0	0	0
15:03:53	814,672	2321,591	17,68	21,68	10,953	8,47	6,143	21,1	962,289	22,658	1993,658	0	203,919	203,919	99,725	0	0	0	0	0	0	0
15:03:53	493,334	2326,525	17,583	21,631	10,986	8,52	6,19	21,1	962,289	22,658	1993,99	0	203,919	203,919	99,725	0	0	0	0	0	0	0
15:03:53	664,086	2333,166	17,583	21,582	11,024	8,589	6,237	21,1	962,289	22,658	1994,33	0	203,919	203,919	99,725	0	0	0	0	0	0	0
15:03:53	641,186	2339,578	17,729	21,777	11,052	8,655	6,284	21,1	962,289	22,658	1994,675	0	203,919	203,919	99,725	0	0	0	0	0	0	0
15:03:53	781,933	2347,397	18,022	22,021	11,08	8,736	6,332	21,1	962,289	22,658	1995,028	0	203,919	203,919	99,725	0	0	0	0	0	0	0
15:03:53	1155,957	2358,956	18,706	22,314	11,109	8,855	6,382	21,1	962,289	22,658	1995,391	0	203,919	203,919	99,725	0	0	0	0	0	0	0
15:03:53	586,914	2364,826	18,804	22,217	11,137	8,915	6,431	21,1	962,289	22,658	1995,761	0	203,919	203,919	99,725	0	0	0	0	0	0	0
15:03:53	741,137	2372,237	19,048	22,363	11,165	8,992	6,482	21,1	962,289	22,658	1996,137	0	203,919	203,919	99,725	0	0	0	0	0	0	0
15:03:53	654,272	2378,78	19,145	22,558	11,197	9,059	6,532	21,1	962,289	22,658	1996,52	0	203,919	203,919	99,725	0	0	0	0	0	0	0
15:03:53	603,613	2384,816	19,194	22,51	11,228	9,121	6,583	21,1	962,289	22,658	1996,908	0	203,919	203,919	99,725	0	0	0	0	0	0	0
15:03:53	689,648	2391,712	19,389	22,851	11,257	9,192	6,634	21,1	962,289	22,658	1997,303	0	203,919	203,919	99,725	0	0	0	0	0	0	0
15:03:53	705,883	2398,771	19,536	22,705	11,289	9,265	6,686	21,1	962,289	22,658	1997,704	0	203,919	203,919	99,725	0	0	0	0	0	0	0
15:03:53	508,105	2403,852	19,536	22,461	11,317	9,318	6,737	21,1	962,289	22,658	1998,111	0	203,919	203,919	99,725	0	0	0	0	0	0	0
15:03:53	751,464	2411,367	19,829	22,998	11,344	9,395	6,789	21,1	962,289	22,658	1998,524	0	203,919	203,919	99,725	0	0	0	0	0	0	0
15:03:53	607,959	2417,446	19,975	22,705	11,37	9,458	6,842	21,1	962,289	22,658	1998,943	0	203,919	203,919	99,725	0	0	0	0	0	0	0
15:03:53	771,923	2425,166	20,317	22,998	11,395	9,537	6,895	21,1	962,289	22,658	1999,369	0	203,919	203,919	99,725	0	0	0	0	0	0	0
15:03:53	722,143	2432,387	20,61	23,34	11,42	9,612	6,948	21,1	962,289	22,658	1999,802	0	203,919	203,919	99,725	0	0	0	0	0	0	0
15:03:53	530,81	2437,695	20,659	23,486	11,447	9,666	7,001	21,1	962,289	22,658	2000,24	0	203,919	203,919	99,725	0	0	0	0	0	0	0
15:03:53	438,012	2442,075	20,61	23,096	11,474	9,712	7,054	21,1	962,289	22,658	2000,682	0	203,919	203,919	99,725	0	0	0	0	0	0	0
15:03:53	581,616	2447,891	20,757	23,144	11,499	9,772	7,108	21,1	962,289	22,658	2001,129	0	203,919	203,919	99,725	0	0	0	0	0	0	0
15:03:53	553,002	2453,422	20,854	23,144	11,525	9,829	7,161	21,1	962,289	22,658	2001,581	0	203,919	203,919	99,725	0	0	0	0	0	0	0
15:03:53	649,145	2459,913	21,098	23,34	11,548	9,896	7,215	21,1	962,289	22,658	2002,04	0	203,919	203,919	99,725	0	0	0	0	0	0	0
15:03:53	475,268	2464,666	21,098	23,437	11,575	9,945	7,268	21,1	962,289	22,658	2002,502	0	203,919	203,919	99,725	0	0	0	0	0	0	0
15:03:53	551,831	2470,184	21,245	23,535	11,598	10,001	7,322	21,1	962,289	22,658	2002,97	0	203,919	203,919	99,725	0	0	0	0	0	0	0
15:03:54	653,002	2476,714	21,489	23,633	11,621	10,069	7,376	21,1	962,289	22,658	2003,444	0	203,919	203,919	99,725	0	0	0	0	0	0	0
15:03:54	233,276	2479,047	21,294	23,291	11,645	10,093	7,429	21,1	962,289	22,658	2003,919	0	203,919	203,919	99,725	0	0	0	0	0	0	0
15:03:54	541,162	2484,458	21,343	23,437	11,673	10,149	7,482	21,1	962,289	22,658	2004,4	0	203,919	203,919	99,725	0	0	0	0	0	0	0
15:03:54	383,007	2488,288	21,147	23,291	11,705	10,188	7,535	21,1	962,289	22,658	2004,884	0	203,919	203,919	99,725	0	0	0	0	0	0	0
15:03:54	300,366	2491,292	20,952	22,998	11,732	10,219	7,588	21,1	962,289	22,658	2005,37	0	203,919	203,919	99,725	0	0	0	0	0	0	0
15:03:54	496,899	2496,261	20,952	22,998	11,76	10,27	7,64	21,1	962,289	22,658	2005,861	0	203,919	203,919	99,725	0	0	0	0	0	0	0
15:03:54	478,393	2501,045	21,098	23,193	11,779	10,32	7,693	21,1	962,289	22,658	2006,356	0	203,919	203,919	99,725	0	0	0	0	0	0	0
15:03:54	527,001	2506,315	21,294	23,291	11,798	10,374	7,746	21,1	962,289	22,658	2006,856	0	203,919	203,919	99,725	0	0	0	0	0	0	0
15:03:54	558,032	2511,895	21,44	23,437	11,822	10,431	7,798	21,1	962,289	22,658	2007,361	0	203,919	203,919	99,725	0	0	0	0	0	0	0
15:03:54	607,763	2517,973	21,636	23,73	11,845	10,494	7,851	21,1	962,289	22,658	2007,872	0	203,919	203,919	99,725	0	0	0	0	0	0	0
15:03:54	332,324	2521,296	21,636	23,828	11,864	10,528	7,904	21,1	962,289	22,658	2008,385	0	203,919	203,919	99,725	0	0	0	0	0	0	0
15:03:54	419,165	2525,488	21,636	23,682	11,887	10,572	7,956	21,1	962,289	22,658	2008,902	0	203,919	203,919	99,725	0	0	0	0	0	0	0
15:03:54	657,788	2532,066	21,88	23,73	11,911	10,639	8,008	21,1	962,289	22,658	2009,425	0	203,919	203,919	99,725	0	0	0	0	0	0	0
15:03:54	267,358	2534,739	21,636	23,535	11,939	10,667	8,061	21,1	962,289	22,658	2009,951	0	203,919	203,919	99,725	0	0	0	0	0	0	0
15:03:54	372,68	2538,466	21,587	23,34	11,963	10,705	8,112	21,1	962,289	22,658	2010,479	0	203,919	203,919	99,725	0	0	0	0	0	0	0
15:03:54	504,858	2543,515	21,587	23,437	11,991	10,757	8,164	21,1	962,289	22,658	2011,012	0	203,919	203,919	99,725	0	0	0	0	0	0	0
15:03:54	575,659	2549,271	21,831	23,633	12,01	10,817	8,216	21,1	962,289	22,658	2011,55	0	203,919	203,919	99,725	0	0	0	0	0	0	0
15:03:54	462,622	2553,898	21,88	23,828	12,034	10,864	8,268	21,1	962,289	22,658	2012,093	0	203,919	203,919	99,725	0	0	0	0	0	0	0
15:03:54	290,087	2556,798	21,831	23,437	12,053	10,894	8,32	21,1	962,289	22,658	2012,637	0	203,919	203,919	99,725	0	0	0	0	0	0	0
15:03:54	607,812	2562,877	22,026	23,73	12,076	10,957	8,371	21,1	962,289	22,658	2013,188	0	203,919	203,919	99,725	0	0	0	0	0	0	0
15:03:54	385,498	2566,732	22,075	23,877	12,095	10,997	8,423	21,1	962,289	22,658	2013,741	0	203,919	203,919	99,725	0	0	0	0	0	0	0
15:03:54	572,168	2572,453	22,319	23,974	12,114	11,056	8,475	21,1	962,289	22,658	2014,3	0	203,919	203,919	99,725	0	0	0	0	0	0	0
15:03:54	310,766	2575,561	22,222	23,828	12,137	11,088	8,526	21,1	962,289	22,658	2014,861	0	203,919	203,919	99,725	0	0	0	0	0	0	0
15:03:54	441,064	2579,972	22,319	24,023	12,156	11,133	8,577	21,1	962,289	22,658	2015,426	0	203,919	203,919	99,725	0	0	0	0	0	0	0
15:03:54	405,395	2584,026	22,319	23,73	12,179	11,175	8,628	21,1	962,289	22,658	2015,995	0	203,919	203,919	99,725	0	0	0	0	0	0	0
15:03:54	515,087	2589,176	22,514	24,267	12,197	11,228	8,679	21,1	962,289	22,658	2016,568	0	203,919	203,919	99,725	0	0	0	0	0	0	0
15:03:54	344,555	2592,622	22,514	23,877	12,216	11,264	8,73	21,1	962,289	22,658	2017,144	0	203,919	203,919	99,725	0	0	0	0	0	0	0
15:03:54	544,677	2598,069	22,807	23,974	12,231	11,32	8,78	21,1	962,289	22,658	2017,725	0	203,919	203,919	99,725	0	0	0	0	0	0	0
15:03:54	350,122	2601,57	22,905	24,072	12,245	11,356	8,831	21,1	962,289	22,658	2018,309	0	203,919	203,919	99,725	0	0	0	0	0	0	0
15:03:54	643,237	2608,002	23,247	24,463	12,262	11,422	8,882	21,1	962,289	22,658	2018,898	0	203,919	203,919	99,725	0	0	0	0	0	0	0
15:03:54	399,169	2611,994	23,345	24,463	12,279	11,463	8,932	21,1	962,289	22,658	2019,492	0	203,919	203,919	99,725	0	0	0	0	0	0	0
15:03:54	266,43	2614,658	23,296	24,17	12,297	11,491	8,982	21,1	962,289	22,658	2020,087	0	203,919	203,919	99,725	0	0	0	0	0	0	0
15:03:54	214,208	2616,8	23,247	24,316	12,312	11,513	9,032	21,1	962,289	22,658	2020,683	0	203,919	203,919	99,725	0	0	0	0	0	0	0
15:03:54	374,243	2620,543	23,296	24,316	12,33	11,551	9,081	21,1	962,289	22,658	2021,283	0	203,919	203,919	99,725	0	0	0	0	0	0	0
15:03:54	355,981	2624,103	23,345	24,316	12,347	11,588	9,131	21,1	962,289	22,658	2021,886	0	203,919	203,919	99,725	0	0	0	0	0	0	0
15:03:54	386,621	2627,969	23,491	24,316	12,361	11,628	9,18	21,1	962,289	22,658	2022,492	0	203,919	203,919	99,725	0	0	0	0	0	0	0
15:03:54	336,547	2631,334	23,589	24,365	12,375	11,663	9,228	21,1	962,289	22,658	2023,101	0	203,919	203,919	99,725	0	0	0	0	0	0	0
15:03:54	324,78	2634,582	23,735	24,463	12,385	11,696	9,277	21,1	962,289	22,658	2023,712	0	203,919	203,919	99,725	0	0	0	0	0	0	0
15:03:54	289,672	2637,479	23,784	24,609	12,398	11,726	9,325	21,1	962,289	22,658	2024,326	0	203,919	203,919	99,725	0	0	0	0	0	0	0
15:03:54	262,28	2640,102	23,784	24,463	12,413	11,753	9,372	21,1	962,289	22,658	2024,942	0	203,919	203,919	99,725	0	0	0	0	0	0	0
15:03:54	258,886	2642,691	23,784	24,365	12,427	11,78	9,419	21,1	962,289	22,658	2025,56	0	203,919	203,919	99,725	0	0	0	0	0	0	0
15:03:54	138,623	2644,077	23,638	24,463	12,443	11,794	9,466	21,1	962,289	22,658	2026,178	0	203,919	203,919	99,725	0	0	0	0	0	0	0
15:03:54	385,937	2647,936	23,784	24,316	12,457	11,834	9,512	21,1	962,289	22,658	2026,8	0	203,919	203,919	99,725	0	0	0	0	0	0	0
15:03:54	179,565	2649,732	23,784	24,365	12,467	11,852	9,558	21,1	962,289	22,658	2027,423	0	203,919	203,919	99,725	0	0	0	0	0	0	0
15:03:54	257,104	2652,303	23,833	24,17	12,479	11,879	9,604	21,1	962,289	22,658	2028,048	0	203,919	203,919	99,725	0	0	0	0	0	0	0
15:03:54	531,298	2657,616	24,224	24,658	12,487	11,934	9,65	21,1	962,289	22,658	2028,677	0	203,919	203,919	99,725	0	0	0	0	0	0	0
15:03:54	66,992	2658,286	24,126	24,609	12,496	11,941	9,694	21,1	962,289	22,658	2029,307	0	203,919	203,919	99,725	0	0	0	0	0	0	0
15:03:54	259,643	2660,882	24,224	24,609	12,505	11,967	9,739	21,1	962,289	22,658	2029,938	0	203,919	203,919	99,725	0	0	0	0	0	0	0
15:03:54	195,605	2662,838	24,321	24,805	12,511	11,988	9,783	21,1	962,289	22,658	2030,571	0	203,919	203,919	99,725	0	0	0	0	0	0	0
15:03:54	310,083	2665,939	24,468	24,951	12,52	12,019	9,827	21,1	962,289	22,658	2031,207	0	203,919	203,919	99,725	0	0	0	0	0	0	0
15:03:54	149,169	2667,431	24,468	24,951	12,528	12,035	9,87	21,1	962,289	22,658	2031,843	0	203,919	203,919	99,725	0	0	0	0	0	0	0
15:03:54	263,159	2670,062	24,565	24,951	12,538	12,062	9,913	21,4	960,479	22,658	2032,481	0	203,919	203,919	99,725	0	0	0	0	0	0	0
15:03:54	113,11	2671,193	24,468	24,853	12,549	12,074	9,956	21,4	960,479	22,658	2033,12	0	203,919	203,919	99,725	0	0	0	0	0	0	0
15:03:54	249,194	2673,685	24,565	24,805	12,557	12,099	9,998	21,4	960,479	22,658	2033,761	0	203,919	203,919	99,725	0	0	0	0	0	0	0
15:03:54	130,932	2674,995	24,614	24,707	12,562	12,113	10,039	21,4	960,479	22,658	2034,402	0	203,919	203,919	99,725	0	0	0	0	0	0	0
15:03:54	106,396	2676,059	24,565	24,609	12,571	12,124	10,08	21,4	960,479	22,658	2035,043	0	203,919	203,919	99,725	0	0	0	0	0	0	0
15:03:54	300,781	2679,067	24,712	24,707	12,579	12,155	10,121	21,4	960,479	22,658	2035,687	0	203,919	203,919	99,725	0	0	0	0	0	0	0
15:03:54	60,18	2679,668	24,614	24,951	12,588	12,161	10,161	21,4	960,479	22,658	2036,331	0	203,919	203,919	99,725	0	0	0	0	0	0	0
15:03:54	-94,311	2678,725	24,419	24,609	12,594	12,151	10,2	21,4	960,479	22,658	2036,974	0	203,919	203,919	99,725	0	0	0	0	0	0	0
15:03:54	279,394	2681,519	24,614	24,658	12,598	12,18	10,239	21,4	960,479	22,658	2037,618	0	203,919	203,919	99,725	0	0	0	0	0	0	0
15:03:54	266,455	2684,184	24,809	24,951	12,603	12,208	10,277	21,4	960,479	22,658	2038,265	0	203,919	203,919	99,725	0	0	0	0	0	0	0
15:03:54	109,912	2685,283	24,907	25	12,603	12,219	10,315	21,4	960,479	22,658	2038,912	0	205,676	205,676	99,732	0	0	0	0	0	0	0
15:03:54	252,27	2687,806	25,102	25,244	12,607	12,245	10,353	21,4	960,479	22,658	2039,561	0	205,676	205,676	99,732	0	0	0	0	0	0	0
15:03:54	-58,032	2687,225	24,956	25,146	12,611	12,239	10,39	21,4	960,479	22,658	2040,208	0	205,676	205,676	99,732	0	0	0	0	0	0	0
15:03:54	25,708	2687,482	24,907	25	12,616	12,242	10,426	21,4	960,479	22,658	2040,856	0	205,676	205,676	99,732	0	0	0	0	0	0	0
15:03:54	280,859	2690,291	25,102	25,342	12,62	12,271	10,463	21,4	960,479	22,658	2041,505	0	205,676	205,676	99,732	0	0	0	0	0	0	0
15:03:54	25,708	2690,548	25,054	25,244	12,625	12,273	10,498	21,4	960,479	22,658	2042,154	0	205,676	205,676	99,732	0	0	0	0	0	0	0
15:03:54	-8,618	2690,462	24,956	25,146	12,63	12,272	10,533	21,4	960,479	22,658	2042,802	0	205,676	205,676	99,732	0	0	0	0	0	0	0
15:03:54	87,109	2691,333	24,956	25,195	12,634	12,281	10,567	21,4	960,479	22,658	2043,451	0	205,676	205,676	99,732	0	0	0	0	0	0	0
15:03:54	16,064	2691,494	24,907	24,951	12,638	12,283	10,601	21,4	960,479	22,658	2044,099	0	205,676	205,676	99,732	0	0	0	0	0	0	0
15:03:54	124,658	2692,74	24,956	25	12,642	12,296	10,634	21,4	960,479	22,658	2044,748	0	205,676	205,676	99,732	0	0	0	0	0	0	0
15:03:54	11,914	2692,859	24,956	25,146	12,643	12,297	10,667	21,4	960,479	22,658	2045,396	0	205,676	205,676	99,732	0	0	0	0	0	0	0
15:03:54	0	2692,859	24,956	25,049	12,643	12,297	10,699	21,4	960,479	22,658	2046,043	0	205,676	205,676	99,732	0	0	0	0	0	0	0
15:03:54	96,826	2693,828	25,054	25,146	12,643	12,307	10,73	21,4	960,479	22,658	2046,691	0	205,676	205,676	99,732	0	0	0	0	0	0	0
15:03:54	77,319	2694,601	25,054	25,195	12,647	12,315	10,761	21,4	960,479	22,658	2047,339	0	205,676	205,676	99,732	0	0	0	0	0	0	0
15:03:54	-85,937	2693,741	24,956	25	12,648	12,306	10,791	21,4	960,479	22,658	2047,985	0	205,676	205,676	99,732	0	0	0	0	0	0	0
15:03:54	77,465	2694,516	24,956	25,049	12,652	12,314	10,821	21,4	960,479	22,658	2048,632	0	205,676	205,676	99,732	0	0	0	0	0	0	0
15:03:54	28,881	2694,805	24,907	25,049	12,657	12,317	10,851	21,4	960,479	22,658	2049,278	0	205,676	205,676	99,732	0	0	0	0	0	0	0
15:03:54	0	2694,805	24,907	24,951	12,657	12,317	10,879	21,4	960,479	22,658	2049,924	0	205,676	205,676	99,732	0	0	0	0	0	0	0
15:03:54	10,913	2694,914	24,907	25	12,657	12,318	10,908	21,4	960,479	22,658	2050,569	0	205,676	205,676	99,732	0	0	0	0	0	0	0
15:03:54	-96,826	2693,946	24,809	24,707	12,657	12,308	10,935	21,4	960,479	22,658	2051,212	0	205,676	205,676	99,732	0	0	0	0	0	0	0
15:03:54	96,826	2694,914	24,907	24,805	12,657	12,318	10,962	21,4	960,479	22,658	2051,856	0	205,676	205,676	99,732	0	0	0	0	0	0	0
15:03:54	193,701	2696,851	25,102	25,244	12,657	12,338	10,989	21,4	960,479	22,658	2052,501	0	205,676	205,676	99,732	0	0	0	0	0	0	0
15:03:54	0	2696,851	25,102	25,195	12,657	12,338	11,016	21,4	960,479	22,658	2053,145	0	205,676	205,676	99,732	0	0	0	0	0	0	0
15:03:54	261,425	2699,465	25,298	25,342	12,661	12,365	11,042	21,4	960,479	22,658	2053,792	0	205,676	205,676	99,732	0	0	0	0	0	0	0
15:03:54	-182,885	2697,636	25,102	25,146	12,662	12,346	11,068	21,4	960,479	22,658	2054,435	0	205,676	205,676	99,732	0	0	0	0	0	0	0
15:03:54	-145,263	2696,184	24,956	25	12,662	12,331	11,092	21,4	960,479	22,658	2055,077	0	205,676	205,676	99,732	0	0	0	0	0	0	0
15:03:54	290,6	2699,09	25,249	25,342	12,662	12,361	11,117	21,4	960,479	22,658	2055,721	0	205,676	205,676	99,732	0	0	0	0	0	0	0
15:03:54	-65,893	2698,431	25,102	25,049	12,666	12,354	11,142	21,4	960,479	22,658	2056,364	0	205,676	205,676	99,732	0	0	0	0	0	0	0
15:03:54	-182,836	2696,602	24,907	24,707	12,667	12,336	11,165	21,4	960,479	22,658	2057,004	0	205,676	205,676	99,732	0	0	0	0	0	0	0
15:03:54	126,977	2697,872	24,956	24,805	12,671	12,349	11,188	21,4	960,479	22,658	2057,645	0	205,676	205,676	99,732	0	0	0	0	0	0	0
15:03:54	-163,818	2696,234	24,712	24,609	12,675	12,332	11,211	21,4	960,479	22,658	2058,283	0	205,676	205,676	99,732	0	0	0	0	0	0	0
15:03:54	96,875	2697,203	24,809	24,658	12,675	12,342	11,233	21,4	960,479	22,658	2058,922	0	205,676	205,676	99,732	0	0	0	0	0	0	0
15:03:54	145,288	2698,656	24,956	24,853	12,675	12,357	11,255	21,4	960,479	22,658	2059,562	0	205,676	205,676	99,732	0	0	0	0	0	0	0
15:03:54	-134,399	2697,312	24,809	24,805	12,676	12,343	11,276	21,4	960,479	22,658	2060,2	0	205,676	205,676	99,732	0	0	0	0	0	0	0
15:03:54	212,792	2699,44	24,956	25,049	12,68	12,365	11,298	21,4	960,479	22,658	2060,839	0	205,676	205,676	99,732	0	0	0	0	0	0	0
15:03:54	145,336	2700,893	25,102	25,049	12,68	12,38	11,319	21,4	960,479	22,658	2061,479	0	205,676	205,676	99,732	0	0	0	0	0	0	0
15:03:54	0	2700,893	25,102	25,146	12,68	12,38	11,34	21,4	960,479	22,658	2062,118	0	205,676	205,676	99,732	0	0	0	0	0	0	0
15:03:54	0	2700,893	25,102	25,195	12,68	12,38	11,36	21,4	960,479	22,658	2062,757	0	205,676	205,676	99,732	0	0	0	0	0	0	0
15:03:54	-64,672	2700,246	24,956	24,951	12,684	12,373	11,38	21,4	960,479	22,658	2063,395	0	205,676	205,676	99,732	0	0	0	0	0	0	0
15:03:55	155,224	2701,798	25,102	25,146	12,685	12,389	11,4	21,4	960,479	22,658	2064,033	0	205,676	205,676	99,732	0	0	0	0	0	0	0
15:03:55	96,923	2702,768	25,2	25,342	12,685	12,399	11,419	21,4	960,479	22,658	2064,672	0	205,676	205,676	99,732	0	0	0	0	0	0	0
15:03:55	-17,309	2702,595	25,102	25	12,689	12,397	11,438	21,4	960,479	22,658	2065,31	0	205,676	205,676	99,732	0	0	0	0	0	0	0
15:03:55	-38,647	2702,208	25,054	24,951	12,69	12,393	11,457	21,4	960,479	22,658	2065,947	0	205,676	205,676	99,732	0	0	0	0	0	0	0
15:03:55	216,113	2704,369	25,2	25,244	12,694	12,416	11,476	21,4	960,479	22,658	2066,585	0	205,676	205,676	99,732	0	0	0	0	0	0	0
15:03:55	-135,595	2703,013	25,054	24,853	12,694	12,402	11,494	21,4	960,479	22,658	2067,221	0	205,676	205,676	99,732	0	0	0	0	0	0	0
15:03:55	69,824	2703,712	25,054	25	12,698	12,409	11,512	21,4	960,479	22,658	2067,858	0	205,676	205,676	99,732	0	0	0	0	0	0	0
15:03:55	193,896	2705,651	25,249	25,342	12,698	12,429	11,53	21,4	960,479	22,658	2068,496	0	205,676	205,676	99,732	0	0	0	0	0	0	0
15:03:55	-193,896	2703,712	25,054	24,707	12,698	12,409	11,547	21,4	960,479	22,658	2069,131	0	205,676	205,676	99,732	0	0	0	0	0	0	0
15:03:55	-87,133	2702,84	24,956	24,805	12,699	12,4	11,564	21,4	960,479	22,658	2069,765	0	205,676	205,676	99,732	0	0	0	0	0	0	0
15:03:55	242,358	2705,264	25,2	25,244	12,699	12,425	11,581	21,4	960,479	22,658	2070,4	0	205,676	205,676	99,732	0	0	0	0	0	0	0
15:03:55	81,811	2706,082	25,2	25,195	12,703	12,433	11,598	21,4	960,479	22,658	2071,036	0	205,676	205,676	99,732	0	0	0	0	0	0	0
15:03:55	-96,948	2705,112	25,102	24,951	12,703	12,423	11,614	21,4	960,479	22,658	2071,67	0	205,676	205,676	99,732	0	0	0	0	0	0	0
15:03:55	-63,818	2704,474	24,956	24,853	12,708	12,417	11,629	21,4	960,479	22,658	2072,303	0	205,676	205,676	99,732	0	0	0	0	0	0	0
15:03:55	-48,486	2703,989	24,907	24,853	12,708	12,412	11,645	21,4	960,479	22,658	2072,934	0	205,676	205,676	99,732	0	0	0	0	0	0	0
15:03:55	48,486	2704,474	24,956	24,951	12,708	12,417	11,66	21,4	960,479	22,658	2073,566	0	205,676	205,676	99,732	0	0	0	0	0	0	0
15:03:55	145,385	2705,928	25,102	25,342	12,708	12,432	11,675	21,4	960,479	22,658	2074,198	0	205,676	205,676	99,732	0	0	0	0	0	0	0
15:03:55	-193,872	2703,989	24,907	24,707	12,708	12,412	11,69	21,4	960,479	22,658	2074,828	0	205,676	205,676	99,732	0	0	0	0	0	0	0
15:03:55	-15,161	2703,838	24,809	24,658	12,713	12,41	11,704	21,4	960,479	22,658	2075,457	0	205,676	205,676	99,732	0	0	0	0	0	0	0
15:03:55	242,358	2706,261	25,054	25,195	12,713	12,435	11,718	21,4	960,479	22,658	2076,088	0	205,676	205,676	99,732	0	0	0	0	0	0	0
15:03:55	48,461	2706,746	25,102	25,195	12,713	12,44	11,732	21,4	960,479	22,658	2076,718	0	205,676	205,676	99,732	0	0	0	0	0	0	0
15:03:55	-290,82	2703,838	24,809	24,805	12,713	12,41	11,745	21,4	960,479	22,658	2077,346	0	205,676	205,676	99,732	0	0	0	0	0	0	0
15:03:55	145,385	2705,292	24,956	25	12,713	12,425	11,759	21,4	960,479	22,658	2077,973	0	205,676	205,676	99,732	0	0	0	0	0	0	0
15:03:55	0	2705,292	24,956	25	12,713	12,425	11,772	21,4	960,479	22,658	2078,601	0	205,676	205,676	99,732	0	0	0	0	0	0	0
15:03:55	145,434	2706,746	25,102	25	12,713	12,44	11,785	21,4	960,479	22,658	2079,229	0	205,676	205,676	99,732	0	0	0	0	0	0	0
15:03:55	96,972	2707,716	25,2	25,146	12,713	12,45	11,798	21,4	960,479	22,658	2079,857	0	205,676	205,676	99,732	0	0	0	0	0	0	0
15:03:55	-208,056	2705,635	24,907	24,512	12,717	12,429	11,81	21,4	960,479	22,658	2080,483	0	205,676	205,676	99,732	0	0	0	0	0	0	0
15:03:55	202,685	2707,662	25,102	25,049	12,718	12,45	11,823	21,4	960,479	22,658	2081,11	0	205,676	205,676	99,732	0	0	0	0	0	0	0
15:03:55	-71,362	2706,948	24,956	25	12,722	12,442	11,835	21,4	960,479	22,658	2081,736	0	205,676	205,676	99,732	0	0	0	0	0	0	0
15:03:55	-193,896	2705,009	24,761	24,609	12,722	12,422	11,847	21,4	960,479	22,658	2082,359	0	205,676	205,676	99,732	0	0	0	0	0	0	0
15:03:55	201,562	2707,025	24,956	24,951	12,722	12,443	11,858	21,4	960,479	22,658	2082,984	0	205,676	205,676	99,732	0	0	0	0	0	0	0
15:03:55	242,431	2709,449	25,2	25,244	12,722	12,468	11,87	21,4	960,479	22,658	2083,611	0	205,676	205,676	99,732	0	0	0	0	0	0	0
15:03:55	-387,866	2705,571	24,809	24,658	12,722	12,428	11,881	21,4	960,479	22,658	2084,233	0	205,676	205,676	99,732	0	0	0	0	0	0	0
15:03:55	96,972	2706,54	24,907	24,707	12,722	12,438	11,892	21,4	960,479	22,658	2084,855	0	205,676	205,676	99,732	0	0	0	0	0	0	0
15:03:55	186,254	2708,403	25,102	25	12,722	12,457	11,903	21,4	960,479	22,658	2085,479	0	205,676	205,676	99,732	0	0	0	0	0	0	0
15:03:55	-525,561	2703,147	24,565	23,291	12,722	12,403	11,913	21,4	960,479	22,658	2086,096	0	205,676	205,676	99,732	0	0	0	0	0	0	0
15:03:55	-492,016	2698,227	24,077	21,094	12,722	12,352	11,922	21,4	960,479	22,658	2086,709	0	205,676	205,676	99,732	0	0	0	0	0	0	0
15:03:55	-736,376	2690,863	23,491	19,043	12,713	12,276	11,929	21,4	960,479	22,658	2087,313	0	205,676	205,676	99,732	0	0	0	0	0	0	0
15:03:55	-747,753	2683,386	23,003	17,627	12,698	12,199	11,934	21,4	960,479	22,658	2087,909	0	205,676	205,676	99,732	0	0	0	0	0	0	0
15:03:55	-496,899	2678,417	23,003	16,504	12,67	12,148	11,938	21,4	960,479	22,658	2088,499	0	205,676	205,676	99,732	0	0	0	0	0	0	0
15:03:55	-327,734	2675,14	23,345	15,869	12,633	12,114	11,941	21,4	960,479	22,658	2089,086	0	205,676	205,676	99,732	0	0	0	0	0	0	0
15:03:55	-657,983	2668,56	23,491	16,064	12,588	12,047	11,944	21,4	960,479	22,658	2089,665	0	205,676	205,676	99,732	0	0	0	0	0	0	0
15:03:55	-477,368	2663,786	23,833	16,406	12,542	11,997	11,945	21,4	960,479	22,658	2090,239	0	205,676	205,676	99,732	0	0	0	0	0	0	0
15:03:55	-519,213	2658,594	23,979	17,383	12,505	11,944	11,945	21,4	960,479	22,658	2090,808	0	205,676	205,676	99,732	0	0	0	0	0	0	0
15:03:55	-746,875	2651,125	23,784	17,822	12,474	11,867	11,943	21,4	960,479	22,658	2091,368	0	205,676	205,676	99,732	0	0	0	0	0	0	0
15:03:55	-758,715	2643,538	23,345	17,969	12,456	11,789	11,94	21,4	960,479	22,658	2091,92	0	205,676	205,676	99,732	0	0	0	0	0	0	0
15:03:55	-752,075	2636,017	22,807	18,603	12,443	11,711	11,936	21,4	960,479	22,658	2092,464	0	205,676	205,676	99,732	0	0	0	0	0	0	0
15:03:55	-845,361	2627,564	22,173	17,969	12,431	11,624	11,929	21,4	960,479	22,658	2092,999	0	205,676	205,676	99,732	0	0	0	0	0	0	0
15:03:55	-612,329	2621,44	21,733	17,48	12,421	11,561	11,922	21,4	960,479	22,658	2093,528	0	205,676	205,676	99,732	0	0	0	0	0	0	0
15:03:55	-621,997	2615,22	21,489	16,845	12,399	11,497	11,914	21,4	960,479	22,658	2094,05	0	205,676	205,676	99,732	0	0	0	0	0	0	0
15:03:55	-550,634	2609,714	21,44	16,211	12,371	11,44	11,905	21,4	960,479	22,658	2094,565	0	205,676	205,676	99,732	0	0	0	0	0	0	0
15:03:55	-516,748	2604,547	21,489	15,527	12,339	11,387	11,894	21,4	962,289	22,658	2095,075	0	205,676	205,676	99,732	0	0	0	0	0	0	0
15:03:55	-357,763	2600,969	21,733	15,869	12,306	11,35	11,884	21,4	962,289	22,658	2095,581	0	205,676	205,676	99,732	0	0	0	0	0	0	0
15:03:55	-712,426	2593,845	21,733	15,332	12,266	11,276	11,872	21,4	962,289	22,658	2096,079	0	205,676	205,676	99,732	0	0	0	0	0	0	0
15:03:55	-368,017	2590,164	21,929	15,869	12,235	11,238	11,859	21,4	962,289	22,658	2096,574	0	205,676	205,676	99,732	0	0	0	0	0	0	0
15:03:55	-930,737	2580,857	21,489	16,015	12,207	11,142	11,845	21,4	962,289	22,658	2097,058	0	205,676	205,676	99,732	0	0	0	0	0	0	0
15:03:55	-597,021	2574,887	21,294	15,625	12,184	11,081	11,83	21,4	962,289	22,658	2097,536	0	205,676	205,676	99,732	0	0	0	0	0	0	0
15:03:55	-947,607	2565,411	20,659	15,332	12,165	10,983	11,814	21,4	962,289	22,658	2098,004	0	205,676	205,676	99,732	0	0	0	0	0	0	0
15:03:55	-539,624	2560,015	20,366	14,941	12,151	10,927	11,796	21,4	962,289	22,658	2098,466	0	205,676	205,676	99,732	0	0	0	0	0	0	0
15:03:55	-715,869	2552,856	19,975	14,941	12,132	10,854	11,778	21,4	962,289	22,658	2098,92	0	205,676	205,676	99,732	0	0	0	0	0	0	0
15:03:55	-691,845	2545,937	19,682	14,453	12,109	10,782	11,758	21,4	962,289	22,658	2099,367	0	205,676	205,676	99,732	0	0	0	0	0	0	0
15:03:55	-492,016	2541,017	19,682	14,453	12,082	10,732	11,738	21,4	962,289	22,658	2099,809	0	206,523	206,523	99,735	0	0	0	0	0	0	0
15:03:55	-372,265	2537,295	19,829	14,453	12,053	10,693	11,718	21,4	962,289	22,658	2100,246	0	206,523	206,523	99,735	0	0	0	0	0	0	0
15:03:55	-442,871	2532,866	19,975	14,306	12,02	10,648	11,697	21,4	962,289	22,658	2100,679	0	206,523	206,523	99,735	0	0	0	0	0	0	0
15:03:55	-455,542	2528,31	20,024	14,404	11,991	10,601	11,675	21,4	962,289	22,658	2101,106	0	206,523	206,523	99,735	0	0	0	0	0	0	0
15:03:55	-491,65	2523,394	20,122	14,453	11,958	10,55	11,653	21,4	962,289	22,658	2101,528	0	206,523	206,523	99,735	0	0	0	0	0	0	0
15:03:55	-646,337	2516,931	19,975	14,258	11,93	10,483	11,63	21,4	962,289	22,658	2101,944	0	206,523	206,523	99,735	0	0	0	0	0	0	0
15:03:55	-610,083	2510,83	19,78	14,453	11,906	10,42	11,607	21,4	962,289	22,658	2102,353	0	206,523	206,523	99,735	0	0	0	0	0	0	0
15:03:55	-656,152	2504,268	19,536	14,209	11,883	10,353	11,582	21,4	962,289	22,658	2102,755	0	206,523	206,523	99,735	0	0	0	0	0	0	0
15:03:55	-419,311	2500,075	19,536	14,648	11,859	10,31	11,557	21,4	962,289	22,658	2103,152	0	206,523	206,523	99,735	0	0	0	0	0	0	0
15:03:55	-641,406	2493,661	19,389	14,599	11,831	10,243	11,531	21,4	962,289	22,658	2103,543	0	206,523	206,523	99,735	0	0	0	0	0	0	0
15:03:55	-466,503	2488,996	19,341	13,916	11,807	10,195	11,505	21,4	962,289	22,658	2103,928	0	206,523	206,523	99,735	0	0	0	0	0	0	0
15:03:55	-749,755	2481,498	18,999	13,769	11,784	10,118	11,478	21,4	962,289	22,658	2104,306	0	206,523	206,523	99,735	0	0	0	0	0	0	0
15:03:55	-355,639	2477,942	19,145	14,062	11,756	10,081	11,45	21,4	962,289	22,658	2104,679	0	206,523	206,523	99,735	0	0	0	0	0	0	0
15:03:55	-412,573	2473,816	19,145	14,209	11,732	10,039	11,423	21,4	962,289	22,658	2105,048	0	206,523	206,523	99,735	0	0	0	0	0	0	0
15:03:55	-497,265	2468,844	19,145	13,72	11,704	9,988	11,395	21,4	962,289	22,658	2105,412	0	206,523	206,523	99,735	0	0	0	0	0	0	0
15:03:55	-797,753	2460,866	18,901	14,111	11,673	9,905	11,365	21,4	962,289	22,658	2105,768	0	206,523	206,523	99,735	0	0	0	0	0	0	0
15:03:55	-398,51	2456,881	18,999	14,062	11,645	9,864	11,336	21,4	962,289	22,658	2106,119	0	206,523	206,523	99,735	0	0	0	0	0	0	0
15:03:55	-527,221	2451,609	18,901	14,209	11,621	9,81	11,306	21,4	962,289	22,658	2106,464	0	206,523	206,523	99,735	0	0	0	0	0	0	0
15:03:55	-475,317	2446,856	18,901	13,965	11,594	9,761	11,276	21,4	962,289	22,658	2106,805	0	206,523	206,523	99,735	0	0	0	0	0	0	0
15:03:55	-539,892	2441,457	18,852	14,062	11,566	9,705	11,245	21,4	962,289	22,658	2107,139	0	206,523	206,523	99,735	0	0	0	0	0	0	0
15:03:55	-552,075	2435,936	18,852	14,111	11,535	9,648	11,214	21,4	962,289	22,658	2107,468	0	206,523	206,523	99,735	0	0	0	0	0	0	0
15:03:55	-225,097	2433,685	19,145	14,404	11,506	9,625	11,183	21,4	962,289	22,658	2107,794	0	206,523	206,523	99,735	0	0	0	0	0	0	0
15:03:55	-583,52	2427,85	19,048	14,306	11,479	9,565	11,151	21,4	962,289	22,658	2108,114	0	206,523	206,523	99,735	0	0	0	0	0	0	0
15:03:55	-469,213	2423,158	18,999	13,965	11,455	9,517	11,119	21,4	962,289	22,658	2108,43	0	206,523	206,523	99,735	0	0	0	0	0	0	0
15:03:55	-632,739	2416,83	18,804	13,867	11,43	9,451	11,086	21,4	962,289	22,658	2108,738	0	206,523	206,523	99,735	0	0	0	0	0	0	0
15:03:55	-834,692	2408,483	18,413	13,916	11,404	9,365	11,052	21,4	962,289	22,658	2109,038	0	206,523	206,523	99,735	0	0	0	0	0	0	0
15:03:55	-287,475	2405,609	18,511	14,258	11,382	9,336	11,019	21,4	962,289	22,658	2109,334	0	206,523	206,523	99,735	0	0	0	0	0	0	0
15:03:55	-771,191	2397,897	18,169	13,769	11,357	9,256	10,984	21,4	962,289	22,658	2109,623	0	206,523	206,523	99,735	0	0	0	0	0	0	0
15:03:55	-638,403	2391,513	17,925	13,379	11,335	9,19	10,949	21,4	962,289	22,658	2109,905	0	206,523	206,523	99,735	0	0	0	0	0	0	0
15:03:55	-406,787	2387,445	17,925	13,574	11,312	9,148	10,914	21,4	962,289	22,658	2110,182	0	206,523	206,523	99,735	0	0	0	0	0	0	0
15:03:55	-253,735	2384,907	18,071	13,574	11,289	9,122	10,879	21,4	962,289	22,658	2110,457	0	206,523	206,523	99,735	0	0	0	0	0	0	0
15:03:55	-636,547	2378,542	17,925	13,379	11,261	9,057	10,843	21,4	962,289	22,658	2110,725	0	206,523	206,523	99,735	0	0	0	0	0	0	0
15:03:55	-520,849	2373,333	17,729	13,525	11,243	9,003	10,807	21,4	962,289	22,658	2110,988	0	206,523	206,523	99,735	0	0	0	0	0	0	0
15:03:55	-707,055	2366,263	17,387	13,086	11,221	8,93	10,77	21,4	962,289	22,658	2111,243	0	206,523	206,523	99,735	0	0	0	0	0	0	0
15:03:55	-607,983	2360,183	17,094	13,33	11,203	8,867	10,733	21,4	962,289	22,658	2111,492	0	206,523	206,523	99,735	0	0	0	0	0	0	0
15:03:55	-659,668	2353,586	16,753	13,086	11,184	8,799	10,695	21,4	962,289	22,658	2111,734	0	206,523	206,523	99,735	0	0	0	0	0	0	0
15:03:55	-324,121	2350,345	16,753	13,086	11,165	8,766	10,657	21,4	962,289	22,658	2111,973	0	206,523	206,523	99,735	0	0	0	0	0	0	0
15:03:55	-479,882	2345,546	16,606	12,988	11,146	8,716	10,619	21,4	962,289	22,658	2112,206	0	206,523	206,523	99,735	0	0	0	0	0	0	0
15:03:55	-518,53	2340,361	16,411	12,89	11,127	8,663	10,58	21,4	962,289	22,658	2112,434	0	206,523	206,523	99,735	0	0	0	0	0	0	0
15:03:56	-276,44	2337,597	16,557	13,183	11,104	8,635	10,542	21,4	962,289	22,658	2112,66	0	206,523	206,523	99,735	0	0	0	0	0	0	0
15:03:56	-480,639	2332,79	16,411	13,086	11,085	8,585	10,504	21,4	962,289	22,658	2112,88	0	206,523	206,523	99,735	0	0	0	0	0	0	0
15:03:56	-409,35	2328,697	16,411	13,086	11,061	8,543	10,466	21,4	962,289	22,658	2113,095	0	206,523	206,523	99,735	0	0	0	0	0	0	0
15:03:56	-533,129	2323,365	16,118	12,89	11,047	8,488	10,427	21,4	962,289	22,658	2113,305	0	206,523	206,523	99,735	0	0	0	0	0	0	0
15:03:56	-328,198	2320,083	16,118	13,037	11,028	8,454	10,388	21,4	962,289	22,658	2113,512	0	206,523	206,523	99,735	0	0	0	0	0	0	0
15:03:56	-335,961	2316,724	16,118	13,086	11,009	8,419	10,349	21,4	962,289	22,658	2113,715	0	206,523	206,523	99,735	0	0	0	0	0	0	0
15:03:56	-552,294	2311,201	15,971	12,646	10,986	8,362	10,31	21,4	962,289	22,658	2113,913	0	206,523	206,523	99,735	0	0	0	0	0	0	0
15:03:56	-379,882	2307,402	15,923	13,037	10,967	8,323	10,272	21,4	962,289	22,658	2114,106	0	206,523	206,523	99,735	0	0	0	0	0	0	0
15:03:56	-294,58	2304,456	15,874	12,89	10,953	8,293	10,233	21,4	962,289	22,658	2114,297	0	206,523	206,523	99,735	0	0	0	0	0	0	0
15:03:56	-562,597	2298,83	15,63	12,549	10,934	8,235	10,194	21,4	962,289	22,658	2114,481	0	206,523	206,523	99,735	0	0	0	0	0	0	0
15:03:56	-388,964	2294,941	15,483	12,549	10,92	8,195	10,154	21,4	962,289	22,658	2114,662	0	206,523	206,523	99,735	0	0	0	0	0	0	0
15:03:56	-333,447	2291,606	15,483	12,695	10,901	8,16	10,115	21,4	962,289	22,658	2114,839	0	206,523	206,523	99,735	0	0	0	0	0	0	0
15:03:56	-433,886	2287,267	15,288	12,841	10,887	8,116	10,076	21,4	962,289	22,658	2115,011	0	206,523	206,523	99,735	0	0	0	0	0	0	0
15:03:56	-331,103	2283,956	15,288	12,5	10,869	8,082	10,037	21,4	962,289	22,658	2115,18	0	206,523	206,523	99,735	0	0	0	0	0	0	0
15:03:56	-431,542	2279,641	15,093	12,353	10,855	8,037	9,998	21,4	962,289	22,658	2115,345	0	206,523	206,523	99,735	0	0	0	0	0	0	0
15:03:56	-424,438	2275,396	14,995	12,646	10,836	7,993	9,958	21,4	962,289	22,658	2115,505	0	206,523	206,523	99,735	0	0	0	0	0	0	0
15:03:56	-515,356	2270,243	14,8	12,353	10,817	7,94	9,919	21,4	962,289	22,658	2115,66	0	206,523	206,523	99,735	0	0	0	0	0	0	0
15:03:56	-189,624	2268,347	14,946	12,695	10,799	7,921	9,88	21,4	962,289	22,658	2115,812	0	206,523	206,523	99,735	0	0	0	0	0	0	0
15:03:56	-145,947	2266,887	15,141	12,89	10,78	7,906	9,841	21,4	962,289	22,658	2115,963	0	206,523	206,523	99,735	0	0	0	0	0	0	0
15:03:56	-333,325	2263,554	15,141	12,744	10,761	7,871	9,802	21,4	962,289	22,658	2116,111	0	206,523	206,523	99,735	0	0	0	0	0	0	0
15:03:56	-469,213	2258,862	14,995	12,695	10,742	7,823	9,764	21,4	962,289	22,658	2116,254	0	206,523	206,523	99,735	0	0	0	0	0	0	0
15:03:56	-325,683	2255,605	14,995	12,695	10,724	7,789	9,725	21,4	962,289	22,658	2116,393	0	206,523	206,523	99,735	0	0	0	0	0	0	0
15:03:56	-481,079	2250,794	14,751	12,5	10,71	7,74	9,686	21,4	962,289	22,658	2116,528	0	206,523	206,523	99,735	0	0	0	0	0	0	0
15:03:56	-340,966	2247,384	14,653	12,695	10,695	7,704	9,647	21,4	962,289	22,658	2116,659	0	206,523	206,523	99,735	0	0	0	0	0	0	0
15:03:56	-383,642	2243,548	14,507	12,353	10,682	7,665	9,608	21,4	962,289	22,658	2116,785	0	206,523	206,523	99,735	0	0	0	0	0	0	0
15:03:56	-348,364	2240,064	14,311	12,256	10,672	7,629	9,569	21,4	962,289	22,658	2116,908	0	206,523	206,523	99,735	0	0	0	0	0	0	0
15:03:56	-243,701	2237,627	14,311	12,353	10,658	7,604	9,531	21,4	962,289	22,658	2117,029	0	206,523	206,523	99,735	0	0	0	0	0	0	0
15:03:56	-359,497	2234,032	14,262	12,353	10,641	7,567	9,492	21,4	962,289	22,658	2117,146	0	206,523	206,523	99,735	0	0	0	0	0	0	0
15:03:56	-384,375	2230,189	14,116	12,158	10,627	7,527	9,454	21,4	962,289	22,658	2117,259	0	206,523	206,523	99,735	0	0	0	0	0	0	0
15:03:56	-256,347	2227,625	14,116	12,158	10,612	7,501	9,415	21,4	962,289	22,658	2117,37	0	206,523	206,523	99,735	0	0	0	0	0	0	0
15:03:56	-379,98	2223,825	13,969	12,256	10,598	7,462	9,377	21,4	962,289	22,658	2117,476	0	206,523	206,523	99,735	0	0	0	0	0	0	0
15:03:56	-241,308	2221,412	13,969	11,963	10,585	7,437	9,339	21,4	962,289	22,658	2117,58	0	206,523	206,523	99,735	0	0	0	0	0	0	0
15:03:56	-282,836	2218,584	13,921	12,109	10,571	7,408	9,301	21,4	962,289	22,658	2117,681	0	206,523	206,523	99,735	0	0	0	0	0	0	0
15:03:56	-385,986	2214,724	13,774	11,914	10,557	7,368	9,263	21,4	962,289	22,658	2117,778	0	206,523	206,523	99,735	0	0	0	0	0	0	0
15:03:56	-339,257	2211,331	13,676	11,718	10,543	7,333	9,225	21,4	962,289	22,658	2117,872	0	206,523	206,523	99,735	0	0	0	0	0	0	0
15:03:56	-223,217	2209,099	13,774	11,963	10,525	7,31	9,188	21,4	962,289	22,658	2117,963	0	206,523	206,523	99,735	0	0	0	0	0	0	0
15:03:56	-137,5	2207,724	13,921	11,963	10,51	7,296	9,151	21,4	962,289	22,658	2118,053	0	206,523	206,523	99,735	0	0	0	0	0	0	0
15:03:56	-447,924	2203,245	13,823	11,963	10,49	7,249	9,114	21,4	962,289	22,658	2118,138	0	206,523	206,523	99,735	0	0	0	0	0	0	0
15:03:56	-166,162	2201,583	13,921	12,109	10,475	7,232	9,077	21,4	962,289	22,658	2118,221	0	206,523	206,523	99,735	0	0	0	0	0	0	0
15:03:56	-285,449	2198,729	13,921	12,158	10,459	7,203	9,04	21,4	962,289	22,658	2118,302	0	206,523	206,523	99,735	0	0	0	0	0	0	0
15:03:56	-329,418	2195,435	13,823	12,256	10,445	7,169	9,003	21,4	962,289	22,658	2118,379	0	206,523	206,523	99,735	0	0	0	0	0	0	0
15:03:56	-330,908	2192,126	13,676	12,109	10,434	7,135	8,967	21,4	962,289	22,658	2118,453	0	206,523	206,523	99,735	0	0	0	0	0	0	0
15:03:56	-220,751	2189,918	13,676	12,256	10,422	7,112	8,93	21,4	962,289	22,658	2118,524	0	206,523	206,523	99,735	0	0	0	0	0	0	0
15:03:56	-419,433	2185,724	13,481	12,06	10,408	7,069	8,894	21,4	962,289	22,658	2118,591	0	206,523	206,523	99,735	0	0	0	0	0	0	0
15:03:56	-245,825	2183,265	13,432	11,914	10,397	7,043	8,857	21,4	962,289	22,658	2118,656	0	206,523	206,523	99,735	0	0	0	0	0	0	0
15:03:56	-386,084	2179,405	13,188	11,718	10,388	7,004	8,821	21,4	962,289	22,658	2118,717	0	206,523	206,523	99,735	0	0	0	0	0	0	0
15:03:56	-221,899	2177,186	13,188	11,816	10,376	6,981	8,785	21,4	962,289	22,658	2118,775	0	206,523	206,523	99,735	0	0	0	0	0	0	0
15:03:56	-356,201	2173,624	13,042	11,572	10,363	6,944	8,749	21,4	962,289	22,658	2118,83	0	206,523	206,523	99,735	0	0	0	0	0	0	0
15:03:56	-195,922	2171,664	13,042	11,621	10,352	6,924	8,713	21,4	962,289	22,658	2118,883	0	206,523	206,523	99,735	0	0	0	0	0	0	0
15:03:56	-223,803	2169,426	13,042	11,767	10,339	6,901	8,678	21,4	962,289	22,658	2118,934	0	206,523	206,523	99,735	0	0	0	0	0	0	0
15:03:56	-270,532	2166,721	12,993	11,572	10,327	6,873	8,642	21,4	962,289	22,658	2118,982	0	206,523	206,523	99,735	0	0	0	0	0	0	0
15:03:56	-297,802	2163,743	12,846	11,425	10,317	6,842	8,607	21,2	961,909	22,658	2119,026	0	206,523	206,523	99,735	0	0	0	0	0	0	0
15:03:56	-167,285	2162,07	12,944	11,572	10,303	6,825	8,572	21,2	961,909	22,658	2119,069	0	206,523	206,523	99,735	0	0	0	0	0	0	0
15:03:56	-320,166	2158,869	12,846	11,523	10,29	6,792	8,537	21,2	961,909	22,658	2119,109	0	206,523	206,523	99,735	0	0	0	0	0	0	0
15:03:56	-210,131	2156,767	12,798	11,425	10,28	6,77	8,502	21,2	961,909	22,658	2119,147	0	206,523	206,523	99,735	0	0	0	0	0	0	0
15:03:56	-217,358	2154,594	12,798	11,572	10,268	6,748	8,468	21,2	961,909	22,658	2119,182	0	206,523	206,523	99,735	0	0	0	0	0	0	0
15:03:56	-392,822	2150,665	12,553	11,523	10,259	6,707	8,434	21,2	961,909	22,658	2119,214	0	206,523	206,523	99,735	0	0	0	0	0	0	0
15:03:56	-268,042	2147,985	12,505	11,425	10,246	6,68	8,399	21,2	961,909	22,658	2119,243	0	206,523	206,523	99,735	0	0	0	0	0	0	0
15:03:56	-167,968	2146,305	12,505	11,523	10,236	6,662	8,365	21,2	961,909	22,658	2119,27	0	206,523	206,523	99,735	0	0	0	0	0	0	0
15:03:56	-292,089	2143,384	12,358	11,377	10,228	6,632	8,331	21,2	961,909	22,658	2119,294	0	206,523	206,523	99,735	0	0	0	0	0	0	0
15:03:56	-233,837	2141,046	12,212	11,279	10,222	6,608	8,297	21,2	961,909	22,658	2119,316	0	206,523	206,523	99,735	0	0	0	0	0	0	0
15:03:56	-203,417	2139,012	12,163	11,377	10,213	6,587	8,264	21,2	961,909	22,658	2119,335	0	204,604	204,604	99,728	0	0	0	0	0	0	0
15:03:56	-235,815	2136,654	12,065	11,279	10,205	6,563	8,23	21,2	961,909	22,658	2119,353	0	204,604	204,604	99,728	0	0	0	0	0	0	0
15:03:56	-205,664	2134,597	12,016	11,23	10,196	6,542	8,197	21,2	961,909	22,658	2119,368	0	204,604	204,604	99,728	0	0	0	0	0	0	0
15:03:56	-234,716	2132,25	11,87	11,181	10,19	6,518	8,164	21,2	961,909	22,658	2119,381	0	204,604	204,604	99,728	0	0	0	0	0	0	0
15:03:56	-251,928	2129,731	11,772	11,23	10,181	6,492	8,132	21,2	961,909	22,658	2119,391	0	204,604	204,604	99,728	0	0	0	0	0	0	0
15:03:56	-162,182	2128,109	11,772	11,181	10,172	6,475	8,099	21,2	961,909	22,658	2119,4	0	204,604	204,604	99,728	0	0	0	0	0	0	0
15:03:56	-153,784	2126,571	11,772	11,084	10,163	6,459	8,067	21,2	961,909	22,658	2119,407	0	204,604	204,604	99,728	0	0	0	0	0	0	0
15:03:56	-222,778	2124,343	11,626	11,084	10,158	6,436	8,035	21,2	961,909	22,658	2119,412	0	204,604	204,604	99,728	0	0	0	0	0	0	0
15:03:56	-154,76	2122,796	11,626	11,181	10,149	6,42	8,003	21,2	961,909	22,658	2119,415	0	204,604	204,604	99,728	0	0	0	0	0	0	0
15:03:56	-134,423	2121,451	11,674	11,181	10,139	6,406	7,972	21,2	961,909	22,658	2119,417	0	204,604	204,604	99,728	0	0	0	0	0	0	0
15:03:56	-211,816	2119,333	11,626	11,181	10,13	6,384	7,941	21,2	961,909	22,658	2119,333	0	204,604	204,604	99,728	0	0	0	0	0	0	0
15:03:56	-112,744	2118,206	11,674	11,23	10,121	6,373	7,91	21,2	961,909	22,658	2118,206	0	204,604	204,604	99,728	0	0	0	0	0	0	0
15:03:56	-60,937	2117,596	11,87	11,377	10,107	6,366	7,88	21,2	961,909	22,658	2117,596	0	204,604	204,604	99,728	0	0	0	0	0	0	0
15:03:56	-172,143	2115,875	11,87	11,279	10,097	6,349	7,85	21,2	961,909	22,658	2115,875	0	204,604	204,604	99,728	0	0	0	0	0	0	0
15:03:56	-81,689	2115,058	11,87	11,377	10,093	6,34	7,82	21,2	961,909	22,658	2115,058	0	204,604	204,604	99,728	0	0	0	0	0	0	0
15:03:56	-346,362	2111,594	11,674	11,23	10,083	6,305	7,791	21,2	961,909	22,658	2111,594	0	204,604	204,604	99,728	0	0	0	0	0	0	0
15:03:56	-218,31	2109,411	11,528	11,279	10,078	6,282	7,761	21,2	961,909	22,658	2109,411	0	204,604	204,604	99,728	0	0	0	0	0	0	0
15:03:56	-173,071	2107,681	11,43	11,035	10,074	6,264	7,732	21,2	961,909	22,658	2107,681	0	204,604	204,604	99,728	0	0	0	0	0	0	0
15:03:56	-172,875	2105,952	11,333	10,937	10,069	6,246	7,702	21,2	961,909	22,658	2105,952	0	204,604	204,604	99,728	0	0	0	0	0	0	0
15:03:56	-127,905	2104,673	11,284	10,937	10,064	6,233	7,674	21,2	961,909	22,658	2104,673	0	204,604	204,604	99,728	0	0	0	0	0	0	0
15:03:56	-168,823	2102,984	11,284	10,888	10,055	6,216	7,645	21,2	961,909	22,658	2102,984	0	204,604	204,604	99,728	0	0	0	0	0	0	0
15:03:56	-84,863	2102,136	11,284	10,937	10,05	6,207	7,617	21,2	961,909	22,658	2102,136	0	204,604	204,604	99,728	0	0	0	0	0	0	0
15:03:56	-167,578	2100,46	11,284	10,937	10,04	6,19	7,589	21,2	961,909	22,658	2100,46	0	204,604	204,604	99,728	0	0	0	0	0	0	0
15:03:56	-164,404	2098,816	11,284	10,937	10,031	6,173	7,561	21,2	961,909	22,658	2098,816	0	204,604	204,604	99,728	0	0	0	0	0	0	0
15:03:56	-39,77	2098,418	11,333	11,035	10,026	6,169	7,534	21,2	961,909	22,658	2098,418	0	204,604	204,604	99,728	0	0	0	0	0	0	0
15:03:56	-210,571	2096,313	11,284	11,035	10,017	6,147	7,507	21,2	961,909	22,658	2096,313	0	204,604	204,604	99,728	0	0	0	0	0	0	0
15:03:56	-40,82	2095,904	11,333	11,035	10,012	6,143	7,48	21,2	961,909	22,658	2095,904	0	204,604	204,604	99,728	0	0	0	0	0	0	0
15:03:56	-86,059	2095,044	11,333	11,035	10,007	6,134	7,454	21,2	961,909	22,658	2095,044	0	204,604	204,604	99,728	0	0	0	0	0	0	0
15:03:56	-131,005	2093,734	11,284	10,937	10,002	6,12	7,427	21,2	961,909	22,658	2093,734	0	204,604	204,604	99,728	0	0	0	0	0	0	0
15:03:56	-252,294	2091,211	11,186	10,937	9,993	6,094	7,401	21,2	961,909	22,658	2091,211	0	204,604	204,604	99,728	0	0	0	0	0	0	0
15:03:56	49,121	2091,702	11,333	10,937	9,988	6,1	7,376	21,2	961,909	22,658	2091,211	0	204,604	204,604	99,728	0	0	0	0	0	0	0
15:03:56	-168,627	2090,016	11,333	11,035	9,979	6,082	7,35	21,2	961,909	22,658	2090,016	0	204,604	204,604	99,728	0	0	0	0	0	0	0
15:03:56	-170,776	2088,308	11,333	11,035	9,969	6,065	7,325	21,2	961,909	22,658	2088,308	0	204,604	204,604	99,728	0	0	0	0	0	0	0
15:03:56	-76,611	2087,542	11,43	11,035	9,959	6,057	7,3	21,2	961,909	22,658	2087,542	0	204,604	204,604	99,728	0	0	0	0	0	0	0
15:03:56	-84,863	2086,693	11,43	11,035	9,955	6,048	7,276	21,2	961,909	22,658	2086,693	0	204,604	204,604	99,728	0	0	0	0	0	0	0
15:03:56	-84,863	2085,845	11,43	11,084	9,95	6,039	7,251	21,2	961,909	22,658	2085,845	0	204,604	204,604	99,728	0	0	0	0	0	0	0
15:03:56	-309,008	2082,754	11,186	11,035	9,945	6,007	7,227	21,2	961,909	22,658	2082,754	0	204,604	204,604	99,728	0	0	0	0	0	0	0
15:03:56	-128,784	2081,467	11,137	10,888	9,94	5,994	7,203	21,2	961,909	22,658	2081,467	0	204,604	204,604	99,728	0	0	0	0	0	0	0
15:03:56	-218,823	2079,278	10,991	10,84	9,935	5,971	7,179	21,2	961,909	22,658	2079,278	0	204,604	204,604	99,728	0	0	0	0	0	0	0
15:03:57	-47,119	2078,807	10,942	10,742	9,935	5,967	7,155	21,2	961,909	22,658	2078,807	0	204,604	204,604	99,728	0	0	0	0	0	0	0
15:03:57	-216,65	2076,641	10,796	10,693	9,931	5,944	7,131	21,2	961,909	22,658	2076,641	0	204,604	204,604	99,728	0	0	0	0	0	0	0
15:03:57	-85,839	2075,782	10,796	10,595	9,926	5,935	7,108	21,2	961,909	22,658	2075,782	0	204,604	204,604	99,728	0	0	0	0	0	0	0
15:03:57	-35,913	2075,423	10,942	10,693	9,916	5,932	7,085	21,2	961,909	22,658	2075,423	0	204,604	204,604	99,728	0	0	0	0	0	0	0
15:03:57	-39,819	2075,025	10,991	10,742	9,911	5,928	7,062	21,2	961,909	22,658	2075,025	0	204,604	204,604	99,728	0	0	0	0	0	0	0
15:03:57	-123,657	2073,788	11,04	10,84	9,902	5,915	7,04	21,2	961,909	22,658	2073,788	0	204,604	204,604	99,728	0	0	0	0	0	0	0
15:03:57	-79,882	2072,99	11,137	10,888	9,892	5,907	7,017	21,2	961,909	22,658	2072,99	0	204,604	204,604	99,728	0	0	0	0	0	0	0
15:03:57	-124,707	2071,742	11,186	11,035	9,882	5,894	6,995	21,2	961,909	22,658	2071,742	0	204,604	204,604	99,728	0	0	0	0	0	0	0
15:03:57	5,102	2071,794	11,284	11,035	9,878	5,894	6,974	21,2	961,909	22,658	2071,742	0	204,604	204,604	99,728	0	0	0	0	0	0	0
15:03:57	-218,701	2069,606	11,137	11,035	9,873	5,872	6,952	21,2	961,909	22,658	2069,606	0	204,604	204,604	99,728	0	0	0	0	0	0	0
15:03:57	-173,681	2067,87	11,04	10,937	9,868	5,854	6,931	21,2	961,909	22,658	2067,87	0	204,604	204,604	99,728	0	0	0	0	0	0	0
15:03:57	-86,083	2067,009	11,04	10,888	9,863	5,845	6,909	21,2	961,909	22,658	2067,009	0	204,604	204,604	99,728	0	0	0	0	0	0	0
15:03:57	-128,71	2065,722	10,991	10,888	9,858	5,832	6,888	21,2	961,909	22,658	2065,722	0	204,604	204,604	99,728	0	0	0	0	0	0	0
15:03:57	-134,79	2064,374	10,844	10,693	9,858	5,818	6,867	21,2	961,909	22,658	2064,374	0	204,604	204,604	99,728	0	0	0	0	0	0	0
15:03:57	-130,786	2063,066	10,796	10,742	9,854	5,804	6,846	21,2	961,909	22,658	2063,066	0	204,604	204,604	99,728	0	0	0	0	0	0	0
15:03:57	-83,764	2062,228	10,796	10,693	9,849	5,796	6,826	21,2	961,909	22,658	2062,228	0	204,604	204,604	99,728	0	0	0	0	0	0	0
15:03:57	-82,69	2061,401	10,796	10,693	9,844	5,787	6,805	21,2	961,909	22,658	2061,401	0	204,604	204,604	99,728	0	0	0	0	0	0	0
15:03:57	-33,837	2061,063	10,942	10,742	9,834	5,784	6,785	21,2	961,909	22,658	2061,063	0	204,604	204,604	99,728	0	0	0	0	0	0	0
15:03:57	-168,75	2059,376	10,942	10,84	9,825	5,766	6,765	21,2	961,909	22,658	2059,376	0	204,604	204,604	99,728	0	0	0	0	0	0	0
15:03:57	-86,938	2058,506	10,942	10,84	9,82	5,757	6,746	21,2	961,909	22,658	2058,506	0	204,604	204,604	99,728	0	0	0	0	0	0	0
15:03:57	-81,64	2057,69	10,942	10,742	9,815	5,749	6,726	21,2	961,909	22,658	2057,69	0	204,604	204,604	99,728	0	0	0	0	0	0	0
15:03:57	-175,683	2055,933	10,844	10,84	9,81	5,731	6,707	21,2	961,909	22,658	2055,933	0	204,604	204,604	99,728	0	0	0	0	0	0	0
15:03:57	0	2055,933	10,844	10,742	9,81	5,731	6,687	21,2	961,909	22,658	2055,933	0	204,604	204,604	99,728	0	0	0	0	0	0	0
15:03:57	-76,708	2055,166	10,942	10,742	9,801	5,723	6,668	21,2	961,909	22,658	2055,166	0	204,604	204,604	99,728	0	0	0	0	0	0	0
15:03:57	-85,864	2054,307	10,942	10,742	9,796	5,714	6,65	21,2	961,909	22,658	2054,307	0	204,604	204,604	99,728	0	0	0	0	0	0	0
15:03:57	-89,746	2053,41	10,844	10,693	9,796	5,705	6,631	21,2	961,909	22,658	2053,41	0	204,604	204,604	99,728	0	0	0	0	0	0	0
15:03:57	-129,833	2052,111	10,796	10,693	9,791	5,691	6,613	21,2	961,909	22,658	2052,111	0	204,604	204,604	99,728	0	0	0	0	0	0	0
15:03:57	93,603	2053,047	10,991	10,742	9,786	5,701	6,595	21,2	961,909	22,658	2052,112	0	204,604	204,604	99,728	0	0	0	0	0	0	0
15:03:57	-130,786	2051,74	10,942	10,693	9,781	5,688	6,577	21,2	961,909	22,658	2051,74	0	204,604	204,604	99,728	0	0	0	0	0	0	0
15:03:57	-174,511	2049,994	10,844	10,595	9,777	5,67	6,559	21,2	961,909	22,658	2049,994	0	204,604	204,604	99,728	0	0	0	0	0	0	0
15:03:57	10,18	2050,096	10,942	10,693	9,772	5,671	6,542	21,2	961,909	22,658	2049,995	0	204,604	204,604	99,728	0	0	0	0	0	0	0
15:03:57	-83,789	2049,258	10,942	10,693	9,767	5,662	6,525	21,2	961,909	22,658	2049,258	0	204,604	204,604	99,728	0	0	0	0	0	0	0
15:03:57	-175,573	2047,503	10,844	10,595	9,763	5,644	6,507	21,2	961,909	22,658	2047,503	0	204,604	204,604	99,728	0	0	0	0	0	0	0
15:03:57	-128,576	2046,217	10,796	10,742	9,758	5,631	6,49	21,2	961,909	22,658	2046,217	0	204,604	204,604	99,728	0	0	0	0	0	0	0
15:03:57	-173,437	2044,482	10,698	10,693	9,753	5,613	6,473	21,2	961,909	22,658	2044,482	0	204,604	204,604	99,728	0	0	0	0	0	0	0
15:03:57	49,511	2044,978	10,844	10,693	9,748	5,618	6,456	21,2	961,909	22,658	2044,483	0	204,604	204,604	99,728	0	0	0	0	0	0	0
15:03:57	-127,514	2043,702	10,796	10,595	9,743	5,605	6,44	21,2	961,909	22,658	2043,702	0	204,604	204,604	99,728	0	0	0	0	0	0	0
15:03:57	-173,4	2041,968	10,698	10,547	9,739	5,587	6,423	21,2	961,909	22,658	2041,968	0	204,604	204,604	99,728	0	0	0	0	0	0	0
15:03:57	-44,799	2041,52	10,649	10,498	9,739	5,582	6,406	21,2	961,909	22,658	2041,52	0	204,604	204,604	99,728	0	0	0	0	0	0	0
15:03:57	-97,009	2040,55	10,551	10,498	9,738	5,572	6,39	21,2	961,909	22,658	2040,55	0	204,604	204,604	99,728	0	0	0	0	0	0	0
15:03:57	-75,292	2039,797	10,551	10,498	9,734	5,564	6,374	21,2	961,909	22,658	2039,797	0	204,604	204,604	99,728	0	0	0	0	0	0	0
15:03:57	-82,678	2038,971	10,551	10,351	9,729	5,556	6,358	21,2	961,909	22,658	2038,971	0	204,604	204,604	99,728	0	0	0	0	0	0	0
15:03:57	43,286	2039,403	10,698	10,595	9,724	5,56	6,342	21,2	961,909	22,658	2038,971	0	204,604	204,604	99,728	0	0	0	0	0	0	0
15:03:57	-165,405	2037,749	10,698	10,547	9,715	5,543	6,326	21,2	961,909	22,658	2037,749	0	204,604	204,604	99,728	0	0	0	0	0	0	0
15:03:57	7,958	2037,829	10,796	10,595	9,71	5,544	6,311	21,2	961,909	22,658	2037,75	0	204,604	204,604	99,728	0	0	0	0	0	0	0
15:03:57	-36,853	2037,461	10,844	10,693	9,705	5,54	6,296	21,2	961,909	22,658	2037,461	0	204,604	204,604	99,728	0	0	0	0	0	0	0
15:03:57	-135,034	2036,11	10,796	10,742	9,7	5,526	6,281	21,2	961,909	22,658	2036,11	0	204,604	204,604	99,728	0	0	0	0	0	0	0
15:03:57	53,759	2036,648	10,942	10,84	9,696	5,532	6,266	21,2	961,909	22,658	2036,111	0	204,604	204,604	99,728	0	0	0	0	0	0	0
15:03:57	-213,708	2034,511	10,796	10,742	9,691	5,51	6,251	21,2	961,909	22,658	2034,511	0	204,604	204,604	99,728	0	0	0	0	0	0	0
15:03:57	-144,006	2033,071	10,649	10,693	9,691	5,495	6,237	21,2	961,909	22,658	2033,071	0	204,604	204,604	99,728	0	0	0	0	0	0	0
15:03:57	-105,664	2032,014	10,698	10,595	9,682	5,484	6,222	21,2	961,909	22,658	2032,014	0	204,604	204,604	99,728	0	0	0	0	0	0	0
15:03:57	-54,418	2031,47	10,649	10,595	9,682	5,479	6,207	21,1	961,909	22,658	2031,47	0	204,604	204,604	99,728	0	0	0	0	0	0	0
15:03:57	-79,357	2030,676	10,649	10,595	9,677	5,47	6,193	21,1	961,909	22,658	2030,676	0	204,604	204,604	99,728	0	0	0	0	0	0	0
15:03:57	-79,528	2029,881	10,649	10,547	9,673	5,462	6,178	21,1	961,909	22,658	2029,881	0	204,604	204,604	99,728	0	0	0	0	0	0	0
15:03:57	-89,477	2028,986	10,551	10,547	9,673	5,453	6,164	21,1	961,909	22,658	2028,986	0	204,604	204,604	99,728	0	0	0	0	0	0	0
15:03:57	-89,477	2028,091	10,454	10,302	9,673	5,444	6,15	21,1	961,909	22,658	2028,091	0	204,604	204,604	99,728	0	0	0	0	0	0	0
15:03:57	-99,133	2027,1	10,356	10,205	9,672	5,434	6,136	21,1	961,909	22,658	2027,1	0	204,604	204,604	99,728	0	0	0	0	0	0	0
15:03:57	54,687	2027,647	10,503	10,351	9,667	5,439	6,122	21,1	961,909	22,658	2027,101	0	204,604	204,604	99,728	0	0	0	0	0	0	0
15:03:57	45,202	2028,099	10,649	10,498	9,662	5,444	6,109	21,1	961,909	22,658	2027,102	0	204,604	204,604	99,728	0	0	0	0	0	0	0
15:03:57	-78,466	2027,314	10,649	10,498	9,658	5,436	6,096	21,1	961,909	22,658	2027,102	0	204,604	204,604	99,728	0	0	0	0	0	0	0
15:03:57	-109,912	2026,215	10,698	10,547	9,649	5,424	6,083	21,1	961,909	22,658	2026,215	0	204,604	204,604	99,728	0	0	0	0	0	0	0
15:03:57	-87,951	2025,336	10,698	10,547	9,644	5,415	6,07	21,1	961,909	22,658	2025,336	0	203,838	203,838	99,725	0	0	0	0	0	0	0
15:03:57	13,281	2025,468	10,796	10,693	9,64	5,417	6,057	21,1	961,909	22,658	2025,336	0	203,838	203,838	99,725	0	0	0	0	0	0	0
15:03:57	-113,208	2024,336	10,698	10,595	9,638	5,405	6,044	21,1	961,909	22,658	2024,336	0	203,838	203,838	99,725	0	0	0	0	0	0	0
15:03:57	-63,354	2023,703	10,698	10,547	9,635	5,399	6,031	21,1	961,909	22,658	2023,703	0	203,838	203,838	99,725	0	0	0	0	0	0	0
15:03:57	-12,817	2023,575	10,698	10,547	9,634	5,397	6,019	21,1	961,909	22,658	2023,575	0	203,838	203,838	99,725	0	0	0	0	0	0	0
15:03:57	-119,836	2022,376	10,649	10,498	9,63	5,385	6,007	21,1	961,909	22,658	2022,376	0	203,838	203,838	99,725	0	0	0	0	0	0	0
15:03:57	-101,22	2021,364	10,551	10,498	9,629	5,374	5,994	21,1	961,909	22,658	2021,364	0	203,838	203,838	99,725	0	0	0	0	0	0	0
15:03:57	-89,416	2020,47	10,454	10,351	9,629	5,365	5,982	21,1	961,909	22,658	2020,47	0	203,838	203,838	99,725	0	0	0	0	0	0	0
15:03:57	-164,66	2018,823	10,356	10,302	9,625	5,348	5,969	21,1	961,909	22,658	2018,823	0	203,838	203,838	99,725	0	0	0	0	0	0	0
15:03:57	27,124	2019,095	10,454	10,302	9,621	5,351	5,957	21,1	961,909	22,658	2018,824	0	203,838	203,838	99,725	0	0	0	0	0	0	0
15:03:57	-30,419	2018,79	10,503	10,351	9,617	5,348	5,945	21,1	961,909	22,658	2018,79	0	203,838	203,838	99,725	0	0	0	0	0	0	0
15:03:57	-86,889	2017,921	10,503	10,302	9,612	5,339	5,933	21,1	961,909	22,658	2017,921	0	203,838	203,838	99,725	0	0	0	0	0	0	0
15:03:57	-13,024	2017,791	10,503	10,498	9,611	5,338	5,922	21,1	961,909	22,658	2017,791	0	203,838	203,838	99,725	0	0	0	0	0	0	0
15:03:57	-207,006	2015,721	10,356	10,302	9,607	5,316	5,91	21,1	961,909	22,658	2015,721	0	203,838	203,838	99,725	0	0	0	0	0	0	0
15:03:57	-12,841	2015,593	10,356	10,4	9,607	5,315	5,898	21,1	961,909	22,658	2015,593	0	203,838	203,838	99,725	0	0	0	0	0	0	0
15:03:57	-72,998	2014,863	10,356	10,351	9,602	5,307	5,887	21,1	961,909	22,658	2014,863	0	203,838	203,838	99,725	0	0	0	0	0	0	0
15:03:57	-85,839	2014,004	10,356	10,351	9,598	5,299	5,875	21,1	961,909	22,658	2014,004	0	203,838	203,838	99,725	0	0	0	0	0	0	0
15:03:57	121,179	2015,216	10,503	10,351	9,597	5,311	5,864	21,1	961,909	22,658	2014,006	0	203,838	203,838	99,725	0	0	0	0	0	0	0
15:03:57	-132,104	2013,895	10,503	10,4	9,589	5,297	5,853	21,1	961,909	22,658	2013,895	0	203,838	203,838	99,725	0	0	0	0	0	0	0
15:03:57	-84,765	2013,047	10,503	10,351	9,584	5,289	5,842	21,1	961,909	22,658	2013,047	0	203,838	203,838	99,725	0	0	0	0	0	0	0
15:03:57	30,566	2013,353	10,551	10,547	9,584	5,292	5,831	21,1	961,909	22,658	2013,048	0	203,838	203,838	99,725	0	0	0	0	0	0	0
15:03:57	-146,13	2011,892	10,454	10,351	9,58	5,277	5,82	21,1	961,909	22,658	2011,892	0	203,838	203,838	99,725	0	0	0	0	0	0	0
15:03:57	-13,903	2011,753	10,454	10,351	9,58	5,275	5,809	21,1	961,909	22,658	2011,753	0	203,838	203,838	99,725	0	0	0	0	0	0	0
15:03:57	-14,05	2011,612	10,454	10,302	9,579	5,274	5,799	21,1	961,909	22,658	2011,612	0	203,838	203,838	99,725	0	0	0	0	0	0	0
15:03:57	-70,898	2010,903	10,454	10,351	9,575	5,267	5,789	21,1	961,909	22,658	2010,903	0	203,838	203,838	99,725	0	0	0	0	0	0	0
15:03:57	30,761	2011,211	10,503	10,351	9,574	5,27	5,778	21,1	961,909	22,658	2010,904	0	203,838	203,838	99,725	0	0	0	0	0	0	0
15:03:57	-71,948	2010,491	10,503	10,302	9,57	5,262	5,768	21,1	961,909	22,658	2010,491	0	203,838	203,838	99,725	0	0	0	0	0	0	0
15:03:57	-114,489	2009,346	10,454	10,302	9,566	5,25	5,758	21,1	961,909	22,658	2009,346	0	203,838	203,838	99,725	0	0	0	0	0	0	0
15:03:57	30,773	2009,654	10,503	10,4	9,565	5,254	5,748	21,1	961,909	22,658	2009,347	0	203,838	203,838	99,725	0	0	0	0	0	0	0
15:03:57	-114,489	2008,509	10,454	10,351	9,561	5,242	5,738	21,1	961,909	22,658	2008,509	0	203,838	203,838	99,725	0	0	0	0	0	0	0
15:03:57	-13,879	2008,371	10,454	10,302	9,56	5,24	5,729	21,1	961,909	22,658	2008,371	0	203,838	203,838	99,725	0	0	0	0	0	0	0
15:03:57	-89,27	2007,478	10,356	10,302	9,56	5,231	5,719	21,1	961,909	22,658	2007,478	0	203,838	203,838	99,725	0	0	0	0	0	0	0
15:03:57	0	2007,478	10,356	10,302	9,56	5,231	5,709	21,1	961,909	22,658	2007,478	0	203,838	203,838	99,725	0	0	0	0	0	0	0
15:03:57	-114,44	2006,333	10,307	10,205	9,556	5,219	5,7	21,1	961,909	22,658	2006,333	0	203,838	203,838	99,725	0	0	0	0	0	0	0
15:03:57	-68,591	2005,648	10,307	10,205	9,553	5,212	5,69	21,1	961,909	22,658	2005,648	0	203,838	203,838	99,725	0	0	0	0	0	0	0
15:03:57	15,6	2005,804	10,356	10,302	9,551	5,214	5,681	21,1	961,909	22,658	2005,648	0	203,838	203,838	99,725	0	0	0	0	0	0	0
15:03:57	19,396	2005,997	10,454	10,351	9,547	5,216	5,672	21,1	961,909	22,658	2005,648	0	203,838	203,838	99,725	0	0	0	0	0	0	0
15:03:57	-136,291	2004,635	10,454	10,351	9,539	5,202	5,662	21,1	961,909	22,658	2004,635	0	203,838	203,838	99,725	0	0	0	0	0	0	0
15:03:57	-31,127	2004,323	10,454	10,4	9,537	5,199	5,653	21,1	961,909	22,658	2004,323	0	203,838	203,838	99,725	0	0	0	0	0	0	0
15:03:58	-67,724	2003,646	10,454	10,498	9,534	5,192	5,644	21,1	961,909	22,658	2003,646	0	203,838	203,838	99,725	0	0	0	0	0	0	0
15:03:58	-89,221	2002,754	10,356	10,351	9,534	5,183	5,635	21,1	961,909	22,658	2002,754	0	203,838	203,838	99,725	0	0	0	0	0	0	0
15:03:58	-44,592	2002,308	10,307	10,351	9,534	5,178	5,626	21,1	961,909	22,658	2002,308	0	203,838	203,838	99,725	0	0	0	0	0	0	0
15:03:58	-105,224	2001,256	10,21	10,302	9,533	5,167	5,617	21,1	961,909	22,658	2001,256	0	203,838	203,838	99,725	0	0	0	0	0	0	0
15:03:58	-51,501	2000,741	10,21	10,205	9,53	5,162	5,608	21,1	961,909	22,658	2000,741	0	203,838	203,838	99,725	0	0	0	0	0	0	0
15:03:58	-44,604	2000,295	10,161	10,205	9,53	5,157	5,599	21,1	961,909	22,658	2000,295	0	203,838	203,838	99,725	0	0	0	0	0	0	0
15:03:58	-89,172	1999,403	10,063	10,058	9,53	5,148	5,591	21,1	961,909	22,658	1999,403	0	203,838	203,838	99,725	0	0	0	0	0	0	0
15:03:58	-16,174	1999,241	10,063	10,156	9,529	5,146	5,582	21,1	961,909	22,658	1999,241	0	203,838	203,838	99,725	0	0	0	0	0	0	0
15:03:58	-66,467	1998,576	10,063	10,009	9,525	5,139	5,573	21,1	961,909	22,658	1998,576	0	203,838	203,838	99,725	0	0	0	0	0	0	0
15:03:58	118,64	1999,763	10,21	10,205	9,524	5,152	5,565	21,1	961,909	22,658	1998,578	0	203,838	203,838	99,725	0	0	0	0	0	0	0
15:03:58	6,53	1999,828	10,307	10,351	9,519	5,152	5,557	21,1	961,909	22,658	1998,579	0	203,838	203,838	99,725	0	0	0	0	0	0	0
15:03:58	-155,651	1998,272	10,21	10,205	9,516	5,136	5,549	21,1	961,909	22,658	1998,272	0	203,838	203,838	99,725	0	0	0	0	0	0	0
15:03:58	7,58	1998,347	10,307	10,302	9,511	5,137	5,541	21,1	961,909	22,658	1998,272	0	203,838	203,838	99,725	0	0	0	0	0	0	0
15:03:58	117,736	1999,525	10,454	10,498	9,51	5,149	5,533	21,1	961,909	22,658	1998,273	0	203,838	203,838	99,725	0	0	0	0	0	0	0
15:03:58	-154,76	1997,977	10,356	10,351	9,506	5,133	5,525	21,1	961,909	22,658	1997,977	0	203,838	203,838	99,725	0	0	0	0	0	0	0
15:03:58	-149,743	1996,48	10,21	10,302	9,505	5,118	5,517	21,1	961,909	22,658	1996,48	0	203,838	203,838	99,725	0	0	0	0	0	0	0
15:03:58	0	1996,48	10,21	10,302	9,505	5,118	5,509	21,1	961,909	22,658	1996,48	0	203,838	203,838	99,725	0	0	0	0	0	0	0
15:03:58	89,16	1997,371	10,307	10,351	9,505	5,127	5,502	21,1	961,909	22,658	1996,481	0	203,838	203,838	99,725	0	0	0	0	0	0	0
15:03:58	-155,798	1995,813	10,21	10,205	9,502	5,111	5,494	21,1	961,909	22,658	1995,813	0	203,838	203,838	99,725	0	0	0	0	0	0	0
15:03:58	0	1995,813	10,21	10,156	9,502	5,111	5,487	21,1	961,909	22,658	1995,813	0	203,838	203,838	99,725	0	0	0	0	0	0	0
15:03:58	73,107	1996,544	10,307	10,302	9,501	5,119	5,479	21,1	961,909	22,658	1995,814	0	203,838	203,838	99,725	0	0	0	0	0	0	0
15:03:58	-65,576	1995,889	10,307	10,205	9,497	5,112	5,472	21,1	961,909	22,658	1995,814	0	203,838	203,838	99,725	0	0	0	0	0	0	0
15:03:58	-89,135	1994,997	10,21	10,156	9,497	5,103	5,465	21,1	961,909	22,658	1994,997	0	203,838	203,838	99,725	0	0	0	0	0	0	0
15:03:58	-61,608	1994,381	10,161	10,058	9,496	5,096	5,458	21,1	961,909	22,658	1994,381	0	203,838	203,838	99,725	0	0	0	0	0	0	0
15:03:58	0	1994,381	10,161	10,009	9,496	5,096	5,451	21,1	961,909	22,658	1994,381	0	203,838	203,838	99,725	0	0	0	0	0	0	0
15:03:58	-19,812	1994,183	10,21	10,156	9,492	5,094	5,444	21,1	961,909	22,658	1994,183	0	203,838	203,838	99,725	0	0	0	0	0	0	0
15:03:58	-17,224	1994,011	10,21	10,156	9,491	5,092	5,437	21,1	961,909	22,658	1994,011	0	203,838	203,838	99,725	0	0	0	0	0	0	0
15:03:58	-44,543	1993,565	10,161	9,961	9,491	5,088	5,43	21,1	961,909	22,658	1993,565	0	203,838	203,838	99,725	0	0	0	0	0	0	0
15:03:58	-64,355	1992,922	10,161	10,009	9,488	5,081	5,423	21,1	961,909	22,658	1992,922	0	203,838	203,838	99,725	0	0	0	0	0	0	0
15:03:58	-89,086	1992,031	10,063	10,009	9,488	5,072	5,416	21,1	961,909	22,658	1992,031	0	203,838	203,838	99,725	0	0	0	0	0	0	0
15:03:58	-17,26	1991,858	10,063	10,009	9,487	5,07	5,409	21,1	961,909	22,658	1991,858	0	203,838	203,838	99,725	0	0	0	0	0	0	0
15:03:58	89,099	1992,749	10,161	10,009	9,487	5,079	5,403	21,1	961,909	22,658	1991,859	0	203,838	203,838	99,725	0	0	0	0	0	0	0
15:03:58	-20,886	1992,541	10,21	10,156	9,483	5,077	5,397	21,1	961,909	22,658	1991,86	0	203,838	203,838	99,725	0	0	0	0	0	0	0
15:03:58	-149,78	1991,043	10,063	10,058	9,482	5,062	5,39	21,1	961,909	22,658	1991,043	0	203,838	203,838	99,725	0	0	0	0	0	0	0
15:03:58	-44,531	1990,597	10,014	9,961	9,482	5,057	5,383	21,1	961,909	22,658	1990,597	0	203,838	203,838	99,725	0	0	0	0	0	0	0
15:03:58	-108,874	1989,509	9,965	9,863	9,479	5,046	5,377	21,1	961,909	22,658	1989,509	0	203,838	203,838	99,725	0	0	0	0	0	0	0
15:03:58	205,456	1991,563	10,21	10,058	9,478	5,067	5,371	21,1	961,909	22,658	1989,511	0	203,838	203,838	99,725	0	0	0	0	0	0	0
15:03:58	69,274	1992,256	10,356	10,302	9,474	5,074	5,365	21,1	961,909	22,658	1989,514	0	203,838	203,838	99,725	0	0	0	0	0	0	0
15:03:58	-150,891	1990,747	10,21	10,058	9,473	5,059	5,359	21,1	961,909	22,658	1989,515	0	203,838	203,838	99,725	0	0	0	0	0	0	0
15:03:58	-44,531	1990,302	10,161	10,156	9,473	5,054	5,353	21,1	961,909	22,658	1989,516	0	203,838	203,838	99,725	0	0	0	0	0	0	0
15:03:58	-1,513	1990,287	10,21	10,205	9,47	5,054	5,347	21,1	961,909	22,658	1989,516	0	203,838	203,838	99,725	0	0	0	0	0	0	0
15:03:58	-87,561	1989,411	10,063	10,009	9,473	5,045	5,341	21,1	961,909	22,658	1989,411	0	203,838	203,838	99,725	0	0	0	0	0	0	0
15:03:58	-96,533	1988,446	9,868	9,863	9,478	5,035	5,335	21,1	961,909	22,658	1988,446	0	203,838	203,838	99,725	0	0	0	0	0	0	0
15:03:58	0	1988,446	9,868	9,716	9,478	5,035	5,329	21,1	961,909	22,658	1988,446	0	203,838	203,838	99,725	0	0	0	0	0	0	0
15:03:58	185,607	1990,302	10,161	10,058	9,473	5,054	5,324	21,1	961,909	22,658	1988,448	0	203,838	203,838	99,725	0	0	0	0	0	0	0
15:03:58	-36,889	1989,933	10,21	10,205	9,468	5,05	5,319	21,1	961,909	22,658	1988,449	0	203,838	203,838	99,725	0	0	0	0	0	0	0
15:03:58	-62,243	1989,31	10,21	10,156	9,465	5,044	5,313	21,1	961,909	22,658	1988,45	0	203,838	203,838	99,725	0	0	0	0	0	0	0
15:03:58	89,074	1990,201	10,307	10,205	9,465	5,053	5,308	21,1	961,909	22,658	1988,452	0	203,838	203,838	99,725	0	0	0	0	0	0	0
15:03:58	-151,892	1988,682	10,161	10,156	9,464	5,037	5,303	21,1	961,909	22,658	1988,452	0	203,838	203,838	99,725	0	0	0	0	0	0	0
15:03:58	18,286	1988,865	10,161	10,058	9,465	5,039	5,298	21,1	961,909	22,658	1988,452	0	203,838	203,838	99,725	0	0	0	0	0	0	0
15:03:58	-107,348	1987,792	10,063	10,058	9,464	5,028	5,292	21,1	961,909	22,658	1987,792	0	203,838	203,838	99,725	0	0	0	0	0	0	0
15:03:58	-44,506	1987,347	10,014	9,961	9,464	5,024	5,287	21,1	961,909	22,658	1987,347	0	203,838	203,838	99,725	0	0	0	0	0	0	0
15:03:58	27,294	1987,62	10,063	10,009	9,463	5,027	5,282	21,1	961,909	22,658	1987,347	0	203,838	203,838	99,725	0	0	0	0	0	0	0
15:03:58	42,98	1988,049	10,161	10,205	9,46	5,031	5,277	21,1	961,909	22,658	1987,348	0	203,838	203,838	99,725	0	0	0	0	0	0	0
15:03:58	-18,286	1987,867	10,161	10,205	9,459	5,029	5,272	21,1	961,909	22,658	1987,348	0	203,838	203,838	99,725	0	0	0	0	0	0	0
15:03:58	-89,05	1986,976	10,063	10,058	9,459	5,02	5,267	21,1	961,909	22,658	1986,976	0	203,838	203,838	99,725	0	0	0	0	0	0	0
15:03:58	-44,531	1986,531	10,014	10,009	9,459	5,015	5,262	21,1	961,909	22,658	1986,531	0	203,838	203,838	99,725	0	0	0	0	0	0	0
15:03:58	0	1986,531	10,014	9,961	9,459	5,015	5,257	21,1	961,909	22,658	1986,531	0	203,838	203,838	99,725	0	0	0	0	0	0	0
15:03:58	44,531	1986,976	10,063	10,058	9,459	5,02	5,253	21,1	961,909	22,658	1986,531	0	203,838	203,838	99,725	0	0	0	0	0	0	0
15:03:58	-62,792	1986,348	10,014	9,961	9,458	5,013	5,248	21,1	961,909	22,658	1986,348	0	203,838	203,838	99,725	0	0	0	0	0	0	0
15:03:58	-45,019	1985,898	10,014	9,961	9,455	5,009	5,243	21,1	961,909	22,658	1985,898	0	203,838	203,838	99,725	0	0	0	0	0	0	0
15:03:58	44,506	1986,343	10,063	10,058	9,455	5,013	5,239	21,1	961,909	22,658	1985,898	0	203,685	203,685	99,724	0	0	0	0	0	0	0
15:03:58	-44,506	1985,898	10,014	10,058	9,455	5,009	5,234	21,1	961,909	22,658	1985,898	0	203,685	203,685	99,724	0	0	0	0	0	0	0
15:03:58	-44,531	1985,453	9,965	10,009	9,455	5,004	5,23	21,1	961,909	22,658	1985,453	0	203,685	203,685	99,724	0	0	0	0	0	0	0
15:03:58	-88,989	1984,563	9,868	9,814	9,455	4,995	5,225	21,1	961,909	22,658	1984,563	0	203,685	203,685	99,724	0	0	0	0	0	0	0
15:03:58	0	1984,563	9,868	9,961	9,455	4,995	5,221	21,1	961,909	22,658	1984,563	0	203,685	203,685	99,724	0	0	0	0	0	0	0
15:03:58	115,234	1985,715	10,014	10,058	9,454	5,007	5,217	21,1	961,909	22,658	1984,564	0	203,685	203,685	99,724	0	0	0	0	0	0	0
15:03:58	71,301	1986,428	10,161	10,351	9,451	5,014	5,213	21,1	961,909	22,658	1984,566	0	203,685	203,685	99,724	0	0	0	0	0	0	0
15:03:58	-133,544	1985,093	10,014	10,058	9,451	5	5,208	21,1	961,909	22,658	1984,566	0	203,685	203,685	99,724	0	0	0	0	0	0	0
15:03:58	0	1985,093	10,014	10,009	9,451	5	5,204	21,1	961,909	22,658	1984,567	0	203,685	203,685	99,724	0	0	0	0	0	0	0
15:03:58	-44,494	1984,648	9,965	9,814	9,451	4,996	5,2	21,1	961,909	22,658	1984,567	0	203,685	203,685	99,724	0	0	0	0	0	0	0
15:03:58	44,494	1985,093	10,014	10,058	9,451	5	5,196	21,1	961,909	22,658	1984,568	0	203,685	203,685	99,724	0	0	0	0	0	0	0
15:03:58	0	1985,093	10,014	10,058	9,451	5	5,192	21,1	961,909	22,658	1984,568	0	203,685	203,685	99,724	0	0	0	0	0	0	0
15:03:58	-133,508	1983,757	9,868	9,961	9,451	4,987	5,188	21,1	961,909	22,658	1983,757	0	203,685	203,685	99,724	0	0	0	0	0	0	0
15:03:58	133,508	1985,093	10,014	10,058	9,451	5	5,185	21,1	961,909	22,658	1983,759	0	203,685	203,685	99,724	0	0	0	0	0	0	0
15:03:58	0	1985,093	10,014	10,156	9,451	5	5,181	21,1	961,909	22,658	1983,76	0	203,685	203,685	99,724	0	0	0	0	0	0	0
15:03:58	-44,494	1984,648	9,965	9,863	9,451	4,996	5,177	21,1	961,909	22,658	1983,761	0	203,685	203,685	99,724	0	0	0	0	0	0	0
15:03:58	-89,013	1983,757	9,868	9,961	9,451	4,987	5,174	21,1	961,909	22,658	1983,757	0	203,685	203,685	99,724	0	0	0	0	0	0	0
15:03:58	89,013	1984,648	9,965	9,961	9,451	4,996	5,17	21,1	961,909	22,658	1983,758	0	203,685	203,685	99,724	0	0	0	0	0	0	0
15:03:58	89,025	1985,538	10,063	10,156	9,451	5,005	5,167	21,1	961,909	22,658	1983,76	0	203,685	203,685	99,724	0	0	0	0	0	0	0
15:03:58	-89,025	1984,648	9,965	10,009	9,451	4,996	5,164	21,1	961,909	22,658	1983,761	0	203,685	203,685	99,724	0	0	0	0	0	0	0
15:03:58	0	1984,648	9,965	9,961	9,451	4,996	5,16	21,1	961,909	22,658	1983,762	0	203,685	203,685	99,724	0	0	0	0	0	0	0
15:03:58	-89,013	1983,757	9,868	10,009	9,451	4,987	5,157	21,1	961,909	22,658	1983,757	0	203,685	203,685	99,724	0	0	0	0	0	0	0
15:03:58	89,013	1984,648	9,965	9,961	9,451	4,996	5,154	21,1	961,909	22,658	1983,758	0	203,685	203,685	99,724	0	0	0	0	0	0	0
15:03:58	-19,348	1984,454	9,965	10,009	9,45	4,994	5,151	21,1	961,909	22,658	1983,759	0	203,685	203,685	99,724	0	0	0	0	0	0	0
15:03:58	44,519	1984,899	10,014	10,156	9,45	4,998	5,148	21,1	961,909	22,658	1983,76	0	203,685	203,685	99,724	0	0	0	0	0	0	0
15:03:58	0	1984,899	10,014	10,009	9,45	4,998	5,145	21,1	961,909	22,658	1983,761	0	203,685	203,685	99,724	0	0	0	0	0	0	0
15:03:58	-44,519	1984,454	9,965	10,009	9,45	4,994	5,142	21,1	961,909	22,658	1983,762	0	203,685	203,685	99,724	0	0	0	0	0	0	0
15:03:58	44,519	1984,899	10,014	10,009	9,45	4,998	5,139	21,1	961,909	22,658	1983,763	0	203,685	203,685	99,724	0	0	0	0	0	0	0
15:03:58	0	1984,899	10,014	9,961	9,45	4,998	5,136	21,1	961,909	22,658	1983,764	0	203,685	203,685	99,724	0	0	0	0	0	0	0
15:03:58	44,506	1985,344	10,063	10,009	9,45	5,003	5,134	21,1	961,909	22,658	1983,766	0	203,685	203,685	99,724	0	0	0	0	0	0	0
15:03:58	89,025	1986,235	10,161	10,205	9,45	5,012	5,131	21,1	961,909	22,658	1983,768	0	203,685	203,685	99,724	0	0	0	0	0	0	0
15:03:58	-69,677	1985,538	10,063	10,009	9,451	5,005	5,129	21,1	961,909	22,658	1983,77	0	203,685	203,685	99,724	0	0	0	0	0	0	0
15:03:58	-89,025	1984,648	9,965	9,814	9,451	4,996	5,126	21,1	961,909	22,658	1983,771	0	203,685	203,685	99,724	0	0	0	0	0	0	0
15:03:58	0	1984,648	9,965	9,814	9,451	4,996	5,124	21,1	961,909	22,658	1983,772	0	203,685	203,685	99,724	0	0	0	0	0	0	0
15:03:58	44,494	1985,093	10,014	9,863	9,451	5	5,121	21,1	961,909	22,658	1983,773	0	203,685	203,685	99,724	0	0	0	0	0	0	0
15:03:58	62,243	1985,715	10,014	9,863	9,454	5,007	5,119	21,1	961,909	22,658	1983,775	0	203,685	203,685	99,724	0	0	0	0	0	0	0
15:03:58	-44,494	1985,27	9,965	9,716	9,454	5,002	5,117	21,1	961,909	22,658	1983,777	0	203,685	203,685	99,724	0	0	0	0	0	0	0
15:03:58	0	1985,27	9,965	9,863	9,454	5,002	5,114	21,1	961,909	22,658	1983,778	0	203,685	203,685	99,724	0	0	0	0	0	0	0
15:03:58	-17,749	1985,093	10,014	9,961	9,451	5	5,112	21,1	961,909	22,658	1983,78	0	203,685	203,685	99,724	0	0	0	0	0	0	0
15:03:59	133,544	1986,428	10,161	10,205	9,451	5,014	5,11	21,1	961,909	22,658	1983,782	0	203,685	203,685	99,724	0	0	0	0	0	0	0
15:03:59	-89,013	1985,538	10,063	10,205	9,451	5,005	5,108	21,1	961,909	22,658	1983,784	0	203,685	203,685	99,724	0	0	0	0	0	0	0
15:03:59	-44,531	1985,093	10,014	10,009	9,451	5	5,106	21,1	961,909	22,658	1983,785	0	203,685	203,685	99,724	0	0	0	0	0	0	0
15:03:59	0	1985,093	10,014	9,814	9,451	5	5,104	21,1	961,909	22,658	1983,787	0	203,685	203,685	99,724	0	0	0	0	0	0	0
15:03:59	133,544	1986,428	10,161	10,205	9,451	5,014	5,102	21,1	961,909	22,658	1983,789	0	203,685	203,685	99,724	0	0	0	0	0	0	0
15:03:59	0	1986,428	10,161	10,156	9,451	5,014	5,101	21,1	961,909	22,658	1983,792	0	203,685	203,685	99,724	0	0	0	0	0	0	0
15:03:59	-133,544	1985,093	10,014	9,961	9,451	5	5,099	21,1	961,909	22,658	1983,793	0	203,685	203,685	99,724	0	0	0	0	0	0	0
15:03:59	62,243	1985,715	10,014	10,058	9,454	5,007	5,097	21,1	961,909	22,658	1983,795	0	203,685	203,685	99,724	0	0	0	0	0	0	0
15:03:59	133,544	1987,05	10,161	10,156	9,454	5,021	5,095	21,1	961,909	22,658	1983,798	0	203,685	203,685	99,724	0	0	0	0	0	0	0
15:03:59	-89,038	1986,16	10,063	10,058	9,454	5,011	5,094	21,1	961,909	22,658	1983,801	0	203,685	203,685	99,724	0	0	0	0	0	0	0
15:03:59	0	1986,16	10,063	9,961	9,454	5,011	5,092	21,1	961,909	22,658	1983,803	0	203,685	203,685	99,724	0	0	0	0	0	0	0
15:03:59	0	1986,16	10,063	10,156	9,454	5,011	5,09	21,1	961,909	22,658	1983,805	0	203,685	203,685	99,724	0	0	0	0	0	0	0
15:03:59	0	1986,16	10,063	10,009	9,454	5,011	5,089	21,1	961,909	22,658	1983,808	0	203,685	203,685	99,724	0	0	0	0	0	0	0
15:03:59	-178,027	1984,38	9,868	9,814	9,454	4,993	5,087	21,1	961,909	22,658	1983,808	0	203,685	203,685	99,724	0	0	0	0	0	0	0
15:03:59	134,069	1985,721	10,063	10,009	9,452	5,007	5,085	21,1	961,909	22,658	1983,81	0	203,685	203,685	99,724	0	0	0	0	0	0	0
15:03:59	70,751	1986,428	10,161	10,302	9,451	5,014	5,084	21,1	961,909	22,658	1983,813	0	203,685	203,685	99,724	0	0	0	0	0	0	0
15:03:59	-178,039	1984,648	9,965	10,009	9,451	4,996	5,082	21,1	961,909	22,658	1983,813	0	203,685	203,685	99,724	0	0	0	0	0	0	0
15:03:59	62,243	1985,27	9,965	10,058	9,454	5,002	5,081	21,1	961,909	22,658	1983,815	0	203,685	203,685	99,724	0	0	0	0	0	0	0
15:03:59	0,537	1985,275	10,014	10,058	9,452	5,002	5,079	21,1	961,909	22,658	1983,816	0	203,685	203,685	99,724	0	0	0	0	0	0	0
15:03:59	-18,286	1985,093	10,014	10,009	9,451	5	5,078	21,1	961,909	22,658	1983,818	0	203,685	203,685	99,724	0	0	0	0	0	0	0
15:03:59	0	1985,093	10,014	10,009	9,451	5	5,076	21,1	961,909	22,658	1983,819	0	203,685	203,685	99,724	0	0	0	0	0	0	0
15:03:59	0	1985,093	10,014	10,156	9,451	5	5,075	21,1	961,909	22,658	1983,82	0	203,685	203,685	99,724	0	0	0	0	0	0	0
15:03:59	0	1985,093	10,014	10,058	9,451	5	5,073	21,1	961,909	22,658	1983,822	0	203,685	203,685	99,724	0	0	0	0	0	0	0
15:03:59	0	1985,093	10,014	9,961	9,451	5	5,072	21,1	961,909	22,658	1983,823	0	203,685	203,685	99,724	0	0	0	0	0	0	0
15:03:59	0	1985,093	10,014	10,058	9,451	5	5,07	21,1	961,909	22,658	1983,824	0	203,685	203,685	99,724	0	0	0	0	0	0	0
15:03:59	0	1985,093	10,014	10,058	9,451	5	5,069	21,1	961,909	22,658	1983,825	0	203,685	203,685	99,724	0	0	0	0	0	0	0
15:03:59	-44,494	1984,648	9,965	9,863	9,451	4,996	5,068	21,1	961,909	22,658	1983,826	0	203,685	203,685	99,724	0	0	0	0	0	0	0
15:03:59	44,494	1985,093	10,014	10,009	9,451	5	5,066	21,1	961,909	22,658	1983,828	0	203,685	203,685	99,724	0	0	0	0	0	0	0
15:03:59	-71,276	1984,38	9,868	9,814	9,454	4,993	5,065	21,1	961,909	22,658	1983,828	0	203,685	203,685	99,724	0	0	0	0	0	0	0
15:03:59	37,06	1984,75	9,819	9,863	9,459	4,997	5,064	21,1	961,909	22,658	1983,829	0	203,685	203,685	99,724	0	0	0	0	0	0	0
15:03:59	-44,982	1984,301	9,819	9,716	9,456	4,992	5,062	21,1	961,909	22,658	1983,829	0	203,685	203,685	99,724	0	0	0	0	0	0	0
15:03:59	185,949	1986,16	10,063	10,058	9,454	5,011	5,061	21,1	961,909	22,658	1983,832	0	203,685	203,685	99,724	0	0	0	0	0	0	0
15:03:59	71,325	1986,873	10,21	10,302	9,451	5,019	5,06	21,1	961,909	22,658	1983,835	0	203,685	203,685	99,724	0	0	0	0	0	0	0
15:03:59	-133,544	1985,538	10,063	10,009	9,451	5,005	5,059	21,1	961,909	22,658	1983,836	0	203,685	203,685	99,724	0	0	0	0	0	0	0
15:03:59	133,544	1986,873	10,21	10,205	9,451	5,019	5,058	21,1	961,909	22,658	1983,84	0	203,685	203,685	99,724	0	0	0	0	0	0	0
15:03:59	89,038	1987,764	10,307	10,498	9,451	5,028	5,058	21,1	961,909	22,658	1983,843	0	203,685	203,685	99,724	0	0	0	0	0	0	0
15:03:59	240,429	1990,168	10,503	10,937	9,454	5,053	5,058	21,1	961,909	22,658	1983,85	0	203,685	203,685	99,724	0	0	0	0	0	0	0
15:03:59	393,554	1994,104	10,844	11,914	9,459	5,093	5,058	21,1	961,909	22,658	1983,86	0	203,685	203,685	99,724	0	0	0	0	0	0	0
15:03:59	581,75	1999,921	11,284	13,183	9,469	5,153	5,06	21,1	961,909	22,658	1983,876	0	203,685	203,685	99,724	0	0	0	0	0	0	0
15:03:59	555,419	2005,475	11,626	14,209	9,483	5,211	5,063	21,1	961,909	22,658	1983,898	0	203,685	203,685	99,724	0	0	0	0	0	0	0
15:03:59	918,31	2014,658	12,163	15,283	9,507	5,305	5,068	21,1	961,909	22,658	1983,928	0	203,685	203,685	99,724	0	0	0	0	0	0	0
15:03:59	748,303	2022,141	12,309	16,357	9,542	5,382	5,074	21,1	961,909	22,658	1983,966	0	203,685	203,685	99,724	0	0	0	0	0	0	0
15:03:59	417,907	2026,32	11,967	16,211	9,584	5,425	5,081	21,1	961,909	22,658	1984,009	0	203,685	203,685	99,724	0	0	0	0	0	0	0
15:03:59	662,109	2032,942	11,87	16,552	9,626	5,494	5,089	21,1	961,909	22,658	1984,058	0	203,685	203,685	99,724	0	0	0	0	0	0	0
15:03:59	924,279	2042,184	12,065	17,773	9,669	5,589	5,099	21,1	961,909	22,658	1984,116	0	203,685	203,685	99,724	0	0	0	0	0	0	0
15:03:59	946,704	2051,651	12,212	18,164	9,715	5,687	5,11	21,1	961,909	22,658	1984,183	0	203,685	203,685	99,724	0	0	0	0	0	0	0
15:03:59	1265,112	2064,303	12,846	18,701	9,753	5,817	5,124	21,1	961,909	22,658	1984,263	0	203,685	203,685	99,724	0	0	0	0	0	0	0
15:03:59	258,471	2066,887	12,309	18,31	9,796	5,844	5,138	21,1	961,909	22,658	1984,346	0	203,685	203,685	99,724	0	0	0	0	0	0	0
15:03:59	1119,58	2078,083	12,7	18,799	9,839	5,959	5,154	21,1	961,909	22,658	1984,44	0	203,685	203,685	99,724	0	0	0	0	0	0	0
15:03:59	1077,441	2088,857	13,042	19,336	9,882	6,07	5,172	21,1	961,909	22,658	1984,544	0	203,685	203,685	99,724	0	0	0	0	0	0	0
15:03:59	584,838	2094,706	12,846	19,531	9,926	6,13	5,191	21,1	961,909	22,658	1984,655	0	203,685	203,685	99,724	0	0	0	0	0	0	0
15:03:59	845,849	2103,164	12,846	19,678	9,974	6,218	5,211	21,1	961,909	22,658	1984,773	0	203,685	203,685	99,724	0	0	0	0	0	0	0
15:03:59	839,453	2111,559	12,846	19,873	10,021	6,304	5,233	21,1	961,909	22,658	1984,9	0	203,685	203,685	99,724	0	0	0	0	0	0	0
15:03:59	1112,158	2122,681	13,139	20,068	10,069	6,419	5,256	21,1	961,909	22,658	1985,038	0	203,685	203,685	99,724	0	0	0	0	0	0	0
15:03:59	1021,191	2132,892	13,432	20,019	10,112	6,524	5,281	21,1	961,909	22,658	1985,185	0	203,685	203,685	99,724	0	0	0	0	0	0	0
15:03:59	809,643	2140,989	13,432	19,531	10,157	6,608	5,307	21,1	961,909	22,658	1985,341	0	203,685	203,685	99,724	0	0	0	0	0	0	0
15:03:59	1114,111	2152,13	13,823	20,215	10,2	6,722	5,335	21,1	961,909	22,658	1985,508	0	203,685	203,685	99,724	0	0	0	0	0	0	0
15:03:59	910,156	2161,232	14,018	20,361	10,241	6,816	5,364	21,1	961,909	22,658	1985,684	0	203,685	203,685	99,724	0	0	0	0	0	0	0
15:03:59	979,907	2171,031	14,311	20,703	10,281	6,917	5,394	21,1	961,909	22,658	1985,869	0	203,685	203,685	99,724	0	0	0	0	0	0	0
15:03:59	975,341	2180,784	14,604	20,898	10,321	7,018	5,426	21,1	961,909	22,658	1986,064	0	203,685	203,685	99,724	0	0	0	0	0	0	0
15:03:59	1120,703	2191,991	15,093	20,947	10,359	7,133	5,46	21,1	961,909	22,658	1986,27	0	203,685	203,685	99,724	0	0	0	0	0	0	0
15:03:59	817,749	2200,169	15,239	20,556	10,397	7,218	5,494	21,1	961,909	22,658	1986,484	0	203,838	203,838	99,725	0	0	0	0	0	0	0
15:03:59	887,89	2209,047	15,483	21,24	10,434	7,309	5,53	21,1	961,909	22,658	1986,706	0	203,838	203,838	99,725	0	0	0	0	0	0	0
15:03:59	838,769	2217,435	15,63	21,631	10,474	7,396	5,566	21,1	961,909	22,658	1986,937	0	203,838	203,838	99,725	0	0	0	0	0	0	0
15:03:59	771,777	2225,153	15,727	21,484	10,513	7,475	5,604	21,1	961,909	22,658	1987,175	0	203,838	203,838	99,725	0	0	0	0	0	0	0
15:03:59	1020,776	2235,361	15,971	21,484	10,557	7,581	5,642	21,1	961,909	22,658	1987,423	0	203,838	203,838	99,725	0	0	0	0	0	0	0
15:03:59	511,987	2240,481	15,727	20,898	10,599	7,633	5,681	21,1	961,909	22,658	1987,676	0	203,838	203,838	99,725	0	0	0	0	0	0	0
15:03:59	951,928	2250	15,971	20,947	10,64	7,731	5,722	21,1	961,909	22,658	1987,939	0	203,838	203,838	99,725	0	0	0	0	0	0	0
15:03:59	611,474	2256,115	15,923	21,142	10,677	7,795	5,762	21,1	961,909	22,658	1988,207	0	203,838	203,838	99,725	0	0	0	0	0	0	0
15:03:59	846,997	2264,585	16,118	21,045	10,715	7,882	5,804	21,1	961,909	22,658	1988,483	0	203,838	203,838	99,725	0	0	0	0	0	0	0
15:03:59	1132,153	2275,906	16,704	21,289	10,747	7,999	5,847	21,1	961,909	22,658	1988,771	0	203,838	203,838	99,725	0	0	0	0	0	0	0
15:03:59	429,76	2280,204	16,557	21,631	10,779	8,043	5,89	21,1	961,909	22,658	1989,062	0	203,838	203,838	99,725	0	0	0	0	0	0	0
15:03:59	1101,782	2291,222	17,192	21,972	10,808	8,156	5,934	21,1	961,909	22,658	1989,364	0	203,838	203,838	99,725	0	0	0	0	0	0	0
15:03:59	624,731	2297,469	17,241	21,972	10,84	8,221	5,979	21,1	961,909	22,658	1989,673	0	203,838	203,838	99,725	0	0	0	0	0	0	0
15:03:59	962,377	2307,093	17,729	21,924	10,869	8,32	6,025	21,1	961,909	22,658	1989,99	0	203,838	203,838	99,725	0	0	0	0	0	0	0
15:03:59	719,751	2314,29	17,876	21,972	10,901	8,394	6,072	21,1	961,909	22,658	1990,314	0	203,838	203,838	99,725	0	0	0	0	0	0	0
15:03:59	446,044	2318,751	17,729	21,777	10,934	8,44	6,118	21,1	961,909	22,658	1990,643	0	203,838	203,838	99,725	0	0	0	0	0	0	0
15:03:59	852,001	2327,271	17,925	22,217	10,972	8,528	6,165	21,1	961,909	22,658	1990,979	0	203,838	203,838	99,725	0	0	0	0	0	0	0
15:03:59	436,328	2331,634	17,68	21,777	11,01	8,573	6,212	21,1	961,909	22,658	1991,32	0	203,838	203,838	99,725	0	0	0	0	0	0	0
15:03:59	628,344	2337,917	17,729	21,435	11,043	8,638	6,26	21,1	961,909	22,658	1991,666	0	203,838	203,838	99,725	0	0	0	0	0	0	0
15:03:59	858,715	2346,505	18,022	21,777	11,075	8,726	6,308	21,1	961,909	22,658	1992,021	0	203,838	203,838	99,725	0	0	0	0	0	0	0
15:03:59	691,552	2353,42	18,218	22,119	11,104	8,798	6,357	21,1	961,909	22,658	1992,382	0	203,838	203,838	99,725	0	0	0	0	0	0	0
15:03:59	635,278	2359,773	18,364	21,972	11,132	8,863	6,406	21,1	961,909	22,658	1992,75	0	203,838	203,838	99,725	0	0	0	0	0	0	0
15:03:59	1032,495	2370,098	18,901	22,705	11,161	8,97	6,457	21,1	961,909	22,658	1993,127	0	203,838	203,838	99,725	0	0	0	0	0	0	0
15:03:59	469,58	2374,794	18,804	22,363	11,193	9,018	6,507	21,1	961,909	22,658	1993,509	0	203,838	203,838	99,725	0	0	0	0	0	0	0
15:03:59	721,972	2382,013	19,048	22,51	11,22	9,092	6,557	21,1	961,909	22,658	1993,897	0	203,838	203,838	99,725	0	0	0	0	0	0	0
15:03:59	827,368	2390,287	19,341	22,656	11,251	9,178	6,609	21,1	961,909	22,658	1994,294	0	203,838	203,838	99,725	0	0	0	0	0	0	0
15:03:59	546,264	2395,75	19,389	22,558	11,279	9,234	6,66	21,1	961,909	22,658	1994,695	0	203,838	203,838	99,725	0	0	0	0	0	0	0
15:03:59	830,932	2404,059	19,829	22,803	11,302	9,32	6,712	21,1	961,909	22,658	1995,104	0	203,838	203,838	99,725	0	0	0	0	0	0	0
15:03:59	630,59	2410,365	19,975	23,096	11,33	9,385	6,765	21,1	961,909	22,658	1995,52	0	203,838	203,838	99,725	0	0	0	0	0	0	0
15:03:59	734,912	2417,714	20,317	23,193	11,353	9,46	6,818	21,1	961,909	22,658	1995,942	0	203,838	203,838	99,725	0	0	0	0	0	0	0
15:03:59	605,981	2423,774	20,464	22,949	11,379	9,523	6,871	21,1	961,909	22,658	1996,37	0	203,838	203,838	99,725	0	0	0	0	0	0	0
15:03:59	542,358	2429,197	20,61	23,291	11,402	9,579	6,924	21,1	961,909	22,658	1996,803	0	203,838	203,838	99,725	0	0	0	0	0	0	0
15:03:59	549,096	2434,688	20,659	23,437	11,43	9,635	6,977	21,1	961,909	22,658	1997,24	0	203,838	203,838	99,725	0	0	0	0	0	0	0
15:03:59	671,118	2441,4	20,854	23,486	11,457	9,705	7,031	21,1	961,909	22,658	1997,685	0	203,838	203,838	99,725	0	0	0	0	0	0	0
15:03:59	265,795	2444,057	20,61	22,998	11,485	9,732	7,084	21,1	961,909	22,658	1998,131	0	203,838	203,838	99,725	0	0	0	0	0	0	0
15:03:59	585,229	2449,91	20,659	23,144	11,515	9,792	7,137	21,1	961,909	22,658	1998,583	0	203,838	203,838	99,725	0	0	0	0	0	0	0
15:03:59	711,303	2457,023	20,952	23,096	11,54	9,866	7,19	21,1	961,909	22,658	1999,041	0	203,838	203,838	99,725	0	0	0	0	0	0	0
15:03:59	469,702	2461,72	20,952	23,193	11,566	9,914	7,244	21,1	961,909	22,658	1999,504	0	203,838	203,838	99,725	0	0	0	0	0	0	0
15:03:59	596,752	2467,687	21,147	23,34	11,589	9,976	7,297	21,1	961,909	22,658	1999,972	0	203,838	203,838	99,725	0	0	0	0	0	0	0
15:04:00	441,284	2472,1	21,098	23,193	11,616	10,021	7,351	21,1	961,909	22,658	2000,444	0	203,838	203,838	99,725	0	0	0	0	0	0	0
15:04:00	626,782	2478,368	21,245	23,34	11,644	10,086	7,404	21,1	961,909	22,658	2000,922	0	203,838	203,838	99,725	0	0	0	0	0	0	0
15:04:00	285,937	2481,227	21,098	23,193	11,668	10,115	7,457	21,1	961,909	22,658	2001,402	0	203,838	203,838	99,725	0	0	0	0	0	0	0
15:04:00	492,724	2486,155	21,098	23,291	11,695	10,166	7,51	21,1	961,909	22,658	2001,887	0	203,838	203,838	99,725	0	0	0	0	0	0	0
15:04:00	399,218	2490,147	21,001	22,949	11,723	10,207	7,563	21,1	961,909	22,658	2002,375	0	203,838	203,838	99,725	0	0	0	0	0	0	0
15:04:00	695,19	2497,099	21,294	23,437	11,746	10,279	7,617	21,1	961,909	22,658	2002,87	0	203,838	203,838	99,725	0	0	0	0	0	0	0
15:04:00	465,332	2501,752	21,343	23,633	11,77	10,327	7,67	21,1	961,909	22,658	2003,369	0	203,838	203,838	99,725	0	0	0	0	0	0	0
15:04:00	478,637	2506,538	21,489	23,34	11,789	10,376	7,723	21,1	961,909	22,658	2003,872	0	203,838	203,838	99,725	0	0	0	0	0	0	0
15:04:00	558,154	2512,12	21,636	23,877	11,812	10,434	7,776	21,1	961,909	22,658	2004,38	0	203,838	203,838	99,725	0	0	0	0	0	0	0
15:04:00	574,926	2517,869	21,88	23,73	11,831	10,493	7,829	21,1	961,909	22,658	2004,894	0	203,838	203,838	99,725	0	0	0	0	0	0	0
15:04:00	367,504	2521,544	21,831	23,633	11,854	10,531	7,882	21,1	961,909	22,658	2005,41	0	203,838	203,838	99,725	0	0	0	0	0	0	0
15:04:00	229,321	2523,838	21,636	23,291	11,878	10,555	7,935	21,1	961,909	22,658	2005,929	0	203,838	203,838	99,725	0	0	0	0	0	0	0
15:04:00	610,253	2529,94	21,831	23,633	11,902	10,617	7,987	21,1	961,909	22,658	2006,453	0	203,838	203,838	99,725	0	0	0	0	0	0	0
15:04:00	326,318	2533,203	21,733	23,437	11,925	10,651	8,039	21,1	961,909	22,658	2006,98	0	203,838	203,838	99,725	0	0	0	0	0	0	0
15:04:00	407,739	2537,281	21,636	23,486	11,954	10,693	8,091	21,1	961,909	22,658	2007,51	0	203,838	203,838	99,725	0	0	0	0	0	0	0
15:04:00	280,737	2540,088	21,489	23,291	11,977	10,722	8,143	21,1	961,909	22,658	2008,043	0	203,838	203,838	99,725	0	0	0	0	0	0	0
15:04:00	312,402	2543,212	21,294	23,193	12,006	10,754	8,194	21,1	961,909	22,658	2008,578	0	203,838	203,838	99,725	0	0	0	0	0	0	0
15:04:00	642,211	2549,634	21,44	23,096	12,034	10,82	8,246	21,1	961,909	22,658	2009,119	0	203,838	203,838	99,725	0	0	0	0	0	0	0
15:04:00	528,125	2554,915	21,636	23,486	12,053	10,875	8,297	21,1	961,909	22,658	2009,664	0	203,838	203,838	99,725	0	0	0	0	0	0	0
15:04:00	525,097	2560,166	21,831	23,633	12,072	10,929	8,349	21,1	961,909	22,658	2010,215	0	203,838	203,838	99,725	0	0	0	0	0	0	0
15:04:00	528,491	2565,451	22,026	23,73	12,091	10,984	8,401	21,1	961,909	22,658	2010,77	0	203,838	203,838	99,725	0	0	0	0	0	0	0
15:04:00	384,472	2569,296	22,075	23,877	12,109	11,023	8,452	21,1	961,909	22,658	2011,329	0	203,838	203,838	99,725	0	0	0	0	0	0	0
15:04:00	550,634	2574,802	22,222	24,023	12,132	11,08	8,503	21,1	961,909	22,658	2011,892	0	203,838	203,838	99,725	0	0	0	0	0	0	0
15:04:00	526,831	2580,071	22,417	24,072	12,151	11,134	8,555	21,1	961,909	22,658	2012,46	0	203,838	203,838	99,725	0	0	0	0	0	0	0
15:04:00	282,495	2582,896	22,368	23,974	12,17	11,163	8,606	21,1	961,909	22,658	2013,031	0	203,838	203,838	99,725	0	0	0	0	0	0	0
15:04:00	591,162	2588,807	22,563	24,17	12,192	11,224	8,658	21,1	961,909	22,658	2013,606	0	203,838	203,838	99,725	0	0	0	0	0	0	0
15:04:00	583,862	2594,646	22,807	24,267	12,212	11,285	8,709	21,1	961,909	22,658	2014,188	0	203,838	203,838	99,725	0	0	0	0	0	0	0
15:04:00	258,789	2597,234	22,807	24,316	12,226	11,311	8,76	21,1	961,909	22,658	2014,771	0	203,838	203,838	99,725	0	0	0	0	0	0	0
15:04:00	663,671	2603,87	23,296	24,512	12,236	11,38	8,811	21,1	961,909	22,658	2015,36	0	203,838	203,838	99,725	0	0	0	0	0	0	0
15:04:00	288,33	2606,754	23,345	24,365	12,25	11,409	8,862	21,1	961,909	22,658	2015,951	0	203,838	203,838	99,725	0	0	0	0	0	0	0
15:04:00	546,679	2612,221	23,589	24,512	12,267	11,466	8,913	21,1	961,909	22,658	2016,547	0	203,838	203,838	99,725	0	0	0	0	0	0	0
15:04:00	318,75	2615,408	23,589	24,658	12,285	11,499	8,964	21,1	961,909	22,658	2017,146	0	203,838	203,838	99,725	0	0	0	0	0	0	0
15:04:00	218,457	2617,593	23,491	24,316	12,303	11,521	9,014	21,1	961,909	22,658	2017,747	0	203,838	203,838	99,725	0	0	0	0	0	0	0
15:04:00	165,991	2619,253	23,345	24,023	12,32	11,538	9,064	21,1	961,909	22,658	2018,348	0	203,838	203,838	99,725	0	0	0	0	0	0	0
15:04:00	486,767	2624,12	23,491	24,267	12,339	11,588	9,113	21,1	961,909	22,658	2018,954	0	203,838	203,838	99,725	0	0	0	0	0	0	0
15:04:00	262,231	2626,743	23,491	24,17	12,354	11,615	9,162	21,1	961,909	22,658	2019,562	0	203,838	203,838	99,725	0	0	0	0	0	0	0
15:04:00	140,869	2628,151	23,345	24,023	12,37	11,63	9,211	21,1	961,909	22,658	2020,17	0	203,838	203,838	99,725	0	0	0	0	0	0	0
15:04:00	482,861	2632,98	23,589	24,267	12,384	11,68	9,259	21,1	961,909	22,658	2020,783	0	203,838	203,838	99,725	0	0	0	0	0	0	0
15:04:00	414,257	2637,122	23,784	24,609	12,396	11,722	9,307	21,1	961,909	22,658	2021,399	0	203,838	203,838	99,725	0	0	0	0	0	0	0
15:04:00	269,018	2639,813	23,833	24,512	12,408	11,75	9,355	21,1	961,909	22,658	2022,018	0	203,838	203,838	99,725	0	0	0	0	0	0	0
15:04:00	191,357	2641,726	23,784	24,463	12,422	11,77	9,403	21,1	961,909	22,658	2022,638	0	203,838	203,838	99,725	0	0	0	0	0	0	0
15:04:00	241,601	2644,142	23,784	24,365	12,435	11,795	9,45	21,1	961,909	22,658	2023,259	0	203,838	203,838	99,725	0	0	0	0	0	0	0
15:04:00	383,862	2647,981	23,931	24,658	12,449	11,834	9,496	21,1	961,909	22,658	2023,884	0	203,838	203,838	99,725	0	0	0	0	0	0	0
15:04:00	127,856	2649,259	23,833	24,365	12,461	11,848	9,542	21,1	961,909	22,658	2024,509	0	203,838	203,838	99,725	0	0	0	0	0	0	0
15:04:00	384,545	2653,105	24,077	24,658	12,469	11,887	9,588	21,1	961,909	22,658	2025,138	0	203,838	203,838	99,725	0	0	0	0	0	0	0
15:04:00	355,957	2656,664	24,272	24,853	12,479	11,924	9,634	21,1	961,909	22,658	2025,769	0	203,838	203,838	99,725	0	0	0	0	0	0	0
15:04:00	162,329	2658,288	24,272	24,805	12,488	11,941	9,679	21,1	961,909	22,658	2026,402	0	203,838	203,838	99,725	0	0	0	0	0	0	0
15:04:00	356,103	2661,849	24,468	24,853	12,497	11,977	9,724	21,1	961,909	22,658	2027,037	0	203,838	203,838	99,725	0	0	0	0	0	0	0
15:04:00	147,07	2663,319	24,468	24,805	12,505	11,992	9,769	21,1	961,909	22,658	2027,674	0	203,838	203,838	99,725	0	0	0	0	0	0	0
15:04:00	278,271	2666,102	24,565	24,951	12,515	12,021	9,813	21,1	961,909	22,658	2028,312	0	203,838	203,838	99,725	0	0	0	0	0	0	0
15:04:00	19,775	2666,3	24,419	24,658	12,525	12,023	9,856	21,1	961,909	22,658	2028,95	0	203,838	203,838	99,725	0	0	0	0	0	0	0
15:04:00	282,348	2669,123	24,468	24,853	12,538	12,052	9,899	21,4	961,909	22,658	2029,59	0	203,838	203,838	99,725	0	0	0	0	0	0	0
15:04:00	133,715	2670,461	24,419	24,853	12,548	12,066	9,942	21,4	961,909	22,658	2030,231	0	203,838	203,838	99,725	0	0	0	0	0	0	0
15:04:00	55,834	2671,019	24,321	24,707	12,556	12,072	9,984	21,4	961,909	22,658	2030,872	0	203,838	203,838	99,725	0	0	0	0	0	0	0
15:04:00	264,233	2673,661	24,419	24,853	12,566	12,099	10,025	21,4	961,909	22,658	2031,515	0	203,838	203,838	99,725	0	0	0	0	0	0	0
15:04:00	84,936	2674,511	24,419	24,707	12,571	12,108	10,066	21,4	961,909	22,658	2032,158	0	203,838	203,838	99,725	0	0	0	0	0	0	0
15:04:00	168,75	2676,198	24,419	24,658	12,58	12,125	10,106	21,4	961,909	22,658	2032,802	0	203,838	203,838	99,725	0	0	0	0	0	0	0
15:04:00	143,823	2677,636	24,419	24,805	12,588	12,14	10,146	21,4	961,909	22,658	2033,446	0	203,838	203,838	99,725	0	0	0	0	0	0	0
15:04:00	243,969	2680,076	24,565	24,853	12,594	12,165	10,186	21,4	961,909	22,658	2034,093	0	203,838	203,838	99,725	0	0	0	0	0	0	0
15:04:00	72,973	2680,806	24,565	24,853	12,598	12,173	10,225	21,4	961,909	22,658	2034,74	0	203,838	203,838	99,725	0	0	0	0	0	0	0
15:04:00	327,709	2684,083	24,809	25,049	12,603	12,207	10,264	21,4	961,909	22,658	2035,389	0	203,838	203,838	99,725	0	0	0	0	0	0	0
15:04:00	-24,755	2683,835	24,712	24,853	12,607	12,204	10,302	21,4	961,909	22,658	2036,038	0	205,982	205,982	99,733	0	0	0	0	0	0	0
15:04:00	267,504	2686,51	24,907	25,195	12,611	12,232	10,34	21,4	961,909	22,658	2036,688	0	205,982	205,982	99,733	0	0	0	0	0	0	0
15:04:00	135,449	2687,865	24,956	25,049	12,616	12,246	10,377	21,4	961,909	22,658	2037,339	0	205,982	205,982	99,733	0	0	0	0	0	0	0
15:04:00	-106,152	2686,803	24,761	24,805	12,62	12,235	10,413	21,4	961,909	22,658	2037,989	0	205,982	205,982	99,733	0	0	0	0	0	0	0
15:04:00	279,492	2689,598	24,956	25,146	12,625	12,263	10,45	21,4	961,909	22,658	2038,64	0	205,982	205,982	99,733	0	0	0	0	0	0	0
15:04:00	27,832	2689,877	24,907	25,195	12,63	12,266	10,485	21,4	961,909	22,658	2039,291	0	205,982	205,982	99,733	0	0	0	0	0	0	0
15:04:00	-57,983	2689,297	24,761	24,853	12,634	12,26	10,52	21,4	961,909	22,658	2039,941	0	205,982	205,982	99,733	0	0	0	0	0	0	0
15:04:00	152,587	2690,823	24,761	24,805	12,643	12,276	10,555	21,4	961,909	22,658	2040,592	0	205,982	205,982	99,733	0	0	0	0	0	0	0
15:04:00	28,881	2691,111	24,712	24,853	12,647	12,279	10,588	21,4	961,909	22,658	2041,243	0	205,982	205,982	99,733	0	0	0	0	0	0	0
15:04:00	319,409	2694,306	24,956	25,195	12,652	12,312	10,622	21,4	961,909	22,658	2041,896	0	205,982	205,982	99,733	0	0	0	0	0	0	0
15:04:00	88,208	2695,188	24,956	25,049	12,657	12,321	10,655	21,4	961,909	22,658	2042,549	0	205,982	205,982	99,733	0	0	0	0	0	0	0
15:04:00	-249,34	2692,694	24,614	24,658	12,662	12,295	10,688	21,4	961,909	22,658	2043,2	0	205,982	205,982	99,733	0	0	0	0	0	0	0
15:04:00	272,998	2695,424	24,809	24,951	12,666	12,323	10,72	21,4	961,909	22,658	2043,852	0	205,982	205,982	99,733	0	0	0	0	0	0	0
15:04:00	107,666	2696,501	24,907	25	12,667	12,335	10,751	21,4	961,909	22,658	2044,504	0	205,982	205,982	99,733	0	0	0	0	0	0	0
15:04:00	-66,65	2695,834	24,761	24,805	12,671	12,328	10,782	21,4	961,909	22,658	2045,156	0	205,982	205,982	99,733	0	0	0	0	0	0	0
15:04:00	78,344	2696,618	24,761	24,658	12,675	12,336	10,813	21,4	961,909	22,658	2045,807	0	205,982	205,982	99,733	0	0	0	0	0	0	0
15:04:00	89,428	2697,512	24,761	24,707	12,68	12,345	10,843	21,4	961,909	22,658	2046,459	0	205,982	205,982	99,733	0	0	0	0	0	0	0
15:04:00	118,017	2698,692	24,809	24,853	12,684	12,357	10,872	21,4	961,909	22,658	2047,111	0	205,982	205,982	99,733	0	0	0	0	0	0	0
15:04:00	145,239	2700,145	24,956	24,951	12,684	12,372	10,902	21,4	961,909	22,658	2047,764	0	205,982	205,982	99,733	0	0	0	0	0	0	0
15:04:00	96,875	2701,113	25,054	25,146	12,684	12,382	10,931	21,4	961,909	22,658	2048,418	0	205,982	205,982	99,733	0	0	0	0	0	0	0
15:04:00	145,312	2702,567	25,2	25,146	12,684	12,397	10,96	21,4	961,909	22,658	2049,072	0	205,982	205,982	99,733	0	0	0	0	0	0	0
15:04:00	106,738	2703,634	25,298	25,244	12,685	12,408	10,988	21,4	961,909	22,658	2049,726	0	205,982	205,982	99,733	0	0	0	0	0	0	0
15:04:00	-17,285	2703,461	25,2	25,146	12,689	12,406	11,016	21,4	961,909	22,658	2050,38	0	205,982	205,982	99,733	0	0	0	0	0	0	0
15:04:00	80,566	2704,267	25,2	25,195	12,694	12,415	11,043	21,4	961,909	22,658	2051,034	0	205,982	205,982	99,733	0	0	0	0	0	0	0
15:04:00	-17,309	2704,094	25,102	25,146	12,698	12,413	11,07	21,4	961,909	22,658	2051,687	0	205,982	205,982	99,733	0	0	0	0	0	0	0
15:04:00	-256,225	2701,531	24,761	24,707	12,703	12,386	11,096	21,4	961,909	22,658	2052,337	0	205,982	205,982	99,733	0	0	0	0	0	0	0
15:04:00	275,317	2704,285	24,956	24,951	12,708	12,415	11,122	21,4	961,909	22,658	2052,989	0	205,982	205,982	99,733	0	0	0	0	0	0	0
15:04:00	-39,672	2703,888	24,907	25	12,708	12,411	11,147	21,4	961,909	22,658	2053,639	0	205,982	205,982	99,733	0	0	0	0	0	0	0
15:04:00	-136,621	2702,522	24,761	24,658	12,709	12,397	11,172	21,4	961,909	22,658	2054,288	0	205,982	205,982	99,733	0	0	0	0	0	0	0
15:04:00	185,058	2704,372	24,956	24,951	12,708	12,416	11,196	21,4	961,909	22,658	2054,939	0	205,982	205,982	99,733	0	0	0	0	0	0	0
15:04:00	72,998	2705,102	24,956	24,951	12,712	12,423	11,22	21,4	961,909	22,658	2055,589	0	205,982	205,982	99,733	0	0	0	0	0	0	0
15:04:00	154,125	2706,643	25,102	25,195	12,713	12,439	11,244	21,4	961,909	22,658	2056,24	0	205,982	205,982	99,733	0	0	0	0	0	0	0
15:04:00	0	2706,643	25,102	25,146	12,713	12,439	11,267	21,4	961,909	22,658	2056,89	0	205,982	205,982	99,733	0	0	0	0	0	0	0
15:04:00	-135,546	2705,288	24,956	25	12,713	12,425	11,29	21,4	961,909	22,658	2057,539	0	205,982	205,982	99,733	0	0	0	0	0	0	0
15:04:00	72,998	2706,018	24,956	24,951	12,717	12,433	11,312	21,4	961,909	22,658	2058,187	0	205,982	205,982	99,733	0	0	0	0	0	0	0
15:04:00	105,688	2707,075	25,054	25,049	12,718	12,444	11,335	21,4	961,909	22,658	2058,836	0	205,982	205,982	99,733	0	0	0	0	0	0	0
15:04:00	-71,289	2706,362	24,907	24,853	12,722	12,436	11,356	21,4	961,909	22,658	2059,483	0	205,982	205,982	99,733	0	0	0	0	0	0	0
15:04:00	48,437	2706,846	24,956	25	12,722	12,441	11,378	21,4	961,909	22,658	2060,131	0	205,982	205,982	99,733	0	0	0	0	0	0	0
15:04:00	145,41	2708,3	25,102	24,853	12,722	12,456	11,399	21,4	961,909	22,658	2060,779	0	205,982	205,982	99,733	0	0	0	0	0	0	0
15:04:01	7,666	2708,377	25,102	25,146	12,722	12,457	11,419	21,4	961,909	22,658	2061,427	0	205,982	205,982	99,733	0	0	0	0	0	0	0
15:04:01	137,744	2709,755	25,249	25,244	12,722	12,471	11,44	21,4	961,909	22,658	2062,075	0	205,982	205,982	99,733	0	0	0	0	0	0	0
15:04:01	-186,206	2707,892	25,054	25	12,722	12,452	11,46	21,4	961,909	22,658	2062,721	0	205,982	205,982	99,733	0	0	0	0	0	0	0
15:04:01	-206,835	2705,824	24,761	24,512	12,727	12,431	11,479	21,4	961,909	22,658	2063,364	0	205,982	205,982	99,733	0	0	0	0	0	0	0
15:04:01	41,796	2706,242	24,712	24,512	12,732	12,435	11,498	21,4	961,909	22,658	2064,007	0	205,982	205,982	99,733	0	0	0	0	0	0	0
15:04:01	242,333	2708,665	24,956	25	12,732	12,46	11,517	21,4	961,909	22,658	2064,652	0	205,982	205,982	99,733	0	0	0	0	0	0	0
15:04:01	96,948	2709,635	25,054	25,049	12,732	12,47	11,535	21,4	961,909	22,658	2065,297	0	205,982	205,982	99,733	0	0	0	0	0	0	0
15:04:01	-242,333	2707,212	24,809	24,853	12,732	12,445	11,553	21,4	961,909	22,658	2065,939	0	205,982	205,982	99,733	0	0	0	0	0	0	0
15:04:01	145,385	2708,665	24,956	24,853	12,732	12,46	11,571	21,4	961,909	22,658	2066,581	0	205,982	205,982	99,733	0	0	0	0	0	0	0
15:04:01	0	2708,665	24,956	24,951	12,732	12,46	11,588	21,4	961,909	22,658	2067,223	0	205,982	205,982	99,733	0	0	0	0	0	0	0
15:04:01	25,585	2708,921	24,907	25	12,736	12,463	11,605	21,4	961,909	22,658	2067,865	0	205,982	205,982	99,733	0	0	0	0	0	0	0
15:04:01	57,226	2709,494	24,956	24,853	12,737	12,469	11,622	21,4	961,909	22,658	2068,507	0	205,982	205,982	99,733	0	0	0	0	0	0	0
15:04:01	-48,461	2709,009	24,907	24,853	12,737	12,464	11,639	21,4	961,909	22,658	2069,147	0	205,982	205,982	99,733	0	0	0	0	0	0	0
15:04:01	145,434	2710,463	25,054	25,146	12,737	12,479	11,655	21,4	961,909	22,658	2069,789	0	205,982	205,982	99,733	0	0	0	0	0	0	0
15:04:01	48,461	2710,948	25,102	25,049	12,737	12,484	11,672	21,4	961,909	22,658	2070,43	0	205,982	205,982	99,733	0	0	0	0	0	0	0
15:04:01	96,997	2711,918	25,2	25,146	12,737	12,494	11,688	21,4	961,909	22,658	2071,071	0	205,982	205,982	99,733	0	0	0	0	0	0	0
15:04:01	0	2711,918	25,2	25,244	12,737	12,494	11,703	21,4	961,909	22,658	2071,712	0	205,982	205,982	99,733	0	0	0	0	0	0	0
15:04:01	193,994	2713,858	25,395	25,488	12,737	12,514	11,719	21,4	961,909	22,658	2072,354	0	205,982	205,982	99,733	0	0	0	0	0	0	0
15:04:01	-216,87	2711,689	25,102	25	12,741	12,491	11,734	21,4	961,909	22,658	2072,994	0	205,982	205,982	99,733	0	0	0	0	0	0	0
15:04:01	-185,18	2709,837	24,907	24,853	12,741	12,472	11,749	21,4	961,909	22,658	2073,631	0	205,982	205,982	99,733	0	0	0	0	0	0	0
15:04:01	145,458	2711,292	25,054	25	12,741	12,487	11,763	21,4	961,909	22,658	2074,268	0	205,982	205,982	99,733	0	0	0	0	0	0	0
15:04:01	242,431	2713,716	25,298	25,488	12,741	12,512	11,778	21,4	961,909	22,658	2074,908	0	205,982	205,982	99,733	0	0	0	0	0	0	0
15:04:01	-339,404	2710,322	24,956	24,853	12,741	12,477	11,792	21,4	961,909	22,658	2075,543	0	205,982	205,982	99,733	0	0	0	0	0	0	0
15:04:01	96,972	2711,292	25,054	25,049	12,741	12,487	11,805	21,4	961,909	22,658	2076,179	0	205,982	205,982	99,733	0	0	0	0	0	0	0
15:04:01	48,461	2711,776	25,102	25,049	12,741	12,492	11,819	21,4	961,909	22,658	2076,815	0	205,982	205,982	99,733	0	0	0	0	0	0	0
15:04:01	-48,461	2711,292	25,054	25,049	12,741	12,487	11,832	21,4	961,909	22,658	2077,449	0	205,982	205,982	99,733	0	0	0	0	0	0	0
15:04:01	270,166	2713,994	25,249	25,244	12,746	12,515	11,845	21,4	961,909	22,658	2078,086	0	205,982	205,982	99,733	0	0	0	0	0	0	0
15:04:01	-283,251	2711,161	24,956	24,951	12,746	12,486	11,858	21,4	961,909	22,658	2078,719	0	205,982	205,982	99,733	0	0	0	0	0	0	0
15:04:01	-193,872	2709,222	24,761	24,609	12,746	12,466	11,87	21,4	961,909	22,658	2079,349	0	205,982	205,982	99,733	0	0	0	0	0	0	0
15:04:01	145,41	2710,676	24,907	24,658	12,746	12,481	11,882	21,4	961,909	22,658	2079,981	0	205,982	205,982	99,733	0	0	0	0	0	0	0
15:04:01	48,461	2711,161	24,956	24,951	12,746	12,486	11,894	21,4	961,909	22,658	2080,612	0	205,982	205,982	99,733	0	0	0	0	0	0	0
15:04:01	145,458	2712,616	25,102	25,146	12,746	12,501	11,906	21,4	961,909	22,658	2081,244	0	205,982	205,982	99,733	0	0	0	0	0	0	0
15:04:01	-145,458	2711,161	24,956	25,049	12,746	12,486	11,917	21,4	961,909	22,658	2081,874	0	205,982	205,982	99,733	0	0	0	0	0	0	0
15:04:01	0	2711,161	24,956	24,658	12,746	12,486	11,928	21,4	961,909	22,658	2082,503	0	205,982	205,982	99,733	0	0	0	0	0	0	0
15:04:01	-339,306	2707,768	24,614	24,463	12,746	12,451	11,938	21,4	961,909	22,658	2083,128	0	205,982	205,982	99,733	0	0	0	0	0	0	0
15:04:01	96,923	2708,737	24,712	23,73	12,746	12,461	11,949	21,4	961,909	22,658	2083,753	0	205,982	205,982	99,733	0	0	0	0	0	0	0
15:04:01	-568,31	2703,054	24,224	21,338	12,741	12,402	11,957	21,4	961,909	22,658	2084,373	0	205,982	205,982	99,733	0	0	0	0	0	0	0
15:04:01	-720,703	2695,847	23,589	19,043	12,736	12,328	11,965	21,4	961,909	22,658	2084,984	0	205,982	205,982	99,733	0	0	0	0	0	0	0
15:04:01	-619,653	2689,651	23,296	17,92	12,718	12,264	11,971	21,4	961,909	22,658	2085,589	0	205,982	205,982	99,733	0	0	0	0	0	0	0
15:04:01	-811,84	2681,532	22,905	16,406	12,694	12,18	11,975	21,4	961,909	22,658	2086,185	0	205,982	205,982	99,733	0	0	0	0	0	0	0
15:04:01	-422,949	2677,303	23,149	15,967	12,657	12,137	11,978	21,4	961,909	22,658	2086,776	0	205,982	205,982	99,733	0	0	0	0	0	0	0
15:04:01	-573,022	2671,572	23,296	15,722	12,616	12,078	11,98	21,4	961,909	22,658	2087,361	0	205,982	205,982	99,733	0	0	0	0	0	0	0
15:04:01	-214,599	2669,426	23,833	16,357	12,575	12,055	11,981	21,4	961,909	22,658	2087,943	0	205,982	205,982	99,733	0	0	0	0	0	0	0
15:04:01	-793,457	2661,492	23,833	16,894	12,53	11,974	11,981	21,4	961,909	22,658	2088,516	0	205,982	205,982	99,733	0	0	0	0	0	0	0
15:04:01	-12,524	2661,367	24,419	18,31	12,497	11,972	11,981	21,4	961,909	22,658	2089,089	0	205,982	205,982	99,733	0	0	0	0	0	0	0
15:04:01	-1178,125	2649,585	23,638	18,31	12,474	11,851	11,978	21,4	961,909	22,658	2089,65	0	205,982	205,982	99,733	0	0	0	0	0	0	0
15:04:01	-610,131	2643,484	23,247	18,506	12,461	11,788	11,975	21,4	961,909	22,658	2090,204	0	205,982	205,982	99,733	0	0	0	0	0	0	0
15:04:01	-883,154	2634,652	22,514	17,92	12,452	11,697	11,969	21,4	961,909	22,658	2090,748	0	205,982	205,982	99,733	0	0	0	0	0	0	0
15:04:01	-846,044	2626,192	21,88	17,285	12,44	11,61	11,962	21,4	961,909	22,658	2091,284	0	205,982	205,982	99,733	0	0	0	0	0	0	0
15:04:01	-643,188	2619,76	21,489	16,845	12,425	11,543	11,954	21,4	961,909	22,658	2091,812	0	205,982	205,982	99,733	0	0	0	0	0	0	0
15:04:01	-564,99	2614,11	21,343	16,601	12,402	11,485	11,945	21,4	961,909	22,658	2092,335	0	205,982	205,982	99,733	0	0	0	0	0	0	0
15:04:01	-466,625	2609,444	21,44	16,064	12,37	11,437	11,935	21,4	961,909	22,658	2092,852	0	205,982	205,982	99,733	0	0	0	0	0	0	0
15:04:01	-483,911	2604,605	21,587	15,869	12,335	11,387	11,924	21,4	961,909	22,658	2093,363	0	205,982	205,982	99,733	0	0	0	0	0	0	0
15:04:01	-414,355	2600,461	21,831	15,674	12,298	11,344	11,913	21,4	961,909	22,658	2093,87	0	205,982	205,982	99,733	0	0	0	0	0	0	0
15:04:01	-647,363	2593,988	21,831	16,015	12,262	11,278	11,9	21,4	961,909	22,658	2094,371	0	205,982	205,982	99,733	0	0	0	0	0	0	0
15:04:01	-498,51	2589,003	21,88	16,015	12,231	11,226	11,887	21,4	961,909	22,658	2094,865	0	205,982	205,982	99,733	0	0	0	0	0	0	0
15:04:01	-882,836	2580,174	21,343	15,527	12,211	11,135	11,872	21,4	961,909	22,658	2095,351	0	205,982	205,982	99,733	0	0	0	0	0	0	0
15:04:01	-653,125	2573,643	21,001	15,429	12,193	11,068	11,857	21,4	961,909	22,658	2095,829	0	205,982	205,982	99,733	0	0	0	0	0	0	0
15:04:01	-859,765	2565,045	20,464	15,283	12,174	10,979	11,839	21,4	961,909	22,658	2096,298	0	205,982	205,982	99,733	0	0	0	0	0	0	0
15:04:01	-614,55	2558,9	20,171	14,795	12,156	10,916	11,821	21,4	961,909	22,658	2096,761	0	205,982	205,982	99,733	0	0	0	0	0	0	0
15:04:01	-554,76	2553,352	20,024	15,136	12,132	10,859	11,802	21,4	961,909	22,658	2097,217	0	205,982	205,982	99,733	0	0	0	0	0	0	0
15:04:01	-750,756	2545,845	19,829	14,404	12,101	10,781	11,782	21,4	961,909	22,658	2097,666	0	206,442	206,442	99,735	0	0	0	0	0	0	0
15:04:01	-464,135	2541,203	19,878	14,599	12,072	10,734	11,762	21,4	961,909	22,658	2098,109	0	206,442	206,442	99,735	0	0	0	0	0	0	0
15:04:01	-366,821	2537,535	20,024	14,453	12,043	10,696	11,741	21,4	961,909	22,658	2098,549	0	206,442	206,442	99,735	0	0	0	0	0	0	0
15:04:01	-351,171	2534,023	20,268	14,648	12,01	10,66	11,72	21,4	961,909	22,658	2098,984	0	206,442	206,442	99,735	0	0	0	0	0	0	0
15:04:01	-676,245	2527,261	20,171	14,404	11,977	10,59	11,698	21,4	961,909	22,658	2099,413	0	206,442	206,442	99,735	0	0	0	0	0	0	0
15:04:01	-790,869	2519,352	19,878	14,111	11,949	10,508	11,674	21,4	961,909	22,658	2099,833	0	206,442	206,442	99,735	0	0	0	0	0	0	0
15:04:01	-465,82	2514,694	19,829	14,599	11,925	10,46	11,65	21,4	961,909	22,658	2100,248	0	206,442	206,442	99,735	0	0	0	0	0	0	0
15:04:01	-479,174	2509,902	19,682	14,453	11,906	10,411	11,626	21,4	961,909	22,658	2100,658	0	206,442	206,442	99,735	0	0	0	0	0	0	0
15:04:01	-892,675	2500,975	19,194	13,916	11,883	10,319	11,6	21,4	961,909	22,658	2101,058	0	206,442	206,442	99,735	0	0	0	0	0	0	0
15:04:01	-275,17	2498,224	19,341	14,648	11,859	10,29	11,575	21,4	961,909	22,658	2101,455	0	206,442	206,442	99,735	0	0	0	0	0	0	0
15:04:01	-501,611	2493,208	19,341	14,502	11,831	10,239	11,549	21,4	961,909	22,658	2101,847	0	206,442	206,442	99,735	0	0	0	0	0	0	0
15:04:01	-560,986	2487,598	19,194	14,111	11,807	10,181	11,522	21,4	961,909	22,658	2102,232	0	206,442	206,442	99,735	0	0	0	0	0	0	0
15:04:01	-544,506	2482,153	19,145	14,258	11,779	10,125	11,494	21,4	961,909	22,658	2102,612	0	206,442	206,442	99,735	0	0	0	0	0	0	0
15:04:01	-502,563	2477,127	19,145	14,111	11,751	10,073	11,467	21,4	961,909	22,658	2102,987	0	206,442	206,442	99,735	0	0	0	0	0	0	0
15:04:01	-492,797	2472,199	19,145	13,916	11,723	10,022	11,438	21,4	961,909	22,658	2103,356	0	206,442	206,442	99,735	0	0	0	0	0	0	0
15:04:01	-430,566	2467,893	19,292	14,502	11,691	9,978	11,41	21,4	961,909	22,658	2103,721	0	206,442	206,442	99,735	0	0	0	0	0	0	0
15:04:01	-405,004	2463,843	19,389	14,502	11,663	9,936	11,381	21,4	961,909	22,658	2104,081	0	206,442	206,442	99,735	0	0	0	0	0	0	0
15:04:01	-727,368	2456,57	19,145	13,867	11,635	9,861	11,351	21,4	961,909	22,658	2104,433	0	206,442	206,442	99,735	0	0	0	0	0	0	0
15:04:01	-277,929	2453,79	19,292	14,111	11,612	9,832	11,321	21,4	961,909	22,658	2104,783	0	206,442	206,442	99,735	0	0	0	0	0	0	0
15:04:01	-579,541	2447,995	19,194	13,867	11,584	9,773	11,291	21,4	961,909	22,658	2105,126	0	206,442	206,442	99,735	0	0	0	0	0	0	0
15:04:01	-489,648	2443,099	19,194	13,965	11,557	9,722	11,26	21,4	961,909	22,658	2105,464	0	206,442	206,442	99,735	0	0	0	0	0	0	0
15:04:01	-531,127	2437,787	19,145	13,965	11,529	9,667	11,229	21,4	961,909	22,658	2105,796	0	206,442	206,442	99,735	0	0	0	0	0	0	0
15:04:01	-549,267	2432,295	18,999	14,209	11,506	9,611	11,197	21,4	961,909	22,658	2106,123	0	206,442	206,442	99,735	0	0	0	0	0	0	0
15:04:01	-612,963	2426,165	18,852	13,769	11,48	9,548	11,165	21,4	961,909	22,658	2106,443	0	206,442	206,442	99,735	0	0	0	0	0	0	0
15:04:01	-421,167	2421,953	18,852	14,306	11,456	9,504	11,132	21,4	961,909	22,658	2106,759	0	206,442	206,442	99,735	0	0	0	0	0	0	0
15:04:01	-885,4	2413,099	18,413	13,623	11,43	9,413	11,098	21,4	961,909	22,658	2107,065	0	206,442	206,442	99,735	0	0	0	0	0	0	0
15:04:01	-366,137	2409,438	18,511	14,111	11,404	9,375	11,065	21,4	961,909	22,658	2107,367	0	206,442	206,442	99,735	0	0	0	0	0	0	0
15:04:01	-535,4	2404,084	18,413	13,867	11,379	9,32	11,03	21,4	961,909	22,658	2107,664	0	206,442	206,442	99,735	0	0	0	0	0	0	0
15:04:01	-635,4	2397,73	18,169	13,72	11,356	9,254	10,996	21,4	961,909	22,658	2107,954	0	206,442	206,442	99,735	0	0	0	0	0	0	0
15:04:01	-497,167	2392,758	18,071	13,623	11,334	9,203	10,96	21,4	961,909	22,658	2108,239	0	206,442	206,442	99,735	0	0	0	0	0	0	0
15:04:01	-513,305	2387,625	17,925	13,623	11,313	9,15	10,925	21,4	961,909	22,658	2108,518	0	206,442	206,442	99,735	0	0	0	0	0	0	0
15:04:01	-588,818	2381,737	17,583	13,427	11,298	9,09	10,889	21,4	961,909	22,658	2108,792	0	206,442	206,442	99,735	0	0	0	0	0	0	0
15:04:01	-534,545	2376,391	17,436	13,379	11,276	9,034	10,853	21,4	961,909	22,658	2109,059	0	206,442	206,442	99,735	0	0	0	0	0	0	0
15:04:01	-417,358	2372,218	17,436	13,769	11,252	8,991	10,816	21,4	961,909	22,658	2109,323	0	206,442	206,442	99,735	0	0	0	0	0	0	0
15:04:01	-591,894	2366,299	17,241	13,379	11,229	8,93	10,779	21,4	961,909	22,658	2109,58	0	206,442	206,442	99,735	0	0	0	0	0	0	0
15:04:01	-283,959	2363,459	17,436	13,525	11,203	8,901	10,742	21,4	961,909	22,658	2109,834	0	206,442	206,442	99,735	0	0	0	0	0	0	0
15:04:01	-419,531	2359,264	17,436	13,867	11,179	8,858	10,705	21,4	961,909	22,658	2110,083	0	206,442	206,442	99,735	0	0	0	0	0	0	0
15:04:01	-496,435	2354,3	17,339	13,72	11,156	8,807	10,668	21,4	961,909	22,658	2110,327	0	206,442	206,442	99,735	0	0	0	0	0	0	0
15:04:01	-482,299	2349,477	17,192	13,379	11,137	8,757	10,631	21,4	961,909	22,658	2110,566	0	206,442	206,442	99,735	0	0	0	0	0	0	0
15:04:02	-612,915	2343,348	16,899	13,379	11,118	8,694	10,593	21,4	961,909	22,658	2110,799	0	206,442	206,442	99,735	0	0	0	0	0	0	0
15:04:02	-527,099	2338,077	16,606	13,427	11,104	8,639	10,554	21,4	961,909	22,658	2111,026	0	206,442	206,442	99,735	0	0	0	0	0	0	0
15:04:02	-788,281	2330,194	16,118	12,89	11,085	8,558	10,515	21,4	961,909	22,658	2111,245	0	206,442	206,442	99,735	0	0	0	0	0	0	0
15:04:02	-169,628	2328,497	16,216	13,33	11,071	8,541	10,477	21,4	961,909	22,658	2111,463	0	206,442	206,442	99,735	0	0	0	0	0	0	0
15:04:02	-607,373	2322,424	15,923	12,89	11,052	8,478	10,437	21,4	961,909	22,658	2111,674	0	206,442	206,442	99,735	0	0	0	0	0	0	0
15:04:02	-333,593	2319,088	15,923	13,037	11,033	8,444	10,398	21,4	961,909	22,658	2111,881	0	206,442	206,442	99,735	0	0	0	0	0	0	0
15:04:02	-335,742	2315,73	15,923	13,037	11,014	8,409	10,359	21,4	961,909	22,658	2112,085	0	206,442	206,442	99,735	0	0	0	0	0	0	0
15:04:02	-552,392	2310,206	15,776	12,988	10,991	8,352	10,32	21,4	961,909	22,658	2112,283	0	206,442	206,442	99,735	0	0	0	0	0	0	0
15:04:02	-378,759	2306,419	15,727	12,841	10,972	8,313	10,281	21,4	961,909	22,658	2112,477	0	206,442	206,442	99,735	0	0	0	0	0	0	0
15:04:02	-369,335	2302,725	15,776	13,086	10,949	8,275	10,241	21,4	961,909	22,658	2112,668	0	206,442	206,442	99,735	0	0	0	0	0	0	0
15:04:02	-295,629	2299,769	15,727	13,037	10,934	8,245	10,202	21,4	961,909	22,658	2112,855	0	206,442	206,442	99,735	0	0	0	0	0	0	0
15:04:02	-564,526	2294,124	15,483	12,646	10,916	8,186	10,163	21,4	961,909	22,658	2113,036	0	206,442	206,442	99,735	0	0	0	0	0	0	0
15:04:02	-250,366	2291,62	15,483	12,841	10,901	8,161	10,123	21,4	961,909	22,658	2113,214	0	206,442	206,442	99,735	0	0	0	0	0	0	0
15:04:02	-433,886	2287,281	15,288	12,89	10,887	8,116	10,084	21,4	961,909	22,658	2113,388	0	206,442	206,442	99,735	0	0	0	0	0	0	0
15:04:02	-377,246	2283,509	15,239	12,744	10,869	8,077	10,045	21,4	961,909	22,658	2113,558	0	206,442	206,442	99,735	0	0	0	0	0	0	0
15:04:02	-341,43	2280,095	15,141	12,646	10,854	8,042	10,005	21,4	961,909	22,658	2113,725	0	206,442	206,442	99,735	0	0	0	0	0	0	0
15:04:02	-237,963	2277,715	15,239	12,695	10,836	8,017	9,966	21,4	961,909	22,658	2113,889	0	206,442	206,442	99,735	0	0	0	0	0	0	0
15:04:02	-331,225	2274,403	15,239	12,89	10,817	7,983	9,927	21,4	961,909	22,658	2114,049	0	206,442	206,442	99,735	0	0	0	0	0	0	0
15:04:02	-332,299	2271,08	15,239	12,841	10,798	7,949	9,889	21,4	961,909	22,658	2114,206	0	206,442	206,442	99,735	0	0	0	0	0	0	0
15:04:02	-417,871	2266,901	15,141	12,646	10,78	7,906	9,85	21,4	961,909	22,658	2114,359	0	206,442	206,442	99,735	0	0	0	0	0	0	0
15:04:02	-326,806	2263,633	15,141	12,695	10,761	7,872	9,811	21,4	961,909	22,658	2114,509	0	206,442	206,442	99,735	0	0	0	0	0	0	0
15:04:02	-392,7	2259,706	14,995	12,695	10,747	7,832	9,772	21,4	961,909	22,658	2114,654	0	206,442	206,442	99,735	0	0	0	0	0	0	0
15:04:02	-430,81	2255,398	14,8	12,549	10,733	7,787	9,733	21,4	961,909	22,658	2114,795	0	206,442	206,442	99,735	0	0	0	0	0	0	0
15:04:02	-288,745	2252,51	14,751	12,5	10,719	7,757	9,695	21,4	961,909	22,658	2114,932	0	206,442	206,442	99,735	0	0	0	0	0	0	0
15:04:02	-489,575	2247,615	14,507	12,353	10,705	7,707	9,656	21,4	961,909	22,658	2115,065	0	206,442	206,442	99,735	0	0	0	0	0	0	0
15:04:02	-339,672	2244,218	14,409	12,353	10,69	7,672	9,617	21,4	961,909	22,658	2115,194	0	206,442	206,442	99,735	0	0	0	0	0	0	0
15:04:02	-326,855	2240,949	14,311	12,109	10,677	7,638	9,578	21,4	961,909	22,658	2115,32	0	206,442	206,442	99,735	0	0	0	0	0	0	0
15:04:02	-288,33	2238,066	14,262	12,109	10,663	7,608	9,539	21,4	961,909	22,658	2115,443	0	206,442	206,442	99,735	0	0	0	0	0	0	0
15:04:02	-326,684	2234,799	14,262	12,158	10,645	7,575	9,501	21,4	961,909	22,658	2115,562	0	206,442	206,442	99,735	0	0	0	0	0	0	0
15:04:02	-213,891	2232,66	14,311	12,109	10,63	7,553	9,463	21,4	961,909	22,658	2115,68	0	206,442	206,442	99,735	0	0	0	0	0	0	0
15:04:02	-227,246	2230,388	14,409	12,256	10,612	7,529	9,425	21,4	961,909	22,658	2115,794	0	206,442	206,442	99,735	0	0	0	0	0	0	0
15:04:02	-543,969	2224,948	14,165	12,109	10,594	7,473	9,386	21,4	961,909	22,658	2115,904	0	206,442	206,442	99,735	0	0	0	0	0	0	0
15:04:02	-253,222	2222,416	14,165	12,158	10,58	7,447	9,348	21,4	961,909	22,658	2116,01	0	206,442	206,442	99,735	0	0	0	0	0	0	0
15:04:02	-296,85	2219,447	14,116	12,451	10,566	7,416	9,31	21,4	961,909	22,658	2116,114	0	206,442	206,442	99,735	0	0	0	0	0	0	0
15:04:02	-255,932	2216,888	14,165	12,5	10,549	7,39	9,273	21,4	961,909	22,658	2116,215	0	206,442	206,442	99,735	0	0	0	0	0	0	0
15:04:02	-445,922	2212,429	13,969	12,158	10,534	7,344	9,235	21,4	961,909	22,658	2116,311	0	206,442	206,442	99,735	0	0	0	0	0	0	0
15:04:02	-224,56	2210,183	13,921	12,256	10,524	7,321	9,197	21,4	961,909	22,658	2116,405	0	206,442	206,442	99,735	0	0	0	0	0	0	0
15:04:02	-336,108	2206,822	13,823	11,914	10,51	7,286	9,16	21,4	961,909	22,658	2116,495	0	206,442	206,442	99,735	0	0	0	0	0	0	0
15:04:02	-292,968	2203,892	13,823	11,963	10,493	7,256	9,123	21,4	961,909	22,658	2116,583	0	206,442	206,442	99,735	0	0	0	0	0	0	0
15:04:02	-303,198	2200,86	13,774	11,914	10,479	7,225	9,085	21,4	961,909	22,658	2116,667	0	206,442	206,442	99,735	0	0	0	0	0	0	0
15:04:02	-223,681	2198,624	13,823	12,109	10,463	7,202	9,048	21,4	961,909	22,658	2116,749	0	206,442	206,442	99,735	0	0	0	0	0	0	0
15:04:02	-284,79	2195,776	13,774	12,06	10,45	7,172	9,012	21,4	961,909	22,658	2116,828	0	206,442	206,442	99,735	0	0	0	0	0	0	0
15:04:02	-467,626	2191,099	13,481	11,816	10,439	7,124	8,975	21,4	961,909	22,658	2116,902	0	206,442	206,442	99,735	0	0	0	0	0	0	0
15:04:02	-239,038	2188,709	13,481	11,963	10,425	7,1	8,938	21,4	961,909	22,658	2116,974	0	206,442	206,442	99,735	0	0	0	0	0	0	0
15:04:02	-284,716	2185,862	13,432	11,816	10,412	7,07	8,901	21,4	961,909	22,658	2117,043	0	206,442	206,442	99,735	0	0	0	0	0	0	0
15:04:02	-395,214	2181,91	13,286	11,767	10,397	7,03	8,865	21,4	961,909	22,658	2117,108	0	206,442	206,442	99,735	0	0	0	0	0	0	0
15:04:02	-356,298	2178,347	13,139	11,621	10,385	6,993	8,828	21,4	961,909	22,658	2117,169	0	206,442	206,442	99,735	0	0	0	0	0	0	0
15:04:02	-103,393	2177,313	13,286	11,816	10,371	6,982	8,792	21,4	961,909	22,658	2117,229	0	206,442	206,442	99,735	0	0	0	0	0	0	0
15:04:02	-356,274	2173,75	13,139	11,816	10,359	6,945	8,756	21,4	961,909	22,658	2117,286	0	206,442	206,442	99,735	0	0	0	0	0	0	0
15:04:02	-333,325	2170,417	13,042	11,572	10,345	6,911	8,719	21,4	961,909	22,658	2117,339	0	206,442	206,442	99,735	0	0	0	0	0	0	0
15:04:02	-242,138	2167,995	13,042	11,572	10,331	6,886	8,683	21,4	961,909	22,658	2117,389	0	206,442	206,442	99,735	0	0	0	0	0	0	0
15:04:02	-134,082	2166,655	13,139	11,718	10,318	6,872	8,648	21,2	961,909	22,658	2117,439	0	206,442	206,442	99,735	0	0	0	0	0	0	0
15:04:02	-211,987	2164,535	13,139	11,718	10,306	6,85	8,613	21,2	961,909	22,658	2117,486	0	206,442	206,442	99,735	0	0	0	0	0	0	0
15:04:02	-349,658	2161,038	12,993	11,767	10,294	6,814	8,577	21,2	961,909	22,658	2117,529	0	206,442	206,442	99,735	0	0	0	0	0	0	0
15:04:02	-207,885	2158,959	12,944	11,718	10,285	6,793	8,542	21,2	961,909	22,658	2117,571	0	206,442	206,442	99,735	0	0	0	0	0	0	0
15:04:02	-300,976	2155,95	12,798	11,425	10,276	6,762	8,507	21,2	961,909	22,658	2117,609	0	206,442	206,442	99,735	0	0	0	0	0	0	0
15:04:02	-286,914	2153,08	12,651	11,425	10,267	6,732	8,473	21,2	961,909	22,658	2117,645	0	206,442	206,442	99,735	0	0	0	0	0	0	0
15:04:02	-311,499	2149,965	12,553	11,377	10,255	6,7	8,438	21,2	961,909	22,658	2117,677	0	206,442	206,442	99,735	0	0	0	0	0	0	0
15:04:02	-279,37	2147,172	12,358	11,23	10,249	6,671	8,403	21,2	961,909	22,658	2117,706	0	206,442	206,442	99,735	0	0	0	0	0	0	0
15:04:02	-334,228	2143,829	12,163	11,181	10,24	6,637	8,369	21,2	961,909	22,658	2117,732	0	206,442	206,442	99,735	0	0	0	0	0	0	0
15:04:02	-109,545	2142,734	12,212	11,279	10,232	6,626	8,334	21,2	961,909	22,658	2117,757	0	206,442	206,442	99,735	0	0	0	0	0	0	0
15:04:02	-291,992	2139,814	12,065	11,181	10,223	6,596	8,3	21,2	961,909	22,658	2117,779	0	204,604	204,604	99,728	0	0	0	0	0	0	0
15:04:02	-216,21	2137,652	12,016	11,084	10,213	6,573	8,267	21,2	961,909	22,658	2117,799	0	204,604	204,604	99,728	0	0	0	0	0	0	0
15:04:02	-185,815	2135,794	12,065	11,23	10,2	6,554	8,233	21,2	961,909	22,658	2117,817	0	204,604	204,604	99,728	0	0	0	0	0	0	0
15:04:02	-205,664	2133,737	12,016	11,23	10,191	6,533	8,2	21,2	961,909	22,658	2117,833	0	204,604	204,604	99,728	0	0	0	0	0	0	0
15:04:02	-161,157	2132,126	12,016	11,23	10,182	6,516	8,167	21,2	961,909	22,658	2117,848	0	204,604	204,604	99,728	0	0	0	0	0	0	0
15:04:02	-163,5	2130,491	12,016	11,23	10,172	6,499	8,134	21,2	961,909	22,658	2117,86	0	204,604	204,604	99,728	0	0	0	0	0	0	0
15:04:02	-301,416	2127,476	11,87	11,279	10,163	6,468	8,101	21,2	961,909	22,658	2117,87	0	204,604	204,604	99,728	0	0	0	0	0	0	0
15:04:02	-73,999	2126,736	11,967	11,23	10,154	6,461	8,069	21,2	961,909	22,658	2117,879	0	204,604	204,604	99,728	0	0	0	0	0	0	0
15:04:02	-155,932	2125,177	11,967	11,279	10,145	6,445	8,037	21,2	961,909	22,658	2117,886	0	204,604	204,604	99,728	0	0	0	0	0	0	0
15:04:02	-191,625	2123,261	11,87	11,23	10,139	6,425	8,006	21,2	961,909	22,658	2117,892	0	204,604	204,604	99,728	0	0	0	0	0	0	0
15:04:02	-166,625	2121,595	11,87	11,23	10,13	6,408	7,974	21,2	961,909	22,658	2117,895	0	204,604	204,604	99,728	0	0	0	0	0	0	0
15:04:02	-338,891	2118,206	11,674	11,23	10,121	6,373	7,943	21,2	961,909	22,658	2117,896	0	204,604	204,604	99,728	0	0	0	0	0	0	0
15:04:02	-206,372	2116,142	11,626	11,181	10,112	6,351	7,912	21,2	961,909	22,658	2116,142	0	204,604	204,604	99,728	0	0	0	0	0	0	0
15:04:02	-44,067	2115,701	11,674	11,181	10,106	6,347	7,881	21,2	961,909	22,658	2115,701	0	204,604	204,604	99,728	0	0	0	0	0	0	0
15:04:02	-208,642	2113,615	11,626	11,181	10,097	6,325	7,85	21,2	961,909	22,658	2113,615	0	204,604	204,604	99,728	0	0	0	0	0	0	0
15:04:02	-172,094	2111,894	11,528	11,084	10,093	6,308	7,82	21,2	961,909	22,658	2111,894	0	204,604	204,604	99,728	0	0	0	0	0	0	0
15:04:02	-172,021	2110,174	11,43	11,035	10,088	6,29	7,79	21,2	961,909	22,658	2110,174	0	204,604	204,604	99,728	0	0	0	0	0	0	0
15:04:02	-166,577	2108,508	11,43	11,035	10,078	6,273	7,76	21,2	961,909	22,658	2108,508	0	204,604	204,604	99,728	0	0	0	0	0	0	0
15:04:02	-218,212	2106,326	11,284	10,937	10,074	6,25	7,731	21,2	961,909	22,658	2106,326	0	204,604	204,604	99,728	0	0	0	0	0	0	0
15:04:02	-142,822	2104,898	11,137	10,84	10,073	6,236	7,702	21,2	961,909	22,658	2104,898	0	204,604	204,604	99,728	0	0	0	0	0	0	0
15:04:02	-210,546	2102,792	10,991	10,742	10,069	6,214	7,672	21,2	961,909	22,658	2102,792	0	204,604	204,604	99,728	0	0	0	0	0	0	0
15:04:02	-90,283	2101,889	10,991	10,742	10,064	6,205	7,644	21,2	961,909	22,658	2101,889	0	204,604	204,604	99,728	0	0	0	0	0	0	0
15:04:02	-25,854	2101,631	11,137	10,742	10,055	6,202	7,615	21,2	961,909	22,658	2101,631	0	204,604	204,604	99,728	0	0	0	0	0	0	0
15:04:02	-123,51	2100,396	11,186	10,888	10,045	6,189	7,587	21,2	961,909	22,658	2100,396	0	204,604	204,604	99,728	0	0	0	0	0	0	0
15:04:02	-73,095	2099,665	11,284	10,937	10,036	6,182	7,56	21,2	961,909	22,658	2099,665	0	204,604	204,604	99,728	0	0	0	0	0	0	0
15:04:02	-46,093	2099,204	11,333	11,035	10,031	6,177	7,533	21,2	961,909	22,658	2099,204	0	204,604	204,604	99,728	0	0	0	0	0	0	0
15:04:02	-209,545	2097,108	11,284	10,937	10,021	6,155	7,506	21,2	961,909	22,658	2097,108	0	204,604	204,604	99,728	0	0	0	0	0	0	0
15:04:02	-175,195	2095,356	11,186	10,937	10,017	6,137	7,479	21,2	961,909	22,658	2095,356	0	204,604	204,604	99,728	0	0	0	0	0	0	0
15:04:02	-125,537	2094,101	11,137	10,888	10,012	6,124	7,452	21,2	961,909	22,658	2094,101	0	204,604	204,604	99,728	0	0	0	0	0	0	0
15:04:02	-221,289	2091,888	10,991	10,84	10,007	6,101	7,426	21,2	961,909	22,658	2091,888	0	204,604	204,604	99,728	0	0	0	0	0	0	0
15:04:02	-81,494	2091,073	10,991	10,742	10,002	6,093	7,4	21,2	961,909	22,658	2091,073	0	204,604	204,604	99,728	0	0	0	0	0	0	0
15:04:02	-86,059	2090,212	10,991	10,84	9,998	6,084	7,374	21,2	961,909	22,658	2090,212	0	204,604	204,604	99,728	0	0	0	0	0	0	0
15:04:02	-39,746	2089,815	11,04	10,84	9,993	6,08	7,348	21,2	961,909	22,658	2089,815	0	204,604	204,604	99,728	0	0	0	0	0	0	0
15:04:02	-212,622	2087,689	10,991	10,84	9,983	6,058	7,323	21,2	961,909	22,658	2087,689	0	204,604	204,604	99,728	0	0	0	0	0	0	0
15:04:02	-121,435	2086,474	11,04	10,888	9,974	6,046	7,298	21,2	961,909	22,658	2086,474	0	204,604	204,604	99,728	0	0	0	0	0	0	0
15:04:02	-79,589	2085,679	11,137	10,937	9,964	6,037	7,273	21,2	961,909	22,658	2085,679	0	204,604	204,604	99,728	0	0	0	0	0	0	0
15:04:02	51,171	2086,19	11,284	11,035	9,959	6,043	7,249	21,2	961,909	22,658	2085,679	0	204,604	204,604	99,728	0	0	0	0	0	0	0
15:04:02	-169,702	2084,493	11,284	11,035	9,95	6,025	7,225	21,2	961,909	22,658	2084,493	0	204,604	204,604	99,728	0	0	0	0	0	0	0
15:04:02	-173,876	2082,754	11,186	10,937	9,945	6,007	7,201	21,2	961,909	22,658	2082,754	0	204,604	204,604	99,728	0	0	0	0	0	0	0
15:04:02	-83,789	2081,917	11,186	10,937	9,94	5,999	7,178	21,2	961,909	22,658	2081,917	0	204,604	204,604	99,728	0	0	0	0	0	0	0
15:04:03	-83,764	2081,079	11,186	10,937	9,935	5,99	7,155	21,2	961,909	22,658	2081,079	0	204,604	204,604	99,728	0	0	0	0	0	0	0
15:04:03	-83,813	2080,241	11,186	10,937	9,931	5,981	7,132	21,2	961,909	22,658	2080,241	0	204,604	204,604	99,728	0	0	0	0	0	0	0
15:04:03	-85,888	2079,382	11,186	11,035	9,926	5,973	7,109	21,2	961,909	22,658	2079,382	0	204,604	204,604	99,728	0	0	0	0	0	0	0
15:04:03	-170,898	2077,673	11,186	10,937	9,916	5,955	7,086	21,2	961,909	22,658	2077,673	0	204,604	204,604	99,728	0	0	0	0	0	0	0
15:04:03	-84,863	2076,824	11,186	10,937	9,911	5,946	7,064	21,2	961,909	22,658	2076,824	0	204,604	204,604	99,728	0	0	0	0	0	0	0
15:04:03	-129,809	2075,526	11,137	10,888	9,906	5,933	7,042	21,2	961,909	22,658	2075,526	0	204,604	204,604	99,728	0	0	0	0	0	0	0
15:04:03	-173,779	2073,788	11,04	10,84	9,902	5,915	7,02	21,2	961,909	22,658	2073,788	0	204,604	204,604	99,728	0	0	0	0	0	0	0
15:04:03	-129,956	2072,489	10,991	10,84	9,897	5,901	6,998	21,2	961,909	22,658	2072,489	0	204,604	204,604	99,728	0	0	0	0	0	0	0
15:04:03	-129,809	2071,191	10,942	10,84	9,892	5,888	6,976	21,2	961,909	22,658	2071,191	0	204,604	204,604	99,728	0	0	0	0	0	0	0
15:04:03	-84,838	2070,342	10,942	10,742	9,887	5,879	6,954	21,2	961,909	22,658	2070,342	0	204,604	204,604	99,728	0	0	0	0	0	0	0
15:04:03	-84,79	2069,494	10,942	10,84	9,882	5,871	6,933	21,2	961,909	22,658	2069,494	0	204,604	204,604	99,728	0	0	0	0	0	0	0
15:04:03	-84,863	2068,646	10,942	10,693	9,878	5,862	6,912	21,2	961,909	22,658	2068,646	0	204,604	204,604	99,728	0	0	0	0	0	0	0
15:04:03	-167,504	2066,971	10,942	10,742	9,868	5,845	6,891	21,2	961,909	22,658	2066,971	0	204,604	204,604	99,728	0	0	0	0	0	0	0
15:04:03	-41,113	2066,56	10,991	10,84	9,863	5,84	6,871	21,2	961,909	22,658	2066,56	0	204,604	204,604	99,728	0	0	0	0	0	0	0
15:04:03	-83,789	2065,722	10,991	10,84	9,858	5,832	6,85	21,2	961,909	22,658	2065,722	0	204,604	204,604	99,728	0	0	0	0	0	0	0
15:04:03	-85,864	2064,863	10,991	10,742	9,854	5,823	6,83	21,2	961,909	22,658	2064,863	0	204,604	204,604	99,728	0	0	0	0	0	0	0
15:04:03	-128,686	2063,576	10,942	10,84	9,849	5,81	6,81	21,2	961,909	22,658	2063,576	0	204,604	204,604	99,728	0	0	0	0	0	0	0
15:04:03	-82,739	2062,749	10,942	10,742	9,844	5,801	6,79	21,2	961,909	22,658	2062,749	0	204,604	204,604	99,728	0	0	0	0	0	0	0
15:04:03	-175,708	2060,992	10,844	10,693	9,839	5,783	6,771	21,2	961,909	22,658	2060,992	0	204,604	204,604	99,728	0	0	0	0	0	0	0
15:04:03	7,128	2061,063	10,942	10,742	9,834	5,784	6,751	21,2	961,909	22,658	2060,992	0	204,604	204,604	99,728	0	0	0	0	0	0	0
15:04:03	-123,852	2059,825	10,991	10,84	9,825	5,771	6,732	21,2	961,909	22,658	2059,825	0	204,604	204,604	99,728	0	0	0	0	0	0	0
15:04:03	-86,938	2058,955	10,991	10,84	9,82	5,762	6,713	21,2	961,909	22,658	2058,955	0	204,604	204,604	99,728	0	0	0	0	0	0	0
15:04:03	-212,426	2056,831	10,942	10,742	9,81	5,74	6,694	21,2	961,909	22,658	2056,831	0	204,604	204,604	99,728	0	0	0	0	0	0	0
15:04:03	-35,717	2056,474	10,991	10,84	9,806	5,736	6,675	21,2	961,909	22,658	2056,474	0	204,604	204,604	99,728	0	0	0	0	0	0	0
15:04:03	-139,941	2055,074	10,844	10,742	9,806	5,722	6,656	21,2	961,909	22,658	2055,074	0	204,604	204,604	99,728	0	0	0	0	0	0	0
15:04:03	-166,455	2053,41	10,844	10,742	9,796	5,705	6,638	21,2	961,909	22,658	2053,41	0	204,604	204,604	99,728	0	0	0	0	0	0	0
15:04:03	-44,873	2052,961	10,796	10,693	9,796	5,7	6,619	21,2	961,909	22,658	2052,961	0	204,604	204,604	99,728	0	0	0	0	0	0	0
15:04:03	-174,707	2051,214	10,698	10,595	9,791	5,682	6,601	21,2	961,909	22,658	2051,214	0	204,604	204,604	99,728	0	0	0	0	0	0	0
15:04:03	-85,864	2050,355	10,698	10,693	9,786	5,673	6,583	21,2	961,909	22,658	2050,355	0	204,604	204,604	99,728	0	0	0	0	0	0	0
15:04:03	10,205	2050,457	10,796	10,693	9,782	5,674	6,565	21,2	961,909	22,658	2050,356	0	204,604	204,604	99,728	0	0	0	0	0	0	0
15:04:03	-170,678	2048,751	10,796	10,693	9,772	5,657	6,547	21,2	961,909	22,658	2048,751	0	204,604	204,604	99,728	0	0	0	0	0	0	0
15:04:03	-38,916	2048,361	10,844	10,742	9,767	5,653	6,53	21,2	961,909	22,658	2048,361	0	204,604	204,604	99,728	0	0	0	0	0	0	0
15:04:03	3,808	2048,399	10,942	10,84	9,763	5,653	6,512	21,2	961,909	22,658	2048,361	0	204,604	204,604	99,728	0	0	0	0	0	0	0
15:04:03	-173,437	2046,665	10,844	10,84	9,758	5,635	6,495	21,2	961,909	22,658	2046,665	0	204,604	204,604	99,728	0	0	0	0	0	0	0
15:04:03	-128,601	2045,379	10,796	10,693	9,753	5,622	6,478	21,2	961,909	22,658	2045,379	0	204,604	204,604	99,728	0	0	0	0	0	0	0
15:04:03	-84,985	2044,529	10,796	10,693	9,748	5,613	6,461	21,2	961,909	22,658	2044,529	0	204,604	204,604	99,728	0	0	0	0	0	0	0
15:04:03	0	2044,529	10,796	10,693	9,748	5,613	6,445	21,2	961,909	22,658	2044,529	0	204,604	204,604	99,728	0	0	0	0	0	0	0
15:04:03	-37,866	2044,151	10,844	10,693	9,743	5,609	6,428	21,2	961,909	22,658	2044,151	0	204,604	204,604	99,728	0	0	0	0	0	0	0
15:04:03	-135,974	2042,791	10,796	10,547	9,738	5,595	6,412	21,2	961,909	22,658	2042,791	0	204,604	204,604	99,728	0	0	0	0	0	0	0
15:04:03	-30,48	2042,486	10,844	10,693	9,734	5,592	6,396	21,2	961,909	22,658	2042,486	0	204,604	204,604	99,728	0	0	0	0	0	0	0
15:04:03	-91,162	2041,574	10,844	10,693	9,729	5,583	6,38	21,2	961,909	22,658	2041,574	0	204,604	204,604	99,728	0	0	0	0	0	0	0
15:04:03	-127,502	2040,299	10,796	10,693	9,724	5,57	6,364	21,2	961,909	22,658	2040,299	0	204,604	204,604	99,728	0	0	0	0	0	0	0
15:04:03	-82,702	2039,472	10,796	10,595	9,719	5,561	6,348	21,2	961,909	22,658	2039,472	0	204,604	204,604	99,728	0	0	0	0	0	0	0
15:04:03	-162,622	2037,846	10,698	10,547	9,715	5,544	6,332	21,2	961,909	22,658	2037,846	0	204,604	204,604	99,728	0	0	0	0	0	0	0
15:04:03	-91,271	2036,933	10,698	10,595	9,71	5,535	6,317	21,2	961,909	22,658	2036,933	0	204,604	204,604	99,728	0	0	0	0	0	0	0
15:04:03	-44,799	2036,485	10,649	10,547	9,71	5,53	6,301	21,2	961,909	22,658	2036,485	0	204,604	204,604	99,728	0	0	0	0	0	0	0
15:04:03	-45,471	2036,031	10,698	10,547	9,705	5,526	6,286	21,2	961,909	22,658	2036,031	0	204,604	204,604	99,728	0	0	0	0	0	0	0
15:04:03	-126,416	2034,767	10,649	10,547	9,7	5,513	6,271	21,2	961,909	22,658	2034,767	0	204,604	204,604	99,728	0	0	0	0	0	0	0
15:04:03	-80,578	2033,961	10,649	10,547	9,696	5,504	6,256	21,2	961,909	22,658	2033,961	0	204,604	204,604	99,728	0	0	0	0	0	0	0
15:04:03	-9,667	2033,864	10,649	10,498	9,695	5,503	6,241	21,2	961,909	22,658	2033,864	0	204,604	204,604	99,728	0	0	0	0	0	0	0
15:04:03	-159,179	2032,272	10,551	10,498	9,691	5,487	6,226	21,1	961,909	22,658	2032,272	0	204,604	204,604	99,728	0	0	0	0	0	0	0
15:04:03	8,947	2032,362	10,649	10,498	9,687	5,488	6,212	21,1	961,909	22,658	2032,272	0	204,604	204,604	99,728	0	0	0	0	0	0	0
15:04:03	-178,71	2030,575	10,551	10,498	9,682	5,469	6,197	21,1	961,909	22,658	2030,575	0	204,604	204,604	99,728	0	0	0	0	0	0	0
15:04:03	10,156	2030,676	10,649	10,498	9,677	5,47	6,183	21,1	961,909	22,658	2030,575	0	204,604	204,604	99,728	0	0	0	0	0	0	0
15:04:03	-113,049	2029,546	10,698	10,547	9,668	5,459	6,169	21,1	961,909	22,658	2029,546	0	204,604	204,604	99,728	0	0	0	0	0	0	0
15:04:03	0,292	2029,549	10,796	10,595	9,663	5,459	6,155	21,1	961,909	22,658	2029,546	0	204,604	204,604	99,728	0	0	0	0	0	0	0
15:04:03	-44,445	2029,104	10,844	10,742	9,658	5,454	6,141	21,1	961,909	22,658	2029,104	0	204,604	204,604	99,728	0	0	0	0	0	0	0
15:04:03	-87,976	2028,224	10,844	10,742	9,653	5,445	6,128	21,1	961,909	22,658	2028,224	0	204,604	204,604	99,728	0	0	0	0	0	0	0
15:04:03	-211,645	2026,108	10,698	10,693	9,649	5,423	6,114	21,1	961,909	22,658	2026,108	0	204,604	204,604	99,728	0	0	0	0	0	0	0
15:04:03	-77,233	2025,336	10,698	10,693	9,644	5,415	6,1	21,1	961,909	22,658	2025,336	0	204,604	204,604	99,728	0	0	0	0	0	0	0
15:04:03	-55,456	2024,781	10,649	10,595	9,644	5,41	6,087	21,1	961,909	22,658	2024,781	0	203,838	203,838	99,725	0	0	0	0	0	0	0
15:04:03	-211,572	2022,665	10,503	10,498	9,639	5,388	6,073	21,1	961,909	22,658	2022,665	0	203,838	203,838	99,725	0	0	0	0	0	0	0
15:04:03	0	2022,665	10,503	10,498	9,639	5,388	6,059	21,1	961,909	22,658	2022,665	0	203,838	203,838	99,725	0	0	0	0	0	0	0
15:04:03	-119,812	2021,467	10,454	10,351	9,635	5,375	6,046	21,1	961,909	22,658	2021,467	0	203,838	203,838	99,725	0	0	0	0	0	0	0
15:04:03	-102,221	2020,445	10,356	10,302	9,634	5,365	6,033	21,1	961,909	22,658	2020,445	0	203,838	203,838	99,725	0	0	0	0	0	0	0
15:04:03	-75,073	2019,694	10,356	10,351	9,63	5,357	6,019	21,1	961,909	22,658	2019,694	0	203,838	203,838	99,725	0	0	0	0	0	0	0
15:04:03	-59,973	2019,095	10,454	10,351	9,621	5,351	6,006	21,1	961,909	22,658	2019,095	0	203,838	203,838	99,725	0	0	0	0	0	0	0
15:04:03	-89,379	2018,201	10,356	10,351	9,621	5,342	5,993	21,1	961,909	22,658	2018,201	0	203,838	203,838	99,725	0	0	0	0	0	0	0
15:04:03	76,538	2018,966	10,454	10,302	9,621	5,35	5,981	21,1	961,909	22,658	2018,202	0	203,838	203,838	99,725	0	0	0	0	0	0	0
15:04:03	-86,877	2018,097	10,454	10,351	9,616	5,341	5,968	21,1	961,909	22,658	2018,097	0	203,838	203,838	99,725	0	0	0	0	0	0	0
15:04:03	2,307	2018,12	10,551	10,498	9,611	5,341	5,956	21,1	961,909	22,658	2018,097	0	203,838	203,838	99,725	0	0	0	0	0	0	0
15:04:03	-57,714	2017,543	10,649	10,595	9,602	5,335	5,944	21,1	961,909	22,658	2017,543	0	203,838	203,838	99,725	0	0	0	0	0	0	0
15:04:03	-72,998	2016,813	10,649	10,547	9,598	5,327	5,932	21,1	961,909	22,658	2016,813	0	203,838	203,838	99,725	0	0	0	0	0	0	0
15:04:03	-175,195	2015,061	10,551	10,547	9,593	5,309	5,919	21,1	961,909	22,658	2015,061	0	203,838	203,838	99,725	0	0	0	0	0	0	0
15:04:03	17,382	2015,235	10,649	10,547	9,589	5,311	5,907	21,1	961,909	22,658	2015,062	0	203,838	203,838	99,725	0	0	0	0	0	0	0
15:04:03	-13,891	2015,096	10,649	10,547	9,588	5,31	5,896	21,1	961,909	22,658	2015,062	0	203,838	203,838	99,725	0	0	0	0	0	0	0
15:04:03	-204,882	2013,047	10,503	10,498	9,584	5,289	5,884	21,1	961,909	22,658	2013,047	0	203,838	203,838	99,725	0	0	0	0	0	0	0
15:04:03	-44,665	2012,601	10,454	10,351	9,584	5,284	5,872	21,1	961,909	22,658	2012,601	0	203,838	203,838	99,725	0	0	0	0	0	0	0
15:04:03	-103,393	2011,567	10,356	10,351	9,584	5,273	5,86	21,1	961,909	22,658	2011,567	0	203,838	203,838	99,725	0	0	0	0	0	0	0
15:04:03	-70,69	2010,86	10,356	10,4	9,58	5,266	5,849	21,1	961,909	22,658	2010,86	0	203,838	203,838	99,725	0	0	0	0	0	0	0
15:04:03	75,231	2011,612	10,454	10,4	9,579	5,274	5,837	21,1	961,909	22,658	2010,861	0	203,838	203,838	99,725	0	0	0	0	0	0	0
15:04:03	-70,898	2010,903	10,454	10,351	9,575	5,267	5,826	21,1	961,909	22,658	2010,861	0	203,838	203,838	99,725	0	0	0	0	0	0	0
15:04:03	-175,109	2009,152	10,356	10,302	9,57	5,248	5,815	21,1	961,909	22,658	2009,152	0	203,838	203,838	99,725	0	0	0	0	0	0	0
15:04:03	75,378	2009,906	10,454	10,4	9,569	5,256	5,804	21,1	961,909	22,658	2009,153	0	203,838	203,838	99,725	0	0	0	0	0	0	0
15:04:03	-159,082	2008,315	10,356	10,4	9,565	5,24	5,793	21,1	961,909	22,658	2008,315	0	203,838	203,838	99,725	0	0	0	0	0	0	0
15:04:03	-13,891	2008,176	10,356	10,302	9,564	5,238	5,782	21,1	961,909	22,658	2008,176	0	203,838	203,838	99,725	0	0	0	0	0	0	0
15:04:03	-114,453	2007,032	10,307	10,156	9,56	5,227	5,771	21,1	961,909	22,658	2007,032	0	203,838	203,838	99,725	0	0	0	0	0	0	0
15:04:03	44,616	2007,478	10,356	10,302	9,56	5,231	5,76	21,1	961,909	22,658	2007,032	0	203,838	203,838	99,725	0	0	0	0	0	0	0
15:04:03	-69,824	2006,78	10,356	10,302	9,556	5,224	5,75	21,1	961,909	22,658	2006,78	0	203,838	203,838	99,725	0	0	0	0	0	0	0
15:04:03	-83,728	2005,942	10,356	10,351	9,552	5,215	5,739	21,1	961,909	22,658	2005,942	0	203,838	203,838	99,725	0	0	0	0	0	0	0
15:04:03	5,517	2005,997	10,454	10,351	9,547	5,216	5,729	21,1	961,909	22,658	2005,942	0	203,838	203,838	99,725	0	0	0	0	0	0	0
15:04:03	-22,888	2005,769	10,503	10,4	9,543	5,214	5,719	21,1	961,909	22,658	2005,769	0	203,838	203,838	99,725	0	0	0	0	0	0	0
15:04:03	-83,935	2004,929	10,503	10,498	9,538	5,205	5,709	21,1	961,909	22,658	2004,929	0	203,838	203,838	99,725	0	0	0	0	0	0	0
15:04:03	-15,966	2004,77	10,503	10,547	9,537	5,203	5,699	21,1	961,909	22,658	2004,77	0	203,838	203,838	99,725	0	0	0	0	0	0	0
15:04:03	-97,216	2003,797	10,454	10,351	9,534	5,193	5,689	21,1	961,909	22,658	2003,797	0	203,838	203,838	99,725	0	0	0	0	0	0	0
15:04:03	-15,136	2003,646	10,454	10,302	9,534	5,192	5,679	21,1	961,909	22,658	2003,646	0	203,838	203,838	99,725	0	0	0	0	0	0	0
15:04:03	-133,813	2002,308	10,307	10,205	9,534	5,178	5,67	21,1	961,909	22,658	2002,308	0	203,838	203,838	99,725	0	0	0	0	0	0	0
15:04:03	-89,208	2001,416	10,21	10,156	9,534	5,169	5,66	21,1	961,909	22,658	2001,416	0	203,838	203,838	99,725	0	0	0	0	0	0	0
15:04:03	0	2001,416	10,21	10,058	9,534	5,169	5,65	21,1	961,909	22,658	2001,416	0	203,838	203,838	99,725	0	0	0	0	0	0	0
15:04:03	-60,595	2000,81	10,161	10,058	9,533	5,162	5,641	21,1	961,909	22,658	2000,81	0	203,838	203,838	99,725	0	0	0	0	0	0	0
15:04:04	-6,921	2000,741	10,21	10,205	9,53	5,162	5,631	21,1	961,909	22,658	2000,741	0	203,838	203,838	99,725	0	0	0	0	0	0	0
15:04:04	-75,708	1999,984	10,161	10,205	9,528	5,154	5,622	21,1	961,909	22,658	1999,984	0	203,838	203,838	99,725	0	0	0	0	0	0	0
15:04:04	67,114	2000,655	10,307	10,205	9,524	5,161	5,613	21,1	961,909	22,658	1999,984	0	203,838	203,838	99,725	0	0	0	0	0	0	0
15:04:04	-82,653	1999,828	10,307	10,351	9,519	5,152	5,604	21,1	961,909	22,658	1999,828	0	203,838	203,838	99,725	0	0	0	0	0	0	0
15:04:04	-38,085	1999,447	10,356	10,302	9,515	5,148	5,595	21,1	961,909	22,658	1999,447	0	203,838	203,838	99,725	0	0	0	0	0	0	0
15:04:04	23,767	1999,685	10,454	10,4	9,511	5,151	5,586	21,1	961,909	22,658	1999,447	0	203,838	203,838	99,725	0	0	0	0	0	0	0
15:04:04	-105,2	1998,633	10,356	10,351	9,51	5,14	5,577	21,1	961,909	22,658	1998,633	0	203,838	203,838	99,725	0	0	0	0	0	0	0
15:04:04	-65,576	1997,977	10,356	10,302	9,506	5,133	5,569	21,1	961,909	22,658	1997,977	0	203,838	203,838	99,725	0	0	0	0	0	0	0
15:04:04	0	1997,977	10,356	10,302	9,506	5,133	5,56	21,1	961,909	22,658	1997,977	0	203,838	203,838	99,725	0	0	0	0	0	0	0
15:04:04	-44,567	1997,532	10,307	10,156	9,506	5,129	5,552	21,1	961,909	22,658	1997,532	0	203,838	203,838	99,725	0	0	0	0	0	0	0
15:04:04	-16,015	1997,371	10,307	10,156	9,505	5,127	5,543	21,1	961,909	22,658	1997,371	0	203,838	203,838	99,725	0	0	0	0	0	0	0
15:04:04	0	1997,371	10,307	10,156	9,505	5,127	5,535	21,1	961,909	22,658	1997,371	0	203,838	203,838	99,725	0	0	0	0	0	0	0
15:04:04	-89,16	1996,48	10,21	10,058	9,505	5,118	5,527	21,1	961,909	22,658	1996,48	0	203,838	203,838	99,725	0	0	0	0	0	0	0
15:04:04	-111,218	1995,368	10,161	10,009	9,502	5,106	5,519	21,1	961,909	22,658	1995,368	0	203,838	203,838	99,725	0	0	0	0	0	0	0
15:04:04	117,687	1996,544	10,307	10,058	9,501	5,119	5,511	21,1	961,909	22,658	1995,369	0	203,838	203,838	99,725	0	0	0	0	0	0	0
15:04:04	-65,576	1995,889	10,307	10,156	9,497	5,112	5,503	21,1	961,909	22,658	1995,369	0	203,838	203,838	99,725	0	0	0	0	0	0	0
15:04:04	-17,053	1995,718	10,307	10,009	9,496	5,11	5,495	21,1	961,909	22,658	1995,37	0	203,838	203,838	99,725	0	0	0	0	0	0	0
15:04:04	-89,135	1994,827	10,21	10,058	9,496	5,101	5,488	21,1	961,909	22,658	1994,827	0	203,838	203,838	99,725	0	0	0	0	0	0	0
15:04:04	-48,352	1994,343	10,21	10,058	9,493	5,096	5,48	21,1	961,909	22,658	1994,343	0	203,838	203,838	99,725	0	0	0	0	0	0	0
15:04:04	-60,559	1993,738	10,161	10,156	9,492	5,09	5,472	21,1	961,909	22,658	1993,738	0	203,838	203,838	99,725	0	0	0	0	0	0	0
15:04:04	0	1993,738	10,161	10,058	9,492	5,09	5,465	21,1	961,909	22,658	1993,738	0	203,838	203,838	99,725	0	0	0	0	0	0	0
15:04:04	-17,224	1993,565	10,161	10,205	9,491	5,088	5,457	21,1	961,909	22,658	1993,565	0	203,838	203,838	99,725	0	0	0	0	0	0	0
15:04:04	0	1993,565	10,161	10,205	9,491	5,088	5,45	21,1	961,909	22,658	1993,566	0	203,838	203,838	99,725	0	0	0	0	0	0	0
15:04:04	-64,355	1992,922	10,161	10,058	9,488	5,081	5,443	21,1	961,909	22,658	1992,922	0	203,838	203,838	99,725	0	0	0	0	0	0	0
15:04:04	27,319	1993,195	10,21	10,205	9,487	5,084	5,436	21,1	961,909	22,658	1992,922	0	203,838	203,838	99,725	0	0	0	0	0	0	0
15:04:04	-109,985	1992,095	10,161	10,156	9,483	5,073	5,429	21,1	961,909	22,658	1992,095	0	203,838	203,838	99,725	0	0	0	0	0	0	0
15:04:04	-63,293	1991,462	10,161	10,156	9,479	5,066	5,422	21,1	961,909	22,658	1991,462	0	203,838	203,838	99,725	0	0	0	0	0	0	0
15:04:04	143,737	1992,9	10,356	10,302	9,478	5,081	5,415	21,1	961,909	22,658	1991,464	0	203,838	203,838	99,725	0	0	0	0	0	0	0
15:04:04	-64,367	1992,256	10,356	10,351	9,474	5,074	5,408	21,1	961,909	22,658	1991,464	0	203,838	203,838	99,725	0	0	0	0	0	0	0
15:04:04	-61,791	1991,638	10,307	10,205	9,473	5,068	5,402	21,1	961,909	22,658	1991,465	0	203,838	203,838	99,725	0	0	0	0	0	0	0
15:04:04	0	1991,638	10,307	10,302	9,473	5,068	5,395	21,1	961,909	22,658	1991,465	0	203,838	203,838	99,725	0	0	0	0	0	0	0
15:04:04	0	1991,638	10,307	10,302	9,473	5,068	5,389	21,1	961,909	22,658	1991,465	0	203,838	203,838	99,725	0	0	0	0	0	0	0
15:04:04	-89,099	1990,747	10,21	10,205	9,473	5,059	5,382	21,1	961,909	22,658	1990,747	0	203,838	203,838	99,725	0	0	0	0	0	0	0
15:04:04	0	1990,747	10,21	10,058	9,473	5,059	5,376	21,1	961,909	22,658	1990,747	0	203,838	203,838	99,725	0	0	0	0	0	0	0
15:04:04	-44,531	1990,302	10,161	10,058	9,473	5,054	5,37	21,1	961,909	22,658	1990,302	0	203,838	203,838	99,725	0	0	0	0	0	0	0
15:04:04	-135,119	1988,951	10,063	10,009	9,47	5,04	5,363	21,1	961,909	22,658	1988,951	0	203,838	203,838	99,725	0	0	0	0	0	0	0
15:04:04	-17,26	1988,778	10,063	10,009	9,469	5,038	5,357	21,1	961,909	22,658	1988,778	0	203,838	203,838	99,725	0	0	0	0	0	0	0
15:04:04	115,49	1989,933	10,21	10,205	9,468	5,05	5,351	21,1	961,909	22,658	1988,779	0	203,838	203,838	99,725	0	0	0	0	0	0	0
15:04:04	-44,519	1989,488	10,161	10,058	9,468	5,046	5,345	21,1	961,909	22,658	1988,78	0	203,838	203,838	99,725	0	0	0	0	0	0	0
15:04:04	-133,593	1988,152	10,014	9,961	9,468	5,032	5,339	21,1	961,909	22,658	1988,152	0	203,838	203,838	99,725	0	0	0	0	0	0	0
15:04:04	44,519	1988,597	10,063	10,009	9,468	5,037	5,333	21,1	961,909	22,658	1988,152	0	203,838	203,838	99,725	0	0	0	0	0	0	0
15:04:04	26,818	1988,865	10,161	10,156	9,465	5,039	5,327	21,1	961,909	22,658	1988,153	0	203,838	203,838	99,725	0	0	0	0	0	0	0
15:04:04	-116,54	1987,7	10,014	9,814	9,466	5,027	5,321	21,1	961,909	22,658	1987,7	0	203,838	203,838	99,725	0	0	0	0	0	0	0
15:04:04	27,478	1987,975	10,063	9,961	9,465	5,03	5,315	21,1	961,909	22,658	1987,7	0	203,838	203,838	99,725	0	0	0	0	0	0	0
15:04:04	-89,05	1987,084	9,965	9,716	9,465	5,021	5,31	21,1	961,909	22,658	1987,084	0	203,838	203,838	99,725	0	0	0	0	0	0	0
15:04:04	44,543	1987,529	10,014	10,009	9,465	5,026	5,304	21,1	961,909	22,658	1987,084	0	203,838	203,838	99,725	0	0	0	0	0	0	0
15:04:04	0	1987,529	10,014	10,156	9,465	5,026	5,299	21,1	961,909	22,658	1987,085	0	203,838	203,838	99,725	0	0	0	0	0	0	0
15:04:04	0	1987,529	10,014	10,058	9,465	5,026	5,293	21,1	961,909	22,658	1987,085	0	203,838	203,838	99,725	0	0	0	0	0	0	0
15:04:04	-44,543	1987,084	9,965	9,863	9,465	5,021	5,288	21,1	961,909	22,658	1987,084	0	203,838	203,838	99,725	0	0	0	0	0	0	0
15:04:04	-151,806	1985,566	9,819	9,716	9,464	5,005	5,282	21,1	961,909	22,658	1985,566	0	203,838	203,838	99,725	0	0	0	0	0	0	0
15:04:04	133,557	1986,902	9,965	10,009	9,464	5,019	5,277	21,1	961,909	22,658	1985,567	0	203,838	203,838	99,725	0	0	0	0	0	0	0
15:04:04	25,756	1987,159	10,063	10,156	9,46	5,022	5,272	21,1	961,909	22,658	1985,569	0	203,838	203,838	99,725	0	0	0	0	0	0	0
15:04:04	-44,531	1986,714	10,014	10,058	9,46	5,017	5,267	21,1	961,909	22,658	1985,57	0	203,838	203,838	99,725	0	0	0	0	0	0	0
15:04:04	18,774	1986,902	9,965	10,009	9,464	5,019	5,262	21,1	961,909	22,658	1985,571	0	203,838	203,838	99,725	0	0	0	0	0	0	0
15:04:04	-142,077	1985,481	9,721	9,863	9,468	5,004	5,257	21,1	961,909	22,658	1985,481	0	203,838	203,838	99,725	0	0	0	0	0	0	0
15:04:04	177,392	1987,255	9,965	9,863	9,466	5,023	5,253	21,1	961,909	22,658	1985,483	0	203,838	203,838	99,725	0	0	0	0	0	0	0
15:04:04	9,191	1987,347	10,014	9,863	9,464	5,024	5,248	21,1	961,909	22,658	1985,484	0	203,838	203,838	99,725	0	0	0	0	0	0	0
15:04:04	96,508	1988,312	10,21	10,058	9,459	5,034	5,244	21,1	961,909	22,658	1985,487	0	203,838	203,838	99,725	0	0	0	0	0	0	0
15:04:04	-44,519	1987,867	10,161	10,009	9,459	5,029	5,24	21,1	961,909	22,658	1985,49	0	203,838	203,838	99,725	0	0	0	0	0	0	0
15:04:04	-70,739	1987,159	10,063	10,156	9,46	5,022	5,235	21,1	961,909	22,658	1985,491	0	203,838	203,838	99,725	0	0	0	0	0	0	0
15:04:04	89,025	1988,049	10,161	10,205	9,46	5,031	5,231	21,1	961,909	22,658	1985,494	0	203,685	203,685	99,724	0	0	0	0	0	0	0
15:04:04	18,127	1988,231	10,161	10,205	9,461	5,033	5,228	21,1	961,909	22,658	1985,496	0	203,685	203,685	99,724	0	0	0	0	0	0	0
15:04:04	-114,66	1987,084	9,965	10,009	9,465	5,021	5,224	21,1	961,909	22,658	1985,498	0	203,685	203,685	99,724	0	0	0	0	0	0	0
15:04:04	0	1987,084	9,965	9,863	9,465	5,021	5,22	21,1	961,909	22,658	1985,5	0	203,685	203,685	99,724	0	0	0	0	0	0	0
15:04:04	-18,249	1986,902	9,965	9,863	9,464	5,019	5,216	21,1	961,909	22,658	1985,501	0	203,685	203,685	99,724	0	0	0	0	0	0	0
15:04:04	25,756	1987,159	10,063	10,156	9,46	5,022	5,212	21,1	961,909	22,658	1985,503	0	203,685	203,685	99,724	0	0	0	0	0	0	0
15:04:04	70,739	1987,867	10,161	10,302	9,459	5,029	5,208	21,1	961,909	22,658	1985,505	0	203,685	203,685	99,724	0	0	0	0	0	0	0
15:04:04	-89,05	1986,976	10,063	10,156	9,459	5,02	5,205	21,1	961,909	22,658	1985,507	0	203,685	203,685	99,724	0	0	0	0	0	0	0
15:04:04	-52,636	1986,45	9,965	10,009	9,461	5,014	5,201	21,1	961,909	22,658	1985,508	0	203,685	203,685	99,724	0	0	0	0	0	0	0
15:04:04	26,416	1986,714	10,014	10,009	9,46	5,017	5,197	21,1	961,909	22,658	1985,509	0	203,685	203,685	99,724	0	0	0	0	0	0	0
15:04:04	-44,506	1986,269	9,965	9,814	9,46	5,013	5,194	21,1	961,909	22,658	1985,51	0	203,685	203,685	99,724	0	0	0	0	0	0	0
15:04:04	-18,31	1986,086	9,965	9,814	9,459	5,011	5,19	21,1	961,909	22,658	1985,51	0	203,685	203,685	99,724	0	0	0	0	0	0	0
15:04:04	44,03	1986,526	10,063	9,961	9,456	5,015	5,187	21,1	961,909	22,658	1985,511	0	203,685	203,685	99,724	0	0	0	0	0	0	0
15:04:04	-18,298	1986,343	10,063	10,009	9,455	5,013	5,183	21,1	961,909	22,658	1985,512	0	203,685	203,685	99,724	0	0	0	0	0	0	0
15:04:04	133,557	1987,679	10,21	10,205	9,455	5,027	5,18	21,1	961,909	22,658	1985,514	0	203,685	203,685	99,724	0	0	0	0	0	0	0
15:04:04	-133,557	1986,343	10,063	9,961	9,455	5,013	5,177	21,1	961,909	22,658	1985,515	0	203,685	203,685	99,724	0	0	0	0	0	0	0
15:04:04	152,355	1987,867	10,161	10,009	9,459	5,029	5,174	21,1	961,909	22,658	1985,517	0	203,685	203,685	99,724	0	0	0	0	0	0	0
15:04:04	-89,05	1986,976	10,063	9,961	9,459	5,02	5,171	21,1	961,909	22,658	1985,519	0	203,685	203,685	99,724	0	0	0	0	0	0	0
15:04:04	-159,753	1985,378	9,868	9,668	9,46	5,003	5,168	21,1	961,909	22,658	1985,378	0	203,685	203,685	99,724	0	0	0	0	0	0	0
15:04:04	159,753	1986,976	10,063	9,961	9,459	5,02	5,165	21,1	961,909	22,658	1985,38	0	203,685	203,685	99,724	0	0	0	0	0	0	0
15:04:04	-44,531	1986,531	10,014	9,863	9,459	5,015	5,162	21,1	961,909	22,658	1985,381	0	203,685	203,685	99,724	0	0	0	0	0	0	0
15:04:04	-107,812	1985,453	9,965	9,863	9,455	5,004	5,159	21,1	961,909	22,658	1985,381	0	203,685	203,685	99,724	0	0	0	0	0	0	0
15:04:04	222,595	1987,679	10,21	10,205	9,455	5,027	5,156	21,1	961,909	22,658	1985,384	0	203,685	203,685	99,724	0	0	0	0	0	0	0
15:04:04	-133,557	1986,343	10,063	10,009	9,455	5,013	5,153	21,1	961,909	22,658	1985,385	0	203,685	203,685	99,724	0	0	0	0	0	0	0
15:04:04	-89,038	1985,453	9,965	9,863	9,455	5,004	5,15	21,1	961,909	22,658	1985,385	0	203,685	203,685	99,724	0	0	0	0	0	0	0
15:04:04	45,019	1985,903	9,965	9,863	9,458	5,009	5,148	21,1	961,909	22,658	1985,385	0	203,685	203,685	99,724	0	0	0	0	0	0	0
15:04:04	-0,488	1985,898	10,014	10,009	9,455	5,009	5,145	21,1	961,909	22,658	1985,386	0	203,685	203,685	99,724	0	0	0	0	0	0	0
15:04:04	0	1985,898	10,014	10,009	9,455	5,009	5,142	21,1	961,909	22,658	1985,386	0	203,685	203,685	99,724	0	0	0	0	0	0	0
15:04:04	-44,531	1985,453	9,965	9,961	9,455	5,004	5,14	21,1	961,909	22,658	1985,386	0	203,685	203,685	99,724	0	0	0	0	0	0	0
15:04:04	44,531	1985,898	10,014	9,961	9,455	5,009	5,137	21,1	961,909	22,658	1985,387	0	203,685	203,685	99,724	0	0	0	0	0	0	0
15:04:04	115,258	1987,05	10,161	10,156	9,454	5,021	5,135	21,1	961,909	22,658	1985,388	0	203,685	203,685	99,724	0	0	0	0	0	0	0
15:04:04	-115,258	1985,898	10,014	9,863	9,455	5,009	5,132	21,1	961,909	22,658	1985,389	0	203,685	203,685	99,724	0	0	0	0	0	0	0
15:04:04	-44,531	1985,453	9,965	9,814	9,455	5,004	5,13	21,1	961,909	22,658	1985,389	0	203,685	203,685	99,724	0	0	0	0	0	0	0
15:04:04	89,038	1986,343	10,063	10,058	9,455	5,013	5,127	21,1	961,909	22,658	1985,39	0	203,685	203,685	99,724	0	0	0	0	0	0	0
15:04:04	89,038	1987,233	10,161	10,058	9,455	5,023	5,125	21,1	961,909	22,658	1985,392	0	203,685	203,685	99,724	0	0	0	0	0	0	0
15:04:04	-178,076	1985,453	9,965	9,961	9,455	5,004	5,123	21,1	961,909	22,658	1985,392	0	203,685	203,685	99,724	0	0	0	0	0	0	0
15:04:04	-88,989	1984,563	9,868	9,863	9,455	4,995	5,12	21,1	961,909	22,658	1984,563	0	203,685	203,685	99,724	0	0	0	0	0	0	0
15:04:04	70,739	1985,27	9,965	9,863	9,454	5,002	5,118	21,1	961,909	22,658	1984,563	0	203,685	203,685	99,724	0	0	0	0	0	0	0
15:04:04	44,494	1985,715	10,014	10,058	9,454	5,007	5,116	21,1	961,909	22,658	1984,564	0	203,685	203,685	99,724	0	0	0	0	0	0	0
15:04:04	44,506	1986,16	10,063	10,205	9,454	5,011	5,114	21,1	961,909	22,658	1984,566	0	203,685	203,685	99,724	0	0	0	0	0	0	0
15:04:05	89,038	1987,05	10,161	10,205	9,454	5,021	5,112	21,1	961,909	22,658	1984,568	0	203,685	203,685	99,724	0	0	0	0	0	0	0
15:04:05	0	1987,05	10,161	10,156	9,454	5,021	5,11	21,1	961,909	22,658	1984,571	0	203,685	203,685	99,724	0	0	0	0	0	0	0
15:04:05	-178,039	1985,27	9,965	9,814	9,454	5,002	5,108	21,1	961,909	22,658	1984,572	0	203,685	203,685	99,724	0	0	0	0	0	0	0
15:04:05	62,78	1985,898	10,014	10,009	9,455	5,009	5,106	21,1	961,909	22,658	1984,573	0	203,685	203,685	99,724	0	0	0	0	0	0	0
15:04:05	26,22	1986,16	10,063	10,058	9,454	5,011	5,104	21,1	961,909	22,658	1984,574	0	203,685	203,685	99,724	0	0	0	0	0	0	0
15:04:05	-70,751	1985,453	9,965	9,863	9,455	5,004	5,102	21,1	961,909	22,658	1984,575	0	203,685	203,685	99,724	0	0	0	0	0	0	0
15:04:05	26,245	1985,715	10,014	9,961	9,454	5,007	5,101	21,1	961,909	22,658	1984,577	0	203,685	203,685	99,724	0	0	0	0	0	0	0
15:04:05	44,506	1986,16	10,063	10,156	9,454	5,011	5,099	21,1	961,909	22,658	1984,578	0	203,685	203,685	99,724	0	0	0	0	0	0	0
15:04:05	0	1986,16	10,063	10,009	9,454	5,011	5,097	21,1	961,909	22,658	1984,58	0	203,685	203,685	99,724	0	0	0	0	0	0	0
15:04:05	-89,001	1985,27	9,965	9,961	9,454	5,002	5,095	21,1	961,909	22,658	1984,58	0	203,685	203,685	99,724	0	0	0	0	0	0	0
15:04:05	44,494	1985,715	10,014	9,961	9,454	5,007	5,094	21,1	961,909	22,658	1984,582	0	203,685	203,685	99,724	0	0	0	0	0	0	0
15:04:05	-17,712	1985,538	10,063	10,009	9,451	5,005	5,092	21,1	961,909	22,658	1984,583	0	203,685	203,685	99,724	0	0	0	0	0	0	0
15:04:05	0	1985,538	10,063	10,156	9,451	5,005	5,09	21,1	961,909	22,658	1984,583	0	203,685	203,685	99,724	0	0	0	0	0	0	0
15:04:05	-89,025	1984,648	9,965	10,058	9,451	4,996	5,088	21,1	961,909	22,658	1984,583	0	203,685	203,685	99,724	0	0	0	0	0	0	0
15:04:05	-89,013	1983,757	9,868	9,814	9,451	4,987	5,086	21,1	961,909	22,658	1983,757	0	203,685	203,685	99,724	0	0	0	0	0	0	0
15:04:05	178,039	1985,538	10,063	10,302	9,451	5,005	5,085	21,1	961,909	22,658	1983,759	0	203,685	203,685	99,724	0	0	0	0	0	0	0
15:04:05	133,544	1986,873	10,21	10,302	9,451	5,019	5,083	21,1	961,909	22,658	1983,762	0	203,685	203,685	99,724	0	0	0	0	0	0	0
15:04:05	-222,57	1984,648	9,965	9,863	9,451	4,996	5,082	21,1	961,909	22,658	1983,763	0	203,685	203,685	99,724	0	0	0	0	0	0	0
15:04:05	44,494	1985,093	10,014	9,961	9,451	5	5,08	21,1	961,909	22,658	1983,764	0	203,685	203,685	99,724	0	0	0	0	0	0	0
15:04:05	44,531	1985,538	10,063	10,058	9,451	5,005	5,079	21,1	961,909	22,658	1983,766	0	203,685	203,685	99,724	0	0	0	0	0	0	0
15:04:05	-44,531	1985,093	10,014	10,009	9,451	5	5,077	21,1	961,909	22,658	1983,768	0	203,685	203,685	99,724	0	0	0	0	0	0	0
15:04:05	0	1985,093	10,014	10,009	9,451	5	5,076	21,1	961,909	22,658	1983,769	0	203,685	203,685	99,724	0	0	0	0	0	0	0
15:04:05	-19,323	1984,899	10,014	10,058	9,45	4,998	5,074	21,1	961,909	22,658	1983,77	0	203,685	203,685	99,724	0	0	0	0	0	0	0
15:04:05	44,506	1985,344	10,063	10,009	9,45	5,003	5,073	21,1	961,909	22,658	1983,772	0	203,685	203,685	99,724	0	0	0	0	0	0	0
15:04:05	-89,025	1984,454	9,965	9,814	9,45	4,994	5,071	21,1	961,909	22,658	1983,772	0	203,685	203,685	99,724	0	0	0	0	0	0	0
15:04:05	44,519	1984,899	10,014	10,009	9,45	4,998	5,07	21,1	961,909	22,658	1983,773	0	203,685	203,685	99,724	0	0	0	0	0	0	0
15:04:05	-16,674	1984,733	10,063	10,156	9,446	4,997	5,068	21,1	961,909	22,658	1983,774	0	203,685	203,685	99,724	0	0	0	0	0	0	0
15:04:05	-44,519	1984,287	10,014	10,058	9,446	4,992	5,067	21,1	961,909	22,658	1983,775	0	203,685	203,685	99,724	0	0	0	0	0	0	0
15:04:05	44,519	1984,733	10,063	10,156	9,446	4,997	5,065	21,1	961,909	22,658	1983,776	0	203,685	203,685	99,724	0	0	0	0	0	0	0
15:04:05	-62,622	1984,106	10,014	10,058	9,445	4,99	5,064	21,1	961,909	22,658	1983,776	0	203,685	203,685	99,724	0	0	0	0	0	0	0
15:04:05	0	1984,106	10,014	10,009	9,445	4,99	5,062	21,1	961,909	22,658	1983,777	0	203,685	203,685	99,724	0	0	0	0	0	0	0
15:04:05	44,494	1984,551	10,063	10,058	9,445	4,995	5,061	21,1	961,909	22,658	1983,777	0	203,685	203,685	99,724	0	0	0	0	0	0	0
15:04:05	-44,494	1984,106	10,014	9,961	9,445	4,99	5,06	21,1	961,909	22,658	1983,778	0	203,685	203,685	99,724	0	0	0	0	0	0	0
15:04:05	178,051	1985,887	10,21	10,302	9,445	5,009	5,059	21,1	961,909	22,658	1983,78	0	203,685	203,685	99,724	0	0	0	0	0	0	0
15:04:05	133,569	1987,223	10,356	10,547	9,445	5,022	5,058	21,1	961,909	22,658	1983,783	0	203,685	203,685	99,724	0	0	0	0	0	0	0
15:04:05	18,103	1987,404	10,356	10,693	9,446	5,024	5,057	21,1	961,909	22,658	1983,787	0	203,685	203,685	99,724	0	0	0	0	0	0	0
15:04:05	506,689	1992,471	10,844	11,767	9,45	5,077	5,058	21,1	961,909	22,658	1983,795	0	203,685	203,685	99,724	0	0	0	0	0	0	0
15:04:05	564,624	1998,117	11,284	13,086	9,459	5,135	5,059	21,1	961,909	22,658	1983,81	0	203,685	203,685	99,724	0	0	0	0	0	0	0
15:04:05	504,003	2003,157	11,479	14,062	9,478	5,187	5,062	21,1	961,909	22,658	1983,829	0	203,685	203,685	99,724	0	0	0	0	0	0	0
15:04:05	782,971	2010,987	11,87	14,843	9,502	5,267	5,066	21,1	961,909	22,658	1983,856	0	203,685	203,685	99,724	0	0	0	0	0	0	0
15:04:05	405,456	2015,041	11,626	15,82	9,537	5,309	5,071	21,1	961,909	22,658	1983,887	0	203,685	203,685	99,724	0	0	0	0	0	0	0
15:04:05	711,279	2022,154	11,528	16,162	9,583	5,383	5,077	21,1	961,909	22,658	1983,925	0	203,685	203,685	99,724	0	0	0	0	0	0	0
15:04:05	886,56	2031,019	11,674	17,09	9,626	5,474	5,084	21,1	961,909	22,658	1983,973	0	203,685	203,685	99,724	0	0	0	0	0	0	0
15:04:05	938,708	2040,407	11,967	17,383	9,664	5,571	5,094	21,1	961,909	22,658	1984,029	0	203,685	203,685	99,724	0	0	0	0	0	0	0
15:04:05	566,125	2046,068	11,87	17,773	9,701	5,629	5,104	21,1	961,909	22,658	1984,091	0	203,685	203,685	99,724	0	0	0	0	0	0	0
15:04:05	1385,315	2059,921	12,651	18,603	9,739	5,772	5,118	21,1	961,909	22,658	1984,167	0	203,685	203,685	99,724	0	0	0	0	0	0	0
15:04:05	855,688	2068,478	12,846	18,945	9,777	5,86	5,132	21,1	961,909	22,658	1984,251	0	203,685	203,685	99,724	0	0	0	0	0	0	0
15:04:05	539,721	2073,875	12,7	18,945	9,815	5,916	5,147	21,1	961,909	22,658	1984,341	0	203,685	203,685	99,724	0	0	0	0	0	0	0
15:04:05	1068,92	2084,564	12,944	19,678	9,863	6,026	5,165	21,1	961,909	22,658	1984,441	0	203,685	203,685	99,724	0	0	0	0	0	0	0
15:04:05	1124,316	2095,807	13,335	19,922	9,906	6,142	5,184	21,1	961,909	22,658	1984,553	0	203,685	203,685	99,724	0	0	0	0	0	0	0
15:04:05	534,399	2101,151	12,993	20,068	9,955	6,197	5,204	21,1	962,289	22,658	1984,669	0	203,685	203,685	99,724	0	0	0	0	0	0	0
15:04:05	1003,002	2111,182	12,993	19,678	10,012	6,3	5,225	21,1	962,289	22,658	1984,796	0	203,685	203,685	99,724	0	0	0	0	0	0	0
15:04:05	799,658	2119,178	12,944	20,068	10,059	6,383	5,248	21,1	962,289	22,658	1984,93	0	203,685	203,685	99,724	0	0	0	0	0	0	0
15:04:05	873,022	2127,908	12,993	20,361	10,106	6,473	5,272	21,1	962,289	22,658	1985,073	0	203,685	203,685	99,724	0	0	0	0	0	0	0
15:04:05	775,952	2135,668	12,944	19,58	10,153	6,553	5,297	21,1	962,289	22,658	1985,224	0	203,685	203,685	99,724	0	0	0	0	0	0	0
15:04:05	1285,107	2148,519	13,53	19,824	10,195	6,685	5,324	21,1	962,289	22,658	1985,387	0	203,685	203,685	99,724	0	0	0	0	0	0	0
15:04:05	887,548	2157,394	13,774	20,459	10,232	6,777	5,353	21,1	962,289	22,658	1985,559	0	203,685	203,685	99,724	0	0	0	0	0	0	0
15:04:05	1152,099	2168,915	14,262	20,215	10,272	6,896	5,383	21,1	962,289	22,658	1985,742	0	203,685	203,685	99,724	0	0	0	0	0	0	0
15:04:05	959,13	2178,507	14,604	20,703	10,308	6,994	5,415	21,1	962,289	22,658	1985,935	0	203,685	203,685	99,724	0	0	0	0	0	0	0
15:04:05	857,446	2187,081	14,8	20,947	10,346	7,083	5,447	21,1	962,289	22,658	1986,136	0	203,685	203,685	99,724	0	0	0	0	0	0	0
15:04:05	950,219	2196,583	15,093	21,289	10,385	7,181	5,481	21,1	962,289	22,658	1986,347	0	203,919	203,919	99,725	0	0	0	0	0	0	0
15:04:05	978,1	2206,364	15,434	21,435	10,422	7,282	5,517	21,1	962,289	22,658	1986,567	0	203,919	203,919	99,725	0	0	0	0	0	0	0
15:04:05	561,914	2211,984	15,288	21,435	10,461	7,34	5,552	21,1	962,289	22,658	1986,792	0	203,919	203,919	99,725	0	0	0	0	0	0	0
15:04:05	1486,987	2226,853	16,118	21,631	10,501	7,493	5,59	21,1	962,289	22,658	1987,032	0	203,919	203,919	99,725	0	0	0	0	0	0	0
15:04:05	456,25	2231,416	15,874	21,094	10,54	7,54	5,629	21,1	962,289	22,658	1987,276	0	203,919	203,919	99,725	0	0	0	0	0	0	0
15:04:05	625,927	2237,675	15,776	20,459	10,581	7,604	5,667	21,1	962,289	22,658	1987,527	0	203,919	203,919	99,725	0	0	0	0	0	0	0
15:04:05	863,281	2246,308	15,923	20,752	10,622	7,693	5,707	21,1	962,289	22,658	1987,786	0	203,919	203,919	99,725	0	0	0	0	0	0	0
15:04:05	831,738	2254,625	16,118	21,484	10,658	7,779	5,748	21,1	962,289	22,658	1988,052	0	203,919	203,919	99,725	0	0	0	0	0	0	0
15:04:05	793,579	2262,561	16,264	21,289	10,695	7,861	5,789	21,1	962,289	22,658	1988,327	0	203,919	203,919	99,725	0	0	0	0	0	0	0
15:04:05	985,839	2272,42	16,606	21,582	10,733	7,963	5,832	21,1	962,289	22,658	1988,611	0	203,919	203,919	99,725	0	0	0	0	0	0	0
15:04:05	808,618	2280,506	16,85	21,631	10,766	8,046	5,875	21,1	962,289	22,658	1988,903	0	203,919	203,919	99,725	0	0	0	0	0	0	0
15:04:05	569,97	2286,205	16,753	21,289	10,803	8,105	5,919	21,1	962,289	22,658	1989,2	0	203,919	203,919	99,725	0	0	0	0	0	0	0
15:04:05	765,136	2293,857	16,948	21,338	10,836	8,184	5,963	21,1	962,289	22,658	1989,505	0	203,919	203,919	99,725	0	0	0	0	0	0	0
15:04:05	960,913	2303,466	17,436	21,777	10,864	8,283	6,009	21,1	962,289	22,658	1989,819	0	203,919	203,919	99,725	0	0	0	0	0	0	0
15:04:05	487,89	2308,345	17,339	21,484	10,897	8,333	6,054	21,1	962,289	22,658	1990,137	0	203,919	203,919	99,725	0	0	0	0	0	0	0
15:04:05	955,639	2317,901	17,729	22,119	10,93	8,431	6,101	21,1	962,289	22,658	1990,465	0	203,919	203,919	99,725	0	0	0	0	0	0	0
15:04:05	581,958	2323,721	17,729	21,68	10,963	8,491	6,148	21,1	962,289	22,658	1990,798	0	203,919	203,919	99,725	0	0	0	0	0	0	0
15:04:05	910,18	2332,823	18,071	22,168	10,996	8,585	6,196	21,1	962,289	22,658	1991,14	0	203,919	203,919	99,725	0	0	0	0	0	0	0
15:04:05	535,644	2338,179	18,022	22,021	11,028	8,641	6,244	21,1	962,289	22,658	1991,487	0	203,919	203,919	99,725	0	0	0	0	0	0	0
15:04:05	584,252	2344,022	18,022	22,021	11,061	8,701	6,292	21,1	962,289	22,658	1991,84	0	203,919	203,919	99,725	0	0	0	0	0	0	0
15:04:05	1187,06	2355,892	18,657	22,168	11,094	8,823	6,341	21,1	962,289	22,658	1992,204	0	203,919	203,919	99,725	0	0	0	0	0	0	0
15:04:05	42,041	2356,313	18,169	21,972	11,123	8,827	6,39	21,1	962,289	22,658	1992,568	0	203,919	203,919	99,725	0	0	0	0	0	0	0
15:04:05	1183,715	2368,15	18,804	22,217	11,155	8,95	6,44	21,1	962,289	22,658	1992,943	0	203,919	203,919	99,725	0	0	0	0	0	0	0
15:04:05	675,073	2374,901	18,999	22,461	11,183	9,019	6,491	21,1	962,289	22,658	1993,325	0	203,919	203,919	99,725	0	0	0	0	0	0	0
15:04:05	771,899	2382,619	19,292	22,851	11,211	9,099	6,542	21,1	962,289	22,658	1993,714	0	203,919	203,919	99,725	0	0	0	0	0	0	0
15:04:05	589,575	2388,515	19,389	22,51	11,239	9,159	6,593	21,1	962,289	22,658	1994,109	0	203,919	203,919	99,725	0	0	0	0	0	0	0
15:04:05	554,711	2394,062	19,389	22,705	11,27	9,217	6,645	21,1	962,289	22,658	1994,509	0	203,919	203,919	99,725	0	0	0	0	0	0	0
15:04:05	803,54	2402,098	19,78	22,949	11,294	9,299	6,697	21,1	962,289	22,658	1994,917	0	203,919	203,919	99,725	0	0	0	0	0	0	0
15:04:05	679,492	2408,893	19,975	22,949	11,322	9,37	6,749	21,1	962,289	22,658	1995,331	0	203,919	203,919	99,725	0	0	0	0	0	0	0
15:04:05	733,374	2416,226	20,268	23,193	11,347	9,445	6,802	21,1	962,289	22,658	1995,752	0	203,919	203,919	99,725	0	0	0	0	0	0	0
15:04:05	465,307	2420,88	20,268	22,949	11,373	9,493	6,855	21,1	962,289	22,658	1996,177	0	203,919	203,919	99,725	0	0	0	0	0	0	0
15:04:05	729,882	2428,178	20,61	23,096	11,396	9,568	6,908	21,1	962,289	22,658	1996,609	0	203,919	203,919	99,725	0	0	0	0	0	0	0
15:04:05	487,426	2433,053	20,659	23,486	11,421	9,619	6,961	21,1	962,289	22,658	1997,045	0	203,919	203,919	99,725	0	0	0	0	0	0	0
15:04:05	482,714	2437,88	20,659	23,291	11,448	9,668	7,014	21,1	962,289	22,658	1997,486	0	203,919	203,919	99,725	0	0	0	0	0	0	0
15:04:05	577,929	2443,659	20,757	23,291	11,475	9,728	7,068	21,1	962,289	22,658	1997,932	0	203,919	203,919	99,725	0	0	0	0	0	0	0
15:04:05	583,544	2449,494	20,854	23,486	11,503	9,788	7,121	21,1	962,289	22,658	1998,384	0	203,919	203,919	99,725	0	0	0	0	0	0	0
15:04:05	474,121	2454,236	20,854	23,096	11,529	9,837	7,174	21,1	962,289	22,658	1998,84	0	203,919	203,919	99,725	0	0	0	0	0	0	0
15:04:05	484,96	2459,085	20,854	23,193	11,557	9,887	7,227	21,1	962,289	22,658	1999,3	0	203,919	203,919	99,725	0	0	0	0	0	0	0
15:04:05	699,243	2466,078	21,098	23,291	11,583	9,959	7,281	21,1	962,289	22,658	1999,767	0	203,919	203,919	99,725	0	0	0	0	0	0	0
15:04:05	414,477	2470,223	21,098	23,193	11,606	10,002	7,334	21,1	962,289	22,658	2000,237	0	203,919	203,919	99,725	0	0	0	0	0	0	0
15:04:06	620,8	2476,431	21,294	23,291	11,63	10,066	7,388	21,1	962,289	22,658	2000,713	0	203,919	203,919	99,725	0	0	0	0	0	0	0
15:04:06	413,696	2480,567	21,294	23,291	11,654	10,108	7,441	21,1	962,289	22,658	2001,193	0	203,919	203,919	99,725	0	0	0	0	0	0	0
15:04:06	561,914	2486,187	21,44	23,437	11,677	10,166	7,495	21,1	962,289	22,658	2001,678	0	203,919	203,919	99,725	0	0	0	0	0	0	0
15:04:06	390,649	2490,093	21,343	23,437	11,704	10,207	7,548	21,1	962,289	22,658	2002,166	0	203,919	203,919	99,725	0	0	0	0	0	0	0
15:04:06	423,461	2494,328	21,343	23,437	11,728	10,25	7,601	21,1	962,289	22,658	2002,659	0	203,919	203,919	99,725	0	0	0	0	0	0	0
15:04:06	411,425	2498,442	21,343	23,486	11,751	10,293	7,654	21,1	962,289	22,658	2003,155	0	203,919	203,919	99,725	0	0	0	0	0	0	0
15:04:06	497,094	2503,413	21,343	23,34	11,779	10,344	7,706	21,1	962,289	22,658	2003,655	0	203,919	203,919	99,725	0	0	0	0	0	0	0
15:04:06	370,581	2507,119	21,294	23,437	11,803	10,382	7,759	21,1	962,289	22,658	2004,158	0	203,919	203,919	99,725	0	0	0	0	0	0	0
15:04:06	465,356	2511,772	21,343	23,486	11,826	10,43	7,811	21,1	962,289	22,658	2004,666	0	203,919	203,919	99,725	0	0	0	0	0	0	0
15:04:06	511,767	2516,89	21,44	23,34	11,85	10,483	7,864	21,1	962,289	22,658	2005,178	0	203,919	203,919	99,725	0	0	0	0	0	0	0
15:04:06	608,935	2522,979	21,636	23,535	11,873	10,546	7,916	21,1	962,289	22,658	2005,696	0	203,919	203,919	99,725	0	0	0	0	0	0	0
15:04:06	288,061	2525,86	21,587	23,633	11,892	10,575	7,968	21,1	962,289	22,658	2006,216	0	203,919	203,919	99,725	0	0	0	0	0	0	0
15:04:06	562,719	2531,487	21,733	23,291	11,916	10,633	8,021	21,1	962,289	22,658	2006,741	0	203,919	203,919	99,725	0	0	0	0	0	0	0
15:04:06	515,356	2536,641	21,831	23,437	11,939	10,687	8,073	21,1	962,289	22,658	2007,271	0	203,919	203,919	99,725	0	0	0	0	0	0	0
15:04:06	420,312	2540,844	21,831	23,291	11,963	10,73	8,125	21,1	962,289	22,658	2007,805	0	203,919	203,919	99,725	0	0	0	0	0	0	0
15:04:06	324,072	2544,085	21,733	23,486	11,987	10,763	8,177	21,1	962,289	22,658	2008,341	0	203,919	203,919	99,725	0	0	0	0	0	0	0
15:04:06	328,271	2547,367	21,636	23,486	12,01	10,797	8,228	21,1	962,289	22,658	2008,88	0	203,919	203,919	99,725	0	0	0	0	0	0	0
15:04:06	605,395	2553,421	21,831	23,73	12,034	10,86	8,28	21,1	962,289	22,658	2009,425	0	203,919	203,919	99,725	0	0	0	0	0	0	0
15:04:06	433,032	2557,752	21,929	23,535	12,053	10,904	8,331	21,1	962,289	22,658	2009,973	0	203,919	203,919	99,725	0	0	0	0	0	0	0
15:04:06	655,542	2564,307	22,173	23,877	12,076	10,972	8,383	21,1	962,289	22,658	2010,528	0	203,919	203,919	99,725	0	0	0	0	0	0	0
15:04:06	394,287	2568,25	22,222	23,828	12,096	11,012	8,434	21,1	962,289	22,658	2011,085	0	203,919	203,919	99,725	0	0	0	0	0	0	0
15:04:06	525,585	2573,506	22,417	24,023	12,114	11,067	8,486	21,1	962,289	22,658	2011,648	0	203,919	203,919	99,725	0	0	0	0	0	0	0
15:04:06	311,889	2576,625	22,319	23,974	12,137	11,099	8,537	21,1	962,289	22,658	2012,212	0	203,919	203,919	99,725	0	0	0	0	0	0	0
15:04:06	411,962	2580,744	22,319	24,023	12,16	11,141	8,588	21,1	962,289	22,658	2012,781	0	203,919	203,919	99,725	0	0	0	0	0	0	0
15:04:06	531,225	2586,057	22,514	24,316	12,18	11,196	8,639	21,1	962,289	22,658	2013,354	0	203,919	203,919	99,725	0	0	0	0	0	0	0
15:04:06	385,913	2589,916	22,514	24,267	12,201	11,236	8,69	21,1	962,289	22,658	2013,931	0	203,919	203,919	99,725	0	0	0	0	0	0	0
15:04:06	390,063	2593,816	22,563	24,072	12,22	11,276	8,741	21,1	962,289	22,658	2014,511	0	203,919	203,919	99,725	0	0	0	0	0	0	0
15:04:06	510,009	2598,916	22,807	24,17	12,236	11,329	8,792	21,1	962,289	22,658	2015,095	0	203,919	203,919	99,725	0	0	0	0	0	0	0
15:04:06	213,085	2601,047	22,71	24,316	12,253	11,351	8,842	21,1	962,289	22,658	2015,681	0	203,919	203,919	99,725	0	0	0	0	0	0	0
15:04:06	512,231	2606,17	22,905	24,365	12,271	11,403	8,892	21,1	962,289	22,658	2016,271	0	203,919	203,919	99,725	0	0	0	0	0	0	0
15:04:06	489,77	2611,067	23,149	24,17	12,285	11,454	8,942	21,1	962,289	22,658	2016,866	0	203,919	203,919	99,725	0	0	0	0	0	0	0
15:04:06	441,796	2615,485	23,296	24,463	12,302	11,499	8,993	21,1	962,289	22,658	2017,465	0	203,919	203,919	99,725	0	0	0	0	0	0	0
15:04:06	213,11	2617,616	23,247	24,463	12,316	11,521	9,042	21,1	962,289	22,658	2018,065	0	203,919	203,919	99,725	0	0	0	0	0	0	0
15:04:06	358,129	2621,198	23,345	24,365	12,331	11,558	9,091	21,1	962,289	22,658	2018,668	0	203,919	203,919	99,725	0	0	0	0	0	0	0
15:04:06	578,613	2626,984	23,638	24,609	12,347	11,618	9,141	21,1	962,289	22,658	2019,277	0	203,919	203,919	99,725	0	0	0	0	0	0	0
15:04:06	212,939	2629,113	23,589	24,463	12,362	11,64	9,19	21,1	962,289	22,658	2019,886	0	203,919	203,919	99,725	0	0	0	0	0	0	0
15:04:06	288,525	2631,998	23,638	24,609	12,376	11,67	9,239	21,1	962,289	22,658	2020,499	0	203,919	203,919	99,725	0	0	0	0	0	0	0
15:04:06	255,542	2634,554	23,589	24,316	12,393	11,696	9,287	21,1	962,289	22,658	2021,113	0	203,919	203,919	99,725	0	0	0	0	0	0	0
15:04:06	350,585	2638,06	23,638	24,463	12,41	11,732	9,335	21,1	962,289	22,658	2021,729	0	203,919	203,919	99,725	0	0	0	0	0	0	0
15:04:06	383,74	2641,897	23,784	24,512	12,423	11,772	9,383	21,1	962,289	22,658	2022,35	0	203,919	203,919	99,725	0	0	0	0	0	0	0
15:04:06	138,598	2643,283	23,638	24,267	12,439	11,786	9,43	21,1	962,289	22,658	2022,97	0	203,919	203,919	99,725	0	0	0	0	0	0	0
15:04:06	352,417	2646,807	23,833	24,609	12,448	11,822	9,477	21,1	962,289	22,658	2023,594	0	203,919	203,919	99,725	0	0	0	0	0	0	0
15:04:06	420,312	2651,01	24,077	24,658	12,458	11,866	9,523	21,1	962,289	22,658	2024,222	0	203,919	203,919	99,725	0	0	0	0	0	0	0
15:04:06	206,884	2653,079	24,077	24,658	12,469	11,887	9,57	21,1	962,289	22,658	2024,851	0	203,919	203,919	99,725	0	0	0	0	0	0	0
15:04:06	211,401	2655,193	24,126	24,658	12,479	11,909	9,616	21,1	962,289	22,658	2025,481	0	203,919	203,919	99,725	0	0	0	0	0	0	0
15:04:06	227,587	2657,469	24,126	24,707	12,491	11,932	9,661	21,1	962,289	22,658	2026,113	0	203,919	203,919	99,725	0	0	0	0	0	0	0
15:04:06	179,589	2659,265	24,126	24,658	12,501	11,951	9,706	21,1	962,289	22,658	2026,746	0	203,919	203,919	99,725	0	0	0	0	0	0	0
15:04:06	231,86	2661,584	24,126	24,609	12,514	11,975	9,75	21,1	962,289	22,658	2027,381	0	203,919	203,919	99,725	0	0	0	0	0	0	0
15:04:06	309,13	2664,675	24,272	24,658	12,524	12,006	9,795	21,1	962,289	22,658	2028,018	0	203,919	203,919	99,725	0	0	0	0	0	0	0
15:04:06	213,623	2666,811	24,321	24,658	12,533	12,028	9,838	21,1	962,289	22,658	2028,657	0	203,919	203,919	99,725	0	0	0	0	0	0	0
15:04:06	83,837	2667,65	24,321	24,658	12,538	12,037	9,882	21,4	961,909	22,658	2029,296	0	203,919	203,919	99,725	0	0	0	0	0	0	0
15:04:06	487,963	2672,529	24,712	25,146	12,543	12,087	9,925	21,4	961,909	22,658	2029,939	0	203,919	203,919	99,725	0	0	0	0	0	0	0
15:04:06	215,014	2674,679	24,761	25	12,553	12,11	9,968	21,4	961,909	22,658	2030,584	0	203,919	203,919	99,725	0	0	0	0	0	0	0
15:04:06	200,708	2676,686	24,809	25,049	12,561	12,13	10,01	21,4	961,909	22,658	2031,23	0	203,919	203,919	99,725	0	0	0	0	0	0	0
15:04:06	72,216	2677,409	24,712	24,853	12,571	12,138	10,052	21,4	961,909	22,658	2031,876	0	203,919	203,919	99,725	0	0	0	0	0	0	0
15:04:06	-0,805	2677,401	24,468	24,609	12,584	12,138	10,093	21,4	961,909	22,658	2032,521	0	203,919	203,919	99,725	0	0	0	0	0	0	0
15:04:06	254,516	2679,946	24,565	24,658	12,593	12,164	10,133	21,4	961,909	22,658	2033,169	0	203,919	203,919	99,725	0	0	0	0	0	0	0
15:04:06	244,042	2682,386	24,712	24,805	12,598	12,189	10,174	21,4	961,909	22,658	2033,818	0	203,919	203,919	99,725	0	0	0	0	0	0	0
15:04:06	193,261	2684,319	24,761	25	12,607	12,209	10,214	21,4	961,909	22,658	2034,469	0	203,919	203,919	99,725	0	0	0	0	0	0	0
15:04:06	74,072	2685,059	24,761	24,951	12,611	12,217	10,253	21,4	961,909	22,658	2035,119	0	203,919	203,919	99,725	0	0	0	0	0	0	0
15:04:06	87,109	2685,931	24,761	24,951	12,616	12,226	10,291	21,4	961,909	22,658	2035,77	0	205,982	205,982	99,733	0	0	0	0	0	0	0
15:04:06	135,644	2687,287	24,809	25	12,62	12,24	10,33	21,4	961,909	22,658	2036,421	0	205,982	205,982	99,733	0	0	0	0	0	0	0
15:04:06	86,01	2688,147	24,809	24,951	12,625	12,248	10,367	21,4	961,909	22,658	2037,073	0	205,982	205,982	99,733	0	0	0	0	0	0	0
15:04:06	172,949	2689,877	24,907	25,049	12,63	12,266	10,405	21,4	961,909	22,658	2037,726	0	205,982	205,982	99,733	0	0	0	0	0	0	0
15:04:06	54,809	2690,425	24,809	24,805	12,638	12,272	10,441	21,4	961,909	22,658	2038,379	0	205,982	205,982	99,733	0	0	0	0	0	0	0
15:04:06	105,102	2691,476	24,761	24,951	12,647	12,283	10,477	21,4	961,909	22,658	2039,032	0	205,982	205,982	99,733	0	0	0	0	0	0	0
15:04:06	148,706	2692,963	24,809	24,805	12,652	12,298	10,513	21,4	961,909	22,658	2039,686	0	205,982	205,982	99,733	0	0	0	0	0	0	0
15:04:06	77,294	2693,736	24,809	24,853	12,657	12,306	10,548	21,4	961,909	22,658	2040,34	0	205,982	205,982	99,733	0	0	0	0	0	0	0
15:04:06	-18,261	2693,553	24,712	24,805	12,661	12,304	10,583	21,4	961,909	22,658	2040,993	0	205,982	205,982	99,733	0	0	0	0	0	0	0
15:04:06	349,731	2697,05	25,054	25	12,662	12,34	10,617	21,4	961,909	22,658	2041,649	0	205,982	205,982	99,733	0	0	0	0	0	0	0
15:04:06	127,832	2698,329	25,102	25,342	12,666	12,353	10,651	21,4	961,909	22,658	2042,306	0	205,982	205,982	99,733	0	0	0	0	0	0	0
15:04:06	107,739	2699,406	25,2	25,244	12,667	12,365	10,685	21,4	961,909	22,658	2042,963	0	205,982	205,982	99,733	0	0	0	0	0	0	0
15:04:06	-211,962	2697,286	24,907	24,951	12,671	12,343	10,717	21,4	961,909	22,658	2043,617	0	205,982	205,982	99,733	0	0	0	0	0	0	0
15:04:06	223,632	2699,523	25,054	25,049	12,675	12,366	10,749	21,4	961,909	22,658	2044,273	0	205,982	205,982	99,733	0	0	0	0	0	0	0
15:04:06	-55,834	2698,964	24,907	24,951	12,68	12,36	10,781	21,4	961,909	22,658	2044,928	0	205,982	205,982	99,733	0	0	0	0	0	0	0
15:04:06	-65,795	2698,307	24,761	24,658	12,685	12,353	10,812	21,4	961,909	22,658	2045,581	0	205,982	205,982	99,733	0	0	0	0	0	0	0
15:04:06	224,829	2700,555	24,907	24,951	12,689	12,376	10,843	21,4	961,909	22,658	2046,236	0	205,982	205,982	99,733	0	0	0	0	0	0	0
15:04:06	128,955	2701,844	24,956	24,951	12,694	12,39	10,873	21,4	961,909	22,658	2046,891	0	205,982	205,982	99,733	0	0	0	0	0	0	0
15:04:06	9,79	2701,942	24,956	25,049	12,694	12,391	10,903	21,4	961,909	22,658	2047,547	0	205,982	205,982	99,733	0	0	0	0	0	0	0
15:04:06	69,824	2702,64	24,956	24,951	12,698	12,398	10,932	21,4	961,909	22,658	2048,202	0	205,982	205,982	99,733	0	0	0	0	0	0	0
15:04:06	43,164	2703,072	24,907	24,951	12,703	12,402	10,961	21,4	961,909	22,658	2048,857	0	205,982	205,982	99,733	0	0	0	0	0	0	0
15:04:06	-15,332	2702,919	24,809	24,951	12,708	12,401	10,989	21,4	961,909	22,658	2049,511	0	205,982	205,982	99,733	0	0	0	0	0	0	0
15:04:06	96,899	2703,888	24,907	24,853	12,708	12,411	11,017	21,4	961,909	22,658	2050,165	0	205,982	205,982	99,733	0	0	0	0	0	0	0
15:04:06	227,099	2706,159	25,054	25	12,713	12,434	11,045	21,4	961,909	22,658	2050,821	0	205,982	205,982	99,733	0	0	0	0	0	0	0
15:04:06	-96,899	2705,19	24,956	25,049	12,713	12,424	11,072	21,4	961,909	22,658	2051,476	0	205,982	205,982	99,733	0	0	0	0	0	0	0
15:04:06	0	2705,19	24,956	25	12,713	12,424	11,098	21,4	961,909	22,658	2052,129	0	205,982	205,982	99,733	0	0	0	0	0	0	0
15:04:06	0	2705,19	24,956	24,853	12,713	12,424	11,124	21,4	961,909	22,658	2052,783	0	205,982	205,982	99,733	0	0	0	0	0	0	0
15:04:06	242,309	2707,613	25,2	25,049	12,713	12,449	11,15	21,4	961,909	22,658	2053,437	0	205,982	205,982	99,733	0	0	0	0	0	0	0
15:04:06	131,298	2708,926	25,249	25,244	12,717	12,463	11,176	21,4	961,909	22,658	2054,093	0	205,982	205,982	99,733	0	0	0	0	0	0	0
15:04:06	8,764	2709,014	25,249	25,195	12,718	12,464	11,201	21,4	961,909	22,658	2054,747	0	205,982	205,982	99,733	0	0	0	0	0	0	0
15:04:06	-119,775	2707,816	25,054	24,805	12,722	12,451	11,226	21,4	961,909	22,658	2055,4	0	205,982	205,982	99,733	0	0	0	0	0	0	0
15:04:06	131,298	2709,129	25,102	25	12,727	12,465	11,25	21,4	961,909	22,658	2056,054	0	205,982	205,982	99,733	0	0	0	0	0	0	0
15:04:06	96,923	2710,098	25,2	25,049	12,727	12,475	11,274	21,4	961,909	22,658	2056,708	0	205,982	205,982	99,733	0	0	0	0	0	0	0
15:04:06	57,25	2710,671	25,249	25,244	12,727	12,481	11,298	21,4	961,909	22,658	2057,362	0	205,982	205,982	99,733	0	0	0	0	0	0	0
15:04:06	-202,661	2708,644	25,054	25	12,727	12,46	11,32	21,4	961,909	22,658	2058,013	0	205,982	205,982	99,733	0	0	0	0	0	0	0
15:04:06	57,226	2709,216	25,102	24,853	12,727	12,466	11,343	21,4	961,909	22,658	2058,664	0	205,982	205,982	99,733	0	0	0	0	0	0	0
15:04:06	193,945	2711,156	25,298	25,342	12,727	12,486	11,365	21,4	961,909	22,658	2059,317	0	205,982	205,982	99,733	0	0	0	0	0	0	0
15:04:06	-8,789	2711,068	25,298	25,342	12,727	12,485	11,387	21,4	961,909	22,658	2059,969	0	205,982	205,982	99,733	0	0	0	0	0	0	0
15:04:06	-233,618	2708,732	25,054	24,853	12,727	12,461	11,408	21,4	961,909	22,658	2060,617	0	205,982	205,982	99,733	0	0	0	0	0	0	0
15:04:06	48,461	2709,216	25,102	25,244	12,727	12,466	11,429	21,4	961,909	22,658	2061,266	0	205,982	205,982	99,733	0	0	0	0	0	0	0
15:04:07	72,827	2709,944	25,102	25,146	12,731	12,473	11,45	21,4	961,909	22,658	2061,915	0	205,982	205,982	99,733	0	0	0	0	0	0	0
15:04:07	-48,486	2709,46	25,054	25	12,731	12,468	11,47	21,4	961,909	22,658	2062,562	0	205,982	205,982	99,733	0	0	0	0	0	0	0
15:04:07	-218,188	2707,278	24,907	24,805	12,727	12,446	11,489	21,4	961,909	22,658	2063,207	0	205,982	205,982	99,733	0	0	0	0	0	0	0
15:04:07	193,847	2709,216	25,102	25,049	12,727	12,466	11,508	21,4	961,909	22,658	2063,853	0	205,982	205,982	99,733	0	0	0	0	0	0	0
15:04:07	-48,461	2708,732	25,054	25,049	12,727	12,461	11,526	21,4	961,909	22,658	2064,498	0	205,982	205,982	99,733	0	0	0	0	0	0	0
15:04:07	-105,688	2707,675	24,956	25,049	12,727	12,45	11,545	21,4	961,909	22,658	2065,141	0	205,982	205,982	99,733	0	0	0	0	0	0	0
15:04:07	0	2707,675	24,956	24,853	12,727	12,45	11,562	21,4	961,909	22,658	2065,783	0	205,982	205,982	99,733	0	0	0	0	0	0	0
15:04:07	0	2707,675	24,956	25	12,727	12,45	11,58	21,4	961,909	22,658	2066,425	0	205,982	205,982	99,733	0	0	0	0	0	0	0
15:04:07	0	2707,675	24,956	25,049	12,727	12,45	11,597	21,4	961,909	22,658	2067,066	0	205,982	205,982	99,733	0	0	0	0	0	0	0
15:04:07	-48,486	2707,19	24,907	24,853	12,727	12,445	11,613	21,4	961,909	22,658	2067,706	0	205,982	205,982	99,733	0	0	0	0	0	0	0
15:04:07	0	2707,19	24,907	24,707	12,727	12,445	11,63	21,4	961,909	22,658	2068,346	0	205,982	205,982	99,733	0	0	0	0	0	0	0
15:04:07	70,263	2707,892	25,054	25	12,722	12,452	11,646	21,4	961,909	22,658	2068,986	0	205,982	205,982	99,733	0	0	0	0	0	0	0
15:04:07	145,41	2709,347	25,2	25,195	12,722	12,467	11,662	21,4	961,909	22,658	2069,626	0	205,982	205,982	99,733	0	0	0	0	0	0	0
15:04:07	-96,948	2708,377	25,102	25,049	12,722	12,457	11,678	21,4	961,909	22,658	2070,265	0	205,982	205,982	99,733	0	0	0	0	0	0	0
15:04:07	-303,784	2705,339	24,712	24,707	12,727	12,426	11,692	21,4	961,909	22,658	2070,9	0	205,982	205,982	99,733	0	0	0	0	0	0	0
15:04:07	121,264	2706,552	24,761	24,658	12,731	12,438	11,707	21,4	961,909	22,658	2071,535	0	205,982	205,982	99,733	0	0	0	0	0	0	0
15:04:07	162,89	2708,181	24,907	24,951	12,732	12,455	11,722	21,4	961,909	22,658	2072,172	0	205,982	205,982	99,733	0	0	0	0	0	0	0
15:04:07	-114,428	2707,036	24,809	24,805	12,731	12,443	11,736	21,4	961,909	22,658	2072,807	0	205,982	205,982	99,733	0	0	0	0	0	0	0
15:04:07	-72,802	2706,308	24,809	24,658	12,727	12,436	11,749	21,4	961,909	22,658	2073,44	0	205,982	205,982	99,733	0	0	0	0	0	0	0
15:04:07	282,031	2709,129	25,102	25,146	12,727	12,465	11,763	21,4	961,909	22,658	2074,076	0	205,982	205,982	99,733	0	0	0	0	0	0	0
15:04:07	70,239	2709,831	25,249	25,146	12,722	12,472	11,777	21,4	961,909	22,658	2074,712	0	205,982	205,982	99,733	0	0	0	0	0	0	0
15:04:07	-193,872	2707,892	25,054	25,146	12,722	12,452	11,791	21,4	961,909	22,658	2075,345	0	205,982	205,982	99,733	0	0	0	0	0	0	0
15:04:07	220,556	2710,098	25,2	25,195	12,727	12,475	11,804	21,4	961,909	22,658	2075,98	0	205,982	205,982	99,733	0	0	0	0	0	0	0
15:04:07	-136,645	2708,732	25,054	25,146	12,727	12,461	11,817	21,4	961,909	22,658	2076,613	0	205,982	205,982	99,733	0	0	0	0	0	0	0
15:04:07	-200,463	2706,727	24,761	24,609	12,732	12,44	11,829	21,4	961,909	22,658	2077,243	0	205,982	205,982	99,733	0	0	0	0	0	0	0
15:04:07	145,385	2708,181	24,907	24,805	12,732	12,455	11,841	21,4	961,909	22,658	2077,874	0	205,982	205,982	99,733	0	0	0	0	0	0	0
15:04:07	290,844	2711,089	25,2	25,244	12,732	12,485	11,854	21,4	961,909	22,658	2078,507	0	205,982	205,982	99,733	0	0	0	0	0	0	0
15:04:07	-145,434	2709,635	25,054	25,049	12,732	12,47	11,866	21,4	961,909	22,658	2079,138	0	205,982	205,982	99,733	0	0	0	0	0	0	0
15:04:07	0	2709,635	25,054	24,951	12,732	12,47	11,878	21,4	961,909	22,658	2079,768	0	205,982	205,982	99,733	0	0	0	0	0	0	0
15:04:07	-96,948	2708,665	24,956	24,853	12,732	12,46	11,889	21,4	961,909	22,658	2080,397	0	205,982	205,982	99,733	0	0	0	0	0	0	0
15:04:07	127,905	2709,944	25,102	25,195	12,731	12,473	11,901	21,4	961,909	22,658	2081,027	0	205,982	205,982	99,733	0	0	0	0	0	0	0
15:04:07	-145,41	2708,49	24,956	24,951	12,731	12,458	11,912	21,4	961,909	22,658	2081,654	0	205,982	205,982	99,733	0	0	0	0	0	0	0
15:04:07	-30,957	2708,181	24,907	24,805	12,732	12,455	11,922	21,4	961,909	22,658	2082,281	0	205,982	205,982	99,733	0	0	0	0	0	0	0
15:04:07	-17,529	2708,005	24,907	24,853	12,731	12,453	11,933	21,4	961,909	22,658	2082,907	0	205,982	205,982	99,733	0	0	0	0	0	0	0
15:04:07	-193,823	2706,067	24,712	23,877	12,731	12,433	11,943	21,4	961,909	22,658	2083,53	0	205,982	205,982	99,733	0	0	0	0	0	0	0
15:04:07	-460,278	2701,464	24,321	21,68	12,727	12,386	11,951	21,4	961,909	22,658	2084,148	0	205,982	205,982	99,733	0	0	0	0	0	0	0
15:04:07	-672,216	2694,742	23,735	19,189	12,722	12,316	11,958	21,4	961,909	22,658	2084,758	0	205,982	205,982	99,733	0	0	0	0	0	0	0
15:04:07	-682,226	2687,92	23,296	17,578	12,708	12,246	11,964	21,4	961,909	22,658	2085,361	0	205,982	205,982	99,733	0	0	0	0	0	0	0
15:04:07	-904,931	2678,871	22,807	16,064	12,684	12,153	11,968	21,4	961,909	22,658	2085,955	0	205,982	205,982	99,733	0	0	0	0	0	0	0
15:04:07	-552,587	2673,345	22,905	15,722	12,648	12,096	11,97	21,4	961,909	22,658	2086,542	0	205,982	205,982	99,733	0	0	0	0	0	0	0
15:04:07	-290,112	2670,444	23,345	15,82	12,607	12,066	11,972	21,4	961,909	22,658	2087,126	0	205,982	205,982	99,733	0	0	0	0	0	0	0
15:04:07	-367,944	2666,764	23,735	16,211	12,565	12,028	11,973	21,4	961,909	22,658	2087,706	0	205,982	205,982	99,733	0	0	0	0	0	0	0
15:04:07	-465,747	2662,107	24,077	16,845	12,52	11,98	11,973	21,4	961,909	22,658	2088,28	0	205,982	205,982	99,733	0	0	0	0	0	0	0
15:04:07	-591,088	2656,196	24,077	17,431	12,487	11,919	11,972	21,4	961,909	22,658	2088,848	0	205,982	205,982	99,733	0	0	0	0	0	0	0
15:04:07	-871,24	2647,484	23,589	17,724	12,465	11,829	11,969	21,4	961,909	22,658	2089,407	0	205,982	205,982	99,733	0	0	0	0	0	0	0
15:04:07	-882,91	2638,654	23,003	18,066	12,448	11,738	11,965	21,4	961,909	22,658	2089,956	0	205,982	205,982	99,733	0	0	0	0	0	0	0
15:04:07	-911,914	2629,535	22,319	18,164	12,434	11,644	11,959	21,4	961,909	22,658	2090,496	0	205,982	205,982	99,733	0	0	0	0	0	0	0
15:04:07	-510,693	2624,428	22,026	17,724	12,422	11,592	11,951	21,4	961,909	22,658	2091,03	0	205,982	205,982	99,733	0	0	0	0	0	0	0
15:04:07	-846,752	2615,961	21,489	17,187	12,404	11,504	11,943	21,4	961,909	22,658	2091,554	0	205,982	205,982	99,733	0	0	0	0	0	0	0
15:04:07	-442,089	2611,54	21,489	16,406	12,379	11,459	11,933	21,4	961,909	22,658	2092,075	0	205,982	205,982	99,733	0	0	0	0	0	0	0
15:04:07	-881,176	2602,728	21,147	15,722	12,348	11,368	11,922	21,4	961,909	22,658	2092,585	0	205,982	205,982	99,733	0	0	0	0	0	0	0
15:04:07	-106,42	2601,664	21,636	16,015	12,315	11,357	11,911	21,4	961,909	22,658	2093,094	0	205,982	205,982	99,733	0	0	0	0	0	0	0
15:04:07	-545,166	2596,212	21,733	15,625	12,279	11,301	11,899	21,4	961,909	22,658	2093,597	0	205,982	205,982	99,733	0	0	0	0	0	0	0
15:04:07	-528,735	2590,925	21,831	15,722	12,244	11,246	11,886	21,4	961,909	22,658	2094,095	0	205,982	205,982	99,733	0	0	0	0	0	0	0
15:04:07	-674,462	2584,18	21,636	15,82	12,217	11,177	11,872	21,4	961,909	22,658	2094,585	0	205,982	205,982	99,733	0	0	0	0	0	0	0
15:04:07	-823,803	2575,942	21,147	15,722	12,198	11,092	11,857	21,4	961,909	22,658	2095,066	0	205,982	205,982	99,733	0	0	0	0	0	0	0
15:04:07	-1002,978	2565,912	20,464	15,185	12,179	10,988	11,84	21,4	961,909	22,658	2095,537	0	205,982	205,982	99,733	0	0	0	0	0	0	0
15:04:07	-506,176	2560,851	20,268	15,088	12,161	10,936	11,822	21,4	961,909	22,658	2096,002	0	205,982	205,982	99,733	0	0	0	0	0	0	0
15:04:07	-630,468	2554,546	19,975	14,941	12,142	10,871	11,804	21,4	961,909	22,658	2096,461	0	205,982	205,982	99,733	0	0	0	0	0	0	0
15:04:07	-356,835	2550,978	20,024	14,795	12,119	10,834	11,785	21,4	961,909	22,658	2096,916	0	205,982	205,982	99,733	0	0	0	0	0	0	0
15:04:07	-734,179	2543,636	19,78	14,599	12,091	10,759	11,765	21,4	961,909	22,658	2097,362	0	206,442	206,442	99,735	0	0	0	0	0	0	0
15:04:07	-512,67	2538,509	19,78	14,404	12,062	10,706	11,744	21,4	961,909	22,658	2097,804	0	206,442	206,442	99,735	0	0	0	0	0	0	0
15:04:07	-487,109	2533,638	19,878	14,502	12,029	10,656	11,722	21,4	961,909	22,658	2098,239	0	206,442	206,442	99,735	0	0	0	0	0	0	0
15:04:07	-445,092	2529,187	20,024	14,502	11,996	10,61	11,701	21,4	961,909	22,658	2098,67	0	206,442	206,442	99,735	0	0	0	0	0	0	0
15:04:07	-411,328	2525,074	20,122	14,648	11,968	10,567	11,678	21,4	961,909	22,658	2099,097	0	206,442	206,442	99,735	0	0	0	0	0	0	0
15:04:07	-655,639	2518,517	19,878	14,599	11,944	10,5	11,655	21,4	961,909	22,658	2099,516	0	206,442	206,442	99,735	0	0	0	0	0	0	0
15:04:07	-656,396	2511,953	19,634	14,306	11,921	10,432	11,631	21,4	961,909	22,658	2099,929	0	206,442	206,442	99,735	0	0	0	0	0	0	0
15:04:07	-420,483	2507,749	19,634	14,404	11,897	10,389	11,607	21,4	961,909	22,658	2100,336	0	206,442	206,442	99,735	0	0	0	0	0	0	0
15:04:07	-666,088	2501,088	19,292	14,258	11,878	10,32	11,582	21,4	961,909	22,658	2100,737	0	206,442	206,442	99,735	0	0	0	0	0	0	0
15:04:07	-560,034	2495,487	19,145	14,258	11,854	10,262	11,556	21,4	961,909	22,658	2101,132	0	206,442	206,442	99,735	0	0	0	0	0	0	0
15:04:07	-360,791	2491,88	19,292	14,209	11,826	10,225	11,53	21,4	961,909	22,658	2101,523	0	206,442	206,442	99,735	0	0	0	0	0	0	0
15:04:07	-592,871	2485,951	19,194	14,502	11,798	10,164	11,503	21,4	961,909	22,658	2101,907	0	206,442	206,442	99,735	0	0	0	0	0	0	0
15:04:07	-442,236	2481,528	19,341	14,404	11,765	10,118	11,476	21,4	961,909	22,658	2102,287	0	206,442	206,442	99,735	0	0	0	0	0	0	0
15:04:07	-443,603	2477,092	19,389	14,746	11,738	10,073	11,448	21,4	961,909	22,658	2102,661	0	206,442	206,442	99,735	0	0	0	0	0	0	0
15:04:07	-553,051	2471,562	19,341	14,453	11,709	10,016	11,42	21,4	961,909	22,658	2103,03	0	206,442	206,442	99,735	0	0	0	0	0	0	0
15:04:07	-518,383	2466,378	19,389	14,306	11,677	9,962	11,392	21,4	961,909	22,658	2103,394	0	206,442	206,442	99,735	0	0	0	0	0	0	0
15:04:07	-524,316	2461,135	19,292	14,111	11,653	9,908	11,363	21,4	961,909	22,658	2103,752	0	206,442	206,442	99,735	0	0	0	0	0	0	0
15:04:07	-628,857	2454,846	19,145	14,111	11,625	9,843	11,333	21,4	961,909	22,658	2104,103	0	206,442	206,442	99,735	0	0	0	0	0	0	0
15:04:07	-371,02	2451,136	19,194	14,306	11,602	9,805	11,303	21,4	961,909	22,658	2104,45	0	206,442	206,442	99,735	0	0	0	0	0	0	0
15:04:07	-623,144	2444,905	19,048	13,867	11,575	9,741	11,272	21,4	961,909	22,658	2104,791	0	206,442	206,442	99,735	0	0	0	0	0	0	0
15:04:07	-615,283	2438,752	18,901	13,965	11,548	9,677	11,241	21,4	961,909	22,658	2105,125	0	206,442	206,442	99,735	0	0	0	0	0	0	0
15:04:07	-400,878	2434,743	18,999	13,72	11,52	9,636	11,209	21,4	961,909	22,658	2105,454	0	206,442	206,442	99,735	0	0	0	0	0	0	0
15:04:07	-473,388	2430,009	18,999	13,916	11,493	9,587	11,178	21,4	961,909	22,658	2105,779	0	206,442	206,442	99,735	0	0	0	0	0	0	0
15:04:07	-563,061	2424,379	18,852	13,965	11,47	9,529	11,145	21,4	961,909	22,658	2106,098	0	206,442	206,442	99,735	0	0	0	0	0	0	0
15:04:07	-544,653	2418,932	18,706	13,867	11,447	9,473	11,112	21,4	961,909	22,658	2106,411	0	206,442	206,442	99,735	0	0	0	0	0	0	0
15:04:07	-744,458	2411,487	18,413	13,72	11,421	9,396	11,079	21,4	961,909	22,658	2106,716	0	206,442	206,442	99,735	0	0	0	0	0	0	0
15:04:07	-486,279	2406,625	18,364	13,769	11,396	9,346	11,045	21,4	961,909	22,658	2107,016	0	206,442	206,442	99,735	0	0	0	0	0	0	0
15:04:07	-602,441	2400,6	18,218	13,574	11,37	9,284	11,01	21,4	961,909	22,658	2107,309	0	206,442	206,442	99,735	0	0	0	0	0	0	0
15:04:07	-449,414	2396,106	18,169	13,72	11,347	9,238	10,976	21,4	961,909	22,658	2107,598	0	206,442	206,442	99,735	0	0	0	0	0	0	0
15:04:07	-561,865	2390,487	18,071	13,72	11,321	9,18	10,94	21,4	961,909	22,658	2107,881	0	206,442	206,442	99,735	0	0	0	0	0	0	0
15:04:07	-579,614	2384,691	17,876	13,574	11,299	9,12	10,905	21,4	961,909	22,658	2108,158	0	206,442	206,442	99,735	0	0	0	0	0	0	0
15:04:07	-456,665	2380,125	17,827	14,062	11,276	9,073	10,869	21,4	961,909	22,658	2108,43	0	206,442	206,442	99,735	0	0	0	0	0	0	0
15:04:07	-417,504	2375,95	17,827	13,525	11,252	9,03	10,833	21,4	961,909	22,658	2108,697	0	206,442	206,442	99,735	0	0	0	0	0	0	0
15:04:07	-624,853	2369,701	17,583	13,427	11,23	8,965	10,796	21,4	961,909	22,658	2108,958	0	206,442	206,442	99,735	0	0	0	0	0	0	0
15:04:07	-665,625	2363,045	17,241	13,574	11,211	8,897	10,759	21,4	961,909	22,658	2109,212	0	206,442	206,442	99,735	0	0	0	0	0	0	0
15:04:07	-469,433	2358,35	17,094	13,427	11,192	8,848	10,721	21,4	961,909	22,658	2109,461	0	206,442	206,442	99,735	0	0	0	0	0	0	0
15:04:07	-443,212	2353,918	17,046	13,086	11,17	8,803	10,684	21,4	961,909	22,658	2109,706	0	206,442	206,442	99,735	0	0	0	0	0	0	0
15:04:07	-514,477	2348,774	16,85	13,33	11,151	8,75	10,646	21,4	961,909	22,658	2109,945	0	206,442	206,442	99,735	0	0	0	0	0	0	0
15:04:07	-425,83	2344,515	16,753	13,379	11,132	8,706	10,608	21,4	961,909	22,658	2110,179	0	206,442	206,442	99,735	0	0	0	0	0	0	0
15:04:07	-600,732	2338,508	16,557	12,988	11,109	8,644	10,569	21,4	961,909	22,658	2110,407	0	206,442	206,442	99,735	0	0	0	0	0	0	0
15:04:08	-293,945	2335,568	16,606	13,086	11,09	8,614	10,531	21,4	961,909	22,658	2110,632	0	206,442	206,442	99,735	0	0	0	0	0	0	0
15:04:08	-475,17	2330,817	16,46	12,89	11,071	8,565	10,492	21,4	961,909	22,658	2110,853	0	206,442	206,442	99,735	0	0	0	0	0	0	0
15:04:08	-428,662	2326,53	16,362	12,988	11,052	8,52	10,454	21,4	961,909	22,658	2111,068	0	206,442	206,442	99,735	0	0	0	0	0	0	0
15:04:08	-605,249	2320,478	16,069	12,89	11,033	8,458	10,415	21,4	961,909	22,658	2111,278	0	206,442	206,442	99,735	0	0	0	0	0	0	0
15:04:08	-529,467	2315,183	15,776	12,744	11,019	8,403	10,375	21,4	961,909	22,658	2111,482	0	206,442	206,442	99,735	0	0	0	0	0	0	0
15:04:08	-387,158	2311,311	15,63	12,646	11,005	8,364	10,336	21,4	961,909	22,658	2111,682	0	206,442	206,442	99,735	0	0	0	0	0	0	0
15:04:08	-472,29	2306,588	15,483	12,549	10,986	8,315	10,296	21,4	961,909	22,658	2111,876	0	206,442	206,442	99,735	0	0	0	0	0	0	0
15:04:08	-518,383	2301,405	15,288	12,5	10,967	8,261	10,256	21,4	961,909	22,658	2112,066	0	206,442	206,442	99,735	0	0	0	0	0	0	0
15:04:08	-330,151	2298,103	15,288	12,744	10,949	8,227	10,216	21,4	961,909	22,658	2112,252	0	206,442	206,442	99,735	0	0	0	0	0	0	0
15:04:08	-147,583	2296,627	15,483	12,988	10,93	8,212	10,177	21,4	961,909	22,658	2112,436	0	206,442	206,442	99,735	0	0	0	0	0	0	0
15:04:08	-518,139	2291,446	15,288	12,841	10,911	8,159	10,138	21,4	961,909	22,658	2112,615	0	206,442	206,442	99,735	0	0	0	0	0	0	0
15:04:08	-277,978	2288,666	15,434	12,695	10,887	8,13	10,098	21,4	961,909	22,658	2112,791	0	206,442	206,442	99,735	0	0	0	0	0	0	0
15:04:08	-330,078	2285,365	15,434	12,988	10,869	8,096	10,059	21,4	961,909	22,658	2112,964	0	206,442	206,442	99,735	0	0	0	0	0	0	0
15:04:08	-204,199	2283,323	15,483	12,988	10,854	8,075	10,02	21,4	961,909	22,658	2113,134	0	206,442	206,442	99,735	0	0	0	0	0	0	0
15:04:08	-422,509	2279,098	15,385	12,695	10,836	8,031	9,981	21,4	961,909	22,658	2113,3	0	206,442	206,442	99,735	0	0	0	0	0	0	0
15:04:08	-343,579	2275,662	15,288	12,841	10,822	7,996	9,942	21,4	961,909	22,658	2113,463	0	206,442	206,442	99,735	0	0	0	0	0	0	0
15:04:08	-466,284	2271	15,141	12,841	10,803	7,948	9,903	21,4	961,909	22,658	2113,62	0	206,442	206,442	99,735	0	0	0	0	0	0	0
15:04:08	-426,879	2266,731	14,946	12,5	10,789	7,904	9,864	21,4	961,909	22,658	2113,773	0	206,442	206,442	99,735	0	0	0	0	0	0	0
15:04:08	-250,195	2264,229	14,946	12,841	10,775	7,878	9,825	21,4	961,909	22,658	2113,924	0	206,442	206,442	99,735	0	0	0	0	0	0	0
15:04:08	-388,256	2260,346	14,8	12,451	10,761	7,838	9,786	21,4	961,909	22,658	2114,07	0	206,442	206,442	99,735	0	0	0	0	0	0	0
15:04:08	-469,067	2255,656	14,653	12,256	10,742	7,79	9,747	21,4	961,909	22,658	2114,212	0	206,442	206,442	99,735	0	0	0	0	0	0	0
15:04:08	-233,593	2253,32	14,751	12,256	10,724	7,766	9,708	21,4	961,909	22,658	2114,351	0	206,442	206,442	99,735	0	0	0	0	0	0	0
15:04:08	-260,937	2250,71	14,751	12,158	10,709	7,739	9,669	21,4	961,909	22,658	2114,488	0	206,442	206,442	99,735	0	0	0	0	0	0	0
15:04:08	-419,628	2246,514	14,653	12,5	10,69	7,696	9,631	21,4	961,909	22,658	2114,62	0	206,442	206,442	99,735	0	0	0	0	0	0	0
15:04:08	-460,083	2241,913	14,507	12,451	10,672	7,648	9,592	21,4	961,909	22,658	2114,747	0	206,442	206,442	99,735	0	0	0	0	0	0	0
15:04:08	-243,75	2239,476	14,507	12,451	10,658	7,623	9,553	21,4	961,909	22,658	2114,872	0	206,442	206,442	99,735	0	0	0	0	0	0	0
15:04:08	-330,029	2236,175	14,409	12,353	10,645	7,589	9,515	21,4	961,909	22,658	2114,993	0	206,442	206,442	99,735	0	0	0	0	0	0	0
15:04:08	-339,648	2232,779	14,311	12,256	10,631	7,554	9,476	21,4	961,909	22,658	2115,111	0	206,442	206,442	99,735	0	0	0	0	0	0	0
15:04:08	-429,003	2228,489	14,116	12,256	10,617	7,51	9,438	21,4	961,909	22,658	2115,225	0	206,442	206,442	99,735	0	0	0	0	0	0	0
15:04:08	-334,057	2225,148	14,018	12,256	10,603	7,475	9,399	21,4	961,909	22,658	2115,335	0	206,442	206,442	99,735	0	0	0	0	0	0	0
15:04:08	-358,276	2221,566	13,969	12,158	10,586	7,438	9,361	21,4	961,909	22,658	2115,441	0	206,442	206,442	99,735	0	0	0	0	0	0	0
15:04:08	-265,136	2218,914	13,969	12,256	10,571	7,411	9,322	21,4	961,909	22,658	2115,544	0	206,442	206,442	99,735	0	0	0	0	0	0	0
15:04:08	-180,419	2217,11	14,116	12,109	10,553	7,392	9,285	21,4	961,909	22,658	2115,646	0	206,442	206,442	99,735	0	0	0	0	0	0	0
15:04:08	-300,317	2214,107	14,165	12,158	10,533	7,361	9,247	21,4	961,909	22,658	2115,744	0	206,442	206,442	99,735	0	0	0	0	0	0	0
15:04:08	-357,177	2210,535	14,116	12,109	10,515	7,325	9,209	21,4	961,909	22,658	2115,839	0	206,442	206,442	99,735	0	0	0	0	0	0	0
15:04:08	-381,689	2206,718	13,969	12,109	10,501	7,285	9,172	21,4	961,909	22,658	2115,93	0	206,442	206,442	99,735	0	0	0	0	0	0	0
15:04:08	-379,492	2202,923	13,823	12,158	10,488	7,246	9,134	21,4	961,909	22,658	2116,017	0	206,442	206,442	99,735	0	0	0	0	0	0	0
15:04:08	-269,824	2200,225	13,774	12,109	10,475	7,218	9,096	21,4	961,909	22,658	2116,101	0	206,442	206,442	99,735	0	0	0	0	0	0	0
15:04:08	-417,26	2196,052	13,481	11,963	10,467	7,175	9,059	21,4	961,909	22,658	2116,181	0	206,442	206,442	99,735	0	0	0	0	0	0	0
15:04:08	-296,264	2193,09	13,335	11,914	10,458	7,145	9,021	21,4	961,909	22,658	2116,258	0	206,442	206,442	99,735	0	0	0	0	0	0	0
15:04:08	-284,643	2190,243	13,286	11,914	10,444	7,115	8,984	21,4	961,909	22,658	2116,332	0	206,442	206,442	99,735	0	0	0	0	0	0	0
15:04:08	-328,125	2186,962	13,188	11,767	10,431	7,082	8,946	21,4	961,909	22,658	2116,403	0	206,442	206,442	99,735	0	0	0	0	0	0	0
15:04:08	-161,352	2185,349	13,335	11,816	10,414	7,065	8,909	21,4	961,909	22,658	2116,472	0	206,442	206,442	99,735	0	0	0	0	0	0	0
15:04:08	-207,128	2183,277	13,432	11,963	10,397	7,044	8,873	21,4	961,909	22,658	2116,538	0	206,442	206,442	99,735	0	0	0	0	0	0	0
15:04:08	-329,125	2179,986	13,335	11,963	10,384	7,01	8,836	21,4	961,909	22,658	2116,602	0	206,442	206,442	99,735	0	0	0	0	0	0	0
15:04:08	-240,112	2177,585	13,335	11,914	10,37	6,985	8,8	21,4	961,909	22,658	2116,663	0	206,442	206,442	99,735	0	0	0	0	0	0	0
15:04:08	-401,757	2173,567	13,139	11,816	10,358	6,943	8,764	21,4	961,909	22,658	2116,72	0	206,442	206,442	99,735	0	0	0	0	0	0	0
15:04:08	-298,144	2170,586	12,993	11,816	10,348	6,913	8,727	21,4	961,909	22,658	2116,774	0	206,442	206,442	99,735	0	0	0	0	0	0	0
15:04:08	-223,803	2168,348	12,993	11,816	10,336	6,89	8,691	21,4	961,909	22,658	2116,825	0	206,442	206,442	99,735	0	0	0	0	0	0	0
15:04:08	-297,998	2165,368	12,846	11,523	10,327	6,859	8,655	21,4	961,909	22,658	2116,873	0	206,442	206,442	99,735	0	0	0	0	0	0	0
15:04:08	-271,337	2162,654	12,798	11,718	10,314	6,831	8,62	21,2	962,289	22,658	2116,919	0	206,442	206,442	99,735	0	0	0	0	0	0	0
15:04:08	-195,947	2160,695	12,798	11,621	10,303	6,811	8,584	21,2	962,289	22,658	2116,963	0	206,442	206,442	99,735	0	0	0	0	0	0	0
15:04:08	-183,764	2158,857	12,846	11,621	10,29	6,792	8,549	21,2	962,289	22,658	2117,005	0	206,442	206,442	99,735	0	0	0	0	0	0	0
15:04:08	-231,518	2156,542	12,846	11,718	10,277	6,768	8,514	21,2	962,289	22,658	2117,044	0	206,442	206,442	99,735	0	0	0	0	0	0	0
15:04:08	-347,241	2153,07	12,651	11,523	10,267	6,732	8,479	21,2	962,289	22,658	2117,08	0	206,442	206,442	99,735	0	0	0	0	0	0	0
15:04:08	-150,708	2151,563	12,651	11,621	10,259	6,717	8,445	21,2	962,289	22,658	2117,115	0	206,442	206,442	99,735	0	0	0	0	0	0	0
15:04:08	-334,448	2148,218	12,456	11,425	10,25	6,682	8,41	21,2	962,289	22,658	2117,146	0	206,442	206,442	99,735	0	0	0	0	0	0	0
15:04:08	-244,409	2145,774	12,358	11,377	10,241	6,657	8,376	21,2	962,289	22,658	2117,174	0	206,442	206,442	99,735	0	0	0	0	0	0	0
15:04:08	-234,057	2143,433	12,212	11,279	10,236	6,633	8,341	21,2	962,289	22,658	2117,201	0	206,442	206,442	99,735	0	0	0	0	0	0	0
15:04:08	-200,244	2141,431	12,163	11,23	10,227	6,612	8,308	21,2	962,289	22,658	2117,225	0	206,442	206,442	99,735	0	0	0	0	0	0	0
15:04:08	-157,006	2139,861	12,163	11,23	10,218	6,596	8,274	21,2	962,289	22,658	2117,248	0	204,685	204,685	99,728	0	0	0	0	0	0	0
15:04:08	-159,106	2138,27	12,163	11,23	10,209	6,58	8,241	21,2	962,289	22,658	2117,269	0	204,685	204,685	99,728	0	0	0	0	0	0	0
15:04:08	-307,031	2135,2	12,016	11,23	10,199	6,548	8,208	21,2	962,289	22,658	2117,287	0	204,685	204,685	99,728	0	0	0	0	0	0	0
15:04:08	-114,794	2134,052	12,065	11,279	10,19	6,536	8,175	21,2	962,289	22,658	2117,303	0	204,685	204,685	99,728	0	0	0	0	0	0	0
15:04:08	-161,401	2132,438	12,065	11,279	10,181	6,519	8,142	21,2	962,289	22,658	2117,319	0	204,685	204,685	99,728	0	0	0	0	0	0	0
15:04:08	-195,751	2130,48	12,016	11,23	10,172	6,499	8,11	21,2	962,289	22,658	2117,332	0	204,685	204,685	99,728	0	0	0	0	0	0	0
15:04:08	-165,6	2128,824	12,016	11,23	10,163	6,482	8,078	21,2	962,289	22,658	2117,343	0	204,685	204,685	99,728	0	0	0	0	0	0	0
15:04:08	-313,33	2125,691	11,772	11,23	10,158	6,45	8,046	21,2	962,289	22,658	2117,352	0	204,685	204,685	99,728	0	0	0	0	0	0	0
15:04:08	-245,312	2123,238	11,674	11,23	10,149	6,425	8,014	21,2	962,289	22,658	2117,358	0	204,685	204,685	99,728	0	0	0	0	0	0	0
15:04:08	-89,16	2122,346	11,772	11,23	10,139	6,415	7,983	21,2	962,289	22,658	2117,363	0	204,685	204,685	99,728	0	0	0	0	0	0	0
15:04:08	-247,412	2119,872	11,674	11,181	10,13	6,39	7,952	21,2	962,289	22,658	2117,365	0	204,685	204,685	99,728	0	0	0	0	0	0	0
15:04:08	-77,221	2119,1	11,772	11,23	10,121	6,382	7,921	21,2	962,289	22,658	2117,367	0	204,685	204,685	99,728	0	0	0	0	0	0	0
15:04:08	-251,562	2116,584	11,674	11,181	10,112	6,356	7,89	21,2	962,289	22,658	2116,584	0	204,685	204,685	99,728	0	0	0	0	0	0	0
15:04:08	-162,377	2114,96	11,674	11,279	10,102	6,339	7,86	21,2	962,289	22,658	2114,96	0	204,685	204,685	99,728	0	0	0	0	0	0	0
15:04:08	-90,332	2114,057	11,674	11,279	10,097	6,33	7,83	21,2	962,289	22,658	2114,057	0	204,685	204,685	99,728	0	0	0	0	0	0	0
15:04:08	-298,974	2111,067	11,528	11,23	10,088	6,299	7,8	21,2	962,289	22,658	2111,067	0	204,685	204,685	99,728	0	0	0	0	0	0	0
15:04:08	-128,979	2109,777	11,479	11,181	10,083	6,286	7,77	21,2	962,289	22,658	2109,777	0	204,685	204,685	99,728	0	0	0	0	0	0	0
15:04:08	-218,237	2107,595	11,333	11,035	10,078	6,263	7,741	21,2	962,289	22,658	2107,595	0	204,685	204,685	99,728	0	0	0	0	0	0	0
15:04:08	-127,88	2106,316	11,284	10,937	10,074	6,25	7,712	21,2	962,289	22,658	2106,316	0	204,685	204,685	99,728	0	0	0	0	0	0	0
15:04:08	-217,993	2104,136	11,137	10,84	10,069	6,228	7,682	21,2	962,289	22,658	2104,136	0	204,685	204,685	99,728	0	0	0	0	0	0	0
15:04:08	-82,714	2103,309	11,137	10,742	10,064	6,219	7,654	21,2	962,289	22,658	2103,309	0	204,685	204,685	99,728	0	0	0	0	0	0	0
15:04:08	-47,29	2102,836	11,186	10,84	10,059	6,214	7,626	21,2	962,289	22,658	2102,836	0	204,685	204,685	99,728	0	0	0	0	0	0	0
15:04:08	-70,996	2102,126	11,284	10,84	10,05	6,207	7,598	21,2	962,289	22,658	2102,126	0	204,685	204,685	99,728	0	0	0	0	0	0	0
15:04:08	-83,789	2101,288	11,284	10,888	10,045	6,198	7,57	21,2	962,289	22,658	2101,288	0	204,685	204,685	99,728	0	0	0	0	0	0	0
15:04:08	-169,702	2099,591	11,284	10,888	10,036	6,181	7,543	21,2	962,289	22,658	2099,591	0	204,685	204,685	99,728	0	0	0	0	0	0	0
15:04:08	-28,051	2099,311	11,43	10,937	10,026	6,178	7,516	21,2	962,289	22,658	2099,311	0	204,685	204,685	99,728	0	0	0	0	0	0	0
15:04:08	-85,937	2098,452	11,43	11,035	10,021	6,169	7,49	21,2	962,289	22,658	2098,452	0	204,685	204,685	99,728	0	0	0	0	0	0	0
15:04:08	-255,664	2095,895	11,333	10,937	10,012	6,143	7,463	21,2	962,289	22,658	2095,895	0	204,685	204,685	99,728	0	0	0	0	0	0	0
15:04:08	-131,176	2094,583	11,284	10,937	10,007	6,129	7,437	21,2	962,289	22,658	2094,583	0	204,685	204,685	99,728	0	0	0	0	0	0	0
15:04:08	-81,518	2093,768	11,284	11,035	10,002	6,121	7,411	21,2	962,289	22,658	2093,768	0	204,685	204,685	99,728	0	0	0	0	0	0	0
15:04:08	-86,059	2092,907	11,284	10,937	9,998	6,112	7,386	21,2	962,289	22,658	2092,907	0	204,685	204,685	99,728	0	0	0	0	0	0	0
15:04:08	-84,863	2092,059	11,284	10,937	9,993	6,103	7,361	21,2	962,289	22,658	2092,059	0	204,685	204,685	99,728	0	0	0	0	0	0	0
15:04:08	-216,894	2089,89	11,137	10,888	9,988	6,081	7,336	21,2	962,289	22,658	2089,89	0	204,685	204,685	99,728	0	0	0	0	0	0	0
15:04:08	-85,864	2089,031	11,137	10,84	9,983	6,072	7,311	21,2	962,289	22,658	2089,031	0	204,685	204,685	99,728	0	0	0	0	0	0	0
15:04:08	-166,503	2087,366	11,137	10,84	9,974	6,055	7,286	21,2	962,289	22,658	2087,366	0	204,685	204,685	99,728	0	0	0	0	0	0	0
15:04:08	-169,702	2085,669	11,137	10,888	9,964	6,037	7,262	21,2	962,289	22,658	2085,669	0	204,685	204,685	99,728	0	0	0	0	0	0	0
15:04:08	-83,935	2084,83	11,137	10,84	9,959	6,029	7,238	21,2	962,289	22,658	2084,83	0	204,685	204,685	99,728	0	0	0	0	0	0	0
15:04:08	-84,863	2083,981	11,137	10,937	9,955	6,02	7,214	21,2	962,289	22,658	2083,981	0	204,685	204,685	99,728	0	0	0	0	0	0	0
15:04:08	-84,838	2083,133	11,137	10,888	9,95	6,011	7,19	21,2	962,289	22,658	2083,133	0	204,685	204,685	99,728	0	0	0	0	0	0	0
15:04:08	-173,828	2081,394	11,04	10,888	9,945	5,993	7,167	21,2	962,289	22,658	2081,394	0	204,685	204,685	99,728	0	0	0	0	0	0	0
15:04:09	6,25	2081,457	11,137	10,888	9,94	5,994	7,144	21,2	962,289	22,658	2081,394	0	204,685	204,685	99,728	0	0	0	0	0	0	0
15:04:09	-257,543	2078,881	11,04	10,888	9,931	5,967	7,121	21,2	962,289	22,658	2078,881	0	204,685	204,685	99,728	0	0	0	0	0	0	0
15:04:09	-85,888	2078,023	11,04	10,84	9,926	5,958	7,098	21,2	962,289	22,658	2078,023	0	204,685	204,685	99,728	0	0	0	0	0	0	0
15:04:09	-131,079	2076,712	10,991	10,742	9,921	5,945	7,075	21,2	962,289	22,658	2076,712	0	204,685	204,685	99,728	0	0	0	0	0	0	0
15:04:09	-124,633	2075,465	11,04	10,888	9,911	5,932	7,053	21,2	962,289	22,658	2075,465	0	204,685	204,685	99,728	0	0	0	0	0	0	0
15:04:09	5,151	2075,517	11,137	10,937	9,906	5,933	7,031	21,2	962,289	22,658	2075,465	0	204,685	204,685	99,728	0	0	0	0	0	0	0
15:04:09	-83,813	2074,679	11,137	10,937	9,902	5,924	7,009	21,2	962,289	22,658	2074,679	0	204,685	204,685	99,728	0	0	0	0	0	0	0
15:04:09	-259,79	2072,081	11,04	10,937	9,892	5,897	6,987	21,2	962,289	22,658	2072,081	0	204,685	204,685	99,728	0	0	0	0	0	0	0
15:04:09	-84,838	2071,232	11,04	10,888	9,887	5,888	6,966	21,2	962,289	22,658	2071,232	0	204,685	204,685	99,728	0	0	0	0	0	0	0
15:04:09	-84,814	2070,384	11,04	10,888	9,882	5,88	6,945	21,2	962,289	22,658	2070,384	0	204,685	204,685	99,728	0	0	0	0	0	0	0
15:04:09	5,053	2070,435	11,137	10,937	9,878	5,88	6,924	21,2	962,289	22,658	2070,384	0	204,685	204,685	99,728	0	0	0	0	0	0	0
15:04:09	-173,681	2068,698	11,04	10,888	9,873	5,862	6,903	21,2	962,289	22,658	2068,698	0	204,685	204,685	99,728	0	0	0	0	0	0	0
15:04:09	-83,764	2067,86	11,04	10,84	9,868	5,854	6,882	21,2	962,289	22,658	2067,86	0	204,685	204,685	99,728	0	0	0	0	0	0	0
15:04:09	-175,927	2066,101	10,942	10,742	9,863	5,836	6,862	21,2	962,289	22,658	2066,101	0	204,685	204,685	99,728	0	0	0	0	0	0	0
15:04:09	-83,789	2065,263	10,942	10,693	9,858	5,827	6,841	21,2	962,289	22,658	2065,263	0	204,685	204,685	99,728	0	0	0	0	0	0	0
15:04:09	0	2065,263	10,942	10,693	9,858	5,827	6,822	21,2	962,289	22,658	2065,263	0	204,685	204,685	99,728	0	0	0	0	0	0	0
15:04:09	-175,708	2063,506	10,844	10,693	9,854	5,809	6,802	21,2	962,289	22,658	2063,506	0	204,685	204,685	99,728	0	0	0	0	0	0	0
15:04:09	-166,455	2061,842	10,844	10,693	9,844	5,792	6,782	21,2	962,289	22,658	2061,842	0	204,685	204,685	99,728	0	0	0	0	0	0	0
15:04:09	3,93	2061,881	10,942	10,742	9,839	5,792	6,763	21,2	962,289	22,658	2061,842	0	204,685	204,685	99,728	0	0	0	0	0	0	0
15:04:09	-41,137	2061,47	10,991	10,742	9,834	5,788	6,743	21,2	962,289	22,658	2061,47	0	204,685	204,685	99,728	0	0	0	0	0	0	0
15:04:09	-165,429	2059,815	10,991	10,84	9,825	5,771	6,724	21,2	962,289	22,658	2059,815	0	204,685	204,685	99,728	0	0	0	0	0	0	0
15:04:09	-168,579	2058,129	10,991	10,742	9,815	5,753	6,705	21,2	962,289	22,658	2058,129	0	204,685	204,685	99,728	0	0	0	0	0	0	0
15:04:09	-40,991	2057,72	11,04	10,84	9,81	5,749	6,687	21,2	962,289	22,658	2057,72	0	204,685	204,685	99,728	0	0	0	0	0	0	0
15:04:09	-80,615	2056,913	11,04	10,84	9,806	5,741	6,668	21,2	962,289	22,658	2056,913	0	204,685	204,685	99,728	0	0	0	0	0	0	0
15:04:09	-85,888	2056,054	11,04	10,84	9,801	5,732	6,65	21,2	962,289	22,658	2056,054	0	204,685	204,685	99,728	0	0	0	0	0	0	0
15:04:09	-95,214	2055,102	10,942	10,742	9,801	5,722	6,631	21,2	962,289	22,658	2055,102	0	204,685	204,685	99,728	0	0	0	0	0	0	0
15:04:09	-80,444	2054,298	10,942	10,742	9,796	5,714	6,613	21,2	962,289	22,658	2054,298	0	204,685	204,685	99,728	0	0	0	0	0	0	0
15:04:09	-174,707	2052,551	10,844	10,595	9,791	5,696	6,595	21,2	962,289	22,658	2052,551	0	204,685	204,685	99,728	0	0	0	0	0	0	0
15:04:09	-85,864	2051,692	10,844	10,547	9,786	5,687	6,578	21,2	962,289	22,658	2051,692	0	204,685	204,685	99,728	0	0	0	0	0	0	0
15:04:09	-79,541	2050,897	10,844	10,595	9,782	5,679	6,56	21,2	962,289	22,658	2050,897	0	204,685	204,685	99,728	0	0	0	0	0	0	0
15:04:09	-84,814	2050,049	10,844	10,547	9,777	5,67	6,543	21,2	962,289	22,658	2050,049	0	204,685	204,685	99,728	0	0	0	0	0	0	0
15:04:09	-130,688	2048,742	10,796	10,547	9,772	5,657	6,525	21,2	962,289	22,658	2048,742	0	204,685	204,685	99,728	0	0	0	0	0	0	0
15:04:09	-38,94	2048,352	10,844	10,595	9,767	5,653	6,508	21,2	962,289	22,658	2048,352	0	204,685	204,685	99,728	0	0	0	0	0	0	0
15:04:09	-130,712	2047,045	10,796	10,693	9,763	5,639	6,491	21,2	962,289	22,658	2047,045	0	204,685	204,685	99,728	0	0	0	0	0	0	0
15:04:09	-83,752	2046,208	10,796	10,693	9,758	5,631	6,474	21,2	962,289	22,658	2046,208	0	204,685	204,685	99,728	0	0	0	0	0	0	0
15:04:09	-38,916	2045,819	10,844	10,693	9,753	5,627	6,458	21,2	962,289	22,658	2045,819	0	204,685	204,685	99,728	0	0	0	0	0	0	0
15:04:09	-85,009	2044,968	10,844	10,742	9,748	5,618	6,441	21,2	962,289	22,658	2044,968	0	204,685	204,685	99,728	0	0	0	0	0	0	0
15:04:09	6,97	2045,038	10,942	10,742	9,743	5,618	6,425	21,2	962,289	22,658	2044,968	0	204,685	204,685	99,728	0	0	0	0	0	0	0
15:04:09	-83,764	2044,2	10,942	10,742	9,739	5,61	6,409	21,2	962,289	22,658	2044,2	0	204,685	204,685	99,728	0	0	0	0	0	0	0
15:04:09	-217,163	2042,029	10,796	10,693	9,734	5,587	6,393	21,2	962,289	22,658	2042,029	0	204,685	204,685	99,728	0	0	0	0	0	0	0
15:04:09	-7,397	2041,955	10,796	10,595	9,734	5,587	6,377	21,2	962,289	22,658	2041,955	0	204,685	204,685	99,728	0	0	0	0	0	0	0
15:04:09	-209,741	2039,857	10,649	10,595	9,729	5,565	6,361	21,2	962,289	22,658	2039,857	0	204,685	204,685	99,728	0	0	0	0	0	0	0
15:04:09	-82,641	2039,031	10,649	10,547	9,725	5,557	6,345	21,2	962,289	22,658	2039,031	0	204,685	204,685	99,728	0	0	0	0	0	0	0
15:04:09	-37,927	2038,652	10,698	10,498	9,72	5,553	6,33	21,2	962,289	22,658	2038,652	0	204,685	204,685	99,728	0	0	0	0	0	0	0
15:04:09	-1,525	2038,637	10,796	10,547	9,715	5,552	6,315	21,2	962,289	22,658	2038,637	0	204,685	204,685	99,728	0	0	0	0	0	0	0
15:04:09	-36,84	2038,268	10,844	10,693	9,71	5,549	6,3	21,2	962,289	22,658	2038,268	0	204,685	204,685	99,728	0	0	0	0	0	0	0
15:04:09	-90,283	2037,365	10,844	10,595	9,705	5,539	6,285	21,2	962,289	22,658	2037,365	0	204,685	204,685	99,728	0	0	0	0	0	0	0
15:04:09	-126,428	2036,101	10,796	10,547	9,7	5,526	6,27	21,2	962,289	22,658	2036,101	0	204,685	204,685	99,728	0	0	0	0	0	0	0
15:04:09	-89,575	2035,205	10,698	10,498	9,7	5,517	6,255	21,2	962,289	22,658	2035,205	0	204,685	204,685	99,728	0	0	0	0	0	0	0
15:04:09	-80,566	2034,4	10,698	10,547	9,696	5,509	6,24	21,2	962,289	22,658	2034,4	0	204,685	204,685	99,728	0	0	0	0	0	0	0
15:04:09	-124,108	2033,158	10,649	10,498	9,691	5,496	6,226	21,1	962,289	22,658	2033,158	0	204,685	204,685	99,728	0	0	0	0	0	0	0
15:04:09	-9,667	2033,062	10,649	10,351	9,691	5,495	6,211	21,1	962,289	22,658	2033,062	0	204,685	204,685	99,728	0	0	0	0	0	0	0
15:04:09	-150,427	2031,558	10,649	10,4	9,682	5,479	6,197	21,1	962,289	22,658	2031,558	0	204,685	204,685	99,728	0	0	0	0	0	0	0
15:04:09	-79,333	2030,764	10,649	10,547	9,678	5,471	6,183	21,1	962,289	22,658	2030,764	0	204,685	204,685	99,728	0	0	0	0	0	0	0
15:04:09	-20,41	2030,56	10,649	10,4	9,676	5,469	6,169	21,1	962,289	22,658	2030,56	0	204,685	204,685	99,728	0	0	0	0	0	0	0
15:04:09	-33,728	2030,223	10,698	10,351	9,672	5,466	6,155	21,1	962,289	22,658	2030,223	0	204,685	204,685	99,728	0	0	0	0	0	0	0
15:04:09	-68,31	2029,54	10,796	10,595	9,663	5,459	6,141	21,1	962,289	22,658	2029,54	0	204,685	204,685	99,728	0	0	0	0	0	0	0
15:04:09	-32,666	2029,213	10,844	10,595	9,659	5,455	6,128	21,1	962,289	22,658	2029,213	0	204,685	204,685	99,728	0	0	0	0	0	0	0
15:04:09	-56,53	2028,648	10,796	10,498	9,658	5,449	6,115	21,1	962,289	22,658	2028,648	0	204,685	204,685	99,728	0	0	0	0	0	0	0
15:04:09	-300,927	2025,638	10,551	10,498	9,654	5,418	6,101	21,1	962,289	22,658	2025,638	0	204,685	204,685	99,728	0	0	0	0	0	0	0
15:04:09	0	2025,638	10,551	10,498	9,654	5,418	6,088	21,1	962,289	22,658	2025,638	0	203,919	203,919	99,725	0	0	0	0	0	0	0
15:04:09	-77,392	2024,865	10,551	10,4	9,649	5,41	6,074	21,1	962,289	22,658	2024,865	0	203,919	203,919	99,725	0	0	0	0	0	0	0
15:04:09	1,489	2024,879	10,649	10,4	9,644	5,411	6,061	21,1	962,289	22,658	2024,865	0	203,919	203,919	99,725	0	0	0	0	0	0	0
15:04:09	-88,146	2023,998	10,649	10,498	9,639	5,402	6,048	21,1	962,289	22,658	2023,998	0	203,919	203,919	99,725	0	0	0	0	0	0	0
15:04:09	-164,538	2022,353	10,551	10,4	9,635	5,385	6,035	21,1	962,289	22,658	2022,353	0	203,919	203,919	99,725	0	0	0	0	0	0	0
15:04:09	1,464	2022,367	10,649	10,498	9,63	5,385	6,023	21,1	962,289	22,658	2022,353	0	203,919	203,919	99,725	0	0	0	0	0	0	0
15:04:09	-164,709	2020,72	10,551	10,498	9,626	5,368	6,01	21,1	962,289	22,658	2020,72	0	203,919	203,919	99,725	0	0	0	0	0	0	0
15:04:09	-11,779	2020,602	10,551	10,4	9,625	5,367	5,997	21,1	962,289	22,658	2020,602	0	203,919	203,919	99,725	0	0	0	0	0	0	0
15:04:09	-62,28	2019,98	10,551	10,498	9,621	5,36	5,985	21,1	962,289	22,658	2019,98	0	203,919	203,919	99,725	0	0	0	0	0	0	0
15:04:09	1,44	2019,994	10,649	10,498	9,616	5,36	5,972	21,1	962,289	22,658	2019,98	0	203,919	203,919	99,725	0	0	0	0	0	0	0
15:04:09	-101,147	2018,982	10,551	10,4	9,616	5,35	5,96	21,1	962,289	22,658	2018,982	0	203,919	203,919	99,725	0	0	0	0	0	0	0
15:04:09	-75,317	2018,229	10,551	10,4	9,611	5,342	5,948	21,1	962,289	22,658	2018,229	0	203,919	203,919	99,725	0	0	0	0	0	0	0
15:04:09	-72,998	2017,499	10,551	10,498	9,607	5,335	5,936	21,1	962,289	22,658	2017,499	0	203,919	203,919	99,725	0	0	0	0	0	0	0
15:04:09	-117,663	2016,323	10,503	10,4	9,603	5,322	5,924	21,1	962,289	22,658	2016,323	0	203,919	203,919	99,725	0	0	0	0	0	0	0
15:04:09	31,799	2016,641	10,551	10,351	9,602	5,326	5,912	21,1	962,289	22,658	2016,323	0	203,919	203,919	99,725	0	0	0	0	0	0	0
15:04:09	-149,487	2015,146	10,454	10,205	9,599	5,31	5,901	21,1	962,289	22,658	2015,146	0	203,919	203,919	99,725	0	0	0	0	0	0	0
15:04:09	-12,829	2015,018	10,454	10,351	9,598	5,309	5,889	21,1	962,289	22,658	2015,018	0	203,919	203,919	99,725	0	0	0	0	0	0	0
15:04:09	-28,332	2014,734	10,503	10,351	9,594	5,306	5,878	21,1	962,289	22,658	2014,734	0	203,919	203,919	99,725	0	0	0	0	0	0	0
15:04:09	-70,349	2014,031	10,454	10,302	9,593	5,299	5,866	21,1	962,289	22,658	2014,031	0	203,919	203,919	99,725	0	0	0	0	0	0	0
15:04:09	-193,042	2012,1	10,307	10,302	9,589	5,279	5,855	21,1	962,289	22,658	2012,1	0	203,919	203,919	99,725	0	0	0	0	0	0	0
15:04:09	-13,891	2011,961	10,307	10,205	9,588	5,277	5,843	21,1	962,289	22,658	2011,961	0	203,919	203,919	99,725	0	0	0	0	0	0	0
15:04:09	-70,886	2011,252	10,307	10,302	9,584	5,27	5,832	21,1	962,289	22,658	2011,252	0	203,919	203,919	99,725	0	0	0	0	0	0	0
15:04:09	-40,124	2010,851	10,356	10,302	9,58	5,266	5,821	21,1	962,289	22,658	2010,851	0	203,919	203,919	99,725	0	0	0	0	0	0	0
15:04:09	48,999	2011,341	10,503	10,4	9,575	5,271	5,81	21,1	962,289	22,658	2010,852	0	203,919	203,919	99,725	0	0	0	0	0	0	0
15:04:09	-115,368	2010,188	10,454	10,498	9,571	5,259	5,799	21,1	962,289	22,658	2010,188	0	203,919	203,919	99,725	0	0	0	0	0	0	0
15:04:09	-40,332	2009,784	10,503	10,4	9,566	5,255	5,789	21,1	962,289	22,658	2009,784	0	203,919	203,919	99,725	0	0	0	0	0	0	0
15:04:09	16,882	2009,953	10,551	10,498	9,564	5,257	5,778	21,1	962,289	22,658	2009,784	0	203,919	203,919	99,725	0	0	0	0	0	0	0
15:04:09	-114,501	2008,808	10,503	10,547	9,56	5,245	5,768	21,1	962,289	22,658	2008,808	0	203,919	203,919	99,725	0	0	0	0	0	0	0
15:04:09	-69,812	2008,11	10,503	10,547	9,556	5,238	5,757	21,1	962,289	22,658	2008,11	0	203,919	203,919	99,725	0	0	0	0	0	0	0
15:04:09	-58,52	2007,525	10,454	10,4	9,556	5,232	5,747	21,1	962,289	22,658	2007,525	0	203,919	203,919	99,725	0	0	0	0	0	0	0
15:04:09	-133,862	2006,186	10,307	10,205	9,556	5,218	5,737	21,1	962,289	22,658	2006,186	0	203,919	203,919	99,725	0	0	0	0	0	0	0
15:04:09	-69,848	2005,488	10,307	10,205	9,552	5,211	5,726	21,1	962,289	22,658	2005,488	0	203,919	203,919	99,725	0	0	0	0	0	0	0
15:04:09	30,737	2005,795	10,356	10,302	9,551	5,214	5,716	21,1	962,289	22,658	2005,488	0	203,919	203,919	99,725	0	0	0	0	0	0	0
15:04:09	-69,848	2005,096	10,356	10,302	9,547	5,207	5,706	21,1	962,289	22,658	2005,096	0	203,919	203,919	99,725	0	0	0	0	0	0	0
15:04:09	-14,916	2004,947	10,356	10,205	9,546	5,205	5,697	21,1	962,289	22,658	2004,947	0	203,919	203,919	99,725	0	0	0	0	0	0	0
15:04:09	-113,391	2003,813	10,307	10,156	9,542	5,193	5,687	21,1	962,289	22,658	2003,813	0	203,919	203,919	99,725	0	0	0	0	0	0	0
15:04:09	66,125	2004,475	10,454	10,4	9,538	5,2	5,677	21,1	962,289	22,658	2003,814	0	203,919	203,919	99,725	0	0	0	0	0	0	0
15:04:09	-83,715	2003,638	10,454	10,4	9,534	5,192	5,668	21,1	962,289	22,658	2003,638	0	203,919	203,919	99,725	0	0	0	0	0	0	0
15:04:09	0	2003,638	10,454	10,351	9,534	5,192	5,658	21,1	962,289	22,658	2003,637	0	203,919	203,919	99,725	0	0	0	0	0	0	0
15:04:09	-16,027	2003,477	10,454	10,351	9,533	5,19	5,649	21,1	962,289	22,658	2003,477	0	203,919	203,919	99,725	0	0	0	0	0	0	0
15:04:10	-51,538	2002,962	10,454	10,302	9,53	5,185	5,64	21,1	962,289	22,658	2002,962	0	203,919	203,919	99,725	0	0	0	0	0	0	0
15:04:10	-105,371	2001,908	10,356	10,205	9,529	5,174	5,631	21,1	962,289	22,658	2001,908	0	203,919	203,919	99,725	0	0	0	0	0	0	0
15:04:10	-111,083	2000,797	10,307	10,205	9,525	5,162	5,622	21,1	962,289	22,658	2000,797	0	203,919	203,919	99,725	0	0	0	0	0	0	0
15:04:10	118,652	2001,984	10,454	10,302	9,524	5,175	5,613	21,1	962,289	22,658	2000,798	0	203,919	203,919	99,725	0	0	0	0	0	0	0
15:04:10	-133,776	2000,646	10,307	10,351	9,524	5,161	5,604	21,1	962,289	22,658	2000,646	0	203,919	203,919	99,725	0	0	0	0	0	0	0
15:04:10	-155,603	1999,09	10,21	10,156	9,52	5,145	5,595	21,1	962,289	22,658	1999,09	0	203,919	203,919	99,725	0	0	0	0	0	0	0
15:04:10	72,961	1999,82	10,307	10,205	9,519	5,152	5,586	21,1	962,289	22,658	1999,091	0	203,919	203,919	99,725	0	0	0	0	0	0	0
15:04:10	51,11	2000,331	10,454	10,351	9,515	5,158	5,578	21,1	962,289	22,658	1999,092	0	203,919	203,919	99,725	0	0	0	0	0	0	0
15:04:10	-36,853	1999,962	10,503	10,4	9,51	5,154	5,57	21,1	962,289	22,658	1999,093	0	203,919	203,919	99,725	0	0	0	0	0	0	0
15:04:10	-110,18	1998,86	10,454	10,351	9,506	5,142	5,561	21,1	962,289	22,658	1998,86	0	203,919	203,919	99,725	0	0	0	0	0	0	0
15:04:10	-105,2	1997,808	10,356	10,498	9,505	5,132	5,553	21,1	962,289	22,658	1997,808	0	203,919	203,919	99,725	0	0	0	0	0	0	0
15:04:10	-44,555	1997,363	10,307	10,302	9,505	5,127	5,544	21,1	962,289	22,658	1997,363	0	203,919	203,919	99,725	0	0	0	0	0	0	0
15:04:10	0	1997,363	10,307	10,302	9,505	5,127	5,536	21,1	962,289	22,658	1997,363	0	203,919	203,919	99,725	0	0	0	0	0	0	0
15:04:10	-133,728	1996,026	10,161	10,156	9,505	5,113	5,528	21,1	962,289	22,658	1996,026	0	203,919	203,919	99,725	0	0	0	0	0	0	0
15:04:10	-66,625	1995,359	10,161	10,156	9,502	5,106	5,52	21,1	962,289	22,658	1995,359	0	203,919	203,919	99,725	0	0	0	0	0	0	0
15:04:10	133,679	1996,696	10,307	10,302	9,502	5,12	5,512	21,1	962,289	22,658	1995,361	0	203,919	203,919	99,725	0	0	0	0	0	0	0
15:04:10	-105,139	1995,645	10,21	10,156	9,501	5,109	5,504	21,1	962,289	22,658	1995,361	0	203,919	203,919	99,725	0	0	0	0	0	0	0
15:04:10	-65,563	1994,989	10,21	10,205	9,497	5,102	5,496	21,1	962,289	22,658	1994,989	0	203,919	203,919	99,725	0	0	0	0	0	0	0
15:04:10	89,111	1995,88	10,307	10,302	9,497	5,112	5,489	21,1	962,289	22,658	1994,99	0	203,919	203,919	99,725	0	0	0	0	0	0	0
15:04:10	-239,831	1993,482	10,063	10,009	9,496	5,087	5,481	21,1	962,289	22,658	1993,482	0	203,919	203,919	99,725	0	0	0	0	0	0	0
15:04:10	0	1993,482	10,063	10,009	9,496	5,087	5,473	21,1	962,289	22,658	1993,482	0	203,919	203,919	99,725	0	0	0	0	0	0	0
15:04:10	24,731	1993,729	10,161	10,156	9,492	5,089	5,465	21,1	962,289	22,658	1993,482	0	203,919	203,919	99,725	0	0	0	0	0	0	0
15:04:10	-150,854	1992,221	10,014	9,961	9,491	5,074	5,458	21,1	962,289	22,658	1992,221	0	203,919	203,919	99,725	0	0	0	0	0	0	0
15:04:10	-2,746	1992,193	10,063	10,058	9,489	5,074	5,45	21,1	962,289	22,658	1992,193	0	203,919	203,919	99,725	0	0	0	0	0	0	0
15:04:10	72,033	1992,914	10,161	10,302	9,488	5,081	5,443	21,1	962,289	22,658	1992,194	0	203,919	203,919	99,725	0	0	0	0	0	0	0
15:04:10	116,418	1994,078	10,307	10,302	9,487	5,093	5,436	21,1	962,289	22,658	1992,196	0	203,919	203,919	99,725	0	0	0	0	0	0	0
15:04:10	-154,553	1992,532	10,21	10,302	9,483	5,077	5,429	21,1	962,289	22,658	1992,196	0	203,919	203,919	99,725	0	0	0	0	0	0	0
15:04:10	-133,605	1991,196	10,063	10,058	9,483	5,063	5,422	21,1	962,289	22,658	1991,196	0	203,919	203,919	99,725	0	0	0	0	0	0	0
15:04:10	72,924	1991,925	10,161	10,156	9,482	5,071	5,415	21,1	962,289	22,658	1991,197	0	203,919	203,919	99,725	0	0	0	0	0	0	0
15:04:10	0	1991,925	10,161	10,156	9,482	5,071	5,408	21,1	962,289	22,658	1991,198	0	203,919	203,919	99,725	0	0	0	0	0	0	0
15:04:10	0	1991,925	10,161	10,058	9,482	5,071	5,402	21,1	962,289	22,658	1991,198	0	203,919	203,919	99,725	0	0	0	0	0	0	0
15:04:10	0	1991,925	10,161	10,009	9,482	5,071	5,395	21,1	962,289	22,658	1991,199	0	203,919	203,919	99,725	0	0	0	0	0	0	0
15:04:10	44,531	1992,371	10,21	10,205	9,482	5,075	5,389	21,1	962,289	22,658	1991,2	0	203,919	203,919	99,725	0	0	0	0	0	0	0
15:04:10	-91,662	1991,454	10,161	10,205	9,479	5,066	5,383	21,1	962,289	22,658	1991,2	0	203,919	203,919	99,725	0	0	0	0	0	0	0
15:04:10	-89,062	1990,563	10,063	10,009	9,479	5,057	5,376	21,1	962,289	22,658	1990,563	0	203,919	203,919	99,725	0	0	0	0	0	0	0
15:04:10	-44,543	1990,118	10,014	9,863	9,479	5,052	5,37	21,1	962,289	22,658	1990,118	0	203,919	203,919	99,725	0	0	0	0	0	0	0
15:04:10	-17,211	1989,946	10,014	9,863	9,479	5,05	5,364	21,1	962,289	22,658	1989,946	0	203,919	203,919	99,725	0	0	0	0	0	0	0
15:04:10	-44,543	1989,5	9,965	9,814	9,479	5,046	5,357	21,1	962,289	22,658	1989,5	0	203,919	203,919	99,725	0	0	0	0	0	0	0
15:04:10	89,074	1990,391	10,063	10,156	9,479	5,055	5,351	21,1	962,289	22,658	1989,501	0	203,919	203,919	99,725	0	0	0	0	0	0	0
15:04:10	0	1990,391	10,063	10,058	9,479	5,055	5,346	21,1	962,289	22,658	1989,502	0	203,919	203,919	99,725	0	0	0	0	0	0	0
15:04:10	-44,531	1989,946	10,014	9,961	9,479	5,05	5,34	21,1	962,289	22,658	1989,503	0	203,919	203,919	99,725	0	0	0	0	0	0	0
15:04:10	44,531	1990,391	10,063	9,961	9,479	5,055	5,334	21,1	962,289	22,658	1989,504	0	203,919	203,919	99,725	0	0	0	0	0	0	0
15:04:10	0	1990,391	10,063	10,009	9,479	5,055	5,329	21,1	962,289	22,658	1989,504	0	203,919	203,919	99,725	0	0	0	0	0	0	0
15:04:10	0	1990,391	10,063	10,205	9,479	5,055	5,323	21,1	962,289	22,658	1989,505	0	203,919	203,919	99,725	0	0	0	0	0	0	0
15:04:10	89,062	1991,282	10,161	10,205	9,479	5,064	5,318	21,1	962,289	22,658	1989,507	0	203,919	203,919	99,725	0	0	0	0	0	0	0
15:04:10	-133,593	1989,946	10,014	10,009	9,479	5,05	5,313	21,1	962,289	22,658	1989,508	0	203,919	203,919	99,725	0	0	0	0	0	0	0
15:04:10	-44,543	1989,5	9,965	9,863	9,479	5,046	5,308	21,1	962,289	22,658	1989,5	0	203,919	203,919	99,725	0	0	0	0	0	0	0
15:04:10	71,826	1990,219	10,063	9,961	9,478	5,053	5,303	21,1	962,289	22,658	1989,501	0	203,919	203,919	99,725	0	0	0	0	0	0	0
15:04:10	0	1990,219	10,063	10,058	9,478	5,053	5,298	21,1	962,289	22,658	1989,502	0	203,919	203,919	99,725	0	0	0	0	0	0	0
15:04:10	0	1990,219	10,063	10,205	9,478	5,053	5,293	21,1	962,289	22,658	1989,503	0	203,919	203,919	99,725	0	0	0	0	0	0	0
15:04:10	0	1990,219	10,063	10,156	9,478	5,053	5,288	21,1	961,909	22,658	1989,503	0	203,919	203,919	99,725	0	0	0	0	0	0	0
15:04:10	-43,713	1989,782	10,014	9,961	9,478	5,049	5,284	21,1	961,909	22,658	1989,504	0	203,919	203,919	99,725	0	0	0	0	0	0	0
15:04:10	-44,519	1989,336	9,965	9,863	9,478	5,044	5,279	21,1	961,909	22,658	1989,336	0	203,919	203,919	99,725	0	0	0	0	0	0	0
15:04:10	222,692	1991,563	10,21	10,302	9,478	5,067	5,275	21,1	961,909	22,658	1989,339	0	203,919	203,919	99,725	0	0	0	0	0	0	0
15:04:10	-44,567	1991,118	10,161	10,205	9,478	5,063	5,271	21,1	961,909	22,658	1989,34	0	203,919	203,919	99,725	0	0	0	0	0	0	0
15:04:10	-133,605	1989,782	10,014	10,009	9,478	5,049	5,266	21,1	961,909	22,658	1989,341	0	203,919	203,919	99,725	0	0	0	0	0	0	0
15:04:10	133,605	1991,118	10,161	10,205	9,478	5,063	5,262	21,1	961,909	22,658	1989,343	0	203,919	203,919	99,725	0	0	0	0	0	0	0
15:04:10	-89,074	1990,227	10,063	10,058	9,478	5,053	5,258	21,1	961,909	22,658	1989,344	0	203,919	203,919	99,725	0	0	0	0	0	0	0
15:04:10	0	1990,227	10,063	10,156	9,478	5,053	5,254	21,1	961,909	22,658	1989,344	0	203,919	203,919	99,725	0	0	0	0	0	0	0
15:04:10	89,074	1991,118	10,161	10,302	9,478	5,063	5,251	21,1	961,909	22,658	1989,346	0	203,919	203,919	99,725	0	0	0	0	0	0	0
15:04:10	-89,074	1990,227	10,063	10,009	9,478	5,053	5,247	21,1	961,909	22,658	1989,347	0	203,685	203,685	99,724	0	0	0	0	0	0	0
15:04:10	-44,531	1989,782	10,014	10,009	9,478	5,049	5,243	21,1	961,909	22,658	1989,348	0	203,685	203,685	99,724	0	0	0	0	0	0	0
15:04:10	44,531	1990,227	10,063	10,058	9,478	5,053	5,239	21,1	961,909	22,658	1989,348	0	203,685	203,685	99,724	0	0	0	0	0	0	0
15:04:10	133,642	1991,563	10,21	10,302	9,478	5,067	5,236	21,1	961,909	22,658	1989,351	0	203,685	203,685	99,724	0	0	0	0	0	0	0
15:04:10	-133,642	1990,227	10,063	10,058	9,478	5,053	5,232	21,1	961,909	22,658	1989,352	0	203,685	203,685	99,724	0	0	0	0	0	0	0
15:04:10	-44,531	1989,782	10,014	10,009	9,478	5,049	5,229	21,1	961,909	22,658	1989,352	0	203,685	203,685	99,724	0	0	0	0	0	0	0
15:04:10	17,236	1989,954	10,014	10,009	9,479	5,051	5,225	21,1	961,909	22,658	1989,353	0	203,685	203,685	99,724	0	0	0	0	0	0	0
15:04:10	19,812	1990,152	9,965	9,961	9,482	5,053	5,222	21,1	961,909	22,658	1989,353	0	203,685	203,685	99,724	0	0	0	0	0	0	0
15:04:10	-153,381	1988,618	9,868	9,814	9,479	5,037	5,218	21,1	961,909	22,658	1988,618	0	203,685	203,685	99,724	0	0	0	0	0	0	0
15:04:10	160,864	1990,227	10,063	9,961	9,478	5,053	5,215	21,1	961,909	22,658	1988,62	0	203,685	203,685	99,724	0	0	0	0	0	0	0
15:04:10	0	1990,227	10,063	10,156	9,478	5,053	5,212	21,1	961,909	22,658	1988,621	0	203,685	203,685	99,724	0	0	0	0	0	0	0
15:04:10	41,967	1990,647	10,161	10,205	9,475	5,058	5,209	21,1	961,909	22,658	1988,623	0	203,685	203,685	99,724	0	0	0	0	0	0	0
15:04:10	-133,605	1989,31	10,014	10,009	9,475	5,044	5,205	21,1	961,909	22,658	1988,624	0	203,685	203,685	99,724	0	0	0	0	0	0	0
15:04:10	44,519	1989,756	10,063	10,009	9,475	5,049	5,202	21,1	961,909	22,658	1988,625	0	203,685	203,685	99,724	0	0	0	0	0	0	0
15:04:10	47,119	1990,227	10,063	10,058	9,478	5,053	5,199	21,1	961,909	22,658	1988,627	0	203,685	203,685	99,724	0	0	0	0	0	0	0
15:04:10	-44,531	1989,782	10,014	9,863	9,478	5,049	5,196	21,1	961,909	22,658	1988,628	0	203,685	203,685	99,724	0	0	0	0	0	0	0
15:04:10	-64,331	1989,138	10,014	9,961	9,474	5,042	5,193	21,1	961,909	22,658	1988,628	0	203,685	203,685	99,724	0	0	0	0	0	0	0
15:04:10	150,83	1990,647	10,161	10,205	9,475	5,058	5,191	21,1	961,909	22,658	1988,63	0	203,685	203,685	99,724	0	0	0	0	0	0	0
15:04:10	0	1990,647	10,161	10,058	9,475	5,058	5,188	21,1	961,909	22,658	1988,632	0	203,685	203,685	99,724	0	0	0	0	0	0	0
15:04:10	-133,605	1989,31	10,014	9,961	9,475	5,044	5,185	21,1	961,909	22,658	1988,633	0	203,685	203,685	99,724	0	0	0	0	0	0	0
15:04:10	0	1989,31	10,014	10,009	9,475	5,044	5,183	21,1	961,909	22,658	1988,634	0	203,685	203,685	99,724	0	0	0	0	0	0	0
15:04:10	2,587	1989,336	9,965	10,058	9,478	5,044	5,18	21,1	961,909	22,658	1988,634	0	203,685	203,685	99,724	0	0	0	0	0	0	0
15:04:10	-19,812	1989,138	10,014	10,156	9,474	5,042	5,177	21,1	961,909	22,658	1988,635	0	203,685	203,685	99,724	0	0	0	0	0	0	0
15:04:10	0	1989,138	10,014	10,205	9,474	5,042	5,175	21,1	961,909	22,658	1988,635	0	203,685	203,685	99,724	0	0	0	0	0	0	0
15:04:10	0	1989,138	10,014	10,058	9,474	5,042	5,172	21,1	961,909	22,658	1988,636	0	203,685	203,685	99,724	0	0	0	0	0	0	0
15:04:10	0	1989,138	10,014	10,009	9,474	5,042	5,169	21,1	961,909	22,658	1988,636	0	203,685	203,685	99,724	0	0	0	0	0	0	0
15:04:10	-44,531	1988,693	9,965	9,961	9,474	5,038	5,167	21,1	961,909	22,658	1988,637	0	203,685	203,685	99,724	0	0	0	0	0	0	0
15:04:10	44,531	1989,138	10,014	10,156	9,474	5,042	5,164	21,1	961,909	22,658	1988,637	0	203,685	203,685	99,724	0	0	0	0	0	0	0
15:04:10	0	1989,138	10,014	10,156	9,474	5,042	5,162	21,1	961,909	22,658	1988,638	0	203,685	203,685	99,724	0	0	0	0	0	0	0
15:04:10	-178,088	1987,357	9,819	9,716	9,474	5,024	5,159	21,1	961,909	22,658	1987,357	0	203,685	203,685	99,724	0	0	0	0	0	0	0
15:04:10	133,557	1988,693	9,965	9,961	9,474	5,038	5,157	21,1	961,909	22,658	1987,359	0	203,685	203,685	99,724	0	0	0	0	0	0	0
15:04:10	89,062	1989,584	10,063	10,205	9,474	5,047	5,155	21,1	961,909	22,658	1987,361	0	203,685	203,685	99,724	0	0	0	0	0	0	0
15:04:10	0	1989,584	10,063	10,058	9,474	5,047	5,153	21,1	961,909	22,658	1987,363	0	203,685	203,685	99,724	0	0	0	0	0	0	0
15:04:10	-89,062	1988,693	9,965	9,961	9,474	5,038	5,15	21,1	961,909	22,658	1987,365	0	203,685	203,685	99,724	0	0	0	0	0	0	0
15:04:10	44,531	1989,138	10,014	10,156	9,474	5,042	5,148	21,1	961,909	22,658	1987,366	0	203,685	203,685	99,724	0	0	0	0	0	0	0
15:04:10	0	1989,138	10,014	10,058	9,474	5,042	5,146	21,1	961,909	22,658	1987,368	0	203,685	203,685	99,724	0	0	0	0	0	0	0
15:04:10	44,531	1989,584	10,063	10,009	9,474	5,047	5,144	21,1	961,909	22,658	1987,37	0	203,685	203,685	99,724	0	0	0	0	0	0	0
15:04:10	-44,531	1989,138	10,014	9,961	9,474	5,042	5,142	21,1	961,909	22,658	1987,372	0	203,685	203,685	99,724	0	0	0	0	0	0	0
15:04:10	44,531	1989,584	10,063	10,058	9,474	5,047	5,14	21,1	961,909	22,658	1987,374	0	203,685	203,685	99,724	0	0	0	0	0	0	0
15:04:10	0	1989,584	10,063	10,058	9,474	5,047	5,138	21,1	961,909	22,658	1987,377	0	203,685	203,685	99,724	0	0	0	0	0	0	0
15:04:11	-44,531	1989,138	10,014	10,009	9,474	5,042	5,137	21,1	961,909	22,658	1987,378	0	203,685	203,685	99,724	0	0	0	0	0	0	0
15:04:11	0	1989,138	10,014	9,961	9,474	5,042	5,135	21,1	961,909	22,658	1987,38	0	203,685	203,685	99,724	0	0	0	0	0	0	0
15:04:11	-133,557	1987,803	9,868	9,961	9,474	5,028	5,133	21,1	961,909	22,658	1987,38	0	203,685	203,685	99,724	0	0	0	0	0	0	0
15:04:11	160,839	1989,411	10,063	10,058	9,473	5,045	5,131	21,1	961,909	22,658	1987,382	0	203,685	203,685	99,724	0	0	0	0	0	0	0
15:04:11	89,074	1990,302	10,161	10,205	9,473	5,054	5,129	21,1	961,909	22,658	1987,385	0	203,685	203,685	99,724	0	0	0	0	0	0	0
15:04:11	0	1990,302	10,161	10,205	9,473	5,054	5,128	21,1	961,909	22,658	1987,388	0	203,685	203,685	99,724	0	0	0	0	0	0	0
15:04:11	-71,826	1989,584	10,063	10,009	9,474	5,047	5,126	21,1	961,909	22,658	1987,39	0	203,685	203,685	99,724	0	0	0	0	0	0	0
15:04:11	-106,311	1988,52	9,965	9,863	9,473	5,036	5,125	21,1	961,909	22,658	1987,392	0	203,685	203,685	99,724	0	0	0	0	0	0	0
15:04:11	44,543	1988,966	10,014	10,058	9,473	5,04	5,123	21,1	961,909	22,658	1987,393	0	203,685	203,685	99,724	0	0	0	0	0	0	0
15:04:11	133,593	1990,302	10,161	10,205	9,473	5,054	5,122	21,1	961,909	22,658	1987,396	0	203,685	203,685	99,724	0	0	0	0	0	0	0
15:04:11	-116,357	1989,138	10,014	10,009	9,474	5,042	5,12	21,1	961,909	22,658	1987,398	0	203,685	203,685	99,724	0	0	0	0	0	0	0
15:04:11	116,357	1990,302	10,161	10,058	9,473	5,054	5,119	21,1	961,909	22,658	1987,401	0	203,685	203,685	99,724	0	0	0	0	0	0	0
15:04:11	0	1990,302	10,161	10,058	9,473	5,054	5,117	21,1	961,909	22,658	1987,403	0	203,685	203,685	99,724	0	0	0	0	0	0	0
15:04:11	0	1990,302	10,161	10,156	9,473	5,054	5,116	21,1	961,909	22,658	1987,406	0	203,685	203,685	99,724	0	0	0	0	0	0	0
15:04:11	44,531	1990,747	10,21	10,156	9,473	5,059	5,115	21,1	961,909	22,658	1987,41	0	203,685	203,685	99,724	0	0	0	0	0	0	0
15:04:11	-133,605	1989,411	10,063	9,961	9,473	5,045	5,114	21,1	961,909	22,658	1987,412	0	203,685	203,685	99,724	0	0	0	0	0	0	0
15:04:11	0	1989,411	10,063	9,863	9,473	5,045	5,112	21,1	961,909	22,658	1987,414	0	203,685	203,685	99,724	0	0	0	0	0	0	0
15:04:11	89,074	1990,302	10,161	10,156	9,473	5,054	5,111	21,1	961,909	22,658	1987,417	0	203,685	203,685	99,724	0	0	0	0	0	0	0
15:04:11	0	1990,302	10,161	10,009	9,473	5,054	5,11	21,1	961,909	22,658	1987,419	0	203,685	203,685	99,724	0	0	0	0	0	0	0
15:04:11	61,779	1990,92	10,21	10,156	9,474	5,061	5,109	21,1	961,909	22,658	1987,423	0	203,685	203,685	99,724	0	0	0	0	0	0	0
15:04:11	-133,605	1989,584	10,063	10,058	9,474	5,047	5,108	21,1	961,909	22,658	1987,425	0	203,685	203,685	99,724	0	0	0	0	0	0	0
15:04:11	-61,767	1988,966	10,014	10,009	9,473	5,04	5,107	21,1	961,909	22,658	1987,427	0	203,685	203,685	99,724	0	0	0	0	0	0	0
15:04:11	133,593	1990,302	10,161	10,058	9,473	5,054	5,106	21,1	961,909	22,658	1987,43	0	203,685	203,685	99,724	0	0	0	0	0	0	0
15:04:11	-89,074	1989,411	10,063	10,058	9,473	5,045	5,104	21,1	961,909	22,658	1987,432	0	203,685	203,685	99,724	0	0	0	0	0	0	0
15:04:11	-44,519	1988,966	10,014	9,961	9,473	5,04	5,103	21,1	961,909	22,658	1987,433	0	203,685	203,685	99,724	0	0	0	0	0	0	0
15:04:11	-44,543	1988,52	9,965	9,961	9,473	5,036	5,102	21,1	961,909	22,658	1987,434	0	203,685	203,685	99,724	0	0	0	0	0	0	0
15:04:11	0	1988,52	9,965	9,961	9,473	5,036	5,101	21,1	961,909	22,658	1987,435	0	203,685	203,685	99,724	0	0	0	0	0	0	0
15:04:11	44,543	1988,966	10,014	10,009	9,473	5,04	5,099	21,1	961,909	22,658	1987,437	0	203,685	203,685	99,724	0	0	0	0	0	0	0
15:04:11	44,519	1989,411	10,063	10,009	9,473	5,045	5,098	21,1	961,909	22,658	1987,439	0	203,685	203,685	99,724	0	0	0	0	0	0	0
15:04:11	0	1989,411	10,063	10,156	9,473	5,045	5,097	21,1	961,909	22,658	1987,441	0	203,685	203,685	99,724	0	0	0	0	0	0	0
15:04:11	0	1989,411	10,063	10,058	9,473	5,045	5,096	21,1	961,909	22,658	1987,443	0	203,685	203,685	99,724	0	0	0	0	0	0	0
15:04:11	0	1989,411	10,063	10,058	9,473	5,045	5,095	21,1	961,909	22,658	1987,445	0	203,685	203,685	99,724	0	0	0	0	0	0	0
15:04:11	133,605	1990,747	10,21	10,302	9,473	5,059	5,094	21,1	961,909	22,658	1987,448	0	203,685	203,685	99,724	0	0	0	0	0	0	0
15:04:11	-178,125	1988,966	10,014	9,961	9,473	5,04	5,093	21,1	961,909	22,658	1987,449	0	203,685	203,685	99,724	0	0	0	0	0	0	0
15:04:11	178,125	1990,747	10,21	10,205	9,473	5,059	5,093	21,1	961,909	22,658	1987,453	0	203,685	203,685	99,724	0	0	0	0	0	0	0
15:04:11	311,889	1993,866	10,551	10,888	9,473	5,091	5,093	21,1	961,909	22,658	1987,459	0	203,685	203,685	99,724	0	0	0	0	0	0	0
15:04:11	418,481	1998,051	10,991	11,767	9,474	5,134	5,094	21,1	961,909	22,658	1987,469	0	203,685	203,685	99,724	0	0	0	0	0	0	0
15:04:11	429,956	2002,35	11,284	12,89	9,483	5,178	5,095	21,1	961,909	22,658	1987,484	0	203,685	203,685	99,724	0	0	0	0	0	0	0
15:04:11	847,558	2010,826	11,87	14,111	9,501	5,266	5,099	21,1	961,909	22,658	1987,508	0	203,685	203,685	99,724	0	0	0	0	0	0	0
15:04:11	501,086	2015,837	11,967	14,99	9,524	5,317	5,103	21,1	961,909	22,658	1987,536	0	203,685	203,685	99,724	0	0	0	0	0	0	0
15:04:11	549,316	2021,33	11,87	15,625	9,56	5,374	5,108	21,1	961,909	22,658	1987,57	0	203,685	203,685	99,724	0	0	0	0	0	0	0
15:04:11	474,597	2026,076	11,674	16,211	9,598	5,423	5,114	21,1	961,909	22,658	1987,609	0	203,685	203,685	99,724	0	0	0	0	0	0	0
15:04:11	847,705	2034,553	11,87	17,041	9,635	5,51	5,122	21,1	961,909	22,658	1987,655	0	203,685	203,685	99,724	0	0	0	0	0	0	0
15:04:11	921,337	2043,766	12,065	17,09	9,678	5,605	5,132	21,1	961,909	22,658	1987,712	0	203,685	203,685	99,724	0	0	0	0	0	0	0
15:04:11	871,289	2052,479	12,212	17,92	9,719	5,695	5,143	21,1	961,909	22,658	1987,776	0	203,685	203,685	99,724	0	0	0	0	0	0	0
15:04:11	945,092	2061,93	12,505	18,457	9,758	5,793	5,155	21,1	961,909	22,658	1987,851	0	203,685	203,685	99,724	0	0	0	0	0	0	0
15:04:11	810,595	2070,036	12,651	18,359	9,796	5,876	5,169	21,1	961,909	22,658	1987,933	0	203,685	203,685	99,724	0	0	0	0	0	0	0
15:04:11	939,843	2079,435	12,846	18,799	9,839	5,973	5,185	21,1	961,909	22,658	1988,024	0	203,685	203,685	99,724	0	0	0	0	0	0	0
15:04:11	846,875	2087,903	12,846	19,043	9,887	6,06	5,202	21,1	961,909	22,658	1988,124	0	203,685	203,685	99,724	0	0	0	0	0	0	0
15:04:11	764,209	2095,545	12,846	19,482	9,931	6,139	5,221	21,1	961,909	22,658	1988,231	0	203,685	203,685	99,724	0	0	0	0	0	0	0
15:04:11	883,52	2104,381	12,798	19,824	9,983	6,23	5,241	21,1	961,909	22,658	1988,347	0	203,685	203,685	99,724	0	0	0	0	0	0	0
15:04:11	882,519	2113,206	12,846	19,678	10,031	6,321	5,262	21,1	961,909	22,658	1988,472	0	203,685	203,685	99,724	0	0	0	0	0	0	0
15:04:11	1030,175	2123,508	13,139	20,215	10,074	6,427	5,285	21,1	961,909	22,658	1988,607	0	203,685	203,685	99,724	0	0	0	0	0	0	0
15:04:11	963,891	2133,147	13,286	20,068	10,121	6,527	5,309	21,1	961,909	22,658	1988,752	0	203,685	203,685	99,724	0	0	0	0	0	0	0
15:04:11	504,785	2138,194	12,846	19,385	10,172	6,579	5,334	21,1	961,909	22,658	1988,901	0	203,685	203,685	99,724	0	0	0	0	0	0	0
15:04:11	1120,605	2149,401	13,188	20,166	10,218	6,694	5,361	21,1	961,909	22,658	1989,062	0	203,685	203,685	99,724	0	0	0	0	0	0	0
15:04:11	1511,059	2164,511	14,116	20,898	10,255	6,85	5,39	21,1	961,909	22,658	1989,237	0	203,685	203,685	99,724	0	0	0	0	0	0	0
15:04:11	497,045	2169,482	13,969	20,361	10,291	6,901	5,419	21,1	961,909	22,658	1989,418	0	203,685	203,685	99,724	0	0	0	0	0	0	0
15:04:11	1091,455	2180,396	14,458	20,703	10,327	7,014	5,451	21,1	961,909	22,658	1989,608	0	203,685	203,685	99,724	0	0	0	0	0	0	0
15:04:11	946,875	2189,865	14,8	20,898	10,362	7,112	5,483	21,1	961,909	22,658	1989,809	0	203,685	203,685	99,724	0	0	0	0	0	0	0
15:04:11	1107,08	2200,936	15,385	21,24	10,394	7,226	5,517	21,1	961,909	22,658	1990,02	0	203,838	203,838	99,725	0	0	0	0	0	0	0
15:04:11	730,224	2208,238	15,483	21,094	10,43	7,301	5,552	21,1	961,909	22,658	1990,238	0	203,838	203,838	99,725	0	0	0	0	0	0	0
15:04:11	1326,245	2221,5	16,216	22,021	10,466	7,438	5,589	21,1	961,909	22,658	1990,469	0	203,838	203,838	99,725	0	0	0	0	0	0	0
15:04:11	604,272	2227,543	16,069	21,24	10,508	7,5	5,627	21,1	961,909	22,658	1990,706	0	203,838	203,838	99,725	0	0	0	0	0	0	0
15:04:11	543,994	2232,983	15,776	21,045	10,554	7,556	5,665	21,1	961,909	22,658	1990,949	0	203,838	203,838	99,725	0	0	0	0	0	0	0
15:04:11	900,488	2241,988	15,874	21,142	10,6	7,649	5,704	21,1	961,909	22,658	1991,2	0	203,838	203,838	99,725	0	0	0	0	0	0	0
15:04:11	245,092	2244,439	15,288	20,361	10,645	7,674	5,742	21,1	961,909	22,658	1991,453	0	203,838	203,838	99,725	0	0	0	0	0	0	0
15:04:11	1370,141	2258,14	15,971	20,898	10,686	7,815	5,783	21,1	961,909	22,658	1991,719	0	203,838	203,838	99,725	0	0	0	0	0	0	0
15:04:11	587,255	2264,013	15,971	21,045	10,719	7,876	5,824	21,1	961,909	22,658	1991,992	0	203,838	203,838	99,725	0	0	0	0	0	0	0
15:04:11	941,04	2273,423	16,362	21,045	10,752	7,973	5,866	21,1	961,909	22,658	1992,273	0	203,838	203,838	99,725	0	0	0	0	0	0	0
15:04:11	823,046	2281,654	16,704	21,142	10,78	8,058	5,909	21,1	961,909	22,658	1992,562	0	203,838	203,838	99,725	0	0	0	0	0	0	0
15:04:11	956,787	2291,222	17,192	21,777	10,808	8,156	5,953	21,1	961,909	22,658	1992,861	0	203,838	203,838	99,725	0	0	0	0	0	0	0
15:04:11	727,514	2298,497	17,436	21,777	10,836	8,231	5,998	21,1	961,909	22,658	1993,167	0	203,838	203,838	99,725	0	0	0	0	0	0	0
15:04:11	858,496	2307,082	17,729	22,119	10,869	8,32	6,043	21,1	961,909	22,658	1993,481	0	203,838	203,838	99,725	0	0	0	0	0	0	0
15:04:11	442,773	2311,509	17,583	21,924	10,901	8,366	6,089	21,1	961,909	22,658	1993,799	0	203,838	203,838	99,725	0	0	0	0	0	0	0
15:04:11	899,194	2320,501	17,827	22,168	10,939	8,458	6,135	21,1	961,909	22,658	1994,125	0	203,838	203,838	99,725	0	0	0	0	0	0	0
15:04:11	436,401	2324,865	17,583	22,314	10,977	8,503	6,182	21,1	961,909	22,658	1994,456	0	203,838	203,838	99,725	0	0	0	0	0	0	0
15:04:11	667,285	2331,538	17,583	21,826	11,014	8,572	6,229	21,1	961,909	22,658	1994,793	0	203,838	203,838	99,725	0	0	0	0	0	0	0
15:04:11	675,805	2338,296	17,68	21,68	11,047	8,642	6,276	21,1	961,909	22,658	1995,137	0	203,838	203,838	99,725	0	0	0	0	0	0	0
15:04:11	1043,701	2348,733	18,169	22,51	11,08	8,749	6,324	21,1	961,909	22,658	1995,49	0	203,838	203,838	99,725	0	0	0	0	0	0	0
15:04:11	688,305	2355,616	18,364	22,119	11,108	8,82	6,373	21,1	961,909	22,658	1995,85	0	203,838	203,838	99,725	0	0	0	0	0	0	0
15:04:11	611,767	2361,734	18,559	22,021	11,132	8,883	6,423	21,1	961,909	22,658	1996,216	0	203,838	203,838	99,725	0	0	0	0	0	0	0
15:04:11	777,685	2369,511	18,852	21,924	11,16	8,964	6,472	21,1	961,909	22,658	1996,59	0	203,838	203,838	99,725	0	0	0	0	0	0	0
15:04:11	780,371	2377,315	19,145	22,51	11,189	9,044	6,523	21,1	961,909	22,658	1996,97	0	203,838	203,838	99,725	0	0	0	0	0	0	0
15:04:11	549,243	2382,807	19,145	22,314	11,22	9,101	6,573	21,1	961,909	22,658	1997,356	0	203,838	203,838	99,725	0	0	0	0	0	0	0
15:04:11	646,02	2389,267	19,292	22,461	11,248	9,167	6,624	21,1	961,909	22,658	1997,748	0	203,838	203,838	99,725	0	0	0	0	0	0	0
15:04:11	882,226	2398,089	19,634	22,705	11,279	9,258	6,676	21,1	961,909	22,658	1998,148	0	203,838	203,838	99,725	0	0	0	0	0	0	0
15:04:11	632,543	2404,415	19,78	22,949	11,307	9,323	6,728	21,1	961,909	22,658	1998,555	0	203,838	203,838	99,725	0	0	0	0	0	0	0
15:04:11	396,167	2408,377	19,682	22,656	11,335	9,364	6,779	21,1	961,909	22,658	1998,964	0	203,838	203,838	99,725	0	0	0	0	0	0	0
15:04:11	936,157	2417,738	20,171	23,096	11,361	9,461	6,832	21,1	961,909	22,658	1999,383	0	203,838	203,838	99,725	0	0	0	0	0	0	0
15:04:11	464,038	2422,379	20,171	23,144	11,387	9,509	6,884	21,1	961,909	22,658	1999,806	0	203,838	203,838	99,725	0	0	0	0	0	0	0
15:04:11	748,413	2429,863	20,513	23,291	11,411	9,586	6,937	21,1	961,909	22,658	2000,236	0	203,838	203,838	99,725	0	0	0	0	0	0	0
15:04:11	675,488	2436,618	20,757	23,144	11,435	9,655	6,991	21,1	961,909	22,658	2000,673	0	203,838	203,838	99,725	0	0	0	0	0	0	0
15:04:11	465,332	2441,271	20,757	23,144	11,462	9,703	7,044	21,1	961,909	22,658	2001,113	0	203,838	203,838	99,725	0	0	0	0	0	0	0
15:04:11	485,107	2446,122	20,757	23,096	11,489	9,753	7,097	21,1	961,909	22,658	2001,558	0	203,838	203,838	99,725	0	0	0	0	0	0	0
15:04:11	567,211	2451,794	20,854	23,437	11,515	9,812	7,15	21,1	961,909	22,658	2002,008	0	203,838	203,838	99,725	0	0	0	0	0	0	0
15:04:11	574,975	2457,544	20,952	23,34	11,543	9,871	7,204	21,1	961,909	22,658	2002,464	0	203,838	203,838	99,725	0	0	0	0	0	0	0
15:04:11	619,409	2463,738	21,147	23,291	11,567	9,935	7,257	21,1	961,909	22,658	2002,925	0	203,838	203,838	99,725	0	0	0	0	0	0	0
15:04:11	466,625	2468,404	21,147	23,633	11,593	9,983	7,311	21,1	961,909	22,658	2003,391	0	203,838	203,838	99,725	0	0	0	0	0	0	0
15:04:11	511,254	2473,517	21,245	23,34	11,616	10,036	7,364	21,1	961,909	22,658	2003,861	0	203,838	203,838	99,725	0	0	0	0	0	0	0
15:04:12	183,911	2475,356	21,001	23,633	11,64	10,055	7,417	21,1	961,909	22,658	2004,332	0	203,838	203,838	99,725	0	0	0	0	0	0	0
15:04:12	728,93	2482,645	21,245	23,34	11,668	10,13	7,47	21,1	961,909	22,658	2004,81	0	203,838	203,838	99,725	0	0	0	0	0	0	0
15:04:12	470,556	2487,351	21,294	23,437	11,692	10,178	7,523	21,1	961,909	22,658	2005,293	0	203,838	203,838	99,725	0	0	0	0	0	0	0
15:04:12	205,81	2489,409	21,001	23,096	11,719	10,2	7,576	21,1	961,909	22,658	2005,777	0	203,838	203,838	99,725	0	0	0	0	0	0	0
15:04:12	627,001	2495,679	21,147	23,096	11,746	10,264	7,628	21,1	961,909	22,658	2006,267	0	203,838	203,838	99,725	0	0	0	0	0	0	0
15:04:12	339,819	2499,077	21,147	23,291	11,765	10,299	7,681	21,1	961,909	22,658	2006,76	0	203,838	203,838	99,725	0	0	0	0	0	0	0
15:04:12	556,616	2504,643	21,294	23,437	11,789	10,357	7,733	21,1	961,909	22,658	2007,258	0	203,838	203,838	99,725	0	0	0	0	0	0	0
15:04:12	381,762	2508,461	21,343	23,486	11,808	10,396	7,785	21,1	961,909	22,658	2007,759	0	203,838	203,838	99,725	0	0	0	0	0	0	0
15:04:12	510,668	2513,567	21,44	23,535	11,831	10,449	7,838	21,1	961,909	22,658	2008,265	0	203,838	203,838	99,725	0	0	0	0	0	0	0
15:04:12	702,758	2520,595	21,733	23,486	11,854	10,521	7,89	21,1	961,909	22,658	2008,777	0	203,838	203,838	99,725	0	0	0	0	0	0	0
15:04:12	181,811	2522,413	21,489	23,535	11,878	10,54	7,942	21,1	961,909	22,658	2009,291	0	203,838	203,838	99,725	0	0	0	0	0	0	0
15:04:12	277,709	2525,19	21,343	23,144	11,902	10,568	7,994	21,1	961,909	22,658	2009,807	0	203,838	203,838	99,725	0	0	0	0	0	0	0
15:04:12	563,72	2530,828	21,489	23,193	11,925	10,627	8,045	21,1	961,909	22,658	2010,328	0	203,838	203,838	99,725	0	0	0	0	0	0	0
15:04:12	715,795	2537,985	21,88	23,828	11,944	10,7	8,097	21,1	961,909	22,658	2010,855	0	203,838	203,838	99,725	0	0	0	0	0	0	0
15:04:12	374,902	2541,734	21,831	23,486	11,968	10,739	8,149	21,1	961,909	22,658	2011,386	0	203,838	203,838	99,725	0	0	0	0	0	0	0
15:04:12	322,973	2544,964	21,733	23,34	11,991	10,772	8,201	21,1	961,909	22,658	2011,92	0	203,838	203,838	99,725	0	0	0	0	0	0	0
15:04:12	608,618	2551,05	21,929	23,828	12,015	10,835	8,252	21,1	961,909	22,658	2012,459	0	203,838	203,838	99,725	0	0	0	0	0	0	0
15:04:12	340,991	2554,46	21,929	23,73	12,034	10,87	8,304	21,1	961,909	22,658	2013,001	0	203,838	203,838	99,725	0	0	0	0	0	0	0
15:04:12	443,334	2558,894	21,88	23,34	12,062	10,916	8,355	21,1	961,909	22,658	2013,547	0	203,838	203,838	99,725	0	0	0	0	0	0	0
15:04:12	538,281	2564,276	22,075	23,682	12,081	10,971	8,406	21,1	961,909	22,658	2014,098	0	203,838	203,838	99,725	0	0	0	0	0	0	0
15:04:12	371,63	2567,993	22,026	23,633	12,105	11,01	8,457	21,1	961,909	22,658	2014,652	0	203,838	203,838	99,725	0	0	0	0	0	0	0
15:04:12	617,822	2574,171	22,319	23,974	12,123	11,073	8,508	21,1	961,909	22,658	2015,211	0	203,838	203,838	99,725	0	0	0	0	0	0	0
15:04:12	326	2577,431	22,319	23,974	12,142	11,107	8,559	21,1	961,909	22,658	2015,773	0	203,838	203,838	99,725	0	0	0	0	0	0	0
[truncated: 7,090 more rows]
