# Supplementary material for: Testing of pandemic ventilators under early and agile development
Source: Front Med Technol. 2022 Aug 16;4:899328. doi: 10.3389/fmedt.2022.899328 (PMC9424737; doi:10.3389/fmedt.2022.899328)
Supplement: Supplementary file 3 [file Data_Sheet_2.ZIP › Accuracy of Controls Systems/01_Data Storage/01_Raw Measurement Data/Hamilton T1/Hamilton T1_v1/part_2_test_11.csv]

Time	Flow	Lung tidal volume	p alveole	Airway pressure	Bellows position	Intrapleural pressure	Cardial pressure	Fraction of O2 inspir	Ambient pressure	Temperature Celsius	FRC actual	Shunt fraction	Partial pressure O2 air chamber	Partial pressure O2 effectiv	Oxygen sat pulm. capillaries	NA	NA	NA	NA	NA	NA	NA
15:01:03	-225,659	2108,058	11,479	10,693	10,073	6,268	7,101	21,2	961,909	22,658	2108,058	0	204,298	204,298	99,727	0	0	0	0	0	0	0
15:01:03	-82,788	2107,23	11,479	10,693	10,069	6,26	7,085	21,2	961,909	22,658	2107,23	0	204,298	204,298	99,727	0	0	0	0	0	0	0
15:01:03	-75,17	2106,479	11,479	10,742	10,064	6,252	7,069	21,1	961,909	22,658	2106,479	0	204,298	204,298	99,727	0	0	0	0	0	0	0
15:01:03	-130,2	2105,177	11,43	10,742	10,059	6,238	7,052	21,1	961,909	22,658	2105,177	0	204,298	204,298	99,727	0	0	0	0	0	0	0
15:01:03	-174,072	2103,436	11,333	10,742	10,055	6,22	7,036	21,1	961,909	22,658	2103,436	0	204,298	204,298	99,727	0	0	0	0	0	0	0
15:01:03	5,419	2103,49	11,43	10,693	10,05	6,221	7,02	21,1	961,909	22,658	2103,436	0	204,298	204,298	99,727	0	0	0	0	0	0	0
15:01:03	-38,696	2103,103	11,479	10,742	10,045	6,217	7,004	21,1	961,909	22,658	2103,103	0	204,298	204,298	99,727	0	0	0	0	0	0	0
15:01:03	-118,261	2101,921	11,528	10,693	10,036	6,205	6,989	21,1	961,909	22,658	2101,921	0	204,298	204,298	99,727	0	0	0	0	0	0	0
15:01:03	-129,98	2100,621	11,479	10,693	10,031	6,191	6,973	21,1	961,909	22,658	2100,621	0	204,298	204,298	99,727	0	0	0	0	0	0	0
15:01:03	-51,489	2100,106	11,43	10,595	10,031	6,186	6,958	21,1	961,909	22,658	2100,106	0	204,298	204,298	99,727	0	0	0	0	0	0	0
15:01:03	-168,75	2098,418	11,333	10,693	10,026	6,169	6,942	21,1	961,909	22,658	2098,418	0	204,298	204,298	99,727	0	0	0	0	0	0	0
15:01:03	-45,092	2097,967	11,284	10,547	10,026	6,164	6,927	21,1	961,909	22,658	2097,967	0	204,298	204,298	99,727	0	0	0	0	0	0	0
15:01:03	-176,098	2096,206	11,186	10,498	10,021	6,146	6,911	21,1	961,909	22,658	2096,206	0	203,838	203,838	99,725	0	0	0	0	0	0	0
15:01:03	-124,658	2094,96	11,137	10,498	10,017	6,133	6,896	21,1	961,909	22,658	2094,96	0	203,838	203,838	99,725	0	0	0	0	0	0	0
15:01:03	-40,82	2094,552	11,186	10,498	10,012	6,129	6,881	21,1	961,909	22,658	2094,552	0	203,838	203,838	99,725	0	0	0	0	0	0	0
15:01:03	-131,152	2093,24	11,137	10,498	10,007	6,115	6,866	21,1	961,909	22,658	2093,24	0	203,838	203,838	99,725	0	0	0	0	0	0	0
15:01:03	-36,425	2092,876	11,186	10,595	10,002	6,112	6,851	21,1	961,909	22,658	2092,876	0	203,838	203,838	99,725	0	0	0	0	0	0	0
15:01:03	-86,059	2092,015	11,186	10,742	9,998	6,103	6,837	21,1	961,909	22,658	2092,015	0	203,838	203,838	99,725	0	0	0	0	0	0	0
15:01:03	-80,444	2091,211	11,186	10,693	9,993	6,094	6,822	21,1	961,909	22,658	2091,211	0	203,838	203,838	99,725	0	0	0	0	0	0	0
15:01:03	-49,462	2090,716	11,137	10,693	9,993	6,089	6,808	21,1	961,909	22,658	2090,716	0	203,838	203,838	99,725	0	0	0	0	0	0	0
15:01:03	-81,689	2089,899	11,137	10,693	9,988	6,081	6,794	21,1	961,909	22,658	2089,899	0	203,838	203,838	99,725	0	0	0	0	0	0	0
15:01:03	-175,976	2088,139	11,04	10,742	9,983	6,063	6,779	21,1	961,909	22,658	2088,139	0	203,838	203,838	99,725	0	0	0	0	0	0	0
15:01:03	7,373	2088,213	11,137	10,742	9,979	6,064	6,765	21,1	961,909	22,658	2088,139	0	203,838	203,838	99,725	0	0	0	0	0	0	0
15:01:03	-83,789	2087,375	11,137	10,595	9,974	6,055	6,751	21,1	961,909	22,658	2087,375	0	203,838	203,838	99,725	0	0	0	0	0	0	0
15:01:03	-86,938	2086,506	11,137	10,693	9,969	6,046	6,737	21,1	961,909	22,658	2086,506	0	203,838	203,838	99,725	0	0	0	0	0	0	0
15:01:03	-82,739	2085,679	11,137	10,693	9,964	6,037	6,724	21,1	961,909	22,658	2085,679	0	203,838	203,838	99,725	0	0	0	0	0	0	0
15:01:03	-83,959	2084,839	11,137	10,595	9,959	6,029	6,71	21,1	961,909	22,658	2084,839	0	203,838	203,838	99,725	0	0	0	0	0	0	0
15:01:03	-84,863	2083,99	11,137	10,595	9,955	6,02	6,697	21,1	961,909	22,658	2083,99	0	203,838	203,838	99,725	0	0	0	0	0	0	0
15:01:03	-84,814	2083,142	11,137	10,693	9,95	6,011	6,683	21,1	961,909	22,658	2083,142	0	203,838	203,838	99,725	0	0	0	0	0	0	0
15:01:03	-83,789	2082,304	11,137	10,595	9,945	6,003	6,67	21,1	961,909	22,658	2082,304	0	203,838	203,838	99,725	0	0	0	0	0	0	0
15:01:03	-83,764	2081,467	11,137	10,595	9,94	5,994	6,656	21,1	961,909	22,658	2081,467	0	203,838	203,838	99,725	0	0	0	0	0	0	0
15:01:03	-90,039	2080,566	11,04	10,595	9,94	5,985	6,643	21,1	961,909	22,658	2080,566	0	203,838	203,838	99,725	0	0	0	0	0	0	0
15:01:03	4,125	2080,607	11,137	10,693	9,935	5,985	6,63	21,1	961,909	22,658	2080,566	0	203,838	203,838	99,725	0	0	0	0	0	0	0
15:01:03	-81,665	2079,791	11,137	10,595	9,931	5,977	6,618	21,1	961,909	22,658	2079,791	0	203,838	203,838	99,725	0	0	0	0	0	0	0
15:01:03	-85,913	2078,932	11,137	10,595	9,926	5,968	6,605	21,1	961,909	22,658	2078,932	0	203,838	203,838	99,725	0	0	0	0	0	0	0
15:01:03	-41,04	2078,521	11,186	10,595	9,921	5,964	6,592	21,1	961,909	22,658	2078,521	0	203,838	203,838	99,725	0	0	0	0	0	0	0
15:01:03	-79,687	2077,724	11,284	10,693	9,911	5,955	6,58	21,1	961,909	22,658	2077,724	0	203,838	203,838	99,725	0	0	0	0	0	0	0
15:01:03	-39,819	2077,326	11,333	10,693	9,906	5,951	6,567	21,1	961,909	22,658	2077,326	0	203,838	203,838	99,725	0	0	0	0	0	0	0
15:01:03	-218,798	2075,138	11,186	10,693	9,902	5,929	6,555	21,1	961,909	22,658	2075,138	0	203,838	203,838	99,725	0	0	0	0	0	0	0
15:01:03	0	2075,138	11,186	10,595	9,902	5,929	6,543	21,1	961,909	22,658	2075,138	0	203,838	203,838	99,725	0	0	0	0	0	0	0
15:01:03	-85,034	2074,288	11,186	10,595	9,897	5,92	6,53	21,1	961,909	22,658	2074,288	0	203,838	203,838	99,725	0	0	0	0	0	0	0
15:01:03	-129,833	2072,99	11,137	10,595	9,892	5,907	6,518	21,1	961,909	22,658	2072,99	0	203,838	203,838	99,725	0	0	0	0	0	0	0
15:01:03	-89,965	2072,09	11,04	10,547	9,892	5,897	6,506	21,1	961,909	22,658	2072,09	0	203,838	203,838	99,725	0	0	0	0	0	0	0
15:01:03	5,126	2072,141	11,137	10,547	9,887	5,898	6,494	21,1	961,909	22,658	2072,09	0	203,838	203,838	99,725	0	0	0	0	0	0	0
15:01:03	-174,78	2070,393	11,04	10,498	9,882	5,88	6,482	21,1	961,909	22,658	2070,393	0	203,838	203,838	99,725	0	0	0	0	0	0	0
15:01:03	-129,785	2069,096	10,991	10,498	9,878	5,866	6,47	21,1	961,909	22,658	2069,096	0	203,838	203,838	99,725	0	0	0	0	0	0	0
15:01:03	0	2069,096	10,991	10,498	9,878	5,866	6,458	21,1	961,909	22,658	2069,096	0	203,838	203,838	99,725	0	0	0	0	0	0	0
15:01:03	-83,764	2068,258	10,991	10,498	9,873	5,858	6,446	21,1	961,909	22,658	2068,258	0	203,838	203,838	99,725	0	0	0	0	0	0	0
15:01:03	-38,818	2067,87	11,04	10,547	9,868	5,854	6,435	21,1	961,909	22,658	2067,87	0	203,838	203,838	99,725	0	0	0	0	0	0	0
15:01:04	-175,952	2066,11	10,942	10,498	9,863	5,836	6,423	21,1	961,909	22,658	2066,11	0	203,838	203,838	99,725	0	0	0	0	0	0	0
15:01:04	0	2066,11	10,942	10,4	9,863	5,836	6,412	21,1	961,909	22,658	2066,11	0	203,838	203,838	99,725	0	0	0	0	0	0	0
15:01:04	-38,842	2065,722	10,991	10,547	9,858	5,832	6,4	21,1	961,909	22,658	2065,722	0	203,838	203,838	99,725	0	0	0	0	0	0	0
15:01:04	48,974	2066,211	11,137	10,595	9,854	5,837	6,389	21,1	961,909	22,658	2065,722	0	203,838	203,838	99,725	0	0	0	0	0	0	0
15:01:04	-173,681	2064,475	11,04	10,595	9,849	5,819	6,378	21,1	961,909	22,658	2064,475	0	203,838	203,838	99,725	0	0	0	0	0	0	0
15:01:04	-75,585	2063,719	11,137	10,693	9,839	5,811	6,367	21,1	961,909	22,658	2063,719	0	203,838	203,838	99,725	0	0	0	0	0	0	0
15:01:04	41,772	2064,137	11,186	10,693	9,839	5,815	6,356	21,1	961,909	22,658	2063,719	0	203,838	203,838	99,725	0	0	0	0	0	0	0
15:01:04	-131,005	2062,826	11,137	10,693	9,834	5,802	6,345	21,1	961,909	22,658	2062,826	0	203,838	203,838	99,725	0	0	0	0	0	0	0
15:01:04	-172,583	2061,101	11,04	10,693	9,83	5,784	6,334	21,1	961,909	22,658	2061,101	0	203,838	203,838	99,725	0	0	0	0	0	0	0
15:01:04	-127,612	2059,825	10,991	10,595	9,825	5,771	6,323	21,1	961,909	22,658	2059,825	0	203,838	203,838	99,725	0	0	0	0	0	0	0
15:01:04	-37,792	2059,447	11,04	10,595	9,82	5,767	6,312	21,1	961,909	22,658	2059,447	0	203,838	203,838	99,725	0	0	0	0	0	0	0
15:01:04	-49,145	2058,955	10,991	10,595	9,82	5,762	6,301	21,1	961,909	22,658	2058,955	0	203,838	203,838	99,725	0	0	0	0	0	0	0
15:01:04	-81,665	2058,138	10,991	10,547	9,815	5,754	6,291	21,1	961,909	22,658	2058,138	0	203,838	203,838	99,725	0	0	0	0	0	0	0
15:01:04	-85,864	2057,28	10,991	10,547	9,81	5,745	6,28	21,1	961,909	22,658	2057,28	0	203,838	203,838	99,725	0	0	0	0	0	0	0
15:01:04	-125,512	2056,025	10,942	10,547	9,806	5,732	6,269	21,1	961,909	22,658	2056,025	0	203,838	203,838	99,725	0	0	0	0	0	0	0
15:01:04	-89,77	2055,127	10,844	10,498	9,806	5,722	6,258	21,1	961,909	22,658	2055,127	0	203,838	203,838	99,725	0	0	0	0	0	0	0
15:01:04	-85,864	2054,268	10,844	10,4	9,801	5,714	6,248	21,1	961,909	22,658	2054,268	0	203,838	203,838	99,725	0	0	0	0	0	0	0
15:01:04	-5,468	2054,214	10,844	10,498	9,801	5,713	6,237	21,1	961,909	22,658	2054,214	0	203,838	203,838	99,725	0	0	0	0	0	0	0
15:01:04	-80,395	2053,41	10,844	10,498	9,796	5,705	6,227	21,1	961,909	22,658	2053,41	0	203,838	203,838	99,725	0	0	0	0	0	0	0
15:01:04	-84,985	2052,56	10,844	10,4	9,791	5,696	6,216	21,1	961,909	22,658	2052,56	0	203,838	203,838	99,725	0	0	0	0	0	0	0
15:01:04	-80,419	2051,756	10,844	10,498	9,787	5,688	6,206	21,1	961,909	22,658	2051,756	0	203,838	203,838	99,725	0	0	0	0	0	0	0
15:01:04	-50,317	2051,252	10,796	10,4	9,786	5,683	6,196	21,1	961,909	22,658	2051,252	0	203,838	203,838	99,725	0	0	0	0	0	0	0
15:01:04	-169,262	2049,56	10,698	10,4	9,782	5,665	6,185	21,1	961,909	22,658	2049,56	0	203,838	203,838	99,725	0	0	0	0	0	0	0
15:01:04	-84,765	2048,712	10,698	10,498	9,777	5,656	6,175	21,1	961,909	22,658	2048,712	0	203,838	203,838	99,725	0	0	0	0	0	0	0
15:01:04	48,681	2049,199	10,844	10,498	9,772	5,661	6,165	21,1	961,909	22,658	2048,713	0	203,838	203,838	99,725	0	0	0	0	0	0	0
15:01:04	12,451	2049,324	10,942	10,547	9,768	5,663	6,155	21,1	961,909	22,658	2048,713	0	203,838	203,838	99,725	0	0	0	0	0	0	0
15:01:04	-96,215	2048,361	10,844	10,498	9,767	5,653	6,145	21,1	961,909	22,658	2048,361	0	203,838	203,838	99,725	0	0	0	0	0	0	0
15:01:04	-85,876	2047,503	10,844	10,595	9,763	5,644	6,135	21,1	961,909	22,658	2047,503	0	203,838	203,838	99,725	0	0	0	0	0	0	0
15:01:04	5,932	2047,562	10,942	10,595	9,758	5,644	6,126	21,1	961,909	22,658	2047,503	0	203,838	203,838	99,725	0	0	0	0	0	0	0
15:01:04	-83,776	2046,724	10,942	10,547	9,753	5,636	6,116	21,1	961,909	22,658	2046,724	0	203,838	203,838	99,725	0	0	0	0	0	0	0
15:01:04	0	2046,724	10,942	10,547	9,753	5,636	6,107	21,1	961,909	22,658	2046,724	0	203,838	203,838	99,725	0	0	0	0	0	0	0
15:01:04	-85,009	2045,874	10,942	10,547	9,748	5,627	6,097	21,1	961,909	22,658	2045,874	0	203,838	203,838	99,725	0	0	0	0	0	0	0
15:01:04	-75,122	2045,123	10,942	10,547	9,744	5,619	6,088	21,1	961,909	22,658	2045,123	0	203,838	203,838	99,725	0	0	0	0	0	0	0
15:01:04	-7,568	2045,047	10,942	10,547	9,743	5,619	6,079	21,1	961,909	22,658	2045,047	0	203,838	203,838	99,725	0	0	0	0	0	0	0
15:01:04	-173,425	2043,313	10,844	10,498	9,739	5,601	6,069	21,1	961,909	22,658	2043,313	0	203,838	203,838	99,725	0	0	0	0	0	0	0
15:01:04	-82,69	2042,486	10,844	10,498	9,734	5,592	6,06	21,1	961,909	22,658	2042,486	0	203,838	203,838	99,725	0	0	0	0	0	0	0
15:01:04	0	2042,486	10,844	10,498	9,734	5,592	6,051	21,1	961,909	22,658	2042,486	0	203,838	203,838	99,725	0	0	0	0	0	0	0
15:01:04	-52,197	2041,964	10,796	10,4	9,734	5,587	6,042	21,1	961,909	22,658	2041,964	0	203,838	203,838	99,725	0	0	0	0	0	0	0
15:01:04	-164,941	2040,315	10,698	10,498	9,729	5,57	6,033	21,1	961,909	22,658	2040,315	0	203,838	203,838	99,725	0	0	0	0	0	0	0
15:01:04	-8,447	2040,23	10,698	10,351	9,729	5,569	6,023	21,1	961,909	22,658	2040,23	0	203,838	203,838	99,725	0	0	0	0	0	0	0
15:01:04	-127,478	2038,955	10,649	10,351	9,724	5,556	6,014	21,1	961,909	22,658	2038,955	0	203,838	203,838	99,725	0	0	0	0	0	0	0
15:01:04	-82,69	2038,128	10,649	10,351	9,719	5,547	6,005	21,1	961,909	22,658	2038,128	0	203,838	203,838	99,725	0	0	0	0	0	0	0
15:01:04	51,684	2038,645	10,796	10,498	9,715	5,553	5,996	21,1	961,909	22,658	2038,129	0	203,838	203,838	99,725	0	0	0	0	0	0	0
15:01:04	-45,446	2038,191	10,844	10,547	9,71	5,548	5,987	21,1	961,909	22,658	2038,129	0	203,838	203,838	99,725	0	0	0	0	0	0	0
15:01:04	-19,25	2037,998	10,991	10,595	9,701	5,546	5,979	21,1	961,909	22,658	2037,998	0	203,838	203,838	99,725	0	0	0	0	0	0	0
15:01:04	-90,271	2037,096	10,991	10,547	9,696	5,537	5,97	21,1	961,909	22,658	2037,096	0	203,838	203,838	99,725	0	0	0	0	0	0	0
15:01:04	-44,787	2036,648	10,942	10,547	9,696	5,532	5,962	21,1	961,909	22,658	2036,648	0	203,838	203,838	99,725	0	0	0	0	0	0	0
15:01:04	-134,35	2035,304	10,796	10,547	9,696	5,518	5,953	21,1	961,909	22,658	2035,304	0	203,838	203,838	99,725	0	0	0	0	0	0	0
15:01:04	-134,35	2033,961	10,649	10,498	9,696	5,504	5,944	21,1	961,909	22,658	2033,961	0	203,838	203,838	99,725	0	0	0	0	0	0	0
15:01:04	-99,206	2032,969	10,551	10,351	9,695	5,494	5,935	21,1	961,909	22,658	2032,969	0	203,838	203,838	99,725	0	0	0	0	0	0	0
15:01:04	10,192	2033,071	10,649	10,351	9,691	5,495	5,927	21,1	961,909	22,658	2032,969	0	203,838	203,838	99,725	0	0	0	0	0	0	0
15:01:04	-80,578	2032,265	10,649	10,351	9,686	5,487	5,918	21,1	961,909	22,658	2032,265	0	203,838	203,838	99,725	0	0	0	0	0	0	0
15:01:04	-34,753	2031,917	10,698	10,4	9,682	5,483	5,909	21,1	961,909	22,658	2031,917	0	203,838	203,838	99,725	0	0	0	0	0	0	0
15:01:04	-0,549	2031,912	10,796	10,498	9,676	5,483	5,901	21,1	962,878	22,658	2031,912	0	203,838	203,838	99,725	0	0	0	0	0	0	0
15:01:04	-104,626	2030,866	10,844	10,595	9,668	5,472	5,893	21,1	962,878	22,658	2030,866	0	203,838	203,838	99,725	0	0	0	0	0	0	0
15:01:04	-10,9	2030,757	10,844	10,595	9,667	5,471	5,884	21,1	962,878	22,658	2030,757	0	203,838	203,838	99,725	0	0	0	0	0	0	0
15:01:04	-123,034	2029,526	10,796	10,595	9,663	5,459	5,876	21,1	962,878	22,658	2029,526	0	203,838	203,838	99,725	0	0	0	0	0	0	0
15:01:04	-89,489	2028,631	10,698	10,547	9,663	5,449	5,868	21,1	962,878	22,658	2028,631	0	203,838	203,838	99,725	0	0	0	0	0	0	0
15:01:04	-134,191	2027,289	10,551	10,498	9,663	5,435	5,859	21,1	962,878	22,658	2027,289	0	203,838	203,838	99,725	0	0	0	0	0	0	0
15:01:04	-44,726	2026,842	10,503	10,351	9,663	5,431	5,851	21,1	962,878	22,658	2026,842	0	203,838	203,838	99,725	0	0	0	0	0	0	0
15:01:04	0	2026,842	10,503	10,302	9,663	5,431	5,843	21,1	962,878	22,658	2026,842	0	203,838	203,838	99,725	0	0	0	0	0	0	0
15:01:04	-77,404	2026,068	10,503	10,205	9,659	5,423	5,834	21,1	962,878	22,658	2026,068	0	203,838	203,838	99,725	0	0	0	0	0	0	0
15:01:04	32,934	2026,397	10,551	10,302	9,658	5,426	5,826	21,1	962,878	22,658	2026,068	0	203,838	203,838	99,725	0	0	0	0	0	0	0
15:01:04	-87,939	2025,518	10,551	10,302	9,653	5,417	5,818	21,1	962,878	22,658	2025,518	0	203,89	203,89	99,725	0	0	0	0	0	0	0
15:01:04	-20,483	2025,313	10,698	10,498	9,644	5,415	5,81	21,1	962,878	22,658	2025,313	0	203,89	203,89	99,725	0	0	0	0	0	0	0
15:01:04	1,293	2025,326	10,796	10,547	9,639	5,415	5,803	21,1	962,878	22,658	2025,313	0	203,89	203,89	99,725	0	0	0	0	0	0	0
15:01:04	46,179	2025,788	10,942	10,595	9,634	5,42	5,795	21,1	962,878	22,658	2025,314	0	203,89	203,89	99,725	0	0	0	0	0	0	0
15:01:04	-30,407	2025,484	10,991	10,693	9,63	5,417	5,788	21,1	962,878	22,658	2025,314	0	203,89	203,89	99,725	0	0	0	0	0	0	0
15:01:04	-131,86	2024,165	10,942	10,693	9,625	5,403	5,78	21,1	962,878	22,658	2024,165	0	203,89	203,89	99,725	0	0	0	0	0	0	0
15:01:04	-30,407	2023,861	10,991	10,84	9,621	5,4	5,773	21,1	962,878	22,658	2023,861	0	203,89	203,89	99,725	0	0	0	0	0	0	0
15:01:04	-119,848	2022,663	10,942	10,742	9,616	5,388	5,765	21,1	962,878	22,658	2022,663	0	203,89	203,89	99,725	0	0	0	0	0	0	0
15:01:04	-145,898	2021,204	10,796	10,693	9,616	5,373	5,758	21,1	962,878	22,658	2021,204	0	203,89	203,89	99,725	0	0	0	0	0	0	0
15:01:04	-134,106	2019,863	10,649	10,547	9,616	5,359	5,75	21,1	962,878	22,658	2019,863	0	203,89	203,89	99,725	0	0	0	0	0	0	0
15:01:04	-77,587	2019,087	10,551	10,4	9,616	5,351	5,742	21,1	962,878	22,658	2019,087	0	203,89	203,89	99,725	0	0	0	0	0	0	0
15:01:04	-44,677	2018,64	10,503	10,4	9,616	5,346	5,734	21,1	962,878	22,658	2018,64	0	203,89	203,89	99,725	0	0	0	0	0	0	0
15:01:04	-44,677	2018,193	10,454	10,302	9,616	5,342	5,726	21,1	962,878	22,658	2018,193	0	203,89	203,89	99,725	0	0	0	0	0	0	0
15:01:04	-101,123	2017,182	10,356	10,205	9,616	5,331	5,719	21,1	962,878	22,658	2017,182	0	203,89	203,89	99,725	0	0	0	0	0	0	0
15:01:04	14,05	2017,322	10,454	10,205	9,611	5,333	5,711	21,1	962,878	22,658	2017,182	0	203,89	203,89	99,725	0	0	0	0	0	0	0
15:01:04	-72,985	2016,593	10,454	10,302	9,607	5,325	5,704	21,1	962,878	22,658	2016,593	0	203,89	203,89	99,725	0	0	0	0	0	0	0
15:01:04	-12,854	2016,464	10,454	10,205	9,607	5,324	5,696	21,1	962,878	22,658	2016,464	0	203,89	203,89	99,725	0	0	0	0	0	0	0
15:01:04	-73,01	2015,734	10,454	10,205	9,602	5,316	5,689	21,1	962,878	22,658	2015,734	0	203,89	203,89	99,725	0	0	0	0	0	0	0
15:01:04	-28,295	2015,451	10,503	10,302	9,598	5,313	5,681	21,1	962,878	22,658	2015,451	0	203,89	203,89	99,725	0	0	0	0	0	0	0
15:01:04	-41,174	2015,039	10,551	10,351	9,593	5,309	5,674	21,1	962,878	22,658	2015,039	0	203,89	203,89	99,725	0	0	0	0	0	0	0
15:01:04	-85,852	2014,181	10,551	10,498	9,588	5,3	5,667	21,1	962,878	22,658	2014,181	0	203,89	203,89	99,725	0	0	0	0	0	0	0
15:01:04	18,42	2014,365	10,649	10,498	9,584	5,302	5,66	21,1	962,878	22,658	2014,181	0	203,89	203,89	99,725	0	0	0	0	0	0	0
15:01:04	-14,086	2014,224	10,649	10,4	9,584	5,301	5,652	21,1	962,878	22,658	2014,181	0	203,89	203,89	99,725	0	0	0	0	0	0	0
15:01:04	-160,034	2012,624	10,551	10,498	9,58	5,284	5,645	21,1	962,878	22,658	2012,624	0	203,89	203,89	99,725	0	0	0	0	0	0	0
15:01:04	-44,628	2012,177	10,503	10,351	9,58	5,28	5,638	21,1	962,878	22,658	2012,177	0	203,89	203,89	99,725	0	0	0	0	0	0	0
15:01:04	-44,653	2011,731	10,454	10,302	9,58	5,275	5,631	21,1	962,878	22,658	2011,731	0	203,89	203,89	99,725	0	0	0	0	0	0	0
15:01:04	-89,282	2010,838	10,356	10,302	9,58	5,266	5,624	21,1	962,878	22,658	2010,838	0	203,89	203,89	99,725	0	0	0	0	0	0	0
15:01:04	-58,691	2010,251	10,307	10,205	9,579	5,26	5,617	21,1	962,878	22,658	2010,251	0	203,89	203,89	99,725	0	0	0	0	0	0	0
15:01:04	-70,861	2009,543	10,307	10,156	9,575	5,253	5,61	21,1	962,878	22,658	2009,543	0	203,89	203,89	99,725	0	0	0	0	0	0	0
15:01:04	44,628	2009,989	10,356	10,302	9,575	5,257	5,603	21,1	962,878	22,658	2009,543	0	203,89	203,89	99,725	0	0	0	0	0	0	0
15:01:04	-85,827	2009,131	10,356	10,205	9,57	5,248	5,596	21,1	962,878	22,658	2009,131	0	203,89	203,89	99,725	0	0	0	0	0	0	0
15:01:04	-69,848	2008,432	10,356	10,205	9,566	5,241	5,589	21,1	962,878	22,658	2008,432	0	203,89	203,89	99,725	0	0	0	0	0	0	0
15:01:04	-13,867	2008,293	10,356	10,205	9,565	5,24	5,582	21,1	962,878	22,658	2008,293	0	203,89	203,89	99,725	0	0	0	0	0	0	0
15:01:04	89,257	2009,186	10,454	10,302	9,565	5,249	5,575	21,1	962,878	22,658	2008,294	0	203,89	203,89	99,725	0	0	0	0	0	0	0
15:01:04	-159,082	2007,595	10,356	10,205	9,561	5,232	5,569	21,1	962,878	22,658	2007,595	0	203,89	203,89	99,725	0	0	0	0	0	0	0
15:01:04	-13,903	2007,456	10,356	10,302	9,56	5,231	5,562	21,1	962,878	22,658	2007,456	0	203,89	203,89	99,725	0	0	0	0	0	0	0
15:01:04	19,433	2007,65	10,454	10,4	9,556	5,233	5,556	21,1	962,878	22,658	2007,456	0	203,89	203,89	99,725	0	0	0	0	0	0	0
15:01:05	-13,903	2007,511	10,454	10,351	9,556	5,232	5,549	21,1	962,878	22,658	2007,456	0	203,89	203,89	99,725	0	0	0	0	0	0	0
15:01:05	-69,824	2006,813	10,454	10,302	9,552	5,224	5,543	21,1	962,878	22,658	2006,813	0	203,89	203,89	99,725	0	0	0	0	0	0	0
15:01:05	-89,245	2005,921	10,356	10,302	9,552	5,215	5,536	21,1	962,878	22,658	2005,921	0	203,89	203,89	99,725	0	0	0	0	0	0	0
15:01:05	-44,604	2005,475	10,307	10,205	9,552	5,211	5,53	21,1	962,878	22,658	2005,475	0	203,89	203,89	99,725	0	0	0	0	0	0	0
15:01:05	-13,903	2005,336	10,307	10,205	9,551	5,209	5,524	21,1	962,878	22,658	2005,336	0	203,89	203,89	99,725	0	0	0	0	0	0	0
15:01:05	0	2005,336	10,307	10,156	9,551	5,209	5,518	21,1	962,878	22,658	2005,336	0	203,89	203,89	99,725	0	0	0	0	0	0	0
15:01:05	-144,03	2003,895	10,21	10,058	9,548	5,194	5,511	21,1	962,878	22,658	2003,895	0	203,89	203,89	99,725	0	0	0	0	0	0	0
15:01:05	-133,789	2002,557	10,063	10,009	9,548	5,181	5,505	21,1	962,878	22,658	2002,557	0	203,89	203,89	99,725	0	0	0	0	0	0	0
15:01:05	0	2002,557	10,063	10,058	9,548	5,181	5,498	21,1	962,878	22,658	2002,557	0	203,89	203,89	99,725	0	0	0	0	0	0	0
15:01:05	103,881	2003,596	10,21	10,156	9,546	5,191	5,492	21,1	962,878	22,658	2002,558	0	203,89	203,89	99,725	0	0	0	0	0	0	0
15:01:05	-68,762	2002,909	10,21	10,156	9,542	5,184	5,486	21,1	962,878	22,658	2002,559	0	203,89	203,89	99,725	0	0	0	0	0	0	0
15:01:05	21,472	2003,123	10,307	10,009	9,538	5,186	5,48	21,1	962,878	22,658	2002,559	0	203,89	203,89	99,725	0	0	0	0	0	0	0
15:01:05	-68,566	2002,438	10,307	10,058	9,534	5,179	5,475	21,1	962,878	22,658	2002,438	0	203,89	203,89	99,725	0	0	0	0	0	0	0
15:01:05	-15,124	2002,286	10,307	10,156	9,534	5,178	5,469	21,1	962,878	22,658	2002,286	0	203,89	203,89	99,725	0	0	0	0	0	0	0
15:01:05	-83,715	2001,449	10,307	10,205	9,529	5,169	5,463	21,1	962,878	22,658	2001,449	0	203,89	203,89	99,725	0	0	0	0	0	0	0
15:01:05	44,592	2001,895	10,356	10,205	9,529	5,174	5,457	21,1	962,878	22,658	2001,45	0	203,89	203,89	99,725	0	0	0	0	0	0	0
15:01:05	-66,503	2001,23	10,356	10,351	9,525	5,167	5,451	21,1	962,878	22,658	2001,23	0	203,89	203,89	99,725	0	0	0	0	0	0	0
15:01:05	-15,112	2001,079	10,356	10,302	9,524	5,165	5,446	21,1	962,878	22,658	2001,079	0	203,89	203,89	99,725	0	0	0	0	0	0	0
15:01:05	-66,455	2000,414	10,356	10,302	9,52	5,158	5,44	21,1	962,878	22,658	2000,414	0	203,89	203,89	99,725	0	0	0	0	0	0	0
15:01:05	-16,198	2000,252	10,356	10,351	9,519	5,157	5,435	21,1	962,878	22,658	2000,252	0	203,89	203,89	99,725	0	0	0	0	0	0	0
15:01:05	0	2000,252	10,356	10,351	9,519	5,157	5,429	21,1	962,878	22,658	2000,252	0	203,89	203,89	99,725	0	0	0	0	0	0	0
15:01:05	-111,071	1999,142	10,307	10,302	9,516	5,145	5,424	21,1	962,878	22,658	1999,142	0	203,89	203,89	99,725	0	0	0	0	0	0	0
15:01:05	-89,16	1998,25	10,21	10,156	9,516	5,136	5,418	21,1	962,878	22,658	1998,25	0	203,89	203,89	99,725	0	0	0	0	0	0	0
15:01:05	0	1998,25	10,21	10,205	9,516	5,136	5,412	21,1	962,878	22,658	1998,25	0	203,89	203,89	99,725	0	0	0	0	0	0	0
15:01:05	-44,567	1997,804	10,161	10,058	9,516	5,132	5,407	21,1	962,878	22,658	1997,804	0	203,89	203,89	99,725	0	0	0	0	0	0	0
15:01:05	-105,273	1996,752	10,063	10,009	9,515	5,121	5,401	21,1	962,878	22,658	1996,752	0	203,89	203,89	99,725	0	0	0	0	0	0	0
15:01:05	89,123	1997,643	10,161	10,156	9,515	5,13	5,396	21,1	962,878	22,658	1996,753	0	203,89	203,89	99,725	0	0	0	0	0	0	0
15:01:05	-65,393	1996,989	10,161	10,205	9,511	5,123	5,391	21,1	962,878	22,658	1996,753	0	203,89	203,89	99,725	0	0	0	0	0	0	0
15:01:05	-16,027	1996,829	10,161	10,156	9,51	5,121	5,385	21,1	962,878	22,658	1996,753	0	203,89	203,89	99,725	0	0	0	0	0	0	0
15:01:05	-37,036	1996,458	10,21	10,058	9,505	5,118	5,38	21,1	962,878	22,658	1996,458	0	203,89	203,89	99,725	0	0	0	0	0	0	0
15:01:05	22,497	1996,683	10,307	10,156	9,502	5,12	5,375	21,1	962,878	22,658	1996,459	0	203,89	203,89	99,725	0	0	0	0	0	0	0
15:01:05	-16,027	1996,523	10,307	10,205	9,501	5,118	5,37	21,1	962,878	22,658	1996,459	0	203,89	203,89	99,725	0	0	0	0	0	0	0
15:01:05	-65,576	1995,867	10,307	10,205	9,497	5,112	5,365	21,1	962,878	22,658	1995,867	0	203,89	203,89	99,725	0	0	0	0	0	0	0
15:01:05	27,514	1996,143	10,356	10,4	9,496	5,114	5,36	21,1	962,878	22,658	1995,868	0	203,89	203,89	99,725	0	0	0	0	0	0	0
15:01:05	69,311	1996,836	10,503	10,693	9,492	5,122	5,355	21,1	962,878	22,658	1995,869	0	203,89	203,89	99,725	0	0	0	0	0	0	0
15:01:05	44,567	1997,281	10,551	11,23	9,492	5,126	5,351	21,1	962,878	22,658	1995,87	0	203,89	203,89	99,725	0	0	0	0	0	0	0
15:01:05	331,909	2000,6	10,844	12,744	9,496	5,16	5,347	21,1	962,878	22,658	1995,875	0	203,89	203,89	99,725	0	0	0	0	0	0	0
15:01:05	395,007	2004,55	11,186	14,746	9,501	5,201	5,344	21,1	962,878	22,658	1995,883	0	203,89	203,89	99,725	0	0	0	0	0	0	0
15:01:05	476,916	2009,32	11,528	16,845	9,51	5,25	5,342	21,1	962,878	22,658	1995,897	0	203,89	203,89	99,725	0	0	0	0	0	0	0
15:01:05	217,517	2011,495	11,479	18,603	9,525	5,273	5,341	21,1	962,878	22,658	1995,912	0	203,89	203,89	99,725	0	0	0	0	0	0	0
15:01:05	500,366	2016,498	11,528	19,824	9,551	5,324	5,341	21,1	962,878	22,658	1995,933	0	203,89	203,89	99,725	0	0	0	0	0	0	0
15:01:05	256,469	2019,063	11,333	20,947	9,576	5,351	5,341	21,1	962,878	22,658	1995,956	0	203,89	203,89	99,725	0	0	0	0	0	0	0
15:01:05	561,059	2024,674	11,43	21,924	9,602	5,409	5,342	21,1	962,878	22,658	1995,985	0	203,89	203,89	99,725	0	0	0	0	0	0	0
15:01:05	421,337	2028,887	11,43	22,119	9,626	5,452	5,344	21,1	962,878	22,658	1996,018	0	203,89	203,89	99,725	0	0	0	0	0	0	0
15:01:05	568,811	2034,575	11,528	22,705	9,654	5,511	5,348	21,1	962,878	22,658	1996,056	0	203,89	203,89	99,725	0	0	0	0	0	0	0
15:01:05	548,242	2040,058	11,674	22,851	9,677	5,567	5,352	21,1	962,878	22,658	1996,1	0	203,89	203,89	99,725	0	0	0	0	0	0	0
15:01:05	733,081	2047,388	12,016	22,949	9,701	5,643	5,358	21,1	962,878	22,658	1996,151	0	203,89	203,89	99,725	0	0	0	0	0	0	0
15:01:05	649,658	2053,885	12,358	23,144	9,72	5,71	5,365	21,1	962,878	22,658	1996,209	0	203,89	203,89	99,725	0	0	0	0	0	0	0
15:01:05	370,288	2057,588	12,309	22,656	9,743	5,748	5,372	21,1	962,878	22,658	1996,271	0	203,89	203,89	99,725	0	0	0	0	0	0	0
15:01:05	331,835	2060,906	12,212	22,705	9,767	5,782	5,38	21,1	962,878	22,658	1996,335	0	203,89	203,89	99,725	0	0	0	0	0	0	0
15:01:05	424,829	2065,155	12,212	22,656	9,791	5,826	5,389	21,1	962,878	22,658	1996,404	0	203,89	203,89	99,725	0	0	0	0	0	0	0
15:01:05	554,321	2070,698	12,358	22,803	9,815	5,883	5,399	21,1	962,878	22,658	1996,478	0	203,89	203,89	99,725	0	0	0	0	0	0	0
15:01:05	506,64	2075,764	12,358	22,803	9,844	5,935	5,409	21,1	962,878	22,658	1996,558	0	203,89	203,89	99,725	0	0	0	0	0	0	0
15:01:05	512,866	2080,893	12,456	23,096	9,868	5,988	5,42	21,2	961,909	22,658	1996,642	0	203,89	203,89	99,725	0	0	0	0	0	0	0
15:01:05	470,434	2085,597	12,505	23,437	9,892	6,037	5,433	21,2	961,909	22,658	1996,731	0	203,89	203,89	99,725	0	0	0	0	0	0	0
15:01:05	519,335	2090,791	12,7	23,291	9,911	6,09	5,445	21,2	961,909	22,658	1996,825	0	203,89	203,89	99,725	0	0	0	0	0	0	0
15:01:05	423,999	2095,031	12,7	23,486	9,935	6,134	5,459	21,2	961,909	22,658	1996,923	0	203,89	203,89	99,725	0	0	0	0	0	0	0
15:01:05	514,16	2100,172	12,798	23,486	9,959	6,187	5,473	21,2	961,909	22,658	1997,026	0	203,89	203,89	99,725	0	0	0	0	0	0	0
15:01:05	469,189	2104,864	12,846	23,633	9,983	6,235	5,488	21,2	961,909	22,658	1997,134	0	203,89	203,89	99,725	0	0	0	0	0	0	0
15:01:05	598,388	2110,848	13,042	23,73	10,007	6,297	5,504	21,2	961,909	22,658	1997,248	0	203,89	203,89	99,725	0	0	0	0	0	0	0
15:01:05	456,469	2115,413	12,993	23,682	10,036	6,344	5,52	21,2	961,909	22,658	1997,366	0	203,89	203,89	99,725	0	0	0	0	0	0	0
15:01:05	468,164	2120,094	13,042	23,34	10,059	6,392	5,538	21,2	961,909	22,658	1997,489	0	203,89	203,89	99,725	0	0	0	0	0	0	0
15:01:05	371,289	2123,807	12,993	23,437	10,083	6,431	5,555	21,2	961,909	22,658	1997,615	0	203,89	203,89	99,725	0	0	0	0	0	0	0
15:01:05	419,873	2128,006	12,993	23,535	10,107	6,474	5,573	21,2	961,909	22,658	1997,745	0	204,144	204,144	99,726	0	0	0	0	0	0	0
15:01:05	443,334	2132,439	12,944	23,144	10,135	6,519	5,592	21,2	961,909	22,658	1997,88	0	204,144	204,144	99,726	0	0	0	0	0	0	0
15:01:05	640,112	2138,84	13,188	23,34	10,158	6,585	5,611	21,2	961,909	22,658	1998,021	0	204,144	204,144	99,726	0	0	0	0	0	0	0
15:01:05	403,564	2142,876	13,188	23,34	10,181	6,627	5,631	21,2	961,909	22,658	1998,166	0	204,144	204,144	99,726	0	0	0	0	0	0	0
15:01:05	652,807	2149,404	13,53	22,998	10,2	6,694	5,652	21,2	961,909	22,658	1998,317	0	204,144	204,144	99,726	0	0	0	0	0	0	0
15:01:05	557,714	2154,981	13,774	23,34	10,219	6,752	5,673	21,2	961,909	22,658	1998,474	0	204,144	204,144	99,726	0	0	0	0	0	0	0
15:01:05	579,541	2160,777	13,969	23,633	10,241	6,812	5,696	21,2	961,909	22,658	1998,636	0	204,144	204,144	99,726	0	0	0	0	0	0	0
15:01:05	320,922	2163,986	13,969	23,633	10,259	6,845	5,718	21,2	961,909	22,658	1998,801	0	204,144	204,144	99,726	0	0	0	0	0	0	0
15:01:05	618,505	2170,171	14,165	23,486	10,284	6,908	5,742	21,2	961,909	22,658	1998,973	0	204,144	204,144	99,726	0	0	0	0	0	0	0
15:01:05	434,912	2174,52	14,262	23,535	10,304	6,953	5,765	21,2	961,909	22,658	1999,148	0	204,144	204,144	99,726	0	0	0	0	0	0	0
15:01:05	570,459	2180,225	14,458	23,828	10,326	7,012	5,79	21,2	961,909	22,658	1999,329	0	204,144	204,144	99,726	0	0	0	0	0	0	0
15:01:05	505,883	2185,284	14,653	23,535	10,344	7,064	5,815	21,2	961,909	22,658	1999,515	0	204,144	204,144	99,726	0	0	0	0	0	0	0
15:01:05	656,591	2191,849	14,946	23,682	10,366	7,132	5,841	21,2	961,909	22,658	1999,708	0	204,144	204,144	99,726	0	0	0	0	0	0	0
15:01:05	364,99	2195,499	14,995	23,633	10,384	7,17	5,867	21,2	961,909	22,658	1999,903	0	204,144	204,144	99,726	0	0	0	0	0	0	0
15:01:05	496,386	2200,463	15,141	23,633	10,404	7,221	5,893	21,2	961,909	22,658	2000,104	0	204,144	204,144	99,726	0	0	0	0	0	0	0
15:01:05	454,248	2205,006	15,288	23,73	10,422	7,268	5,92	21,2	961,909	22,658	2000,309	0	204,144	204,144	99,726	0	0	0	0	0	0	0
15:01:05	360,424	2208,61	15,288	23,437	10,442	7,305	5,947	21,2	961,909	22,658	2000,517	0	204,144	204,144	99,726	0	0	0	0	0	0	0
15:01:05	539,16	2214,002	15,483	23,682	10,462	7,36	5,975	21,2	961,909	22,658	2000,731	0	204,144	204,144	99,726	0	0	0	0	0	0	0
15:01:05	384,155	2217,843	15,483	23,535	10,484	7,4	6,003	21,2	961,909	22,658	2000,948	0	204,144	204,144	99,726	0	0	0	0	0	0	0
15:01:05	338,769	2221,231	15,483	23,34	10,503	7,435	6,031	21,2	961,909	22,658	2001,168	0	204,144	204,144	99,726	0	0	0	0	0	0	0
15:01:05	513,085	2226,362	15,63	23,486	10,525	7,488	6,06	21,2	961,909	22,658	2001,393	0	204,144	204,144	99,726	0	0	0	0	0	0	0
15:01:05	313,623	2229,498	15,581	23,486	10,545	7,52	6,088	21,2	961,909	22,658	2001,621	0	204,144	204,144	99,726	0	0	0	0	0	0	0
15:01:05	535,888	2234,857	15,727	23,73	10,567	7,575	6,117	21,2	961,909	22,658	2001,854	0	204,144	204,144	99,726	0	0	0	0	0	0	0
15:01:05	472,363	2239,58	15,874	23,828	10,586	7,624	6,147	21,2	961,909	22,658	2002,092	0	204,144	204,144	99,726	0	0	0	0	0	0	0
15:01:05	292,431	2242,505	15,776	23,535	10,608	7,654	6,177	21,2	961,909	22,658	2002,333	0	204,144	204,144	99,726	0	0	0	0	0	0	0
15:01:05	468,066	2247,185	15,923	23,633	10,627	7,702	6,206	21,2	961,909	22,658	2002,577	0	204,144	204,144	99,726	0	0	0	0	0	0	0
15:01:05	288,696	2250,072	15,874	23,73	10,646	7,732	6,236	21,2	961,909	22,658	2002,825	0	204,144	204,144	99,726	0	0	0	0	0	0	0
15:01:05	626,635	2256,339	16,216	24,023	10,663	7,797	6,267	21,2	961,909	22,658	2003,078	0	204,144	204,144	99,726	0	0	0	0	0	0	0
15:01:05	331,396	2259,653	16,216	23,877	10,682	7,831	6,298	21,2	961,909	22,658	2003,335	0	204,144	204,144	99,726	0	0	0	0	0	0	0
15:01:05	372,314	2263,376	16,264	23,828	10,7	7,869	6,328	21,2	961,909	22,658	2003,595	0	204,144	204,144	99,726	0	0	0	0	0	0	0
15:01:05	524,389	2268,62	16,46	23,73	10,719	7,923	6,36	21,2	961,909	22,658	2003,86	0	204,144	204,144	99,726	0	0	0	0	0	0	0
15:01:05	545,556	2274,075	16,606	23,877	10,742	7,98	6,391	21,2	961,909	22,658	2004,13	0	204,144	204,144	99,726	0	0	0	0	0	0	0
15:01:05	153,759	2275,613	16,411	23,73	10,761	7,996	6,423	21,2	961,909	22,658	2004,402	0	204,144	204,144	99,726	0	0	0	0	0	0	0
15:01:05	410,375	2279,717	16,411	23,682	10,785	8,038	6,455	21,2	961,909	22,658	2004,677	0	204,144	204,144	99,726	0	0	0	0	0	0	0
15:01:05	470,141	2284,418	16,557	23,486	10,803	8,086	6,487	21,2	961,909	22,658	2004,957	0	204,144	204,144	99,726	0	0	0	0	0	0	0
15:01:05	433,251	2288,751	16,753	23,633	10,817	8,131	6,519	21,2	961,909	22,658	2005,241	0	204,144	204,144	99,726	0	0	0	0	0	0	0
15:01:05	430,053	2293,051	16,948	23,828	10,831	8,175	6,551	21,2	961,909	22,658	2005,528	0	204,144	204,144	99,726	0	0	0	0	0	0	0
15:01:06	387,304	2296,924	17,094	23,877	10,845	8,215	6,584	21,2	961,909	22,658	2005,82	0	204,144	204,144	99,726	0	0	0	0	0	0	0
15:01:06	470,678	2301,631	17,241	23,73	10,864	8,264	6,617	21,2	961,909	22,658	2006,115	0	204,144	204,144	99,726	0	0	0	0	0	0	0
15:01:06	386,279	2305,494	17,387	23,974	10,878	8,304	6,65	21,2	961,909	22,658	2006,415	0	204,144	204,144	99,726	0	0	0	0	0	0	0
15:01:06	379,345	2309,287	17,436	24,023	10,897	8,343	6,683	21,2	961,909	22,658	2006,718	0	204,144	204,144	99,726	0	0	0	0	0	0	0
15:01:06	241,455	2311,702	17,339	23,633	10,916	8,368	6,716	21,2	961,909	22,658	2007,023	0	204,144	204,144	99,726	0	0	0	0	0	0	0
15:01:06	380,419	2315,506	17,387	23,828	10,934	8,407	6,749	21,2	961,909	22,658	2007,331	0	204,144	204,144	99,726	0	0	0	0	0	0	0
15:01:06	471,069	2320,217	17,534	23,828	10,953	8,455	6,783	21,2	961,909	22,658	2007,644	0	204,144	204,144	99,726	0	0	0	0	0	0	0
15:01:06	159,204	2321,809	17,436	23,437	10,967	8,472	6,816	21,2	961,909	22,658	2007,958	0	204,144	204,144	99,726	0	0	0	0	0	0	0
15:01:06	702,172	2328,83	17,827	24,023	10,986	8,544	6,85	21,2	961,909	22,658	2008,279	0	204,144	204,144	99,726	0	0	0	0	0	0	0
15:01:06	296,337	2331,794	17,876	23,73	11	8,575	6,884	21,2	961,909	22,658	2008,603	0	204,144	204,144	99,726	0	0	0	0	0	0	0
15:01:06	434,643	2336,14	18,071	23,974	11,014	8,62	6,918	21,2	961,909	22,658	2008,93	0	204,144	204,144	99,726	0	0	0	0	0	0	0
15:01:06	345,019	2339,59	18,169	24,023	11,028	8,655	6,952	21,2	961,909	22,658	2009,261	0	204,144	204,144	99,726	0	0	0	0	0	0	0
15:01:06	235,888	2341,949	18,071	24,072	11,047	8,679	6,986	21,2	961,909	22,658	2009,594	0	204,144	204,144	99,726	0	0	0	0	0	0	0
15:01:06	424,169	2346,191	18,169	24,072	11,066	8,723	7,02	21,2	961,909	22,658	2009,93	0	204,144	204,144	99,726	0	0	0	0	0	0	0
15:01:06	300,732	2349,198	18,218	24,072	11,08	8,754	7,054	21,2	961,909	22,658	2010,27	0	204,144	204,144	99,726	0	0	0	0	0	0	0
15:01:06	342,016	2352,619	18,218	23,828	11,099	8,789	7,088	21,2	961,909	22,658	2010,612	0	204,144	204,144	99,726	0	0	0	0	0	0	0
15:01:06	328,881	2355,907	18,218	24,023	11,118	8,823	7,122	21,2	961,909	22,658	2010,957	0	204,144	204,144	99,726	0	0	0	0	0	0	0
15:01:06	386,547	2359,773	18,364	23,974	11,132	8,863	7,156	21,2	961,909	22,658	2011,306	0	204,144	204,144	99,726	0	0	0	0	0	0	0
15:01:06	404,907	2363,822	18,511	23,974	11,147	8,905	7,19	21,2	961,909	22,658	2011,659	0	204,144	204,144	99,726	0	0	0	0	0	0	0
15:01:06	459,301	2368,415	18,657	23,974	11,165	8,952	7,225	21,2	961,909	22,658	2012,015	0	204,144	204,144	99,726	0	0	0	0	0	0	0
15:01:06	436,718	2372,782	18,852	24,072	11,179	8,997	7,259	21,2	961,909	22,658	2012,376	0	204,144	204,144	99,726	0	0	0	0	0	0	0
15:01:06	294,506	2375,727	18,901	24,072	11,193	9,028	7,294	21,2	961,909	22,658	2012,74	0	204,144	204,144	99,726	0	0	0	0	0	0	0
15:01:06	465,405	2380,381	19,145	24,023	11,206	9,076	7,329	21,2	961,909	22,658	2013,107	0	204,144	204,144	99,726	0	0	0	0	0	0	0
15:01:06	242,578	2382,807	19,145	24,072	11,22	9,101	7,364	21,2	961,909	22,658	2013,477	0	204,144	204,144	99,726	0	0	0	0	0	0	0
15:01:06	379,614	2386,603	19,292	24,267	11,233	9,14	7,399	21,2	961,909	22,658	2013,85	0	204,144	204,144	99,726	0	0	0	0	0	0	0
15:01:06	299,145	2389,595	19,341	24,17	11,247	9,171	7,433	21,2	961,909	22,658	2014,226	0	204,144	204,144	99,726	0	0	0	0	0	0	0
15:01:06	376,391	2393,359	19,487	24,072	11,261	9,209	7,468	21,2	961,909	22,658	2014,605	0	204,144	204,144	99,726	0	0	0	0	0	0	0
15:01:06	296,044	2396,319	19,536	24,316	11,275	9,24	7,503	21,2	961,909	22,658	2014,987	0	204,144	204,144	99,726	0	0	0	0	0	0	0
15:01:06	387,548	2400,194	19,682	24,267	11,289	9,28	7,538	21,2	961,909	22,658	2015,372	0	204,144	204,144	99,726	0	0	0	0	0	0	0
15:01:06	417,138	2404,366	19,878	24,365	11,301	9,323	7,573	21,2	961,909	22,658	2015,761	0	204,144	204,144	99,726	0	0	0	0	0	0	0
15:01:06	199,145	2406,357	19,829	24,023	11,315	9,343	7,607	21,2	961,909	22,658	2016,152	0	204,144	204,144	99,726	0	0	0	0	0	0	0
15:01:06	324,389	2409,601	19,878	24,023	11,331	9,377	7,642	21,2	961,909	22,658	2016,545	0	204,144	204,144	99,726	0	0	0	0	0	0	0
15:01:06	383,081	2413,432	19,975	24,023	11,347	9,416	7,677	21,2	961,909	22,658	2016,942	0	204,144	204,144	99,726	0	0	0	0	0	0	0
15:01:06	383,715	2417,269	20,122	24,023	11,361	9,456	7,712	21,2	961,909	22,658	2017,342	0	204,144	204,144	99,726	0	0	0	0	0	0	0
15:01:06	302,343	2420,293	20,122	24,072	11,378	9,487	7,747	21,2	961,909	22,658	2017,745	0	204,144	204,144	99,726	0	0	0	0	0	0	0
15:01:06	240,698	2422,7	20,122	23,974	11,391	9,512	7,781	21,2	961,909	22,658	2018,15	0	204,144	204,144	99,726	0	0	0	0	0	0	0
15:01:06	320,996	2425,91	20,268	24,023	11,402	9,545	7,816	21,2	961,909	22,658	2018,558	0	204,144	204,144	99,726	0	0	0	0	0	0	0
15:01:06	335,766	2429,267	20,366	24,17	11,415	9,58	7,85	21,2	961,909	22,658	2018,969	0	204,144	204,144	99,726	0	0	0	0	0	0	0
15:01:06	240,771	2431,675	20,366	24,072	11,429	9,604	7,885	21,2	961,909	22,658	2019,381	0	204,144	204,144	99,726	0	0	0	0	0	0	0
15:01:06	320,996	2434,885	20,513	24,072	11,439	9,637	7,919	21,2	961,909	22,658	2019,797	0	204,144	204,144	99,726	0	0	0	0	0	0	0
15:01:06	381,884	2438,704	20,659	24,316	11,452	9,677	7,954	21,2	961,909	22,658	2020,216	0	204,144	204,144	99,726	0	0	0	0	0	0	0
15:01:06	242,993	2441,134	20,659	24,316	11,466	9,702	7,988	21,2	961,909	22,658	2020,637	0	204,144	204,144	99,726	0	0	0	0	0	0	0
15:01:06	335,986	2444,494	20,757	24,316	11,48	9,737	8,022	21,2	961,909	22,658	2021,06	0	204,144	204,144	99,726	0	0	0	0	0	0	0
15:01:06	244,067	2446,934	20,757	24,365	11,493	9,762	8,056	21,2	961,909	22,658	2021,486	0	204,144	204,144	99,726	0	0	0	0	0	0	0
15:01:06	245,288	2449,387	20,757	24,365	11,507	9,787	8,09	21,2	961,909	22,658	2021,914	0	204,144	204,144	99,726	0	0	0	0	0	0	0
15:01:06	244,067	2451,828	20,757	24,17	11,521	9,812	8,124	21,2	961,909	22,658	2022,344	0	204,144	204,144	99,726	0	0	0	0	0	0	0
15:01:06	279,272	2454,62	20,805	24,267	11,534	9,841	8,158	21,2	961,909	22,658	2022,776	0	204,144	204,144	99,726	0	0	0	0	0	0	0
15:01:06	228,295	2456,903	20,854	24,267	11,544	9,864	8,191	21,2	961,909	22,658	2023,211	0	204,144	204,144	99,726	0	0	0	0	0	0	0
15:01:06	314,526	2460,049	20,952	24,316	11,557	9,897	8,225	21,2	961,909	22,658	2023,647	0	204,144	204,144	99,726	0	0	0	0	0	0	0
15:01:06	425,292	2464,302	21,147	24,463	11,57	9,941	8,258	21,2	961,909	22,658	2024,088	0	204,144	204,144	99,726	0	0	0	0	0	0	0
15:01:06	169,311	2465,995	21,147	24,463	11,579	9,958	8,292	21,2	961,909	22,658	2024,53	0	204,144	204,144	99,726	0	0	0	0	0	0	0
15:01:06	255,151	2468,546	21,147	24,512	11,594	9,985	8,325	21,2	961,909	22,658	2024,974	0	204,144	204,144	99,726	0	0	0	0	0	0	0
15:01:06	242,016	2470,966	21,147	24,267	11,607	10,009	8,358	21,2	961,909	22,658	2025,42	0	204,144	204,144	99,726	0	0	0	0	0	0	0
15:01:06	210,961	2473,076	21,098	24,267	11,622	10,031	8,391	21,4	961,909	22,658	2025,868	0	204,144	204,144	99,726	0	0	0	0	0	0	0
15:01:06	357,714	2476,653	21,147	24,267	11,639	10,068	8,424	21,4	961,909	22,658	2026,318	0	204,144	204,144	99,726	0	0	0	0	0	0	0
15:01:06	204,565	2478,699	21,098	24,17	11,654	10,089	8,456	21,4	961,909	22,658	2026,771	0	204,144	204,144	99,726	0	0	0	0	0	0	0
15:01:06	158,374	2480,283	21,001	24,072	11,668	10,106	8,489	21,4	961,909	22,658	2027,224	0	204,144	204,144	99,726	0	0	0	0	0	0	0
15:01:06	340,747	2483,69	21,098	24,072	11,682	10,141	8,521	21,4	961,909	22,658	2027,681	0	204,144	204,144	99,726	0	0	0	0	0	0	0
15:01:06	176,928	2485,459	21,098	24,17	11,692	10,159	8,553	21,4	961,909	22,658	2028,139	0	204,144	204,144	99,726	0	0	0	0	0	0	0
15:01:06	285,058	2488,31	21,147	24,267	11,705	10,188	8,585	21,4	961,909	22,658	2028,599	0	204,144	204,144	99,726	0	0	0	0	0	0	0
15:01:06	337,67	2491,687	21,245	24,365	11,719	10,223	8,617	21,4	961,909	22,658	2029,062	0	204,144	204,144	99,726	0	0	0	0	0	0	0
15:01:06	266,259	2494,349	21,343	24,316	11,728	10,251	8,649	21,4	961,909	22,658	2029,527	0	204,144	204,144	99,726	0	0	0	0	0	0	0
15:01:06	164,892	2495,998	21,343	24,463	11,738	10,268	8,681	21,4	961,909	22,658	2029,994	0	204,144	204,144	99,726	0	0	0	0	0	0	0
15:01:06	341,21	2499,41	21,44	24,463	11,751	10,303	8,713	21,4	961,909	22,658	2030,463	0	206,289	206,289	99,735	0	0	0	0	0	0	0
15:01:06	150,61	2500,916	21,343	24,365	11,765	10,318	8,744	21,4	961,909	22,658	2030,933	0	206,289	206,289	99,735	0	0	0	0	0	0	0
15:01:06	251,806	2503,434	21,343	24,267	11,779	10,344	8,776	21,4	961,909	22,658	2031,406	0	206,289	206,289	99,735	0	0	0	0	0	0	0
15:01:06	248,657	2505,921	21,343	24,463	11,793	10,37	8,807	21,4	961,909	22,658	2031,88	0	206,289	206,289	99,735	0	0	0	0	0	0	0
15:01:06	121,948	2507,14	21,294	24,267	11,803	10,382	8,838	21,4	961,909	22,658	2032,355	0	206,289	206,289	99,735	0	0	0	0	0	0	0
15:01:06	250,756	2509,648	21,294	24,072	11,817	10,408	8,869	21,4	961,909	22,658	2032,833	0	206,289	206,289	99,735	0	0	0	0	0	0	0
15:01:06	202,294	2511,671	21,245	24,072	11,831	10,429	8,899	21,4	961,909	22,658	2033,311	0	206,289	206,289	99,735	0	0	0	0	0	0	0
15:01:06	347,753	2515,149	21,343	24,267	11,845	10,465	8,93	21,4	961,909	22,658	2033,793	0	206,289	206,289	99,735	0	0	0	0	0	0	0
15:01:06	309,497	2518,244	21,489	24,365	11,855	10,497	8,961	21,4	961,909	22,658	2034,278	0	206,289	206,289	99,735	0	0	0	0	0	0	0
15:01:06	248,657	2520,73	21,489	24,316	11,869	10,522	8,991	21,4	961,909	22,658	2034,764	0	206,289	206,289	99,735	0	0	0	0	0	0	0
15:01:06	263,256	2523,363	21,587	24,365	11,878	10,55	9,022	21,4	961,909	22,658	2035,253	0	206,289	206,289	99,735	0	0	0	0	0	0	0
15:01:06	72,29	2524,086	21,489	24,316	11,887	10,557	9,052	21,4	961,909	22,658	2035,742	0	206,289	206,289	99,735	0	0	0	0	0	0	0
15:01:06	263,232	2526,718	21,587	24,267	11,897	10,584	9,082	21,4	961,909	22,658	2036,233	0	206,289	206,289	99,735	0	0	0	0	0	0	0
15:01:06	251,904	2529,237	21,587	24,365	11,911	10,61	9,112	21,4	961,909	22,658	2036,726	0	206,289	206,289	99,735	0	0	0	0	0	0	0
15:01:06	254,052	2531,777	21,587	24,365	11,925	10,636	9,142	21,4	961,909	22,658	2037,221	0	206,289	206,289	99,735	0	0	0	0	0	0	0
15:01:06	214,746	2533,925	21,636	24,512	11,935	10,659	9,172	21,4	961,909	22,658	2037,717	0	206,289	206,289	99,735	0	0	0	0	0	0	0
15:01:06	204,394	2535,969	21,587	24,316	11,949	10,68	9,201	21,4	961,909	22,658	2038,215	0	206,289	206,289	99,735	0	0	0	0	0	0	0
15:01:06	169,36	2537,662	21,587	24,072	11,958	10,697	9,23	21,4	961,909	22,658	2038,715	0	206,289	206,289	99,735	0	0	0	0	0	0	0
15:01:06	251,928	2540,182	21,587	24,267	11,973	10,723	9,26	21,4	961,909	22,658	2039,216	0	206,289	206,289	99,735	0	0	0	0	0	0	0
15:01:06	192,797	2542,11	21,44	24,023	11,991	10,743	9,289	21,4	961,909	22,658	2039,719	0	206,289	206,289	99,735	0	0	0	0	0	0	0
15:01:06	152,49	2543,635	21,343	24,072	12,005	10,759	9,318	21,4	961,909	22,658	2040,223	0	206,289	206,289	99,735	0	0	0	0	0	0	0
15:01:06	313,134	2546,766	21,489	24,316	12,015	10,791	9,346	21,4	961,909	22,658	2040,73	0	206,289	206,289	99,735	0	0	0	0	0	0	0
15:01:06	313,232	2549,898	21,636	24,365	12,025	10,823	9,375	21,4	961,909	22,658	2041,239	0	206,289	206,289	99,735	0	0	0	0	0	0	0
15:01:06	354,516	2553,443	21,831	24,463	12,034	10,86	9,405	21,4	961,909	22,658	2041,751	0	206,289	206,289	99,735	0	0	0	0	0	0	0
15:01:06	258,105	2556,025	21,929	24,463	12,043	10,886	9,434	21,4	961,909	22,658	2042,265	0	206,289	206,289	99,735	0	0	0	0	0	0	0
15:01:06	262,597	2558,651	22,026	24,707	12,052	10,913	9,463	21,4	961,909	22,658	2042,782	0	206,289	206,289	99,735	0	0	0	0	0	0	0
15:01:06	214,99	2560,8	22,075	24,609	12,062	10,936	9,491	21,4	961,909	22,658	2043,3	0	206,289	206,289	99,735	0	0	0	0	0	0	0
15:01:06	174,951	2562,55	22,075	24,463	12,072	10,954	9,52	21,4	961,909	22,658	2043,819	0	206,289	206,289	99,735	0	0	0	0	0	0	0
15:01:06	207,543	2564,625	22,026	24,365	12,086	10,975	9,549	21,4	961,909	22,658	2044,34	0	206,289	206,289	99,735	0	0	0	0	0	0	0
15:01:06	151,293	2566,138	21,929	24,267	12,1	10,991	9,577	21,4	961,909	22,658	2044,861	0	206,289	206,289	99,735	0	0	0	0	0	0	0
15:01:06	172,631	2567,865	21,929	24,316	12,109	11,008	9,605	21,4	961,909	22,658	2045,384	0	206,289	206,289	99,735	0	0	0	0	0	0	0
15:01:06	344,238	2571,307	22,026	24,365	12,123	11,044	9,633	21,4	961,909	22,658	2045,91	0	206,289	206,289	99,735	0	0	0	0	0	0	0
15:01:06	206,323	2573,37	22,075	24,267	12,132	11,065	9,661	21,4	961,909	22,658	2046,438	0	206,289	206,289	99,735	0	0	0	0	0	0	0
15:01:06	299,682	2576,367	22,222	24,463	12,141	11,096	9,689	21,4	961,909	22,658	2046,968	0	206,289	206,289	99,735	0	0	0	0	0	0	0
15:01:06	244,238	2578,809	22,368	24,365	12,147	11,121	9,718	21,4	961,909	22,658	2047,499	0	206,289	206,289	99,735	0	0	0	0	0	0	0
15:01:06	298,779	2581,797	22,514	24,463	12,156	11,152	9,746	21,4	961,909	22,658	2048,033	0	206,289	206,289	99,735	0	0	0	0	0	0	0
15:01:06	213,037	2583,928	22,563	24,463	12,165	11,174	9,774	21,4	961,909	22,658	2048,569	0	206,289	206,289	99,735	0	0	0	0	0	0	0
15:01:07	176,123	2585,689	22,563	24,609	12,175	11,192	9,801	21,4	961,909	22,658	2049,106	0	206,289	206,289	99,735	0	0	0	0	0	0	0
15:01:07	164,013	2587,329	22,563	24,512	12,184	11,209	9,829	21,4	961,909	22,658	2049,645	0	206,289	206,289	99,735	0	0	0	0	0	0	0
15:01:07	187,06	2589,2	22,514	24,512	12,197	11,228	9,857	21,4	961,909	22,658	2050,184	0	206,289	206,289	99,735	0	0	0	0	0	0	0
15:01:07	315,161	2592,351	22,661	24,512	12,207	11,261	9,884	21,4	961,909	22,658	2050,727	0	206,289	206,289	99,735	0	0	0	0	0	0	0
15:01:07	220,8	2594,559	22,71	24,512	12,216	11,284	9,911	21,4	961,909	22,658	2051,271	0	206,289	206,289	99,735	0	0	0	0	0	0	0
15:01:07	157,617	2596,135	22,71	24,463	12,225	11,3	9,939	21,4	961,909	22,658	2051,815	0	206,289	206,289	99,735	0	0	0	0	0	0	0
15:01:07	243,579	2598,571	22,856	24,609	12,231	11,325	9,966	21,4	961,909	22,658	2052,362	0	206,289	206,289	99,735	0	0	0	0	0	0	0
15:01:07	146,752	2600,039	22,905	24,512	12,236	11,34	9,993	21,4	961,909	22,658	2052,91	0	206,289	206,289	99,735	0	0	0	0	0	0	0
15:01:07	333,056	2603,369	23,1	24,609	12,244	11,374	10,02	21,4	961,909	22,658	2053,461	0	206,289	206,289	99,735	0	0	0	0	0	0	0
15:01:07	242,602	2605,795	23,247	24,512	12,25	11,399	10,047	21,4	961,909	22,658	2054,013	0	206,289	206,289	99,735	0	0	0	0	0	0	0
15:01:07	154,541	2607,341	23,247	24,512	12,259	11,415	10,074	21,4	961,909	22,658	2054,566	0	206,289	206,289	99,735	0	0	0	0	0	0	0
15:01:07	220,776	2609,548	23,247	24,658	12,271	11,438	10,101	21,4	961,909	22,658	2055,121	0	206,289	206,289	99,735	0	0	0	0	0	0	0
15:01:07	22,607	2609,775	23,1	24,512	12,28	11,44	10,127	21,4	961,909	22,658	2055,676	0	206,289	206,289	99,735	0	0	0	0	0	0	0
15:01:07	70,556	2610,48	23,003	24,463	12,29	11,448	10,153	21,4	961,909	22,658	2056,231	0	206,289	206,289	99,735	0	0	0	0	0	0	0
15:01:07	259,96	2613,08	23,1	24,365	12,299	11,475	10,179	21,4	961,909	22,658	2056,787	0	206,289	206,289	99,735	0	0	0	0	0	0	0
15:01:07	197,143	2615,051	23,149	24,658	12,307	11,495	10,204	21,4	961,909	22,658	2057,346	0	206,289	206,289	99,735	0	0	0	0	0	0	0
15:01:07	306,958	2618,121	23,296	24,609	12,316	11,527	10,23	21,4	961,909	22,658	2057,906	0	206,289	206,289	99,735	0	0	0	0	0	0	0
15:01:07	98,876	2619,109	23,296	24,609	12,322	11,537	10,256	21,4	961,909	22,658	2058,468	0	206,289	206,289	99,735	0	0	0	0	0	0	0
15:01:07	193,798	2621,047	23,345	24,609	12,33	11,557	10,282	21,4	961,909	22,658	2059,03	0	206,289	206,289	99,735	0	0	0	0	0	0	0
15:01:07	195,092	2622,998	23,442	24,609	12,336	11,577	10,307	21,4	961,909	22,658	2059,594	0	206,289	206,289	99,735	0	0	0	0	0	0	0
15:01:07	289,892	2625,897	23,589	24,658	12,344	11,607	10,332	21,4	961,909	22,658	2060,16	0	206,289	206,289	99,735	0	0	0	0	0	0	0
15:01:07	48,51	2626,382	23,491	24,707	12,352	11,612	10,357	21,4	961,909	22,658	2060,726	0	206,289	206,289	99,735	0	0	0	0	0	0	0
15:01:07	113,085	2627,513	23,442	24,609	12,361	11,623	10,382	21,4	961,909	22,658	2061,293	0	206,289	206,289	99,735	0	0	0	0	0	0	0
15:01:07	146,948	2628,983	23,491	24,609	12,367	11,639	10,407	21,4	961,909	22,658	2061,861	0	206,289	206,289	99,735	0	0	0	0	0	0	0
15:01:07	175,61	2630,739	23,589	24,609	12,371	11,657	10,431	21,4	961,909	22,658	2062,43	0	206,289	206,289	99,735	0	0	0	0	0	0	0
15:01:07	143,505	2632,174	23,589	24,707	12,379	11,671	10,456	21,4	961,909	22,658	2062,999	0	206,289	206,289	99,735	0	0	0	0	0	0	0
15:01:07	189,624	2634,07	23,638	24,805	12,387	11,691	10,48	21,4	961,909	22,658	2063,57	0	206,289	206,289	99,735	0	0	0	0	0	0	0
15:01:07	98,925	2635,059	23,638	24,805	12,393	11,701	10,504	21,4	961,909	22,658	2064,142	0	206,289	206,289	99,735	0	0	0	0	0	0	0
15:01:07	196,386	2637,023	23,735	24,805	12,398	11,721	10,528	21,4	961,909	22,658	2064,715	0	206,289	206,289	99,735	0	0	0	0	0	0	0
15:01:07	102,319	2638,047	23,735	24,805	12,404	11,732	10,551	21,4	961,909	22,658	2065,288	0	206,289	206,289	99,735	0	0	0	0	0	0	0
15:01:07	159,936	2639,646	23,735	24,512	12,413	11,748	10,575	21,4	961,909	22,658	2065,862	0	206,289	206,289	99,735	0	0	0	0	0	0	0
15:01:07	188,427	2641,53	23,784	24,609	12,421	11,768	10,598	21,4	961,909	22,658	2066,438	0	206,289	206,289	99,735	0	0	0	0	0	0	0
15:01:07	50,83	2642,038	23,735	24,512	12,426	11,773	10,621	21,4	961,909	22,658	2067,013	0	206,289	206,289	99,735	0	0	0	0	0	0	0
15:01:07	100,219	2643,041	23,735	24,267	12,432	11,783	10,644	21,4	961,909	22,658	2067,589	0	206,289	206,289	99,735	0	0	0	0	0	0	0
15:01:07	-117,553	2641,865	23,491	23,144	12,439	11,771	10,666	21,4	961,909	22,658	2068,164	0	206,289	206,289	99,735	0	0	0	0	0	0	0
15:01:07	-240,502	2639,46	23,247	19,58	12,439	11,747	10,687	21,4	961,909	22,658	2068,735	0	206,289	206,289	99,735	0	0	0	0	0	0	0
15:01:07	-493,554	2634,525	22,807	16,601	12,435	11,696	10,707	21,4	961,909	22,658	2069,301	0	206,289	206,289	99,735	0	0	0	0	0	0	0
15:01:07	-324,609	2631,278	22,661	14,843	12,425	11,662	10,726	21,4	961,909	22,658	2069,863	0	206,289	206,289	99,735	0	0	0	0	0	0	0
15:01:07	-355,883	2627,72	22,563	13,525	12,411	11,625	10,743	21,4	961,909	22,658	2070,42	0	206,289	206,289	99,735	0	0	0	0	0	0	0
15:01:07	-368,09	2624,039	22,661	13,232	12,385	11,588	10,76	21,4	961,909	22,658	2070,974	0	206,289	206,289	99,735	0	0	0	0	0	0	0
15:01:07	-276,66	2621,272	22,807	13,427	12,361	11,559	10,776	21,4	961,909	22,658	2071,524	0	206,289	206,289	99,735	0	0	0	0	0	0	0
15:01:07	-291,137	2618,361	22,905	13,525	12,339	11,529	10,79	21,4	961,909	22,658	2072,071	0	206,289	206,289	99,735	0	0	0	0	0	0	0
15:01:07	-230,249	2616,058	23,003	13,867	12,321	11,505	10,805	21,4	961,909	22,658	2072,615	0	206,289	206,289	99,735	0	0	0	0	0	0	0
15:01:07	-645,605	2609,602	22,661	13,33	12,304	11,439	10,817	21,4	961,909	22,658	2073,152	0	206,289	206,289	99,735	0	0	0	0	0	0	0
15:01:07	-422,094	2605,381	22,417	14,209	12,293	11,395	10,828	21,4	961,909	22,658	2073,685	0	206,289	206,289	99,735	0	0	0	0	0	0	0
15:01:07	-499,316	2600,388	22,075	14,648	12,284	11,344	10,838	21,4	961,909	22,658	2074,211	0	206,289	206,289	99,735	0	0	0	0	0	0	0
15:01:07	-404,321	2596,345	21,831	14,795	12,275	11,302	10,847	21,4	961,909	22,658	2074,733	0	206,289	206,289	99,735	0	0	0	0	0	0	0
15:01:07	-316,064	2593,184	21,733	15,136	12,262	11,269	10,856	21,4	961,909	22,658	2075,252	0	206,289	206,289	99,735	0	0	0	0	0	0	0
15:01:07	-251,977	2590,664	21,733	14,843	12,248	11,243	10,863	21,4	961,909	22,658	2075,767	0	206,289	206,289	99,735	0	0	0	0	0	0	0
15:01:07	-323,681	2587,428	21,733	14,648	12,23	11,21	10,87	21,4	961,909	22,658	2076,279	0	206,289	206,289	99,735	0	0	0	0	0	0	0
15:01:07	-316,015	2584,267	21,733	13,965	12,212	11,178	10,876	21,4	961,909	22,658	2076,787	0	206,289	206,289	99,735	0	0	0	0	0	0	0
15:01:07	-259,57	2581,672	21,733	13,623	12,198	11,151	10,882	21,4	961,909	22,658	2077,292	0	206,289	206,289	99,735	0	0	0	0	0	0	0
15:01:07	-478,833	2576,883	21,587	13,33	12,179	11,101	10,886	21,4	961,909	22,658	2077,791	0	206,289	206,289	99,735	0	0	0	0	0	0	0
15:01:07	-382,08	2573,063	21,44	12,988	12,165	11,062	10,889	21,4	961,448	22,658	2078,286	0	206,289	206,289	99,735	0	0	0	0	0	0	0
15:01:07	-497,412	2568,088	21,098	12,744	12,156	11,011	10,892	21,4	961,448	22,658	2078,776	0	206,289	206,289	99,735	0	0	0	0	0	0	0
15:01:07	-510,595	2562,983	20,757	12,451	12,146	10,958	10,893	21,4	961,448	22,658	2079,261	0	206,289	206,289	99,735	0	0	0	0	0	0	0
15:01:07	-454,003	2558,442	20,464	12,06	12,137	10,911	10,893	21,4	961,448	22,658	2079,74	0	206,289	206,289	99,735	0	0	0	0	0	0	0
15:01:07	-410,839	2554,334	20,366	12,109	12,119	10,869	10,893	21,4	961,448	22,658	2080,215	0	206,289	206,289	99,735	0	0	0	0	0	0	0
15:01:07	-251,586	2551,818	20,366	12,06	12,105	10,843	10,892	21,4	961,448	22,658	2080,686	0	206,289	206,289	99,735	0	0	0	0	0	0	0
15:01:07	-336,181	2548,456	20,366	11,963	12,086	10,808	10,89	21,4	961,448	22,658	2081,154	0	206,289	206,289	99,735	0	0	0	0	0	0	0
15:01:07	-242,138	2546,035	20,464	12,256	12,067	10,783	10,888	21,4	961,448	22,658	2081,619	0	206,289	206,289	99,735	0	0	0	0	0	0	0
15:01:07	-372,192	2542,313	20,513	12,353	12,043	10,745	10,885	21,4	961,448	22,658	2082,08	0	206,289	206,289	99,735	0	0	0	0	0	0	0
15:01:07	-111,132	2541,202	20,659	12,256	12,029	10,734	10,882	21,4	961,448	22,658	2082,539	0	206,289	206,289	99,735	0	0	0	0	0	0	0
15:01:07	-382,714	2537,375	20,61	12,256	12,01	10,694	10,879	21,4	961,448	22,658	2082,994	0	206,19	206,19	99,734	0	0	0	0	0	0	0
15:01:07	-403,613	2533,338	20,366	12,451	12,001	10,652	10,874	21,4	961,448	22,658	2083,444	0	206,19	206,19	99,734	0	0	0	0	0	0	0
15:01:07	-427,954	2529,059	20,268	12,353	11,982	10,608	10,869	21,4	961,448	22,658	2083,89	0	206,19	206,19	99,734	0	0	0	0	0	0	0
15:01:07	-487,768	2524,181	20,024	12,158	11,968	10,558	10,863	21,4	961,448	22,658	2084,33	0	206,19	206,19	99,734	0	0	0	0	0	0	0
15:01:07	-311,425	2521,067	19,878	12,158	11,958	10,526	10,856	21,4	961,448	22,658	2084,767	0	206,19	206,19	99,734	0	0	0	0	0	0	0
15:01:07	-442,163	2516,645	19,682	11,914	11,944	10,48	10,849	21,4	961,448	22,658	2085,199	0	206,19	206,19	99,734	0	0	0	0	0	0	0
15:01:07	-215,38	2514,492	19,634	11,963	11,935	10,458	10,841	21,4	961,448	22,658	2085,628	0	206,19	206,19	99,734	0	0	0	0	0	0	0
15:01:07	-335,913	2511,132	19,634	11,963	11,916	10,424	10,833	21,4	961,448	22,658	2086,053	0	206,19	206,19	99,734	0	0	0	0	0	0	0
15:01:07	-109,301	2510,039	19,78	12,06	11,902	10,412	10,825	21,4	961,448	22,658	2086,477	0	206,19	206,19	99,734	0	0	0	0	0	0	0
15:01:07	-288,671	2507,153	19,829	12,109	11,883	10,383	10,816	21,4	961,448	22,658	2086,898	0	206,19	206,19	99,734	0	0	0	0	0	0	0
15:01:07	-287,548	2504,277	19,878	11,963	11,864	10,353	10,807	21,4	961,448	22,658	2087,315	0	206,19	206,19	99,734	0	0	0	0	0	0	0
15:01:07	-331,762	2500,96	19,878	12,06	11,845	10,319	10,798	21,4	961,448	22,658	2087,729	0	206,19	206,19	99,734	0	0	0	0	0	0	0
15:01:07	-385,449	2497,105	19,829	12,158	11,826	10,279	10,787	21,4	961,448	22,658	2088,138	0	206,19	206,19	99,734	0	0	0	0	0	0	0
15:01:07	-200,976	2495,095	19,878	12,06	11,812	10,258	10,777	21,4	961,448	22,658	2088,545	0	206,19	206,19	99,734	0	0	0	0	0	0	0
15:01:07	-344,97	2491,646	19,78	12,256	11,798	10,223	10,766	21,4	961,448	22,658	2088,948	0	206,19	206,19	99,734	0	0	0	0	0	0	0
15:01:07	-391,137	2487,734	19,634	12,158	11,784	10,182	10,755	21,4	961,448	22,658	2089,347	0	206,19	206,19	99,734	0	0	0	0	0	0	0
15:01:07	-251,416	2485,22	19,634	12,109	11,77	10,156	10,743	21,4	961,448	22,658	2089,743	0	206,19	206,19	99,734	0	0	0	0	0	0	0
15:01:07	-393,09	2481,289	19,487	12,06	11,756	10,116	10,731	21,4	961,448	22,658	2090,134	0	206,19	206,19	99,734	0	0	0	0	0	0	0
15:01:07	-322,924	2478,06	19,487	12,06	11,738	10,083	10,718	21,4	961,448	22,658	2090,522	0	206,19	206,19	99,734	0	0	0	0	0	0	0
15:01:07	-253,491	2475,525	19,487	12,06	11,723	10,056	10,705	21,4	961,448	22,658	2090,907	0	206,19	206,19	99,734	0	0	0	0	0	0	0
15:01:07	-325,073	2472,274	19,487	11,767	11,705	10,023	10,692	21,4	961,448	22,658	2091,288	0	206,19	206,19	99,734	0	0	0	0	0	0	0
15:01:07	-194,384	2470,33	19,634	11,963	11,686	10,003	10,678	21,4	961,448	22,658	2091,668	0	206,19	206,19	99,734	0	0	0	0	0	0	0
15:01:07	-418,334	2466,147	19,536	12,06	11,668	9,96	10,664	21,4	961,448	22,658	2092,042	0	206,19	206,19	99,734	0	0	0	0	0	0	0
15:01:07	-393,872	2462,208	19,389	12,06	11,654	9,919	10,649	21,4	961,448	22,658	2092,412	0	206,19	206,19	99,734	0	0	0	0	0	0	0
15:01:07	-157,104	2460,637	19,487	12,256	11,639	9,903	10,635	21,4	961,448	22,658	2092,781	0	206,19	206,19	99,734	0	0	0	0	0	0	0
15:01:07	-416,04	2456,477	19,389	12,06	11,621	9,86	10,62	21,4	961,448	22,658	2093,144	0	206,19	206,19	99,734	0	0	0	0	0	0	0
15:01:07	-353,149	2452,945	19,292	12,109	11,607	9,824	10,604	21,4	961,448	22,658	2093,504	0	206,19	206,19	99,734	0	0	0	0	0	0	0
15:01:07	-242,626	2450,519	19,292	12,109	11,593	9,799	10,588	21,4	961,448	22,658	2093,861	0	206,19	206,19	99,734	0	0	0	0	0	0	0
15:01:07	-323,974	2447,279	19,292	12,06	11,575	9,765	10,572	21,4	961,448	22,658	2094,215	0	206,19	206,19	99,734	0	0	0	0	0	0	0
15:01:07	-252,368	2444,756	19,292	12,158	11,561	9,739	10,556	21,4	961,448	22,658	2094,565	0	206,19	206,19	99,734	0	0	0	0	0	0	0
15:01:07	-319,458	2441,561	19,292	12,06	11,543	9,706	10,539	21,4	961,448	22,658	2094,912	0	206,19	206,19	99,734	0	0	0	0	0	0	0
15:01:07	-441,162	2437,15	19,145	11,914	11,526	9,661	10,522	21,4	961,448	22,658	2095,254	0	206,19	206,19	99,734	0	0	0	0	0	0	0
15:01:07	-338,647	2433,763	19,048	12,06	11,512	9,626	10,504	21,4	961,448	22,658	2095,593	0	206,19	206,19	99,734	0	0	0	0	0	0	0
15:01:07	-291,87	2430,844	18,999	11,963	11,498	9,596	10,486	21,4	961,448	22,658	2095,928	0	206,19	206,19	99,734	0	0	0	0	0	0	0
15:01:07	-383,837	2427,006	18,804	11,816	11,487	9,556	10,468	21,4	961,448	22,658	2096,259	0	206,19	206,19	99,734	0	0	0	0	0	0	0
15:01:07	-321,093	2423,795	18,706	11,914	11,474	9,523	10,45	21,4	961,448	22,658	2096,586	0	206,19	206,19	99,734	0	0	0	0	0	0	0
15:01:07	-447,485	2419,32	18,511	11,816	11,46	9,477	10,431	21,4	961,448	22,658	2096,909	0	206,19	206,19	99,734	0	0	0	0	0	0	0
15:01:08	-220,581	2417,114	18,559	11,914	11,444	9,454	10,411	21,4	961,448	22,658	2097,229	0	206,19	206,19	99,734	0	0	0	0	0	0	0
15:01:08	-459,814	2412,516	18,413	11,963	11,426	9,407	10,392	21,4	961,448	22,658	2097,544	0	206,19	206,19	99,734	0	0	0	0	0	0	0
15:01:08	-159,326	2410,923	18,559	11,963	11,41	9,39	10,372	21,4	961,448	22,658	2097,858	0	206,19	206,19	99,734	0	0	0	0	0	0	0
15:01:08	-287,182	2408,051	18,511	11,914	11,396	9,361	10,352	21,4	961,448	22,658	2098,168	0	206,19	206,19	99,734	0	0	0	0	0	0	0
15:01:08	-394,58	2404,105	18,413	12,06	11,379	9,32	10,332	21,4	961,448	22,658	2098,473	0	206,19	206,19	99,734	0	0	0	0	0	0	0
15:01:08	-288,134	2401,224	18,364	11,816	11,365	9,29	10,312	21,4	961,448	22,658	2098,776	0	206,19	206,19	99,734	0	0	0	0	0	0	0
15:01:08	-269,677	2398,527	18,315	11,816	11,353	9,263	10,291	21,4	961,448	22,658	2099,076	0	206,19	206,19	99,734	0	0	0	0	0	0	0
15:01:08	-321,02	2395,317	18,169	11,767	11,343	9,23	10,27	21,4	961,448	22,658	2099,372	0	206,19	206,19	99,734	0	0	0	0	0	0	0
15:01:08	-318,627	2392,131	18,071	11,621	11,33	9,197	10,249	21,4	961,448	22,658	2099,665	0	206,19	206,19	99,734	0	0	0	0	0	0	0
15:01:08	-367,48	2388,456	17,925	11,767	11,317	9,159	10,228	21,4	961,448	22,658	2099,954	0	206,19	206,19	99,734	0	0	0	0	0	0	0
15:01:08	-338,891	2385,067	17,827	11,621	11,303	9,124	10,206	21,4	961,448	22,658	2100,239	0	206,19	206,19	99,734	0	0	0	0	0	0	0
15:01:08	-198,95	2383,078	17,876	11,621	11,289	9,103	10,185	21,4	961,448	22,658	2100,522	0	206,19	206,19	99,734	0	0	0	0	0	0	0
15:01:08	-283,105	2380,246	17,925	11,621	11,271	9,074	10,163	21,4	961,448	22,658	2100,802	0	206,19	206,19	99,734	0	0	0	0	0	0	0
15:01:08	-240,942	2377,837	18,022	11,767	11,252	9,049	10,141	21,4	961,448	22,658	2101,079	0	206,19	206,19	99,734	0	0	0	0	0	0	0
15:01:08	-343,286	2374,404	17,925	11,767	11,238	9,014	10,119	21,4	961,448	22,658	2101,352	0	206,19	206,19	99,734	0	0	0	0	0	0	0
15:01:08	-285,717	2371,547	17,876	11,816	11,224	8,985	10,097	21,4	961,448	22,658	2101,622	0	206,19	206,19	99,734	0	0	0	0	0	0	0
15:01:08	-275,952	2368,787	17,827	11,816	11,211	8,956	10,074	21,4	961,448	22,658	2101,89	0	206,19	206,19	99,734	0	0	0	0	0	0	0
15:01:08	-403,979	2364,748	17,583	11,767	11,202	8,914	10,052	21,4	961,448	22,658	2102,152	0	206,19	206,19	99,734	0	0	0	0	0	0	0
15:01:08	-345,459	2361,293	17,387	11,718	11,193	8,879	10,029	21,4	961,448	22,658	2102,412	0	206,19	206,19	99,734	0	0	0	0	0	0	0
15:01:08	-441,381	2356,879	17,094	11,572	11,184	8,833	10,005	21,4	961,448	22,658	2102,666	0	206,19	206,19	99,734	0	0	0	0	0	0	0
15:01:08	-219,58	2354,683	17,046	11,572	11,174	8,811	9,982	21,4	961,448	22,658	2102,918	0	206,19	206,19	99,734	0	0	0	0	0	0	0
15:01:08	-331,933	2351,364	16,948	11,621	11,16	8,776	9,958	21,4	961,448	22,658	2103,167	0	206,19	206,19	99,734	0	0	0	0	0	0	0
15:01:08	-242,065	2348,943	16,948	11,523	11,147	8,751	9,934	21,4	961,448	22,658	2103,412	0	206,19	206,19	99,734	0	0	0	0	0	0	0
15:01:08	-177,221	2347,171	16,948	11,523	11,137	8,733	9,911	21,4	961,448	22,658	2103,656	0	206,19	206,19	99,734	0	0	0	0	0	0	0
15:01:08	-347,949	2343,692	16,85	11,621	11,122	8,697	9,887	21,4	961,448	22,658	2103,896	0	206,19	206,19	99,734	0	0	0	0	0	0	0
15:01:08	-260,424	2341,088	16,753	11,572	11,113	8,671	9,863	21,4	961,448	22,658	2104,133	0	206,19	206,19	99,734	0	0	0	0	0	0	0
15:01:08	-214,965	2338,938	16,704	11,621	11,103	8,648	9,839	21,4	961,448	22,658	2104,368	0	206,19	206,19	99,734	0	0	0	0	0	0	0
15:01:08	-465,649	2334,281	16,46	11,572	11,09	8,6	9,815	21,4	961,448	22,658	2104,598	0	206,19	206,19	99,734	0	0	0	0	0	0	0
15:01:08	-364,892	2330,632	16,264	11,621	11,08	8,563	9,791	21,4	961,448	22,658	2104,824	0	206,19	206,19	99,734	0	0	0	0	0	0	0
15:01:08	-72,485	2329,908	16,362	11,767	11,071	8,555	9,766	21,4	961,448	22,658	2105,049	0	206,19	206,19	99,734	0	0	0	0	0	0	0
15:01:08	-246,142	2327,446	16,362	11,572	11,057	8,53	9,742	21,4	961,448	22,658	2105,272	0	206,19	206,19	99,734	0	0	0	0	0	0	0
15:01:08	-265,649	2324,79	16,264	11,572	11,047	8,502	9,718	21,4	961,448	22,658	2105,491	0	206,19	206,19	99,734	0	0	0	0	0	0	0
15:01:08	-290,332	2321,886	16,216	11,572	11,033	8,473	9,693	21,4	961,448	22,658	2105,708	0	206,19	206,19	99,734	0	0	0	0	0	0	0
15:01:08	-201,049	2319,876	16,264	11,572	11,019	8,452	9,669	21,4	961,448	22,658	2105,922	0	206,19	206,19	99,734	0	0	0	0	0	0	0
15:01:08	-213,696	2317,739	16,216	11,621	11,01	8,43	9,645	21,4	961,448	22,658	2106,134	0	206,19	206,19	99,734	0	0	0	0	0	0	0
15:01:08	-250,537	2315,234	16,216	11,718	10,996	8,404	9,62	21,4	961,448	22,658	2106,343	0	206,19	206,19	99,734	0	0	0	0	0	0	0
15:01:08	-307,373	2312,16	16,069	11,621	10,986	8,372	9,596	21,4	961,448	22,658	2106,549	0	206,19	206,19	99,734	0	0	0	0	0	0	0
15:01:08	-167,358	2310,486	16,069	11,621	10,977	8,355	9,572	21,4	961,448	22,658	2106,753	0	206,19	206,19	99,734	0	0	0	0	0	0	0
15:01:08	-258,886	2307,897	15,971	11,621	10,967	8,328	9,547	21,4	961,448	22,658	2106,955	0	206,19	206,19	99,734	0	0	0	0	0	0	0
15:01:08	-394,384	2303,953	15,727	11,621	10,958	8,288	9,522	21,4	961,448	22,658	2107,152	0	206,19	206,19	99,734	0	0	0	0	0	0	0
15:01:08	-177,734	2302,176	15,63	11,621	10,953	8,269	9,498	21,4	961,448	22,658	2107,347	0	206,19	206,19	99,734	0	0	0	0	0	0	0
15:01:08	-348,999	2298,686	15,434	11,523	10,944	8,233	9,473	21,4	961,448	22,658	2107,538	0	206,19	206,19	99,734	0	0	0	0	0	0	0
15:01:08	-213,452	2296,552	15,385	11,523	10,934	8,211	9,448	21,4	961,448	22,658	2107,727	0	206,19	206,19	99,734	0	0	0	0	0	0	0
15:01:08	-167,211	2294,88	15,385	11,425	10,925	8,194	9,424	21,4	961,448	22,658	2107,914	0	206,19	206,19	99,734	0	0	0	0	0	0	0
15:01:08	-203,1	2292,849	15,434	11,572	10,911	8,173	9,399	21,4	961,448	22,658	2108,099	0	206,19	206,19	99,734	0	0	0	0	0	0	0
15:01:08	-204,15	2290,807	15,483	11,572	10,897	8,152	9,375	21,4	961,448	22,658	2108,282	0	206,19	206,19	99,734	0	0	0	0	0	0	0
15:01:08	-110,766	2289,699	15,63	11,621	10,883	8,141	9,351	21,4	961,448	22,658	2108,464	0	206,19	206,19	99,734	0	0	0	0	0	0	0
15:01:08	-165,014	2288,049	15,63	11,621	10,873	8,124	9,327	21,4	961,448	22,658	2108,643	0	206,19	206,19	99,734	0	0	0	0	0	0	0
15:01:08	-248,266	2285,567	15,63	11,621	10,859	8,098	9,302	21,4	961,448	22,658	2108,82	0	206,19	206,19	99,734	0	0	0	0	0	0	0
15:01:08	-166,21	2283,904	15,63	11,718	10,85	8,081	9,279	21,4	961,448	22,658	2108,996	0	206,19	206,19	99,734	0	0	0	0	0	0	0
15:01:08	-302,514	2280,879	15,483	11,621	10,841	8,05	9,254	21,4	961,448	22,658	2109,168	0	206,19	206,19	99,734	0	0	0	0	0	0	0
15:01:08	-215,454	2278,725	15,434	11,621	10,831	8,028	9,23	21,4	961,448	22,658	2109,337	0	206,19	206,19	99,734	0	0	0	0	0	0	0
15:01:08	-208,081	2276,644	15,385	11,523	10,822	8,006	9,206	21,4	961,448	22,658	2109,504	0	206,19	206,19	99,734	0	0	0	0	0	0	0
15:01:08	-256,054	2274,083	15,288	11,377	10,813	7,98	9,182	21,2	963,338	22,658	2109,669	0	206,19	206,19	99,734	0	0	0	0	0	0	0
15:01:08	-255,151	2271,532	15,288	11,425	10,799	7,953	9,158	21,2	963,338	22,658	2109,831	0	206,19	206,19	99,734	0	0	0	0	0	0	0
15:01:08	-168,286	2269,849	15,288	11,425	10,789	7,936	9,134	21,2	963,338	22,658	2109,991	0	206,19	206,19	99,734	0	0	0	0	0	0	0
15:01:08	-161,914	2268,23	15,288	11,425	10,78	7,919	9,11	21,2	963,338	22,658	2110,149	0	206,19	206,19	99,734	0	0	0	0	0	0	0
15:01:08	-213,256	2266,097	15,239	11,425	10,77	7,897	9,087	21,2	963,338	22,658	2110,305	0	206,19	206,19	99,734	0	0	0	0	0	0	0
15:01:08	-389,648	2262,201	14,995	11,377	10,761	7,857	9,063	21,2	963,338	22,658	2110,457	0	206,19	206,19	99,734	0	0	0	0	0	0	0
15:01:08	-319,531	2259,005	14,751	11,23	10,756	7,824	9,038	21,2	963,338	22,658	2110,605	0	206,19	206,19	99,734	0	0	0	0	0	0	0
15:01:08	-174,975	2257,256	14,653	11,279	10,752	7,806	9,014	21,2	963,338	22,658	2110,752	0	206,19	206,19	99,734	0	0	0	0	0	0	0
15:01:08	-210,986	2255,146	14,604	11,377	10,742	7,785	8,99	21,2	963,338	22,658	2110,896	0	206,19	206,19	99,734	0	0	0	0	0	0	0
15:01:08	-255,615	2252,59	14,507	11,23	10,733	7,758	8,966	21,2	963,338	22,658	2111,038	0	206,19	206,19	99,734	0	0	0	0	0	0	0
15:01:08	-150,805	2251,082	14,604	11,181	10,719	7,743	8,942	21,2	963,338	22,658	2111,178	0	204,601	204,601	99,728	0	0	0	0	0	0	0
15:01:08	-134,082	2249,741	14,653	11,377	10,709	7,729	8,918	21,2	963,338	22,658	2111,316	0	204,601	204,601	99,728	0	0	0	0	0	0	0
15:01:08	-147,46	2248,266	14,751	11,377	10,695	7,714	8,894	21,2	963,338	22,658	2111,453	0	204,601	204,601	99,728	0	0	0	0	0	0	0
15:01:08	-167,138	2246,595	14,751	11,425	10,686	7,696	8,871	21,2	963,338	22,658	2111,588	0	204,601	204,601	99,728	0	0	0	0	0	0	0
15:01:08	-324,682	2243,348	14,653	11,425	10,673	7,663	8,847	21,2	963,338	22,658	2111,72	0	204,601	204,601	99,728	0	0	0	0	0	0	0
15:01:08	-74,218	2242,606	14,751	11,572	10,663	7,655	8,824	21,2	963,338	22,658	2111,85	0	204,601	204,601	99,728	0	0	0	0	0	0	0
15:01:08	-255,737	2240,048	14,653	11,523	10,654	7,629	8,8	21,2	963,338	22,658	2111,979	0	204,601	204,601	99,728	0	0	0	0	0	0	0
15:01:08	-71,118	2239,337	14,751	11,425	10,645	7,622	8,777	21,2	963,338	22,658	2112,106	0	204,601	204,601	99,728	0	0	0	0	0	0	0
15:01:08	-265,234	2236,685	14,653	11,377	10,635	7,594	8,754	21,2	963,338	22,658	2112,23	0	204,601	204,601	99,728	0	0	0	0	0	0	0
15:01:08	-235,131	2234,334	14,653	11,425	10,622	7,57	8,731	21,2	963,338	22,658	2112,352	0	204,601	204,601	99,728	0	0	0	0	0	0	0
15:01:08	-204,272	2232,291	14,604	11,425	10,613	7,549	8,708	21,2	963,338	22,658	2112,472	0	204,601	204,601	99,728	0	0	0	0	0	0	0
15:01:08	-156,347	2230,727	14,604	11,377	10,604	7,533	8,685	21,2	963,338	22,658	2112,591	0	204,601	204,601	99,728	0	0	0	0	0	0	0
15:01:08	-281,469	2227,913	14,409	11,377	10,598	7,504	8,662	21,2	963,338	22,658	2112,706	0	204,601	204,601	99,728	0	0	0	0	0	0	0
15:01:08	-280,639	2225,106	14,262	11,23	10,59	7,475	8,638	21,2	963,338	22,658	2112,818	0	204,601	204,601	99,728	0	0	0	0	0	0	0
15:01:08	-235,522	2222,751	14,116	11,279	10,585	7,451	8,615	21,2	963,338	22,658	2112,928	0	204,601	204,601	99,728	0	0	0	0	0	0	0
15:01:08	-245,678	2220,294	14,018	11,181	10,576	7,425	8,592	21,2	963,338	22,658	2113,036	0	204,601	204,601	99,728	0	0	0	0	0	0	0
15:01:08	-211,743	2218,177	13,969	11,23	10,567	7,403	8,568	21,2	963,338	22,658	2113,141	0	204,601	204,601	99,728	0	0	0	0	0	0	0
15:01:08	-151,831	2216,659	13,969	11,181	10,558	7,388	8,545	21,2	963,338	22,658	2113,244	0	204,601	204,601	99,728	0	0	0	0	0	0	0
15:01:08	-179,858	2214,86	13,969	11,181	10,548	7,369	8,522	21,2	963,338	22,658	2113,346	0	204,601	204,601	99,728	0	0	0	0	0	0	0
15:01:08	-134,301	2213,517	14,018	11,23	10,538	7,355	8,499	21,2	963,338	22,658	2113,446	0	204,601	204,601	99,728	0	0	0	0	0	0	0
15:01:08	-164,892	2211,868	14,018	11,23	10,528	7,338	8,477	21,2	963,338	22,658	2113,544	0	204,601	204,601	99,728	0	0	0	0	0	0	0
15:01:08	-229,467	2209,573	14,018	11,279	10,515	7,315	8,454	21,2	963,338	22,658	2113,64	0	204,601	204,601	99,728	0	0	0	0	0	0	0
15:01:08	-163,647	2207,937	14,018	11,425	10,506	7,298	8,431	21,2	963,338	22,658	2113,734	0	204,601	204,601	99,728	0	0	0	0	0	0	0
15:01:08	-89,233	2207,045	14,165	11,425	10,493	7,289	8,409	21,2	963,338	22,658	2113,828	0	204,601	204,601	99,728	0	0	0	0	0	0	0
15:01:08	-160,498	2205,44	14,165	11,279	10,484	7,272	8,386	21,2	963,338	22,658	2113,92	0	204,601	204,601	99,728	0	0	0	0	0	0	0
15:01:08	-343,383	2202,006	13,969	11,279	10,475	7,237	8,364	21,2	963,338	22,658	2114,008	0	204,601	204,601	99,728	0	0	0	0	0	0	0
15:01:08	-143,627	2200,569	13,921	11,425	10,469	7,222	8,341	21,2	963,338	22,658	2114,094	0	204,601	204,601	99,728	0	0	0	0	0	0	0
15:01:08	-244,873	2198,121	13,774	11,23	10,463	7,197	8,319	21,2	963,338	22,658	2114,178	0	204,601	204,601	99,728	0	0	0	0	0	0	0
15:01:08	-233,789	2195,783	13,628	11,181	10,458	7,173	8,297	21,2	963,338	22,658	2114,26	0	204,601	204,601	99,728	0	0	0	0	0	0	0
15:01:08	-217,7	2193,606	13,481	11,084	10,453	7,15	8,274	21,2	963,338	22,658	2114,339	0	204,601	204,601	99,728	0	0	0	0	0	0	0
15:01:08	-233,691	2191,269	13,335	11,084	10,448	7,126	8,252	21,2	963,338	22,658	2114,416	0	204,601	204,601	99,728	0	0	0	0	0	0	0
15:01:08	-216,552	2189,103	13,188	11,035	10,443	7,104	8,229	21,2	963,338	22,658	2114,49	0	204,601	204,601	99,728	0	0	0	0	0	0	0
15:01:08	-138,793	2187,715	13,188	11,035	10,435	7,089	8,207	21,2	963,338	22,658	2114,564	0	204,601	204,601	99,728	0	0	0	0	0	0	0
15:01:08	-141,113	2186,304	13,188	11,084	10,427	7,075	8,184	21,2	963,338	22,658	2114,635	0	204,601	204,601	99,728	0	0	0	0	0	0	0
15:01:08	-176,562	2184,539	13,188	11,035	10,417	7,057	8,162	21,2	963,338	22,658	2114,705	0	204,601	204,601	99,728	0	0	0	0	0	0	0
15:01:08	-237,744	2182,161	13,188	11,035	10,404	7,032	8,14	21,2	963,338	22,658	2114,773	0	204,601	204,601	99,728	0	0	0	0	0	0	0
15:01:08	46,826	2182,63	13,432	11,23	10,394	7,037	8,119	21,2	963,338	22,658	2114,841	0	204,601	204,601	99,728	0	0	0	0	0	0	0
15:01:09	-192,48	2180,705	13,481	11,23	10,38	7,017	8,097	21,2	963,338	22,658	2114,907	0	204,601	204,601	99,728	0	0	0	0	0	0	0
15:01:09	-134,228	2179,362	13,53	11,279	10,37	7,003	8,076	21,2	963,338	22,658	2114,971	0	204,601	204,601	99,728	0	0	0	0	0	0	0
15:01:09	-110,229	2178,26	13,628	11,377	10,359	6,992	8,054	21,2	963,338	22,658	2115,034	0	204,601	204,601	99,728	0	0	0	0	0	0	0
15:01:09	-252,709	2175,733	13,53	11,279	10,349	6,966	8,033	21,2	963,338	22,658	2115,095	0	204,601	204,601	99,728	0	0	0	0	0	0	0
15:01:09	-116,259	2174,57	13,53	11,425	10,343	6,954	8,012	21,2	963,338	22,658	2115,154	0	204,601	204,601	99,728	0	0	0	0	0	0	0
15:01:09	-171,533	2172,855	13,481	11,377	10,336	6,936	7,991	21,2	963,338	22,658	2115,212	0	204,601	204,601	99,728	0	0	0	0	0	0	0
15:01:09	-353,808	2169,317	13,188	11,23	10,331	6,9	7,969	21,2	963,338	22,658	2115,266	0	204,601	204,601	99,728	0	0	0	0	0	0	0
15:01:09	-126,293	2168,054	13,139	11,181	10,327	6,887	7,948	21,2	963,338	22,658	2115,319	0	204,601	204,601	99,728	0	0	0	0	0	0	0
15:01:09	-217,211	2165,882	12,993	11,035	10,322	6,864	7,927	21,2	963,338	22,658	2115,369	0	204,601	204,601	99,728	0	0	0	0	0	0	0
15:01:09	-126,049	2164,621	12,944	10,888	10,317	6,851	7,906	21,2	963,338	22,658	2115,418	0	204,601	204,601	99,728	0	0	0	0	0	0	0
15:01:09	-217,114	2162,45	12,798	10,888	10,313	6,829	7,885	21,2	963,338	22,658	2115,465	0	204,601	204,601	99,728	0	0	0	0	0	0	0
15:01:09	-188,769	2160,563	12,7	10,888	10,307	6,809	7,864	21,2	963,338	22,658	2115,51	0	204,601	204,601	99,728	0	0	0	0	0	0	0
15:01:09	-283,837	2157,724	12,553	10,84	10,299	6,78	7,842	21,2	963,338	22,658	2115,553	0	204,601	204,601	99,728	0	0	0	0	0	0	0
15:01:09	-81,762	2156,907	12,553	10,937	10,294	6,772	7,821	21,2	963,338	22,658	2115,594	0	204,601	204,601	99,728	0	0	0	0	0	0	0
15:01:09	-142,211	2155,484	12,505	10,888	10,289	6,757	7,8	21,2	963,338	22,658	2115,634	0	204,601	204,601	99,728	0	0	0	0	0	0	0
15:01:09	-177,783	2153,707	12,456	10,888	10,281	6,739	7,78	21,2	963,338	22,658	2115,672	0	204,601	204,601	99,728	0	0	0	0	0	0	0
15:01:09	-119,018	2152,516	12,505	10,937	10,272	6,726	7,759	21,2	963,338	22,658	2115,709	0	204,601	204,601	99,728	0	0	0	0	0	0	0
15:01:09	-107,421	2151,442	12,553	11,035	10,263	6,715	7,739	21,2	963,338	22,658	2115,745	0	204,601	204,601	99,728	0	0	0	0	0	0	0
15:01:09	-61,035	2150,832	12,651	11,035	10,255	6,709	7,718	21,2	963,338	22,658	2115,78	0	204,601	204,601	99,728	0	0	0	0	0	0	0
15:01:09	-107,25	2149,759	12,7	11,035	10,246	6,698	7,698	21,2	963,338	22,658	2115,814	0	204,601	204,601	99,728	0	0	0	0	0	0	0
15:01:09	-143,408	2148,325	12,651	11,084	10,24	6,683	7,678	21,2	963,338	22,658	2115,847	0	204,601	204,601	99,728	0	0	0	0	0	0	0
15:01:09	-140,844	2146,917	12,651	11,084	10,232	6,669	7,659	21,2	963,338	22,658	2115,878	0	204,601	204,601	99,728	0	0	0	0	0	0	0
15:01:09	-175,854	2145,158	12,553	11,035	10,228	6,651	7,639	21,2	963,338	22,658	2115,907	0	204,601	204,601	99,728	0	0	0	0	0	0	0
15:01:09	-130,346	2143,855	12,505	11,035	10,223	6,637	7,619	21,2	963,338	22,658	2115,935	0	204,601	204,601	99,728	0	0	0	0	0	0	0
15:01:09	-130,273	2142,552	12,456	11,035	10,218	6,624	7,6	21,2	963,338	22,658	2115,961	0	204,601	204,601	99,728	0	0	0	0	0	0	0
15:01:09	-208,105	2140,471	12,309	10,937	10,214	6,602	7,58	21,2	963,338	22,658	2115,986	0	204,601	204,601	99,728	0	0	0	0	0	0	0
15:01:09	-149,877	2138,972	12,163	10,84	10,213	6,587	7,561	21,2	963,338	22,658	2116,009	0	204,601	204,601	99,728	0	0	0	0	0	0	0
15:01:09	-163,769	2137,335	12,065	10,84	10,209	6,57	7,541	21,2	963,338	22,658	2116,03	0	204,601	204,601	99,728	0	0	0	0	0	0	0
15:01:09	-162,646	2135,708	11,967	10,742	10,205	6,553	7,522	21,2	963,338	22,658	2116,05	0	204,601	204,601	99,728	0	0	0	0	0	0	0
15:01:09	-176,538	2133,943	11,87	10,693	10,2	6,535	7,503	21,2	963,338	22,658	2116,068	0	204,601	204,601	99,728	0	0	0	0	0	0	0
15:01:09	-177,734	2132,165	11,772	10,693	10,195	6,517	7,483	21,2	963,338	22,658	2116,084	0	204,601	204,601	99,728	0	0	0	0	0	0	0
15:01:09	-163,647	2130,529	11,674	10,742	10,191	6,5	7,464	21,2	963,338	22,658	2116,098	0	204,601	204,601	99,728	0	0	0	0	0	0	0
15:01:09	-70,605	2129,823	11,772	10,742	10,182	6,493	7,445	21,2	963,338	22,658	2116,112	0	204,601	204,601	99,728	0	0	0	0	0	0	0
15:01:09	2,27	2129,846	11,87	10,742	10,177	6,493	7,426	21,2	963,338	22,658	2116,126	0	204,601	204,601	99,728	0	0	0	0	0	0	0
15:01:09	-151,464	2128,331	11,87	10,84	10,168	6,477	7,408	21,2	963,338	22,658	2116,138	0	204,601	204,601	99,728	0	0	0	0	0	0	0
15:01:09	35,717	2128,688	12,016	10,888	10,162	6,481	7,389	21,2	963,338	22,658	2116,15	0	204,601	204,601	99,728	0	0	0	0	0	0	0
15:01:09	-153,808	2127,15	12,016	10,888	10,154	6,465	7,371	21,2	963,338	22,658	2116,161	0	204,601	204,601	99,728	0	0	0	0	0	0	0
15:01:09	-88,11	2126,269	12,016	10,888	10,149	6,456	7,353	21,2	963,338	22,658	2116,171	0	204,601	204,601	99,728	0	0	0	0	0	0	0
15:01:09	-45,117	2125,818	12,065	10,937	10,144	6,451	7,336	21,2	963,338	22,658	2116,181	0	204,601	204,601	99,728	0	0	0	0	0	0	0
15:01:09	-202,197	2123,796	12,016	10,937	10,135	6,43	7,318	21,2	963,338	22,658	2116,188	0	204,601	204,601	99,728	0	0	0	0	0	0	0
15:01:09	-43,017	2123,366	12,065	10,888	10,13	6,426	7,3	21,2	963,338	22,658	2116,195	0	204,601	204,601	99,728	0	0	0	0	0	0	0
15:01:09	-203,271	2121,333	12,016	10,888	10,121	6,405	7,283	21,2	963,338	22,658	2116,2	0	204,601	204,601	99,728	0	0	0	0	0	0	0
15:01:09	-125,903	2120,074	11,967	10,937	10,116	6,392	7,265	21,2	963,338	22,658	2116,204	0	204,601	204,601	99,728	0	0	0	0	0	0	0
15:01:09	-100,122	2119,073	11,87	10,888	10,116	6,382	7,248	21,2	963,338	22,658	2116,207	0	204,601	204,601	99,728	0	0	0	0	0	0	0
15:01:09	-296,801	2116,105	11,626	10,84	10,112	6,351	7,23	21,2	963,338	22,658	2116,105	0	204,601	204,601	99,728	0	0	0	0	0	0	0
15:01:09	-144,165	2114,663	11,479	10,693	10,111	6,336	7,213	21,2	963,338	22,658	2114,663	0	204,601	204,601	99,728	0	0	0	0	0	0	0
15:01:09	-135,546	2113,307	11,333	10,595	10,111	6,322	7,195	21,2	963,338	22,658	2113,307	0	204,601	204,601	99,728	0	0	0	0	0	0	0
15:01:09	-180,615	2111,501	11,137	10,595	10,111	6,304	7,178	21,2	963,338	22,658	2111,501	0	204,601	204,601	99,728	0	0	0	0	0	0	0
15:01:09	-80,639	2110,695	11,137	10,547	10,106	6,295	7,161	21,2	963,338	22,658	2110,695	0	204,601	204,601	99,728	0	0	0	0	0	0	0
15:01:09	-163,354	2109,061	11,137	10,498	10,097	6,278	7,143	21,2	963,338	22,658	2109,061	0	204,601	204,601	99,728	0	0	0	0	0	0	0
15:01:09	189,233	2110,954	11,43	10,595	10,093	6,298	7,127	21,2	963,338	22,658	2109,063	0	204,601	204,601	99,728	0	0	0	0	0	0	0
15:01:09	-157,958	2109,374	11,528	10,693	10,078	6,282	7,11	21,2	963,338	22,658	2109,064	0	204,601	204,601	99,728	0	0	0	0	0	0	0
15:01:09	60,449	2109,979	11,772	10,742	10,069	6,288	7,094	21,2	963,338	22,658	2109,065	0	204,601	204,601	99,728	0	0	0	0	0	0	0
15:01:09	-77,539	2109,203	11,87	10,937	10,059	6,28	7,078	21,2	961,448	22,658	2109,065	0	204,601	204,601	99,728	0	0	0	0	0	0	0
15:01:09	11,572	2109,319	11,967	11,035	10,055	6,281	7,063	21,2	961,448	22,658	2109,065	0	204,601	204,601	99,728	0	0	0	0	0	0	0
15:01:09	-175,268	2107,566	11,87	11,035	10,05	6,263	7,047	21,2	961,448	22,658	2107,566	0	204,601	204,601	99,728	0	0	0	0	0	0	0
15:01:09	-180,688	2105,759	11,674	10,888	10,05	6,244	7,031	21,2	961,448	22,658	2105,759	0	204,601	204,601	99,728	0	0	0	0	0	0	0
15:01:09	-219,287	2103,567	11,528	10,888	10,045	6,222	7,015	21,2	961,448	22,658	2103,567	0	204,601	204,601	99,728	0	0	0	0	0	0	0
15:01:09	-122,436	2102,342	11,479	10,888	10,041	6,209	6,999	21,2	961,448	22,658	2102,342	0	204,601	204,601	99,728	0	0	0	0	0	0	0
15:01:09	38,623	2102,728	11,528	10,888	10,04	6,213	6,984	21,2	961,448	22,658	2102,343	0	204,601	204,601	99,728	0	0	0	0	0	0	0
15:01:09	-131,054	2101,418	11,479	10,742	10,036	6,2	6,969	21,2	961,448	22,658	2101,418	0	204,601	204,601	99,728	0	0	0	0	0	0	0
15:01:09	-123,657	2100,181	11,43	10,693	10,031	6,187	6,953	21,2	961,448	22,658	2100,181	0	204,601	204,601	99,728	0	0	0	0	0	0	0
15:01:09	-96,582	2099,215	11,333	10,595	10,031	6,177	6,938	21,2	961,448	22,658	2099,215	0	204,601	204,601	99,728	0	0	0	0	0	0	0
15:01:09	-213,867	2097,077	11,186	10,547	10,026	6,155	6,923	21,2	961,448	22,658	2097,077	0	203,894	203,894	99,725	0	0	0	0	0	0	0
15:01:09	-45,092	2096,626	11,137	10,4	10,026	6,15	6,908	21,2	961,448	22,658	2096,626	0	203,894	203,894	99,725	0	0	0	0	0	0	0
15:01:09	-85,913	2095,767	11,137	10,547	10,021	6,141	6,893	21,2	961,448	22,658	2095,767	0	203,894	203,894	99,725	0	0	0	0	0	0	0
15:01:09	-39,892	2095,368	11,186	10,498	10,017	6,137	6,878	21,2	961,448	22,658	2095,368	0	203,894	203,894	99,725	0	0	0	0	0	0	0
15:01:09	-80,444	2094,563	11,186	10,498	10,012	6,129	6,863	21,2	961,448	22,658	2094,563	0	203,894	203,894	99,725	0	0	0	0	0	0	0
15:01:09	-86,083	2093,702	11,186	10,547	10,007	6,12	6,849	21,2	961,448	22,658	2093,702	0	203,894	203,894	99,725	0	0	0	0	0	0	0
15:01:09	-212,67	2091,576	11,137	10,547	9,998	6,098	6,834	21,2	961,448	22,658	2091,576	0	203,894	203,894	99,725	0	0	0	0	0	0	0
15:01:09	54,809	2092,124	11,284	10,595	9,993	6,104	6,819	21,2	961,448	22,658	2091,576	0	203,894	203,894	99,725	0	0	0	0	0	0	0
15:01:09	-41,015	2091,714	11,333	10,742	9,988	6,1	6,805	21,2	961,448	22,658	2091,576	0	203,894	203,894	99,725	0	0	0	0	0	0	0
15:01:09	-78,491	2090,929	11,43	10,84	9,979	6,092	6,791	21,2	961,448	22,658	2090,929	0	203,894	203,894	99,725	0	0	0	0	0	0	0
15:01:09	-121,484	2089,714	11,479	10,888	9,969	6,079	6,777	21,2	961,448	22,658	2089,714	0	203,894	203,894	99,725	0	0	0	0	0	0	0
15:01:09	-86,987	2088,844	11,479	10,937	9,964	6,07	6,764	21,2	961,448	22,658	2088,844	0	203,894	203,894	99,725	0	0	0	0	0	0	0
15:01:09	-45,092	2088,393	11,43	10,84	9,964	6,065	6,75	21,2	961,448	22,658	2088,393	0	203,894	203,894	99,725	0	0	0	0	0	0	0
15:01:09	-219,116	2086,202	11,284	10,742	9,959	6,043	6,736	21,2	961,448	22,658	2086,202	0	203,894	203,894	99,725	0	0	0	0	0	0	0
15:01:09	-90,112	2085,301	11,186	10,693	9,959	6,034	6,722	21,2	961,448	22,658	2085,301	0	203,894	203,894	99,725	0	0	0	0	0	0	0
15:01:09	-180,126	2083,5	10,991	10,547	9,959	6,015	6,708	21,2	961,448	22,658	2083,5	0	203,894	203,894	99,725	0	0	0	0	0	0	0
15:01:09	-45,068	2083,049	10,942	10,547	9,959	6,01	6,695	21,2	961,448	22,658	2083,049	0	203,894	203,894	99,725	0	0	0	0	0	0	0
15:01:09	-84,814	2082,201	10,942	10,498	9,955	6,002	6,681	21,2	961,448	22,658	2082,201	0	203,894	203,894	99,725	0	0	0	0	0	0	0
15:01:09	-84,838	2081,352	10,942	10,4	9,95	5,993	6,668	21,2	961,448	22,658	2081,352	0	203,894	203,894	99,725	0	0	0	0	0	0	0
15:01:09	0	2081,352	10,942	10,351	9,95	5,993	6,654	21,2	961,448	22,658	2081,352	0	203,894	203,894	99,725	0	0	0	0	0	0	0
15:01:09	-173,779	2079,615	10,844	10,4	9,945	5,975	6,641	21,2	961,448	22,658	2079,615	0	203,894	203,894	99,725	0	0	0	0	0	0	0
15:01:09	-83,764	2078,777	10,844	10,351	9,94	5,966	6,628	21,2	961,448	22,658	2078,777	0	203,894	203,894	99,725	0	0	0	0	0	0	0
15:01:09	0	2078,777	10,844	10,351	9,94	5,966	6,615	21,2	961,448	22,658	2078,777	0	203,894	203,894	99,725	0	0	0	0	0	0	0
15:01:09	-85,864	2077,918	10,844	10,351	9,935	5,957	6,602	21,2	961,448	22,658	2077,918	0	203,894	203,894	99,725	0	0	0	0	0	0	0
15:01:09	6,25	2077,981	10,942	10,4	9,931	5,958	6,589	21,2	961,448	22,658	2077,918	0	203,894	203,894	99,725	0	0	0	0	0	0	0
15:01:09	-79,833	2077,182	11,04	10,498	9,921	5,95	6,577	21,2	961,448	22,658	2077,182	0	203,894	203,894	99,725	0	0	0	0	0	0	0
15:01:09	140,209	2078,585	11,284	10,595	9,916	5,964	6,565	21,2	961,448	22,658	2077,184	0	203,894	203,894	99,725	0	0	0	0	0	0	0
15:01:09	-124,682	2077,338	11,333	10,742	9,906	5,951	6,553	21,2	961,448	22,658	2077,184	0	203,894	203,894	99,725	0	0	0	0	0	0	0
15:01:09	-33,837	2076,999	11,479	10,742	9,897	5,948	6,541	21,2	961,448	22,658	2076,999	0	203,894	203,894	99,725	0	0	0	0	0	0	0
15:01:09	-39,868	2076,601	11,528	10,84	9,892	5,944	6,529	21,2	961,448	22,658	2076,601	0	203,894	203,894	99,725	0	0	0	0	0	0	0
15:01:09	-174,877	2074,852	11,43	10,84	9,887	5,926	6,517	21,2	961,448	22,658	2074,852	0	203,894	203,894	99,725	0	0	0	0	0	0	0
15:01:09	-89,99	2073,952	11,333	10,742	9,887	5,917	6,506	21,2	961,448	22,658	2073,952	0	203,894	203,894	99,725	0	0	0	0	0	0	0
15:01:09	-134,96	2072,602	11,186	10,742	9,887	5,903	6,494	21,2	961,448	22,658	2072,602	0	203,894	203,894	99,725	0	0	0	0	0	0	0
15:01:09	-134,936	2071,253	11,04	10,547	9,887	5,889	6,482	21,2	961,448	22,658	2071,253	0	203,894	203,894	99,725	0	0	0	0	0	0	0
15:01:09	-44,97	2070,803	10,991	10,498	9,887	5,884	6,47	21,2	961,448	22,658	2070,803	0	203,894	203,894	99,725	0	0	0	0	0	0	0
15:01:09	-219,702	2068,606	10,844	10,4	9,882	5,861	6,458	21,2	961,448	22,658	2068,606	0	203,894	203,894	99,725	0	0	0	0	0	0	0
15:01:09	0	2068,606	10,844	10,351	9,882	5,861	6,447	21,2	961,448	22,658	2068,606	0	203,894	203,894	99,725	0	0	0	0	0	0	0
15:01:10	-84,814	2067,758	10,844	10,351	9,878	5,853	6,435	21,2	961,448	22,658	2067,758	0	203,894	203,894	99,725	0	0	0	0	0	0	0
15:01:10	6,152	2067,82	10,942	10,4	9,873	5,853	6,423	21,2	961,448	22,658	2067,758	0	203,894	203,894	99,725	0	0	0	0	0	0	0
15:01:10	-41,113	2067,408	10,991	10,4	9,868	5,849	6,412	21,2	961,448	22,658	2067,408	0	203,894	203,894	99,725	0	0	0	0	0	0	0
15:01:10	-122,607	2066,182	11,04	10,547	9,858	5,836	6,401	21,2	961,448	22,658	2066,182	0	203,894	203,894	99,725	0	0	0	0	0	0	0
15:01:10	0	2066,182	11,04	10,547	9,858	5,836	6,39	21,2	961,448	22,658	2066,182	0	203,894	203,894	99,725	0	0	0	0	0	0	0
15:01:10	-127,636	2064,906	10,991	10,498	9,854	5,823	6,379	21,2	961,448	22,658	2064,906	0	203,894	203,894	99,725	0	0	0	0	0	0	0
15:01:10	-86,962	2064,036	10,991	10,498	9,849	5,814	6,368	21,2	961,448	22,658	2064,036	0	203,894	203,894	99,725	0	0	0	0	0	0	0
15:01:10	-82,714	2063,209	10,991	10,595	9,844	5,806	6,357	21,2	961,448	22,658	2063,209	0	203,894	203,894	99,725	0	0	0	0	0	0	0
15:01:10	0	2063,209	10,991	10,595	9,844	5,806	6,346	21,2	961,448	22,658	2063,209	0	203,894	203,894	99,725	0	0	0	0	0	0	0
15:01:10	-123,657	2061,973	11,04	10,595	9,834	5,793	6,335	21,2	961,448	22,658	2061,973	0	203,894	203,894	99,725	0	0	0	0	0	0	0
15:01:10	3,784	2062,011	11,137	10,595	9,83	5,793	6,324	21,2	961,448	22,658	2061,973	0	203,894	203,894	99,725	0	0	0	0	0	0	0
15:01:10	-37,817	2061,632	11,186	10,693	9,825	5,79	6,314	21,2	961,448	22,658	2061,632	0	203,894	203,894	99,725	0	0	0	0	0	0	0
15:01:10	-86,962	2060,763	11,186	10,742	9,82	5,781	6,303	21,2	961,448	22,658	2060,763	0	203,894	203,894	99,725	0	0	0	0	0	0	0
15:01:10	-126,586	2059,497	11,137	10,693	9,815	5,768	6,293	21,2	961,448	22,658	2059,497	0	203,894	203,894	99,725	0	0	0	0	0	0	0
15:01:10	-85,888	2058,638	11,137	10,693	9,81	5,759	6,282	21,2	961,448	22,658	2058,638	0	203,894	203,894	99,725	0	0	0	0	0	0	0
15:01:10	-89,819	2057,74	11,04	10,547	9,81	5,749	6,272	21,2	961,448	22,658	2057,74	0	203,894	203,894	99,725	0	0	0	0	0	0	0
15:01:10	-89,794	2056,842	10,942	10,498	9,81	5,74	6,262	21,2	961,448	22,658	2056,842	0	203,894	203,894	99,725	0	0	0	0	0	0	0
15:01:10	-134,667	2055,495	10,796	10,302	9,81	5,726	6,251	21,2	961,448	22,658	2055,495	0	203,894	203,894	99,725	0	0	0	0	0	0	0
15:01:10	-170,336	2053,792	10,698	10,302	9,806	5,709	6,24	21,2	961,448	22,658	2053,792	0	203,894	203,894	99,725	0	0	0	0	0	0	0
15:01:10	84,472	2054,637	10,796	10,302	9,806	5,717	6,23	21,2	961,448	22,658	2053,793	0	203,894	203,894	99,725	0	0	0	0	0	0	0
15:01:10	-215,209	2052,484	10,649	10,205	9,801	5,695	6,22	21,2	961,448	22,658	2052,484	0	203,894	203,894	99,725	0	0	0	0	0	0	0
15:01:10	-40,991	2052,075	10,698	10,302	9,796	5,691	6,209	21,2	961,448	22,658	2052,075	0	203,894	203,894	99,725	0	0	0	0	0	0	0
15:01:10	-80,566	2051,269	10,698	10,351	9,791	5,683	6,199	21,2	961,448	22,658	2051,269	0	203,894	203,894	99,725	0	0	0	0	0	0	0
15:01:10	4,907	2051,318	10,796	10,4	9,787	5,683	6,189	21,2	961,448	22,658	2051,269	0	203,894	203,894	99,725	0	0	0	0	0	0	0
15:01:10	-40,112	2050,917	10,844	10,4	9,782	5,679	6,179	21,2	961,448	22,658	2050,917	0	203,894	203,894	99,725	0	0	0	0	0	0	0
15:01:10	4,907	2050,966	10,942	10,547	9,777	5,68	6,169	21,2	961,448	22,658	2050,917	0	203,894	203,894	99,725	0	0	0	0	0	0	0
15:01:10	-46,459	2050,501	10,991	10,693	9,772	5,675	6,159	21,2	961,448	22,658	2050,501	0	203,894	203,894	99,725	0	0	0	0	0	0	0
15:01:10	-119,36	2049,308	11,04	10,693	9,763	5,662	6,15	21,2	961,448	22,658	2049,308	0	203,894	203,894	99,725	0	0	0	0	0	0	0
15:01:10	0	2049,308	11,04	10,693	9,763	5,662	6,14	21,2	961,448	22,658	2049,308	0	203,894	203,894	99,725	0	0	0	0	0	0	0
15:01:10	-121,24	2048,095	10,991	10,693	9,758	5,65	6,131	21,2	961,448	22,658	2048,095	0	203,894	203,894	99,725	0	0	0	0	0	0	0
15:01:10	-52,233	2047,573	10,942	10,693	9,758	5,645	6,121	21,2	961,448	22,658	2047,573	0	203,894	203,894	99,725	0	0	0	0	0	0	0
15:01:10	-127,136	2046,302	10,796	10,498	9,758	5,631	6,111	21,2	961,448	22,658	2046,302	0	203,894	203,894	99,725	0	0	0	0	0	0	0
15:01:10	-141,894	2044,883	10,649	10,4	9,758	5,617	6,102	21,2	961,448	22,658	2044,883	0	203,894	203,894	99,725	0	0	0	0	0	0	0
15:01:10	-82,275	2044,06	10,551	10,205	9,758	5,608	6,092	21,2	961,448	22,658	2044,06	0	203,894	203,894	99,725	0	0	0	0	0	0	0
15:01:10	-52,221	2043,538	10,503	10,302	9,758	5,603	6,082	21,2	961,448	22,658	2043,538	0	203,894	203,894	99,725	0	0	0	0	0	0	0
15:01:10	0	2043,538	10,503	10,156	9,758	5,603	6,073	21,2	961,448	22,658	2043,538	0	203,894	203,894	99,725	0	0	0	0	0	0	0
15:01:10	-83,715	2042,7	10,503	10,205	9,753	5,594	6,064	21,2	961,448	22,658	2042,7	0	203,894	203,894	99,725	0	0	0	0	0	0	0
15:01:10	49,487	2043,195	10,649	10,351	9,748	5,599	6,055	21,2	961,448	22,658	2042,701	0	203,894	203,894	99,725	0	0	0	0	0	0	0
15:01:10	51,782	2043,713	10,796	10,4	9,743	5,605	6,046	21,2	961,448	22,658	2042,702	0	203,894	203,894	99,725	0	0	0	0	0	0	0
15:01:10	-121,63	2042,497	10,844	10,498	9,734	5,592	6,037	21,2	961,448	22,658	2042,497	0	203,894	203,894	99,725	0	0	0	0	0	0	0
15:01:10	6,933	2042,566	10,942	10,498	9,729	5,593	6,028	21,2	961,448	22,658	2042,497	0	203,894	203,894	99,725	0	0	0	0	0	0	0
15:01:10	-172,338	2040,843	10,844	10,547	9,725	5,575	6,019	21,2	961,448	22,658	2040,843	0	203,894	203,894	99,725	0	0	0	0	0	0	0
15:01:10	81,201	2041,655	10,942	10,693	9,724	5,584	6,011	21,2	961,448	22,658	2040,844	0	203,894	203,894	99,725	0	0	0	0	0	0	0
15:01:10	-172,338	2039,931	10,844	10,595	9,719	5,566	6,002	21,2	961,448	22,658	2039,931	0	203,894	203,894	99,725	0	0	0	0	0	0	0
15:01:10	-44,812	2039,483	10,796	10,547	9,719	5,561	5,993	21,2	961,448	22,658	2039,483	0	203,894	203,894	99,725	0	0	0	0	0	0	0
15:01:10	-37,902	2039,104	10,844	10,547	9,715	5,557	5,985	21,2	961,448	22,658	2039,104	0	203,894	203,894	99,725	0	0	0	0	0	0	0
15:01:10	-126,416	2037,84	10,796	10,547	9,71	5,544	5,976	21,2	961,448	22,658	2037,84	0	203,894	203,894	99,725	0	0	0	0	0	0	0
15:01:10	-36,877	2037,471	10,844	10,547	9,705	5,54	5,968	21,2	961,448	22,658	2037,471	0	203,894	203,894	99,725	0	0	0	0	0	0	0
15:01:10	9,008	2037,561	10,942	10,595	9,701	5,541	5,959	21,2	961,448	22,658	2037,471	0	203,894	203,894	99,725	0	0	0	0	0	0	0
15:01:10	-80,603	2036,755	10,942	10,547	9,696	5,533	5,951	21,2	961,448	22,658	2036,755	0	203,894	203,894	99,725	0	0	0	0	0	0	0
15:01:10	-9,667	2036,659	10,942	10,595	9,696	5,532	5,943	21,2	961,448	22,658	2036,659	0	203,894	203,894	99,725	0	0	0	0	0	0	0
15:01:10	-168,933	2034,969	10,844	10,547	9,691	5,515	5,934	21,2	961,448	22,658	2034,969	0	203,894	203,894	99,725	0	0	0	0	0	0	0
15:01:10	-44,775	2034,522	10,796	10,498	9,691	5,51	5,926	21,2	961,448	22,658	2034,522	0	203,894	203,894	99,725	0	0	0	0	0	0	0
15:01:10	-99,267	2033,529	10,698	10,498	9,691	5,5	5,918	21,1	961,909	22,658	2033,529	0	203,894	203,894	99,725	0	0	0	0	0	0	0
15:01:10	-45,837	2033,071	10,649	10,156	9,691	5,495	5,909	21,1	961,909	22,658	2033,071	0	203,894	203,894	99,725	0	0	0	0	0	0	0
15:01:10	-160,412	2031,466	10,551	10,156	9,687	5,479	5,901	21,1	961,909	22,658	2031,466	0	203,894	203,894	99,725	0	0	0	0	0	0	0
15:01:10	9,997	2031,566	10,649	10,205	9,682	5,48	5,893	21,1	961,909	22,658	2031,467	0	203,894	203,894	99,725	0	0	0	0	0	0	0
15:01:10	-79,333	2030,773	10,649	10,205	9,678	5,471	5,884	21,1	961,909	22,658	2030,773	0	203,894	203,894	99,725	0	0	0	0	0	0	0
15:01:10	-89,221	2029,881	10,649	10,156	9,673	5,462	5,876	21,1	961,909	22,658	2029,881	0	203,894	203,894	99,725	0	0	0	0	0	0	0
15:01:10	35,07	2030,232	10,698	10,205	9,672	5,466	5,868	21,1	961,909	22,658	2029,881	0	203,894	203,894	99,725	0	0	0	0	0	0	0
15:01:10	10,021	2030,332	10,796	10,4	9,667	5,467	5,86	21,1	961,909	22,658	2029,882	0	203,894	203,894	99,725	0	0	0	0	0	0	0
15:01:10	-245,227	2027,88	10,698	10,351	9,659	5,442	5,852	21,1	961,909	22,658	2027,88	0	203,894	203,894	99,725	0	0	0	0	0	0	0
15:01:10	57,006	2028,45	10,844	10,547	9,654	5,447	5,844	21,1	961,909	22,658	2027,88	0	203,894	203,894	99,725	0	0	0	0	0	0	0
15:01:10	-67,272	2027,777	10,796	10,498	9,653	5,441	5,836	21,1	961,909	22,658	2027,777	0	203,685	203,685	99,724	0	0	0	0	0	0	0
15:01:10	-77,416	2027,003	10,796	10,547	9,649	5,433	5,828	21,1	961,909	22,658	2027,003	0	203,685	203,685	99,724	0	0	0	0	0	0	0
15:01:10	0	2027,003	10,796	10,498	9,649	5,433	5,82	21,1	961,909	22,658	2027,003	0	203,685	203,685	99,724	0	0	0	0	0	0	0
15:01:10	-166,711	2025,336	10,698	10,498	9,644	5,415	5,813	21,1	961,909	22,658	2025,336	0	203,685	203,685	99,724	0	0	0	0	0	0	0
15:01:10	-134,167	2023,994	10,551	10,351	9,644	5,402	5,804	21,1	961,909	22,658	2023,994	0	203,685	203,685	99,724	0	0	0	0	0	0	0
15:01:10	-10,742	2023,887	10,551	10,4	9,644	5,4	5,797	21,1	961,909	22,658	2023,887	0	203,685	203,685	99,724	0	0	0	0	0	0	0
15:01:10	-77,416	2023,112	10,551	10,302	9,639	5,392	5,789	21,1	961,909	22,658	2023,112	0	203,685	203,685	99,724	0	0	0	0	0	0	0
15:01:10	0	2023,112	10,551	10,302	9,639	5,392	5,781	21,1	961,909	22,658	2023,112	0	203,685	203,685	99,724	0	0	0	0	0	0	0
15:01:10	14,343	2023,256	10,649	10,205	9,635	5,394	5,773	21,1	961,909	22,658	2023,112	0	203,685	203,685	99,724	0	0	0	0	0	0	0
15:01:10	-76,171	2022,494	10,649	10,205	9,631	5,386	5,766	21,1	961,909	22,658	2022,494	0	203,685	203,685	99,724	0	0	0	0	0	0	0
15:01:10	-11,779	2022,376	10,649	10,302	9,63	5,385	5,758	21,1	961,909	22,658	2022,376	0	203,685	203,685	99,724	0	0	0	0	0	0	0
15:01:10	-164,733	2020,729	10,551	10,302	9,626	5,368	5,751	21,1	961,909	22,658	2020,729	0	203,685	203,685	99,724	0	0	0	0	0	0	0
15:01:10	-11,804	2020,611	10,551	10,351	9,625	5,367	5,743	21,1	961,909	22,658	2020,611	0	203,685	203,685	99,724	0	0	0	0	0	0	0
15:01:10	27,136	2020,882	10,649	10,351	9,621	5,369	5,736	21,1	961,909	22,658	2020,611	0	203,685	203,685	99,724	0	0	0	0	0	0	0
15:01:10	-164,501	2019,237	10,551	10,302	9,617	5,352	5,728	21,1	961,909	22,658	2019,237	0	203,685	203,685	99,724	0	0	0	0	0	0	0
15:01:10	-12,841	2019,109	10,551	10,302	9,616	5,351	5,721	21,1	961,909	22,658	2019,109	0	203,685	203,685	99,724	0	0	0	0	0	0	0
15:01:10	15,332	2019,262	10,649	10,351	9,612	5,353	5,714	21,1	961,909	22,658	2019,109	0	203,685	203,685	99,724	0	0	0	0	0	0	0
15:01:10	-41,32	2018,849	10,698	10,351	9,607	5,348	5,706	21,1	961,909	22,658	2018,849	0	203,685	203,685	99,724	0	0	0	0	0	0	0
15:01:10	-207,067	2016,778	10,551	10,4	9,603	5,327	5,699	21,1	961,909	22,658	2016,778	0	203,685	203,685	99,724	0	0	0	0	0	0	0
15:01:10	-12,878	2016,649	10,551	10,351	9,602	5,326	5,692	21,1	961,909	22,658	2016,649	0	203,685	203,685	99,724	0	0	0	0	0	0	0
15:01:10	-72,985	2015,92	10,551	10,351	9,598	5,318	5,684	21,1	961,909	22,658	2015,92	0	203,685	203,685	99,724	0	0	0	0	0	0	0
15:01:10	16,357	2016,083	10,649	10,4	9,594	5,32	5,677	21,1	961,909	22,658	2015,92	0	203,685	203,685	99,724	0	0	0	0	0	0	0
15:01:10	-102,185	2015,061	10,551	10,351	9,593	5,309	5,67	21,1	961,909	22,658	2015,061	0	203,685	203,685	99,724	0	0	0	0	0	0	0
15:01:10	-71,948	2014,342	10,551	10,351	9,589	5,302	5,663	21,1	961,909	22,658	2014,342	0	203,685	203,685	99,724	0	0	0	0	0	0	0
15:01:10	-58,569	2013,756	10,503	10,351	9,588	5,296	5,656	21,1	961,909	22,658	2013,756	0	203,685	203,685	99,724	0	0	0	0	0	0	0
15:01:10	0	2013,756	10,503	10,302	9,588	5,296	5,649	21,1	961,909	22,658	2013,756	0	203,685	203,685	99,724	0	0	0	0	0	0	0
15:01:10	-70,874	2013,047	10,503	10,351	9,584	5,289	5,641	21,1	961,909	22,658	2013,047	0	203,685	203,685	99,724	0	0	0	0	0	0	0
15:01:10	-14,086	2012,907	10,503	10,302	9,584	5,287	5,635	21,1	961,909	22,658	2012,907	0	203,685	203,685	99,724	0	0	0	0	0	0	0
15:01:10	-70,715	2012,199	10,503	10,302	9,58	5,28	5,628	21,1	961,909	22,658	2012,199	0	203,685	203,685	99,724	0	0	0	0	0	0	0
15:01:10	-44,665	2011,753	10,454	10,205	9,58	5,275	5,621	21,1	961,909	22,658	2011,753	0	203,685	203,685	99,724	0	0	0	0	0	0	0
15:01:10	-26,232	2011,49	10,503	10,302	9,576	5,273	5,614	21,1	961,909	22,658	2011,49	0	203,685	203,685	99,724	0	0	0	0	0	0	0
15:01:10	30,59	2011,796	10,551	10,302	9,575	5,276	5,607	21,1	961,909	22,658	2011,491	0	203,685	203,685	99,724	0	0	0	0	0	0	0
15:01:10	-115,356	2010,643	10,503	10,205	9,571	5,264	5,6	21,1	961,909	22,658	2010,643	0	203,685	203,685	99,724	0	0	0	0	0	0	0
15:01:10	-15,136	2010,491	10,503	10,302	9,57	5,262	5,594	21,1	961,909	22,658	2010,491	0	203,685	203,685	99,724	0	0	0	0	0	0	0
15:01:10	-25,195	2010,239	10,551	10,4	9,566	5,26	5,587	21,1	961,909	22,658	2010,239	0	203,685	203,685	99,724	0	0	0	0	0	0	0
15:01:10	-58,52	2009,654	10,503	10,302	9,565	5,254	5,581	21,1	961,909	22,658	2009,654	0	203,685	203,685	99,724	0	0	0	0	0	0	0
15:01:10	-69,848	2008,956	10,503	10,351	9,561	5,246	5,574	21,1	961,909	22,658	2008,956	0	203,685	203,685	99,724	0	0	0	0	0	0	0
15:01:11	-13,891	2008,817	10,503	10,302	9,56	5,245	5,568	21,1	961,909	22,658	2008,817	0	203,685	203,685	99,724	0	0	0	0	0	0	0
15:01:11	-69,812	2008,119	10,503	10,351	9,556	5,238	5,561	21,1	961,909	22,658	2008,119	0	203,685	203,685	99,724	0	0	0	0	0	0	0
15:01:11	-58,532	2007,533	10,454	10,302	9,556	5,232	5,555	21,1	961,909	22,658	2007,533	0	203,685	203,685	99,724	0	0	0	0	0	0	0
15:01:11	-89,257	2006,641	10,356	10,302	9,556	5,223	5,548	21,1	961,909	22,658	2006,641	0	203,685	203,685	99,724	0	0	0	0	0	0	0
15:01:11	-44,616	2006,195	10,307	10,302	9,556	5,218	5,542	21,1	961,909	22,658	2006,195	0	203,685	203,685	99,724	0	0	0	0	0	0	0
15:01:11	-69,848	2005,496	10,307	10,205	9,552	5,211	5,535	21,1	961,909	22,658	2005,496	0	203,685	203,685	99,724	0	0	0	0	0	0	0
15:01:11	-13,879	2005,357	10,307	10,156	9,551	5,209	5,529	21,1	961,909	22,658	2005,357	0	203,685	203,685	99,724	0	0	0	0	0	0	0
15:01:11	-89,233	2004,465	10,21	10,156	9,551	5,2	5,522	21,1	961,909	22,658	2004,465	0	203,685	203,685	99,724	0	0	0	0	0	0	0
15:01:11	-99,462	2003,47	10,161	10,058	9,548	5,19	5,516	21,1	961,909	22,658	2003,47	0	203,685	203,685	99,724	0	0	0	0	0	0	0
15:01:11	118,859	2004,659	10,307	10,205	9,547	5,202	5,51	21,1	961,909	22,658	2003,472	0	203,685	203,685	99,724	0	0	0	0	0	0	0
15:01:11	-67,529	2003,984	10,307	10,205	9,543	5,195	5,504	21,1	961,909	22,658	2003,472	0	203,685	203,685	99,724	0	0	0	0	0	0	0
15:01:11	-83,886	2003,145	10,307	10,205	9,538	5,187	5,497	21,1	961,909	22,658	2003,145	0	203,685	203,685	99,724	0	0	0	0	0	0	0
15:01:11	109,863	2004,243	10,503	10,351	9,534	5,198	5,492	21,1	961,909	22,658	2003,146	0	203,685	203,685	99,724	0	0	0	0	0	0	0
15:01:11	-59,741	2003,646	10,454	10,302	9,534	5,192	5,486	21,1	961,909	22,658	2003,146	0	203,685	203,685	99,724	0	0	0	0	0	0	0
15:01:11	-156,75	2002,079	10,356	10,205	9,53	5,176	5,48	21,1	961,909	22,658	2002,079	0	203,685	203,685	99,724	0	0	0	0	0	0	0
15:01:11	73,01	2002,809	10,454	10,302	9,529	5,183	5,474	21,1	961,909	22,658	2002,079	0	203,685	203,685	99,724	0	0	0	0	0	0	0
15:01:11	0	2002,809	10,454	10,302	9,529	5,183	5,468	21,1	961,909	22,658	2002,08	0	203,685	203,685	99,724	0	0	0	0	0	0	0
15:01:11	-89,208	2001,917	10,356	10,205	9,529	5,174	5,462	21,1	961,909	22,658	2001,917	0	203,685	203,685	99,724	0	0	0	0	0	0	0
15:01:11	-44,592	2001,471	10,307	10,156	9,529	5,169	5,457	21,1	961,909	22,658	2001,471	0	203,685	203,685	99,724	0	0	0	0	0	0	0
15:01:11	-14,929	2001,321	10,307	10,058	9,528	5,168	5,451	21,1	961,909	22,658	2001,321	0	203,685	203,685	99,724	0	0	0	0	0	0	0
15:01:11	-74,267	2000,579	10,21	10,058	9,529	5,16	5,445	21,1	961,909	22,658	2000,579	0	203,685	203,685	99,724	0	0	0	0	0	0	0
15:01:11	-44,58	2000,133	10,161	10,156	9,529	5,156	5,44	21,1	961,909	22,658	2000,133	0	203,685	203,685	99,724	0	0	0	0	0	0	0
15:01:11	-155,639	1998,576	10,063	10,058	9,525	5,139	5,434	21,1	961,909	22,658	1998,576	0	203,685	203,685	99,724	0	0	0	0	0	0	0
15:01:11	118,64	1999,763	10,21	10,205	9,524	5,152	5,428	21,1	961,909	22,658	1998,578	0	203,685	203,685	99,724	0	0	0	0	0	0	0
15:01:11	-82,629	1998,937	10,21	10,205	9,519	5,143	5,423	21,1	961,909	22,658	1998,578	0	203,685	203,685	99,724	0	0	0	0	0	0	0
15:01:11	22,656	1999,163	10,307	10,205	9,516	5,146	5,417	21,1	961,909	22,658	1998,578	0	203,685	203,685	99,724	0	0	0	0	0	0	0
15:01:11	-65,393	1998,509	10,307	10,058	9,512	5,139	5,412	21,1	961,909	22,658	1998,509	0	203,685	203,685	99,724	0	0	0	0	0	0	0
15:01:11	-32,189	1998,187	10,307	10,205	9,51	5,135	5,406	21,1	961,909	22,658	1998,187	0	203,685	203,685	99,724	0	0	0	0	0	0	0
15:01:11	-4,846	1998,139	10,356	10,302	9,507	5,135	5,401	21,1	961,909	22,658	1998,139	0	203,685	203,685	99,724	0	0	0	0	0	0	0
15:01:11	-16,162	1997,977	10,356	10,302	9,506	5,133	5,396	21,1	961,909	22,658	1997,977	0	203,685	203,685	99,724	0	0	0	0	0	0	0
15:01:11	-44,567	1997,532	10,307	10,302	9,506	5,129	5,39	21,1	961,909	22,658	1997,532	0	203,685	203,685	99,724	0	0	0	0	0	0	0
15:01:11	-105,175	1996,48	10,21	10,205	9,505	5,118	5,385	21,1	961,909	22,658	1996,48	0	203,685	203,685	99,724	0	0	0	0	0	0	0
15:01:11	84,326	1997,323	10,356	10,205	9,503	5,127	5,38	21,1	961,909	22,658	1996,481	0	203,685	203,685	99,724	0	0	0	0	0	0	0
15:01:11	-33,264	1996,99	10,356	10,302	9,501	5,123	5,375	21,1	961,909	22,658	1996,481	0	203,685	203,685	99,724	0	0	0	0	0	0	0
15:01:11	133,74	1998,328	10,503	10,595	9,501	5,137	5,37	21,1	961,909	22,658	1996,483	0	203,685	203,685	99,724	0	0	0	0	0	0	0
15:01:11	112,768	1999,455	10,698	11,279	9,497	5,149	5,366	21,1	961,909	22,658	1996,486	0	203,685	203,685	99,724	0	0	0	0	0	0	0
15:01:11	333,288	2002,788	10,991	12,89	9,501	5,183	5,362	21,1	961,909	22,658	1996,492	0	203,685	203,685	99,724	0	0	0	0	0	0	0
15:01:11	277,27	2005,561	11,186	14,648	9,506	5,211	5,359	21,1	961,909	22,658	1996,501	0	203,685	203,685	99,724	0	0	0	0	0	0	0
15:01:11	363,854	2009,2	11,333	16,504	9,519	5,249	5,357	21,1	961,909	22,658	1996,514	0	203,685	203,685	99,724	0	0	0	0	0	0	0
15:01:11	263,366	2011,833	11,333	18,115	9,534	5,276	5,356	21,1	961,909	22,658	1996,529	0	203,685	203,685	99,724	0	0	0	0	0	0	0
15:01:11	547,155	2017,305	11,43	19,678	9,56	5,333	5,355	21,1	961,909	22,658	1996,55	0	203,685	203,685	99,724	0	0	0	0	0	0	0
15:01:11	409,338	2021,398	11,43	20,898	9,584	5,375	5,356	21,1	961,909	22,658	1996,575	0	203,685	203,685	99,724	0	0	0	0	0	0	0
15:01:11	492,529	2026,324	11,528	21,777	9,607	5,426	5,357	21,1	961,909	22,658	1996,605	0	203,685	203,685	99,724	0	0	0	0	0	0	0
15:01:11	377,648	2030,1	11,479	22,119	9,631	5,464	5,359	21,1	961,909	22,658	1996,638	0	203,685	203,685	99,724	0	0	0	0	0	0	0
15:01:11	763,598	2037,736	11,87	22,998	9,654	5,543	5,363	21,1	961,909	22,658	1996,679	0	203,685	203,685	99,724	0	0	0	0	0	0	0
15:01:11	434,765	2042,084	11,967	22,949	9,673	5,588	5,367	21,1	961,909	22,658	1996,725	0	203,685	203,685	99,724	0	0	0	0	0	0	0
15:01:11	577,905	2047,863	12,065	22,803	9,701	5,648	5,373	21,1	961,909	22,658	1996,776	0	203,685	203,685	99,724	0	0	0	0	0	0	0
15:01:11	568,566	2053,548	12,309	23,096	9,72	5,706	5,379	21,1	961,909	22,658	1996,833	0	203,685	203,685	99,724	0	0	0	0	0	0	0
15:01:11	548,95	2059,038	12,456	22,998	9,744	5,763	5,387	21,1	961,909	22,658	1996,895	0	203,685	203,685	99,724	0	0	0	0	0	0	0
15:01:11	285,864	2061,897	12,309	22,656	9,768	5,792	5,395	21,1	961,909	22,658	1996,96	0	203,685	203,685	99,724	0	0	0	0	0	0	0
15:01:11	634,008	2068,237	12,456	22,656	9,796	5,858	5,404	21,1	961,909	22,658	1997,031	0	203,685	203,685	99,724	0	0	0	0	0	0	0
15:01:11	334,741	2071,584	12,358	22,705	9,82	5,892	5,413	21,1	961,909	22,658	1997,106	0	203,685	203,685	99,724	0	0	0	0	0	0	0
15:01:11	368,481	2075,269	12,212	22,51	9,849	5,93	5,423	21,1	961,909	22,658	1997,184	0	203,685	203,685	99,724	0	0	0	0	0	0	0
15:01:11	558,886	2080,858	12,358	23,096	9,873	5,988	5,434	21,2	961,909	22,658	1997,268	0	203,685	203,685	99,724	0	0	0	0	0	0	0
15:01:11	519,018	2086,048	12,553	22,998	9,892	6,041	5,446	21,2	961,909	22,658	1997,356	0	203,685	203,685	99,724	0	0	0	0	0	0	0
15:01:11	694,628	2092,994	12,846	23,437	9,916	6,113	5,459	21,2	961,909	22,658	1997,452	0	203,685	203,685	99,724	0	0	0	0	0	0	0
15:01:11	379,931	2096,794	12,798	23,486	9,94	6,152	5,473	21,2	961,909	22,658	1997,551	0	203,685	203,685	99,724	0	0	0	0	0	0	0
15:01:11	421,923	2101,013	12,798	23,682	9,964	6,196	5,487	21,2	961,909	22,658	1997,655	0	203,685	203,685	99,724	0	0	0	0	0	0	0
15:01:11	549,829	2106,511	12,846	23,291	9,993	6,252	5,502	21,2	961,909	22,658	1997,764	0	203,685	203,685	99,724	0	0	0	0	0	0	0
15:01:11	510,058	2111,612	12,944	23,486	10,017	6,305	5,518	21,2	961,909	22,658	1997,877	0	203,685	203,685	99,724	0	0	0	0	0	0	0
15:01:11	420,922	2115,821	12,944	23,437	10,04	6,348	5,534	21,2	961,909	22,658	1997,995	0	203,685	203,685	99,724	0	0	0	0	0	0	0
15:01:11	640,747	2122,228	13,188	23,34	10,064	6,414	5,551	21,2	961,909	22,658	1998,12	0	203,685	203,685	99,724	0	0	0	0	0	0	0
15:01:11	369,213	2125,921	13,139	23,34	10,087	6,452	5,569	21,2	961,909	22,658	1998,247	0	203,685	203,685	99,724	0	0	0	0	0	0	0
15:01:11	552,587	2131,446	13,286	23,437	10,111	6,509	5,588	21,2	961,909	22,658	1998,381	0	204,144	204,144	99,726	0	0	0	0	0	0	0
15:01:11	405,859	2135,505	13,286	23,437	10,134	6,551	5,606	21,2	961,909	22,658	1998,518	0	204,144	204,144	99,726	0	0	0	0	0	0	0
15:01:11	548,388	2140,989	13,432	23,682	10,157	6,608	5,626	21,2	961,909	22,658	1998,66	0	204,144	204,144	99,726	0	0	0	0	0	0	0
15:01:11	474,121	2145,73	13,481	23,486	10,182	6,657	5,646	21,2	961,909	22,658	1998,807	0	204,144	204,144	99,726	0	0	0	0	0	0	0
15:01:11	530,249	2151,033	13,628	23,633	10,204	6,711	5,667	21,2	961,909	22,658	1998,96	0	204,144	204,144	99,726	0	0	0	0	0	0	0
15:01:11	253,93	2153,572	13,53	23,633	10,224	6,737	5,688	21,2	961,909	22,658	1999,114	0	204,144	204,144	99,726	0	0	0	0	0	0	0
15:01:11	622,607	2159,798	13,774	23,437	10,246	6,802	5,71	21,2	961,909	22,658	1999,275	0	204,144	204,144	99,726	0	0	0	0	0	0	0
15:01:11	616,333	2165,961	14,018	23,535	10,268	6,865	5,733	21,2	961,909	22,658	1999,442	0	204,144	204,144	99,726	0	0	0	0	0	0	0
15:01:11	382,543	2169,787	14,018	23,486	10,29	6,905	5,756	21,2	961,909	22,658	1999,612	0	204,144	204,144	99,726	0	0	0	0	0	0	0
15:01:11	782,08	2177,608	14,507	23,877	10,308	6,985	5,78	21,2	961,909	22,658	1999,79	0	204,144	204,144	99,726	0	0	0	0	0	0	0
15:01:11	324,462	2180,852	14,507	23,633	10,327	7,019	5,804	21,2	961,909	22,658	1999,971	0	204,144	204,144	99,726	0	0	0	0	0	0	0
15:01:11	596,972	2186,822	14,751	23,486	10,347	7,08	5,829	21,2	961,909	22,658	2000,158	0	204,144	204,144	99,726	0	0	0	0	0	0	0
15:01:11	384,13	2190,663	14,8	23,437	10,367	7,12	5,854	21,2	961,909	22,658	2000,349	0	204,144	204,144	99,726	0	0	0	0	0	0	0
15:01:11	517,797	2195,841	14,946	23,633	10,388	7,173	5,88	21,2	961,909	22,658	2000,544	0	204,144	204,144	99,726	0	0	0	0	0	0	0
15:01:11	404,76	2199,889	14,995	23,535	10,408	7,215	5,906	21,2	961,909	22,658	2000,743	0	204,144	204,144	99,726	0	0	0	0	0	0	0
15:01:11	407,446	2203,963	15,093	23,486	10,426	7,257	5,933	21,2	961,909	22,658	2000,947	0	204,144	204,144	99,726	0	0	0	0	0	0	0
15:01:11	501,318	2208,976	15,288	23,535	10,444	7,309	5,96	21,2	961,909	22,658	2001,155	0	204,144	204,144	99,726	0	0	0	0	0	0	0
15:01:11	547,753	2214,454	15,483	23,73	10,465	7,365	5,987	21,2	961,909	22,658	2001,368	0	204,144	204,144	99,726	0	0	0	0	0	0	0
15:01:11	430,566	2218,76	15,581	23,486	10,484	7,409	6,015	21,2	961,909	22,658	2001,586	0	204,144	204,144	99,726	0	0	0	0	0	0	0
15:01:11	505,883	2223,818	15,776	23,828	10,502	7,462	6,044	21,2	961,909	22,658	2001,808	0	204,144	204,144	99,726	0	0	0	0	0	0	0
15:01:11	417,895	2227,997	15,874	23,877	10,521	7,505	6,072	21,2	961,909	22,658	2002,034	0	204,144	204,144	99,726	0	0	0	0	0	0	0
15:01:11	425,341	2232,251	15,874	23,535	10,545	7,548	6,101	21,2	961,909	22,658	2002,264	0	204,144	204,144	99,726	0	0	0	0	0	0	0
15:01:11	398,339	2236,234	15,874	23,877	10,567	7,59	6,13	21,2	961,909	22,658	2002,498	0	204,144	204,144	99,726	0	0	0	0	0	0	0
15:01:11	300,952	2239,244	15,776	23,291	10,59	7,621	6,16	21,2	961,909	22,658	2002,735	0	204,144	204,144	99,726	0	0	0	0	0	0	0
15:01:11	491,406	2244,158	15,874	23,486	10,612	7,671	6,189	21,2	961,909	22,658	2002,976	0	204,144	204,144	99,726	0	0	0	0	0	0	0
15:01:11	423,242	2248,39	15,971	23,34	10,631	7,715	6,219	21,2	961,909	22,658	2003,222	0	204,144	204,144	99,726	0	0	0	0	0	0	0
15:01:11	426,806	2252,658	16,069	23,682	10,65	7,759	6,249	21,2	961,909	22,658	2003,471	0	204,144	204,144	99,726	0	0	0	0	0	0	0
15:01:11	446,801	2257,126	16,216	23,73	10,667	7,805	6,28	21,2	961,909	22,658	2003,725	0	204,144	204,144	99,726	0	0	0	0	0	0	0
15:01:11	436,792	2261,494	16,411	23,682	10,682	7,85	6,311	21,2	961,909	22,658	2003,983	0	204,144	204,144	99,726	0	0	0	0	0	0	0
15:01:11	464,55	2266,14	16,557	23,682	10,7	7,898	6,342	21,2	961,909	22,658	2004,245	0	204,144	204,144	99,726	0	0	0	0	0	0	0
15:01:11	340,185	2269,542	16,557	24,023	10,719	7,933	6,373	21,2	961,909	22,658	2004,51	0	204,144	204,144	99,726	0	0	0	0	0	0	0
15:01:11	378,857	2273,33	16,606	23,73	10,738	7,972	6,404	21,2	961,909	22,658	2004,779	0	204,144	204,144	99,726	0	0	0	0	0	0	0
15:01:11	498,51	2278,315	16,704	24,023	10,761	8,023	6,436	21,2	961,909	22,658	2005,053	0	204,144	204,144	99,726	0	0	0	0	0	0	0
15:01:11	241,552	2280,731	16,606	23,877	10,78	8,048	6,468	21,2	961,909	22,658	2005,328	0	204,144	204,144	99,726	0	0	0	0	0	0	0
15:01:11	422,998	2284,961	16,704	23,877	10,799	8,092	6,5	21,2	961,909	22,658	2005,608	0	204,144	204,144	99,726	0	0	0	0	0	0	0
15:01:11	328,344	2288,244	16,704	23,73	10,817	8,126	6,531	21,2	961,909	22,658	2005,891	0	204,144	204,144	99,726	0	0	0	0	0	0	0
15:01:11	434,472	2292,589	16,899	23,535	10,831	8,171	6,564	21,2	961,909	22,658	2006,177	0	204,144	204,144	99,726	0	0	0	0	0	0	0
15:01:12	433,52	2296,924	17,094	23,828	10,845	8,215	6,596	21,2	961,909	22,658	2006,468	0	204,144	204,144	99,726	0	0	0	0	0	0	0
15:01:12	424,414	2301,168	17,192	23,633	10,864	8,259	6,629	21,2	961,909	22,658	2006,763	0	204,144	204,144	99,726	0	0	0	0	0	0	0
15:01:12	432,543	2305,494	17,387	23,877	10,878	8,304	6,661	21,2	961,909	22,658	2007,061	0	204,144	204,144	99,726	0	0	0	0	0	0	0
15:01:12	379,345	2309,287	17,436	23,877	10,897	8,343	6,694	21,2	961,909	22,658	2007,364	0	204,144	204,144	99,726	0	0	0	0	0	0	0
15:01:12	287,768	2312,165	17,387	23,73	10,916	8,372	6,727	21,2	961,909	22,658	2007,668	0	204,144	204,144	99,726	0	0	0	0	0	0	0
15:01:12	334,106	2315,506	17,387	23,974	10,934	8,407	6,76	21,2	961,909	22,658	2007,976	0	204,144	204,144	99,726	0	0	0	0	0	0	0
15:01:12	378,32	2319,289	17,436	23,73	10,953	8,446	6,793	21,2	961,909	22,658	2008,288	0	204,144	204,144	99,726	0	0	0	0	0	0	0
15:01:12	426,904	2323,558	17,534	23,974	10,972	8,49	6,826	21,2	961,909	22,658	2008,603	0	204,144	204,144	99,726	0	0	0	0	0	0	0
15:01:12	251,928	2326,078	17,534	23,828	10,986	8,516	6,86	21,2	961,909	22,658	2008,92	0	204,144	204,144	99,726	0	0	0	0	0	0	0
15:01:12	516,65	2331,244	17,729	24,023	11,005	8,569	6,893	21,2	961,909	22,658	2009,243	0	204,144	204,144	99,726	0	0	0	0	0	0	0
15:01:12	253,051	2333,775	17,729	23,73	11,019	8,595	6,927	21,2	961,909	22,658	2009,567	0	204,144	204,144	99,726	0	0	0	0	0	0	0
15:01:12	433,667	2338,111	17,925	23,73	11,033	8,64	6,96	21,2	961,909	22,658	2009,896	0	204,144	204,144	99,726	0	0	0	0	0	0	0
15:01:12	383,813	2341,949	18,071	23,974	11,047	8,679	6,994	21,2	961,909	22,658	2010,228	0	204,144	204,144	99,726	0	0	0	0	0	0	0
15:01:12	394,97	2345,899	18,218	23,73	11,061	8,72	7,028	21,2	961,909	22,658	2010,563	0	204,144	204,144	99,726	0	0	0	0	0	0	0
15:01:12	329,931	2349,198	18,218	23,828	11,08	8,754	7,062	21,2	961,909	22,658	2010,902	0	204,144	204,144	99,726	0	0	0	0	0	0	0
15:01:12	425,39	2353,452	18,315	24,023	11,099	8,798	7,096	21,2	961,909	22,658	2011,245	0	204,144	204,144	99,726	0	0	0	0	0	0	0
15:01:12	259,765	2356,05	18,315	23,974	11,113	8,825	7,129	21,2	961,909	22,658	2011,589	0	204,144	204,144	99,726	0	0	0	0	0	0	0
15:01:12	372,29	2359,773	18,364	23,877	11,132	8,863	7,163	21,2	961,909	22,658	2011,937	0	204,144	204,144	99,726	0	0	0	0	0	0	0
15:01:12	378,906	2363,562	18,413	24,072	11,151	8,902	7,198	21,2	961,909	22,658	2012,289	0	204,144	204,144	99,726	0	0	0	0	0	0	0
15:01:12	392,041	2367,482	18,559	24,023	11,165	8,943	7,232	21,2	961,909	22,658	2012,644	0	204,144	204,144	99,726	0	0	0	0	0	0	0
15:01:12	407,421	2371,557	18,804	23,828	11,175	8,985	7,266	21,2	961,909	22,658	2013,003	0	204,144	204,144	99,726	0	0	0	0	0	0	0
15:01:12	575,805	2377,315	19,145	24,316	11,189	9,044	7,301	21,2	961,909	22,658	2013,367	0	204,144	204,144	99,726	0	0	0	0	0	0	0
15:01:12	247,045	2379,785	19,145	24,072	11,203	9,069	7,336	21,2	961,909	22,658	2013,734	0	204,144	204,144	99,726	0	0	0	0	0	0	0
15:01:12	302,197	2382,807	19,145	23,974	11,22	9,101	7,37	21,2	961,909	22,658	2014,103	0	204,144	204,144	99,726	0	0	0	0	0	0	0
15:01:12	440,405	2387,211	19,341	24,316	11,234	9,146	7,405	21,2	961,909	22,658	2014,476	0	204,144	204,144	99,726	0	0	0	0	0	0	0
15:01:12	260,839	2389,819	19,292	24,17	11,251	9,173	7,44	21,2	961,909	22,658	2014,851	0	204,144	204,144	99,726	0	0	0	0	0	0	0
15:01:12	279,541	2392,615	19,292	24,023	11,267	9,202	7,474	21,2	961,909	22,658	2015,229	0	204,144	204,144	99,726	0	0	0	0	0	0	0
15:01:12	349,072	2396,106	19,341	23,877	11,284	9,238	7,509	21,2	961,909	22,658	2015,61	0	204,144	204,144	99,726	0	0	0	0	0	0	0
15:01:12	416,894	2400,275	19,536	24,023	11,297	9,281	7,544	21,2	961,909	22,658	2015,995	0	204,144	204,144	99,726	0	0	0	0	0	0	0
15:01:12	414,038	2404,415	19,78	24,17	11,307	9,323	7,579	21,2	961,909	22,658	2016,383	0	204,144	204,144	99,726	0	0	0	0	0	0	0
15:01:12	273,584	2407,151	19,878	24,072	11,317	9,352	7,613	21,2	961,909	22,658	2016,774	0	204,144	204,144	99,726	0	0	0	0	0	0	0
15:01:12	368,261	2410,833	20,024	24,316	11,33	9,39	7,648	21,2	961,909	22,658	2017,168	0	204,144	204,144	99,726	0	0	0	0	0	0	0
15:01:12	319,384	2414,027	20,122	24,365	11,343	9,422	7,683	21,2	961,909	22,658	2017,565	0	204,144	204,144	99,726	0	0	0	0	0	0	0
15:01:12	290,795	2416,935	20,171	24,365	11,356	9,452	7,718	21,2	961,909	22,658	2017,964	0	204,144	204,144	99,726	0	0	0	0	0	0	0
15:01:12	396,435	2420,9	20,268	24,17	11,373	9,493	7,752	21,2	961,909	22,658	2018,367	0	204,144	204,144	99,726	0	0	0	0	0	0	0
15:01:12	261,328	2423,513	20,268	24,267	11,388	9,52	7,787	21,2	961,909	22,658	2018,772	0	204,144	204,144	99,726	0	0	0	0	0	0	0
15:01:12	239,672	2425,91	20,268	24,023	11,402	9,545	7,822	21,2	961,909	22,658	2019,179	0	204,144	204,144	99,726	0	0	0	0	0	0	0
15:01:12	320,874	2429,118	20,268	24,023	11,42	9,578	7,856	21,2	961,909	22,658	2019,589	0	204,144	204,144	99,726	0	0	0	0	0	0	0
15:01:12	335,791	2432,476	20,366	24,267	11,433	9,613	7,89	21,2	961,909	22,658	2020,002	0	204,144	204,144	99,726	0	0	0	0	0	0	0
15:01:12	321,02	2435,686	20,513	24,267	11,443	9,646	7,925	21,2	961,909	22,658	2020,418	0	204,144	204,144	99,726	0	0	0	0	0	0	0
15:01:12	273,193	2438,418	20,61	24,316	11,453	9,674	7,959	21,2	961,909	22,658	2020,835	0	204,144	204,144	99,726	0	0	0	0	0	0	0
15:01:12	288,94	2441,308	20,659	24,267	11,467	9,704	7,993	21,2	961,909	22,658	2021,256	0	204,144	204,144	99,726	0	0	0	0	0	0	0
15:01:12	383,105	2445,139	20,805	24,316	11,481	9,743	8,028	21,2	961,909	22,658	2021,68	0	204,144	204,144	99,726	0	0	0	0	0	0	0
15:01:12	195,898	2447,098	20,757	24,267	11,494	9,763	8,062	21,2	961,909	22,658	2022,105	0	204,144	204,144	99,726	0	0	0	0	0	0	0
15:01:12	245,141	2449,549	20,757	24,072	11,508	9,789	8,096	21,2	961,909	22,658	2022,533	0	204,144	204,144	99,726	0	0	0	0	0	0	0
15:01:12	389,257	2453,442	20,854	24,316	11,525	9,829	8,13	21,2	961,909	22,658	2022,963	0	204,144	204,144	99,726	0	0	0	0	0	0	0
15:01:12	274,536	2456,187	20,952	24,267	11,535	9,857	8,163	21,2	961,909	22,658	2023,397	0	204,144	204,144	99,726	0	0	0	0	0	0	0
15:01:12	280,371	2458,991	21,001	24,316	11,548	9,886	8,197	21,2	961,909	22,658	2023,832	0	204,144	204,144	99,726	0	0	0	0	0	0	0
15:01:12	377,978	2462,771	21,147	24,365	11,561	9,925	8,231	21,2	961,909	22,658	2024,271	0	204,144	204,144	99,726	0	0	0	0	0	0	0
15:01:12	308,667	2465,857	21,294	24,316	11,571	9,957	8,265	21,2	961,909	22,658	2024,713	0	204,144	204,144	99,726	0	0	0	0	0	0	0
15:01:12	202,465	2467,882	21,343	24,463	11,579	9,978	8,299	21,2	961,909	22,658	2025,156	0	204,144	204,144	99,726	0	0	0	0	0	0	0
15:01:12	240,991	2470,292	21,343	24,365	11,593	10,003	8,332	21,2	961,909	22,658	2025,601	0	204,144	204,144	99,726	0	0	0	0	0	0	0
15:01:12	337,573	2473,668	21,44	24,463	11,607	10,037	8,365	21,2	961,909	22,658	2026,049	0	204,144	204,144	99,726	0	0	0	0	0	0	0
15:01:12	105,932	2474,727	21,294	24,267	11,621	10,048	8,398	21,4	961,909	22,658	2026,498	0	204,144	204,144	99,726	0	0	0	0	0	0	0
15:01:12	259,472	2477,322	21,294	24,267	11,635	10,075	8,431	21,4	961,909	22,658	2026,948	0	204,144	204,144	99,726	0	0	0	0	0	0	0
15:01:12	61,816	2477,94	21,098	24,072	11,649	10,081	8,464	21,4	961,909	22,658	2027,399	0	204,144	204,144	99,726	0	0	0	0	0	0	0
15:01:12	383,764	2481,777	21,245	24,267	11,663	10,121	8,496	21,4	961,909	22,658	2027,854	0	204,144	204,144	99,726	0	0	0	0	0	0	0
15:01:12	253,955	2484,317	21,245	24,023	11,677	10,147	8,528	21,4	961,909	22,658	2028,31	0	204,144	204,144	99,726	0	0	0	0	0	0	0
15:01:12	246,313	2486,78	21,245	24,267	11,691	10,172	8,561	21,4	961,909	22,658	2028,769	0	204,144	204,144	99,726	0	0	0	0	0	0	0
15:01:12	286,132	2489,641	21,294	24,267	11,704	10,202	8,593	21,4	961,909	22,658	2029,23	0	204,144	204,144	99,726	0	0	0	0	0	0	0
15:01:12	123,071	2490,872	21,245	24,17	11,714	10,215	8,625	21,4	961,909	22,658	2029,691	0	204,144	204,144	99,726	0	0	0	0	0	0	0
15:01:12	347,705	2494,349	21,343	24,267	11,728	10,251	8,657	21,4	961,909	22,658	2030,156	0	204,144	204,144	99,726	0	0	0	0	0	0	0
15:01:12	164,892	2495,998	21,343	24,512	11,738	10,268	8,688	21,4	961,909	22,658	2030,622	0	204,144	204,144	99,726	0	0	0	0	0	0	0
15:01:12	239,941	2498,398	21,343	24,267	11,751	10,292	8,72	21,4	961,909	22,658	2031,09	0	206,289	206,289	99,735	0	0	0	0	0	0	0
15:01:12	251,879	2500,916	21,343	24,267	11,765	10,318	8,751	21,4	961,909	22,658	2031,559	0	206,289	206,289	99,735	0	0	0	0	0	0	0
15:01:12	268,481	2503,601	21,44	24,365	11,775	10,346	8,782	21,4	961,909	22,658	2032,031	0	206,289	206,289	99,735	0	0	0	0	0	0	0
15:01:12	246,337	2506,065	21,44	24,316	11,789	10,371	8,813	21,4	961,909	22,658	2032,506	0	206,289	206,289	99,735	0	0	0	0	0	0	0
15:01:12	249,78	2508,562	21,44	24,365	11,803	10,397	8,844	21,4	961,909	22,658	2032,982	0	206,289	206,289	99,735	0	0	0	0	0	0	0
15:01:12	75,585	2509,318	21,343	24,316	11,812	10,405	8,875	21,4	961,909	22,658	2033,458	0	206,289	206,289	99,735	0	0	0	0	0	0	0
15:01:12	342,407	2512,742	21,44	24,316	11,826	10,44	8,906	21,4	961,909	22,658	2033,937	0	206,289	206,289	99,735	0	0	0	0	0	0	0
15:01:12	297,167	2515,714	21,489	24,316	11,84	10,471	8,936	21,4	961,909	22,658	2034,419	0	206,289	206,289	99,735	0	0	0	0	0	0	0
15:01:12	167,236	2517,386	21,489	24,316	11,85	10,488	8,967	21,4	961,909	22,658	2034,902	0	206,289	206,289	99,735	0	0	0	0	0	0	0
15:01:12	345,727	2520,844	21,587	24,365	11,864	10,524	8,997	21,4	961,909	22,658	2035,388	0	206,289	206,289	99,735	0	0	0	0	0	0	0
15:01:12	168,31	2522,527	21,587	24,365	11,873	10,541	9,028	21,4	961,909	22,658	2035,875	0	206,289	206,289	99,735	0	0	0	0	0	0	0
15:01:12	250,83	2525,035	21,587	24,316	11,887	10,567	9,058	21,4	961,909	22,658	2036,364	0	206,289	206,289	99,735	0	0	0	0	0	0	0
15:01:12	73,291	2525,768	21,489	24,17	11,897	10,574	9,088	21,4	961,909	22,658	2036,854	0	206,289	206,289	99,735	0	0	0	0	0	0	0
15:01:12	346,899	2529,237	21,587	24,463	11,911	10,61	9,117	21,4	961,909	22,658	2037,346	0	206,289	206,289	99,735	0	0	0	0	0	0	0
15:01:12	169,36	2530,931	21,587	24,463	11,921	10,628	9,147	21,4	961,909	22,658	2037,84	0	206,289	206,289	99,735	0	0	0	0	0	0	0
15:01:12	299,438	2533,925	21,636	24,316	11,935	10,659	9,177	21,4	961,909	22,658	2038,336	0	206,289	206,289	99,735	0	0	0	0	0	0	0
15:01:12	25,732	2534,182	21,489	24,072	11,944	10,661	9,206	21,4	961,909	22,658	2038,832	0	206,289	206,289	99,735	0	0	0	0	0	0	0
15:01:12	348,022	2537,662	21,587	24,17	11,958	10,697	9,235	21,4	961,909	22,658	2039,33	0	206,289	206,289	99,735	0	0	0	0	0	0	0
15:01:12	216,943	2539,832	21,636	24,316	11,968	10,719	9,264	21,4	961,909	22,658	2039,831	0	206,289	206,289	99,735	0	0	0	0	0	0	0
15:01:12	189,624	2541,728	21,489	24,267	11,987	10,739	9,293	21,4	961,909	22,658	2040,333	0	206,289	206,289	99,735	0	0	0	0	0	0	0
15:01:12	347,045	2545,199	21,587	24,365	12,001	10,775	9,322	21,4	961,909	22,658	2040,838	0	206,289	206,289	99,735	0	0	0	0	0	0	0
15:01:12	308,959	2548,288	21,733	24,463	12,01	10,807	9,351	21,4	961,909	22,658	2041,345	0	206,289	206,289	99,735	0	0	0	0	0	0	0
15:01:12	361,987	2551,908	21,929	24,512	12,02	10,844	9,38	21,4	961,909	22,658	2041,856	0	206,289	206,289	99,735	0	0	0	0	0	0	0
15:01:12	37,084	2552,279	21,88	24,267	12,025	10,848	9,409	21,4	961,909	22,658	2042,366	0	206,289	206,289	99,735	0	0	0	0	0	0	0
15:01:12	313,403	2555,413	22,026	24,365	12,034	10,88	9,438	21,4	961,909	22,658	2042,879	0	206,289	206,289	99,735	0	0	0	0	0	0	0
15:01:12	217,089	2557,584	22,075	24,365	12,044	10,902	9,467	21,4	961,909	22,658	2043,394	0	206,289	206,289	99,735	0	0	0	0	0	0	0
15:01:12	245,629	2560,04	22,075	24,365	12,057	10,928	9,495	21,4	961,909	22,658	2043,911	0	206,289	206,289	99,735	0	0	0	0	0	0	0
15:01:12	250,976	2562,55	22,075	24,463	12,072	10,954	9,524	21,4	961,909	22,658	2044,429	0	206,289	206,289	99,735	0	0	0	0	0	0	0
15:01:12	181,372	2564,364	22,075	24,512	12,082	10,972	9,552	21,4	961,909	22,658	2044,949	0	206,289	206,289	99,735	0	0	0	0	0	0	0
15:01:12	200,073	2566,364	22,026	24,463	12,096	10,993	9,581	21,4	961,909	22,658	2045,47	0	206,289	206,289	99,735	0	0	0	0	0	0	0
15:01:12	293,164	2569,296	22,075	24,365	12,109	11,023	9,609	21,4	961,909	22,658	2045,994	0	206,289	206,289	99,735	0	0	0	0	0	0	0
15:01:12	131,542	2570,611	22,026	24,267	12,119	11,037	9,637	21,4	961,909	22,658	2046,519	0	206,289	206,289	99,735	0	0	0	0	0	0	0
15:01:12	173,95	2572,351	21,88	24,463	12,137	11,055	9,665	21,4	961,909	22,658	2047,045	0	206,289	206,289	99,735	0	0	0	0	0	0	0
15:01:12	235,791	2574,709	21,88	24,316	12,151	11,079	9,692	21,4	961,909	22,658	2047,572	0	206,289	206,289	99,735	0	0	0	0	0	0	0
15:01:12	241,992	2577,129	22,026	24,512	12,156	11,104	9,72	21,4	961,909	22,658	2048,102	0	206,289	206,289	99,735	0	0	0	0	0	0	0
15:01:12	280,224	2579,931	22,222	24,463	12,161	11,133	9,748	21,4	961,909	22,658	2048,634	0	206,289	206,289	99,735	0	0	0	0	0	0	0
15:01:12	475,708	2584,688	22,563	24,707	12,169	11,182	9,776	21,4	961,909	22,658	2049,17	0	206,289	206,289	99,735	0	0	0	0	0	0	0
15:01:13	231,567	2587,004	22,71	24,707	12,174	11,206	9,804	21,4	961,909	22,658	2049,708	0	206,289	206,289	99,735	0	0	0	0	0	0	0
15:01:13	115,161	2588,155	22,661	24,658	12,183	11,218	9,832	21,4	961,909	22,658	2050,246	0	206,289	206,289	99,735	0	0	0	0	0	0	0
15:01:13	172,949	2589,885	22,661	24,658	12,193	11,235	9,859	21,4	961,909	22,658	2050,785	0	206,289	206,289	99,735	0	0	0	0	0	0	0
15:01:13	173,828	2591,623	22,661	24,609	12,203	11,253	9,887	21,4	961,909	22,658	2051,326	0	206,289	206,289	99,735	0	0	0	0	0	0	0
15:01:13	232,568	2593,949	22,661	24,658	12,216	11,277	9,914	21,4	961,909	22,658	2051,869	0	206,289	206,289	99,735	0	0	0	0	0	0	0
15:01:13	290,527	2596,854	22,856	24,658	12,221	11,307	9,941	21,4	961,909	22,658	2052,414	0	206,289	206,289	99,735	0	0	0	0	0	0	0
15:01:13	205,493	2598,909	22,905	24,658	12,23	11,328	9,968	21,4	961,909	22,658	2052,96	0	206,289	206,289	99,735	0	0	0	0	0	0	0
15:01:13	324,267	2602,152	23,149	24,707	12,235	11,362	9,996	21,4	961,909	22,658	2053,509	0	206,289	206,289	99,735	0	0	0	0	0	0	0
15:01:13	98,901	2603,141	23,149	24,512	12,24	11,372	10,023	21,4	961,909	22,658	2054,059	0	206,289	206,289	99,735	0	0	0	0	0	0	0
15:01:13	228,564	2605,426	23,296	24,658	12,245	11,396	10,05	21,4	961,909	22,658	2054,61	0	206,289	206,289	99,735	0	0	0	0	0	0	0
15:01:13	106,591	2606,492	23,247	24,365	12,254	11,407	10,076	21,4	961,909	22,658	2055,162	0	206,289	206,289	99,735	0	0	0	0	0	0	0
15:01:13	215,429	2608,647	23,296	24,609	12,263	11,429	10,103	21,4	961,909	22,658	2055,716	0	206,289	206,289	99,735	0	0	0	0	0	0	0
15:01:13	221,899	2610,866	23,296	24,658	12,276	11,452	10,129	21,4	961,909	22,658	2056,271	0	206,289	206,289	99,735	0	0	0	0	0	0	0
15:01:13	184,765	2612,713	23,247	24,609	12,289	11,471	10,155	21,4	961,909	22,658	2056,827	0	206,289	206,289	99,735	0	0	0	0	0	0	0
15:01:13	68,408	2613,397	23,149	24,658	12,298	11,478	10,181	21,4	961,909	22,658	2057,384	0	206,289	206,289	99,735	0	0	0	0	0	0	0
15:01:13	21,459	2613,612	23,003	24,463	12,307	11,48	10,207	21,4	961,909	22,658	2057,94	0	206,289	206,289	99,735	0	0	0	0	0	0	0
15:01:13	180,468	2615,417	23,003	24,609	12,317	11,499	10,232	21,4	961,909	22,658	2058,497	0	206,289	206,289	99,735	0	0	0	0	0	0	0
15:01:13	225,341	2617,67	23,149	24,512	12,322	11,522	10,257	21,4	961,909	22,658	2059,056	0	206,289	206,289	99,735	0	0	0	0	0	0	0
15:01:13	273,559	2620,406	23,345	24,707	12,327	11,55	10,283	21,4	961,909	22,658	2059,617	0	206,289	206,289	99,735	0	0	0	0	0	0	0
15:01:13	208,203	2622,488	23,491	24,609	12,33	11,572	10,308	21,4	961,909	22,658	2060,18	0	206,289	206,289	99,735	0	0	0	0	0	0	0
15:01:13	243,164	2624,919	23,638	24,805	12,336	11,597	10,333	21,4	961,909	22,658	2060,745	0	206,289	206,289	99,735	0	0	0	0	0	0	0
15:01:13	145,825	2626,378	23,638	24,707	12,344	11,612	10,358	21,4	961,909	22,658	2061,311	0	206,289	206,289	99,735	0	0	0	0	0	0	0
15:01:13	96,557	2627,343	23,589	24,658	12,352	11,622	10,383	21,4	961,909	22,658	2061,877	0	206,289	206,289	99,735	0	0	0	0	0	0	0
15:01:13	65,063	2627,994	23,491	24,512	12,361	11,628	10,408	21,4	961,909	22,658	2062,443	0	206,289	206,289	99,735	0	0	0	0	0	0	0
15:01:13	98,901	2628,983	23,491	24,512	12,367	11,639	10,432	21,4	961,909	22,658	2063,009	0	206,289	206,289	99,735	0	0	0	0	0	0	0
15:01:13	381,835	2632,801	23,735	24,951	12,375	11,678	10,456	21,4	961,909	22,658	2063,579	0	206,289	206,289	99,735	0	0	0	0	0	0	0
15:01:13	101,074	2633,812	23,735	24,951	12,38	11,688	10,48	21,4	961,909	22,658	2064,149	0	206,289	206,289	99,735	0	0	0	0	0	0	0
15:01:13	25,83	2634,07	23,638	24,658	12,387	11,691	10,504	21,4	961,909	22,658	2064,719	0	206,289	206,289	99,735	0	0	0	0	0	0	0
15:01:13	195,068	2636,021	23,735	24,707	12,393	11,711	10,528	21,4	961,909	22,658	2065,291	0	206,289	206,289	99,735	0	0	0	0	0	0	0
15:01:13	196,386	2637,985	23,833	24,805	12,398	11,731	10,551	21,4	961,909	22,658	2065,863	0	206,289	206,289	99,735	0	0	0	0	0	0	0
15:01:13	182,788	2639,813	23,833	24,707	12,408	11,75	10,575	21,4	961,909	22,658	2066,437	0	206,289	206,289	99,735	0	0	0	0	0	0	0
15:01:13	92,382	2640,736	23,784	24,658	12,416	11,76	10,598	21,4	961,909	22,658	2067,012	0	206,289	206,289	99,735	0	0	0	0	0	0	0
15:01:13	70,483	2641,441	23,735	24,609	12,423	11,767	10,621	21,4	961,909	22,658	2067,586	0	206,289	206,289	99,735	0	0	0	0	0	0	0
15:01:13	141,357	2642,855	23,735	24,267	12,431	11,782	10,644	21,4	961,909	22,658	2068,161	0	206,289	206,289	99,735	0	0	0	0	0	0	0
15:01:13	-159,936	2641,255	23,491	23,193	12,435	11,765	10,666	21,4	961,909	22,658	2068,735	0	206,289	206,289	99,735	0	0	0	0	0	0	0
15:01:13	-305,444	2638,201	23,1	20,215	12,44	11,734	10,687	21,4	961,909	22,658	2069,304	0	206,289	206,289	99,735	0	0	0	0	0	0	0
15:01:13	-469,458	2633,506	22,661	16,748	12,438	11,685	10,706	21,4	961,909	22,658	2069,868	0	206,289	206,289	99,735	0	0	0	0	0	0	0
15:01:13	-348,559	2630,021	22,514	14,941	12,426	11,649	10,725	21,4	961,909	22,658	2070,429	0	206,289	206,289	99,735	0	0	0	0	0	0	0
15:01:13	-259,594	2627,425	22,514	13,867	12,412	11,622	10,742	21,4	961,909	22,658	2070,985	0	206,289	206,289	99,735	0	0	0	0	0	0	0
15:01:13	-372,631	2623,699	22,563	13,232	12,388	11,584	10,759	21,4	961,909	22,658	2071,538	0	206,289	206,289	99,735	0	0	0	0	0	0	0
15:01:13	-320,336	2620,495	22,71	13,232	12,362	11,551	10,774	21,4	961,909	22,658	2072,087	0	206,289	206,289	99,735	0	0	0	0	0	0	0
15:01:13	-213,452	2618,361	22,905	13,525	12,339	11,529	10,789	21,4	961,909	22,658	2072,633	0	206,289	206,289	99,735	0	0	0	0	0	0	0
15:01:13	-294,409	2615,417	23,003	13,769	12,317	11,499	10,803	21,4	961,909	22,658	2073,176	0	206,289	206,289	99,735	0	0	0	0	0	0	0
15:01:13	-549,755	2609,919	22,71	13,623	12,303	11,442	10,816	21,4	961,909	22,658	2073,713	0	206,289	206,289	99,735	0	0	0	0	0	0	0
15:01:13	-453,784	2605,381	22,417	14,502	12,293	11,395	10,827	21,4	961,909	22,658	2074,244	0	206,289	206,289	99,735	0	0	0	0	0	0	0
15:01:13	-432,959	2601,052	22,075	14,843	12,288	11,351	10,837	21,4	961,909	22,658	2074,771	0	206,289	206,289	99,735	0	0	0	0	0	0	0
15:01:13	-340,405	2597,648	21,88	15,478	12,279	11,315	10,847	21,4	961,909	22,658	2075,294	0	206,289	206,289	99,735	0	0	0	0	0	0	0
15:01:13	-458,398	2593,064	21,636	15,478	12,267	11,268	10,855	21,4	961,909	22,658	2075,812	0	206,289	206,289	99,735	0	0	0	0	0	0	0
15:01:13	-373,779	2589,326	21,44	15,332	12,257	11,23	10,862	21,4	961,909	22,658	2076,325	0	206,289	206,289	99,735	0	0	0	0	0	0	0
15:01:13	-259,375	2586,732	21,489	14,502	12,24	11,203	10,869	21,4	961,909	22,658	2076,836	0	206,289	206,289	99,735	0	0	0	0	0	0	0
15:01:13	-302,88	2583,703	21,44	13,916	12,225	11,172	10,875	21,4	961,909	22,658	2077,343	0	206,289	206,289	99,735	0	0	0	0	0	0	0
15:01:13	-317,138	2580,532	21,44	13,086	12,207	11,139	10,88	21,4	961,909	22,658	2077,846	0	206,289	206,289	99,735	0	0	0	0	0	0	0
15:01:13	-333,154	2577,2	21,44	12,646	12,189	11,105	10,884	21,4	961,909	22,658	2078,346	0	206,289	206,289	99,735	0	0	0	0	0	0	0
15:01:13	-290,087	2574,299	21,489	12,451	12,17	11,075	10,888	21,4	961,909	22,658	2078,841	0	206,289	206,289	99,735	0	0	0	0	0	0	0
15:01:13	-443,774	2569,862	21,294	12,353	12,156	11,029	10,891	21,4	961,909	22,658	2079,332	0	206,289	206,289	99,735	0	0	0	0	0	0	0
15:01:13	-435,961	2565,502	21,098	12,549	12,142	10,984	10,893	21,4	961,909	22,658	2079,818	0	206,289	206,289	99,735	0	0	0	0	0	0	0
15:01:13	-388,354	2561,619	20,952	12,988	12,128	10,944	10,894	21,4	961,909	22,658	2080,3	0	206,289	206,289	99,735	0	0	0	0	0	0	0
15:01:13	-502,709	2556,591	20,61	13,086	12,118	10,892	10,894	21,4	961,909	22,658	2080,776	0	206,289	206,289	99,735	0	0	0	0	0	0	0
15:01:13	-479,858	2551,793	20,366	13,183	12,105	10,843	10,893	21,4	961,909	22,658	2081,247	0	206,289	206,289	99,735	0	0	0	0	0	0	0
15:01:13	-292,602	2548,867	20,317	13,525	12,091	10,813	10,891	21,4	961,909	22,658	2081,715	0	206,289	206,289	99,735	0	0	0	0	0	0	0
15:01:13	-302,539	2545,841	20,268	13,183	12,077	10,781	10,889	21,4	961,909	22,658	2082,179	0	206,289	206,289	99,735	0	0	0	0	0	0	0
15:01:13	-218,017	2543,661	20,317	12,89	12,062	10,759	10,886	21,4	961,909	22,658	2082,64	0	206,289	206,289	99,735	0	0	0	0	0	0	0
15:01:13	-279,956	2540,862	20,366	12,646	12,043	10,73	10,883	21,4	961,909	22,658	2083,099	0	206,289	206,289	99,735	0	0	0	0	0	0	0
15:01:13	-243,286	2538,429	20,464	12,109	12,024	10,705	10,88	21,4	961,909	22,658	2083,554	0	206,289	206,289	99,735	0	0	0	0	0	0	0
15:01:13	-329,809	2535,131	20,464	11,914	12,006	10,671	10,876	21,4	961,909	22,658	2084,006	0	206,289	206,289	99,735	0	0	0	0	0	0	0
15:01:13	-256,909	2532,562	20,464	11,914	11,991	10,644	10,871	21,4	961,909	22,658	2084,454	0	206,289	206,289	99,735	0	0	0	0	0	0	0
15:01:13	-473,339	2527,828	20,317	11,914	11,973	10,596	10,866	21,4	961,909	22,658	2084,898	0	206,289	206,289	99,735	0	0	0	0	0	0	0
15:01:13	-453,833	2523,29	20,024	11,767	11,963	10,549	10,86	21,4	961,909	22,658	2085,336	0	206,289	206,289	99,735	0	0	0	0	0	0	0
15:01:13	-441,186	2518,878	19,829	11,816	11,949	10,503	10,853	21,4	961,909	22,658	2085,769	0	206,289	206,289	99,735	0	0	0	0	0	0	0
15:01:13	-310,205	2515,776	19,682	12,06	11,939	10,471	10,845	21,4	961,909	22,658	2086,199	0	206,289	206,289	99,735	0	0	0	0	0	0	0
15:01:13	-392,48	2511,851	19,536	11,767	11,925	10,431	10,837	21,4	961,909	22,658	2086,625	0	206,289	206,289	99,735	0	0	0	0	0	0	0
15:01:13	-242,26	2509,429	19,634	11,914	11,906	10,406	10,829	21,4	961,909	22,658	2087,048	0	206,289	206,289	99,735	0	0	0	0	0	0	0
15:01:13	-335,913	2506,069	19,634	11,816	11,887	10,371	10,82	21,4	961,909	22,658	2087,467	0	206,289	206,289	99,735	0	0	0	0	0	0	0
15:01:13	-145,556	2504,614	19,829	12,256	11,869	10,356	10,811	21,4	961,909	22,658	2087,884	0	206,289	206,289	99,735	0	0	0	0	0	0	0
15:01:13	-191,845	2502,695	19,975	12,109	11,85	10,337	10,801	21,4	961,909	22,658	2088,299	0	206,289	206,289	99,735	0	0	0	0	0	0	0
15:01:13	-369,018	2499,005	20,024	12,158	11,826	10,299	10,791	21,4	961,909	22,658	2088,71	0	206,289	206,289	99,735	0	0	0	0	0	0	0
15:01:13	-156,909	2497,436	20,122	12,158	11,812	10,282	10,781	21,4	961,909	22,658	2089,118	0	206,289	206,289	99,735	0	0	0	0	0	0	0
15:01:13	-571,411	2491,722	19,878	12,158	11,793	10,223	10,77	21,4	961,909	22,658	2089,521	0	206,289	206,289	99,735	0	0	0	0	0	0	0
15:01:13	-259,35	2489,129	19,78	12,109	11,784	10,197	10,759	21,4	961,909	22,658	2089,92	0	206,289	206,289	99,735	0	0	0	0	0	0	0
15:01:13	-487,695	2484,252	19,536	12,06	11,77	10,146	10,747	21,4	961,909	22,658	2090,315	0	206,289	206,289	99,735	0	0	0	0	0	0	0
15:01:13	-309,619	2481,155	19,389	12,06	11,76	10,115	10,735	21,4	961,909	22,658	2090,706	0	206,289	206,289	99,735	0	0	0	0	0	0	0
15:01:13	-296,411	2478,191	19,341	12,109	11,746	10,084	10,722	21,4	961,909	22,658	2091,093	0	206,289	206,289	99,735	0	0	0	0	0	0	0
15:01:13	-286,645	2475,325	19,292	12,06	11,733	10,054	10,709	21,4	961,909	22,658	2091,477	0	206,289	206,289	99,735	0	0	0	0	0	0	0
15:01:13	-347,778	2471,847	19,194	11,963	11,719	10,019	10,695	21,4	961,909	22,658	2091,858	0	206,289	206,289	99,735	0	0	0	0	0	0	0
15:01:13	-392,724	2467,92	19,048	11,767	11,704	9,978	10,681	21,4	961,909	22,658	2092,234	0	206,289	206,289	99,735	0	0	0	0	0	0	0
15:01:13	-232,763	2465,592	19,145	12,06	11,686	9,954	10,667	21,4	961,909	22,658	2092,607	0	206,289	206,289	99,735	0	0	0	0	0	0	0
15:01:13	-287,597	2462,716	19,194	11,914	11,667	9,924	10,653	21,4	961,909	22,658	2092,977	0	206,289	206,289	99,735	0	0	0	0	0	0	0
15:01:13	-110,644	2461,61	19,487	11,963	11,645	9,913	10,638	21,4	961,909	22,658	2093,346	0	206,289	206,289	99,735	0	0	0	0	0	0	0
15:01:13	-273,022	2458,88	19,487	11,816	11,63	9,885	10,623	21,4	961,909	22,658	2093,711	0	206,289	206,289	99,735	0	0	0	0	0	0	0
15:01:13	-320,605	2455,673	19,487	11,963	11,612	9,852	10,608	21,4	961,909	22,658	2094,073	0	206,289	206,289	99,735	0	0	0	0	0	0	0
15:01:13	-282,397	2452,849	19,536	12,06	11,593	9,823	10,593	21,4	961,909	22,658	2094,432	0	206,289	206,289	99,735	0	0	0	0	0	0	0
15:01:13	-381,738	2449,032	19,389	12,109	11,579	9,783	10,577	21,4	961,909	22,658	2094,787	0	206,289	206,289	99,735	0	0	0	0	0	0	0
15:01:13	-307,617	2445,956	19,389	11,963	11,562	9,752	10,561	21,4	961,909	22,658	2095,138	0	206,289	206,289	99,735	0	0	0	0	0	0	0
15:01:13	-311,328	2442,843	19,341	11,914	11,547	9,72	10,544	21,4	961,909	22,658	2095,486	0	206,289	206,289	99,735	0	0	0	0	0	0	0
15:01:13	-349,292	2439,35	19,292	11,963	11,53	9,684	10,527	21,4	961,909	22,658	2095,83	0	206,289	206,289	99,735	0	0	0	0	0	0	0
15:01:13	-355,078	2435,799	19,194	11,914	11,515	9,647	10,51	21,4	961,909	22,658	2096,169	0	206,289	206,289	99,735	0	0	0	0	0	0	0
15:01:13	-232,055	2433,478	19,292	12,06	11,497	9,623	10,493	21,4	961,909	22,658	2096,507	0	206,289	206,289	99,735	0	0	0	0	0	0	0
15:01:13	-338,891	2430,089	19,194	12,109	11,483	9,588	10,475	21,4	961,909	22,658	2096,841	0	206,289	206,289	99,735	0	0	0	0	0	0	0
15:01:13	-400,805	2426,081	19,048	11,816	11,469	9,547	10,457	21,4	961,909	22,658	2097,17	0	206,289	206,289	99,735	0	0	0	0	0	0	0
15:01:13	-431,274	2421,769	18,852	11,914	11,455	9,502	10,438	21,4	961,909	22,658	2097,494	0	206,289	206,289	99,735	0	0	0	0	0	0	0
15:01:14	-345,385	2418,315	18,706	11,914	11,443	9,467	10,419	21,4	961,909	22,658	2097,815	0	206,289	206,289	99,735	0	0	0	0	0	0	0
15:01:14	-362,548	2414,689	18,559	11,914	11,431	9,429	10,4	21,4	961,909	22,658	2098,132	0	206,289	206,289	99,735	0	0	0	0	0	0	0
15:01:14	-380,834	2410,881	18,413	11,816	11,417	9,39	10,38	21,4	961,909	22,658	2098,445	0	206,289	206,289	99,735	0	0	0	0	0	0	0
15:01:14	-405,981	2406,821	18,218	11,767	11,405	9,348	10,36	21,4	961,909	22,658	2098,753	0	206,289	206,289	99,735	0	0	0	0	0	0	0
15:01:14	-240,185	2404,419	18,218	11,767	11,391	9,323	10,339	21,4	961,909	22,658	2099,059	0	206,289	206,289	99,735	0	0	0	0	0	0	0
15:01:14	-287,06	2401,549	18,169	11,767	11,378	9,294	10,319	21,4	961,909	22,658	2099,361	0	206,289	206,289	99,735	0	0	0	0	0	0	0
15:01:14	-254,956	2398,999	18,218	11,816	11,361	9,268	10,298	21,4	961,909	22,658	2099,661	0	206,289	206,289	99,735	0	0	0	0	0	0	0
15:01:14	-353,149	2395,468	18,169	11,621	11,344	9,231	10,277	21,4	961,909	22,658	2099,957	0	206,289	206,289	99,735	0	0	0	0	0	0	0
15:01:14	-211,889	2393,349	18,218	11,767	11,329	9,209	10,256	21,4	961,909	22,658	2100,25	0	206,289	206,289	99,735	0	0	0	0	0	0	0
15:01:14	-291,992	2390,429	18,218	11,914	11,313	9,179	10,235	21,4	961,909	22,658	2100,541	0	206,289	206,289	99,735	0	0	0	0	0	0	0
15:01:14	-308,789	2387,341	18,169	11,767	11,298	9,147	10,214	21,4	961,909	22,658	2100,827	0	206,289	206,289	99,735	0	0	0	0	0	0	0
15:01:14	-338,916	2383,952	18,071	11,816	11,284	9,112	10,192	21,4	961,909	22,658	2101,11	0	206,289	206,289	99,735	0	0	0	0	0	0	0
15:01:14	-348,584	2380,466	18,022	11,914	11,267	9,076	10,17	21,4	961,909	22,658	2101,39	0	206,289	206,289	99,735	0	0	0	0	0	0	0
15:01:14	-358,325	2376,883	17,925	11,963	11,252	9,04	10,148	21,4	961,909	22,658	2101,665	0	206,289	206,289	99,735	0	0	0	0	0	0	0
15:01:14	-282,568	2374,057	17,876	11,914	11,239	9,01	10,126	21,4	961,909	22,658	2101,938	0	206,289	206,289	99,735	0	0	0	0	0	0	0
15:01:14	-182,739	2372,23	17,876	11,963	11,228	8,992	10,104	21,4	961,909	22,658	2102,208	0	206,289	206,289	99,735	0	0	0	0	0	0	0
15:01:14	-367,114	2368,558	17,729	11,914	11,216	8,954	10,081	21,4	961,909	22,658	2102,474	0	206,289	206,289	99,735	0	0	0	0	0	0	0
15:01:14	-297,68	2365,582	17,583	11,718	11,207	8,923	10,058	21,4	961,909	22,658	2102,737	0	206,289	206,289	99,735	0	0	0	0	0	0	0
15:01:14	-345,263	2362,129	17,387	11,718	11,198	8,887	10,035	21,4	961,909	22,658	2102,997	0	206,289	206,289	99,735	0	0	0	0	0	0	0
15:01:14	-424,414	2357,885	17,046	11,523	11,192	8,844	10,012	21,4	961,909	22,658	2103,252	0	206,289	206,289	99,735	0	0	0	0	0	0	0
15:01:14	-335,205	2354,533	16,85	11,572	11,184	8,809	9,988	21,4	961,909	22,658	2103,503	0	206,289	206,289	99,735	0	0	0	0	0	0	0
15:01:14	-312,524	2351,408	16,704	11,377	11,174	8,777	9,965	21,4	961,909	22,658	2103,751	0	206,289	206,289	99,735	0	0	0	0	0	0	0
15:01:14	-249,609	2348,911	16,704	11,523	11,16	8,751	9,941	21,4	961,909	22,658	2103,996	0	206,289	206,289	99,735	0	0	0	0	0	0	0
15:01:14	-195,507	2346,956	16,753	11,377	11,146	8,731	9,917	21,4	961,909	22,658	2104,239	0	206,289	206,289	99,735	0	0	0	0	0	0	0
15:01:14	-230,126	2344,655	16,85	11,425	11,128	8,707	9,893	21,4	961,909	22,658	2104,48	0	206,289	206,289	99,735	0	0	0	0	0	0	0
15:01:14	-256,005	2342,095	16,85	11,621	11,113	8,681	9,87	21,4	961,909	22,658	2104,717	0	206,289	206,289	99,735	0	0	0	0	0	0	0
15:01:14	-249,658	2339,599	16,85	11,767	11,099	8,655	9,846	21,4	961,909	22,658	2104,952	0	206,289	206,289	99,735	0	0	0	0	0	0	0
15:01:14	-255,053	2337,048	16,753	11,621	11,09	8,629	9,822	21,4	961,909	22,658	2105,184	0	206,289	206,289	99,735	0	0	0	0	0	0	0
15:01:14	-225,756	2334,79	16,704	11,767	11,08	8,606	9,798	21,4	961,909	22,658	2105,414	0	206,289	206,289	99,735	0	0	0	0	0	0	0
15:01:14	-304,541	2331,745	16,557	11,718	11,071	8,574	9,774	21,4	961,909	22,658	2105,64	0	206,289	206,289	99,735	0	0	0	0	0	0	0
15:01:14	-309,814	2328,647	16,411	11,621	11,061	8,542	9,75	21,4	961,909	22,658	2105,864	0	206,289	206,289	99,735	0	0	0	0	0	0	0
15:01:14	-241,943	2326,227	16,411	11,621	11,047	8,517	9,726	21,4	961,909	22,658	2106,084	0	206,289	206,289	99,735	0	0	0	0	0	0	0
15:01:14	-173,925	2324,488	16,411	11,621	11,038	8,499	9,702	21,4	961,909	22,658	2106,303	0	206,289	206,289	99,735	0	0	0	0	0	0	0
15:01:14	-244,018	2322,048	16,411	11,523	11,024	8,474	9,678	21,4	961,909	22,658	2106,518	0	206,289	206,289	99,735	0	0	0	0	0	0	0
15:01:14	-201,074	2320,037	16,46	11,718	11,01	8,453	9,654	21,4	961,909	22,658	2106,732	0	206,289	206,289	99,735	0	0	0	0	0	0	0
15:01:14	-296,923	2317,068	16,411	11,718	10,996	8,423	9,63	21,4	961,909	22,658	2106,942	0	206,289	206,289	99,735	0	0	0	0	0	0	0
15:01:14	-304,272	2314,025	16,264	11,621	10,986	8,392	9,605	21,4	961,909	22,658	2107,149	0	206,289	206,289	99,735	0	0	0	0	0	0	0
15:01:14	-306,25	2310,963	16,118	11,523	10,977	8,36	9,581	21,4	961,909	22,658	2107,353	0	206,289	206,289	99,735	0	0	0	0	0	0	0
15:01:14	-408,105	2306,882	15,776	11,523	10,972	8,318	9,556	21,4	961,909	22,658	2107,553	0	206,289	206,289	99,735	0	0	0	0	0	0	0
15:01:14	-270,312	2304,179	15,581	11,377	10,967	8,29	9,531	21,4	961,909	22,658	2107,749	0	206,289	206,289	99,735	0	0	0	0	0	0	0
15:01:14	-303,833	2301,14	15,434	11,377	10,958	8,259	9,506	21,4	961,909	22,658	2107,943	0	206,289	206,289	99,735	0	0	0	0	0	0	0
15:01:14	-211,303	2299,027	15,385	11,279	10,949	8,237	9,481	21,4	961,909	22,658	2108,134	0	206,289	206,289	99,735	0	0	0	0	0	0	0
15:01:14	-203,076	2296,996	15,434	11,377	10,934	8,216	9,457	21,4	961,909	22,658	2108,323	0	206,289	206,289	99,735	0	0	0	0	0	0	0
15:01:14	-121,044	2295,786	15,483	11,425	10,925	8,203	9,432	21,4	961,909	22,658	2108,511	0	206,289	206,289	99,735	0	0	0	0	0	0	0
15:01:14	-249,292	2293,293	15,483	11,425	10,911	8,178	9,407	21,4	961,909	22,658	2108,695	0	206,289	206,289	99,735	0	0	0	0	0	0	0
15:01:14	-111,816	2292,175	15,63	11,425	10,897	8,166	9,383	21,4	961,909	22,658	2108,879	0	206,289	206,289	99,735	0	0	0	0	0	0	0
15:01:14	-249,316	2289,682	15,63	11,718	10,883	8,141	9,359	21,4	961,909	22,658	2109,06	0	206,289	206,289	99,735	0	0	0	0	0	0	0
15:01:14	-109,594	2288,586	15,776	11,718	10,869	8,129	9,335	21,4	961,909	22,658	2109,239	0	206,289	206,289	99,735	0	0	0	0	0	0	0
15:01:14	-165,161	2286,934	15,776	11,816	10,859	8,112	9,311	21,4	961,909	22,658	2109,417	0	206,289	206,289	99,735	0	0	0	0	0	0	0
15:01:14	-304,736	2283,887	15,63	11,718	10,85	8,081	9,287	21,4	961,909	22,658	2109,591	0	206,289	206,289	99,735	0	0	0	0	0	0	0
15:01:14	-302,465	2280,862	15,483	11,718	10,841	8,05	9,262	21,4	961,909	22,658	2109,763	0	206,289	206,289	99,735	0	0	0	0	0	0	0
15:01:14	-258,398	2278,278	15,385	11,621	10,831	8,023	9,238	21,4	961,909	22,658	2109,931	0	206,289	206,289	99,735	0	0	0	0	0	0	0
15:01:14	-119,042	2277,088	15,434	11,523	10,822	8,011	9,214	21,4	961,909	22,658	2110,098	0	206,289	206,289	99,735	0	0	0	0	0	0	0
15:01:14	-209,96	2274,988	15,385	11,621	10,813	7,989	9,19	21,2	963,719	22,658	2110,263	0	206,289	206,289	99,735	0	0	0	0	0	0	0
15:01:14	-262,89	2272,359	15,288	11,572	10,803	7,962	9,166	21,2	963,719	22,658	2110,425	0	206,289	206,289	99,735	0	0	0	0	0	0	0
15:01:14	-306,42	2269,295	15,141	11,523	10,794	7,93	9,142	21,2	963,719	22,658	2110,584	0	206,289	206,289	99,735	0	0	0	0	0	0	0
15:01:14	-222,192	2267,073	14,995	11,377	10,789	7,907	9,117	21,2	963,719	22,658	2110,74	0	206,289	206,289	99,735	0	0	0	0	0	0	0
15:01:14	-207,885	2264,994	14,946	11,279	10,78	7,886	9,093	21,2	963,719	22,658	2110,894	0	206,289	206,289	99,735	0	0	0	0	0	0	0
15:01:14	-305,151	2261,943	14,8	11,23	10,77	7,855	9,069	21,2	963,719	22,658	2111,046	0	206,289	206,289	99,735	0	0	0	0	0	0	0
15:01:14	-212,06	2259,822	14,751	11,23	10,761	7,833	9,045	21,2	963,719	22,658	2111,194	0	206,289	206,289	99,735	0	0	0	0	0	0	0
15:01:14	-257,983	2257,242	14,653	11,279	10,752	7,806	9,02	21,2	963,719	22,658	2111,34	0	206,289	206,289	99,735	0	0	0	0	0	0	0
15:01:14	-73,095	2256,511	14,751	11,279	10,742	7,799	8,997	21,2	963,719	22,658	2111,486	0	206,289	206,289	99,735	0	0	0	0	0	0	0
15:01:14	-244,628	2254,065	14,751	11,23	10,728	7,773	8,973	21,2	963,719	22,658	2111,628	0	206,289	206,289	99,735	0	0	0	0	0	0	0
15:01:14	-196,777	2252,097	14,8	11,279	10,715	7,753	8,949	21,2	963,719	22,658	2111,768	0	204,682	204,682	99,728	0	0	0	0	0	0	0
15:01:14	-87,133	2251,226	14,897	11,377	10,705	7,744	8,925	21,2	963,719	22,658	2111,908	0	204,682	204,682	99,728	0	0	0	0	0	0	0
15:01:14	-238,354	2248,842	14,897	11,377	10,691	7,72	8,901	21,2	963,719	22,658	2112,045	0	204,682	204,682	99,728	0	0	0	0	0	0	0
15:01:14	-176,855	2247,074	14,897	11,425	10,681	7,701	8,878	21,2	963,719	22,658	2112,18	0	204,682	204,682	99,728	0	0	0	0	0	0	0
15:01:14	-256,665	2244,507	14,8	11,572	10,672	7,675	8,854	21,2	963,719	22,658	2112,312	0	204,682	204,682	99,728	0	0	0	0	0	0	0
15:01:14	-64,575	2243,861	14,897	11,621	10,663	7,668	8,831	21,2	963,719	22,658	2112,443	0	204,682	204,682	99,728	0	0	0	0	0	0	0
15:01:14	-244,946	2241,412	14,8	11,572	10,654	7,643	8,808	21,2	963,719	22,658	2112,573	0	204,682	204,682	99,728	0	0	0	0	0	0	0
15:01:14	-270,8	2238,704	14,604	11,572	10,649	7,615	8,784	21,2	963,719	22,658	2112,699	0	204,682	204,682	99,728	0	0	0	0	0	0	0
15:01:14	-300,439	2235,7	14,458	11,523	10,64	7,584	8,761	21,2	963,719	22,658	2112,822	0	204,682	204,682	99,728	0	0	0	0	0	0	0
15:01:14	-223,706	2233,463	14,311	11,523	10,635	7,561	8,737	21,2	963,719	22,658	2112,943	0	204,682	204,682	99,728	0	0	0	0	0	0	0
15:01:14	-269,653	2230,766	14,116	11,279	10,63	7,533	8,714	21,2	963,719	22,658	2113,061	0	204,682	204,682	99,728	0	0	0	0	0	0	0
15:01:14	-240,307	2228,363	14,018	11,23	10,622	7,508	8,69	21,2	963,719	22,658	2113,176	0	204,682	204,682	99,728	0	0	0	0	0	0	0
15:01:14	-204,101	2226,322	13,969	11,279	10,613	7,487	8,666	21,2	963,719	22,658	2113,289	0	204,682	204,682	99,728	0	0	0	0	0	0	0
15:01:14	-136,425	2224,958	14,018	11,279	10,603	7,473	8,643	21,2	963,719	22,658	2113,401	0	204,682	204,682	99,728	0	0	0	0	0	0	0
15:01:14	-136,84	2223,589	14,116	11,181	10,59	7,459	8,62	21,2	963,719	22,658	2113,511	0	204,682	204,682	99,728	0	0	0	0	0	0	0
15:01:14	-101,879	2222,57	14,262	11,279	10,576	7,449	8,597	21,2	963,719	22,658	2113,62	0	204,682	204,682	99,728	0	0	0	0	0	0	0
15:01:14	-98,583	2221,585	14,409	11,23	10,563	7,439	8,574	21,2	963,719	22,658	2113,728	0	204,682	204,682	99,728	0	0	0	0	0	0	0
15:01:14	-178,906	2219,796	14,409	11,279	10,553	7,42	8,552	21,2	963,719	22,658	2113,834	0	204,682	204,682	99,728	0	0	0	0	0	0	0
15:01:14	-241,455	2217,381	14,311	11,377	10,544	7,395	8,529	21,2	963,719	22,658	2113,937	0	204,682	204,682	99,728	0	0	0	0	0	0	0
15:01:14	-226,733	2215,114	14,262	11,279	10,534	7,372	8,506	21,2	963,719	22,658	2114,038	0	204,682	204,682	99,728	0	0	0	0	0	0	0
15:01:14	-118,115	2213,932	14,311	11,377	10,525	7,36	8,484	21,2	963,719	22,658	2114,138	0	204,682	204,682	99,728	0	0	0	0	0	0	0
15:01:14	-208,569	2211,847	14,262	11,377	10,515	7,338	8,461	21,2	963,719	22,658	2114,236	0	204,682	204,682	99,728	0	0	0	0	0	0	0
15:01:14	-319,921	2208,648	14,165	11,377	10,502	7,305	8,439	21,2	963,719	22,658	2114,33	0	204,682	204,682	99,728	0	0	0	0	0	0	0
15:01:14	-161,547	2207,032	14,165	11,279	10,493	7,288	8,416	21,2	963,719	22,658	2114,423	0	204,682	204,682	99,728	0	0	0	0	0	0	0
15:01:14	-160,498	2205,427	14,165	11,279	10,484	7,272	8,394	21,2	963,719	22,658	2114,514	0	204,682	204,682	99,728	0	0	0	0	0	0	0
15:01:14	-280,419	2202,623	14,018	11,279	10,476	7,243	8,371	21,2	963,719	22,658	2114,602	0	204,682	204,682	99,728	0	0	0	0	0	0	0
15:01:14	-160,888	2201,014	13,969	11,23	10,469	7,226	8,349	21,2	963,719	22,658	2114,689	0	204,682	204,682	99,728	0	0	0	0	0	0	0
15:01:14	-261,962	2198,394	13,823	11,181	10,462	7,199	8,326	21,2	963,719	22,658	2114,773	0	204,682	204,682	99,728	0	0	0	0	0	0	0
15:01:14	-216,723	2196,227	13,676	11,181	10,458	7,177	8,303	21,2	963,719	22,658	2114,854	0	204,682	204,682	99,728	0	0	0	0	0	0	0
15:01:14	-217,7	2194,05	13,53	11,084	10,453	7,155	8,281	21,2	963,719	22,658	2114,933	0	204,682	204,682	99,728	0	0	0	0	0	0	0
15:01:14	-231,176	2191,738	13,432	11,035	10,445	7,131	8,258	21,2	963,719	22,658	2115,01	0	204,682	204,682	99,728	0	0	0	0	0	0	0
15:01:14	-97,021	2190,768	13,432	11,035	10,44	7,121	8,236	21,2	963,719	22,658	2115,086	0	204,682	204,682	99,728	0	0	0	0	0	0	0
15:01:14	-249,438	2188,274	13,335	11,084	10,431	7,095	8,214	21,2	963,719	22,658	2115,159	0	204,682	204,682	99,728	0	0	0	0	0	0	0
15:01:14	-68,115	2187,593	13,432	11,084	10,422	7,088	8,192	21,2	963,719	22,658	2115,231	0	204,682	204,682	99,728	0	0	0	0	0	0	0
15:01:14	-171,948	2185,873	13,481	11,084	10,41	7,07	8,17	21,2	963,719	22,658	2115,302	0	204,682	204,682	99,728	0	0	0	0	0	0	0
15:01:14	-219,653	2183,677	13,481	11,181	10,397	7,048	8,148	21,2	963,719	22,658	2115,37	0	204,682	204,682	99,728	0	0	0	0	0	0	0
15:01:14	-112,719	2182,549	13,53	11,181	10,388	7,036	8,126	21,2	963,719	22,658	2115,438	0	204,682	204,682	99,728	0	0	0	0	0	0	0
15:01:15	-68,359	2181,866	13,628	11,23	10,379	7,029	8,104	21,2	963,719	22,658	2115,504	0	204,682	204,682	99,728	0	0	0	0	0	0	0
15:01:15	-251,538	2179,35	13,53	11,279	10,37	7,003	8,083	21,2	963,719	22,658	2115,568	0	204,682	204,682	99,728	0	0	0	0	0	0	0
15:01:15	-158,251	2177,768	13,53	11,279	10,361	6,987	8,061	21,2	963,719	22,658	2115,63	0	204,682	204,682	99,728	0	0	0	0	0	0	0
15:01:15	-186,694	2175,901	13,481	11,279	10,353	6,968	8,04	21,2	963,719	22,658	2115,69	0	204,682	204,682	99,728	0	0	0	0	0	0	0
15:01:15	-218,408	2173,717	13,335	11,23	10,348	6,945	8,018	21,2	963,719	22,658	2115,748	0	204,682	204,682	99,728	0	0	0	0	0	0	0
15:01:15	-216,088	2171,556	13,188	11,181	10,344	6,923	7,997	21,2	963,719	22,658	2115,804	0	204,682	204,682	99,728	0	0	0	0	0	0	0
15:01:15	-217,285	2169,383	13,042	11,084	10,339	6,9	7,975	21,2	963,719	22,658	2115,858	0	204,682	204,682	99,728	0	0	0	0	0	0	0
15:01:15	-126,245	2168,121	12,993	11,035	10,335	6,887	7,954	21,2	963,719	22,658	2115,91	0	204,682	204,682	99,728	0	0	0	0	0	0	0
15:01:15	-189,721	2166,224	12,944	11,035	10,327	6,868	7,933	21,2	963,719	22,658	2115,96	0	204,682	204,682	99,728	0	0	0	0	0	0	0
15:01:15	-97,851	2165,245	12,944	10,888	10,321	6,858	7,912	21,2	963,719	22,658	2116,009	0	204,682	204,682	99,728	0	0	0	0	0	0	0
15:01:15	-144,238	2163,803	12,944	10,937	10,313	6,843	7,891	21,2	963,719	22,658	2116,057	0	204,682	204,682	99,728	0	0	0	0	0	0	0
15:01:15	-253,466	2161,268	12,846	10,937	10,304	6,817	7,87	21,2	963,719	22,658	2116,102	0	204,682	204,682	99,728	0	0	0	0	0	0	0
15:01:15	-148,51	2159,783	12,846	11,035	10,295	6,801	7,849	21,2	963,719	22,658	2116,146	0	204,682	204,682	99,728	0	0	0	0	0	0	0
15:01:15	-142,187	2158,361	12,798	11,035	10,29	6,787	7,828	21,2	963,719	22,658	2116,188	0	204,682	204,682	99,728	0	0	0	0	0	0	0
15:01:15	-172,68	2156,634	12,7	11,035	10,285	6,769	7,807	21,2	963,719	22,658	2116,229	0	204,682	204,682	99,728	0	0	0	0	0	0	0
15:01:15	-128,247	2155,352	12,651	11,084	10,28	6,756	7,787	21,2	963,719	22,658	2116,268	0	204,682	204,682	99,728	0	0	0	0	0	0	0
15:01:15	-239,233	2152,959	12,553	11,084	10,272	6,731	7,766	21,2	963,719	22,658	2116,304	0	204,682	204,682	99,728	0	0	0	0	0	0	0
15:01:15	6,86	2153,028	12,651	11,084	10,267	6,732	7,746	21,2	963,719	22,658	2116,341	0	204,682	204,682	99,728	0	0	0	0	0	0	0
15:01:15	-150,708	2151,521	12,651	11,181	10,259	6,716	7,725	21,2	963,719	22,658	2116,376	0	204,682	204,682	99,728	0	0	0	0	0	0	0
15:01:15	-167,797	2149,843	12,651	11,084	10,249	6,699	7,705	21,2	963,719	22,658	2116,41	0	204,682	204,682	99,728	0	0	0	0	0	0	0
15:01:15	-229,467	2147,548	12,553	11,084	10,241	6,675	7,685	21,2	963,719	22,658	2116,441	0	204,682	204,682	99,728	0	0	0	0	0	0	0
15:01:15	-154,956	2145,999	12,553	11,084	10,232	6,659	7,665	21,2	963,719	22,658	2116,47	0	204,682	204,682	99,728	0	0	0	0	0	0	0
15:01:15	-130,493	2144,694	12,505	11,035	10,228	6,646	7,645	21,2	963,719	22,658	2116,498	0	204,682	204,682	99,728	0	0	0	0	0	0	0
15:01:15	-130,297	2143,391	12,456	11,035	10,223	6,632	7,625	21,2	963,719	22,658	2116,525	0	204,682	204,682	99,728	0	0	0	0	0	0	0
15:01:15	-208,081	2141,31	12,309	10,888	10,219	6,611	7,605	21,2	963,719	22,658	2116,55	0	204,682	204,682	99,728	0	0	0	0	0	0	0
15:01:15	-148,852	2139,821	12,163	10,84	10,218	6,596	7,585	21,2	963,719	22,658	2116,573	0	204,682	204,682	99,728	0	0	0	0	0	0	0
15:01:15	-207,983	2137,742	12,016	10,742	10,214	6,574	7,566	21,2	963,719	22,658	2116,594	0	204,682	204,682	99,728	0	0	0	0	0	0	0
15:01:15	-132,348	2136,418	11,967	10,693	10,209	6,561	7,546	21,2	963,719	22,658	2116,614	0	204,682	204,682	99,728	0	0	0	0	0	0	0
15:01:15	-162,597	2134,792	11,87	10,693	10,205	6,544	7,526	21,2	963,719	22,658	2116,633	0	204,682	204,682	99,728	0	0	0	0	0	0	0
15:01:15	-85,961	2133,932	11,87	10,742	10,2	6,535	7,507	21,2	963,719	22,658	2116,65	0	204,682	204,682	99,728	0	0	0	0	0	0	0
15:01:15	-87,182	2133,061	11,87	10,693	10,195	6,526	7,488	21,2	963,719	22,658	2116,666	0	204,682	204,682	99,728	0	0	0	0	0	0	0
15:01:15	-69,555	2132,365	11,967	10,742	10,186	6,519	7,469	21,2	963,719	22,658	2116,682	0	204,682	204,682	99,728	0	0	0	0	0	0	0
15:01:15	-71,899	2131,646	12,065	10,937	10,177	6,511	7,45	21,2	963,719	22,658	2116,697	0	204,682	204,682	99,728	0	0	0	0	0	0	0
15:01:15	-151,513	2130,131	12,065	10,937	10,168	6,496	7,431	21,2	963,719	22,658	2116,71	0	204,682	204,682	99,728	0	0	0	0	0	0	0
15:01:15	-9,545	2130,036	12,163	10,937	10,162	6,495	7,413	21,2	963,719	22,658	2116,724	0	204,682	204,682	99,728	0	0	0	0	0	0	0
15:01:15	-166,796	2128,368	12,065	10,937	10,158	6,478	7,394	21,2	963,719	22,658	2116,735	0	204,682	204,682	99,728	0	0	0	0	0	0	0
15:01:15	-134,594	2127,022	12,016	10,937	10,153	6,464	7,376	21,2	963,719	22,658	2116,746	0	204,682	204,682	99,728	0	0	0	0	0	0	0
15:01:15	-76,269	2126,259	12,016	10,937	10,149	6,456	7,358	21,2	963,719	22,658	2116,755	0	204,682	204,682	99,728	0	0	0	0	0	0	0
15:01:15	-203,442	2124,224	11,967	10,888	10,14	6,435	7,34	21,2	963,719	22,658	2116,763	0	204,682	204,682	99,728	0	0	0	0	0	0	0
15:01:15	-89,135	2123,333	11,967	10,888	10,135	6,426	7,322	21,2	963,719	22,658	2116,769	0	204,682	204,682	99,728	0	0	0	0	0	0	0
15:01:15	-78,588	2122,547	11,967	10,84	10,13	6,418	7,304	21,2	963,719	22,658	2116,775	0	204,682	204,682	99,728	0	0	0	0	0	0	0
15:01:15	-100,122	2121,546	11,87	10,888	10,13	6,407	7,287	21,2	963,719	22,658	2116,779	0	204,682	204,682	99,728	0	0	0	0	0	0	0
15:01:15	-238,696	2119,159	11,772	10,742	10,121	6,383	7,269	21,2	963,719	22,658	2116,782	0	204,682	204,682	99,728	0	0	0	0	0	0	0
15:01:15	-225,952	2116,9	11,626	10,742	10,116	6,359	7,251	21,2	963,719	22,658	2116,782	0	204,682	204,682	99,728	0	0	0	0	0	0	0
15:01:15	-80,493	2116,095	11,626	10,693	10,112	6,351	7,234	21,2	963,719	22,658	2116,095	0	204,682	204,682	99,728	0	0	0	0	0	0	0
15:01:15	-98,974	2115,105	11,528	10,595	10,111	6,341	7,216	21,2	963,719	22,658	2115,105	0	204,682	204,682	99,728	0	0	0	0	0	0	0
15:01:15	-125,854	2113,846	11,479	10,595	10,106	6,328	7,199	21,2	963,719	22,658	2113,846	0	204,682	204,682	99,728	0	0	0	0	0	0	0
15:01:15	-81,689	2113,029	11,479	10,547	10,102	6,319	7,181	21,2	963,719	22,658	2113,029	0	204,682	204,682	99,728	0	0	0	0	0	0	0
15:01:15	-118,237	2111,847	11,528	10,693	10,093	6,307	7,164	21,2	963,719	22,658	2111,847	0	204,682	204,682	99,728	0	0	0	0	0	0	0
15:01:15	-81,689	2111,03	11,528	10,595	10,088	6,299	7,147	21,2	963,719	22,658	2111,03	0	204,682	204,682	99,728	0	0	0	0	0	0	0
15:01:15	-91,186	2110,118	11,528	10,693	10,083	6,289	7,13	21,2	963,719	22,658	2110,118	0	204,682	204,682	99,728	0	0	0	0	0	0	0
15:01:15	-22,68	2109,891	11,674	10,742	10,074	6,287	7,114	21,2	963,719	22,658	2109,891	0	204,682	204,682	99,728	0	0	0	0	0	0	0
15:01:15	7,714	2109,969	11,772	10,84	10,069	6,288	7,098	21,2	963,719	22,658	2109,892	0	204,682	204,682	99,728	0	0	0	0	0	0	0
15:01:15	-90,356	2109,065	11,772	10,84	10,064	6,279	7,082	21,1	962,289	22,658	2109,065	0	204,682	204,682	99,728	0	0	0	0	0	0	0
15:01:15	-157,568	2107,489	11,772	10,84	10,055	6,262	7,066	21,1	962,289	22,658	2107,489	0	204,682	204,682	99,728	0	0	0	0	0	0	0
15:01:15	-90,307	2106,586	11,674	10,84	10,055	6,253	7,05	21,1	962,289	22,658	2106,586	0	204,682	204,682	99,728	0	0	0	0	0	0	0
15:01:15	-130,029	2105,286	11,626	10,84	10,05	6,24	7,034	21,1	962,289	22,658	2105,286	0	204,682	204,682	99,728	0	0	0	0	0	0	0
15:01:15	-180,566	2103,48	11,43	10,693	10,05	6,221	7,018	21,1	962,289	22,658	2103,48	0	204,682	204,682	99,728	0	0	0	0	0	0	0
15:01:15	-83,837	2102,642	11,43	10,595	10,045	6,212	7,002	21,1	962,289	22,658	2102,642	0	204,682	204,682	99,728	0	0	0	0	0	0	0
15:01:15	-141,87	2101,223	11,284	10,595	10,045	6,198	6,986	21,1	962,289	22,658	2101,223	0	204,682	204,682	99,728	0	0	0	0	0	0	0
15:01:15	-212,597	2099,097	11,137	10,547	10,04	6,176	6,97	21,1	962,289	22,658	2099,097	0	204,682	204,682	99,728	0	0	0	0	0	0	0
15:01:15	-85,913	2098,238	11,137	10,595	10,036	6,167	6,955	21,1	962,289	22,658	2098,238	0	204,682	204,682	99,728	0	0	0	0	0	0	0
15:01:15	50,488	2098,743	11,284	10,595	10,031	6,172	6,939	21,1	962,289	22,658	2098,239	0	204,682	204,682	99,728	0	0	0	0	0	0	0
15:01:15	-119,335	2097,55	11,333	10,693	10,021	6,16	6,924	21,1	962,289	22,658	2097,55	0	203,919	203,919	99,725	0	0	0	0	0	0	0
15:01:15	-85,034	2096,699	11,333	10,693	10,017	6,151	6,909	21,1	962,289	22,658	2096,699	0	203,919	203,919	99,725	0	0	0	0	0	0	0
15:01:15	9,741	2096,797	11,43	10,742	10,012	6,152	6,894	21,1	962,289	22,658	2096,699	0	203,919	203,919	99,725	0	0	0	0	0	0	0
15:01:15	-40,991	2096,387	11,479	10,84	10,007	6,148	6,879	21,1	962,289	22,658	2096,387	0	203,919	203,919	99,725	0	0	0	0	0	0	0
15:01:15	-221,191	2094,175	11,333	10,742	10,002	6,125	6,865	21,1	962,289	22,658	2094,175	0	203,919	203,919	99,725	0	0	0	0	0	0	0
15:01:15	-81,689	2093,358	11,333	10,693	9,998	6,117	6,85	21,1	962,289	22,658	2093,358	0	203,919	203,919	99,725	0	0	0	0	0	0	0
15:01:15	-80,444	2092,554	11,333	10,693	9,993	6,108	6,835	21,1	962,289	22,658	2092,554	0	203,919	203,919	99,725	0	0	0	0	0	0	0
15:01:15	-86,132	2091,692	11,333	10,693	9,988	6,099	6,821	21,1	962,289	22,658	2091,692	0	203,919	203,919	99,725	0	0	0	0	0	0	0
15:01:15	-82,714	2090,865	11,333	10,595	9,983	6,091	6,807	21,1	962,289	22,658	2090,865	0	203,919	203,919	99,725	0	0	0	0	0	0	0
15:01:15	-85,913	2090,006	11,333	10,595	9,979	6,082	6,792	21,1	962,289	22,658	2090,006	0	203,919	203,919	99,725	0	0	0	0	0	0	0
15:01:15	-83,789	2089,168	11,333	10,595	9,974	6,073	6,778	21,1	962,289	22,658	2089,168	0	203,919	203,919	99,725	0	0	0	0	0	0	0
15:01:15	-79,614	2088,372	11,43	10,595	9,964	6,065	6,764	21,1	962,289	22,658	2088,372	0	203,919	203,919	99,725	0	0	0	0	0	0	0
15:01:15	-90,112	2087,471	11,333	10,595	9,964	6,056	6,75	21,1	962,289	22,658	2087,471	0	203,919	203,919	99,725	0	0	0	0	0	0	0
15:01:15	-83,959	2086,631	11,333	10,595	9,959	6,047	6,737	21,1	962,289	22,658	2086,631	0	203,919	203,919	99,725	0	0	0	0	0	0	0
15:01:15	-84,863	2085,783	11,333	10,693	9,955	6,038	6,723	21,1	962,289	22,658	2085,783	0	203,919	203,919	99,725	0	0	0	0	0	0	0
15:01:15	-129,882	2084,484	11,284	10,595	9,95	6,025	6,709	21,1	962,289	22,658	2084,484	0	203,919	203,919	99,725	0	0	0	0	0	0	0
15:01:15	-173,876	2082,745	11,186	10,547	9,945	6,007	6,696	21,1	962,289	22,658	2082,745	0	203,919	203,919	99,725	0	0	0	0	0	0	0
15:01:15	-135,058	2081,394	11,04	10,498	9,945	5,993	6,682	21,1	962,289	22,658	2081,394	0	203,919	203,919	99,725	0	0	0	0	0	0	0
15:01:15	-45,019	2080,944	10,991	10,498	9,945	5,989	6,668	21,1	962,289	22,658	2080,944	0	203,919	203,919	99,725	0	0	0	0	0	0	0
15:01:15	-135,009	2079,594	10,844	10,498	9,945	5,975	6,655	21,1	962,289	22,658	2079,594	0	203,919	203,919	99,725	0	0	0	0	0	0	0
15:01:15	-83,715	2078,757	10,844	10,4	9,94	5,966	6,641	21,1	962,289	22,658	2078,757	0	203,919	203,919	99,725	0	0	0	0	0	0	0
15:01:15	-83,764	2077,919	10,844	10,351	9,935	5,957	6,628	21,1	962,289	22,658	2077,919	0	203,919	203,919	99,725	0	0	0	0	0	0	0
15:01:15	6,201	2077,981	10,942	10,4	9,931	5,958	6,615	21,1	962,289	22,658	2077,919	0	203,919	203,919	99,725	0	0	0	0	0	0	0
15:01:15	4,125	2078,023	11,04	10,547	9,926	5,958	6,602	21,1	962,289	22,658	2077,919	0	203,919	203,919	99,725	0	0	0	0	0	0	0
15:01:15	-35,913	2077,663	11,186	10,547	9,916	5,955	6,589	21,1	962,289	22,658	2077,663	0	203,919	203,919	99,725	0	0	0	0	0	0	0
15:01:15	55,322	2078,217	11,43	10,595	9,906	5,961	6,577	21,1	962,289	22,658	2077,664	0	203,919	203,919	99,725	0	0	0	0	0	0	0
15:01:15	-38,818	2077,828	11,479	10,742	9,902	5,956	6,564	21,1	962,289	22,658	2077,664	0	203,919	203,919	99,725	0	0	0	0	0	0	0
15:01:15	-85,034	2076,978	11,479	10,742	9,897	5,948	6,552	21,1	962,289	22,658	2076,978	0	203,919	203,919	99,725	0	0	0	0	0	0	0
15:01:15	-219,873	2074,779	11,333	10,742	9,892	5,925	6,54	21,1	962,289	22,658	2074,779	0	203,919	203,919	99,725	0	0	0	0	0	0	0
15:01:15	-129,833	2073,481	11,284	10,693	9,887	5,912	6,528	21,1	962,289	22,658	2073,481	0	203,919	203,919	99,725	0	0	0	0	0	0	0
15:01:15	-89,941	2072,582	11,186	10,693	9,887	5,902	6,516	21,1	962,289	22,658	2072,582	0	203,919	203,919	99,725	0	0	0	0	0	0	0
15:01:15	-219,726	2070,384	11,04	10,595	9,882	5,88	6,503	21,1	962,289	22,658	2070,384	0	203,919	203,919	99,725	0	0	0	0	0	0	0
15:01:15	-44,97	2069,935	10,991	10,595	9,882	5,875	6,491	21,1	962,289	22,658	2069,935	0	203,919	203,919	99,725	0	0	0	0	0	0	0
15:01:15	-84,838	2069,086	10,991	10,547	9,878	5,866	6,478	21,1	962,289	22,658	2069,086	0	203,919	203,919	99,725	0	0	0	0	0	0	0
15:01:15	-83,764	2068,249	10,991	10,547	9,873	5,858	6,466	21,1	962,289	22,658	2068,249	0	203,919	203,919	99,725	0	0	0	0	0	0	0
15:01:15	-44,921	2067,799	10,942	10,498	9,873	5,853	6,454	21,1	962,289	22,658	2067,799	0	203,919	203,919	99,725	0	0	0	0	0	0	0
15:01:15	-83,764	2066,962	10,942	10,498	9,868	5,844	6,442	21,1	962,289	22,658	2066,962	0	203,919	203,919	99,725	0	0	0	0	0	0	0
15:01:16	-86,059	2066,101	10,942	10,595	9,863	5,836	6,43	21,1	962,289	22,658	2066,101	0	203,919	203,919	99,725	0	0	0	0	0	0	0
15:01:16	0	2066,101	10,942	10,547	9,863	5,836	6,419	21,1	962,289	22,658	2066,101	0	203,919	203,919	99,725	0	0	0	0	0	0	0
15:01:16	-173,632	2064,365	10,844	10,4	9,858	5,818	6,407	21,1	962,289	22,658	2064,365	0	203,919	203,919	99,725	0	0	0	0	0	0	0
15:01:16	7,128	2064,436	10,942	10,498	9,854	5,818	6,395	21,1	962,289	22,658	2064,365	0	203,919	203,919	99,725	0	0	0	0	0	0	0
15:01:16	-41,992	2064,016	10,991	10,595	9,849	5,814	6,384	21,1	962,289	22,658	2064,016	0	203,919	203,919	99,725	0	0	0	0	0	0	0
15:01:16	-82,714	2063,189	10,991	10,547	9,844	5,806	6,373	21,1	962,289	22,658	2063,189	0	203,919	203,919	99,725	0	0	0	0	0	0	0
15:01:16	-40,966	2062,779	11,04	10,595	9,839	5,801	6,362	21,1	962,289	22,658	2062,779	0	203,919	203,919	99,725	0	0	0	0	0	0	0
15:01:16	52,05	2063,3	11,186	10,595	9,834	5,807	6,351	21,1	962,289	22,658	2062,78	0	203,919	203,919	99,725	0	0	0	0	0	0	0
15:01:16	-78,979	2062,51	11,284	10,742	9,825	5,799	6,34	21,1	962,289	22,658	2062,51	0	203,919	203,919	99,725	0	0	0	0	0	0	0
15:01:16	-172,558	2060,784	11,186	10,693	9,82	5,781	6,329	21,1	962,289	22,658	2060,784	0	203,919	203,919	99,725	0	0	0	0	0	0	0
15:01:16	-4,223	2060,742	11,186	10,693	9,82	5,78	6,318	21,1	962,289	22,658	2060,742	0	203,919	203,919	99,725	0	0	0	0	0	0	0
15:01:16	-126,586	2059,476	11,137	10,595	9,815	5,767	6,307	21,1	962,289	22,658	2059,476	0	203,919	203,919	99,725	0	0	0	0	0	0	0
15:01:16	-85,888	2058,617	11,137	10,595	9,81	5,758	6,297	21,1	962,289	22,658	2058,617	0	203,919	203,919	99,725	0	0	0	0	0	0	0
15:01:16	-134,692	2057,271	10,991	10,595	9,81	5,745	6,286	21,1	962,289	22,658	2057,271	0	203,919	203,919	99,725	0	0	0	0	0	0	0
15:01:16	-80,615	2056,464	10,991	10,547	9,806	5,736	6,275	21,1	962,289	22,658	2056,464	0	203,919	203,919	99,725	0	0	0	0	0	0	0
15:01:16	-50,146	2055,963	10,942	10,547	9,806	5,731	6,264	21,1	962,289	22,658	2055,963	0	203,919	203,919	99,725	0	0	0	0	0	0	0
15:01:16	-170,361	2054,259	10,844	10,498	9,801	5,714	6,253	21,1	962,289	22,658	2054,259	0	203,919	203,919	99,725	0	0	0	0	0	0	0
15:01:16	-5,468	2054,205	10,844	10,498	9,801	5,713	6,243	21,1	962,289	22,658	2054,205	0	203,919	203,919	99,725	0	0	0	0	0	0	0
15:01:16	-80,395	2053,401	10,844	10,351	9,796	5,705	6,232	21,1	962,289	22,658	2053,401	0	203,919	203,919	99,725	0	0	0	0	0	0	0
15:01:16	-80,59	2052,595	10,844	10,498	9,791	5,696	6,222	21,1	962,289	22,658	2052,595	0	203,919	203,919	99,725	0	0	0	0	0	0	0
15:01:16	-4,394	2052,551	10,844	10,4	9,791	5,696	6,211	21,1	962,289	22,658	2052,551	0	203,919	203,919	99,725	0	0	0	0	0	0	0
15:01:16	-130,737	2051,243	10,796	10,547	9,786	5,682	6,201	21,1	962,289	22,658	2051,243	0	203,919	203,919	99,725	0	0	0	0	0	0	0
15:01:16	-41,015	2050,833	10,844	10,595	9,781	5,678	6,191	21,1	962,289	22,658	2050,833	0	203,919	203,919	99,725	0	0	0	0	0	0	0
15:01:16	4,907	2050,882	10,942	10,498	9,777	5,679	6,181	21,1	962,289	22,658	2050,833	0	203,919	203,919	99,725	0	0	0	0	0	0	0
15:01:16	-79,541	2050,087	10,942	10,547	9,772	5,671	6,171	21,1	962,289	22,658	2050,087	0	203,919	203,919	99,725	0	0	0	0	0	0	0
15:01:16	-38,891	2049,698	10,991	10,595	9,767	5,666	6,161	21,1	962,289	22,658	2049,698	0	203,919	203,919	99,725	0	0	0	0	0	0	0
15:01:16	-85,913	2048,839	10,991	10,595	9,763	5,658	6,151	21,1	962,289	22,658	2048,839	0	203,919	203,919	99,725	0	0	0	0	0	0	0
15:01:16	-121,215	2047,627	10,942	10,547	9,758	5,645	6,141	21,1	962,289	22,658	2047,627	0	203,919	203,919	99,725	0	0	0	0	0	0	0
15:01:16	-97,07	2046,656	10,844	10,498	9,758	5,635	6,131	21,1	962,289	22,658	2046,656	0	203,919	203,919	99,725	0	0	0	0	0	0	0
15:01:16	-77,416	2045,882	10,844	10,498	9,753	5,627	6,121	21,1	962,289	22,658	2045,882	0	203,919	203,919	99,725	0	0	0	0	0	0	0
15:01:16	-6,335	2045,819	10,844	10,498	9,753	5,627	6,112	21,1	962,289	22,658	2045,819	0	203,919	203,919	99,725	0	0	0	0	0	0	0
15:01:16	-77,429	2045,044	10,844	10,4	9,749	5,619	6,102	21,1	962,289	22,658	2045,044	0	203,919	203,919	99,725	0	0	0	0	0	0	0
15:01:16	-52,392	2044,52	10,796	10,4	9,748	5,613	6,092	21,1	962,289	22,658	2044,52	0	203,919	203,919	99,725	0	0	0	0	0	0	0
15:01:16	-37,878	2044,142	10,844	10,4	9,743	5,609	6,083	21,1	962,289	22,658	2044,142	0	203,919	203,919	99,725	0	0	0	0	0	0	0
15:01:16	-83,752	2043,304	10,844	10,4	9,739	5,601	6,073	21,1	962,289	22,658	2043,304	0	203,919	203,919	99,725	0	0	0	0	0	0	0
15:01:16	-52,197	2042,782	10,796	10,4	9,738	5,595	6,064	21,1	962,289	22,658	2042,782	0	203,919	203,919	99,725	0	0	0	0	0	0	0
15:01:16	-75,317	2042,029	10,796	10,4	9,734	5,587	6,055	21,1	962,289	22,658	2042,029	0	203,919	203,919	99,725	0	0	0	0	0	0	0
15:01:16	-82,702	2041,202	10,796	10,4	9,729	5,579	6,045	21,1	962,289	22,658	2041,202	0	203,919	203,919	99,725	0	0	0	0	0	0	0
15:01:16	0	2041,202	10,796	10,4	9,729	5,579	6,036	21,1	962,289	22,658	2041,202	0	203,919	203,919	99,725	0	0	0	0	0	0	0
15:01:16	-217,077	2039,031	10,649	10,302	9,725	5,557	6,027	21,1	962,289	22,658	2039,031	0	203,919	203,919	99,725	0	0	0	0	0	0	0
15:01:16	36,328	2039,394	10,698	10,351	9,724	5,56	6,018	21,1	962,289	22,658	2039,031	0	203,919	203,919	99,725	0	0	0	0	0	0	0
15:01:16	-82,678	2038,568	10,698	10,4	9,719	5,552	6,009	21,1	962,289	22,658	2038,568	0	203,919	203,919	99,725	0	0	0	0	0	0	0
15:01:16	6,896	2038,637	10,796	10,4	9,715	5,552	6	21,1	962,289	22,658	2038,568	0	203,919	203,919	99,725	0	0	0	0	0	0	0
15:01:16	-81,64	2037,82	10,796	10,498	9,71	5,544	5,991	21,1	962,289	22,658	2037,82	0	203,919	203,919	99,725	0	0	0	0	0	0	0
15:01:16	0	2037,82	10,796	10,4	9,71	5,544	5,982	21,1	962,289	22,658	2037,82	0	203,919	203,919	99,725	0	0	0	0	0	0	0
15:01:16	-45,483	2037,365	10,844	10,547	9,705	5,539	5,973	21,1	962,289	22,658	2037,365	0	203,919	203,919	99,725	0	0	0	0	0	0	0
15:01:16	-116,748	2036,198	10,796	10,498	9,701	5,527	5,964	21,1	962,289	22,658	2036,198	0	203,919	203,919	99,725	0	0	0	0	0	0	0
15:01:16	-62,402	2035,574	10,649	10,4	9,705	5,521	5,956	21,1	962,289	22,658	2035,574	0	203,919	203,919	99,725	0	0	0	0	0	0	0
15:01:16	-206,237	2033,511	10,503	10,4	9,701	5,5	5,947	21,1	962,289	22,658	2033,511	0	203,919	203,919	99,725	0	0	0	0	0	0	0
15:01:16	35,095	2033,862	10,551	10,351	9,7	5,503	5,938	21,1	962,289	22,658	2033,512	0	203,919	203,919	99,725	0	0	0	0	0	0	0
15:01:16	-80,578	2033,057	10,551	10,302	9,696	5,495	5,929	21,1	962,289	22,658	2033,057	0	203,919	203,919	99,725	0	0	0	0	0	0	0
15:01:16	89,526	2033,952	10,649	10,302	9,696	5,504	5,921	21,1	962,289	22,658	2033,058	0	203,919	203,919	99,725	0	0	0	0	0	0	0
15:01:16	-79,333	2033,158	10,649	10,351	9,691	5,496	5,913	21,1	962,289	22,658	2033,058	0	203,919	203,919	99,725	0	0	0	0	0	0	0
15:01:16	-99,194	2032,167	10,551	10,351	9,691	5,486	5,904	21,1	962,289	22,658	2032,167	0	203,919	203,919	99,725	0	0	0	0	0	0	0
15:01:16	-150,415	2030,662	10,551	10,302	9,682	5,47	5,896	21,1	962,289	22,658	2030,662	0	203,919	203,919	99,725	0	0	0	0	0	0	0
15:01:16	79,833	2031,461	10,649	10,351	9,682	5,478	5,888	21,1	962,289	22,658	2030,663	0	203,919	203,919	99,725	0	0	0	0	0	0	0
15:01:16	-79,333	2030,667	10,649	10,351	9,677	5,47	5,88	21,1	962,289	22,658	2030,663	0	203,919	203,919	99,725	0	0	0	0	0	0	0
15:01:16	-79,541	2029,872	10,649	10,4	9,673	5,462	5,871	21,1	962,289	22,658	2029,872	0	203,919	203,919	99,725	0	0	0	0	0	0	0
15:01:16	0	2029,872	10,649	10,351	9,673	5,462	5,863	21,1	962,289	22,658	2029,872	0	203,919	203,919	99,725	0	0	0	0	0	0	0
15:01:16	-78,259	2029,089	10,649	10,351	9,668	5,454	5,855	21,1	962,289	22,658	2029,089	0	203,919	203,919	99,725	0	0	0	0	0	0	0
15:01:16	-10,925	2028,98	10,649	10,4	9,667	5,453	5,847	21,1	962,289	22,658	2028,98	0	203,919	203,919	99,725	0	0	0	0	0	0	0
15:01:16	-78,271	2028,197	10,649	10,351	9,663	5,445	5,84	21,1	962,289	22,658	2028,197	0	203,919	203,919	99,725	0	0	0	0	0	0	0
15:01:16	-178,918	2026,408	10,454	10,302	9,663	5,426	5,831	21,1	962,289	22,658	2026,408	0	203,919	203,919	99,725	0	0	0	0	0	0	0
15:01:16	-10,729	2026,301	10,454	10,302	9,662	5,425	5,823	21,1	962,289	22,658	2026,301	0	203,766	203,766	99,725	0	0	0	0	0	0	0
15:01:16	-78,466	2025,516	10,454	10,351	9,658	5,417	5,815	21,1	962,289	22,658	2025,516	0	203,766	203,766	99,725	0	0	0	0	0	0	0
15:01:16	0	2025,516	10,454	10,302	9,658	5,417	5,808	21,1	962,289	22,658	2025,516	0	203,766	203,766	99,725	0	0	0	0	0	0	0
15:01:16	-166,638	2023,85	10,356	10,205	9,654	5,4	5,8	21,1	962,289	22,658	2023,85	0	203,766	203,766	99,725	0	0	0	0	0	0	0
15:01:16	-10,705	2023,743	10,356	10,205	9,653	5,399	5,792	21,1	962,289	22,658	2023,743	0	203,766	203,766	99,725	0	0	0	0	0	0	0
15:01:16	56,726	2024,31	10,503	10,302	9,649	5,405	5,784	21,1	962,289	22,658	2023,743	0	203,766	203,766	99,725	0	0	0	0	0	0	0
15:01:16	-77,209	2023,538	10,503	10,302	9,644	5,397	5,777	21,1	962,289	22,658	2023,538	0	203,766	203,766	99,725	0	0	0	0	0	0	0
15:01:16	57,958	2024,118	10,649	10,4	9,64	5,403	5,769	21,1	962,289	22,658	2023,539	0	203,766	203,766	99,725	0	0	0	0	0	0	0
15:01:16	-87,072	2023,247	10,649	10,498	9,635	5,394	5,762	21,1	962,289	22,658	2023,247	0	203,766	203,766	99,725	0	0	0	0	0	0	0
15:01:16	-134,118	2021,906	10,503	10,4	9,635	5,38	5,754	21,1	962,289	22,658	2021,906	0	203,766	203,766	99,725	0	0	0	0	0	0	0
15:01:16	-12,841	2021,777	10,503	10,498	9,634	5,379	5,747	21,1	962,289	22,658	2021,777	0	203,766	203,766	99,725	0	0	0	0	0	0	0
15:01:16	-30,395	2021,473	10,551	10,547	9,63	5,376	5,74	21,1	962,289	22,658	2021,473	0	203,766	203,766	99,725	0	0	0	0	0	0	0
15:01:16	-56,518	2020,908	10,503	10,498	9,629	5,37	5,733	21,1	962,289	22,658	2020,908	0	203,766	203,766	99,725	0	0	0	0	0	0	0
15:01:16	-30,578	2020,602	10,551	10,498	9,625	5,367	5,725	21,1	962,289	22,658	2020,602	0	203,766	203,766	99,725	0	0	0	0	0	0	0
15:01:16	0	2020,602	10,551	10,4	9,625	5,367	5,718	21,1	962,289	22,658	2020,602	0	203,766	203,766	99,725	0	0	0	0	0	0	0
15:01:16	-62,28	2019,98	10,551	10,351	9,621	5,36	5,711	21,1	962,289	22,658	2019,98	0	203,766	203,766	99,725	0	0	0	0	0	0	0
15:01:16	-75,097	2019,229	10,551	10,351	9,617	5,352	5,704	21,1	962,289	22,658	2019,229	0	203,766	203,766	99,725	0	0	0	0	0	0	0
15:01:16	-57,543	2018,653	10,503	10,351	9,616	5,346	5,697	21,1	962,289	22,658	2018,653	0	203,766	203,766	99,725	0	0	0	0	0	0	0
15:01:16	-56,445	2018,089	10,454	10,302	9,616	5,341	5,69	21,1	962,289	22,658	2018,089	0	203,766	203,766	99,725	0	0	0	0	0	0	0
15:01:16	-151,611	2016,573	10,356	10,205	9,612	5,325	5,683	21,1	962,289	22,658	2016,573	0	203,766	203,766	99,725	0	0	0	0	0	0	0
15:01:16	76,306	2017,336	10,454	10,205	9,611	5,333	5,676	21,1	962,289	22,658	2016,573	0	203,766	203,766	99,725	0	0	0	0	0	0	0
15:01:16	-89,343	2016,442	10,356	10,156	9,611	5,324	5,669	21,1	962,289	22,658	2016,442	0	203,766	203,766	99,725	0	0	0	0	0	0	0
15:01:16	-44,665	2015,996	10,307	10,058	9,611	5,319	5,662	21,1	962,289	22,658	2015,996	0	203,766	203,766	99,725	0	0	0	0	0	0	0
15:01:16	-89,318	2015,102	10,21	10,058	9,611	5,31	5,656	21,1	962,289	22,658	2015,102	0	203,766	203,766	99,725	0	0	0	0	0	0	0
15:01:16	-72,961	2014,373	10,21	10,058	9,607	5,302	5,649	21,1	962,289	22,658	2014,373	0	203,766	203,766	99,725	0	0	0	0	0	0	0
15:01:16	-12,866	2014,244	10,21	10,156	9,607	5,301	5,642	21,1	962,289	22,658	2014,244	0	203,766	203,766	99,725	0	0	0	0	0	0	0
15:01:16	16,32	2014,407	10,307	10,205	9,602	5,303	5,635	21,1	962,289	22,658	2014,244	0	203,766	203,766	99,725	0	0	0	0	0	0	0
15:01:16	48,181	2014,889	10,454	10,205	9,598	5,308	5,629	21,1	962,289	22,658	2014,245	0	203,766	203,766	99,725	0	0	0	0	0	0	0
15:01:16	-100,268	2013,886	10,503	10,302	9,589	5,297	5,622	21,1	962,289	22,658	2013,886	0	203,766	203,766	99,725	0	0	0	0	0	0	0
15:01:16	-40,124	2013,485	10,551	10,498	9,584	5,293	5,616	21,1	962,289	22,658	2013,485	0	203,766	203,766	99,725	0	0	0	0	0	0	0
15:01:16	75,231	2014,237	10,649	10,547	9,584	5,301	5,61	21,1	962,289	22,658	2013,486	0	203,766	203,766	99,725	0	0	0	0	0	0	0
15:01:16	-146,142	2012,776	10,551	10,4	9,58	5,286	5,603	21,1	962,289	22,658	2012,776	0	203,766	203,766	99,725	0	0	0	0	0	0	0
15:01:16	-58,544	2012,191	10,503	10,498	9,58	5,28	5,597	21,1	962,289	22,658	2012,191	0	203,766	203,766	99,725	0	0	0	0	0	0	0
15:01:16	-133,935	2010,851	10,356	10,4	9,58	5,266	5,59	21,1	962,289	22,658	2010,851	0	203,766	203,766	99,725	0	0	0	0	0	0	0
15:01:16	0	2010,851	10,356	10,351	9,58	5,266	5,584	21,1	962,289	22,658	2010,851	0	203,766	203,766	99,725	0	0	0	0	0	0	0
15:01:16	-14,074	2010,711	10,356	10,302	9,579	5,265	5,578	21,1	962,289	22,658	2010,711	0	203,766	203,766	99,725	0	0	0	0	0	0	0
15:01:16	-44,628	2010,264	10,307	10,302	9,579	5,26	5,572	21,1	962,289	22,658	2010,264	0	203,766	203,766	99,725	0	0	0	0	0	0	0
15:01:17	-26,245	2010,002	10,356	10,302	9,575	5,257	5,565	21,1	962,289	22,658	2010,002	0	203,766	203,766	99,725	0	0	0	0	0	0	0
15:01:17	-13,891	2009,863	10,356	10,302	9,574	5,256	5,559	21,1	962,289	22,658	2009,863	0	203,766	203,766	99,725	0	0	0	0	0	0	0
15:01:17	-71,936	2009,143	10,356	10,302	9,57	5,248	5,553	21,1	962,289	22,658	2009,143	0	203,766	203,766	99,725	0	0	0	0	0	0	0
15:01:17	89,282	2010,036	10,454	10,302	9,57	5,258	5,547	21,1	962,289	22,658	2009,144	0	203,766	203,766	99,725	0	0	0	0	0	0	0
15:01:17	-89,282	2009,143	10,356	10,302	9,57	5,248	5,542	21,1	962,289	22,658	2009,143	0	203,766	203,766	99,725	0	0	0	0	0	0	0
15:01:17	-69,824	2008,445	10,356	10,205	9,566	5,241	5,536	21,1	962,289	22,658	2008,445	0	203,766	203,766	99,725	0	0	0	0	0	0	0
15:01:17	-13,867	2008,307	10,356	10,205	9,565	5,24	5,53	21,1	962,289	22,658	2008,307	0	203,766	203,766	99,725	0	0	0	0	0	0	0
15:01:17	-44,628	2007,86	10,307	10,156	9,565	5,235	5,524	21,1	962,289	22,658	2007,86	0	203,766	203,766	99,725	0	0	0	0	0	0	0
15:01:17	-69,848	2007,162	10,307	10,156	9,561	5,228	5,518	21,1	962,289	22,658	2007,162	0	203,766	203,766	99,725	0	0	0	0	0	0	0
15:01:17	30,737	2007,469	10,356	10,205	9,56	5,231	5,513	21,1	962,289	22,658	2007,162	0	203,766	203,766	99,725	0	0	0	0	0	0	0
15:01:17	-69,799	2006,771	10,356	10,205	9,556	5,224	5,507	21,1	962,289	22,658	2006,771	0	203,766	203,766	99,725	0	0	0	0	0	0	0
15:01:17	-44,616	2006,325	10,307	10,058	9,556	5,219	5,501	21,1	962,289	22,658	2006,325	0	203,766	203,766	99,725	0	0	0	0	0	0	0
15:01:17	-13,891	2006,186	10,307	10,156	9,556	5,218	5,496	21,1	962,289	22,658	2006,186	0	203,766	203,766	99,725	0	0	0	0	0	0	0
15:01:17	-159,057	2004,596	10,21	10,156	9,552	5,202	5,49	21,1	962,289	22,658	2004,596	0	203,766	203,766	99,725	0	0	0	0	0	0	0
15:01:17	75,317	2005,349	10,307	10,156	9,551	5,209	5,485	21,1	962,289	22,658	2004,596	0	203,766	203,766	99,725	0	0	0	0	0	0	0
15:01:17	-69,812	2004,651	10,307	10,205	9,547	5,202	5,479	21,1	962,289	22,658	2004,596	0	203,766	203,766	99,725	0	0	0	0	0	0	0
15:01:17	-22,912	2004,421	10,356	10,302	9,543	5,2	5,474	21,1	962,289	22,658	2004,421	0	203,766	203,766	99,725	0	0	0	0	0	0	0
15:01:17	5,322	2004,475	10,454	10,351	9,538	5,2	5,468	21,1	962,289	22,658	2004,422	0	203,766	203,766	99,725	0	0	0	0	0	0	0
15:01:17	-89,221	2003,582	10,356	10,351	9,538	5,191	5,463	21,1	962,289	22,658	2003,582	0	203,766	203,766	99,725	0	0	0	0	0	0	0
15:01:17	-60,595	2002,976	10,307	10,302	9,537	5,185	5,457	21,1	962,289	22,658	2002,976	0	203,766	203,766	99,725	0	0	0	0	0	0	0
15:01:17	-52,587	2002,451	10,307	10,302	9,534	5,179	5,452	21,1	962,289	22,658	2002,451	0	203,766	203,766	99,725	0	0	0	0	0	0	0
15:01:17	-89,196	2001,559	10,21	10,205	9,534	5,17	5,446	21,1	962,289	22,658	2001,559	0	203,766	203,766	99,725	0	0	0	0	0	0	0
15:01:17	0	2001,559	10,21	10,156	9,534	5,17	5,441	21,1	962,289	22,658	2001,559	0	203,766	203,766	99,725	0	0	0	0	0	0	0
15:01:17	74,072	2002,299	10,307	10,205	9,534	5,178	5,436	21,1	962,289	22,658	2001,559	0	203,766	203,766	99,725	0	0	0	0	0	0	0
15:01:17	-89,196	2001,407	10,21	10,156	9,534	5,169	5,431	21,1	962,289	22,658	2001,407	0	203,766	203,766	99,725	0	0	0	0	0	0	0
15:01:17	-67,517	2000,732	10,21	10,009	9,53	5,162	5,425	21,1	962,289	22,658	2000,732	0	203,766	203,766	99,725	0	0	0	0	0	0	0
15:01:17	-16,186	2000,57	10,21	10,058	9,529	5,16	5,42	21,1	962,289	22,658	2000,57	0	203,766	203,766	99,725	0	0	0	0	0	0	0
15:01:17	89,172	2001,462	10,307	10,058	9,529	5,169	5,415	21,1	962,289	22,658	2000,571	0	203,766	203,766	99,725	0	0	0	0	0	0	0
15:01:17	-155,639	1999,906	10,21	10,009	9,525	5,153	5,41	21,1	962,289	22,658	1999,906	0	203,766	203,766	99,725	0	0	0	0	0	0	0
15:01:17	-15,148	1999,754	10,21	10,058	9,524	5,152	5,405	21,1	962,289	22,658	1999,754	0	203,766	203,766	99,725	0	0	0	0	0	0	0
15:01:17	22,729	1999,981	10,307	10,058	9,52	5,154	5,4	21,1	962,289	22,658	1999,754	0	203,766	203,766	99,725	0	0	0	0	0	0	0
15:01:17	-16,186	1999,82	10,307	10,205	9,519	5,152	5,395	21,1	962,289	22,658	1999,755	0	203,766	203,766	99,725	0	0	0	0	0	0	0
15:01:17	67,272	2000,492	10,454	10,351	9,516	5,159	5,391	21,1	962,289	22,658	1999,755	0	203,766	203,766	99,725	0	0	0	0	0	0	0
15:01:17	-222,924	1998,263	10,21	10,302	9,516	5,136	5,386	21,1	962,289	22,658	1998,263	0	203,766	203,766	99,725	0	0	0	0	0	0	0
15:01:17	0	1998,263	10,21	10,4	9,516	5,136	5,381	21,1	962,289	22,658	1998,263	0	203,766	203,766	99,725	0	0	0	0	0	0	0
15:01:17	251,354	2000,777	10,503	11,181	9,515	5,162	5,376	21,1	962,289	22,658	1998,266	0	203,766	203,766	99,725	0	0	0	0	0	0	0
15:01:17	267,663	2003,453	10,796	12,695	9,515	5,19	5,373	21,1	962,289	22,658	1998,271	0	203,766	203,766	99,725	0	0	0	0	0	0	0
15:01:17	395,092	2007,404	11,137	14,599	9,519	5,23	5,37	21,1	962,289	22,658	1998,28	0	203,766	203,766	99,725	0	0	0	0	0	0	0
15:01:17	410,522	2011,509	11,479	16,504	9,525	5,273	5,368	21,1	962,289	22,658	1998,293	0	203,766	203,766	99,725	0	0	0	0	0	0	0
15:01:17	412,951	2015,639	11,674	18,261	9,538	5,315	5,367	21,1	962,289	22,658	1998,31	0	203,766	203,766	99,725	0	0	0	0	0	0	0
15:01:17	478,662	2020,426	11,772	19,58	9,56	5,365	5,367	21,1	962,289	22,658	1998,333	0	203,766	203,766	99,725	0	0	0	0	0	0	0
15:01:17	409,472	2024,52	11,772	21,094	9,584	5,407	5,368	21,1	962,289	22,658	1998,359	0	203,766	203,766	99,725	0	0	0	0	0	0	0
15:01:17	175,817	2026,278	11,43	21,826	9,611	5,425	5,369	21,1	962,289	22,658	1998,387	0	203,766	203,766	99,725	0	0	0	0	0	0	0
15:01:17	544,592	2031,724	11,479	22,168	9,64	5,481	5,371	21,1	962,289	22,658	1998,42	0	203,766	203,766	99,725	0	0	0	0	0	0	0
15:01:17	463,867	2036,363	11,528	22,656	9,664	5,529	5,374	21,1	962,289	22,658	1998,458	0	203,766	203,766	99,725	0	0	0	0	0	0	0
15:01:17	575,488	2042,118	11,626	22,51	9,691	5,588	5,378	21,1	962,289	22,658	1998,502	0	203,766	203,766	99,725	0	0	0	0	0	0	0
15:01:17	699,658	2049,115	12,016	22,851	9,711	5,66	5,384	21,1	962,289	22,658	1998,552	0	203,766	203,766	99,725	0	0	0	0	0	0	0
15:01:17	517,138	2054,286	12,212	22,803	9,73	5,714	5,39	21,1	962,289	22,658	1998,608	0	203,766	203,766	99,725	0	0	0	0	0	0	0
15:01:17	409,863	2058,385	12,212	22,705	9,753	5,756	5,398	21,1	962,289	22,658	1998,668	0	203,766	203,766	99,725	0	0	0	0	0	0	0
15:01:17	693,359	2065,318	12,505	22,851	9,777	5,828	5,406	21,1	962,289	22,658	1998,734	0	203,766	203,766	99,725	0	0	0	0	0	0	0
15:01:17	367,553	2068,994	12,358	22,949	9,806	5,865	5,415	21,1	962,289	22,658	1998,804	0	203,766	203,766	99,725	0	0	0	0	0	0	0
15:01:17	423,657	2073,23	12,358	23,096	9,83	5,909	5,425	21,1	962,289	22,658	1998,879	0	203,766	203,766	99,725	0	0	0	0	0	0	0
15:01:17	462,719	2077,857	12,309	22,803	9,858	5,957	5,435	21,1	962,289	22,658	1998,958	0	203,766	203,766	99,725	0	0	0	0	0	0	0
15:01:17	467,822	2082,536	12,358	22,998	9,882	6,005	5,446	21,2	961,909	22,658	1999,041	0	203,766	203,766	99,725	0	0	0	0	0	0	0
15:01:17	645,092	2088,987	12,505	23,193	9,911	6,072	5,459	21,2	961,909	22,658	1999,131	0	203,766	203,766	99,725	0	0	0	0	0	0	0
15:01:17	385,107	2092,838	12,553	23,144	9,931	6,111	5,471	21,2	961,909	22,658	1999,225	0	203,766	203,766	99,725	0	0	0	0	0	0	0
15:01:17	512,988	2097,968	12,651	23,437	9,955	6,164	5,485	21,2	961,909	22,658	1999,324	0	203,766	203,766	99,725	0	0	0	0	0	0	0
15:01:17	474,511	2102,713	12,798	23,535	9,974	6,213	5,499	21,2	961,909	22,658	1999,427	0	203,766	203,766	99,725	0	0	0	0	0	0	0
15:01:17	682,251	2109,535	12,993	23,828	10,002	6,283	5,515	21,2	961,909	22,658	1999,537	0	203,766	203,766	99,725	0	0	0	0	0	0	0
15:01:17	383,251	2113,368	13,042	23,633	10,021	6,323	5,53	21,2	961,909	22,658	1999,651	0	203,766	203,766	99,725	0	0	0	0	0	0	0
15:01:17	555,493	2118,923	13,188	23,877	10,045	6,38	5,547	21,2	961,909	22,658	1999,77	0	203,766	203,766	99,725	0	0	0	0	0	0	0
15:01:17	413,452	2123,057	13,188	23,682	10,069	6,423	5,564	21,2	961,909	22,658	1999,894	0	203,766	203,766	99,725	0	0	0	0	0	0	0
15:01:17	512,524	2128,182	13,286	23,633	10,093	6,476	5,582	21,2	961,909	22,658	2000,022	0	203,766	203,766	99,725	0	0	0	0	0	0	0
15:01:17	324,975	2131,432	13,188	23,291	10,116	6,509	5,6	21,2	961,909	22,658	2000,153	0	204,144	204,144	99,726	0	0	0	0	0	0	0
15:01:17	348,51	2134,917	13,042	23,144	10,144	6,545	5,619	21,2	961,909	22,658	2000,288	0	204,144	204,144	99,726	0	0	0	0	0	0	0
15:01:17	659,594	2141,513	13,286	23,34	10,168	6,613	5,638	21,2	961,909	22,658	2000,429	0	204,144	204,144	99,726	0	0	0	0	0	0	0
15:01:17	446,923	2145,983	13,335	22,998	10,191	6,659	5,658	21,2	961,909	22,658	2000,574	0	204,144	204,144	99,726	0	0	0	0	0	0	0
15:01:17	664,55	2152,628	13,628	23,34	10,213	6,728	5,679	21,2	961,909	22,658	2000,726	0	204,144	204,144	99,726	0	0	0	0	0	0	0
15:01:17	523,315	2157,861	13,823	23,193	10,232	6,782	5,701	21,2	961,909	22,658	2000,884	0	204,144	204,144	99,726	0	0	0	0	0	0	0
15:01:17	414,135	2162,003	13,921	23,535	10,251	6,824	5,723	21,2	961,909	22,658	2001,045	0	204,144	204,144	99,726	0	0	0	0	0	0	0
15:01:17	555,932	2167,562	14,116	23,682	10,272	6,882	5,746	21,2	961,909	22,658	2001,211	0	204,144	204,144	99,726	0	0	0	0	0	0	0
15:01:17	514,843	2172,71	14,262	23,682	10,293	6,935	5,769	21,2	961,909	22,658	2001,383	0	204,144	204,144	99,726	0	0	0	0	0	0	0
15:01:17	343,798	2176,148	14,262	23,486	10,313	6,97	5,793	21,2	961,909	22,658	2001,558	0	204,144	204,144	99,726	0	0	0	0	0	0	0
15:01:17	523,657	2181,385	14,409	23,828	10,335	7,024	5,817	21,2	961,909	22,658	2001,737	0	204,144	204,144	99,726	0	0	0	0	0	0	0
15:01:17	660,107	2187,986	14,751	23,877	10,354	7,092	5,842	21,2	961,909	22,658	2001,924	0	204,144	204,144	99,726	0	0	0	0	0	0	0
15:01:17	499,365	2192,98	14,897	23,877	10,375	7,144	5,867	21,2	961,909	22,658	2002,115	0	204,144	204,144	99,726	0	0	0	0	0	0	0
15:01:17	429,931	2197,279	14,995	23,486	10,394	7,188	5,893	21,2	961,909	22,658	2002,31	0	204,144	204,144	99,726	0	0	0	0	0	0	0
15:01:17	725,024	2204,529	15,385	23,73	10,414	7,263	5,92	21,2	961,909	22,658	2002,512	0	204,144	204,144	99,726	0	0	0	0	0	0	0
15:01:17	451,831	2209,047	15,483	23,974	10,434	7,309	5,947	21,2	961,909	22,658	2002,719	0	204,144	204,144	99,726	0	0	0	0	0	0	0
15:01:17	288,72	2211,935	15,434	23,73	10,453	7,339	5,974	21,2	961,909	22,658	2002,928	0	204,144	204,144	99,726	0	0	0	0	0	0	0
15:01:17	384,179	2215,776	15,434	23,437	10,475	7,379	6,002	21,2	961,909	22,658	2003,14	0	204,144	204,144	99,726	0	0	0	0	0	0	0
15:01:17	476,391	2220,54	15,581	23,535	10,494	7,428	6,03	21,2	961,909	22,658	2003,358	0	204,144	204,144	99,726	0	0	0	0	0	0	0
15:01:17	323,73	2223,778	15,581	23,682	10,513	7,461	6,058	21,2	961,909	22,658	2003,578	0	204,144	204,144	99,726	0	0	0	0	0	0	0
15:01:17	651,879	2230,297	15,874	23,877	10,534	7,528	6,087	21,2	961,909	22,658	2003,805	0	204,144	204,144	99,726	0	0	0	0	0	0	0
15:01:17	276,879	2233,065	15,727	23,486	10,557	7,557	6,116	21,2	961,909	22,658	2004,034	0	204,144	204,144	99,726	0	0	0	0	0	0	0
15:01:17	392,334	2236,989	15,776	23,633	10,577	7,597	6,145	21,2	961,909	22,658	2004,267	0	204,144	204,144	99,726	0	0	0	0	0	0	0
15:01:17	395,141	2240,94	15,776	23,682	10,599	7,638	6,174	21,2	961,909	22,658	2004,504	0	204,144	204,144	99,726	0	0	0	0	0	0	0
15:01:17	418,92	2245,129	15,874	23,73	10,618	7,681	6,204	21,2	961,909	22,658	2004,744	0	204,144	204,144	99,726	0	0	0	0	0	0	0
15:01:17	366,601	2248,795	15,923	23,682	10,636	7,719	6,233	21,2	961,909	22,658	2004,988	0	204,144	204,144	99,726	0	0	0	0	0	0	0
15:01:17	508,935	2253,885	16,118	23,73	10,654	7,772	6,263	21,2	961,909	22,658	2005,237	0	204,144	204,144	99,726	0	0	0	0	0	0	0
15:01:17	457,763	2258,462	16,264	23,682	10,672	7,819	6,294	21,2	961,909	22,658	2005,491	0	204,144	204,144	99,726	0	0	0	0	0	0	0
15:01:17	428,198	2262,744	16,46	23,73	10,686	7,863	6,325	21,2	961,909	22,658	2005,748	0	204,144	204,144	99,726	0	0	0	0	0	0	0
15:01:17	465,478	2267,399	16,606	23,877	10,705	7,911	6,356	21,2	961,909	22,658	2006,009	0	204,144	204,144	99,726	0	0	0	0	0	0	0
15:01:17	433,642	2271,735	16,704	23,828	10,724	7,956	6,387	21,2	961,909	22,658	2006,275	0	204,144	204,144	99,726	0	0	0	0	0	0	0
15:01:17	332,788	2275,063	16,704	23,877	10,743	7,99	6,419	21,2	961,909	22,658	2006,544	0	204,144	204,144	99,726	0	0	0	0	0	0	0
15:01:17	315,063	2278,214	16,606	23,682	10,766	8,022	6,45	21,2	961,909	22,658	2006,816	0	204,144	204,144	99,726	0	0	0	0	0	0	0
15:01:17	334,887	2281,563	16,606	23,633	10,785	8,057	6,482	21,2	961,909	22,658	2007,091	0	204,144	204,144	99,726	0	0	0	0	0	0	0
15:01:17	562,597	2287,189	16,85	24,023	10,803	8,115	6,514	21,2	961,909	22,658	2007,371	0	204,144	204,144	99,726	0	0	0	0	0	0	0
15:01:17	328,393	2290,473	16,85	23,828	10,822	8,149	6,546	21,2	961,909	22,658	2007,654	0	204,144	204,144	99,726	0	0	0	0	0	0	0
15:01:17	435,62	2294,829	17,046	24,072	10,836	8,194	6,578	21,2	961,909	22,658	2007,941	0	204,144	204,144	99,726	0	0	0	0	0	0	0
15:01:18	191,015	2296,739	16,899	23,828	10,855	8,213	6,61	21,2	961,909	22,658	2008,23	0	204,144	204,144	99,726	0	0	0	0	0	0	0
15:01:18	469,506	2301,434	17,046	24,072	10,873	8,262	6,642	21,2	961,909	22,658	2008,523	0	204,144	204,144	99,726	0	0	0	0	0	0	0
15:01:18	387,304	2305,307	17,192	23,828	10,887	8,302	6,675	21,2	961,909	22,658	2008,82	0	204,144	204,144	99,726	0	0	0	0	0	0	0
15:01:18	296,02	2308,267	17,241	23,73	10,901	8,332	6,707	21,2	961,909	22,658	2009,119	0	204,144	204,144	99,726	0	0	0	0	0	0	0
15:01:18	519,36	2313,461	17,436	23,828	10,92	8,386	6,74	21,2	961,909	22,658	2009,424	0	204,144	204,144	99,726	0	0	0	0	0	0	0
15:01:18	472,143	2318,182	17,583	24,023	10,939	8,434	6,774	21,2	961,909	22,658	2009,732	0	204,144	204,144	99,726	0	0	0	0	0	0	0
15:01:18	149,731	2319,68	17,387	23,486	10,958	8,45	6,806	21,2	961,909	22,658	2010,042	0	204,144	204,144	99,726	0	0	0	0	0	0	0
15:01:18	379,394	2323,474	17,436	23,828	10,977	8,489	6,839	21,2	961,909	22,658	2010,356	0	204,144	204,144	99,726	0	0	0	0	0	0	0
15:01:18	472,29	2328,197	17,583	23,828	10,996	8,538	6,873	21,2	961,909	22,658	2010,674	0	204,144	204,144	99,726	0	0	0	0	0	0	0
15:01:18	343,725	2331,634	17,68	24,023	11,01	8,573	6,906	21,2	961,909	22,658	2010,994	0	204,144	204,144	99,726	0	0	0	0	0	0	0
15:01:18	433,569	2335,97	17,876	23,73	11,024	8,618	6,94	21,2	961,909	22,658	2011,319	0	204,144	204,144	99,726	0	0	0	0	0	0	0
15:01:18	436,865	2340,338	18,071	23,877	11,038	8,663	6,973	21,2	961,909	22,658	2011,648	0	204,144	204,144	99,726	0	0	0	0	0	0	0
15:01:18	523,461	2345,573	18,364	23,974	11,052	8,717	7,008	21,2	961,909	22,658	2011,982	0	204,144	204,144	99,726	0	0	0	0	0	0	0
15:01:18	387,5	2349,448	18,511	24,023	11,066	8,757	7,042	21,2	961,909	22,658	2012,32	0	204,144	204,144	99,726	0	0	0	0	0	0	0
15:01:18	300,854	2352,456	18,559	24,17	11,08	8,788	7,076	21,2	961,909	22,658	2012,66	0	204,144	204,144	99,726	0	0	0	0	0	0	0
15:01:18	332,397	2355,78	18,559	24,023	11,099	8,822	7,11	21,2	961,909	22,658	2013,003	0	204,144	204,144	99,726	0	0	0	0	0	0	0
15:01:18	338,745	2359,168	18,559	23,974	11,118	8,857	7,145	21,2	961,909	22,658	2013,349	0	204,144	204,144	99,726	0	0	0	0	0	0	0
15:01:18	278,149	2361,949	18,511	23,828	11,136	8,886	7,179	21,2	961,909	22,658	2013,698	0	204,144	204,144	99,726	0	0	0	0	0	0	0
15:01:18	388,696	2365,836	18,559	23,828	11,155	8,926	7,213	21,2	961,909	22,658	2014,05	0	204,144	204,144	99,726	0	0	0	0	0	0	0
15:01:18	392,138	2369,758	18,706	23,877	11,17	8,966	7,247	21,2	961,909	22,658	2014,406	0	204,144	204,144	99,726	0	0	0	0	0	0	0
15:01:18	415,991	2373,918	18,804	23,974	11,188	9,009	7,282	21,2	961,909	22,658	2014,765	0	204,144	204,144	99,726	0	0	0	0	0	0	0
15:01:18	226,147	2376,179	18,706	23,974	11,206	9,032	7,316	21,2	961,909	22,658	2015,127	0	204,144	204,144	99,726	0	0	0	0	0	0	0
15:01:18	370,703	2379,886	18,901	23,828	11,216	9,07	7,351	21,2	961,909	22,658	2015,492	0	204,144	204,144	99,726	0	0	0	0	0	0	0
15:01:18	507,812	2384,964	19,194	23,974	11,229	9,123	7,385	21,2	961,909	22,658	2015,861	0	204,144	204,144	99,726	0	0	0	0	0	0	0
15:01:18	412,182	2389,086	19,389	24,072	11,242	9,165	7,42	21,2	961,909	22,658	2016,234	0	204,144	204,144	99,726	0	0	0	0	0	0	0
15:01:18	196,142	2391,047	19,389	24,316	11,253	9,186	7,455	21,2	961,909	22,658	2016,609	0	204,144	204,144	99,726	0	0	0	0	0	0	0
15:01:18	390,625	2394,954	19,536	24,17	11,267	9,226	7,49	21,2	961,909	22,658	2016,987	0	204,144	204,144	99,726	0	0	0	0	0	0	0
15:01:18	328,833	2398,242	19,634	24,267	11,28	9,26	7,524	21,2	961,909	22,658	2017,369	0	204,144	204,144	99,726	0	0	0	0	0	0	0
15:01:18	464,965	2402,892	19,878	24,316	11,293	9,308	7,559	21,2	961,909	22,658	2017,754	0	204,144	204,144	99,726	0	0	0	0	0	0	0
15:01:18	199,145	2404,883	19,829	24,023	11,307	9,328	7,594	21,2	961,909	22,658	2018,141	0	204,144	204,144	99,726	0	0	0	0	0	0	0
15:01:18	310,058	2407,984	19,829	24,072	11,324	9,36	7,629	21,2	961,909	22,658	2018,531	0	204,144	204,144	99,726	0	0	0	0	0	0	0
15:01:18	400,781	2411,992	19,975	24,267	11,339	9,401	7,663	21,2	961,909	22,658	2018,925	0	204,144	204,144	99,726	0	0	0	0	0	0	0
15:01:18	384,594	2415,838	20,122	24,316	11,353	9,441	7,698	21,2	961,909	22,658	2019,322	0	204,144	204,144	99,726	0	0	0	0	0	0	0
15:01:18	129,443	2417,132	20,024	24,072	11,365	9,454	7,733	21,2	961,909	22,658	2019,72	0	204,144	204,144	99,726	0	0	0	0	0	0	0
15:01:18	335,595	2420,488	20,122	23,73	11,379	9,489	7,767	21,2	961,909	22,658	2020,12	0	204,144	204,144	99,726	0	0	0	0	0	0	0
15:01:18	455,932	2425,047	20,366	24,17	11,391	9,536	7,802	21,2	961,909	22,658	2020,525	0	204,144	204,144	99,726	0	0	0	0	0	0	0
15:01:18	180,151	2426,849	20,366	24,023	11,402	9,555	7,836	21,2	961,909	22,658	2020,932	0	204,144	204,144	99,726	0	0	0	0	0	0	0
15:01:18	402,319	2430,872	20,513	24,072	11,416	9,596	7,871	21,2	961,909	22,658	2021,342	0	204,144	204,144	99,726	0	0	0	0	0	0	0
15:01:18	334,643	2434,218	20,61	24,17	11,43	9,631	7,905	21,2	961,909	22,658	2021,755	0	204,144	204,144	99,726	0	0	0	0	0	0	0
15:01:18	381,958	2438,038	20,757	24,365	11,443	9,67	7,94	21,2	961,909	22,658	2022,171	0	204,144	204,144	99,726	0	0	0	0	0	0	0
15:01:18	147,949	2439,517	20,659	24,365	11,457	9,685	7,974	21,2	961,909	22,658	2022,588	0	204,144	204,144	99,726	0	0	0	0	0	0	0
15:01:18	212,133	2441,639	20,61	24,267	11,472	9,707	8,008	21,2	961,909	22,658	2023,007	0	204,144	204,144	99,726	0	0	0	0	0	0	0
15:01:18	212,988	2443,769	20,513	23,974	11,489	9,729	8,042	21,2	961,909	22,658	2023,428	0	204,144	204,144	99,726	0	0	0	0	0	0	0
15:01:18	388,085	2447,65	20,61	24,267	11,505	9,769	8,076	21,2	961,909	22,658	2023,852	0	204,144	204,144	99,726	0	0	0	0	0	0	0
15:01:18	336,401	2451,014	20,757	24,17	11,516	9,804	8,109	21,2	961,909	22,658	2024,279	0	204,144	204,144	99,726	0	0	0	0	0	0	0
15:01:18	258,129	2453,595	20,854	24,463	11,526	9,83	8,143	21,2	961,909	22,658	2024,709	0	204,144	204,144	99,726	0	0	0	0	0	0	0
15:01:18	306,347	2456,658	21,001	24,463	11,535	9,862	8,177	21,2	961,909	22,658	2025,14	0	204,144	204,144	99,726	0	0	0	0	0	0	0
15:01:18	401,635	2460,675	21,245	24,512	11,544	9,903	8,211	21,2	961,909	22,658	2025,576	0	204,144	204,144	99,726	0	0	0	0	0	0	0
15:01:18	267,504	2463,35	21,294	24,512	11,557	9,931	8,245	21,2	961,909	22,658	2026,014	0	204,144	204,144	99,726	0	0	0	0	0	0	0
15:01:18	200,292	2465,353	21,343	24,365	11,565	9,952	8,278	21,2	961,909	22,658	2026,453	0	204,144	204,144	99,726	0	0	0	0	0	0	0
15:01:18	252,929	2467,882	21,343	24,365	11,579	9,978	8,311	21,2	961,909	22,658	2026,895	0	204,144	204,144	99,726	0	0	0	0	0	0	0
15:01:18	279,516	2470,677	21,294	24,365	11,598	10,006	8,345	21,2	961,909	22,658	2027,338	0	204,144	204,144	99,726	0	0	0	0	0	0	0
15:01:18	142,309	2472,1	21,098	24,316	11,616	10,021	8,377	21,2	961,909	22,658	2027,783	0	204,144	204,144	99,726	0	0	0	0	0	0	0
15:01:18	180,712	2473,907	20,952	24,17	11,635	10,04	8,41	21,4	961,909	22,658	2028,229	0	204,144	204,144	99,726	0	0	0	0	0	0	0
15:01:18	72,656	2474,634	20,757	23,974	11,649	10,047	8,442	21,4	961,909	22,658	2028,675	0	204,144	204,144	99,726	0	0	0	0	0	0	0
15:01:18	336,376	2477,998	20,854	24,072	11,663	10,082	8,474	21,4	961,909	22,658	2029,125	0	204,144	204,144	99,726	0	0	0	0	0	0	0
15:01:18	270,117	2480,699	20,952	24,267	11,673	10,11	8,506	21,4	961,909	22,658	2029,576	0	204,144	204,144	99,726	0	0	0	0	0	0	0
15:01:18	308,935	2483,788	21,098	24,023	11,682	10,142	8,538	21,4	961,909	22,658	2030,031	0	204,144	204,144	99,726	0	0	0	0	0	0	0
15:01:18	236,645	2486,155	21,098	24,17	11,695	10,166	8,57	21,4	961,909	22,658	2030,487	0	204,144	204,144	99,726	0	0	0	0	0	0	0
15:01:18	391,552	2490,07	21,245	24,072	11,71	10,206	8,602	21,4	961,909	22,658	2030,947	0	204,144	204,144	99,726	0	0	0	0	0	0	0
15:01:18	217,675	2492,247	21,294	24,512	11,719	10,229	8,634	21,4	961,909	22,658	2031,408	0	204,144	204,144	99,726	0	0	0	0	0	0	0
15:01:18	197,924	2494,226	21,245	24,365	11,733	10,249	8,666	21,4	961,909	22,658	2031,871	0	204,144	204,144	99,726	0	0	0	0	0	0	0
15:01:18	163,964	2495,866	21,245	24,316	11,742	10,266	8,697	21,4	961,909	22,658	2032,335	0	204,144	204,144	99,726	0	0	0	0	0	0	0
15:01:18	249,731	2498,363	21,245	24,072	11,756	10,292	8,729	21,4	961,909	22,658	2032,801	0	206,289	206,289	99,735	0	0	0	0	0	0	0
15:01:18	244,165	2500,805	21,245	24,17	11,77	10,317	8,76	21,4	961,909	22,658	2033,269	0	206,289	206,289	99,735	0	0	0	0	0	0	0
15:01:18	268,481	2503,49	21,343	24,17	11,78	10,345	8,791	21,4	961,909	22,658	2033,739	0	206,289	206,289	99,735	0	0	0	0	0	0	0
15:01:18	342,187	2506,911	21,44	24,17	11,794	10,38	8,822	21,4	961,909	22,658	2034,212	0	206,289	206,289	99,735	0	0	0	0	0	0	0
15:01:18	292,871	2509,84	21,489	24,316	11,807	10,41	8,853	21,4	961,909	22,658	2034,688	0	206,289	206,289	99,735	0	0	0	0	0	0	0
15:01:18	122,998	2511,07	21,44	24,267	11,817	10,423	8,884	21,4	961,909	22,658	2035,164	0	206,289	206,289	99,735	0	0	0	0	0	0	0
15:01:18	249,731	2513,567	21,44	24,17	11,831	10,449	8,915	21,4	961,909	22,658	2035,643	0	206,289	206,289	99,735	0	0	0	0	0	0	0
15:01:18	300,39	2516,571	21,489	24,365	11,845	10,48	8,945	21,4	961,909	22,658	2036,123	0	206,289	206,289	99,735	0	0	0	0	0	0	0
15:01:18	167,211	2518,244	21,489	24,267	11,855	10,497	8,976	21,4	961,909	22,658	2036,606	0	206,289	206,289	99,735	0	0	0	0	0	0	0
15:01:18	248,657	2520,73	21,489	24,463	11,869	10,522	9,006	21,4	961,909	22,658	2037,09	0	206,289	206,289	99,735	0	0	0	0	0	0	0
15:01:18	168,31	2522,413	21,489	24,463	11,878	10,54	9,036	21,4	961,909	22,658	2037,575	0	206,289	206,289	99,735	0	0	0	0	0	0	0
15:01:18	346,875	2525,882	21,587	24,609	11,892	10,576	9,066	21,4	961,909	22,658	2038,063	0	206,289	206,289	99,735	0	0	0	0	0	0	0
15:01:18	156,933	2527,451	21,489	24,512	11,906	10,592	9,096	21,4	961,909	22,658	2038,553	0	206,289	206,289	99,735	0	0	0	0	0	0	0
15:01:18	205,395	2529,505	21,44	24,512	11,921	10,613	9,126	21,4	961,909	22,658	2039,043	0	206,289	206,289	99,735	0	0	0	0	0	0	0
15:01:18	310,864	2532,614	21,587	24,658	11,93	10,645	9,156	21,4	961,909	22,658	2039,537	0	206,289	206,289	99,735	0	0	0	0	0	0	0
15:01:18	156,835	2534,182	21,489	24,463	11,944	10,661	9,185	21,4	961,909	22,658	2040,032	0	206,289	206,289	99,735	0	0	0	0	0	0	0
15:01:18	309,838	2537,281	21,636	24,609	11,954	10,693	9,215	21,4	961,909	22,658	2040,529	0	206,289	206,289	99,735	0	0	0	0	0	0	0
15:01:18	251,928	2539,8	21,636	24,365	11,968	10,719	9,244	21,4	961,909	22,658	2041,028	0	206,289	206,289	99,735	0	0	0	0	0	0	0
15:01:18	266,65	2542,466	21,733	24,316	11,977	10,747	9,274	21,4	961,909	22,658	2041,529	0	206,289	206,289	99,735	0	0	0	0	0	0	0
15:01:18	249,78	2544,964	21,733	24,316	11,991	10,772	9,303	21,4	961,909	22,658	2042,033	0	206,289	206,289	99,735	0	0	0	0	0	0	0
15:01:18	166,21	2546,626	21,733	24,17	12,001	10,789	9,332	21,4	961,909	22,658	2042,537	0	206,289	206,289	99,735	0	0	0	0	0	0	0
15:01:18	314,331	2549,77	21,88	24,316	12,01	10,822	9,362	21,4	961,909	22,658	2043,045	0	206,289	206,289	99,735	0	0	0	0	0	0	0
15:01:18	219,189	2551,962	21,929	24,267	12,02	10,844	9,391	21,4	961,909	22,658	2043,554	0	206,289	206,289	99,735	0	0	0	0	0	0	0
15:01:18	195,825	2553,92	21,88	24,267	12,034	10,865	9,419	21,4	961,909	22,658	2044,064	0	206,289	206,289	99,735	0	0	0	0	0	0	0
15:01:18	300,708	2556,927	21,929	24,316	12,048	10,896	9,448	21,4	961,909	22,658	2044,577	0	206,289	206,289	99,735	0	0	0	0	0	0	0
15:01:18	168,359	2558,61	21,929	24,365	12,057	10,913	9,477	21,4	961,909	22,658	2045,091	0	206,289	206,289	99,735	0	0	0	0	0	0	0
15:01:18	337,548	2561,986	22,026	24,316	12,071	10,948	9,506	21,4	961,909	22,658	2045,608	0	206,289	206,289	99,735	0	0	0	0	0	0	0
15:01:18	181,372	2563,8	22,026	24,365	12,081	10,967	9,535	21,4	961,909	22,658	2046,126	0	206,289	206,289	99,735	0	0	0	0	0	0	0
15:01:18	221,582	2566,015	22,075	24,512	12,091	10,989	9,563	21,4	961,909	22,658	2046,646	0	206,289	206,289	99,735	0	0	0	0	0	0	0
15:01:18	197,729	2567,993	22,026	24,316	12,105	11,01	9,592	21,4	961,909	22,658	2047,167	0	206,289	206,289	99,735	0	0	0	0	0	0	0
15:01:18	219,482	2570,188	22,075	24,463	12,114	11,032	9,62	21,4	961,909	22,658	2047,69	0	206,289	206,289	99,735	0	0	0	0	0	0	0
15:01:18	170,532	2571,893	22,075	24,463	12,124	11,05	9,648	21,4	961,909	22,658	2048,214	0	206,289	206,289	99,735	0	0	0	0	0	0	0
15:01:18	332,226	2575,215	22,173	24,609	12,137	11,084	9,676	21,4	961,909	22,658	2048,742	0	206,289	206,289	99,735	0	0	0	0	0	0	0
15:01:18	216,137	2577,377	22,222	24,609	12,147	11,106	9,704	21,4	961,909	22,658	2049,27	0	206,289	206,289	99,735	0	0	0	0	0	0	0
15:01:18	261,767	2579,994	22,319	24,609	12,156	11,133	9,732	21,4	961,909	22,658	2049,801	0	206,289	206,289	99,735	0	0	0	0	0	0	0
15:01:18	214,111	2582,135	22,368	24,609	12,165	11,156	9,76	21,4	961,909	22,658	2050,333	0	206,289	206,289	99,735	0	0	0	0	0	0	0
15:01:18	343,408	2585,569	22,563	24,658	12,174	11,191	9,788	21,4	961,909	22,658	2050,868	0	206,289	206,289	99,735	0	0	0	0	0	0	0
15:01:19	194,458	2587,514	22,661	24,609	12,18	11,211	9,816	21,4	961,909	22,658	2051,405	0	206,289	206,289	99,735	0	0	0	0	0	0	0
15:01:19	151,049	2589,025	22,661	24,365	12,188	11,227	9,844	21,4	961,909	22,658	2051,943	0	206,289	206,289	99,735	0	0	0	0	0	0	0
15:01:19	220,776	2591,232	22,71	24,365	12,198	11,249	9,871	21,4	961,909	22,658	2052,482	0	206,289	206,289	99,735	0	0	0	0	0	0	0
15:01:19	303,32	2594,265	22,856	24,609	12,207	11,281	9,899	21,4	961,909	22,658	2053,024	0	206,289	206,289	99,735	0	0	0	0	0	0	0
15:01:19	220,874	2596,474	22,905	24,658	12,216	11,303	9,926	21,4	961,909	22,658	2053,567	0	206,289	206,289	99,735	0	0	0	0	0	0	0
15:01:19	99,926	2597,474	22,905	24,609	12,222	11,314	9,954	21,4	961,909	22,658	2054,111	0	206,289	206,289	99,735	0	0	0	0	0	0	0
15:01:19	109,765	2598,571	22,856	24,609	12,231	11,325	9,98	21,4	961,909	22,658	2054,656	0	206,289	206,289	99,735	0	0	0	0	0	0	0
15:01:19	192,431	2600,495	22,807	24,609	12,244	11,345	10,007	21,4	961,909	22,658	2055,201	0	206,289	206,289	99,735	0	0	0	0	0	0	0
15:01:19	94,433	2601,44	22,661	24,365	12,258	11,355	10,034	21,4	961,909	22,658	2055,748	0	206,289	206,289	99,735	0	0	0	0	0	0	0
15:01:19	235,815	2603,798	22,661	24,463	12,271	11,379	10,06	21,4	961,909	22,658	2056,296	0	206,289	206,289	99,735	0	0	0	0	0	0	0
15:01:19	146,704	2605,265	22,71	24,512	12,277	11,394	10,086	21,4	961,909	22,658	2056,845	0	206,289	206,289	99,735	0	0	0	0	0	0	0
15:01:19	259,228	2607,857	22,905	24,658	12,28	11,421	10,112	21,4	961,909	22,658	2057,396	0	206,289	206,289	99,735	0	0	0	0	0	0	0
15:01:19	419,311	2612,05	23,247	24,512	12,285	11,464	10,139	21,4	961,909	22,658	2057,95	0	206,289	206,289	99,735	0	0	0	0	0	0	0
15:01:19	178,588	2613,836	23,345	24,609	12,29	11,482	10,165	21,4	961,909	22,658	2058,506	0	206,289	206,289	99,735	0	0	0	0	0	0	0
15:01:19	228,564	2616,122	23,442	24,658	12,297	11,506	10,191	21,4	961,909	22,658	2059,064	0	206,289	206,289	99,735	0	0	0	0	0	0	0
15:01:19	163,305	2617,755	23,491	24,707	12,304	11,523	10,218	21,4	961,909	22,658	2059,623	0	206,289	206,289	99,735	0	0	0	0	0	0	0
15:01:19	164,306	2619,398	23,442	24,853	12,315	11,54	10,243	21,4	961,909	22,658	2060,182	0	206,289	206,289	99,735	0	0	0	0	0	0	0
15:01:19	4,785	2619,446	23,247	24,658	12,327	11,54	10,269	21,4	961,909	22,658	2060,742	0	206,289	206,289	99,735	0	0	0	0	0	0	0
15:01:19	131,372	2620,76	23,149	24,512	12,339	11,554	10,294	21,4	961,909	22,658	2061,302	0	206,289	206,289	99,735	0	0	0	0	0	0	0
15:01:19	113,989	2621,9	23,1	24,365	12,348	11,565	10,319	21,4	961,909	22,658	2061,862	0	206,289	206,289	99,735	0	0	0	0	0	0	0
15:01:19	226,708	2624,167	23,247	24,512	12,353	11,589	10,344	21,4	961,909	22,658	2062,425	0	206,289	206,289	99,735	0	0	0	0	0	0	0
15:01:19	272,656	2626,893	23,442	24,658	12,358	11,617	10,369	21,4	961,909	22,658	2062,989	0	206,289	206,289	99,735	0	0	0	0	0	0	0
15:01:19	254,174	2629,435	23,638	24,707	12,361	11,643	10,394	21,4	961,909	22,658	2063,555	0	206,289	206,289	99,735	0	0	0	0	0	0	0
15:01:19	162,524	2631,06	23,784	24,805	12,362	11,66	10,419	21,4	961,909	22,658	2064,123	0	206,289	206,289	99,735	0	0	0	0	0	0	0
15:01:19	128,662	2632,347	23,833	24,805	12,367	11,673	10,443	21,4	961,909	22,658	2064,691	0	206,289	206,289	99,735	0	0	0	0	0	0	0
15:01:19	141,577	2633,763	23,833	24,853	12,375	11,688	10,468	21,4	961,909	22,658	2065,26	0	206,289	206,289	99,735	0	0	0	0	0	0	0
15:01:19	84,472	2634,607	23,735	24,853	12,385	11,696	10,492	21,4	961,909	22,658	2065,829	0	206,289	206,289	99,735	0	0	0	0	0	0	0
15:01:19	107,226	2635,68	23,638	24,707	12,396	11,708	10,516	21,4	961,909	22,658	2066,399	0	206,289	206,289	99,735	0	0	0	0	0	0	0
15:01:19	76,66	2636,446	23,491	24,609	12,408	11,715	10,539	21,4	961,909	22,658	2066,969	0	206,289	206,289	99,735	0	0	0	0	0	0	0
15:01:19	140,478	2637,851	23,491	24,609	12,416	11,73	10,562	21,4	961,909	22,658	2067,54	0	206,289	206,289	99,735	0	0	0	0	0	0	0
15:01:19	98,925	2638,84	23,491	24,365	12,422	11,74	10,586	21,4	961,909	22,658	2068,111	0	206,289	206,289	99,735	0	0	0	0	0	0	0
15:01:19	319,824	2642,038	23,735	24,512	12,426	11,773	10,609	21,4	961,909	22,658	2068,685	0	206,289	206,289	99,735	0	0	0	0	0	0	0
15:01:19	115,844	2643,197	23,833	24,609	12,427	11,785	10,632	21,4	961,909	22,658	2069,26	0	206,289	206,289	99,735	0	0	0	0	0	0	0
15:01:19	62,036	2643,817	23,833	24,267	12,431	11,791	10,655	21,4	961,909	22,658	2069,835	0	206,289	206,289	99,735	0	0	0	0	0	0	0
15:01:19	32,495	2644,142	23,784	23,437	12,435	11,795	10,677	21,4	961,909	22,658	2070,409	0	206,289	206,289	99,735	0	0	0	0	0	0	0
15:01:19	-227,709	2641,865	23,491	20,459	12,439	11,771	10,698	21,4	961,909	22,658	2070,98	0	206,289	206,289	99,735	0	0	0	0	0	0	0
15:01:19	-577,026	2636,095	22,905	17,431	12,439	11,712	10,718	21,4	961,909	22,658	2071,545	0	206,289	206,289	99,735	0	0	0	0	0	0	0
15:01:19	-415,82	2631,937	22,563	15,283	12,434	11,669	10,737	21,4	961,909	22,658	2072,106	0	206,289	206,289	99,735	0	0	0	0	0	0	0
15:01:19	-386,425	2628,072	22,417	13,72	12,421	11,629	10,754	21,4	961,909	22,658	2072,662	0	206,289	206,289	99,735	0	0	0	0	0	0	0
15:01:19	-277,636	2625,296	22,563	13,379	12,397	11,6	10,771	21,4	961,909	22,658	2073,215	0	206,289	206,289	99,735	0	0	0	0	0	0	0
15:01:19	-176,098	2623,535	22,856	13,379	12,371	11,582	10,787	21,4	961,909	22,658	2073,765	0	206,289	206,289	99,735	0	0	0	0	0	0	0
15:01:19	-276,806	2620,767	23,003	13,525	12,347	11,554	10,802	21,4	961,909	22,658	2074,312	0	206,289	206,289	99,735	0	0	0	0	0	0	0
15:01:19	-293,334	2617,834	23,1	13,72	12,326	11,524	10,816	21,4	961,909	22,658	2074,856	0	206,289	206,289	99,735	0	0	0	0	0	0	0
15:01:19	-533,398	2612,5	22,856	13,623	12,309	11,469	10,829	21,4	961,909	22,658	2075,393	0	206,289	206,289	99,735	0	0	0	0	0	0	0
15:01:19	-517,211	2607,328	22,514	14,453	12,299	11,415	10,84	21,4	961,909	22,658	2075,925	0	206,289	206,289	99,735	0	0	0	0	0	0	0
15:01:19	-386,206	2603,465	22,222	14,99	12,293	11,375	10,851	21,4	961,909	22,658	2076,453	0	206,289	206,289	99,735	0	0	0	0	0	0	0
15:01:19	-480,664	2598,659	21,831	15,429	12,288	11,326	10,86	21,4	961,909	22,658	2076,975	0	206,289	206,289	99,735	0	0	0	0	0	0	0
15:01:19	-403,271	2594,626	21,587	15,527	12,279	11,284	10,869	21,4	961,909	22,658	2077,492	0	206,289	206,289	99,735	0	0	0	0	0	0	0
15:01:19	-302,978	2591,596	21,587	15,527	12,262	11,253	10,876	21,4	961,909	22,658	2078,007	0	206,289	206,289	99,735	0	0	0	0	0	0	0
15:01:19	-272,46	2588,872	21,636	14,843	12,244	11,225	10,883	21,4	961,909	22,658	2078,518	0	206,289	206,289	99,735	0	0	0	0	0	0	0
15:01:19	-134,57	2587,526	21,831	14,404	12,225	11,211	10,889	21,4	961,909	22,658	2079,027	0	206,289	206,289	99,735	0	0	0	0	0	0	0
15:01:19	-342,285	2584,103	21,88	13,769	12,203	11,176	10,895	21,4	961,909	22,658	2079,532	0	206,289	206,289	99,735	0	0	0	0	0	0	0
15:01:19	-333,374	2580,769	21,831	13,232	12,187	11,141	10,9	21,4	961,909	22,658	2080,033	0	206,289	206,289	99,735	0	0	0	0	0	0	0
15:01:19	-475,39	2576,015	21,587	12,841	12,174	11,092	10,904	21,4	961,909	22,658	2080,529	0	206,289	206,289	99,735	0	0	0	0	0	0	0
15:01:19	-450,317	2571,512	21,294	12,5	12,165	11,046	10,906	21,4	961,909	22,658	2081,02	0	206,289	206,289	99,735	0	0	0	0	0	0	0
15:01:19	-498,876	2566,524	20,952	12,5	12,156	10,995	10,908	21,4	961,909	22,658	2081,505	0	206,289	206,289	99,735	0	0	0	0	0	0	0
15:01:19	-499,633	2561,527	20,61	12,451	12,146	10,943	10,909	21,4	961,909	22,658	2081,985	0	206,289	206,289	99,735	0	0	0	0	0	0	0
15:01:19	-389,062	2557,637	20,464	12,744	12,132	10,903	10,909	21,4	961,909	22,658	2082,461	0	206,289	206,289	99,735	0	0	0	0	0	0	0
15:01:19	-317,7	2554,46	20,464	12,89	12,114	10,87	10,908	21,4	961,909	22,658	2082,933	0	206,289	206,289	99,735	0	0	0	0	0	0	0
15:01:19	-261,401	2551,846	20,464	12,89	12,1	10,843	10,907	21,4	961,909	22,658	2083,402	0	206,289	206,289	99,735	0	0	0	0	0	0	0
15:01:19	-194,702	2549,899	20,61	13,086	12,081	10,823	10,905	21,4	961,909	22,658	2083,868	0	206,289	206,289	99,735	0	0	0	0	0	0	0
15:01:19	-338,403	2546,515	20,61	13,086	12,062	10,788	10,903	21,4	961,909	22,658	2084,331	0	206,289	206,289	99,735	0	0	0	0	0	0	0
15:01:19	-280,029	2543,714	20,659	12,988	12,043	10,759	10,9	21,4	961,909	22,658	2084,791	0	206,289	206,289	99,735	0	0	0	0	0	0	0
15:01:19	-301,367	2540,701	20,61	13,086	12,029	10,728	10,897	21,4	961,909	22,658	2085,247	0	206,442	206,442	99,735	0	0	0	0	0	0	0
15:01:19	-487,109	2535,829	20,366	12,841	12,015	10,678	10,892	21,4	961,909	22,658	2085,697	0	206,442	206,442	99,735	0	0	0	0	0	0	0
15:01:19	-346,582	2532,364	20,268	12,5	12,001	10,642	10,887	21,4	961,909	22,658	2086,144	0	206,442	206,442	99,735	0	0	0	0	0	0	0
15:01:19	-393,994	2528,424	20,122	11,963	11,987	10,602	10,882	21,4	961,909	22,658	2086,586	0	206,442	206,442	99,735	0	0	0	0	0	0	0
15:01:19	-486,621	2523,557	19,878	11,718	11,973	10,552	10,875	21,4	961,909	22,658	2087,023	0	206,442	206,442	99,735	0	0	0	0	0	0	0
15:01:19	-337,036	2520,187	19,878	11,718	11,954	10,517	10,868	21,4	961,909	22,658	2087,456	0	206,442	206,442	99,735	0	0	0	0	0	0	0
15:01:19	-251,489	2517,672	19,878	11,572	11,939	10,491	10,861	21,4	961,909	22,658	2087,886	0	206,442	206,442	99,735	0	0	0	0	0	0	0
15:01:19	-155,639	2516,116	19,975	11,621	11,925	10,475	10,853	21,4	961,909	22,658	2088,315	0	206,442	206,442	99,735	0	0	0	0	0	0	0
15:01:19	-431,86	2511,797	19,878	11,572	11,906	10,43	10,845	21,4	961,909	22,658	2088,738	0	206,442	206,442	99,735	0	0	0	0	0	0	0
15:01:19	-346,191	2508,335	19,78	11,816	11,892	10,395	10,836	21,4	961,909	22,658	2089,158	0	206,442	206,442	99,735	0	0	0	0	0	0	0
15:01:19	-346,167	2504,874	19,682	11,816	11,878	10,359	10,827	21,4	961,909	22,658	2089,573	0	206,442	206,442	99,735	0	0	0	0	0	0	0
15:01:19	-239,16	2502,482	19,78	12,109	11,859	10,334	10,817	21,4	961,909	22,658	2089,986	0	206,442	206,442	99,735	0	0	0	0	0	0	0
15:01:19	-343,945	2499,043	19,682	12,06	11,845	10,299	10,807	21,4	961,909	22,658	2090,395	0	206,442	206,442	99,735	0	0	0	0	0	0	0
15:01:19	-299,78	2496,045	19,634	12,158	11,831	10,268	10,796	21,4	961,909	22,658	2090,801	0	206,442	206,442	99,735	0	0	0	0	0	0	0
15:01:19	-333,813	2492,707	19,634	12,256	11,812	10,234	10,785	21,4	961,909	22,658	2091,202	0	206,442	206,442	99,735	0	0	0	0	0	0	0
15:01:19	-344,873	2489,258	19,536	12,158	11,798	10,198	10,774	21,4	961,909	22,658	2091,6	0	206,442	206,442	99,735	0	0	0	0	0	0	0
15:01:19	-254,565	2486,712	19,536	12,158	11,784	10,172	10,762	21,4	961,909	22,658	2091,996	0	206,442	206,442	99,735	0	0	0	0	0	0	0
15:01:19	-293,286	2483,779	19,487	11,963	11,77	10,142	10,75	21,4	961,909	22,658	2092,388	0	206,442	206,442	99,735	0	0	0	0	0	0	0
15:01:19	-257,788	2481,202	19,487	11,963	11,755	10,115	10,737	21,4	961,909	22,658	2092,776	0	206,442	206,442	99,735	0	0	0	0	0	0	0
15:01:19	-257,275	2478,629	19,634	11,963	11,733	10,088	10,725	21,4	961,909	22,658	2093,162	0	206,442	206,442	99,735	0	0	0	0	0	0	0
15:01:19	-253,564	2476,093	19,634	11,963	11,719	10,062	10,712	21,4	961,909	22,658	2093,545	0	206,442	206,442	99,735	0	0	0	0	0	0	0
15:01:19	-330,419	2472,789	19,634	11,963	11,7	10,028	10,698	21,4	961,909	22,658	2093,924	0	206,442	206,442	99,735	0	0	0	0	0	0	0
15:01:19	-326,318	2469,526	19,634	11,963	11,682	9,995	10,685	21,4	961,909	22,658	2094,3	0	206,442	206,442	99,735	0	0	0	0	0	0	0
15:01:19	-332,543	2466,2	19,634	12,06	11,663	9,96	10,67	21,4	961,909	22,658	2094,672	0	206,442	206,442	99,735	0	0	0	0	0	0	0
15:01:19	-253,759	2463,663	19,634	12,06	11,649	9,934	10,656	21,4	961,909	22,658	2095,041	0	206,442	206,442	99,735	0	0	0	0	0	0	0
15:01:19	-419,335	2459,469	19,536	11,914	11,63	9,891	10,641	21,4	961,909	22,658	2095,405	0	206,442	206,442	99,735	0	0	0	0	0	0	0
15:01:19	-313,452	2456,335	19,389	11,963	11,621	9,859	10,626	21,4	961,909	22,658	2095,766	0	206,442	206,442	99,735	0	0	0	0	0	0	0
15:01:19	-435,4	2451,981	19,194	11,963	11,607	9,814	10,61	21,4	961,909	22,658	2096,123	0	206,442	206,442	99,735	0	0	0	0	0	0	0
15:01:19	-348,046	2448,5	19,145	11,963	11,59	9,778	10,593	21,4	961,909	22,658	2096,475	0	206,442	206,442	99,735	0	0	0	0	0	0	0
15:01:19	-265,502	2445,845	19,145	11,963	11,575	9,75	10,577	21,4	961,909	22,658	2096,824	0	206,442	206,442	99,735	0	0	0	0	0	0	0
15:01:19	-274,682	2443,099	19,194	12,06	11,557	9,722	10,56	21,4	961,909	22,658	2097,171	0	206,442	206,442	99,735	0	0	0	0	0	0	0
15:01:19	-223,315	2440,865	19,292	11,963	11,539	9,699	10,543	21,4	961,909	22,658	2097,514	0	206,442	206,442	99,735	0	0	0	0	0	0	0
15:01:19	-315,258	2437,713	19,292	12,109	11,521	9,667	10,526	21,4	961,909	22,658	2097,854	0	206,442	206,442	99,735	0	0	0	0	0	0	0
15:01:19	-335,961	2434,353	19,145	11,963	11,51	9,632	10,508	21,4	961,909	22,658	2098,191	0	206,442	206,442	99,735	0	0	0	0	0	0	0
15:01:19	-540,942	2428,944	18,804	11,963	11,498	9,576	10,49	21,4	961,909	22,658	2098,521	0	206,442	206,442	99,735	0	0	0	0	0	0	0
15:01:19	-272,485	2426,219	18,706	11,914	11,488	9,548	10,472	21,4	961,909	22,658	2098,849	0	206,442	206,442	99,735	0	0	0	0	0	0	0
15:01:19	-291,503	2423,304	18,657	11,816	11,474	9,518	10,453	21,4	961,909	22,658	2099,174	0	206,442	206,442	99,735	0	0	0	0	0	0	0
15:01:20	-304,223	2420,262	18,657	11,914	11,457	9,487	10,434	21,4	961,909	22,658	2099,495	0	206,442	206,442	99,735	0	0	0	0	0	0	0
15:01:20	-259,838	2417,663	18,657	11,816	11,442	9,46	10,415	21,4	961,909	22,658	2099,813	0	206,442	206,442	99,735	0	0	0	0	0	0	0
15:01:20	-242,7	2415,236	18,804	11,914	11,421	9,435	10,396	21,4	961,909	22,658	2100,129	0	206,442	206,442	99,735	0	0	0	0	0	0	0
15:01:20	-286,279	2412,373	18,901	11,914	11,399	9,405	10,376	21,4	961,909	22,658	2100,441	0	206,442	206,442	99,735	0	0	0	0	0	0	0
15:01:20	-300	2409,373	18,901	11,963	11,382	9,374	10,357	21,4	961,909	22,658	2100,749	0	206,442	206,442	99,735	0	0	0	0	0	0	0
15:01:20	-302,172	2406,352	18,901	11,767	11,365	9,343	10,337	21,4	961,909	22,658	2101,055	0	206,442	206,442	99,735	0	0	0	0	0	0	0
15:01:20	-394,287	2402,409	18,657	11,767	11,356	9,303	10,317	21,4	961,909	22,658	2101,356	0	206,442	206,442	99,735	0	0	0	0	0	0	0
15:01:20	-471,508	2397,694	18,315	11,621	11,348	9,254	10,296	21,4	961,909	22,658	2101,652	0	206,442	206,442	99,735	0	0	0	0	0	0	0
15:01:20	-490,893	2392,785	17,925	11,621	11,342	9,203	10,274	21,4	961,909	22,658	2101,944	0	206,442	206,442	99,735	0	0	0	0	0	0	0
15:01:20	-301,171	2389,773	17,827	11,718	11,33	9,172	10,253	21,4	961,909	22,658	2102,232	0	206,442	206,442	99,735	0	0	0	0	0	0	0
15:01:20	-367,382	2386,099	17,68	11,718	11,317	9,135	10,231	21,4	961,909	22,658	2102,515	0	206,442	206,442	99,735	0	0	0	0	0	0	0
15:01:20	-121,606	2384,883	17,827	11,718	11,302	9,122	10,209	21,4	961,909	22,658	2102,798	0	206,442	206,442	99,735	0	0	0	0	0	0	0
15:01:20	-279,907	2382,084	17,876	11,767	11,284	9,093	10,187	21,4	961,909	22,658	2103,077	0	206,442	206,442	99,735	0	0	0	0	0	0	0
15:01:20	-227,709	2379,807	18,071	11,914	11,261	9,07	10,165	21,4	961,909	22,658	2103,354	0	206,442	206,442	99,735	0	0	0	0	0	0	0
15:01:20	-179,052	2378,016	18,218	11,963	11,243	9,051	10,143	21,4	961,909	22,658	2103,628	0	206,442	206,442	99,735	0	0	0	0	0	0	0
15:01:20	-392,089	2374,096	18,071	11,963	11,228	9,011	10,121	21,4	961,909	22,658	2103,899	0	206,442	206,442	99,735	0	0	0	0	0	0	0
15:01:20	-367,163	2370,424	17,925	11,767	11,216	8,973	10,099	21,4	961,909	22,658	2104,165	0	206,442	206,442	99,735	0	0	0	0	0	0	0
15:01:20	-318,579	2367,238	17,68	11,816	11,211	8,94	10,076	21,4	961,909	22,658	2104,428	0	206,442	206,442	99,735	0	0	0	0	0	0	0
15:01:20	-437,426	2362,864	17,387	11,816	11,202	8,895	10,053	21,4	961,909	22,658	2104,686	0	206,442	206,442	99,735	0	0	0	0	0	0	0
15:01:20	-271,826	2360,146	17,192	11,718	11,197	8,867	10,03	21,4	961,909	22,658	2104,942	0	206,442	206,442	99,735	0	0	0	0	0	0	0
15:01:20	-405,566	2356,09	16,948	11,621	11,187	8,825	10,006	21,4	961,909	22,658	2105,193	0	206,442	206,442	99,735	0	0	0	0	0	0	0
15:01:20	-282,177	2353,268	16,899	11,572	11,174	8,796	9,982	21,4	961,909	22,658	2105,441	0	206,442	206,442	99,735	0	0	0	0	0	0	0
15:01:20	-238,867	2350,88	16,899	11,377	11,16	8,771	9,958	21,4	961,909	22,658	2105,687	0	206,442	206,442	99,735	0	0	0	0	0	0	0
15:01:20	-190,014	2348,979	17,046	11,718	11,142	8,752	9,935	21,4	961,909	22,658	2105,93	0	206,442	206,442	99,735	0	0	0	0	0	0	0
15:01:20	-209,716	2346,882	17,094	11,621	11,127	8,73	9,911	21,4	961,909	22,658	2106,171	0	206,442	206,442	99,735	0	0	0	0	0	0	0
15:01:20	-246,362	2344,419	17,094	11,572	11,113	8,705	9,888	21,4	961,909	22,658	2106,409	0	206,442	206,442	99,735	0	0	0	0	0	0	0
15:01:20	-355,493	2340,864	16,899	11,523	11,104	8,668	9,864	21,4	961,909	22,658	2106,643	0	206,442	206,442	99,735	0	0	0	0	0	0	0
15:01:20	-309,155	2337,772	16,753	11,621	11,094	8,636	9,84	21,4	961,909	22,658	2106,875	0	206,442	206,442	99,735	0	0	0	0	0	0	0
15:01:20	-433,056	2333,442	16,46	11,572	11,085	8,592	9,815	21,4	961,909	22,658	2107,101	0	206,442	206,442	99,735	0	0	0	0	0	0	0
15:01:20	-365,917	2329,782	16,264	11,621	11,075	8,554	9,79	21,4	961,909	22,658	2107,324	0	206,442	206,442	99,735	0	0	0	0	0	0	0
15:01:20	-164,208	2328,14	16,264	11,572	11,066	8,537	9,766	21,4	961,909	22,658	2107,545	0	206,442	206,442	99,735	0	0	0	0	0	0	0
15:01:20	-247,167	2325,669	16,264	11,523	11,052	8,512	9,741	21,4	961,909	22,658	2107,763	0	206,442	206,442	99,735	0	0	0	0	0	0	0
15:01:20	-157,836	2324,09	16,362	11,572	11,038	8,495	9,717	21,4	961,909	22,658	2107,979	0	206,442	206,442	99,735	0	0	0	0	0	0	0
15:01:20	-167,431	2322,416	16,362	11,572	11,028	8,478	9,692	21,4	961,909	22,658	2108,194	0	206,442	206,442	99,735	0	0	0	0	0	0	0
15:01:20	-251,635	2319,9	16,362	11,572	11,014	8,452	9,668	21,4	961,909	22,658	2108,406	0	206,442	206,442	99,735	0	0	0	0	0	0	0
15:01:20	-248,413	2317,415	16,362	11,621	11	8,426	9,644	21,4	961,909	22,658	2108,615	0	206,442	206,442	99,735	0	0	0	0	0	0	0
15:01:20	-165,307	2315,762	16,362	11,621	10,991	8,409	9,62	21,4	961,909	22,658	2108,822	0	206,442	206,442	99,735	0	0	0	0	0	0	0
15:01:20	-397,827	2311,784	16,118	11,718	10,981	8,368	9,595	21,4	961,909	22,658	2109,025	0	206,442	206,442	99,735	0	0	0	0	0	0	0
15:01:20	-305,175	2308,732	15,971	11,718	10,972	8,337	9,57	21,4	961,909	22,658	2109,224	0	206,442	206,442	99,735	0	0	0	0	0	0	0
15:01:20	-213,598	2306,596	15,923	11,572	10,963	8,315	9,546	21,4	961,909	22,658	2109,422	0	206,442	206,442	99,735	0	0	0	0	0	0	0
15:01:20	-212,524	2304,471	15,874	11,523	10,953	8,293	9,521	21,4	961,909	22,658	2109,617	0	206,442	206,442	99,735	0	0	0	0	0	0	0
15:01:20	-258,74	2301,884	15,776	11,523	10,944	8,266	9,497	21,4	961,909	22,658	2109,809	0	206,442	206,442	99,735	0	0	0	0	0	0	0
15:01:20	-303,881	2298,845	15,63	11,425	10,934	8,235	9,472	21,4	961,909	22,658	2109,998	0	206,442	206,442	99,735	0	0	0	0	0	0	0
15:01:20	-157,958	2297,265	15,727	11,425	10,92	8,219	9,447	21,4	961,909	22,658	2110,186	0	206,442	206,442	99,735	0	0	0	0	0	0	0
15:01:20	-166,259	2295,603	15,727	11,425	10,911	8,202	9,423	21,4	961,909	22,658	2110,371	0	206,442	206,442	99,735	0	0	0	0	0	0	0
15:01:20	-342,773	2292,175	15,63	11,425	10,897	8,166	9,398	21,4	961,909	22,658	2110,553	0	206,442	206,442	99,735	0	0	0	0	0	0	0
15:01:20	-212,377	2290,051	15,581	11,523	10,887	8,144	9,374	21,4	961,909	22,658	2110,732	0	206,442	206,442	99,735	0	0	0	0	0	0	0
15:01:20	-120,068	2288,85	15,63	11,523	10,878	8,132	9,349	21,4	961,909	22,658	2110,91	0	206,442	206,442	99,735	0	0	0	0	0	0	0
15:01:20	-385,449	2284,996	15,483	11,377	10,864	8,092	9,325	21,4	961,909	22,658	2111,084	0	206,442	206,442	99,735	0	0	0	0	0	0	0
15:01:20	-129,248	2283,703	15,434	11,425	10,859	8,079	9,3	21,4	961,909	22,658	2111,257	0	206,442	206,442	99,735	0	0	0	0	0	0	0
15:01:20	-166,21	2282,041	15,434	11,523	10,85	8,062	9,276	21,4	961,909	22,658	2111,428	0	206,442	206,442	99,735	0	0	0	0	0	0	0
15:01:20	-386,547	2278,176	15,288	11,425	10,836	8,022	9,251	21,4	961,909	22,658	2111,595	0	206,442	206,442	99,735	0	0	0	0	0	0	0
15:01:20	-167,211	2276,504	15,288	11,425	10,826	8,005	9,227	21,4	961,909	22,658	2111,76	0	206,442	206,442	99,735	0	0	0	0	0	0	0
15:01:20	-210,107	2274,403	15,239	11,279	10,817	7,983	9,203	21,2	961,448	22,658	2111,922	0	206,442	206,442	99,735	0	0	0	0	0	0	0
15:01:20	-116,259	2273,24	15,288	11,523	10,808	7,971	9,178	21,2	961,448	22,658	2112,084	0	206,442	206,442	99,735	0	0	0	0	0	0	0
15:01:20	-294,067	2270,299	15,239	11,377	10,794	7,941	9,154	21,2	961,448	22,658	2112,242	0	206,442	206,442	99,735	0	0	0	0	0	0	0
15:01:20	-255,102	2267,748	15,141	11,377	10,785	7,914	9,13	21,2	961,448	22,658	2112,398	0	206,442	206,442	99,735	0	0	0	0	0	0	0
15:01:20	-166,137	2266,087	15,141	11,377	10,775	7,897	9,106	21,2	961,448	22,658	2112,551	0	206,442	206,442	99,735	0	0	0	0	0	0	0
15:01:20	-214,282	2263,944	15,093	11,425	10,766	7,875	9,082	21,2	961,448	22,658	2112,703	0	206,442	206,442	99,735	0	0	0	0	0	0	0
15:01:20	-257,104	2261,373	14,995	11,279	10,756	7,849	9,057	21,2	961,448	22,658	2112,851	0	206,442	206,442	99,735	0	0	0	0	0	0	0
15:01:20	-203,466	2259,338	14,946	11,425	10,747	7,828	9,033	21,2	961,448	22,658	2112,998	0	206,442	206,442	99,735	0	0	0	0	0	0	0
15:01:20	-228,686	2257,052	14,8	11,279	10,742	7,804	9,009	21,2	961,448	22,658	2113,142	0	206,442	206,442	99,735	0	0	0	0	0	0	0
15:01:20	-301,709	2254,035	14,653	11,23	10,733	7,773	8,985	21,2	961,448	22,658	2113,283	0	206,442	206,442	99,735	0	0	0	0	0	0	0
15:01:20	-207,763	2251,957	14,604	11,377	10,724	7,752	8,961	21,2	961,448	22,658	2113,421	0	204,2	204,2	99,726	0	0	0	0	0	0	0
15:01:20	-132,983	2250,627	14,653	11,377	10,714	7,738	8,937	21,2	961,448	22,658	2113,559	0	204,2	204,2	99,726	0	0	0	0	0	0	0
15:01:20	-141,064	2249,216	14,751	11,425	10,7	7,723	8,913	21,2	961,448	22,658	2113,694	0	204,2	204,2	99,726	0	0	0	0	0	0	0
15:01:20	-314,55	2246,071	14,604	11,377	10,69	7,691	8,889	21,2	961,448	22,658	2113,827	0	204,2	204,2	99,726	0	0	0	0	0	0	0
15:01:20	-111,621	2244,955	14,653	11,279	10,682	7,679	8,865	21,2	961,448	22,658	2113,958	0	204,2	204,2	99,726	0	0	0	0	0	0	0
15:01:20	-72,924	2244,225	14,751	11,425	10,672	7,672	8,842	21,2	961,448	22,658	2114,088	0	204,2	204,2	99,726	0	0	0	0	0	0	0
15:01:20	-324,902	2240,976	14,653	11,279	10,659	7,638	8,818	21,2	961,448	22,658	2114,215	0	204,2	204,2	99,726	0	0	0	0	0	0	0
15:01:20	-234,692	2238,63	14,507	11,377	10,654	7,614	8,795	21,2	961,448	22,658	2114,339	0	204,2	204,2	99,726	0	0	0	0	0	0	0
15:01:20	-162,841	2237,001	14,507	11,279	10,644	7,597	8,771	21,2	961,448	22,658	2114,462	0	204,2	204,2	99,726	0	0	0	0	0	0	0
15:01:20	-208,569	2234,915	14,458	11,377	10,635	7,576	8,748	21,2	961,448	22,658	2114,583	0	204,2	204,2	99,726	0	0	0	0	0	0	0
15:01:20	-207,641	2232,839	14,409	11,377	10,626	7,555	8,724	21,2	961,448	22,658	2114,701	0	204,2	204,2	99,726	0	0	0	0	0	0	0
15:01:20	-250,097	2230,338	14,311	11,425	10,617	7,529	8,701	21,2	961,448	22,658	2114,816	0	204,2	204,2	99,726	0	0	0	0	0	0	0
15:01:20	-171,459	2228,623	14,311	11,377	10,607	7,511	8,678	21,2	961,448	22,658	2114,93	0	204,2	204,2	99,726	0	0	0	0	0	0	0
15:01:20	-156,298	2227,06	14,311	11,23	10,598	7,495	8,654	21,2	961,448	22,658	2115,042	0	204,2	204,2	99,726	0	0	0	0	0	0	0
15:01:20	-170,239	2225,358	14,311	11,377	10,589	7,477	8,631	21,2	961,448	22,658	2115,152	0	204,2	204,2	99,726	0	0	0	0	0	0	0
15:01:20	-201,049	2223,348	14,262	11,23	10,58	7,457	8,608	21,2	961,448	22,658	2115,26	0	204,2	204,2	99,726	0	0	0	0	0	0	0
15:01:20	-167,041	2221,677	14,262	11,279	10,571	7,439	8,585	21,2	961,448	22,658	2115,367	0	204,2	204,2	99,726	0	0	0	0	0	0	0
15:01:20	-258,618	2219,091	14,165	11,377	10,561	7,413	8,562	21,2	961,448	22,658	2115,47	0	204,2	204,2	99,726	0	0	0	0	0	0	0
15:01:20	-150,781	2217,583	14,165	11,377	10,553	7,397	8,54	21,2	961,448	22,658	2115,572	0	204,2	204,2	99,726	0	0	0	0	0	0	0
15:01:20	-302,197	2214,561	14,018	11,377	10,543	7,366	8,517	21,2	961,448	22,658	2115,671	0	204,2	204,2	99,726	0	0	0	0	0	0	0
15:01:20	-89,648	2213,665	14,116	11,279	10,533	7,357	8,494	21,2	961,448	22,658	2115,769	0	204,2	204,2	99,726	0	0	0	0	0	0	0
15:01:20	-163,671	2212,028	14,116	11,279	10,524	7,34	8,471	21,2	961,448	22,658	2115,866	0	204,2	204,2	99,726	0	0	0	0	0	0	0
15:01:20	-304,907	2208,979	14,018	11,279	10,512	7,309	8,448	21,2	961,448	22,658	2115,959	0	204,2	204,2	99,726	0	0	0	0	0	0	0
15:01:20	-280,883	2206,17	13,823	11,181	10,506	7,28	8,425	21,2	961,448	22,658	2116,049	0	204,2	204,2	99,726	0	0	0	0	0	0	0
15:01:20	-145,41	2204,716	13,823	11,181	10,498	7,265	8,403	21,2	961,448	22,658	2116,138	0	204,2	204,2	99,726	0	0	0	0	0	0	0
15:01:20	-70,288	2204,013	13,921	11,23	10,489	7,257	8,38	21,2	961,448	22,658	2116,225	0	204,2	204,2	99,726	0	0	0	0	0	0	0
15:01:20	-314,355	2200,869	13,823	11,23	10,476	7,225	8,358	21,2	961,448	22,658	2116,31	0	204,2	204,2	99,726	0	0	0	0	0	0	0
15:01:20	-69,213	2200,177	13,921	11,377	10,467	7,218	8,335	21,2	961,448	22,658	2116,394	0	204,2	204,2	99,726	0	0	0	0	0	0	0
15:01:20	-177,783	2198,4	13,921	11,279	10,457	7,199	8,313	21,2	961,448	22,658	2116,476	0	204,2	204,2	99,726	0	0	0	0	0	0	0
15:01:20	-293,774	2195,462	13,823	11,279	10,445	7,169	8,291	21,2	961,448	22,658	2116,555	0	204,2	204,2	99,726	0	0	0	0	0	0	0
15:01:20	-142,749	2194,034	13,774	11,377	10,44	7,154	8,268	21,2	961,448	22,658	2116,632	0	204,2	204,2	99,726	0	0	0	0	0	0	0
15:01:20	-276,855	2191,266	13,628	11,23	10,432	7,126	8,246	21,2	961,448	22,658	2116,707	0	204,2	204,2	99,726	0	0	0	0	0	0	0
15:01:20	-190,429	2189,361	13,53	11,181	10,426	7,106	8,224	21,2	961,448	22,658	2116,78	0	204,2	204,2	99,726	0	0	0	0	0	0	0
15:01:20	-143,579	2187,926	13,481	11,23	10,421	7,092	8,201	21,2	961,448	22,658	2116,851	0	204,2	204,2	99,726	0	0	0	0	0	0	0
15:01:20	-275,659	2185,169	13,335	11,23	10,413	7,063	8,179	21,2	961,448	22,658	2116,919	0	204,2	204,2	99,726	0	0	0	0	0	0	0
15:01:20	-158,251	2183,587	13,335	11,181	10,404	7,047	8,157	21,2	961,448	22,658	2116,986	0	204,2	204,2	99,726	0	0	0	0	0	0	0
15:01:20	-120,654	2182,38	13,335	11,181	10,397	7,034	8,135	21,2	961,448	22,658	2117,051	0	204,2	204,2	99,726	0	0	0	0	0	0	0
15:01:21	-158,251	2180,797	13,335	11,084	10,388	7,018	8,113	21,2	961,448	22,658	2117,115	0	204,2	204,2	99,726	0	0	0	0	0	0	0
15:01:21	-159,472	2179,203	13,335	11,084	10,379	7,002	8,091	21,2	961,448	22,658	2117,177	0	204,2	204,2	99,726	0	0	0	0	0	0	0
15:01:21	-202,368	2177,179	13,335	11,181	10,368	6,981	8,069	21,2	961,448	22,658	2117,237	0	204,2	204,2	99,726	0	0	0	0	0	0	0
15:01:21	-116,21	2176,017	13,335	11,23	10,361	6,969	8,048	21,2	961,448	22,658	2117,296	0	204,2	204,2	99,726	0	0	0	0	0	0	0
15:01:21	-205,053	2173,966	13,286	11,084	10,352	6,948	8,026	21,2	961,448	22,658	2117,352	0	204,2	204,2	99,726	0	0	0	0	0	0	0
15:01:21	-143,066	2172,536	13,286	11,084	10,344	6,933	8,005	21,2	961,448	22,658	2117,408	0	204,2	204,2	99,726	0	0	0	0	0	0	0
15:01:21	-217,358	2170,362	13,139	11,181	10,339	6,91	7,983	21,2	961,448	22,658	2117,46	0	204,2	204,2	99,726	0	0	0	0	0	0	0
15:01:21	-280,81	2167,554	12,993	11,035	10,331	6,882	7,962	21,2	961,448	22,658	2117,51	0	204,2	204,2	99,726	0	0	0	0	0	0	0
15:01:21	-126,269	2166,291	12,944	11,035	10,327	6,868	7,94	21,2	961,448	22,658	2117,559	0	204,2	204,2	99,726	0	0	0	0	0	0	0
15:01:21	-115,844	2165,133	12,993	11,035	10,317	6,857	7,919	21,2	961,448	22,658	2117,607	0	204,2	204,2	99,726	0	0	0	0	0	0	0
15:01:21	-80,786	2164,325	12,993	11,035	10,313	6,848	7,898	21,2	961,448	22,658	2117,653	0	204,2	204,2	99,726	0	0	0	0	0	0	0
15:01:21	-208,056	2162,244	12,944	10,937	10,304	6,827	7,877	21,2	961,448	22,658	2117,698	0	204,2	204,2	99,726	0	0	0	0	0	0	0
15:01:21	-98,974	2161,255	12,944	10,937	10,298	6,817	7,856	21,2	961,448	22,658	2117,742	0	204,2	204,2	99,726	0	0	0	0	0	0	0
15:01:21	-267,7	2158,578	12,798	10,888	10,291	6,789	7,835	21,2	961,448	22,658	2117,782	0	204,2	204,2	99,726	0	0	0	0	0	0	0
15:01:21	-96,826	2157,609	12,798	10,937	10,285	6,779	7,815	21,2	961,448	22,658	2117,822	0	204,2	204,2	99,726	0	0	0	0	0	0	0
15:01:21	-219,189	2155,418	12,651	10,888	10,28	6,756	7,794	21,2	961,448	22,658	2117,86	0	204,2	204,2	99,726	0	0	0	0	0	0	0
15:01:21	-133,471	2154,083	12,651	10,888	10,273	6,743	7,773	21,2	961,448	22,658	2117,896	0	204,2	204,2	99,726	0	0	0	0	0	0	0
15:01:21	-189,721	2152,186	12,553	10,937	10,267	6,723	7,753	21,2	961,448	22,658	2117,93	0	204,2	204,2	99,726	0	0	0	0	0	0	0
15:01:21	-182,177	2150,364	12,505	10,937	10,259	6,704	7,732	21,2	961,448	22,658	2117,963	0	204,2	204,2	99,726	0	0	0	0	0	0	0
15:01:21	-97,851	2149,385	12,505	10,937	10,254	6,694	7,712	21,2	961,448	22,658	2117,994	0	204,2	204,2	99,726	0	0	0	0	0	0	0
15:01:21	-93,31	2148,452	12,553	11,035	10,246	6,685	7,692	21,2	961,448	22,658	2118,025	0	204,2	204,2	99,726	0	0	0	0	0	0	0
15:01:21	-188,769	2146,565	12,456	11,035	10,24	6,665	7,671	21,2	961,448	22,658	2118,053	0	204,2	204,2	99,726	0	0	0	0	0	0	0
15:01:21	-140,844	2145,156	12,456	10,937	10,232	6,651	7,651	21,2	961,448	22,658	2118,08	0	204,2	204,2	99,726	0	0	0	0	0	0	0
15:01:21	-221,215	2142,944	12,309	10,888	10,228	6,628	7,631	21,2	961,448	22,658	2118,105	0	204,2	204,2	99,726	0	0	0	0	0	0	0
15:01:21	-84,985	2142,094	12,309	10,937	10,223	6,619	7,612	21,2	961,448	22,658	2118,129	0	204,2	204,2	99,726	0	0	0	0	0	0	0
15:01:21	-84,912	2141,245	12,309	10,888	10,218	6,61	7,592	21,2	961,448	22,658	2118,152	0	204,2	204,2	99,726	0	0	0	0	0	0	0
15:01:21	-176,684	2139,478	12,212	10,937	10,213	6,592	7,572	21,2	961,448	22,658	2118,174	0	204,2	204,2	99,726	0	0	0	0	0	0	0
15:01:21	-145,19	2138,026	12,212	10,888	10,205	6,577	7,553	21,2	961,448	22,658	2118,194	0	204,2	204,2	99,726	0	0	0	0	0	0	0
15:01:21	-131,323	2136,713	12,163	10,888	10,2	6,564	7,533	21,2	961,448	22,658	2118,212	0	204,2	204,2	99,726	0	0	0	0	0	0	0
15:01:21	-87,207	2135,841	12,163	10,888	10,195	6,555	7,514	21,2	961,448	22,658	2118,23	0	204,2	204,2	99,726	0	0	0	0	0	0	0
15:01:21	-209,082	2133,75	12,016	10,84	10,191	6,533	7,495	21,2	961,448	22,658	2118,245	0	204,2	204,2	99,726	0	0	0	0	0	0	0
15:01:21	-132,324	2132,427	11,967	10,84	10,186	6,519	7,476	21,2	961,448	22,658	2118,26	0	204,2	204,2	99,726	0	0	0	0	0	0	0
15:01:21	-164,77	2130,779	11,87	10,84	10,182	6,502	7,457	21,2	961,448	22,658	2118,272	0	204,2	204,2	99,726	0	0	0	0	0	0	0
15:01:21	-88,256	2129,897	11,87	10,742	10,177	6,493	7,438	21,2	961,448	22,658	2118,284	0	204,2	204,2	99,726	0	0	0	0	0	0	0
15:01:21	-87,011	2129,026	11,87	10,84	10,172	6,484	7,419	21,2	961,448	22,658	2118,295	0	204,2	204,2	99,726	0	0	0	0	0	0	0
15:01:21	-63,232	2128,394	11,967	10,84	10,163	6,478	7,401	21,2	961,448	22,658	2118,305	0	204,2	204,2	99,726	0	0	0	0	0	0	0
15:01:21	-177,563	2126,619	11,87	10,84	10,158	6,459	7,382	21,2	961,448	22,658	2118,313	0	204,2	204,2	99,726	0	0	0	0	0	0	0
15:01:21	-89,331	2125,725	11,87	10,888	10,153	6,45	7,364	21,2	961,448	22,658	2118,32	0	204,2	204,2	99,726	0	0	0	0	0	0	0
15:01:21	-144,067	2124,285	11,87	10,888	10,145	6,435	7,346	21,2	961,448	22,658	2118,326	0	204,2	204,2	99,726	0	0	0	0	0	0	0
15:01:21	-101,123	2123,273	11,87	10,84	10,139	6,425	7,328	21,2	961,448	22,658	2118,331	0	204,2	204,2	99,726	0	0	0	0	0	0	0
15:01:21	-78,369	2122,49	11,87	10,742	10,135	6,417	7,31	21,2	961,448	22,658	2118,335	0	204,2	204,2	99,726	0	0	0	0	0	0	0
15:01:21	-178,735	2120,702	11,772	10,84	10,13	6,398	7,292	21,2	961,448	22,658	2118,338	0	204,2	204,2	99,726	0	0	0	0	0	0	0
15:01:21	-90,478	2119,797	11,674	10,84	10,13	6,389	7,274	21,2	961,448	22,658	2118,339	0	204,2	204,2	99,726	0	0	0	0	0	0	0
15:01:21	-157,958	2118,218	11,674	10,84	10,121	6,373	7,257	21,2	961,448	22,658	2118,218	0	204,2	204,2	99,726	0	0	0	0	0	0	0
15:01:21	-80,688	2117,411	11,674	10,84	10,116	6,365	7,239	21,2	961,448	22,658	2117,411	0	204,2	204,2	99,726	0	0	0	0	0	0	0
15:01:21	-134,301	2116,068	11,626	10,742	10,111	6,351	7,222	21,2	961,448	22,658	2116,068	0	204,2	204,2	99,726	0	0	0	0	0	0	0
15:01:21	-35,473	2115,713	11,674	10,84	10,106	6,347	7,205	21,2	961,448	22,658	2115,713	0	204,2	204,2	99,726	0	0	0	0	0	0	0
15:01:21	-163,427	2114,079	11,674	10,84	10,097	6,33	7,187	21,2	961,448	22,658	2114,079	0	204,2	204,2	99,726	0	0	0	0	0	0	0
15:01:21	-126,904	2112,81	11,626	10,742	10,093	6,317	7,17	21,2	961,448	22,658	2112,81	0	204,2	204,2	99,726	0	0	0	0	0	0	0
15:01:21	-81,689	2111,993	11,626	10,742	10,088	6,309	7,153	21,2	961,448	22,658	2111,993	0	204,2	204,2	99,726	0	0	0	0	0	0	0
15:01:21	-174,218	2110,251	11,528	10,742	10,083	6,291	7,137	21,2	961,448	22,658	2110,251	0	204,2	204,2	99,726	0	0	0	0	0	0	0
15:01:21	7,592	2110,327	11,626	10,742	10,078	6,292	7,12	21,2	961,448	22,658	2110,251	0	204,2	204,2	99,726	0	0	0	0	0	0	0
15:01:21	-218,261	2108,144	11,479	10,742	10,074	6,269	7,103	21,2	961,448	22,658	2108,144	0	204,2	204,2	99,726	0	0	0	0	0	0	0
15:01:21	-7,421	2108,07	11,479	10,693	10,073	6,268	7,087	21,1	962,878	22,658	2108,07	0	204,2	204,2	99,726	0	0	0	0	0	0	0
15:01:21	-124,023	2106,83	11,43	10,547	10,069	6,255	7,071	21,1	962,878	22,658	2106,83	0	204,2	204,2	99,726	0	0	0	0	0	0	0
15:01:21	-173,022	2105,099	11,333	10,595	10,064	6,238	7,054	21,1	962,878	22,658	2105,099	0	204,2	204,2	99,726	0	0	0	0	0	0	0
15:01:21	5,249	2105,152	11,43	10,547	10,059	6,238	7,038	21,1	962,878	22,658	2105,1	0	204,2	204,2	99,726	0	0	0	0	0	0	0
15:01:21	-91,21	2104,24	11,43	10,693	10,054	6,229	7,022	21,1	962,878	22,658	2104,24	0	204,2	204,2	99,726	0	0	0	0	0	0	0
15:01:21	-71,044	2103,529	11,528	10,693	10,045	6,221	7,007	21,1	962,878	22,658	2103,529	0	204,2	204,2	99,726	0	0	0	0	0	0	0
15:01:21	6,445	2103,594	11,626	10,742	10,04	6,222	6,991	21,1	962,878	22,658	2103,529	0	204,2	204,2	99,726	0	0	0	0	0	0	0
15:01:21	-164,453	2101,949	11,626	10,742	10,031	6,205	6,976	21,1	962,878	22,658	2101,949	0	204,2	204,2	99,726	0	0	0	0	0	0	0
15:01:21	-96,582	2100,984	11,528	10,84	10,031	6,195	6,961	21,1	962,878	22,658	2100,984	0	204,2	204,2	99,726	0	0	0	0	0	0	0
15:01:21	-123,657	2099,747	11,479	10,693	10,026	6,182	6,945	21,1	962,878	22,658	2099,747	0	204,2	204,2	99,726	0	0	0	0	0	0	0
15:01:21	-135,302	2098,394	11,333	10,742	10,026	6,169	6,93	21,1	962,878	22,658	2098,394	0	204,044	204,044	99,726	0	0	0	0	0	0	0
15:01:21	-131,005	2097,084	11,284	10,693	10,021	6,155	6,915	21,1	962,878	22,658	2097,084	0	204,044	204,044	99,726	0	0	0	0	0	0	0
15:01:21	-79,589	2096,288	11,284	10,693	10,017	6,147	6,9	21,1	962,878	22,658	2096,288	0	204,044	204,044	99,726	0	0	0	0	0	0	0
15:01:21	-40,795	2095,88	11,333	10,693	10,012	6,143	6,885	21,1	962,878	22,658	2095,88	0	204,044	204,044	99,726	0	0	0	0	0	0	0
15:01:21	-86,108	2095,019	11,333	10,547	10,007	6,134	6,87	21,1	962,878	22,658	2095,019	0	204,044	204,044	99,726	0	0	0	0	0	0	0
15:01:21	4,272	2095,062	11,43	10,693	10,002	6,134	6,856	21,1	962,878	22,658	2095,019	0	204,044	204,044	99,726	0	0	0	0	0	0	0
15:01:21	-81,713	2094,244	11,43	10,693	9,998	6,126	6,841	21,1	962,878	22,658	2094,244	0	204,044	204,044	99,726	0	0	0	0	0	0	0
15:01:21	-174,975	2092,495	11,333	10,693	9,993	6,108	6,827	21,1	962,878	22,658	2092,495	0	204,044	204,044	99,726	0	0	0	0	0	0	0
15:01:21	-216,918	2090,325	11,186	10,693	9,988	6,085	6,813	21,1	962,878	22,658	2090,325	0	204,044	204,044	99,726	0	0	0	0	0	0	0
15:01:21	-45,043	2089,875	11,137	10,595	9,988	6,081	6,798	21,1	962,878	22,658	2089,875	0	204,044	204,044	99,726	0	0	0	0	0	0	0
15:01:21	-175,952	2088,116	11,04	10,547	9,983	6,063	6,784	21,1	962,878	22,658	2088,116	0	204,044	204,044	99,726	0	0	0	0	0	0	0
15:01:21	-82,739	2087,288	11,04	10,547	9,979	6,054	6,769	21,1	962,878	22,658	2087,288	0	204,044	204,044	99,726	0	0	0	0	0	0	0
15:01:21	6,298	2087,351	11,137	10,547	9,974	6,055	6,755	21,1	962,878	22,658	2087,288	0	204,044	204,044	99,726	0	0	0	0	0	0	0
15:01:21	-124,633	2086,105	11,186	10,693	9,964	6,042	6,741	21,1	962,878	22,658	2086,105	0	204,044	204,044	99,726	0	0	0	0	0	0	0
15:01:21	6,103	2086,166	11,284	10,693	9,959	6,042	6,728	21,1	962,878	22,658	2086,105	0	204,044	204,044	99,726	0	0	0	0	0	0	0
15:01:21	-39,819	2085,768	11,333	10,742	9,955	6,038	6,714	21,1	962,878	22,658	2085,768	0	204,044	204,044	99,726	0	0	0	0	0	0	0
15:01:21	-129,882	2084,469	11,284	10,693	9,95	6,025	6,701	21,1	962,878	22,658	2084,469	0	204,044	204,044	99,726	0	0	0	0	0	0	0
15:01:21	-83,789	2083,631	11,284	10,693	9,945	6,016	6,687	21,1	962,878	22,658	2083,631	0	204,044	204,044	99,726	0	0	0	0	0	0	0
15:01:21	-135,083	2082,28	11,137	10,693	9,945	6,002	6,674	21,1	962,878	22,658	2082,28	0	204,044	204,044	99,726	0	0	0	0	0	0	0
15:01:21	-173,779	2080,542	11,04	10,595	9,94	5,984	6,66	21,1	962,878	22,658	2080,542	0	204,044	204,044	99,726	0	0	0	0	0	0	0
15:01:21	-44,995	2080,092	10,991	10,547	9,94	5,98	6,647	21,1	962,878	22,658	2080,092	0	204,044	204,044	99,726	0	0	0	0	0	0	0
15:01:21	-38,745	2079,705	11,04	10,595	9,935	5,976	6,634	21,1	962,878	22,658	2079,705	0	204,044	204,044	99,726	0	0	0	0	0	0	0
15:01:21	-85,888	2078,846	11,04	10,595	9,931	5,967	6,621	21,1	962,878	22,658	2078,846	0	204,044	204,044	99,726	0	0	0	0	0	0	0
15:01:21	-128,784	2077,558	10,991	10,547	9,926	5,954	6,608	21,1	962,878	22,658	2077,558	0	204,044	204,044	99,726	0	0	0	0	0	0	0
15:01:21	48,901	2078,047	11,137	10,547	9,921	5,959	6,595	21,1	962,878	22,658	2077,559	0	204,044	204,044	99,726	0	0	0	0	0	0	0
15:01:21	-39,843	2077,649	11,186	10,693	9,916	5,955	6,582	21,1	962,878	22,658	2077,559	0	204,044	204,044	99,726	0	0	0	0	0	0	0
15:01:21	-169,653	2075,952	11,186	10,693	9,906	5,937	6,57	21,1	962,878	22,658	2075,952	0	204,044	204,044	99,726	0	0	0	0	0	0	0
15:01:21	6,152	2076,014	11,284	10,742	9,902	5,938	6,557	21,1	962,878	22,658	2075,952	0	204,044	204,044	99,726	0	0	0	0	0	0	0
15:01:21	-85,009	2075,164	11,284	10,742	9,897	5,929	6,545	21,1	962,878	22,658	2075,164	0	204,044	204,044	99,726	0	0	0	0	0	0	0
15:01:21	-89,965	2074,264	11,186	10,693	9,897	5,92	6,533	21,1	962,878	22,658	2074,264	0	204,044	204,044	99,726	0	0	0	0	0	0	0
15:01:21	-134,912	2072,915	11,04	10,547	9,897	5,906	6,521	21,1	962,878	22,658	2072,915	0	204,044	204,044	99,726	0	0	0	0	0	0	0
15:01:21	-89,941	2072,015	10,942	10,4	9,897	5,897	6,508	21,1	962,878	22,658	2072,015	0	204,044	204,044	99,726	0	0	0	0	0	0	0
15:01:21	-84,838	2071,167	10,942	10,4	9,892	5,888	6,496	21,1	962,878	22,658	2071,167	0	204,044	204,044	99,726	0	0	0	0	0	0	0
15:01:21	-84,814	2070,319	10,942	10,498	9,887	5,879	6,484	21,1	962,878	22,658	2070,319	0	204,044	204,044	99,726	0	0	0	0	0	0	0
15:01:21	5,078	2070,37	11,04	10,498	9,882	5,88	6,472	21,1	962,878	22,658	2070,319	0	204,044	204,044	99,726	0	0	0	0	0	0	0
15:01:21	-78,71	2069,583	11,137	10,498	9,873	5,871	6,46	21,1	962,878	22,658	2069,583	0	204,044	204,044	99,726	0	0	0	0	0	0	0
15:01:21	51,074	2070,093	11,284	10,547	9,868	5,877	6,449	21,1	962,878	22,658	2069,583	0	204,044	204,044	99,726	0	0	0	0	0	0	0
15:01:22	-86,083	2069,232	11,284	10,547	9,863	5,868	6,438	21,1	962,878	22,658	2069,232	0	204,044	204,044	99,726	0	0	0	0	0	0	0
15:01:22	-218,627	2067,046	11,137	10,547	9,858	5,845	6,426	21,1	962,878	22,658	2067,046	0	204,044	204,044	99,726	0	0	0	0	0	0	0
15:01:22	-89,868	2066,148	11,04	10,547	9,858	5,836	6,414	21,1	962,878	22,658	2066,148	0	204,044	204,044	99,726	0	0	0	0	0	0	0
15:01:22	-130,786	2064,84	10,991	10,595	9,854	5,823	6,403	21,1	962,878	22,658	2064,84	0	204,044	204,044	99,726	0	0	0	0	0	0	0
15:01:22	-83,789	2064,002	10,991	10,547	9,849	5,814	6,391	21,1	962,878	22,658	2064,002	0	204,044	204,044	99,726	0	0	0	0	0	0	0
15:01:22	-44,897	2063,553	10,942	10,498	9,849	5,809	6,38	21,1	962,878	22,658	2063,553	0	204,044	204,044	99,726	0	0	0	0	0	0	0
15:01:22	-82,714	2062,726	10,942	10,498	9,844	5,801	6,368	21,1	962,878	22,658	2062,726	0	204,044	204,044	99,726	0	0	0	0	0	0	0
15:01:22	0	2062,726	10,942	10,547	9,844	5,801	6,357	21,1	962,878	22,658	2062,726	0	204,044	204,044	99,726	0	0	0	0	0	0	0
15:01:22	-85,888	2061,867	10,942	10,498	9,839	5,792	6,346	21,1	962,878	22,658	2061,867	0	204,044	204,044	99,726	0	0	0	0	0	0	0
15:01:22	-172,485	2060,142	10,844	10,4	9,834	5,774	6,335	21,1	962,878	22,658	2060,142	0	204,044	204,044	99,726	0	0	0	0	0	0	0
15:01:22	3,735	2060,179	10,942	10,547	9,83	5,775	6,324	21,1	962,878	22,658	2060,142	0	204,044	204,044	99,726	0	0	0	0	0	0	0
15:01:22	-37,817	2059,801	10,991	10,547	9,825	5,771	6,313	21,1	962,878	22,658	2059,801	0	204,044	204,044	99,726	0	0	0	0	0	0	0
15:01:22	47,753	2060,279	11,137	10,595	9,82	5,776	6,303	21,1	962,878	22,658	2059,802	0	204,044	204,044	99,726	0	0	0	0	0	0	0
15:01:22	-167,553	2058,603	11,137	10,595	9,81	5,758	6,292	21,1	962,878	22,658	2058,603	0	204,044	204,044	99,726	0	0	0	0	0	0	0
15:01:22	-35,717	2058,246	11,186	10,693	9,806	5,755	6,281	21,1	962,878	22,658	2058,246	0	204,044	204,044	99,726	0	0	0	0	0	0	0
15:01:22	-50,17	2057,744	11,137	10,595	9,806	5,749	6,271	21,1	962,878	22,658	2057,744	0	204,044	204,044	99,726	0	0	0	0	0	0	0
15:01:22	-170,41	2056,04	11,04	10,547	9,801	5,732	6,26	21,1	962,878	22,658	2056,04	0	204,044	204,044	99,726	0	0	0	0	0	0	0
15:01:22	-89,721	2055,143	10,942	10,547	9,801	5,723	6,25	21,1	962,878	22,658	2055,143	0	204,044	204,044	99,726	0	0	0	0	0	0	0
15:01:22	-134,619	2053,797	10,796	10,547	9,801	5,709	6,239	21,1	962,878	22,658	2053,797	0	204,044	204,044	99,726	0	0	0	0	0	0	0
15:01:22	-89,746	2052,899	10,698	10,4	9,801	5,699	6,229	21,1	962,878	22,658	2052,899	0	204,044	204,044	99,726	0	0	0	0	0	0	0
15:01:22	-85,839	2052,041	10,698	10,4	9,796	5,691	6,218	21,1	962,878	22,658	2052,041	0	204,044	204,044	99,726	0	0	0	0	0	0	0
15:01:22	9,13	2052,132	10,796	10,4	9,791	5,692	6,208	21,1	962,878	22,658	2052,041	0	204,044	204,044	99,726	0	0	0	0	0	0	0
15:01:22	-84,79	2051,284	10,796	10,4	9,787	5,683	6,198	21,1	962,878	22,658	2051,284	0	204,044	204,044	99,726	0	0	0	0	0	0	0
15:01:22	-40,136	2050,883	10,844	10,4	9,782	5,679	6,187	21,1	962,878	22,658	2050,883	0	204,044	204,044	99,726	0	0	0	0	0	0	0
15:01:22	49,731	2051,38	10,991	10,547	9,777	5,684	6,177	21,1	962,878	22,658	2050,883	0	204,044	204,044	99,726	0	0	0	0	0	0	0
15:01:22	-85,864	2050,522	10,991	10,547	9,772	5,675	6,168	21,1	962,878	22,658	2050,522	0	204,044	204,044	99,726	0	0	0	0	0	0	0
15:01:22	-128,637	2049,235	10,942	10,498	9,767	5,662	6,158	21,1	962,878	22,658	2049,235	0	204,044	204,044	99,726	0	0	0	0	0	0	0
15:01:22	0	2049,235	10,942	10,547	9,767	5,662	6,148	21,1	962,878	22,658	2049,235	0	204,044	204,044	99,726	0	0	0	0	0	0	0
15:01:22	-85,864	2048,377	10,942	10,595	9,763	5,653	6,138	21,1	962,878	22,658	2048,377	0	204,044	204,044	99,726	0	0	0	0	0	0	0
15:01:22	-76,391	2047,613	10,942	10,547	9,758	5,645	6,129	21,1	962,878	22,658	2047,613	0	204,044	204,044	99,726	0	0	0	0	0	0	0
15:01:22	-7,385	2047,539	10,942	10,498	9,758	5,644	6,119	21,1	962,878	22,658	2047,539	0	204,044	204,044	99,726	0	0	0	0	0	0	0
15:01:22	-173,425	2045,804	10,844	10,547	9,753	5,626	6,109	21,1	962,878	22,658	2045,804	0	204,044	204,044	99,726	0	0	0	0	0	0	0
15:01:22	-84,997	2044,955	10,844	10,547	9,748	5,618	6,1	21,1	962,878	22,658	2044,955	0	204,044	204,044	99,726	0	0	0	0	0	0	0
15:01:22	89,648	2045,851	10,942	10,547	9,748	5,627	6,091	21,1	962,878	22,658	2044,955	0	204,044	204,044	99,726	0	0	0	0	0	0	0
15:01:22	-172,338	2044,128	10,844	10,547	9,743	5,609	6,081	21,1	962,878	22,658	2044,128	0	204,044	204,044	99,726	0	0	0	0	0	0	0
15:01:22	-44,824	2043,679	10,796	10,498	9,743	5,604	6,072	21,1	962,878	22,658	2043,679	0	204,044	204,044	99,726	0	0	0	0	0	0	0
15:01:22	-38,94	2043,29	10,844	10,498	9,739	5,6	6,062	21,1	962,878	22,658	2043,29	0	204,044	204,044	99,726	0	0	0	0	0	0	0
15:01:22	-82,69	2042,463	10,844	10,498	9,734	5,592	6,053	21,1	962,878	22,658	2042,463	0	204,044	204,044	99,726	0	0	0	0	0	0	0
15:01:22	-127,502	2041,188	10,796	10,302	9,729	5,579	6,044	21,1	962,878	22,658	2041,188	0	204,044	204,044	99,726	0	0	0	0	0	0	0
15:01:22	0	2041,188	10,796	10,351	9,729	5,579	6,035	21,1	962,878	22,658	2041,188	0	204,044	204,044	99,726	0	0	0	0	0	0	0
15:01:22	-142,846	2039,76	10,649	10,351	9,729	5,564	6,026	21,1	962,878	22,658	2039,76	0	204,044	204,044	99,726	0	0	0	0	0	0	0
15:01:22	-89,575	2038,864	10,551	10,302	9,729	5,555	6,016	21,1	962,878	22,658	2038,864	0	204,044	204,044	99,726	0	0	0	0	0	0	0
15:01:22	15,344	2039,017	10,649	10,302	9,725	5,556	6,007	21,1	962,878	22,658	2038,864	0	204,044	204,044	99,726	0	0	0	0	0	0	0
15:01:22	-91,125	2038,106	10,649	10,302	9,719	5,547	5,998	21,1	962,878	22,658	2038,106	0	204,044	204,044	99,726	0	0	0	0	0	0	0
15:01:22	-37,915	2037,727	10,698	10,302	9,715	5,543	5,989	21,1	962,878	22,658	2037,727	0	204,044	204,044	99,726	0	0	0	0	0	0	0
15:01:22	52,746	2038,254	10,844	10,498	9,71	5,549	5,981	21,1	962,878	22,658	2037,727	0	204,044	204,044	99,726	0	0	0	0	0	0	0
15:01:22	-90,307	2037,351	10,844	10,4	9,705	5,539	5,972	21,1	962,878	22,658	2037,351	0	204,044	204,044	99,726	0	0	0	0	0	0	0
15:01:22	7,946	2037,431	10,942	10,547	9,7	5,54	5,964	21,1	962,878	22,658	2037,351	0	204,044	204,044	99,726	0	0	0	0	0	0	0
15:01:22	-35,827	2037,072	10,991	10,595	9,696	5,536	5,955	21,1	962,878	22,658	2037,072	0	204,044	204,044	99,726	0	0	0	0	0	0	0
15:01:22	-134,326	2035,729	10,844	10,498	9,696	5,522	5,947	21,1	962,878	22,658	2035,729	0	204,044	204,044	99,726	0	0	0	0	0	0	0
15:01:22	-134,326	2034,386	10,698	10,498	9,696	5,509	5,938	21,1	962,878	22,658	2034,386	0	204,044	204,044	99,726	0	0	0	0	0	0	0
15:01:22	-124,096	2033,145	10,649	10,498	9,691	5,496	5,93	21,1	962,878	22,658	2033,145	0	204,044	204,044	99,726	0	0	0	0	0	0	0
15:01:22	35,083	2033,496	10,698	10,498	9,691	5,499	5,921	21,1	962,878	22,658	2033,145	0	204,044	204,044	99,726	0	0	0	0	0	0	0
15:01:22	8,935	2033,585	10,796	10,498	9,686	5,5	5,913	21,1	961,909	22,658	2033,146	0	204,044	204,044	99,726	0	0	0	0	0	0	0
15:01:22	-166,784	2031,917	10,698	10,4	9,682	5,483	5,904	21,1	961,909	22,658	2031,917	0	204,044	204,044	99,726	0	0	0	0	0	0	0
15:01:22	10,192	2032,019	10,796	10,498	9,677	5,484	5,896	21,1	961,909	22,658	2031,917	0	204,044	204,044	99,726	0	0	0	0	0	0	0
15:01:22	-169,067	2030,329	10,698	10,4	9,673	5,467	5,888	21,1	961,909	22,658	2030,329	0	204,044	204,044	99,726	0	0	0	0	0	0	0
15:01:22	-44,763	2029,881	10,649	10,351	9,673	5,462	5,879	21,1	961,909	22,658	2029,881	0	204,044	204,044	99,726	0	0	0	0	0	0	0
15:01:22	-89,477	2028,986	10,551	10,302	9,673	5,453	5,871	21,1	961,909	22,658	2028,986	0	204,044	204,044	99,726	0	0	0	0	0	0	0
15:01:22	-122,998	2027,756	10,503	10,302	9,668	5,44	5,863	21,1	961,909	22,658	2027,756	0	204,044	204,044	99,726	0	0	0	0	0	0	0
15:01:22	23,852	2027,995	10,454	10,205	9,672	5,443	5,854	21,1	961,909	22,658	2027,756	0	204,044	204,044	99,726	0	0	0	0	0	0	0
15:01:22	-168,957	2026,305	10,356	10,205	9,667	5,425	5,846	21,1	961,909	22,658	2026,305	0	204,044	204,044	99,726	0	0	0	0	0	0	0
15:01:22	100,659	2027,312	10,551	10,302	9,663	5,436	5,838	21,1	961,909	22,658	2026,306	0	204,044	204,044	99,726	0	0	0	0	0	0	0
15:01:22	0,256	2027,314	10,649	10,351	9,658	5,436	5,83	21,1	961,909	22,658	2026,307	0	203,685	203,685	99,724	0	0	0	0	0	0	0
15:01:22	-43,225	2026,882	10,698	10,547	9,653	5,431	5,822	21,1	961,909	22,658	2026,308	0	203,685	203,685	99,724	0	0	0	0	0	0	0
15:01:22	0,268	2026,885	10,796	10,595	9,648	5,431	5,815	21,1	961,909	22,658	2026,308	0	203,685	203,685	99,724	0	0	0	0	0	0	0
15:01:22	-165,649	2025,228	10,698	10,547	9,644	5,414	5,807	21,1	961,909	22,658	2025,228	0	203,685	203,685	99,724	0	0	0	0	0	0	0
15:01:22	24,023	2025,468	10,796	10,693	9,64	5,417	5,799	21,1	961,909	22,658	2025,228	0	203,685	203,685	99,724	0	0	0	0	0	0	0
15:01:22	-146,167	2024,007	10,649	10,595	9,639	5,402	5,791	21,1	961,909	22,658	2024,007	0	203,685	203,685	99,724	0	0	0	0	0	0	0
15:01:22	-89,44	2023,112	10,551	10,498	9,639	5,392	5,783	21,1	961,909	22,658	2023,112	0	203,685	203,685	99,724	0	0	0	0	0	0	0
15:01:22	-11,755	2022,995	10,551	10,547	9,638	5,391	5,776	21,1	961,909	22,658	2022,995	0	203,685	203,685	99,724	0	0	0	0	0	0	0
15:01:22	-63,342	2022,361	10,551	10,498	9,635	5,385	5,768	21,1	961,909	22,658	2022,361	0	203,685	203,685	99,724	0	0	0	0	0	0	0
15:01:22	-87,939	2021,482	10,551	10,302	9,63	5,376	5,76	21,1	961,909	22,658	2021,482	0	203,685	203,685	99,724	0	0	0	0	0	0	0
15:01:22	77,624	2022,258	10,649	10,351	9,629	5,384	5,753	21,1	961,909	22,658	2021,483	0	203,685	203,685	99,724	0	0	0	0	0	0	0
15:01:22	-63,513	2021,623	10,649	10,4	9,626	5,377	5,746	21,1	961,909	22,658	2021,483	0	203,685	203,685	99,724	0	0	0	0	0	0	0
15:01:22	-101,22	2020,611	10,551	10,302	9,625	5,367	5,738	21,1	961,909	22,658	2020,611	0	203,685	203,685	99,724	0	0	0	0	0	0	0
15:01:22	-106,958	2019,541	10,503	10,205	9,621	5,356	5,731	21,1	961,909	22,658	2019,541	0	203,685	203,685	99,724	0	0	0	0	0	0	0
15:01:22	31,872	2019,86	10,551	10,351	9,621	5,359	5,723	21,1	961,909	22,658	2019,542	0	203,685	203,685	99,724	0	0	0	0	0	0	0
15:01:22	2,49	2019,885	10,649	10,498	9,616	5,359	5,716	21,1	961,909	22,658	2019,542	0	203,685	203,685	99,724	0	0	0	0	0	0	0
15:01:22	-75,305	2019,132	10,649	10,4	9,611	5,351	5,709	21,1	961,909	22,658	2019,132	0	203,685	203,685	99,724	0	0	0	0	0	0	0
15:01:22	-72,973	2018,402	10,649	10,4	9,607	5,344	5,702	21,1	961,909	22,658	2018,402	0	203,685	203,685	99,724	0	0	0	0	0	0	0
15:01:22	-73,022	2017,672	10,649	10,351	9,603	5,336	5,695	21,1	961,909	22,658	2017,672	0	203,685	203,685	99,724	0	0	0	0	0	0	0
15:01:22	31,811	2017,99	10,698	10,498	9,602	5,34	5,688	21,1	961,909	22,658	2017,672	0	203,685	203,685	99,724	0	0	0	0	0	0	0
15:01:22	-207,043	2015,92	10,551	10,547	9,598	5,318	5,681	21,1	961,909	22,658	2015,92	0	203,685	203,685	99,724	0	0	0	0	0	0	0
15:01:22	-89,331	2015,026	10,454	10,351	9,598	5,309	5,673	21,1	961,909	22,658	2015,026	0	203,685	203,685	99,724	0	0	0	0	0	0	0
15:01:22	-12,866	2014,898	10,454	10,302	9,598	5,308	5,666	21,1	961,909	22,658	2014,898	0	203,685	203,685	99,724	0	0	0	0	0	0	0
15:01:22	-149,462	2013,403	10,356	10,302	9,594	5,292	5,659	21,1	961,909	22,658	2013,403	0	203,685	203,685	99,724	0	0	0	0	0	0	0
15:01:22	-12,841	2013,275	10,356	10,302	9,593	5,291	5,652	21,1	961,909	22,658	2013,275	0	203,685	203,685	99,724	0	0	0	0	0	0	0
15:01:22	0	2013,275	10,356	10,205	9,593	5,291	5,644	21,1	961,909	22,658	2013,275	0	203,685	203,685	99,724	0	0	0	0	0	0	0
15:01:22	-71,936	2012,555	10,356	10,205	9,589	5,284	5,637	21,1	961,909	22,658	2012,555	0	203,685	203,685	99,724	0	0	0	0	0	0	0
15:01:22	-13,879	2012,416	10,356	10,302	9,588	5,282	5,63	21,1	961,909	22,658	2012,416	0	203,685	203,685	99,724	0	0	0	0	0	0	0
15:01:22	4,333	2012,46	10,454	10,351	9,584	5,283	5,624	21,1	961,909	22,658	2012,417	0	203,685	203,685	99,724	0	0	0	0	0	0	0
15:01:22	-40,112	2012,059	10,503	10,4	9,579	5,278	5,617	21,1	961,909	22,658	2012,059	0	203,685	203,685	99,724	0	0	0	0	0	0	0
15:01:22	63,098	2012,69	10,649	10,4	9,575	5,285	5,61	21,1	961,909	22,658	2012,059	0	203,685	203,685	99,724	0	0	0	0	0	0	0
15:01:22	-70,727	2011,982	10,649	10,498	9,571	5,278	5,604	21,1	961,909	22,658	2011,982	0	203,685	203,685	99,724	0	0	0	0	0	0	0
15:01:22	-89,318	2011,089	10,551	10,351	9,571	5,268	5,597	21,1	961,909	22,658	2011,089	0	203,685	203,685	99,724	0	0	0	0	0	0	0
15:01:22	-89,294	2010,196	10,454	10,205	9,571	5,259	5,591	21,1	961,909	22,658	2010,196	0	203,685	203,685	99,724	0	0	0	0	0	0	0
15:01:22	-89,27	2009,304	10,356	10,302	9,571	5,25	5,584	21,1	961,909	22,658	2009,304	0	203,685	203,685	99,724	0	0	0	0	0	0	0
15:01:22	-15,136	2009,152	10,356	10,302	9,57	5,248	5,577	21,1	961,909	22,658	2009,152	0	203,685	203,685	99,724	0	0	0	0	0	0	0
15:01:22	-44,628	2008,706	10,307	10,205	9,57	5,244	5,571	21,1	961,909	22,658	2008,706	0	203,685	203,685	99,724	0	0	0	0	0	0	0
15:01:23	-69,836	2008,007	10,307	10,156	9,566	5,237	5,564	21,1	961,909	22,658	2008,007	0	203,685	203,685	99,724	0	0	0	0	0	0	0
15:01:23	30,761	2008,315	10,356	10,156	9,565	5,24	5,558	21,1	961,909	22,658	2008,008	0	203,685	203,685	99,724	0	0	0	0	0	0	0
15:01:23	19,421	2008,509	10,454	10,156	9,561	5,242	5,552	21,1	961,909	22,658	2008,008	0	203,685	203,685	99,724	0	0	0	0	0	0	0
15:01:23	-172,973	2006,78	10,356	10,205	9,556	5,224	5,545	21,1	961,909	22,658	2006,78	0	203,685	203,685	99,724	0	0	0	0	0	0	0
15:01:23	-13,879	2006,641	10,356	10,156	9,556	5,223	5,539	21,1	961,909	22,658	2006,641	0	203,685	203,685	99,724	0	0	0	0	0	0	0
15:01:23	19,409	2006,835	10,454	10,205	9,552	5,225	5,533	21,1	961,909	22,658	2006,641	0	203,685	203,685	99,724	0	0	0	0	0	0	0
15:01:23	-13,891	2006,696	10,454	10,302	9,551	5,223	5,527	21,1	961,909	22,658	2006,641	0	203,685	203,685	99,724	0	0	0	0	0	0	0
15:01:23	-188,732	2004,809	10,307	10,156	9,548	5,204	5,52	21,1	961,909	22,658	2004,809	0	203,685	203,685	99,724	0	0	0	0	0	0	0
15:01:23	-14,965	2004,659	10,307	10,205	9,547	5,202	5,514	21,1	961,909	22,658	2004,659	0	203,685	203,685	99,724	0	0	0	0	0	0	0
15:01:23	0	2004,659	10,307	10,205	9,547	5,202	5,508	21,1	961,909	22,658	2004,659	0	203,685	203,685	99,724	0	0	0	0	0	0	0
15:01:23	-89,233	2003,767	10,21	10,156	9,547	5,193	5,502	21,1	961,909	22,658	2003,767	0	203,685	203,685	99,724	0	0	0	0	0	0	0
15:01:23	-59,521	2003,171	10,161	10,058	9,546	5,187	5,496	21,1	961,909	22,658	2003,171	0	203,685	203,685	99,724	0	0	0	0	0	0	0
15:01:23	-52,587	2002,646	10,161	10,058	9,543	5,181	5,49	21,1	961,909	22,658	2002,646	0	203,685	203,685	99,724	0	0	0	0	0	0	0
15:01:23	109,667	2003,742	10,356	10,156	9,539	5,193	5,484	21,1	961,909	22,658	2002,647	0	203,685	203,685	99,724	0	0	0	0	0	0	0
15:01:23	-15,136	2003,591	10,356	10,156	9,538	5,191	5,478	21,1	961,909	22,658	2002,648	0	203,685	203,685	99,724	0	0	0	0	0	0	0
15:01:23	-83,703	2002,754	10,356	10,156	9,534	5,183	5,472	21,1	961,909	22,658	2002,648	0	203,685	203,685	99,724	0	0	0	0	0	0	0
15:01:23	-52,575	2002,228	10,356	10,302	9,531	5,177	5,466	21,1	961,909	22,658	2002,228	0	203,685	203,685	99,724	0	0	0	0	0	0	0
15:01:23	58,056	2002,809	10,454	10,302	9,529	5,183	5,461	21,1	961,909	22,658	2002,229	0	203,685	203,685	99,724	0	0	0	0	0	0	0
15:01:23	-21,862	2002,59	10,503	10,302	9,525	5,181	5,455	21,1	961,909	22,658	2002,229	0	203,685	203,685	99,724	0	0	0	0	0	0	0
15:01:23	-59,741	2001,993	10,454	10,156	9,524	5,175	5,45	21,1	961,909	22,658	2001,993	0	203,685	203,685	99,724	0	0	0	0	0	0	0
15:01:23	-66,455	2001,328	10,454	10,302	9,52	5,168	5,444	21,1	961,909	22,658	2001,328	0	203,685	203,685	99,724	0	0	0	0	0	0	0
15:01:23	-16,21	2001,166	10,454	10,351	9,519	5,166	5,439	21,1	961,909	22,658	2001,166	0	203,685	203,685	99,724	0	0	0	0	0	0	0
15:01:23	0	2001,166	10,454	10,351	9,519	5,166	5,434	21,1	961,909	22,658	2001,166	0	203,685	203,685	99,724	0	0	0	0	0	0	0
15:01:23	-89,172	2000,274	10,356	10,205	9,519	5,157	5,428	21,1	961,909	22,658	2000,274	0	203,685	203,685	99,724	0	0	0	0	0	0	0
15:01:23	-60,62	1999,668	10,307	10,156	9,519	5,151	5,423	21,1	961,909	22,658	1999,668	0	203,685	203,685	99,724	0	0	0	0	0	0	0
15:01:23	-50,488	1999,163	10,307	10,302	9,516	5,146	5,417	21,1	961,909	22,658	1999,163	0	203,685	203,685	99,724	0	0	0	0	0	0	0
15:01:23	-16,162	1999,002	10,307	10,205	9,515	5,144	5,412	21,1	961,909	22,658	1999,002	0	203,685	203,685	99,724	0	0	0	0	0	0	0
15:01:23	-65,405	1998,347	10,307	10,156	9,511	5,137	5,406	21,1	961,909	22,658	1998,347	0	203,685	203,685	99,724	0	0	0	0	0	0	0
15:01:23	0	1998,347	10,307	10,205	9,511	5,137	5,401	21,1	961,909	22,658	1998,347	0	203,685	203,685	99,724	0	0	0	0	0	0	0
15:01:23	-16,015	1998,187	10,307	10,205	9,51	5,135	5,396	21,1	961,909	22,658	1998,187	0	203,685	203,685	99,724	0	0	0	0	0	0	0
15:01:23	-21,008	1997,977	10,356	10,302	9,506	5,133	5,391	21,1	961,909	22,658	1997,977	0	203,685	203,685	99,724	0	0	0	0	0	0	0
15:01:23	-60,583	1997,371	10,307	10,302	9,505	5,127	5,386	21,1	961,909	22,658	1997,371	0	203,685	203,685	99,724	0	0	0	0	0	0	0
15:01:23	-49,426	1996,877	10,307	10,205	9,503	5,122	5,38	21,1	961,909	22,658	1996,877	0	203,685	203,685	99,724	0	0	0	0	0	0	0
15:01:23	27,343	1997,151	10,356	10,351	9,502	5,125	5,375	21,1	961,909	22,658	1996,877	0	203,685	203,685	99,724	0	0	0	0	0	0	0
15:01:23	73,132	1997,882	10,454	10,595	9,501	5,132	5,371	21,1	961,909	22,658	1996,878	0	203,685	203,685	99,724	0	0	0	0	0	0	0
15:01:23	23,583	1998,118	10,551	11,181	9,497	5,135	5,366	21,1	961,909	22,658	1996,88	0	203,685	203,685	99,724	0	0	0	0	0	0	0
15:01:23	283,801	2000,956	10,844	12,451	9,498	5,164	5,362	21,1	961,909	22,658	1996,884	0	203,685	203,685	99,724	0	0	0	0	0	0	0
15:01:23	333,178	2004,288	11,137	14,258	9,502	5,198	5,359	21,1	961,909	22,658	1996,891	0	203,685	203,685	99,724	0	0	0	0	0	0	0
15:01:23	476,965	2009,057	11,479	16,162	9,511	5,248	5,357	21,1	961,909	22,658	1996,903	0	203,685	203,685	99,724	0	0	0	0	0	0	0
15:01:23	431,811	2013,375	11,626	17,92	9,528	5,292	5,355	21,1	961,909	22,658	1996,92	0	203,685	203,685	99,724	0	0	0	0	0	0	0
15:01:23	314,721	2016,523	11,528	19,482	9,551	5,324	5,355	21,1	961,909	22,658	1996,939	0	203,685	203,685	99,724	0	0	0	0	0	0	0
15:01:23	345,849	2019,981	11,43	20,605	9,576	5,36	5,355	21,1	961,909	22,658	1996,962	0	203,685	203,685	99,724	0	0	0	0	0	0	0
15:01:23	382,202	2023,803	11,333	21,338	9,602	5,4	5,356	21,1	961,909	22,658	1996,989	0	203,685	203,685	99,724	0	0	0	0	0	0	0
15:01:23	510,827	2028,911	11,43	22,021	9,626	5,452	5,358	21,1	961,909	22,658	1997,021	0	203,685	203,685	99,724	0	0	0	0	0	0	0
15:01:23	401,757	2032,929	11,43	22,168	9,649	5,494	5,36	21,1	961,909	22,658	1997,057	0	203,685	203,685	99,724	0	0	0	0	0	0	0
15:01:23	746,179	2040,391	11,87	22,217	9,669	5,571	5,364	21,1	961,909	22,658	1997,1	0	203,685	203,685	99,724	0	0	0	0	0	0	0
15:01:23	477,355	2045,164	11,87	22,314	9,696	5,62	5,37	21,1	961,909	22,658	1997,148	0	203,685	203,685	99,724	0	0	0	0	0	0	0
15:01:23	605,31	2051,217	12,065	22,656	9,72	5,682	5,376	21,1	961,909	22,658	1997,202	0	203,685	203,685	99,724	0	0	0	0	0	0	0
15:01:23	563,378	2056,851	12,309	22,998	9,739	5,74	5,383	21,1	961,909	22,658	1997,262	0	203,685	203,685	99,724	0	0	0	0	0	0	0
15:01:23	329,516	2060,146	12,212	22,803	9,763	5,774	5,39	21,1	961,909	22,658	1997,325	0	203,685	203,685	99,724	0	0	0	0	0	0	0
[truncated: 5,740 more rows]
