# Supplementary material for: Testing of pandemic ventilators under early and agile development
Source: Front Med Technol. 2022 Aug 16;4:899328. doi: 10.3389/fmedt.2022.899328 (PMC9424737; doi:10.3389/fmedt.2022.899328)
Supplement: Supplementary file 3 [file Data_Sheet_2.ZIP › Accuracy of Controls Systems/01_Data Storage/01_Raw Measurement Data/Hamilton T1/Hamilton T1_v1/part_3_test_01.csv]

Time	Flow	Lung tidal volume	p alveole	Airway pressure	Bellows position	Intrapleural pressure	Cardial pressure	Fraction of O2 inspir	Ambient pressure	Temperature Celsius	FRC actual	Shunt fraction	Partial pressure O2 air chamber	Partial pressure O2 effectiv	Oxygen sat pulm. capillaries	NA	NA	NA	NA	NA	NA	NA
13:29:27	90,161	2079,961	9,941	9,814	9,993	5,978	6,031	21	952,436	24,916	2079,061	0	200,798	200,798	99,712	0	0	0	0	0	0	0
13:29:27	45,117	2080,413	9,99	9,863	9,993	5,983	6,03	21	952,436	24,916	2079,062	0	200,798	200,798	99,712	0	0	0	0	0	0	0
13:29:27	45,092	2080,864	10,039	10,009	9,993	5,988	6,029	21	952,436	24,916	2079,064	0	200,798	200,798	99,712	0	0	0	0	0	0	0
13:29:27	-45,092	2080,413	9,99	9,961	9,993	5,983	6,028	21	952,436	24,916	2079,065	0	200,798	200,798	99,712	0	0	0	0	0	0	0
13:29:27	-45,117	2079,961	9,941	9,814	9,993	5,978	6,027	21	952,436	24,916	2079,066	0	200,798	200,798	99,712	0	0	0	0	0	0	0
13:29:27	0	2079,961	9,941	9,814	9,993	5,978	6,026	21	952,436	24,916	2079,067	0	200,798	200,798	99,712	0	0	0	0	0	0	0
13:29:27	0	2079,961	9,941	9,814	9,993	5,978	6,025	21	952,436	24,916	2079,068	0	200,798	200,798	99,712	0	0	0	0	0	0	0
13:29:27	45,117	2080,413	9,99	9,814	9,993	5,983	6,025	21	952,436	24,916	2079,069	0	200,798	200,798	99,712	0	0	0	0	0	0	0
13:29:27	0	2080,413	9,99	9,814	9,993	5,983	6,024	21	952,436	24,916	2079,071	0	200,798	200,798	99,712	0	0	0	0	0	0	0
13:29:27	0	2080,413	9,99	9,814	9,993	5,983	6,023	21	952,436	24,916	2079,072	0	200,798	200,798	99,712	0	0	0	0	0	0	0
13:29:27	-45,117	2079,961	9,941	9,814	9,993	5,978	6,022	21	952,436	24,916	2079,073	0	200,798	200,798	99,712	0	0	0	0	0	0	0
13:29:27	-35,253	2079,609	9,99	9,814	9,989	5,975	6,021	21	952,436	24,916	2079,073	0	200,798	200,798	99,712	0	0	0	0	0	0	0
13:29:27	-45,068	2079,158	9,941	9,814	9,989	5,97	6,02	21	952,436	24,916	2079,073	0	200,798	200,798	99,712	0	0	0	0	0	0	0
13:29:27	45,068	2079,609	9,99	9,863	9,989	5,975	6,019	21	952,436	24,916	2079,074	0	200,798	200,798	99,712	0	0	0	0	0	0	0
13:29:27	-49,487	2079,114	9,941	9,814	9,988	5,97	6,018	21	952,436	24,916	2079,074	0	200,798	200,798	99,712	0	0	0	0	0	0	0
13:29:27	49,487	2079,609	9,99	9,863	9,989	5,975	6,017	21	951,976	24,916	2079,074	0	200,798	200,798	99,712	0	0	0	0	0	0	0
13:29:27	-48,437	2079,125	9,941	9,814	9,988	5,97	6,016	21	951,976	24,916	2079,074	0	200,798	200,798	99,712	0	0	0	0	0	0	0
13:29:27	4,394	2079,169	9,941	9,716	9,989	5,97	6,016	21	951,976	24,916	2079,074	0	200,798	200,798	99,712	0	0	0	0	0	0	0
13:29:27	0	2079,169	9,941	9,716	9,989	5,97	6,015	21	951,976	24,916	2079,074	0	200,798	200,798	99,712	0	0	0	0	0	0	0
13:29:27	0	2079,169	9,941	9,863	9,989	5,97	6,014	21	951,976	24,916	2079,074	0	200,798	200,798	99,712	0	0	0	0	0	0	0
13:29:27	-4,394	2079,125	9,941	9,863	9,988	5,97	6,013	21	951,976	24,916	2079,074	0	200,798	200,798	99,712	0	0	0	0	0	0	0
13:29:27	180,371	2080,928	10,136	10,156	9,988	5,988	6,012	21	951,976	24,916	2079,076	0	200,798	200,798	99,712	0	0	0	0	0	0	0
13:29:27	184,863	2082,777	10,332	10,351	9,989	6,008	6,012	21	951,976	24,916	2079,08	0	200,798	200,798	99,712	0	0	0	0	0	0	0
13:29:27	180,493	2084,582	10,527	10,595	9,989	6,026	6,013	21	951,976	24,916	2079,085	0	200,798	200,798	99,712	0	0	0	0	0	0	0
13:29:27	531,982	2089,902	11,015	11,181	9,993	6,081	6,014	21	951,976	24,916	2079,096	0	200,798	200,798	99,712	0	0	0	0	0	0	0
13:29:27	533,569	2095,237	11,504	11,914	9,998	6,136	6,016	21	951,976	24,916	2079,112	0	200,55	200,55	99,711	0	0	0	0	0	0	0
13:29:27	750,244	2102,74	12,041	12,646	10,012	6,213	6,02	21	951,976	24,916	2079,136	0	200,55	200,55	99,711	0	0	0	0	0	0	0
13:29:27	703,295	2109,773	12,431	13,086	10,031	6,286	6,025	21	951,976	24,916	2079,167	0	200,55	200,55	99,711	0	0	0	0	0	0	0
13:29:27	584,35	2115,616	12,431	13,427	10,065	6,346	6,032	21	951,976	24,916	2079,203	0	200,55	200,55	99,711	0	0	0	0	0	0	0
13:29:27	612,67	2121,743	12,285	13,574	10,107	6,409	6,039	21	951,976	24,916	2079,246	0	200,55	200,55	99,711	0	0	0	0	0	0	0
13:29:27	1097,851	2132,722	12,431	13,72	10,162	6,522	6,049	21	951,976	24,916	2079,299	0	200,55	200,55	99,711	0	0	0	0	0	0	0
13:29:27	1005,468	2142,776	12,529	13,867	10,213	6,626	6,06	21	951,976	24,916	2079,363	0	200,55	200,55	99,711	0	0	0	0	0	0	0
13:29:27	860,18	2151,378	12,431	14,258	10,267	6,715	6,073	21	951,976	24,916	2079,435	0	200,55	200,55	99,711	0	0	0	0	0	0	0
13:29:27	1184,033	2163,218	12,773	14,648	10,317	6,837	6,088	21	951,976	24,916	2079,518	0	200,55	200,55	99,711	0	0	0	0	0	0	0
13:29:27	1169,043	2174,909	13,164	14,843	10,362	6,957	6,105	21	951,976	24,916	2079,614	0	200,55	200,55	99,711	0	0	0	0	0	0	0
13:29:27	1464,331	2189,552	13,896	15,625	10,406	7,108	6,124	21	951,976	24,916	2079,723	0	200,55	200,55	99,711	0	0	0	0	0	0	0
13:29:27	1116,748	2200,72	14,238	16,308	10,451	7,223	6,146	21	951,976	24,916	2079,845	0	200,55	200,55	99,711	0	0	0	0	0	0	0
13:29:27	1343,31	2214,153	14,775	17,041	10,499	7,362	6,17	21	951,976	24,916	2079,979	0	200,55	200,55	99,711	0	0	0	0	0	0	0
13:29:27	1073,291	2224,886	14,873	16,943	10,554	7,473	6,195	21	951,976	24,916	2080,124	0	200,55	200,55	99,711	0	0	0	0	0	0	0
13:29:27	1607,592	2240,962	15,41	17,627	10,617	7,638	6,224	21	951,976	24,916	2080,284	0	200,55	200,55	99,711	0	0	0	0	0	0	0
13:29:27	870,654	2249,668	15,117	17,773	10,682	7,728	6,253	21	951,976	24,916	2080,454	0	200,55	200,55	99,711	0	0	0	0	0	0	0
13:29:27	1166,284	2261,331	15,117	17,724	10,748	7,848	6,284	21	951,976	24,916	2080,635	0	200,55	200,55	99,711	0	0	0	0	0	0	0
13:29:27	1326,562	2274,597	15,215	17,92	10,817	7,985	6,318	21	951,976	24,916	2080,829	0	200,55	200,55	99,711	0	0	0	0	0	0	0
13:29:27	750,878	2282,105	14,873	17,627	10,878	8,062	6,352	21	951,976	24,916	2081,03	0	200,55	200,55	99,711	0	0	0	0	0	0	0
13:29:27	1636,596	2298,471	15,459	18,164	10,939	8,231	6,389	21	951,976	24,916	2081,248	0	200,55	200,55	99,711	0	0	0	0	0	0	0
13:29:27	1419,189	2312,663	15,898	18,652	10,996	8,377	6,428	21	951,976	24,916	2081,479	0	200,55	200,55	99,711	0	0	0	0	0	0	0
13:29:27	1740,625	2330,069	16,679	19,189	11,052	8,557	6,47	21	951,976	24,916	2081,728	0	200,55	200,55	99,711	0	0	0	0	0	0	0
13:29:27	1608,569	2346,155	17,314	20,068	11,109	8,723	6,514	21	951,976	24,916	2081,992	0	200,55	200,55	99,711	0	0	0	0	0	0	0
13:29:27	1176,709	2357,922	17,412	20,263	11,17	8,844	6,559	21	951,976	24,916	2082,268	0	200,55	200,55	99,711	0	0	0	0	0	0	0
13:29:27	891,723	2366,839	17,07	19,873	11,239	8,936	6,606	21	951,976	24,916	2082,553	0	200,55	200,55	99,711	0	0	0	0	0	0	0
13:29:27	1771,337	2384,553	17,656	20,41	11,307	9,119	6,655	21	951,976	24,916	2082,855	0	200,55	200,55	99,711	0	0	0	0	0	0	0
13:29:27	1643,652	2400,989	18,144	20,752	11,373	9,288	6,707	21	951,976	24,916	2083,173	0	200,55	200,55	99,711	0	0	0	0	0	0	0
13:29:27	988,134	2410,871	17,9	20,361	11,442	9,39	6,76	21	951,976	24,916	2083,5	0	200,55	200,55	99,711	0	0	0	0	0	0	0
13:29:27	1023,193	2421,103	17,851	20,605	11,503	9,495	6,813	21	951,976	24,916	2083,838	0	200,55	200,55	99,711	0	0	0	0	0	0	0
13:29:27	1795,239	2439,055	18,633	20,947	11,562	9,68	6,869	21	951,976	24,916	2084,193	0	200,55	200,55	99,711	0	0	0	0	0	0	0
13:29:27	1243,383	2451,489	18,828	20,947	11,621	9,809	6,927	21	951,976	24,916	2084,56	0	200,55	200,55	99,711	0	0	0	0	0	0	0
13:29:27	1610,693	2467,596	19,463	21,582	11,677	9,975	6,987	21	951,976	24,916	2084,943	0	200,55	200,55	99,711	0	0	0	0	0	0	0
13:29:27	1324,145	2480,837	19,804	21,972	11,733	10,111	7,048	21	951,976	24,916	2085,339	0	200,55	200,55	99,711	0	0	0	0	0	0	0
13:29:27	795,312	2488,79	19,512	22,168	11,794	10,193	7,11	21	951,976	24,916	2085,743	0	200,55	200,55	99,711	0	0	0	0	0	0	0
13:29:27	1508,911	2503,88	19,951	22,314	11,855	10,349	7,173	21	951,976	24,916	2086,161	0	200,55	200,55	99,711	0	0	0	0	0	0	0
13:29:27	804,541	2511,925	19,658	21,972	11,916	10,432	7,237	21	951,976	24,916	2086,586	0	200,55	200,55	99,711	0	0	0	0	0	0	0
13:29:27	1434,082	2526,266	20,097	22,314	11,973	10,58	7,303	21	951,976	24,916	2087,026	0	200,55	200,55	99,711	0	0	0	0	0	0	0
13:29:27	1528,466	2541,55	20,635	22,314	12,029	10,737	7,37	21	951,976	24,916	2087,481	0	200,55	200,55	99,711	0	0	0	0	0	0	0
13:29:27	783,374	2549,384	20,488	22,656	12,081	10,818	7,438	21	951,976	24,916	2087,943	0	200,55	200,55	99,711	0	0	0	0	0	0	0
13:29:27	1099,121	2560,375	20,586	22,363	12,138	10,931	7,506	21	951,976	24,916	2088,415	0	200,55	200,55	99,711	0	0	0	0	0	0	0
13:29:27	1355,932	2573,935	20,976	22,558	12,193	11,071	7,576	21	951,976	24,916	2088,9	0	200,55	200,55	99,711	0	0	0	0	0	0	0
13:29:27	855,2	2582,487	20,976	22,949	12,241	11,159	7,646	21	951,976	24,916	2089,394	0	200,55	200,55	99,711	0	0	0	0	0	0	0
13:29:27	1739,135	2599,878	21,806	23,535	12,293	11,338	7,719	21	951,976	24,916	2089,905	0	200,55	200,55	99,711	0	0	0	0	0	0	0
13:29:27	1068,969	2610,568	22,002	23,974	12,342	11,449	7,792	21	951,976	24,916	2090,425	0	200,55	200,55	99,711	0	0	0	0	0	0	0
13:29:27	1269,336	2623,261	22,392	24,17	12,392	11,58	7,866	21	951,976	24,916	2090,958	0	200,55	200,55	99,711	0	0	0	0	0	0	0
13:29:27	1066,333	2633,924	22,539	24,316	12,443	11,689	7,941	21	951,976	24,916	2091,501	0	200,55	200,55	99,711	0	0	0	0	0	0	0
13:29:27	890,429	2642,829	22,539	24,463	12,493	11,781	8,016	21	951,976	24,916	2092,053	0	200,55	200,55	99,711	0	0	0	0	0	0	0
13:29:27	1264,99	2655,479	22,832	24,365	12,548	11,912	8,093	21	951,976	24,916	2092,616	0	200,55	200,55	99,711	0	0	0	0	0	0	0
13:29:27	1022,558	2665,704	22,978	24,512	12,597	12,017	8,17	21	951,976	24,916	2093,19	0	200,55	200,55	99,711	0	0	0	0	0	0	0
13:29:27	814,721	2673,851	22,881	24,365	12,648	12,101	8,247	21	951,976	24,916	2093,77	0	200,55	200,55	99,711	0	0	0	0	0	0	0
13:29:27	818,92	2682,041	22,881	24,365	12,694	12,185	8,324	21	951,976	24,916	2094,358	0	200,55	200,55	99,711	0	0	0	0	0	0	0
13:29:27	1075,415	2692,795	23,125	24,316	12,741	12,296	8,402	21	951,976	24,916	2094,957	0	200,55	200,55	99,711	0	0	0	0	0	0	0
13:29:27	1046,215	2703,257	23,418	24,658	12,784	12,404	8,48	21	951,976	24,916	2095,565	0	200,55	200,55	99,711	0	0	0	0	0	0	0
13:29:27	901,001	2712,267	23,564	24,805	12,826	12,497	8,559	21	951,976	24,916	2096,182	0	200,55	200,55	99,711	0	0	0	0	0	0	0
13:29:27	1014,16	2722,409	23,906	25,049	12,864	12,602	8,638	21	951,976	24,916	2096,808	0	200,55	200,55	99,711	0	0	0	0	0	0	0
13:29:27	908,129	2731,49	24,053	25,244	12,906	12,695	8,718	21	951,976	24,916	2097,443	0	200,55	200,55	99,711	0	0	0	0	0	0	0
13:29:27	912,793	2740,618	24,199	25,342	12,949	12,789	8,798	21	951,976	24,916	2098,086	0	200,55	200,55	99,711	0	0	0	0	0	0	0
13:29:27	1026,611	2750,884	24,541	25,488	12,988	12,895	8,878	21	951,976	24,916	2098,739	0	200,55	200,55	99,711	0	0	0	0	0	0	0
13:29:27	748,828	2758,372	24,443	25,488	13,035	12,972	8,958	21	951,976	24,916	2099,398	0	200,55	200,55	99,711	0	0	0	0	0	0	0
13:29:27	630,053	2764,673	24,297	25,537	13,079	13,037	9,038	21	951,976	24,916	2100,063	0	200,55	200,55	99,711	0	0	0	0	0	0	0
13:29:27	946,167	2774,134	24,394	25,537	13,126	13,135	9,119	21	951,976	24,916	2100,738	0	200,55	200,55	99,711	0	0	0	0	0	0	0
13:29:27	949,682	2783,631	24,59	25,683	13,169	13,233	9,199	21	951,976	24,916	2101,421	0	200,55	200,55	99,711	0	0	0	0	0	0	0
13:29:27	776,684	2791,398	24,687	25,683	13,207	13,313	9,28	21	951,976	24,916	2102,111	0	200,55	200,55	99,711	0	0	0	0	0	0	0
13:29:27	1132,641	2802,724	25,224	26,269	13,24	13,43	9,361	21	951,976	24,916	2102,811	0	200,55	200,55	99,711	0	0	0	0	0	0	0
13:29:27	877,954	2811,504	25,517	26,562	13,272	13,52	9,443	21	951,976	24,916	2103,52	0	200,55	200,55	99,711	0	0	0	0	0	0	0
13:29:27	916,723	2820,671	25,859	26,709	13,304	13,615	9,525	21	951,976	24,916	2104,237	0	200,55	200,55	99,711	0	0	0	0	0	0	0
13:29:27	826,391	2828,935	26,055	26,904	13,34	13,7	9,607	21	951,976	24,916	2104,962	0	200,55	200,55	99,711	0	0	0	0	0	0	0
13:29:27	756,396	2836,499	26,152	26,758	13,376	13,778	9,688	21	951,976	24,916	2105,694	0	200,55	200,55	99,711	0	0	0	0	0	0	0
13:29:27	854,296	2845,042	26,348	27,002	13,413	13,866	9,77	21	951,976	24,916	2106,433	0	200,55	200,55	99,711	0	0	0	0	0	0	0
13:29:27	791,113	2852,953	26,543	27,1	13,446	13,947	9,852	21	951,976	24,916	2107,18	0	200,55	200,55	99,711	0	0	0	0	0	0	0
13:29:27	593,774	2858,891	26,543	27,1	13,48	14,009	9,934	21	951,976	24,916	2107,932	0	200,55	200,55	99,711	0	0	0	0	0	0	0
13:29:27	715,747	2866,048	26,641	27,246	13,514	14,082	10,015	21	951,976	24,916	2108,69	0	200,55	200,55	99,711	0	0	0	0	0	0	0
13:29:28	838,696	2874,435	26,982	27,441	13,542	14,169	10,097	21	951,976	24,916	2109,455	0	200,55	200,55	99,711	0	0	0	0	0	0	0
13:29:28	698,193	2881,417	27,178	27,637	13,57	14,241	10,178	21	951,976	24,916	2110,227	0	200,55	200,55	99,711	0	0	0	0	0	0	0
13:29:28	631,909	2887,736	27,373	27,93	13,594	14,306	10,259	21	951,976	24,916	2111,005	0	200,55	200,55	99,711	0	0	0	0	0	0	0
13:29:28	723,535	2894,972	27,666	28,027	13,618	14,381	10,34	21	951,976	24,916	2111,789	0	200,55	200,55	99,711	0	0	0	0	0	0	0
13:29:28	646,337	2901,435	27,812	28,223	13,645	14,447	10,42	21	951,976	24,916	2112,579	0	200,55	200,55	99,711	0	0	0	0	0	0	0
13:29:28	359,277	2905,028	27,666	28,027	13,674	14,484	10,5	21	951,976	24,916	2113,371	0	200,55	200,55	99,711	0	0	0	0	0	0	0
13:29:28	638,598	2911,414	27,715	28,027	13,707	14,55	10,579	21	951,976	24,916	2114,169	0	200,55	200,55	99,711	0	0	0	0	0	0	0
13:29:28	468,481	2916,099	27,666	28,027	13,736	14,598	10,658	21	951,976	24,916	2114,971	0	200,55	200,55	99,711	0	0	0	0	0	0	0
13:29:28	459,521	2920,694	27,617	27,978	13,764	14,646	10,736	21	951,976	24,916	2115,777	0	200,55	200,55	99,711	0	0	0	0	0	0	0
13:29:28	359,96	2924,294	27,471	28,174	13,792	14,683	10,814	21	951,976	24,916	2116,585	0	200,55	200,55	99,711	0	0	0	0	0	0	0
13:29:28	623,022	2930,524	27,666	28,027	13,816	14,747	10,891	21	951,976	24,916	2117,399	0	200,55	200,55	99,711	0	0	0	0	0	0	0
13:29:28	512,622	2935,65	27,666	28,125	13,845	14,8	10,967	21	951,976	24,916	2118,217	0	200,55	200,55	99,711	0	0	0	0	0	0	0
13:29:28	541,333	2941,063	27,861	28,174	13,864	14,856	11,044	21	951,976	24,916	2119,04	0	200,55	200,55	99,711	0	0	0	0	0	0	0
13:29:28	589,233	2946,956	28,105	28,467	13,883	14,917	11,12	21	951,976	24,916	2119,868	0	200,55	200,55	99,711	0	0	0	0	0	0	0
13:29:28	506,494	2952,021	28,35	28,711	13,897	14,969	11,195	21	951,976	24,916	2120,7	0	200,55	200,55	99,711	0	0	0	0	0	0	0
13:29:28	490,917	2956,93	28,496	28,857	13,916	15,019	11,27	21	951,976	24,916	2121,536	0	200,55	200,55	99,711	0	0	0	0	0	0	0
13:29:28	491,088	2961,841	28,643	29,004	13,935	15,07	11,345	21	951,976	24,916	2122,377	0	200,55	200,55	99,711	0	0	0	0	0	0	0
13:29:28	490,112	2966,742	28,789	29,102	13,954	15,121	11,419	21	951,976	24,916	2123,221	0	200,55	200,55	99,711	0	0	0	0	0	0	0
13:29:28	239,379	2969,136	28,691	29,004	13,973	15,145	11,492	21,3	952,436	24,916	2124,067	0	200,55	200,55	99,711	0	0	0	0	0	0	0
13:29:28	433,862	2973,474	28,789	29,053	13,992	15,19	11,564	21,3	952,436	24,916	2124,916	0	200,55	200,55	99,711	0	0	0	0	0	0	0
13:29:28	272,07	2976,195	28,643	29,004	14,016	15,218	11,636	21,3	952,436	24,916	2125,767	0	200,55	200,55	99,711	0	0	0	0	0	0	0
13:29:28	286,914	2979,064	28,594	28,906	14,034	15,248	11,707	21,3	952,436	24,916	2126,621	0	200,55	200,55	99,711	0	0	0	0	0	0	0
13:29:28	312,597	2982,19	28,643	29,004	14,049	15,28	11,777	21,3	952,436	24,916	2127,476	0	200,55	200,55	99,711	0	0	0	0	0	0	0
13:29:28	530,639	2987,496	28,838	29,199	14,067	15,335	11,846	21,3	952,436	24,916	2128,336	0	200,55	200,55	99,711	0	0	0	0	0	0	0
13:29:28	259,423	2990,091	28,838	29,053	14,082	15,361	11,915	21,3	952,436	24,916	2129,198	0	200,55	200,55	99,711	0	0	0	0	0	0	0
13:29:28	429,516	2994,386	28,935	29,053	14,1	15,406	11,984	21,3	952,436	24,916	2130,063	0	200,55	200,55	99,711	0	0	0	0	0	0	0
13:29:28	313,867	2997,525	28,984	29,199	14,115	15,438	12,052	21,3	952,436	24,916	2130,931	0	200,55	200,55	99,711	0	0	0	0	0	0	0
13:29:28	319,506	3000,72	28,984	29,102	14,133	15,471	12,119	21,3	952,436	24,916	2131,8	0	200,55	200,55	99,711	0	0	0	0	0	0	0
13:29:28	437,402	3005,094	29,082	29,102	14,152	15,516	12,185	21,3	952,436	24,916	2132,674	0	203,37	203,37	99,723	0	0	0	0	0	0	0
13:29:28	228,613	3007,38	29,131	29,199	14,162	15,54	12,251	21,3	952,436	24,916	2133,549	0	203,37	203,37	99,723	0	0	0	0	0	0	0
13:29:28	216,577	3009,546	29,18	29,346	14,171	15,562	12,316	21,3	952,436	24,916	2134,425	0	203,37	203,37	99,723	0	0	0	0	0	0	0
13:29:28	566,943	3015,215	29,57	29,736	14,18	15,62	12,381	21,3	952,436	24,916	2135,305	0	203,37	203,37	99,723	0	0	0	0	0	0	0
13:29:28	212,402	3017,339	29,619	29,883	14,189	15,642	12,445	21,3	952,436	24,916	2136,187	0	203,37	203,37	99,723	0	0	0	0	0	0	0
13:29:28	312,841	3020,467	29,766	29,736	14,198	15,674	12,508	21,3	952,436	24,916	2137,071	0	203,37	203,37	99,723	0	0	0	0	0	0	0
13:29:28	224,487	3022,712	29,814	29,736	14,208	15,698	12,57	21,3	952,436	24,916	2137,957	0	203,37	203,37	99,723	0	0	0	0	0	0	0
13:29:28	310,742	3025,82	29,961	29,785	14,217	15,73	12,632	21,3	952,436	24,916	2138,845	0	203,37	203,37	99,723	0	0	0	0	0	0	0
13:29:28	179,614	3027,616	29,912	29,785	14,23	15,748	12,694	21,3	952,436	24,916	2139,733	0	203,37	203,37	99,723	0	0	0	0	0	0	0
13:29:28	255,371	3030,17	29,912	29,785	14,244	15,774	12,754	21,3	952,436	24,916	2140,624	0	203,37	203,37	99,723	0	0	0	0	0	0	0
13:29:28	-66,577	3029,504	29,668	29,59	14,254	15,768	12,813	21,3	952,436	24,916	2141,513	0	203,37	203,37	99,723	0	0	0	0	0	0	0
13:29:28	254,101	3032,045	29,766	29,736	14,263	15,794	12,871	21,3	952,436	24,916	2142,403	0	203,37	203,37	99,723	0	0	0	0	0	0	0
13:29:28	67,797	3032,723	29,668	29,736	14,272	15,801	12,929	21,3	952,436	24,916	2143,294	0	203,37	203,37	99,723	0	0	0	0	0	0	0
13:29:28	437,89	3037,102	29,961	29,98	14,28	15,846	12,986	21,3	952,436	24,916	2144,188	0	203,37	203,37	99,723	0	0	0	0	0	0	0
13:29:28	83,276	3037,934	29,961	29,883	14,284	15,854	13,042	21,3	952,436	24,916	2145,081	0	203,37	203,37	99,723	0	0	0	0	0	0	0
13:29:28	16,381	3038,098	29,912	29,932	14,288	15,856	13,098	21,3	952,436	24,916	2145,974	0	203,37	203,37	99,723	0	0	0	0	0	0	0
13:29:28	149,096	3039,589	29,961	29,932	14,294	15,872	13,152	21,3	952,436	24,916	2146,868	0	203,37	203,37	99,723	0	0	0	0	0	0	0
13:29:28	100,659	3040,596	29,961	29,98	14,299	15,882	13,205	21,3	952,436	24,916	2147,762	0	203,37	203,37	99,723	0	0	0	0	0	0	0
13:29:28	-3,222	3040,564	29,814	29,785	14,307	15,882	13,258	21,3	952,436	24,916	2148,654	0	203,37	203,37	99,723	0	0	0	0	0	0	0
13:29:28	250,903	3043,073	29,961	30,078	14,313	15,907	13,31	21,3	952,436	24,916	2149,549	0	203,37	203,37	99,723	0	0	0	0	0	0	0
13:29:28	78,857	3043,861	29,912	29,883	14,32	15,916	13,361	21,3	952,436	24,916	2150,443	0	203,37	203,37	99,723	0	0	0	0	0	0	0
13:29:28	-152,319	3042,338	29,668	29,785	14,326	15,9	13,411	21,3	952,436	24,916	2151,335	0	203,37	203,37	99,723	0	0	0	0	0	0	0
13:29:28	269,482	3045,033	29,912	29,932	14,327	15,928	13,46	21,3	952,436	24,916	2152,229	0	203,37	203,37	99,723	0	0	0	0	0	0	0
13:29:28	201,586	3047,049	30,107	30,127	14,327	15,948	13,509	21,3	952,436	24,916	2153,123	0	203,37	203,37	99,723	0	0	0	0	0	0	0
13:29:28	17,602	3047,225	30,107	30,127	14,328	15,95	13,557	21,3	952,436	24,916	2154,018	0	203,37	203,37	99,723	0	0	0	0	0	0	0
13:29:28	349,536	3050,72	30,4	30,469	14,33	15,986	13,604	21,3	952,436	24,916	2154,914	0	203,37	203,37	99,723	0	0	0	0	0	0	0
13:29:28	-234,497	3048,375	30,156	30,225	14,331	15,962	13,651	21,3	952,436	24,916	2155,808	0	203,37	203,37	99,723	0	0	0	0	0	0	0
13:29:28	165,454	3050,03	30,254	30,273	14,335	15,979	13,696	21,3	952,436	24,916	2156,702	0	203,37	203,37	99,723	0	0	0	0	0	0	0
13:29:28	82,202	3050,852	30,254	30,322	14,339	15,988	13,741	21,3	952,436	24,916	2157,596	0	203,37	203,37	99,723	0	0	0	0	0	0	0
13:29:28	-285,058	3048,001	29,961	29,932	14,34	15,958	13,785	21,3	952,436	24,916	2158,487	0	203,37	203,37	99,723	0	0	0	0	0	0	0
13:29:28	63,525	3048,636	29,961	29,883	14,344	15,965	13,827	21,3	952,436	24,916	2159,377	0	203,37	203,37	99,723	0	0	0	0	0	0	0
13:29:28	169,921	3050,336	30,107	30,127	14,345	15,982	13,87	21,3	952,436	24,916	2160,268	0	203,37	203,37	99,723	0	0	0	0	0	0	0
13:29:28	14,16	3050,477	30,059	30,127	14,349	15,984	13,911	21,3	952,436	24,916	2161,158	0	203,37	203,37	99,723	0	0	0	0	0	0	0
13:29:28	0	3050,477	30,059	29,883	14,349	15,984	13,952	21,3	952,436	24,916	2162,047	0	203,37	203,37	99,723	0	0	0	0	0	0	0
13:29:28	17,626	3050,653	30,059	29,98	14,35	15,986	13,992	21,3	952,436	24,916	2162,936	0	203,37	203,37	99,723	0	0	0	0	0	0	0
13:29:28	0	3050,653	30,059	30,127	14,35	15,986	14,031	21,3	952,436	24,916	2163,824	0	203,37	203,37	99,723	0	0	0	0	0	0	0
13:29:28	113,94	3051,793	30,107	30,273	14,353	15,997	14,069	21,3	952,436	24,916	2164,712	0	203,37	203,37	99,723	0	0	0	0	0	0	0
13:29:28	-31,738	3051,475	30,059	29,98	14,354	15,994	14,107	21,3	952,436	24,916	2165,598	0	203,37	203,37	99,723	0	0	0	0	0	0	0
13:29:28	0	3051,475	30,059	29,98	14,354	15,994	14,144	21,3	952,436	24,916	2166,484	0	203,37	203,37	99,723	0	0	0	0	0	0	0
13:29:28	50,415	3051,98	30,107	30,127	14,354	15,999	14,18	21,3	952,436	24,916	2167,37	0	203,37	203,37	99,723	0	0	0	0	0	0	0
13:29:28	-151,245	3050,467	29,961	29,883	14,354	15,984	14,216	21,3	952,436	24,916	2168,253	0	203,37	203,37	99,723	0	0	0	0	0	0	0
13:29:28	132,568	3051,793	30,107	30,127	14,353	15,997	14,251	21,3	952,436	24,916	2169,137	0	203,37	203,37	99,723	0	0	0	0	0	0	0
13:29:28	-50,415	3051,289	30,059	30,078	14,353	15,992	14,285	21,3	952,436	24,916	2170,019	0	203,37	203,37	99,723	0	0	0	0	0	0	0
13:29:28	-100,83	3050,28	29,961	29,883	14,353	15,982	14,318	21,3	952,436	24,916	2170,899	0	203,37	203,37	99,723	0	0	0	0	0	0	0
13:29:28	-151,245	3048,768	29,814	29,736	14,353	15,966	14,35	21,3	952,436	24,916	2171,777	0	203,37	203,37	99,723	0	0	0	0	0	0	0
13:29:28	151,245	3050,28	29,961	29,932	14,353	15,982	14,382	21,3	952,436	24,916	2172,655	0	203,37	203,37	99,723	0	0	0	0	0	0	0
13:29:28	0	3050,28	29,961	29,932	14,353	15,982	14,414	21,3	952,436	24,916	2173,533	0	203,37	203,37	99,723	0	0	0	0	0	0	0
13:29:28	-50,415	3049,776	29,912	29,785	14,353	15,977	14,444	21,3	952,436	24,916	2174,409	0	203,37	203,37	99,723	0	0	0	0	0	0	0
13:29:28	50,415	3050,28	29,961	29,98	14,353	15,982	14,475	21,3	952,436	24,916	2175,285	0	203,37	203,37	99,723	0	0	0	0	0	0	0
13:29:28	-50,415	3049,776	29,912	29,736	14,353	15,977	14,504	21,3	952,436	24,916	2176,159	0	203,37	203,37	99,723	0	0	0	0	0	0	0
13:29:28	0	3049,776	29,912	29,883	14,353	15,977	14,533	21,3	952,436	24,916	2177,033	0	203,37	203,37	99,723	0	0	0	0	0	0	0
13:29:28	-100,83	3048,768	29,814	29,687	14,353	15,966	14,561	21,3	952,436	24,916	2177,904	0	203,37	203,37	99,723	0	0	0	0	0	0	0
13:29:28	0	3048,768	29,814	29,883	14,353	15,966	14,589	21,3	952,436	24,916	2178,775	0	203,37	203,37	99,723	0	0	0	0	0	0	0
13:29:28	-151,196	3047,256	29,668	29,59	14,353	15,951	14,615	21,3	952,436	24,916	2179,644	0	203,37	203,37	99,723	0	0	0	0	0	0	0
13:29:28	252,026	3049,776	29,912	29,883	14,353	15,977	14,642	21,3	952,436	24,916	2180,514	0	203,37	203,37	99,723	0	0	0	0	0	0	0
13:29:28	-100,83	3048,768	29,814	29,785	14,353	15,966	14,668	21,3	952,436	24,916	2181,382	0	203,37	203,37	99,723	0	0	0	0	0	0	0
13:29:28	100,83	3049,776	29,912	29,736	14,353	15,977	14,694	21,3	952,436	24,916	2182,251	0	203,37	203,37	99,723	0	0	0	0	0	0	0
13:29:28	0	3049,776	29,912	29,785	14,353	15,977	14,719	21,3	952,436	24,916	2183,118	0	203,37	203,37	99,723	0	0	0	0	0	0	0
13:29:28	-13,134	3049,645	29,961	29,98	14,35	15,975	14,743	21,3	952,436	24,916	2183,985	0	203,37	203,37	99,723	0	0	0	0	0	0	0
13:29:28	100,854	3050,653	30,059	29,932	14,35	15,986	14,768	21,3	952,436	24,916	2184,851	0	203,37	203,37	99,723	0	0	0	0	0	0	0
13:29:28	-100,854	3049,645	29,961	29,883	14,35	15,975	14,791	21,3	952,436	24,916	2185,716	0	203,37	203,37	99,723	0	0	0	0	0	0	0
13:29:28	-201,586	3047,629	29,766	29,785	14,35	15,954	14,814	21,3	952,436	24,916	2186,578	0	203,37	203,37	99,723	0	0	0	0	0	0	0
13:29:28	0	3047,629	29,766	29,59	14,35	15,954	14,837	21,3	952,436	24,916	2187,44	0	203,37	203,37	99,723	0	0	0	0	0	0	0
13:29:28	50,39	3048,133	29,814	29,736	14,35	15,96	14,859	21,3	952,436	24,916	2188,3	0	203,37	203,37	99,723	0	0	0	0	0	0	0
13:29:28	0	3048,133	29,814	29,736	14,35	15,96	14,88	21,3	952,436	24,916	2189,16	0	203,37	203,37	99,723	0	0	0	0	0	0	0
13:29:28	100,805	3049,141	29,912	29,883	14,35	15,97	14,902	21,3	952,436	24,916	2190,02	0	203,37	203,37	99,723	0	0	0	0	0	0	0
13:29:28	0	3049,141	29,912	29,883	14,35	15,97	14,923	21,3	952,436	24,916	2190,88	0	203,37	203,37	99,723	0	0	0	0	0	0	0
13:29:28	-257,568	3046,565	29,619	29,736	14,352	15,943	14,943	21,3	952,436	24,916	2191,735	0	203,37	203,37	99,723	0	0	0	0	0	0	0
13:29:28	0	3046,565	29,619	29,59	14,352	15,943	14,962	21,3	952,436	24,916	2192,59	0	203,37	203,37	99,723	0	0	0	0	0	0	0
13:29:28	5,541	3046,621	29,668	29,59	14,35	15,944	14,981	21,3	952,436	24,916	2193,444	0	203,37	203,37	99,723	0	0	0	0	0	0	0
13:29:28	151,22	3048,133	29,814	29,883	14,35	15,96	15,001	21,3	952,436	24,916	2194,299	0	203,37	203,37	99,723	0	0	0	0	0	0	0
13:29:28	-151,22	3046,621	29,668	29,736	14,35	15,944	15,019	21,3	952,436	24,916	2195,151	0	203,37	203,37	99,723	0	0	0	0	0	0	0
13:29:29	252,026	3049,141	29,912	29,98	14,35	15,97	15,038	21,3	952,436	24,916	2196,005	0	203,37	203,37	99,723	0	0	0	0	0	0	0
13:29:29	-269,628	3046,445	29,668	29,687	14,349	15,942	15,055	21,3	952,436	24,916	2196,856	0	203,37	203,37	99,723	0	0	0	0	0	0	0
13:29:29	252,026	3048,965	29,912	29,883	14,349	15,968	15,073	21,3	952,436	24,916	2197,708	0	203,37	203,37	99,723	0	0	0	0	0	0	0
13:29:29	-252,026	3046,445	29,668	29,687	14,349	15,942	15,09	21,3	952,436	24,916	2198,557	0	203,37	203,37	99,723	0	0	0	0	0	0	0
13:29:29	86,621	3047,311	29,814	29,785	14,345	15,951	15,107	21,3	952,436	24,916	2199,405	0	203,37	203,37	99,723	0	0	0	0	0	0	0
13:29:29	0	3047,311	29,814	29,736	14,345	15,951	15,124	21,3	952,436	24,916	2200,253	0	203,37	203,37	99,723	0	0	0	0	0	0	0
13:29:29	100,805	3048,319	29,912	29,883	14,345	15,962	15,14	21,3	952,436	24,916	2201,101	0	203,37	203,37	99,723	0	0	0	0	0	0	0
13:29:29	0	3048,319	29,912	29,785	14,345	15,962	15,156	21,3	952,436	24,916	2201,948	0	203,37	203,37	99,723	0	0	0	0	0	0	0
13:29:29	-100,805	3047,311	29,814	29,736	14,345	15,951	15,172	21,3	952,436	24,916	2202,793	0	203,37	203,37	99,723	0	0	0	0	0	0	0
13:29:29	0	3047,311	29,814	29,736	14,345	15,951	15,187	21,3	952,436	24,916	2203,638	0	203,37	203,37	99,723	0	0	0	0	0	0	0
13:29:29	64,575	3047,957	29,814	29,687	14,349	15,958	15,202	21,3	952,436	24,916	2204,482	0	203,37	203,37	99,723	0	0	0	0	0	0	0
13:29:29	0	3047,957	29,814	29,736	14,349	15,958	15,217	21,3	952,436	24,916	2205,326	0	203,37	203,37	99,723	0	0	0	0	0	0	0
13:29:29	-133,593	3046,621	29,668	29,687	14,35	15,944	15,231	21,3	952,436	24,916	2206,167	0	203,37	203,37	99,723	0	0	0	0	0	0	0
13:29:29	0	3046,621	29,668	29,59	14,35	15,944	15,245	21,3	952,436	24,916	2207,007	0	203,37	203,37	99,723	0	0	0	0	0	0	0
13:29:29	0	3046,621	29,668	29,443	14,35	15,944	15,259	21,3	952,436	24,916	2207,846	0	203,37	203,37	99,723	0	0	0	0	0	0	0
13:29:29	-67,993	3045,941	29,619	29,59	14,349	15,937	15,272	21,3	952,436	24,916	2208,684	0	203,37	203,37	99,723	0	0	0	0	0	0	0
13:29:29	201,586	3047,957	29,814	29,785	14,349	15,958	15,286	21,3	952,436	24,916	2209,524	0	203,37	203,37	99,723	0	0	0	0	0	0	0
13:29:29	-50,39	3047,453	29,766	29,736	14,349	15,953	15,299	21,3	952,436	24,916	2210,362	0	203,37	203,37	99,723	0	0	0	0	0	0	0
13:29:29	151,22	3048,965	29,912	29,883	14,349	15,968	15,312	21,5	952,436	24,916	2211,201	0	203,37	203,37	99,723	0	0	0	0	0	0	0
13:29:29	50,415	3049,469	29,961	29,932	14,349	15,973	15,325	21,5	952,436	24,916	2212,039	0	203,37	203,37	99,723	0	0	0	0	0	0	0
13:29:29	-151,245	3047,957	29,814	29,687	14,349	15,958	15,337	21,5	952,436	24,916	2212,875	0	203,37	203,37	99,723	0	0	0	0	0	0	0
13:29:29	151,245	3049,469	29,961	29,932	14,349	15,973	15,35	21,5	952,436	24,916	2213,711	0	203,37	203,37	99,723	0	0	0	0	0	0	0
13:29:29	-201,635	3047,453	29,766	29,687	14,349	15,953	15,362	21,5	952,436	24,916	2214,545	0	203,37	203,37	99,723	0	0	0	0	0	0	0
13:29:29	-201,586	3045,437	29,57	29,346	14,349	15,932	15,373	21,5	952,436	24,916	2215,376	0	203,37	203,37	99,723	0	0	0	0	0	0	0
13:29:29	-316,43	3042,273	29,326	28,906	14,345	15,899	15,383	21,5	952,436	24,916	2216,203	0	203,37	203,37	99,723	0	0	0	0	0	0	0
13:29:29	-567,968	3036,593	28,838	28,369	14,341	15,841	15,392	21,5	952,436	24,916	2217,023	0	203,37	203,37	99,723	0	0	0	0	0	0	0
13:29:29	-788,501	3028,708	28,203	27,441	14,334	15,759	15,399	21,5	952,436	24,916	2217,835	0	203,37	203,37	99,723	0	0	0	0	0	0	0
13:29:29	-977,734	3018,931	27,617	26,269	14,313	15,659	15,404	21,5	952,436	24,916	2218,636	0	203,37	203,37	99,723	0	0	0	0	0	0	0
13:29:29	-1181,152	3007,119	27,031	25,146	14,281	15,537	15,407	21,5	952,436	24,916	2219,424	0	205,035	205,035	99,73	0	0	0	0	0	0	0
13:29:29	-941,967	2997,699	26,836	24,658	14,239	15,44	15,408	21,5	952,436	24,916	2220,203	0	205,035	205,035	99,73	0	0	0	0	0	0	0
13:29:29	-981,616	2987,883	26,836	24,512	14,184	15,339	15,406	21,5	952,436	24,916	2220,97	0	205,035	205,035	99,73	0	0	0	0	0	0	0
13:29:29	-727,88	2980,604	27,178	24,463	14,124	15,263	15,404	21,5	952,436	24,916	2221,73	0	205,035	205,035	99,73	0	0	0	0	0	0	0
13:29:29	-1586,279	2964,742	26,689	23,633	14,063	15,1	15,398	21,5	952,436	24,916	2222,473	0	205,035	205,035	99,73	0	0	0	0	0	0	0
13:29:29	-1069,458	2954,047	26,641	22,558	14,006	14,99	15,39	21,5	952,436	24,916	2223,204	0	205,035	205,035	99,73	0	0	0	0	0	0	0
13:29:29	-1266,601	2941,381	26,396	24,023	13,949	14,859	15,379	21,5	952,436	24,916	2223,923	0	205,035	205,035	99,73	0	0	0	0	0	0	0
13:29:29	-600,244	2935,379	26,641	24,072	13,902	14,797	15,368	21,5	952,436	24,916	2224,635	0	205,035	205,035	99,73	0	0	0	0	0	0	0
13:29:29	-1646,801	2918,911	25,859	23,291	13,854	14,627	15,353	21,5	952,436	24,916	2225,329	0	205,035	205,035	99,73	0	0	0	0	0	0	0
13:29:29	-1644,653	2902,464	25,078	21,68	13,807	14,458	15,336	21,5	952,436	24,916	2226,006	0	205,035	205,035	99,73	0	0	0	0	0	0	0
13:29:29	-1151,66	2890,947	24,785	21,484	13,759	14,339	15,316	21,5	952,436	24,916	2226,671	0	205,035	205,035	99,73	0	0	0	0	0	0	0
13:29:29	-1419,824	2876,749	24,394	21,484	13,701	14,193	15,294	21,5	952,436	24,916	2227,321	0	205,035	205,035	99,73	0	0	0	0	0	0	0
13:29:29	-1167,627	2865,073	24,394	21,045	13,636	14,072	15,27	21,5	952,436	24,916	2227,959	0	205,035	205,035	99,73	0	0	0	0	0	0	0
13:29:29	-1194,531	2853,128	24,443	21,094	13,566	13,949	15,244	21,5	952,436	24,916	2228,584	0	205,035	205,035	99,73	0	0	0	0	0	0	0
13:29:29	-1101,66	2842,111	24,59	21,582	13,496	13,836	15,217	21,5	952,436	24,916	2229,198	0	205,035	205,035	99,73	0	0	0	0	0	0	0
13:29:29	-1137,377	2830,737	24,59	21,631	13,433	13,718	15,187	21,5	952,436	24,916	2229,799	0	205,035	205,035	99,73	0	0	0	0	0	0	0
13:29:29	-1346,435	2817,273	24,248	22,021	13,376	13,58	15,156	21,5	952,436	24,916	2230,387	0	205,035	205,035	99,73	0	0	0	0	0	0	0
13:29:29	-935,546	2807,917	24,199	21,68	13,327	13,483	15,123	21,5	952,436	24,916	2230,964	0	205,035	205,035	99,73	0	0	0	0	0	0	0
13:29:29	-1631,494	2791,602	23,32	21,045	13,285	13,315	15,087	21,5	952,436	24,916	2231,525	0	205,035	205,035	99,73	0	0	0	0	0	0	0
13:29:29	-1624,609	2775,356	22,344	20,459	13,249	13,148	15,049	21,5	952,436	24,916	2232,068	0	205,035	205,035	99,73	0	0	0	0	0	0	0
13:29:29	-893,164	2766,425	22,051	20,215	13,215	13,055	15,01	21,5	952,436	24,916	2232,603	0	205,035	205,035	99,73	0	0	0	0	0	0	0
13:29:29	-1175,708	2754,668	21,611	20,215	13,173	12,934	14,97	21,5	952,436	24,916	2233,125	0	205,035	205,035	99,73	0	0	0	0	0	0	0
13:29:29	-369,213	2750,975	22,002	20,459	13,131	12,896	14,929	21,5	952,436	24,916	2233,643	0	205,035	205,035	99,73	0	0	0	0	0	0	0
13:29:29	-1038,11	2740,594	21,806	20,215	13,083	12,789	14,887	21,5	952,436	24,916	2234,15	0	205,035	205,035	99,73	0	0	0	0	0	0	0
13:29:29	-760,742	2732,987	21,904	20,459	13,035	12,711	14,844	21,5	952,436	24,916	2234,649	0	205,035	205,035	99,73	0	0	0	0	0	0	0
13:29:29	-810,278	2724,884	21,855	20,361	12,992	12,627	14,801	21,5	952,436	24,916	2235,139	0	205,035	205,035	99,73	0	0	0	0	0	0	0
13:29:29	-730,834	2717,576	21,806	20,361	12,954	12,552	14,757	21,5	952,436	24,916	2235,621	0	205,035	205,035	99,73	0	0	0	0	0	0	0
13:29:29	-787,231	2709,703	21,611	19,824	12,921	12,471	14,712	21,5	952,436	24,916	2236,095	0	205,035	205,035	99,73	0	0	0	0	0	0	0
13:29:29	-884,082	2700,863	21,318	19,482	12,887	12,38	14,666	21,5	952,436	24,916	2236,56	0	205,035	205,035	99,73	0	0	0	0	0	0	0
13:29:29	-1087,255	2689,99	20,732	18,945	12,859	12,267	14,619	21,5	952,436	24,916	2237,013	0	205,035	205,035	99,73	0	0	0	0	0	0	0
13:29:29	-830,004	2681,69	20,488	18,652	12,826	12,182	14,571	21,5	952,436	24,916	2237,458	0	205,035	205,035	99,73	0	0	0	0	0	0	0
13:29:29	-731,958	2674,37	20,342	18,847	12,793	12,106	14,523	21,5	952,436	24,916	2237,895	0	205,035	205,035	99,73	0	0	0	0	0	0	0
13:29:29	-715,405	2667,216	20,293	18,799	12,755	12,033	14,474	21,5	952,436	24,916	2238,324	0	205,035	205,035	99,73	0	0	0	0	0	0	0
13:29:29	-795,532	2659,261	20,244	18,799	12,713	11,951	14,425	21,5	952,436	24,916	2238,745	0	205,035	205,035	99,73	0	0	0	0	0	0	0
13:29:29	-818,31	2651,078	20,097	18,799	12,675	11,866	14,375	21,5	952,436	24,916	2239,157	0	205,035	205,035	99,73	0	0	0	0	0	0	0
13:29:29	-754,76	2643,53	20,097	18,359	12,633	11,788	14,324	21,5	952,436	24,916	2239,562	0	205,035	205,035	99,73	0	0	0	0	0	0	0
13:29:29	-886,718	2634,663	20	18,506	12,588	11,697	14,272	21,5	952,436	24,916	2239,957	0	205,035	205,035	99,73	0	0	0	0	0	0	0
13:29:29	-544,604	2629,217	20,244	18,799	12,544	11,641	14,221	21,5	952,436	24,916	2240,346	0	205,035	205,035	99,73	0	0	0	0	0	0	0
13:29:29	-771,704	2621,5	20,146	18,847	12,506	11,561	14,169	21,5	952,436	24,916	2240,727	0	205,035	205,035	99,73	0	0	0	0	0	0	0
13:29:29	-857,617	2612,924	19,853	18,506	12,474	11,473	14,116	21,5	952,436	24,916	2241,099	0	205,035	205,035	99,73	0	0	0	0	0	0	0
13:29:29	-883,3	2604,091	19,512	18,066	12,443	11,382	14,062	21,5	952,436	24,916	2241,462	0	205,035	205,035	99,73	0	0	0	0	0	0	0
13:29:29	-894,58	2595,145	19,17	17,969	12,412	11,29	14,008	21,5	952,436	24,916	2241,816	0	205,035	205,035	99,73	0	0	0	0	0	0	0
13:29:29	-485,034	2590,295	19,267	17,969	12,379	11,24	13,954	21,5	952,436	24,916	2242,164	0	205,035	205,035	99,73	0	0	0	0	0	0	0
13:29:29	-848,413	2581,811	18,974	17,773	12,348	11,152	13,899	21,5	952,436	24,916	2242,504	0	205,035	205,035	99,73	0	0	0	0	0	0	0
13:29:29	-822,631	2573,584	18,779	17,627	12,312	11,067	13,843	21,5	952,436	24,916	2242,835	0	205,035	205,035	99,73	0	0	0	0	0	0	0
13:29:29	-556,591	2568,018	18,779	17,578	12,281	11,01	13,788	21,5	952,436	24,916	2243,16	0	205,035	205,035	99,73	0	0	0	0	0	0	0
13:29:29	-795,068	2560,068	18,633	17,187	12,244	10,928	13,731	21,5	952,436	24,916	2243,477	0	205,035	205,035	99,73	0	0	0	0	0	0	0
13:29:29	-794,995	2552,118	18,486	17,236	12,207	10,846	13,675	21,5	952,436	24,916	2243,785	0	205,035	205,035	99,73	0	0	0	0	0	0	0
13:29:29	-665,698	2545,461	18,486	17,09	12,17	10,777	13,618	21,5	952,436	24,916	2244,087	0	205,035	205,035	99,73	0	0	0	0	0	0	0
13:29:29	-440,722	2541,054	18,633	17,285	12,137	10,732	13,561	21,5	952,436	24,916	2244,384	0	205,035	205,035	99,73	0	0	0	0	0	0	0
13:29:29	-895,092	2532,103	18,291	17,236	12,105	10,64	13,504	21,5	952,436	24,916	2244,671	0	205,035	205,035	99,73	0	0	0	0	0	0	0
13:29:29	-798,12	2524,121	17,9	16,894	12,081	10,557	13,446	21,5	952,436	24,916	2244,951	0	205,035	205,035	99,73	0	0	0	0	0	0	0
13:29:29	-903,32	2515,088	17,412	16,406	12,057	10,464	13,388	21,5	952,436	24,916	2245,221	0	205,035	205,035	99,73	0	0	0	0	0	0	0
13:29:29	-742,968	2507,659	17,07	16,064	12,034	10,388	13,329	21,5	952,436	24,916	2245,483	0	205,035	205,035	99,73	0	0	0	0	0	0	0
13:29:29	-748,999	2500,169	16,728	15,869	12,01	10,311	13,27	21,5	952,436	24,916	2245,738	0	205,035	205,035	99,73	0	0	0	0	0	0	0
13:29:29	-463,427	2495,534	16,679	15,722	11,987	10,263	13,211	21,5	952,436	24,916	2245,988	0	205,035	205,035	99,73	0	0	0	0	0	0	0
13:29:29	-597,094	2489,563	16,582	15,527	11,959	10,201	13,152	21,5	952,436	24,916	2246,231	0	205,035	205,035	99,73	0	0	0	0	0	0	0
13:29:29	-631,86	2483,245	16,533	15,527	11,926	10,136	13,093	21,5	952,436	24,916	2246,468	0	205,035	205,035	99,73	0	0	0	0	0	0	0
13:29:29	-303,027	2480,214	16,826	15,869	11,892	10,105	13,034	21,5	952,436	24,916	2246,702	0	205,035	205,035	99,73	0	0	0	0	0	0	0
13:29:29	-562,158	2474,593	17,021	16,162	11,85	10,047	12,976	21,5	952,436	24,916	2246,93	0	205,035	205,035	99,73	0	0	0	0	0	0	0
13:29:29	-394,848	2470,644	17,217	16,211	11,817	10,006	12,917	21,5	952,436	24,916	2247,153	0	205,035	205,035	99,73	0	0	0	0	0	0	0
13:29:29	-631,054	2464,334	17,168	16,211	11,784	9,941	12,859	21,5	952,436	24,916	2247,371	0	205,035	205,035	99,73	0	0	0	0	0	0	0
13:29:29	-592,822	2458,406	17,07	16,308	11,756	9,88	12,801	21,5	952,436	24,916	2247,582	0	205,035	205,035	99,73	0	0	0	0	0	0	0
13:29:29	-636,45	2452,041	16,924	16,015	11,728	9,814	12,742	21,5	952,436	24,916	2247,786	0	205,035	205,035	99,73	0	0	0	0	0	0	0
13:29:29	-642,016	2445,621	16,679	15,82	11,705	9,748	12,683	21,5	952,436	24,916	2247,984	0	205,035	205,035	99,73	0	0	0	0	0	0	0
13:29:29	-688,72	2438,734	16,386	15,625	11,682	9,677	12,624	21,5	952,436	24,916	2248,175	0	205,035	205,035	99,73	0	0	0	0	0	0	0
13:29:29	-625,756	2432,476	16,093	15,332	11,663	9,613	12,565	21,5	952,436	24,916	2248,359	0	205,035	205,035	99,73	0	0	0	0	0	0	0
13:29:29	-620,459	2426,272	15,947	15,429	11,636	9,549	12,506	21,5	952,436	24,916	2248,537	0	205,035	205,035	99,73	0	0	0	0	0	0	0
13:29:29	-430,786	2421,964	15,947	15,088	11,611	9,504	12,447	21,5	952,436	24,916	2248,711	0	205,035	205,035	99,73	0	0	0	0	0	0	0
13:29:29	-604,199	2415,922	15,898	15,088	11,58	9,442	12,388	21,5	952,436	24,916	2248,878	0	205,035	205,035	99,73	0	0	0	0	0	0	0
13:29:29	-314,428	2412,777	16,093	15,283	11,551	9,41	12,33	21,5	952,436	24,916	2249,042	0	205,035	205,035	99,73	0	0	0	0	0	0	0
13:29:29	-537,866	2407,399	16,191	15,332	11,516	9,354	12,272	21,5	952,436	24,916	2249,2	0	205,035	205,035	99,73	0	0	0	0	0	0	0
13:29:30	-834,13	2399,057	15,898	15,088	11,484	9,268	12,213	21,5	952,436	24,916	2249,35	0	205,035	205,035	99,73	0	0	0	0	0	0	0
13:29:30	-435,961	2394,698	15,947	15,136	11,457	9,223	12,154	21,5	952,436	24,916	2249,496	0	205,035	205,035	99,73	0	0	0	0	0	0	0
13:29:30	-626,66	2388,431	15,752	15,088	11,432	9,159	12,095	21,5	952,436	24,916	2249,635	0	205,035	205,035	99,73	0	0	0	0	0	0	0
13:29:30	-462,011	2383,811	15,752	15,136	11,406	9,111	12,037	21,5	952,436	24,916	2249,769	0	205,035	205,035	99,73	0	0	0	0	0	0	0
13:29:30	-646,85	2377,343	15,556	14,99	11,38	9,044	11,978	21,5	952,436	24,916	2249,896	0	205,035	205,035	99,73	0	0	0	0	0	0	0
13:29:30	-494,995	2372,393	15,459	14,843	11,357	8,993	11,92	21,5	952,436	24,916	2250,019	0	205,035	205,035	99,73	0	0	0	0	0	0	0
13:29:30	-636,889	2366,024	15,215	14,502	11,335	8,928	11,861	21,5	952,436	24,916	2250,135	0	205,035	205,035	99,73	0	0	0	0	0	0	0
13:29:30	-578,881	2360,235	15,117	14,404	11,307	8,868	11,802	21,5	952,436	24,916	2250,245	0	205,035	205,035	99,73	0	0	0	0	0	0	0
13:29:30	-330,81	2356,927	15,215	14,502	11,283	8,834	11,744	21,5	952,436	24,916	2250,351	0	205,035	205,035	99,73	0	0	0	0	0	0	0
13:29:30	-618,872	2350,738	15,068	14,404	11,256	8,77	11,686	21,5	952,436	24,916	2250,452	0	205,035	205,035	99,73	0	0	0	0	0	0	0
13:29:30	-494,335	2345,795	14,97	14,306	11,233	8,719	11,628	21,5	952,436	24,916	2250,547	0	205,035	205,035	99,73	0	0	0	0	0	0	0
13:29:30	-580,957	2339,985	14,775	14,209	11,211	8,659	11,569	21,5	952,436	24,916	2250,637	0	205,035	205,035	99,73	0	0	0	0	0	0	0
13:29:30	-513,964	2334,846	14,58	14,062	11,192	8,606	11,511	21,5	952,436	24,916	2250,721	0	205,035	205,035	99,73	0	0	0	0	0	0	0
13:29:30	-506,005	2329,786	14,384	13,769	11,174	8,554	11,453	21,5	952,436	24,916	2250,8	0	205,035	205,035	99,73	0	0	0	0	0	0	0
13:29:30	-697,143	2322,814	13,994	13,525	11,156	8,482	11,395	21,5	952,436	24,916	2250,872	0	205,035	205,035	99,73	0	0	0	0	0	0	0
13:29:30	-298,51	2319,829	13,945	13,379	11,142	8,451	11,337	21,5	952,436	24,916	2250,941	0	205,035	205,035	99,73	0	0	0	0	0	0	0
13:29:30	-480,761	2315,021	13,799	13,379	11,122	8,402	11,28	21,5	952,436	24,916	2251,005	0	205,035	205,035	99,73	0	0	0	0	0	0	0
13:29:30	-442,822	2310,593	13,75	13,232	11,1	8,356	11,222	21,5	952,436	24,916	2251,064	0	205,035	205,035	99,73	0	0	0	0	0	0	0
13:29:30	-441,625	2306,177	13,652	13,232	11,08	8,311	11,165	21,3	953,406	24,916	2251,119	0	205,035	205,035	99,73	0	0	0	0	0	0	0
13:29:30	-318,92	2302,988	13,75	13,086	11,057	8,278	11,109	21,3	953,406	24,916	2251,171	0	205,035	205,035	99,73	0	0	0	0	0	0	0
13:29:30	-424,414	2298,744	13,652	13,086	11,038	8,234	11,052	21,3	953,406	24,916	2251,219	0	205,035	205,035	99,73	0	0	0	0	0	0	0
13:29:30	-332,836	2295,415	13,652	13,086	11,019	8,2	10,996	21,3	953,406	24,916	2251,263	0	205,035	205,035	99,73	0	0	0	0	0	0	0
13:29:30	-462,084	2290,794	13,603	13,086	10,996	8,152	10,941	21,3	953,406	24,916	2251,302	0	205,035	205,035	99,73	0	0	0	0	0	0	0
13:29:30	-330,712	2287,487	13,603	13,183	10,977	8,118	10,885	21,3	953,406	24,916	2251,339	0	205,035	205,035	99,73	0	0	0	0	0	0	0
13:29:30	-332,861	2284,159	13,603	13,183	10,958	8,084	10,83	21,3	953,406	24,916	2251,372	0	205,035	205,035	99,73	0	0	0	0	0	0	0
13:29:30	-329,638	2280,862	13,603	13,232	10,939	8,05	10,776	21,3	953,406	24,916	2251,401	0	205,035	205,035	99,73	0	0	0	0	0	0	0
13:29:30	-434,57	2276,516	13,408	13,086	10,925	8,005	10,722	21,3	953,406	24,916	2251,426	0	205,035	205,035	99,73	0	0	0	0	0	0	0
13:29:30	-425,048	2272,266	13,31	13,037	10,906	7,961	10,667	21,3	953,406	24,916	2251,447	0	205,035	205,035	99,73	0	0	0	0	0	0	0
13:29:30	-295,947	2269,307	13,261	12,988	10,892	7,93	10,614	21,3	953,406	24,916	2251,465	0	203,123	203,123	99,722	0	0	0	0	0	0	0
13:29:30	-331,689	2265,99	13,261	12,988	10,873	7,896	10,56	21,3	953,406	24,916	2251,479	0	203,123	203,123	99,722	0	0	0	0	0	0	0
13:29:30	-338,623	2262,603	13,164	12,89	10,859	7,861	10,508	21,3	953,406	24,916	2251,49	0	203,123	203,123	99,722	0	0	0	0	0	0	0
13:29:30	-386,914	2258,734	13,017	12,744	10,845	7,822	10,455	21,3	953,406	24,916	2251,498	0	203,123	203,123	99,722	0	0	0	0	0	0	0
13:29:30	-293,652	2255,798	12,968	12,646	10,831	7,791	10,403	21,3	953,406	24,916	2251,502	0	203,123	203,123	99,722	0	0	0	0	0	0	0
13:29:30	-292,602	2252,872	12,92	12,549	10,817	7,761	10,351	21,3	953,406	24,916	2251,503	0	203,123	203,123	99,722	0	0	0	0	0	0	0
13:29:30	-419,189	2248,68	12,822	12,549	10,799	7,718	10,299	21,3	953,406	24,916	2248,68	0	203,123	203,123	99,722	0	0	0	0	0	0	0
13:29:30	-251,806	2246,162	12,822	12,646	10,785	7,692	10,248	21,3	953,406	24,916	2246,162	0	203,123	203,123	99,722	0	0	0	0	0	0	0
13:29:30	-290,38	2243,258	12,773	12,549	10,771	7,662	10,197	21,3	953,406	24,916	2243,258	0	203,123	203,123	99,722	0	0	0	0	0	0	0
13:29:30	-341,601	2239,842	12,675	12,353	10,757	7,627	10,147	21,3	953,406	24,916	2239,842	0	203,123	203,123	99,722	0	0	0	0	0	0	0
13:29:30	-323,901	2236,603	12,675	12,451	10,738	7,593	10,097	21,3	953,406	24,916	2236,603	0	203,123	203,123	99,722	0	0	0	0	0	0	0
13:29:30	-250,708	2234,096	12,675	12,5	10,724	7,568	10,047	21,3	953,406	24,916	2234,096	0	203,123	203,123	99,722	0	0	0	0	0	0	0
13:29:30	-259,375	2231,502	12,675	12,451	10,709	7,541	9,998	21,3	953,406	24,916	2231,502	0	203,123	203,123	99,722	0	0	0	0	0	0	0
13:29:30	-250,708	2228,995	12,675	12,451	10,695	7,515	9,949	21,3	953,406	24,916	2228,995	0	203,123	203,123	99,722	0	0	0	0	0	0	0
13:29:30	-315,405	2225,841	12,675	12,5	10,677	7,482	9,901	21,3	953,406	24,916	2225,841	0	203,123	203,123	99,722	0	0	0	0	0	0	0
13:29:30	-251,806	2223,323	12,675	12,353	10,663	7,456	9,853	21,3	953,406	24,916	2223,323	0	203,123	203,123	99,722	0	0	0	0	0	0	0
13:29:30	-379,638	2219,526	12,529	12,256	10,649	7,417	9,805	21,3	953,406	24,916	2219,526	0	203,123	203,123	99,722	0	0	0	0	0	0	0
13:29:30	-284,692	2216,68	12,48	12,158	10,636	7,388	9,758	21,3	953,406	24,916	2216,68	0	203,123	203,123	99,722	0	0	0	0	0	0	0
13:29:30	-172,216	2214,957	12,48	12,109	10,626	7,37	9,711	21,3	953,406	24,916	2214,957	0	203,123	203,123	99,722	0	0	0	0	0	0	0
13:29:30	-370,825	2211,249	12,334	12,06	10,613	7,332	9,665	21,3	953,406	24,916	2211,249	0	203,123	203,123	99,722	0	0	0	0	0	0	0
13:29:30	-308,471	2208,164	12,187	11,914	10,603	7,3	9,618	21,3	953,406	24,916	2208,164	0	203,123	203,123	99,722	0	0	0	0	0	0	0
13:29:30	-273,828	2205,426	12,138	11,767	10,59	7,272	9,572	21,3	953,406	24,916	2205,426	0	203,123	203,123	99,722	0	0	0	0	0	0	0
13:29:30	-306,079	2202,365	11,992	11,621	10,58	7,24	9,526	21,3	953,406	24,916	2202,365	0	203,123	203,123	99,722	0	0	0	0	0	0	0
13:29:30	-269,311	2199,672	11,943	11,572	10,568	7,213	9,481	21,3	953,406	24,916	2199,672	0	203,123	203,123	99,722	0	0	0	0	0	0	0
13:29:30	-187,719	2197,795	11,992	11,621	10,554	7,193	9,436	21,3	953,406	24,916	2197,795	0	203,123	203,123	99,722	0	0	0	0	0	0	0
13:29:30	-193,481	2195,86	11,992	11,621	10,543	7,173	9,392	21,3	953,406	24,916	2195,86	0	203,123	203,123	99,722	0	0	0	0	0	0	0
13:29:30	-247,363	2193,387	11,992	11,767	10,529	7,148	9,348	21,3	953,406	24,916	2193,387	0	203,123	203,123	99,722	0	0	0	0	0	0	0
13:29:30	-198,51	2191,401	12,041	11,767	10,515	7,127	9,304	21,3	953,406	24,916	2191,401	0	203,123	203,123	99,722	0	0	0	0	0	0	0
13:29:30	-153,71	2189,864	12,138	11,816	10,502	7,112	9,261	21,3	953,406	24,916	2189,864	0	203,123	203,123	99,722	0	0	0	0	0	0	0
13:29:30	-289,331	2186,971	12,138	11,963	10,485	7,082	9,219	21,3	953,406	24,916	2186,971	0	203,123	203,123	99,722	0	0	0	0	0	0	0
13:29:30	-194,165	2185,029	12,187	11,963	10,472	7,062	9,176	21,3	953,406	24,916	2185,029	0	203,123	203,123	99,722	0	0	0	0	0	0	0
13:29:30	-285,498	2182,174	12,138	11,963	10,458	7,032	9,134	21,3	953,406	24,916	2182,174	0	203,123	203,123	99,722	0	0	0	0	0	0	0
13:29:30	-150,122	2180,673	12,187	11,963	10,447	7,017	9,093	21,3	953,406	24,916	2180,673	0	203,123	203,123	99,722	0	0	0	0	0	0	0
13:29:30	-277,88	2177,894	12,041	11,816	10,439	6,988	9,051	21,3	953,406	24,916	2177,894	0	203,123	203,123	99,722	0	0	0	0	0	0	0
13:29:30	-321,093	2174,683	11,845	11,621	10,431	6,955	9,01	21,3	953,406	24,916	2174,683	0	203,123	203,123	99,722	0	0	0	0	0	0	0
13:29:30	-281,396	2171,869	11,65	11,523	10,425	6,926	8,969	21,3	953,406	24,916	2171,869	0	203,123	203,123	99,722	0	0	0	0	0	0	0
13:29:30	-204,614	2169,823	11,601	11,377	10,416	6,905	8,929	21,3	953,406	24,916	2169,823	0	203,123	203,123	99,722	0	0	0	0	0	0	0
13:29:30	-229,711	2167,526	11,504	11,377	10,408	6,881	8,889	21,3	953,406	24,916	2167,526	0	203,123	203,123	99,722	0	0	0	0	0	0	0
13:29:30	-107,763	2166,449	11,601	11,377	10,397	6,87	8,849	21,3	953,406	24,916	2166,449	0	203,123	203,123	99,722	0	0	0	0	0	0	0
13:29:30	-237,548	2164,073	11,601	11,425	10,384	6,846	8,81	21,3	953,406	24,916	2164,073	0	203,123	203,123	99,722	0	0	0	0	0	0	0
13:29:30	-221,557	2161,858	11,601	11,523	10,371	6,823	8,771	21,3	953,406	24,916	2161,858	0	203,123	203,123	99,722	0	0	0	0	0	0	0
13:29:30	-130,786	2160,55	11,65	11,523	10,361	6,809	8,733	21,3	953,406	24,916	2160,55	0	203,123	203,123	99,722	0	0	0	0	0	0	0
13:29:30	-238,647	2158,163	11,65	11,523	10,348	6,785	8,694	21,3	953,406	24,916	2158,163	0	203,123	203,123	99,722	0	0	0	0	0	0	0
13:29:30	-279,345	2155,37	11,504	11,425	10,339	6,756	8,656	21,3	953,406	24,916	2155,37	0	203,123	203,123	99,722	0	0	0	0	0	0	0
13:29:30	-188,916	2153,481	11,406	11,279	10,334	6,736	8,619	21,3	953,406	24,916	2153,481	0	203,123	203,123	99,722	0	0	0	0	0	0	0
13:29:30	-234,985	2151,131	11,308	11,181	10,326	6,712	8,581	21,3	953,406	24,916	2151,131	0	203,123	203,123	99,722	0	0	0	0	0	0	0
13:29:30	-189,453	2149,236	11,259	11,181	10,317	6,693	8,544	21,3	953,406	24,916	2149,236	0	203,123	203,123	99,722	0	0	0	0	0	0	0
13:29:30	-97,729	2148,259	11,259	11,084	10,312	6,683	8,508	21,3	953,406	24,916	2148,259	0	203,123	203,123	99,722	0	0	0	0	0	0	0
13:29:30	-235,961	2145,899	11,162	11,035	10,304	6,658	8,472	21,3	953,406	24,916	2145,899	0	203,123	203,123	99,722	0	0	0	0	0	0	0
13:29:30	-96,655	2144,933	11,162	10,937	10,298	6,648	8,436	21,3	953,406	24,916	2144,933	0	203,123	203,123	99,722	0	0	0	0	0	0	0
13:29:30	-193,798	2142,995	11,113	10,937	10,29	6,628	8,4	21,3	953,406	24,916	2142,995	0	203,123	203,123	99,722	0	0	0	0	0	0	0
13:29:30	-147,143	2141,523	11,113	10,888	10,281	6,613	8,365	21,3	953,406	24,916	2141,523	0	203,123	203,123	99,722	0	0	0	0	0	0	0
13:29:30	-119,018	2140,333	11,162	10,937	10,272	6,601	8,331	21,3	953,406	24,916	2140,333	0	203,123	203,123	99,722	0	0	0	0	0	0	0
13:29:30	-126,928	2139,064	11,113	10,84	10,267	6,588	8,297	21,3	953,406	24,916	2139,064	0	203,123	203,123	99,722	0	0	0	0	0	0	0
13:29:30	-174,56	2137,318	11,015	10,937	10,263	6,57	8,263	21,3	953,406	24,916	2137,318	0	203,123	203,123	99,722	0	0	0	0	0	0	0
13:29:30	-195,898	2135,359	10,966	10,888	10,254	6,55	8,229	21,3	953,406	24,916	2135,359	0	203,123	203,123	99,722	0	0	0	0	0	0	0
13:29:30	-138,5	2133,974	10,966	10,84	10,246	6,535	8,196	21,3	953,406	24,916	2133,974	0	203,123	203,123	99,722	0	0	0	0	0	0	0
13:29:30	-150,195	2132,472	10,82	10,693	10,245	6,52	8,163	21,3	953,406	24,916	2132,472	0	203,123	203,123	99,722	0	0	0	0	0	0	0
13:29:30	-205,761	2130,415	10,673	10,595	10,242	6,499	8,13	21,3	953,406	24,916	2130,415	0	203,123	203,123	99,722	0	0	0	0	0	0	0
13:29:30	-205,908	2128,356	10,527	10,498	10,238	6,477	8,098	21,3	953,406	24,916	2128,356	0	203,123	203,123	99,722	0	0	0	0	0	0	0
13:29:30	-129,077	2127,065	10,478	10,4	10,233	6,464	8,066	21,3	953,406	24,916	2127,065	0	203,123	203,123	99,722	0	0	0	0	0	0	0
13:29:30	-53,515	2126,53	10,527	10,547	10,227	6,459	8,034	21,3	953,406	24,916	2126,53	0	203,123	203,123	99,722	0	0	0	0	0	0	0
13:29:30	-65,039	2125,879	10,625	10,547	10,218	6,452	8,003	21,3	953,406	24,916	2125,879	0	203,123	203,123	99,722	0	0	0	0	0	0	0
13:29:30	-39,477	2125,484	10,673	10,693	10,213	6,448	7,973	21,3	953,406	24,916	2125,484	0	203,123	203,123	99,722	0	0	0	0	0	0	0
13:29:30	-68,237	2124,802	10,771	10,693	10,204	6,441	7,943	21,3	953,406	24,916	2124,802	0	203,123	203,123	99,722	0	0	0	0	0	0	0
13:29:30	-112,524	2123,677	10,82	10,742	10,195	6,429	7,913	21,3	953,406	24,916	2123,677	0	203,123	203,123	99,722	0	0	0	0	0	0	0
13:29:30	-119,555	2122,481	10,771	10,595	10,191	6,417	7,884	21,3	953,406	24,916	2122,481	0	203,123	203,123	99,722	0	0	0	0	0	0	0
13:29:30	-103,491	2121,446	10,673	10,595	10,191	6,406	7,855	21,3	953,406	24,916	2121,446	0	203,123	203,123	99,722	0	0	0	0	0	0	0
13:29:30	-208,935	2119,357	10,527	10,4	10,186	6,385	7,826	21,3	953,406	24,916	2119,357	0	203,123	203,123	99,722	0	0	0	0	0	0	0
13:29:30	-12,841	2119,229	10,527	10,351	10,186	6,383	7,798	21,3	953,406	24,916	2119,229	0	203,123	203,123	99,722	0	0	0	0	0	0	0
13:29:30	-61,206	2118,617	10,527	10,351	10,182	6,377	7,77	21,3	953,406	24,916	2118,617	0	203,123	203,123	99,722	0	0	0	0	0	0	0
13:29:31	-12,866	2118,488	10,527	10,351	10,181	6,376	7,743	21,3	953,406	24,916	2118,488	0	203,123	203,123	99,722	0	0	0	0	0	0	0
13:29:31	-132,348	2117,164	10,478	10,4	10,177	6,362	7,715	21,3	953,406	24,916	2117,164	0	203,123	203,123	99,722	0	0	0	0	0	0	0
13:29:31	-29,809	2116,866	10,527	10,4	10,172	6,359	7,689	21,3	953,406	24,916	2116,866	0	203,123	203,123	99,722	0	0	0	0	0	0	0
13:29:31	-86,914	2115,997	10,527	10,4	10,167	6,35	7,663	21,3	953,406	24,916	2115,997	0	203,123	203,123	99,722	0	0	0	0	0	0	0
13:29:31	-76,342	2115,234	10,527	10,4	10,163	6,342	7,637	21,3	953,406	24,916	2115,234	0	203,123	203,123	99,722	0	0	0	0	0	0	0
13:29:31	-90,527	2114,328	10,429	10,351	10,163	6,333	7,611	21,3	953,406	24,916	2114,328	0	203,123	203,123	99,722	0	0	0	0	0	0	0
13:29:31	-77,246	2113,556	10,429	10,351	10,159	6,325	7,586	21,3	953,406	24,916	2113,556	0	203,123	203,123	99,722	0	0	0	0	0	0	0
13:29:31	-10,717	2113,449	10,429	10,302	10,158	6,324	7,561	21,3	953,406	24,916	2113,449	0	203,123	203,123	99,722	0	0	0	0	0	0	0
13:29:31	-166,674	2111,782	10,332	10,302	10,154	6,307	7,537	21,3	953,406	24,916	2111,782	0	203,123	203,123	99,722	0	0	0	0	0	0	0
13:29:31	-89,184	2110,89	10,332	10,302	10,149	6,297	7,512	21,3	953,406	24,916	2110,89	0	203,123	203,123	99,722	0	0	0	0	0	0	0
13:29:31	14,331	2111,034	10,429	10,351	10,144	6,299	7,488	21,3	953,406	24,916	2110,89	0	203,123	203,123	99,722	0	0	0	0	0	0	0
13:29:31	-90,234	2110,131	10,429	10,351	10,139	6,29	7,465	21,3	953,406	24,916	2110,131	0	203,123	203,123	99,722	0	0	0	0	0	0	0
13:29:31	-33,203	2109,799	10,478	10,498	10,135	6,286	7,442	21,3	953,406	24,916	2109,799	0	203,123	203,123	99,722	0	0	0	0	0	0	0
13:29:31	-78,295	2109,016	10,478	10,498	10,13	6,278	7,419	21,3	953,406	24,916	2109,016	0	203,123	203,123	99,722	0	0	0	0	0	0	0
13:29:31	-20,385	2108,812	10,478	10,498	10,129	6,276	7,397	21,3	953,406	24,916	2108,812	0	203,123	203,123	99,722	0	0	0	0	0	0	0
13:29:31	-67,724	2108,135	10,478	10,498	10,125	6,269	7,375	21,3	953,406	24,916	2108,135	0	203,123	203,123	99,722	0	0	0	0	0	0	0
13:29:31	-54,907	2107,586	10,429	10,4	10,125	6,263	7,353	21,3	953,406	24,916	2107,586	0	203,123	203,123	99,722	0	0	0	0	0	0	0
13:29:31	-149,389	2106,092	10,332	10,351	10,121	6,248	7,331	21,3	953,406	24,916	2106,092	0	203,123	203,123	99,722	0	0	0	0	0	0	0
13:29:31	-55,957	2105,533	10,283	10,302	10,121	6,242	7,31	21,3	953,406	24,916	2105,533	0	203,123	203,123	99,722	0	0	0	0	0	0	0
13:29:31	-68,75	2104,845	10,283	10,205	10,117	6,235	7,289	21,1	952,436	24,916	2104,845	0	203,123	203,123	99,722	0	0	0	0	0	0	0
13:29:31	-7,397	2104,771	10,283	10,302	10,116	6,234	7,268	21,1	952,436	24,916	2104,771	0	203,123	203,123	99,722	0	0	0	0	0	0	0
13:29:31	-135,644	2103,415	10,136	10,009	10,116	6,22	7,247	21,1	952,436	24,916	2103,415	0	203,123	203,123	99,722	0	0	0	0	0	0	0
13:29:31	-80,541	2102,609	10,136	10,058	10,112	6,212	7,227	21,1	952,436	24,916	2102,609	0	203,123	203,123	99,722	0	0	0	0	0	0	0
13:29:31	-9,667	2102,513	10,136	10,058	10,111	6,211	7,207	21,1	952,436	24,916	2102,513	0	203,123	203,123	99,722	0	0	0	0	0	0	0
13:29:31	-25,512	2102,257	10,185	10,156	10,107	6,208	7,188	21,1	952,436	24,916	2102,257	0	203,123	203,123	99,722	0	0	0	0	0	0	0
13:29:31	9,887	2102,356	10,283	10,156	10,102	6,209	7,168	21,1	952,436	24,916	2102,257	0	203,123	203,123	99,722	0	0	0	0	0	0	0
13:29:31	-81,591	2101,54	10,283	10,205	10,098	6,201	7,149	21,1	952,436	24,916	2101,54	0	203,123	203,123	99,722	0	0	0	0	0	0	0
13:29:31	26,904	2101,809	10,332	10,302	10,097	6,204	7,131	21,1	952,436	24,916	2101,541	0	203,123	203,123	99,722	0	0	0	0	0	0	0
13:29:31	18,481	2101,994	10,429	10,302	10,093	6,206	7,113	21,1	952,436	24,916	2101,541	0	203,123	203,123	99,722	0	0	0	0	0	0	0
13:29:31	-81,616	2101,178	10,429	10,302	10,088	6,197	7,095	21,1	952,436	24,916	2101,178	0	201,252	201,252	99,714	0	0	0	0	0	0	0
13:29:31	-90,405	2100,274	10,332	10,205	10,088	6,188	7,077	21,1	952,436	24,916	2100,274	0	201,252	201,252	99,714	0	0	0	0	0	0	0
13:29:31	-45,214	2099,822	10,283	10,058	10,088	6,183	7,06	21,1	952,436	24,916	2099,822	0	201,252	201,252	99,714	0	0	0	0	0	0	0
13:29:31	-100,048	2098,821	10,185	10,156	10,088	6,173	7,042	21,1	952,436	24,916	2098,821	0	201,252	201,252	99,714	0	0	0	0	0	0	0
13:29:31	18,432	2099,006	10,283	10,205	10,083	6,175	7,025	21,1	952,436	24,916	2098,822	0	201,252	201,252	99,714	0	0	0	0	0	0	0
13:29:31	-8,447	2098,921	10,283	10,058	10,083	6,174	7,008	21,1	952,436	24,916	2098,822	0	201,252	201,252	99,714	0	0	0	0	0	0	0
13:29:31	-75,244	2098,169	10,283	10,058	10,079	6,166	6,992	21,1	952,436	24,916	2098,169	0	201,252	201,252	99,714	0	0	0	0	0	0	0
13:29:31	-97,753	2097,191	10,185	10,156	10,078	6,156	6,976	21,1	952,436	24,916	2097,191	0	201,252	201,252	99,714	0	0	0	0	0	0	0
13:29:31	-75,292	2096,438	10,185	10,156	10,074	6,148	6,959	21,1	952,436	24,916	2096,438	0	201,252	201,252	99,714	0	0	0	0	0	0	0
13:29:31	0	2096,438	10,185	10,058	10,074	6,148	6,943	21,1	952,436	24,916	2096,438	0	201,252	201,252	99,714	0	0	0	0	0	0	0
13:29:31	-142,895	2095,009	10,039	10,058	10,074	6,134	6,928	21,1	952,436	24,916	2095,009	0	201,252	201,252	99,714	0	0	0	0	0	0	0
13:29:31	-75,244	2094,257	10,039	10,009	10,069	6,126	6,912	21,1	952,436	24,916	2094,257	0	201,252	201,252	99,714	0	0	0	0	0	0	0
13:29:31	82,934	2095,086	10,136	10,058	10,069	6,134	6,897	21,1	952,436	24,916	2094,258	0	201,252	201,252	99,714	0	0	0	0	0	0	0
13:29:31	-90,356	2094,183	10,039	10,009	10,069	6,125	6,881	21,1	952,436	24,916	2094,183	0	201,252	201,252	99,714	0	0	0	0	0	0	0
13:29:31	-75,048	2093,432	10,039	10,009	10,065	6,117	6,866	21,1	952,436	24,916	2093,432	0	201,252	201,252	99,714	0	0	0	0	0	0	0
13:29:31	82,739	2094,26	10,136	10,058	10,064	6,126	6,852	21,1	952,436	24,916	2093,433	0	201,252	201,252	99,714	0	0	0	0	0	0	0
13:29:31	-37,451	2093,885	10,185	10,156	10,059	6,122	6,838	21,1	952,436	24,916	2093,433	0	201,252	201,252	99,714	0	0	0	0	0	0	0
13:29:31	-77,392	2093,111	10,185	10,156	10,055	6,114	6,823	21,1	952,436	24,916	2093,111	0	201,252	201,252	99,714	0	0	0	0	0	0	0
13:29:31	-7,397	2093,037	10,185	10,205	10,055	6,113	6,81	21,1	952,436	24,916	2093,037	0	201,252	201,252	99,714	0	0	0	0	0	0	0
13:29:31	-76,293	2092,274	10,185	10,156	10,05	6,105	6,796	21,1	952,436	24,916	2092,274	0	201,252	201,252	99,714	0	0	0	0	0	0	0
13:29:31	-84,79	2091,426	10,185	10,156	10,045	6,097	6,782	21,1	952,436	24,916	2091,426	0	201,252	201,252	99,714	0	0	0	0	0	0	0
13:29:31	90,307	2092,329	10,283	10,302	10,045	6,106	6,769	21,1	952,436	24,916	2091,427	0	201,252	201,252	99,714	0	0	0	0	0	0	0
13:29:31	-135,449	2090,975	10,136	10,058	10,045	6,092	6,755	21,1	952,436	24,916	2090,975	0	201,252	201,252	99,714	0	0	0	0	0	0	0
13:29:31	-90,307	2090,072	10,039	10,009	10,045	6,083	6,742	21,1	952,436	24,916	2090,072	0	201,252	201,252	99,714	0	0	0	0	0	0	0
13:29:31	-45,141	2089,62	9,99	10,009	10,045	6,078	6,729	21,1	952,436	24,916	2089,62	0	201,252	201,252	99,714	0	0	0	0	0	0	0
13:29:31	45,141	2090,072	10,039	10,009	10,045	6,083	6,717	21,1	952,436	24,916	2089,621	0	201,252	201,252	99,714	0	0	0	0	0	0	0
13:29:31	-83,715	2089,235	10,039	10,009	10,041	6,074	6,704	21,1	952,436	24,916	2089,235	0	201,252	201,252	99,714	0	0	0	0	0	0	0
13:29:31	0	2089,235	10,039	10,058	10,041	6,074	6,692	21,1	952,436	24,916	2089,235	0	201,252	201,252	99,714	0	0	0	0	0	0	0
13:29:31	-83,691	2088,398	10,039	10,058	10,036	6,065	6,679	21,1	952,436	24,916	2088,398	0	201,252	201,252	99,714	0	0	0	0	0	0	0
13:29:31	0	2088,398	10,039	10,009	10,036	6,065	6,667	21,1	952,436	24,916	2088,398	0	201,252	201,252	99,714	0	0	0	0	0	0	0
13:29:31	90,283	2089,301	10,136	10,009	10,036	6,075	6,656	21,1	952,436	24,916	2088,398	0	201,252	201,252	99,714	0	0	0	0	0	0	0
13:29:31	-90,283	2088,398	10,039	9,961	10,036	6,065	6,644	21,1	952,436	24,916	2088,398	0	201,252	201,252	99,714	0	0	0	0	0	0	0
13:29:31	-79,467	2087,603	10,039	9,961	10,031	6,057	6,633	21,1	952,436	24,916	2087,603	0	201,252	201,252	99,714	0	0	0	0	0	0	0
13:29:31	83,959	2088,443	10,136	9,863	10,031	6,066	6,622	21,1	952,436	24,916	2087,604	0	201,252	201,252	99,714	0	0	0	0	0	0	0
13:29:31	-78,442	2087,658	10,136	9,961	10,027	6,058	6,61	21,1	952,436	24,916	2087,604	0	201,252	201,252	99,714	0	0	0	0	0	0	0
13:29:31	45,117	2088,109	10,185	9,961	10,027	6,062	6,6	21,1	952,436	24,916	2087,605	0	201,252	201,252	99,714	0	0	0	0	0	0	0
13:29:31	-84,741	2087,262	10,185	10,009	10,022	6,054	6,589	21,1	952,436	24,916	2087,262	0	201,252	201,252	99,714	0	0	0	0	0	0	0
13:29:31	0	2087,262	10,185	10,009	10,022	6,054	6,579	21,1	952,436	24,916	2087,262	0	201,252	201,252	99,714	0	0	0	0	0	0	0
13:29:31	-135,4	2085,908	10,039	9,961	10,022	6,04	6,568	21,1	952,436	24,916	2085,908	0	201,252	201,252	99,714	0	0	0	0	0	0	0
13:29:31	0	2085,908	10,039	9,961	10,022	6,04	6,558	21,1	952,436	24,916	2085,908	0	201,252	201,252	99,714	0	0	0	0	0	0	0
13:29:31	-45,117	2085,457	9,99	9,863	10,022	6,035	6,547	21,1	952,436	24,916	2085,457	0	201,252	201,252	99,714	0	0	0	0	0	0	0
13:29:31	0	2085,457	9,99	9,814	10,022	6,035	6,537	21,1	952,436	24,916	2085,457	0	201,252	201,252	99,714	0	0	0	0	0	0	0
13:29:31	-45,117	2085,006	9,941	9,863	10,022	6,03	6,527	21,1	952,436	24,916	2085,006	0	201,252	201,252	99,714	0	0	0	0	0	0	0
13:29:31	0	2085,006	9,941	9,863	10,022	6,03	6,518	21,1	952,436	24,916	2085,006	0	201,252	201,252	99,714	0	0	0	0	0	0	0
13:29:31	-40,673	2084,599	9,99	9,863	10,017	6,026	6,508	21,1	952,436	24,916	2084,599	0	201,252	201,252	99,714	0	0	0	0	0	0	0
13:29:31	45,117	2085,05	10,039	10,009	10,017	6,031	6,499	21,1	952,436	24,916	2084,599	0	201,252	201,252	99,714	0	0	0	0	0	0	0
13:29:31	-79,467	2084,255	10,039	9,961	10,012	6,023	6,489	21,1	952,436	24,916	2084,255	0	201,252	201,252	99,714	0	0	0	0	0	0	0
13:29:31	-5,468	2084,201	10,039	10,009	10,012	6,022	6,48	21,1	952,436	24,916	2084,201	0	201,252	201,252	99,714	0	0	0	0	0	0	0
13:29:31	0	2084,201	10,039	9,961	10,012	6,022	6,471	21,1	952,436	24,916	2084,201	0	201,252	201,252	99,714	0	0	0	0	0	0	0
13:29:31	9,887	2084,3	10,136	10,009	10,008	6,023	6,462	21,1	952,436	24,916	2084,201	0	201,252	201,252	99,714	0	0	0	0	0	0	0
13:29:31	0	2084,3	10,136	10,009	10,008	6,023	6,454	21,1	952,436	24,916	2084,201	0	201,252	201,252	99,714	0	0	0	0	0	0	0
13:29:31	-40,893	2083,891	10,185	10,058	10,003	6,019	6,445	21,1	952,436	24,916	2083,891	0	201,252	201,252	99,714	0	0	0	0	0	0	0
13:29:31	0	2083,891	10,185	10,058	10,003	6,019	6,437	21,1	952,436	24,916	2083,891	0	201,252	201,252	99,714	0	0	0	0	0	0	0
13:29:31	-45,117	2083,44	10,136	10,009	10,003	6,014	6,429	21,1	952,436	24,916	2083,44	0	201,252	201,252	99,714	0	0	0	0	0	0	0
13:29:31	-90,185	2082,538	10,039	9,863	10,003	6,005	6,42	21,1	952,436	24,916	2082,538	0	201,252	201,252	99,714	0	0	0	0	0	0	0
13:29:31	-45,141	2082,086	9,99	9,961	10,003	6	6,412	21,1	952,436	24,916	2082,086	0	201,252	201,252	99,714	0	0	0	0	0	0	0
13:29:31	53,906	2082,625	10,136	10,009	9,998	6,006	6,404	21,1	952,436	24,916	2082,087	0	201,252	201,252	99,714	0	0	0	0	0	0	0
13:29:31	-94,604	2081,679	10,039	9,961	9,998	5,996	6,396	21,1	952,436	24,916	2081,679	0	201,252	201,252	99,714	0	0	0	0	0	0	0
13:29:31	0	2081,679	10,039	9,961	9,998	5,996	6,388	21,1	952,436	24,916	2081,679	0	201,252	201,252	99,714	0	0	0	0	0	0	0
13:29:31	0	2081,679	10,039	10,009	9,998	5,996	6,381	21,1	952,436	24,916	2081,679	0	201,252	201,252	99,714	0	0	0	0	0	0	0
13:29:31	8,618	2081,765	10,136	9,961	9,993	5,997	6,373	21,1	952,436	24,916	2081,679	0	201,252	201,252	99,714	0	0	0	0	0	0	0
13:29:31	-90,185	2080,864	10,039	9,961	9,993	5,988	6,366	21,1	952,436	24,916	2080,864	0	201,252	201,252	99,714	0	0	0	0	0	0	0
13:29:31	-90,209	2079,961	9,941	9,863	9,993	5,978	6,358	21,1	952,436	24,916	2079,961	0	201,252	201,252	99,714	0	0	0	0	0	0	0
13:29:31	45,117	2080,413	9,99	9,863	9,993	5,983	6,351	21,1	952,436	24,916	2079,962	0	201,252	201,252	99,714	0	0	0	0	0	0	0
13:29:31	-45,117	2079,961	9,941	9,863	9,993	5,978	6,343	21,1	952,436	24,916	2079,961	0	201,252	201,252	99,714	0	0	0	0	0	0	0
13:29:31	0	2079,961	9,941	9,814	9,993	5,978	6,336	21,1	952,436	24,916	2079,961	0	201,252	201,252	99,714	0	0	0	0	0	0	0
13:29:31	0	2079,961	9,941	9,814	9,993	5,978	6,329	21,1	952,436	24,916	2079,961	0	201,252	201,252	99,714	0	0	0	0	0	0	0
13:29:31	45,117	2080,413	9,99	9,863	9,993	5,983	6,322	21,1	952,436	24,916	2079,962	0	201,252	201,252	99,714	0	0	0	0	0	0	0
13:29:31	-80,371	2079,609	9,99	9,863	9,989	5,975	6,316	21,1	952,436	24,916	2079,609	0	201,252	201,252	99,714	0	0	0	0	0	0	0
13:29:31	-45,068	2079,158	9,941	9,814	9,989	5,97	6,309	21,1	952,436	24,916	2079,158	0	201,252	201,252	99,714	0	0	0	0	0	0	0
13:29:31	45,068	2079,609	9,99	9,863	9,989	5,975	6,302	21,1	952,436	24,916	2079,159	0	201,252	201,252	99,714	0	0	0	0	0	0	0
13:29:32	-135,253	2078,256	9,843	9,716	9,989	5,961	6,295	21,1	952,436	24,916	2078,256	0	201,252	201,252	99,714	0	0	0	0	0	0	0
13:29:32	85,766	2079,114	9,941	9,863	9,988	5,97	6,289	21,1	952,436	24,916	2078,257	0	201,252	201,252	99,714	0	0	0	0	0	0	0
13:29:32	0	2079,114	9,941	9,814	9,988	5,97	6,283	21,1	952,436	24,916	2078,258	0	201,252	201,252	99,714	0	0	0	0	0	0	0
13:29:32	-90,161	2078,212	9,843	9,716	9,988	5,96	6,277	21,1	952,436	24,916	2078,212	0	201,252	201,252	99,714	0	0	0	0	0	0	0
13:29:32	-135,253	2076,86	9,697	9,521	9,988	5,947	6,27	21,1	952,436	24,916	2076,86	0	201,252	201,252	99,714	0	0	0	0	0	0	0
13:29:32	225,415	2079,114	9,941	9,716	9,988	5,97	6,264	21,1	952,436	24,916	2076,862	0	201,252	201,252	99,714	0	0	0	0	0	0	0
13:29:32	-90,161	2078,212	9,843	9,716	9,988	5,96	6,258	21,1	952,436	24,916	2076,863	0	201,252	201,252	99,714	0	0	0	0	0	0	0
13:29:32	-126,635	2076,946	9,795	9,619	9,984	5,947	6,252	21,1	952,436	24,916	2076,863	0	201,252	201,252	99,714	0	0	0	0	0	0	0
13:29:32	45,092	2077,397	9,843	9,814	9,984	5,952	6,246	21,1	952,436	24,916	2076,864	0	201,252	201,252	99,714	0	0	0	0	0	0	0
13:29:32	90,136	2078,298	9,941	9,716	9,984	5,961	6,241	21,1	952,436	24,916	2076,865	0	201,252	201,252	99,714	0	0	0	0	0	0	0
13:29:32	0	2078,298	9,941	9,863	9,984	5,961	6,235	21,1	952,436	24,916	2076,867	0	201,252	201,252	99,714	0	0	0	0	0	0	0
13:29:32	-85,791	2077,44	9,941	9,716	9,979	5,952	6,23	21,1	952,436	24,916	2076,867	0	201,252	201,252	99,714	0	0	0	0	0	0	0
13:29:32	0	2077,44	9,941	9,863	9,979	5,952	6,224	21,1	952,436	24,916	2076,868	0	201,252	201,252	99,714	0	0	0	0	0	0	0
13:29:32	45,092	2077,891	9,99	9,863	9,979	5,957	6,219	21,1	952,436	24,916	2076,869	0	201,252	201,252	99,714	0	0	0	0	0	0	0
13:29:32	-127,734	2076,614	9,941	9,814	9,974	5,944	6,214	21,1	952,436	24,916	2076,614	0	201,252	201,252	99,714	0	0	0	0	0	0	0
13:29:32	-38,623	2076,228	9,99	9,863	9,969	5,94	6,208	21,1	952,436	24,916	2076,228	0	201,252	201,252	99,714	0	0	0	0	0	0	0
13:29:32	0	2076,228	9,99	9,814	9,969	5,94	6,203	21,1	952,436	24,916	2076,228	0	201,252	201,252	99,714	0	0	0	0	0	0	0
13:29:32	0	2076,228	9,99	9,863	9,969	5,94	6,198	21,1	952,436	24,916	2076,228	0	201,252	201,252	99,714	0	0	0	0	0	0	0
13:29:32	0	2076,228	9,99	9,863	9,969	5,94	6,193	21,1	952,436	24,916	2076,228	0	201,252	201,252	99,714	0	0	0	0	0	0	0
13:29:32	-45,043	2075,777	9,941	9,814	9,969	5,935	6,188	21	952,436	24,916	2075,777	0	201,252	201,252	99,714	0	0	0	0	0	0	0
13:29:32	45,043	2076,228	9,99	9,814	9,969	5,94	6,183	21	952,436	24,916	2075,778	0	201,252	201,252	99,714	0	0	0	0	0	0	0
13:29:32	-45,043	2075,777	9,941	9,716	9,969	5,935	6,178	21	952,436	24,916	2075,777	0	201,252	201,252	99,714	0	0	0	0	0	0	0
13:29:32	0	2075,777	9,941	9,668	9,969	5,935	6,173	21	952,436	24,916	2075,777	0	201,252	201,252	99,714	0	0	0	0	0	0	0
13:29:32	-90,136	2074,876	9,843	9,619	9,969	5,926	6,168	21	952,436	24,916	2074,876	0	201,252	201,252	99,714	0	0	0	0	0	0	0
13:29:32	-82,641	2074,05	9,843	9,668	9,965	5,918	6,163	21	952,436	24,916	2074,05	0	201,252	201,252	99,714	0	0	0	0	0	0	0
13:29:32	-4,223	2074,007	9,843	9,668	9,964	5,917	6,159	21	952,436	24,916	2074,007	0	201,252	201,252	99,714	0	0	0	0	0	0	0
13:29:32	94,335	2074,951	9,941	9,814	9,965	5,927	6,154	21	952,436	24,916	2074,008	0	201,252	201,252	99,714	0	0	0	0	0	0	0
13:29:32	0	2074,951	9,941	9,716	9,965	5,927	6,15	21	952,436	24,916	2074,009	0	201,252	201,252	99,714	0	0	0	0	0	0	0
13:29:32	-4,223	2074,908	9,941	9,716	9,964	5,926	6,145	21	952,436	24,916	2074,01	0	201,252	201,252	99,714	0	0	0	0	0	0	0
13:29:32	0	2074,908	9,941	9,716	9,964	5,926	6,141	21	952,436	24,916	2074,011	0	200,798	200,798	99,712	0	0	0	0	0	0	0
13:29:32	0	2074,908	9,941	9,863	9,964	5,926	6,137	21	952,436	24,916	2074,012	0	200,798	200,798	99,712	0	0	0	0	0	0	0
13:29:32	45,092	2075,359	9,99	10,009	9,964	5,931	6,133	21	952,436	24,916	2074,013	0	200,798	200,798	99,712	0	0	0	0	0	0	0
13:29:32	0	2075,359	9,99	9,961	9,964	5,931	6,129	21	952,436	24,916	2074,015	0	200,798	200,798	99,712	0	0	0	0	0	0	0
13:29:32	-45,092	2074,908	9,941	9,961	9,964	5,926	6,125	21	952,436	24,916	2074,016	0	200,798	200,798	99,712	0	0	0	0	0	0	0
13:29:32	0	2074,908	9,941	9,814	9,964	5,926	6,121	21	952,436	24,916	2074,017	0	200,798	200,798	99,712	0	0	0	0	0	0	0
13:29:32	45,092	2075,359	9,99	10,009	9,964	5,931	6,117	21	952,436	24,916	2074,018	0	200,798	200,798	99,712	0	0	0	0	0	0	0
13:29:32	0	2075,359	9,99	10,009	9,964	5,931	6,114	21	952,436	24,916	2074,019	0	200,798	200,798	99,712	0	0	0	0	0	0	0
13:29:32	-45,092	2074,908	9,941	9,961	9,964	5,926	6,11	21	952,436	24,916	2074,02	0	200,798	200,798	99,712	0	0	0	0	0	0	0
13:29:32	-90,112	2074,007	9,843	9,814	9,964	5,917	6,106	21	952,436	24,916	2074,007	0	200,798	200,798	99,712	0	0	0	0	0	0	0
13:29:32	41,796	2074,425	9,795	9,716	9,969	5,921	6,102	21	952,436	24,916	2074,008	0	200,798	200,798	99,712	0	0	0	0	0	0	0
13:29:32	0	2074,425	9,795	9,716	9,969	5,921	6,099	21	952,436	24,916	2074,008	0	200,798	200,798	99,712	0	0	0	0	0	0	0
13:29:32	135,205	2075,777	9,941	9,814	9,969	5,935	6,096	21	952,436	24,916	2074,01	0	200,798	200,798	99,712	0	0	0	0	0	0	0
13:29:32	-37,597	2075,401	9,99	9,814	9,965	5,931	6,092	21	952,436	24,916	2074,011	0	200,798	200,798	99,712	0	0	0	0	0	0	0
13:29:32	0	2075,401	9,99	9,814	9,965	5,931	6,089	21	952,436	24,916	2074,013	0	200,798	200,798	99,712	0	0	0	0	0	0	0
13:29:32	40,869	2075,81	10,039	9,961	9,964	5,936	6,086	21	952,436	24,916	2074,014	0	200,798	200,798	99,712	0	0	0	0	0	0	0
13:29:32	0	2075,81	10,039	9,961	9,964	5,936	6,083	21	952,436	24,916	2074,016	0	200,798	200,798	99,712	0	0	0	0	0	0	0
13:29:32	0	2075,81	10,039	9,961	9,964	5,936	6,08	21	952,436	24,916	2074,018	0	200,798	200,798	99,712	0	0	0	0	0	0	0
13:29:32	-90,161	2074,908	9,941	9,716	9,964	5,926	6,077	21	952,436	24,916	2074,018	0	200,798	200,798	99,712	0	0	0	0	0	0	0
13:29:32	45,092	2075,359	9,99	9,863	9,964	5,931	6,075	21	952,436	24,916	2074,02	0	200,798	200,798	99,712	0	0	0	0	0	0	0
13:29:32	135,205	2076,711	10,136	10,009	9,964	5,945	6,072	21	952,436	24,916	2074,022	0	200,798	200,798	99,712	0	0	0	0	0	0	0
13:29:32	-135,205	2075,359	9,99	9,961	9,964	5,931	6,069	21	952,436	24,916	2074,023	0	200,798	200,798	99,712	0	0	0	0	0	0	0
13:29:32	-45,092	2074,908	9,941	9,863	9,964	5,926	6,066	21	952,436	24,916	2074,024	0	200,798	200,798	99,712	0	0	0	0	0	0	0
13:29:32	0	2074,908	9,941	9,961	9,964	5,926	6,064	21	952,436	24,916	2074,025	0	200,798	200,798	99,712	0	0	0	0	0	0	0
13:29:32	45,092	2075,359	9,99	9,961	9,964	5,931	6,061	21	952,436	24,916	2074,026	0	200,798	200,798	99,712	0	0	0	0	0	0	0
13:29:32	-82,641	2074,533	9,99	10,009	9,96	5,923	6,058	21	952,436	24,916	2074,027	0	200,798	200,798	99,712	0	0	0	0	0	0	0
13:29:32	37,548	2074,908	9,941	9,863	9,964	5,926	6,056	21	952,436	24,916	2074,028	0	200,798	200,798	99,712	0	0	0	0	0	0	0
13:29:32	-82,617	2074,082	9,941	9,863	9,96	5,918	6,053	21	952,436	24,916	2074,028	0	200,798	200,798	99,712	0	0	0	0	0	0	0
13:29:32	-90,112	2073,181	9,843	9,814	9,96	5,909	6,05	21	952,436	24,916	2073,181	0	200,798	200,798	99,712	0	0	0	0	0	0	0
13:29:32	0	2073,181	9,843	9,863	9,96	5,909	6,047	21	952,436	24,916	2073,181	0	200,798	200,798	99,712	0	0	0	0	0	0	0
13:29:32	90,112	2074,082	9,941	9,961	9,96	5,918	6,045	21	952,436	24,916	2073,182	0	200,798	200,798	99,712	0	0	0	0	0	0	0
13:29:32	45,068	2074,533	9,99	9,814	9,96	5,923	6,043	21	952,436	24,916	2073,183	0	200,798	200,798	99,712	0	0	0	0	0	0	0
13:29:32	0	2074,533	9,99	9,863	9,96	5,923	6,04	21	952,436	24,916	2073,185	0	200,798	200,798	99,712	0	0	0	0	0	0	0
13:29:32	45,043	2074,983	10,039	9,863	9,96	5,927	6,038	21	952,436	24,916	2073,186	0	200,798	200,798	99,712	0	0	0	0	0	0	0
13:29:32	-83,837	2074,145	10,039	9,961	9,955	5,919	6,036	21	952,436	24,916	2073,187	0	200,798	200,798	99,712	0	0	0	0	0	0	0
13:29:32	0	2074,145	10,039	9,863	9,955	5,919	6,033	21	952,436	24,916	2073,188	0	200,798	200,798	99,712	0	0	0	0	0	0	0
13:29:32	0	2074,145	10,039	9,863	9,955	5,919	6,031	21	952,436	24,916	2073,189	0	200,798	200,798	99,712	0	0	0	0	0	0	0
13:29:32	90,112	2075,046	10,136	9,961	9,955	5,928	6,029	21	952,436	24,916	2073,191	0	200,798	200,798	99,712	0	0	0	0	0	0	0
13:29:32	-90,112	2074,145	10,039	9,863	9,955	5,919	6,027	21	952,436	24,916	2073,192	0	200,798	200,798	99,712	0	0	0	0	0	0	0
13:29:32	0	2074,145	10,039	9,863	9,955	5,919	6,025	21	952,436	24,916	2073,193	0	200,798	200,798	99,712	0	0	0	0	0	0	0
13:29:32	0	2074,145	10,039	9,863	9,955	5,919	6,023	21	952,436	24,916	2073,194	0	200,798	200,798	99,712	0	0	0	0	0	0	0
13:29:32	-45,068	2073,694	9,99	9,863	9,955	5,914	6,021	21	952,436	24,916	2073,194	0	200,798	200,798	99,712	0	0	0	0	0	0	0
13:29:32	-45,068	2073,244	9,941	9,814	9,955	5,909	6,018	21	952,436	24,916	2073,194	0	200,798	200,798	99,712	0	0	0	0	0	0	0
13:29:32	-135,131	2071,892	9,795	9,619	9,955	5,895	6,016	21	952,436	24,916	2071,892	0	200,798	200,798	99,712	0	0	0	0	0	0	0
13:29:32	42,895	2072,321	9,843	9,814	9,955	5,9	6,014	21	952,436	24,916	2071,893	0	200,798	200,798	99,712	0	0	0	0	0	0	0
13:29:32	2,148	2072,343	9,843	9,668	9,955	5,9	6,011	21	952,436	24,916	2071,893	0	200,798	200,798	99,712	0	0	0	0	0	0	0
13:29:32	0	2072,343	9,843	9,619	9,955	5,9	6,009	21	952,436	24,916	2071,894	0	200,798	200,798	99,712	0	0	0	0	0	0	0
13:29:32	0	2072,343	9,843	9,716	9,955	5,9	6,007	21	952,436	24,916	2071,894	0	200,798	200,798	99,712	0	0	0	0	0	0	0
13:29:32	87,988	2073,223	9,941	9,814	9,955	5,909	6,005	21	952,436	24,916	2071,896	0	200,798	200,798	99,712	0	0	0	0	0	0	0
13:29:32	-90,136	2072,321	9,843	9,668	9,955	5,9	6,003	21	952,436	24,916	2071,896	0	200,798	200,798	99,712	0	0	0	0	0	0	0
13:29:32	52,539	2072,847	9,99	9,961	9,95	5,905	6,001	21	952,436	24,916	2071,897	0	200,798	200,798	99,712	0	0	0	0	0	0	0
13:29:32	0	2072,847	9,99	9,961	9,95	5,905	5,999	21	952,436	24,916	2071,898	0	200,798	200,798	99,712	0	0	0	0	0	0	0
13:29:32	0	2072,847	9,99	9,961	9,95	5,905	5,997	21	952,436	24,916	2071,899	0	200,798	200,798	99,712	0	0	0	0	0	0	0
13:29:32	45,068	2073,297	10,039	9,961	9,95	5,91	5,996	21	952,436	24,916	2071,9	0	200,798	200,798	99,712	0	0	0	0	0	0	0
13:29:32	-45,068	2072,847	9,99	9,863	9,95	5,905	5,994	21	952,436	24,916	2071,901	0	200,798	200,798	99,712	0	0	0	0	0	0	0
13:29:32	0	2072,847	9,99	9,814	9,95	5,905	5,992	21	952,436	24,916	2071,902	0	200,798	200,798	99,712	0	0	0	0	0	0	0
13:29:32	0	2072,847	9,99	9,814	9,95	5,905	5,991	21	952,436	24,916	2071,903	0	200,798	200,798	99,712	0	0	0	0	0	0	0
13:29:32	0	2072,847	9,99	9,863	9,95	5,905	5,989	21	952,436	24,916	2071,904	0	200,798	200,798	99,712	0	0	0	0	0	0	0
13:29:32	-45,068	2072,396	9,941	9,716	9,95	5,9	5,987	21	952,436	24,916	2071,905	0	200,798	200,798	99,712	0	0	0	0	0	0	0
13:29:32	0	2072,396	9,941	9,814	9,95	5,9	5,985	21	952,436	24,916	2071,905	0	200,798	200,798	99,712	0	0	0	0	0	0	0
13:29:32	0	2072,396	9,941	9,814	9,95	5,9	5,984	21	952,436	24,916	2071,906	0	200,798	200,798	99,712	0	0	0	0	0	0	0
13:29:32	0	2072,396	9,941	9,814	9,95	5,9	5,982	21	952,436	24,916	2071,906	0	200,798	200,798	99,712	0	0	0	0	0	0	0
13:29:32	-90,087	2071,495	9,843	9,814	9,95	5,891	5,98	21	952,436	24,916	2071,495	0	200,798	200,798	99,712	0	0	0	0	0	0	0
13:29:32	0	2071,495	9,843	9,814	9,95	5,891	5,979	21	952,436	24,916	2071,495	0	200,798	200,798	99,712	0	0	0	0	0	0	0
13:29:32	135,156	2072,847	9,99	9,961	9,95	5,905	5,977	21	952,436	24,916	2071,497	0	200,798	200,798	99,712	0	0	0	0	0	0	0
13:29:32	-45,068	2072,396	9,941	9,863	9,95	5,9	5,976	21	952,436	24,916	2071,498	0	200,798	200,798	99,712	0	0	0	0	0	0	0
13:29:32	0	2072,396	9,941	9,863	9,95	5,9	5,974	21	952,436	24,916	2071,498	0	200,798	200,798	99,712	0	0	0	0	0	0	0
13:29:32	-174,804	2070,648	9,843	9,814	9,945	5,882	5,972	21	952,436	24,916	2070,648	0	200,798	200,798	99,712	0	0	0	0	0	0	0
13:29:33	0	2070,648	9,843	9,716	9,945	5,882	5,971	21	952,436	24,916	2070,648	0	200,798	200,798	99,712	0	0	0	0	0	0	0
13:29:33	0	2070,648	9,843	9,716	9,945	5,882	5,969	21	952,436	24,916	2070,648	0	200,798	200,798	99,712	0	0	0	0	0	0	0
13:29:33	90,087	2071,549	9,941	9,961	9,945	5,892	5,967	21	952,436	24,916	2070,649	0	200,798	200,798	99,712	0	0	0	0	0	0	0
13:29:33	0	2071,549	9,941	9,863	9,945	5,892	5,966	21	952,436	24,916	2070,649	0	200,798	200,798	99,712	0	0	0	0	0	0	0
13:29:33	45,043	2071,999	9,99	9,961	9,945	5,896	5,965	21	952,436	24,916	2070,651	0	200,798	200,798	99,712	0	0	0	0	0	0	0
13:29:33	45,043	2072,45	10,039	9,961	9,945	5,901	5,963	21	952,436	24,916	2070,653	0	200,798	200,798	99,712	0	0	0	0	0	0	0
13:29:33	-45,043	2071,999	9,99	9,863	9,945	5,896	5,962	21	952,436	24,916	2070,654	0	200,798	200,798	99,712	0	0	0	0	0	0	0
13:29:33	0	2071,999	9,99	9,863	9,945	5,896	5,961	21	952,436	24,916	2070,655	0	200,798	200,798	99,712	0	0	0	0	0	0	0
13:29:33	84,741	2072,847	9,99	9,863	9,95	5,905	5,96	21	952,436	24,916	2070,658	0	200,798	200,798	99,712	0	0	0	0	0	0	0
13:29:33	-45,068	2072,396	9,941	9,814	9,95	5,9	5,958	21	952,436	24,916	2070,659	0	200,798	200,798	99,712	0	0	0	0	0	0	0
13:29:33	45,068	2072,847	9,99	9,863	9,95	5,905	5,957	21	952,436	24,916	2070,661	0	200,798	200,798	99,712	0	0	0	0	0	0	0
13:29:33	-45,068	2072,396	9,941	9,863	9,95	5,9	5,956	21	952,436	24,916	2070,663	0	200,798	200,798	99,712	0	0	0	0	0	0	0
13:29:33	92,431	2073,32	10,039	9,814	9,95	5,91	5,955	21	952,436	24,916	2070,666	0	200,798	200,798	99,712	0	0	0	0	0	0	0
13:29:33	-2,294	2073,297	10,039	9,961	9,95	5,91	5,954	21	952,436	24,916	2070,669	0	200,798	200,798	99,712	0	0	0	0	0	0	0
13:29:33	0	2073,297	10,039	9,863	9,95	5,91	5,954	21	952,436	24,916	2070,671	0	200,798	200,798	99,712	0	0	0	0	0	0	0
13:29:33	0	2073,297	10,039	9,863	9,95	5,91	5,953	21	952,436	24,916	2070,674	0	200,798	200,798	99,712	0	0	0	0	0	0	0
13:29:33	90,112	2074,199	10,136	9,961	9,95	5,919	5,952	21	952,436	24,916	2070,677	0	200,798	200,798	99,712	0	0	0	0	0	0	0
13:29:33	-90,112	2073,297	10,039	9,961	9,95	5,91	5,951	21	952,436	24,916	2070,68	0	200,798	200,798	99,712	0	0	0	0	0	0	0
13:29:33	-84,765	2072,45	10,039	9,863	9,945	5,901	5,95	21	952,436	24,916	2070,681	0	200,798	200,798	99,712	0	0	0	0	0	0	0
13:29:33	90,112	2073,351	10,136	10,009	9,945	5,91	5,949	21	952,436	24,916	2070,684	0	200,798	200,798	99,712	0	0	0	0	0	0	0
13:29:33	-90,112	2072,45	10,039	9,814	9,945	5,901	5,949	21	952,436	24,916	2070,686	0	200,798	200,798	99,712	0	0	0	0	0	0	0
13:29:33	0	2072,45	10,039	9,961	9,945	5,901	5,948	21	952,436	24,916	2070,688	0	200,798	200,798	99,712	0	0	0	0	0	0	0
13:29:33	-45,043	2071,999	9,99	9,863	9,945	5,896	5,947	21	953,406	24,916	2070,689	0	200,798	200,798	99,712	0	0	0	0	0	0	0
13:29:33	-2,197	2071,977	9,99	9,814	9,945	5,896	5,946	21	953,406	24,916	2070,69	0	200,798	200,798	99,712	0	0	0	0	0	0	0
13:29:33	0	2071,977	9,99	9,814	9,945	5,896	5,945	21	953,406	24,916	2070,691	0	200,798	200,798	99,712	0	0	0	0	0	0	0
13:29:33	-45,043	2071,527	9,941	9,716	9,945	5,892	5,944	21	953,406	24,916	2070,692	0	200,798	200,798	99,712	0	0	0	0	0	0	0
13:29:33	0	2071,527	9,941	9,716	9,945	5,892	5,943	21	953,406	24,916	2070,693	0	200,798	200,798	99,712	0	0	0	0	0	0	0
13:29:33	90,063	2072,428	10,039	10,009	9,945	5,901	5,942	21	953,406	24,916	2070,695	0	200,798	200,798	99,712	0	0	0	0	0	0	0
13:29:33	-5,346	2072,374	9,941	9,863	9,95	5,9	5,941	21	953,406	24,916	2070,697	0	200,798	200,798	99,712	0	0	0	0	0	0	0
13:29:33	172,753	2074,102	10,039	10,058	9,955	5,918	5,941	21	953,406	24,916	2070,7	0	200,798	200,798	99,712	0	0	0	0	0	0	0
13:29:33	272,485	2076,826	10,332	10,4	9,955	5,946	5,941	21	953,406	24,916	2070,706	0	200,798	200,798	99,712	0	0	0	0	0	0	0
13:29:33	450,927	2081,336	10,82	11,035	9,955	5,993	5,942	21	953,406	24,916	2070,717	0	200,798	200,798	99,712	0	0	0	0	0	0	0
13:29:33	617,993	2087,516	11,308	11,621	9,964	6,056	5,944	21	953,406	24,916	2070,734	0	200,851	200,851	99,713	0	0	0	0	0	0	0
13:29:33	886,157	2096,377	11,992	12,5	9,979	6,148	5,948	21	953,406	24,916	2070,759	0	200,851	200,851	99,713	0	0	0	0	0	0	0
13:29:33	610,253	2102,48	12,285	13,037	9,998	6,211	5,953	21	953,406	24,916	2070,791	0	200,851	200,851	99,713	0	0	0	0	0	0	0
13:29:33	718,872	2109,669	12,431	13,379	10,031	6,285	5,96	21	953,406	24,916	2070,83	0	200,851	200,851	99,713	0	0	0	0	0	0	0
13:29:33	900,024	2118,669	12,675	13,623	10,069	6,378	5,968	21	953,406	24,916	2070,878	0	200,851	200,851	99,713	0	0	0	0	0	0	0
13:29:33	701,171	2125,681	12,529	13,769	10,117	6,45	5,977	21	953,406	24,916	2070,932	0	200,851	200,851	99,713	0	0	0	0	0	0	0
13:29:33	966,21	2135,343	12,529	13,916	10,172	6,549	5,988	21	953,406	24,916	2070,997	0	200,851	200,851	99,713	0	0	0	0	0	0	0
13:29:33	812,402	2143,467	12,334	13,916	10,228	6,633	6,001	21	953,406	24,916	2071,069	0	200,851	200,851	99,713	0	0	0	0	0	0	0
13:29:33	1124,292	2154,71	12,529	14,258	10,281	6,749	6,016	21	953,406	24,916	2071,153	0	200,851	200,851	99,713	0	0	0	0	0	0	0
13:29:33	1333,911	2168,049	13,017	14,941	10,331	6,887	6,033	21	953,406	24,916	2071,25	0	200,851	200,851	99,713	0	0	0	0	0	0	0
13:29:33	1076,977	2178,818	13,31	15,429	10,377	6,998	6,052	21	953,406	24,916	2071,358	0	200,851	200,851	99,713	0	0	0	0	0	0	0
13:29:33	1314,331	2191,962	13,799	16,015	10,425	7,133	6,073	21	953,406	24,916	2071,478	0	200,851	200,851	99,713	0	0	0	0	0	0	0
13:29:33	1520,556	2207,167	14,482	16,504	10,475	7,29	6,097	21	953,406	24,916	2071,614	0	200,851	200,851	99,713	0	0	0	0	0	0	0
13:29:33	1303,515	2220,203	14,922	17,041	10,526	7,424	6,123	21	953,406	24,916	2071,763	0	200,851	200,851	99,713	0	0	0	0	0	0	0
13:29:33	1249,682	2232,699	15,117	17,285	10,586	7,553	6,151	21	953,406	24,916	2071,923	0	200,851	200,851	99,713	0	0	0	0	0	0	0
13:29:33	1220,532	2244,905	15,215	17,431	10,65	7,679	6,181	21	953,406	24,916	2072,096	0	200,851	200,851	99,713	0	0	0	0	0	0	0
13:29:33	1092,773	2255,832	15,068	17,724	10,719	7,792	6,212	21	953,406	24,916	2072,28	0	200,851	200,851	99,713	0	0	0	0	0	0	0
13:29:33	834,545	2264,178	14,726	17,627	10,785	7,878	6,245	21	953,406	24,916	2072,472	0	200,851	200,851	99,713	0	0	0	0	0	0	0
13:29:33	1384,936	2278,027	14,97	17,92	10,85	8,02	6,28	21	953,406	24,916	2072,678	0	200,851	200,851	99,713	0	0	0	0	0	0	0
13:29:33	1272,045	2290,748	15,263	18,115	10,906	8,152	6,317	21	953,406	24,916	2072,896	0	200,851	200,851	99,713	0	0	0	0	0	0	0
13:29:33	1648,095	2307,229	15,947	18,799	10,963	8,321	6,356	21	953,406	24,916	2073,13	0	200,851	200,851	99,713	0	0	0	0	0	0	0
13:29:33	2024,194	2327,471	17,021	19,238	11,02	8,53	6,399	21	953,406	24,916	2073,384	0	200,851	200,851	99,713	0	0	0	0	0	0	0
13:29:33	745,507	2334,926	16,679	19,238	11,08	8,607	6,442	21	953,406	24,916	2073,646	0	200,851	200,851	99,713	0	0	0	0	0	0	0
13:29:33	1276,611	2347,692	16,875	19,678	11,142	8,739	6,487	21	953,406	24,916	2073,92	0	200,851	200,851	99,713	0	0	0	0	0	0	0
13:29:33	1356,103	2361,253	17,07	19,824	11,208	8,878	6,534	21	953,406	24,916	2074,207	0	200,851	200,851	99,713	0	0	0	0	0	0	0
13:29:33	1692,089	2378,174	17,51	20,41	11,279	9,053	6,583	21	953,406	24,916	2074,511	0	200,851	200,851	99,713	0	0	0	0	0	0	0
13:29:33	1548,95	2393,663	17,851	20,459	11,348	9,213	6,635	21	953,406	24,916	2074,83	0	200,851	200,851	99,713	0	0	0	0	0	0	0
13:29:33	922,68	2402,89	17,558	20,556	11,416	9,308	6,687	21	953,406	24,916	2075,158	0	200,851	200,851	99,713	0	0	0	0	0	0	0
13:29:33	1407,739	2416,967	17,851	20,703	11,48	9,453	6,741	21	953,406	24,916	2075,5	0	200,851	200,851	99,713	0	0	0	0	0	0	0
13:29:33	1785,009	2434,817	18,633	21,045	11,538	9,637	6,798	21	953,406	24,916	2075,86	0	200,851	200,851	99,713	0	0	0	0	0	0	0
13:29:33	1512,597	2449,943	19,17	21,68	11,594	9,793	6,857	21	953,406	24,916	2076,234	0	200,851	200,851	99,713	0	0	0	0	0	0	0
13:29:33	846,313	2458,407	19,023	21,777	11,65	9,88	6,916	21	953,406	24,916	2076,616	0	200,851	200,851	99,713	0	0	0	0	0	0	0
13:29:33	1155,981	2469,966	19,121	21,435	11,71	9,999	6,977	21	953,406	24,916	2077,009	0	200,851	200,851	99,713	0	0	0	0	0	0	0
13:29:33	1311,352	2483,08	19,365	21,68	11,77	10,134	7,038	21	953,406	24,916	2077,415	0	200,851	200,851	99,713	0	0	0	0	0	0	0
13:29:33	1715,722	2500,237	20,097	21,972	11,827	10,311	7,103	21	953,406	24,916	2077,838	0	200,851	200,851	99,713	0	0	0	0	0	0	0
13:29:33	1084,497	2511,082	20,097	22,119	11,888	10,423	7,168	21	953,406	24,916	2078,271	0	200,851	200,851	99,713	0	0	0	0	0	0	0
13:29:33	1197,583	2523,058	20,293	22,314	11,944	10,546	7,234	21	953,406	24,916	2078,716	0	200,851	200,851	99,713	0	0	0	0	0	0	0
13:29:33	1040,283	2533,461	20,244	22,558	12,006	10,654	7,301	21	953,406	24,916	2079,171	0	200,851	200,851	99,713	0	0	0	0	0	0	0
13:29:33	1305,371	2546,515	20,635	22,51	12,058	10,788	7,369	21	953,406	24,916	2079,638	0	200,851	200,851	99,713	0	0	0	0	0	0	0
13:29:33	1073,144	2557,246	20,781	22,51	12,11	10,899	7,439	21	953,406	24,916	2080,116	0	200,851	200,851	99,713	0	0	0	0	0	0	0
13:29:33	1269,799	2569,944	21,074	23,096	12,165	11,03	7,509	21	953,406	24,916	2080,606	0	200,851	200,851	99,713	0	0	0	0	0	0	0
13:29:33	1093,505	2580,879	21,269	23,486	12,216	11,143	7,58	21	953,406	24,916	2081,106	0	200,851	200,851	99,713	0	0	0	0	0	0	0
13:29:33	1490,649	2595,786	21,855	23,73	12,267	11,296	7,653	21	953,406	24,916	2081,621	0	200,851	200,851	99,713	0	0	0	0	0	0	0
13:29:33	1209,204	2607,878	22,148	23,633	12,319	11,421	7,727	21	953,406	24,916	2082,147	0	200,851	200,851	99,713	0	0	0	0	0	0	0
13:29:33	905,346	2616,931	22,148	23,877	12,37	11,514	7,801	21	953,406	24,916	2082,682	0	200,851	200,851	99,713	0	0	0	0	0	0	0
13:29:33	778,1	2624,712	22,002	23,828	12,422	11,594	7,876	21	953,406	24,916	2083,224	0	200,851	200,851	99,713	0	0	0	0	0	0	0
13:29:33	1430,346	2639,015	22,49	24,17	12,475	11,742	7,951	21	953,406	24,916	2083,78	0	200,851	200,851	99,713	0	0	0	0	0	0	0
13:29:33	882,714	2647,843	22,49	24,17	12,525	11,833	8,028	21	953,406	24,916	2084,344	0	200,851	200,851	99,713	0	0	0	0	0	0	0
13:29:33	1085,62	2658,699	22,685	24,316	12,575	11,945	8,104	21	953,406	24,916	2084,918	0	200,851	200,851	99,713	0	0	0	0	0	0	0
13:29:33	1028,955	2668,988	22,832	24,512	12,624	12,051	8,182	21	953,406	24,916	2085,502	0	200,851	200,851	99,713	0	0	0	0	0	0	0
13:29:33	1052,758	2679,516	23,125	24,658	12,667	12,159	8,26	21	953,406	24,916	2086,096	0	200,851	200,851	99,713	0	0	0	0	0	0	0
13:29:33	918,139	2688,697	23,223	24,463	12,713	12,254	8,338	21	953,406	24,916	2086,699	0	200,851	200,851	99,713	0	0	0	0	0	0	0
13:29:33	1089,038	2699,588	23,564	24,805	12,755	12,366	8,417	21	953,406	24,916	2087,312	0	200,851	200,851	99,713	0	0	0	0	0	0	0
13:29:33	998,095	2709,569	23,808	25,049	12,798	12,469	8,497	21	953,406	24,916	2087,934	0	200,851	200,851	99,713	0	0	0	0	0	0	0
13:29:33	852,709	2718,096	23,906	25,244	12,84	12,557	8,576	21	953,406	24,916	2088,564	0	200,851	200,851	99,713	0	0	0	0	0	0	0
13:29:33	808,471	2726,181	23,955	25,391	12,883	12,641	8,656	21	953,406	24,916	2089,202	0	200,851	200,851	99,713	0	0	0	0	0	0	0
13:29:33	912,573	2735,306	24,101	25,342	12,926	12,735	8,736	21	953,406	24,916	2089,848	0	200,851	200,851	99,713	0	0	0	0	0	0	0
13:29:33	860,668	2743,913	24,199	25,244	12,968	12,823	8,816	21	953,406	24,916	2090,502	0	200,851	200,851	99,713	0	0	0	0	0	0	0
13:29:33	817,773	2752,091	24,248	25,244	13,012	12,908	8,896	21	953,406	24,916	2091,163	0	200,851	200,851	99,713	0	0	0	0	0	0	0
13:29:33	903,686	2761,128	24,297	25,537	13,059	13,001	8,977	21	953,406	24,916	2091,833	0	200,851	200,851	99,713	0	0	0	0	0	0	0
13:29:33	1012,231	2771,25	24,541	25,488	13,102	13,105	9,058	21	953,406	24,916	2092,513	0	200,851	200,851	99,713	0	0	0	0	0	0	0
13:29:33	833,081	2779,581	24,687	25,83	13,141	13,191	9,139	21	953,406	24,916	2093,2	0	200,851	200,851	99,713	0	0	0	0	0	0	0
13:29:33	990,209	2789,483	24,932	25,879	13,183	13,293	9,22	21	953,406	24,916	2093,896	0	200,851	200,851	99,713	0	0	0	0	0	0	0
13:29:33	625,537	2795,738	24,883	25,83	13,22	13,358	9,301	21	953,406	24,916	2094,598	0	200,851	200,851	99,713	0	0	0	0	0	0	0
13:29:33	980,932	2805,547	25,176	26,025	13,259	13,459	9,383	21	953,406	24,916	2095,309	0	200,851	200,851	99,713	0	0	0	0	0	0	0
13:29:33	970,703	2815,255	25,566	26,367	13,291	13,559	9,465	21	953,406	24,916	2096,029	0	200,851	200,851	99,713	0	0	0	0	0	0	0
13:29:33	961,572	2824,87	25,908	26,758	13,326	13,658	9,547	21	953,406	24,916	2096,758	0	200,851	200,851	99,713	0	0	0	0	0	0	0
13:29:33	872,314	2833,593	26,201	26,807	13,358	13,748	9,629	21	953,406	24,916	2097,494	0	200,851	200,851	99,713	0	0	0	0	0	0	0
13:29:33	722,973	2840,823	26,348	26,953	13,39	13,822	9,711	21	953,406	24,916	2098,238	0	200,851	200,851	99,713	0	0	0	0	0	0	0
13:29:33	785,253	2848,676	26,494	27,148	13,426	13,903	9,794	21	953,406	24,916	2098,988	0	200,851	200,851	99,713	0	0	0	0	0	0	0
13:29:33	744,116	2856,117	26,641	27,148	13,459	13,98	9,876	21	953,406	24,916	2099,745	0	200,851	200,851	99,713	0	0	0	0	0	0	0
13:29:34	695,898	2863,076	26,738	27,246	13,493	14,052	9,958	21	953,406	24,916	2100,508	0	200,851	200,851	99,713	0	0	0	0	0	0	0
13:29:34	700,854	2870,084	26,885	27,441	13,523	14,124	10,039	21	953,406	24,916	2101,278	0	200,851	200,851	99,713	0	0	0	0	0	0	0
13:29:34	814,16	2878,226	27,129	27,588	13,555	14,208	10,121	21	953,406	24,916	2102,055	0	200,851	200,851	99,713	0	0	0	0	0	0	0
13:29:34	444,531	2882,671	27,129	27,637	13,58	14,254	10,202	21	953,406	24,916	2102,835	0	200,851	200,851	99,713	0	0	0	0	0	0	0
13:29:34	693,969	2889,611	27,324	27,93	13,608	14,325	10,283	21	953,406	24,916	2103,622	0	200,851	200,851	99,713	0	0	0	0	0	0	0
13:29:34	726,733	2896,878	27,617	27,978	13,632	14,4	10,364	21	953,406	24,916	2104,415	0	200,851	200,851	99,713	0	0	0	0	0	0	0
13:29:34	690,258	2903,781	27,812	28,174	13,659	14,471	10,444	21	953,406	24,916	2105,215	0	200,851	200,851	99,713	0	0	0	0	0	0	0
13:29:34	441,65	2908,197	27,812	28,32	13,684	14,517	10,524	21	953,406	24,916	2106,018	0	200,851	200,851	99,713	0	0	0	0	0	0	0
13:29:34	393,652	2912,134	27,617	28,125	13,717	14,558	10,603	21	953,406	24,916	2106,824	0	200,851	200,851	99,713	0	0	0	0	0	0	0
13:29:34	437,67	2916,511	27,471	28,027	13,75	14,603	10,682	21	953,406	24,916	2107,634	0	200,851	200,851	99,713	0	0	0	0	0	0	0
13:29:34	408,813	2920,599	27,373	27,978	13,778	14,645	10,759	21	953,406	24,916	2108,447	0	200,851	200,851	99,713	0	0	0	0	0	0	0
13:29:34	674,658	2927,345	27,617	28,027	13,802	14,714	10,837	21	953,406	24,916	2109,265	0	200,851	200,851	99,713	0	0	0	0	0	0	0
13:29:34	430,566	2931,651	27,617	28,125	13,826	14,759	10,914	21	953,406	24,916	2110,088	0	200,851	200,851	99,713	0	0	0	0	0	0	0
13:29:34	643,164	2938,083	27,666	28,027	13,859	14,825	10,99	21	953,406	24,916	2110,916	0	200,851	200,851	99,713	0	0	0	0	0	0	0
13:29:34	490,38	2942,986	27,812	28,223	13,878	14,876	11,067	21	953,406	24,916	2111,748	0	200,851	200,851	99,713	0	0	0	0	0	0	0
13:29:34	641,284	2949,399	28,105	28,467	13,897	14,942	11,143	21	953,406	24,916	2112,585	0	200,851	200,851	99,713	0	0	0	0	0	0	0
13:29:34	506,298	2954,462	28,35	28,809	13,912	14,994	11,218	21	953,406	24,916	2113,427	0	200,851	200,851	99,713	0	0	0	0	0	0	0
13:29:34	505,395	2959,516	28,594	28,857	13,926	15,046	11,293	21	953,406	24,916	2114,273	0	200,851	200,851	99,713	0	0	0	0	0	0	0
13:29:34	453,54	2964,052	28,789	29,053	13,94	15,093	11,368	21	953,406	24,916	2115,123	0	200,851	200,851	99,713	0	0	0	0	0	0	0
13:29:34	240,307	2966,455	28,691	29,004	13,959	15,118	11,441	21,3	951,976	24,916	2115,974	0	200,851	200,851	99,713	0	0	0	0	0	0	0
13:29:34	505,566	2971,51	28,838	29,248	13,978	15,17	11,514	21,3	951,976	24,916	2116,83	0	200,851	200,851	99,713	0	0	0	0	0	0	0
13:29:34	418,945	2975,7	28,838	29,102	14,001	15,213	11,587	21,3	951,976	24,916	2117,689	0	200,851	200,851	99,713	0	0	0	0	0	0	0
13:29:34	189,233	2977,592	28,691	29,004	14,02	15,232	11,658	21,3	951,976	24,916	2118,549	0	200,851	200,851	99,713	0	0	0	0	0	0	0
13:29:34	378,71	2981,379	28,643	28,809	14,044	15,271	11,729	21,3	951,976	24,916	2119,412	0	200,851	200,851	99,713	0	0	0	0	0	0	0
13:29:34	189,965	2983,279	28,496	28,809	14,063	15,291	11,799	21,3	951,976	24,916	2120,276	0	200,851	200,851	99,713	0	0	0	0	0	0	0
13:29:34	485,058	2988,13	28,643	28,857	14,082	15,341	11,868	21,3	951,976	24,916	2121,144	0	200,851	200,851	99,713	0	0	0	0	0	0	0
13:29:34	407,324	2992,203	28,789	28,906	14,096	15,383	11,937	21,3	951,976	24,916	2122,015	0	200,851	200,851	99,713	0	0	0	0	0	0	0
13:29:34	305,004	2995,253	28,838	29,053	14,111	15,414	12,006	21,3	951,976	24,916	2122,888	0	200,851	200,851	99,713	0	0	0	0	0	0	0
13:29:34	561,645	3000,869	29,082	29,102	14,128	15,472	12,074	21,3	951,976	24,916	2123,766	0	200,851	200,851	99,713	0	0	0	0	0	0	0
13:29:34	290,771	3003,777	29,18	29,394	14,138	15,502	12,141	21,3	951,976	24,916	2124,646	0	203,121	203,121	99,722	0	0	0	0	0	0	0
13:29:34	236,352	3006,14	29,18	29,248	14,152	15,527	12,207	21,3	951,976	24,916	2125,527	0	203,121	203,121	99,722	0	0	0	0	0	0	0
13:29:34	479,687	3010,937	29,473	29,687	14,162	15,576	12,273	21,3	951,976	24,916	2126,413	0	203,121	203,121	99,722	0	0	0	0	0	0	0
13:29:34	229,956	3013,237	29,473	29,59	14,174	15,6	12,338	21,3	951,976	24,916	2127,3	0	203,121	203,121	99,722	0	0	0	0	0	0	0
13:29:34	176,318	3015	29,473	29,687	14,184	15,618	12,403	21,3	951,976	24,916	2128,188	0	203,121	203,121	99,722	0	0	0	0	0	0	0
13:29:34	325,854	3018,259	29,619	29,736	14,194	15,652	12,466	21,3	951,976	24,916	2129,078	0	203,121	203,121	99,722	0	0	0	0	0	0	0
13:29:34	284,57	3021,104	29,668	29,883	14,207	15,681	12,529	21,3	951,976	24,916	2129,969	0	203,121	203,121	99,722	0	0	0	0	0	0	0
13:29:34	260,473	3023,709	29,766	29,785	14,216	15,708	12,592	21,3	951,976	24,916	2130,863	0	203,121	203,121	99,722	0	0	0	0	0	0	0
13:29:34	223,461	3025,944	29,814	29,883	14,226	15,731	12,653	21,3	951,976	24,916	2131,758	0	203,121	203,121	99,722	0	0	0	0	0	0	0
13:29:34	105,322	3026,997	29,668	29,687	14,24	15,742	12,714	21,3	951,976	24,916	2132,654	0	203,121	203,121	99,722	0	0	0	0	0	0	0
13:29:34	104,174	3028,039	29,619	29,59	14,249	15,752	12,774	21,3	951,976	24,916	2133,549	0	203,121	203,121	99,722	0	0	0	0	0	0	0
13:29:34	220,043	3030,239	29,668	29,687	14,258	15,775	12,832	21,3	951,976	24,916	2134,446	0	203,121	203,121	99,722	0	0	0	0	0	0	0
13:29:34	185,009	3032,089	29,766	29,785	14,263	15,794	12,89	21,3	951,976	24,916	2135,343	0	203,121	203,121	99,722	0	0	0	0	0	0	0
13:29:34	354,589	3035,635	29,961	30,078	14,271	15,831	12,948	21,3	951,976	24,916	2136,244	0	203,121	203,121	99,722	0	0	0	0	0	0	0
13:29:34	100,756	3036,643	29,912	29,785	14,28	15,841	13,005	21,3	951,976	24,916	2137,144	0	203,121	203,121	99,722	0	0	0	0	0	0	0
13:29:34	83,276	3037,475	29,912	29,785	14,284	15,85	13,061	21,3	951,976	24,916	2138,045	0	203,121	203,121	99,722	0	0	0	0	0	0	0
13:29:34	64,746	3038,123	29,814	29,736	14,294	15,856	13,115	21,3	951,976	24,916	2138,945	0	203,121	203,121	99,722	0	0	0	0	0	0	0
13:29:34	84,35	3038,966	29,814	29,687	14,298	15,865	13,169	21,3	951,976	24,916	2139,845	0	203,121	203,121	99,722	0	0	0	0	0	0	0
13:29:34	98,51	3039,952	29,814	29,687	14,304	15,875	13,222	21,3	951,976	24,916	2140,745	0	203,121	203,121	99,722	0	0	0	0	0	0	0
13:29:34	97,485	3040,926	29,766	29,687	14,312	15,885	13,275	21,3	951,976	24,916	2141,645	0	203,121	203,121	99,722	0	0	0	0	0	0	0
13:29:34	132,568	3042,252	29,814	29,785	14,317	15,899	13,326	21,3	951,976	24,916	2142,546	0	203,121	203,121	99,722	0	0	0	0	0	0	0
13:29:34	251,953	3044,772	30,059	30,078	14,317	15,925	13,377	21,3	951,976	24,916	2143,448	0	203,121	203,121	99,722	0	0	0	0	0	0	0
13:29:34	118,212	3045,954	30,156	30,273	14,317	15,937	13,427	21,3	951,976	24,916	2144,35	0	203,121	203,121	99,722	0	0	0	0	0	0	0
13:29:34	64,819	3046,602	30,156	30,225	14,321	15,944	13,477	21,3	951,976	24,916	2145,252	0	203,121	203,121	99,722	0	0	0	0	0	0	0
13:29:34	168,652	3048,288	30,303	30,225	14,322	15,961	13,525	21,3	951,976	24,916	2146,155	0	203,121	203,121	99,722	0	0	0	0	0	0	0
13:29:34	17,602	3048,464	30,303	30,225	14,323	15,963	13,573	21,3	951,976	24,916	2147,058	0	203,121	203,121	99,722	0	0	0	0	0	0	0
13:29:34	-86,645	3047,598	30,156	30,225	14,327	15,954	13,62	21,3	951,976	24,916	2147,958	0	203,121	203,121	99,722	0	0	0	0	0	0	0
13:29:34	14,208	3047,74	30,107	30,225	14,33	15,956	13,666	21,3	951,976	24,916	2148,858	0	203,121	203,121	99,722	0	0	0	0	0	0	0
13:29:34	-14,135	3047,599	30,059	29,98	14,332	15,954	13,71	21,3	951,976	24,916	2149,756	0	203,121	203,121	99,722	0	0	0	0	0	0	0
13:29:34	113,964	3048,738	30,107	30,078	14,336	15,966	13,755	21,3	951,976	24,916	2150,655	0	203,121	203,121	99,722	0	0	0	0	0	0	0
13:29:34	-137,084	3047,368	29,912	29,736	14,339	15,952	13,798	21,3	951,976	24,916	2151,552	0	203,121	203,121	99,722	0	0	0	0	0	0	0
13:29:34	214,794	3049,515	30,059	29,883	14,343	15,974	13,84	21,3	951,976	24,916	2152,45	0	203,121	203,121	99,722	0	0	0	0	0	0	0
13:29:34	-133,813	3048,177	29,912	29,932	14,344	15,96	13,882	21,3	951,976	24,916	2153,346	0	203,121	203,121	99,722	0	0	0	0	0	0	0
13:29:34	169,921	3049,877	30,059	30,078	14,345	15,978	13,923	21,3	951,976	24,916	2154,242	0	203,121	203,121	99,722	0	0	0	0	0	0	0
13:29:34	0	3049,877	30,059	30,078	14,345	15,978	13,963	21,3	951,976	24,916	2155,138	0	203,121	203,121	99,722	0	0	0	0	0	0	0
13:29:34	-36,254	3049,514	29,961	29,785	14,349	15,974	14,003	21,3	951,976	24,916	2156,032	0	203,121	203,121	99,722	0	0	0	0	0	0	0
13:29:34	-32,812	3049,186	29,912	29,785	14,35	15,97	14,041	21,3	951,976	24,916	2156,925	0	203,121	203,121	99,722	0	0	0	0	0	0	0
13:29:34	184,057	3051,026	30,107	29,932	14,349	15,989	14,08	21,3	951,976	24,916	2157,819	0	203,121	203,121	99,722	0	0	0	0	0	0	0
13:29:34	-32,812	3050,698	30,059	29,883	14,35	15,986	14,117	21,3	951,976	24,916	2158,712	0	203,121	203,121	99,722	0	0	0	0	0	0	0
13:29:34	-100,83	3049,69	29,961	29,883	14,35	15,976	14,153	21,3	951,976	24,916	2159,603	0	203,121	203,121	99,722	0	0	0	0	0	0	0
13:29:34	0	3049,69	29,961	29,932	14,35	15,976	14,189	21,3	951,976	24,916	2160,494	0	203,121	203,121	99,722	0	0	0	0	0	0	0
13:29:34	83,251	3050,523	30,059	29,98	14,349	15,984	14,224	21,3	951,976	24,916	2161,384	0	203,121	203,121	99,722	0	0	0	0	0	0	0
13:29:34	0	3050,523	30,059	30,078	14,349	15,984	14,259	21,3	951,976	24,916	2162,273	0	203,121	203,121	99,722	0	0	0	0	0	0	0
13:29:34	0	3050,523	30,059	29,932	14,349	15,984	14,293	21,3	951,976	24,916	2163,161	0	203,121	203,121	99,722	0	0	0	0	0	0	0
13:29:34	-100,854	3049,514	29,961	29,932	14,349	15,974	14,326	21,3	951,976	24,916	2164,048	0	203,121	203,121	99,722	0	0	0	0	0	0	0
13:29:34	0	3049,514	29,961	29,932	14,349	15,974	14,358	21,3	951,976	24,916	2164,933	0	203,121	203,121	99,722	0	0	0	0	0	0	0
13:29:34	151,245	3051,026	30,107	30,225	14,349	15,989	14,39	21,3	951,976	24,916	2165,819	0	203,121	203,121	99,722	0	0	0	0	0	0	0
13:29:34	-133,642	3049,69	29,961	29,932	14,35	15,976	14,421	21,3	951,976	24,916	2166,703	0	203,121	203,121	99,722	0	0	0	0	0	0	0
13:29:34	0	3049,69	29,961	29,883	14,35	15,976	14,452	21,3	951,976	24,916	2167,587	0	203,121	203,121	99,722	0	0	0	0	0	0	0
13:29:34	0	3049,69	29,961	29,932	14,35	15,976	14,481	21,3	951,976	24,916	2168,469	0	203,121	203,121	99,722	0	0	0	0	0	0	0
13:29:34	-17,602	3049,514	29,961	29,98	14,349	15,974	14,511	21,3	951,976	24,916	2169,35	0	203,121	203,121	99,722	0	0	0	0	0	0	0
13:29:34	-45,922	3049,055	29,961	29,883	14,346	15,969	14,539	21,3	951,976	24,916	2170,229	0	203,121	203,121	99,722	0	0	0	0	0	0	0
13:29:34	45,922	3049,514	29,961	29,785	14,349	15,974	14,567	21,3	951,976	24,916	2171,109	0	203,121	203,121	99,722	0	0	0	0	0	0	0
13:29:34	-50,415	3049,01	29,912	29,736	14,349	15,969	14,595	21,3	951,976	24,916	2171,986	0	203,121	203,121	99,722	0	0	0	0	0	0	0
13:29:34	-151,245	3047,497	29,766	29,736	14,349	15,953	14,622	21,3	951,976	24,916	2172,862	0	203,121	203,121	99,722	0	0	0	0	0	0	0
13:29:34	151,245	3049,01	29,912	29,785	14,349	15,969	14,648	21,3	951,976	24,916	2173,738	0	203,121	203,121	99,722	0	0	0	0	0	0	0
13:29:34	-64,599	3048,364	29,912	29,785	14,345	15,962	14,674	21,3	951,976	24,916	2174,613	0	203,121	203,121	99,722	0	0	0	0	0	0	0
13:29:34	0	3048,364	29,912	29,59	14,345	15,962	14,699	21,3	951,976	24,916	2175,486	0	203,121	203,121	99,722	0	0	0	0	0	0	0
13:29:34	-151,22	3046,852	29,766	29,59	14,345	15,946	14,723	21,3	951,976	24,916	2176,358	0	203,121	203,121	99,722	0	0	0	0	0	0	0
13:29:34	0	3046,852	29,766	29,59	14,345	15,946	14,747	21,3	951,976	24,916	2177,228	0	203,121	203,121	99,722	0	0	0	0	0	0	0
13:29:34	201,635	3048,868	29,961	29,736	14,345	15,967	14,771	21,3	951,976	24,916	2178,099	0	203,121	203,121	99,722	0	0	0	0	0	0	0
13:29:34	-50,415	3048,364	29,912	29,785	14,345	15,962	14,795	21,3	951,976	24,916	2178,97	0	203,121	203,121	99,722	0	0	0	0	0	0	0
13:29:34	50,415	3048,868	29,961	29,883	14,345	15,967	14,818	21,3	951,976	24,916	2179,839	0	203,121	203,121	99,722	0	0	0	0	0	0	0
13:29:34	-50,415	3048,364	29,912	29,785	14,345	15,962	14,84	21,3	951,976	24,916	2180,708	0	203,121	203,121	99,722	0	0	0	0	0	0	0
13:29:34	0	3048,364	29,912	29,785	14,345	15,962	14,862	21,3	951,976	24,916	2181,575	0	203,121	203,121	99,722	0	0	0	0	0	0	0
13:29:34	0	3048,364	29,912	29,687	14,345	15,962	14,884	21,3	951,976	24,916	2182,442	0	203,121	203,121	99,722	0	0	0	0	0	0	0
13:29:34	-100,805	3047,356	29,814	29,785	14,345	15,952	14,905	21,3	951,976	24,916	2183,307	0	203,121	203,121	99,722	0	0	0	0	0	0	0
13:29:34	-50,415	3046,852	29,766	29,785	14,345	15,946	14,925	21,3	951,976	24,916	2184,17	0	203,121	203,121	99,722	0	0	0	0	0	0	0
13:29:34	50,415	3047,356	29,814	29,883	14,345	15,952	14,945	21,3	951,976	24,916	2185,033	0	203,121	203,121	99,722	0	0	0	0	0	0	0
13:29:34	151,22	3048,868	29,961	29,932	14,345	15,967	14,965	21,3	951,976	24,916	2185,897	0	203,121	203,121	99,722	0	0	0	0	0	0	0
13:29:34	0	3048,868	29,961	29,883	14,345	15,967	14,985	21,3	951,976	24,916	2186,759	0	203,121	203,121	99,722	0	0	0	0	0	0	0
13:29:34	-137,06	3047,497	29,766	29,785	14,349	15,953	15,004	21,3	951,976	24,916	2187,62	0	203,121	203,121	99,722	0	0	0	0	0	0	0
13:29:35	-83,227	3046,665	29,668	29,736	14,35	15,945	15,022	21,3	951,976	24,916	2188,479	0	203,121	203,121	99,722	0	0	0	0	0	0	0
13:29:35	31,762	3046,983	29,619	29,541	14,354	15,948	15,04	21,3	951,976	24,916	2189,338	0	203,121	203,121	99,722	0	0	0	0	0	0	0
13:29:35	31,762	3047,3	29,668	29,59	14,353	15,951	15,058	21,3	951,976	24,916	2190,196	0	203,121	203,121	99,722	0	0	0	0	0	0	0
13:29:35	188,549	3049,186	29,912	29,883	14,35	15,97	15,076	21,3	951,976	24,916	2191,055	0	203,121	203,121	99,722	0	0	0	0	0	0	0
13:29:35	-17,602	3049,01	29,912	29,883	14,349	15,969	15,094	21,3	951,976	24,916	2191,913	0	203,121	203,121	99,722	0	0	0	0	0	0	0
13:29:35	0	3049,01	29,912	29,883	14,349	15,969	15,111	21,3	951,976	24,916	2192,77	0	203,121	203,121	99,722	0	0	0	0	0	0	0
13:29:35	-14,184	3048,868	29,961	29,932	14,345	15,967	15,128	21,3	951,976	24,916	2193,626	0	203,121	203,121	99,722	0	0	0	0	0	0	0
13:29:35	0	3048,868	29,961	29,98	14,345	15,967	15,144	21,3	951,976	24,916	2194,481	0	203,121	203,121	99,722	0	0	0	0	0	0	0
13:29:35	-151,22	3047,356	29,814	29,883	14,345	15,952	15,16	21,3	951,976	24,916	2195,334	0	203,121	203,121	99,722	0	0	0	0	0	0	0
13:29:35	64,575	3048,002	29,814	29,785	14,349	15,958	15,176	21,3	951,976	24,916	2196,186	0	203,121	203,121	99,722	0	0	0	0	0	0	0
13:29:35	-32,812	3047,673	29,766	29,687	14,35	15,955	15,191	21,3	951,976	24,916	2197,038	0	203,121	203,121	99,722	0	0	0	0	0	0	0
13:29:35	50,415	3048,178	29,814	29,785	14,35	15,96	15,206	21,3	951,976	24,916	2197,889	0	203,121	203,121	99,722	0	0	0	0	0	0	0
13:29:35	-151,245	3046,665	29,668	29,59	14,35	15,945	15,22	21,3	951,976	24,916	2198,738	0	203,121	203,121	99,722	0	0	0	0	0	0	0
13:29:35	151,245	3048,178	29,814	29,736	14,35	15,96	15,235	21,3	951,976	24,916	2199,587	0	203,121	203,121	99,722	0	0	0	0	0	0	0
13:29:35	-252,05	3045,657	29,57	29,443	14,35	15,934	15,249	21,3	951,976	24,916	2200,433	0	203,121	203,121	99,722	0	0	0	0	0	0	0
13:29:35	252,05	3048,178	29,814	29,59	14,35	15,96	15,263	21,3	951,976	24,916	2201,281	0	203,121	203,121	99,722	0	0	0	0	0	0	0
13:29:35	-252,05	3045,657	29,57	29,443	14,35	15,934	15,276	21,3	951,976	24,916	2202,126	0	203,121	203,121	99,722	0	0	0	0	0	0	0
13:29:35	100,805	3046,665	29,668	29,736	14,35	15,945	15,289	21,3	951,976	24,916	2202,97	0	203,121	203,121	99,722	0	0	0	0	0	0	0
13:29:35	100,83	3047,673	29,766	29,736	14,35	15,955	15,302	21,5	951,467	24,916	2203,815	0	203,121	203,121	99,722	0	0	0	0	0	0	0
13:29:35	-113,5	3046,538	29,668	29,687	14,349	15,943	15,314	21,5	951,467	24,916	2204,658	0	203,121	203,121	99,722	0	0	0	0	0	0	0
13:29:35	151,293	3048,051	29,814	29,785	14,349	15,959	15,327	21,5	951,467	24,916	2205,501	0	203,121	203,121	99,722	0	0	0	0	0	0	0
13:29:35	-151,293	3046,538	29,668	29,59	14,349	15,943	15,339	21,5	951,467	24,916	2206,342	0	203,121	203,121	99,722	0	0	0	0	0	0	0
13:29:35	151,293	3048,051	29,814	29,736	14,349	15,959	15,351	21,5	951,467	24,916	2207,184	0	203,121	203,121	99,722	0	0	0	0	0	0	0
13:29:35	-201,684	3046,035	29,619	29,394	14,349	15,938	15,363	21,5	951,467	24,916	2208,023	0	203,121	203,121	99,722	0	0	0	0	0	0	0
13:29:35	-302,368	3043,011	29,326	28,906	14,349	15,907	15,374	21,5	951,467	24,916	2208,858	0	203,121	203,121	99,722	0	0	0	0	0	0	0
13:29:35	-637,133	3036,64	28,789	28,174	14,344	15,841	15,383	21,5	951,467	24,916	2209,685	0	203,121	203,121	99,722	0	0	0	0	0	0	0
13:29:35	-648,559	3030,154	28,301	27,344	14,336	15,774	15,39	21,5	951,467	24,916	2210,506	0	203,121	203,121	99,722	0	0	0	0	0	0	0
13:29:35	-1049,218	3019,662	27,617	26,367	14,317	15,666	15,396	21,5	951,467	24,916	2211,315	0	203,121	203,121	99,722	0	0	0	0	0	0	0
13:29:35	-1078,955	3008,872	27,129	25,342	14,284	15,555	15,399	21,5	951,467	24,916	2212,112	0	204,826	204,826	99,729	0	0	0	0	0	0	0
13:29:35	-1094,726	2997,925	26,836	24,658	14,24	15,442	15,4	21,5	951,467	24,916	2212,898	0	204,826	204,826	99,729	0	0	0	0	0	0	0
13:29:35	-695,434	2990,971	27,129	24,463	14,184	15,37	15,399	21,5	951,467	24,916	2213,676	0	204,826	204,826	99,729	0	0	0	0	0	0	0
13:29:35	-1249,585	2978,475	26,885	24,512	14,128	15,242	15,396	21,5	951,467	24,916	2214,441	0	204,826	204,826	99,729	0	0	0	0	0	0	0
13:29:35	-1089,965	2967,575	26,885	24,023	14,067	15,129	15,391	21,5	951,467	24,916	2215,194	0	204,826	204,826	99,729	0	0	0	0	0	0	0
13:29:35	-1164,135	2955,934	26,738	24,365	14,011	15,009	15,383	21,5	951,467	24,916	2215,935	0	204,826	204,826	99,729	0	0	0	0	0	0	0
13:29:35	-1011,084	2945,823	26,738	23,974	13,954	14,905	15,374	21,5	951,467	24,916	2216,665	0	204,826	204,826	99,729	0	0	0	0	0	0	0
13:29:35	-1759,668	2928,226	25,762	22,851	13,912	14,723	15,361	21,5	951,467	24,916	2217,376	0	204,826	204,826	99,729	0	0	0	0	0	0	0
13:29:35	-1199,707	2916,229	25,42	22,656	13,864	14,6	15,346	21,5	951,467	24,916	2218,075	0	204,826	204,826	99,729	0	0	0	0	0	0	0
13:29:35	-1682,763	2899,401	24,687	21,582	13,811	14,426	15,328	21,5	951,467	24,916	2218,756	0	204,826	204,826	99,729	0	0	0	0	0	0	0
13:29:35	-817,236	2891,229	24,883	21,435	13,754	14,342	15,309	21,5	951,467	24,916	2219,429	0	204,826	204,826	99,729	0	0	0	0	0	0	0
13:29:35	-828,735	2882,942	25,078	21,631	13,697	14,257	15,288	21,5	951,467	24,916	2220,092	0	204,826	204,826	99,729	0	0	0	0	0	0	0
13:29:35	-1484,643	2868,095	24,785	22,119	13,63	14,104	15,265	21,5	951,467	24,916	2220,74	0	204,826	204,826	99,729	0	0	0	0	0	0	0
13:29:35	-997,607	2858,119	25,029	22,217	13,561	14,001	15,24	21,5	951,467	24,916	2221,378	0	204,826	204,826	99,729	0	0	0	0	0	0	0
13:29:35	-1726,733	2840,852	24,541	21,435	13,492	13,823	15,212	21,5	951,467	24,916	2221,997	0	204,826	204,826	99,729	0	0	0	0	0	0	0
13:29:35	-708,764	2833,764	24,883	22,363	13,433	13,75	15,184	21,5	951,467	24,916	2222,609	0	204,826	204,826	99,729	0	0	0	0	0	0	0
13:29:35	-983,105	2823,933	24,883	21,777	13,378	13,648	15,154	21,5	951,467	24,916	2223,21	0	204,826	204,826	99,729	0	0	0	0	0	0	0
13:29:35	-1919,824	2804,735	23,711	20,801	13,336	13,45	15,12	21,5	951,467	24,916	2223,791	0	204,826	204,826	99,729	0	0	0	0	0	0	0
13:29:35	-1382,959	2790,905	22,978	20,459	13,3	13,308	15,085	21,5	951,467	24,916	2224,359	0	204,826	204,826	99,729	0	0	0	0	0	0	0
13:29:35	-1223,584	2778,67	22,344	20,019	13,267	13,182	15,047	21,5	951,467	24,916	2224,913	0	204,826	204,826	99,729	0	0	0	0	0	0	0
13:29:35	-1009,326	2768,576	22,002	19,824	13,229	13,078	15,009	21,5	951,467	24,916	2225,457	0	204,826	204,826	99,729	0	0	0	0	0	0	0
13:29:35	-1047,021	2758,106	21,709	19,726	13,187	12,97	14,969	21,5	951,467	24,916	2225,989	0	204,826	204,826	99,729	0	0	0	0	0	0	0
13:29:35	-672,68	2751,379	21,855	20,166	13,141	12,9	14,928	21,5	951,467	24,916	2226,515	0	204,826	204,826	99,729	0	0	0	0	0	0	0
13:29:35	-1018,261	2741,197	21,611	19,726	13,097	12,795	14,886	21,5	951,467	24,916	2227,029	0	204,826	204,826	99,729	0	0	0	0	0	0	0
13:29:35	-858,105	2732,616	21,611	19,922	13,049	12,707	14,844	21,5	951,467	24,916	2227,535	0	204,826	204,826	99,729	0	0	0	0	0	0	0
13:29:35	-550,927	2727,106	21,904	20,263	13,002	12,65	14,801	21,5	951,467	24,916	2228,034	0	204,826	204,826	99,729	0	0	0	0	0	0	0
13:29:35	-668,774	2720,419	22,002	20,361	12,959	12,581	14,757	21,5	951,467	24,916	2228,527	0	204,826	204,826	99,729	0	0	0	0	0	0	0
13:29:35	-1065,38	2709,765	21,611	20,068	12,921	12,471	14,712	21,5	951,467	24,916	2229,008	0	204,826	204,826	99,729	0	0	0	0	0	0	0
13:29:35	-1017,382	2699,591	21,269	19,531	12,883	12,366	14,666	21,5	951,467	24,916	2229,478	0	204,826	204,826	99,729	0	0	0	0	0	0	0
13:29:35	-650,219	2693,089	21,123	19,385	12,854	12,299	14,62	21,5	951,467	24,916	2229,942	0	204,826	204,826	99,729	0	0	0	0	0	0	0
13:29:35	-882,275	2684,266	20,83	19,482	12,821	12,208	14,573	21,5	951,467	24,916	2230,396	0	204,826	204,826	99,729	0	0	0	0	0	0	0
13:29:35	-924,487	2675,021	20,488	19,238	12,788	12,113	14,524	21,5	951,467	24,916	2230,841	0	204,826	204,826	99,729	0	0	0	0	0	0	0
13:29:35	-629,858	2668,723	20,439	19,043	12,755	12,048	14,476	21,5	951,467	24,916	2231,279	0	204,826	204,826	99,729	0	0	0	0	0	0	0
13:29:35	-1003,93	2658,683	20,097	18,701	12,718	11,945	14,426	21,5	951,467	24,916	2231,706	0	204,826	204,826	99,729	0	0	0	0	0	0	0
13:29:35	-761,352	2651,07	20	18,457	12,68	11,866	14,376	21,5	951,467	24,916	2232,125	0	204,826	204,826	99,729	0	0	0	0	0	0	0
13:29:35	-781,176	2643,258	19,951	18,457	12,639	11,786	14,325	21,5	951,467	24,916	2232,536	0	204,826	204,826	99,729	0	0	0	0	0	0	0
13:29:35	-358,52	2639,673	20,342	19,189	12,597	11,749	14,275	21,5	951,467	24,916	2232,944	0	204,826	204,826	99,729	0	0	0	0	0	0	0
13:29:35	-984,277	2629,83	20,146	18,847	12,553	11,647	14,223	21,5	951,467	24,916	2233,341	0	204,826	204,826	99,729	0	0	0	0	0	0	0
13:29:35	-695,288	2622,877	20,146	18,701	12,514	11,576	14,171	21,5	951,467	24,916	2233,73	0	204,826	204,826	99,729	0	0	0	0	0	0	0
13:29:35	-876,416	2614,113	19,951	18,701	12,475	11,485	14,119	21,5	951,467	24,916	2234,111	0	204,826	204,826	99,729	0	0	0	0	0	0	0
13:29:35	-756,909	2606,544	19,756	18,457	12,443	11,407	14,065	21,5	951,467	24,916	2234,483	0	204,826	204,826	99,729	0	0	0	0	0	0	0
13:29:35	-779,76	2598,746	19,512	18,164	12,413	11,327	14,012	21,5	951,467	24,916	2234,847	0	204,826	204,826	99,729	0	0	0	0	0	0	0
13:29:35	-1060,913	2588,137	19,023	17,724	12,38	11,217	13,957	21,5	951,467	24,916	2235,201	0	204,826	204,826	99,729	0	0	0	0	0	0	0
13:29:35	-735,18	2580,785	18,828	17,773	12,35	11,142	13,902	21,5	951,467	24,916	2235,546	0	204,826	204,826	99,729	0	0	0	0	0	0	0
13:29:35	-855,566	2572,23	18,535	17,285	12,317	11,053	13,846	21,5	951,467	24,916	2235,883	0	204,826	204,826	99,729	0	0	0	0	0	0	0
13:29:35	-366,162	2568,568	18,779	17,285	12,283	11,016	13,79	21,5	951,467	24,916	2236,215	0	204,826	204,826	99,729	0	0	0	0	0	0	0
13:29:35	-797,29	2560,595	18,681	17,285	12,244	10,933	13,734	21,5	951,467	24,916	2236,54	0	204,826	204,826	99,729	0	0	0	0	0	0	0
13:29:35	-699,707	2553,598	18,633	17,431	12,207	10,861	13,678	21,5	951,467	24,916	2236,857	0	204,826	204,826	99,729	0	0	0	0	0	0	0
13:29:35	-665,82	2546,94	18,633	17,431	12,17	10,793	13,621	21,5	951,467	24,916	2237,167	0	204,826	204,826	99,729	0	0	0	0	0	0	0
13:29:35	-858,618	2538,354	18,34	17,285	12,137	10,704	13,564	21,5	951,467	24,916	2237,468	0	204,826	204,826	99,729	0	0	0	0	0	0	0
13:29:35	-858,154	2529,772	18,047	17,041	12,105	10,616	13,506	21,5	951,467	24,916	2237,76	0	204,826	204,826	99,729	0	0	0	0	0	0	0
13:29:35	-655,395	2523,218	17,803	16,699	12,081	10,548	13,448	21,5	951,467	24,916	2238,045	0	204,826	204,826	99,729	0	0	0	0	0	0	0
13:29:35	-979,028	2513,428	17,314	16,357	12,053	10,447	13,39	21,5	951,467	24,916	2238,321	0	204,826	204,826	99,729	0	0	0	0	0	0	0
13:29:35	-704,174	2506,386	17,021	16,162	12,029	10,375	13,331	21,5	951,467	24,916	2238,589	0	204,826	204,826	99,729	0	0	0	0	0	0	0
13:29:35	-513,11	2501,255	16,924	16,064	12,006	10,322	13,272	21,5	951,467	24,916	2238,852	0	204,826	204,826	99,729	0	0	0	0	0	0	0
13:29:35	-630,029	2494,955	16,875	15,82	11,973	10,257	13,212	21,5	951,467	24,916	2239,108	0	204,826	204,826	99,729	0	0	0	0	0	0	0
13:29:35	-548,828	2489,466	16,826	16,015	11,944	10,2	13,153	21,5	951,467	24,916	2239,358	0	204,826	204,826	99,729	0	0	0	0	0	0	0
13:29:35	-621,704	2483,249	16,875	15,967	11,907	10,136	13,094	21,5	951,467	24,916	2239,602	0	204,826	204,826	99,729	0	0	0	0	0	0	0
13:29:35	-396,655	2479,283	17,07	16,308	11,874	10,095	13,035	21,5	951,467	24,916	2239,842	0	204,826	204,826	99,729	0	0	0	0	0	0	0
13:29:35	-581,64	2473,466	17,07	16,015	11,841	10,035	12,977	21,5	951,467	24,916	2240,075	0	204,826	204,826	99,729	0	0	0	0	0	0	0
13:29:35	-666,015	2466,806	17,07	16,064	11,803	9,967	12,918	21,5	951,467	24,916	2240,302	0	204,826	204,826	99,729	0	0	0	0	0	0	0
13:29:35	-558,886	2461,217	16,924	16,064	11,78	9,909	12,859	21,5	951,467	24,916	2240,523	0	204,826	204,826	99,729	0	0	0	0	0	0	0
13:29:35	-607,006	2455,147	16,728	15,869	11,756	9,846	12,799	21,5	951,467	24,916	2240,738	0	204,826	204,826	99,729	0	0	0	0	0	0	0
13:29:35	-695,507	2448,192	16,435	15,722	11,733	9,775	12,74	21,5	951,467	24,916	2240,945	0	204,826	204,826	99,729	0	0	0	0	0	0	0
13:29:35	-596,875	2442,224	16,24	15,478	11,71	9,713	12,681	21,5	951,467	24,916	2241,146	0	204,826	204,826	99,729	0	0	0	0	0	0	0
13:29:35	-542,773	2436,796	16,191	15,429	11,682	9,657	12,622	21,5	951,467	24,916	2241,342	0	204,826	204,826	99,729	0	0	0	0	0	0	0
13:29:35	-497,973	2431,816	16,191	15,429	11,653	9,606	12,562	21,5	951,467	24,916	2241,532	0	204,826	204,826	99,729	0	0	0	0	0	0	0
13:29:35	-573,51	2426,081	16,191	15,185	11,621	9,547	12,503	21,5	951,467	24,916	2241,717	0	204,826	204,826	99,729	0	0	0	0	0	0	0
13:29:35	-527,636	2420,805	16,24	15,478	11,589	9,492	12,444	21,5	951,467	24,916	2241,896	0	204,826	204,826	99,729	0	0	0	0	0	0	0
13:29:35	-433,764	2416,467	16,386	15,478	11,556	9,448	12,385	21,5	951,467	24,916	2242,07	0	204,826	204,826	99,729	0	0	0	0	0	0	0
13:29:35	-552,026	2410,947	16,386	15,527	11,525	9,391	12,327	21,5	951,467	24,916	2242,239	0	204,826	204,826	99,729	0	0	0	0	0	0	0
13:29:35	-677,026	2404,176	16,191	15,283	11,497	9,321	12,268	21,5	951,467	24,916	2242,401	0	204,826	204,826	99,729	0	0	0	0	0	0	0
13:29:36	-640,454	2397,772	15,947	15,136	11,474	9,255	12,209	21,5	951,467	24,916	2242,557	0	204,826	204,826	99,729	0	0	0	0	0	0	0
13:29:36	-477,905	2392,993	15,849	14,941	11,453	9,206	12,15	21,5	951,467	24,916	2242,707	0	204,826	204,826	99,729	0	0	0	0	0	0	0
13:29:36	-775,024	2385,243	15,459	14,746	11,43	9,126	12,091	21,5	951,467	24,916	2242,85	0	204,826	204,826	99,729	0	0	0	0	0	0	0
13:29:36	-492,822	2380,314	15,361	14,795	11,407	9,075	12,031	21,5	951,467	24,916	2242,987	0	204,826	204,826	99,729	0	0	0	0	0	0	0
13:29:36	-554,199	2374,772	15,263	14,599	11,381	9,018	11,972	21,5	951,467	24,916	2243,119	0	204,826	204,826	99,729	0	0	0	0	0	0	0
13:29:36	-467,626	2370,096	15,215	14,404	11,357	8,97	11,913	21,5	951,467	24,916	2243,246	0	204,826	204,826	99,729	0	0	0	0	0	0	0
13:29:36	-576,66	2364,329	15,117	14,404	11,33	8,91	11,855	21,5	951,467	24,916	2243,367	0	204,826	204,826	99,729	0	0	0	0	0	0	0
13:29:36	-553,466	2358,795	15,117	14,453	11,299	8,853	11,796	21,5	951,467	24,916	2243,482	0	204,826	204,826	99,729	0	0	0	0	0	0	0
13:29:36	-507,128	2353,724	15,117	14,453	11,27	8,801	11,737	21,5	951,467	24,916	2243,592	0	204,826	204,826	99,729	0	0	0	0	0	0	0
13:29:36	-412,646	2349,597	15,263	14,648	11,239	8,758	11,679	21,5	951,467	24,916	2243,698	0	204,826	204,826	99,729	0	0	0	0	0	0	0
13:29:36	-546,484	2344,132	15,117	14,502	11,216	8,702	11,62	21,5	951,467	24,916	2243,799	0	204,826	204,826	99,729	0	0	0	0	0	0	0
13:29:36	-640,722	2337,725	14,775	14,111	11,198	8,636	11,562	21,5	951,467	24,916	2243,893	0	204,826	204,826	99,729	0	0	0	0	0	0	0
13:29:36	-537,915	2332,346	14,482	13,965	11,183	8,58	11,503	21,5	951,467	24,916	2243,981	0	204,826	204,826	99,729	0	0	0	0	0	0	0
13:29:36	-479,296	2327,553	14,238	13,867	11,169	8,531	11,445	21,5	951,467	24,916	2244,065	0	204,826	204,826	99,729	0	0	0	0	0	0	0
13:29:36	-639,721	2321,156	13,896	13,574	11,152	8,465	11,387	21,5	951,467	24,916	2244,142	0	204,826	204,826	99,729	0	0	0	0	0	0	0
13:29:36	-365,405	2317,502	13,799	13,525	11,136	8,427	11,329	21,5	951,467	24,916	2244,215	0	204,826	204,826	99,729	0	0	0	0	0	0	0
13:29:36	-577,709	2311,724	13,603	13,232	11,114	8,368	11,27	21,5	951,467	24,916	2244,283	0	204,826	204,826	99,729	0	0	0	0	0	0	0
13:29:36	-337,084	2308,354	13,603	13,232	11,095	8,333	11,213	21,5	951,467	24,916	2244,347	0	204,826	204,826	99,729	0	0	0	0	0	0	0
13:29:36	-423,388	2304,12	13,603	13,183	11,071	8,289	11,156	21,3	953,406	24,916	2244,406	0	204,826	204,826	99,729	0	0	0	0	0	0	0
13:29:36	-377,172	2300,348	13,652	13,33	11,047	8,251	11,099	21,3	953,406	24,916	2244,462	0	204,826	204,826	99,729	0	0	0	0	0	0	0
13:29:36	-317,822	2297,17	13,75	13,427	11,024	8,218	11,042	21,3	953,406	24,916	2244,515	0	204,826	204,826	99,729	0	0	0	0	0	0	0
13:29:36	-329,687	2293,873	13,75	13,427	11,005	8,184	10,986	21,3	953,406	24,916	2244,564	0	204,826	204,826	99,729	0	0	0	0	0	0	0
13:29:36	-333,959	2290,533	13,75	13,379	10,986	8,149	10,93	21,3	953,406	24,916	2244,61	0	204,826	204,826	99,729	0	0	0	0	0	0	0
13:29:36	-470,532	2285,828	13,603	13,33	10,968	8,101	10,875	21,3	953,406	24,916	2244,651	0	204,826	204,826	99,729	0	0	0	0	0	0	0
13:29:36	-340,161	2282,426	13,506	13,232	10,954	8,066	10,82	21,3	953,406	24,916	2244,689	0	204,826	204,826	99,729	0	0	0	0	0	0	0
13:29:36	-518,505	2277,241	13,31	13,086	10,935	8,012	10,765	21,3	953,406	24,916	2244,722	0	204,826	204,826	99,729	0	0	0	0	0	0	0
13:29:36	-248,803	2274,753	13,31	13,086	10,921	7,987	10,71	21,3	953,406	24,916	2244,752	0	204,826	204,826	99,729	0	0	0	0	0	0	0
13:29:36	-377,783	2270,975	13,261	13,037	10,902	7,948	10,656	21,3	953,406	24,916	2244,778	0	204,826	204,826	99,729	0	0	0	0	0	0	0
13:29:36	-249,804	2268,477	13,261	13,037	10,888	7,922	10,603	21,3	953,406	24,916	2244,802	0	203,123	203,123	99,722	0	0	0	0	0	0	0
13:29:36	-422,607	2264,251	13,164	13,037	10,869	7,878	10,549	21,3	953,406	24,916	2244,821	0	203,123	203,123	99,722	0	0	0	0	0	0	0
13:29:36	-375,61	2260,495	13,115	12,841	10,85	7,84	10,496	21,3	953,406	24,916	2244,837	0	203,123	203,123	99,722	0	0	0	0	0	0	0
13:29:36	-249,78	2257,997	13,115	12,841	10,836	7,814	10,443	21,3	953,406	24,916	2244,85	0	203,123	203,123	99,722	0	0	0	0	0	0	0
13:29:36	-286,645	2255,131	13,164	12,988	10,817	7,784	10,391	21,3	953,406	24,916	2244,86	0	203,123	203,123	99,722	0	0	0	0	0	0	0
13:29:36	-381,494	2251,316	13,017	12,841	10,803	7,745	10,339	21,3	953,406	24,916	2244,867	0	203,123	203,123	99,722	0	0	0	0	0	0	0
13:29:36	-293,481	2248,381	12,968	12,695	10,789	7,715	10,288	21,3	953,406	24,916	2244,87	0	203,123	203,123	99,722	0	0	0	0	0	0	0
13:29:36	-298,022	2245,401	12,92	12,695	10,775	7,684	10,237	21,3	953,406	24,916	2244,871	0	203,123	203,123	99,722	0	0	0	0	0	0	0
13:29:36	-244,238	2242,959	12,92	12,549	10,761	7,659	10,186	21,3	953,406	24,916	2242,959	0	203,123	203,123	99,722	0	0	0	0	0	0	0
13:29:36	-385,498	2239,104	12,773	12,451	10,747	7,619	10,136	21,3	953,406	24,916	2239,104	0	203,123	203,123	99,722	0	0	0	0	0	0	0
13:29:36	-376,757	2235,336	12,627	12,158	10,734	7,58	10,086	21,3	953,406	24,916	2235,336	0	203,123	203,123	99,722	0	0	0	0	0	0	0
13:29:36	-388,452	2231,452	12,48	12,109	10,719	7,54	10,036	21,3	953,406	24,916	2231,452	0	203,123	203,123	99,722	0	0	0	0	0	0	0
13:29:36	-214,428	2229,307	12,529	12,109	10,705	7,518	9,987	21,3	953,406	24,916	2229,307	0	203,123	203,123	99,722	0	0	0	0	0	0	0
13:29:36	-235,253	2226,955	12,627	12,158	10,686	7,494	9,938	21,3	953,406	24,916	2226,955	0	203,123	203,123	99,722	0	0	0	0	0	0	0
13:29:36	-275,878	2224,196	12,675	12,353	10,668	7,465	9,889	21,3	953,406	24,916	2224,196	0	203,123	203,123	99,722	0	0	0	0	0	0	0
13:29:36	-237,646	2221,819	12,773	12,5	10,649	7,441	9,841	21,3	953,406	24,916	2221,819	0	203,123	203,123	99,722	0	0	0	0	0	0	0
13:29:36	-193,042	2219,889	12,822	12,5	10,636	7,421	9,794	21,3	953,406	24,916	2219,889	0	203,123	203,123	99,722	0	0	0	0	0	0	0
13:29:36	-293,432	2216,955	12,773	12,5	10,622	7,391	9,747	21,3	953,406	24,916	2216,955	0	203,123	203,123	99,722	0	0	0	0	0	0	0
13:29:36	-395,117	2213,004	12,675	12,256	10,604	7,35	9,7	21,3	953,406	24,916	2213,004	0	203,123	203,123	99,722	0	0	0	0	0	0	0
13:29:36	-352,124	2209,482	12,48	12,109	10,595	7,314	9,653	21,3	953,406	24,916	2209,482	0	203,123	203,123	99,722	0	0	0	0	0	0	0
13:29:36	-443,75	2205,045	12,187	11,963	10,585	7,268	9,606	21,3	953,406	24,916	2205,045	0	203,123	203,123	99,722	0	0	0	0	0	0	0
13:29:36	-306,079	2201,984	12,041	11,914	10,576	7,236	9,56	21,3	953,406	24,916	2201,984	0	203,123	203,123	99,722	0	0	0	0	0	0	0
13:29:36	-131,03	2200,674	12,138	11,816	10,563	7,223	9,514	21,3	953,406	24,916	2200,674	0	203,123	203,123	99,722	0	0	0	0	0	0	0
13:29:36	-338,842	2197,285	12,041	11,816	10,549	7,188	9,468	21,3	953,406	24,916	2197,285	0	203,123	203,123	99,722	0	0	0	0	0	0	0
13:29:36	-261,328	2194,672	12,041	11,816	10,534	7,161	9,423	21,3	953,406	24,916	2194,672	0	203,123	203,123	99,722	0	0	0	0	0	0	0
13:29:36	-154,956	2193,122	12,138	11,816	10,52	7,145	9,378	21,3	953,406	24,916	2193,122	0	203,123	203,123	99,722	0	0	0	0	0	0	0
13:29:36	-227,978	2190,843	12,138	11,914	10,507	7,122	9,334	21,3	953,406	24,916	2190,843	0	203,123	203,123	99,722	0	0	0	0	0	0	0
13:29:36	-243,017	2188,412	12,138	11,816	10,493	7,097	9,29	21,3	953,406	24,916	2188,412	0	203,123	203,123	99,722	0	0	0	0	0	0	0
13:29:36	-332,202	2185,09	12,041	11,816	10,48	7,062	9,247	21,3	953,406	24,916	2185,09	0	203,123	203,123	99,722	0	0	0	0	0	0	0
13:29:36	-223,779	2182,853	12,041	11,816	10,467	7,039	9,203	21,3	953,406	24,916	2182,853	0	203,123	203,123	99,722	0	0	0	0	0	0	0
13:29:36	-222,021	2180,632	11,992	11,767	10,457	7,016	9,16	21,3	953,406	24,916	2180,632	0	203,123	203,123	99,722	0	0	0	0	0	0	0
13:29:36	-221,459	2178,418	11,992	11,767	10,444	6,994	9,118	21,3	953,406	24,916	2178,418	0	203,123	203,123	99,722	0	0	0	0	0	0	0
13:29:36	-176,342	2176,654	11,992	11,767	10,434	6,975	9,076	21,3	953,406	24,916	2176,654	0	203,123	203,123	99,722	0	0	0	0	0	0	0
13:29:36	-266,21	2173,992	11,943	11,767	10,422	6,948	9,034	21,3	953,406	24,916	2173,992	0	203,123	203,123	99,722	0	0	0	0	0	0	0
13:29:36	-176,196	2172,23	11,943	11,621	10,412	6,93	8,993	21,3	953,406	24,916	2172,23	0	203,123	203,123	99,722	0	0	0	0	0	0	0
13:29:36	-218,286	2170,047	11,943	11,621	10,399	6,907	8,952	21,3	953,406	24,916	2170,047	0	203,123	203,123	99,722	0	0	0	0	0	0	0
13:29:36	-271,899	2167,328	11,845	11,621	10,389	6,879	8,911	21,3	953,406	24,916	2167,328	0	203,123	203,123	99,722	0	0	0	0	0	0	0
13:29:36	-250,195	2164,827	11,748	11,523	10,38	6,853	8,871	21,3	953,406	24,916	2164,827	0	203,123	203,123	99,722	0	0	0	0	0	0	0
13:29:36	-269,531	2162,131	11,65	11,523	10,37	6,826	8,831	21,3	953,406	24,916	2162,131	0	203,123	203,123	99,722	0	0	0	0	0	0	0
13:29:36	-203,662	2160,095	11,601	11,523	10,361	6,805	8,791	21,3	953,406	24,916	2160,095	0	203,123	203,123	99,722	0	0	0	0	0	0	0
13:29:36	-311,352	2156,981	11,504	11,425	10,349	6,773	8,752	21,3	953,406	24,916	2156,981	0	203,123	203,123	99,722	0	0	0	0	0	0	0
13:29:36	-206,616	2154,915	11,455	11,377	10,339	6,751	8,712	21,3	953,406	24,916	2154,915	0	203,123	203,123	99,722	0	0	0	0	0	0	0
13:29:36	-206,787	2152,847	11,406	11,279	10,33	6,73	8,673	21,3	953,406	24,916	2152,847	0	203,123	203,123	99,722	0	0	0	0	0	0	0
13:29:36	-97,729	2151,87	11,406	11,23	10,325	6,72	8,635	21,3	953,406	24,916	2151,87	0	203,123	203,123	99,722	0	0	0	0	0	0	0
13:29:36	-371,362	2148,156	11,162	11,084	10,317	6,682	8,597	21,3	953,406	24,916	2148,156	0	203,123	203,123	99,722	0	0	0	0	0	0	0
13:29:36	-216,943	2145,987	11,015	10,937	10,312	6,659	8,559	21,3	953,406	24,916	2145,987	0	203,123	203,123	99,722	0	0	0	0	0	0	0
13:29:36	-145,043	2144,536	11,015	10,888	10,304	6,644	8,521	21,3	953,406	24,916	2144,536	0	203,123	203,123	99,722	0	0	0	0	0	0	0
13:29:36	-163,354	2142,903	11,015	10,888	10,294	6,627	8,484	21,3	953,406	24,916	2142,903	0	203,123	203,123	99,722	0	0	0	0	0	0	0
13:29:36	-147,143	2141,431	11,015	10,937	10,286	6,612	8,447	21,3	953,406	24,916	2141,431	0	203,123	203,123	99,722	0	0	0	0	0	0	0
13:29:36	-163,33	2139,798	11,015	10,937	10,277	6,595	8,411	21,3	953,406	24,916	2139,798	0	203,123	203,123	99,722	0	0	0	0	0	0	0
13:29:36	-97,656	2138,821	11,015	10,888	10,271	6,585	8,375	21,3	953,406	24,916	2138,821	0	203,123	203,123	99,722	0	0	0	0	0	0	0
13:29:36	-264,306	2136,178	10,82	10,742	10,267	6,558	8,34	21,3	953,406	24,916	2136,178	0	203,123	203,123	99,722	0	0	0	0	0	0	0
13:29:36	-112,939	2135,049	10,771	10,742	10,263	6,546	8,305	21,3	953,406	24,916	2135,049	0	203,123	203,123	99,722	0	0	0	0	0	0	0
13:29:36	-150,488	2133,544	10,771	10,742	10,254	6,531	8,27	21,3	953,406	24,916	2133,544	0	203,123	203,123	99,722	0	0	0	0	0	0	0
13:29:36	-138,476	2132,159	10,771	10,742	10,246	6,517	8,235	21,3	953,406	24,916	2132,159	0	203,123	203,123	99,722	0	0	0	0	0	0	0
13:29:36	-188,574	2130,274	10,673	10,693	10,241	6,497	8,201	21,3	953,406	24,916	2130,274	0	203,123	203,123	99,722	0	0	0	0	0	0	0
13:29:36	-69,653	2129,577	10,673	10,595	10,237	6,49	8,168	21,3	953,406	24,916	2129,577	0	203,123	203,123	99,722	0	0	0	0	0	0	0
13:29:36	-154,663	2128,03	10,673	10,595	10,228	6,474	8,135	21,3	953,406	24,916	2128,03	0	203,123	203,123	99,722	0	0	0	0	0	0	0
13:29:36	-84,985	2127,181	10,673	10,693	10,223	6,465	8,102	21,3	953,406	24,916	2127,181	0	203,123	203,123	99,722	0	0	0	0	0	0	0
13:29:36	-84,814	2126,332	10,673	10,595	10,218	6,457	8,07	21,3	953,406	24,916	2126,332	0	203,123	203,123	99,722	0	0	0	0	0	0	0
13:29:36	-220,776	2124,125	10,527	10,595	10,213	6,434	8,037	21,3	953,406	24,916	2124,125	0	203,123	203,123	99,722	0	0	0	0	0	0	0
13:29:36	50,097	2124,626	10,673	10,595	10,209	6,439	8,006	21,3	953,406	24,916	2124,125	0	203,123	203,123	99,722	0	0	0	0	0	0	0
13:29:36	-118,31	2123,442	10,625	10,547	10,204	6,427	7,975	21,3	953,406	24,916	2123,442	0	203,123	203,123	99,722	0	0	0	0	0	0	0
13:29:36	-40,747	2123,035	10,673	10,547	10,2	6,423	7,945	21,3	953,406	24,916	2123,035	0	203,123	203,123	99,722	0	0	0	0	0	0	0
13:29:36	-191,333	2121,122	10,625	10,547	10,191	6,403	7,915	21,3	953,406	24,916	2121,122	0	203,123	203,123	99,722	0	0	0	0	0	0	0
13:29:36	-85,864	2120,263	10,625	10,595	10,186	6,394	7,885	21,3	953,406	24,916	2120,263	0	203,123	203,123	99,722	0	0	0	0	0	0	0
13:29:36	-74,072	2119,522	10,625	10,498	10,182	6,386	7,855	21,3	953,406	24,916	2119,522	0	203,123	203,123	99,722	0	0	0	0	0	0	0
13:29:36	-103,442	2118,488	10,527	10,4	10,181	6,376	7,826	21,3	953,406	24,916	2118,488	0	203,123	203,123	99,722	0	0	0	0	0	0	0
13:29:36	-87,06	2117,617	10,527	10,498	10,177	6,367	7,798	21,3	953,406	24,916	2117,617	0	203,123	203,123	99,722	0	0	0	0	0	0	0
13:29:36	15,454	2117,772	10,625	10,498	10,172	6,368	7,77	21,3	953,406	24,916	2117,617	0	203,123	203,123	99,722	0	0	0	0	0	0	0
13:29:36	-86,914	2116,903	10,625	10,498	10,167	6,359	7,742	21,3	953,406	24,916	2116,903	0	203,123	203,123	99,722	0	0	0	0	0	0	0
13:29:37	-154,931	2115,353	10,527	10,4	10,164	6,343	7,715	21,3	953,406	24,916	2115,353	0	203,123	203,123	99,722	0	0	0	0	0	0	0
13:29:37	-57,25	2114,781	10,478	10,498	10,163	6,337	7,688	21,3	953,406	24,916	2114,781	0	203,123	203,123	99,722	0	0	0	0	0	0	0
13:29:37	-77,221	2114,009	10,478	10,4	10,159	6,329	7,661	21,3	953,406	24,916	2114,009	0	203,123	203,123	99,722	0	0	0	0	0	0	0
13:29:37	-10,742	2113,901	10,478	10,4	10,158	6,328	7,635	21,3	953,406	24,916	2113,901	0	203,123	203,123	99,722	0	0	0	0	0	0	0
13:29:37	-121,411	2112,687	10,429	10,351	10,154	6,316	7,609	21,3	953,406	24,916	2112,687	0	203,123	203,123	99,722	0	0	0	0	0	0	0
13:29:37	-89,184	2111,795	10,429	10,351	10,149	6,307	7,583	21,3	953,406	24,916	2111,795	0	203,123	203,123	99,722	0	0	0	0	0	0	0
13:29:37	-76,171	2111,034	10,429	10,302	10,144	6,299	7,558	21,3	953,406	24,916	2111,034	0	203,123	203,123	99,722	0	0	0	0	0	0	0
13:29:37	-10,717	2110,926	10,429	10,302	10,144	6,298	7,534	21,3	953,406	24,916	2110,926	0	203,123	203,123	99,722	0	0	0	0	0	0	0
13:29:37	-34,277	2110,584	10,478	10,4	10,139	6,294	7,509	21,3	953,406	24,916	2110,584	0	203,123	203,123	99,722	0	0	0	0	0	0	0
13:29:37	-78,442	2109,799	10,478	10,4	10,135	6,286	7,485	21,3	953,406	24,916	2109,799	0	203,123	203,123	99,722	0	0	0	0	0	0	0
13:29:37	-54,931	2109,25	10,429	10,302	10,134	6,28	7,462	21,3	953,406	24,916	2109,25	0	203,123	203,123	99,722	0	0	0	0	0	0	0
13:29:37	-159,082	2107,659	10,332	10,205	10,13	6,264	7,438	21,3	953,406	24,916	2107,659	0	203,123	203,123	99,722	0	0	0	0	0	0	0
13:29:37	0	2107,659	10,332	10,302	10,13	6,264	7,415	21,3	953,406	24,916	2107,659	0	203,123	203,123	99,722	0	0	0	0	0	0	0
13:29:37	-55,957	2107,099	10,283	10,156	10,13	6,258	7,392	21,3	953,406	24,916	2107,099	0	203,123	203,123	99,722	0	0	0	0	0	0	0
13:29:37	-32,128	2106,778	10,332	10,156	10,125	6,255	7,37	21,3	953,406	24,916	2106,778	0	203,123	203,123	99,722	0	0	0	0	0	0	0
13:29:37	11,108	2106,889	10,429	10,302	10,121	6,256	7,348	21,3	953,406	24,916	2106,778	0	203,123	203,123	99,722	0	0	0	0	0	0	0
13:29:37	-33,227	2106,557	10,478	10,351	10,116	6,253	7,327	21,3	953,406	24,916	2106,557	0	203,123	203,123	99,722	0	0	0	0	0	0	0
13:29:37	-90,234	2105,655	10,478	10,302	10,111	6,243	7,306	21,3	953,406	24,916	2105,655	0	203,123	203,123	99,722	0	0	0	0	0	0	0
13:29:37	-79,345	2104,861	10,478	10,302	10,107	6,235	7,285	21,3	953,406	24,916	2104,861	0	203,123	203,123	99,722	0	0	0	0	0	0	0
13:29:37	-135,644	2103,505	10,332	10,205	10,107	6,221	7,264	21,1	953,866	24,916	2103,505	0	203,123	203,123	99,722	0	0	0	0	0	0	0
13:29:37	-118,237	2102,322	10,283	10,205	10,102	6,209	7,243	21,1	953,866	24,916	2102,322	0	203,123	203,123	99,722	0	0	0	0	0	0	0
13:29:37	-8,593	2102,236	10,283	10,156	10,102	6,208	7,223	21,1	953,866	24,916	2102,236	0	203,123	203,123	99,722	0	0	0	0	0	0	0
13:29:37	-163,378	2100,603	10,185	10,156	10,098	6,191	7,203	21,1	953,866	24,916	2100,603	0	203,123	203,123	99,722	0	0	0	0	0	0	0
13:29:37	81,787	2101,421	10,283	10,058	10,097	6,2	7,183	21,1	953,866	24,916	2100,604	0	203,123	203,123	99,722	0	0	0	0	0	0	0
13:29:37	-90,38	2100,517	10,185	10,156	10,097	6,19	7,163	21,1	953,866	24,916	2100,517	0	203,123	203,123	99,722	0	0	0	0	0	0	0
13:29:37	-81,616	2099,701	10,185	10,058	10,093	6,182	7,144	21,1	953,866	24,916	2099,701	0	203,123	203,123	99,722	0	0	0	0	0	0	0
13:29:37	-81,616	2098,884	10,185	10,058	10,088	6,174	7,125	21,1	953,866	24,916	2098,884	0	203,123	203,123	99,722	0	0	0	0	0	0	0
13:29:37	0	2098,884	10,185	10,156	10,088	6,174	7,106	21,1	953,866	24,916	2098,884	0	203,123	203,123	99,722	0	0	0	0	0	0	0
13:29:37	-81,591	2098,068	10,185	10,156	10,083	6,165	7,088	21,1	953,866	24,916	2098,068	0	203,123	203,123	99,722	0	0	0	0	0	0	0
13:29:37	-8,422	2097,984	10,185	10,009	10,083	6,164	7,07	21,1	953,866	24,916	2097,984	0	201,554	201,554	99,716	0	0	0	0	0	0	0
13:29:37	15,087	2098,135	10,283	10,302	10,079	6,166	7,052	21,1	953,866	24,916	2097,984	0	201,554	201,554	99,716	0	0	0	0	0	0	0
13:29:37	-7,373	2098,061	10,283	10,156	10,078	6,165	7,035	21,1	953,866	24,916	2097,985	0	201,554	201,554	99,716	0	0	0	0	0	0	0
13:29:37	-75,317	2097,308	10,283	10,156	10,074	6,157	7,018	21,1	953,866	24,916	2097,308	0	201,554	201,554	99,716	0	0	0	0	0	0	0
13:29:37	-97,68	2096,331	10,185	10,156	10,074	6,147	7	21,1	953,866	24,916	2096,331	0	201,554	201,554	99,716	0	0	0	0	0	0	0
13:29:37	15,039	2096,482	10,283	10,156	10,069	6,149	6,984	21,1	953,866	24,916	2096,332	0	201,554	201,554	99,716	0	0	0	0	0	0	0
13:29:37	-97,729	2095,504	10,185	10,156	10,069	6,139	6,967	21,1	953,866	24,916	2095,504	0	201,554	201,554	99,716	0	0	0	0	0	0	0
13:29:37	0	2095,504	10,185	10,058	10,069	6,139	6,951	21,1	953,866	24,916	2095,504	0	201,554	201,554	99,716	0	0	0	0	0	0	0
13:29:37	-120,214	2094,302	10,136	10,156	10,065	6,126	6,935	21,1	953,866	24,916	2094,302	0	201,554	201,554	99,716	0	0	0	0	0	0	0
13:29:37	37,573	2094,678	10,185	10,156	10,064	6,13	6,919	21,1	953,866	24,916	2094,303	0	201,554	201,554	99,716	0	0	0	0	0	0	0
13:29:37	-120,214	2093,476	10,136	10,058	10,06	6,118	6,903	21,1	953,866	24,916	2093,476	0	201,554	201,554	99,716	0	0	0	0	0	0	0
13:29:37	-7,568	2093,4	10,136	10,156	10,059	6,117	6,888	21,1	953,866	24,916	2093,4	0	201,554	201,554	99,716	0	0	0	0	0	0	0
13:29:37	45,141	2093,852	10,185	10,156	10,059	6,122	6,873	21,1	953,866	24,916	2093,401	0	201,554	201,554	99,716	0	0	0	0	0	0	0
13:29:37	-122,534	2092,626	10,136	10,058	10,055	6,109	6,858	21,1	953,866	24,916	2092,626	0	201,554	201,554	99,716	0	0	0	0	0	0	0
13:29:37	0	2092,626	10,136	10,156	10,055	6,109	6,843	21,1	953,866	24,916	2092,626	0	201,554	201,554	99,716	0	0	0	0	0	0	0
13:29:37	-7,373	2092,553	10,136	10,058	10,055	6,108	6,829	21,1	953,866	24,916	2092,553	0	201,554	201,554	99,716	0	0	0	0	0	0	0
13:29:37	-76,293	2091,79	10,136	10,058	10,05	6,1	6,815	21,1	953,866	24,916	2091,79	0	201,554	201,554	99,716	0	0	0	0	0	0	0
13:29:37	128,002	2093,07	10,283	10,156	10,05	6,114	6,801	21,1	953,866	24,916	2091,791	0	201,554	201,554	99,716	0	0	0	0	0	0	0
13:29:37	-77,368	2092,296	10,283	10,156	10,045	6,106	6,787	21,1	953,866	24,916	2091,791	0	201,554	201,554	99,716	0	0	0	0	0	0	0
13:29:37	-167,504	2090,621	10,185	10,058	10,041	6,088	6,773	21,1	953,866	24,916	2090,621	0	201,554	201,554	99,716	0	0	0	0	0	0	0
13:29:37	-51,635	2090,105	10,136	10,156	10,041	6,083	6,76	21,1	953,866	24,916	2090,105	0	201,554	201,554	99,716	0	0	0	0	0	0	0
13:29:37	-6,494	2090,04	10,136	10,058	10,04	6,082	6,747	21,1	953,866	24,916	2090,04	0	201,554	201,554	99,716	0	0	0	0	0	0	0
13:29:37	-77,221	2089,267	10,136	10,058	10,036	6,074	6,733	21,1	953,866	24,916	2089,267	0	201,554	201,554	99,716	0	0	0	0	0	0	0
13:29:37	0	2089,267	10,136	10,058	10,036	6,074	6,721	21,1	953,866	24,916	2089,267	0	201,554	201,554	99,716	0	0	0	0	0	0	0
13:29:37	0	2089,267	10,136	10,058	10,036	6,074	6,708	21,1	953,866	24,916	2089,267	0	201,554	201,554	99,716	0	0	0	0	0	0	0
13:29:37	-135,351	2087,914	9,99	10,009	10,036	6,06	6,695	21,1	953,866	24,916	2087,914	0	201,554	201,554	99,716	0	0	0	0	0	0	0
13:29:37	-34,326	2087,571	10,039	10,058	10,031	6,057	6,683	21,1	953,866	24,916	2087,571	0	201,554	201,554	99,716	0	0	0	0	0	0	0
13:29:37	-6,347	2087,507	10,039	10,058	10,031	6,056	6,67	21,1	953,866	24,916	2087,507	0	201,554	201,554	99,716	0	0	0	0	0	0	0
13:29:37	90,209	2088,409	10,136	10,058	10,031	6,066	6,659	21,1	953,866	24,916	2087,508	0	201,554	201,554	99,716	0	0	0	0	0	0	0
13:29:37	-135,327	2087,056	9,99	9,863	10,031	6,052	6,647	21,1	953,866	24,916	2087,056	0	201,554	201,554	99,716	0	0	0	0	0	0	0
13:29:37	-123,535	2085,821	9,941	9,863	10,027	6,039	6,635	21,1	953,866	24,916	2085,821	0	201,554	201,554	99,716	0	0	0	0	0	0	0
13:29:37	38,793	2086,209	9,99	9,863	10,026	6,043	6,623	21,1	953,866	24,916	2085,821	0	201,554	201,554	99,716	0	0	0	0	0	0	0
13:29:37	0	2086,209	9,99	9,863	10,026	6,043	6,612	21,1	953,866	24,916	2085,822	0	201,554	201,554	99,716	0	0	0	0	0	0	0
13:29:37	-45,117	2085,757	9,941	9,814	10,026	6,038	6,6	21,1	953,866	24,916	2085,757	0	201,554	201,554	99,716	0	0	0	0	0	0	0
13:29:37	-78,417	2084,973	9,941	9,814	10,022	6,03	6,589	21,1	953,866	24,916	2084,973	0	201,554	201,554	99,716	0	0	0	0	0	0	0
13:29:37	90,209	2085,875	10,039	9,961	10,022	6,039	6,579	21,1	953,866	24,916	2084,974	0	201,554	201,554	99,716	0	0	0	0	0	0	0
13:29:37	-125,634	2084,619	9,99	9,814	10,017	6,027	6,568	21,1	953,866	24,916	2084,619	0	201,554	201,554	99,716	0	0	0	0	0	0	0
13:29:37	-5,249	2084,566	9,99	9,863	10,017	6,026	6,557	21,1	953,866	24,916	2084,566	0	201,554	201,554	99,716	0	0	0	0	0	0	0
13:29:37	-45,117	2084,115	9,941	9,814	10,017	6,021	6,547	21,1	953,866	24,916	2084,115	0	201,554	201,554	99,716	0	0	0	0	0	0	0
13:29:37	0	2084,115	9,941	9,814	10,017	6,021	6,536	21,1	953,866	24,916	2084,115	0	201,554	201,554	99,716	0	0	0	0	0	0	0
13:29:37	0	2084,115	9,941	9,863	10,017	6,021	6,526	21,1	953,866	24,916	2084,115	0	201,554	201,554	99,716	0	0	0	0	0	0	0
13:29:37	-39,794	2083,717	9,99	9,961	10,012	6,017	6,516	21,1	953,866	24,916	2083,717	0	201,554	201,554	99,716	0	0	0	0	0	0	0
13:29:37	-45,092	2083,266	9,941	9,961	10,012	6,013	6,506	21,1	953,866	24,916	2083,266	0	201,554	201,554	99,716	0	0	0	0	0	0	0
13:29:37	90,185	2084,168	10,039	10,009	10,012	6,022	6,497	21,1	953,866	24,916	2083,267	0	201,554	201,554	99,716	0	0	0	0	0	0	0
13:29:37	-125,463	2082,914	9,99	9,961	10,008	6,009	6,487	21,1	953,866	24,916	2082,914	0	201,554	201,554	99,716	0	0	0	0	0	0	0
13:29:37	0	2082,914	9,99	10,009	10,008	6,009	6,478	21,1	953,866	24,916	2082,914	0	201,554	201,554	99,716	0	0	0	0	0	0	0
13:29:37	0	2082,914	9,99	9,961	10,008	6,009	6,469	21,1	953,866	24,916	2082,914	0	201,554	201,554	99,716	0	0	0	0	0	0	0
13:29:37	0	2082,914	9,99	10,009	10,008	6,009	6,46	21,1	953,866	24,916	2082,914	0	201,554	201,554	99,716	0	0	0	0	0	0	0
13:29:37	-45,092	2082,463	9,941	9,863	10,008	6,004	6,451	21,1	953,866	24,916	2082,463	0	201,554	201,554	99,716	0	0	0	0	0	0	0
13:29:37	0	2082,463	9,941	9,961	10,008	6,004	6,442	21,1	953,866	24,916	2082,463	0	201,554	201,554	99,716	0	0	0	0	0	0	0
13:29:37	-90,161	2081,561	9,843	9,814	10,008	5,995	6,433	21,1	953,866	24,916	2081,561	0	201,554	201,554	99,716	0	0	0	0	0	0	0
13:29:37	83,666	2082,398	9,941	9,863	10,007	6,004	6,425	21,1	953,866	24,916	2081,562	0	201,554	201,554	99,716	0	0	0	0	0	0	0
13:29:37	-34,375	2082,054	9,99	9,961	10,003	6	6,416	21,1	953,866	24,916	2081,562	0	201,554	201,554	99,716	0	0	0	0	0	0	0
13:29:37	0	2082,054	9,99	9,961	10,003	6	6,408	21,1	953,866	24,916	2081,563	0	201,554	201,554	99,716	0	0	0	0	0	0	0
13:29:37	0	2082,054	9,99	9,961	10,003	6	6,4	21,1	953,866	24,916	2081,563	0	201,554	201,554	99,716	0	0	0	0	0	0	0
13:29:37	-81,42	2081,24	9,99	9,863	9,998	5,992	6,392	21,1	953,866	24,916	2081,24	0	201,554	201,554	99,716	0	0	0	0	0	0	0
13:29:37	0	2081,24	9,99	9,961	9,998	5,992	6,384	21,1	953,866	24,916	2081,24	0	201,554	201,554	99,716	0	0	0	0	0	0	0
13:29:37	-45,092	2080,789	9,941	9,961	9,998	5,987	6,377	21,1	953,866	24,916	2080,789	0	201,554	201,554	99,716	0	0	0	0	0	0	0
13:29:37	0	2080,789	9,941	9,863	9,998	5,987	6,369	21,1	953,866	24,916	2080,789	0	201,554	201,554	99,716	0	0	0	0	0	0	0
13:29:37	-90,136	2079,888	9,843	9,814	9,998	5,978	6,361	21,1	953,866	24,916	2079,888	0	201,554	201,554	99,716	0	0	0	0	0	0	0
13:29:37	85,742	2080,745	9,941	9,863	9,998	5,987	6,354	21,1	953,866	24,916	2079,888	0	201,554	201,554	99,716	0	0	0	0	0	0	0
13:29:37	-90,136	2079,844	9,843	9,814	9,998	5,977	6,347	21,1	953,866	24,916	2079,844	0	201,554	201,554	99,716	0	0	0	0	0	0	0
13:29:37	0	2079,844	9,843	9,814	9,998	5,977	6,339	21,1	953,866	24,916	2079,844	0	201,554	201,554	99,716	0	0	0	0	0	0	0
13:29:37	0	2079,844	9,843	9,814	9,998	5,977	6,332	21,1	953,866	24,916	2079,844	0	201,554	201,554	99,716	0	0	0	0	0	0	0
13:29:37	8,569	2079,929	9,941	9,863	9,993	5,978	6,325	21,1	953,866	24,916	2079,844	0	201,554	201,554	99,716	0	0	0	0	0	0	0
13:29:37	45,068	2080,38	9,99	9,961	9,993	5,983	6,319	21,1	953,866	24,916	2079,844	0	201,554	201,554	99,716	0	0	0	0	0	0	0
13:29:37	-135,205	2079,028	9,843	9,814	9,993	5,969	6,312	21,1	953,866	24,916	2079,028	0	201,554	201,554	99,716	0	0	0	0	0	0	0
13:29:37	0	2079,028	9,843	9,814	9,993	5,969	6,305	21,1	953,866	24,916	2079,028	0	201,554	201,554	99,716	0	0	0	0	0	0	0
13:29:37	90,136	2079,929	9,941	9,863	9,993	5,978	6,299	21,1	953,866	24,916	2079,029	0	201,554	201,554	99,716	0	0	0	0	0	0	0
13:29:37	-90,136	2079,028	9,843	9,814	9,993	5,969	6,292	21,1	953,866	24,916	2079,028	0	201,554	201,554	99,716	0	0	0	0	0	0	0
13:29:37	-45,068	2078,577	9,795	9,716	9,993	5,964	6,286	21,1	953,866	24,916	2078,577	0	201,554	201,554	99,716	0	0	0	0	0	0	0
13:29:38	-35,253	2078,225	9,843	9,814	9,989	5,961	6,279	21,1	953,866	24,916	2078,225	0	201,554	201,554	99,716	0	0	0	0	0	0	0
13:29:38	130,761	2079,532	9,99	9,961	9,988	5,974	6,273	21,1	953,866	24,916	2078,226	0	201,554	201,554	99,716	0	0	0	0	0	0	0
13:29:38	-126,611	2078,266	9,941	9,863	9,984	5,961	6,267	21,1	953,866	24,916	2078,226	0	201,554	201,554	99,716	0	0	0	0	0	0	0
13:29:38	0	2078,266	9,941	9,814	9,984	5,961	6,261	21,1	953,866	24,916	2078,226	0	201,554	201,554	99,716	0	0	0	0	0	0	0
13:29:38	-90,136	2077,365	9,843	9,961	9,984	5,952	6,255	21,1	953,866	24,916	2077,365	0	201,554	201,554	99,716	0	0	0	0	0	0	0
13:29:38	0	2077,365	9,843	9,814	9,984	5,952	6,249	21,1	953,866	24,916	2077,365	0	201,554	201,554	99,716	0	0	0	0	0	0	0
13:29:38	0	2077,365	9,843	9,716	9,984	5,952	6,243	21,1	953,866	24,916	2077,365	0	201,554	201,554	99,716	0	0	0	0	0	0	0
13:29:38	-82,617	2076,539	9,843	9,814	9,979	5,943	6,237	21,1	953,866	24,916	2076,539	0	201,554	201,554	99,716	0	0	0	0	0	0	0
13:29:38	86,962	2077,408	9,941	9,863	9,979	5,952	6,232	21,1	953,866	24,916	2076,539	0	201,554	201,554	99,716	0	0	0	0	0	0	0
13:29:38	0	2077,408	9,941	9,863	9,979	5,952	6,226	21,1	953,866	24,916	2076,54	0	201,554	201,554	99,716	0	0	0	0	0	0	0
13:29:38	-172,753	2075,681	9,843	9,863	9,974	5,934	6,221	21,1	953,866	24,916	2075,681	0	201,554	201,554	99,716	0	0	0	0	0	0	0
13:29:38	6,445	2075,745	9,941	9,814	9,969	5,935	6,215	21,1	953,866	24,916	2075,681	0	201,554	201,554	99,716	0	0	0	0	0	0	0
13:29:38	0	2075,745	9,941	9,863	9,969	5,935	6,21	21,1	953,866	24,916	2075,681	0	201,554	201,554	99,716	0	0	0	0	0	0	0
13:29:38	0	2075,745	9,941	9,814	9,969	5,935	6,204	21,1	953,866	24,916	2075,681	0	201,554	201,554	99,716	0	0	0	0	0	0	0
13:29:38	-41,821	2075,327	9,99	9,961	9,964	5,931	6,199	21,1	953,866	24,916	2075,327	0	201,554	201,554	99,716	0	0	0	0	0	0	0
13:29:38	-45,043	2074,877	9,941	9,863	9,964	5,926	6,193	21,1	953,866	24,916	2074,877	0	201,554	201,554	99,716	0	0	0	0	0	0	0
13:29:38	0	2074,877	9,941	9,863	9,964	5,926	6,188	21,1	953,866	24,916	2074,877	0	201,554	201,554	99,716	0	0	0	0	0	0	0
13:29:38	-37,597	2074,501	9,99	9,863	9,96	5,922	6,183	21,1	953,866	24,916	2074,501	0	201,554	201,554	99,716	0	0	0	0	0	0	0
13:29:38	-45,043	2074,05	9,941	9,863	9,96	5,918	6,178	21,1	953,866	24,916	2074,05	0	201,554	201,554	99,716	0	0	0	0	0	0	0
13:29:38	0	2074,05	9,941	9,814	9,96	5,918	6,173	21	952,565	24,916	2074,05	0	201,554	201,554	99,716	0	0	0	0	0	0	0
13:29:38	-87,182	2073,178	9,843	9,814	9,96	5,909	6,168	21	952,565	24,916	2073,178	0	201,554	201,554	99,716	0	0	0	0	0	0	0
13:29:38	90,112	2074,079	9,941	9,863	9,96	5,918	6,163	21	952,565	24,916	2073,179	0	201,554	201,554	99,716	0	0	0	0	0	0	0
13:29:38	-90,112	2073,178	9,843	9,814	9,96	5,909	6,158	21	952,565	24,916	2073,178	0	201,554	201,554	99,716	0	0	0	0	0	0	0
13:29:38	0	2073,178	9,843	9,814	9,96	5,909	6,153	21	952,565	24,916	2073,178	0	201,554	201,554	99,716	0	0	0	0	0	0	0
13:29:38	6,25	2073,241	9,941	9,716	9,955	5,909	6,148	21	952,565	24,916	2073,178	0	201,554	201,554	99,716	0	0	0	0	0	0	0
13:29:38	-90,087	2072,34	9,843	9,668	9,955	5,9	6,143	21	952,565	24,916	2072,34	0	201,554	201,554	99,716	0	0	0	0	0	0	0
13:29:38	90,087	2073,241	9,941	9,863	9,955	5,909	6,139	21	952,565	24,916	2072,341	0	201,554	201,554	99,716	0	0	0	0	0	0	0
13:29:38	-135,131	2071,889	9,795	9,668	9,955	5,895	6,134	21	952,565	24,916	2071,889	0	201,554	201,554	99,716	0	0	0	0	0	0	0
13:29:38	45,043	2072,34	9,843	9,716	9,955	5,9	6,129	21	952,565	24,916	2071,89	0	201,554	201,554	99,716	0	0	0	0	0	0	0
13:29:38	0	2072,34	9,843	9,668	9,955	5,9	6,125	21	952,565	24,916	2071,89	0	200,825	200,825	99,712	0	0	0	0	0	0	0
13:29:38	90,087	2073,241	9,941	9,814	9,955	5,909	6,12	21	952,565	24,916	2071,892	0	200,825	200,825	99,712	0	0	0	0	0	0	0
13:29:38	0	2073,241	9,941	9,863	9,955	5,909	6,116	21	952,565	24,916	2071,893	0	200,825	200,825	99,712	0	0	0	0	0	0	0
13:29:38	-90,087	2072,34	9,843	9,716	9,955	5,9	6,112	21	952,565	24,916	2071,894	0	200,825	200,825	99,712	0	0	0	0	0	0	0
13:29:38	90,087	2073,241	9,941	9,716	9,955	5,909	6,108	21	952,565	24,916	2071,895	0	200,825	200,825	99,712	0	0	0	0	0	0	0
13:29:38	0	2073,241	9,941	9,814	9,955	5,909	6,104	21	952,565	24,916	2071,897	0	200,825	200,825	99,712	0	0	0	0	0	0	0
13:29:38	0	2073,241	9,941	9,716	9,955	5,909	6,1	21	952,565	24,916	2071,898	0	200,825	200,825	99,712	0	0	0	0	0	0	0
13:29:38	0	2073,241	9,941	9,716	9,955	5,909	6,097	21	952,565	24,916	2071,899	0	200,825	200,825	99,712	0	0	0	0	0	0	0
13:29:38	0	2073,241	9,941	9,814	9,955	5,909	6,093	21	952,565	24,916	2071,9	0	200,825	200,825	99,712	0	0	0	0	0	0	0
13:29:38	-90,087	2072,34	9,843	9,716	9,955	5,9	6,089	21	952,565	24,916	2071,901	0	200,825	200,825	99,712	0	0	0	0	0	0	0
13:29:38	90,087	2073,241	9,941	9,863	9,955	5,909	6,086	21	952,565	24,916	2071,902	0	200,825	200,825	99,712	0	0	0	0	0	0	0
13:29:38	45,068	2073,691	9,99	9,961	9,955	5,914	6,082	21	952,565	24,916	2071,904	0	200,825	200,825	99,712	0	0	0	0	0	0	0
13:29:38	-45,068	2073,241	9,941	9,814	9,955	5,909	6,079	21	952,565	24,916	2071,905	0	200,825	200,825	99,712	0	0	0	0	0	0	0
13:29:38	45,068	2073,691	9,99	9,961	9,955	5,914	6,076	21	952,565	24,916	2071,907	0	200,825	200,825	99,712	0	0	0	0	0	0	0
13:29:38	0	2073,691	9,99	9,863	9,955	5,914	6,072	21	952,565	24,916	2071,909	0	200,825	200,825	99,712	0	0	0	0	0	0	0
13:29:38	-45,068	2073,241	9,941	9,814	9,955	5,909	6,069	21	952,565	24,916	2071,91	0	200,825	200,825	99,712	0	0	0	0	0	0	0
13:29:38	45,068	2073,691	9,99	9,961	9,955	5,914	6,066	21	952,565	24,916	2071,912	0	200,825	200,825	99,712	0	0	0	0	0	0	0
13:29:38	-45,068	2073,241	9,941	9,863	9,955	5,909	6,063	21	952,565	24,916	2071,913	0	200,825	200,825	99,712	0	0	0	0	0	0	0
13:29:38	45,068	2073,691	9,99	9,961	9,955	5,914	6,06	21	952,565	24,916	2071,915	0	200,825	200,825	99,712	0	0	0	0	0	0	0
13:29:38	-45,068	2073,241	9,941	9,863	9,955	5,909	6,057	21	952,565	24,916	2071,917	0	200,825	200,825	99,712	0	0	0	0	0	0	0
13:29:38	45,068	2073,691	9,99	9,863	9,955	5,914	6,054	21	952,565	24,916	2071,919	0	200,825	200,825	99,712	0	0	0	0	0	0	0
13:29:38	-45,068	2073,241	9,941	9,814	9,955	5,909	6,052	21	952,565	24,916	2071,92	0	200,825	200,825	99,712	0	0	0	0	0	0	0
13:29:38	45,068	2073,691	9,99	9,961	9,955	5,914	6,049	21	952,565	24,916	2071,922	0	200,825	200,825	99,712	0	0	0	0	0	0	0
13:29:38	45,068	2074,142	10,039	10,058	9,955	5,918	6,046	21	952,565	24,916	2071,924	0	200,825	200,825	99,712	0	0	0	0	0	0	0
13:29:38	-90,136	2073,241	9,941	9,814	9,955	5,909	6,044	21	952,565	24,916	2071,925	0	200,825	200,825	99,712	0	0	0	0	0	0	0
13:29:38	-6,25	2073,178	9,843	9,814	9,96	5,909	6,041	21	952,565	24,916	2071,926	0	200,825	200,825	99,712	0	0	0	0	0	0	0
13:29:38	135,18	2074,53	9,99	9,961	9,96	5,922	6,039	21	952,565	24,916	2071,929	0	200,825	200,825	99,712	0	0	0	0	0	0	0
13:29:38	-83,862	2073,691	9,99	9,961	9,955	5,914	6,036	21	952,565	24,916	2071,931	0	200,825	200,825	99,712	0	0	0	0	0	0	0
13:29:38	-45,068	2073,241	9,941	9,814	9,955	5,909	6,034	21	952,565	24,916	2071,932	0	200,825	200,825	99,712	0	0	0	0	0	0	0
13:29:38	0	2073,241	9,941	9,814	9,955	5,909	6,031	21	952,565	24,916	2071,933	0	200,825	200,825	99,712	0	0	0	0	0	0	0
13:29:38	45,068	2073,691	9,99	9,814	9,955	5,914	6,029	21	952,565	24,916	2071,935	0	200,825	200,825	99,712	0	0	0	0	0	0	0
13:29:38	0	2073,691	9,99	9,961	9,955	5,914	6,027	21	952,565	24,916	2071,937	0	200,825	200,825	99,712	0	0	0	0	0	0	0
13:29:38	0	2073,691	9,99	9,814	9,955	5,914	6,025	21	952,565	24,916	2071,939	0	200,825	200,825	99,712	0	0	0	0	0	0	0
13:29:38	0	2073,691	9,99	9,814	9,955	5,914	6,022	21	952,565	24,916	2071,94	0	200,825	200,825	99,712	0	0	0	0	0	0	0
13:29:38	0	2073,691	9,99	9,814	9,955	5,914	6,02	21	952,565	24,916	2071,942	0	200,825	200,825	99,712	0	0	0	0	0	0	0
13:29:38	45,068	2074,142	10,039	9,863	9,955	5,918	6,018	21	952,565	24,916	2071,945	0	200,825	200,825	99,712	0	0	0	0	0	0	0
13:29:38	-45,068	2073,691	9,99	9,863	9,955	5,914	6,016	21	952,565	24,916	2071,946	0	200,825	200,825	99,712	0	0	0	0	0	0	0
13:29:38	0	2073,691	9,99	9,814	9,955	5,914	6,014	21	952,565	24,916	2071,948	0	200,825	200,825	99,712	0	0	0	0	0	0	0
13:29:38	0	2073,691	9,99	9,814	9,955	5,914	6,012	21	952,565	24,916	2071,95	0	200,825	200,825	99,712	0	0	0	0	0	0	0
13:29:38	45,068	2074,142	10,039	10,009	9,955	5,918	6,01	21	952,565	24,916	2071,952	0	200,825	200,825	99,712	0	0	0	0	0	0	0
13:29:38	0	2074,142	10,039	9,961	9,955	5,918	6,009	21	952,565	24,916	2071,954	0	200,825	200,825	99,712	0	0	0	0	0	0	0
13:29:38	0	2074,142	10,039	9,863	9,955	5,918	6,007	21	952,565	24,916	2071,957	0	200,825	200,825	99,712	0	0	0	0	0	0	0
13:29:38	-45,068	2073,691	9,99	9,814	9,955	5,914	6,005	21	952,565	24,916	2071,959	0	200,825	200,825	99,712	0	0	0	0	0	0	0
13:29:38	0	2073,691	9,99	9,863	9,955	5,914	6,003	21	952,565	24,916	2071,96	0	200,825	200,825	99,712	0	0	0	0	0	0	0
13:29:38	-45,068	2073,241	9,941	9,814	9,955	5,909	6,001	21	952,565	24,916	2071,961	0	200,825	200,825	99,712	0	0	0	0	0	0	0
13:29:38	45,068	2073,691	9,99	9,716	9,955	5,914	6	21	952,565	24,916	2071,963	0	200,825	200,825	99,712	0	0	0	0	0	0	0
13:29:38	0	2073,691	9,99	9,863	9,955	5,914	5,998	21	952,565	24,916	2071,965	0	200,825	200,825	99,712	0	0	0	0	0	0	0
13:29:38	0	2073,691	9,99	9,863	9,955	5,914	5,996	21	952,565	24,916	2071,967	0	200,825	200,825	99,712	0	0	0	0	0	0	0
13:29:38	0	2073,691	9,99	9,863	9,955	5,914	5,995	21	952,565	24,916	2071,969	0	200,825	200,825	99,712	0	0	0	0	0	0	0
13:29:38	0	2073,691	9,99	9,716	9,955	5,914	5,993	21	952,565	24,916	2071,971	0	200,825	200,825	99,712	0	0	0	0	0	0	0
13:29:38	-45,068	2073,241	9,941	9,668	9,955	5,909	5,991	21	952,565	24,916	2071,972	0	200,825	200,825	99,712	0	0	0	0	0	0	0
13:29:38	45,068	2073,691	9,99	9,716	9,955	5,914	5,99	21	952,565	24,916	2071,974	0	200,825	200,825	99,712	0	0	0	0	0	0	0
13:29:38	-45,068	2073,241	9,941	9,814	9,955	5,909	5,988	21	952,565	24,916	2071,975	0	200,825	200,825	99,712	0	0	0	0	0	0	0
13:29:38	0	2073,241	9,941	9,863	9,955	5,909	5,987	21	952,565	24,916	2071,976	0	200,825	200,825	99,712	0	0	0	0	0	0	0
13:29:38	0	2073,241	9,941	9,814	9,955	5,909	5,985	21	952,565	24,916	2071,977	0	200,825	200,825	99,712	0	0	0	0	0	0	0
13:29:38	-90,087	2072,34	9,843	9,716	9,955	5,9	5,984	21	952,565	24,916	2071,978	0	200,825	200,825	99,712	0	0	0	0	0	0	0
13:29:38	135,156	2073,691	9,99	9,814	9,955	5,914	5,982	21	952,565	24,916	2071,979	0	200,825	200,825	99,712	0	0	0	0	0	0	0
13:29:38	-45,068	2073,241	9,941	9,814	9,955	5,909	5,981	21	952,565	24,916	2071,981	0	200,825	200,825	99,712	0	0	0	0	0	0	0
13:29:38	0	2073,241	9,941	9,863	9,955	5,909	5,979	21	952,565	24,916	2071,982	0	200,825	200,825	99,712	0	0	0	0	0	0	0
13:29:38	45,068	2073,691	9,99	9,961	9,955	5,914	5,978	21	952,565	24,916	2071,983	0	200,825	200,825	99,712	0	0	0	0	0	0	0
13:29:38	-47,192	2073,22	9,941	9,863	9,955	5,909	5,977	21	952,565	24,916	2071,985	0	200,825	200,825	99,712	0	0	0	0	0	0	0
13:29:38	0	2073,22	9,941	9,961	9,955	5,909	5,975	21	952,565	24,916	2071,986	0	200,825	200,825	99,712	0	0	0	0	0	0	0
13:29:38	47,192	2073,691	9,99	9,814	9,955	5,914	5,974	21	952,565	24,916	2071,988	0	200,825	200,825	99,712	0	0	0	0	0	0	0
13:29:38	-137,304	2072,318	9,843	9,814	9,955	5,9	5,973	21	952,565	24,916	2071,988	0	200,825	200,825	99,712	0	0	0	0	0	0	0
13:29:38	135,156	2073,67	9,99	9,961	9,955	5,914	5,972	21	952,565	24,916	2071,99	0	200,825	200,825	99,712	0	0	0	0	0	0	0
13:29:38	0	2073,67	9,99	9,961	9,955	5,914	5,97	21	952,565	24,916	2071,991	0	200,825	200,825	99,712	0	0	0	0	0	0	0
13:29:38	0	2073,67	9,99	10,009	9,955	5,914	5,969	21	952,565	24,916	2071,993	0	200,825	200,825	99,712	0	0	0	0	0	0	0
13:29:38	-135,156	2072,318	9,843	9,863	9,955	5,9	5,968	21	952,565	24,916	2071,993	0	200,825	200,825	99,712	0	0	0	0	0	0	0
13:29:38	54,833	2072,867	9,99	9,961	9,95	5,905	5,967	21	952,565	24,916	2071,994	0	200,825	200,825	99,712	0	0	0	0	0	0	0
13:29:38	-47,363	2072,393	9,941	9,961	9,95	5,9	5,965	21	952,565	24,916	2071,994	0	200,825	200,825	99,712	0	0	0	0	0	0	0
13:29:38	47,363	2072,867	9,99	10,009	9,95	5,905	5,964	21	952,565	24,916	2071,995	0	200,825	200,825	99,712	0	0	0	0	0	0	0
13:29:38	-45,068	2072,416	9,941	9,863	9,95	5,901	5,963	21	952,565	24,916	2071,996	0	200,825	200,825	99,712	0	0	0	0	0	0	0
13:29:39	-2,294	2072,393	9,941	9,814	9,95	5,9	5,962	21	952,565	24,916	2071,996	0	200,825	200,825	99,712	0	0	0	0	0	0	0
13:29:39	47,363	2072,867	9,99	9,863	9,95	5,905	5,961	21	952,565	24,916	2071,997	0	200,825	200,825	99,712	0	0	0	0	0	0	0
13:29:39	42,749	2073,294	10,039	10,009	9,95	5,91	5,96	21	952,565	24,916	2071,998	0	200,825	200,825	99,712	0	0	0	0	0	0	0
13:29:39	0	2073,294	10,039	10,058	9,95	5,91	5,959	21	952,565	24,916	2072	0	200,825	200,825	99,712	0	0	0	0	0	0	0
13:29:39	-45,043	2072,844	9,99	10,009	9,95	5,905	5,958	21	952,565	24,916	2072,001	0	200,825	200,825	99,712	0	0	0	0	0	0	0
13:29:39	45,043	2073,294	10,039	9,961	9,95	5,91	5,957	21	952,565	24,916	2072,002	0	200,825	200,825	99,712	0	0	0	0	0	0	0
13:29:39	0	2073,294	10,039	9,961	9,95	5,91	5,956	21	952,565	24,916	2072,003	0	200,825	200,825	99,712	0	0	0	0	0	0	0
13:29:39	0	2073,294	10,039	9,814	9,95	5,91	5,955	21	952,565	24,916	2072,004	0	200,825	200,825	99,712	0	0	0	0	0	0	0
13:29:39	-45,043	2072,844	9,99	9,716	9,95	5,905	5,954	21	952,565	24,916	2072,005	0	200,825	200,825	99,712	0	0	0	0	0	0	0
13:29:39	2,294	2072,867	9,99	9,716	9,95	5,905	5,953	21	952,565	24,916	2072,006	0	200,825	200,825	99,712	0	0	0	0	0	0	0
13:29:39	132,861	2074,195	10,136	10,009	9,95	5,919	5,952	21	952,565	24,916	2072,008	0	200,825	200,825	99,712	0	0	0	0	0	0	0
13:29:39	-180,224	2072,393	9,941	9,863	9,95	5,9	5,951	21	952,565	24,916	2072,009	0	200,825	200,825	99,712	0	0	0	0	0	0	0
13:29:39	-87,792	2071,515	9,843	9,668	9,95	5,891	5,95	21	952,565	24,916	2071,515	0	200,825	200,825	99,712	0	0	0	0	0	0	0
13:29:39	87,792	2072,393	9,941	9,814	9,95	5,9	5,949	21	952,565	24,916	2071,516	0	200,825	200,825	99,712	0	0	0	0	0	0	0
13:29:39	0	2072,393	9,941	9,814	9,95	5,9	5,948	21	952,565	24,916	2071,517	0	200,825	200,825	99,712	0	0	0	0	0	0	0
13:29:39	0	2072,393	9,941	9,814	9,95	5,9	5,947	21	952,565	24,916	2071,518	0	200,825	200,825	99,712	0	0	0	0	0	0	0
13:29:39	0	2072,393	9,941	9,716	9,95	5,9	5,946	21	952,565	24,916	2071,519	0	200,825	200,825	99,712	0	0	0	0	0	0	0
13:29:39	2,294	2072,416	9,941	9,863	9,95	5,901	5,945	21	952,565	24,916	2071,519	0	200,825	200,825	99,712	0	0	0	0	0	0	0
13:29:39	-92,382	2071,492	9,843	9,716	9,95	5,891	5,944	21	952,436	24,916	2071,492	0	200,825	200,825	99,712	0	0	0	0	0	0	0
13:29:39	135,449	2072,847	9,99	9,863	9,95	5,905	5,944	21	952,436	24,916	2071,493	0	200,825	200,825	99,712	0	0	0	0	0	0	0
13:29:39	-45,068	2072,396	9,941	9,716	9,95	5,9	5,943	21	952,436	24,916	2071,494	0	200,825	200,825	99,712	0	0	0	0	0	0	0
13:29:39	90,136	2073,297	10,039	9,961	9,95	5,91	5,942	21	952,436	24,916	2071,496	0	200,825	200,825	99,712	0	0	0	0	0	0	0
13:29:39	-45,068	2072,847	9,99	9,863	9,95	5,905	5,941	21	952,436	24,916	2071,497	0	200,825	200,825	99,712	0	0	0	0	0	0	0
13:29:39	45,068	2073,297	10,039	9,814	9,95	5,91	5,941	21	952,436	24,916	2071,499	0	200,825	200,825	99,712	0	0	0	0	0	0	0
13:29:39	135,18	2074,649	10,185	10,156	9,95	5,924	5,94	21	952,436	24,916	2071,502	0	200,825	200,825	99,712	0	0	0	0	0	0	0
13:29:39	90,161	2075,551	10,283	10,156	9,95	5,933	5,94	21	952,436	24,916	2071,506	0	200,825	200,825	99,712	0	0	0	0	0	0	0
13:29:39	265,112	2078,202	10,478	10,351	9,955	5,96	5,941	21	952,436	24,916	2071,513	0	200,825	200,825	99,712	0	0	0	0	0	0	0
13:29:39	489,941	2083,101	10,918	10,888	9,96	6,011	5,942	21	952,436	24,916	2071,524	0	200,825	200,825	99,712	0	0	0	0	0	0	0
13:29:39	530,859	2088,41	11,308	11,572	9,969	6,066	5,944	21	952,436	24,916	2071,541	0	200,647	200,647	99,712	0	0	0	0	0	0	0
13:29:39	740,966	2095,82	11,748	12,109	9,988	6,142	5,948	21	952,436	24,916	2071,566	0	200,647	200,647	99,712	0	0	0	0	0	0	0
13:29:39	700,732	2102,827	12,138	12,744	10,008	6,214	5,954	21	952,436	24,916	2071,597	0	200,647	200,647	99,712	0	0	0	0	0	0	0
13:29:39	552,978	2108,357	12,187	13,086	10,036	6,271	5,96	21	952,436	24,916	2071,634	0	200,647	200,647	99,712	0	0	0	0	0	0	0
13:29:39	935,473	2117,712	12,48	13,379	10,074	6,368	5,968	21	952,436	24,916	2071,68	0	200,647	200,647	99,712	0	0	0	0	0	0	0
13:29:39	788,598	2125,598	12,431	13,574	10,121	6,449	5,977	21	952,436	24,916	2071,734	0	200,647	200,647	99,712	0	0	0	0	0	0	0
13:29:39	1007,153	2135,669	12,48	13,867	10,176	6,553	5,989	21	952,436	24,916	2071,798	0	200,647	200,647	99,712	0	0	0	0	0	0	0
13:29:39	859,399	2144,263	12,431	13,965	10,227	6,641	6,001	21	952,436	24,916	2071,87	0	200,647	200,647	99,712	0	0	0	0	0	0	0
13:29:39	1117,456	2155,438	12,675	14,453	10,278	6,757	6,016	21	952,436	24,916	2071,954	0	200,647	200,647	99,712	0	0	0	0	0	0	0
13:29:39	1137,719	2166,815	12,968	14,795	10,327	6,874	6,033	21	952,436	24,916	2072,049	0	200,647	200,647	99,712	0	0	0	0	0	0	0
13:29:39	1348,388	2180,299	13,506	15,332	10,375	7,013	6,052	21	952,436	24,916	2072,157	0	200,647	200,647	99,712	0	0	0	0	0	0	0
13:29:39	1291,064	2193,209	13,994	16,064	10,422	7,146	6,074	21	952,436	24,916	2072,278	0	200,647	200,647	99,712	0	0	0	0	0	0	0
13:29:39	1279,394	2206,003	14,287	16,552	10,479	7,278	6,097	21	952,436	24,916	2072,412	0	200,647	200,647	99,712	0	0	0	0	0	0	0
13:29:39	1114,306	2217,146	14,433	16,504	10,534	7,393	6,123	21	952,436	24,916	2072,557	0	200,647	200,647	99,712	0	0	0	0	0	0	0
13:29:39	1209,521	2229,242	14,58	16,943	10,595	7,517	6,15	21	952,436	24,916	2072,713	0	200,647	200,647	99,712	0	0	0	0	0	0	0
13:29:39	1415,087	2243,392	14,97	17,236	10,654	7,663	6,18	21	952,436	24,916	2072,884	0	200,647	200,647	99,712	0	0	0	0	0	0	0
13:29:39	1351,049	2256,903	15,263	18,066	10,715	7,803	6,211	21	952,436	24,916	2073,068	0	200,647	200,647	99,712	0	0	0	0	0	0	0
13:29:39	1016,088	2267,064	15,117	17,627	10,78	7,907	6,245	21	952,436	24,916	2073,262	0	200,647	200,647	99,712	0	0	0	0	0	0	0
13:29:39	1072,412	2277,788	15,117	17,822	10,841	8,018	6,279	21	952,436	24,916	2073,467	0	200,647	200,647	99,712	0	0	0	0	0	0	0
13:29:39	1355,419	2291,342	15,41	18,115	10,902	8,158	6,316	21	952,436	24,916	2073,685	0	200,647	200,647	99,712	0	0	0	0	0	0	0
13:29:39	1321,728	2304,559	15,752	18,799	10,958	8,294	6,355	21	952,436	24,916	2073,915	0	200,647	200,647	99,712	0	0	0	0	0	0	0
13:29:39	1825,024	2322,81	16,533	19,726	11,019	8,482	6,397	21	952,436	24,916	2074,164	0	200,647	200,647	99,712	0	0	0	0	0	0	0
13:29:39	1262,231	2335,432	16,728	19,482	11,08	8,612	6,44	21	952,436	24,916	2074,425	0	200,647	200,647	99,712	0	0	0	0	0	0	0
13:29:39	1567,309	2351,105	17,217	20,068	11,142	8,774	6,486	21	952,436	24,916	2074,702	0	200,647	200,647	99,712	0	0	0	0	0	0	0
13:29:39	1044,751	2361,553	17,021	19,531	11,212	8,881	6,533	21	952,436	24,916	2074,989	0	200,647	200,647	99,712	0	0	0	0	0	0	0
13:29:39	1326,709	2374,82	17,07	20,068	11,284	9,018	6,582	21	952,436	24,916	2075,289	0	200,647	200,647	99,712	0	0	0	0	0	0	0
13:29:39	1324,145	2388,061	17,217	20,019	11,351	9,155	6,632	21	952,436	24,916	2075,601	0	200,647	200,647	99,712	0	0	0	0	0	0	0
13:29:39	2077,929	2408,84	18,193	20,898	11,415	9,369	6,686	21	952,436	24,916	2075,935	0	200,647	200,647	99,712	0	0	0	0	0	0	0
13:29:39	1347,094	2422,311	18,486	21,289	11,475	9,508	6,741	21	952,436	24,916	2076,281	0	200,647	200,647	99,712	0	0	0	0	0	0	0
13:29:39	1314,331	2435,455	18,779	21,338	11,533	9,643	6,798	21	952,436	24,916	2076,64	0	200,647	200,647	99,712	0	0	0	0	0	0	0
13:29:39	1251,977	2447,974	18,974	21,289	11,593	9,772	6,856	21	952,436	24,916	2077,012	0	200,647	200,647	99,712	0	0	0	0	0	0	0
13:29:39	1662,255	2464,597	19,658	21,826	11,65	9,944	6,917	21	952,436	24,916	2077,399	0	200,647	200,647	99,712	0	0	0	0	0	0	0
13:29:39	1014,868	2474,746	19,609	21,777	11,71	10,048	6,978	21	952,436	24,916	2077,797	0	200,647	200,647	99,712	0	0	0	0	0	0	0
13:29:39	1491,503	2489,661	19,951	21,777	11,775	10,202	7,042	21	952,436	24,916	2078,209	0	200,647	200,647	99,712	0	0	0	0	0	0	0
13:29:39	660,595	2496,267	19,512	21,826	11,836	10,27	7,105	21	952,436	24,916	2078,627	0	200,647	200,647	99,712	0	0	0	0	0	0	0
13:29:39	895,019	2505,217	19,316	21,435	11,897	10,363	7,169	21	952,436	24,916	2079,054	0	200,647	200,647	99,712	0	0	0	0	0	0	0
13:29:39	1435,424	2519,571	19,756	21,68	11,954	10,511	7,234	21	952,436	24,916	2079,494	0	200,647	200,647	99,712	0	0	0	0	0	0	0
13:29:39	1099,096	2530,562	19,853	21,68	12,01	10,624	7,301	21	952,436	24,916	2079,945	0	200,647	200,647	99,712	0	0	0	0	0	0	0
13:29:39	1314,599	2543,708	20,342	22,217	12,058	10,759	7,369	21	952,436	24,916	2080,409	0	200,647	200,647	99,712	0	0	0	0	0	0	0
13:29:39	1278,955	2556,498	20,781	22,705	12,105	10,891	7,438	21	952,436	24,916	2080,885	0	200,647	200,647	99,712	0	0	0	0	0	0	0
13:29:39	1101,709	2567,515	20,976	22,656	12,157	11,005	7,508	21	952,436	24,916	2081,372	0	200,647	200,647	99,712	0	0	0	0	0	0	0
13:29:39	1375,195	2581,267	21,465	23,291	12,207	11,147	7,579	21	952,436	24,916	2081,872	0	200,647	200,647	99,712	0	0	0	0	0	0	0
13:29:39	1309,79	2594,365	21,806	23,73	12,262	11,282	7,651	21	952,436	24,916	2082,384	0	200,647	200,647	99,712	0	0	0	0	0	0	0
13:29:39	1197,119	2606,336	22,051	23,828	12,316	11,405	7,725	21	952,436	24,916	2082,908	0	200,647	200,647	99,712	0	0	0	0	0	0	0
13:29:39	987,719	2616,213	22,051	24,072	12,371	11,507	7,799	21	952,436	24,916	2083,441	0	200,647	200,647	99,712	0	0	0	0	0	0	0
13:29:39	1081,811	2627,031	22,148	23,682	12,426	11,618	7,874	21	952,436	24,916	2083,985	0	200,647	200,647	99,712	0	0	0	0	0	0	0
13:29:39	995,947	2636,991	22,197	23,535	12,48	11,721	7,95	21	952,436	24,916	2084,538	0	200,647	200,647	99,712	0	0	0	0	0	0	0
13:29:39	1242,407	2649,415	22,49	24,17	12,533	11,849	8,026	21	952,436	24,916	2085,103	0	200,647	200,647	99,712	0	0	0	0	0	0	0
13:29:39	1116,113	2660,576	22,783	24,805	12,58	11,964	8,103	21	952,436	24,916	2085,678	0	200,647	200,647	99,712	0	0	0	0	0	0	0
13:29:39	859,57	2669,172	22,832	24,463	12,625	12,053	8,181	21	952,436	24,916	2086,262	0	200,647	200,647	99,712	0	0	0	0	0	0	0
13:29:39	1070,727	2679,879	23,076	24,512	12,672	12,163	8,259	21	952,436	24,916	2086,855	0	200,647	200,647	99,712	0	0	0	0	0	0	0
13:29:39	888,354	2688,762	23,223	24,512	12,713	12,255	8,337	21	952,436	24,916	2087,457	0	200,647	200,647	99,712	0	0	0	0	0	0	0
13:29:39	1144,311	2700,205	23,613	24,951	12,756	12,373	8,416	21	952,436	24,916	2088,07	0	200,647	200,647	99,712	0	0	0	0	0	0	0
13:29:39	1169,458	2711,9	23,955	25,195	12,802	12,493	8,496	21	952,436	24,916	2088,694	0	200,647	200,647	99,712	0	0	0	0	0	0	0
13:29:39	564,257	2717,543	23,76	25,049	12,845	12,551	8,576	21	952,436	24,916	2089,322	0	200,647	200,647	99,712	0	0	0	0	0	0	0
13:29:39	991,723	2727,46	23,906	25,391	12,892	12,654	8,656	21	952,436	24,916	2089,961	0	200,647	200,647	99,712	0	0	0	0	0	0	0
13:29:39	911,547	2736,575	24,053	25,342	12,935	12,748	8,736	21	952,436	24,916	2090,607	0	200,647	200,647	99,712	0	0	0	0	0	0	0
13:29:39	911,792	2745,693	24,199	25,244	12,978	12,842	8,816	21	952,436	24,916	2091,262	0	200,647	200,647	99,712	0	0	0	0	0	0	0
13:29:39	623,486	2751,928	24,053	25,391	13,021	12,906	8,897	21	952,436	24,916	2091,923	0	200,647	200,647	99,712	0	0	0	0	0	0	0
13:29:39	1019,555	2762,124	24,297	25,391	13,065	13,011	8,977	21	952,436	24,916	2092,593	0	200,647	200,647	99,712	0	0	0	0	0	0	0
13:29:39	913,256	2771,256	24,443	25,537	13,108	13,105	9,058	21	952,436	24,916	2093,272	0	200,647	200,647	99,712	0	0	0	0	0	0	0
13:29:39	772,314	2778,979	24,541	25,537	13,145	13,185	9,139	21	952,436	24,916	2093,958	0	200,647	200,647	99,712	0	0	0	0	0	0	0
13:29:39	1069,531	2789,675	24,932	26,025	13,183	13,295	9,221	21	952,436	24,916	2094,653	0	200,647	200,647	99,712	0	0	0	0	0	0	0
13:29:39	893,774	2798,612	25,176	26,123	13,22	13,387	9,302	21	952,436	24,916	2095,357	0	200,647	200,647	99,712	0	0	0	0	0	0	0
13:29:39	1008,667	2808,699	25,566	26,416	13,254	13,491	9,384	21	952,436	24,916	2096,07	0	200,647	200,647	99,712	0	0	0	0	0	0	0
13:29:39	794,067	2816,64	25,713	26,416	13,29	13,573	9,467	21	952,436	24,916	2096,791	0	200,647	200,647	99,712	0	0	0	0	0	0	0
13:29:39	946,435	2826,104	26,006	26,709	13,327	13,671	9,549	21	952,436	24,916	2097,52	0	200,647	200,647	99,712	0	0	0	0	0	0	0
13:29:39	730,126	2833,405	26,055	26,758	13,365	13,746	9,631	21	952,436	24,916	2098,256	0	200,647	200,647	99,712	0	0	0	0	0	0	0
13:29:39	758,52	2840,991	26,152	26,807	13,402	13,824	9,714	21	952,436	24,916	2098,999	0	200,647	200,647	99,712	0	0	0	0	0	0	0
13:29:39	713,134	2848,122	26,25	27,002	13,436	13,898	9,796	21	952,436	24,916	2099,748	0	200,647	200,647	99,712	0	0	0	0	0	0	0
13:29:39	742,773	2855,55	26,396	27,002	13,469	13,974	9,878	21	952,436	24,916	2100,504	0	200,647	200,647	99,712	0	0	0	0	0	0	0
13:29:39	828,759	2863,837	26,641	27,148	13,502	14,06	9,96	21	952,436	24,916	2101,267	0	200,647	200,647	99,712	0	0	0	0	0	0	0
13:29:40	815,747	2871,995	26,982	27,588	13,528	14,144	10,042	21	952,436	24,916	2102,038	0	200,647	200,647	99,712	0	0	0	0	0	0	0
13:29:40	694,897	2878,944	27,178	27,637	13,556	14,215	10,123	21	952,436	24,916	2102,815	0	200,647	200,647	99,712	0	0	0	0	0	0	0
13:29:40	552,05	2884,464	27,226	27,685	13,584	14,272	10,205	21	952,436	24,916	2103,596	0	200,647	200,647	99,712	0	0	0	0	0	0	0
13:29:40	734,228	2891,807	27,519	27,978	13,608	14,348	10,286	21	952,436	24,916	2104,384	0	200,647	200,647	99,712	0	0	0	0	0	0	0
13:29:40	692,407	2898,731	27,715	28,32	13,636	14,419	10,367	21	952,436	24,916	2105,179	0	200,647	200,647	99,712	0	0	0	0	0	0	0
13:29:40	503,686	2903,767	27,715	28,223	13,664	14,471	10,448	21	952,436	24,916	2105,977	0	200,647	200,647	99,712	0	0	0	0	0	0	0
13:29:40	537,28	2909,14	27,666	28,027	13,697	14,527	10,527	21	952,436	24,916	2106,781	0	200,647	200,647	99,712	0	0	0	0	0	0	0
13:29:40	324,829	2912,389	27,471	27,93	13,726	14,56	10,607	21	952,436	24,916	2107,586	0	200,647	200,647	99,712	0	0	0	0	0	0	0
13:29:40	512,353	2917,512	27,471	28,027	13,755	14,613	10,685	21	952,436	24,916	2108,396	0	200,647	200,647	99,712	0	0	0	0	0	0	0
13:29:40	551,342	2923,026	27,519	27,978	13,783	14,67	10,763	21	952,436	24,916	2109,211	0	200,647	200,647	99,712	0	0	0	0	0	0	0
13:29:40	725,756	2930,283	27,812	28,174	13,807	14,745	10,841	21	952,436	24,916	2110,032	0	200,647	200,647	99,712	0	0	0	0	0	0	0
13:29:40	244,775	2932,731	27,715	28,125	13,826	14,77	10,918	21	952,436	24,916	2110,854	0	200,647	200,647	99,712	0	0	0	0	0	0	0
13:29:40	807,128	2940,802	28,008	28,369	13,854	14,853	10,996	21	952,436	24,916	2111,684	0	200,647	200,647	99,712	0	0	0	0	0	0	0
13:29:40	490,6	2945,708	28,154	28,369	13,873	14,904	11,072	21	952,436	24,916	2112,519	0	200,647	200,647	99,712	0	0	0	0	0	0	0
13:29:40	491,967	2950,628	28,301	28,467	13,892	14,954	11,148	21	952,436	24,916	2113,357	0	200,647	200,647	99,712	0	0	0	0	0	0	0
13:29:40	541,87	2956,047	28,496	28,711	13,912	15,01	11,224	21	952,436	24,916	2114,199	0	200,647	200,647	99,712	0	0	0	0	0	0	0
13:29:40	525,293	2961,299	28,594	28,857	13,935	15,064	11,299	21	952,436	24,916	2115,046	0	200,647	200,647	99,712	0	0	0	0	0	0	0
13:29:40	190,283	2963,202	28,447	28,516	13,954	15,084	11,374	21	952,436	24,916	2115,894	0	200,647	200,647	99,712	0	0	0	0	0	0	0
13:29:40	426,684	2967,469	28,447	28,516	13,978	15,128	11,447	21,3	953,866	24,916	2116,746	0	200,647	200,647	99,712	0	0	0	0	0	0	0
13:29:40	373,974	2971,209	28,496	28,711	13,997	15,167	11,52	21,3	953,866	24,916	2117,601	0	200,647	200,647	99,712	0	0	0	0	0	0	0
13:29:40	435,595	2975,565	28,594	28,809	14,016	15,212	11,592	21,3	953,866	24,916	2118,459	0	200,647	200,647	99,712	0	0	0	0	0	0	0
13:29:40	386,938	2979,434	28,643	28,857	14,034	15,251	11,664	21,3	953,866	24,916	2119,32	0	200,647	200,647	99,712	0	0	0	0	0	0	0
13:29:40	412,622	2983,56	28,789	29,004	14,049	15,294	11,735	21,3	953,866	24,916	2120,184	0	200,647	200,647	99,712	0	0	0	0	0	0	0
13:29:40	338,11	2986,942	28,789	29,004	14,068	15,329	11,806	21,3	953,866	24,916	2121,051	0	200,647	200,647	99,712	0	0	0	0	0	0	0
13:29:40	401,879	2990,96	28,935	29,199	14,082	15,37	11,876	21,3	953,866	24,916	2121,921	0	200,647	200,647	99,712	0	0	0	0	0	0	0
13:29:40	307,177	2994,032	28,984	29,199	14,096	15,402	11,945	21,3	953,866	24,916	2122,793	0	200,647	200,647	99,712	0	0	0	0	0	0	0
13:29:40	285,864	2996,891	28,935	29,199	14,115	15,431	12,013	21,3	953,866	24,916	2123,667	0	200,647	200,647	99,712	0	0	0	0	0	0	0
13:29:40	298,095	2999,872	28,838	29,004	14,137	15,462	12,081	21,3	953,866	24,916	2124,543	0	200,647	200,647	99,712	0	0	0	0	0	0	0
13:29:40	270,166	3002,573	28,838	29,004	14,152	15,49	12,148	21,3	953,866	24,916	2125,421	0	203,676	203,676	99,724	0	0	0	0	0	0	0
13:29:40	394,409	3006,517	28,984	29,199	14,166	15,531	12,214	21,3	953,866	24,916	2126,302	0	203,676	203,676	99,724	0	0	0	0	0	0	0
13:29:40	314,746	3009,665	29,131	29,248	14,175	15,563	12,28	21,3	953,866	24,916	2127,186	0	203,676	203,676	99,724	0	0	0	0	0	0	0
13:29:40	515,6	3014,821	29,473	29,541	14,184	15,616	12,345	21,3	953,866	24,916	2128,073	0	203,676	203,676	99,724	0	0	0	0	0	0	0
13:29:40	312,622	3017,947	29,619	29,687	14,193	15,648	12,41	21,3	953,866	24,916	2128,963	0	203,676	203,676	99,724	0	0	0	0	0	0	0
13:29:40	361,938	3021,567	29,814	29,883	14,202	15,686	12,474	21,3	953,866	24,916	2129,856	0	203,676	203,676	99,724	0	0	0	0	0	0	0
13:29:40	110,693	3022,673	29,766	29,736	14,211	15,697	12,537	21,3	953,866	24,916	2130,748	0	203,676	203,676	99,724	0	0	0	0	0	0	0
13:29:40	322,9	3025,902	29,912	29,98	14,221	15,73	12,6	21,3	953,866	24,916	2131,644	0	203,676	203,676	99,724	0	0	0	0	0	0	0
13:29:40	5,908	3025,962	29,668	29,785	14,235	15,731	12,661	21,3	953,866	24,916	2132,538	0	203,676	203,676	99,724	0	0	0	0	0	0	0
13:29:40	204,858	3028,01	29,619	29,687	14,249	15,752	12,722	21,3	953,866	24,916	2133,434	0	203,676	203,676	99,724	0	0	0	0	0	0	0
13:29:40	-78,295	3027,227	29,326	29,394	14,262	15,744	12,781	21,3	953,866	24,916	2134,328	0	203,676	203,676	99,724	0	0	0	0	0	0	0
13:29:40	470,288	3031,93	29,619	29,785	14,271	15,793	12,84	21,3	953,866	24,916	2135,225	0	203,676	203,676	99,724	0	0	0	0	0	0	0
13:29:40	67,822	3032,608	29,619	29,883	14,275	15,8	12,898	21,3	953,866	24,916	2136,122	0	203,676	203,676	99,724	0	0	0	0	0	0	0
13:29:40	284,521	3035,453	29,814	29,785	14,28	15,829	12,956	21,3	953,866	24,916	2137,022	0	203,676	203,676	99,724	0	0	0	0	0	0	0
13:29:40	318,457	3038,638	30,107	30,127	14,281	15,862	13,013	21,3	953,866	24,916	2137,924	0	203,676	203,676	99,724	0	0	0	0	0	0	0
13:29:40	83,3	3039,471	30,107	30,225	14,285	15,87	13,069	21,3	953,866	24,916	2138,825	0	203,676	203,676	99,724	0	0	0	0	0	0	0
13:29:40	14,257	3039,614	29,961	30,127	14,294	15,872	13,124	21,3	953,866	24,916	2139,726	0	203,676	203,676	99,724	0	0	0	0	0	0	0
13:29:40	150,219	3041,116	29,961	30,127	14,303	15,887	13,178	21,3	953,866	24,916	2140,627	0	203,676	203,676	99,724	0	0	0	0	0	0	0
13:29:40	13,159	3041,247	29,814	29,932	14,312	15,889	13,231	21,3	953,866	24,916	2141,528	0	203,676	203,676	99,724	0	0	0	0	0	0	0
13:29:40	131,42	3042,562	29,766	29,883	14,322	15,902	13,283	21,3	953,866	24,916	2142,429	0	203,676	203,676	99,724	0	0	0	0	0	0	0
13:29:40	-1	3042,552	29,668	29,883	14,328	15,902	13,335	21,3	953,866	24,916	2143,329	0	203,676	203,676	99,724	0	0	0	0	0	0	0
13:29:40	165,356	3044,205	29,766	29,785	14,331	15,919	13,385	21,3	953,866	24,916	2144,23	0	203,676	203,676	99,724	0	0	0	0	0	0	0
13:29:40	151,074	3045,716	29,912	29,98	14,331	15,935	13,435	21,3	953,866	24,916	2145,131	0	203,676	203,676	99,724	0	0	0	0	0	0	0
13:29:40	251,879	3048,235	30,156	30,322	14,331	15,961	13,485	21,3	953,866	24,916	2146,034	0	203,676	203,676	99,724	0	0	0	0	0	0	0
13:29:40	18,701	3048,422	30,156	30,322	14,332	15,963	13,534	21,3	953,866	24,916	2146,937	0	203,676	203,676	99,724	0	0	0	0	0	0	0
13:29:40	164,331	3050,065	30,254	30,322	14,336	15,98	13,581	21,3	953,866	24,916	2147,84	0	203,676	203,676	99,724	0	0	0	0	0	0	0
13:29:40	64,624	3050,711	30,254	30,225	14,339	15,986	13,629	21,3	953,866	24,916	2148,743	0	203,676	203,676	99,724	0	0	0	0	0	0	0
13:29:40	-120,629	3049,505	30,059	29,883	14,344	15,974	13,675	21,3	953,866	24,916	2149,644	0	203,676	203,676	99,724	0	0	0	0	0	0	0
13:29:40	83,251	3050,338	30,059	29,883	14,349	15,982	13,72	21,3	953,866	24,916	2150,544	0	203,676	203,676	99,724	0	0	0	0	0	0	0
13:29:40	-133,544	3049,002	29,912	29,785	14,35	15,969	13,764	21,3	953,866	24,916	2151,443	0	203,676	203,676	99,724	0	0	0	0	0	0	0
13:29:40	50,39	3049,506	29,961	29,883	14,35	15,974	13,807	21,3	953,866	24,916	2152,341	0	203,676	203,676	99,724	0	0	0	0	0	0	0
13:29:40	151,171	3051,018	30,107	29,932	14,35	15,989	13,85	21,3	953,866	24,916	2153,24	0	203,676	203,676	99,724	0	0	0	0	0	0	0
13:29:40	50,415	3051,522	30,156	30,078	14,35	15,995	13,892	21,3	953,866	24,916	2154,138	0	203,676	203,676	99,724	0	0	0	0	0	0	0
13:29:40	145,654	3052,978	30,254	30,273	14,352	16,01	13,934	21,3	953,866	24,916	2155,037	0	203,676	203,676	99,724	0	0	0	0	0	0	0
13:29:40	-132,543	3051,653	30,107	29,98	14,353	15,996	13,974	21,3	953,866	24,916	2155,934	0	203,676	203,676	99,724	0	0	0	0	0	0	0
13:29:40	0	3051,653	30,107	29,98	14,353	15,996	14,014	21,3	953,866	24,916	2156,83	0	203,676	203,676	99,724	0	0	0	0	0	0	0
13:29:40	-50,39	3051,149	30,059	29,883	14,353	15,991	14,052	21,3	953,866	24,916	2157,724	0	203,676	203,676	99,724	0	0	0	0	0	0	0
13:29:40	0	3051,149	30,059	29,932	14,353	15,991	14,09	21,3	953,866	24,916	2158,618	0	203,676	203,676	99,724	0	0	0	0	0	0	0
13:29:40	100,805	3052,157	30,156	30,127	14,353	16,001	14,128	21,3	953,866	24,916	2159,511	0	203,676	203,676	99,724	0	0	0	0	0	0	0
13:29:40	-50,415	3051,653	30,107	30,078	14,353	15,996	14,165	21,3	953,866	24,916	2160,404	0	203,676	203,676	99,724	0	0	0	0	0	0	0
13:29:40	0	3051,653	30,107	30,078	14,353	15,996	14,2	21,3	953,866	24,916	2161,295	0	203,676	203,676	99,724	0	0	0	0	0	0	0
13:29:40	0	3051,653	30,107	30,127	14,353	15,996	14,236	21,3	953,866	24,916	2162,185	0	203,676	203,676	99,724	0	0	0	0	0	0	0
13:29:40	-151,196	3050,141	29,961	29,736	14,353	15,98	14,27	21,3	953,866	24,916	2163,073	0	203,676	203,676	99,724	0	0	0	0	0	0	0
13:29:40	-50,39	3049,637	29,912	29,785	14,353	15,975	14,303	21,3	953,866	24,916	2163,96	0	203,676	203,676	99,724	0	0	0	0	0	0	0
13:29:40	50,39	3050,141	29,961	29,785	14,353	15,98	14,336	21,3	953,866	24,916	2164,846	0	203,676	203,676	99,724	0	0	0	0	0	0	0
13:29:40	-69,042	3049,451	29,912	29,785	14,352	15,973	14,368	21,3	953,866	24,916	2165,731	0	203,676	203,676	99,724	0	0	0	0	0	0	0
13:29:40	5,541	3049,506	29,961	29,883	14,35	15,974	14,4	21,3	953,866	24,916	2166,615	0	203,676	203,676	99,724	0	0	0	0	0	0	0
13:29:40	100,781	3050,514	30,059	30,078	14,35	15,984	14,431	21,3	953,866	24,916	2167,499	0	203,676	203,676	99,724	0	0	0	0	0	0	0
13:29:40	-403,1	3046,483	29,668	29,687	14,35	15,943	14,461	21,3	953,866	24,916	2168,378	0	203,676	203,676	99,724	0	0	0	0	0	0	0
13:29:40	100,781	3047,491	29,766	29,59	14,35	15,953	14,49	21,3	953,866	24,916	2169,257	0	203,676	203,676	99,724	0	0	0	0	0	0	0
13:29:40	201,538	3049,506	29,961	29,932	14,35	15,974	14,519	21,3	953,866	24,916	2170,137	0	203,676	203,676	99,724	0	0	0	0	0	0	0
13:29:40	-67,993	3048,826	29,912	29,736	14,349	15,967	14,547	21,3	953,866	24,916	2171,015	0	203,676	203,676	99,724	0	0	0	0	0	0	0
13:29:40	-100,756	3047,818	29,814	29,736	14,349	15,956	14,575	21,3	953,866	24,916	2171,892	0	203,676	203,676	99,724	0	0	0	0	0	0	0
13:29:40	100,756	3048,826	29,912	29,785	14,349	15,967	14,602	21,3	953,866	24,916	2172,769	0	203,676	203,676	99,724	0	0	0	0	0	0	0
13:29:40	-297,827	3045,848	29,668	29,687	14,346	15,936	14,628	21,3	953,866	24,916	2173,642	0	203,676	203,676	99,724	0	0	0	0	0	0	0
13:29:40	132,47	3047,172	29,814	29,736	14,345	15,95	14,654	21,3	953,866	24,916	2174,516	0	203,676	203,676	99,724	0	0	0	0	0	0	0
13:29:40	-18,627	3046,986	29,814	29,883	14,344	15,948	14,68	21,3	953,866	24,916	2175,388	0	203,676	203,676	99,724	0	0	0	0	0	0	0
13:29:40	-151,171	3045,474	29,668	29,785	14,344	15,932	14,704	21,3	953,866	24,916	2176,258	0	203,676	203,676	99,724	0	0	0	0	0	0	0
13:29:40	151,171	3046,986	29,814	29,785	14,344	15,948	14,729	21,3	953,866	24,916	2177,129	0	203,676	203,676	99,724	0	0	0	0	0	0	0
13:29:40	-151,171	3045,474	29,668	29,687	14,344	15,932	14,752	21,3	953,866	24,916	2177,997	0	203,676	203,676	99,724	0	0	0	0	0	0	0
13:29:40	151,171	3046,986	29,814	29,785	14,344	15,948	14,776	21,3	953,866	24,916	2178,866	0	203,676	203,676	99,724	0	0	0	0	0	0	0
13:29:40	0	3046,986	29,814	29,736	14,344	15,948	14,799	21,3	953,866	24,916	2179,734	0	203,676	203,676	99,724	0	0	0	0	0	0	0
13:29:40	0	3046,986	29,814	29,736	14,344	15,948	14,821	21,3	953,866	24,916	2180,602	0	203,676	203,676	99,724	0	0	0	0	0	0	0
13:29:40	-151,171	3045,474	29,668	29,736	14,344	15,932	14,843	21,3	953,866	24,916	2181,467	0	203,676	203,676	99,724	0	0	0	0	0	0	0
13:29:40	0	3045,474	29,668	29,687	14,344	15,932	14,864	21,3	953,866	24,916	2182,331	0	203,676	203,676	99,724	0	0	0	0	0	0	0
13:29:40	151,171	3046,986	29,814	29,883	14,344	15,948	14,886	21,3	953,866	24,916	2183,196	0	203,676	203,676	99,724	0	0	0	0	0	0	0
13:29:40	-151,171	3045,474	29,668	29,736	14,344	15,932	14,906	21,3	953,866	24,916	2184,058	0	203,676	203,676	99,724	0	0	0	0	0	0	0
13:29:40	302,27	3048,497	29,961	29,883	14,344	15,963	14,927	21,3	953,866	24,916	2184,922	0	203,676	203,676	99,724	0	0	0	0	0	0	0
13:29:40	-302,27	3045,474	29,668	29,736	14,344	15,932	14,946	21,3	953,866	24,916	2185,783	0	203,676	203,676	99,724	0	0	0	0	0	0	0
13:29:40	0	3045,474	29,668	29,687	14,344	15,932	14,966	21,3	953,866	24,916	2186,643	0	203,676	203,676	99,724	0	0	0	0	0	0	0
13:29:40	-50,341	3044,971	29,619	29,59	14,344	15,927	14,985	21,3	953,866	24,916	2187,501	0	203,676	203,676	99,724	0	0	0	0	0	0	0
13:29:40	0	3044,971	29,619	29,541	14,344	15,927	15,003	21,3	953,866	24,916	2188,359	0	203,676	203,676	99,724	0	0	0	0	0	0	0
13:29:41	0	3044,971	29,619	29,59	14,344	15,927	15,021	21,3	953,866	24,916	2189,215	0	203,676	203,676	99,724	0	0	0	0	0	0	0
13:29:41	0	3044,971	29,619	29,443	14,344	15,927	15,039	21,3	953,866	24,916	2190,071	0	203,676	203,676	99,724	0	0	0	0	0	0	0
13:29:41	151,123	3046,482	29,766	29,785	14,344	15,943	15,057	21,3	953,866	24,916	2190,928	0	203,676	203,676	99,724	0	0	0	0	0	0	0
13:29:41	-100,781	3045,474	29,668	29,541	14,344	15,932	15,074	21,3	953,866	24,916	2191,782	0	203,676	203,676	99,724	0	0	0	0	0	0	0
13:29:41	100,781	3046,482	29,766	29,59	14,344	15,943	15,091	21,3	953,866	24,916	2192,637	0	203,676	203,676	99,724	0	0	0	0	0	0	0
13:29:41	-201,489	3044,467	29,57	29,443	14,344	15,922	15,107	21,3	953,866	24,916	2193,489	0	203,676	203,676	99,724	0	0	0	0	0	0	0
13:29:41	352,612	3047,994	29,912	29,785	14,344	15,958	15,124	21,3	953,866	24,916	2194,343	0	203,676	203,676	99,724	0	0	0	0	0	0	0
13:29:41	0	3047,994	29,912	29,785	14,344	15,958	15,14	21,3	953,866	24,916	2195,197	0	203,676	203,676	99,724	0	0	0	0	0	0	0
13:29:41	-151,123	3046,482	29,766	29,687	14,344	15,943	15,156	21,3	953,866	24,916	2196,048	0	203,676	203,676	99,724	0	0	0	0	0	0	0
13:29:41	50,39	3046,986	29,814	29,785	14,344	15,948	15,172	21,3	953,866	24,916	2196,899	0	203,676	203,676	99,724	0	0	0	0	0	0	0
13:29:41	-50,39	3046,482	29,766	29,736	14,344	15,943	15,187	21,3	953,866	24,916	2197,749	0	203,676	203,676	99,724	0	0	0	0	0	0	0
13:29:41	151,123	3047,994	29,912	29,687	14,344	15,958	15,202	21,3	953,866	24,916	2198,599	0	203,676	203,676	99,724	0	0	0	0	0	0	0
13:29:41	0	3047,994	29,912	29,736	14,344	15,958	15,217	21,3	953,866	24,916	2199,448	0	203,676	203,676	99,724	0	0	0	0	0	0	0
13:29:41	18,652	3048,18	29,912	29,785	14,345	15,96	15,231	21,3	953,866	24,916	2200,297	0	203,676	203,676	99,724	0	0	0	0	0	0	0
13:29:41	-100,756	3047,172	29,814	29,932	14,345	15,95	15,245	21,3	953,866	24,916	2201,144	0	203,676	203,676	99,724	0	0	0	0	0	0	0
13:29:41	14,208	3047,315	29,766	29,883	14,349	15,951	15,259	21,3	953,866	24,916	2201,99	0	203,676	203,676	99,724	0	0	0	0	0	0	0
13:29:41	-133,544	3045,979	29,619	29,687	14,35	15,937	15,272	21,3	953,866	24,916	2202,834	0	203,676	203,676	99,724	0	0	0	0	0	0	0
13:29:41	-50,366	3045,475	29,57	29,687	14,35	15,932	15,285	21,3	953,866	24,916	2203,677	0	203,676	203,676	99,724	0	0	0	0	0	0	0
13:29:41	183,911	3047,315	29,766	29,883	14,349	15,951	15,298	21,5	951,006	24,916	2204,521	0	203,676	203,676	99,724	0	0	0	0	0	0	0
13:29:41	-73,144	3046,583	29,668	29,687	14,349	15,944	15,311	21,5	951,006	24,916	2205,363	0	203,676	203,676	99,724	0	0	0	0	0	0	0
13:29:41	237,988	3048,963	29,961	29,883	14,345	15,968	15,324	21,5	951,006	24,916	2206,206	0	203,676	203,676	99,724	0	0	0	0	0	0	0
13:29:41	-50,439	3048,459	29,912	29,932	14,345	15,963	15,336	21,5	951,006	24,916	2207,049	0	203,676	203,676	99,724	0	0	0	0	0	0	0
13:29:41	50,439	3048,963	29,961	29,932	14,345	15,968	15,349	21,5	951,006	24,916	2207,891	0	203,676	203,676	99,724	0	0	0	0	0	0	0
13:29:41	-86,694	3048,096	29,814	29,785	14,349	15,959	15,361	21,5	951,006	24,916	2208,731	0	203,676	203,676	99,724	0	0	0	0	0	0	0
13:29:41	-403,32	3044,063	29,424	29,102	14,349	15,918	15,372	21,5	951,006	24,916	2209,566	0	203,676	203,676	99,724	0	0	0	0	0	0	0
13:29:41	-669,067	3037,372	28,838	28,223	14,345	15,849	15,381	21,5	951,006	24,916	2210,394	0	203,676	203,676	99,724	0	0	0	0	0	0	0
13:29:41	-818,188	3029,19	28,203	27,441	14,336	15,764	15,389	21,5	951,006	24,916	2211,213	0	203,676	203,676	99,724	0	0	0	0	0	0	0
13:29:41	-730,371	3021,887	27,812	26,465	14,317	15,689	15,395	21,5	951,006	24,916	2212,023	0	203,676	203,676	99,724	0	0	0	0	0	0	0
13:29:41	-1115,087	3010,736	27,226	25,732	14,289	15,574	15,398	21,5	951,006	24,916	2212,822	0	204,727	204,727	99,729	0	0	0	0	0	0	0
13:29:41	-992,504	3000,811	27,031	25,244	14,245	15,472	15,399	21,5	951,006	24,916	2213,61	0	204,727	204,727	99,729	0	0	0	0	0	0	0
13:29:41	-1068,823	2990,122	26,885	24,658	14,193	15,362	15,399	21,5	951,006	24,916	2214,387	0	204,727	204,727	99,729	0	0	0	0	0	0	0
13:29:41	-770,068	2982,422	27,178	24,365	14,133	15,282	15,396	21,5	951,006	24,916	2215,155	0	204,727	204,727	99,729	0	0	0	0	0	0	0
13:29:41	-1246,704	2969,955	27,031	24,316	14,072	15,154	15,392	21,5	951,006	24,916	2215,909	0	204,727	204,727	99,729	0	0	0	0	0	0	0
13:29:41	-1511,572	2954,839	26,543	23,535	14,016	14,998	15,384	21,5	951,006	24,916	2216,648	0	204,727	204,727	99,729	0	0	0	0	0	0	0
13:29:41	-979,907	2945,04	26,494	22,558	13,964	14,897	15,374	21,5	951,006	24,916	2217,376	0	204,727	204,727	99,729	0	0	0	0	0	0	0
13:29:41	-1379,101	2931,249	26,055	22,949	13,912	14,755	15,362	21,5	951,006	24,916	2218,09	0	204,727	204,727	99,729	0	0	0	0	0	0	0
13:29:41	-1464,038	2916,609	25,371	22,217	13,869	14,604	15,347	21,5	951,006	24,916	2218,789	0	204,727	204,727	99,729	0	0	0	0	0	0	0
13:29:41	-787,695	2908,732	25,517	21,484	13,816	14,523	15,331	21,5	951,006	24,916	2219,479	0	204,727	204,727	99,729	0	0	0	0	0	0	0
13:29:41	-1575,634	2892,975	24,883	22,119	13,764	14,36	15,312	21,5	951,006	24,916	2220,152	0	204,727	204,727	99,729	0	0	0	0	0	0	0
13:29:41	-942,773	2883,547	24,883	21,68	13,711	14,263	15,292	21,5	951,006	24,916	2220,816	0	204,727	204,727	99,729	0	0	0	0	0	0	0
13:29:41	-1620,629	2867,341	24,443	21,045	13,645	14,096	15,268	21,5	951,006	24,916	2221,462	0	204,727	204,727	99,729	0	0	0	0	0	0	0
13:29:41	-1046,972	2856,871	24,59	21,24	13,578	13,988	15,243	21,5	951,006	24,916	2222,097	0	204,727	204,727	99,729	0	0	0	0	0	0	0
13:29:41	-1280,419	2844,067	24,541	21,484	13,509	13,856	15,216	21,5	951,006	24,916	2222,719	0	204,727	204,727	99,729	0	0	0	0	0	0	0
13:29:41	-1145,019	2832,617	24,541	21,484	13,445	13,738	15,187	21,5	951,006	24,916	2223,329	0	204,727	204,727	99,729	0	0	0	0	0	0	0
13:29:41	-1310,229	2819,515	24,297	21,582	13,386	13,603	15,156	21,5	951,006	24,916	2223,925	0	204,727	204,727	99,729	0	0	0	0	0	0	0
13:29:41	-934,57	2810,169	24,248	22,021	13,336	13,506	15,123	21,5	951,006	24,916	2224,511	0	204,727	204,727	99,729	0	0	0	0	0	0	0
13:29:41	-1385,961	2796,309	23,613	21,289	13,294	13,364	15,089	21,5	951,006	24,916	2225,083	0	204,727	204,727	99,729	0	0	0	0	0	0	0
13:29:41	-1377,905	2782,53	22,881	20,752	13,258	13,221	15,052	21,5	951,006	24,916	2225,64	0	204,727	204,727	99,729	0	0	0	0	0	0	0
13:29:41	-1331,616	2769,214	22,148	19,873	13,224	13,084	15,014	21,5	951,006	24,916	2226,184	0	204,727	204,727	99,729	0	0	0	0	0	0	0
13:29:41	-1010,205	2759,112	21,806	19,922	13,187	12,98	14,974	21,5	951,006	24,916	2226,717	0	204,727	204,727	99,729	0	0	0	0	0	0	0
13:29:41	-849,389	2750,618	21,709	19,873	13,145	12,892	14,933	21,5	951,006	24,916	2227,241	0	204,727	204,727	99,729	0	0	0	0	0	0	0
13:29:41	-751,586	2743,102	21,709	19,873	13,102	12,815	14,892	21,5	951,006	24,916	2227,757	0	204,727	204,727	99,729	0	0	0	0	0	0	0
13:29:41	-857,104	2734,531	21,709	20,166	13,054	12,727	14,849	21,5	951,006	24,916	2228,263	0	204,727	204,727	99,729	0	0	0	0	0	0	0
13:29:41	-944,58	2725,086	21,611	20,166	13,007	12,629	14,806	21,5	951,006	24,916	2228,76	0	204,727	204,727	99,729	0	0	0	0	0	0	0
13:29:41	-475,146	2720,334	21,904	20,556	12,964	12,58	14,762	21,5	951,006	24,916	2229,252	0	204,727	204,727	99,729	0	0	0	0	0	0	0
13:29:41	-872,192	2711,612	21,709	20,215	12,926	12,49	14,717	21,5	951,006	24,916	2229,734	0	204,727	204,727	99,729	0	0	0	0	0	0	0
13:29:41	-920,507	2702,407	21,465	19,922	12,887	12,395	14,672	21,5	951,006	24,916	2230,207	0	204,727	204,727	99,729	0	0	0	0	0	0	0
13:29:41	-977,465	2692,632	21,074	19,482	12,854	12,295	14,625	21,5	951,006	24,916	2230,669	0	204,727	204,727	99,729	0	0	0	0	0	0	0
13:29:41	-746,923	2685,163	20,83	19,58	12,826	12,218	14,578	21,5	951,006	24,916	2231,124	0	204,727	204,727	99,729	0	0	0	0	0	0	0
13:29:41	-683,911	2678,324	20,732	19,238	12,793	12,147	14,53	21,5	951,006	24,916	2231,571	0	204,727	204,727	99,729	0	0	0	0	0	0	0
13:29:41	-1163,891	2666,685	20,146	18,847	12,76	12,027	14,481	21,5	951,006	24,916	2232,006	0	204,727	204,727	99,729	0	0	0	0	0	0	0
13:29:41	-768,969	2658,995	19,951	18,701	12,728	11,948	14,432	21,5	951,006	24,916	2232,433	0	204,727	204,727	99,729	0	0	0	0	0	0	0
13:29:41	-678,784	2652,208	19,951	18,506	12,689	11,878	14,382	21,5	951,006	24,916	2232,853	0	204,727	204,727	99,729	0	0	0	0	0	0	0
13:29:41	-605,59	2646,152	20,097	18,945	12,647	11,816	14,331	21,5	951,006	24,916	2233,267	0	204,727	204,727	99,729	0	0	0	0	0	0	0
13:29:41	-811,792	2638,034	20,146	18,847	12,599	11,732	14,28	21,5	951,006	24,916	2233,671	0	204,727	204,727	99,729	0	0	0	0	0	0	0
13:29:41	-460,644	2633,427	20,439	18,994	12,557	11,684	14,229	21,5	951,006	24,916	2234,071	0	204,727	204,727	99,729	0	0	0	0	0	0	0
13:29:41	-1036,035	2623,067	20,146	18,506	12,515	11,578	14,177	21,5	951,006	24,916	2234,46	0	204,727	204,727	99,729	0	0	0	0	0	0	0
13:29:41	-557,91	2617,488	20,244	18,847	12,478	11,52	14,125	21,5	951,006	24,916	2234,843	0	204,727	204,727	99,729	0	0	0	0	0	0	0
13:29:41	-1073,364	2606,754	19,756	18,359	12,444	11,409	14,072	21,5	951,006	24,916	2235,215	0	204,727	204,727	99,729	0	0	0	0	0	0	0
13:29:41	-990,039	2596,854	19,316	18,115	12,413	11,307	14,018	21,5	951,006	24,916	2235,577	0	204,727	204,727	99,729	0	0	0	0	0	0	0
13:29:41	-807,47	2588,779	19,023	17,773	12,384	11,224	13,963	21,5	951,006	24,916	2235,93	0	204,727	204,727	99,729	0	0	0	0	0	0	0
13:29:41	-686,303	2581,916	18,877	17,578	12,353	11,153	13,908	21,5	951,006	24,916	2236,276	0	204,727	204,727	99,729	0	0	0	0	0	0	0
13:29:41	-966,259	2572,254	18,535	16,943	12,317	11,054	13,852	21,5	951,006	24,916	2236,611	0	204,727	204,727	99,729	0	0	0	0	0	0	0
13:29:41	-461,743	2567,636	18,681	17,236	12,283	11,006	13,796	21,5	951,006	24,916	2236,943	0	204,727	204,727	99,729	0	0	0	0	0	0	0
13:29:41	-675,537	2560,881	18,779	17,48	12,24	10,936	13,74	21,5	951,006	24,916	2237,267	0	204,727	204,727	99,729	0	0	0	0	0	0	0
13:29:41	-668,261	2554,198	18,779	17,236	12,202	10,868	13,684	21,5	951,006	24,916	2237,584	0	204,727	204,727	99,729	0	0	0	0	0	0	0
13:29:41	-1049,56	2543,703	18,388	17,236	12,165	10,759	13,626	21,5	951,006	24,916	2237,89	0	204,727	204,727	99,729	0	0	0	0	0	0	0
13:29:41	-641,894	2537,284	18,388	17,187	12,128	10,693	13,569	21,5	951,006	24,916	2238,189	0	204,727	204,727	99,729	0	0	0	0	0	0	0
13:29:41	-554,321	2531,74	18,34	17,041	12,1	10,636	13,511	21,5	951,006	24,916	2238,483	0	204,727	204,727	99,729	0	0	0	0	0	0	0
13:29:41	-893,383	2522,807	17,851	16,699	12,076	10,544	13,453	21,5	951,006	24,916	2238,767	0	204,727	204,727	99,729	0	0	0	0	0	0	0
13:29:41	-848,339	2514,323	17,412	16,357	12,053	10,456	13,394	21,5	951,006	24,916	2239,043	0	204,727	204,727	99,729	0	0	0	0	0	0	0
13:29:41	-727,172	2507,051	17,168	16,162	12,025	10,381	13,335	21,5	951,006	24,916	2239,311	0	204,727	204,727	99,729	0	0	0	0	0	0	0
13:29:41	-703,906	2500,012	16,875	16,064	12,001	10,309	13,276	21,5	951,006	24,916	2239,571	0	204,727	204,727	99,729	0	0	0	0	0	0	0
13:29:41	-645,727	2493,555	16,728	15,82	11,973	10,242	13,217	21,5	951,006	24,916	2239,825	0	204,727	204,727	99,729	0	0	0	0	0	0	0
13:29:41	-490,014	2488,655	16,826	15,674	11,94	10,192	13,157	21,5	951,006	24,916	2240,074	0	204,727	204,727	99,729	0	0	0	0	0	0	0
13:29:41	-492,211	2483,733	16,924	15,967	11,907	10,141	13,098	21,5	951,006	24,916	2240,318	0	204,727	204,727	99,729	0	0	0	0	0	0	0
13:29:41	-527,197	2478,461	17,07	16,211	11,869	10,087	13,039	21,5	951,006	24,916	2240,556	0	204,727	204,727	99,729	0	0	0	0	0	0	0
13:29:41	-488,208	2473,579	17,168	16,552	11,836	10,036	12,98	21,5	951,006	24,916	2240,789	0	204,727	204,727	99,729	0	0	0	0	0	0	0
13:29:41	-679,394	2466,785	17,07	16,211	11,803	9,966	12,921	21,5	951,006	24,916	2241,015	0	204,727	204,727	99,729	0	0	0	0	0	0	0
13:29:41	-637,915	2460,406	16,924	16,015	11,775	9,901	12,862	21,5	951,006	24,916	2241,234	0	204,727	204,727	99,729	0	0	0	0	0	0	0
13:29:41	-512,622	2455,279	16,826	15,967	11,751	9,848	12,803	21,5	951,006	24,916	2241,448	0	204,727	204,727	99,729	0	0	0	0	0	0	0
13:29:41	-627,734	2449,002	16,679	15,82	11,724	9,783	12,744	21,5	951,006	24,916	2241,656	0	204,727	204,727	99,729	0	0	0	0	0	0	0
13:29:41	-657,055	2442,432	16,435	15,674	11,7	9,715	12,684	21,5	951,006	24,916	2241,857	0	204,727	204,727	99,729	0	0	0	0	0	0	0
13:29:41	-587,817	2436,553	16,338	15,527	11,672	9,655	12,625	21,5	951,006	24,916	2242,051	0	204,727	204,727	99,729	0	0	0	0	0	0	0
13:29:41	-588,916	2430,664	16,24	15,527	11,644	9,594	12,565	21,5	951,006	24,916	2242,24	0	204,727	204,727	99,729	0	0	0	0	0	0	0
13:29:41	-636,718	2424,297	16,093	15,527	11,616	9,528	12,506	21,5	951,006	24,916	2242,422	0	204,727	204,727	99,729	0	0	0	0	0	0	0
13:29:41	-501,123	2419,286	16,093	15,429	11,588	9,477	12,446	21,5	951,006	24,916	2242,599	0	204,727	204,727	99,729	0	0	0	0	0	0	0
13:29:41	-453,735	2414,748	16,191	15,429	11,557	9,43	12,387	21,5	951,006	24,916	2242,771	0	204,727	204,727	99,729	0	0	0	0	0	0	0
13:29:41	-565,942	2409,089	16,191	15,478	11,525	9,372	12,328	21,5	951,006	24,916	2242,937	0	204,727	204,727	99,729	0	0	0	0	0	0	0
13:29:42	-507,177	2404,017	16,24	15,429	11,494	9,319	12,269	21,5	951,006	24,916	2243,098	0	204,727	204,727	99,729	0	0	0	0	0	0	0
13:29:42	-750,293	2396,514	15,898	15,283	11,47	9,242	12,21	21,5	951,006	24,916	2243,252	0	204,727	204,727	99,729	0	0	0	0	0	0	0
13:29:42	-543,31	2391,081	15,752	15,185	11,447	9,186	12,15	21,5	951,006	24,916	2243,399	0	204,727	204,727	99,729	0	0	0	0	0	0	0
13:29:42	-587,67	2385,204	15,556	15,088	11,424	9,125	12,091	21,5	951,006	24,916	2243,541	0	204,727	204,727	99,729	0	0	0	0	0	0	0
13:29:42	-719,824	2378,006	15,263	14,599	11,399	9,051	12,032	21,5	951,006	24,916	2243,676	0	204,727	204,727	99,729	0	0	0	0	0	0	0
13:29:42	-608,862	2371,918	15,068	14,502	11,376	8,988	11,972	21,5	951,006	24,916	2243,804	0	204,727	204,727	99,729	0	0	0	0	0	0	0
13:29:42	-493,554	2366,982	14,97	14,404	11,353	8,937	11,912	21,5	951,006	24,916	2243,927	0	204,727	204,727	99,729	0	0	0	0	0	0	0
13:29:42	-468,164	2362,3	14,97	14,404	11,326	8,889	11,853	21,5	951,006	24,916	2244,045	0	204,727	204,727	99,729	0	0	0	0	0	0	0
13:29:42	-504,956	2357,251	14,97	14,306	11,298	8,837	11,794	21,5	951,006	24,916	2244,158	0	204,727	204,727	99,729	0	0	0	0	0	0	0
13:29:42	-324,511	2354,006	15,215	14,502	11,266	8,804	11,735	21,5	951,006	24,916	2244,268	0	204,727	204,727	99,729	0	0	0	0	0	0	0
13:29:42	-499,609	2349,01	15,215	14,599	11,238	8,752	11,677	21,5	951,006	24,916	2244,373	0	204,727	204,727	99,729	0	0	0	0	0	0	0
13:29:42	-546,533	2343,544	15,068	14,599	11,215	8,696	11,618	21,5	951,006	24,916	2244,472	0	204,727	204,727	99,729	0	0	0	0	0	0	0
13:29:42	-573,388	2337,81	14,873	14,258	11,193	8,637	11,56	21,5	951,006	24,916	2244,565	0	204,727	204,727	99,729	0	0	0	0	0	0	0
13:29:42	-665,625	2331,154	14,433	13,916	11,179	8,568	11,501	21,5	951,006	24,916	2244,652	0	204,727	204,727	99,729	0	0	0	0	0	0	0
13:29:42	-560,351	2325,551	14,092	13,623	11,166	8,51	11,443	21,5	951,006	24,916	2244,733	0	204,727	204,727	99,729	0	0	0	0	0	0	0
13:29:42	-669,97	2318,851	13,652	13,232	11,152	8,441	11,384	21,5	951,006	24,916	2244,807	0	204,727	204,727	99,729	0	0	0	0	0	0	0
13:29:42	-400,927	2314,842	13,506	13,33	11,137	8,4	11,325	21,5	951,006	24,916	2244,877	0	204,727	204,727	99,729	0	0	0	0	0	0	0
13:29:42	-380,249	2311,039	13,457	13,183	11,118	8,361	11,267	21,5	951,006	24,916	2244,943	0	204,727	204,727	99,729	0	0	0	0	0	0	0
13:29:42	-301,464	2308,025	13,652	13,379	11,09	8,33	11,21	21,5	951,006	24,916	2245,006	0	204,727	204,727	99,729	0	0	0	0	0	0	0
13:29:42	-331,787	2304,707	13,75	13,427	11,066	8,295	11,152	21,3	951,006	24,916	2245,066	0	204,727	204,727	99,729	0	0	0	0	0	0	0
13:29:42	-279,003	2301,917	13,896	13,574	11,043	8,267	11,096	21,3	951,006	24,916	2245,122	0	204,727	204,727	99,729	0	0	0	0	0	0	0
13:29:42	-503,076	2296,886	13,799	13,379	11,019	8,215	11,039	21,3	951,006	24,916	2245,174	0	204,727	204,727	99,729	0	0	0	0	0	0	0
13:29:42	-378,173	2293,104	13,75	13,379	11	8,176	10,983	21,3	951,006	24,916	2245,222	0	204,727	204,727	99,729	0	0	0	0	0	0	0
13:29:42	-329,736	2289,807	13,75	13,33	10,982	8,142	10,927	21,3	951,006	24,916	2245,267	0	204,727	204,727	99,729	0	0	0	0	0	0	0
13:29:42	-482,226	2284,984	13,506	13,183	10,968	8,092	10,872	21,3	951,006	24,916	2245,307	0	204,727	204,727	99,729	0	0	0	0	0	0	0
13:29:42	-425,268	2280,732	13,408	13,037	10,949	8,048	10,817	21,3	951,006	24,916	2245,342	0	204,727	204,727	99,729	0	0	0	0	0	0	0
13:29:42	-341,162	2277,32	13,31	12,89	10,935	8,013	10,762	21,3	951,006	24,916	2245,374	0	204,727	204,727	99,729	0	0	0	0	0	0	0
13:29:42	-387,28	2273,447	13,164	12,89	10,921	7,973	10,707	21,3	951,006	24,916	2245,402	0	204,727	204,727	99,729	0	0	0	0	0	0	0
13:29:42	-331,64	2270,131	13,164	12,89	10,902	7,939	10,653	21,3	951,006	24,916	2245,427	0	204,727	204,727	99,729	0	0	0	0	0	0	0
13:29:42	-240,454	2267,726	13,261	12,988	10,883	7,914	10,599	21,3	951,006	24,916	2245,449	0	202,612	202,612	99,72	0	0	0	0	0	0	0
13:29:42	-330,444	2264,422	13,261	12,988	10,864	7,88	10,546	21,3	951,006	24,916	2245,468	0	202,612	202,612	99,72	0	0	0	0	0	0	0
13:29:42	-340,966	2261,012	13,164	12,988	10,85	7,845	10,493	21,3	951,006	24,916	2245,484	0	202,612	202,612	99,72	0	0	0	0	0	0	0
13:29:42	-467,773	2256,335	13,017	12,744	10,831	7,797	10,44	21,3	951,006	24,916	2245,495	0	202,612	202,612	99,72	0	0	0	0	0	0	0
13:29:42	-292,626	2253,408	12,968	12,646	10,817	7,767	10,387	21,3	951,006	24,916	2245,503	0	202,612	202,612	99,72	0	0	0	0	0	0	0
13:29:42	-385,766	2249,551	12,822	12,549	10,803	7,727	10,335	21,3	951,006	24,916	2245,507	0	202,612	202,612	99,72	0	0	0	0	0	0	0
13:29:42	-247,412	2247,077	12,822	12,5	10,789	7,701	10,284	21,3	951,006	24,916	2245,508	0	202,612	202,612	99,72	0	0	0	0	0	0	0
13:29:42	-291,528	2244,161	12,773	12,549	10,775	7,671	10,232	21,3	951,006	24,916	2244,161	0	202,612	202,612	99,72	0	0	0	0	0	0	0
13:29:42	-342,724	2240,734	12,675	12,451	10,761	7,636	10,181	21,3	951,006	24,916	2240,734	0	202,612	202,612	99,72	0	0	0	0	0	0	0
13:29:42	-247,534	2238,259	12,675	12,5	10,747	7,61	10,131	21,3	951,006	24,916	2238,259	0	202,612	202,612	99,72	0	0	0	0	0	0	0
13:29:42	-236,181	2235,897	12,773	12,549	10,729	7,586	10,081	21,3	951,006	24,916	2235,897	0	202,612	202,612	99,72	0	0	0	0	0	0	0
13:29:42	-342,871	2232,468	12,675	12,451	10,714	7,551	10,031	21,3	951,006	24,916	2232,468	0	202,612	202,612	99,72	0	0	0	0	0	0	0
13:29:42	-330,224	2229,166	12,675	12,353	10,696	7,517	9,982	21,3	951,006	24,916	2229,166	0	202,612	202,612	99,72	0	0	0	0	0	0	0
13:29:42	-256,201	2226,604	12,675	12,353	10,681	7,49	9,933	21,3	951,006	24,916	2226,604	0	202,612	202,612	99,72	0	0	0	0	0	0	0
13:29:42	-309,96	2223,504	12,675	12,451	10,663	7,458	9,885	21,3	951,006	24,916	2223,504	0	202,612	202,612	99,72	0	0	0	0	0	0	0
13:29:42	-161,059	2221,894	12,773	12,5	10,649	7,442	9,837	21,3	951,006	24,916	2221,894	0	202,612	202,612	99,72	0	0	0	0	0	0	0
13:29:42	-330,712	2218,587	12,675	12,353	10,636	7,408	9,789	21,3	951,006	24,916	2218,587	0	202,612	202,612	99,72	0	0	0	0	0	0	0
13:29:42	-385,131	2214,735	12,529	12,256	10,622	7,368	9,742	21,3	951,006	24,916	2214,735	0	202,612	202,612	99,72	0	0	0	0	0	0	0
13:29:42	-261,621	2212,119	12,431	12,158	10,612	7,341	9,695	21,3	951,006	24,916	2212,119	0	202,612	202,612	99,72	0	0	0	0	0	0	0
13:29:42	-230,249	2209,817	12,431	12,109	10,599	7,317	9,648	21,3	951,006	24,916	2209,817	0	202,612	202,612	99,72	0	0	0	0	0	0	0
13:29:42	-378,515	2206,031	12,285	12,06	10,585	7,278	9,602	21,3	951,006	24,916	2206,031	0	202,612	202,612	99,72	0	0	0	0	0	0	0
13:29:42	-238,842	2203,643	12,285	12,06	10,572	7,254	9,556	21,3	951,006	24,916	2203,643	0	202,612	202,612	99,72	0	0	0	0	0	0	0
13:29:42	-303,002	2200,613	12,138	11,816	10,562	7,222	9,51	21,3	951,006	24,916	2200,613	0	202,612	202,612	99,72	0	0	0	0	0	0	0
13:29:42	-325,878	2197,354	12,041	11,767	10,549	7,189	9,464	21,3	951,006	24,916	2197,354	0	202,612	202,612	99,72	0	0	0	0	0	0	0
13:29:42	-169,824	2195,656	12,138	11,767	10,534	7,171	9,419	21,3	951,006	24,916	2195,656	0	202,612	202,612	99,72	0	0	0	0	0	0	0
13:29:42	-246,386	2193,192	12,138	11,816	10,52	7,146	9,375	21,3	951,006	24,916	2193,192	0	202,612	202,612	99,72	0	0	0	0	0	0	0
13:29:42	-335,473	2189,837	12,041	11,914	10,506	7,111	9,33	21,3	951,006	24,916	2189,837	0	202,612	202,612	99,72	0	0	0	0	0	0	0
13:29:42	-243,164	2187,406	12,041	11,963	10,492	7,086	9,286	21,3	951,006	24,916	2187,406	0	202,612	202,612	99,72	0	0	0	0	0	0	0
13:29:42	-133,251	2186,073	12,138	11,914	10,48	7,072	9,243	21,3	951,006	24,916	2186,073	0	202,612	202,612	99,72	0	0	0	0	0	0	0
13:29:42	-241,088	2183,662	12,138	11,963	10,466	7,048	9,2	21,3	951,006	24,916	2183,662	0	202,612	202,612	99,72	0	0	0	0	0	0	0
13:29:42	-239,819	2181,264	12,138	11,963	10,452	7,023	9,157	21,3	951,006	24,916	2181,264	0	202,612	202,612	99,72	0	0	0	0	0	0	0
13:29:42	-268,798	2178,576	12,041	11,963	10,442	6,995	9,115	21,3	951,006	24,916	2178,576	0	202,612	202,612	99,72	0	0	0	0	0	0	0
13:29:42	-245,605	2176,12	11,992	11,914	10,431	6,97	9,073	21,3	951,006	24,916	2176,12	0	202,612	202,612	99,72	0	0	0	0	0	0	0
13:29:42	-178,515	2174,335	11,992	11,914	10,421	6,951	9,031	21,3	951,006	24,916	2174,335	0	202,612	202,612	99,72	0	0	0	0	0	0	0
13:29:42	-294,897	2171,386	11,845	11,767	10,412	6,921	8,99	21,3	951,006	24,916	2171,386	0	202,612	202,612	99,72	0	0	0	0	0	0	0
13:29:42	-400,683	2167,379	11,65	11,572	10,399	6,88	8,948	21,3	951,006	24,916	2167,379	0	202,612	202,612	99,72	0	0	0	0	0	0	0
13:29:42	-283,422	2164,545	11,455	11,425	10,394	6,85	8,907	21,3	951,006	24,916	2164,545	0	202,612	202,612	99,72	0	0	0	0	0	0	0
13:29:42	-144,506	2163,1	11,406	11,279	10,388	6,836	8,867	21,3	951,006	24,916	2163,1	0	202,612	202,612	99,72	0	0	0	0	0	0	0
13:29:42	-112,426	2161,975	11,455	11,279	10,379	6,824	8,827	21,3	951,006	24,916	2161,975	0	202,612	202,612	99,72	0	0	0	0	0	0	0
13:29:42	-205,615	2159,919	11,406	11,23	10,37	6,803	8,787	21,3	951,006	24,916	2159,919	0	202,612	202,612	99,72	0	0	0	0	0	0	0
13:29:42	-294,726	2156,972	11,259	11,23	10,361	6,772	8,747	21,3	951,006	24,916	2156,972	0	202,612	202,612	99,72	0	0	0	0	0	0	0
13:29:42	-157,47	2155,397	11,308	11,181	10,35	6,756	8,708	21,3	951,006	24,916	2155,397	0	202,612	202,612	99,72	0	0	0	0	0	0	0
13:29:42	-161,254	2153,785	11,308	11,181	10,34	6,74	8,67	21,3	951,006	24,916	2153,785	0	202,612	202,612	99,72	0	0	0	0	0	0	0
13:29:42	-178,369	2152,001	11,308	11,181	10,33	6,721	8,632	21,3	951,006	24,916	2152,001	0	202,612	202,612	99,72	0	0	0	0	0	0	0
13:29:42	-161,132	2150,39	11,308	11,181	10,321	6,705	8,594	21,3	951,006	24,916	2150,39	0	202,612	202,612	99,72	0	0	0	0	0	0	0
13:29:42	-161,279	2148,777	11,308	11,181	10,312	6,688	8,556	21,3	951,006	24,916	2148,777	0	202,612	202,612	99,72	0	0	0	0	0	0	0
13:29:42	-174,34	2147,034	11,259	11,181	10,305	6,67	8,519	21,3	951,006	24,916	2147,034	0	202,612	202,612	99,72	0	0	0	0	0	0	0
13:29:42	-112,866	2145,905	11,259	11,084	10,298	6,658	8,483	21,3	951,006	24,916	2145,905	0	202,612	202,612	99,72	0	0	0	0	0	0	0
13:29:42	-239,331	2143,512	11,162	11,035	10,29	6,634	8,447	21,3	951,006	24,916	2143,512	0	202,612	202,612	99,72	0	0	0	0	0	0	0
13:29:42	-125,903	2142,253	11,113	10,937	10,285	6,621	8,411	21,3	951,006	24,916	2142,253	0	202,612	202,612	99,72	0	0	0	0	0	0	0
13:29:42	-172,583	2140,527	11,015	10,888	10,281	6,603	8,375	21,3	951,006	24,916	2140,527	0	202,612	202,612	99,72	0	0	0	0	0	0	0
13:29:42	-194,848	2138,578	10,966	10,84	10,272	6,583	8,34	21,3	951,006	24,916	2138,578	0	202,612	202,612	99,72	0	0	0	0	0	0	0
13:29:42	-81,518	2137,763	10,966	10,84	10,267	6,574	8,306	21,3	951,006	24,916	2137,763	0	202,612	202,612	99,72	0	0	0	0	0	0	0
13:29:42	-197,973	2135,783	10,918	10,84	10,259	6,554	8,271	21,3	951,006	24,916	2135,783	0	202,612	202,612	99,72	0	0	0	0	0	0	0
13:29:42	-106,127	2134,722	10,966	10,84	10,25	6,543	8,237	21,3	951,006	24,916	2134,722	0	202,612	202,612	99,72	0	0	0	0	0	0	0
13:29:42	-218,945	2132,533	10,82	10,693	10,245	6,52	8,204	21,3	951,006	24,916	2132,533	0	202,612	202,612	99,72	0	0	0	0	0	0	0
13:29:42	-83,764	2131,695	10,82	10,693	10,241	6,512	8,171	21,3	951,006	24,916	2131,695	0	202,612	202,612	99,72	0	0	0	0	0	0	0
13:29:42	-129,125	2130,404	10,771	10,595	10,236	6,499	8,138	21,3	951,006	24,916	2130,404	0	202,612	202,612	99,72	0	0	0	0	0	0	0
13:29:42	-69,897	2129,705	10,771	10,595	10,232	6,491	8,106	21,3	951,006	24,916	2129,705	0	202,612	202,612	99,72	0	0	0	0	0	0	0
13:29:42	-311,645	2126,588	10,527	10,498	10,227	6,459	8,073	21,3	951,006	24,916	2126,588	0	202,612	202,612	99,72	0	0	0	0	0	0	0
13:29:42	19,799	2126,786	10,625	10,547	10,223	6,461	8,042	21,3	951,006	24,916	2126,588	0	202,612	202,612	99,72	0	0	0	0	0	0	0
13:29:42	-84,814	2125,938	10,625	10,498	10,218	6,452	8,01	21,3	951,006	24,916	2125,938	0	202,612	202,612	99,72	0	0	0	0	0	0	0
13:29:42	-111,401	2124,824	10,673	10,595	10,209	6,441	7,98	21,3	951,006	24,916	2124,824	0	202,612	202,612	99,72	0	0	0	0	0	0	0
13:29:42	3,784	2124,862	10,771	10,595	10,204	6,441	7,95	21,3	951,006	24,916	2124,824	0	202,612	202,612	99,72	0	0	0	0	0	0	0
13:29:42	-157,836	2123,284	10,771	10,693	10,195	6,425	7,92	21,3	951,006	24,916	2123,284	0	202,612	202,612	99,72	0	0	0	0	0	0	0
13:29:42	-103,735	2122,246	10,673	10,547	10,195	6,414	7,89	21,3	951,006	24,916	2122,246	0	202,612	202,612	99,72	0	0	0	0	0	0	0
13:29:42	-197,216	2120,274	10,527	10,498	10,191	6,394	7,861	21,3	951,006	24,916	2120,274	0	202,612	202,612	99,72	0	0	0	0	0	0	0
13:29:42	-58,154	2119,692	10,478	10,4	10,191	6,388	7,832	21,3	951,006	24,916	2119,692	0	202,612	202,612	99,72	0	0	0	0	0	0	0
13:29:43	-73,022	2118,962	10,478	10,4	10,186	6,381	7,803	21,3	951,006	24,916	2118,962	0	202,612	202,612	99,72	0	0	0	0	0	0	0
13:29:43	-58,154	2118,381	10,429	10,351	10,186	6,375	7,775	21,3	951,006	24,916	2118,381	0	202,612	202,612	99,72	0	0	0	0	0	0	0
13:29:43	-28,759	2118,093	10,478	10,4	10,181	6,372	7,748	21,3	951,006	24,916	2118,093	0	202,612	202,612	99,72	0	0	0	0	0	0	0
13:29:43	-41,748	2117,676	10,527	10,4	10,177	6,367	7,721	21,3	951,006	24,916	2117,676	0	202,612	202,612	99,72	0	0	0	0	0	0	0
13:29:43	-150,244	2116,173	10,527	10,498	10,168	6,352	7,694	21,3	951,006	24,916	2116,173	0	202,612	202,612	99,72	0	0	0	0	0	0	0
13:29:43	2,49	2116,198	10,625	10,498	10,163	6,352	7,668	21,3	951,006	24,916	2116,173	0	202,612	202,612	99,72	0	0	0	0	0	0	0
13:29:43	-42,675	2115,771	10,673	10,595	10,158	6,348	7,642	21,3	951,006	24,916	2115,771	0	202,612	202,612	99,72	0	0	0	0	0	0	0
13:29:43	-88,134	2114,89	10,673	10,595	10,153	6,339	7,616	21,3	951,006	24,916	2114,89	0	202,612	202,612	99,72	0	0	0	0	0	0	0
13:29:43	-213,134	2112,759	10,527	10,498	10,149	6,317	7,591	21,3	951,006	24,916	2112,759	0	202,612	202,612	99,72	0	0	0	0	0	0	0
13:29:43	-45,288	2112,306	10,478	10,498	10,149	6,312	7,566	21,3	951,006	24,916	2112,306	0	202,612	202,612	99,72	0	0	0	0	0	0	0
13:29:43	0	2112,306	10,478	10,4	10,149	6,312	7,541	21,3	951,006	24,916	2112,306	0	202,612	202,612	99,72	0	0	0	0	0	0	0
13:29:43	-146,582	2110,84	10,332	10,302	10,148	6,297	7,517	21,3	951,006	24,916	2110,84	0	202,612	202,612	99,72	0	0	0	0	0	0	0
13:29:43	-110,693	2109,733	10,283	10,205	10,144	6,285	7,493	21,3	951,006	24,916	2109,733	0	202,612	202,612	99,72	0	0	0	0	0	0	0
13:29:43	-10,717	2109,626	10,283	10,205	10,144	6,284	7,469	21,3	951,006	24,916	2109,626	0	202,612	202,612	99,72	0	0	0	0	0	0	0
13:29:43	-79,516	2108,831	10,283	10,205	10,139	6,276	7,445	21,3	951,006	24,916	2108,831	0	202,612	202,612	99,72	0	0	0	0	0	0	0
13:29:43	-33,178	2108,499	10,332	10,205	10,135	6,273	7,422	21,3	951,006	24,916	2108,499	0	202,612	202,612	99,72	0	0	0	0	0	0	0
13:29:43	46,752	2108,966	10,478	10,351	10,13	6,278	7,4	21,3	951,006	24,916	2108,499	0	202,612	202,612	99,72	0	0	0	0	0	0	0
13:29:43	-87,036	2108,096	10,478	10,4	10,125	6,269	7,378	21,3	951,006	24,916	2108,096	0	202,612	202,612	99,72	0	0	0	0	0	0	0
13:29:43	-148,12	2106,615	10,478	10,4	10,116	6,253	7,356	21,3	951,006	24,916	2106,615	0	202,612	202,612	99,72	0	0	0	0	0	0	0
13:29:43	-80,59	2105,809	10,478	10,4	10,112	6,245	7,334	21,3	951,006	24,916	2105,809	0	202,612	202,612	99,72	0	0	0	0	0	0	0
13:29:43	0	2105,809	10,478	10,4	10,112	6,245	7,313	21,3	951,006	24,916	2105,809	0	202,612	202,612	99,72	0	0	0	0	0	0	0
13:29:43	-216,113	2103,648	10,332	10,351	10,107	6,223	7,291	21,3	951,006	24,916	2103,648	0	202,612	202,612	99,72	0	0	0	0	0	0	0
13:29:43	0	2103,648	10,332	10,205	10,107	6,223	7,27	21,1	951,006	24,916	2103,648	0	202,612	202,612	99,72	0	0	0	0	0	0	0
13:29:43	-8,593	2103,562	10,332	10,302	10,107	6,222	7,25	21,1	951,006	24,916	2103,562	0	202,612	202,612	99,72	0	0	0	0	0	0	0
13:29:43	-125,83	2102,304	10,283	10,156	10,102	6,209	7,229	21,1	951,006	24,916	2102,304	0	202,612	202,612	99,72	0	0	0	0	0	0	0
13:29:43	-72,973	2101,574	10,283	10,156	10,098	6,201	7,209	21,1	951,006	24,916	2101,574	0	202,612	202,612	99,72	0	0	0	0	0	0	0
13:29:43	36,596	2101,94	10,332	10,205	10,097	6,205	7,19	21,1	951,006	24,916	2101,574	0	202,612	202,612	99,72	0	0	0	0	0	0	0
13:29:43	-145,312	2100,487	10,185	10,058	10,097	6,19	7,17	21,1	951,006	24,916	2100,487	0	202,612	202,612	99,72	0	0	0	0	0	0	0
13:29:43	18,505	2100,672	10,283	10,302	10,093	6,192	7,151	21,1	951,006	24,916	2100,487	0	202,612	202,612	99,72	0	0	0	0	0	0	0
13:29:43	-90,454	2099,767	10,185	10,156	10,093	6,183	7,132	21,1	951,006	24,916	2099,767	0	202,612	202,612	99,72	0	0	0	0	0	0	0
13:29:43	-81,591	2098,951	10,185	10,058	10,088	6,174	7,113	21,1	951,006	24,916	2098,951	0	202,612	202,612	99,72	0	0	0	0	0	0	0
13:29:43	-9,667	2098,855	10,185	10,058	10,088	6,173	7,095	21,1	951,006	24,916	2098,855	0	202,612	202,612	99,72	0	0	0	0	0	0	0
13:29:43	18,481	2099,039	10,283	10,302	10,083	6,175	7,077	21,1	951,006	24,916	2098,855	0	200,95	200,95	99,713	0	0	0	0	0	0	0
13:29:43	-83,715	2098,202	10,283	10,205	10,079	6,167	7,059	21,1	951,006	24,916	2098,202	0	200,95	200,95	99,713	0	0	0	0	0	0	0
13:29:43	37,817	2098,58	10,332	10,351	10,078	6,17	7,041	21,1	951,006	24,916	2098,203	0	200,95	200,95	99,713	0	0	0	0	0	0	0
13:29:43	-75,292	2097,828	10,332	10,351	10,074	6,163	7,024	21,1	951,006	24,916	2097,828	0	200,95	200,95	99,713	0	0	0	0	0	0	0
13:29:43	7,763	2097,905	10,429	10,351	10,069	6,163	7,007	21,1	951,006	24,916	2097,828	0	200,95	200,95	99,713	0	0	0	0	0	0	0
13:29:43	-7,397	2097,831	10,429	10,4	10,069	6,163	6,991	21,1	951,006	24,916	2097,827	0	200,95	200,95	99,713	0	0	0	0	0	0	0
13:29:43	-135,595	2096,475	10,283	10,205	10,069	6,149	6,974	21,1	951,006	24,916	2096,475	0	200,95	200,95	99,713	0	0	0	0	0	0	0
13:29:43	-90,405	2095,571	10,185	10,156	10,069	6,139	6,958	21,1	951,006	24,916	2095,571	0	200,95	200,95	99,713	0	0	0	0	0	0	0
13:29:43	0	2095,571	10,185	10,156	10,069	6,139	6,942	21,1	951,006	24,916	2095,571	0	200,95	200,95	99,713	0	0	0	0	0	0	0
13:29:43	-120,263	2094,368	10,136	10,156	10,065	6,127	6,926	21,1	951,006	24,916	2094,368	0	200,95	200,95	99,713	0	0	0	0	0	0	0
13:29:43	-90,356	2093,465	10,039	10,009	10,065	6,118	6,91	21,1	951,006	24,916	2093,465	0	200,95	200,95	99,713	0	0	0	0	0	0	0
13:29:43	82,763	2094,293	10,136	10,058	10,064	6,126	6,895	21,1	951,006	24,916	2093,466	0	200,95	200,95	99,713	0	0	0	0	0	0	0
13:29:43	-75,048	2093,542	10,136	10,058	10,06	6,118	6,879	21,1	951,006	24,916	2093,466	0	200,95	200,95	99,713	0	0	0	0	0	0	0
13:29:43	-39,77	2093,144	10,185	10,058	10,055	6,114	6,864	21,1	951,006	24,916	2093,144	0	200,95	200,95	99,713	0	0	0	0	0	0	0
13:29:43	-7,373	2093,071	10,185	10,156	10,055	6,114	6,85	21,1	951,006	24,916	2093,071	0	200,95	200,95	99,713	0	0	0	0	0	0	0
13:29:43	-76,342	2092,307	10,185	10,205	10,05	6,106	6,835	21,1	951,006	24,916	2092,307	0	200,95	200,95	99,713	0	0	0	0	0	0	0
13:29:43	-7,397	2092,233	10,185	10,156	10,05	6,105	6,821	21,1	951,006	24,916	2092,233	0	200,95	200,95	99,713	0	0	0	0	0	0	0
13:29:43	-135,498	2090,878	10,039	10,009	10,05	6,091	6,806	21,1	951,006	24,916	2090,878	0	200,95	200,95	99,713	0	0	0	0	0	0	0
13:29:43	-77,392	2090,104	10,039	10,009	10,045	6,083	6,792	21,1	951,006	24,916	2090,104	0	200,95	200,95	99,713	0	0	0	0	0	0	0
13:29:43	90,332	2091,008	10,136	10,009	10,045	6,092	6,778	21,1	951,006	24,916	2090,105	0	200,95	200,95	99,713	0	0	0	0	0	0	0
13:29:43	-90,332	2090,104	10,039	9,961	10,045	6,083	6,765	21,1	951,006	24,916	2090,104	0	200,95	200,95	99,713	0	0	0	0	0	0	0
13:29:43	-45,141	2089,653	9,99	9,814	10,045	6,078	6,751	21,1	951,006	24,916	2089,653	0	200,95	200,95	99,713	0	0	0	0	0	0	0
13:29:43	-38,549	2089,267	10,039	10,009	10,041	6,074	6,738	21,1	951,006	24,916	2089,267	0	200,95	200,95	99,713	0	0	0	0	0	0	0
13:29:43	90,332	2090,171	10,136	10,009	10,041	6,084	6,725	21,1	951,006	24,916	2089,268	0	200,95	200,95	99,713	0	0	0	0	0	0	0
13:29:43	-83,691	2089,334	10,136	10,009	10,036	6,075	6,713	21,1	951,006	24,916	2089,268	0	200,95	200,95	99,713	0	0	0	0	0	0	0
13:29:43	-90,307	2088,431	10,039	9,961	10,036	6,066	6,7	21,1	951,006	24,916	2088,431	0	200,95	200,95	99,713	0	0	0	0	0	0	0
13:29:43	0	2088,431	10,039	10,009	10,036	6,066	6,687	21,1	951,006	24,916	2088,431	0	200,95	200,95	99,713	0	0	0	0	0	0	0
13:29:43	-85,815	2087,573	10,039	9,961	10,031	6,057	6,675	21,1	951,006	24,916	2087,573	0	200,95	200,95	99,713	0	0	0	0	0	0	0
13:29:43	90,307	2088,476	10,136	9,961	10,031	6,066	6,663	21,1	951,006	24,916	2087,574	0	200,95	200,95	99,713	0	0	0	0	0	0	0
13:29:43	-90,307	2087,573	10,039	10,058	10,031	6,057	6,651	21,1	951,006	24,916	2087,573	0	200,95	200,95	99,713	0	0	0	0	0	0	0
13:29:43	11,865	2087,691	10,136	10,009	10,027	6,058	6,64	21,1	951,006	24,916	2087,573	0	200,95	200,95	99,713	0	0	0	0	0	0	0
13:29:43	-96,63	2086,725	10,039	10,058	10,026	6,048	6,628	21,1	951,006	24,916	2086,725	0	200,95	200,95	99,713	0	0	0	0	0	0	0
13:29:43	0	2086,725	10,039	10,009	10,026	6,048	6,617	21,1	951,006	24,916	2086,725	0	200,95	200,95	99,713	0	0	0	0	0	0	0
13:29:43	-123,559	2085,489	9,99	10,009	10,022	6,035	6,605	21,1	951,006	24,916	2085,489	0	200,95	200,95	99,713	0	0	0	0	0	0	0
13:29:43	135,424	2086,844	10,136	10,058	10,022	6,049	6,594	21,1	951,006	24,916	2085,491	0	200,95	200,95	99,713	0	0	0	0	0	0	0
13:29:43	0	2086,844	10,136	10,058	10,022	6,049	6,584	21,1	951,006	24,916	2085,492	0	200,95	200,95	99,713	0	0	0	0	0	0	0
13:29:43	-96,801	2085,876	10,039	10,009	10,021	6,039	6,573	21,1	951,006	24,916	2085,492	0	200,95	200,95	99,713	0	0	0	0	0	0	0
13:29:43	-79,296	2085,083	10,039	10,009	10,017	6,031	6,562	21,1	951,006	24,916	2085,083	0	200,95	200,95	99,713	0	0	0	0	0	0	0
13:29:43	0	2085,083	10,039	10,058	10,017	6,031	6,552	21,1	951,006	24,916	2085,083	0	200,95	200,95	99,713	0	0	0	0	0	0	0
13:29:43	0	2085,083	10,039	10,009	10,017	6,031	6,542	21,1	951,006	24,916	2085,083	0	200,95	200,95	99,713	0	0	0	0	0	0	0
13:29:43	0	2085,083	10,039	9,961	10,017	6,031	6,532	21,1	951,006	24,916	2085,083	0	200,95	200,95	99,713	0	0	0	0	0	0	0
13:29:43	-84,912	2084,233	10,039	9,961	10,012	6,023	6,522	21,1	951,006	24,916	2084,233	0	200,95	200,95	99,713	0	0	0	0	0	0	0
13:29:43	0	2084,233	10,039	9,961	10,012	6,023	6,512	21,1	951,006	24,916	2084,233	0	200,95	200,95	99,713	0	0	0	0	0	0	0
13:29:43	-45,141	2083,782	9,99	9,863	10,012	6,018	6,502	21,1	951,006	24,916	2083,782	0	200,95	200,95	99,713	0	0	0	0	0	0	0
13:29:43	-45,117	2083,331	9,941	9,814	10,012	6,013	6,493	21,1	951,006	24,916	2083,331	0	200,95	200,95	99,713	0	0	0	0	0	0	0
13:29:43	-35,253	2082,978	9,99	9,863	10,008	6,01	6,483	21,1	951,006	24,916	2082,978	0	200,95	200,95	99,713	0	0	0	0	0	0	0
13:29:43	0	2082,978	9,99	9,863	10,008	6,01	6,474	21,1	951,006	24,916	2082,978	0	200,95	200,95	99,713	0	0	0	0	0	0	0
13:29:43	0	2082,978	9,99	9,863	10,008	6,01	6,465	21,1	951,006	24,916	2082,978	0	200,95	200,95	99,713	0	0	0	0	0	0	0
13:29:43	-51,611	2082,462	9,941	9,863	10,007	6,004	6,456	21,1	951,006	24,916	2082,462	0	200,95	200,95	99,713	0	0	0	0	0	0	0
13:29:43	51,611	2082,978	9,99	9,961	10,008	6,01	6,447	21,1	951,006	24,916	2082,463	0	200,95	200,95	99,713	0	0	0	0	0	0	0
13:29:43	-40,844	2082,57	10,039	10,058	10,003	6,005	6,438	21,1	951,006	24,916	2082,463	0	200,95	200,95	99,713	0	0	0	0	0	0	0
13:29:43	-45,117	2082,119	9,99	9,961	10,003	6,001	6,43	21,1	951,006	24,916	2082,119	0	200,95	200,95	99,713	0	0	0	0	0	0	0
13:29:43	-45,092	2081,668	9,941	9,863	10,003	5,996	6,421	21,1	951,006	24,916	2081,668	0	200,95	200,95	99,713	0	0	0	0	0	0	0
13:29:43	-90,234	2080,765	9,843	9,814	10,003	5,987	6,413	21,1	951,006	24,916	2080,765	0	200,95	200,95	99,713	0	0	0	0	0	0	0
13:29:43	90,234	2081,668	9,941	9,863	10,003	5,996	6,405	21,1	951,006	24,916	2080,766	0	200,95	200,95	99,713	0	0	0	0	0	0	0
13:29:43	-36,303	2081,305	9,99	10,009	9,998	5,992	6,397	21,1	951,006	24,916	2080,767	0	200,95	200,95	99,713	0	0	0	0	0	0	0
13:29:43	-4,394	2081,261	9,99	9,961	9,998	5,992	6,389	21,1	951,006	24,916	2080,767	0	200,95	200,95	99,713	0	0	0	0	0	0	0
13:29:43	0	2081,261	9,99	9,863	9,998	5,992	6,381	21,1	951,006	24,916	2080,768	0	200,95	200,95	99,713	0	0	0	0	0	0	0
13:29:43	0	2081,261	9,99	9,961	9,998	5,992	6,373	21,1	951,006	24,916	2080,768	0	200,95	200,95	99,713	0	0	0	0	0	0	0
13:29:43	-45,117	2080,81	9,941	9,961	9,998	5,987	6,366	21,1	951,006	24,916	2080,768	0	200,95	200,95	99,713	0	0	0	0	0	0	0
13:29:43	0	2080,81	9,941	9,863	9,998	5,987	6,358	21,1	951,006	24,916	2080,768	0	200,95	200,95	99,713	0	0	0	0	0	0	0
13:29:43	0	2080,81	9,941	9,863	9,998	5,987	6,351	21,1	951,006	24,916	2080,768	0	200,95	200,95	99,713	0	0	0	0	0	0	0
13:29:43	45,117	2081,261	9,99	9,863	9,998	5,992	6,344	21,1	951,006	24,916	2080,769	0	200,95	200,95	99,713	0	0	0	0	0	0	0
13:29:43	0	2081,261	9,99	9,961	9,998	5,992	6,337	21,1	951,006	24,916	2080,769	0	200,95	200,95	99,713	0	0	0	0	0	0	0
13:29:43	-45,117	2080,81	9,941	9,814	9,998	5,987	6,33	21,1	951,006	24,916	2080,769	0	200,95	200,95	99,713	0	0	0	0	0	0	0
13:29:43	-81,567	2079,994	9,941	9,863	9,993	5,979	6,323	21,1	951,006	24,916	2079,994	0	200,95	200,95	99,713	0	0	0	0	0	0	0
13:29:43	45,092	2080,445	9,99	9,961	9,993	5,983	6,317	21,1	951,006	24,916	2079,994	0	200,95	200,95	99,713	0	0	0	0	0	0	0
13:29:43	-45,092	2079,994	9,941	9,814	9,993	5,979	6,31	21,1	951,006	24,916	2079,994	0	200,95	200,95	99,713	0	0	0	0	0	0	0
13:29:44	0	2079,994	9,941	9,863	9,993	5,979	6,303	21,1	951,006	24,916	2079,994	0	200,95	200,95	99,713	0	0	0	0	0	0	0
13:29:44	0	2079,994	9,941	9,814	9,993	5,979	6,297	21,1	951,006	24,916	2079,994	0	200,95	200,95	99,713	0	0	0	0	0	0	0
13:29:44	-80,346	2079,19	9,941	9,863	9,989	5,971	6,291	21,1	951,006	24,916	2079,19	0	200,95	200,95	99,713	0	0	0	0	0	0	0
13:29:44	85,791	2080,048	10,039	10,009	9,988	5,979	6,285	21,1	951,006	24,916	2079,191	0	200,95	200,95	99,713	0	0	0	0	0	0	0
13:29:44	-45,141	2079,597	9,99	9,961	9,988	5,975	6,279	21,1	951,006	24,916	2079,192	0	200,95	200,95	99,713	0	0	0	0	0	0	0
13:29:44	-45,092	2079,146	9,941	9,961	9,988	5,97	6,272	21,1	951,006	24,916	2079,146	0	200,95	200,95	99,713	0	0	0	0	0	0	0
13:29:44	-81,542	2078,331	9,941	9,961	9,984	5,962	6,266	21,1	951,006	24,916	2078,331	0	200,95	200,95	99,713	0	0	0	0	0	0	0
13:29:44	0	2078,331	9,941	9,961	9,984	5,962	6,26	21,1	951,006	24,916	2078,331	0	200,95	200,95	99,713	0	0	0	0	0	0	0
13:29:44	45,092	2078,782	9,99	10,009	9,984	5,966	6,255	21,1	951,006	24,916	2078,331	0	200,95	200,95	99,713	0	0	0	0	0	0	0
13:29:44	-135,278	2077,429	9,843	9,814	9,984	5,952	6,249	21,1	951,006	24,916	2077,429	0	200,95	200,95	99,713	0	0	0	0	0	0	0
13:29:44	135,278	2078,782	9,99	9,863	9,984	5,966	6,243	21,1	951,006	24,916	2077,43	0	200,95	200,95	99,713	0	0	0	0	0	0	0
13:29:44	-45,092	2078,331	9,941	9,863	9,984	5,962	6,238	21,1	951,006	24,916	2077,431	0	200,95	200,95	99,713	0	0	0	0	0	0	0
13:29:44	-308,056	2075,25	9,697	9,668	9,979	5,93	6,232	21,1	951,006	24,916	2075,25	0	200,95	200,95	99,713	0	0	0	0	0	0	0
13:29:44	222,241	2077,472	9,941	9,716	9,979	5,953	6,226	21,1	951,006	24,916	2075,252	0	200,95	200,95	99,713	0	0	0	0	0	0	0
13:29:44	45,117	2077,924	9,99	9,961	9,979	5,957	6,221	21,1	951,006	24,916	2075,255	0	200,95	200,95	99,713	0	0	0	0	0	0	0
13:29:44	-45,117	2077,472	9,941	9,961	9,979	5,953	6,216	21,1	951,006	24,916	2075,257	0	200,95	200,95	99,713	0	0	0	0	0	0	0
13:29:44	-82,641	2076,646	9,941	9,814	9,974	5,944	6,21	21,1	951,006	24,916	2075,258	0	200,95	200,95	99,713	0	0	0	0	0	0	0
13:29:44	45,117	2077,097	9,99	9,961	9,974	5,949	6,205	21,1	951,006	24,916	2075,26	0	200,95	200,95	99,713	0	0	0	0	0	0	0
13:29:44	-83,691	2076,26	9,99	9,961	9,969	5,94	6,2	21,1	951,006	24,916	2075,261	0	200,95	200,95	99,713	0	0	0	0	0	0	0
13:29:44	-45,092	2075,809	9,941	9,863	9,969	5,936	6,195	21,1	951,006	24,916	2075,262	0	200,95	200,95	99,713	0	0	0	0	0	0	0
13:29:44	45,092	2076,26	9,99	9,863	9,969	5,94	6,19	21,1	951,006	24,916	2075,263	0	200,95	200,95	99,713	0	0	0	0	0	0	0
13:29:44	0	2076,26	9,99	9,863	9,969	5,94	6,185	21,1	951,006	24,916	2075,264	0	200,95	200,95	99,713	0	0	0	0	0	0	0
13:29:44	0	2076,26	9,99	9,863	9,969	5,94	6,18	21	951,006	24,916	2075,265	0	200,95	200,95	99,713	0	0	0	0	0	0	0
13:29:44	-86,865	2075,392	9,99	9,961	9,964	5,931	6,175	21	951,006	24,916	2075,265	0	200,95	200,95	99,713	0	0	0	0	0	0	0
13:29:44	4,199	2075,434	9,99	9,961	9,965	5,932	6,17	21	951,006	24,916	2075,265	0	200,95	200,95	99,713	0	0	0	0	0	0	0
13:29:44	-4,199	2075,392	9,99	9,716	9,964	5,931	6,166	21	951,006	24,916	2075,265	0	200,95	200,95	99,713	0	0	0	0	0	0	0
13:29:44	-40,869	2074,983	9,941	9,716	9,965	5,927	6,161	21	951,006	24,916	2074,983	0	200,95	200,95	99,713	0	0	0	0	0	0	0
13:29:44	0	2074,983	9,941	9,814	9,965	5,927	6,157	21	951,006	24,916	2074,983	0	200,95	200,95	99,713	0	0	0	0	0	0	0
13:29:44	45,068	2075,434	9,99	9,863	9,965	5,932	6,152	21	951,006	24,916	2074,983	0	200,95	200,95	99,713	0	0	0	0	0	0	0
13:29:44	-4,199	2075,392	9,99	9,814	9,964	5,931	6,148	21	951,006	24,916	2074,983	0	200,95	200,95	99,713	0	0	0	0	0	0	0
13:29:44	-45,068	2074,941	9,941	9,863	9,964	5,927	6,143	21	951,006	24,916	2074,941	0	200,95	200,95	99,713	0	0	0	0	0	0	0
13:29:44	-85,937	2074,082	9,843	9,716	9,965	5,918	6,139	21	951,006	24,916	2074,082	0	200,95	200,95	99,713	0	0	0	0	0	0	0
13:29:44	-4,223	2074,039	9,843	9,814	9,964	5,917	6,135	21	951,006	24,916	2074,039	0	200,497	200,497	99,711	0	0	0	0	0	0	0
13:29:44	90,161	2074,941	9,941	9,814	9,964	5,927	6,131	21	951,006	24,916	2074,04	0	200,497	200,497	99,711	0	0	0	0	0	0	0
13:29:44	45,068	2075,392	9,99	9,863	9,964	5,931	6,127	21	951,006	24,916	2074,042	0	200,497	200,497	99,711	0	0	0	0	0	0	0
13:29:44	-45,068	2074,941	9,941	9,814	9,964	5,927	6,123	21	951,006	24,916	2074,043	0	200,497	200,497	99,711	0	0	0	0	0	0	0
13:29:44	45,068	2075,392	9,99	9,863	9,964	5,931	6,119	21	951,006	24,916	2074,044	0	200,497	200,497	99,711	0	0	0	0	0	0	0
13:29:44	-131,005	2074,082	9,843	9,863	9,965	5,918	6,115	21	951,006	24,916	2074,044	0	200,497	200,497	99,711	0	0	0	0	0	0	0
13:29:44	131,005	2075,392	9,99	10,009	9,964	5,931	6,111	21	951,006	24,916	2074,045	0	200,497	200,497	99,711	0	0	0	0	0	0	0
13:29:44	-45,068	2074,941	9,941	9,863	9,964	5,927	6,108	21	951,006	24,916	2074,046	0	200,497	200,497	99,711	0	0	0	0	0	0	0
13:29:44	0	2074,941	9,941	9,814	9,964	5,927	6,104	21	951,006	24,916	2074,047	0	200,497	200,497	99,711	0	0	0	0	0	0	0
13:29:44	0	2074,941	9,941	9,863	9,964	5,927	6,101	21	951,006	24,916	2074,048	0	200,497	200,497	99,711	0	0	0	0	0	0	0
13:29:44	45,068	2075,392	9,99	9,961	9,964	5,931	6,097	21	951,006	24,916	2074,049	0	200,497	200,497	99,711	0	0	0	0	0	0	0
13:29:44	-45,068	2074,941	9,941	9,863	9,964	5,927	6,094	21	951,006	24,916	2074,05	0	200,497	200,497	99,711	0	0	0	0	0	0	0
13:29:44	0	2074,941	9,941	9,814	9,964	5,927	6,091	21	951,006	24,916	2074,051	0	200,497	200,497	99,711	0	0	0	0	0	0	0
13:29:44	90,161	2075,843	10,039	10,009	9,964	5,936	6,088	21	951,006	24,916	2074,053	0	200,497	200,497	99,711	0	0	0	0	0	0	0
13:29:44	-90,161	2074,941	9,941	9,814	9,964	5,927	6,085	21	951,006	24,916	2074,054	0	200,497	200,497	99,711	0	0	0	0	0	0	0
13:29:44	45,068	2075,392	9,99	9,863	9,964	5,931	6,082	21	951,006	24,916	2074,055	0	200,497	200,497	99,711	0	0	0	0	0	0	0
13:29:44	-45,068	2074,941	9,941	9,814	9,964	5,927	6,079	21	951,006	24,916	2074,056	0	200,497	200,497	99,711	0	0	0	0	0	0	0
13:29:44	0	2074,941	9,941	9,863	9,964	5,927	6,076	21	951,006	24,916	2074,057	0	200,497	200,497	99,711	0	0	0	0	0	0	0
13:29:44	0	2074,941	9,941	9,814	9,964	5,927	6,073	21	951,006	24,916	2074,058	0	200,497	200,497	99,711	0	0	0	0	0	0	0
13:29:44	45,068	2075,392	9,99	9,814	9,964	5,931	6,07	21	951,006	24,916	2074,06	0	200,497	200,497	99,711	0	0	0	0	0	0	0
13:29:44	0	2075,392	9,99	9,814	9,964	5,931	6,067	21	951,006	24,916	2074,061	0	200,497	200,497	99,711	0	0	0	0	0	0	0
13:29:44	-45,068	2074,941	9,941	9,814	9,964	5,927	6,064	21	951,006	24,916	2074,062	0	200,497	200,497	99,711	0	0	0	0	0	0	0
13:29:44	0	2074,941	9,941	9,668	9,964	5,927	6,062	21	951,006	24,916	2074,063	0	200,497	200,497	99,711	0	0	0	0	0	0	0
13:29:44	0	2074,941	9,941	9,863	9,964	5,927	6,059	21	951,006	24,916	2074,064	0	200,497	200,497	99,711	0	0	0	0	0	0	0
13:29:44	0	2074,941	9,941	9,863	9,964	5,927	6,057	21	951,006	24,916	2074,065	0	200,497	200,497	99,711	0	0	0	0	0	0	0
13:29:44	0	2074,941	9,941	9,814	9,964	5,927	6,054	21	951,006	24,916	2074,066	0	200,497	200,497	99,711	0	0	0	0	0	0	0
13:29:44	0	2074,941	9,941	9,814	9,964	5,927	6,051	21	951,006	24,916	2074,067	0	200,497	200,497	99,711	0	0	0	0	0	0	0
13:29:44	0	2074,941	9,941	9,863	9,964	5,927	6,049	21	951,006	24,916	2074,068	0	200,497	200,497	99,711	0	0	0	0	0	0	0
13:29:44	0	2074,941	9,941	9,863	9,964	5,927	6,047	21	951,006	24,916	2074,069	0	200,497	200,497	99,711	0	0	0	0	0	0	0
13:29:44	0	2074,941	9,941	9,814	9,964	5,927	6,044	21	951,006	24,916	2074,07	0	200,497	200,497	99,711	0	0	0	0	0	0	0
13:29:44	45,068	2075,392	9,99	9,961	9,964	5,931	6,042	21	951,006	24,916	2074,071	0	200,497	200,497	99,711	0	0	0	0	0	0	0
13:29:44	45,092	2075,843	10,039	10,009	9,964	5,936	6,04	21	951,006	24,916	2074,073	0	200,497	200,497	99,711	0	0	0	0	0	0	0
13:29:44	-180,322	2074,039	9,843	9,814	9,964	5,917	6,038	21	951,006	24,916	2074,039	0	200,497	200,497	99,711	0	0	0	0	0	0	0
13:29:44	135,229	2075,392	9,99	9,863	9,964	5,931	6,036	21	951,006	24,916	2074,041	0	200,497	200,497	99,711	0	0	0	0	0	0	0
13:29:44	0	2075,392	9,99	10,009	9,964	5,931	6,033	21	951,006	24,916	2074,042	0	200,497	200,497	99,711	0	0	0	0	0	0	0
13:29:44	0	2075,392	9,99	9,863	9,964	5,931	6,031	21	951,006	24,916	2074,044	0	200,497	200,497	99,711	0	0	0	0	0	0	0
13:29:44	0	2075,392	9,99	9,961	9,964	5,931	6,03	21	951,006	24,916	2074,045	0	200,497	200,497	99,711	0	0	0	0	0	0	0
13:29:44	0	2075,392	9,99	9,961	9,964	5,931	6,028	21	951,006	24,916	2074,046	0	200,497	200,497	99,711	0	0	0	0	0	0	0
13:29:44	0	2075,392	9,99	9,863	9,964	5,931	6,026	21	951,006	24,916	2074,047	0	200,497	200,497	99,711	0	0	0	0	0	0	0
13:29:44	-45,068	2074,941	9,941	9,863	9,964	5,927	6,024	21	951,006	24,916	2074,048	0	200,497	200,497	99,711	0	0	0	0	0	0	0
13:29:44	0	2074,941	9,941	9,716	9,964	5,927	6,022	21	951,006	24,916	2074,049	0	200,497	200,497	99,711	0	0	0	0	0	0	0
13:29:44	45,068	2075,392	9,99	9,814	9,964	5,931	6,02	21	951,006	24,916	2074,051	0	200,497	200,497	99,711	0	0	0	0	0	0	0
13:29:44	-45,068	2074,941	9,941	9,814	9,964	5,927	6,018	21	951,006	24,916	2074,052	0	200,497	200,497	99,711	0	0	0	0	0	0	0
13:29:44	0	2074,941	9,941	9,814	9,964	5,927	6,016	21	951,006	24,916	2074,053	0	200,497	200,497	99,711	0	0	0	0	0	0	0
13:29:44	45,068	2075,392	9,99	9,814	9,964	5,931	6,015	21	951,006	24,916	2074,054	0	200,497	200,497	99,711	0	0	0	0	0	0	0
13:29:44	-82,641	2074,565	9,99	9,863	9,96	5,923	6,013	21	951,006	24,916	2074,054	0	200,497	200,497	99,711	0	0	0	0	0	0	0
13:29:44	0	2074,565	9,99	9,863	9,96	5,923	6,011	21	951,006	24,916	2074,055	0	200,497	200,497	99,711	0	0	0	0	0	0	0
13:29:44	37,573	2074,941	9,941	9,814	9,964	5,927	6,01	21	951,006	24,916	2074,056	0	200,497	200,497	99,711	0	0	0	0	0	0	0
13:29:44	-37,573	2074,565	9,99	9,961	9,96	5,923	6,008	21	951,006	24,916	2074,056	0	200,497	200,497	99,711	0	0	0	0	0	0	0
13:29:44	45,068	2075,016	10,039	10,058	9,96	5,928	6,006	21	951,006	24,916	2074,057	0	200,497	200,497	99,711	0	0	0	0	0	0	0
13:29:44	-45,068	2074,565	9,99	10,009	9,96	5,923	6,005	21	951,006	24,916	2074,058	0	200,497	200,497	99,711	0	0	0	0	0	0	0
13:29:44	0	2074,565	9,99	9,961	9,96	5,923	6,003	21	951,006	24,916	2074,058	0	200,497	200,497	99,711	0	0	0	0	0	0	0
13:29:44	-45,092	2074,114	9,941	9,961	9,96	5,918	6,001	21	951,006	24,916	2074,058	0	200,497	200,497	99,711	0	0	0	0	0	0	0
13:29:44	0	2074,114	9,941	9,814	9,96	5,918	6	21	951,006	24,916	2074,058	0	200,497	200,497	99,711	0	0	0	0	0	0	0
13:29:44	-90,136	2073,213	9,843	9,863	9,96	5,909	5,998	21	951,006	24,916	2073,213	0	200,497	200,497	99,711	0	0	0	0	0	0	0
13:29:44	90,136	2074,114	9,941	9,863	9,96	5,918	5,996	21	951,006	24,916	2073,214	0	200,497	200,497	99,711	0	0	0	0	0	0	0
13:29:44	-90,136	2073,213	9,843	9,814	9,96	5,909	5,995	21	951,006	24,916	2073,213	0	200,497	200,497	99,711	0	0	0	0	0	0	0
13:29:44	90,136	2074,114	9,941	9,863	9,96	5,918	5,993	21	951,006	24,916	2073,214	0	200,497	200,497	99,711	0	0	0	0	0	0	0
13:29:44	0	2074,114	9,941	9,863	9,96	5,918	5,992	21	951,006	24,916	2073,215	0	200,497	200,497	99,711	0	0	0	0	0	0	0
13:29:44	0	2074,114	9,941	9,863	9,96	5,918	5,99	21	951,006	24,916	2073,216	0	200,497	200,497	99,711	0	0	0	0	0	0	0
13:29:44	45,092	2074,565	9,99	9,961	9,96	5,923	5,989	21	951,006	24,916	2073,217	0	200,497	200,497	99,711	0	0	0	0	0	0	0
13:29:44	-45,092	2074,114	9,941	9,863	9,96	5,918	5,988	21	951,006	24,916	2073,218	0	200,497	200,497	99,711	0	0	0	0	0	0	0
13:29:44	0	2074,114	9,941	9,863	9,96	5,918	5,986	21	951,006	24,916	2073,219	0	200,497	200,497	99,711	0	0	0	0	0	0	0
13:29:44	0	2074,114	9,941	9,863	9,96	5,918	5,985	21	951,006	24,916	2073,22	0	200,497	200,497	99,711	0	0	0	0	0	0	0
13:29:44	45,092	2074,565	9,99	9,863	9,96	5,923	5,984	21	951,006	24,916	2073,221	0	200,497	200,497	99,711	0	0	0	0	0	0	0
13:29:44	-45,092	2074,114	9,941	9,814	9,96	5,918	5,982	21	951,006	24,916	2073,222	0	200,497	200,497	99,711	0	0	0	0	0	0	0
13:29:44	45,092	2074,565	9,99	9,814	9,96	5,923	5,981	21	951,006	24,916	2073,224	0	200,497	200,497	99,711	0	0	0	0	0	0	0
13:29:44	0	2074,565	9,99	9,814	9,96	5,923	5,98	21	951,006	24,916	2073,225	0	200,497	200,497	99,711	0	0	0	0	0	0	0
13:29:44	0	2074,565	9,99	9,961	9,96	5,923	5,979	21	951,006	24,916	2073,227	0	200,497	200,497	99,711	0	0	0	0	0	0	0
13:29:44	45,068	2075,016	10,039	9,961	9,96	5,928	5,978	21	951,006	24,916	2073,229	0	200,497	200,497	99,711	0	0	0	0	0	0	0
13:29:45	-45,068	2074,565	9,99	9,814	9,96	5,923	5,977	21	951,006	24,916	2073,23	0	200,497	200,497	99,711	0	0	0	0	0	0	0
13:29:45	0	2074,565	9,99	9,961	9,96	5,923	5,976	21	951,006	24,916	2073,231	0	200,497	200,497	99,711	0	0	0	0	0	0	0
13:29:45	45,068	2075,016	10,039	10,009	9,96	5,928	5,975	21	951,006	24,916	2073,233	0	200,497	200,497	99,711	0	0	0	0	0	0	0
13:29:45	-90,161	2074,114	9,941	9,863	9,96	5,918	5,974	21	951,006	24,916	2073,234	0	200,497	200,497	99,711	0	0	0	0	0	0	0
13:29:45	90,161	2075,016	10,039	10,009	9,96	5,928	5,973	21	951,006	24,916	2073,236	0	200,497	200,497	99,711	0	0	0	0	0	0	0
13:29:45	0	2075,016	10,039	10,009	9,96	5,928	5,972	21	951,006	24,916	2073,238	0	200,497	200,497	99,711	0	0	0	0	0	0	0
13:29:45	-45,068	2074,565	9,99	9,961	9,96	5,923	5,971	21	951,006	24,916	2073,239	0	200,497	200,497	99,711	0	0	0	0	0	0	0
13:29:45	-45,092	2074,114	9,941	9,863	9,96	5,918	5,97	21	951,006	24,916	2073,24	0	200,497	200,497	99,711	0	0	0	0	0	0	0
13:29:45	45,092	2074,565	9,99	10,058	9,96	5,923	5,969	21	951,006	24,916	2073,241	0	200,497	200,497	99,711	0	0	0	0	0	0	0
13:29:45	0	2074,565	9,99	10,009	9,96	5,923	5,968	21	951,006	24,916	2073,243	0	200,497	200,497	99,711	0	0	0	0	0	0	0
13:29:45	-45,092	2074,114	9,941	9,863	9,96	5,918	5,967	21	951,006	24,916	2073,243	0	200,497	200,497	99,711	0	0	0	0	0	0	0
13:29:45	0	2074,114	9,941	9,863	9,96	5,918	5,966	21	951,006	24,916	2073,244	0	200,497	200,497	99,711	0	0	0	0	0	0	0
13:29:45	45,092	2074,565	9,99	9,863	9,96	5,923	5,965	21	951,006	24,916	2073,246	0	200,497	200,497	99,711	0	0	0	0	0	0	0
13:29:45	-45,092	2074,114	9,941	9,814	9,96	5,918	5,964	21	951,006	24,916	2073,247	0	200,497	200,497	99,711	0	0	0	0	0	0	0
13:29:45	45,092	2074,565	9,99	9,863	9,96	5,923	5,964	21	951,006	24,916	2073,248	0	200,497	200,497	99,711	0	0	0	0	0	0	0
13:29:45	0	2074,565	9,99	9,961	9,96	5,923	5,963	21	951,006	24,916	2073,249	0	200,497	200,497	99,711	0	0	0	0	0	0	0
13:29:45	0	2074,565	9,99	9,961	9,96	5,923	5,962	21	951,006	24,916	2073,251	0	200,497	200,497	99,711	0	0	0	0	0	0	0
13:29:45	-45,092	2074,114	9,941	9,814	9,96	5,918	5,961	21	951,006	24,916	2073,252	0	200,497	200,497	99,711	0	0	0	0	0	0	0
13:29:45	0	2074,114	9,941	9,863	9,96	5,918	5,96	21	951,006	24,916	2073,253	0	200,497	200,497	99,711	0	0	0	0	0	0	0
13:29:45	45,092	2074,565	9,99	9,961	9,96	5,923	5,96	21	951,006	24,916	2073,254	0	200,497	200,497	99,711	0	0	0	0	0	0	0
13:29:45	-135,229	2073,213	9,843	9,814	9,96	5,909	5,959	21	951,006	24,916	2073,213	0	200,497	200,497	99,711	0	0	0	0	0	0	0
13:29:45	180,297	2075,016	10,039	9,961	9,96	5,928	5,958	21	951,006	24,916	2073,215	0	200,497	200,497	99,711	0	0	0	0	0	0	0
13:29:45	-45,068	2074,565	9,99	9,961	9,96	5,923	5,957	21	951,006	24,916	2073,216	0	200,497	200,497	99,711	0	0	0	0	0	0	0
13:29:45	-45,092	2074,114	9,941	9,863	9,96	5,918	5,957	21	951,006	24,916	2073,217	0	200,497	200,497	99,711	0	0	0	0	0	0	0
13:29:45	0	2074,114	9,941	9,863	9,96	5,918	5,956	21	951,006	24,916	2073,218	0	200,497	200,497	99,711	0	0	0	0	0	0	0
13:29:45	45,092	2074,565	9,99	9,863	9,96	5,923	5,955	21	951,006	24,916	2073,219	0	200,497	200,497	99,711	0	0	0	0	0	0	0
13:29:45	135,229	2075,918	10,136	10,009	9,96	5,937	5,955	21	951,006	24,916	2073,222	0	200,497	200,497	99,711	0	0	0	0	0	0	0
13:29:45	135,302	2077,271	10,283	10,302	9,96	5,951	5,955	21	951,006	24,916	2073,226	0	200,497	200,497	99,711	0	0	0	0	0	0	0
13:29:45	180,419	2079,075	10,478	10,547	9,96	5,969	5,955	21	951,006	24,916	2073,232	0	200,497	200,497	99,711	0	0	0	0	0	0	0
13:29:45	353,515	2082,61	10,771	11,035	9,964	6,006	5,956	21	951,006	24,916	2073,242	0	200,497	200,497	99,711	0	0	0	0	0	0	0
13:29:45	583,715	2088,447	11,308	11,572	9,969	6,066	5,958	21	951,006	24,916	2073,257	0	200,346	200,346	99,71	0	0	0	0	0	0	0
13:29:45	650,659	2094,954	11,65	12,158	9,988	6,133	5,962	21	951,006	24,916	2073,279	0	200,346	200,346	99,71	0	0	0	0	0	0	0
13:29:45	791,308	2102,867	12,138	12,841	10,008	6,215	5,967	21	951,006	24,916	2073,308	0	200,346	200,346	99,71	0	0	0	0	0	0	0
13:29:45	546,484	2108,332	12,187	13,086	10,036	6,271	5,972	21	951,006	24,916	2073,343	0	200,346	200,346	99,71	0	0	0	0	0	0	0
13:29:45	896,752	2117,299	12,431	13,379	10,074	6,363	5,98	21	951,006	24,916	2073,387	0	200,346	200,346	99,71	0	0	0	0	0	0	0
13:29:45	1084,35	2128,143	12,627	13,72	10,125	6,475	5,99	21	951,006	24,916	2073,442	0	200,346	200,346	99,71	0	0	0	0	0	0	0
13:29:45	575,024	2133,893	12,285	13,769	10,176	6,534	6,001	21	951,006	24,916	2073,502	0	200,346	200,346	99,71	0	0	0	0	0	0	0
13:29:45	1041,162	2144,305	12,431	13,965	10,227	6,642	6,013	21	951,006	24,916	2073,573	0	200,346	200,346	99,71	0	0	0	0	0	0	0
13:29:45	1123,681	2155,541	12,627	14,306	10,281	6,758	6,028	21	951,006	24,916	2073,655	0	200,346	200,346	99,71	0	0	0	0	0	0	0
13:29:45	1177,319	2167,315	13,017	14,648	10,327	6,879	6,044	21	951,006	24,916	2073,749	0	200,346	200,346	99,71	0	0	0	0	0	0	0
13:29:45	1259,887	2179,913	13,506	15,283	10,372	7,009	6,063	21	951,006	24,916	2073,855	0	200,346	200,346	99,71	0	0	0	0	0	0	0
13:29:45	1316,186	2193,075	13,994	15,869	10,421	7,145	6,085	21	951,006	24,916	2073,974	0	200,346	200,346	99,71	0	0	0	0	0	0	0
13:29:45	1594,531	2209,021	14,775	16,845	10,47	7,309	6,109	21	951,006	24,916	2074,109	0	200,346	200,346	99,71	0	0	0	0	0	0	0
13:29:45	1044,799	2219,469	14,922	17,09	10,521	7,417	6,134	21	951,006	24,916	2074,254	0	200,346	200,346	99,71	0	0	0	0	0	0	0
13:29:45	950,83	2228,977	14,726	17,041	10,585	7,515	6,161	21	951,006	24,916	2074,409	0	200,346	200,346	99,71	0	0	0	0	0	0	0
13:29:45	1248,754	2241,464	14,922	17,236	10,645	7,643	6,19	21	951,006	24,916	2074,576	0	200,346	200,346	99,71	0	0	0	0	0	0	0
13:29:45	1226,342	2253,728	14,922	17,773	10,715	7,77	6,221	21	951,006	24,916	2074,755	0	200,346	200,346	99,71	0	0	0	0	0	0	0
13:29:45	1431,274	2268,041	15,215	17,724	10,78	7,917	6,255	21	951,006	24,916	2074,949	0	200,346	200,346	99,71	0	0	0	0	0	0	0
13:29:45	937,036	2277,411	15,068	17,969	10,841	8,014	6,289	21	951,006	24,916	2075,151	0	200,346	200,346	99,71	0	0	0	0	0	0	0
13:29:45	1444,921	2291,86	15,459	18,31	10,902	8,163	6,326	21	951,006	24,916	2075,368	0	200,346	200,346	99,71	0	0	0	0	0	0	0
13:29:45	1229,15	2304,152	15,703	18,457	10,958	8,29	6,364	21	951,006	24,916	2075,597	0	200,346	200,346	99,71	0	0	0	0	0	0	0
13:29:45	1685,791	2321,01	16,338	18,994	11,019	8,464	6,405	21	951,006	24,916	2075,842	0	200,346	200,346	99,71	0	0	0	0	0	0	0
13:29:45	1461,377	2335,623	16,826	19,873	11,076	8,614	6,449	21	951,006	24,916	2076,102	0	200,346	200,346	99,71	0	0	0	0	0	0	0
13:29:45	1280,346	2348,427	17,021	20,019	11,137	8,746	6,494	21	951,006	24,916	2076,374	0	200,346	200,346	99,71	0	0	0	0	0	0	0
13:29:45	1160,986	2360,037	17,021	20,166	11,203	8,866	6,54	21	951,006	24,916	2076,658	0	200,346	200,346	99,71	0	0	0	0	0	0	0
13:29:45	1971,191	2379,749	17,803	20,263	11,272	9,069	6,59	21	951,006	24,916	2076,961	0	200,346	200,346	99,71	0	0	0	0	0	0	0
13:29:45	787,426	2387,623	17,314	20,215	11,343	9,15	6,64	21	951,006	24,916	2077,272	0	200,346	200,346	99,71	0	0	0	0	0	0	0
13:29:45	1799,804	2405,621	17,851	20,605	11,415	9,336	6,693	21	951,006	24,916	2077,6	0	200,346	200,346	99,71	0	0	0	0	0	0	0
13:29:45	1098,852	2416,609	17,803	19,922	11,48	9,449	6,747	21	951,006	24,916	2077,939	0	200,346	200,346	99,71	0	0	0	0	0	0	0
13:29:45	1376,709	2430,377	18,144	20,459	11,539	9,591	6,803	21	951,006	24,916	2078,292	0	200,346	200,346	99,71	0	0	0	0	0	0	0
13:29:45	1449,877	2444,875	18,633	20,947	11,594	9,74	6,86	21	951,006	24,916	2078,658	0	200,346	200,346	99,71	0	0	0	0	0	0	0
13:29:45	1506,982	2459,945	19,17	21,435	11,65	9,896	6,92	21	951,006	24,916	2079,04	0	200,346	200,346	99,71	0	0	0	0	0	0	0
13:29:45	1265,478	2472,6	19,463	21,435	11,705	10,026	6,981	21	951,006	24,916	2079,433	0	200,346	200,346	99,71	0	0	0	0	0	0	0
13:29:45	1213,916	2484,739	19,609	21,826	11,765	10,151	7,043	21	951,006	24,916	2079,838	0	200,346	200,346	99,71	0	0	0	0	0	0	0
13:29:45	1192,407	2496,663	19,804	22,021	11,822	10,274	7,106	21	951,006	24,916	2080,255	0	200,346	200,346	99,71	0	0	0	0	0	0	0
13:29:45	1275,366	2509,417	20	22,314	11,883	10,406	7,171	21	951,006	24,916	2080,684	0	200,346	200,346	99,71	0	0	0	0	0	0	0
13:29:45	960,791	2519,025	19,951	22,021	11,94	10,505	7,236	21	951,006	24,916	2081,123	0	200,346	200,346	99,71	0	0	0	0	0	0	0
13:29:45	1139,502	2530,42	20	22,461	12,001	10,622	7,303	21	951,006	24,916	2081,572	0	200,346	200,346	99,71	0	0	0	0	0	0	0
13:29:45	1479,931	2545,219	20,488	22,363	12,058	10,775	7,371	21	951,006	24,916	2082,035	0	200,346	200,346	99,71	0	0	0	0	0	0	0
13:29:45	1009,985	2555,319	20,488	22,363	12,114	10,879	7,44	21	951,006	24,916	2082,509	0	200,346	200,346	99,71	0	0	0	0	0	0	0
13:29:45	1325,366	2568,573	20,83	22,51	12,17	11,016	7,51	21	951,006	24,916	2082,995	0	200,346	200,346	99,71	0	0	0	0	0	0	0
13:29:45	1378,686	2582,359	21,318	22,851	12,221	11,158	7,581	21	951,006	24,916	2083,494	0	200,346	200,346	99,71	0	0	0	0	0	0	0
13:29:45	1184,619	2594,206	21,611	23,193	12,271	11,28	7,654	21	951,006	24,916	2084,005	0	200,346	200,346	99,71	0	0	0	0	0	0	0
13:29:45	966,064	2603,866	21,709	23,486	12,32	11,38	7,727	21	951,006	24,916	2084,525	0	200,346	200,346	99,71	0	0	0	0	0	0	0
13:29:45	1163,281	2615,499	22,051	23,828	12,367	11,499	7,801	21	951,006	24,916	2085,056	0	200,346	200,346	99,71	0	0	0	0	0	0	0
13:29:45	1029,98	2625,799	22,197	23,828	12,416	11,606	7,875	21	951,006	24,916	2085,596	0	200,346	200,346	99,71	0	0	0	0	0	0	0
13:29:45	1011,938	2635,918	22,344	24,023	12,465	11,71	7,951	21	951,006	24,916	2086,147	0	200,346	200,346	99,71	0	0	0	0	0	0	0
13:29:45	1236,645	2648,285	22,685	24,17	12,515	11,837	8,027	21	951,006	24,916	2086,709	0	200,346	200,346	99,71	0	0	0	0	0	0	0
13:29:45	1177,392	2660,059	22,978	24,463	12,565	11,959	8,104	21	951,006	24,916	2087,282	0	200,346	200,346	99,71	0	0	0	0	0	0	0
13:29:45	794,091	2668	22,881	24,365	12,615	12,041	8,181	21	951,006	24,916	2087,863	0	200,346	200,346	99,71	0	0	0	0	0	0	0
13:29:45	1089,233	2678,892	23,125	24,658	12,663	12,153	8,259	21	951,006	24,916	2088,454	0	200,346	200,346	99,71	0	0	0	0	0	0	0
13:29:45	996,679	2688,859	23,223	24,805	12,713	12,256	8,337	21	951,006	24,916	2089,054	0	200,346	200,346	99,71	0	0	0	0	0	0	0
13:29:45	881,835	2697,677	23,271	24,658	12,76	12,347	8,416	21	951,006	24,916	2089,663	0	200,346	200,346	99,71	0	0	0	0	0	0	0
13:29:45	897,631	2706,653	23,418	24,609	12,802	12,439	8,495	21	951,006	24,916	2090,28	0	200,346	200,346	99,71	0	0	0	0	0	0	0
13:29:45	952,929	2716,183	23,613	25	12,845	12,537	8,574	21	951,006	24,916	2090,906	0	200,346	200,346	99,71	0	0	0	0	0	0	0
13:29:45	1198,974	2728,172	24,053	25,195	12,887	12,661	8,654	21	951,006	24,916	2091,543	0	200,346	200,346	99,71	0	0	0	0	0	0	0
13:29:45	730,371	2735,476	24,101	25,342	12,926	12,736	8,734	21	951,006	24,916	2092,187	0	200,346	200,346	99,71	0	0	0	0	0	0	0
13:29:45	1018,774	2745,664	24,443	25,683	12,964	12,841	8,815	21	951,006	24,916	2092,84	0	200,346	200,346	99,71	0	0	0	0	0	0	0
13:29:45	915,6	2754,82	24,59	25,683	13,007	12,936	8,896	21	951,006	24,916	2093,502	0	200,346	200,346	99,71	0	0	0	0	0	0	0
13:29:45	686,474	2761,685	24,59	25,537	13,045	13,007	8,976	21	951,006	24,916	2094,17	0	200,346	200,346	99,71	0	0	0	0	0	0	0
13:29:45	858,422	2770,269	24,59	25,683	13,093	13,095	9,057	21	951,006	24,916	2094,846	0	200,346	200,346	99,71	0	0	0	0	0	0	0
13:29:45	771,313	2777,982	24,59	25,732	13,136	13,175	9,138	21	951,006	24,916	2095,529	0	200,346	200,346	99,71	0	0	0	0	0	0	0
13:29:45	922,851	2787,211	24,687	25,83	13,183	13,27	9,219	21	951,006	24,916	2096,221	0	200,346	200,346	99,71	0	0	0	0	0	0	0
13:29:45	870,678	2795,917	24,883	25,928	13,22	13,359	9,3	21	951,006	24,916	2096,921	0	200,346	200,346	99,71	0	0	0	0	0	0	0
13:29:45	818,652	2804,104	25,029	26,025	13,258	13,444	9,381	21	951,006	24,916	2097,628	0	200,346	200,346	99,71	0	0	0	0	0	0	0
13:29:45	1117,163	2815,276	25,566	26,465	13,29	13,559	9,463	21	951,006	24,916	2098,345	0	200,346	200,346	99,71	0	0	0	0	0	0	0
13:29:45	945,751	2824,733	26,006	26,807	13,318	13,657	9,545	21	951,006	24,916	2099,072	0	200,346	200,346	99,71	0	0	0	0	0	0	0
13:29:45	889,404	2833,627	26,348	26,953	13,349	13,748	9,628	21	951,006	24,916	2099,806	0	200,346	200,346	99,71	0	0	0	0	0	0	0
13:29:45	871,044	2842,338	26,641	27,344	13,381	13,838	9,71	21	951,006	24,916	2100,549	0	200,346	200,346	99,71	0	0	0	0	0	0	0
13:29:45	636,596	2848,703	26,641	27,246	13,417	13,904	9,793	21	951,006	24,916	2101,297	0	200,346	200,346	99,71	0	0	0	0	0	0	0
13:29:45	465,38	2853,357	26,494	27,1	13,451	13,952	9,874	21	951,006	24,916	2102,049	0	200,346	200,346	99,71	0	0	0	0	0	0	0
13:29:46	859,252	2861,95	26,689	27,246	13,488	14,04	9,956	21	951,006	24,916	2102,809	0	200,346	200,346	99,71	0	0	0	0	0	0	0
13:29:46	635,4	2868,304	26,689	27,246	13,523	14,106	10,037	21	951,006	24,916	2103,574	0	200,346	200,346	99,71	0	0	0	0	0	0	0
13:29:46	764,721	2875,951	26,885	27,441	13,555	14,185	10,118	21	951,006	24,916	2104,347	0	200,346	200,346	99,71	0	0	0	0	0	0	0
13:29:46	593,042	2881,881	27,031	27,588	13,58	14,246	10,199	21	951,006	24,916	2105,124	0	200,346	200,346	99,71	0	0	0	0	0	0	0
13:29:46	594,97	2887,831	27,129	27,637	13,608	14,307	10,28	21	951,006	24,916	2105,907	0	200,346	200,346	99,71	0	0	0	0	0	0	0
13:29:46	764,404	2895,475	27,471	27,978	13,631	14,386	10,36	21	951,006	24,916	2106,697	0	200,346	200,346	99,71	0	0	0	0	0	0	0
13:29:46	693,945	2902,415	27,812	28,223	13,65	14,457	10,441	21	951,006	24,916	2107,492	0	200,346	200,346	99,71	0	0	0	0	0	0	0
13:29:46	647,436	2908,889	27,959	28,467	13,678	14,524	10,521	21	951,006	24,916	2108,294	0	200,346	200,346	99,71	0	0	0	0	0	0	0
13:29:46	369,067	2912,58	27,812	28,223	13,707	14,562	10,6	21	951,006	24,916	2109,098	0	200,346	200,346	99,71	0	0	0	0	0	0	0
13:29:46	509,497	2917,675	27,812	28,174	13,736	14,615	10,679	21	951,006	24,916	2109,907	0	200,346	200,346	99,71	0	0	0	0	0	0	0
13:29:46	445,312	2922,128	27,666	28,125	13,769	14,661	10,757	21	951,006	24,916	2110,719	0	200,346	200,346	99,71	0	0	0	0	0	0	0
13:29:46	374,218	2925,87	27,617	28,027	13,792	14,699	10,834	21	951,006	24,916	2111,534	0	200,346	200,346	99,71	0	0	0	0	0	0	0
13:29:46	528,076	2931,151	27,715	28,174	13,816	14,754	10,911	21	951,006	24,916	2112,354	0	200,346	200,346	99,71	0	0	0	0	0	0	0
13:29:46	607,861	2937,229	27,812	28,125	13,845	14,816	10,988	21	951,006	24,916	2113,179	0	200,346	200,346	99,71	0	0	0	0	0	0	0
13:29:46	575,805	2942,987	27,959	28,223	13,869	14,876	11,064	21	951,006	24,916	2114,008	0	200,346	200,346	99,71	0	0	0	0	0	0	0
13:29:46	490,698	2947,894	28,105	28,369	13,888	14,926	11,14	21	951,006	24,916	2114,842	0	200,346	200,346	99,71	0	0	0	0	0	0	0
13:29:46	542,016	2953,315	28,301	28,564	13,907	14,982	11,215	21	951,006	24,916	2115,681	0	200,346	200,346	99,71	0	0	0	0	0	0	0
13:29:46	406,738	2957,382	28,447	28,564	13,921	15,024	11,29	21	951,006	24,916	2116,523	0	200,346	200,346	99,71	0	0	0	0	0	0	0
13:29:46	488,964	2962,272	28,594	28,809	13,94	15,074	11,364	21	951,006	24,916	2117,368	0	200,346	200,346	99,71	0	0	0	0	0	0	0
13:29:46	390,185	2966,173	28,643	28,906	13,959	15,115	11,437	21,3	952,436	24,916	2118,217	0	200,346	200,346	99,71	0	0	0	0	0	0	0
13:29:46	411,572	2970,289	28,643	28,809	13,983	15,157	11,51	21,3	952,436	24,916	2119,069	0	200,346	200,346	99,71	0	0	0	0	0	0	0
13:29:46	273,339	2973,023	28,496	28,564	14,006	15,185	11,582	21,3	952,436	24,916	2119,923	0	200,346	200,346	99,71	0	0	0	0	0	0	0
13:29:46	439,086	2977,413	28,594	28,809	14,025	15,231	11,654	21,3	952,436	24,916	2120,781	0	200,346	200,346	99,71	0	0	0	0	0	0	0
13:29:46	392,358	2981,337	28,643	29,004	14,044	15,271	11,725	21,3	952,436	24,916	2121,641	0	200,346	200,346	99,71	0	0	0	0	0	0	0
13:29:46	490,38	2986,241	28,789	28,857	14,063	15,322	11,795	21,3	952,436	24,916	2122,506	0	200,346	200,346	99,71	0	0	0	0	0	0	0
13:29:46	250,634	2988,747	28,789	28,906	14,077	15,347	11,865	21,3	952,436	24,916	2123,372	0	200,346	200,346	99,71	0	0	0	0	0	0	0
13:29:46	449,926	2993,246	28,984	29,199	14,091	15,394	11,934	21,3	952,436	24,916	2124,242	0	200,346	200,346	99,71	0	0	0	0	0	0	0
13:29:46	356,298	2996,809	29,082	29,102	14,105	15,431	12,003	21,3	952,436	24,916	2125,115	0	200,346	200,346	99,71	0	0	0	0	0	0	0
13:29:46	442,48	3001,234	29,277	29,443	14,119	15,476	12,071	21,3	952,436	24,916	2125,991	0	200,346	200,346	99,71	0	0	0	0	0	0	0
13:29:46	149,145	3002,726	29,18	29,346	14,133	15,492	12,138	21,3	952,436	24,916	2126,868	0	203,219	203,219	99,722	0	0	0	0	0	0	0
13:29:46	270,434	3005,43	29,18	29,248	14,148	15,519	12,204	21,3	952,436	24,916	2127,746	0	203,219	203,219	99,722	0	0	0	0	0	0	0
13:29:46	395,751	3009,388	29,326	29,541	14,162	15,56	12,27	21,3	952,436	24,916	2128,628	0	203,219	203,219	99,722	0	0	0	0	0	0	0
13:29:46	392,602	3013,314	29,473	29,541	14,175	15,601	12,335	21,3	952,436	24,916	2129,512	0	203,219	203,219	99,722	0	0	0	0	0	0	0
13:29:46	238,745	3015,701	29,473	29,59	14,188	15,625	12,4	21,3	952,436	24,916	2130,399	0	203,219	203,219	99,722	0	0	0	0	0	0	0
13:29:46	124,829	3016,949	29,424	29,541	14,198	15,638	12,463	21,3	952,436	24,916	2131,285	0	203,219	203,219	99,722	0	0	0	0	0	0	0
13:29:46	284,545	3019,795	29,473	29,59	14,211	15,667	12,526	21,3	952,436	24,916	2132,173	0	203,219	203,219	99,722	0	0	0	0	0	0	0
13:29:46	259,252	3022,387	29,57	29,59	14,22	15,694	12,588	21,3	952,436	24,916	2133,064	0	203,219	203,219	99,722	0	0	0	0	0	0	0
13:29:46	214,477	3024,532	29,668	29,687	14,226	15,716	12,65	21,3	952,436	24,916	2133,955	0	203,219	203,219	99,722	0	0	0	0	0	0	0
13:29:46	271,435	3027,246	29,766	29,736	14,236	15,744	12,71	21,3	952,436	24,916	2134,849	0	203,219	203,219	99,722	0	0	0	0	0	0	0
13:29:46	205,883	3029,305	29,814	29,883	14,245	15,766	12,77	21,3	952,436	24,916	2135,743	0	203,219	203,219	99,722	0	0	0	0	0	0	0
13:29:46	170,825	3031,014	29,814	29,785	14,254	15,783	12,829	21,3	952,436	24,916	2136,638	0	203,219	203,219	99,722	0	0	0	0	0	0	0
13:29:46	153,442	3032,548	29,814	29,785	14,263	15,799	12,888	21,3	952,436	24,916	2137,534	0	203,219	203,219	99,722	0	0	0	0	0	0	0
13:29:46	168,505	3034,233	29,814	29,932	14,272	15,816	12,945	21,3	952,436	24,916	2138,431	0	203,219	203,219	99,722	0	0	0	0	0	0	0
13:29:46	34,228	3034,575	29,619	29,59	14,285	15,82	13,001	21,3	952,436	24,916	2139,327	0	203,219	203,219	99,722	0	0	0	0	0	0	0
13:29:46	82,226	3035,398	29,473	29,394	14,298	15,828	13,057	21,3	952,436	24,916	2140,223	0	203,219	203,219	99,722	0	0	0	0	0	0	0
13:29:46	147,802	3036,876	29,473	29,443	14,306	15,844	13,111	21,3	952,436	24,916	2141,12	0	203,219	203,219	99,722	0	0	0	0	0	0	0
13:29:46	469,531	3041,571	29,912	29,98	14,307	15,892	13,166	21,3	952,436	24,916	2142,02	0	203,219	203,219	99,722	0	0	0	0	0	0	0
13:29:46	67,968	3042,251	29,961	30,078	14,308	15,899	13,22	21,3	952,436	24,916	2142,92	0	203,219	203,219	99,722	0	0	0	0	0	0	0
13:29:46	266,162	3044,912	30,156	30,273	14,312	15,926	13,273	21,3	952,436	24,916	2143,822	0	203,219	203,219	99,722	0	0	0	0	0	0	0
13:29:46	-32,788	3044,584	30,107	30,127	14,313	15,923	13,325	21,3	952,436	24,916	2144,723	0	203,219	203,219	99,722	0	0	0	0	0	0	0
13:29:46	82,031	3045,405	30,107	30,225	14,317	15,932	13,376	21,3	952,436	24,916	2145,624	0	203,219	203,219	99,722	0	0	0	0	0	0	0
13:29:46	197,241	3047,377	30,156	30,127	14,326	15,952	13,426	21,3	952,436	24,916	2146,526	0	203,219	203,219	99,722	0	0	0	0	0	0	0
13:29:46	49,365	3047,871	30,107	29,98	14,331	15,957	13,476	21,3	952,436	24,916	2147,427	0	203,219	203,219	99,722	0	0	0	0	0	0	0
13:29:46	13,037	3048,001	29,961	29,98	14,34	15,958	13,524	21,3	952,436	24,916	2148,328	0	203,219	203,219	99,722	0	0	0	0	0	0	0
13:29:46	31,787	3048,319	29,912	29,98	14,345	15,962	13,572	21,3	952,436	24,916	2149,227	0	203,219	203,219	99,722	0	0	0	0	0	0	0
13:29:46	-18,603	3048,133	29,814	29,785	14,35	15,96	13,619	21,3	952,436	24,916	2150,126	0	203,219	203,219	99,722	0	0	0	0	0	0	0
13:29:46	100,805	3049,141	29,912	29,883	14,35	15,97	13,665	21,3	952,436	24,916	2151,025	0	203,219	203,219	99,722	0	0	0	0	0	0	0
13:29:46	50,39	3049,645	29,961	29,98	14,35	15,975	13,71	21,3	952,436	24,916	2151,924	0	203,219	203,219	99,722	0	0	0	0	0	0	0
13:29:46	151,269	3051,158	30,107	29,98	14,35	15,991	13,755	21,3	952,436	24,916	2152,823	0	203,219	203,219	99,722	0	0	0	0	0	0	0
13:29:46	63,525	3051,793	30,107	30,078	14,353	15,997	13,799	21,3	952,436	24,916	2153,722	0	203,219	203,219	99,722	0	0	0	0	0	0	0
13:29:46	0	3051,793	30,107	30,078	14,353	15,997	13,842	21,3	952,436	24,916	2154,62	0	203,219	203,219	99,722	0	0	0	0	0	0	0
13:29:46	18,676	3051,98	30,107	29,98	14,354	15,999	13,885	21,3	952,436	24,916	2155,518	0	203,219	203,219	99,722	0	0	0	0	0	0	0
13:29:46	11,865	3052,098	30,059	29,98	14,358	16,001	13,926	21,3	952,436	24,916	2156,414	0	203,219	203,219	99,722	0	0	0	0	0	0	0
13:29:46	18,652	3052,285	30,059	29,98	14,359	16,002	13,967	21,3	952,436	24,916	2157,31	0	203,219	203,219	99,722	0	0	0	0	0	0	0
13:29:46	0	3052,285	30,059	29,98	14,359	16,002	14,007	21,3	952,436	24,916	2158,205	0	203,219	203,219	99,722	0	0	0	0	0	0	0
13:29:46	50,439	3052,789	30,107	30,078	14,359	16,008	14,046	21,3	952,436	24,916	2159,1	0	203,219	203,219	99,722	0	0	0	0	0	0	0
13:29:46	94,262	3053,732	30,156	30,273	14,361	16,017	14,085	21,3	952,436	24,916	2159,995	0	203,219	203,219	99,722	0	0	0	0	0	0	0
13:29:46	0	3053,732	30,156	30,322	14,361	16,017	14,122	21,3	952,436	24,916	2160,888	0	203,219	203,219	99,722	0	0	0	0	0	0	0
13:29:46	-31,787	3053,414	30,107	30,127	14,362	16,014	14,16	21,3	952,436	24,916	2161,781	0	203,219	203,219	99,722	0	0	0	0	0	0	0
13:29:46	-69,091	3052,723	30,059	29,932	14,361	16,007	14,196	21,3	952,436	24,916	2162,672	0	203,219	203,219	99,722	0	0	0	0	0	0	0
13:29:46	6,616	3052,789	30,107	30,225	14,359	16,008	14,231	21,3	952,436	24,916	2163,562	0	203,219	203,219	99,722	0	0	0	0	0	0	0
13:29:46	-50,439	3052,285	30,059	29,98	14,359	16,002	14,266	21,3	952,436	24,916	2164,451	0	203,219	203,219	99,722	0	0	0	0	0	0	0
13:29:46	-100,854	3051,276	29,961	29,736	14,359	15,992	14,3	21,3	952,436	24,916	2165,338	0	203,219	203,219	99,722	0	0	0	0	0	0	0
13:29:46	-50,415	3050,772	29,912	29,883	14,359	15,987	14,333	21,3	952,436	24,916	2166,223	0	203,219	203,219	99,722	0	0	0	0	0	0	0
13:29:46	0	3050,772	29,912	29,785	14,359	15,987	14,365	21,3	952,436	24,916	2167,107	0	203,219	203,219	99,722	0	0	0	0	0	0	0
13:29:46	151,269	3052,285	30,059	30,078	14,359	16,002	14,397	21,3	952,436	24,916	2167,992	0	203,219	203,219	99,722	0	0	0	0	0	0	0
13:29:46	-100,854	3051,276	29,961	29,785	14,359	15,992	14,429	21,3	952,436	24,916	2168,876	0	203,219	203,219	99,722	0	0	0	0	0	0	0
13:29:46	0	3051,276	29,961	29,98	14,359	15,992	14,459	21,3	952,436	24,916	2169,758	0	203,219	203,219	99,722	0	0	0	0	0	0	0
13:29:46	-50,415	3050,772	29,912	29,932	14,359	15,987	14,489	21,3	952,436	24,916	2170,639	0	203,219	203,219	99,722	0	0	0	0	0	0	0
13:29:46	-302,441	3047,748	29,619	29,59	14,359	15,956	14,518	21,3	952,436	24,916	2171,516	0	203,219	203,219	99,722	0	0	0	0	0	0	0
13:29:46	182,958	3049,577	29,814	29,736	14,358	15,975	14,547	21,3	952,436	24,916	2172,394	0	203,219	203,219	99,722	0	0	0	0	0	0	0
13:29:46	100,83	3050,586	29,912	29,736	14,358	15,985	14,575	21,3	952,436	24,916	2173,272	0	203,219	203,219	99,722	0	0	0	0	0	0	0
13:29:46	-100,83	3049,577	29,814	29,736	14,358	15,975	14,602	21,3	952,436	24,916	2174,148	0	203,219	203,219	99,722	0	0	0	0	0	0	0
13:29:46	-68,896	3048,888	29,766	29,736	14,357	15,967	14,629	21,3	952,436	24,916	2175,023	0	203,219	203,219	99,722	0	0	0	0	0	0	0
13:29:46	-82,348	3048,065	29,668	29,541	14,358	15,959	14,655	21,3	952,436	24,916	2175,896	0	203,219	203,219	99,722	0	0	0	0	0	0	0
13:29:46	-112,646	3046,938	29,619	29,541	14,354	15,947	14,68	21,3	952,436	24,916	2176,767	0	203,219	203,219	99,722	0	0	0	0	0	0	0
13:29:46	201,635	3048,955	29,814	29,736	14,354	15,968	14,706	21,3	952,436	24,916	2177,639	0	203,219	203,219	99,722	0	0	0	0	0	0	0
13:29:46	82,153	3049,776	29,912	29,785	14,353	15,977	14,731	21,3	952,436	24,916	2178,511	0	203,219	203,219	99,722	0	0	0	0	0	0	0
13:29:46	-252,026	3047,256	29,668	29,59	14,353	15,951	14,755	21,3	952,436	24,916	2179,38	0	203,219	203,219	99,722	0	0	0	0	0	0	0
13:29:46	151,196	3048,768	29,814	29,687	14,353	15,966	14,778	21,3	952,436	24,916	2180,25	0	203,219	203,219	99,722	0	0	0	0	0	0	0
13:29:46	0	3048,768	29,814	29,785	14,353	15,966	14,802	21,3	952,436	24,916	2181,118	0	203,219	203,219	99,722	0	0	0	0	0	0	0
13:29:46	0	3048,768	29,814	29,932	14,353	15,966	14,824	21,3	952,436	24,916	2181,986	0	203,219	203,219	99,722	0	0	0	0	0	0	0
13:29:46	119,482	3049,963	29,912	29,883	14,354	15,979	14,847	21,3	952,436	24,916	2182,854	0	203,219	203,219	99,722	0	0	0	0	0	0	0
13:29:46	-302,441	3046,938	29,619	29,736	14,354	15,947	14,869	21,3	952,436	24,916	2183,718	0	203,219	203,219	99,722	0	0	0	0	0	0	0
13:29:46	201,635	3048,955	29,814	29,736	14,354	15,968	14,89	21,3	952,436	24,916	2184,583	0	203,219	203,219	99,722	0	0	0	0	0	0	0
13:29:46	0	3048,955	29,814	29,736	14,354	15,968	14,911	21,3	952,436	24,916	2185,448	0	203,219	203,219	99,722	0	0	0	0	0	0	0
13:29:46	-50,415	3048,451	29,766	29,736	14,354	15,963	14,932	21,3	952,436	24,916	2186,311	0	203,219	203,219	99,722	0	0	0	0	0	0	0
13:29:46	0	3048,451	29,766	29,736	14,354	15,963	14,952	21,3	952,436	24,916	2187,173	0	203,219	203,219	99,722	0	0	0	0	0	0	0
13:29:46	94,189	3049,392	29,814	29,736	14,357	15,973	14,972	21,3	952,436	24,916	2188,035	0	203,219	203,219	99,722	0	0	0	0	0	0	0
13:29:46	-132,763	3048,065	29,668	29,59	14,358	15,959	14,992	21,3	952,436	24,916	2188,895	0	203,219	203,219	99,722	0	0	0	0	0	0	0
13:29:46	189,794	3049,963	29,912	29,785	14,354	15,979	15,011	21,3	952,436	24,916	2189,756	0	203,219	203,219	99,722	0	0	0	0	0	0	0
13:29:47	0	3049,963	29,912	29,883	14,354	15,979	15,03	21,3	952,436	24,916	2190,616	0	203,219	203,219	99,722	0	0	0	0	0	0	0
13:29:47	-151,22	3048,451	29,766	29,687	14,354	15,963	15,048	21,3	952,436	24,916	2191,474	0	203,219	203,219	99,722	0	0	0	0	0	0	0
[truncated: 6,867 more rows]
