# Supplementary material for: Testing of pandemic ventilators under early and agile development
Source: Front Med Technol. 2022 Aug 16;4:899328. doi: 10.3389/fmedt.2022.899328 (PMC9424737; doi:10.3389/fmedt.2022.899328)
Supplement: Supplementary file 3 [file Data_Sheet_2.ZIP › Accuracy of Controls Systems/01_Data Storage/01_Raw Measurement Data/Hamilton T1/Hamilton T1_v1/part_3_test_02.csv]

Time	Flow	Lung tidal volume	p alveole	Airway pressure	Bellows position	Intrapleural pressure	Cardial pressure	Fraction of O2 inspir	Ambient pressure	Temperature Celsius	FRC actual	Shunt fraction	Partial pressure O2 air chamber	Partial pressure O2 effectiv	Oxygen sat pulm. capillaries	NA	NA	NA	NA	NA	NA	NA
13:32:03	129,15	2088,495	10,136	10,156	10,031	6,066	6,523	21,1	950,166	24,832	2087,205	0	201,074	201,074	99,714	0	0	0	0	0	0	0
13:32:03	-90,332	2087,592	10,039	10,009	10,031	6,057	6,514	21,1	950,166	24,832	2087,205	0	201,074	201,074	99,714	0	0	0	0	0	0	0
13:32:03	-78,417	2086,807	10,039	10,009	10,027	6,049	6,505	21,1	950,166	24,832	2086,807	0	201,074	201,074	99,714	0	0	0	0	0	0	0
13:32:03	84,008	2087,648	10,136	10,058	10,026	6,058	6,496	21,1	950,166	24,832	2086,808	0	201,074	201,074	99,714	0	0	0	0	0	0	0
13:32:03	-90,332	2086,744	10,039	10,058	10,026	6,048	6,487	21,1	950,166	24,832	2086,744	0	201,074	201,074	99,714	0	0	0	0	0	0	0
13:32:03	-45,166	2086,293	9,99	9,961	10,026	6,044	6,479	21,1	950,166	24,832	2086,293	0	201,074	201,074	99,714	0	0	0	0	0	0	0
13:32:03	-45,117	2085,841	9,941	9,961	10,026	6,039	6,47	21,1	950,166	24,832	2085,841	0	201,074	201,074	99,714	0	0	0	0	0	0	0
13:32:03	11,84	2085,96	10,039	10,009	10,022	6,04	6,462	21,1	950,166	24,832	2085,842	0	201,074	201,074	99,714	0	0	0	0	0	0	0
13:32:03	-45,141	2085,508	9,99	9,961	10,022	6,036	6,453	21,1	950,166	24,832	2085,508	0	201,074	201,074	99,714	0	0	0	0	0	0	0
13:32:03	0	2085,508	9,99	10,009	10,022	6,036	6,445	21,1	950,166	24,832	2085,508	0	201,074	201,074	99,714	0	0	0	0	0	0	0
13:32:03	-135,4	2084,154	9,843	9,863	10,022	6,022	6,437	21,1	950,166	24,832	2084,154	0	201,074	201,074	99,714	0	0	0	0	0	0	0
13:32:03	90,283	2085,057	9,941	9,863	10,022	6,031	6,429	21,1	950,166	24,832	2084,155	0	201,074	201,074	99,714	0	0	0	0	0	0	0
13:32:03	-90,283	2084,154	9,843	9,863	10,022	6,022	6,421	21,1	950,166	24,832	2084,154	0	201,074	201,074	99,714	0	0	0	0	0	0	0
13:32:03	9,741	2084,252	9,941	9,814	10,017	6,023	6,413	21	953,406	24,832	2084,154	0	201,074	201,074	99,714	0	0	0	0	0	0	0
13:32:03	-12,597	2084,126	9,941	9,814	10,017	6,021	6,405	21	953,406	24,832	2084,126	0	201,074	201,074	99,714	0	0	0	0	0	0	0
13:32:03	45,092	2084,577	9,99	9,961	10,017	6,026	6,398	21	953,406	24,832	2084,126	0	201,074	201,074	99,714	0	0	0	0	0	0	0
13:32:03	0	2084,577	9,99	9,961	10,017	6,026	6,391	21	953,406	24,832	2084,127	0	201,074	201,074	99,714	0	0	0	0	0	0	0
13:32:03	-124,56	2083,331	9,941	9,863	10,012	6,013	6,383	21	953,406	24,832	2083,331	0	201,074	201,074	99,714	0	0	0	0	0	0	0
13:32:03	39,624	2083,727	9,99	10,009	10,012	6,017	6,376	21	953,406	24,832	2083,332	0	201,074	201,074	99,714	0	0	0	0	0	0	0
13:32:03	-45,068	2083,277	9,941	9,863	10,012	6,013	6,369	21	953,406	24,832	2083,277	0	201,074	201,074	99,714	0	0	0	0	0	0	0
13:32:03	-90,209	2082,375	9,843	9,814	10,012	6,003	6,362	21	953,406	24,832	2082,375	0	201,074	201,074	99,714	0	0	0	0	0	0	0
13:32:03	54,931	2082,924	9,99	10,009	10,008	6,009	6,355	21	953,406	24,832	2082,375	0	201,074	201,074	99,714	0	0	0	0	0	0	0
13:32:03	180,419	2084,728	10,185	10,058	10,008	6,028	6,348	21	953,406	24,832	2082,377	0	201,074	201,074	99,714	0	0	0	0	0	0	0
13:32:03	90,234	2085,63	10,283	10,302	10,008	6,037	6,342	21	953,406	24,832	2082,381	0	201,154	201,154	99,714	0	0	0	0	0	0	0
13:32:03	315,893	2088,789	10,625	10,84	10,008	6,069	6,337	21	953,406	24,832	2082,387	0	201,154	201,154	99,714	0	0	0	0	0	0	0
13:32:03	396,533	2092,755	10,966	11,181	10,012	6,11	6,333	21	953,406	24,832	2082,398	0	201,154	201,154	99,714	0	0	0	0	0	0	0
13:32:03	622,851	2098,983	11,455	11,963	10,022	6,175	6,329	21	953,406	24,832	2082,414	0	201,154	201,154	99,714	0	0	0	0	0	0	0
13:32:03	747,021	2106,453	11,992	12,646	10,036	6,252	6,328	21	953,406	24,832	2082,438	0	201,154	201,154	99,714	0	0	0	0	0	0	0
13:32:03	678,027	2113,234	12,187	13,037	10,064	6,322	6,328	21	953,406	24,832	2082,469	0	201,154	201,154	99,714	0	0	0	0	0	0	0
13:32:03	811,767	2121,351	12,431	13,525	10,097	6,405	6,329	21	953,406	24,832	2082,508	0	201,154	201,154	99,714	0	0	0	0	0	0	0
13:32:03	781,323	2129,165	12,48	13,72	10,139	6,486	6,332	21	953,406	24,832	2082,554	0	201,154	201,154	99,714	0	0	0	0	0	0	0
13:32:03	866,357	2137,828	12,529	13,867	10,186	6,575	6,337	21	953,406	24,832	2082,61	0	201,154	201,154	99,714	0	0	0	0	0	0	0
13:32:03	900,683	2146,835	12,529	13,965	10,237	6,668	6,344	21	953,406	24,832	2082,674	0	201,154	201,154	99,714	0	0	0	0	0	0	0
13:32:03	843,774	2155,273	12,431	14,111	10,29	6,755	6,352	21	953,406	24,832	2082,747	0	201,154	201,154	99,714	0	0	0	0	0	0	0
13:32:03	1376,269	2169,036	12,968	14,453	10,339	6,897	6,362	21	953,406	24,832	2082,833	0	201,154	201,154	99,714	0	0	0	0	0	0	0
13:32:03	935,546	2178,391	13,115	15,088	10,385	6,993	6,375	21	953,406	24,832	2082,929	0	201,154	201,154	99,714	0	0	0	0	0	0	0
13:32:03	1575,17	2194,143	13,945	15,674	10,43	7,156	6,39	21	953,406	24,832	2083,04	0	201,154	201,154	99,714	0	0	0	0	0	0	0
13:32:03	981,713	2203,96	14,14	16,357	10,475	7,257	6,407	21	953,406	24,832	2083,16	0	201,154	201,154	99,714	0	0	0	0	0	0	0
13:32:03	1440,625	2218,366	14,726	16,552	10,526	7,405	6,427	21	953,406	24,832	2083,296	0	201,154	201,154	99,714	0	0	0	0	0	0	0
13:32:03	1512,231	2233,488	15,215	17,431	10,585	7,561	6,449	21	953,406	24,832	2083,446	0	201,154	201,154	99,714	0	0	0	0	0	0	0
13:32:03	916,186	2242,65	15,068	17,041	10,645	7,656	6,473	21	953,406	24,832	2083,605	0	201,154	201,154	99,714	0	0	0	0	0	0	0
13:32:03	971,997	2252,37	14,873	17,431	10,71	7,756	6,498	21	953,406	24,832	2083,774	0	201,154	201,154	99,714	0	0	0	0	0	0	0
13:32:03	1151,977	2263,89	14,873	17,627	10,775	7,875	6,525	21	953,406	24,832	2083,954	0	201,154	201,154	99,714	0	0	0	0	0	0	0
13:32:03	1581,42	2279,704	15,41	17,92	10,836	8,038	6,554	21	953,406	24,832	2084,15	0	201,154	201,154	99,714	0	0	0	0	0	0	0
13:32:03	1029,638	2290,001	15,361	18,31	10,897	8,144	6,586	21	953,406	24,832	2084,356	0	201,154	201,154	99,714	0	0	0	0	0	0	0
13:32:03	1405,688	2304,057	15,703	18,799	10,958	8,289	6,619	21	953,406	24,832	2084,575	0	201,154	201,154	99,714	0	0	0	0	0	0	0
13:32:03	1453,125	2318,589	16,093	18,506	11,019	8,439	6,655	21	953,406	24,832	2084,809	0	201,154	201,154	99,714	0	0	0	0	0	0	0
13:32:03	1282,177	2331,411	16,386	19,043	11,076	8,571	6,692	21	953,406	24,832	2085,056	0	201,154	201,154	99,714	0	0	0	0	0	0	0
13:32:03	1674,731	2348,158	16,924	19,873	11,142	8,743	6,732	21	953,406	24,832	2085,319	0	201,154	201,154	99,714	0	0	0	0	0	0	0
13:32:03	1389,917	2362,057	17,168	20,068	11,207	8,887	6,775	21	953,406	24,832	2085,596	0	201,154	201,154	99,714	0	0	0	0	0	0	0
13:32:03	1685,009	2378,907	17,656	20,556	11,276	9,06	6,819	21	953,406	24,832	2085,889	0	201,154	201,154	99,714	0	0	0	0	0	0	0
13:32:03	907,666	2387,984	17,363	20,605	11,343	9,154	6,865	21	953,406	24,832	2086,191	0	201,154	201,154	99,714	0	0	0	0	0	0	0
13:32:03	1607,275	2404,057	17,803	20,605	11,41	9,32	6,913	21	953,406	24,832	2086,509	0	201,154	201,154	99,714	0	0	0	0	0	0	0
13:32:03	1551,562	2419,572	18,291	20,947	11,471	9,48	6,964	21	953,406	24,832	2086,842	0	201,154	201,154	99,714	0	0	0	0	0	0	0
13:32:03	1232,739	2431,9	18,486	21,142	11,53	9,607	7,016	21	953,406	24,832	2087,187	0	201,154	201,154	99,714	0	0	0	0	0	0	0
13:32:03	1672,753	2448,627	19,121	21,484	11,589	9,779	7,07	21	953,406	24,832	2087,548	0	201,154	201,154	99,714	0	0	0	0	0	0	0
13:32:03	1261,254	2461,24	19,316	21,582	11,65	9,909	7,125	21	953,406	24,832	2087,922	0	201,154	201,154	99,714	0	0	0	0	0	0	0
13:32:03	803,491	2469,275	18,974	21,435	11,714	9,992	7,182	21	953,406	24,832	2088,304	0	201,154	201,154	99,714	0	0	0	0	0	0	0
13:32:03	1465,039	2483,925	19,365	21,972	11,775	10,143	7,24	21	953,406	24,832	2088,699	0	201,154	201,154	99,714	0	0	0	0	0	0	0
13:32:03	1548,608	2499,411	19,756	21,924	11,841	10,303	7,3	21	953,406	24,832	2089,11	0	201,154	201,154	99,714	0	0	0	0	0	0	0
13:32:03	717,919	2506,59	19,463	21,826	11,897	10,377	7,36	21	953,406	24,832	2089,527	0	201,154	201,154	99,714	0	0	0	0	0	0	0
13:32:03	1055,273	2517,143	19,512	21,68	11,954	10,486	7,421	21	953,406	24,832	2089,955	0	201,154	201,154	99,714	0	0	0	0	0	0	0
13:32:03	1494,311	2532,086	20,097	22,168	12,006	10,64	7,484	21	953,406	24,832	2090,397	0	201,154	201,154	99,714	0	0	0	0	0	0	0
13:32:03	1252,148	2544,608	20,439	22,461	12,058	10,769	7,549	21	953,406	24,832	2090,851	0	201,154	201,154	99,714	0	0	0	0	0	0	0
13:32:03	1135,742	2555,965	20,732	22,803	12,105	10,886	7,614	21	953,406	24,832	2091,316	0	201,154	201,154	99,714	0	0	0	0	0	0	0
13:32:03	1292,773	2568,893	21,123	23,291	12,157	11,019	7,681	21	953,406	24,832	2091,794	0	201,154	201,154	99,714	0	0	0	0	0	0	0
13:32:03	1245,825	2581,351	21,465	23,34	12,208	11,147	7,749	21	953,406	24,832	2092,283	0	201,154	201,154	99,714	0	0	0	0	0	0	0
13:32:03	995,581	2591,307	21,416	23,34	12,267	11,25	7,818	21	953,406	24,832	2092,782	0	201,154	201,154	99,714	0	0	0	0	0	0	0
13:32:03	1241,333	2603,72	21,709	23,682	12,32	11,378	7,887	21	953,406	24,832	2093,293	0	201,154	201,154	99,714	0	0	0	0	0	0	0
13:32:03	1066,015	2614,38	21,806	23,535	12,375	11,488	7,958	21	953,406	24,832	2093,814	0	201,154	201,154	99,714	0	0	0	0	0	0	0
13:32:03	1162,817	2626,008	22,051	23,974	12,426	11,608	8,03	21	953,406	24,832	2094,346	0	201,154	201,154	99,714	0	0	0	0	0	0	0
13:32:03	1172,094	2637,729	22,295	24,267	12,479	11,729	8,102	21	953,406	24,832	2094,89	0	201,154	201,154	99,714	0	0	0	0	0	0	0
13:32:03	933,911	2647,068	22,344	24,316	12,528	11,825	8,175	21	953,406	24,832	2095,442	0	201,154	201,154	99,714	0	0	0	0	0	0	0
13:32:03	1114,721	2658,216	22,637	24,17	12,575	11,94	8,249	21	953,406	24,832	2096,005	0	201,154	201,154	99,714	0	0	0	0	0	0	0
13:32:03	1061,474	2668,83	22,881	24,658	12,621	12,049	8,323	21	953,406	24,832	2096,578	0	201,154	201,154	99,714	0	0	0	0	0	0	0
13:32:03	1165,38	2680,484	23,223	24,853	12,667	12,169	8,399	21	953,406	24,832	2097,162	0	201,154	201,154	99,714	0	0	0	0	0	0	0
13:32:03	869,775	2689,182	23,271	24,805	12,713	12,259	8,475	21	953,406	24,832	2097,754	0	201,154	201,154	99,714	0	0	0	0	0	0	0
13:32:03	966,65	2698,849	23,32	24,805	12,765	12,359	8,551	21	953,406	24,832	2098,355	0	201,154	201,154	99,714	0	0	0	0	0	0	0
13:32:03	980,297	2708,651	23,467	25	12,812	12,46	8,627	21	953,406	24,832	2098,965	0	201,154	201,154	99,714	0	0	0	0	0	0	0
13:32:03	857,739	2717,229	23,564	24,951	12,854	12,548	8,704	21	953,406	24,832	2099,584	0	201,154	201,154	99,714	0	0	0	0	0	0	0
13:32:03	894,14	2726,17	23,613	25	12,902	12,64	8,781	21	953,406	24,832	2100,21	0	201,154	201,154	99,714	0	0	0	0	0	0	0
13:32:03	1119,628	2737,367	24,053	25,244	12,94	12,756	8,859	21	953,406	24,832	2100,847	0	201,154	201,154	99,714	0	0	0	0	0	0	0
13:32:03	912,817	2746,495	24,199	25,488	12,983	12,85	8,938	21	953,406	24,832	2101,493	0	201,154	201,154	99,714	0	0	0	0	0	0	0
13:32:03	762,207	2754,117	24,199	25,488	13,026	12,929	9,016	21	953,406	24,832	2102,145	0	201,154	201,154	99,714	0	0	0	0	0	0	0
13:32:03	1086,84	2764,985	24,59	25,732	13,065	13,041	9,095	21	953,406	24,832	2102,808	0	201,154	201,154	99,714	0	0	0	0	0	0	0
13:32:03	766,748	2772,653	24,59	25,732	13,108	13,12	9,174	21	953,406	24,832	2103,478	0	201,154	201,154	99,714	0	0	0	0	0	0	0
13:32:03	948,681	2782,14	24,785	25,83	13,15	13,217	9,253	21	953,406	24,832	2104,157	0	201,154	201,154	99,714	0	0	0	0	0	0	0
13:32:03	675,537	2788,895	24,785	25,928	13,188	13,287	9,332	21	953,406	24,832	2104,842	0	201,154	201,154	99,714	0	0	0	0	0	0	0
13:32:03	930,493	2798,2	25,029	25,928	13,226	13,383	9,412	21	953,406	24,832	2105,535	0	201,154	201,154	99,714	0	0	0	0	0	0	0
13:32:03	918,994	2807,39	25,273	26,123	13,264	13,478	9,491	21	953,406	24,832	2106,237	0	201,154	201,154	99,714	0	0	0	0	0	0	0
13:32:03	1134,594	2818,736	25,762	26,562	13,3	13,595	9,572	21	953,406	24,832	2106,949	0	201,154	201,154	99,714	0	0	0	0	0	0	0
13:32:03	729,907	2826,035	25,859	26,758	13,335	13,67	9,652	21	953,406	24,832	2107,668	0	201,154	201,154	99,714	0	0	0	0	0	0	0
13:32:03	743,408	2833,469	26,006	26,904	13,368	13,747	9,732	21	953,406	24,832	2108,394	0	201,154	201,154	99,714	0	0	0	0	0	0	0
13:32:03	764,135	2841,11	26,152	26,953	13,403	13,825	9,813	21	953,406	24,832	2109,127	0	201,154	201,154	99,714	0	0	0	0	0	0	0
13:32:03	841,357	2849,524	26,396	27,295	13,436	13,912	9,893	21	953,406	24,832	2109,867	0	201,154	201,154	99,714	0	0	0	0	0	0	0
13:32:03	873,413	2858,258	26,689	27,588	13,468	14,002	9,974	21	953,406	24,832	2110,615	0	201,154	201,154	99,714	0	0	0	0	0	0	0
13:32:03	663,574	2864,894	26,836	27,685	13,497	14,071	10,054	21	953,406	24,832	2111,37	0	201,154	201,154	99,714	0	0	0	0	0	0	0
13:32:04	553,71	2870,431	26,836	27,49	13,528	14,128	10,134	21	953,406	24,832	2112,129	0	201,154	201,154	99,714	0	0	0	0	0	0	0
13:32:04	765,722	2878,088	27,031	27,783	13,56	14,207	10,214	21	953,406	24,832	2112,895	0	201,154	201,154	99,714	0	0	0	0	0	0	0
13:32:04	667,26	2884,761	27,178	27,832	13,589	14,275	10,293	21	953,406	24,832	2113,666	0	201,154	201,154	99,714	0	0	0	0	0	0	0
13:32:04	798,559	2892,746	27,471	28,125	13,617	14,358	10,373	21	953,406	24,832	2114,445	0	201,154	201,154	99,714	0	0	0	0	0	0	0
13:32:04	397,973	2896,726	27,373	28,125	13,645	14,399	10,452	21	953,406	24,832	2115,228	0	201,154	201,154	99,714	0	0	0	0	0	0	0
13:32:04	520,166	2901,928	27,373	28,027	13,674	14,452	10,53	21	953,406	24,832	2116,014	0	201,154	201,154	99,714	0	0	0	0	0	0	0
13:32:04	754,052	2909,468	27,617	28,223	13,702	14,53	10,609	21	953,406	24,832	2116,808	0	201,154	201,154	99,714	0	0	0	0	0	0	0
13:32:04	509,204	2914,56	27,617	28,027	13,73	14,583	10,687	21	953,406	24,832	2117,606	0	201,154	201,154	99,714	0	0	0	0	0	0	0
13:32:04	535,351	2919,914	27,715	28,223	13,755	14,638	10,764	21	953,406	24,832	2118,408	0	201,154	201,154	99,714	0	0	0	0	0	0	0
13:32:04	452,001	2924,434	27,666	28,125	13,783	14,684	10,841	21	953,406	24,832	2119,214	0	201,154	201,154	99,714	0	0	0	0	0	0	0
13:32:04	377,465	2928,208	27,617	28,027	13,807	14,723	10,917	21	953,406	24,832	2120,023	0	201,154	201,154	99,714	0	0	0	0	0	0	0
13:32:04	626,464	2934,473	27,812	28,32	13,831	14,788	10,993	21	953,406	24,832	2120,838	0	201,154	201,154	99,714	0	0	0	0	0	0	0
13:32:04	560,156	2940,075	27,861	28,32	13,859	14,846	11,069	21	953,406	24,832	2121,657	0	201,154	201,154	99,714	0	0	0	0	0	0	0
13:32:04	291,186	2942,986	27,812	28,125	13,878	14,876	11,143	21	953,406	24,832	2122,478	0	201,154	201,154	99,714	0	0	0	0	0	0	0
13:32:04	641,284	2949,399	28,105	28,516	13,897	14,942	11,218	21	953,406	24,832	2123,305	0	201,154	201,154	99,714	0	0	0	0	0	0	0
13:32:04	527,148	2954,671	28,203	28,516	13,921	14,996	11,292	21	953,406	24,832	2124,136	0	201,154	201,154	99,714	0	0	0	0	0	0	0
13:32:04	488,72	2959,558	28,35	28,711	13,94	15,046	11,365	21,3	953,866	24,832	2124,971	0	201,154	201,154	99,714	0	0	0	0	0	0	0
13:32:04	401,489	2963,573	28,496	28,857	13,954	15,088	11,438	21,3	953,866	24,832	2125,81	0	201,154	201,154	99,714	0	0	0	0	0	0	0
13:32:04	342,456	2966,997	28,496	28,809	13,973	15,123	11,511	21,3	953,866	24,832	2126,651	0	201,154	201,154	99,714	0	0	0	0	0	0	0
13:32:04	416,625	2971,164	28,496	28,857	13,997	15,166	11,582	21,3	953,866	24,832	2127,496	0	201,154	201,154	99,714	0	0	0	0	0	0	0
13:32:04	440,112	2975,565	28,594	28,857	14,016	15,212	11,654	21,3	953,866	24,832	2128,344	0	201,154	201,154	99,714	0	0	0	0	0	0	0
13:32:04	308,251	2978,647	28,643	28,857	14,03	15,243	11,724	21,3	953,866	24,832	2129,194	0	201,154	201,154	99,714	0	0	0	0	0	0	0
13:32:04	391,259	2982,56	28,691	29,053	14,049	15,284	11,794	21,3	953,866	24,832	2130,048	0	201,154	201,154	99,714	0	0	0	0	0	0	0
13:32:04	237,988	2984,94	28,594	28,809	14,068	15,308	11,863	21,3	953,866	24,832	2130,903	0	201,154	201,154	99,714	0	0	0	0	0	0	0
13:32:04	260,375	2987,544	28,594	28,809	14,082	15,335	11,931	21,3	953,866	24,832	2131,76	0	201,154	201,154	99,714	0	0	0	0	0	0	0
13:32:04	520,727	2992,751	28,789	29,102	14,1	15,389	11,999	21,3	953,866	24,832	2132,621	0	201,154	201,154	99,714	0	0	0	0	0	0	0
13:32:04	454,248	2997,293	28,984	29,346	14,114	15,436	12,066	21,3	953,866	24,832	2133,485	0	203,524	203,524	99,724	0	0	0	0	0	0	0
13:32:04	349,804	3000,791	29,082	29,346	14,128	15,472	12,133	21,3	953,866	24,832	2134,353	0	203,524	203,524	99,724	0	0	0	0	0	0	0
13:32:04	360,644	3004,398	29,18	29,541	14,143	15,509	12,199	21,3	953,866	24,832	2135,223	0	203,524	203,524	99,724	0	0	0	0	0	0	0
13:32:04	184,204	3006,24	29,131	29,394	14,156	15,528	12,264	21,3	953,866	24,832	2136,094	0	203,524	203,524	99,724	0	0	0	0	0	0	0
13:32:04	378,93	3010,029	29,326	29,443	14,166	15,567	12,329	21,3	953,866	24,832	2136,968	0	203,524	203,524	99,724	0	0	0	0	0	0	0
13:32:04	264,672	3012,676	29,424	29,59	14,175	15,594	12,393	21,3	953,866	24,832	2137,844	0	203,524	203,524	99,724	0	0	0	0	0	0	0
13:32:04	377,148	3016,447	29,619	29,883	14,185	15,633	12,456	21,3	953,866	24,832	2138,722	0	203,524	203,524	99,724	0	0	0	0	0	0	0
13:32:04	187,304	3018,32	29,57	29,736	14,198	15,652	12,519	21,3	953,866	24,832	2139,602	0	203,524	203,524	99,724	0	0	0	0	0	0	0
13:32:04	174,194	3020,062	29,57	29,736	14,208	15,67	12,581	21,3	953,866	24,832	2140,482	0	203,524	203,524	99,724	0	0	0	0	0	0	0
13:32:04	282,397	3022,886	29,619	29,785	14,221	15,699	12,642	21,3	953,866	24,832	2141,365	0	203,524	203,524	99,724	0	0	0	0	0	0	0
13:32:04	-14,941	3022,737	29,424	29,541	14,231	15,698	12,702	21,3	953,866	24,832	2142,246	0	203,524	203,524	99,724	0	0	0	0	0	0	0
13:32:04	371,752	3026,454	29,619	29,687	14,241	15,736	12,761	21,3	953,866	24,832	2143,13	0	203,524	203,524	99,724	0	0	0	0	0	0	0
13:32:04	155,566	3028,01	29,619	29,736	14,249	15,752	12,82	21,3	953,866	24,832	2144,015	0	203,524	203,524	99,724	0	0	0	0	0	0	0
13:32:04	104,174	3029,052	29,57	29,687	14,258	15,763	12,878	21,3	953,866	24,832	2144,9	0	203,524	203,524	99,724	0	0	0	0	0	0	0
13:32:04	451,66	3033,568	29,912	29,932	14,264	15,809	12,935	21,3	953,866	24,832	2145,789	0	203,524	203,524	99,724	0	0	0	0	0	0	0
13:32:04	122,778	3034,796	29,912	29,98	14,27	15,822	12,992	21,3	953,866	24,832	2146,678	0	203,524	203,524	99,724	0	0	0	0	0	0	0
13:32:04	-2,099	3034,775	29,814	29,932	14,276	15,822	13,047	21,3	953,866	24,832	2147,566	0	203,524	203,524	99,724	0	0	0	0	0	0	0
13:32:04	251,733	3037,293	29,912	29,98	14,284	15,848	13,102	21,3	953,866	24,832	2148,455	0	203,524	203,524	99,724	0	0	0	0	0	0	0
13:32:04	-18,481	3037,108	29,814	29,736	14,289	15,846	13,156	21,3	953,866	24,832	2149,344	0	203,524	203,524	99,724	0	0	0	0	0	0	0
13:32:04	151,074	3038,619	29,814	29,883	14,297	15,862	13,209	21,3	953,866	24,832	2150,233	0	203,524	203,524	99,724	0	0	0	0	0	0	0
13:32:04	98,706	3039,606	29,814	29,883	14,303	15,872	13,261	21,3	953,866	24,832	2151,122	0	203,524	203,524	99,724	0	0	0	0	0	0	0
13:32:04	99,56	3040,601	29,814	29,785	14,308	15,882	13,313	21,3	953,866	24,832	2152,012	0	203,524	203,524	99,724	0	0	0	0	0	0	0
13:32:04	-4,248	3040,559	29,668	29,785	14,317	15,882	13,363	21,3	953,866	24,832	2152,9	0	203,524	203,524	99,724	0	0	0	0	0	0	0
13:32:04	117,138	3041,73	29,668	29,785	14,323	15,894	13,413	21,3	953,866	24,832	2153,789	0	203,524	203,524	99,724	0	0	0	0	0	0	0
13:32:04	215,698	3043,887	29,814	29,883	14,327	15,916	13,462	21,3	953,866	24,832	2154,679	0	203,524	203,524	99,724	0	0	0	0	0	0	0
13:32:04	151,074	3045,398	29,961	30,127	14,327	15,931	13,51	21,3	953,866	24,832	2155,57	0	203,524	203,524	99,724	0	0	0	0	0	0	0
13:32:04	151,123	3046,909	30,107	30,273	14,327	15,947	13,558	21,3	953,866	24,832	2156,462	0	203,524	203,524	99,724	0	0	0	0	0	0	0
13:32:04	0	3046,909	30,107	30,225	14,327	15,947	13,605	21,3	953,866	24,832	2157,352	0	203,524	203,524	99,724	0	0	0	0	0	0	0
13:32:04	67,944	3047,588	30,156	30,225	14,328	15,954	13,651	21,3	953,866	24,832	2158,242	0	203,524	203,524	99,724	0	0	0	0	0	0	0
13:32:04	165,405	3049,243	30,254	30,322	14,331	15,971	13,696	21,3	953,866	24,832	2159,133	0	203,524	203,524	99,724	0	0	0	0	0	0	0
13:32:04	-18,53	3049,057	30,156	30,225	14,336	15,969	13,741	21,3	953,866	24,832	2160,023	0	203,524	203,524	99,724	0	0	0	0	0	0	0
13:32:04	-119,531	3047,862	29,961	29,785	14,34	15,957	13,784	21,3	953,866	24,832	2160,911	0	203,524	203,524	99,724	0	0	0	0	0	0	0
13:32:04	-270,459	3045,157	29,619	29,394	14,345	15,929	13,826	21,3	953,866	24,832	2161,796	0	203,524	203,524	99,724	0	0	0	0	0	0	0
13:32:04	-352,417	3041,633	29,277	28,809	14,345	15,893	13,867	21,3	953,866	24,832	2162,675	0	203,524	203,524	99,724	0	0	0	0	0	0	0
13:32:04	-753,54	3034,098	28,643	27,832	14,339	15,815	13,905	21,3	953,866	24,832	2163,547	0	203,524	203,524	99,724	0	0	0	0	0	0	0
13:32:04	-881,958	3025,278	28,008	26,953	14,327	15,724	13,941	21,3	953,866	24,832	2164,408	0	203,524	203,524	99,724	0	0	0	0	0	0	0
13:32:04	-762,426	3017,654	27,666	26,269	14,304	15,645	13,974	21,3	953,866	24,832	2165,262	0	203,524	203,524	99,724	0	0	0	0	0	0	0
13:32:04	-1170,214	3005,952	27,226	25,683	14,264	15,525	14,005	21,3	953,866	24,832	2166,102	0	203,524	203,524	99,724	0	0	0	0	0	0	0
13:32:04	-886,792	2997,084	27,178	25,195	14,217	15,433	14,033	21,3	953,866	24,832	2166,933	0	203,524	203,524	99,724	0	0	0	0	0	0	0
13:32:04	-998,339	2987,1	27,178	24,951	14,161	15,33	14,058	21,3	953,866	24,832	2167,754	0	203,524	203,524	99,724	0	0	0	0	0	0	0
13:32:04	-1357,714	2973,523	26,982	24,365	14,096	15,19	14,08	21,3	953,866	24,832	2168,559	0	203,524	203,524	99,724	0	0	0	0	0	0	0
13:32:04	-1165,258	2961,871	26,836	24,023	14,04	15,07	14,1	21,3	953,866	24,832	2169,353	0	203,524	203,524	99,724	0	0	0	0	0	0	0
13:32:04	-1167,065	2950,2	26,689	23,682	13,983	14,95	14,116	21,3	953,866	24,832	2170,134	0	203,524	203,524	99,724	0	0	0	0	0	0	0
13:32:04	-882,641	2941,374	26,738	24,072	13,931	14,859	14,131	21,3	953,866	24,832	2170,905	0	203,524	203,524	99,724	0	0	0	0	0	0	0
13:32:04	-1747,509	2923,899	25,859	22,168	13,883	14,679	14,142	21,3	953,866	24,832	2171,658	0	203,524	203,524	99,724	0	0	0	0	0	0	0
13:32:04	-1877,05	2905,128	24,932	21,289	13,831	14,485	14,148	21,3	953,866	24,832	2172,391	0	203,524	203,524	99,724	0	0	0	0	0	0	0
13:32:04	-599,218	2899,136	25,176	22,119	13,783	14,424	14,154	21,3	953,866	24,832	2173,118	0	203,524	203,524	99,724	0	0	0	0	0	0	0
13:32:04	-1246,289	2886,673	24,883	21,924	13,73	14,295	14,157	21,3	953,866	24,832	2173,832	0	203,524	203,524	99,724	0	0	0	0	0	0	0
13:32:04	-1192,919	2874,744	24,785	21,582	13,669	14,172	14,157	21,3	953,866	24,832	2174,533	0	203,524	203,524	99,724	0	0	0	0	0	0	0
13:32:04	-1570,483	2859,039	24,394	21,338	13,603	14,01	14,154	21,3	953,866	24,832	2175,217	0	203,524	203,524	99,724	0	0	0	0	0	0	0
13:32:04	-1033,691	2848,702	24,59	21,631	13,534	13,904	14,149	21,3	953,866	24,832	2175,891	0	203,524	203,524	99,724	0	0	0	0	0	0	0
13:32:04	-970,898	2838,993	24,785	22,168	13,468	13,804	14,142	21,3	953,866	24,832	2176,554	0	203,524	203,524	99,724	0	0	0	0	0	0	0
13:32:04	-1264,453	2826,349	24,59	21,924	13,409	13,673	14,133	21,3	953,866	24,832	2177,204	0	203,524	203,524	99,724	0	0	0	0	0	0	0
13:32:04	-1111,499	2815,234	24,443	21,777	13,355	13,559	14,122	21,3	953,866	24,832	2177,842	0	203,524	203,524	99,724	0	0	0	0	0	0	0
13:32:04	-1645,068	2798,783	23,613	21,24	13,309	13,389	14,108	21,3	953,866	24,832	2178,463	0	203,524	203,524	99,724	0	0	0	0	0	0	0
13:32:04	-772,729	2791,056	23,564	20,898	13,269	13,309	14,092	21,3	953,866	24,832	2179,076	0	203,524	203,524	99,724	0	0	0	0	0	0	0
13:32:04	-1786,108	2773,194	22,392	20,752	13,234	13,125	14,073	21,3	953,866	24,832	2179,67	0	203,524	203,524	99,724	0	0	0	0	0	0	0
13:32:04	-848,486	2764,71	22,197	20,263	13,198	13,038	14,053	21,3	953,866	24,832	2180,255	0	203,524	203,524	99,724	0	0	0	0	0	0	0
13:32:04	-877,514	2755,934	22,002	20,215	13,159	12,947	14,031	21,3	953,866	24,832	2180,83	0	203,524	203,524	99,724	0	0	0	0	0	0	0
13:32:04	-902,343	2746,911	21,855	20,019	13,117	12,854	14,008	21,3	953,866	24,832	2181,397	0	203,524	203,524	99,724	0	0	0	0	0	0	0
13:32:04	-1002,612	2736,885	21,611	20,068	13,074	12,751	13,983	21,3	953,866	24,832	2181,952	0	203,524	203,524	99,724	0	0	0	0	0	0	0
13:32:04	-678,247	2730,102	21,709	20,215	13,03	12,681	13,958	21,3	953,866	24,832	2182,5	0	203,524	203,524	99,724	0	0	0	0	0	0	0
13:32:04	-423,437	2725,868	22,051	20,263	12,988	12,637	13,932	21,3	953,866	24,832	2183,043	0	203,524	203,524	99,724	0	0	0	0	0	0	0
13:32:04	-1201,977	2713,848	21,611	20,166	12,945	12,513	13,904	21,3	953,866	24,832	2183,574	0	203,524	203,524	99,724	0	0	0	0	0	0	0
13:32:04	-738,574	2706,463	21,465	19,922	12,911	12,437	13,875	21,3	953,866	24,832	2184,097	0	203,524	203,524	99,724	0	0	0	0	0	0	0
13:32:04	-822,9	2698,234	21,318	19,873	12,873	12,352	13,845	21,3	953,866	24,832	2184,611	0	203,524	203,524	99,724	0	0	0	0	0	0	0
13:32:04	-1120,874	2687,025	20,781	19,385	12,84	12,237	13,814	21,3	953,866	24,832	2185,114	0	203,524	203,524	99,724	0	0	0	0	0	0	0
13:32:04	-780,468	2679,22	20,586	19,189	12,807	12,156	13,781	21,3	953,866	24,832	2185,608	0	203,524	203,524	99,724	0	0	0	0	0	0	0
13:32:04	-877,856	2670,442	20,293	18,945	12,774	12,066	13,748	21,3	953,866	24,832	2186,093	0	203,524	203,524	99,724	0	0	0	0	0	0	0
13:32:05	-658,374	2663,858	20,293	18,945	12,737	11,998	13,713	21,3	953,866	24,832	2186,57	0	203,524	203,524	99,724	0	0	0	0	0	0	0
13:32:05	-721,728	2656,64	20,244	18,799	12,699	11,924	13,678	21,3	953,866	24,832	2187,041	0	203,524	203,524	99,724	0	0	0	0	0	0	0
13:32:05	-840,356	2648,237	20,146	18,847	12,657	11,837	13,642	21,3	953,866	24,832	2187,502	0	203,524	203,524	99,724	0	0	0	0	0	0	0
13:32:05	-804,711	2640,19	20,146	18,799	12,612	11,754	13,605	21,3	953,866	24,832	2187,955	0	203,524	203,524	99,724	0	0	0	0	0	0	0
13:32:05	-728,808	2632,902	20,146	18,847	12,571	11,679	13,567	21,3	953,866	24,832	2188,4	0	203,524	203,524	99,724	0	0	0	0	0	0	0
13:32:05	-732,275	2625,579	20,097	18,945	12,532	11,603	13,529	21,3	953,866	24,832	2188,837	0	203,524	203,524	99,724	0	0	0	0	0	0	0
13:32:05	-788,281	2617,696	19,951	18,652	12,496	11,522	13,49	21,3	953,866	24,832	2189,265	0	203,524	203,524	99,724	0	0	0	0	0	0	0
13:32:05	-806,591	2609,63	19,756	18,799	12,461	11,439	13,449	21,3	953,866	24,832	2189,686	0	203,524	203,524	99,724	0	0	0	0	0	0	0
13:32:05	-768,945	2601,941	19,463	18,506	12,434	11,36	13,408	21,3	953,866	24,832	2190,098	0	203,524	203,524	99,724	0	0	0	0	0	0	0
13:32:05	-955,053	2592,39	19,121	17,92	12,399	11,261	13,366	21,3	953,866	24,832	2190,5	0	203,524	203,524	99,724	0	0	0	0	0	0	0
13:32:05	-809,155	2584,299	18,828	17,822	12,37	11,178	13,323	21,3	953,866	24,832	2190,894	0	203,524	203,524	99,724	0	0	0	0	0	0	0
13:32:05	-672,753	2577,571	18,779	17,822	12,335	11,108	13,28	21,3	953,866	24,832	2191,281	0	203,524	203,524	99,724	0	0	0	0	0	0	0
13:32:05	-618,286	2571,388	18,828	17,724	12,297	11,045	13,236	21,3	953,866	24,832	2191,661	0	203,524	203,524	99,724	0	0	0	0	0	0	0
13:32:05	-855,761	2562,831	18,681	17,431	12,257	10,957	13,191	21,3	953,866	24,832	2192,032	0	203,524	203,524	99,724	0	0	0	0	0	0	0
13:32:05	-572,607	2557,105	18,828	17,724	12,217	10,897	13,146	21,3	953,866	24,832	2192,397	0	203,524	203,524	99,724	0	0	0	0	0	0	0
13:32:05	-615,209	2550,953	18,877	17,724	12,179	10,834	13,101	21,3	953,866	24,832	2192,756	0	203,524	203,524	99,724	0	0	0	0	0	0	0
13:32:05	-913,793	2541,815	18,535	17,627	12,147	10,74	13,055	21,3	953,866	24,832	2193,105	0	203,524	203,524	99,724	0	0	0	0	0	0	0
13:32:05	-894,897	2532,866	18,193	17,09	12,115	10,648	13,008	21,3	953,866	24,832	2193,444	0	203,524	203,524	99,724	0	0	0	0	0	0	0
13:32:05	-803,271	2524,833	17,803	16,943	12,091	10,565	12,96	21,3	953,866	24,832	2193,776	0	203,524	203,524	99,724	0	0	0	0	0	0	0
13:32:05	-629,931	2518,534	17,51	16,601	12,072	10,5	12,911	21,3	953,866	24,832	2194,101	0	203,524	203,524	99,724	0	0	0	0	0	0	0
13:32:05	-755,029	2510,983	17,168	16,308	12,048	10,422	12,863	21,3	953,866	24,832	2194,418	0	203,524	203,524	99,724	0	0	0	0	0	0	0
13:32:05	-728,833	2503,695	16,924	16,015	12,02	10,347	12,813	21,3	954,326	24,832	2194,727	0	203,524	203,524	99,724	0	0	0	0	0	0	0
13:32:05	-506,811	2498,627	16,924	16,015	11,992	10,295	12,764	21,3	954,326	24,832	2195,031	0	203,524	203,524	99,724	0	0	0	0	0	0	0
13:32:05	-571,215	2492,915	17,021	16,015	11,954	10,236	12,714	21,3	954,326	24,832	2195,329	0	203,524	203,524	99,724	0	0	0	0	0	0	0
13:32:05	-528,247	2487,632	17,168	16,162	11,916	10,181	12,665	21,3	954,326	24,832	2195,621	0	203,524	203,524	99,724	0	0	0	0	0	0	0
13:32:05	-445,19	2483,18	17,314	16,211	11,883	10,135	12,615	21,3	954,326	24,832	2195,909	0	203,524	203,524	99,724	0	0	0	0	0	0	0
13:32:05	-583,935	2477,341	17,314	16,357	11,85	10,075	12,565	21,3	954,326	24,832	2196,19	0	203,524	203,524	99,724	0	0	0	0	0	0	0
13:32:05	-725,561	2470,085	17,168	16,308	11,817	10	12,515	21,3	954,326	24,832	2196,464	0	203,524	203,524	99,724	0	0	0	0	0	0	0
13:32:05	-499,487	2465,09	17,168	16,064	11,789	9,949	12,465	21,3	954,326	24,832	2196,733	0	203,524	203,524	99,724	0	0	0	0	0	0	0
13:32:05	-650,927	2458,581	16,924	16,162	11,765	9,882	12,414	21,3	954,326	24,832	2196,995	0	203,524	203,524	99,724	0	0	0	0	0	0	0
13:32:05	-793,09	2450,65	16,533	15,869	11,742	9,8	12,363	21,3	954,326	24,832	2197,248	0	203,524	203,524	99,724	0	0	0	0	0	0	0
13:32:05	-550,634	2445,144	16,386	15,674	11,719	9,743	12,311	21,3	954,326	24,832	2197,496	0	204,077	204,077	99,726	0	0	0	0	0	0	0
13:32:05	-599,633	2439,148	16,191	15,527	11,696	9,681	12,26	21,3	954,326	24,832	2197,738	0	204,077	204,077	99,726	0	0	0	0	0	0	0
13:32:05	-596,191	2433,186	16,093	15,478	11,667	9,62	12,208	21,3	954,326	24,832	2197,974	0	204,077	204,077	99,726	0	0	0	0	0	0	0
13:32:05	-540,649	2427,779	16,045	15,429	11,639	9,564	12,156	21,3	954,326	24,832	2198,204	0	204,077	204,077	99,726	0	0	0	0	0	0	0
13:32:05	-522,045	2422,559	16,093	15,527	11,607	9,51	12,104	21,3	954,326	24,832	2198,428	0	204,077	204,077	99,726	0	0	0	0	0	0	0
13:32:05	-568,139	2416,877	16,093	15,429	11,575	9,452	12,052	21,3	954,326	24,832	2198,647	0	204,077	204,077	99,726	0	0	0	0	0	0	0
13:32:05	-556,079	2411,317	16,093	15,478	11,544	9,395	12	21,3	954,326	24,832	2198,859	0	204,077	204,077	99,726	0	0	0	0	0	0	0
13:32:05	-700,024	2404,316	15,947	15,185	11,512	9,322	11,948	21,3	954,326	24,832	2199,065	0	204,077	204,077	99,726	0	0	0	0	0	0	0
13:32:05	-362,646	2400,69	16,093	15,429	11,484	9,285	11,896	21,3	954,326	24,832	2199,266	0	204,077	204,077	99,726	0	0	0	0	0	0	0
13:32:05	-531,616	2395,374	16,045	15,429	11,456	9,23	11,843	21,3	954,326	24,832	2199,462	0	204,077	204,077	99,726	0	0	0	0	0	0	0
13:32:05	-822,778	2387,146	15,605	14,941	11,433	9,145	11,79	21,3	954,326	24,832	2199,65	0	204,077	204,077	99,726	0	0	0	0	0	0	0
13:32:05	-528,076	2381,865	15,41	14,843	11,414	9,091	11,737	21,3	954,326	24,832	2199,832	0	204,077	204,077	99,726	0	0	0	0	0	0	0
13:32:05	-720,385	2374,661	15,117	14,599	11,389	9,017	11,684	21,3	954,326	24,832	2200,007	0	204,077	204,077	99,726	0	0	0	0	0	0	0
13:32:05	-326,293	2371,398	15,215	14,599	11,365	8,983	11,631	21,3	954,326	24,832	2200,179	0	204,077	204,077	99,726	0	0	0	0	0	0	0
13:32:05	-605,004	2365,348	15,068	14,502	11,339	8,921	11,578	21,3	954,326	24,832	2200,344	0	204,077	204,077	99,726	0	0	0	0	0	0	0
13:32:05	-453,93	2360,809	15,117	14,502	11,311	8,874	11,525	21,3	954,326	24,832	2200,504	0	204,077	204,077	99,726	0	0	0	0	0	0	0
13:32:05	-446,289	2356,346	15,215	14,502	11,28	8,828	11,472	21,3	954,326	24,832	2200,66	0	204,077	204,077	99,726	0	0	0	0	0	0	0
13:32:05	-590,38	2350,442	15,117	14,502	11,252	8,767	11,419	21,3	954,326	24,832	2200,81	0	204,077	204,077	99,726	0	0	0	0	0	0	0
13:32:05	-520,263	2345,24	15,068	14,599	11,225	8,713	11,366	21,3	954,326	24,832	2200,954	0	204,077	204,077	99,726	0	0	0	0	0	0	0
13:32:05	-584,057	2339,399	14,873	14,404	11,203	8,653	11,313	21,3	954,326	24,832	2201,093	0	204,077	204,077	99,726	0	0	0	0	0	0	0
13:32:05	-535,62	2334,043	14,58	14,209	11,188	8,598	11,26	21,3	954,326	24,832	2201,226	0	204,077	204,077	99,726	0	0	0	0	0	0	0
13:32:05	-537,255	2328,67	14,287	13,867	11,174	8,542	11,206	21,3	954,326	24,832	2201,353	0	204,077	204,077	99,726	0	0	0	0	0	0	0
13:32:05	-626,635	2322,404	13,945	13,574	11,157	8,478	11,153	21,3	954,326	24,832	2201,475	0	204,077	204,077	99,726	0	0	0	0	0	0	0
13:32:05	-449,584	2317,908	13,75	13,33	11,142	8,432	11,099	21,3	954,326	24,832	2201,591	0	204,077	204,077	99,726	0	0	0	0	0	0	0
13:32:05	-331,835	2314,59	13,75	13,379	11,123	8,397	11,046	21,3	954,326	24,832	2201,704	0	204,077	204,077	99,726	0	0	0	0	0	0	0
13:32:05	-427,685	2310,313	13,652	13,379	11,104	8,353	10,994	21,3	954,326	24,832	2201,813	0	204,077	204,077	99,726	0	0	0	0	0	0	0
13:32:05	-402,929	2306,284	13,652	13,33	11,081	8,312	10,941	21,3	954,326	24,832	2201,917	0	204,077	204,077	99,726	0	0	0	0	0	0	0
13:32:05	-425,317	2302,03	13,652	13,232	11,057	8,268	10,889	21,3	954,326	24,832	2202,017	0	204,077	204,077	99,726	0	0	0	0	0	0	0
13:32:05	-244,726	2299,583	13,75	13,33	11,038	8,243	10,837	21,3	954,326	24,832	2202,115	0	204,077	204,077	99,726	0	0	0	0	0	0	0
13:32:05	-365,185	2295,931	13,799	13,427	11,015	8,205	10,785	21,3	954,326	24,832	2202,209	0	204,077	204,077	99,726	0	0	0	0	0	0	0
13:32:05	-378,1	2292,15	13,75	13,427	10,996	8,166	10,734	21,3	954,326	24,832	2202,299	0	204,077	204,077	99,726	0	0	0	0	0	0	0
13:32:05	-469,433	2287,456	13,603	13,379	10,977	8,118	10,682	21,3	954,326	24,832	2202,384	0	204,077	204,077	99,726	0	0	0	0	0	0	0
13:32:05	-425,195	2283,204	13,506	13,232	10,958	8,074	10,631	21,3	954,326	24,832	2202,465	0	204,077	204,077	99,726	0	0	0	0	0	0	0
13:32:05	-329,589	2279,908	13,506	13,232	10,939	8,04	10,581	21,3	954,326	24,832	2202,542	0	204,077	204,077	99,726	0	0	0	0	0	0	0
13:32:05	-342,211	2276,486	13,408	13,183	10,925	8,005	10,53	21,3	954,326	24,832	2202,616	0	204,077	204,077	99,726	0	0	0	0	0	0	0
13:32:05	-425	2272,236	13,31	13,086	10,906	7,961	10,48	21,3	954,326	24,832	2202,686	0	204,077	204,077	99,726	0	0	0	0	0	0	0
13:32:05	-305,224	2269,184	13,164	12,988	10,897	7,929	10,43	21,3	954,326	24,832	2202,752	0	204,077	204,077	99,726	0	0	0	0	0	0	0
13:32:05	-469,921	2264,484	13,017	12,841	10,878	7,881	10,38	21,3	954,326	24,832	2202,814	0	204,077	204,077	99,726	0	0	0	0	0	0	0
13:32:05	-293,505	2261,549	12,968	12,695	10,864	7,851	10,33	21,3	954,326	24,832	2202,873	0	204,077	204,077	99,726	0	0	0	0	0	0	0
13:32:05	-386,816	2257,681	12,822	12,695	10,85	7,811	10,281	21,3	954,326	24,832	2202,928	0	204,077	204,077	99,726	0	0	0	0	0	0	0
13:32:05	-155,493	2256,126	12,92	12,695	10,836	7,795	10,232	21,3	954,326	24,832	2202,981	0	204,077	204,077	99,726	0	0	0	0	0	0	0
13:32:05	-466,381	2251,463	12,773	12,549	10,817	7,747	10,183	21,3	954,326	24,832	2203,03	0	204,077	204,077	99,726	0	0	0	0	0	0	0
13:32:05	-339,575	2248,067	12,675	12,451	10,803	7,712	10,135	21,3	954,326	24,832	2203,075	0	204,077	204,077	99,726	0	0	0	0	0	0	0
13:32:05	-293,359	2245,133	12,627	12,353	10,789	7,681	10,087	21,3	954,326	24,832	2203,117	0	204,077	204,077	99,726	0	0	0	0	0	0	0
13:32:05	-337,329	2241,76	12,529	12,353	10,775	7,647	10,039	21,3	954,326	24,832	2203,155	0	204,077	204,077	99,726	0	0	0	0	0	0	0
13:32:05	-158,789	2240,172	12,627	12,353	10,761	7,63	9,992	21,3	954,326	24,832	2203,192	0	204,077	204,077	99,726	0	0	0	0	0	0	0
13:32:05	-329,321	2236,879	12,627	12,451	10,742	7,596	9,945	21,3	954,326	24,832	2203,226	0	204,077	204,077	99,726	0	0	0	0	0	0	0
13:32:05	-246,313	2234,416	12,627	12,451	10,729	7,571	9,898	21,3	954,326	24,832	2203,258	0	204,077	204,077	99,726	0	0	0	0	0	0	0
13:32:05	-294,165	2231,474	12,675	12,549	10,709	7,54	9,852	21,3	954,326	24,832	2203,286	0	204,077	204,077	99,726	0	0	0	0	0	0	0
13:32:05	-250,708	2228,967	12,675	12,5	10,695	7,515	9,806	21,3	954,326	24,832	2203,311	0	204,077	204,077	99,726	0	0	0	0	0	0	0
13:32:05	-233,349	2226,633	12,773	12,549	10,677	7,491	9,761	21,3	954,326	24,832	2203,335	0	204,077	204,077	99,726	0	0	0	0	0	0	0
13:32:05	-182,958	2224,804	12,92	12,695	10,658	7,472	9,716	21,3	954,326	24,832	2203,356	0	204,077	204,077	99,726	0	0	0	0	0	0	0
13:32:05	-331,738	2221,486	12,822	12,646	10,645	7,438	9,671	21,3	954,326	24,832	2203,374	0	204,077	204,077	99,726	0	0	0	0	0	0	0
13:32:05	-374,389	2217,743	12,675	12,451	10,631	7,399	9,626	21,3	954,326	24,832	2203,389	0	204,077	204,077	99,726	0	0	0	0	0	0	0
13:32:05	-310,742	2214,635	12,529	12,353	10,622	7,367	9,582	21,3	954,326	24,832	2203,4	0	204,077	204,077	99,726	0	0	0	0	0	0	0
13:32:05	-334,692	2211,288	12,431	12,158	10,608	7,332	9,538	21,3	954,326	24,832	2203,408	0	204,077	204,077	99,726	0	0	0	0	0	0	0
13:32:05	-261,669	2208,672	12,334	12,109	10,598	7,305	9,494	21,3	954,326	24,832	2203,413	0	204,077	204,077	99,726	0	0	0	0	0	0	0
13:32:05	-273,828	2205,933	12,285	12,06	10,585	7,277	9,451	21,3	954,326	24,832	2203,416	0	204,077	204,077	99,726	0	0	0	0	0	0	0
13:32:05	-316,21	2202,771	12,187	11,914	10,572	7,245	9,408	21,3	954,326	24,832	2202,771	0	204,077	204,077	99,726	0	0	0	0	0	0	0
13:32:05	-316,918	2199,602	12,041	11,767	10,562	7,212	9,364	21,3	954,326	24,832	2199,602	0	204,077	204,077	99,726	0	0	0	0	0	0	0
13:32:05	-234,326	2197,259	12,041	11,718	10,549	7,188	9,322	21,3	954,326	24,832	2197,259	0	204,077	204,077	99,726	0	0	0	0	0	0	0
13:32:05	-352,709	2193,732	11,943	11,621	10,534	7,151	9,279	21,3	954,326	24,832	2193,732	0	204,077	204,077	99,726	0	0	0	0	0	0	0
13:32:05	-200,61	2191,725	11,992	11,816	10,52	7,131	9,237	21,3	954,326	24,832	2191,725	0	204,077	204,077	99,726	0	0	0	0	0	0	0
13:32:05	-264,062	2189,085	12,041	11,816	10,502	7,103	9,195	21,3	954,326	24,832	2189,085	0	204,077	204,077	99,726	0	0	0	0	0	0	0
13:32:05	-166,821	2187,417	12,138	11,914	10,488	7,086	9,154	21,3	954,326	24,832	2187,417	0	204,077	204,077	99,726	0	0	0	0	0	0	0
13:32:05	-304,296	2184,374	12,138	11,914	10,471	7,055	9,113	21,3	954,326	24,832	2184,374	0	204,077	204,077	99,726	0	0	0	0	0	0	0
13:32:05	-258,178	2181,792	12,138	11,963	10,456	7,028	9,072	21,3	954,326	24,832	2181,792	0	204,077	204,077	99,726	0	0	0	0	0	0	0
13:32:05	-194,189	2179,85	12,187	11,963	10,442	7,008	9,031	21,3	954,326	24,832	2179,85	0	204,077	204,077	99,726	0	0	0	0	0	0	0
13:32:05	-263,94	2177,211	12,138	11,914	10,43	6,981	8,991	21,3	954,326	24,832	2177,211	0	204,077	204,077	99,726	0	0	0	0	0	0	0
13:32:05	-331,03	2173,9	12,041	11,816	10,416	6,947	8,951	21,3	954,326	24,832	2173,9	0	204,077	204,077	99,726	0	0	0	0	0	0	0
13:32:05	-268,554	2171,215	11,943	11,767	10,406	6,919	8,911	21,3	954,326	24,832	2171,215	0	204,077	204,077	99,726	0	0	0	0	0	0	0
13:32:06	-251,342	2168,701	11,845	11,572	10,397	6,893	8,872	21,3	954,326	24,832	2168,701	0	204,077	204,077	99,726	0	0	0	0	0	0	0
13:32:06	-401,66	2164,685	11,65	11,523	10,385	6,852	8,832	21,3	954,326	24,832	2164,685	0	204,077	204,077	99,726	0	0	0	0	0	0	0
13:32:06	-222,875	2162,456	11,601	11,425	10,375	6,829	8,793	21,3	954,326	24,832	2162,456	0	204,077	204,077	99,726	0	0	0	0	0	0	0
13:32:06	-293,017	2159,526	11,504	11,377	10,363	6,799	8,754	21,3	954,326	24,832	2159,526	0	204,077	204,077	99,726	0	0	0	0	0	0	0
13:32:06	-222,851	2157,297	11,455	11,377	10,353	6,776	8,715	21,3	954,326	24,832	2157,297	0	204,077	204,077	99,726	0	0	0	0	0	0	0
13:32:06	-206,762	2155,23	11,406	11,23	10,344	6,754	8,677	21,3	954,326	24,832	2155,23	0	204,077	204,077	99,726	0	0	0	0	0	0	0
13:32:06	-296,484	2152,265	11,259	11,23	10,335	6,724	8,638	21,3	954,326	24,832	2152,265	0	204,077	204,077	99,726	0	0	0	0	0	0	0
13:32:06	-252,197	2149,743	11,162	11,084	10,326	6,698	8,6	21,3	954,326	24,832	2149,743	0	204,077	204,077	99,726	0	0	0	0	0	0	0
13:32:06	-216,772	2147,575	11,015	10,937	10,321	6,676	8,562	21,3	954,326	24,832	2147,575	0	204,077	204,077	99,726	0	0	0	0	0	0	0
13:32:06	-189,379	2145,681	10,966	10,888	10,313	6,656	8,525	21,3	954,326	24,832	2145,681	0	204,077	204,077	99,726	0	0	0	0	0	0	0
13:32:06	-143,286	2144,248	10,918	10,84	10,307	6,641	8,488	21,3	954,326	24,832	2144,248	0	204,077	204,077	99,726	0	0	0	0	0	0	0
13:32:06	-235,839	2141,89	10,82	10,742	10,299	6,617	8,451	21,3	954,326	24,832	2141,89	0	204,077	204,077	99,726	0	0	0	0	0	0	0
13:32:06	-98,706	2140,903	10,82	10,742	10,294	6,607	8,415	21,3	954,326	24,832	2140,903	0	204,077	204,077	99,726	0	0	0	0	0	0	0
13:32:06	-191,43	2138,989	10,771	10,742	10,285	6,587	8,379	21,3	954,326	24,832	2138,989	0	204,077	204,077	99,726	0	0	0	0	0	0	0
13:32:06	-103,002	2137,959	10,82	10,742	10,277	6,576	8,344	21,3	954,326	24,832	2137,959	0	204,077	204,077	99,726	0	0	0	0	0	0	0
13:32:06	-128,051	2136,678	10,771	10,742	10,272	6,563	8,309	21,3	954,326	24,832	2136,678	0	204,077	204,077	99,726	0	0	0	0	0	0	0
13:32:06	-119,848	2135,48	10,82	10,84	10,263	6,551	8,275	21,3	954,326	24,832	2135,48	0	204,077	204,077	99,726	0	0	0	0	0	0	0
13:32:06	-136,547	2134,114	10,82	10,84	10,255	6,537	8,241	21,3	954,326	24,832	2134,114	0	204,077	204,077	99,726	0	0	0	0	0	0	0
13:32:06	-152,417	2132,59	10,82	10,84	10,246	6,521	8,207	21,3	954,326	24,832	2132,59	0	204,077	204,077	99,726	0	0	0	0	0	0	0
13:32:06	-83,789	2131,752	10,82	10,742	10,242	6,512	8,174	21,1	951,976	24,832	2131,752	0	204,077	204,077	99,726	0	0	0	0	0	0	0
13:32:06	-109,326	2130,659	10,771	10,693	10,238	6,501	8,141	21,1	951,976	24,832	2130,659	0	204,077	204,077	99,726	0	0	0	0	0	0	0
13:32:06	-27,954	2130,379	10,771	10,693	10,236	6,498	8,109	21,1	951,976	24,832	2130,379	0	204,077	204,077	99,726	0	0	0	0	0	0	0
13:32:06	-205,957	2128,32	10,625	10,547	10,232	6,477	8,077	21,1	951,976	24,832	2128,32	0	204,077	204,077	99,726	0	0	0	0	0	0	0
13:32:06	-90,722	2127,412	10,527	10,4	10,232	6,468	8,045	21,1	951,976	24,832	2127,412	0	204,077	204,077	99,726	0	0	0	0	0	0	0
13:32:06	-161,401	2125,798	10,429	10,302	10,228	6,451	8,014	21,1	951,976	24,832	2125,798	0	204,077	204,077	99,726	0	0	0	0	0	0	0
13:32:06	-14,062	2125,658	10,429	10,351	10,227	6,45	7,983	21,1	951,976	24,832	2125,658	0	204,077	204,077	99,726	0	0	0	0	0	0	0
13:32:06	-206,909	2123,589	10,283	10,156	10,223	6,428	7,953	21,1	951,976	24,832	2123,589	0	204,077	204,077	99,726	0	0	0	0	0	0	0
13:32:06	-25,366	2123,335	10,332	10,351	10,219	6,426	7,923	21,1	951,976	24,832	2123,335	0	204,077	204,077	99,726	0	0	0	0	0	0	0
13:32:06	-98,852	2122,347	10,332	10,351	10,213	6,415	7,893	21,1	951,976	24,832	2122,347	0	204,077	204,077	99,726	0	0	0	0	0	0	0
13:32:06	64,013	2122,987	10,478	10,4	10,209	6,422	7,864	21,1	951,976	24,832	2122,347	0	201,457	201,457	99,715	0	0	0	0	0	0	0
13:32:06	-22,875	2122,758	10,625	10,547	10,2	6,42	7,836	21,1	951,976	24,832	2122,347	0	201,457	201,457	99,715	0	0	0	0	0	0	0
13:32:06	-114,77	2121,61	10,673	10,693	10,191	6,408	7,808	21,1	951,976	24,832	2121,61	0	201,457	201,457	99,715	0	0	0	0	0	0	0
13:32:06	-8,056	2121,53	10,771	10,888	10,186	6,407	7,781	21,1	951,976	24,832	2121,53	0	201,457	201,457	99,715	0	0	0	0	0	0	0
13:32:06	-102,832	2120,501	10,82	10,888	10,177	6,396	7,753	21,1	951,976	24,832	2120,501	0	201,457	201,457	99,715	0	0	0	0	0	0	0
13:32:06	-212,353	2118,378	10,673	10,742	10,173	6,375	7,726	21,1	951,976	24,832	2118,378	0	201,457	201,457	99,715	0	0	0	0	0	0	0
13:32:06	-45,288	2117,925	10,625	10,693	10,173	6,37	7,7	21,1	951,976	24,832	2117,925	0	201,457	201,457	99,715	0	0	0	0	0	0	0
13:32:06	-102,392	2116,901	10,527	10,693	10,172	6,359	7,673	21,1	951,976	24,832	2116,901	0	201,457	201,457	99,715	0	0	0	0	0	0	0
13:32:06	-45,288	2116,448	10,478	10,547	10,172	6,355	7,648	21,1	951,976	24,832	2116,448	0	201,457	201,457	99,715	0	0	0	0	0	0	0
13:32:06	-45,288	2115,995	10,429	10,4	10,172	6,35	7,622	21,1	951,976	24,832	2115,995	0	201,457	201,457	99,715	0	0	0	0	0	0	0
13:32:06	-90,576	2115,089	10,332	10,351	10,172	6,341	7,597	21,1	951,976	24,832	2115,089	0	201,457	201,457	99,715	0	0	0	0	0	0	0
13:32:06	-120,41	2113,885	10,283	10,351	10,168	6,328	7,572	21,1	951,976	24,832	2113,885	0	201,457	201,457	99,715	0	0	0	0	0	0	0
13:32:06	-30,834	2113,577	10,332	10,302	10,164	6,325	7,548	21,1	951,976	24,832	2113,577	0	201,457	201,457	99,715	0	0	0	0	0	0	0
13:32:06	1,342	2113,59	10,429	10,4	10,159	6,325	7,524	21,1	951,976	24,832	2113,577	0	201,457	201,457	99,715	0	0	0	0	0	0	0
13:32:06	34,545	2113,936	10,478	10,4	10,158	6,329	7,5	21,1	951,976	24,832	2113,577	0	201,457	201,457	99,715	0	0	0	0	0	0	0
13:32:06	-121,411	2112,722	10,429	10,4	10,154	6,316	7,477	21,1	951,976	24,832	2112,722	0	201,457	201,457	99,715	0	0	0	0	0	0	0
13:32:06	-89,208	2111,83	10,429	10,351	10,149	6,307	7,454	21,1	951,976	24,832	2111,83	0	201,457	201,457	99,715	0	0	0	0	0	0	0
13:32:06	-10,717	2111,723	10,429	10,4	10,148	6,306	7,432	21,1	951,976	24,832	2111,723	0	201,457	201,457	99,715	0	0	0	0	0	0	0
13:32:06	-30,908	2111,413	10,478	10,498	10,144	6,303	7,41	21,1	951,976	24,832	2111,413	0	201,457	201,457	99,715	0	0	0	0	0	0	0
13:32:06	-79,516	2110,618	10,478	10,547	10,139	6,295	7,388	21,1	951,976	24,832	2110,618	0	201,457	201,457	99,715	0	0	0	0	0	0	0
13:32:06	-78,466	2109,834	10,478	10,547	10,135	6,286	7,366	21,1	951,976	24,832	2109,834	0	201,457	201,457	99,715	0	0	0	0	0	0	0
13:32:06	-33,032	2109,503	10,527	10,547	10,13	6,283	7,345	21,1	951,976	24,832	2109,503	0	201,457	201,457	99,715	0	0	0	0	0	0	0
13:32:06	-123,706	2108,266	10,478	10,547	10,126	6,27	7,324	21,1	951,976	24,832	2108,266	0	201,457	201,457	99,715	0	0	0	0	0	0	0
13:32:06	-54,907	2107,717	10,429	10,498	10,125	6,265	7,303	21,1	951,976	24,832	2107,717	0	201,457	201,457	99,715	0	0	0	0	0	0	0
13:32:06	-79,345	2106,924	10,429	10,498	10,121	6,256	7,282	21,1	951,976	24,832	2106,924	0	201,457	201,457	99,715	0	0	0	0	0	0	0
13:32:06	-78,466	2106,139	10,429	10,498	10,116	6,248	7,262	21,1	951,976	24,832	2106,139	0	201,457	201,457	99,715	0	0	0	0	0	0	0
13:32:06	0	2106,139	10,429	10,498	10,116	6,248	7,242	21,1	951,976	24,832	2106,139	0	201,457	201,457	99,715	0	0	0	0	0	0	0
13:32:06	-216,259	2103,976	10,283	10,351	10,112	6,226	7,222	21,1	951,976	24,832	2103,976	0	201,457	201,457	99,715	0	0	0	0	0	0	0
13:32:06	45,214	2104,429	10,332	10,351	10,112	6,231	7,203	21,1	951,976	24,832	2103,977	0	201,457	201,457	99,715	0	0	0	0	0	0	0
13:32:06	-125,585	2103,173	10,283	10,351	10,107	6,218	7,184	21,1	951,976	24,832	2103,173	0	201,457	201,457	99,715	0	0	0	0	0	0	0
13:32:06	-8,593	2103,087	10,283	10,302	10,107	6,217	7,165	21,1	951,976	24,832	2103,087	0	201,457	201,457	99,715	0	0	0	0	0	0	0
13:32:06	-90,429	2102,182	10,185	10,205	10,107	6,208	7,146	21,1	951,976	24,832	2102,182	0	201,457	201,457	99,715	0	0	0	0	0	0	0
13:32:06	-71,972	2101,463	10,185	10,156	10,102	6,2	7,127	21,1	951,976	24,832	2101,463	0	201,457	201,457	99,715	0	0	0	0	0	0	0
13:32:06	-53,808	2100,925	10,136	10,156	10,102	6,195	7,109	21,1	951,976	24,832	2100,925	0	201,457	201,457	99,715	0	0	0	0	0	0	0
13:32:06	0	2100,925	10,136	10,156	10,102	6,195	7,091	21,1	951,976	24,832	2100,925	0	201,457	201,457	99,715	0	0	0	0	0	0	0
13:32:06	-81,591	2100,109	10,136	10,205	10,097	6,186	7,073	21,1	951,976	24,832	2100,109	0	201,457	201,457	99,715	0	0	0	0	0	0	0
13:32:06	-81,616	2099,293	10,136	10,156	10,093	6,178	7,056	21,1	951,976	24,832	2099,293	0	201,457	201,457	99,715	0	0	0	0	0	0	0
13:32:06	62,646	2099,919	10,283	10,302	10,089	6,184	7,039	21,1	951,976	24,832	2099,293	0	201,457	201,457	99,715	0	0	0	0	0	0	0
13:32:06	45,385	2100,373	10,429	10,4	10,083	6,189	7,022	21,1	951,976	24,832	2099,294	0	201,457	201,457	99,715	0	0	0	0	0	0	0
13:32:06	-83,74	2099,536	10,429	10,498	10,079	6,18	7,006	21,1	951,976	24,832	2099,295	0	201,457	201,457	99,715	0	0	0	0	0	0	0
13:32:06	-7,373	2099,462	10,429	10,498	10,078	6,18	6,989	21,1	951,976	24,832	2099,295	0	201,457	201,457	99,715	0	0	0	0	0	0	0
13:32:06	-165,698	2097,805	10,332	10,4	10,074	6,162	6,973	21,1	951,976	24,832	2097,805	0	201,457	201,457	99,715	0	0	0	0	0	0	0
13:32:06	-45,19	2097,353	10,283	10,351	10,074	6,158	6,957	21,1	951,976	24,832	2097,353	0	201,457	201,457	99,715	0	0	0	0	0	0	0
13:32:06	-90,38	2096,449	10,185	10,156	10,074	6,148	6,941	21,1	951,976	24,832	2096,449	0	201,457	201,457	99,715	0	0	0	0	0	0	0
13:32:06	0	2096,449	10,185	10,205	10,074	6,148	6,926	21,1	951,976	24,832	2096,449	0	201,457	201,457	99,715	0	0	0	0	0	0	0
13:32:06	-135,546	2095,094	10,039	10,009	10,074	6,134	6,91	21,1	951,976	24,832	2095,094	0	201,457	201,457	99,715	0	0	0	0	0	0	0
13:32:06	90,356	2095,997	10,136	10,009	10,074	6,144	6,895	21,1	951,976	24,832	2095,095	0	201,457	201,457	99,715	0	0	0	0	0	0	0
13:32:06	-7,373	2095,923	10,136	10,058	10,074	6,143	6,88	21,1	951,976	24,832	2095,095	0	201,457	201,457	99,715	0	0	0	0	0	0	0
13:32:06	-165,6	2094,267	10,039	10,009	10,069	6,126	6,866	21,1	951,976	24,832	2094,267	0	201,457	201,457	99,715	0	0	0	0	0	0	0
13:32:06	82,958	2095,097	10,136	10,009	10,069	6,135	6,851	21,1	951,976	24,832	2094,268	0	201,457	201,457	99,715	0	0	0	0	0	0	0
13:32:06	-75,097	2094,346	10,136	10,205	10,065	6,127	6,837	21,1	951,976	24,832	2094,268	0	201,457	201,457	99,715	0	0	0	0	0	0	0
13:32:06	-37,475	2093,971	10,185	10,205	10,06	6,123	6,823	21,1	951,976	24,832	2093,971	0	201,457	201,457	99,715	0	0	0	0	0	0	0
13:32:06	82,788	2094,799	10,283	10,302	10,059	6,131	6,81	21,1	951,976	24,832	2093,972	0	201,457	201,457	99,715	0	0	0	0	0	0	0
13:32:06	-212,89	2092,67	10,136	10,205	10,055	6,11	6,796	21,1	951,976	24,832	2092,67	0	201,457	201,457	99,715	0	0	0	0	0	0	0
13:32:06	37,792	2093,048	10,185	10,205	10,055	6,113	6,782	21,1	951,976	24,832	2092,67	0	201,457	201,457	99,715	0	0	0	0	0	0	0
13:32:06	-76,342	2092,285	10,185	10,205	10,05	6,106	6,769	21,1	951,976	24,832	2092,285	0	201,457	201,457	99,715	0	0	0	0	0	0	0
13:32:06	0	2092,285	10,185	10,205	10,05	6,106	6,756	21,1	951,976	24,832	2092,285	0	201,457	201,457	99,715	0	0	0	0	0	0	0
13:32:06	-135,473	2090,93	10,039	10,058	10,05	6,092	6,743	21,1	951,976	24,832	2090,93	0	201,457	201,457	99,715	0	0	0	0	0	0	0
13:32:06	5,541	2090,985	10,136	10,009	10,045	6,092	6,73	21,1	951,976	24,832	2090,93	0	201,457	201,457	99,715	0	0	0	0	0	0	0
13:32:06	0	2090,985	10,136	10,058	10,045	6,092	6,718	21,1	951,976	24,832	2090,93	0	201,457	201,457	99,715	0	0	0	0	0	0	0
13:32:06	-135,449	2089,631	9,99	9,961	10,045	6,078	6,705	21,1	951,976	24,832	2089,631	0	201,457	201,457	99,715	0	0	0	0	0	0	0
13:32:06	45,141	2090,082	10,039	10,058	10,045	6,083	6,693	21,1	951,976	24,832	2089,631	0	201,457	201,457	99,715	0	0	0	0	0	0	0
13:32:06	-83,691	2089,245	10,039	10,009	10,041	6,074	6,681	21,1	951,976	24,832	2089,245	0	201,457	201,457	99,715	0	0	0	0	0	0	0
13:32:06	135,424	2090,6	10,185	10,156	10,041	6,088	6,669	21,1	951,976	24,832	2089,247	0	201,457	201,457	99,715	0	0	0	0	0	0	0
13:32:06	-128,833	2089,311	10,136	10,058	10,036	6,075	6,658	21,1	951,976	24,832	2089,247	0	201,457	201,457	99,715	0	0	0	0	0	0	0
13:32:06	0	2089,311	10,136	10,156	10,036	6,075	6,646	21,1	951,976	24,832	2089,247	0	201,457	201,457	99,715	0	0	0	0	0	0	0
13:32:06	-34,326	2088,968	10,185	10,156	10,031	6,071	6,635	21,1	951,976	24,832	2088,968	0	201,457	201,457	99,715	0	0	0	0	0	0	0
13:32:06	-45,166	2088,516	10,136	10,058	10,031	6,067	6,624	21,1	951,976	24,832	2088,516	0	201,457	201,457	99,715	0	0	0	0	0	0	0
13:32:06	-6,323	2088,453	10,136	10,009	10,031	6,066	6,613	21,1	951,976	24,832	2088,453	0	201,457	201,457	99,715	0	0	0	0	0	0	0
13:32:06	0	2088,453	10,136	10,058	10,031	6,066	6,602	21,1	951,976	24,832	2088,453	0	201,457	201,457	99,715	0	0	0	0	0	0	0
13:32:06	-135,424	2087,099	9,99	9,863	10,031	6,052	6,591	21,1	951,976	24,832	2087,099	0	201,457	201,457	99,715	0	0	0	0	0	0	0
13:32:06	0	2087,099	9,99	9,863	10,031	6,052	6,581	21,1	951,976	24,832	2087,099	0	201,457	201,457	99,715	0	0	0	0	0	0	0
13:32:06	-33,3	2086,766	10,039	10,009	10,027	6,049	6,57	21,1	951,976	24,832	2086,766	0	201,457	201,457	99,715	0	0	0	0	0	0	0
13:32:07	-51,44	2086,252	9,99	9,961	10,026	6,043	6,56	21,1	951,976	24,832	2086,252	0	201,457	201,457	99,715	0	0	0	0	0	0	0
13:32:07	-78,417	2085,467	9,99	9,961	10,022	6,035	6,55	21,1	951,976	24,832	2085,467	0	201,457	201,457	99,715	0	0	0	0	0	0	0
13:32:07	0	2085,467	9,99	10,009	10,022	6,035	6,54	21,1	951,976	24,832	2085,467	0	201,457	201,457	99,715	0	0	0	0	0	0	0
13:32:07	-45,117	2085,016	9,941	9,961	10,022	6,031	6,53	21,1	951,976	24,832	2085,016	0	201,457	201,457	99,715	0	0	0	0	0	0	0
13:32:07	0	2085,016	9,941	9,961	10,022	6,031	6,52	21,1	951,976	24,832	2085,016	0	201,457	201,457	99,715	0	0	0	0	0	0	0
13:32:07	0	2085,016	9,941	10,009	10,022	6,031	6,51	21,1	951,976	24,832	2085,016	0	201,457	201,457	99,715	0	0	0	0	0	0	0
13:32:07	-85,791	2084,158	9,941	9,961	10,017	6,022	6,501	21,1	951,976	24,832	2084,158	0	201,457	201,457	99,715	0	0	0	0	0	0	0
13:32:07	45,092	2084,609	9,99	10,156	10,017	6,026	6,491	21,1	951,976	24,832	2084,159	0	201,457	201,457	99,715	0	0	0	0	0	0	0
13:32:07	-45,092	2084,158	9,941	9,961	10,017	6,022	6,482	21,1	951,976	24,832	2084,158	0	201,457	201,457	99,715	0	0	0	0	0	0	0
13:32:07	-90,234	2083,256	9,843	9,961	10,017	6,012	6,473	21,1	951,976	24,832	2083,256	0	201,457	201,457	99,715	0	0	0	0	0	0	0
13:32:07	50,415	2083,76	9,99	10,009	10,012	6,018	6,464	21,1	951,976	24,832	2083,256	0	201,457	201,457	99,715	0	0	0	0	0	0	0
13:32:07	45,117	2084,211	10,039	10,009	10,012	6,022	6,455	21,1	951,976	24,832	2083,257	0	201,457	201,457	99,715	0	0	0	0	0	0	0
13:32:07	-80,346	2083,408	10,039	9,961	10,008	6,014	6,447	21,1	951,976	24,832	2083,257	0	201,457	201,457	99,715	0	0	0	0	0	0	0
13:32:07	35,229	2083,76	9,99	9,961	10,012	6,018	6,438	21,1	951,976	24,832	2083,258	0	201,457	201,457	99,715	0	0	0	0	0	0	0
13:32:07	-45,117	2083,309	9,941	9,814	10,012	6,013	6,43	21,1	951,976	24,832	2083,258	0	201,457	201,457	99,715	0	0	0	0	0	0	0
13:32:07	-35,229	2082,957	9,99	9,961	10,008	6,009	6,422	21,1	951,976	24,832	2082,957	0	201,457	201,457	99,715	0	0	0	0	0	0	0
13:32:07	0	2082,957	9,99	9,961	10,008	6,009	6,414	21,1	951,976	24,832	2082,957	0	201,457	201,457	99,715	0	0	0	0	0	0	0
13:32:07	-45,092	2082,506	9,941	9,814	10,008	6,005	6,406	21	952,436	24,832	2082,506	0	201,457	201,457	99,715	0	0	0	0	0	0	0
13:32:07	-1,049	2082,495	9,941	9,863	10,008	6,005	6,398	21	952,436	24,832	2082,495	0	201,457	201,457	99,715	0	0	0	0	0	0	0
13:32:07	45,092	2082,946	9,99	9,961	10,008	6,009	6,39	21	952,436	24,832	2082,496	0	201,457	201,457	99,715	0	0	0	0	0	0	0
13:32:07	-45,092	2082,495	9,941	9,863	10,008	6,005	6,383	21	952,436	24,832	2082,495	0	201,457	201,457	99,715	0	0	0	0	0	0	0
13:32:07	-96,704	2081,528	9,843	9,863	10,007	5,995	6,375	21	952,436	24,832	2081,528	0	201,457	201,457	99,715	0	0	0	0	0	0	0
13:32:07	-73,999	2080,788	9,843	9,863	10,003	5,987	6,367	21	952,436	24,832	2080,788	0	201,457	201,457	99,715	0	0	0	0	0	0	0
13:32:07	-5,468	2080,733	9,843	9,814	10,003	5,986	6,36	21	952,436	24,832	2080,733	0	201,457	201,457	99,715	0	0	0	0	0	0	0
13:32:07	0	2080,733	9,843	9,863	10,003	5,986	6,353	21	952,436	24,832	2080,733	0	201,457	201,457	99,715	0	0	0	0	0	0	0
13:32:07	-45,068	2080,283	9,795	9,814	10,003	5,982	6,345	21	952,436	24,832	2080,283	0	201,457	201,457	99,715	0	0	0	0	0	0	0
13:32:07	135,253	2081,635	9,941	9,863	10,003	5,996	6,338	21	952,436	24,832	2080,284	0	201,457	201,457	99,715	0	0	0	0	0	0	0
13:32:07	90,234	2082,538	10,039	10,156	10,003	6,005	6,332	21	952,436	24,832	2080,286	0	200,949	200,949	99,713	0	0	0	0	0	0	0
13:32:07	406,054	2086,598	10,478	10,693	10,003	6,047	6,326	21	952,436	24,832	2080,293	0	200,949	200,949	99,713	0	0	0	0	0	0	0
13:32:07	582,812	2092,426	11,015	11,279	10,008	6,107	6,322	21	952,436	24,832	2080,304	0	200,949	200,949	99,713	0	0	0	0	0	0	0
13:32:07	447,485	2096,901	11,406	11,767	10,012	6,153	6,319	21	952,436	24,832	2080,321	0	200,949	200,949	99,713	0	0	0	0	0	0	0
13:32:07	826,66	2105,168	11,943	12,451	10,031	6,238	6,317	21	952,436	24,832	2080,346	0	200,949	200,949	99,713	0	0	0	0	0	0	0
13:32:07	784,887	2113,017	12,334	13,037	10,055	6,319	6,317	21	952,436	24,832	2080,379	0	200,949	200,949	99,713	0	0	0	0	0	0	0
13:32:07	644,873	2119,465	12,48	13,427	10,084	6,386	6,319	21	952,436	24,832	2080,418	0	200,949	200,949	99,713	0	0	0	0	0	0	0
13:32:07	951,855	2128,984	12,627	13,623	10,13	6,484	6,322	21	952,436	24,832	2080,466	0	200,949	200,949	99,713	0	0	0	0	0	0	0
13:32:07	619,482	2135,179	12,334	13,574	10,181	6,548	6,326	21	952,436	24,832	2080,521	0	200,949	200,949	99,713	0	0	0	0	0	0	0
13:32:07	871,044	2143,889	12,285	13,525	10,233	6,638	6,332	21	952,436	24,832	2080,585	0	200,949	200,949	99,713	0	0	0	0	0	0	0
13:32:07	1303,295	2156,922	12,675	14,062	10,286	6,772	6,341	21	952,436	24,832	2080,661	0	200,949	200,949	99,713	0	0	0	0	0	0	0
13:32:07	951,562	2166,438	12,822	14,746	10,332	6,87	6,351	21	952,436	24,832	2080,747	0	200,949	200,949	99,713	0	0	0	0	0	0	0
13:32:07	1237,402	2178,812	13,261	15,088	10,379	6,998	6,364	21	952,436	24,832	2080,845	0	200,949	200,949	99,713	0	0	0	0	0	0	0
13:32:07	1409,643	2192,908	13,896	15,82	10,425	7,143	6,379	21	952,436	24,832	2080,957	0	200,949	200,949	99,713	0	0	0	0	0	0	0
13:32:07	1256,665	2205,475	14,384	16,406	10,471	7,272	6,397	21	952,436	24,832	2081,081	0	200,949	200,949	99,713	0	0	0	0	0	0	0
13:32:07	1440,136	2219,876	14,97	16,943	10,521	7,421	6,417	21	952,436	24,832	2081,22	0	200,949	200,949	99,713	0	0	0	0	0	0	0
13:32:07	957,714	2229,453	14,873	17,187	10,58	7,52	6,438	21	952,436	24,832	2081,368	0	200,949	200,949	99,713	0	0	0	0	0	0	0
13:32:07	1109,497	2240,548	14,922	17,383	10,64	7,634	6,462	21	952,436	24,832	2081,528	0	200,949	200,949	99,713	0	0	0	0	0	0	0
13:32:07	1188,452	2252,433	14,97	18,164	10,705	7,757	6,487	21	952,436	24,832	2081,699	0	200,949	200,949	99,713	0	0	0	0	0	0	0
13:32:07	1579,394	2268,227	15,41	18,066	10,771	7,919	6,515	21	952,436	24,832	2081,885	0	200,949	200,949	99,713	0	0	0	0	0	0	0
13:32:07	874,072	2276,968	15,117	17,724	10,836	8,009	6,545	21	952,436	24,832	2082,08	0	200,949	200,949	99,713	0	0	0	0	0	0	0
13:32:07	1214,428	2289,112	15,263	18,164	10,897	8,135	6,576	21	952,436	24,832	2082,287	0	200,949	200,949	99,713	0	0	0	0	0	0	0
13:32:07	1092,944	2300,041	15,361	18,261	10,954	8,247	6,609	21	952,436	24,832	2082,505	0	200,949	200,949	99,713	0	0	0	0	0	0	0
13:32:07	1694,458	2316,986	16,093	18,799	11,01	8,422	6,644	21	952,436	24,832	2082,74	0	200,949	200,949	99,713	0	0	0	0	0	0	0
13:32:07	1692,285	2333,909	16,826	19,336	11,066	8,597	6,682	21	952,436	24,832	2082,991	0	200,949	200,949	99,713	0	0	0	0	0	0	0
13:32:07	1385,522	2347,764	17,217	20,019	11,123	8,739	6,723	21	952,436	24,832	2083,256	0	200,949	200,949	99,713	0	0	0	0	0	0	0
13:32:07	1304,321	2360,807	17,314	20,068	11,192	8,874	6,765	21	952,436	24,832	2083,533	0	200,949	200,949	99,713	0	0	0	0	0	0	0
13:32:07	1018,481	2370,992	17,07	20,459	11,262	8,979	6,808	21	952,436	24,832	2083,821	0	200,949	200,949	99,713	0	0	0	0	0	0	0
13:32:07	1606,64	2387,058	17,412	20,166	11,335	9,144	6,854	21	952,436	24,832	2084,124	0	200,949	200,949	99,713	0	0	0	0	0	0	0
13:32:07	1489,233	2401,951	17,705	20,361	11,403	9,298	6,902	21	952,436	24,832	2084,442	0	200,949	200,949	99,713	0	0	0	0	0	0	0
13:32:07	1326,635	2415,217	17,851	20,703	11,47	9,435	6,952	21	952,436	24,832	2084,773	0	200,949	200,949	99,713	0	0	0	0	0	0	0
13:32:07	1375,463	2428,972	18,193	20,703	11,529	9,577	7,003	21	952,436	24,832	2085,117	0	200,949	200,949	99,713	0	0	0	0	0	0	0
13:32:07	1249,023	2441,462	18,388	20,898	11,589	9,705	7,056	21	952,436	24,832	2085,473	0	200,949	200,949	99,713	0	0	0	0	0	0	0
13:32:07	1771,826	2459,18	19,267	21,924	11,641	9,888	7,112	21	952,436	24,832	2085,847	0	200,949	200,949	99,713	0	0	0	0	0	0	0
13:32:07	1212,793	2471,308	19,512	22,119	11,696	10,013	7,169	21	952,436	24,832	2086,232	0	200,949	200,949	99,713	0	0	0	0	0	0	0
13:32:07	997,021	2481,278	19,512	21,826	11,752	10,116	7,226	21	952,436	24,832	2086,627	0	200,949	200,949	99,713	0	0	0	0	0	0	0
13:32:07	1221,63	2493,495	19,658	21,972	11,812	10,242	7,286	21	952,436	24,832	2087,034	0	200,949	200,949	99,713	0	0	0	0	0	0	0
13:32:07	1085,107	2504,346	19,658	21,972	11,874	10,354	7,346	21	952,436	24,832	2087,451	0	200,949	200,949	99,713	0	0	0	0	0	0	0
13:32:07	1375,586	2518,102	19,951	22,314	11,935	10,495	7,407	21	952,436	24,832	2087,882	0	200,949	200,949	99,713	0	0	0	0	0	0	0
13:32:07	1290,698	2531,009	20,244	22,314	11,992	10,628	7,471	21	952,436	24,832	2088,325	0	200,949	200,949	99,713	0	0	0	0	0	0	0
13:32:07	912,28	2540,131	20,146	22,119	12,048	10,723	7,534	21	952,436	24,832	2088,777	0	200,949	200,949	99,713	0	0	0	0	0	0	0
13:32:07	1220,996	2552,341	20,439	22,461	12,101	10,848	7,599	21	952,436	24,832	2089,241	0	200,949	200,949	99,713	0	0	0	0	0	0	0
13:32:07	1534,594	2567,687	20,928	22,705	12,16	11,007	7,666	21	952,436	24,832	2089,719	0	200,949	200,949	99,713	0	0	0	0	0	0	0
13:32:07	726,904	2574,956	20,732	22,461	12,212	11,082	7,733	21	952,436	24,832	2090,204	0	200,949	200,949	99,713	0	0	0	0	0	0	0
13:32:07	1449,072	2589,447	21,221	23,096	12,267	11,231	7,802	21	952,436	24,832	2090,704	0	200,949	200,949	99,713	0	0	0	0	0	0	0
13:32:07	1208,74	2601,535	21,562	23,291	12,316	11,356	7,871	21	952,436	24,832	2091,214	0	200,949	200,949	99,713	0	0	0	0	0	0	0
13:32:07	1224,804	2613,783	21,904	23,974	12,366	11,482	7,942	21	952,436	24,832	2091,737	0	200,949	200,949	99,713	0	0	0	0	0	0	0
13:32:07	988,452	2623,667	22,051	24,072	12,413	11,584	8,014	21	952,436	24,832	2092,269	0	200,949	200,949	99,713	0	0	0	0	0	0	0
13:32:07	1170,239	2635,369	22,344	23,974	12,462	11,704	8,086	21	952,436	24,832	2092,812	0	200,949	200,949	99,713	0	0	0	0	0	0	0
13:32:07	1023,022	2645,6	22,49	24,365	12,512	11,81	8,159	21	952,436	24,832	2093,365	0	200,949	200,949	99,713	0	0	0	0	0	0	0
13:32:07	1001,709	2655,617	22,539	24,316	12,565	11,913	8,233	21	952,436	24,832	2093,927	0	200,949	200,949	99,713	0	0	0	0	0	0	0
13:32:07	1119,555	2666,812	22,832	24,463	12,612	12,028	8,307	21	952,436	24,832	2094,5	0	200,949	200,949	99,713	0	0	0	0	0	0	0
13:32:07	1284,375	2679,656	23,223	24,805	12,662	12,161	8,383	21	952,436	24,832	2095,085	0	200,949	200,949	99,713	0	0	0	0	0	0	0
13:32:07	925,952	2688,916	23,32	24,609	12,709	12,256	8,459	21	952,436	24,832	2095,679	0	200,949	200,949	99,713	0	0	0	0	0	0	0
13:32:07	817,968	2697,095	23,223	24,609	12,76	12,341	8,535	21	952,436	24,832	2096,28	0	200,949	200,949	99,713	0	0	0	0	0	0	0
13:32:07	886,303	2705,958	23,271	24,658	12,807	12,432	8,611	21	952,436	24,832	2096,89	0	200,949	200,949	99,713	0	0	0	0	0	0	0
13:32:07	952,685	2715,485	23,467	24,853	12,85	12,53	8,688	21	952,436	24,832	2097,509	0	200,949	200,949	99,713	0	0	0	0	0	0	0
13:32:07	759,497	2723,08	23,467	24,707	12,892	12,609	8,765	21	952,436	24,832	2098,134	0	200,949	200,949	99,713	0	0	0	0	0	0	0
13:32:07	1252,05	2735,601	23,955	25,244	12,935	12,738	8,843	21	952,436	24,832	2098,772	0	200,949	200,949	99,713	0	0	0	0	0	0	0
13:32:07	827,856	2743,879	24,101	25,488	12,973	12,823	8,921	21	952,436	24,832	2099,417	0	200,949	200,949	99,713	0	0	0	0	0	0	0
13:32:07	1023,364	2754,113	24,443	25,683	13,012	12,929	8,999	21	952,436	24,832	2100,071	0	200,949	200,949	99,713	0	0	0	0	0	0	0
13:32:07	925,415	2763,367	24,59	25,83	13,055	13,024	9,078	21	952,436	24,832	2100,735	0	200,949	200,949	99,713	0	0	0	0	0	0	0
13:32:07	707,348	2770,441	24,443	25,586	13,103	13,097	9,157	21	952,436	24,832	2101,404	0	200,949	200,949	99,713	0	0	0	0	0	0	0
13:32:07	864,77	2779,088	24,541	25,537	13,146	13,186	9,236	21	952,436	24,832	2102,082	0	200,949	200,949	99,713	0	0	0	0	0	0	0
13:32:07	819,043	2787,279	24,541	25,683	13,192	13,27	9,315	21	952,436	24,832	2102,767	0	200,949	200,949	99,713	0	0	0	0	0	0	0
13:32:07	829,077	2795,569	24,687	25,928	13,23	13,356	9,394	21	952,436	24,832	2103,46	0	200,949	200,949	99,713	0	0	0	0	0	0	0
13:32:07	1091,211	2806,482	25,176	26,221	13,264	13,468	9,474	21	952,436	24,832	2104,163	0	200,949	200,949	99,713	0	0	0	0	0	0	0
13:32:07	952,343	2816,005	25,566	26,611	13,295	13,567	9,554	21	952,436	24,832	2104,875	0	200,949	200,949	99,713	0	0	0	0	0	0	0
13:32:07	844,921	2824,454	25,859	26,904	13,326	13,654	9,635	21	952,436	24,832	2105,595	0	200,949	200,949	99,713	0	0	0	0	0	0	0
13:32:07	921,655	2833,671	26,201	27,1	13,358	13,749	9,716	21	952,436	24,832	2106,323	0	200,949	200,949	99,713	0	0	0	0	0	0	0
13:32:07	809,79	2841,769	26,494	27,246	13,387	13,832	9,796	21	952,436	24,832	2107,058	0	200,949	200,949	99,713	0	0	0	0	0	0	0
13:32:07	784,326	2849,612	26,641	27,441	13,422	13,913	9,877	21	952,436	24,832	2107,801	0	200,949	200,949	99,713	0	0	0	0	0	0	0
13:32:07	658,422	2856,196	26,641	27,344	13,459	13,981	9,957	21	952,436	24,832	2108,549	0	200,949	200,949	99,713	0	0	0	0	0	0	0
13:32:07	433,007	2860,526	26,396	27,148	13,497	14,026	10,037	21	952,436	24,832	2109,301	0	200,949	200,949	99,713	0	0	0	0	0	0	0
13:32:08	708,52	2867,611	26,396	27,148	13,537	14,099	10,117	21	952,436	24,832	2110,06	0	200,949	200,949	99,713	0	0	0	0	0	0	0
13:32:08	846,411	2876,076	26,641	27,1	13,57	14,186	10,197	21	952,436	24,832	2110,826	0	200,949	200,949	99,713	0	0	0	0	0	0	0
13:32:08	592,504	2882,001	26,738	27,295	13,598	14,247	10,276	21	952,436	24,832	2111,597	0	200,949	200,949	99,713	0	0	0	0	0	0	0
13:32:08	725,317	2889,254	27,031	27,637	13,622	14,322	10,355	21	952,436	24,832	2112,374	0	200,949	200,949	99,713	0	0	0	0	0	0	0
13:32:08	998,461	2899,238	27,666	28,027	13,642	14,425	10,435	21	952,436	24,832	2113,161	0	200,949	200,949	99,713	0	0	0	0	0	0	0
13:32:08	552,197	2904,76	27,812	28,174	13,664	14,482	10,515	21	952,436	24,832	2113,953	0	200,949	200,949	99,713	0	0	0	0	0	0	0
13:32:08	554,663	2910,307	27,861	28,32	13,692	14,539	10,593	21	952,436	24,832	2114,749	0	200,949	200,949	99,713	0	0	0	0	0	0	0
13:32:08	530,126	2915,608	27,959	28,32	13,716	14,593	10,672	21	952,436	24,832	2115,55	0	200,949	200,949	99,713	0	0	0	0	0	0	0
13:32:08	446,533	2920,074	27,812	28,223	13,75	14,639	10,75	21	952,436	24,832	2116,355	0	200,949	200,949	99,713	0	0	0	0	0	0	0
13:32:08	414,306	2924,217	27,715	28,027	13,778	14,682	10,827	21	952,436	24,832	2117,163	0	200,949	200,949	99,713	0	0	0	0	0	0	0
13:32:08	345,629	2927,673	27,471	27,832	13,812	14,718	10,903	21	952,436	24,832	2117,973	0	200,949	200,949	99,713	0	0	0	0	0	0	0
13:32:08	510,375	2932,777	27,471	27,832	13,84	14,77	10,979	21	952,436	24,832	2118,788	0	200,949	200,949	99,713	0	0	0	0	0	0	0
13:32:08	475,878	2937,536	27,519	27,978	13,864	14,819	11,054	21	952,436	24,832	2119,607	0	200,949	200,949	99,713	0	0	0	0	0	0	0
13:32:08	638,793	2943,923	27,812	28,174	13,883	14,885	11,129	21	952,436	24,832	2120,431	0	200,949	200,949	99,713	0	0	0	0	0	0	0
13:32:08	606,054	2949,984	28,154	28,467	13,897	14,948	11,204	21	952,436	24,832	2121,261	0	200,949	200,949	99,713	0	0	0	0	0	0	0
13:32:08	541,772	2955,402	28,35	28,809	13,916	15,004	11,279	21	952,436	24,832	2122,095	0	200,949	200,949	99,713	0	0	0	0	0	0	0
13:32:08	504,467	2960,446	28,594	28,857	13,931	15,056	11,353	21,3	953,406	24,832	2122,933	0	200,949	200,949	99,713	0	0	0	0	0	0	0
13:32:08	332,47	2963,771	28,594	28,906	13,95	15,09	11,426	21,3	953,406	24,832	2123,774	0	200,949	200,949	99,713	0	0	0	0	0	0	0
13:32:08	389,184	2967,663	28,643	28,906	13,969	15,13	11,499	21,3	953,406	24,832	2124,618	0	200,949	200,949	99,713	0	0	0	0	0	0	0
13:32:08	458,691	2972,25	28,594	28,809	13,997	15,177	11,571	21,3	953,406	24,832	2125,466	0	200,949	200,949	99,713	0	0	0	0	0	0	0
13:32:08	171,167	2973,962	28,35	28,516	14,02	15,195	11,642	21,3	953,406	24,832	2126,314	0	200,949	200,949	99,713	0	0	0	0	0	0	0
13:32:08	443,334	2978,395	28,447	28,711	14,04	15,241	11,712	21,3	953,406	24,832	2127,166	0	200,949	200,949	99,713	0	0	0	0	0	0	0
13:32:08	240,063	2980,796	28,35	28,564	14,059	15,265	11,782	21,3	953,406	24,832	2128,02	0	200,949	200,949	99,713	0	0	0	0	0	0	0
13:32:08	435,839	2985,154	28,447	28,564	14,077	15,31	11,851	21,3	953,406	24,832	2128,877	0	200,949	200,949	99,713	0	0	0	0	0	0	0
13:32:08	576,684	2990,921	28,838	29,053	14,087	15,37	11,92	21,3	953,406	24,832	2129,739	0	200,949	200,949	99,713	0	0	0	0	0	0	0
13:32:08	497,705	2995,898	29,082	29,346	14,101	15,421	11,989	21,3	953,406	24,832	2130,605	0	200,949	200,949	99,713	0	0	0	0	0	0	0
13:32:08	244,042	2998,338	29,082	29,199	14,114	15,446	12,057	21,3	953,406	24,832	2131,473	0	203,426	203,426	99,723	0	0	0	0	0	0	0
13:32:08	349,877	3001,837	29,18	29,248	14,128	15,482	12,124	21,3	953,406	24,832	2132,343	0	203,426	203,426	99,723	0	0	0	0	0	0	0
13:32:08	260,375	3004,441	29,18	29,394	14,143	15,509	12,19	21,3	953,406	24,832	2133,215	0	203,426	203,426	99,723	0	0	0	0	0	0	0
13:32:08	346,752	3007,908	29,277	29,346	14,157	15,545	12,256	21,3	953,406	24,832	2134,09	0	203,426	203,426	99,723	0	0	0	0	0	0	0
13:32:08	243,017	3010,338	29,277	29,541	14,17	15,57	12,321	21,3	953,406	24,832	2134,966	0	203,426	203,426	99,723	0	0	0	0	0	0	0
13:32:08	339,965	3013,738	29,424	29,687	14,181	15,605	12,385	21,3	953,406	24,832	2135,845	0	203,426	203,426	99,723	0	0	0	0	0	0	0
13:32:08	123,974	3014,978	29,326	29,59	14,193	15,618	12,449	21,3	953,406	24,832	2136,724	0	203,426	203,426	99,723	0	0	0	0	0	0	0
13:32:08	425,097	3019,229	29,57	29,785	14,203	15,662	12,512	21,3	953,406	24,832	2137,607	0	203,426	203,426	99,723	0	0	0	0	0	0	0
13:32:08	233,227	3021,561	29,57	29,736	14,216	15,686	12,574	21,3	953,406	24,832	2138,491	0	203,426	203,426	99,723	0	0	0	0	0	0	0
13:32:08	223,388	3023,795	29,619	29,736	14,226	15,709	12,635	21,3	953,406	24,832	2139,376	0	203,426	203,426	99,723	0	0	0	0	0	0	0
13:32:08	184,96	3025,645	29,619	29,687	14,236	15,728	12,696	21,3	953,406	24,832	2140,262	0	203,426	203,426	99,723	0	0	0	0	0	0	0
13:32:08	155,542	3027,2	29,619	29,736	14,245	15,744	12,756	21,3	953,406	24,832	2141,149	0	203,426	203,426	99,723	0	0	0	0	0	0	0
13:32:08	221,093	3029,411	29,668	29,932	14,254	15,767	12,815	21,3	953,406	24,832	2142,037	0	203,426	203,426	99,723	0	0	0	0	0	0	0
13:32:08	254,028	3031,951	29,766	29,98	14,263	15,793	12,873	21,3	953,406	24,832	2142,927	0	203,426	203,426	99,723	0	0	0	0	0	0	0
13:32:08	168,505	3033,636	29,766	29,932	14,272	15,81	12,931	21,3	953,406	24,832	2143,818	0	203,426	203,426	99,723	0	0	0	0	0	0	0
13:32:08	51,66	3034,153	29,668	29,883	14,281	15,816	12,987	21,3	953,406	24,832	2144,709	0	203,426	203,426	99,723	0	0	0	0	0	0	0
13:32:08	148,901	3035,642	29,668	29,736	14,289	15,831	13,043	21,3	953,406	24,832	2145,6	0	203,426	203,426	99,723	0	0	0	0	0	0	0
13:32:08	351,293	3039,155	29,912	29,98	14,294	15,867	13,099	21,3	953,406	24,832	2146,493	0	203,426	203,426	99,723	0	0	0	0	0	0	0
13:32:08	134,667	3040,502	29,961	29,98	14,299	15,881	13,153	21,3	953,406	24,832	2147,387	0	203,426	203,426	99,723	0	0	0	0	0	0	0
13:32:08	115,112	3041,653	29,912	30,078	14,308	15,893	13,207	21,3	953,406	24,832	2148,282	0	203,426	203,426	99,723	0	0	0	0	0	0	0
13:32:08	-18,481	3041,468	29,814	29,932	14,313	15,891	13,259	21,3	953,406	24,832	2149,175	0	203,426	203,426	99,723	0	0	0	0	0	0	0
13:32:08	164,184	3043,11	29,814	29,98	14,322	15,908	13,311	21,3	953,406	24,832	2150,069	0	203,426	203,426	99,723	0	0	0	0	0	0	0
13:32:08	168,676	3044,797	29,961	29,932	14,323	15,925	13,363	21,3	953,406	24,832	2150,963	0	203,426	203,426	99,723	0	0	0	0	0	0	0
13:32:08	147,778	3046,274	30,059	29,98	14,326	15,94	13,413	21,3	953,406	24,832	2151,859	0	203,426	203,426	99,723	0	0	0	0	0	0	0
13:32:08	17,602	3046,45	30,059	29,883	14,327	15,942	13,463	21,3	953,406	24,832	2152,753	0	203,426	203,426	99,723	0	0	0	0	0	0	0
13:32:08	114,99	3047,6	30,107	30,078	14,33	15,954	13,512	21,3	953,406	24,832	2153,648	0	203,426	203,426	99,723	0	0	0	0	0	0	0
13:32:08	187,451	3049,475	30,254	30,322	14,332	15,973	13,56	21,3	953,406	24,832	2154,544	0	203,426	203,426	99,723	0	0	0	0	0	0	0
13:32:08	-69,165	3048,783	30,107	30,127	14,337	15,966	13,607	21,3	953,406	24,832	2155,438	0	203,426	203,426	99,723	0	0	0	0	0	0	0
13:32:08	-24,096	3048,542	29,961	29,932	14,344	15,964	13,653	21,3	953,406	24,832	2156,331	0	203,426	203,426	99,723	0	0	0	0	0	0	0
13:32:08	18,676	3048,729	29,961	29,932	14,345	15,966	13,699	21,3	953,406	24,832	2157,224	0	203,426	203,426	99,723	0	0	0	0	0	0	0
13:32:08	165,38	3050,383	30,059	29,98	14,349	15,983	13,743	21,3	953,406	24,832	2158,117	0	203,426	203,426	99,723	0	0	0	0	0	0	0
13:32:08	-100,805	3049,375	29,961	29,883	14,349	15,972	13,787	21,3	953,406	24,832	2159,008	0	203,426	203,426	99,723	0	0	0	0	0	0	0
13:32:08	100,805	3050,383	30,059	29,98	14,349	15,983	13,83	21,3	953,406	24,832	2159,9	0	203,426	203,426	99,723	0	0	0	0	0	0	0
13:32:08	-549,804	3044,885	29,57	29,248	14,346	15,926	13,871	21,3	953,406	24,832	2160,785	0	203,426	203,426	99,723	0	0	0	0	0	0	0
13:32:08	-691,723	3037,967	28,935	28,467	14,344	15,855	13,91	21,3	953,406	24,832	2161,662	0	203,426	203,426	99,723	0	0	0	0	0	0	0
13:32:08	-1032,006	3027,647	28,154	27,246	14,331	15,748	13,946	21,3	953,406	24,832	2162,528	0	203,426	203,426	99,723	0	0	0	0	0	0	0
13:32:08	-847,705	3019,17	27,666	26,269	14,312	15,661	13,98	21,3	953,406	24,832	2163,385	0	203,426	203,426	99,723	0	0	0	0	0	0	0
13:32:08	-1097,168	3008,199	27,226	25,244	14,276	15,548	14,011	21,3	953,406	24,832	2164,23	0	203,426	203,426	99,723	0	0	0	0	0	0	0
13:32:08	-1150,219	2996,696	26,885	24,609	14,231	15,429	14,038	21,3	953,406	24,832	2165,062	0	203,426	203,426	99,723	0	0	0	0	0	0	0
13:32:08	-753,344	2989,163	27,129	24,658	14,175	15,352	14,064	21,3	953,406	24,832	2165,886	0	203,426	203,426	99,723	0	0	0	0	0	0	0
13:32:08	-1065,332	2978,51	27,226	24,365	14,11	15,242	14,087	21,3	953,406	24,832	2166,699	0	203,426	203,426	99,723	0	0	0	0	0	0	0
13:32:08	-1140,258	2967,107	27,178	23,73	14,049	15,124	14,108	21,3	953,406	24,832	2167,499	0	203,426	203,426	99,723	0	0	0	0	0	0	0
13:32:08	-870,361	2958,403	27,324	24,463	13,992	15,035	14,126	21,3	953,406	24,832	2168,29	0	203,426	203,426	99,723	0	0	0	0	0	0	0
13:32:08	-1629,492	2942,109	26,641	23,828	13,94	14,867	14,14	21,3	953,406	24,832	2169,064	0	203,426	203,426	99,723	0	0	0	0	0	0	0
13:32:08	-1496,777	2927,141	26,006	22,558	13,892	14,712	14,152	21,3	953,406	24,832	2169,822	0	203,426	203,426	99,723	0	0	0	0	0	0	0
13:32:08	-1113,549	2916,005	25,664	22,949	13,85	14,597	14,16	21,3	953,406	24,832	2170,568	0	203,426	203,426	99,723	0	0	0	0	0	0	0
13:32:08	-1596,435	2900,041	24,932	22,51	13,802	14,433	14,166	21,3	953,406	24,832	2171,298	0	203,426	203,426	99,723	0	0	0	0	0	0	0
13:32:08	-1476,171	2885,279	24,394	21,338	13,75	14,281	14,168	21,3	953,406	24,832	2172,012	0	203,426	203,426	99,723	0	0	0	0	0	0	0
13:32:08	-834,863	2876,931	24,59	22,021	13,692	14,195	14,168	21,3	953,406	24,832	2172,717	0	203,426	203,426	99,723	0	0	0	0	0	0	0
13:32:08	-1025,048	2866,68	24,736	22,705	13,626	14,089	14,167	21,3	953,406	24,832	2173,411	0	203,426	203,426	99,723	0	0	0	0	0	0	0
13:32:08	-955,957	2857,12	25,029	21,972	13,556	13,99	14,163	21,3	953,406	24,832	2174,094	0	203,426	203,426	99,723	0	0	0	0	0	0	0
13:32:08	-1592,871	2841,192	24,687	21,435	13,486	13,826	14,157	21,3	953,406	24,832	2174,762	0	203,426	203,426	99,723	0	0	0	0	0	0	0
13:32:08	-1117,822	2830,014	24,687	21,484	13,423	13,711	14,148	21,3	953,406	24,832	2175,417	0	203,426	203,426	99,723	0	0	0	0	0	0	0
13:32:08	-1719,409	2812,819	23,955	21,289	13,368	13,534	14,136	21,3	953,406	24,832	2176,054	0	203,426	203,426	99,723	0	0	0	0	0	0	0
13:32:08	-1151,123	2801,308	23,613	20,801	13,323	13,415	14,122	21,3	953,406	24,832	2176,679	0	203,426	203,426	99,723	0	0	0	0	0	0	0
13:32:08	-1535,498	2785,953	22,832	20,068	13,281	13,257	14,105	21,3	953,406	24,832	2177,289	0	203,426	203,426	99,723	0	0	0	0	0	0	0
13:32:08	-1236,914	2773,584	22,344	19,726	13,239	13,129	14,086	21,3	953,406	24,832	2177,885	0	203,426	203,426	99,723	0	0	0	0	0	0	0
13:32:08	-1177,221	2761,812	21,904	19,482	13,198	13,008	14,065	21,3	953,406	24,832	2178,469	0	203,426	203,426	99,723	0	0	0	0	0	0	0
13:32:08	-1190,747	2749,904	21,562	19,385	13,15	12,885	14,041	21,3	953,406	24,832	2179,04	0	203,426	203,426	99,723	0	0	0	0	0	0	0
13:32:08	-573,584	2744,169	21,904	19,873	13,098	12,826	14,018	21,3	953,406	24,832	2179,605	0	203,426	203,426	99,723	0	0	0	0	0	0	0
13:32:08	-723,144	2736,937	22,051	20,263	13,05	12,751	13,993	21,3	953,406	24,832	2180,163	0	203,426	203,426	99,723	0	0	0	0	0	0	0
13:32:08	-811,45	2728,823	22,002	20,459	13,007	12,668	13,967	21,3	953,406	24,832	2180,711	0	203,426	203,426	99,723	0	0	0	0	0	0	0
13:32:08	-778,466	2721,038	21,904	20,41	12,968	12,588	13,94	21,3	953,406	24,832	2181,252	0	203,426	203,426	99,723	0	0	0	0	0	0	0
13:32:08	-774,902	2713,289	21,806	20,361	12,93	12,508	13,912	21,3	953,406	24,832	2181,784	0	203,426	203,426	99,723	0	0	0	0	0	0	0
13:32:08	-982,348	2703,465	21,416	20,215	12,897	12,406	13,882	21,3	953,406	24,832	2182,305	0	203,426	203,426	99,723	0	0	0	0	0	0	0
13:32:08	-701,879	2696,447	21,221	20,019	12,868	12,334	13,852	21,3	953,406	24,832	2182,819	0	203,426	203,426	99,723	0	0	0	0	0	0	0
13:32:08	-794,238	2688,504	20,928	19,482	12,84	12,252	13,82	21,3	953,406	24,832	2183,325	0	203,426	203,426	99,723	0	0	0	0	0	0	0
13:32:08	-1167,407	2676,83	20,342	18,994	12,807	12,132	13,787	21,3	953,406	24,832	2183,818	0	203,426	203,426	99,723	0	0	0	0	0	0	0
13:32:08	-587,866	2670,952	20,342	18,847	12,774	12,071	13,754	21,3	953,406	24,832	2184,306	0	203,426	203,426	99,723	0	0	0	0	0	0	0
13:32:08	-851,489	2662,437	20,146	18,652	12,737	11,983	13,719	21,3	953,406	24,832	2184,784	0	203,426	203,426	99,723	0	0	0	0	0	0	0
13:32:08	-899,414	2653,442	20	18,457	12,694	11,891	13,683	21,3	953,406	24,832	2185,252	0	203,426	203,426	99,723	0	0	0	0	0	0	0
13:32:08	-644,262	2647	20,097	18,701	12,653	11,824	13,647	21,3	953,406	24,832	2185,714	0	203,426	203,426	99,723	0	0	0	0	0	0	0
13:32:08	-765,234	2639,348	20,146	18,701	12,607	11,745	13,609	21,3	953,406	24,832	2186,168	0	203,426	203,426	99,723	0	0	0	0	0	0	0
13:32:08	-520,043	2634,147	20,342	19,14	12,567	11,692	13,572	21,3	953,406	24,832	2186,616	0	203,426	203,426	99,723	0	0	0	0	0	0	0
13:32:09	-730,322	2626,844	20,293	18,994	12,528	11,616	13,533	21,3	953,406	24,832	2187,056	0	203,426	203,426	99,723	0	0	0	0	0	0	0
13:32:09	-833,154	2618,512	20,097	18,945	12,492	11,531	13,494	21,3	953,406	24,832	2187,487	0	203,426	203,426	99,723	0	0	0	0	0	0	0
13:32:09	-903,027	2609,482	19,756	18,506	12,461	11,437	13,454	21,3	953,406	24,832	2187,909	0	203,426	203,426	99,723	0	0	0	0	0	0	0
13:32:09	-926,684	2600,215	19,365	18,359	12,43	11,342	13,412	21,3	953,406	24,832	2188,321	0	203,426	203,426	99,723	0	0	0	0	0	0	0
13:32:09	-773,315	2592,482	19,17	18,115	12,397	11,262	13,37	21,3	953,406	24,832	2188,726	0	203,426	203,426	99,723	0	0	0	0	0	0	0
13:32:09	-848,315	2583,999	18,877	17,773	12,366	11,175	13,327	21,3	953,406	24,832	2189,121	0	203,426	203,426	99,723	0	0	0	0	0	0	0
13:32:09	-513,037	2578,869	18,974	17,92	12,331	11,122	13,284	21,3	953,406	24,832	2189,511	0	203,426	203,426	99,723	0	0	0	0	0	0	0
13:32:09	-812,719	2570,741	18,828	17,822	12,294	11,038	13,24	21,3	953,406	24,832	2189,892	0	203,426	203,426	99,723	0	0	0	0	0	0	0
13:32:09	-645,483	2564,286	18,828	17,969	12,257	10,972	13,195	21,3	953,406	24,832	2190,266	0	203,426	203,426	99,723	0	0	0	0	0	0	0
13:32:09	-715,795	2557,129	18,828	17,773	12,217	10,898	13,15	21,3	953,406	24,832	2190,633	0	203,426	203,426	99,723	0	0	0	0	0	0	0
13:32:09	-636,889	2550,76	18,779	17,773	12,184	10,832	13,105	21,3	953,406	24,832	2190,994	0	203,426	203,426	99,723	0	0	0	0	0	0	0
13:32:09	-862,963	2542,13	18,486	17,724	12,151	10,743	13,059	21,3	953,406	24,832	2191,345	0	203,426	203,426	99,723	0	0	0	0	0	0	0
13:32:09	-748,876	2534,641	18,291	17,383	12,12	10,666	13,012	21,3	953,406	24,832	2191,688	0	203,426	203,426	99,723	0	0	0	0	0	0	0
13:32:09	-850,073	2526,14	17,851	17,041	12,096	10,578	12,964	21,3	953,406	24,832	2192,023	0	203,426	203,426	99,723	0	0	0	0	0	0	0
13:32:09	-668,872	2519,452	17,51	16,504	12,077	10,509	12,916	21,3	953,406	24,832	2192,35	0	203,426	203,426	99,723	0	0	0	0	0	0	0
13:32:09	-753,833	2511,913	17,168	16,308	12,053	10,432	12,867	21,3	953,406	24,832	2192,67	0	203,426	203,426	99,723	0	0	0	0	0	0	0
13:32:09	-781,787	2504,096	16,875	16,015	12,025	10,351	12,818	21,4	953,406	24,832	2192,981	0	203,426	203,426	99,723	0	0	0	0	0	0	0
13:32:09	-377,246	2500,323	16,924	16,211	12,001	10,312	12,769	21,4	953,406	24,832	2193,288	0	203,426	203,426	99,723	0	0	0	0	0	0	0
13:32:09	-710,009	2493,223	16,875	16,162	11,963	10,239	12,719	21,4	953,406	24,832	2193,588	0	203,426	203,426	99,723	0	0	0	0	0	0	0
13:32:09	-445,971	2488,763	17,021	16,308	11,93	10,193	12,67	21,4	953,406	24,832	2193,884	0	203,426	203,426	99,723	0	0	0	0	0	0	0
13:32:09	-481,03	2483,953	17,217	16,357	11,892	10,143	12,62	21,4	953,406	24,832	2194,174	0	203,426	203,426	99,723	0	0	0	0	0	0	0
13:32:09	-584,936	2478,104	17,217	16,308	11,859	10,083	12,57	21,4	953,406	24,832	2194,458	0	203,426	203,426	99,723	0	0	0	0	0	0	0
13:32:09	-488,305	2473,221	17,314	16,504	11,827	10,033	12,521	21,4	953,406	24,832	2194,737	0	203,426	203,426	99,723	0	0	0	0	0	0	0
13:32:09	-734,594	2465,875	17,07	16,406	11,798	9,957	12,47	21,4	953,406	24,832	2195,008	0	203,426	203,426	99,723	0	0	0	0	0	0	0
13:32:09	-657,348	2459,301	16,826	16,211	11,775	9,889	12,42	21,4	953,406	24,832	2195,272	0	203,426	203,426	99,723	0	0	0	0	0	0	0
13:32:09	-554,345	2453,758	16,679	16,064	11,751	9,832	12,369	21,4	953,406	24,832	2195,53	0	203,426	203,426	99,723	0	0	0	0	0	0	0
13:32:09	-552,905	2448,229	16,533	15,869	11,728	9,775	12,318	21,4	953,406	24,832	2195,783	0	204,032	204,032	99,726	0	0	0	0	0	0	0
13:32:09	-778,393	2440,445	16,24	15,625	11,7	9,695	12,267	21,4	953,406	24,832	2196,028	0	204,032	204,032	99,726	0	0	0	0	0	0	0
13:32:09	-540,576	2435,039	16,191	15,674	11,672	9,639	12,215	21,4	953,406	24,832	2196,267	0	204,032	204,032	99,726	0	0	0	0	0	0	0
13:32:09	-482,714	2430,212	16,191	15,527	11,645	9,589	12,164	21,4	953,406	24,832	2196,501	0	204,032	204,032	99,726	0	0	0	0	0	0	0
13:32:09	-589,794	2424,314	16,093	15,478	11,617	9,529	12,112	21,4	953,406	24,832	2196,729	0	204,032	204,032	99,726	0	0	0	0	0	0	0
13:32:09	-419,042	2420,123	16,191	15,527	11,588	9,485	12,06	21,4	953,406	24,832	2196,952	0	204,032	204,032	99,726	0	0	0	0	0	0	0
13:32:09	-561,694	2414,506	16,191	15,674	11,556	9,427	12,009	21,4	953,406	24,832	2197,169	0	204,032	204,032	99,726	0	0	0	0	0	0	0
13:32:09	-577,563	2408,731	16,093	15,478	11,529	9,368	11,957	21,4	953,406	24,832	2197,381	0	204,032	204,032	99,726	0	0	0	0	0	0	0
13:32:09	-446,264	2404,268	16,191	15,429	11,498	9,322	11,905	21,4	953,406	24,832	2197,588	0	204,032	204,032	99,726	0	0	0	0	0	0	0
13:32:09	-563,989	2398,628	16,045	15,429	11,474	9,264	11,854	21,4	953,406	24,832	2197,789	0	204,032	204,032	99,726	0	0	0	0	0	0	0
13:32:09	-683,496	2391,793	15,752	15,429	11,452	9,193	11,801	21,4	953,406	24,832	2197,983	0	204,032	204,032	99,726	0	0	0	0	0	0	0
13:32:09	-466,699	2387,126	15,703	15,088	11,428	9,145	11,749	21,4	953,406	24,832	2198,172	0	204,032	204,032	99,726	0	0	0	0	0	0	0
13:32:09	-722,07	2379,906	15,41	14,843	11,403	9,071	11,697	21,4	953,406	24,832	2198,354	0	204,032	204,032	99,726	0	0	0	0	0	0	0
13:32:09	-461,816	2375,287	15,41	14,843	11,377	9,023	11,644	21,4	953,406	24,832	2198,531	0	204,032	204,032	99,726	0	0	0	0	0	0	0
13:32:09	-466,455	2370,623	15,361	14,795	11,353	8,975	11,592	21,4	953,406	24,832	2198,703	0	204,032	204,032	99,726	0	0	0	0	0	0	0
13:32:09	-561,645	2365,006	15,263	14,795	11,326	8,917	11,54	21,4	953,406	24,832	2198,87	0	204,032	204,032	99,726	0	0	0	0	0	0	0
13:32:09	-551,709	2359,489	15,215	14,648	11,298	8,86	11,487	21,4	953,406	24,832	2199,03	0	204,032	204,032	99,726	0	0	0	0	0	0	0
13:32:09	-474,633	2354,743	15,215	14,746	11,271	8,811	11,435	21,4	953,406	24,832	2199,186	0	204,032	204,032	99,726	0	0	0	0	0	0	0
13:32:09	-485,62	2349,887	15,215	14,795	11,244	8,761	11,382	21,4	953,406	24,832	2199,337	0	204,032	204,032	99,726	0	0	0	0	0	0	0
13:32:09	-554,272	2344,344	14,97	14,599	11,225	8,704	11,33	21,4	953,406	24,832	2199,482	0	204,032	204,032	99,726	0	0	0	0	0	0	0
13:32:09	-651,269	2337,831	14,629	14,209	11,207	8,637	11,277	21,4	953,406	24,832	2199,62	0	204,032	204,032	99,726	0	0	0	0	0	0	0
13:32:09	-568,92	2332,142	14,287	13,916	11,193	8,578	11,224	21,4	953,406	24,832	2199,753	0	204,032	204,032	99,726	0	0	0	0	0	0	0
13:32:09	-583,813	2326,304	13,945	13,623	11,179	8,518	11,171	21,4	953,406	24,832	2199,879	0	204,032	204,032	99,726	0	0	0	0	0	0	0
13:32:09	-461,376	2321,69	13,799	13,379	11,16	8,471	11,118	21,4	953,406	24,832	2200,001	0	204,032	204,032	99,726	0	0	0	0	0	0	0
13:32:09	-440,698	2317,283	13,75	13,379	11,138	8,425	11,065	21,4	953,406	24,832	2200,118	0	204,032	204,032	99,726	0	0	0	0	0	0	0
13:32:09	-354,467	2313,739	13,75	13,379	11,118	8,389	11,013	21,4	953,406	24,832	2200,232	0	204,032	204,032	99,726	0	0	0	0	0	0	0
13:32:09	-406,127	2309,677	13,75	13,379	11,095	8,347	10,96	21,4	953,406	24,832	2200,341	0	204,032	204,032	99,726	0	0	0	0	0	0	0
13:32:09	-377,099	2305,906	13,799	13,427	11,071	8,308	10,908	21,4	953,406	24,832	2200,447	0	204,032	204,032	99,726	0	0	0	0	0	0	0
13:32:09	-241,406	2303,492	13,896	13,525	11,052	8,283	10,857	21,4	953,406	24,832	2200,55	0	204,032	204,032	99,726	0	0	0	0	0	0	0
13:32:09	-409,375	2299,399	13,896	13,427	11,029	8,241	10,806	21,4	953,406	24,832	2200,649	0	204,032	204,032	99,726	0	0	0	0	0	0	0
13:32:09	-469,604	2294,703	13,75	13,427	11,01	8,192	10,754	21,4	953,406	24,832	2200,743	0	204,032	204,032	99,726	0	0	0	0	0	0	0
13:32:09	-252,075	2292,182	13,75	13,427	10,996	8,166	10,704	21,4	953,406	24,832	2200,834	0	204,032	204,032	99,726	0	0	0	0	0	0	0
13:32:09	-469,458	2287,487	13,603	13,33	10,977	8,118	10,653	21,4	953,406	24,832	2200,921	0	204,032	204,032	99,726	0	0	0	0	0	0	0
13:32:09	-389,575	2283,591	13,457	13,086	10,963	8,078	10,602	21,4	953,406	24,832	2201,004	0	204,032	204,032	99,726	0	0	0	0	0	0	0
13:32:09	-375,781	2279,834	13,408	13,037	10,944	8,039	10,552	21,4	953,406	24,832	2201,082	0	204,032	204,032	99,726	0	0	0	0	0	0	0
13:32:09	-341,113	2276,422	13,31	12,988	10,93	8,004	10,502	21,4	953,406	24,832	2201,158	0	204,032	204,032	99,726	0	0	0	0	0	0	0
13:32:09	-332,714	2273,095	13,31	13,037	10,911	7,97	10,453	21,4	953,406	24,832	2201,23	0	204,032	204,032	99,726	0	0	0	0	0	0	0
13:32:09	-249,829	2270,597	13,31	12,89	10,897	7,944	10,403	21,4	953,406	24,832	2201,299	0	204,032	204,032	99,726	0	0	0	0	0	0	0
13:32:09	-608,325	2264,514	13,017	12,841	10,878	7,881	10,354	21,4	953,406	24,832	2201,362	0	204,032	204,032	99,726	0	0	0	0	0	0	0
13:32:09	-237,133	2262,142	13,115	12,89	10,859	7,857	10,305	21,4	953,406	24,832	2201,423	0	204,032	204,032	99,726	0	0	0	0	0	0	0
13:32:09	-340,82	2258,734	13,017	12,988	10,845	7,822	10,256	21,4	953,406	24,832	2201,481	0	204,032	204,032	99,726	0	0	0	0	0	0	0
13:32:09	-332,641	2255,408	13,017	12,988	10,827	7,787	10,208	21,4	953,406	24,832	2201,535	0	204,032	204,032	99,726	0	0	0	0	0	0	0
13:32:09	-325,048	2252,157	13,017	12,89	10,808	7,754	10,16	21,4	953,406	24,832	2201,585	0	204,032	204,032	99,726	0	0	0	0	0	0	0
13:32:09	-339,672	2248,761	12,92	12,744	10,794	7,719	10,112	21,4	953,406	24,832	2201,632	0	204,032	204,032	99,726	0	0	0	0	0	0	0
13:32:09	-343,798	2245,323	12,822	12,744	10,78	7,683	10,064	21,4	953,406	24,832	2201,676	0	204,032	204,032	99,726	0	0	0	0	0	0	0
13:32:09	-328,369	2242,039	12,822	12,695	10,761	7,649	10,017	21,4	953,406	24,832	2201,716	0	204,032	204,032	99,726	0	0	0	0	0	0	0
13:32:09	-293,53	2239,104	12,773	12,646	10,747	7,619	9,97	21,4	953,406	24,832	2201,754	0	204,032	204,032	99,726	0	0	0	0	0	0	0
13:32:09	-338,403	2235,72	12,675	12,646	10,733	7,584	9,923	21,4	953,406	24,832	2201,788	0	204,032	204,032	99,726	0	0	0	0	0	0	0
13:32:09	-186,108	2233,859	12,822	12,695	10,715	7,565	9,877	21,4	953,406	24,832	2201,82	0	204,032	204,032	99,726	0	0	0	0	0	0	0
13:32:09	-305,297	2230,806	12,773	12,5	10,7	7,534	9,831	21,4	953,406	24,832	2201,849	0	204,032	204,032	99,726	0	0	0	0	0	0	0
13:32:09	-305,59	2227,75	12,627	12,451	10,691	7,502	9,785	21,4	953,406	24,832	2201,875	0	204,032	204,032	99,726	0	0	0	0	0	0	0
13:32:09	-384,082	2223,909	12,48	12,353	10,677	7,462	9,74	21,4	953,406	24,832	2201,897	0	204,032	204,032	99,726	0	0	0	0	0	0	0
13:32:09	-242,041	2221,488	12,48	12,353	10,663	7,438	9,695	21,4	953,406	24,832	2201,916	0	204,032	204,032	99,726	0	0	0	0	0	0	0
13:32:09	-104,492	2220,443	12,627	12,353	10,649	7,427	9,65	21,4	953,406	24,832	2201,935	0	204,032	204,032	99,726	0	0	0	0	0	0	0
13:32:09	-376,391	2216,68	12,48	12,256	10,636	7,388	9,606	21,4	953,406	24,832	2201,949	0	204,032	204,032	99,726	0	0	0	0	0	0	0
13:32:09	-247,509	2214,204	12,48	12,256	10,622	7,362	9,562	21,4	953,406	24,832	2201,962	0	204,032	204,032	99,726	0	0	0	0	0	0	0
13:32:09	-288,867	2211,316	12,431	12,158	10,608	7,333	9,518	21,4	953,406	24,832	2201,971	0	204,032	204,032	99,726	0	0	0	0	0	0	0
13:32:09	-333,789	2207,978	12,334	12,109	10,594	7,298	9,475	21,4	953,406	24,832	2201,977	0	204,032	204,032	99,726	0	0	0	0	0	0	0
13:32:09	-378,222	2204,196	12,187	12,109	10,58	7,259	9,431	21,4	953,406	24,832	2201,979	0	204,032	204,032	99,726	0	0	0	0	0	0	0
13:32:09	-212,475	2202,071	12,138	11,963	10,571	7,237	9,388	21,4	953,406	24,832	2201,979	0	204,032	204,032	99,726	0	0	0	0	0	0	0
13:32:09	-328,125	2198,79	12,041	11,963	10,557	7,204	9,345	21,4	953,406	24,832	2198,79	0	204,032	204,032	99,726	0	0	0	0	0	0	0
13:32:09	-155,786	2197,232	12,138	11,963	10,543	7,187	9,303	21,4	953,406	24,832	2197,232	0	204,032	204,032	99,726	0	0	0	0	0	0	0
13:32:09	-314,16	2194,09	12,138	12,06	10,526	7,155	9,261	21,4	953,406	24,832	2194,09	0	204,032	204,032	99,726	0	0	0	0	0	0	0
13:32:09	-197,314	2192,117	12,187	12,109	10,512	7,135	9,219	21,4	953,406	24,832	2192,117	0	204,032	204,032	99,726	0	0	0	0	0	0	0
13:32:09	-152,856	2190,588	12,285	12,06	10,498	7,119	9,178	21,4	953,406	24,832	2190,588	0	204,032	204,032	99,726	0	0	0	0	0	0	0
13:32:09	-241,943	2188,169	12,285	12,109	10,484	7,094	9,137	21,4	953,406	24,832	2188,169	0	204,032	204,032	99,726	0	0	0	0	0	0	0
13:32:09	-239,892	2185,77	12,285	12,109	10,471	7,069	9,097	21,4	953,406	24,832	2185,77	0	204,032	204,032	99,726	0	0	0	0	0	0	0
13:32:09	-359,57	2182,174	12,138	12,06	10,458	7,032	9,056	21,4	953,406	24,832	2182,174	0	204,032	204,032	99,726	0	0	0	0	0	0	0
13:32:09	-177,465	2180,4	12,138	12,06	10,448	7,014	9,016	21,4	953,406	24,832	2180,4	0	204,032	204,032	99,726	0	0	0	0	0	0	0
13:32:09	-268,676	2177,713	12,041	11,963	10,438	6,986	8,976	21,4	953,406	24,832	2177,713	0	204,032	204,032	99,726	0	0	0	0	0	0	0
13:32:09	-265,161	2175,061	11,992	11,914	10,425	6,959	8,937	21,4	953,406	24,832	2175,061	0	204,032	204,032	99,726	0	0	0	0	0	0	0
13:32:09	-204,711	2173,014	11,943	11,767	10,416	6,938	8,897	21,4	953,406	24,832	2173,014	0	204,032	204,032	99,726	0	0	0	0	0	0	0
13:32:09	-177,392	2171,24	11,943	11,718	10,406	6,92	8,859	21,4	953,406	24,832	2171,24	0	204,032	204,032	99,726	0	0	0	0	0	0	0
13:32:09	-342,48	2167,816	11,748	11,621	10,397	6,884	8,82	21,4	953,406	24,832	2167,816	0	204,032	204,032	99,726	0	0	0	0	0	0	0
13:32:10	-291,186	2164,904	11,65	11,621	10,386	6,854	8,781	21,4	953,406	24,832	2164,904	0	204,032	204,032	99,726	0	0	0	0	0	0	0
13:32:10	-313,964	2161,764	11,504	11,523	10,376	6,822	8,743	21,4	953,406	24,832	2161,764	0	204,032	204,032	99,726	0	0	0	0	0	0	0
13:32:10	-161,157	2160,152	11,504	11,523	10,367	6,805	8,705	21,4	953,406	24,832	2160,152	0	204,032	204,032	99,726	0	0	0	0	0	0	0
13:32:10	-203,637	2158,116	11,455	11,523	10,358	6,784	8,667	21,4	953,406	24,832	2158,116	0	204,032	204,032	99,726	0	0	0	0	0	0	0
13:32:10	-113,5	2156,981	11,504	11,377	10,349	6,773	8,63	21,4	953,406	24,832	2156,981	0	204,032	204,032	99,726	0	0	0	0	0	0	0
13:32:10	-224,926	2154,732	11,455	11,279	10,338	6,749	8,593	21,4	953,406	24,832	2154,732	0	204,032	204,032	99,726	0	0	0	0	0	0	0
13:32:10	-159,033	2153,141	11,455	11,279	10,329	6,733	8,557	21,4	953,406	24,832	2153,141	0	204,032	204,032	99,726	0	0	0	0	0	0	0
13:32:10	-208,642	2151,055	11,455	11,279	10,317	6,711	8,521	21,4	953,406	24,832	2151,055	0	204,032	204,032	99,726	0	0	0	0	0	0	0
13:32:10	-234,13	2148,714	11,308	11,23	10,312	6,687	8,485	21,4	953,406	24,832	2148,714	0	204,032	204,032	99,726	0	0	0	0	0	0	0
13:32:10	-281,445	2145,899	11,162	11,181	10,304	6,658	8,449	21,4	953,406	24,832	2145,899	0	204,032	204,032	99,726	0	0	0	0	0	0	0
13:32:10	-126,049	2144,639	11,113	11,035	10,299	6,645	8,414	21,4	953,406	24,832	2144,639	0	204,032	204,032	99,726	0	0	0	0	0	0	0
13:32:10	-329,907	2141,34	10,918	10,888	10,291	6,611	8,378	21,4	953,406	24,832	2141,34	0	204,032	204,032	99,726	0	0	0	0	0	0	0
13:32:10	-51,171	2140,828	10,966	10,888	10,285	6,606	8,343	21,4	953,406	24,832	2140,828	0	204,032	204,032	99,726	0	0	0	0	0	0	0
13:32:10	-193,823	2138,89	10,918	10,84	10,277	6,586	8,309	21,4	953,406	24,832	2138,89	0	204,032	204,032	99,726	0	0	0	0	0	0	0
13:32:10	-103,857	2137,851	10,966	10,888	10,268	6,575	8,275	21,4	953,406	24,832	2137,851	0	204,032	204,032	99,726	0	0	0	0	0	0	0
13:32:10	-98,706	2136,864	10,966	10,888	10,263	6,565	8,241	21,4	953,406	24,832	2136,864	0	204,032	204,032	99,726	0	0	0	0	0	0	0
13:32:10	-205,224	2134,812	10,966	10,888	10,251	6,544	8,208	21,1	952,436	24,832	2134,812	0	204,032	204,032	99,726	0	0	0	0	0	0	0
13:32:10	-140,795	2133,404	10,918	10,84	10,245	6,529	8,175	21,1	952,436	24,832	2133,404	0	204,032	204,032	99,726	0	0	0	0	0	0	0
13:32:10	-174,511	2131,659	10,82	10,84	10,241	6,511	8,143	21,1	952,436	24,832	2131,659	0	204,032	204,032	99,726	0	0	0	0	0	0	0
13:32:10	-205,761	2129,601	10,673	10,693	10,237	6,49	8,11	21,1	952,436	24,832	2129,601	0	204,032	204,032	99,726	0	0	0	0	0	0	0
13:32:10	-115,209	2128,449	10,625	10,595	10,233	6,478	8,078	21,1	952,436	24,832	2128,449	0	204,032	204,032	99,726	0	0	0	0	0	0	0
13:32:10	-84,79	2127,601	10,625	10,595	10,228	6,47	8,047	21,1	952,436	24,832	2127,601	0	204,032	204,032	99,726	0	0	0	0	0	0	0
13:32:10	-85,009	2126,751	10,625	10,595	10,223	6,461	8,016	21,1	952,436	24,832	2126,751	0	204,032	204,032	99,726	0	0	0	0	0	0	0
13:32:10	-84,79	2125,903	10,625	10,595	10,218	6,452	7,985	21,1	952,436	24,832	2125,903	0	204,032	204,032	99,726	0	0	0	0	0	0	0
13:32:10	51,196	2126,415	10,771	10,693	10,213	6,457	7,955	21,1	952,436	24,832	2125,904	0	204,032	204,032	99,726	0	0	0	0	0	0	0
13:32:10	-371,63	2122,699	10,527	10,595	10,205	6,419	7,925	21,1	952,436	24,832	2122,699	0	204,032	204,032	99,726	0	0	0	0	0	0	0
13:32:10	36,035	2123,059	10,673	10,742	10,2	6,423	7,895	21,1	952,436	24,832	2122,699	0	201,706	201,706	99,716	0	0	0	0	0	0	0
13:32:10	-71,801	2122,341	10,673	10,742	10,195	6,415	7,866	21,1	952,436	24,832	2122,341	0	201,706	201,706	99,716	0	0	0	0	0	0	0
13:32:10	-87,084	2121,47	10,673	10,693	10,191	6,406	7,838	21,1	952,436	24,832	2121,47	0	201,706	201,706	99,716	0	0	0	0	0	0	0
13:32:10	-131,176	2120,159	10,625	10,693	10,186	6,393	7,809	21,1	952,436	24,832	2120,159	0	201,706	201,706	99,716	0	0	0	0	0	0	0
13:32:10	-74,072	2119,418	10,625	10,595	10,181	6,385	7,782	21,1	952,436	24,832	2119,418	0	201,706	201,706	99,716	0	0	0	0	0	0	0
13:32:10	-102,392	2118,394	10,527	10,595	10,181	6,375	7,754	21,1	952,436	24,832	2118,394	0	201,706	201,706	99,716	0	0	0	0	0	0	0
13:32:10	-107,568	2117,318	10,478	10,547	10,177	6,364	7,727	21,1	952,436	24,832	2117,318	0	201,706	201,706	99,716	0	0	0	0	0	0	0
13:32:10	-76,342	2116,555	10,478	10,498	10,173	6,356	7,7	21,1	952,436	24,832	2116,555	0	201,706	201,706	99,716	0	0	0	0	0	0	0
13:32:10	-57,08	2115,984	10,429	10,498	10,172	6,35	7,673	21,1	952,436	24,832	2115,984	0	201,706	201,706	99,716	0	0	0	0	0	0	0
13:32:10	-75,097	2115,233	10,429	10,4	10,168	6,342	7,647	21,1	952,436	24,832	2115,233	0	201,706	201,706	99,716	0	0	0	0	0	0	0
13:32:10	-76,147	2114,472	10,429	10,498	10,164	6,334	7,621	21,1	952,436	24,832	2114,472	0	201,706	201,706	99,716	0	0	0	0	0	0	0
13:32:10	-11,962	2114,352	10,429	10,498	10,163	6,333	7,596	21,1	952,436	24,832	2114,352	0	201,706	201,706	99,716	0	0	0	0	0	0	0
13:32:10	-77,246	2113,579	10,429	10,498	10,159	6,325	7,571	21,1	952,436	24,832	2113,579	0	201,706	201,706	99,716	0	0	0	0	0	0	0
13:32:10	-76,147	2112,818	10,429	10,351	10,154	6,317	7,547	21,1	952,436	24,832	2112,818	0	201,706	201,706	99,716	0	0	0	0	0	0	0
13:32:10	-101,245	2111,806	10,332	10,4	10,154	6,307	7,522	21,1	952,436	24,832	2111,806	0	201,706	201,706	99,716	0	0	0	0	0	0	0
13:32:10	-89,208	2110,913	10,332	10,351	10,149	6,298	7,498	21,1	952,436	24,832	2110,913	0	201,706	201,706	99,716	0	0	0	0	0	0	0
13:32:10	-10,742	2110,806	10,332	10,351	10,148	6,296	7,475	21,1	952,436	24,832	2110,806	0	201,706	201,706	99,716	0	0	0	0	0	0	0
13:32:10	-110,668	2109,699	10,283	10,351	10,144	6,285	7,451	21,1	952,436	24,832	2109,699	0	201,706	201,706	99,716	0	0	0	0	0	0	0
13:32:10	-79,492	2108,904	10,283	10,351	10,14	6,277	7,428	21,1	952,436	24,832	2108,904	0	201,706	201,706	99,716	0	0	0	0	0	0	0
13:32:10	34,521	2109,25	10,332	10,4	10,139	6,28	7,406	21,1	952,436	24,832	2108,905	0	201,706	201,706	99,716	0	0	0	0	0	0	0
13:32:10	-78,442	2108,465	10,332	10,498	10,135	6,272	7,384	21,1	952,436	24,832	2108,465	0	201,706	201,706	99,716	0	0	0	0	0	0	0
13:32:10	-78,295	2107,682	10,332	10,4	10,13	6,264	7,362	21,1	952,436	24,832	2107,682	0	201,706	201,706	99,716	0	0	0	0	0	0	0
13:32:10	-10,717	2107,575	10,332	10,4	10,13	6,263	7,34	21,1	952,436	24,832	2107,575	0	201,706	201,706	99,716	0	0	0	0	0	0	0
13:32:10	-77,392	2106,801	10,332	10,4	10,125	6,255	7,319	21,1	952,436	24,832	2106,801	0	201,706	201,706	99,716	0	0	0	0	0	0	0
13:32:10	-79,345	2106,008	10,332	10,4	10,121	6,247	7,298	21,1	952,436	24,832	2106,008	0	201,706	201,706	99,716	0	0	0	0	0	0	0
13:32:10	12,036	2106,128	10,429	10,498	10,116	6,248	7,277	21,1	952,436	24,832	2106,008	0	201,706	201,706	99,716	0	0	0	0	0	0	0
13:32:10	0	2106,128	10,429	10,4	10,116	6,248	7,257	21,1	952,436	24,832	2106,008	0	201,706	201,706	99,716	0	0	0	0	0	0	0
13:32:10	-171,044	2104,418	10,332	10,351	10,112	6,231	7,237	21,1	952,436	24,832	2104,418	0	201,706	201,706	99,716	0	0	0	0	0	0	0
13:32:10	-45,214	2103,965	10,283	10,351	10,112	6,226	7,217	21,1	952,436	24,832	2103,965	0	201,706	201,706	99,716	0	0	0	0	0	0	0
13:32:10	0	2103,965	10,283	10,205	10,112	6,226	7,198	21,1	952,436	24,832	2103,965	0	201,706	201,706	99,716	0	0	0	0	0	0	0
13:32:10	-90,429	2103,061	10,185	10,156	10,112	6,217	7,179	21,1	952,436	24,832	2103,061	0	201,706	201,706	99,716	0	0	0	0	0	0	0
13:32:10	-45,19	2102,609	10,136	10,058	10,112	6,212	7,16	21,1	952,436	24,832	2102,609	0	201,706	201,706	99,716	0	0	0	0	0	0	0
13:32:10	-80,371	2101,806	10,136	10,156	10,107	6,204	7,141	21,1	952,436	24,832	2101,806	0	201,706	201,706	99,716	0	0	0	0	0	0	0
13:32:10	0	2101,806	10,136	10,058	10,107	6,204	7,122	21,1	952,436	24,832	2101,805	0	201,706	201,706	99,716	0	0	0	0	0	0	0
13:32:10	-80,541	2101	10,136	10,205	10,102	6,195	7,104	21,1	952,436	24,832	2101	0	201,706	201,706	99,716	0	0	0	0	0	0	0
13:32:10	-45,019	2100,55	10,185	10,205	10,097	6,191	7,086	21,1	952,436	24,832	2100,55	0	201,706	201,706	99,716	0	0	0	0	0	0	0
13:32:10	8,813	2100,638	10,283	10,351	10,093	6,192	7,069	21,1	952,436	24,832	2100,55	0	201,706	201,706	99,716	0	0	0	0	0	0	0
13:32:10	-27,783	2100,36	10,332	10,351	10,089	6,189	7,052	21,1	952,436	24,832	2100,36	0	201,706	201,706	99,716	0	0	0	0	0	0	0
13:32:10	-53,833	2099,822	10,283	10,351	10,088	6,183	7,035	21,1	952,436	24,832	2099,822	0	201,706	201,706	99,716	0	0	0	0	0	0	0
13:32:10	-90,38	2098,918	10,185	10,205	10,088	6,174	7,018	21,1	952,436	24,832	2098,918	0	201,706	201,706	99,716	0	0	0	0	0	0	0
13:32:10	0	2098,918	10,185	10,205	10,088	6,174	7,001	21,1	952,436	24,832	2098,918	0	201,706	201,706	99,716	0	0	0	0	0	0	0
13:32:10	-126,806	2097,65	10,136	10,205	10,083	6,161	6,985	21,1	952,436	24,832	2097,65	0	201,706	201,706	99,716	0	0	0	0	0	0	0
13:32:10	0	2097,65	10,136	10,156	10,083	6,161	6,968	21,1	952,436	24,832	2097,65	0	201,706	201,706	99,716	0	0	0	0	0	0	0
13:32:10	-8,422	2097,566	10,136	10,156	10,083	6,16	6,953	21,1	952,436	24,832	2097,566	0	201,706	201,706	99,716	0	0	0	0	0	0	0
13:32:10	-75,244	2096,813	10,136	10,205	10,079	6,152	6,937	21,1	952,436	24,832	2096,813	0	201,706	201,706	99,716	0	0	0	0	0	0	0
13:32:10	-7,397	2096,739	10,136	10,205	10,078	6,151	6,922	21,1	952,436	24,832	2096,739	0	201,706	201,706	99,716	0	0	0	0	0	0	0
13:32:10	-30,102	2096,438	10,185	10,156	10,074	6,148	6,906	21,1	952,436	24,832	2096,438	0	201,706	201,706	99,716	0	0	0	0	0	0	0
13:32:10	-45,166	2095,987	10,136	10,205	10,074	6,144	6,891	21,1	952,436	24,832	2095,987	0	201,706	201,706	99,716	0	0	0	0	0	0	0
13:32:10	-97,729	2095,009	10,039	10,156	10,074	6,134	6,877	21,1	952,436	24,832	2095,009	0	201,706	201,706	99,716	0	0	0	0	0	0	0
13:32:10	-75,244	2094,257	10,039	10,156	10,069	6,126	6,862	21,1	952,436	24,832	2094,257	0	201,706	201,706	99,716	0	0	0	0	0	0	0
13:32:10	128,1	2095,538	10,185	10,205	10,069	6,139	6,848	21,1	952,436	24,832	2094,258	0	201,706	201,706	99,716	0	0	0	0	0	0	0
13:32:10	-120,263	2094,335	10,136	10,156	10,065	6,127	6,834	21,1	952,436	24,832	2094,258	0	201,706	201,706	99,716	0	0	0	0	0	0	0
13:32:10	-7,568	2094,26	10,136	10,156	10,064	6,126	6,82	21,1	952,436	24,832	2094,258	0	201,706	201,706	99,716	0	0	0	0	0	0	0
13:32:10	0	2094,26	10,136	10,156	10,064	6,126	6,806	21,1	952,436	24,832	2094,258	0	201,706	201,706	99,716	0	0	0	0	0	0	0
13:32:10	-165,38	2092,606	10,039	10,058	10,06	6,109	6,792	21,1	952,436	24,832	2092,606	0	201,706	201,706	99,716	0	0	0	0	0	0	0
13:32:10	0	2092,606	10,039	10,058	10,06	6,109	6,779	21,1	952,436	24,832	2092,606	0	201,706	201,706	99,716	0	0	0	0	0	0	0
13:32:10	-7,568	2092,53	10,039	10,058	10,059	6,108	6,766	21,1	952,436	24,832	2092,53	0	201,706	201,706	99,716	0	0	0	0	0	0	0
13:32:10	-77,368	2091,756	10,039	10,058	10,055	6,1	6,753	21,1	952,436	24,832	2091,756	0	201,706	201,706	99,716	0	0	0	0	0	0	0
13:32:10	0	2091,756	10,039	10,058	10,055	6,1	6,74	21,1	952,436	24,832	2091,756	0	201,706	201,706	99,716	0	0	0	0	0	0	0
13:32:10	-7,373	2091,683	10,039	10,058	10,055	6,099	6,727	21,1	952,436	24,832	2091,683	0	201,706	201,706	99,716	0	0	0	0	0	0	0
13:32:10	13,989	2091,823	10,136	10,058	10,05	6,101	6,715	21,1	952,436	24,832	2091,683	0	201,706	201,706	99,716	0	0	0	0	0	0	0
13:32:10	0	2091,823	10,136	10,058	10,05	6,101	6,703	21,1	952,436	24,832	2091,683	0	201,706	201,706	99,716	0	0	0	0	0	0	0
13:32:10	-39,624	2091,426	10,185	10,205	10,045	6,097	6,691	21,1	952,436	24,832	2091,426	0	201,706	201,706	99,716	0	0	0	0	0	0	0
13:32:10	0	2091,426	10,185	10,156	10,045	6,097	6,68	21,1	952,436	24,832	2091,426	0	201,706	201,706	99,716	0	0	0	0	0	0	0
13:32:10	-83,715	2090,589	10,185	10,205	10,041	6,088	6,668	21,1	952,436	24,832	2090,589	0	201,706	201,706	99,716	0	0	0	0	0	0	0
13:32:10	0	2090,589	10,185	10,156	10,041	6,088	6,657	21,1	952,436	24,832	2090,589	0	201,706	201,706	99,716	0	0	0	0	0	0	0
13:32:10	-45,141	2090,138	10,136	10,058	10,041	6,083	6,645	21,1	952,436	24,832	2090,138	0	201,706	201,706	99,716	0	0	0	0	0	0	0
13:32:10	-90,307	2089,235	10,039	10,058	10,041	6,074	6,634	21,1	952,436	24,832	2089,235	0	201,706	201,706	99,716	0	0	0	0	0	0	0
13:32:10	0	2089,235	10,039	10,009	10,041	6,074	6,623	21,1	952,436	24,832	2089,235	0	201,706	201,706	99,716	0	0	0	0	0	0	0
13:32:10	-77,172	2088,463	10,039	10,009	10,036	6,066	6,612	21,1	952,436	24,832	2088,463	0	201,706	201,706	99,716	0	0	0	0	0	0	0
13:32:10	-6,518	2088,398	10,039	10,009	10,036	6,065	6,602	21,1	952,436	24,832	2088,398	0	201,706	201,706	99,716	0	0	0	0	0	0	0
13:32:10	0	2088,398	10,039	10,009	10,036	6,065	6,591	21,1	952,436	24,832	2088,398	0	201,706	201,706	99,716	0	0	0	0	0	0	0
13:32:10	-79,467	2087,603	10,039	10,009	10,031	6,057	6,581	21,1	952,436	24,832	2087,603	0	201,706	201,706	99,716	0	0	0	0	0	0	0
13:32:10	-6,323	2087,54	10,039	10,058	10,031	6,057	6,57	21,1	952,436	24,832	2087,54	0	201,706	201,706	99,716	0	0	0	0	0	0	0
13:32:11	0	2087,54	10,039	10,009	10,031	6,057	6,56	21,1	952,436	24,832	2087,54	0	201,706	201,706	99,716	0	0	0	0	0	0	0
13:32:11	0	2087,54	10,039	10,058	10,031	6,057	6,55	21,1	952,436	24,832	2087,54	0	201,706	201,706	99,716	0	0	0	0	0	0	0
13:32:11	-78,442	2086,755	10,039	10,009	10,027	6,049	6,54	21,1	952,436	24,832	2086,755	0	201,706	201,706	99,716	0	0	0	0	0	0	0
13:32:11	0	2086,755	10,039	10,009	10,027	6,049	6,531	21,1	952,436	24,832	2086,755	0	201,706	201,706	99,716	0	0	0	0	0	0	0
13:32:11	-45,117	2086,304	9,99	9,863	10,027	6,044	6,521	21,1	952,436	24,832	2086,304	0	201,706	201,706	99,716	0	0	0	0	0	0	0
13:32:11	38,818	2086,692	10,039	9,961	10,026	6,048	6,512	21,1	952,436	24,832	2086,305	0	201,706	201,706	99,716	0	0	0	0	0	0	0
13:32:11	-90,234	2085,79	9,941	9,961	10,026	6,039	6,503	21,1	952,436	24,832	2085,79	0	201,706	201,706	99,716	0	0	0	0	0	0	0
13:32:11	0	2085,79	9,941	9,863	10,026	6,039	6,494	21,1	952,436	24,832	2085,79	0	201,706	201,706	99,716	0	0	0	0	0	0	0
13:32:11	-33,325	2085,457	9,99	9,961	10,022	6,035	6,485	21,1	952,436	24,832	2085,457	0	201,706	201,706	99,716	0	0	0	0	0	0	0
13:32:11	45,117	2085,908	10,039	10,009	10,022	6,04	6,476	21,1	952,436	24,832	2085,457	0	201,706	201,706	99,716	0	0	0	0	0	0	0
13:32:11	-125,634	2084,652	9,99	9,961	10,017	6,027	6,467	21,1	952,436	24,832	2084,652	0	201,706	201,706	99,716	0	0	0	0	0	0	0
13:32:11	-5,273	2084,599	9,99	9,961	10,017	6,026	6,458	21,1	952,436	24,832	2084,599	0	201,706	201,706	99,716	0	0	0	0	0	0	0
13:32:11	45,117	2085,05	10,039	10,058	10,017	6,031	6,45	21,1	952,436	24,832	2084,599	0	201,706	201,706	99,716	0	0	0	0	0	0	0
13:32:11	-45,117	2084,599	9,99	9,961	10,017	6,026	6,442	21,1	952,436	24,832	2084,599	0	201,706	201,706	99,716	0	0	0	0	0	0	0
13:32:11	-45,141	2084,148	9,941	9,863	10,017	6,022	6,434	21,1	952,436	24,832	2084,148	0	201,706	201,706	99,716	0	0	0	0	0	0	0
13:32:11	45,141	2084,599	9,99	9,961	10,017	6,026	6,426	21,1	952,436	24,832	2084,148	0	201,706	201,706	99,716	0	0	0	0	0	0	0
13:32:11	-34,35	2084,255	10,039	9,961	10,012	6,023	6,418	21	952,436	24,832	2084,148	0	201,706	201,706	99,716	0	0	0	0	0	0	0
13:32:11	-90,234	2083,353	9,941	9,863	10,012	6,013	6,41	21	952,436	24,832	2083,353	0	201,706	201,706	99,716	0	0	0	0	0	0	0
13:32:11	-5,444	2083,299	9,941	9,961	10,012	6,013	6,402	21	952,436	24,832	2083,299	0	201,706	201,706	99,716	0	0	0	0	0	0	0
13:32:11	-90,209	2082,397	9,843	9,863	10,012	6,004	6,394	21	952,436	24,832	2082,397	0	201,706	201,706	99,716	0	0	0	0	0	0	0
13:32:11	9,863	2082,495	9,941	9,863	10,008	6,005	6,386	21	952,436	24,832	2082,397	0	201,706	201,706	99,716	0	0	0	0	0	0	0
13:32:11	0	2082,495	9,941	9,863	10,008	6,005	6,379	21	952,436	24,832	2082,397	0	201,706	201,706	99,716	0	0	0	0	0	0	0
13:32:11	-85,986	2081,635	9,941	9,961	10,003	5,996	6,371	21	952,436	24,832	2081,635	0	201,706	201,706	99,716	0	0	0	0	0	0	0
13:32:11	-90,185	2080,733	9,843	9,814	10,003	5,986	6,364	21	952,436	24,832	2080,733	0	201,706	201,706	99,716	0	0	0	0	0	0	0
13:32:11	135,278	2082,086	9,99	9,961	10,003	6	6,357	21	952,436	24,832	2080,735	0	201,706	201,706	99,716	0	0	0	0	0	0	0
13:32:11	53,906	2082,625	10,136	10,058	9,998	6,006	6,35	21	952,436	24,832	2080,737	0	201,706	201,706	99,716	0	0	0	0	0	0	0
13:32:11	176,074	2084,386	10,332	10,351	9,998	6,024	6,344	21	952,436	24,832	2080,741	0	200,949	200,949	99,713	0	0	0	0	0	0	0
13:32:11	180,517	2086,191	10,527	10,742	9,998	6,043	6,338	21	952,436	24,832	2080,746	0	200,949	200,949	99,713	0	0	0	0	0	0	0
13:32:11	455,932	2090,751	11,015	11,23	9,998	6,09	6,333	21	952,436	24,832	2080,756	0	200,949	200,949	99,713	0	0	0	0	0	0	0
13:32:11	574,34	2096,494	11,455	11,914	10,008	6,149	6,329	21	952,436	24,832	2080,772	0	200,949	200,949	99,713	0	0	0	0	0	0	0
13:32:11	691,918	2103,413	11,845	12,353	10,026	6,22	6,327	21	952,436	24,832	2080,795	0	200,949	200,949	99,713	0	0	0	0	0	0	0
13:32:11	695,263	2110,366	12,138	12,744	10,05	6,292	6,326	21	952,436	24,832	2080,824	0	200,949	200,949	99,713	0	0	0	0	0	0	0
13:32:11	629,296	2116,659	12,187	13,183	10,083	6,357	6,327	21	952,436	24,832	2080,86	0	200,949	200,949	99,713	0	0	0	0	0	0	0
13:32:11	962,622	2126,285	12,431	13,427	10,125	6,456	6,329	21	952,436	24,832	2080,906	0	200,949	200,949	99,713	0	0	0	0	0	0	0
13:32:11	817,724	2134,462	12,431	13,72	10,172	6,54	6,334	21	952,436	24,832	2080,959	0	200,949	200,949	99,713	0	0	0	0	0	0	0
13:32:11	805,224	2142,515	12,334	13,916	10,222	6,623	6,339	21	952,436	24,832	2081,021	0	200,949	200,949	99,713	0	0	0	0	0	0	0
13:32:11	1057,69	2153,091	12,529	14,404	10,272	6,732	6,347	21	952,436	24,832	2081,093	0	200,949	200,949	99,713	0	0	0	0	0	0	0
13:32:11	1320,044	2166,292	13,017	14,502	10,321	6,868	6,357	21	952,436	24,832	2081,178	0	200,949	200,949	99,713	0	0	0	0	0	0	0
13:32:11	938,916	2175,681	13,164	15,088	10,367	6,965	6,369	21	952,436	24,832	2081,273	0	200,949	200,949	99,713	0	0	0	0	0	0	0
13:32:11	1334,619	2189,027	13,652	15,527	10,416	7,103	6,384	21	952,436	24,832	2081,38	0	200,949	200,949	99,713	0	0	0	0	0	0	0
13:32:11	1684,668	2205,874	14,58	16,504	10,462	7,277	6,401	21	952,436	24,832	2081,505	0	200,949	200,949	99,713	0	0	0	0	0	0	0
13:32:11	1009,008	2215,964	14,726	16,748	10,512	7,381	6,42	21	952,436	24,832	2081,639	0	200,949	200,949	99,713	0	0	0	0	0	0	0
13:32:11	1056,811	2226,532	14,726	16,504	10,572	7,49	6,441	21	952,436	24,832	2081,784	0	200,949	200,949	99,713	0	0	0	0	0	0	0
13:32:11	1101,855	2237,551	14,775	17,041	10,631	7,603	6,464	21	952,436	24,832	2081,94	0	200,949	200,949	99,713	0	0	0	0	0	0	0
13:32:11	1687,646	2254,427	15,361	17,724	10,696	7,777	6,49	21	952,436	24,832	2082,112	0	200,949	200,949	99,713	0	0	0	0	0	0	0
13:32:11	1067,675	2265,104	15,263	17,724	10,761	7,887	6,517	21	952,436	24,832	2082,295	0	200,949	200,949	99,713	0	0	0	0	0	0	0
13:32:11	835,449	2273,458	14,922	17,724	10,827	7,973	6,546	21	952,436	24,832	2082,486	0	200,949	200,949	99,713	0	0	0	0	0	0	0
13:32:11	1260,376	2286,062	15,117	18,115	10,888	8,103	6,576	21	952,436	24,832	2082,69	0	200,949	200,949	99,713	0	0	0	0	0	0	0
13:32:11	1276,977	2298,832	15,41	18,359	10,944	8,235	6,609	21	952,436	24,832	2082,906	0	200,949	200,949	99,713	0	0	0	0	0	0	0
13:32:11	1883,398	2317,666	16,338	19,238	11,001	8,429	6,644	21	952,436	24,832	2083,141	0	200,949	200,949	99,713	0	0	0	0	0	0	0
13:32:11	1328,027	2330,946	16,679	19,238	11,057	8,566	6,682	21	952,436	24,832	2083,389	0	200,949	200,949	99,713	0	0	0	0	0	0	0
13:32:11	1159,448	2342,541	16,679	19,482	11,123	8,685	6,721	21	952,436	24,832	2083,648	0	200,949	200,949	99,713	0	0	0	0	0	0	0
13:32:11	1478,271	2357,323	16,924	19,873	11,193	8,838	6,763	21	952,436	24,832	2083,921	0	200,949	200,949	99,713	0	0	0	0	0	0	0
13:32:11	1320,141	2370,525	17,021	20,068	11,262	8,974	6,806	21	952,436	24,832	2084,208	0	200,949	200,949	99,713	0	0	0	0	0	0	0
13:32:11	1573,315	2386,258	17,412	20,361	11,33	9,136	6,852	21	952,436	24,832	2084,51	0	200,949	200,949	99,713	0	0	0	0	0	0	0
13:32:11	1140,551	2397,663	17,363	20,166	11,397	9,254	6,899	21	952,436	24,832	2084,823	0	200,949	200,949	99,713	0	0	0	0	0	0	0
13:32:11	1485,424	2412,518	17,803	20,459	11,457	9,407	6,948	21	952,436	24,832	2085,151	0	200,949	200,949	99,713	0	0	0	0	0	0	0
13:32:11	1492,651	2427,444	18,291	21,094	11,515	9,561	6,999	21	952,436	24,832	2085,493	0	200,949	200,949	99,713	0	0	0	0	0	0	0
13:32:11	1973,706	2447,181	19,316	21,484	11,57	9,764	7,054	21	952,436	24,832	2085,855	0	200,949	200,949	99,713	0	0	0	0	0	0	0
13:32:11	1033,227	2457,514	19,365	21,826	11,626	9,871	7,109	21	952,436	24,832	2086,226	0	200,949	200,949	99,713	0	0	0	0	0	0	0
13:32:11	1220,019	2469,714	19,512	22,021	11,687	9,997	7,166	21	952,436	24,832	2086,61	0	200,949	200,949	99,713	0	0	0	0	0	0	0
13:32:11	1214,013	2481,854	19,658	21,826	11,747	10,122	7,223	21	952,436	24,832	2087,005	0	200,949	200,949	99,713	0	0	0	0	0	0	0
13:32:11	1116,674	2493,021	19,609	21,631	11,812	10,237	7,283	21	952,436	24,832	2087,411	0	200,949	200,949	99,713	0	0	0	0	0	0	0
13:32:11	836,328	2501,384	19,267	21,68	11,878	10,323	7,342	21	952,436	24,832	2087,825	0	200,949	200,949	99,713	0	0	0	0	0	0	0
13:32:11	1566,162	2517,046	19,756	21,972	11,94	10,485	7,404	21	952,436	24,832	2088,254	0	200,949	200,949	99,713	0	0	0	0	0	0	0
13:32:11	1052,539	2527,571	19,804	22,217	11,996	10,593	7,466	21	952,436	24,832	2088,694	0	200,949	200,949	99,713	0	0	0	0	0	0	0
13:32:11	1208,398	2539,655	20,097	22,314	12,048	10,718	7,53	21	952,436	24,832	2089,145	0	200,949	200,949	99,713	0	0	0	0	0	0	0
13:32:11	1449,829	2554,153	20,635	22,314	12,1	10,867	7,596	21	952,436	24,832	2089,61	0	200,949	200,949	99,713	0	0	0	0	0	0	0
13:32:11	1379,638	2567,95	21,123	22,949	12,151	11,009	7,662	21	952,436	24,832	2090,088	0	200,949	200,949	99,713	0	0	0	0	0	0	0
13:32:11	910,839	2577,058	21,123	22,998	12,202	11,103	7,73	21	952,436	24,832	2090,575	0	200,949	200,949	99,713	0	0	0	0	0	0	0
13:32:11	1386,865	2590,927	21,611	23,096	12,253	11,246	7,799	21	952,436	24,832	2091,075	0	200,949	200,949	99,713	0	0	0	0	0	0	0
13:32:11	1041,943	2601,346	21,709	23,34	12,306	11,354	7,869	21	952,436	24,832	2091,586	0	200,949	200,949	99,713	0	0	0	0	0	0	0
13:32:11	1116,235	2612,508	21,855	23,73	12,361	11,469	7,939	21	952,436	24,832	2092,107	0	200,949	200,949	99,713	0	0	0	0	0	0	0
13:32:11	904,003	2621,548	21,855	24,023	12,412	11,562	8,01	21	952,436	24,832	2092,636	0	200,949	200,949	99,713	0	0	0	0	0	0	0
13:32:11	1493,335	2636,482	22,392	24,267	12,466	11,716	8,083	21	952,436	24,832	2093,18	0	200,949	200,949	99,713	0	0	0	0	0	0	0
13:32:11	881,567	2645,297	22,392	24,023	12,515	11,807	8,156	21	952,436	24,832	2093,732	0	200,949	200,949	99,713	0	0	0	0	0	0	0
13:32:11	901,123	2654,309	22,392	24,023	12,566	11,9	8,229	21	952,436	24,832	2094,293	0	200,949	200,949	99,713	0	0	0	0	0	0	0
13:32:11	1262,963	2666,938	22,783	24,316	12,615	12,03	8,304	21	952,436	24,832	2094,866	0	200,949	200,949	99,713	0	0	0	0	0	0	0
13:32:11	1095,629	2677,895	23,125	24,951	12,658	12,143	8,379	21	952,436	24,832	2095,449	0	200,949	200,949	99,713	0	0	0	0	0	0	0
13:32:11	1116,333	2689,058	23,418	24,853	12,704	12,258	8,455	21	952,436	24,832	2096,042	0	200,949	200,949	99,713	0	0	0	0	0	0	0
13:32:11	683,642	2695,894	23,271	24,805	12,751	12,328	8,531	21	952,436	24,832	2096,642	0	200,949	200,949	99,713	0	0	0	0	0	0	0
13:32:11	985,546	2705,75	23,418	24,951	12,798	12,43	8,608	21	952,436	24,832	2097,251	0	200,949	200,949	99,713	0	0	0	0	0	0	0
13:32:11	949,633	2715,246	23,613	24,951	12,84	12,528	8,684	21	952,436	24,832	2097,869	0	200,949	200,949	99,713	0	0	0	0	0	0	0
13:32:11	941,796	2724,664	23,711	25,146	12,887	12,625	8,762	21	952,436	24,832	2098,496	0	200,949	200,949	99,713	0	0	0	0	0	0	0
13:32:11	960,058	2734,265	23,906	25,244	12,93	12,724	8,839	21	952,436	24,832	2099,132	0	200,949	200,949	99,713	0	0	0	0	0	0	0
13:32:11	1055,615	2744,821	24,199	25,391	12,973	12,833	8,918	21	952,436	24,832	2099,778	0	200,949	200,949	99,713	0	0	0	0	0	0	0
13:32:11	624,707	2751,068	24,053	25,342	13,016	12,897	8,996	21	952,436	24,832	2100,429	0	200,949	200,949	99,713	0	0	0	0	0	0	0
13:32:11	887,89	2759,947	24,248	25,488	13,055	12,989	9,074	21	952,436	24,832	2101,088	0	200,949	200,949	99,713	0	0	0	0	0	0	0
13:32:11	819,873	2768,146	24,297	25,537	13,098	13,073	9,152	21	952,436	24,832	2101,756	0	200,949	200,949	99,713	0	0	0	0	0	0	0
13:32:11	1003,784	2778,183	24,541	25,586	13,141	13,177	9,231	21	952,436	24,832	2102,432	0	200,949	200,949	99,713	0	0	0	0	0	0	0
13:32:11	815,893	2786,342	24,687	25,83	13,178	13,261	9,31	21	952,436	24,832	2103,116	0	200,949	200,949	99,713	0	0	0	0	0	0	0
13:32:11	908,715	2795,43	24,932	26,123	13,216	13,354	9,39	21	952,436	24,832	2103,808	0	200,949	200,949	99,713	0	0	0	0	0	0	0
13:32:11	983,178	2805,261	25,224	26,269	13,254	13,456	9,469	21	952,436	24,832	2104,51	0	200,949	200,949	99,713	0	0	0	0	0	0	0
13:32:11	1021,167	2815,473	25,664	26,562	13,287	13,561	9,55	21	952,436	24,832	2105,221	0	200,949	200,949	99,713	0	0	0	0	0	0	0
13:32:11	881,762	2824,291	25,908	26,758	13,322	13,652	9,63	21	952,436	24,832	2105,94	0	200,949	200,949	99,713	0	0	0	0	0	0	0
13:32:11	740,991	2831,701	26,006	26,904	13,358	13,728	9,71	21	952,436	24,832	2106,666	0	200,949	200,949	99,713	0	0	0	0	0	0	0
13:32:11	763,305	2839,334	26,152	27,002	13,393	13,807	9,791	21	952,436	24,832	2107,398	0	200,949	200,949	99,713	0	0	0	0	0	0	0
13:32:11	813,72	2847,471	26,348	27,1	13,427	13,891	9,871	21	952,436	24,832	2108,138	0	200,949	200,949	99,713	0	0	0	0	0	0	0
13:32:11	743,017	2854,901	26,494	27,246	13,46	13,968	9,951	21	952,436	24,832	2108,885	0	200,949	200,949	99,713	0	0	0	0	0	0	0
13:32:11	726,538	2862,166	26,641	27,246	13,493	14,042	10,032	21	952,436	24,832	2109,638	0	200,949	200,949	99,713	0	0	0	0	0	0	0
13:32:12	666,674	2868,833	26,738	27,295	13,524	14,111	10,112	21	952,436	24,832	2110,397	0	200,949	200,949	99,713	0	0	0	0	0	0	0
13:32:12	664,575	2875,479	26,836	27,49	13,556	14,18	10,191	21	952,436	24,832	2111,162	0	200,949	200,949	99,713	0	0	0	0	0	0	0
13:32:12	835,742	2883,836	27,178	27,685	13,583	14,266	10,271	21	952,436	24,832	2111,935	0	200,949	200,949	99,713	0	0	0	0	0	0	0
13:32:12	499,633	2888,833	27,226	27,978	13,608	14,317	10,351	21	952,436	24,832	2112,712	0	200,949	200,949	99,713	0	0	0	0	0	0	0
13:32:12	741,723	2896,25	27,471	28,174	13,636	14,394	10,43	21	952,436	24,832	2113,495	0	200,949	200,949	99,713	0	0	0	0	0	0	0
13:32:12	543,554	2901,685	27,519	28,125	13,664	14,45	10,509	21	952,436	24,832	2114,283	0	200,949	200,949	99,713	0	0	0	0	0	0	0
13:32:12	713,159	2908,817	27,715	28,174	13,692	14,523	10,587	21	952,436	24,832	2115,078	0	200,949	200,949	99,713	0	0	0	0	0	0	0
13:32:12	414,331	2912,96	27,617	28,027	13,721	14,566	10,665	21	952,436	24,832	2115,876	0	200,949	200,949	99,713	0	0	0	0	0	0	0
13:32:12	562,158	2918,582	27,666	28,125	13,75	14,624	10,743	21	952,436	24,832	2116,678	0	200,949	200,949	99,713	0	0	0	0	0	0	0
13:32:12	359,155	2922,173	27,519	28,027	13,778	14,661	10,82	21	952,436	24,832	2117,484	0	200,949	200,949	99,713	0	0	0	0	0	0	0
13:32:12	657,324	2928,747	27,666	28,223	13,806	14,729	10,897	21	952,436	24,832	2118,295	0	200,949	200,949	99,713	0	0	0	0	0	0	0
13:32:12	481,518	2933,562	27,715	28,174	13,831	14,778	10,973	21	952,436	24,832	2119,11	0	200,949	200,949	99,713	0	0	0	0	0	0	0
13:32:12	574,56	2939,307	27,861	28,174	13,854	14,838	11,048	21	952,436	24,832	2119,93	0	200,949	200,949	99,713	0	0	0	0	0	0	0
13:32:12	675,463	2946,062	28,105	28,369	13,878	14,907	11,124	21	952,436	24,832	2120,756	0	200,949	200,949	99,713	0	0	0	0	0	0	0
13:32:12	342,285	2949,485	28,105	28,369	13,897	14,943	11,199	21	952,436	24,832	2121,585	0	200,949	200,949	99,713	0	0	0	0	0	0	0
13:32:12	591,674	2955,402	28,35	28,711	13,916	15,004	11,274	21	952,436	24,832	2122,419	0	200,949	200,949	99,713	0	0	0	0	0	0	0
13:32:12	340,087	2958,803	28,35	28,516	13,935	15,039	11,347	21,3	953,866	24,832	2123,255	0	200,949	200,949	99,713	0	0	0	0	0	0	0
13:32:12	477,026	2963,573	28,496	28,711	13,954	15,088	11,421	21,3	953,866	24,832	2124,095	0	200,949	200,949	99,713	0	0	0	0	0	0	0
13:32:12	439,16	2967,964	28,594	28,857	13,973	15,133	11,494	21,3	953,866	24,832	2124,939	0	200,949	200,949	99,713	0	0	0	0	0	0	0
13:32:12	419,873	2972,163	28,594	28,857	13,997	15,176	11,566	21,3	953,866	24,832	2125,786	0	200,949	200,949	99,713	0	0	0	0	0	0	0
13:32:12	240,185	2974,565	28,496	28,809	14,016	15,201	11,637	21,3	953,866	24,832	2126,635	0	200,949	200,949	99,713	0	0	0	0	0	0	0
13:32:12	358,227	2978,147	28,594	28,809	14,03	15,238	11,708	21,3	953,866	24,832	2127,487	0	200,949	200,949	99,713	0	0	0	0	0	0	0
13:32:12	391,235	2982,06	28,643	28,857	14,049	15,278	11,778	21,3	953,866	24,832	2128,341	0	200,949	200,949	99,713	0	0	0	0	0	0	0
13:32:12	488,183	2986,942	28,789	29,053	14,068	15,329	11,847	21,3	953,866	24,832	2129,2	0	200,949	200,949	99,713	0	0	0	0	0	0	0
13:32:12	301,733	2989,959	28,838	29,053	14,082	15,36	11,916	21,3	953,866	24,832	2130,061	0	200,949	200,949	99,713	0	0	0	0	0	0	0
13:32:12	206,982	2992,029	28,789	28,809	14,096	15,381	11,984	21,3	953,866	24,832	2130,923	0	200,949	200,949	99,713	0	0	0	0	0	0	0
13:32:12	526,464	2997,293	28,984	29,102	14,114	15,436	12,052	21,3	953,866	24,832	2131,789	0	203,524	203,524	99,724	0	0	0	0	0	0	0
13:32:12	399,951	3001,293	29,131	29,248	14,128	15,477	12,119	21,3	953,866	24,832	2132,659	0	203,524	203,524	99,724	0	0	0	0	0	0	0
13:32:12	210,205	3003,395	29,082	29,199	14,143	15,498	12,185	21,3	953,866	24,832	2133,529	0	203,524	203,524	99,724	0	0	0	0	0	0	0
13:32:12	447,021	3007,865	29,277	29,541	14,157	15,545	12,251	21,3	953,866	24,832	2134,404	0	203,524	203,524	99,724	0	0	0	0	0	0	0
13:32:12	216,406	3010,029	29,326	29,687	14,166	15,567	12,316	21,3	953,866	24,832	2135,279	0	203,524	203,524	99,724	0	0	0	0	0	0	0
13:32:12	241,943	3012,449	29,326	29,541	14,179	15,592	12,38	21,3	953,866	24,832	2136,157	0	203,524	203,524	99,724	0	0	0	0	0	0	0
13:32:12	412,109	3016,57	29,57	29,736	14,188	15,634	12,444	21,3	953,866	24,832	2137,037	0	203,524	203,524	99,724	0	0	0	0	0	0	0
13:32:12	362,963	3020,199	29,766	29,932	14,197	15,672	12,507	21,3	953,866	24,832	2137,92	0	203,524	203,524	99,724	0	0	0	0	0	0	0
13:32:12	172,973	3021,929	29,766	29,785	14,207	15,689	12,57	21,3	953,866	24,832	2138,804	0	203,524	203,524	99,724	0	0	0	0	0	0	0
13:32:12	174,218	3023,671	29,766	29,785	14,217	15,707	12,631	21,3	953,866	24,832	2139,689	0	203,524	203,524	99,724	0	0	0	0	0	0	0
13:32:12	107,543	3024,747	29,619	29,687	14,231	15,719	12,692	21,3	953,866	24,832	2140,574	0	203,524	203,524	99,724	0	0	0	0	0	0	0
13:32:12	206,909	3026,816	29,668	29,932	14,24	15,74	12,752	21,3	953,866	24,832	2141,46	0	203,524	203,524	99,724	0	0	0	0	0	0	0
13:32:12	183,886	3028,655	29,668	29,785	14,25	15,759	12,811	21,3	953,866	24,832	2142,348	0	203,524	203,524	99,724	0	0	0	0	0	0	0
13:32:12	174,34	3030,398	29,619	29,785	14,263	15,777	12,869	21,3	953,866	24,832	2143,236	0	203,524	203,524	99,724	0	0	0	0	0	0	0
13:32:12	87,646	3031,275	29,57	29,687	14,27	15,786	12,926	21,3	953,866	24,832	2144,124	0	203,524	203,524	99,724	0	0	0	0	0	0	0
13:32:12	231,738	3033,592	29,766	29,932	14,272	15,81	12,982	21,3	953,866	24,832	2145,013	0	203,524	203,524	99,724	0	0	0	0	0	0	0
13:32:12	218,945	3035,781	29,912	30,078	14,276	15,832	13,038	21,3	953,866	24,832	2145,904	0	203,524	203,524	99,724	0	0	0	0	0	0	0
13:32:12	84,35	3036,625	29,912	29,98	14,281	15,841	13,093	21,3	953,866	24,832	2146,795	0	203,524	203,524	99,724	0	0	0	0	0	0	0
13:32:12	299,926	3039,624	30,059	30,225	14,289	15,872	13,148	21,3	953,866	24,832	2147,687	0	203,524	203,524	99,724	0	0	0	0	0	0	0
13:32:12	-67,822	3038,946	29,961	29,98	14,291	15,865	13,201	21,3	953,866	24,832	2148,579	0	203,524	203,524	99,724	0	0	0	0	0	0	0
13:32:12	134,79	3040,294	29,961	30,078	14,298	15,879	13,254	21,3	953,866	24,832	2149,47	0	203,524	203,524	99,724	0	0	0	0	0	0	0
13:32:12	64,721	3040,941	29,912	29,98	14,305	15,885	13,305	21,3	953,866	24,832	2150,362	0	203,524	203,524	99,724	0	0	0	0	0	0	0
13:32:12	30,639	3041,247	29,814	29,932	14,312	15,889	13,356	21,3	953,866	24,832	2151,253	0	203,524	203,524	99,724	0	0	0	0	0	0	0
13:32:12	182,91	3043,077	29,912	29,932	14,317	15,908	13,406	21,3	953,866	24,832	2152,145	0	203,524	203,524	99,724	0	0	0	0	0	0	0
13:32:12	-1,123	3043,065	29,814	29,883	14,322	15,907	13,455	21,3	953,866	24,832	2153,035	0	203,524	203,524	99,724	0	0	0	0	0	0	0
13:32:12	64,575	3043,711	29,814	29,785	14,326	15,914	13,503	21,3	953,866	24,832	2153,926	0	203,524	203,524	99,724	0	0	0	0	0	0	0
13:32:12	269,409	3046,405	30,059	30,078	14,327	15,942	13,551	21,3	953,866	24,832	2154,818	0	203,524	203,524	99,724	0	0	0	0	0	0	0
13:32:12	-100,732	3045,398	29,961	30,078	14,327	15,931	13,598	21,3	953,866	24,832	2155,709	0	203,524	203,524	99,724	0	0	0	0	0	0	0
13:32:12	302,27	3048,421	30,254	30,42	14,327	15,963	13,644	21,3	953,866	24,832	2156,602	0	203,524	203,524	99,724	0	0	0	0	0	0	0
13:32:12	132,617	3049,747	30,303	30,42	14,331	15,976	13,69	21,3	953,866	24,832	2157,495	0	203,524	203,524	99,724	0	0	0	0	0	0	0
13:32:12	-136,938	3048,377	30,107	30,078	14,335	15,962	13,734	21,3	953,866	24,832	2158,386	0	203,524	203,524	99,724	0	0	0	0	0	0	0
13:32:12	31,811	3048,695	30,059	30,078	14,339	15,965	13,778	21,3	953,866	24,832	2159,276	0	203,524	203,524	99,724	0	0	0	0	0	0	0
13:32:12	-216,894	3046,526	29,814	29,883	14,341	15,943	13,82	21,3	953,866	24,832	2160,164	0	203,524	203,524	99,724	0	0	0	0	0	0	0
13:32:12	-489,331	3041,633	29,277	29,053	14,345	15,893	13,861	21,3	953,866	24,832	2161,045	0	203,524	203,524	99,724	0	0	0	0	0	0	0
13:32:12	-672,705	3034,906	28,643	28,174	14,344	15,823	13,9	21,3	953,866	24,832	2161,919	0	203,524	203,524	99,724	0	0	0	0	0	0	0
13:32:12	-984,545	3025,061	27,861	27,002	14,334	15,722	13,935	21,3	953,866	24,832	2162,782	0	203,524	203,524	99,724	0	0	0	0	0	0	0
13:32:12	-793,872	3017,122	27,471	26,367	14,312	15,64	13,969	21,3	953,866	24,832	2163,636	0	203,524	203,524	99,724	0	0	0	0	0	0	0
13:32:12	-911,767	3008,004	27,226	25,537	14,275	15,546	14	21,3	953,866	24,832	2164,481	0	203,524	203,524	99,724	0	0	0	0	0	0	0
13:32:12	-618,945	3001,815	27,471	25,586	14,226	15,482	14,029	21,3	953,866	24,832	2165,318	0	203,524	203,524	99,724	0	0	0	0	0	0	0
13:32:12	-1520,971	2986,605	27,031	24,853	14,167	15,325	14,054	21,3	953,866	24,832	2166,139	0	203,524	203,524	99,724	0	0	0	0	0	0	0
13:32:12	-994,384	2976,661	27,129	24,512	14,105	15,223	14,077	21,3	953,866	24,832	2166,95	0	203,524	203,524	99,724	0	0	0	0	0	0	0
13:32:12	-1493,676	2961,724	26,738	23,877	14,044	15,069	14,097	21,3	953,866	24,832	2167,744	0	203,524	203,524	99,724	0	0	0	0	0	0	0
13:32:12	-1066,235	2951,062	26,689	23,828	13,987	14,959	14,113	21,3	953,866	24,832	2168,528	0	203,524	203,524	99,724	0	0	0	0	0	0	0
13:32:12	-1132,617	2939,736	26,494	22,851	13,935	14,842	14,128	21,3	953,866	24,832	2169,299	0	203,524	203,524	99,724	0	0	0	0	0	0	0
13:32:12	-1299,926	2926,737	26,055	23,34	13,888	14,708	14,139	21,3	953,866	24,832	2170,056	0	203,524	203,524	99,724	0	0	0	0	0	0	0
13:32:12	-1147,656	2915,26	25,762	23,096	13,84	14,59	14,148	21,3	953,866	24,832	2170,801	0	203,524	203,524	99,724	0	0	0	0	0	0	0
13:32:12	-1401,44	2901,246	25,224	22,119	13,792	14,445	14,154	21,3	953,866	24,832	2171,532	0	203,524	203,524	99,724	0	0	0	0	0	0	0
13:32:12	-1493,676	2886,309	24,59	21,289	13,745	14,291	14,156	21,3	953,866	24,832	2172,247	0	203,524	203,524	99,724	0	0	0	0	0	0	0
13:32:12	-994,921	2876,36	24,687	21,68	13,683	14,189	14,157	21,3	953,866	24,832	2172,951	0	203,524	203,524	99,724	0	0	0	0	0	0	0
13:32:12	-1490,795	2861,452	24,297	21,582	13,622	14,035	14,155	21,3	953,866	24,832	2173,639	0	203,524	203,524	99,724	0	0	0	0	0	0	0
13:32:12	-894,604	2852,506	24,59	21,631	13,555	13,943	14,151	21,3	953,866	24,832	2174,318	0	203,524	203,524	99,724	0	0	0	0	0	0	0
13:32:12	-1201,269	2840,493	24,687	21,68	13,482	13,819	14,144	21,3	953,866	24,832	2174,984	0	203,524	203,524	99,724	0	0	0	0	0	0	0
13:32:12	-1280,664	2827,686	24,541	21,289	13,419	13,687	14,135	21,3	953,866	24,832	2175,637	0	203,524	203,524	99,724	0	0	0	0	0	0	0
13:32:12	-1345,898	2814,227	24,199	21,484	13,363	13,548	14,124	21,3	953,866	24,832	2176,276	0	203,524	203,524	99,724	0	0	0	0	0	0	0
13:32:12	-1331,982	2800,908	23,76	21,142	13,313	13,411	14,11	21,3	953,866	24,832	2176,9	0	203,524	203,524	99,724	0	0	0	0	0	0	0
13:32:12	-1210,327	2788,804	23,271	20,752	13,272	13,286	14,093	21,3	953,866	24,832	2177,512	0	203,524	203,524	99,724	0	0	0	0	0	0	0
13:32:12	-1463,281	2774,172	22,49	20,019	13,234	13,135	14,075	21,3	953,866	24,832	2178,109	0	203,524	203,524	99,724	0	0	0	0	0	0	0
13:32:12	-861,572	2765,556	22,295	20,166	13,197	13,046	14,055	21,3	953,866	24,832	2178,696	0	203,524	203,524	99,724	0	0	0	0	0	0	0
13:32:12	-1478,906	2750,767	21,562	19,824	13,155	12,894	14,032	21,3	953,866	24,832	2179,268	0	203,524	203,524	99,724	0	0	0	0	0	0	0
13:32:12	-515,795	2745,609	21,806	20,019	13,112	12,841	14,008	21,3	953,866	24,832	2179,834	0	203,524	203,524	99,724	0	0	0	0	0	0	0
13:32:12	-755,346	2738,055	21,904	20,752	13,064	12,763	13,984	21,3	953,866	24,832	2180,392	0	203,524	203,524	99,724	0	0	0	0	0	0	0
13:32:12	-480,688	2733,248	22,197	20,752	13,021	12,713	13,959	21,3	953,866	24,832	2180,945	0	203,524	203,524	99,724	0	0	0	0	0	0	0
13:32:12	-956,127	2723,687	22,002	20,605	12,978	12,615	13,933	21,3	953,866	24,832	2181,488	0	203,524	203,524	99,724	0	0	0	0	0	0	0
13:32:12	-1117,114	2712,516	21,562	20,019	12,94	12,5	13,905	21,3	953,866	24,832	2182,019	0	203,524	203,524	99,724	0	0	0	0	0	0	0
13:32:12	-691,088	2705,605	21,465	20,215	12,906	12,428	13,876	21,3	953,866	24,832	2182,543	0	203,524	203,524	99,724	0	0	0	0	0	0	0
13:32:12	-1137,939	2694,226	20,83	19,531	12,878	12,311	13,845	21,3	953,866	24,832	2183,054	0	203,524	203,524	99,724	0	0	0	0	0	0	0
13:32:12	-684,96	2687,376	20,732	19,385	12,845	12,24	13,814	21,3	953,866	24,832	2183,559	0	203,524	203,524	99,724	0	0	0	0	0	0	0
13:32:12	-879,223	2678,584	20,439	19,14	12,812	12,15	13,781	21,3	953,866	24,832	2184,054	0	203,524	203,524	99,724	0	0	0	0	0	0	0
13:32:12	-589,184	2672,692	20,439	19,189	12,778	12,089	13,748	21,3	953,866	24,832	2184,543	0	203,524	203,524	99,724	0	0	0	0	0	0	0
13:32:12	-952,294	2663,169	20,146	18,603	12,741	11,991	13,713	21,3	953,866	24,832	2185,021	0	203,524	203,524	99,724	0	0	0	0	0	0	0
13:32:12	-749,292	2655,676	20,146	18,603	12,699	11,914	13,678	21,3	953,866	24,832	2185,492	0	203,524	203,524	99,724	0	0	0	0	0	0	0
13:32:12	-888,427	2646,792	20	18,603	12,657	11,822	13,642	21,3	953,866	24,832	2185,953	0	203,524	203,524	99,724	0	0	0	0	0	0	0
13:32:12	-755,908	2639,233	20	18,799	12,615	11,744	13,604	21,3	953,866	24,832	2186,407	0	203,524	203,524	99,724	0	0	0	0	0	0	0
13:32:12	-454,663	2634,686	20,342	18,701	12,57	11,697	13,567	21,3	953,866	24,832	2186,855	0	203,524	203,524	99,724	0	0	0	0	0	0	0
13:32:13	-753,881	2627,147	20,342	19,238	12,528	11,62	13,529	21,3	953,866	24,832	2187,295	0	203,524	203,524	99,724	0	0	0	0	0	0	0
13:32:13	-755,346	2619,594	20,293	18,847	12,488	11,542	13,49	21,3	953,866	24,832	2187,727	0	203,524	203,524	99,724	0	0	0	0	0	0	0
13:32:13	-836,743	2611,226	20	18,799	12,457	11,455	13,45	21,3	953,866	24,832	2188,151	0	203,524	203,524	99,724	0	0	0	0	0	0	0
13:32:13	-897,363	2602,253	19,658	18,506	12,425	11,363	13,409	21,3	953,866	24,832	2188,565	0	203,524	203,524	99,724	0	0	0	0	0	0	0
13:32:13	-848,73	2593,765	19,365	17,969	12,394	11,275	13,367	21,3	953,866	24,832	2188,97	0	203,524	203,524	99,724	0	0	0	0	0	0	0
13:32:13	-883,447	2584,931	18,974	17,969	12,366	11,184	13,324	21,3	953,866	24,832	2189,366	0	203,524	203,524	99,724	0	0	0	0	0	0	0
13:32:13	-608,691	2578,844	18,974	17,724	12,331	11,122	13,281	21,3	953,866	24,832	2189,755	0	203,524	203,524	99,724	0	0	0	0	0	0	0
13:32:13	-872,558	2570,119	18,681	17,431	12,298	11,032	13,237	21,3	953,866	24,832	2190,136	0	203,524	203,524	99,724	0	0	0	0	0	0	0
13:32:13	-693,115	2563,187	18,633	17,383	12,262	10,96	13,192	21,3	953,866	24,832	2190,509	0	203,524	203,524	99,724	0	0	0	0	0	0	0
13:32:13	-608,52	2557,102	18,681	17,627	12,225	10,897	13,147	21,3	953,866	24,832	2190,875	0	203,524	203,524	99,724	0	0	0	0	0	0	0
13:32:13	-563,037	2551,472	18,779	17,822	12,188	10,839	13,102	21,3	953,866	24,832	2191,236	0	203,524	203,524	99,724	0	0	0	0	0	0	0
13:32:13	-735,229	2544,119	18,681	17,383	12,152	10,764	13,056	21,3	953,866	24,832	2191,588	0	203,524	203,524	99,724	0	0	0	0	0	0	0
13:32:13	-960,961	2534,51	18,291	17,236	12,119	10,665	13,009	21,3	953,866	24,832	2191,931	0	203,524	203,524	99,724	0	0	0	0	0	0	0
13:32:13	-847,656	2526,033	17,851	16,748	12,095	10,577	12,962	21,3	953,866	24,832	2192,265	0	203,524	203,524	99,724	0	0	0	0	0	0	0
13:32:13	-824,78	2517,786	17,51	16,504	12,067	10,492	12,913	21,3	953,866	24,832	2192,591	0	203,524	203,524	99,724	0	0	0	0	0	0	0
13:32:13	-567,211	2512,113	17,363	16,406	12,044	10,434	12,865	21,3	953,866	24,832	2192,91	0	203,524	203,524	99,724	0	0	0	0	0	0	0
13:32:13	-610,205	2506,011	17,168	16,357	12,02	10,371	12,816	21,3	953,866	24,832	2193,223	0	203,524	203,524	99,724	0	0	0	0	0	0	0
13:32:13	-637,377	2499,638	17,021	16,162	11,992	10,305	12,767	21,3	953,866	24,832	2193,53	0	203,524	203,524	99,724	0	0	0	0	0	0	0
13:32:13	-729,931	2492,338	16,875	15,967	11,959	10,23	12,717	21,3	953,866	24,832	2193,829	0	203,524	203,524	99,724	0	0	0	0	0	0	0
13:32:13	-454,199	2487,796	16,924	16,064	11,93	10,183	12,667	21,3	953,866	24,832	2194,123	0	203,524	203,524	99,724	0	0	0	0	0	0	0
13:32:13	-670,117	2481,095	16,924	15,869	11,892	10,114	12,617	21,3	953,866	24,832	2194,41	0	203,524	203,524	99,724	0	0	0	0	0	0	0
13:32:13	-443,017	2476,665	17,07	16,211	11,859	10,068	12,567	21,3	953,866	24,832	2194,692	0	203,524	203,524	99,724	0	0	0	0	0	0	0
13:32:13	-629,907	2470,366	17,021	16,357	11,827	10,003	12,517	21,3	953,866	24,832	2194,967	0	203,524	203,524	99,724	0	0	0	0	0	0	0
13:32:13	-455,444	2465,811	17,07	16,211	11,798	9,956	12,467	21,3	953,866	24,832	2195,238	0	203,524	203,524	99,724	0	0	0	0	0	0	0
13:32:13	-732,055	2458,491	16,826	16,211	11,77	9,881	12,416	21,3	953,866	24,832	2195,501	0	203,524	203,524	99,724	0	0	0	0	0	0	0
13:32:13	-558,544	2452,905	16,679	16,015	11,747	9,823	12,365	21,3	953,866	24,832	2195,759	0	203,524	203,524	99,724	0	0	0	0	0	0	0
13:32:13	-647,094	2446,434	16,435	15,722	11,723	9,757	12,314	21,3	953,866	24,832	2196,01	0	203,979	203,979	99,726	0	0	0	0	0	0	0
13:32:13	-639,331	2440,041	16,191	15,527	11,7	9,691	12,263	21,3	953,866	24,832	2196,254	0	203,979	203,979	99,726	0	0	0	0	0	0	0
13:32:13	-647,705	2433,564	15,947	15,478	11,677	9,624	12,211	21,3	953,866	24,832	2196,491	0	203,979	203,979	99,726	0	0	0	0	0	0	0
13:32:13	-466,967	2428,894	15,898	15,185	11,653	9,576	12,159	21,3	953,866	24,832	2196,723	0	203,979	203,979	99,726	0	0	0	0	0	0	0
13:32:13	-499,902	2423,895	15,898	15,185	11,625	9,524	12,107	21,3	953,866	24,832	2196,951	0	203,979	203,979	99,726	0	0	0	0	0	0	0
13:32:13	-541,455	2418,481	15,947	15,332	11,592	9,468	12,056	21,3	953,866	24,832	2197,172	0	203,979	203,979	99,726	0	0	0	0	0	0	0
13:32:13	-540,087	2413,08	16,045	15,429	11,556	9,413	12,004	21,3	953,866	24,832	2197,388	0	203,979	203,979	99,726	0	0	0	0	0	0	0
13:32:13	-285,546	2410,224	16,338	15,625	11,524	9,383	11,953	21,3	953,866	24,832	2197,601	0	203,979	203,979	99,726	0	0	0	0	0	0	0
13:32:13	-760,742	2402,617	16,191	15,478	11,489	9,305	11,901	21,3	953,866	24,832	2197,806	0	203,979	203,979	99,726	0	0	0	0	0	0	0
13:32:13	-594,775	2396,669	16,093	15,625	11,461	9,244	11,848	21,3	953,866	24,832	2198,005	0	203,979	203,979	99,726	0	0	0	0	0	0	0
13:32:13	-464,257	2392,027	16,093	15,429	11,434	9,196	11,796	21,3	953,866	24,832	2198,199	0	203,979	203,979	99,726	0	0	0	0	0	0	0
13:32:13	-593,579	2386,091	15,849	15,185	11,414	9,134	11,744	21,3	953,866	24,832	2198,386	0	203,979	203,979	99,726	0	0	0	0	0	0	0
13:32:13	-799,462	2378,096	15,41	14,843	11,393	9,052	11,691	21,3	953,866	24,832	2198,566	0	203,979	203,979	99,726	0	0	0	0	0	0	0
13:32:13	-502,734	2373,069	15,263	14,746	11,372	9	11,639	21,3	953,866	24,832	2198,74	0	203,979	203,979	99,726	0	0	0	0	0	0	0
13:32:13	-544,775	2367,621	15,068	14,453	11,352	8,944	11,586	21,3	953,866	24,832	2198,909	0	203,979	203,979	99,726	0	0	0	0	0	0	0
13:32:13	-560,4	2362,017	14,97	14,306	11,325	8,886	11,533	21,3	953,866	24,832	2199,072	0	203,979	203,979	99,726	0	0	0	0	0	0	0
13:32:13	-394,384	2358,073	15,068	14,502	11,298	8,846	11,48	21,3	953,866	24,832	2199,231	0	203,979	203,979	99,726	0	0	0	0	0	0	0
13:32:13	-542,602	2352,647	15,068	14,502	11,267	8,79	11,427	21,3	953,866	24,832	2199,384	0	203,979	203,979	99,726	0	0	0	0	0	0	0
13:32:13	-486,621	2347,781	15,068	14,453	11,24	8,74	11,375	21,3	953,866	24,832	2199,533	0	203,979	203,979	99,726	0	0	0	0	0	0	0
13:32:13	-593,847	2341,843	14,873	14,306	11,217	8,678	11,322	21,3	953,866	24,832	2199,675	0	203,979	203,979	99,726	0	0	0	0	0	0	0
13:32:13	-480,175	2337,041	14,726	14,258	11,197	8,629	11,269	21,3	953,866	24,832	2199,812	0	203,979	203,979	99,726	0	0	0	0	0	0	0
13:32:13	-599,096	2331,05	14,433	13,916	11,179	8,567	11,216	21,3	953,866	24,832	2199,944	0	203,979	203,979	99,726	0	0	0	0	0	0	0
13:32:13	-571,948	2325,33	14,092	13,574	11,165	8,508	11,163	21,3	953,866	24,832	2200,069	0	203,979	203,979	99,726	0	0	0	0	0	0	0
13:32:13	-529,394	2320,036	13,799	13,379	11,151	8,453	11,11	21,3	953,866	24,832	2200,189	0	203,979	203,979	99,726	0	0	0	0	0	0	0
13:32:13	-386,865	2316,168	13,75	13,232	11,132	8,414	11,057	21,3	953,866	24,832	2200,305	0	203,979	203,979	99,726	0	0	0	0	0	0	0
13:32:13	-401,757	2312,15	13,75	13,232	11,109	8,372	11,004	21,3	953,866	24,832	2200,417	0	203,979	203,979	99,726	0	0	0	0	0	0	0
13:32:13	-431,005	2307,84	13,652	13,232	11,09	8,328	10,952	21,3	953,866	24,832	2200,524	0	203,979	203,979	99,726	0	0	0	0	0	0	0
13:32:13	-323,193	2304,608	13,75	13,232	11,066	8,294	10,9	21,3	953,866	24,832	2200,628	0	203,979	203,979	99,726	0	0	0	0	0	0	0
13:32:13	-365,185	2300,956	13,799	13,379	11,043	8,257	10,848	21,3	953,866	24,832	2200,728	0	203,979	203,979	99,726	0	0	0	0	0	0	0
13:32:13	-333,959	2297,617	13,799	13,379	11,024	8,222	10,796	21,3	953,866	24,832	2200,825	0	203,979	203,979	99,726	0	0	0	0	0	0	0
13:32:13	-414,819	2293,469	13,799	13,525	11	8,18	10,745	21,3	953,866	24,832	2200,918	0	203,979	203,979	99,726	0	0	0	0	0	0	0
13:32:13	-375,952	2289,709	13,75	13,427	10,982	8,141	10,694	21,3	953,866	24,832	2201,006	0	203,979	203,979	99,726	0	0	0	0	0	0	0
13:32:13	-343,432	2286,275	13,652	13,427	10,968	8,105	10,643	21,3	953,866	24,832	2201,092	0	203,979	203,979	99,726	0	0	0	0	0	0	0
13:32:13	-376,928	2282,505	13,603	13,379	10,949	8,067	10,593	21,3	953,866	24,832	2201,173	0	203,979	203,979	99,726	0	0	0	0	0	0	0
13:32:13	-389,453	2278,611	13,457	13,183	10,935	8,026	10,543	21,3	953,866	24,832	2201,251	0	203,979	203,979	99,726	0	0	0	0	0	0	0
13:32:13	-432,348	2274,287	13,261	13,086	10,921	7,982	10,492	21,3	953,866	24,832	2201,324	0	203,979	203,979	99,726	0	0	0	0	0	0	0
13:32:13	-332,714	2270,96	13,261	13,037	10,902	7,948	10,442	21,3	953,866	24,832	2201,393	0	203,979	203,979	99,726	0	0	0	0	0	0	0
13:32:13	-388,11	2267,079	13,115	13,086	10,888	7,908	10,393	21,3	953,866	24,832	2201,459	0	203,979	203,979	99,726	0	0	0	0	0	0	0
13:32:13	-340,917	2263,67	13,017	12,89	10,873	7,872	10,343	21,3	953,866	24,832	2201,521	0	203,979	203,979	99,726	0	0	0	0	0	0	0
13:32:13	-329,248	2260,378	13,017	12,89	10,855	7,838	10,294	21,3	953,866	24,832	2201,58	0	203,979	203,979	99,726	0	0	0	0	0	0	0
13:32:13	-155,542	2258,822	13,115	13,037	10,841	7,822	10,246	21,3	953,866	24,832	2201,638	0	203,979	203,979	99,726	0	0	0	0	0	0	0
13:32:13	-424,755	2254,575	13,017	12,841	10,822	7,779	10,197	21,3	953,866	24,832	2201,69	0	203,979	203,979	99,726	0	0	0	0	0	0	0
13:32:13	-289,209	2251,682	12,968	12,695	10,808	7,749	10,149	21,3	953,866	24,832	2201,74	0	203,979	203,979	99,726	0	0	0	0	0	0	0
13:32:13	-293,627	2248,746	12,92	12,695	10,794	7,719	10,102	21,3	953,866	24,832	2201,787	0	203,979	203,979	99,726	0	0	0	0	0	0	0
13:32:13	-343,798	2245,308	12,822	12,695	10,78	7,683	10,054	21,3	953,866	24,832	2201,831	0	203,979	203,979	99,726	0	0	0	0	0	0	0
13:32:13	-158,984	2243,718	12,92	12,646	10,766	7,667	10,007	21,3	953,866	24,832	2201,873	0	203,979	203,979	99,726	0	0	0	0	0	0	0
13:32:13	-334,057	2240,378	12,822	12,646	10,752	7,632	9,961	21,3	953,866	24,832	2201,912	0	203,979	203,979	99,726	0	0	0	0	0	0	0
13:32:13	-293,505	2237,443	12,773	12,5	10,738	7,602	9,915	21,3	953,866	24,832	2201,947	0	203,979	203,979	99,726	0	0	0	0	0	0	0
13:32:13	-343,676	2234,006	12,675	12,353	10,724	7,567	9,869	21,3	953,866	24,832	2201,979	0	203,979	203,979	99,726	0	0	0	0	0	0	0
13:32:13	-369,799	2230,308	12,627	12,353	10,705	7,528	9,823	21,3	953,866	24,832	2202,008	0	203,979	203,979	99,726	0	0	0	0	0	0	0
13:32:13	-211,352	2228,194	12,675	12,353	10,691	7,507	9,777	21,3	953,866	24,832	2202,034	0	203,979	203,979	99,726	0	0	0	0	0	0	0
13:32:13	-323,876	2224,956	12,675	12,5	10,672	7,473	9,732	21,3	953,866	24,832	2202,057	0	203,979	203,979	99,726	0	0	0	0	0	0	0
13:32:13	-253,881	2222,417	12,675	12,5	10,658	7,447	9,687	21,3	953,866	24,832	2202,077	0	203,979	203,979	99,726	0	0	0	0	0	0	0
13:32:13	-275,048	2219,666	12,627	12,5	10,645	7,419	9,643	21,3	953,866	24,832	2202,095	0	203,979	203,979	99,726	0	0	0	0	0	0	0
13:32:13	-248,583	2217,181	12,627	12,451	10,631	7,393	9,599	21,3	953,866	24,832	2202,11	0	203,979	203,979	99,726	0	0	0	0	0	0	0
13:32:13	-383,935	2213,341	12,48	12,353	10,617	7,354	9,555	21,3	953,866	24,832	2202,121	0	203,979	203,979	99,726	0	0	0	0	0	0	0
13:32:13	-368,676	2209,654	12,334	12,256	10,604	7,316	9,511	21,3	953,866	24,832	2202,129	0	203,979	203,979	99,726	0	0	0	0	0	0	0
13:32:13	-306,347	2206,591	12,187	12,06	10,594	7,284	9,467	21,3	953,866	24,832	2202,133	0	203,979	203,979	99,726	0	0	0	0	0	0	0
13:32:13	-215,625	2204,435	12,138	11,914	10,584	7,262	9,424	21,3	953,866	24,832	2202,136	0	203,979	203,979	99,726	0	0	0	0	0	0	0
13:32:13	-386,084	2200,574	12,041	11,963	10,568	7,222	9,381	21,3	953,866	24,832	2200,574	0	203,979	203,979	99,726	0	0	0	0	0	0	0
13:32:13	-247,412	2198,1	12,041	11,914	10,554	7,196	9,338	21,3	953,866	24,832	2198,1	0	203,979	203,979	99,726	0	0	0	0	0	0	0
13:32:13	-246,289	2195,637	12,041	11,914	10,54	7,171	9,295	21,3	953,866	24,832	2195,637	0	203,979	203,979	99,726	0	0	0	0	0	0	0
13:32:13	-170,971	2193,927	12,138	11,963	10,525	7,153	9,253	21,3	953,866	24,832	2193,927	0	203,979	203,979	99,726	0	0	0	0	0	0	0
13:32:13	-244,238	2191,485	12,138	11,914	10,511	7,128	9,212	21,3	953,866	24,832	2191,485	0	203,979	203,979	99,726	0	0	0	0	0	0	0
13:32:13	-244,067	2189,044	12,138	11,914	10,497	7,103	9,17	21,3	953,866	24,832	2189,044	0	203,979	203,979	99,726	0	0	0	0	0	0	0
13:32:13	-225,903	2186,785	12,138	11,914	10,484	7,08	9,129	21,3	953,866	24,832	2186,785	0	203,979	203,979	99,726	0	0	0	0	0	0	0
13:32:13	-331,127	2183,474	12,041	11,914	10,471	7,046	9,088	21,3	953,866	24,832	2183,474	0	203,979	203,979	99,726	0	0	0	0	0	0	0
13:32:13	-177,417	2181,7	12,041	11,816	10,461	7,027	9,048	21,3	953,866	24,832	2181,7	0	203,979	203,979	99,726	0	0	0	0	0	0	0
13:32:13	-268,164	2179,018	11,992	11,767	10,448	7	9,008	21,3	953,866	24,832	2179,018	0	203,979	203,979	99,726	0	0	0	0	0	0	0
13:32:13	-223,046	2176,787	11,943	11,621	10,438	6,977	8,968	21,3	953,866	24,832	2176,787	0	203,979	203,979	99,726	0	0	0	0	0	0	0
13:32:13	-310,717	2173,68	11,845	11,572	10,425	6,945	8,928	21,3	953,866	24,832	2173,68	0	203,979	203,979	99,726	0	0	0	0	0	0	0
13:32:13	-177,417	2171,906	11,845	11,767	10,415	6,926	8,889	21,3	953,866	24,832	2171,906	0	203,979	203,979	99,726	0	0	0	0	0	0	0
13:32:13	-269,58	2169,21	11,748	11,621	10,405	6,899	8,85	21,3	953,866	24,832	2169,21	0	203,979	203,979	99,726	0	0	0	0	0	0	0
13:32:13	-200,976	2167,201	11,748	11,621	10,394	6,878	8,811	21,3	953,866	24,832	2167,201	0	203,979	203,979	99,726	0	0	0	0	0	0	0
13:32:13	-86,279	2166,338	11,845	11,621	10,384	6,869	8,773	21,3	953,866	24,832	2166,338	0	203,979	203,979	99,726	0	0	0	0	0	0	0
13:32:14	-384,399	2162,494	11,65	11,572	10,372	6,829	8,735	21,3	953,866	24,832	2162,494	0	203,979	203,979	99,726	0	0	0	0	0	0	0
13:32:14	-204,541	2160,448	11,601	11,523	10,363	6,808	8,697	21,3	953,866	24,832	2160,448	0	203,979	203,979	99,726	0	0	0	0	0	0	0
13:32:14	-250,048	2157,948	11,504	11,425	10,354	6,782	8,66	21,3	953,866	24,832	2157,948	0	203,979	203,979	99,726	0	0	0	0	0	0	0
13:32:14	-225,122	2155,697	11,455	11,425	10,344	6,759	8,623	21,3	953,866	24,832	2155,697	0	203,979	203,979	99,726	0	0	0	0	0	0	0
13:32:14	-160,058	2154,096	11,455	11,425	10,335	6,743	8,586	21,3	953,866	24,832	2154,096	0	203,979	203,979	99,726	0	0	0	0	0	0	0
13:32:14	-142,163	2152,674	11,406	11,377	10,329	6,728	8,549	21,3	953,866	24,832	2152,674	0	203,979	203,979	99,726	0	0	0	0	0	0	0
13:32:14	-236,035	2150,314	11,308	11,279	10,321	6,704	8,513	21,3	953,866	24,832	2150,314	0	203,979	203,979	99,726	0	0	0	0	0	0	0
13:32:14	-161,254	2148,702	11,308	11,23	10,312	6,687	8,477	21,3	953,866	24,832	2148,702	0	203,979	203,979	99,726	0	0	0	0	0	0	0
13:32:14	-190,527	2146,796	11,259	11,23	10,304	6,668	8,442	21,3	953,866	24,832	2146,796	0	203,979	203,979	99,726	0	0	0	0	0	0	0
13:32:14	-236,987	2144,426	11,162	11,181	10,295	6,643	8,407	21,3	953,866	24,832	2144,426	0	203,979	203,979	99,726	0	0	0	0	0	0	0
13:32:14	-144,335	2142,983	11,113	11,181	10,29	6,628	8,372	21,3	953,866	24,832	2142,983	0	203,979	203,979	99,726	0	0	0	0	0	0	0
13:32:14	-237,988	2140,603	11,015	11,084	10,281	6,604	8,337	21,3	953,866	24,832	2140,603	0	203,979	203,979	99,726	0	0	0	0	0	0	0
13:32:14	-97,705	2139,626	11,015	11,035	10,276	6,594	8,303	21,3	953,866	24,832	2139,626	0	203,979	203,979	99,726	0	0	0	0	0	0	0
13:32:14	-178,662	2137,839	10,966	11,035	10,268	6,575	8,269	21,3	953,866	24,832	2137,839	0	203,979	203,979	99,726	0	0	0	0	0	0	0
13:32:14	-98,706	2136,852	10,966	10,937	10,263	6,565	8,236	21,3	953,866	24,832	2136,852	0	203,979	203,979	99,726	0	0	0	0	0	0	0
13:32:14	-272,68	2134,126	10,82	10,84	10,255	6,537	8,202	21,1	954,326	24,832	2134,126	0	203,979	203,979	99,726	0	0	0	0	0	0	0
13:32:14	-151,171	2132,614	10,673	10,693	10,254	6,521	8,169	21,1	954,326	24,832	2132,614	0	203,979	203,979	99,726	0	0	0	0	0	0	0
13:32:14	-115,185	2131,462	10,625	10,595	10,25	6,509	8,137	21,1	954,326	24,832	2131,462	0	203,979	203,979	99,726	0	0	0	0	0	0	0
13:32:14	-243,042	2129,032	10,527	10,595	10,242	6,484	8,104	21,1	954,326	24,832	2129,032	0	203,979	203,979	99,726	0	0	0	0	0	0	0
13:32:14	6,933	2129,101	10,625	10,595	10,237	6,485	8,073	21,1	954,326	24,832	2129,032	0	203,979	203,979	99,726	0	0	0	0	0	0	0
13:32:14	-109,326	2128,008	10,673	10,693	10,228	6,474	8,041	21,1	954,326	24,832	2128,008	0	203,979	203,979	99,726	0	0	0	0	0	0	0
13:32:14	-85,009	2127,158	10,673	10,693	10,223	6,465	8,01	21,1	954,326	24,832	2127,158	0	203,979	203,979	99,726	0	0	0	0	0	0	0
13:32:14	-78,93	2126,368	10,771	10,742	10,213	6,457	7,98	21,1	954,326	24,832	2126,368	0	203,979	203,979	99,726	0	0	0	0	0	0	0
13:32:14	-99,658	2125,372	10,82	10,84	10,205	6,447	7,95	21,1	954,326	24,832	2125,372	0	203,979	203,979	99,726	0	0	0	0	0	0	0
13:32:14	-131,225	2124,059	10,771	10,84	10,2	6,433	7,92	21,1	954,326	24,832	2124,059	0	203,979	203,979	99,726	0	0	0	0	0	0	0
13:32:14	-73,022	2123,329	10,771	10,742	10,196	6,426	7,891	21,1	954,326	24,832	2123,329	0	201,954	201,954	99,717	0	0	0	0	0	0	0
13:32:14	-103,466	2122,295	10,673	10,693	10,195	6,415	7,862	21,1	954,326	24,832	2122,295	0	201,954	201,954	99,717	0	0	0	0	0	0	0
13:32:14	-210,131	2120,193	10,527	10,595	10,191	6,393	7,833	21,1	954,326	24,832	2120,193	0	201,954	201,954	99,717	0	0	0	0	0	0	0
13:32:14	-12,841	2120,065	10,527	10,547	10,191	6,392	7,805	21,1	954,326	24,832	2120,065	0	201,954	201,954	99,717	0	0	0	0	0	0	0
13:32:14	-131,103	2118,754	10,478	10,547	10,186	6,378	7,777	21,1	954,326	24,832	2118,754	0	201,954	201,954	99,717	0	0	0	0	0	0	0
13:32:14	-28,808	2118,466	10,527	10,547	10,181	6,375	7,749	21,1	954,326	24,832	2118,466	0	201,954	201,954	99,717	0	0	0	0	0	0	0
13:32:14	16,503	2118,631	10,625	10,547	10,177	6,377	7,722	21,1	954,326	24,832	2118,466	0	201,954	201,954	99,717	0	0	0	0	0	0	0
13:32:14	-88,11	2117,75	10,625	10,595	10,172	6,368	7,696	21,1	954,326	24,832	2117,75	0	201,954	201,954	99,717	0	0	0	0	0	0	0
13:32:14	-75,17	2116,998	10,625	10,547	10,168	6,36	7,67	21,1	954,326	24,832	2116,998	0	201,954	201,954	99,717	0	0	0	0	0	0	0
13:32:14	-76,147	2116,236	10,625	10,547	10,164	6,352	7,644	21,1	954,326	24,832	2116,236	0	201,954	201,954	99,717	0	0	0	0	0	0	0
13:32:14	-102,514	2115,211	10,527	10,498	10,163	6,342	7,618	21,1	954,326	24,832	2115,211	0	201,954	201,954	99,717	0	0	0	0	0	0	0
13:32:14	-122,46	2113,987	10,478	10,498	10,159	6,329	7,593	21,1	954,326	24,832	2113,987	0	201,954	201,954	99,717	0	0	0	0	0	0	0
13:32:14	-10,742	2113,879	10,478	10,498	10,158	6,328	7,568	21,1	954,326	24,832	2113,879	0	201,954	201,954	99,717	0	0	0	0	0	0	0
13:32:14	-121,411	2112,665	10,429	10,351	10,154	6,316	7,544	21,1	954,326	24,832	2112,665	0	201,954	201,954	99,717	0	0	0	0	0	0	0
13:32:14	0	2112,665	10,429	10,4	10,154	6,316	7,52	21,1	954,326	24,832	2112,665	0	201,954	201,954	99,717	0	0	0	0	0	0	0
13:32:14	-179,663	2110,869	10,332	10,302	10,149	6,297	7,496	21,1	954,326	24,832	2110,869	0	201,954	201,954	99,717	0	0	0	0	0	0	0
13:32:14	-45,239	2110,416	10,283	10,351	10,149	6,292	7,472	21,1	954,326	24,832	2110,416	0	201,954	201,954	99,717	0	0	0	0	0	0	0
13:32:14	-166,601	2108,75	10,185	10,205	10,144	6,275	7,449	21,1	954,326	24,832	2108,75	0	201,954	201,954	99,717	0	0	0	0	0	0	0
13:32:14	-10,742	2108,643	10,185	10,205	10,144	6,274	7,426	21,1	954,326	24,832	2108,643	0	201,954	201,954	99,717	0	0	0	0	0	0	0
13:32:14	10,986	2108,753	10,283	10,351	10,139	6,275	7,403	21,1	954,326	24,832	2108,643	0	201,954	201,954	99,717	0	0	0	0	0	0	0
13:32:14	-33,227	2108,42	10,332	10,4	10,135	6,272	7,381	21,1	954,326	24,832	2108,42	0	201,954	201,954	99,717	0	0	0	0	0	0	0
13:32:14	-78,295	2107,637	10,332	10,4	10,13	6,264	7,359	21,1	954,326	24,832	2107,637	0	201,954	201,954	99,717	0	0	0	0	0	0	0
13:32:14	-78,442	2106,853	10,332	10,4	10,126	6,256	7,337	21,1	954,326	24,832	2106,853	0	201,954	201,954	99,717	0	0	0	0	0	0	0
13:32:14	126	2108,113	10,478	10,498	10,125	6,269	7,316	21,1	954,326	24,832	2106,854	0	201,954	201,954	99,717	0	0	0	0	0	0	0
13:32:14	-193,334	2106,18	10,429	10,498	10,117	6,249	7,295	21,1	954,326	24,832	2106,18	0	201,954	201,954	99,717	0	0	0	0	0	0	0
13:32:14	-9,667	2106,083	10,429	10,498	10,116	6,248	7,275	21,1	954,326	24,832	2106,083	0	201,954	201,954	99,717	0	0	0	0	0	0	0
13:32:14	-135,62	2104,727	10,283	10,351	10,116	6,234	7,254	21,1	954,326	24,832	2104,727	0	201,954	201,954	99,717	0	0	0	0	0	0	0
13:32:14	-90,405	2103,823	10,185	10,205	10,116	6,224	7,234	21,1	954,326	24,832	2103,823	0	201,954	201,954	99,717	0	0	0	0	0	0	0
13:32:14	0	2103,823	10,185	10,302	10,116	6,224	7,214	21,1	954,326	24,832	2103,823	0	201,954	201,954	99,717	0	0	0	0	0	0	0
13:32:14	-80,566	2103,017	10,185	10,205	10,112	6,216	7,195	21,1	954,326	24,832	2103,017	0	201,954	201,954	99,717	0	0	0	0	0	0	0
13:32:14	-9,643	2102,921	10,185	10,156	10,111	6,215	7,176	21,1	954,326	24,832	2102,921	0	201,954	201,954	99,717	0	0	0	0	0	0	0
13:32:14	-70,727	2102,213	10,185	10,205	10,107	6,208	7,157	21,1	954,326	24,832	2102,213	0	201,954	201,954	99,717	0	0	0	0	0	0	0
13:32:14	9,838	2102,312	10,283	10,302	10,102	6,209	7,138	21,1	954,326	24,832	2102,213	0	201,954	201,954	99,717	0	0	0	0	0	0	0
13:32:14	-8,593	2102,226	10,283	10,156	10,102	6,208	7,12	21,1	954,326	24,832	2102,214	0	201,954	201,954	99,717	0	0	0	0	0	0	0
13:32:14	-81,616	2101,41	10,283	10,205	10,097	6,2	7,102	21,1	954,326	24,832	2101,41	0	201,954	201,954	99,717	0	0	0	0	0	0	0
13:32:14	-36,425	2101,045	10,332	10,351	10,093	6,196	7,084	21,1	954,326	24,832	2101,045	0	201,954	201,954	99,717	0	0	0	0	0	0	0
13:32:14	-72,973	2100,316	10,332	10,302	10,089	6,188	7,067	21,1	954,326	24,832	2100,316	0	201,954	201,954	99,717	0	0	0	0	0	0	0
13:32:14	-8,642	2100,229	10,332	10,351	10,088	6,187	7,049	21,1	954,326	24,832	2100,229	0	201,954	201,954	99,717	0	0	0	0	0	0	0
13:32:14	8,764	2100,317	10,429	10,351	10,083	6,188	7,032	21,1	954,326	24,832	2100,229	0	201,954	201,954	99,717	0	0	0	0	0	0	0
13:32:14	-90,38	2099,413	10,332	10,302	10,083	6,179	7,016	21,1	954,326	24,832	2099,413	0	201,954	201,954	99,717	0	0	0	0	0	0	0
13:32:14	-45,166	2098,961	10,283	10,302	10,083	6,174	6,999	21,1	954,326	24,832	2098,961	0	201,954	201,954	99,717	0	0	0	0	0	0	0
13:32:14	-90,332	2098,058	10,185	10,058	10,083	6,165	6,983	21,1	954,326	24,832	2098,058	0	201,954	201,954	99,717	0	0	0	0	0	0	0
13:32:14	0	2098,058	10,185	10,156	10,083	6,165	6,967	21,1	954,326	24,832	2098,058	0	201,954	201,954	99,717	0	0	0	0	0	0	0
13:32:14	-83,691	2097,221	10,185	10,156	10,079	6,156	6,951	21,1	954,326	24,832	2097,221	0	201,954	201,954	99,717	0	0	0	0	0	0	0
13:32:14	-45,166	2096,769	10,136	10,058	10,079	6,152	6,935	21,1	954,326	24,832	2096,769	0	201,954	201,954	99,717	0	0	0	0	0	0	0
13:32:14	0	2096,769	10,136	10,058	10,079	6,152	6,92	21,1	954,326	24,832	2096,769	0	201,954	201,954	99,717	0	0	0	0	0	0	0
13:32:14	-172,949	2095,04	10,039	10,058	10,074	6,134	6,904	21,1	954,326	24,832	2095,04	0	201,954	201,954	99,717	0	0	0	0	0	0	0
13:32:14	0	2095,04	10,039	10,058	10,074	6,134	6,889	21,1	954,326	24,832	2095,04	0	201,954	201,954	99,717	0	0	0	0	0	0	0
13:32:14	52,807	2095,568	10,185	10,156	10,069	6,139	6,875	21,1	954,326	24,832	2095,04	0	201,954	201,954	99,717	0	0	0	0	0	0	0
13:32:14	-7,397	2095,494	10,185	10,156	10,069	6,139	6,86	21,1	954,326	24,832	2095,041	0	201,954	201,954	99,717	0	0	0	0	0	0	0
13:32:14	15,209	2095,646	10,283	10,302	10,065	6,14	6,846	21,1	954,326	24,832	2095,042	0	201,954	201,954	99,717	0	0	0	0	0	0	0
13:32:14	-97,875	2094,667	10,185	10,205	10,064	6,13	6,832	21,1	954,326	24,832	2094,667	0	201,954	201,954	99,717	0	0	0	0	0	0	0
13:32:14	-120,214	2093,465	10,136	10,156	10,06	6,118	6,818	21,1	954,326	24,832	2093,465	0	201,954	201,954	99,717	0	0	0	0	0	0	0
13:32:14	45,141	2093,917	10,185	10,205	10,06	6,122	6,804	21,1	954,326	24,832	2093,466	0	201,954	201,954	99,717	0	0	0	0	0	0	0
13:32:14	-52,685	2093,39	10,136	10,156	10,059	6,117	6,791	21,1	954,326	24,832	2093,39	0	201,954	201,954	99,717	0	0	0	0	0	0	0
13:32:14	-32,25	2093,067	10,185	10,205	10,055	6,114	6,778	21,1	954,326	24,832	2093,067	0	201,954	201,954	99,717	0	0	0	0	0	0	0
13:32:14	0	2093,067	10,185	10,205	10,055	6,114	6,765	21,1	954,326	24,832	2093,067	0	201,954	201,954	99,717	0	0	0	0	0	0	0
13:32:14	0	2093,067	10,185	10,058	10,055	6,114	6,752	21,1	954,326	24,832	2093,067	0	201,954	201,954	99,717	0	0	0	0	0	0	0
13:32:14	0	2093,067	10,185	10,156	10,055	6,114	6,739	21,1	954,326	24,832	2093,067	0	201,954	201,954	99,717	0	0	0	0	0	0	0
13:32:14	-128,833	2091,779	10,136	10,156	10,05	6,1	6,727	21,1	954,326	24,832	2091,779	0	201,954	201,954	99,717	0	0	0	0	0	0	0
13:32:14	0	2091,779	10,136	10,058	10,05	6,1	6,715	21,1	954,326	24,832	2091,779	0	201,954	201,954	99,717	0	0	0	0	0	0	0
13:32:14	0	2091,779	10,136	10,058	10,05	6,1	6,702	21,1	954,326	24,832	2091,779	0	201,954	201,954	99,717	0	0	0	0	0	0	0
13:32:14	-7,397	2091,705	10,136	10,058	10,05	6,1	6,691	21,1	954,326	24,832	2091,705	0	201,954	201,954	99,717	0	0	0	0	0	0	0
13:32:14	-128,002	2090,425	9,99	10,009	10,05	6,086	6,679	21,1	954,326	24,832	2090,425	0	201,954	201,954	99,717	0	0	0	0	0	0	0
13:32:14	-39,624	2090,029	10,039	9,961	10,045	6,082	6,667	21,1	954,326	24,832	2090,029	0	201,954	201,954	99,717	0	0	0	0	0	0	0
13:32:14	0	2090,029	10,039	10,009	10,045	6,082	6,656	21,1	954,326	24,832	2090,029	0	201,954	201,954	99,717	0	0	0	0	0	0	0
13:32:14	-77,197	2089,257	10,039	10,009	10,041	6,074	6,644	21,1	954,326	24,832	2089,257	0	201,954	201,954	99,717	0	0	0	0	0	0	0
13:32:14	-6,518	2089,191	10,039	10,058	10,041	6,074	6,633	21,1	954,326	24,832	2089,191	0	201,954	201,954	99,717	0	0	0	0	0	0	0
13:32:14	-77,172	2088,42	10,039	10,009	10,036	6,066	6,622	21,1	954,326	24,832	2088,42	0	201,954	201,954	99,717	0	0	0	0	0	0	0
13:32:14	128,857	2089,708	10,185	10,156	10,036	6,079	6,611	21,1	954,326	24,832	2088,421	0	201,954	201,954	99,717	0	0	0	0	0	0	0
13:32:14	-45,117	2089,257	10,136	10,058	10,036	6,074	6,601	21,1	954,326	24,832	2088,422	0	201,954	201,954	99,717	0	0	0	0	0	0	0
13:32:14	-135,375	2087,903	9,99	10,009	10,036	6,06	6,59	21,1	954,326	24,832	2087,903	0	201,954	201,954	99,717	0	0	0	0	0	0	0
13:32:14	-34,35	2087,56	10,039	10,009	10,031	6,057	6,58	21,1	954,326	24,832	2087,56	0	201,954	201,954	99,717	0	0	0	0	0	0	0
13:32:14	90,234	2088,462	10,136	10,009	10,031	6,066	6,57	21,1	954,326	24,832	2087,561	0	201,954	201,954	99,717	0	0	0	0	0	0	0
13:32:15	-96,582	2087,496	10,039	10,009	10,031	6,056	6,56	21,1	954,326	24,832	2087,496	0	201,954	201,954	99,717	0	0	0	0	0	0	0
13:32:15	-45,092	2087,045	9,99	10,009	10,031	6,052	6,55	21,1	954,326	24,832	2087,045	0	201,954	201,954	99,717	0	0	0	0	0	0	0
13:32:15	45,092	2087,496	10,039	9,961	10,031	6,056	6,54	21,1	954,326	24,832	2087,046	0	201,954	201,954	99,717	0	0	0	0	0	0	0
13:32:15	-90,185	2086,595	9,941	9,863	10,031	6,047	6,53	21,1	954,326	24,832	2086,595	0	201,954	201,954	99,717	0	0	0	0	0	0	0
13:32:15	0	2086,595	9,941	9,863	10,031	6,047	6,521	21,1	954,326	24,832	2086,595	0	201,954	201,954	99,717	0	0	0	0	0	0	0
13:32:15	-33,325	2086,261	9,99	10,009	10,027	6,043	6,511	21,1	954,326	24,832	2086,261	0	201,954	201,954	99,717	0	0	0	0	0	0	0
13:32:15	-51,416	2085,747	9,941	9,863	10,026	6,038	6,502	21,1	954,326	24,832	2085,747	0	201,954	201,954	99,717	0	0	0	0	0	0	0
13:32:15	45,092	2086,198	9,99	10,009	10,026	6,043	6,493	21,1	954,326	24,832	2085,748	0	201,954	201,954	99,717	0	0	0	0	0	0	0
13:32:15	-78,417	2085,414	9,99	10,009	10,022	6,035	6,484	21,1	954,326	24,832	2085,414	0	201,954	201,954	99,717	0	0	0	0	0	0	0
13:32:15	-45,092	2084,963	9,941	10,009	10,022	6,03	6,475	21,1	954,326	24,832	2084,963	0	201,954	201,954	99,717	0	0	0	0	0	0	0
13:32:15	45,092	2085,414	9,99	10,009	10,022	6,035	6,467	21,1	954,326	24,832	2084,963	0	201,954	201,954	99,717	0	0	0	0	0	0	0
13:32:15	0	2085,414	9,99	10,009	10,022	6,035	6,458	21,1	954,326	24,832	2084,964	0	201,954	201,954	99,717	0	0	0	0	0	0	0
13:32:15	-125,61	2084,158	9,941	9,961	10,017	6,022	6,45	21,1	954,326	24,832	2084,158	0	201,954	201,954	99,717	0	0	0	0	0	0	0
13:32:15	39,794	2084,556	9,99	9,961	10,017	6,026	6,441	21,1	954,326	24,832	2084,158	0	201,954	201,954	99,717	0	0	0	0	0	0	0
13:32:15	0	2084,556	9,99	9,961	10,017	6,026	6,433	21,1	954,326	24,832	2084,158	0	201,954	201,954	99,717	0	0	0	0	0	0	0
13:32:15	-45,092	2084,105	9,941	9,961	10,017	6,021	6,425	21,1	954,326	24,832	2084,105	0	201,954	201,954	99,717	0	0	0	0	0	0	0
13:32:15	45,092	2084,556	9,99	10,009	10,017	6,026	6,417	21	952,436	24,832	2084,105	0	201,954	201,954	99,717	0	0	0	0	0	0	0
13:32:15	-75,146	2083,804	9,99	9,863	10,012	6,018	6,409	21	952,436	24,832	2083,804	0	201,954	201,954	99,717	0	0	0	0	0	0	0
13:32:15	39,648	2084,201	10,039	10,009	10,012	6,022	6,402	21	952,436	24,832	2083,805	0	201,954	201,954	99,717	0	0	0	0	0	0	0
13:32:15	0	2084,201	10,039	10,058	10,012	6,022	6,394	21	952,436	24,832	2083,805	0	201,954	201,954	99,717	0	0	0	0	0	0	0
13:32:15	-90,209	2083,299	9,941	9,961	10,012	6,013	6,387	21	952,436	24,832	2083,299	0	201,954	201,954	99,717	0	0	0	0	0	0	0
13:32:15	-80,346	2082,495	9,941	9,961	10,008	6,005	6,379	21	952,436	24,832	2082,495	0	201,954	201,954	99,717	0	0	0	0	0	0	0
13:32:15	0	2082,495	9,941	9,863	10,008	6,005	6,372	21	952,436	24,832	2082,495	0	201,954	201,954	99,717	0	0	0	0	0	0	0
13:32:15	0	2082,495	9,941	9,961	10,008	6,005	6,365	21	952,436	24,832	2082,495	0	201,954	201,954	99,717	0	0	0	0	0	0	0
13:32:15	0	2082,495	9,941	9,961	10,008	6,005	6,358	21	952,436	24,832	2082,495	0	201,954	201,954	99,717	0	0	0	0	0	0	0
13:32:15	45,092	2082,946	9,99	9,961	10,008	6,009	6,351	21	952,436	24,832	2082,496	0	201,954	201,954	99,717	0	0	0	0	0	0	0
13:32:15	135,351	2084,3	10,136	10,156	10,008	6,023	6,345	21	952,436	24,832	2082,497	0	200,949	200,949	99,713	0	0	0	0	0	0	0
13:32:15	315,893	2087,459	10,478	10,595	10,008	6,056	6,339	21	952,436	24,832	2082,502	0	200,949	200,949	99,713	0	0	0	0	0	0	0
13:32:15	577,221	2093,231	11,015	11,23	10,012	6,115	6,334	21	952,436	24,832	2082,513	0	200,949	200,949	99,713	0	0	0	0	0	0	0
13:32:15	446,606	2097,697	11,406	11,914	10,017	6,161	6,331	21	952,436	24,832	2082,528	0	200,949	200,949	99,713	0	0	0	0	0	0	0
13:32:15	833,056	2106,027	11,943	12,5	10,036	6,247	6,329	21	952,436	24,832	2082,552	0	200,949	200,949	99,713	0	0	0	0	0	0	0
13:32:15	640,527	2112,433	12,187	12,988	10,059	6,313	6,329	21	952,436	24,832	2082,581	0	200,949	200,949	99,713	0	0	0	0	0	0	0
13:32:15	722,168	2119,654	12,334	13,33	10,093	6,388	6,33	21	952,436	24,832	2082,618	0	200,949	200,949	99,713	0	0	0	0	0	0	0
13:32:15	910,913	2128,764	12,529	13,574	10,134	6,482	6,333	21	952,436	24,832	2082,665	0	200,949	200,949	99,713	0	0	0	0	0	0	0
13:32:15	914,16	2137,905	12,627	13,623	10,181	6,576	6,338	21	952,436	24,832	2082,72	0	200,949	200,949	99,713	0	0	0	0	0	0	0
13:32:15	720,751	2145,113	12,431	13,769	10,232	6,65	6,344	21	952,436	24,832	2082,782	0	200,949	200,949	99,713	0	0	0	0	0	0	0
13:32:15	938,305	2154,496	12,431	13,916	10,285	6,747	6,352	21	952,436	24,832	2082,854	0	200,949	200,949	99,713	0	0	0	0	0	0	0
13:32:15	1313,256	2167,628	12,92	14,599	10,334	6,882	6,362	21	952,436	24,832	2082,939	0	200,949	200,949	99,713	0	0	0	0	0	0	0
13:32:15	1076,391	2178,392	13,261	14,99	10,377	6,993	6,375	21	952,436	24,832	2083,034	0	200,949	200,949	99,713	0	0	0	0	0	0	0
13:32:15	1432,397	2192,716	13,896	15,478	10,424	7,141	6,39	21	952,436	24,832	2083,144	0	200,949	200,949	99,713	0	0	0	0	0	0	0
13:32:15	1367,578	2206,392	14,482	16,357	10,471	7,282	6,407	21	952,436	24,832	2083,267	0	200,949	200,949	99,713	0	0	0	0	0	0	0
13:32:15	1103,833	2217,43	14,726	16,699	10,52	7,396	6,427	21	952,436	24,832	2083,401	0	200,949	200,949	99,713	0	0	0	0	0	0	0
13:32:15	1238,208	2229,812	14,97	16,943	10,577	7,523	6,448	21	952,436	24,832	2083,548	0	200,949	200,949	99,713	0	0	0	0	0	0	0
13:32:15	1016,821	2239,981	14,873	17,285	10,64	7,628	6,471	21	952,436	24,832	2083,704	0	200,949	200,949	99,713	0	0	0	0	0	0	0
13:32:15	1475,708	2254,738	15,215	17,724	10,705	7,78	6,497	21	952,436	24,832	2083,875	0	200,949	200,949	99,713	0	0	0	0	0	0	0
13:32:15	697,338	2261,711	14,726	17,236	10,771	7,852	6,524	21	952,436	24,832	2084,053	0	200,949	200,949	99,713	0	0	0	0	0	0	0
13:32:15	1340,82	2275,119	14,922	17,431	10,836	7,99	6,552	21	952,436	24,832	2084,244	0	200,949	200,949	99,713	0	0	0	0	0	0	0
13:32:15	1353,002	2288,649	15,215	17,724	10,897	8,13	6,583	21	952,436	24,832	2084,449	0	200,949	200,949	99,713	0	0	0	0	0	0	0
13:32:15	1695,483	2305,604	15,947	18,652	10,954	8,305	6,617	21	952,436	24,832	2084,67	0	200,949	200,949	99,713	0	0	0	0	0	0	0
13:32:15	1370,41	2319,308	16,338	18,945	11,01	8,446	6,653	21	952,436	24,832	2084,904	0	200,949	200,949	99,713	0	0	0	0	0	0	0
13:32:15	1050	2329,808	16,386	18,945	11,067	8,554	6,69	21	952,436	24,832	2085,149	0	200,949	200,949	99,713	0	0	0	0	0	0	0
13:32:15	1688,11	2346,689	17,021	20,019	11,128	8,728	6,73	21	952,436	24,832	2085,411	0	200,949	200,949	99,713	0	0	0	0	0	0	0
13:32:15	1216,333	2358,853	17,07	19,873	11,194	8,854	6,772	21	952,436	24,832	2085,684	0	200,949	200,949	99,713	0	0	0	0	0	0	0
13:32:15	1447,656	2373,329	17,314	20,361	11,262	9,003	6,815	21	952,436	24,832	2085,972	0	200,949	200,949	99,713	0	0	0	0	0	0	0
13:32:15	1636,572	2389,695	17,705	20,215	11,334	9,172	6,862	21	952,436	24,832	2086,275	0	200,949	200,949	99,713	0	0	0	0	0	0	0
13:32:15	1299,951	2402,694	17,803	20,556	11,402	9,306	6,91	21	952,436	24,832	2086,592	0	200,949	200,949	99,713	0	0	0	0	0	0	0
13:32:15	1189,526	2414,59	17,851	20,459	11,466	9,428	6,959	21	952,436	24,832	2086,92	0	200,949	200,949	99,713	0	0	0	0	0	0	0
13:32:15	1532,324	2429,913	18,291	20,801	11,529	9,586	7,011	21	952,436	24,832	2087,263	0	200,949	200,949	99,713	0	0	0	0	0	0	0
13:32:15	1437,695	2444,29	18,681	20,947	11,589	9,734	7,064	21	952,436	24,832	2087,62	0	200,949	200,949	99,713	0	0	0	0	0	0	0
13:32:15	1423,364	2458,524	19,121	21,631	11,645	9,881	7,119	21	952,436	24,832	2087,991	0	200,949	200,949	99,713	0	0	0	0	0	0	0
13:32:15	1202,368	2470,547	19,267	21,289	11,705	10,005	7,176	21	952,436	24,832	2088,373	0	200,949	200,949	99,713	0	0	0	0	0	0	0
13:32:15	1375,537	2484,303	19,658	21,777	11,761	10,147	7,234	21	952,436	24,832	2088,769	0	200,949	200,949	99,713	0	0	0	0	0	0	0
13:32:15	956,347	2493,866	19,609	21,582	11,817	10,246	7,293	21	952,436	24,832	2089,174	0	200,949	200,949	99,713	0	0	0	0	0	0	0
13:32:15	1083,935	2504,705	19,609	21,484	11,878	10,357	7,353	21	952,436	24,832	2089,59	0	200,949	200,949	99,713	0	0	0	0	0	0	0
13:32:15	1530,859	2520,014	20,146	22,217	11,935	10,515	7,415	21	952,436	24,832	2090,02	0	200,949	200,949	99,713	0	0	0	0	0	0	0
13:32:15	1088,867	2530,903	20,146	22,461	11,996	10,627	7,478	21	952,436	24,832	2090,461	0	200,949	200,949	99,713	0	0	0	0	0	0	0
13:32:15	815,722	2539,06	19,951	22,168	12,053	10,711	7,542	21	952,436	24,832	2090,909	0	200,949	200,949	99,713	0	0	0	0	0	0	0
13:32:15	1552,758	2554,588	20,586	22,656	12,105	10,872	7,607	21	952,436	24,832	2091,373	0	200,949	200,949	99,713	0	0	0	0	0	0	0
13:32:15	1189,355	2566,481	20,781	22,851	12,162	10,994	7,673	21	952,436	24,832	2091,848	0	200,949	200,949	99,713	0	0	0	0	0	0	0
13:32:15	1316,088	2579,642	21,123	22,949	12,217	11,13	7,741	21	952,436	24,832	2092,336	0	200,949	200,949	99,713	0	0	0	0	0	0	0
13:32:15	1048,999	2590,132	21,221	23,144	12,27	11,238	7,81	21	952,436	24,832	2092,834	0	200,949	200,949	99,713	0	0	0	0	0	0	0
13:32:15	1220,678	2602,339	21,562	23,144	12,32	11,364	7,879	21	952,436	24,832	2093,343	0	200,949	200,949	99,713	0	0	0	0	0	0	0
13:32:15	1403,271	2616,371	22,148	23,73	12,367	11,508	7,95	21	952,436	24,832	2093,866	0	200,949	200,949	99,713	0	0	0	0	0	0	0
13:32:15	1018,334	2626,555	22,344	24,267	12,413	11,613	8,022	21	952,436	24,832	2094,399	0	200,949	200,949	99,713	0	0	0	0	0	0	0
13:32:15	1170,629	2638,261	22,637	24,316	12,462	11,734	8,095	21	952,436	24,832	2094,943	0	200,949	200,949	99,713	0	0	0	0	0	0	0
13:32:15	733,862	2645,6	22,49	24,463	12,512	11,81	8,168	21	952,436	24,832	2095,493	0	200,949	200,949	99,713	0	0	0	0	0	0	0
13:32:15	1305,59	2658,656	22,832	24,463	12,566	11,944	8,242	21	952,436	24,832	2096,056	0	200,949	200,949	99,713	0	0	0	0	0	0	0
13:32:15	1179,809	2670,454	23,125	24,853	12,616	12,066	8,317	21	952,436	24,832	2096,631	0	200,949	200,949	99,713	0	0	0	0	0	0	0
13:32:15	573,828	2676,192	22,783	24,805	12,667	12,125	8,392	21	952,436	24,832	2097,211	0	200,949	200,949	99,713	0	0	0	0	0	0	0
13:32:15	1096,386	2687,156	22,978	24,658	12,718	12,238	8,467	21	952,436	24,832	2097,801	0	200,949	200,949	99,713	0	0	0	0	0	0	0
13:32:15	836,254	2695,518	22,978	24,512	12,765	12,324	8,543	21	952,436	24,832	2098,398	0	200,949	200,949	99,713	0	0	0	0	0	0	0
13:32:15	931,445	2704,833	23,076	24,512	12,812	12,42	8,619	21	952,436	24,832	2099,005	0	200,949	200,949	99,713	0	0	0	0	0	0	0
13:32:15	919,409	2714,027	23,32	24,805	12,85	12,515	8,695	21	952,436	24,832	2099,62	0	200,949	200,949	99,713	0	0	0	0	0	0	0
13:32:15	1159,985	2725,627	23,808	25,244	12,887	12,635	8,772	21	952,436	24,832	2100,246	0	200,949	200,949	99,713	0	0	0	0	0	0	0
13:32:15	974,804	2735,375	24,101	25,488	12,926	12,735	8,85	21	952,436	24,832	2100,881	0	200,949	200,949	99,713	0	0	0	0	0	0	0
13:32:15	1055,835	2745,933	24,394	25,879	12,968	12,844	8,928	21	952,436	24,832	2101,526	0	200,949	200,949	99,713	0	0	0	0	0	0	0
13:32:15	829,418	2754,227	24,541	25,928	13,007	12,93	9,007	21	952,436	24,832	2102,179	0	200,949	200,949	99,713	0	0	0	0	0	0	0
13:32:15	752,001	2761,747	24,443	25,488	13,054	13,007	9,085	21	952,436	24,832	2102,839	0	200,949	200,949	99,713	0	0	0	0	0	0	0
13:32:15	869,311	2770,441	24,443	25,83	13,103	13,097	9,164	21	952,436	24,832	2103,506	0	200,949	200,949	99,713	0	0	0	0	0	0	0
13:32:15	698,413	2777,425	24,297	25,586	13,15	13,169	9,242	21	952,436	24,832	2104,18	0	200,949	200,949	99,713	0	0	0	0	0	0	0
13:32:15	974,707	2787,172	24,443	25,683	13,197	13,269	9,321	21	952,436	24,832	2104,863	0	200,949	200,949	99,713	0	0	0	0	0	0	0
13:32:15	864,917	2795,821	24,541	25,683	13,24	13,358	9,401	21	952,436	24,832	2105,554	0	200,949	200,949	99,713	0	0	0	0	0	0	0
13:32:15	864,038	2804,461	24,736	25,879	13,277	13,448	9,48	21	952,436	24,832	2106,253	0	200,949	200,949	99,713	0	0	0	0	0	0	0
13:32:15	1125,683	2815,718	25,371	26,221	13,304	13,564	9,56	21	952,436	24,832	2106,963	0	200,949	200,949	99,713	0	0	0	0	0	0	0
13:32:15	875,488	2824,473	25,762	26,562	13,331	13,654	9,64	21	952,436	24,832	2107,68	0	200,949	200,949	99,713	0	0	0	0	0	0	0
13:32:15	969,018	2834,163	26,25	27,148	13,358	13,754	9,721	21	952,436	24,832	2108,407	0	200,949	200,949	99,713	0	0	0	0	0	0	0
13:32:15	937,036	2843,534	26,689	27,441	13,386	13,85	9,802	21	952,436	24,832	2109,142	0	200,949	200,949	99,713	0	0	0	0	0	0	0
13:32:15	722,46	2850,758	26,836	27,588	13,418	13,925	9,883	21	952,436	24,832	2109,884	0	200,949	200,949	99,713	0	0	0	0	0	0	0
13:32:15	528,759	2856,046	26,689	27,441	13,456	13,979	9,963	21	952,436	24,832	2110,63	0	200,949	200,949	99,713	0	0	0	0	0	0	0
13:32:15	612,06	2862,166	26,641	27,295	13,493	14,042	10,043	21	952,436	24,832	2111,382	0	200,949	200,949	99,713	0	0	0	0	0	0	0
13:32:16	706,372	2869,23	26,641	27,441	13,532	14,115	10,123	21	952,436	24,832	2112,14	0	200,949	200,949	99,713	0	0	0	0	0	0	0
13:32:16	646,704	2875,697	26,689	27,49	13,565	14,182	10,202	21	952,436	24,832	2112,903	0	200,949	200,949	99,713	0	0	0	0	0	0	0
13:32:16	580,834	2881,505	26,689	27,49	13,598	14,242	10,282	21	952,436	24,832	2113,672	0	200,949	200,949	99,713	0	0	0	0	0	0	0
13:32:16	923,51	2890,741	27,178	27,832	13,622	14,337	10,361	21	952,436	24,832	2114,449	0	200,949	200,949	99,713	0	0	0	0	0	0	0
13:32:16	618,92	2896,93	27,373	28,027	13,645	14,401	10,44	21	952,436	24,832	2115,232	0	200,949	200,949	99,713	0	0	0	0	0	0	0
13:32:16	793,994	2904,87	27,812	28,467	13,665	14,483	10,52	21	952,436	24,832	2116,021	0	200,949	200,949	99,713	0	0	0	0	0	0	0
13:32:16	543,725	2910,307	27,861	28,32	13,692	14,539	10,598	21	952,436	24,832	2116,815	0	200,949	200,949	99,713	0	0	0	0	0	0	0
13:32:16	579,858	2916,106	28,008	28,467	13,716	14,599	10,677	21	952,436	24,832	2117,614	0	200,949	200,949	99,713	0	0	0	0	0	0	0
13:32:16	396,801	2920,074	27,812	28,32	13,75	14,639	10,755	21	952,436	24,832	2118,417	0	200,949	200,949	99,713	0	0	0	0	0	0	0
13:32:16	408,911	2924,163	27,715	28,125	13,778	14,682	10,832	21	952,436	24,832	2119,223	0	200,949	200,949	99,713	0	0	0	0	0	0	0
13:32:16	462,719	2928,79	27,666	28,125	13,807	14,729	10,908	21	952,436	24,832	2120,032	0	200,949	200,949	99,713	0	0	0	0	0	0	0
13:32:16	514,794	2933,938	27,666	28,125	13,835	14,782	10,984	21	952,436	24,832	2120,846	0	200,949	200,949	99,713	0	0	0	0	0	0	0
13:32:16	309,96	2937,037	27,471	27,978	13,864	14,814	11,059	21	952,436	24,832	2121,662	0	200,949	200,949	99,713	0	0	0	0	0	0	0
13:32:16	574,487	2942,782	27,617	28,125	13,888	14,874	11,134	21	952,436	24,832	2122,483	0	200,949	200,949	99,713	0	0	0	0	0	0	0
13:32:16	691,21	2949,694	27,959	28,369	13,907	14,945	11,209	21	952,436	24,832	2123,311	0	200,949	200,949	99,713	0	0	0	0	0	0	0
13:32:16	755,834	2957,253	28,447	28,662	13,921	15,023	11,283	21	952,436	24,832	2124,145	0	200,949	200,949	99,713	0	0	0	0	0	0	0
13:32:16	404,663	2961,299	28,594	28,809	13,935	15,064	11,358	21,3	953,406	24,832	2124,982	0	200,949	200,949	99,713	0	0	0	0	0	0	0
13:32:16	347,045	2964,77	28,691	29,053	13,95	15,1	11,431	21,3	953,406	24,832	2125,821	0	200,949	200,949	99,713	0	0	0	0	0	0	0
13:32:16	439,209	2969,162	28,789	29,102	13,969	15,146	11,504	21,3	953,406	24,832	2126,665	0	200,949	200,949	99,713	0	0	0	0	0	0	0
13:32:16	472,338	2973,885	28,838	29,199	13,992	15,194	11,576	21,3	953,406	24,832	2127,512	0	200,949	200,949	99,713	0	0	0	0	0	0	0
13:32:16	272,143	2976,607	28,691	29,004	14,016	15,222	11,648	21,3	953,406	24,832	2128,361	0	200,949	200,949	99,713	0	0	0	0	0	0	0
13:32:16	343,579	2980,043	28,691	28,857	14,035	15,258	11,718	21,3	953,406	24,832	2129,213	0	200,949	200,949	99,713	0	0	0	0	0	0	0
13:32:16	325,415	2983,297	28,594	28,711	14,059	15,291	11,788	21,3	953,406	24,832	2130,067	0	200,949	200,949	99,713	0	0	0	0	0	0	0
13:32:16	385,937	2987,156	28,643	29,004	14,077	15,331	11,858	21,3	953,406	24,832	2130,924	0	200,949	200,949	99,713	0	0	0	0	0	0	0
13:32:16	381,42	2990,97	28,691	29,004	14,096	15,37	11,927	21,3	953,406	24,832	2131,784	0	200,949	200,949	99,713	0	0	0	0	0	0	0
13:32:16	183,935	2992,81	28,691	29,004	14,106	15,389	11,995	21,3	953,406	24,832	2132,645	0	200,949	200,949	99,713	0	0	0	0	0	0	0
13:32:16	343,066	2996,24	28,789	29,053	14,12	15,425	12,062	21,3	953,406	24,832	2133,509	0	203,426	203,426	99,723	0	0	0	0	0	0	0
13:32:16	589,306	3002,133	29,131	29,346	14,133	15,485	12,129	21,3	953,406	24,832	2134,377	0	203,426	203,426	99,723	0	0	0	0	0	0	0
13:32:16	331,054	3005,444	29,277	29,59	14,143	15,52	12,196	21,3	953,406	24,832	2135,248	0	203,426	203,426	99,723	0	0	0	0	0	0	0
13:32:16	384,96	3009,294	29,424	29,736	14,156	15,559	12,261	21,3	953,406	24,832	2136,122	0	203,426	203,426	99,723	0	0	0	0	0	0	0
13:32:16	228,466	3011,578	29,473	29,736	14,166	15,583	12,327	21,3	953,406	24,832	2136,998	0	203,426	203,426	99,723	0	0	0	0	0	0	0
13:32:16	103,393	3012,612	29,326	29,59	14,18	15,593	12,391	21,3	953,406	24,832	2137,873	0	203,426	203,426	99,723	0	0	0	0	0	0	0
13:32:16	400,317	3016,615	29,473	29,59	14,194	15,635	12,454	21,3	953,406	24,832	2138,752	0	203,426	203,426	99,723	0	0	0	0	0	0	0
13:32:16	83,593	3017,451	29,326	29,443	14,207	15,643	12,517	21,3	953,406	24,832	2139,631	0	203,426	203,426	99,723	0	0	0	0	0	0	0
13:32:16	324,829	3020,7	29,473	29,59	14,217	15,677	12,579	21,3	953,406	24,832	2140,512	0	203,426	203,426	99,723	0	0	0	0	0	0	0
13:32:16	460,375	3025,303	29,766	29,785	14,226	15,724	12,64	21,3	953,406	24,832	2141,397	0	203,426	203,426	99,723	0	0	0	0	0	0	0
13:32:16	264,599	3027,949	29,912	29,883	14,232	15,752	12,701	21,3	953,406	24,832	2142,283	0	203,426	203,426	99,723	0	0	0	0	0	0	0
13:32:16	192,822	3029,878	29,961	29,98	14,24	15,771	12,762	21,3	953,406	24,832	2143,171	0	203,426	203,426	99,723	0	0	0	0	0	0	0
13:32:16	104,199	3030,92	29,912	29,932	14,249	15,782	12,821	21,3	953,406	24,832	2144,059	0	203,426	203,426	99,723	0	0	0	0	0	0	0
13:32:16	169,75	3032,617	29,912	29,932	14,258	15,8	12,879	21,3	953,406	24,832	2144,947	0	203,426	203,426	99,723	0	0	0	0	0	0	0
13:32:16	-1,025	3032,607	29,814	29,736	14,264	15,8	12,937	21,3	953,406	24,832	2145,835	0	203,426	203,426	99,723	0	0	0	0	0	0	0
13:32:16	19,97	3032,807	29,619	29,541	14,276	15,802	12,993	21,3	953,406	24,832	2146,722	0	203,426	203,426	99,723	0	0	0	0	0	0	0
13:32:16	167,578	3034,482	29,619	29,59	14,285	15,819	13,048	21,3	953,406	24,832	2147,609	0	203,426	203,426	99,723	0	0	0	0	0	0	0
13:32:16	199,194	3036,474	29,668	29,736	14,294	15,839	13,103	21,3	953,406	24,832	2148,498	0	203,426	203,426	99,723	0	0	0	0	0	0	0
13:32:16	150,024	3037,974	29,668	29,883	14,302	15,855	13,157	21,3	953,406	24,832	2149,388	0	203,426	203,426	99,723	0	0	0	0	0	0	0
13:32:16	98,486	3038,959	29,668	29,785	14,307	15,865	13,21	21,3	953,406	24,832	2150,277	0	203,426	203,426	99,723	0	0	0	0	0	0	0
13:32:16	17,578	3039,135	29,668	29,736	14,308	15,867	13,262	21,3	953,406	24,832	2151,166	0	203,426	203,426	99,723	0	0	0	0	0	0	0
13:32:16	233,276	3041,468	29,814	29,883	14,313	15,891	13,314	21,3	953,406	24,832	2152,057	0	203,426	203,426	99,723	0	0	0	0	0	0	0
13:32:16	233,081	3043,799	29,961	29,98	14,317	15,915	13,365	21,3	953,406	24,832	2152,948	0	203,426	203,426	99,723	0	0	0	0	0	0	0
13:32:16	82,202	3044,621	29,961	30,225	14,322	15,923	13,415	21,3	953,406	24,832	2153,84	0	203,426	203,426	99,723	0	0	0	0	0	0	0
13:32:16	182,958	3046,45	30,059	30,225	14,327	15,942	13,464	21,3	953,406	24,832	2154,732	0	203,426	203,426	99,723	0	0	0	0	0	0	0
13:32:16	17,553	3046,626	30,059	30,127	14,328	15,944	13,513	21,3	953,406	24,832	2155,624	0	203,426	203,426	99,723	0	0	0	0	0	0	0
13:32:16	147,827	3048,104	30,156	30,225	14,33	15,959	13,561	21,3	953,406	24,832	2156,517	0	203,426	203,426	99,723	0	0	0	0	0	0	0
13:32:16	-32,812	3047,776	30,107	30,225	14,331	15,956	13,608	21,3	953,406	24,832	2157,408	0	203,426	203,426	99,723	0	0	0	0	0	0	0
13:32:16	115,039	3048,926	30,156	30,273	14,335	15,968	13,654	21,3	953,406	24,832	2158,3	0	203,426	203,426	99,723	0	0	0	0	0	0	0
13:32:16	-83,203	3048,094	30,059	30,078	14,336	15,959	13,699	21,3	953,406	24,832	2159,189	0	203,426	203,426	99,723	0	0	0	0	0	0	0
13:32:16	68,872	3048,783	30,107	30,225	14,337	15,966	13,744	21,3	953,406	24,832	2160,079	0	203,426	203,426	99,723	0	0	0	0	0	0	0
13:32:16	-105,053	3047,733	29,961	29,98	14,339	15,956	13,787	21,3	953,406	24,832	2160,967	0	203,426	203,426	99,723	0	0	0	0	0	0	0
13:32:16	-50,39	3047,229	29,912	29,883	14,339	15,95	13,83	21,3	953,406	24,832	2161,853	0	203,426	203,426	99,723	0	0	0	0	0	0	0
13:32:16	-435,937	3042,869	29,473	29,248	14,34	15,905	13,87	21,3	953,406	24,832	2162,734	0	203,426	203,426	99,723	0	0	0	0	0	0	0
13:32:16	-786,499	3035,004	28,789	28,369	14,336	15,824	13,909	21,3	953,406	24,832	2163,606	0	203,426	203,426	99,723	0	0	0	0	0	0	0
13:32:16	-767,48	3027,329	28,203	27,344	14,327	15,745	13,945	21,3	953,406	24,832	2164,47	0	203,426	203,426	99,723	0	0	0	0	0	0	0
13:32:16	-1030,957	3017,02	27,519	26,416	14,308	15,639	13,978	21,3	953,406	24,832	2165,322	0	203,426	203,426	99,723	0	0	0	0	0	0	0
13:32:16	-882,128	3008,199	27,226	25,537	14,276	15,548	14,009	21,3	953,406	24,832	2166,165	0	203,426	203,426	99,723	0	0	0	0	0	0	0
13:32:16	-1200,293	2996,196	26,836	24,609	14,231	15,424	14,036	21,3	953,406	24,832	2166,995	0	203,426	203,426	99,723	0	0	0	0	0	0	0
13:32:16	-803,344	2988,162	27,031	24,805	14,175	15,341	14,062	21,3	953,406	24,832	2167,816	0	203,426	203,426	99,723	0	0	0	0	0	0	0
13:32:16	-1155,542	2976,607	27,031	24,463	14,111	15,222	14,085	21,3	953,406	24,832	2168,625	0	203,426	203,426	99,723	0	0	0	0	0	0	0
13:32:16	-999,902	2966,608	27,129	24,512	14,049	15,119	14,105	21,3	953,406	24,832	2169,423	0	203,426	203,426	99,723	0	0	0	0	0	0	0
13:32:16	-1019,97	2956,408	27,129	24,512	13,992	15,014	14,123	21,3	953,406	24,832	2170,21	0	203,426	203,426	99,723	0	0	0	0	0	0	0
13:32:16	-1514,038	2941,268	26,641	23,144	13,935	14,858	14,137	21,3	953,406	24,832	2170,981	0	203,426	203,426	99,723	0	0	0	0	0	0	0
13:32:16	-1001,855	2931,249	26,494	22,803	13,888	14,755	14,149	21,3	953,406	24,832	2171,741	0	203,426	203,426	99,723	0	0	0	0	0	0	0
13:32:16	-1759,399	2913,655	25,517	22,705	13,845	14,573	14,158	21,3	953,406	24,832	2172,483	0	203,426	203,426	99,723	0	0	0	0	0	0	0
13:32:16	-703,955	2906,616	25,664	22,314	13,797	14,501	14,164	21,3	953,406	24,832	2173,217	0	203,426	203,426	99,723	0	0	0	0	0	0	0
13:32:16	-2169,116	2884,924	24,443	21,435	13,745	14,277	14,167	21,3	953,406	24,832	2173,929	0	203,426	203,426	99,723	0	0	0	0	0	0	0
13:32:16	-1095,874	2873,966	24,297	21,142	13,692	14,164	14,167	21,3	953,406	24,832	2174,629	0	203,426	203,426	99,723	0	0	0	0	0	0	0
13:32:16	-1271,533	2861,25	24,199	20,898	13,626	14,033	14,164	21,3	953,406	24,832	2175,315	0	203,426	203,426	99,723	0	0	0	0	0	0	0
13:32:16	-842,797	2852,822	24,59	21,435	13,557	13,946	14,16	21,3	953,406	24,832	2175,993	0	203,426	203,426	99,723	0	0	0	0	0	0	0
13:32:16	-1572,607	2837,096	24,199	20,801	13,491	13,784	14,152	21,3	953,406	24,832	2176,654	0	203,426	203,426	99,723	0	0	0	0	0	0	0
13:32:16	-1000,341	2827,093	24,297	21,582	13,429	13,681	14,143	21,3	953,406	24,832	2177,304	0	203,426	203,426	99,723	0	0	0	0	0	0	0
13:32:16	-1100,122	2816,092	24,199	21,435	13,373	13,567	14,132	21,3	953,406	24,832	2177,943	0	203,426	203,426	99,723	0	0	0	0	0	0	0
13:32:16	-1282,226	2803,269	23,808	20,801	13,323	13,435	14,118	21,3	953,406	24,832	2178,568	0	203,426	203,426	99,723	0	0	0	0	0	0	0
13:32:16	-1407,421	2789,195	23,223	20,898	13,277	13,29	14,102	21,3	953,406	24,832	2179,179	0	203,426	203,426	99,723	0	0	0	0	0	0	0
13:32:16	-1121,191	2777,983	22,783	20,752	13,239	13,175	14,084	21,3	953,406	24,832	2179,778	0	203,426	203,426	99,723	0	0	0	0	0	0	0
13:32:16	-1152,807	2766,455	22,295	20,166	13,202	13,056	14,064	21,3	953,406	24,832	2180,365	0	203,426	203,426	99,723	0	0	0	0	0	0	0
13:32:16	-1146,606	2754,989	21,904	20,068	13,159	12,938	14,041	21,3	953,406	24,832	2180,939	0	203,426	203,426	99,723	0	0	0	0	0	0	0
13:32:16	-837,622	2746,613	21,904	20,166	13,112	12,851	14,018	21,3	953,406	24,832	2181,505	0	203,426	203,426	99,723	0	0	0	0	0	0	0
13:32:16	-671,777	2739,895	22,002	20,361	13,069	12,782	13,994	21,3	953,406	24,832	2182,063	0	203,426	203,426	99,723	0	0	0	0	0	0	0
13:32:16	-916,381	2730,731	21,855	20,361	13,026	12,687	13,968	21,3	953,406	24,832	2182,612	0	203,426	203,426	99,723	0	0	0	0	0	0	0
13:32:16	-812,182	2722,609	21,806	20,263	12,983	12,604	13,941	21,3	953,406	24,832	2183,152	0	203,426	203,426	99,723	0	0	0	0	0	0	0
13:32:16	-482,568	2717,784	22,002	20,605	12,945	12,554	13,914	21,3	953,406	24,832	2183,687	0	203,426	203,426	99,723	0	0	0	0	0	0	0
13:32:16	-1129,248	2706,491	21,465	20,166	12,911	12,438	13,885	21,3	953,406	24,832	2184,21	0	203,426	203,426	99,723	0	0	0	0	0	0	0
13:32:16	-1077,417	2695,717	20,976	19,482	12,878	12,326	13,855	21,3	953,406	24,832	2184,721	0	203,426	203,426	99,723	0	0	0	0	0	0	0
13:32:16	-589,331	2689,824	20,976	19,531	12,845	12,266	13,824	21,3	953,406	24,832	2185,226	0	203,426	203,426	99,723	0	0	0	0	0	0	0
13:32:16	-782,812	2681,996	20,781	19,189	12,812	12,185	13,791	21,3	953,406	24,832	2185,723	0	203,426	203,426	99,723	0	0	0	0	0	0	0
13:32:16	-1007,812	2671,918	20,439	18,847	12,774	12,081	13,758	21,3	953,406	24,832	2186,209	0	203,426	203,426	99,723	0	0	0	0	0	0	0
13:32:16	-775,683	2664,161	20,244	18,506	12,741	12,001	13,724	21,3	953,406	24,832	2186,687	0	203,426	203,426	99,723	0	0	0	0	0	0	0
13:32:17	-749,365	2656,667	20,244	18,799	12,699	11,924	13,688	21,3	953,406	24,832	2187,157	0	203,426	203,426	99,723	0	0	0	0	0	0	0
13:32:17	-568,505	2650,982	20,342	19,14	12,662	11,865	13,652	21,3	953,406	24,832	2187,621	0	203,426	203,426	99,723	0	0	0	0	0	0	0
13:32:17	-665,747	2644,325	20,488	19,189	12,616	11,797	13,616	21,3	953,406	24,832	2188,078	0	203,426	203,426	99,723	0	0	0	0	0	0	0
13:32:17	-888,305	2635,442	20,244	18,847	12,58	11,705	13,579	21,3	953,406	24,832	2188,525	0	203,426	203,426	99,723	0	0	0	0	0	0	0
13:32:17	-821,679	2627,225	20,146	18,994	12,539	11,62	13,54	21,3	953,406	24,832	2188,963	0	203,426	203,426	99,723	0	0	0	0	0	0	0
13:32:17	-948,681	2617,738	19,853	18,457	12,502	11,523	13,501	21,3	953,406	24,832	2189,392	0	203,426	203,426	99,723	0	0	0	0	0	0	0
13:32:17	-872,07	2609,017	19,609	18,457	12,466	11,433	13,46	21,3	953,406	24,832	2189,812	0	203,426	203,426	99,723	0	0	0	0	0	0	0
13:32:17	-561,303	2603,404	19,609	18,652	12,434	11,375	13,419	21,3	953,406	24,832	2190,226	0	203,426	203,426	99,723	0	0	0	0	0	0	0
13:32:17	-996,435	2593,44	19,267	17,969	12,397	11,272	13,377	21,3	953,406	24,832	2190,629	0	203,426	203,426	99,723	0	0	0	0	0	0	0
13:32:17	-717,724	2586,263	19,17	17,969	12,362	11,198	13,334	21,3	953,406	24,832	2191,025	0	203,426	203,426	99,723	0	0	0	0	0	0	0
13:32:17	-820,678	2578,056	18,974	17,773	12,327	11,113	13,291	21,3	953,406	24,832	2191,412	0	203,426	203,426	99,723	0	0	0	0	0	0	0
13:32:17	-797,583	2570,08	18,828	17,773	12,29	11,031	13,247	21,3	953,406	24,832	2191,79	0	203,426	203,426	99,723	0	0	0	0	0	0	0
13:32:17	-599,755	2564,082	18,877	17,822	12,253	10,969	13,202	21,3	953,406	24,832	2192,163	0	203,426	203,426	99,723	0	0	0	0	0	0	0
13:32:17	-552,27	2558,56	18,974	17,724	12,217	10,912	13,157	21,3	953,406	24,832	2192,529	0	203,426	203,426	99,723	0	0	0	0	0	0	0
13:32:17	-1018,334	2548,376	18,535	17,285	12,184	10,808	13,111	21,3	953,406	24,832	2192,885	0	203,426	203,426	99,723	0	0	0	0	0	0	0
13:32:17	-785,839	2540,518	18,388	17,48	12,147	10,726	13,064	21,3	953,406	24,832	2193,233	0	203,426	203,426	99,723	0	0	0	0	0	0	0
13:32:17	-503,344	2535,484	18,388	17,431	12,119	10,675	13,017	21,3	953,406	24,832	2193,575	0	203,426	203,426	99,723	0	0	0	0	0	0	0
13:32:17	-872,827	2526,756	17,998	17,187	12,091	10,585	12,97	21,3	953,406	24,832	2193,908	0	203,426	203,426	99,723	0	0	0	0	0	0	0
13:32:17	-902,319	2517,733	17,51	16,601	12,067	10,492	12,921	21,3	953,406	24,832	2194,232	0	203,426	203,426	99,723	0	0	0	0	0	0	0
13:32:17	-702,099	2510,712	17,217	16,308	12,044	10,419	12,872	21,3	953,406	24,832	2194,548	0	203,426	203,426	99,723	0	0	0	0	0	0	0
13:32:17	-689,111	2503,821	17,021	16,211	12,015	10,348	12,822	21,3	953,025	24,832	2194,857	0	203,426	203,426	99,723	0	0	0	0	0	0	0
13:32:17	-594,58	2497,875	16,924	16,162	11,987	10,287	12,773	21,3	953,025	24,832	2195,16	0	203,426	203,426	99,723	0	0	0	0	0	0	0
13:32:17	-502,539	2492,85	16,924	16,064	11,959	10,235	12,723	21,3	953,025	24,832	2195,458	0	203,426	203,426	99,723	0	0	0	0	0	0	0
13:32:17	-632,08	2486,529	16,875	16,064	11,926	10,17	12,673	21,3	953,025	24,832	2195,749	0	203,426	203,426	99,723	0	0	0	0	0	0	0
13:32:17	-586,84	2480,661	16,875	16,015	11,892	10,109	12,623	21,3	953,025	24,832	2196,034	0	203,426	203,426	99,723	0	0	0	0	0	0	0
13:32:17	-395,703	2476,703	17,07	16,308	11,859	10,069	12,573	21,3	953,025	24,832	2196,315	0	203,426	203,426	99,723	0	0	0	0	0	0	0
13:32:17	-629,956	2470,404	17,021	16,211	11,827	10,004	12,522	21,3	953,025	24,832	2196,589	0	203,426	203,426	99,723	0	0	0	0	0	0	0
13:32:17	-644,213	2463,962	16,875	16,162	11,798	9,937	12,472	21,3	953,025	24,832	2196,856	0	203,426	203,426	99,723	0	0	0	0	0	0	0
13:32:17	-449,023	2459,472	16,924	16,162	11,77	9,891	12,421	21,3	953,025	24,832	2197,119	0	203,426	203,426	99,723	0	0	0	0	0	0	0
13:32:17	-687,963	2452,592	16,728	16,162	11,742	9,82	12,37	21,3	953,025	24,832	2197,374	0	203,426	203,426	99,723	0	0	0	0	0	0	0
13:32:17	-680,029	2445,792	16,533	15,967	11,714	9,75	12,319	21,3	953,025	24,832	2197,623	0	203,799	203,799	99,725	0	0	0	0	0	0	0
13:32:17	-497,949	2440,812	16,533	15,82	11,686	9,699	12,267	21,3	953,025	24,832	2197,866	0	203,799	203,799	99,725	0	0	0	0	0	0	0
13:32:17	-582,47	2434,987	16,435	15,869	11,658	9,639	12,216	21,3	953,025	24,832	2198,103	0	203,799	203,799	99,725	0	0	0	0	0	0	0
13:32:17	-501,269	2429,975	16,435	15,674	11,63	9,587	12,164	21,3	953,025	24,832	2198,335	0	203,799	203,799	99,725	0	0	0	0	0	0	0
13:32:17	-552,636	2424,448	16,386	15,674	11,602	9,53	12,112	21,3	953,025	24,832	2198,561	0	203,799	203,799	99,725	0	0	0	0	0	0	0
13:32:17	-543,798	2419,01	16,338	15,674	11,573	9,474	12,061	21,3	953,025	24,832	2198,781	0	203,799	203,799	99,725	0	0	0	0	0	0	0
13:32:17	-824,829	2410,762	16,045	15,527	11,543	9,389	12,008	21,3	953,025	24,832	2198,993	0	203,799	203,799	99,725	0	0	0	0	0	0	0
13:32:17	-639,184	2404,37	15,947	15,332	11,512	9,323	11,956	21,3	953,025	24,832	2199,199	0	203,799	203,799	99,725	0	0	0	0	0	0	0
13:32:17	-469,726	2399,673	15,947	15,429	11,485	9,274	11,903	21,3	953,025	24,832	2199,399	0	203,799	203,799	99,725	0	0	0	0	0	0	0
13:32:17	-624,609	2393,427	15,752	15,136	11,461	9,21	11,85	21,3	953,025	24,832	2199,593	0	203,799	203,799	99,725	0	0	0	0	0	0	0
13:32:17	-464,086	2388,786	15,752	15,283	11,434	9,162	11,798	21,3	953,025	24,832	2199,782	0	203,799	203,799	99,725	0	0	0	0	0	0	0
13:32:17	-699,414	2381,792	15,459	14,941	11,411	9,09	11,745	21,3	953,025	24,832	2199,964	0	203,799	203,799	99,725	0	0	0	0	0	0	0
13:32:17	-627,294	2375,519	15,263	14,648	11,386	9,025	11,691	21,3	953,025	24,832	2200,14	0	203,799	203,799	99,725	0	0	0	0	0	0	0
13:32:17	-561,865	2369,9	15,117	14,599	11,362	8,968	11,638	21,3	953,025	24,832	2200,31	0	203,799	203,799	99,725	0	0	0	0	0	0	0
13:32:17	-420,678	2365,693	15,117	14,648	11,338	8,924	11,585	21,3	953,025	24,832	2200,475	0	203,799	203,799	99,725	0	0	0	0	0	0	0
13:32:17	-530,053	2360,393	15,068	14,453	11,311	8,87	11,531	21,3	953,025	24,832	2200,635	0	203,799	203,799	99,725	0	0	0	0	0	0	0
13:32:17	-617,456	2354,218	14,97	14,453	11,281	8,806	11,478	21,3	953,025	24,832	2200,789	0	203,799	203,799	99,725	0	0	0	0	0	0	0
13:32:17	-497,314	2349,245	14,97	14,453	11,253	8,755	11,425	21,3	953,025	24,832	2200,937	0	203,799	203,799	99,725	0	0	0	0	0	0	0
13:32:17	-325,415	2345,991	15,068	14,648	11,229	8,721	11,372	21,3	953,025	24,832	2201,082	0	203,799	203,799	99,725	0	0	0	0	0	0	0
13:32:17	-535,473	2340,636	14,922	14,599	11,207	8,666	11,318	21,3	953,025	24,832	2201,222	0	203,799	203,799	99,725	0	0	0	0	0	0	0
13:32:17	-515,087	2335,485	14,726	14,306	11,188	8,613	11,265	21,3	953,025	24,832	2201,356	0	203,799	203,799	99,725	0	0	0	0	0	0	0
13:32:17	-740,6	2328,079	14,287	13,867	11,17	8,536	11,212	21,3	953,025	24,832	2201,483	0	203,799	203,799	99,725	0	0	0	0	0	0	0
13:32:17	-435,766	2323,722	14,092	13,72	11,156	8,491	11,159	21,3	953,025	24,832	2201,605	0	203,799	203,799	99,725	0	0	0	0	0	0	0
13:32:17	-514,16	2318,58	13,896	13,574	11,137	8,438	11,105	21,3	953,025	24,832	2201,722	0	203,799	203,799	99,725	0	0	0	0	0	0	0
13:32:17	-473,12	2313,849	13,75	13,427	11,118	8,39	11,052	21,3	953,025	24,832	2201,834	0	203,799	203,799	99,725	0	0	0	0	0	0	0
13:32:17	-407,226	2309,777	13,75	13,379	11,095	8,348	10,999	21,3	953,025	24,832	2201,942	0	203,799	203,799	99,725	0	0	0	0	0	0	0
13:32:17	-302,783	2306,749	13,799	13,427	11,076	8,317	10,946	21,3	953,025	24,832	2202,047	0	203,799	203,799	99,725	0	0	0	0	0	0	0
13:32:17	-456,689	2302,182	13,75	13,525	11,052	8,269	10,894	21,3	953,025	24,832	2202,147	0	203,799	203,799	99,725	0	0	0	0	0	0	0
13:32:17	-508,471	2297,097	13,652	13,427	11,029	8,217	10,841	21,3	953,025	24,832	2202,242	0	203,799	203,799	99,725	0	0	0	0	0	0	0
13:32:17	-376,953	2293,328	13,603	13,232	11,01	8,178	10,789	21,3	953,025	24,832	2202,333	0	203,799	203,799	99,725	0	0	0	0	0	0	0
13:32:17	-344,531	2289,882	13,506	13,232	10,996	8,143	10,737	21,3	953,025	24,832	2202,42	0	203,799	203,799	99,725	0	0	0	0	0	0	0
13:32:17	-330,688	2286,576	13,506	13,232	10,977	8,109	10,686	21,3	953,025	24,832	2202,504	0	203,799	203,799	99,725	0	0	0	0	0	0	0
13:32:17	-432,519	2282,25	13,31	13,037	10,963	8,064	10,634	21,3	953,025	24,832	2202,584	0	203,799	203,799	99,725	0	0	0	0	0	0	0
13:32:17	-471,264	2277,538	13,164	12,841	10,944	8,015	10,583	21,3	953,025	24,832	2202,659	0	203,799	203,799	99,725	0	0	0	0	0	0	0
13:32:17	-156,42	2275,974	13,261	12,988	10,93	7,999	10,532	21,3	953,025	24,832	2202,732	0	203,799	203,799	99,725	0	0	0	0	0	0	0
13:32:17	-286,572	2273,108	13,31	13,086	10,911	7,97	10,482	21,3	953,025	24,832	2202,803	0	203,799	203,799	99,725	0	0	0	0	0	0	0
13:32:17	-378,906	2269,319	13,261	13,037	10,892	7,931	10,432	21,3	953,025	24,832	2202,869	0	203,799	203,799	99,725	0	0	0	0	0	0	0
13:32:17	-285,571	2266,463	13,31	13,183	10,873	7,901	10,382	21,3	953,025	24,832	2202,933	0	203,799	203,799	99,725	0	0	0	0	0	0	0
13:32:17	-467,626	2261,787	13,164	12,988	10,855	7,853	10,333	21,3	953,025	24,832	2202,992	0	203,799	203,799	99,725	0	0	0	0	0	0	0
13:32:17	-329,541	2258,491	13,164	13,037	10,836	7,819	10,284	21,3	953,025	24,832	2203,047	0	203,799	203,799	99,725	0	0	0	0	0	0	0
13:32:17	-388,989	2254,601	13,017	12,89	10,822	7,779	10,234	21,3	953,025	24,832	2203,099	0	203,799	203,799	99,725	0	0	0	0	0	0	0
13:32:17	-347,778	2251,124	12,822	12,744	10,813	7,743	10,186	21,3	953,025	24,832	2203,147	0	203,799	203,799	99,725	0	0	0	0	0	0	0
13:32:17	-293,603	2248,188	12,773	12,646	10,799	7,713	10,137	21,3	953,025	24,832	2203,192	0	203,799	203,799	99,725	0	0	0	0	0	0	0
13:32:17	-247,387	2245,714	12,773	12,646	10,785	7,687	10,089	21,3	953,025	24,832	2203,234	0	203,799	203,799	99,725	0	0	0	0	0	0	0
13:32:17	-342,871	2242,285	12,675	12,646	10,77	7,652	10,041	21,3	953,025	24,832	2203,273	0	203,799	203,799	99,725	0	0	0	0	0	0	0
13:32:17	-289,111	2239,394	12,627	12,5	10,757	7,622	9,994	21,3	953,025	24,832	2203,31	0	203,799	203,799	99,725	0	0	0	0	0	0	0
13:32:17	-339,404	2236	12,529	12,451	10,742	7,587	9,947	21,3	953,025	24,832	2203,342	0	203,799	203,799	99,725	0	0	0	0	0	0	0
13:32:17	-292,211	2233,078	12,48	12,353	10,729	7,557	9,9	21,3	953,025	24,832	2203,372	0	203,799	203,799	99,725	0	0	0	0	0	0	0
13:32:17	-322,924	2229,849	12,48	12,353	10,71	7,524	9,853	21,3	953,025	24,832	2203,399	0	203,799	203,799	99,725	0	0	0	0	0	0	0
13:32:17	-130,078	2228,548	12,627	12,5	10,695	7,51	9,807	21,3	953,025	24,832	2203,424	0	203,799	203,799	99,725	0	0	0	0	0	0	0
13:32:17	-315,405	2225,394	12,627	12,5	10,677	7,478	9,762	21,3	953,025	24,832	2203,446	0	203,799	203,799	99,725	0	0	0	0	0	0	0
13:32:17	-205,908	2223,335	12,675	12,5	10,663	7,457	9,716	21,3	953,025	24,832	2203,466	0	203,799	203,799	99,725	0	0	0	0	0	0	0
13:32:17	-242,089	2220,914	12,675	12,5	10,649	7,432	9,672	21,3	953,025	24,832	2203,483	0	203,799	203,799	99,725	0	0	0	0	0	0	0
13:32:17	-313,159	2217,782	12,675	12,5	10,631	7,399	9,627	21,3	953,025	24,832	2203,497	0	203,799	203,799	99,725	0	0	0	0	0	0	0
13:32:17	-304,101	2214,741	12,627	12,5	10,617	7,368	9,583	21,3	953,025	24,832	2203,509	0	203,799	203,799	99,725	0	0	0	0	0	0	0
13:32:17	-302,368	2211,717	12,627	12,451	10,6	7,337	9,539	21,3	953,025	24,832	2203,517	0	203,799	203,799	99,725	0	0	0	0	0	0	0
13:32:17	-261,694	2209,1	12,529	12,353	10,59	7,31	9,495	21,3	953,025	24,832	2203,522	0	203,799	203,799	99,725	0	0	0	0	0	0	0
13:32:17	-284,692	2206,254	12,48	12,256	10,576	7,28	9,452	21,3	953,025	24,832	2203,525	0	203,799	203,799	99,725	0	0	0	0	0	0	0
13:32:17	-226,464	2203,989	12,431	12,158	10,566	7,257	9,409	21,3	953,025	24,832	2203,525	0	203,799	203,799	99,725	0	0	0	0	0	0	0
13:32:17	-371,704	2200,272	12,285	12,109	10,553	7,219	9,366	21,3	953,025	24,832	2200,272	0	203,799	203,799	99,725	0	0	0	0	0	0	0
13:32:17	-218,359	2198,088	12,285	12,06	10,54	7,196	9,323	21,3	953,025	24,832	2198,088	0	203,799	203,799	99,725	0	0	0	0	0	0	0
13:32:17	-286,206	2195,226	12,187	11,963	10,529	7,167	9,281	21,3	953,025	24,832	2195,226	0	203,799	203,799	99,725	0	0	0	0	0	0	0
13:32:17	-300,659	2192,22	12,041	11,914	10,52	7,136	9,239	21,3	953,025	24,832	2192,22	0	203,799	203,799	99,725	0	0	0	0	0	0	0
13:32:17	-273,681	2189,483	11,992	11,718	10,507	7,108	9,197	21,3	953,025	24,832	2189,483	0	203,799	203,799	99,725	0	0	0	0	0	0	0
13:32:17	-242,968	2187,053	11,992	11,621	10,493	7,083	9,155	21,3	953,025	24,832	2187,053	0	203,799	203,799	99,725	0	0	0	0	0	0	0
13:32:17	-195,166	2185,101	12,041	11,718	10,48	7,062	9,114	21,3	953,025	24,832	2185,101	0	203,799	203,799	99,725	0	0	0	0	0	0	0
13:32:17	-241,064	2182,691	12,041	11,767	10,466	7,038	9,074	21,3	953,025	24,832	2182,691	0	203,799	203,799	99,725	0	0	0	0	0	0	0
13:32:17	-166,845	2181,022	12,138	11,767	10,451	7,02	9,033	21,3	953,025	24,832	2181,022	0	203,799	203,799	99,725	0	0	0	0	0	0	0
13:32:17	-220,458	2178,818	12,138	11,767	10,439	6,998	8,994	21,3	953,025	24,832	2178,818	0	203,799	203,799	99,725	0	0	0	0	0	0	0
13:32:17	-328,93	2175,528	12,041	11,767	10,425	6,964	8,954	21,3	953,025	24,832	2175,528	0	203,799	203,799	99,725	0	0	0	0	0	0	0
13:32:18	-237,5	2173,153	12,041	11,767	10,412	6,939	8,914	21,3	953,025	24,832	2173,153	0	203,799	203,799	99,725	0	0	0	0	0	0	0
13:32:18	-218,334	2170,97	12,041	11,718	10,399	6,917	8,875	21,3	953,025	24,832	2170,97	0	203,799	203,799	99,725	0	0	0	0	0	0	0
13:32:18	-302,832	2167,942	11,845	11,621	10,393	6,886	8,836	21,3	953,025	24,832	2167,942	0	203,799	203,799	99,725	0	0	0	0	0	0	0
13:32:18	-291,088	2165,031	11,748	11,621	10,381	6,855	8,797	21,3	953,025	24,832	2165,031	0	203,799	203,799	99,725	0	0	0	0	0	0	0
13:32:18	-316,308	2161,868	11,601	11,621	10,371	6,823	8,759	21,3	953,025	24,832	2161,868	0	203,799	203,799	99,725	0	0	0	0	0	0	0
13:32:18	-173,706	2160,131	11,65	11,572	10,359	6,805	8,72	21,3	953,025	24,832	2160,131	0	203,799	203,799	99,725	0	0	0	0	0	0	0
13:32:18	-241,235	2157,718	11,601	11,523	10,348	6,78	8,682	21,3	953,025	24,832	2157,718	0	203,799	203,799	99,725	0	0	0	0	0	0	0
13:32:18	-233,837	2155,38	11,504	11,523	10,339	6,756	8,644	21,3	953,025	24,832	2155,38	0	203,799	203,799	99,725	0	0	0	0	0	0	0
13:32:18	-252,294	2152,857	11,406	11,425	10,33	6,73	8,607	21,3	953,025	24,832	2152,857	0	203,799	203,799	99,725	0	0	0	0	0	0	0
13:32:18	-144,018	2151,417	11,406	11,377	10,322	6,715	8,57	21,3	953,025	24,832	2151,417	0	203,799	203,799	99,725	0	0	0	0	0	0	0
13:32:18	-307,983	2148,337	11,162	11,181	10,317	6,683	8,533	21,3	953,025	24,832	2148,337	0	203,799	203,799	99,725	0	0	0	0	0	0	0
13:32:18	-262,255	2145,714	10,966	10,937	10,313	6,656	8,496	21,3	953,025	24,832	2145,714	0	203,799	203,799	99,725	0	0	0	0	0	0	0
13:32:18	-97,851	2144,736	10,966	10,888	10,307	6,646	8,46	21,3	953,025	24,832	2144,736	0	203,799	203,799	99,725	0	0	0	0	0	0	0
13:32:18	-145,043	2143,286	10,966	10,888	10,299	6,631	8,424	21,3	953,025	24,832	2143,286	0	203,799	203,799	99,725	0	0	0	0	0	0	0
13:32:18	-118,945	2142,096	11,015	11,035	10,29	6,619	8,388	21,3	953,025	24,832	2142,096	0	203,799	203,799	99,725	0	0	0	0	0	0	0
13:32:18	-92,578	2141,17	11,162	11,084	10,277	6,61	8,354	21,3	953,025	24,832	2141,17	0	203,799	203,799	99,725	0	0	0	0	0	0	0
13:32:18	-164,233	2139,528	11,162	11,084	10,267	6,593	8,319	21,3	953,025	24,832	2139,528	0	203,799	203,799	99,725	0	0	0	0	0	0	0
13:32:18	-198,022	2137,548	11,113	11,084	10,259	6,572	8,285	21,3	953,025	24,832	2137,548	0	203,799	203,799	99,725	0	0	0	0	0	0	0
13:32:18	-106,152	2136,486	11,162	11,181	10,25	6,561	8,251	21,3	953,025	24,832	2136,486	0	203,799	203,799	99,725	0	0	0	0	0	0	0
13:32:18	-218,945	2134,297	11,015	10,937	10,245	6,539	8,217	21,3	953,025	24,832	2134,297	0	203,799	203,799	99,725	0	0	0	0	0	0	0
13:32:18	-160,449	2132,692	10,918	10,888	10,242	6,522	8,184	21,1	951,976	24,832	2132,692	0	203,799	203,799	99,725	0	0	0	0	0	0	0
13:32:18	-102,172	2131,671	10,82	10,742	10,241	6,512	8,151	21,1	951,976	24,832	2131,671	0	203,799	203,799	99,725	0	0	0	0	0	0	0
13:32:18	-251,147	2129,159	10,625	10,693	10,237	6,486	8,119	21,1	951,976	24,832	2129,159	0	203,799	203,799	99,725	0	0	0	0	0	0	0
13:32:18	-83,935	2128,32	10,625	10,595	10,232	6,477	8,087	21,1	951,976	24,832	2128,32	0	203,799	203,799	99,725	0	0	0	0	0	0	0
13:32:18	-110,4	2127,216	10,673	10,693	10,223	6,466	8,055	21,1	951,976	24,832	2127,216	0	203,799	203,799	99,725	0	0	0	0	0	0	0
13:32:18	-66,04	2126,555	10,771	10,742	10,214	6,459	8,023	21,1	951,976	24,832	2126,555	0	203,799	203,799	99,725	0	0	0	0	0	0	0
13:32:18	-39,477	2126,161	10,82	10,742	10,209	6,455	7,993	21,1	951,976	24,832	2126,161	0	203,799	203,799	99,725	0	0	0	0	0	0	0
13:32:18	-132,275	2124,838	10,771	10,742	10,204	6,441	7,962	21,1	951,976	24,832	2124,838	0	203,799	203,799	99,725	0	0	0	0	0	0	0
13:32:18	-162,646	2123,211	10,673	10,693	10,2	6,424	7,932	21,1	951,976	24,832	2123,211	0	203,799	203,799	99,725	0	0	0	0	0	0	0
13:32:18	-150,048	2121,711	10,527	10,547	10,2	6,409	7,902	21,1	951,976	24,832	2121,711	0	203,799	203,799	99,725	0	0	0	0	0	0	0
13:32:18	-104,248	2120,668	10,478	10,498	10,196	6,398	7,873	21,1	951,976	24,832	2120,668	0	201,457	201,457	99,715	0	0	0	0	0	0	0
13:32:18	-148,779	2119,181	10,332	10,351	10,195	6,383	7,844	21,1	951,976	24,832	2119,181	0	201,457	201,457	99,715	0	0	0	0	0	0	0
13:32:18	0	2119,181	10,332	10,351	10,195	6,383	7,815	21,1	951,976	24,832	2119,181	0	201,457	201,457	99,715	0	0	0	0	0	0	0
13:32:18	-119,531	2117,985	10,283	10,302	10,191	6,37	7,787	21,1	951,976	24,832	2117,985	0	201,457	201,457	99,715	0	0	0	0	0	0	0
13:32:18	50,073	2118,486	10,429	10,4	10,186	6,376	7,759	21,1	951,976	24,832	2117,986	0	201,457	201,457	99,715	0	0	0	0	0	0	0
13:32:18	3,686	2118,523	10,527	10,547	10,181	6,376	7,732	21,1	951,976	24,832	2117,986	0	201,457	201,457	99,715	0	0	0	0	0	0	0
13:32:18	-71,582	2117,807	10,625	10,547	10,172	6,369	7,705	21,1	951,976	24,832	2117,807	0	201,457	201,457	99,715	0	0	0	0	0	0	0
13:32:18	-41,601	2117,391	10,673	10,693	10,167	6,364	7,679	21,1	951,976	24,832	2117,391	0	201,457	201,457	99,715	0	0	0	0	0	0	0
13:32:18	-153,613	2115,855	10,673	10,693	10,159	6,349	7,653	21,1	951,976	24,832	2115,855	0	201,457	201,457	99,715	0	0	0	0	0	0	0
13:32:18	68,09	2116,536	10,771	10,693	10,157	6,356	7,627	21,1	951,976	24,832	2115,855	0	201,457	201,457	99,715	0	0	0	0	0	0	0
13:32:18	-155,004	2114,986	10,673	10,693	10,154	6,34	7,602	21,1	951,976	24,832	2114,986	0	201,457	201,457	99,715	0	0	0	0	0	0	0
13:32:18	-135,839	2113,627	10,527	10,547	10,154	6,326	7,577	21,1	951,976	24,832	2113,627	0	201,457	201,457	99,715	0	0	0	0	0	0	0
13:32:18	-102,539	2112,602	10,429	10,351	10,153	6,315	7,552	21,1	951,976	24,832	2112,602	0	201,457	201,457	99,715	0	0	0	0	0	0	0
13:32:18	-135,791	2111,244	10,283	10,302	10,153	6,301	7,528	21,1	951,976	24,832	2111,244	0	201,457	201,457	99,715	0	0	0	0	0	0	0
13:32:18	-167,724	2109,567	10,185	10,156	10,149	6,284	7,503	21,1	951,976	24,832	2109,567	0	201,457	201,457	99,715	0	0	0	0	0	0	0
13:32:18	-76,147	2108,805	10,185	10,156	10,144	6,276	7,479	21,1	951,976	24,832	2108,805	0	201,457	201,457	99,715	0	0	0	0	0	0	0
13:32:18	79,76	2109,603	10,283	10,205	10,144	6,284	7,456	21,1	951,976	24,832	2108,806	0	201,457	201,457	99,715	0	0	0	0	0	0	0
13:32:18	-169,97	2107,903	10,185	10,302	10,139	6,267	7,433	21,1	951,976	24,832	2107,903	0	201,457	201,457	99,715	0	0	0	0	0	0	0
13:32:18	12,036	2108,024	10,283	10,156	10,135	6,268	7,41	21,1	951,976	24,832	2107,903	0	201,457	201,457	99,715	0	0	0	0	0	0	0
13:32:18	-43,774	2107,586	10,332	10,302	10,13	6,263	7,387	21,1	951,976	24,832	2107,586	0	201,457	201,457	99,715	0	0	0	0	0	0	0
13:32:18	13,134	2107,717	10,429	10,351	10,125	6,265	7,365	21,1	951,976	24,832	2107,586	0	201,457	201,457	99,715	0	0	0	0	0	0	0
13:32:18	-102,88	2106,688	10,478	10,4	10,117	6,254	7,343	21,1	951,976	24,832	2106,688	0	201,457	201,457	99,715	0	0	0	0	0	0	0
13:32:18	-9,667	2106,592	10,478	10,498	10,116	6,253	7,322	21,1	951,976	24,832	2106,592	0	201,457	201,457	99,715	0	0	0	0	0	0	0
13:32:18	-80,59	2105,786	10,478	10,498	10,112	6,245	7,301	21,1	951,976	24,832	2105,786	0	201,457	201,457	99,715	0	0	0	0	0	0	0
13:32:18	-45,239	2105,333	10,429	10,351	10,112	6,24	7,28	21,1	951,976	24,832	2105,333	0	201,457	201,457	99,715	0	0	0	0	0	0	0
13:32:18	-135,693	2103,976	10,283	10,351	10,112	6,226	7,259	21,1	951,976	24,832	2103,976	0	201,457	201,457	99,715	0	0	0	0	0	0	0
13:32:18	-9,643	2103,88	10,283	10,156	10,111	6,225	7,239	21,1	951,976	24,832	2103,88	0	201,457	201,457	99,715	0	0	0	0	0	0	0
13:32:18	-70,727	2103,173	10,283	10,205	10,107	6,218	7,219	21,1	951,976	24,832	2103,173	0	201,457	201,457	99,715	0	0	0	0	0	0	0
13:32:18	-8,593	2103,087	10,283	10,205	10,107	6,217	7,199	21,1	951,976	24,832	2103,087	0	201,457	201,457	99,715	0	0	0	0	0	0	0
13:32:18	-162,402	2101,463	10,185	10,205	10,102	6,2	7,18	21,1	951,976	24,832	2101,463	0	201,457	201,457	99,715	0	0	0	0	0	0	0
13:32:18	-45,19	2101,011	10,136	10,156	10,102	6,195	7,161	21,1	951,976	24,832	2101,011	0	201,457	201,457	99,715	0	0	0	0	0	0	0
13:32:18	-8,618	2100,925	10,136	10,058	10,102	6,195	7,142	21,1	951,976	24,832	2100,925	0	201,457	201,457	99,715	0	0	0	0	0	0	0
13:32:18	-36,376	2100,561	10,185	10,156	10,097	6,191	7,123	21,1	951,976	24,832	2100,561	0	201,457	201,457	99,715	0	0	0	0	0	0	0
13:32:18	90,405	2101,465	10,283	10,156	10,097	6,2	7,105	21,1	951,976	24,832	2100,562	0	201,457	201,457	99,715	0	0	0	0	0	0	0
13:32:18	-81,616	2100,649	10,283	10,156	10,093	6,192	7,087	21,1	951,976	24,832	2100,562	0	201,457	201,457	99,715	0	0	0	0	0	0	0
13:32:18	-90,405	2099,745	10,185	10,058	10,093	6,182	7,069	21,1	951,976	24,832	2099,745	0	201,457	201,457	99,715	0	0	0	0	0	0	0
13:32:18	-81,616	2098,929	10,185	10,058	10,088	6,174	7,052	21,1	951,976	24,832	2098,929	0	201,457	201,457	99,715	0	0	0	0	0	0	0
13:32:18	0	2098,929	10,185	10,009	10,088	6,174	7,034	21,1	951,976	24,832	2098,929	0	201,457	201,457	99,715	0	0	0	0	0	0	0
13:32:18	8,813	2099,017	10,283	10,156	10,083	6,175	7,018	21,1	951,976	24,832	2098,929	0	201,457	201,457	99,715	0	0	0	0	0	0	0
13:32:18	0	2099,017	10,283	10,156	10,083	6,175	7,001	21,1	951,976	24,832	2098,929	0	201,457	201,457	99,715	0	0	0	0	0	0	0
13:32:18	-8,447	2098,932	10,283	10,058	10,083	6,174	6,985	21,1	951,976	24,832	2098,929	0	201,457	201,457	99,715	0	0	0	0	0	0	0
13:32:18	-30,078	2098,631	10,332	10,302	10,079	6,171	6,969	21,1	951,976	24,832	2098,631	0	201,457	201,457	99,715	0	0	0	0	0	0	0
13:32:18	-82,666	2097,805	10,332	10,351	10,074	6,162	6,953	21,1	951,976	24,832	2097,805	0	201,457	201,457	99,715	0	0	0	0	0	0	0
13:32:18	-45,19	2097,353	10,283	10,156	10,074	6,158	6,938	21,1	951,976	24,832	2097,353	0	201,457	201,457	99,715	0	0	0	0	0	0	0
13:32:18	-97,753	2096,375	10,185	10,205	10,074	6,148	6,922	21,1	951,976	24,832	2096,375	0	201,457	201,457	99,715	0	0	0	0	0	0	0
13:32:18	-120,434	2095,171	10,136	10,156	10,069	6,135	6,907	21,1	951,976	24,832	2095,171	0	201,457	201,457	99,715	0	0	0	0	0	0	0
13:32:18	45,166	2095,623	10,185	10,302	10,069	6,14	6,892	21,1	951,976	24,832	2095,171	0	201,457	201,457	99,715	0	0	0	0	0	0	0
13:32:18	0	2095,623	10,185	10,205	10,069	6,14	6,877	21,1	951,976	24,832	2095,172	0	201,457	201,457	99,715	0	0	0	0	0	0	0
13:32:18	-52,563	2095,097	10,136	10,156	10,069	6,135	6,862	21,1	951,976	24,832	2095,097	0	201,457	201,457	99,715	0	0	0	0	0	0	0
13:32:18	-90,356	2094,193	10,039	10,058	10,069	6,125	6,848	21,1	951,976	24,832	2094,193	0	201,457	201,457	99,715	0	0	0	0	0	0	0
13:32:18	15,258	2094,346	10,136	10,156	10,065	6,127	6,834	21,1	951,976	24,832	2094,194	0	201,457	201,457	99,715	0	0	0	0	0	0	0
13:32:18	-7,592	2094,27	10,136	10,205	10,064	6,126	6,82	21,1	951,976	24,832	2094,194	0	201,457	201,457	99,715	0	0	0	0	0	0	0
13:32:18	-75,048	2093,52	10,136	10,156	10,06	6,118	6,806	21,1	951,976	24,832	2093,52	0	201,457	201,457	99,715	0	0	0	0	0	0	0
13:32:18	37,597	2093,896	10,185	10,205	10,059	6,122	6,793	21,1	951,976	24,832	2093,52	0	201,457	201,457	99,715	0	0	0	0	0	0	0
13:32:18	-77,368	2093,122	10,185	10,205	10,055	6,114	6,779	21,1	951,976	24,832	2093,122	0	201,457	201,457	99,715	0	0	0	0	0	0	0
13:32:18	82,958	2093,951	10,283	10,302	10,055	6,123	6,766	21,1	951,976	24,832	2093,123	0	201,457	201,457	99,715	0	0	0	0	0	0	0
13:32:18	-211,816	2091,833	10,136	10,156	10,05	6,101	6,753	21,1	951,976	24,832	2091,833	0	201,457	201,457	99,715	0	0	0	0	0	0	0
13:32:18	0	2091,833	10,136	10,205	10,05	6,101	6,741	21,1	951,976	24,832	2091,833	0	201,457	201,457	99,715	0	0	0	0	0	0	0
13:32:18	45,141	2092,285	10,185	10,156	10,05	6,106	6,728	21,1	951,976	24,832	2091,834	0	201,457	201,457	99,715	0	0	0	0	0	0	0
13:32:18	-52,563	2091,759	10,136	10,058	10,05	6,1	6,716	21,1	951,976	24,832	2091,759	0	201,457	201,457	99,715	0	0	0	0	0	0	0
13:32:18	-77,368	2090,985	10,136	10,156	10,045	6,092	6,704	21,1	951,976	24,832	2090,985	0	201,457	201,457	99,715	0	0	0	0	0	0	0
13:32:18	-90,307	2090,082	10,039	10,058	10,045	6,083	6,691	21,1	951,976	24,832	2090,082	0	201,457	201,457	99,715	0	0	0	0	0	0	0
13:32:18	0	2090,082	10,039	10,009	10,045	6,083	6,68	21,1	951,976	24,832	2090,082	0	201,457	201,457	99,715	0	0	0	0	0	0	0
13:32:18	-83,691	2089,245	10,039	10,058	10,041	6,074	6,668	21,1	951,976	24,832	2089,245	0	201,457	201,457	99,715	0	0	0	0	0	0	0
13:32:18	0	2089,245	10,039	10,058	10,041	6,074	6,656	21,1	951,976	24,832	2089,245	0	201,457	201,457	99,715	0	0	0	0	0	0	0
13:32:18	0	2089,245	10,039	10,058	10,041	6,074	6,645	21,1	951,976	24,832	2089,245	0	201,457	201,457	99,715	0	0	0	0	0	0	0
13:32:18	-128,833	2087,957	9,99	10,058	10,036	6,061	6,633	21,1	951,976	24,832	2087,957	0	201,457	201,457	99,715	0	0	0	0	0	0	0
13:32:18	0	2087,957	9,99	10,009	10,036	6,061	6,622	21,1	951,976	24,832	2087,957	0	201,457	201,457	99,715	0	0	0	0	0	0	0
13:32:18	0	2087,957	9,99	10,009	10,036	6,061	6,611	21,1	951,976	24,832	2087,957	0	201,457	201,457	99,715	0	0	0	0	0	0	0
13:32:18	-79,467	2087,162	9,99	10,058	10,031	6,053	6,6	21,1	951,976	24,832	2087,162	0	201,457	201,457	99,715	0	0	0	0	0	0	0
13:32:18	45,117	2087,614	10,039	10,058	10,031	6,057	6,589	21,1	951,976	24,832	2087,163	0	201,457	201,457	99,715	0	0	0	0	0	0	0
13:32:18	-6,323	2087,55	10,039	10,058	10,031	6,057	6,579	21,1	951,976	24,832	2087,163	0	201,457	201,457	99,715	0	0	0	0	0	0	0
13:32:19	-78,442	2086,766	10,039	10,058	10,027	6,049	6,569	21,1	951,976	24,832	2086,766	0	201,457	201,457	99,715	0	0	0	0	0	0	0
13:32:19	-6,298	2086,703	10,039	10,058	10,026	6,048	6,558	21,1	951,976	24,832	2086,703	0	201,457	201,457	99,715	0	0	0	0	0	0	0
13:32:19	0	2086,703	10,039	10,009	10,026	6,048	6,548	21,1	951,976	24,832	2086,703	0	201,457	201,457	99,715	0	0	0	0	0	0	0
13:32:19	-78,417	2085,919	10,039	10,009	10,022	6,04	6,538	21,1	951,976	24,832	2085,919	0	201,457	201,457	99,715	0	0	0	0	0	0	0
13:32:19	-45,141	2085,467	9,99	10,058	10,022	6,035	6,528	21,1	951,976	24,832	2085,467	0	201,457	201,457	99,715	0	0	0	0	0	0	0
13:32:19	0	2085,467	9,99	9,961	10,022	6,035	6,519	21,1	951,976	24,832	2085,467	0	201,457	201,457	99,715	0	0	0	0	0	0	0
13:32:19	45,141	2085,919	10,039	10,058	10,022	6,04	6,509	21,1	951,976	24,832	2085,468	0	201,457	201,457	99,715	0	0	0	0	0	0	0
13:32:19	-130,957	2084,609	9,99	10,009	10,017	6,026	6,5	21,1	951,976	24,832	2084,609	0	201,457	201,457	99,715	0	0	0	0	0	0	0
13:32:19	45,117	2085,06	10,039	10,009	10,017	6,031	6,491	21,1	951,976	24,832	2084,61	0	201,457	201,457	99,715	0	0	0	0	0	0	0
13:32:19	-45,117	2084,609	9,99	10,009	10,017	6,026	6,482	21,1	951,976	24,832	2084,609	0	201,457	201,457	99,715	0	0	0	0	0	0	0
13:32:19	0	2084,609	9,99	10,058	10,017	6,026	6,473	21,1	951,976	24,832	2084,609	0	201,457	201,457	99,715	0	0	0	0	0	0	0
13:32:19	-124,56	2083,364	9,941	9,961	10,012	6,014	6,464	21,1	951,976	24,832	2083,364	0	201,457	201,457	99,715	0	0	0	0	0	0	0
13:32:19	0	2083,364	9,941	9,863	10,012	6,014	6,455	21,1	951,976	24,832	2083,364	0	201,457	201,457	99,715	0	0	0	0	0	0	0
13:32:19	-5,468	2083,309	9,941	9,961	10,012	6,013	6,446	21,1	951,976	24,832	2083,309	0	201,457	201,457	99,715	0	0	0	0	0	0	0
13:32:19	-84,765	2082,461	9,843	9,863	10,012	6,004	6,438	21,1	951,976	24,832	2082,461	0	201,457	201,457	99,715	0	0	0	0	0	0	0
13:32:19	-5,444	2082,407	9,843	9,863	10,012	6,004	6,429	21,1	951,976	24,832	2082,407	0	201,457	201,457	99,715	0	0	0	0	0	0	0
13:32:19	90,209	2083,309	9,941	9,961	10,012	6,013	6,421	21,1	951,976	24,832	2082,408	0	201,457	201,457	99,715	0	0	0	0	0	0	0
13:32:19	-80,322	2082,506	9,941	9,863	10,008	6,005	6,413	21,1	951,976	24,832	2082,408	0	201,457	201,457	99,715	0	0	0	0	0	0	0
13:32:19	0	2082,506	9,941	9,961	10,008	6,005	6,405	21	952,436	24,832	2082,408	0	201,457	201,457	99,715	0	0	0	0	0	0	0
13:32:19	-91,235	2081,593	9,843	9,863	10,008	5,995	6,397	21	952,436	24,832	2081,593	0	201,457	201,457	99,715	0	0	0	0	0	0	0
13:32:19	0	2081,593	9,843	9,961	10,008	5,995	6,389	21	952,436	24,832	2081,593	0	201,457	201,457	99,715	0	0	0	0	0	0	0
13:32:19	4,199	2081,635	9,941	9,961	10,003	5,996	6,381	21	952,436	24,832	2081,593	0	201,457	201,457	99,715	0	0	0	0	0	0	0
13:32:19	45,092	2082,086	9,99	10,009	10,003	6	6,374	21	952,436	24,832	2081,594	0	201,457	201,457	99,715	0	0	0	0	0	0	0
13:32:19	45,141	2082,538	10,039	10,009	10,003	6,005	6,366	21	952,436	24,832	2081,595	0	201,457	201,457	99,715	0	0	0	0	0	0	0
13:32:19	-126,513	2081,273	9,99	10,009	9,998	5,992	6,359	21	952,436	24,832	2081,273	0	201,457	201,457	99,715	0	0	0	0	0	0	0
13:32:19	0	2081,273	9,99	10,009	9,998	5,992	6,352	21	952,436	24,832	2081,273	0	201,457	201,457	99,715	0	0	0	0	0	0	0
13:32:19	45,092	2081,723	10,039	10,058	9,998	5,997	6,345	21	952,436	24,832	2081,273	0	201,457	201,457	99,715	0	0	0	0	0	0	0
13:32:19	85,815	2082,582	10,136	10,205	9,998	6,006	6,338	21	952,436	24,832	2081,274	0	201,457	201,457	99,715	0	0	0	0	0	0	0
13:32:19	45,092	2083,033	10,185	10,302	9,998	6,01	6,332	21	952,436	24,832	2081,276	0	200,949	200,949	99,713	0	0	0	0	0	0	0
13:32:19	320,263	2086,235	10,527	10,693	9,998	6,043	6,326	21	952,436	24,832	2081,281	0	200,949	200,949	99,713	0	0	0	0	0	0	0
13:32:19	487,841	2091,114	10,966	11,23	10,003	6,093	6,322	21	952,436	24,832	2081,291	0	200,949	200,949	99,713	0	0	0	0	0	0	0
13:32:19	618,505	2097,299	11,455	11,963	10,012	6,157	6,318	21	952,436	24,832	2081,307	0	200,949	200,949	99,713	0	0	0	0	0	0	0
13:32:19	708,325	2104,382	11,943	12,549	10,027	6,23	6,317	21	952,436	24,832	2081,33	0	200,949	200,949	99,713	0	0	0	0	0	0	0
13:32:19	727,563	2111,658	12,187	13,037	10,055	6,305	6,316	21	952,436	24,832	2081,36	0	200,949	200,949	99,713	0	0	0	0	0	0	0
13:32:19	808,593	2119,744	12,431	13,379	10,088	6,389	6,318	21	952,436	24,832	2081,398	0	200,949	200,949	99,713	0	0	0	0	0	0	0
13:32:19	640,918	2126,153	12,334	13,427	10,13	6,455	6,321	21	952,436	24,832	2081,443	0	200,949	200,949	99,713	0	0	0	0	0	0	0
13:32:19	769,946	2133,852	12,285	13,623	10,176	6,534	6,325	21	952,436	24,832	2081,496	0	200,949	200,949	99,713	0	0	0	0	0	0	0
13:32:19	937,255	2143,225	12,334	13,769	10,226	6,631	6,331	21	952,436	24,832	2081,557	0	200,949	200,949	99,713	0	0	0	0	0	0	0
13:32:19	1069,555	2153,92	12,529	14,111	10,277	6,741	6,339	21	952,436	24,832	2081,63	0	200,949	200,949	99,713	0	0	0	0	0	0	0
13:32:19	981,494	2163,735	12,675	14,599	10,325	6,842	6,349	21	952,436	24,832	2081,712	0	200,949	200,949	99,713	0	0	0	0	0	0	0
13:32:19	1422,9	2177,964	13,408	15,088	10,367	6,989	6,361	21	952,436	24,832	2081,808	0	200,949	200,949	99,713	0	0	0	0	0	0	0
13:32:19	1042,187	2188,386	13,603	15,527	10,415	7,096	6,376	21	952,436	24,832	2081,915	0	200,949	200,949	99,713	0	0	0	0	0	0	0
13:32:19	1531,616	2203,702	14,433	16,357	10,458	7,254	6,393	21	952,436	24,832	2082,036	0	200,949	200,949	99,713	0	0	0	0	0	0	0
13:32:19	1298,144	2216,684	14,873	16,699	10,508	7,388	6,412	21	952,436	24,832	2082,171	0	200,949	200,949	99,713	0	0	0	0	0	0	0
13:32:19	914,868	2225,832	14,726	17,187	10,568	7,482	6,433	21	952,436	24,832	2082,315	0	200,949	200,949	99,713	0	0	0	0	0	0	0
13:32:19	1309,863	2238,931	14,922	17,09	10,631	7,617	6,457	21	952,436	24,832	2082,471	0	200,949	200,949	99,713	0	0	0	0	0	0	0
13:32:19	799,926	2246,93	14,482	16,943	10,7	7,7	6,481	21	952,436	24,832	2082,636	0	200,949	200,949	99,713	0	0	0	0	0	0	0
13:32:19	1532,373	2262,254	14,873	17,236	10,766	7,858	6,508	21	952,436	24,832	2082,815	0	200,949	200,949	99,713	0	0	0	0	0	0	0
13:32:19	1074,243	2272,996	14,873	17,724	10,827	7,969	6,537	21	952,436	24,832	2083,006	0	200,949	200,949	99,713	0	0	0	0	0	0	0
13:32:19	1260,302	2285,599	15,068	17,969	10,888	8,098	6,567	21	952,436	24,832	2083,208	0	200,949	200,949	99,713	0	0	0	0	0	0	0
13:32:19	1647,68	2302,076	15,752	18,115	10,944	8,268	6,601	21	952,436	24,832	2083,427	0	200,949	200,949	99,713	0	0	0	0	0	0	0
13:32:19	1558,96	2317,666	16,338	19,189	11,001	8,429	6,636	21	952,436	24,832	2083,661	0	200,949	200,949	99,713	0	0	0	0	0	0	0
13:32:19	1123,461	2328,901	16,386	19,189	11,062	8,545	6,674	21	952,436	24,832	2083,907	0	200,949	200,949	99,713	0	0	0	0	0	0	0
13:32:19	1364,013	2342,541	16,679	19,873	11,123	8,685	6,713	21	952,436	24,832	2084,165	0	200,949	200,949	99,713	0	0	0	0	0	0	0
13:32:19	2011,621	2362,657	17,558	20,215	11,189	8,893	6,756	21	952,436	24,832	2084,444	0	200,949	200,949	99,713	0	0	0	0	0	0	0
13:32:19	1030,712	2372,964	17,363	20,166	11,258	8,999	6,8	21	952,436	24,832	2084,732	0	200,949	200,949	99,713	0	0	0	0	0	0	0
13:32:19	1001,757	2382,982	17,07	19,824	11,33	9,102	6,845	21	952,436	24,832	2085,031	0	200,949	200,949	99,713	0	0	0	0	0	0	0
13:32:19	1655,737	2399,539	17,558	20,459	11,397	9,273	6,893	21	952,436	24,832	2085,345	0	200,949	200,949	99,713	0	0	0	0	0	0	0
13:32:19	1044,824	2409,987	17,558	20,459	11,456	9,381	6,942	21	952,436	24,832	2085,67	0	200,949	200,949	99,713	0	0	0	0	0	0	0
13:32:19	2243,457	2432,422	18,877	21,484	11,511	9,612	6,994	21	952,436	24,832	2086,016	0	200,949	200,949	99,713	0	0	0	0	0	0	0
13:32:19	1037,524	2442,797	18,877	21,24	11,57	9,719	7,047	21	952,436	24,832	2086,373	0	200,949	200,949	99,713	0	0	0	0	0	0	0
13:32:19	1578,173	2458,579	19,463	21,338	11,627	9,882	7,103	21	952,436	24,832	2086,745	0	200,949	200,949	99,713	0	0	0	0	0	0	0
13:32:19	924,389	2467,823	19,316	21,826	11,687	9,977	7,159	21	952,436	24,832	2087,127	0	200,949	200,949	99,713	0	0	0	0	0	0	0
13:32:19	1290,625	2480,729	19,463	21,972	11,751	10,11	7,217	21	952,436	24,832	2087,52	0	200,949	200,949	99,713	0	0	0	0	0	0	0
13:32:19	1229,174	2493,021	19,609	21,777	11,812	10,237	7,276	21	952,436	24,832	2087,926	0	200,949	200,949	99,713	0	0	0	0	0	0	0
13:32:19	1274,902	2505,77	19,804	22,314	11,874	10,368	7,337	21	952,436	24,832	2088,344	0	200,949	200,949	99,713	0	0	0	0	0	0	0
13:32:19	900,488	2514,775	19,609	22,119	11,935	10,461	7,398	21	952,436	24,832	2088,77	0	200,949	200,949	99,713	0	0	0	0	0	0	0
13:32:19	1422,412	2528,999	19,951	21,972	11,996	10,608	7,461	21	952,436	24,832	2089,21	0	200,949	200,949	99,713	0	0	0	0	0	0	0
13:32:19	970,336	2538,702	20	22,314	12,048	10,708	7,525	21	952,436	24,832	2089,659	0	200,949	200,949	99,713	0	0	0	0	0	0	0
13:32:19	1220,8	2550,91	20,293	22,217	12,101	10,834	7,59	21	952,436	24,832	2090,121	0	200,949	200,949	99,713	0	0	0	0	0	0	0
13:32:19	1248,73	2563,397	20,635	23,291	12,152	10,962	7,656	21	952,436	24,832	2090,594	0	200,949	200,949	99,713	0	0	0	0	0	0	0
13:32:19	1522,656	2578,624	21,269	22,998	12,203	11,119	7,724	21	952,436	24,832	2091,082	0	200,949	200,949	99,713	0	0	0	0	0	0	0
13:32:19	978,369	2588,408	21,269	23,144	12,258	11,22	7,792	21	952,436	24,832	2091,579	0	200,949	200,949	99,713	0	0	0	0	0	0	0
13:32:19	1166,064	2600,068	21,562	23,34	12,307	11,34	7,862	21	952,436	24,832	2092,088	0	200,949	200,949	99,713	0	0	0	0	0	0	0
13:32:19	1374,316	2613,811	22,051	23,828	12,358	11,482	7,933	21	952,436	24,832	2092,61	0	200,949	200,949	99,713	0	0	0	0	0	0	0
13:32:19	1042,773	2624,239	22,148	24,023	12,411	11,59	8,005	21	952,436	24,832	2093,141	0	200,949	200,949	99,713	0	0	0	0	0	0	0
13:32:19	1126,513	2635,504	22,392	24,023	12,461	11,706	8,077	21	952,436	24,832	2093,684	0	200,949	200,949	99,713	0	0	0	0	0	0	0
13:32:19	1041,381	2645,918	22,539	24,267	12,511	11,813	8,15	21	952,436	24,832	2094,236	0	200,949	200,949	99,713	0	0	0	0	0	0	0
13:32:19	1155,81	2657,476	22,783	24,316	12,562	11,932	8,225	21	952,436	24,832	2094,799	0	200,949	200,949	99,713	0	0	0	0	0	0	0
13:32:19	968,774	2667,164	22,881	24,365	12,611	12,032	8,299	21	952,436	24,832	2095,372	0	200,949	200,949	99,713	0	0	0	0	0	0	0
13:32:19	1169,897	2678,863	23,223	24,658	12,658	12,153	8,375	21	952,436	24,832	2095,955	0	200,949	200,949	99,713	0	0	0	0	0	0	0
13:32:19	995,459	2688,817	23,32	24,707	12,708	12,255	8,451	21	952,436	24,832	2096,548	0	200,949	200,949	99,713	0	0	0	0	0	0	0
13:32:19	792,553	2696,743	23,271	24,853	12,755	12,337	8,527	21	952,436	24,832	2097,148	0	200,949	200,949	99,713	0	0	0	0	0	0	0
13:32:19	755,029	2704,293	23,271	24,853	12,798	12,415	8,603	21	952,436	24,832	2097,755	0	200,949	200,949	99,713	0	0	0	0	0	0	0
13:32:19	1033,251	2714,626	23,467	24,853	12,845	12,521	8,68	21	952,436	24,832	2098,372	0	200,949	200,949	99,713	0	0	0	0	0	0	0
13:32:19	966,528	2724,291	23,76	25,049	12,883	12,621	8,757	21	952,436	24,832	2098,998	0	200,949	200,949	99,713	0	0	0	0	0	0	0
13:32:19	960,083	2733,892	23,955	25,195	12,926	12,72	8,835	21	952,436	24,832	2099,633	0	200,949	200,949	99,713	0	0	0	0	0	0	0
13:32:19	862,744	2742,519	24,053	25,342	12,968	12,809	8,913	21	952,436	24,832	2100,276	0	200,949	200,949	99,713	0	0	0	0	0	0	0
13:32:19	817,675	2750,696	24,101	25,537	13,012	12,893	8,991	21	952,436	24,832	2100,927	0	200,949	200,949	99,713	0	0	0	0	0	0	0
13:32:19	1056,274	2761,259	24,394	25,391	13,054	13,002	9,07	21	952,436	24,832	2101,587	0	200,949	200,949	99,713	0	0	0	0	0	0	0
13:32:19	639,794	2767,657	24,248	25,488	13,098	13,068	9,148	21	952,436	24,832	2102,253	0	200,949	200,949	99,713	0	0	0	0	0	0	0
13:32:19	1034,35	2778	24,443	25,586	13,145	13,175	9,227	21	952,436	24,832	2102,929	0	200,949	200,949	99,713	0	0	0	0	0	0	0
13:32:19	986,645	2787,867	24,687	25,732	13,187	13,276	9,306	21	952,436	24,832	2103,614	0	200,949	200,949	99,713	0	0	0	0	0	0	0
13:32:19	866,308	2796,53	24,883	26,074	13,224	13,366	9,386	21	952,436	24,832	2104,307	0	200,949	200,949	99,713	0	0	0	0	0	0	0
13:32:19	1105,517	2807,585	25,371	26,221	13,259	13,48	9,466	21	952,436	24,832	2105,01	0	200,949	200,949	99,713	0	0	0	0	0	0	0
13:32:19	1069,433	2818,279	25,859	26,758	13,291	13,59	9,547	21	952,436	24,832	2105,723	0	200,949	200,949	99,713	0	0	0	0	0	0	0
13:32:19	765,136	2825,931	26,006	26,807	13,326	13,669	9,628	21	952,436	24,832	2106,443	0	200,949	200,949	99,713	0	0	0	0	0	0	0
13:32:19	861,523	2834,546	26,25	27,246	13,36	13,758	9,709	21	952,436	24,832	2107,171	0	200,949	200,949	99,713	0	0	0	0	0	0	0
13:32:19	717,431	2841,72	26,348	27,002	13,395	13,832	9,79	21	952,436	24,832	2107,906	0	200,949	200,949	99,713	0	0	0	0	0	0	0
13:32:19	686,596	2848,586	26,396	27,246	13,43	13,902	9,87	21	952,436	24,832	2108,646	0	200,949	200,949	99,713	0	0	0	0	0	0	0
13:32:19	694,775	2855,534	26,494	27,295	13,464	13,974	9,951	21	952,436	24,832	2109,393	0	200,949	200,949	99,713	0	0	0	0	0	0	0
13:32:19	795,654	2863,491	26,689	27,344	13,497	14,056	10,031	21	952,436	24,832	2110,147	0	200,949	200,949	99,713	0	0	0	0	0	0	0
13:32:20	702,026	2870,511	26,836	27,441	13,528	14,128	10,112	21	952,436	24,832	2110,908	0	200,949	200,949	99,713	0	0	0	0	0	0	0
13:32:20	483,007	2875,341	26,738	27,441	13,561	14,178	10,191	21	952,436	24,832	2111,672	0	200,949	200,949	99,713	0	0	0	0	0	0	0
13:32:20	752,001	2882,861	26,982	27,685	13,589	14,256	10,271	21	952,436	24,832	2112,443	0	200,949	200,949	99,713	0	0	0	0	0	0	0
13:32:20	748,925	2890,35	27,226	27,978	13,617	14,333	10,351	21	952,436	24,832	2113,221	0	200,949	200,949	99,713	0	0	0	0	0	0	0
13:32:20	678,442	2897,135	27,471	28,027	13,641	14,403	10,43	21	952,436	24,832	2114,005	0	200,949	200,949	99,713	0	0	0	0	0	0	0
13:32:20	624,584	2903,38	27,666	28,223	13,665	14,467	10,509	21	952,436	24,832	2114,795	0	200,949	200,949	99,713	0	0	0	0	0	0	0
13:32:20	526,293	2908,643	27,617	28,027	13,697	14,522	10,588	21	952,436	24,832	2115,589	0	200,949	200,949	99,713	0	0	0	0	0	0	0
13:32:20	515,844	2913,802	27,617	28,027	13,726	14,575	10,666	21	952,436	24,832	2116,387	0	200,949	200,949	99,713	0	0	0	0	0	0	0
13:32:20	563,427	2919,436	27,666	28,027	13,754	14,633	10,744	21	952,436	24,832	2117,19	0	200,949	200,949	99,713	0	0	0	0	0	0	0
13:32:20	422,924	2923,665	27,666	28,027	13,778	14,676	10,821	21	952,436	24,832	2117,996	0	200,949	200,949	99,713	0	0	0	0	0	0	0
13:32:20	512,451	2928,79	27,666	28,174	13,807	14,729	10,898	21	952,436	24,832	2118,807	0	200,949	200,949	99,713	0	0	0	0	0	0	0
13:32:20	427,417	2933,064	27,666	28,174	13,831	14,773	10,974	21	952,436	24,832	2119,621	0	200,949	200,949	99,713	0	0	0	0	0	0	0
13:32:20	709,545	2940,16	27,861	28,32	13,859	14,847	11,05	21	952,436	24,832	2120,442	0	200,949	200,949	99,713	0	0	0	0	0	0	0
13:32:20	590,258	2946,062	28,105	28,467	13,878	14,907	11,125	21	952,436	24,832	2121,268	0	200,949	200,949	99,713	0	0	0	0	0	0	0
13:32:20	442,065	2950,483	28,203	28,516	13,897	14,953	11,2	21	952,436	24,832	2122,097	0	200,949	200,949	99,713	0	0	0	0	0	0	0
13:32:20	506,445	2955,547	28,447	28,711	13,912	15,005	11,275	21	952,436	24,832	2122,93	0	200,949	200,949	99,713	0	0	0	0	0	0	0
13:32:20	425,39	2959,801	28,447	28,809	13,935	15,049	11,349	21,3	951,976	24,832	2123,767	0	200,949	200,949	99,713	0	0	0	0	0	0	0
13:32:20	344,287	2963,244	28,447	28,711	13,954	15,084	11,422	21,3	951,976	24,832	2124,606	0	200,949	200,949	99,713	0	0	0	0	0	0	0
13:32:20	326,733	2966,511	28,35	28,662	13,978	15,118	11,495	21,3	951,976	24,832	2125,448	0	200,949	200,949	99,713	0	0	0	0	0	0	0
13:32:20	286,865	2969,38	28,301	28,564	13,997	15,148	11,566	21,3	951,976	24,832	2126,292	0	200,949	200,949	99,713	0	0	0	0	0	0	0
13:32:20	491,186	2974,292	28,447	28,809	14,016	15,198	11,638	21,3	951,976	24,832	2127,14	0	200,949	200,949	99,713	0	0	0	0	0	0	0
13:32:20	488,061	2979,172	28,594	28,857	14,035	15,249	11,708	21,3	951,976	24,832	2127,992	0	200,949	200,949	99,713	0	0	0	0	0	0	0
13:32:20	356,03	2982,733	28,691	29,102	14,049	15,285	11,778	21,3	951,976	24,832	2128,847	0	200,949	200,949	99,713	0	0	0	0	0	0	0
13:32:20	505,322	2987,786	28,935	29,248	14,063	15,338	11,848	21,3	951,976	24,832	2129,706	0	200,949	200,949	99,713	0	0	0	0	0	0	0
13:32:20	224,853	2990,035	28,838	29,053	14,081	15,361	11,917	21,3	951,976	24,832	2130,566	0	200,949	200,949	99,713	0	0	0	0	0	0	0
13:32:20	357,275	2993,607	28,935	29,004	14,096	15,398	11,985	21,3	951,976	24,832	2131,429	0	200,949	200,949	99,713	0	0	0	0	0	0	0
13:32:20	455,712	2998,164	29,131	29,248	14,11	15,444	12,053	21,3	951,976	24,832	2132,295	0	203,121	203,121	99,722	0	0	0	0	0	0	0
13:32:20	251,586	3000,68	29,131	29,394	14,124	15,47	12,12	21,3	951,976	24,832	2133,164	0	203,121	203,121	99,722	0	0	0	0	0	0	0
13:32:20	328,344	3003,964	29,131	29,346	14,142	15,504	12,187	21,3	951,976	24,832	2134,035	0	203,121	203,121	99,722	0	0	0	0	0	0	0
13:32:20	67,504	3004,639	28,935	29,004	14,157	15,511	12,252	21,3	951,976	24,832	2134,905	0	203,121	203,121	99,722	0	0	0	0	0	0	0
13:32:20	319,531	3007,834	28,935	29,053	14,175	15,544	12,316	21,3	951,976	24,832	2135,778	0	203,121	203,121	99,722	0	0	0	0	0	0	0
13:32:20	439,477	3012,229	29,131	29,248	14,188	15,589	12,38	21,3	951,976	24,832	2136,655	0	203,121	203,121	99,722	0	0	0	0	0	0	0
13:32:20	325,708	3015,486	29,277	29,541	14,198	15,623	12,444	21,3	951,976	24,832	2137,533	0	203,121	203,121	99,722	0	0	0	0	0	0	0
13:32:20	310,546	3018,591	29,424	29,687	14,207	15,655	12,507	21,3	951,976	24,832	2138,414	0	203,121	203,121	99,722	0	0	0	0	0	0	0
13:32:20	252,685	3021,118	29,57	29,59	14,213	15,681	12,569	21,3	951,976	24,832	2139,297	0	203,121	203,121	99,722	0	0	0	0	0	0	0
13:32:20	209,057	3023,209	29,619	29,687	14,222	15,703	12,631	21,3	951,976	24,832	2140,181	0	203,121	203,121	99,722	0	0	0	0	0	0	0
13:32:20	373,095	3026,94	29,814	29,883	14,231	15,741	12,692	21,3	951,976	24,832	2141,068	0	203,121	203,121	99,722	0	0	0	0	0	0	0
13:32:20	120,507	3028,145	29,766	29,736	14,241	15,754	12,752	21,3	951,976	24,832	2141,955	0	203,121	203,121	99,722	0	0	0	0	0	0	0
13:32:20	205,883	3030,204	29,814	29,785	14,249	15,775	12,811	21,3	951,976	24,832	2142,843	0	203,121	203,121	99,722	0	0	0	0	0	0	0
13:32:20	104,174	3031,245	29,766	29,883	14,258	15,786	12,869	21,3	951,976	24,832	2143,732	0	203,121	203,121	99,722	0	0	0	0	0	0	0
13:32:20	373,364	3034,979	29,912	29,98	14,27	15,824	12,927	21,3	951,976	24,832	2144,623	0	203,121	203,121	99,722	0	0	0	0	0	0	0
13:32:20	-153,198	3033,447	29,668	29,932	14,276	15,808	12,984	21,3	951,976	24,832	2145,512	0	203,121	203,121	99,722	0	0	0	0	0	0	0
13:32:20	386,45	3037,312	29,961	29,98	14,281	15,848	13,04	21,3	951,976	24,832	2146,404	0	203,121	203,121	99,722	0	0	0	0	0	0	0
13:32:20	184,008	3039,152	30,059	30,078	14,285	15,867	13,095	21,3	951,976	24,832	2147,297	0	203,121	203,121	99,722	0	0	0	0	0	0	0
13:32:20	148,901	3040,641	30,107	30,225	14,291	15,882	13,15	21,3	951,976	24,832	2148,19	0	203,121	203,121	99,722	0	0	0	0	0	0	0
13:32:20	100,756	3041,648	30,059	30,078	14,299	15,893	13,204	21,3	951,976	24,832	2149,084	0	203,121	203,121	99,722	0	0	0	0	0	0	0
13:32:20	47,119	3042,119	29,961	30,078	14,307	15,898	13,257	21,3	951,976	24,832	2149,977	0	203,121	203,121	99,722	0	0	0	0	0	0	0
13:32:20	-101,708	3041,102	29,766	29,785	14,313	15,887	13,308	21,3	951,976	24,832	2150,868	0	203,121	203,121	99,722	0	0	0	0	0	0	0
13:32:20	280,322	3043,906	29,912	29,932	14,32	15,916	13,359	21,3	951,976	24,832	2151,761	0	203,121	203,121	99,722	0	0	0	0	0	0	0
13:32:20	-152,319	3042,382	29,668	29,736	14,326	15,9	13,409	21,3	951,976	24,832	2152,652	0	203,121	203,121	99,722	0	0	0	0	0	0	0
13:32:20	319,921	3045,582	29,961	29,932	14,327	15,933	13,459	21,3	951,976	24,832	2153,545	0	203,121	203,121	99,722	0	0	0	0	0	0	0
13:32:20	151,22	3047,094	30,107	30,273	14,327	15,949	13,507	21,3	951,976	24,832	2154,438	0	203,121	203,121	99,722	0	0	0	0	0	0	0
13:32:20	-50,415	3046,59	30,059	30,078	14,327	15,944	13,555	21,3	951,976	24,832	2155,33	0	203,121	203,121	99,722	0	0	0	0	0	0	0
13:32:20	201,66	3048,606	30,254	30,273	14,327	15,965	13,602	21,3	951,976	24,832	2156,223	0	203,121	203,121	99,722	0	0	0	0	0	0	0
13:32:20	-83,251	3047,774	30,156	30,322	14,328	15,956	13,649	21,3	951,976	24,832	2157,115	0	203,121	203,121	99,722	0	0	0	0	0	0	0
13:32:20	165,478	3049,429	30,254	30,127	14,331	15,973	13,694	21,3	951,976	24,832	2158,007	0	203,121	203,121	99,722	0	0	0	0	0	0	0
13:32:20	-182,983	3047,599	30,059	29,932	14,332	15,954	13,739	21,3	951,976	24,832	2158,897	0	203,121	203,121	99,722	0	0	0	0	0	0	0
13:32:20	164,379	3049,243	30,156	30,42	14,336	15,971	13,782	21,3	951,976	24,832	2159,787	0	203,121	203,121	99,722	0	0	0	0	0	0	0
13:32:20	-252,075	3046,722	29,912	29,883	14,336	15,945	13,825	21,3	951,976	24,832	2160,674	0	203,121	203,121	99,722	0	0	0	0	0	0	0
13:32:20	-302,392	3043,698	29,619	29,394	14,336	15,914	13,866	21,3	951,976	24,832	2161,557	0	203,121	203,121	99,722	0	0	0	0	0	0	0
13:32:20	-768,481	3036,013	28,935	28,32	14,332	15,835	13,904	21,3	951,976	24,832	2162,432	0	203,121	203,121	99,722	0	0	0	0	0	0	0
13:32:20	-923,12	3026,782	28,154	27,344	14,326	15,74	13,94	21,3	951,976	24,832	2163,296	0	203,121	203,121	99,722	0	0	0	0	0	0	0
13:32:20	-762,597	3019,156	27,715	26,709	14,308	15,661	13,974	21,3	951,976	24,832	2164,152	0	203,121	203,121	99,722	0	0	0	0	0	0	0
13:32:20	-982,861	3009,327	27,324	25,586	14,276	15,56	14,005	21,3	951,976	24,832	2164,997	0	203,121	203,121	99,722	0	0	0	0	0	0	0
13:32:20	-1086,328	2998,464	27,031	25,049	14,232	15,448	14,033	21,3	951,976	24,832	2165,83	0	203,121	203,121	99,722	0	0	0	0	0	0	0
13:32:20	-978,369	2988,68	26,982	24,658	14,18	15,347	14,059	21,3	951,976	24,832	2166,653	0	203,121	203,121	99,722	0	0	0	0	0	0	0
13:32:20	-1233,276	2976,348	26,836	24,316	14,12	15,22	14,082	21,3	951,976	24,832	2167,463	0	203,121	203,121	99,722	0	0	0	0	0	0	0
13:32:20	-1042,041	2965,927	26,885	24,072	14,059	15,112	14,102	21,3	951,976	24,832	2168,262	0	203,121	203,121	99,722	0	0	0	0	0	0	0
13:32:20	-771,582	2958,211	27,129	24,17	14,001	15,033	14,12	21,3	951,976	24,832	2169,052	0	203,121	203,121	99,722	0	0	0	0	0	0	0
13:32:20	-1610,449	2942,107	26,543	23,144	13,945	14,867	14,135	21,3	951,976	24,832	2169,825	0	203,121	203,121	99,722	0	0	0	0	0	0	0
13:32:20	-1315,844	2928,948	26,006	23,437	13,902	14,731	14,147	21,3	951,976	24,832	2170,584	0	203,121	203,121	99,722	0	0	0	0	0	0	0
13:32:20	-1099,414	2917,954	25,762	22,998	13,854	14,618	14,156	21,3	951,976	24,832	2171,331	0	203,121	203,121	99,722	0	0	0	0	0	0	0
13:32:20	-1450,561	2903,449	25,176	22,021	13,806	14,468	14,162	21,3	951,976	24,832	2172,064	0	203,121	203,121	99,722	0	0	0	0	0	0	0
13:32:20	-1324,951	2890,199	24,785	22,217	13,754	14,331	14,165	21,3	951,976	24,832	2172,782	0	203,121	203,121	99,722	0	0	0	0	0	0	0
13:32:20	-1125,512	2878,944	24,687	22,168	13,697	14,215	14,166	21,3	951,976	24,832	2173,488	0	203,121	203,121	99,722	0	0	0	0	0	0	0
13:32:20	-1346,24	2865,482	24,443	21,142	13,635	14,077	14,165	21,3	951,976	24,832	2174,18	0	203,121	203,121	99,722	0	0	0	0	0	0	0
13:32:20	-901,928	2856,462	24,785	21,582	13,565	13,984	14,161	21,3	951,976	24,832	2174,862	0	203,121	203,121	99,722	0	0	0	0	0	0	0
13:32:20	-1252,05	2843,942	24,785	21,435	13,495	13,855	14,155	21,3	951,976	24,832	2175,532	0	203,121	203,121	99,722	0	0	0	0	0	0	0
13:32:20	-1251,074	2831,431	24,736	21,972	13,428	13,726	14,147	21,3	951,976	24,832	2176,188	0	203,121	203,121	99,722	0	0	0	0	0	0	0
13:32:20	-953,198	2821,899	24,785	22,314	13,372	13,627	14,136	21,3	951,976	24,832	2176,833	0	203,121	203,121	99,722	0	0	0	0	0	0	0
13:32:20	-1428,466	2807,614	24,248	21,142	13,322	13,48	14,124	21,3	951,976	24,832	2177,464	0	203,121	203,121	99,722	0	0	0	0	0	0	0
13:32:20	-1715,576	2790,459	23,271	20,703	13,281	13,303	14,107	21,3	951,976	24,832	2178,077	0	203,121	203,121	99,722	0	0	0	0	0	0	0
13:32:20	-1446,484	2775,994	22,49	20,215	13,244	13,154	14,089	21,3	951,976	24,832	2178,675	0	203,121	203,121	99,722	0	0	0	0	0	0	0
13:32:20	-1322,045	2762,773	21,904	20,215	13,202	13,018	14,068	21,3	951,976	24,832	2179,259	0	203,121	203,121	99,722	0	0	0	0	0	0	0
13:32:20	-866,699	2754,106	21,806	19,873	13,159	12,928	14,045	21,3	951,976	24,832	2179,834	0	203,121	203,121	99,722	0	0	0	0	0	0	0
13:32:20	-788,842	2746,218	21,855	20,215	13,112	12,847	14,022	21,3	951,976	24,832	2180,4	0	203,121	203,121	99,722	0	0	0	0	0	0	0
13:32:20	-937,5	2736,843	21,855	20,361	13,059	12,75	13,997	21,3	951,976	24,832	2180,957	0	203,121	203,121	99,722	0	0	0	0	0	0	0
13:32:20	-706,811	2729,775	22,002	20,459	13,012	12,678	13,971	21,3	951,976	24,832	2181,505	0	203,121	203,121	99,722	0	0	0	0	0	0	0
13:32:20	-864,526	2721,13	21,904	20,556	12,968	12,588	13,944	21,3	951,976	24,832	2182,045	0	203,121	203,121	99,722	0	0	0	0	0	0	0
13:32:20	-581,738	2715,312	22,002	20,556	12,93	12,528	13,916	21,3	951,976	24,832	2182,578	0	203,121	203,121	99,722	0	0	0	0	0	0	0
13:32:20	-981,665	2705,495	21,611	20,215	12,897	12,427	13,887	21,3	951,976	24,832	2183,101	0	203,121	203,121	99,722	0	0	0	0	0	0	0
13:32:20	-896,093	2696,535	21,221	19,824	12,868	12,335	13,857	21,3	951,976	24,832	2183,615	0	203,121	203,121	99,722	0	0	0	0	0	0	0
13:32:20	-1084,838	2685,686	20,635	19,482	12,84	12,223	13,825	21,3	951,976	24,832	2184,117	0	203,121	203,121	99,722	0	0	0	0	0	0	0
13:32:20	-795,8	2677,728	20,342	18,994	12,812	12,141	13,792	21,3	951,976	24,832	2184,61	0	203,121	203,121	99,722	0	0	0	0	0	0	0
13:32:20	-631,982	2671,408	20,293	18,701	12,779	12,076	13,758	21,3	951,976	24,832	2185,097	0	203,121	203,121	99,722	0	0	0	0	0	0	0
13:32:20	-853,662	2662,872	20,097	18,799	12,742	11,988	13,723	21,3	951,976	24,832	2185,575	0	203,121	203,121	99,722	0	0	0	0	0	0	0
13:32:20	-539,672	2657,475	20,244	18,994	12,703	11,932	13,688	21,3	951,976	24,832	2186,047	0	203,121	203,121	99,722	0	0	0	0	0	0	0
13:32:20	-720,068	2650,274	20,342	18,945	12,657	11,858	13,652	21,3	951,976	24,832	2186,511	0	203,121	203,121	99,722	0	0	0	0	0	0	0
13:32:20	-914,404	2641,13	20,244	18,994	12,611	11,764	13,615	21,3	951,976	24,832	2186,966	0	203,121	203,121	99,722	0	0	0	0	0	0	0
13:32:20	-681,64	2634,314	20,293	18,847	12,57	11,693	13,578	21,3	951,976	24,832	2187,413	0	203,121	203,121	99,722	0	0	0	0	0	0	0
13:32:20	-883,032	2625,484	20,146	19,14	12,528	11,602	13,539	21,3	951,976	24,832	2187,851	0	203,121	203,121	99,722	0	0	0	0	0	0	0
13:32:21	-657,08	2618,913	20,146	18,994	12,492	11,535	13,499	21,3	951,976	24,832	2188,282	0	203,121	203,121	99,722	0	0	0	0	0	0	0
13:32:21	-932,617	2609,587	19,804	18,652	12,458	11,439	13,459	21,3	951,976	24,832	2188,704	0	203,121	203,121	99,722	0	0	0	0	0	0	0
13:32:21	-828,808	2601,298	19,512	18,359	12,427	11,353	13,418	21,3	951,976	24,832	2189,116	0	203,121	203,121	99,722	0	0	0	0	0	0	0
13:32:21	-778,149	2593,517	19,267	18,066	12,397	11,273	13,376	21,3	951,976	24,832	2189,521	0	203,121	203,121	99,722	0	0	0	0	0	0	0
13:32:21	-830,102	2585,216	18,974	17,92	12,367	11,187	13,333	21,3	951,976	24,832	2189,916	0	203,121	203,121	99,722	0	0	0	0	0	0	0
13:32:21	-658,959	2578,626	18,877	17,773	12,335	11,119	13,289	21,3	951,976	24,832	2190,305	0	203,121	203,121	99,722	0	0	0	0	0	0	0
13:32:21	-840,966	2570,217	18,681	17,48	12,298	11,033	13,245	21,3	951,976	24,832	2190,685	0	203,121	203,121	99,722	0	0	0	0	0	0	0
13:32:21	-693,164	2563,285	18,633	17,724	12,262	10,961	13,2	21,3	951,976	24,832	2191,057	0	203,121	203,121	99,722	0	0	0	0	0	0	0
13:32:21	-665,82	2556,627	18,681	17,627	12,222	10,893	13,155	21,3	951,976	24,832	2191,423	0	203,121	203,121	99,722	0	0	0	0	0	0	0
13:32:21	-531,64	2551,31	18,828	17,48	12,184	10,838	13,11	21,3	951,976	24,832	2191,783	0	203,121	203,121	99,722	0	0	0	0	0	0	0
13:32:21	-987,573	2541,435	18,486	17,724	12,147	10,736	13,063	21,3	951,976	24,832	2192,133	0	203,121	203,121	99,722	0	0	0	0	0	0	0
13:32:21	-657,128	2534,863	18,388	17,431	12,115	10,668	13,016	21,3	951,976	24,832	2192,476	0	203,121	203,121	99,722	0	0	0	0	0	0	0
13:32:21	-803,686	2526,827	17,998	17,187	12,091	10,585	12,969	21,3	951,976	24,832	2192,81	0	203,121	203,121	99,722	0	0	0	0	0	0	0
13:32:21	-855,053	2518,276	17,558	16,699	12,067	10,497	12,92	21,3	951,976	24,832	2193,135	0	203,121	203,121	99,722	0	0	0	0	0	0	0
13:32:21	-749,707	2510,779	17,217	16,308	12,044	10,42	12,871	21,3	951,976	24,832	2193,453	0	203,121	203,121	99,722	0	0	0	0	0	0	0
13:32:21	-641,821	2504,361	17,07	16,211	12,015	10,354	12,822	21,3	951,467	24,832	2193,764	0	203,121	203,121	99,722	0	0	0	0	0	0	0
13:32:21	-641,381	2497,947	16,924	16,015	11,987	10,288	12,772	21,3	951,467	24,832	2194,068	0	203,121	203,121	99,722	0	0	0	0	0	0	0
13:32:21	-774,169	2490,205	16,728	15,869	11,954	10,208	12,722	21,3	951,467	24,832	2194,364	0	203,121	203,121	99,722	0	0	0	0	0	0	0
13:32:21	-466,577	2485,539	16,679	15,722	11,93	10,16	12,671	21,3	951,467	24,832	2194,656	0	203,121	203,121	99,722	0	0	0	0	0	0	0
13:32:21	-396,533	2481,574	16,875	16,015	11,897	10,119	12,621	21,3	951,467	24,832	2194,942	0	203,121	203,121	99,722	0	0	0	0	0	0	0
13:32:21	-585,791	2475,716	16,875	16,015	11,864	10,058	12,571	21,3	951,467	24,832	2195,223	0	203,121	203,121	99,722	0	0	0	0	0	0	0
13:32:21	-584,741	2469,869	16,875	15,967	11,831	9,998	12,521	21,3	951,467	24,832	2195,498	0	203,121	203,121	99,722	0	0	0	0	0	0	0
13:32:21	-532,226	2464,547	16,924	16,162	11,798	9,943	12,47	21,3	951,467	24,832	2195,767	0	203,121	203,121	99,722	0	0	0	0	0	0	0
13:32:21	-406,079	2460,486	17,021	16,162	11,77	9,901	12,42	21,3	951,467	24,832	2196,032	0	203,121	203,121	99,722	0	0	0	0	0	0	0
13:32:21	-613,525	2454,35	16,826	15,82	11,746	9,838	12,369	21,3	951,467	24,832	2196,29	0	203,121	203,121	99,722	0	0	0	0	0	0	0
13:32:21	-625,561	2448,095	16,679	15,82	11,719	9,774	12,318	21,3	951,467	24,832	2196,542	0	203,466	203,466	99,723	0	0	0	0	0	0	0
13:32:21	-647,119	2441,624	16,435	15,674	11,696	9,707	12,267	21,3	951,467	24,832	2196,787	0	203,466	203,466	99,723	0	0	0	0	0	0	0
13:32:21	-538,598	2436,238	16,386	15,625	11,668	9,651	12,216	21,3	951,467	24,832	2197,026	0	203,466	203,466	99,723	0	0	0	0	0	0	0
13:32:21	-681,909	2429,419	16,191	15,332	11,64	9,581	12,164	21,3	951,467	24,832	2197,259	0	203,466	203,466	99,723	0	0	0	0	0	0	0
13:32:21	-493,554	2424,483	16,191	15,478	11,612	9,53	12,113	21,3	951,467	24,832	2197,486	0	203,466	203,466	99,723	0	0	0	0	0	0	0
13:32:21	-466,088	2419,822	16,24	15,527	11,583	9,482	12,061	21,3	951,467	24,832	2197,708	0	203,466	203,466	99,723	0	0	0	0	0	0	0
13:32:21	-559,545	2414,227	16,24	15,625	11,551	9,425	12,009	21,3	951,467	24,832	2197,925	0	203,466	203,466	99,723	0	0	0	0	0	0	0
13:32:21	-616,748	2408,059	16,24	15,478	11,517	9,361	11,957	21,3	951,467	24,832	2198,135	0	203,466	203,466	99,723	0	0	0	0	0	0	0
13:32:21	-410,546	2403,954	16,338	15,625	11,488	9,319	11,906	21,3	951,467	24,832	2198,34	0	203,466	203,466	99,723	0	0	0	0	0	0	0
13:32:21	-701,025	2396,943	16,093	15,429	11,462	9,246	11,853	21,3	951,467	24,832	2198,539	0	203,466	203,466	99,723	0	0	0	0	0	0	0
13:32:21	-560,571	2391,338	15,947	15,185	11,438	9,189	11,801	21,3	951,467	24,832	2198,732	0	203,466	203,466	99,723	0	0	0	0	0	0	0
13:32:21	-709,887	2384,239	15,605	14,99	11,416	9,115	11,749	21,3	951,467	24,832	2198,917	0	203,466	203,466	99,723	0	0	0	0	0	0	0
13:32:21	-586,328	2378,376	15,41	14,795	11,394	9,055	11,696	21,3	951,467	24,832	2199,097	0	203,466	203,466	99,723	0	0	0	0	0	0	0
13:32:21	-427,783	2374,098	15,361	14,795	11,372	9,011	11,643	21,3	951,467	24,832	2199,272	0	203,466	203,466	99,723	0	0	0	0	0	0	0
13:32:21	-542,48	2368,673	15,215	14,599	11,349	8,955	11,59	21,3	951,467	24,832	2199,441	0	203,466	203,466	99,723	0	0	0	0	0	0	0
13:32:21	-563,061	2363,042	15,068	14,453	11,325	8,897	11,538	21,3	951,467	24,832	2199,605	0	203,466	203,466	99,723	0	0	0	0	0	0	0
13:32:21	-441,015	2358,632	15,117	14,502	11,298	8,851	11,485	21,3	951,467	24,832	2199,764	0	203,466	203,466	99,723	0	0	0	0	0	0	0
13:32:21	-682,495	2351,807	14,97	14,453	11,267	8,781	11,432	21,3	951,467	24,832	2199,916	0	203,466	203,466	99,723	0	0	0	0	0	0	0
13:32:21	-500,512	2346,802	14,97	14,453	11,239	8,729	11,379	21,3	951,467	24,832	2200,063	0	203,466	203,466	99,723	0	0	0	0	0	0	0
13:32:21	-406,665	2342,735	14,97	14,453	11,216	8,687	11,326	21,3	951,467	24,832	2200,205	0	203,466	203,466	99,723	0	0	0	0	0	0	0
13:32:21	-587,304	2336,862	14,775	14,258	11,193	8,627	11,273	21,3	951,467	24,832	2200,342	0	203,466	203,466	99,723	0	0	0	0	0	0	0
13:32:21	-471,704	2332,145	14,629	14,258	11,174	8,578	11,22	21,3	951,467	24,832	2200,474	0	203,466	203,466	99,723	0	0	0	0	0	0	0
13:32:21	-574,365	2326,402	14,287	13,916	11,16	8,519	11,167	21,3	951,467	24,832	2200,6	0	203,466	203,466	99,723	0	0	0	0	0	0	0
13:32:21	-514,599	2321,256	14,092	13,72	11,142	8,466	11,114	21,3	951,467	24,832	2200,721	0	203,466	203,466	99,723	0	0	0	0	0	0	0
13:32:21	-531,616	2315,94	13,799	13,525	11,127	8,411	11,061	21,3	951,467	24,832	2200,836	0	203,466	203,466	99,723	0	0	0	0	0	0	0
13:32:21	-463,403	2311,306	13,652	13,379	11,109	8,363	11,008	21,3	951,467	24,832	2200,946	0	203,466	203,466	99,723	0	0	0	0	0	0	0
13:32:21	-410,522	2307,2	13,652	13,33	11,086	8,321	10,956	21,3	951,467	24,832	2201,053	0	203,466	203,466	99,723	0	0	0	0	0	0	0
13:32:21	-250,952	2304,691	13,75	13,525	11,066	8,295	10,904	21,3	951,467	24,832	2201,156	0	203,466	203,466	99,723	0	0	0	0	0	0	0
13:32:21	-411,474	2300,576	13,75	13,427	11,043	8,253	10,852	21,3	951,467	24,832	2201,256	0	203,466	203,466	99,723	0	0	0	0	0	0	0
13:32:21	-333,959	2297,236	13,75	13,525	11,024	8,218	10,8	21,3	951,467	24,832	2201,352	0	203,466	203,466	99,723	0	0	0	0	0	0	0
13:32:21	-503,1	2292,205	13,652	13,525	11,001	8,167	10,748	21,3	951,467	24,832	2201,443	0	203,466	203,466	99,723	0	0	0	0	0	0	0
13:32:21	-253,1	2289,674	13,652	13,427	10,986	8,14	10,697	21,3	951,467	24,832	2201,531	0	203,466	203,466	99,723	0	0	0	0	0	0	0
13:32:21	-470,532	2284,969	13,506	13,379	10,968	8,092	10,646	21,3	951,467	24,832	2201,615	0	203,466	203,466	99,723	0	0	0	0	0	0	0
13:32:21	-340,185	2281,567	13,408	13,232	10,954	8,057	10,595	21,3	951,467	24,832	2201,695	0	203,466	203,466	99,723	0	0	0	0	0	0	0
13:32:21	-333,837	2278,229	13,408	13,183	10,935	8,022	10,545	21,3	951,467	24,832	2201,771	0	203,466	203,466	99,723	0	0	0	0	0	0	0
13:32:21	-340,112	2274,828	13,31	13,037	10,921	7,987	10,495	21,3	951,467	24,832	2201,844	0	203,466	203,466	99,723	0	0	0	0	0	0	0
13:32:21	-378,881	2271,039	13,261	13,086	10,902	7,948	10,445	21,3	951,467	24,832	2201,913	0	203,466	203,466	99,723	0	0	0	0	0	0	0
13:32:21	-249,829	2268,541	13,261	13,086	10,888	7,923	10,395	21,3	951,467	24,832	2201,98	0	203,466	203,466	99,723	0	0	0	0	0	0	0
13:32:21	-470,019	2263,84	13,115	12,988	10,869	7,874	10,346	21,3	951,467	24,832	2202,042	0	203,466	203,466	99,723	0	0	0	0	0	0	0
13:32:21	-246,435	2261,376	13,115	12,89	10,855	7,849	10,297	21,3	951,467	24,832	2202,101	0	203,466	203,466	99,723	0	0	0	0	0	0	0
13:32:21	-331,616	2258,06	13,115	12,89	10,836	7,815	10,248	21,3	951,467	24,832	2202,157	0	203,466	203,466	99,723	0	0	0	0	0	0	0
13:32:21	-340,893	2254,651	13,017	12,89	10,822	7,779	10,2	21,3	951,467	24,832	2202,21	0	203,466	203,466	99,723	0	0	0	0	0	0	0
13:32:21	-327,319	2251,378	13,017	12,841	10,803	7,746	10,152	21,3	951,467	24,832	2202,259	0	203,466	203,466	99,723	0	0	0	0	0	0	0
13:32:21	-293,505	2248,443	12,968	12,841	10,789	7,715	10,104	21,3	951,467	24,832	2202,305	0	203,466	203,466	99,723	0	0	0	0	0	0	0
13:32:21	-252,05	2245,922	12,968	12,841	10,775	7,689	10,057	21,3	951,467	24,832	2202,349	0	203,466	203,466	99,723	0	0	0	0	0	0	0
13:32:21	-382,25	2242,1	12,822	12,695	10,761	7,65	10,009	21,3	951,467	24,832	2202,389	0	203,466	203,466	99,723	0	0	0	0	0	0	0
13:32:21	-293,579	2239,164	12,773	12,549	10,747	7,62	9,963	21,3	951,467	24,832	2202,425	0	203,466	203,466	99,723	0	0	0	0	0	0	0
13:32:21	-338,476	2235,779	12,675	12,5	10,733	7,585	9,916	21,3	951,467	24,832	2202,459	0	203,466	203,466	99,723	0	0	0	0	0	0	0
13:32:21	-243,115	2233,348	12,675	12,5	10,719	7,56	9,87	21,3	951,467	24,832	2202,489	0	203,466	203,466	99,723	0	0	0	0	0	0	0
13:32:21	-306,347	2230,285	12,627	12,451	10,705	7,528	9,824	21,3	951,467	24,832	2202,517	0	203,466	203,466	99,723	0	0	0	0	0	0	0
13:32:21	-247,558	2227,809	12,627	12,353	10,691	7,503	9,778	21,3	951,467	24,832	2202,542	0	203,466	203,466	99,723	0	0	0	0	0	0	0
13:32:21	-246,459	2225,344	12,627	12,451	10,677	7,477	9,733	21,3	951,467	24,832	2202,565	0	203,466	203,466	99,723	0	0	0	0	0	0	0
13:32:21	-320,556	2222,139	12,627	12,451	10,658	7,444	9,688	21,3	951,467	24,832	2202,585	0	203,466	203,466	99,723	0	0	0	0	0	0	0
13:32:21	-331,665	2218,822	12,529	12,451	10,645	7,41	9,644	21,3	951,467	24,832	2202,601	0	203,466	203,466	99,723	0	0	0	0	0	0	0
13:32:21	-282,666	2215,995	12,48	12,353	10,631	7,381	9,599	21,3	951,467	24,832	2202,614	0	203,466	203,466	99,723	0	0	0	0	0	0	0
13:32:21	-185,058	2214,145	12,48	12,353	10,621	7,362	9,555	21,3	951,467	24,832	2202,626	0	203,466	203,466	99,723	0	0	0	0	0	0	0
13:32:21	-277,124	2211,374	12,431	12,353	10,608	7,333	9,512	21,3	951,467	24,832	2202,635	0	203,466	203,466	99,723	0	0	0	0	0	0	0
13:32:21	-242,187	2208,952	12,431	12,256	10,594	7,308	9,469	21,3	951,467	24,832	2202,641	0	203,466	203,466	99,723	0	0	0	0	0	0	0
13:32:21	-332,568	2205,626	12,334	12,109	10,58	7,274	9,426	21,3	951,467	24,832	2202,644	0	203,466	203,466	99,723	0	0	0	0	0	0	0
13:32:21	-374,047	2201,886	12,187	12,06	10,567	7,235	9,383	21,3	951,467	24,832	2201,886	0	203,466	203,466	99,723	0	0	0	0	0	0	0
13:32:21	-234,399	2199,542	12,187	11,963	10,554	7,211	9,34	21,3	951,467	24,832	2199,542	0	203,466	203,466	99,723	0	0	0	0	0	0	0
13:32:21	-225,341	2197,288	12,138	11,963	10,543	7,188	9,298	21,3	951,467	24,832	2197,288	0	203,466	203,466	99,723	0	0	0	0	0	0	0
13:32:21	-247,412	2194,814	12,138	12,06	10,529	7,163	9,256	21,3	951,467	24,832	2194,814	0	203,466	203,466	99,723	0	0	0	0	0	0	0
13:32:21	-335,693	2191,457	12,041	12,109	10,515	7,128	9,214	21,3	951,467	24,832	2191,457	0	203,466	203,466	99,723	0	0	0	0	0	0	0
13:32:21	-107,958	2190,378	12,187	12,06	10,502	7,117	9,173	21,3	951,467	24,832	2190,378	0	203,466	203,466	99,723	0	0	0	0	0	0	0
13:32:21	-271,582	2187,662	12,138	11,963	10,489	7,089	9,132	21,3	951,467	24,832	2187,662	0	203,466	203,466	99,723	0	0	0	0	0	0	0
13:32:21	-194,165	2185,72	12,187	11,963	10,475	7,069	9,092	21,3	951,467	24,832	2185,72	0	203,466	203,466	99,723	0	0	0	0	0	0	0
13:32:21	-286,572	2182,854	12,138	11,963	10,461	7,039	9,052	21,3	951,467	24,832	2182,854	0	203,466	203,466	99,723	0	0	0	0	0	0	0
13:32:21	-222,753	2180,627	12,138	11,914	10,449	7,016	9,012	21,3	951,467	24,832	2180,627	0	203,466	203,466	99,723	0	0	0	0	0	0	0
13:32:21	-285,864	2177,768	12,041	11,914	10,438	6,987	8,972	21,3	951,467	24,832	2177,768	0	203,466	203,466	99,723	0	0	0	0	0	0	0
13:32:21	-265,161	2175,117	11,992	11,718	10,425	6,959	8,933	21,3	951,467	24,832	2175,117	0	203,466	203,466	99,723	0	0	0	0	0	0	0
13:32:21	-223,095	2172,886	11,943	11,718	10,415	6,936	8,893	21,3	951,467	24,832	2172,886	0	203,466	203,466	99,723	0	0	0	0	0	0	0
13:32:21	-250,268	2170,383	11,845	11,621	10,406	6,911	8,855	21,3	951,467	24,832	2170,383	0	203,466	203,466	99,723	0	0	0	0	0	0	0
13:32:21	-342,529	2166,958	11,65	11,572	10,397	6,875	8,816	21,3	951,467	24,832	2166,958	0	203,466	203,466	99,723	0	0	0	0	0	0	0
13:32:22	-200,073	2164,957	11,65	11,425	10,386	6,855	8,777	21,3	951,467	24,832	2164,957	0	203,466	203,466	99,723	0	0	0	0	0	0	0
13:32:22	-222,924	2162,728	11,601	11,377	10,376	6,832	8,739	21,3	951,467	24,832	2162,728	0	203,466	203,466	99,723	0	0	0	0	0	0	0
13:32:22	-252,27	2160,205	11,504	11,377	10,367	6,806	8,701	21,3	951,467	24,832	2160,205	0	203,466	203,466	99,723	0	0	0	0	0	0	0
13:32:22	-176,245	2158,442	11,504	11,279	10,357	6,788	8,664	21,3	951,467	24,832	2158,442	0	203,466	203,466	99,723	0	0	0	0	0	0	0
13:32:22	-268,115	2155,761	11,455	11,377	10,344	6,76	8,626	21,3	951,467	24,832	2155,761	0	203,466	203,466	99,723	0	0	0	0	0	0	0
13:32:22	-205,59	2153,705	11,406	11,279	10,335	6,739	8,589	21,3	951,467	24,832	2153,705	0	203,466	203,466	99,723	0	0	0	0	0	0	0
13:32:22	-178,393	2151,922	11,406	11,279	10,325	6,72	8,553	21,3	951,467	24,832	2151,922	0	203,466	203,466	99,723	0	0	0	0	0	0	0
13:32:22	-263,427	2149,287	11,259	11,181	10,317	6,693	8,516	21,3	951,467	24,832	2149,287	0	203,466	203,466	99,723	0	0	0	0	0	0	0
13:32:22	-307,812	2146,209	11,015	11,035	10,313	6,661	8,48	21,3	951,467	24,832	2146,209	0	203,466	203,466	99,723	0	0	0	0	0	0	0
13:32:22	-126,074	2144,948	10,966	10,937	10,308	6,648	8,444	21,3	951,467	24,832	2144,948	0	203,466	203,466	99,723	0	0	0	0	0	0	0
13:32:22	-116,821	2143,78	11,015	10,937	10,299	6,636	8,409	21,3	951,467	24,832	2143,78	0	203,466	203,466	99,723	0	0	0	0	0	0	0
13:32:22	-148,217	2142,298	11,015	11,084	10,291	6,621	8,373	21,3	951,467	24,832	2142,298	0	203,466	203,466	99,723	0	0	0	0	0	0	0
13:32:22	-208,764	2140,21	10,966	11,035	10,281	6,6	8,339	21,3	951,467	24,832	2140,21	0	203,466	203,466	99,723	0	0	0	0	0	0	0
13:32:22	-102,783	2139,182	11,015	11,035	10,273	6,589	8,304	21,3	951,467	24,832	2139,182	0	203,466	203,466	99,723	0	0	0	0	0	0	0
13:32:22	-166,528	2137,517	11,015	11,084	10,264	6,572	8,27	21,3	951,467	24,832	2137,517	0	203,466	203,466	99,723	0	0	0	0	0	0	0
13:32:22	-151,513	2136,002	11,015	11,035	10,255	6,556	8,237	21,3	951,467	24,832	2136,002	0	203,466	203,466	99,723	0	0	0	0	0	0	0
13:32:22	-129,199	2134,71	10,966	11,035	10,25	6,543	8,204	21,1	951,467	24,832	2134,71	0	203,466	203,466	99,723	0	0	0	0	0	0	0
13:32:22	-128,149	2133,429	10,918	10,937	10,245	6,53	8,171	21,1	951,467	24,832	2133,429	0	203,466	203,466	99,723	0	0	0	0	0	0	0
13:32:22	-174,536	2131,683	10,82	10,84	10,241	6,512	8,138	21,1	951,467	24,832	2131,683	0	203,466	203,466	99,723	0	0	0	0	0	0	0
13:32:22	-129,125	2130,392	10,771	10,84	10,236	6,498	8,106	21,1	951,467	24,832	2130,392	0	203,466	203,466	99,723	0	0	0	0	0	0	0
13:32:22	-160,62	2128,786	10,673	10,742	10,232	6,482	8,074	21,1	951,467	24,832	2128,786	0	203,466	203,466	99,723	0	0	0	0	0	0	0
13:32:22	-130,175	2127,484	10,625	10,693	10,227	6,468	8,043	21,1	951,467	24,832	2127,484	0	203,466	203,466	99,723	0	0	0	0	0	0	0
13:32:22	-70,922	2126,775	10,625	10,595	10,223	6,461	8,012	21,1	951,467	24,832	2126,775	0	203,466	203,466	99,723	0	0	0	0	0	0	0
13:32:22	-175,488	2125,02	10,527	10,595	10,218	6,443	7,981	21,1	951,467	24,832	2125,02	0	203,466	203,466	99,723	0	0	0	0	0	0	0
13:32:22	-143,92	2123,581	10,527	10,595	10,21	6,428	7,951	21,1	951,467	24,832	2123,581	0	203,466	203,466	99,723	0	0	0	0	0	0	0
13:32:22	36,254	2123,943	10,673	10,693	10,204	6,432	7,921	21,1	951,467	24,832	2123,581	0	203,466	203,466	99,723	0	0	0	0	0	0	0
13:32:22	18,75	2124,131	10,771	10,693	10,2	6,434	7,892	21,1	951,467	24,832	2123,582	0	201,349	201,349	99,715	0	0	0	0	0	0	0
13:32:22	-176,562	2122,365	10,673	10,742	10,195	6,416	7,863	21,1	951,467	24,832	2122,365	0	201,349	201,349	99,715	0	0	0	0	0	0	0
13:32:22	-210,229	2120,263	10,527	10,595	10,191	6,394	7,834	21,1	951,467	24,832	2120,263	0	201,349	201,349	99,715	0	0	0	0	0	0	0
13:32:22	-12,841	2120,134	10,527	10,595	10,191	6,393	7,806	21,1	951,467	24,832	2120,134	0	201,349	201,349	99,715	0	0	0	0	0	0	0
13:32:22	-118,31	2118,951	10,478	10,498	10,186	6,38	7,778	21,1	951,467	24,832	2118,951	0	201,349	201,349	99,715	0	0	0	0	0	0	0
13:32:22	-12,866	2118,823	10,478	10,498	10,186	6,379	7,75	21,1	951,467	24,832	2118,823	0	201,349	201,349	99,715	0	0	0	0	0	0	0
13:32:22	-74,072	2118,082	10,478	10,498	10,181	6,371	7,723	21,1	951,467	24,832	2118,082	0	201,349	201,349	99,715	0	0	0	0	0	0	0
13:32:22	-28,735	2117,795	10,527	10,498	10,177	6,369	7,697	21,1	951,467	24,832	2117,795	0	201,349	201,349	99,715	0	0	0	0	0	0	0
13:32:22	-88,134	2116,913	10,527	10,547	10,172	6,359	7,67	21,1	951,467	24,832	2116,913	0	201,349	201,349	99,715	0	0	0	0	0	0	0
13:32:22	-132,202	2115,591	10,478	10,547	10,167	6,346	7,644	21,1	951,467	24,832	2115,591	0	201,349	201,349	99,715	0	0	0	0	0	0	0
13:32:22	-31,054	2115,281	10,527	10,547	10,163	6,343	7,619	21,1	951,467	24,832	2115,281	0	201,349	201,349	99,715	0	0	0	0	0	0	0
13:32:22	-87,963	2114,401	10,527	10,547	10,158	6,334	7,594	21,1	951,467	24,832	2114,401	0	201,349	201,349	99,715	0	0	0	0	0	0	0
13:32:22	-65,429	2113,747	10,527	10,547	10,154	6,327	7,569	21,1	951,467	24,832	2113,747	0	201,349	201,349	99,715	0	0	0	0	0	0	0
13:32:22	-88,159	2112,865	10,527	10,547	10,149	6,318	7,544	21,1	951,467	24,832	2112,865	0	201,349	201,349	99,715	0	0	0	0	0	0	0
13:32:22	-67,773	2112,187	10,478	10,498	10,148	6,311	7,52	21,1	951,467	24,832	2112,187	0	201,349	201,349	99,715	0	0	0	0	0	0	0
13:32:22	-65,429	2111,533	10,478	10,547	10,144	6,304	7,496	21,1	951,467	24,832	2111,533	0	201,349	201,349	99,715	0	0	0	0	0	0	0
13:32:22	-10,766	2111,425	10,478	10,498	10,144	6,303	7,473	21,1	951,467	24,832	2111,425	0	201,349	201,349	99,715	0	0	0	0	0	0	0
13:32:22	-114,062	2110,285	10,429	10,351	10,14	6,291	7,45	21,1	951,467	24,832	2110,285	0	201,349	201,349	99,715	0	0	0	0	0	0	0
13:32:22	-101,22	2109,273	10,332	10,351	10,139	6,281	7,427	21,1	951,467	24,832	2109,273	0	201,349	201,349	99,715	0	0	0	0	0	0	0
13:32:22	0	2109,273	10,332	10,302	10,139	6,281	7,404	21,1	951,467	24,832	2109,273	0	201,349	201,349	99,715	0	0	0	0	0	0	0
13:32:22	-123,706	2108,036	10,283	10,205	10,135	6,268	7,382	21,1	951,467	24,832	2108,036	0	201,349	201,349	99,715	0	0	0	0	0	0	0
13:32:22	0	2108,036	10,283	10,205	10,135	6,268	7,36	21,1	951,467	24,832	2108,035	0	201,349	201,349	99,715	0	0	0	0	0	0	0
13:32:22	-78,271	2107,253	10,283	10,205	10,13	6,26	7,339	21,1	951,467	24,832	2107,253	0	201,349	201,349	99,715	0	0	0	0	0	0	0
13:32:22	34,497	2107,598	10,332	10,302	10,13	6,263	7,318	21,1	951,467	24,832	2107,253	0	201,349	201,349	99,715	0	0	0	0	0	0	0
13:32:22	-77,368	2106,824	10,332	10,351	10,125	6,255	7,297	21,1	951,467	24,832	2106,824	0	201,349	201,349	99,715	0	0	0	0	0	0	0
13:32:22	-57,617	2106,248	10,429	10,351	10,117	6,249	7,276	21,1	951,467	24,832	2106,248	0	201,349	201,349	99,715	0	0	0	0	0	0	0
13:32:22	0,244	2106,25	10,527	10,4	10,112	6,25	7,256	21,1	951,467	24,832	2106,248	0	201,349	201,349	99,715	0	0	0	0	0	0	0
13:32:22	-45,263	2105,798	10,478	10,498	10,112	6,245	7,236	21,1	951,467	24,832	2105,798	0	201,349	201,349	99,715	0	0	0	0	0	0	0
13:32:22	-125,634	2104,541	10,429	10,4	10,107	6,232	7,217	21,1	951,467	24,832	2104,541	0	201,349	201,349	99,715	0	0	0	0	0	0	0
13:32:22	-90,454	2103,637	10,332	10,302	10,107	6,223	7,197	21,1	951,467	24,832	2103,637	0	201,349	201,349	99,715	0	0	0	0	0	0	0
13:32:22	-53,808	2103,099	10,283	10,302	10,107	6,217	7,178	21,1	951,467	24,832	2103,099	0	201,349	201,349	99,715	0	0	0	0	0	0	0
13:32:22	-71,972	2102,379	10,283	10,351	10,102	6,21	7,159	21,1	951,467	24,832	2102,379	0	201,349	201,349	99,715	0	0	0	0	0	0	0
13:32:22	-99,047	2101,389	10,185	10,205	10,102	6,199	7,14	21,1	951,467	24,832	2101,389	0	201,349	201,349	99,715	0	0	0	0	0	0	0
13:32:22	-72,998	2100,659	10,185	10,205	10,098	6,192	7,121	21,1	951,467	24,832	2100,659	0	201,349	201,349	99,715	0	0	0	0	0	0	0
13:32:22	81,835	2101,477	10,283	10,302	10,097	6,2	7,103	21,1	951,467	24,832	2100,659	0	201,349	201,349	99,715	0	0	0	0	0	0	0
13:32:22	-81,616	2100,661	10,283	10,351	10,093	6,192	7,086	21,1	951,467	24,832	2100,659	0	201,349	201,349	99,715	0	0	0	0	0	0	0
13:32:22	0	2100,661	10,283	10,351	10,093	6,192	7,068	21,1	951,467	24,832	2100,659	0	201,349	201,349	99,715	0	0	0	0	0	0	0
13:32:22	-81,616	2099,845	10,283	10,302	10,088	6,183	7,051	21,1	951,467	24,832	2099,845	0	201,349	201,349	99,715	0	0	0	0	0	0	0
13:32:22	-81,616	2099,028	10,283	10,302	10,083	6,175	7,033	21,1	951,467	24,832	2099,028	0	201,349	201,349	99,715	0	0	0	0	0	0	0
13:32:22	-135,595	2097,672	10,136	10,205	10,083	6,161	7,016	21,1	951,467	24,832	2097,672	0	201,349	201,349	99,715	0	0	0	0	0	0	0
13:32:22	45,19	2098,124	10,185	10,156	10,083	6,166	7	21,1	951,467	24,832	2097,673	0	201,349	201,349	99,715	0	0	0	0	0	0	0
13:32:22	0	2098,124	10,185	10,156	10,083	6,166	6,983	21,1	951,467	24,832	2097,673	0	201,349	201,349	99,715	0	0	0	0	0	0	0
13:32:22	0	2098,124	10,185	10,156	10,083	6,166	6,967	21,1	951,467	24,832	2097,674	0	201,349	201,349	99,715	0	0	0	0	0	0	0
13:32:22	-128,881	2096,836	10,136	10,058	10,079	6,152	6,951	21,1	951,467	24,832	2096,836	0	201,349	201,349	99,715	0	0	0	0	0	0	0
13:32:22	37,817	2097,214	10,185	10,058	10,078	6,156	6,936	21,1	951,467	24,832	2096,836	0	201,349	201,349	99,715	0	0	0	0	0	0	0
13:32:22	15,087	2097,365	10,283	10,205	10,074	6,158	6,92	21,1	951,467	24,832	2096,836	0	201,349	201,349	99,715	0	0	0	0	0	0	0
13:32:22	-82,641	2096,538	10,283	10,205	10,069	6,149	6,905	21,1	951,467	24,832	2096,538	0	201,349	201,349	99,715	0	0	0	0	0	0	0
13:32:22	-7,397	2096,464	10,283	10,205	10,069	6,149	6,891	21,1	951,467	24,832	2096,464	0	201,349	201,349	99,715	0	0	0	0	0	0	0
13:32:22	-29,907	2096,165	10,332	10,351	10,065	6,146	6,876	21,1	951,467	24,832	2096,165	0	201,349	201,349	99,715	0	0	0	0	0	0	0
13:32:22	-52,758	2095,638	10,283	10,205	10,064	6,14	6,861	21,1	951,467	24,832	2095,638	0	201,349	201,349	99,715	0	0	0	0	0	0	0
13:32:22	-75,073	2094,887	10,283	10,351	10,06	6,132	6,847	21,1	951,467	24,832	2094,887	0	201,349	201,349	99,715	0	0	0	0	0	0	0
13:32:22	-135,522	2093,532	10,136	10,058	10,06	6,118	6,833	21,1	951,467	24,832	2093,532	0	201,349	201,349	99,715	0	0	0	0	0	0	0
13:32:22	-7,592	2093,456	10,136	10,156	10,059	6,118	6,819	21,1	951,467	24,832	2093,456	0	201,349	201,349	99,715	0	0	0	0	0	0	0
13:32:22	0	2093,456	10,136	10,058	10,059	6,118	6,805	21,1	951,467	24,832	2093,456	0	201,349	201,349	99,715	0	0	0	0	0	0	0
13:32:22	-90,332	2092,552	10,039	10,058	10,059	6,108	6,791	21,1	951,467	24,832	2092,552	0	201,349	201,349	99,715	0	0	0	0	0	0	0
13:32:22	-45,166	2092,101	9,99	9,961	10,059	6,104	6,778	21,1	951,467	24,832	2092,101	0	201,349	201,349	99,715	0	0	0	0	0	0	0
13:32:22	-77,368	2091,327	9,99	9,961	10,055	6,096	6,765	21,1	951,467	24,832	2091,327	0	201,349	201,349	99,715	0	0	0	0	0	0	0
13:32:22	0	2091,327	9,99	9,863	10,055	6,096	6,751	21,1	951,467	24,832	2091,327	0	201,349	201,349	99,715	0	0	0	0	0	0	0
13:32:22	0	2091,327	9,99	9,961	10,055	6,096	6,739	21,1	951,467	24,832	2091,327	0	201,349	201,349	99,715	0	0	0	0	0	0	0
13:32:22	-7,397	2091,253	9,99	9,961	10,055	6,095	6,726	21,1	951,467	24,832	2091,253	0	201,349	201,349	99,715	0	0	0	0	0	0	0
13:32:22	-31,127	2090,942	10,039	9,961	10,05	6,092	6,714	21,1	951,467	24,832	2090,942	0	201,349	201,349	99,715	0	0	0	0	0	0	0
13:32:22	90,332	2091,845	10,136	10,009	10,05	6,101	6,702	21,1	951,467	24,832	2090,943	0	201,349	201,349	99,715	0	0	0	0	0	0	0
13:32:22	-84,79	2090,997	10,136	10,009	10,045	6,092	6,69	21,1	951,467	24,832	2090,943	0	201,349	201,349	99,715	0	0	0	0	0	0	0
13:32:22	0	2090,997	10,136	10,058	10,045	6,092	6,678	21,1	951,467	24,832	2090,943	0	201,349	201,349	99,715	0	0	0	0	0	0	0
13:32:22	51,757	2091,515	10,283	10,156	10,041	6,098	6,667	21,1	951,467	24,832	2090,943	0	201,349	201,349	99,715	0	0	0	0	0	0	0
13:32:22	-77,172	2090,743	10,283	10,302	10,036	6,09	6,655	21,1	951,467	24,832	2090,743	0	201,349	201,349	99,715	0	0	0	0	0	0	0
13:32:22	-96,85	2089,774	10,185	10,351	10,036	6,08	6,644	21,1	951,467	24,832	2089,774	0	201,349	201,349	99,715	0	0	0	0	0	0	0
13:32:22	-45,141	2089,323	10,136	10,009	10,036	6,075	6,633	21,1	951,467	24,832	2089,323	0	201,349	201,349	99,715	0	0	0	0	0	0	0
13:32:22	-90,307	2088,42	10,039	10,058	10,036	6,066	6,622	21,1	951,467	24,832	2088,42	0	201,349	201,349	99,715	0	0	0	0	0	0	0
13:32:22	-38,647	2088,033	9,99	10,009	10,036	6,062	6,611	21,1	951,467	24,832	2088,033	0	201,349	201,349	99,715	0	0	0	0	0	0	0
13:32:22	-6,518	2087,968	9,99	10,009	10,036	6,061	6,6	21,1	951,467	24,832	2087,968	0	201,349	201,349	99,715	0	0	0	0	0	0	0
13:32:22	45,166	2088,42	10,039	10,058	10,036	6,066	6,589	21,1	951,467	24,832	2087,969	0	201,349	201,349	99,715	0	0	0	0	0	0	0
13:32:22	4,467	2088,465	10,136	10,205	10,031	6,066	6,579	21,1	951,467	24,832	2087,969	0	201,349	201,349	99,715	0	0	0	0	0	0	0
13:32:22	0	2088,465	10,136	10,156	10,031	6,066	6,569	21,1	951,467	24,832	2087,97	0	201,349	201,349	99,715	0	0	0	0	0	0	0
13:32:23	-213,842	2086,326	9,99	10,058	10,027	6,044	6,559	21,1	951,467	24,832	2086,326	0	201,349	201,349	99,715	0	0	0	0	0	0	0
13:32:23	0	2086,326	9,99	10,009	10,027	6,044	6,549	21,1	951,467	24,832	2086,326	0	201,349	201,349	99,715	0	0	0	0	0	0	0
[truncated: 5,178 more rows]
