# Supplementary material for: Testing of pandemic ventilators under early and agile development
Source: Front Med Technol. 2022 Aug 16;4:899328. doi: 10.3389/fmedt.2022.899328 (PMC9424737; doi:10.3389/fmedt.2022.899328)
Supplement: Supplementary file 3 [file Data_Sheet_2.ZIP › Accuracy of Controls Systems/01_Data Storage/01_Raw Measurement Data/Hamilton T1/Hamilton T1_v1/part_3_test_03.csv]

Time	Flow	Lung tidal volume	p alveole	Airway pressure	Bellows position	Intrapleural pressure	Cardial pressure	Fraction of O2 inspir	Ambient pressure	Temperature Celsius	FRC actual	Shunt fraction	Partial pressure O2 air chamber	Partial pressure O2 effectiv	Oxygen sat pulm. capillaries	NA	NA	NA	NA	NA	NA	NA
13:34:14	-236,938	2143,064	11,015	10,888	10,295	6,629	8,305	21,2	953,866	24,832	2143,064	0	202,918	202,918	99,721	0	0	0	0	0	0	0
13:34:14	-144,311	2141,62	10,966	10,84	10,29	6,614	8,272	21,2	953,866	24,832	2141,62	0	202,918	202,918	99,721	0	0	0	0	0	0	0
13:34:14	-162,133	2139,999	10,966	10,888	10,281	6,597	8,239	21,2	953,866	24,832	2139,999	0	202,918	202,918	99,721	0	0	0	0	0	0	0
13:34:14	-118,969	2138,809	11,015	10,937	10,271	6,585	8,207	21,2	953,866	24,832	2138,809	0	202,918	202,918	99,721	0	0	0	0	0	0	0
13:34:14	-226,123	2136,548	10,918	10,84	10,264	6,562	8,174	21,2	953,866	24,832	2136,548	0	202,918	202,918	99,721	0	0	0	0	0	0	0
13:34:14	-241,845	2134,13	10,673	10,693	10,263	6,537	8,142	21,2	953,866	24,832	2134,13	0	202,918	202,918	99,721	0	0	0	0	0	0	0
13:34:14	-114,184	2132,988	10,625	10,595	10,259	6,525	8,111	21,2	953,866	24,832	2132,988	0	202,918	202,918	99,721	0	0	0	0	0	0	0
13:34:14	-90,991	2132,078	10,673	10,595	10,251	6,516	8,079	21,2	953,866	24,832	2132,078	0	202,918	202,918	99,721	0	0	0	0	0	0	0
13:34:14	-97,827	2131,1	10,673	10,595	10,245	6,506	8,048	21,2	953,866	24,832	2131,1	0	202,918	202,918	99,721	0	0	0	0	0	0	0
13:34:14	-153,417	2129,566	10,673	10,693	10,237	6,49	8,018	21,2	953,866	24,832	2129,566	0	202,918	202,918	99,721	0	0	0	0	0	0	0
13:34:14	6,762	2129,633	10,771	10,742	10,232	6,491	7,988	21,2	953,866	24,832	2129,566	0	202,918	202,918	99,721	0	0	0	0	0	0	0
13:34:14	-155,688	2128,076	10,771	10,84	10,223	6,475	7,958	21,2	953,866	24,832	2128,076	0	202,918	202,918	99,721	0	0	0	0	0	0	0
13:34:14	-20,825	2127,868	10,918	10,742	10,214	6,472	7,929	21,2	953,866	24,832	2127,868	0	202,918	202,918	99,721	0	0	0	0	0	0	0
13:34:14	-84,814	2127,02	10,918	10,888	10,209	6,464	7,9	21,2	953,866	24,832	2127,02	0	202,918	202,918	99,721	0	0	0	0	0	0	0
13:34:14	-135,986	2125,66	10,771	10,693	10,209	6,45	7,872	21,2	953,866	24,832	2125,66	0	202,918	202,918	99,721	0	0	0	0	0	0	0
13:34:14	-226,611	2123,394	10,527	10,547	10,209	6,426	7,844	21,2	953,866	24,832	2123,394	0	202,918	202,918	99,721	0	0	0	0	0	0	0
13:34:14	-118,31	2122,211	10,478	10,498	10,205	6,414	7,816	21,2	953,866	24,832	2122,211	0	202,918	202,918	99,721	0	0	0	0	0	0	0
13:34:14	-85,839	2121,352	10,478	10,498	10,2	6,405	7,788	21,2	953,866	24,832	2121,352	0	202,918	202,918	99,721	0	0	0	0	0	0	0
13:34:14	50,048	2121,853	10,625	10,498	10,195	6,41	7,761	21,2	953,866	24,832	2121,353	0	202,918	202,918	99,721	0	0	0	0	0	0	0
13:34:14	-74,267	2121,11	10,625	10,498	10,191	6,403	7,734	21,2	953,866	24,832	2121,11	0	202,918	202,918	99,721	0	0	0	0	0	0	0
13:34:14	-85,864	2120,252	10,625	10,547	10,186	6,394	7,708	21,2	953,866	24,832	2120,252	0	202,918	202,918	99,721	0	0	0	0	0	0	0
13:34:14	-74,047	2119,511	10,625	10,595	10,182	6,386	7,682	21,2	953,866	24,832	2119,511	0	202,918	202,918	99,721	0	0	0	0	0	0	0
13:34:14	-177,49	2117,736	10,527	10,547	10,177	6,368	7,656	21,2	953,866	24,832	2117,736	0	202,918	202,918	99,721	0	0	0	0	0	0	0
13:34:14	0	2117,736	10,527	10,547	10,177	6,368	7,631	21,2	953,866	24,832	2117,736	0	202,918	202,918	99,721	0	0	0	0	0	0	0
13:34:14	-121,606	2116,52	10,478	10,4	10,173	6,355	7,606	21,2	953,866	24,832	2116,52	0	202,918	202,918	99,721	0	0	0	0	0	0	0
13:34:14	-45,263	2116,067	10,429	10,4	10,173	6,351	7,581	21,2	953,866	24,832	2116,067	0	202,918	202,918	99,721	0	0	0	0	0	0	0
13:34:14	-102,319	2115,044	10,332	10,302	10,172	6,34	7,557	21,2	953,866	24,832	2115,044	0	202,918	202,918	99,721	0	0	0	0	0	0	0
13:34:14	15,405	2115,198	10,429	10,302	10,168	6,342	7,533	21,2	953,866	24,832	2115,045	0	202,918	202,918	99,721	0	0	0	0	0	0	0
13:34:14	-42,846	2114,77	10,478	10,4	10,163	6,337	7,51	21,2	953,866	24,832	2114,77	0	202,918	202,918	99,721	0	0	0	0	0	0	0
13:34:15	-122,509	2113,545	10,429	10,351	10,159	6,325	7,487	21,2	953,866	24,832	2113,545	0	202,918	202,918	99,721	0	0	0	0	0	0	0
13:34:15	3,637	2113,581	10,527	10,498	10,154	6,325	7,464	21,2	953,866	24,832	2113,545	0	202,918	202,918	99,721	0	0	0	0	0	0	0
13:34:15	-89,184	2112,689	10,527	10,547	10,149	6,316	7,441	21,2	953,866	24,832	2112,689	0	202,918	202,918	99,721	0	0	0	0	0	0	0
13:34:15	-76,171	2111,928	10,527	10,547	10,144	6,308	7,419	21,2	953,866	24,832	2111,928	0	202,918	202,918	99,721	0	0	0	0	0	0	0
13:34:15	-124,78	2110,68	10,478	10,498	10,14	6,295	7,397	21,2	953,866	24,832	2110,68	0	202,918	202,918	99,721	0	0	0	0	0	0	0
13:34:15	-45,239	2110,227	10,429	10,4	10,14	6,291	7,375	21,2	953,866	24,832	2110,227	0	202,918	202,918	99,721	0	0	0	0	0	0	0
13:34:15	-101,196	2109,215	10,332	10,351	10,139	6,28	7,354	21,2	953,866	24,832	2109,215	0	202,918	202,918	99,721	0	0	0	0	0	0	0
13:34:15	-34,521	2108,87	10,283	10,302	10,14	6,277	7,333	21,2	953,866	24,832	2108,87	0	202,918	202,918	99,721	0	0	0	0	0	0	0
13:34:15	-146,362	2107,407	10,136	10,058	10,139	6,261	7,312	21,2	953,866	24,832	2107,407	0	202,918	202,918	99,721	0	0	0	0	0	0	0
13:34:15	0	2107,407	10,136	10,058	10,139	6,261	7,291	21,2	953,866	24,832	2107,407	0	202,918	202,918	99,721	0	0	0	0	0	0	0
13:34:15	-22,485	2107,182	10,185	10,156	10,135	6,259	7,271	21,2	953,866	24,832	2107,182	0	202,918	202,918	99,721	0	0	0	0	0	0	0
13:34:15	70,043	2107,882	10,283	10,205	10,134	6,266	7,251	21,2	953,866	24,832	2107,183	0	202,918	202,918	99,721	0	0	0	0	0	0	0
13:34:15	-79,37	2107,088	10,283	10,205	10,13	6,258	7,232	21,2	953,866	24,832	2107,088	0	202,918	202,918	99,721	0	0	0	0	0	0	0
13:34:15	58,325	2107,672	10,429	10,351	10,125	6,264	7,213	21,1	951,595	24,832	2107,089	0	202,918	202,918	99,721	0	0	0	0	0	0	0
13:34:15	-107,104	2106,601	10,478	10,4	10,116	6,253	7,194	21,1	951,595	24,832	2106,601	0	202,918	202,918	99,721	0	0	0	0	0	0	0
13:34:15	-80,615	2105,795	10,478	10,4	10,112	6,245	7,175	21,1	951,595	24,832	2105,795	0	202,918	202,918	99,721	0	0	0	0	0	0	0
13:34:15	-45,214	2105,342	10,429	10,4	10,112	6,24	7,157	21,1	951,595	24,832	2105,342	0	202,918	202,918	99,721	0	0	0	0	0	0	0
13:34:15	-100,122	2104,341	10,332	10,351	10,111	6,23	7,139	21,1	951,595	24,832	2104,341	0	202,918	202,918	99,721	0	0	0	0	0	0	0
13:34:15	-70,727	2103,634	10,332	10,351	10,107	6,223	7,121	21,1	951,595	24,832	2103,634	0	202,918	202,918	99,721	0	0	0	0	0	0	0
13:34:15	-45,239	2103,182	10,283	10,205	10,107	6,218	7,103	21,1	951,595	24,832	2103,182	0	202,918	202,918	99,721	0	0	0	0	0	0	0
13:34:15	-8,593	2103,096	10,283	10,156	10,107	6,217	7,086	21,1	951,595	24,832	2103,096	0	202,918	202,918	99,721	0	0	0	0	0	0	0
13:34:15	-162,402	2101,472	10,185	10,156	10,102	6,2	7,068	21,1	951,595	24,832	2101,472	0	202,918	202,918	99,721	0	0	0	0	0	0	0
13:34:15	0	2101,472	10,185	10,156	10,102	6,2	7,051	21,1	951,595	24,832	2101,472	0	202,918	202,918	99,721	0	0	0	0	0	0	0
13:34:15	-53,808	2100,933	10,136	10,205	10,102	6,195	7,035	21,1	951,595	24,832	2100,933	0	201,074	201,074	99,714	0	0	0	0	0	0	0
13:34:15	45,19	2101,385	10,185	10,302	10,102	6,199	7,018	21,1	951,595	24,832	2100,934	0	201,074	201,074	99,714	0	0	0	0	0	0	0
13:34:15	62,67	2102,012	10,332	10,498	10,098	6,206	7,002	21,1	951,595	24,832	2100,935	0	201,074	201,074	99,714	0	0	0	0	0	0	0
13:34:15	271,386	2104,726	10,625	10,84	10,098	6,234	6,987	21,1	951,595	24,832	2100,939	0	201,074	201,074	99,714	0	0	0	0	0	0	0
13:34:15	570,971	2110,436	11,162	11,523	10,102	6,293	6,974	21,1	951,595	24,832	2100,949	0	201,074	201,074	99,714	0	0	0	0	0	0	0
13:34:15	496,997	2115,406	11,601	12,06	10,107	6,344	6,961	21,1	951,595	24,832	2100,963	0	201,074	201,074	99,714	0	0	0	0	0	0	0
13:34:15	681,933	2122,225	11,992	12,549	10,125	6,414	6,951	21,1	951,595	24,832	2100,984	0	201,074	201,074	99,714	0	0	0	0	0	0	0
13:34:15	684,326	2129,068	12,285	13,086	10,149	6,485	6,941	21,1	951,595	24,832	2101,013	0	201,074	201,074	99,714	0	0	0	0	0	0	0
13:34:15	628,93	2135,358	12,431	13,427	10,177	6,55	6,934	21,1	951,595	24,832	2101,047	0	201,074	201,074	99,714	0	0	0	0	0	0	0
13:34:15	964,404	2145,002	12,675	13,769	10,218	6,649	6,928	21,1	951,595	24,832	2101,091	0	201,074	201,074	99,714	0	0	0	0	0	0	0
13:34:15	919,165	2154,193	12,822	14,062	10,263	6,744	6,925	21,1	951,595	24,832	2101,144	0	201,074	201,074	99,714	0	0	0	0	0	0	0
13:34:15	847,705	2162,67	12,92	14,111	10,306	6,831	6,923	21,1	951,595	24,832	2101,206	0	201,074	201,074	99,714	0	0	0	0	0	0	0
13:34:15	1065,747	2173,328	13,164	14,599	10,353	6,941	6,923	21,1	951,595	24,832	2101,278	0	201,074	201,074	99,714	0	0	0	0	0	0	0
13:34:15	1229,711	2185,625	13,603	15,185	10,399	7,068	6,926	21,1	951,595	24,832	2101,362	0	201,074	201,074	99,714	0	0	0	0	0	0	0
13:34:15	1018,994	2195,815	13,799	15,674	10,447	7,173	6,931	21,1	951,595	24,832	2101,457	0	201,074	201,074	99,714	0	0	0	0	0	0	0
13:34:15	1371,118	2209,526	14,384	16,064	10,493	7,314	6,938	21,1	951,595	24,832	2101,565	0	201,074	201,074	99,714	0	0	0	0	0	0	0
13:34:15	1096,679	2220,493	14,58	16,552	10,545	7,427	6,948	21,1	951,595	24,832	2101,684	0	201,074	201,074	99,714	0	0	0	0	0	0	0
13:34:15	1100,952	2231,502	14,726	16,845	10,6	7,541	6,959	21,1	951,595	24,832	2101,814	0	201,074	201,074	99,714	0	0	0	0	0	0	0
13:34:15	1269,873	2244,201	14,97	17,09	10,658	7,672	6,973	21,1	951,595	24,832	2101,956	0	201,074	201,074	99,714	0	0	0	0	0	0	0
13:34:15	985,351	2254,055	14,873	16,943	10,719	7,773	6,989	21,1	951,595	24,832	2102,108	0	201,074	201,074	99,714	0	0	0	0	0	0	0
13:34:15	1073,217	2264,787	14,873	17,285	10,78	7,884	7,007	21,1	951,595	24,832	2102,271	0	201,074	201,074	99,714	0	0	0	0	0	0	0
13:34:15	1200,39	2276,791	14,922	17,285	10,845	8,008	7,026	21,1	951,595	24,832	2102,445	0	201,074	201,074	99,714	0	0	0	0	0	0	0
13:34:15	1180,59	2288,597	15,117	17,627	10,902	8,129	7,048	21,1	951,595	24,832	2102,631	0	201,074	201,074	99,714	0	0	0	0	0	0	0
13:34:15	1877,929	2307,376	16,045	18,652	10,958	8,323	7,073	21,1	951,595	24,832	2102,836	0	201,074	201,074	99,714	0	0	0	0	0	0	0
13:34:15	1048,632	2317,862	16,093	18,847	11,015	8,431	7,1	21,1	951,595	24,832	2103,051	0	201,074	201,074	99,714	0	0	0	0	0	0	0
13:34:15	1680,517	2334,667	16,728	19,336	11,076	8,604	7,129	21,1	951,595	24,832	2103,283	0	201,074	201,074	99,714	0	0	0	0	0	0	0
13:34:15	1223,803	2346,905	16,875	19,678	11,137	8,73	7,16	21,1	951,595	24,832	2103,526	0	201,074	201,074	99,714	0	0	0	0	0	0	0
13:34:15	1271,899	2359,624	17,07	20,019	11,198	8,862	7,194	21,1	951,595	24,832	2103,782	0	201,074	201,074	99,714	0	0	0	0	0	0	0
13:34:15	1436,23	2373,987	17,363	20,166	11,263	9,01	7,229	21,1	951,595	24,832	2104,053	0	201,074	201,074	99,714	0	0	0	0	0	0	0
13:34:15	1699,414	2390,981	17,9	20,41	11,33	9,185	7,268	21,1	951,595	24,832	2104,34	0	201,074	201,074	99,714	0	0	0	0	0	0	0
13:34:15	1074,731	2401,728	17,803	20,801	11,396	9,296	7,308	21,1	951,595	24,832	2104,637	0	201,074	201,074	99,714	0	0	0	0	0	0	0
13:34:15	1350,927	2415,237	17,998	21,289	11,462	9,435	7,349	21,1	951,595	24,832	2104,948	0	201,074	201,074	99,714	0	0	0	0	0	0	0
13:34:15	1482,397	2430,061	18,388	21,142	11,524	9,588	7,393	21,1	951,595	24,832	2105,273	0	201,074	201,074	99,714	0	0	0	0	0	0	0
13:34:15	1355,493	2443,616	18,681	21,631	11,585	9,728	7,439	21,1	951,595	24,832	2105,611	0	201,074	201,074	99,714	0	0	0	0	0	0	0
13:34:15	1505,81	2458,674	19,121	21,484	11,645	9,883	7,487	21,1	951,595	24,832	2105,964	0	201,074	201,074	99,714	0	0	0	0	0	0	0
13:34:15	1129,931	2469,974	19,121	21,68	11,709	9,999	7,536	21,1	951,595	24,832	2106,328	0	201,074	201,074	99,714	0	0	0	0	0	0	0
13:34:15	1130,615	2481,28	19,17	21,484	11,77	10,116	7,587	21,1	951,595	24,832	2106,703	0	201,074	201,074	99,714	0	0	0	0	0	0	0
13:34:15	1417,529	2495,455	19,512	21,972	11,831	10,262	7,639	21,1	951,595	24,832	2107,092	0	201,074	201,074	99,714	0	0	0	0	0	0	0
13:34:15	860,131	2504,057	19,365	21,338	11,888	10,351	7,692	21,1	951,595	24,832	2107,489	0	201,074	201,074	99,714	0	0	0	0	0	0	0
13:34:15	1149,243	2515,549	19,512	21,924	11,944	10,469	7,747	21,1	951,595	24,832	2107,897	0	201,074	201,074	99,714	0	0	0	0	0	0	0
13:34:15	1377,954	2529,328	19,804	21,924	12,006	10,611	7,803	21,1	951,595	24,832	2108,319	0	201,074	201,074	99,714	0	0	0	0	0	0	0
13:34:15	1259,594	2541,924	20,146	22,021	12,058	10,741	7,861	21,1	951,595	24,832	2108,752	0	201,074	201,074	99,714	0	0	0	0	0	0	0
13:34:15	1217,773	2554,102	20,439	22,803	12,111	10,867	7,919	21,1	951,595	24,832	2109,198	0	201,074	201,074	99,714	0	0	0	0	0	0	0
13:34:15	1176,22	2565,864	20,635	22,558	12,166	10,988	7,98	21,1	951,595	24,832	2109,654	0	201,074	201,074	99,714	0	0	0	0	0	0	0
13:34:15	1334,838	2579,213	21,074	22,656	12,217	11,125	8,041	21,1	951,595	24,832	2110,124	0	201,074	201,074	99,714	0	0	0	0	0	0	0
13:34:15	1303,857	2592,251	21,416	23,34	12,271	11,26	8,104	21,1	951,595	24,832	2110,606	0	201,074	201,074	99,714	0	0	0	0	0	0	0
13:34:15	1157,885	2603,83	21,709	23,877	12,32	11,379	8,169	21,1	951,595	24,832	2111,099	0	201,074	201,074	99,714	0	0	0	0	0	0	0
13:34:15	1177,124	2615,601	22,002	24,023	12,37	11,501	8,234	21,1	951,595	24,832	2111,604	0	201,074	201,074	99,714	0	0	0	0	0	0	0
13:34:15	1096,533	2626,567	22,197	24,267	12,421	11,614	8,3	21,1	951,595	24,832	2112,119	0	201,074	201,074	99,714	0	0	0	0	0	0	0
13:34:15	1192,334	2638,49	22,49	24,316	12,472	11,737	8,368	21,1	951,595	24,832	2112,645	0	201,074	201,074	99,714	0	0	0	0	0	0	0
13:34:15	850,341	2646,994	22,392	24,17	12,525	11,824	8,435	21,1	951,595	24,832	2113,179	0	201,074	201,074	99,714	0	0	0	0	0	0	0
13:34:15	1108,056	2658,074	22,539	24,072	12,579	11,938	8,504	21,1	951,595	24,832	2113,724	0	201,074	201,074	99,714	0	0	0	0	0	0	0
13:34:15	1045,117	2668,525	22,685	23,974	12,629	12,046	8,574	21,1	951,595	24,832	2114,279	0	201,074	201,074	99,714	0	0	0	0	0	0	0
13:34:15	1025,659	2678,782	22,881	24,365	12,676	12,152	8,644	21,1	951,595	24,832	2114,843	0	201,074	201,074	99,714	0	0	0	0	0	0	0
13:34:15	781,323	2686,595	22,832	24,365	12,723	12,232	8,714	21,1	951,595	24,832	2115,415	0	201,074	201,074	99,714	0	0	0	0	0	0	0
13:34:15	1073,413	2697,329	23,076	24,609	12,769	12,343	8,785	21,1	951,595	24,832	2115,997	0	201,074	201,074	99,714	0	0	0	0	0	0	0
13:34:15	998,852	2707,318	23,32	24,805	12,812	12,446	8,857	21,1	951,595	24,832	2116,588	0	201,074	201,074	99,714	0	0	0	0	0	0	0
13:34:15	1149,511	2718,813	23,711	25,049	12,854	12,565	8,93	21,1	951,595	24,832	2117,19	0	201,074	201,074	99,714	0	0	0	0	0	0	0
13:34:15	858,105	2727,394	23,808	25,146	12,897	12,653	9,003	21,1	951,595	24,832	2117,8	0	201,074	201,074	99,714	0	0	0	0	0	0	0
13:34:15	1070,312	2738,097	24,199	25,391	12,935	12,763	9,076	21,1	951,595	24,832	2118,421	0	201,074	201,074	99,714	0	0	0	0	0	0	0
13:34:15	852,709	2746,624	24,199	25,488	12,983	12,851	9,15	21,1	951,595	24,832	2119,049	0	201,074	201,074	99,714	0	0	0	0	0	0	0
13:34:15	671,167	2753,336	24,101	25,391	13,026	12,92	9,224	21,1	951,595	24,832	2119,683	0	201,074	201,074	99,714	0	0	0	0	0	0	0
13:34:15	773,242	2761,068	24,101	25,244	13,069	13	9,298	21,1	951,595	24,832	2120,324	0	201,074	201,074	99,714	0	0	0	0	0	0	0
13:34:15	1002,514	2771,093	24,248	25,586	13,117	13,104	9,373	21,1	951,595	24,832	2120,975	0	201,074	201,074	99,714	0	0	0	0	0	0	0
13:34:15	1023,486	2781,328	24,59	25,732	13,155	13,209	9,448	21,1	951,595	24,832	2121,635	0	201,074	201,074	99,714	0	0	0	0	0	0	0
13:34:15	884,619	2790,174	24,736	25,928	13,197	13,3	9,524	21,1	951,595	24,832	2122,304	0	201,074	201,074	99,714	0	0	0	0	0	0	0
13:34:15	879,492	2798,969	24,932	26,221	13,235	13,391	9,6	21,1	951,595	24,832	2122,981	0	201,074	201,074	99,714	0	0	0	0	0	0	0
13:34:15	1023,95	2809,209	25,371	26,416	13,268	13,497	9,676	21,1	951,595	24,832	2123,667	0	201,074	201,074	99,714	0	0	0	0	0	0	0
13:34:15	770,068	2816,91	25,566	26,562	13,3	13,576	9,752	21,1	951,595	24,832	2124,36	0	201,074	201,074	99,714	0	0	0	0	0	0	0
13:34:15	781,494	2824,724	25,762	26,807	13,332	13,656	9,829	21,1	951,595	24,832	2125,061	0	201,074	201,074	99,714	0	0	0	0	0	0	0
13:34:15	1036,572	2835,09	26,152	27,1	13,368	13,763	9,906	21,1	951,595	24,832	2125,771	0	201,074	201,074	99,714	0	0	0	0	0	0	0
13:34:15	715,039	2842,241	26,25	27,1	13,403	13,837	9,983	21,1	951,595	24,832	2126,487	0	201,074	201,074	99,714	0	0	0	0	0	0	0
13:34:15	1009,399	2852,335	26,641	27,49	13,437	13,941	10,061	21,1	951,595	24,832	2127,213	0	201,074	201,074	99,714	0	0	0	0	0	0	0
13:34:15	411,279	2856,447	26,396	27,246	13,474	13,983	10,138	21,1	951,595	24,832	2127,942	0	201,074	201,074	99,714	0	0	0	0	0	0	0
13:34:15	648,242	2862,93	26,396	27,295	13,51	14,05	10,214	21,1	951,595	24,832	2128,677	0	201,074	201,074	99,714	0	0	0	0	0	0	0
13:34:16	878,198	2871,712	26,641	27,441	13,546	14,141	10,291	21,1	951,595	24,832	2129,42	0	201,074	201,074	99,714	0	0	0	0	0	0	0
13:34:16	614,379	2877,856	26,738	27,49	13,574	14,204	10,368	21,1	951,595	24,832	2130,168	0	201,074	201,074	99,714	0	0	0	0	0	0	0
13:34:16	743,408	2885,29	26,982	27,637	13,602	14,281	10,445	21,1	951,595	24,832	2130,923	0	201,074	201,074	99,714	0	0	0	0	0	0	0
13:34:16	677,099	2892,061	27,226	27,978	13,626	14,351	10,521	21,1	951,595	24,832	2131,685	0	201,074	201,074	99,714	0	0	0	0	0	0	0
13:34:16	858,422	2900,645	27,666	28,174	13,649	14,439	10,598	21,1	951,595	24,832	2132,454	0	201,074	201,074	99,714	0	0	0	0	0	0	0
13:34:16	480,297	2905,448	27,715	28,223	13,673	14,489	10,675	21,1	951,595	24,832	2133,227	0	201,074	201,074	99,714	0	0	0	0	0	0	0
13:34:16	616,381	2911,612	27,812	28,223	13,702	14,552	10,751	21,1	951,595	24,832	2134,005	0	201,074	201,074	99,714	0	0	0	0	0	0	0
13:34:16	566,748	2917,279	27,861	28,32	13,731	14,611	10,826	21,1	951,595	24,832	2134,788	0	201,074	201,074	99,714	0	0	0	0	0	0	0
13:34:16	314,624	2920,425	27,666	27,978	13,76	14,643	10,901	21,1	951,595	24,832	2135,574	0	201,074	201,074	99,714	0	0	0	0	0	0	0
13:34:16	503,881	2925,464	27,666	27,978	13,788	14,695	10,976	21,1	951,595	24,832	2136,364	0	201,074	201,074	99,714	0	0	0	0	0	0	0
13:34:16	359,936	2929,064	27,519	27,93	13,816	14,732	11,049	21,1	951,595	24,832	2137,157	0	201,074	201,074	99,714	0	0	0	0	0	0	0
13:34:16	596,704	2935,031	27,519	27,832	13,849	14,794	11,123	21,1	951,595	24,832	2137,955	0	201,074	201,074	99,714	0	0	0	0	0	0	0
13:34:16	626,513	2941,296	27,715	28,027	13,873	14,858	11,196	21,1	951,595	24,832	2138,758	0	201,074	201,074	99,714	0	0	0	0	0	0	0
13:34:16	641,381	2947,71	28,008	28,32	13,892	14,924	11,269	21,1	951,595	24,832	2139,567	0	201,074	201,074	99,714	0	0	0	0	0	0	0
13:34:16	491,845	2952,628	28,154	28,467	13,912	14,975	11,342	21,1	951,595	24,832	2140,38	0	201,074	201,074	99,714	0	0	0	0	0	0	0
13:34:16	455,517	2957,183	28,35	28,662	13,926	15,022	11,414	21,3	951,006	24,832	2141,197	0	201,074	201,074	99,714	0	0	0	0	0	0	0
13:34:16	496,533	2962,149	28,496	28,809	13,945	15,073	11,486	21,3	951,006	24,832	2142,018	0	201,074	201,074	99,714	0	0	0	0	0	0	0
13:34:16	189,135	2964,04	28,35	28,662	13,964	15,093	11,556	21,3	951,006	24,832	2142,84	0	201,074	201,074	99,714	0	0	0	0	0	0	0
13:34:16	524,316	2969,283	28,447	28,711	13,987	15,147	11,627	21,3	951,006	24,832	2143,666	0	201,074	201,074	99,714	0	0	0	0	0	0	0
13:34:16	417,724	2973,46	28,447	28,809	14,011	15,19	11,697	21,3	951,006	24,832	2144,496	0	201,074	201,074	99,714	0	0	0	0	0	0	0
13:34:16	388,012	2977,34	28,496	28,857	14,03	15,23	11,766	21,3	951,006	24,832	2145,329	0	201,074	201,074	99,714	0	0	0	0	0	0	0
13:34:16	412,744	2981,468	28,643	29,004	14,044	15,272	11,835	21,3	951,006	24,832	2146,165	0	201,074	201,074	99,714	0	0	0	0	0	0	0
13:34:16	340,209	2984,87	28,643	29,004	14,063	15,307	11,903	21,3	951,006	24,832	2147,004	0	201,074	201,074	99,714	0	0	0	0	0	0	0
13:34:16	259,375	2987,464	28,643	28,857	14,078	15,334	11,97	21,3	951,006	24,832	2147,844	0	201,074	201,074	99,714	0	0	0	0	0	0	0
13:34:16	372,729	2991,191	28,691	29,004	14,096	15,373	12,037	21,3	951,006	24,832	2148,688	0	201,074	201,074	99,714	0	0	0	0	0	0	0
13:34:16	183,911	2993,03	28,691	28,662	14,106	15,392	12,102	21,3	951,006	24,832	2149,532	0	202,914	202,914	99,721	0	0	0	0	0	0	0
13:34:16	192,749	2994,958	28,643	28,516	14,12	15,411	12,167	21,3	951,006	24,832	2150,377	0	202,914	202,914	99,721	0	0	0	0	0	0	0
13:34:16	-292,504	2992,033	28,203	27,978	14,128	15,381	12,23	21,3	951,006	24,832	2151,219	0	202,914	202,914	99,721	0	0	0	0	0	0	0
13:34:16	-521,459	2986,818	27,617	26,807	14,133	15,328	12,291	21,3	951,006	24,832	2152,054	0	202,914	202,914	99,721	0	0	0	0	0	0	0
13:34:16	-888,696	2977,931	26,982	26,221	14,12	15,236	12,349	21,3	951,006	24,832	2152,88	0	202,914	202,914	99,721	0	0	0	0	0	0	0
13:34:16	-866,015	2969,271	26,543	25,391	14,096	15,147	12,404	21,3	951,006	24,832	2153,697	0	202,914	202,914	99,721	0	0	0	0	0	0	0
13:34:16	-790,332	2961,368	26,348	24,853	14,063	15,065	12,456	21,3	951,006	24,832	2154,504	0	202,914	202,914	99,721	0	0	0	0	0	0	0
13:34:16	-966,65	2951,701	26,152	23,877	14,02	14,965	12,505	21,3	951,006	24,832	2155,302	0	202,914	202,914	99,721	0	0	0	0	0	0	0
13:34:16	-1011,523	2941,586	26,152	23,828	13,964	14,861	12,551	21,3	951,006	24,832	2156,088	0	202,914	202,914	99,721	0	0	0	0	0	0	0
13:34:16	-735,034	2934,235	26,348	23,828	13,912	14,785	12,595	21,3	951,006	24,832	2156,866	0	202,914	202,914	99,721	0	0	0	0	0	0	0
13:34:16	-1172,949	2922,506	26,201	24,072	13,854	14,665	12,636	21,3	951,006	24,832	2157,631	0	202,914	202,914	99,721	0	0	0	0	0	0	0
13:34:16	-973,95	2912,766	26,25	23,682	13,797	14,564	12,673	21,3	951,006	24,832	2158,387	0	202,914	202,914	99,721	0	0	0	0	0	0	0
13:34:16	-1633,007	2896,436	25,566	22,51	13,745	14,396	12,707	21,3	951,006	24,832	2159,125	0	202,914	202,914	99,721	0	0	0	0	0	0	0
13:34:16	-1140,429	2885,032	25,371	22,656	13,692	14,278	12,738	21,3	951,006	24,832	2159,851	0	202,914	202,914	99,721	0	0	0	0	0	0	0
13:34:16	-1354,663	2871,485	25,029	21,924	13,635	14,139	12,766	21,3	951,006	24,832	2160,562	0	202,914	202,914	99,721	0	0	0	0	0	0	0
13:34:16	-1165,136	2859,834	24,883	21,777	13,578	14,018	12,79	21,3	951,006	24,832	2161,262	0	202,914	202,914	99,721	0	0	0	0	0	0	0
13:34:16	-1064,721	2849,187	24,883	22,021	13,519	13,909	12,812	21,3	951,006	24,832	2161,95	0	202,914	202,914	99,721	0	0	0	0	0	0	0
13:34:16	-1854,101	2830,646	24,053	21,142	13,462	13,718	12,83	21,3	951,006	24,832	2162,618	0	202,914	202,914	99,721	0	0	0	0	0	0	0
13:34:16	-864,038	2822,005	24,199	21,289	13,405	13,628	12,845	21,3	951,006	24,832	2163,278	0	202,914	202,914	99,721	0	0	0	0	0	0	0
13:34:16	-1377,319	2808,232	23,808	21,045	13,35	13,486	12,858	21,3	951,006	24,832	2163,923	0	202,914	202,914	99,721	0	0	0	0	0	0	0
13:34:16	-1666,259	2791,57	23,125	19,922	13,295	13,315	12,867	21,3	951,006	24,832	2164,55	0	202,914	202,914	99,721	0	0	0	0	0	0	0
13:34:16	-1257,495	2778,995	22,783	19,726	13,244	13,185	12,873	21,3	951,006	24,832	2165,165	0	202,914	202,914	99,721	0	0	0	0	0	0	0
13:34:16	-1399,853	2764,996	22,295	19,482	13,193	13,041	12,876	21,3	951,006	24,832	2165,765	0	202,914	202,914	99,721	0	0	0	0	0	0	0
13:34:16	-803,515	2756,961	22,344	20,068	13,145	12,958	12,878	21,3	951,006	24,832	2166,356	0	202,914	202,914	99,721	0	0	0	0	0	0	0
13:34:16	-1208,789	2744,873	22,051	19,531	13,093	12,833	12,877	21,3	951,006	24,832	2166,934	0	202,914	202,914	99,721	0	0	0	0	0	0	0
13:34:16	-1008,837	2734,785	21,904	19,58	13,045	12,729	12,874	21,3	951,006	24,832	2167,502	0	202,914	202,914	99,721	0	0	0	0	0	0	0
13:34:16	-1251,269	2722,272	21,416	19,58	13,002	12,6	12,869	21,3	951,006	24,832	2168,057	0	202,914	202,914	99,721	0	0	0	0	0	0	0
13:34:16	-679,834	2715,474	21,416	19,726	12,964	12,53	12,862	21,3	951,006	24,832	2168,604	0	202,914	202,914	99,721	0	0	0	0	0	0	0
13:34:16	-869,555	2706,778	21,221	19,726	12,926	12,441	12,854	21,3	951,006	24,832	2169,142	0	202,914	202,914	99,721	0	0	0	0	0	0	0
13:34:16	-1068,652	2696,092	20,83	19,385	12,887	12,33	12,844	21,3	951,006	24,832	2169,669	0	202,914	202,914	99,721	0	0	0	0	0	0	0
13:34:16	-577,026	2690,321	20,928	19,824	12,849	12,271	12,833	21,3	951,006	24,832	2170,19	0	202,914	202,914	99,721	0	0	0	0	0	0	0
13:34:16	-672,9	2683,592	20,928	19,58	12,812	12,201	12,82	21,3	951,006	24,832	2170,703	0	202,914	202,914	99,721	0	0	0	0	0	0	0
13:34:16	-621,337	2677,379	20,976	19,726	12,774	12,137	12,807	21,3	951,006	24,832	2171,21	0	202,914	202,914	99,721	0	0	0	0	0	0	0
13:34:16	-707,251	2670,307	20,928	19,385	12,737	12,065	12,792	21,3	951,006	24,832	2171,709	0	202,914	202,914	99,721	0	0	0	0	0	0	0
13:34:16	-746,313	2662,843	20,781	19,336	12,703	11,988	12,776	21,3	951,006	24,832	2172,2	0	202,914	202,914	99,721	0	0	0	0	0	0	0
13:34:16	-997,509	2652,868	20,439	19,043	12,666	11,885	12,759	21,3	951,006	24,832	2172,681	0	202,914	202,914	99,721	0	0	0	0	0	0	0
13:34:16	-941,357	2643,455	20,146	18,603	12,629	11,788	12,74	21,3	951,006	24,832	2173,151	0	202,914	202,914	99,721	0	0	0	0	0	0	0
13:34:16	-640,918	2637,046	20,146	18,799	12,593	11,722	12,72	21,3	951,006	24,832	2173,615	0	202,914	202,914	99,721	0	0	0	0	0	0	0
13:34:16	-712,841	2629,917	20,097	18,701	12,556	11,648	12,699	21,3	951,006	24,832	2174,072	0	202,914	202,914	99,721	0	0	0	0	0	0	0
13:34:16	-813,11	2621,786	20	18,652	12,515	11,564	12,677	21,3	951,006	24,832	2174,519	0	202,914	202,914	99,721	0	0	0	0	0	0	0
13:34:16	-780,493	2613,981	19,853	18,457	12,48	11,484	12,653	21,3	951,006	24,832	2174,959	0	202,914	202,914	99,721	0	0	0	0	0	0	0
13:34:16	-631,347	2607,668	19,804	18,457	12,447	11,419	12,629	21,3	951,006	24,832	2175,392	0	202,914	202,914	99,721	0	0	0	0	0	0	0
13:34:16	-1033,447	2597,333	19,365	18,164	12,413	11,312	12,603	21,3	951,006	24,832	2175,814	0	202,914	202,914	99,721	0	0	0	0	0	0	0
13:34:16	-935,62	2587,977	19,023	17,48	12,379	11,216	12,576	21,3	951,006	24,832	2176,226	0	202,914	202,914	99,721	0	0	0	0	0	0	0
13:34:16	-752,612	2580,451	18,828	17,383	12,348	11,138	12,548	21,3	951,006	24,832	2176,63	0	202,914	202,914	99,721	0	0	0	0	0	0	0
13:34:16	-613,94	2574,311	18,828	17,627	12,313	11,075	12,519	21,3	951,006	24,832	2177,028	0	202,914	202,914	99,721	0	0	0	0	0	0	0
13:34:16	-689,086	2567,421	18,779	17,627	12,277	11,004	12,489	21,3	951,006	24,832	2177,418	0	202,914	202,914	99,721	0	0	0	0	0	0	0
13:34:16	-727,905	2560,141	18,633	17,383	12,244	10,929	12,459	21,3	951,006	24,832	2177,801	0	202,914	202,914	99,721	0	0	0	0	0	0	0
13:34:16	-604,272	2554,099	18,681	17,627	12,207	10,867	12,427	21,3	951,006	24,832	2178,177	0	202,914	202,914	99,721	0	0	0	0	0	0	0
13:34:16	-844,628	2545,652	18,486	17,627	12,17	10,779	12,395	21,3	951,006	24,832	2178,545	0	202,914	202,914	99,721	0	0	0	0	0	0	0
13:34:16	-775,17	2537,901	18,291	17,187	12,137	10,7	12,362	21,3	951,006	24,832	2178,904	0	202,914	202,914	99,721	0	0	0	0	0	0	0
13:34:16	-525,073	2532,65	18,34	17,236	12,105	10,645	12,328	21,3	951,006	24,832	2179,258	0	202,914	202,914	99,721	0	0	0	0	0	0	0
13:34:16	-914,257	2523,507	17,998	17,09	12,072	10,551	12,293	21,3	951,006	24,832	2179,602	0	202,914	202,914	99,721	0	0	0	0	0	0	0
13:34:16	-621,752	2517,29	17,803	16,845	12,048	10,487	12,258	21,3	951,006	24,832	2179,94	0	202,914	202,914	99,721	0	0	0	0	0	0	0
13:34:16	-782,397	2509,466	17,51	16,601	12,02	10,406	12,222	21,3	951,006	24,832	2180,27	0	202,914	202,914	99,721	0	0	0	0	0	0	0
13:34:16	-637,768	2503,088	17,363	16,504	11,992	10,341	12,185	21,3	951,006	24,832	2180,592	0	202,914	202,914	99,721	0	0	0	0	0	0	0
13:34:16	-691,333	2496,175	17,168	16,357	11,963	10,269	12,147	21,3	951,006	24,832	2180,908	0	202,914	202,914	99,721	0	0	0	0	0	0	0
13:34:16	-645,849	2489,716	17,021	16,308	11,935	10,203	12,109	21,3	951,006	24,832	2181,217	0	202,914	202,914	99,721	0	0	0	0	0	0	0
13:34:16	-645,678	2483,26	16,875	16,162	11,907	10,136	12,07	21,3	951,006	24,832	2181,519	0	202,914	202,914	99,721	0	0	0	0	0	0	0
13:34:16	-501,513	2478,244	16,875	16,015	11,878	10,084	12,031	21,3	951,006	24,832	2181,816	0	202,914	202,914	99,721	0	0	0	0	0	0	0
13:34:16	-547,705	2472,767	16,826	16,015	11,85	10,028	11,992	21,3	951,006	24,832	2182,106	0	202,914	202,914	99,721	0	0	0	0	0	0	0
13:34:16	-678,125	2465,986	16,728	16,015	11,817	9,958	11,952	21,3	951,006	24,832	2182,39	0	202,914	202,914	99,721	0	0	0	0	0	0	0
13:34:16	-499,292	2460,993	16,728	16,015	11,789	9,907	11,912	21,3	951,006	24,832	2182,669	0	202,914	202,914	99,721	0	0	0	0	0	0	0
13:34:16	-545,41	2455,539	16,679	15,82	11,761	9,85	11,872	21,3	951,006	24,832	2182,941	0	202,914	202,914	99,721	0	0	0	0	0	0	0
13:34:16	-591,259	2449,627	16,582	15,967	11,733	9,789	11,831	21,3	951,006	24,832	2183,208	0	202,914	202,914	99,721	0	0	0	0	0	0	0
13:34:16	-497,094	2444,656	16,582	16,064	11,705	9,738	11,79	21,3	951,006	24,832	2183,47	0	202,914	202,914	99,721	0	0	0	0	0	0	0
13:34:16	-637,329	2438,282	16,435	15,869	11,677	9,673	11,748	21,3	951,006	24,832	2183,724	0	202,914	202,914	99,721	0	0	0	0	0	0	0
13:34:16	-543,92	2432,843	16,386	15,674	11,648	9,616	11,707	21,3	951,006	24,832	2183,974	0	202,914	202,914	99,721	0	0	0	0	0	0	0
13:34:16	-498,071	2427,862	16,386	15,625	11,62	9,565	11,665	21,3	951,006	24,832	2184,218	0	202,914	202,914	99,721	0	0	0	0	0	0	0
13:34:16	-644,36	2421,419	16,24	15,674	11,592	9,499	11,622	21,3	951,006	24,832	2184,455	0	202,914	202,914	99,721	0	0	0	0	0	0	0
13:34:16	-470,971	2416,709	16,338	15,674	11,56	9,45	11,58	21,3	951,006	24,832	2184,687	0	202,914	202,914	99,721	0	0	0	0	0	0	0
13:34:16	-491,088	2411,798	16,386	15,722	11,53	9,399	11,537	21,3	951,006	24,832	2184,914	0	202,914	202,914	99,721	0	0	0	0	0	0	0
13:34:16	-694,189	2404,856	16,191	15,478	11,501	9,328	11,493	21,3	951,006	24,832	2185,134	0	202,914	202,914	99,721	0	0	0	0	0	0	0
13:34:16	-612,793	2398,728	16,045	15,478	11,474	9,265	11,45	21,3	951,006	24,832	2185,348	0	202,914	202,914	99,721	0	0	0	0	0	0	0
13:34:16	-683,715	2391,891	15,752	15,185	11,452	9,194	11,406	21,3	951,006	24,832	2185,554	0	202,914	202,914	99,721	0	0	0	0	0	0	0
13:34:16	-527,392	2386,617	15,556	15,088	11,432	9,14	11,361	21,3	951,006	24,832	2185,755	0	202,914	202,914	99,721	0	0	0	0	0	0	0
13:34:17	-661,523	2380,002	15,263	14,795	11,411	9,072	11,316	21,3	951,006	24,832	2185,95	0	202,914	202,914	99,721	0	0	0	0	0	0	0
13:34:17	-661,303	2373,389	14,97	14,404	11,389	9,004	11,271	21,3	951,006	24,832	2186,137	0	202,914	202,914	99,721	0	0	0	0	0	0	0
13:34:17	-404,809	2369,341	14,922	14,306	11,369	8,962	11,226	21,3	951,006	24,832	2186,32	0	202,914	202,914	99,721	0	0	0	0	0	0	0
13:34:17	-491,113	2364,43	14,873	14,404	11,344	8,911	11,18	21,3	951,006	24,832	2186,498	0	202,914	202,914	99,721	0	0	0	0	0	0	0
13:34:17	-503,466	2359,395	14,922	14,306	11,313	8,859	11,135	21,3	951,006	24,832	2186,671	0	202,914	202,914	99,721	0	0	0	0	0	0	0
13:34:17	-489,721	2354,498	14,922	14,306	11,285	8,809	11,089	21,3	951,006	24,832	2186,839	0	202,914	202,914	99,721	0	0	0	0	0	0	0
13:34:17	-517,553	2349,322	14,97	14,453	11,253	8,755	11,043	21,3	951,006	24,832	2187,002	0	202,914	202,914	99,721	0	0	0	0	0	0	0
13:34:17	-418,53	2345,137	14,97	14,453	11,229	8,712	10,998	21,3	951,006	24,832	2187,16	0	202,914	202,914	99,721	0	0	0	0	0	0	0
13:34:17	-468,188	2340,455	14,97	14,502	11,203	8,664	10,952	21,3	951,006	24,832	2187,313	0	202,914	202,914	99,721	0	0	0	0	0	0	0
13:34:17	-517,285	2335,282	14,775	14,258	11,184	8,611	10,906	21,3	951,006	24,832	2187,461	0	202,914	202,914	99,721	0	0	0	0	0	0	0
13:34:17	-538,916	2329,893	14,482	14,062	11,169	8,555	10,86	21,3	951,006	24,832	2187,604	0	202,914	202,914	99,721	0	0	0	0	0	0	0
13:34:17	-547,07	2324,422	14,238	13,867	11,152	8,499	10,814	21,3	951,006	24,832	2187,741	0	202,914	202,914	99,721	0	0	0	0	0	0	0
13:34:17	-494,042	2319,482	13,994	13,72	11,137	8,448	10,767	21,3	951,006	24,832	2187,872	0	202,914	202,914	99,721	0	0	0	0	0	0	0
13:34:17	-509,936	2314,383	13,799	13,427	11,118	8,395	10,721	21,3	951,006	24,832	2187,999	0	202,914	202,914	99,721	0	0	0	0	0	0	0
13:34:17	-336,059	2311,022	13,799	13,379	11,099	8,361	10,674	21,2	953,406	24,832	2188,122	0	202,914	202,914	99,721	0	0	0	0	0	0	0
13:34:17	-467,358	2306,349	13,75	13,33	11,076	8,312	10,628	21,2	953,406	24,832	2188,24	0	202,914	202,914	99,721	0	0	0	0	0	0	0
13:34:17	-289,794	2303,451	13,799	13,427	11,057	8,282	10,582	21,2	953,406	24,832	2188,356	0	202,914	202,914	99,721	0	0	0	0	0	0	0
13:34:17	-461,059	2298,84	13,75	13,427	11,033	8,235	10,536	21,2	953,406	24,832	2188,466	0	202,914	202,914	99,721	0	0	0	0	0	0	0
13:34:17	-468,53	2294,155	13,603	13,427	11,015	8,187	10,49	21,2	953,406	24,832	2188,572	0	202,914	202,914	99,721	0	0	0	0	0	0	0
13:34:17	-424,267	2289,912	13,506	13,33	10,996	8,143	10,444	21,2	953,406	24,832	2188,673	0	202,914	202,914	99,721	0	0	0	0	0	0	0
13:34:17	-381,127	2286,101	13,457	13,232	10,977	8,104	10,398	21,2	953,406	24,832	2188,771	0	202,914	202,914	99,721	0	0	0	0	0	0	0
13:34:17	-293,92	2283,161	13,408	13,232	10,963	8,073	10,353	21,2	953,406	24,832	2188,865	0	202,914	202,914	99,721	0	0	0	0	0	0	0
13:34:17	-343,286	2279,729	13,31	13,183	10,949	8,038	10,307	21,2	953,406	24,832	2188,956	0	202,914	202,914	99,721	0	0	0	0	0	0	0
13:34:17	-376,757	2275,961	13,261	13,037	10,93	7,999	10,262	21,2	953,406	24,832	2189,043	0	202,914	202,914	99,721	0	0	0	0	0	0	0
13:34:17	-387,158	2272,089	13,115	12,988	10,916	7,959	10,217	21,2	953,406	24,832	2189,126	0	202,972	202,972	99,721	0	0	0	0	0	0	0
13:34:17	-333,715	2268,752	13,115	12,988	10,897	7,925	10,172	21,2	953,406	24,832	2189,205	0	202,972	202,972	99,721	0	0	0	0	0	0	0
13:34:17	-110,424	2267,648	13,261	13,037	10,883	7,913	10,128	21,2	953,406	24,832	2189,284	0	202,972	202,972	99,721	0	0	0	0	0	0	0
13:34:17	-422,607	2263,422	13,164	12,988	10,864	7,87	10,083	21,2	953,406	24,832	2189,358	0	202,972	202,972	99,721	0	0	0	0	0	0	0
13:34:17	-376,66	2259,655	13,115	12,988	10,845	7,831	10,039	21,2	953,406	24,832	2189,428	0	202,972	202,972	99,721	0	0	0	0	0	0	0
13:34:17	-247,631	2257,179	13,115	12,988	10,831	7,805	9,995	21,2	953,406	24,832	2189,496	0	202,972	202,972	99,721	0	0	0	0	0	0	0
13:34:17	-330,566	2253,873	13,115	12,988	10,813	7,771	9,952	21,2	953,406	24,832	2189,56	0	202,972	202,972	99,721	0	0	0	0	0	0	0
13:34:17	-385,717	2250,016	12,968	12,841	10,799	7,732	9,908	21,2	953,406	24,832	2189,621	0	202,972	202,972	99,721	0	0	0	0	0	0	0
13:34:17	-385,449	2246,162	12,822	12,744	10,785	7,692	9,865	21,2	953,406	24,832	2189,678	0	202,972	202,972	99,721	0	0	0	0	0	0	0
13:34:17	-306,005	2243,102	12,675	12,5	10,775	7,66	9,821	21,2	953,406	24,832	2189,731	0	202,972	202,972	99,721	0	0	0	0	0	0	0
13:34:17	-350,61	2239,596	12,48	12,353	10,766	7,624	9,778	21,2	953,406	24,832	2189,781	0	202,972	202,972	99,721	0	0	0	0	0	0	0
13:34:17	-379,809	2235,797	12,334	12,158	10,752	7,585	9,735	21,2	953,406	24,832	2189,827	0	202,972	202,972	99,721	0	0	0	0	0	0	0
13:34:17	-210,546	2233,692	12,285	12,06	10,742	7,563	9,693	21,2	953,406	24,832	2189,87	0	202,972	202,972	99,721	0	0	0	0	0	0	0
13:34:17	-281,03	2230,882	12,334	12,109	10,724	7,534	9,65	21,2	953,406	24,832	2189,912	0	202,972	202,972	99,721	0	0	0	0	0	0	0
13:34:17	-121,582	2229,666	12,48	12,158	10,709	7,522	9,609	21,2	953,406	24,832	2189,952	0	202,972	202,972	99,721	0	0	0	0	0	0	0
13:34:17	-329,272	2226,373	12,48	12,256	10,691	7,488	9,567	21,2	953,406	24,832	2189,988	0	202,972	202,972	99,721	0	0	0	0	0	0	0
13:34:17	-200,561	2224,368	12,529	12,353	10,677	7,467	9,526	21,2	953,406	24,832	2190,022	0	202,972	202,972	99,721	0	0	0	0	0	0	0
13:34:17	-320,507	2221,162	12,529	12,353	10,658	7,434	9,485	21,2	953,406	24,832	2190,053	0	202,972	202,972	99,721	0	0	0	0	0	0	0
13:34:17	-148,217	2219,68	12,627	12,5	10,645	7,419	9,444	21,2	953,406	24,832	2190,083	0	202,972	202,972	99,721	0	0	0	0	0	0	0
13:34:17	-248,583	2217,194	12,627	12,5	10,631	7,393	9,404	21,2	953,406	24,832	2190,11	0	202,972	202,972	99,721	0	0	0	0	0	0	0
13:34:17	-246,484	2214,73	12,627	12,451	10,617	7,368	9,364	21,2	953,406	24,832	2190,135	0	202,972	202,972	99,721	0	0	0	0	0	0	0
13:34:17	-308,618	2211,643	12,48	12,256	10,607	7,336	9,325	21,2	953,406	24,832	2190,157	0	202,972	202,972	99,721	0	0	0	0	0	0	0
13:34:17	-366,552	2207,978	12,334	12,158	10,594	7,298	9,285	21,2	953,406	24,832	2190,174	0	202,972	202,972	99,721	0	0	0	0	0	0	0
13:34:17	-286,694	2205,111	12,285	12,06	10,58	7,269	9,245	21,2	953,406	24,832	2190,189	0	202,972	202,972	99,721	0	0	0	0	0	0	0
13:34:17	-304,003	2202,071	12,138	11,963	10,571	7,237	9,206	21,2	953,406	24,832	2190,201	0	202,972	202,972	99,721	0	0	0	0	0	0	0
13:34:17	-328,125	2198,79	12,041	11,963	10,557	7,204	9,167	21,2	953,406	24,832	2190,21	0	202,972	202,972	99,721	0	0	0	0	0	0	0
13:34:17	-164,404	2197,146	12,041	11,914	10,548	7,187	9,128	21,2	953,406	24,832	2190,217	0	202,972	202,972	99,721	0	0	0	0	0	0	0
13:34:17	-308,203	2194,064	11,992	11,767	10,533	7,155	9,089	21,2	953,406	24,832	2190,22	0	202,972	202,972	99,721	0	0	0	0	0	0	0
13:34:17	-246,167	2191,602	11,992	11,914	10,519	7,129	9,051	21,2	953,406	24,832	2190,222	0	202,972	202,972	99,721	0	0	0	0	0	0	0
13:34:17	-249,096	2189,111	12,041	11,963	10,502	7,104	9,013	21,2	953,406	24,832	2189,111	0	202,972	202,972	99,721	0	0	0	0	0	0	0
13:34:17	-166,748	2187,443	12,138	11,963	10,488	7,087	8,975	21,2	953,406	24,832	2187,443	0	202,972	202,972	99,721	0	0	0	0	0	0	0
13:34:17	-240,893	2185,035	12,138	12,06	10,474	7,062	8,937	21,2	953,406	24,832	2185,035	0	202,972	202,972	99,721	0	0	0	0	0	0	0
13:34:17	-314,941	2181,885	12,041	12,06	10,461	7,029	8,9	21,2	953,406	24,832	2181,885	0	202,972	202,972	99,721	0	0	0	0	0	0	0
13:34:17	-268,334	2179,202	11,992	11,963	10,449	7,002	8,863	21,2	953,406	24,832	2179,202	0	202,972	202,972	99,721	0	0	0	0	0	0	0
13:34:17	-176,367	2177,438	11,992	11,767	10,439	6,983	8,826	21,2	953,406	24,832	2177,438	0	202,972	202,972	99,721	0	0	0	0	0	0	0
13:34:17	-221,972	2175,218	11,943	11,718	10,429	6,961	8,789	21,2	953,406	24,832	2175,218	0	202,972	202,972	99,721	0	0	0	0	0	0	0
13:34:17	-311,596	2172,102	11,845	11,621	10,416	6,928	8,753	21,2	953,406	24,832	2172,102	0	202,972	202,972	99,721	0	0	0	0	0	0	0
13:34:17	-268,53	2169,417	11,748	11,572	10,406	6,901	8,716	21,2	953,406	24,832	2169,417	0	202,972	202,972	99,721	0	0	0	0	0	0	0
13:34:17	-129,248	2168,125	11,845	11,621	10,394	6,887	8,681	21,2	953,406	24,832	2168,125	0	202,972	202,972	99,721	0	0	0	0	0	0	0
13:34:17	-310,424	2165,02	11,748	11,621	10,381	6,855	8,645	21,2	953,406	24,832	2165,02	0	202,972	202,972	99,721	0	0	0	0	0	0	0
13:34:17	-106,713	2163,953	11,845	11,621	10,37	6,844	8,609	21,2	953,406	24,832	2163,953	0	202,972	202,972	99,721	0	0	0	0	0	0	0
13:34:17	-292,236	2161,031	11,748	11,621	10,359	6,814	8,574	21,2	953,406	24,832	2161,031	0	202,972	202,972	99,721	0	0	0	0	0	0	0
13:34:17	-268,457	2158,346	11,65	11,523	10,349	6,787	8,539	21,2	953,406	24,832	2158,346	0	202,972	202,972	99,721	0	0	0	0	0	0	0
13:34:17	-280,81	2155,538	11,455	11,377	10,343	6,758	8,504	21,2	953,406	24,832	2155,538	0	202,972	202,972	99,721	0	0	0	0	0	0	0
13:34:17	-324,926	2152,289	11,259	11,23	10,335	6,724	8,469	21,2	953,406	24,832	2152,289	0	202,972	202,972	99,721	0	0	0	0	0	0	0
13:34:17	-187,597	2150,413	11,162	11,084	10,329	6,705	8,435	21,2	953,406	24,832	2150,413	0	202,972	202,972	99,721	0	0	0	0	0	0	0
13:34:17	-264,331	2147,77	11,015	11,035	10,322	6,678	8,4	21,2	953,406	24,832	2147,77	0	202,972	202,972	99,721	0	0	0	0	0	0	0
13:34:17	-143,139	2146,338	10,966	10,937	10,317	6,663	8,366	21,2	953,406	24,832	2146,338	0	202,972	202,972	99,721	0	0	0	0	0	0	0
13:34:17	-161,206	2144,726	10,966	10,937	10,307	6,646	8,332	21,2	953,406	24,832	2144,726	0	202,972	202,972	99,721	0	0	0	0	0	0	0
13:34:17	-190,454	2142,822	10,918	10,937	10,299	6,627	8,299	21,2	953,406	24,832	2142,822	0	202,972	202,972	99,721	0	0	0	0	0	0	0
13:34:17	-148,193	2141,34	10,918	10,888	10,291	6,611	8,266	21,2	953,406	24,832	2141,34	0	202,972	202,972	99,721	0	0	0	0	0	0	0
13:34:17	-117,871	2140,161	10,966	10,937	10,281	6,599	8,233	21,2	953,406	24,832	2140,161	0	202,972	202,972	99,721	0	0	0	0	0	0	0
13:34:17	-143,115	2138,73	10,918	10,937	10,276	6,584	8,201	21,2	953,406	24,832	2138,73	0	202,972	202,972	99,721	0	0	0	0	0	0	0
13:34:17	-133,227	2137,398	10,918	10,888	10,268	6,571	8,169	21,2	953,406	24,832	2137,398	0	202,972	202,972	99,721	0	0	0	0	0	0	0
13:34:17	-189,501	2135,503	10,82	10,888	10,263	6,551	8,137	21,2	953,406	24,832	2135,503	0	202,972	202,972	99,721	0	0	0	0	0	0	0
13:34:17	-45,8	2135,045	10,918	10,742	10,255	6,546	8,106	21,2	953,406	24,832	2135,045	0	202,972	202,972	99,721	0	0	0	0	0	0	0
13:34:17	-83,764	2134,207	10,918	10,742	10,25	6,538	8,075	21,2	953,406	24,832	2134,207	0	202,972	202,972	99,721	0	0	0	0	0	0	0
13:34:17	-159,375	2132,613	10,82	10,693	10,246	6,521	8,045	21,2	953,406	24,832	2132,613	0	202,972	202,972	99,721	0	0	0	0	0	0	0
13:34:17	-219,848	2130,415	10,673	10,595	10,242	6,499	8,015	21,2	953,406	24,832	2130,415	0	202,972	202,972	99,721	0	0	0	0	0	0	0
13:34:17	-59,423	2129,82	10,625	10,547	10,241	6,492	7,985	21,2	953,406	24,832	2129,82	0	202,972	202,972	99,721	0	0	0	0	0	0	0
13:34:17	-174,462	2128,076	10,527	10,547	10,236	6,475	7,955	21,2	953,406	24,832	2128,076	0	202,972	202,972	99,721	0	0	0	0	0	0	0
13:34:17	-4,541	2128,03	10,673	10,547	10,228	6,474	7,926	21,2	953,406	24,832	2128,03	0	202,972	202,972	99,721	0	0	0	0	0	0	0
13:34:17	-84,985	2127,181	10,673	10,595	10,223	6,465	7,897	21,2	953,406	24,832	2127,181	0	202,972	202,972	99,721	0	0	0	0	0	0	0
13:34:17	-84,814	2126,332	10,673	10,595	10,218	6,457	7,869	21,2	953,406	24,832	2126,332	0	202,972	202,972	99,721	0	0	0	0	0	0	0
13:34:17	-84,79	2125,484	10,673	10,595	10,213	6,448	7,841	21,2	953,406	24,832	2125,484	0	202,972	202,972	99,721	0	0	0	0	0	0	0
13:34:17	-85,888	2124,626	10,673	10,595	10,209	6,439	7,814	21,2	953,406	24,832	2124,626	0	202,972	202,972	99,721	0	0	0	0	0	0	0
13:34:17	-73,022	2123,895	10,673	10,595	10,204	6,431	7,787	21,2	953,406	24,832	2123,895	0	202,972	202,972	99,721	0	0	0	0	0	0	0
13:34:17	-117,26	2122,723	10,625	10,547	10,2	6,419	7,76	21,2	953,406	24,832	2122,723	0	202,972	202,972	99,721	0	0	0	0	0	0	0
13:34:17	-149,975	2121,223	10,478	10,498	10,2	6,404	7,733	21,2	953,406	24,832	2121,223	0	202,972	202,972	99,721	0	0	0	0	0	0	0
13:34:17	-71,801	2120,505	10,478	10,498	10,195	6,396	7,707	21,2	953,406	24,832	2120,505	0	202,972	202,972	99,721	0	0	0	0	0	0	0
13:34:17	-28,955	2120,215	10,527	10,547	10,191	6,393	7,681	21,2	953,406	24,832	2120,215	0	202,972	202,972	99,721	0	0	0	0	0	0	0
13:34:17	-85,839	2119,357	10,527	10,547	10,186	6,385	7,656	21,2	953,406	24,832	2119,357	0	202,972	202,972	99,721	0	0	0	0	0	0	0
13:34:17	-74,047	2118,617	10,527	10,547	10,182	6,377	7,631	21,2	953,406	24,832	2118,617	0	202,972	202,972	99,721	0	0	0	0	0	0	0
13:34:17	3,662	2118,653	10,625	10,547	10,177	6,377	7,606	21,2	953,406	24,832	2118,617	0	202,972	202,972	99,721	0	0	0	0	0	0	0
13:34:17	-88,134	2117,772	10,625	10,595	10,172	6,368	7,582	21,2	953,406	24,832	2117,772	0	202,972	202,972	99,721	0	0	0	0	0	0	0
13:34:17	-75,122	2117,021	10,625	10,547	10,168	6,361	7,558	21,2	953,406	24,832	2117,021	0	202,972	202,972	99,721	0	0	0	0	0	0	0
13:34:18	-166,723	2115,353	10,527	10,547	10,164	6,343	7,534	21,2	953,406	24,832	2115,353	0	202,972	202,972	99,721	0	0	0	0	0	0	0
13:34:18	-11,962	2115,234	10,527	10,595	10,163	6,342	7,511	21,2	953,406	24,832	2115,234	0	202,972	202,972	99,721	0	0	0	0	0	0	0
13:34:18	-77,246	2114,461	10,527	10,498	10,159	6,334	7,488	21,2	953,406	24,832	2114,461	0	202,972	202,972	99,721	0	0	0	0	0	0	0
13:34:18	-45,263	2114,009	10,478	10,498	10,159	6,329	7,465	21,2	953,406	24,832	2114,009	0	202,972	202,972	99,721	0	0	0	0	0	0	0
13:34:18	-76,171	2113,247	10,478	10,4	10,154	6,322	7,443	21,2	953,406	24,832	2113,247	0	202,972	202,972	99,721	0	0	0	0	0	0	0
13:34:18	-55,981	2112,687	10,429	10,4	10,154	6,316	7,421	21,2	953,406	24,832	2112,687	0	202,972	202,972	99,721	0	0	0	0	0	0	0
13:34:18	-167,895	2111,008	10,332	10,351	10,149	6,299	7,399	21,2	953,406	24,832	2111,008	0	202,972	202,972	99,721	0	0	0	0	0	0	0
13:34:18	-11,791	2110,89	10,332	10,351	10,149	6,297	7,377	21,2	953,406	24,832	2110,89	0	202,972	202,972	99,721	0	0	0	0	0	0	0
13:34:18	-55,981	2110,33	10,283	10,302	10,148	6,292	7,356	21,2	953,406	24,832	2110,33	0	202,972	202,972	99,721	0	0	0	0	0	0	0
13:34:18	-20,166	2110,129	10,332	10,302	10,144	6,289	7,335	21,2	953,406	24,832	2110,129	0	202,972	202,972	99,721	0	0	0	0	0	0	0
13:34:18	-79,516	2109,334	10,332	10,302	10,14	6,281	7,314	21,2	953,406	24,832	2109,334	0	202,972	202,972	99,721	0	0	0	0	0	0	0
13:34:18	-10,717	2109,226	10,332	10,302	10,139	6,28	7,294	21,2	953,406	24,832	2109,226	0	202,972	202,972	99,721	0	0	0	0	0	0	0
13:34:18	-78,442	2108,442	10,332	10,351	10,135	6,272	7,274	21,2	953,406	24,832	2108,442	0	202,972	202,972	99,721	0	0	0	0	0	0	0
13:34:18	1,44	2108,456	10,429	10,351	10,13	6,272	7,254	21,2	953,406	24,832	2108,442	0	202,972	202,972	99,721	0	0	0	0	0	0	0
13:34:18	-32,128	2108,135	10,478	10,498	10,125	6,269	7,235	21,1	951,006	24,832	2108,135	0	202,972	202,972	99,721	0	0	0	0	0	0	0
13:34:18	-118,847	2106,947	10,429	10,351	10,121	6,257	7,216	21,1	951,006	24,832	2106,947	0	202,972	202,972	99,721	0	0	0	0	0	0	0
13:34:18	-33,178	2106,615	10,478	10,4	10,116	6,253	7,197	21,1	951,006	24,832	2106,615	0	202,972	202,972	99,721	0	0	0	0	0	0	0
13:34:18	-45,239	2106,162	10,429	10,4	10,116	6,249	7,178	21,1	951,006	24,832	2106,162	0	202,972	202,972	99,721	0	0	0	0	0	0	0
13:34:18	-161,401	2104,548	10,332	10,205	10,112	6,232	7,16	21,1	951,006	24,832	2104,548	0	202,972	202,972	99,721	0	0	0	0	0	0	0
13:34:18	-9,692	2104,452	10,332	10,302	10,112	6,231	7,141	21,1	951,006	24,832	2104,452	0	202,972	202,972	99,721	0	0	0	0	0	0	0
13:34:18	-45,239	2103,999	10,283	10,205	10,112	6,226	7,123	21,1	951,006	24,832	2103,999	0	202,972	202,972	99,721	0	0	0	0	0	0	0
13:34:18	-100,097	2102,998	10,185	10,156	10,111	6,216	7,106	21,1	951,006	24,832	2102,998	0	202,972	202,972	99,721	0	0	0	0	0	0	0
13:34:18	-115,966	2101,838	10,136	10,156	10,107	6,204	7,088	21,1	951,006	24,832	2101,838	0	202,972	202,972	99,721	0	0	0	0	0	0	0
13:34:18	36,645	2102,205	10,185	10,156	10,107	6,208	7,071	21,1	951,006	24,832	2101,839	0	202,972	202,972	99,721	0	0	0	0	0	0	0
13:34:18	9,863	2102,304	10,283	10,302	10,102	6,209	7,054	21,1	951,006	24,832	2101,839	0	200,95	200,95	99,713	0	0	0	0	0	0	0
13:34:18	62,719	2102,931	10,429	10,498	10,098	6,215	7,037	21,1	951,006	24,832	2101,841	0	200,95	200,95	99,713	0	0	0	0	0	0	0
13:34:18	81,86	2103,749	10,527	10,595	10,097	6,224	7,021	21,1	951,006	24,832	2101,843	0	200,95	200,95	99,713	0	0	0	0	0	0	0
13:34:18	271,557	2106,465	10,82	11,035	10,097	6,252	7,006	21,1	951,006	24,832	2101,847	0	200,95	200,95	99,713	0	0	0	0	0	0	0
13:34:18	262,719	2109,092	11,015	11,23	10,102	6,279	6,992	21,1	951,006	24,832	2101,854	0	200,95	200,95	99,713	0	0	0	0	0	0	0
13:34:18	577,441	2114,867	11,455	11,767	10,112	6,338	6,979	21,1	951,006	24,832	2101,867	0	200,95	200,95	99,713	0	0	0	0	0	0	0
13:34:18	701,806	2121,885	11,943	12,451	10,126	6,411	6,968	21,1	951,006	24,832	2101,887	0	200,95	200,95	99,713	0	0	0	0	0	0	0
13:34:18	629,223	2128,177	12,187	12,89	10,149	6,476	6,958	21,1	951,006	24,832	2101,914	0	200,95	200,95	99,713	0	0	0	0	0	0	0
13:34:18	810,668	2136,284	12,529	13,379	10,177	6,559	6,951	21,1	951,006	24,832	2101,948	0	200,95	200,95	99,713	0	0	0	0	0	0	0
13:34:18	925,097	2145,535	12,822	13,965	10,213	6,654	6,945	21,1	951,006	24,832	2101,992	0	200,95	200,95	99,713	0	0	0	0	0	0	0
13:34:18	685,253	2152,387	12,773	14,111	10,255	6,725	6,941	21,1	951,006	24,832	2102,042	0	200,95	200,95	99,713	0	0	0	0	0	0	0
13:34:18	1087,963	2163,267	13,017	14,404	10,304	6,837	6,938	21,1	951,006	24,832	2102,103	0	200,95	200,95	99,713	0	0	0	0	0	0	0
13:34:18	928,198	2172,549	13,164	14,599	10,349	6,933	6,938	21,1	951,006	24,832	2102,174	0	200,95	200,95	99,713	0	0	0	0	0	0	0
13:34:18	948,559	2182,034	13,261	14,941	10,397	7,031	6,94	21,1	951,006	24,832	2102,254	0	200,95	200,95	99,713	0	0	0	0	0	0	0
13:34:18	1260,961	2194,644	13,652	15,429	10,448	7,161	6,945	21,1	951,006	24,832	2102,346	0	200,95	200,95	99,713	0	0	0	0	0	0	0
13:34:18	1139,428	2206,038	13,994	15,722	10,494	7,278	6,951	21,1	951,006	24,832	2102,45	0	200,95	200,95	99,713	0	0	0	0	0	0	0
13:34:18	1172,021	2217,758	14,287	16,406	10,545	7,399	6,96	21,1	951,006	24,832	2102,565	0	200,95	200,95	99,713	0	0	0	0	0	0	0
13:34:18	1271,606	2230,474	14,629	16,845	10,599	7,53	6,971	21,1	951,006	24,832	2102,693	0	200,95	200,95	99,713	0	0	0	0	0	0	0
13:34:18	1204,931	2242,524	14,873	17,236	10,654	7,654	6,984	21,1	951,006	24,832	2102,833	0	200,95	200,95	99,713	0	0	0	0	0	0	0
13:34:18	1094,213	2253,466	14,97	17,09	10,711	7,767	7	21,1	951,006	24,832	2102,984	0	200,95	200,95	99,713	0	0	0	0	0	0	0
13:34:18	1152,783	2264,994	15,068	17,431	10,771	7,886	7,017	21,1	951,006	24,832	2103,146	0	200,95	200,95	99,713	0	0	0	0	0	0	0
13:34:18	1352,978	2278,524	15,361	17,822	10,832	8,026	7,037	21,1	951,006	24,832	2103,321	0	200,95	200,95	99,713	0	0	0	0	0	0	0
13:34:18	934,887	2287,872	15,215	17,724	10,892	8,122	7,058	21,1	951,006	24,832	2103,505	0	200,95	200,95	99,713	0	0	0	0	0	0	0
13:34:18	1593,335	2303,806	15,752	18,31	10,954	8,286	7,082	21,1	951,006	24,832	2103,706	0	200,95	200,95	99,713	0	0	0	0	0	0	0
13:34:18	1361,572	2317,422	16,045	18,652	11,015	8,427	7,109	21,1	951,006	24,832	2103,919	0	200,95	200,95	99,713	0	0	0	0	0	0	0
13:34:18	1261,645	2330,038	16,24	19,14	11,076	8,557	7,137	21,1	951,006	24,832	2104,145	0	200,95	200,95	99,713	0	0	0	0	0	0	0
13:34:18	1502,783	2345,066	16,679	19,336	11,137	8,712	7,168	21,1	951,006	24,832	2104,386	0	200,95	200,95	99,713	0	0	0	0	0	0	0
13:34:18	1084,985	2355,916	16,679	19,14	11,198	8,823	7,2	21,1	951,006	24,832	2104,638	0	200,95	200,95	99,713	0	0	0	0	0	0	0
13:34:18	1388,916	2369,805	16,924	19,678	11,263	8,967	7,235	21,1	951,006	24,832	2104,903	0	200,95	200,95	99,713	0	0	0	0	0	0	0
13:34:18	1821,118	2388,016	17,656	20,263	11,326	9,154	7,273	21,1	951,006	24,832	2105,186	0	200,95	200,95	99,713	0	0	0	0	0	0	0
13:34:18	1327,05	2401,286	17,9	20,361	11,388	9,291	7,312	21,1	951,006	24,832	2105,482	0	200,95	200,95	99,713	0	0	0	0	0	0	0
13:34:18	1265,234	2413,939	18,047	20,752	11,452	9,422	7,354	21,1	951,006	24,832	2105,79	0	200,95	200,95	99,713	0	0	0	0	0	0	0
13:34:18	1384,521	2427,784	18,388	20,898	11,511	9,564	7,397	21,1	951,006	24,832	2106,112	0	200,95	200,95	99,713	0	0	0	0	0	0	0
13:34:18	1676,928	2444,553	19,023	21,631	11,571	9,737	7,443	21,1	951,006	24,832	2106,451	0	200,95	200,95	99,713	0	0	0	0	0	0	0
13:34:18	1134,252	2455,896	19,023	21,484	11,635	9,854	7,49	21,1	951,006	24,832	2106,8	0	200,95	200,95	99,713	0	0	0	0	0	0	0
13:34:18	1296,557	2468,861	19,17	21,484	11,7	9,988	7,539	21,1	951,006	24,832	2107,162	0	200,95	200,95	99,713	0	0	0	0	0	0	0
13:34:18	1777,319	2486,635	19,804	21,631	11,765	10,171	7,591	21,1	951,006	24,832	2107,542	0	200,95	200,95	99,713	0	0	0	0	0	0	0
13:34:18	648,022	2493,115	19,267	21,68	11,831	10,238	7,643	21,1	951,006	24,832	2107,928	0	200,95	200,95	99,713	0	0	0	0	0	0	0
13:34:18	1133,203	2504,447	19,316	21,435	11,892	10,355	7,696	21,1	951,006	24,832	2108,324	0	200,95	200,95	99,713	0	0	0	0	0	0	0
13:34:18	1151,367	2515,961	19,463	21,24	11,949	10,473	7,75	21,1	951,006	24,832	2108,732	0	200,95	200,95	99,713	0	0	0	0	0	0	0
13:34:18	1001,464	2525,975	19,463	21,68	12,006	10,577	7,806	21,1	951,006	24,832	2109,149	0	200,95	200,95	99,713	0	0	0	0	0	0	0
13:34:18	2079,443	2546,77	20,732	22,314	12,053	10,791	7,864	21,1	951,006	24,832	2109,587	0	200,95	200,95	99,713	0	0	0	0	0	0	0
13:34:18	972,29	2556,493	20,781	22,363	12,105	10,891	7,924	21,1	951,006	24,832	2110,033	0	200,95	200,95	99,713	0	0	0	0	0	0	0
13:34:18	907,324	2565,566	20,781	22,803	12,156	10,985	7,984	21,1	951,006	24,832	2110,489	0	200,95	200,95	99,713	0	0	0	0	0	0	0
13:34:18	1387,011	2579,436	21,269	23,144	12,207	11,128	8,045	21,1	951,006	24,832	2110,958	0	200,95	200,95	99,713	0	0	0	0	0	0	0
13:34:18	1207,446	2591,51	21,562	23,096	12,259	11,252	8,108	21,1	951,006	24,832	2111,438	0	200,95	200,95	99,713	0	0	0	0	0	0	0
13:34:18	1155,151	2603,062	21,709	23,633	12,316	11,371	8,172	21,1	951,006	24,832	2111,93	0	200,95	200,95	99,713	0	0	0	0	0	0	0
13:34:18	1161,401	2614,676	21,904	23,73	12,37	11,491	8,237	21,1	951,006	24,832	2112,433	0	200,95	200,95	99,713	0	0	0	0	0	0	0
13:34:18	826,001	2622,936	21,806	23,877	12,422	11,576	8,303	21,1	951,006	24,832	2112,943	0	200,95	200,95	99,713	0	0	0	0	0	0	0
13:34:18	1430,444	2637,24	22,295	24,512	12,475	11,724	8,37	21,1	951,006	24,832	2113,468	0	200,95	200,95	99,713	0	0	0	0	0	0	0
13:34:18	1127,807	2648,518	22,49	24,316	12,528	11,84	8,438	21,1	951,006	24,832	2114,003	0	200,95	200,95	99,713	0	0	0	0	0	0	0
13:34:18	985,278	2658,371	22,637	24,316	12,575	11,941	8,506	21,1	951,006	24,832	2114,547	0	200,95	200,95	99,713	0	0	0	0	0	0	0
13:34:18	787,207	2666,243	22,539	24,267	12,624	12,023	8,575	21,1	951,006	24,832	2115,099	0	200,95	200,95	99,713	0	0	0	0	0	0	0
13:34:18	1120,044	2677,444	22,832	24,512	12,671	12,138	8,645	21,1	951,006	24,832	2115,661	0	200,95	200,95	99,713	0	0	0	0	0	0	0
13:34:18	980,737	2687,251	22,978	24,658	12,718	12,239	8,716	21,1	951,006	24,832	2116,233	0	200,95	200,95	99,713	0	0	0	0	0	0	0
13:34:18	1091,162	2698,163	23,32	25	12,76	12,352	8,787	21,1	951,006	24,832	2116,815	0	200,95	200,95	99,713	0	0	0	0	0	0	0
13:34:18	1080,786	2708,971	23,564	25,049	12,807	12,463	8,859	21,1	951,006	24,832	2117,407	0	200,95	200,95	99,713	0	0	0	0	0	0	0
13:34:18	891,015	2717,881	23,613	25	12,854	12,555	8,932	21,1	951,006	24,832	2118,008	0	200,95	200,95	99,713	0	0	0	0	0	0	0
13:34:18	942,968	2727,31	23,711	25,244	12,902	12,652	9,004	21,1	951,006	24,832	2118,617	0	200,95	200,95	99,713	0	0	0	0	0	0	0
13:34:18	863,793	2735,948	23,808	25,195	12,945	12,741	9,078	21,1	951,006	24,832	2119,234	0	200,95	200,95	99,713	0	0	0	0	0	0	0
13:34:18	866,088	2744,609	23,906	25,342	12,988	12,831	9,151	21,1	951,006	24,832	2119,86	0	200,95	200,95	99,713	0	0	0	0	0	0	0
13:34:18	816,381	2752,773	23,955	25,488	13,031	12,915	9,225	21,1	951,006	24,832	2120,493	0	200,95	200,95	99,713	0	0	0	0	0	0	0
13:34:18	1007,641	2762,849	24,199	25,537	13,074	13,019	9,3	21,1	951,006	24,832	2121,135	0	200,95	200,95	99,713	0	0	0	0	0	0	0
13:34:18	941,577	2772,265	24,443	25,83	13,113	13,116	9,374	21,1	951,006	24,832	2121,786	0	200,95	200,95	99,713	0	0	0	0	0	0	0
13:34:18	831,03	2780,576	24,59	25,879	13,151	13,201	9,449	21,1	951,006	24,832	2122,444	0	200,95	200,95	99,713	0	0	0	0	0	0	0
13:34:18	1024,047	2790,816	24,883	25,928	13,192	13,307	9,525	21,1	951,006	24,832	2123,113	0	200,95	200,95	99,713	0	0	0	0	0	0	0
13:34:18	805,517	2798,871	25,078	26,123	13,226	13,39	9,601	21,1	951,006	24,832	2123,789	0	200,95	200,95	99,713	0	0	0	0	0	0	0
13:34:18	953,222	2808,403	25,371	26,269	13,263	13,488	9,677	21,1	951,006	24,832	2124,473	0	200,95	200,95	99,713	0	0	0	0	0	0	0
13:34:18	691,406	2815,317	25,42	26,562	13,299	13,559	9,753	21,1	951,006	24,832	2125,164	0	200,95	200,95	99,713	0	0	0	0	0	0	0
13:34:18	1090,576	2826,223	25,859	26,807	13,335	13,672	9,83	21,1	951,006	24,832	2125,865	0	200,95	200,95	99,713	0	0	0	0	0	0	0
13:34:18	707,177	2833,295	25,908	26,904	13,372	13,745	9,907	21,1	951,006	24,832	2126,573	0	200,95	200,95	99,713	0	0	0	0	0	0	0
13:34:18	882,543	2842,12	26,152	27,1	13,407	13,836	9,984	21,1	951,006	24,832	2127,288	0	200,95	200,95	99,713	0	0	0	0	0	0	0
13:34:18	756,64	2849,687	26,25	27,246	13,444	13,914	10,061	21,1	951,006	24,832	2128,011	0	200,95	200,95	99,713	0	0	0	0	0	0	0
13:34:18	598,071	2855,668	26,25	27,002	13,478	13,975	10,138	21,1	951,006	24,832	2128,738	0	200,95	200,95	99,713	0	0	0	0	0	0	0
13:34:18	731,005	2862,978	26,396	27,148	13,51	14,051	10,214	21,1	951,006	24,832	2129,473	0	200,95	200,95	99,713	0	0	0	0	0	0	0
13:34:18	807,421	2871,052	26,641	27,295	13,542	14,134	10,291	21,1	951,006	24,832	2130,214	0	200,95	200,95	99,713	0	0	0	0	0	0	0
13:34:18	846,582	2879,518	26,982	27,588	13,57	14,221	10,368	21,1	951,006	24,832	2130,964	0	200,95	200,95	99,713	0	0	0	0	0	0	0
13:34:19	582,251	2885,34	27,129	27,637	13,594	14,281	10,445	21,1	951,006	24,832	2131,718	0	200,95	200,95	99,713	0	0	0	0	0	0	0
13:34:19	750,463	2892,845	27,373	28,027	13,622	14,359	10,522	21,1	951,006	24,832	2132,479	0	200,95	200,95	99,713	0	0	0	0	0	0	0
13:34:19	718,457	2900,029	27,666	28,174	13,645	14,433	10,598	21,1	951,006	24,832	2133,247	0	200,95	200,95	99,713	0	0	0	0	0	0	0
13:34:19	557,885	2905,608	27,715	28,125	13,674	14,49	10,675	21,1	951,006	24,832	2134,019	0	200,95	200,95	99,713	0	0	0	0	0	0	0
13:34:19	456,323	2910,172	27,666	28,223	13,702	14,537	10,75	21,1	951,006	24,832	2134,795	0	200,95	200,95	99,713	0	0	0	0	0	0	0
13:34:19	467,26	2914,844	27,617	27,978	13,731	14,586	10,826	21,1	951,006	24,832	2135,575	0	200,95	200,95	99,713	0	0	0	0	0	0	0
13:34:19	513,5	2919,979	27,617	28,125	13,76	14,638	10,9	21,1	951,006	24,832	2136,359	0	200,95	200,95	99,713	0	0	0	0	0	0	0
13:34:19	553,613	2925,515	27,666	28,174	13,788	14,696	10,975	21,1	951,006	24,832	2137,148	0	200,95	200,95	99,713	0	0	0	0	0	0	0
13:34:19	509,277	2930,608	27,666	28,125	13,816	14,748	11,049	21,1	951,006	24,832	2137,942	0	200,95	200,95	99,713	0	0	0	0	0	0	0
13:34:19	562,475	2936,233	27,715	28,223	13,845	14,806	11,122	21,1	951,006	24,832	2138,74	0	200,95	200,95	99,713	0	0	0	0	0	0	0
13:34:19	426,196	2940,495	27,715	28,125	13,869	14,85	11,196	21,1	951,006	24,832	2139,542	0	200,95	200,95	99,713	0	0	0	0	0	0	0
13:34:19	490,551	2945,4	27,861	28,174	13,888	14,901	11,268	21,1	951,006	24,832	2140,348	0	200,95	200,95	99,713	0	0	0	0	0	0	0
13:34:19	578,295	2951,183	28,008	28,369	13,912	14,96	11,341	21,1	951,006	24,832	2141,158	0	200,95	200,95	99,713	0	0	0	0	0	0	0
13:34:19	539,697	2956,58	28,203	28,564	13,931	15,016	11,413	21,3	951,006	24,832	2141,974	0	200,95	200,95	99,713	0	0	0	0	0	0	0
13:34:19	490,991	2961,49	28,35	28,711	13,95	15,066	11,484	21,3	951,006	24,832	2142,793	0	200,95	200,95	99,713	0	0	0	0	0	0	0
13:34:19	523,413	2966,724	28,447	28,809	13,973	15,12	11,556	21,3	951,006	24,832	2143,617	0	200,95	200,95	99,713	0	0	0	0	0	0	0
13:34:19	174,316	2968,467	28,203	28,662	13,997	15,138	11,626	21,3	951,006	24,832	2144,442	0	200,95	200,95	99,713	0	0	0	0	0	0	0
13:34:19	341,113	2971,879	28,203	28,369	14,016	15,174	11,695	21,3	951,006	24,832	2145,27	0	200,95	200,95	99,713	0	0	0	0	0	0	0
13:34:19	638,134	2978,26	28,496	28,711	14,035	15,239	11,765	21,3	951,006	24,832	2146,103	0	200,95	200,95	99,713	0	0	0	0	0	0	0
13:34:19	356,054	2981,82	28,594	28,711	14,049	15,276	11,834	21,3	951,006	24,832	2146,938	0	200,95	200,95	99,713	0	0	0	0	0	0	0
13:34:19	438,232	2986,203	28,691	29,053	14,068	15,321	11,902	21,3	951,006	24,832	2147,778	0	200,95	200,95	99,713	0	0	0	0	0	0	0
13:34:19	402,001	2990,223	28,838	29,248	14,082	15,363	11,97	21,3	951,006	24,832	2148,62	0	200,95	200,95	99,713	0	0	0	0	0	0	0
13:34:19	397,583	2994,199	28,984	29,346	14,096	15,404	12,037	21,3	951,006	24,832	2149,466	0	200,95	200,95	99,713	0	0	0	0	0	0	0
13:34:19	205,029	2996,249	28,935	29,004	14,11	15,425	12,104	21,3	951,006	24,832	2150,313	0	202,914	202,914	99,721	0	0	0	0	0	0	0
13:34:19	-30,493	2995,944	28,594	28,467	14,128	15,422	12,169	21,3	951,006	24,832	2151,158	0	202,914	202,914	99,721	0	0	0	0	0	0	0
13:34:19	-260,864	2993,335	28,154	27,978	14,138	15,395	12,232	21,3	951,006	24,832	2152	0	202,914	202,914	99,721	0	0	0	0	0	0	0
13:34:19	-721,826	2986,117	27,373	26,904	14,143	15,32	12,293	21,3	951,006	24,832	2152,834	0	202,914	202,914	99,721	0	0	0	0	0	0	0
13:34:19	-719,751	2978,92	26,836	26,123	14,133	15,246	12,351	21,3	951,006	24,832	2153,661	0	202,914	202,914	99,721	0	0	0	0	0	0	0
13:34:19	-851,049	2970,409	26,494	25,391	14,105	15,158	12,406	21,3	951,006	24,832	2154,477	0	202,914	202,914	99,721	0	0	0	0	0	0	0
13:34:19	-737,133	2963,038	26,348	24,707	14,073	15,082	12,458	21,3	951,006	24,832	2155,286	0	202,914	202,914	99,721	0	0	0	0	0	0	0
13:34:19	-991,162	2953,126	26,201	24,17	14,026	14,98	12,508	21,3	951,006	24,832	2156,084	0	202,914	202,914	99,721	0	0	0	0	0	0	0
13:34:19	-721,191	2945,914	26,494	23,974	13,969	14,906	12,555	21,3	951,006	24,832	2156,874	0	202,914	202,914	99,721	0	0	0	0	0	0	0
13:34:19	-1082,788	2935,086	26,348	23,974	13,916	14,794	12,598	21,3	951,006	24,832	2157,652	0	202,914	202,914	99,721	0	0	0	0	0	0	0
13:34:19	-1123,217	2923,854	26,25	23,682	13,859	14,678	12,639	21,3	951,006	24,832	2158,418	0	202,914	202,914	99,721	0	0	0	0	0	0	0
13:34:19	-873,51	2915,119	26,396	23,974	13,802	14,588	12,677	21,3	951,006	24,832	2159,175	0	202,914	202,914	99,721	0	0	0	0	0	0	0
13:34:19	-1479,199	2900,327	25,859	23,096	13,75	14,436	12,712	21,3	951,006	24,832	2159,916	0	202,914	202,914	99,721	0	0	0	0	0	0	0
13:34:19	-1456,152	2885,765	25,273	22,705	13,701	14,286	12,743	21,3	951,006	24,832	2160,641	0	202,914	202,914	99,721	0	0	0	0	0	0	0
13:34:19	-1121,362	2874,552	25,078	22,021	13,65	14,17	12,771	21,3	951,006	24,832	2161,355	0	202,914	202,914	99,721	0	0	0	0	0	0	0
13:34:19	-1580,639	2858,745	24,59	21,484	13,589	14,007	12,795	21,3	951,006	24,832	2162,053	0	202,914	202,914	99,721	0	0	0	0	0	0	0
13:34:19	-1231,933	2846,426	24,443	20,898	13,528	13,88	12,816	21,3	951,006	24,832	2162,737	0	202,914	202,914	99,721	0	0	0	0	0	0	0
13:34:19	-1133,129	2835,095	24,394	21,045	13,467	13,763	12,835	21,3	951,006	24,832	2163,409	0	202,914	202,914	99,721	0	0	0	0	0	0	0
13:34:19	-1279,37	2822,301	24,248	21,582	13,404	13,631	12,85	21,3	951,006	24,832	2164,068	0	202,914	202,914	99,721	0	0	0	0	0	0	0
13:34:19	-1063,964	2811,661	24,297	21,68	13,342	13,522	12,864	21,3	951,006	24,832	2164,716	0	202,914	202,914	99,721	0	0	0	0	0	0	0
13:34:19	-1588,525	2795,776	23,711	20,898	13,286	13,358	12,873	21,3	951,006	24,832	2165,347	0	202,914	202,914	99,721	0	0	0	0	0	0	0
13:34:19	-1489,843	2780,878	23,125	20,556	13,235	13,204	12,88	21,3	951,006	24,832	2165,962	0	202,914	202,914	99,721	0	0	0	0	0	0	0
13:34:19	-1432,031	2766,557	22,539	20,019	13,188	13,057	12,883	21,3	951,006	24,832	2166,563	0	202,914	202,914	99,721	0	0	0	0	0	0	0
13:34:19	-1154,858	2755,009	22,148	20,019	13,145	12,938	12,884	21,3	951,006	24,832	2167,151	0	202,914	202,914	99,721	0	0	0	0	0	0	0
13:34:19	-703,149	2747,977	22,197	20,068	13,102	12,865	12,884	21,3	951,006	24,832	2167,732	0	202,914	202,914	99,721	0	0	0	0	0	0	0
13:34:19	-1155,859	2736,419	21,806	19,726	13,059	12,746	12,881	21,3	951,006	24,832	2168,301	0	202,914	202,914	99,721	0	0	0	0	0	0	0
13:34:19	-1258,935	2723,829	21,318	19,482	13,016	12,616	12,876	21,3	951,006	24,832	2168,857	0	202,914	202,914	99,721	0	0	0	0	0	0	0
13:34:19	-860,522	2715,224	21,221	19,531	12,973	12,528	12,869	21,3	951,006	24,832	2169,403	0	202,914	202,914	99,721	0	0	0	0	0	0	0
13:34:19	-760,961	2707,615	21,221	20,019	12,93	12,449	12,861	21,3	951,006	24,832	2169,941	0	202,914	202,914	99,721	0	0	0	0	0	0	0
13:34:19	-569,287	2701,922	21,416	20,166	12,887	12,39	12,852	21,3	951,006	24,832	2170,473	0	202,914	202,914	99,721	0	0	0	0	0	0	0
13:34:19	-772,338	2694,198	21,318	20,019	12,849	12,311	12,841	21,3	951,006	24,832	2170,997	0	202,914	202,914	99,721	0	0	0	0	0	0	0
13:34:19	-866,894	2685,529	21,123	19,873	12,812	12,221	12,829	21,3	951,006	24,832	2171,511	0	202,914	202,914	99,721	0	0	0	0	0	0	0
13:34:19	-718,261	2678,347	21,074	19,824	12,774	12,147	12,816	21,3	951,006	24,832	2172,018	0	202,914	202,914	99,721	0	0	0	0	0	0	0
13:34:19	-658,935	2671,757	21,074	19,726	12,737	12,079	12,801	21,3	951,006	24,832	2172,518	0	202,914	202,914	99,721	0	0	0	0	0	0	0
13:34:19	-1027,612	2661,481	20,635	19,482	12,704	11,974	12,785	21,3	951,006	24,832	2173,007	0	202,914	202,914	99,721	0	0	0	0	0	0	0
13:34:19	-868,92	2652,792	20,342	19,043	12,671	11,884	12,767	21,3	951,006	24,832	2173,487	0	202,914	202,914	99,721	0	0	0	0	0	0	0
13:34:19	-637,158	2646,421	20,293	18,994	12,638	11,818	12,749	21,3	951,006	24,832	2173,96	0	202,914	202,914	99,721	0	0	0	0	0	0	0
13:34:19	-707,324	2639,347	20,293	19,043	12,598	11,745	12,729	21,3	951,006	24,832	2174,425	0	202,914	202,914	99,721	0	0	0	0	0	0	0
13:34:19	-1003,881	2629,308	19,951	18,799	12,561	11,642	12,708	21,3	951,006	24,832	2174,88	0	202,914	202,914	99,721	0	0	0	0	0	0	0
13:34:19	-718,969	2622,119	19,951	18,847	12,52	11,568	12,685	21,3	951,006	24,832	2175,327	0	202,914	202,914	99,721	0	0	0	0	0	0	0
13:34:19	-670,068	2615,418	19,951	18,799	12,482	11,499	12,662	21,3	951,006	24,832	2175,767	0	202,914	202,914	99,721	0	0	0	0	0	0	0
13:34:19	-770,361	2607,714	19,853	18,847	12,444	11,419	12,638	21,3	951,006	24,832	2176,199	0	202,914	202,914	99,721	0	0	0	0	0	0	0
13:34:19	-974,389	2597,971	19,512	18,359	12,408	11,319	12,612	21,3	951,006	24,832	2176,62	0	202,914	202,914	99,721	0	0	0	0	0	0	0
13:34:19	-820,581	2589,765	19,267	18,115	12,376	11,234	12,585	21,3	951,006	24,832	2177,034	0	202,914	202,914	99,721	0	0	0	0	0	0	0
13:34:19	-851,709	2581,248	18,974	17,969	12,344	11,146	12,557	21,3	951,006	24,832	2177,438	0	202,914	202,914	99,721	0	0	0	0	0	0	0
13:34:19	-693,627	2574,311	18,828	17,822	12,313	11,075	12,528	21,3	951,006	24,832	2177,835	0	202,914	202,914	99,721	0	0	0	0	0	0	0
13:34:19	-1020,336	2564,108	18,388	17,431	12,28	10,97	12,497	21,3	951,006	24,832	2178,221	0	202,914	202,914	99,721	0	0	0	0	0	0	0
13:34:19	-716,748	2556,941	18,291	17,383	12,245	10,896	12,466	21,3	951,006	24,832	2178,6	0	202,914	202,914	99,721	0	0	0	0	0	0	0
13:34:19	-603,881	2550,902	18,34	17,383	12,208	10,834	12,434	21,3	951,006	24,832	2178,972	0	202,914	202,914	99,721	0	0	0	0	0	0	0
13:34:19	-620,263	2544,699	18,388	17,431	12,17	10,77	12,401	21,3	951,006	24,832	2179,338	0	202,914	202,914	99,721	0	0	0	0	0	0	0
13:34:19	-584,594	2538,853	18,388	17,285	12,137	10,709	12,368	21,3	951,006	24,832	2179,697	0	202,914	202,914	99,721	0	0	0	0	0	0	0
13:34:19	-883,178	2530,021	18,144	17,187	12,101	10,618	12,334	21,3	951,006	24,832	2180,047	0	202,914	202,914	99,721	0	0	0	0	0	0	0
13:34:19	-659,863	2523,423	17,998	17,187	12,072	10,55	12,299	21,3	951,006	24,832	2180,391	0	202,914	202,914	99,721	0	0	0	0	0	0	0
13:34:19	-642,529	2516,997	17,851	16,943	12,044	10,484	12,263	21,3	951,006	24,832	2180,728	0	202,914	202,914	99,721	0	0	0	0	0	0	0
13:34:19	-700,39	2509,994	17,558	16,699	12,02	10,412	12,227	21,3	951,006	24,832	2181,057	0	202,914	202,914	99,721	0	0	0	0	0	0	0
13:34:19	-800,122	2501,992	17,168	16,504	11,996	10,329	12,19	21,3	951,006	24,832	2181,378	0	202,914	202,914	99,721	0	0	0	0	0	0	0
13:34:19	-783,837	2494,154	16,875	16,162	11,968	10,249	12,151	21,3	951,006	24,832	2181,69	0	202,914	202,914	99,721	0	0	0	0	0	0	0
13:34:19	-644,58	2487,708	16,728	16,015	11,94	10,182	12,113	21,3	951,006	24,832	2181,996	0	202,914	202,914	99,721	0	0	0	0	0	0	0
13:34:19	-407,861	2483,63	16,826	15,869	11,911	10,14	12,074	21,3	951,006	24,832	2182,298	0	202,914	202,914	99,721	0	0	0	0	0	0	0
13:34:19	-491,21	2478,717	16,924	16,162	11,878	10,089	12,035	21,3	951,006	24,832	2182,595	0	202,914	202,914	99,721	0	0	0	0	0	0	0
13:34:19	-583,715	2472,88	16,924	16,162	11,845	10,029	11,996	21,3	951,006	24,832	2182,885	0	202,914	202,914	99,721	0	0	0	0	0	0	0
13:34:19	-547,705	2467,403	16,875	16,162	11,817	9,973	11,956	21,3	951,006	24,832	2183,17	0	202,914	202,914	99,721	0	0	0	0	0	0	0
13:34:19	-536,474	2462,038	16,924	16,162	11,784	9,917	11,916	21,3	951,006	24,832	2183,448	0	202,914	202,914	99,721	0	0	0	0	0	0	0
13:34:19	-687,06	2455,168	16,728	16,064	11,756	9,847	11,876	21,3	951,006	24,832	2183,72	0	202,914	202,914	99,721	0	0	0	0	0	0	0
13:34:19	-421,411	2450,954	16,728	15,967	11,732	9,803	11,835	21,3	951,006	24,832	2183,987	0	202,914	202,914	99,721	0	0	0	0	0	0	0
13:34:19	-668,286	2444,271	16,533	15,82	11,705	9,734	11,794	21,3	951,006	24,832	2184,248	0	202,914	202,914	99,721	0	0	0	0	0	0	0
13:34:19	-566,992	2438,601	16,386	15,674	11,681	9,676	11,752	21,3	951,006	24,832	2184,502	0	202,914	202,914	99,721	0	0	0	0	0	0	0
13:34:19	-770,605	2430,895	16,093	15,429	11,653	9,596	11,71	21,3	951,006	24,832	2184,748	0	202,914	202,914	99,721	0	0	0	0	0	0	0
13:34:19	-358,984	2427,305	16,24	15,332	11,625	9,559	11,668	21,3	951,006	24,832	2184,991	0	202,914	202,914	99,721	0	0	0	0	0	0	0
13:34:19	-622,705	2421,078	16,191	15,478	11,593	9,495	11,625	21,3	951,006	24,832	2185,227	0	202,914	202,914	99,721	0	0	0	0	0	0	0
13:34:19	-273,901	2418,339	16,435	15,722	11,564	9,467	11,583	21,3	951,006	24,832	2185,46	0	202,914	202,914	99,721	0	0	0	0	0	0	0
13:34:19	-555,273	2412,786	16,435	15,674	11,533	9,41	11,54	21,3	951,006	24,832	2185,687	0	202,914	202,914	99,721	0	0	0	0	0	0	0
13:34:19	-589,282	2406,893	16,386	15,722	11,502	9,349	11,497	21,3	951,006	24,832	2185,908	0	202,914	202,914	99,721	0	0	0	0	0	0	0
13:34:19	-769,653	2399,197	16,093	15,478	11,474	9,27	11,454	21,3	951,006	24,832	2186,122	0	202,914	202,914	99,721	0	0	0	0	0	0	0
13:34:19	-530,59	2393,891	16,045	15,283	11,447	9,215	11,41	21,3	951,006	24,832	2186,33	0	202,914	202,914	99,721	0	0	0	0	0	0	0
13:34:19	-587,841	2388,013	15,849	15,136	11,424	9,154	11,366	21,3	951,006	24,832	2186,531	0	202,914	202,914	99,721	0	0	0	0	0	0	0
13:34:19	-694,97	2381,063	15,459	14,843	11,406	9,083	11,321	21,3	951,006	24,832	2186,726	0	202,914	202,914	99,721	0	0	0	0	0	0	0
13:34:20	-612,451	2374,938	15,215	14,599	11,385	9,019	11,276	21,3	951,006	24,832	2186,914	0	202,914	202,914	99,721	0	0	0	0	0	0	0
13:34:20	-481,152	2370,127	15,068	14,453	11,365	8,97	11,23	21,3	951,006	24,832	2187,098	0	202,914	202,914	99,721	0	0	0	0	0	0	0
13:34:20	-494,775	2365,179	14,97	14,404	11,343	8,919	11,185	21,3	951,006	24,832	2187,276	0	202,914	202,914	99,721	0	0	0	0	0	0	0
13:34:20	-607,739	2359,102	14,873	14,209	11,314	8,856	11,139	21,3	951,006	24,832	2187,447	0	202,914	202,914	99,721	0	0	0	0	0	0	0
13:34:20	-452,514	2354,577	14,775	14,209	11,293	8,81	11,094	21,3	951,006	24,832	2187,614	0	202,914	202,914	99,721	0	0	0	0	0	0	0
13:34:20	-476,562	2349,811	14,775	14,258	11,266	8,76	11,048	21,3	951,006	24,832	2187,776	0	202,914	202,914	99,721	0	0	0	0	0	0	0
13:34:20	-460,131	2345,21	14,873	14,258	11,235	8,713	11,002	21,3	951,006	24,832	2187,934	0	202,914	202,914	99,721	0	0	0	0	0	0	0
13:34:20	-449,682	2340,713	14,922	14,306	11,207	8,667	10,956	21,3	951,006	24,832	2188,087	0	202,914	202,914	99,721	0	0	0	0	0	0	0
13:34:20	-450	2336,213	14,873	14,306	11,184	8,62	10,911	21,3	951,006	24,832	2188,235	0	202,914	202,914	99,721	0	0	0	0	0	0	0
13:34:20	-566,87	2330,544	14,629	14,209	11,165	8,562	10,865	21,3	951,006	24,832	2188,377	0	202,914	202,914	99,721	0	0	0	0	0	0	0
13:34:20	-524,365	2325,3	14,433	14,062	11,146	8,508	10,818	21,3	951,006	24,832	2188,514	0	202,914	202,914	99,721	0	0	0	0	0	0	0
13:34:20	-532,08	2319,98	14,14	13,867	11,132	8,453	10,772	21,3	951,006	24,832	2188,645	0	202,914	202,914	99,721	0	0	0	0	0	0	0
13:34:20	-462,548	2315,354	13,994	13,769	11,113	8,405	10,726	21,3	951,006	24,832	2188,772	0	202,914	202,914	99,721	0	0	0	0	0	0	0
13:34:20	-479,589	2310,558	13,75	13,525	11,099	8,356	10,679	21,2	953,866	24,832	2188,894	0	202,914	202,914	99,721	0	0	0	0	0	0	0
13:34:20	-611,084	2304,447	13,457	13,183	11,081	8,293	10,632	21,2	953,866	24,832	2189,009	0	202,914	202,914	99,721	0	0	0	0	0	0	0
13:34:20	-343,554	2301,012	13,457	13,232	11,062	8,257	10,586	21,2	953,866	24,832	2189,121	0	202,914	202,914	99,721	0	0	0	0	0	0	0
13:34:20	-367,187	2297,34	13,506	13,33	11,038	8,22	10,539	21,2	953,866	24,832	2189,23	0	202,914	202,914	99,721	0	0	0	0	0	0	0
13:34:20	-194,042	2295,4	13,652	13,427	11,019	8,199	10,493	21,2	953,866	24,832	2189,336	0	202,914	202,914	99,721	0	0	0	0	0	0	0
13:34:20	-457,836	2290,821	13,603	13,33	10,996	8,152	10,448	21,2	953,866	24,832	2189,437	0	202,914	202,914	99,721	0	0	0	0	0	0	0
13:34:20	-427,392	2286,547	13,506	13,232	10,977	8,108	10,402	21,2	953,866	24,832	2189,534	0	202,914	202,914	99,721	0	0	0	0	0	0	0
13:34:20	-297,119	2283,576	13,457	13,232	10,963	8,078	10,356	21,2	953,866	24,832	2189,628	0	202,914	202,914	99,721	0	0	0	0	0	0	0
13:34:20	-375,756	2279,818	13,408	13,183	10,944	8,039	10,311	21,2	953,866	24,832	2189,718	0	202,914	202,914	99,721	0	0	0	0	0	0	0
13:34:20	-331,713	2276,501	13,408	13,086	10,925	8,005	10,265	21,2	953,866	24,832	2189,805	0	202,914	202,914	99,721	0	0	0	0	0	0	0
13:34:20	-388,232	2272,619	13,261	13,037	10,911	7,965	10,22	21,2	953,866	24,832	2189,887	0	202,918	202,918	99,721	0	0	0	0	0	0	0
13:34:20	-342,041	2269,199	13,164	12,988	10,897	7,929	10,175	21,2	953,866	24,832	2189,967	0	202,918	202,918	99,721	0	0	0	0	0	0	0
13:34:20	-294,848	2266,25	13,115	12,89	10,883	7,899	10,131	21,2	953,866	24,832	2190,043	0	202,918	202,918	99,721	0	0	0	0	0	0	0
13:34:20	-330,395	2262,946	13,115	12,841	10,864	7,865	10,086	21,2	953,866	24,832	2190,116	0	202,918	202,918	99,721	0	0	0	0	0	0	0
13:34:20	-284,497	2260,101	13,164	12,841	10,845	7,836	10,042	21,2	953,866	24,832	2190,186	0	202,918	202,918	99,721	0	0	0	0	0	0	0
13:34:20	-332,666	2256,775	13,164	12,89	10,827	7,801	9,998	21,2	953,866	24,832	2190,252	0	202,918	202,918	99,721	0	0	0	0	0	0	0
13:34:20	-371,142	2253,063	13,115	12,841	10,808	7,763	9,954	21,2	953,866	24,832	2190,315	0	202,918	202,918	99,721	0	0	0	0	0	0	0
13:34:20	-344,091	2249,622	13,017	12,89	10,794	7,728	9,911	21,2	953,866	24,832	2190,374	0	202,918	202,918	99,721	0	0	0	0	0	0	0
13:34:20	-247,46	2247,148	13,017	12,841	10,78	7,702	9,868	21,2	953,866	24,832	2190,431	0	202,918	202,918	99,721	0	0	0	0	0	0	0
13:34:20	-296,948	2244,178	12,968	12,744	10,766	7,671	9,824	21,2	953,866	24,832	2190,485	0	202,918	202,918	99,721	0	0	0	0	0	0	0
13:34:20	-380,029	2240,378	12,822	12,549	10,752	7,632	9,781	21,2	953,866	24,832	2190,535	0	202,918	202,918	99,721	0	0	0	0	0	0	0
13:34:20	-431,347	2236,064	12,627	12,353	10,738	7,588	9,738	21,2	953,866	24,832	2190,58	0	202,918	202,918	99,721	0	0	0	0	0	0	0
13:34:20	-301,22	2233,052	12,48	12,256	10,729	7,557	9,696	21,2	953,866	24,832	2190,623	0	202,918	202,918	99,721	0	0	0	0	0	0	0
13:34:20	-250,83	2230,544	12,48	12,158	10,714	7,531	9,653	21,2	953,866	24,832	2190,663	0	202,918	202,918	99,721	0	0	0	0	0	0	0
13:34:20	-330,151	2227,242	12,48	12,158	10,696	7,497	9,611	21,2	953,866	24,832	2190,699	0	202,918	202,918	99,721	0	0	0	0	0	0	0
13:34:20	-325,024	2223,992	12,48	12,158	10,677	7,463	9,569	21,2	953,866	24,832	2190,733	0	202,918	202,918	99,721	0	0	0	0	0	0	0
13:34:20	-124,951	2222,743	12,627	12,256	10,662	7,45	9,527	21,2	953,866	24,832	2190,765	0	202,918	202,918	99,721	0	0	0	0	0	0	0
13:34:20	-307,617	2219,666	12,627	12,353	10,645	7,419	9,486	21,2	953,866	24,832	2190,794	0	202,918	202,918	99,721	0	0	0	0	0	0	0
13:34:20	-322,998	2216,436	12,627	12,353	10,626	7,385	9,445	21,2	953,866	24,832	2190,819	0	202,918	202,918	99,721	0	0	0	0	0	0	0
13:34:20	-257,08	2213,866	12,627	12,353	10,612	7,359	9,404	21,2	953,866	24,832	2190,842	0	202,918	202,918	99,721	0	0	0	0	0	0	0
13:34:20	-256,542	2211,3	12,675	12,353	10,595	7,332	9,363	21,2	953,866	24,832	2190,863	0	202,918	202,918	99,721	0	0	0	0	0	0	0
13:34:20	-423,095	2207,069	12,48	12,158	10,581	7,289	9,323	21,2	953,866	24,832	2190,879	0	202,918	202,918	99,721	0	0	0	0	0	0	0
13:34:20	-226,611	2204,803	12,431	12,109	10,571	7,266	9,282	21,2	953,866	24,832	2190,893	0	202,918	202,918	99,721	0	0	0	0	0	0	0
13:34:20	-359,887	2201,204	12,285	11,963	10,558	7,228	9,242	21,2	953,866	24,832	2190,903	0	202,918	202,918	99,721	0	0	0	0	0	0	0
13:34:20	-256,054	2198,644	12,187	11,914	10,549	7,202	9,202	21,2	953,866	24,832	2190,911	0	202,918	202,918	99,721	0	0	0	0	0	0	0
13:34:20	-276,977	2195,874	12,138	11,767	10,536	7,173	9,162	21,2	953,866	24,832	2190,916	0	202,918	202,918	99,721	0	0	0	0	0	0	0
13:34:20	-301,245	2192,861	12,041	11,718	10,524	7,142	9,123	21,2	953,866	24,832	2190,918	0	202,918	202,918	99,721	0	0	0	0	0	0	0
13:34:20	-229,052	2190,571	12,041	11,718	10,511	7,119	9,083	21,2	953,866	24,832	2190,571	0	202,918	202,918	99,721	0	0	0	0	0	0	0
13:34:20	-244,042	2188,13	12,041	11,767	10,497	7,094	9,044	21,2	953,866	24,832	2188,13	0	202,918	202,918	99,721	0	0	0	0	0	0	0
13:34:20	-196,923	2186,161	12,138	11,767	10,481	7,073	9,006	21,2	953,866	24,832	2186,161	0	202,918	202,918	99,721	0	0	0	0	0	0	0
13:34:20	-258,154	2183,58	12,138	11,914	10,466	7,047	8,967	21,2	953,866	24,832	2183,58	0	202,918	202,918	99,721	0	0	0	0	0	0	0
13:34:20	-239,819	2181,182	12,138	11,914	10,452	7,022	8,929	21,2	953,866	24,832	2181,182	0	202,918	202,918	99,721	0	0	0	0	0	0	0
13:34:20	-238,769	2178,794	12,138	11,963	10,439	6,997	8,891	21,2	953,866	24,832	2178,794	0	202,918	202,918	99,721	0	0	0	0	0	0	0
13:34:20	-267,626	2176,118	12,041	11,914	10,429	6,97	8,854	21,2	953,866	24,832	2176,118	0	202,918	202,918	99,721	0	0	0	0	0	0	0
13:34:20	-220,434	2173,913	12,041	11,767	10,416	6,947	8,816	21,2	953,866	24,832	2173,913	0	202,918	202,918	99,721	0	0	0	0	0	0	0
13:34:20	-268,579	2171,227	11,943	11,621	10,406	6,919	8,779	21,2	953,866	24,832	2171,227	0	202,918	202,918	99,721	0	0	0	0	0	0	0
13:34:20	-251,318	2168,714	11,845	11,621	10,397	6,893	8,742	21,2	953,866	24,832	2168,714	0	202,918	202,918	99,721	0	0	0	0	0	0	0
13:34:20	-341,455	2165,3	11,65	11,523	10,388	6,858	8,705	21,2	953,866	24,832	2165,3	0	202,918	202,918	99,721	0	0	0	0	0	0	0
13:34:20	-294,604	2162,354	11,504	11,425	10,379	6,828	8,668	21,2	953,866	24,832	2162,354	0	202,918	202,918	99,721	0	0	0	0	0	0	0
13:34:20	-266,87	2159,685	11,455	11,425	10,367	6,8	8,632	21,2	953,866	24,832	2159,685	0	202,918	202,918	99,721	0	0	0	0	0	0	0
13:34:20	-173,706	2157,948	11,504	11,425	10,354	6,782	8,595	21,2	953,866	24,832	2157,948	0	202,918	202,918	99,721	0	0	0	0	0	0	0
13:34:20	-196,728	2155,981	11,504	11,523	10,343	6,762	8,559	21,2	953,866	24,832	2155,981	0	202,918	202,918	99,721	0	0	0	0	0	0	0
13:34:20	-223,608	2153,744	11,504	11,523	10,33	6,739	8,524	21,2	953,866	24,832	2153,744	0	202,918	202,918	99,721	0	0	0	0	0	0	0
13:34:20	-206,616	2151,678	11,455	11,377	10,321	6,718	8,488	21,2	953,866	24,832	2151,678	0	202,918	202,918	99,721	0	0	0	0	0	0	0
13:34:20	-217,041	2149,508	11,308	11,279	10,317	6,695	8,453	21,2	953,866	24,832	2149,508	0	202,918	202,918	99,721	0	0	0	0	0	0	0
13:34:20	-325,83	2146,25	11,113	11,181	10,308	6,662	8,418	21,2	953,866	24,832	2146,25	0	202,918	202,918	99,721	0	0	0	0	0	0	0
13:34:20	-217,968	2144,07	10,966	10,937	10,304	6,639	8,383	21,2	953,866	24,832	2144,07	0	202,918	202,918	99,721	0	0	0	0	0	0	0
13:34:20	-191,455	2142,155	10,918	10,888	10,295	6,62	8,349	21,2	953,866	24,832	2142,155	0	202,918	202,918	99,721	0	0	0	0	0	0	0
13:34:20	-8,081	2142,075	11,015	10,888	10,29	6,619	8,315	21,2	953,866	24,832	2142,075	0	202,918	202,918	99,721	0	0	0	0	0	0	0
13:34:20	-192,553	2140,149	10,966	10,888	10,281	6,599	8,281	21,2	953,866	24,832	2140,149	0	202,918	202,918	99,721	0	0	0	0	0	0	0
13:34:20	-164,404	2138,505	10,966	10,888	10,272	6,582	8,248	21,2	953,866	24,832	2138,505	0	202,918	202,918	99,721	0	0	0	0	0	0	0
13:34:20	-150,292	2137,002	10,966	10,937	10,264	6,567	8,215	21,2	953,866	24,832	2137,002	0	202,918	202,918	99,721	0	0	0	0	0	0	0
13:34:20	-151,538	2135,487	10,966	10,937	10,255	6,551	8,182	21,2	953,866	24,832	2135,487	0	202,918	202,918	99,721	0	0	0	0	0	0	0
13:34:20	-219,873	2133,288	10,82	10,84	10,25	6,528	8,15	21,2	953,866	24,832	2133,288	0	202,918	202,918	99,721	0	0	0	0	0	0	0
13:34:20	-204,76	2131,24	10,673	10,742	10,246	6,507	8,117	21,2	953,866	24,832	2131,24	0	202,918	202,918	99,721	0	0	0	0	0	0	0
13:34:20	-150,073	2129,74	10,527	10,595	10,245	6,492	8,086	21,2	953,866	24,832	2129,74	0	202,918	202,918	99,721	0	0	0	0	0	0	0
13:34:20	-115,014	2128,589	10,478	10,498	10,242	6,48	8,054	21,2	953,866	24,832	2128,589	0	202,918	202,918	99,721	0	0	0	0	0	0	0
13:34:20	-83,715	2127,752	10,478	10,498	10,237	6,471	8,023	21,2	953,866	24,832	2127,752	0	202,918	202,918	99,721	0	0	0	0	0	0	0
13:34:20	-83,911	2126,913	10,478	10,4	10,232	6,463	7,992	21,2	953,866	24,832	2126,913	0	202,918	202,918	99,721	0	0	0	0	0	0	0
13:34:20	-84,79	2126,065	10,478	10,498	10,227	6,454	7,962	21,2	953,866	24,832	2126,065	0	202,918	202,918	99,721	0	0	0	0	0	0	0
13:34:20	-141,65	2124,649	10,478	10,547	10,219	6,439	7,932	21,2	953,866	24,832	2124,649	0	202,918	202,918	99,721	0	0	0	0	0	0	0
13:34:20	-86,01	2123,789	10,478	10,547	10,214	6,43	7,903	21,2	953,866	24,832	2123,789	0	202,918	202,918	99,721	0	0	0	0	0	0	0
13:34:20	-39,477	2123,394	10,527	10,547	10,209	6,426	7,874	21,2	953,866	24,832	2123,394	0	202,918	202,918	99,721	0	0	0	0	0	0	0
13:34:20	-118,31	2122,211	10,478	10,547	10,205	6,414	7,845	21,2	953,866	24,832	2122,211	0	202,918	202,918	99,721	0	0	0	0	0	0	0
13:34:20	-59,179	2121,619	10,429	10,4	10,204	6,408	7,817	21,2	953,866	24,832	2121,619	0	202,918	202,918	99,721	0	0	0	0	0	0	0
13:34:20	-162,548	2119,994	10,332	10,4	10,2	6,391	7,789	21,2	953,866	24,832	2119,994	0	202,918	202,918	99,721	0	0	0	0	0	0	0
13:34:20	76,513	2120,759	10,429	10,498	10,2	6,399	7,762	21,2	953,866	24,832	2119,994	0	202,918	202,918	99,721	0	0	0	0	0	0	0
13:34:20	-71,752	2120,041	10,429	10,4	10,195	6,392	7,735	21,2	953,866	24,832	2119,994	0	202,918	202,918	99,721	0	0	0	0	0	0	0
13:34:20	-164,794	2118,393	10,332	10,4	10,191	6,375	7,708	21,2	953,866	24,832	2118,393	0	202,918	202,918	99,721	0	0	0	0	0	0	0
13:34:20	-58,129	2117,812	10,283	10,351	10,191	6,369	7,682	21,2	953,866	24,832	2117,812	0	202,918	202,918	99,721	0	0	0	0	0	0	0
13:34:20	-90,527	2116,907	10,185	10,302	10,191	6,359	7,656	21,2	953,866	24,832	2116,907	0	202,918	202,918	99,721	0	0	0	0	0	0	0
13:34:20	-72,998	2116,177	10,185	10,205	10,186	6,352	7,631	21,2	953,866	24,832	2116,177	0	202,918	202,918	99,721	0	0	0	0	0	0	0
13:34:20	-74,023	2115,436	10,185	10,302	10,182	6,344	7,605	21,2	953,866	24,832	2115,436	0	202,918	202,918	99,721	0	0	0	0	0	0	0
13:34:20	60,668	2116,043	10,332	10,4	10,178	6,35	7,581	21,2	953,866	24,832	2115,437	0	202,918	202,918	99,721	0	0	0	0	0	0	0
13:34:21	-11,767	2115,925	10,332	10,4	10,177	6,349	7,557	21,2	953,866	24,832	2115,437	0	202,918	202,918	99,721	0	0	0	0	0	0	0
13:34:21	-76,318	2115,162	10,332	10,351	10,173	6,341	7,533	21,2	953,866	24,832	2115,162	0	202,918	202,918	99,721	0	0	0	0	0	0	0
13:34:21	-57,031	2114,592	10,283	10,302	10,172	6,336	7,509	21,2	953,866	24,832	2114,592	0	202,918	202,918	99,721	0	0	0	0	0	0	0
13:34:21	-154,907	2113,043	10,185	10,302	10,169	6,32	7,486	21,2	953,866	24,832	2113,043	0	202,918	202,918	99,721	0	0	0	0	0	0	0
13:34:21	113,256	2114,175	10,332	10,351	10,167	6,331	7,463	21,2	953,866	24,832	2113,044	0	202,918	202,918	99,721	0	0	0	0	0	0	0
13:34:21	-109,619	2113,079	10,283	10,351	10,164	6,32	7,441	21,2	953,866	24,832	2113,044	0	202,918	202,918	99,721	0	0	0	0	0	0	0
13:34:21	33,3	2113,412	10,332	10,351	10,163	6,323	7,419	21,2	953,866	24,832	2113,045	0	202,918	202,918	99,721	0	0	0	0	0	0	0
13:34:21	0	2113,412	10,332	10,205	10,163	6,323	7,398	21,2	953,866	24,832	2113,045	0	202,918	202,918	99,721	0	0	0	0	0	0	0
13:34:21	-77,221	2112,64	10,332	10,302	10,159	6,315	7,376	21,2	953,866	24,832	2112,64	0	202,918	202,918	99,721	0	0	0	0	0	0	0
13:34:21	-55,981	2112,08	10,283	10,302	10,158	6,31	7,355	21,2	953,866	24,832	2112,08	0	202,918	202,918	99,721	0	0	0	0	0	0	0
13:34:21	-20,166	2111,879	10,332	10,351	10,154	6,308	7,335	21,2	953,866	24,832	2111,879	0	202,918	202,918	99,721	0	0	0	0	0	0	0
13:34:21	-10,717	2111,771	10,332	10,205	10,154	6,306	7,315	21,2	953,866	24,832	2111,771	0	202,918	202,918	99,721	0	0	0	0	0	0	0
13:34:21	-77,416	2110,997	10,332	10,205	10,149	6,298	7,295	21,2	953,866	24,832	2110,997	0	202,918	202,918	99,721	0	0	0	0	0	0	0
13:34:21	-57,006	2110,427	10,283	10,205	10,149	6,293	7,275	21,2	953,866	24,832	2110,427	0	202,918	202,918	99,721	0	0	0	0	0	0	0
13:34:21	-30,932	2110,118	10,332	10,302	10,144	6,289	7,256	21,2	953,866	24,832	2110,118	0	202,918	202,918	99,721	0	0	0	0	0	0	0
13:34:21	0	2110,118	10,332	10,351	10,144	6,289	7,237	21,2	953,866	24,832	2110,118	0	202,918	202,918	99,721	0	0	0	0	0	0	0
13:34:21	-146,435	2108,653	10,185	10,205	10,144	6,274	7,218	21,1	952,436	24,832	2108,653	0	202,918	202,918	99,721	0	0	0	0	0	0	0
13:34:21	-65,405	2107,999	10,185	10,205	10,14	6,268	7,199	21,1	952,436	24,832	2107,999	0	202,918	202,918	99,721	0	0	0	0	0	0	0
13:34:21	-55,932	2107,44	10,136	10,156	10,139	6,262	7,181	21,1	952,436	24,832	2107,44	0	202,918	202,918	99,721	0	0	0	0	0	0	0
13:34:21	-33,203	2107,108	10,185	10,205	10,135	6,258	7,163	21,1	952,436	24,832	2107,108	0	202,918	202,918	99,721	0	0	0	0	0	0	0
13:34:21	80,786	2107,916	10,283	10,302	10,134	6,267	7,145	21,1	952,436	24,832	2107,109	0	202,918	202,918	99,721	0	0	0	0	0	0	0
13:34:21	-159,057	2106,325	10,185	10,205	10,13	6,25	7,128	21,1	952,436	24,832	2106,325	0	202,918	202,918	99,721	0	0	0	0	0	0	0
13:34:21	0	2106,325	10,185	10,205	10,13	6,25	7,111	21,1	952,436	24,832	2106,325	0	202,918	202,918	99,721	0	0	0	0	0	0	0
13:34:21	-10,742	2106,218	10,185	10,156	10,13	6,249	7,094	21,1	952,436	24,832	2106,218	0	202,918	202,918	99,721	0	0	0	0	0	0	0
13:34:21	-45,214	2105,766	10,136	10,058	10,13	6,245	7,077	21,1	952,436	24,832	2105,766	0	202,918	202,918	99,721	0	0	0	0	0	0	0
13:34:21	-67,675	2105,089	10,136	10,156	10,126	6,238	7,061	21,1	952,436	24,832	2105,089	0	202,918	202,918	99,721	0	0	0	0	0	0	0
13:34:21	-9,692	2104,992	10,136	10,156	10,125	6,237	7,044	21,1	952,436	24,832	2104,992	0	201,252	201,252	99,714	0	0	0	0	0	0	0
13:34:21	45,214	2105,444	10,185	10,351	10,125	6,241	7,029	21,1	952,436	24,832	2104,993	0	201,252	201,252	99,714	0	0	0	0	0	0	0
13:34:21	157,543	2107,02	10,429	10,498	10,121	6,257	7,014	21,1	952,436	24,832	2104,995	0	201,252	201,252	99,714	0	0	0	0	0	0	0
13:34:21	306,054	2110,08	10,771	10,888	10,121	6,289	6,999	21,1	952,436	24,832	2105	0	201,252	201,252	99,714	0	0	0	0	0	0	0
13:34:21	305,761	2113,138	11,015	11,279	10,125	6,321	6,986	21,1	952,436	24,832	2105,008	0	201,252	201,252	99,714	0	0	0	0	0	0	0
13:34:21	530,493	2118,443	11,504	11,963	10,13	6,375	6,974	21,1	952,436	24,832	2105,021	0	201,252	201,252	99,714	0	0	0	0	0	0	0
13:34:21	757,299	2126,016	12,138	12,646	10,139	6,453	6,964	21,1	952,436	24,832	2105,042	0	201,252	201,252	99,714	0	0	0	0	0	0	0
13:34:21	650,17	2132,517	12,48	13,33	10,158	6,52	6,955	21,1	952,436	24,832	2105,07	0	201,252	201,252	99,714	0	0	0	0	0	0	0
13:34:21	761,206	2140,13	12,773	13,72	10,186	6,599	6,948	21,1	952,436	24,832	2105,105	0	201,252	201,252	99,714	0	0	0	0	0	0	0
13:34:21	660,742	2146,737	12,773	13,769	10,223	6,667	6,943	21,1	952,436	24,832	2105,147	0	201,252	201,252	99,714	0	0	0	0	0	0	0
13:34:21	757,08	2154,308	12,675	13,916	10,271	6,745	6,939	21,1	952,436	24,832	2105,196	0	201,252	201,252	99,714	0	0	0	0	0	0	0
13:34:21	906,811	2163,376	12,773	14,111	10,317	6,838	6,937	21,1	952,436	24,832	2105,254	0	201,252	201,252	99,714	0	0	0	0	0	0	0
13:34:21	865,429	2172,03	12,773	14,404	10,367	6,928	6,937	21,1	952,436	24,832	2105,321	0	201,252	201,252	99,714	0	0	0	0	0	0	0
13:34:21	1320,41	2185,234	13,31	14,941	10,413	7,064	6,939	21,1	952,436	24,832	2105,401	0	201,252	201,252	99,714	0	0	0	0	0	0	0
13:34:21	1188,305	2197,117	13,75	15,429	10,457	7,186	6,944	21,1	952,436	24,832	2105,492	0	201,252	201,252	99,714	0	0	0	0	0	0	0
13:34:21	1089,428	2208,012	14,14	15,722	10,498	7,299	6,951	21,1	952,436	24,832	2105,595	0	201,252	201,252	99,714	0	0	0	0	0	0	0
13:34:21	1107,421	2219,086	14,433	16,211	10,545	7,413	6,96	21,1	952,436	24,832	2105,708	0	201,252	201,252	99,714	0	0	0	0	0	0	0
13:34:21	1475,341	2233,839	15,068	16,699	10,595	7,565	6,972	21,1	952,436	24,832	2105,836	0	201,252	201,252	99,714	0	0	0	0	0	0	0
13:34:21	879,907	2242,638	14,97	17,041	10,65	7,656	6,985	21,1	952,436	24,832	2105,973	0	201,252	201,252	99,714	0	0	0	0	0	0	0
13:34:21	1345,507	2256,093	15,263	17,285	10,71	7,794	7,001	21,1	952,436	24,832	2106,123	0	201,252	201,252	99,714	0	0	0	0	0	0	0
13:34:21	967,797	2265,771	15,068	17,285	10,775	7,894	7,019	21,1	952,436	24,832	2106,283	0	201,252	201,252	99,714	0	0	0	0	0	0	0
13:34:21	1350,732	2279,279	15,361	17,92	10,836	8,033	7,039	21,1	952,436	24,832	2106,456	0	201,252	201,252	99,714	0	0	0	0	0	0	0
13:34:21	1252,636	2291,805	15,459	18,115	10,902	8,162	7,061	21,1	952,436	24,832	2106,641	0	201,252	201,252	99,714	0	0	0	0	0	0	0
13:34:21	850,805	2300,313	15,215	18,261	10,963	8,25	7,084	21,1	952,436	24,832	2106,835	0	201,252	201,252	99,714	0	0	0	0	0	0	0
13:34:21	1543,115	2315,744	15,703	17,969	11,024	8,409	7,11	21,1	952,436	24,832	2107,044	0	201,252	201,252	99,714	0	0	0	0	0	0	0
13:34:21	1195,141	2327,696	15,898	18,603	11,081	8,532	7,138	21,1	952,436	24,832	2107,264	0	201,252	201,252	99,714	0	0	0	0	0	0	0
13:34:21	1817,334	2345,869	16,679	19,482	11,142	8,72	7,169	21,1	952,436	24,832	2107,503	0	201,252	201,252	99,714	0	0	0	0	0	0	0
13:34:21	1117,627	2357,045	16,728	19,336	11,202	8,835	7,201	21,1	952,436	24,832	2107,752	0	201,252	201,252	99,714	0	0	0	0	0	0	0
13:34:21	1737,158	2374,417	17,412	20,019	11,263	9,014	7,237	21,1	952,436	24,832	2108,019	0	201,252	201,252	99,714	0	0	0	0	0	0	0
13:34:21	1259,716	2387,014	17,558	20,166	11,326	9,144	7,274	21,1	952,436	24,832	2108,298	0	201,252	201,252	99,714	0	0	0	0	0	0	0
13:34:21	1575,048	2402,765	17,998	20,605	11,392	9,306	7,314	21,1	952,436	24,832	2108,593	0	201,252	201,252	99,714	0	0	0	0	0	0	0
13:34:21	1473,803	2417,503	18,34	20,947	11,456	9,458	7,356	21,1	952,436	24,832	2108,902	0	201,252	201,252	99,714	0	0	0	0	0	0	0
13:34:21	1122,485	2428,727	18,34	21,24	11,519	9,574	7,4	21,1	952,436	24,832	2109,222	0	201,252	201,252	99,714	0	0	0	0	0	0	0
13:34:21	1424,682	2442,974	18,633	20,947	11,584	9,721	7,445	21,1	952,436	24,832	2109,555	0	201,252	201,252	99,714	0	0	0	0	0	0	0
13:34:21	846,997	2451,444	18,388	21,045	11,645	9,808	7,492	21,1	952,436	24,832	2109,897	0	201,252	201,252	99,714	0	0	0	0	0	0	0
13:34:21	1626,635	2467,711	18,974	21,24	11,705	9,976	7,54	21,1	952,436	24,832	2110,255	0	201,252	201,252	99,714	0	0	0	0	0	0	0
13:34:21	1553,247	2483,243	19,463	21,826	11,765	10,136	7,591	21,1	952,436	24,832	2110,628	0	201,252	201,252	99,714	0	0	0	0	0	0	0
13:34:21	1144,677	2494,69	19,609	22,168	11,822	10,254	7,643	21,1	952,436	24,832	2111,012	0	201,252	201,252	99,714	0	0	0	0	0	0	0
13:34:21	1322,461	2507,914	19,853	22,021	11,883	10,39	7,697	21,1	952,436	24,832	2111,409	0	201,252	201,252	99,714	0	0	0	0	0	0	0
13:34:21	1150,805	2519,422	20	22,119	11,94	10,509	7,752	21,1	952,436	24,832	2111,817	0	201,252	201,252	99,714	0	0	0	0	0	0	0
13:34:21	862,426	2528,047	19,853	21,777	11,996	10,598	7,808	21,1	952,436	24,832	2112,233	0	201,252	201,252	99,714	0	0	0	0	0	0	0
13:34:21	1394,946	2541,996	20,244	22,217	12,053	10,742	7,866	21,1	952,436	24,832	2112,663	0	201,252	201,252	99,714	0	0	0	0	0	0	0
13:34:21	1005,395	2552,05	20,244	22,363	12,11	10,845	7,924	21,1	952,436	24,832	2113,102	0	201,252	201,252	99,714	0	0	0	0	0	0	0
13:34:21	1472,265	2566,773	20,732	22,656	12,166	10,997	7,984	21,1	952,436	24,832	2113,556	0	201,252	201,252	99,714	0	0	0	0	0	0	0
13:34:21	1071,411	2577,487	20,83	22,656	12,221	11,108	8,046	21,1	952,436	24,832	2114,02	0	201,252	201,252	99,714	0	0	0	0	0	0	0
13:34:21	1486,523	2592,352	21,416	23,34	12,272	11,261	8,109	21,1	952,436	24,832	2114,498	0	201,252	201,252	99,714	0	0	0	0	0	0	0
13:34:21	1016,113	2602,513	21,562	23,34	12,321	11,366	8,173	21,1	952,436	24,832	2114,986	0	201,252	201,252	99,714	0	0	0	0	0	0	0
13:34:21	1341,455	2615,928	22,002	23,73	12,372	11,504	8,238	21,1	952,436	24,832	2115,487	0	201,252	201,252	99,714	0	0	0	0	0	0	0
13:34:21	1203,027	2627,958	22,344	24,17	12,421	11,628	8,304	21,1	952,436	24,832	2115,999	0	201,252	201,252	99,714	0	0	0	0	0	0	0
13:34:21	885,766	2636,816	22,344	24,17	12,471	11,719	8,371	21,1	952,436	24,832	2116,52	0	201,252	201,252	99,714	0	0	0	0	0	0	0
13:34:21	1093,53	2647,751	22,49	24,316	12,524	11,832	8,439	21,1	952,436	24,832	2117,051	0	201,252	201,252	99,714	0	0	0	0	0	0	0
13:34:21	1183,618	2659,587	22,783	24,267	12,574	11,954	8,508	21,1	952,436	24,832	2117,594	0	201,252	201,252	99,714	0	0	0	0	0	0	0
13:34:21	946,484	2669,052	22,832	24,512	12,624	12,052	8,578	21,1	952,436	24,832	2118,145	0	201,252	201,252	99,714	0	0	0	0	0	0	0
13:34:21	889,038	2677,942	22,881	24,463	12,672	12,143	8,647	21,1	952,436	24,832	2118,705	0	201,252	201,252	99,714	0	0	0	0	0	0	0
13:34:21	1005,053	2687,993	22,978	24,609	12,723	12,247	8,718	21,1	952,436	24,832	2119,274	0	201,252	201,252	99,714	0	0	0	0	0	0	0
13:34:21	1122,045	2699,213	23,271	24,707	12,769	12,363	8,79	21,1	952,436	24,832	2119,854	0	201,252	201,252	99,714	0	0	0	0	0	0	0
13:34:21	789,038	2707,104	23,223	24,512	12,816	12,444	8,861	21,1	952,436	24,832	2120,442	0	201,252	201,252	99,714	0	0	0	0	0	0	0
13:34:21	895,068	2716,055	23,271	24,609	12,864	12,536	8,933	21,1	952,436	24,832	2121,037	0	201,252	201,252	99,714	0	0	0	0	0	0	0
13:34:21	1139,355	2727,448	23,564	24,853	12,911	12,654	9,006	21,1	952,436	24,832	2121,644	0	201,252	201,252	99,714	0	0	0	0	0	0	0
13:34:21	826,367	2735,712	23,711	25,049	12,949	12,739	9,079	21,1	952,436	24,832	2122,258	0	201,252	201,252	99,714	0	0	0	0	0	0	0
13:34:21	1011,181	2745,824	23,955	25,195	12,992	12,843	9,153	21,1	952,436	24,832	2122,881	0	201,252	201,252	99,714	0	0	0	0	0	0	0
13:34:21	922,412	2755,048	24,199	25,195	13,03	12,938	9,227	21,1	952,436	24,832	2123,514	0	201,252	201,252	99,714	0	0	0	0	0	0	0
13:34:21	1084,692	2765,895	24,59	25,879	13,069	13,05	9,302	21,1	952,436	24,832	2124,156	0	201,252	201,252	99,714	0	0	0	0	0	0	0
13:34:21	626,66	2772,161	24,443	25,683	13,113	13,115	9,377	21,1	952,436	24,832	2124,804	0	201,252	201,252	99,714	0	0	0	0	0	0	0
13:34:21	1094,458	2783,106	24,785	25,879	13,155	13,227	9,453	21,1	952,436	24,832	2125,462	0	201,252	201,252	99,714	0	0	0	0	0	0	0
13:34:21	762,646	2790,732	24,785	25,928	13,198	13,306	9,528	21,1	952,436	24,832	2126,128	0	201,252	201,252	99,714	0	0	0	0	0	0	0
13:34:21	887,011	2799,602	24,932	26,269	13,239	13,397	9,604	21,1	952,436	24,832	2126,801	0	201,252	201,252	99,714	0	0	0	0	0	0	0
13:34:21	829,541	2807,898	25,078	26,269	13,277	13,483	9,68	21,1	952,436	24,832	2127,482	0	201,252	201,252	99,714	0	0	0	0	0	0	0
13:34:21	931,543	2817,213	25,371	26,367	13,313	13,579	9,757	21,1	952,436	24,832	2128,172	0	201,252	201,252	99,714	0	0	0	0	0	0	0
13:34:21	925,488	2826,468	25,713	26,611	13,345	13,674	9,833	21,1	952,436	24,832	2128,87	0	201,252	201,252	99,714	0	0	0	0	0	0	0
13:34:21	772,802	2834,196	25,908	26,758	13,378	13,754	9,91	21,1	952,436	24,832	2129,576	0	201,252	201,252	99,714	0	0	0	0	0	0	0
13:34:21	851,049	2842,707	26,201	27,246	13,409	13,842	9,987	21,1	952,436	24,832	2130,289	0	201,252	201,252	99,714	0	0	0	0	0	0	0
13:34:21	772,509	2850,432	26,396	27,246	13,441	13,921	10,064	21,1	952,436	24,832	2131,009	0	201,252	201,252	99,714	0	0	0	0	0	0	0
13:34:21	891,088	2859,343	26,689	27,49	13,474	14,013	10,142	21,1	952,436	24,832	2131,737	0	201,252	201,252	99,714	0	0	0	0	0	0	0
13:34:21	631,347	2865,656	26,738	27,588	13,507	14,078	10,219	21,1	952,436	24,832	2132,471	0	201,252	201,252	99,714	0	0	0	0	0	0	0
13:34:21	556,86	2871,225	26,738	27,344	13,538	14,136	10,296	21,1	952,436	24,832	2133,21	0	201,252	201,252	99,714	0	0	0	0	0	0	0
13:34:22	755,126	2878,776	26,836	27,441	13,574	14,214	10,373	21,1	952,436	24,832	2133,956	0	201,252	201,252	99,714	0	0	0	0	0	0	0
13:34:22	657,348	2885,349	26,982	27,588	13,603	14,281	10,449	21,1	952,436	24,832	2134,707	0	201,252	201,252	99,714	0	0	0	0	0	0	0
13:34:22	752,465	2892,874	27,226	27,93	13,631	14,359	10,526	21,1	952,436	24,832	2135,465	0	201,252	201,252	99,714	0	0	0	0	0	0	0
13:34:22	673,071	2899,605	27,471	27,978	13,655	14,428	10,602	21,1	952,436	24,832	2136,229	0	201,252	201,252	99,714	0	0	0	0	0	0	0
13:34:22	550	2905,105	27,519	27,978	13,683	14,485	10,679	21,1	952,436	24,832	2136,998	0	201,252	201,252	99,714	0	0	0	0	0	0	0
13:34:22	708,935	2912,194	27,715	28,174	13,711	14,558	10,755	21,1	952,436	24,832	2137,773	0	201,252	201,252	99,714	0	0	0	0	0	0	0
13:34:22	470,654	2916,901	27,666	28,125	13,74	14,607	10,83	21,1	952,436	24,832	2138,552	0	201,252	201,252	99,714	0	0	0	0	0	0	0
13:34:22	460,571	2921,506	27,617	28,027	13,769	14,654	10,905	21,1	952,436	24,832	2139,335	0	201,252	201,252	99,714	0	0	0	0	0	0	0
13:34:22	622,998	2927,736	27,812	28,125	13,792	14,718	10,98	21,1	952,436	24,832	2140,123	0	201,252	201,252	99,714	0	0	0	0	0	0	0
13:34:22	424,047	2931,977	27,812	28,125	13,816	14,762	11,054	21,1	952,436	24,832	2140,915	0	201,252	201,252	99,714	0	0	0	0	0	0	0
13:34:22	413,11	2936,108	27,715	28,125	13,845	14,805	11,128	21,1	952,436	24,832	2141,71	0	201,252	201,252	99,714	0	0	0	0	0	0	0
13:34:22	575,634	2941,864	27,861	28,223	13,869	14,864	11,201	21,1	952,436	24,832	2142,51	0	201,252	201,252	99,714	0	0	0	0	0	0	0
13:34:22	577,075	2947,635	28,008	28,32	13,892	14,924	11,274	21,1	952,436	24,832	2143,316	0	201,252	201,252	99,714	0	0	0	0	0	0	0
13:34:22	455,346	2952,189	28,203	28,516	13,907	14,971	11,346	21,1	952,436	24,832	2144,124	0	201,252	201,252	99,714	0	0	0	0	0	0	0
13:34:22	491,894	2957,108	28,35	28,662	13,926	15,021	11,418	21,3	952,436	24,832	2144,937	0	201,252	201,252	99,714	0	0	0	0	0	0	0
13:34:22	675,122	2963,859	28,594	28,809	13,95	15,091	11,49	21,3	952,436	24,832	2145,756	0	201,252	201,252	99,714	0	0	0	0	0	0	0
13:34:22	89,453	2964,753	28,35	28,662	13,969	15,1	11,561	21,3	952,436	24,832	2146,575	0	201,252	201,252	99,714	0	0	0	0	0	0	0
13:34:22	372,167	2968,475	28,301	28,662	13,992	15,138	11,631	21,3	952,436	24,832	2147,397	0	201,252	201,252	99,714	0	0	0	0	0	0	0
13:34:22	491,137	2973,386	28,447	28,809	14,011	15,189	11,701	21,3	952,436	24,832	2148,223	0	201,252	201,252	99,714	0	0	0	0	0	0	0
13:34:22	339,038	2976,777	28,447	28,809	14,03	15,224	11,77	21,3	952,436	24,832	2149,051	0	201,252	201,252	99,714	0	0	0	0	0	0	0
13:34:22	491,284	2981,69	28,594	29,004	14,049	15,275	11,839	21,3	952,436	24,832	2149,884	0	201,252	201,252	99,714	0	0	0	0	0	0	0
13:34:22	304,931	2984,739	28,643	29,004	14,063	15,306	11,907	21,3	952,436	24,832	2150,719	0	201,252	201,252	99,714	0	0	0	0	0	0	0
13:34:22	309,448	2987,833	28,691	29,053	14,078	15,338	11,974	21,3	952,436	24,832	2151,556	0	201,252	201,252	99,714	0	0	0	0	0	0	0
13:34:22	573,144	2993,565	28,935	29,199	14,096	15,397	12,041	21,3	952,436	24,832	2152,398	0	201,252	201,252	99,714	0	0	0	0	0	0	0
13:34:22	145,043	2995,015	28,838	29,004	14,109	15,412	12,107	21,3	952,436	24,832	2153,24	0	203,219	203,219	99,722	0	0	0	0	0	0	0
13:34:22	-69,018	2994,325	28,594	28,369	14,12	15,405	12,172	21,3	952,436	24,832	2154,081	0	203,219	203,219	99,722	0	0	0	0	0	0	0
13:34:22	-212,573	2992,199	28,154	27,783	14,133	15,383	12,235	21,3	952,436	24,832	2154,92	0	203,219	203,219	99,722	0	0	0	0	0	0	0
13:34:22	-561,181	2986,588	27,519	26,807	14,138	15,325	12,296	21,3	952,436	24,832	2155,751	0	203,219	203,219	99,722	0	0	0	0	0	0	0
13:34:22	-869,604	2977,891	26,836	25,928	14,128	15,235	12,353	21,3	952,436	24,832	2156,573	0	203,219	203,219	99,722	0	0	0	0	0	0	0
13:34:22	-760,278	2970,289	26,494	25,391	14,105	15,157	12,408	21,3	952,436	24,832	2157,387	0	203,219	203,219	99,722	0	0	0	0	0	0	0
13:34:22	-886,767	2961,421	26,201	24,609	14,073	15,066	12,46	21,3	952,436	24,832	2158,191	0	203,219	203,219	99,722	0	0	0	0	0	0	0
13:34:22	-791,503	2953,506	26,25	24,365	14,026	14,984	12,51	21,3	952,436	24,832	2158,986	0	203,219	203,219	99,722	0	0	0	0	0	0	0
13:34:22	-870,776	2944,798	26,396	24,072	13,969	14,894	12,557	21,3	952,436	24,832	2159,772	0	203,219	203,219	99,722	0	0	0	0	0	0	0
13:34:22	-1167,675	2933,121	26,25	23,682	13,912	14,774	12,6	21,3	952,436	24,832	2160,545	0	203,219	203,219	99,722	0	0	0	0	0	0	0
13:34:22	-1122,998	2921,891	26,152	23,34	13,854	14,658	12,64	21,3	952,436	24,832	2161,307	0	203,219	203,219	99,722	0	0	0	0	0	0	0
13:34:22	-1271,704	2909,174	25,908	22,705	13,797	14,527	12,677	21,3	952,436	24,832	2162,054	0	203,219	203,219	99,722	0	0	0	0	0	0	0
13:34:22	-1212,768	2897,047	25,713	23,291	13,74	14,402	12,711	21,3	952,436	24,832	2162,789	0	203,219	203,219	99,722	0	0	0	0	0	0	0
13:34:22	-1095,288	2886,094	25,566	23,34	13,687	14,289	12,742	21,3	952,436	24,832	2163,513	0	203,219	203,219	99,722	0	0	0	0	0	0	0
13:34:22	-1537,402	2870,72	25,029	22,461	13,632	14,131	12,769	21,3	952,436	24,832	2164,22	0	203,219	203,219	99,722	0	0	0	0	0	0	0
13:34:22	-1615,576	2854,564	24,443	21,582	13,574	13,964	12,793	21,3	952,436	24,832	2164,91	0	203,219	203,219	99,722	0	0	0	0	0	0	0
13:34:22	-1207,714	2842,487	24,297	21,582	13,515	13,84	12,813	21,3	952,436	24,832	2165,588	0	203,219	203,219	99,722	0	0	0	0	0	0	0
13:34:22	-1145,898	2831,028	24,248	21,435	13,454	13,721	12,831	21,3	952,436	24,832	2166,253	0	203,219	203,219	99,722	0	0	0	0	0	0	0
13:34:22	-1550,781	2815,52	23,808	21,045	13,391	13,562	12,845	21,3	952,436	24,832	2166,902	0	203,219	203,219	99,722	0	0	0	0	0	0	0
13:34:22	-641,601	2809,104	24,199	21,338	13,333	13,495	12,858	21,3	952,436	24,832	2167,544	0	203,219	203,219	99,722	0	0	0	0	0	0	0
13:34:22	-1494,238	2794,162	23,711	20,898	13,277	13,341	12,868	21,3	952,436	24,832	2168,171	0	203,219	203,219	99,722	0	0	0	0	0	0	0
13:34:22	-1342,773	2780,734	23,223	21,045	13,229	13,203	12,874	21,3	952,436	24,832	2168,784	0	203,219	203,219	99,722	0	0	0	0	0	0	0
13:34:22	-1270,996	2768,024	22,783	20,019	13,183	13,072	12,878	21,3	952,436	24,832	2169,383	0	203,219	203,219	99,722	0	0	0	0	0	0	0
13:34:22	-1681,665	2751,207	21,855	19,336	13,14	12,899	12,879	21,3	952,436	24,832	2169,965	0	203,219	203,219	99,722	0	0	0	0	0	0	0
13:34:22	-560,156	2745,606	22,051	20,263	13,098	12,841	12,878	21,3	952,436	24,832	2170,54	0	203,219	203,219	99,722	0	0	0	0	0	0	0
13:34:22	-1116,601	2734,44	21,709	19,726	13,054	12,726	12,875	21,3	952,436	24,832	2171,104	0	203,219	203,219	99,722	0	0	0	0	0	0	0
13:34:22	-1004,418	2724,396	21,465	19,922	13,012	12,622	12,87	21,3	952,436	24,832	2171,658	0	203,219	203,219	99,722	0	0	0	0	0	0	0
13:34:22	-731,787	2717,078	21,416	19,824	12,973	12,547	12,864	21,3	952,436	24,832	2172,203	0	203,219	203,219	99,722	0	0	0	0	0	0	0
13:34:22	-906,689	2708,011	21,269	19,922	12,93	12,453	12,855	21,3	952,436	24,832	2172,739	0	203,219	203,219	99,722	0	0	0	0	0	0	0
13:34:22	-727,124	2700,74	21,221	19,678	12,892	12,378	12,846	21,3	952,436	24,832	2173,267	0	203,219	203,219	99,722	0	0	0	0	0	0	0
13:34:22	-773,193	2693,008	21,123	19,726	12,854	12,299	12,835	21,3	952,436	24,832	2173,787	0	203,219	203,219	99,722	0	0	0	0	0	0	0
13:34:22	-723,73	2685,77	21,074	19,824	12,816	12,224	12,823	21,3	952,436	24,832	2174,299	0	203,219	203,219	99,722	0	0	0	0	0	0	0
13:34:22	-622,485	2679,546	21,123	19,726	12,778	12,16	12,81	21,3	952,436	24,832	2174,804	0	203,219	203,219	99,722	0	0	0	0	0	0	0
13:34:22	-945,581	2670,09	20,83	19,385	12,742	12,062	12,796	21,3	952,436	24,832	2175,299	0	203,219	203,219	99,722	0	0	0	0	0	0	0
13:34:22	-836,181	2661,728	20,586	19,14	12,708	11,976	12,78	21,3	952,436	24,832	2175,786	0	203,219	203,219	99,722	0	0	0	0	0	0	0
13:34:22	-901,928	2652,709	20,342	18,799	12,671	11,883	12,762	21,3	952,436	24,832	2176,263	0	203,219	203,219	99,722	0	0	0	0	0	0	0
13:34:22	-713,037	2645,578	20,293	18,945	12,634	11,81	12,743	21,3	952,436	24,832	2176,732	0	203,219	203,219	99,722	0	0	0	0	0	0	0
13:34:22	-704,077	2638,537	20,293	19,14	12,594	11,737	12,724	21,3	952,436	24,832	2177,194	0	203,219	203,219	99,722	0	0	0	0	0	0	0
13:34:22	-952,368	2629,014	20	18,701	12,557	11,639	12,702	21,3	952,436	24,832	2177,646	0	203,219	203,219	99,722	0	0	0	0	0	0	0
13:34:22	-584,79	2623,166	20,097	18,799	12,518	11,579	12,68	21,3	952,436	24,832	2178,091	0	203,219	203,219	99,722	0	0	0	0	0	0	0
13:34:22	-702,709	2616,139	20,097	18,847	12,479	11,506	12,657	21,3	952,436	24,832	2178,529	0	203,219	203,219	99,722	0	0	0	0	0	0	0
13:34:22	-935,4	2606,785	19,804	18,31	12,442	11,41	12,633	21,3	952,436	24,832	2178,958	0	203,219	203,219	99,722	0	0	0	0	0	0	0
13:34:22	-957,788	2597,207	19,463	17,969	12,407	11,311	12,607	21,3	952,436	24,832	2179,376	0	203,219	203,219	99,722	0	0	0	0	0	0	0
13:34:22	-771,435	2589,493	19,267	18,066	12,375	11,231	12,58	21,3	952,436	24,832	2179,786	0	203,219	203,219	99,722	0	0	0	0	0	0	0
13:34:22	-1004,907	2579,443	18,779	17,431	12,345	11,128	12,551	21,3	952,436	24,832	2180,185	0	203,219	203,219	99,722	0	0	0	0	0	0	0
13:34:22	-981,298	2569,63	18,34	17,236	12,314	11,027	12,522	21,3	952,436	24,832	2180,575	0	203,219	203,219	99,722	0	0	0	0	0	0	0
13:34:22	-447,729	2565,153	18,486	17,383	12,281	10,98	12,491	21,3	952,436	24,832	2180,959	0	203,219	203,219	99,722	0	0	0	0	0	0	0
13:34:22	-637,67	2558,776	18,486	17,383	12,245	10,915	12,46	21,3	952,436	24,832	2181,337	0	203,219	203,219	99,722	0	0	0	0	0	0	0
13:34:22	-665,869	2552,118	18,486	17,383	12,207	10,846	12,429	21,3	952,436	24,832	2181,708	0	203,219	203,219	99,722	0	0	0	0	0	0	0
13:34:22	-760,986	2544,508	18,388	17,431	12,17	10,768	12,396	21,3	952,436	24,832	2182,07	0	203,219	203,219	99,722	0	0	0	0	0	0	0
13:34:22	-698,315	2537,525	18,34	17,383	12,133	10,696	12,363	21,3	952,436	24,832	2182,426	0	203,219	203,219	99,722	0	0	0	0	0	0	0
13:34:22	-705,737	2530,467	18,291	17,187	12,096	10,623	12,329	21,3	952,436	24,832	2182,774	0	203,219	203,219	99,722	0	0	0	0	0	0	0
13:34:22	-603,686	2524,431	18,193	17,383	12,067	10,561	12,294	21,3	952,436	24,832	2183,116	0	203,219	203,219	99,722	0	0	0	0	0	0	0
13:34:22	-881,03	2515,62	17,803	17,041	12,039	10,47	12,258	21,3	952,436	24,832	2183,448	0	203,219	203,219	99,722	0	0	0	0	0	0	0
13:34:22	-796,142	2507,659	17,412	16,504	12,015	10,388	12,222	21,3	952,436	24,832	2183,772	0	203,219	203,219	99,722	0	0	0	0	0	0	0
13:34:22	-668,09	2500,978	17,07	16,162	11,996	10,319	12,184	21,3	952,436	24,832	2184,089	0	203,219	203,219	99,722	0	0	0	0	0	0	0
13:34:22	-736,279	2493,615	16,826	16,015	11,968	10,243	12,146	21,3	952,436	24,832	2184,399	0	203,219	203,219	99,722	0	0	0	0	0	0	0
13:34:22	-597,143	2487,644	16,728	15,967	11,94	10,181	12,108	21,3	952,436	24,832	2184,702	0	203,219	203,219	99,722	0	0	0	0	0	0	0
13:34:22	-585,693	2481,787	16,728	15,869	11,907	10,121	12,069	21,3	952,436	24,832	2184,999	0	203,219	203,219	99,722	0	0	0	0	0	0	0
13:34:22	-585,693	2475,93	16,728	16,015	11,874	10,061	12,029	21,3	952,436	24,832	2185,29	0	203,219	203,219	99,722	0	0	0	0	0	0	0
13:34:22	-442,944	2471,5	16,875	16,015	11,841	10,015	11,99	21,3	952,436	24,832	2185,576	0	203,219	203,219	99,722	0	0	0	0	0	0	0
13:34:22	-628,759	2465,213	16,826	15,869	11,808	9,95	11,95	21,3	952,436	24,832	2185,856	0	203,219	203,219	99,722	0	0	0	0	0	0	0
13:34:22	-487,158	2460,341	16,924	16,064	11,775	9,9	11,91	21,3	952,436	24,832	2186,13	0	203,219	203,219	99,722	0	0	0	0	0	0	0
13:34:22	-548,681	2454,854	16,875	15,967	11,747	9,843	11,869	21,3	952,436	24,832	2186,399	0	203,219	203,219	99,722	0	0	0	0	0	0	0
13:34:22	-553,1	2449,323	16,728	15,967	11,723	9,786	11,828	21,3	952,436	24,832	2186,662	0	203,219	203,219	99,722	0	0	0	0	0	0	0
13:34:22	-680,029	2442,523	16,533	15,722	11,696	9,716	11,787	21,3	952,436	24,832	2186,918	0	203,219	203,219	99,722	0	0	0	0	0	0	0
13:34:22	-556,103	2436,962	16,386	15,625	11,672	9,659	11,745	21,3	952,436	24,832	2187,168	0	203,219	203,219	99,722	0	0	0	0	0	0	0
13:34:22	-541,894	2431,543	16,338	15,527	11,644	9,603	11,703	21,3	952,436	24,832	2187,412	0	203,219	203,219	99,722	0	0	0	0	0	0	0
13:34:22	-718,823	2424,355	16,093	15,478	11,617	9,529	11,661	21,3	952,436	24,832	2187,649	0	203,219	203,219	99,722	0	0	0	0	0	0	0
13:34:22	-406,127	2420,294	16,191	15,478	11,589	9,487	11,618	21,3	952,436	24,832	2187,881	0	203,219	203,219	99,722	0	0	0	0	0	0	0
13:34:22	-505,395	2415,24	16,191	15,429	11,56	9,435	11,575	21,3	952,436	24,832	2188,109	0	203,219	203,219	99,722	0	0	0	0	0	0	0
13:34:22	-646,801	2408,772	16,093	15,332	11,529	9,368	11,532	21,3	952,436	24,832	2188,329	0	203,219	203,219	99,722	0	0	0	0	0	0	0
13:34:22	-463,623	2404,135	16,191	15,527	11,497	9,32	11,489	21,3	952,436	24,832	2188,545	0	203,219	203,219	99,722	0	0	0	0	0	0	0
13:34:22	-502,783	2399,108	16,24	15,625	11,466	9,269	11,445	21,3	952,436	24,832	2188,756	0	203,219	203,219	99,722	0	0	0	0	0	0	0
13:34:22	-762,768	2391,48	15,947	15,332	11,439	9,19	11,401	21,3	952,436	24,832	2188,958	0	203,219	203,219	99,722	0	0	0	0	0	0	0
13:34:22	-607,128	2385,409	15,752	15,136	11,415	9,127	11,356	21,3	952,436	24,832	2189,155	0	203,219	203,219	99,722	0	0	0	0	0	0	0
13:34:23	-566,943	2379,739	15,556	14,795	11,394	9,069	11,311	21,3	952,436	24,832	2189,345	0	203,219	203,219	99,722	0	0	0	0	0	0	0
13:34:23	-708,105	2372,658	15,215	14,599	11,372	8,996	11,266	21,3	952,436	24,832	2189,529	0	203,219	203,219	99,722	0	0	0	0	0	0	0
13:34:23	-433,105	2368,327	15,117	14,502	11,353	8,951	11,221	21,3	952,436	24,832	2189,707	0	203,219	203,219	99,722	0	0	0	0	0	0	0
13:34:23	-526,171	2363,065	14,97	14,404	11,331	8,897	11,175	21,3	952,436	24,832	2189,881	0	203,219	203,219	99,722	0	0	0	0	0	0	0
13:34:23	-534,228	2357,723	14,922	14,404	11,304	8,842	11,129	21,3	952,436	24,832	2190,049	0	203,219	203,219	99,722	0	0	0	0	0	0	0
13:34:23	-430,224	2353,421	14,97	14,404	11,277	8,798	11,084	21,3	952,436	24,832	2190,212	0	203,219	203,219	99,722	0	0	0	0	0	0	0
13:34:23	-544,921	2347,972	14,922	14,404	11,248	8,741	11,038	21,3	952,436	24,832	2190,37	0	203,219	203,219	99,722	0	0	0	0	0	0	0
13:34:23	-443,188	2343,54	14,97	14,404	11,221	8,696	10,992	21,3	952,436	24,832	2190,523	0	203,219	203,219	99,722	0	0	0	0	0	0	0
13:34:23	-505,029	2338,489	14,873	14,258	11,197	8,644	10,946	21,3	952,436	24,832	2190,671	0	203,219	203,219	99,722	0	0	0	0	0	0	0
13:34:23	-534,252	2333,147	14,726	14,111	11,175	8,589	10,899	21,3	952,436	24,832	2190,814	0	203,219	203,219	99,722	0	0	0	0	0	0	0
13:34:23	-538,696	2327,76	14,433	13,965	11,16	8,533	10,853	21,3	952,436	24,832	2190,951	0	203,219	203,219	99,722	0	0	0	0	0	0	0
13:34:23	-607,47	2321,685	14,14	13,72	11,142	8,47	10,806	21,3	952,436	24,832	2191,081	0	203,219	203,219	99,722	0	0	0	0	0	0	0
13:34:23	-438,818	2317,297	13,945	13,525	11,127	8,425	10,76	21,3	952,436	24,832	2191,208	0	203,219	203,219	99,722	0	0	0	0	0	0	0
13:34:23	-473,095	2312,566	13,799	13,379	11,108	8,376	10,713	21,3	952,436	24,832	2191,329	0	203,219	203,219	99,722	0	0	0	0	0	0	0
13:34:23	-505,395	2307,512	13,603	13,379	11,09	8,324	10,666	21,2	953,406	24,832	2191,445	0	203,219	203,219	99,722	0	0	0	0	0	0	0
13:34:23	-299,511	2304,517	13,652	13,33	11,071	8,293	10,62	21,2	953,406	24,832	2191,558	0	203,219	203,219	99,722	0	0	0	0	0	0	0
13:34:23	-410,351	2300,413	13,652	13,379	11,048	8,251	10,573	21,2	953,406	24,832	2191,667	0	203,219	203,219	99,722	0	0	0	0	0	0	0
13:34:23	-246,85	2297,945	13,75	13,427	11,028	8,226	10,527	21,2	953,406	24,832	2191,773	0	203,219	203,219	99,722	0	0	0	0	0	0	0
13:34:23	-407,202	2293,873	13,75	13,427	11,005	8,184	10,481	21,2	953,406	24,832	2191,875	0	203,219	203,219	99,722	0	0	0	0	0	0	0
13:34:23	-426,44	2289,609	13,652	13,379	10,986	8,14	10,435	21,2	953,406	24,832	2191,973	0	203,219	203,219	99,722	0	0	0	0	0	0	0
13:34:23	-297,216	2286,636	13,603	13,33	10,972	8,109	10,39	21,2	953,406	24,832	2192,068	0	203,219	203,219	99,722	0	0	0	0	0	0	0
13:34:23	-467,187	2281,964	13,457	13,33	10,954	8,061	10,344	21,2	953,406	24,832	2192,158	0	203,219	203,219	99,722	0	0	0	0	0	0	0
13:34:23	-294,921	2279,015	13,408	13,183	10,939	8,031	10,299	21,2	953,406	24,832	2192,244	0	203,219	203,219	99,722	0	0	0	0	0	0	0
13:34:23	-480,615	2274,209	13,164	12,988	10,925	7,981	10,253	21,2	953,406	24,832	2192,326	0	203,219	203,219	99,722	0	0	0	0	0	0	0
13:34:23	-332,69	2270,882	13,164	12,89	10,906	7,947	10,208	21,2	953,406	24,832	2192,405	0	202,82	202,82	99,721	0	0	0	0	0	0	0
13:34:23	-249,804	2268,384	13,164	12,988	10,892	7,921	10,163	21,2	953,406	24,832	2192,481	0	202,82	202,82	99,721	0	0	0	0	0	0	0
13:34:23	-332,69	2265,057	13,164	12,89	10,873	7,887	10,118	21,2	953,406	24,832	2192,553	0	202,82	202,82	99,721	0	0	0	0	0	0	0
13:34:23	-236,132	2262,696	13,261	13,037	10,855	7,862	10,074	21,2	953,406	24,832	2192,624	0	202,82	202,82	99,721	0	0	0	0	0	0	0
13:34:23	-423,779	2258,458	13,164	12,988	10,836	7,819	10,03	21,2	953,406	24,832	2192,69	0	202,82	202,82	99,721	0	0	0	0	0	0	0
13:34:23	-328,466	2255,173	13,164	12,988	10,817	7,785	9,986	21,2	953,406	24,832	2192,752	0	202,82	202,82	99,721	0	0	0	0	0	0	0
13:34:23	-293,701	2252,236	13,115	12,89	10,803	7,755	9,942	21,2	953,406	24,832	2192,812	0	202,82	202,82	99,721	0	0	0	0	0	0	0
13:34:23	-423,461	2248,002	13,017	12,744	10,785	7,711	9,898	21,2	953,406	24,832	2192,867	0	202,82	202,82	99,721	0	0	0	0	0	0	0
13:34:23	-336,45	2244,637	12,92	12,744	10,771	7,676	9,855	21,2	953,406	24,832	2192,919	0	202,82	202,82	99,721	0	0	0	0	0	0	0
13:34:23	-249,707	2242,14	12,92	12,646	10,757	7,65	9,812	21,2	953,406	24,832	2192,968	0	202,82	202,82	99,721	0	0	0	0	0	0	0
13:34:23	-477,368	2237,367	12,675	12,646	10,742	7,601	9,768	21,2	953,406	24,832	2193,012	0	202,82	202,82	99,721	0	0	0	0	0	0	0
13:34:23	-292,26	2234,444	12,627	12,451	10,729	7,571	9,725	21,2	953,406	24,832	2193,054	0	202,82	202,82	99,721	0	0	0	0	0	0	0
13:34:23	-334,057	2231,103	12,529	12,353	10,715	7,537	9,682	21,2	953,406	24,832	2193,092	0	202,82	202,82	99,721	0	0	0	0	0	0	0
13:34:23	-259,326	2228,51	12,529	12,256	10,7	7,51	9,64	21,2	953,406	24,832	2193,127	0	202,82	202,82	99,721	0	0	0	0	0	0	0
13:34:23	-119,384	2227,316	12,675	12,5	10,685	7,498	9,598	21,2	953,406	24,832	2193,161	0	202,82	202,82	99,721	0	0	0	0	0	0	0
13:34:23	-357,934	2223,737	12,627	12,5	10,668	7,461	9,556	21,2	953,406	24,832	2193,192	0	202,82	202,82	99,721	0	0	0	0	0	0	0
13:34:23	-254,028	2221,197	12,627	12,451	10,653	7,435	9,514	21,2	953,406	24,832	2193,22	0	202,82	202,82	99,721	0	0	0	0	0	0	0
13:34:23	-329,541	2217,901	12,529	12,353	10,64	7,401	9,473	21,2	953,406	24,832	2193,245	0	202,82	202,82	99,721	0	0	0	0	0	0	0
13:34:23	-248,583	2215,415	12,529	12,353	10,626	7,375	9,432	21,2	953,406	24,832	2193,267	0	202,82	202,82	99,721	0	0	0	0	0	0	0
13:34:23	-291,04	2212,505	12,48	12,353	10,612	7,345	9,391	21,2	953,406	24,832	2193,286	0	202,82	202,82	99,721	0	0	0	0	0	0	0
13:34:23	-289,038	2209,615	12,431	12,353	10,598	7,315	9,35	21,2	953,406	24,832	2193,302	0	202,82	202,82	99,721	0	0	0	0	0	0	0
13:34:23	-298,925	2206,625	12,431	12,256	10,581	7,284	9,31	21,2	953,406	24,832	2193,316	0	202,82	202,82	99,721	0	0	0	0	0	0	0
13:34:23	-329,345	2203,332	12,334	12,158	10,568	7,25	9,269	21,2	953,406	24,832	2193,326	0	202,82	202,82	99,721	0	0	0	0	0	0	0
13:34:23	-225,537	2201,077	12,285	12,109	10,557	7,227	9,229	21,2	953,406	24,832	2193,333	0	202,82	202,82	99,721	0	0	0	0	0	0	0
13:34:23	-247,265	2198,604	12,285	12,06	10,543	7,202	9,189	21,2	953,406	24,832	2193,338	0	202,82	202,82	99,721	0	0	0	0	0	0	0
13:34:23	-247,436	2196,13	12,285	12,06	10,529	7,176	9,15	21,2	953,406	24,832	2193,341	0	202,82	202,82	99,721	0	0	0	0	0	0	0
13:34:23	-335,693	2192,773	12,187	11,963	10,515	7,141	9,111	21,2	953,406	24,832	2192,773	0	202,82	202,82	99,721	0	0	0	0	0	0	0
13:34:23	-163,354	2191,139	12,187	11,914	10,506	7,125	9,072	21,2	953,406	24,832	2191,139	0	202,82	202,82	99,721	0	0	0	0	0	0	0
13:34:23	-288,867	2188,25	12,138	11,914	10,492	7,095	9,033	21,2	953,406	24,832	2188,25	0	202,82	202,82	99,721	0	0	0	0	0	0	0
13:34:23	-315,991	2185,09	12,041	11,767	10,48	7,062	8,994	21,2	953,406	24,832	2185,09	0	202,82	202,82	99,721	0	0	0	0	0	0	0
13:34:23	-241,064	2182,68	12,041	11,718	10,466	7,037	8,956	21,2	953,406	24,832	2182,68	0	202,82	202,82	99,721	0	0	0	0	0	0	0
13:34:23	-221,459	2180,465	12,041	11,767	10,453	7,015	8,918	21,2	953,406	24,832	2180,465	0	202,82	202,82	99,721	0	0	0	0	0	0	0
13:34:23	-223,046	2178,235	11,992	11,718	10,443	6,992	8,88	21,2	953,406	24,832	2178,235	0	202,82	202,82	99,721	0	0	0	0	0	0	0
13:34:23	-386,108	2174,374	11,748	11,523	10,434	6,952	8,842	21,2	953,406	24,832	2174,374	0	202,82	202,82	99,721	0	0	0	0	0	0	0
13:34:23	-295,996	2171,414	11,601	11,425	10,425	6,921	8,805	21,2	953,406	24,832	2171,414	0	202,82	202,82	99,721	0	0	0	0	0	0	0
13:34:23	-113,476	2170,279	11,65	11,523	10,416	6,91	8,767	21,2	953,406	24,832	2170,279	0	202,82	202,82	99,721	0	0	0	0	0	0	0
13:34:23	-342,138	2166,858	11,601	11,523	10,399	6,874	8,73	21,2	953,406	24,832	2166,858	0	202,82	202,82	99,721	0	0	0	0	0	0	0
13:34:23	-63,427	2166,223	11,748	11,572	10,388	6,868	8,694	21,2	953,406	24,832	2166,223	0	202,82	202,82	99,721	0	0	0	0	0	0	0
13:34:23	-218,212	2164,041	11,748	11,572	10,376	6,845	8,657	21,2	953,406	24,832	2164,041	0	202,82	202,82	99,721	0	0	0	0	0	0	0
13:34:23	-148,657	2162,555	11,845	11,718	10,362	6,83	8,622	21,2	953,406	24,832	2162,555	0	202,82	202,82	99,721	0	0	0	0	0	0	0
13:34:23	-177,417	2160,78	11,845	11,621	10,352	6,812	8,586	21,2	953,406	24,832	2160,78	0	202,82	202,82	99,721	0	0	0	0	0	0	0
13:34:23	-342,187	2157,359	11,65	11,572	10,343	6,776	8,551	21,2	953,406	24,832	2157,359	0	202,82	202,82	99,721	0	0	0	0	0	0	0
13:34:23	-325,024	2154,108	11,455	11,425	10,335	6,743	8,515	21,2	953,406	24,832	2154,108	0	202,82	202,82	99,721	0	0	0	0	0	0	0
13:34:23	-217,089	2151,937	11,308	11,279	10,33	6,721	8,48	21,2	953,406	24,832	2151,937	0	202,82	202,82	99,721	0	0	0	0	0	0	0
13:34:23	-206,567	2149,872	11,259	11,23	10,321	6,699	8,445	21,2	953,406	24,832	2149,872	0	202,82	202,82	99,721	0	0	0	0	0	0	0
13:34:23	-171,557	2148,156	11,162	11,084	10,317	6,682	8,411	21,2	953,406	24,832	2148,156	0	202,82	202,82	99,721	0	0	0	0	0	0	0
13:34:23	-280,322	2145,353	11,015	11,035	10,308	6,653	8,376	21,2	953,406	24,832	2145,353	0	202,82	202,82	99,721	0	0	0	0	0	0	0
13:34:23	-162,28	2143,73	11,015	11,035	10,299	6,636	8,342	21,2	953,406	24,832	2143,73	0	202,82	202,82	99,721	0	0	0	0	0	0	0
13:34:23	-73,535	2142,995	11,113	11,035	10,29	6,628	8,308	21,2	953,406	24,832	2142,995	0	202,82	202,82	99,721	0	0	0	0	0	0	0
13:34:23	-237,988	2140,615	11,015	11,035	10,281	6,604	8,275	21,2	953,406	24,832	2140,615	0	202,82	202,82	99,721	0	0	0	0	0	0	0
13:34:23	-193,603	2138,679	10,966	10,937	10,273	6,584	8,242	21,2	953,406	24,832	2138,679	0	202,82	202,82	99,721	0	0	0	0	0	0	0
13:34:23	-97,705	2137,702	10,966	10,937	10,267	6,574	8,209	21,2	953,406	24,832	2137,702	0	202,82	202,82	99,721	0	0	0	0	0	0	0
13:34:23	-129,125	2136,411	10,918	10,888	10,263	6,56	8,177	21,2	953,406	24,832	2136,411	0	202,82	202,82	99,721	0	0	0	0	0	0	0
13:34:23	-227,343	2134,137	10,82	10,888	10,255	6,537	8,145	21,2	953,406	24,832	2134,137	0	202,82	202,82	99,721	0	0	0	0	0	0	0
13:34:23	-152,392	2132,613	10,82	10,84	10,246	6,521	8,113	21,2	953,406	24,832	2132,613	0	202,82	202,82	99,721	0	0	0	0	0	0	0
13:34:23	-83,764	2131,776	10,82	10,84	10,242	6,513	8,081	21,2	953,406	24,832	2131,776	0	202,82	202,82	99,721	0	0	0	0	0	0	0
13:34:23	-129,125	2130,484	10,771	10,742	10,237	6,499	8,05	21,2	953,406	24,832	2130,484	0	202,82	202,82	99,721	0	0	0	0	0	0	0
13:34:23	-83,935	2129,645	10,771	10,742	10,232	6,491	8,02	21,2	953,406	24,832	2129,645	0	202,82	202,82	99,721	0	0	0	0	0	0	0
13:34:23	-141,65	2128,228	10,771	10,742	10,224	6,476	7,99	21,2	953,406	24,832	2128,228	0	202,82	202,82	99,721	0	0	0	0	0	0	0
13:34:23	-98,876	2127,24	10,771	10,742	10,218	6,466	7,96	21,2	953,406	24,832	2127,24	0	202,82	202,82	99,721	0	0	0	0	0	0	0
13:34:23	-84,863	2126,391	10,771	10,742	10,213	6,457	7,93	21,2	953,406	24,832	2126,391	0	202,82	202,82	99,721	0	0	0	0	0	0	0
13:34:23	-176,538	2124,626	10,673	10,693	10,209	6,439	7,901	21,2	953,406	24,832	2124,626	0	202,82	202,82	99,721	0	0	0	0	0	0	0
13:34:23	-118,31	2123,442	10,625	10,595	10,204	6,427	7,872	21,2	953,406	24,832	2123,442	0	202,82	202,82	99,721	0	0	0	0	0	0	0
13:34:23	-207,885	2121,364	10,478	10,547	10,2	6,405	7,843	21,2	953,406	24,832	2121,364	0	202,82	202,82	99,721	0	0	0	0	0	0	0
13:34:23	-27,709	2121,087	10,527	10,498	10,196	6,402	7,815	21,2	953,406	24,832	2121,087	0	202,82	202,82	99,721	0	0	0	0	0	0	0
13:34:23	-119,36	2119,893	10,478	10,498	10,192	6,39	7,787	21,2	953,406	24,832	2119,893	0	202,82	202,82	99,721	0	0	0	0	0	0	0
13:34:23	-25,878	2119,634	10,478	10,4	10,191	6,387	7,76	21,2	953,406	24,832	2119,634	0	202,82	202,82	99,721	0	0	0	0	0	0	0
13:34:23	-118,286	2118,451	10,429	10,4	10,186	6,375	7,732	21,2	953,406	24,832	2118,451	0	202,82	202,82	99,721	0	0	0	0	0	0	0
13:34:23	-90,576	2117,546	10,332	10,351	10,186	6,366	7,706	21,2	953,406	24,832	2117,546	0	202,82	202,82	99,721	0	0	0	0	0	0	0
13:34:23	-119,311	2116,352	10,283	10,351	10,182	6,354	7,679	21,2	953,406	24,832	2116,352	0	202,82	202,82	99,721	0	0	0	0	0	0	0
13:34:23	-29,833	2116,054	10,332	10,302	10,178	6,351	7,653	21,2	953,406	24,832	2116,054	0	202,82	202,82	99,721	0	0	0	0	0	0	0
13:34:23	65,771	2116,712	10,429	10,4	10,177	6,357	7,628	21,2	953,406	24,832	2116,055	0	202,82	202,82	99,721	0	0	0	0	0	0	0
13:34:23	-75,122	2115,961	10,429	10,4	10,172	6,35	7,603	21,2	953,406	24,832	2115,961	0	202,82	202,82	99,721	0	0	0	0	0	0	0
13:34:23	-75,122	2115,209	10,429	10,498	10,168	6,342	7,578	21,2	953,406	24,832	2115,209	0	202,82	202,82	99,721	0	0	0	0	0	0	0
13:34:23	-88,085	2114,328	10,429	10,4	10,163	6,333	7,554	21,2	953,406	24,832	2114,328	0	202,82	202,82	99,721	0	0	0	0	0	0	0
13:34:23	-31,982	2114,009	10,478	10,498	10,159	6,329	7,53	21,2	953,406	24,832	2114,009	0	202,82	202,82	99,721	0	0	0	0	0	0	0
13:34:24	-41,601	2113,593	10,527	10,595	10,154	6,325	7,506	21,2	953,406	24,832	2113,593	0	202,82	202,82	99,721	0	0	0	0	0	0	0
13:34:24	-99,951	2112,593	10,527	10,595	10,148	6,315	7,483	21,2	953,406	24,832	2112,593	0	202,82	202,82	99,721	0	0	0	0	0	0	0
13:34:24	-76,196	2111,831	10,527	10,595	10,144	6,307	7,46	21,2	953,406	24,832	2111,831	0	202,82	202,82	99,721	0	0	0	0	0	0	0
13:34:24	-79,492	2111,036	10,527	10,595	10,139	6,299	7,437	21,2	953,406	24,832	2111,036	0	202,82	202,82	99,721	0	0	0	0	0	0	0
13:34:24	-90,502	2110,131	10,429	10,498	10,139	6,29	7,414	21,2	953,406	24,832	2110,131	0	202,82	202,82	99,721	0	0	0	0	0	0	0
13:34:24	-90,478	2109,226	10,332	10,351	10,139	6,28	7,392	21,2	953,406	24,832	2109,226	0	202,82	202,82	99,721	0	0	0	0	0	0	0
13:34:24	-45,239	2108,774	10,283	10,351	10,139	6,276	7,37	21,2	953,406	24,832	2108,774	0	202,82	202,82	99,721	0	0	0	0	0	0	0
13:34:24	-90,454	2107,869	10,185	10,302	10,139	6,266	7,348	21,2	953,406	24,832	2107,869	0	202,82	202,82	99,721	0	0	0	0	0	0	0
13:34:24	-45,239	2107,417	10,136	10,156	10,139	6,262	7,327	21,2	953,406	24,832	2107,417	0	202,82	202,82	99,721	0	0	0	0	0	0	0
13:34:24	-78,417	2106,633	10,136	10,058	10,135	6,253	7,306	21,2	953,406	24,832	2106,633	0	202,82	202,82	99,721	0	0	0	0	0	0	0
13:34:24	-90,429	2105,729	10,039	10,058	10,135	6,244	7,285	21,2	953,406	24,832	2105,729	0	202,82	202,82	99,721	0	0	0	0	0	0	0
13:34:24	57,373	2106,302	10,185	10,205	10,13	6,25	7,265	21,2	953,406	24,832	2105,729	0	202,82	202,82	99,721	0	0	0	0	0	0	0
13:34:24	-78,393	2105,518	10,185	10,205	10,126	6,242	7,245	21,2	953,406	24,832	2105,518	0	202,82	202,82	99,721	0	0	0	0	0	0	0
13:34:24	80,737	2106,326	10,283	10,205	10,125	6,25	7,225	21,2	953,406	24,832	2105,519	0	202,82	202,82	99,721	0	0	0	0	0	0	0
13:34:24	-102,88	2105,297	10,332	10,205	10,117	6,24	7,206	21,1	953,406	24,832	2105,297	0	202,82	202,82	99,721	0	0	0	0	0	0	0
13:34:24	-80,517	2104,492	10,332	10,4	10,112	6,231	7,187	21,1	953,406	24,832	2104,492	0	202,82	202,82	99,721	0	0	0	0	0	0	0
13:34:24	80,712	2105,299	10,429	10,4	10,112	6,24	7,168	21,1	953,406	24,832	2104,493	0	202,82	202,82	99,721	0	0	0	0	0	0	0
13:34:24	-170,825	2103,591	10,332	10,351	10,107	6,222	7,15	21,1	953,406	24,832	2103,591	0	202,82	202,82	99,721	0	0	0	0	0	0	0
13:34:24	9,887	2103,69	10,429	10,498	10,102	6,223	7,132	21,1	953,406	24,832	2103,591	0	202,82	202,82	99,721	0	0	0	0	0	0	0
13:34:24	-8,618	2103,603	10,429	10,4	10,102	6,222	7,114	21,1	953,406	24,832	2103,591	0	202,82	202,82	99,721	0	0	0	0	0	0	0
13:34:24	-72,998	2102,873	10,429	10,4	10,098	6,215	7,096	21,1	953,406	24,832	2102,873	0	202,82	202,82	99,721	0	0	0	0	0	0	0
13:34:24	-144,238	2101,431	10,283	10,351	10,097	6,2	7,079	21,1	953,406	24,832	2101,431	0	202,82	202,82	99,721	0	0	0	0	0	0	0
13:34:24	0	2101,431	10,283	10,302	10,097	6,2	7,061	21,1	953,406	24,832	2101,431	0	202,82	202,82	99,721	0	0	0	0	0	0	0
13:34:24	-171,972	2099,711	10,185	10,205	10,093	6,182	7,044	21,1	953,406	24,832	2099,711	0	202,82	202,82	99,721	0	0	0	0	0	0	0
13:34:24	17,382	2099,885	10,283	10,351	10,089	6,184	7,027	21,1	953,406	24,832	2099,712	0	201,457	201,457	99,715	0	0	0	0	0	0	0
13:34:24	36,572	2100,251	10,332	10,4	10,088	6,188	7,011	21,1	953,406	24,832	2099,712	0	201,457	201,457	99,715	0	0	0	0	0	0	0
13:34:24	90,38	2101,155	10,429	10,547	10,088	6,197	6,995	21,1	953,406	24,832	2099,714	0	201,457	201,457	99,715	0	0	0	0	0	0	0
13:34:24	226,049	2103,415	10,673	10,84	10,088	6,22	6,98	21,1	953,406	24,832	2099,718	0	201,457	201,457	99,715	0	0	0	0	0	0	0
13:34:24	271,386	2106,129	10,966	11,279	10,088	6,248	6,965	21,1	953,406	24,832	2099,724	0	201,457	201,457	99,715	0	0	0	0	0	0	0
13:34:24	498,657	2111,116	11,406	11,767	10,093	6,3	6,952	21,1	953,406	24,832	2099,736	0	201,457	201,457	99,715	0	0	0	0	0	0	0
13:34:24	741,333	2118,529	11,943	12,353	10,107	6,376	6,941	21,1	953,406	24,832	2099,754	0	201,457	201,457	99,715	0	0	0	0	0	0	0
13:34:24	714,233	2125,671	12,285	12,988	10,13	6,45	6,931	21,1	953,406	24,832	2099,78	0	201,457	201,457	99,715	0	0	0	0	0	0	0
13:34:24	681,811	2132,489	12,48	13,379	10,158	6,52	6,923	21,1	953,406	24,832	2099,813	0	201,457	201,457	99,715	0	0	0	0	0	0	0
13:34:24	707,177	2139,561	12,529	13,574	10,195	6,593	6,917	21,1	953,406	24,832	2099,853	0	201,457	201,457	99,715	0	0	0	0	0	0	0
13:34:24	681,909	2146,38	12,48	13,769	10,237	6,663	6,912	21,1	953,406	24,832	2099,9	0	201,457	201,457	99,715	0	0	0	0	0	0	0
13:34:24	1036,328	2156,744	12,675	14,209	10,285	6,77	6,909	21,1	953,406	24,832	2099,956	0	201,457	201,457	99,715	0	0	0	0	0	0	0
13:34:24	930,883	2166,052	12,822	14,258	10,33	6,866	6,908	21,1	953,406	24,832	2100,022	0	201,457	201,457	99,715	0	0	0	0	0	0	0
13:34:24	1075,634	2176,809	13,115	14,795	10,376	6,977	6,91	21,1	953,406	24,832	2100,099	0	201,457	201,457	99,715	0	0	0	0	0	0	0
13:34:24	1161,328	2188,422	13,506	15,332	10,421	7,097	6,913	21,1	953,406	24,832	2100,188	0	201,457	201,457	99,715	0	0	0	0	0	0	0
13:34:24	1374,926	2202,171	14,14	15,869	10,465	7,238	6,92	21,1	953,406	24,832	2100,29	0	201,457	201,457	99,715	0	0	0	0	0	0	0
13:34:24	1100,61	2213,177	14,433	16,064	10,512	7,352	6,928	21,1	953,406	24,832	2100,403	0	201,457	201,457	99,715	0	0	0	0	0	0	0
13:34:24	1386,792	2227,045	14,873	16,699	10,567	7,495	6,939	21,1	953,406	24,832	2100,529	0	201,457	201,457	99,715	0	0	0	0	0	0	0
13:34:24	902,856	2236,074	14,726	16,748	10,626	7,588	6,952	21,1	953,406	24,832	2100,665	0	201,457	201,457	99,715	0	0	0	0	0	0	0
13:34:24	1212,231	2248,196	14,873	17,285	10,687	7,713	6,967	21,1	953,406	24,832	2100,812	0	201,457	201,457	99,715	0	0	0	0	0	0	0
13:34:24	1014,746	2258,344	14,726	17,285	10,752	7,817	6,984	21,1	953,406	24,832	2100,97	0	201,457	201,457	99,715	0	0	0	0	0	0	0
13:34:24	1447,827	2272,822	15,117	17,383	10,813	7,967	7,003	21,1	953,406	24,832	2101,142	0	201,457	201,457	99,715	0	0	0	0	0	0	0
13:34:24	1107,983	2283,902	15,068	17,92	10,878	8,081	7,024	21,1	953,406	24,832	2101,325	0	201,457	201,457	99,715	0	0	0	0	0	0	0
13:34:24	1592,553	2299,827	15,605	18,164	10,939	8,245	7,048	21,1	953,406	24,832	2101,523	0	201,457	201,457	99,715	0	0	0	0	0	0	0
13:34:24	1092,285	2310,75	15,703	18,603	10,996	8,358	7,074	21,1	953,406	24,832	2101,732	0	201,457	201,457	99,715	0	0	0	0	0	0	0
13:34:24	1646,948	2327,22	16,386	18,945	11,052	8,528	7,102	21,1	953,406	24,832	2101,958	0	201,457	201,457	99,715	0	0	0	0	0	0	0
13:34:24	1430,127	2341,521	16,826	19,58	11,109	8,675	7,133	21,1	953,406	24,832	2102,197	0	201,457	201,457	99,715	0	0	0	0	0	0	0
13:34:24	1400,512	2355,526	17,168	20,166	11,17	8,819	7,166	21,1	953,406	24,832	2102,451	0	201,457	201,457	99,715	0	0	0	0	0	0	0
13:34:24	1337,304	2368,899	17,363	20,361	11,235	8,957	7,201	21,1	953,406	24,832	2102,717	0	201,457	201,457	99,715	0	0	0	0	0	0	0
13:34:24	1195,922	2380,858	17,363	20,019	11,303	9,081	7,238	21,1	953,406	24,832	2102,995	0	201,457	201,457	99,715	0	0	0	0	0	0	0
13:34:24	1630,322	2397,161	17,9	20,556	11,365	9,249	7,277	21,1	953,406	24,832	2103,289	0	201,457	201,457	99,715	0	0	0	0	0	0	0
13:34:24	1424,121	2411,403	18,193	20,752	11,43	9,395	7,319	21,1	953,406	24,832	2103,598	0	201,457	201,457	99,715	0	0	0	0	0	0	0
13:34:24	1693,139	2428,334	18,779	21,338	11,494	9,57	7,363	21,1	953,406	24,832	2103,922	0	201,457	201,457	99,715	0	0	0	0	0	0	0
13:34:24	1239,453	2440,729	18,828	20,947	11,561	9,698	7,409	21,1	953,406	24,832	2104,259	0	201,457	201,457	99,715	0	0	0	0	0	0	0
13:34:24	824,292	2448,972	18,486	21,094	11,626	9,783	7,455	21,1	953,406	24,832	2104,604	0	201,457	201,457	99,715	0	0	0	0	0	0	0
13:34:24	1407,69	2463,048	18,828	21,045	11,687	9,928	7,504	21,1	953,406	24,832	2104,962	0	201,457	201,457	99,715	0	0	0	0	0	0	0
13:34:24	1289,892	2475,947	18,974	21,435	11,751	10,061	7,554	21,1	953,406	24,832	2105,333	0	201,457	201,457	99,715	0	0	0	0	0	0	0
13:34:24	1191,357	2487,861	19,17	21,582	11,808	10,184	7,606	21,1	953,406	24,832	2105,716	0	201,457	201,457	99,715	0	0	0	0	0	0	0
13:34:24	1095,874	2498,82	19,267	21,484	11,864	10,297	7,658	21,1	953,406	24,832	2106,109	0	201,457	201,457	99,715	0	0	0	0	0	0	0
13:34:24	1482,421	2513,644	19,756	21,924	11,921	10,449	7,713	21,1	953,406	24,832	2106,516	0	201,457	201,457	99,715	0	0	0	0	0	0	0
13:34:24	1257,544	2526,219	20,097	22,119	11,973	10,579	7,769	21,1	953,406	24,832	2106,936	0	201,457	201,457	99,715	0	0	0	0	0	0	0
13:34:24	1303,833	2539,258	20,488	22,363	12,025	10,714	7,827	21,1	953,406	24,832	2107,368	0	201,457	201,457	99,715	0	0	0	0	0	0	0
13:34:24	1140,063	2550,658	20,635	22,803	12,081	10,831	7,886	21,1	953,406	24,832	2107,812	0	201,457	201,457	99,715	0	0	0	0	0	0	0
13:34:24	1297,949	2563,638	20,928	22,998	12,138	10,965	7,946	21,1	953,406	24,832	2108,268	0	201,457	201,457	99,715	0	0	0	0	0	0	0
13:34:24	963,598	2573,274	20,83	22,656	12,197	11,064	8,007	21,1	953,406	24,832	2108,733	0	201,457	201,457	99,715	0	0	0	0	0	0	0
13:34:24	1103,881	2584,313	20,928	22,656	12,254	11,178	8,07	21,1	953,406	24,832	2109,208	0	201,457	201,457	99,715	0	0	0	0	0	0	0
13:34:24	1281,933	2597,132	21,269	23,144	12,307	11,31	8,133	21,1	953,406	24,832	2109,696	0	201,457	201,457	99,715	0	0	0	0	0	0	0
13:34:24	1200,048	2609,132	21,562	23,437	12,359	11,434	8,198	21,1	953,406	24,832	2110,196	0	201,457	201,457	99,715	0	0	0	0	0	0	0
13:34:24	1222,851	2621,361	21,904	23,682	12,408	11,56	8,264	21,1	953,406	24,832	2110,707	0	201,457	201,457	99,715	0	0	0	0	0	0	0
13:34:24	945,068	2630,812	22,051	24,072	12,453	11,657	8,33	21,1	953,406	24,832	2111,227	0	201,457	201,457	99,715	0	0	0	0	0	0	0
13:34:24	1339,331	2644,205	22,539	24,267	12,502	11,795	8,398	21,1	953,406	24,832	2111,76	0	201,457	201,457	99,715	0	0	0	0	0	0	0
13:34:24	1118,042	2655,385	22,832	24,609	12,548	11,911	8,467	21,1	953,406	24,832	2112,303	0	201,457	201,457	99,715	0	0	0	0	0	0	0
13:34:24	1167,48	2667,06	23,125	24,658	12,597	12,031	8,537	21,1	953,406	24,832	2112,858	0	201,457	201,457	99,715	0	0	0	0	0	0	0
13:34:24	754,492	2674,605	22,978	24,609	12,648	12,109	8,607	21,1	953,406	24,832	2113,42	0	201,457	201,457	99,715	0	0	0	0	0	0	0
13:34:24	815,698	2682,762	22,881	24,609	12,699	12,193	8,677	21,1	953,406	24,832	2113,989	0	201,457	201,457	99,715	0	0	0	0	0	0	0
13:34:24	1015,795	2692,92	22,978	24,512	12,751	12,298	8,748	21,1	953,406	24,832	2114,568	0	201,457	201,457	99,715	0	0	0	0	0	0	0
13:34:24	839,648	2701,317	22,978	24,512	12,798	12,384	8,82	21,1	953,406	24,832	2115,155	0	201,457	201,457	99,715	0	0	0	0	0	0	0
13:34:24	1178,54	2713,102	23,32	24,707	12,845	12,506	8,892	21,1	953,406	24,832	2115,752	0	201,457	201,457	99,715	0	0	0	0	0	0	0
13:34:24	905,249	2722,154	23,467	24,805	12,887	12,599	8,965	21,1	953,406	24,832	2116,359	0	201,457	201,457	99,715	0	0	0	0	0	0	0
13:34:24	863,427	2730,789	23,564	24,951	12,93	12,688	9,038	21,1	953,406	24,832	2116,973	0	201,457	201,457	99,715	0	0	0	0	0	0	0
13:34:24	1214,917	2742,938	24,101	25,195	12,968	12,813	9,112	21,1	953,406	24,832	2117,599	0	201,457	201,457	99,715	0	0	0	0	0	0	0
13:34:24	975,512	2752,693	24,394	25,537	13,007	12,914	9,186	21,1	953,406	24,832	2118,234	0	201,457	201,457	99,715	0	0	0	0	0	0	0
13:34:24	911,181	2761,805	24,541	25,683	13,05	13,008	9,261	21,1	953,406	24,832	2118,878	0	201,457	201,457	99,715	0	0	0	0	0	0	0
13:34:24	779,931	2769,604	24,541	25,537	13,093	13,088	9,336	21,1	953,406	24,832	2119,529	0	201,457	201,457	99,715	0	0	0	0	0	0	0
13:34:24	673,364	2776,338	24,443	25,683	13,136	13,158	9,411	21,1	953,406	24,832	2120,185	0	201,457	201,457	99,715	0	0	0	0	0	0	0
13:34:24	1005,249	2786,39	24,687	25,879	13,179	13,261	9,487	21,1	953,406	24,832	2120,852	0	201,457	201,457	99,715	0	0	0	0	0	0	0
13:34:24	983,789	2796,228	24,932	26,025	13,22	13,363	9,563	21,1	953,406	24,832	2121,527	0	201,457	201,457	99,715	0	0	0	0	0	0	0
13:34:24	784,692	2804,075	25,029	26,123	13,259	13,444	9,639	21,1	953,406	24,832	2122,21	0	201,457	201,457	99,715	0	0	0	0	0	0	0
13:34:24	1038,11	2814,456	25,42	26,367	13,295	13,551	9,715	21,1	953,406	24,832	2122,902	0	201,457	201,457	99,715	0	0	0	0	0	0	0
13:34:24	812,793	2822,584	25,664	26,709	13,327	13,634	9,792	21,1	953,406	24,832	2123,602	0	201,457	201,457	99,715	0	0	0	0	0	0	0
13:34:24	942,236	2832,006	26,006	26,953	13,36	13,732	9,869	21,1	953,406	24,832	2124,31	0	201,457	201,457	99,715	0	0	0	0	0	0	0
13:34:24	705,322	2839,06	26,152	26,953	13,391	13,804	9,947	21,1	953,406	24,832	2125,025	0	201,457	201,457	99,715	0	0	0	0	0	0	0
13:34:24	734,692	2846,407	26,25	27,1	13,427	13,88	10,024	21,1	953,406	24,832	2125,746	0	201,457	201,457	99,715	0	0	0	0	0	0	0
13:34:24	841,577	2854,822	26,494	27,1	13,46	13,967	10,101	21,1	953,406	24,832	2126,475	0	201,457	201,457	99,715	0	0	0	0	0	0	0
13:34:24	742,944	2862,252	26,641	27,344	13,494	14,043	10,178	21,1	953,406	24,832	2127,211	0	201,457	201,457	99,715	0	0	0	0	0	0	0
13:34:24	471,85	2866,97	26,494	27,295	13,528	14,092	10,255	21,1	953,406	24,832	2127,951	0	201,457	201,457	99,715	0	0	0	0	0	0	0
13:34:25	829,052	2875,261	26,738	27,441	13,561	14,177	10,332	21,1	953,406	24,832	2128,698	0	201,457	201,457	99,715	0	0	0	0	0	0	0
13:34:25	801,44	2883,275	27,031	27,49	13,589	14,26	10,409	21,1	953,406	24,832	2129,452	0	201,457	201,457	99,715	0	0	0	0	0	0	0
13:34:25	600,244	2889,278	27,129	27,685	13,617	14,322	10,486	21,1	953,406	24,832	2130,212	0	201,457	201,457	99,715	0	0	0	0	0	0	0
13:34:25	777,441	2897,052	27,471	27,978	13,641	14,402	10,563	21,1	953,406	24,832	2130,979	0	201,457	201,457	99,715	0	0	0	0	0	0	0
13:34:25	624,487	2903,297	27,666	28,174	13,665	14,466	10,639	21,1	953,406	24,832	2131,751	0	201,457	201,457	99,715	0	0	0	0	0	0	0
13:34:25	625,659	2909,554	27,715	28,223	13,697	14,531	10,715	21,1	953,406	24,832	2132,529	0	201,457	201,457	99,715	0	0	0	0	0	0	0
13:34:25	466,162	2914,215	27,666	28,125	13,726	14,579	10,791	21,1	953,406	24,832	2133,311	0	201,457	201,457	99,715	0	0	0	0	0	0	0
13:34:25	464,013	2918,855	27,617	28,125	13,754	14,627	10,866	21,1	953,406	24,832	2134,096	0	201,457	201,457	99,715	0	0	0	0	0	0	0
13:34:25	358,935	2922,445	27,471	27,93	13,783	14,664	10,941	21,1	953,406	24,832	2134,884	0	201,457	201,457	99,715	0	0	0	0	0	0	0
13:34:25	564,233	2928,087	27,519	28,125	13,812	14,722	11,015	21,1	953,406	24,832	2135,678	0	201,457	201,457	99,715	0	0	0	0	0	0	0
13:34:25	445,239	2932,539	27,373	27,978	13,845	14,768	11,089	21,1	953,406	24,832	2136,474	0	201,457	201,457	99,715	0	0	0	0	0	0	0
13:34:25	590,795	2938,447	27,617	28,125	13,864	14,829	11,162	21,1	953,406	24,832	2137,277	0	201,457	201,457	99,715	0	0	0	0	0	0	0
13:34:25	524,707	2943,694	27,715	28,174	13,888	14,883	11,235	21,1	953,406	24,832	2138,083	0	201,457	201,457	99,715	0	0	0	0	0	0	0
13:34:25	556,03	2949,255	28,008	28,516	13,902	14,94	11,308	21,1	953,406	24,832	2138,894	0	201,457	201,457	99,715	0	0	0	0	0	0	0
13:34:25	491,748	2954,172	28,154	28,467	13,921	14,991	11,38	21,3	952,896	24,832	2139,71	0	201,457	201,457	99,715	0	0	0	0	0	0	0
13:34:25	708,544	2961,258	28,594	28,857	13,935	15,064	11,452	21,3	952,896	24,832	2140,531	0	201,457	201,457	99,715	0	0	0	0	0	0	0
13:34:25	240,258	2963,66	28,496	28,857	13,954	15,089	11,523	21,3	952,896	24,832	2141,355	0	201,457	201,457	99,715	0	0	0	0	0	0	0
13:34:25	426,684	2967,927	28,496	28,711	13,978	15,133	11,594	21,3	952,896	24,832	2142,181	0	201,457	201,457	99,715	0	0	0	0	0	0	0
13:34:25	436,889	2972,296	28,594	28,809	13,997	15,178	11,664	21,3	952,896	24,832	2143,011	0	201,457	201,457	99,715	0	0	0	0	0	0	0
13:34:25	271,142	2975,007	28,447	28,711	14,02	15,206	11,734	21,3	952,896	24,832	2143,843	0	201,457	201,457	99,715	0	0	0	0	0	0	0
13:34:25	393,383	2978,941	28,496	28,711	14,04	15,246	11,803	21,3	952,896	24,832	2144,679	0	201,457	201,457	99,715	0	0	0	0	0	0	0
13:34:25	340,112	2982,342	28,496	28,809	14,059	15,281	11,871	21,3	952,896	24,832	2145,516	0	201,457	201,457	99,715	0	0	0	0	0	0	0
13:34:25	435,961	2986,702	28,594	28,809	14,077	15,326	11,939	21,3	952,896	24,832	2146,357	0	201,457	201,457	99,715	0	0	0	0	0	0	0
13:34:25	449,78	2991,2	28,789	29,053	14,091	15,373	12,006	21,3	952,896	24,832	2147,202	0	201,457	201,457	99,715	0	0	0	0	0	0	0
13:34:25	155,786	2992,758	28,691	28,711	14,105	15,389	12,072	21,3	952,896	24,832	2148,048	0	203,317	203,317	99,723	0	0	0	0	0	0	0
13:34:25	141,577	2994,173	28,594	28,467	14,119	15,403	12,138	21,3	952,896	24,832	2148,894	0	203,317	203,317	99,723	0	0	0	0	0	0	0
13:34:25	-331,372	2990,86	28,105	27,978	14,128	15,369	12,201	21,3	952,896	24,832	2149,736	0	203,317	203,317	99,723	0	0	0	0	0	0	0
13:34:25	-650,683	2984,353	27,471	26,953	14,128	15,302	12,262	21,3	952,896	24,832	2150,57	0	203,317	203,317	99,723	0	0	0	0	0	0	0
13:34:25	-758,447	2976,768	26,885	26,269	14,12	15,224	12,32	21,3	952,896	24,832	2151,397	0	203,317	203,317	99,723	0	0	0	0	0	0	0
13:34:25	-683,862	2969,93	26,543	25,488	14,101	15,153	12,375	21,3	952,896	24,832	2152,215	0	203,317	203,317	99,723	0	0	0	0	0	0	0
13:34:25	-938,745	2960,542	26,201	24,805	14,068	15,057	12,428	21,3	952,896	24,832	2153,023	0	203,317	203,317	99,723	0	0	0	0	0	0	0
13:34:25	-807,177	2952,471	26,152	24,023	14,026	14,973	12,478	21,3	952,896	24,832	2153,823	0	203,317	203,317	99,723	0	0	0	0	0	0	0
13:34:25	-932,861	2943,142	26,152	23,974	13,973	14,877	12,525	21,3	952,896	24,832	2154,612	0	203,317	203,317	99,723	0	0	0	0	0	0	0
13:34:25	-1084,399	2932,298	26,006	23,486	13,921	14,765	12,569	21,3	952,896	24,832	2155,39	0	203,317	203,317	99,723	0	0	0	0	0	0	0
13:34:25	-1272,802	2919,57	25,762	22,949	13,864	14,634	12,609	21,3	952,896	24,832	2156,154	0	203,317	203,317	99,723	0	0	0	0	0	0	0
13:34:25	-857,885	2910,991	26,006	22,949	13,802	14,546	12,647	21,3	952,896	24,832	2156,909	0	203,317	203,317	99,723	0	0	0	0	0	0	0
13:34:25	-1173,144	2899,26	25,859	22,949	13,745	14,425	12,682	21,3	952,896	24,832	2157,651	0	203,317	203,317	99,723	0	0	0	0	0	0	0
13:34:25	-1518,188	2884,078	25,371	22,363	13,687	14,268	12,713	21,3	952,896	24,832	2158,378	0	203,317	203,317	99,723	0	0	0	0	0	0	0
13:34:25	-1526,367	2868,814	24,932	21,777	13,627	14,111	12,741	21,3	952,896	24,832	2159,088	0	203,317	203,317	99,723	0	0	0	0	0	0	0
13:34:25	-798,046	2860,834	25,224	22,851	13,565	14,029	12,766	21,3	952,896	24,832	2159,79	0	203,317	203,317	99,723	0	0	0	0	0	0	0
13:34:25	-1511,889	2845,715	24,785	22,217	13,506	13,873	12,788	21,3	952,896	24,832	2160,476	0	203,317	203,317	99,723	0	0	0	0	0	0	0
13:34:25	-1487,085	2830,844	24,297	21,435	13,45	13,72	12,806	21,3	952,896	24,832	2161,146	0	203,317	203,317	99,723	0	0	0	0	0	0	0
13:34:25	-1081,64	2820,027	24,199	21,338	13,395	13,608	12,822	21,3	952,896	24,832	2161,805	0	203,317	203,317	99,723	0	0	0	0	0	0	0
13:34:25	-1439,428	2805,633	23,711	21,045	13,342	13,46	12,834	21,3	952,896	24,832	2162,449	0	203,317	203,317	99,723	0	0	0	0	0	0	0
13:34:25	-1731,689	2788,316	22,881	19,922	13,291	13,281	12,843	21,3	952,896	24,832	2163,074	0	203,317	203,317	99,723	0	0	0	0	0	0	0
13:34:25	-959,13	2778,725	22,783	20,361	13,243	13,182	12,85	21,3	952,896	24,832	2163,69	0	203,317	203,317	99,723	0	0	0	0	0	0	0
13:34:25	-1229,443	2766,431	22,539	20,166	13,188	13,055	12,854	21,3	952,896	24,832	2164,293	0	203,317	203,317	99,723	0	0	0	0	0	0	0
13:34:25	-988,867	2756,542	22,392	20,215	13,14	12,954	12,856	21,3	952,896	24,832	2164,885	0	203,317	203,317	99,723	0	0	0	0	0	0	0
13:34:25	-1187,915	2744,663	22,051	20,068	13,093	12,831	12,855	21,3	952,896	24,832	2165,465	0	203,317	203,317	99,723	0	0	0	0	0	0	0
13:34:25	-902,685	2735,636	22,002	19,873	13,045	12,738	12,853	21,3	952,896	24,832	2166,035	0	203,317	203,317	99,723	0	0	0	0	0	0	0
13:34:25	-1348,266	2722,153	21,416	19,482	13,002	12,599	12,848	21,3	952,896	24,832	2166,591	0	203,317	203,317	99,723	0	0	0	0	0	0	0
13:34:25	-957,617	2712,577	21,221	19,385	12,959	12,5	12,841	21,3	952,896	24,832	2167,137	0	203,317	203,317	99,723	0	0	0	0	0	0	0
13:34:25	-678,393	2705,793	21,221	19,824	12,921	12,43	12,833	21,3	952,896	24,832	2167,676	0	203,317	203,317	99,723	0	0	0	0	0	0	0
13:34:25	-544,36	2700,349	21,269	20,019	12,887	12,374	12,824	21,3	952,896	24,832	2168,208	0	203,317	203,317	99,723	0	0	0	0	0	0	0
13:34:25	-869,018	2691,659	21,074	19,678	12,849	12,285	12,813	21,3	952,896	24,832	2168,732	0	203,317	203,317	99,723	0	0	0	0	0	0	0
13:34:25	-818,139	2683,478	20,928	19,824	12,812	12,2	12,801	21,3	952,896	24,832	2169,246	0	203,317	203,317	99,723	0	0	0	0	0	0	0
13:34:25	-814,721	2675,331	20,781	19,531	12,774	12,116	12,788	21,3	952,896	24,832	2169,752	0	203,317	203,317	99,723	0	0	0	0	0	0	0
13:34:25	-658,74	2668,743	20,781	19,336	12,737	12,048	12,773	21,3	952,896	24,832	2170,251	0	203,317	203,317	99,723	0	0	0	0	0	0	0
13:34:25	-939,16	2659,352	20,439	18,994	12,703	11,952	12,757	21,3	952,896	24,832	2170,74	0	203,317	203,317	99,723	0	0	0	0	0	0	0
13:34:25	-659,423	2652,757	20,439	19,043	12,666	11,884	12,74	21,3	952,896	24,832	2171,222	0	203,317	203,317	99,723	0	0	0	0	0	0	0
13:34:25	-678,71	2645,97	20,488	19,189	12,625	11,814	12,722	21,3	952,896	24,832	2171,697	0	203,317	203,317	99,723	0	0	0	0	0	0	0
13:34:25	-796,386	2638,006	20,342	19,189	12,588	11,732	12,703	21,3	952,896	24,832	2172,163	0	203,317	203,317	99,723	0	0	0	0	0	0	0
13:34:25	-909,35	2628,913	20,146	19,043	12,548	11,638	12,682	21,3	952,896	24,832	2172,62	0	203,317	203,317	99,723	0	0	0	0	0	0	0
13:34:25	-853,857	2620,374	19,951	18,506	12,511	11,55	12,66	21,3	952,896	24,832	2173,068	0	203,317	203,317	99,723	0	0	0	0	0	0	0
13:34:25	-778,222	2612,592	19,804	18,603	12,475	11,47	12,636	21,3	952,896	24,832	2173,508	0	203,317	203,317	99,723	0	0	0	0	0	0	0
13:34:25	-775,195	2604,84	19,609	18,261	12,442	11,39	12,612	21,3	952,896	24,832	2173,939	0	203,317	203,317	99,723	0	0	0	0	0	0	0
13:34:25	-841,064	2596,43	19,365	18,115	12,408	11,303	12,586	21,3	952,896	24,832	2174,361	0	203,317	203,317	99,723	0	0	0	0	0	0	0
13:34:25	-648,291	2589,947	19,316	18,261	12,375	11,236	12,56	21,3	952,896	24,832	2174,777	0	203,317	203,317	99,723	0	0	0	0	0	0	0
13:34:25	-799,243	2581,954	19,121	18,115	12,34	11,154	12,532	21,3	952,896	24,832	2175,184	0	203,317	203,317	99,723	0	0	0	0	0	0	0
13:34:25	-712,084	2574,833	18,974	17,773	12,308	11,08	12,504	21,3	952,896	24,832	2175,584	0	203,317	203,317	99,723	0	0	0	0	0	0	0
13:34:25	-1120,971	2563,624	18,486	17,383	12,272	10,965	12,473	21,3	952,896	24,832	2175,972	0	203,317	203,317	99,723	0	0	0	0	0	0	0
13:34:25	-679,858	2556,825	18,388	17,187	12,239	10,895	12,442	21,3	952,896	24,832	2176,353	0	203,317	203,317	99,723	0	0	0	0	0	0	0
13:34:25	-367,871	2553,146	18,681	17,383	12,202	10,857	12,411	21,3	952,896	24,832	2176,73	0	203,317	203,317	99,723	0	0	0	0	0	0	0
13:34:25	-656,274	2546,584	18,681	17,431	12,165	10,789	12,38	21,3	952,896	24,832	2177,1	0	203,317	203,317	99,723	0	0	0	0	0	0	0
13:34:25	-939,55	2537,188	18,388	17,431	12,128	10,692	12,346	21,3	952,896	24,832	2177,46	0	203,317	203,317	99,723	0	0	0	0	0	0	0
13:34:25	-674,414	2530,444	18,291	17,285	12,096	10,623	12,313	21,3	952,896	24,832	2177,813	0	203,317	203,317	99,723	0	0	0	0	0	0	0
13:34:25	-746,191	2522,982	18,047	17,09	12,067	10,546	12,278	21,3	952,896	24,832	2178,158	0	203,317	203,317	99,723	0	0	0	0	0	0	0
13:34:25	-797,583	2515,006	17,656	16,552	12,044	10,463	12,242	21,3	952,896	24,832	2178,495	0	203,317	203,317	99,723	0	0	0	0	0	0	0
13:34:25	-736,914	2507,637	17,412	16,552	12,015	10,388	12,206	21,3	952,896	24,832	2178,824	0	203,317	203,317	99,723	0	0	0	0	0	0	0
13:34:25	-657,617	2501,061	17,168	16,211	11,992	10,32	12,169	21,3	952,896	24,832	2179,146	0	203,317	203,317	99,723	0	0	0	0	0	0	0
13:34:25	-734,106	2493,72	16,924	16,064	11,963	10,244	12,131	21,3	952,896	24,832	2179,461	0	203,317	203,317	99,723	0	0	0	0	0	0	0
13:34:25	-503,686	2488,683	16,924	15,967	11,935	10,192	12,093	21,3	952,896	24,832	2179,77	0	203,317	203,317	99,723	0	0	0	0	0	0	0
13:34:25	-634,155	2482,341	16,875	15,967	11,902	10,127	12,055	21,3	952,896	24,832	2180,073	0	203,317	203,317	99,723	0	0	0	0	0	0	0
13:34:25	-501,489	2477,327	16,875	16,015	11,874	10,075	12,016	21,3	952,896	24,832	2180,37	0	203,317	203,317	99,723	0	0	0	0	0	0	0
13:34:25	-642,114	2470,905	16,728	15,869	11,845	10,009	11,977	21,3	952,896	24,832	2180,661	0	203,317	203,317	99,723	0	0	0	0	0	0	0
13:34:25	-585,693	2465,048	16,728	16,015	11,812	9,948	11,937	21,3	952,896	24,832	2180,945	0	203,317	203,317	99,723	0	0	0	0	0	0	0
13:34:25	-545,385	2459,595	16,679	15,869	11,784	9,892	11,897	21,3	952,896	24,832	2181,223	0	203,317	203,317	99,723	0	0	0	0	0	0	0
13:34:25	-504,589	2454,549	16,679	15,82	11,756	9,84	11,856	21,3	952,896	24,832	2181,497	0	203,317	203,317	99,723	0	0	0	0	0	0	0
13:34:25	-488,452	2449,664	16,679	15,869	11,728	9,79	11,816	21,3	952,896	24,832	2181,765	0	203,317	203,317	99,723	0	0	0	0	0	0	0
13:34:25	-590,283	2443,761	16,582	15,869	11,7	9,729	11,775	21,3	952,896	24,832	2182,027	0	203,317	203,317	99,723	0	0	0	0	0	0	0
13:34:25	-634,887	2437,412	16,435	15,722	11,672	9,664	11,734	21,3	952,896	24,832	2182,282	0	203,317	203,317	99,723	0	0	0	0	0	0	0
13:34:25	-729,956	2430,113	16,191	15,527	11,644	9,588	11,691	21,3	952,896	24,832	2182,53	0	203,317	203,317	99,723	0	0	0	0	0	0	0
13:34:25	-483,813	2425,275	16,191	15,429	11,617	9,538	11,649	21,3	952,896	24,832	2182,773	0	203,317	203,317	99,723	0	0	0	0	0	0	0
13:34:25	-372,094	2421,554	16,338	15,429	11,588	9,5	11,607	21,3	952,896	24,832	2183,011	0	203,317	203,317	99,723	0	0	0	0	0	0	0
13:34:25	-492,553	2416,628	16,338	15,625	11,56	9,449	11,565	21,3	952,896	24,832	2183,245	0	203,317	203,317	99,723	0	0	0	0	0	0	0
13:34:25	-553,076	2411,098	16,338	15,527	11,529	9,392	11,522	21,3	952,896	24,832	2183,473	0	203,317	203,317	99,723	0	0	0	0	0	0	0
13:34:25	-633,911	2404,758	16,24	15,527	11,498	9,327	11,479	21,3	952,896	24,832	2183,694	0	203,317	203,317	99,723	0	0	0	0	0	0	0
13:34:25	-627,685	2398,482	16,093	15,429	11,471	9,262	11,436	21,3	952,896	24,832	2183,909	0	203,317	203,317	99,723	0	0	0	0	0	0	0
13:34:25	-560,546	2392,876	15,947	15,185	11,447	9,204	11,392	21,3	952,896	24,832	2184,118	0	203,317	203,317	99,723	0	0	0	0	0	0	0
13:34:25	-634,472	2386,531	15,703	14,99	11,424	9,139	11,348	21,3	952,896	24,832	2184,32	0	203,317	203,317	99,723	0	0	0	0	0	0	0
13:34:25	-539,794	2381,133	15,556	14,99	11,402	9,083	11,303	21,3	952,896	24,832	2184,517	0	203,317	203,317	99,723	0	0	0	0	0	0	0
13:34:26	-521,044	2375,923	15,41	14,648	11,38	9,03	11,259	21,3	952,896	24,832	2184,709	0	203,317	203,317	99,723	0	0	0	0	0	0	0
13:34:26	-541,626	2370,507	15,263	14,453	11,357	8,974	11,214	21,3	952,896	24,832	2184,895	0	203,317	203,317	99,723	0	0	0	0	0	0	0
13:34:26	-729,98	2363,207	14,922	14,404	11,335	8,899	11,169	21,3	952,896	24,832	2185,073	0	203,317	203,317	99,723	0	0	0	0	0	0	0
13:34:26	-438,842	2358,818	14,97	14,404	11,307	8,853	11,123	21,3	952,896	24,832	2185,247	0	203,317	203,317	99,723	0	0	0	0	0	0	0
13:34:26	-474,682	2354,072	14,97	14,502	11,28	8,804	11,078	21,3	952,896	24,832	2185,415	0	203,317	203,317	99,723	0	0	0	0	0	0	0
13:34:26	-404,003	2350,032	15,068	14,599	11,252	8,763	11,032	21,3	952,896	24,832	2185,58	0	203,317	203,317	99,723	0	0	0	0	0	0	0
13:34:26	-566,796	2344,364	14,97	14,502	11,225	8,704	10,987	21,3	952,896	24,832	2185,739	0	203,317	203,317	99,723	0	0	0	0	0	0	0
13:34:26	-584,106	2338,523	14,775	14,306	11,203	8,644	10,941	21,3	952,896	24,832	2185,891	0	203,317	203,317	99,723	0	0	0	0	0	0	0
13:34:26	-517,041	2333,352	14,58	14,062	11,184	8,591	10,895	21,3	952,896	24,832	2186,039	0	203,317	203,317	99,723	0	0	0	0	0	0	0
13:34:26	-508,251	2328,27	14,384	13,965	11,166	8,538	10,848	21,3	952,896	24,832	2186,181	0	203,317	203,317	99,723	0	0	0	0	0	0	0
13:34:26	-530,786	2322,962	14,092	13,769	11,152	8,484	10,802	21,3	952,896	24,832	2186,318	0	203,317	203,317	99,723	0	0	0	0	0	0	0
13:34:26	-540,209	2317,56	13,799	13,427	11,137	8,428	10,756	21,3	952,896	24,832	2186,449	0	203,317	203,317	99,723	0	0	0	0	0	0	0
13:34:26	-473,071	2312,829	13,652	13,379	11,118	8,379	10,709	21,3	952,896	24,832	2186,575	0	203,317	203,317	99,723	0	0	0	0	0	0	0
13:34:26	-304,76	2309,781	13,75	13,33	11,095	8,348	10,663	21,2	950,546	24,832	2186,698	0	203,317	203,317	99,723	0	0	0	0	0	0	0
13:34:26	-433,74	2305,444	13,652	13,33	11,076	8,303	10,616	21,2	950,546	24,832	2186,817	0	203,317	203,317	99,723	0	0	0	0	0	0	0
13:34:26	-410,351	2301,34	13,652	13,379	11,052	8,261	10,57	21,2	950,546	24,832	2186,931	0	203,317	203,317	99,723	0	0	0	0	0	0	0
13:34:26	-332,861	2298,012	13,652	13,33	11,033	8,226	10,524	21,2	950,546	24,832	2187,042	0	203,317	203,317	99,723	0	0	0	0	0	0	0
13:34:26	-380,224	2294,21	13,603	13,232	11,015	8,187	10,478	21,2	950,546	24,832	2187,15	0	203,317	203,317	99,723	0	0	0	0	0	0	0
13:34:26	-366,381	2290,546	13,652	13,33	10,991	8,149	10,433	21,2	950,546	24,832	2187,253	0	203,317	203,317	99,723	0	0	0	0	0	0	0
13:34:26	-378,076	2286,765	13,603	13,232	10,972	8,11	10,387	21,2	950,546	24,832	2187,352	0	203,317	203,317	99,723	0	0	0	0	0	0	0
13:34:26	-389,672	2282,868	13,457	13,183	10,958	8,07	10,342	21,2	950,546	24,832	2187,448	0	203,317	203,317	99,723	0	0	0	0	0	0	0
13:34:26	-443,139	2278,437	13,164	12,89	10,949	8,025	10,296	21,2	950,546	24,832	2187,539	0	203,317	203,317	99,723	0	0	0	0	0	0	0
13:34:26	-433,422	2274,103	12,968	12,89	10,935	7,98	10,251	21,2	950,546	24,832	2187,625	0	203,317	203,317	99,723	0	0	0	0	0	0	0
13:34:26	-284,35	2271,259	13,017	12,841	10,916	7,951	10,206	21,2	950,546	24,832	2187,709	0	202,363	202,363	99,719	0	0	0	0	0	0	0
13:34:26	-241,43	2268,845	13,115	12,841	10,897	7,926	10,161	21,2	950,546	24,832	2187,79	0	202,363	202,363	99,719	0	0	0	0	0	0	0
13:34:26	-285,522	2265,99	13,164	13,037	10,878	7,896	10,117	21,2	950,546	24,832	2187,868	0	202,363	202,363	99,719	0	0	0	0	0	0	0
13:34:26	-320,019	2262,789	13,261	13,086	10,855	7,863	10,073	21,2	950,546	24,832	2187,943	0	202,363	202,363	99,719	0	0	0	0	0	0	0
13:34:26	-285,595	2259,933	13,31	13,086	10,836	7,834	10,029	21,2	950,546	24,832	2188,015	0	202,363	202,363	99,719	0	0	0	0	0	0	0
13:34:26	-374,584	2256,188	13,261	13,086	10,817	7,795	9,985	21,2	950,546	24,832	2188,083	0	202,363	202,363	99,719	0	0	0	0	0	0	0
13:34:26	-339,868	2252,789	13,164	13,037	10,803	7,76	9,941	21,2	950,546	24,832	2188,148	0	202,363	202,363	99,719	0	0	0	0	0	0	0
13:34:26	-293,554	2249,853	13,115	12,988	10,789	7,73	9,898	21,2	950,546	24,832	2188,209	0	202,363	202,363	99,719	0	0	0	0	0	0	0
13:34:26	-444,116	2245,412	12,822	12,744	10,78	7,684	9,854	21,2	950,546	24,832	2188,267	0	202,363	202,363	99,719	0	0	0	0	0	0	0
13:34:26	-428,442	2241,128	12,627	12,549	10,766	7,64	9,811	21,2	950,546	24,832	2188,32	0	202,363	202,363	99,719	0	0	0	0	0	0	0
13:34:26	-257,739	2238,55	12,529	12,353	10,757	7,613	9,768	21,2	950,546	24,832	2188,37	0	202,363	202,363	99,719	0	0	0	0	0	0	0
13:34:26	-293,457	2235,616	12,48	12,256	10,742	7,583	9,725	21,2	950,546	24,832	2188,417	0	202,363	202,363	99,719	0	0	0	0	0	0	0
13:34:26	-292,236	2232,693	12,431	12,158	10,729	7,553	9,683	21,2	950,546	24,832	2188,461	0	202,363	202,363	99,719	0	0	0	0	0	0	0
13:34:26	-276,977	2229,924	12,48	12,158	10,71	7,524	9,64	21,2	950,546	24,832	2188,503	0	202,363	202,363	99,719	0	0	0	0	0	0	0
13:34:26	-267,773	2227,246	12,48	12,256	10,695	7,497	9,598	21,2	950,546	24,832	2188,542	0	202,363	202,363	99,719	0	0	0	0	0	0	0
13:34:26	-279,15	2224,454	12,529	12,353	10,677	7,468	9,556	21,2	950,546	24,832	2188,578	0	202,363	202,363	99,719	0	0	0	0	0	0	0
13:34:26	-320,532	2221,249	12,529	12,451	10,658	7,435	9,515	21,2	950,546	24,832	2188,61	0	202,363	202,363	99,719	0	0	0	0	0	0	0
13:34:26	-250,854	2218,741	12,529	12,5	10,644	7,409	9,474	21,2	950,546	24,832	2188,64	0	202,363	202,363	99,719	0	0	0	0	0	0	0
13:34:26	-312,036	2215,62	12,529	12,451	10,626	7,377	9,432	21,2	950,546	24,832	2188,667	0	202,363	202,363	99,719	0	0	0	0	0	0	0
13:34:26	-245,239	2213,168	12,529	12,256	10,613	7,352	9,392	21,2	950,546	24,832	2188,692	0	202,363	202,363	99,719	0	0	0	0	0	0	0
13:34:26	-333,74	2209,83	12,431	12,158	10,599	7,317	9,351	21,2	950,546	24,832	2188,713	0	202,363	202,363	99,719	0	0	0	0	0	0	0
13:34:26	-241,113	2207,419	12,431	12,158	10,585	7,292	9,311	21,2	950,546	24,832	2188,732	0	202,363	202,363	99,719	0	0	0	0	0	0	0
13:34:26	-330,468	2204,115	12,334	12,109	10,572	7,258	9,27	21,2	950,546	24,832	2188,747	0	202,363	202,363	99,719	0	0	0	0	0	0	0
13:34:26	-281,274	2201,302	12,285	11,963	10,558	7,229	9,23	21,2	950,546	24,832	2188,759	0	202,363	202,363	99,719	0	0	0	0	0	0	0
13:34:26	-270,092	2198,601	12,187	11,963	10,548	7,202	9,191	21,2	950,546	24,832	2188,769	0	202,363	202,363	99,719	0	0	0	0	0	0	0
13:34:26	-247,412	2196,127	12,187	11,767	10,534	7,176	9,151	21,2	950,546	24,832	2188,777	0	202,363	202,363	99,719	0	0	0	0	0	0	0
13:34:26	-292,114	2193,206	12,138	11,767	10,52	7,146	9,112	21,2	950,546	24,832	2188,781	0	202,363	202,363	99,719	0	0	0	0	0	0	0
13:34:26	-244,067	2190,765	12,138	11,767	10,506	7,121	9,073	21,2	950,546	24,832	2188,783	0	202,363	202,363	99,719	0	0	0	0	0	0	0
13:34:26	-243,188	2188,333	12,138	11,767	10,492	7,096	9,034	21,2	950,546	24,832	2188,333	0	202,363	202,363	99,719	0	0	0	0	0	0	0
13:34:26	-332,275	2185,01	12,041	11,767	10,479	7,061	8,995	21,2	950,546	24,832	2185,01	0	202,363	202,363	99,719	0	0	0	0	0	0	0
13:34:26	-287,646	2182,134	11,992	11,767	10,465	7,032	8,957	21,2	950,546	24,832	2182,134	0	202,363	202,363	99,719	0	0	0	0	0	0	0
13:34:26	-222,68	2179,907	11,992	11,914	10,452	7,009	8,919	21,2	950,546	24,832	2179,907	0	202,363	202,363	99,719	0	0	0	0	0	0	0
13:34:26	-238,769	2177,519	11,992	11,718	10,439	6,984	8,881	21,2	950,546	24,832	2177,519	0	202,363	202,363	99,719	0	0	0	0	0	0	0
13:34:26	-221,997	2175,299	11,943	11,621	10,429	6,961	8,843	21,2	950,546	24,832	2175,299	0	202,363	202,363	99,719	0	0	0	0	0	0	0
13:34:26	-311,694	2172,182	11,845	11,572	10,416	6,929	8,805	21,2	950,546	24,832	2172,182	0	202,363	202,363	99,719	0	0	0	0	0	0	0
13:34:26	-268,603	2169,496	11,748	11,572	10,406	6,902	8,768	21,2	950,546	24,832	2169,496	0	202,363	202,363	99,719	0	0	0	0	0	0	0
13:34:26	-292,163	2166,575	11,65	11,523	10,395	6,871	8,731	21,2	950,546	24,832	2166,575	0	202,363	202,363	99,719	0	0	0	0	0	0	0
13:34:26	-178,637	2164,788	11,65	11,523	10,385	6,853	8,694	21,2	950,546	24,832	2164,788	0	202,363	202,363	99,719	0	0	0	0	0	0	0
13:34:26	-265,917	2162,129	11,601	11,523	10,372	6,826	8,657	21,2	950,546	24,832	2162,129	0	202,363	202,363	99,719	0	0	0	0	0	0	0
13:34:26	-177,343	2160,356	11,601	11,425	10,362	6,807	8,621	21,2	950,546	24,832	2160,356	0	202,363	202,363	99,719	0	0	0	0	0	0	0
13:34:26	-193,115	2158,425	11,65	11,523	10,349	6,787	8,585	21,2	950,546	24,832	2158,425	0	202,363	202,363	99,719	0	0	0	0	0	0	0
13:34:26	-179,467	2156,63	11,65	11,523	10,338	6,769	8,55	21,2	950,546	24,832	2156,63	0	202,363	202,363	99,719	0	0	0	0	0	0	0
13:34:26	-279,614	2153,834	11,504	11,377	10,33	6,74	8,514	21,2	950,546	24,832	2153,834	0	202,363	202,363	99,719	0	0	0	0	0	0	0
13:34:26	-235,083	2151,483	11,406	11,181	10,322	6,716	8,479	21,2	950,546	24,832	2151,483	0	202,363	202,363	99,719	0	0	0	0	0	0	0
13:34:26	-308,129	2148,402	11,162	11,035	10,317	6,684	8,444	21,2	950,546	24,832	2148,402	0	202,363	202,363	99,719	0	0	0	0	0	0	0
13:34:26	-216,87	2146,233	11,015	10,888	10,313	6,662	8,409	21,2	950,546	24,832	2146,233	0	202,363	202,363	99,719	0	0	0	0	0	0	0
13:34:26	-97,875	2145,254	11,015	10,888	10,307	6,652	8,374	21,2	950,546	24,832	2145,254	0	202,363	202,363	99,719	0	0	0	0	0	0	0
13:34:26	-145,043	2143,804	11,015	10,888	10,299	6,637	8,34	21,2	950,546	24,832	2143,804	0	202,363	202,363	99,719	0	0	0	0	0	0	0
13:34:26	-138,989	2142,414	11,113	11,035	10,286	6,622	8,307	21,2	950,546	24,832	2142,414	0	202,363	202,363	99,719	0	0	0	0	0	0	0
13:34:26	-148,217	2140,932	11,113	11,035	10,278	6,607	8,273	21,2	950,546	24,832	2140,932	0	202,363	202,363	99,719	0	0	0	0	0	0	0
13:34:26	-112,817	2139,804	11,113	11,084	10,271	6,595	8,24	21,2	950,546	24,832	2139,804	0	202,363	202,363	99,719	0	0	0	0	0	0	0
13:34:26	-226,269	2137,541	11,015	11,035	10,264	6,572	8,208	21,2	950,546	24,832	2137,541	0	202,363	202,363	99,719	0	0	0	0	0	0	0
13:34:26	-129,174	2136,249	10,966	10,888	10,259	6,559	8,175	21,2	950,546	24,832	2136,249	0	202,363	202,363	99,719	0	0	0	0	0	0	0
13:34:26	-127,124	2134,978	10,918	10,84	10,254	6,546	8,143	21,2	950,546	24,832	2134,978	0	202,363	202,363	99,719	0	0	0	0	0	0	0
13:34:26	-206,054	2132,917	10,771	10,742	10,25	6,524	8,112	21,2	950,546	24,832	2132,917	0	202,363	202,363	99,719	0	0	0	0	0	0	0
13:34:26	-82,739	2132,09	10,771	10,693	10,245	6,516	8,08	21,2	950,546	24,832	2132,09	0	202,363	202,363	99,719	0	0	0	0	0	0	0
13:34:26	-139,501	2130,695	10,771	10,742	10,238	6,502	8,049	21,2	950,546	24,832	2130,695	0	202,363	202,363	99,719	0	0	0	0	0	0	0
13:34:26	-174,56	2128,949	10,673	10,693	10,233	6,484	8,019	21,2	950,546	24,832	2128,949	0	202,363	202,363	99,719	0	0	0	0	0	0	0
13:34:26	-8,105	2128,868	10,771	10,693	10,227	6,483	7,989	21,2	950,546	24,832	2128,868	0	202,363	202,363	99,719	0	0	0	0	0	0	0
13:34:26	-141,65	2127,452	10,771	10,693	10,219	6,468	7,959	21,2	950,546	24,832	2127,452	0	202,363	202,363	99,719	0	0	0	0	0	0	0
13:34:26	-86,083	2126,591	10,771	10,693	10,214	6,459	7,929	21,2	950,546	24,832	2126,591	0	202,363	202,363	99,719	0	0	0	0	0	0	0
13:34:26	-162,67	2124,964	10,673	10,693	10,21	6,442	7,9	21,2	950,546	24,832	2124,964	0	202,363	202,363	99,719	0	0	0	0	0	0	0
13:34:26	-26,757	2124,697	10,673	10,595	10,209	6,44	7,872	21,2	950,546	24,832	2124,697	0	202,363	202,363	99,719	0	0	0	0	0	0	0
13:34:26	-209,057	2122,606	10,527	10,547	10,204	6,418	7,843	21,2	950,546	24,832	2122,606	0	202,363	202,363	99,719	0	0	0	0	0	0	0
13:34:26	-71,972	2121,886	10,527	10,547	10,2	6,411	7,815	21,2	950,546	24,832	2121,886	0	202,363	202,363	99,719	0	0	0	0	0	0	0
13:34:26	-85,839	2121,028	10,527	10,498	10,195	6,402	7,787	21,2	950,546	24,832	2121,028	0	202,363	202,363	99,719	0	0	0	0	0	0	0
13:34:26	-74,267	2120,285	10,527	10,498	10,191	6,394	7,76	21,2	950,546	24,832	2120,285	0	202,363	202,363	99,719	0	0	0	0	0	0	0
13:34:26	-131,176	2118,974	10,478	10,498	10,186	6,381	7,733	21,2	950,546	24,832	2118,974	0	202,363	202,363	99,719	0	0	0	0	0	0	0
13:34:26	-74,023	2118,233	10,478	10,498	10,182	6,373	7,706	21,2	950,546	24,832	2118,233	0	202,363	202,363	99,719	0	0	0	0	0	0	0
13:34:26	-41,601	2117,817	10,527	10,547	10,177	6,369	7,68	21,2	950,546	24,832	2117,817	0	202,363	202,363	99,719	0	0	0	0	0	0	0
13:34:26	-88,134	2116,936	10,527	10,498	10,172	6,36	7,654	21,2	950,546	24,832	2116,936	0	202,363	202,363	99,719	0	0	0	0	0	0	0
13:34:26	-120,458	2115,731	10,478	10,498	10,168	6,347	7,628	21,2	950,546	24,832	2115,731	0	202,363	202,363	99,719	0	0	0	0	0	0	0
13:34:26	-30,834	2115,423	10,527	10,498	10,164	6,344	7,603	21,2	950,546	24,832	2115,423	0	202,363	202,363	99,719	0	0	0	0	0	0	0
13:34:26	-11,962	2115,303	10,527	10,4	10,163	6,343	7,579	21,2	950,546	24,832	2115,303	0	202,363	202,363	99,719	0	0	0	0	0	0	0
13:34:26	-167,846	2113,625	10,429	10,351	10,159	6,326	7,554	21,2	950,546	24,832	2113,625	0	202,363	202,363	99,719	0	0	0	0	0	0	0
13:34:26	-76,147	2112,863	10,429	10,351	10,154	6,318	7,53	21,2	950,546	24,832	2112,863	0	202,363	202,363	99,719	0	0	0	0	0	0	0
13:34:26	-101,293	2111,85	10,332	10,351	10,154	6,307	7,506	21,2	950,546	24,832	2111,85	0	202,363	202,363	99,719	0	0	0	0	0	0	0
13:34:27	-89,184	2110,959	10,332	10,205	10,149	6,298	7,482	21,2	950,546	24,832	2110,959	0	202,363	202,363	99,719	0	0	0	0	0	0	0
13:34:27	-76,171	2110,197	10,332	10,205	10,144	6,29	7,459	21,2	950,546	24,832	2110,197	0	202,363	202,363	99,719	0	0	0	0	0	0	0
13:34:27	-10,717	2110,09	10,332	10,302	10,144	6,289	7,436	21,2	950,546	24,832	2110,09	0	202,363	202,363	99,719	0	0	0	0	0	0	0
13:34:27	-215,307	2107,937	10,185	10,205	10,139	6,267	7,413	21,2	950,546	24,832	2107,937	0	202,363	202,363	99,719	0	0	0	0	0	0	0
13:34:27	2,416	2107,961	10,283	10,205	10,134	6,267	7,39	21,2	950,546	24,832	2107,937	0	202,363	202,363	99,719	0	0	0	0	0	0	0
13:34:27	-101,782	2106,943	10,332	10,351	10,126	6,257	7,368	21,2	950,546	24,832	2106,943	0	202,363	202,363	99,719	0	0	0	0	0	0	0
13:34:27	1,489	2106,958	10,429	10,4	10,121	6,257	7,346	21,2	950,546	24,832	2106,943	0	202,363	202,363	99,719	0	0	0	0	0	0	0
13:34:27	-33,178	2106,626	10,478	10,498	10,116	6,253	7,325	21,2	950,546	24,832	2106,626	0	202,363	202,363	99,719	0	0	0	0	0	0	0
13:34:27	-116,137	2105,465	10,429	10,498	10,112	6,241	7,304	21,2	950,546	24,832	2105,465	0	202,363	202,363	99,719	0	0	0	0	0	0	0
13:34:27	-64,868	2104,816	10,283	10,205	10,116	6,235	7,283	21,2	950,546	24,832	2104,816	0	202,363	202,363	99,719	0	0	0	0	0	0	0
13:34:27	-226,196	2102,554	10,039	10,009	10,116	6,211	7,262	21,2	950,546	24,832	2102,554	0	202,363	202,363	99,719	0	0	0	0	0	0	0
13:34:27	0	2102,554	10,039	10,058	10,116	6,211	7,241	21,2	950,546	24,832	2102,554	0	202,363	202,363	99,719	0	0	0	0	0	0	0
13:34:27	-80,541	2101,749	10,039	10,058	10,112	6,203	7,221	21,2	950,546	24,832	2101,749	0	202,363	202,363	99,719	0	0	0	0	0	0	0
13:34:27	10,083	2101,849	10,136	10,205	10,107	6,204	7,201	21,1	951,135	24,832	2101,749	0	202,363	202,363	99,719	0	0	0	0	0	0	0
13:34:27	53,759	2102,387	10,283	10,205	10,102	6,21	7,181	21,1	951,135	24,832	2101,749	0	202,363	202,363	99,719	0	0	0	0	0	0	0
13:34:27	-81,64	2101,571	10,283	10,205	10,098	6,201	7,162	21,1	951,135	24,832	2101,571	0	202,363	202,363	99,719	0	0	0	0	0	0	0
13:34:27	45,458	2102,025	10,429	10,4	10,093	6,206	7,143	21,1	951,135	24,832	2101,571	0	202,363	202,363	99,719	0	0	0	0	0	0	0
13:34:27	-81,616	2101,209	10,429	10,4	10,088	6,198	7,125	21,1	951,135	24,832	2101,209	0	202,363	202,363	99,719	0	0	0	0	0	0	0
13:34:27	-90,454	2100,305	10,332	10,351	10,088	6,188	7,107	21,1	951,135	24,832	2100,305	0	202,363	202,363	99,719	0	0	0	0	0	0	0
13:34:27	-45,214	2099,852	10,283	10,302	10,088	6,184	7,088	21,1	951,135	24,832	2099,852	0	202,363	202,363	99,719	0	0	0	0	0	0	0
13:34:27	-135,62	2098,496	10,136	10,156	10,088	6,17	7,07	21,1	951,135	24,832	2098,496	0	202,363	202,363	99,719	0	0	0	0	0	0	0
13:34:27	45,19	2098,948	10,185	10,156	10,088	6,174	7,053	21,1	951,135	24,832	2098,497	0	202,363	202,363	99,719	0	0	0	0	0	0	0
13:34:27	-135,571	2097,592	10,039	10,058	10,088	6,16	7,035	21,1	951,135	24,832	2097,592	0	202,363	202,363	99,719	0	0	0	0	0	0	0
13:34:27	8,789	2097,68	10,136	10,009	10,083	6,161	7,018	21,1	951,135	24,832	2097,592	0	200,977	200,977	99,713	0	0	0	0	0	0	0
13:34:27	45,19	2098,132	10,185	10,351	10,083	6,166	7,002	21,1	951,135	24,832	2097,593	0	200,977	200,977	99,713	0	0	0	0	0	0	0
13:34:27	135,644	2099,489	10,332	10,498	10,083	6,18	6,985	21,1	951,135	24,832	2097,595	0	200,977	200,977	99,713	0	0	0	0	0	0	0
13:34:27	180,859	2101,297	10,527	10,693	10,083	6,198	6,97	21,1	951,135	24,832	2097,598	0	200,977	200,977	99,713	0	0	0	0	0	0	0
13:34:27	361,987	2104,917	10,918	11,181	10,083	6,236	6,956	21,1	951,135	24,832	2097,606	0	200,977	200,977	99,713	0	0	0	0	0	0	0
13:34:27	443,823	2109,355	11,308	11,621	10,088	6,282	6,942	21,1	951,135	24,832	2097,617	0	200,977	200,977	99,713	0	0	0	0	0	0	0
13:34:27	834,301	2117,698	11,943	12,5	10,102	6,368	6,931	21,1	951,135	24,832	2097,637	0	200,977	200,977	99,713	0	0	0	0	0	0	0
13:34:27	646,728	2124,166	12,285	12,988	10,121	6,434	6,921	21,1	951,135	24,832	2097,664	0	200,977	200,977	99,713	0	0	0	0	0	0	0
13:34:27	673,242	2130,898	12,48	13,379	10,149	6,504	6,913	21,1	951,135	24,832	2097,697	0	200,977	200,977	99,713	0	0	0	0	0	0	0
13:34:27	699,633	2137,894	12,529	13,525	10,186	6,576	6,907	21,1	951,135	24,832	2097,737	0	200,977	200,977	99,713	0	0	0	0	0	0	0
13:34:27	816,601	2146,06	12,529	13,769	10,232	6,66	6,902	21,1	951,135	24,832	2097,786	0	200,977	200,977	99,713	0	0	0	0	0	0	0
13:34:27	871,606	2154,776	12,529	13,867	10,281	6,75	6,899	21,1	951,135	24,832	2097,843	0	200,977	200,977	99,713	0	0	0	0	0	0	0
13:34:27	935,937	2164,136	12,627	13,965	10,329	6,846	6,898	21,1	951,135	24,832	2097,909	0	200,977	200,977	99,713	0	0	0	0	0	0	0
13:34:27	1074,877	2174,885	12,968	14,502	10,372	6,957	6,899	21,1	951,135	24,832	2097,986	0	200,977	200,977	99,713	0	0	0	0	0	0	0
13:34:27	1098,339	2185,868	13,31	15,283	10,416	7,07	6,902	21,1	951,135	24,832	2098,074	0	200,977	200,977	99,713	0	0	0	0	0	0	0
13:34:27	1449,853	2200,367	14,092	16,064	10,457	7,22	6,908	21,1	951,135	24,832	2098,176	0	200,977	200,977	99,713	0	0	0	0	0	0	0
13:34:27	1400,39	2214,37	14,726	16,552	10,502	7,364	6,917	21,1	951,135	24,832	2098,292	0	200,977	200,977	99,713	0	0	0	0	0	0	0
13:34:27	1086,572	2225,236	14,922	17,041	10,554	7,476	6,928	21,1	951,135	24,832	2098,419	0	200,977	200,977	99,713	0	0	0	0	0	0	0
13:34:27	892,089	2234,157	14,775	16,748	10,612	7,568	6,941	21,1	951,135	24,832	2098,555	0	200,977	200,977	99,713	0	0	0	0	0	0	0
13:34:27	1065,551	2244,813	14,775	17,09	10,672	7,678	6,955	21,1	951,135	24,832	2098,701	0	200,977	200,977	99,713	0	0	0	0	0	0	0
13:34:27	1177,172	2256,584	14,873	17,187	10,734	7,799	6,972	21,1	951,135	24,832	2098,859	0	200,977	200,977	99,713	0	0	0	0	0	0	0
13:34:27	1153,1	2268,115	14,873	17,431	10,799	7,918	6,99	21,1	951,135	24,832	2099,028	0	200,977	200,977	99,713	0	0	0	0	0	0	0
13:34:27	1477,929	2282,895	15,215	17,822	10,864	8,071	7,012	21,1	951,135	24,832	2099,212	0	200,977	200,977	99,713	0	0	0	0	0	0	0
13:34:27	1229,516	2295,19	15,459	18,164	10,921	8,197	7,035	21,1	951,135	24,832	2099,408	0	200,977	200,977	99,713	0	0	0	0	0	0	0
13:34:27	1500,195	2310,192	15,898	18,652	10,982	8,352	7,061	21,1	951,135	24,832	2099,619	0	200,977	200,977	99,713	0	0	0	0	0	0	0
13:34:27	1136,108	2321,553	16,045	18,799	11,038	8,469	7,088	21,1	951,135	24,832	2099,84	0	200,977	200,977	99,713	0	0	0	0	0	0	0
13:34:27	1477,343	2336,326	16,533	19,482	11,095	8,621	7,118	21,1	951,135	24,832	2100,077	0	200,977	200,977	99,713	0	0	0	0	0	0	0
13:34:27	1259,277	2348,919	16,728	19,726	11,156	8,751	7,15	21,1	951,135	24,832	2100,326	0	200,977	200,977	99,713	0	0	0	0	0	0	0
13:34:27	1625,537	2365,174	17,217	20,215	11,221	8,919	7,185	21,1	951,135	24,832	2100,59	0	200,977	200,977	99,713	0	0	0	0	0	0	0
13:34:27	1536,499	2380,539	17,558	20,215	11,29	9,077	7,222	21,1	951,135	24,832	2100,87	0	200,977	200,977	99,713	0	0	0	0	0	0	0
13:34:27	1119,165	2391,731	17,51	20,41	11,355	9,193	7,261	21,1	951,135	24,832	2101,161	0	200,977	200,977	99,713	0	0	0	0	0	0	0
13:34:27	1986,23	2411,593	18,388	21,142	11,42	9,397	7,303	21,1	951,135	24,832	2101,472	0	200,977	200,977	99,713	0	0	0	0	0	0	0
13:34:27	894,97	2420,543	18,144	21,045	11,484	9,49	7,346	21,1	951,135	24,832	2101,791	0	200,977	200,977	99,713	0	0	0	0	0	0	0
13:34:27	1535,961	2435,903	18,633	21,094	11,544	9,648	7,391	21,1	951,135	24,832	2102,125	0	200,977	200,977	99,713	0	0	0	0	0	0	0
13:34:27	1363,183	2449,535	18,877	21,582	11,607	9,789	7,438	21,1	951,135	24,832	2102,472	0	200,977	200,977	99,713	0	0	0	0	0	0	0
13:34:27	1218,335	2461,718	19,023	21,338	11,668	9,914	7,486	21,1	951,135	24,832	2102,832	0	200,977	200,977	99,713	0	0	0	0	0	0	0
13:34:27	1400,415	2475,722	19,365	21,826	11,728	10,058	7,537	21,1	951,135	24,832	2103,205	0	200,977	200,977	99,713	0	0	0	0	0	0	0
13:34:27	985,522	2485,577	19,267	21,68	11,789	10,16	7,588	21,1	951,135	24,832	2103,587	0	200,977	200,977	99,713	0	0	0	0	0	0	0
13:34:27	1322,973	2498,807	19,512	22,021	11,85	10,296	7,641	21,1	951,135	24,832	2103,982	0	200,977	200,977	99,713	0	0	0	0	0	0	0
13:34:27	814,721	2506,954	19,316	21,826	11,907	10,38	7,695	21,1	951,135	24,832	2104,385	0	200,977	200,977	99,713	0	0	0	0	0	0	0
13:34:27	1482,177	2521,776	19,804	22,021	11,963	10,533	7,751	21,1	951,135	24,832	2104,802	0	200,977	200,977	99,713	0	0	0	0	0	0	0
13:34:27	1400	2535,776	20,293	22,461	12,015	10,678	7,808	21,1	951,135	24,832	2105,233	0	200,977	200,977	99,713	0	0	0	0	0	0	0
13:34:27	1070,459	2546,481	20,439	22,949	12,067	10,788	7,866	21,1	951,135	24,832	2105,674	0	200,977	200,977	99,713	0	0	0	0	0	0	0
13:34:27	1147,9	2557,96	20,586	22,558	12,124	10,906	7,926	21,1	951,135	24,832	2106,127	0	200,977	200,977	99,713	0	0	0	0	0	0	0
13:34:27	1619,043	2574,15	21,221	22,803	12,18	11,073	7,988	21,1	951,135	24,832	2106,595	0	200,977	200,977	99,713	0	0	0	0	0	0	0
13:34:27	562,353	2579,774	20,781	22,803	12,236	11,131	8,049	21,1	951,135	24,832	2107,068	0	200,977	200,977	99,713	0	0	0	0	0	0	0
13:34:27	1295,849	2592,732	21,074	22,949	12,293	11,265	8,112	21,1	951,135	24,832	2107,554	0	200,977	200,977	99,713	0	0	0	0	0	0	0
13:34:27	1422,851	2606,961	21,611	23,486	12,343	11,411	8,177	21,1	951,135	24,832	2108,053	0	200,977	200,977	99,713	0	0	0	0	0	0	0
13:34:27	1268,92	2619,65	22,002	23,73	12,393	11,542	8,243	21,1	951,135	24,832	2108,565	0	200,977	200,977	99,713	0	0	0	0	0	0	0
13:34:27	1047,387	2630,124	22,148	23,877	12,443	11,65	8,31	21,1	951,135	24,832	2109,086	0	200,977	200,977	99,713	0	0	0	0	0	0	0
13:34:27	1114,843	2641,272	22,392	24,267	12,492	11,765	8,378	21,1	951,135	24,832	2109,618	0	200,977	200,977	99,713	0	0	0	0	0	0	0
13:34:27	1196,118	2653,233	22,783	24,609	12,538	11,889	8,447	21,1	951,135	24,832	2110,162	0	200,977	200,977	99,713	0	0	0	0	0	0	0
13:34:27	644,653	2659,68	22,539	24,365	12,588	11,955	8,515	21,1	951,135	24,832	2110,711	0	200,977	200,977	99,713	0	0	0	0	0	0	0
13:34:27	1411,328	2673,793	23,125	24,707	12,634	12,1	8,586	21,1	951,135	24,832	2111,274	0	200,977	200,977	99,713	0	0	0	0	0	0	0
13:34:27	757,543	2681,369	22,978	24,658	12,685	12,179	8,656	21,1	951,135	24,832	2111,844	0	200,977	200,977	99,713	0	0	0	0	0	0	0
13:34:27	1077,734	2692,146	23,223	24,805	12,732	12,29	8,727	21,1	951,135	24,832	2112,425	0	200,977	200,977	99,713	0	0	0	0	0	0	0
13:34:27	886,303	2701,009	23,271	24,658	12,779	12,381	8,799	21,1	951,135	24,832	2113,013	0	200,977	200,977	99,713	0	0	0	0	0	0	0
13:34:27	1131,591	2712,325	23,564	24,853	12,826	12,498	8,871	21,1	951,135	24,832	2113,613	0	200,977	200,977	99,713	0	0	0	0	0	0	0
13:34:27	743,969	2719,765	23,467	24,951	12,873	12,574	8,944	21,1	951,135	24,832	2114,219	0	200,977	200,977	99,713	0	0	0	0	0	0	0
13:34:27	911,108	2728,876	23,613	25,195	12,916	12,668	9,017	21,1	951,135	24,832	2114,834	0	200,977	200,977	99,713	0	0	0	0	0	0	0
13:34:27	862,475	2737,5	23,711	25	12,959	12,757	9,09	21,1	951,135	24,832	2115,456	0	200,977	200,977	99,713	0	0	0	0	0	0	0
13:34:27	1112,377	2748,624	24,053	25,342	13,002	12,872	9,165	21,1	951,135	24,832	2116,089	0	200,977	200,977	99,713	0	0	0	0	0	0	0
13:34:27	878,1	2757,405	24,248	25,537	13,04	12,962	9,239	21,1	951,135	24,832	2116,731	0	200,977	200,977	99,713	0	0	0	0	0	0	0
13:34:27	971,972	2767,125	24,443	25,586	13,084	13,063	9,314	21,1	951,135	24,832	2117,381	0	200,977	200,977	99,713	0	0	0	0	0	0	0
13:34:27	717,968	2774,305	24,394	25,683	13,127	13,137	9,389	21,1	951,135	24,832	2118,038	0	200,977	200,977	99,713	0	0	0	0	0	0	0
13:34:27	901,831	2783,323	24,541	25,928	13,169	13,23	9,464	21,1	951,135	24,832	2118,704	0	200,977	200,977	99,713	0	0	0	0	0	0	0
13:34:27	911,84	2792,441	24,785	26,025	13,207	13,324	9,54	21,1	951,135	24,832	2119,378	0	200,977	200,977	99,713	0	0	0	0	0	0	0
13:34:27	1120,8	2803,649	25,224	26,416	13,245	13,439	9,616	21,1	951,135	24,832	2120,062	0	200,977	200,977	99,713	0	0	0	0	0	0	0
13:34:27	797,07	2811,62	25,371	26,416	13,281	13,521	9,693	21,1	951,135	24,832	2120,753	0	200,977	200,977	99,713	0	0	0	0	0	0	0
13:34:27	881,787	2820,438	25,664	26,709	13,314	13,612	9,77	21,1	951,135	24,832	2121,453	0	200,977	200,977	99,713	0	0	0	0	0	0	0
13:34:27	1040,844	2830,846	26,055	26,953	13,35	13,72	9,847	21,1	951,135	24,832	2122,163	0	200,977	200,977	99,713	0	0	0	0	0	0	0
13:34:27	695,336	2837,8	26,152	26,953	13,383	13,791	9,925	21,1	951,135	24,832	2122,878	0	200,977	200,977	99,713	0	0	0	0	0	0	0
13:34:27	728,173	2845,081	26,201	27,1	13,421	13,866	10,002	21,1	951,135	24,832	2123,6	0	200,977	200,977	99,713	0	0	0	0	0	0	0
13:34:27	662,597	2851,707	26,25	27,148	13,456	13,935	10,079	21,1	951,135	24,832	2124,329	0	200,977	200,977	99,713	0	0	0	0	0	0	0
13:34:27	760,034	2859,308	26,348	27,246	13,493	14,013	10,156	21,1	951,135	24,832	2125,064	0	200,977	200,977	99,713	0	0	0	0	0	0	0
13:34:27	834,252	2867,65	26,543	27,441	13,528	14,099	10,233	21,1	951,135	24,832	2125,806	0	200,977	200,977	99,713	0	0	0	0	0	0	0
13:34:28	793,676	2875,587	26,836	27,49	13,556	14,181	10,311	21,1	951,135	24,832	2126,556	0	200,977	200,977	99,713	0	0	0	0	0	0	0
13:34:28	578,808	2881,375	26,982	27,637	13,58	14,24	10,388	21,1	951,135	24,832	2127,311	0	200,977	200,977	99,713	0	0	0	0	0	0	0
13:34:28	917,285	2890,548	27,471	28,174	13,604	14,335	10,465	21,1	951,135	24,832	2128,074	0	200,977	200,977	99,713	0	0	0	0	0	0	0
13:34:28	675,268	2897,301	27,715	28,32	13,627	14,405	10,543	21,1	951,135	24,832	2128,843	0	200,977	200,977	99,713	0	0	0	0	0	0	0
13:34:28	589,086	2903,192	27,812	28,32	13,655	14,465	10,619	21,1	951,135	24,832	2129,618	0	200,977	200,977	99,713	0	0	0	0	0	0	0
13:34:28	510,4	2908,296	27,812	28,369	13,683	14,518	10,696	21,1	951,135	24,832	2130,396	0	200,977	200,977	99,713	0	0	0	0	0	0	0
13:34:28	444,36	2912,739	27,666	28,027	13,716	14,564	10,772	21,1	951,135	24,832	2131,178	0	200,977	200,977	99,713	0	0	0	0	0	0	0
13:34:28	404,321	2916,782	27,471	27,978	13,75	14,606	10,847	21,1	951,135	24,832	2131,964	0	200,977	200,977	99,713	0	0	0	0	0	0	0
13:34:28	436,547	2921,148	27,324	27,783	13,783	14,651	10,921	21,1	951,135	24,832	2132,753	0	200,977	200,977	99,713	0	0	0	0	0	0	0
13:34:28	414,892	2925,297	27,226	27,685	13,812	14,693	10,995	21,1	951,135	24,832	2133,546	0	200,977	200,977	99,713	0	0	0	0	0	0	0
13:34:28	657,495	2931,872	27,373	27,93	13,84	14,761	11,069	21,1	951,135	24,832	2134,344	0	200,977	200,977	99,713	0	0	0	0	0	0	0
13:34:28	690,722	2938,779	27,715	28,174	13,859	14,832	11,143	21,1	951,135	24,832	2135,148	0	200,977	200,977	99,713	0	0	0	0	0	0	0
13:34:28	739,892	2946,178	28,105	28,467	13,878	14,909	11,217	21,1	951,135	24,832	2135,959	0	200,977	200,977	99,713	0	0	0	0	0	0	0
13:34:28	506,542	2951,243	28,35	28,662	13,892	14,961	11,29	21,1	951,135	24,832	2136,775	0	200,977	200,977	99,713	0	0	0	0	0	0	0
13:34:28	442,138	2955,665	28,447	28,662	13,912	15,006	11,363	21,3	954,326	24,832	2137,594	0	200,977	200,977	99,713	0	0	0	0	0	0	0
13:34:28	361,279	2959,277	28,496	28,711	13,931	15,044	11,435	21,3	954,326	24,832	2138,415	0	200,977	200,977	99,713	0	0	0	0	0	0	0
13:34:28	375,463	2963,032	28,447	28,662	13,954	15,082	11,507	21,3	954,326	24,832	2139,24	0	200,977	200,977	99,713	0	0	0	0	0	0	0
13:34:28	576,513	2968,797	28,594	28,809	13,978	15,142	11,578	21,3	954,326	24,832	2140,069	0	200,977	200,977	99,713	0	0	0	0	0	0	0
13:34:28	274,462	2971,542	28,447	28,662	14,002	15,17	11,649	21,3	954,326	24,832	2140,901	0	200,977	200,977	99,713	0	0	0	0	0	0	0
13:34:28	320,043	2974,742	28,35	28,564	14,025	15,203	11,718	21,3	954,326	24,832	2141,735	0	200,977	200,977	99,713	0	0	0	0	0	0	0
13:34:28	442,211	2979,164	28,447	28,662	14,044	15,249	11,787	21,3	954,326	24,832	2142,572	0	200,977	200,977	99,713	0	0	0	0	0	0	0
13:34:28	390,112	2983,066	28,496	28,711	14,063	15,289	11,856	21,3	954,326	24,832	2143,413	0	200,977	200,977	99,713	0	0	0	0	0	0	0
13:34:28	550,781	2988,573	28,789	29,102	14,077	15,346	11,925	21,3	954,326	24,832	2144,258	0	200,977	200,977	99,713	0	0	0	0	0	0	0
13:34:28	399,707	2992,57	28,935	29,248	14,091	15,387	11,992	21,3	954,326	24,832	2145,106	0	200,977	200,977	99,713	0	0	0	0	0	0	0
13:34:28	306,127	2995,632	28,984	29,248	14,105	15,418	12,06	21,3	954,326	24,832	2145,957	0	203,622	203,622	99,724	0	0	0	0	0	0	0
13:34:28	91,552	2996,547	28,838	28,662	14,119	15,428	12,126	21,3	954,326	24,832	2146,807	0	203,622	203,622	99,724	0	0	0	0	0	0	0
13:34:28	-581,567	2990,732	28,105	27,783	14,128	15,368	12,189	21,3	954,326	24,832	2147,651	0	203,622	203,622	99,724	0	0	0	0	0	0	0
13:34:28	-330,981	2987,422	27,617	26,953	14,138	15,334	12,251	21,3	954,326	24,832	2148,491	0	203,622	203,622	99,724	0	0	0	0	0	0	0
13:34:28	-819,287	2979,229	26,982	26,416	14,128	15,249	12,31	21,3	954,326	24,832	2149,322	0	203,622	203,622	99,724	0	0	0	0	0	0	0
13:34:28	-779,199	2971,437	26,543	25,488	14,11	15,169	12,366	21,3	954,326	24,832	2150,144	0	203,622	203,622	99,724	0	0	0	0	0	0	0
13:34:28	-784,716	2963,59	26,348	24,951	14,077	15,088	12,419	21,3	954,326	24,832	2150,958	0	203,622	203,622	99,724	0	0	0	0	0	0	0
13:34:28	-752,929	2956,06	26,348	24,512	14,035	15,01	12,47	21,3	954,326	24,832	2151,763	0	203,622	203,622	99,724	0	0	0	0	0	0	0
13:34:28	-784,887	2948,212	26,494	24,805	13,983	14,93	12,518	21,3	954,326	24,832	2152,559	0	203,622	203,622	99,724	0	0	0	0	0	0	0
13:34:28	-1468,212	2933,529	26,055	23,73	13,926	14,778	12,562	21,3	954,326	24,832	2153,34	0	203,622	203,622	99,724	0	0	0	0	0	0	0
13:34:28	-838,891	2925,14	26,152	23,828	13,873	14,692	12,604	21,3	954,326	24,832	2154,112	0	203,622	203,622	99,724	0	0	0	0	0	0	0
13:34:28	-1207,836	2913,062	26,055	23,437	13,811	14,567	12,643	21,3	954,326	24,832	2154,871	0	203,622	203,622	99,724	0	0	0	0	0	0	0
13:34:28	-938,232	2903,68	26,055	23,437	13,759	14,47	12,679	21,3	954,326	24,832	2155,62	0	203,622	203,622	99,724	0	0	0	0	0	0	0
13:34:28	-1981,86	2883,861	25,029	22,314	13,706	14,266	12,71	21,3	954,326	24,832	2156,349	0	203,622	203,622	99,724	0	0	0	0	0	0	0
13:34:28	-846,899	2875,392	25,176	22,314	13,65	14,179	12,738	21,3	954,326	24,832	2157,068	0	203,622	203,622	99,724	0	0	0	0	0	0	0
13:34:28	-1418,31	2861,209	24,785	22,021	13,593	14,033	12,764	21,3	954,326	24,832	2157,772	0	203,622	203,622	99,724	0	0	0	0	0	0	0
13:34:28	-1171,85	2849,491	24,687	21,484	13,533	13,912	12,786	21,3	954,326	24,832	2158,464	0	203,622	203,622	99,724	0	0	0	0	0	0	0
13:34:28	-1660,449	2832,886	24,053	20,703	13,476	13,741	12,805	21,3	954,326	24,832	2159,139	0	203,622	203,622	99,724	0	0	0	0	0	0	0
13:34:28	-1194,628	2820,94	23,955	20,801	13,414	13,617	12,821	21,3	954,326	24,832	2159,8	0	203,622	203,622	99,724	0	0	0	0	0	0	0
13:34:28	-819,482	2812,745	24,199	21,338	13,355	13,533	12,835	21,3	954,326	24,832	2160,453	0	203,622	203,622	99,724	0	0	0	0	0	0	0
13:34:28	-1683,496	2795,91	23,564	20,41	13,296	13,359	12,845	21,3	954,326	24,832	2161,089	0	203,622	203,622	99,724	0	0	0	0	0	0	0
13:34:28	-1029,467	2785,615	23,467	20,947	13,244	13,253	12,853	21,3	954,326	24,832	2161,714	0	203,622	203,622	99,724	0	0	0	0	0	0	0
13:34:28	-1667,26	2768,943	22,637	20,215	13,197	13,081	12,858	21,3	954,326	24,832	2162,321	0	203,622	203,622	99,724	0	0	0	0	0	0	0
13:34:28	-983,569	2759,107	22,49	20,019	13,15	12,98	12,86	21,3	954,326	24,832	2162,918	0	203,622	203,622	99,724	0	0	0	0	0	0	0
13:34:28	-1335,839	2745,749	21,904	19,824	13,108	12,842	12,86	21,3	954,326	24,832	2163,501	0	203,622	203,622	99,724	0	0	0	0	0	0	0
13:34:28	-966,918	2736,079	21,709	20,166	13,064	12,743	12,857	21,3	954,326	24,832	2164,073	0	203,622	203,622	99,724	0	0	0	0	0	0	0
13:34:28	-1063,916	2725,44	21,416	19,873	13,021	12,633	12,853	21,3	954,326	24,832	2164,635	0	203,622	203,622	99,724	0	0	0	0	0	0	0
13:34:28	-858,178	2716,859	21,318	19,922	12,978	12,544	12,847	21,3	954,326	24,832	2165,187	0	203,622	203,622	99,724	0	0	0	0	0	0	0
13:34:28	-811,816	2708,74	21,269	19,922	12,935	12,461	12,839	21,3	954,326	24,832	2165,73	0	203,622	203,622	99,724	0	0	0	0	0	0	0
13:34:28	-714,819	2701,592	21,318	20,166	12,892	12,387	12,831	21,3	954,326	24,832	2166,266	0	203,622	203,622	99,724	0	0	0	0	0	0	0
13:34:28	-663,061	2694,962	21,416	20,068	12,849	12,319	12,821	21,3	954,326	24,832	2166,795	0	203,622	203,622	99,724	0	0	0	0	0	0	0
13:34:28	-1157,006	2683,391	20,928	19,873	12,812	12,199	12,808	21,3	954,326	24,832	2167,311	0	203,622	203,622	99,724	0	0	0	0	0	0	0
13:34:28	-299,414	2680,397	21,221	20,019	12,778	12,169	12,796	21,3	954,326	24,832	2167,825	0	203,622	203,622	99,724	0	0	0	0	0	0	0
13:34:28	-973,803	2670,659	20,83	19,824	12,745	12,068	12,782	21,3	954,326	24,832	2168,328	0	203,622	203,622	99,724	0	0	0	0	0	0	0
13:34:28	-918,334	2661,476	20,488	19,238	12,713	11,973	12,766	21,3	954,326	24,832	2168,821	0	203,622	203,622	99,724	0	0	0	0	0	0	0
13:34:28	-650,097	2654,975	20,342	19,043	12,684	11,906	12,749	21,3	954,326	24,832	2169,307	0	203,622	203,622	99,724	0	0	0	0	0	0	0
13:34:28	-958,105	2645,394	19,951	18,799	12,652	11,808	12,73	21,3	954,326	24,832	2169,783	0	203,622	203,622	99,724	0	0	0	0	0	0	0
13:34:28	-763,061	2637,763	19,853	18,603	12,615	11,729	12,711	21,3	954,326	24,832	2170,251	0	203,622	203,622	99,724	0	0	0	0	0	0	0
13:34:28	-873,437	2629,029	19,756	18,457	12,571	11,639	12,69	21,3	954,326	24,832	2170,71	0	203,622	203,622	99,724	0	0	0	0	0	0	0
13:34:28	-671,337	2622,316	19,853	18,652	12,528	11,57	12,668	21,3	954,326	24,832	2171,161	0	203,622	203,622	99,724	0	0	0	0	0	0	0
13:34:28	-788,085	2614,435	19,853	18,603	12,483	11,489	12,645	21,3	954,326	24,832	2171,605	0	203,622	203,622	99,724	0	0	0	0	0	0	0
13:34:28	-709,057	2607,344	19,853	18,701	12,443	11,415	12,621	21,3	954,326	24,832	2172,04	0	203,622	203,622	99,724	0	0	0	0	0	0	0
13:34:28	-827,343	2599,071	19,804	18,603	12,399	11,33	12,595	21,3	954,326	24,832	2172,467	0	203,622	203,622	99,724	0	0	0	0	0	0	0
13:34:28	-727,978	2591,791	19,658	18,603	12,367	11,255	12,569	21,3	954,326	24,832	2172,887	0	203,622	203,622	99,724	0	0	0	0	0	0	0
13:34:28	-833,276	2583,458	19,365	18,359	12,336	11,169	12,542	21,3	954,326	24,832	2173,297	0	203,622	203,622	99,724	0	0	0	0	0	0	0
13:34:28	-949,243	2573,966	18,877	18,066	12,309	11,071	12,513	21,3	954,326	24,832	2173,698	0	203,622	203,622	99,724	0	0	0	0	0	0	0
13:34:28	-890,918	2565,057	18,486	17,236	12,281	10,979	12,483	21,3	954,326	24,832	2174,089	0	203,622	203,622	99,724	0	0	0	0	0	0	0
13:34:28	-696,289	2558,094	18,34	17,285	12,249	10,908	12,452	21,3	954,326	24,832	2174,473	0	203,622	203,622	99,724	0	0	0	0	0	0	0
13:34:28	-782,714	2550,266	18,144	17,187	12,216	10,827	12,42	21,3	954,326	24,832	2174,849	0	203,622	203,622	99,724	0	0	0	0	0	0	0
13:34:28	-661,157	2543,655	18,144	17,09	12,179	10,759	12,387	21,3	954,326	24,832	2175,218	0	203,622	203,622	99,724	0	0	0	0	0	0	0
13:34:28	-655,883	2537,096	18,144	17,041	12,142	10,691	12,354	21,3	954,326	24,832	2175,58	0	203,622	203,622	99,724	0	0	0	0	0	0	0
13:34:28	-733,691	2529,759	18,144	17,236	12,1	10,616	12,32	21,3	954,326	24,832	2175,934	0	203,622	203,622	99,724	0	0	0	0	0	0	0
13:34:28	-589,746	2523,862	18,144	17,236	12,067	10,555	12,285	21,3	954,326	24,832	2176,282	0	203,622	203,622	99,724	0	0	0	0	0	0	0
13:34:28	-727,88	2516,583	17,998	17,187	12,034	10,48	12,25	21,3	954,326	24,832	2176,622	0	203,622	203,622	99,724	0	0	0	0	0	0	0
13:34:28	-607,373	2510,509	17,803	16,943	12,01	10,417	12,214	21,3	954,326	24,832	2176,956	0	203,622	203,622	99,724	0	0	0	0	0	0	0
13:34:28	-782,104	2502,688	17,51	16,552	11,982	10,336	12,177	21,3	954,326	24,832	2177,282	0	203,622	203,622	99,724	0	0	0	0	0	0	0
13:34:28	-847,802	2494,21	17,07	16,211	11,959	10,249	12,139	21,3	954,326	24,832	2177,599	0	203,622	203,622	99,724	0	0	0	0	0	0	0
13:34:28	-653,784	2487,672	16,826	16,015	11,935	10,182	12,101	21,3	954,326	24,832	2177,909	0	203,622	203,622	99,724	0	0	0	0	0	0	0
13:34:28	-513,842	2482,534	16,728	16,015	11,911	10,129	12,062	21,3	954,326	24,832	2178,214	0	203,622	203,622	99,724	0	0	0	0	0	0	0
13:34:28	-549,707	2477,037	16,679	15,82	11,883	10,072	12,023	21,3	954,326	24,832	2178,513	0	203,622	203,622	99,724	0	0	0	0	0	0	0
13:34:28	-642,968	2470,607	16,533	15,674	11,855	10,006	11,984	21,3	954,326	24,832	2178,805	0	203,622	203,622	99,724	0	0	0	0	0	0	0
13:34:28	-618,408	2464,423	16,582	15,674	11,817	9,942	11,944	21,3	954,326	24,832	2179,09	0	203,622	203,622	99,724	0	0	0	0	0	0	0
13:34:28	-357,763	2460,845	16,728	15,82	11,789	9,905	11,904	21,3	954,326	24,832	2179,372	0	203,622	203,622	99,724	0	0	0	0	0	0	0
13:34:28	-582,519	2455,02	16,728	15,967	11,756	9,845	11,863	21,3	954,326	24,832	2179,648	0	203,622	203,622	99,724	0	0	0	0	0	0	0
13:34:28	-494,824	2450,072	16,728	16,015	11,728	9,794	11,823	21,3	954,326	24,832	2179,918	0	203,622	203,622	99,724	0	0	0	0	0	0	0
13:34:28	-637,329	2443,699	16,582	15,967	11,7	9,728	11,782	21,3	954,326	24,832	2180,182	0	203,622	203,622	99,724	0	0	0	0	0	0	0
13:34:28	-634,79	2437,351	16,435	15,722	11,672	9,663	11,74	21,3	954,326	24,832	2180,439	0	203,622	203,622	99,724	0	0	0	0	0	0	0
13:34:28	-541,87	2431,932	16,386	15,625	11,644	9,607	11,698	21,3	954,326	24,832	2180,69	0	203,622	203,622	99,724	0	0	0	0	0	0	0
13:34:28	-495,751	2426,974	16,386	15,674	11,616	9,556	11,656	21,3	954,326	24,832	2180,937	0	203,622	203,622	99,724	0	0	0	0	0	0	0
13:34:28	-616,65	2420,808	16,191	15,478	11,592	9,492	11,614	21,3	954,326	24,832	2181,176	0	203,622	203,622	99,724	0	0	0	0	0	0	0
13:34:28	-575,439	2415,054	16,093	15,478	11,565	9,433	11,571	21,3	954,326	24,832	2181,41	0	203,622	203,622	99,724	0	0	0	0	0	0	0
13:34:28	-537,915	2409,674	16,093	15,332	11,534	9,378	11,528	21,3	954,326	24,832	2181,638	0	203,622	203,622	99,724	0	0	0	0	0	0	0
13:34:28	-632,983	2403,345	15,947	15,283	11,506	9,312	11,485	21,3	954,326	24,832	2181,86	0	203,622	203,622	99,724	0	0	0	0	0	0	0
13:34:28	-534,887	2397,996	15,898	15,283	11,479	9,257	11,441	21,3	954,326	24,832	2182,076	0	203,622	203,622	99,724	0	0	0	0	0	0	0
13:34:28	-483,618	2393,16	15,898	15,332	11,452	9,207	11,397	21,3	954,326	24,832	2182,287	0	203,622	203,622	99,724	0	0	0	0	0	0	0
13:34:28	-640,234	2386,757	15,752	15,136	11,423	9,141	11,353	21,3	954,326	24,832	2182,492	0	203,622	203,622	99,724	0	0	0	0	0	0	0
13:34:28	-602,197	2380,735	15,605	15,088	11,397	9,079	11,308	21,3	954,326	24,832	2182,69	0	203,622	203,622	99,724	0	0	0	0	0	0	0
13:34:29	-581,665	2374,919	15,459	14,941	11,372	9,019	11,264	21,3	954,326	24,832	2182,882	0	203,622	203,622	99,724	0	0	0	0	0	0	0
13:34:29	-433,203	2370,587	15,361	14,843	11,353	8,975	11,219	21,3	954,326	24,832	2183,07	0	203,622	203,622	99,724	0	0	0	0	0	0	0
13:34:29	-666,113	2363,925	15,068	14,502	11,331	8,906	11,173	21,3	954,326	24,832	2183,251	0	203,622	203,622	99,724	0	0	0	0	0	0	0
13:34:29	-609,35	2357,832	14,873	14,306	11,307	8,843	11,128	21,3	954,326	24,832	2183,425	0	203,622	203,622	99,724	0	0	0	0	0	0	0
13:34:29	-485,766	2352,974	14,775	14,306	11,285	8,793	11,082	21,3	954,326	24,832	2183,595	0	203,622	203,622	99,724	0	0	0	0	0	0	0
13:34:29	-401,831	2348,956	14,873	14,306	11,257	8,752	11,036	21,3	954,326	24,832	2183,76	0	203,622	203,622	99,724	0	0	0	0	0	0	0
13:34:29	-473,608	2344,22	14,873	14,404	11,23	8,703	10,99	21,3	954,326	24,832	2183,921	0	203,622	203,622	99,724	0	0	0	0	0	0	0
13:34:29	-549,267	2338,727	14,726	14,306	11,207	8,646	10,944	21,3	954,326	24,832	2184,075	0	203,622	203,622	99,724	0	0	0	0	0	0	0
13:34:29	-542,773	2333,299	14,58	13,965	11,184	8,59	10,898	21,3	954,326	24,832	2184,224	0	203,622	203,622	99,724	0	0	0	0	0	0	0
13:34:29	-508,154	2328,218	14,384	13,867	11,166	8,538	10,852	21,3	954,326	24,832	2184,369	0	203,622	203,622	99,724	0	0	0	0	0	0	0
13:34:29	-560,742	2322,61	14,14	13,72	11,147	8,48	10,805	21,3	954,326	24,832	2184,507	0	203,622	203,622	99,724	0	0	0	0	0	0	0
13:34:29	-460,424	2318,006	13,945	13,574	11,132	8,433	10,759	21,3	954,326	24,832	2184,64	0	203,622	203,622	99,724	0	0	0	0	0	0	0
13:34:29	-462,28	2313,383	13,799	13,525	11,113	8,385	10,712	21,3	954,326	24,832	2184,769	0	203,622	203,622	99,724	0	0	0	0	0	0	0
13:34:29	-466,43	2308,719	13,652	13,427	11,095	8,337	10,666	21,2	953,406	24,832	2184,893	0	203,622	203,622	99,724	0	0	0	0	0	0	0
13:34:29	-337,304	2305,346	13,652	13,33	11,076	8,302	10,619	21,2	953,406	24,832	2185,013	0	203,622	203,622	99,724	0	0	0	0	0	0	0
13:34:29	-549,169	2299,854	13,506	13,183	11,052	8,245	10,573	21,2	953,406	24,832	2185,128	0	203,622	203,622	99,724	0	0	0	0	0	0	0
13:34:29	-240,283	2297,452	13,603	13,232	11,033	8,221	10,527	21,2	953,406	24,832	2185,24	0	203,622	203,622	99,724	0	0	0	0	0	0	0
13:34:29	-333,935	2294,112	13,603	13,33	11,015	8,186	10,481	21,2	953,406	24,832	2185,349	0	203,622	203,622	99,724	0	0	0	0	0	0	0
13:34:29	-424,243	2289,87	13,506	13,232	10,996	8,142	10,435	21,2	953,406	24,832	2185,454	0	203,622	203,622	99,724	0	0	0	0	0	0	0
13:34:29	-330,688	2286,563	13,506	13,232	10,977	8,108	10,389	21,2	953,406	24,832	2185,555	0	203,622	203,622	99,724	0	0	0	0	0	0	0
13:34:29	-425,219	2282,311	13,408	13,232	10,958	8,065	10,344	21,2	953,406	24,832	2185,651	0	203,622	203,622	99,724	0	0	0	0	0	0	0
13:34:29	-421,899	2278,092	13,31	13,086	10,939	8,021	10,298	21,2	953,406	24,832	2185,744	0	203,622	203,622	99,724	0	0	0	0	0	0	0
13:34:29	-249,804	2275,594	13,31	13,183	10,925	7,995	10,253	21,2	953,406	24,832	2185,834	0	203,622	203,622	99,724	0	0	0	0	0	0	0
13:34:29	-378,906	2271,805	13,261	13,086	10,906	7,956	10,208	21,2	953,406	24,832	2185,92	0	202,972	202,972	99,721	0	0	0	0	0	0	0
13:34:29	-249,804	2269,307	13,261	13,037	10,892	7,93	10,163	21,2	953,406	24,832	2186,003	0	202,972	202,972	99,721	0	0	0	0	0	0	0
13:34:29	-423,901	2265,067	13,164	12,988	10,873	7,887	10,119	21,2	953,406	24,832	2186,082	0	202,972	202,972	99,721	0	0	0	0	0	0	0
13:34:29	-329,321	2261,774	13,164	12,89	10,855	7,853	10,074	21,2	953,406	24,832	2186,158	0	202,972	202,972	99,721	0	0	0	0	0	0	0
13:34:29	-293,725	2258,837	13,115	12,89	10,841	7,823	10,03	21,2	953,406	24,832	2186,23	0	202,972	202,972	99,721	0	0	0	0	0	0	0
13:34:29	-332,69	2255,51	13,115	12,89	10,822	7,788	9,986	21,2	953,406	24,832	2186,299	0	202,972	202,972	99,721	0	0	0	0	0	0	0
13:34:29	-339,721	2252,113	13,017	12,744	10,808	7,753	9,942	21,2	953,406	24,832	2186,365	0	202,972	202,972	99,721	0	0	0	0	0	0	0
13:34:29	-419,165	2247,921	12,92	12,744	10,789	7,71	9,899	21,2	953,406	24,832	2186,427	0	202,972	202,972	99,721	0	0	0	0	0	0	0
13:34:29	-245,507	2245,466	12,92	12,646	10,775	7,685	9,855	21,2	953,406	24,832	2186,486	0	202,972	202,972	99,721	0	0	0	0	0	0	0
13:34:29	-388,671	2241,579	12,773	12,5	10,761	7,645	9,812	21,2	953,406	24,832	2186,541	0	202,972	202,972	99,721	0	0	0	0	0	0	0
13:34:29	-339,477	2238,185	12,675	12,451	10,747	7,61	9,769	21,2	953,406	24,832	2186,592	0	202,972	202,972	99,721	0	0	0	0	0	0	0
13:34:29	-292,456	2235,26	12,627	12,353	10,733	7,58	9,726	21,2	953,406	24,832	2186,641	0	202,972	202,972	99,721	0	0	0	0	0	0	0
13:34:29	-243,115	2232,829	12,627	12,451	10,719	7,554	9,683	21,2	953,406	24,832	2186,687	0	202,972	202,972	99,721	0	0	0	0	0	0	0
13:34:29	-260,375	2230,225	12,627	12,353	10,705	7,528	9,641	21,2	953,406	24,832	2186,731	0	202,972	202,972	99,721	0	0	0	0	0	0	0
13:34:29	-247,558	2227,75	12,627	12,451	10,691	7,502	9,599	21,2	953,406	24,832	2186,772	0	202,972	202,972	99,721	0	0	0	0	0	0	0
13:34:29	-323,852	2224,511	12,627	12,451	10,672	7,469	9,557	21,2	953,406	24,832	2186,81	0	202,972	202,972	99,721	0	0	0	0	0	0	0
13:34:29	-334,863	2221,162	12,529	12,256	10,658	7,434	9,516	21,2	953,406	24,832	2186,844	0	202,972	202,972	99,721	0	0	0	0	0	0	0
13:34:29	-239,917	2218,763	12,529	12,353	10,645	7,409	9,474	21,2	953,406	24,832	2186,876	0	202,972	202,972	99,721	0	0	0	0	0	0	0
13:34:29	-294,384	2215,819	12,48	12,353	10,631	7,379	9,433	21,2	953,406	24,832	2186,905	0	202,972	202,972	99,721	0	0	0	0	0	0	0
13:34:29	-246,435	2213,355	12,48	12,353	10,617	7,354	9,393	21,2	953,406	24,832	2186,931	0	202,972	202,972	99,721	0	0	0	0	0	0	0
13:34:29	-290,136	2210,454	12,431	12,256	10,603	7,324	9,352	21,2	953,406	24,832	2186,955	0	202,972	202,972	99,721	0	0	0	0	0	0	0
13:34:29	-319,628	2207,257	12,334	12,158	10,59	7,291	9,312	21,2	953,406	24,832	2186,975	0	202,972	202,972	99,721	0	0	0	0	0	0	0
13:34:29	-238,842	2204,869	12,334	12,109	10,576	7,266	9,271	21,2	953,406	24,832	2186,993	0	202,972	202,972	99,721	0	0	0	0	0	0	0
13:34:29	-373,803	2201,131	12,187	12,06	10,563	7,228	9,231	21,2	953,406	24,832	2187,007	0	202,972	202,972	99,721	0	0	0	0	0	0	0
13:34:29	-193,676	2199,194	12,187	12,06	10,552	7,208	9,192	21,2	953,406	24,832	2187,019	0	202,972	202,972	99,721	0	0	0	0	0	0	0
13:34:29	-232,25	2196,872	12,187	11,963	10,539	7,184	9,152	21,2	953,406	24,832	2187,029	0	202,972	202,972	99,721	0	0	0	0	0	0	0
13:34:29	-293,115	2193,941	12,138	11,963	10,525	7,154	9,113	21,2	953,406	24,832	2187,036	0	202,972	202,972	99,721	0	0	0	0	0	0	0
13:34:29	-319,433	2190,746	12,041	11,914	10,512	7,121	9,074	21,2	953,406	24,832	2187,039	0	202,972	202,972	99,721	0	0	0	0	0	0	0
13:34:29	-225,219	2188,494	11,992	11,767	10,502	7,097	9,035	21,2	953,406	24,832	2187,041	0	202,972	202,972	99,721	0	0	0	0	0	0	0
13:34:29	-196,411	2186,53	12,041	11,767	10,488	7,077	8,997	21,2	953,406	24,832	2186,53	0	202,972	202,972	99,721	0	0	0	0	0	0	0
13:34:29	-212,988	2184,4	12,138	11,963	10,471	7,055	8,959	21,2	953,406	24,832	2184,4	0	202,972	202,972	99,721	0	0	0	0	0	0	0
13:34:29	-239,819	2182,002	12,138	11,963	10,457	7,03	8,921	21,2	953,406	24,832	2182,002	0	202,972	202,972	99,721	0	0	0	0	0	0	0
13:34:29	-269,775	2179,304	12,041	11,914	10,447	7,003	8,883	21,2	953,406	24,832	2179,304	0	202,972	202,972	99,721	0	0	0	0	0	0	0
13:34:29	-264,965	2176,654	11,992	11,767	10,434	6,975	8,846	21,2	953,406	24,832	2176,654	0	202,972	202,972	99,721	0	0	0	0	0	0	0
13:34:29	-224,096	2174,413	11,943	11,718	10,424	6,952	8,809	21,2	953,406	24,832	2174,413	0	202,972	202,972	99,721	0	0	0	0	0	0	0
13:34:29	-309,472	2171,319	11,845	11,621	10,412	6,92	8,772	21,2	953,406	24,832	2171,319	0	202,972	202,972	99,721	0	0	0	0	0	0	0
13:34:29	-218,286	2169,136	11,845	11,572	10,399	6,898	8,735	21,2	953,406	24,832	2169,136	0	202,972	202,972	99,721	0	0	0	0	0	0	0
13:34:29	-302,734	2166,109	11,65	11,572	10,393	6,867	8,698	21,2	953,406	24,832	2166,109	0	202,972	202,972	99,721	0	0	0	0	0	0	0
13:34:29	-199,902	2164,109	11,65	11,572	10,381	6,846	8,662	21,2	953,406	24,832	2164,109	0	202,972	202,972	99,721	0	0	0	0	0	0	0
13:34:29	-197,827	2162,131	11,65	11,572	10,37	6,826	8,626	21,2	953,406	24,832	2162,131	0	202,972	202,972	99,721	0	0	0	0	0	0	0
13:34:29	-246,606	2159,665	11,601	11,523	10,359	6,8	8,59	21,2	953,406	24,832	2159,665	0	202,972	202,972	99,721	0	0	0	0	0	0	0
13:34:29	-195,703	2157,708	11,601	11,572	10,348	6,78	8,555	21,2	953,406	24,832	2157,708	0	202,972	202,972	99,721	0	0	0	0	0	0	0
13:34:29	-252,148	2155,187	11,504	11,425	10,338	6,754	8,519	21,2	953,406	24,832	2155,187	0	202,972	202,972	99,721	0	0	0	0	0	0	0
13:34:29	-324,926	2151,937	11,308	11,279	10,33	6,721	8,484	21,2	953,406	24,832	2151,937	0	202,972	202,972	99,721	0	0	0	0	0	0	0
13:34:29	-189,477	2150,043	11,259	11,23	10,322	6,701	8,449	21,2	953,406	24,832	2150,043	0	202,972	202,972	99,721	0	0	0	0	0	0	0
13:34:29	-97,729	2149,065	11,259	11,181	10,317	6,691	8,415	21,2	953,406	24,832	2149,065	0	202,972	202,972	99,721	0	0	0	0	0	0	0
13:34:29	-234,912	2146,716	11,162	11,035	10,308	6,667	8,38	21,2	953,406	24,832	2146,716	0	202,972	202,972	99,721	0	0	0	0	0	0	0
13:34:29	-143,139	2145,285	11,113	11,035	10,303	6,652	8,347	21,2	953,406	24,832	2145,285	0	202,972	202,972	99,721	0	0	0	0	0	0	0
13:34:29	-220,947	2143,075	11,015	10,888	10,295	6,629	8,313	21,2	953,406	24,832	2143,075	0	202,972	202,972	99,721	0	0	0	0	0	0	0
13:34:29	-144,311	2141,632	10,966	10,888	10,29	6,614	8,28	21,2	953,406	24,832	2141,632	0	202,972	202,972	99,721	0	0	0	0	0	0	0
13:34:29	-162,133	2140,011	10,966	10,84	10,281	6,598	8,247	21,2	953,406	24,832	2140,011	0	202,972	202,972	99,721	0	0	0	0	0	0	0
13:34:29	-149,389	2138,517	10,966	10,888	10,272	6,582	8,214	21,2	953,406	24,832	2138,517	0	202,972	202,972	99,721	0	0	0	0	0	0	0
13:34:29	-126,879	2137,248	10,918	10,742	10,267	6,569	8,182	21,2	953,406	24,832	2137,248	0	202,972	202,972	99,721	0	0	0	0	0	0	0
13:34:29	-152,612	2135,722	10,918	10,742	10,259	6,553	8,15	21,2	953,406	24,832	2135,722	0	202,972	202,972	99,721	0	0	0	0	0	0	0
13:34:29	-242,236	2133,3	10,82	10,742	10,25	6,528	8,118	21,2	953,406	24,832	2133,3	0	202,972	202,972	99,721	0	0	0	0	0	0	0
13:34:29	-82,739	2132,472	10,82	10,742	10,245	6,52	8,087	21,2	953,406	24,832	2132,472	0	202,972	202,972	99,721	0	0	0	0	0	0	0
13:34:29	-198,803	2130,484	10,771	10,693	10,237	6,499	8,056	21,2	953,406	24,832	2130,484	0	202,972	202,972	99,721	0	0	0	0	0	0	0
13:34:29	-83,935	2129,645	10,771	10,693	10,232	6,491	8,025	21,2	953,406	24,832	2129,645	0	202,972	202,972	99,721	0	0	0	0	0	0	0
13:34:29	-141,65	2128,228	10,771	10,693	10,224	6,476	7,995	21,2	953,406	24,832	2128,228	0	202,972	202,972	99,721	0	0	0	0	0	0	0
13:34:29	-175,537	2126,473	10,673	10,595	10,219	6,458	7,964	21,2	953,406	24,832	2126,473	0	202,972	202,972	99,721	0	0	0	0	0	0	0
13:34:29	-71,948	2125,754	10,673	10,595	10,215	6,451	7,935	21,2	953,406	24,832	2125,754	0	202,972	202,972	99,721	0	0	0	0	0	0	0
13:34:29	-131,372	2124,44	10,625	10,595	10,21	6,437	7,905	21,2	953,406	24,832	2124,44	0	202,972	202,972	99,721	0	0	0	0	0	0	0
13:34:29	-85,864	2123,581	10,625	10,693	10,205	6,428	7,876	21,2	953,406	24,832	2123,581	0	202,972	202,972	99,721	0	0	0	0	0	0	0
13:34:29	-176,44	2121,817	10,527	10,547	10,2	6,41	7,848	21,2	953,406	24,832	2121,817	0	202,972	202,972	99,721	0	0	0	0	0	0	0
13:34:29	-73,022	2121,087	10,527	10,595	10,196	6,402	7,819	21,2	953,406	24,832	2121,087	0	202,972	202,972	99,721	0	0	0	0	0	0	0
13:34:29	-87,109	2120,215	10,527	10,595	10,191	6,393	7,791	21,2	953,406	24,832	2120,215	0	202,972	202,972	99,721	0	0	0	0	0	0	0
13:34:29	-12,817	2120,087	10,527	10,547	10,191	6,392	7,764	21,2	953,406	24,832	2120,087	0	202,972	202,972	99,721	0	0	0	0	0	0	0
13:34:29	-85,864	2119,229	10,527	10,547	10,186	6,383	7,737	21,2	953,406	24,832	2119,229	0	202,972	202,972	99,721	0	0	0	0	0	0	0
13:34:29	-119,36	2118,035	10,478	10,498	10,181	6,371	7,71	21,2	953,406	24,832	2118,035	0	202,972	202,972	99,721	0	0	0	0	0	0	0
13:34:29	-119,311	2116,842	10,429	10,4	10,177	6,359	7,684	21,2	953,406	24,832	2116,842	0	202,972	202,972	99,721	0	0	0	0	0	0	0
13:34:29	-13,012	2116,712	10,429	10,498	10,177	6,357	7,658	21,2	953,406	24,832	2116,712	0	202,972	202,972	99,721	0	0	0	0	0	0	0
13:34:29	-75,122	2115,961	10,429	10,4	10,172	6,35	7,632	21,2	953,406	24,832	2115,961	0	202,972	202,972	99,721	0	0	0	0	0	0	0
13:34:29	-75,122	2115,209	10,429	10,4	10,168	6,342	7,607	21,2	953,406	24,832	2115,209	0	202,972	202,972	99,721	0	0	0	0	0	0	0
13:34:29	-76,147	2114,448	10,429	10,4	10,164	6,334	7,582	21,2	953,406	24,832	2114,448	0	202,972	202,972	99,721	0	0	0	0	0	0	0
13:34:29	-11,938	2114,328	10,429	10,4	10,163	6,333	7,557	21,2	953,406	24,832	2114,328	0	202,972	202,972	99,721	0	0	0	0	0	0	0
13:34:29	-42,724	2113,901	10,478	10,498	10,158	6,328	7,533	21,2	953,406	24,832	2113,901	0	202,972	202,972	99,721	0	0	0	0	0	0	0
13:34:30	-76,147	2113,14	10,478	10,498	10,154	6,321	7,509	21,2	953,406	24,832	2113,14	0	202,972	202,972	99,721	0	0	0	0	0	0	0
13:34:30	-77,416	2112,366	10,478	10,498	10,149	6,313	7,486	21,2	953,406	24,832	2112,366	0	202,972	202,972	99,721	0	0	0	0	0	0	0
13:34:30	-147,534	2110,89	10,332	10,351	10,149	6,297	7,463	21,2	953,406	24,832	2110,89	0	202,972	202,972	99,721	0	0	0	0	0	0	0
13:34:30	-76,147	2110,129	10,332	10,4	10,144	6,289	7,44	21,2	953,406	24,832	2110,129	0	202,972	202,972	99,721	0	0	0	0	0	0	0
13:34:30	-10,742	2110,021	10,332	10,4	10,144	6,288	7,417	21,2	953,406	24,832	2110,021	0	202,972	202,972	99,721	0	0	0	0	0	0	0
13:34:30	-68,774	2109,334	10,332	10,351	10,14	6,281	7,395	21,2	953,406	24,832	2109,334	0	202,972	202,972	99,721	0	0	0	0	0	0	0
13:34:30	-55,957	2108,774	10,283	10,351	10,139	6,276	7,373	21,2	953,406	24,832	2108,774	0	202,972	202,972	99,721	0	0	0	0	0	0	0
13:34:30	-33,203	2108,442	10,332	10,302	10,135	6,272	7,351	21,2	953,406	24,832	2108,442	0	202,972	202,972	99,721	0	0	0	0	0	0	0
13:34:30	0	2108,442	10,332	10,351	10,135	6,272	7,33	21,2	953,406	24,832	2108,442	0	202,972	202,972	99,721	0	0	0	0	0	0	0
13:34:30	-213,964	2106,302	10,185	10,205	10,13	6,25	7,309	21,2	953,406	24,832	2106,302	0	202,972	202,972	99,721	0	0	0	0	0	0	0
13:34:30	0	2106,302	10,185	10,058	10,13	6,25	7,288	21,2	953,406	24,832	2106,302	0	202,972	202,972	99,721	0	0	0	0	0	0	0
13:34:30	-78,393	2105,518	10,185	10,205	10,126	6,242	7,268	21,2	953,406	24,832	2105,518	0	202,972	202,972	99,721	0	0	0	0	0	0	0
13:34:30	-9,667	2105,422	10,185	10,205	10,125	6,241	7,247	21,2	953,406	24,832	2105,422	0	202,972	202,972	99,721	0	0	0	0	0	0	0
13:34:30	-57,666	2104,845	10,283	10,205	10,117	6,235	7,228	21,2	953,406	24,832	2104,845	0	202,972	202,972	99,721	0	0	0	0	0	0	0
13:34:30	-35,327	2104,492	10,332	10,351	10,112	6,231	7,208	21,1	952,436	24,832	2104,492	0	202,972	202,972	99,721	0	0	0	0	0	0	0
13:34:30	-7,421	2104,418	10,332	10,302	10,112	6,231	7,189	21,1	952,436	24,832	2104,418	0	202,972	202,972	99,721	0	0	0	0	0	0	0
13:34:30	-125,585	2103,162	10,283	10,351	10,107	6,218	7,17	21,1	952,436	24,832	2103,162	0	202,972	202,972	99,721	0	0	0	0	0	0	0
13:34:30	-90,429	2102,257	10,185	10,302	10,107	6,208	7,151	21,1	952,436	24,832	2102,257	0	202,972	202,972	99,721	0	0	0	0	0	0	0
13:34:30	9,887	2102,356	10,283	10,205	10,102	6,209	7,133	21,1	952,436	24,832	2102,257	0	202,972	202,972	99,721	0	0	0	0	0	0	0
13:34:30	-90,405	2101,452	10,185	10,302	10,102	6,2	7,114	21,1	952,436	24,832	2101,452	0	202,972	202,972	99,721	0	0	0	0	0	0	0
13:34:30	-8,618	2101,366	10,185	10,156	10,102	6,199	7,096	21,1	952,436	24,832	2101,366	0	202,972	202,972	99,721	0	0	0	0	0	0	0
13:34:30	-118,188	2100,184	10,136	10,205	10,098	6,187	7,078	21,1	952,436	24,832	2100,184	0	202,972	202,972	99,721	0	0	0	0	0	0	0
13:34:30	36,572	2100,55	10,185	10,156	10,097	6,191	7,061	21,1	952,436	24,832	2100,185	0	202,972	202,972	99,721	0	0	0	0	0	0	0
13:34:30	8,813	2100,638	10,283	10,205	10,093	6,192	7,044	21,1	952,436	24,832	2100,185	0	202,972	202,972	99,721	0	0	0	0	0	0	0
13:34:30	-90,405	2099,734	10,185	10,205	10,093	6,182	7,027	21,1	952,436	24,832	2099,734	0	201,252	201,252	99,714	0	0	0	0	0	0	0
13:34:30	54,003	2100,274	10,332	10,351	10,088	6,188	7,011	21,1	952,436	24,832	2099,735	0	201,252	201,252	99,714	0	0	0	0	0	0	0
13:34:30	135,595	2101,63	10,478	10,547	10,088	6,202	6,995	21,1	952,436	24,832	2099,737	0	201,252	201,252	99,714	0	0	0	0	0	0	0
13:34:30	180,883	2103,439	10,673	10,84	10,088	6,221	6,98	21,1	952,436	24,832	2099,74	0	201,252	201,252	99,714	0	0	0	0	0	0	0
13:34:30	407,226	2107,511	11,113	11,279	10,088	6,263	6,966	21,1	952,436	24,832	2099,748	0	201,252	201,252	99,714	0	0	0	0	0	0	0
13:34:30	525,585	2112,767	11,504	11,767	10,097	6,317	6,953	21,1	952,436	24,832	2099,761	0	201,252	201,252	99,714	0	0	0	0	0	0	0
13:34:30	704,711	2119,814	11,992	12,353	10,112	6,389	6,942	21,1	952,436	24,832	2099,781	0	201,252	201,252	99,714	0	0	0	0	0	0	0
13:34:30	677,685	2126,591	12,285	12,89	10,135	6,459	6,932	21,1	952,436	24,832	2099,808	0	201,252	201,252	99,714	0	0	0	0	0	0	0
13:34:30	680,81	2133,399	12,48	13,183	10,163	6,529	6,924	21,1	952,436	24,832	2099,842	0	201,252	201,252	99,714	0	0	0	0	0	0	0
13:34:30	777,172	2141,171	12,529	13,525	10,204	6,61	6,918	21,1	952,436	24,832	2099,883	0	201,252	201,252	99,714	0	0	0	0	0	0	0
13:34:30	737,06	2148,541	12,529	13,867	10,246	6,685	6,914	21,1	952,436	24,832	2099,932	0	201,252	201,252	99,714	0	0	0	0	0	0	0
13:34:30	1076,611	2159,307	12,773	14,062	10,294	6,796	6,911	21,1	952,436	24,832	2099,991	0	201,252	201,252	99,714	0	0	0	0	0	0	0
13:34:30	856,054	2167,868	12,822	14,111	10,34	6,885	6,911	21,1	952,436	24,832	2100,059	0	201,252	201,252	99,714	0	0	0	0	0	0	0
13:34:30	1237,988	2180,248	13,31	14,746	10,385	7,012	6,913	21,1	952,436	24,832	2100,139	0	201,252	201,252	99,714	0	0	0	0	0	0	0
13:34:30	1136,499	2191,613	13,652	15,478	10,431	7,13	6,917	21,1	952,436	24,832	2100,23	0	201,252	201,252	99,714	0	0	0	0	0	0	0
13:34:30	1192,163	2203,535	14,092	15,722	10,475	7,252	6,924	21,1	952,436	24,832	2100,334	0	201,252	201,252	99,714	0	0	0	0	0	0	0
13:34:30	1129,248	2214,827	14,433	16,357	10,521	7,369	6,932	21,1	952,436	24,832	2100,448	0	201,252	201,252	99,714	0	0	0	0	0	0	0
13:34:30	1286,596	2227,693	14,775	16,748	10,576	7,501	6,944	21,1	952,436	24,832	2100,575	0	201,252	201,252	99,714	0	0	0	0	0	0	0
13:34:30	1065,991	2238,353	14,873	16,894	10,631	7,611	6,957	21,1	952,436	24,832	2100,713	0	201,252	201,252	99,714	0	0	0	0	0	0	0
13:34:30	1112,719	2249,48	14,922	17,285	10,691	7,726	6,972	21,1	952,436	24,832	2100,862	0	201,252	201,252	99,714	0	0	0	0	0	0	0
13:34:30	1295,776	2262,438	15,068	17,431	10,757	7,86	6,989	21,1	952,436	24,832	2101,023	0	201,252	201,252	99,714	0	0	0	0	0	0	0
13:34:30	1075,561	2273,193	15,068	17,773	10,817	7,971	7,008	21,1	952,436	24,832	2101,196	0	201,252	201,252	99,714	0	0	0	0	0	0	0
13:34:30	1157,519	2284,769	15,068	17,773	10,883	8,09	7,03	21,1	952,436	24,832	2101,379	0	201,252	201,252	99,714	0	0	0	0	0	0	0
13:34:30	1406,323	2298,832	15,41	18,115	10,944	8,235	7,053	21,1	952,436	24,832	2101,576	0	201,252	201,252	99,714	0	0	0	0	0	0	0
13:34:30	955,102	2308,383	15,361	18,31	11,001	8,333	7,078	21,1	952,436	24,832	2101,783	0	201,252	201,252	99,714	0	0	0	0	0	0	0
13:34:30	1969,799	2328,081	16,386	18,945	11,057	8,536	7,107	21,1	952,436	24,832	2102,009	0	201,252	201,252	99,714	0	0	0	0	0	0	0
13:34:30	1427,954	2342,36	16,826	19,482	11,114	8,684	7,138	21,1	952,436	24,832	2102,25	0	201,252	201,252	99,714	0	0	0	0	0	0	0
13:34:30	1190,185	2354,262	16,875	19,238	11,179	8,806	7,171	21,1	952,436	24,832	2102,502	0	201,252	201,252	99,714	0	0	0	0	0	0	0
13:34:30	1338,916	2367,651	17,07	20,215	11,244	8,944	7,205	21,1	952,436	24,832	2102,767	0	201,252	201,252	99,714	0	0	0	0	0	0	0
13:34:30	973,754	2377,389	16,826	19,678	11,312	9,045	7,241	21,1	952,436	24,832	2103,042	0	201,252	201,252	99,714	0	0	0	0	0	0	0
13:34:30	1692,504	2394,314	17,412	20,166	11,376	9,219	7,28	21,1	952,436	24,832	2103,333	0	201,252	201,252	99,714	0	0	0	0	0	0	0
13:34:30	1949,292	2413,807	18,291	21,582	11,438	9,42	7,322	21,1	952,436	24,832	2103,643	0	201,252	201,252	99,714	0	0	0	0	0	0	0
13:34:30	1428,32	2428,09	18,681	21,142	11,497	9,567	7,366	21,1	952,436	24,832	2103,968	0	201,252	201,252	99,714	0	0	0	0	0	0	0
13:34:30	1410,034	2442,191	18,974	21,582	11,561	9,713	7,412	21,1	952,436	24,832	2104,306	0	201,252	201,252	99,714	0	0	0	0	0	0	0
13:34:30	1364,184	2455,832	19,267	21,826	11,622	9,853	7,46	21,1	952,436	24,832	2104,657	0	201,252	201,252	99,714	0	0	0	0	0	0	0
13:34:30	978,222	2465,615	19,17	21,972	11,682	9,954	7,509	21,1	952,436	24,832	2105,018	0	201,252	201,252	99,714	0	0	0	0	0	0	0
13:34:30	1238,623	2478,001	19,267	21,924	11,747	10,082	7,559	21,1	952,436	24,832	2105,391	0	201,252	201,252	99,714	0	0	0	0	0	0	0
13:34:30	1355,517	2491,556	19,463	21,777	11,812	10,222	7,612	21,1	952,436	24,832	2105,777	0	201,252	201,252	99,714	0	0	0	0	0	0	0
13:34:30	946,826	2501,024	19,316	21,777	11,874	10,319	7,665	21,1	952,436	24,832	2106,173	0	201,252	201,252	99,714	0	0	0	0	0	0	0
13:34:30	1138,549	2512,41	19,365	21,777	11,935	10,437	7,719	21,1	952,436	24,832	2106,579	0	201,252	201,252	99,714	0	0	0	0	0	0	0
13:34:30	1230,639	2524,716	19,512	21,484	11,996	10,564	7,775	21,1	952,436	24,832	2106,997	0	201,252	201,252	99,714	0	0	0	0	0	0	0
13:34:30	1255,664	2537,273	19,853	22,119	12,048	10,693	7,832	21,1	952,436	24,832	2107,428	0	201,252	201,252	99,714	0	0	0	0	0	0	0
13:34:30	1129,467	2548,567	20,146	22,461	12,096	10,809	7,89	21,1	952,436	24,832	2107,869	0	201,252	201,252	99,714	0	0	0	0	0	0	0
13:34:30	1383,227	2562,4	20,635	22,851	12,147	10,952	7,95	21,1	952,436	24,832	2108,323	0	201,252	201,252	99,714	0	0	0	0	0	0	0
13:34:30	1414,965	2576,549	21,221	23,144	12,194	11,098	8,012	21,1	952,436	24,832	2108,791	0	201,252	201,252	99,714	0	0	0	0	0	0	0
13:34:30	1394,433	2590,494	21,709	23,535	12,245	11,242	8,076	21,1	952,436	24,832	2109,273	0	201,252	201,252	99,714	0	0	0	0	0	0	0
13:34:30	1147,729	2601,971	21,855	23,974	12,302	11,36	8,14	21,1	952,436	24,832	2109,766	0	201,252	201,252	99,714	0	0	0	0	0	0	0
13:34:30	954,931	2611,52	21,855	23,828	12,356	11,458	8,205	21,1	952,436	24,832	2110,268	0	201,252	201,252	99,714	0	0	0	0	0	0	0
13:34:30	714,282	2618,663	21,562	23,291	12,412	11,532	8,27	21,1	952,436	24,832	2110,776	0	201,252	201,252	99,714	0	0	0	0	0	0	0
13:34:30	1252,002	2631,183	21,855	23,633	12,466	11,661	8,337	21,1	952,436	24,832	2111,297	0	201,252	201,252	99,714	0	0	0	0	0	0	0
13:34:30	1381,396	2644,997	22,295	24,023	12,519	11,804	8,405	21,1	952,436	24,832	2111,83	0	201,252	201,252	99,714	0	0	0	0	0	0	0
13:34:30	931,152	2654,309	22,392	24,072	12,566	11,9	8,473	21,1	952,436	24,832	2112,373	0	201,252	201,252	99,714	0	0	0	0	0	0	0
13:34:30	1092,114	2665,23	22,685	24,316	12,611	12,012	8,543	21,1	952,436	24,832	2112,926	0	201,252	201,252	99,714	0	0	0	0	0	0	0
13:34:30	1110,4	2676,334	22,978	24,707	12,657	12,127	8,613	21,1	952,436	24,832	2113,489	0	201,252	201,252	99,714	0	0	0	0	0	0	0
13:34:30	1457,592	2690,91	23,613	25,049	12,704	12,277	8,685	21,1	952,436	24,832	2114,067	0	201,252	201,252	99,714	0	0	0	0	0	0	0
13:34:30	705,737	2697,967	23,564	24,951	12,746	12,35	8,757	21,1	952,436	24,832	2114,65	0	201,252	201,252	99,714	0	0	0	0	0	0	0
13:34:30	967,016	2707,637	23,613	24,853	12,797	12,449	8,829	21,1	952,436	24,832	2115,243	0	201,252	201,252	99,714	0	0	0	0	0	0	0
13:34:30	698,852	2714,626	23,467	24,853	12,845	12,521	8,901	21,1	952,436	24,832	2115,843	0	201,252	201,252	99,714	0	0	0	0	0	0	0
13:34:30	845,434	2723,08	23,467	24,853	12,892	12,609	8,974	21,1	952,436	24,832	2116,45	0	201,252	201,252	99,714	0	0	0	0	0	0	0
13:34:30	802,27	2731,103	23,418	24,853	12,94	12,691	9,047	21,1	952,436	24,832	2117,065	0	201,252	201,252	99,714	0	0	0	0	0	0	0
13:34:30	1104,028	2742,143	23,76	25,195	12,983	12,805	9,121	21,1	952,436	24,832	2117,69	0	201,252	201,252	99,714	0	0	0	0	0	0	0
13:34:30	1027,294	2752,416	24,101	25,342	13,021	12,911	9,195	21,1	952,436	24,832	2118,325	0	201,252	201,252	99,714	0	0	0	0	0	0	0
13:34:30	836,938	2760,786	24,248	25,586	13,06	12,997	9,27	21,1	952,436	24,832	2118,967	0	201,252	201,252	99,714	0	0	0	0	0	0	0
13:34:30	965,502	2770,441	24,443	25,732	13,103	13,097	9,345	21,1	952,436	24,832	2119,619	0	201,252	201,252	99,714	0	0	0	0	0	0	0
13:34:30	902,807	2779,469	24,59	25,879	13,145	13,19	9,42	21,1	952,436	24,832	2120,278	0	201,252	201,252	99,714	0	0	0	0	0	0	0
13:34:30	873,584	2788,204	24,785	26,025	13,183	13,28	9,496	21,1	952,436	24,832	2120,946	0	201,252	201,252	99,714	0	0	0	0	0	0	0
13:34:30	956,787	2797,772	25,078	26,221	13,22	13,379	9,572	21,1	952,436	24,832	2121,623	0	201,252	201,252	99,714	0	0	0	0	0	0	0
13:34:30	686,669	2804,639	25,078	26,416	13,259	13,449	9,648	21,1	952,436	24,832	2122,306	0	201,252	201,252	99,714	0	0	0	0	0	0	0
13:34:30	1136,596	2816,005	25,566	26,562	13,295	13,567	9,725	21,1	952,436	24,832	2123	0	201,252	201,252	99,714	0	0	0	0	0	0	0
13:34:30	797,607	2823,981	25,713	26,611	13,331	13,649	9,802	21,1	952,436	24,832	2123,701	0	201,252	201,252	99,714	0	0	0	0	0	0	0
13:34:30	893,164	2832,913	26,006	26,758	13,365	13,741	9,879	21,1	952,436	24,832	2124,41	0	201,252	201,252	99,714	0	0	0	0	0	0	0
13:34:30	723,779	2840,151	26,152	26,904	13,397	13,815	9,956	21,1	952,436	24,832	2125,126	0	201,252	201,252	99,714	0	0	0	0	0	0	0
13:34:30	863,256	2848,783	26,396	27,1	13,432	13,904	10,033	21,1	952,436	24,832	2125,849	0	201,252	201,252	99,714	0	0	0	0	0	0	0
13:34:31	757,885	2856,362	26,494	27,1	13,468	13,983	10,111	21,1	952,436	24,832	2126,58	0	201,252	201,252	99,714	0	0	0	0	0	0	0
13:34:31	632,397	2862,686	26,543	27,246	13,501	14,048	10,188	21,1	952,436	24,832	2127,316	0	201,252	201,252	99,714	0	0	0	0	0	0	0
13:34:31	768,725	2870,373	26,738	27,441	13,533	14,127	10,265	21,1	952,436	24,832	2128,059	0	201,252	201,252	99,714	0	0	0	0	0	0	0
13:34:31	666,723	2877,04	26,836	27,441	13,565	14,196	10,342	21,1	952,436	24,832	2128,808	0	201,252	201,252	99,714	0	0	0	0	0	0	0
13:34:31	669,36	2883,734	26,982	27,441	13,594	14,265	10,419	21,1	952,436	24,832	2129,563	0	201,252	201,252	99,714	0	0	0	0	0	0	0
13:34:31	700,659	2890,741	27,178	27,685	13,622	14,337	10,496	21,1	952,436	24,832	2130,324	0	201,252	201,252	99,714	0	0	0	0	0	0	0
13:34:31	866,967	2899,41	27,617	28,174	13,645	14,426	10,573	21,1	952,436	24,832	2131,093	0	201,252	201,252	99,714	0	0	0	0	0	0	0
13:34:31	508,154	2904,492	27,617	28,174	13,674	14,479	10,65	21,1	952,436	24,832	2131,867	0	201,252	201,252	99,714	0	0	0	0	0	0	0
13:34:31	406,616	2908,558	27,519	28,027	13,702	14,521	10,726	21,1	952,436	24,832	2132,643	0	201,252	201,252	99,714	0	0	0	0	0	0	0
13:34:31	516,894	2913,727	27,519	28,027	13,731	14,574	10,801	21,1	952,436	24,832	2133,425	0	201,252	201,252	99,714	0	0	0	0	0	0	0
13:34:31	612,866	2919,856	27,617	28,027	13,76	14,637	10,876	21,1	952,436	24,832	2134,211	0	201,252	201,252	99,714	0	0	0	0	0	0	0
13:34:31	354,614	2923,402	27,471	27,978	13,788	14,674	10,951	21,1	952,436	24,832	2135	0	201,252	201,252	99,714	0	0	0	0	0	0	0
13:34:31	576,391	2929,166	27,617	28,174	13,812	14,733	11,025	21,1	952,436	24,832	2135,794	0	201,252	201,252	99,714	0	0	0	0	0	0	0
13:34:31	610,107	2935,267	27,715	28,223	13,84	14,796	11,099	21,1	952,436	24,832	2136,594	0	201,252	201,252	99,714	0	0	0	0	0	0	0
13:34:31	523,632	2940,503	27,812	28,174	13,864	14,85	11,172	21,1	952,436	24,832	2137,398	0	201,252	201,252	99,714	0	0	0	0	0	0	0
13:34:31	391,894	2944,422	27,861	28,223	13,883	14,89	11,245	21,1	952,436	24,832	2138,205	0	201,252	201,252	99,714	0	0	0	0	0	0	0
13:34:31	641,479	2950,837	28,154	28,516	13,902	14,957	11,318	21,1	952,436	24,832	2139,017	0	201,252	201,252	99,714	0	0	0	0	0	0	0
13:34:31	577,172	2956,609	28,301	28,516	13,926	15,016	11,391	21,3	951,976	24,832	2139,835	0	201,252	201,252	99,714	0	0	0	0	0	0	0
13:34:31	391,992	2960,528	28,35	28,662	13,945	15,056	11,463	21,3	951,976	24,832	2140,655	0	201,252	201,252	99,714	0	0	0	0	0	0	0
13:34:31	442,358	2964,952	28,447	28,662	13,964	15,102	11,534	21,3	951,976	24,832	2141,48	0	201,252	201,252	99,714	0	0	0	0	0	0	0
13:34:31	574,292	2970,695	28,594	29,004	13,987	15,161	11,605	21,3	951,976	24,832	2142,309	0	201,252	201,252	99,714	0	0	0	0	0	0	0
13:34:31	336,962	2974,065	28,594	28,809	14,006	15,196	11,675	21,3	951,976	24,832	2143,141	0	201,252	201,252	99,714	0	0	0	0	0	0	0
13:34:31	318,774	2977,252	28,496	28,857	14,03	15,229	11,745	21,3	951,976	24,832	2143,975	0	201,252	201,252	99,714	0	0	0	0	0	0	0
13:34:31	497,973	2982,232	28,643	29,053	14,049	15,28	11,814	21,3	951,976	24,832	2144,813	0	201,252	201,252	99,714	0	0	0	0	0	0	0
13:34:31	187,89	2984,111	28,496	28,809	14,068	15,3	11,883	21,3	951,976	24,832	2145,652	0	201,252	201,252	99,714	0	0	0	0	0	0	0
13:34:31	483,911	2988,95	28,643	28,857	14,087	15,35	11,951	21,3	951,976	24,832	2146,496	0	201,252	201,252	99,714	0	0	0	0	0	0	0
13:34:31	407,348	2993,024	28,789	29,053	14,101	15,391	12,018	21,3	951,976	24,832	2147,342	0	201,252	201,252	99,714	0	0	0	0	0	0	0
13:34:31	303,979	2996,063	28,838	29,004	14,115	15,423	12,085	21,3	951,976	24,832	2148,191	0	203,121	203,121	99,722	0	0	0	0	0	0	0
13:34:31	269,311	2998,756	28,789	28,711	14,133	15,451	12,151	21,3	951,976	24,832	2149,042	0	203,121	203,121	99,722	0	0	0	0	0	0	0
13:34:31	-421,044	2994,546	28,203	27,832	14,143	15,407	12,215	21,3	951,976	24,832	2149,887	0	203,121	203,121	99,722	0	0	0	0	0	0	0
13:34:31	-472,241	2989,824	27,666	27,002	14,147	15,359	12,276	21,3	951,976	24,832	2150,727	0	203,121	203,121	99,722	0	0	0	0	0	0	0
13:34:31	-809,008	2981,734	27,031	26,269	14,138	15,275	12,335	21,3	951,976	24,832	2151,558	0	203,121	203,121	99,722	0	0	0	0	0	0	0
13:34:31	-769,409	2974,039	26,689	25,586	14,115	15,196	12,391	21,3	951,976	24,832	2152,38	0	203,121	203,121	99,722	0	0	0	0	0	0	0
13:34:31	-791,455	2966,125	26,494	25	14,082	15,114	12,445	21,3	951,976	24,832	2153,194	0	203,121	203,121	99,722	0	0	0	0	0	0	0
13:34:31	-858,447	2957,54	26,396	24,365	14,04	15,026	12,495	21,3	951,976	24,832	2153,999	0	203,121	203,121	99,722	0	0	0	0	0	0	0
13:34:31	-980,81	2947,732	26,348	24,023	13,987	14,925	12,543	21,3	951,976	24,832	2154,793	0	203,121	203,121	99,722	0	0	0	0	0	0	0
13:34:31	-719,58	2940,536	26,641	24,316	13,931	14,85	12,588	21,3	951,976	24,832	2155,578	0	203,121	203,121	99,722	0	0	0	0	0	0	0
13:34:31	-1470,581	2925,831	26,201	22,998	13,873	14,699	12,63	21,3	951,976	24,832	2156,349	0	203,121	203,121	99,722	0	0	0	0	0	0	0
13:34:31	-1519,067	2910,64	25,713	22,558	13,816	14,542	12,667	21,3	951,976	24,832	2157,103	0	203,121	203,121	99,722	0	0	0	0	0	0	0
13:34:31	-1235,522	2898,285	25,42	21,777	13,764	14,415	12,701	21,3	951,976	24,832	2157,844	0	203,121	203,121	99,722	0	0	0	0	0	0	0
13:34:31	-1414,526	2884,14	25,029	22,119	13,707	14,269	12,732	21,3	951,976	24,832	2158,571	0	203,121	203,121	99,722	0	0	0	0	0	0	0
13:34:31	-768,481	2876,455	25,273	22,314	13,65	14,19	12,761	21,3	951,976	24,832	2159,289	0	203,121	203,121	99,722	0	0	0	0	0	0	0
13:34:31	-1149,34	2864,961	25,224	21,972	13,588	14,071	12,786	21,3	951,976	24,832	2159,995	0	203,121	203,121	99,722	0	0	0	0	0	0	0
13:34:31	-1712,89	2847,832	24,59	21,338	13,528	13,895	12,808	21,3	951,976	24,832	2160,682	0	203,121	203,121	99,722	0	0	0	0	0	0	0
13:34:31	-1363,378	2834,199	24,248	21,045	13,471	13,754	12,827	21,3	951,976	24,832	2161,356	0	203,121	203,121	99,722	0	0	0	0	0	0	0
13:34:31	-906,591	2825,133	24,394	21,24	13,412	13,661	12,843	21,3	951,976	24,832	2162,02	0	203,121	203,121	99,722	0	0	0	0	0	0	0
13:34:31	-1319,824	2811,934	24,101	21,338	13,355	13,525	12,856	21,3	951,976	24,832	2162,67	0	203,121	203,121	99,722	0	0	0	0	0	0	0
13:34:31	-1322,265	2798,712	23,76	20,41	13,3	13,388	12,867	21,3	951,976	24,832	2163,306	0	203,121	203,121	99,722	0	0	0	0	0	0	0
13:34:31	-1611,718	2782,595	22,978	20,41	13,253	13,222	12,874	21,3	951,976	24,832	2163,925	0	203,121	203,121	99,722	0	0	0	0	0	0	0
13:34:31	-601,733	2776,577	23,223	20,215	13,206	13,16	12,879	21,3	951,976	24,832	2164,537	0	203,121	203,121	99,722	0	0	0	0	0	0	0
13:34:31	-1905,59	2757,521	22,148	20,068	13,159	12,964	12,881	21,3	951,976	24,832	2165,13	0	203,121	203,121	99,722	0	0	0	0	0	0	0
13:34:31	-902,587	2748,495	22,002	19,726	13,117	12,871	12,881	21,3	951,976	24,832	2165,714	0	203,121	203,121	99,722	0	0	0	0	0	0	0
13:34:31	-940,551	2739,09	21,904	19,58	13,069	12,774	12,879	21,3	951,976	24,832	2166,287	0	203,121	203,121	99,722	0	0	0	0	0	0	0
13:34:31	-1129,882	2727,791	21,465	19,873	13,03	12,657	12,874	21,3	951,976	24,832	2166,849	0	203,121	203,121	99,722	0	0	0	0	0	0	0
13:34:31	-871,044	2719,081	21,269	19,922	12,992	12,567	12,868	21,3	951,976	24,832	2167,401	0	203,121	203,121	99,722	0	0	0	0	0	0	0
13:34:31	-765,454	2711,426	21,269	20,068	12,949	12,488	12,861	21,3	951,976	24,832	2167,945	0	203,121	203,121	99,722	0	0	0	0	0	0	0
13:34:31	-678,613	2704,64	21,269	19,726	12,911	12,418	12,852	21,3	951,976	24,832	2168,482	0	203,121	203,121	99,722	0	0	0	0	0	0	0
13:34:31	-630,004	2698,34	21,318	20,068	12,873	12,354	12,842	21,3	951,976	24,832	2169,012	0	203,121	203,121	99,722	0	0	0	0	0	0	0
13:34:31	-915,332	2689,187	21,074	19,873	12,835	12,259	12,831	21,3	951,976	24,832	2169,532	0	203,121	203,121	99,722	0	0	0	0	0	0	0
13:34:31	-667,675	2682,51	21,074	19,678	12,798	12,19	12,818	21,3	951,976	24,832	2170,045	0	203,121	203,121	99,722	0	0	0	0	0	0	0
13:34:31	-1075,048	2671,759	20,586	19,482	12,764	12,079	12,804	21,3	951,976	24,832	2170,547	0	203,121	203,121	99,722	0	0	0	0	0	0	0
13:34:31	-654,321	2665,216	20,586	19,14	12,728	12,012	12,788	21,3	951,976	24,832	2171,041	0	203,121	203,121	99,722	0	0	0	0	0	0	0
13:34:31	-968,774	2655,528	20,293	18,847	12,689	11,912	12,771	21,3	951,976	24,832	2171,526	0	203,121	203,121	99,722	0	0	0	0	0	0	0
13:34:31	-807,324	2647,455	20,146	18,847	12,652	11,829	12,753	21,3	951,976	24,832	2172,002	0	203,121	203,121	99,722	0	0	0	0	0	0	0
13:34:31	-632,495	2641,13	20,244	18,799	12,611	11,764	12,733	21,3	951,976	24,832	2172,471	0	203,121	203,121	99,722	0	0	0	0	0	0	0
13:34:31	-681,64	2634,314	20,293	18,945	12,57	11,693	12,713	21,3	951,976	24,832	2172,933	0	203,121	203,121	99,722	0	0	0	0	0	0	0
13:34:31	-1042,407	2623,89	20	18,701	12,528	11,586	12,691	21,3	951,976	24,832	2173,384	0	203,121	203,121	99,722	0	0	0	0	0	0	0
13:34:31	-915,38	2614,736	19,804	18,359	12,487	11,492	12,667	21,3	951,976	24,832	2173,826	0	203,121	203,121	99,722	0	0	0	0	0	0	0
13:34:31	-628,588	2608,45	19,853	18,603	12,449	11,427	12,643	21,3	951,976	24,832	2174,26	0	203,121	203,121	99,722	0	0	0	0	0	0	0
13:34:31	-877,27	2599,677	19,609	18,31	12,413	11,336	12,617	21,3	951,976	24,832	2174,686	0	203,121	203,121	99,722	0	0	0	0	0	0	0
13:34:31	-744,165	2592,236	19,463	18,261	12,379	11,26	12,591	21,3	951,976	24,832	2175,103	0	203,121	203,121	99,722	0	0	0	0	0	0	0
13:34:31	-894,091	2583,295	19,17	17,92	12,345	11,167	12,563	21,3	951,976	24,832	2175,511	0	203,121	203,121	99,722	0	0	0	0	0	0	0
13:34:31	-934,033	2573,954	18,779	17,724	12,314	11,071	12,534	21,3	951,976	24,832	2175,91	0	203,121	203,121	99,722	0	0	0	0	0	0	0
13:34:31	-528,344	2568,671	18,828	17,627	12,281	11,017	12,504	21,3	951,976	24,832	2176,303	0	203,121	203,121	99,722	0	0	0	0	0	0	0
13:34:31	-1013,159	2558,539	18,388	17,187	12,249	10,912	12,473	21,3	951,976	24,832	2176,685	0	203,121	203,121	99,722	0	0	0	0	0	0	0
13:34:31	-682,128	2551,718	18,34	17,431	12,213	10,842	12,441	21,3	951,976	24,832	2177,06	0	203,121	203,121	99,722	0	0	0	0	0	0	0
13:34:31	-715,551	2544,563	18,291	17,383	12,175	10,768	12,408	21,3	951,976	24,832	2177,427	0	203,121	203,121	99,722	0	0	0	0	0	0	0
13:34:31	-660,229	2537,96	18,291	17,285	12,138	10,7	12,374	21,3	951,976	24,832	2177,788	0	203,121	203,121	99,722	0	0	0	0	0	0	0
13:34:31	-798,706	2529,973	18,144	17,285	12,101	10,618	12,34	21,3	951,976	24,832	2178,14	0	203,121	203,121	99,722	0	0	0	0	0	0	0
13:34:31	-612,28	2523,85	18,047	17,187	12,072	10,555	12,305	21,3	951,976	24,832	2178,486	0	203,121	203,121	99,722	0	0	0	0	0	0	0
13:34:31	-725,83	2516,592	17,9	17,236	12,039	10,48	12,269	21,3	951,976	24,832	2178,824	0	203,121	203,121	99,722	0	0	0	0	0	0	0
13:34:31	-606,494	2510,527	17,705	16,894	12,015	10,417	12,233	21,3	951,976	24,832	2179,155	0	203,121	203,121	99,722	0	0	0	0	0	0	0
13:34:31	-833,862	2502,189	17,363	16,552	11,987	10,331	12,196	21,3	951,976	24,832	2179,478	0	203,121	203,121	99,722	0	0	0	0	0	0	0
13:34:31	-787,036	2494,318	17,07	16,308	11,959	10,25	12,157	21,3	951,976	24,832	2179,793	0	203,121	203,121	99,722	0	0	0	0	0	0	0
13:34:31	-559,301	2488,725	16,924	16,015	11,935	10,193	12,119	21,3	951,976	24,832	2180,102	0	203,121	203,121	99,722	0	0	0	0	0	0	0
13:34:31	-692,846	2481,797	16,728	15,722	11,907	10,121	12,08	21,3	951,976	24,832	2180,404	0	203,121	203,121	99,722	0	0	0	0	0	0	0
13:34:31	-406,909	2477,728	16,826	15,967	11,878	10,079	12,041	21,3	951,976	24,832	2180,701	0	203,121	203,121	99,722	0	0	0	0	0	0	0
13:34:31	-583,642	2471,891	16,826	16,064	11,845	10,019	12,001	21,3	951,976	24,832	2180,993	0	203,121	203,121	99,722	0	0	0	0	0	0	0
13:34:31	-581,518	2466,076	16,826	16,015	11,812	9,959	11,961	21,3	951,976	24,832	2181,278	0	203,121	203,121	99,722	0	0	0	0	0	0	0
13:34:31	-502,514	2461,051	16,826	16,064	11,784	9,907	11,921	21,3	951,976	24,832	2181,557	0	203,121	203,121	99,722	0	0	0	0	0	0	0
13:34:31	-504,663	2456,004	16,826	16,064	11,756	9,855	11,88	21,3	951,976	24,832	2181,832	0	203,121	203,121	99,722	0	0	0	0	0	0	0
13:34:31	-666,064	2449,344	16,728	15,967	11,723	9,787	11,839	21,3	951,976	24,832	2182,099	0	203,121	203,121	99,722	0	0	0	0	0	0	0
13:34:31	-609,936	2443,244	16,533	15,82	11,7	9,724	11,798	21,3	951,976	24,832	2182,361	0	203,121	203,121	99,722	0	0	0	0	0	0	0
13:34:31	-561,694	2437,627	16,533	15,82	11,668	9,666	11,756	21,3	951,976	24,832	2182,616	0	203,121	203,121	99,722	0	0	0	0	0	0	0
13:34:31	-559,423	2432,033	16,386	15,625	11,644	9,608	11,714	21,3	951,976	24,832	2182,865	0	203,121	203,121	99,722	0	0	0	0	0	0	0
13:34:31	-609,252	2425,941	16,191	15,332	11,62	9,545	11,671	21,3	951,976	24,832	2183,108	0	203,121	203,121	99,722	0	0	0	0	0	0	0
13:34:31	-772,143	2418,219	15,898	15,283	11,593	9,466	11,628	21,3	951,976	24,832	2183,343	0	203,121	203,121	99,722	0	0	0	0	0	0	0
13:34:31	-353,613	2414,683	16,045	15,527	11,565	9,429	11,585	21,3	951,976	24,832	2183,575	0	203,121	203,121	99,722	0	0	0	0	0	0	0
13:34:31	-537,89	2409,304	16,045	15,527	11,534	9,374	11,541	21,3	951,976	24,832	2183,8	0	203,121	203,121	99,722	0	0	0	0	0	0	0
13:34:31	-526,586	2404,038	16,093	15,527	11,502	9,319	11,498	21,3	951,976	24,832	2184,021	0	203,121	203,121	99,722	0	0	0	0	0	0	0
13:34:31	-551,831	2398,52	16,093	15,478	11,471	9,263	11,454	21,3	951,976	24,832	2184,235	0	203,121	203,121	99,722	0	0	0	0	0	0	0
13:34:32	-687,353	2391,646	15,898	15,332	11,442	9,192	11,41	21,3	951,976	24,832	2184,443	0	203,121	203,121	99,722	0	0	0	0	0	0	0
13:34:32	-528,344	2386,363	15,849	15,283	11,415	9,137	11,365	21,3	951,976	24,832	2184,645	0	203,121	203,121	99,722	0	0	0	0	0	0	0
13:34:32	-673,242	2379,63	15,605	14,99	11,39	9,068	11,32	21,3	951,976	24,832	2184,84	0	203,121	203,121	99,722	0	0	0	0	0	0	0
13:34:32	-542,822	2374,202	15,459	14,843	11,368	9,012	11,275	21,3	951,976	24,832	2185,029	0	203,121	203,121	99,722	0	0	0	0	0	0	0
13:34:32	-573,315	2368,469	15,215	14,648	11,348	8,953	11,229	21,3	951,976	24,832	2185,213	0	203,121	203,121	99,722	0	0	0	0	0	0	0
13:34:32	-527,294	2363,196	15,068	14,502	11,326	8,898	11,184	21,3	951,976	24,832	2185,391	0	203,121	203,121	99,722	0	0	0	0	0	0	0
13:34:32	-562,866	2357,567	14,922	14,404	11,303	8,84	11,138	21,3	951,976	24,832	2185,563	0	203,121	203,121	99,722	0	0	0	0	0	0	0
13:34:32	-521,093	2352,357	14,873	14,404	11,276	8,787	11,092	21,3	951,976	24,832	2185,73	0	203,121	203,121	99,722	0	0	0	0	0	0	0
13:34:32	-390,185	2348,455	14,97	14,502	11,248	8,746	11,046	21,3	951,976	24,832	2185,892	0	203,121	203,121	99,722	0	0	0	0	0	0	0
13:34:32	-523,413	2343,221	14,922	14,404	11,221	8,693	10,999	21,3	951,976	24,832	2186,05	0	203,121	203,121	99,722	0	0	0	0	0	0	0
13:34:32	-597,998	2337,241	14,726	14,306	11,198	8,631	10,953	21,3	951,976	24,832	2186,201	0	203,121	203,121	99,722	0	0	0	0	0	0	0
13:34:32	-472,753	2332,513	14,58	14,258	11,179	8,582	10,906	21,3	951,976	24,832	2186,347	0	203,121	203,121	99,722	0	0	0	0	0	0	0
13:34:32	-473,632	2327,777	14,433	14,062	11,16	8,533	10,86	21,3	951,976	24,832	2186,489	0	203,121	203,121	99,722	0	0	0	0	0	0	0
13:34:32	-607,519	2321,702	14,14	13,769	11,142	8,471	10,813	21,3	951,976	24,832	2186,624	0	203,121	203,121	99,722	0	0	0	0	0	0	0
13:34:32	-517,553	2316,526	13,945	13,623	11,123	8,417	10,766	21,3	951,976	24,832	2186,754	0	203,121	203,121	99,722	0	0	0	0	0	0	0
13:34:32	-464,477	2311,881	13,799	13,525	11,104	8,369	10,719	21,3	951,976	24,832	2186,879	0	203,121	203,121	99,722	0	0	0	0	0	0	0
13:34:32	-304,956	2308,832	13,75	13,379	11,09	8,338	10,672	21,2	953,866	24,832	2187,001	0	203,121	203,121	99,722	0	0	0	0	0	0	0
13:34:32	-340,454	2305,427	13,75	13,379	11,071	8,303	10,626	21,2	953,866	24,832	2187,119	0	203,121	203,121	99,722	0	0	0	0	0	0	0
13:34:32	-502,929	2300,398	13,652	13,379	11,048	8,251	10,579	21,2	953,866	24,832	2187,233	0	203,121	203,121	99,722	0	0	0	0	0	0	0
13:34:32	-379,15	2296,606	13,603	13,232	11,029	8,212	10,533	21,2	953,866	24,832	2187,342	0	203,121	203,121	99,722	0	0	0	0	0	0	0
13:34:32	-423,193	2292,374	13,506	13,33	11,01	8,168	10,487	21,2	953,866	24,832	2187,447	0	203,121	203,121	99,722	0	0	0	0	0	0	0
13:34:32	-240,38	2289,971	13,603	13,33	10,991	8,144	10,441	21,2	953,866	24,832	2187,549	0	203,121	203,121	99,722	0	0	0	0	0	0	0
13:34:32	-470,41	2285,266	13,457	13,183	10,972	8,095	10,395	21,2	953,866	24,832	2187,647	0	203,121	203,121	99,722	0	0	0	0	0	0	0
13:34:32	-297,094	2282,296	13,408	13,086	10,958	8,064	10,349	21,2	953,866	24,832	2187,742	0	203,121	203,121	99,722	0	0	0	0	0	0	0
13:34:32	-329,565	2279	13,408	13,086	10,939	8,03	10,304	21,2	953,866	24,832	2187,833	0	203,121	203,121	99,722	0	0	0	0	0	0	0
13:34:32	-388,281	2275,117	13,261	13,037	10,925	7,99	10,258	21,2	953,866	24,832	2187,92	0	203,121	203,121	99,722	0	0	0	0	0	0	0
13:34:32	-425	2270,867	13,164	12,988	10,906	7,947	10,213	21,2	953,866	24,832	2188,003	0	203,07	203,07	99,722	0	0	0	0	0	0	0
13:34:32	-332,69	2267,54	13,164	13,037	10,888	7,912	10,168	21,2	953,866	24,832	2188,082	0	203,07	203,07	99,722	0	0	0	0	0	0	0
13:34:32	-331,64	2264,224	13,164	13,086	10,869	7,878	10,123	21,2	953,866	24,832	2188,159	0	203,07	203,07	99,722	0	0	0	0	0	0	0
13:34:32	-246,411	2261,76	13,164	12,988	10,855	7,853	10,078	21,2	953,866	24,832	2188,232	0	203,07	203,07	99,722	0	0	0	0	0	0	0
13:34:32	-239,526	2259,364	13,261	13,086	10,836	7,828	10,034	21,2	953,866	24,832	2188,303	0	203,07	203,07	99,722	0	0	0	0	0	0	0
13:34:32	-340,869	2255,956	13,164	13,037	10,822	7,793	9,99	21,2	953,866	24,832	2188,371	0	203,07	203,07	99,722	0	0	0	0	0	0	0
13:34:32	-385,742	2252,098	13,017	12,89	10,808	7,753	9,946	21,2	953,866	24,832	2188,435	0	203,07	203,07	99,722	0	0	0	0	0	0	0
13:34:32	-373,144	2248,367	12,968	12,841	10,789	7,715	9,903	21,2	953,866	24,832	2188,494	0	203,07	203,07	99,722	0	0	0	0	0	0	0
13:34:32	-245,532	2245,911	12,968	12,841	10,775	7,689	9,859	21,2	953,866	24,832	2188,552	0	203,07	203,07	99,722	0	0	0	0	0	0	0
13:34:32	-311,254	2242,799	12,822	12,695	10,766	7,657	9,816	21,2	953,866	24,832	2188,606	0	203,07	203,07	99,722	0	0	0	0	0	0	0
13:34:32	-379,98	2238,999	12,675	12,5	10,752	7,618	9,773	21,2	953,866	24,832	2188,656	0	203,07	203,07	99,722	0	0	0	0	0	0	0
13:34:32	-293,481	2236,064	12,627	12,5	10,738	7,588	9,73	21,2	953,866	24,832	2188,704	0	203,07	203,07	99,722	0	0	0	0	0	0	0
13:34:32	-251,757	2233,547	12,627	12,5	10,724	7,562	9,688	21,2	953,866	24,832	2188,749	0	203,07	203,07	99,722	0	0	0	0	0	0	0
13:34:32	-333,569	2230,211	12,627	12,5	10,705	7,527	9,645	21,2	953,866	24,832	2188,79	0	203,07	203,07	99,722	0	0	0	0	0	0	0
13:34:32	-339,306	2226,818	12,529	12,451	10,691	7,492	9,603	21,2	953,866	24,832	2188,828	0	203,07	203,07	99,722	0	0	0	0	0	0	0
13:34:32	-328,466	2223,533	12,431	12,158	10,677	7,459	9,561	21,2	953,866	24,832	2188,863	0	203,07	203,07	99,722	0	0	0	0	0	0	0
13:34:32	-251,708	2221,016	12,431	12,256	10,663	7,433	9,519	21,2	953,866	24,832	2188,895	0	203,07	203,07	99,722	0	0	0	0	0	0	0
13:34:32	-242,041	2218,596	12,431	12,158	10,649	7,408	9,478	21,2	953,866	24,832	2188,925	0	203,07	203,07	99,722	0	0	0	0	0	0	0
13:34:32	-203,784	2216,558	12,48	12,256	10,635	7,387	9,437	21,2	953,866	24,832	2188,952	0	203,07	203,07	99,722	0	0	0	0	0	0	0
13:34:32	-248,51	2214,073	12,48	12,256	10,621	7,361	9,396	21,2	953,866	24,832	2188,977	0	203,07	203,07	99,722	0	0	0	0	0	0	0
13:34:32	-441,845	2209,654	12,334	12,158	10,604	7,316	9,355	21,2	953,866	24,832	2188,998	0	203,07	203,07	99,722	0	0	0	0	0	0	0
13:34:32	-227,636	2207,378	12,285	12,109	10,593	7,292	9,315	21,2	953,866	24,832	2189,016	0	203,07	203,07	99,722	0	0	0	0	0	0	0
13:34:32	-266,21	2204,716	12,334	12,158	10,576	7,265	9,275	21,2	953,866	24,832	2189,032	0	203,07	203,07	99,722	0	0	0	0	0	0	0
13:34:32	-235,644	2202,359	12,334	12,158	10,562	7,24	9,235	21,2	953,866	24,832	2189,045	0	203,07	203,07	99,722	0	0	0	0	0	0	0
13:34:32	-371,582	2198,644	12,187	12,109	10,549	7,202	9,195	21,2	953,866	24,832	2189,055	0	203,07	203,07	99,722	0	0	0	0	0	0	0
13:34:32	-261,352	2196,03	12,187	12,109	10,534	7,175	9,155	21,2	953,866	24,832	2189,062	0	203,07	203,07	99,722	0	0	0	0	0	0	0
13:34:32	-210,302	2193,927	12,138	12,06	10,525	7,153	9,116	21,2	953,866	24,832	2189,067	0	203,07	203,07	99,722	0	0	0	0	0	0	0
13:34:32	-319,409	2190,733	12,041	11,914	10,512	7,12	9,077	21,2	953,866	24,832	2189,068	0	203,07	203,07	99,722	0	0	0	0	0	0	0
13:34:32	-225,244	2188,481	11,992	11,767	10,502	7,097	9,038	21,2	953,866	24,832	2188,481	0	203,07	203,07	99,722	0	0	0	0	0	0	0
13:34:32	-254,248	2185,938	11,943	11,718	10,49	7,071	9	21,2	953,866	24,832	2185,938	0	203,07	203,07	99,722	0	0	0	0	0	0	0
13:34:32	-177,392	2184,164	11,943	11,621	10,48	7,053	8,961	21,2	953,866	24,832	2184,164	0	203,07	203,07	99,722	0	0	0	0	0	0	0
13:34:32	-241,04	2181,754	11,943	11,621	10,466	7,028	8,923	21,2	953,866	24,832	2181,754	0	203,07	203,07	99,722	0	0	0	0	0	0	0
13:34:32	-177,392	2179,98	11,943	11,621	10,456	7,01	8,886	21,2	953,866	24,832	2179,98	0	203,07	203,07	99,722	0	0	0	0	0	0	0
13:34:32	-194,189	2178,038	11,992	11,718	10,442	6,99	8,849	21,2	953,866	24,832	2178,038	0	203,07	203,07	99,722	0	0	0	0	0	0	0
13:34:32	-283,251	2175,205	11,943	11,718	10,429	6,96	8,812	21,2	953,866	24,832	2175,205	0	203,07	203,07	99,722	0	0	0	0	0	0	0
13:34:32	-160,156	2173,604	11,943	11,621	10,42	6,944	8,775	21,2	953,866	24,832	2173,604	0	203,07	203,07	99,722	0	0	0	0	0	0	0
13:34:32	-401,66	2169,587	11,748	11,621	10,407	6,902	8,738	21,2	953,866	24,832	2169,587	0	203,07	203,07	99,722	0	0	0	0	0	0	0
13:34:32	-178,442	2167,803	11,748	11,572	10,397	6,884	8,702	21,2	953,866	24,832	2167,803	0	203,07	203,07	99,722	0	0	0	0	0	0	0
13:34:32	-250,317	2165,3	11,65	11,523	10,388	6,858	8,666	21,2	953,866	24,832	2165,3	0	203,07	203,07	99,722	0	0	0	0	0	0	0
13:34:32	-245,434	2162,845	11,601	11,425	10,377	6,833	8,63	21,2	953,866	24,832	2162,845	0	203,07	203,07	99,722	0	0	0	0	0	0	0
13:34:32	-300,268	2159,843	11,406	11,377	10,37	6,802	8,594	21,2	953,866	24,832	2159,843	0	203,07	203,07	99,722	0	0	0	0	0	0	0
13:34:32	-201,074	2157,832	11,406	11,377	10,359	6,781	8,559	21,2	953,866	24,832	2157,832	0	203,07	203,07	99,722	0	0	0	0	0	0	0
13:34:32	-177,319	2156,059	11,406	11,279	10,349	6,763	8,523	21,2	953,866	24,832	2156,059	0	203,07	203,07	99,722	0	0	0	0	0	0	0
13:34:32	-115,625	2154,902	11,455	11,377	10,339	6,751	8,489	21,2	953,866	24,832	2154,902	0	203,07	203,07	99,722	0	0	0	0	0	0	0
13:34:32	-361,108	2151,291	11,308	11,279	10,327	6,714	8,454	21,2	953,866	24,832	2151,291	0	203,07	203,07	99,722	0	0	0	0	0	0	0
13:34:32	-161,254	2149,679	11,308	11,23	10,317	6,697	8,419	21,2	953,866	24,832	2149,679	0	203,07	203,07	99,722	0	0	0	0	0	0	0
13:34:32	-234,082	2147,338	11,162	11,181	10,312	6,673	8,385	21,2	953,866	24,832	2147,338	0	203,07	203,07	99,722	0	0	0	0	0	0	0
13:34:32	-190,502	2145,433	11,113	11,084	10,304	6,653	8,351	21,2	953,866	24,832	2145,433	0	203,07	203,07	99,722	0	0	0	0	0	0	0
13:34:32	-216,894	2143,264	10,966	11,035	10,299	6,631	8,317	21,2	953,866	24,832	2143,264	0	203,07	203,07	99,722	0	0	0	0	0	0	0
13:34:32	-98,73	2142,277	10,966	10,937	10,294	6,621	8,284	21,2	953,866	24,832	2142,277	0	203,07	203,07	99,722	0	0	0	0	0	0	0
13:34:32	-176,538	2140,511	10,918	10,888	10,286	6,603	8,251	21,2	953,866	24,832	2140,511	0	203,07	203,07	99,722	0	0	0	0	0	0	0
13:34:32	-187,426	2138,637	10,82	10,84	10,281	6,583	8,219	21,2	953,866	24,832	2138,637	0	203,07	203,07	99,722	0	0	0	0	0	0	0
13:34:32	-58,569	2138,051	10,918	10,84	10,272	6,577	8,186	21,2	953,866	24,832	2138,051	0	203,07	203,07	99,722	0	0	0	0	0	0	0
13:34:32	-150,317	2136,548	10,918	10,888	10,264	6,562	8,154	21,2	953,866	24,832	2136,548	0	203,07	203,07	99,722	0	0	0	0	0	0	0
13:34:32	-151,513	2135,033	10,918	10,888	10,255	6,546	8,123	21,2	953,866	24,832	2135,033	0	203,07	203,07	99,722	0	0	0	0	0	0	0
13:34:32	-174,511	2133,288	10,82	10,888	10,25	6,528	8,092	21,2	953,866	24,832	2133,288	0	203,07	203,07	99,722	0	0	0	0	0	0	0
13:34:32	-152,417	2131,764	10,82	10,84	10,242	6,513	8,061	21,2	953,866	24,832	2131,764	0	203,07	203,07	99,722	0	0	0	0	0	0	0
13:34:32	-129,101	2130,473	10,771	10,742	10,237	6,499	8,03	21,2	953,866	24,832	2130,473	0	203,07	203,07	99,722	0	0	0	0	0	0	0
13:34:32	-160,571	2128,867	10,673	10,693	10,233	6,483	8	21,2	953,866	24,832	2128,867	0	203,07	203,07	99,722	0	0	0	0	0	0	0
13:34:32	-130,126	2127,566	10,625	10,693	10,228	6,469	7,97	21,2	953,866	24,832	2127,566	0	203,07	203,07	99,722	0	0	0	0	0	0	0
13:34:32	-84,985	2126,716	10,625	10,595	10,223	6,46	7,94	21,2	953,866	24,832	2126,716	0	203,07	203,07	99,722	0	0	0	0	0	0	0
13:34:32	-103,491	2125,681	10,527	10,547	10,222	6,45	7,911	21,2	953,866	24,832	2125,681	0	203,07	203,07	99,722	0	0	0	0	0	0	0
13:34:32	-117,285	2124,508	10,478	10,547	10,218	6,438	7,882	21,2	953,866	24,832	2124,508	0	203,07	203,07	99,722	0	0	0	0	0	0	0
13:34:32	-71,948	2123,789	10,478	10,498	10,214	6,43	7,854	21,2	953,866	24,832	2123,789	0	203,07	203,07	99,722	0	0	0	0	0	0	0
13:34:32	-84,79	2122,941	10,478	10,498	10,209	6,422	7,825	21,2	953,866	24,832	2122,941	0	203,07	203,07	99,722	0	0	0	0	0	0	0
13:34:32	-118,286	2121,758	10,429	10,498	10,205	6,409	7,798	21,2	953,866	24,832	2121,758	0	203,07	203,07	99,722	0	0	0	0	0	0	0
13:34:32	-104,492	2120,713	10,332	10,351	10,204	6,399	7,77	21,2	953,866	24,832	2120,713	0	203,07	203,07	99,722	0	0	0	0	0	0	0
13:34:32	-9,057	2120,622	10,478	10,351	10,196	6,398	7,743	21,2	953,866	24,832	2120,622	0	203,07	203,07	99,722	0	0	0	0	0	0	0
13:34:32	-87,109	2119,751	10,478	10,4	10,191	6,389	7,717	21,2	953,866	24,832	2119,751	0	203,07	203,07	99,722	0	0	0	0	0	0	0
13:34:32	-58,105	2119,17	10,429	10,351	10,191	6,383	7,691	21,2	953,866	24,832	2119,17	0	203,07	203,07	99,722	0	0	0	0	0	0	0
13:34:32	-72,998	2118,44	10,429	10,351	10,186	6,375	7,665	21,2	953,866	24,832	2118,44	0	203,07	203,07	99,722	0	0	0	0	0	0	0
13:34:32	-164,599	2116,794	10,332	10,302	10,182	6,358	7,639	21,2	953,866	24,832	2116,794	0	203,07	203,07	99,722	0	0	0	0	0	0	0
13:34:32	-58,129	2116,213	10,283	10,302	10,181	6,352	7,614	21,2	953,866	24,832	2116,213	0	203,07	203,07	99,722	0	0	0	0	0	0	0
13:34:32	0	2116,213	10,283	10,302	10,181	6,352	7,589	21,2	953,866	24,832	2116,213	0	203,07	203,07	99,722	0	0	0	0	0	0	0
13:34:32	-74,023	2115,473	10,283	10,302	10,177	6,345	7,565	21,2	953,866	24,832	2115,473	0	203,07	203,07	99,722	0	0	0	0	0	0	0
13:34:32	0	2115,473	10,283	10,156	10,177	6,345	7,541	21,2	953,866	24,832	2115,473	0	203,07	203,07	99,722	0	0	0	0	0	0	0
13:34:32	-148,779	2113,985	10,136	10,009	10,177	6,329	7,517	21,2	953,866	24,832	2113,985	0	203,07	203,07	99,722	0	0	0	0	0	0	0
13:34:33	-153,808	2112,447	10,039	10,009	10,173	6,313	7,494	21,2	953,866	24,832	2112,447	0	203,07	203,07	99,722	0	0	0	0	0	0	0
13:34:33	78,735	2113,234	10,136	10,058	10,172	6,322	7,471	21,2	953,866	24,832	2112,448	0	203,07	203,07	99,722	0	0	0	0	0	0	0
13:34:33	48,852	2113,723	10,283	10,302	10,167	6,327	7,448	21,2	953,866	24,832	2112,449	0	203,07	203,07	99,722	0	0	0	0	0	0	0
13:34:33	-6,005	2113,663	10,429	10,351	10,159	6,326	7,426	21,2	953,866	24,832	2112,45	0	203,07	203,07	99,722	0	0	0	0	0	0	0
13:34:33	-42,7	2113,236	10,478	10,302	10,154	6,322	7,404	21,2	953,866	24,832	2112,451	0	203,07	203,07	99,722	0	0	0	0	0	0	0
13:34:33	34,545	2113,581	10,527	10,498	10,154	6,325	7,383	21,2	953,866	24,832	2112,452	0	203,07	203,07	99,722	0	0	0	0	0	0	0
13:34:33	-89,184	2112,689	10,527	10,498	10,149	6,316	7,362	21,2	953,866	24,832	2112,452	0	203,07	203,07	99,722	0	0	0	0	0	0	0
13:34:33	-45,263	2112,237	10,478	10,351	10,149	6,311	7,342	21,2	953,866	24,832	2112,237	0	203,07	203,07	99,722	0	0	0	0	0	0	0
13:34:33	-211,889	2110,118	10,332	10,351	10,144	6,289	7,321	21,2	953,866	24,832	2110,118	0	203,07	203,07	99,722	0	0	0	0	0	0	0
13:34:33	0	2110,118	10,332	10,351	10,144	6,289	7,301	21,2	953,866	24,832	2110,118	0	203,07	203,07	99,722	0	0	0	0	0	0	0
13:34:33	0	2110,118	10,332	10,205	10,144	6,289	7,281	21,2	953,866	24,832	2110,117	0	203,07	203,07	99,722	0	0	0	0	0	0	0
13:34:33	-45,239	2109,665	10,283	10,156	10,144	6,285	7,262	21,2	953,866	24,832	2109,665	0	203,07	203,07	99,722	0	0	0	0	0	0	0
13:34:33	-101,196	2108,653	10,185	10,058	10,144	6,274	7,242	21,2	953,866	24,832	2108,653	0	203,07	203,07	99,722	0	0	0	0	0	0	0
13:34:33	66,918	2109,323	10,332	10,302	10,14	6,281	7,223	21,1	953,025	24,832	2108,654	0	203,07	203,07	99,722	0	0	0	0	0	0	0
13:34:33	-53,955	2108,783	10,283	10,156	10,139	6,276	7,205	21,1	953,025	24,832	2108,654	0	203,07	203,07	99,722	0	0	0	0	0	0	0
13:34:33	-78,442	2107,999	10,283	10,156	10,135	6,268	7,186	21,1	953,025	24,832	2107,999	0	203,07	203,07	99,722	0	0	0	0	0	0	0
13:34:33	-78,271	2107,216	10,283	10,205	10,13	6,259	7,168	21,1	953,025	24,832	2107,216	0	203,07	203,07	99,722	0	0	0	0	0	0	0
13:34:33	-33,203	2106,884	10,332	10,351	10,126	6,256	7,15	21,1	953,025	24,832	2106,884	0	203,07	203,07	99,722	0	0	0	0	0	0	0
13:34:33	-9,667	2106,787	10,332	10,156	10,125	6,255	7,133	21,1	953,025	24,832	2106,787	0	203,07	203,07	99,722	0	0	0	0	0	0	0
13:34:33	-148,095	2105,306	10,332	10,156	10,117	6,24	7,115	21,1	953,025	24,832	2105,306	0	203,07	203,07	99,722	0	0	0	0	0	0	0
13:34:33	80,761	2106,114	10,429	10,302	10,116	6,248	7,098	21,1	953,025	24,832	2105,307	0	203,07	203,07	99,722	0	0	0	0	0	0	0
13:34:33	-161,303	2104,501	10,332	10,205	10,112	6,231	7,081	21,1	953,025	24,832	2104,501	0	203,07	203,07	99,722	0	0	0	0	0	0	0
13:34:33	-9,716	2104,404	10,332	10,302	10,112	6,23	7,065	21,1	953,025	24,832	2104,404	0	203,07	203,07	99,722	0	0	0	0	0	0	0
13:34:33	-45,214	2103,952	10,283	10,156	10,112	6,226	7,048	21,1	953,025	24,832	2103,952	0	201,376	201,376	99,715	0	0	0	0	0	0	0
13:34:33	-80,395	2103,148	10,283	10,205	10,107	6,218	7,032	21,1	953,025	24,832	2103,148	0	201,376	201,376	99,715	0	0	0	0	0	0	0
13:34:33	180,883	2104,956	10,478	10,595	10,107	6,236	7,016	21,1	953,025	24,832	2103,149	0	201,376	201,376	99,715	0	0	0	0	0	0	0
13:34:33	135,668	2106,313	10,625	10,595	10,107	6,25	7,001	21,1	953,025	24,832	2103,152	0	201,376	201,376	99,715	0	0	0	0	0	0	0
13:34:33	351,953	2109,833	10,918	11,181	10,112	6,286	6,987	21,1	953,025	24,832	2103,159	0	201,376	201,376	99,715	0	0	0	0	0	0	0
13:34:33	521,337	2115,046	11,308	11,572	10,121	6,34	6,975	21,1	953,025	24,832	2103,171	0	201,376	201,376	99,715	0	0	0	0	0	0	0
13:34:33	802,197	2123,068	11,992	12,549	10,13	6,423	6,964	21,1	953,025	24,832	2103,191	0	201,376	201,376	99,715	0	0	0	0	0	0	0
13:34:33	595,947	2129,027	12,285	12,89	10,149	6,484	6,954	21,1	953,025	24,832	2103,216	0	201,376	201,376	99,715	0	0	0	0	0	0	0
13:34:33	935,131	2138,379	12,773	13,525	10,176	6,581	6,947	21,1	953,025	24,832	2103,252	0	201,376	201,376	99,715	0	0	0	0	0	0	0
13:34:33	728,369	2145,662	12,92	13,769	10,209	6,656	6,941	21,1	953,025	24,832	2103,294	0	201,376	201,376	99,715	0	0	0	0	0	0	0
13:34:33	789,038	2153,553	12,92	14,062	10,254	6,737	6,937	21,1	953,025	24,832	2103,344	0	201,376	201,376	99,715	0	0	0	0	0	0	0
13:34:33	809,497	2161,648	12,92	14,111	10,3	6,821	6,935	21,1	953,025	24,832	2103,403	0	201,376	201,376	99,715	0	0	0	0	0	0	0
13:34:33	707,348	2168,721	12,675	14,404	10,353	6,894	6,934	21,1	953,025	24,832	2103,468	0	201,376	201,376	99,715	0	0	0	0	0	0	0
13:34:33	1091,845	2179,64	12,968	14,795	10,399	7,006	6,936	21,1	953,025	24,832	2103,545	0	201,376	201,376	99,715	0	0	0	0	0	0	0
13:34:33	1338,256	2193,022	13,506	15,429	10,447	7,144	6,94	21,1	953,025	24,832	2103,634	0	201,376	201,376	99,715	0	0	0	0	0	0	0
13:34:33	1289,55	2205,918	14,092	15,722	10,489	7,277	6,946	21,1	953,025	24,832	2103,737	0	201,376	201,376	99,715	0	0	0	0	0	0	0
13:34:33	1074,926	2216,667	14,384	16,406	10,534	7,388	6,955	21,1	953,025	24,832	2103,85	0	201,376	201,376	99,715	0	0	0	0	0	0	0
13:34:33	1453,613	2231,203	14,97	17,09	10,585	7,538	6,966	21,1	953,025	24,832	2103,977	0	201,376	201,376	99,715	0	0	0	0	0	0	0
13:34:33	967,626	2240,88	14,97	17,041	10,64	7,637	6,98	21,1	953,025	24,832	2104,114	0	201,376	201,376	99,715	0	0	0	0	0	0	0
13:34:33	1293,969	2253,819	15,215	17,724	10,7	7,771	6,995	21,1	953,025	24,832	2104,264	0	201,376	201,376	99,715	0	0	0	0	0	0	0
13:34:33	1132,812	2265,147	15,263	17,627	10,762	7,888	7,013	21,1	953,025	24,832	2104,425	0	201,376	201,376	99,715	0	0	0	0	0	0	0
13:34:33	1106,103	2276,208	15,215	17,627	10,827	8,002	7,032	21,1	953,025	24,832	2104,597	0	201,376	201,376	99,715	0	0	0	0	0	0	0
13:34:33	1019,995	2286,408	15,068	17,627	10,892	8,107	7,053	21,1	953,025	24,832	2104,778	0	201,376	201,376	99,715	0	0	0	0	0	0	0
13:34:33	1361,035	2300,019	15,361	17,773	10,954	8,247	7,076	21,1	953,025	24,832	2104,974	0	201,376	201,376	99,715	0	0	0	0	0	0	0
13:34:33	1230,175	2312,32	15,605	18,115	11,01	8,374	7,102	21,1	953,025	24,832	2105,181	0	201,376	201,376	99,715	0	0	0	0	0	0	0
13:34:33	1327,978	2325,6	15,947	18,603	11,067	8,511	7,129	21,1	953,025	24,832	2105,401	0	201,376	201,376	99,715	0	0	0	0	0	0	0
13:34:33	1608,154	2341,682	16,582	18,945	11,123	8,677	7,16	21,1	953,025	24,832	2105,638	0	201,376	201,376	99,715	0	0	0	0	0	0	0
13:34:33	1634,79	2358,03	17,168	19,58	11,184	8,845	7,193	21,1	953,025	24,832	2105,89	0	201,376	201,376	99,715	0	0	0	0	0	0	0
13:34:33	1255,2	2370,582	17,363	19,922	11,244	8,975	7,228	21,1	953,025	24,832	2106,155	0	201,376	201,376	99,715	0	0	0	0	0	0	0
13:34:33	1208,837	2382,67	17,363	20,41	11,313	9,099	7,265	21,1	953,025	24,832	2106,431	0	201,376	201,376	99,715	0	0	0	0	0	0	0
13:34:33	1598,388	2398,654	17,803	20,41	11,379	9,264	7,304	21,1	953,025	24,832	2106,723	0	201,376	201,376	99,715	0	0	0	0	0	0	0
13:34:33	1221,435	2410,868	17,803	20,459	11,448	9,39	7,345	21,1	953,025	24,832	2107,027	0	201,376	201,376	99,715	0	0	0	0	0	0	0
13:34:33	1619,531	2427,064	18,34	20,898	11,51	9,557	7,388	21,1	953,025	24,832	2107,347	0	201,376	201,376	99,715	0	0	0	0	0	0	0
13:34:33	1361,792	2440,682	18,633	21,68	11,571	9,697	7,433	21,1	953,025	24,832	2107,681	0	201,376	201,376	99,715	0	0	0	0	0	0	0
13:34:33	1118,139	2451,863	18,681	21,094	11,631	9,813	7,48	21,1	953,025	24,832	2108,025	0	201,376	201,376	99,715	0	0	0	0	0	0	0
13:34:33	1255,517	2464,418	18,877	21,289	11,692	9,942	7,528	21,1	953,025	24,832	2108,381	0	201,376	201,376	99,715	0	0	0	0	0	0	0
13:34:33	1675,341	2481,172	19,512	21,68	11,751	10,115	7,579	21,1	953,025	24,832	2108,754	0	201,376	201,376	99,715	0	0	0	0	0	0	0
13:34:33	860,351	2489,775	19,365	21,68	11,808	10,203	7,63	21,1	953,025	24,832	2109,135	0	201,376	201,376	99,715	0	0	0	0	0	0	0
13:34:33	1180,664	2501,582	19,463	21,484	11,869	10,325	7,683	21,1	953,025	24,832	2109,527	0	201,376	201,376	99,715	0	0	0	0	0	0	0
13:34:33	1006,738	2511,649	19,463	21,972	11,926	10,429	7,737	21,1	953,025	24,832	2109,93	0	201,376	201,376	99,715	0	0	0	0	0	0	0
13:34:33	1280,371	2524,453	19,658	21,826	11,987	10,561	7,792	21,1	953,025	24,832	2110,344	0	201,376	201,376	99,715	0	0	0	0	0	0	0
13:34:33	1348,901	2537,942	20,097	21,972	12,039	10,7	7,849	21,1	953,025	24,832	2110,772	0	201,376	201,376	99,715	0	0	0	0	0	0	0
13:34:33	1168,847	2549,63	20,342	22,461	12,091	10,82	7,908	21,1	953,025	24,832	2111,211	0	201,376	201,376	99,715	0	0	0	0	0	0	0
13:34:33	1618,945	2565,82	20,976	22,803	12,147	10,987	7,968	21,1	953,025	24,832	2111,665	0	201,376	201,376	99,715	0	0	0	0	0	0	0
13:34:33	928,979	2575,109	20,928	22,705	12,202	11,083	8,029	21,1	953,025	24,832	2112,129	0	201,376	201,376	99,715	0	0	0	0	0	0	0
13:34:33	1209,912	2587,209	21,221	23,291	12,254	11,208	8,091	21,1	953,025	24,832	2112,604	0	201,376	201,376	99,715	0	0	0	0	0	0	0
13:34:33	1443,798	2601,647	21,709	23,34	12,308	11,357	8,155	21,1	953,025	24,832	2113,093	0	201,376	201,376	99,715	0	0	0	0	0	0	0
13:34:33	794,335	2609,59	21,562	23,633	12,361	11,439	8,22	21,1	953,025	24,832	2113,589	0	201,376	201,376	99,715	0	0	0	0	0	0	0
13:34:33	1480,883	2624,399	22,148	23,828	12,412	11,591	8,286	21,1	953,025	24,832	2114,1	0	201,376	201,376	99,715	0	0	0	0	0	0	0
13:34:33	964,892	2634,048	22,295	24,072	12,458	11,691	8,353	21,1	953,025	24,832	2114,62	0	201,376	201,376	99,715	0	0	0	0	0	0	0
13:34:33	1068,798	2644,736	22,49	24,512	12,507	11,801	8,42	21,1	953,025	24,832	2115,151	0	201,376	201,376	99,715	0	0	0	0	0	0	0
13:34:33	1282,006	2657,556	22,881	24,365	12,557	11,933	8,489	21,1	953,025	24,832	2115,693	0	201,376	201,376	99,715	0	0	0	0	0	0	0
13:34:33	870,019	2666,256	22,881	24,658	12,606	12,023	8,559	21,1	953,025	24,832	2116,244	0	201,376	201,376	99,715	0	0	0	0	0	0	0
13:34:33	791,186	2674,168	22,832	24,463	12,653	12,104	8,628	21,1	953,025	24,832	2116,802	0	201,376	201,376	99,715	0	0	0	0	0	0	0
13:34:33	952,099	2683,689	22,881	24,463	12,704	12,202	8,698	21,1	953,025	24,832	2117,369	0	201,376	201,376	99,715	0	0	0	0	0	0	0
13:34:33	1216,577	2695,855	23,271	24,853	12,751	12,328	8,769	21,1	953,025	24,832	2117,947	0	201,376	201,376	99,715	0	0	0	0	0	0	0
13:34:33	1034,082	2706,195	23,467	25	12,798	12,435	8,841	21,1	953,025	24,832	2118,535	0	201,376	201,376	99,715	0	0	0	0	0	0	0
13:34:33	790,405	2714,099	23,418	24,805	12,845	12,516	8,913	21,1	953,025	24,832	2119,13	0	201,376	201,376	99,715	0	0	0	0	0	0	0
13:34:33	906,469	2723,164	23,564	24,853	12,887	12,609	8,986	21,1	953,025	24,832	2119,735	0	201,376	201,376	99,715	0	0	0	0	0	0	0
13:34:33	813,769	2731,302	23,613	25,049	12,93	12,693	9,058	21,1	953,025	24,832	2120,346	0	201,376	201,376	99,715	0	0	0	0	0	0	0
13:34:33	961,084	2740,913	23,808	24,951	12,973	12,792	9,132	21,1	953,025	24,832	2120,967	0	201,376	201,376	99,715	0	0	0	0	0	0	0
13:34:33	827,783	2749,191	23,955	25,146	13,012	12,878	9,205	21,1	953,025	24,832	2121,595	0	201,376	201,376	99,715	0	0	0	0	0	0	0
13:34:33	1056,03	2759,751	24,248	25,391	13,054	12,987	9,279	21,1	953,025	24,832	2122,233	0	201,376	201,376	99,715	0	0	0	0	0	0	0
13:34:33	996,875	2769,72	24,541	25,586	13,094	13,089	9,354	21,1	953,025	24,832	2122,88	0	201,376	201,376	99,715	0	0	0	0	0	0	0
13:34:33	517,846	2774,898	24,297	25,537	13,136	13,143	9,428	21,1	953,025	24,832	2123,533	0	201,376	201,376	99,715	0	0	0	0	0	0	0
13:34:33	1189,111	2786,789	24,736	25,683	13,178	13,265	9,503	21,1	953,025	24,832	2124,196	0	201,376	201,376	99,715	0	0	0	0	0	0	0
13:34:33	970,727	2796,496	25,029	26,123	13,216	13,365	9,579	21,1	953,025	24,832	2124,868	0	201,376	201,376	99,715	0	0	0	0	0	0	0
13:34:33	739,99	2803,896	25,078	26,367	13,255	13,442	9,655	21,1	953,025	24,832	2125,547	0	201,376	201,376	99,715	0	0	0	0	0	0	0
13:34:33	1089,599	2814,792	25,517	26,611	13,291	13,554	9,731	21,1	953,025	24,832	2126,236	0	201,376	201,376	99,715	0	0	0	0	0	0	0
13:34:33	831,323	2823,106	25,713	26,465	13,327	13,64	9,808	21,1	953,025	24,832	2126,933	0	201,376	201,376	99,715	0	0	0	0	0	0	0
13:34:33	691,626	2830,022	25,762	26,562	13,363	13,711	9,885	21,1	953,025	24,832	2127,636	0	201,376	201,376	99,715	0	0	0	0	0	0	0
13:34:33	988,671	2839,909	26,152	26,953	13,396	13,813	9,962	21,1	953,025	24,832	2128,349	0	201,376	201,376	99,715	0	0	0	0	0	0	0
13:34:33	813,696	2848,046	26,348	27,1	13,43	13,897	10,039	21,1	953,025	24,832	2129,068	0	201,376	201,376	99,715	0	0	0	0	0	0	0
13:34:33	550,024	2853,546	26,348	27,148	13,461	13,954	10,115	21,1	953,025	24,832	2129,793	0	201,376	201,376	99,715	0	0	0	0	0	0	0
13:34:33	825,17	2861,797	26,543	27,344	13,496	14,039	10,192	21,1	953,025	24,832	2130,525	0	201,376	201,376	99,715	0	0	0	0	0	0	0
13:34:33	718,115	2868,979	26,689	27,344	13,528	14,113	10,269	21,1	953,025	24,832	2131,263	0	201,376	201,376	99,715	0	0	0	0	0	0	0
13:34:33	617,211	2875,151	26,738	27,441	13,56	14,176	10,346	21,1	953,025	24,832	2132,007	0	201,376	201,376	99,715	0	0	0	0	0	0	0
13:34:34	667,089	2881,822	26,885	27,49	13,589	14,245	10,422	21,1	953,025	24,832	2132,757	0	201,376	201,376	99,715	0	0	0	0	0	0	0
13:34:34	798,364	2889,805	27,178	27,685	13,617	14,327	10,499	21,1	953,025	24,832	2133,514	0	201,376	201,376	99,715	0	0	0	0	0	0	0
13:34:34	579,15	2895,597	27,324	28,027	13,641	14,387	10,575	21,1	953,025	24,832	2134,276	0	201,376	201,376	99,715	0	0	0	0	0	0	0
13:34:34	574,804	2901,345	27,471	28,174	13,665	14,446	10,651	21,1	953,025	24,832	2135,043	0	201,376	201,376	99,715	0	0	0	0	0	0	0
13:34:34	750,927	2908,854	27,715	28,32	13,693	14,524	10,727	21,1	953,025	24,832	2135,817	0	201,376	201,376	99,715	0	0	0	0	0	0	0
13:34:34	604,296	2914,897	27,812	28,369	13,721	14,586	10,803	21,1	953,025	24,832	2136,596	0	201,376	201,376	99,715	0	0	0	0	0	0	0
13:34:34	413,11	2919,028	27,715	28,32	13,75	14,629	10,878	21,1	953,025	24,832	2137,378	0	201,376	201,376	99,715	0	0	0	0	0	0	0
13:34:34	378,71	2922,815	27,666	28,174	13,774	14,668	10,952	21,1	953,025	24,832	2138,163	0	201,376	201,376	99,715	0	0	0	0	0	0	0
13:34:34	655,297	2929,368	27,812	28,32	13,802	14,735	11,026	21,1	953,025	24,832	2138,954	0	201,376	201,376	99,715	0	0	0	0	0	0	0
13:34:34	281,347	2932,182	27,666	28,223	13,826	14,764	11,099	21,1	953,025	24,832	2139,748	0	201,376	201,376	99,715	0	0	0	0	0	0	0
13:34:34	792,626	2940,108	27,861	28,369	13,859	14,846	11,173	21,1	953,025	24,832	2140,548	0	201,376	201,376	99,715	0	0	0	0	0	0	0
13:34:34	525,903	2945,367	27,959	28,516	13,883	14,9	11,246	21,1	953,025	24,832	2141,353	0	201,376	201,376	99,715	0	0	0	0	0	0	0
13:34:34	341,186	2948,779	27,959	28,467	13,902	14,935	11,318	21,1	953,025	24,832	2142,16	0	201,376	201,376	99,715	0	0	0	0	0	0	0
13:34:34	393,042	2952,709	28,008	28,564	13,921	14,976	11,39	21,3	951,976	24,832	2142,971	0	201,376	201,376	99,715	0	0	0	0	0	0	0
13:34:34	669,58	2959,405	28,154	28,662	13,95	15,045	11,462	21,3	951,976	24,832	2143,787	0	201,376	201,376	99,715	0	0	0	0	0	0	0
13:34:34	289,184	2962,297	28,105	28,516	13,969	15,075	11,533	21,3	951,976	24,832	2144,606	0	201,376	201,376	99,715	0	0	0	0	0	0	0
13:34:34	539,868	2967,696	28,301	28,662	13,987	15,13	11,603	21,3	951,976	24,832	2145,429	0	201,376	201,376	99,715	0	0	0	0	0	0	0
13:34:34	336,84	2971,064	28,301	28,662	14,006	15,165	11,673	21,3	951,976	24,832	2146,254	0	201,376	201,376	99,715	0	0	0	0	0	0	0
13:34:34	388,989	2974,954	28,35	28,711	14,025	15,205	11,742	21,3	951,976	24,832	2147,083	0	201,376	201,376	99,715	0	0	0	0	0	0	0
13:34:34	642,529	2981,379	28,643	29,004	14,044	15,271	11,811	21,3	951,976	24,832	2147,918	0	201,376	201,376	99,715	0	0	0	0	0	0	0
13:34:34	304,956	2984,429	28,691	29,053	14,059	15,303	11,88	21,3	951,976	24,832	2148,754	0	201,376	201,376	99,715	0	0	0	0	0	0	0
13:34:34	335,888	2987,788	28,691	29,004	14,077	15,338	11,948	21,3	951,976	24,832	2149,593	0	201,376	201,376	99,715	0	0	0	0	0	0	0
13:34:34	331,396	2991,102	28,691	29,004	14,096	15,372	12,015	21,3	951,976	24,832	2150,435	0	201,376	201,376	99,715	0	0	0	0	0	0	0
13:34:34	405,444	2995,156	28,838	29,053	14,11	15,413	12,081	21,3	951,976	24,832	2151,279	0	203,121	203,121	99,722	0	0	0	0	0	0	0
13:34:34	129,858	2996,455	28,643	28,564	14,128	15,427	12,147	21,3	951,976	24,832	2152,125	0	203,121	203,121	99,722	0	0	0	0	0	0	0
13:34:34	-101,562	2995,439	28,301	28,027	14,142	15,416	12,211	21,3	951,976	24,832	2152,968	0	203,121	203,121	99,722	0	0	0	0	0	0	0
13:34:34	-611,621	2989,323	27,617	27,148	14,147	15,353	12,273	21,3	951,976	24,832	2153,804	0	203,121	203,121	99,722	0	0	0	0	0	0	0
13:34:34	-840,307	2980,92	26,885	26,123	14,142	15,267	12,331	21,3	951,976	24,832	2154,632	0	203,121	203,121	99,722	0	0	0	0	0	0	0
13:34:34	-688,037	2974,039	26,689	25,683	14,115	15,196	12,388	21,3	951,976	24,832	2155,451	0	203,121	203,121	99,722	0	0	0	0	0	0	0
13:34:34	-782,714	2966,212	26,494	25,244	14,082	15,115	12,441	21,3	951,976	24,832	2156,262	0	203,121	203,121	99,722	0	0	0	0	0	0	0
13:34:34	-867,187	2957,54	26,396	24,512	14,04	15,026	12,492	21,3	951,976	24,832	2157,063	0	203,121	203,121	99,722	0	0	0	0	0	0	0
13:34:34	-1080,493	2946,735	26,25	23,974	13,987	14,914	12,539	21,3	951,976	24,832	2157,853	0	203,121	203,121	99,722	0	0	0	0	0	0	0
13:34:34	-918,676	2937,549	26,348	23,828	13,931	14,82	12,584	21,3	951,976	24,832	2158,633	0	203,121	203,121	99,722	0	0	0	0	0	0	0
13:34:34	-972,9	2927,82	26,396	23,73	13,873	14,719	12,626	21,3	951,976	24,832	2159,402	0	203,121	203,121	99,722	0	0	0	0	0	0	0
13:34:34	-1137,377	2916,446	26,201	23,437	13,821	14,602	12,665	21,3	951,976	24,832	2160,159	0	203,121	203,121	99,722	0	0	0	0	0	0	0
13:34:34	-1129,296	2905,153	26,006	23,096	13,769	14,486	12,7	21,3	951,976	24,832	2160,904	0	203,121	203,121	99,722	0	0	0	0	0	0	0
13:34:34	-1505,078	2890,102	25,371	22,803	13,721	14,33	12,732	21,3	951,976	24,832	2161,633	0	203,121	203,121	99,722	0	0	0	0	0	0	0
13:34:34	-1373,022	2876,372	24,932	22,363	13,669	14,189	12,761	21,3	951,976	24,832	2162,348	0	203,121	203,121	99,722	0	0	0	0	0	0	0
13:34:34	-1359,252	2862,779	24,59	21,094	13,612	14,049	12,786	21,3	951,976	24,832	2163,048	0	203,121	203,121	99,722	0	0	0	0	0	0	0
13:34:34	-1133,325	2851,446	24,541	21,142	13,551	13,932	12,809	21,3	951,976	24,832	2163,737	0	203,121	203,121	99,722	0	0	0	0	0	0	0
13:34:34	-1605,664	2835,39	24,101	21,094	13,486	13,766	12,827	21,3	951,976	24,832	2164,409	0	203,121	203,121	99,722	0	0	0	0	0	0	0
13:34:34	-1037,402	2825,015	24,199	21,24	13,422	13,659	12,844	21,3	951,976	24,832	2165,069	0	203,121	203,121	99,722	0	0	0	0	0	0	0
13:34:34	-1374,78	2811,268	23,955	21,142	13,359	13,518	12,857	21,3	951,976	24,832	2165,715	0	203,121	203,121	99,722	0	0	0	0	0	0	0
13:34:34	-1059,423	2800,673	23,955	21,142	13,3	13,409	12,868	21,3	951,976	24,832	2166,35	0	203,121	203,121	99,722	0	0	0	0	0	0	0
13:34:34	-1327,05	2787,403	23,613	20,947	13,245	13,272	12,876	21,3	951,976	24,832	2166,972	0	203,121	203,121	99,722	0	0	0	0	0	0	0
13:34:34	-1560,742	2771,796	22,832	19,873	13,201	13,111	12,88	21,3	951,976	24,832	2167,576	0	203,121	203,121	99,722	0	0	0	0	0	0	0
13:34:34	-1183,398	2759,962	22,392	20,263	13,159	12,989	12,882	21,3	951,976	24,832	2168,169	0	203,121	203,121	99,722	0	0	0	0	0	0	0
13:34:34	-1244,116	2747,52	21,904	19,678	13,117	12,861	12,882	21,3	951,976	24,832	2168,748	0	203,121	203,121	99,722	0	0	0	0	0	0	0
13:34:34	-1189,013	2735,63	21,465	19,336	13,075	12,738	12,879	21,3	951,976	24,832	2169,315	0	203,121	203,121	99,722	0	0	0	0	0	0	0
13:34:34	-1027,05	2725,36	21,221	19,385	13,03	12,632	12,874	21,3	951,976	24,832	2169,871	0	203,121	203,121	99,722	0	0	0	0	0	0	0
13:34:34	-909,008	2716,27	21,074	19,482	12,988	12,538	12,868	21,3	951,976	24,832	2170,417	0	203,121	203,121	99,722	0	0	0	0	0	0	0
13:34:34	-276,611	2713,504	21,562	19,678	12,945	12,51	12,861	21,3	951,976	24,832	2170,96	0	203,121	203,121	99,722	0	0	0	0	0	0	0
13:34:34	-1334,375	2700,16	21,074	19,726	12,897	12,372	12,851	21,3	951,976	24,832	2171,489	0	203,121	203,121	99,722	0	0	0	0	0	0	0
13:34:34	-432,812	2695,832	21,318	19,824	12,859	12,328	12,841	21,3	951,976	24,832	2172,014	0	203,121	203,121	99,722	0	0	0	0	0	0	0
13:34:34	-578,564	2690,046	21,416	20,019	12,821	12,268	12,83	21,3	951,976	24,832	2172,532	0	203,121	203,121	99,722	0	0	0	0	0	0	0
13:34:34	-957,055	2680,475	21,123	20,068	12,784	12,169	12,817	21,3	951,976	24,832	2173,04	0	203,121	203,121	99,722	0	0	0	0	0	0	0
13:34:34	-798,242	2672,493	20,83	19,726	12,755	12,087	12,802	21,3	951,976	24,832	2173,539	0	203,121	203,121	99,722	0	0	0	0	0	0	0
13:34:34	-962,524	2662,868	20,439	19,482	12,723	11,988	12,786	21,3	951,976	24,832	2174,028	0	203,121	203,121	99,722	0	0	0	0	0	0	0
13:34:34	-509,936	2657,768	20,439	19,14	12,694	11,935	12,77	21,3	951,976	24,832	2174,512	0	203,121	203,121	99,722	0	0	0	0	0	0	0
13:34:34	-1424,169	2643,527	19,658	18,359	12,657	11,788	12,75	21,3	951,976	24,832	2174,981	0	203,121	203,121	99,722	0	0	0	0	0	0	0
13:34:34	-477,294	2638,754	19,853	18,506	12,619	11,739	12,731	21,3	951,976	24,832	2175,445	0	203,121	203,121	99,722	0	0	0	0	0	0	0
13:34:34	-696,337	2631,79	19,951	18,799	12,575	11,667	12,71	21,3	951,976	24,832	2175,901	0	203,121	203,121	99,722	0	0	0	0	0	0	0
13:34:34	-759,716	2624,193	20	18,701	12,529	11,589	12,688	21,3	951,976	24,832	2176,35	0	203,121	203,121	99,722	0	0	0	0	0	0	0
13:34:34	-609,423	2618,099	20,146	18,945	12,487	11,526	12,665	21,3	951,976	24,832	2176,791	0	203,121	203,121	99,722	0	0	0	0	0	0	0
13:34:34	-712,548	2610,974	20,146	18,994	12,447	11,453	12,641	21,3	951,976	24,832	2177,226	0	203,121	203,121	99,722	0	0	0	0	0	0	0
13:34:34	-1065,844	2600,315	19,756	18,506	12,408	11,343	12,616	21,3	951,976	24,832	2177,649	0	203,121	203,121	99,722	0	0	0	0	0	0	0
13:34:34	-868,676	2591,628	19,463	18,31	12,376	11,253	12,589	21,3	951,976	24,832	2178,063	0	203,121	203,121	99,722	0	0	0	0	0	0	0
13:34:34	-769,458	2583,934	19,17	17,969	12,349	11,174	12,561	21,3	951,976	24,832	2178,469	0	203,121	203,121	99,722	0	0	0	0	0	0	0
13:34:34	-869,97	2575,234	18,779	17,724	12,321	11,084	12,532	21,3	951,976	24,832	2178,865	0	203,121	203,121	99,722	0	0	0	0	0	0	0
13:34:34	-794,58	2567,288	18,535	17,724	12,29	11,002	12,502	21,3	951,976	24,832	2179,254	0	203,121	203,121	99,722	0	0	0	0	0	0	0
[truncated: 5,317 more rows]
