# Supplementary material for: Testing of pandemic ventilators under early and agile development
Source: Front Med Technol. 2022 Aug 16;4:899328. doi: 10.3389/fmedt.2022.899328 (PMC9424737; doi:10.3389/fmedt.2022.899328)
Supplement: Supplementary file 3 [file Data_Sheet_2.ZIP › Accuracy of Controls Systems/01_Data Storage/01_Raw Measurement Data/Hamilton T1/Hamilton T1_v1/part_3_test_04.csv]

Time	Flow	Lung tidal volume	p alveole	Airway pressure	Bellows position	Intrapleural pressure	Cardial pressure	Fraction of O2 inspir	Ambient pressure	Temperature Celsius	FRC actual	Shunt fraction	Partial pressure O2 air chamber	Partial pressure O2 effectiv	Oxygen sat pulm. capillaries	NA	NA	NA	NA	NA	NA	NA
13:37:15	-43,92	1869,931	5,4	5,322	9,031	3,813	5,715	21,2	950,546	24,748	1869,931	0	202,061	202,061	99,718	0	0	0	0	0	0	0
13:37:15	-84,338	1869,088	5,4	5,322	9,027	3,805	5,677	21,2	950,546	24,748	1869,088	0	202,061	202,061	99,718	0	0	0	0	0	0	0
13:37:15	-31,677	1868,771	5,546	5,468	9,017	3,801	5,641	21,2	950,546	24,748	1868,771	0	202,061	202,061	99,718	0	0	0	0	0	0	0
13:37:15	-86,462	1867,906	5,546	5,468	9,012	3,792	5,604	21,2	950,546	24,748	1867,906	0	202,061	202,061	99,718	0	0	0	0	0	0	0
13:37:15	-40,441	1867,502	5,595	5,566	9,008	3,788	5,569	21,2	950,546	24,748	1867,502	0	202,061	202,061	99,718	0	0	0	0	0	0	0
13:37:15	-122,705	1866,275	5,644	5,566	8,998	3,776	5,534	21,2	950,546	24,748	1866,275	0	202,061	202,061	99,718	0	0	0	0	0	0	0
13:37:16	2,246	1866,297	5,742	5,664	8,993	3,776	5,499	21,2	950,546	24,748	1866,275	0	202,061	202,061	99,718	0	0	0	0	0	0	0
13:37:16	-173,278	1864,565	5,644	5,615	8,988	3,758	5,465	21,2	950,546	24,748	1864,565	0	202,061	202,061	99,718	0	0	0	0	0	0	0
13:37:16	-170,043	1862,864	5,546	5,468	8,984	3,74	5,431	21,2	950,546	24,748	1862,864	0	202,061	202,061	99,718	0	0	0	0	0	0	0
13:37:16	0	1862,864	5,546	5,468	8,984	3,74	5,398	21,2	950,546	24,748	1862,864	0	202,061	202,061	99,718	0	0	0	0	0	0	0
13:37:16	-85,412	1862,01	5,546	5,468	8,979	3,732	5,365	21,2	950,546	24,748	1862,01	0	202,061	202,061	99,718	0	0	0	0	0	0	0
13:37:16	-171,069	1860,299	5,449	5,419	8,974	3,714	5,333	21,2	950,546	24,748	1860,299	0	202,061	202,061	99,718	0	0	0	0	0	0	0
13:37:16	2,368	1860,323	5,546	5,468	8,969	3,714	5,301	21,2	950,546	24,748	1860,299	0	202,061	202,061	99,718	0	0	0	0	0	0	0
13:37:16	-39,611	1859,927	5,595	5,468	8,964	3,71	5,27	21,2	950,546	24,748	1859,927	0	202,061	202,061	99,718	0	0	0	0	0	0	0
13:37:16	-217,028	1857,757	5,449	5,468	8,959	3,688	5,239	21,2	950,546	24,748	1857,757	0	202,061	202,061	99,718	0	0	0	0	0	0	0
13:37:16	-43,847	1857,318	5,4	5,468	8,959	3,683	5,208	21,2	950,546	24,748	1857,318	0	202,061	202,061	99,718	0	0	0	0	0	0	0
13:37:16	-82,25	1856,496	5,4	5,419	8,955	3,675	5,178	21,2	950,546	24,748	1856,496	0	202,061	202,061	99,718	0	0	0	0	0	0	0
13:37:16	-85,4	1855,642	5,4	5,419	8,95	3,666	5,149	21	953,406	24,748	1855,642	0	202,061	202,061	99,718	0	0	0	0	0	0	0
13:37:16	-3,137	1855,61	5,4	5,322	8,95	3,666	5,12	21	953,406	24,748	1855,61	0	202,061	202,061	99,718	0	0	0	0	0	0	0
13:37:16	-170,922	1853,901	5,302	5,322	8,945	3,648	5,091	21	953,406	24,748	1853,901	0	202,061	202,061	99,718	0	0	0	0	0	0	0
13:37:16	-84,35	1853,057	5,302	5,322	8,94	3,639	5,062	21	953,406	24,748	1853,057	0	202,061	202,061	99,718	0	0	0	0	0	0	0
13:37:16	-1,049	1853,047	5,302	5,273	8,94	3,639	5,034	21	953,406	24,748	1853,047	0	202,061	202,061	99,718	0	0	0	0	0	0	0
13:37:16	-83,435	1852,213	5,302	5,273	8,935	3,631	5,007	21	953,406	24,748	1852,213	0	202,061	202,061	99,718	0	0	0	0	0	0	0
13:37:16	-83,3	1851,38	5,302	5,273	8,931	3,622	4,98	21	953,406	24,748	1851,38	0	202,061	202,061	99,718	0	0	0	0	0	0	0
13:37:16	-84,326	1850,536	5,302	5,273	8,926	3,613	4,953	21	953,406	24,748	1850,536	0	202,061	202,061	99,718	0	0	0	0	0	0	0
13:37:16	0	1850,536	5,302	5,273	8,926	3,613	4,927	21	953,406	24,748	1850,536	0	202,061	202,061	99,718	0	0	0	0	0	0	0
13:37:16	-131,372	1849,223	5,156	5,224	8,926	3,6	4,901	21	953,406	24,748	1849,223	0	202,061	202,061	99,718	0	0	0	0	0	0	0
13:37:16	-85,363	1848,369	5,156	5,127	8,921	3,591	4,875	21	953,406	24,748	1848,369	0	200,397	200,397	99,711	0	0	0	0	0	0	0
13:37:16	0	1848,369	5,156	5,224	8,921	3,591	4,85	21	953,406	24,748	1848,369	0	200,397	200,397	99,711	0	0	0	0	0	0	0
13:37:16	3,21	1848,401	5,253	5,127	8,916	3,591	4,825	21	953,406	24,748	1848,369	0	200,397	200,397	99,711	0	0	0	0	0	0	0
13:37:16	-87,548	1847,526	5,156	5,127	8,916	3,582	4,801	21	953,406	24,748	1847,526	0	200,397	200,397	99,711	0	0	0	0	0	0	0
13:37:16	3,234	1847,558	5,253	5,127	8,911	3,583	4,777	21	953,406	24,748	1847,526	0	200,397	200,397	99,711	0	0	0	0	0	0	0
13:37:16	-84,509	1846,713	5,253	5,127	8,906	3,574	4,753	21	953,406	24,748	1846,713	0	200,397	200,397	99,711	0	0	0	0	0	0	0
13:37:16	0	1846,713	5,253	5,224	8,906	3,574	4,73	21	953,406	24,748	1846,713	0	200,397	200,397	99,711	0	0	0	0	0	0	0
13:37:16	48,046	1847,193	5,4	5,273	8,902	3,579	4,708	21	953,406	24,748	1846,713	0	200,397	200,397	99,711	0	0	0	0	0	0	0
13:37:16	-171,887	1845,474	5,302	5,224	8,897	3,561	4,685	21	953,406	24,748	1845,474	0	200,397	200,397	99,711	0	0	0	0	0	0	0
13:37:16	0	1845,474	5,302	5,224	8,897	3,561	4,663	21	953,406	24,748	1845,474	0	200,397	200,397	99,711	0	0	0	0	0	0	0
13:37:16	-43,762	1845,037	5,253	5,127	8,897	3,557	4,641	21	953,406	24,748	1845,037	0	200,397	200,397	99,711	0	0	0	0	0	0	0
13:37:16	-84,326	1844,194	5,253	5,127	8,892	3,548	4,62	21	953,406	24,748	1844,194	0	200,397	200,397	99,711	0	0	0	0	0	0	0
13:37:16	0	1844,194	5,253	5,127	8,892	3,548	4,599	21	953,406	24,748	1844,194	0	200,397	200,397	99,711	0	0	0	0	0	0	0
13:37:16	-87,512	1843,318	5,156	5,127	8,892	3,539	4,578	21	953,406	24,748	1843,318	0	200,397	200,397	99,711	0	0	0	0	0	0	0
13:37:16	-87,5	1842,443	5,058	4,931	8,892	3,53	4,558	21	953,406	24,748	1842,443	0	200,397	200,397	99,711	0	0	0	0	0	0	0
13:37:16	-84,326	1841,6	5,058	4,98	8,887	3,521	4,537	21	953,406	24,748	1841,6	0	200,397	200,397	99,711	0	0	0	0	0	0	0
13:37:16	87,5	1842,475	5,156	5,078	8,887	3,53	4,518	21	953,406	24,748	1841,601	0	200,397	200,397	99,711	0	0	0	0	0	0	0
13:37:16	-128,063	1841,195	5,107	5,127	8,882	3,517	4,498	21	953,406	24,748	1841,195	0	200,397	200,397	99,711	0	0	0	0	0	0	0
13:37:16	-39,538	1840,799	5,156	5,078	8,878	3,513	4,479	21	953,406	24,748	1840,799	0	200,397	200,397	99,711	0	0	0	0	0	0	0
13:37:16	-43,75	1840,362	5,107	5,127	8,878	3,508	4,46	21	953,406	24,748	1840,362	0	200,397	200,397	99,711	0	0	0	0	0	0	0
13:37:16	-84,472	1839,517	5,107	5,127	8,873	3,5	4,441	21	953,406	24,748	1839,517	0	200,397	200,397	99,711	0	0	0	0	0	0	0
13:37:16	0	1839,517	5,107	5,078	8,873	3,5	4,422	21	953,406	24,748	1839,517	0	200,397	200,397	99,711	0	0	0	0	0	0	0
13:37:16	-131,188	1838,205	4,961	4,98	8,873	3,486	4,404	21	953,406	24,748	1838,205	0	200,397	200,397	99,711	0	0	0	0	0	0	0
13:37:16	87,451	1839,08	5,058	4,98	8,873	3,495	4,386	21	953,406	24,748	1838,206	0	200,397	200,397	99,711	0	0	0	0	0	0	0
13:37:16	-131,176	1837,768	4,912	4,98	8,873	3,482	4,368	21	953,406	24,748	1837,768	0	200,397	200,397	99,711	0	0	0	0	0	0	0
13:37:16	0	1837,768	4,912	4,931	8,873	3,482	4,351	21	953,406	24,748	1837,768	0	200,397	200,397	99,711	0	0	0	0	0	0	0
13:37:16	-82,202	1836,946	4,912	4,931	8,868	3,473	4,334	21	953,406	24,748	1836,946	0	200,397	200,397	99,711	0	0	0	0	0	0	0
13:37:16	0	1836,946	4,912	4,98	8,868	3,473	4,317	21	953,406	24,748	1836,946	0	200,397	200,397	99,711	0	0	0	0	0	0	0
13:37:16	-39,538	1836,55	4,961	4,98	8,863	3,469	4,3	21	953,406	24,748	1836,55	0	200,397	200,397	99,711	0	0	0	0	0	0	0
13:37:16	85,339	1837,404	5,058	5,078	8,863	3,478	4,284	21	953,406	24,748	1836,551	0	200,397	200,397	99,711	0	0	0	0	0	0	0
13:37:16	-83,264	1836,571	5,058	5,078	8,859	3,469	4,268	21	953,406	24,748	1836,551	0	200,397	200,397	99,711	0	0	0	0	0	0	0
13:37:16	43,713	1837,008	5,107	5,078	8,859	3,474	4,253	21	953,406	24,748	1836,552	0	200,397	200,397	99,711	0	0	0	0	0	0	0
13:37:16	-43,713	1836,571	5,058	5,078	8,859	3,469	4,237	21	953,406	24,748	1836,552	0	200,397	200,397	99,711	0	0	0	0	0	0	0
13:37:16	-87,438	1835,697	4,961	4,98	8,859	3,46	4,222	21	953,406	24,748	1835,697	0	200,397	200,397	99,711	0	0	0	0	0	0	0
13:37:16	4,174	1835,738	5,058	5,078	8,854	3,461	4,207	21	953,406	24,748	1835,697	0	200,397	200,397	99,711	0	0	0	0	0	0	0
13:37:16	0	1835,738	5,058	5,078	8,854	3,461	4,192	21	953,406	24,748	1835,697	0	200,397	200,397	99,711	0	0	0	0	0	0	0
13:37:16	-131,115	1834,427	4,912	4,98	8,854	3,447	4,178	21	953,406	24,748	1834,427	0	200,397	200,397	99,711	0	0	0	0	0	0	0
13:37:16	0	1834,427	4,912	4,931	8,854	3,447	4,164	21	953,406	24,748	1834,427	0	200,397	200,397	99,711	0	0	0	0	0	0	0
13:37:16	0	1834,427	4,912	4,98	8,854	3,447	4,149	21	953,406	24,748	1834,427	0	200,397	200,397	99,711	0	0	0	0	0	0	0
13:37:16	47,863	1834,906	5,058	4,98	8,849	3,452	4,136	21	953,406	24,748	1834,428	0	200,397	200,397	99,711	0	0	0	0	0	0	0
13:37:16	-2,111	1834,885	5,058	5,078	8,849	3,452	4,122	21	953,406	24,748	1834,428	0	200,397	200,397	99,711	0	0	0	0	0	0	0
13:37:16	-39,55	1834,489	5,107	5,078	8,844	3,448	4,109	21	953,406	24,748	1834,428	0	200,397	200,397	99,711	0	0	0	0	0	0	0
13:37:16	-43,701	1834,052	5,058	5,078	8,844	3,443	4,096	21	953,406	24,748	1834,052	0	200,397	200,397	99,711	0	0	0	0	0	0	0
13:37:16	0	1834,052	5,058	5,127	8,844	3,443	4,083	21	953,406	24,748	1834,052	0	200,397	200,397	99,711	0	0	0	0	0	0	0
13:37:16	-38,525	1833,667	5,107	5,078	8,839	3,439	4,071	21	953,406	24,748	1833,667	0	200,397	200,397	99,711	0	0	0	0	0	0	0
13:37:16	-131,091	1832,356	4,961	5,078	8,839	3,426	4,058	21	953,406	24,748	1832,356	0	200,397	200,397	99,711	0	0	0	0	0	0	0
13:37:16	0	1832,356	4,961	5,078	8,839	3,426	4,046	21	953,406	24,748	1832,356	0	200,397	200,397	99,711	0	0	0	0	0	0	0
13:37:16	87,39	1833,23	5,058	4,98	8,839	3,435	4,034	21	953,406	24,748	1832,357	0	200,397	200,397	99,711	0	0	0	0	0	0	0
13:37:16	-87,39	1832,356	4,961	4,98	8,839	3,426	4,022	21	953,406	24,748	1832,356	0	200,397	200,397	99,711	0	0	0	0	0	0	0
13:37:16	0	1832,356	4,961	4,98	8,839	3,426	4,01	21	953,406	24,748	1832,356	0	200,397	200,397	99,711	0	0	0	0	0	0	0
13:37:16	-83,251	1831,524	4,961	4,98	8,835	3,417	3,998	21	953,406	24,748	1831,524	0	200,397	200,397	99,711	0	0	0	0	0	0	0
13:37:16	0	1831,524	4,961	4,931	8,835	3,417	3,987	21	953,406	24,748	1831,524	0	200,397	200,397	99,711	0	0	0	0	0	0	0
13:37:16	-43,688	1831,087	4,912	4,931	8,835	3,413	3,976	21	953,406	24,748	1831,087	0	200,397	200,397	99,711	0	0	0	0	0	0	0
13:37:16	0	1831,087	4,912	4,882	8,835	3,413	3,965	21	953,406	24,748	1831,087	0	200,397	200,397	99,711	0	0	0	0	0	0	0
13:37:16	0	1831,087	4,912	4,882	8,835	3,413	3,954	21	953,406	24,748	1831,087	0	200,397	200,397	99,711	0	0	0	0	0	0	0
13:37:16	0	1831,087	4,912	4,882	8,835	3,413	3,943	21	953,406	24,748	1831,087	0	200,397	200,397	99,711	0	0	0	0	0	0	0
13:37:16	-82,189	1830,265	4,912	4,882	8,83	3,404	3,933	21	953,406	24,748	1830,265	0	200,397	200,397	99,711	0	0	0	0	0	0	0
13:37:16	43,676	1830,702	4,961	4,882	8,83	3,409	3,922	21	953,406	24,748	1830,265	0	200,397	200,397	99,711	0	0	0	0	0	0	0
13:37:16	-134,35	1829,358	4,814	4,882	8,83	3,395	3,912	21	953,406	24,748	1829,358	0	200,397	200,397	99,711	0	0	0	0	0	0	0
13:37:16	-43,676	1828,921	4,765	4,785	8,83	3,39	3,902	21	953,406	24,748	1828,921	0	200,397	200,397	99,711	0	0	0	0	0	0	0
13:37:16	85,498	1829,776	4,765	4,736	8,835	3,399	3,892	21	953,406	24,748	1828,922	0	200,397	200,397	99,711	0	0	0	0	0	0	0
13:37:16	41,406	1830,19	4,814	4,736	8,835	3,404	3,882	21	953,406	24,748	1828,923	0	200,397	200,397	99,711	0	0	0	0	0	0	0
13:37:16	-83,227	1829,358	4,814	4,785	8,83	3,395	3,873	21	953,406	24,748	1828,924	0	200,397	200,397	99,711	0	0	0	0	0	0	0
13:37:16	5,126	1829,409	4,912	4,785	8,825	3,395	3,864	21	953,406	24,748	1828,924	0	200,397	200,397	99,711	0	0	0	0	0	0	0
13:37:16	131,042	1830,72	5,058	4,931	8,825	3,409	3,855	21	953,406	24,748	1828,926	0	200,397	200,397	99,711	0	0	0	0	0	0	0
13:37:16	-87,353	1829,846	4,961	4,931	8,825	3,4	3,846	21	953,406	24,748	1828,927	0	200,397	200,397	99,711	0	0	0	0	0	0	0
13:37:16	44,641	1830,293	5,107	4,98	8,82	3,405	3,837	21	953,406	24,748	1828,928	0	200,397	200,397	99,711	0	0	0	0	0	0	0
13:37:16	4,199	1830,335	5,107	4,931	8,82	3,405	3,829	21	953,406	24,748	1828,93	0	200,397	200,397	99,711	0	0	0	0	0	0	0
13:37:16	-178,918	1828,545	4,912	4,882	8,82	3,387	3,82	21	953,406	24,748	1828,545	0	200,397	200,397	99,711	0	0	0	0	0	0	0
13:37:16	0	1828,545	4,912	4,785	8,82	3,387	3,811	21	953,406	24,748	1828,545	0	200,397	200,397	99,711	0	0	0	0	0	0	0
13:37:16	0	1828,545	4,912	4,785	8,82	3,387	3,803	21	953,406	24,748	1828,545	0	200,397	200,397	99,711	0	0	0	0	0	0	0
13:37:16	-87,341	1827,672	4,814	4,882	8,82	3,378	3,795	21	953,406	24,748	1827,672	0	200,397	200,397	99,711	0	0	0	0	0	0	0
13:37:16	6,188	1827,734	4,912	4,931	8,815	3,378	3,787	21	953,406	24,748	1827,672	0	200,397	200,397	99,711	0	0	0	0	0	0	0
13:37:16	0	1827,734	4,912	4,98	8,815	3,378	3,779	21	953,406	24,748	1827,672	0	200,397	200,397	99,711	0	0	0	0	0	0	0
13:37:16	-85,351	1826,88	4,912	4,98	8,811	3,369	3,771	21	953,406	24,748	1826,88	0	200,397	200,397	99,711	0	0	0	0	0	0	0
13:37:16	0	1826,88	4,912	4,98	8,811	3,369	3,763	21	953,406	24,748	1826,88	0	200,397	200,397	99,711	0	0	0	0	0	0	0
13:37:16	-87,316	1826,007	4,814	4,882	8,811	3,36	3,755	21	953,406	24,748	1826,007	0	200,397	200,397	99,711	0	0	0	0	0	0	0
13:37:16	-80,078	1825,206	4,814	4,882	8,806	3,352	3,747	21	953,406	24,748	1825,206	0	200,397	200,397	99,711	0	0	0	0	0	0	0
13:37:16	0	1825,206	4,814	4,882	8,806	3,352	3,739	21	953,406	24,748	1825,207	0	200,397	200,397	99,711	0	0	0	0	0	0	0
13:37:17	-43,652	1824,77	4,765	4,785	8,806	3,348	3,731	21	953,406	24,748	1824,77	0	200,397	200,397	99,711	0	0	0	0	0	0	0
13:37:17	0	1824,77	4,765	4,785	8,806	3,348	3,724	21	953,406	24,748	1824,77	0	200,397	200,397	99,711	0	0	0	0	0	0	0
13:37:17	-85,363	1823,916	4,765	4,882	8,801	3,339	3,716	21	953,406	24,748	1823,916	0	200,397	200,397	99,711	0	0	0	0	0	0	0
13:37:17	43,652	1824,353	4,814	4,882	8,801	3,343	3,709	21	953,406	24,748	1823,917	0	200,397	200,397	99,711	0	0	0	0	0	0	0
13:37:17	87,304	1825,226	4,912	4,931	8,801	3,352	3,702	21	953,406	24,748	1823,918	0	200,397	200,397	99,711	0	0	0	0	0	0	0
13:37:17	-167,382	1823,552	4,814	4,882	8,797	3,335	3,695	21	953,406	24,748	1823,552	0	200,397	200,397	99,711	0	0	0	0	0	0	0
13:37:17	0	1823,552	4,814	4,931	8,797	3,335	3,688	21	953,406	24,748	1823,552	0	200,397	200,397	99,711	0	0	0	0	0	0	0
13:37:17	0	1823,552	4,814	4,882	8,797	3,335	3,681	21	953,406	24,748	1823,552	0	200,397	200,397	99,711	0	0	0	0	0	0	0
13:37:17	0	1823,552	4,814	4,882	8,797	3,335	3,674	21	953,406	24,748	1823,552	0	200,397	200,397	99,711	0	0	0	0	0	0	0
13:37:17	0	1823,552	4,814	4,882	8,797	3,335	3,668	21	953,406	24,748	1823,552	0	200,397	200,397	99,711	0	0	0	0	0	0	0
13:37:17	0	1823,552	4,814	4,785	8,797	3,335	3,661	21	953,406	24,748	1823,552	0	200,397	200,397	99,711	0	0	0	0	0	0	0
13:37:17	0	1823,552	4,814	4,785	8,797	3,335	3,655	20,9	953,025	24,748	1823,552	0	200,397	200,397	99,711	0	0	0	0	0	0	0
13:37:17	0,366	1823,556	4,814	4,785	8,797	3,335	3,648	20,9	953,025	24,748	1823,552	0	200,397	200,397	99,711	0	0	0	0	0	0	0
13:37:17	0	1823,556	4,814	4,785	8,797	3,335	3,642	20,9	953,025	24,748	1823,552	0	200,397	200,397	99,711	0	0	0	0	0	0	0
13:37:17	0	1823,556	4,814	4,882	8,797	3,335	3,636	20,9	953,025	24,748	1823,552	0	200,397	200,397	99,711	0	0	0	0	0	0	0
13:37:17	-5,419	1823,502	4,814	4,785	8,796	3,335	3,63	20,9	953,025	24,748	1823,502	0	200,397	200,397	99,711	0	0	0	0	0	0	0
13:37:17	5,419	1823,556	4,814	4,882	8,797	3,335	3,624	20,9	953,025	24,748	1823,502	0	200,397	200,397	99,711	0	0	0	0	0	0	0
13:37:17	87,304	1824,429	4,912	4,882	8,797	3,344	3,619	20,9	953,025	24,748	1823,502	0	200,397	200,397	99,711	0	0	0	0	0	0	0
13:37:17	-87,304	1823,556	4,814	4,882	8,797	3,335	3,613	20,9	953,025	24,748	1823,502	0	200,397	200,397	99,711	0	0	0	0	0	0	0
13:37:17	87,304	1824,429	4,912	4,931	8,797	3,344	3,608	20,9	953,025	24,748	1823,503	0	200,397	200,397	99,711	0	0	0	0	0	0	0
13:37:17	0	1824,429	4,912	4,882	8,797	3,344	3,603	20,9	953,025	24,748	1823,504	0	200,397	200,397	99,711	0	0	0	0	0	0	0
13:37:17	43,652	1824,865	4,961	4,882	8,797	3,349	3,598	20,9	953,025	24,748	1823,506	0	199,711	199,711	99,708	0	0	0	0	0	0	0
13:37:17	-43,652	1824,429	4,912	4,785	8,797	3,344	3,593	20,9	953,025	24,748	1823,506	0	199,711	199,711	99,708	0	0	0	0	0	0	0
13:37:17	0	1824,429	4,912	4,882	8,797	3,344	3,588	20,9	953,025	24,748	1823,507	0	199,711	199,711	99,708	0	0	0	0	0	0	0
13:37:17	0	1824,429	4,912	4,882	8,797	3,344	3,583	20,9	953,025	24,748	1823,508	0	199,711	199,711	99,708	0	0	0	0	0	0	0
13:37:17	43,652	1824,865	4,961	4,931	8,797	3,349	3,579	20,9	953,025	24,748	1823,509	0	199,711	199,711	99,708	0	0	0	0	0	0	0
13:37:17	0	1824,865	4,961	4,931	8,797	3,349	3,574	20,9	953,025	24,748	1823,511	0	199,711	199,711	99,708	0	0	0	0	0	0	0
13:37:17	0	1824,865	4,961	4,931	8,797	3,349	3,57	20,9	953,025	24,748	1823,512	0	199,711	199,711	99,708	0	0	0	0	0	0	0
13:37:17	-43,652	1824,429	4,912	4,882	8,797	3,344	3,565	20,9	953,025	24,748	1823,513	0	199,711	199,711	99,708	0	0	0	0	0	0	0
13:37:17	43,652	1824,865	4,961	4,931	8,797	3,349	3,561	20,9	953,025	24,748	1823,514	0	199,711	199,711	99,708	0	0	0	0	0	0	0
13:37:17	-43,652	1824,429	4,912	4,931	8,797	3,344	3,557	20,9	953,025	24,748	1823,515	0	199,711	199,711	99,708	0	0	0	0	0	0	0
13:37:17	-87,304	1823,556	4,814	4,882	8,797	3,335	3,553	20,9	953,025	24,748	1823,515	0	199,711	199,711	99,708	0	0	0	0	0	0	0
13:37:17	130,957	1824,865	4,961	4,931	8,797	3,349	3,549	20,9	953,025	24,748	1823,517	0	199,711	199,711	99,708	0	0	0	0	0	0	0
13:37:17	-43,652	1824,429	4,912	4,931	8,797	3,344	3,545	20,9	953,025	24,748	1823,517	0	199,711	199,711	99,708	0	0	0	0	0	0	0
13:37:17	43,652	1824,865	4,961	4,98	8,797	3,349	3,541	20,9	953,025	24,748	1823,519	0	199,711	199,711	99,708	0	0	0	0	0	0	0
13:37:17	0	1824,865	4,961	4,931	8,797	3,349	3,537	20,9	953,025	24,748	1823,52	0	199,711	199,711	99,708	0	0	0	0	0	0	0
13:37:17	-43,652	1824,429	4,912	4,931	8,797	3,344	3,533	20,9	953,025	24,748	1823,521	0	199,711	199,711	99,708	0	0	0	0	0	0	0
13:37:17	-87,304	1823,556	4,814	4,931	8,797	3,335	3,529	20,9	953,025	24,748	1823,521	0	199,711	199,711	99,708	0	0	0	0	0	0	0
13:37:17	87,304	1824,429	4,912	4,882	8,797	3,344	3,526	20,9	953,025	24,748	1823,522	0	199,711	199,711	99,708	0	0	0	0	0	0	0
13:37:17	0	1824,429	4,912	4,931	8,797	3,344	3,522	20,9	953,025	24,748	1823,523	0	199,711	199,711	99,708	0	0	0	0	0	0	0
13:37:17	174,646	1826,175	5,107	4,98	8,797	3,362	3,519	20,9	953,025	24,748	1823,525	0	199,711	199,711	99,708	0	0	0	0	0	0	0
13:37:17	-43,664	1825,739	5,058	4,98	8,797	3,358	3,516	20,9	953,025	24,748	1823,527	0	199,711	199,711	99,708	0	0	0	0	0	0	0
13:37:17	-87,329	1824,865	4,961	4,931	8,797	3,349	3,512	20,9	953,025	24,748	1823,529	0	199,711	199,711	99,708	0	0	0	0	0	0	0
13:37:17	-43,652	1824,429	4,912	4,882	8,797	3,344	3,509	20,9	953,025	24,748	1823,53	0	199,711	199,711	99,708	0	0	0	0	0	0	0
13:37:17	43,652	1824,865	4,961	4,931	8,797	3,349	3,506	20,9	953,025	24,748	1823,531	0	199,711	199,711	99,708	0	0	0	0	0	0	0
13:37:17	-43,652	1824,429	4,912	4,931	8,797	3,344	3,503	20,9	953,025	24,748	1823,532	0	199,711	199,711	99,708	0	0	0	0	0	0	0
13:37:17	0	1824,429	4,912	4,931	8,797	3,344	3,5	20,9	953,025	24,748	1823,533	0	199,711	199,711	99,708	0	0	0	0	0	0	0
13:37:17	43,652	1824,865	4,961	4,931	8,797	3,349	3,497	20,9	953,025	24,748	1823,534	0	199,711	199,711	99,708	0	0	0	0	0	0	0
13:37:17	0	1824,865	4,961	4,931	8,797	3,349	3,494	20,9	953,025	24,748	1823,535	0	199,711	199,711	99,708	0	0	0	0	0	0	0
13:37:17	-43,652	1824,429	4,912	4,931	8,797	3,344	3,491	20,9	953,025	24,748	1823,536	0	199,711	199,711	99,708	0	0	0	0	0	0	0
13:37:17	-87,304	1823,556	4,814	4,882	8,797	3,335	3,488	20,9	953,025	24,748	1823,536	0	199,711	199,711	99,708	0	0	0	0	0	0	0
13:37:17	130,957	1824,865	4,961	4,882	8,797	3,349	3,485	20,9	953,025	24,748	1823,538	0	199,711	199,711	99,708	0	0	0	0	0	0	0
13:37:17	0	1824,865	4,961	4,931	8,797	3,349	3,482	20,9	953,025	24,748	1823,539	0	199,711	199,711	99,708	0	0	0	0	0	0	0
13:37:17	0	1824,865	4,961	4,931	8,797	3,349	3,48	20,9	953,025	24,748	1823,54	0	199,711	199,711	99,708	0	0	0	0	0	0	0
13:37:17	-43,652	1824,429	4,912	4,785	8,797	3,344	3,477	20,9	953,025	24,748	1823,541	0	199,711	199,711	99,708	0	0	0	0	0	0	0
13:37:17	43,652	1824,865	4,961	4,882	8,797	3,349	3,475	20,9	953,025	24,748	1823,542	0	199,711	199,711	99,708	0	0	0	0	0	0	0
13:37:17	0	1824,865	4,961	4,931	8,797	3,349	3,472	20,9	953,025	24,748	1823,544	0	199,711	199,711	99,708	0	0	0	0	0	0	0
13:37:17	0	1824,865	4,961	4,931	8,797	3,349	3,47	20,9	953,025	24,748	1823,545	0	199,711	199,711	99,708	0	0	0	0	0	0	0
13:37:17	0	1824,865	4,961	4,882	8,797	3,349	3,467	20,9	953,025	24,748	1823,546	0	199,711	199,711	99,708	0	0	0	0	0	0	0
13:37:17	0	1824,865	4,961	4,882	8,797	3,349	3,465	20,9	953,025	24,748	1823,548	0	199,711	199,711	99,708	0	0	0	0	0	0	0
13:37:17	-130,957	1823,556	4,814	4,882	8,797	3,335	3,463	20,9	953,025	24,748	1823,548	0	199,711	199,711	99,708	0	0	0	0	0	0	0
13:37:17	0	1823,556	4,814	4,931	8,797	3,335	3,46	20,9	953,025	24,748	1823,547	0	199,711	199,711	99,708	0	0	0	0	0	0	0
13:37:17	218,286	1825,739	5,058	4,931	8,797	3,358	3,458	20,9	953,025	24,748	1823,55	0	199,711	199,711	99,708	0	0	0	0	0	0	0
13:37:17	-87,329	1824,865	4,961	4,98	8,797	3,349	3,456	20,9	953,025	24,748	1823,551	0	199,711	199,711	99,708	0	0	0	0	0	0	0
13:37:17	-43,652	1824,429	4,912	4,931	8,797	3,344	3,454	20,9	953,025	24,748	1823,552	0	199,711	199,711	99,708	0	0	0	0	0	0	0
13:37:17	43,652	1824,865	4,961	4,931	8,797	3,349	3,452	20,9	953,025	24,748	1823,553	0	199,711	199,711	99,708	0	0	0	0	0	0	0
13:37:17	87,329	1825,739	5,058	4,98	8,797	3,358	3,45	20,9	953,025	24,748	1823,555	0	199,711	199,711	99,708	0	0	0	0	0	0	0
13:37:17	-181,86	1823,92	4,765	4,785	8,801	3,339	3,448	20,9	953,025	24,748	1823,556	0	199,711	199,711	99,708	0	0	0	0	0	0	0
13:37:17	-45,593	1823,464	4,619	4,736	8,806	3,334	3,445	20,9	953,025	24,748	1823,464	0	199,711	199,711	99,708	0	0	0	0	0	0	0
13:37:17	43,64	1823,9	4,668	4,687	8,806	3,339	3,443	20,9	953,025	24,748	1823,464	0	199,711	199,711	99,708	0	0	0	0	0	0	0
13:37:17	132,922	1825,23	4,912	4,882	8,801	3,352	3,442	20,9	953,025	24,748	1823,466	0	199,711	199,711	99,708	0	0	0	0	0	0	0
13:37:17	138,22	1826,612	5,156	5,078	8,797	3,367	3,44	20,9	953,025	24,748	1823,469	0	199,711	199,711	99,708	0	0	0	0	0	0	0
13:37:17	-5,419	1826,558	5,156	5,127	8,796	3,366	3,439	20,9	953,025	24,748	1823,472	0	199,711	199,711	99,708	0	0	0	0	0	0	0
13:37:17	5,419	1826,612	5,156	4,98	8,797	3,367	3,437	20,9	953,025	24,748	1823,476	0	199,711	199,711	99,708	0	0	0	0	0	0	0
13:37:17	-87,329	1825,739	5,058	4,98	8,797	3,358	3,436	20,9	953,025	24,748	1823,478	0	199,711	199,711	99,708	0	0	0	0	0	0	0
13:37:17	-130,981	1824,429	4,912	4,931	8,797	3,344	3,434	20,9	953,025	24,748	1823,479	0	199,711	199,711	99,708	0	0	0	0	0	0	0
13:37:17	0	1824,429	4,912	4,785	8,797	3,344	3,432	20,9	953,025	24,748	1823,48	0	199,711	199,711	99,708	0	0	0	0	0	0	0
13:37:17	-87,304	1823,556	4,814	4,785	8,797	3,335	3,43	20,9	953,025	24,748	1823,48	0	199,711	199,711	99,708	0	0	0	0	0	0	0
13:37:17	0	1823,556	4,814	4,785	8,797	3,335	3,428	20,9	953,025	24,748	1823,48	0	199,711	199,711	99,708	0	0	0	0	0	0	0
13:37:17	81,884	1824,375	4,912	4,785	8,796	3,344	3,427	20,9	953,025	24,748	1823,48	0	199,711	199,711	99,708	0	0	0	0	0	0	0
13:37:17	-35,241	1824,022	4,961	4,882	8,792	3,34	3,425	20,9	953,025	24,748	1823,481	0	199,711	199,711	99,708	0	0	0	0	0	0	0
13:37:17	87,316	1824,895	5,058	4,931	8,792	3,349	3,423	20,9	953,025	24,748	1823,482	0	199,711	199,711	99,708	0	0	0	0	0	0	0
13:37:17	-130,969	1823,586	4,912	4,785	8,792	3,335	3,422	20,9	953,025	24,748	1823,482	0	199,711	199,711	99,708	0	0	0	0	0	0	0
13:37:17	-87,292	1822,713	4,814	4,785	8,792	3,326	3,42	20,9	953,025	24,748	1822,713	0	199,711	199,711	99,708	0	0	0	0	0	0	0
13:37:17	0	1822,713	4,814	4,785	8,792	3,326	3,418	20,9	953,025	24,748	1822,713	0	199,711	199,711	99,708	0	0	0	0	0	0	0
13:37:17	87,292	1823,586	4,912	4,785	8,792	3,335	3,416	20,9	953,025	24,748	1822,714	0	199,711	199,711	99,708	0	0	0	0	0	0	0
13:37:17	-80,102	1822,785	4,912	4,882	8,787	3,327	3,415	20,9	953,025	24,748	1822,714	0	199,711	199,711	99,708	0	0	0	0	0	0	0
13:37:17	0	1822,785	4,912	4,785	8,787	3,327	3,413	20,9	953,025	24,748	1822,714	0	199,711	199,711	99,708	0	0	0	0	0	0	0
13:37:17	-87,292	1821,912	4,814	4,785	8,787	3,318	3,411	20,9	953,025	24,748	1821,912	0	199,711	199,711	99,708	0	0	0	0	0	0	0
13:37:17	0	1821,912	4,814	4,785	8,787	3,318	3,409	20,9	953,025	24,748	1821,912	0	199,711	199,711	99,708	0	0	0	0	0	0	0
13:37:17	80,81	1822,72	4,912	4,882	8,787	3,327	3,408	20,9	953,025	24,748	1821,913	0	199,711	199,711	99,708	0	0	0	0	0	0	0
13:37:17	-124,45	1821,475	4,765	4,882	8,787	3,314	3,406	20,9	953,025	24,748	1821,475	0	199,711	199,711	99,708	0	0	0	0	0	0	0
13:37:17	0	1821,475	4,765	4,785	8,787	3,314	3,404	20,9	953,025	24,748	1821,475	0	199,711	199,711	99,708	0	0	0	0	0	0	0
13:37:17	-6,457	1821,411	4,765	4,882	8,787	3,313	3,402	20,9	953,025	24,748	1821,411	0	199,711	199,711	99,708	0	0	0	0	0	0	0
13:37:17	130,908	1822,72	4,912	4,882	8,787	3,327	3,401	20,9	953,025	24,748	1821,412	0	199,711	199,711	99,708	0	0	0	0	0	0	0
13:37:17	0	1822,72	4,912	4,931	8,787	3,327	3,399	20,9	953,025	24,748	1821,413	0	199,711	199,711	99,708	0	0	0	0	0	0	0
13:37:17	-80,81	1821,912	4,814	4,882	8,787	3,318	3,398	20,9	953,025	24,748	1821,414	0	199,711	199,711	99,708	0	0	0	0	0	0	0
13:37:17	80,102	1822,713	4,814	4,882	8,792	3,326	3,396	20,9	953,025	24,748	1821,415	0	199,711	199,711	99,708	0	0	0	0	0	0	0
13:37:17	0	1822,713	4,814	4,882	8,792	3,326	3,395	20,9	953,025	24,748	1821,417	0	199,711	199,711	99,708	0	0	0	0	0	0	0
13:37:17	130,944	1824,022	4,961	4,931	8,792	3,34	3,394	20,9	953,025	24,748	1821,419	0	199,711	199,711	99,708	0	0	0	0	0	0	0
13:37:18	7,189	1824,094	5,058	4,98	8,787	3,341	3,393	20,9	953,025	24,748	1821,422	0	199,711	199,711	99,708	0	0	0	0	0	0	0
13:37:18	-87,304	1823,221	4,961	4,931	8,787	3,332	3,392	20,9	953,025	24,748	1821,424	0	199,711	199,711	99,708	0	0	0	0	0	0	0
13:37:18	80,114	1824,022	4,961	4,931	8,792	3,34	3,391	20,9	953,025	24,748	1821,426	0	199,711	199,711	99,708	0	0	0	0	0	0	0
13:37:18	-80,114	1823,221	4,961	4,931	8,787	3,332	3,389	20,9	953,025	24,748	1821,428	0	199,711	199,711	99,708	0	0	0	0	0	0	0
13:37:18	-43,64	1822,785	4,912	4,931	8,787	3,327	3,388	20,9	953,025	24,748	1821,429	0	199,711	199,711	99,708	0	0	0	0	0	0	0
13:37:18	80,102	1823,586	4,912	4,931	8,792	3,335	3,387	20,9	953,025	24,748	1821,432	0	199,711	199,711	99,708	0	0	0	0	0	0	0
13:37:18	-87,292	1822,713	4,814	4,931	8,792	3,326	3,386	20,9	953,025	24,748	1821,433	0	199,711	199,711	99,708	0	0	0	0	0	0	0
13:37:18	0	1822,713	4,814	4,931	8,792	3,326	3,385	20,9	953,025	24,748	1821,434	0	199,711	199,711	99,708	0	0	0	0	0	0	0
13:37:18	7,189	1822,785	4,912	4,931	8,787	3,327	3,384	20,9	953,025	24,748	1821,436	0	199,711	199,711	99,708	0	0	0	0	0	0	0
13:37:18	-6,481	1822,72	4,912	4,931	8,787	3,327	3,383	20,9	953,025	24,748	1821,437	0	199,711	199,711	99,708	0	0	0	0	0	0	0
13:37:18	-80,81	1821,912	4,814	4,882	8,787	3,318	3,381	20,9	953,025	24,748	1821,437	0	199,711	199,711	99,708	0	0	0	0	0	0	0
13:37:18	80,102	1822,713	4,814	4,785	8,792	3,326	3,38	20,9	950,166	24,748	1821,439	0	199,711	199,711	99,708	0	0	0	0	0	0	0
13:37:18	2,758	1822,74	4,814	4,882	8,792	3,327	3,379	20,9	950,166	24,748	1821,44	0	199,711	199,711	99,708	0	0	0	0	0	0	0
13:37:18	87,353	1823,614	4,912	4,882	8,792	3,336	3,378	20,9	950,166	24,748	1821,442	0	199,711	199,711	99,708	0	0	0	0	0	0	0
13:37:18	0	1823,614	4,912	4,882	8,792	3,336	3,377	20,9	950,166	24,748	1821,444	0	199,711	199,711	99,708	0	0	0	0	0	0	0
13:37:18	0	1823,614	4,912	4,882	8,792	3,336	3,377	20,9	950,166	24,748	1821,446	0	199,711	199,711	99,708	0	0	0	0	0	0	0
13:37:18	0	1823,614	4,912	4,882	8,792	3,336	3,376	20,9	950,166	24,748	1821,449	0	199,711	199,711	99,708	0	0	0	0	0	0	0
13:37:18	0	1823,614	4,912	4,882	8,792	3,336	3,375	20,9	950,166	24,748	1821,451	0	199,711	199,711	99,708	0	0	0	0	0	0	0
13:37:18	0	1823,614	4,912	4,882	8,792	3,336	3,374	20,9	950,166	24,748	1821,453	0	199,711	199,711	99,708	0	0	0	0	0	0	0
13:37:18	0	1823,614	4,912	4,931	8,792	3,336	3,374	20,9	950,166	24,748	1821,455	0	199,711	199,711	99,708	0	0	0	0	0	0	0
13:37:18	43,676	1824,051	4,961	4,882	8,792	3,34	3,373	20,9	950,166	24,748	1821,458	0	199,711	199,711	99,708	0	0	0	0	0	0	0
13:37:18	0	1824,051	4,961	4,98	8,792	3,34	3,372	20,9	950,166	24,748	1821,46	0	198,961	198,961	99,704	0	0	0	0	0	0	0
13:37:18	-43,676	1823,614	4,912	4,931	8,792	3,336	3,372	20,9	950,166	24,748	1821,462	0	198,961	198,961	99,704	0	0	0	0	0	0	0
13:37:18	43,676	1824,051	4,961	4,98	8,792	3,34	3,371	20,9	950,166	24,748	1821,465	0	198,961	198,961	99,704	0	0	0	0	0	0	0
13:37:18	0	1824,051	4,961	5,078	8,792	3,34	3,37	20,9	950,166	24,748	1821,467	0	198,961	198,961	99,704	0	0	0	0	0	0	0
13:37:18	87,377	1824,924	5,058	5,078	8,792	3,349	3,37	20,9	950,166	24,748	1821,471	0	198,961	198,961	99,704	0	0	0	0	0	0	0
13:37:18	87,377	1825,798	5,156	5,273	8,792	3,358	3,37	20,9	950,166	24,748	1821,475	0	198,961	198,961	99,704	0	0	0	0	0	0	0
13:37:18	215,454	1827,953	5,302	5,419	8,797	3,38	3,37	20,9	950,166	24,748	1821,481	0	198,961	198,961	99,704	0	0	0	0	0	0	0
13:37:18	386,218	1831,815	5,644	5,81	8,801	3,42	3,371	20,9	950,166	24,748	1821,492	0	198,961	198,961	99,704	0	0	0	0	0	0	0
13:37:18	479,321	1836,608	6,084	6,445	8,806	3,47	3,373	20,9	950,166	24,748	1821,507	0	198,961	198,961	99,704	0	0	0	0	0	0	0
13:37:18	553,503	1842,143	6,425	6,982	8,82	3,527	3,376	20,9	950,166	24,748	1821,528	0	198,961	198,961	99,704	0	0	0	0	0	0	0
13:37:18	692,98	1849,073	6,914	7,568	8,835	3,598	3,38	20,9	950,166	24,748	1821,555	0	198,961	198,961	99,704	0	0	0	0	0	0	0
13:37:18	681,543	1855,888	7,207	8,105	8,859	3,668	3,386	20,9	950,166	24,748	1821,59	0	198,961	198,961	99,704	0	0	0	0	0	0	0
13:37:18	852,233	1864,411	7,5	8,545	8,892	3,756	3,393	20,9	950,166	24,748	1821,632	0	198,961	198,961	99,704	0	0	0	0	0	0	0
13:37:18	803,894	1872,45	7,548	8,838	8,935	3,839	3,402	20,9	950,166	24,748	1821,683	0	198,961	198,961	99,704	0	0	0	0	0	0	0
13:37:18	888,671	1881,336	7,597	9,277	8,984	3,931	3,412	20,9	950,166	24,748	1821,743	0	198,961	198,961	99,704	0	0	0	0	0	0	0
13:37:18	966,503	1891,001	7,548	9,326	9,041	4,03	3,424	20,9	950,166	24,748	1821,812	0	198,961	198,961	99,704	0	0	0	0	0	0	0
13:37:18	1040,258	1901,404	7,5	9,423	9,103	4,138	3,438	20,9	950,166	24,748	1821,892	0	198,961	198,961	99,704	0	0	0	0	0	0	0
13:37:18	1304,882	1914,453	7,841	9,863	9,16	4,272	3,455	20,9	950,166	24,748	1821,984	0	198,961	198,961	99,704	0	0	0	0	0	0	0
13:37:18	1124,389	1925,697	7,988	10,351	9,216	4,388	3,473	20,9	950,166	24,748	1822,088	0	198,961	198,961	99,704	0	0	0	0	0	0	0
13:37:18	1516,406	1940,861	8,574	11,23	9,272	4,544	3,494	20,9	950,166	24,748	1822,207	0	198,961	198,961	99,704	0	0	0	0	0	0	0
13:37:18	1399,133	1954,852	9,062	12,06	9,327	4,689	3,517	20,9	950,166	24,748	1822,339	0	198,961	198,961	99,704	0	0	0	0	0	0	0
13:37:18	1683,349	1971,686	9,795	12,549	9,385	4,862	3,544	20,9	950,166	24,748	1822,489	0	198,961	198,961	99,704	0	0	0	0	0	0	0
13:37:18	1140,234	1983,088	9,941	13,183	9,442	4,98	3,572	20,9	950,166	24,748	1822,649	0	198,961	198,961	99,704	0	0	0	0	0	0	0
13:37:18	1619,921	1999,287	10,429	13,525	9,509	5,147	3,603	20,9	950,166	24,748	1822,826	0	198,961	198,961	99,704	0	0	0	0	0	0	0
13:37:18	1261,364	2011,901	10,478	13,867	9,578	5,277	3,636	20,9	950,166	24,748	1823,015	0	198,961	198,961	99,704	0	0	0	0	0	0	0
13:37:18	1301,11	2024,912	10,527	13,867	9,649	5,411	3,67	20,9	950,166	24,748	1823,217	0	198,961	198,961	99,704	0	0	0	0	0	0	0
13:37:18	1609,228	2041,004	10,918	14,209	9,72	5,577	3,708	20,9	950,166	24,748	1823,435	0	198,961	198,961	99,704	0	0	0	0	0	0	0
13:37:18	1483,105	2055,835	11,162	14,648	9,792	5,73	3,747	20,9	950,166	24,748	1823,667	0	198,961	198,961	99,704	0	0	0	0	0	0	0
13:37:18	1492,309	2070,758	11,406	14,746	9,864	5,884	3,789	20,9	950,166	24,748	1823,914	0	198,961	198,961	99,704	0	0	0	0	0	0	0
13:37:18	1864,404	2089,402	12,138	15,088	9,931	6,076	3,834	20,9	950,166	24,748	1824,18	0	198,961	198,961	99,704	0	0	0	0	0	0	0
13:37:18	1462,622	2104,029	12,529	15,722	9,993	6,227	3,881	20,9	950,166	24,748	1824,46	0	198,961	198,961	99,704	0	0	0	0	0	0	0
13:37:18	1358,862	2117,617	12,822	15,869	10,055	6,367	3,93	20,9	950,166	24,748	1824,753	0	198,961	198,961	99,704	0	0	0	0	0	0	0
13:37:18	1486,132	2132,479	13,164	17,09	10,121	6,52	3,981	20,9	950,166	24,748	1825,061	0	198,961	198,961	99,704	0	0	0	0	0	0	0
13:37:18	2133,203	2153,811	14,14	17,041	10,191	6,74	4,035	20,9	950,166	24,748	1825,389	0	198,961	198,961	99,704	0	0	0	0	0	0	0
13:37:18	1525,17	2169,062	14,287	17,724	10,269	6,897	4,091	20,9	950,166	24,748	1825,733	0	198,961	198,961	99,704	0	0	0	0	0	0	0
13:37:18	1436,596	2183,428	14,238	17,431	10,353	7,045	4,149	20,9	950,166	24,748	1826,091	0	198,961	198,961	99,704	0	0	0	0	0	0	0
13:37:18	922,753	2192,656	13,652	17,285	10,436	7,14	4,207	20,9	950,166	24,748	1826,457	0	198,961	198,961	99,704	0	0	0	0	0	0	0
13:37:18	1690,21	2209,558	13,896	17,724	10,519	7,315	4,268	20,9	950,166	24,748	1826,84	0	198,961	198,961	99,704	0	0	0	0	0	0	0
13:37:18	1779,394	2227,352	14,384	18,066	10,594	7,498	4,332	20,9	950,166	24,748	1827,241	0	198,961	198,961	99,704	0	0	0	0	0	0	0
13:37:18	1459,814	2241,95	14,726	17,92	10,658	7,648	4,397	20,9	950,166	24,748	1827,655	0	198,961	198,961	99,704	0	0	0	0	0	0	0
13:37:18	1538,623	2257,336	15,215	18,945	10,719	7,807	4,464	20,9	950,166	24,748	1828,085	0	198,961	198,961	99,704	0	0	0	0	0	0	0
13:37:18	1854,223	2275,879	16,045	19,385	10,78	7,998	4,533	20,9	950,166	24,748	1828,533	0	198,961	198,961	99,704	0	0	0	0	0	0	0
13:37:18	1449,389	2290,372	16,435	19,922	10,841	8,148	4,604	20,9	950,166	24,748	1828,995	0	198,961	198,961	99,704	0	0	0	0	0	0	0
13:37:18	1496,923	2305,342	16,875	20,556	10,902	8,302	4,676	20,9	950,166	24,748	1829,471	0	198,961	198,961	99,704	0	0	0	0	0	0	0
13:37:18	1064,672	2315,988	16,679	19,482	10,972	8,412	4,75	20,9	950,166	24,748	1829,958	0	198,961	198,961	99,704	0	0	0	0	0	0	0
13:37:18	1239,477	2328,383	16,582	19,678	11,048	8,54	4,824	20,9	950,166	24,748	1830,456	0	198,961	198,961	99,704	0	0	0	0	0	0	0
13:37:18	1668,212	2345,065	16,924	19,873	11,123	8,712	4,9	20,9	950,166	24,748	1830,971	0	198,961	198,961	99,704	0	0	0	0	0	0	0
13:37:18	893,92	2354,005	16,386	19,238	11,203	8,804	4,977	20,9	950,166	24,748	1831,494	0	198,961	198,961	99,704	0	0	0	0	0	0	0
13:37:18	1564,233	2369,647	16,728	19,678	11,273	8,965	5,055	20,9	950,166	24,748	1832,032	0	198,961	198,961	99,704	0	0	0	0	0	0	0
13:37:18	1704,565	2386,692	17,363	20,019	11,335	9,141	5,135	20,9	950,166	24,748	1832,587	0	198,961	198,961	99,704	0	0	0	0	0	0	0
13:37:18	1463,305	2401,326	17,9	21,094	11,388	9,292	5,216	20,9	950,166	24,748	1833,156	0	198,961	198,961	99,704	0	0	0	0	0	0	0
13:37:18	1898,974	2420,315	18,974	21,582	11,437	9,487	5,3	20,9	950,166	24,748	1833,743	0	198,961	198,961	99,704	0	0	0	0	0	0	0
13:37:18	1499,243	2435,308	19,756	22,168	11,479	9,642	5,385	20,9	950,166	24,748	1834,344	0	198,961	198,961	99,704	0	0	0	0	0	0	0
13:37:18	1231,298	2447,621	20,097	22,314	11,53	9,769	5,471	20,9	950,166	24,748	1834,958	0	198,961	198,961	99,704	0	0	0	0	0	0	0
13:37:18	1378,588	2461,407	20,439	22,363	11,589	9,911	5,558	20,9	950,166	24,748	1835,584	0	198,961	198,961	99,704	0	0	0	0	0	0	0
13:37:18	1164,062	2473,047	20,439	22,363	11,654	10,031	5,646	20,9	950,166	24,748	1836,221	0	198,961	198,961	99,704	0	0	0	0	0	0	0
13:37:18	615,283	2479,2	19,804	22,168	11,723	10,094	5,733	20,9	950,166	24,748	1836,864	0	198,961	198,961	99,704	0	0	0	0	0	0	0
13:37:18	1139,428	2490,594	19,609	21,924	11,798	10,212	5,821	20,9	950,166	24,748	1837,518	0	198,961	198,961	99,704	0	0	0	0	0	0	0
13:37:18	1171,728	2502,312	19,609	21,631	11,864	10,333	5,91	20,9	950,166	24,748	1838,183	0	198,961	198,961	99,704	0	0	0	0	0	0	0
13:37:18	948,876	2511,8	19,463	21,924	11,926	10,43	5,998	20,9	950,166	24,748	1838,856	0	198,961	198,961	99,704	0	0	0	0	0	0	0
13:37:18	1256,469	2524,365	19,804	21,826	11,978	10,56	6,088	20,9	950,166	24,748	1839,542	0	198,961	198,961	99,704	0	0	0	0	0	0	0
13:37:18	1459,79	2538,963	20,439	22,51	12,025	10,71	6,178	20,9	950,166	24,748	1840,242	0	198,961	198,961	99,704	0	0	0	0	0	0	0
13:37:18	1418,237	2553,145	21,123	23,34	12,067	10,857	6,27	20,9	950,166	24,748	1840,954	0	198,961	198,961	99,704	0	0	0	0	0	0	0
13:37:18	1203,32	2565,179	21,562	23,633	12,111	10,981	6,362	20,9	950,166	24,748	1841,679	0	198,961	198,961	99,704	0	0	0	0	0	0	0
13:37:18	1148,657	2576,665	21,806	23,682	12,162	11,099	6,455	20,9	950,166	24,748	1842,413	0	198,961	198,961	99,704	0	0	0	0	0	0	0
13:37:18	1063,818	2587,303	21,904	23,828	12,216	11,209	6,548	20,9	950,166	24,748	1843,158	0	198,961	198,961	99,704	0	0	0	0	0	0	0
13:37:18	1050,634	2597,81	21,904	23,828	12,275	11,317	6,642	20,9	950,166	24,748	1843,913	0	198,961	198,961	99,704	0	0	0	0	0	0	0
13:37:18	1223,706	2610,047	22,148	23,974	12,33	11,443	6,736	20,9	950,166	24,748	1844,679	0	198,961	198,961	99,704	0	0	0	0	0	0	0
13:37:18	1174,658	2621,793	22,295	23,828	12,388	11,564	6,831	20,9	950,166	24,748	1845,456	0	198,961	198,961	99,704	0	0	0	0	0	0	0
13:37:18	868,823	2630,482	22,197	23,877	12,442	11,654	6,925	20,9	950,166	24,748	1846,241	0	198,961	198,961	99,704	0	0	0	0	0	0	0
13:37:18	1085,229	2641,334	22,392	23,974	12,492	11,766	7,02	20,9	950,166	24,748	1847,036	0	198,961	198,961	99,704	0	0	0	0	0	0	0
13:37:18	1099,633	2652,33	22,685	24,512	12,538	11,879	7,116	20,9	950,166	24,748	1847,841	0	198,961	198,961	99,704	0	0	0	0	0	0	0
13:37:18	1430,346	2666,634	23,32	24,853	12,583	12,027	7,212	20,9	950,166	24,748	1848,66	0	198,961	198,961	99,704	0	0	0	0	0	0	0
13:37:18	837,793	2675,012	23,418	24,853	12,624	12,113	7,308	20,9	950,166	24,748	1849,487	0	198,961	198,961	99,704	0	0	0	0	0	0	0
13:37:18	945,947	2684,471	23,613	25,195	12,667	12,211	7,404	20,9	950,166	24,748	1850,322	0	198,961	198,961	99,704	0	0	0	0	0	0	0
13:37:18	1080,883	2695,28	23,955	25,342	12,708	12,322	7,5	20,9	950,166	24,748	1851,167	0	198,961	198,961	99,704	0	0	0	0	0	0	0
13:37:18	708,105	2702,361	23,906	25,391	12,751	12,395	7,596	20,9	950,166	24,748	1852,018	0	198,961	198,961	99,704	0	0	0	0	0	0	0
13:37:18	900,439	2711,365	24,053	25,391	12,793	12,488	7,692	20,9	950,166	24,748	1852,877	0	198,961	198,961	99,704	0	0	0	0	0	0	0
13:37:18	838,33	2719,749	24,053	25,342	12,84	12,574	7,788	20,9	950,166	24,748	1853,744	0	198,961	198,961	99,704	0	0	0	0	0	0	0
13:37:19	664,917	2726,398	23,955	25,146	12,883	12,643	7,883	20,9	950,166	24,748	1854,617	0	198,961	198,961	99,704	0	0	0	0	0	0	0
13:37:19	851,44	2734,912	23,955	25,146	12,93	12,731	7,978	20,9	950,166	24,748	1855,497	0	198,961	198,961	99,704	0	0	0	0	0	0	0
13:37:19	1001,025	2744,922	24,101	25,195	12,978	12,834	8,074	20,9	950,166	24,748	1856,387	0	198,961	198,961	99,704	0	0	0	0	0	0	0
13:37:19	716,748	2752,09	24,053	25,195	13,021	12,908	8,168	20,9	950,166	24,748	1857,282	0	198,961	198,961	99,704	0	0	0	0	0	0	0
13:37:19	970,874	2761,799	24,248	25,342	13,065	13,008	8,263	20,9	950,166	24,748	1858,187	0	198,961	198,961	99,704	0	0	0	0	0	0	0
13:37:19	978,637	2771,585	24,541	25,537	13,103	13,109	8,358	20,9	950,166	24,748	1859,1	0	198,961	198,961	99,704	0	0	0	0	0	0	0
13:37:19	823,486	2779,82	24,687	25,586	13,141	13,194	8,453	20,9	950,166	24,748	1860,021	0	198,961	198,961	99,704	0	0	0	0	0	0	0
13:37:19	984,96	2789,67	25,078	26,025	13,174	13,295	8,548	20,9	950,166	24,748	1860,951	0	198,961	198,961	99,704	0	0	0	0	0	0	0
13:37:19	1020,678	2799,876	25,517	26,416	13,207	13,4	8,643	20,9	950,166	24,748	1861,89	0	198,961	198,961	99,704	0	0	0	0	0	0	0
13:37:19	789,941	2807,776	25,713	26,758	13,24	13,482	8,738	20,9	950,166	24,748	1862,835	0	198,961	198,961	99,704	0	0	0	0	0	0	0
13:37:19	947,485	2817,251	26,006	26,904	13,276	13,579	8,833	20,9	950,166	24,748	1863,79	0	198,961	198,961	99,704	0	0	0	0	0	0	0
13:37:19	654,711	2823,798	26,055	26,953	13,31	13,647	8,927	21,2	953,866	24,748	1864,75	0	198,961	198,961	99,704	0	0	0	0	0	0	0
13:37:19	797,192	2831,77	26,25	26,953	13,345	13,729	9,021	21,2	953,866	24,748	1865,717	0	198,961	198,961	99,704	0	0	0	0	0	0	0
13:37:19	595,751	2837,727	26,25	26,953	13,379	13,791	9,115	21,2	953,866	24,748	1866,689	0	198,961	198,961	99,704	0	0	0	0	0	0	0
13:37:19	864,184	2846,369	26,494	27,246	13,413	13,88	9,208	21,2	953,866	24,748	1867,669	0	198,961	198,961	99,704	0	0	0	0	0	0	0
13:37:19	703,442	2853,403	26,641	27,49	13,444	13,952	9,301	21,2	953,866	24,748	1868,654	0	198,961	198,961	99,704	0	0	0	0	0	0	0
13:37:19	762,231	2861,026	26,885	27,637	13,473	14,031	9,394	21,2	953,866	24,748	1869,647	0	198,961	198,961	99,704	0	0	0	0	0	0	0
13:37:19	846,215	2869,488	27,226	27,783	13,501	14,118	9,487	21,2	953,866	24,748	1870,646	0	198,961	198,961	99,704	0	0	0	0	0	0	0
13:37:19	486,084	2874,349	27,226	27,685	13,528	14,168	9,579	21,2	953,866	24,748	1871,65	0	198,961	198,961	99,704	0	0	0	0	0	0	0
13:37:19	801,171	2882,36	27,471	27,978	13,559	14,251	9,67	21,2	953,866	24,748	1872,661	0	198,961	198,961	99,704	0	0	0	0	0	0	0
13:37:19	668,823	2889,049	27,617	27,978	13,588	14,32	9,761	21,2	953,866	24,748	1873,677	0	198,961	198,961	99,704	0	0	0	0	0	0	0
13:37:19	365,869	2892,707	27,471	27,93	13,617	14,357	9,851	21,2	953,866	24,748	1874,696	0	202,463	202,463	99,719	0	0	0	0	0	0	0
13:37:19	658,032	2899,288	27,617	27,93	13,645	14,425	9,941	21,2	953,866	24,748	1875,721	0	202,463	202,463	99,719	0	0	0	0	0	0	0
13:37:19	508,154	2904,369	27,617	28,027	13,674	14,478	10,03	21,2	953,866	24,748	1876,75	0	202,463	202,463	99,719	0	0	0	0	0	0	0
13:37:19	415,234	2908,522	27,519	27,93	13,703	14,52	10,118	21,2	953,866	24,748	1877,781	0	202,463	202,463	99,719	0	0	0	0	0	0	0
13:37:19	607,568	2914,597	27,617	27,978	13,731	14,583	10,206	21,2	953,866	24,748	1878,818	0	202,463	202,463	99,719	0	0	0	0	0	0	0
13:37:19	521,24	2919,81	27,715	28,027	13,754	14,637	10,293	21,2	953,866	24,748	1879,859	0	202,463	202,463	99,719	0	0	0	0	0	0	0
13:37:19	522,363	2925,033	27,812	28,223	13,778	14,691	10,379	21,2	953,866	24,748	1880,904	0	202,463	202,463	99,719	0	0	0	0	0	0	0
13:37:19	538,891	2930,422	28,008	28,32	13,797	14,746	10,464	21,2	953,866	24,748	1881,954	0	202,463	202,463	99,719	0	0	0	0	0	0	0
13:37:19	525,854	2935,681	28,105	28,564	13,821	14,8	10,549	21,2	953,866	24,748	1883,007	0	202,463	202,463	99,719	0	0	0	0	0	0	0
13:37:19	627,856	2941,959	28,301	28,809	13,845	14,865	10,634	21,2	953,866	24,748	1884,066	0	202,463	202,463	99,719	0	0	0	0	0	0	0
13:37:19	240,38	2944,363	28,203	28,516	13,864	14,89	10,717	21,2	953,866	24,748	1885,127	0	202,463	202,463	99,719	0	0	0	0	0	0	0
13:37:19	676,733	2951,13	28,447	28,809	13,888	14,96	10,801	21,2	953,866	24,748	1886,193	0	202,463	202,463	99,719	0	0	0	0	0	0	0
13:37:19	192,822	2953,059	28,301	28,662	13,907	14,979	10,883	21,2	953,866	24,748	1887,26	0	202,463	202,463	99,719	0	0	0	0	0	0	0
13:37:19	491,87	2957,977	28,447	29,004	13,926	15,03	10,964	21,2	953,866	24,748	1888,33	0	202,463	202,463	99,719	0	0	0	0	0	0	0
13:37:19	491,137	2962,889	28,594	29,004	13,945	15,081	11,045	21,2	953,866	24,748	1889,405	0	202,463	202,463	99,719	0	0	0	0	0	0	0
13:37:19	239,208	2965,281	28,496	28,809	13,964	15,105	11,124	21,2	953,866	24,748	1890,481	0	202,463	202,463	99,719	0	0	0	0	0	0	0
13:37:19	355,786	2968,839	28,594	28,809	13,978	15,142	11,203	21,2	953,866	24,748	1891,559	0	202,463	202,463	99,719	0	0	0	0	0	0	0
13:37:19	518,823	2974,027	28,691	29,004	14,001	15,196	11,281	21,2	953,866	24,748	1892,642	0	202,463	202,463	99,719	0	0	0	0	0	0	0
13:37:19	259,326	2976,62	28,691	29,102	14,016	15,222	11,359	21,2	953,866	24,748	1893,726	0	202,463	202,463	99,719	0	0	0	0	0	0	0
13:37:19	431,469	2980,935	28,789	29,199	14,034	15,267	11,435	21,2	953,866	24,748	1894,813	0	202,463	202,463	99,719	0	0	0	0	0	0	0
13:37:19	247,827	2983,413	28,691	29,053	14,054	15,292	11,511	21,2	953,866	24,748	1895,901	0	202,463	202,463	99,719	0	0	0	0	0	0	0
13:37:19	236,865	2985,782	28,594	29,053	14,073	15,317	11,586	21,2	953,866	24,748	1896,991	0	202,463	202,463	99,719	0	0	0	0	0	0	0
13:37:19	441,357	2990,195	28,691	28,809	14,092	15,362	11,66	21,2	953,866	24,748	1898,084	0	202,463	202,463	99,719	0	0	0	0	0	0	0
13:37:19	257,202	2992,767	28,691	29,053	14,106	15,389	11,733	21,2	953,866	24,748	1899,179	0	202,463	202,463	99,719	0	0	0	0	0	0	0
13:37:19	493,359	2997,701	28,935	29,053	14,12	15,44	11,805	21,2	953,866	24,748	1900,277	0	202,463	202,463	99,719	0	0	0	0	0	0	0
13:37:19	388,818	3001,589	29,082	29,199	14,133	15,48	11,877	21,2	953,866	24,748	1901,379	0	202,463	202,463	99,719	0	0	0	0	0	0	0
13:37:19	431,323	3005,902	29,326	29,541	14,143	15,524	11,949	21,2	953,866	24,748	1902,483	0	202,463	202,463	99,719	0	0	0	0	0	0	0
13:37:19	407,446	3009,977	29,57	29,785	14,152	15,566	12,02	21,2	953,866	24,748	1903,591	0	202,463	202,463	99,719	0	0	0	0	0	0	0
13:37:19	368,383	3013,661	29,766	29,98	14,161	15,604	12,09	21,2	953,866	24,748	1904,701	0	202,463	202,463	99,719	0	0	0	0	0	0	0
13:37:19	26,782	3013,929	29,619	29,785	14,171	15,607	12,159	21,2	953,866	24,748	1905,81	0	202,463	202,463	99,719	0	0	0	0	0	0	0
13:37:19	177,441	3015,703	29,619	29,785	14,181	15,625	12,227	21,2	953,866	24,748	1906,92	0	202,463	202,463	99,719	0	0	0	0	0	0	0
13:37:19	224,414	3017,947	29,619	29,785	14,193	15,648	12,294	21,2	953,866	24,748	1908,031	0	202,463	202,463	99,719	0	0	0	0	0	0	0
13:37:19	174,047	3019,688	29,619	29,785	14,203	15,666	12,36	21,2	953,866	24,748	1909,143	0	202,463	202,463	99,719	0	0	0	0	0	0	0
13:37:19	225,512	3021,943	29,668	29,736	14,213	15,69	12,426	21,2	953,866	24,748	1910,256	0	202,463	202,463	99,719	0	0	0	0	0	0	0
13:37:19	30,078	3022,244	29,473	29,541	14,226	15,693	12,49	21,2	953,866	24,748	1911,368	0	202,463	202,463	99,719	0	0	0	0	0	0	0
13:37:19	335,717	3025,601	29,619	29,736	14,236	15,727	12,553	21,2	953,866	24,748	1912,482	0	202,463	202,463	99,719	0	0	0	0	0	0	0
13:37:19	155,542	3027,156	29,619	29,736	14,245	15,743	12,616	21,2	953,866	24,748	1913,597	0	202,463	202,463	99,719	0	0	0	0	0	0	0
13:37:19	99,584	3028,152	29,619	29,687	14,25	15,754	12,677	21,2	953,866	24,748	1914,711	0	202,463	202,463	99,719	0	0	0	0	0	0	0
13:37:19	154,443	3029,696	29,619	29,736	14,259	15,77	12,738	21,2	953,866	24,748	1915,826	0	202,463	202,463	99,719	0	0	0	0	0	0	0
13:37:19	306,469	3032,761	29,766	29,785	14,267	15,801	12,798	21,2	953,866	24,748	1916,943	0	202,463	202,463	99,719	0	0	0	0	0	0	0
13:37:19	83,081	3033,592	29,766	29,883	14,272	15,81	12,857	21,2	953,866	24,748	1918,06	0	202,463	202,463	99,719	0	0	0	0	0	0	0
13:37:19	286,792	3036,46	29,912	29,932	14,28	15,839	12,915	21,2	953,866	24,748	1919,179	0	202,463	202,463	99,719	0	0	0	0	0	0	0
13:37:19	150,097	3037,961	29,961	30,078	14,285	15,855	12,973	21,2	953,866	24,748	1920,297	0	202,463	202,463	99,719	0	0	0	0	0	0	0
13:37:19	31,689	3038,278	29,912	29,883	14,29	15,858	13,03	21,2	953,866	24,748	1921,415	0	202,463	202,463	99,719	0	0	0	0	0	0	0
13:37:19	83,276	3039,11	29,912	29,883	14,294	15,867	13,085	21,2	953,866	24,748	1922,533	0	202,463	202,463	99,719	0	0	0	0	0	0	0
13:37:19	168,603	3040,797	30,059	29,98	14,295	15,884	13,14	21,2	953,866	24,748	1923,651	0	202,463	202,463	99,719	0	0	0	0	0	0	0
13:37:19	167,456	3042,471	30,156	30,273	14,299	15,901	13,194	21,2	953,866	24,748	1924,77	0	202,463	202,463	99,719	0	0	0	0	0	0	0
13:37:19	-34,814	3042,123	30,059	29,98	14,303	15,898	13,247	21,2	953,866	24,748	1925,887	0	202,463	202,463	99,719	0	0	0	0	0	0	0
13:37:19	83,203	3042,955	30,107	30,225	14,305	15,906	13,299	21,2	953,866	24,748	1927,004	0	202,463	202,463	99,719	0	0	0	0	0	0	0
13:37:19	16,381	3043,119	30,059	30,225	14,308	15,908	13,351	21,2	953,866	24,748	1928,12	0	202,463	202,463	99,719	0	0	0	0	0	0	0
13:37:19	165,356	3044,772	30,156	30,127	14,312	15,925	13,401	21,2	953,866	24,748	1929,237	0	202,463	202,463	99,719	0	0	0	0	0	0	0
13:37:19	-119,213	3043,58	29,961	30,078	14,317	15,913	13,45	21,2	953,866	24,748	1930,351	0	202,463	202,463	99,719	0	0	0	0	0	0	0
13:37:19	200,292	3045,583	30,059	30,078	14,322	15,933	13,499	21,2	953,866	24,748	1931,467	0	202,463	202,463	99,719	0	0	0	0	0	0	0
13:37:19	-68,896	3044,894	29,912	29,932	14,327	15,926	13,547	21,2	953,866	24,748	1932,58	0	202,463	202,463	99,719	0	0	0	0	0	0	0
13:37:19	17,578	3045,07	29,912	29,883	14,328	15,928	13,593	21,2	953,866	24,748	1933,693	0	202,463	202,463	99,719	0	0	0	0	0	0	0
13:37:19	-86,474	3044,205	29,766	29,785	14,331	15,919	13,639	21,2	953,866	24,748	1934,803	0	202,463	202,463	99,719	0	0	0	0	0	0	0
13:37:19	151,074	3045,716	29,912	29,883	14,331	15,935	13,684	21,2	953,866	24,748	1935,914	0	202,463	202,463	99,719	0	0	0	0	0	0	0
13:37:19	50,366	3046,22	29,961	29,932	14,331	15,94	13,728	21,2	953,866	24,748	1937,025	0	202,463	202,463	99,719	0	0	0	0	0	0	0
13:37:19	18,701	3046,407	29,961	29,785	14,332	15,942	13,772	21,2	953,866	24,748	1938,134	0	202,463	202,463	99,719	0	0	0	0	0	0	0
13:37:19	302,27	3049,429	30,254	30,273	14,332	15,973	13,815	21,2	953,866	24,748	1939,245	0	202,463	202,463	99,719	0	0	0	0	0	0	0
13:37:19	-151,123	3047,918	30,107	30,078	14,332	15,957	13,857	21,2	953,866	24,748	1940,354	0	202,463	202,463	99,719	0	0	0	0	0	0	0
13:37:19	13,134	3048,049	30,059	30,225	14,336	15,959	13,898	21,2	953,866	24,748	1941,462	0	202,463	202,463	99,719	0	0	0	0	0	0	0
13:37:19	0	3048,049	30,059	29,932	14,336	15,959	13,938	21,2	953,866	24,748	1942,568	0	202,463	202,463	99,719	0	0	0	0	0	0	0
13:37:19	0	3048,049	30,059	30,078	14,336	15,959	13,978	21,2	953,866	24,748	1943,674	0	202,463	202,463	99,719	0	0	0	0	0	0	0
13:37:19	50,39	3048,553	30,107	30,127	14,336	15,964	14,017	21,2	953,866	24,748	1944,778	0	202,463	202,463	99,719	0	0	0	0	0	0	0
13:37:19	-50,39	3048,049	30,059	30,225	14,336	15,959	14,055	21,2	953,866	24,748	1945,882	0	202,463	202,463	99,719	0	0	0	0	0	0	0
13:37:19	50,39	3048,553	30,107	30,273	14,336	15,964	14,092	21,2	953,866	24,748	1946,984	0	202,463	202,463	99,719	0	0	0	0	0	0	0
13:37:19	-50,39	3048,049	30,059	30,078	14,336	15,959	14,129	21,2	953,866	24,748	1948,085	0	202,463	202,463	99,719	0	0	0	0	0	0	0
13:37:19	-151,147	3046,538	29,912	29,883	14,336	15,943	14,165	21,2	953,866	24,748	1949,184	0	202,463	202,463	99,719	0	0	0	0	0	0	0
13:37:19	18,481	3046,723	29,912	29,785	14,337	15,945	14,199	21,2	953,866	24,748	1950,281	0	202,463	202,463	99,719	0	0	0	0	0	0	0
13:37:19	0	3046,723	29,912	29,883	14,337	15,945	14,234	21,2	953,866	24,748	1951,378	0	202,463	202,463	99,719	0	0	0	0	0	0	0
13:37:19	151,147	3048,234	30,059	29,932	14,337	15,961	14,268	21,2	953,866	24,748	1952,474	0	202,463	202,463	99,719	0	0	0	0	0	0	0
13:37:19	-87,597	3047,358	29,912	29,785	14,34	15,952	14,301	21,2	953,866	24,748	1953,569	0	202,463	202,463	99,719	0	0	0	0	0	0	0
13:37:19	50,366	3047,862	29,961	29,932	14,34	15,957	14,333	21,2	953,866	24,748	1954,664	0	202,463	202,463	99,719	0	0	0	0	0	0	0
13:37:19	-201,489	3045,847	29,766	29,736	14,34	15,936	14,365	21,2	953,866	24,748	1955,755	0	202,463	202,463	99,719	0	0	0	0	0	0	0
13:37:19	17,578	3046,023	29,766	29,687	14,341	15,938	14,395	21,2	953,866	24,748	1956,845	0	202,463	202,463	99,719	0	0	0	0	0	0	0
13:37:19	183,911	3047,862	29,961	29,98	14,34	15,957	14,426	21,2	953,866	24,748	1957,936	0	202,463	202,463	99,719	0	0	0	0	0	0	0
13:37:19	-201,489	3045,847	29,766	29,687	14,34	15,936	14,456	21,2	953,866	24,748	1959,024	0	202,463	202,463	99,719	0	0	0	0	0	0	0
13:37:19	201,489	3047,862	29,961	29,785	14,34	15,957	14,485	21,2	953,866	24,748	1960,113	0	202,463	202,463	99,719	0	0	0	0	0	0	0
13:37:19	-67,797	3047,184	29,912	29,883	14,339	15,95	14,514	21,2	953,866	24,748	1961,2	0	202,463	202,463	99,719	0	0	0	0	0	0	0
13:37:20	50,39	3047,688	29,961	29,98	14,339	15,955	14,542	21,2	953,866	24,748	1962,286	0	202,463	202,463	99,719	0	0	0	0	0	0	0
13:37:20	151,147	3049,199	30,107	29,98	14,339	15,971	14,57	21,2	953,866	24,748	1963,373	0	202,463	202,463	99,719	0	0	0	0	0	0	0
13:37:20	-352,661	3045,673	29,766	29,785	14,339	15,934	14,597	21,2	953,866	24,748	1964,456	0	202,463	202,463	99,719	0	0	0	0	0	0	0
13:37:20	50,366	3046,176	29,814	29,785	14,339	15,939	14,623	21,2	953,866	24,748	1965,537	0	202,463	202,463	99,719	0	0	0	0	0	0	0
13:37:20	-46,069	3045,716	29,814	29,883	14,337	15,935	14,649	21,2	953,866	24,748	1966,617	0	202,463	202,463	99,719	0	0	0	0	0	0	0
13:37:20	46,069	3046,176	29,814	29,883	14,339	15,939	14,674	21,2	953,866	24,748	1967,697	0	202,463	202,463	99,719	0	0	0	0	0	0	0
13:37:20	-133,691	3044,839	29,668	29,785	14,34	15,926	14,699	21,2	953,866	24,748	1968,774	0	202,463	202,463	99,719	0	0	0	0	0	0	0
13:37:20	-67,797	3044,161	29,619	29,883	14,339	15,919	14,723	21,2	953,866	24,748	1969,85	0	202,463	202,463	99,719	0	0	0	0	0	0	0
13:37:20	155,419	3045,716	29,814	29,98	14,337	15,935	14,746	21,2	953,866	24,748	1970,925	0	202,463	202,463	99,719	0	0	0	0	0	0	0
13:37:20	-151,123	3044,204	29,668	29,883	14,337	15,919	14,769	21,2	953,866	24,748	1971,999	0	202,463	202,463	99,719	0	0	0	0	0	0	0
13:37:20	-50,366	3043,701	29,619	29,59	14,337	15,914	14,792	21,4	953,866	24,748	1973,071	0	202,463	202,463	99,719	0	0	0	0	0	0	0
13:37:20	50,366	3044,204	29,668	29,785	14,337	15,919	14,814	21,4	953,866	24,748	1974,142	0	202,463	202,463	99,719	0	0	0	0	0	0	0
13:37:20	-201,416	3042,19	29,473	29,443	14,337	15,898	14,835	21,4	953,866	24,748	1975,21	0	202,463	202,463	99,719	0	0	0	0	0	0	0
13:37:20	132,568	3043,516	29,619	29,687	14,336	15,912	14,856	21,4	953,866	24,748	1976,278	0	202,463	202,463	99,719	0	0	0	0	0	0	0
13:37:20	151,123	3045,027	29,766	29,736	14,336	15,928	14,877	21,4	953,866	24,748	1977,347	0	202,463	202,463	99,719	0	0	0	0	0	0	0
13:37:20	50,366	3045,531	29,814	29,883	14,336	15,933	14,898	21,4	953,866	24,748	1978,415	0	202,463	202,463	99,719	0	0	0	0	0	0	0
13:37:20	-151,123	3044,02	29,668	29,736	14,336	15,917	14,918	21,4	953,866	24,748	1979,481	0	202,463	202,463	99,719	0	0	0	0	0	0	0
13:37:20	251,831	3046,538	29,912	29,932	14,336	15,943	14,938	21,4	953,866	24,748	1980,548	0	202,463	202,463	99,719	0	0	0	0	0	0	0
13:37:20	-63,5	3045,903	29,912	29,883	14,332	15,937	14,958	21,4	953,866	24,748	1981,613	0	202,463	202,463	99,719	0	0	0	0	0	0	0
13:37:20	-151,098	3044,392	29,766	29,687	14,332	15,921	14,977	21,4	953,866	24,748	1982,676	0	202,463	202,463	99,719	0	0	0	0	0	0	0
13:37:20	0	3044,392	29,766	29,736	14,332	15,921	14,995	21,4	953,866	24,748	1983,737	0	204,888	204,888	99,729	0	0	0	0	0	0	0
13:37:20	151,098	3045,903	29,912	29,932	14,332	15,937	15,014	21,4	953,866	24,748	1984,8	0	204,888	204,888	99,729	0	0	0	0	0	0	0
13:37:20	-151,098	3044,392	29,766	29,785	14,332	15,921	15,031	21,4	953,866	24,748	1985,859	0	204,888	204,888	99,729	0	0	0	0	0	0	0
13:37:20	-37,231	3044,02	29,668	29,687	14,336	15,917	15,049	21,4	953,866	24,748	1986,917	0	204,888	204,888	99,729	0	0	0	0	0	0	0
13:37:20	-503,393	3038,986	29,18	29,102	14,336	15,865	15,065	21,4	953,866	24,748	1987,969	0	204,888	204,888	99,729	0	0	0	0	0	0	0
13:37:20	-667,016	3032,316	28,594	28,027	14,332	15,797	15,079	21,4	953,866	24,748	1989,014	0	204,888	204,888	99,729	0	0	0	0	0	0	0
13:37:20	-620,825	3026,107	28,105	27,441	14,326	15,733	15,092	21,4	953,866	24,748	1990,051	0	204,888	204,888	99,729	0	0	0	0	0	0	0
13:37:20	-879,028	3017,317	27,617	26,416	14,305	15,642	15,103	21,4	953,866	24,748	1991,078	0	204,888	204,888	99,729	0	0	0	0	0	0	0
13:37:20	-1083,96	3006,477	27,129	25,537	14,272	15,53	15,111	21,4	953,866	24,748	1992,094	0	204,888	204,888	99,729	0	0	0	0	0	0	0
13:37:20	-881,933	2997,658	26,982	24,805	14,231	15,439	15,117	21,4	953,866	24,748	1993,099	0	204,888	204,888	99,729	0	0	0	0	0	0	0
13:37:20	-1064,16	2987,016	26,836	24,463	14,18	15,33	15,122	21,4	953,866	24,748	1994,093	0	204,888	204,888	99,729	0	0	0	0	0	0	0
13:37:20	-1382,763	2973,189	26,543	24,072	14,12	15,187	15,123	21,4	953,866	24,748	1995,072	0	204,888	204,888	99,729	0	0	0	0	0	0	0
13:37:20	-742,334	2965,765	26,885	23,682	14,059	15,11	15,123	21,4	953,866	24,748	1996,043	0	204,888	204,888	99,729	0	0	0	0	0	0	0
13:37:20	-1302,197	2952,744	26,689	23,877	13,997	14,976	15,12	21,4	953,866	24,748	1996,999	0	204,888	204,888	99,729	0	0	0	0	0	0	0
13:37:20	-1316,259	2939,581	26,396	22,803	13,94	14,841	15,114	21,4	953,866	24,748	1997,942	0	204,888	204,888	99,729	0	0	0	0	0	0	0
13:37:20	-1830,883	2921,272	25,517	21,972	13,888	14,652	15,105	21,4	953,866	24,748	1998,865	0	204,888	204,888	99,729	0	0	0	0	0	0	0
13:37:20	-672,045	2914,552	25,859	22,217	13,831	14,583	15,095	21,4	953,866	24,748	1999,781	0	204,888	204,888	99,729	0	0	0	0	0	0	0
13:37:20	-1136,401	2903,188	25,664	21,484	13,778	14,465	15,083	21,4	953,866	24,748	2000,684	0	204,888	204,888	99,729	0	0	0	0	0	0	0
13:37:20	-2081,591	2882,372	24,541	20,947	13,725	14,251	15,066	21,4	953,866	24,748	2001,566	0	204,888	204,888	99,729	0	0	0	0	0	0	0
13:37:20	-1238,647	2869,985	24,394	20,801	13,664	14,123	15,048	21,4	953,866	24,748	2002,435	0	204,888	204,888	99,729	0	0	0	0	0	0	0
13:37:20	-1317,944	2856,806	24,199	20,556	13,601	13,987	15,027	21,4	953,866	24,748	2003,289	0	204,888	204,888	99,729	0	0	0	0	0	0	0
13:37:20	-1092,382	2845,882	24,394	20,605	13,529	13,875	15,004	21,4	953,866	24,748	2004,132	0	204,888	204,888	99,729	0	0	0	0	0	0	0
13:37:20	-1412,06	2831,761	24,248	19,14	13,458	13,729	14,979	21,4	953,866	24,748	2004,959	0	204,888	204,888	99,729	0	0	0	0	0	0	0
13:37:20	-1388,891	2817,872	24,053	20,166	13,391	13,586	14,952	21,4	953,866	24,748	2005,772	0	204,888	204,888	99,729	0	0	0	0	0	0	0
13:37:20	-1901,489	2798,858	23,271	19,043	13,329	13,39	14,921	21,4	953,866	24,748	2006,565	0	204,888	204,888	99,729	0	0	0	0	0	0	0
13:37:20	-1298,925	2785,868	22,978	19,824	13,272	13,256	14,889	21,4	953,866	24,748	2007,345	0	204,888	204,888	99,729	0	0	0	0	0	0	0
13:37:20	-827,758	2777,591	23,076	18,164	13,22	13,171	14,855	21,4	953,866	24,748	2008,115	0	204,888	204,888	99,729	0	0	0	0	0	0	0
13:37:20	-2389,38	2753,697	21,611	18,261	13,169	12,924	14,817	21,4	953,866	24,748	2008,86	0	204,888	204,888	99,729	0	0	0	0	0	0	0
13:37:20	-1057,324	2743,124	21,465	18,164	13,117	12,815	14,778	21,4	953,866	24,748	2009,595	0	204,888	204,888	99,729	0	0	0	0	0	0	0
13:37:20	-1771,02	2725,413	20,635	17,285	13,064	12,633	14,736	21,4	953,866	24,748	2010,31	0	204,888	204,888	99,729	0	0	0	0	0	0	0
13:37:20	-1357,275	2711,841	20,293	16,552	13,007	12,493	14,692	21,4	953,866	24,748	2011,012	0	204,888	204,888	99,729	0	0	0	0	0	0	0
13:37:20	-829,052	2703,55	20,488	17,041	12,949	12,407	14,647	21,4	953,866	24,748	2011,705	0	204,888	204,888	99,729	0	0	0	0	0	0	0
13:37:20	-617,871	2697,371	20,976	18,066	12,887	12,344	14,602	21,4	953,866	24,748	2012,39	0	204,888	204,888	99,729	0	0	0	0	0	0	0
13:37:20	-1435,986	2683,012	20,635	17,627	12,826	12,195	14,555	21,4	953,866	24,748	2013,061	0	204,888	204,888	99,729	0	0	0	0	0	0	0
13:37:20	-1377,929	2669,232	20,342	17,383	12,764	12,053	14,506	21,4	953,866	24,748	2013,717	0	204,888	204,888	99,729	0	0	0	0	0	0	0
13:37:20	-164,453	2667,588	21,269	18,31	12,704	12,036	14,457	21,4	953,866	24,748	2014,371	0	204,888	204,888	99,729	0	0	0	0	0	0	0
13:37:20	-1985,449	2647,733	20,342	17,187	12,643	11,832	14,406	21,4	953,866	24,748	2015,004	0	204,888	204,888	99,729	0	0	0	0	0	0	0
13:37:20	-1205,932	2635,674	20,097	17,09	12,589	11,707	14,353	21,4	953,866	24,748	2015,625	0	204,888	204,888	99,729	0	0	0	0	0	0	0
13:37:20	-994,384	2625,73	20,097	17,041	12,533	11,605	14,299	21,4	953,866	24,748	2016,235	0	204,888	204,888	99,729	0	0	0	0	0	0	0
13:37:20	-1687,085	2608,859	19,365	17,041	12,479	11,431	14,243	21,4	953,866	24,748	2016,828	0	204,888	204,888	99,729	0	0	0	0	0	0	0
13:37:20	-982,251	2599,037	19,267	16,552	12,429	11,33	14,186	21,4	953,866	24,748	2017,41	0	204,888	204,888	99,729	0	0	0	0	0	0	0
13:37:20	-1057,812	2588,459	19,17	16,699	12,375	11,221	14,128	21,4	953,866	24,748	2017,981	0	204,888	204,888	99,729	0	0	0	0	0	0	0
13:37:20	-1219,58	2576,263	18,877	16,552	12,322	11,095	14,068	21,4	953,866	24,748	2018,539	0	204,888	204,888	99,729	0	0	0	0	0	0	0
13:37:20	-1299,047	2563,272	18,486	16,064	12,27	10,961	14,007	21,4	953,866	24,748	2019,084	0	204,888	204,888	99,729	0	0	0	0	0	0	0
13:37:20	-1270,092	2550,571	18,144	16,308	12,218	10,83	13,945	21,4	953,866	24,748	2019,615	0	204,888	204,888	99,729	0	0	0	0	0	0	0
13:37:20	-1010,815	2540,463	18,047	15,82	12,166	10,726	13,882	21,4	953,866	24,748	2020,136	0	204,888	204,888	99,729	0	0	0	0	0	0	0
13:37:20	-1102,319	2529,44	17,851	15,967	12,114	10,612	13,818	21,4	953,866	24,748	2020,646	0	204,888	204,888	99,729	0	0	0	0	0	0	0
13:37:20	-983,032	2519,61	17,705	15,478	12,067	10,511	13,753	21,4	953,866	24,748	2021,145	0	204,888	204,888	99,729	0	0	0	0	0	0	0
13:37:20	-1212,329	2507,486	17,314	15,527	12,02	10,386	13,687	21,4	953,866	24,748	2021,631	0	204,888	204,888	99,729	0	0	0	0	0	0	0
13:37:20	-894,653	2498,54	17,168	14,843	11,978	10,294	13,62	21,4	953,866	24,748	2022,108	0	204,888	204,888	99,729	0	0	0	0	0	0	0
13:37:20	-990,087	2488,639	16,924	14,843	11,935	10,192	13,553	21,4	953,866	24,748	2022,574	0	204,888	204,888	99,729	0	0	0	0	0	0	0
13:37:20	-1168,335	2476,956	16,582	14,404	11,888	10,071	13,485	21,4	953,866	24,748	2023,029	0	204,888	204,888	99,729	0	0	0	0	0	0	0
13:37:20	-753,271	2469,423	16,582	14,795	11,845	9,994	13,416	21,4	953,866	24,748	2023,475	0	204,888	204,888	99,729	0	0	0	0	0	0	0
13:37:20	-1021,508	2459,208	16,386	14,404	11,798	9,888	13,347	21,4	953,866	24,748	2023,911	0	204,888	204,888	99,729	0	0	0	0	0	0	0
13:37:20	-641,284	2452,795	16,582	14,941	11,751	9,822	13,278	21,4	953,866	24,748	2024,34	0	204,888	204,888	99,729	0	0	0	0	0	0	0
13:37:20	-1014,77	2442,647	16,386	14,746	11,705	9,718	13,208	21,4	953,866	24,748	2024,758	0	204,888	204,888	99,729	0	0	0	0	0	0	0
13:37:20	-686,376	2435,784	16,533	14,99	11,658	9,647	13,138	21,4	953,866	24,748	2025,169	0	204,888	204,888	99,729	0	0	0	0	0	0	0
13:37:20	-918,334	2426,6	16,435	14,843	11,611	9,552	13,068	21,4	953,866	24,748	2025,571	0	204,888	204,888	99,729	0	0	0	0	0	0	0
13:37:20	-846,85	2418,132	16,338	14,502	11,569	9,465	12,997	21,4	953,866	24,748	2025,963	0	204,888	204,888	99,729	0	0	0	0	0	0	0
13:37:20	-1098,877	2407,143	15,947	14,306	11,528	9,351	12,926	21,4	953,866	24,748	2026,344	0	204,888	204,888	99,729	0	0	0	0	0	0	0
13:37:20	-830,737	2398,836	15,898	14,502	11,484	9,266	12,854	21,4	953,866	24,748	2026,717	0	204,888	204,888	99,729	0	0	0	0	0	0	0
13:37:20	-1054,199	2388,294	15,556	13,965	11,442	9,157	12,782	21,4	953,866	24,748	2027,078	0	204,888	204,888	99,729	0	0	0	0	0	0	0
13:37:20	-1140,307	2376,89	15,117	13,623	11,402	9,04	12,708	21,4	953,866	24,748	2027,428	0	204,888	204,888	99,729	0	0	0	0	0	0	0
13:37:20	-468,92	2372,201	15,361	13,867	11,362	8,991	12,635	21,4	953,866	24,748	2027,773	0	204,888	204,888	99,729	0	0	0	0	0	0	0
13:37:20	-975,561	2362,446	15,117	13,769	11,32	8,891	12,562	21,4	953,866	24,748	2028,108	0	204,888	204,888	99,729	0	0	0	0	0	0	0
13:37:20	-768,188	2354,764	15,117	13,427	11,277	8,812	12,488	21,4	953,866	24,748	2028,434	0	204,888	204,888	99,729	0	0	0	0	0	0	0
13:37:20	-1051,928	2344,244	14,726	13,232	11,238	8,703	12,414	21,4	953,866	24,748	2028,75	0	204,888	204,888	99,729	0	0	0	0	0	0	0
13:37:20	-939,843	2334,846	14,482	13,037	11,198	8,606	12,34	21,4	953,866	24,748	2029,056	0	204,888	204,888	99,729	0	0	0	0	0	0	0
13:37:20	-830,493	2326,541	14,287	12,646	11,162	8,521	12,265	21,4	953,866	24,748	2029,354	0	204,888	204,888	99,729	0	0	0	0	0	0	0
13:37:20	-919,702	2317,344	13,945	12,5	11,128	8,426	12,189	21,4	953,866	24,748	2029,642	0	204,888	204,888	99,729	0	0	0	0	0	0	0
13:37:20	-860,937	2308,735	13,652	12,353	11,095	8,337	12,114	21,4	953,866	24,748	2029,921	0	204,888	204,888	99,729	0	0	0	0	0	0	0
13:37:20	-807,714	2300,658	13,506	12,256	11,057	8,254	12,038	21,4	953,866	24,748	2030,191	0	204,888	204,888	99,729	0	0	0	0	0	0	0
13:37:20	-581,64	2294,841	13,506	12,158	11,024	8,194	11,963	21,4	953,866	24,748	2030,456	0	204,888	204,888	99,729	0	0	0	0	0	0	0
13:37:20	-844,091	2286,4	13,31	11,767	10,987	8,107	11,887	21,4	953,866	24,748	2030,712	0	204,888	204,888	99,729	0	0	0	0	0	0	0
13:37:20	-851,196	2277,888	13,115	11,572	10,949	8,019	11,811	21,4	953,866	24,748	2030,959	0	204,888	204,888	99,729	0	0	0	0	0	0	0
13:37:20	-535,253	2272,536	13,164	11,963	10,916	7,964	11,736	21,4	953,866	24,748	2031,201	0	204,888	204,888	99,729	0	0	0	0	0	0	0
13:37:20	-712,524	2265,411	13,115	11,425	10,878	7,89	11,66	21,4	953,866	24,748	2031,435	0	204,888	204,888	99,729	0	0	0	0	0	0	0
13:37:20	-669,116	2258,719	13,017	11,914	10,845	7,821	11,585	21,4	953,866	24,748	2031,662	0	204,888	204,888	99,729	0	0	0	0	0	0	0
13:37:21	-846,142	2250,258	12,822	11,572	10,808	7,734	11,51	21,4	953,866	24,748	2031,881	0	204,888	204,888	99,729	0	0	0	0	0	0	0
13:37:21	-625,073	2244,007	12,773	11,523	10,775	7,67	11,434	21,4	953,866	24,748	2032,093	0	204,888	204,888	99,729	0	0	0	0	0	0	0
13:37:21	-665,502	2237,352	12,675	11,425	10,742	7,601	11,359	21,4	953,866	24,748	2032,298	0	204,888	204,888	99,729	0	0	0	0	0	0	0
13:37:21	-815,893	2229,193	12,431	11,035	10,709	7,517	11,284	21,4	953,866	24,748	2032,495	0	204,888	204,888	99,729	0	0	0	0	0	0	0
13:37:21	-529,834	2223,895	12,48	11,181	10,677	7,462	11,209	21,4	953,866	24,748	2032,687	0	204,888	204,888	99,729	0	0	0	0	0	0	0
13:37:21	-910,766	2214,787	12,187	11,035	10,64	7,368	11,134	21,4	953,866	24,748	2032,869	0	204,888	204,888	99,729	0	0	0	0	0	0	0
13:37:21	-440,112	2210,386	12,334	11,23	10,608	7,323	11,059	21,4	953,866	24,748	2033,046	0	204,888	204,888	99,729	0	0	0	0	0	0	0
13:37:21	-832,836	2202,058	12,138	10,888	10,571	7,237	10,984	21,4	953,866	24,748	2033,215	0	204,888	204,888	99,729	0	0	0	0	0	0	0
13:37:21	-374,145	2198,316	12,431	11,181	10,534	7,199	10,91	21,4	953,866	24,748	2033,38	0	204,888	204,888	99,729	0	0	0	0	0	0	0
13:37:21	-774,096	2190,575	12,285	11,279	10,498	7,119	10,835	21,4	953,866	24,748	2033,538	0	204,888	204,888	99,729	0	0	0	0	0	0	0
13:37:21	-716,65	2183,409	12,138	11,035	10,465	7,045	10,761	21,4	953,866	24,748	2033,687	0	204,888	204,888	99,729	0	0	0	0	0	0	0
13:37:21	-695,068	2176,458	11,992	10,937	10,433	6,973	10,687	21,4	953,866	24,748	2033,83	0	204,888	204,888	99,729	0	0	0	0	0	0	0
13:37:21	-733,496	2169,123	11,845	10,937	10,399	6,898	10,613	21,2	952,436	24,748	2033,965	0	204,888	204,888	99,729	0	0	0	0	0	0	0
13:37:21	-723,925	2161,884	11,601	10,742	10,371	6,823	10,538	21,2	952,436	24,748	2034,093	0	204,888	204,888	99,729	0	0	0	0	0	0	0
13:37:21	-677,221	2155,112	11,455	10,693	10,34	6,753	10,464	21,2	952,436	24,748	2034,214	0	204,888	204,888	99,729	0	0	0	0	0	0	0
13:37:21	-665,454	2148,457	11,259	10,547	10,313	6,685	10,39	21,2	952,436	24,748	2034,328	0	204,888	204,888	99,729	0	0	0	0	0	0	0
13:37:21	-700,097	2141,456	11,015	10,302	10,286	6,612	10,316	21,2	952,436	24,748	2034,436	0	204,888	204,888	99,729	0	0	0	0	0	0	0
13:37:21	-759,521	2133,861	10,625	10,009	10,264	6,534	10,242	21,2	952,436	24,748	2034,535	0	204,888	204,888	99,729	0	0	0	0	0	0	0
13:37:21	-607,373	2127,787	10,478	9,619	10,237	6,472	10,168	21,2	952,436	24,748	2034,628	0	204,888	204,888	99,729	0	0	0	0	0	0	0
13:37:21	-753,002	2120,257	10,185	9,423	10,209	6,394	10,094	21,2	952,436	24,748	2034,714	0	204,888	204,888	99,729	0	0	0	0	0	0	0
13:37:21	-523,999	2115,017	10,136	9,326	10,182	6,34	10,02	21,2	952,436	24,748	2034,794	0	204,888	204,888	99,729	0	0	0	0	0	0	0
13:37:21	-551,074	2109,506	9,99	9,277	10,159	6,283	9,947	21,2	952,436	24,748	2034,869	0	204,888	204,888	99,729	0	0	0	0	0	0	0
13:37:21	-544,213	2104,064	9,941	9,277	10,13	6,227	9,874	21,2	952,436	24,748	2034,938	0	202,463	202,463	99,719	0	0	0	0	0	0	0
13:37:21	-478,393	2099,28	10,039	9,423	10,098	6,178	9,801	21,2	952,436	24,748	2035,002	0	202,463	202,463	99,719	0	0	0	0	0	0	0
13:37:21	-412,011	2095,16	10,136	9,423	10,069	6,135	9,73	21,2	952,436	24,748	2035,063	0	202,463	202,463	99,719	0	0	0	0	0	0	0
13:37:21	-592,553	2089,235	10,039	9,277	10,041	6,074	9,658	21,2	952,436	24,748	2035,117	0	202,463	202,463	99,719	0	0	0	0	0	0	0
13:37:21	-543,042	2083,804	9,99	9,179	10,012	6,018	9,587	21,2	952,436	24,748	2035,165	0	202,463	202,463	99,719	0	0	0	0	0	0	0
13:37:21	-423,925	2079,565	9,99	9,326	9,988	5,974	9,516	21,2	952,436	24,748	2035,21	0	202,463	202,463	99,719	0	0	0	0	0	0	0
13:37:21	-683,447	2072,731	9,795	9,179	9,96	5,904	9,445	21,2	952,436	24,748	2035,247	0	202,463	202,463	99,719	0	0	0	0	0	0	0
13:37:21	-562,109	2067,109	9,55	8,984	9,94	5,846	9,374	21,2	952,436	24,748	2035,279	0	202,463	202,463	99,719	0	0	0	0	0	0	0
13:37:21	-516,699	2061,942	9,355	8,838	9,921	5,793	9,304	21,2	952,436	24,748	2035,306	0	202,463	202,463	99,719	0	0	0	0	0	0	0
13:37:21	-474,877	2057,194	9,209	8,593	9,902	5,744	9,234	21,2	952,436	24,748	2035,328	0	202,463	202,463	99,719	0	0	0	0	0	0	0
13:37:21	-557,299	2051,621	9,062	8,447	9,878	5,686	9,165	21,2	952,436	24,748	2035,344	0	202,463	202,463	99,719	0	0	0	0	0	0	0
13:37:21	-382,678	2047,794	9,013	8,447	9,859	5,647	9,096	21,2	952,436	24,748	2035,357	0	202,463	202,463	99,719	0	0	0	0	0	0	0
13:37:21	-548,62	2042,308	8,964	8,593	9,83	5,59	9,027	21,2	952,436	24,748	2035,364	0	202,463	202,463	99,719	0	0	0	0	0	0	0
13:37:21	-422,424	2038,083	8,964	8,447	9,806	5,547	8,959	21,2	952,436	24,748	2035,366	0	202,463	202,463	99,719	0	0	0	0	0	0	0
13:37:21	-377,6	2034,307	9,013	8,545	9,782	5,508	8,891	21,2	952,436	24,748	2034,307	0	202,463	202,463	99,719	0	0	0	0	0	0	0
13:37:21	-419,067	2030,117	9,013	8,593	9,758	5,465	8,824	21,2	952,436	24,748	2030,117	0	202,463	202,463	99,719	0	0	0	0	0	0	0
13:37:21	-552,575	2024,591	8,867	8,593	9,734	5,408	8,757	21,2	952,436	24,748	2024,591	0	202,463	202,463	99,719	0	0	0	0	0	0	0
13:37:21	-456,225	2020,029	8,818	8,398	9,711	5,361	8,69	21,2	952,436	24,748	2020,029	0	202,463	202,463	99,719	0	0	0	0	0	0	0
13:37:21	-432,641	2015,702	8,72	8,3	9,691	5,316	8,624	21,2	952,436	24,748	2015,702	0	202,463	202,463	99,719	0	0	0	0	0	0	0
13:37:21	-407,189	2011,63	8,72	8,3	9,668	5,274	8,559	21,2	952,436	24,748	2011,63	0	202,463	202,463	99,719	0	0	0	0	0	0	0
13:37:21	-544,604	2006,184	8,574	8,252	9,645	5,218	8,493	21,2	952,436	24,748	2006,184	0	202,463	202,463	99,719	0	0	0	0	0	0	0
13:37:21	-338,476	2002,8	8,574	8,252	9,625	5,183	8,428	21,2	952,436	24,748	2002,8	0	202,463	202,463	99,719	0	0	0	0	0	0	0
13:37:21	-409,448	1998,705	8,574	8,252	9,602	5,141	8,364	21,2	952,436	24,748	1998,705	0	202,463	202,463	99,719	0	0	0	0	0	0	0
13:37:21	-419,287	1994,512	8,476	8,105	9,583	5,098	8,3	21,2	952,436	24,748	1994,512	0	202,463	202,463	99,719	0	0	0	0	0	0	0
13:37:21	-402,771	1990,485	8,33	7,91	9,568	5,056	8,236	21,2	952,436	24,748	1990,485	0	202,463	202,463	99,719	0	0	0	0	0	0	0
13:37:21	-532,458	1985,16	8,086	7,763	9,55	5,001	8,173	21,2	952,436	24,748	1985,16	0	202,463	202,463	99,719	0	0	0	0	0	0	0
13:37:21	-394,25	1981,217	7,988	7,714	9,533	4,961	8,11	21,2	952,436	24,748	1981,217	0	202,463	202,463	99,719	0	0	0	0	0	0	0
13:37:21	-448,474	1976,733	7,841	7,568	9,515	4,914	8,047	21,2	952,436	24,748	1976,733	0	202,463	202,463	99,719	0	0	0	0	0	0	0
13:37:21	-400,573	1972,727	7,744	7,373	9,497	4,873	7,985	21,2	952,436	24,748	1972,727	0	202,463	202,463	99,719	0	0	0	0	0	0	0
13:37:21	-394,604	1968,781	7,597	7,373	9,482	4,832	7,923	21,2	952,436	24,748	1968,781	0	202,463	202,463	99,719	0	0	0	0	0	0	0
13:37:21	-369,787	1965,083	7,548	7,177	9,464	4,794	7,862	21,2	952,436	24,748	1965,083	0	202,463	202,463	99,719	0	0	0	0	0	0	0
13:37:21	-368,884	1961,394	7,5	7,177	9,445	4,756	7,801	21,2	952,436	24,748	1961,394	0	202,463	202,463	99,719	0	0	0	0	0	0	0
13:37:21	-260,083	1958,793	7,5	7,226	9,43	4,729	7,74	21,2	952,436	24,748	1958,793	0	202,463	202,463	99,719	0	0	0	0	0	0	0
13:37:21	-391,662	1954,877	7,402	7,177	9,413	4,689	7,681	21,2	952,436	24,748	1954,877	0	202,463	202,463	99,719	0	0	0	0	0	0	0
13:37:21	-415,759	1950,719	7,255	7,177	9,397	4,646	7,621	21,2	952,436	24,748	1950,719	0	202,463	202,463	99,719	0	0	0	0	0	0	0
13:37:21	-305,395	1947,665	7,207	7,031	9,382	4,615	7,562	21,2	952,436	24,748	1947,665	0	202,463	202,463	99,719	0	0	0	0	0	0	0
13:37:21	-349,743	1944,168	7,109	7,031	9,367	4,579	7,504	21,2	952,436	24,748	1944,168	0	202,463	202,463	99,719	0	0	0	0	0	0	0
13:37:21	-285,729	1941,31	7,109	6,982	9,351	4,549	7,446	21,2	952,436	24,748	1941,31	0	202,463	202,463	99,719	0	0	0	0	0	0	0
13:37:21	-306,359	1938,247	7,06	6,884	9,336	4,518	7,388	21,2	952,436	24,748	1938,247	0	202,463	202,463	99,719	0	0	0	0	0	0	0
13:37:21	-288,293	1935,364	7,011	6,884	9,322	4,488	7,331	21,2	952,436	24,748	1935,364	0	202,463	202,463	99,719	0	0	0	0	0	0	0
13:37:21	-244,885	1932,915	7,011	6,836	9,308	4,463	7,275	21,2	952,436	24,748	1932,915	0	202,463	202,463	99,719	0	0	0	0	0	0	0
13:37:21	-318,64	1929,729	6,914	6,738	9,295	4,43	7,219	21,2	952,436	24,748	1929,729	0	202,463	202,463	99,719	0	0	0	0	0	0	0
13:37:21	-363,696	1926,092	6,767	6,689	9,282	4,392	7,164	21,2	952,436	24,748	1926,092	0	202,463	202,463	99,719	0	0	0	0	0	0	0
13:37:21	-224,853	1923,843	6,718	6,64	9,272	4,369	7,109	21,2	952,436	24,748	1923,843	0	202,463	202,463	99,719	0	0	0	0	0	0	0
13:37:21	-236,413	1921,479	6,718	6,543	9,258	4,345	7,055	21,2	952,436	24,748	1921,479	0	202,463	202,463	99,719	0	0	0	0	0	0	0
13:37:21	-310,925	1918,37	6,621	6,64	9,245	4,313	7,001	21,2	952,436	24,748	1918,37	0	202,463	202,463	99,719	0	0	0	0	0	0	0
13:37:21	-224,816	1916,122	6,572	6,543	9,235	4,289	6,948	21,2	952,436	24,748	1916,122	0	202,463	202,463	99,719	0	0	0	0	0	0	0
13:37:21	-273,132	1913,39	6,523	6,494	9,222	4,261	6,895	21,2	952,436	24,748	1913,39	0	202,463	202,463	99,719	0	0	0	0	0	0	0
13:37:21	-170,983	1911,68	6,523	6,445	9,212	4,244	6,843	21,2	952,436	24,748	1911,68	0	202,463	202,463	99,719	0	0	0	0	0	0	0
13:37:21	-260,498	1909,075	6,425	6,347	9,202	4,217	6,792	21,2	952,436	24,748	1909,075	0	202,463	202,463	99,719	0	0	0	0	0	0	0
13:37:21	-291,589	1906,16	6,279	6,298	9,193	4,187	6,741	21,2	952,436	24,748	1906,16	0	202,463	202,463	99,719	0	0	0	0	0	0	0
13:37:21	-161,474	1904,545	6,279	6,201	9,184	4,17	6,69	21,2	952,436	24,748	1904,545	0	202,463	202,463	99,719	0	0	0	0	0	0	0
13:37:21	-174,292	1902,802	6,279	6,201	9,174	4,152	6,641	21,2	952,436	24,748	1902,802	0	202,463	202,463	99,719	0	0	0	0	0	0	0
13:37:21	-174,255	1901,059	6,279	6,298	9,164	4,134	6,591	21,2	952,436	24,748	1901,059	0	202,463	202,463	99,719	0	0	0	0	0	0	0
13:37:21	-142,687	1899,632	6,377	6,298	9,151	4,119	6,543	21,2	952,436	24,748	1899,632	0	202,463	202,463	99,719	0	0	0	0	0	0	0
13:37:21	-186,425	1897,768	6,279	6,201	9,145	4,1	6,495	21,2	952,436	24,748	1897,768	0	202,463	202,463	99,719	0	0	0	0	0	0	0
13:37:21	-288,391	1894,884	6,132	6,103	9,136	4,07	6,448	21,2	952,436	24,748	1894,884	0	202,463	202,463	99,719	0	0	0	0	0	0	0
13:37:21	-158,154	1893,303	6,132	5,957	9,127	4,054	6,401	21,2	952,436	24,748	1893,303	0	202,463	202,463	99,719	0	0	0	0	0	0	0
13:37:21	-132,629	1891,976	6,084	6,005	9,122	4,04	6,354	21,2	952,436	24,748	1891,976	0	202,463	202,463	99,719	0	0	0	0	0	0	0
13:37:21	-160,4	1890,372	6,084	5,859	9,113	4,024	6,309	21,2	952,436	24,748	1890,372	0	202,463	202,463	99,719	0	0	0	0	0	0	0
13:37:21	-220,849	1888,164	5,937	5,859	9,108	4,001	6,263	21,2	952,436	24,748	1888,164	0	202,463	202,463	99,719	0	0	0	0	0	0	0
13:37:21	-161,242	1886,552	5,937	5,81	9,099	3,985	6,219	21,2	952,436	24,748	1886,552	0	202,463	202,463	99,719	0	0	0	0	0	0	0
13:37:21	-134,863	1885,203	5,888	5,81	9,094	3,971	6,175	21,2	952,436	24,748	1885,203	0	202,463	202,463	99,719	0	0	0	0	0	0	0
13:37:21	-163,525	1883,568	5,888	5,761	9,084	3,954	6,131	21,2	952,436	24,748	1883,568	0	202,463	202,463	99,719	0	0	0	0	0	0	0
13:37:21	-82,275	1882,745	5,888	5,664	9,08	3,945	6,088	21,2	952,436	24,748	1882,745	0	202,463	202,463	99,719	0	0	0	0	0	0	0
13:37:21	-90,869	1881,836	5,888	5,664	9,075	3,936	6,046	21,2	952,436	24,748	1881,836	0	202,463	202,463	99,719	0	0	0	0	0	0	0
13:37:21	-290,014	1878,936	5,742	5,761	9,065	3,906	6,004	21,2	952,436	24,748	1878,936	0	202,463	202,463	99,719	0	0	0	0	0	0	0
13:37:21	-46,875	1878,467	5,791	5,761	9,06	3,901	5,963	21,2	952,436	24,748	1878,467	0	202,463	202,463	99,719	0	0	0	0	0	0	0
13:37:21	-159,143	1876,876	5,791	5,761	9,051	3,885	5,922	21,2	952,436	24,748	1876,876	0	202,463	202,463	99,719	0	0	0	0	0	0	0
13:37:21	-128,308	1875,593	5,742	5,761	9,046	3,872	5,882	21,2	952,436	24,748	1875,593	0	202,463	202,463	99,719	0	0	0	0	0	0	0
13:37:21	-178,735	1873,805	5,644	5,615	9,041	3,853	5,842	21,2	952,436	24,748	1873,805	0	202,463	202,463	99,719	0	0	0	0	0	0	0
13:37:21	-128,283	1872,523	5,595	5,566	9,036	3,84	5,803	21,2	952,436	24,748	1872,523	0	202,463	202,463	99,719	0	0	0	0	0	0	0
13:37:21	-7,531	1872,447	5,595	5,468	9,036	3,839	5,764	21,2	952,436	24,748	1872,447	0	202,463	202,463	99,719	0	0	0	0	0	0	0
13:37:21	-83,312	1871,614	5,595	5,419	9,031	3,831	5,726	21,2	952,436	24,748	1871,614	0	202,463	202,463	99,719	0	0	0	0	0	0	0
13:37:21	-158,044	1870,034	5,595	5,468	9,022	3,814	5,689	21,2	952,436	24,748	1870,034	0	202,463	202,463	99,719	0	0	0	0	0	0	0
13:37:21	-90,844	1869,125	5,595	5,468	9,017	3,805	5,652	21,2	952,436	24,748	1869,125	0	202,463	202,463	99,719	0	0	0	0	0	0	0
13:37:21	-85,571	1868,27	5,595	5,566	9,012	3,796	5,616	21,2	952,436	24,748	1868,27	0	202,463	202,463	99,719	0	0	0	0	0	0	0
13:37:21	-78,942	1867,48	5,595	5,566	9,008	3,788	5,58	21,2	952,436	24,748	1867,48	0	202,463	202,463	99,719	0	0	0	0	0	0	0
13:37:21	-41,516	1867,065	5,644	5,468	9,003	3,784	5,545	21,2	952,436	24,748	1867,065	0	202,463	202,463	99,719	0	0	0	0	0	0	0
13:37:21	-129,467	1865,77	5,595	5,468	8,998	3,77	5,51	21,2	952,436	24,748	1865,77	0	202,463	202,463	99,719	0	0	0	0	0	0	0
13:37:22	-41,528	1865,355	5,644	5,566	8,993	3,766	5,476	21,2	952,436	24,748	1865,355	0	202,463	202,463	99,719	0	0	0	0	0	0	0
13:37:22	-125,109	1864,104	5,595	5,615	8,988	3,753	5,442	21,2	952,436	24,748	1864,104	0	202,463	202,463	99,719	0	0	0	0	0	0	0
13:37:22	-82,25	1863,281	5,595	5,468	8,984	3,745	5,409	21,2	952,436	24,748	1863,281	0	202,463	202,463	99,719	0	0	0	0	0	0	0
13:37:22	-134,777	1861,934	5,449	5,468	8,983	3,731	5,376	21,2	952,436	24,748	1861,934	0	202,463	202,463	99,719	0	0	0	0	0	0	0
13:37:22	-126,11	1860,673	5,4	5,322	8,979	3,718	5,343	21,2	952,436	24,748	1860,673	0	202,463	202,463	99,719	0	0	0	0	0	0	0
13:37:22	-87,695	1859,796	5,302	5,322	8,979	3,709	5,311	21,2	952,436	24,748	1859,796	0	202,463	202,463	99,719	0	0	0	0	0	0	0
13:37:22	-83,288	1858,963	5,302	5,273	8,974	3,7	5,279	21,2	952,436	24,748	1858,963	0	202,463	202,463	99,719	0	0	0	0	0	0	0
13:37:22	0	1858,963	5,302	5,224	8,974	3,7	5,249	21,2	952,436	24,748	1858,963	0	202,463	202,463	99,719	0	0	0	0	0	0	0
13:37:22	-131,53	1857,647	5,156	5,127	8,974	3,687	5,218	21,2	952,436	24,748	1857,647	0	202,463	202,463	99,719	0	0	0	0	0	0	0
13:37:22	84,362	1858,491	5,253	5,127	8,974	3,695	5,188	21,2	952,436	24,748	1857,648	0	202,463	202,463	99,719	0	0	0	0	0	0	0
13:37:22	-38,208	1858,109	5,302	5,224	8,969	3,691	5,159	21	951,976	24,748	1857,649	0	202,463	202,463	99,719	0	0	0	0	0	0	0
13:37:22	-80,676	1857,302	5,4	5,224	8,959	3,683	5,13	21	951,976	24,748	1857,302	0	202,463	202,463	99,719	0	0	0	0	0	0	0
13:37:22	-38,391	1856,918	5,449	5,322	8,955	3,679	5,101	21	951,976	24,748	1856,918	0	202,463	202,463	99,719	0	0	0	0	0	0	0
13:37:22	-45,947	1856,459	5,4	5,273	8,955	3,674	5,073	21	951,976	24,748	1856,459	0	202,463	202,463	99,719	0	0	0	0	0	0	0
13:37:22	-39,44	1856,064	5,449	5,322	8,95	3,67	5,046	21	951,976	24,748	1856,064	0	202,463	202,463	99,719	0	0	0	0	0	0	0
13:37:22	-83,312	1855,231	5,449	5,273	8,945	3,662	5,019	21	951,976	24,748	1855,231	0	202,463	202,463	99,719	0	0	0	0	0	0	0
13:37:22	0	1855,231	5,449	5,273	8,945	3,662	4,992	21	951,976	24,748	1855,231	0	202,463	202,463	99,719	0	0	0	0	0	0	0
13:37:22	-175,317	1853,478	5,253	5,127	8,945	3,644	4,966	21	951,976	24,748	1853,478	0	202,463	202,463	99,719	0	0	0	0	0	0	0
13:37:22	-84,338	1852,635	5,253	5,224	8,94	3,635	4,94	21	951,976	24,748	1852,635	0	202,463	202,463	99,719	0	0	0	0	0	0	0
13:37:22	-1,062	1852,624	5,253	5,127	8,94	3,635	4,914	21	951,976	24,748	1852,624	0	202,463	202,463	99,719	0	0	0	0	0	0	0
13:37:22	-83,435	1851,79	5,253	5,224	8,935	3,626	4,889	21	951,976	24,748	1851,79	0	200,096	200,096	99,709	0	0	0	0	0	0	0
13:37:22	0	1851,79	5,253	5,224	8,935	3,626	4,864	21	951,976	24,748	1851,79	0	200,096	200,096	99,709	0	0	0	0	0	0	0
13:37:22	-83,276	1850,957	5,253	5,224	8,931	3,618	4,84	21	951,976	24,748	1850,957	0	200,096	200,096	99,709	0	0	0	0	0	0	0
13:37:22	0	1850,957	5,253	5,224	8,931	3,618	4,816	21	951,976	24,748	1850,957	0	200,096	200,096	99,709	0	0	0	0	0	0	0
13:37:22	-84,338	1850,114	5,253	5,224	8,926	3,609	4,792	21	951,976	24,748	1850,114	0	200,096	200,096	99,709	0	0	0	0	0	0	0
13:37:22	-84,338	1849,27	5,253	5,273	8,921	3,6	4,769	21	951,976	24,748	1849,27	0	200,096	200,096	99,709	0	0	0	0	0	0	0
13:37:22	-1,037	1849,26	5,253	5,224	8,921	3,6	4,746	21	951,976	24,748	1849,26	0	200,096	200,096	99,709	0	0	0	0	0	0	0
13:37:22	-87,609	1848,384	5,156	5,127	8,921	3,591	4,723	21	951,976	24,748	1848,384	0	200,096	200,096	99,709	0	0	0	0	0	0	0
13:37:22	-84,326	1847,54	5,156	5,127	8,916	3,582	4,701	21	951,976	24,748	1847,54	0	200,096	200,096	99,709	0	0	0	0	0	0	0
13:37:22	87,597	1848,416	5,253	5,078	8,916	3,591	4,679	21	951,976	24,748	1847,541	0	200,096	200,096	99,709	0	0	0	0	0	0	0
13:37:22	-171,911	1846,697	5,156	5,078	8,911	3,574	4,657	21	951,976	24,748	1846,697	0	200,096	200,096	99,709	0	0	0	0	0	0	0
13:37:22	0	1846,697	5,156	5,078	8,911	3,574	4,636	21	951,976	24,748	1846,697	0	200,096	200,096	99,709	0	0	0	0	0	0	0
13:37:22	-84,497	1845,852	5,156	4,98	8,906	3,565	4,615	21	951,976	24,748	1845,852	0	200,096	200,096	99,709	0	0	0	0	0	0	0
13:37:22	0	1845,852	5,156	5,078	8,906	3,565	4,594	21	951,976	24,748	1845,852	0	200,096	200,096	99,709	0	0	0	0	0	0	0
13:37:22	-83,276	1845,02	5,156	5,078	8,902	3,556	4,574	21	951,976	24,748	1845,02	0	200,096	200,096	99,709	0	0	0	0	0	0	0
13:37:22	0	1845,02	5,156	5,078	8,902	3,556	4,554	21	951,976	24,748	1845,02	0	200,096	200,096	99,709	0	0	0	0	0	0	0
13:37:22	3,234	1845,052	5,253	5,127	8,897	3,557	4,534	21	951,976	24,748	1845,02	0	200,096	200,096	99,709	0	0	0	0	0	0	0
13:37:22	-87,561	1844,176	5,156	5,078	8,897	3,548	4,515	21	951,976	24,748	1844,176	0	200,096	200,096	99,709	0	0	0	0	0	0	0
13:37:22	-128,076	1842,896	5,107	5,127	8,892	3,535	4,496	21	951,976	24,748	1842,896	0	200,096	200,096	99,709	0	0	0	0	0	0	0
13:37:22	0	1842,896	5,107	5,127	8,892	3,535	4,477	21	951,976	24,748	1842,896	0	200,096	200,096	99,709	0	0	0	0	0	0	0
13:37:22	0	1842,896	5,107	4,98	8,892	3,535	4,459	21	951,976	24,748	1842,896	0	200,096	200,096	99,709	0	0	0	0	0	0	0
13:37:22	-128,088	1841,615	5,058	5,078	8,887	3,521	4,44	21	951,976	24,748	1841,615	0	200,096	200,096	99,709	0	0	0	0	0	0	0
13:37:22	0	1841,615	5,058	4,98	8,887	3,521	4,422	21	951,976	24,748	1841,615	0	200,096	200,096	99,709	0	0	0	0	0	0	0
13:37:22	0	1841,615	5,058	5,078	8,887	3,521	4,405	21	951,976	24,748	1841,615	0	200,096	200,096	99,709	0	0	0	0	0	0	0
13:37:22	-84,301	1840,772	5,058	5,078	8,882	3,513	4,387	21	951,976	24,748	1840,772	0	200,096	200,096	99,709	0	0	0	0	0	0	0
13:37:22	43,75	1841,209	5,107	5,078	8,882	3,517	4,37	21	951,976	24,748	1840,772	0	200,096	200,096	99,709	0	0	0	0	0	0	0
13:37:22	-83,276	1840,376	5,107	5,078	8,878	3,509	4,353	21	951,976	24,748	1840,376	0	200,096	200,096	99,709	0	0	0	0	0	0	0
13:37:22	-40,734	1839,969	5,156	5,127	8,873	3,504	4,336	21	951,976	24,748	1839,969	0	200,096	200,096	99,709	0	0	0	0	0	0	0
13:37:22	0	1839,969	5,156	5,127	8,873	3,504	4,32	21	951,976	24,748	1839,969	0	200,096	200,096	99,709	0	0	0	0	0	0	0
13:37:22	-82,214	1839,147	5,156	5,127	8,868	3,496	4,304	21	951,976	24,748	1839,147	0	200,096	200,096	99,709	0	0	0	0	0	0	0
13:37:22	-43,75	1838,709	5,107	5,127	8,868	3,491	4,288	21	951,976	24,748	1838,709	0	200,096	200,096	99,709	0	0	0	0	0	0	0
13:37:22	0	1838,709	5,107	5,078	8,868	3,491	4,272	21	951,976	24,748	1838,709	0	200,096	200,096	99,709	0	0	0	0	0	0	0
13:37:22	-2,099	1838,688	5,107	5,078	8,868	3,491	4,257	21	951,976	24,748	1838,688	0	200,096	200,096	99,709	0	0	0	0	0	0	0
13:37:22	-81,176	1837,877	5,107	5,078	8,863	3,483	4,242	21	951,976	24,748	1837,877	0	200,096	200,096	99,709	0	0	0	0	0	0	0
13:37:22	-2,099	1837,856	5,107	5,078	8,863	3,483	4,227	21	951,976	24,748	1837,856	0	200,096	200,096	99,709	0	0	0	0	0	0	0
13:37:22	-131,201	1836,544	4,961	4,98	8,863	3,469	4,212	21	951,976	24,748	1836,544	0	200,096	200,096	99,709	0	0	0	0	0	0	0
13:37:22	87,463	1837,418	5,058	4,98	8,863	3,478	4,198	21	951,976	24,748	1836,544	0	200,096	200,096	99,709	0	0	0	0	0	0	0
13:37:22	-85,375	1836,565	4,961	4,931	8,863	3,469	4,183	21	951,976	24,748	1836,545	0	200,096	200,096	99,709	0	0	0	0	0	0	0
13:37:22	-85,351	1835,711	4,961	4,98	8,859	3,46	4,169	21	951,976	24,748	1835,711	0	200,096	200,096	99,709	0	0	0	0	0	0	0
13:37:22	87,463	1836,586	5,058	4,98	8,859	3,469	4,156	21	951,976	24,748	1835,712	0	200,096	200,096	99,709	0	0	0	0	0	0	0
13:37:22	-83,264	1835,753	5,058	4,98	8,854	3,461	4,142	21	951,976	24,748	1835,712	0	200,096	200,096	99,709	0	0	0	0	0	0	0
13:37:22	0	1835,753	5,058	4,98	8,854	3,461	4,129	21	951,976	24,748	1835,712	0	200,096	200,096	99,709	0	0	0	0	0	0	0
13:37:22	-83,251	1834,92	5,058	4,98	8,849	3,452	4,115	21	951,976	24,748	1834,92	0	200,096	200,096	99,709	0	0	0	0	0	0	0
13:37:22	0	1834,92	5,058	4,931	8,849	3,452	4,102	21	951,976	24,748	1834,92	0	200,096	200,096	99,709	0	0	0	0	0	0	0
13:37:22	-131,152	1833,609	4,912	4,931	8,849	3,439	4,089	21	951,976	24,748	1833,609	0	200,096	200,096	99,709	0	0	0	0	0	0	0
13:37:22	43,701	1834,046	4,961	4,882	8,849	3,443	4,077	21	951,976	24,748	1833,609	0	200,096	200,096	99,709	0	0	0	0	0	0	0
13:37:22	-43,701	1833,609	4,912	4,882	8,849	3,439	4,064	21	951,976	24,748	1833,609	0	200,096	200,096	99,709	0	0	0	0	0	0	0
13:37:22	0	1833,609	4,912	4,882	8,849	3,439	4,052	21	951,976	24,748	1833,609	0	200,096	200,096	99,709	0	0	0	0	0	0	0
13:37:22	-85,351	1832,755	4,912	4,931	8,844	3,43	4,04	21	951,976	24,748	1832,755	0	200,096	200,096	99,709	0	0	0	0	0	0	0
13:37:22	0	1832,755	4,912	4,882	8,844	3,43	4,028	21	951,976	24,748	1832,755	0	200,096	200,096	99,709	0	0	0	0	0	0	0
13:37:22	-87,402	1831,881	4,814	4,882	8,844	3,421	4,016	21	951,976	24,748	1831,881	0	200,096	200,096	99,709	0	0	0	0	0	0	0
13:37:22	0	1831,881	4,814	4,882	8,844	3,421	4,004	21	951,976	24,748	1831,881	0	200,096	200,096	99,709	0	0	0	0	0	0	0
13:37:22	0	1831,881	4,814	4,785	8,844	3,421	3,993	21	951,976	24,748	1831,881	0	200,096	200,096	99,709	0	0	0	0	0	0	0
13:37:22	5,187	1831,933	4,912	4,931	8,839	3,421	3,982	21	951,976	24,748	1831,881	0	200,096	200,096	99,709	0	0	0	0	0	0	0
13:37:22	0	1831,933	4,912	4,98	8,839	3,421	3,971	21	951,976	24,748	1831,881	0	200,096	200,096	99,709	0	0	0	0	0	0	0
13:37:22	0	1831,933	4,912	4,931	8,839	3,421	3,96	21	951,976	24,748	1831,881	0	200,096	200,096	99,709	0	0	0	0	0	0	0
13:37:22	-87,39	1831,059	4,814	4,882	8,839	3,412	3,949	21	951,976	24,748	1831,059	0	200,096	200,096	99,709	0	0	0	0	0	0	0
13:37:22	87,39	1831,933	4,912	4,931	8,839	3,421	3,939	21	951,976	24,748	1831,06	0	200,096	200,096	99,709	0	0	0	0	0	0	0
13:37:22	-87,39	1831,059	4,814	4,931	8,839	3,412	3,928	21	951,976	24,748	1831,059	0	200,096	200,096	99,709	0	0	0	0	0	0	0
13:37:22	0	1831,059	4,814	4,882	8,839	3,412	3,918	21	951,976	24,748	1831,059	0	200,096	200,096	99,709	0	0	0	0	0	0	0
13:37:22	0	1831,059	4,814	4,882	8,839	3,412	3,908	21	951,976	24,748	1831,059	0	200,096	200,096	99,709	0	0	0	0	0	0	0
13:37:22	4,138	1831,101	4,912	4,931	8,835	3,413	3,899	21	951,976	24,748	1831,059	0	200,096	200,096	99,709	0	0	0	0	0	0	0
13:37:22	43,701	1831,538	4,961	4,98	8,835	3,417	3,889	21	951,976	24,748	1831,06	0	200,096	200,096	99,709	0	0	0	0	0	0	0
13:37:22	0	1831,538	4,961	5,078	8,835	3,417	3,88	21	951,976	24,748	1831,06	0	200,096	200,096	99,709	0	0	0	0	0	0	0
13:37:22	0	1831,538	4,961	4,98	8,835	3,417	3,871	21	951,976	24,748	1831,061	0	200,096	200,096	99,709	0	0	0	0	0	0	0
13:37:22	0	1831,538	4,961	4,98	8,835	3,417	3,862	21	951,976	24,748	1831,061	0	200,096	200,096	99,709	0	0	0	0	0	0	0
13:37:22	-43,701	1831,101	4,912	4,931	8,835	3,413	3,853	21	951,976	24,748	1831,061	0	200,096	200,096	99,709	0	0	0	0	0	0	0
13:37:22	-87,39	1830,227	4,814	4,882	8,835	3,404	3,844	21	951,976	24,748	1830,227	0	200,096	200,096	99,709	0	0	0	0	0	0	0
13:37:22	1,879	1830,246	4,912	4,931	8,83	3,404	3,836	21	951,976	24,748	1830,227	0	200,096	200,096	99,709	0	0	0	0	0	0	0
13:37:22	0	1830,246	4,912	4,931	8,83	3,404	3,827	21	951,976	24,748	1830,227	0	200,096	200,096	99,709	0	0	0	0	0	0	0
13:37:22	-169,592	1828,55	4,814	4,882	8,825	3,387	3,819	21	951,976	24,748	1828,55	0	200,096	200,096	99,709	0	0	0	0	0	0	0
13:37:22	87,377	1829,424	4,912	4,931	8,825	3,396	3,81	21	951,976	24,748	1828,551	0	200,096	200,096	99,709	0	0	0	0	0	0	0
13:37:22	48,876	1829,912	5,058	4,98	8,82	3,401	3,802	21	951,976	24,748	1828,552	0	200,096	200,096	99,709	0	0	0	0	0	0	0
13:37:22	-4,199	1829,87	5,058	4,98	8,82	3,4	3,794	21	951,976	24,748	1828,553	0	200,096	200,096	99,709	0	0	0	0	0	0	0
13:37:22	-126,879	1828,601	4,912	4,931	8,82	3,387	3,786	21	951,976	24,748	1828,553	0	200,096	200,096	99,709	0	0	0	0	0	0	0
13:37:22	-48,864	1828,113	4,765	4,785	8,825	3,382	3,779	21	951,976	24,748	1828,113	0	200,096	200,096	99,709	0	0	0	0	0	0	0
13:37:22	-169,531	1826,418	4,668	4,736	8,82	3,365	3,77	21	951,976	24,748	1826,418	0	200,096	200,096	99,709	0	0	0	0	0	0	0
13:37:22	126,831	1827,686	4,814	4,931	8,82	3,378	3,763	21	951,976	24,748	1826,419	0	200,096	200,096	99,709	0	0	0	0	0	0	0
13:37:22	137,28	1829,059	5,058	4,98	8,815	3,392	3,755	21	951,976	24,748	1826,421	0	200,096	200,096	99,709	0	0	0	0	0	0	0
13:37:22	-168,53	1827,373	4,961	4,882	8,811	3,374	3,748	21	951,976	24,748	1826,422	0	200,096	200,096	99,709	0	0	0	0	0	0	0
13:37:23	87,377	1828,247	5,058	4,931	8,811	3,383	3,741	21	951,976	24,748	1826,424	0	200,096	200,096	99,709	0	0	0	0	0	0	0
13:37:23	-91,589	1827,331	4,961	4,931	8,811	3,374	3,734	21	951,976	24,748	1826,425	0	200,096	200,096	99,709	0	0	0	0	0	0	0
13:37:23	0	1827,331	4,961	4,882	8,811	3,374	3,727	21	951,976	24,748	1826,426	0	200,096	200,096	99,709	0	0	0	0	0	0	0
13:37:23	-43,676	1826,894	4,912	4,882	8,811	3,37	3,72	21	951,976	24,748	1826,426	0	200,096	200,096	99,709	0	0	0	0	0	0	0
13:37:23	-87,341	1826,021	4,814	4,736	8,811	3,361	3,713	21	951,976	24,748	1826,021	0	200,096	200,096	99,709	0	0	0	0	0	0	0
13:37:23	0	1826,021	4,814	4,687	8,811	3,361	3,706	21	951,976	24,748	1826,021	0	200,096	200,096	99,709	0	0	0	0	0	0	0
13:37:23	-80,078	1825,22	4,814	4,736	8,806	3,352	3,699	21	951,976	24,748	1825,22	0	200,096	200,096	99,709	0	0	0	0	0	0	0
13:37:23	87,341	1826,094	4,912	4,736	8,806	3,361	3,692	21	951,976	24,748	1825,221	0	200,096	200,096	99,709	0	0	0	0	0	0	0
13:37:23	-85,375	1825,24	4,912	4,882	8,801	3,352	3,685	21	951,976	24,748	1825,221	0	200,096	200,096	99,709	0	0	0	0	0	0	0
13:37:23	43,664	1825,677	4,961	4,931	8,801	3,357	3,679	21	951,976	24,748	1825,222	0	200,096	200,096	99,709	0	0	0	0	0	0	0
13:37:23	0	1825,677	4,961	4,882	8,801	3,357	3,673	20,9	953,406	24,748	1825,222	0	200,096	200,096	99,709	0	0	0	0	0	0	0
13:37:23	-45,068	1825,226	4,912	4,882	8,801	3,352	3,666	20,9	953,406	24,748	1825,222	0	200,096	200,096	99,709	0	0	0	0	0	0	0
13:37:23	0	1825,226	4,912	4,882	8,801	3,352	3,66	20,9	953,406	24,748	1825,222	0	200,096	200,096	99,709	0	0	0	0	0	0	0
13:37:23	-80,09	1824,425	4,912	4,931	8,797	3,344	3,654	20,9	953,406	24,748	1824,425	0	200,096	200,096	99,709	0	0	0	0	0	0	0
13:37:23	43,652	1824,862	4,961	4,931	8,797	3,349	3,648	20,9	953,406	24,748	1824,425	0	200,096	200,096	99,709	0	0	0	0	0	0	0
13:37:23	-43,652	1824,425	4,912	4,931	8,797	3,344	3,642	20,9	953,406	24,748	1824,425	0	200,096	200,096	99,709	0	0	0	0	0	0	0
13:37:23	0	1824,425	4,912	4,931	8,797	3,344	3,636	20,9	953,406	24,748	1824,425	0	200,096	200,096	99,709	0	0	0	0	0	0	0
13:37:23	-5,419	1824,371	4,912	4,931	8,796	3,344	3,631	20,9	953,406	24,748	1824,371	0	200,096	200,096	99,709	0	0	0	0	0	0	0
13:37:23	0	1824,371	4,912	4,931	8,796	3,344	3,625	20,9	953,406	24,748	1824,371	0	200,096	200,096	99,709	0	0	0	0	0	0	0
13:37:23	-35,241	1824,018	4,961	4,931	8,792	3,34	3,619	20,9	953,406	24,748	1824,018	0	200,096	200,096	99,709	0	0	0	0	0	0	0
13:37:23	40,661	1824,425	4,912	4,882	8,797	3,344	3,614	20,9	953,406	24,748	1824,019	0	199,791	199,791	99,708	0	0	0	0	0	0	0
13:37:23	0	1824,425	4,912	4,882	8,797	3,344	3,609	20,9	953,406	24,748	1824,019	0	199,791	199,791	99,708	0	0	0	0	0	0	0
13:37:23	-5,419	1824,371	4,912	4,882	8,796	3,344	3,603	20,9	953,406	24,748	1824,019	0	199,791	199,791	99,708	0	0	0	0	0	0	0
13:37:23	-35,241	1824,018	4,961	4,931	8,792	3,34	3,598	20,9	953,406	24,748	1824,018	0	199,791	199,791	99,708	0	0	0	0	0	0	0
13:37:23	0	1824,018	4,961	4,98	8,792	3,34	3,593	20,9	953,406	24,748	1824,018	0	199,791	199,791	99,708	0	0	0	0	0	0	0
13:37:23	-43,64	1823,582	4,912	4,882	8,792	3,335	3,588	20,9	953,406	24,748	1823,582	0	199,791	199,791	99,708	0	0	0	0	0	0	0
13:37:23	-2,99	1823,552	4,814	4,785	8,797	3,335	3,583	20,9	953,406	24,748	1823,552	0	199,791	199,791	99,708	0	0	0	0	0	0	0
13:37:23	-5,432	1823,498	4,814	4,931	8,796	3,335	3,578	20,9	953,406	24,748	1823,498	0	199,791	199,791	99,708	0	0	0	0	0	0	0
13:37:23	52,062	1824,018	4,961	4,931	8,792	3,34	3,574	20,9	953,406	24,748	1823,498	0	199,791	199,791	99,708	0	0	0	0	0	0	0
13:37:23	-43,64	1823,582	4,912	4,931	8,792	3,335	3,569	20,9	953,406	24,748	1823,498	0	199,791	199,791	99,708	0	0	0	0	0	0	0
13:37:23	-87,292	1822,709	4,814	4,882	8,792	3,326	3,564	20,9	953,406	24,748	1822,709	0	199,791	199,791	99,708	0	0	0	0	0	0	0
13:37:23	87,292	1823,582	4,912	4,931	8,792	3,335	3,56	20,9	953,406	24,748	1822,71	0	199,791	199,791	99,708	0	0	0	0	0	0	0
13:37:23	0	1823,582	4,912	4,882	8,792	3,335	3,555	20,9	953,406	24,748	1822,711	0	199,791	199,791	99,708	0	0	0	0	0	0	0
13:37:23	0	1823,582	4,912	4,931	8,792	3,335	3,551	20,9	953,406	24,748	1822,712	0	199,791	199,791	99,708	0	0	0	0	0	0	0
13:37:23	-2,99	1823,552	4,814	4,882	8,797	3,335	3,547	20,9	953,406	24,748	1822,713	0	199,791	199,791	99,708	0	0	0	0	0	0	0
13:37:23	-49,072	1823,061	4,765	4,882	8,796	3,33	3,543	20,9	953,406	24,748	1822,713	0	199,791	199,791	99,708	0	0	0	0	0	0	0
13:37:23	49,072	1823,552	4,814	4,882	8,797	3,335	3,538	20,9	953,406	24,748	1822,714	0	199,791	199,791	99,708	0	0	0	0	0	0	0
13:37:23	46,63	1824,018	4,961	4,931	8,792	3,34	3,535	20,9	953,406	24,748	1822,715	0	199,791	199,791	99,708	0	0	0	0	0	0	0
13:37:23	0	1824,018	4,961	4,931	8,792	3,34	3,531	20,9	953,406	24,748	1822,716	0	199,791	199,791	99,708	0	0	0	0	0	0	0
13:37:23	-43,64	1823,582	4,912	4,882	8,792	3,335	3,527	20,9	953,406	24,748	1822,717	0	199,791	199,791	99,708	0	0	0	0	0	0	0
13:37:23	-87,292	1822,709	4,814	4,931	8,792	3,326	3,523	20,9	953,406	24,748	1822,709	0	199,791	199,791	99,708	0	0	0	0	0	0	0
13:37:23	87,292	1823,582	4,912	4,98	8,792	3,335	3,519	20,9	953,406	24,748	1822,71	0	199,791	199,791	99,708	0	0	0	0	0	0	0
13:37:23	-87,292	1822,709	4,814	4,931	8,792	3,326	3,516	20,9	953,406	24,748	1822,709	0	199,791	199,791	99,708	0	0	0	0	0	0	0
13:37:23	87,292	1823,582	4,912	4,882	8,792	3,335	3,512	20,9	953,406	24,748	1822,71	0	199,791	199,791	99,708	0	0	0	0	0	0	0
13:37:23	0	1823,582	4,912	4,98	8,792	3,335	3,509	20,9	953,406	24,748	1822,711	0	199,791	199,791	99,708	0	0	0	0	0	0	0
13:37:23	-87,292	1822,709	4,814	4,931	8,792	3,326	3,505	20,9	953,406	24,748	1822,709	0	199,791	199,791	99,708	0	0	0	0	0	0	0
13:37:23	87,292	1823,582	4,912	4,931	8,792	3,335	3,502	20,9	953,406	24,748	1822,71	0	199,791	199,791	99,708	0	0	0	0	0	0	0
13:37:23	-87,292	1822,709	4,814	4,882	8,792	3,326	3,498	20,9	953,406	24,748	1822,709	0	199,791	199,791	99,708	0	0	0	0	0	0	0
13:37:23	-43,64	1822,273	4,765	4,931	8,792	3,322	3,495	20,9	953,406	24,748	1822,273	0	199,791	199,791	99,708	0	0	0	0	0	0	0
13:37:23	174,572	1824,018	4,961	4,931	8,792	3,34	3,492	20,9	953,406	24,748	1822,274	0	199,791	199,791	99,708	0	0	0	0	0	0	0
13:37:23	0	1824,018	4,961	4,882	8,792	3,34	3,489	20,9	953,406	24,748	1822,276	0	199,791	199,791	99,708	0	0	0	0	0	0	0
13:37:23	-43,64	1823,582	4,912	4,882	8,792	3,335	3,486	20,9	953,406	24,748	1822,277	0	199,791	199,791	99,708	0	0	0	0	0	0	0
13:37:23	0	1823,582	4,912	4,882	8,792	3,335	3,483	20,9	953,406	24,748	1822,279	0	199,791	199,791	99,708	0	0	0	0	0	0	0
13:37:23	43,64	1824,018	4,961	4,931	8,792	3,34	3,48	20,9	953,406	24,748	1822,28	0	199,791	199,791	99,708	0	0	0	0	0	0	0
13:37:23	-43,64	1823,582	4,912	4,882	8,792	3,335	3,477	20,9	953,406	24,748	1822,282	0	199,791	199,791	99,708	0	0	0	0	0	0	0
13:37:23	0	1823,582	4,912	4,882	8,792	3,335	3,474	20,9	953,406	24,748	1822,283	0	199,791	199,791	99,708	0	0	0	0	0	0	0
13:37:23	43,64	1824,018	4,961	4,882	8,792	3,34	3,472	20,9	953,406	24,748	1822,285	0	199,791	199,791	99,708	0	0	0	0	0	0	0
13:37:23	-43,64	1823,582	4,912	4,931	8,792	3,335	3,469	20,9	953,406	24,748	1822,286	0	199,791	199,791	99,708	0	0	0	0	0	0	0
13:37:23	0	1823,582	4,912	4,882	8,792	3,335	3,466	20,9	953,406	24,748	1822,288	0	199,791	199,791	99,708	0	0	0	0	0	0	0
13:37:23	0	1823,582	4,912	4,882	8,792	3,335	3,464	20,9	953,406	24,748	1822,289	0	199,791	199,791	99,708	0	0	0	0	0	0	0
13:37:23	-87,292	1822,709	4,814	4,882	8,792	3,326	3,461	20,9	953,406	24,748	1822,289	0	199,791	199,791	99,708	0	0	0	0	0	0	0
13:37:23	0	1822,709	4,814	4,882	8,792	3,326	3,459	20,9	953,406	24,748	1822,29	0	199,791	199,791	99,708	0	0	0	0	0	0	0
13:37:23	87,292	1823,582	4,912	4,931	8,792	3,335	3,456	20,9	953,406	24,748	1822,291	0	199,791	199,791	99,708	0	0	0	0	0	0	0
13:37:23	0	1823,582	4,912	4,882	8,792	3,335	3,454	20,9	953,406	24,748	1822,293	0	199,791	199,791	99,708	0	0	0	0	0	0	0
13:37:23	-87,292	1822,709	4,814	4,882	8,792	3,326	3,451	20,9	953,406	24,748	1822,293	0	199,791	199,791	99,708	0	0	0	0	0	0	0
13:37:23	87,292	1823,582	4,912	4,882	8,792	3,335	3,449	20,9	953,406	24,748	1822,294	0	199,791	199,791	99,708	0	0	0	0	0	0	0
13:37:23	0	1823,582	4,912	4,882	8,792	3,335	3,447	20,9	953,406	24,748	1822,296	0	199,791	199,791	99,708	0	0	0	0	0	0	0
13:37:23	-8,422	1823,498	4,814	4,785	8,796	3,335	3,445	20,9	953,406	24,748	1822,297	0	199,791	199,791	99,708	0	0	0	0	0	0	0
13:37:23	12,622	1823,624	4,912	4,882	8,792	3,336	3,442	20,9	953,406	24,748	1822,298	0	199,791	199,791	99,708	0	0	0	0	0	0	0
13:37:23	39,44	1824,018	4,961	4,882	8,792	3,34	3,44	20,9	953,406	24,748	1822,3	0	199,791	199,791	99,708	0	0	0	0	0	0	0
13:37:23	0	1824,018	4,961	4,882	8,792	3,34	3,438	20,9	953,406	24,748	1822,302	0	199,791	199,791	99,708	0	0	0	0	0	0	0
13:37:23	-43,64	1823,582	4,912	4,931	8,792	3,335	3,436	20,9	953,406	24,748	1822,303	0	199,791	199,791	99,708	0	0	0	0	0	0	0
13:37:23	43,64	1824,018	4,961	4,882	8,792	3,34	3,435	20,9	953,406	24,748	1822,305	0	199,791	199,791	99,708	0	0	0	0	0	0	0
13:37:23	87,316	1824,892	5,058	4,931	8,792	3,349	3,433	20,9	953,406	24,748	1822,307	0	199,791	199,791	99,708	0	0	0	0	0	0	0
13:37:23	-52,075	1824,371	4,912	4,785	8,796	3,344	3,431	20,9	953,406	24,748	1822,309	0	199,791	199,791	99,708	0	0	0	0	0	0	0
13:37:23	5,419	1824,425	4,912	4,882	8,797	3,344	3,429	20,9	953,406	24,748	1822,311	0	199,791	199,791	99,708	0	0	0	0	0	0	0
13:37:23	-40,661	1824,018	4,961	4,931	8,792	3,34	3,428	20,9	953,406	24,748	1822,313	0	199,791	199,791	99,708	0	0	0	0	0	0	0
13:37:23	87,316	1824,892	5,058	4,931	8,792	3,349	3,426	20,9	953,406	24,748	1822,315	0	199,791	199,791	99,708	0	0	0	0	0	0	0
13:37:23	-87,316	1824,018	4,961	4,931	8,792	3,34	3,424	20,9	953,406	24,748	1822,317	0	199,791	199,791	99,708	0	0	0	0	0	0	0
13:37:23	0	1824,018	4,961	4,931	8,792	3,34	3,423	20,9	953,406	24,748	1822,319	0	199,791	199,791	99,708	0	0	0	0	0	0	0
13:37:23	-43,64	1823,582	4,912	4,931	8,792	3,335	3,421	20,9	953,406	24,748	1822,32	0	199,791	199,791	99,708	0	0	0	0	0	0	0
13:37:23	-8,422	1823,498	4,814	4,882	8,796	3,335	3,419	20,9	953,406	24,748	1822,321	0	199,791	199,791	99,708	0	0	0	0	0	0	0
13:37:23	-125,5	1822,243	4,668	4,736	8,797	3,322	3,417	20,9	953,406	24,748	1822,243	0	199,791	199,791	99,708	0	0	0	0	0	0	0
13:37:23	87,28	1823,116	4,765	4,785	8,797	3,331	3,416	20,9	953,406	24,748	1822,244	0	199,791	199,791	99,708	0	0	0	0	0	0	0
13:37:23	46,643	1823,582	4,912	4,882	8,792	3,335	3,414	20,9	953,406	24,748	1822,245	0	199,791	199,791	99,708	0	0	0	0	0	0	0
13:37:23	43,64	1824,018	4,961	4,98	8,792	3,34	3,413	20,9	953,406	24,748	1822,247	0	199,791	199,791	99,708	0	0	0	0	0	0	0
13:37:23	-43,64	1823,582	4,912	4,98	8,792	3,335	3,411	20,9	953,406	24,748	1822,248	0	199,791	199,791	99,708	0	0	0	0	0	0	0
13:37:23	43,64	1824,018	4,961	4,931	8,792	3,34	3,41	20,9	953,406	24,748	1822,25	0	199,791	199,791	99,708	0	0	0	0	0	0	0
13:37:23	-43,64	1823,582	4,912	4,882	8,792	3,335	3,408	20,9	953,406	24,748	1822,251	0	199,791	199,791	99,708	0	0	0	0	0	0	0
13:37:23	-87,292	1822,709	4,814	4,785	8,792	3,326	3,407	20,9	953,406	24,748	1822,252	0	199,791	199,791	99,708	0	0	0	0	0	0	0
13:37:23	0	1822,709	4,814	4,736	8,792	3,326	3,405	20,9	953,406	24,748	1822,252	0	199,791	199,791	99,708	0	0	0	0	0	0	0
13:37:23	87,292	1823,582	4,912	4,882	8,792	3,335	3,404	20,9	953,406	24,748	1822,254	0	199,791	199,791	99,708	0	0	0	0	0	0	0
13:37:23	0	1823,582	4,912	4,882	8,792	3,335	3,402	20,9	953,406	24,748	1822,255	0	199,791	199,791	99,708	0	0	0	0	0	0	0
13:37:23	-87,292	1822,709	4,814	4,882	8,792	3,326	3,401	20,9	953,406	24,748	1822,255	0	199,791	199,791	99,708	0	0	0	0	0	0	0
13:37:23	87,292	1823,582	4,912	4,882	8,792	3,335	3,4	20,9	953,406	24,748	1822,257	0	199,791	199,791	99,708	0	0	0	0	0	0	0
13:37:23	-87,292	1822,709	4,814	4,785	8,792	3,326	3,398	20,9	953,406	24,748	1822,257	0	199,791	199,791	99,708	0	0	0	0	0	0	0
13:37:23	0	1822,709	4,814	4,785	8,792	3,326	3,397	20,9	953,406	24,748	1822,258	0	199,791	199,791	99,708	0	0	0	0	0	0	0
13:37:23	87,292	1823,582	4,912	4,882	8,792	3,335	3,396	20,9	953,406	24,748	1822,259	0	199,791	199,791	99,708	0	0	0	0	0	0	0
13:37:23	0	1823,582	4,912	4,882	8,792	3,335	3,394	20,9	953,406	24,748	1822,26	0	199,791	199,791	99,708	0	0	0	0	0	0	0
13:37:24	0	1823,582	4,912	4,785	8,792	3,335	3,393	20,9	953,406	24,748	1822,262	0	199,791	199,791	99,708	0	0	0	0	0	0	0
13:37:24	-87,292	1822,709	4,814	4,785	8,792	3,326	3,392	20,9	953,406	24,748	1822,262	0	199,791	199,791	99,708	0	0	0	0	0	0	0
13:37:24	130,932	1824,018	4,961	4,98	8,792	3,34	3,391	20,9	953,406	24,748	1822,264	0	199,791	199,791	99,708	0	0	0	0	0	0	0
13:37:24	-80,102	1823,217	4,961	4,98	8,787	3,332	3,39	20,9	953,406	24,748	1822,265	0	199,791	199,791	99,708	0	0	0	0	0	0	0
13:37:24	0	1823,217	4,961	4,931	8,787	3,332	3,389	20,9	953,406	24,748	1822,266	0	199,791	199,791	99,708	0	0	0	0	0	0	0
13:37:24	-50,83	1822,709	4,814	4,785	8,792	3,326	3,387	20,9	953,406	24,748	1822,266	0	199,791	199,791	99,708	0	0	0	0	0	0	0
13:37:24	0	1822,709	4,814	4,785	8,792	3,326	3,386	20,9	953,406	24,748	1822,267	0	199,791	199,791	99,708	0	0	0	0	0	0	0
13:37:24	0	1822,709	4,814	4,785	8,792	3,326	3,385	20,9	953,406	24,748	1822,267	0	199,791	199,791	99,708	0	0	0	0	0	0	0
13:37:24	-43,64	1822,273	4,765	4,785	8,792	3,322	3,384	20,9	953,406	24,748	1822,267	0	199,791	199,791	99,708	0	0	0	0	0	0	0
13:37:24	0	1822,273	4,765	4,736	8,792	3,322	3,383	20,9	953,406	24,748	1822,267	0	199,791	199,791	99,708	0	0	0	0	0	0	0
13:37:24	0	1822,273	4,765	4,736	8,792	3,322	3,381	20,9	953,406	24,748	1822,267	0	199,791	199,791	99,708	0	0	0	0	0	0	0
13:37:24	130,932	1823,582	4,912	4,785	8,792	3,335	3,38	20,9	951,006	24,748	1822,268	0	199,791	199,791	99,708	0	0	0	0	0	0	0
13:37:24	46,032	1824,042	4,961	4,882	8,792	3,34	3,38	20,9	951,006	24,748	1822,27	0	199,791	199,791	99,708	0	0	0	0	0	0	0
13:37:24	40,625	1824,449	4,912	4,882	8,797	3,344	3,379	20,9	951,006	24,748	1822,272	0	199,791	199,791	99,708	0	0	0	0	0	0	0
13:37:24	90,405	1825,353	5,107	4,98	8,792	3,354	3,379	20,9	951,006	24,748	1822,275	0	199,791	199,791	99,708	0	0	0	0	0	0	0
13:37:24	131,066	1826,663	5,253	4,98	8,792	3,367	3,378	20,9	951,006	24,748	1822,28	0	199,791	199,791	99,708	0	0	0	0	0	0	0
13:37:24	-87,377	1825,789	5,156	4,98	8,792	3,358	3,378	20,9	951,006	24,748	1822,283	0	199,791	199,791	99,708	0	0	0	0	0	0	0
13:37:24	87,377	1826,663	5,253	5,078	8,792	3,367	3,378	20,9	951,006	24,748	1822,288	0	199,791	199,791	99,708	0	0	0	0	0	0	0
13:37:24	-167,517	1824,988	5,156	5,078	8,787	3,35	3,377	20,9	951,006	24,748	1822,29	0	199,791	199,791	99,708	0	0	0	0	0	0	0
13:37:24	36,45	1825,353	5,107	5,078	8,792	3,354	3,377	20,9	951,006	24,748	1822,293	0	199,791	199,791	99,708	0	0	0	0	0	0	0
13:37:24	-43,688	1824,916	5,058	4,931	8,792	3,349	3,376	20,9	951,006	24,748	1822,296	0	199,791	199,791	99,708	0	0	0	0	0	0	0
13:37:24	-87,341	1824,042	4,961	4,931	8,792	3,34	3,375	20,9	951,006	24,748	1822,298	0	199,137	199,137	99,705	0	0	0	0	0	0	0
13:37:24	-43,676	1823,606	4,912	4,882	8,792	3,336	3,375	20,9	951,006	24,748	1822,299	0	199,137	199,137	99,705	0	0	0	0	0	0	0
13:37:24	-87,341	1822,732	4,814	4,785	8,792	3,327	3,374	20,9	951,006	24,748	1822,299	0	199,137	199,137	99,705	0	0	0	0	0	0	0
13:37:24	0	1822,732	4,814	4,882	8,792	3,327	3,373	20,9	951,006	24,748	1822,3	0	199,137	199,137	99,705	0	0	0	0	0	0	0
13:37:24	7,226	1822,804	4,912	4,931	8,787	3,327	3,372	20,9	951,006	24,748	1822,3	0	199,137	199,137	99,705	0	0	0	0	0	0	0
13:37:24	131,018	1824,115	5,058	5,078	8,787	3,341	3,371	20,9	951,006	24,748	1822,302	0	199,137	199,137	99,705	0	0	0	0	0	0	0
13:37:24	167,492	1825,789	5,156	5,224	8,792	3,358	3,371	20,9	951,006	24,748	1822,306	0	199,137	199,137	99,705	0	0	0	0	0	0	0
13:37:24	346,545	1829,255	5,449	5,468	8,797	3,394	3,371	20,9	951,006	24,748	1822,313	0	199,137	199,137	99,705	0	0	0	0	0	0	0
13:37:24	427,99	1833,535	5,742	5,859	8,806	3,438	3,373	20,9	951,006	24,748	1822,324	0	199,137	199,137	99,705	0	0	0	0	0	0	0
13:37:24	515,71	1838,692	6,132	6,543	8,815	3,491	3,375	20,9	951,006	24,748	1822,34	0	199,137	199,137	99,705	0	0	0	0	0	0	0
13:37:24	730,017	1845,992	6,572	7,226	8,835	3,566	3,379	20,9	951,006	24,748	1822,364	0	199,137	199,137	99,705	0	0	0	0	0	0	0
13:37:24	812,841	1854,121	7,011	7,763	8,859	3,65	3,384	20,9	951,006	24,748	1822,395	0	199,137	199,137	99,705	0	0	0	0	0	0	0
13:37:24	811,376	1862,234	7,353	8,398	8,887	3,734	3,391	20,9	951,006	24,748	1822,435	0	199,137	199,137	99,705	0	0	0	0	0	0	0
13:37:24	943,603	1871,67	7,744	8,838	8,921	3,831	3,4	20,9	951,006	24,748	1822,485	0	199,137	199,137	99,705	0	0	0	0	0	0	0
13:37:24	847,106	1880,141	7,841	9,472	8,964	3,918	3,41	20,9	951,006	24,748	1822,542	0	199,137	199,137	99,705	0	0	0	0	0	0	0
13:37:24	968,273	1889,824	7,89	9,423	9,017	4,018	3,422	20,9	951,006	24,748	1822,609	0	199,137	199,137	99,705	0	0	0	0	0	0	0
13:37:24	1150,695	1901,331	8,037	9,961	9,075	4,137	3,436	20,9	951,006	24,748	1822,688	0	199,137	199,137	99,705	0	0	0	0	0	0	0
13:37:24	1131,933	1912,65	8,183	10,156	9,132	4,254	3,452	20,9	951,006	24,748	1822,778	0	199,137	199,137	99,705	0	0	0	0	0	0	0
13:37:24	1209,314	1924,744	8,33	10,498	9,193	4,378	3,47	20,9	951,006	24,748	1822,88	0	199,137	199,137	99,705	0	0	0	0	0	0	0
13:37:24	1447,094	1939,215	8,671	11,181	9,258	4,527	3,491	20,9	951,006	24,748	1822,996	0	199,137	199,137	99,705	0	0	0	0	0	0	0
13:37:24	1105,334	1950,268	8,72	11,181	9,318	4,641	3,513	20,9	951,006	24,748	1823,124	0	199,137	199,137	99,705	0	0	0	0	0	0	0
13:37:24	1519,299	1965,461	9,16	11,914	9,382	4,798	3,538	20,9	951,006	24,748	1823,266	0	199,137	199,137	99,705	0	0	0	0	0	0	0
13:37:24	1554,467	1981,006	9,648	12,256	9,445	4,958	3,566	20,9	951,006	24,748	1823,424	0	199,137	199,137	99,705	0	0	0	0	0	0	0
13:37:24	1589,209	1996,898	10,136	13,232	9,51	5,122	3,597	20,9	951,006	24,748	1823,597	0	199,137	199,137	99,705	0	0	0	0	0	0	0
13:37:24	1376,928	2010,667	10,332	13,086	9,578	5,264	3,63	20,9	951,006	24,748	1823,784	0	199,137	199,137	99,705	0	0	0	0	0	0	0
13:37:24	1345,117	2024,118	10,527	13,574	9,645	5,403	3,664	20,9	951,006	24,748	1823,984	0	199,137	199,137	99,705	0	0	0	0	0	0	0
13:37:24	1387,609	2037,994	10,771	13,965	9,711	5,546	3,701	20,9	951,006	24,748	1824,198	0	199,137	199,137	99,705	0	0	0	0	0	0	0
13:37:24	1671,655	2054,711	11,406	14,306	9,773	5,718	3,741	20,9	951,006	24,748	1824,429	0	199,137	199,137	99,705	0	0	0	0	0	0	0
13:37:24	1676,171	2071,472	11,943	14,99	9,84	5,891	3,783	20,9	951,006	24,748	1824,676	0	199,137	199,137	99,705	0	0	0	0	0	0	0
13:37:24	1512,231	2086,595	12,48	16,015	9,897	6,047	3,827	20,9	951,006	24,748	1824,938	0	199,137	199,137	99,705	0	0	0	0	0	0	0
13:37:24	2093,75	2107,532	13,457	17,041	9,965	6,263	3,875	20,9	951,006	24,748	1825,22	0	199,137	199,137	99,705	0	0	0	0	0	0	0
13:37:24	725,561	2114,788	12,968	16,015	10,031	6,338	3,923	20,9	951,006	24,748	1825,51	0	199,137	199,137	99,705	0	0	0	0	0	0	0
13:37:24	1580,859	2130,597	13,31	17,041	10,103	6,5	3,974	20,9	951,006	24,748	1825,815	0	199,137	199,137	99,705	0	0	0	0	0	0	0
13:37:24	1474,829	2145,345	13,408	16,894	10,181	6,653	4,026	20,9	951,006	24,748	1826,135	0	199,137	199,137	99,705	0	0	0	0	0	0	0
13:37:24	1607,495	2161,42	13,652	17,724	10,26	6,818	4,081	20,9	951,006	24,748	1826,47	0	199,137	199,137	99,705	0	0	0	0	0	0	0
13:37:24	1682,299	2178,243	13,945	17,627	10,339	6,992	4,138	20,9	951,006	24,748	1826,822	0	199,137	199,137	99,705	0	0	0	0	0	0	0
13:37:24	1174,633	2189,989	13,75	17,724	10,416	7,113	4,197	20,9	951,006	24,748	1827,185	0	199,137	199,137	99,705	0	0	0	0	0	0	0
13:37:24	1645,532	2206,444	14,14	18,115	10,489	7,282	4,257	20,9	951,006	24,748	1827,564	0	199,137	199,137	99,705	0	0	0	0	0	0	0
13:37:24	1740,82	2223,853	14,629	18,261	10,561	7,462	4,32	20,9	951,006	24,748	1827,961	0	199,137	199,137	99,705	0	0	0	0	0	0	0
13:37:24	1610,791	2239,961	15,117	18,799	10,626	7,628	4,385	20,9	951,006	24,748	1828,373	0	199,137	199,137	99,705	0	0	0	0	0	0	0
13:37:24	1359,79	2253,558	15,263	18,652	10,696	7,768	4,451	20,9	951,006	24,748	1828,798	0	199,137	199,137	99,705	0	0	0	0	0	0	0
13:37:24	1706,079	2270,619	15,752	19,189	10,766	7,944	4,52	20,9	951,006	24,748	1829,24	0	199,137	199,137	99,705	0	0	0	0	0	0	0
13:37:24	1296,167	2283,581	15,898	19,58	10,831	8,078	4,589	20,9	951,006	24,748	1829,694	0	199,137	199,137	99,705	0	0	0	0	0	0	0
13:37:24	1894,091	2302,522	16,582	19,922	10,902	8,273	4,662	20,9	951,006	24,748	1830,167	0	199,137	199,137	99,705	0	0	0	0	0	0	0
13:37:24	797,583	2310,498	16,191	19,043	10,968	8,355	4,734	20,9	951,006	24,748	1830,647	0	199,137	199,137	99,705	0	0	0	0	0	0	0
13:37:24	1152,514	2322,023	16,093	19,873	11,038	8,474	4,807	20,9	951,006	24,748	1831,138	0	199,137	199,137	99,705	0	0	0	0	0	0	0
13:37:24	1879,98	2340,823	16,826	19,531	11,105	8,668	4,883	20,9	951,006	24,748	1831,648	0	199,137	199,137	99,705	0	0	0	0	0	0	0
13:37:24	1387,5	2354,698	17,07	19,873	11,17	8,811	4,96	20,9	951,006	24,748	1832,171	0	199,137	199,137	99,705	0	0	0	0	0	0	0
13:37:24	1078,271	2365,48	16,924	19,922	11,239	8,922	5,038	20,9	951,006	24,748	1832,705	0	199,137	199,137	99,705	0	0	0	0	0	0	0
13:37:24	1706,323	2382,544	17,51	20,361	11,304	9,098	5,117	20,9	951,006	24,748	1833,254	0	199,137	199,137	99,705	0	0	0	0	0	0	0
13:37:24	1411,23	2396,656	17,9	20,703	11,362	9,243	5,198	20,9	951,006	24,748	1833,818	0	199,137	199,137	99,705	0	0	0	0	0	0	0
13:37:24	1897,9	2415,635	18,828	21,24	11,419	9,439	5,281	20,9	951,006	24,748	1834,4	0	199,137	199,137	99,705	0	0	0	0	0	0	0
13:37:24	1376,318	2429,398	19,316	22,119	11,47	9,581	5,366	20,9	951,006	24,748	1834,995	0	199,137	199,137	99,705	0	0	0	0	0	0	0
13:37:24	1322,583	2442,624	19,756	22,314	11,52	9,717	5,451	20,9	951,006	24,748	1835,602	0	199,137	199,137	99,705	0	0	0	0	0	0	0
13:37:24	1372,534	2456,349	20,097	22,51	11,579	9,859	5,537	20,9	951,006	24,748	1836,223	0	199,137	199,137	99,705	0	0	0	0	0	0	0
13:37:24	845,776	2464,807	19,853	22,363	11,64	9,946	5,624	20,9	951,006	24,748	1836,851	0	199,137	199,137	99,705	0	0	0	0	0	0	0
13:37:24	1054,589	2475,353	19,756	22,363	11,705	10,055	5,711	20,9	951,006	24,748	1837,49	0	199,137	199,137	99,705	0	0	0	0	0	0	0
13:37:24	1087,377	2486,227	19,756	22,51	11,766	10,167	5,798	20,9	951,006	24,748	1838,139	0	199,137	199,137	99,705	0	0	0	0	0	0	0
13:37:24	1210,62	2498,333	19,804	22,119	11,831	10,292	5,886	20,9	951,006	24,748	1838,799	0	199,137	199,137	99,705	0	0	0	0	0	0	0
13:37:24	1123,413	2509,567	19,756	22,119	11,897	10,407	5,975	20,9	951,006	24,748	1839,47	0	199,137	199,137	99,705	0	0	0	0	0	0	0
13:37:24	1055,664	2520,124	19,804	22,119	11,954	10,516	6,064	20,9	951,006	24,748	1840,151	0	199,137	199,137	99,705	0	0	0	0	0	0	0
13:37:24	1542,944	2535,553	20,439	22,363	12,006	10,675	6,154	20,9	951,006	24,748	1840,846	0	199,137	199,137	99,705	0	0	0	0	0	0	0
13:37:24	1109,741	2546,651	20,635	22,461	12,058	10,79	6,245	20,9	951,006	24,748	1841,552	0	199,137	199,137	99,705	0	0	0	0	0	0	0
13:37:24	1184,033	2558,491	20,976	22,949	12,105	10,912	6,337	20,9	951,006	24,748	1842,269	0	199,137	199,137	99,705	0	0	0	0	0	0	0
13:37:24	1138,012	2569,871	21,221	23,144	12,156	11,029	6,429	20,9	951,006	24,748	1842,996	0	199,137	199,137	99,705	0	0	0	0	0	0	0
13:37:24	1458,74	2584,458	21,855	23,682	12,203	11,179	6,522	20,9	951,006	24,748	1843,738	0	199,137	199,137	99,705	0	0	0	0	0	0	0
13:37:24	910,473	2593,563	21,855	23,828	12,254	11,273	6,615	20,9	951,006	24,748	1844,488	0	199,137	199,137	99,705	0	0	0	0	0	0	0
13:37:24	1267,407	2606,237	22,197	24,267	12,306	11,404	6,709	20,9	951,006	24,748	1845,25	0	199,137	199,137	99,705	0	0	0	0	0	0	0
13:37:24	1306,762	2619,305	22,637	24,072	12,356	11,539	6,804	20,9	951,006	24,748	1846,024	0	199,137	199,137	99,705	0	0	0	0	0	0	0
13:37:24	903,54	2628,34	22,637	24,512	12,406	11,632	6,898	20,9	951,006	24,748	1846,806	0	199,137	199,137	99,705	0	0	0	0	0	0	0
13:37:24	1096,46	2639,305	22,832	24,365	12,457	11,745	6,993	20,9	951,006	24,748	1847,598	0	199,137	199,137	99,705	0	0	0	0	0	0	0
13:37:24	1264,013	2651,945	23,223	24,951	12,506	11,875	7,089	20,9	951,006	24,748	1848,403	0	199,137	199,137	99,705	0	0	0	0	0	0	0
13:37:24	995,288	2661,898	23,32	24,658	12,557	11,978	7,185	20,9	951,006	24,748	1849,216	0	199,137	199,137	99,705	0	0	0	0	0	0	0
13:37:24	836,157	2670,259	23,271	25	12,606	12,064	7,281	20,9	951,006	24,748	1850,037	0	199,137	199,137	99,705	0	0	0	0	0	0	0
13:37:24	877,514	2679,035	23,32	24,853	12,653	12,154	7,376	20,9	951,006	24,748	1850,866	0	199,137	199,137	99,705	0	0	0	0	0	0	0
13:37:24	840,185	2687,436	23,418	24,853	12,694	12,241	7,472	20,9	951,006	24,748	1851,703	0	199,137	199,137	99,705	0	0	0	0	0	0	0
13:37:24	1027,612	2697,713	23,613	24,853	12,741	12,347	7,567	20,9	951,006	24,748	1852,549	0	199,137	199,137	99,705	0	0	0	0	0	0	0
13:37:24	949,707	2707,21	23,808	25	12,784	12,445	7,663	20,9	951,006	24,748	1853,403	0	199,137	199,137	99,705	0	0	0	0	0	0	0
13:37:24	935,571	2716,565	23,906	25,244	12,831	12,541	7,758	20,9	951,006	24,748	1854,267	0	199,137	199,137	99,705	0	0	0	0	0	0	0
13:37:25	697,68	2723,542	23,76	25,146	12,878	12,613	7,854	20,9	951,006	24,748	1855,136	0	199,137	199,137	99,705	0	0	0	0	0	0	0
13:37:25	815,063	2731,693	23,808	24,853	12,921	12,697	7,949	20,9	951,006	24,748	1856,012	0	199,137	199,137	99,705	0	0	0	0	0	0	0
13:37:25	912,695	2740,82	23,955	25,244	12,964	12,791	8,044	20,9	951,006	24,748	1856,897	0	199,137	199,137	99,705	0	0	0	0	0	0	0
13:37:25	1013,793	2750,958	24,199	25,488	13,007	12,896	8,139	20,9	951,006	24,748	1857,791	0	199,137	199,137	99,705	0	0	0	0	0	0	0
13:37:25	1004,443	2761,002	24,443	25,391	13,05	13	8,234	20,9	951,006	24,748	1858,694	0	199,137	199,137	99,705	0	0	0	0	0	0	0
13:37:25	794,946	2768,952	24,541	25,683	13,089	13,081	8,329	20,9	951,006	24,748	1859,605	0	199,137	199,137	99,705	0	0	0	0	0	0	0
13:37:25	868,066	2777,632	24,736	25,83	13,126	13,171	8,424	20,9	951,006	24,748	1860,523	0	199,137	199,137	99,705	0	0	0	0	0	0	0
13:37:25	941,308	2787,045	25,078	26,074	13,16	13,268	8,519	20,9	951,006	24,748	1861,449	0	199,137	199,137	99,705	0	0	0	0	0	0	0
13:37:25	892,846	2795,974	25,371	26,269	13,193	13,36	8,614	20,9	951,006	24,748	1862,384	0	199,137	199,137	99,705	0	0	0	0	0	0	0
13:37:25	1001,22	2805,986	25,713	26,709	13,23	13,463	8,709	20,9	951,006	24,748	1863,327	0	199,137	199,137	99,705	0	0	0	0	0	0	0
13:37:25	797,68	2813,963	25,908	26,807	13,264	13,546	8,804	20,9	951,006	24,748	1864,278	0	199,137	199,137	99,705	0	0	0	0	0	0	0
13:37:25	791,259	2821,875	26,055	26,807	13,3	13,627	8,898	21,2	951,595	24,748	1865,235	0	199,137	199,137	99,705	0	0	0	0	0	0	0
13:37:25	792,358	2829,799	26,201	27,002	13,336	13,709	8,993	21,2	951,595	24,748	1866,2	0	199,137	199,137	99,705	0	0	0	0	0	0	0
13:37:25	709,57	2836,895	26,25	27,1	13,373	13,782	9,087	21,2	951,595	24,748	1867,17	0	199,137	199,137	99,705	0	0	0	0	0	0	0
13:37:25	735,888	2844,254	26,348	27,1	13,409	13,858	9,18	21,2	951,595	24,748	1868,148	0	199,137	199,137	99,705	0	0	0	0	0	0	0
13:37:25	741,748	2851,671	26,494	27,148	13,442	13,934	9,273	21,2	951,595	24,748	1869,131	0	199,137	199,137	99,705	0	0	0	0	0	0	0
13:37:25	625,83	2857,929	26,543	27,246	13,474	13,999	9,366	21,2	951,595	24,748	1870,12	0	199,137	199,137	99,705	0	0	0	0	0	0	0
13:37:25	763,33	2865,563	26,738	27,246	13,506	14,077	9,458	21,2	951,595	24,748	1871,115	0	199,137	199,137	99,705	0	0	0	0	0	0	0
13:37:25	636,401	2871,927	26,885	27,49	13,533	14,143	9,55	21,2	951,595	24,748	1872,116	0	199,137	199,137	99,705	0	0	0	0	0	0	0
13:37:25	843,457	2880,361	27,226	27,93	13,561	14,23	9,642	21,2	951,595	24,748	1873,124	0	199,137	199,137	99,705	0	0	0	0	0	0	0
13:37:25	739,428	2887,755	27,471	28,027	13,588	14,306	9,734	21,2	951,595	24,748	1874,139	0	199,137	199,137	99,705	0	0	0	0	0	0	0
13:37:25	487,695	2892,632	27,519	28,125	13,613	14,357	9,824	21,2	951,595	24,748	1875,157	0	201,981	201,981	99,717	0	0	0	0	0	0	0
13:37:25	617,065	2898,803	27,715	28,174	13,636	14,42	9,914	21,2	951,595	24,748	1876,181	0	201,981	201,981	99,717	0	0	0	0	0	0	0
13:37:25	593,334	2904,736	27,812	28,32	13,664	14,481	10,004	21,2	951,595	24,748	1877,209	0	201,981	201,981	99,717	0	0	0	0	0	0	0
13:37:25	554,516	2910,282	27,861	28,32	13,692	14,538	10,093	21,2	951,595	24,748	1878,242	0	201,981	201,981	99,717	0	0	0	0	0	0	0
13:37:25	440,576	2914,687	27,861	28,32	13,716	14,584	10,181	21,2	951,595	24,748	1879,279	0	201,981	201,981	99,717	0	0	0	0	0	0	0
13:37:25	603,442	2920,722	27,959	28,369	13,745	14,646	10,268	21,2	951,595	24,748	1880,32	0	201,981	201,981	99,717	0	0	0	0	0	0	0
13:37:25	334,472	2924,067	27,861	28,223	13,769	14,681	10,355	21,2	951,595	24,748	1881,364	0	201,981	201,981	99,717	0	0	0	0	0	0	0
13:37:25	568,09	2929,747	28,008	28,369	13,792	14,739	10,441	21,2	951,595	24,748	1882,413	0	201,981	201,981	99,717	0	0	0	0	0	0	0
13:37:25	297,68	2932,724	27,959	28,223	13,812	14,77	10,526	21,2	951,595	24,748	1883,463	0	201,981	201,981	99,717	0	0	0	0	0	0	0
13:37:25	623,657	2938,961	28,154	28,516	13,835	14,834	10,61	21,2	951,595	24,748	1884,518	0	201,981	201,981	99,717	0	0	0	0	0	0	0
13:37:25	476,22	2943,723	28,203	28,467	13,859	14,883	10,694	21,2	951,595	24,748	1885,578	0	201,981	201,981	99,717	0	0	0	0	0	0	0
13:37:25	526,171	2948,985	28,301	28,516	13,883	14,937	10,777	21,2	951,595	24,748	1886,641	0	201,981	201,981	99,717	0	0	0	0	0	0	0
13:37:25	341,333	2952,398	28,301	28,467	13,902	14,973	10,859	21,2	951,595	24,748	1887,707	0	201,981	201,981	99,717	0	0	0	0	0	0	0
13:37:25	543,017	2957,828	28,496	28,662	13,921	15,029	10,941	21,2	951,595	24,748	1888,777	0	201,981	201,981	99,717	0	0	0	0	0	0	0
13:37:25	291,259	2960,741	28,447	28,711	13,94	15,059	11,022	21,2	951,595	24,748	1889,849	0	201,981	201,981	99,717	0	0	0	0	0	0	0
13:37:25	574,487	2966,486	28,594	28,711	13,964	15,118	11,102	21,2	951,595	24,748	1890,926	0	201,981	201,981	99,717	0	0	0	0	0	0	0
13:37:25	342,309	2969,909	28,594	28,711	13,983	15,153	11,182	21,2	951,595	24,748	1892,005	0	201,981	201,981	99,717	0	0	0	0	0	0	0
13:37:25	237,988	2972,289	28,496	28,711	14,002	15,178	11,26	21,2	951,595	24,748	1893,085	0	201,981	201,981	99,717	0	0	0	0	0	0	0
13:37:25	533,837	2977,627	28,691	29,004	14,02	15,233	11,338	21,2	951,595	24,748	1894,169	0	201,981	201,981	99,717	0	0	0	0	0	0	0
13:37:25	558,496	2983,212	28,984	29,248	14,035	15,29	11,415	21,2	951,595	24,748	1895,259	0	201,981	201,981	99,717	0	0	0	0	0	0	0
13:37:25	291,308	2986,125	28,935	29,199	14,054	15,32	11,492	21,2	951,595	24,748	1896,349	0	201,981	201,981	99,717	0	0	0	0	0	0	0
13:37:25	302,905	2989,154	28,984	29,102	14,068	15,352	11,568	21,2	951,595	24,748	1897,442	0	201,981	201,981	99,717	0	0	0	0	0	0	0
13:37:25	201,635	2991,171	28,935	29,248	14,082	15,372	11,642	21,2	951,595	24,748	1898,536	0	201,981	201,981	99,717	0	0	0	0	0	0	0
13:37:25	407,47	2995,245	29,082	29,248	14,096	15,414	11,716	21,2	951,595	24,748	1899,633	0	201,981	201,981	99,717	0	0	0	0	0	0	0
13:37:25	295,483	2998,2	29,131	29,394	14,11	15,445	11,789	21,2	951,595	24,748	1900,731	0	201,981	201,981	99,717	0	0	0	0	0	0	0
13:37:25	301,757	3001,218	29,18	29,443	14,124	15,476	11,862	21,2	951,595	24,748	1901,832	0	201,981	201,981	99,717	0	0	0	0	0	0	0
13:37:25	148,217	3002,7	29,082	29,199	14,138	15,491	11,933	21,2	951,595	24,748	1902,933	0	201,981	201,981	99,717	0	0	0	0	0	0	0
13:37:25	280,932	3005,509	29,18	29,394	14,148	15,52	12,003	21,2	951,595	24,748	1904,035	0	201,981	201,981	99,717	0	0	0	0	0	0	0
13:37:25	485,278	3010,362	29,424	29,687	14,161	15,57	12,073	21,2	951,595	24,748	1905,142	0	201,981	201,981	99,717	0	0	0	0	0	0	0
13:37:25	227,612	3012,638	29,473	29,59	14,171	15,594	12,142	21,2	951,595	24,748	1906,249	0	201,981	201,981	99,717	0	0	0	0	0	0	0
13:37:25	265,698	3015,295	29,57	29,785	14,18	15,621	12,21	21,2	951,595	24,748	1907,358	0	201,981	201,981	99,717	0	0	0	0	0	0	0
13:37:25	337,182	3018,667	29,668	29,883	14,193	15,656	12,278	21,2	951,595	24,748	1908,469	0	201,981	201,981	99,717	0	0	0	0	0	0	0
13:37:25	174,023	3020,407	29,668	29,687	14,203	15,674	12,344	21,2	951,595	24,748	1909,581	0	201,981	201,981	99,717	0	0	0	0	0	0	0
13:37:25	125,024	3021,657	29,619	29,736	14,213	15,687	12,41	21,2	951,595	24,748	1910,693	0	201,981	201,981	99,717	0	0	0	0	0	0	0
13:37:25	281,372	3024,471	29,668	29,883	14,226	15,716	12,475	21,2	951,595	24,748	1911,807	0	201,981	201,981	99,717	0	0	0	0	0	0	0
13:37:25	-30,346	3024,168	29,473	29,59	14,235	15,713	12,538	21,2	951,595	24,748	1912,919	0	201,981	201,981	99,717	0	0	0	0	0	0	0
13:37:25	134,643	3025,514	29,424	29,541	14,245	15,726	12,601	21,2	951,595	24,748	1914,032	0	201,981	201,981	99,717	0	0	0	0	0	0	0
13:37:25	320,629	3028,72	29,57	29,687	14,255	15,76	12,663	21,2	951,595	24,748	1915,147	0	201,981	201,981	99,717	0	0	0	0	0	0	0
13:37:25	69,042	3029,411	29,57	29,541	14,259	15,767	12,724	21,2	951,595	24,748	1916,261	0	201,981	201,981	99,717	0	0	0	0	0	0	0
13:37:25	271,533	3032,126	29,766	29,785	14,263	15,795	12,784	21,2	951,595	24,748	1917,377	0	201,981	201,981	99,717	0	0	0	0	0	0	0
13:37:25	387,5	3036,001	30,059	29,98	14,267	15,835	12,844	21,2	951,595	24,748	1918,496	0	201,981	201,981	99,717	0	0	0	0	0	0	0
13:37:25	67,846	3036,68	30,059	29,98	14,271	15,842	12,902	21,2	951,595	24,748	1919,614	0	201,981	201,981	99,717	0	0	0	0	0	0	0
13:37:25	168,603	3038,366	30,156	30,225	14,275	15,859	12,96	21,2	951,595	24,748	1920,732	0	201,981	201,981	99,717	0	0	0	0	0	0	0
13:37:25	99,804	3039,364	30,156	30,273	14,281	15,869	13,017	21,2	951,595	24,748	1921,851	0	201,981	201,981	99,717	0	0	0	0	0	0	0
13:37:25	48,217	3039,846	30,059	30,078	14,289	15,874	13,073	21,2	951,595	24,748	1922,969	0	201,981	201,981	99,717	0	0	0	0	0	0	0
13:37:25	-1,123	3039,835	29,961	30,078	14,294	15,874	13,128	21,2	951,595	24,748	1924,086	0	201,981	201,981	99,717	0	0	0	0	0	0	0
13:37:25	15,429	3039,989	29,814	29,785	14,304	15,876	13,182	21,2	951,595	24,748	1925,202	0	201,981	201,981	99,717	0	0	0	0	0	0	0
13:37:25	-51,416	3039,475	29,668	29,736	14,309	15,87	13,235	21,2	951,595	24,748	1926,316	0	201,981	201,981	99,717	0	0	0	0	0	0	0
13:37:25	166,479	3041,14	29,766	29,736	14,313	15,888	13,287	21,2	951,595	24,748	1927,431	0	201,981	201,981	99,717	0	0	0	0	0	0	0
13:37:25	201,562	3043,155	29,961	30,078	14,313	15,908	13,338	21,2	951,595	24,748	1928,547	0	201,981	201,981	99,717	0	0	0	0	0	0	0
13:37:25	151,171	3044,667	30,107	30,078	14,313	15,924	13,389	21,2	951,595	24,748	1929,663	0	201,981	201,981	99,717	0	0	0	0	0	0	0
13:37:25	64,624	3045,313	30,107	29,98	14,317	15,931	13,439	21,2	951,595	24,748	1930,779	0	201,981	201,981	99,717	0	0	0	0	0	0	0
13:37:25	67,846	3045,992	30,156	30,078	14,317	15,938	13,488	21,2	951,595	24,748	1931,894	0	201,981	201,981	99,717	0	0	0	0	0	0	0
13:37:25	-84,35	3045,148	30,059	30,127	14,318	15,929	13,536	21,2	951,595	24,748	1933,007	0	201,981	201,981	99,717	0	0	0	0	0	0	0
13:37:25	133,74	3046,485	30,107	30,273	14,323	15,943	13,583	21,2	951,595	24,748	1934,121	0	201,981	201,981	99,717	0	0	0	0	0	0	0
13:37:25	-237,841	3044,107	29,814	29,883	14,327	15,918	13,629	21,2	951,595	24,748	1935,231	0	201,981	201,981	99,717	0	0	0	0	0	0	0
13:37:25	252,026	3046,627	30,059	29,98	14,327	15,944	13,674	21,2	951,595	24,748	1936,342	0	201,981	201,981	99,717	0	0	0	0	0	0	0
13:37:25	0	3046,627	30,059	30,078	14,327	15,944	13,719	21,2	951,595	24,748	1937,452	0	201,981	201,981	99,717	0	0	0	0	0	0	0
13:37:25	0	3046,627	30,059	30,078	14,327	15,944	13,762	21,2	951,595	24,748	1938,561	0	201,981	201,981	99,717	0	0	0	0	0	0	0
13:37:25	219,262	3048,82	30,254	30,469	14,328	15,967	13,806	21,2	951,595	24,748	1939,672	0	201,981	201,981	99,717	0	0	0	0	0	0	0
13:37:25	-151,269	3047,307	30,107	30,225	14,328	15,951	13,848	21,2	951,595	24,748	1940,779	0	201,981	201,981	99,717	0	0	0	0	0	0	0
13:37:25	-151,245	3045,795	29,961	29,932	14,328	15,936	13,889	21,2	951,595	24,748	1941,884	0	201,981	201,981	99,717	0	0	0	0	0	0	0
13:37:25	0	3045,795	29,961	29,98	14,328	15,936	13,929	21,2	951,595	24,748	1942,988	0	201,981	201,981	99,717	0	0	0	0	0	0	0
13:37:25	100,83	3046,803	30,059	29,932	14,328	15,946	13,968	21,2	951,595	24,748	1944,092	0	201,981	201,981	99,717	0	0	0	0	0	0	0
13:37:25	-151,22	3045,291	29,912	29,883	14,328	15,93	14,007	21,2	951,595	24,748	1945,193	0	201,981	201,981	99,717	0	0	0	0	0	0	0
13:37:25	151,22	3046,803	30,059	29,932	14,328	15,946	14,045	21,2	951,595	24,748	1946,295	0	201,981	201,981	99,717	0	0	0	0	0	0	0
13:37:25	0	3046,803	30,059	30,127	14,328	15,946	14,082	21,2	951,595	24,748	1947,395	0	201,981	201,981	99,717	0	0	0	0	0	0	0
13:37:25	0	3046,803	30,059	30,078	14,328	15,946	14,119	21,2	951,595	24,748	1948,495	0	201,981	201,981	99,717	0	0	0	0	0	0	0
13:37:25	-252,026	3044,283	29,814	29,883	14,328	15,92	14,154	21,2	951,595	24,748	1949,59	0	201,981	201,981	99,717	0	0	0	0	0	0	0
13:37:25	100,805	3045,291	29,912	29,932	14,328	15,93	14,189	21,2	951,595	24,748	1950,686	0	201,981	201,981	99,717	0	0	0	0	0	0	0
13:37:25	-17,578	3045,115	29,912	29,785	14,327	15,929	14,223	21,2	951,595	24,748	1951,78	0	201,981	201,981	99,717	0	0	0	0	0	0	0
13:37:25	-83,227	3044,283	29,814	29,736	14,328	15,92	14,256	21,2	951,595	24,748	1952,873	0	201,981	201,981	99,717	0	0	0	0	0	0	0
13:37:25	-17,578	3044,107	29,814	29,785	14,327	15,918	14,289	21,2	951,595	24,748	1953,964	0	201,981	201,981	99,717	0	0	0	0	0	0	0
13:37:25	-151,22	3042,595	29,668	29,883	14,327	15,903	14,32	21,2	951,595	24,748	1955,053	0	201,981	201,981	99,717	0	0	0	0	0	0	0
13:37:25	0	3042,595	29,668	29,785	14,327	15,903	14,351	21,2	951,595	24,748	1956,14	0	201,981	201,981	99,717	0	0	0	0	0	0	0
13:37:25	36,254	3042,957	29,766	29,785	14,323	15,906	14,382	21,2	951,595	24,748	1957,227	0	201,981	201,981	99,717	0	0	0	0	0	0	0
13:37:25	0	3042,957	29,766	29,883	14,323	15,906	14,412	21,2	951,595	24,748	1958,313	0	201,981	201,981	99,717	0	0	0	0	0	0	0
13:37:25	-100,83	3041,949	29,668	29,785	14,323	15,896	14,441	21,2	951,595	24,748	1959,397	0	201,981	201,981	99,717	0	0	0	0	0	0	0
13:37:25	0	3041,949	29,668	29,736	14,323	15,896	14,469	21,2	951,595	24,748	1960,479	0	201,981	201,981	99,717	0	0	0	0	0	0	0
13:37:26	100,83	3042,957	29,766	29,883	14,323	15,906	14,498	21,2	951,595	24,748	1961,562	0	201,981	201,981	99,717	0	0	0	0	0	0	0
13:37:26	-100,83	3041,949	29,668	29,785	14,323	15,896	14,525	21,2	951,595	24,748	1962,642	0	201,981	201,981	99,717	0	0	0	0	0	0	0
13:37:26	-50,39	3041,445	29,619	29,687	14,323	15,891	14,552	21,2	951,595	24,748	1963,721	0	201,981	201,981	99,717	0	0	0	0	0	0	0
13:37:26	151,22	3042,957	29,766	29,883	14,323	15,906	14,578	21,2	951,595	24,748	1964,8	0	201,981	201,981	99,717	0	0	0	0	0	0	0
13:37:26	0	3042,957	29,766	29,785	14,323	15,906	14,604	21,2	951,595	24,748	1965,879	0	201,981	201,981	99,717	0	0	0	0	0	0	0
13:37:26	0	3042,957	29,766	29,785	14,323	15,906	14,63	21,2	951,595	24,748	1966,956	0	201,981	201,981	99,717	0	0	0	0	0	0	0
13:37:26	0	3042,957	29,766	29,785	14,323	15,906	14,655	21,2	951,595	24,748	1968,032	0	201,981	201,981	99,717	0	0	0	0	0	0	0
13:37:26	-100,83	3041,949	29,668	29,59	14,323	15,896	14,679	21,2	951,595	24,748	1969,106	0	201,981	201,981	99,717	0	0	0	0	0	0	0
13:37:26	0	3041,949	29,668	29,541	14,323	15,896	14,703	21,2	951,595	24,748	1970,179	0	201,981	201,981	99,717	0	0	0	0	0	0	0
13:37:26	100,83	3042,957	29,766	29,785	14,323	15,906	14,727	21,2	951,595	24,748	1971,251	0	201,981	201,981	99,717	0	0	0	0	0	0	0
13:37:26	-100,83	3041,949	29,668	29,736	14,323	15,896	14,75	21,2	951,595	24,748	1972,322	0	201,981	201,981	99,717	0	0	0	0	0	0	0
13:37:26	100,83	3042,957	29,766	29,785	14,323	15,906	14,772	21,4	952,436	24,748	1973,393	0	201,981	201,981	99,717	0	0	0	0	0	0	0
13:37:26	-8,178	3042,876	29,766	29,687	14,323	15,905	14,794	21,4	952,436	24,748	1974,462	0	201,981	201,981	99,717	0	0	0	0	0	0	0
13:37:26	0	3042,876	29,766	29,785	14,323	15,905	14,816	21,4	952,436	24,748	1975,531	0	201,981	201,981	99,717	0	0	0	0	0	0	0
13:37:26	151,147	3044,387	29,912	29,932	14,323	15,921	14,838	21,4	952,436	24,748	1976,6	0	201,981	201,981	99,717	0	0	0	0	0	0	0
13:37:26	-151,147	3042,876	29,766	29,785	14,323	15,905	14,859	21,4	952,436	24,748	1977,666	0	201,981	201,981	99,717	0	0	0	0	0	0	0
13:37:26	-151,147	3041,364	29,619	29,687	14,323	15,89	14,879	21,4	952,436	24,748	1978,73	0	201,981	201,981	99,717	0	0	0	0	0	0	0
13:37:26	50,39	3041,868	29,668	29,687	14,323	15,895	14,899	21,4	952,436	24,748	1979,793	0	201,981	201,981	99,717	0	0	0	0	0	0	0
13:37:26	151,123	3043,379	29,814	29,785	14,323	15,911	14,919	21,4	952,436	24,748	1980,856	0	201,981	201,981	99,717	0	0	0	0	0	0	0
13:37:26	100,781	3044,387	29,912	29,932	14,323	15,921	14,938	21,4	952,436	24,748	1981,92	0	201,981	201,981	99,717	0	0	0	0	0	0	0
13:37:26	-151,147	3042,876	29,766	29,785	14,323	15,905	14,957	21,4	952,436	24,748	1982,981	0	201,981	201,981	99,717	0	0	0	0	0	0	0
13:37:26	46,997	3043,346	29,766	29,736	14,326	15,91	14,976	21,4	952,436	24,748	1984,041	0	204,581	204,581	99,728	0	0	0	0	0	0	0
13:37:26	-83,203	3042,514	29,668	29,785	14,327	15,902	14,994	21,4	952,436	24,748	1985,1	0	204,581	204,581	99,728	0	0	0	0	0	0	0
13:37:26	100,781	3043,521	29,766	29,785	14,327	15,912	15,012	21,4	952,436	24,748	1986,158	0	204,581	204,581	99,728	0	0	0	0	0	0	0
13:37:26	-64,575	3042,876	29,766	29,736	14,323	15,905	15,03	21,4	952,436	24,748	1987,215	0	204,581	204,581	99,728	0	0	0	0	0	0	0
13:37:26	-255,224	3040,323	29,473	29,443	14,326	15,879	15,046	21,4	952,436	24,748	1988,268	0	204,581	204,581	99,728	0	0	0	0	0	0	0
13:37:26	-701,293	3033,31	28,838	28,369	14,323	15,807	15,061	21,4	952,436	24,748	1989,313	0	204,581	204,581	99,728	0	0	0	0	0	0	0
13:37:26	-853,833	3024,772	28,105	27,246	14,317	15,719	15,074	21,4	952,436	24,748	1990,348	0	204,581	204,581	99,728	0	0	0	0	0	0	0
13:37:26	-981,835	3014,954	27,471	26,416	14,299	15,618	15,085	21,4	952,436	24,748	1991,373	0	204,581	204,581	99,728	0	0	0	0	0	0	0
13:37:26	-918,017	3005,774	27,129	25,488	14,267	15,523	15,093	21,4	952,436	24,748	1992,387	0	204,581	204,581	99,728	0	0	0	0	0	0	0
13:37:26	-906,347	2996,71	27,031	25,049	14,222	15,43	15,1	21,4	952,436	24,748	1993,391	0	204,581	204,581	99,728	0	0	0	0	0	0	0
13:37:26	-1221,899	2984,491	26,738	24,805	14,171	15,304	15,104	21,4	952,436	24,748	1994,382	0	204,581	204,581	99,728	0	0	0	0	0	0	0
13:37:26	-789,721	2976,594	27,031	24,658	14,11	15,222	15,106	21,4	952,436	24,748	1995,365	0	204,581	204,581	99,728	0	0	0	0	0	0	0
13:37:26	-990,258	2966,691	27,129	24,023	14,049	15,12	15,107	21,4	952,436	24,748	1996,336	0	204,581	204,581	99,728	0	0	0	0	0	0	0
13:37:26	-1468,896	2952,002	26,689	23,974	13,992	14,969	15,104	21,4	952,436	24,748	1997,292	0	204,581	204,581	99,728	0	0	0	0	0	0	0
13:37:26	-1662,719	2935,375	26,055	22,705	13,935	14,797	15,098	21,4	952,436	24,748	1998,23	0	204,581	204,581	99,728	0	0	0	0	0	0	0
13:37:26	-1200,122	2923,374	25,713	22,558	13,888	14,673	15,09	21,4	952,436	24,748	1999,155	0	204,581	204,581	99,728	0	0	0	0	0	0	0
13:37:26	-885,961	2914,514	25,762	22,363	13,835	14,582	15,08	21,4	952,436	24,748	2000,07	0	204,581	204,581	99,728	0	0	0	0	0	0	0
13:37:26	-1983,471	2894,68	24,736	21,435	13,783	14,378	15,066	21,4	952,436	24,748	2000,965	0	204,581	204,581	99,728	0	0	0	0	0	0	0
13:37:26	-815,307	2886,526	24,932	22,021	13,726	14,294	15,051	21,4	952,436	24,748	2001,851	0	204,581	204,581	99,728	0	0	0	0	0	0	0
13:37:26	-1356,567	2872,961	24,687	21,435	13,664	14,154	15,033	21,4	952,436	24,748	2002,722	0	204,581	204,581	99,728	0	0	0	0	0	0	0
13:37:26	-1555,639	2857,404	24,394	21,045	13,593	13,993	15,013	21,4	952,436	24,748	2003,576	0	204,581	204,581	99,728	0	0	0	0	0	0	0
13:37:26	-964,331	2847,761	24,736	20,605	13,52	13,894	14,991	21,4	952,436	24,748	2004,421	0	204,581	204,581	99,728	0	0	0	0	0	0	0
13:37:26	-1706,909	2830,692	24,297	20,556	13,449	13,718	14,966	21,4	952,436	24,748	2005,247	0	204,581	204,581	99,728	0	0	0	0	0	0	0
13:37:26	-1042,895	2820,263	24,443	20,703	13,382	13,61	14,939	21,4	952,436	24,748	2006,062	0	204,581	204,581	99,728	0	0	0	0	0	0	0
13:37:26	-2084,741	2799,416	23,418	19,482	13,323	13,396	14,909	21,4	952,436	24,748	2006,855	0	204,581	204,581	99,728	0	0	0	0	0	0	0
13:37:26	-1083,715	2788,578	23,223	20,166	13,273	13,284	14,877	21,4	952,436	24,748	2007,637	0	204,581	204,581	99,728	0	0	0	0	0	0	0
13:37:26	-1395,385	2774,625	22,685	19,336	13,225	13,14	14,843	21,4	952,436	24,748	2008,404	0	204,581	204,581	99,728	0	0	0	0	0	0	0
13:37:26	-2212,28	2752,502	21,318	18,164	13,178	12,912	14,805	21,4	952,436	24,748	2009,148	0	204,581	204,581	99,728	0	0	0	0	0	0	0
13:37:26	-817,846	2744,323	21,416	17,724	13,126	12,828	14,766	21,4	952,436	24,748	2009,883	0	204,581	204,581	99,728	0	0	0	0	0	0	0
13:37:26	-1693,896	2727,384	20,732	17,187	13,069	12,653	14,725	21,4	952,436	24,748	2010,601	0	204,581	204,581	99,728	0	0	0	0	0	0	0
13:37:26	-1210,62	2715,278	20,635	17,431	13,007	12,528	14,682	21,4	952,436	24,748	2011,306	0	204,581	204,581	99,728	0	0	0	0	0	0	0
13:37:26	-956,835	2705,71	20,781	17,48	12,945	12,43	14,638	21,4	952,436	24,748	2012	0	204,581	204,581	99,728	0	0	0	0	0	0	0
13:37:26	-1188,183	2693,828	20,781	17,724	12,878	12,307	14,592	21,4	952,436	24,748	2012,682	0	204,581	204,581	99,728	0	0	0	0	0	0	0
13:37:26	-660,522	2687,223	21,221	17,773	12,816	12,239	14,546	21,4	952,436	24,748	2013,357	0	204,581	204,581	99,728	0	0	0	0	0	0	0
13:37:26	-1730,517	2669,918	20,488	17,187	12,76	12,061	14,497	21,4	952,436	24,748	2014,013	0	204,581	204,581	99,728	0	0	0	0	0	0	0
13:37:26	-1382,934	2656,088	20,097	17,041	12,704	11,918	14,447	21,4	952,436	24,748	2014,655	0	204,581	204,581	99,728	0	0	0	0	0	0	0
13:37:26	-653,686	2649,551	20,439	17,236	12,648	11,851	14,396	21,4	952,436	24,748	2015,29	0	204,581	204,581	99,728	0	0	0	0	0	0	0
13:37:26	-1464,306	2634,908	19,951	17,285	12,593	11,7	14,343	21,4	952,436	24,748	2015,91	0	204,581	204,581	99,728	0	0	0	0	0	0	0
13:37:26	-1246,215	2622,446	19,756	17,041	12,533	11,571	14,289	21,4	952,436	24,748	2016,516	0	204,581	204,581	99,728	0	0	0	0	0	0	0
13:37:26	-1128,344	2611,163	19,609	16,552	12,478	11,455	14,233	21,4	952,436	24,748	2017,111	0	204,581	204,581	99,728	0	0	0	0	0	0	0
13:37:26	-963,183	2601,531	19,658	17,187	12,421	11,355	14,177	21,4	952,436	24,748	2017,695	0	204,581	204,581	99,728	0	0	0	0	0	0	0
13:37:26	-1155,224	2589,979	19,463	16,601	12,367	11,236	14,119	21,4	952,436	24,748	2018,268	0	204,581	204,581	99,728	0	0	0	0	0	0	0
13:37:26	-1365,795	2576,321	19,023	16,406	12,314	11,096	14,06	21,4	952,436	24,748	2018,826	0	204,581	204,581	99,728	0	0	0	0	0	0	0
13:37:26	-1099,707	2565,324	18,828	16,357	12,263	10,982	13,999	21,4	952,436	24,748	2019,373	0	204,581	204,581	99,728	0	0	0	0	0	0	0
13:37:26	-1577,392	2549,55	18,047	15,478	12,217	10,82	13,937	21,4	952,436	24,748	2019,903	0	204,581	204,581	99,728	0	0	0	0	0	0	0
13:37:26	-968,481	2539,865	17,9	15,674	12,17	10,72	13,874	21,4	952,436	24,748	2020,423	0	204,581	204,581	99,728	0	0	0	0	0	0	0
13:37:26	-945,605	2530,409	17,851	15,674	12,12	10,622	13,81	21,4	952,436	24,748	2020,932	0	204,581	204,581	99,728	0	0	0	0	0	0	0
13:37:26	-1186,084	2518,548	17,412	15,088	12,077	10,5	13,745	21,4	952,436	24,748	2021,43	0	204,581	204,581	99,728	0	0	0	0	0	0	0
13:37:26	-1166,845	2506,88	17,07	15,283	12,03	10,38	13,679	21,4	952,436	24,748	2021,915	0	204,581	204,581	99,728	0	0	0	0	0	0	0
13:37:26	-660,815	2500,271	17,168	15,283	11,987	10,312	13,613	21,4	952,436	24,748	2022,394	0	204,581	204,581	99,728	0	0	0	0	0	0	0
13:37:26	-1120,8	2489,063	16,875	15,088	11,94	10,196	13,546	21,4	952,436	24,748	2022,861	0	204,581	204,581	99,728	0	0	0	0	0	0	0
13:37:26	-753,32	2481,53	16,875	14,941	11,897	10,118	13,479	21,4	952,436	24,748	2023,319	0	204,581	204,581	99,728	0	0	0	0	0	0	0
13:37:26	-1118,872	2470,341	16,582	14,843	11,85	10,003	13,411	21,4	952,436	24,748	2023,766	0	204,581	204,581	99,728	0	0	0	0	0	0	0
13:37:26	-692,626	2463,415	16,728	14,99	11,803	9,932	13,343	21,4	952,436	24,748	2024,206	0	204,581	204,581	99,728	0	0	0	0	0	0	0
13:37:26	-878,247	2454,633	16,679	15,136	11,756	9,841	13,274	21,4	952,436	24,748	2024,636	0	204,581	204,581	99,728	0	0	0	0	0	0	0
13:37:26	-890,185	2445,731	16,533	14,795	11,714	9,749	13,205	21,4	952,436	24,748	2025,057	0	204,581	204,581	99,728	0	0	0	0	0	0	0
13:37:26	-1011,328	2435,618	16,338	14,599	11,667	9,645	13,135	21,4	952,436	24,748	2025,468	0	204,581	204,581	99,728	0	0	0	0	0	0	0
13:37:26	-734,668	2428,271	16,435	14,99	11,62	9,569	13,065	21,4	952,436	24,748	2025,871	0	204,581	204,581	99,728	0	0	0	0	0	0	0
13:37:26	-839,282	2419,878	16,338	14,404	11,578	9,483	12,995	21,4	952,436	24,748	2026,265	0	204,581	204,581	99,728	0	0	0	0	0	0	0
13:37:26	-1168,139	2408,197	15,947	14,209	11,533	9,362	12,924	21,4	952,436	24,748	2026,647	0	204,581	204,581	99,728	0	0	0	0	0	0	0
13:37:26	-833,105	2399,866	15,898	14,306	11,489	9,276	12,852	21,4	952,436	24,748	2027,02	0	204,581	204,581	99,728	0	0	0	0	0	0	0
13:37:26	-949,511	2390,37	15,703	14,111	11,446	9,179	12,78	21,4	952,436	24,748	2027,383	0	204,581	204,581	99,728	0	0	0	0	0	0	0
13:37:26	-1062,085	2379,75	15,41	13,427	11,402	9,069	12,707	21,4	952,436	24,748	2027,736	0	204,581	204,581	99,728	0	0	0	0	0	0	0
13:37:26	-702,49	2372,725	15,41	13,72	11,362	8,997	12,635	21,4	952,436	24,748	2028,081	0	204,581	204,581	99,728	0	0	0	0	0	0	0
13:37:26	-1145,141	2361,273	14,97	13,232	11,321	8,879	12,561	21,4	952,436	24,748	2028,414	0	204,581	204,581	99,728	0	0	0	0	0	0	0
13:37:26	-889,599	2352,377	14,775	13,33	11,281	8,787	12,487	21,4	952,436	24,748	2028,738	0	204,581	204,581	99,728	0	0	0	0	0	0	0
13:37:26	-850,61	2343,871	14,58	13,379	11,244	8,699	12,413	21,4	952,436	24,748	2029,053	0	204,581	204,581	99,728	0	0	0	0	0	0	0
13:37:26	-739,917	2336,472	14,482	13,33	11,207	8,623	12,338	21,4	952,436	24,748	2029,36	0	204,581	204,581	99,728	0	0	0	0	0	0	0
13:37:26	-1022,924	2326,243	14,092	12,89	11,17	8,517	12,263	21,4	952,436	24,748	2029,657	0	204,581	204,581	99,728	0	0	0	0	0	0	0
13:37:26	-913,11	2317,112	13,75	12,549	11,137	8,423	12,188	21,4	952,436	24,748	2029,945	0	204,581	204,581	99,728	0	0	0	0	0	0	0
13:37:26	-883,569	2308,276	13,506	12,158	11,1	8,332	12,113	21,4	952,436	24,748	2030,223	0	204,581	204,581	99,728	0	0	0	0	0	0	0
13:37:26	-760,327	2300,673	13,408	12,353	11,062	8,254	12,037	21,4	952,436	24,748	2030,493	0	204,581	204,581	99,728	0	0	0	0	0	0	0
13:37:26	-619,311	2294,48	13,457	12,06	11,024	8,19	11,961	21,4	952,436	24,748	2030,757	0	204,581	204,581	99,728	0	0	0	0	0	0	0
13:37:26	-723,461	2287,245	13,31	11,914	10,991	8,115	11,886	21,4	952,436	24,748	2031,014	0	204,581	204,581	99,728	0	0	0	0	0	0	0
13:37:26	-746,313	2279,782	13,31	11,963	10,949	8,038	11,811	21,4	952,436	24,748	2031,262	0	204,581	204,581	99,728	0	0	0	0	0	0	0
13:37:26	-719,946	2272,582	13,164	12,109	10,916	7,964	11,735	21,4	952,436	24,748	2031,504	0	204,581	204,581	99,728	0	0	0	0	0	0	0
13:37:26	-712,573	2265,457	13,115	11,718	10,878	7,891	11,66	21,4	952,436	24,748	2031,738	0	204,581	204,581	99,728	0	0	0	0	0	0	0
13:37:26	-797,07	2257,486	12,968	11,718	10,841	7,809	11,584	21,4	952,436	24,748	2031,963	0	204,581	204,581	99,728	0	0	0	0	0	0	0
13:37:26	-718,31	2250,303	12,822	11,523	10,808	7,735	11,509	21,4	952,436	24,748	2032,182	0	204,581	204,581	99,728	0	0	0	0	0	0	0
13:37:27	-625,122	2244,052	12,773	11,523	10,775	7,67	11,434	21,4	952,436	24,748	2032,394	0	204,581	204,581	99,728	0	0	0	0	0	0	0
13:37:27	-711,499	2236,937	12,627	11,425	10,742	7,597	11,358	21,4	952,436	24,748	2032,598	0	204,581	204,581	99,728	0	0	0	0	0	0	0
13:37:27	-861,865	2228,318	12,334	11,23	10,709	7,508	11,283	21,4	952,436	24,748	2032,794	0	204,581	204,581	99,728	0	0	0	0	0	0	0
13:37:27	-483,862	2223,479	12,431	11,279	10,677	7,458	11,208	21,4	952,436	24,748	2032,984	0	204,581	204,581	99,728	0	0	0	0	0	0	0
13:37:27	-708,837	2216,391	12,285	11,279	10,644	7,385	11,133	21,4	952,436	24,748	2033,168	0	204,581	204,581	99,728	0	0	0	0	0	0	0
13:37:27	-733,667	2209,054	12,187	11,181	10,608	7,309	11,058	21,4	952,436	24,748	2033,344	0	204,581	204,581	99,728	0	0	0	0	0	0	0
13:37:27	-762,841	2201,426	11,992	11,035	10,575	7,231	10,983	21,4	952,436	24,748	2033,512	0	204,581	204,581	99,728	0	0	0	0	0	0	0
13:37:27	-535,424	2196,072	12,187	11,035	10,534	7,176	10,908	21,4	952,436	24,748	2033,674	0	204,581	204,581	99,728	0	0	0	0	0	0	0
13:37:27	-636,865	2189,703	12,187	11,23	10,498	7,11	10,834	21,4	952,436	24,748	2033,83	0	204,581	204,581	99,728	0	0	0	0	0	0	0
13:37:27	-762,28	2182,08	11,992	10,888	10,465	7,031	10,759	21,4	952,436	24,748	2033,979	0	204,581	204,581	99,728	0	0	0	0	0	0	0
13:37:27	-664,062	2175,44	11,943	10,693	10,43	6,963	10,685	21,4	952,436	24,748	2034,12	0	204,581	204,581	99,728	0	0	0	0	0	0	0
13:37:27	-627,661	2169,163	11,845	10,742	10,399	6,898	10,61	21,2	951,976	24,748	2034,255	0	204,581	204,581	99,728	0	0	0	0	0	0	0
13:37:27	-742,382	2161,739	11,65	10,742	10,368	6,822	10,536	21,2	951,976	24,748	2034,383	0	204,581	204,581	99,728	0	0	0	0	0	0	0
13:37:27	-696,899	2154,77	11,455	10,693	10,338	6,75	10,462	21,2	951,976	24,748	2034,503	0	204,581	204,581	99,728	0	0	0	0	0	0	0
13:37:27	-710,742	2147,663	11,259	10,547	10,308	6,676	10,388	21,2	951,976	24,748	2034,616	0	204,581	204,581	99,728	0	0	0	0	0	0	0
13:37:27	-686,01	2140,803	11,015	10,205	10,282	6,606	10,314	21,2	951,976	24,748	2034,722	0	204,581	204,581	99,728	0	0	0	0	0	0	0
13:37:27	-776,782	2133,035	10,625	9,814	10,259	6,526	10,239	21,2	951,976	24,748	2034,821	0	204,581	204,581	99,728	0	0	0	0	0	0	0
13:37:27	-593,505	2127,1	10,478	9,619	10,233	6,464	10,165	21,2	951,976	24,748	2034,913	0	204,581	204,581	99,728	0	0	0	0	0	0	0
13:37:27	-665,551	2120,444	10,283	9,423	10,205	6,396	10,091	21,2	951,976	24,748	2034,998	0	204,581	204,581	99,728	0	0	0	0	0	0	0
13:37:27	-554,467	2114,9	10,136	9,472	10,181	6,339	10,018	21,2	951,976	24,748	2035,078	0	204,581	204,581	99,728	0	0	0	0	0	0	0
13:37:27	-569,165	2109,208	10,039	9,472	10,154	6,28	9,944	21,2	951,976	24,748	2035,152	0	204,581	204,581	99,728	0	0	0	0	0	0	0
13:37:27	-510,961	2104,098	10,039	9,326	10,125	6,227	9,872	21,2	951,976	24,748	2035,221	0	202,365	202,365	99,719	0	0	0	0	0	0	0
13:37:27	-561,279	2098,485	10,039	9,277	10,093	6,169	9,799	21,2	951,976	24,748	2035,285	0	202,365	202,365	99,719	0	0	0	0	0	0	0
13:37:27	-504,272	2093,443	10,039	9,277	10,065	6,117	9,727	21,2	951,976	24,748	2035,343	0	202,365	202,365	99,719	0	0	0	0	0	0	0
13:37:27	-542,041	2088,022	9,99	9,277	10,036	6,062	9,655	21,2	951,976	24,748	2035,396	0	202,365	202,365	99,719	0	0	0	0	0	0	0
13:37:27	-420,751	2083,815	9,99	9,277	10,012	6,018	9,584	21,2	951,976	24,748	2035,444	0	202,365	202,365	99,719	0	0	0	0	0	0	0
13:37:27	-599,853	2077,816	9,795	9,082	9,989	5,956	9,512	21,2	951,976	24,748	2035,486	0	202,365	202,365	99,719	0	0	0	0	0	0	0
13:37:27	-555,883	2072,257	9,648	8,838	9,965	5,899	9,442	21,2	951,976	24,748	2035,523	0	202,365	202,365	99,719	0	0	0	0	0	0	0
13:37:27	-513,793	2067,119	9,55	8,838	9,94	5,846	9,371	21,2	951,976	24,748	2035,555	0	202,365	202,365	99,719	0	0	0	0	0	0	0
13:37:27	-512,646	2061,993	9,453	8,789	9,916	5,793	9,301	21,2	951,976	24,748	2035,581	0	202,365	202,365	99,719	0	0	0	0	0	0	0
13:37:27	-512,573	2056,867	9,355	8,789	9,892	5,74	9,231	21,2	951,976	24,748	2035,603	0	202,365	202,365	99,719	0	0	0	0	0	0	0
13:37:27	-422,412	2052,643	9,355	9,082	9,868	5,697	9,162	21,2	951,976	24,748	2035,62	0	202,365	202,365	99,719	0	0	0	0	0	0	0
13:37:27	-338,94	2049,254	9,355	8,984	9,849	5,662	9,093	21,2	951,976	24,748	2035,633	0	202,365	202,365	99,719	0	0	0	0	0	0	0
13:37:27	-682,641	2042,427	9,16	8,789	9,82	5,592	9,025	21,2	951,976	24,748	2035,64	0	202,365	202,365	99,719	0	0	0	0	0	0	0
13:37:27	-420,19	2038,225	9,16	8,642	9,797	5,548	8,956	21,2	951,976	24,748	2035,643	0	202,365	202,365	99,719	0	0	0	0	0	0	0
13:37:27	-554,895	2032,676	9,013	8,545	9,773	5,491	8,888	21,2	951,976	24,748	2032,676	0	202,365	202,365	99,719	0	0	0	0	0	0	0
13:37:27	-383,483	2028,842	8,964	8,545	9,753	5,451	8,821	21,2	951,976	24,748	2028,842	0	202,365	202,365	99,719	0	0	0	0	0	0	0
13:37:27	-417,15	2024,67	8,964	8,447	9,73	5,408	8,754	21,2	951,976	24,748	2024,67	0	202,365	202,365	99,719	0	0	0	0	0	0	0
13:37:27	-428,161	2020,388	8,867	8,447	9,71	5,364	8,688	21,2	951,976	24,748	2020,388	0	202,365	202,365	99,719	0	0	0	0	0	0	0
13:37:27	-378,247	2016,606	8,818	8,398	9,691	5,325	8,622	21,2	951,976	24,748	2016,606	0	202,365	202,365	99,719	0	0	0	0	0	0	0
13:37:27	-541,406	2011,192	8,671	8,252	9,668	5,27	8,556	21,2	951,976	24,748	2011,192	0	202,365	202,365	99,719	0	0	0	0	0	0	0
13:37:27	-499,902	2006,193	8,574	8,203	9,645	5,218	8,491	21,2	951,976	24,748	2006,193	0	202,365	202,365	99,719	0	0	0	0	0	0	0
13:37:27	-338,488	2002,808	8,574	8,203	9,625	5,183	8,426	21,2	951,976	24,748	2002,808	0	202,365	202,365	99,719	0	0	0	0	0	0	0
13:37:27	-424,816	1998,56	8,476	7,959	9,606	5,139	8,361	21,2	951,976	24,748	1998,56	0	202,365	202,365	99,719	0	0	0	0	0	0	0
13:37:27	-465,979	1993,9	8,33	7,861	9,587	5,091	8,297	21,2	951,976	24,748	1993,9	0	202,365	202,365	99,719	0	0	0	0	0	0	0
13:37:27	-326,647	1990,634	8,33	7,91	9,569	5,058	8,234	21,2	951,976	24,748	1990,634	0	202,365	202,365	99,719	0	0	0	0	0	0	0
13:37:27	-546,545	1985,168	8,086	7,714	9,55	5,001	8,17	21,2	951,976	24,748	1985,168	0	202,365	202,365	99,719	0	0	0	0	0	0	0
13:37:27	-483,337	1980,335	7,89	7,519	9,533	4,951	8,107	21,2	951,976	24,748	1980,335	0	202,365	202,365	99,719	0	0	0	0	0	0	0
13:37:27	-359,423	1976,741	7,841	7,421	9,515	4,914	8,045	21,2	951,976	24,748	1976,741	0	202,365	202,365	99,719	0	0	0	0	0	0	0
13:37:27	-351,281	1973,228	7,744	7,421	9,5	4,878	7,982	21,2	951,976	24,748	1973,228	0	202,365	202,365	99,719	0	0	0	0	0	0	0
13:37:27	-354,98	1969,678	7,695	7,373	9,482	4,842	7,921	21,2	951,976	24,748	1969,678	0	202,365	202,365	99,719	0	0	0	0	0	0	0
13:37:27	-440,686	1965,271	7,548	7,373	9,465	4,796	7,86	21,2	951,976	24,748	1965,271	0	202,365	202,365	99,719	0	0	0	0	0	0	0
13:37:27	-261,132	1962,66	7,548	7,226	9,45	4,769	7,799	21,2	951,976	24,748	1962,66	0	202,365	202,365	99,719	0	0	0	0	0	0	0
13:37:27	-393,347	1958,726	7,402	7,08	9,435	4,729	7,739	21,2	951,976	24,748	1958,726	0	202,365	202,365	99,719	0	0	0	0	0	0	0
13:37:27	-437,084	1954,355	7,255	7,08	9,418	4,684	7,679	21,2	951,976	24,748	1954,355	0	202,365	202,365	99,719	0	0	0	0	0	0	0
13:37:27	-240,893	1951,946	7,255	7,031	9,404	4,659	7,62	21,2	951,976	24,748	1951,946	0	202,365	202,365	99,719	0	0	0	0	0	0	0
13:37:27	-434,79	1947,599	7,109	6,982	9,387	4,614	7,561	21,2	951,976	24,748	1947,599	0	202,365	202,365	99,719	0	0	0	0	0	0	0
13:37:27	-242,797	1945,171	7,109	6,982	9,373	4,589	7,502	21,2	951,976	24,748	1945,171	0	202,365	202,365	99,719	0	0	0	0	0	0	0
13:37:27	-242,98	1942,741	7,109	6,884	9,359	4,564	7,445	21,2	951,976	24,748	1942,741	0	202,365	202,365	99,719	0	0	0	0	0	0	0
13:37:27	-332,128	1939,419	7,06	6,884	9,343	4,53	7,388	21,2	951,976	24,748	1939,419	0	202,365	202,365	99,719	0	0	0	0	0	0	0
13:37:27	-306,347	1936,356	7,011	6,836	9,328	4,498	7,331	21,2	951,976	24,748	1936,356	0	202,365	202,365	99,719	0	0	0	0	0	0	0
13:37:27	-285,4	1933,502	6,914	6,738	9,317	4,469	7,275	21,2	951,976	24,748	1933,502	0	202,365	202,365	99,719	0	0	0	0	0	0	0
13:37:27	-272,119	1930,781	6,865	6,689	9,304	4,441	7,219	21,2	951,976	24,748	1930,781	0	202,365	202,365	99,719	0	0	0	0	0	0	0
13:37:27	-231,152	1928,469	6,865	6,689	9,29	4,417	7,164	21,2	951,976	24,748	1928,469	0	202,365	202,365	99,719	0	0	0	0	0	0	0
13:37:27	-363,671	1924,833	6,718	6,64	9,277	4,379	7,11	21,2	951,976	24,748	1924,833	0	202,365	202,365	99,719	0	0	0	0	0	0	0
13:37:27	-181,872	1923,014	6,718	6,543	9,267	4,36	7,056	21,2	951,976	24,748	1923,014	0	202,365	202,365	99,719	0	0	0	0	0	0	0
13:37:27	-324,646	1919,767	6,621	6,543	9,253	4,327	7,002	21,2	951,976	24,748	1919,767	0	202,365	202,365	99,719	0	0	0	0	0	0	0
13:37:27	-148,999	1918,277	6,718	6,543	9,24	4,312	6,95	21,2	951,976	24,748	1918,277	0	202,365	202,365	99,719	0	0	0	0	0	0	0
13:37:27	-315,502	1915,122	6,572	6,494	9,229	4,279	6,897	21,2	951,976	24,748	1915,122	0	202,365	202,365	99,719	0	0	0	0	0	0	0
13:37:27	-227,758	1912,845	6,572	6,494	9,216	4,256	6,845	21,2	951,976	24,748	1912,845	0	202,365	202,365	99,719	0	0	0	0	0	0	0
13:37:27	-201,306	1910,832	6,523	6,494	9,207	4,235	6,794	21,2	951,976	24,748	1910,832	0	202,365	202,365	99,719	0	0	0	0	0	0	0
13:37:27	-260,485	1908,227	6,425	6,347	9,198	4,208	6,744	21,2	951,976	24,748	1908,227	0	202,365	202,365	99,719	0	0	0	0	0	0	0
13:37:27	-292,822	1905,299	6,279	6,298	9,188	4,178	6,693	21,2	951,976	24,748	1905,299	0	202,365	202,365	99,719	0	0	0	0	0	0	0
13:37:27	-131,677	1903,982	6,23	6,103	9,183	4,164	6,644	21,2	951,976	24,748	1903,982	0	202,365	202,365	99,719	0	0	0	0	0	0	0
13:37:27	-161,486	1902,367	6,23	6,103	9,174	4,148	6,595	21,2	951,976	24,748	1902,367	0	202,365	202,365	99,719	0	0	0	0	0	0	0
13:37:27	-239,404	1899,973	6,23	6,103	9,16	4,123	6,546	21,2	951,976	24,748	1899,973	0	202,365	202,365	99,719	0	0	0	0	0	0	0
13:37:27	-165,686	1898,316	6,23	6,103	9,151	4,106	6,498	21,2	951,976	24,748	1898,316	0	202,365	202,365	99,719	0	0	0	0	0	0	0
13:37:27	-230,456	1896,012	6,084	6,103	9,145	4,082	6,451	21,2	951,976	24,748	1896,012	0	202,365	202,365	99,719	0	0	0	0	0	0	0
13:37:27	-166,882	1894,343	6,084	6,103	9,136	4,065	6,404	21,2	951,976	24,748	1894,343	0	202,365	202,365	99,719	0	0	0	0	0	0	0
13:37:27	-191,979	1892,423	6,132	6,201	9,122	4,045	6,358	21,2	951,976	24,748	1892,423	0	202,365	202,365	99,719	0	0	0	0	0	0	0
13:37:27	-81,994	1891,603	6,23	6,201	9,113	4,037	6,312	21,2	951,976	24,748	1891,603	0	202,365	202,365	99,719	0	0	0	0	0	0	0
13:37:27	-248,315	1889,12	6,132	6,103	9,104	4,011	6,267	21,2	951,976	24,748	1889,12	0	202,365	202,365	99,719	0	0	0	0	0	0	0
13:37:27	-168,237	1887,437	6,035	6,005	9,099	3,994	6,223	21,2	951,976	24,748	1887,437	0	202,365	202,365	99,719	0	0	0	0	0	0	0
13:37:27	-178,881	1885,649	5,937	5,957	9,094	3,975	6,179	21,2	951,976	24,748	1885,649	0	202,365	202,365	99,719	0	0	0	0	0	0	0
13:37:27	-81,262	1884,836	5,937	5,859	9,089	3,967	6,135	21,2	951,976	24,748	1884,836	0	202,365	202,365	99,719	0	0	0	0	0	0	0
13:37:27	-208,557	1882,75	5,888	5,81	9,08	3,945	6,092	21,2	951,976	24,748	1882,75	0	202,365	202,365	99,719	0	0	0	0	0	0	0
13:37:27	-170,251	1881,048	5,791	5,664	9,075	3,928	6,05	21,2	951,976	24,748	1881,048	0	202,365	202,365	99,719	0	0	0	0	0	0	0
13:37:27	-127,307	1879,775	5,742	5,615	9,07	3,915	6,008	21,2	951,976	24,748	1879,775	0	202,365	202,365	99,719	0	0	0	0	0	0	0
13:37:27	-171,252	1878,062	5,644	5,566	9,065	3,897	5,967	21,2	951,976	24,748	1878,062	0	202,365	202,365	99,719	0	0	0	0	0	0	0
13:37:27	-90,832	1877,154	5,644	5,615	9,06	3,888	5,926	21,2	951,976	24,748	1877,154	0	202,365	202,365	99,719	0	0	0	0	0	0	0
13:37:27	-71,203	1876,442	5,742	5,664	9,051	3,88	5,886	21,2	951,976	24,748	1876,442	0	202,365	202,365	99,719	0	0	0	0	0	0	0
13:37:27	-186,279	1874,579	5,644	5,664	9,046	3,861	5,846	21,2	951,976	24,748	1874,579	0	202,365	202,365	99,719	0	0	0	0	0	0	0
13:37:27	-161,193	1872,967	5,644	5,664	9,036	3,845	5,807	21,2	951,976	24,748	1872,967	0	202,365	202,365	99,719	0	0	0	0	0	0	0
13:37:27	-85,607	1872,111	5,644	5,615	9,031	3,836	5,768	21,2	951,976	24,748	1872,111	0	202,365	202,365	99,719	0	0	0	0	0	0	0
13:37:27	3,515	1872,146	5,742	5,664	9,027	3,836	5,73	21,2	951,976	24,748	1872,111	0	202,365	202,365	99,719	0	0	0	0	0	0	0
13:37:27	-163,5	1870,511	5,742	5,664	9,017	3,819	5,693	21,2	951,976	24,748	1870,511	0	202,365	202,365	99,719	0	0	0	0	0	0	0
13:37:27	-94,165	1869,57	5,644	5,615	9,017	3,81	5,656	21,2	951,976	24,748	1869,57	0	202,365	202,365	99,719	0	0	0	0	0	0	0
13:37:27	-85,571	1868,714	5,644	5,615	9,012	3,801	5,62	21,2	951,976	24,748	1868,714	0	202,365	202,365	99,719	0	0	0	0	0	0	0
13:37:27	-122,839	1867,486	5,595	5,566	9,008	3,788	5,584	21,2	951,976	24,748	1867,486	0	202,365	202,365	99,719	0	0	0	0	0	0	0
13:37:27	-129,321	1866,192	5,546	5,566	9,003	3,775	5,548	21,2	951,976	24,748	1866,192	0	202,365	202,365	99,719	0	0	0	0	0	0	0
13:37:27	-41,687	1865,775	5,595	5,566	8,998	3,77	5,513	21,2	951,976	24,748	1865,775	0	202,365	202,365	99,719	0	0	0	0	0	0	0
13:37:28	-81,201	1864,963	5,595	5,566	8,993	3,762	5,479	21,2	951,976	24,748	1864,963	0	202,365	202,365	99,719	0	0	0	0	0	0	0
13:37:28	-85,437	1864,109	5,595	5,468	8,988	3,753	5,445	21,2	951,976	24,748	1864,109	0	202,365	202,365	99,719	0	0	0	0	0	0	0
13:37:28	-126,123	1862,848	5,546	5,468	8,984	3,74	5,412	21,2	951,976	24,748	1862,848	0	202,365	202,365	99,719	0	0	0	0	0	0	0
13:37:28	-173,144	1861,116	5,449	5,468	8,979	3,722	5,379	21,2	951,976	24,748	1861,116	0	202,365	202,365	99,719	0	0	0	0	0	0	0
13:37:28	87,744	1861,994	5,546	5,468	8,979	3,731	5,346	21,2	951,976	24,748	1861,117	0	202,365	202,365	99,719	0	0	0	0	0	0	0
13:37:28	-174,365	1860,25	5,449	5,468	8,974	3,713	5,314	21,2	951,976	24,748	1860,25	0	202,365	202,365	99,719	0	0	0	0	0	0	0
13:37:28	-82,067	1859,429	5,449	5,419	8,969	3,705	5,283	21,2	951,976	24,748	1859,429	0	202,365	202,365	99,719	0	0	0	0	0	0	0
13:37:28	0	1859,429	5,449	5,322	8,969	3,705	5,252	21,2	951,976	24,748	1859,429	0	202,365	202,365	99,719	0	0	0	0	0	0	0
13:37:28	-83,483	1858,595	5,449	5,322	8,964	3,696	5,221	21,2	951,976	24,748	1858,595	0	202,365	202,365	99,719	0	0	0	0	0	0	0
13:37:28	-129,248	1857,302	5,4	5,322	8,959	3,683	5,191	21,2	951,976	24,748	1857,302	0	202,365	202,365	99,719	0	0	0	0	0	0	0
13:37:28	0	1857,302	5,4	5,322	8,959	3,683	5,162	21	953,866	24,748	1857,302	0	202,365	202,365	99,719	0	0	0	0	0	0	0
13:37:28	-42,59	1856,876	5,449	5,322	8,955	3,679	5,132	21	953,866	24,748	1856,876	0	202,365	202,365	99,719	0	0	0	0	0	0	0
13:37:28	4,357	1856,92	5,546	5,322	8,95	3,679	5,104	21	953,866	24,748	1856,876	0	202,365	202,365	99,719	0	0	0	0	0	0	0
13:37:28	-83,312	1856,087	5,546	5,419	8,945	3,671	5,076	21	953,866	24,748	1856,087	0	202,365	202,365	99,719	0	0	0	0	0	0	0
13:37:28	-173,046	1854,356	5,449	5,322	8,94	3,653	5,048	21	953,866	24,748	1854,356	0	202,365	202,365	99,719	0	0	0	0	0	0	0
13:37:28	-83,459	1853,522	5,449	5,322	8,935	3,644	5,02	21	953,866	24,748	1853,522	0	202,365	202,365	99,719	0	0	0	0	0	0	0
13:37:28	0	1853,522	5,449	5,322	8,935	3,644	4,993	21	953,866	24,748	1853,522	0	202,365	202,365	99,719	0	0	0	0	0	0	0
13:37:28	-131,408	1852,208	5,302	5,273	8,935	3,631	4,967	21	953,866	24,748	1852,208	0	202,365	202,365	99,719	0	0	0	0	0	0	0
13:37:28	-83,276	1851,375	5,302	5,273	8,931	3,622	4,94	21	953,866	24,748	1851,375	0	202,365	202,365	99,719	0	0	0	0	0	0	0
13:37:28	0	1851,375	5,302	5,224	8,931	3,622	4,914	21	953,866	24,748	1851,375	0	202,365	202,365	99,719	0	0	0	0	0	0	0
13:37:28	3,234	1851,407	5,4	5,273	8,926	3,622	4,889	21	953,866	24,748	1851,375	0	200,493	200,493	99,711	0	0	0	0	0	0	0
13:37:28	-85,388	1850,553	5,4	5,273	8,921	3,613	4,864	21	953,866	24,748	1850,553	0	200,493	200,493	99,711	0	0	0	0	0	0	0
13:37:28	-130,322	1849,25	5,253	5,127	8,921	3,6	4,839	21	953,866	24,748	1849,25	0	200,493	200,493	99,711	0	0	0	0	0	0	0
13:37:28	-131,323	1847,937	5,107	4,98	8,921	3,586	4,815	21	953,866	24,748	1847,937	0	200,493	200,493	99,711	0	0	0	0	0	0	0
13:37:28	-43,774	1847,499	5,058	4,98	8,921	3,582	4,791	21	953,866	24,748	1847,499	0	200,493	200,493	99,711	0	0	0	0	0	0	0
13:37:28	2,172	1847,521	5,156	5,078	8,916	3,582	4,767	21	953,866	24,748	1847,499	0	200,493	200,493	99,711	0	0	0	0	0	0	0
13:37:28	0	1847,521	5,156	5,127	8,916	3,582	4,744	21	953,866	24,748	1847,499	0	200,493	200,493	99,711	0	0	0	0	0	0	0
13:37:28	3,222	1847,553	5,253	5,224	8,911	3,583	4,721	21	953,866	24,748	1847,499	0	200,493	200,493	99,711	0	0	0	0	0	0	0
13:37:28	-40,747	1847,146	5,302	5,224	8,906	3,578	4,699	21	953,866	24,748	1847,146	0	200,493	200,493	99,711	0	0	0	0	0	0	0
13:37:28	-83,276	1846,313	5,302	5,273	8,902	3,57	4,676	21	953,866	24,748	1846,313	0	200,493	200,493	99,711	0	0	0	0	0	0	0
13:37:28	-43,762	1845,875	5,253	5,273	8,902	3,565	4,655	21	953,866	24,748	1845,875	0	200,493	200,493	99,711	0	0	0	0	0	0	0
13:37:28	-84,326	1845,032	5,253	5,224	8,897	3,557	4,633	21	953,866	24,748	1845,032	0	200,493	200,493	99,711	0	0	0	0	0	0	0
13:37:28	-87,512	1844,157	5,156	5,127	8,897	3,548	4,612	21	953,866	24,748	1844,157	0	200,493	200,493	99,711	0	0	0	0	0	0	0
13:37:28	0	1844,157	5,156	5,127	8,897	3,548	4,591	21	953,866	24,748	1844,157	0	200,493	200,493	99,711	0	0	0	0	0	0	0
13:37:28	-43,762	1843,719	5,107	5,078	8,897	3,543	4,57	21	953,866	24,748	1843,719	0	200,493	200,493	99,711	0	0	0	0	0	0	0
13:37:28	43,762	1844,157	5,156	5,078	8,897	3,548	4,55	21	953,866	24,748	1843,72	0	200,493	200,493	99,711	0	0	0	0	0	0	0
13:37:28	-128,063	1842,876	5,107	5,078	8,892	3,534	4,53	21	953,866	24,748	1842,876	0	200,493	200,493	99,711	0	0	0	0	0	0	0
13:37:28	43,75	1843,314	5,156	5,127	8,892	3,539	4,511	21	953,866	24,748	1842,877	0	200,493	200,493	99,711	0	0	0	0	0	0	0
13:37:28	-128,076	1842,033	5,107	5,127	8,887	3,526	4,492	21	953,866	24,748	1842,033	0	200,493	200,493	99,711	0	0	0	0	0	0	0
13:37:28	0	1842,033	5,107	5,078	8,887	3,526	4,473	21	953,866	24,748	1842,033	0	200,493	200,493	99,711	0	0	0	0	0	0	0
13:37:28	0	1842,033	5,107	4,98	8,887	3,526	4,454	21	953,866	24,748	1842,033	0	200,493	200,493	99,711	0	0	0	0	0	0	0
13:37:28	-84,313	1841,19	5,107	5,127	8,882	3,517	4,436	21	953,866	24,748	1841,19	0	200,493	200,493	99,711	0	0	0	0	0	0	0
13:37:28	0	1841,19	5,107	5,127	8,882	3,517	4,418	21	953,866	24,748	1841,19	0	200,493	200,493	99,711	0	0	0	0	0	0	0
13:37:28	0	1841,19	5,107	5,078	8,882	3,517	4,4	21	953,866	24,748	1841,19	0	200,493	200,493	99,711	0	0	0	0	0	0	0
13:37:28	-127,014	1839,92	5,058	5,078	8,878	3,504	4,382	21	953,866	24,748	1839,92	0	200,493	200,493	99,711	0	0	0	0	0	0	0
13:37:28	43,737	1840,357	5,107	5,078	8,878	3,508	4,365	21	953,866	24,748	1839,92	0	200,493	200,493	99,711	0	0	0	0	0	0	0
13:37:28	-43,737	1839,92	5,058	4,98	8,878	3,504	4,348	21	953,866	24,748	1839,92	0	200,493	200,493	99,711	0	0	0	0	0	0	0
13:37:28	0	1839,92	5,058	5,078	8,878	3,504	4,332	21	953,866	24,748	1839,92	0	200,493	200,493	99,711	0	0	0	0	0	0	0
13:37:28	-84,472	1839,075	5,058	4,98	8,873	3,495	4,315	21	953,866	24,748	1839,075	0	200,493	200,493	99,711	0	0	0	0	0	0	0
13:37:28	0	1839,075	5,058	4,98	8,873	3,495	4,299	21	953,866	24,748	1839,075	0	200,493	200,493	99,711	0	0	0	0	0	0	0
13:37:28	0	1839,075	5,058	4,931	8,873	3,495	4,284	21	953,866	24,748	1839,075	0	200,493	200,493	99,711	0	0	0	0	0	0	0
13:37:28	0	1839,075	5,058	4,931	8,873	3,495	4,268	21	953,866	24,748	1839,075	0	200,493	200,493	99,711	0	0	0	0	0	0	0
13:37:28	-169,653	1837,378	4,961	4,931	8,868	3,478	4,253	21	953,866	24,748	1837,378	0	200,493	200,493	99,711	0	0	0	0	0	0	0
13:37:28	87,438	1838,253	5,058	4,931	8,868	3,487	4,238	21	953,866	24,748	1837,379	0	200,493	200,493	99,711	0	0	0	0	0	0	0
13:37:28	0	1838,253	5,058	4,931	8,868	3,487	4,223	21	953,866	24,748	1837,38	0	200,493	200,493	99,711	0	0	0	0	0	0	0
13:37:28	-87,438	1837,378	4,961	4,931	8,868	3,478	4,208	21	953,866	24,748	1837,378	0	200,493	200,493	99,711	0	0	0	0	0	0	0
13:37:28	-43,713	1836,941	4,912	4,882	8,868	3,473	4,194	21	953,866	24,748	1836,941	0	200,493	200,493	99,711	0	0	0	0	0	0	0
13:37:28	0	1836,941	4,912	4,882	8,868	3,473	4,18	21	953,866	24,748	1836,941	0	200,493	200,493	99,711	0	0	0	0	0	0	0
13:37:28	-2,087	1836,92	4,912	4,785	8,868	3,473	4,166	21	953,866	24,748	1836,92	0	200,493	200,493	99,711	0	0	0	0	0	0	0
13:37:28	-83,264	1836,088	4,912	4,882	8,863	3,464	4,152	21	953,866	24,748	1836,088	0	200,493	200,493	99,711	0	0	0	0	0	0	0
13:37:28	43,701	1836,525	4,961	4,882	8,863	3,469	4,139	21	953,866	24,748	1836,088	0	200,493	200,493	99,711	0	0	0	0	0	0	0
13:37:28	-43,701	1836,088	4,912	4,785	8,863	3,464	4,126	21	953,866	24,748	1836,088	0	200,493	200,493	99,711	0	0	0	0	0	0	0
13:37:28	0	1836,088	4,912	4,882	8,863	3,464	4,113	21	953,866	24,748	1836,088	0	200,493	200,493	99,711	0	0	0	0	0	0	0
13:37:28	0	1836,088	4,912	4,882	8,863	3,464	4,1	21	953,866	24,748	1836,088	0	200,493	200,493	99,711	0	0	0	0	0	0	0
13:37:28	0	1836,088	4,912	4,882	8,863	3,464	4,087	21	953,866	24,748	1836,088	0	200,493	200,493	99,711	0	0	0	0	0	0	0
13:37:28	-83,251	1835,255	4,912	4,882	8,859	3,456	4,075	21	953,866	24,748	1835,255	0	200,493	200,493	99,711	0	0	0	0	0	0	0
13:37:28	0	1835,255	4,912	4,931	8,859	3,456	4,063	21	953,866	24,748	1835,255	0	200,493	200,493	99,711	0	0	0	0	0	0	0
13:37:28	0	1835,255	4,912	4,931	8,859	3,456	4,051	21	953,866	24,748	1835,255	0	200,493	200,493	99,711	0	0	0	0	0	0	0
13:37:28	131,127	1836,566	5,058	4,931	8,859	3,469	4,04	21	953,866	24,748	1835,257	0	200,493	200,493	99,711	0	0	0	0	0	0	0
13:37:28	-39,55	1836,171	5,107	4,931	8,854	3,465	4,028	21	953,866	24,748	1835,257	0	200,493	200,493	99,711	0	0	0	0	0	0	0
13:37:28	-43,713	1835,734	5,058	4,98	8,854	3,461	4,017	21	953,866	24,748	1835,258	0	200,493	200,493	99,711	0	0	0	0	0	0	0
13:37:28	0	1835,734	5,058	4,931	8,854	3,461	4,006	21	953,866	24,748	1835,258	0	200,493	200,493	99,711	0	0	0	0	0	0	0
13:37:28	-87,402	1834,86	4,961	4,882	8,854	3,452	3,995	21	953,866	24,748	1834,86	0	200,493	200,493	99,711	0	0	0	0	0	0	0
13:37:28	-43,701	1834,423	4,912	4,882	8,854	3,447	3,985	21	953,866	24,748	1834,423	0	200,493	200,493	99,711	0	0	0	0	0	0	0
13:37:28	-39,562	1834,027	4,961	4,882	8,849	3,443	3,974	21	953,866	24,748	1834,027	0	200,493	200,493	99,711	0	0	0	0	0	0	0
13:37:28	0	1834,027	4,961	4,882	8,849	3,443	3,964	21	953,866	24,748	1834,027	0	200,493	200,493	99,711	0	0	0	0	0	0	0
13:37:28	0	1834,027	4,961	4,931	8,849	3,443	3,953	21	953,866	24,748	1834,027	0	200,493	200,493	99,711	0	0	0	0	0	0	0
13:37:28	-43,688	1833,59	4,912	4,882	8,849	3,439	3,943	21	953,866	24,748	1833,59	0	200,493	200,493	99,711	0	0	0	0	0	0	0
13:37:28	-169,567	1831,895	4,814	4,882	8,844	3,421	3,933	21	953,866	24,748	1831,895	0	200,493	200,493	99,711	0	0	0	0	0	0	0
13:37:28	-3,161	1831,863	4,814	4,882	8,844	3,421	3,923	21	953,866	24,748	1831,863	0	200,493	200,493	99,711	0	0	0	0	0	0	0
13:37:28	0	1831,863	4,814	4,882	8,844	3,421	3,913	21	953,866	24,748	1831,863	0	200,493	200,493	99,711	0	0	0	0	0	0	0
13:37:28	5,163	1831,915	4,912	4,882	8,839	3,421	3,904	21	953,866	24,748	1831,863	0	200,493	200,493	99,711	0	0	0	0	0	0	0
13:37:28	-87,353	1831,041	4,814	4,882	8,839	3,412	3,894	21	953,866	24,748	1831,041	0	200,493	200,493	99,711	0	0	0	0	0	0	0
13:37:28	0	1831,041	4,814	4,882	8,839	3,412	3,884	21	953,866	24,748	1831,041	0	200,493	200,493	99,711	0	0	0	0	0	0	0
13:37:28	0	1831,041	4,814	4,882	8,839	3,412	3,875	21	953,866	24,748	1831,041	0	200,493	200,493	99,711	0	0	0	0	0	0	0
13:37:28	-83,239	1830,209	4,814	4,882	8,835	3,404	3,866	21	953,866	24,748	1830,209	0	200,493	200,493	99,711	0	0	0	0	0	0	0
13:37:28	87,341	1831,082	4,912	4,931	8,835	3,413	3,857	21	953,866	24,748	1830,21	0	200,493	200,493	99,711	0	0	0	0	0	0	0
13:37:28	43,688	1831,519	4,961	4,931	8,835	3,417	3,848	21	953,866	24,748	1830,211	0	200,493	200,493	99,711	0	0	0	0	0	0	0
13:37:28	-45,947	1831,059	4,912	4,931	8,835	3,412	3,84	21	953,866	24,748	1830,212	0	200,493	200,493	99,711	0	0	0	0	0	0	0
13:37:28	-83,239	1830,227	4,912	4,931	8,83	3,404	3,831	21	953,866	24,748	1830,212	0	200,493	200,493	99,711	0	0	0	0	0	0	0
13:37:28	0	1830,227	4,912	4,931	8,83	3,404	3,823	21	953,866	24,748	1830,212	0	200,493	200,493	99,711	0	0	0	0	0	0	0
13:37:28	-87,353	1829,354	4,814	4,882	8,83	3,395	3,815	21	953,866	24,748	1829,354	0	200,493	200,493	99,711	0	0	0	0	0	0	0
13:37:28	0	1829,354	4,814	4,882	8,83	3,395	3,806	21	953,866	24,748	1829,354	0	200,493	200,493	99,711	0	0	0	0	0	0	0
13:37:28	87,353	1830,227	4,912	4,882	8,83	3,404	3,798	21	953,866	24,748	1829,354	0	200,493	200,493	99,711	0	0	0	0	0	0	0
13:37:28	-87,353	1829,354	4,814	4,785	8,83	3,395	3,791	21	953,866	24,748	1829,354	0	200,493	200,493	99,711	0	0	0	0	0	0	0
13:37:28	-43,664	1828,917	4,765	4,785	8,83	3,39	3,783	21	953,866	24,748	1828,917	0	200,493	200,493	99,711	0	0	0	0	0	0	0
13:37:28	131,018	1830,227	4,912	4,882	8,83	3,404	3,775	21	953,866	24,748	1828,918	0	200,493	200,493	99,711	0	0	0	0	0	0	0
13:37:28	-87,353	1829,354	4,814	4,882	8,83	3,395	3,768	21	953,866	24,748	1828,919	0	200,493	200,493	99,711	0	0	0	0	0	0	0
13:37:28	131,03	1830,664	4,961	4,931	8,83	3,408	3,761	21	953,866	24,748	1828,92	0	200,493	200,493	99,711	0	0	0	0	0	0	0
13:37:28	-43,676	1830,227	4,912	4,882	8,83	3,404	3,754	21	953,866	24,748	1828,922	0	200,493	200,493	99,711	0	0	0	0	0	0	0
13:37:29	0	1830,227	4,912	4,785	8,83	3,404	3,747	21	953,866	24,748	1828,923	0	200,493	200,493	99,711	0	0	0	0	0	0	0
13:37:29	0	1830,227	4,912	4,785	8,83	3,404	3,74	21	953,866	24,748	1828,924	0	200,493	200,493	99,711	0	0	0	0	0	0	0
13:37:29	0	1830,227	4,912	4,882	8,83	3,404	3,734	21	953,866	24,748	1828,926	0	200,493	200,493	99,711	0	0	0	0	0	0	0
13:37:29	0	1830,227	4,912	4,882	8,83	3,404	3,727	21	953,866	24,748	1828,927	0	200,493	200,493	99,711	0	0	0	0	0	0	0
13:37:29	-82,226	1829,405	4,912	4,882	8,825	3,395	3,721	21	953,866	24,748	1828,928	0	200,493	200,493	99,711	0	0	0	0	0	0	0
13:37:29	0	1829,405	4,912	4,882	8,825	3,395	3,714	21	953,866	24,748	1828,928	0	200,493	200,493	99,711	0	0	0	0	0	0	0
13:37:29	43,676	1829,842	4,961	4,931	8,825	3,4	3,708	21	953,866	24,748	1828,929	0	200,493	200,493	99,711	0	0	0	0	0	0	0
13:37:29	0	1829,842	4,961	4,931	8,825	3,4	3,702	21	953,866	24,748	1828,93	0	200,493	200,493	99,711	0	0	0	0	0	0	0
13:37:29	-43,676	1829,405	4,912	4,882	8,825	3,395	3,696	21	953,866	24,748	1828,93	0	200,493	200,493	99,711	0	0	0	0	0	0	0
13:37:29	-5,126	1829,354	4,814	4,882	8,83	3,395	3,69	21	953,866	24,748	1828,931	0	200,493	200,493	99,711	0	0	0	0	0	0	0
13:37:29	-43,664	1828,917	4,765	4,785	8,83	3,39	3,684	20,9	951,006	24,748	1828,917	0	200,493	200,493	99,711	0	0	0	0	0	0	0
13:37:29	133,825	1830,255	4,912	4,931	8,83	3,404	3,679	20,9	951,006	24,748	1828,918	0	200,493	200,493	99,711	0	0	0	0	0	0	0
13:37:29	-82,214	1829,433	4,912	4,931	8,825	3,396	3,673	20,9	951,006	24,748	1828,919	0	200,493	200,493	99,711	0	0	0	0	0	0	0
13:37:29	131,115	1830,744	5,058	4,98	8,825	3,409	3,668	20,9	951,006	24,748	1828,92	0	200,493	200,493	99,711	0	0	0	0	0	0	0
13:37:29	0	1830,744	5,058	5,078	8,825	3,409	3,663	20,9	951,006	24,748	1828,922	0	200,493	200,493	99,711	0	0	0	0	0	0	0
13:37:29	-87,414	1829,87	4,961	4,98	8,825	3,4	3,658	20,9	951,006	24,748	1828,923	0	200,493	200,493	99,711	0	0	0	0	0	0	0
13:37:29	0	1829,87	4,961	4,98	8,825	3,4	3,653	20,9	951,006	24,748	1828,924	0	200,493	200,493	99,711	0	0	0	0	0	0	0
13:37:29	87,414	1830,744	5,058	4,98	8,825	3,409	3,648	20,9	951,006	24,748	1828,926	0	200,493	200,493	99,711	0	0	0	0	0	0	0
13:37:29	-87,414	1829,87	4,961	4,931	8,825	3,4	3,643	20,9	951,006	24,748	1828,927	0	200,493	200,493	99,711	0	0	0	0	0	0	0
13:37:29	-43,701	1829,433	4,912	4,882	8,825	3,396	3,638	20,9	951,006	24,748	1828,927	0	200,493	200,493	99,711	0	0	0	0	0	0	0
13:37:29	0	1829,433	4,912	4,882	8,825	3,396	3,634	20,9	951,006	24,748	1828,928	0	199,288	199,288	99,706	0	0	0	0	0	0	0
13:37:29	0	1829,433	4,912	4,882	8,825	3,396	3,629	20,9	951,006	24,748	1828,928	0	199,288	199,288	99,706	0	0	0	0	0	0	0
13:37:29	0	1829,433	4,912	4,785	8,825	3,396	3,624	20,9	951,006	24,748	1828,929	0	199,288	199,288	99,706	0	0	0	0	0	0	0
13:37:29	0	1829,433	4,912	4,882	8,825	3,396	3,62	20,9	951,006	24,748	1828,929	0	199,288	199,288	99,706	0	0	0	0	0	0	0
13:37:29	-87,402	1828,559	4,814	4,785	8,825	3,387	3,615	20,9	951,006	24,748	1828,559	0	199,288	199,288	99,706	0	0	0	0	0	0	0
13:37:29	87,402	1829,433	4,912	4,785	8,825	3,396	3,611	20,9	951,006	24,748	1828,56	0	199,288	199,288	99,706	0	0	0	0	0	0	0
13:37:29	-82,189	1828,611	4,912	4,785	8,82	3,387	3,607	20,9	951,006	24,748	1828,56	0	199,288	199,288	99,706	0	0	0	0	0	0	0
13:37:29	39,501	1829,006	4,961	4,98	8,82	3,391	3,602	20,9	951,006	24,748	1828,56	0	199,288	199,288	99,706	0	0	0	0	0	0	0
13:37:29	0	1829,006	4,961	4,98	8,82	3,391	3,598	20,9	951,006	24,748	1828,561	0	199,288	199,288	99,706	0	0	0	0	0	0	0
13:37:29	0	1829,006	4,961	4,931	8,82	3,391	3,594	20,9	951,006	24,748	1828,561	0	199,288	199,288	99,706	0	0	0	0	0	0	0
13:37:29	-43,701	1828,569	4,912	4,882	8,82	3,387	3,59	20,9	951,006	24,748	1828,562	0	199,288	199,288	99,706	0	0	0	0	0	0	0
13:37:29	43,701	1829,006	4,961	4,882	8,82	3,391	3,586	20,9	951,006	24,748	1828,562	0	199,288	199,288	99,706	0	0	0	0	0	0	0
13:37:29	-43,701	1828,569	4,912	4,882	8,82	3,387	3,582	20,9	951,006	24,748	1828,562	0	199,288	199,288	99,706	0	0	0	0	0	0	0
13:37:29	-81,152	1827,758	4,912	4,882	8,815	3,378	3,578	20,9	951,006	24,748	1827,758	0	199,288	199,288	99,706	0	0	0	0	0	0	0
13:37:29	43,688	1828,195	4,961	4,931	8,815	3,383	3,574	20,9	951,006	24,748	1827,758	0	199,288	199,288	99,706	0	0	0	0	0	0	0
13:37:29	0	1828,195	4,961	4,931	8,815	3,383	3,571	20,9	951,006	24,748	1827,759	0	199,288	199,288	99,706	0	0	0	0	0	0	0
13:37:29	0	1828,195	4,961	4,931	8,815	3,383	3,567	20,9	951,006	24,748	1827,759	0	199,288	199,288	99,706	0	0	0	0	0	0	0
13:37:29	0	1828,195	4,961	4,98	8,815	3,383	3,563	20,9	951,006	24,748	1827,76	0	199,288	199,288	99,706	0	0	0	0	0	0	0
13:37:29	6,237	1828,257	5,058	4,931	8,811	3,384	3,56	20,9	951,006	24,748	1827,76	0	199,288	199,288	99,706	0	0	0	0	0	0	0
13:37:29	-87,39	1827,383	4,961	4,931	8,811	3,375	3,556	20,9	951,006	24,748	1827,383	0	199,288	199,288	99,706	0	0	0	0	0	0	0
13:37:29	-43,688	1826,946	4,912	4,98	8,811	3,37	3,553	20,9	951,006	24,748	1826,946	0	199,288	199,288	99,706	0	0	0	0	0	0	0
13:37:29	-4,199	1826,904	4,912	4,931	8,811	3,37	3,549	20,9	951,006	24,748	1826,904	0	199,288	199,288	99,706	0	0	0	0	0	0	0
13:37:29	47,888	1827,383	4,961	4,931	8,811	3,375	3,546	20,9	951,006	24,748	1826,905	0	199,288	199,288	99,706	0	0	0	0	0	0	0
13:37:29	-47,888	1826,904	4,912	4,882	8,811	3,37	3,542	20,9	951,006	24,748	1826,904	0	199,288	199,288	99,706	0	0	0	0	0	0	0
13:37:29	4,199	1826,946	4,912	4,931	8,811	3,37	3,539	20,9	951,006	24,748	1826,904	0	199,288	199,288	99,706	0	0	0	0	0	0	0
13:37:29	0	1826,946	4,912	4,931	8,811	3,37	3,535	20,9	951,006	24,748	1826,904	0	199,288	199,288	99,706	0	0	0	0	0	0	0
13:37:29	-91,577	1826,03	4,814	4,882	8,811	3,361	3,532	20,9	951,006	24,748	1826,03	0	199,288	199,288	99,706	0	0	0	0	0	0	0
13:37:29	4,211	1826,072	4,814	4,882	8,811	3,361	3,529	20,9	951,006	24,748	1826,03	0	199,288	199,288	99,706	0	0	0	0	0	0	0
13:37:29	-4,211	1826,03	4,814	4,931	8,811	3,361	3,525	20,9	951,006	24,748	1826,03	0	199,288	199,288	99,706	0	0	0	0	0	0	0
13:37:29	87,377	1826,904	4,912	4,882	8,811	3,37	3,522	20,9	951,006	24,748	1826,031	0	199,288	199,288	99,706	0	0	0	0	0	0	0
13:37:29	0	1826,904	4,912	4,931	8,811	3,37	3,519	20,9	951,006	24,748	1826,032	0	199,288	199,288	99,706	0	0	0	0	0	0	0
13:37:29	0	1826,904	4,912	4,931	8,811	3,37	3,516	20,9	951,006	24,748	1826,033	0	199,288	199,288	99,706	0	0	0	0	0	0	0
13:37:29	0	1826,904	4,912	4,931	8,811	3,37	3,514	20,9	951,006	24,748	1826,034	0	199,288	199,288	99,706	0	0	0	0	0	0	0
13:37:29	0	1826,904	4,912	4,931	8,811	3,37	3,511	20,9	951,006	24,748	1826,035	0	199,288	199,288	99,706	0	0	0	0	0	0	0
13:37:29	0	1826,904	4,912	4,931	8,811	3,37	3,508	20,9	951,006	24,748	1826,035	0	199,288	199,288	99,706	0	0	0	0	0	0	0
13:37:29	0	1826,904	4,912	4,931	8,811	3,37	3,505	20,9	951,006	24,748	1826,036	0	199,288	199,288	99,706	0	0	0	0	0	0	0
13:37:29	0	1826,904	4,912	4,931	8,811	3,37	3,503	20,9	951,006	24,748	1826,037	0	199,288	199,288	99,706	0	0	0	0	0	0	0
13:37:29	0	1826,904	4,912	4,882	8,811	3,37	3,5	20,9	951,006	24,748	1826,038	0	199,288	199,288	99,706	0	0	0	0	0	0	0
13:37:29	0	1826,904	4,912	4,882	8,811	3,37	3,497	20,9	951,006	24,748	1826,039	0	199,288	199,288	99,706	0	0	0	0	0	0	0
13:37:29	0	1826,904	4,912	4,931	8,811	3,37	3,495	20,9	951,006	24,748	1826,04	0	199,288	199,288	99,706	0	0	0	0	0	0	0
13:37:29	0	1826,904	4,912	4,931	8,811	3,37	3,492	20,9	951,006	24,748	1826,04	0	199,288	199,288	99,706	0	0	0	0	0	0	0
13:37:29	0	1826,904	4,912	4,931	8,811	3,37	3,49	20,9	951,006	24,748	1826,041	0	199,288	199,288	99,706	0	0	0	0	0	0	0
13:37:29	0	1826,904	4,912	4,882	8,811	3,37	3,488	20,9	951,006	24,748	1826,042	0	199,288	199,288	99,706	0	0	0	0	0	0	0
13:37:29	0	1826,904	4,912	4,931	8,811	3,37	3,485	20,9	951,006	24,748	1826,043	0	199,288	199,288	99,706	0	0	0	0	0	0	0
13:37:29	0	1826,904	4,912	4,931	8,811	3,37	3,483	20,9	951,006	24,748	1826,044	0	199,288	199,288	99,706	0	0	0	0	0	0	0
13:37:29	0	1826,904	4,912	4,882	8,811	3,37	3,481	20,9	951,006	24,748	1826,044	0	199,288	199,288	99,706	0	0	0	0	0	0	0
13:37:29	-87,377	1826,03	4,814	4,785	8,811	3,361	3,478	20,9	951,006	24,748	1826,03	0	199,288	199,288	99,706	0	0	0	0	0	0	0
13:37:29	87,377	1826,904	4,912	4,882	8,811	3,37	3,476	20,9	951,006	24,748	1826,031	0	199,288	199,288	99,706	0	0	0	0	0	0	0
13:37:29	0	1826,904	4,912	4,882	8,811	3,37	3,474	20,9	951,006	24,748	1826,032	0	199,288	199,288	99,706	0	0	0	0	0	0	0
13:37:29	0	1826,904	4,912	4,882	8,811	3,37	3,472	20,9	951,006	24,748	1826,033	0	199,288	199,288	99,706	0	0	0	0	0	0	0
13:37:29	0	1826,904	4,912	4,931	8,811	3,37	3,47	20,9	951,006	24,748	1826,034	0	199,288	199,288	99,706	0	0	0	0	0	0	0
13:37:29	0	1826,904	4,912	4,882	8,811	3,37	3,468	20,9	951,006	24,748	1826,035	0	199,288	199,288	99,706	0	0	0	0	0	0	0
13:37:29	0	1826,904	4,912	4,882	8,811	3,37	3,466	20,9	951,006	24,748	1826,035	0	199,288	199,288	99,706	0	0	0	0	0	0	0
13:37:29	0	1826,904	4,912	4,785	8,811	3,37	3,464	20,9	951,006	24,748	1826,036	0	199,288	199,288	99,706	0	0	0	0	0	0	0
13:37:29	-80,09	1826,103	4,912	4,882	8,806	3,361	3,462	20,9	951,006	24,748	1826,036	0	199,288	199,288	99,706	0	0	0	0	0	0	0
13:37:29	0	1826,103	4,912	4,882	8,806	3,361	3,46	20,9	951,006	24,748	1826,037	0	199,288	199,288	99,706	0	0	0	0	0	0	0
13:37:29	0	1826,103	4,912	4,882	8,806	3,361	3,458	20,9	951,006	24,748	1826,037	0	199,288	199,288	99,706	0	0	0	0	0	0	0
13:37:29	-87,365	1825,23	4,814	4,882	8,806	3,352	3,456	20,9	951,006	24,748	1825,23	0	199,288	199,288	99,706	0	0	0	0	0	0	0
13:37:29	0	1825,23	4,814	4,882	8,806	3,352	3,454	20,9	951,006	24,748	1825,23	0	199,288	199,288	99,706	0	0	0	0	0	0	0
13:37:29	87,365	1826,103	4,912	4,882	8,806	3,361	3,453	20,9	951,006	24,748	1825,23	0	199,288	199,288	99,706	0	0	0	0	0	0	0
13:37:29	0	1826,103	4,912	4,882	8,806	3,361	3,451	20,9	951,006	24,748	1825,231	0	199,288	199,288	99,706	0	0	0	0	0	0	0
13:37:29	-87,365	1825,23	4,814	4,931	8,806	3,352	3,449	20,9	951,006	24,748	1825,23	0	199,288	199,288	99,706	0	0	0	0	0	0	0
13:37:29	0	1825,23	4,814	4,882	8,806	3,352	3,447	20,9	951,006	24,748	1825,23	0	199,288	199,288	99,706	0	0	0	0	0	0	0
13:37:29	87,365	1826,103	4,912	4,882	8,806	3,361	3,445	20,9	951,006	24,748	1825,23	0	199,288	199,288	99,706	0	0	0	0	0	0	0
13:37:29	-87,365	1825,23	4,814	4,882	8,806	3,352	3,443	20,9	951,006	24,748	1825,23	0	199,288	199,288	99,706	0	0	0	0	0	0	0
13:37:29	87,365	1826,103	4,912	4,785	8,806	3,361	3,442	20,9	951,006	24,748	1825,23	0	199,288	199,288	99,706	0	0	0	0	0	0	0
13:37:29	-87,365	1825,23	4,814	4,785	8,806	3,352	3,44	20,9	951,006	24,748	1825,23	0	199,288	199,288	99,706	0	0	0	0	0	0	0
13:37:29	0	1825,23	4,814	4,785	8,806	3,352	3,438	20,9	951,006	24,748	1825,23	0	199,288	199,288	99,706	0	0	0	0	0	0	0
13:37:29	0	1825,23	4,814	4,882	8,806	3,352	3,437	20,9	951,006	24,748	1825,23	0	199,288	199,288	99,706	0	0	0	0	0	0	0
13:37:29	87,365	1826,103	4,912	4,882	8,806	3,361	3,435	20,9	951,006	24,748	1825,23	0	199,288	199,288	99,706	0	0	0	0	0	0	0
13:37:29	131,066	1827,414	5,058	4,882	8,806	3,375	3,434	20,9	951,006	24,748	1825,233	0	199,288	199,288	99,706	0	0	0	0	0	0	0
13:37:29	0	1827,414	5,058	4,931	8,806	3,375	3,433	20,9	951,006	24,748	1825,235	0	199,288	199,288	99,706	0	0	0	0	0	0	0
13:37:29	-87,377	1826,54	4,961	4,882	8,806	3,366	3,432	20,9	951,006	24,748	1825,236	0	199,288	199,288	99,706	0	0	0	0	0	0	0
13:37:29	-43,688	1826,103	4,912	4,785	8,806	3,361	3,43	20,9	951,006	24,748	1825,237	0	199,288	199,288	99,706	0	0	0	0	0	0	0
13:37:29	43,688	1826,54	4,961	4,882	8,806	3,366	3,429	20,9	951,006	24,748	1825,238	0	199,288	199,288	99,706	0	0	0	0	0	0	0
13:37:29	0	1826,54	4,961	4,931	8,806	3,366	3,428	20,9	951,006	24,748	1825,239	0	199,288	199,288	99,706	0	0	0	0	0	0	0
13:37:29	-50,976	1826,03	4,814	4,882	8,811	3,361	3,426	20,9	951,006	24,748	1825,24	0	199,288	199,288	99,706	0	0	0	0	0	0	0
13:37:29	4,211	1826,072	4,814	4,736	8,811	3,361	3,425	20,9	951,006	24,748	1825,241	0	199,288	199,288	99,706	0	0	0	0	0	0	0
13:37:29	83,166	1826,904	4,912	4,785	8,811	3,37	3,424	20,9	951,006	24,748	1825,243	0	199,288	199,288	99,706	0	0	0	0	0	0	0
13:37:29	43,688	1827,341	4,961	4,931	8,811	3,374	3,423	20,9	951,006	24,748	1825,245	0	199,288	199,288	99,706	0	0	0	0	0	0	0
13:37:30	-123,779	1826,103	4,912	4,931	8,806	3,361	3,422	20,9	951,006	24,748	1825,246	0	199,288	199,288	99,706	0	0	0	0	0	0	0
13:37:30	131,066	1827,414	5,058	4,98	8,806	3,375	3,421	20,9	951,006	24,748	1825,248	0	199,288	199,288	99,706	0	0	0	0	0	0	0
13:37:30	-131,066	1826,103	4,912	4,882	8,806	3,361	3,42	20,9	951,006	24,748	1825,249	0	199,288	199,288	99,706	0	0	0	0	0	0	0
13:37:30	43,688	1826,54	4,961	4,931	8,806	3,366	3,419	20,9	951,006	24,748	1825,25	0	199,288	199,288	99,706	0	0	0	0	0	0	0
13:37:30	87,377	1827,414	5,058	4,931	8,806	3,375	3,418	20,9	951,006	24,748	1825,252	0	199,288	199,288	99,706	0	0	0	0	0	0	0
13:37:30	-131,066	1826,103	4,912	4,882	8,806	3,361	3,417	20,9	951,006	24,748	1825,253	0	199,288	199,288	99,706	0	0	0	0	0	0	0
13:37:30	0	1826,103	4,912	4,785	8,806	3,361	3,416	20,9	951,006	24,748	1825,254	0	199,288	199,288	99,706	0	0	0	0	0	0	0
13:37:30	0	1826,103	4,912	4,882	8,806	3,361	3,415	20,9	951,006	24,748	1825,255	0	199,288	199,288	99,706	0	0	0	0	0	0	0
13:37:30	-87,365	1825,23	4,814	4,785	8,806	3,352	3,413	20,9	951,006	24,748	1825,23	0	199,288	199,288	99,706	0	0	0	0	0	0	0
13:37:30	87,365	1826,103	4,912	4,785	8,806	3,361	3,412	20,9	951,006	24,748	1825,23	0	199,288	199,288	99,706	0	0	0	0	0	0	0
13:37:30	-87,365	1825,23	4,814	4,785	8,806	3,352	3,411	20,9	950,546	24,748	1825,23	0	199,288	199,288	99,706	0	0	0	0	0	0	0
13:37:30	0,451	1825,234	4,814	4,785	8,806	3,352	3,41	20,9	950,546	24,748	1825,23	0	199,288	199,288	99,706	0	0	0	0	0	0	0
13:37:30	0	1825,234	4,814	4,785	8,806	3,352	3,409	20,9	950,546	24,748	1825,23	0	199,288	199,288	99,706	0	0	0	0	0	0	0
13:37:30	0	1825,234	4,814	4,882	8,806	3,352	3,408	20,9	950,546	24,748	1825,23	0	199,288	199,288	99,706	0	0	0	0	0	0	0
13:37:30	0	1825,234	4,814	4,736	8,806	3,352	3,407	20,9	950,546	24,748	1825,23	0	199,288	199,288	99,706	0	0	0	0	0	0	0
13:37:30	-4,211	1825,192	4,814	4,931	8,806	3,352	3,406	20,9	950,546	24,748	1825,192	0	199,288	199,288	99,706	0	0	0	0	0	0	0
13:37:30	91,589	1826,108	4,912	4,931	8,806	3,361	3,405	20,9	950,546	24,748	1825,193	0	199,288	199,288	99,706	0	0	0	0	0	0	0
13:37:30	0	1826,108	4,912	4,931	8,806	3,361	3,404	20,9	950,546	24,748	1825,194	0	199,288	199,288	99,706	0	0	0	0	0	0	0
13:37:30	0	1826,108	4,912	4,98	8,806	3,361	3,403	20,9	950,546	24,748	1825,195	0	199,288	199,288	99,706	0	0	0	0	0	0	0
13:37:30	0	1826,108	4,912	4,931	8,806	3,361	3,402	20,9	950,546	24,748	1825,196	0	199,288	199,288	99,706	0	0	0	0	0	0	0
13:37:30	0	1826,108	4,912	4,931	8,806	3,361	3,401	20,9	950,546	24,748	1825,197	0	199,04	199,04	99,705	0	0	0	0	0	0	0
13:37:30	43,676	1826,545	4,961	4,98	8,806	3,366	3,401	20,9	950,546	24,748	1825,198	0	199,04	199,04	99,705	0	0	0	0	0	0	0
13:37:30	0	1826,545	4,961	4,98	8,806	3,366	3,4	20,9	950,546	24,748	1825,199	0	199,04	199,04	99,705	0	0	0	0	0	0	0
13:37:30	0	1826,545	4,961	4,98	8,806	3,366	3,399	20,9	950,546	24,748	1825,2	0	199,04	199,04	99,705	0	0	0	0	0	0	0
13:37:30	87,402	1827,419	5,058	4,98	8,806	3,375	3,399	20,9	950,546	24,748	1825,203	0	199,04	199,04	99,705	0	0	0	0	0	0	0
13:37:30	43,688	1827,856	5,107	5,127	8,806	3,379	3,399	20,9	950,546	24,748	1825,205	0	199,04	199,04	99,705	0	0	0	0	0	0	0
13:37:30	174,841	1829,604	5,302	5,322	8,806	3,397	3,398	20,9	950,546	24,748	1825,21	0	199,04	199,04	99,705	0	0	0	0	0	0	0
13:37:30	386,242	1833,466	5,644	5,81	8,811	3,437	3,399	20,9	950,546	24,748	1825,218	0	199,04	199,04	99,705	0	0	0	0	0	0	0
13:37:30	479,321	1838,26	6,084	6,445	8,815	3,487	3,401	20,9	950,546	24,748	1825,231	0	199,04	199,04	99,705	0	0	0	0	0	0	0
13:37:30	474,377	1843,003	6,425	6,836	8,825	3,536	3,404	20,9	950,546	24,748	1825,249	0	199,04	199,04	99,705	0	0	0	0	0	0	0
13:37:30	596,801	1848,971	6,718	7,324	8,844	3,597	3,407	20,9	950,546	24,748	1825,273	0	199,04	199,04	99,705	0	0	0	0	0	0	0
13:37:30	728,442	1856,256	7,06	7,861	8,868	3,672	3,413	20,9	950,546	24,748	1825,303	0	199,04	199,04	99,705	0	0	0	0	0	0	0
13:37:30	767,578	1863,932	7,353	8,398	8,897	3,751	3,419	20,9	950,546	24,748	1825,342	0	199,04	199,04	99,705	0	0	0	0	0	0	0
13:37:30	891,918	1872,851	7,5	8,74	8,94	3,843	3,428	20,9	950,546	24,748	1825,39	0	199,04	199,04	99,705	0	0	0	0	0	0	0
13:37:30	1018,481	1883,036	7,695	8,935	8,988	3,948	3,438	20,9	950,546	24,748	1825,447	0	199,04	199,04	99,705	0	0	0	0	0	0	0
13:37:30	921,789	1892,253	7,695	9,472	9,041	4,043	3,45	20,9	950,546	24,748	1825,514	0	199,04	199,04	99,705	0	0	0	0	0	0	0
13:37:30	1245,983	1904,713	8,037	9,716	9,094	4,172	3,464	20,9	950,546	24,748	1825,593	0	199,04	199,04	99,705	0	0	0	0	0	0	0
13:37:30	1029,48	1915,008	8,086	10,205	9,15	4,278	3,48	20,9	950,546	24,748	1825,683	0	199,04	199,04	99,705	0	0	0	0	0	0	0
13:37:30	1353,686	1928,545	8,476	10,742	9,207	4,417	3,498	20,9	950,546	24,748	1825,785	0	199,04	199,04	99,705	0	0	0	0	0	0	0
13:37:30	1546,74	1944,012	9,013	11,425	9,268	4,577	3,519	20,9	950,546	24,748	1825,904	0	199,04	199,04	99,705	0	0	0	0	0	0	0
13:37:30	1172,143	1955,734	9,16	11,23	9,327	4,698	3,542	20,9	950,546	24,748	1826,033	0	199,04	199,04	99,705	0	0	0	0	0	0	0
13:37:30	1233,203	1968,066	9,355	12,158	9,387	4,825	3,568	20,9	950,546	24,748	1826,176	0	199,04	199,04	99,705	0	0	0	0	0	0	0
13:37:30	1510,351	1983,169	9,795	12,988	9,45	4,981	3,595	20,9	950,546	24,748	1826,333	0	199,04	199,04	99,705	0	0	0	0	0	0	0
13:37:30	1507,995	1998,249	10,136	13,086	9,518	5,136	3,625	20,9	950,546	24,748	1826,504	0	199,04	199,04	99,705	0	0	0	0	0	0	0
13:37:30	1131,982	2009,569	10,039	13,379	9,587	5,253	3,657	20,9	950,546	24,748	1826,688	0	199,04	199,04	99,705	0	0	0	0	0	0	0
13:37:30	1532,702	2024,896	10,429	13,769	9,654	5,411	3,692	20,9	950,546	24,748	1826,886	0	199,04	199,04	99,705	0	0	0	0	0	0	0
13:37:30	1834,594	2043,242	11,162	13,965	9,72	5,6	3,729	20,9	950,546	24,748	1827,102	0	199,04	199,04	99,705	0	0	0	0	0	0	0
13:37:30	1543,176	2058,674	11,65	15,185	9,782	5,759	3,769	20,9	950,546	24,748	1827,334	0	199,04	199,04	99,705	0	0	0	0	0	0	0
13:37:30	1766,943	2076,343	12,285	15,722	9,849	5,941	3,812	20,9	950,546	24,748	1827,583	0	199,04	199,04	99,705	0	0	0	0	0	0	0
13:37:30	1184,399	2088,187	12,285	14,99	9,916	6,063	3,856	20,9	950,546	24,748	1827,843	0	199,04	199,04	99,705	0	0	0	0	0	0	0
13:37:30	1180,004	2099,987	12,187	15,478	9,989	6,185	3,901	20,9	950,546	24,748	1828,115	0	199,04	199,04	99,705	0	0	0	0	0	0	0
13:37:30	2079,589	2120,783	13,164	16,211	10,055	6,399	3,95	20,9	950,546	24,748	1828,408	0	199,04	199,04	99,705	0	0	0	0	0	0	0
13:37:30	1122,9	2132,012	13,115	16,504	10,121	6,515	4,001	20,9	950,546	24,748	1828,711	0	199,04	199,04	99,705	0	0	0	0	0	0	0
13:37:30	1888,232	2150,895	13,75	17,431	10,195	6,71	4,054	20,9	950,546	24,748	1829,034	0	199,04	199,04	99,705	0	0	0	0	0	0	0
13:37:30	1290,014	2163,795	13,652	17,627	10,273	6,843	4,108	20,9	950,546	24,748	1829,368	0	199,04	199,04	99,705	0	0	0	0	0	0	0
13:37:30	2019,433	2183,989	14,384	17,431	10,349	7,051	4,166	20,9	950,546	24,748	1829,723	0	199,04	199,04	99,705	0	0	0	0	0	0	0
13:37:30	1081,372	2194,803	14,092	17,383	10,425	7,162	4,225	20,9	950,546	24,748	1830,088	0	199,04	199,04	99,705	0	0	0	0	0	0	0
13:37:30	1529,711	2210,1	14,287	17,822	10,502	7,32	4,286	20,9	950,546	24,748	1830,468	0	199,04	199,04	99,705	0	0	0	0	0	0	0
13:37:30	1904,003	2229,14	14,922	18,652	10,576	7,516	4,349	20,9	950,546	24,748	1830,867	0	199,04	199,04	99,705	0	0	0	0	0	0	0
13:37:30	1545,8	2244,598	15,263	18,359	10,645	7,676	4,414	20,9	950,546	24,748	1831,28	0	199,04	199,04	99,705	0	0	0	0	0	0	0
13:37:30	868,554	2253,284	14,873	18,652	10,715	7,765	4,48	20,9	950,546	24,748	1831,702	0	199,04	199,04	99,705	0	0	0	0	0	0	0
13:37:30	1985,791	2273,141	15,752	18,945	10,78	7,97	4,548	20,9	950,546	24,748	1832,144	0	199,04	199,04	99,705	0	0	0	0	0	0	0
13:37:30	1294,14	2286,083	15,898	19,482	10,845	8,103	4,618	20,9	950,546	24,748	1832,598	0	199,04	199,04	99,705	0	0	0	0	0	0	0
13:37:30	1812,231	2304,205	16,582	20,215	10,911	8,29	4,69	20,9	950,546	24,748	1833,069	0	199,04	199,04	99,705	0	0	0	0	0	0	0
13:37:30	1344,213	2317,647	16,679	20,068	10,982	8,429	4,763	20,9	950,546	24,748	1833,554	0	199,04	199,04	99,705	0	0	0	0	0	0	0
13:37:30	643,481	2324,082	16,045	18,847	11,052	8,495	4,837	20,9	950,546	24,748	1834,044	0	199,04	199,04	99,705	0	0	0	0	0	0	0
13:37:30	1691,601	2340,998	16,582	19,482	11,119	8,67	4,912	20,9	950,546	24,748	1834,551	0	199,04	199,04	99,705	0	0	0	0	0	0	0
13:37:30	1707,251	2358,071	17,07	19,922	11,189	8,846	4,989	20,9	950,546	24,748	1835,075	0	199,04	199,04	99,705	0	0	0	0	0	0	0
13:37:30	1382,983	2371,901	17,314	20,361	11,254	8,988	5,067	20,9	950,546	24,748	1835,612	0	199,04	199,04	99,705	0	0	0	0	0	0	0
13:37:30	1357,617	2385,477	17,558	20,41	11,317	9,128	5,147	20,9	950,546	24,748	1836,162	0	199,04	199,04	99,705	0	0	0	0	0	0	0
13:37:30	1502,148	2400,498	18,047	20,898	11,376	9,283	5,228	20,9	950,546	24,748	1836,726	0	199,04	199,04	99,705	0	0	0	0	0	0	0
13:37:30	1386,035	2414,359	18,486	20,947	11,43	9,426	5,31	20,9	950,546	24,748	1837,304	0	199,04	199,04	99,705	0	0	0	0	0	0	0
13:37:30	1686,596	2431,224	19,267	21,289	11,483	9,6	5,394	20,9	950,546	24,748	1837,898	0	199,04	199,04	99,705	0	0	0	0	0	0	0
13:37:30	1375,561	2444,98	19,756	21,826	11,533	9,742	5,48	20,9	950,546	24,748	1838,505	0	199,04	199,04	99,705	0	0	0	0	0	0	0
13:37:30	1382,299	2458,803	20,097	22,168	11,593	9,884	5,566	20,9	950,546	24,748	1839,125	0	199,04	199,04	99,705	0	0	0	0	0	0	0
13:37:30	1090,942	2469,713	20,097	22,363	11,654	9,997	5,653	20,9	950,546	24,748	1839,756	0	199,04	199,04	99,705	0	0	0	0	0	0	0
13:37:30	986,401	2479,577	19,853	22,314	11,723	10,098	5,74	20,9	950,546	24,748	1840,396	0	199,04	199,04	99,705	0	0	0	0	0	0	0
13:37:30	1077,221	2490,349	19,756	22,021	11,789	10,209	5,828	20,9	950,546	24,748	1841,046	0	199,04	199,04	99,705	0	0	0	0	0	0	0
13:37:30	1073,73	2501,086	19,658	21,777	11,855	10,32	5,916	20,9	950,546	24,748	1841,706	0	199,04	199,04	99,705	0	0	0	0	0	0	0
13:37:30	1006,982	2511,156	19,658	21,924	11,911	10,424	6,004	20,9	950,546	24,748	1842,375	0	199,04	199,04	99,705	0	0	0	0	0	0	0
13:37:30	1150,781	2522,664	19,804	22,021	11,968	10,542	6,093	20,9	950,546	24,748	1843,055	0	199,04	199,04	99,705	0	0	0	0	0	0	0
13:37:30	1510,546	2537,769	20,488	22,461	12,016	10,698	6,183	20,9	950,546	24,748	1843,75	0	199,04	199,04	99,705	0	0	0	0	0	0	0
13:37:30	1309,594	2550,865	20,976	22,705	12,062	10,833	6,275	20,9	950,546	24,748	1844,457	0	199,04	199,04	99,705	0	0	0	0	0	0	0
13:37:30	1275,952	2563,625	21,416	23,291	12,11	10,965	6,367	20,9	950,546	24,748	1845,176	0	199,04	199,04	99,705	0	0	0	0	0	0	0
13:37:30	1031,591	2573,941	21,465	23,633	12,165	11,071	6,459	20,9	950,546	24,748	1845,905	0	199,04	199,04	99,705	0	0	0	0	0	0	0
13:37:30	1170,434	2585,645	21,709	23,73	12,218	11,192	6,552	20,9	950,546	24,748	1846,645	0	199,04	199,04	99,705	0	0	0	0	0	0	0
13:37:30	1037,402	2596,019	21,709	23,682	12,276	11,299	6,645	20,9	950,546	24,748	1847,394	0	199,04	199,04	99,705	0	0	0	0	0	0	0
13:37:30	1318,872	2609,208	22,148	23,974	12,326	11,435	6,739	20,9	950,546	24,748	1848,156	0	199,04	199,04	99,705	0	0	0	0	0	0	0
13:37:30	1035,473	2619,562	22,295	24,17	12,376	11,541	6,833	20,9	950,546	24,748	1848,928	0	199,04	199,04	99,705	0	0	0	0	0	0	0
13:37:30	1285,278	2632,415	22,783	24,365	12,421	11,674	6,928	20,9	950,546	24,748	1849,711	0	199,04	199,04	99,705	0	0	0	0	0	0	0
13:37:30	965,258	2642,068	22,881	24,463	12,47	11,773	7,023	20,9	950,546	24,748	1850,504	0	199,04	199,04	99,705	0	0	0	0	0	0	0
13:37:30	914,477	2651,213	22,978	24,805	12,515	11,868	7,118	20,9	950,546	24,748	1851,304	0	199,04	199,04	99,705	0	0	0	0	0	0	0
13:37:30	1357,031	2664,783	23,467	25	12,565	12,008	7,214	20,9	950,546	24,748	1852,118	0	199,04	199,04	99,705	0	0	0	0	0	0	0
13:37:30	637,719	2671,16	23,271	24,805	12,611	12,073	7,309	20,9	950,546	24,748	1852,937	0	199,04	199,04	99,705	0	0	0	0	0	0	0
13:37:30	1190,673	2683,067	23,564	25	12,662	12,196	7,405	20,9	950,546	24,748	1853,767	0	199,04	199,04	99,705	0	0	0	0	0	0	0
13:37:31	767,578	2690,743	23,418	24,805	12,713	12,275	7,5	20,9	950,546	24,748	1854,604	0	199,04	199,04	99,705	0	0	0	0	0	0	0
13:37:31	745,141	2698,194	23,32	24,707	12,76	12,352	7,595	20,9	950,546	24,748	1855,448	0	199,04	199,04	99,705	0	0	0	0	0	0	0
13:37:31	1189,331	2710,087	23,76	25,146	12,802	12,475	7,691	20,9	950,546	24,748	1856,302	0	199,04	199,04	99,705	0	0	0	0	0	0	0
13:37:31	793,872	2718,026	23,711	24,951	12,849	12,556	7,786	20,9	950,546	24,748	1857,164	0	199,04	199,04	99,705	0	0	0	0	0	0	0
13:37:31	919,409	2727,22	23,955	25,195	12,887	12,651	7,882	20,9	950,546	24,748	1858,034	0	199,04	199,04	99,705	0	0	0	0	0	0	0
13:37:31	1010,278	2737,323	24,199	25,195	12,93	12,755	7,977	20,9	950,546	24,748	1858,913	0	199,04	199,04	99,705	0	0	0	0	0	0	0
13:37:31	679,443	2744,117	24,199	25,391	12,968	12,825	8,072	20,9	950,546	24,748	1859,799	0	199,04	199,04	99,705	0	0	0	0	0	0	0
13:37:31	964,404	2753,761	24,394	25,83	13,012	12,925	8,168	20,9	950,546	24,748	1860,692	0	199,04	199,04	99,705	0	0	0	0	0	0	0
13:37:31	874,096	2762,502	24,59	25,83	13,05	13,015	8,263	20,9	950,546	24,748	1861,594	0	199,04	199,04	99,705	0	0	0	0	0	0	0
13:37:31	803,808	2770,54	24,687	25,586	13,089	13,098	8,357	20,9	950,546	24,748	1862,503	0	199,04	199,04	99,705	0	0	0	0	0	0	0
13:37:31	852,075	2779,061	24,785	26,074	13,131	13,186	8,452	20,9	950,546	24,748	1863,42	0	199,04	199,04	99,705	0	0	0	0	0	0	0
13:37:31	932,69	2788,388	25,029	25,928	13,17	13,282	8,547	20,9	950,546	24,748	1864,345	0	199,04	199,04	99,705	0	0	0	0	0	0	0
13:37:31	669,335	2795,081	25,029	26,025	13,207	13,351	8,641	20,9	950,546	24,748	1865,275	0	199,04	199,04	99,705	0	0	0	0	0	0	0
13:37:31	1008,642	2805,168	25,371	26,123	13,245	13,455	8,735	20,9	950,546	24,748	1866,215	0	199,04	199,04	99,705	0	0	0	0	0	0	0
13:37:31	892,553	2814,093	25,664	26,562	13,278	13,547	8,83	20,9	950,546	24,748	1867,163	0	199,04	199,04	99,705	0	0	0	0	0	0	0
13:37:31	966,259	2823,756	26,006	26,904	13,313	13,646	8,924	21,2	952,436	24,748	1868,12	0	199,04	199,04	99,705	0	0	0	0	0	0	0
13:37:31	744,97	2831,206	26,201	27,1	13,344	13,723	9,018	21,2	952,436	24,748	1869,083	0	199,04	199,04	99,705	0	0	0	0	0	0	0
13:37:31	742,456	2838,63	26,348	27,002	13,378	13,8	9,112	21,2	952,436	24,748	1870,052	0	199,04	199,04	99,705	0	0	0	0	0	0	0
13:37:31	794,335	2846,574	26,543	27,344	13,411	13,882	9,206	21,2	952,436	24,748	1871,029	0	199,04	199,04	99,705	0	0	0	0	0	0	0
13:37:31	681,958	2853,393	26,689	27,49	13,441	13,952	9,299	21,2	952,436	24,748	1872,011	0	199,04	199,04	99,705	0	0	0	0	0	0	0
13:37:31	626,806	2859,661	26,738	27,588	13,473	14,017	9,391	21,2	952,436	24,748	1872,999	0	199,04	199,04	99,705	0	0	0	0	0	0	0
13:37:31	731,494	2866,976	26,885	27,49	13,506	14,092	9,483	21,2	952,436	24,748	1873,993	0	199,04	199,04	99,705	0	0	0	0	0	0	0
13:37:31	636,474	2873,341	27,031	27,637	13,533	14,158	9,575	21,2	952,436	24,748	1874,992	0	199,04	199,04	99,705	0	0	0	0	0	0	0
13:37:31	702,124	2880,362	27,178	27,783	13,564	14,23	9,666	21,2	952,436	24,748	1875,997	0	199,04	199,04	99,705	0	0	0	0	0	0	0
13:37:31	497,534	2885,338	27,226	27,832	13,589	14,281	9,757	21,2	952,436	24,748	1877,007	0	199,04	199,04	99,705	0	0	0	0	0	0	0
13:37:31	749,145	2892,829	27,471	28,125	13,617	14,359	9,847	21,2	952,436	24,748	1878,023	0	202,009	202,009	99,717	0	0	0	0	0	0	0
13:37:31	419,604	2897,025	27,471	28,125	13,64	14,402	9,936	21,2	952,436	24,748	1879,042	0	202,009	202,009	99,717	0	0	0	0	0	0	0
13:37:31	674,243	2903,767	27,715	28,32	13,664	14,471	10,025	21,2	952,436	24,748	1880,066	0	202,009	202,009	99,717	0	0	0	0	0	0	0
13:37:31	653,955	2910,307	27,861	28,467	13,692	14,539	10,114	21,2	952,436	24,748	1881,097	0	202,009	202,009	99,717	0	0	0	0	0	0	0
13:37:31	513,793	2915,445	27,861	28,32	13,721	14,592	10,201	21,2	952,436	24,748	1882,131	0	202,009	202,009	99,717	0	0	0	0	0	0	0
13:37:31	526,806	2920,713	27,959	28,369	13,745	14,646	10,289	21,2	952,436	24,748	1883,17	0	202,009	202,009	99,717	0	0	0	0	0	0	0
13:37:31	283,642	2923,549	27,812	28,223	13,769	14,675	10,375	21,2	952,436	24,748	1884,21	0	202,009	202,009	99,717	0	0	0	0	0	0	0
13:37:31	650,024	2930,05	27,959	28,369	13,797	14,742	10,46	21,2	952,436	24,748	1885,256	0	202,009	202,009	99,717	0	0	0	0	0	0	0
13:37:31	276,928	2932,819	27,812	28,223	13,821	14,771	10,545	21,2	952,436	24,748	1886,303	0	202,009	202,009	99,717	0	0	0	0	0	0	0
13:37:31	627,758	2939,097	28,008	28,32	13,845	14,836	10,629	21,2	952,436	24,748	1887,356	0	202,009	202,009	99,717	0	0	0	0	0	0	0
13:37:31	439,648	2943,493	28,105	28,516	13,864	14,881	10,712	21,2	952,436	24,748	1888,412	0	202,009	202,009	99,717	0	0	0	0	0	0	0
13:37:31	441,894	2947,912	28,203	28,662	13,883	14,926	10,795	21,2	952,436	24,748	1889,472	0	202,009	202,009	99,717	0	0	0	0	0	0	0
13:37:31	490,966	2952,822	28,35	28,662	13,902	14,977	10,877	21,2	952,436	24,748	1890,535	0	202,009	202,009	99,717	0	0	0	0	0	0	0
13:37:31	592,919	2958,751	28,594	28,857	13,921	15,038	10,959	21,2	952,436	24,748	1891,603	0	202,009	202,009	99,717	0	0	0	0	0	0	0
13:37:31	241,333	2961,164	28,496	28,809	13,94	15,063	11,039	21,2	952,436	24,748	1892,673	0	202,009	202,009	99,717	0	0	0	0	0	0	0
13:37:31	437,939	2965,544	28,594	28,809	13,959	15,108	11,119	21,2	952,436	24,748	1893,746	0	202,009	202,009	99,717	0	0	0	0	0	0	0
13:37:31	392,48	2969,468	28,643	28,857	13,978	15,149	11,198	21,2	952,436	24,748	1894,821	0	202,009	202,009	99,717	0	0	0	0	0	0	0
13:37:31	418,872	2973,657	28,643	28,809	14,001	15,192	11,276	21,2	952,436	24,748	1895,9	0	202,009	202,009	99,717	0	0	0	0	0	0	0
13:37:31	339,257	2977,05	28,643	28,857	14,02	15,227	11,354	21,2	952,436	24,748	1896,981	0	202,009	202,009	99,717	0	0	0	0	0	0	0
13:37:31	286,743	2979,917	28,594	28,711	14,039	15,256	11,43	21,2	952,436	24,748	1898,064	0	202,009	202,009	99,717	0	0	0	0	0	0	0
13:37:31	312,622	2983,043	28,643	28,711	14,054	15,289	11,506	21,2	952,436	24,748	1899,149	0	202,009	202,009	99,717	0	0	0	0	0	0	0
13:37:31	453,051	2987,574	28,838	29,053	14,068	15,335	11,581	21,2	952,436	24,748	1900,238	0	202,009	202,009	99,717	0	0	0	0	0	0	0
13:37:31	276,391	2990,338	28,935	29,248	14,078	15,364	11,655	21,2	952,436	24,748	1901,328	0	202,009	202,009	99,717	0	0	0	0	0	0	0
13:37:31	391,088	2994,249	29,082	29,394	14,091	15,404	11,729	21,2	952,436	24,748	1902,421	0	202,009	202,009	99,717	0	0	0	0	0	0	0
13:37:31	183,813	2996,087	29,082	29,346	14,101	15,423	11,801	21,2	952,436	24,748	1903,515	0	202,009	202,009	99,717	0	0	0	0	0	0	0
13:37:31	444,653	3000,533	29,277	29,541	14,115	15,469	11,873	21,2	952,436	24,748	1904,612	0	202,009	202,009	99,717	0	0	0	0	0	0	0
13:37:31	289,941	3003,433	29,326	29,687	14,128	15,499	11,944	21,2	952,436	24,748	1905,71	0	202,009	202,009	99,717	0	0	0	0	0	0	0
13:37:31	260,424	3006,037	29,326	29,59	14,143	15,526	12,014	21,2	952,436	24,748	1906,811	0	202,009	202,009	99,717	0	0	0	0	0	0	0
13:37:31	346,85	3009,505	29,424	29,59	14,157	15,561	12,084	21,2	952,436	24,748	1907,913	0	202,009	202,009	99,717	0	0	0	0	0	0	0
13:37:31	243,042	3011,936	29,424	29,687	14,17	15,586	12,152	21,2	952,436	24,748	1909,017	0	202,009	202,009	99,717	0	0	0	0	0	0	0
13:37:31	177,197	3013,708	29,424	29,59	14,18	15,605	12,22	21,2	952,436	24,748	1910,122	0	202,009	202,009	99,717	0	0	0	0	0	0	0
13:37:31	212,402	3015,832	29,473	29,59	14,189	15,627	12,287	21,2	952,436	24,748	1911,228	0	202,009	202,009	99,717	0	0	0	0	0	0	0
13:37:31	161,987	3017,452	29,473	29,59	14,198	15,643	12,353	21,2	952,436	24,748	1912,334	0	202,009	202,009	99,717	0	0	0	0	0	0	0
13:37:31	401,318	3021,465	29,766	29,883	14,204	15,685	12,418	21,2	952,436	24,748	1913,443	0	202,009	202,009	99,717	0	0	0	0	0	0	0
13:37:31	348,974	3024,955	29,961	29,98	14,212	15,721	12,483	21,2	952,436	24,748	1914,555	0	202,009	202,009	99,717	0	0	0	0	0	0	0
13:37:31	259,472	3027,549	30,059	30,273	14,221	15,747	12,547	21,2	952,436	24,748	1915,668	0	202,009	202,009	99,717	0	0	0	0	0	0	0
13:37:31	20,996	3027,759	29,912	29,883	14,23	15,75	12,61	21,2	952,436	24,748	1916,78	0	202,009	202,009	99,717	0	0	0	0	0	0	0
13:37:31	-66,528	3027,094	29,668	29,736	14,241	15,743	12,671	21,2	952,436	24,748	1917,89	0	202,009	202,009	99,717	0	0	0	0	0	0	0
13:37:31	119,482	3028,289	29,619	29,59	14,25	15,755	12,732	21,2	952,436	24,748	1919	0	202,009	202,009	99,717	0	0	0	0	0	0	0
13:37:31	204,76	3030,337	29,668	29,785	14,259	15,776	12,791	21,2	952,436	24,748	1920,112	0	202,009	202,009	99,717	0	0	0	0	0	0	0
13:37:31	54,931	3030,886	29,57	29,59	14,267	15,782	12,85	21,2	952,436	24,748	1921,223	0	202,009	202,009	99,717	0	0	0	0	0	0	0
13:37:31	251,684	3033,403	29,668	29,785	14,276	15,808	12,908	21,2	952,436	24,748	1922,335	0	202,009	202,009	99,717	0	0	0	0	0	0	0
13:37:31	168,53	3035,088	29,766	29,785	14,28	15,825	12,965	21,2	952,436	24,748	1923,447	0	202,009	202,009	99,717	0	0	0	0	0	0	0
13:37:31	167,529	3036,763	29,912	29,98	14,281	15,842	13,022	21,2	952,436	24,748	1924,561	0	202,009	202,009	99,717	0	0	0	0	0	0	0
13:37:31	66,748	3037,431	29,912	30,078	14,284	15,849	13,077	21,2	952,436	24,748	1925,674	0	202,009	202,009	99,717	0	0	0	0	0	0	0
13:37:31	167,602	3039,107	30,059	30,078	14,285	15,867	13,132	21,2	952,436	24,748	1926,787	0	202,009	202,009	99,717	0	0	0	0	0	0	0
13:37:31	65,576	3039,763	30,107	30,225	14,286	15,873	13,185	21,2	952,436	24,748	1927,9	0	202,009	202,009	99,717	0	0	0	0	0	0	0
13:37:31	-67,797	3039,085	29,961	29,98	14,291	15,866	13,238	21,2	952,436	24,748	1929,011	0	202,009	202,009	99,717	0	0	0	0	0	0	0
13:37:31	84,375	3039,928	29,961	29,98	14,295	15,875	13,29	21,2	952,436	24,748	1930,122	0	202,009	202,009	99,717	0	0	0	0	0	0	0
13:37:31	98,583	3040,914	29,912	29,736	14,304	15,885	13,341	21,2	952,436	24,748	1931,233	0	202,009	202,009	99,717	0	0	0	0	0	0	0
13:37:31	-152,075	3039,393	29,668	29,736	14,309	15,87	13,39	21,2	952,436	24,748	1932,341	0	202,009	202,009	99,717	0	0	0	0	0	0	0
13:37:31	29,565	3039,689	29,57	29,59	14,317	15,873	13,439	21,2	952,436	24,748	1933,448	0	202,009	202,009	99,717	0	0	0	0	0	0	0
13:37:31	67,773	3040,367	29,619	29,736	14,317	15,88	13,487	21,2	952,436	24,748	1934,555	0	202,009	202,009	99,717	0	0	0	0	0	0	0
13:37:31	284,838	3043,215	29,912	29,932	14,317	15,909	13,534	21,2	952,436	24,748	1935,664	0	202,009	202,009	99,717	0	0	0	0	0	0	0
13:37:31	151,123	3044,726	30,059	29,98	14,317	15,925	13,581	21,2	952,436	24,748	1936,773	0	202,009	202,009	99,717	0	0	0	0	0	0	0
13:37:31	50,415	3045,231	30,107	30,127	14,317	15,93	13,627	21,2	952,436	24,748	1937,882	0	202,009	202,009	99,717	0	0	0	0	0	0	0
13:37:31	-33,007	3044,901	30,059	30,078	14,317	15,926	13,672	21,2	952,436	24,748	1938,989	0	202,009	202,009	99,717	0	0	0	0	0	0	0
13:37:31	183,007	3046,731	30,156	30,273	14,322	15,945	13,717	21,2	952,436	24,748	1940,096	0	202,009	202,009	99,717	0	0	0	0	0	0	0
13:37:31	-183,959	3044,891	29,961	29,98	14,323	15,926	13,76	21,2	952,436	24,748	1941,201	0	202,009	202,009	99,717	0	0	0	0	0	0	0
13:37:31	64,599	3045,537	29,961	29,98	14,327	15,933	13,803	21,2	952,436	24,748	1942,306	0	202,009	202,009	99,717	0	0	0	0	0	0	0
13:37:31	168,774	3047,225	30,107	30,273	14,328	15,95	13,845	21,2	952,436	24,748	1943,411	0	202,009	202,009	99,717	0	0	0	0	0	0	0
13:37:31	-151,22	3045,713	29,961	30,078	14,328	15,935	13,886	21,2	952,436	24,748	1944,513	0	202,009	202,009	99,717	0	0	0	0	0	0	0
13:37:31	100,781	3046,72	30,059	30,078	14,328	15,945	13,926	21,2	952,436	24,748	1945,615	0	202,009	202,009	99,717	0	0	0	0	0	0	0
13:37:31	0	3046,72	30,059	30,078	14,328	15,945	13,966	21,2	952,436	24,748	1946,716	0	202,009	202,009	99,717	0	0	0	0	0	0	0
13:37:31	0	3046,72	30,059	29,98	14,328	15,945	14,005	21,2	952,436	24,748	1947,817	0	202,009	202,009	99,717	0	0	0	0	0	0	0
13:37:31	100,83	3047,729	30,156	30,273	14,328	15,955	14,043	21,2	952,436	24,748	1948,917	0	202,009	202,009	99,717	0	0	0	0	0	0	0
13:37:31	14,208	3047,871	30,107	30,078	14,331	15,957	14,08	21,2	952,436	24,748	1950,016	0	202,009	202,009	99,717	0	0	0	0	0	0	0
13:37:31	-151,196	3046,359	29,961	30,078	14,331	15,941	14,117	21,2	952,436	24,748	1951,112	0	202,009	202,009	99,717	0	0	0	0	0	0	0
13:37:31	151,196	3047,871	30,107	30,225	14,331	15,957	14,153	21,2	952,436	24,748	1952,209	0	202,009	202,009	99,717	0	0	0	0	0	0	0
13:37:31	0	3047,871	30,107	30,225	14,331	15,957	14,188	21,2	952,436	24,748	1953,304	0	202,009	202,009	99,717	0	0	0	0	0	0	0
13:37:31	0	3047,871	30,107	30,225	14,331	15,957	14,223	21,2	952,436	24,748	1954,399	0	202,009	202,009	99,717	0	0	0	0	0	0	0
13:37:31	-151,196	3046,359	29,961	29,883	14,331	15,941	14,257	21,2	952,436	24,748	1955,491	0	202,009	202,009	99,717	0	0	0	0	0	0	0
13:37:31	151,196	3047,871	30,107	30,078	14,331	15,957	14,29	21,2	952,436	24,748	1956,583	0	202,009	202,009	99,717	0	0	0	0	0	0	0
13:37:31	-50,39	3047,367	30,059	29,98	14,331	15,952	14,323	21,2	952,436	24,748	1957,674	0	202,009	202,009	99,717	0	0	0	0	0	0	0
13:37:31	-384,472	3043,522	29,668	29,59	14,332	15,912	14,354	21,2	952,436	24,748	1958,76	0	202,009	202,009	99,717	0	0	0	0	0	0	0
13:37:31	233,276	3045,855	29,912	29,98	14,331	15,936	14,385	21,2	952,436	24,748	1959,847	0	202,009	202,009	99,717	0	0	0	0	0	0	0
13:37:31	0	3045,855	29,912	29,98	14,331	15,936	14,415	21,2	952,436	24,748	1960,933	0	202,009	202,009	99,717	0	0	0	0	0	0	0
13:37:32	-100,781	3044,847	29,814	29,785	14,331	15,926	14,445	21,2	952,436	24,748	1962,017	0	202,009	202,009	99,717	0	0	0	0	0	0	0
13:37:32	133,593	3046,183	29,961	29,883	14,33	15,94	14,474	21,2	952,436	24,748	1963,101	0	202,009	202,009	99,717	0	0	0	0	0	0	0
13:37:32	-97,412	3045,209	29,912	29,932	14,328	15,929	14,503	21,2	952,436	24,748	1964,183	0	202,009	202,009	99,717	0	0	0	0	0	0	0
13:37:32	-100,805	3044,201	29,814	29,785	14,328	15,919	14,53	21,2	952,436	24,748	1965,263	0	202,009	202,009	99,717	0	0	0	0	0	0	0
13:37:32	-50,366	3043,697	29,766	29,736	14,328	15,914	14,558	21,2	952,436	24,748	1966,342	0	202,009	202,009	99,717	0	0	0	0	0	0	0
13:37:32	50,366	3044,201	29,814	29,883	14,328	15,919	14,584	21,2	952,436	24,748	1967,42	0	202,009	202,009	99,717	0	0	0	0	0	0	0
13:37:32	-67,944	3043,521	29,766	29,785	14,327	15,912	14,61	21,2	952,436	24,748	1968,496	0	202,009	202,009	99,717	0	0	0	0	0	0	0
13:37:32	50,39	3044,025	29,814	29,883	14,327	15,917	14,636	21,2	952,436	24,748	1969,572	0	202,009	202,009	99,717	0	0	0	0	0	0	0
13:37:32	-151,171	3042,514	29,668	29,883	14,327	15,902	14,661	21,2	952,436	24,748	1970,645	0	202,009	202,009	99,717	0	0	0	0	0	0	0
13:37:32	0	3042,514	29,668	29,883	14,327	15,902	14,685	21,2	952,436	24,748	1971,716	0	202,009	202,009	99,717	0	0	0	0	0	0	0
13:37:32	100,781	3043,521	29,766	29,785	14,327	15,912	14,709	21,2	952,436	24,748	1972,788	0	202,009	202,009	99,717	0	0	0	0	0	0	0
13:37:32	-100,781	3042,514	29,668	29,736	14,327	15,902	14,733	21,2	952,436	24,748	1973,858	0	202,009	202,009	99,717	0	0	0	0	0	0	0
13:37:32	-67,919	3041,834	29,619	29,687	14,326	15,895	14,755	21,2	952,436	24,748	1974,926	0	202,009	202,009	99,717	0	0	0	0	0	0	0
13:37:32	154,492	3043,379	29,814	29,785	14,323	15,911	14,778	21,4	953,406	24,748	1975,994	0	202,009	202,009	99,717	0	0	0	0	0	0	0
13:37:32	-261,181	3040,767	29,57	29,541	14,323	15,884	14,8	21,4	953,406	24,748	1977,059	0	202,009	202,009	99,717	0	0	0	0	0	0	0
13:37:32	50,366	3041,271	29,619	29,59	14,323	15,889	14,821	21,4	953,406	24,748	1978,123	0	202,009	202,009	99,717	0	0	0	0	0	0	0
13:37:32	0	3041,271	29,619	29,687	14,323	15,889	14,842	21,4	953,406	24,748	1979,186	0	202,009	202,009	99,717	0	0	0	0	0	0	0
13:37:32	50,341	3041,775	29,668	29,736	14,323	15,894	14,863	21,4	953,406	24,748	1980,249	0	202,009	202,009	99,717	0	0	0	0	0	0	0
13:37:32	-50,341	3041,271	29,619	29,59	14,323	15,889	14,883	21,4	953,406	24,748	1981,31	0	202,009	202,009	99,717	0	0	0	0	0	0	0
13:37:32	-50,366	3040,767	29,57	29,541	14,323	15,884	14,902	21,4	953,406	24,748	1982,37	0	202,009	202,009	99,717	0	0	0	0	0	0	0
13:37:32	50,366	3041,271	29,619	29,785	14,323	15,889	14,922	21,4	953,406	24,748	1983,428	0	202,009	202,009	99,717	0	0	0	0	0	0	0
13:37:32	183,862	3043,11	29,814	29,932	14,322	15,908	14,941	21,4	953,406	24,748	1984,488	0	202,009	202,009	99,717	0	0	0	0	0	0	0
13:37:32	-151,098	3041,599	29,668	29,785	14,322	15,892	14,96	21,4	953,406	24,748	1985,545	0	202,009	202,009	99,717	0	0	0	0	0	0	0
13:37:32	0	3041,599	29,668	29,687	14,322	15,892	14,978	21,4	953,406	24,748	1986,601	0	204,638	204,638	99,728	0	0	0	0	0	0	0
13:37:32	-50,366	3041,095	29,619	29,736	14,322	15,887	14,996	21,4	953,406	24,748	1987,656	0	204,638	204,638	99,728	0	0	0	0	0	0	0
13:37:32	0	3041,095	29,619	29,736	14,322	15,887	15,013	21,4	953,406	24,748	1988,709	0	204,638	204,638	99,728	0	0	0	0	0	0	0
13:37:32	-32,763	3040,767	29,57	29,394	14,323	15,884	15,03	21,4	953,406	24,748	1989,761	0	204,638	204,638	99,728	0	0	0	0	0	0	0
13:37:32	-251,66	3038,251	29,326	29,199	14,323	15,858	15,047	21,4	953,406	24,748	1990,81	0	204,638	204,638	99,728	0	0	0	0	0	0	0
13:37:32	-570,971	3032,541	28,789	28,32	14,322	15,799	15,061	21,4	953,406	24,748	1991,852	0	204,638	204,638	99,728	0	0	0	0	0	0	0
13:37:32	-752,856	3025,013	28,154	27,344	14,317	15,721	15,074	21,4	953,406	24,748	1992,885	0	204,638	204,638	99,728	0	0	0	0	0	0	0
13:37:32	-830,053	3016,712	27,666	26,611	14,298	15,636	15,085	21,4	953,406	24,748	1993,909	0	204,638	204,638	99,728	0	0	0	0	0	0	0
13:37:32	-834,13	3008,371	27,324	25,928	14,271	15,55	15,094	21,4	953,406	24,748	1994,923	0	204,638	204,638	99,728	0	0	0	0	0	0	0
13:37:32	-1139,379	2996,977	26,982	25,342	14,227	15,432	15,101	21,4	953,406	24,748	1995,925	0	204,638	204,638	99,728	0	0	0	0	0	0	0
13:37:32	-791,992	2989,057	27,031	24,805	14,18	15,351	15,106	21,4	953,406	24,748	1996,918	0	204,638	204,638	99,728	0	0	0	0	0	0	0
13:37:32	-1233,203	2976,725	26,885	24,512	14,12	15,223	15,108	21,4	953,406	24,748	1997,898	0	204,638	204,638	99,728	0	0	0	0	0	0	0
13:37:32	-1206,567	2964,659	26,689	23,34	14,063	15,099	15,108	21,4	953,406	24,748	1998,865	0	204,638	204,638	99,728	0	0	0	0	0	0	0
13:37:32	-1449,292	2950,166	26,348	22,949	14,002	14,95	15,105	21,4	953,406	24,748	1999,816	0	204,638	204,638	99,728	0	0	0	0	0	0	0
13:37:32	-1032,739	2939,839	26,25	24,023	13,95	14,843	15,1	21,4	953,406	24,748	2000,756	0	204,638	204,638	99,728	0	0	0	0	0	0	0
13:37:32	-1220,117	2927,638	26,055	23,144	13,892	14,717	15,092	21,4	953,406	24,748	2001,683	0	204,638	204,638	99,728	0	0	0	0	0	0	0
13:37:32	-1434,741	2913,29	25,566	21,924	13,84	14,57	15,082	21,4	953,406	24,748	2002,595	0	204,638	204,638	99,728	0	0	0	0	0	0	0
13:37:32	-1584,375	2897,447	24,932	21,484	13,787	14,406	15,069	21,4	953,406	24,748	2003,49	0	204,638	204,638	99,728	0	0	0	0	0	0	0
13:37:32	-1164,038	2885,806	24,785	21,289	13,73	14,286	15,053	21,4	953,406	24,748	2004,372	0	204,638	204,638	99,728	0	0	0	0	0	0	0
13:37:32	-1191,772	2873,889	24,687	21,045	13,669	14,163	15,036	21,4	953,406	24,748	2005,241	0	204,638	204,638	99,728	0	0	0	0	0	0	0
13:37:32	-1297,168	2860,917	24,59	21,142	13,602	14,03	15,016	21,4	953,406	24,748	2006,097	0	204,638	204,638	99,728	0	0	0	0	0	0	0
13:37:32	-1529,882	2845,618	24,297	21,094	13,533	13,872	14,994	21,4	953,406	24,748	2006,937	0	204,638	204,638	99,728	0	0	0	0	0	0	0
13:37:32	-973,584	2835,882	24,59	21,045	13,462	13,771	14,97	21,4	953,406	24,748	2007,766	0	204,638	204,638	99,728	0	0	0	0	0	0	0
13:37:32	-1490,942	2820,973	24,297	20,459	13,395	13,618	14,943	21,4	953,406	24,748	2008,579	0	204,638	204,638	99,728	0	0	0	0	0	0	0
13:37:32	-1505,639	2805,916	23,906	20,556	13,332	13,463	14,914	21,4	953,406	24,748	2009,376	0	204,638	204,638	99,728	0	0	0	0	0	0	0
13:37:32	-1574,194	2790,174	23,32	20,068	13,277	13,3	14,883	21,4	953,406	24,748	2010,157	0	204,638	204,638	99,728	0	0	0	0	0	0	0
13:37:32	-1561,523	2774,559	22,685	19,238	13,225	13,139	14,848	21,4	953,406	24,748	2010,921	0	204,638	204,638	99,728	0	0	0	0	0	0	0
13:37:32	-1187,695	2762,682	22,344	18,652	13,178	13,017	14,813	21,4	953,406	24,748	2011,673	0	204,638	204,638	99,728	0	0	0	0	0	0	0
13:37:32	-2171,972	2740,963	21,074	17,822	13,127	12,793	14,773	21,4	953,406	24,748	2012,402	0	204,638	204,638	99,728	0	0	0	0	0	0	0
13:37:32	-1223,046	2728,732	20,781	17,92	13,075	12,667	14,732	21,4	953,406	24,748	2013,118	0	204,638	204,638	99,728	0	0	0	0	0	0	0
13:37:32	-839,794	2720,334	20,976	18,115	13,016	12,58	14,689	21,4	953,406	24,748	2013,826	0	204,638	204,638	99,728	0	0	0	0	0	0	0
13:37:32	-778,857	2712,546	21,221	18,164	12,959	12,5	14,647	21,4	953,406	24,748	2014,524	0	204,638	204,638	99,728	0	0	0	0	0	0	0
13:37:32	-1828,637	2694,259	20,488	17,236	12,897	12,311	14,601	21,4	953,406	24,748	2015,204	0	204,638	204,638	99,728	0	0	0	0	0	0	0
13:37:32	-854,76	2685,712	20,732	17,724	12,835	12,223	14,554	21,4	953,406	24,748	2015,875	0	204,638	204,638	99,728	0	0	0	0	0	0	0
13:37:32	-1476,001	2670,952	20,342	16,845	12,774	12,071	14,505	21,4	953,406	24,748	2016,53	0	204,638	204,638	99,728	0	0	0	0	0	0	0
13:37:32	-981,689	2661,135	20,439	17,09	12,713	11,97	14,456	21,4	953,406	24,748	2017,174	0	204,638	204,638	99,728	0	0	0	0	0	0	0
13:37:32	-1038,818	2650,746	20,488	17,187	12,652	11,863	14,405	21,4	953,406	24,748	2017,808	0	204,638	204,638	99,728	0	0	0	0	0	0	0
13:37:32	-1431,982	2636,427	20,097	16,748	12,593	11,715	14,352	21,4	953,406	24,748	2018,427	0	204,638	204,638	99,728	0	0	0	0	0	0	0
13:37:32	-1067,041	2625,756	20,097	17,041	12,533	11,605	14,298	21,4	953,406	24,748	2019,034	0	204,638	204,638	99,728	0	0	0	0	0	0	0
13:37:32	-1591,259	2609,844	19,463	16,552	12,479	11,441	14,242	21,4	953,406	24,748	2019,625	0	204,638	204,638	99,728	0	0	0	0	0	0	0
13:37:32	-1058,667	2599,257	19,267	16,406	12,43	11,332	14,185	21,4	953,406	24,748	2020,204	0	204,638	204,638	99,728	0	0	0	0	0	0	0
13:37:32	-1374,365	2585,513	18,828	16,406	12,377	11,19	14,126	21,4	953,406	24,748	2020,77	0	204,638	204,638	99,728	0	0	0	0	0	0	0
13:37:32	-715,332	2578,36	19,023	16,308	12,326	11,117	14,067	21,4	953,406	24,748	2021,327	0	204,638	204,638	99,728	0	0	0	0	0	0	0
13:37:32	-1333,056	2565,029	18,633	15,967	12,272	10,979	14,007	21,4	953,406	24,748	2021,871	0	204,638	204,638	99,728	0	0	0	0	0	0	0
13:37:32	-1610,253	2548,927	17,9	15,722	12,222	10,813	13,944	21,4	953,406	24,748	2022,398	0	204,638	204,638	99,728	0	0	0	0	0	0	0
13:37:32	-910,961	2539,817	17,9	15,283	12,17	10,719	13,881	21,4	953,406	24,748	2022,915	0	204,638	204,638	99,728	0	0	0	0	0	0	0
13:37:32	-1083,007	2528,987	17,803	15,185	12,114	10,608	13,817	21,4	953,406	24,748	2023,421	0	204,638	204,638	99,728	0	0	0	0	0	0	0
13:37:32	-1220,361	2516,784	17,412	15,185	12,067	10,482	13,751	21,4	953,406	24,748	2023,915	0	204,638	204,638	99,728	0	0	0	0	0	0	0
13:37:32	-595,581	2510,828	17,656	15,429	12,02	10,42	13,686	21,4	953,406	24,748	2024,402	0	204,638	204,638	99,728	0	0	0	0	0	0	0
13:37:32	-1450,927	2496,318	17,021	14,941	11,973	10,271	13,619	21,4	953,406	24,748	2024,874	0	204,638	204,638	99,728	0	0	0	0	0	0	0
13:37:32	-765,869	2488,66	16,924	15,088	11,935	10,192	13,552	21,4	953,406	24,748	2025,338	0	204,638	204,638	99,728	0	0	0	0	0	0	0
13:37:32	-932,104	2479,339	16,826	14,746	11,888	10,096	13,484	21,4	953,406	24,748	2025,792	0	204,638	204,638	99,728	0	0	0	0	0	0	0
13:37:32	-751,171	2471,827	16,826	14,648	11,845	10,018	13,416	21,4	953,406	24,748	2026,238	0	204,638	204,638	99,728	0	0	0	0	0	0	0
13:37:32	-1034,204	2461,485	16,533	14,941	11,803	9,912	13,348	21,4	953,406	24,748	2026,673	0	204,638	204,638	99,728	0	0	0	0	0	0	0
13:37:32	-783,789	2453,647	16,582	15,527	11,756	9,831	13,279	21,4	953,406	24,748	2027,1	0	204,638	204,638	99,728	0	0	0	0	0	0	0
13:37:32	-890,039	2444,747	16,435	14,795	11,714	9,739	13,209	21,4	953,406	24,748	2027,517	0	204,638	204,638	99,728	0	0	0	0	0	0	0
13:37:32	-949,047	2435,256	16,386	14,941	11,663	9,641	13,139	21,4	953,406	24,748	2027,925	0	204,638	204,638	99,728	0	0	0	0	0	0	0
13:37:32	-683,251	2428,424	16,533	14,843	11,616	9,571	13,069	21,4	953,406	24,748	2028,326	0	204,638	204,638	99,728	0	0	0	0	0	0	0
13:37:32	-942,944	2418,994	16,338	14,746	11,573	9,474	12,999	21,4	953,406	24,748	2028,716	0	204,638	204,638	99,728	0	0	0	0	0	0	0
13:37:32	-1026,342	2408,731	16,093	14,502	11,529	9,368	12,928	21,4	953,406	24,748	2029,096	0	204,638	204,638	99,728	0	0	0	0	0	0	0
13:37:32	-940,795	2399,323	15,947	14,599	11,484	9,271	12,856	21,4	953,406	24,748	2029,467	0	204,638	204,638	99,728	0	0	0	0	0	0	0
13:37:32	-801,953	2391,303	15,849	14,306	11,443	9,188	12,784	21,4	953,406	24,748	2029,829	0	204,638	204,638	99,728	0	0	0	0	0	0	0
13:37:32	-999,56	2381,308	15,556	13,867	11,403	9,085	12,711	21,4	953,406	24,748	2030,18	0	204,638	204,638	99,728	0	0	0	0	0	0	0
13:37:32	-1061,254	2370,695	15,117	13,574	11,367	8,976	12,638	21,4	953,406	24,748	2030,521	0	204,638	204,638	99,728	0	0	0	0	0	0	0
13:37:32	-784,008	2362,855	14,97	13,72	11,33	8,895	12,565	21,4	953,406	24,748	2030,853	0	204,638	204,638	99,728	0	0	0	0	0	0	0
13:37:32	-762,866	2355,226	14,922	13,33	11,29	8,816	12,491	21,4	953,406	24,748	2031,177	0	204,638	204,638	99,728	0	0	0	0	0	0	0
13:37:32	-1148,022	2343,746	14,482	13,037	11,248	8,698	12,417	21,4	953,406	24,748	2031,49	0	204,638	204,638	99,728	0	0	0	0	0	0	0
13:37:32	-751,709	2336,229	14,384	12,841	11,211	8,62	12,342	21,4	953,406	24,748	2031,795	0	204,638	204,638	99,728	0	0	0	0	0	0	0
13:37:32	-955,639	2326,673	14,14	12,89	11,17	8,522	12,268	21,4	953,406	24,748	2032,09	0	204,638	204,638	99,728	0	0	0	0	0	0	0
13:37:32	-807,348	2318,599	13,994	12,549	11,132	8,439	12,192	21,4	953,406	24,748	2032,376	0	204,638	204,638	99,728	0	0	0	0	0	0	0
13:37:32	-559,13	2313,008	14,092	12,549	11,095	8,381	12,118	21,4	953,406	24,748	2032,657	0	204,638	204,638	99,728	0	0	0	0	0	0	0
13:37:32	-1087,182	2302,136	13,652	12,256	11,057	8,269	12,042	21,4	953,406	24,748	2032,926	0	204,638	204,638	99,728	0	0	0	0	0	0	0
13:37:32	-768,896	2294,447	13,457	11,914	11,024	8,19	11,967	21,4	953,406	24,748	2033,188	0	204,638	204,638	99,728	0	0	0	0	0	0	0
13:37:32	-710,766	2287,339	13,408	12,109	10,987	8,116	11,891	21,4	953,406	24,748	2033,442	0	204,638	204,638	99,728	0	0	0	0	0	0	0
13:37:32	-814,55	2279,194	13,164	11,621	10,954	8,032	11,816	21,4	953,406	24,748	2033,688	0	204,638	204,638	99,728	0	0	0	0	0	0	0
13:37:32	-664,306	2272,551	13,164	11,718	10,916	7,964	11,74	21,4	953,406	24,748	2033,927	0	204,638	204,638	99,728	0	0	0	0	0	0	0
13:37:32	-814,013	2264,411	12,92	11,718	10,883	7,88	11,664	21,4	953,406	24,748	2034,157	0	204,638	204,638	99,728	0	0	0	0	0	0	0
13:37:32	-659,765	2257,813	12,92	11,572	10,845	7,812	11,589	21,4	953,406	24,748	2034,381	0	204,638	204,638	99,728	0	0	0	0	0	0	0
13:37:32	-716,137	2250,652	12,773	11,377	10,813	7,738	11,513	21,4	953,406	24,748	2034,597	0	204,638	204,638	99,728	0	0	0	0	0	0	0
13:37:33	-663,012	2244,022	12,773	11,621	10,775	7,67	11,438	21,4	953,406	24,748	2034,806	0	204,638	204,638	99,728	0	0	0	0	0	0	0
13:37:33	-573,608	2238,286	12,773	11,425	10,742	7,611	11,363	21,4	953,406	24,748	2035,01	0	204,638	204,638	99,728	0	0	0	0	0	0	0
13:37:33	-861,962	2229,666	12,48	11,377	10,709	7,522	11,288	21,4	953,406	24,748	2035,205	0	204,638	204,638	99,728	0	0	0	0	0	0	0
13:37:33	-722,827	2222,438	12,334	11,181	10,676	7,447	11,212	21,4	953,406	24,748	2035,392	0	204,638	204,638	99,728	0	0	0	0	0	0	0
13:37:33	-626,22	2216,175	12,334	11,084	10,64	7,383	11,137	21,4	953,406	24,748	2035,573	0	204,638	204,638	99,728	0	0	0	0	0	0	0
13:37:33	-623,364	2209,942	12,285	11,181	10,608	7,318	11,062	21,4	953,406	24,748	2035,747	0	204,638	204,638	99,728	0	0	0	0	0	0	0
13:37:33	-671,362	2203,228	12,187	11,23	10,575	7,249	10,988	21,4	953,406	24,748	2035,914	0	204,638	204,638	99,728	0	0	0	0	0	0	0
13:37:33	-803,54	2195,193	11,992	11,035	10,54	7,166	10,913	21,4	953,406	24,748	2036,074	0	204,638	204,638	99,728	0	0	0	0	0	0	0
13:37:33	-608,178	2189,111	12,041	11,035	10,502	7,104	10,838	21,4	953,406	24,748	2036,227	0	204,638	204,638	99,728	0	0	0	0	0	0	0
13:37:33	-488,354	2184,227	12,138	11,279	10,47	7,053	10,764	21,4	953,406	24,748	2036,375	0	204,638	204,638	99,728	0	0	0	0	0	0	0
13:37:33	-757,299	2176,654	11,992	11,035	10,434	6,975	10,689	21,4	953,406	24,748	2036,515	0	204,638	204,638	99,728	0	0	0	0	0	0	0
13:37:33	-660,693	2170,047	11,943	11,084	10,399	6,907	10,615	21,2	952,896	24,748	2036,649	0	204,638	204,638	99,728	0	0	0	0	0	0	0
13:37:33	-589,868	2164,149	11,845	10,937	10,371	6,846	10,541	21,2	952,896	24,748	2036,776	0	204,638	204,638	99,728	0	0	0	0	0	0	0
13:37:33	-814,184	2156,007	11,504	10,84	10,343	6,762	10,467	21,2	952,896	24,748	2036,895	0	204,638	204,638	99,728	0	0	0	0	0	0	0
13:37:33	-783,74	2148,17	11,162	10,351	10,317	6,682	10,393	21,2	952,896	24,748	2037,007	0	204,638	204,638	99,728	0	0	0	0	0	0	0
13:37:33	-681,689	2141,353	10,918	9,961	10,291	6,611	10,319	21,2	952,896	24,748	2037,111	0	204,638	204,638	99,728	0	0	0	0	0	0	0
13:37:33	-681,543	2134,537	10,625	10,009	10,267	6,541	10,245	21,2	952,896	24,748	2037,208	0	204,638	204,638	99,728	0	0	0	0	0	0	0
13:37:33	-622,827	2128,309	10,429	9,668	10,242	6,477	10,171	21,2	952,896	24,748	2037,299	0	204,638	204,638	99,728	0	0	0	0	0	0	0
13:37:33	-649,584	2121,813	10,185	9,521	10,218	6,41	10,097	21,2	952,896	24,748	2037,384	0	204,638	204,638	99,728	0	0	0	0	0	0	0
13:37:33	-475,537	2117,058	10,185	9,423	10,191	6,361	10,024	21,2	952,896	24,748	2037,464	0	204,638	204,638	99,728	0	0	0	0	0	0	0
13:37:33	-667,041	2110,387	9,99	9,277	10,164	6,292	9,951	21,2	952,896	24,748	2037,537	0	204,638	204,638	99,728	0	0	0	0	0	0	0
13:37:33	-509,912	2105,288	9,99	9,472	10,135	6,24	9,878	21,2	952,896	24,748	2037,604	0	202,409	202,409	99,719	0	0	0	0	0	0	0
13:37:33	-429,882	2100,989	10,136	9,521	10,102	6,195	9,806	21,2	952,896	24,748	2037,668	0	202,409	202,409	99,719	0	0	0	0	0	0	0
13:37:33	-591,674	2095,073	10,039	9,326	10,074	6,134	9,734	21,2	952,896	24,748	2037,725	0	202,409	202,409	99,719	0	0	0	0	0	0	0
13:37:33	-442,919	2090,643	10,185	9,472	10,041	6,089	9,662	21,2	952,896	24,748	2037,778	0	202,409	202,409	99,719	0	0	0	0	0	0	0
13:37:33	-560,4	2085,039	10,039	9,326	10,017	6,031	9,591	21,2	952,896	24,748	2037,825	0	202,409	202,409	99,719	0	0	0	0	0	0	0
13:37:33	-508,813	2079,951	9,941	9,472	9,993	5,978	9,52	21,2	952,896	24,748	2037,867	0	202,409	202,409	99,719	0	0	0	0	0	0	0
13:37:33	-553,613	2074,415	9,795	9,277	9,969	5,921	9,45	21,2	952,896	24,748	2037,904	0	202,409	202,409	99,719	0	0	0	0	0	0	0
13:37:33	-645,8	2067,957	9,55	9,082	9,945	5,855	9,379	21,2	952,896	24,748	2037,934	0	202,409	202,409	99,719	0	0	0	0	0	0	0
13:37:33	-516,674	2062,79	9,355	8,935	9,926	5,801	9,309	21,2	952,896	24,748	2037,959	0	202,409	202,409	99,719	0	0	0	0	0	0	0
13:37:33	-560,62	2057,184	9,209	8,789	9,902	5,744	9,239	21,2	952,896	24,748	2037,978	0	202,409	202,409	99,719	0	0	0	0	0	0	0
13:37:33	-337,841	2053,806	9,209	8,593	9,883	5,709	9,17	21,2	952,896	24,748	2037,993	0	202,409	202,409	99,719	0	0	0	0	0	0	0
13:37:33	-506,127	2048,744	9,209	8,789	9,854	5,657	9,101	21,2	952,896	24,748	2038,004	0	202,409	202,409	99,719	0	0	0	0	0	0	0
13:37:33	-288,891	2045,856	9,355	8,935	9,83	5,627	9,033	21,2	952,896	24,748	2038,012	0	202,409	202,409	99,719	0	0	0	0	0	0	0
13:37:33	-639,587	2039,46	9,209	8,789	9,801	5,561	8,965	21,2	952,896	24,748	2038,014	0	202,409	202,409	99,719	0	0	0	0	0	0	0
13:37:33	-336,779	2036,092	9,209	8,789	9,782	5,526	8,897	21,2	952,896	24,748	2036,092	0	202,409	202,409	99,719	0	0	0	0	0	0	0
13:37:33	-540,234	2030,69	9,16	8,789	9,754	5,471	8,83	21,2	952,896	24,748	2030,69	0	202,409	202,409	99,719	0	0	0	0	0	0	0
13:37:33	-431,628	2026,373	9,062	8,642	9,734	5,426	8,764	21,2	952,896	24,748	2026,373	0	202,409	202,409	99,719	0	0	0	0	0	0	0
13:37:33	-509,277	2021,28	8,867	8,545	9,715	5,374	8,697	21,2	952,896	24,748	2021,28	0	202,409	202,409	99,719	0	0	0	0	0	0	0
13:37:33	-513,342	2016,147	8,671	8,252	9,696	5,321	8,631	21,2	952,896	24,748	2016,147	0	202,409	202,409	99,719	0	0	0	0	0	0	0
13:37:33	-472,814	2011,419	8,525	8,203	9,677	5,272	8,565	21,2	952,896	24,748	2011,419	0	202,409	202,409	99,719	0	0	0	0	0	0	0
13:37:33	-447,595	2006,943	8,476	8,056	9,654	5,226	8,499	21,2	952,896	24,748	2006,943	0	202,409	202,409	99,719	0	0	0	0	0	0	0
13:37:33	-353,576	2003,407	8,476	8,105	9,634	5,189	8,435	21,2	952,896	24,748	2003,407	0	202,409	202,409	99,719	0	0	0	0	0	0	0
13:37:33	-354,882	1999,858	8,525	8,203	9,611	5,153	8,37	21,2	952,896	24,748	1999,858	0	202,409	202,409	99,719	0	0	0	0	0	0	0
13:37:33	-419,055	1995,668	8,525	8,203	9,587	5,109	8,306	21,2	952,896	24,748	1995,668	0	202,409	202,409	99,719	0	0	0	0	0	0	0
13:37:33	-532,275	1990,345	8,379	8,105	9,565	5,055	8,243	21,2	952,896	24,748	1990,345	0	202,409	202,409	99,719	0	0	0	0	0	0	0
13:37:33	-400,549	1986,34	8,232	7,959	9,549	5,013	8,179	21,2	952,896	24,748	1986,34	0	202,409	202,409	99,719	0	0	0	0	0	0	0
13:37:33	-402,404	1982,315	8,183	7,861	9,529	4,972	8,116	21,2	952,896	24,748	1982,315	0	202,409	202,409	99,719	0	0	0	0	0	0	0
13:37:33	-514,55	1977,17	7,89	7,519	9,515	4,919	8,054	21,2	952,896	24,748	1977,17	0	202,409	202,409	99,719	0	0	0	0	0	0	0
13:37:33	-423,095	1972,939	7,695	7,324	9,501	4,875	7,991	21,2	952,896	24,748	1972,939	0	202,409	202,409	99,719	0	0	0	0	0	0	0
13:37:33	-431,652	1968,622	7,402	7,031	9,492	4,831	7,929	21,2	952,896	24,748	1968,622	0	202,409	202,409	99,719	0	0	0	0	0	0	0
13:37:33	-438,842	1964,234	7,207	6,982	9,477	4,785	7,868	21,2	952,896	24,748	1964,234	0	202,409	202,409	99,719	0	0	0	0	0	0	0
13:37:33	-191,076	1962,323	7,353	7,08	9,458	4,766	7,807	21,2	952,896	24,748	1962,323	0	202,409	202,409	99,719	0	0	0	0	0	0	0
13:37:33	-342,932	1958,894	7,402	7,08	9,436	4,73	7,747	21,2	952,896	24,748	1958,894	0	202,409	202,409	99,719	0	0	0	0	0	0	0
13:37:33	-252,624	1956,368	7,5	7,177	9,417	4,704	7,687	21,2	952,896	24,748	1956,368	0	202,409	202,409	99,719	0	0	0	0	0	0	0
13:37:33	-343,713	1952,931	7,5	7,08	9,397	4,669	7,628	21,2	952,896	24,748	1952,931	0	202,409	202,409	99,719	0	0	0	0	0	0	0
13:37:33	-369,152	1949,239	7,402	7,177	9,381	4,631	7,569	21,2	952,896	24,748	1949,239	0	202,409	202,409	99,719	0	0	0	0	0	0	0
13:37:33	-328,942	1945,95	7,353	6,982	9,365	4,597	7,511	21,2	952,896	24,748	1945,95	0	202,409	202,409	99,719	0	0	0	0	0	0	0
13:37:33	-401,489	1941,935	7,109	6,836	9,355	4,556	7,453	21,2	952,896	24,748	1941,935	0	202,409	202,409	99,719	0	0	0	0	0	0	0
13:37:33	-333,483	1938,6	7,011	6,738	9,341	4,521	7,395	21,2	952,896	24,748	1938,6	0	202,409	202,409	99,719	0	0	0	0	0	0	0
13:37:33	-294,445	1935,655	6,865	6,64	9,331	4,491	7,338	21,2	952,896	24,748	1935,655	0	202,409	202,409	99,719	0	0	0	0	0	0	0
13:37:33	-226,794	1933,388	6,865	6,64	9,318	4,467	7,282	21,2	952,896	24,748	1933,388	0	202,409	202,409	99,719	0	0	0	0	0	0	0
13:37:33	-334,545	1930,042	6,767	6,543	9,304	4,433	7,226	21,2	952,896	24,748	1930,042	0	202,409	202,409	99,719	0	0	0	0	0	0	0
13:37:33	-158,618	1928,456	6,865	6,64	9,29	4,417	7,171	21,2	952,896	24,748	1928,456	0	202,409	202,409	99,719	0	0	0	0	0	0	0
13:37:33	-314,404	1925,312	6,865	6,64	9,272	4,384	7,116	21,2	952,896	24,748	1925,312	0	202,409	202,409	99,719	0	0	0	0	0	0	0
13:37:33	-192,199	1923,39	6,914	6,689	9,259	4,364	7,062	21,2	952,896	24,748	1923,39	0	202,409	202,409	99,719	0	0	0	0	0	0	0
13:37:33	-314,318	1920,247	6,767	6,64	9,249	4,332	7,009	21,2	952,896	24,748	1920,247	0	202,409	202,409	99,719	0	0	0	0	0	0	0
13:37:33	-236,413	1917,882	6,767	6,543	9,235	4,308	6,956	21,2	952,896	24,748	1917,882	0	202,409	202,409	99,719	0	0	0	0	0	0	0
13:37:33	-304,76	1914,835	6,621	6,494	9,225	4,276	6,903	21,2	952,896	24,748	1914,835	0	202,409	202,409	99,719	0	0	0	0	0	0	0
13:37:33	-200,28	1912,832	6,572	6,445	9,216	4,256	6,851	21,2	952,896	24,748	1912,832	0	202,409	202,409	99,719	0	0	0	0	0	0	0
13:37:33	-275,012	1910,082	6,377	6,347	9,211	4,227	6,8	21,2	952,896	24,748	1910,082	0	202,409	202,409	99,719	0	0	0	0	0	0	0
13:37:33	-233,618	1907,746	6,279	6,201	9,202	4,203	6,749	21,2	952,896	24,748	1907,746	0	202,409	202,409	99,719	0	0	0	0	0	0	0
13:37:33	-216,101	1905,585	6,23	6,103	9,193	4,181	6,699	21,2	952,896	24,748	1905,585	0	202,409	202,409	99,719	0	0	0	0	0	0	0
13:37:33	-236,254	1903,222	6,23	6,201	9,179	4,156	6,649	21,2	952,896	24,748	1903,222	0	202,409	202,409	99,719	0	0	0	0	0	0	0
13:37:33	-40,954	1902,813	6,377	6,201	9,169	4,152	6,6	21,2	952,896	24,748	1902,813	0	202,409	202,409	99,719	0	0	0	0	0	0	0
13:37:33	-240,49	1900,408	6,377	6,201	9,155	4,127	6,551	21,2	952,896	24,748	1900,408	0	202,409	202,409	99,719	0	0	0	0	0	0	0
13:37:33	-243,164	1897,976	6,279	6,201	9,147	4,102	6,503	21,2	952,896	24,748	1897,976	0	202,409	202,409	99,719	0	0	0	0	0	0	0
13:37:33	-210,961	1895,867	6,23	6,201	9,137	4,081	6,456	21,2	952,896	24,748	1895,867	0	202,409	202,409	99,719	0	0	0	0	0	0	0
13:37:33	-188,464	1893,982	6,132	6,103	9,131	4,061	6,409	21,2	952,896	24,748	1893,982	0	202,409	202,409	99,719	0	0	0	0	0	0	0
13:37:33	-201,086	1891,971	6,084	5,957	9,122	4,04	6,363	21,2	952,896	24,748	1891,971	0	202,409	202,409	99,719	0	0	0	0	0	0	0
13:37:33	-160,424	1890,367	6,084	5,957	9,113	4,024	6,317	21,2	952,896	24,748	1890,367	0	202,409	202,409	99,719	0	0	0	0	0	0	0
13:37:33	-132,8	1889,039	6,035	5,859	9,108	4,01	6,271	21,2	952,896	24,748	1889,039	0	202,409	202,409	99,719	0	0	0	0	0	0	0
13:37:33	-249,267	1886,546	5,937	5,81	9,099	3,985	6,227	21,2	952,896	24,748	1886,546	0	202,409	202,409	99,719	0	0	0	0	0	0	0
13:37:33	-90,869	1885,637	5,937	5,81	9,094	3,975	6,182	21,2	952,896	24,748	1885,637	0	202,409	202,409	99,719	0	0	0	0	0	0	0
13:37:33	-163,537	1884,002	5,937	5,81	9,084	3,958	6,139	21,2	952,896	24,748	1884,002	0	202,409	202,409	99,719	0	0	0	0	0	0	0
13:37:33	-164,587	1882,356	5,937	5,761	9,075	3,941	6,096	21,2	952,896	24,748	1882,356	0	202,409	202,409	99,719	0	0	0	0	0	0	0
13:37:33	-127,307	1881,083	5,888	5,664	9,07	3,928	6,053	21,2	952,896	24,748	1881,083	0	202,409	202,409	99,719	0	0	0	0	0	0	0
13:37:33	-178,796	1879,295	5,791	5,664	9,065	3,91	6,011	21,2	952,896	24,748	1879,295	0	202,409	202,409	99,719	0	0	0	0	0	0	0
13:37:33	-83,312	1878,462	5,791	5,664	9,06	3,901	5,97	21,2	952,896	24,748	1878,462	0	202,409	202,409	99,719	0	0	0	0	0	0	0
13:37:33	-127,27	1877,189	5,742	5,615	9,056	3,888	5,929	21,2	952,896	24,748	1877,189	0	202,409	202,409	99,719	0	0	0	0	0	0	0
13:37:33	-83,337	1876,356	5,742	5,615	9,051	3,879	5,889	21,2	952,896	24,748	1876,356	0	202,409	202,409	99,719	0	0	0	0	0	0	0
13:37:33	-167,687	1874,679	5,742	5,566	9,041	3,862	5,849	21,2	952,896	24,748	1874,679	0	202,409	202,409	99,719	0	0	0	0	0	0	0
13:37:33	-84,375	1873,835	5,742	5,615	9,036	3,853	5,81	21,2	952,896	24,748	1873,835	0	202,409	202,409	99,719	0	0	0	0	0	0	0
13:37:33	-41,674	1873,419	5,791	5,566	9,031	3,849	5,772	21,2	952,896	24,748	1873,419	0	202,409	202,409	99,719	0	0	0	0	0	0	0
13:37:33	-128,295	1872,136	5,742	5,566	9,027	3,836	5,734	21,2	952,896	24,748	1872,136	0	202,409	202,409	99,719	0	0	0	0	0	0	0
13:37:33	-172,229	1870,413	5,644	5,566	9,022	3,818	5,696	21,2	952,896	24,748	1870,413	0	202,409	202,409	99,719	0	0	0	0	0	0	0
13:37:33	-77,734	1869,636	5,742	5,566	9,012	3,81	5,659	21,2	952,896	24,748	1869,636	0	202,409	202,409	99,719	0	0	0	0	0	0	0
13:37:33	-172,204	1867,914	5,644	5,566	9,008	3,792	5,622	21,2	952,896	24,748	1867,914	0	202,409	202,409	99,719	0	0	0	0	0	0	0
13:37:33	-85,424	1867,06	5,644	5,566	9,003	3,784	5,586	21,2	952,896	24,748	1867,06	0	202,409	202,409	99,719	0	0	0	0	0	0	0
13:37:33	2,233	1867,082	5,742	5,566	8,998	3,784	5,551	21,2	952,896	24,748	1867,06	0	202,409	202,409	99,719	0	0	0	0	0	0	0
13:37:34	-81,225	1866,27	5,742	5,566	8,993	3,775	5,516	21,2	952,896	24,748	1866,27	0	202,409	202,409	99,719	0	0	0	0	0	0	0
13:37:34	-173,229	1864,537	5,644	5,566	8,988	3,758	5,482	21,2	952,896	24,748	1864,537	0	202,409	202,409	99,719	0	0	0	0	0	0	0
13:37:34	-43,872	1864,099	5,595	5,468	8,988	3,753	5,448	21,2	952,896	24,748	1864,099	0	202,409	202,409	99,719	0	0	0	0	0	0	0
13:37:34	-129,284	1862,806	5,546	5,468	8,983	3,74	5,414	21,2	952,896	24,748	1862,806	0	202,409	202,409	99,719	0	0	0	0	0	0	0
13:37:34	-121,691	1861,589	5,595	5,566	8,974	3,727	5,381	21,2	952,896	24,748	1861,589	0	202,409	202,409	99,719	0	0	0	0	0	0	0
13:37:34	-85,4	1860,735	5,595	5,468	8,969	3,718	5,349	21,2	952,896	24,748	1860,735	0	202,409	202,409	99,719	0	0	0	0	0	0	0
13:37:34	-43,859	1860,296	5,546	5,468	8,969	3,714	5,317	21,2	952,896	24,748	1860,296	0	202,409	202,409	99,719	0	0	0	0	0	0	0
13:37:34	-171,179	1858,585	5,449	5,419	8,964	3,696	5,285	21,2	952,896	24,748	1858,585	0	202,409	202,409	99,719	0	0	0	0	0	0	0
13:37:34	-45,947	1858,125	5,4	5,273	8,964	3,692	5,254	21,2	952,896	24,748	1858,125	0	202,409	202,409	99,719	0	0	0	0	0	0	0
13:37:34	-170,959	1856,415	5,302	5,322	8,959	3,674	5,223	21,2	952,896	24,748	1856,415	0	202,409	202,409	99,719	0	0	0	0	0	0	0
13:37:34	5,419	1856,47	5,4	5,322	8,955	3,674	5,192	21,2	952,896	24,748	1856,416	0	202,409	202,409	99,719	0	0	0	0	0	0	0
13:37:34	-41,552	1856,054	5,449	5,419	8,95	3,67	5,162	21	953,406	24,748	1856,054	0	202,409	202,409	99,719	0	0	0	0	0	0	0
13:37:34	-83,874	1855,215	5,449	5,419	8,945	3,662	5,133	21	953,406	24,748	1855,215	0	202,409	202,409	99,719	0	0	0	0	0	0	0
13:37:34	-84,35	1854,372	5,449	5,419	8,94	3,653	5,104	21	953,406	24,748	1854,372	0	202,409	202,409	99,719	0	0	0	0	0	0	0
13:37:34	-44,86	1853,923	5,4	5,322	8,94	3,648	5,075	21	953,406	24,748	1853,923	0	202,409	202,409	99,719	0	0	0	0	0	0	0
13:37:34	-83,471	1853,089	5,4	5,322	8,935	3,64	5,047	21	953,406	24,748	1853,089	0	202,409	202,409	99,719	0	0	0	0	0	0	0
13:37:34	-87,597	1852,213	5,302	5,273	8,935	3,631	5,02	21	953,406	24,748	1852,213	0	202,409	202,409	99,719	0	0	0	0	0	0	0
13:37:34	-83,3	1851,38	5,302	5,273	8,931	3,622	4,992	21	953,406	24,748	1851,38	0	202,409	202,409	99,719	0	0	0	0	0	0	0
13:37:34	0	1851,38	5,302	5,273	8,931	3,622	4,965	21	953,406	24,748	1851,38	0	202,409	202,409	99,719	0	0	0	0	0	0	0
13:37:34	-84,326	1850,536	5,302	5,273	8,926	3,613	4,939	21	953,406	24,748	1850,536	0	202,409	202,409	99,719	0	0	0	0	0	0	0
13:37:34	-84,338	1849,693	5,302	5,273	8,921	3,605	4,913	21	953,406	24,748	1849,693	0	202,409	202,409	99,719	0	0	0	0	0	0	0
13:37:34	-44,836	1849,245	5,253	5,224	8,921	3,6	4,887	21	953,406	24,748	1849,245	0	200,245	200,245	99,71	0	0	0	0	0	0	0
13:37:34	0	1849,245	5,253	5,224	8,921	3,6	4,862	21	953,406	24,748	1849,245	0	200,245	200,245	99,71	0	0	0	0	0	0	0
13:37:34	-171,899	1847,526	5,156	5,127	8,916	3,582	4,837	21	953,406	24,748	1847,526	0	200,245	200,245	99,71	0	0	0	0	0	0	0
13:37:34	0	1847,526	5,156	5,127	8,916	3,582	4,812	21	953,406	24,748	1847,526	0	200,245	200,245	99,71	0	0	0	0	0	0	0
13:37:34	-84,313	1846,682	5,156	5,127	8,911	3,574	4,788	21	953,406	24,748	1846,682	0	200,245	200,245	99,71	0	0	0	0	0	0	0
13:37:34	0	1846,682	5,156	5,224	8,911	3,574	4,764	21	953,406	24,748	1846,682	0	200,245	200,245	99,71	0	0	0	0	0	0	0
13:37:34	46,813	1847,151	5,302	5,273	8,906	3,578	4,741	21	953,406	24,748	1846,683	0	200,245	200,245	99,71	0	0	0	0	0	0	0
13:37:34	-83,276	1846,318	5,302	5,273	8,902	3,57	4,718	21	953,406	24,748	1846,318	0	200,245	200,245	99,71	0	0	0	0	0	0	0
13:37:34	-84,338	1845,474	5,302	5,273	8,897	3,561	4,695	21	953,406	24,748	1845,474	0	200,245	200,245	99,71	0	0	0	0	0	0	0
13:37:34	-43,762	1845,037	5,253	5,273	8,897	3,557	4,673	21	953,406	24,748	1845,037	0	200,245	200,245	99,71	0	0	0	0	0	0	0
13:37:34	0	1845,037	5,253	5,224	8,897	3,557	4,651	21	953,406	24,748	1845,037	0	200,245	200,245	99,71	0	0	0	0	0	0	0
13:37:34	-87,524	1844,162	5,156	5,127	8,897	3,548	4,629	21	953,406	24,748	1844,162	0	200,245	200,245	99,71	0	0	0	0	0	0	0
13:37:34	0	1844,162	5,156	5,127	8,897	3,548	4,608	21	953,406	24,748	1844,162	0	200,245	200,245	99,71	0	0	0	0	0	0	0
13:37:34	-84,313	1843,318	5,156	5,127	8,892	3,539	4,587	21	953,406	24,748	1843,318	0	200,245	200,245	99,71	0	0	0	0	0	0	0
13:37:34	0	1843,318	5,156	5,127	8,892	3,539	4,566	21	953,406	24,748	1843,318	0	200,245	200,245	99,71	0	0	0	0	0	0	0
13:37:34	-87,5	1842,443	5,058	4,98	8,892	3,53	4,546	21	953,406	24,748	1842,443	0	200,245	200,245	99,71	0	0	0	0	0	0	0
13:37:34	-131,225	1841,131	4,912	4,931	8,892	3,516	4,526	21	953,406	24,748	1841,131	0	200,245	200,245	99,71	0	0	0	0	0	0	0
13:37:34	0	1841,131	4,912	4,931	8,892	3,516	4,506	21	953,406	24,748	1841,131	0	200,245	200,245	99,71	0	0	0	0	0	0	0
13:37:34	134,399	1842,475	5,156	5,078	8,887	3,53	4,487	21	953,406	24,748	1841,133	0	200,245	200,245	99,71	0	0	0	0	0	0	0
13:37:34	3,173	1842,507	5,253	5,127	8,882	3,531	4,468	21	953,406	24,748	1841,134	0	200,245	200,245	99,71	0	0	0	0	0	0	0
13:37:34	-87,5	1841,632	5,156	5,127	8,882	3,521	4,45	21	953,406	24,748	1841,134	0	200,245	200,245	99,71	0	0	0	0	0	0	0
13:37:34	-83,276	1840,799	5,156	5,127	8,878	3,513	4,431	21	953,406	24,748	1840,799	0	200,245	200,245	99,71	0	0	0	0	0	0	0
13:37:34	0	1840,799	5,156	5,127	8,878	3,513	4,413	21	953,406	24,748	1840,799	0	200,245	200,245	99,71	0	0	0	0	0	0	0
13:37:34	-43,75	1840,362	5,107	5,078	8,878	3,508	4,396	21	953,406	24,748	1840,362	0	200,245	200,245	99,71	0	0	0	0	0	0	0
13:37:34	-40,747	1839,954	5,156	5,127	8,873	3,504	4,378	21	953,406	24,748	1839,954	0	200,245	200,245	99,71	0	0	0	0	0	0	0
13:37:34	-43,725	1839,517	5,107	5,078	8,873	3,5	4,361	21	953,406	24,748	1839,517	0	200,245	200,245	99,71	0	0	0	0	0	0	0
13:37:34	-43,737	1839,08	5,058	4,98	8,873	3,495	4,344	21	953,406	24,748	1839,08	0	200,245	200,245	99,71	0	0	0	0	0	0	0
13:37:34	43,737	1839,517	5,107	4,931	8,873	3,5	4,327	21	953,406	24,748	1839,08	0	200,245	200,245	99,71	0	0	0	0	0	0	0
13:37:34	-38,488	1839,132	5,156	5,078	8,868	3,496	4,311	21	953,406	24,748	1839,08	0	200,245	200,245	99,71	0	0	0	0	0	0	0
13:37:34	0	1839,132	5,156	4,931	8,868	3,496	4,295	21	953,406	24,748	1839,08	0	200,245	200,245	99,71	0	0	0	0	0	0	0
13:37:34	-127,014	1837,862	5,107	4,931	8,863	3,483	4,279	21	953,406	24,748	1837,862	0	200,245	200,245	99,71	0	0	0	0	0	0	0
13:37:34	0	1837,862	5,107	4,931	8,863	3,483	4,263	21	953,406	24,748	1837,862	0	200,245	200,245	99,71	0	0	0	0	0	0	0
13:37:34	0	1837,862	5,107	4,931	8,863	3,483	4,248	21	953,406	24,748	1837,862	0	200,245	200,245	99,71	0	0	0	0	0	0	0
13:37:34	-43,713	1837,425	5,058	4,882	8,863	3,478	4,233	21	953,406	24,748	1837,425	0	200,245	200,245	99,71	0	0	0	0	0	0	0
13:37:34	-89,55	1836,529	4,961	4,882	8,863	3,469	4,218	21	953,406	24,748	1836,529	0	200,245	200,245	99,71	0	0	0	0	0	0	0
13:37:34	0	1836,529	4,961	4,785	8,863	3,469	4,203	21	953,406	24,748	1836,529	0	200,245	200,245	99,71	0	0	0	0	0	0	0
13:37:34	-83,251	1835,697	4,961	4,931	8,859	3,46	4,189	21	953,406	24,748	1835,697	0	200,245	200,245	99,71	0	0	0	0	0	0	0
13:37:34	87,438	1836,571	5,058	4,931	8,859	3,469	4,175	21	953,406	24,748	1835,698	0	200,245	200,245	99,71	0	0	0	0	0	0	0
13:37:34	-87,438	1835,697	4,961	4,931	8,859	3,46	4,161	21	953,406	24,748	1835,697	0	200,245	200,245	99,71	0	0	0	0	0	0	0
13:37:34	-131,115	1834,386	4,814	4,882	8,859	3,447	4,147	21	953,406	24,748	1834,386	0	200,245	200,245	99,71	0	0	0	0	0	0	0
13:37:34	0	1834,386	4,814	4,882	8,859	3,447	4,133	21	953,406	24,748	1834,386	0	200,245	200,245	99,71	0	0	0	0	0	0	0
13:37:34	47,875	1834,864	4,961	4,98	8,854	3,452	4,12	21	953,406	24,748	1834,386	0	200,245	200,245	99,71	0	0	0	0	0	0	0
13:37:34	87,414	1835,738	5,058	4,98	8,854	3,461	4,107	21	953,406	24,748	1834,387	0	200,245	200,245	99,71	0	0	0	0	0	0	0
13:37:34	0	1835,738	5,058	4,98	8,854	3,461	4,094	21	953,406	24,748	1834,389	0	200,245	200,245	99,71	0	0	0	0	0	0	0
13:37:34	-83,251	1834,906	5,058	4,98	8,849	3,452	4,081	21	953,406	24,748	1834,389	0	200,245	200,245	99,71	0	0	0	0	0	0	0
13:37:34	43,701	1835,343	5,107	5,078	8,849	3,457	4,069	21	953,406	24,748	1834,39	0	200,245	200,245	99,71	0	0	0	0	0	0	0
13:37:34	-2,087	1835,322	5,107	5,078	8,849	3,456	4,057	21	953,406	24,748	1834,391	0	200,245	200,245	99,71	0	0	0	0	0	0	0
13:37:34	-80,126	1834,521	5,107	5,078	8,844	3,448	4,045	21	953,406	24,748	1834,391	0	200,245	200,245	99,71	0	0	0	0	0	0	0
13:37:34	-3,149	1834,489	5,107	5,078	8,844	3,448	4,034	21	953,406	24,748	1834,391	0	200,245	200,245	99,71	0	0	0	0	0	0	0
13:37:34	-40,551	1834,084	5,058	4,98	8,844	3,444	4,022	21	953,406	24,748	1834,084	0	200,245	200,245	99,71	0	0	0	0	0	0	0
13:37:34	-87,402	1833,21	4,961	4,98	8,844	3,435	4,01	21	953,406	24,748	1833,21	0	200,245	200,245	99,71	0	0	0	0	0	0	0
13:37:34	-3,161	1833,178	4,961	4,931	8,844	3,434	3,999	21	953,406	24,748	1833,178	0	200,245	200,245	99,71	0	0	0	0	0	0	0
13:37:34	-43,688	1832,741	4,912	4,931	8,844	3,43	3,988	21	953,406	24,748	1832,741	0	200,245	200,245	99,71	0	0	0	0	0	0	0
13:37:34	-82,202	1831,919	4,912	4,98	8,839	3,421	3,977	21	953,406	24,748	1831,919	0	200,245	200,245	99,71	0	0	0	0	0	0	0
13:37:34	43,688	1832,356	4,961	4,931	8,839	3,426	3,966	21	953,406	24,748	1831,92	0	200,245	200,245	99,71	0	0	0	0	0	0	0
13:37:34	0	1832,356	4,961	4,98	8,839	3,426	3,955	21	953,406	24,748	1831,92	0	200,245	200,245	99,71	0	0	0	0	0	0	0
13:37:34	0	1832,356	4,961	4,931	8,839	3,426	3,945	21	953,406	24,748	1831,921	0	200,245	200,245	99,71	0	0	0	0	0	0	0
13:37:34	-126,94	1831,087	4,912	4,882	8,835	3,413	3,935	21	953,406	24,748	1831,087	0	200,245	200,245	99,71	0	0	0	0	0	0	0
13:37:34	0	1831,087	4,912	4,931	8,835	3,413	3,924	21	953,406	24,748	1831,087	0	200,245	200,245	99,71	0	0	0	0	0	0	0
13:37:34	43,688	1831,524	4,961	4,931	8,835	3,417	3,914	21	953,406	24,748	1831,087	0	200,245	200,245	99,71	0	0	0	0	0	0	0
13:37:34	-82,202	1830,702	4,961	4,98	8,83	3,409	3,905	21	953,406	24,748	1830,702	0	200,245	200,245	99,71	0	0	0	0	0	0	0
13:37:34	84,057	1831,542	5,058	4,98	8,83	3,417	3,895	21	953,406	24,748	1830,702	0	200,245	200,245	99,71	0	0	0	0	0	0	0
13:37:34	-169,592	1829,846	4,961	4,98	8,825	3,4	3,885	21	953,406	24,748	1829,846	0	200,245	200,245	99,71	0	0	0	0	0	0	0
13:37:34	-86,401	1828,982	4,961	4,98	8,82	3,391	3,876	21	953,406	24,748	1828,982	0	200,245	200,245	99,71	0	0	0	0	0	0	0
13:37:34	131,042	1830,293	5,107	5,078	8,82	3,405	3,866	21	953,406	24,748	1828,983	0	200,245	200,245	99,71	0	0	0	0	0	0	0
13:37:34	-124,853	1829,044	5,058	4,98	8,815	3,392	3,857	21	953,406	24,748	1828,983	0	200,245	200,245	99,71	0	0	0	0	0	0	0
13:37:34	-131,018	1827,734	4,912	4,882	8,815	3,378	3,848	21	953,406	24,748	1827,734	0	200,245	200,245	99,71	0	0	0	0	0	0	0
13:37:34	-87,329	1826,861	4,814	4,785	8,815	3,369	3,838	21	953,406	24,748	1826,861	0	200,245	200,245	99,71	0	0	0	0	0	0	0
13:37:34	-43,664	1826,424	4,765	4,736	8,815	3,365	3,829	21	953,406	24,748	1826,424	0	200,245	200,245	99,71	0	0	0	0	0	0	0
13:37:34	-87,316	1825,551	4,668	4,687	8,815	3,356	3,82	21	953,406	24,748	1825,551	0	200,245	200,245	99,71	0	0	0	0	0	0	0
13:37:34	-81,115	1824,74	4,668	4,736	8,811	3,347	3,81	21	953,406	24,748	1824,74	0	200,245	200,245	99,71	0	0	0	0	0	0	0
13:37:34	83,093	1825,571	4,765	4,736	8,811	3,356	3,802	21	953,406	24,748	1824,741	0	200,245	200,245	99,71	0	0	0	0	0	0	0
13:37:34	-36,413	1825,206	4,814	4,882	8,806	3,352	3,793	21	953,406	24,748	1824,741	0	200,245	200,245	99,71	0	0	0	0	0	0	0
13:37:34	-80,102	1824,405	4,814	4,931	8,801	3,344	3,784	21	953,406	24,748	1824,405	0	200,245	200,245	99,71	0	0	0	0	0	0	0
13:37:34	82,043	1825,226	4,912	4,98	8,801	3,352	3,775	21	953,406	24,748	1824,406	0	200,245	200,245	99,71	0	0	0	0	0	0	0
13:37:34	43,652	1825,662	4,961	4,931	8,801	3,357	3,767	21	953,406	24,748	1824,408	0	200,245	200,245	99,71	0	0	0	0	0	0	0
13:37:34	-211,035	1823,552	4,814	4,882	8,797	3,335	3,759	21	953,406	24,748	1823,552	0	200,245	200,245	99,71	0	0	0	0	0	0	0
13:37:34	0	1823,552	4,814	4,882	8,797	3,335	3,75	21	953,406	24,748	1823,552	0	200,245	200,245	99,71	0	0	0	0	0	0	0
13:37:34	87,292	1824,425	4,912	4,931	8,797	3,344	3,743	21	953,406	24,748	1823,553	0	200,245	200,245	99,71	0	0	0	0	0	0	0
13:37:35	-87,292	1823,552	4,814	4,882	8,797	3,335	3,735	21	953,406	24,748	1823,552	0	200,245	200,245	99,71	0	0	0	0	0	0	0
13:37:35	-43,652	1823,116	4,765	4,882	8,797	3,331	3,727	21	953,406	24,748	1823,116	0	200,245	200,245	99,71	0	0	0	0	0	0	0
13:37:35	43,652	1823,552	4,814	4,882	8,797	3,335	3,719	21	953,406	24,748	1823,116	0	200,245	200,245	99,71	0	0	0	0	0	0	0
13:37:35	2,99	1823,582	4,912	4,931	8,792	3,335	3,711	21	953,406	24,748	1823,116	0	200,245	200,245	99,71	0	0	0	0	0	0	0
13:37:35	-87,292	1822,709	4,814	4,882	8,792	3,326	3,704	21	953,406	24,748	1822,709	0	200,245	200,245	99,71	0	0	0	0	0	0	0
13:37:35	0	1822,709	4,814	4,736	8,792	3,326	3,696	21	953,406	24,748	1822,709	0	200,245	200,245	99,71	0	0	0	0	0	0	0
13:37:35	0	1822,709	4,814	4,882	8,792	3,326	3,689	21	953,406	24,748	1822,709	0	200,245	200,245	99,71	0	0	0	0	0	0	0
13:37:35	0	1822,709	4,814	4,882	8,792	3,326	3,682	21	953,406	24,748	1822,709	0	200,245	200,245	99,71	0	0	0	0	0	0	0
13:37:35	0	1822,709	4,814	4,931	8,792	3,326	3,675	21	953,406	24,748	1822,709	0	200,245	200,245	99,71	0	0	0	0	0	0	0
13:37:35	0	1822,709	4,814	4,882	8,792	3,326	3,668	21	953,406	24,748	1822,709	0	200,245	200,245	99,71	0	0	0	0	0	0	0
13:37:35	87,292	1823,582	4,912	4,882	8,792	3,335	3,662	21	953,406	24,748	1822,71	0	200,245	200,245	99,71	0	0	0	0	0	0	0
13:37:35	0	1823,582	4,912	4,785	8,792	3,335	3,655	20,9	951,976	24,748	1822,711	0	200,245	200,245	99,71	0	0	0	0	0	0	0
13:37:35	5,615	1823,638	4,912	4,785	8,792	3,336	3,649	20,9	951,976	24,748	1822,712	0	200,245	200,245	99,71	0	0	0	0	0	0	0
13:37:35	-12,658	1823,512	4,814	4,736	8,796	3,335	3,643	20,9	951,976	24,748	1822,713	0	200,245	200,245	99,71	0	0	0	0	0	0	0
13:37:35	0	1823,512	4,814	4,736	8,796	3,335	3,637	20,9	951,976	24,748	1822,713	0	200,245	200,245	99,71	0	0	0	0	0	0	0
13:37:35	8,447	1823,596	4,912	4,882	8,792	3,336	3,631	20,9	951,976	24,748	1822,714	0	200,245	200,245	99,71	0	0	0	0	0	0	0
13:37:35	43,652	1824,033	4,961	4,882	8,792	3,34	3,625	20,9	951,976	24,748	1822,716	0	200,245	200,245	99,71	0	0	0	0	0	0	0
13:37:35	0	1824,033	4,961	4,931	8,792	3,34	3,62	20,9	951,976	24,748	1822,717	0	200,245	200,245	99,71	0	0	0	0	0	0	0
13:37:35	78,894	1824,821	4,961	4,882	8,796	3,348	3,614	20,9	951,976	24,748	1822,719	0	200,245	200,245	99,71	0	0	0	0	0	0	0
13:37:35	0	1824,821	4,961	4,882	8,796	3,348	3,609	20,9	951,976	24,748	1822,721	0	200,245	200,245	99,71	0	0	0	0	0	0	0
13:37:35	0	1824,821	4,961	4,931	8,796	3,348	3,604	20,9	951,976	24,748	1822,723	0	200,245	200,245	99,71	0	0	0	0	0	0	0
13:37:35	-38,244	1824,439	4,912	4,882	8,797	3,344	3,599	20,9	951,976	24,748	1822,725	0	199,34	199,34	99,706	0	0	0	0	0	0	0
13:37:35	43,664	1824,876	4,961	4,931	8,797	3,349	3,594	20,9	951,976	24,748	1822,727	0	199,34	199,34	99,706	0	0	0	0	0	0	0
13:37:35	-43,664	1824,439	4,912	4,882	8,797	3,344	3,589	20,9	951,976	24,748	1822,729	0	199,34	199,34	99,706	0	0	0	0	0	0	0
13:37:35	-7,238	1824,367	4,814	4,785	8,801	3,343	3,584	20,9	951,976	24,748	1822,731	0	199,34	199,34	99,706	0	0	0	0	0	0	0
13:37:35	0	1824,367	4,814	4,882	8,801	3,343	3,58	20,9	951,976	24,748	1822,732	0	199,34	199,34	99,706	0	0	0	0	0	0	0
13:37:35	50,903	1824,876	4,961	4,931	8,797	3,349	3,575	20,9	951,976	24,748	1822,734	0	199,34	199,34	99,706	0	0	0	0	0	0	0
13:37:35	0	1824,876	4,961	4,931	8,797	3,349	3,571	20,9	951,976	24,748	1822,737	0	199,34	199,34	99,706	0	0	0	0	0	0	0
13:37:35	0	1824,876	4,961	4,785	8,797	3,349	3,566	20,9	951,976	24,748	1822,739	0	199,34	199,34	99,706	0	0	0	0	0	0	0
13:37:35	-43,664	1824,439	4,912	4,882	8,797	3,344	3,562	20,9	951,976	24,748	1822,741	0	199,34	199,34	99,706	0	0	0	0	0	0	0
13:37:35	43,664	1824,876	4,961	4,882	8,797	3,349	3,558	20,9	951,976	24,748	1822,743	0	199,34	199,34	99,706	0	0	0	0	0	0	0
13:37:35	-43,664	1824,439	4,912	4,882	8,797	3,344	3,554	20,9	951,976	24,748	1822,744	0	199,34	199,34	99,706	0	0	0	0	0	0	0
13:37:35	0	1824,439	4,912	4,882	8,797	3,344	3,549	20,9	951,976	24,748	1822,746	0	199,34	199,34	99,706	0	0	0	0	0	0	0
13:37:35	0	1824,439	4,912	4,882	8,797	3,344	3,545	20,9	951,976	24,748	1822,748	0	199,34	199,34	99,706	0	0	0	0	0	0	0
13:37:35	0	1824,439	4,912	4,931	8,797	3,344	3,541	20,9	951,976	24,748	1822,75	0	199,34	199,34	99,706	0	0	0	0	0	0	0
13:37:35	-5,419	1824,385	4,912	4,882	8,796	3,344	3,538	20,9	951,976	24,748	1822,751	0	199,34	199,34	99,706	0	0	0	0	0	0	0
13:37:35	52,111	1824,906	5,058	4,98	8,792	3,349	3,534	20,9	951,976	24,748	1822,753	0	199,34	199,34	99,706	0	0	0	0	0	0	0
13:37:35	-87,341	1824,033	4,961	4,98	8,792	3,34	3,53	20,9	951,976	24,748	1822,755	0	199,34	199,34	99,706	0	0	0	0	0	0	0
13:37:35	-43,652	1823,596	4,912	4,882	8,792	3,336	3,526	20,9	951,976	24,748	1822,756	0	199,34	199,34	99,706	0	0	0	0	0	0	0
13:37:35	-8,447	1823,512	4,814	4,882	8,796	3,335	3,523	20,9	951,976	24,748	1822,756	0	199,34	199,34	99,706	0	0	0	0	0	0	0
13:37:35	-78,869	1822,723	4,814	4,785	8,792	3,327	3,519	20,9	951,976	24,748	1822,723	0	199,34	199,34	99,706	0	0	0	0	0	0	0
13:37:35	87,316	1823,596	4,912	4,931	8,792	3,336	3,515	20,9	951,976	24,748	1822,724	0	199,34	199,34	99,706	0	0	0	0	0	0	0
13:37:35	-87,316	1822,723	4,814	4,882	8,792	3,327	3,511	20,9	951,976	24,748	1822,723	0	199,34	199,34	99,706	0	0	0	0	0	0	0
13:37:35	87,316	1823,596	4,912	4,882	8,792	3,336	3,508	20,9	951,976	24,748	1822,724	0	199,34	199,34	99,706	0	0	0	0	0	0	0
13:37:35	-87,316	1822,723	4,814	4,785	8,792	3,327	3,504	20,9	951,976	24,748	1822,723	0	199,34	199,34	99,706	0	0	0	0	0	0	0
13:37:35	0	1822,723	4,814	4,882	8,792	3,327	3,501	20,9	951,976	24,748	1822,723	0	199,34	199,34	99,706	0	0	0	0	0	0	0
13:37:35	0	1822,723	4,814	4,882	8,792	3,327	3,497	20,9	951,976	24,748	1822,723	0	199,34	199,34	99,706	0	0	0	0	0	0	0
13:37:35	0	1822,723	4,814	4,785	8,792	3,327	3,494	20,9	951,976	24,748	1822,723	0	199,34	199,34	99,706	0	0	0	0	0	0	0
13:37:35	7,202	1822,795	4,912	4,882	8,787	3,327	3,491	20,9	951,976	24,748	1822,723	0	199,34	199,34	99,706	0	0	0	0	0	0	0
13:37:35	0	1822,795	4,912	4,882	8,787	3,327	3,488	20,9	951,976	24,748	1822,723	0	199,34	199,34	99,706	0	0	0	0	0	0	0
13:37:35	80,114	1823,596	4,912	4,882	8,792	3,336	3,485	20,9	951,976	24,748	1822,724	0	199,34	199,34	99,706	0	0	0	0	0	0	0
13:37:35	0	1823,596	4,912	4,931	8,792	3,336	3,482	20,9	951,976	24,748	1822,725	0	199,34	199,34	99,706	0	0	0	0	0	0	0
13:37:35	0	1823,596	4,912	4,882	8,792	3,336	3,479	20,9	951,976	24,748	1822,725	0	199,34	199,34	99,706	0	0	0	0	0	0	0
13:37:35	0	1823,596	4,912	4,882	8,792	3,336	3,476	20,9	951,976	24,748	1822,726	0	199,34	199,34	99,706	0	0	0	0	0	0	0
13:37:35	0	1823,596	4,912	4,882	8,792	3,336	3,473	20,9	951,976	24,748	1822,727	0	199,34	199,34	99,706	0	0	0	0	0	0	0
13:37:35	0	1823,596	4,912	4,931	8,792	3,336	3,471	20,9	951,976	24,748	1822,728	0	199,34	199,34	99,706	0	0	0	0	0	0	0
13:37:35	43,652	1824,033	4,961	4,98	8,792	3,34	3,468	20,9	951,976	24,748	1822,729	0	199,34	199,34	99,706	0	0	0	0	0	0	0
13:37:35	87,341	1824,906	5,058	4,98	8,792	3,349	3,466	20,9	951,976	24,748	1822,732	0	199,34	199,34	99,706	0	0	0	0	0	0	0
13:37:35	-130,993	1823,596	4,912	4,882	8,792	3,336	3,463	20,9	951,976	24,748	1822,733	0	199,34	199,34	99,706	0	0	0	0	0	0	0
13:37:35	0	1823,596	4,912	4,931	8,792	3,336	3,461	20,9	951,976	24,748	1822,733	0	199,34	199,34	99,706	0	0	0	0	0	0	0
13:37:35	0	1823,596	4,912	4,931	8,792	3,336	3,458	20,9	951,976	24,748	1822,734	0	199,34	199,34	99,706	0	0	0	0	0	0	0
13:37:35	0	1823,596	4,912	4,931	8,792	3,336	3,456	20,9	951,976	24,748	1822,735	0	199,34	199,34	99,706	0	0	0	0	0	0	0
13:37:35	130,993	1824,906	5,058	4,98	8,792	3,349	3,454	20,9	951,976	24,748	1822,737	0	199,34	199,34	99,706	0	0	0	0	0	0	0
13:37:35	-87,341	1824,033	4,961	4,98	8,792	3,34	3,451	20,9	951,976	24,748	1822,739	0	199,34	199,34	99,706	0	0	0	0	0	0	0
13:37:35	0	1824,033	4,961	4,931	8,792	3,34	3,449	20,9	951,976	24,748	1822,74	0	199,34	199,34	99,706	0	0	0	0	0	0	0
13:37:35	-43,652	1823,596	4,912	4,931	8,792	3,336	3,447	20,9	951,976	24,748	1822,741	0	199,34	199,34	99,706	0	0	0	0	0	0	0
13:37:35	0	1823,596	4,912	4,882	8,792	3,336	3,445	20,9	951,976	24,748	1822,742	0	199,34	199,34	99,706	0	0	0	0	0	0	0
13:37:35	0	1823,596	4,912	4,931	8,792	3,336	3,443	20,9	951,976	24,748	1822,742	0	199,34	199,34	99,706	0	0	0	0	0	0	0
13:37:35	-87,316	1822,723	4,814	4,931	8,792	3,327	3,44	20,9	951,976	24,748	1822,723	0	199,34	199,34	99,706	0	0	0	0	0	0	0
13:37:35	87,316	1823,596	4,912	4,931	8,792	3,336	3,438	20,9	951,976	24,748	1822,724	0	199,34	199,34	99,706	0	0	0	0	0	0	0
13:37:35	0	1823,596	4,912	4,931	8,792	3,336	3,436	20,9	951,976	24,748	1822,725	0	199,34	199,34	99,706	0	0	0	0	0	0	0
13:37:35	43,652	1824,033	4,961	4,931	8,792	3,34	3,434	20,9	951,976	24,748	1822,726	0	199,34	199,34	99,706	0	0	0	0	0	0	0
13:37:35	-43,652	1823,596	4,912	4,931	8,792	3,336	3,433	20,9	951,976	24,748	1822,727	0	199,34	199,34	99,706	0	0	0	0	0	0	0
13:37:35	0	1823,596	4,912	4,882	8,792	3,336	3,431	20,9	951,976	24,748	1822,728	0	199,34	199,34	99,706	0	0	0	0	0	0	0
13:37:35	0	1823,596	4,912	4,882	8,792	3,336	3,429	20,9	951,976	24,748	1822,729	0	199,34	199,34	99,706	0	0	0	0	0	0	0
13:37:35	0	1823,596	4,912	4,882	8,792	3,336	3,427	20,9	951,976	24,748	1822,729	0	199,34	199,34	99,706	0	0	0	0	0	0	0
13:37:35	0	1823,596	4,912	4,931	8,792	3,336	3,425	20,9	951,976	24,748	1822,73	0	199,34	199,34	99,706	0	0	0	0	0	0	0
13:37:35	0	1823,596	4,912	4,931	8,792	3,336	3,423	20,9	951,976	24,748	1822,731	0	199,34	199,34	99,706	0	0	0	0	0	0	0
13:37:35	0	1823,596	4,912	4,931	8,792	3,336	3,422	20,9	951,976	24,748	1822,732	0	199,34	199,34	99,706	0	0	0	0	0	0	0
13:37:35	0	1823,596	4,912	4,931	8,792	3,336	3,42	20,9	951,976	24,748	1822,733	0	199,34	199,34	99,706	0	0	0	0	0	0	0
13:37:35	0	1823,596	4,912	4,931	8,792	3,336	3,418	20,9	951,976	24,748	1822,734	0	199,34	199,34	99,706	0	0	0	0	0	0	0
13:37:35	0	1823,596	4,912	4,931	8,792	3,336	3,417	20,9	951,976	24,748	1822,735	0	199,34	199,34	99,706	0	0	0	0	0	0	0
13:37:35	0	1823,596	4,912	4,931	8,792	3,336	3,415	20,9	951,976	24,748	1822,736	0	199,34	199,34	99,706	0	0	0	0	0	0	0
13:37:35	0	1823,596	4,912	4,931	8,792	3,336	3,414	20,9	951,976	24,748	1822,736	0	199,34	199,34	99,706	0	0	0	0	0	0	0
13:37:35	0	1823,596	4,912	4,882	8,792	3,336	3,412	20,9	951,976	24,748	1822,737	0	199,34	199,34	99,706	0	0	0	0	0	0	0
13:37:35	-87,316	1822,723	4,814	4,882	8,792	3,327	3,41	20,9	951,976	24,748	1822,723	0	199,34	199,34	99,706	0	0	0	0	0	0	0
13:37:35	87,316	1823,596	4,912	4,882	8,792	3,336	3,409	20,9	951,976	24,748	1822,724	0	199,34	199,34	99,706	0	0	0	0	0	0	0
13:37:35	-87,316	1822,723	4,814	4,931	8,792	3,327	3,407	20,9	951,976	24,748	1822,723	0	199,34	199,34	99,706	0	0	0	0	0	0	0
13:37:35	87,316	1823,596	4,912	4,98	8,792	3,336	3,406	20,9	951,976	24,748	1822,724	0	199,34	199,34	99,706	0	0	0	0	0	0	0
13:37:35	0	1823,596	4,912	4,931	8,792	3,336	3,404	20,9	951,976	24,748	1822,725	0	199,34	199,34	99,706	0	0	0	0	0	0	0
13:37:35	0	1823,596	4,912	4,931	8,792	3,336	3,403	20,9	951,976	24,748	1822,725	0	199,34	199,34	99,706	0	0	0	0	0	0	0
13:37:35	0	1823,596	4,912	4,931	8,792	3,336	3,402	20,9	951,976	24,748	1822,726	0	199,34	199,34	99,706	0	0	0	0	0	0	0
13:37:35	0	1823,596	4,912	4,931	8,792	3,336	3,401	20,9	951,976	24,748	1822,727	0	199,34	199,34	99,706	0	0	0	0	0	0	0
[truncated: 5,483 more rows]
