# Supplementary material for: Testing of pandemic ventilators under early and agile development
Source: Front Med Technol. 2022 Aug 16;4:899328. doi: 10.3389/fmedt.2022.899328 (PMC9424737; doi:10.3389/fmedt.2022.899328)
Supplement: Supplementary file 3 [file Data_Sheet_2.ZIP › Accuracy of Controls Systems/01_Data Storage/01_Raw Measurement Data/Hamilton T1/Hamilton T1_v1/part_3_test_05.csv]

Time	Flow	Lung tidal volume	p alveole	Airway pressure	Bellows position	Intrapleural pressure	Cardial pressure	Fraction of O2 inspir	Ambient pressure	Temperature Celsius	FRC actual	Shunt fraction	Partial pressure O2 air chamber	Partial pressure O2 effectiv	Oxygen sat pulm. capillaries	NA	NA	NA	NA	NA	NA	NA
13:41:55	-151,416	3058,184	29,912	29,98	14,399	16,063	14,424	21,3	951,595	24,748	2401,252	0	203,191	203,191	99,722	0	0	0	0	0	0	0
13:41:55	50,463	3058,689	29,961	29,785	14,399	16,068	14,456	21,3	951,595	24,748	2401,909	0	203,191	203,191	99,722	0	0	0	0	0	0	0
13:41:55	-50,463	3058,184	29,912	29,883	14,399	16,063	14,488	21,3	951,595	24,748	2402,566	0	203,191	203,191	99,722	0	0	0	0	0	0	0
13:41:55	0	3058,184	29,912	29,932	14,399	16,063	14,519	21,3	951,595	24,748	2403,221	0	203,191	203,191	99,722	0	0	0	0	0	0	0
13:41:55	-20,776	3057,976	29,912	29,883	14,398	16,061	14,549	21,3	951,595	24,748	2403,876	0	203,191	203,191	99,722	0	0	0	0	0	0	0
13:41:55	0	3057,976	29,912	29,932	14,398	16,061	14,578	21,3	951,595	24,748	2404,53	0	203,191	203,191	99,722	0	0	0	0	0	0	0
13:41:55	-302,807	3054,948	29,619	29,736	14,398	16,03	14,607	21,3	951,595	24,748	2405,18	0	203,191	203,191	99,722	0	0	0	0	0	0	0
13:41:55	139,428	3056,342	29,814	29,883	14,395	16,044	14,635	21,3	951,595	24,748	2405,831	0	203,191	203,191	99,722	0	0	0	0	0	0	0
13:41:55	-19,775	3056,145	29,814	29,785	14,394	16,042	14,663	21,3	951,595	24,748	2406,482	0	203,191	203,191	99,722	0	0	0	0	0	0	0
13:41:55	151,391	3057,659	29,961	29,932	14,394	16,058	14,69	21,3	951,595	24,748	2407,133	0	203,191	203,191	99,722	0	0	0	0	0	0	0
13:41:55	-151,391	3056,145	29,814	29,785	14,394	16,042	14,717	21,3	951,595	24,748	2407,782	0	203,191	203,191	99,722	0	0	0	0	0	0	0
13:41:55	-50,439	3055,64	29,766	29,883	14,394	16,037	14,742	21,3	951,595	24,748	2408,43	0	203,191	203,191	99,722	0	0	0	0	0	0	0
13:41:55	-151,391	3054,126	29,619	29,687	14,394	16,021	14,768	21,3	951,595	24,748	2409,076	0	203,191	203,191	99,722	0	0	0	0	0	0	0
13:41:55	201,831	3056,145	29,814	29,883	14,394	16,042	14,793	21,3	951,595	24,748	2409,723	0	203,191	203,191	99,722	0	0	0	0	0	0	0
13:41:55	-151,391	3054,631	29,668	29,687	14,394	16,027	14,817	21,3	951,595	24,748	2410,368	0	203,191	203,191	99,722	0	0	0	0	0	0	0
13:41:55	-50,439	3054,126	29,619	29,59	14,394	16,021	14,84	21,3	951,595	24,748	2411,012	0	203,191	203,191	99,722	0	0	0	0	0	0	0
13:41:55	0	3054,126	29,619	29,736	14,394	16,021	14,863	21,3	951,595	24,748	2411,655	0	203,191	203,191	99,722	0	0	0	0	0	0	0
13:41:55	141,552	3055,542	29,814	29,785	14,39	16,036	14,886	21,3	951,595	24,748	2412,299	0	203,191	203,191	99,722	0	0	0	0	0	0	0
13:41:55	-71,264	3054,829	29,766	29,736	14,389	16,029	14,909	21,3	951,595	24,748	2412,941	0	203,191	203,191	99,722	0	0	0	0	0	0	0
13:41:55	-100,952	3053,82	29,668	29,59	14,389	16,018	14,931	21,3	951,595	24,748	2413,582	0	203,191	203,191	99,722	0	0	0	0	0	0	0
13:41:55	172,216	3055,542	29,814	29,932	14,39	16,036	14,952	21,3	951,595	24,748	2414,224	0	203,191	203,191	99,722	0	0	0	0	0	0	0
13:41:55	-20,825	3055,334	29,814	29,883	14,389	16,034	14,974	21,3	951,595	24,748	2414,865	0	203,191	203,191	99,722	0	0	0	0	0	0	0
13:41:55	-151,391	3053,82	29,668	29,785	14,389	16,018	14,994	21,3	951,595	24,748	2415,504	0	203,191	203,191	99,722	0	0	0	0	0	0	0
13:41:55	151,391	3055,334	29,814	29,932	14,389	16,034	15,014	21,3	951,595	24,748	2416,144	0	203,191	203,191	99,722	0	0	0	0	0	0	0
13:41:55	0	3055,334	29,814	29,883	14,389	16,034	15,034	21,3	951,595	24,748	2416,783	0	203,191	203,191	99,722	0	0	0	0	0	0	0
13:41:55	100,903	3056,343	29,912	29,98	14,389	16,044	15,054	21,3	951,595	24,748	2417,423	0	203,191	203,191	99,722	0	0	0	0	0	0	0
13:41:55	71,313	3057,056	29,961	29,98	14,39	16,052	15,074	21,3	951,595	24,748	2418,062	0	203,191	203,191	99,722	0	0	0	0	0	0	0
13:41:55	-151,391	3055,542	29,814	29,736	14,39	16,036	15,093	21,3	951,595	24,748	2418,7	0	203,191	203,191	99,722	0	0	0	0	0	0	0
13:41:55	40,576	3055,948	29,814	29,736	14,393	16,04	15,111	21,3	951,595	24,748	2419,337	0	203,191	203,191	99,722	0	0	0	0	0	0	0
13:41:55	19,702	3056,145	29,814	29,932	14,394	16,042	15,129	21,3	951,595	24,748	2419,974	0	203,191	203,191	99,722	0	0	0	0	0	0	0
13:41:55	100,903	3057,154	29,912	30,078	14,394	16,053	15,148	21,3	951,595	24,748	2420,611	0	203,191	203,191	99,722	0	0	0	0	0	0	0
13:41:55	0	3057,154	29,912	29,932	14,394	16,053	15,165	21,3	951,595	24,748	2421,248	0	203,191	203,191	99,722	0	0	0	0	0	0	0
13:41:55	50,488	3057,659	29,961	30,078	14,394	16,058	15,183	21,3	951,595	24,748	2421,885	0	203,191	203,191	99,722	0	0	0	0	0	0	0
13:41:55	-131,616	3056,342	29,814	29,883	14,395	16,044	15,2	21,3	951,595	24,748	2422,519	0	203,191	203,191	99,722	0	0	0	0	0	0	0
13:41:55	151,367	3057,856	29,961	30,078	14,395	16,06	15,217	21,3	951,595	24,748	2423,154	0	203,191	203,191	99,722	0	0	0	0	0	0	0
13:41:55	-88,916	3056,967	29,814	29,932	14,398	16,051	15,233	21,3	951,595	24,748	2423,788	0	203,191	203,191	99,722	0	0	0	0	0	0	0
13:41:55	20,776	3057,175	29,814	29,785	14,399	16,053	15,249	21,3	951,595	24,748	2424,422	0	203,191	203,191	99,722	0	0	0	0	0	0	0
13:41:55	100,927	3058,184	29,912	29,932	14,399	16,063	15,265	21,3	951,595	24,748	2425,056	0	203,191	203,191	99,722	0	0	0	0	0	0	0
13:41:55	-100,927	3057,175	29,814	29,932	14,399	16,053	15,28	21,3	951,595	24,748	2425,688	0	203,191	203,191	99,722	0	0	0	0	0	0	0
13:41:55	0	3057,175	29,814	29,932	14,399	16,053	15,296	21,3	951,595	24,748	2426,319	0	203,191	203,191	99,722	0	0	0	0	0	0	0
13:41:55	151,391	3058,689	29,961	29,883	14,399	16,068	15,311	21,3	951,595	24,748	2426,952	0	203,191	203,191	99,722	0	0	0	0	0	0	0
13:41:55	0	3058,689	29,961	29,932	14,399	16,068	15,326	21,3	951,595	24,748	2427,583	0	203,191	203,191	99,722	0	0	0	0	0	0	0
13:41:55	151,44	3060,203	30,107	30,127	14,399	16,084	15,34	21,3	951,595	24,748	2428,216	0	203,191	203,191	99,722	0	0	0	0	0	0	0
13:41:55	-201,904	3058,184	29,912	29,785	14,399	16,063	15,355	21,3	951,595	24,748	2428,846	0	203,191	203,191	99,722	0	0	0	0	0	0	0
13:41:55	-100,927	3057,175	29,814	29,883	14,399	16,053	15,368	21,3	951,595	24,748	2429,474	0	203,191	203,191	99,722	0	0	0	0	0	0	0
13:41:55	252,343	3059,698	30,059	30,127	14,399	16,079	15,382	21,3	951,595	24,748	2430,105	0	203,191	203,191	99,722	0	0	0	0	0	0	0
13:41:55	-302,807	3056,67	29,766	29,785	14,399	16,048	15,395	21,3	951,595	24,748	2430,731	0	203,191	203,191	99,722	0	0	0	0	0	0	0
13:41:55	50,463	3057,175	29,814	29,785	14,399	16,053	15,408	21,3	951,595	24,748	2431,358	0	203,191	203,191	99,722	0	0	0	0	0	0	0
13:41:55	-151,391	3055,661	29,668	29,736	14,399	16,037	15,421	21,3	951,595	24,748	2431,982	0	203,191	203,191	99,722	0	0	0	0	0	0	0
13:41:55	151,391	3057,175	29,814	29,883	14,399	16,053	15,433	21,3	951,595	24,748	2432,607	0	203,191	203,191	99,722	0	0	0	0	0	0	0
13:41:55	59,326	3057,768	29,912	29,883	14,397	16,059	15,445	21,3	951,595	24,748	2433,232	0	203,191	203,191	99,722	0	0	0	0	0	0	0
13:41:55	-100,927	3056,759	29,814	29,785	14,397	16,049	15,457	21,3	951,595	24,748	2433,856	0	203,191	203,191	99,722	0	0	0	0	0	0	0
13:41:55	-130,59	3055,453	29,668	29,785	14,398	16,035	15,468	21,3	951,595	24,748	2434,477	0	203,191	203,191	99,722	0	0	0	0	0	0	0
13:41:55	151,416	3056,967	29,814	29,785	14,398	16,051	15,48	21,3	951,595	24,748	2435,1	0	203,191	203,191	99,722	0	0	0	0	0	0	0
13:41:56	-20,825	3056,759	29,814	29,883	14,397	16,049	15,491	21,3	951,595	24,748	2435,722	0	203,191	203,191	99,722	0	0	0	0	0	0	0
13:41:56	-151,416	3055,244	29,668	29,687	14,397	16,033	15,502	21,3	951,595	24,748	2436,341	0	203,191	203,191	99,722	0	0	0	0	0	0	0
13:41:56	0	3055,244	29,668	29,883	14,397	16,033	15,512	21,3	951,595	24,748	2436,96	0	203,191	203,191	99,722	0	0	0	0	0	0	0
13:41:56	-92,065	3054,324	29,619	29,687	14,395	16,023	15,522	21,3	951,595	24,748	2437,577	0	203,191	203,191	99,722	0	0	0	0	0	0	0
13:41:56	30,688	3054,631	29,668	29,687	14,394	16,027	15,532	21,3	951,595	24,748	2438,194	0	203,191	203,191	99,722	0	0	0	0	0	0	0
13:41:56	40,649	3055,037	29,766	29,883	14,39	16,031	15,542	21,3	951,595	24,748	2438,811	0	203,191	203,191	99,722	0	0	0	0	0	0	0
13:41:56	-100,927	3054,028	29,668	29,736	14,39	16,02	15,551	21,5	954,326	24,748	2439,427	0	203,191	203,191	99,722	0	0	0	0	0	0	0
13:41:56	-26,416	3053,764	29,668	29,736	14,39	16,018	15,56	21,5	954,326	24,748	2440,041	0	203,191	203,191	99,722	0	0	0	0	0	0	0
13:41:56	151,245	3055,276	29,814	29,785	14,39	16,033	15,569	21,5	954,326	24,748	2440,656	0	203,191	203,191	99,722	0	0	0	0	0	0	0
13:41:56	9,887	3055,375	29,766	29,59	14,394	16,034	15,579	21,5	954,326	24,748	2441,271	0	203,191	203,191	99,722	0	0	0	0	0	0	0
13:41:56	151,196	3056,887	29,912	29,932	14,394	16,05	15,588	21,5	954,326	24,748	2441,887	0	203,191	203,191	99,722	0	0	0	0	0	0	0
13:41:56	-131,445	3055,573	29,766	29,785	14,395	16,036	15,597	21,5	954,326	24,748	2442,5	0	203,191	203,191	99,722	0	0	0	0	0	0	0
13:41:56	50,39	3056,077	29,814	29,883	14,395	16,042	15,605	21,5	954,326	24,748	2443,114	0	203,191	203,191	99,722	0	0	0	0	0	0	0
13:41:56	62,451	3056,701	29,814	29,785	14,398	16,048	15,614	21,5	954,326	24,748	2443,727	0	203,191	203,191	99,722	0	0	0	0	0	0	0
13:41:56	-151,293	3055,188	29,668	29,541	14,398	16,032	15,622	21,5	954,326	24,748	2444,339	0	203,191	203,191	99,722	0	0	0	0	0	0	0
13:41:56	0	3055,188	29,668	29,736	14,398	16,032	15,63	21,5	954,326	24,748	2444,95	0	203,191	203,191	99,722	0	0	0	0	0	0	0
13:41:56	-20,8	3054,98	29,668	29,736	14,397	16,03	15,638	21,5	954,326	24,748	2445,56	0	205,29	205,29	99,731	0	0	0	0	0	0	0
13:41:56	210,498	3057,085	29,912	29,883	14,395	16,052	15,646	21,5	954,326	24,748	2446,171	0	205,29	205,29	99,731	0	0	0	0	0	0	0
13:41:56	41,601	3057,501	29,912	29,98	14,397	16,056	15,654	21,5	954,326	24,748	2446,783	0	205,29	205,29	99,731	0	0	0	0	0	0	0
13:41:56	20,825	3057,709	29,912	29,785	14,398	16,058	15,662	21,5	954,326	24,748	2447,394	0	205,29	205,29	99,731	0	0	0	0	0	0	0
13:41:56	-100,83	3056,701	29,814	29,785	14,398	16,048	15,67	21,5	954,326	24,748	2448,003	0	205,29	205,29	99,731	0	0	0	0	0	0	0
13:41:56	151,245	3058,213	29,961	29,932	14,398	16,064	15,677	21,5	954,326	24,748	2448,613	0	205,29	205,29	99,731	0	0	0	0	0	0	0
13:41:56	121,679	3059,43	30,059	29,98	14,399	16,076	15,685	21,5	954,326	24,748	2449,224	0	205,29	205,29	99,731	0	0	0	0	0	0	0
13:41:56	-252,148	3056,909	29,814	29,785	14,399	16,05	15,692	21,5	954,326	24,748	2449,832	0	205,29	205,29	99,731	0	0	0	0	0	0	0
13:41:56	-252,075	3054,388	29,57	29,394	14,399	16,024	15,699	21,5	954,326	24,748	2450,437	0	205,29	205,29	99,731	0	0	0	0	0	0	0
13:41:56	-251,928	3051,869	29,326	29,053	14,399	15,998	15,705	21,5	954,326	24,748	2451,038	0	205,29	205,29	99,731	0	0	0	0	0	0	0
13:41:56	-486,084	3047,008	28,935	28,32	14,395	15,948	15,71	21,5	954,326	24,748	2451,634	0	205,29	205,29	99,731	0	0	0	0	0	0	0
13:41:56	-905,81	3037,95	28,154	27,344	14,389	15,855	15,712	21,5	954,326	24,748	2452,221	0	205,29	205,29	99,731	0	0	0	0	0	0	0
13:41:56	-763,891	3030,311	27,666	26,611	14,375	15,776	15,714	21,5	954,326	24,748	2452,799	0	205,29	205,29	99,731	0	0	0	0	0	0	0
13:41:56	-1083,203	3019,479	27,129	25,586	14,345	15,664	15,713	21,5	954,326	24,748	2453,366	0	205,29	205,29	99,731	0	0	0	0	0	0	0
13:41:56	-704,467	3012,434	27,178	25,391	14,303	15,592	15,71	21,5	954,326	24,748	2453,925	0	205,29	205,29	99,731	0	0	0	0	0	0	0
13:41:56	-975,659	3002,678	27,226	25,488	14,245	15,491	15,706	21,5	954,326	24,748	2454,473	0	205,29	205,29	99,731	0	0	0	0	0	0	0
13:41:56	-707,836	2995,599	27,519	25,586	14,189	15,418	15,7	21,5	954,326	24,748	2455,014	0	205,29	205,29	99,731	0	0	0	0	0	0	0
13:41:56	-707,348	2988,526	27,812	25,488	14,133	15,345	15,693	21,5	954,326	24,748	2455,548	0	205,29	205,29	99,731	0	0	0	0	0	0	0
13:41:56	-1345,41	2975,072	27,471	25,049	14,077	15,206	15,684	21,5	954,326	24,748	2456,067	0	205,29	205,29	99,731	0	0	0	0	0	0	0
13:41:56	-1003,393	2965,038	27,226	25	14,035	15,103	15,672	21,5	954,326	24,748	2456,576	0	205,29	205,29	99,731	0	0	0	0	0	0	0
13:41:56	-1500,317	2950,035	26,348	23,877	14,001	14,948	15,658	21,5	954,326	24,748	2457,07	0	205,29	205,29	99,731	0	0	0	0	0	0	0
13:41:56	-937,548	2940,659	26,006	23,73	13,969	14,852	15,642	21,5	954,326	24,748	2457,553	0	205,29	205,29	99,731	0	0	0	0	0	0	0
13:41:56	-1190,112	2928,758	25,42	23,535	13,935	14,729	15,625	21,5	954,326	24,748	2458,025	0	205,29	205,29	99,731	0	0	0	0	0	0	0
13:41:56	-1176,586	2916,992	24,932	23,144	13,897	14,608	15,605	21,5	954,326	24,748	2458,484	0	205,29	205,29	99,731	0	0	0	0	0	0	0
13:41:56	-617,358	2910,818	25,078	23,633	13,854	14,544	15,584	21,5	954,326	24,748	2458,936	0	205,29	205,29	99,731	0	0	0	0	0	0	0
13:41:56	-854,492	2902,274	25,078	23,486	13,806	14,456	15,562	21,5	954,326	24,748	2459,379	0	205,29	205,29	99,731	0	0	0	0	0	0	0
13:41:56	-652,099	2895,753	25,273	24,17	13,759	14,389	15,539	21,5	954,326	24,748	2459,815	0	205,29	205,29	99,731	0	0	0	0	0	0	0
13:41:56	-437,28	2891,38	25,762	24,609	13,707	14,344	15,515	21,5	954,326	24,748	2460,247	0	205,29	205,29	99,731	0	0	0	0	0	0	0
13:41:56	-610,693	2885,273	25,908	24,658	13,664	14,281	15,491	21,5	954,326	24,748	2460,672	0	205,29	205,29	99,731	0	0	0	0	0	0	0
13:41:56	-730,004	2877,973	25,859	24,853	13,626	14,205	15,466	21,5	954,326	24,748	2461,089	0	205,29	205,29	99,731	0	0	0	0	0	0	0
13:41:56	-996,923	2868,004	25,371	24,316	13,598	14,103	15,439	21,5	954,326	24,748	2461,496	0	205,29	205,29	99,731	0	0	0	0	0	0	0
13:41:56	-990,307	2858,1	24,736	23,682	13,578	14,001	15,411	21,5	954,326	24,748	2461,893	0	205,29	205,29	99,731	0	0	0	0	0	0	0
13:41:56	-872,216	2849,378	24,199	23,34	13,56	13,911	15,382	21,5	954,326	24,748	2462,281	0	205,29	205,29	99,731	0	0	0	0	0	0	0
13:41:56	-803,808	2841,34	23,711	22,851	13,542	13,828	15,351	21,5	954,326	24,748	2462,66	0	205,29	205,29	99,731	0	0	0	0	0	0	0
13:41:56	-717,358	2834,167	23,418	22,363	13,519	13,754	15,32	21,5	954,326	24,748	2463,031	0	205,29	205,29	99,731	0	0	0	0	0	0	0
13:41:56	-714,306	2827,024	23,271	22,119	13,487	13,68	15,288	21,5	954,326	24,748	2463,395	0	205,29	205,29	99,731	0	0	0	0	0	0	0
13:41:56	-611,279	2820,911	23,32	22,461	13,45	13,617	15,255	21,5	954,326	24,748	2463,753	0	205,29	205,29	99,731	0	0	0	0	0	0	0
13:41:56	-511,84	2815,792	23,564	22,558	13,407	13,564	15,222	21,5	954,326	24,748	2464,105	0	205,29	205,29	99,731	0	0	0	0	0	0	0
13:41:56	-695,166	2808,841	23,711	22,656	13,36	13,493	15,188	21,5	954,326	24,748	2464,449	0	205,29	205,29	99,731	0	0	0	0	0	0	0
13:41:56	-565,869	2803,182	23,906	22,656	13,317	13,434	15,153	21,5	954,326	24,748	2464,788	0	205,29	205,29	99,731	0	0	0	0	0	0	0
13:41:56	-635,693	2796,825	23,906	22,558	13,282	13,369	15,118	21,5	954,326	24,748	2465,12	0	205,29	205,29	99,731	0	0	0	0	0	0	0
13:41:56	-803,149	2788,794	23,613	22,51	13,253	13,286	15,082	21,5	954,326	24,748	2465,444	0	205,29	205,29	99,731	0	0	0	0	0	0	0
13:41:56	-902,783	2779,766	23,125	22,119	13,23	13,193	15,045	21,5	954,326	24,748	2465,758	0	205,29	205,29	99,731	0	0	0	0	0	0	0
13:41:56	-917,944	2770,586	22,539	21,777	13,211	13,098	15,007	21,5	954,326	24,748	2466,063	0	205,29	205,29	99,731	0	0	0	0	0	0	0
13:41:56	-581,054	2764,776	22,295	21,582	13,193	13,038	14,969	21,5	954,326	24,748	2466,362	0	205,29	205,29	99,731	0	0	0	0	0	0	0
13:41:56	-790,063	2756,875	21,855	20,947	13,173	12,957	14,929	21,5	954,326	24,748	2466,653	0	205,29	205,29	99,731	0	0	0	0	0	0	0
13:41:56	-526,611	2751,609	21,806	21,045	13,146	12,903	14,889	21,5	954,326	24,748	2466,938	0	205,29	205,29	99,731	0	0	0	0	0	0	0
13:41:56	-510,62	2746,503	21,806	21,094	13,117	12,85	14,849	21,5	954,326	24,748	2467,217	0	205,29	205,29	99,731	0	0	0	0	0	0	0
13:41:56	-607,959	2740,423	21,709	20,898	13,089	12,787	14,809	21,5	954,326	24,748	2467,49	0	205,29	205,29	99,731	0	0	0	0	0	0	0
13:41:56	-616,357	2734,26	21,611	20,703	13,059	12,724	14,768	21,5	954,326	24,748	2467,757	0	205,29	205,29	99,731	0	0	0	0	0	0	0
13:41:56	-498,022	2729,279	21,709	20,752	13,026	12,672	14,727	21,5	954,326	24,748	2468,019	0	205,29	205,29	99,731	0	0	0	0	0	0	0
13:41:56	-575,854	2723,521	21,562	20,752	13,002	12,613	14,686	21,5	954,326	24,748	2468,274	0	205,29	205,29	99,731	0	0	0	0	0	0	0
13:41:56	-666,235	2716,859	21,318	20,605	12,978	12,544	14,644	21,5	954,326	24,748	2468,523	0	205,29	205,29	99,731	0	0	0	0	0	0	0
13:41:56	-519,531	2711,663	21,221	20,556	12,954	12,491	14,601	21,5	954,326	24,748	2468,766	0	205,29	205,29	99,731	0	0	0	0	0	0	0
13:41:56	-437,768	2707,286	21,123	20,556	12,935	12,446	14,559	21,5	954,326	24,748	2469,004	0	205,29	205,29	99,731	0	0	0	0	0	0	0
13:41:56	-630,468	2700,981	20,83	20,215	12,916	12,381	14,516	21,5	954,326	24,748	2469,236	0	205,29	205,29	99,731	0	0	0	0	0	0	0
13:41:56	-521,24	2695,768	20,732	20,019	12,892	12,327	14,474	21,5	954,326	24,748	2469,463	0	205,29	205,29	99,731	0	0	0	0	0	0	0
13:41:56	-567,211	2690,096	20,586	20,068	12,868	12,269	14,43	21,5	954,326	24,748	2469,683	0	205,29	205,29	99,731	0	0	0	0	0	0	0
13:41:56	-503,417	2685,062	20,586	20,068	12,84	12,217	14,387	21,5	954,326	24,748	2469,899	0	205,29	205,29	99,731	0	0	0	0	0	0	0
13:41:56	-167,065	2683,391	20,928	20,263	12,812	12,199	14,344	21,5	954,326	24,748	2470,112	0	205,29	205,29	99,731	0	0	0	0	0	0	0
13:41:56	-418,945	2679,202	20,928	20,41	12,788	12,156	14,301	21,5	954,326	24,748	2470,322	0	205,29	205,29	99,731	0	0	0	0	0	0	0
13:41:56	-504,809	2674,154	20,928	20,361	12,76	12,104	14,258	21,5	954,326	24,748	2470,526	0	205,29	205,29	99,731	0	0	0	0	0	0	0
13:41:56	-404,736	2670,107	20,928	20,263	12,737	12,062	14,215	21,5	954,326	24,748	2470,725	0	205,29	205,29	99,731	0	0	0	0	0	0	0
13:41:56	-684,057	2663,266	20,586	20,215	12,717	11,992	14,171	21,5	954,326	24,748	2470,917	0	205,29	205,29	99,731	0	0	0	0	0	0	0
13:41:56	-472,338	2658,543	20,439	20,019	12,699	11,943	14,128	21,5	954,326	24,748	2471,105	0	205,29	205,29	99,731	0	0	0	0	0	0	0
13:41:56	-522,68	2653,316	20,244	19,726	12,68	11,889	14,084	21,5	954,326	24,748	2471,287	0	205,29	205,29	99,731	0	0	0	0	0	0	0
13:41:56	-545,996	2647,856	19,951	19,58	12,666	11,833	14,04	21,5	954,326	24,748	2471,463	0	205,29	205,29	99,731	0	0	0	0	0	0	0
13:41:56	-507,348	2642,782	19,853	19,531	12,643	11,781	13,995	21,5	954,326	24,748	2471,635	0	205,29	205,29	99,731	0	0	0	0	0	0	0
13:41:56	-319,897	2639,583	19,951	19,531	12,619	11,748	13,951	21,5	954,326	24,748	2471,803	0	205,29	205,29	99,731	0	0	0	0	0	0	0
13:41:56	-417,138	2635,412	20	19,58	12,593	11,705	13,907	21,5	954,326	24,748	2471,966	0	205,29	205,29	99,731	0	0	0	0	0	0	0
13:41:56	-468,457	2630,727	20	19,531	12,567	11,656	13,863	21,5	954,326	24,748	2472,125	0	205,29	205,29	99,731	0	0	0	0	0	0	0
13:41:56	-446,557	2626,262	20	19,531	12,542	11,61	13,819	21,5	954,326	24,748	2472,279	0	205,29	205,29	99,731	0	0	0	0	0	0	0
13:41:56	-370,288	2622,559	20,097	19,531	12,515	11,572	13,775	21,5	954,326	24,748	2472,429	0	205,29	205,29	99,731	0	0	0	0	0	0	0
13:41:56	-440,844	2618,151	20	19,531	12,496	11,527	13,731	21,5	954,326	24,748	2472,575	0	205,29	205,29	99,731	0	0	0	0	0	0	0
13:41:56	-437,231	2613,778	19,951	19,531	12,474	11,482	13,687	21,5	954,326	24,748	2472,716	0	205,29	205,29	99,731	0	0	0	0	0	0	0
13:41:56	-434,716	2609,431	19,756	19,238	12,461	11,437	13,643	21,5	954,326	24,748	2472,853	0	205,29	205,29	99,731	0	0	0	0	0	0	0
13:41:56	-592,285	2603,508	19,463	18,994	12,443	11,376	13,598	21,5	954,326	24,748	2472,984	0	205,29	205,29	99,731	0	0	0	0	0	0	0
13:41:56	-463,5	2598,873	19,316	18,799	12,425	11,328	13,554	21,5	954,326	24,748	2473,109	0	205,29	205,29	99,731	0	0	0	0	0	0	0
13:41:56	-368,505	2595,188	19,267	18,799	12,407	11,29	13,509	21,5	954,326	24,748	2473,232	0	205,29	205,29	99,731	0	0	0	0	0	0	0
13:41:56	-419,287	2590,995	19,267	18,701	12,384	11,247	13,465	21,5	954,326	24,748	2473,349	0	205,29	205,29	99,731	0	0	0	0	0	0	0
13:41:56	-382,495	2587,17	19,267	18,701	12,362	11,207	13,421	21,5	954,326	24,748	2473,463	0	205,29	205,29	99,731	0	0	0	0	0	0	0
13:41:56	-385,742	2583,313	19,267	18,847	12,34	11,168	13,376	21,5	954,326	24,748	2473,573	0	205,29	205,29	99,731	0	0	0	0	0	0	0
13:41:56	-342,26	2579,89	19,267	18,847	12,321	11,132	13,332	21,5	954,326	24,748	2473,68	0	205,29	205,29	99,731	0	0	0	0	0	0	0
13:41:56	-580,273	2574,088	19,023	18,652	12,302	11,073	13,288	21,5	954,326	24,748	2473,78	0	205,29	205,29	99,731	0	0	0	0	0	0	0
13:41:57	-438,916	2569,698	18,877	18,506	12,285	11,027	13,244	21,5	954,326	24,748	2473,876	0	205,29	205,29	99,731	0	0	0	0	0	0	0
13:41:57	-438,989	2565,308	18,681	18,31	12,271	10,982	13,199	21,5	954,326	24,748	2473,967	0	205,29	205,29	99,731	0	0	0	0	0	0	0
13:41:57	-297,851	2562,33	18,633	18,31	12,257	10,951	13,155	21,5	954,326	24,748	2474,056	0	205,29	205,29	99,731	0	0	0	0	0	0	0
13:41:57	-569,726	2556,633	18,291	18,066	12,244	10,893	13,111	21,5	954,326	24,748	2474,138	0	205,29	205,29	99,731	0	0	0	0	0	0	0
13:41:57	-308,544	2553,547	18,291	18,066	12,226	10,861	13,067	21,5	954,326	24,748	2474,217	0	205,29	205,29	99,731	0	0	0	0	0	0	0
13:41:57	-424,243	2549,305	18,193	18,066	12,208	10,817	13,023	21,5	954,326	24,748	2474,292	0	205,29	205,29	99,731	0	0	0	0	0	0	0
13:41:57	-250	2546,805	18,291	18,066	12,188	10,791	12,979	21,3	953,406	24,748	2474,365	0	205,29	205,29	99,731	0	0	0	0	0	0	0
13:41:57	-234,594	2544,459	18,388	18,164	12,17	10,767	12,936	21,3	953,406	24,748	2474,435	0	205,29	205,29	99,731	0	0	0	0	0	0	0
13:41:57	-375,708	2540,702	18,34	18,115	12,151	10,728	12,892	21,3	953,406	24,748	2474,501	0	205,29	205,29	99,731	0	0	0	0	0	0	0
13:41:57	-370,19	2537	18,291	18,066	12,133	10,69	12,849	21,3	953,406	24,748	2474,564	0	205,29	205,29	99,731	0	0	0	0	0	0	0
13:41:57	-389,379	2533,106	18,144	17,92	12,119	10,65	12,806	21,3	953,406	24,748	2474,622	0	205,29	205,29	99,731	0	0	0	0	0	0	0
13:41:57	-381,835	2529,288	17,998	17,822	12,105	10,611	12,763	21,3	953,406	24,748	2474,677	0	205,29	205,29	99,731	0	0	0	0	0	0	0
13:41:57	-362,231	2525,665	17,803	17,578	12,096	10,573	12,72	21,3	953,406	24,748	2474,728	0	205,29	205,29	99,731	0	0	0	0	0	0	0
13:41:57	-266,967	2522,996	17,705	17,578	12,086	10,546	12,677	21,3	953,406	24,748	2474,776	0	205,29	205,29	99,731	0	0	0	0	0	0	0
13:41:57	-388,085	2519,115	17,558	17,48	12,072	10,506	12,635	21,3	953,406	24,748	2474,82	0	205,29	205,29	99,731	0	0	0	0	0	0	0
13:41:57	-297,094	2516,144	17,51	17,383	12,058	10,475	12,593	21,3	953,406	24,748	2474,862	0	205,29	205,29	99,731	0	0	0	0	0	0	0
13:41:57	-233,3	2513,811	17,363	17,285	12,053	10,451	12,551	21,3	953,406	24,748	2474,901	0	203,729	203,729	99,725	0	0	0	0	0	0	0
13:41:57	-298,266	2510,828	17,314	17,187	12,039	10,42	12,509	21,3	953,406	24,748	2474,937	0	203,729	203,729	99,725	0	0	0	0	0	0	0
13:41:57	-246,655	2508,362	17,314	17,187	12,025	10,395	12,467	21,3	953,406	24,748	2474,97	0	203,729	203,729	99,725	0	0	0	0	0	0	0
13:41:57	-249,78	2505,864	17,314	17,236	12,011	10,369	12,426	21,3	953,406	24,748	2475,001	0	203,729	203,729	99,725	0	0	0	0	0	0	0
13:41:57	-169,702	2504,167	17,314	17,236	12,001	10,352	12,386	21,3	953,406	24,748	2475,03	0	203,729	203,729	99,725	0	0	0	0	0	0	0
13:41:57	-157,153	2502,595	17,412	17,285	11,987	10,336	12,345	21,3	953,406	24,748	2475,058	0	203,729	203,729	99,725	0	0	0	0	0	0	0
13:41:57	-239,404	2500,201	17,51	17,383	11,968	10,311	12,305	21,3	953,406	24,748	2475,083	0	203,729	203,729	99,725	0	0	0	0	0	0	0
13:41:57	-345,654	2496,745	17,412	17,383	11,954	10,275	12,266	21,3	953,406	24,748	2475,105	0	203,729	203,729	99,725	0	0	0	0	0	0	0
13:41:57	-216,015	2494,585	17,363	17,285	11,944	10,253	12,226	21,3	953,406	24,748	2475,124	0	203,729	203,729	99,725	0	0	0	0	0	0	0
13:41:57	-213,891	2492,446	17,314	17,187	11,935	10,231	12,187	21,3	953,406	24,748	2475,142	0	203,729	203,729	99,725	0	0	0	0	0	0	0
13:41:57	-307,421	2489,371	17,168	17,041	11,926	10,199	12,148	21,3	953,406	24,748	2475,156	0	203,729	203,729	99,725	0	0	0	0	0	0	0
13:41:57	-264,282	2486,729	17,07	16,943	11,916	10,172	12,109	21,3	953,406	24,748	2475,167	0	203,729	203,729	99,725	0	0	0	0	0	0	0
13:41:57	-215,917	2484,569	17,021	16,943	11,907	10,15	12,071	21,3	953,406	24,748	2475,177	0	203,729	203,729	99,725	0	0	0	0	0	0	0
13:41:57	-166,528	2482,904	17,021	16,845	11,897	10,133	12,033	21,3	953,406	24,748	2475,184	0	203,729	203,729	99,725	0	0	0	0	0	0	0
13:41:57	-251,806	2480,386	17,021	16,943	11,883	10,107	11,995	21,3	953,406	24,748	2475,19	0	203,729	203,729	99,725	0	0	0	0	0	0	0
13:41:57	-120,263	2479,183	17,07	16,894	11,874	10,094	11,958	21,3	953,406	24,748	2475,194	0	203,729	203,729	99,725	0	0	0	0	0	0	0
13:41:57	-296,997	2476,213	17,021	16,943	11,859	10,064	11,921	21,3	953,406	24,748	2475,195	0	203,729	203,729	99,725	0	0	0	0	0	0	0
13:41:57	-260,961	2473,604	16,924	16,845	11,85	10,037	11,884	21,3	953,406	24,748	2473,604	0	203,729	203,729	99,725	0	0	0	0	0	0	0
13:41:57	-167,529	2471,929	16,924	16,845	11,841	10,019	11,847	21,3	953,406	24,748	2471,929	0	203,729	203,729	99,725	0	0	0	0	0	0	0
13:41:57	-248,632	2469,442	16,924	16,748	11,827	9,994	11,811	21,3	953,406	24,748	2469,442	0	203,729	203,729	99,725	0	0	0	0	0	0	0
13:41:57	-214,746	2467,295	16,875	16,748	11,817	9,972	11,775	21,3	953,406	24,748	2467,295	0	203,729	203,729	99,725	0	0	0	0	0	0	0
13:41:57	-132,543	2465,969	16,826	16,748	11,812	9,958	11,739	21,3	953,406	24,748	2465,969	0	203,729	203,729	99,725	0	0	0	0	0	0	0
13:41:57	-306,933	2462,9	16,679	16,552	11,803	9,926	11,704	21,3	953,406	24,748	2462,9	0	203,729	203,729	99,725	0	0	0	0	0	0	0
13:41:57	-164,257	2461,257	16,679	16,601	11,794	9,909	11,668	21,3	953,406	24,748	2461,257	0	203,729	203,729	99,725	0	0	0	0	0	0	0
13:41:57	-168,554	2459,572	16,679	16,552	11,784	9,892	11,634	21,3	953,406	24,748	2459,572	0	203,729	203,729	99,725	0	0	0	0	0	0	0
13:41:57	-163,256	2457,939	16,679	16,552	11,775	9,875	11,599	21,3	953,406	24,748	2457,939	0	203,729	203,729	99,725	0	0	0	0	0	0	0
13:41:57	-261,743	2455,322	16,582	16,552	11,765	9,848	11,565	21,3	953,406	24,748	2455,322	0	203,729	203,729	99,725	0	0	0	0	0	0	0
13:41:57	-73,217	2454,59	16,679	16,552	11,756	9,841	11,531	21,3	953,406	24,748	2454,59	0	203,729	203,729	99,725	0	0	0	0	0	0	0
13:41:57	-126,879	2453,321	16,728	16,601	11,746	9,828	11,498	21,3	953,406	24,748	2453,321	0	203,729	203,729	99,725	0	0	0	0	0	0	0
13:41:57	-144,458	2451,876	16,826	16,699	11,733	9,813	11,465	21,3	953,406	24,748	2451,876	0	203,729	203,729	99,725	0	0	0	0	0	0	0
13:41:57	-165,38	2450,223	16,826	16,699	11,723	9,796	11,432	21,3	953,406	24,748	2450,223	0	203,729	203,729	99,725	0	0	0	0	0	0	0
13:41:57	-174,218	2448,48	16,728	16,699	11,719	9,778	11,399	21,3	953,406	24,748	2448,48	0	203,729	203,729	99,725	0	0	0	0	0	0	0
13:41:57	-210,351	2446,377	16,679	16,552	11,71	9,756	11,367	21,3	953,406	24,748	2446,377	0	203,729	203,729	99,725	0	0	0	0	0	0	0
13:41:57	-229,736	2444,079	16,533	16,504	11,705	9,732	11,335	21,3	953,406	24,748	2444,079	0	203,729	203,729	99,725	0	0	0	0	0	0	0
13:41:57	-183,911	2442,24	16,435	16,406	11,7	9,713	11,303	21,3	953,406	24,748	2442,24	0	203,729	203,729	99,725	0	0	0	0	0	0	0
13:41:57	-206,909	2440,171	16,386	16,308	11,69	9,692	11,272	21,3	953,406	24,748	2440,171	0	203,729	203,729	99,725	0	0	0	0	0	0	0
13:41:57	-157,69	2438,594	16,386	16,308	11,682	9,676	11,24	21,3	953,406	24,748	2438,594	0	203,729	203,729	99,725	0	0	0	0	0	0	0
13:41:57	-88,647	2437,708	16,386	16,308	11,677	9,667	11,21	21,3	953,406	24,748	2437,708	0	203,729	203,729	99,725	0	0	0	0	0	0	0
13:41:57	-213,208	2435,576	16,338	16,308	11,667	9,645	11,179	21,3	953,406	24,748	2435,576	0	203,729	203,729	99,725	0	0	0	0	0	0	0
13:41:57	-154,516	2434,031	16,338	16,211	11,658	9,629	11,148	21,3	953,406	24,748	2434,031	0	203,729	203,729	99,725	0	0	0	0	0	0	0
13:41:57	-99,487	2433,036	16,338	16,162	11,653	9,618	11,118	21,3	953,406	24,748	2433,036	0	203,729	203,729	99,725	0	0	0	0	0	0	0
13:41:57	-294,433	2430,091	16,191	16,162	11,644	9,588	11,088	21,3	953,406	24,748	2430,091	0	203,729	203,729	99,725	0	0	0	0	0	0	0
13:41:57	-86,401	2429,227	16,191	16,162	11,639	9,579	11,059	21,3	953,406	24,748	2429,227	0	203,729	203,729	99,725	0	0	0	0	0	0	0
13:41:57	-161,865	2427,609	16,191	16,162	11,63	9,562	11,03	21,3	953,406	24,748	2427,609	0	203,729	203,729	99,725	0	0	0	0	0	0	0
13:41:57	-114,062	2426,468	16,24	16,162	11,621	9,551	11,001	21,3	953,406	24,748	2426,468	0	203,729	203,729	99,725	0	0	0	0	0	0	0
13:41:57	-172,729	2424,741	16,24	16,162	11,611	9,533	10,972	21,3	953,406	24,748	2424,741	0	203,729	203,729	99,725	0	0	0	0	0	0	0
13:41:57	-19,067	2424,55	16,386	16,308	11,602	9,531	10,944	21,3	953,406	24,748	2424,55	0	203,729	203,729	99,725	0	0	0	0	0	0	0
13:41:57	-169,555	2422,855	16,386	16,357	11,593	9,513	10,915	21,3	953,406	24,748	2422,855	0	203,729	203,729	99,725	0	0	0	0	0	0	0
13:41:57	-123,681	2421,618	16,435	16,357	11,583	9,501	10,888	21,3	953,406	24,748	2421,618	0	203,729	203,729	99,725	0	0	0	0	0	0	0
13:41:57	-144,287	2420,175	16,386	16,357	11,578	9,486	10,86	21,3	953,406	24,748	2420,175	0	203,729	203,729	99,725	0	0	0	0	0	0	0
13:41:57	-141,406	2418,761	16,386	16,308	11,57	9,471	10,833	21,3	953,406	24,748	2418,761	0	203,729	203,729	99,725	0	0	0	0	0	0	0
13:41:57	-146,411	2417,297	16,338	16,308	11,564	9,456	10,806	21,3	953,406	24,748	2417,297	0	203,729	203,729	99,725	0	0	0	0	0	0	0
13:41:57	-152,197	2415,775	16,338	16,211	11,555	9,44	10,779	21,3	953,406	24,748	2415,775	0	203,729	203,729	99,725	0	0	0	0	0	0	0
13:41:57	-281,494	2412,96	16,045	16,064	11,555	9,411	10,752	21,3	953,406	24,748	2412,96	0	203,729	203,729	99,725	0	0	0	0	0	0	0
13:41:57	-178,027	2411,18	15,947	16,015	11,551	9,393	10,726	21,3	953,406	24,748	2411,18	0	203,729	203,729	99,725	0	0	0	0	0	0	0
13:41:57	-137,109	2409,808	15,947	15,967	11,543	9,379	10,699	21,3	953,406	24,748	2409,808	0	203,729	203,729	99,725	0	0	0	0	0	0	0
13:41:57	-165,234	2408,156	15,947	15,967	11,533	9,362	10,673	21,3	953,406	24,748	2408,156	0	203,729	203,729	99,725	0	0	0	0	0	0	0
13:41:57	-72,534	2407,431	16,045	16,015	11,524	9,354	10,647	21,3	953,406	24,748	2407,431	0	203,729	203,729	99,725	0	0	0	0	0	0	0
13:41:57	-241,65	2405,014	15,947	16,015	11,516	9,33	10,621	21,3	953,406	24,748	2405,014	0	203,729	203,729	99,725	0	0	0	0	0	0	0
13:41:57	-53,149	2404,483	16,045	16,015	11,507	9,324	10,596	21,3	953,406	24,748	2404,483	0	203,729	203,729	99,725	0	0	0	0	0	0	0
13:41:57	-97,29	2403,51	16,045	16,015	11,502	9,314	10,571	21,3	953,406	24,748	2403,51	0	203,729	203,729	99,725	0	0	0	0	0	0	0
13:41:57	-240,576	2401,104	15,947	15,967	11,494	9,289	10,546	21,3	953,406	24,748	2401,104	0	203,729	203,729	99,725	0	0	0	0	0	0	0
13:41:57	-127,856	2399,826	15,898	16,015	11,489	9,276	10,521	21,3	953,406	24,748	2399,826	0	203,729	203,729	99,725	0	0	0	0	0	0	0
13:41:57	-80,834	2399,017	15,898	15,869	11,484	9,268	10,496	21,3	953,406	24,748	2399,017	0	203,729	203,729	99,725	0	0	0	0	0	0	0
13:41:57	-145,19	2397,565	15,849	15,869	11,479	9,253	10,472	21,3	953,406	24,748	2397,565	0	203,729	203,729	99,725	0	0	0	0	0	0	0
13:41:57	-34,204	2397,223	15,898	15,967	11,474	9,249	10,448	21,3	953,406	24,748	2397,223	0	203,729	203,729	99,725	0	0	0	0	0	0	0
13:41:57	-143,457	2395,789	15,898	15,967	11,466	9,234	10,424	21,3	953,406	24,748	2395,789	0	203,729	203,729	99,725	0	0	0	0	0	0	0
13:41:57	-114,428	2394,644	15,898	15,967	11,46	9,223	10,401	21,3	953,406	24,748	2394,644	0	203,729	203,729	99,725	0	0	0	0	0	0	0
13:41:57	-126,342	2393,381	15,898	15,967	11,453	9,21	10,377	21,3	953,406	24,748	2393,381	0	203,729	203,729	99,725	0	0	0	0	0	0	0
13:41:57	-99,414	2392,387	15,898	15,967	11,447	9,199	10,354	21,3	953,406	24,748	2392,387	0	203,729	203,729	99,725	0	0	0	0	0	0	0
13:41:57	-79,931	2391,588	15,898	15,967	11,442	9,191	10,331	21,3	953,406	24,748	2391,588	0	203,729	203,729	99,725	0	0	0	0	0	0	0
13:41:57	-126,586	2390,322	15,849	15,82	11,438	9,178	10,309	21,3	953,406	24,748	2390,322	0	203,729	203,729	99,725	0	0	0	0	0	0	0
13:41:57	-155,126	2388,77	15,752	15,722	11,434	9,162	10,286	21,3	953,406	24,748	2388,77	0	203,729	203,729	99,725	0	0	0	0	0	0	0
13:41:57	-158,74	2387,183	15,605	15,722	11,433	9,146	10,264	21,3	953,406	24,748	2387,183	0	203,729	203,729	99,725	0	0	0	0	0	0	0
13:41:57	-66,21	2386,521	15,556	15,625	11,432	9,139	10,242	21,3	953,406	24,748	2386,521	0	203,729	203,729	99,725	0	0	0	0	0	0	0
13:41:57	-155,053	2384,97	15,459	15,527	11,429	9,123	10,22	21,3	953,406	24,748	2384,97	0	203,729	203,729	99,725	0	0	0	0	0	0	0
13:41:57	-84,399	2384,126	15,41	15,429	11,427	9,114	10,198	21,3	953,406	24,748	2384,126	0	203,729	203,729	99,725	0	0	0	0	0	0	0
13:41:57	-75,292	2383,373	15,459	15,478	11,42	9,106	10,177	21,3	953,406	24,748	2383,373	0	203,729	203,729	99,725	0	0	0	0	0	0	0
13:41:57	-100,439	2382,369	15,459	15,527	11,414	9,096	10,156	21,3	953,406	24,748	2382,369	0	203,729	203,729	99,725	0	0	0	0	0	0	0
13:41:57	-140,209	2380,967	15,459	15,625	11,406	9,082	10,135	21,3	953,406	24,748	2380,967	0	203,729	203,729	99,725	0	0	0	0	0	0	0
13:41:57	21,557	2381,182	15,605	15,674	11,399	9,084	10,114	21,3	953,406	24,748	2380,967	0	203,729	203,729	99,725	0	0	0	0	0	0	0
13:41:57	38,72	2381,57	15,752	15,722	11,394	9,088	10,094	21,3	953,406	24,748	2380,968	0	203,729	203,729	99,725	0	0	0	0	0	0	0
13:41:57	-126,684	2380,303	15,703	15,674	11,389	9,075	10,074	21,3	953,406	24,748	2380,303	0	203,729	203,729	99,725	0	0	0	0	0	0	0
13:41:57	-78,71	2379,516	15,703	15,722	11,385	9,067	10,054	21,3	953,406	24,748	2379,516	0	203,729	203,729	99,725	0	0	0	0	0	0	0
13:41:58	-112,939	2378,386	15,605	15,625	11,384	9,055	10,034	21,3	953,406	24,748	2378,386	0	203,729	203,729	99,725	0	0	0	0	0	0	0
13:41:58	-42,065	2377,966	15,605	15,527	11,381	9,051	10,015	21,3	953,406	24,748	2377,966	0	203,729	203,729	99,725	0	0	0	0	0	0	0
13:41:58	-159,594	2376,37	15,459	15,478	11,38	9,034	9,996	21,3	953,406	24,748	2376,37	0	203,729	203,729	99,725	0	0	0	0	0	0	0
13:41:58	-19,458	2376,175	15,459	15,478	11,379	9,032	9,977	21,3	953,406	24,748	2376,175	0	203,729	203,729	99,725	0	0	0	0	0	0	0
13:41:58	-73,974	2375,435	15,361	15,332	11,38	9,025	9,958	21,3	953,406	24,748	2375,435	0	203,729	203,729	99,725	0	0	0	0	0	0	0
13:41:58	-140,087	2374,035	15,215	15,185	11,38	9,01	9,94	21,3	953,406	24,748	2374,035	0	203,729	203,729	99,725	0	0	0	0	0	0	0
13:41:58	-14,794	2373,887	15,263	15,283	11,377	9,009	9,922	21,2	951,976	24,748	2373,887	0	203,729	203,729	99,725	0	0	0	0	0	0	0
13:41:58	-32,25	2373,564	15,263	15,185	11,375	9,005	9,904	21,2	951,976	24,748	2373,564	0	203,729	203,729	99,725	0	0	0	0	0	0	0
13:41:58	-42,065	2373,143	15,263	15,185	11,372	9,001	9,886	21,2	951,976	24,748	2373,143	0	203,729	203,729	99,725	0	0	0	0	0	0	0
13:41:58	-66,162	2372,482	15,215	15,136	11,371	8,994	9,868	21,2	951,976	24,748	2372,482	0	203,729	203,729	99,725	0	0	0	0	0	0	0
13:41:58	-154,907	2370,933	15,117	15,185	11,368	8,978	9,851	21,2	951,976	24,748	2370,933	0	203,729	203,729	99,725	0	0	0	0	0	0	0
13:41:58	32,055	2371,253	15,215	15,185	11,364	8,981	9,834	21,2	951,976	24,748	2370,933	0	203,729	203,729	99,725	0	0	0	0	0	0	0
13:41:58	8,886	2371,342	15,263	15,283	11,362	8,982	9,817	21,2	951,976	24,748	2370,934	0	203,729	203,729	99,725	0	0	0	0	0	0	0
13:41:58	-79,907	2370,543	15,263	15,332	11,357	8,974	9,801	21,2	951,976	24,748	2370,543	0	203,729	203,729	99,725	0	0	0	0	0	0	0
13:41:58	31,835	2370,861	15,361	15,429	11,354	8,977	9,785	21,2	951,976	24,748	2370,543	0	203,729	203,729	99,725	0	0	0	0	0	0	0
13:41:58	12,597	2370,987	15,459	15,478	11,349	8,979	9,769	21,2	951,976	24,748	2370,544	0	203,729	203,729	99,725	0	0	0	0	0	0	0
13:41:58	-127,661	2369,711	15,41	15,429	11,345	8,966	9,753	21,2	951,976	24,748	2369,711	0	202,213	202,213	99,718	0	0	0	0	0	0	0
13:41:58	-16,992	2369,541	15,459	15,527	11,341	8,964	9,737	21,2	951,976	24,748	2369,541	0	202,213	202,213	99,718	0	0	0	0	0	0	0
13:41:58	-65,087	2368,89	15,41	15,478	11,34	8,957	9,722	21,2	951,976	24,748	2368,89	0	202,213	202,213	99,718	0	0	0	0	0	0	0
13:41:58	-65,063	2368,239	15,361	15,429	11,339	8,95	9,707	21,2	951,976	24,748	2368,239	0	202,213	202,213	99,718	0	0	0	0	0	0	0
13:41:58	29,565	2368,535	15,41	15,429	11,338	8,953	9,692	21,2	951,976	24,748	2368,24	0	202,213	202,213	99,718	0	0	0	0	0	0	0
13:41:58	-62,622	2367,909	15,41	15,429	11,335	8,947	9,678	21,2	951,976	24,748	2367,909	0	202,213	202,213	99,718	0	0	0	0	0	0	0
13:41:58	-157,373	2366,335	15,263	15,332	11,334	8,931	9,663	21,2	951,976	24,748	2366,335	0	202,213	202,213	99,718	0	0	0	0	0	0	0
13:41:58	-62,548	2365,71	15,263	15,332	11,33	8,924	9,649	21,2	951,976	24,748	2365,71	0	202,213	202,213	99,718	0	0	0	0	0	0	0
13:41:58	-46,655	2365,243	15,215	15,283	11,33	8,92	9,634	21,2	951,976	24,748	2365,243	0	202,213	202,213	99,718	0	0	0	0	0	0	0
13:41:58	-17,358	2365,069	15,215	15,185	11,329	8,918	9,62	21,2	951,976	24,748	2365,069	0	202,213	202,213	99,718	0	0	0	0	0	0	0
13:41:58	-93,31	2364,136	15,117	15,136	11,329	8,908	9,606	21,2	951,976	24,748	2364,136	0	202,213	202,213	99,718	0	0	0	0	0	0	0
13:41:58	17,333	2364,31	15,117	15,185	11,33	8,91	9,593	21,2	951,976	24,748	2364,136	0	202,213	202,213	99,718	0	0	0	0	0	0	0
13:41:58	-111,352	2363,196	15,068	15,136	11,326	8,898	9,579	21,2	951,976	24,748	2363,196	0	202,213	202,213	99,718	0	0	0	0	0	0	0
13:41:58	46,655	2363,663	15,117	15,088	11,326	8,903	9,566	21,2	951,976	24,748	2363,197	0	202,213	202,213	99,718	0	0	0	0	0	0	0
13:41:58	-127,636	2362,386	15,068	15,185	11,322	8,89	9,552	21,2	951,976	24,748	2362,386	0	202,213	202,213	99,718	0	0	0	0	0	0	0
13:41:58	-33,374	2362,053	15,068	15,185	11,32	8,887	9,539	21,2	951,976	24,748	2362,053	0	202,213	202,213	99,718	0	0	0	0	0	0	0
13:41:58	75,244	2362,805	15,215	15,429	11,316	8,894	9,527	21,2	951,976	24,748	2362,053	0	202,213	202,213	99,718	0	0	0	0	0	0	0
13:41:58	-34,35	2362,462	15,263	15,429	11,312	8,891	9,514	21,2	951,976	24,748	2362,054	0	202,213	202,213	99,718	0	0	0	0	0	0	0
13:41:58	12,377	2362,585	15,361	15,478	11,307	8,892	9,502	21,2	951,976	24,748	2362,054	0	202,213	202,213	99,718	0	0	0	0	0	0	0
13:41:58	-82,055	2361,765	15,361	15,478	11,303	8,884	9,49	21,2	951,976	24,748	2361,765	0	202,213	202,213	99,718	0	0	0	0	0	0	0
13:41:58	-19,14	2361,573	15,41	15,478	11,299	8,882	9,478	21,2	951,976	24,748	2361,573	0	202,213	202,213	99,718	0	0	0	0	0	0	0
13:41:58	-139,941	2360,174	15,263	15,429	11,299	8,867	9,466	21,2	951,976	24,748	2360,174	0	202,213	202,213	99,718	0	0	0	0	0	0	0
13:41:58	-46,655	2359,707	15,215	15,332	11,299	8,862	9,454	21,2	951,976	24,748	2359,707	0	202,213	202,213	99,718	0	0	0	0	0	0	0
13:41:58	-93,237	2358,775	15,117	15,283	11,299	8,853	9,442	21,2	951,976	24,748	2358,775	0	202,213	202,213	99,718	0	0	0	0	0	0	0
13:41:58	-46,63	2358,309	15,068	15,185	11,299	8,848	9,431	21,2	951,976	24,748	2358,309	0	202,213	202,213	99,718	0	0	0	0	0	0	0
13:41:58	-93,261	2357,376	14,97	15,136	11,299	8,838	9,419	21,2	951,976	24,748	2357,376	0	202,213	202,213	99,718	0	0	0	0	0	0	0
13:41:58	0	2357,376	14,97	15,136	11,299	8,838	9,408	21,2	951,976	24,748	2357,376	0	202,213	202,213	99,718	0	0	0	0	0	0	0
13:41:58	-16,259	2357,213	14,97	15,136	11,298	8,837	9,397	21,2	951,976	24,748	2357,213	0	202,213	202,213	99,718	0	0	0	0	0	0	0
13:41:58	-46,606	2356,747	14,922	15,088	11,298	8,832	9,386	21,2	951,976	24,748	2356,747	0	202,213	202,213	99,718	0	0	0	0	0	0	0
13:41:58	-19,116	2356,556	14,97	15,088	11,294	8,83	9,375	21,2	951,976	24,748	2356,556	0	202,213	202,213	99,718	0	0	0	0	0	0	0
13:41:58	0	2356,556	14,97	15,136	11,294	8,83	9,364	21,2	951,976	24,748	2356,556	0	202,213	202,213	99,718	0	0	0	0	0	0	0
13:41:58	78,027	2357,337	15,068	15,136	11,293	8,838	9,354	21,2	951,976	24,748	2356,557	0	202,213	202,213	99,718	0	0	0	0	0	0	0
13:41:58	-65,722	2356,679	15,068	15,136	11,29	8,831	9,343	21,2	951,976	24,748	2356,557	0	202,213	202,213	99,718	0	0	0	0	0	0	0
13:41:58	-159,008	2355,089	14,97	15,088	11,286	8,815	9,333	21,2	951,976	24,748	2355,089	0	202,213	202,213	99,718	0	0	0	0	0	0	0
13:41:58	56,738	2355,657	15,117	15,283	11,281	8,821	9,323	21,2	951,976	24,748	2355,09	0	202,213	202,213	99,718	0	0	0	0	0	0	0
13:41:58	11,23	2355,769	15,215	15,185	11,277	8,822	9,313	21,2	951,976	24,748	2355,091	0	202,213	202,213	99,718	0	0	0	0	0	0	0
13:41:58	-15,014	2355,619	15,215	15,185	11,276	8,82	9,303	21,2	951,976	24,748	2355,091	0	202,213	202,213	99,718	0	0	0	0	0	0	0
13:41:58	-67,016	2354,949	15,215	15,283	11,272	8,813	9,294	21,2	951,976	24,748	2354,949	0	202,213	202,213	99,718	0	0	0	0	0	0	0
13:41:58	-72,827	2354,22	15,068	15,088	11,276	8,806	9,284	21,2	951,976	24,748	2354,22	0	202,213	202,213	99,718	0	0	0	0	0	0	0
13:41:58	0	2354,22	15,068	15,088	11,276	8,806	9,275	21,2	951,976	24,748	2354,22	0	202,213	202,213	99,718	0	0	0	0	0	0	0
13:41:58	0	2354,22	15,068	15,088	11,276	8,806	9,266	21,2	951,976	24,748	2354,22	0	202,213	202,213	99,718	0	0	0	0	0	0	0
13:41:58	-93,188	2353,288	14,97	15,088	11,276	8,796	9,257	21,2	951,976	24,748	2353,288	0	202,213	202,213	99,718	0	0	0	0	0	0	0
13:41:58	0	2353,288	14,97	15,088	11,276	8,796	9,248	21,2	951,976	24,748	2353,288	0	202,213	202,213	99,718	0	0	0	0	0	0	0
13:41:58	-67,016	2352,618	14,97	15,088	11,272	8,789	9,239	21,2	951,976	24,748	2352,618	0	202,213	202,213	99,718	0	0	0	0	0	0	0
13:41:58	-46,606	2352,152	14,922	14,99	11,272	8,785	9,23	21,2	951,976	24,748	2352,152	0	202,213	202,213	99,718	0	0	0	0	0	0	0
13:41:58	-46,582	2351,686	14,873	14,941	11,272	8,78	9,221	21,2	951,976	24,748	2351,686	0	202,213	202,213	99,718	0	0	0	0	0	0	0
13:41:58	46,582	2352,152	14,922	14,843	11,272	8,785	9,212	21,2	951,976	24,748	2351,687	0	202,213	202,213	99,718	0	0	0	0	0	0	0
13:41:58	0	2352,152	14,922	14,99	11,272	8,785	9,204	21,2	951,976	24,748	2351,687	0	202,213	202,213	99,718	0	0	0	0	0	0	0
13:41:58	-46,582	2351,686	14,873	14,843	11,272	8,78	9,196	21,2	951,976	24,748	2351,686	0	202,213	202,213	99,718	0	0	0	0	0	0	0
13:41:58	-14,99	2351,536	14,873	14,843	11,271	8,778	9,187	21,2	951,976	24,748	2351,536	0	202,213	202,213	99,718	0	0	0	0	0	0	0
13:41:58	-21,459	2351,322	14,922	14,99	11,267	8,776	9,179	21,2	951,976	24,748	2351,322	0	202,213	202,213	99,718	0	0	0	0	0	0	0
13:41:58	-46,582	2350,856	14,873	14,941	11,267	8,771	9,171	21,2	951,976	24,748	2350,856	0	202,213	202,213	99,718	0	0	0	0	0	0	0
13:41:58	-15,014	2350,706	14,873	14,941	11,266	8,77	9,163	21,2	951,976	24,748	2350,706	0	202,213	202,213	99,718	0	0	0	0	0	0	0
13:41:58	46,606	2351,172	14,922	14,941	11,266	8,774	9,156	21,2	951,976	24,748	2350,706	0	202,213	202,213	99,718	0	0	0	0	0	0	0
13:41:58	0	2351,172	14,922	15,088	11,266	8,774	9,148	21,2	951,976	24,748	2350,707	0	202,213	202,213	99,718	0	0	0	0	0	0	0
13:41:58	0	2351,172	14,922	14,843	11,266	8,774	9,141	21,2	951,976	24,748	2350,707	0	202,213	202,213	99,718	0	0	0	0	0	0	0
13:41:58	0	2351,172	14,922	14,795	11,266	8,774	9,134	21,2	951,976	24,748	2350,708	0	202,213	202,213	99,718	0	0	0	0	0	0	0
13:41:58	-46,606	2350,706	14,873	14,795	11,266	8,77	9,127	21,2	951,976	24,748	2350,706	0	202,213	202,213	99,718	0	0	0	0	0	0	0
13:41:58	46,606	2351,172	14,922	14,941	11,266	8,774	9,12	21,2	951,976	24,748	2350,706	0	202,213	202,213	99,718	0	0	0	0	0	0	0
13:41:58	-46,606	2350,706	14,873	14,843	11,266	8,77	9,113	21,2	951,976	24,748	2350,706	0	202,213	202,213	99,718	0	0	0	0	0	0	0
13:41:58	0	2350,706	14,873	14,941	11,266	8,77	9,106	21,2	951,976	24,748	2350,706	0	202,213	202,213	99,718	0	0	0	0	0	0	0
13:41:58	0	2350,706	14,873	14,795	11,266	8,77	9,1	21,2	951,976	24,748	2350,706	0	202,213	202,213	99,718	0	0	0	0	0	0	0
13:41:58	0	2350,706	14,873	14,843	11,266	8,77	9,093	21,2	951,976	24,748	2350,706	0	202,213	202,213	99,718	0	0	0	0	0	0	0
13:41:58	46,606	2351,172	14,922	14,99	11,266	8,774	9,087	21,2	951,976	24,748	2350,706	0	202,213	202,213	99,718	0	0	0	0	0	0	0
13:41:58	0	2351,172	14,922	14,941	11,266	8,774	9,081	21,2	951,976	24,748	2350,707	0	202,213	202,213	99,718	0	0	0	0	0	0	0
13:41:58	-139,77	2349,774	14,775	14,648	11,266	8,76	9,074	21,2	951,976	24,748	2349,774	0	202,213	202,213	99,718	0	0	0	0	0	0	0
13:41:58	85,839	2350,633	14,922	14,843	11,263	8,769	9,068	21,2	951,976	24,748	2349,775	0	202,213	202,213	99,718	0	0	0	0	0	0	0
13:41:58	-61,791	2350,015	14,873	14,843	11,262	8,763	9,062	21,2	951,976	24,748	2349,775	0	202,213	202,213	99,718	0	0	0	0	0	0	0
13:41:58	46,582	2350,481	14,922	14,941	11,262	8,767	9,057	21,2	951,976	24,748	2349,776	0	202,213	202,213	99,718	0	0	0	0	0	0	0
13:41:58	-29,174	2350,189	14,922	14,843	11,261	8,764	9,051	21,2	951,976	24,748	2349,776	0	202,213	202,213	99,718	0	0	0	0	0	0	0
13:41:58	-7,299	2350,116	14,97	15,088	11,258	8,764	9,045	21,2	951,976	24,748	2349,777	0	202,213	202,213	99,718	0	0	0	0	0	0	0
13:41:58	125,83	2351,374	15,117	15,088	11,257	8,777	9,04	21,2	951,976	24,748	2349,778	0	202,213	202,213	99,718	0	0	0	0	0	0	0
13:41:58	13,916	2351,513	15,117	15,136	11,258	8,778	9,035	21,2	951,976	24,748	2349,78	0	202,213	202,213	99,718	0	0	0	0	0	0	0
13:41:58	-46,582	2351,047	15,068	14,99	11,258	8,773	9,03	21,2	951,976	24,748	2349,781	0	202,213	202,213	99,718	0	0	0	0	0	0	0
13:41:58	-93,164	2350,116	14,97	14,99	11,258	8,764	9,025	21,2	951,976	24,748	2349,781	0	202,213	202,213	99,718	0	0	0	0	0	0	0
13:41:58	-93,164	2349,184	14,873	14,99	11,258	8,754	9,019	21,2	951,976	24,748	2349,184	0	202,213	202,213	99,718	0	0	0	0	0	0	0
13:41:58	-93,164	2348,253	14,775	14,795	11,258	8,744	9,014	21,2	951,976	24,748	2348,253	0	202,213	202,213	99,718	0	0	0	0	0	0	0
13:41:58	139,746	2349,65	14,922	14,99	11,258	8,759	9,009	21,2	951,976	24,748	2348,254	0	202,213	202,213	99,718	0	0	0	0	0	0	0
13:41:58	36,474	2350,015	14,873	14,843	11,262	8,763	9,004	21,2	951,976	24,748	2348,256	0	202,213	202,213	99,718	0	0	0	0	0	0	0
13:41:58	-139,721	2348,618	14,726	14,795	11,262	8,748	8,999	21,2	951,976	24,748	2348,256	0	202,213	202,213	99,718	0	0	0	0	0	0	0
13:41:58	-36,499	2348,253	14,775	14,795	11,258	8,744	8,994	21,2	951,976	24,748	2348,253	0	202,213	202,213	99,718	0	0	0	0	0	0	0
13:41:58	56,689	2348,819	14,922	14,99	11,253	8,75	8,989	21,2	951,976	24,748	2348,253	0	202,213	202,213	99,718	0	0	0	0	0	0	0
13:41:58	124,731	2350,067	15,068	15,088	11,252	8,763	8,985	21,2	951,976	24,748	2348,255	0	202,213	202,213	99,718	0	0	0	0	0	0	0
13:41:58	-68,041	2349,386	15,068	15,136	11,248	8,756	8,98	21,2	951,976	24,748	2348,256	0	202,213	202,213	99,718	0	0	0	0	0	0	0
13:41:59	0	2349,386	15,068	15,136	11,248	8,756	8,976	21,2	951,976	24,748	2348,257	0	202,213	202,213	99,718	0	0	0	0	0	0	0
13:41:59	-93,164	2348,455	14,97	15,136	11,248	8,746	8,971	21,2	951,976	24,748	2348,258	0	202,213	202,213	99,718	0	0	0	0	0	0	0
13:41:59	-32,446	2348,13	14,922	14,941	11,249	8,743	8,967	21,2	951,976	24,748	2348,13	0	202,213	202,213	99,718	0	0	0	0	0	0	0
13:41:59	-14,111	2347,989	14,922	14,99	11,248	8,742	8,963	21,2	951,976	24,748	2347,989	0	202,213	202,213	99,718	0	0	0	0	0	0	0
13:41:59	-46,582	2347,523	14,873	14,941	11,248	8,737	8,958	21,2	951,976	24,748	2347,523	0	202,213	202,213	99,718	0	0	0	0	0	0	0
13:41:59	0	2347,523	14,873	14,843	11,248	8,737	8,954	21,2	951,976	24,748	2347,523	0	202,213	202,213	99,718	0	0	0	0	0	0	0
13:41:59	-108,178	2346,442	14,775	14,795	11,247	8,726	8,949	21,1	952,436	24,748	2346,442	0	202,213	202,213	99,718	0	0	0	0	0	0	0
13:41:59	-70,825	2345,733	14,775	14,795	11,244	8,718	8,945	21,1	952,436	24,748	2345,733	0	202,213	202,213	99,718	0	0	0	0	0	0	0
13:41:59	0	2345,733	14,775	14,795	11,244	8,718	8,94	21,1	952,436	24,748	2345,733	0	202,213	202,213	99,718	0	0	0	0	0	0	0
13:41:59	-13,94	2345,594	14,775	14,795	11,243	8,717	8,936	21,1	952,436	24,748	2345,594	0	202,213	202,213	99,718	0	0	0	0	0	0	0
13:41:59	0	2345,594	14,775	14,843	11,243	8,717	8,932	21,1	952,436	24,748	2345,594	0	202,213	202,213	99,718	0	0	0	0	0	0	0
13:41:59	-46,533	2345,129	14,726	14,795	11,243	8,712	8,927	21,1	952,436	24,748	2345,129	0	202,213	202,213	99,718	0	0	0	0	0	0	0
13:41:59	46,533	2345,594	14,775	14,843	11,243	8,717	8,923	21,1	952,436	24,748	2345,129	0	202,213	202,213	99,718	0	0	0	0	0	0	0
13:41:59	-46,533	2345,129	14,726	14,795	11,243	8,712	8,919	21,1	952,436	24,748	2345,129	0	202,213	202,213	99,718	0	0	0	0	0	0	0
13:41:59	46,533	2345,594	14,775	14,795	11,243	8,717	8,915	21,1	952,436	24,748	2345,129	0	202,213	202,213	99,718	0	0	0	0	0	0	0
13:41:59	-46,533	2345,129	14,726	14,746	11,243	8,712	8,911	21,1	952,436	24,748	2345,129	0	202,213	202,213	99,718	0	0	0	0	0	0	0
13:41:59	139,648	2346,525	14,873	14,795	11,243	8,727	8,908	21,1	952,436	24,748	2345,13	0	201,857	201,857	99,717	0	0	0	0	0	0	0
13:41:59	-93,115	2345,594	14,775	14,843	11,243	8,717	8,904	21,1	952,436	24,748	2345,13	0	201,857	201,857	99,717	0	0	0	0	0	0	0
13:41:59	0	2345,594	14,775	14,795	11,243	8,717	8,9	21,1	952,436	24,748	2345,131	0	201,857	201,857	99,717	0	0	0	0	0	0	0
13:41:59	93,115	2346,525	14,873	14,941	11,243	8,727	8,897	21,1	952,436	24,748	2345,132	0	201,857	201,857	99,717	0	0	0	0	0	0	0
13:41:59	-93,115	2345,594	14,775	14,843	11,243	8,717	8,893	21,1	952,436	24,748	2345,133	0	201,857	201,857	99,717	0	0	0	0	0	0	0
13:41:59	37,963	2345,974	14,873	14,99	11,24	8,721	8,89	21,1	952,436	24,748	2345,134	0	201,857	201,857	99,717	0	0	0	0	0	0	0
13:41:59	-93,09	2345,043	14,775	14,795	11,24	8,711	8,886	21,1	952,436	24,748	2345,043	0	201,857	201,857	99,717	0	0	0	0	0	0	0
13:41:59	139,648	2346,439	14,922	14,99	11,24	8,726	8,883	21,1	952,436	24,748	2345,044	0	201,857	201,857	99,717	0	0	0	0	0	0	0
13:41:59	8,593	2346,525	14,873	14,941	11,243	8,727	8,88	21,1	952,436	24,748	2345,046	0	201,857	201,857	99,717	0	0	0	0	0	0	0
13:41:59	-93,115	2345,594	14,775	14,795	11,243	8,717	8,877	21,1	952,436	24,748	2345,046	0	201,857	201,857	99,717	0	0	0	0	0	0	0
13:41:59	93,115	2346,525	14,873	14,941	11,243	8,727	8,874	21,1	952,436	24,748	2345,047	0	201,857	201,857	99,717	0	0	0	0	0	0	0
13:41:59	0	2346,525	14,873	14,941	11,243	8,727	8,871	21,1	952,436	24,748	2345,049	0	201,857	201,857	99,717	0	0	0	0	0	0	0
13:41:59	93,115	2347,456	14,97	15,088	11,243	8,736	8,868	21,1	952,436	24,748	2345,051	0	201,857	201,857	99,717	0	0	0	0	0	0	0
13:41:59	-172,29	2345,733	14,775	14,648	11,244	8,718	8,865	21,1	952,436	24,748	2345,052	0	201,857	201,857	99,717	0	0	0	0	0	0	0
13:41:59	139,672	2347,13	14,922	14,941	11,244	8,733	8,863	21,1	952,436	24,748	2345,054	0	201,857	201,857	99,717	0	0	0	0	0	0	0
13:41:59	0	2347,13	14,922	14,99	11,244	8,733	8,86	21,1	952,436	24,748	2345,056	0	201,857	201,857	99,717	0	0	0	0	0	0	0
13:41:59	0	2347,13	14,922	14,843	11,244	8,733	8,858	21,1	952,436	24,748	2345,058	0	201,857	201,857	99,717	0	0	0	0	0	0	0
13:41:59	46,557	2347,596	14,97	14,99	11,244	8,738	8,855	21,1	952,436	24,748	2345,061	0	201,857	201,857	99,717	0	0	0	0	0	0	0
13:41:59	-93,139	2346,664	14,873	14,843	11,244	8,728	8,853	21,1	952,436	24,748	2345,063	0	201,857	201,857	99,717	0	0	0	0	0	0	0
13:41:59	0	2346,664	14,873	14,941	11,244	8,728	8,851	21,1	952,436	24,748	2345,064	0	201,857	201,857	99,717	0	0	0	0	0	0	0
13:41:59	79,199	2347,456	14,97	15,136	11,243	8,736	8,848	21,1	952,436	24,748	2345,067	0	201,857	201,857	99,717	0	0	0	0	0	0	0
13:41:59	13,94	2347,596	14,97	14,99	11,244	8,738	8,846	21,1	952,436	24,748	2345,069	0	201,857	201,857	99,717	0	0	0	0	0	0	0
13:41:59	-46,557	2347,13	14,922	14,941	11,244	8,733	8,844	21,1	952,436	24,748	2345,071	0	201,857	201,857	99,717	0	0	0	0	0	0	0
13:41:59	-46,582	2346,664	14,873	14,941	11,244	8,728	8,842	21,1	952,436	24,748	2345,073	0	201,857	201,857	99,717	0	0	0	0	0	0	0
13:41:59	46,582	2347,13	14,922	14,941	11,244	8,733	8,839	21,1	952,436	24,748	2345,075	0	201,857	201,857	99,717	0	0	0	0	0	0	0
13:41:59	-46,582	2346,664	14,873	14,843	11,244	8,728	8,837	21,1	952,436	24,748	2345,077	0	201,857	201,857	99,717	0	0	0	0	0	0	0
13:41:59	32,617	2346,99	14,922	14,941	11,243	8,731	8,835	21,1	952,436	24,748	2345,079	0	201,857	201,857	99,717	0	0	0	0	0	0	0
13:41:59	-32,617	2346,664	14,873	14,795	11,244	8,728	8,833	21,1	952,436	24,748	2345,08	0	201,857	201,857	99,717	0	0	0	0	0	0	0
13:41:59	-153,564	2345,129	14,726	14,648	11,243	8,712	8,831	21,1	952,436	24,748	2345,081	0	201,857	201,857	99,717	0	0	0	0	0	0	0
13:41:59	186,181	2346,99	14,922	15,136	11,243	8,731	8,829	21,1	952,436	24,748	2345,083	0	201,857	201,857	99,717	0	0	0	0	0	0	0
13:41:59	-186,181	2345,129	14,726	14,648	11,243	8,712	8,826	21,1	952,436	24,748	2345,083	0	201,857	201,857	99,717	0	0	0	0	0	0	0
13:41:59	0	2345,129	14,726	14,795	11,243	8,712	8,824	21,1	952,436	24,748	2345,083	0	201,857	201,857	99,717	0	0	0	0	0	0	0
13:41:59	186,181	2346,99	14,922	14,941	11,243	8,731	8,822	21,1	952,436	24,748	2345,085	0	201,857	201,857	99,717	0	0	0	0	0	0	0
13:41:59	-139,648	2345,594	14,775	14,795	11,243	8,717	8,82	21,1	952,436	24,748	2345,085	0	201,857	201,857	99,717	0	0	0	0	0	0	0
13:41:59	93,115	2346,525	14,873	14,843	11,243	8,727	8,819	21,1	952,436	24,748	2345,087	0	201,857	201,857	99,717	0	0	0	0	0	0	0
13:41:59	0	2346,525	14,873	14,843	11,243	8,727	8,817	21,1	952,436	24,748	2345,088	0	201,857	201,857	99,717	0	0	0	0	0	0	0
13:41:59	-93,115	2345,594	14,775	14,843	11,243	8,717	8,815	21,1	952,436	24,748	2345,088	0	201,857	201,857	99,717	0	0	0	0	0	0	0
13:41:59	0	2345,594	14,775	14,795	11,243	8,717	8,813	21,1	952,436	24,748	2345,088	0	201,857	201,857	99,717	0	0	0	0	0	0	0
13:41:59	84,521	2346,439	14,922	14,99	11,24	8,726	8,811	21,1	952,436	24,748	2345,09	0	201,857	201,857	99,717	0	0	0	0	0	0	0
13:41:59	-46,557	2345,974	14,873	14,941	11,24	8,721	8,809	21,1	952,436	24,748	2345,091	0	201,857	201,857	99,717	0	0	0	0	0	0	0
13:41:59	0	2345,974	14,873	14,795	11,24	8,721	8,808	21,1	952,436	24,748	2345,092	0	201,857	201,857	99,717	0	0	0	0	0	0	0
13:41:59	93,115	2346,905	14,97	14,99	11,24	8,73	8,806	21,1	952,436	24,748	2345,094	0	201,857	201,857	99,717	0	0	0	0	0	0	0
13:41:59	-93,115	2345,974	14,873	14,795	11,24	8,721	8,804	21,1	952,436	24,748	2345,095	0	201,857	201,857	99,717	0	0	0	0	0	0	0
13:41:59	101,684	2346,99	14,922	14,99	11,243	8,731	8,803	21,1	952,436	24,748	2345,097	0	201,857	201,857	99,717	0	0	0	0	0	0	0
13:41:59	46,582	2347,456	14,97	15,088	11,243	8,736	8,802	21,1	952,436	24,748	2345,099	0	201,857	201,857	99,717	0	0	0	0	0	0	0
13:41:59	-32,617	2347,13	14,922	14,941	11,244	8,733	8,8	21,1	952,436	24,748	2345,101	0	201,857	201,857	99,717	0	0	0	0	0	0	0
13:41:59	-46,582	2346,664	14,873	14,746	11,244	8,728	8,799	21,1	952,436	24,748	2345,103	0	201,857	201,857	99,717	0	0	0	0	0	0	0
13:41:59	46,582	2347,13	14,922	14,941	11,244	8,733	8,798	21,1	952,436	24,748	2345,105	0	201,857	201,857	99,717	0	0	0	0	0	0	0
13:41:59	-46,582	2346,664	14,873	14,843	11,244	8,728	8,796	21,1	952,436	24,748	2345,107	0	201,857	201,857	99,717	0	0	0	0	0	0	0
13:41:59	32,617	2346,99	14,922	14,99	11,243	8,731	8,795	21,1	952,436	24,748	2345,108	0	201,857	201,857	99,717	0	0	0	0	0	0	0
13:41:59	-32,617	2346,664	14,873	14,843	11,244	8,728	8,794	21,1	952,436	24,748	2345,11	0	201,857	201,857	99,717	0	0	0	0	0	0	0
13:41:59	32,617	2346,99	14,922	14,941	11,243	8,731	8,792	21,1	952,436	24,748	2345,112	0	201,857	201,857	99,717	0	0	0	0	0	0	0
13:41:59	13,964	2347,13	14,922	14,941	11,244	8,733	8,791	21,1	952,436	24,748	2345,114	0	201,857	201,857	99,717	0	0	0	0	0	0	0
13:41:59	-46,582	2346,664	14,873	14,843	11,244	8,728	8,79	21,1	952,436	24,748	2345,116	0	201,857	201,857	99,717	0	0	0	0	0	0	0
13:41:59	-13,916	2346,525	14,873	14,795	11,243	8,727	8,789	21,1	952,436	24,748	2345,117	0	201,857	201,857	99,717	0	0	0	0	0	0	0
13:41:59	200,195	2348,527	15,068	15,185	11,244	8,747	8,788	21,1	952,436	24,748	2345,12	0	201,857	201,857	99,717	0	0	0	0	0	0	0
13:41:59	-186,279	2346,664	14,873	14,843	11,244	8,728	8,787	21,1	952,436	24,748	2345,122	0	201,857	201,857	99,717	0	0	0	0	0	0	0
13:41:59	-13,916	2346,525	14,873	14,795	11,243	8,727	8,786	21,1	952,436	24,748	2345,124	0	201,857	201,857	99,717	0	0	0	0	0	0	0
13:41:59	46,533	2346,99	14,922	14,941	11,243	8,731	8,785	21,1	952,436	24,748	2345,126	0	201,857	201,857	99,717	0	0	0	0	0	0	0
13:41:59	-46,533	2346,525	14,873	14,795	11,243	8,727	8,783	21,1	952,436	24,748	2345,127	0	201,857	201,857	99,717	0	0	0	0	0	0	0
13:41:59	0	2346,525	14,873	14,941	11,243	8,727	8,782	21,1	952,436	24,748	2345,128	0	201,857	201,857	99,717	0	0	0	0	0	0	0
13:41:59	46,533	2346,99	14,922	14,941	11,243	8,731	8,781	21,1	952,436	24,748	2345,13	0	201,857	201,857	99,717	0	0	0	0	0	0	0
13:41:59	-46,533	2346,525	14,873	14,795	11,243	8,727	8,78	21,1	952,436	24,748	2345,131	0	201,857	201,857	99,717	0	0	0	0	0	0	0
13:41:59	107,055	2347,596	14,97	15,088	11,244	8,738	8,779	21,1	952,436	24,748	2345,134	0	201,857	201,857	99,717	0	0	0	0	0	0	0
13:41:59	-31,323	2347,282	14,922	14,941	11,244	8,734	8,779	21,1	952,436	24,748	2345,136	0	201,857	201,857	99,717	0	0	0	0	0	0	0
13:41:59	-210,449	2345,178	14,629	14,648	11,248	8,713	8,777	21,1	952,436	24,748	2345,136	0	201,857	201,857	99,717	0	0	0	0	0	0	0
13:41:59	232,788	2347,506	14,873	14,941	11,248	8,737	8,776	21,1	952,436	24,748	2345,138	0	201,857	201,857	99,717	0	0	0	0	0	0	0
13:41:59	-22,338	2347,282	14,922	14,941	11,244	8,734	8,776	21,1	952,436	24,748	2345,14	0	201,857	201,857	99,717	0	0	0	0	0	0	0
13:41:59	31,323	2347,596	14,97	14,99	11,244	8,738	8,775	21,1	952,436	24,748	2345,143	0	201,857	201,857	99,717	0	0	0	0	0	0	0
13:41:59	0	2347,596	14,97	14,99	11,244	8,738	8,774	21,1	952,436	24,748	2345,145	0	201,857	201,857	99,717	0	0	0	0	0	0	0
13:41:59	0	2347,596	14,97	14,99	11,244	8,738	8,773	21,1	952,436	24,748	2345,148	0	201,857	201,857	99,717	0	0	0	0	0	0	0
13:41:59	93,139	2348,527	15,068	15,136	11,244	8,747	8,773	21,1	952,436	24,748	2345,151	0	201,857	201,857	99,717	0	0	0	0	0	0	0
13:41:59	-139,697	2347,13	14,922	14,941	11,244	8,733	8,772	21,1	952,436	24,748	2345,153	0	201,857	201,857	99,717	0	0	0	0	0	0	0
13:41:59	46,557	2347,596	14,97	14,99	11,244	8,738	8,771	21,1	952,436	24,748	2345,156	0	201,857	201,857	99,717	0	0	0	0	0	0	0
13:41:59	-46,557	2347,13	14,922	14,795	11,244	8,733	8,771	21,1	952,436	24,748	2345,158	0	201,857	201,857	99,717	0	0	0	0	0	0	0
13:41:59	46,557	2347,596	14,97	14,99	11,244	8,738	8,77	21,1	952,436	24,748	2345,16	0	201,857	201,857	99,717	0	0	0	0	0	0	0
13:41:59	-46,557	2347,13	14,922	14,843	11,244	8,733	8,769	21,1	952,436	24,748	2345,162	0	201,857	201,857	99,717	0	0	0	0	0	0	0
13:41:59	0	2347,13	14,922	15,088	11,244	8,733	8,769	21,1	952,436	24,748	2345,164	0	201,857	201,857	99,717	0	0	0	0	0	0	0
13:41:59	46,557	2347,596	14,97	14,99	11,244	8,738	8,768	21,1	952,436	24,748	2345,167	0	201,857	201,857	99,717	0	0	0	0	0	0	0
13:41:59	-93,139	2346,664	14,873	14,795	11,244	8,728	8,767	21,1	952,436	24,748	2345,168	0	201,857	201,857	99,717	0	0	0	0	0	0	0
13:41:59	0	2346,664	14,873	14,99	11,244	8,728	8,766	21,1	952,436	24,748	2345,17	0	201,857	201,857	99,717	0	0	0	0	0	0	0
13:41:59	0	2346,664	14,873	14,843	11,244	8,728	8,766	21,1	952,436	24,748	2345,171	0	201,857	201,857	99,717	0	0	0	0	0	0	0
13:41:59	-153,564	2345,129	14,726	14,648	11,243	8,712	8,765	21,1	952,436	24,748	2345,129	0	201,857	201,857	99,717	0	0	0	0	0	0	0
13:41:59	139,648	2346,525	14,873	14,941	11,243	8,727	8,764	21,1	952,436	24,748	2345,13	0	201,857	201,857	99,717	0	0	0	0	0	0	0
13:41:59	-93,115	2345,594	14,775	14,795	11,243	8,717	8,763	21,1	952,436	24,748	2345,13	0	201,857	201,857	99,717	0	0	0	0	0	0	0
13:42:00	93,115	2346,525	14,873	14,99	11,243	8,727	8,762	21,1	952,436	24,748	2345,132	0	201,857	201,857	99,717	0	0	0	0	0	0	0
13:42:00	-93,115	2345,594	14,775	14,795	11,243	8,717	8,761	21,1	952,436	24,748	2345,132	0	201,857	201,857	99,717	0	0	0	0	0	0	0
13:42:00	0	2345,594	14,775	14,795	11,243	8,717	8,76	21,1	952,436	24,748	2345,133	0	201,857	201,857	99,717	0	0	0	0	0	0	0
13:42:00	-55,126	2345,043	14,775	14,795	11,24	8,711	8,76	21,1	952,436	24,748	2345,043	0	201,857	201,857	99,717	0	0	0	0	0	0	0
13:42:00	-60,522	2344,437	14,726	14,746	11,239	8,705	8,758	21,1	952,436	24,748	2344,437	0	201,857	201,857	99,717	0	0	0	0	0	0	0
13:42:00	139,648	2345,834	14,873	14,843	11,239	8,719	8,758	21,1	953,866	24,748	2344,439	0	201,857	201,857	99,717	0	0	0	0	0	0	0
13:42:00	-19,36	2345,64	14,873	14,941	11,238	8,717	8,757	21,1	953,866	24,748	2344,44	0	201,857	201,857	99,717	0	0	0	0	0	0	0
13:42:00	46,533	2346,106	14,922	14,99	11,238	8,722	8,756	21,1	953,866	24,748	2344,441	0	201,857	201,857	99,717	0	0	0	0	0	0	0
13:42:00	-100,415	2345,101	14,873	14,941	11,235	8,712	8,755	21,1	953,866	24,748	2344,442	0	201,857	201,857	99,717	0	0	0	0	0	0	0
13:42:00	0	2345,101	14,873	14,843	11,235	8,712	8,755	21,1	953,866	24,748	2344,442	0	201,857	201,857	99,717	0	0	0	0	0	0	0
13:42:00	-139,599	2343,705	14,726	14,599	11,235	8,697	8,753	21,1	953,866	24,748	2343,705	0	201,857	201,857	99,717	0	0	0	0	0	0	0
13:42:00	46,533	2344,171	14,775	14,795	11,235	8,702	8,752	21,1	953,866	24,748	2343,706	0	201,857	201,857	99,717	0	0	0	0	0	0	0
13:42:00	93,066	2345,101	14,873	14,941	11,235	8,712	8,752	21,1	953,866	24,748	2343,707	0	201,857	201,857	99,717	0	0	0	0	0	0	0
13:42:00	-93,066	2344,171	14,775	14,795	11,235	8,702	8,751	21,1	953,866	24,748	2343,708	0	201,857	201,857	99,717	0	0	0	0	0	0	0
13:42:00	93,066	2345,101	14,873	14,941	11,235	8,712	8,75	21,1	953,866	24,748	2343,709	0	201,857	201,857	99,717	0	0	0	0	0	0	0
13:42:00	-93,066	2344,171	14,775	14,795	11,235	8,702	8,749	21,1	953,866	24,748	2343,709	0	202,009	202,009	99,717	0	0	0	0	0	0	0
13:42:00	53,906	2344,71	14,775	14,843	11,238	8,708	8,748	21,1	953,866	24,748	2343,71	0	202,009	202,009	99,717	0	0	0	0	0	0	0
13:42:00	93,041	2345,64	14,873	14,843	11,238	8,717	8,748	21,1	953,866	24,748	2343,712	0	202,009	202,009	99,717	0	0	0	0	0	0	0
13:42:00	0	2345,64	14,873	14,843	11,238	8,717	8,747	21,1	953,866	24,748	2343,714	0	202,009	202,009	99,717	0	0	0	0	0	0	0
13:42:00	-93,041	2344,71	14,775	14,795	11,238	8,708	8,746	21,1	953,866	24,748	2343,716	0	202,009	202,009	99,717	0	0	0	0	0	0	0
13:42:00	93,041	2345,64	14,873	14,843	11,238	8,717	8,746	21,1	953,866	24,748	2343,718	0	202,009	202,009	99,717	0	0	0	0	0	0	0
13:42:00	-7,373	2345,567	14,922	14,99	11,235	8,717	8,745	21,1	953,866	24,748	2343,719	0	202,009	202,009	99,717	0	0	0	0	0	0	0
13:42:00	0	2345,567	14,922	14,99	11,235	8,717	8,744	21,1	953,866	24,748	2343,721	0	202,009	202,009	99,717	0	0	0	0	0	0	0
13:42:00	100,439	2346,571	14,97	15,088	11,238	8,727	8,744	21,1	953,866	24,748	2343,724	0	202,009	202,009	99,717	0	0	0	0	0	0	0
13:42:00	13,989	2346,711	14,97	14,99	11,239	8,728	8,744	21,1	953,866	24,748	2343,727	0	202,009	202,009	99,717	0	0	0	0	0	0	0
13:42:00	246,704	2349,178	15,215	15,429	11,24	8,754	8,744	21,1	953,866	24,748	2343,733	0	202,009	202,009	99,717	0	0	0	0	0	0	0
13:42:00	301,977	2352,198	15,459	15,722	11,244	8,785	8,745	21,1	953,866	24,748	2343,741	0	202,009	202,009	99,717	0	0	0	0	0	0	0
13:42:00	457,031	2356,768	15,849	16,162	11,248	8,832	8,747	21,1	953,866	24,748	2343,754	0	202,009	202,009	99,717	0	0	0	0	0	0	0
13:42:00	712,011	2363,888	16,435	16,845	11,257	8,906	8,75	21,1	953,866	24,748	2343,774	0	202,009	202,009	99,717	0	0	0	0	0	0	0
13:42:00	373,193	2367,62	16,533	17,041	11,273	8,944	8,753	21,1	953,866	24,748	2343,798	0	202,009	202,009	99,717	0	0	0	0	0	0	0
13:42:00	675,561	2374,376	16,826	17,383	11,295	9,014	8,759	21,1	953,866	24,748	2343,829	0	202,009	202,009	99,717	0	0	0	0	0	0	0
13:42:00	725,341	2381,629	17,021	17,773	11,325	9,088	8,765	21,1	953,866	24,748	2343,867	0	202,009	202,009	99,717	0	0	0	0	0	0	0
13:42:00	706,787	2388,697	17,168	18,066	11,357	9,161	8,773	21,1	953,866	24,748	2343,912	0	202,009	202,009	99,717	0	0	0	0	0	0	0
13:42:00	937,084	2398,068	17,412	18,359	11,397	9,258	8,782	21,1	953,866	24,748	2343,966	0	202,009	202,009	99,717	0	0	0	0	0	0	0
13:42:00	693,725	2405,005	17,363	18,603	11,439	9,329	8,793	21,1	953,866	24,748	2344,027	0	202,009	202,009	99,717	0	0	0	0	0	0	0
13:42:00	977,221	2414,777	17,558	18,847	11,484	9,43	8,806	21,1	953,866	24,748	2344,098	0	202,009	202,009	99,717	0	0	0	0	0	0	0
13:42:00	859,155	2423,369	17,705	19,189	11,524	9,519	8,82	21,1	953,866	24,748	2344,177	0	202,009	202,009	99,717	0	0	0	0	0	0	0
13:42:00	1030,712	2433,676	17,998	19,482	11,566	9,625	8,835	21,1	953,866	24,748	2344,266	0	202,009	202,009	99,717	0	0	0	0	0	0	0
13:42:00	1174,462	2445,421	18,388	19,824	11,611	9,746	8,853	21,1	953,866	24,748	2344,367	0	202,009	202,009	99,717	0	0	0	0	0	0	0
13:42:00	1041,723	2455,838	18,681	20,166	11,654	9,854	8,873	21,1	953,866	24,748	2344,479	0	202,009	202,009	99,717	0	0	0	0	0	0	0
13:42:00	981,323	2465,651	18,779	20,361	11,704	9,955	8,894	21,1	953,866	24,748	2344,6	0	202,009	202,009	99,717	0	0	0	0	0	0	0
13:42:00	1246,191	2478,113	19,121	20,703	11,756	10,083	8,917	21,1	953,866	24,748	2344,733	0	202,009	202,009	99,717	0	0	0	0	0	0	0
13:42:00	981,567	2487,929	19,267	20,801	11,803	10,184	8,942	21,1	953,866	24,748	2344,877	0	202,009	202,009	99,717	0	0	0	0	0	0	0
13:42:00	1015,747	2498,086	19,365	20,898	11,855	10,289	8,969	21,1	953,866	24,748	2345,03	0	202,009	202,009	99,717	0	0	0	0	0	0	0
13:42:00	1004,467	2508,131	19,365	21,142	11,911	10,393	8,997	21,1	953,866	24,748	2345,193	0	202,009	202,009	99,717	0	0	0	0	0	0	0
13:42:00	1067,846	2518,809	19,512	21,435	11,963	10,503	9,026	21,1	953,866	24,748	2345,367	0	202,009	202,009	99,717	0	0	0	0	0	0	0
13:42:00	1147,338	2530,283	19,658	21,68	12,02	10,621	9,057	21,1	953,866	24,748	2345,551	0	202,009	202,009	99,717	0	0	0	0	0	0	0
13:42:00	1116,088	2541,443	19,853	21,435	12,072	10,736	9,09	21,1	953,866	24,748	2345,747	0	202,009	202,009	99,717	0	0	0	0	0	0	0
13:42:00	1015,82	2551,602	19,951	21,924	12,124	10,841	9,125	21,1	953,866	24,748	2345,953	0	202,009	202,009	99,717	0	0	0	0	0	0	0
13:42:00	1175,463	2563,356	20,146	22,021	12,179	10,962	9,161	21,1	953,866	24,748	2346,171	0	202,009	202,009	99,717	0	0	0	0	0	0	0
13:42:00	1254,345	2575,9	20,488	22,461	12,231	11,091	9,198	21,1	953,866	24,748	2346,4	0	202,009	202,009	99,717	0	0	0	0	0	0	0
13:42:00	1500,219	2590,902	21,123	22,851	12,281	11,246	9,239	21,1	953,866	24,748	2346,645	0	202,009	202,009	99,717	0	0	0	0	0	0	0
13:42:00	1075,415	2601,656	21,318	23,34	12,33	11,357	9,28	21,1	953,866	24,748	2346,9	0	202,009	202,009	99,717	0	0	0	0	0	0	0
13:42:00	1074,609	2612,402	21,465	23,34	12,383	11,468	9,323	21,1	953,866	24,748	2347,165	0	202,009	202,009	99,717	0	0	0	0	0	0	0
13:42:00	1288,134	2625,284	21,855	23,73	12,433	11,6	9,368	21,1	953,866	24,748	2347,443	0	202,009	202,009	99,717	0	0	0	0	0	0	0
13:42:00	1242,016	2637,704	22,197	23,828	12,484	11,728	9,414	21,1	953,866	24,748	2347,734	0	202,009	202,009	99,717	0	0	0	0	0	0	0
13:42:00	956,298	2647,267	22,197	23,974	12,538	11,827	9,461	21,1	953,866	24,748	2348,033	0	202,009	202,009	99,717	0	0	0	0	0	0	0
13:42:00	1189,502	2659,162	22,49	24,267	12,588	11,95	9,51	21,1	953,866	24,748	2348,345	0	202,009	202,009	99,717	0	0	0	0	0	0	0
13:42:00	795,8	2667,12	22,392	24,316	12,639	12,032	9,559	21,1	953,866	24,748	2348,663	0	202,009	202,009	99,717	0	0	0	0	0	0	0
13:42:00	1271,411	2679,834	22,832	24,512	12,685	12,163	9,611	21,1	953,866	24,748	2348,995	0	202,009	202,009	99,717	0	0	0	0	0	0	0
13:42:00	1053,247	2690,366	22,978	24,658	12,736	12,271	9,663	21,1	953,866	24,748	2349,336	0	202,009	202,009	99,717	0	0	0	0	0	0	0
13:42:00	1173,608	2702,102	23,32	24,951	12,783	12,392	9,716	21,1	953,866	24,748	2349,688	0	202,009	202,009	99,717	0	0	0	0	0	0	0
13:42:00	794,824	2710,051	23,271	24,707	12,831	12,474	9,77	21,1	953,866	24,748	2350,049	0	202,009	202,009	99,717	0	0	0	0	0	0	0
13:42:00	988,891	2719,94	23,418	24,658	12,878	12,576	9,825	21,1	953,866	24,748	2350,419	0	202,009	202,009	99,717	0	0	0	0	0	0	0
13:42:00	997,924	2729,919	23,564	24,805	12,926	12,679	9,881	21,1	953,866	24,748	2350,798	0	202,009	202,009	99,717	0	0	0	0	0	0	0
13:42:00	898,632	2738,905	23,613	24,951	12,973	12,772	9,938	21,1	953,866	24,748	2351,186	0	202,009	202,009	99,717	0	0	0	0	0	0	0
13:42:00	1030,102	2749,206	23,711	25,049	13,026	12,878	9,996	21,1	953,866	24,748	2351,584	0	202,009	202,009	99,717	0	0	0	0	0	0	0
13:42:00	716,87	2756,375	23,564	24,805	13,074	12,952	10,054	21,1	953,866	24,748	2351,989	0	202,009	202,009	99,717	0	0	0	0	0	0	0
13:42:00	997,509	2766,35	23,711	25,049	13,122	13,055	10,112	21,1	953,866	24,748	2352,404	0	202,009	202,009	99,717	0	0	0	0	0	0	0
13:42:00	1012,89	2776,479	23,955	25,195	13,165	13,159	10,172	21,1	953,866	24,748	2352,828	0	202,009	202,009	99,717	0	0	0	0	0	0	0
13:42:00	963,085	2786,11	24,248	25,391	13,202	13,258	10,233	21,1	953,866	24,748	2353,261	0	202,009	202,009	99,717	0	0	0	0	0	0	0
13:42:00	1352,832	2799,638	24,932	26,221	13,24	13,398	10,295	21,1	953,866	24,748	2353,708	0	202,009	202,009	99,717	0	0	0	0	0	0	0
13:42:00	1041,162	2810,05	25,371	26,416	13,273	13,505	10,358	21,1	953,866	24,748	2354,164	0	202,009	202,009	99,717	0	0	0	0	0	0	0
13:42:00	934,716	2819,397	25,664	26,611	13,309	13,602	10,421	21,1	953,866	24,748	2354,629	0	202,009	202,009	99,717	0	0	0	0	0	0	0
13:42:00	991,186	2829,309	26,006	26,953	13,345	13,704	10,486	21,1	953,866	24,748	2355,104	0	202,009	202,009	99,717	0	0	0	0	0	0	0
13:42:00	581,127	2835,12	25,908	27,148	13,383	13,764	10,55	21,1	953,866	24,748	2355,584	0	202,009	202,009	99,717	0	0	0	0	0	0	0
13:42:00	908,129	2844,201	26,055	27,002	13,426	13,857	10,615	21,1	953,866	24,748	2356,073	0	202,009	202,009	99,717	0	0	0	0	0	0	0
13:42:00	908,398	2853,285	26,201	27,002	13,468	13,951	10,68	21,1	953,866	24,748	2356,57	0	202,009	202,009	99,717	0	0	0	0	0	0	0
13:42:00	665,795	2859,943	26,201	26,807	13,506	14,02	10,746	21,1	953,866	24,748	2357,073	0	202,009	202,009	99,717	0	0	0	0	0	0	0
13:42:00	840,332	2868,347	26,396	27,246	13,542	14,106	10,812	21,1	953,866	24,748	2357,585	0	202,009	202,009	99,717	0	0	0	0	0	0	0
13:42:00	684,838	2875,195	26,494	27,295	13,574	14,177	10,878	21,1	953,866	24,748	2358,102	0	202,009	202,009	99,717	0	0	0	0	0	0	0
13:42:00	1003,54	2885,23	26,982	27,685	13,603	14,28	10,944	21,1	953,866	24,748	2358,63	0	202,009	202,009	99,717	0	0	0	0	0	0	0
13:42:00	653,222	2891,763	27,129	27,783	13,631	14,348	11,011	21,1	953,866	24,748	2359,163	0	202,009	202,009	99,717	0	0	0	0	0	0	0
13:42:00	623,266	2897,995	27,324	27,978	13,655	14,412	11,078	21,1	953,866	24,748	2359,702	0	202,009	202,009	99,717	0	0	0	0	0	0	0
13:42:00	559,741	2903,593	27,373	28,027	13,683	14,47	11,144	21,1	953,866	24,748	2360,245	0	202,009	202,009	99,717	0	0	0	0	0	0	0
13:42:00	593,188	2909,525	27,373	28,027	13,716	14,531	11,211	21,1	953,866	24,748	2360,795	0	202,009	202,009	99,717	0	0	0	0	0	0	0
13:42:00	545,654	2914,981	27,324	27,93	13,75	14,587	11,277	21,1	953,866	24,748	2361,349	0	202,009	202,009	99,717	0	0	0	0	0	0	0
13:42:00	643,017	2921,411	27,373	28,125	13,783	14,653	11,343	21,1	953,866	24,748	2361,909	0	202,009	202,009	99,717	0	0	0	0	0	0	0
13:42:00	460,424	2926,015	27,324	27,783	13,811	14,701	11,409	21,1	953,866	24,748	2362,473	0	202,009	202,009	99,717	0	0	0	0	0	0	0
13:42:00	648,461	2932,5	27,373	27,93	13,845	14,768	11,475	21,1	953,866	24,748	2363,043	0	202,009	202,009	99,717	0	0	0	0	0	0	0
13:42:00	610,766	2938,608	27,471	27,93	13,873	14,831	11,54	21,1	953,866	24,748	2363,619	0	202,009	202,009	99,717	0	0	0	0	0	0	0
13:42:00	576,709	2944,375	27,617	27,978	13,897	14,89	11,606	21,1	953,866	24,748	2364,199	0	202,009	202,009	99,717	0	0	0	0	0	0	0
13:42:00	591,186	2950,287	27,861	28,32	13,916	14,951	11,672	21,1	953,866	24,748	2364,785	0	202,009	202,009	99,717	0	0	0	0	0	0	0
13:42:00	589,306	2956,18	28,105	28,467	13,935	15,012	11,737	21,1	953,866	24,748	2365,377	0	202,009	202,009	99,717	0	0	0	0	0	0	0
13:42:00	605,175	2962,232	28,447	28,857	13,95	15,074	11,803	21,1	953,866	24,748	2365,973	0	202,009	202,009	99,717	0	0	0	0	0	0	0
13:42:00	623,217	2968,464	28,643	29,004	13,973	15,138	11,868	21,1	953,866	24,748	2366,576	0	202,009	202,009	99,717	0	0	0	0	0	0	0
13:42:00	574,365	2974,207	28,789	29,248	13,997	15,198	11,933	21,1	953,866	24,748	2367,183	0	202,009	202,009	99,717	0	0	0	0	0	0	0
13:42:00	271,215	2976,92	28,643	29,053	14,02	15,225	11,998	21,1	953,866	24,748	2367,793	0	202,009	202,009	99,717	0	0	0	0	0	0	0
13:42:01	278,637	2979,706	28,496	28,906	14,044	15,254	12,062	21,1	953,866	24,748	2368,405	0	202,009	202,009	99,717	0	0	0	0	0	0	0
13:42:01	380,957	2983,515	28,447	28,857	14,068	15,293	12,125	21,1	953,866	24,748	2369,02	0	202,009	202,009	99,717	0	0	0	0	0	0	0
13:42:01	467,749	2988,193	28,496	28,809	14,092	15,342	12,188	21,1	953,866	24,748	2369,64	0	202,009	202,009	99,717	0	0	0	0	0	0	0
13:42:01	368,896	2991,882	28,447	28,857	14,115	15,38	12,251	21,1	953,866	24,748	2370,262	0	202,009	202,009	99,717	0	0	0	0	0	0	0
13:42:01	459,179	2996,474	28,496	28,809	14,138	15,427	12,313	21,1	953,866	24,748	2370,888	0	202,009	202,009	99,717	0	0	0	0	0	0	0
13:42:01	547,827	3001,952	28,789	29,102	14,152	15,484	12,375	21,1	953,866	24,748	2371,519	0	202,009	202,009	99,717	0	0	0	0	0	0	0
13:42:01	479,248	3006,744	29,082	29,346	14,162	15,533	12,437	21,1	953,866	24,748	2372,154	0	202,009	202,009	99,717	0	0	0	0	0	0	0
13:42:01	442,578	3011,17	29,277	29,59	14,175	15,579	12,499	21,3	953,406	24,748	2372,794	0	202,009	202,009	99,717	0	0	0	0	0	0	0
13:42:01	443,896	3015,609	29,473	29,883	14,188	15,624	12,56	21,3	953,406	24,748	2373,436	0	202,009	202,009	99,717	0	0	0	0	0	0	0
13:42:01	399,121	3019,6	29,619	29,98	14,202	15,665	12,621	21,3	953,406	24,748	2374,082	0	202,009	202,009	99,717	0	0	0	0	0	0	0
13:42:01	109,912	3020,7	29,473	29,736	14,217	15,677	12,681	21,3	953,406	24,748	2374,729	0	202,009	202,009	99,717	0	0	0	0	0	0	0
13:42:01	329,541	3023,995	29,473	29,736	14,235	15,711	12,74	21,3	953,406	24,748	2375,378	0	202,009	202,009	99,717	0	0	0	0	0	0	0
13:42:01	269,262	3026,688	29,473	29,736	14,25	15,739	12,799	21,3	953,406	24,748	2376,03	0	202,009	202,009	99,717	0	0	0	0	0	0	0
13:42:01	309,96	3029,787	29,473	29,785	14,267	15,771	12,857	21,3	953,406	24,748	2376,683	0	202,009	202,009	99,717	0	0	0	0	0	0	0
13:42:01	235,351	3032,141	29,473	29,785	14,281	15,795	12,915	21,3	953,406	24,748	2377,339	0	202,009	202,009	99,717	0	0	0	0	0	0	0
13:42:01	265,82	3034,799	29,57	29,785	14,29	15,822	12,972	21,3	953,406	24,748	2377,997	0	202,009	202,009	99,717	0	0	0	0	0	0	0
13:42:01	251,879	3037,318	29,668	29,736	14,298	15,848	13,028	21,3	953,406	24,748	2378,656	0	202,009	202,009	99,717	0	0	0	0	0	0	0
13:42:01	333,935	3040,657	29,912	29,98	14,303	15,883	13,084	21,3	953,406	24,748	2379,318	0	203,729	203,729	99,725	0	0	0	0	0	0	0
13:42:01	149,926	3042,156	29,961	30,078	14,308	15,898	13,139	21,3	953,406	24,748	2379,981	0	203,729	203,729	99,725	0	0	0	0	0	0	0
13:42:01	233,325	3044,49	30,107	30,127	14,313	15,922	13,194	21,3	953,406	24,748	2380,645	0	203,729	203,729	99,725	0	0	0	0	0	0	0
13:42:01	164,233	3046,132	30,107	30,273	14,322	15,939	13,248	21,3	953,406	24,748	2381,311	0	203,729	203,729	99,725	0	0	0	0	0	0	0
13:42:01	13,256	3046,265	29,961	29,883	14,331	15,94	13,301	21,3	953,406	24,748	2381,976	0	203,729	203,729	99,725	0	0	0	0	0	0	0
13:42:01	164,233	3047,907	29,961	29,98	14,34	15,957	13,353	21,3	953,406	24,748	2382,642	0	203,729	203,729	99,725	0	0	0	0	0	0	0
13:42:01	113,989	3049,047	29,912	29,883	14,35	15,969	13,404	21,3	953,406	24,748	2383,308	0	203,729	203,729	99,725	0	0	0	0	0	0	0
13:42:01	144,433	3050,491	29,912	29,932	14,358	15,984	13,455	21,3	953,406	24,748	2383,976	0	203,729	203,729	99,725	0	0	0	0	0	0	0
13:42:01	150,195	3051,993	29,961	29,932	14,363	15,999	13,504	21,3	953,406	24,748	2384,644	0	203,729	203,729	99,725	0	0	0	0	0	0	0
13:42:01	162,207	3053,615	30,059	29,932	14,367	16,016	13,554	21,3	953,406	24,748	2385,313	0	203,729	203,729	99,725	0	0	0	0	0	0	0
13:42:01	-132,739	3052,288	29,912	29,98	14,368	16,002	13,602	21,3	953,406	24,748	2385,98	0	203,729	203,729	99,725	0	0	0	0	0	0	0
13:42:01	296,069	3055,248	30,156	30,273	14,37	16,033	13,649	21,3	953,406	24,748	2386,649	0	203,729	203,729	99,725	0	0	0	0	0	0	0
13:42:01	-31,933	3054,929	30,107	30,078	14,371	16,03	13,696	21,3	953,406	24,748	2387,317	0	203,729	203,729	99,725	0	0	0	0	0	0	0
13:42:01	151,293	3056,442	30,254	30,225	14,371	16,045	13,742	21,3	953,406	24,748	2387,986	0	203,729	203,729	99,725	0	0	0	0	0	0	0
13:42:01	-81,127	3055,631	30,156	30,225	14,372	16,037	13,787	21,3	953,406	24,748	2388,654	0	203,729	203,729	99,725	0	0	0	0	0	0	0
13:42:01	214,843	3057,779	30,303	30,273	14,376	16,059	13,832	21,3	953,406	24,748	2389,323	0	203,729	203,729	99,725	0	0	0	0	0	0	0
13:42:01	-132,641	3056,453	30,156	30,127	14,377	16,045	13,875	21,3	953,406	24,748	2389,99	0	203,729	203,729	99,725	0	0	0	0	0	0	0
13:42:01	30,688	3056,76	30,107	30,078	14,381	16,049	13,918	21,3	953,406	24,748	2390,657	0	203,729	203,729	99,725	0	0	0	0	0	0	0
13:42:01	93,164	3057,691	30,156	30,273	14,384	16,058	13,96	21,3	953,406	24,748	2391,324	0	203,729	203,729	99,725	0	0	0	0	0	0	0
13:42:01	-31,958	3057,372	30,107	30,078	14,385	16,055	14,001	21,3	953,406	24,748	2391,99	0	203,729	203,729	99,725	0	0	0	0	0	0	0
13:42:01	0	3057,372	30,107	30,273	14,385	16,055	14,041	21,3	953,406	24,748	2392,655	0	203,729	203,729	99,725	0	0	0	0	0	0	0
13:42:01	0	3057,372	30,107	30,078	14,385	16,055	14,081	21,3	953,406	24,748	2393,32	0	203,729	203,729	99,725	0	0	0	0	0	0	0
13:42:01	-131,542	3056,056	29,961	29,98	14,386	16,041	14,119	21,3	953,406	24,748	2393,983	0	203,729	203,729	99,725	0	0	0	0	0	0	0
13:42:01	-70,19	3055,354	29,912	29,883	14,385	16,034	14,157	21,3	953,406	24,748	2394,644	0	203,729	203,729	99,725	0	0	0	0	0	0	0
13:42:01	151,293	3056,867	30,059	30,078	14,385	16,05	14,194	21,3	953,406	24,748	2395,306	0	203,729	203,729	99,725	0	0	0	0	0	0	0
13:42:01	50,439	3057,372	30,107	30,225	14,385	16,055	14,23	21,3	953,406	24,748	2395,968	0	203,729	203,729	99,725	0	0	0	0	0	0	0
13:42:01	-30,664	3057,065	30,059	29,98	14,386	16,052	14,266	21,3	953,406	24,748	2396,629	0	203,729	203,729	99,725	0	0	0	0	0	0	0
13:42:01	0	3057,065	30,059	30,127	14,386	16,052	14,301	21,3	953,406	24,748	2397,289	0	203,729	203,729	99,725	0	0	0	0	0	0	0
13:42:01	-100,878	3056,056	29,961	29,932	14,386	16,041	14,335	21,3	953,406	24,748	2397,948	0	203,729	203,729	99,725	0	0	0	0	0	0	0
13:42:01	-70,19	3055,354	29,912	29,883	14,385	16,034	14,368	21,3	953,406	24,748	2398,605	0	203,729	203,729	99,725	0	0	0	0	0	0	0
13:42:01	201,733	3057,372	30,107	29,932	14,385	16,055	14,401	21,3	953,406	24,748	2399,264	0	203,729	203,729	99,725	0	0	0	0	0	0	0
13:42:01	-50,439	3056,867	30,059	29,98	14,385	16,05	14,434	21,3	953,406	24,748	2399,921	0	203,729	203,729	99,725	0	0	0	0	0	0	0
13:42:01	-100,854	3055,859	29,961	29,785	14,385	16,039	14,465	21,3	953,406	24,748	2400,577	0	203,729	203,729	99,725	0	0	0	0	0	0	0
13:42:01	0	3055,859	29,961	29,785	14,385	16,039	14,496	21,3	953,406	24,748	2401,232	0	203,729	203,729	99,725	0	0	0	0	0	0	0
13:42:01	-18,481	3055,674	29,961	29,883	14,384	16,037	14,526	21,3	953,406	24,748	2401,886	0	203,729	203,729	99,725	0	0	0	0	0	0	0
13:42:01	151,293	3057,187	30,107	30,078	14,384	16,053	14,556	21,3	953,406	24,748	2402,542	0	203,729	203,729	99,725	0	0	0	0	0	0	0
13:42:01	68,945	3057,876	30,156	30,078	14,385	16,06	14,586	21,3	953,406	24,748	2403,197	0	203,729	203,729	99,725	0	0	0	0	0	0	0
13:42:01	-252,197	3055,354	29,912	29,785	14,385	16,034	14,614	21,3	953,406	24,748	2403,849	0	203,729	203,729	99,725	0	0	0	0	0	0	0
13:42:01	0	3055,354	29,912	29,785	14,385	16,034	14,642	21,3	953,406	24,748	2404,501	0	203,729	203,729	99,725	0	0	0	0	0	0	0
13:42:01	151,293	3056,867	30,059	29,98	14,385	16,05	14,67	21,3	953,406	24,748	2405,153	0	203,729	203,729	99,725	0	0	0	0	0	0	0
13:42:01	-434,082	3052,526	29,619	29,59	14,386	16,005	14,696	21,3	953,406	24,748	2405,8	0	203,729	203,729	99,725	0	0	0	0	0	0	0
13:42:01	61,376	3053,14	29,619	29,736	14,389	16,011	14,722	21,3	953,406	24,748	2406,448	0	203,729	203,729	99,725	0	0	0	0	0	0	0
13:42:01	282,812	3055,968	29,912	29,932	14,388	16,04	14,747	21,3	953,406	24,748	2407,097	0	203,729	203,729	99,725	0	0	0	0	0	0	0
13:42:01	-142,48	3054,544	29,814	29,932	14,386	16,026	14,772	21,3	953,406	24,748	2407,745	0	203,729	203,729	99,725	0	0	0	0	0	0	0
13:42:01	151,269	3056,056	29,961	29,98	14,386	16,041	14,797	21,3	953,406	24,748	2408,393	0	203,729	203,729	99,725	0	0	0	0	0	0	0
13:42:01	0	3056,056	29,961	30,078	14,386	16,041	14,822	21,3	953,406	24,748	2409,041	0	203,729	203,729	99,725	0	0	0	0	0	0	0
13:42:01	-50,415	3055,552	29,912	29,932	14,386	16,036	14,846	21,3	953,406	24,748	2409,687	0	203,729	203,729	99,725	0	0	0	0	0	0	0
13:42:01	0	3055,552	29,912	29,932	14,386	16,036	14,869	21,3	953,406	24,748	2410,333	0	203,729	203,729	99,725	0	0	0	0	0	0	0
13:42:01	50,415	3056,056	29,961	29,932	14,386	16,041	14,892	21,3	953,406	24,748	2410,979	0	203,729	203,729	99,725	0	0	0	0	0	0	0
13:42:01	0	3056,056	29,961	29,883	14,386	16,041	14,914	21,3	953,406	24,748	2411,624	0	203,729	203,729	99,725	0	0	0	0	0	0	0
13:42:01	0	3056,056	29,961	30,078	14,386	16,041	14,937	21,3	953,406	24,748	2412,268	0	203,729	203,729	99,725	0	0	0	0	0	0	0
13:42:01	0	3056,056	29,961	29,98	14,386	16,041	14,958	21,3	953,406	24,748	2412,912	0	203,729	203,729	99,725	0	0	0	0	0	0	0
13:42:01	-151,269	3054,544	29,814	29,785	14,386	16,026	14,979	21,3	953,406	24,748	2413,554	0	203,729	203,729	99,725	0	0	0	0	0	0	0
13:42:01	100,854	3055,552	29,912	29,883	14,386	16,036	15	21,3	953,406	24,748	2414,196	0	203,729	203,729	99,725	0	0	0	0	0	0	0
13:42:01	-100,854	3054,544	29,814	29,883	14,386	16,026	15,02	21,3	953,406	24,748	2414,836	0	203,729	203,729	99,725	0	0	0	0	0	0	0
13:42:01	100,854	3055,552	29,912	29,883	14,386	16,036	15,04	21,3	953,406	24,748	2415,476	0	203,729	203,729	99,725	0	0	0	0	0	0	0
13:42:01	0	3055,552	29,912	30,078	14,386	16,036	15,059	21,3	953,406	24,748	2416,116	0	203,729	203,729	99,725	0	0	0	0	0	0	0
13:42:01	-59,204	3054,96	29,814	29,883	14,388	16,03	15,078	21,3	953,406	24,748	2416,755	0	203,729	203,729	99,725	0	0	0	0	0	0	0
13:42:01	-50,439	3054,456	29,766	29,785	14,388	16,025	15,097	21,3	953,406	24,748	2417,393	0	203,729	203,729	99,725	0	0	0	0	0	0	0
13:42:01	8,789	3054,544	29,814	29,785	14,386	16,026	15,115	21,3	953,406	24,748	2418,03	0	203,729	203,729	99,725	0	0	0	0	0	0	0
13:42:01	-151,293	3053,031	29,668	29,687	14,386	16,01	15,133	21,3	953,406	24,748	2418,665	0	203,729	203,729	99,725	0	0	0	0	0	0	0
13:42:01	0	3053,031	29,668	29,736	14,386	16,01	15,15	21,3	953,406	24,748	2419,299	0	203,729	203,729	99,725	0	0	0	0	0	0	0
13:42:01	-50,415	3052,526	29,619	29,59	14,386	16,005	15,167	21,3	953,406	24,748	2419,933	0	203,729	203,729	99,725	0	0	0	0	0	0	0
13:42:01	151,293	3054,039	29,766	29,736	14,386	16,021	15,183	21,3	953,406	24,748	2420,567	0	203,729	203,729	99,725	0	0	0	0	0	0	0
13:42:01	0	3054,039	29,766	29,736	14,386	16,021	15,2	21,3	953,406	24,748	2421,2	0	203,729	203,729	99,725	0	0	0	0	0	0	0
13:42:01	-151,293	3052,526	29,619	29,59	14,386	16,005	15,216	21,3	953,406	24,748	2421,831	0	203,729	203,729	99,725	0	0	0	0	0	0	0
13:42:01	50,415	3053,031	29,668	29,687	14,386	16,01	15,231	21,3	953,406	24,748	2422,463	0	203,729	203,729	99,725	0	0	0	0	0	0	0
13:42:01	131,542	3054,346	29,814	29,883	14,385	16,024	15,247	21,3	953,406	24,748	2423,094	0	203,729	203,729	99,725	0	0	0	0	0	0	0
13:42:01	0	3054,346	29,814	29,785	14,385	16,024	15,262	21,3	953,406	24,748	2423,726	0	203,729	203,729	99,725	0	0	0	0	0	0	0
13:42:01	0	3054,346	29,814	29,883	14,385	16,024	15,277	21,3	953,406	24,748	2424,356	0	203,729	203,729	99,725	0	0	0	0	0	0	0
13:42:01	0	3054,346	29,814	29,932	14,385	16,024	15,292	21,3	953,406	24,748	2424,986	0	203,729	203,729	99,725	0	0	0	0	0	0	0
13:42:01	-151,269	3052,833	29,668	29,785	14,385	16,008	15,306	21,3	953,406	24,748	2425,614	0	203,729	203,729	99,725	0	0	0	0	0	0	0
13:42:01	151,269	3054,346	29,814	29,883	14,385	16,024	15,32	21,3	953,406	24,748	2426,242	0	203,729	203,729	99,725	0	0	0	0	0	0	0
13:42:01	-151,269	3052,833	29,668	29,883	14,385	16,008	15,333	21,3	953,406	24,748	2426,869	0	203,729	203,729	99,725	0	0	0	0	0	0	0
13:42:01	151,269	3054,346	29,814	29,736	14,385	16,024	15,347	21,3	953,406	24,748	2427,496	0	203,729	203,729	99,725	0	0	0	0	0	0	0
13:42:01	-151,269	3052,833	29,668	29,736	14,385	16,008	15,36	21,3	953,406	24,748	2428,121	0	203,729	203,729	99,725	0	0	0	0	0	0	0
13:42:01	151,269	3054,346	29,814	29,785	14,385	16,024	15,373	21,3	953,406	24,748	2428,748	0	203,729	203,729	99,725	0	0	0	0	0	0	0
13:42:01	100,83	3055,354	29,912	29,883	14,385	16,034	15,386	21,3	953,406	24,748	2429,374	0	203,729	203,729	99,725	0	0	0	0	0	0	0
13:42:01	0	3055,354	29,912	29,785	14,385	16,034	15,398	21,3	953,406	24,748	2430	0	203,729	203,729	99,725	0	0	0	0	0	0	0
13:42:01	19,775	3055,552	29,912	29,883	14,386	16,036	15,411	21,3	953,406	24,748	2430,626	0	203,729	203,729	99,725	0	0	0	0	0	0	0
13:42:01	50,415	3056,056	29,961	29,932	14,386	16,041	15,423	21,3	953,406	24,748	2431,251	0	203,729	203,729	99,725	0	0	0	0	0	0	0
13:42:01	-50,415	3055,552	29,912	29,736	14,386	16,036	15,435	21,3	953,406	24,748	2431,875	0	203,729	203,729	99,725	0	0	0	0	0	0	0
13:42:01	-100,854	3054,544	29,814	29,736	14,386	16,026	15,447	21,3	953,406	24,748	2432,498	0	203,729	203,729	99,725	0	0	0	0	0	0	0
13:42:02	-19,75	3054,346	29,814	29,736	14,385	16,024	15,458	21,3	953,406	24,748	2433,119	0	203,729	203,729	99,725	0	0	0	0	0	0	0
13:42:02	151,269	3055,859	29,961	29,883	14,385	16,039	15,47	21,3	953,406	24,748	2433,742	0	203,729	203,729	99,725	0	0	0	0	0	0	0
13:42:02	0	3055,859	29,961	29,932	14,385	16,039	15,481	21,3	953,406	24,748	2434,364	0	203,729	203,729	99,725	0	0	0	0	0	0	0
13:42:02	19,75	3056,056	29,961	29,883	14,386	16,041	15,492	21,3	953,406	24,748	2434,986	0	203,729	203,729	99,725	0	0	0	0	0	0	0
13:42:02	151,293	3057,569	30,107	30,078	14,386	16,057	15,503	21,3	953,406	24,748	2435,608	0	203,729	203,729	99,725	0	0	0	0	0	0	0
13:42:02	-201,708	3055,552	29,912	29,785	14,386	16,036	15,513	21,3	953,406	24,748	2436,228	0	203,729	203,729	99,725	0	0	0	0	0	0	0
13:42:02	-100,854	3054,544	29,814	29,883	14,386	16,026	15,523	21,3	953,406	24,748	2436,846	0	203,729	203,729	99,725	0	0	0	0	0	0	0
13:42:02	100,854	3055,552	29,912	29,883	14,386	16,036	15,533	21,5	951,595	24,748	2437,465	0	203,729	203,729	99,725	0	0	0	0	0	0	0
13:42:02	-83,227	3054,72	29,814	29,785	14,386	16,028	15,543	21,5	951,595	24,748	2438,082	0	203,729	203,729	99,725	0	0	0	0	0	0	0
13:42:02	0	3054,72	29,814	29,932	14,386	16,028	15,553	21,5	951,595	24,748	2438,699	0	203,729	203,729	99,725	0	0	0	0	0	0	0
13:42:02	100,903	3055,729	29,912	29,932	14,386	16,038	15,562	21,5	951,595	24,748	2439,316	0	203,729	203,729	99,725	0	0	0	0	0	0	0
13:42:02	50,439	3056,233	29,961	29,98	14,386	16,043	15,572	21,5	951,595	24,748	2439,932	0	203,729	203,729	99,725	0	0	0	0	0	0	0
13:42:02	-151,342	3054,72	29,814	29,883	14,386	16,028	15,58	21,5	951,595	24,748	2440,547	0	203,729	203,729	99,725	0	0	0	0	0	0	0
13:42:02	100,903	3055,729	29,912	29,932	14,386	16,038	15,589	21,5	951,595	24,748	2441,163	0	203,729	203,729	99,725	0	0	0	0	0	0	0
13:42:02	-100,903	3054,72	29,814	29,883	14,386	16,028	15,598	21,5	951,595	24,748	2441,776	0	203,729	203,729	99,725	0	0	0	0	0	0	0
13:42:02	0	3054,72	29,814	29,785	14,386	16,028	15,606	21,5	951,595	24,748	2442,389	0	203,729	203,729	99,725	0	0	0	0	0	0	0
13:42:02	-151,391	3053,206	29,668	29,736	14,386	16,012	15,614	21,5	951,595	24,748	2443	0	203,729	203,729	99,725	0	0	0	0	0	0	0
13:42:02	302,734	3056,233	29,961	29,932	14,386	16,043	15,623	21,5	951,595	24,748	2443,613	0	204,703	204,703	99,728	0	0	0	0	0	0	0
13:42:02	-50,439	3055,729	29,912	29,883	14,386	16,038	15,631	21,5	951,595	24,748	2444,226	0	204,703	204,703	99,728	0	0	0	0	0	0	0
13:42:02	-100,903	3054,72	29,814	29,883	14,386	16,028	15,639	21,5	951,595	24,748	2444,836	0	204,703	204,703	99,728	0	0	0	0	0	0	0
13:42:02	100,903	3055,729	29,912	29,932	14,386	16,038	15,647	21,5	951,595	24,748	2445,447	0	204,703	204,703	99,728	0	0	0	0	0	0	0
13:42:02	0	3055,729	29,912	29,932	14,386	16,038	15,654	21,5	951,595	24,748	2446,057	0	204,703	204,703	99,728	0	0	0	0	0	0	0
13:42:02	-100,903	3054,72	29,814	29,98	14,386	16,028	15,662	21,5	951,595	24,748	2446,666	0	204,703	204,703	99,728	0	0	0	0	0	0	0
13:42:02	100,903	3055,729	29,912	29,785	14,386	16,038	15,669	21,5	951,595	24,748	2447,275	0	204,703	204,703	99,728	0	0	0	0	0	0	0
13:42:02	-252,294	3053,206	29,668	29,687	14,386	16,012	15,676	21,5	951,595	24,748	2447,881	0	204,703	204,703	99,728	0	0	0	0	0	0	0
13:42:02	-50,439	3052,702	29,619	29,59	14,386	16,007	15,682	21,5	951,595	24,748	2448,486	0	204,703	204,703	99,728	0	0	0	0	0	0	0
13:42:02	-201,708	3050,684	29,424	29,199	14,386	15,986	15,688	21,5	951,595	24,748	2449,088	0	204,703	204,703	99,728	0	0	0	0	0	0	0
13:42:02	-523,754	3045,447	28,935	28,369	14,385	15,932	15,693	21,5	951,595	24,748	2449,684	0	204,703	204,703	99,728	0	0	0	0	0	0	0
13:42:02	-735,498	3038,092	28,301	27,49	14,38	15,856	15,696	21,5	951,595	24,748	2450,273	0	204,703	204,703	99,728	0	0	0	0	0	0	0
13:42:02	-808,154	3030,01	27,812	26,758	14,363	15,773	15,698	21,5	951,595	24,748	2450,852	0	204,703	204,703	99,728	0	0	0	0	0	0	0
13:42:02	-1078,295	3019,227	27,178	25,683	14,339	15,662	15,697	21,5	951,595	24,748	2451,421	0	204,703	204,703	99,728	0	0	0	0	0	0	0
13:42:02	-570,483	3013,523	27,324	25,586	14,299	15,603	15,695	21,5	951,595	24,748	2451,983	0	204,703	204,703	99,728	0	0	0	0	0	0	0
13:42:02	-1261,108	3000,911	27,031	25,195	14,245	15,473	15,691	21,5	951,595	24,748	2452,532	0	204,703	204,703	99,728	0	0	0	0	0	0	0
13:42:02	-582,47	2995,087	27,519	25,342	14,185	15,413	15,685	21,5	951,595	24,748	2453,074	0	204,703	204,703	99,728	0	0	0	0	0	0	0
13:42:02	-1201,123	2983,076	27,324	25,195	14,129	15,289	15,677	21,5	951,595	24,748	2453,604	0	204,703	204,703	99,728	0	0	0	0	0	0	0
13:42:02	-659,57	2976,48	27,666	25,146	14,073	15,221	15,669	21,5	951,595	24,748	2454,127	0	204,703	204,703	99,728	0	0	0	0	0	0	0
13:42:02	-1198,803	2964,492	27,324	25,488	14,025	15,097	15,657	21,5	951,595	24,748	2454,638	0	204,703	204,703	99,728	0	0	0	0	0	0	0
13:42:02	-1024,511	2954,247	26,982	24,853	13,987	14,992	15,644	21,5	951,595	24,748	2455,137	0	204,703	204,703	99,728	0	0	0	0	0	0	0
13:42:02	-1391,577	2940,331	26,201	24,023	13,954	14,848	15,629	21,5	951,595	24,748	2455,622	0	204,703	204,703	99,728	0	0	0	0	0	0	0
13:42:02	-1155,297	2928,778	25,566	23,73	13,926	14,729	15,611	21,5	951,595	24,748	2456,095	0	204,703	204,703	99,728	0	0	0	0	0	0	0
13:42:02	-1142,919	2917,349	25,029	22,998	13,892	14,611	15,591	21,5	951,595	24,748	2456,556	0	204,703	204,703	99,728	0	0	0	0	0	0	0
13:42:02	-1028,613	2907,063	24,687	23,144	13,854	14,505	15,57	21,5	951,595	24,748	2457,007	0	204,703	204,703	99,728	0	0	0	0	0	0	0
13:42:02	-804,638	2899,016	24,736	23,34	13,806	14,422	15,548	21,5	951,595	24,748	2457,449	0	204,703	204,703	99,728	0	0	0	0	0	0	0
13:42:02	-432,934	2894,687	25,224	23,73	13,754	14,378	15,525	21,5	951,595	24,748	2457,886	0	204,703	204,703	99,728	0	0	0	0	0	0	0
13:42:02	-589,794	2888,789	25,566	24,072	13,702	14,317	15,501	21,5	951,595	24,748	2458,317	0	204,703	204,703	99,728	0	0	0	0	0	0	0
13:42:02	-706,665	2881,722	25,713	24,267	13,654	14,244	15,476	21,5	951,595	24,748	2458,74	0	204,703	204,703	99,728	0	0	0	0	0	0	0
13:42:02	-705,2	2874,67	25,762	24,463	13,612	14,171	15,451	21,5	951,595	24,748	2459,156	0	204,703	204,703	99,728	0	0	0	0	0	0	0
13:42:02	-1128,344	2863,387	25,224	24,023	13,579	14,055	15,423	21,5	951,595	24,748	2459,56	0	204,703	204,703	99,728	0	0	0	0	0	0	0
13:42:02	-1056,884	2852,818	24,59	23,633	13,556	13,946	15,394	21,5	951,595	24,748	2459,953	0	204,703	204,703	99,728	0	0	0	0	0	0	0
13:42:02	-720,19	2845,616	24,199	23,144	13,538	13,872	15,365	21,5	951,595	24,748	2460,339	0	204,703	204,703	99,728	0	0	0	0	0	0	0
13:42:02	-979,76	2835,818	23,613	22,803	13,516	13,771	15,333	21,5	951,595	24,748	2460,715	0	204,703	204,703	99,728	0	0	0	0	0	0	0
13:42:02	-563,623	2830,182	23,418	22,461	13,495	13,713	15,302	21,5	951,595	24,748	2461,084	0	204,703	204,703	99,728	0	0	0	0	0	0	0
13:42:02	-709,936	2823,083	23,271	22,461	13,464	13,64	15,269	21,5	951,595	24,748	2461,446	0	204,703	204,703	99,728	0	0	0	0	0	0	0
13:42:02	-594,116	2817,142	23,271	22,314	13,43	13,578	15,236	21,5	951,595	24,748	2461,802	0	204,703	204,703	99,728	0	0	0	0	0	0	0
13:42:02	-483,325	2812,308	23,564	22,558	13,387	13,528	15,202	21,5	951,595	24,748	2462,152	0	204,703	204,703	99,728	0	0	0	0	0	0	0
13:42:02	-592,797	2806,38	23,711	22,656	13,345	13,467	15,168	21,5	951,595	24,748	2462,497	0	204,703	204,703	99,728	0	0	0	0	0	0	0
13:42:02	-729,37	2799,087	23,711	22,656	13,304	13,392	15,133	21,5	951,595	24,748	2462,833	0	204,703	204,703	99,728	0	0	0	0	0	0	0
13:42:02	-738,061	2791,706	23,613	22,705	13,269	13,316	15,098	21,5	951,595	24,748	2463,162	0	204,703	204,703	99,728	0	0	0	0	0	0	0
13:42:02	-652,929	2785,177	23,418	22,51	13,243	13,249	15,062	21,5	951,595	24,748	2463,485	0	204,703	204,703	99,728	0	0	0	0	0	0	0
13:42:02	-596,191	2779,215	23,223	22,314	13,22	13,187	15,025	21,5	951,595	24,748	2463,8	0	204,703	204,703	99,728	0	0	0	0	0	0	0
13:42:02	-1032,617	2768,889	22,539	21,631	13,201	13,081	14,987	21,5	951,595	24,748	2464,106	0	204,703	204,703	99,728	0	0	0	0	0	0	0
13:42:02	-715,795	2761,731	22,148	21,484	13,183	13,007	14,948	21,5	951,595	24,748	2464,403	0	204,703	204,703	99,728	0	0	0	0	0	0	0
13:42:02	-634,106	2755,39	21,855	21,094	13,164	12,942	14,909	21,5	951,595	24,748	2464,694	0	204,703	204,703	99,728	0	0	0	0	0	0	0
13:42:02	-725,073	2748,139	21,611	20,898	13,136	12,867	14,869	21,5	951,595	24,748	2464,978	0	204,703	204,703	99,728	0	0	0	0	0	0	0
13:42:02	-482,031	2743,319	21,562	20,752	13,112	12,817	14,828	21,5	951,595	24,748	2465,256	0	204,703	204,703	99,728	0	0	0	0	0	0	0
13:42:02	-536,718	2737,952	21,611	20,605	13,079	12,762	14,788	21,5	951,595	24,748	2465,529	0	204,703	204,703	99,728	0	0	0	0	0	0	0
13:42:02	-527,832	2732,673	21,611	20,801	13,05	12,707	14,747	21,5	951,595	24,748	2465,796	0	204,703	204,703	99,728	0	0	0	0	0	0	0
13:42:02	-396,215	2728,711	21,806	20,703	13,016	12,667	14,706	21,5	951,595	24,748	2466,059	0	204,703	204,703	99,728	0	0	0	0	0	0	0
13:42:02	-425,927	2724,452	21,806	20,898	12,992	12,623	14,665	21,5	951,595	24,748	2466,318	0	204,703	204,703	99,728	0	0	0	0	0	0	0
13:42:02	-752,368	2716,928	21,562	20,752	12,964	12,545	14,624	21,5	951,595	24,748	2466,568	0	204,703	204,703	99,728	0	0	0	0	0	0	0
13:42:02	-679,956	2710,129	21,221	20,459	12,945	12,475	14,582	21,5	951,595	24,748	2466,812	0	204,703	204,703	99,728	0	0	0	0	0	0	0
13:42:02	-581,274	2704,316	20,976	20,263	12,926	12,415	14,539	21,5	951,595	24,748	2467,05	0	204,703	204,703	99,728	0	0	0	0	0	0	0
13:42:02	-571,02	2698,606	20,83	20,263	12,902	12,356	14,496	21,5	951,595	24,748	2467,281	0	204,703	204,703	99,728	0	0	0	0	0	0	0
13:42:02	-533,422	2693,271	20,635	20,215	12,883	12,301	14,453	21,5	951,595	24,748	2467,507	0	204,703	204,703	99,728	0	0	0	0	0	0	0
13:42:02	-422,045	2689,051	20,635	20,166	12,859	12,258	14,41	21,5	951,595	24,748	2467,729	0	204,703	204,703	99,728	0	0	0	0	0	0	0
13:42:02	-406,616	2684,985	20,732	20,263	12,831	12,216	14,367	21,5	951,595	24,748	2467,946	0	204,703	204,703	99,728	0	0	0	0	0	0	0
13:42:02	-455,151	2680,433	20,781	20,215	12,802	12,169	14,324	21,5	951,595	24,748	2468,158	0	204,703	204,703	99,728	0	0	0	0	0	0	0
13:42:02	-422,29	2676,21	20,781	20,166	12,778	12,125	14,281	21,5	951,595	24,748	2468,366	0	204,703	204,703	99,728	0	0	0	0	0	0	0
13:42:02	-544,213	2670,768	20,732	20,263	12,751	12,069	14,238	21,5	951,595	24,748	2468,569	0	204,703	204,703	99,728	0	0	0	0	0	0	0
13:42:02	-408,007	2666,688	20,732	20,215	12,728	12,027	14,194	21,5	951,595	24,748	2468,767	0	204,703	204,703	99,728	0	0	0	0	0	0	0
13:42:02	-635,888	2660,329	20,439	19,873	12,708	11,962	14,151	21,5	951,595	24,748	2468,958	0	204,703	204,703	99,728	0	0	0	0	0	0	0
13:42:02	-477,856	2655,551	20,293	19,873	12,689	11,912	14,107	21,5	951,595	24,748	2469,145	0	204,703	204,703	99,728	0	0	0	0	0	0	0
13:42:02	-482,006	2650,731	20,146	19,726	12,67	11,863	14,063	21,5	951,595	24,748	2469,326	0	204,703	204,703	99,728	0	0	0	0	0	0	0
13:42:02	-480,761	2645,923	20	19,58	12,652	11,813	14,019	21,5	951,595	24,748	2469,503	0	204,703	204,703	99,728	0	0	0	0	0	0	0
13:42:02	-406,665	2641,856	20	19,58	12,629	11,771	13,974	21,5	951,595	24,748	2469,675	0	204,703	204,703	99,728	0	0	0	0	0	0	0
13:42:02	-471,655	2637,14	20	19,58	12,602	11,723	13,93	21,5	951,595	24,748	2469,843	0	204,703	204,703	99,728	0	0	0	0	0	0	0
13:42:02	-375,415	2633,386	20,097	19,678	12,576	11,684	13,886	21,5	951,595	24,748	2470,006	0	204,703	204,703	99,728	0	0	0	0	0	0	0
13:42:02	-419,677	2629,189	20,097	19,678	12,552	11,641	13,842	21,5	951,595	24,748	2470,166	0	204,703	204,703	99,728	0	0	0	0	0	0	0
13:42:02	-483,642	2624,352	20,097	19,58	12,525	11,591	13,798	21,5	951,595	24,748	2470,32	0	204,703	204,703	99,728	0	0	0	0	0	0	0
13:42:02	-410,961	2620,243	20,097	19,58	12,502	11,548	13,754	21,5	951,595	24,748	2470,47	0	204,703	204,703	99,728	0	0	0	0	0	0	0
13:42:02	-437,744	2615,865	20	19,58	12,482	11,503	13,71	21,5	951,595	24,748	2470,615	0	204,703	204,703	99,728	0	0	0	0	0	0	0
13:42:02	-500	2610,865	19,804	19,385	12,465	11,452	13,666	21,5	951,595	24,748	2470,755	0	204,703	204,703	99,728	0	0	0	0	0	0	0
13:42:02	-575,341	2605,112	19,512	19,189	12,449	11,392	13,621	21,5	951,595	24,748	2470,889	0	204,703	204,703	99,728	0	0	0	0	0	0	0
13:42:02	-448,584	2600,626	19,316	18,847	12,434	11,346	13,576	21,5	951,595	24,748	2471,019	0	204,703	204,703	99,728	0	0	0	0	0	0	0
13:42:02	-368,725	2596,939	19,267	18,847	12,416	11,308	13,532	21,5	951,595	24,748	2471,145	0	204,703	204,703	99,728	0	0	0	0	0	0	0
13:42:02	-477,124	2592,168	19,17	18,847	12,395	11,259	13,487	21,5	951,595	24,748	2471,266	0	204,703	204,703	99,728	0	0	0	0	0	0	0
13:42:02	-482,91	2587,338	19,023	18,652	12,376	11,209	13,443	21,5	951,595	24,748	2471,382	0	204,703	204,703	99,728	0	0	0	0	0	0	0
13:42:02	-287,597	2584,463	19,121	18,701	12,354	11,18	13,398	21,5	951,595	24,748	2471,495	0	204,703	204,703	99,728	0	0	0	0	0	0	0
13:42:02	-406,298	2580,4	19,121	18,652	12,331	11,138	13,354	21,5	951,595	24,748	2471,604	0	204,703	204,703	99,728	0	0	0	0	0	0	0
13:42:02	-420,629	2576,193	19,023	18,506	12,313	11,094	13,31	21,5	951,595	24,748	2471,709	0	204,703	204,703	99,728	0	0	0	0	0	0	0
13:42:02	-392,309	2572,27	18,974	18,603	12,294	11,054	13,265	21,5	951,595	24,748	2471,809	0	204,703	204,703	99,728	0	0	0	0	0	0	0
13:42:03	-456,396	2567,706	18,828	18,457	12,276	11,007	13,221	21,5	951,595	24,748	2471,905	0	204,703	204,703	99,728	0	0	0	0	0	0	0
13:42:03	-351	2564,196	18,779	18,457	12,259	10,971	13,177	21,5	951,595	24,748	2471,998	0	204,703	204,703	99,728	0	0	0	0	0	0	0
13:42:03	-537,67	2558,819	18,486	18,359	12,245	10,915	13,133	21,5	951,595	24,748	2472,084	0	204,703	204,703	99,728	0	0	0	0	0	0	0
13:42:03	-395,361	2554,866	18,34	18,261	12,23	10,874	13,088	21,5	951,595	24,748	2472,167	0	204,703	204,703	99,728	0	0	0	0	0	0	0
13:42:03	-255,566	2552,31	18,34	18,164	12,216	10,848	13,044	21,5	951,595	24,748	2472,247	0	204,703	204,703	99,728	0	0	0	0	0	0	0
13:42:03	-376,635	2548,544	18,291	18,115	12,197	10,809	13,001	21,5	951,595	24,748	2472,323	0	204,703	204,703	99,728	0	0	0	0	0	0	0
13:42:03	-271,777	2545,826	18,34	18,164	12,179	10,781	12,957	21,3	953,866	24,748	2472,397	0	204,703	204,703	99,728	0	0	0	0	0	0	0
13:42:03	-397,778	2541,848	18,291	18,164	12,16	10,74	12,914	21,3	953,866	24,748	2472,466	0	204,703	204,703	99,728	0	0	0	0	0	0	0
13:42:03	-319,36	2538,655	18,291	18,115	12,142	10,707	12,87	21,3	953,866	24,748	2472,532	0	204,703	204,703	99,728	0	0	0	0	0	0	0
13:42:03	-341,821	2535,236	18,193	18,066	12,128	10,672	12,827	21,3	953,866	24,748	2472,595	0	204,703	204,703	99,728	0	0	0	0	0	0	0
13:42:03	-389,477	2531,342	18,047	17,92	12,114	10,632	12,784	21,3	953,866	24,748	2472,654	0	204,703	204,703	99,728	0	0	0	0	0	0	0
13:42:03	-311,376	2528,228	17,9	17,773	12,105	10,6	12,741	21,3	953,866	24,748	2472,709	0	204,703	204,703	99,728	0	0	0	0	0	0	0
13:42:03	-434,521	2523,883	17,705	17,48	12,091	10,555	12,699	21,3	953,866	24,748	2472,761	0	204,703	204,703	99,728	0	0	0	0	0	0	0
13:42:03	-305,81	2520,825	17,558	17,431	12,082	10,523	12,656	21,3	953,866	24,748	2472,809	0	204,703	204,703	99,728	0	0	0	0	0	0	0
13:42:03	-220,629	2518,618	17,51	17,236	12,072	10,501	12,614	21,3	953,866	24,748	2472,854	0	204,703	204,703	99,728	0	0	0	0	0	0	0
13:42:03	-257,275	2516,046	17,51	17,236	12,058	10,474	12,572	21,3	953,866	24,748	2472,898	0	204,703	204,703	99,728	0	0	0	0	0	0	0
13:42:03	-250,903	2513,536	17,51	17,236	12,044	10,448	12,53	21,3	953,866	24,748	2472,938	0	203,827	203,827	99,725	0	0	0	0	0	0	0
13:42:03	-245,605	2511,08	17,51	17,236	12,03	10,423	12,489	21,3	953,866	24,748	2472,976	0	203,827	203,827	99,725	0	0	0	0	0	0	0
13:42:03	-254,077	2508,54	17,51	17,236	12,015	10,397	12,448	21,3	953,866	24,748	2473,012	0	203,827	203,827	99,725	0	0	0	0	0	0	0
13:42:03	-265,625	2505,883	17,412	17,236	12,006	10,369	12,407	21,3	953,866	24,748	2473,045	0	203,827	203,827	99,725	0	0	0	0	0	0	0
13:42:03	-245,581	2503,428	17,412	17,285	11,992	10,344	12,367	21,3	953,866	24,748	2473,075	0	203,827	203,827	99,725	0	0	0	0	0	0	0
13:42:03	-299,292	2500,435	17,363	17,285	11,978	10,313	12,326	21,3	953,866	24,748	2473,102	0	203,827	203,827	99,725	0	0	0	0	0	0	0
13:42:03	-249,804	2497,937	17,363	17,236	11,963	10,288	12,286	21,3	953,866	24,748	2473,127	0	203,827	203,827	99,725	0	0	0	0	0	0	0
13:42:03	-216,04	2495,776	17,314	17,187	11,954	10,265	12,247	21,3	953,866	24,748	2473,15	0	203,827	203,827	99,725	0	0	0	0	0	0	0
13:42:03	-263,33	2493,143	17,217	17,09	11,944	10,238	12,207	21,3	953,866	24,748	2473,17	0	203,827	203,827	99,725	0	0	0	0	0	0	0
13:42:03	-166,503	2491,478	17,217	17,09	11,935	10,221	12,168	21,3	953,866	24,748	2473,188	0	203,827	203,827	99,725	0	0	0	0	0	0	0
13:42:03	-250,83	2488,97	17,217	17,041	11,921	10,195	12,13	21,3	953,866	24,748	2473,204	0	203,827	203,827	99,725	0	0	0	0	0	0	0
13:42:03	-158,349	2487,386	17,314	17,187	11,907	10,179	12,091	21,3	953,866	24,748	2473,218	0	203,827	203,827	99,725	0	0	0	0	0	0	0
13:42:03	-308,422	2484,302	17,168	17,09	11,897	10,147	12,053	21,3	953,866	24,748	2473,229	0	203,827	203,827	99,725	0	0	0	0	0	0	0
13:42:03	-167,553	2482,626	17,168	17,09	11,888	10,13	12,016	21,3	953,866	24,748	2473,239	0	203,827	203,827	99,725	0	0	0	0	0	0	0
13:42:03	-262,109	2480,005	17,07	17,041	11,878	10,103	11,978	21,3	953,866	24,748	2473,246	0	203,827	203,827	99,725	0	0	0	0	0	0	0
13:42:03	-214,794	2477,857	17,021	16,894	11,869	10,081	11,941	21,3	953,866	24,748	2473,25	0	203,827	203,827	99,725	0	0	0	0	0	0	0
13:42:03	-166,479	2476,192	17,021	16,845	11,859	10,063	11,904	21,3	953,866	24,748	2473,253	0	203,827	203,827	99,725	0	0	0	0	0	0	0
13:42:03	-226	2473,932	16,875	16,748	11,855	10,04	11,867	21,3	953,866	24,748	2473,254	0	203,827	203,827	99,725	0	0	0	0	0	0	0
13:42:03	-223,828	2471,694	16,728	16,601	11,85	10,017	11,831	21,3	953,866	24,748	2471,694	0	203,827	203,827	99,725	0	0	0	0	0	0	0
13:42:03	-274,316	2468,951	16,533	16,406	11,845	9,989	11,795	21,3	953,866	24,748	2468,951	0	203,827	203,827	99,725	0	0	0	0	0	0	0
13:42:03	-164,111	2467,31	16,533	16,406	11,836	9,972	11,759	21,3	953,866	24,748	2467,31	0	203,827	203,827	99,725	0	0	0	0	0	0	0
13:42:03	-204,516	2465,265	16,582	16,552	11,822	9,951	11,724	21,3	953,866	24,748	2465,265	0	203,827	203,827	99,725	0	0	0	0	0	0	0
13:42:03	-105,981	2464,205	16,728	16,699	11,808	9,94	11,689	21,3	953,866	24,748	2464,205	0	203,827	203,827	99,725	0	0	0	0	0	0	0
13:42:03	-28,1	2463,924	16,875	16,699	11,798	9,937	11,655	21,3	953,866	24,748	2463,924	0	203,827	203,827	99,725	0	0	0	0	0	0	0
13:42:03	-107,104	2462,853	17,021	16,845	11,784	9,926	11,621	21,3	953,866	24,748	2462,853	0	203,827	203,827	99,725	0	0	0	0	0	0	0
13:42:03	-168,603	2461,167	17,021	16,845	11,775	9,908	11,587	21,3	953,866	24,748	2461,167	0	203,827	203,827	99,725	0	0	0	0	0	0	0
13:42:03	-168,627	2459,481	17,021	16,845	11,765	9,891	11,554	21,3	953,866	24,748	2459,481	0	203,827	203,827	99,725	0	0	0	0	0	0	0
13:42:03	-302,587	2456,455	16,875	16,699	11,756	9,86	11,521	21,3	953,866	24,748	2456,455	0	203,827	203,827	99,725	0	0	0	0	0	0	0
13:42:03	-224,584	2454,209	16,728	16,601	11,751	9,837	11,488	21,3	953,866	24,748	2454,209	0	203,827	203,827	99,725	0	0	0	0	0	0	0
13:42:03	-130,346	2452,905	16,679	16,504	11,747	9,823	11,455	21,3	953,866	24,748	2452,905	0	203,827	203,827	99,725	0	0	0	0	0	0	0
13:42:03	-258,52	2450,32	16,582	16,406	11,737	9,797	11,422	21,3	953,866	24,748	2450,32	0	203,827	203,827	99,725	0	0	0	0	0	0	0
13:42:03	-137,744	2448,943	16,533	16,357	11,732	9,782	11,39	21,3	953,866	24,748	2448,943	0	203,827	203,827	99,725	0	0	0	0	0	0	0
13:42:03	-242,163	2446,521	16,435	16,308	11,724	9,757	11,358	21,3	953,866	24,748	2446,521	0	203,827	203,827	99,725	0	0	0	0	0	0	0
13:42:03	-97,314	2445,548	16,435	16,357	11,718	9,747	11,327	21,3	953,866	24,748	2445,548	0	203,827	203,827	99,725	0	0	0	0	0	0	0
13:42:03	-163,037	2443,918	16,435	16,406	11,709	9,731	11,295	21,3	953,866	24,748	2443,918	0	203,827	203,827	99,725	0	0	0	0	0	0	0
13:42:03	-75,585	2443,162	16,533	16,504	11,7	9,723	11,265	21,3	953,866	24,748	2443,162	0	203,827	203,827	99,725	0	0	0	0	0	0	0
13:42:03	-229,052	2440,871	16,533	16,406	11,687	9,699	11,234	21,3	953,866	24,748	2440,871	0	203,827	203,827	99,725	0	0	0	0	0	0	0
13:42:03	-98,266	2439,889	16,533	16,406	11,681	9,689	11,204	21,3	953,866	24,748	2439,889	0	203,827	203,827	99,725	0	0	0	0	0	0	0
13:42:03	-251,806	2437,37	16,435	16,406	11,672	9,663	11,173	21,3	953,866	24,748	2437,37	0	203,827	203,827	99,725	0	0	0	0	0	0	0
13:42:03	-134,448	2436,026	16,386	16,357	11,667	9,649	11,143	21,3	953,866	24,748	2436,026	0	203,827	203,827	99,725	0	0	0	0	0	0	0
13:42:03	-154,492	2434,481	16,386	16,308	11,658	9,633	11,114	21,3	953,866	24,748	2434,481	0	203,827	203,827	99,725	0	0	0	0	0	0	0
13:42:03	-135,742	2433,124	16,338	16,308	11,653	9,619	11,085	21,3	953,866	24,748	2433,124	0	203,827	203,827	99,725	0	0	0	0	0	0	0
13:42:03	-228,393	2430,84	16,191	16,211	11,648	9,596	11,055	21,3	953,866	24,748	2430,84	0	203,827	203,827	99,725	0	0	0	0	0	0	0
13:42:03	-116,186	2429,678	16,24	16,064	11,639	9,584	11,026	21,3	953,866	24,748	2429,678	0	203,827	203,827	99,725	0	0	0	0	0	0	0
13:42:03	-161,889	2428,059	16,24	16,162	11,63	9,567	10,998	21,3	953,866	24,748	2428,059	0	203,827	203,827	99,725	0	0	0	0	0	0	0
13:42:03	-161,035	2426,449	16,24	16,211	11,621	9,551	10,969	21,3	953,866	24,748	2426,449	0	203,827	203,827	99,725	0	0	0	0	0	0	0
13:42:03	-78,808	2425,661	16,338	16,211	11,611	9,542	10,942	21,3	953,866	24,748	2425,661	0	203,827	203,827	99,725	0	0	0	0	0	0	0
13:42:03	-171,801	2423,942	16,338	16,308	11,602	9,525	10,914	21,3	953,866	24,748	2423,942	0	203,827	203,827	99,725	0	0	0	0	0	0	0
13:42:03	-110,766	2422,835	16,386	16,357	11,593	9,513	10,886	21,3	953,866	24,748	2422,835	0	203,827	203,827	99,725	0	0	0	0	0	0	0
13:42:03	-170,654	2421,128	16,386	16,308	11,583	9,496	10,859	21,3	953,866	24,748	2421,128	0	203,827	203,827	99,725	0	0	0	0	0	0	0
13:42:03	-131,152	2419,817	16,338	16,211	11,578	9,482	10,832	21,3	953,866	24,748	2419,817	0	203,827	203,827	99,725	0	0	0	0	0	0	0
13:42:03	-225,048	2417,566	16,191	16,162	11,573	9,459	10,805	21,3	953,866	24,748	2417,566	0	203,827	203,827	99,725	0	0	0	0	0	0	0
13:42:03	-211,01	2415,456	16,045	16,015	11,57	9,437	10,778	21,3	953,866	24,748	2415,456	0	203,827	203,827	99,725	0	0	0	0	0	0	0
13:42:03	-99,414	2414,462	16,045	16,015	11,564	9,427	10,752	21,3	953,866	24,748	2414,462	0	203,827	203,827	99,725	0	0	0	0	0	0	0
13:42:03	-138,208	2413,08	16,045	16,015	11,556	9,413	10,726	21,3	953,866	24,748	2413,08	0	203,827	203,827	99,725	0	0	0	0	0	0	0
13:42:03	-166,284	2411,417	16,045	16,015	11,547	9,396	10,699	21,3	953,866	24,748	2411,417	0	203,827	203,827	99,725	0	0	0	0	0	0	0
13:42:03	-105,273	2410,364	16,093	16,162	11,538	9,385	10,674	21,3	953,866	24,748	2410,364	0	203,827	203,827	99,725	0	0	0	0	0	0	0
13:42:03	-71,508	2409,649	16,191	16,211	11,529	9,377	10,648	21,3	953,866	24,748	2409,649	0	203,827	203,827	99,725	0	0	0	0	0	0	0
13:42:03	-118,359	2408,466	16,24	16,211	11,519	9,365	10,623	21,3	953,866	24,748	2408,466	0	203,827	203,827	99,725	0	0	0	0	0	0	0
13:42:03	-147,949	2406,986	16,24	16,211	11,511	9,35	10,598	21,3	953,866	24,748	2406,986	0	203,827	203,827	99,725	0	0	0	0	0	0	0
13:42:03	-192,7	2405,059	16,191	16,211	11,503	9,33	10,573	21,3	953,866	24,748	2405,059	0	203,827	203,827	99,725	0	0	0	0	0	0	0
13:42:03	-172,949	2403,33	16,045	16,064	11,501	9,312	10,549	21,3	953,866	24,748	2403,33	0	203,827	203,827	99,725	0	0	0	0	0	0	0
13:42:03	-159,692	2401,733	15,947	16,015	11,497	9,296	10,524	21,3	953,866	24,748	2401,733	0	203,827	203,827	99,725	0	0	0	0	0	0	0
13:42:03	-127,685	2400,456	15,898	15,869	11,493	9,283	10,5	21,3	953,866	24,748	2400,456	0	203,827	203,827	99,725	0	0	0	0	0	0	0
13:42:03	-222,534	2398,231	15,752	15,722	11,488	9,26	10,475	21,3	953,866	24,748	2398,231	0	203,827	203,827	99,725	0	0	0	0	0	0	0
13:42:03	-79,956	2397,431	15,752	15,722	11,484	9,251	10,451	21,3	953,866	24,748	2397,431	0	203,827	203,827	99,725	0	0	0	0	0	0	0
13:42:03	-128,906	2396,142	15,703	15,674	11,479	9,238	10,428	21,3	953,866	24,748	2396,142	0	203,827	203,827	99,725	0	0	0	0	0	0	0
13:42:03	-50,292	2395,639	15,752	15,722	11,473	9,233	10,404	21,3	953,866	24,748	2395,639	0	203,827	203,827	99,725	0	0	0	0	0	0	0
13:42:03	-144,677	2394,192	15,752	15,722	11,465	9,218	10,381	21,3	953,866	24,748	2394,192	0	203,827	203,827	99,725	0	0	0	0	0	0	0
13:42:03	-67,163	2393,521	15,849	15,82	11,456	9,211	10,358	21,3	953,866	24,748	2393,521	0	203,827	203,827	99,725	0	0	0	0	0	0	0
13:42:03	-52,661	2392,994	15,898	15,869	11,45	9,206	10,335	21,3	953,866	24,748	2392,994	0	203,827	203,827	99,725	0	0	0	0	0	0	0
13:42:03	-142,553	2391,568	15,898	15,869	11,442	9,191	10,313	21,3	953,866	24,748	2391,568	0	203,827	203,827	99,725	0	0	0	0	0	0	0
13:42:03	-98,193	2390,587	15,898	15,869	11,437	9,181	10,291	21,3	953,866	24,748	2390,587	0	203,827	203,827	99,725	0	0	0	0	0	0	0
13:42:03	-127,807	2389,308	15,849	15,82	11,432	9,168	10,269	21,3	953,866	24,748	2389,308	0	203,827	203,827	99,725	0	0	0	0	0	0	0
13:42:03	-155,078	2387,758	15,752	15,722	11,429	9,152	10,247	21,3	953,866	24,748	2387,758	0	203,827	203,827	99,725	0	0	0	0	0	0	0
13:42:03	-65,014	2387,108	15,703	15,674	11,428	9,145	10,225	21,3	953,866	24,748	2387,108	0	203,827	203,827	99,725	0	0	0	0	0	0	0
13:42:03	-140,283	2385,705	15,556	15,625	11,428	9,13	10,204	21,3	953,866	24,748	2385,705	0	203,827	203,827	99,725	0	0	0	0	0	0	0
13:42:03	-155,029	2384,154	15,459	15,527	11,424	9,114	10,182	21,3	953,866	24,748	2384,154	0	203,827	203,827	99,725	0	0	0	0	0	0	0
13:42:03	-79,931	2383,355	15,459	15,478	11,42	9,106	10,161	21,3	953,866	24,748	2383,355	0	203,827	203,827	99,725	0	0	0	0	0	0	0
13:42:03	12,5	2383,48	15,556	15,527	11,415	9,108	10,141	21,3	953,866	24,748	2383,355	0	203,827	203,827	99,725	0	0	0	0	0	0	0
13:42:03	-71,923	2382,761	15,605	15,625	11,409	9,1	10,12	21,3	953,866	24,748	2382,761	0	203,827	203,827	99,725	0	0	0	0	0	0	0
13:42:03	-159,692	2381,164	15,605	15,674	11,399	9,084	10,1	21,3	953,866	24,748	2381,164	0	203,827	203,827	99,725	0	0	0	0	0	0	0
13:42:03	-67,48	2380,489	15,703	15,674	11,39	9,077	10,08	21,3	953,866	24,748	2380,489	0	203,827	203,827	99,725	0	0	0	0	0	0	0
13:42:03	-33,178	2380,157	15,752	15,82	11,386	9,073	10,06	21,3	953,866	24,748	2380,157	0	203,827	203,827	99,725	0	0	0	0	0	0	0
13:42:04	-80,834	2379,349	15,752	15,722	11,381	9,065	10,041	21,3	953,866	24,748	2379,349	0	203,827	203,827	99,725	0	0	0	0	0	0	0
13:42:04	-66,21	2378,687	15,703	15,674	11,38	9,058	10,021	21,3	953,866	24,748	2378,687	0	203,827	203,827	99,725	0	0	0	0	0	0	0
13:42:04	-140,136	2377,286	15,556	15,527	11,38	9,044	10,002	21,3	953,866	24,748	2377,286	0	203,827	203,827	99,725	0	0	0	0	0	0	0
13:42:04	-140,112	2375,884	15,41	15,478	11,38	9,029	9,983	21,3	953,866	24,748	2375,884	0	203,827	203,827	99,725	0	0	0	0	0	0	0
13:42:04	-66,162	2375,223	15,361	15,429	11,379	9,022	9,964	21,3	953,866	24,748	2375,223	0	203,827	203,827	99,725	0	0	0	0	0	0	0
13:42:04	-61,499	2374,608	15,361	15,429	11,376	9,016	9,946	21,3	953,866	24,748	2374,608	0	203,827	203,827	99,725	0	0	0	0	0	0	0
13:42:04	-60,498	2374,003	15,361	15,429	11,372	9,01	9,927	21,2	949,577	24,748	2374,003	0	203,827	203,827	99,725	0	0	0	0	0	0	0
13:42:04	-95,922	2373,044	15,263	15,332	11,371	9	9,909	21,2	949,577	24,748	2373,044	0	203,827	203,827	99,725	0	0	0	0	0	0	0
13:42:04	-2,099	2373,023	15,41	15,429	11,363	9	9,891	21,2	949,577	24,748	2373,023	0	203,827	203,827	99,725	0	0	0	0	0	0	0
13:42:04	-34,252	2372,68	15,459	15,625	11,358	8,996	9,874	21,2	949,577	24,748	2372,68	0	203,827	203,827	99,725	0	0	0	0	0	0	0
13:42:04	-78,881	2371,891	15,459	15,527	11,354	8,988	9,856	21,2	949,577	24,748	2371,891	0	203,827	203,827	99,725	0	0	0	0	0	0	0
13:42:04	59,423	2372,485	15,605	15,722	11,349	8,994	9,839	21,2	949,577	24,748	2371,892	0	203,827	203,827	99,725	0	0	0	0	0	0	0
13:42:04	-127,758	2371,208	15,556	15,674	11,345	8,981	9,823	21,2	949,577	24,748	2371,208	0	203,827	203,827	99,725	0	0	0	0	0	0	0
13:42:04	-111,84	2370,089	15,459	15,527	11,344	8,969	9,806	21,2	949,577	24,748	2370,089	0	203,827	203,827	99,725	0	0	0	0	0	0	0
13:42:04	-45,288	2369,637	15,459	15,527	11,341	8,965	9,789	21,2	949,577	24,748	2369,637	0	203,827	203,827	99,725	0	0	0	0	0	0	0
13:42:04	-111,84	2368,518	15,361	15,478	11,34	8,953	9,773	21,2	949,577	24,748	2368,518	0	203,827	203,827	99,725	0	0	0	0	0	0	0
13:42:04	0	2368,518	15,361	15,478	11,34	8,953	9,757	21,2	949,577	24,748	2368,518	0	201,553	201,553	99,716	0	0	0	0	0	0	0
13:42:04	-140,112	2367,117	15,215	15,332	11,34	8,939	9,741	21,2	949,577	24,748	2367,117	0	201,553	201,553	99,716	0	0	0	0	0	0	0
13:42:04	-18,383	2366,933	15,215	15,283	11,339	8,937	9,725	21,2	949,577	24,748	2366,933	0	201,553	201,553	99,716	0	0	0	0	0	0	0
13:42:04	-62,597	2366,307	15,215	15,283	11,336	8,931	9,71	21,2	949,577	24,748	2366,307	0	201,553	201,553	99,716	0	0	0	0	0	0	0
13:42:04	-33,007	2365,977	15,263	15,332	11,331	8,927	9,694	21,2	949,577	24,748	2365,977	0	201,553	201,553	99,716	0	0	0	0	0	0	0
13:42:04	58,74	2366,565	15,361	15,429	11,329	8,933	9,679	21,2	949,577	24,748	2365,978	0	201,553	201,553	99,716	0	0	0	0	0	0	0
13:42:04	-158,129	2364,983	15,263	15,332	11,325	8,917	9,664	21,2	949,577	24,748	2364,983	0	201,553	201,553	99,716	0	0	0	0	0	0	0
13:42:04	0	2364,983	15,263	15,283	11,325	8,917	9,65	21,2	949,577	24,748	2364,983	0	201,553	201,553	99,716	0	0	0	0	0	0	0
13:42:04	-140,063	2363,583	15,117	15,185	11,325	8,902	9,635	21,2	949,577	24,748	2363,583	0	201,553	201,553	99,716	0	0	0	0	0	0	0
13:42:04	0	2363,583	15,117	15,185	11,325	8,902	9,621	21,2	949,577	24,748	2363,583	0	201,553	201,553	99,716	0	0	0	0	0	0	0
13:42:04	-16,235	2363,42	15,117	15,185	11,325	8,901	9,607	21,2	949,577	24,748	2363,42	0	201,553	201,553	99,716	0	0	0	0	0	0	0
13:42:04	-63,671	2362,784	15,117	15,136	11,321	8,894	9,593	21,2	949,577	24,748	2362,784	0	201,553	201,553	99,716	0	0	0	0	0	0	0
13:42:04	28,662	2363,07	15,215	15,136	11,317	8,897	9,579	21,2	949,577	24,748	2362,784	0	201,553	201,553	99,716	0	0	0	0	0	0	0
13:42:04	-35,327	2362,717	15,263	15,332	11,313	8,893	9,565	21,2	949,577	24,748	2362,717	0	201,553	201,553	99,716	0	0	0	0	0	0	0
13:42:04	-80,786	2361,909	15,263	15,429	11,308	8,885	9,552	21,2	949,577	24,748	2361,909	0	201,553	201,553	99,716	0	0	0	0	0	0	0
13:42:04	-80,981	2361,099	15,263	15,283	11,304	8,877	9,539	21,2	949,577	24,748	2361,099	0	201,553	201,553	99,716	0	0	0	0	0	0	0
13:42:04	122,705	2362,326	15,41	15,332	11,303	8,889	9,526	21,2	949,577	24,748	2361,1	0	201,553	201,553	99,716	0	0	0	0	0	0	0
13:42:04	-140,039	2360,926	15,263	15,283	11,303	8,875	9,513	21,2	949,577	24,748	2360,926	0	201,553	201,553	99,716	0	0	0	0	0	0	0
13:42:04	-46,679	2360,459	15,215	15,283	11,303	8,87	9,501	21,2	949,577	24,748	2360,459	0	201,553	201,553	99,716	0	0	0	0	0	0	0
13:42:04	0	2360,459	15,215	15,185	11,303	8,87	9,488	21,2	949,577	24,748	2360,459	0	201,553	201,553	99,716	0	0	0	0	0	0	0
13:42:04	-93,334	2359,526	15,117	15,185	11,303	8,861	9,476	21,2	949,577	24,748	2359,526	0	201,553	201,553	99,716	0	0	0	0	0	0	0
13:42:04	-65,771	2358,868	15,117	14,99	11,299	8,854	9,464	21,2	949,577	24,748	2358,868	0	201,553	201,553	99,716	0	0	0	0	0	0	0
13:42:04	-139,965	2357,468	14,97	14,99	11,299	8,839	9,452	21,2	949,577	24,748	2357,468	0	201,553	201,553	99,716	0	0	0	0	0	0	0
13:42:04	0	2357,468	14,97	15,088	11,299	8,839	9,44	21,2	949,577	24,748	2357,468	0	201,553	201,553	99,716	0	0	0	0	0	0	0
13:42:04	11,303	2357,581	15,068	15,088	11,294	8,841	9,428	21,2	949,577	24,748	2357,468	0	201,553	201,553	99,716	0	0	0	0	0	0	0
13:42:04	31,469	2357,896	15,117	15,136	11,293	8,844	9,416	21,2	949,577	24,748	2357,469	0	201,553	201,553	99,716	0	0	0	0	0	0	0
13:42:04	-65,771	2357,238	15,117	15,136	11,29	8,837	9,405	21,2	949,577	24,748	2357,238	0	201,553	201,553	99,716	0	0	0	0	0	0	0
13:42:04	-82,006	2356,418	15,117	15,185	11,285	8,829	9,394	21,2	949,577	24,748	2356,418	0	201,553	201,553	99,716	0	0	0	0	0	0	0
13:42:04	-16,113	2356,257	15,117	15,136	11,284	8,827	9,383	21,2	949,577	24,748	2356,257	0	201,553	201,553	99,716	0	0	0	0	0	0	0
13:42:04	-50,732	2355,75	15,117	15,136	11,281	8,822	9,372	21,2	949,577	24,748	2355,75	0	201,553	201,553	99,716	0	0	0	0	0	0	0
13:42:04	-61,84	2355,131	15,068	15,088	11,28	8,815	9,361	21,2	949,577	24,748	2355,131	0	201,553	201,553	99,716	0	0	0	0	0	0	0
13:42:04	0	2355,131	15,068	15,136	11,28	8,815	9,35	21,2	949,577	24,748	2355,132	0	201,553	201,553	99,716	0	0	0	0	0	0	0
13:42:04	0	2355,131	15,068	15,136	11,28	8,815	9,34	21,2	949,577	24,748	2355,131	0	201,553	201,553	99,716	0	0	0	0	0	0	0
13:42:04	-15,014	2354,981	15,068	15,088	11,279	8,814	9,329	21,2	949,577	24,748	2354,981	0	201,553	201,553	99,716	0	0	0	0	0	0	0
13:42:04	-145,092	2353,53	14,97	15,088	11,277	8,799	9,319	21,2	949,577	24,748	2353,53	0	201,553	201,553	99,716	0	0	0	0	0	0	0
13:42:04	-46,606	2353,064	14,922	14,99	11,277	8,794	9,309	21,2	949,577	24,748	2353,064	0	201,553	201,553	99,716	0	0	0	0	0	0	0
13:42:04	31,616	2353,38	14,97	14,99	11,276	8,797	9,299	21,2	949,577	24,748	2353,065	0	201,553	201,553	99,716	0	0	0	0	0	0	0
13:42:04	41,479	2353,795	15,068	15,136	11,273	8,802	9,289	21,2	949,577	24,748	2353,065	0	201,553	201,553	99,716	0	0	0	0	0	0	0
13:42:04	-108,496	2352,71	14,97	14,99	11,272	8,79	9,279	21,2	949,577	24,748	2352,71	0	201,553	201,553	99,716	0	0	0	0	0	0	0
13:42:04	-46,606	2352,244	14,922	14,941	11,272	8,786	9,269	21,2	949,577	24,748	2352,244	0	201,553	201,553	99,716	0	0	0	0	0	0	0
13:42:04	0	2352,244	14,922	14,941	11,272	8,786	9,26	21,2	949,577	24,748	2352,244	0	201,553	201,553	99,716	0	0	0	0	0	0	0
13:42:04	46,606	2352,71	14,97	14,99	11,272	8,79	9,251	21,2	949,577	24,748	2352,245	0	201,553	201,553	99,716	0	0	0	0	0	0	0
13:42:04	-14,99	2352,56	14,97	15,088	11,271	8,789	9,242	21,2	949,577	24,748	2352,245	0	201,553	201,553	99,716	0	0	0	0	0	0	0
13:42:04	-46,63	2352,094	14,922	15,088	11,271	8,784	9,233	21,2	949,577	24,748	2352,094	0	201,553	201,553	99,716	0	0	0	0	0	0	0
13:42:04	-46,63	2351,628	14,873	14,843	11,271	8,779	9,224	21,2	949,577	24,748	2351,628	0	201,553	201,553	99,716	0	0	0	0	0	0	0
13:42:04	-21,411	2351,414	14,922	14,941	11,267	8,777	9,215	21,2	949,577	24,748	2351,414	0	201,553	201,553	99,716	0	0	0	0	0	0	0
13:42:04	31,616	2351,73	14,97	14,99	11,266	8,78	9,206	21,2	949,577	24,748	2351,414	0	201,553	201,553	99,716	0	0	0	0	0	0	0
13:42:04	-69,14	2351,038	14,97	14,99	11,262	8,773	9,198	21,2	949,577	24,748	2351,038	0	201,553	201,553	99,716	0	0	0	0	0	0	0
13:42:04	56,762	2351,606	15,117	15,136	11,258	8,779	9,19	21,2	949,577	24,748	2351,039	0	201,553	201,553	99,716	0	0	0	0	0	0	0
13:42:04	-13,916	2351,467	15,117	15,185	11,257	8,778	9,182	21,2	949,577	24,748	2351,039	0	201,553	201,553	99,716	0	0	0	0	0	0	0
13:42:04	-32,69	2351,14	15,068	15,088	11,258	8,774	9,174	21,2	949,577	24,748	2351,04	0	201,553	201,553	99,716	0	0	0	0	0	0	0
13:42:04	-139,843	2349,742	14,922	14,99	11,258	8,76	9,166	21,2	949,577	24,748	2349,742	0	201,553	201,553	99,716	0	0	0	0	0	0	0
13:42:04	53,906	2350,281	14,922	14,99	11,261	8,765	9,158	21,2	949,577	24,748	2349,742	0	201,553	201,553	99,716	0	0	0	0	0	0	0
13:42:04	-53,906	2349,742	14,922	14,99	11,258	8,76	9,15	21,2	949,577	24,748	2349,742	0	201,553	201,553	99,716	0	0	0	0	0	0	0
13:42:04	-46,606	2349,276	14,873	14,843	11,258	8,755	9,142	21,2	949,577	24,748	2349,276	0	201,553	201,553	99,716	0	0	0	0	0	0	0
13:42:04	79,272	2350,068	14,97	14,941	11,257	8,763	9,135	21,2	949,577	24,748	2349,276	0	201,553	201,553	99,716	0	0	0	0	0	0	0
13:42:04	-69,116	2349,377	14,97	14,941	11,253	8,756	9,127	21,2	949,577	24,748	2349,276	0	201,553	201,553	99,716	0	0	0	0	0	0	0
13:42:04	0	2349,377	14,97	15,088	11,253	8,756	9,12	21,2	949,577	24,748	2349,277	0	201,553	201,553	99,716	0	0	0	0	0	0	0
13:42:04	-46,606	2348,911	14,922	14,843	11,253	8,751	9,113	21,2	949,577	24,748	2348,911	0	201,553	201,553	99,716	0	0	0	0	0	0	0
13:42:04	0	2348,911	14,922	14,843	11,253	8,751	9,106	21,2	949,577	24,748	2348,911	0	201,553	201,553	99,716	0	0	0	0	0	0	0
13:42:04	0	2348,911	14,922	14,843	11,253	8,751	9,099	21,2	949,577	24,748	2348,911	0	201,553	201,553	99,716	0	0	0	0	0	0	0
13:42:04	0	2348,911	14,922	14,795	11,253	8,751	9,092	21,2	949,577	24,748	2348,911	0	201,553	201,553	99,716	0	0	0	0	0	0	0
13:42:04	-46,606	2348,445	14,873	14,746	11,253	8,746	9,085	21,2	949,577	24,748	2348,445	0	201,553	201,553	99,716	0	0	0	0	0	0	0
13:42:04	93,212	2349,377	14,97	14,99	11,253	8,756	9,079	21,2	949,577	24,748	2348,446	0	201,553	201,553	99,716	0	0	0	0	0	0	0
13:42:04	0	2349,377	14,97	14,99	11,253	8,756	9,072	21,2	949,577	24,748	2348,447	0	201,553	201,553	99,716	0	0	0	0	0	0	0
13:42:04	-93,212	2348,445	14,873	14,795	11,253	8,746	9,066	21,2	949,577	24,748	2348,445	0	201,553	201,553	99,716	0	0	0	0	0	0	0
13:42:04	0	2348,445	14,873	14,941	11,253	8,746	9,06	21,2	949,577	24,748	2348,445	0	201,553	201,553	99,716	0	0	0	0	0	0	0
13:42:04	46,606	2348,911	14,922	14,99	11,253	8,751	9,054	21,2	949,577	24,748	2348,445	0	201,553	201,553	99,716	0	0	0	0	0	0	0
13:42:04	-61,596	2348,295	14,873	14,843	11,252	8,745	9,048	21,2	949,577	24,748	2348,295	0	201,553	201,553	99,716	0	0	0	0	0	0	0
13:42:04	46,606	2348,761	14,922	14,99	11,252	8,75	9,042	21,2	949,577	24,748	2348,295	0	201,553	201,553	99,716	0	0	0	0	0	0	0
13:42:04	-46,606	2348,295	14,873	14,795	11,252	8,745	9,036	21,2	949,577	24,748	2348,295	0	201,553	201,553	99,716	0	0	0	0	0	0	0
13:42:04	46,606	2348,761	14,922	14,941	11,252	8,75	9,03	21,2	949,577	24,748	2348,295	0	201,553	201,553	99,716	0	0	0	0	0	0	0
13:42:04	-46,606	2348,295	14,873	14,843	11,252	8,745	9,025	21,2	949,577	24,748	2348,295	0	201,553	201,553	99,716	0	0	0	0	0	0	0
13:42:04	-93,188	2347,363	14,775	14,746	11,252	8,735	9,019	21,2	949,577	24,748	2347,363	0	201,553	201,553	99,716	0	0	0	0	0	0	0
13:42:04	-53,93	2346,824	14,775	14,795	11,249	8,73	9,013	21,2	949,577	24,748	2346,824	0	201,553	201,553	99,716	0	0	0	0	0	0	0
13:42:04	93,212	2347,756	14,873	14,843	11,249	8,739	9,008	21,2	949,577	24,748	2346,825	0	201,553	201,553	99,716	0	0	0	0	0	0	0
13:42:04	53,906	2348,295	14,873	14,795	11,252	8,745	9,003	21,2	949,577	24,748	2346,826	0	201,553	201,553	99,716	0	0	0	0	0	0	0
13:42:04	-21,435	2348,081	14,922	14,941	11,248	8,743	8,998	21,2	949,577	24,748	2346,827	0	201,553	201,553	99,716	0	0	0	0	0	0	0
13:42:04	0	2348,081	14,922	14,99	11,248	8,743	8,993	21,2	949,577	24,748	2346,828	0	201,553	201,553	99,716	0	0	0	0	0	0	0
13:42:04	-186,401	2346,217	14,726	14,746	11,248	8,723	8,987	21,2	949,577	24,748	2346,217	0	201,553	201,553	99,716	0	0	0	0	0	0	0
13:42:04	139,794	2347,615	14,873	14,843	11,248	8,738	8,983	21,2	949,577	24,748	2346,218	0	201,553	201,553	99,716	0	0	0	0	0	0	0
13:42:04	46,606	2348,081	14,922	14,941	11,248	8,743	8,978	21,2	949,577	24,748	2346,22	0	201,553	201,553	99,716	0	0	0	0	0	0	0
13:42:04	-46,606	2347,615	14,873	14,843	11,248	8,738	8,973	21,2	949,577	24,748	2346,221	0	201,553	201,553	99,716	0	0	0	0	0	0	0
13:42:04	-139,794	2346,217	14,726	14,648	11,248	8,723	8,968	21,2	949,577	24,748	2346,217	0	201,553	201,553	99,716	0	0	0	0	0	0	0
13:42:05	139,794	2347,615	14,873	14,843	11,248	8,738	8,964	21,2	949,577	24,748	2346,218	0	201,553	201,553	99,716	0	0	0	0	0	0	0
13:42:05	0	2347,615	14,873	14,843	11,248	8,738	8,959	21,2	949,577	24,748	2346,219	0	201,553	201,553	99,716	0	0	0	0	0	0	0
13:42:05	0	2347,615	14,873	14,795	11,248	8,738	8,955	21,2	949,577	24,748	2346,22	0	201,553	201,553	99,716	0	0	0	0	0	0	0
13:42:05	0	2347,615	14,873	14,843	11,248	8,738	8,951	21,2	949,577	24,748	2346,222	0	201,553	201,553	99,716	0	0	0	0	0	0	0
13:42:05	46,606	2348,081	14,922	14,941	11,248	8,743	8,947	21,2	949,577	24,748	2346,223	0	201,553	201,553	99,716	0	0	0	0	0	0	0
13:42:05	-46,606	2347,615	14,873	14,843	11,248	8,738	8,943	21,2	949,577	24,748	2346,225	0	201,553	201,553	99,716	0	0	0	0	0	0	0
13:42:05	93,188	2348,547	14,97	14,99	11,248	8,747	8,939	21,1	952,436	24,748	2346,227	0	201,553	201,553	99,716	0	0	0	0	0	0	0
13:42:05	-57,495	2347,972	14,922	14,941	11,248	8,741	8,935	21,1	952,436	24,748	2346,229	0	201,553	201,553	99,716	0	0	0	0	0	0	0
13:42:05	-46,582	2347,506	14,873	14,941	11,248	8,737	8,931	21,1	952,436	24,748	2346,23	0	201,553	201,553	99,716	0	0	0	0	0	0	0
13:42:05	46,582	2347,972	14,922	14,843	11,248	8,741	8,927	21,1	952,436	24,748	2346,232	0	201,553	201,553	99,716	0	0	0	0	0	0	0
13:42:05	-46,582	2347,506	14,873	14,795	11,248	8,737	8,923	21,1	952,436	24,748	2346,233	0	201,553	201,553	99,716	0	0	0	0	0	0	0
13:42:05	46,582	2347,972	14,922	14,99	11,248	8,741	8,92	21,1	952,436	24,748	2346,235	0	201,553	201,553	99,716	0	0	0	0	0	0	0
13:42:05	68,041	2348,652	14,922	14,99	11,252	8,748	8,917	21,1	952,436	24,748	2346,237	0	201,553	201,553	99,716	0	0	0	0	0	0	0
13:42:05	-124,682	2347,405	14,775	14,843	11,253	8,736	8,913	21,1	952,436	24,748	2346,238	0	201,553	201,553	99,716	0	0	0	0	0	0	0
13:42:05	22,509	2347,63	14,726	14,746	11,257	8,738	8,91	21,1	952,436	24,748	2346,24	0	201,553	201,553	99,716	0	0	0	0	0	0	0
13:42:05	117,163	2348,802	14,922	14,843	11,253	8,75	8,906	21,1	952,436	24,748	2346,242	0	201,553	201,553	99,716	0	0	0	0	0	0	0
13:42:05	124,731	2350,049	15,068	15,088	11,252	8,763	8,904	21,1	952,436	24,748	2346,246	0	201,857	201,857	99,717	0	0	0	0	0	0	0
13:42:05	-139,721	2348,652	14,922	14,99	11,252	8,748	8,901	21,1	952,436	24,748	2346,249	0	201,857	201,857	99,717	0	0	0	0	0	0	0
13:42:05	46,557	2349,118	14,97	14,99	11,252	8,753	8,898	21,1	952,436	24,748	2346,251	0	201,857	201,857	99,717	0	0	0	0	0	0	0
13:42:05	-93,115	2348,186	14,873	14,843	11,252	8,744	8,895	21,1	952,436	24,748	2346,253	0	201,857	201,857	99,717	0	0	0	0	0	0	0
13:42:05	46,557	2348,652	14,922	14,941	11,252	8,748	8,892	21,1	952,436	24,748	2346,256	0	201,857	201,857	99,717	0	0	0	0	0	0	0
13:42:05	46,557	2349,118	14,97	14,99	11,252	8,753	8,889	21,1	952,436	24,748	2346,259	0	201,857	201,857	99,717	0	0	0	0	0	0	0
13:42:05	0	2349,118	14,97	15,088	11,252	8,753	8,886	21,1	952,436	24,748	2346,261	0	201,857	201,857	99,717	0	0	0	0	0	0	0
13:42:05	-46,557	2348,652	14,922	14,843	11,252	8,748	8,884	21,1	952,436	24,748	2346,264	0	201,857	201,857	99,717	0	0	0	0	0	0	0
13:42:05	46,557	2349,118	14,97	15,088	11,252	8,753	8,881	21,1	952,436	24,748	2346,267	0	201,857	201,857	99,717	0	0	0	0	0	0	0
13:42:05	0	2349,118	14,97	15,088	11,252	8,753	8,879	21,1	952,436	24,748	2346,269	0	201,857	201,857	99,717	0	0	0	0	0	0	0
13:42:05	-114,599	2347,972	14,922	14,941	11,248	8,741	8,876	21,1	952,436	24,748	2346,271	0	201,857	201,857	99,717	0	0	0	0	0	0	0
13:42:05	60,717	2348,579	14,97	14,99	11,249	8,748	8,873	21,1	952,436	24,748	2346,273	0	201,857	201,857	99,717	0	0	0	0	0	0	0
13:42:05	7,324	2348,652	14,922	14,99	11,252	8,748	8,871	21,1	952,436	24,748	2346,276	0	201,857	201,857	99,717	0	0	0	0	0	0	0
13:42:05	-46,557	2348,186	14,873	14,795	11,252	8,744	8,869	21,1	952,436	24,748	2346,278	0	201,857	201,857	99,717	0	0	0	0	0	0	0
13:42:05	-7,373	2348,113	14,922	15,088	11,249	8,743	8,866	21,1	952,436	24,748	2346,28	0	201,857	201,857	99,717	0	0	0	0	0	0	0
13:42:05	-60,693	2347,506	14,873	14,941	11,248	8,737	8,864	21,1	952,436	24,748	2346,281	0	201,857	201,857	99,717	0	0	0	0	0	0	0
13:42:05	46,582	2347,972	14,922	14,941	11,248	8,741	8,861	21,1	952,436	24,748	2346,283	0	201,857	201,857	99,717	0	0	0	0	0	0	0
13:42:05	46,557	2348,437	14,97	14,941	11,248	8,746	8,859	21,1	952,436	24,748	2346,285	0	201,857	201,857	99,717	0	0	0	0	0	0	0
13:42:05	-46,557	2347,972	14,922	14,843	11,248	8,741	8,857	21,1	952,436	24,748	2346,286	0	201,857	201,857	99,717	0	0	0	0	0	0	0
13:42:05	-139,697	2346,575	14,775	14,746	11,248	8,727	8,854	21,1	952,436	24,748	2346,287	0	201,857	201,857	99,717	0	0	0	0	0	0	0
13:42:05	139,697	2347,972	14,922	14,99	11,248	8,741	8,852	21,1	952,436	24,748	2346,288	0	201,857	201,857	99,717	0	0	0	0	0	0	0
13:42:05	-15,063	2347,821	14,922	14,941	11,247	8,74	8,85	21,1	952,436	24,748	2346,29	0	201,857	201,857	99,717	0	0	0	0	0	0	0
13:42:05	0	2347,821	14,922	14,941	11,247	8,74	8,847	21,1	952,436	24,748	2346,291	0	201,857	201,857	99,717	0	0	0	0	0	0	0
13:42:05	-46,557	2347,355	14,873	14,795	11,247	8,735	8,845	21,1	952,436	24,748	2346,292	0	201,857	201,857	99,717	0	0	0	0	0	0	0
13:42:05	0	2347,355	14,873	14,843	11,247	8,735	8,843	21,1	952,436	24,748	2346,293	0	201,857	201,857	99,717	0	0	0	0	0	0	0
13:42:05	46,557	2347,821	14,922	14,941	11,247	8,74	8,841	21,1	952,436	24,748	2346,295	0	201,857	201,857	99,717	0	0	0	0	0	0	0
13:42:05	-46,557	2347,355	14,873	14,795	11,247	8,735	8,839	21,1	952,436	24,748	2346,296	0	201,857	201,857	99,717	0	0	0	0	0	0	0
13:42:05	93,139	2348,287	14,97	14,941	11,247	8,745	8,837	21,1	952,436	24,748	2346,297	0	201,857	201,857	99,717	0	0	0	0	0	0	0
13:42:05	0	2348,287	14,97	14,99	11,247	8,745	8,835	21,1	952,436	24,748	2346,299	0	201,857	201,857	99,717	0	0	0	0	0	0	0
13:42:05	-46,582	2347,821	14,922	14,843	11,247	8,74	8,833	21,1	952,436	24,748	2346,301	0	201,857	201,857	99,717	0	0	0	0	0	0	0
13:42:05	0	2347,821	14,922	14,795	11,247	8,74	8,832	21,1	952,436	24,748	2346,302	0	201,857	201,857	99,717	0	0	0	0	0	0	0
13:42:05	0	2347,821	14,922	14,843	11,247	8,74	8,83	21,1	952,436	24,748	2346,304	0	201,857	201,857	99,717	0	0	0	0	0	0	0
13:42:05	-46,557	2347,355	14,873	14,795	11,247	8,735	8,828	21,1	952,436	24,748	2346,305	0	201,857	201,857	99,717	0	0	0	0	0	0	0
13:42:05	93,139	2348,287	14,97	14,941	11,247	8,745	8,826	21,1	952,436	24,748	2346,307	0	201,857	201,857	99,717	0	0	0	0	0	0	0
13:42:05	-46,582	2347,821	14,922	14,843	11,247	8,74	8,825	21,1	952,436	24,748	2346,308	0	201,857	201,857	99,717	0	0	0	0	0	0	0
13:42:05	46,582	2348,287	14,97	14,843	11,247	8,745	8,823	21,1	952,436	24,748	2346,31	0	201,857	201,857	99,717	0	0	0	0	0	0	0
13:42:05	0	2348,287	14,97	14,99	11,247	8,745	8,822	21,1	952,436	24,748	2346,312	0	201,857	201,857	99,717	0	0	0	0	0	0	0
13:42:05	-46,582	2347,821	14,922	14,941	11,247	8,74	8,82	21,1	952,436	24,748	2346,313	0	201,857	201,857	99,717	0	0	0	0	0	0	0
13:42:05	-46,557	2347,355	14,873	14,843	11,247	8,735	8,818	21,1	952,436	24,748	2346,314	0	201,857	201,857	99,717	0	0	0	0	0	0	0
13:42:05	46,557	2347,821	14,922	14,99	11,247	8,74	8,817	21,1	952,436	24,748	2346,316	0	201,857	201,857	99,717	0	0	0	0	0	0	0
13:42:05	0	2347,821	14,922	14,941	11,247	8,74	8,815	21,1	952,436	24,748	2346,317	0	201,857	201,857	99,717	0	0	0	0	0	0	0
13:42:05	46,582	2348,287	14,97	14,99	11,247	8,745	8,814	21,1	952,436	24,748	2346,319	0	201,857	201,857	99,717	0	0	0	0	0	0	0
13:42:05	-46,582	2347,821	14,922	14,941	11,247	8,74	8,812	21,1	952,436	24,748	2346,32	0	201,857	201,857	99,717	0	0	0	0	0	0	0
13:42:05	61,621	2348,437	14,97	14,99	11,248	8,746	8,811	21,1	952,436	24,748	2346,323	0	201,857	201,857	99,717	0	0	0	0	0	0	0
13:42:05	-46,557	2347,972	14,922	14,941	11,248	8,741	8,81	21,1	952,436	24,748	2346,324	0	201,857	201,857	99,717	0	0	0	0	0	0	0
13:42:05	139,697	2349,369	15,068	15,136	11,248	8,756	8,809	21,1	952,436	24,748	2346,327	0	201,857	201,857	99,717	0	0	0	0	0	0	0
13:42:05	-139,697	2347,972	14,922	14,941	11,248	8,741	8,807	21,1	952,436	24,748	2346,329	0	201,857	201,857	99,717	0	0	0	0	0	0	0
13:42:05	0	2347,972	14,922	14,99	11,248	8,741	8,806	21,1	952,436	24,748	2346,331	0	201,857	201,857	99,717	0	0	0	0	0	0	0
13:42:05	0	2347,972	14,922	14,843	11,248	8,741	8,805	21,1	952,436	24,748	2346,332	0	201,857	201,857	99,717	0	0	0	0	0	0	0
13:42:05	-46,582	2347,506	14,873	14,843	11,248	8,737	8,803	21,1	952,436	24,748	2346,334	0	201,857	201,857	99,717	0	0	0	0	0	0	0
13:42:05	46,582	2347,972	14,922	14,941	11,248	8,741	8,802	21,1	952,436	24,748	2346,335	0	201,857	201,857	99,717	0	0	0	0	0	0	0
13:42:05	31,518	2348,287	14,97	14,99	11,247	8,745	8,801	21,1	952,436	24,748	2346,337	0	201,857	201,857	99,717	0	0	0	0	0	0	0
13:42:05	-46,582	2347,821	14,922	14,941	11,247	8,74	8,8	21,1	952,436	24,748	2346,338	0	201,857	201,857	99,717	0	0	0	0	0	0	0
13:42:05	15,063	2347,972	14,922	14,941	11,248	8,741	8,799	21,1	952,436	24,748	2346,34	0	201,857	201,857	99,717	0	0	0	0	0	0	0
13:42:05	-46,582	2347,506	14,873	14,843	11,248	8,737	8,798	21,1	952,436	24,748	2346,341	0	201,857	201,857	99,717	0	0	0	0	0	0	0
13:42:05	0	2347,506	14,873	14,843	11,248	8,737	8,796	21,1	952,436	24,748	2346,343	0	201,857	201,857	99,717	0	0	0	0	0	0	0
13:42:05	-93,115	2346,575	14,775	14,795	11,248	8,727	8,795	21,1	952,436	24,748	2346,343	0	201,857	201,857	99,717	0	0	0	0	0	0	0
13:42:05	139,697	2347,972	14,922	14,843	11,248	8,741	8,794	21,1	952,436	24,748	2346,345	0	201,857	201,857	99,717	0	0	0	0	0	0	0
13:42:05	-15,063	2347,821	14,922	14,99	11,247	8,74	8,793	21,1	952,436	24,748	2346,346	0	201,857	201,857	99,717	0	0	0	0	0	0	0
13:42:05	46,582	2348,287	14,97	14,941	11,247	8,745	8,792	21,1	952,436	24,748	2346,348	0	201,857	201,857	99,717	0	0	0	0	0	0	0
13:42:05	-46,582	2347,821	14,922	14,99	11,247	8,74	8,791	21,1	952,436	24,748	2346,349	0	201,857	201,857	99,717	0	0	0	0	0	0	0
13:42:05	-46,557	2347,355	14,873	14,941	11,247	8,735	8,79	21,1	952,436	24,748	2346,35	0	201,857	201,857	99,717	0	0	0	0	0	0	0
13:42:05	46,557	2347,821	14,922	14,99	11,247	8,74	8,789	21,1	952,436	24,748	2346,352	0	201,857	201,857	99,717	0	0	0	0	0	0	0
13:42:05	-46,557	2347,355	14,873	14,795	11,247	8,735	8,788	21,1	952,436	24,748	2346,353	0	201,857	201,857	99,717	0	0	0	0	0	0	0
13:42:05	39,257	2347,748	14,97	14,99	11,244	8,739	8,787	21,1	952,436	24,748	2346,354	0	201,857	201,857	99,717	0	0	0	0	0	0	0
13:42:05	-46,557	2347,282	14,922	14,99	11,244	8,734	8,786	21,1	952,436	24,748	2346,355	0	201,857	201,857	99,717	0	0	0	0	0	0	0
13:42:05	46,557	2347,748	14,97	14,99	11,244	8,739	8,785	21,1	952,436	24,748	2346,356	0	201,857	201,857	99,717	0	0	0	0	0	0	0
13:42:05	-93,115	2346,817	14,873	14,941	11,244	8,73	8,784	21,1	952,436	24,748	2346,357	0	201,857	201,857	99,717	0	0	0	0	0	0	0
13:42:05	0	2346,817	14,873	14,941	11,244	8,73	8,783	21,1	952,436	24,748	2346,357	0	201,857	201,857	99,717	0	0	0	0	0	0	0
13:42:05	31,323	2347,13	14,922	14,941	11,244	8,733	8,782	21,1	952,436	24,748	2346,358	0	201,857	201,857	99,717	0	0	0	0	0	0	0
13:42:05	-46,582	2346,664	14,873	14,843	11,244	8,728	8,781	21,1	952,436	24,748	2346,358	0	201,857	201,857	99,717	0	0	0	0	0	0	0
13:42:05	46,582	2347,13	14,922	14,99	11,244	8,733	8,78	21,1	952,436	24,748	2346,359	0	201,857	201,857	99,717	0	0	0	0	0	0	0
13:42:05	-31,323	2346,817	14,873	14,843	11,244	8,73	8,779	21,1	952,436	24,748	2346,359	0	201,857	201,857	99,717	0	0	0	0	0	0	0
13:42:05	-93,139	2345,885	14,775	14,795	11,244	8,72	8,778	21,1	952,436	24,748	2345,885	0	201,857	201,857	99,717	0	0	0	0	0	0	0
13:42:05	124,462	2347,13	14,922	14,941	11,244	8,733	8,777	21,1	952,436	24,748	2345,887	0	201,857	201,857	99,717	0	0	0	0	0	0	0
13:42:05	-46,582	2346,664	14,873	14,941	11,244	8,728	8,776	21,1	952,436	24,748	2345,887	0	201,857	201,857	99,717	0	0	0	0	0	0	0
13:42:05	46,582	2347,13	14,922	14,941	11,244	8,733	8,775	21,1	952,436	24,748	2345,889	0	201,857	201,857	99,717	0	0	0	0	0	0	0
13:42:05	-46,582	2346,664	14,873	14,843	11,244	8,728	8,774	21,1	952,436	24,748	2345,889	0	201,857	201,857	99,717	0	0	0	0	0	0	0
13:42:05	0	2346,664	14,873	14,843	11,244	8,728	8,773	21,1	952,436	24,748	2345,89	0	201,857	201,857	99,717	0	0	0	0	0	0	0
13:42:05	0	2346,664	14,873	14,941	11,244	8,728	8,772	21,1	952,436	24,748	2345,891	0	201,857	201,857	99,717	0	0	0	0	0	0	0
13:42:05	0	2346,664	14,873	14,843	11,244	8,728	8,771	21,1	952,436	24,748	2345,892	0	201,857	201,857	99,717	0	0	0	0	0	0	0
13:42:05	32,617	2346,99	14,922	14,941	11,243	8,731	8,771	21,1	952,436	24,748	2345,893	0	201,857	201,857	99,717	0	0	0	0	0	0	0
13:42:06	0	2346,99	14,922	14,99	11,243	8,731	8,77	21,1	952,436	24,748	2345,894	0	201,857	201,857	99,717	0	0	0	0	0	0	0
13:42:06	-32,617	2346,664	14,873	14,843	11,244	8,728	8,769	21,1	952,436	24,748	2345,895	0	201,857	201,857	99,717	0	0	0	0	0	0	0
13:42:06	-148,632	2345,178	14,629	14,599	11,248	8,713	8,768	21,1	952,436	24,748	2345,178	0	201,857	201,857	99,717	0	0	0	0	0	0	0
13:42:06	0	2345,178	14,629	14,502	11,248	8,713	8,767	21,1	952,436	24,748	2345,178	0	201,857	201,857	99,717	0	0	0	0	0	0	0
13:42:06	217,749	2347,355	14,873	14,941	11,247	8,735	8,766	21,1	952,436	24,748	2345,18	0	201,857	201,857	99,717	0	0	0	0	0	0	0
13:42:06	-7,299	2347,282	14,922	14,843	11,244	8,734	8,766	21,1	952,436	24,748	2345,182	0	201,857	201,857	99,717	0	0	0	0	0	0	0
13:42:06	31,323	2347,596	14,97	15,088	11,244	8,738	8,765	21,1	952,436	24,748	2345,184	0	201,857	201,857	99,717	0	0	0	0	0	0	0
13:42:06	0	2347,596	14,97	15,088	11,244	8,738	8,765	21,1	952,436	24,748	2345,187	0	201,857	201,857	99,717	0	0	0	0	0	0	0
13:42:06	-46,557	2347,13	14,922	14,99	11,244	8,733	8,764	21,1	951,976	24,748	2345,189	0	201,857	201,857	99,717	0	0	0	0	0	0	0
13:42:06	48,315	2347,613	14,97	14,99	11,244	8,738	8,763	21,1	951,976	24,748	2345,191	0	201,857	201,857	99,717	0	0	0	0	0	0	0
13:42:06	-46,582	2347,147	14,922	14,99	11,244	8,733	8,763	21,1	951,976	24,748	2345,193	0	201,857	201,857	99,717	0	0	0	0	0	0	0
13:42:06	46,582	2347,613	14,97	14,99	11,244	8,738	8,762	21,1	951,976	24,748	2345,195	0	201,857	201,857	99,717	0	0	0	0	0	0	0
13:42:06	15,234	2347,765	14,97	14,99	11,244	8,739	8,762	21,1	951,976	24,748	2345,198	0	201,857	201,857	99,717	0	0	0	0	0	0	0
13:42:06	-46,582	2347,3	14,922	14,99	11,244	8,735	8,761	21,1	951,976	24,748	2345,2	0	201,857	201,857	99,717	0	0	0	0	0	0	0
13:42:06	31,347	2347,613	14,97	14,99	11,244	8,738	8,761	21,1	951,976	24,748	2345,202	0	201,857	201,857	99,717	0	0	0	0	0	0	0
13:42:06	-46,582	2347,147	14,922	14,843	11,244	8,733	8,76	21,1	951,976	24,748	2345,204	0	201,857	201,857	99,717	0	0	0	0	0	0	0
13:42:06	139,721	2348,545	15,068	15,136	11,244	8,747	8,76	21,1	951,976	24,748	2345,208	0	201,857	201,857	99,717	0	0	0	0	0	0	0
13:42:06	-139,721	2347,147	14,922	14,941	11,244	8,733	8,76	21,1	951,976	24,748	2345,21	0	201,857	201,857	99,717	0	0	0	0	0	0	0
13:42:06	46,582	2347,613	14,97	15,088	11,244	8,738	8,759	21,1	951,976	24,748	2345,212	0	201,608	201,608	99,716	0	0	0	0	0	0	0
13:42:06	-46,582	2347,147	14,922	14,99	11,244	8,733	8,759	21,1	951,976	24,748	2345,214	0	201,608	201,608	99,716	0	0	0	0	0	0	0
13:42:06	-46,557	2346,682	14,873	14,795	11,244	8,728	8,758	21,1	951,976	24,748	2345,216	0	201,608	201,608	99,716	0	0	0	0	0	0	0
13:42:06	46,557	2347,147	14,922	14,99	11,244	8,733	8,757	21,1	951,976	24,748	2345,218	0	201,608	201,608	99,716	0	0	0	0	0	0	0
13:42:06	-46,557	2346,682	14,873	14,795	11,244	8,728	8,757	21,1	951,976	24,748	2345,219	0	201,608	201,608	99,716	0	0	0	0	0	0	0
13:42:06	46,557	2347,147	14,922	14,941	11,244	8,733	8,756	21,1	951,976	24,748	2345,221	0	201,608	201,608	99,716	0	0	0	0	0	0	0
13:42:06	-186,23	2345,285	14,726	14,648	11,244	8,714	8,756	21,1	951,976	24,748	2345,221	0	201,608	201,608	99,716	0	0	0	0	0	0	0
13:42:06	139,672	2346,682	14,873	14,941	11,244	8,728	8,755	21,1	951,976	24,748	2345,223	0	201,608	201,608	99,716	0	0	0	0	0	0	0
13:42:06	46,557	2347,147	14,922	14,99	11,244	8,733	8,755	21,1	951,976	24,748	2345,225	0	201,608	201,608	99,716	0	0	0	0	0	0	0
13:42:06	125,781	2348,405	15,068	15,136	11,243	8,746	8,754	21,1	951,976	24,748	2345,228	0	201,608	201,608	99,716	0	0	0	0	0	0	0
13:42:06	153,71	2349,942	15,215	15,332	11,244	8,762	8,755	21,1	951,976	24,748	2345,233	0	201,608	201,608	99,716	0	0	0	0	0	0	0
13:42:06	248,217	2352,424	15,459	15,674	11,244	8,787	8,755	21,1	951,976	24,748	2345,24	0	201,608	201,608	99,716	0	0	0	0	0	0	0
13:42:06	510,107	2357,526	15,849	16,064	11,252	8,84	8,757	21,1	951,976	24,748	2345,252	0	201,608	201,608	99,716	0	0	0	0	0	0	0
13:42:06	507,934	2362,605	16,191	16,504	11,262	8,892	8,76	21,1	951,976	24,748	2345,269	0	201,608	201,608	99,716	0	0	0	0	0	0	0
13:42:06	623,144	2368,836	16,582	17,041	11,277	8,957	8,763	21,1	951,976	24,748	2345,293	0	201,608	201,608	99,716	0	0	0	0	0	0	0
13:42:06	628,149	2375,118	16,826	17,48	11,299	9,021	8,768	21,1	951,976	24,748	2345,323	0	201,608	201,608	99,716	0	0	0	0	0	0	0
13:42:06	771,044	2382,828	17,07	17,92	11,329	9,101	8,775	21,1	951,976	24,748	2345,36	0	201,608	201,608	99,716	0	0	0	0	0	0	0
13:42:06	844,262	2391,271	17,363	18,359	11,361	9,188	8,783	21,1	951,976	24,748	2345,406	0	201,608	201,608	99,716	0	0	0	0	0	0	0
13:42:06	870,019	2399,971	17,558	18,506	11,399	9,278	8,793	21,1	951,976	24,748	2345,461	0	201,608	201,608	99,716	0	0	0	0	0	0	0
13:42:06	761,303	2407,584	17,558	18,652	11,442	9,356	8,804	21,1	951,976	24,748	2345,523	0	201,608	201,608	99,716	0	0	0	0	0	0	0
13:42:06	949,023	2417,074	17,705	18,847	11,488	9,454	8,817	21,1	951,976	24,748	2345,594	0	201,608	201,608	99,716	0	0	0	0	0	0	0
13:42:06	815,6	2425,23	17,803	19,189	11,529	9,538	8,831	21,1	951,976	24,748	2345,674	0	201,608	201,608	99,716	0	0	0	0	0	0	0
13:42:06	995,361	2435,184	17,998	19,482	11,574	9,641	8,847	21,1	951,976	24,748	2345,764	0	201,608	201,608	99,716	0	0	0	0	0	0	0
13:42:06	942,7	2444,611	18,193	19,726	11,617	9,738	8,864	21,1	951,976	24,748	2345,862	0	201,608	201,608	99,716	0	0	0	0	0	0	0
13:42:06	1249,511	2457,106	18,633	20,215	11,663	9,867	8,884	21,1	951,976	24,748	2345,974	0	201,608	201,608	99,716	0	0	0	0	0	0	0
13:42:06	1035,009	2467,456	18,779	20,459	11,714	9,973	8,905	21,1	951,976	24,748	2346,095	0	201,608	201,608	99,716	0	0	0	0	0	0	0
13:42:06	1391,674	2481,373	19,267	20,703	11,765	10,117	8,929	21,1	951,976	24,748	2346,23	0	201,608	201,608	99,716	0	0	0	0	0	0	0
13:42:06	740,649	2488,779	19,17	20,605	11,812	10,193	8,954	21,1	951,976	24,748	2346,373	0	201,608	201,608	99,716	0	0	0	0	0	0	0
13:42:06	1094,897	2499,728	19,267	21,045	11,869	10,306	8,98	21,1	951,976	24,748	2346,526	0	201,608	201,608	99,716	0	0	0	0	0	0	0
13:42:06	924,194	2508,97	19,267	21,094	11,921	10,401	9,008	21,1	951,976	24,748	2346,689	0	201,608	201,608	99,716	0	0	0	0	0	0	0
13:42:06	1304,541	2522,016	19,658	21,435	11,973	10,536	9,038	21,1	951,976	24,748	2346,864	0	201,608	201,608	99,716	0	0	0	0	0	0	0
13:42:06	1017,651	2532,192	19,756	21,582	12,025	10,641	9,069	21,1	951,976	24,748	2347,05	0	201,608	201,608	99,716	0	0	0	0	0	0	0
13:42:06	1112,085	2543,313	19,951	21,631	12,077	10,755	9,102	21,1	951,976	24,748	2347,246	0	201,608	201,608	99,716	0	0	0	0	0	0	0
13:42:06	975,952	2553,073	20	22,021	12,129	10,856	9,137	21,1	951,976	24,748	2347,452	0	201,608	201,608	99,716	0	0	0	0	0	0	0
13:42:06	1385,302	2566,926	20,488	22,168	12,18	10,999	9,173	21,1	951,976	24,748	2347,671	0	201,608	201,608	99,716	0	0	0	0	0	0	0
13:42:06	1516,43	2582,09	21,123	22,803	12,23	11,155	9,212	21,1	951,976	24,748	2347,905	0	201,608	201,608	99,716	0	0	0	0	0	0	0
13:42:06	1084,13	2592,931	21,318	23,144	12,281	11,267	9,253	21,1	951,976	24,748	2348,15	0	201,608	201,608	99,716	0	0	0	0	0	0	0
13:42:06	1171,826	2604,65	21,611	23,34	12,33	11,388	9,294	21,1	951,976	24,748	2348,407	0	201,608	201,608	99,716	0	0	0	0	0	0	0
13:42:06	1257,202	2617,222	21,904	23,974	12,385	11,517	9,338	21,1	951,976	24,748	2348,676	0	201,608	201,608	99,716	0	0	0	0	0	0	0
13:42:06	1060,009	2627,822	22,002	24,072	12,439	11,627	9,383	21,1	951,976	24,748	2348,955	0	201,608	201,608	99,716	0	0	0	0	0	0	0
13:42:06	970,385	2637,526	22,002	24,072	12,493	11,727	9,429	21,1	951,976	24,748	2349,243	0	201,608	201,608	99,716	0	0	0	0	0	0	0
13:42:06	1028,979	2647,815	22,002	23,682	12,551	11,833	9,476	21,1	951,976	24,748	2349,542	0	201,608	201,608	99,716	0	0	0	0	0	0	0
13:42:06	1293,627	2660,752	22,392	23,974	12,602	11,966	9,525	21,1	951,976	24,748	2349,853	0	201,608	201,608	99,716	0	0	0	0	0	0	0
13:42:06	1144,067	2672,192	22,637	24,316	12,653	12,084	9,575	21,1	951,976	24,748	2350,175	0	201,608	201,608	99,716	0	0	0	0	0	0	0
13:42:06	882,275	2681,015	22,685	24,658	12,7	12,175	9,626	21,1	951,976	24,748	2350,506	0	201,608	201,608	99,716	0	0	0	0	0	0	0
13:42:06	1019,287	2691,208	22,881	24,609	12,746	12,28	9,678	21,1	951,976	24,748	2350,847	0	201,608	201,608	99,716	0	0	0	0	0	0	0
13:42:06	1225,756	2703,465	23,271	24,658	12,793	12,406	9,731	21,1	951,976	24,748	2351,199	0	201,608	201,608	99,716	0	0	0	0	0	0	0
13:42:06	986,816	2713,334	23,418	24,805	12,84	12,508	9,786	21,1	951,976	24,748	2351,561	0	201,608	201,608	99,716	0	0	0	0	0	0	0
13:42:06	892,968	2722,263	23,467	24,951	12,887	12,6	9,841	21,1	951,976	24,748	2351,932	0	201,608	201,608	99,716	0	0	0	0	0	0	0
13:42:06	849,902	2730,762	23,467	24,951	12,935	12,688	9,897	21,1	951,976	24,748	2352,311	0	201,608	201,608	99,716	0	0	0	0	0	0	0
13:42:06	1013,012	2740,892	23,711	25,195	12,978	12,792	9,954	21,1	951,976	24,748	2352,7	0	201,608	201,608	99,716	0	0	0	0	0	0	0
13:42:06	899,975	2749,892	23,76	25	13,026	12,885	10,011	21,1	951,976	24,748	2353,097	0	201,608	201,608	99,716	0	0	0	0	0	0	0
13:42:06	1114,868	2761,041	24,101	25,537	13,069	13	10,07	21,1	951,976	24,748	2353,505	0	201,608	201,608	99,716	0	0	0	0	0	0	0
13:42:06	953,588	2770,577	24,199	25,391	13,117	13,098	10,129	21,1	951,976	24,748	2353,922	0	201,608	201,608	99,716	0	0	0	0	0	0	0
13:42:06	818,872	2778,765	24,248	25,342	13,16	13,183	10,189	21,1	951,976	24,748	2354,347	0	201,608	201,608	99,716	0	0	0	0	0	0	0
13:42:06	1005,175	2788,817	24,443	25,683	13,206	13,286	10,25	21,1	951,976	24,748	2354,781	0	201,608	201,608	99,716	0	0	0	0	0	0	0
13:42:06	1035,083	2799,168	24,785	26,025	13,245	13,393	10,311	21,1	951,976	24,748	2355,226	0	201,608	201,608	99,716	0	0	0	0	0	0	0
13:42:06	927,709	2808,445	25,029	26,074	13,283	13,489	10,374	21,1	951,976	24,748	2355,679	0	201,608	201,608	99,716	0	0	0	0	0	0	0
13:42:06	1030,81	2818,753	25,42	26,562	13,318	13,595	10,437	21,1	951,976	24,748	2356,142	0	201,608	201,608	99,716	0	0	0	0	0	0	0
13:42:06	940,747	2828,161	25,713	26,904	13,355	13,692	10,501	21,1	951,976	24,748	2356,614	0	201,608	201,608	99,716	0	0	0	0	0	0	0
13:42:06	981,958	2837,98	26,055	27,002	13,39	13,793	10,565	21,1	951,976	24,748	2357,096	0	201,608	201,608	99,716	0	0	0	0	0	0	0
13:42:06	834,399	2846,324	26,25	27,246	13,426	13,879	10,63	21,1	951,976	24,748	2357,585	0	201,608	201,608	99,716	0	0	0	0	0	0	0
13:42:06	924,707	2855,571	26,494	27,441	13,464	13,974	10,696	21,1	951,976	24,748	2358,083	0	201,608	201,608	99,716	0	0	0	0	0	0	0
13:42:06	682,104	2862,392	26,494	27,344	13,502	14,045	10,761	21,1	951,976	24,748	2358,587	0	201,608	201,608	99,716	0	0	0	0	0	0	0
13:42:06	709,619	2869,489	26,494	27,246	13,542	14,118	10,827	21,1	951,976	24,748	2359,098	0	201,608	201,608	99,716	0	0	0	0	0	0	0
13:42:06	721,777	2876,706	26,543	27,344	13,579	14,192	10,893	21,1	951,976	24,748	2359,615	0	201,608	201,608	99,716	0	0	0	0	0	0	0
13:42:06	697,314	2883,68	26,641	27,344	13,613	14,264	10,959	21,1	951,976	24,748	2360,139	0	201,608	201,608	99,716	0	0	0	0	0	0	0
13:42:06	605,688	2889,736	26,738	27,588	13,641	14,327	11,025	21,1	951,976	24,748	2360,669	0	201,608	201,608	99,716	0	0	0	0	0	0	0
13:42:06	872,07	2898,457	27,178	27,832	13,665	14,417	11,092	21,1	951,976	24,748	2361,207	0	201,608	201,608	99,716	0	0	0	0	0	0	0
13:42:06	692,309	2905,38	27,373	28,027	13,692	14,488	11,158	21,1	951,976	24,748	2361,751	0	201,608	201,608	99,716	0	0	0	0	0	0	0
13:42:06	671,411	2912,094	27,519	28,32	13,722	14,557	11,225	21,1	951,976	24,748	2362,301	0	201,608	201,608	99,716	0	0	0	0	0	0	0
13:42:06	539,306	2917,487	27,471	28,125	13,754	14,613	11,291	21,1	951,976	24,748	2362,856	0	201,608	201,608	99,716	0	0	0	0	0	0	0
13:42:06	595,385	2923,441	27,471	27,978	13,788	14,674	11,358	21,1	951,976	24,748	2363,417	0	201,608	201,608	99,716	0	0	0	0	0	0	0
13:42:06	658,471	2930,026	27,617	28,174	13,816	14,742	11,424	21,1	951,976	24,748	2363,983	0	201,608	201,608	99,716	0	0	0	0	0	0	0
13:42:06	434,082	2934,367	27,373	28,027	13,854	14,787	11,49	21,1	951,976	24,748	2364,554	0	201,608	201,608	99,716	0	0	0	0	0	0	0
13:42:06	426	2938,627	27,373	27,978	13,878	14,831	11,556	21,1	951,976	24,748	2365,128	0	201,608	201,608	99,716	0	0	0	0	0	0	0
13:42:06	675,415	2945,381	27,617	28,027	13,902	14,9	11,621	21,1	951,976	24,748	2365,708	0	201,608	201,608	99,716	0	0	0	0	0	0	0
13:42:06	592,431	2951,305	27,861	28,32	13,921	14,961	11,687	21,1	951,976	24,748	2366,294	0	201,608	201,608	99,716	0	0	0	0	0	0	0
13:42:06	788,159	2959,187	28,301	28,662	13,94	15,043	11,752	21,1	951,976	24,748	2366,887	0	201,608	201,608	99,716	0	0	0	0	0	0	0
13:42:06	455,664	2963,744	28,496	28,857	13,954	15,09	11,818	21,1	951,976	24,748	2367,483	0	201,608	201,608	99,716	0	0	0	0	0	0	0
13:42:06	542,431	2969,168	28,691	29,102	13,973	15,146	11,883	21,1	951,976	24,748	2368,085	0	201,608	201,608	99,716	0	0	0	0	0	0	0
13:42:06	453,1	2973,699	28,643	29,053	14,001	15,192	11,948	21,1	951,976	24,748	2368,691	0	201,608	201,608	99,716	0	0	0	0	0	0	0
13:42:06	425,683	2977,956	28,643	29,102	14,025	15,236	12,013	21,1	951,976	24,748	2369,3	0	201,608	201,608	99,716	0	0	0	0	0	0	0
13:42:06	385,327	2981,809	28,594	28,906	14,049	15,276	12,077	21,1	951,976	24,748	2369,912	0	201,608	201,608	99,716	0	0	0	0	0	0	0
13:42:07	347,485	2985,284	28,447	28,809	14,077	15,312	12,14	21,1	951,976	24,748	2370,528	0	201,608	201,608	99,716	0	0	0	0	0	0	0
13:42:07	423,266	2989,516	28,447	28,711	14,101	15,355	12,203	21,1	951,976	24,748	2371,147	0	201,608	201,608	99,716	0	0	0	0	0	0	0
13:42:07	184,423	2991,361	28,301	28,516	14,12	15,374	12,265	21,1	951,976	24,748	2371,767	0	201,608	201,608	99,716	0	0	0	0	0	0	0
13:42:07	639,746	2997,758	28,594	28,857	14,138	15,44	12,327	21,1	951,976	24,748	2372,393	0	201,608	201,608	99,716	0	0	0	0	0	0	0
13:42:07	486,987	3002,628	28,838	29,102	14,152	15,491	12,389	21,1	951,976	24,748	2373,023	0	201,608	201,608	99,716	0	0	0	0	0	0	0
13:42:07	630,078	3008,929	29,277	29,541	14,162	15,555	12,452	21,1	951,976	24,748	2373,659	0	201,608	201,608	99,716	0	0	0	0	0	0	0
13:42:07	367,285	3012,602	29,473	29,785	14,171	15,593	12,513	21,3	950,546	24,748	2374,298	0	201,608	201,608	99,716	0	0	0	0	0	0	0
13:42:07	454,565	3017,147	29,668	29,883	14,184	15,64	12,574	21,3	950,546	24,748	2374,941	0	201,608	201,608	99,716	0	0	0	0	0	0	0
13:42:07	162,109	3018,768	29,57	29,687	14,199	15,657	12,635	21,3	950,546	24,748	2375,585	0	201,608	201,608	99,716	0	0	0	0	0	0	0
13:42:07	220,361	3020,972	29,473	29,541	14,217	15,68	12,695	21,3	950,546	24,748	2376,23	0	201,608	201,608	99,716	0	0	0	0	0	0	0
13:42:07	293,432	3023,906	29,424	29,394	14,236	15,71	12,754	21,3	950,546	24,748	2376,878	0	201,608	201,608	99,716	0	0	0	0	0	0	0
13:42:07	175,366	3025,66	29,277	29,394	14,254	15,728	12,812	21,3	950,546	24,748	2377,527	0	201,608	201,608	99,716	0	0	0	0	0	0	0
13:42:07	457,519	3030,235	29,424	29,541	14,271	15,775	12,87	21,3	950,546	24,748	2378,179	0	201,608	201,608	99,716	0	0	0	0	0	0	0
13:42:07	133,593	3031,571	29,326	29,443	14,284	15,789	12,927	21,3	950,546	24,748	2378,833	0	201,608	201,608	99,716	0	0	0	0	0	0	0
13:42:07	417,138	3035,743	29,57	29,687	14,294	15,832	12,984	21,3	950,546	24,748	2379,49	0	201,608	201,608	99,716	0	0	0	0	0	0	0
13:42:07	201,416	3037,757	29,668	29,785	14,299	15,853	13,041	21,3	950,546	24,748	2380,148	0	201,608	201,608	99,716	0	0	0	0	0	0	0
13:42:07	334,179	3041,099	29,912	29,932	14,304	15,887	13,096	21,3	950,546	24,748	2380,809	0	203,118	203,118	99,722	0	0	0	0	0	0	0
13:42:07	316,699	3044,265	30,059	30,127	14,313	15,92	13,152	21,3	950,546	24,748	2381,472	0	203,118	203,118	99,722	0	0	0	0	0	0	0
13:42:07	63,403	3044,9	29,961	29,98	14,322	15,926	13,206	21,3	950,546	24,748	2382,136	0	203,118	203,118	99,722	0	0	0	0	0	0	0
13:42:07	77,734	3045,677	29,814	29,883	14,335	15,934	13,26	21,3	950,546	24,748	2382,799	0	203,118	203,118	99,722	0	0	0	0	0	0	0
13:42:07	282,666	3048,504	29,912	30,078	14,345	15,963	13,313	21,3	950,546	24,748	2383,465	0	203,118	203,118	99,722	0	0	0	0	0	0	0
13:42:07	13,061	3048,634	29,766	29,932	14,354	15,965	13,365	21,3	950,546	24,748	2384,13	0	203,118	203,118	99,722	0	0	0	0	0	0	0
13:42:07	10,717	3048,741	29,619	29,785	14,363	15,966	13,416	21,3	950,546	24,748	2384,795	0	203,118	203,118	99,722	0	0	0	0	0	0	0
13:42:07	344,116	3052,182	29,814	29,98	14,371	16,001	13,466	21,3	950,546	24,748	2385,462	0	203,118	203,118	99,722	0	0	0	0	0	0	0
13:42:07	19,702	3052,38	29,814	29,883	14,372	16,003	13,516	21,3	950,546	24,748	2386,129	0	203,118	203,118	99,722	0	0	0	0	0	0	0
13:42:07	315,869	3055,538	30,059	30,078	14,376	16,036	13,566	21,3	950,546	24,748	2386,798	0	203,118	203,118	99,722	0	0	0	0	0	0	0
13:42:07	201,928	3057,557	30,254	30,322	14,376	16,057	13,614	21,3	950,546	24,748	2387,469	0	203,118	203,118	99,722	0	0	0	0	0	0	0
13:42:07	69,165	3058,249	30,303	30,566	14,377	16,064	13,662	21,3	950,546	24,748	2388,14	0	203,118	203,118	99,722	0	0	0	0	0	0	0
13:42:07	-70,312	3057,546	30,156	30,322	14,381	16,057	13,709	21,3	950,546	24,748	2388,809	0	203,118	203,118	99,722	0	0	0	0	0	0	0
13:42:07	91,87	3058,465	30,107	30,225	14,389	16,066	13,756	21,3	950,546	24,748	2389,479	0	203,118	203,118	99,722	0	0	0	0	0	0	0
13:42:07	81,127	3059,276	30,107	30,078	14,394	16,075	13,801	21,3	950,546	24,748	2390,149	0	203,118	203,118	99,722	0	0	0	0	0	0	0
13:42:07	-30,712	3058,969	30,059	29,98	14,395	16,071	13,846	21,3	950,546	24,748	2390,817	0	203,118	203,118	99,722	0	0	0	0	0	0	0
13:42:07	112,939	3060,098	30,107	30,078	14,398	16,083	13,889	21,3	950,546	24,748	2391,487	0	203,118	203,118	99,722	0	0	0	0	0	0	0
13:42:07	71,313	3060,811	30,156	30,225	14,399	16,09	13,933	21,3	950,546	24,748	2392,156	0	203,118	203,118	99,722	0	0	0	0	0	0	0
13:42:07	101,025	3061,822	30,254	30,273	14,399	16,101	13,975	21,3	950,546	24,748	2392,825	0	203,118	203,118	99,722	0	0	0	0	0	0	0
13:42:07	-101,025	3060,811	30,156	30,273	14,399	16,09	14,017	21,3	950,546	24,748	2393,493	0	203,118	203,118	99,722	0	0	0	0	0	0	0
13:42:07	151,513	3062,327	30,303	30,322	14,399	16,106	14,058	21,3	950,546	24,748	2394,162	0	203,118	203,118	99,722	0	0	0	0	0	0	0
13:42:07	-61,84	3061,708	30,107	29,932	14,407	16,1	14,098	21,3	950,546	24,748	2394,83	0	203,118	203,118	99,722	0	0	0	0	0	0	0
13:42:07	112,988	3062,838	30,156	30,127	14,411	16,111	14,137	21,3	950,546	24,748	2395,498	0	203,118	203,118	99,722	0	0	0	0	0	0	0
13:42:07	-162,695	3061,211	29,961	29,932	14,413	16,094	14,175	21,3	950,546	24,748	2396,163	0	203,118	203,118	99,722	0	0	0	0	0	0	0
13:42:07	60,302	3061,814	29,961	29,98	14,416	16,101	14,213	21,3	950,546	24,748	2396,829	0	203,118	203,118	99,722	0	0	0	0	0	0	0
13:42:07	82,348	3062,638	30,059	29,98	14,415	16,109	14,25	21,3	950,546	24,748	2397,495	0	203,118	203,118	99,722	0	0	0	0	0	0	0
13:42:07	-101	3061,628	29,961	29,883	14,415	16,099	14,287	21,3	950,546	24,748	2398,159	0	203,118	203,118	99,722	0	0	0	0	0	0	0
13:42:07	151,513	3063,143	30,107	29,98	14,415	16,114	14,322	21,3	950,546	24,748	2398,824	0	203,118	203,118	99,722	0	0	0	0	0	0	0
13:42:07	-111,718	3062,026	30,059	29,883	14,412	16,103	14,357	21,3	950,546	24,748	2399,488	0	203,118	203,118	99,722	0	0	0	0	0	0	0
13:42:07	0	3062,026	30,059	29,883	14,412	16,103	14,392	21,3	950,546	24,748	2400,15	0	203,118	203,118	99,722	0	0	0	0	0	0	0
13:42:07	-120,776	3060,818	29,961	29,883	14,411	16,09	14,425	21,3	950,546	24,748	2400,811	0	203,118	203,118	99,722	0	0	0	0	0	0	0
13:42:07	0	3060,818	29,961	29,883	14,411	16,09	14,458	21,3	950,546	24,748	2401,471	0	203,118	203,118	99,722	0	0	0	0	0	0	0
13:42:07	101,025	3061,828	30,059	30,127	14,411	16,101	14,49	21,3	950,546	24,748	2402,131	0	203,118	203,118	99,722	0	0	0	0	0	0	0
13:42:07	-101,025	3060,818	29,961	29,932	14,411	16,09	14,521	21,3	950,546	24,748	2402,79	0	203,118	203,118	99,722	0	0	0	0	0	0	0
13:42:07	-50,488	3060,313	29,912	29,785	14,411	16,085	14,552	21,3	950,546	24,748	2403,447	0	203,118	203,118	99,722	0	0	0	0	0	0	0
13:42:07	-100,976	3059,303	29,814	29,883	14,411	16,075	14,582	21,3	950,546	24,748	2404,103	0	203,118	203,118	99,722	0	0	0	0	0	0	0
13:42:07	-151,489	3057,788	29,668	29,687	14,411	16,059	14,611	21,3	950,546	24,748	2404,757	0	203,118	203,118	99,722	0	0	0	0	0	0	0
13:42:07	0	3057,788	29,668	29,736	14,411	16,059	14,639	21,3	950,546	24,748	2405,41	0	203,118	203,118	99,722	0	0	0	0	0	0	0
13:42:07	190,014	3059,688	29,912	29,883	14,407	16,079	14,667	21,3	950,546	24,748	2406,064	0	203,118	203,118	99,722	0	0	0	0	0	0	0
13:42:07	-18,676	3059,502	29,912	29,932	14,406	16,077	14,695	21,3	950,546	24,748	2406,717	0	203,118	203,118	99,722	0	0	0	0	0	0	0
13:42:07	0	3059,502	29,912	29,883	14,406	16,077	14,722	21,3	950,546	24,748	2407,37	0	203,118	203,118	99,722	0	0	0	0	0	0	0
13:42:07	-100,976	3058,492	29,814	29,736	14,406	16,066	14,748	21,3	950,546	24,748	2408,021	0	203,118	203,118	99,722	0	0	0	0	0	0	0
13:42:07	-151,464	3056,977	29,668	29,736	14,406	16,051	14,774	21,3	950,546	24,748	2408,67	0	203,118	203,118	99,722	0	0	0	0	0	0	0
13:42:07	-50,463	3056,473	29,619	29,59	14,406	16,046	14,799	21,3	950,546	24,748	2409,318	0	203,118	203,118	99,722	0	0	0	0	0	0	0
13:42:07	131,713	3057,79	29,766	29,883	14,405	16,059	14,824	21,3	950,546	24,748	2409,967	0	203,118	203,118	99,722	0	0	0	0	0	0	0
13:42:07	-101,733	3056,772	29,766	29,736	14,399	16,049	14,848	21,3	950,546	24,748	2410,613	0	203,118	203,118	99,722	0	0	0	0	0	0	0
13:42:07	201,928	3058,792	29,961	29,98	14,399	16,07	14,872	21,3	950,546	24,748	2411,262	0	203,118	203,118	99,722	0	0	0	0	0	0	0
13:42:07	-50,512	3058,286	29,912	29,98	14,399	16,064	14,895	21,3	950,546	24,748	2411,909	0	203,118	203,118	99,722	0	0	0	0	0	0	0
13:42:07	-100,952	3057,277	29,814	29,932	14,399	16,054	14,918	21,3	950,546	24,748	2412,554	0	203,118	203,118	99,722	0	0	0	0	0	0	0
13:42:07	-50,463	3056,772	29,766	29,785	14,399	16,049	14,94	21,3	950,546	24,748	2413,198	0	203,118	203,118	99,722	0	0	0	0	0	0	0
13:42:07	302,905	3059,801	30,059	29,98	14,399	16,08	14,962	21,3	950,546	24,748	2413,845	0	203,118	203,118	99,722	0	0	0	0	0	0	0
13:42:07	0	3059,801	30,059	30,078	14,399	16,08	14,984	21,3	950,546	24,748	2414,491	0	203,118	203,118	99,722	0	0	0	0	0	0	0
13:42:07	-100,976	3058,792	29,961	30,078	14,399	16,07	15,005	21,3	950,546	24,748	2415,135	0	203,118	203,118	99,722	0	0	0	0	0	0	0
13:42:07	-50,512	3058,286	29,912	29,932	14,399	16,064	15,026	21,3	950,546	24,748	2415,778	0	203,118	203,118	99,722	0	0	0	0	0	0	0
13:42:07	-100,952	3057,277	29,814	29,736	14,399	16,054	15,046	21,3	950,546	24,748	2416,419	0	203,118	203,118	99,722	0	0	0	0	0	0	0
13:42:07	-50,463	3056,772	29,766	29,687	14,399	16,049	15,066	21,3	950,546	24,748	2417,06	0	203,118	203,118	99,722	0	0	0	0	0	0	0
13:42:07	201,928	3058,792	29,961	29,932	14,399	16,07	15,086	21,3	950,546	24,748	2417,701	0	203,118	203,118	99,722	0	0	0	0	0	0	0
13:42:07	-50,512	3058,286	29,912	29,932	14,399	16,064	15,105	21,3	950,546	24,748	2418,342	0	203,118	203,118	99,722	0	0	0	0	0	0	0
13:42:07	50,512	3058,792	29,961	29,932	14,399	16,07	15,124	21,3	950,546	24,748	2418,982	0	203,118	203,118	99,722	0	0	0	0	0	0	0
13:42:07	-80,444	3057,987	29,766	29,736	14,406	16,061	15,142	21,3	950,546	24,748	2419,621	0	203,118	203,118	99,722	0	0	0	0	0	0	0
13:42:07	-221,777	3055,769	29,473	29,394	14,411	16,038	15,16	21,3	950,546	24,748	2420,258	0	203,118	203,118	99,722	0	0	0	0	0	0	0
13:42:07	10,717	3055,877	29,424	29,443	14,414	16,039	15,177	21,3	950,546	24,748	2420,893	0	203,118	203,118	99,722	0	0	0	0	0	0	0
13:42:07	140,673	3057,283	29,619	29,59	14,411	16,054	15,194	21,3	950,546	24,748	2421,53	0	203,118	203,118	99,722	0	0	0	0	0	0	0
13:42:07	139,501	3058,678	29,814	29,736	14,407	16,068	15,211	21,3	950,546	24,748	2422,167	0	203,118	203,118	99,722	0	0	0	0	0	0	0
13:42:07	132,836	3060,007	29,961	30,078	14,406	16,082	15,228	21,3	950,546	24,748	2422,805	0	203,118	203,118	99,722	0	0	0	0	0	0	0
13:42:07	81,225	3060,819	30,059	30,127	14,405	16,09	15,245	21,3	950,546	24,748	2423,443	0	203,118	203,118	99,722	0	0	0	0	0	0	0
13:42:07	-51,269	3060,306	30,107	30,078	14,399	16,085	15,262	21,3	950,546	24,748	2424,08	0	203,118	203,118	99,722	0	0	0	0	0	0	0
13:42:07	0	3060,306	30,107	30,225	14,399	16,085	15,278	21,3	950,546	24,748	2424,716	0	203,118	203,118	99,722	0	0	0	0	0	0	0
13:42:07	-61,791	3059,688	29,912	29,98	14,407	16,079	15,294	21,3	950,546	24,748	2425,351	0	203,118	203,118	99,722	0	0	0	0	0	0	0
13:42:07	-109,057	3058,598	29,668	29,785	14,415	16,068	15,309	21,3	950,546	24,748	2425,984	0	203,118	203,118	99,722	0	0	0	0	0	0	0
13:42:07	18,652	3058,784	29,668	29,736	14,416	16,069	15,324	21,3	950,546	24,748	2426,617	0	203,118	203,118	99,722	0	0	0	0	0	0	0
13:42:07	-18,652	3058,598	29,668	29,736	14,415	16,068	15,338	21,3	950,546	24,748	2427,249	0	203,118	203,118	99,722	0	0	0	0	0	0	0
13:42:07	191,284	3060,511	29,912	29,98	14,412	16,087	15,353	21,3	950,546	24,748	2427,882	0	203,118	203,118	99,722	0	0	0	0	0	0	0
13:42:07	-120,751	3059,303	29,814	29,736	14,411	16,075	15,367	21,3	950,546	24,748	2428,514	0	203,118	203,118	99,722	0	0	0	0	0	0	0
13:42:07	151,464	3060,818	29,961	29,98	14,411	16,09	15,381	21,3	950,546	24,748	2429,146	0	203,118	203,118	99,722	0	0	0	0	0	0	0
13:42:07	-50,488	3060,313	29,912	29,883	14,411	16,085	15,395	21,3	950,546	24,748	2429,777	0	203,118	203,118	99,722	0	0	0	0	0	0	0
13:42:07	50,488	3060,818	29,961	29,98	14,411	16,09	15,409	21,3	950,546	24,748	2430,408	0	203,118	203,118	99,722	0	0	0	0	0	0	0
13:42:07	10,717	3060,925	29,912	29,98	14,414	16,092	15,422	21,3	950,546	24,748	2431,038	0	203,118	203,118	99,722	0	0	0	0	0	0	0
13:42:07	-131,738	3059,608	29,766	29,883	14,415	16,078	15,435	21,3	950,546	24,748	2431,667	0	203,118	203,118	99,722	0	0	0	0	0	0	0
13:42:07	151,489	3061,122	29,912	29,883	14,415	16,094	15,448	21,3	950,546	24,748	2432,296	0	203,118	203,118	99,722	0	0	0	0	0	0	0
13:42:07	0	3061,122	29,912	29,932	14,415	16,094	15,461	21,3	950,546	24,748	2432,925	0	203,118	203,118	99,722	0	0	0	0	0	0	0
13:42:07	131,787	3062,44	30,059	30,127	14,414	16,107	15,473	21,3	950,546	24,748	2433,554	0	203,118	203,118	99,722	0	0	0	0	0	0	0
13:42:07	-142,48	3061,015	29,961	30,078	14,412	16,092	15,485	21,3	950,546	24,748	2434,182	0	203,118	203,118	99,722	0	0	0	0	0	0	0
13:42:07	-9,057	3060,925	29,912	29,932	14,414	16,092	15,497	21,3	950,546	24,748	2434,808	0	203,118	203,118	99,722	0	0	0	0	0	0	0
13:42:08	19,75	3061,122	29,912	29,883	14,415	16,094	15,509	21,3	950,546	24,748	2435,435	0	203,118	203,118	99,722	0	0	0	0	0	0	0
13:42:08	-101	3060,112	29,814	29,883	14,415	16,083	15,52	21,3	950,546	24,748	2436,059	0	203,118	203,118	99,722	0	0	0	0	0	0	0
13:42:08	0	3060,112	29,814	29,736	14,415	16,083	15,531	21,3	950,546	24,748	2436,683	0	203,118	203,118	99,722	0	0	0	0	0	0	0
13:42:08	-171,215	3058,4	29,668	29,736	14,414	16,065	15,542	21,3	950,546	24,748	2437,305	0	203,118	203,118	99,722	0	0	0	0	0	0	0
13:42:08	110,058	3059,501	29,814	29,932	14,412	16,077	15,552	21,3	950,546	24,748	2437,927	0	203,118	203,118	99,722	0	0	0	0	0	0	0
13:42:08	232,714	3061,828	30,059	30,078	14,411	16,101	15,563	21,3	950,546	24,748	2438,551	0	203,118	203,118	99,722	0	0	0	0	0	0	0
13:42:08	-283,227	3058,996	29,766	29,736	14,412	16,072	15,573	21,5	952,436	24,748	2439,171	0	203,118	203,118	99,722	0	0	0	0	0	0	0
13:42:08	32,031	3059,316	29,814	29,883	14,412	16,075	15,583	21,5	952,436	24,748	2439,791	0	203,118	203,118	99,722	0	0	0	0	0	0	0
13:42:08	-19,775	3059,118	29,814	29,883	14,411	16,073	15,592	21,5	952,436	24,748	2440,411	0	203,118	203,118	99,722	0	0	0	0	0	0	0
13:42:08	61,23	3059,731	29,814	29,883	14,414	16,079	15,602	21,5	952,436	24,748	2441,03	0	203,118	203,118	99,722	0	0	0	0	0	0	0
13:42:08	-151,391	3058,217	29,668	29,687	14,414	16,064	15,611	21,5	952,436	24,748	2441,647	0	203,118	203,118	99,722	0	0	0	0	0	0	0
13:42:08	210,839	3060,325	29,912	29,98	14,412	16,085	15,62	21,5	952,436	24,748	2442,266	0	203,118	203,118	99,722	0	0	0	0	0	0	0
13:42:08	30,712	3060,632	29,961	30,078	14,411	16,088	15,629	21,5	952,436	24,748	2442,884	0	203,118	203,118	99,722	0	0	0	0	0	0	0
13:42:08	19,775	3060,83	29,961	29,932	14,412	16,091	15,639	21,5	952,436	24,748	2443,502	0	203,118	203,118	99,722	0	0	0	0	0	0	0
13:42:08	-50,488	3060,325	29,912	29,883	14,412	16,085	15,647	21,5	952,436	24,748	2444,119	0	203,118	203,118	99,722	0	0	0	0	0	0	0
13:42:08	-272,07	3057,604	29,668	29,883	14,411	16,057	15,655	21,5	952,436	24,748	2444,732	0	203,118	203,118	99,722	0	0	0	0	0	0	0
13:42:08	252,319	3060,128	29,912	29,932	14,411	16,083	15,664	21,5	952,436	24,748	2445,348	0	204,884	204,884	99,729	0	0	0	0	0	0	0
13:42:08	50,463	3060,632	29,961	29,932	14,411	16,088	15,672	21,5	952,436	24,748	2445,963	0	204,884	204,884	99,729	0	0	0	0	0	0	0
13:42:08	-201,831	3058,614	29,766	29,59	14,411	16,068	15,68	21,5	952,436	24,748	2446,575	0	204,884	204,884	99,729	0	0	0	0	0	0	0
13:42:08	0	3058,614	29,766	29,687	14,411	16,068	15,687	21,5	952,436	24,748	2447,187	0	204,884	204,884	99,729	0	0	0	0	0	0	0
13:42:08	151,367	3060,128	29,912	29,883	14,411	16,083	15,695	21,5	952,436	24,748	2447,8	0	204,884	204,884	99,729	0	0	0	0	0	0	0
13:42:08	0	3060,128	29,912	29,785	14,411	16,083	15,703	21,5	952,436	24,748	2448,413	0	204,884	204,884	99,729	0	0	0	0	0	0	0
13:42:08	-100,927	3059,118	29,814	29,785	14,411	16,073	15,71	21,5	952,436	24,748	2449,023	0	204,884	204,884	99,729	0	0	0	0	0	0	0
13:42:08	171,167	3060,83	29,961	29,883	14,412	16,091	15,717	21,5	952,436	24,748	2449,635	0	204,884	204,884	99,729	0	0	0	0	0	0	0
13:42:08	-160,4	3059,226	29,766	29,736	14,414	16,074	15,724	21,5	952,436	24,748	2450,245	0	204,884	204,884	99,729	0	0	0	0	0	0	0
13:42:08	-302,709	3056,199	29,473	29,346	14,414	16,043	15,731	21,5	952,436	24,748	2450,851	0	204,884	204,884	99,729	0	0	0	0	0	0	0
13:42:08	-565,332	3050,546	28,984	28,467	14,411	15,985	15,736	21,5	952,436	24,748	2451,45	0	204,884	204,884	99,729	0	0	0	0	0	0	0
13:42:08	-706,103	3043,484	28,496	27,832	14,399	15,912	15,739	21,5	952,436	24,748	2452,042	0	204,884	204,884	99,729	0	0	0	0	0	0	0
13:42:08	-899,292	3034,492	27,861	26,807	14,386	15,819	15,741	21,5	952,436	24,748	2452,625	0	204,884	204,884	99,729	0	0	0	0	0	0	0
13:42:08	-907,055	3025,421	27,471	26,367	14,358	15,725	15,74	21,5	952,436	24,748	2453,198	0	204,884	204,884	99,729	0	0	0	0	0	0	0
13:42:08	-852,001	3016,901	27,324	25,586	14,318	15,638	15,738	21,5	952,436	24,748	2453,761	0	204,884	204,884	99,729	0	0	0	0	0	0	0
13:42:08	-859,716	3008,304	27,324	25,83	14,27	15,549	15,735	21,5	952,436	24,748	2454,316	0	204,884	204,884	99,729	0	0	0	0	0	0	0
13:42:08	-730,688	3000,997	27,617	25,879	14,213	15,474	15,73	21,5	952,436	24,748	2454,862	0	204,884	204,884	99,729	0	0	0	0	0	0	0
13:42:08	-503,32	2995,964	28,105	25,683	14,157	15,422	15,724	21,5	952,436	24,748	2455,404	0	204,884	204,884	99,729	0	0	0	0	0	0	0
13:42:08	-1999,853	2975,965	27,129	25,146	14,101	15,216	15,714	21,5	952,436	24,748	2455,924	0	204,884	204,884	99,729	0	0	0	0	0	0	0
13:42:08	-758,056	2968,385	27,129	24,707	14,059	15,137	15,702	21,5	952,436	24,748	2456,437	0	204,884	204,884	99,729	0	0	0	0	0	0	0
13:42:08	-1181,567	2956,569	26,641	24,658	14,02	15,016	15,689	21,5	952,436	24,748	2456,937	0	204,884	204,884	99,729	0	0	0	0	0	0	0
13:42:08	-987,158	2946,697	26,25	24,365	13,987	14,914	15,674	21,5	952,436	24,748	2457,427	0	204,884	204,884	99,729	0	0	0	0	0	0	0
13:42:08	-1523,73	2931,46	25,42	23,34	13,95	14,757	15,656	21,5	952,436	24,748	2457,901	0	204,884	204,884	99,729	0	0	0	0	0	0	0
13:42:08	-942,016	2922,04	25,078	23,193	13,916	14,66	15,636	21,5	952,436	24,748	2458,365	0	204,884	204,884	99,729	0	0	0	0	0	0	0
13:42:08	-1065,087	2911,389	24,785	22,949	13,873	14,55	15,615	21,5	952,436	24,748	2458,818	0	204,884	204,884	99,729	0	0	0	0	0	0	0
13:42:08	-701,269	2904,376	24,932	23,535	13,826	14,478	15,593	21,5	952,436	24,748	2459,264	0	204,884	204,884	99,729	0	0	0	0	0	0	0
13:42:08	-206,64	2902,31	25,566	24,316	13,778	14,456	15,57	21,5	952,436	24,748	2459,707	0	204,884	204,884	99,729	0	0	0	0	0	0	0
13:42:08	-785,937	2894,451	25,713	24,658	13,726	14,375	15,547	21,5	952,436	24,748	2460,142	0	204,884	204,884	99,729	0	0	0	0	0	0	0
13:42:08	-651,684	2887,934	25,908	24,658	13,678	14,308	15,523	21,5	952,436	24,748	2460,57	0	204,884	204,884	99,729	0	0	0	0	0	0	0
13:42:08	-725,781	2880,676	25,859	24,805	13,64	14,233	15,497	21,5	952,436	24,748	2460,99	0	204,884	204,884	99,729	0	0	0	0	0	0	0
13:42:08	-706,152	2873,614	25,664	24,609	13,612	14,16	15,471	21,5	952,436	24,748	2461,402	0	204,884	204,884	99,729	0	0	0	0	0	0	0
13:42:08	-1053,393	2863,08	25,029	24,17	13,589	14,052	15,443	21,5	952,436	24,748	2461,804	0	204,884	204,884	99,729	0	0	0	0	0	0	0
13:42:08	-851,635	2854,564	24,443	23,535	13,574	13,964	15,414	21,5	952,436	24,748	2462,197	0	204,884	204,884	99,729	0	0	0	0	0	0	0
13:42:08	-969,628	2844,868	23,808	22,851	13,556	13,864	15,384	21,5	952,436	24,748	2462,579	0	204,884	204,884	99,729	0	0	0	0	0	0	0
13:42:08	-719,384	2837,674	23,418	22,217	13,538	13,79	15,353	21,5	952,436	24,748	2462,955	0	204,884	204,884	99,729	0	0	0	0	0	0	0
13:42:08	-602,172	2831,652	23,32	22,461	13,509	13,728	15,321	21,5	952,436	24,748	2463,323	0	204,884	204,884	99,729	0	0	0	0	0	0	0
13:42:08	-746,801	2824,184	23,223	22,217	13,473	13,651	15,288	21,5	952,436	24,748	2463,684	0	204,884	204,884	99,729	0	0	0	0	0	0	0
13:42:08	-690,6	2817,278	23,271	22,021	13,432	13,58	15,254	21,5	952,436	24,748	2464,038	0	204,884	204,884	99,729	0	0	0	0	0	0	0
13:42:08	-376,367	2813,515	23,711	22,51	13,386	13,541	15,221	21,5	952,436	24,748	2464,388	0	204,884	204,884	99,729	0	0	0	0	0	0	0
13:42:08	-588,549	2807,629	23,906	22,803	13,342	13,48	15,187	21,5	952,436	24,748	2464,731	0	204,884	204,884	99,729	0	0	0	0	0	0	0
13:42:08	-747,924	2800,15	23,906	22,851	13,3	13,403	15,152	21,5	952,436	24,748	2465,066	0	204,884	204,884	99,729	0	0	0	0	0	0	0
13:42:08	-703,32	2793,117	23,76	22,705	13,269	13,331	15,116	21,5	952,436	24,748	2465,394	0	204,884	204,884	99,729	0	0	0	0	0	0	0
13:42:08	-770,459	2785,412	23,418	22,363	13,245	13,251	15,079	21,5	952,436	24,748	2465,714	0	204,884	204,884	99,729	0	0	0	0	0	0	0
13:42:08	-932,031	2776,092	22,832	21,972	13,225	13,155	15,042	21,5	952,436	24,748	2466,025	0	204,884	204,884	99,729	0	0	0	0	0	0	0
13:42:08	-698,706	2769,105	22,392	21,68	13,211	13,083	15,003	21,5	952,436	24,748	2466,328	0	204,884	204,884	99,729	0	0	0	0	0	0	0
13:42:08	-738,403	2761,721	22,002	21,142	13,191	13,007	14,964	21,5	952,436	24,748	2466,623	0	204,884	204,884	99,729	0	0	0	0	0	0	0
13:42:08	-626,611	2755,454	21,855	20,947	13,164	12,942	14,925	21,5	952,436	24,748	2466,912	0	204,884	204,884	99,729	0	0	0	0	0	0	0
13:42:08	-552,856	2749,926	21,806	21,045	13,136	12,885	14,885	21,5	952,436	24,748	2467,195	0	204,884	204,884	99,729	0	0	0	0	0	0	0
13:42:08	-502,954	2744,896	21,806	21,045	13,108	12,833	14,844	21,5	952,436	24,748	2467,473	0	204,884	204,884	99,729	0	0	0	0	0	0	0
13:42:08	-513,671	2739,76	21,806	20,947	13,079	12,781	14,804	21,5	952,436	24,748	2467,745	0	204,884	204,884	99,729	0	0	0	0	0	0	0
13:42:08	-616,699	2733,593	21,709	20,898	13,05	12,717	14,763	21,5	952,436	24,748	2468,011	0	204,884	204,884	99,729	0	0	0	0	0	0	0
13:42:08	-608,911	2727,504	21,611	20,898	13,021	12,654	14,722	21,5	952,436	24,748	2468,27	0	204,884	204,884	99,729	0	0	0	0	0	0	0
13:42:08	-472,094	2722,783	21,562	20,801	12,997	12,606	14,68	21,5	952,436	24,748	2468,525	0	204,884	204,884	99,729	0	0	0	0	0	0	0
13:42:08	-716,186	2715,621	21,269	20,556	12,973	12,532	14,638	21,5	952,436	24,748	2468,772	0	204,884	204,884	99,729	0	0	0	0	0	0	0
13:42:08	-567,919	2709,942	21,123	20,459	12,949	12,473	14,596	21,5	952,436	24,748	2469,013	0	204,884	204,884	99,729	0	0	0	0	0	0	0
13:42:08	-484,13	2705,1	20,976	20,41	12,93	12,423	14,553	21,5	952,436	24,748	2469,249	0	204,884	204,884	99,729	0	0	0	0	0	0	0
13:42:08	-569,946	2699,401	20,83	20,263	12,906	12,364	14,51	21,5	952,436	24,748	2469,479	0	204,884	204,884	99,729	0	0	0	0	0	0	0
13:42:08	-521,118	2694,19	20,732	20,166	12,883	12,311	14,467	21,5	952,436	24,748	2469,704	0	204,884	204,884	99,729	0	0	0	0	0	0	0
13:42:08	-226,22	2691,927	20,928	20,263	12,859	12,287	14,424	21,5	952,436	24,748	2469,926	0	204,884	204,884	99,729	0	0	0	0	0	0	0
13:42:08	-518,945	2686,738	20,83	20,166	12,835	12,234	14,381	21,5	952,436	24,748	2470,143	0	204,884	204,884	99,729	0	0	0	0	0	0	0
13:42:08	-699,389	2679,744	20,635	20,019	12,807	12,162	14,338	21,5	952,436	24,748	2470,353	0	204,884	204,884	99,729	0	0	0	0	0	0	0
13:42:08	-418,823	2675,556	20,635	20,019	12,783	12,119	14,294	21,5	952,436	24,748	2470,558	0	204,884	204,884	99,729	0	0	0	0	0	0	0
13:42:08	-467,163	2670,884	20,586	20,019	12,76	12,07	14,251	21,5	952,436	24,748	2470,759	0	204,884	204,884	99,729	0	0	0	0	0	0	0
13:42:08	-364,99	2667,234	20,635	20,166	12,736	12,033	14,207	21,5	952,436	24,748	2470,955	0	204,884	204,884	99,729	0	0	0	0	0	0	0
13:42:08	-530,493	2661,929	20,439	19,873	12,717	11,978	14,163	21,5	952,436	24,748	2471,146	0	204,884	204,884	99,729	0	0	0	0	0	0	0
13:42:08	-601,977	2655,91	20,244	19,824	12,694	11,916	14,119	21,5	952,436	24,748	2471,331	0	204,884	204,884	99,729	0	0	0	0	0	0	0
13:42:08	-483,154	2651,078	20,097	19,58	12,675	11,866	14,075	21,5	952,436	24,748	2471,511	0	204,884	204,884	99,729	0	0	0	0	0	0	0
13:42:08	-431,323	2646,765	20	19,678	12,657	11,822	14,031	21,5	952,436	24,748	2471,686	0	204,884	204,884	99,729	0	0	0	0	0	0	0
13:42:08	-455,859	2642,206	19,951	19,482	12,634	11,775	13,987	21,5	952,436	24,748	2471,856	0	204,884	204,884	99,729	0	0	0	0	0	0	0
13:42:08	-341,43	2638,792	20,097	19,726	12,606	11,74	13,943	21,5	952,436	24,748	2472,023	0	204,884	204,884	99,729	0	0	0	0	0	0	0
13:42:08	-402,246	2634,769	20,097	19,678	12,584	11,698	13,899	21,5	952,436	24,748	2472,186	0	204,884	204,884	99,729	0	0	0	0	0	0	0
13:42:08	-479,345	2629,976	20,097	19,678	12,557	11,649	13,855	21,5	952,436	24,748	2472,344	0	204,884	204,884	99,729	0	0	0	0	0	0	0
13:42:08	-383,496	2626,141	20,146	19,726	12,532	11,609	13,811	21,5	952,436	24,748	2472,498	0	204,884	204,884	99,729	0	0	0	0	0	0	0
13:42:08	-541,113	2620,73	20	19,531	12,51	11,553	13,766	21,5	952,436	24,748	2472,646	0	204,884	204,884	99,729	0	0	0	0	0	0	0
13:42:08	-520,629	2615,524	19,804	19,336	12,492	11,5	13,722	21,5	952,436	24,748	2472,789	0	204,884	204,884	99,729	0	0	0	0	0	0	0
13:42:08	-517,236	2610,351	19,609	19,14	12,473	11,446	13,677	21,5	952,436	24,748	2472,926	0	204,884	204,884	99,729	0	0	0	0	0	0	0
13:42:08	-432,299	2606,028	19,463	18,994	12,457	11,402	13,633	21,5	952,436	24,748	2473,059	0	204,884	204,884	99,729	0	0	0	0	0	0	0
13:42:08	-513,72	2600,891	19,267	18,847	12,439	11,349	13,588	21,5	952,436	24,748	2473,187	0	204,884	204,884	99,729	0	0	0	0	0	0	0
13:42:08	-271,582	2598,175	19,316	18,945	12,421	11,321	13,543	21,5	952,436	24,748	2473,312	0	204,884	204,884	99,729	0	0	0	0	0	0	0
13:42:08	-427,148	2593,904	19,267	18,847	12,399	11,277	13,499	21,5	952,436	24,748	2473,433	0	204,884	204,884	99,729	0	0	0	0	0	0	0
13:42:08	-498,901	2588,915	19,17	18,701	12,377	11,225	13,454	21,5	952,436	24,748	2473,549	0	204,884	204,884	99,729	0	0	0	0	0	0	0
13:42:08	-406,42	2584,85	19,121	18,701	12,357	11,184	13,41	21,5	952,436	24,748	2473,66	0	204,884	204,884	99,729	0	0	0	0	0	0	0
13:42:08	-337,841	2581,472	19,17	18,847	12,335	11,149	13,365	21,5	952,436	24,748	2473,768	0	204,884	204,884	99,729	0	0	0	0	0	0	0
13:42:09	-388,916	2577,583	19,17	18,799	12,313	11,109	13,321	21,5	952,436	24,748	2473,871	0	204,884	204,884	99,729	0	0	0	0	0	0	0
13:42:09	-487,939	2572,703	19,023	18,701	12,294	11,058	13,277	21,5	952,436	24,748	2473,97	0	204,884	204,884	99,729	0	0	0	0	0	0	0
13:42:09	-389,282	2568,811	18,877	18,506	12,28	11,018	13,233	21,5	952,436	24,748	2474,065	0	204,884	204,884	99,729	0	0	0	0	0	0	0
13:42:09	-491,943	2563,891	18,681	18,359	12,263	10,967	13,188	21,5	952,436	24,748	2474,155	0	204,884	204,884	99,729	0	0	0	0	0	0	0
13:42:09	-442,089	2559,47	18,486	18,261	12,249	10,922	13,144	21,5	952,436	24,748	2474,24	0	204,884	204,884	99,729	0	0	0	0	0	0	0
13:42:09	-380,273	2555,668	18,34	18,164	12,235	10,883	13,099	21,5	952,436	24,748	2474,322	0	204,884	204,884	99,729	0	0	0	0	0	0	0
13:42:09	-397,338	2551,694	18,193	18,066	12,221	10,842	13,055	21,5	952,436	24,748	2474,399	0	204,884	204,884	99,729	0	0	0	0	0	0	0
13:42:09	-233,789	2549,356	18,291	18,115	12,202	10,818	13,011	21,3	950,037	24,748	2474,474	0	204,884	204,884	99,729	0	0	0	0	0	0	0
13:42:09	-319,165	2546,165	18,291	18,115	12,184	10,785	12,968	21,3	950,037	24,748	2474,546	0	204,884	204,884	99,729	0	0	0	0	0	0	0
13:42:09	-420,043	2541,964	18,193	17,969	12,165	10,741	12,924	21,3	950,037	24,748	2474,613	0	204,884	204,884	99,729	0	0	0	0	0	0	0
13:42:09	-328,955	2538,675	18,193	18,066	12,147	10,707	12,88	21,3	950,037	24,748	2474,677	0	204,884	204,884	99,729	0	0	0	0	0	0	0
13:42:09	-293,408	2535,741	18,144	17,92	12,133	10,677	12,837	21,3	950,037	24,748	2474,738	0	204,884	204,884	99,729	0	0	0	0	0	0	0
13:42:09	-458,789	2531,153	17,998	17,822	12,115	10,63	12,794	21,3	950,037	24,748	2474,795	0	204,884	204,884	99,729	0	0	0	0	0	0	0
13:42:09	-321,264	2527,94	17,851	17,773	12,105	10,597	12,751	21,3	950,037	24,748	2474,848	0	204,884	204,884	99,729	0	0	0	0	0	0	0
13:42:09	-211,035	2525,83	17,803	17,724	12,096	10,575	12,708	21,3	950,037	24,748	2474,899	0	204,884	204,884	99,729	0	0	0	0	0	0	0
13:42:09	-387,084	2521,959	17,656	17,627	12,082	10,535	12,666	21,3	950,037	24,748	2474,946	0	204,884	204,884	99,729	0	0	0	0	0	0	0
13:42:09	-324,243	2518,716	17,51	17,431	12,072	10,502	12,623	21,3	950,037	24,748	2474,989	0	204,884	204,884	99,729	0	0	0	0	0	0	0
13:42:09	-268,164	2516,035	17,412	17,383	12,062	10,474	12,581	21,3	950,037	24,748	2475,03	0	203,009	203,009	99,722	0	0	0	0	0	0	0
13:42:09	-242,187	2513,613	17,412	17,285	12,048	10,449	12,539	21,3	950,037	24,748	2475,069	0	203,009	203,009	99,722	0	0	0	0	0	0	0
13:42:09	-251,977	2511,093	17,412	17,285	12,034	10,423	12,498	21,3	950,037	24,748	2475,105	0	203,009	203,009	99,722	0	0	0	0	0	0	0
13:42:09	-105,322	2510,04	17,558	17,383	12,02	10,412	12,457	21,3	950,037	24,748	2475,14	0	203,009	203,009	99,722	0	0	0	0	0	0	0
13:42:09	-255,151	2507,488	17,558	17,383	12,006	10,386	12,416	21,3	950,037	24,748	2475,172	0	203,009	203,009	99,722	0	0	0	0	0	0	0
13:42:09	-245,654	2505,032	17,558	17,285	11,992	10,361	12,376	21,3	950,037	24,748	2475,202	0	203,009	203,009	99,722	0	0	0	0	0	0	0
13:42:09	-299,414	2502,038	17,51	17,236	11,978	10,33	12,336	21,3	950,037	24,748	2475,229	0	203,009	203,009	99,722	0	0	0	0	0	0	0
13:42:09	-262,524	2499,412	17,412	17,187	11,968	10,303	12,296	21,3	950,037	24,748	2475,253	0	203,009	203,009	99,722	0	0	0	0	0	0	0
13:42:09	-263,476	2496,778	17,314	17,187	11,959	10,276	12,256	21,3	950,037	24,748	2475,274	0	203,009	203,009	99,722	0	0	0	0	0	0	0
13:42:09	-307,641	2493,701	17,168	17,041	11,949	10,244	12,217	21,3	950,037	24,748	2475,293	0	203,009	203,009	99,722	0	0	0	0	0	0	0
13:42:09	-263,403	2491,067	17,07	16,845	11,94	10,217	12,178	21,3	950,037	24,748	2475,309	0	203,009	203,009	99,722	0	0	0	0	0	0	0
13:42:09	-308,569	2487,982	16,924	16,748	11,93	10,185	12,139	21,3	950,037	24,748	2475,321	0	203,009	203,009	99,722	0	0	0	0	0	0	0
13:42:09	-167,553	2486,306	16,924	16,748	11,921	10,168	12,1	21,3	950,037	24,748	2475,332	0	203,009	203,009	99,722	0	0	0	0	0	0	0
13:42:09	-252,88	2483,777	16,924	16,845	11,907	10,142	12,062	21,3	950,037	24,748	2475,341	0	203,009	203,009	99,722	0	0	0	0	0	0	0
13:42:09	-14,135	2483,636	17,168	17,041	11,892	10,14	12,024	21,3	950,037	24,748	2475,349	0	203,009	203,009	99,722	0	0	0	0	0	0	0
13:42:09	-250,854	2481,127	17,168	17,041	11,878	10,114	11,986	21,3	950,037	24,748	2475,355	0	203,009	203,009	99,722	0	0	0	0	0	0	0
13:42:09	-108,886	2480,038	17,314	17,187	11,864	10,103	11,95	21,3	950,037	24,748	2475,36	0	203,009	203,009	99,722	0	0	0	0	0	0	0
13:42:09	-344,409	2476,594	17,217	17,09	11,85	10,067	11,913	21,3	950,037	24,748	2475,361	0	203,009	203,009	99,722	0	0	0	0	0	0	0
13:42:09	-214,892	2474,445	17,168	17,041	11,841	10,045	11,876	21,3	950,037	24,748	2474,445	0	203,009	203,009	99,722	0	0	0	0	0	0	0
13:42:09	-227,417	2472,171	17,021	16,894	11,836	10,022	11,84	21,3	950,037	24,748	2472,171	0	203,009	203,009	99,722	0	0	0	0	0	0	0
13:42:09	-352,124	2468,65	16,826	16,699	11,827	9,986	11,803	21,3	950,037	24,748	2468,65	0	203,009	203,009	99,722	0	0	0	0	0	0	0
13:42:09	-179,833	2466,852	16,728	16,699	11,822	9,967	11,767	21,3	950,037	24,748	2466,852	0	203,009	203,009	99,722	0	0	0	0	0	0	0
13:42:09	-210,522	2464,746	16,679	16,504	11,812	9,945	11,732	21,3	950,037	24,748	2464,746	0	203,009	203,009	99,722	0	0	0	0	0	0	0
13:42:09	-88,5	2463,861	16,679	16,552	11,807	9,936	11,696	21,3	950,037	24,748	2463,861	0	203,009	203,009	99,722	0	0	0	0	0	0	0
13:42:09	-165,38	2462,208	16,679	16,552	11,798	9,919	11,662	21,3	950,037	24,748	2462,208	0	203,009	203,009	99,722	0	0	0	0	0	0	0
13:42:09	-248,559	2459,722	16,679	16,552	11,784	9,894	11,627	21,3	950,037	24,748	2459,722	0	203,009	203,009	99,722	0	0	0	0	0	0	0
13:42:09	-121,386	2458,508	16,728	16,601	11,775	9,881	11,593	21,3	950,037	24,748	2458,508	0	203,009	203,009	99,722	0	0	0	0	0	0	0
13:42:09	-74,194	2457,766	16,826	16,601	11,765	9,873	11,559	21,3	950,037	24,748	2457,766	0	203,009	203,009	99,722	0	0	0	0	0	0	0
13:42:09	-338,72	2454,379	16,728	16,699	11,751	9,838	11,525	21,3	950,037	24,748	2454,379	0	203,009	203,009	99,722	0	0	0	0	0	0	0
13:42:09	-71,044	2453,669	16,826	16,699	11,742	9,831	11,492	21,3	950,037	24,748	2453,669	0	203,009	203,009	99,722	0	0	0	0	0	0	0
13:42:09	-183,935	2451,829	16,728	16,601	11,737	9,812	11,459	21,3	950,037	24,748	2451,829	0	203,009	203,009	99,722	0	0	0	0	0	0	0
13:42:09	-298,12	2448,848	16,582	16,504	11,728	9,781	11,426	21,3	950,037	24,748	2448,848	0	203,009	203,009	99,722	0	0	0	0	0	0	0
13:42:09	-83,227	2448,016	16,582	16,504	11,723	9,773	11,394	21,3	950,037	24,748	2448,016	0	203,009	203,009	99,722	0	0	0	0	0	0	0
13:42:09	-209,301	2445,923	16,533	16,504	11,714	9,751	11,362	21,3	950,037	24,748	2445,923	0	203,009	203,009	99,722	0	0	0	0	0	0	0
13:42:09	-169,58	2444,227	16,533	16,504	11,705	9,734	11,33	21,3	950,037	24,748	2444,227	0	203,009	203,009	99,722	0	0	0	0	0	0	0
13:42:09	-89,746	2443,329	16,533	16,406	11,7	9,725	11,298	21,3	950,037	24,748	2443,329	0	203,009	203,009	99,722	0	0	0	0	0	0	0
13:42:09	-229,077	2441,039	16,533	16,406	11,687	9,701	11,267	21,3	950,037	24,748	2441,039	0	203,009	203,009	99,722	0	0	0	0	0	0	0
13:42:09	-229,809	2438,741	16,386	16,308	11,682	9,677	11,236	21,3	950,037	24,748	2438,741	0	203,009	203,009	99,722	0	0	0	0	0	0	0
13:42:09	-266,21	2436,078	16,191	16,162	11,677	9,65	11,205	21,3	950,037	24,748	2436,078	0	203,009	203,009	99,722	0	0	0	0	0	0	0
13:42:09	-89,55	2435,183	16,191	16,162	11,672	9,641	11,174	21,3	950,037	24,748	2435,183	0	203,009	203,009	99,722	0	0	0	0	0	0	0
13:42:09	-87,402	2434,309	16,191	16,162	11,667	9,632	11,144	21,3	950,037	24,748	2434,309	0	203,009	203,009	99,722	0	0	0	0	0	0	0
13:42:09	-165,307	2432,656	16,191	16,064	11,658	9,615	11,114	21,3	950,037	24,748	2432,656	0	203,009	203,009	99,722	0	0	0	0	0	0	0
13:42:09	-24,096	2432,415	16,338	16,162	11,648	9,612	11,084	21,3	950,037	24,748	2432,415	0	203,009	203,009	99,722	0	0	0	0	0	0	0
13:42:09	-163,232	2430,783	16,338	16,211	11,639	9,595	11,055	21,3	950,037	24,748	2430,783	0	203,009	203,009	99,722	0	0	0	0	0	0	0
13:42:09	-114,868	2429,634	16,386	16,308	11,63	9,583	11,026	21,3	950,037	24,748	2429,634	0	203,009	203,009	99,722	0	0	0	0	0	0	0
13:42:09	-99,487	2428,639	16,386	16,308	11,625	9,573	10,998	21,3	950,037	24,748	2428,639	0	203,009	203,009	99,722	0	0	0	0	0	0	0
13:42:09	-194,995	2426,689	16,338	16,308	11,616	9,553	10,969	21,3	950,037	24,748	2426,689	0	203,009	203,009	99,722	0	0	0	0	0	0	0
13:42:09	-99,487	2425,694	16,338	16,308	11,611	9,543	10,941	21,3	950,037	24,748	2425,694	0	203,009	203,009	99,722	0	0	0	0	0	0	0
13:42:09	-240,917	2423,285	16,24	16,211	11,602	9,518	10,913	21,3	950,037	24,748	2423,285	0	203,009	203,009	99,722	0	0	0	0	0	0	0
13:42:09	-3,149	2423,254	16,338	16,162	11,597	9,518	10,886	21,3	950,037	24,748	2423,254	0	203,009	203,009	99,722	0	0	0	0	0	0	0
13:42:09	-238,769	2420,866	16,24	16,162	11,589	9,493	10,859	21,3	950,037	24,748	2420,866	0	203,009	203,009	99,722	0	0	0	0	0	0	0
13:42:09	-145,239	2419,413	16,191	16,064	11,583	9,478	10,832	21,3	950,037	24,748	2419,413	0	203,009	203,009	99,722	0	0	0	0	0	0	0
13:42:09	-178,173	2417,632	16,093	16,064	11,578	9,46	10,805	21,3	950,037	24,748	2417,632	0	203,009	203,009	99,722	0	0	0	0	0	0	0
13:42:09	-60,546	2417,026	16,191	16,162	11,57	9,453	10,778	21,3	950,037	24,748	2417,026	0	203,009	203,009	99,722	0	0	0	0	0	0	0
13:42:09	-168,481	2415,341	16,191	16,162	11,56	9,436	10,752	21,3	950,037	24,748	2415,341	0	203,009	203,009	99,722	0	0	0	0	0	0	0
13:42:09	-138,378	2413,958	16,191	16,211	11,552	9,422	10,726	21,3	950,037	24,748	2413,958	0	203,009	203,009	99,722	0	0	0	0	0	0	0
13:42:09	-25,268	2413,705	16,338	16,211	11,543	9,419	10,7	21,3	950,037	24,748	2413,705	0	203,009	203,009	99,722	0	0	0	0	0	0	0
13:42:09	-150,268	2412,202	16,338	16,211	11,534	9,404	10,675	21,3	950,037	24,748	2412,202	0	203,009	203,009	99,722	0	0	0	0	0	0	0
13:42:09	-239,086	2409,811	16,191	16,162	11,529	9,379	10,649	21,3	950,037	24,748	2409,811	0	203,009	203,009	99,722	0	0	0	0	0	0	0
13:42:09	-177,001	2408,041	16,093	16,064	11,524	9,361	10,624	21,3	950,037	24,748	2408,041	0	203,009	203,009	99,722	0	0	0	0	0	0	0
13:42:09	-129,052	2406,751	16,045	16,015	11,519	9,347	10,599	21,3	950,037	24,748	2406,751	0	203,009	203,009	99,722	0	0	0	0	0	0	0
13:42:09	-225,61	2404,495	15,947	16,015	11,512	9,324	10,574	21,3	950,037	24,748	2404,495	0	203,009	203,009	99,722	0	0	0	0	0	0	0
13:42:09	-31,323	2404,182	15,947	15,869	11,51	9,321	10,55	21,3	950,037	24,748	2404,182	0	203,009	203,009	99,722	0	0	0	0	0	0	0
13:42:09	-65,844	2403,523	15,947	15,869	11,506	9,314	10,525	21,3	950,037	24,748	2403,523	0	203,009	203,009	99,722	0	0	0	0	0	0	0
13:42:09	-127,929	2402,244	15,898	15,869	11,502	9,301	10,501	21,3	950,037	24,748	2402,244	0	203,009	203,009	99,722	0	0	0	0	0	0	0
13:42:09	-82,08	2401,423	15,898	15,869	11,497	9,293	10,478	21,3	950,037	24,748	2401,423	0	203,009	203,009	99,722	0	0	0	0	0	0	0
13:42:09	-145,8	2399,965	15,898	15,82	11,489	9,277	10,454	21,3	950,037	24,748	2399,965	0	203,009	203,009	99,722	0	0	0	0	0	0	0
13:42:09	-97,094	2398,994	15,898	15,869	11,484	9,267	10,431	21,3	950,037	24,748	2398,994	0	203,009	203,009	99,722	0	0	0	0	0	0	0
13:42:09	-99,243	2398,002	15,898	15,967	11,478	9,257	10,408	21,3	950,037	24,748	2398,002	0	203,009	203,009	99,722	0	0	0	0	0	0	0
13:42:09	-97,827	2397,023	15,947	15,967	11,47	9,247	10,385	21,3	950,037	24,748	2397,023	0	203,009	203,009	99,722	0	0	0	0	0	0	0
13:42:09	-97,338	2396,05	15,947	15,967	11,464	9,237	10,363	21,3	950,037	24,748	2396,05	0	203,009	203,009	99,722	0	0	0	0	0	0	0
13:42:09	-125,244	2394,797	15,947	15,967	11,457	9,224	10,34	21,3	950,037	24,748	2394,797	0	203,009	203,009	99,722	0	0	0	0	0	0	0
13:42:09	-127,734	2393,52	15,898	15,967	11,453	9,211	10,318	21,3	950,037	24,748	2393,52	0	203,009	203,009	99,722	0	0	0	0	0	0	0
13:42:09	-158,911	2391,931	15,752	15,82	11,452	9,195	10,296	21,3	950,037	24,748	2391,931	0	203,009	203,009	99,722	0	0	0	0	0	0	0
13:42:09	-81,03	2391,121	15,752	15,722	11,447	9,186	10,274	21,3	950,037	24,748	2391,121	0	203,009	203,009	99,722	0	0	0	0	0	0	0
13:42:09	-79,931	2390,321	15,752	15,722	11,442	9,178	10,253	21,3	950,037	24,748	2390,321	0	203,009	203,009	99,722	0	0	0	0	0	0	0
13:42:09	-126,611	2389,055	15,703	15,722	11,438	9,165	10,231	21,3	950,037	24,748	2389,055	0	203,009	203,009	99,722	0	0	0	0	0	0	0
13:42:09	-61,547	2388,44	15,703	15,674	11,434	9,159	10,21	21,3	950,037	24,748	2388,44	0	203,009	203,009	99,722	0	0	0	0	0	0	0
13:42:09	-37,89	2388,061	15,703	15,625	11,432	9,155	10,19	21,3	950,037	24,748	2388,061	0	203,009	203,009	99,722	0	0	0	0	0	0	0
13:42:09	-220,19	2385,859	15,556	15,625	11,428	9,132	10,169	21,3	950,037	24,748	2385,859	0	203,009	203,009	99,722	0	0	0	0	0	0	0
13:42:09	60,473	2386,464	15,703	15,674	11,423	9,138	10,149	21,3	950,037	24,748	2385,86	0	203,009	203,009	99,722	0	0	0	0	0	0	0
13:42:09	-142,553	2385,038	15,703	15,674	11,415	9,124	10,129	21,3	950,037	24,748	2385,038	0	203,009	203,009	99,722	0	0	0	0	0	0	0
13:42:09	-51,342	2384,525	15,752	15,722	11,41	9,118	10,109	21,3	950,037	24,748	2384,525	0	203,009	203,009	99,722	0	0	0	0	0	0	0
13:42:09	-207,69	2382,448	15,556	15,625	11,409	9,097	10,089	21,3	950,037	24,748	2382,448	0	203,009	203,009	99,722	0	0	0	0	0	0	0
13:42:09	-41,064	2382,037	15,556	15,625	11,406	9,093	10,07	21,3	950,037	24,748	2382,037	0	203,009	203,009	99,722	0	0	0	0	0	0	0
13:42:10	-152,954	2380,508	15,459	15,478	11,403	9,077	10,05	21,3	950,037	24,748	2380,508	0	203,009	203,009	99,722	0	0	0	0	0	0	0
13:42:10	-86,743	2379,64	15,41	15,478	11,401	9,068	10,031	21,3	950,037	24,748	2379,64	0	203,009	203,009	99,722	0	0	0	0	0	0	0
13:42:10	-13,549	2379,505	15,459	15,478	11,397	9,067	10,012	21,3	950,037	24,748	2379,505	0	203,009	203,009	99,722	0	0	0	0	0	0	0
13:42:10	-119,873	2378,306	15,459	15,527	11,39	9,054	9,993	21,3	950,037	24,748	2378,306	0	203,009	203,009	99,722	0	0	0	0	0	0	0
13:42:10	41,064	2378,717	15,605	15,674	11,385	9,058	9,975	21,3	950,037	24,748	2378,306	0	203,009	203,009	99,722	0	0	0	0	0	0	0
13:42:10	-48,999	2378,227	15,703	15,722	11,377	9,053	9,957	21,2	951,976	24,748	2378,227	0	203,009	203,009	99,722	0	0	0	0	0	0	0
13:42:10	-181,298	2376,414	15,605	15,674	11,372	9,035	9,939	21,2	951,976	24,748	2376,414	0	203,009	203,009	99,722	0	0	0	0	0	0	0
13:42:10	-66,186	2375,752	15,556	15,625	11,371	9,028	9,921	21,2	951,976	24,748	2375,752	0	203,009	203,009	99,722	0	0	0	0	0	0	0
13:42:10	-61,523	2375,137	15,556	15,527	11,368	9,022	9,903	21,2	951,976	24,748	2375,137	0	203,009	203,009	99,722	0	0	0	0	0	0	0
13:42:10	-111,669	2374,02	15,459	15,478	11,367	9,01	9,886	21,2	951,976	24,748	2374,02	0	203,009	203,009	99,722	0	0	0	0	0	0	0
13:42:10	-136,547	2372,654	15,361	15,429	11,364	8,996	9,868	21,2	951,976	24,748	2372,654	0	203,009	203,009	99,722	0	0	0	0	0	0	0
13:42:10	-37,841	2372,276	15,361	15,332	11,362	8,992	9,851	21,2	951,976	24,748	2372,276	0	203,009	203,009	99,722	0	0	0	0	0	0	0
13:42:10	-62,597	2371,65	15,361	15,429	11,358	8,986	9,834	21,2	951,976	24,748	2371,65	0	203,009	203,009	99,722	0	0	0	0	0	0	0
13:42:10	-78,857	2370,861	15,361	15,429	11,354	8,977	9,817	21,2	951,976	24,748	2370,861	0	203,009	203,009	99,722	0	0	0	0	0	0	0
13:42:10	-63,623	2370,225	15,361	15,332	11,35	8,971	9,801	21,2	951,976	24,748	2370,225	0	203,009	203,009	99,722	0	0	0	0	0	0	0
13:42:10	11,132	2370,337	15,41	15,478	11,348	8,972	9,784	21,2	951,976	24,748	2370,225	0	202,213	202,213	99,718	0	0	0	0	0	0	0
13:42:10	-109,277	2369,244	15,361	15,332	11,345	8,961	9,768	21,2	951,976	24,748	2369,244	0	202,213	202,213	99,718	0	0	0	0	0	0	0
13:42:10	-18,383	2369,06	15,361	15,332	11,344	8,959	9,752	21,2	951,976	24,748	2369,06	0	202,213	202,213	99,718	0	0	0	0	0	0	0
13:42:10	-63,671	2368,423	15,361	15,332	11,34	8,952	9,737	21,2	951,976	24,748	2368,423	0	202,213	202,213	99,718	0	0	0	0	0	0	0
13:42:10	-18,383	2368,239	15,361	15,332	11,339	8,95	9,721	21,2	951,976	24,748	2368,239	0	202,213	202,213	99,718	0	0	0	0	0	0	0
13:42:10	-62,597	2367,613	15,361	15,429	11,336	8,944	9,706	21,2	951,976	24,748	2367,613	0	202,213	202,213	99,718	0	0	0	0	0	0	0
13:42:10	-127,832	2366,335	15,263	15,332	11,334	8,931	9,691	21,2	951,976	24,748	2366,335	0	202,213	202,213	99,718	0	0	0	0	0	0	0
13:42:10	-79,882	2365,536	15,263	15,429	11,329	8,923	9,676	21,2	951,976	24,748	2365,536	0	202,213	202,213	99,718	0	0	0	0	0	0	0
13:42:10	28,613	2365,822	15,361	15,332	11,325	8,926	9,661	21,2	951,976	24,748	2365,536	0	202,213	202,213	99,718	0	0	0	0	0	0	0
13:42:10	-79,882	2365,024	15,361	15,429	11,321	8,917	9,646	21,2	951,976	24,748	2365,024	0	202,213	202,213	99,718	0	0	0	0	0	0	0
13:42:10	-17,163	2364,852	15,361	15,429	11,32	8,916	9,632	21,2	951,976	24,748	2364,852	0	202,213	202,213	99,718	0	0	0	0	0	0	0
13:42:10	-158,032	2363,272	15,263	15,332	11,316	8,899	9,618	21,2	951,976	24,748	2363,272	0	202,213	202,213	99,718	0	0	0	0	0	0	0
13:42:10	-17,358	2363,098	15,263	15,283	11,315	8,897	9,604	21,2	951,976	24,748	2363,098	0	202,213	202,213	99,718	0	0	0	0	0	0	0
13:42:10	29,663	2363,395	15,361	15,429	11,312	8,9	9,59	21,2	951,976	24,748	2363,098	0	202,213	202,213	99,718	0	0	0	0	0	0	0
13:42:10	-93,31	2362,462	15,263	15,185	11,312	8,891	9,576	21,2	951,976	24,748	2362,462	0	202,213	202,213	99,718	0	0	0	0	0	0	0
13:42:10	-64,648	2361,815	15,263	15,429	11,308	8,884	9,563	21,2	951,976	24,748	2361,815	0	202,213	202,213	99,718	0	0	0	0	0	0	0
13:42:10	-16,284	2361,652	15,263	15,283	11,307	8,883	9,549	21,2	951,976	24,748	2361,652	0	202,213	202,213	99,718	0	0	0	0	0	0	0
13:42:10	-156,201	2360,09	15,117	15,283	11,306	8,866	9,536	21,2	951,976	24,748	2360,09	0	202,213	202,213	99,718	0	0	0	0	0	0	0
13:42:10	44,848	2360,539	15,215	15,283	11,304	8,871	9,523	21,2	951,976	24,748	2360,091	0	202,213	202,213	99,718	0	0	0	0	0	0	0
13:42:10	-110,62	2359,432	15,117	15,185	11,303	8,86	9,51	21,2	951,976	24,748	2359,432	0	202,213	202,213	99,718	0	0	0	0	0	0	0
13:42:10	0	2359,432	15,117	15,136	11,303	8,86	9,497	21,2	951,976	24,748	2359,433	0	202,213	202,213	99,718	0	0	0	0	0	0	0
13:42:10	-112,377	2358,309	15,068	15,088	11,299	8,848	9,484	21,2	951,976	24,748	2358,309	0	202,213	202,213	99,718	0	0	0	0	0	0	0
13:42:10	30,371	2358,612	15,117	15,136	11,298	8,851	9,472	21,2	951,976	24,748	2358,309	0	202,213	202,213	99,718	0	0	0	0	0	0	0
13:42:10	-112,353	2357,489	15,068	15,136	11,294	8,84	9,46	21,2	951,976	24,748	2357,489	0	202,213	202,213	99,718	0	0	0	0	0	0	0
13:42:10	46,606	2357,955	15,117	15,136	11,294	8,844	9,447	21,2	951,976	24,748	2357,489	0	202,213	202,213	99,718	0	0	0	0	0	0	0
13:42:10	-112,402	2356,831	15,068	15,136	11,29	8,833	9,435	21,2	951,976	24,748	2356,831	0	202,213	202,213	99,718	0	0	0	0	0	0	0
13:42:10	0	2356,831	15,068	15,136	11,29	8,833	9,424	21,2	951,976	24,748	2356,831	0	202,213	202,213	99,718	0	0	0	0	0	0	0
13:42:10	-42,675	2356,404	14,97	15,088	11,293	8,828	9,412	21,2	951,976	24,748	2356,404	0	202,213	202,213	99,718	0	0	0	0	0	0	0
13:42:10	-50,561	2355,899	14,97	14,99	11,29	8,823	9,4	21,2	951,976	24,748	2355,899	0	202,213	202,213	99,718	0	0	0	0	0	0	0
13:42:10	61,962	2356,518	15,068	15,088	11,289	8,83	9,389	21,2	951,976	24,748	2355,899	0	202,213	202,213	99,718	0	0	0	0	0	0	0
13:42:10	-3,051	2356,488	15,117	15,136	11,286	8,829	9,378	21,2	951,976	24,748	2355,9	0	202,213	202,213	99,718	0	0	0	0	0	0	0
13:42:10	-16,259	2356,325	15,117	15,136	11,285	8,828	9,367	21,2	951,976	24,748	2355,9	0	202,213	202,213	99,718	0	0	0	0	0	0	0
13:42:10	-46,606	2355,859	15,068	15,088	11,285	8,823	9,357	21,2	951,976	24,748	2355,859	0	202,213	202,213	99,718	0	0	0	0	0	0	0
13:42:10	-139,819	2354,461	14,922	14,941	11,285	8,808	9,346	21,2	951,976	24,748	2354,461	0	202,213	202,213	99,718	0	0	0	0	0	0	0
13:42:10	123,73	2355,698	15,068	15,136	11,284	8,821	9,336	21,2	951,976	24,748	2354,462	0	202,213	202,213	99,718	0	0	0	0	0	0	0
13:42:10	-50,756	2355,191	15,068	15,088	11,281	8,816	9,326	21,2	951,976	24,748	2354,463	0	202,213	202,213	99,718	0	0	0	0	0	0	0
13:42:10	-93,188	2354,259	14,97	15,088	11,281	8,806	9,315	21,2	951,976	24,748	2354,259	0	202,213	202,213	99,718	0	0	0	0	0	0	0
13:42:10	-15,209	2354,107	14,97	14,99	11,28	8,805	9,305	21,2	951,976	24,748	2354,107	0	202,213	202,213	99,718	0	0	0	0	0	0	0
13:42:10	-46,606	2353,64	14,922	14,941	11,28	8,8	9,295	21,2	951,976	24,748	2353,64	0	202,213	202,213	99,718	0	0	0	0	0	0	0
13:42:10	-20,214	2353,438	14,97	15,136	11,277	8,798	9,286	21,2	951,976	24,748	2353,438	0	202,213	202,213	99,718	0	0	0	0	0	0	0
13:42:10	-14,99	2353,288	14,97	15,088	11,276	8,796	9,276	21,2	951,976	24,748	2353,288	0	202,213	202,213	99,718	0	0	0	0	0	0	0
13:42:10	26,196	2353,55	15,068	15,136	11,272	8,799	9,267	21,2	951,976	24,748	2353,289	0	202,213	202,213	99,718	0	0	0	0	0	0	0
13:42:10	0	2353,55	15,068	15,136	11,272	8,799	9,258	21,2	951,976	24,748	2353,289	0	202,213	202,213	99,718	0	0	0	0	0	0	0
13:42:10	-108,227	2352,468	14,97	15,088	11,271	8,788	9,248	21,2	951,976	24,748	2352,468	0	202,213	202,213	99,718	0	0	0	0	0	0	0
13:42:10	0	2352,468	14,97	15,088	11,271	8,788	9,239	21,2	951,976	24,748	2352,468	0	202,213	202,213	99,718	0	0	0	0	0	0	0
13:42:10	93,212	2353,4	15,068	15,088	11,271	8,797	9,231	21,2	951,976	24,748	2352,469	0	202,213	202,213	99,718	0	0	0	0	0	0	0
13:42:10	-192,626	2351,474	14,922	14,941	11,268	8,778	9,222	21,2	951,976	24,748	2351,474	0	202,213	202,213	99,718	0	0	0	0	0	0	0
13:42:10	-15,209	2351,322	14,922	14,941	11,267	8,776	9,213	21,2	951,976	24,748	2351,322	0	202,213	202,213	99,718	0	0	0	0	0	0	0
13:42:10	0	2351,322	14,922	14,941	11,267	8,776	9,204	21,2	951,976	24,748	2351,322	0	202,213	202,213	99,718	0	0	0	0	0	0	0
13:42:10	-14,99	2351,172	14,922	15,088	11,266	8,774	9,196	21,2	951,976	24,748	2351,172	0	202,213	202,213	99,718	0	0	0	0	0	0	0
13:42:10	-22,558	2350,946	14,97	15,088	11,262	8,772	9,188	21,2	951,976	24,748	2350,946	0	202,213	202,213	99,718	0	0	0	0	0	0	0
13:42:10	-83,056	2350,116	14,97	15,088	11,258	8,764	9,179	21,2	951,976	24,748	2350,116	0	202,213	202,213	99,718	0	0	0	0	0	0	0
13:42:10	0	2350,116	14,97	14,99	11,258	8,764	9,171	21,2	951,976	24,748	2350,116	0	202,213	202,213	99,718	0	0	0	0	0	0	0
13:42:10	0	2350,116	14,97	14,99	11,258	8,764	9,163	21,2	951,976	24,748	2350,115	0	202,213	202,213	99,718	0	0	0	0	0	0	0
13:42:10	-60,546	2349,51	14,922	14,941	11,257	8,757	9,155	21,2	951,976	24,748	2349,51	0	202,213	202,213	99,718	0	0	0	0	0	0	0
13:42:10	0	2349,51	14,922	14,99	11,257	8,757	9,147	21,2	951,976	24,748	2349,51	0	202,213	202,213	99,718	0	0	0	0	0	0	0
13:42:10	-46,557	2349,045	14,873	14,843	11,257	8,753	9,14	21,2	951,976	24,748	2349,045	0	202,213	202,213	99,718	0	0	0	0	0	0	0
13:42:10	-53,906	2348,506	14,873	14,941	11,254	8,747	9,132	21,2	951,976	24,748	2348,506	0	202,213	202,213	99,718	0	0	0	0	0	0	0
13:42:10	-108,325	2347,422	14,775	14,795	11,253	8,736	9,124	21,2	951,976	24,748	2347,422	0	202,213	202,213	99,718	0	0	0	0	0	0	0
13:42:10	0	2347,422	14,775	14,746	11,253	8,736	9,117	21,2	951,976	24,748	2347,423	0	202,213	202,213	99,718	0	0	0	0	0	0	0
13:42:10	-15,014	2347,272	14,775	14,941	11,252	8,734	9,109	21,2	951,976	24,748	2347,272	0	202,213	202,213	99,718	0	0	0	0	0	0	0
13:42:10	25,097	2347,523	14,873	14,99	11,248	8,737	9,102	21,2	951,976	24,748	2347,273	0	202,213	202,213	99,718	0	0	0	0	0	0	0
13:42:10	46,582	2347,989	14,922	14,99	11,248	8,742	9,095	21,2	951,976	24,748	2347,273	0	202,213	202,213	99,718	0	0	0	0	0	0	0
13:42:10	-201,342	2345,976	14,726	14,843	11,247	8,721	9,087	21,2	951,976	24,748	2345,976	0	202,213	202,213	99,718	0	0	0	0	0	0	0
13:42:10	186,279	2347,838	14,922	14,99	11,247	8,74	9,081	21,2	951,976	24,748	2345,977	0	202,213	202,213	99,718	0	0	0	0	0	0	0
13:42:10	0	2347,838	14,922	15,088	11,247	8,74	9,074	21,2	951,976	24,748	2345,979	0	202,213	202,213	99,718	0	0	0	0	0	0	0
13:42:10	-7,299	2347,765	14,97	14,99	11,244	8,739	9,067	21,2	951,976	24,748	2345,981	0	202,213	202,213	99,718	0	0	0	0	0	0	0
13:42:10	-46,582	2347,3	14,922	14,99	11,244	8,735	9,061	21,2	951,976	24,748	2345,982	0	202,213	202,213	99,718	0	0	0	0	0	0	0
13:42:10	-46,557	2346,834	14,873	14,843	11,244	8,73	9,054	21,2	951,976	24,748	2345,983	0	202,213	202,213	99,718	0	0	0	0	0	0	0
13:42:10	31,323	2347,147	14,922	14,843	11,244	8,733	9,048	21,2	951,976	24,748	2345,984	0	202,213	202,213	99,718	0	0	0	0	0	0	0
13:42:10	-46,557	2346,682	14,873	14,648	11,244	8,728	9,042	21,2	951,976	24,748	2345,985	0	202,213	202,213	99,718	0	0	0	0	0	0	0
13:42:10	79,199	2347,474	14,97	14,941	11,243	8,736	9,036	21,2	951,976	24,748	2345,987	0	202,213	202,213	99,718	0	0	0	0	0	0	0
13:42:10	-46,557	2347,008	14,922	14,941	11,243	8,732	9,03	21,2	951,976	24,748	2345,988	0	202,213	202,213	99,718	0	0	0	0	0	0	0
13:42:10	0	2347,008	14,922	14,941	11,243	8,732	9,024	21,2	951,976	24,748	2345,989	0	202,213	202,213	99,718	0	0	0	0	0	0	0
13:42:10	-8,593	2346,922	14,97	14,99	11,24	8,731	9,018	21,2	951,976	24,748	2345,99	0	202,213	202,213	99,718	0	0	0	0	0	0	0
13:42:10	-93,115	2345,991	14,873	14,648	11,24	8,721	9,012	21,2	951,976	24,748	2345,99	0	202,213	202,213	99,718	0	0	0	0	0	0	0
13:42:10	-93,115	2345,06	14,775	14,795	11,24	8,711	9,007	21,2	951,976	24,748	2345,06	0	202,213	202,213	99,718	0	0	0	0	0	0	0
13:42:10	0	2345,06	14,775	14,795	11,24	8,711	9,001	21,2	951,976	24,748	2345,06	0	202,213	202,213	99,718	0	0	0	0	0	0	0
13:42:10	93,115	2345,991	14,873	14,843	11,24	8,721	8,995	21,2	951,976	24,748	2345,061	0	202,213	202,213	99,718	0	0	0	0	0	0	0
13:42:10	0	2345,991	14,873	14,941	11,24	8,721	8,99	21,2	951,976	24,748	2345,062	0	202,213	202,213	99,718	0	0	0	0	0	0	0
13:42:10	-93,115	2345,06	14,775	14,843	11,24	8,711	8,984	21,2	951,976	24,748	2345,06	0	202,213	202,213	99,718	0	0	0	0	0	0	0
13:42:10	93,115	2345,991	14,873	14,99	11,24	8,721	8,979	21,2	951,976	24,748	2345,061	0	202,213	202,213	99,718	0	0	0	0	0	0	0
13:42:10	-93,115	2345,06	14,775	14,843	11,24	8,711	8,974	21,2	951,976	24,748	2345,06	0	202,213	202,213	99,718	0	0	0	0	0	0	0
13:42:10	0	2345,06	14,775	14,843	11,24	8,711	8,969	21,2	951,976	24,748	2345,06	0	202,213	202,213	99,718	0	0	0	0	0	0	0
13:42:11	139,648	2346,456	14,922	15,088	11,24	8,726	8,964	21,2	951,976	24,748	2345,061	0	202,213	202,213	99,718	0	0	0	0	0	0	0
13:42:11	0	2346,456	14,922	14,99	11,24	8,726	8,959	21,2	951,976	24,748	2345,063	0	202,213	202,213	99,718	0	0	0	0	0	0	0
13:42:11	46,582	2346,922	14,97	14,99	11,24	8,731	8,955	21,2	951,976	24,748	2345,065	0	202,213	202,213	99,718	0	0	0	0	0	0	0
13:42:11	55,151	2347,474	14,97	14,99	11,243	8,736	8,951	21,2	951,976	24,748	2345,067	0	202,213	202,213	99,718	0	0	0	0	0	0	0
13:42:11	0	2347,474	14,97	15,088	11,243	8,736	8,946	21,2	951,976	24,748	2345,069	0	202,213	202,213	99,718	0	0	0	0	0	0	0
13:42:11	0	2347,474	14,97	14,941	11,243	8,736	8,942	21,2	951,976	24,748	2345,072	0	202,213	202,213	99,718	0	0	0	0	0	0	0
13:42:11	0	2347,474	14,97	14,99	11,243	8,736	8,938	21,1	951,976	24,748	2345,074	0	202,213	202,213	99,718	0	0	0	0	0	0	0
13:42:11	93,139	2348,405	15,068	15,088	11,243	8,746	8,935	21,1	951,976	24,748	2345,078	0	202,213	202,213	99,718	0	0	0	0	0	0	0
13:42:11	-93,139	2347,474	14,97	14,843	11,243	8,736	8,931	21,1	951,976	24,748	2345,08	0	202,213	202,213	99,718	0	0	0	0	0	0	0
13:42:11	13,94	2347,613	14,97	14,99	11,244	8,738	8,927	21,1	951,976	24,748	2345,083	0	202,213	202,213	99,718	0	0	0	0	0	0	0
13:42:11	-60,498	2347,008	14,922	14,941	11,243	8,732	8,923	21,1	951,976	24,748	2345,085	0	202,213	202,213	99,718	0	0	0	0	0	0	0
13:42:11	46,557	2347,474	14,97	14,941	11,243	8,736	8,919	21,1	951,976	24,748	2345,087	0	202,213	202,213	99,718	0	0	0	0	0	0	0
13:42:11	0	2347,474	14,97	15,088	11,243	8,736	8,916	21,1	951,976	24,748	2345,089	0	202,213	202,213	99,718	0	0	0	0	0	0	0
13:42:11	-46,557	2347,008	14,922	14,99	11,243	8,732	8,912	21,1	951,976	24,748	2345,091	0	202,213	202,213	99,718	0	0	0	0	0	0	0
13:42:11	0	2347,008	14,922	14,99	11,243	8,732	8,909	21,1	951,976	24,748	2345,093	0	202,213	202,213	99,718	0	0	0	0	0	0	0
13:42:11	0	2347,008	14,922	15,088	11,243	8,732	8,905	21,1	951,976	24,748	2345,095	0	202,213	202,213	99,718	0	0	0	0	0	0	0
13:42:11	0	2347,008	14,922	14,99	11,243	8,732	8,902	21,1	951,976	24,748	2345,097	0	201,76	201,76	99,716	0	0	0	0	0	0	0
13:42:11	-139,697	2345,611	14,775	14,99	11,243	8,717	8,898	21,1	951,976	24,748	2345,097	0	201,76	201,76	99,716	0	0	0	0	0	0	0
13:42:11	84,521	2346,456	14,922	14,99	11,24	8,726	8,895	21,1	951,976	24,748	2345,099	0	201,76	201,76	99,716	0	0	0	0	0	0	0
13:42:11	0	2346,456	14,922	14,99	11,24	8,726	8,891	21,1	951,976	24,748	2345,1	0	201,76	201,76	99,716	0	0	0	0	0	0	0
13:42:11	-139,648	2345,06	14,775	14,941	11,24	8,711	8,888	21,1	951,976	24,748	2345,06	0	201,76	201,76	99,716	0	0	0	0	0	0	0
13:42:11	-13,964	2344,92	14,775	14,843	11,239	8,71	8,884	21,1	951,976	24,748	2344,92	0	201,76	201,76	99,716	0	0	0	0	0	0	0
13:42:11	93,115	2345,851	14,873	14,99	11,239	8,72	8,881	21,1	951,976	24,748	2344,921	0	201,76	201,76	99,716	0	0	0	0	0	0	0
13:42:11	-93,115	2344,92	14,775	14,941	11,239	8,71	8,878	21,1	951,976	24,748	2344,92	0	201,76	201,76	99,716	0	0	0	0	0	0	0
13:42:11	0	2344,92	14,775	14,795	11,239	8,71	8,875	21,1	951,976	24,748	2344,92	0	201,76	201,76	99,716	0	0	0	0	0	0	0
13:42:11	93,115	2345,851	14,873	14,941	11,239	8,72	8,872	21,1	951,976	24,748	2344,921	0	201,76	201,76	99,716	0	0	0	0	0	0	0
13:42:11	-93,115	2344,92	14,775	14,795	11,239	8,71	8,868	21,1	951,976	24,748	2344,92	0	201,76	201,76	99,716	0	0	0	0	0	0	0
13:42:11	0	2344,92	14,775	14,795	11,239	8,71	8,865	21,1	951,976	24,748	2344,92	0	201,76	201,76	99,716	0	0	0	0	0	0	0
13:42:11	0	2344,92	14,775	14,746	11,239	8,71	8,862	21,1	951,976	24,748	2344,92	0	201,76	201,76	99,716	0	0	0	0	0	0	0
13:42:11	-46,557	2344,455	14,726	14,746	11,239	8,705	8,859	21,1	951,976	24,748	2344,455	0	201,76	201,76	99,716	0	0	0	0	0	0	0
13:42:11	0	2344,455	14,726	14,795	11,239	8,705	8,856	21,1	951,976	24,748	2344,455	0	201,76	201,76	99,716	0	0	0	0	0	0	0
13:42:11	-93,115	2343,524	14,629	14,648	11,239	8,696	8,853	21,1	951,976	24,748	2343,524	0	201,76	201,76	99,716	0	0	0	0	0	0	0
13:42:11	107,08	2344,594	14,726	14,795	11,24	8,707	8,85	21,1	951,976	24,748	2343,525	0	201,76	201,76	99,716	0	0	0	0	0	0	0
13:42:11	-13,964	2344,455	14,726	14,746	11,239	8,705	8,847	21,1	951,976	24,748	2343,526	0	201,76	201,76	99,716	0	0	0	0	0	0	0
13:42:11	186,23	2346,317	14,922	14,941	11,239	8,724	8,845	21,1	951,976	24,748	2343,528	0	201,76	201,76	99,716	0	0	0	0	0	0	0
13:42:11	-46,557	2345,851	14,873	14,941	11,239	8,72	8,842	21,1	951,976	24,748	2343,53	0	201,76	201,76	99,716	0	0	0	0	0	0	0
13:42:11	0	2345,851	14,873	14,843	11,239	8,72	8,84	21,1	951,976	24,748	2343,533	0	201,76	201,76	99,716	0	0	0	0	0	0	0
13:42:11	-107,08	2344,781	14,775	14,746	11,238	8,709	8,837	21,1	951,976	24,748	2343,534	0	201,76	201,76	99,716	0	0	0	0	0	0	0
13:42:11	139,672	2346,177	14,922	14,99	11,238	8,723	8,835	21,1	951,976	24,748	2343,537	0	201,76	201,76	99,716	0	0	0	0	0	0	0
13:42:11	-32,592	2345,851	14,873	14,795	11,239	8,72	8,833	21,1	951,976	24,748	2343,539	0	201,76	201,76	99,716	0	0	0	0	0	0	0
13:42:11	0	2345,851	14,873	14,795	11,239	8,72	8,831	21,1	951,976	24,748	2343,541	0	201,76	201,76	99,716	0	0	0	0	0	0	0
13:42:11	32,592	2346,177	14,922	14,941	11,238	8,723	8,829	21,1	951,976	24,748	2343,544	0	201,76	201,76	99,716	0	0	0	0	0	0	0
13:42:11	-32,592	2345,851	14,873	14,941	11,239	8,72	8,826	21,1	951,976	24,748	2343,546	0	201,76	201,76	99,716	0	0	0	0	0	0	0
13:42:11	93,115	2346,783	14,97	14,99	11,239	8,729	8,825	21,1	951,976	24,748	2343,549	0	201,76	201,76	99,716	0	0	0	0	0	0	0
13:42:11	-46,557	2346,317	14,922	14,941	11,239	8,724	8,823	21,1	951,976	24,748	2343,552	0	201,76	201,76	99,716	0	0	0	0	0	0	0
13:42:11	0	2346,317	14,922	14,941	11,239	8,724	8,821	21,1	951,976	24,748	2343,555	0	201,76	201,76	99,716	0	0	0	0	0	0	0
13:42:11	46,557	2346,783	14,97	14,99	11,239	8,729	8,819	21,1	951,976	24,748	2343,558	0	201,76	201,76	99,716	0	0	0	0	0	0	0
13:42:11	0	2346,783	14,97	15,088	11,239	8,729	8,817	21,1	951,976	24,748	2343,561	0	201,76	201,76	99,716	0	0	0	0	0	0	0
13:42:11	-46,557	2346,317	14,922	14,99	11,239	8,724	8,815	21,1	951,976	24,748	2343,564	0	201,76	201,76	99,716	0	0	0	0	0	0	0
13:42:11	0	2346,317	14,922	14,941	11,239	8,724	8,813	21,1	951,976	24,748	2343,567	0	201,76	201,76	99,716	0	0	0	0	0	0	0
13:42:11	46,557	2346,783	14,97	15,136	11,239	8,729	8,812	21,1	951,976	24,748	2343,57	0	201,76	201,76	99,716	0	0	0	0	0	0	0
13:42:11	-46,557	2346,317	14,922	14,941	11,239	8,724	8,81	21,1	951,976	24,748	2343,572	0	201,76	201,76	99,716	0	0	0	0	0	0	0
13:42:11	-139,672	2344,92	14,775	14,795	11,239	8,71	8,808	21,1	951,976	24,748	2343,574	0	201,76	201,76	99,716	0	0	0	0	0	0	0
13:42:11	139,672	2346,317	14,922	14,941	11,239	8,724	8,807	21,1	951,976	24,748	2343,577	0	201,76	201,76	99,716	0	0	0	0	0	0	0
13:42:11	0	2346,317	14,922	14,99	11,239	8,724	8,805	21,1	951,976	24,748	2343,579	0	201,76	201,76	99,716	0	0	0	0	0	0	0
13:42:11	-46,557	2345,851	14,873	14,843	11,239	8,72	8,803	21,1	951,976	24,748	2343,581	0	201,76	201,76	99,716	0	0	0	0	0	0	0
13:42:11	46,557	2346,317	14,922	14,941	11,239	8,724	8,802	21,1	951,976	24,748	2343,584	0	201,76	201,76	99,716	0	0	0	0	0	0	0
13:42:11	-46,557	2345,851	14,873	14,941	11,239	8,72	8,8	21,1	951,976	24,748	2343,586	0	201,76	201,76	99,716	0	0	0	0	0	0	0
13:42:11	0	2345,851	14,873	14,941	11,239	8,72	8,798	21,1	951,976	24,748	2343,588	0	201,76	201,76	99,716	0	0	0	0	0	0	0
13:42:11	0	2345,851	14,873	14,941	11,239	8,72	8,797	21,1	951,976	24,748	2343,591	0	201,76	201,76	99,716	0	0	0	0	0	0	0
13:42:11	32,592	2346,177	14,922	14,99	11,238	8,723	8,795	21,1	951,976	24,748	2343,593	0	201,76	201,76	99,716	0	0	0	0	0	0	0
13:42:11	-125,708	2344,92	14,775	14,795	11,239	8,71	8,794	21,1	951,976	24,748	2343,595	0	201,76	201,76	99,716	0	0	0	0	0	0	0
13:42:11	-13,964	2344,781	14,775	14,795	11,238	8,709	8,792	21,1	951,976	24,748	2343,596	0	201,76	201,76	99,716	0	0	0	0	0	0	0
13:42:11	186,23	2346,643	14,97	14,941	11,238	8,728	8,791	21,1	951,976	24,748	2343,599	0	201,76	201,76	99,716	0	0	0	0	0	0	0
13:42:11	-32,592	2346,317	14,922	14,843	11,239	8,724	8,79	21,1	951,976	24,748	2343,602	0	201,76	201,76	99,716	0	0	0	0	0	0	0
13:42:11	46,557	2346,783	14,97	14,941	11,239	8,729	8,788	21,1	951,976	24,748	2343,605	0	201,76	201,76	99,716	0	0	0	0	0	0	0
13:42:11	0	2346,783	14,97	14,99	11,239	8,729	8,787	21,1	951,976	24,748	2343,608	0	201,76	201,76	99,716	0	0	0	0	0	0	0
13:42:11	-46,557	2346,317	14,922	14,99	11,239	8,724	8,786	21,1	951,976	24,748	2343,61	0	201,76	201,76	99,716	0	0	0	0	0	0	0
13:42:11	0	2346,317	14,922	14,99	11,239	8,724	8,785	21,1	951,976	24,748	2343,613	0	201,76	201,76	99,716	0	0	0	0	0	0	0
13:42:11	46,557	2346,783	14,97	14,843	11,239	8,729	8,784	21,1	951,976	24,748	2343,616	0	201,76	201,76	99,716	0	0	0	0	0	0	0
13:42:11	0	2346,783	14,97	14,941	11,239	8,729	8,783	21,1	951,976	24,748	2343,619	0	201,76	201,76	99,716	0	0	0	0	0	0	0
13:42:11	-46,557	2346,317	14,922	14,941	11,239	8,724	8,782	21,1	951,976	24,748	2343,622	0	201,76	201,76	99,716	0	0	0	0	0	0	0
13:42:11	46,557	2346,783	14,97	14,99	11,239	8,729	8,78	21,1	951,976	24,748	2343,625	0	201,76	201,76	99,716	0	0	0	0	0	0	0
13:42:11	-93,115	2345,851	14,873	14,941	11,239	8,72	8,779	21,1	951,976	24,748	2343,627	0	201,76	201,76	99,716	0	0	0	0	0	0	0
13:42:11	46,557	2346,317	14,922	15,088	11,239	8,724	8,778	21,1	951,976	24,748	2343,63	0	201,76	201,76	99,716	0	0	0	0	0	0	0
13:42:11	-46,557	2345,851	14,873	14,843	11,239	8,72	8,777	21,1	951,976	24,748	2343,632	0	201,76	201,76	99,716	0	0	0	0	0	0	0
13:42:11	0	2345,851	14,873	14,843	11,239	8,72	8,776	21,1	951,976	24,748	2343,634	0	201,76	201,76	99,716	0	0	0	0	0	0	0
13:42:11	46,557	2346,317	14,922	14,99	11,239	8,724	8,775	21,1	951,976	24,748	2343,637	0	201,76	201,76	99,716	0	0	0	0	0	0	0
13:42:11	-139,672	2344,92	14,775	14,795	11,239	8,71	8,774	21,1	951,976	24,748	2343,638	0	201,76	201,76	99,716	0	0	0	0	0	0	0
13:42:11	139,672	2346,317	14,922	14,99	11,239	8,724	8,773	21,1	951,976	24,748	2343,64	0	201,76	201,76	99,716	0	0	0	0	0	0	0
13:42:11	0	2346,317	14,922	14,843	11,239	8,724	8,772	21,1	951,976	24,748	2343,643	0	201,76	201,76	99,716	0	0	0	0	0	0	0
13:42:11	-46,557	2345,851	14,873	14,843	11,239	8,72	8,771	21,1	951,976	24,748	2343,645	0	201,76	201,76	99,716	0	0	0	0	0	0	0
13:42:11	0	2345,851	14,873	14,941	11,239	8,72	8,77	21,1	951,976	24,748	2343,647	0	201,76	201,76	99,716	0	0	0	0	0	0	0
13:42:11	0	2345,851	14,873	14,941	11,239	8,72	8,769	21,1	951,976	24,748	2343,649	0	201,76	201,76	99,716	0	0	0	0	0	0	0
13:42:11	32,592	2346,177	14,922	14,941	11,238	8,723	8,768	21,1	951,976	24,748	2343,652	0	201,76	201,76	99,716	0	0	0	0	0	0	0
13:42:11	-32,592	2345,851	14,873	14,843	11,239	8,72	8,767	21,1	951,976	24,748	2343,654	0	201,76	201,76	99,716	0	0	0	0	0	0	0
13:42:11	0	2345,851	14,873	14,843	11,239	8,72	8,766	21,1	951,976	24,748	2343,656	0	201,76	201,76	99,716	0	0	0	0	0	0	0
13:42:11	46,557	2346,317	14,922	14,99	11,239	8,724	8,765	21,1	951,976	24,748	2343,659	0	201,76	201,76	99,716	0	0	0	0	0	0	0
13:42:11	0	2346,317	14,922	14,99	11,239	8,724	8,764	21,1	951,976	24,748	2343,661	0	201,76	201,76	99,716	0	0	0	0	0	0	0
13:42:11	-46,557	2345,851	14,873	14,843	11,239	8,72	8,763	21,1	951,976	24,748	2343,664	0	201,76	201,76	99,716	0	0	0	0	0	0	0
13:42:11	0	2345,851	14,873	14,99	11,239	8,72	8,763	21,1	951,976	24,748	2343,666	0	201,76	201,76	99,716	0	0	0	0	0	0	0
13:42:11	0	2345,851	14,873	14,941	11,239	8,72	8,762	21,1	951,976	24,748	2343,668	0	201,76	201,76	99,716	0	0	0	0	0	0	0
13:42:11	-13,989	2345,712	14,873	14,99	11,238	8,718	8,761	21,1	951,976	24,748	2343,67	0	201,76	201,76	99,716	0	0	0	0	0	0	0
13:42:11	46,582	2346,177	14,922	14,941	11,238	8,723	8,76	21,1	951,976	24,748	2343,672	0	201,76	201,76	99,716	0	0	0	0	0	0	0
13:42:11	60,522	2346,783	14,97	14,99	11,239	8,729	8,76	21,1	951,976	24,748	2343,676	0	201,76	201,76	99,716	0	0	0	0	0	0	0
13:42:11	-46,557	2346,317	14,922	14,941	11,239	8,724	8,759	21,1	951,976	24,748	2343,678	0	201,76	201,76	99,716	0	0	0	0	0	0	0
13:42:11	0	2346,317	14,922	14,941	11,239	8,724	8,758	21,1	951,976	24,748	2343,681	0	201,76	201,76	99,716	0	0	0	0	0	0	0
13:42:11	-13,964	2346,177	14,922	14,795	11,238	8,723	8,758	21,1	951,976	24,748	2343,683	0	201,76	201,76	99,716	0	0	0	0	0	0	0
13:42:11	46,557	2346,643	14,97	14,99	11,238	8,728	8,757	21,1	951,976	24,748	2343,686	0	201,76	201,76	99,716	0	0	0	0	0	0	0
13:42:11	13,964	2346,783	14,97	14,843	11,239	8,729	8,756	21,1	951,976	24,748	2343,689	0	201,76	201,76	99,716	0	0	0	0	0	0	0
13:42:12	0	2346,783	14,97	14,941	11,239	8,729	8,756	21,1	951,976	24,748	2343,692	0	201,76	201,76	99,716	0	0	0	0	0	0	0
13:42:12	0	2346,783	14,97	14,99	11,239	8,729	8,755	21,1	951,976	24,748	2343,696	0	201,76	201,76	99,716	0	0	0	0	0	0	0
13:42:12	0	2346,783	14,97	14,99	11,239	8,729	8,755	21,1	951,976	24,748	2343,699	0	201,76	201,76	99,716	0	0	0	0	0	0	0
13:42:12	-46,557	2346,317	14,922	14,843	11,239	8,724	8,754	21,1	951,976	24,748	2343,701	0	201,76	201,76	99,716	0	0	0	0	0	0	0
13:42:12	-46,557	2345,851	14,873	14,941	11,239	8,72	8,754	21,1	951,976	24,748	2343,703	0	201,76	201,76	99,716	0	0	0	0	0	0	0
13:42:12	46,557	2346,317	14,922	14,941	11,239	8,724	8,753	21,1	951,976	24,748	2343,706	0	201,76	201,76	99,716	0	0	0	0	0	0	0
13:42:12	32,592	2346,643	14,97	14,99	11,238	8,728	8,752	21,1	950,546	24,748	2343,709	0	201,76	201,76	99,716	0	0	0	0	0	0	0
13:42:12	-73,73	2345,906	14,873	14,843	11,239	8,72	8,752	21,1	950,546	24,748	2343,711	0	201,76	201,76	99,716	0	0	0	0	0	0	0
13:42:12	46,582	2346,371	14,922	14,99	11,239	8,725	8,751	21,1	950,546	24,748	2343,714	0	201,76	201,76	99,716	0	0	0	0	0	0	0
13:42:12	-46,582	2345,906	14,873	14,941	11,239	8,72	8,751	21,1	950,546	24,748	2343,716	0	201,76	201,76	99,716	0	0	0	0	0	0	0
13:42:12	46,582	2346,371	14,922	14,941	11,239	8,725	8,75	21,1	950,546	24,748	2343,719	0	201,76	201,76	99,716	0	0	0	0	0	0	0
13:42:12	-46,582	2345,906	14,873	14,941	11,239	8,72	8,75	21,1	950,546	24,748	2343,721	0	201,76	201,76	99,716	0	0	0	0	0	0	0
13:42:12	0	2345,906	14,873	14,941	11,239	8,72	8,749	21,1	950,546	24,748	2343,723	0	201,76	201,76	99,716	0	0	0	0	0	0	0
13:42:12	-13,964	2345,766	14,873	14,941	11,238	8,719	8,748	21,1	950,546	24,748	2343,725	0	201,76	201,76	99,716	0	0	0	0	0	0	0
13:42:12	-53,906	2345,227	14,873	14,843	11,235	8,713	8,748	21,1	950,546	24,748	2343,727	0	201,76	201,76	99,716	0	0	0	0	0	0	0
13:42:12	100,488	2346,232	14,922	14,99	11,238	8,724	8,747	21,1	950,546	24,748	2343,729	0	201,76	201,76	99,716	0	0	0	0	0	0	0
13:42:12	-125,756	2344,974	14,775	14,795	11,239	8,711	8,747	21,1	950,546	24,748	2343,73	0	201,306	201,306	99,715	0	0	0	0	0	0	0
13:42:12	0	2344,974	14,775	14,795	11,239	8,711	8,746	21,1	950,546	24,748	2343,732	0	201,306	201,306	99,715	0	0	0	0	0	0	0
13:42:12	0	2344,974	14,775	14,746	11,239	8,711	8,745	21,1	950,546	24,748	2343,733	0	201,306	201,306	99,715	0	0	0	0	0	0	0
13:42:12	13,94	2345,114	14,775	14,746	11,24	8,712	8,745	21,1	950,546	24,748	2343,734	0	201,306	201,306	99,715	0	0	0	0	0	0	0
13:42:12	0	2345,114	14,775	14,795	11,24	8,712	8,744	21,1	950,546	24,748	2343,736	0	201,306	201,306	99,715	0	0	0	0	0	0	0
13:42:12	125,781	2346,371	14,922	14,99	11,239	8,725	8,744	21,1	950,546	24,748	2343,738	0	201,306	201,306	99,715	0	0	0	0	0	0	0
13:42:12	0	2346,371	14,922	14,843	11,239	8,725	8,743	21,1	950,546	24,748	2343,741	0	201,306	201,306	99,715	0	0	0	0	0	0	0
13:42:12	0	2346,371	14,922	14,99	11,239	8,725	8,743	21,1	950,546	24,748	2343,743	0	201,306	201,306	99,715	0	0	0	0	0	0	0
13:42:12	0	2346,371	14,922	14,99	11,239	8,725	8,742	21,1	950,546	24,748	2343,746	0	201,306	201,306	99,715	0	0	0	0	0	0	0
13:42:12	46,582	2346,837	14,97	14,99	11,239	8,73	8,742	21,1	950,546	24,748	2343,749	0	201,306	201,306	99,715	0	0	0	0	0	0	0
13:42:12	246,948	2349,307	15,215	15,332	11,24	8,755	8,742	21,1	950,546	24,748	2343,754	0	201,306	201,306	99,715	0	0	0	0	0	0	0
13:42:12	241,601	2351,723	15,41	15,625	11,243	8,78	8,743	21,1	950,546	24,748	2343,762	0	201,306	201,306	99,715	0	0	0	0	0	0	0
13:42:12	269,628	2354,419	15,605	15,869	11,247	8,808	8,744	21,1	950,546	24,748	2343,773	0	201,306	201,306	99,715	0	0	0	0	0	0	0
13:42:12	518,139	2359,6	16,045	16,357	11,253	8,861	8,747	21,1	950,546	24,748	2343,789	0	201,306	201,306	99,715	0	0	0	0	0	0	0
13:42:12	577,441	2365,375	16,386	16,699	11,267	8,921	8,75	21,1	950,546	24,748	2343,81	0	201,306	201,306	99,715	0	0	0	0	0	0	0
13:42:12	751,367	2372,889	16,826	17,285	11,286	8,998	8,755	21,1	950,546	24,748	2343,84	0	201,306	201,306	99,715	0	0	0	0	0	0	0
13:42:12	645,434	2379,343	17,021	17,822	11,312	9,065	8,761	21,1	950,546	24,748	2343,875	0	201,306	201,306	99,715	0	0	0	0	0	0	0
13:42:12	689,55	2386,238	17,168	18,066	11,343	9,136	8,768	21,1	950,546	24,748	2343,917	0	201,306	201,306	99,715	0	0	0	0	0	0	0
13:42:12	877,783	2395,016	17,412	18,31	11,379	9,226	8,777	21,1	950,546	24,748	2343,968	0	201,306	201,306	99,715	0	0	0	0	0	0	0
13:42:12	862,133	2403,638	17,558	18,359	11,42	9,315	8,788	21,1	950,546	24,748	2344,028	0	201,306	201,306	99,715	0	0	0	0	0	0	0
13:42:12	757,739	2411,215	17,51	18,652	11,465	9,393	8,8	21,1	950,546	24,748	2344,095	0	201,306	201,306	99,715	0	0	0	0	0	0	0
13:42:12	919,189	2420,407	17,705	18,945	11,506	9,488	8,813	21,1	950,546	24,748	2344,172	0	201,306	201,306	99,715	0	0	0	0	0	0	0
13:42:12	1110,717	2431,514	18,047	19,385	11,551	9,603	8,829	21,1	950,546	24,748	2344,259	0	201,306	201,306	99,715	0	0	0	0	0	0	0
13:42:12	995,214	2441,466	18,291	19,824	11,593	9,705	8,846	21,1	950,546	24,748	2344,356	0	201,306	201,306	99,715	0	0	0	0	0	0	0
13:42:12	1155,224	2453,018	18,633	19,922	11,64	9,824	8,865	21,1	950,546	24,748	2344,465	0	201,306	201,306	99,715	0	0	0	0	0	0	0
13:42:12	970,092	2462,719	18,779	20,263	11,687	9,924	8,886	21,1	950,546	24,748	2344,583	0	201,306	201,306	99,715	0	0	0	0	0	0	0
13:42:12	1231,201	2475,031	19,121	20,801	11,737	10,051	8,909	21,1	950,546	24,748	2344,714	0	201,306	201,306	99,715	0	0	0	0	0	0	0
13:42:12	631,323	2481,345	18,828	20,605	11,789	10,116	8,933	21,1	950,546	24,748	2344,85	0	201,306	201,306	99,715	0	0	0	0	0	0	0
13:42:12	1428,637	2495,631	19,267	20,801	11,845	10,264	8,959	21,1	950,546	24,748	2345,001	0	201,306	201,306	99,715	0	0	0	0	0	0	0
13:42:12	778,588	2503,417	19,121	20,898	11,897	10,344	8,986	21,1	950,546	24,748	2345,16	0	201,306	201,306	99,715	0	0	0	0	0	0	0
13:42:12	1397,314	2517,39	19,609	21,24	11,949	10,488	9,015	21,1	950,546	24,748	2345,332	0	201,306	201,306	99,715	0	0	0	0	0	0	0
13:42:12	829,345	2525,683	19,512	21,68	12,001	10,574	9,046	21,1	950,546	24,748	2345,513	0	201,306	201,306	99,715	0	0	0	0	0	0	0
13:42:12	1205,004	2537,734	19,804	21,68	12,053	10,698	9,078	21,1	950,546	24,748	2345,705	0	201,306	201,306	99,715	0	0	0	0	0	0	0
13:42:12	1266,406	2550,398	20,146	22,363	12,105	10,828	9,112	21,1	950,546	24,748	2345,91	0	201,306	201,306	99,715	0	0	0	0	0	0	0
13:42:12	1196,679	2562,364	20,439	22,51	12,157	10,952	9,149	21,1	950,546	24,748	2346,126	0	201,306	201,306	99,715	0	0	0	0	0	0	0
13:42:12	1197,387	2574,338	20,732	22,705	12,208	11,075	9,186	21,1	950,546	24,748	2346,354	0	201,306	201,306	99,715	0	0	0	0	0	0	0
13:42:12	1384,277	2588,181	21,221	22,949	12,259	11,218	9,226	21,1	950,546	24,748	2346,596	0	201,306	201,306	99,715	0	0	0	0	0	0	0
13:42:12	929,443	2597,475	21,221	23,096	12,311	11,314	9,267	21,1	950,546	24,748	2346,847	0	201,306	201,306	99,715	0	0	0	0	0	0	0
13:42:12	1226,513	2609,741	21,562	23,291	12,361	11,44	9,31	21,1	950,546	24,748	2347,109	0	201,306	201,306	99,715	0	0	0	0	0	0	0
13:42:12	1336,914	2623,11	22,002	23,682	12,412	11,578	9,354	21,1	950,546	24,748	2347,385	0	201,306	201,306	99,715	0	0	0	0	0	0	0
13:42:12	1076,123	2633,871	22,197	23,877	12,461	11,689	9,4	21,1	950,546	24,748	2347,672	0	201,306	201,306	99,715	0	0	0	0	0	0	0
13:42:12	961,718	2643,488	22,197	24,267	12,515	11,788	9,447	21,1	950,546	24,748	2347,968	0	201,306	201,306	99,715	0	0	0	0	0	0	0
13:42:12	1116,601	2654,654	22,344	24,023	12,57	11,903	9,495	21,1	950,546	24,748	2348,274	0	201,306	201,306	99,715	0	0	0	0	0	0	0
13:42:12	920,068	2663,855	22,295	24,072	12,624	11,998	9,544	21,1	950,546	24,748	2348,59	0	201,306	201,306	99,715	0	0	0	0	0	0	0
13:42:12	1015,38	2674,009	22,392	24,072	12,676	12,103	9,594	21,1	950,546	24,748	2348,915	0	201,306	201,306	99,715	0	0	0	0	0	0	0
13:42:12	1210,302	2686,112	22,685	24,267	12,728	12,227	9,646	21,1	950,546	24,748	2349,252	0	201,306	201,306	99,715	0	0	0	0	0	0	0
13:42:12	1019,482	2696,307	22,881	24,512	12,774	12,333	9,699	21,1	950,546	24,748	2349,599	0	201,306	201,306	99,715	0	0	0	0	0	0	0
13:42:12	1227,05	2708,577	23,271	24,805	12,821	12,459	9,753	21,1	950,546	24,748	2349,958	0	201,306	201,306	99,715	0	0	0	0	0	0	0
13:42:12	711,987	2715,697	23,223	24,805	12,864	12,532	9,807	21,1	950,546	24,748	2350,324	0	201,306	201,306	99,715	0	0	0	0	0	0	0
13:42:12	1236,938	2728,066	23,613	24,853	12,911	12,66	9,863	21,1	950,546	24,748	2350,702	0	201,306	201,306	99,715	0	0	0	0	0	0	0
13:42:12	767,309	2735,739	23,613	25,195	12,954	12,739	9,919	21,1	950,546	24,748	2351,087	0	201,306	201,306	99,715	0	0	0	0	0	0	0
13:42:12	961,401	2745,353	23,808	25,146	12,997	12,838	9,977	21,1	950,546	24,748	2351,481	0	201,306	201,306	99,715	0	0	0	0	0	0	0
13:42:12	1098,925	2756,343	24,053	25,391	13,045	12,951	10,035	21,1	950,546	24,748	2351,886	0	201,306	201,306	99,715	0	0	0	0	0	0	0
13:42:12	760,131	2763,944	23,955	25,342	13,093	13,03	10,094	21,1	950,546	24,748	2352,298	0	201,306	201,306	99,715	0	0	0	0	0	0	0
13:42:12	917,602	2773,12	24,101	25,244	13,136	13,124	10,153	21,1	950,546	24,748	2352,718	0	201,306	201,306	99,715	0	0	0	0	0	0	0
13:42:12	1103,125	2784,151	24,443	25,928	13,179	13,238	10,214	21,1	950,546	24,748	2353,15	0	201,306	201,306	99,715	0	0	0	0	0	0	0
13:42:12	983,789	2793,989	24,687	26,025	13,22	13,34	10,275	21,1	950,546	24,748	2353,591	0	201,306	201,306	99,715	0	0	0	0	0	0	0
13:42:12	1150,17	2805,491	25,078	26,269	13,263	13,458	10,337	21,1	950,546	24,748	2354,043	0	201,306	201,306	99,715	0	0	0	0	0	0	0
13:42:12	658,276	2812,074	25,078	26,269	13,3	13,526	10,4	21,1	950,546	24,748	2354,501	0	201,306	201,306	99,715	0	0	0	0	0	0	0
13:42:12	1155,786	2823,631	25,517	26,611	13,34	13,645	10,464	21,1	950,546	24,748	2354,97	0	201,306	201,306	99,715	0	0	0	0	0	0	0
13:42:12	1051,709	2834,149	25,908	26,904	13,376	13,754	10,528	21,1	950,546	24,748	2355,449	0	201,306	201,306	99,715	0	0	0	0	0	0	0
13:42:12	952,856	2843,677	26,201	27,1	13,413	13,852	10,593	21,1	950,546	24,748	2355,937	0	201,306	201,306	99,715	0	0	0	0	0	0	0
13:42:12	770,605	2851,383	26,25	27,295	13,454	13,931	10,659	21,1	950,546	24,748	2356,433	0	201,306	201,306	99,715	0	0	0	0	0	0	0
13:42:12	797,241	2859,356	26,348	27,295	13,493	14,013	10,724	21,1	950,546	24,748	2356,936	0	201,306	201,306	99,715	0	0	0	0	0	0	0
13:42:12	706,201	2866,418	26,348	27,246	13,532	14,086	10,79	21,1	950,546	24,748	2357,445	0	201,306	201,306	99,715	0	0	0	0	0	0	0
13:42:12	854,052	2874,958	26,543	27,295	13,569	14,174	10,857	21,1	950,546	24,748	2357,963	0	201,306	201,306	99,715	0	0	0	0	0	0	0
13:42:12	633,862	2881,297	26,641	27,344	13,599	14,24	10,923	21,1	950,546	24,748	2358,486	0	201,306	201,306	99,715	0	0	0	0	0	0	0
13:42:12	750,146	2888,798	26,885	27,49	13,627	14,317	10,99	21,1	950,546	24,748	2359,016	0	201,306	201,306	99,715	0	0	0	0	0	0	0
13:42:12	787,915	2896,677	27,178	27,93	13,654	14,398	11,056	21,1	950,546	24,748	2359,554	0	201,306	201,306	99,715	0	0	0	0	0	0	0
13:42:12	888,33	2905,561	27,617	28,32	13,679	14,49	11,124	21,1	950,546	24,748	2360,1	0	201,306	201,306	99,715	0	0	0	0	0	0	0
13:42:12	556,787	2911,129	27,666	28,174	13,707	14,547	11,191	21,1	950,546	24,748	2360,651	0	201,306	201,306	99,715	0	0	0	0	0	0	0
13:42:12	635,644	2917,485	27,715	28,174	13,74	14,613	11,258	21,1	950,546	24,748	2361,208	0	201,306	201,306	99,715	0	0	0	0	0	0	0
13:42:12	468,286	2922,168	27,666	28,125	13,769	14,661	11,325	21,1	950,546	24,748	2361,769	0	201,306	201,306	99,715	0	0	0	0	0	0	0
13:42:12	542,553	2927,593	27,617	28,125	13,802	14,717	11,391	21,1	950,546	24,748	2362,335	0	201,306	201,306	99,715	0	0	0	0	0	0	0
13:42:12	498,242	2932,576	27,519	28,125	13,835	14,768	11,457	21,1	950,546	24,748	2362,905	0	201,306	201,306	99,715	0	0	0	0	0	0	0
13:42:12	546,679	2938,043	27,471	28,027	13,869	14,825	11,523	21,1	950,546	24,748	2363,48	0	201,306	201,306	99,715	0	0	0	0	0	0	0
13:42:12	477,197	2942,815	27,519	28,027	13,892	14,874	11,589	21,1	950,546	24,748	2364,059	0	201,306	201,306	99,715	0	0	0	0	0	0	0
13:42:12	726,562	2950,08	27,812	28,174	13,916	14,949	11,655	21,1	950,546	24,748	2364,645	0	201,306	201,306	99,715	0	0	0	0	0	0	0
13:42:12	689,453	2956,975	28,154	28,516	13,935	15,02	11,721	21,1	950,546	24,748	2365,238	0	201,306	201,306	99,715	0	0	0	0	0	0	0
13:42:12	489,917	2961,874	28,301	28,662	13,954	15,07	11,787	21,1	950,546	24,748	2365,834	0	201,306	201,306	99,715	0	0	0	0	0	0	0
13:42:12	576,635	2967,64	28,447	29,004	13,978	15,13	11,852	21,1	950,546	24,748	2366,436	0	201,306	201,306	99,715	0	0	0	0	0	0	0
13:42:12	486,987	2972,51	28,594	29,004	13,997	15,18	11,917	21,1	950,546	24,748	2367,042	0	201,306	201,306	99,715	0	0	0	0	0	0	0
13:42:12	421,191	2976,722	28,594	28,857	14,02	15,223	11,982	21,1	950,546	24,748	2367,652	0	201,306	201,306	99,715	0	0	0	0	0	0	0
13:42:12	629,077	2983,013	28,789	29,102	14,044	15,288	12,047	21,1	950,546	24,748	2368,267	0	201,306	201,306	99,715	0	0	0	0	0	0	0
13:42:13	223,046	2985,243	28,594	28,809	14,068	15,311	12,111	21,1	950,546	24,748	2368,884	0	201,306	201,306	99,715	0	0	0	0	0	0	0
13:42:13	316,625	2988,41	28,496	28,857	14,091	15,344	12,175	21,1	950,546	24,748	2369,504	0	201,306	201,306	99,715	0	0	0	0	0	0	0
13:42:13	346,606	2991,876	28,496	28,809	14,111	15,38	12,237	21,1	950,546	24,748	2370,127	0	201,306	201,306	99,715	0	0	0	0	0	0	0
13:42:13	331,567	2995,191	28,496	29,004	14,129	15,414	12,3	21,1	950,546	24,748	2370,752	0	201,306	201,306	99,715	0	0	0	0	0	0	0
13:42:13	629,15	3001,483	28,789	29,004	14,147	15,479	12,362	21,1	950,546	24,748	2371,382	0	201,306	201,306	99,715	0	0	0	0	0	0	0
13:42:13	395,654	3005,439	28,935	29,346	14,161	15,519	12,424	21,1	950,546	24,748	2372,017	0	201,306	201,306	99,715	0	0	0	0	0	0	0
13:42:13	503,955	3010,479	29,18	29,541	14,175	15,571	12,486	21,3	953,866	24,748	2372,655	0	201,306	201,306	99,715	0	0	0	0	0	0	0
13:42:13	320,922	3013,688	29,277	29,59	14,189	15,605	12,547	21,3	953,866	24,748	2373,296	0	201,306	201,306	99,715	0	0	0	0	0	0	0
13:42:13	298,608	3016,674	29,326	29,687	14,203	15,635	12,607	21,3	953,866	24,748	2373,939	0	201,306	201,306	99,715	0	0	0	0	0	0	0
13:42:13	484,301	3021,517	29,57	29,736	14,216	15,685	12,668	21,3	953,866	24,748	2374,587	0	201,306	201,306	99,715	0	0	0	0	0	0	0
13:42:13	322,949	3024,747	29,619	29,932	14,231	15,719	12,728	21,3	953,866	24,748	2375,237	0	201,306	201,306	99,715	0	0	0	0	0	0	0
13:42:13	110,009	3025,847	29,424	29,541	14,249	15,73	12,786	21,3	953,866	24,748	2375,887	0	201,306	201,306	99,715	0	0	0	0	0	0	0
13:42:13	153,442	3027,381	29,326	29,59	14,263	15,746	12,844	21,3	953,866	24,748	2376,539	0	201,306	201,306	99,715	0	0	0	0	0	0	0
13:42:13	353,271	3030,914	29,424	29,541	14,277	15,782	12,902	21,3	953,866	24,748	2377,193	0	201,306	201,306	99,715	0	0	0	0	0	0	0
13:42:13	267,163	3033,586	29,473	29,736	14,289	15,81	12,959	21,3	953,866	24,748	2377,85	0	201,306	201,306	99,715	0	0	0	0	0	0	0
13:42:13	318,457	3036,77	29,619	29,736	14,298	15,842	13,016	21,3	953,866	24,748	2378,509	0	201,306	201,306	99,715	0	0	0	0	0	0	0
13:42:13	466,235	3041,432	29,912	29,98	14,307	15,891	13,072	21,3	953,866	24,748	2379,172	0	203,827	203,827	99,725	0	0	0	0	0	0	0
13:42:13	150,146	3042,934	29,961	29,98	14,313	15,906	13,127	21,3	953,866	24,748	2379,836	0	203,827	203,827	99,725	0	0	0	0	0	0	0
13:42:13	131,445	3044,248	29,912	29,883	14,323	15,92	13,182	21,3	953,866	24,748	2380,5	0	203,827	203,827	99,725	0	0	0	0	0	0	0
13:42:13	297,875	3047,227	30,059	29,98	14,331	15,95	13,237	21,3	953,866	24,748	2381,167	0	203,827	203,827	99,725	0	0	0	0	0	0	0
13:42:13	63,476	3047,862	29,961	29,883	14,34	15,957	13,29	21,3	953,866	24,748	2381,833	0	203,827	203,827	99,725	0	0	0	0	0	0	0
13:42:13	265,185	3050,514	30,059	29,932	14,35	15,984	13,343	21,3	953,866	24,748	2382,502	0	203,827	203,827	99,725	0	0	0	0	0	0	0
13:42:13	163,134	3052,145	30,059	30,078	14,359	16,001	13,395	21,3	953,866	24,748	2383,172	0	203,827	203,827	99,725	0	0	0	0	0	0	0
13:42:13	60,156	3052,747	29,961	30,078	14,368	16,007	13,446	21,3	953,866	24,748	2383,842	0	203,827	203,827	99,725	0	0	0	0	0	0	0
13:42:13	183,032	3054,577	30,059	30,078	14,372	16,026	13,497	21,3	953,866	24,748	2384,512	0	203,827	203,827	99,725	0	0	0	0	0	0	0
13:42:13	143,579	3056,013	30,059	29,98	14,38	16,041	13,547	21,3	953,866	24,748	2385,184	0	203,827	203,827	99,725	0	0	0	0	0	0	0
13:42:13	-38,378	3055,629	29,961	29,932	14,384	16,037	13,595	21,3	953,866	24,748	2385,855	0	203,827	203,827	99,725	0	0	0	0	0	0	0
13:42:13	139,062	3057,02	30,059	30,078	14,386	16,051	13,643	21,3	953,866	24,748	2386,526	0	203,827	203,827	99,725	0	0	0	0	0	0	0
13:42:13	111,84	3058,138	30,107	30,273	14,389	16,063	13,691	21,3	953,866	24,748	2387,198	0	203,827	203,827	99,725	0	0	0	0	0	0	0
13:42:13	71,264	3058,851	30,156	30,078	14,39	16,07	13,738	21,3	953,866	24,748	2387,869	0	203,827	203,827	99,725	0	0	0	0	0	0	0
13:42:13	9,863	3058,949	30,107	30,078	14,394	16,071	13,783	21,3	953,866	24,748	2388,54	0	203,827	203,827	99,725	0	0	0	0	0	0	0
13:42:13	-69,067	3058,259	29,961	29,98	14,398	16,064	13,828	21,3	953,866	24,748	2389,21	0	203,827	203,827	99,725	0	0	0	0	0	0	0
13:42:13	222,534	3060,484	30,156	30,273	14,399	16,087	13,872	21,3	953,866	24,748	2389,881	0	203,827	203,827	99,725	0	0	0	0	0	0	0
13:42:13	0	3060,484	30,156	30,273	14,399	16,087	13,916	21,3	953,866	24,748	2390,552	0	203,827	203,827	99,725	0	0	0	0	0	0	0
13:42:13	30,493	3060,789	30,107	30,078	14,404	16,09	13,958	21,3	953,866	24,748	2391,222	0	203,827	203,827	99,725	0	0	0	0	0	0	0
13:42:13	91,04	3061,699	30,156	30,078	14,406	16,099	14	21,3	953,866	24,748	2391,893	0	203,827	203,827	99,725	0	0	0	0	0	0	0
13:42:13	18,652	3061,886	30,156	29,98	14,407	16,101	14,042	21,3	953,866	24,748	2392,563	0	203,827	203,827	99,725	0	0	0	0	0	0	0
13:42:13	100,903	3062,895	30,254	30,225	14,407	16,112	14,082	21,3	953,866	24,748	2393,233	0	203,827	203,827	99,725	0	0	0	0	0	0	0
13:42:13	0	3062,895	30,254	30,225	14,407	16,112	14,122	21,3	953,866	24,748	2393,903	0	203,827	203,827	99,725	0	0	0	0	0	0	0
13:42:13	0	3062,895	30,254	30,322	14,407	16,112	14,161	21,3	953,866	24,748	2394,572	0	203,827	203,827	99,725	0	0	0	0	0	0	0
13:42:13	0	3062,895	30,254	30,225	14,407	16,112	14,199	21,3	953,866	24,748	2395,241	0	203,827	203,827	99,725	0	0	0	0	0	0	0
13:42:13	-201,806	3060,877	30,059	30,078	14,407	16,091	14,236	21,3	953,866	24,748	2395,907	0	203,827	203,827	99,725	0	0	0	0	0	0	0
13:42:13	-100,903	3059,868	29,961	29,883	14,407	16,081	14,273	21,3	953,866	24,748	2396,57	0	203,827	203,827	99,725	0	0	0	0	0	0	0
13:42:13	0	3059,868	29,961	29,98	14,407	16,081	14,308	21,3	953,866	24,748	2397,234	0	203,827	203,827	99,725	0	0	0	0	0	0	0
13:42:13	100,903	3060,877	30,059	29,98	14,407	16,091	14,343	21,3	953,866	24,748	2397,897	0	203,827	203,827	99,725	0	0	0	0	0	0	0
13:42:13	-18,652	3060,69	30,059	30,078	14,406	16,089	14,377	21,3	953,866	24,748	2398,56	0	203,827	203,827	99,725	0	0	0	0	0	0	0
13:42:13	-222,387	3058,466	29,961	29,932	14,399	16,066	14,41	21,3	953,866	24,748	2399,22	0	203,827	203,827	99,725	0	0	0	0	0	0	0
13:42:13	-50,439	3057,962	29,912	29,883	14,399	16,061	14,443	21,3	953,866	24,748	2399,879	0	203,827	203,827	99,725	0	0	0	0	0	0	0
13:42:13	180,957	3059,772	30,107	30,225	14,398	16,08	14,475	21,3	953,866	24,748	2400,539	0	203,827	203,827	99,725	0	0	0	0	0	0	0
13:42:13	-172,143	3058,05	29,961	29,98	14,397	16,062	14,506	21,3	953,866	24,748	2401,196	0	203,827	203,827	99,725	0	0	0	0	0	0	0
13:42:13	-151,269	3056,537	29,814	29,687	14,397	16,046	14,536	21,3	953,866	24,748	2401,851	0	203,827	203,827	99,725	0	0	0	0	0	0	0
13:42:13	-243,286	3054,105	29,619	29,687	14,395	16,021	14,565	21,3	953,866	24,748	2402,504	0	203,827	203,827	99,725	0	0	0	0	0	0	0
13:42:13	-19,775	3053,907	29,619	29,687	14,394	16,019	14,594	21,3	953,866	24,748	2403,155	0	203,827	203,827	99,725	0	0	0	0	0	0	0
13:42:13	181,958	3055,726	29,814	29,736	14,393	16,038	14,622	21,3	953,866	24,748	2403,808	0	203,827	203,827	99,725	0	0	0	0	0	0	0
13:42:13	-242,211	3053,304	29,619	29,687	14,39	16,013	14,649	21,3	953,866	24,748	2404,457	0	203,827	203,827	99,725	0	0	0	0	0	0	0
13:42:13	29,565	3053,6	29,668	29,687	14,389	16,016	14,676	21,3	953,866	24,748	2405,106	0	203,827	203,827	99,725	0	0	0	0	0	0	0
13:42:13	100,854	3054,609	29,766	29,736	14,389	16,026	14,703	21,3	953,866	24,748	2405,755	0	203,827	203,827	99,725	0	0	0	0	0	0	0
13:42:13	151,245	3056,121	29,912	29,932	14,389	16,042	14,729	21,3	953,866	24,748	2406,406	0	203,827	203,827	99,725	0	0	0	0	0	0	0
13:42:13	-302,49	3053,096	29,619	29,785	14,389	16,011	14,754	21,3	953,866	24,748	2407,052	0	203,827	203,827	99,725	0	0	0	0	0	0	0
13:42:13	71,215	3053,808	29,668	29,736	14,39	16,018	14,779	21,3	953,866	24,748	2407,699	0	203,827	203,827	99,725	0	0	0	0	0	0	0
13:42:13	-50,39	3053,304	29,619	29,59	14,39	16,013	14,803	21,3	953,866	24,748	2408,344	0	203,827	203,827	99,725	0	0	0	0	0	0	0
13:42:13	40,527	3053,71	29,619	29,785	14,393	16,017	14,827	21,3	953,866	24,748	2408,99	0	203,827	203,827	99,725	0	0	0	0	0	0	0
13:42:13	201,684	3055,726	29,814	29,785	14,393	16,038	14,851	21,3	953,866	24,748	2409,637	0	203,827	203,827	99,725	0	0	0	0	0	0	0
13:42:13	-30,688	3055,42	29,766	29,736	14,394	16,035	14,874	21,3	953,866	24,748	2410,282	0	203,827	203,827	99,725	0	0	0	0	0	0	0
13:42:13	50,415	3055,924	29,814	29,883	14,394	16,04	14,897	21,3	953,866	24,748	2410,928	0	203,827	203,827	99,725	0	0	0	0	0	0	0
13:42:13	-201,684	3053,907	29,619	29,736	14,394	16,019	14,919	21,3	953,866	24,748	2411,571	0	203,827	203,827	99,725	0	0	0	0	0	0	0
13:42:13	50,415	3054,411	29,668	29,736	14,394	16,024	14,94	21,3	953,866	24,748	2412,214	0	203,827	203,827	99,725	0	0	0	0	0	0	0
13:42:13	0	3054,411	29,668	29,736	14,394	16,024	14,962	21,3	953,866	24,748	2412,857	0	203,827	203,827	99,725	0	0	0	0	0	0	0
13:42:13	252,124	3056,932	29,912	29,932	14,394	16,05	14,983	21,3	953,866	24,748	2413,501	0	203,827	203,827	99,725	0	0	0	0	0	0	0
13:42:13	-151,269	3055,42	29,766	29,785	14,394	16,035	15,004	21,3	953,866	24,748	2414,143	0	203,827	203,827	99,725	0	0	0	0	0	0	0
13:42:13	-100,854	3054,411	29,668	29,736	14,394	16,024	15,024	21,3	953,866	24,748	2414,783	0	203,827	203,827	99,725	0	0	0	0	0	0	0
13:42:13	0	3054,411	29,668	29,687	14,394	16,024	15,043	21,3	953,866	24,748	2415,423	0	203,827	203,827	99,725	0	0	0	0	0	0	0
13:42:13	252,124	3056,932	29,912	29,932	14,394	16,05	15,063	21,3	953,866	24,748	2416,065	0	203,827	203,827	99,725	0	0	0	0	0	0	0
13:42:13	50,39	3057,436	29,961	29,98	14,394	16,056	15,082	21,3	953,866	24,748	2416,706	0	203,827	203,827	99,725	0	0	0	0	0	0	0
13:42:13	-50,39	3056,932	29,912	29,932	14,394	16,05	15,101	21,3	953,866	24,748	2417,346	0	203,827	203,827	99,725	0	0	0	0	0	0	0
13:42:13	-81,103	3056,121	29,814	29,98	14,395	16,042	15,12	21,3	953,866	24,748	2417,985	0	203,827	203,827	99,725	0	0	0	0	0	0	0
13:42:13	100,854	3057,13	29,912	29,98	14,395	16,052	15,138	21,3	953,866	24,748	2418,624	0	203,827	203,827	99,725	0	0	0	0	0	0	0
13:42:13	-120,605	3055,924	29,814	29,785	14,394	16,04	15,156	21,3	953,866	24,748	2419,262	0	203,827	203,827	99,725	0	0	0	0	0	0	0
13:42:13	19,75	3056,121	29,814	29,736	14,395	16,042	15,173	21,3	953,866	24,748	2419,898	0	203,827	203,827	99,725	0	0	0	0	0	0	0
13:42:13	100,854	3057,13	29,912	29,98	14,395	16,052	15,19	21,3	953,866	24,748	2420,536	0	203,827	203,827	99,725	0	0	0	0	0	0	0
13:42:13	41,625	3057,546	29,912	29,883	14,397	16,057	15,207	21,3	953,866	24,748	2421,172	0	203,827	203,827	99,725	0	0	0	0	0	0	0
13:42:13	-80,029	3056,746	29,814	29,932	14,398	16,048	15,224	21,3	953,866	24,748	2421,808	0	203,827	203,827	99,725	0	0	0	0	0	0	0
13:42:13	0	3056,746	29,814	29,883	14,398	16,048	15,24	21,3	953,866	24,748	2422,443	0	203,827	203,827	99,725	0	0	0	0	0	0	0
13:42:13	-151,293	3055,233	29,668	29,736	14,398	16,033	15,256	21,3	953,866	24,748	2423,076	0	203,827	203,827	99,725	0	0	0	0	0	0	0
13:42:13	0	3055,233	29,668	29,736	14,398	16,033	15,271	21,3	953,866	24,748	2423,708	0	203,827	203,827	99,725	0	0	0	0	0	0	0
13:42:13	240,112	3057,634	29,961	29,98	14,395	16,058	15,286	21,3	953,866	24,748	2424,342	0	203,827	203,827	99,725	0	0	0	0	0	0	0
13:42:13	100,878	3058,643	30,059	29,932	14,395	16,068	15,302	21,3	953,866	24,748	2424,977	0	203,827	203,827	99,725	0	0	0	0	0	0	0
13:42:13	62,426	3059,267	30,059	29,932	14,398	16,074	15,317	21,3	953,866	24,748	2425,611	0	203,827	203,827	99,725	0	0	0	0	0	0	0
13:42:13	-130,493	3057,962	29,912	29,785	14,399	16,061	15,331	21,3	953,866	24,748	2426,243	0	203,827	203,827	99,725	0	0	0	0	0	0	0
13:42:13	0	3057,962	29,912	29,785	14,399	16,061	15,346	21,3	953,866	24,748	2426,875	0	203,827	203,827	99,725	0	0	0	0	0	0	0
13:42:13	-151,245	3056,45	29,766	29,883	14,399	16,045	15,359	21,3	953,866	24,748	2427,505	0	203,827	203,827	99,725	0	0	0	0	0	0	0
13:42:13	151,245	3057,962	29,912	29,785	14,399	16,061	15,373	21,3	953,866	24,748	2428,135	0	203,827	203,827	99,725	0	0	0	0	0	0	0
13:42:13	50,439	3058,466	29,961	29,98	14,399	16,066	15,387	21,3	953,866	24,748	2428,765	0	203,827	203,827	99,725	0	0	0	0	0	0	0
13:42:13	-50,439	3057,962	29,912	29,883	14,399	16,061	15,4	21,3	953,866	24,748	2429,395	0	203,827	203,827	99,725	0	0	0	0	0	0	0
13:42:13	0	3057,962	29,912	29,932	14,399	16,061	15,413	21,3	953,866	24,748	2430,023	0	203,827	203,827	99,725	0	0	0	0	0	0	0
13:42:13	-151,245	3056,45	29,766	29,687	14,399	16,045	15,425	21,3	953,866	24,748	2430,65	0	203,827	203,827	99,725	0	0	0	0	0	0	0
13:42:13	0	3056,45	29,766	29,687	14,399	16,045	15,437	21,3	953,866	24,748	2431,275	0	203,827	203,827	99,725	0	0	0	0	0	0	0
13:42:13	-151,293	3054,937	29,619	29,687	14,399	16,03	15,449	21,3	953,866	24,748	2431,899	0	203,827	203,827	99,725	0	0	0	0	0	0	0
13:42:13	151,293	3056,45	29,766	29,883	14,399	16,045	15,461	21,3	953,866	24,748	2432,523	0	203,827	203,827	99,725	0	0	0	0	0	0	0
13:42:13	-184,13	3054,608	29,668	29,785	14,395	16,026	15,472	21,3	953,866	24,748	2433,145	0	203,827	203,827	99,725	0	0	0	0	0	0	0
13:42:14	302,563	3057,634	29,961	29,98	14,395	16,058	15,483	21,3	953,866	24,748	2433,77	0	203,827	203,827	99,725	0	0	0	0	0	0	0
13:42:14	0	3057,634	29,961	29,98	14,395	16,058	15,495	21,3	953,866	24,748	2434,394	0	203,827	203,827	99,725	0	0	0	0	0	0	0
13:42:14	-151,269	3056,121	29,814	29,98	14,395	16,042	15,505	21,3	953,866	24,748	2435,016	0	203,827	203,827	99,725	0	0	0	0	0	0	0
13:42:14	12,036	3056,242	29,766	29,98	14,398	16,043	15,516	21,3	953,866	24,748	2435,637	0	203,827	203,827	99,725	0	0	0	0	0	0	0
13:42:14	50,415	3056,746	29,814	29,883	14,398	16,048	15,526	21,3	953,866	24,748	2436,258	0	203,827	203,827	99,725	0	0	0	0	0	0	0
13:42:14	-151,293	3055,233	29,668	29,785	14,398	16,033	15,536	21,3	953,866	24,748	2436,877	0	203,827	203,827	99,725	0	0	0	0	0	0	0
13:42:14	100,878	3056,242	29,766	29,785	14,398	16,043	15,546	21,5	953,866	24,748	2437,496	0	203,827	203,827	99,725	0	0	0	0	0	0	0
13:42:14	29,589	3056,537	29,814	29,883	14,397	16,046	15,556	21,5	953,866	24,748	2438,115	0	203,827	203,827	99,725	0	0	0	0	0	0	0
13:42:14	59,228	3057,13	29,912	29,98	14,395	16,052	15,566	21,5	953,866	24,748	2438,734	0	203,827	203,827	99,725	0	0	0	0	0	0	0
13:42:14	-100,854	3056,121	29,814	29,883	14,395	16,042	15,575	21,5	953,866	24,748	2439,352	0	203,827	203,827	99,725	0	0	0	0	0	0	0
13:42:14	0	3056,121	29,814	29,785	14,395	16,042	15,584	21,5	953,866	24,748	2439,968	0	203,827	203,827	99,725	0	0	0	0	0	0	0
13:42:14	0	3056,121	29,814	29,932	14,395	16,042	15,593	21,5	953,866	24,748	2440,584	0	203,827	203,827	99,725	0	0	0	0	0	0	0
13:42:14	12,036	3056,242	29,766	29,785	14,398	16,043	15,602	21,5	953,866	24,748	2441,2	0	203,827	203,827	99,725	0	0	0	0	0	0	0
13:42:14	0	3056,242	29,766	29,932	14,398	16,043	15,611	21,5	953,866	24,748	2441,815	0	203,827	203,827	99,725	0	0	0	0	0	0	0
13:42:14	-100,878	3055,233	29,668	29,883	14,398	16,033	15,619	21,5	953,866	24,748	2442,428	0	203,827	203,827	99,725	0	0	0	0	0	0	0
13:42:14	80,053	3056,033	29,766	29,883	14,397	16,041	15,627	21,5	953,866	24,748	2443,042	0	203,827	203,827	99,725	0	0	0	0	0	0	0
13:42:14	8,789	3056,121	29,814	29,98	14,395	16,042	15,635	21,5	953,866	24,748	2443,655	0	205,191	205,191	99,73	0	0	0	0	0	0	0
13:42:14	100,854	3057,13	29,912	30,078	14,395	16,052	15,644	21,5	953,866	24,748	2444,268	0	205,191	205,191	99,73	0	0	0	0	0	0	0
13:42:14	-100,854	3056,121	29,814	29,98	14,395	16,042	15,651	21,5	953,866	24,748	2444,88	0	205,191	205,191	99,73	0	0	0	0	0	0	0
13:42:14	142,48	3057,546	29,912	30,078	14,397	16,057	15,659	21,5	953,866	24,748	2445,493	0	205,191	205,191	99,73	0	0	0	0	0	0	0
13:42:14	-252,148	3055,025	29,668	29,883	14,397	16,031	15,667	21,5	953,866	24,748	2446,102	0	205,191	205,191	99,73	0	0	0	0	0	0	0
13:42:14	0	3055,025	29,668	29,736	14,397	16,031	15,674	21,5	953,866	24,748	2446,711	0	205,191	205,191	99,73	0	0	0	0	0	0	0
13:42:14	-41,625	3054,608	29,668	29,932	14,395	16,026	15,681	21,5	953,866	24,748	2447,319	0	205,191	205,191	99,73	0	0	0	0	0	0	0
13:42:14	131,542	3055,924	29,814	29,883	14,394	16,04	15,688	21,5	953,866	24,748	2447,928	0	205,191	205,191	99,73	0	0	0	0	0	0	0
13:42:14	100,854	3056,932	29,912	29,883	14,394	16,05	15,695	21,5	953,866	24,748	2448,537	0	205,191	205,191	99,73	0	0	0	0	0	0	0
13:42:14	-282,763	3054,105	29,619	29,687	14,395	16,021	15,701	21,5	953,866	24,748	2449,142	0	205,191	205,191	99,73	0	0	0	0	0	0	0
13:42:14	-473,266	3049,372	29,18	28,857	14,394	15,972	15,706	21,5	953,866	24,748	2449,743	0	205,191	205,191	99,73	0	0	0	0	0	0	0
13:42:14	-836,157	3041,01	28,447	27,832	14,389	15,886	15,71	21,5	953,866	24,748	2450,334	0	205,191	205,191	99,73	0	0	0	0	0	0	0
13:42:14	-826,489	3032,745	27,861	26,904	14,377	15,801	15,712	21,5	953,866	24,748	2450,916	0	205,191	205,191	99,73	0	0	0	0	0	0	0
13:42:14	-825,878	3024,487	27,471	26,074	14,353	15,716	15,712	21,5	953,866	24,748	2451,49	0	205,191	205,191	99,73	0	0	0	0	0	0	0
13:42:14	-938,159	3015,105	27,178	25,537	14,317	15,619	15,71	21,5	953,866	24,748	2452,053	0	205,191	205,191	99,73	0	0	0	0	0	0	0
13:42:14	-843,09	3006,674	27,178	25,586	14,27	15,532	15,707	21,5	953,866	24,748	2452,608	0	205,191	205,191	99,73	0	0	0	0	0	0	0
13:42:14	-1031,127	2996,363	27,178	25,146	14,213	15,426	15,701	21,5	953,866	24,748	2453,152	0	205,191	205,191	99,73	0	0	0	0	0	0	0
13:42:14	-620,214	2990,161	27,617	25,488	14,153	15,362	15,694	21,5	953,866	24,748	2453,689	0	205,191	205,191	99,73	0	0	0	0	0	0	0
13:42:14	-1463,916	2975,522	27,178	25,342	14,096	15,211	15,685	21,5	953,866	24,748	2454,211	0	205,191	205,191	99,73	0	0	0	0	0	0	0
13:42:14	-637,988	2969,142	27,373	25,586	14,049	15,145	15,674	21,5	953,866	24,748	2454,726	0	205,191	205,191	99,73	0	0	0	0	0	0	0
13:42:14	-1086,279	2958,279	26,982	25,146	14,011	15,033	15,662	21,5	953,866	24,748	2455,229	0	205,191	205,191	99,73	0	0	0	0	0	0	0
13:42:14	-1422,119	2944,058	26,25	24,267	13,973	14,887	15,647	21,5	953,866	24,748	2455,718	0	205,191	205,191	99,73	0	0	0	0	0	0	0
13:42:14	-1109,814	2932,96	25,664	23,291	13,945	14,772	15,629	21,5	953,866	24,748	2456,195	0	205,191	205,191	99,73	0	0	0	0	0	0	0
13:42:14	-1585,278	2917,107	24,687	22,558	13,912	14,609	15,609	21,5	953,866	24,748	2456,656	0	205,191	205,191	99,73	0	0	0	0	0	0	0
13:42:14	-519,067	2911,916	24,932	23,34	13,869	14,555	15,589	21,5	953,866	24,748	2457,111	0	205,191	205,191	99,73	0	0	0	0	0	0	0
13:42:14	-753,051	2904,386	25,029	23,486	13,821	14,478	15,567	21,5	953,866	24,748	2457,559	0	205,191	205,191	99,73	0	0	0	0	0	0	0
13:42:14	-602,563	2898,36	25,273	23,974	13,773	14,416	15,544	21,5	953,866	24,748	2457,999	0	205,191	205,191	99,73	0	0	0	0	0	0	0
13:42:14	-189,184	2896,468	26,006	24,853	13,721	14,396	15,522	21,5	953,866	24,748	2458,438	0	205,191	205,191	99,73	0	0	0	0	0	0	0
13:42:14	-1004,834	2886,42	25,859	24,853	13,673	14,292	15,498	21,5	953,866	24,748	2458,866	0	205,191	205,191	99,73	0	0	0	0	0	0	0
13:42:14	-613,769	2880,282	25,908	25	13,636	14,229	15,473	21,5	953,866	24,748	2459,287	0	205,191	205,191	99,73	0	0	0	0	0	0	0
13:42:14	-901,513	2871,267	25,517	24,365	13,608	14,136	15,447	21,5	953,866	24,748	2459,699	0	205,191	205,191	99,73	0	0	0	0	0	0	0
13:42:14	-941,381	2861,853	24,932	23,974	13,588	14,039	15,419	21,5	953,866	24,748	2460,101	0	205,191	205,191	99,73	0	0	0	0	0	0	0
13:42:14	-936,792	2852,485	24,248	23,144	13,574	13,943	15,39	21,5	953,866	24,748	2460,494	0	205,191	205,191	99,73	0	0	0	0	0	0	0
13:42:14	-898,291	2843,502	23,613	22,461	13,56	13,85	15,36	21,5	953,866	24,748	2460,877	0	205,191	205,191	99,73	0	0	0	0	0	0	0
13:42:14	-1019,262	2833,31	22,978	21,826	13,539	13,745	15,328	21,5	953,866	24,748	2461,249	0	205,191	205,191	99,73	0	0	0	0	0	0	0
13:42:14	-618,237	2827,127	22,881	21,972	13,509	13,681	15,296	21,5	953,866	24,748	2461,615	0	205,191	205,191	99,73	0	0	0	0	0	0	0
13:42:14	-486,523	2822,262	23,076	22,021	13,471	13,631	15,263	21,5	953,866	24,748	2461,975	0	205,191	205,191	99,73	0	0	0	0	0	0	0
13:42:14	-462,426	2817,638	23,418	22,168	13,426	13,583	15,23	21,5	953,866	24,748	2462,331	0	205,191	205,191	99,73	0	0	0	0	0	0	0
13:42:14	-531,298	2812,325	23,808	22,705	13,374	13,529	15,197	21,5	953,866	24,748	2462,681	0	205,191	205,191	99,73	0	0	0	0	0	0	0
13:42:14	-531,787	2807,007	24,101	22,998	13,328	13,474	15,163	21,5	953,866	24,748	2463,025	0	205,191	205,191	99,73	0	0	0	0	0	0	0
13:42:14	-569,531	2801,312	24,199	23,144	13,29	13,415	15,129	21,5	953,866	24,748	2463,363	0	205,191	205,191	99,73	0	0	0	0	0	0	0
13:42:14	-854,663	2792,765	23,906	22,949	13,259	13,327	15,094	21,5	953,866	24,748	2463,693	0	205,191	205,191	99,73	0	0	0	0	0	0	0
13:42:14	-845,507	2784,31	23,418	22,51	13,239	13,24	15,057	21,5	953,866	24,748	2464,014	0	205,191	205,191	99,73	0	0	0	0	0	0	0
13:42:14	-880,419	2775,506	22,783	21,972	13,225	13,149	15,02	21,5	953,866	24,748	2464,325	0	205,191	205,191	99,73	0	0	0	0	0	0	0
13:42:14	-733,032	2768,175	22,295	21,484	13,211	13,073	14,982	21,5	953,866	24,748	2464,629	0	205,191	205,191	99,73	0	0	0	0	0	0	0
13:42:14	-788,159	2760,294	21,855	21,045	13,192	12,992	14,943	21,5	953,866	24,748	2464,924	0	205,191	205,191	99,73	0	0	0	0	0	0	0
13:42:14	-562,207	2754,672	21,709	20,947	13,169	12,934	14,903	21,5	953,866	24,748	2465,214	0	205,191	205,191	99,73	0	0	0	0	0	0	0
13:42:14	-647,998	2748,192	21,562	20,703	13,14	12,867	14,863	21,5	953,866	24,748	2465,498	0	205,191	205,191	99,73	0	0	0	0	0	0	0
13:42:14	-371,386	2744,478	21,855	21,045	13,103	12,829	14,824	21,5	953,866	24,748	2465,777	0	205,191	205,191	99,73	0	0	0	0	0	0	0
13:42:14	-558,593	2738,892	21,904	21,045	13,069	12,772	14,783	21,5	953,866	24,748	2466,05	0	205,191	205,191	99,73	0	0	0	0	0	0	0
13:42:14	-502,392	2733,868	22,002	21,142	13,035	12,72	14,743	21,5	953,866	24,748	2466,318	0	205,191	205,191	99,73	0	0	0	0	0	0	0
13:42:14	-604,76	2727,82	21,904	21,24	13,007	12,657	14,702	21,5	953,866	24,748	2466,579	0	205,191	205,191	99,73	0	0	0	0	0	0	0
13:42:14	-618,017	2721,64	21,709	21,094	12,983	12,594	14,661	21,5	953,866	24,748	2466,834	0	205,191	205,191	99,73	0	0	0	0	0	0	0
13:42:14	-728,271	2714,358	21,318	20,898	12,964	12,519	14,619	21,5	953,866	24,748	2467,082	0	205,191	205,191	99,73	0	0	0	0	0	0	0
13:42:14	-498,925	2709,368	21,074	20,605	12,949	12,467	14,576	21,5	953,866	24,748	2467,324	0	205,191	205,191	99,73	0	0	0	0	0	0	0
13:42:14	-677,905	2702,589	20,732	20,361	12,93	12,397	14,534	21,5	953,866	24,748	2467,559	0	205,191	205,191	99,73	0	0	0	0	0	0	0
13:42:14	-581,933	2696,77	20,488	20,019	12,911	12,337	14,491	21,5	953,866	24,748	2467,789	0	205,191	205,191	99,73	0	0	0	0	0	0	0
13:42:14	-339,501	2693,375	20,488	20,068	12,892	12,302	14,448	21,5	953,866	24,748	2468,014	0	205,191	205,191	99,73	0	0	0	0	0	0	0
13:42:14	-408,667	2689,288	20,586	20,166	12,864	12,26	14,405	21,5	953,866	24,748	2468,236	0	205,191	205,191	99,73	0	0	0	0	0	0	0
13:42:14	-443,994	2684,848	20,732	20,215	12,831	12,214	14,362	21,5	953,866	24,748	2468,452	0	205,191	205,191	99,73	0	0	0	0	0	0	0
13:42:14	-310,058	2681,748	20,928	20,263	12,802	12,182	14,319	21,5	953,866	24,748	2468,665	0	205,191	205,191	99,73	0	0	0	0	0	0	0
13:42:14	-363,012	2678,118	21,074	20,556	12,774	12,145	14,277	21,5	953,866	24,748	2468,875	0	205,191	205,191	99,73	0	0	0	0	0	0	0
13:42:14	-501,513	2673,102	21,074	20,459	12,745	12,093	14,234	21,5	953,866	24,748	2469,079	0	205,191	205,191	99,73	0	0	0	0	0	0	0
13:42:14	-648,364	2666,619	20,83	20,361	12,723	12,027	14,19	21,5	953,866	24,748	2469,276	0	205,191	205,191	99,73	0	0	0	0	0	0	0
13:42:14	-530,688	2661,312	20,635	20,166	12,704	11,972	14,147	21,5	953,866	24,748	2469,468	0	205,191	205,191	99,73	0	0	0	0	0	0	0
13:42:14	-550,878	2655,803	20,342	19,922	12,689	11,915	14,103	21,5	953,866	24,748	2469,654	0	205,191	205,191	99,73	0	0	0	0	0	0	0
13:42:14	-510,546	2650,698	20,146	19,726	12,671	11,862	14,059	21,5	953,866	24,748	2469,836	0	205,191	205,191	99,73	0	0	0	0	0	0	0
13:42:14	-527,758	2645,42	19,951	19,58	12,652	11,808	14,015	21,5	953,866	24,748	2470,011	0	205,191	205,191	99,73	0	0	0	0	0	0	0
13:42:14	-530,59	2640,114	19,658	19,189	12,639	11,753	13,971	21,5	953,866	24,748	2470,181	0	205,191	205,191	99,73	0	0	0	0	0	0	0
13:42:14	-483,496	2635,279	19,512	18,994	12,619	11,703	13,926	21,5	953,866	24,748	2470,346	0	205,191	205,191	99,73	0	0	0	0	0	0	0
13:42:14	-320,776	2632,071	19,658	19,189	12,593	11,67	13,882	21,5	953,866	24,748	2470,508	0	205,191	205,191	99,73	0	0	0	0	0	0	0
13:42:14	-352,172	2628,55	19,804	19,385	12,565	11,634	13,838	21,5	953,866	24,748	2470,666	0	205,191	205,191	99,73	0	0	0	0	0	0	0
13:42:14	-362,841	2624,921	20	19,58	12,534	11,597	13,794	21,5	953,866	24,748	2470,82	0	205,191	205,191	99,73	0	0	0	0	0	0	0
13:42:14	-350,268	2621,419	20,146	19,678	12,506	11,561	13,75	21,5	953,866	24,748	2470,971	0	205,191	205,191	99,73	0	0	0	0	0	0	0
13:42:14	-311,694	2618,302	20,244	19,726	12,483	11,528	13,707	21,5	953,866	24,748	2471,118	0	205,191	205,191	99,73	0	0	0	0	0	0	0
13:42:14	-581,738	2612,484	20	19,58	12,464	11,468	13,663	21,5	953,866	24,748	2471,259	0	205,191	205,191	99,73	0	0	0	0	0	0	0
13:42:14	-545,581	2607,028	19,756	19,385	12,447	11,412	13,619	21,5	953,866	24,748	2471,395	0	205,191	205,191	99,73	0	0	0	0	0	0	0
13:42:14	-521,557	2601,813	19,512	19,189	12,431	11,358	13,574	21,5	953,866	24,748	2471,525	0	205,191	205,191	99,73	0	0	0	0	0	0	0
13:42:14	-499,682	2596,816	19,267	18,945	12,416	11,307	13,53	21,5	953,866	24,748	2471,65	0	205,191	205,191	99,73	0	0	0	0	0	0	0
13:42:14	-442,578	2592,39	19,121	18,799	12,399	11,261	13,485	21,5	953,866	24,748	2471,771	0	205,191	205,191	99,73	0	0	0	0	0	0	0
13:42:14	-360,839	2588,782	19,121	18,799	12,379	11,224	13,441	21,5	953,866	24,748	2471,888	0	205,191	205,191	99,73	0	0	0	0	0	0	0
13:42:14	-382,47	2584,957	19,121	18,701	12,358	11,185	13,397	21,5	953,866	24,748	2472,001	0	205,191	205,191	99,73	0	0	0	0	0	0	0
13:42:14	-499,584	2579,961	19,023	18,652	12,335	11,133	13,352	21,5	953,866	24,748	2472,109	0	205,191	205,191	99,73	0	0	0	0	0	0	0
13:42:14	-293,261	2577,029	19,121	18,799	12,313	11,103	13,308	21,5	953,866	24,748	2472,214	0	205,191	205,191	99,73	0	0	0	0	0	0	0
13:42:15	-410,693	2572,922	19,121	18,799	12,29	11,061	13,264	21,5	953,866	24,748	2472,315	0	205,191	205,191	99,73	0	0	0	0	0	0	0
13:42:15	-552,905	2567,393	18,877	18,603	12,272	11,004	13,22	21,5	953,866	24,748	2472,41	0	205,191	205,191	99,73	0	0	0	0	0	0	0
13:42:15	-297,778	2564,415	18,828	18,506	12,258	10,973	13,176	21,5	953,866	24,748	2472,502	0	205,191	205,191	99,73	0	0	0	0	0	0	0
13:42:15	-394,36	2560,471	18,681	18,457	12,244	10,932	13,132	21,5	953,866	24,748	2472,59	0	205,191	205,191	99,73	0	0	0	0	0	0	0
13:42:15	-524,389	2555,227	18,388	18,164	12,23	10,878	13,088	21,5	953,866	24,748	2472,673	0	205,191	205,191	99,73	0	0	0	0	0	0	0
13:42:15	-336,669	2551,861	18,291	18,115	12,217	10,843	13,044	21,5	953,866	24,748	2472,752	0	205,191	205,191	99,73	0	0	0	0	0	0	0
13:42:15	-387,622	2547,984	18,144	18,066	12,203	10,803	13	21,3	951,976	24,748	2472,827	0	205,191	205,191	99,73	0	0	0	0	0	0	0
13:42:15	-322,656	2544,758	18,144	18,066	12,184	10,77	12,956	21,3	951,976	24,748	2472,899	0	205,191	205,191	99,73	0	0	0	0	0	0	0
13:42:15	-213,232	2542,626	18,193	18,115	12,17	10,748	12,913	21,3	951,976	24,748	2472,969	0	205,191	205,191	99,73	0	0	0	0	0	0	0
13:42:15	-317,211	2539,453	18,193	18,115	12,152	10,716	12,87	21,3	951,976	24,748	2473,035	0	205,191	205,191	99,73	0	0	0	0	0	0	0
13:42:15	-333,374	2536,12	18,193	17,969	12,133	10,681	12,827	21,3	951,976	24,748	2473,098	0	205,191	205,191	99,73	0	0	0	0	0	0	0
13:42:15	-389,404	2532,226	18,047	17,969	12,119	10,641	12,784	21,3	951,976	24,748	2473,157	0	205,191	205,191	99,73	0	0	0	0	0	0	0
13:42:15	-295,41	2529,272	17,998	17,92	12,105	10,611	12,741	21,3	951,976	24,748	2473,213	0	205,191	205,191	99,73	0	0	0	0	0	0	0
13:42:15	-387,133	2525,4	17,851	17,822	12,091	10,571	12,699	21,3	951,976	24,748	2473,265	0	205,191	205,191	99,73	0	0	0	0	0	0	0
13:42:15	-220,678	2523,193	17,803	17,724	12,081	10,548	12,657	21,3	951,976	24,748	2473,315	0	205,191	205,191	99,73	0	0	0	0	0	0	0
13:42:15	-396,752	2519,226	17,656	17,627	12,067	10,507	12,614	21,3	951,976	24,748	2473,361	0	205,191	205,191	99,73	0	0	0	0	0	0	0
13:42:15	-309,033	2516,136	17,51	17,431	12,058	10,475	12,572	21,3	951,976	24,748	2473,404	0	203,423	203,423	99,723	0	0	0	0	0	0	0
13:42:15	-345,874	2512,677	17,412	17,285	12,044	10,439	12,531	21,3	951,976	24,748	2473,443	0	203,423	203,423	99,723	0	0	0	0	0	0	0
13:42:15	-251,928	2510,158	17,412	17,285	12,029	10,414	12,489	21,3	951,976	24,748	2473,48	0	203,423	203,423	99,723	0	0	0	0	0	0	0
13:42:15	-247,705	2507,681	17,412	17,236	12,015	10,388	12,448	21,3	951,976	24,748	2473,514	0	203,423	203,423	99,723	0	0	0	0	0	0	0
13:42:15	-218,212	2505,498	17,363	17,236	12,006	10,365	12,407	21,3	951,976	24,748	2473,546	0	203,423	203,423	99,723	0	0	0	0	0	0	0
13:42:15	-292,993	2502,568	17,314	17,285	11,992	10,335	12,366	21,3	951,976	24,748	2473,575	0	203,423	203,423	99,723	0	0	0	0	0	0	0
13:42:15	-251,928	2500,049	17,314	17,236	11,978	10,309	12,326	21,3	951,976	24,748	2473,601	0	203,423	203,423	99,723	0	0	0	0	0	0	0
13:42:15	-249,78	2497,551	17,314	17,187	11,963	10,284	12,286	21,3	951,976	24,748	2473,625	0	203,423	203,423	99,723	0	0	0	0	0	0	0
13:42:15	-251,953	2495,032	17,314	17,187	11,949	10,258	12,246	21,3	951,976	24,748	2473,647	0	203,423	203,423	99,723	0	0	0	0	0	0	0
13:42:15	-310,717	2491,925	17,168	17,09	11,94	10,226	12,207	21,3	951,976	24,748	2473,665	0	203,423	203,423	99,723	0	0	0	0	0	0	0
13:42:15	-261,181	2489,313	17,07	17,041	11,93	10,199	12,167	21,3	951,976	24,748	2473,68	0	203,423	203,423	99,723	0	0	0	0	0	0	0
13:42:15	-167,578	2487,637	17,07	16,943	11,921	10,181	12,128	21,3	951,976	24,748	2473,694	0	203,423	203,423	99,723	0	0	0	0	0	0	0
13:42:15	-252,929	2485,108	17,07	16,943	11,907	10,155	12,09	21,3	951,976	24,748	2473,706	0	203,423	203,423	99,723	0	0	0	0	0	0	0
13:42:15	-166,503	2483,443	17,07	17,09	11,897	10,138	12,051	21,3	951,976	24,748	2473,716	0	203,423	203,423	99,723	0	0	0	0	0	0	0
13:42:15	-109,96	2482,343	17,217	17,187	11,883	10,127	12,014	21,3	951,976	24,748	2473,724	0	203,423	203,423	99,723	0	0	0	0	0	0	0
13:42:15	-214,868	2480,194	17,168	17,09	11,874	10,105	11,976	21,3	951,976	24,748	2473,731	0	203,423	203,423	99,723	0	0	0	0	0	0	0
13:42:15	-249,755	2477,697	17,168	17,09	11,859	10,079	11,939	21,3	951,976	24,748	2473,735	0	203,423	203,423	99,723	0	0	0	0	0	0	0
13:42:15	-261,059	2475,086	17,07	17,041	11,85	10,052	11,902	21,3	951,976	24,748	2473,736	0	203,423	203,423	99,723	0	0	0	0	0	0	0
13:42:15	-132,788	2473,758	17,021	16,894	11,845	10,038	11,865	21,3	951,976	24,748	2473,736	0	203,423	203,423	99,723	0	0	0	0	0	0	0
13:42:15	-353,149	2470,227	16,826	16,748	11,836	10,002	11,829	21,3	951,976	24,748	2470,227	0	203,423	203,423	99,723	0	0	0	0	0	0	0
13:42:15	-227,001	2467,957	16,679	16,601	11,831	9,978	11,793	21,3	951,976	24,748	2467,957	0	203,423	203,423	99,723	0	0	0	0	0	0	0
13:42:15	-166,43	2466,293	16,679	16,552	11,822	9,961	11,757	21,3	951,976	24,748	2466,293	0	203,423	203,423	99,723	0	0	0	0	0	0	0
13:42:15	-167,504	2464,618	16,679	16,552	11,812	9,944	11,721	21,3	951,976	24,748	2464,618	0	203,423	203,423	99,723	0	0	0	0	0	0	0
13:42:15	-165,38	2462,964	16,679	16,552	11,803	9,927	11,686	21,3	951,976	24,748	2462,964	0	203,423	203,423	99,723	0	0	0	0	0	0	0
13:42:15	-201,391	2460,95	16,728	16,699	11,789	9,906	11,651	21,3	951,976	24,748	2460,95	0	203,423	203,423	99,723	0	0	0	0	0	0	0
13:42:15	-169,628	2459,254	16,728	16,699	11,779	9,889	11,617	21,3	951,976	24,748	2459,254	0	203,423	203,423	99,723	0	0	0	0	0	0	0
13:42:15	-73,12	2458,522	16,826	16,699	11,77	9,881	11,583	21,3	951,976	24,748	2458,522	0	203,423	203,423	99,723	0	0	0	0	0	0	0
13:42:15	-168,75	2456,835	16,826	16,699	11,76	9,864	11,549	21,3	951,976	24,748	2456,835	0	203,423	203,423	99,723	0	0	0	0	0	0	0
13:42:15	-243,139	2454,403	16,826	16,699	11,747	9,839	11,515	21,3	951,976	24,748	2454,403	0	203,423	203,423	99,723	0	0	0	0	0	0	0
[truncated: 5,659 more rows]
