# Supplementary material for: Testing of pandemic ventilators under early and agile development
Source: Front Med Technol. 2022 Aug 16;4:899328. doi: 10.3389/fmedt.2022.899328 (PMC9424737; doi:10.3389/fmedt.2022.899328)
Supplement: Supplementary file 3 [file Data_Sheet_2.ZIP › Accuracy of Controls Systems/01_Data Storage/01_Raw Measurement Data/Hamilton T1/Hamilton T1_v1/part_3_test_06.csv]

Time	Flow	Lung tidal volume	p alveole	Airway pressure	Bellows position	Intrapleural pressure	Cardial pressure	Fraction of O2 inspir	Ambient pressure	Temperature Celsius	FRC actual	Shunt fraction	Partial pressure O2 air chamber	Partial pressure O2 effectiv	Oxygen sat pulm. capillaries	NA	NA	NA	NA	NA	NA	NA
13:44:40	-237,573	2214,029	12,285	12,109	10,631	7,361	9,713	21,3	951,976	24,748	2214,029	0	203,121	203,121	99,722	0	0	0	0	0	0	0
13:44:40	-264,892	2211,38	12,187	11,816	10,621	7,333	9,667	21,3	951,976	24,748	2211,38	0	203,121	203,121	99,722	0	0	0	0	0	0	0
13:44:40	-277,026	2208,61	12,138	11,816	10,608	7,305	9,62	21,3	951,976	24,748	2208,61	0	203,121	203,121	99,722	0	0	0	0	0	0	0
13:44:40	-242,138	2206,188	12,138	11,914	10,594	7,28	9,574	21,3	951,976	24,748	2206,188	0	203,121	203,121	99,722	0	0	0	0	0	0	0
13:44:40	-274,267	2203,446	12,041	11,767	10,584	7,252	9,529	21,3	951,976	24,748	2203,446	0	203,121	203,121	99,722	0	0	0	0	0	0	0
13:44:40	-340,551	2200,04	11,992	11,718	10,567	7,216	9,484	21,3	951,976	24,748	2200,04	0	203,121	203,121	99,722	0	0	0	0	0	0	0
13:44:40	-180,615	2198,234	11,992	11,718	10,557	7,198	9,439	21,3	951,976	24,748	2198,234	0	203,121	203,121	99,722	0	0	0	0	0	0	0
13:44:40	-279,003	2195,444	11,943	11,718	10,543	7,169	9,394	21,3	951,976	24,748	2195,444	0	203,121	203,121	99,722	0	0	0	0	0	0	0
13:44:40	-271,118	2192,733	11,845	11,718	10,533	7,141	9,35	21,3	951,976	24,748	2192,733	0	203,121	203,121	99,722	0	0	0	0	0	0	0
13:44:40	-231,152	2190,421	11,845	11,572	10,52	7,117	9,306	21,3	951,976	24,748	2190,421	0	203,121	203,121	99,722	0	0	0	0	0	0	0
13:44:40	-253,784	2187,883	11,748	11,621	10,511	7,091	9,263	21,3	951,976	24,748	2187,883	0	203,121	203,121	99,722	0	0	0	0	0	0	0
13:44:40	-152,612	2186,357	11,845	11,621	10,497	7,075	9,22	21,3	951,976	24,748	2186,357	0	203,121	203,121	99,722	0	0	0	0	0	0	0
13:44:40	-134,472	2185,013	11,943	11,621	10,484	7,061	9,178	21,3	951,976	24,748	2185,013	0	203,121	203,121	99,722	0	0	0	0	0	0	0
13:44:40	-193,481	2183,078	11,943	11,718	10,473	7,042	9,136	21,3	951,976	24,748	2183,078	0	203,121	203,121	99,722	0	0	0	0	0	0	0
13:44:40	-223,73	2180,84	11,943	11,718	10,461	7,018	9,094	21,3	951,976	24,748	2180,84	0	203,121	203,121	99,722	0	0	0	0	0	0	0
13:44:40	-240,844	2178,432	11,943	11,718	10,447	6,994	9,053	21,3	951,976	24,748	2178,432	0	203,121	203,121	99,722	0	0	0	0	0	0	0
13:44:40	-250,366	2175,928	11,845	11,621	10,438	6,968	9,012	21,3	951,976	24,748	2175,928	0	203,121	203,121	99,722	0	0	0	0	0	0	0
13:44:40	-176,342	2174,165	11,845	11,621	10,428	6,95	8,972	21,3	951,976	24,748	2174,165	0	203,121	203,121	99,722	0	0	0	0	0	0	0
13:44:40	-324,389	2170,921	11,65	11,523	10,42	6,916	8,931	21,3	951,976	24,748	2170,921	0	203,121	203,121	99,722	0	0	0	0	0	0	0
13:44:40	-275,39	2168,167	11,504	11,425	10,412	6,888	8,891	21,3	951,976	24,748	2168,167	0	203,121	203,121	99,722	0	0	0	0	0	0	0
13:44:40	-263,769	2165,529	11,455	11,377	10,399	6,861	8,851	21,3	951,976	24,748	2165,529	0	203,121	203,121	99,722	0	0	0	0	0	0	0
13:44:40	-101,074	2164,519	11,455	11,377	10,394	6,85	8,812	21,3	951,976	24,748	2164,519	0	203,121	203,121	99,722	0	0	0	0	0	0	0
13:44:40	-173,681	2162,782	11,504	11,377	10,381	6,832	8,773	21,3	951,976	24,748	2162,782	0	203,121	203,121	99,722	0	0	0	0	0	0	0
13:44:40	-179,638	2160,985	11,504	11,377	10,371	6,814	8,735	21,3	951,976	24,748	2160,985	0	203,121	203,121	99,722	0	0	0	0	0	0	0
13:44:40	-203,491	2158,951	11,455	11,377	10,362	6,793	8,697	21,3	951,976	24,748	2158,951	0	203,121	203,121	99,722	0	0	0	0	0	0	0
13:44:40	-221,362	2156,737	11,455	11,377	10,35	6,77	8,659	21,3	951,976	24,748	2156,737	0	203,121	203,121	99,722	0	0	0	0	0	0	0
13:44:40	-132,861	2155,408	11,504	11,425	10,339	6,756	8,622	21,3	951,976	24,748	2155,408	0	203,121	203,121	99,722	0	0	0	0	0	0	0
13:44:40	-252,319	2152,885	11,406	11,279	10,33	6,73	8,585	21,3	951,976	24,748	2152,885	0	203,121	203,121	99,722	0	0	0	0	0	0	0
13:44:40	-144,042	2151,445	11,406	11,279	10,322	6,715	8,548	21,3	951,976	24,748	2151,445	0	203,121	203,121	99,722	0	0	0	0	0	0	0
13:44:40	-234,179	2149,103	11,259	11,181	10,317	6,691	8,512	21,3	951,976	24,748	2149,103	0	203,121	203,121	99,722	0	0	0	0	0	0	0
13:44:40	-218,75	2146,915	11,162	11,181	10,309	6,669	8,476	21,3	951,976	24,748	2146,915	0	203,121	203,121	99,722	0	0	0	0	0	0	0
13:44:40	-143,334	2145,482	11,113	11,035	10,304	6,654	8,44	21,3	951,976	24,748	2145,482	0	203,121	203,121	99,722	0	0	0	0	0	0	0
13:44:40	-171,533	2143,767	11,015	10,937	10,299	6,636	8,404	21,3	951,976	24,748	2143,767	0	203,121	203,121	99,722	0	0	0	0	0	0	0
13:44:40	-193,627	2141,83	10,966	10,888	10,291	6,616	8,369	21,3	951,976	24,748	2141,83	0	203,121	203,121	99,722	0	0	0	0	0	0	0
13:44:40	-81,665	2141,014	10,966	10,888	10,286	6,608	8,335	21,3	951,976	24,748	2141,014	0	203,121	203,121	99,722	0	0	0	0	0	0	0
13:44:40	-193,627	2139,078	10,918	10,888	10,278	6,588	8,301	21,3	951,976	24,748	2139,078	0	203,121	203,121	99,722	0	0	0	0	0	0	0
13:44:40	-164,379	2137,434	10,918	10,888	10,268	6,571	8,267	21,3	951,976	24,748	2137,434	0	203,121	203,121	99,722	0	0	0	0	0	0	0
13:44:40	-98,706	2136,447	10,918	10,888	10,263	6,561	8,233	21,3	951,976	24,748	2136,447	0	203,121	203,121	99,722	0	0	0	0	0	0	0
13:44:40	-136,572	2135,081	10,918	10,888	10,255	6,547	8,2	21,3	951,976	24,748	2135,081	0	203,121	203,121	99,722	0	0	0	0	0	0	0
13:44:40	-219,946	2132,881	10,771	10,742	10,25	6,524	8,167	21,3	951,976	24,748	2132,881	0	203,121	203,121	99,722	0	0	0	0	0	0	0
13:44:40	-173,486	2131,147	10,673	10,693	10,245	6,506	8,135	21,3	951,976	24,748	2131,147	0	203,121	203,121	99,722	0	0	0	0	0	0	0
13:44:40	-69,653	2130,45	10,673	10,595	10,242	6,499	8,103	21,3	951,976	24,748	2130,45	0	203,121	203,121	99,722	0	0	0	0	0	0	0
13:44:40	-205,957	2128,39	10,527	10,547	10,238	6,478	8,071	21,3	951,976	24,748	2128,39	0	203,121	203,121	99,722	0	0	0	0	0	0	0
13:44:40	-83,715	2127,553	10,527	10,547	10,233	6,469	8,039	21,3	951,976	24,748	2127,553	0	203,121	203,121	99,722	0	0	0	0	0	0	0
13:44:40	-84,79	2126,705	10,527	10,498	10,228	6,46	8,008	21,3	951,976	24,748	2126,705	0	203,121	203,121	99,722	0	0	0	0	0	0	0
13:44:40	-19,677	2126,509	10,673	10,595	10,219	6,458	7,978	21,3	951,976	24,748	2126,509	0	203,121	203,121	99,722	0	0	0	0	0	0	0
13:44:40	-86,035	2125,648	10,673	10,742	10,214	6,449	7,948	21,3	951,976	24,748	2125,648	0	203,121	203,121	99,722	0	0	0	0	0	0	0
13:44:41	-157,836	2124,07	10,673	10,693	10,205	6,433	7,918	21,3	951,976	24,748	2124,07	0	203,121	203,121	99,722	0	0	0	0	0	0	0
13:44:41	4,809	2124,118	10,771	10,742	10,2	6,434	7,889	21,3	951,976	24,748	2124,07	0	203,121	203,121	99,722	0	0	0	0	0	0	0
13:44:41	-73,022	2123,388	10,771	10,742	10,196	6,426	7,861	21,3	951,976	24,748	2123,388	0	203,121	203,121	99,722	0	0	0	0	0	0	0
13:44:41	-223,095	2121,157	10,625	10,595	10,191	6,403	7,832	21,3	951,976	24,748	2121,157	0	203,121	203,121	99,722	0	0	0	0	0	0	0
13:44:41	-90,625	2120,251	10,527	10,498	10,191	6,394	7,804	21,3	951,976	24,748	2120,251	0	203,121	203,121	99,722	0	0	0	0	0	0	0
13:44:41	-90,625	2119,344	10,429	10,4	10,191	6,384	7,776	21,3	951,976	24,748	2119,344	0	203,121	203,121	99,722	0	0	0	0	0	0	0
13:44:41	-90,625	2118,438	10,332	10,351	10,191	6,375	7,748	21,3	951,976	24,748	2118,438	0	203,121	203,121	99,722	0	0	0	0	0	0	0
13:44:41	-58,105	2117,857	10,283	10,156	10,191	6,369	7,721	21,1	953,406	24,748	2117,857	0	203,121	203,121	99,722	0	0	0	0	0	0	0
13:44:41	-155,151	2116,306	10,185	10,156	10,187	6,353	7,695	21,1	953,406	24,748	2116,306	0	203,121	203,121	99,722	0	0	0	0	0	0	0
13:44:41	-11,816	2116,187	10,185	10,156	10,186	6,352	7,668	21,1	953,406	24,748	2116,187	0	203,121	203,121	99,722	0	0	0	0	0	0	0
13:44:41	-74,023	2115,447	10,185	10,156	10,182	6,344	7,642	21,1	953,406	24,748	2115,447	0	203,121	203,121	99,722	0	0	0	0	0	0	0
13:44:41	15,429	2115,601	10,283	10,205	10,178	6,346	7,617	21,1	953,406	24,748	2115,447	0	203,121	203,121	99,722	0	0	0	0	0	0	0
13:44:41	47,705	2116,078	10,429	10,4	10,173	6,351	7,592	21,1	953,406	24,748	2115,448	0	203,121	203,121	99,722	0	0	0	0	0	0	0
13:44:41	3,637	2116,115	10,527	10,547	10,168	6,351	7,568	21,1	953,406	24,748	2115,448	0	203,121	203,121	99,722	0	0	0	0	0	0	0
13:44:41	-88,11	2115,234	10,527	10,498	10,163	6,342	7,544	21,1	953,406	24,748	2115,234	0	203,121	203,121	99,722	0	0	0	0	0	0	0
13:44:41	-122,509	2114,009	10,478	10,498	10,159	6,329	7,52	21,1	953,406	24,748	2114,009	0	203,121	203,121	99,722	0	0	0	0	0	0	0
13:44:41	-45,263	2113,556	10,429	10,351	10,159	6,325	7,496	21,1	953,406	24,748	2113,556	0	203,121	203,121	99,722	0	0	0	0	0	0	0
13:44:41	-90,502	2112,651	10,332	10,351	10,159	6,315	7,473	21,1	953,406	24,748	2112,651	0	201,457	201,457	99,715	0	0	0	0	0	0	0
13:44:41	26,147	2112,912	10,429	10,4	10,155	6,318	7,451	21,1	953,406	24,748	2112,651	0	201,457	201,457	99,715	0	0	0	0	0	0	0
13:44:41	-11,816	2112,794	10,429	10,351	10,154	6,317	7,428	21,1	953,406	24,748	2112,652	0	201,457	201,457	99,715	0	0	0	0	0	0	0
13:44:41	-178,613	2111,008	10,332	10,4	10,149	6,299	7,406	21,1	953,406	24,748	2111,008	0	201,457	201,457	99,715	0	0	0	0	0	0	0
13:44:41	78,71	2111,795	10,429	10,351	10,149	6,307	7,385	21,1	953,406	24,748	2111,009	0	201,457	201,457	99,715	0	0	0	0	0	0	0
13:44:41	-41,65	2111,379	10,478	10,498	10,144	6,302	7,364	21,1	953,406	24,748	2111,009	0	201,457	201,457	99,715	0	0	0	0	0	0	0
13:44:41	-34,252	2111,036	10,527	10,547	10,139	6,299	7,343	21,1	953,406	24,748	2111,009	0	201,457	201,457	99,715	0	0	0	0	0	0	0
13:44:41	-123,706	2109,799	10,478	10,498	10,135	6,286	7,322	21,1	953,406	24,748	2109,799	0	201,457	201,457	99,715	0	0	0	0	0	0	0
13:44:41	-45,263	2109,347	10,429	10,4	10,135	6,281	7,302	21,1	953,406	24,748	2109,347	0	201,457	201,457	99,715	0	0	0	0	0	0	0
13:44:41	-135,693	2107,99	10,283	10,302	10,135	6,267	7,281	21,1	953,406	24,748	2107,99	0	201,457	201,457	99,715	0	0	0	0	0	0	0
13:44:41	0	2107,99	10,283	10,205	10,135	6,267	7,261	21,1	953,406	24,748	2107,99	0	201,457	201,457	99,715	0	0	0	0	0	0	0
13:44:41	-78,271	2107,207	10,283	10,156	10,13	6,259	7,242	21,1	953,406	24,748	2107,207	0	201,457	201,457	99,715	0	0	0	0	0	0	0
13:44:41	0	2107,207	10,283	10,156	10,13	6,259	7,222	21,1	953,406	24,748	2107,207	0	201,457	201,457	99,715	0	0	0	0	0	0	0
13:44:41	-90,454	2106,302	10,185	10,058	10,13	6,25	7,203	21,1	953,406	24,748	2106,302	0	201,457	201,457	99,715	0	0	0	0	0	0	0
13:44:41	-45,214	2105,85	10,136	9,961	10,13	6,245	7,185	21,1	953,406	24,748	2105,85	0	201,457	201,457	99,715	0	0	0	0	0	0	0
13:44:41	-78,393	2105,066	10,136	10,009	10,126	6,237	7,166	21,1	953,406	24,748	2105,066	0	201,457	201,457	99,715	0	0	0	0	0	0	0
13:44:41	46,63	2105,533	10,283	10,156	10,121	6,242	7,148	21,1	953,406	24,748	2105,067	0	201,457	201,457	99,715	0	0	0	0	0	0	0
13:44:41	-33,227	2105,2	10,332	10,302	10,116	6,239	7,13	21,1	953,406	24,748	2105,067	0	201,457	201,457	99,715	0	0	0	0	0	0	0
13:44:41	-80,566	2104,395	10,332	10,205	10,112	6,23	7,112	21,1	953,406	24,748	2104,395	0	201,457	201,457	99,715	0	0	0	0	0	0	0
13:44:41	19,58	2104,59	10,429	10,302	10,108	6,232	7,095	21,1	953,406	24,748	2104,395	0	201,457	201,457	99,715	0	0	0	0	0	0	0
13:44:41	-9,521	2104,495	10,429	10,351	10,107	6,231	7,078	21,1	953,406	24,748	2104,395	0	201,457	201,457	99,715	0	0	0	0	0	0	0
13:44:41	-80,566	2103,69	10,429	10,4	10,102	6,223	7,061	21,1	953,406	24,748	2103,69	0	201,457	201,457	99,715	0	0	0	0	0	0	0
13:44:41	-135,62	2102,333	10,283	10,302	10,102	6,209	7,045	21,1	953,406	24,748	2102,333	0	201,457	201,457	99,715	0	0	0	0	0	0	0
13:44:41	-90,38	2101,43	10,185	10,205	10,102	6,2	7,028	21,1	953,406	24,748	2101,43	0	201,457	201,457	99,715	0	0	0	0	0	0	0
13:44:41	0	2101,43	10,185	10,058	10,102	6,2	7,012	21,1	953,406	24,748	2101,43	0	201,457	201,457	99,715	0	0	0	0	0	0	0
13:44:41	-53,833	2100,891	10,136	10,058	10,102	6,194	6,996	21,1	953,406	24,748	2100,891	0	201,457	201,457	99,715	0	0	0	0	0	0	0
13:44:41	0	2100,891	10,136	10,058	10,102	6,194	6,98	21,1	953,406	24,748	2100,891	0	201,457	201,457	99,715	0	0	0	0	0	0	0
13:44:41	-72,973	2100,161	10,136	10,058	10,098	6,187	6,965	21,1	953,406	24,748	2100,161	0	201,457	201,457	99,715	0	0	0	0	0	0	0
13:44:41	-90,356	2099,258	10,039	10,009	10,098	6,177	6,949	21,1	953,406	24,748	2099,258	0	201,457	201,457	99,715	0	0	0	0	0	0	0
13:44:41	-8,618	2099,172	10,039	10,009	10,097	6,177	6,934	21,1	953,406	24,748	2099,172	0	201,457	201,457	99,715	0	0	0	0	0	0	0
13:44:41	-71,923	2098,453	10,039	10,009	10,093	6,169	6,919	21,1	953,406	24,748	2098,453	0	201,457	201,457	99,715	0	0	0	0	0	0	0
13:44:41	-82,617	2097,626	10,039	10,058	10,089	6,161	6,904	21,1	953,406	24,748	2097,626	0	201,457	201,457	99,715	0	0	0	0	0	0	0
13:44:41	81,713	2098,443	10,136	10,156	10,088	6,169	6,89	21,1	953,406	24,748	2097,627	0	201,457	201,457	99,715	0	0	0	0	0	0	0
13:44:41	-90,356	2097,54	10,039	10,205	10,088	6,16	6,875	21,1	953,406	24,748	2097,54	0	201,457	201,457	99,715	0	0	0	0	0	0	0
13:44:41	-45,166	2097,088	9,99	10,009	10,088	6,155	6,861	21,1	953,406	24,748	2097,088	0	201,457	201,457	99,715	0	0	0	0	0	0	0
13:44:41	-72,973	2096,358	9,99	10,058	10,084	6,148	6,847	21,1	953,406	24,748	2096,358	0	201,457	201,457	99,715	0	0	0	0	0	0	0
13:44:41	126,904	2097,628	10,136	10,058	10,083	6,161	6,834	21,1	953,406	24,748	2096,36	0	201,457	201,457	99,715	0	0	0	0	0	0	0
13:44:41	-83,715	2096,79	10,136	10,156	10,079	6,152	6,821	21,1	953,406	24,748	2096,36	0	201,457	201,457	99,715	0	0	0	0	0	0	0
13:44:41	-37,475	2096,416	10,185	10,205	10,074	6,148	6,807	21,1	953,406	24,748	2096,36	0	201,457	201,457	99,715	0	0	0	0	0	0	0
13:44:41	0	2096,416	10,185	10,205	10,074	6,148	6,794	21,1	953,406	24,748	2096,36	0	201,457	201,457	99,715	0	0	0	0	0	0	0
13:44:41	7,69	2096,492	10,283	10,302	10,069	6,149	6,782	21,1	953,406	24,748	2096,36	0	201,457	201,457	99,715	0	0	0	0	0	0	0
13:44:41	45,19	2096,944	10,332	10,351	10,069	6,154	6,769	21,1	953,406	24,748	2096,361	0	201,457	201,457	99,715	0	0	0	0	0	0	0
13:44:41	-135,522	2095,589	10,185	10,156	10,069	6,14	6,757	21,1	953,406	24,748	2095,589	0	201,457	201,457	99,715	0	0	0	0	0	0	0
13:44:41	-45,166	2095,138	10,136	10,058	10,069	6,135	6,745	21,1	953,406	24,748	2095,138	0	201,457	201,457	99,715	0	0	0	0	0	0	0
13:44:41	-90,307	2094,234	10,039	10,009	10,069	6,126	6,733	21,1	953,406	24,748	2094,234	0	201,457	201,457	99,715	0	0	0	0	0	0	0
13:44:41	7,836	2094,313	10,136	10,058	10,065	6,126	6,721	21,1	953,406	24,748	2094,235	0	201,457	201,457	99,715	0	0	0	0	0	0	0
13:44:41	-90,283	2093,41	10,039	10,009	10,065	6,117	6,709	21,1	953,406	24,748	2093,41	0	201,457	201,457	99,715	0	0	0	0	0	0	0
13:44:41	-45,166	2092,958	9,99	9,961	10,065	6,112	6,697	21,1	953,406	24,748	2092,958	0	201,457	201,457	99,715	0	0	0	0	0	0	0
13:44:41	-37,475	2092,584	10,039	10,009	10,06	6,109	6,686	21,1	953,406	24,748	2092,584	0	201,457	201,457	99,715	0	0	0	0	0	0	0
13:44:41	90,307	2093,487	10,136	10,009	10,06	6,118	6,675	21,1	953,406	24,748	2092,585	0	201,457	201,457	99,715	0	0	0	0	0	0	0
13:44:41	-84,96	2092,637	10,136	10,156	10,055	6,109	6,664	21,1	953,406	24,748	2092,585	0	201,457	201,457	99,715	0	0	0	0	0	0	0
13:44:41	0	2092,637	10,136	10,058	10,055	6,109	6,653	21,1	953,406	24,748	2092,585	0	201,457	201,457	99,715	0	0	0	0	0	0	0
13:44:41	-166,43	2090,973	10,039	10,009	10,051	6,092	6,642	21,1	953,406	24,748	2090,973	0	201,457	201,457	99,715	0	0	0	0	0	0	0
13:44:41	127,88	2092,252	10,185	10,156	10,05	6,105	6,631	21,1	953,406	24,748	2090,974	0	201,457	201,457	99,715	0	0	0	0	0	0	0
13:44:41	-122,387	2091,028	10,136	10,058	10,046	6,093	6,621	21,1	953,406	24,748	2090,974	0	201,457	201,457	99,715	0	0	0	0	0	0	0
13:44:41	-7,543	2090,952	10,136	10,058	10,045	6,092	6,61	21,1	953,406	24,748	2090,952	0	201,457	201,457	99,715	0	0	0	0	0	0	0
13:44:41	0	2090,952	10,136	10,058	10,045	6,092	6,6	21,1	953,406	24,748	2090,952	0	201,457	201,457	99,715	0	0	0	0	0	0	0
13:44:41	-90,258	2090,05	10,039	10,009	10,045	6,082	6,59	21,1	953,406	24,748	2090,05	0	201,457	201,457	99,715	0	0	0	0	0	0	0
13:44:41	-122,314	2088,826	9,99	9,961	10,041	6,07	6,58	21,1	953,406	24,748	2088,826	0	201,457	201,457	99,715	0	0	0	0	0	0	0
13:44:41	38,598	2089,212	10,039	10,009	10,041	6,074	6,57	21,1	953,406	24,748	2088,827	0	201,457	201,457	99,715	0	0	0	0	0	0	0
13:44:41	0	2089,212	10,039	10,009	10,041	6,074	6,56	21,1	953,406	24,748	2088,827	0	201,457	201,457	99,715	0	0	0	0	0	0	0
13:44:41	-45,141	2088,761	9,99	9,961	10,041	6,069	6,55	21,1	953,406	24,748	2088,761	0	201,457	201,457	99,715	0	0	0	0	0	0	0
13:44:41	0	2088,761	9,99	9,961	10,041	6,069	6,541	21,1	953,406	24,748	2088,761	0	201,457	201,457	99,715	0	0	0	0	0	0	0
13:44:41	0	2088,761	9,99	9,961	10,041	6,069	6,532	21,1	953,406	24,748	2088,761	0	201,457	201,457	99,715	0	0	0	0	0	0	0
13:44:41	-45,092	2088,31	9,941	9,961	10,041	6,065	6,523	21,1	953,406	24,748	2088,31	0	201,457	201,457	99,715	0	0	0	0	0	0	0
13:44:41	-32,055	2087,99	9,99	9,863	10,036	6,061	6,514	21,1	953,406	24,748	2087,99	0	201,457	201,457	99,715	0	0	0	0	0	0	0
13:44:41	-45,117	2087,538	9,941	10,009	10,036	6,057	6,505	21,1	953,406	24,748	2087,538	0	201,457	201,457	99,715	0	0	0	0	0	0	0
13:44:41	90,234	2088,441	10,039	10,009	10,036	6,066	6,496	21,1	953,406	24,748	2087,539	0	201,457	201,457	99,715	0	0	0	0	0	0	0
13:44:41	-90,234	2087,538	9,941	9,814	10,036	6,057	6,487	21,1	953,406	24,748	2087,538	0	201,457	201,457	99,715	0	0	0	0	0	0	0
13:44:41	38,598	2087,924	9,99	9,961	10,036	6,061	6,479	21,1	953,406	24,748	2087,539	0	201,457	201,457	99,715	0	0	0	0	0	0	0
13:44:41	0	2087,924	9,99	10,009	10,036	6,061	6,471	21,1	953,406	24,748	2087,539	0	201,457	201,457	99,715	0	0	0	0	0	0	0
13:44:41	-124,56	2086,679	9,941	9,961	10,031	6,048	6,463	21,1	953,406	24,748	2086,679	0	201,457	201,457	99,715	0	0	0	0	0	0	0
13:44:41	45,117	2087,13	9,99	9,863	10,031	6,052	6,454	21,1	953,406	24,748	2086,679	0	201,457	201,457	99,715	0	0	0	0	0	0	0
13:44:41	0	2087,13	9,99	9,863	10,031	6,052	6,447	21,1	953,406	24,748	2086,68	0	201,457	201,457	99,715	0	0	0	0	0	0	0
13:44:41	-51,464	2086,615	9,941	9,961	10,031	6,047	6,439	21,1	953,406	24,748	2086,615	0	201,457	201,457	99,715	0	0	0	0	0	0	0
13:44:41	11,791	2086,733	10,039	10,058	10,027	6,048	6,431	21,1	953,406	24,748	2086,616	0	201,457	201,457	99,715	0	0	0	0	0	0	0
13:44:41	0	2086,733	10,039	10,009	10,027	6,048	6,424	21,1	953,406	24,748	2086,616	0	201,457	201,457	99,715	0	0	0	0	0	0	0
13:44:41	5,493	2086,788	10,136	10,009	10,022	6,049	6,416	21,1	953,406	24,748	2086,616	0	201,457	201,457	99,715	0	0	0	0	0	0	0
13:44:41	-90,234	2085,886	10,039	10,058	10,022	6,04	6,409	21,1	953,406	24,748	2085,886	0	201,457	201,457	99,715	0	0	0	0	0	0	0
13:44:41	-45,092	2085,435	9,99	9,961	10,022	6,035	6,402	21,1	953,406	24,748	2085,435	0	201,457	201,457	99,715	0	0	0	0	0	0	0
13:44:41	-35,424	2085,081	10,039	10,009	10,017	6,031	6,394	21,1	953,406	24,748	2085,081	0	201,457	201,457	99,715	0	0	0	0	0	0	0
13:44:41	0	2085,081	10,039	10,009	10,017	6,031	6,387	21,1	953,406	24,748	2085,081	0	201,457	201,457	99,715	0	0	0	0	0	0	0
13:44:42	-45,117	2084,629	9,99	9,961	10,017	6,027	6,38	21,1	953,406	24,748	2084,629	0	201,457	201,457	99,715	0	0	0	0	0	0	0
13:44:42	-45,117	2084,178	9,941	9,863	10,017	6,022	6,373	21,1	953,406	24,748	2084,178	0	201,457	201,457	99,715	0	0	0	0	0	0	0
13:44:42	-5,249	2084,126	9,941	9,863	10,017	6,021	6,366	21,1	953,406	24,748	2084,126	0	201,457	201,457	99,715	0	0	0	0	0	0	0
13:44:42	-90,209	2083,224	9,843	9,814	10,017	6,012	6,359	21,1	953,406	24,748	2083,224	0	201,457	201,457	99,715	0	0	0	0	0	0	0
13:44:42	10,742	2083,331	9,941	9,863	10,012	6,013	6,352	21,1	953,406	24,748	2083,224	0	201,457	201,457	99,715	0	0	0	0	0	0	0
13:44:42	0	2083,331	9,941	9,863	10,012	6,013	6,346	21,1	953,406	24,748	2083,224	0	201,457	201,457	99,715	0	0	0	0	0	0	0
13:44:42	-95,654	2082,375	9,843	9,814	10,012	6,003	6,339	21,1	953,406	24,748	2082,375	0	201,457	201,457	99,715	0	0	0	0	0	0	0
13:44:42	60,229	2082,977	9,99	10,009	10,008	6,01	6,333	21,1	953,406	24,748	2082,375	0	201,457	201,457	99,715	0	0	0	0	0	0	0
13:44:42	-50,366	2082,473	9,941	9,863	10,008	6,004	6,326	21	954,326	24,748	2082,376	0	201,457	201,457	99,715	0	0	0	0	0	0	0
13:44:42	-2,075	2082,452	9,941	9,863	10,008	6,004	6,32	21	954,326	24,748	2082,376	0	201,457	201,457	99,715	0	0	0	0	0	0	0
13:44:42	-90,161	2081,551	9,843	9,863	10,008	5,995	6,313	21	954,326	24,748	2081,551	0	201,457	201,457	99,715	0	0	0	0	0	0	0
13:44:42	54,711	2082,098	9,99	10,009	10,003	6,001	6,307	21	954,326	24,748	2081,551	0	201,457	201,457	99,715	0	0	0	0	0	0	0
13:44:42	0	2082,098	9,99	10,009	10,003	6,001	6,301	21	954,326	24,748	2081,552	0	201,457	201,457	99,715	0	0	0	0	0	0	0
13:44:42	-140,673	2080,691	9,843	9,814	10,003	5,986	6,295	21	954,326	24,748	2080,691	0	201,457	201,457	99,715	0	0	0	0	0	0	0
13:44:42	8,74	2080,779	9,941	9,863	9,998	5,987	6,289	21	954,326	24,748	2080,691	0	201,457	201,457	99,715	0	0	0	0	0	0	0
13:44:42	0	2080,779	9,941	9,863	9,998	5,987	6,283	21	954,326	24,748	2080,691	0	201,457	201,457	99,715	0	0	0	0	0	0	0
13:44:42	45,068	2081,229	9,99	9,961	9,998	5,992	6,277	21	954,326	24,748	2080,692	0	201,457	201,457	99,715	0	0	0	0	0	0	0
13:44:42	-125,585	2079,973	9,941	9,863	9,993	5,979	6,272	21	954,326	24,748	2079,973	0	201,457	201,457	99,715	0	0	0	0	0	0	0
13:44:42	0	2079,973	9,941	9,863	9,993	5,979	6,266	21	954,326	24,748	2079,973	0	201,196	201,196	99,714	0	0	0	0	0	0	0
13:44:42	39,624	2080,37	9,99	10,009	9,993	5,983	6,26	21	954,326	24,748	2079,974	0	201,196	201,196	99,714	0	0	0	0	0	0	0
13:44:42	-45,068	2079,919	9,941	9,961	9,993	5,978	6,255	21	954,326	24,748	2079,919	0	201,196	201,196	99,714	0	0	0	0	0	0	0
13:44:42	0	2079,919	9,941	10,009	9,993	5,978	6,249	21	954,326	24,748	2079,919	0	201,196	201,196	99,714	0	0	0	0	0	0	0
13:44:42	0	2079,919	9,941	9,814	9,993	5,978	6,244	21	954,326	24,748	2079,919	0	201,196	201,196	99,714	0	0	0	0	0	0	0
13:44:42	-90,136	2079,018	9,843	9,814	9,993	5,969	6,239	21	954,326	24,748	2079,018	0	201,196	201,196	99,714	0	0	0	0	0	0	0
13:44:42	9,79	2079,116	9,941	9,863	9,989	5,97	6,233	21	954,326	24,748	2079,018	0	201,196	201,196	99,714	0	0	0	0	0	0	0
13:44:42	0	2079,116	9,941	9,814	9,989	5,97	6,228	21	954,326	24,748	2079,018	0	201,196	201,196	99,714	0	0	0	0	0	0	0
13:44:42	0	2079,116	9,941	9,961	9,989	5,97	6,223	21	954,326	24,748	2079,018	0	201,196	201,196	99,714	0	0	0	0	0	0	0
13:44:42	0	2079,116	9,941	9,961	9,989	5,97	6,218	21	954,326	24,748	2079,018	0	201,196	201,196	99,714	0	0	0	0	0	0	0
13:44:42	0	2079,116	9,941	9,863	9,989	5,97	6,213	21	954,326	24,748	2079,018	0	201,196	201,196	99,714	0	0	0	0	0	0	0
13:44:42	45,068	2079,566	9,99	10,009	9,989	5,974	6,209	21	954,326	24,748	2079,018	0	201,196	201,196	99,714	0	0	0	0	0	0	0
13:44:42	45,068	2080,017	10,039	10,058	9,989	5,979	6,204	21	954,326	24,748	2079,019	0	201,196	201,196	99,714	0	0	0	0	0	0	0
13:44:42	135,229	2081,369	10,185	10,205	9,989	5,993	6,2	21	954,326	24,748	2079,022	0	201,196	201,196	99,714	0	0	0	0	0	0	0
13:44:42	225,463	2083,624	10,429	10,547	9,989	6,016	6,196	21	954,326	24,748	2079,026	0	201,196	201,196	99,714	0	0	0	0	0	0	0
13:44:42	531,616	2088,94	10,918	11,084	9,993	6,071	6,194	21	954,326	24,748	2079,036	0	201,196	201,196	99,714	0	0	0	0	0	0	0
13:44:42	489,086	2093,831	11,259	11,621	10,003	6,121	6,192	21	954,326	24,748	2079,051	0	201,196	201,196	99,714	0	0	0	0	0	0	0
13:44:42	784,106	2101,672	11,748	12,353	10,022	6,202	6,193	21	954,326	24,748	2079,074	0	201,196	201,196	99,714	0	0	0	0	0	0	0
13:44:42	688,623	2108,558	12,041	12,744	10,045	6,273	6,194	21	954,326	24,748	2079,103	0	201,196	201,196	99,714	0	0	0	0	0	0	0
13:44:42	720,874	2115,767	12,187	13,183	10,079	6,348	6,197	21	954,326	24,748	2079,14	0	201,196	201,196	99,714	0	0	0	0	0	0	0
13:44:42	750,878	2123,276	12,187	13,33	10,121	6,425	6,202	21	954,326	24,748	2079,184	0	201,196	201,196	99,714	0	0	0	0	0	0	0
13:44:42	671,142	2129,987	11,943	13,33	10,172	6,494	6,207	21	954,326	24,748	2079,235	0	201,196	201,196	99,714	0	0	0	0	0	0	0
13:44:42	987,573	2139,863	12,041	13,525	10,223	6,596	6,215	21	954,326	24,748	2079,295	0	201,196	201,196	99,714	0	0	0	0	0	0	0
13:44:42	998,901	2149,852	12,187	13,916	10,272	6,699	6,225	21	954,326	24,748	2079,366	0	201,196	201,196	99,714	0	0	0	0	0	0	0
13:44:42	1255,566	2162,408	12,675	14,453	10,317	6,828	6,236	21	954,326	24,748	2079,449	0	201,196	201,196	99,714	0	0	0	0	0	0	0
13:44:42	1379,711	2176,205	13,31	15,136	10,362	6,971	6,251	21	954,326	24,748	2079,545	0	201,196	201,196	99,714	0	0	0	0	0	0	0
13:44:42	1326,977	2189,474	13,896	15,869	10,406	7,107	6,268	21	954,326	24,748	2079,655	0	201,196	201,196	99,714	0	0	0	0	0	0	0
13:44:42	1272,314	2202,198	14,384	16,308	10,452	7,239	6,287	21	954,326	24,748	2079,778	0	201,196	201,196	99,714	0	0	0	0	0	0	0
13:44:42	935,717	2211,555	14,384	16,699	10,505	7,335	6,307	21	954,326	24,748	2079,909	0	201,196	201,196	99,714	0	0	0	0	0	0	0
13:44:42	1246,167	2224,016	14,629	16,894	10,563	7,464	6,33	21	954,326	24,748	2080,054	0	201,196	201,196	99,714	0	0	0	0	0	0	0
13:44:42	1110,522	2235,122	14,629	16,894	10,626	7,578	6,354	21	954,326	24,748	2080,209	0	201,196	201,196	99,714	0	0	0	0	0	0	0
13:44:42	1290,844	2248,03	14,775	17,236	10,691	7,711	6,381	21	954,326	24,748	2080,376	0	201,196	201,196	99,714	0	0	0	0	0	0	0
13:44:42	1111,084	2259,141	14,726	17,041	10,757	7,826	6,409	21	954,326	24,748	2080,555	0	201,196	201,196	99,714	0	0	0	0	0	0	0
13:44:42	1154,956	2270,691	14,726	17,48	10,822	7,945	6,439	21	954,326	24,748	2080,745	0	201,196	201,196	99,714	0	0	0	0	0	0	0
13:44:42	1399,731	2284,688	15,068	18,115	10,883	8,089	6,472	21	954,326	24,748	2080,949	0	201,196	201,196	99,714	0	0	0	0	0	0	0
13:44:42	1927,392	2303,962	16,045	18,701	10,939	8,288	6,507	21	954,326	24,748	2081,172	0	201,196	201,196	99,714	0	0	0	0	0	0	0
13:44:42	999,975	2313,962	16,045	18,945	10,996	8,391	6,544	21	954,326	24,748	2081,405	0	201,196	201,196	99,714	0	0	0	0	0	0	0
13:44:42	1515,356	2329,115	16,582	19,385	11,053	8,547	6,584	21	954,326	24,748	2081,653	0	201,196	201,196	99,714	0	0	0	0	0	0	0
13:44:42	1409,619	2343,211	16,924	19,922	11,114	8,692	6,625	21	954,326	24,748	2081,914	0	201,196	201,196	99,714	0	0	0	0	0	0	0
13:44:42	1168,383	2354,895	16,924	19,238	11,18	8,813	6,668	21	954,326	24,748	2082,187	0	201,196	201,196	99,714	0	0	0	0	0	0	0
13:44:42	1179,15	2366,687	16,875	19,531	11,249	8,934	6,712	21	954,326	24,748	2082,472	0	201,196	201,196	99,714	0	0	0	0	0	0	0
13:44:42	1568,75	2382,374	17,168	20,263	11,322	9,096	6,759	21	954,326	24,748	2082,772	0	201,196	201,196	99,714	0	0	0	0	0	0	0
13:44:42	2056,518	2402,939	18,047	20,752	11,39	9,308	6,809	21	954,326	24,748	2083,092	0	201,196	201,196	99,714	0	0	0	0	0	0	0
13:44:42	1794,458	2420,884	18,681	21,24	11,457	9,493	6,862	21	954,326	24,748	2083,43	0	201,196	201,196	99,714	0	0	0	0	0	0	0
13:44:42	744,36	2428,328	18,291	21,142	11,52	9,57	6,915	21	954,326	24,748	2083,775	0	201,196	201,196	99,714	0	0	0	0	0	0	0
13:44:42	984,497	2438,172	18,144	20,703	11,584	9,671	6,969	21	954,326	24,748	2084,129	0	201,196	201,196	99,714	0	0	0	0	0	0	0
13:44:42	1683,154	2455,004	18,779	21,435	11,644	9,845	7,025	21	954,326	24,748	2084,5	0	201,196	201,196	99,714	0	0	0	0	0	0	0
13:44:42	1179,809	2466,802	18,974	21,582	11,7	9,967	7,083	21	954,326	24,748	2084,882	0	201,196	201,196	99,714	0	0	0	0	0	0	0
13:44:42	1448,51	2481,287	19,365	21,924	11,76	10,116	7,142	21	954,326	24,748	2085,278	0	201,196	201,196	99,714	0	0	0	0	0	0	0
13:44:42	1021,264	2491,5	19,463	22,021	11,812	10,221	7,203	21	954,326	24,748	2085,685	0	201,196	201,196	99,714	0	0	0	0	0	0	0
13:44:42	1415,844	2505,658	19,804	21,972	11,874	10,367	7,265	21	954,326	24,748	2086,105	0	201,196	201,196	99,714	0	0	0	0	0	0	0
13:44:42	1151,709	2517,175	19,951	22,119	11,93	10,486	7,328	21	954,326	24,748	2086,535	0	201,196	201,196	99,714	0	0	0	0	0	0	0
13:44:42	1153,076	2528,706	20,097	22,461	11,987	10,605	7,392	21	954,326	24,748	2086,978	0	201,196	201,196	99,714	0	0	0	0	0	0	0
13:44:42	1227,368	2540,98	20,244	22,314	12,048	10,731	7,458	21	954,326	24,748	2087,431	0	201,196	201,196	99,714	0	0	0	0	0	0	0
13:44:42	873,12	2549,711	20,097	22,558	12,105	10,821	7,524	21	954,326	24,748	2087,894	0	201,196	201,196	99,714	0	0	0	0	0	0	0
13:44:42	1444,604	2564,157	20,488	22,363	12,165	10,97	7,591	21	954,326	24,748	2088,37	0	201,196	201,196	99,714	0	0	0	0	0	0	0
13:44:42	1082,934	2574,986	20,586	22,803	12,221	11,082	7,66	21	954,326	24,748	2088,857	0	201,196	201,196	99,714	0	0	0	0	0	0	0
13:44:42	1246,289	2587,449	20,928	22,803	12,272	11,21	7,729	21	954,326	24,748	2089,356	0	201,196	201,196	99,714	0	0	0	0	0	0	0
13:44:42	1237,719	2599,827	21,318	23,291	12,32	11,338	7,8	21	954,326	24,748	2089,866	0	201,196	201,196	99,714	0	0	0	0	0	0	0
13:44:42	1335,961	2613,186	21,855	23,535	12,366	11,476	7,872	21	954,326	24,748	2090,389	0	201,196	201,196	99,714	0	0	0	0	0	0	0
13:44:42	997,338	2623,16	22,051	23,682	12,411	11,578	7,945	21	954,326	24,748	2090,922	0	201,196	201,196	99,714	0	0	0	0	0	0	0
13:44:42	1222,509	2635,385	22,392	24,267	12,461	11,705	8,018	21	954,326	24,748	2091,466	0	201,196	201,196	99,714	0	0	0	0	0	0	0
13:44:42	1267,211	2648,057	22,783	24,512	12,51	11,835	8,093	21	954,326	24,748	2092,023	0	201,196	201,196	99,714	0	0	0	0	0	0	0
13:44:42	985,229	2657,909	22,783	24,463	12,565	11,937	8,169	21	954,326	24,748	2092,589	0	201,196	201,196	99,714	0	0	0	0	0	0	0
13:44:42	951,904	2667,428	22,832	24,512	12,616	12,035	8,244	21	954,326	24,748	2093,164	0	201,196	201,196	99,714	0	0	0	0	0	0	0
13:44:42	689,501	2674,323	22,539	24,463	12,671	12,106	8,32	21	954,326	24,748	2093,745	0	201,196	201,196	99,714	0	0	0	0	0	0	0
13:44:42	1200,463	2686,328	22,832	24,463	12,722	12,23	8,397	21	954,326	24,748	2094,337	0	201,196	201,196	99,714	0	0	0	0	0	0	0
13:44:42	887,988	2695,208	22,881	24,512	12,769	12,321	8,474	21	954,326	24,748	2094,938	0	201,196	201,196	99,714	0	0	0	0	0	0	0
13:44:42	1031,274	2705,52	23,076	24,658	12,816	12,428	8,551	21	954,326	24,748	2095,549	0	201,196	201,196	99,714	0	0	0	0	0	0	0
13:44:42	1162,402	2717,144	23,564	24,707	12,854	12,547	8,63	21	954,326	24,748	2096,17	0	201,196	201,196	99,714	0	0	0	0	0	0	0
13:44:42	908,618	2726,231	23,711	25,195	12,897	12,641	8,708	21	954,326	24,748	2096,801	0	201,196	201,196	99,714	0	0	0	0	0	0	0
13:44:42	961,01	2735,841	23,906	25,244	12,94	12,74	8,787	21	954,326	24,748	2097,44	0	201,196	201,196	99,714	0	0	0	0	0	0	0
13:44:42	878,564	2744,626	24,101	25,146	12,978	12,831	8,867	21	954,326	24,748	2098,087	0	201,196	201,196	99,714	0	0	0	0	0	0	0
13:44:42	997,876	2754,605	24,248	25,342	13,026	12,934	8,946	21	954,326	24,748	2098,743	0	201,196	201,196	99,714	0	0	0	0	0	0	0
13:44:42	773,266	2762,338	24,248	25,586	13,069	13,013	9,026	21	954,326	24,748	2099,407	0	201,196	201,196	99,714	0	0	0	0	0	0	0
13:44:42	806,982	2770,408	24,199	25,537	13,117	13,096	9,106	21	954,326	24,748	2100,078	0	201,196	201,196	99,714	0	0	0	0	0	0	0
13:44:42	1002,49	2780,432	24,443	25,488	13,16	13,2	9,186	21	954,326	24,748	2100,758	0	201,196	201,196	99,714	0	0	0	0	0	0	0
13:44:42	747,192	2787,904	24,443	25,683	13,202	13,277	9,266	21	954,326	24,748	2101,446	0	201,196	201,196	99,714	0	0	0	0	0	0	0
13:44:42	1253,711	2800,442	25,029	26,025	13,239	13,406	9,348	21	954,326	24,748	2102,145	0	201,196	201,196	99,714	0	0	0	0	0	0	0
13:44:42	842,7	2808,869	25,273	26,367	13,272	13,493	9,429	21	954,326	24,748	2102,851	0	201,196	201,196	99,714	0	0	0	0	0	0	0
13:44:42	982,788	2818,696	25,664	26,611	13,305	13,594	9,511	21	954,326	24,748	2103,567	0	201,196	201,196	99,714	0	0	0	0	0	0	0
13:44:42	826,025	2826,957	25,859	26,807	13,341	13,679	9,592	21	954,326	24,748	2104,29	0	201,196	201,196	99,714	0	0	0	0	0	0	0
13:44:42	1004,467	2837,001	26,201	27,1	13,378	13,783	9,674	21	954,326	24,748	2105,023	0	201,196	201,196	99,714	0	0	0	0	0	0	0
13:44:42	616,577	2843,167	26,201	27,246	13,412	13,847	9,756	21	954,326	24,748	2105,761	0	201,196	201,196	99,714	0	0	0	0	0	0	0
13:44:42	677,612	2849,943	26,201	27,002	13,45	13,916	9,838	21	954,326	24,748	2106,506	0	201,196	201,196	99,714	0	0	0	0	0	0	0
13:44:42	794,311	2857,886	26,396	27,246	13,483	13,998	9,919	21	954,326	24,748	2107,257	0	201,196	201,196	99,714	0	0	0	0	0	0	0
13:44:43	946,679	2867,353	26,689	27,441	13,52	14,096	10,001	21	954,326	24,748	2108,017	0	201,196	201,196	99,714	0	0	0	0	0	0	0
13:44:43	514,013	2872,493	26,641	27,49	13,551	14,149	10,083	21	954,326	24,748	2108,782	0	201,196	201,196	99,714	0	0	0	0	0	0	0
13:44:43	772,021	2880,213	26,836	27,588	13,583	14,229	10,164	21	954,326	24,748	2109,553	0	201,196	201,196	99,714	0	0	0	0	0	0	0
13:44:43	733,886	2887,552	27,129	27,783	13,608	14,304	10,245	21	954,326	24,748	2110,331	0	201,196	201,196	99,714	0	0	0	0	0	0	0
13:44:43	692,993	2894,482	27,324	28,174	13,635	14,376	10,326	21,2	951,976	24,748	2111,115	0	201,196	201,196	99,714	0	0	0	0	0	0	0
13:44:43	743,652	2901,919	27,617	28,32	13,659	14,452	10,407	21,2	951,976	24,748	2111,906	0	201,196	201,196	99,714	0	0	0	0	0	0	0
13:44:43	563,354	2907,552	27,666	28,223	13,688	14,51	10,487	21,2	951,976	24,748	2112,702	0	201,196	201,196	99,714	0	0	0	0	0	0	0
13:44:43	362,353	2911,176	27,519	28,174	13,716	14,548	10,567	21,2	951,976	24,748	2113,5	0	201,196	201,196	99,714	0	0	0	0	0	0	0
13:44:43	609,668	2917,273	27,617	27,93	13,745	14,611	10,646	21,2	951,976	24,748	2114,304	0	201,196	201,196	99,714	0	0	0	0	0	0	0
13:44:43	507,006	2922,343	27,617	28,223	13,773	14,663	10,725	21,2	951,976	24,748	2115,112	0	201,196	201,196	99,714	0	0	0	0	0	0	0
13:44:43	562,402	2927,967	27,666	28,027	13,802	14,721	10,803	21,2	951,976	24,748	2115,925	0	201,196	201,196	99,714	0	0	0	0	0	0	0
13:44:43	427,221	2932,239	27,666	28,125	13,826	14,765	10,881	21,2	951,976	24,748	2116,741	0	201,196	201,196	99,714	0	0	0	0	0	0	0
13:44:43	708,74	2939,326	27,861	28,32	13,854	14,838	10,959	21,2	951,976	24,748	2117,564	0	201,196	201,196	99,714	0	0	0	0	0	0	0
13:44:43	492,7	2944,253	28,008	28,369	13,873	14,889	11,036	21,2	951,976	24,748	2118,39	0	201,196	201,196	99,714	0	0	0	0	0	0	0
13:44:43	442,016	2948,673	28,105	28,369	13,892	14,934	11,112	21,2	951,976	24,748	2119,221	0	202,516	202,516	99,72	0	0	0	0	0	0	0
13:44:43	477,319	2953,447	28,154	28,564	13,916	14,983	11,188	21,2	951,976	24,748	2120,055	0	202,516	202,516	99,72	0	0	0	0	0	0	0
13:44:43	539,721	2958,844	28,35	28,662	13,935	15,039	11,264	21,2	951,976	24,748	2120,894	0	202,516	202,516	99,72	0	0	0	0	0	0	0
13:44:43	376,684	2962,611	28,301	28,564	13,959	15,078	11,338	21,2	951,976	24,748	2121,735	0	202,516	202,516	99,72	0	0	0	0	0	0	0
13:44:43	426,44	2966,875	28,301	28,662	13,983	15,122	11,413	21,2	951,976	24,748	2122,581	0	202,516	202,516	99,72	0	0	0	0	0	0	0
13:44:43	418,896	2971,064	28,301	28,662	14,006	15,165	11,486	21,2	951,976	24,748	2123,429	0	202,516	202,516	99,72	0	0	0	0	0	0	0
13:44:43	338,989	2974,454	28,301	28,564	14,025	15,2	11,559	21,2	951,976	24,748	2124,28	0	202,516	202,516	99,72	0	0	0	0	0	0	0
13:44:43	398,901	2978,443	28,35	28,662	14,045	15,241	11,631	21,2	951,976	24,748	2125,134	0	202,516	202,516	99,72	0	0	0	0	0	0	0
13:44:43	441,284	2982,856	28,447	28,809	14,064	15,287	11,703	21,2	951,976	24,748	2125,992	0	202,516	202,516	99,72	0	0	0	0	0	0	0
13:44:43	385,864	2986,714	28,496	28,906	14,082	15,326	11,774	21,2	951,976	24,748	2126,853	0	202,516	202,516	99,72	0	0	0	0	0	0	0
13:44:43	480,59	2991,52	28,643	28,906	14,101	15,376	11,845	21,2	951,976	24,748	2127,718	0	202,516	202,516	99,72	0	0	0	0	0	0	0
13:44:43	373,242	2995,253	28,838	29,102	14,111	15,414	11,915	21,2	951,976	24,748	2128,585	0	202,516	202,516	99,72	0	0	0	0	0	0	0
13:44:43	571,484	3000,968	29,082	29,346	14,128	15,473	11,984	21,2	951,976	24,748	2129,457	0	202,516	202,516	99,72	0	0	0	0	0	0	0
13:44:43	310,522	3004,073	29,131	29,394	14,143	15,505	12,053	21,2	951,976	24,748	2130,332	0	202,516	202,516	99,72	0	0	0	0	0	0	0
13:44:43	396,997	3008,043	29,277	29,59	14,157	15,546	12,122	21,2	951,976	24,748	2131,21	0	202,516	202,516	99,72	0	0	0	0	0	0	0
13:44:43	393,652	3011,979	29,424	29,59	14,17	15,587	12,19	21,2	951,976	24,748	2132,09	0	202,516	202,516	99,72	0	0	0	0	0	0	0
13:44:43	151,391	3013,493	29,326	29,59	14,184	15,603	12,257	21,2	951,976	24,748	2132,972	0	202,516	202,516	99,72	0	0	0	0	0	0	0
13:44:43	349,975	3016,993	29,424	29,59	14,198	15,639	12,323	21,2	951,976	24,748	2133,856	0	202,516	202,516	99,72	0	0	0	0	0	0	0
13:44:43	161,206	3018,605	29,326	29,394	14,213	15,655	12,388	21,2	951,976	24,748	2134,74	0	202,516	202,516	99,72	0	0	0	0	0	0	0
13:44:43	194,921	3020,554	29,277	29,346	14,226	15,675	12,453	21,2	951,976	24,748	2135,626	0	202,516	202,516	99,72	0	0	0	0	0	0	0
13:44:43	292,236	3023,477	29,326	29,443	14,24	15,705	12,517	21,2	951,976	24,748	2136,514	0	202,516	202,516	99,72	0	0	0	0	0	0	0
13:44:43	421,118	3027,688	29,57	29,736	14,249	15,749	12,58	21,2	951,976	24,748	2137,405	0	202,516	202,516	99,72	0	0	0	0	0	0	0
13:44:43	204,809	3029,736	29,619	29,736	14,258	15,77	12,643	21,2	951,976	24,748	2138,297	0	202,516	202,516	99,72	0	0	0	0	0	0	0
13:44:43	371,044	3033,446	29,814	29,785	14,267	15,808	12,705	21,2	951,976	24,748	2139,193	0	202,516	202,516	99,72	0	0	0	0	0	0	0
13:44:43	-50,268	3032,944	29,619	29,785	14,276	15,803	12,765	21,2	951,976	24,748	2140,087	0	202,516	202,516	99,72	0	0	0	0	0	0	0
13:44:43	469,702	3037,641	29,912	29,932	14,285	15,851	12,826	21,2	951,976	24,748	2140,984	0	202,516	202,516	99,72	0	0	0	0	0	0	0
13:44:43	148,925	3039,13	29,912	29,98	14,294	15,867	12,886	21,2	951,976	24,748	2141,883	0	202,516	202,516	99,72	0	0	0	0	0	0	0
13:44:43	-68,945	3038,441	29,668	29,883	14,304	15,86	12,944	21,2	951,976	24,748	2142,779	0	202,516	202,516	99,72	0	0	0	0	0	0	0
13:44:43	165,405	3040,095	29,668	29,736	14,313	15,877	13,001	21,2	951,976	24,748	2143,677	0	202,516	202,516	99,72	0	0	0	0	0	0	0
13:44:43	164,184	3041,736	29,668	29,785	14,322	15,894	13,058	21,2	951,976	24,748	2144,575	0	202,516	202,516	99,72	0	0	0	0	0	0	0
13:44:43	351,709	3045,254	29,912	29,98	14,328	15,93	13,114	21,2	951,976	24,748	2145,475	0	202,516	202,516	99,72	0	0	0	0	0	0	0
13:44:43	133,691	3046,59	29,961	30,078	14,332	15,944	13,17	21,2	951,976	24,748	2146,376	0	202,516	202,516	99,72	0	0	0	0	0	0	0
13:44:43	95,166	3047,542	29,912	29,932	14,34	15,954	13,224	21,2	951,976	24,748	2147,277	0	202,516	202,516	99,72	0	0	0	0	0	0	0
13:44:43	132,592	3048,868	29,961	29,98	14,345	15,967	13,278	21,2	951,976	24,748	2148,179	0	202,516	202,516	99,72	0	0	0	0	0	0	0
13:44:43	165,454	3050,523	30,059	30,225	14,349	15,984	13,331	21,2	951,976	24,748	2149,081	0	202,516	202,516	99,72	0	0	0	0	0	0	0
13:44:43	36,254	3050,885	30,059	30,127	14,351	15,988	13,383	21,2	951,976	24,748	2149,983	0	202,516	202,516	99,72	0	0	0	0	0	0	0
13:44:43	164,404	3052,529	30,156	30,322	14,354	16,005	13,435	21,2	951,976	24,748	2150,886	0	202,516	202,516	99,72	0	0	0	0	0	0	0
13:44:43	30,493	3052,834	30,107	30,225	14,359	16,008	13,485	21,2	951,976	24,748	2151,787	0	202,516	202,516	99,72	0	0	0	0	0	0	0
13:44:43	30,712	3053,141	30,059	29,932	14,363	16,011	13,535	21,2	951,976	24,748	2152,689	0	202,516	202,516	99,72	0	0	0	0	0	0	0
13:44:43	79,882	3053,94	30,059	29,932	14,368	16,02	13,583	21,2	951,976	24,748	2153,59	0	202,516	202,516	99,72	0	0	0	0	0	0	0
13:44:43	-18,701	3053,753	29,961	29,98	14,372	16,018	13,631	21,2	951,976	24,748	2154,49	0	202,516	202,516	99,72	0	0	0	0	0	0	0
13:44:43	0	3053,753	29,961	29,883	14,372	16,018	13,678	21,2	951,976	24,748	2155,39	0	202,516	202,516	99,72	0	0	0	0	0	0	0
13:44:43	151,342	3055,266	30,107	30,127	14,372	16,033	13,724	21,2	951,976	24,748	2156,289	0	202,516	202,516	99,72	0	0	0	0	0	0	0
13:44:43	151,391	3056,78	30,254	30,225	14,372	16,049	13,77	21,2	951,976	24,748	2157,19	0	202,516	202,516	99,72	0	0	0	0	0	0	0
13:44:43	-81,176	3055,969	30,156	30,127	14,373	16,04	13,814	21,2	951,976	24,748	2158,089	0	202,516	202,516	99,72	0	0	0	0	0	0	0
13:44:43	81,176	3056,78	30,254	30,273	14,372	16,049	13,858	21,2	951,976	24,748	2158,987	0	202,516	202,516	99,72	0	0	0	0	0	0	0
13:44:43	-37,377	3056,407	30,156	30,273	14,376	16,045	13,901	21,2	951,976	24,748	2159,885	0	202,516	202,516	99,72	0	0	0	0	0	0	0
13:44:43	-50,463	3055,902	30,107	30,127	14,376	16,04	13,943	21,2	951,976	24,748	2160,781	0	202,516	202,516	99,72	0	0	0	0	0	0	0
13:44:43	69,14	3056,593	30,156	30,273	14,377	16,047	13,984	21,2	951,976	24,748	2161,677	0	202,516	202,516	99,72	0	0	0	0	0	0	0
13:44:43	-50,463	3056,089	30,107	30,225	14,377	16,042	14,024	21,2	951,976	24,748	2162,571	0	202,516	202,516	99,72	0	0	0	0	0	0	0
13:44:43	0	3056,089	30,107	30,078	14,377	16,042	14,064	21,2	951,976	24,748	2163,464	0	202,516	202,516	99,72	0	0	0	0	0	0	0
13:44:43	-30,688	3055,782	30,059	29,932	14,378	16,038	14,103	21,2	951,976	24,748	2164,357	0	202,516	202,516	99,72	0	0	0	0	0	0	0
13:44:43	92,065	3056,703	30,107	30,225	14,38	16,048	14,141	21,2	951,976	24,748	2165,249	0	202,516	202,516	99,72	0	0	0	0	0	0	0
13:44:43	-30,688	3056,396	30,059	29,98	14,381	16,045	14,178	21,2	951,976	24,748	2166,14	0	202,516	202,516	99,72	0	0	0	0	0	0	0
13:44:43	-100,903	3055,387	29,961	29,932	14,381	16,034	14,215	21,2	951,976	24,748	2167,03	0	202,516	202,516	99,72	0	0	0	0	0	0	0
13:44:43	0	3055,387	29,961	29,785	14,381	16,034	14,25	21,2	951,976	24,748	2167,918	0	202,516	202,516	99,72	0	0	0	0	0	0	0
13:44:43	-19,75	3055,189	29,961	29,883	14,38	16,032	14,285	21,2	951,976	24,748	2168,806	0	202,516	202,516	99,72	0	0	0	0	0	0	0
13:44:43	0	3055,189	29,961	29,98	14,38	16,032	14,32	21,2	951,976	24,748	2169,692	0	202,516	202,516	99,72	0	0	0	0	0	0	0
13:44:43	89,965	3056,089	30,107	30,225	14,377	16,042	14,353	21,2	951,976	24,748	2170,578	0	202,516	202,516	99,72	0	0	0	0	0	0	0
13:44:43	50,463	3056,593	30,156	30,273	14,377	16,047	14,386	21,2	951,976	24,748	2171,464	0	202,516	202,516	99,72	0	0	0	0	0	0	0
13:44:43	-201,806	3054,575	29,961	29,883	14,377	16,026	14,419	21,2	951,976	24,748	2172,347	0	202,516	202,516	99,72	0	0	0	0	0	0	0
13:44:43	151,342	3056,089	30,107	30,078	14,377	16,042	14,45	21,2	951,976	24,748	2173,231	0	202,516	202,516	99,72	0	0	0	0	0	0	0
13:44:43	-151,342	3054,575	29,961	29,98	14,377	16,026	14,481	21,2	951,976	24,748	2174,112	0	202,516	202,516	99,72	0	0	0	0	0	0	0
13:44:43	-50,439	3054,071	29,912	29,932	14,377	16,021	14,512	21,2	951,976	24,748	2174,992	0	202,516	202,516	99,72	0	0	0	0	0	0	0
13:44:43	-39,501	3053,676	29,814	29,785	14,38	16,017	14,541	21,2	951,976	24,748	2175,871	0	202,516	202,516	99,72	0	0	0	0	0	0	0
13:44:43	100,878	3054,685	29,912	29,932	14,38	16,027	14,57	21,2	951,976	24,748	2176,75	0	202,516	202,516	99,72	0	0	0	0	0	0	0
13:44:43	0	3054,685	29,912	29,98	14,38	16,027	14,599	21,2	951,976	24,748	2177,628	0	202,516	202,516	99,72	0	0	0	0	0	0	0
13:44:43	-151,318	3053,172	29,766	29,785	14,38	16,012	14,626	21,2	951,976	24,748	2178,503	0	202,516	202,516	99,72	0	0	0	0	0	0	0
13:44:43	0	3053,172	29,766	29,736	14,38	16,012	14,654	21,2	951,976	24,748	2179,378	0	202,516	202,516	99,72	0	0	0	0	0	0	0
13:44:43	-162,231	3051,549	29,668	29,736	14,377	15,995	14,68	21,2	951,976	24,748	2180,25	0	202,516	202,516	99,72	0	0	0	0	0	0	0
13:44:43	100,878	3052,558	29,766	29,785	14,377	16,005	14,706	21,2	951,976	24,748	2181,122	0	202,516	202,516	99,72	0	0	0	0	0	0	0
13:44:43	183,056	3054,389	29,961	30,078	14,376	16,024	14,732	21,2	951,976	24,748	2181,996	0	202,516	202,516	99,72	0	0	0	0	0	0	0
13:44:43	-63,549	3053,753	29,961	29,98	14,372	16,018	14,757	21,2	951,976	24,748	2182,868	0	202,516	202,516	99,72	0	0	0	0	0	0	0
13:44:43	100,903	3054,762	30,059	30,225	14,372	16,028	14,782	21,2	951,976	24,748	2183,739	0	202,516	202,516	99,72	0	0	0	0	0	0	0
13:44:43	-151,342	3053,249	29,912	29,883	14,372	16,012	14,806	21,2	951,976	24,748	2184,609	0	202,516	202,516	99,72	0	0	0	0	0	0	0
13:44:43	50,439	3053,753	29,961	29,883	14,372	16,018	14,83	21,2	951,976	24,748	2185,478	0	202,516	202,516	99,72	0	0	0	0	0	0	0
13:44:43	-151,293	3052,24	29,814	29,736	14,372	16,002	14,853	21,2	951,976	24,748	2186,345	0	202,516	202,516	99,72	0	0	0	0	0	0	0
13:44:43	-151,293	3050,727	29,668	29,687	14,372	15,986	14,875	21,2	951,976	24,748	2187,209	0	202,516	202,516	99,72	0	0	0	0	0	0	0
13:44:43	383,764	3054,565	30,059	29,98	14,371	16,026	14,898	21,2	951,976	24,748	2188,076	0	202,516	202,516	99,72	0	0	0	0	0	0	0
13:44:43	-151,318	3053,052	29,912	29,883	14,371	16,01	14,919	21,2	951,976	24,748	2188,941	0	202,516	202,516	99,72	0	0	0	0	0	0	0
13:44:43	-100,878	3052,043	29,814	29,932	14,371	16	14,941	21,2	951,976	24,748	2189,804	0	202,516	202,516	99,72	0	0	0	0	0	0	0
13:44:43	-30,688	3051,736	29,766	29,883	14,372	15,997	14,961	21,2	951,976	24,748	2190,666	0	202,516	202,516	99,72	0	0	0	0	0	0	0
13:44:43	0	3051,736	29,766	29,736	14,372	15,997	14,982	21,2	951,976	24,748	2191,527	0	202,516	202,516	99,72	0	0	0	0	0	0	0
13:44:43	0	3051,736	29,766	29,736	14,372	15,997	15,001	21,2	951,976	24,748	2192,387	0	202,516	202,516	99,72	0	0	0	0	0	0	0
13:44:43	-100,878	3050,727	29,668	29,687	14,372	15,986	15,021	21,2	951,976	24,748	2193,246	0	202,516	202,516	99,72	0	0	0	0	0	0	0
13:44:43	0	3050,727	29,668	29,785	14,372	15,986	15,04	21,2	951,976	24,748	2194,103	0	202,516	202,516	99,72	0	0	0	0	0	0	0
13:44:44	0	3050,727	29,668	29,687	14,372	15,986	15,058	21,2	951,976	24,748	2194,96	0	202,516	202,516	99,72	0	0	0	0	0	0	0
13:44:44	100,878	3051,736	29,766	29,785	14,372	15,997	15,077	21,2	951,976	24,748	2195,817	0	202,516	202,516	99,72	0	0	0	0	0	0	0
13:44:44	30,688	3052,043	29,814	29,687	14,371	16	15,095	21,2	951,976	24,748	2196,673	0	202,516	202,516	99,72	0	0	0	0	0	0	0
13:44:44	-333,227	3048,711	29,473	29,59	14,372	15,966	15,112	21,2	951,976	24,748	2197,525	0	202,516	202,516	99,72	0	0	0	0	0	0	0
13:44:44	201,66	3050,727	29,668	29,785	14,372	15,986	15,129	21,4	951,976	24,748	2198,378	0	202,516	202,516	99,72	0	0	0	0	0	0	0
13:44:44	-19,726	3050,53	29,668	29,785	14,371	15,984	15,146	21,4	951,976	24,748	2199,23	0	202,516	202,516	99,72	0	0	0	0	0	0	0
13:44:44	-62,451	3049,905	29,668	29,736	14,368	15,978	15,162	21,4	951,976	24,748	2200,081	0	202,516	202,516	99,72	0	0	0	0	0	0	0
13:44:44	132,812	3051,234	29,814	29,883	14,367	15,992	15,178	21,4	951,976	24,748	2200,932	0	202,516	202,516	99,72	0	0	0	0	0	0	0
13:44:44	-151,293	3049,721	29,668	29,785	14,367	15,976	15,194	21,4	951,976	24,748	2201,781	0	202,516	202,516	99,72	0	0	0	0	0	0	0
13:44:44	119,36	3050,914	29,766	29,883	14,368	15,988	15,21	21,4	951,976	24,748	2202,63	0	202,516	202,516	99,72	0	0	0	0	0	0	0
13:44:44	-131,567	3049,599	29,619	29,687	14,369	15,975	15,225	21,4	951,976	24,748	2203,477	0	202,516	202,516	99,72	0	0	0	0	0	0	0
13:44:44	12,036	3049,719	29,57	29,687	14,372	15,976	15,239	21,4	951,976	24,748	2204,323	0	202,516	202,516	99,72	0	0	0	0	0	0	0
13:44:44	63,5	3050,354	29,57	29,687	14,376	15,983	15,254	21,4	951,976	24,748	2205,169	0	202,516	202,516	99,72	0	0	0	0	0	0	0
13:44:44	0	3050,354	29,57	29,443	14,376	15,983	15,268	21,4	951,976	24,748	2206,014	0	202,516	202,516	99,72	0	0	0	0	0	0	0
13:44:44	-214,721	3048,207	29,424	29,394	14,372	15,96	15,282	21,4	951,976	24,748	2206,856	0	204,633	204,633	99,728	0	0	0	0	0	0	0
13:44:44	484,497	3053,052	29,912	29,785	14,371	16,01	15,296	21,4	951,976	24,748	2207,702	0	204,633	204,633	99,728	0	0	0	0	0	0	0
13:44:44	0	3053,052	29,912	29,98	14,371	16,01	15,31	21,4	951,976	24,748	2208,548	0	204,633	204,633	99,728	0	0	0	0	0	0	0
13:44:44	-252,172	3050,53	29,668	29,736	14,371	15,984	15,323	21,4	951,976	24,748	2209,39	0	204,633	204,633	99,728	0	0	0	0	0	0	0
13:44:44	120,605	3051,736	29,766	29,736	14,372	15,997	15,336	21,4	951,976	24,748	2210,232	0	204,633	204,633	99,728	0	0	0	0	0	0	0
13:44:44	50,415	3052,24	29,814	29,883	14,372	16,002	15,35	21,4	951,976	24,748	2211,074	0	204,633	204,633	99,728	0	0	0	0	0	0	0
13:44:44	0	3052,24	29,814	29,785	14,372	16,002	15,362	21,4	951,976	24,748	2211,915	0	204,633	204,633	99,728	0	0	0	0	0	0	0
13:44:44	0	3052,24	29,814	29,883	14,372	16,002	15,375	21,4	951,976	24,748	2212,755	0	204,633	204,633	99,728	0	0	0	0	0	0	0
13:44:44	0	3052,24	29,814	29,932	14,372	16,002	15,387	21,4	951,976	24,748	2213,595	0	204,633	204,633	99,728	0	0	0	0	0	0	0
13:44:44	0	3052,24	29,814	29,785	14,372	16,002	15,399	21,4	951,976	24,748	2214,433	0	204,633	204,633	99,728	0	0	0	0	0	0	0
13:44:44	131,591	3053,556	29,961	30,078	14,371	16,016	15,411	21,4	951,976	24,748	2215,273	0	204,633	204,633	99,728	0	0	0	0	0	0	0
13:44:44	-151,318	3052,043	29,814	29,932	14,371	16	15,423	21,4	951,976	24,748	2216,109	0	204,633	204,633	99,728	0	0	0	0	0	0	0
13:44:44	120,581	3053,249	29,912	29,883	14,372	16,012	15,434	21,4	951,976	24,748	2216,947	0	204,633	204,633	99,728	0	0	0	0	0	0	0
13:44:44	0	3053,249	29,912	29,98	14,372	16,012	15,446	21,4	951,976	24,748	2217,783	0	204,633	204,633	99,728	0	0	0	0	0	0	0
13:44:44	-188,623	3051,362	29,668	29,736	14,376	15,993	15,456	21,4	951,976	24,748	2218,616	0	204,633	204,633	99,728	0	0	0	0	0	0	0
13:44:44	169,995	3053,062	29,814	29,687	14,377	16,01	15,467	21,4	951,976	24,748	2219,451	0	204,633	204,633	99,728	0	0	0	0	0	0	0
13:44:44	-151,318	3051,549	29,668	29,736	14,377	15,995	15,478	21,4	951,976	24,748	2220,283	0	204,633	204,633	99,728	0	0	0	0	0	0	0
13:44:44	-50,439	3051,045	29,619	29,59	14,377	15,99	15,488	21,4	951,976	24,748	2221,113	0	204,633	204,633	99,728	0	0	0	0	0	0	0
13:44:44	-18,676	3050,858	29,619	29,59	14,376	15,988	15,498	21,4	951,976	24,748	2221,943	0	204,633	204,633	99,728	0	0	0	0	0	0	0
13:44:44	201,733	3052,875	29,814	29,883	14,376	16,009	15,508	21,4	951,976	24,748	2222,774	0	204,633	204,633	99,728	0	0	0	0	0	0	0
13:44:44	-63,525	3052,24	29,814	29,883	14,372	16,002	15,517	21,4	951,976	24,748	2223,604	0	204,633	204,633	99,728	0	0	0	0	0	0	0
13:44:44	0	3052,24	29,814	29,785	14,372	16,002	15,527	21,4	951,976	24,748	2224,433	0	204,633	204,633	99,728	0	0	0	0	0	0	0
13:44:44	100,854	3053,249	29,912	29,932	14,372	16,012	15,536	21,4	951,976	24,748	2225,262	0	204,633	204,633	99,728	0	0	0	0	0	0	0
13:44:44	-151,269	3051,736	29,766	29,785	14,372	15,997	15,545	21,4	951,976	24,748	2226,088	0	204,633	204,633	99,728	0	0	0	0	0	0	0
13:44:44	0	3051,736	29,766	29,736	14,372	15,997	15,554	21,4	951,976	24,748	2226,914	0	204,633	204,633	99,728	0	0	0	0	0	0	0
13:44:44	201,708	3053,753	29,961	29,932	14,372	16,018	15,563	21,4	951,976	24,748	2227,741	0	204,633	204,633	99,728	0	0	0	0	0	0	0
13:44:44	-171,02	3052,043	29,814	29,59	14,371	16	15,572	21,4	951,976	24,748	2228,565	0	204,633	204,633	99,728	0	0	0	0	0	0	0
13:44:44	-30,688	3051,736	29,766	29,59	14,372	15,997	15,58	21,4	951,976	24,748	2229,388	0	204,633	204,633	99,728	0	0	0	0	0	0	0
13:44:44	30,688	3052,043	29,814	29,736	14,371	16	15,588	21,4	951,976	24,748	2230,21	0	204,633	204,633	99,728	0	0	0	0	0	0	0
13:44:44	120,581	3053,249	29,912	29,785	14,372	16,012	15,597	21,4	951,976	24,748	2231,033	0	204,633	204,633	99,728	0	0	0	0	0	0	0
13:44:44	-100,854	3052,24	29,814	29,736	14,372	16,002	15,605	21,4	951,976	24,748	2231,855	0	204,633	204,633	99,728	0	0	0	0	0	0	0
13:44:44	-50,415	3051,736	29,766	29,785	14,372	15,997	15,612	21,4	951,976	24,748	2232,675	0	204,633	204,633	99,728	0	0	0	0	0	0	0
13:44:44	151,269	3053,249	29,912	29,932	14,372	16,012	15,62	21,4	951,976	24,748	2233,495	0	204,633	204,633	99,728	0	0	0	0	0	0	0
13:44:44	-188,623	3051,362	29,668	29,736	14,376	15,993	15,627	21,4	951,976	24,748	2234,313	0	204,633	204,633	99,728	0	0	0	0	0	0	0
13:44:44	100,878	3052,371	29,766	29,687	14,376	16,003	15,635	21,4	951,976	24,748	2235,131	0	204,633	204,633	99,728	0	0	0	0	0	0	0
13:44:44	-100,878	3051,362	29,668	29,883	14,376	15,993	15,642	21,4	951,976	24,748	2235,947	0	204,633	204,633	99,728	0	0	0	0	0	0	0
13:44:44	-63,525	3050,727	29,668	29,785	14,372	15,986	15,649	21,4	951,976	24,748	2236,762	0	204,633	204,633	99,728	0	0	0	0	0	0	0
13:44:44	151,293	3052,24	29,814	29,932	14,372	16,002	15,656	21,4	951,976	24,748	2237,577	0	204,633	204,633	99,728	0	0	0	0	0	0	0
13:44:44	0	3052,24	29,814	29,785	14,372	16,002	15,662	21,4	951,976	24,748	2238,392	0	204,633	204,633	99,728	0	0	0	0	0	0	0
13:44:44	-151,293	3050,727	29,668	29,687	14,372	15,986	15,669	21,4	951,976	24,748	2239,204	0	204,633	204,633	99,728	0	0	0	0	0	0	0
13:44:44	252,148	3053,249	29,912	29,883	14,372	16,012	15,675	21,4	951,976	24,748	2240,019	0	204,633	204,633	99,728	0	0	0	0	0	0	0
13:44:44	0	3053,249	29,912	29,98	14,372	16,012	15,682	21,4	951,976	24,748	2240,832	0	204,633	204,633	99,728	0	0	0	0	0	0	0
13:44:44	-302,563	3050,223	29,619	29,736	14,372	15,981	15,688	21,4	951,976	24,748	2241,641	0	204,633	204,633	99,728	0	0	0	0	0	0	0
13:44:44	201,708	3052,24	29,814	29,785	14,372	16,002	15,694	21,4	951,976	24,748	2242,452	0	204,633	204,633	99,728	0	0	0	0	0	0	0
13:44:44	-151,293	3050,727	29,668	29,883	14,372	15,986	15,7	21,4	951,976	24,748	2243,26	0	204,633	204,633	99,728	0	0	0	0	0	0	0
13:44:44	151,293	3052,24	29,814	29,883	14,372	16,002	15,706	21,4	951,976	24,748	2244,069	0	204,633	204,633	99,728	0	0	0	0	0	0	0
13:44:44	0	3052,24	29,814	29,883	14,372	16,002	15,712	21,4	951,976	24,748	2244,878	0	204,633	204,633	99,728	0	0	0	0	0	0	0
13:44:44	0	3052,24	29,814	29,883	14,372	16,002	15,717	21,4	951,976	24,748	2245,685	0	204,633	204,633	99,728	0	0	0	0	0	0	0
13:44:44	0	3052,24	29,814	29,736	14,372	16,002	15,723	21,4	951,976	24,748	2246,491	0	204,633	204,633	99,728	0	0	0	0	0	0	0
13:44:44	13,11	3052,371	29,766	29,785	14,376	16,003	15,728	21,4	951,976	24,748	2247,297	0	204,633	204,633	99,728	0	0	0	0	0	0	0
13:44:44	-151,318	3050,858	29,619	29,687	14,376	15,988	15,733	21,4	951,976	24,748	2248,101	0	204,633	204,633	99,728	0	0	0	0	0	0	0
13:44:44	-43,75	3050,421	29,619	29,736	14,373	15,983	15,738	21,4	951,976	24,748	2248,903	0	204,633	204,633	99,728	0	0	0	0	0	0	0
13:44:44	30,664	3050,727	29,668	29,736	14,372	15,986	15,743	21,4	951,976	24,748	2249,705	0	204,633	204,633	99,728	0	0	0	0	0	0	0
13:44:44	151,293	3052,24	29,814	29,785	14,372	16,002	15,748	21,4	951,976	24,748	2250,508	0	204,633	204,633	99,728	0	0	0	0	0	0	0
13:44:44	-151,293	3050,727	29,668	29,736	14,372	15,986	15,753	21,4	951,976	24,748	2251,308	0	204,633	204,633	99,728	0	0	0	0	0	0	0
13:44:44	0	3050,727	29,668	29,736	14,372	15,986	15,757	21,4	951,976	24,748	2252,107	0	204,633	204,633	99,728	0	0	0	0	0	0	0
13:44:44	100,878	3051,736	29,766	29,736	14,372	15,997	15,762	21,4	951,976	24,748	2252,907	0	204,633	204,633	99,728	0	0	0	0	0	0	0
13:44:44	50,415	3052,24	29,814	29,785	14,372	16,002	15,767	21,4	951,976	24,748	2253,706	0	204,633	204,633	99,728	0	0	0	0	0	0	0
13:44:44	-151,293	3050,727	29,668	29,687	14,372	15,986	15,771	21,4	951,976	24,748	2254,503	0	204,633	204,633	99,728	0	0	0	0	0	0	0
13:44:44	151,293	3052,24	29,814	29,883	14,372	16,002	15,776	21,4	951,976	24,748	2255,301	0	204,633	204,633	99,728	0	0	0	0	0	0	0
13:44:44	-50,415	3051,736	29,766	29,736	14,372	15,997	15,78	21,4	951,976	24,748	2256,097	0	204,633	204,633	99,728	0	0	0	0	0	0	0
13:44:44	-100,878	3050,727	29,668	29,785	14,372	15,986	15,784	21,4	951,976	24,748	2256,892	0	204,633	204,633	99,728	0	0	0	0	0	0	0
13:44:44	151,293	3052,24	29,814	29,883	14,372	16,002	15,788	21,4	951,976	24,748	2257,687	0	204,633	204,633	99,728	0	0	0	0	0	0	0
13:44:44	0	3052,24	29,814	29,785	14,372	16,002	15,793	21,4	951,976	24,748	2258,482	0	204,633	204,633	99,728	0	0	0	0	0	0	0
13:44:44	0	3052,24	29,814	29,883	14,372	16,002	15,797	21,4	951,976	24,748	2259,276	0	204,633	204,633	99,728	0	0	0	0	0	0	0
13:44:44	0	3052,24	29,814	29,883	14,372	16,002	15,801	21,4	951,976	24,748	2260,068	0	204,633	204,633	99,728	0	0	0	0	0	0	0
13:44:44	13,11	3052,371	29,766	29,785	14,376	16,003	15,805	21,4	951,976	24,748	2260,861	0	204,633	204,633	99,728	0	0	0	0	0	0	0
13:44:44	18,676	3052,558	29,766	29,98	14,377	16,005	15,809	21,4	951,976	24,748	2261,652	0	204,633	204,633	99,728	0	0	0	0	0	0	0
13:44:44	31,738	3052,875	29,814	29,883	14,376	16,009	15,813	21,4	951,976	24,748	2262,444	0	204,633	204,633	99,728	0	0	0	0	0	0	0
13:44:44	-132,617	3051,549	29,668	29,785	14,377	15,995	15,816	21,4	951,976	24,748	2263,233	0	204,633	204,633	99,728	0	0	0	0	0	0	0
13:44:44	100,878	3052,558	29,766	29,785	14,377	16,005	15,82	21,4	951,976	24,748	2264,022	0	204,633	204,633	99,728	0	0	0	0	0	0	0
13:44:44	-18,676	3052,371	29,766	29,736	14,376	16,003	15,823	21,4	951,976	24,748	2264,811	0	204,633	204,633	99,728	0	0	0	0	0	0	0
13:44:44	50,415	3052,875	29,814	29,932	14,376	16,009	15,827	21,4	951,976	24,748	2265,599	0	204,633	204,633	99,728	0	0	0	0	0	0	0
13:44:44	-151,293	3051,362	29,668	29,883	14,376	15,993	15,83	21,4	951,976	24,748	2266,385	0	204,633	204,633	99,728	0	0	0	0	0	0	0
13:44:44	100,878	3052,371	29,766	29,785	14,376	16,003	15,834	21,4	951,976	24,748	2267,17	0	204,633	204,633	99,728	0	0	0	0	0	0	0
13:44:44	151,293	3053,884	29,912	29,98	14,376	16,019	15,837	21,4	951,976	24,748	2267,957	0	204,633	204,633	99,728	0	0	0	0	0	0	0
13:44:44	-151,293	3052,371	29,766	29,736	14,376	16,003	15,841	21,4	951,976	24,748	2268,741	0	204,633	204,633	99,728	0	0	0	0	0	0	0
13:44:44	50,415	3052,875	29,814	29,883	14,376	16,009	15,844	21,4	951,976	24,748	2269,526	0	204,633	204,633	99,728	0	0	0	0	0	0	0
13:44:44	0	3052,875	29,814	29,883	14,376	16,009	15,847	21,4	951,976	24,748	2270,309	0	204,633	204,633	99,728	0	0	0	0	0	0	0
13:44:44	151,318	3054,389	29,961	29,98	14,376	16,024	15,851	21,4	951,976	24,748	2271,093	0	204,633	204,633	99,728	0	0	0	0	0	0	0
13:44:44	-302,612	3051,362	29,668	29,687	14,376	15,993	15,853	21,4	951,976	24,748	2271,873	0	204,633	204,633	99,728	0	0	0	0	0	0	0
13:44:44	151,293	3052,875	29,814	29,736	14,376	16,009	15,856	21,4	951,976	24,748	2272,655	0	204,633	204,633	99,728	0	0	0	0	0	0	0
13:44:44	-50,415	3052,371	29,766	29,59	14,376	16,003	15,859	21,4	951,976	24,748	2273,434	0	204,633	204,633	99,728	0	0	0	0	0	0	0
13:44:44	50,415	3052,875	29,814	29,883	14,376	16,009	15,862	21,4	951,976	24,748	2274,214	0	204,633	204,633	99,728	0	0	0	0	0	0	0
13:44:44	0	3052,875	29,814	29,932	14,376	16,009	15,865	21,4	951,976	24,748	2274,993	0	204,633	204,633	99,728	0	0	0	0	0	0	0
13:44:44	-31,738	3052,558	29,766	29,736	14,377	16,005	15,868	21,4	951,976	24,748	2275,77	0	204,633	204,633	99,728	0	0	0	0	0	0	0
13:44:44	-120,629	3051,352	29,57	29,687	14,381	15,993	15,87	21,4	951,976	24,748	2276,546	0	204,633	204,633	99,728	0	0	0	0	0	0	0
13:44:45	111,572	3052,467	29,619	29,687	14,385	16,004	15,873	21,4	951,976	24,748	2277,322	0	204,633	204,633	99,728	0	0	0	0	0	0	0
13:44:45	0	3052,467	29,619	29,785	14,385	16,004	15,875	21,4	951,976	24,748	2278,097	0	204,633	204,633	99,728	0	0	0	0	0	0	0
13:44:45	0	3052,467	29,619	29,785	14,385	16,004	15,878	21,4	951,976	24,748	2278,871	0	204,633	204,633	99,728	0	0	0	0	0	0	0
13:44:45	0	3052,467	29,619	29,687	14,385	16,004	15,88	21,5	954,326	24,748	2279,645	0	204,633	204,633	99,728	0	0	0	0	0	0	0
13:44:45	-33,471	3052,133	29,668	29,59	14,381	16,001	15,883	21,5	954,326	24,748	2280,417	0	204,633	204,633	99,728	0	0	0	0	0	0	0
13:44:45	131,494	3053,448	29,814	29,785	14,38	16,014	15,885	21,5	954,326	24,748	2281,19	0	204,633	204,633	99,728	0	0	0	0	0	0	0
13:44:45	89,843	3054,346	29,961	29,932	14,377	16,024	15,888	21,5	954,326	24,748	2281,963	0	204,633	204,633	99,728	0	0	0	0	0	0	0
13:44:45	-50,415	3053,842	29,912	29,785	14,377	16,018	15,891	21,5	954,326	24,748	2282,735	0	204,633	204,633	99,728	0	0	0	0	0	0	0
13:44:45	111,767	3054,96	29,961	29,883	14,38	16,03	15,893	21,5	954,326	24,748	2283,508	0	204,633	204,633	99,728	0	0	0	0	0	0	0
13:44:45	-282,69	3052,133	29,668	29,687	14,381	16,001	15,896	21,5	954,326	24,748	2284,276	0	204,633	204,633	99,728	0	0	0	0	0	0	0
13:44:45	42,7	3052,56	29,668	29,736	14,384	16,005	15,898	21,5	954,326	24,748	2285,045	0	204,633	204,633	99,728	0	0	0	0	0	0	0
13:44:45	252,026	3055,08	29,912	29,932	14,384	16,031	15,9	21,5	954,326	24,748	2285,815	0	204,633	204,633	99,728	0	0	0	0	0	0	0
13:44:45	-132,714	3053,753	29,766	29,736	14,385	16,018	15,903	21,5	954,326	24,748	2286,583	0	204,633	204,633	99,728	0	0	0	0	0	0	0
13:44:45	151,22	3055,265	29,912	29,932	14,385	16,033	15,905	21,5	954,326	24,748	2287,351	0	205,442	205,442	99,731	0	0	0	0	0	0	0
13:44:45	0	3055,265	29,912	29,932	14,385	16,033	15,908	21,5	954,326	24,748	2288,119	0	205,442	205,442	99,731	0	0	0	0	0	0	0
13:44:45	50,39	3055,769	29,961	29,932	14,385	16,038	15,91	21,5	954,326	24,748	2288,887	0	205,442	205,442	99,731	0	0	0	0	0	0	0
13:44:45	-302,441	3052,744	29,668	29,736	14,385	16,007	15,912	21,5	954,326	24,748	2289,651	0	205,442	205,442	99,731	0	0	0	0	0	0	0
13:44:45	100,83	3053,753	29,766	29,736	14,385	16,018	15,914	21,5	954,326	24,748	2290,415	0	205,442	205,442	99,731	0	0	0	0	0	0	0
13:44:45	19,726	3053,95	29,766	29,736	14,386	16,02	15,916	21,5	954,326	24,748	2291,178	0	205,442	205,442	99,731	0	0	0	0	0	0	0
13:44:45	-100,83	3052,942	29,668	29,736	14,386	16,009	15,918	21,5	954,326	24,748	2291,94	0	205,442	205,442	99,731	0	0	0	0	0	0	0
13:44:45	151,245	3054,454	29,814	29,932	14,386	16,025	15,92	21,5	954,326	24,748	2292,702	0	205,442	205,442	99,731	0	0	0	0	0	0	0
13:44:45	-151,245	3052,942	29,668	29,687	14,386	16,009	15,922	21,5	954,326	24,748	2293,463	0	205,442	205,442	99,731	0	0	0	0	0	0	0
13:44:45	131,494	3054,257	29,814	29,785	14,385	16,023	15,924	21,5	954,326	24,748	2294,223	0	205,442	205,442	99,731	0	0	0	0	0	0	0
13:44:45	0	3054,257	29,814	29,785	14,385	16,023	15,926	21,5	954,326	24,748	2294,983	0	205,442	205,442	99,731	0	0	0	0	0	0	0
13:44:45	0	3054,257	29,814	29,785	14,385	16,023	15,928	21,5	954,326	24,748	2295,743	0	205,442	205,442	99,731	0	0	0	0	0	0	0
13:44:45	-503,881	3049,218	29,326	29,053	14,385	15,971	15,929	21,5	954,326	24,748	2296,496	0	205,442	205,442	99,731	0	0	0	0	0	0	0
13:44:45	-715,551	3042,062	28,691	28,174	14,381	15,897	15,928	21,5	954,326	24,748	2297,242	0	205,442	205,442	99,731	0	0	0	0	0	0	0
13:44:45	-786,254	3034,2	28,105	27,148	14,371	15,816	15,926	21,5	954,326	24,748	2297,979	0	205,442	205,442	99,731	0	0	0	0	0	0	0
13:44:45	-774,56	3026,454	27,666	26,465	14,353	15,736	15,922	21,5	954,326	24,748	2298,707	0	205,442	205,442	99,731	0	0	0	0	0	0	0
13:44:45	-1172,607	3014,728	27,129	25,146	14,318	15,615	15,916	21,5	954,326	24,748	2299,423	0	205,442	205,442	99,731	0	0	0	0	0	0	0
13:44:45	-829,077	3006,437	27,129	25,049	14,272	15,53	15,908	21,5	954,326	24,748	2300,13	0	205,442	205,442	99,731	0	0	0	0	0	0	0
13:44:45	-1075,366	2995,684	27,031	24,805	14,218	15,419	15,899	21,5	954,326	24,748	2300,826	0	205,442	205,442	99,731	0	0	0	0	0	0	0
13:44:45	-939,819	2986,286	27,178	24,805	14,157	15,322	15,888	21,5	954,326	24,748	2301,511	0	205,442	205,442	99,731	0	0	0	0	0	0	0
13:44:45	-1280,151	2973,484	26,982	24,17	14,096	15,19	15,874	21,5	954,326	24,748	2302,183	0	205,442	205,442	99,731	0	0	0	0	0	0	0
13:44:45	-808,3	2965,401	27,178	25,049	14,04	15,107	15,859	21,5	954,326	24,748	2302,847	0	205,442	205,442	99,731	0	0	0	0	0	0	0
13:44:45	-1305,957	2952,341	26,738	24,267	13,992	14,972	15,841	21,5	954,326	24,748	2303,496	0	205,442	205,442	99,731	0	0	0	0	0	0	0
13:44:45	-1092,895	2941,412	26,494	24,023	13,945	14,859	15,822	21,5	954,326	24,748	2304,134	0	205,442	205,442	99,731	0	0	0	0	0	0	0
13:44:45	-1762,402	2923,788	25,517	21,484	13,902	14,678	15,8	21,5	954,326	24,748	2304,754	0	205,442	205,442	99,731	0	0	0	0	0	0	0
13:44:45	-1856,445	2905,224	24,443	21,582	13,859	14,486	15,774	21,5	954,326	24,748	2305,354	0	205,442	205,442	99,731	0	0	0	0	0	0	0
13:44:45	-1186,352	2893,36	24,199	21,094	13,806	14,364	15,746	21,5	954,326	24,748	2305,942	0	205,442	205,442	99,731	0	0	0	0	0	0	0
13:44:45	-920,361	2884,157	24,297	21,338	13,749	14,269	15,717	21,5	954,326	24,748	2306,521	0	205,442	205,442	99,731	0	0	0	0	0	0	0
13:44:45	-1049,829	2873,659	24,443	21,484	13,682	14,161	15,687	21,5	954,326	24,748	2307,088	0	205,442	205,442	99,731	0	0	0	0	0	0	0
13:44:45	-969,58	2863,963	24,736	21,631	13,611	14,061	15,655	21,5	954,326	24,748	2307,645	0	205,442	205,442	99,731	0	0	0	0	0	0	0
13:44:45	-756,982	2856,393	25,371	22,021	13,533	13,983	15,622	21,5	954,326	24,748	2308,194	0	205,442	205,442	99,731	0	0	0	0	0	0	0
13:44:45	-1366,845	2842,724	25,176	22,51	13,467	13,842	15,587	21,5	954,326	24,748	2308,728	0	205,442	205,442	99,731	0	0	0	0	0	0	0
13:44:45	-1383,276	2828,892	24,785	22,363	13,412	13,699	15,55	21,5	954,326	24,748	2309,249	0	205,442	205,442	99,731	0	0	0	0	0	0	0
13:44:45	-1529,785	2813,594	24,101	21,289	13,365	13,542	15,511	21,5	954,326	24,748	2309,753	0	205,442	205,442	99,731	0	0	0	0	0	0	0
13:44:45	-1348,413	2800,11	23,418	21,045	13,328	13,403	15,47	21,5	954,326	24,748	2310,243	0	205,442	205,442	99,731	0	0	0	0	0	0	0
13:44:45	-1531,591	2784,794	22,539	20,898	13,291	13,245	15,426	21,5	954,326	24,748	2310,718	0	205,442	205,442	99,731	0	0	0	0	0	0	0
13:44:45	-1406,591	2770,728	21,709	20,215	13,259	13,1	15,38	21,5	954,326	24,748	2311,178	0	205,442	205,442	99,731	0	0	0	0	0	0	0
13:44:45	-855,688	2762,171	21,611	19,922	13,216	13,012	15,334	21,5	954,326	24,748	2311,629	0	205,442	205,442	99,731	0	0	0	0	0	0	0
13:44:45	-606,64	2756,105	21,855	20,459	13,169	12,949	15,287	21,5	954,326	24,748	2312,073	0	205,442	205,442	99,731	0	0	0	0	0	0	0
13:44:45	-435,107	2751,754	22,344	20,947	13,117	12,904	15,24	21,5	954,326	24,748	2312,513	0	205,442	205,442	99,731	0	0	0	0	0	0	0
13:44:45	-704,907	2744,704	22,49	21,094	13,069	12,832	15,193	21,5	954,326	24,748	2312,945	0	205,442	205,442	99,731	0	0	0	0	0	0	0
13:44:45	-1208,691	2732,618	22,051	20,752	13,026	12,707	15,144	21,5	954,326	24,748	2313,364	0	205,442	205,442	99,731	0	0	0	0	0	0	0
13:44:45	-722,265	2725,395	22,002	20,605	12,988	12,632	15,095	21,5	954,326	24,748	2313,777	0	205,442	205,442	99,731	0	0	0	0	0	0	0
13:44:45	-1047,998	2714,915	21,465	20,019	12,959	12,524	15,045	21,5	954,326	24,748	2314,178	0	205,442	205,442	99,731	0	0	0	0	0	0	0
13:44:45	-908,398	2705,831	20,976	19,531	12,935	12,431	14,993	21,5	954,326	24,748	2314,569	0	205,442	205,442	99,731	0	0	0	0	0	0	0
13:44:45	-1041,894	2695,412	20,439	19,14	12,906	12,323	14,941	21,5	954,326	24,748	2314,95	0	205,442	205,442	99,731	0	0	0	0	0	0	0
13:44:45	-883,496	2686,577	20,146	18,847	12,873	12,232	14,888	21,5	954,326	24,748	2315,322	0	205,442	205,442	99,731	0	0	0	0	0	0	0
13:44:45	-720,629	2679,371	20,097	18,799	12,835	12,158	14,834	21,5	954,326	24,748	2315,686	0	205,442	205,442	99,731	0	0	0	0	0	0	0
13:44:45	-527,563	2674,095	20,244	18,945	12,797	12,104	14,781	21,5	954,326	24,748	2316,044	0	205,442	205,442	99,731	0	0	0	0	0	0	0
13:44:45	-735,253	2666,743	20,342	19,043	12,751	12,028	14,727	21,5	954,326	24,748	2316,395	0	205,442	205,442	99,731	0	0	0	0	0	0	0
13:44:45	-690,502	2659,838	20,488	19,14	12,704	11,957	14,673	21,5	954,326	24,748	2316,738	0	205,442	205,442	99,731	0	0	0	0	0	0	0
13:44:45	-794,506	2651,892	20,439	18,945	12,662	11,875	14,618	21,5	954,326	24,748	2317,073	0	205,442	205,442	99,731	0	0	0	0	0	0	0
13:44:45	-605,029	2645,842	20,586	19,385	12,619	11,812	14,563	21,5	954,326	24,748	2317,402	0	205,442	205,442	99,731	0	0	0	0	0	0	0
13:44:45	-973,73	2636,105	20,244	18,994	12,584	11,712	14,507	21,5	954,326	24,748	2317,721	0	205,442	205,442	99,731	0	0	0	0	0	0	0
13:44:45	-727,343	2628,831	20,146	18,701	12,548	11,637	14,451	21,5	954,326	24,748	2318,032	0	205,442	205,442	99,731	0	0	0	0	0	0	0
13:44:45	-867,407	2620,157	19,853	18,799	12,515	11,548	14,394	21,5	954,326	24,748	2318,334	0	205,442	205,442	99,731	0	0	0	0	0	0	0
13:44:45	-699,267	2613,165	19,658	18,457	12,487	11,475	14,336	21,5	954,326	24,748	2318,629	0	205,442	205,442	99,731	0	0	0	0	0	0	0
13:44:45	-867,797	2604,487	19,316	18,359	12,457	11,386	14,279	21,5	954,326	24,748	2318,915	0	205,442	205,442	99,731	0	0	0	0	0	0	0
13:44:45	-915,942	2595,327	18,974	17,92	12,424	11,292	14,22	21,5	954,326	24,748	2319,191	0	205,442	205,442	99,731	0	0	0	0	0	0	0
13:44:45	-826,025	2587,067	18,828	17,431	12,386	11,206	14,161	21,5	954,326	24,748	2319,459	0	205,442	205,442	99,731	0	0	0	0	0	0	0
13:44:45	-612,793	2580,939	18,877	17,773	12,349	11,143	14,102	21,5	954,326	24,748	2319,72	0	205,442	205,442	99,731	0	0	0	0	0	0	0
13:44:45	-601,782	2574,921	18,974	17,773	12,309	11,081	14,043	21,5	954,326	24,748	2319,976	0	205,442	205,442	99,731	0	0	0	0	0	0	0
13:44:45	-837,426	2566,547	18,877	17,773	12,267	10,995	13,983	21,5	954,326	24,748	2320,222	0	205,442	205,442	99,731	0	0	0	0	0	0	0
13:44:45	-643,383	2560,113	18,877	17,773	12,231	10,929	13,923	21,5	954,326	24,748	2320,462	0	205,442	205,442	99,731	0	0	0	0	0	0	0
13:44:45	-572,973	2554,383	18,877	17,48	12,199	10,869	13,863	21,5	954,326	24,748	2320,696	0	205,442	205,442	99,731	0	0	0	0	0	0	0
13:44:45	-985,229	2544,531	18,388	17,285	12,17	10,768	13,802	21,5	954,326	24,748	2320,92	0	205,442	205,442	99,731	0	0	0	0	0	0	0
13:44:45	-987,597	2534,655	17,803	16,601	12,147	10,666	13,741	21,5	954,326	24,748	2321,133	0	205,442	205,442	99,731	0	0	0	0	0	0	0
13:44:45	-861,523	2526,04	17,412	16,504	12,12	10,577	13,679	21,5	954,326	24,748	2321,338	0	205,442	205,442	99,731	0	0	0	0	0	0	0
13:44:45	-611,743	2519,922	17,217	16,357	12,096	10,514	13,617	21,5	954,326	24,748	2321,537	0	205,442	205,442	99,731	0	0	0	0	0	0	0
13:44:45	-492,944	2514,993	17,217	16,308	12,068	10,463	13,555	21,5	954,326	24,748	2321,731	0	205,442	205,442	99,731	0	0	0	0	0	0	0
13:44:45	-705,249	2507,941	17,021	16,064	12,039	10,391	13,493	21,5	954,326	24,748	2321,917	0	205,442	205,442	99,731	0	0	0	0	0	0	0
13:44:45	-534,277	2502,598	17,07	16,162	12,006	10,336	13,431	21,5	954,326	24,748	2322,097	0	205,442	205,442	99,731	0	0	0	0	0	0	0
13:44:45	-584,79	2496,75	17,07	16,162	11,973	10,275	13,369	21,5	954,326	24,748	2322,272	0	205,442	205,442	99,731	0	0	0	0	0	0	0
13:44:45	-446,069	2492,289	17,217	16,552	11,94	10,229	13,308	21,5	954,326	24,748	2322,442	0	205,442	205,442	99,731	0	0	0	0	0	0	0
13:44:45	-492,456	2487,365	17,314	16,406	11,907	10,179	13,246	21,5	954,326	24,748	2322,607	0	205,442	205,442	99,731	0	0	0	0	0	0	0
13:44:45	-786,523	2479,499	17,021	16,308	11,878	10,097	13,184	21,5	954,326	24,748	2322,763	0	205,442	205,442	99,731	0	0	0	0	0	0	0
13:44:45	-606,005	2473,439	16,826	16,015	11,855	10,035	13,123	21,5	954,326	24,748	2322,914	0	205,442	205,442	99,731	0	0	0	0	0	0	0
13:44:45	-592,626	2467,513	16,728	15,869	11,827	9,974	13,061	21,5	954,326	24,748	2323,059	0	205,442	205,442	99,731	0	0	0	0	0	0	0
13:44:45	-691,088	2460,602	16,533	15,82	11,798	9,903	12,999	21,5	954,326	24,748	2323,196	0	205,442	205,442	99,731	0	0	0	0	0	0	0
13:44:45	-417,041	2456,432	16,533	15,625	11,775	9,86	12,937	21,5	954,326	24,748	2323,33	0	205,442	205,442	99,731	0	0	0	0	0	0	0
13:44:45	-691,967	2449,512	16,338	15,429	11,746	9,788	12,876	21,5	954,326	24,748	2323,456	0	205,442	205,442	99,731	0	0	0	0	0	0	0
13:44:45	-436,816	2445,144	16,386	15,722	11,719	9,743	12,814	21,5	954,326	24,748	2323,578	0	205,442	205,442	99,731	0	0	0	0	0	0	0
13:44:45	-501,245	2440,131	16,386	15,625	11,69	9,692	12,753	21,5	954,326	24,748	2323,694	0	205,442	205,442	99,731	0	0	0	0	0	0	0
13:44:45	-708,032	2433,051	16,24	15,429	11,658	9,619	12,692	21,5	954,326	24,748	2323,804	0	205,442	205,442	99,731	0	0	0	0	0	0	0
13:44:45	-537,377	2427,677	16,191	15,478	11,631	9,563	12,63	21,5	954,326	24,748	2323,908	0	205,442	205,442	99,731	0	0	0	0	0	0	0
13:44:45	-524,975	2422,428	16,093	15,478	11,606	9,509	12,569	21,5	954,326	24,748	2324,006	0	205,442	205,442	99,731	0	0	0	0	0	0	0
13:44:45	-544,604	2416,982	16,045	15,429	11,578	9,453	12,508	21,5	954,326	24,748	2324,099	0	205,442	205,442	99,731	0	0	0	0	0	0	0
13:44:46	-601,928	2410,962	15,898	15,332	11,552	9,391	12,447	21,5	954,326	24,748	2324,186	0	205,442	205,442	99,731	0	0	0	0	0	0	0
13:44:46	-497,583	2405,986	15,898	15,185	11,524	9,34	12,386	21,5	954,326	24,748	2324,268	0	205,442	205,442	99,731	0	0	0	0	0	0	0
13:44:46	-585,717	2400,129	15,849	15,283	11,494	9,279	12,325	21,5	954,326	24,748	2324,344	0	205,442	205,442	99,731	0	0	0	0	0	0	0
13:44:46	-484,643	2395,283	15,849	15,283	11,466	9,229	12,264	21,3	951,976	24,748	2324,415	0	205,442	205,442	99,731	0	0	0	0	0	0	0
13:44:46	-662,719	2388,656	15,605	15,088	11,441	9,161	12,203	21,3	951,976	24,748	2324,479	0	205,442	205,442	99,731	0	0	0	0	0	0	0
13:44:46	-509,96	2383,556	15,556	15,088	11,415	9,108	12,143	21,3	951,976	24,748	2324,538	0	205,442	205,442	99,731	0	0	0	0	0	0	0
13:44:46	-413,037	2379,426	15,605	14,99	11,389	9,066	12,082	21,3	951,976	24,748	2324,593	0	205,442	205,442	99,731	0	0	0	0	0	0	0
13:44:46	-696,557	2372,46	15,361	14,795	11,363	8,994	12,022	21,3	951,976	24,748	2324,641	0	205,442	205,442	99,731	0	0	0	0	0	0	0
13:44:46	-543,701	2367,023	15,215	14,502	11,34	8,938	11,961	21,3	951,976	24,748	2324,684	0	205,442	205,442	99,731	0	0	0	0	0	0	0
13:44:46	-515,112	2361,872	15,117	14,502	11,316	8,885	11,901	21,3	951,976	24,748	2324,721	0	205,442	205,442	99,731	0	0	0	0	0	0	0
13:44:46	-546,777	2356,404	14,97	14,404	11,293	8,828	11,841	21,3	951,976	24,748	2324,753	0	205,442	205,442	99,731	0	0	0	0	0	0	0
13:44:46	-579,931	2350,605	14,775	14,258	11,271	8,769	11,781	21,3	951,976	24,748	2324,778	0	205,442	205,442	99,731	0	0	0	0	0	0	0
13:44:46	-416,333	2346,442	14,775	14,258	11,247	8,726	11,721	21,3	951,976	24,748	2324,8	0	205,442	205,442	99,731	0	0	0	0	0	0	0
13:44:46	-530,126	2341,14	14,629	14,209	11,225	8,671	11,661	21,3	951,976	24,748	2324,817	0	203,121	203,121	99,722	0	0	0	0	0	0	0
13:44:46	-558,105	2335,559	14,384	13,867	11,207	8,614	11,601	21,3	951,976	24,748	2324,827	0	203,121	203,121	99,722	0	0	0	0	0	0	0
13:44:46	-468,334	2330,876	14,238	13,72	11,188	8,565	11,542	21,3	951,976	24,748	2324,833	0	203,121	203,121	99,722	0	0	0	0	0	0	0
13:44:46	-554,541	2325,33	13,994	13,623	11,17	8,508	11,482	21,3	951,976	24,748	2324,834	0	203,121	203,121	99,722	0	0	0	0	0	0	0
13:44:46	-449,316	2320,837	13,945	13,574	11,147	8,462	11,423	21,3	951,976	24,748	2320,837	0	203,121	203,121	99,722	0	0	0	0	0	0	0
13:44:46	-481,86	2316,019	13,799	13,379	11,128	8,412	11,364	21,3	951,976	24,748	2316,019	0	203,121	203,121	99,722	0	0	0	0	0	0	0
13:44:46	-380,346	2312,215	13,75	13,33	11,109	8,373	11,305	21,3	951,976	24,748	2312,215	0	203,121	203,121	99,722	0	0	0	0	0	0	0
13:44:46	-503,247	2307,183	13,652	13,232	11,086	8,321	11,247	21,3	951,976	24,748	2307,183	0	203,121	203,121	99,722	0	0	0	0	0	0	0
13:44:46	-343,627	2303,746	13,652	13,232	11,066	8,286	11,189	21,3	951,976	24,748	2303,746	0	203,121	203,121	99,722	0	0	0	0	0	0	0
13:44:46	-328,417	2300,462	13,652	13,33	11,048	8,252	11,131	21,3	951,976	24,748	2300,462	0	203,121	203,121	99,722	0	0	0	0	0	0	0
13:44:46	-379,199	2296,67	13,603	13,232	11,029	8,213	11,074	21,3	951,976	24,748	2296,67	0	203,121	203,121	99,722	0	0	0	0	0	0	0
13:44:46	-423,217	2292,438	13,506	13,232	11,01	8,169	11,017	21,3	951,976	24,748	2292,438	0	203,121	203,121	99,722	0	0	0	0	0	0	0
13:44:46	-332,836	2289,11	13,506	13,183	10,991	8,135	10,96	21,3	951,976	24,748	2289,11	0	203,121	203,121	99,722	0	0	0	0	0	0	0
13:44:46	-424,218	2284,868	13,408	13,037	10,972	8,091	10,904	21,3	951,976	24,748	2284,868	0	203,121	203,121	99,722	0	0	0	0	0	0	0
13:44:46	-340,136	2281,466	13,31	13,037	10,958	8,056	10,848	21,3	951,976	24,748	2281,466	0	203,121	203,121	99,722	0	0	0	0	0	0	0
13:44:46	-378,906	2277,677	13,261	12,988	10,939	8,017	10,793	21,3	951,976	24,748	2277,677	0	203,121	203,121	99,722	0	0	0	0	0	0	0
13:44:46	-342,138	2274,256	13,164	12,89	10,925	7,982	10,738	21,3	951,976	24,748	2274,256	0	203,121	203,121	99,722	0	0	0	0	0	0	0
13:44:46	-249,78	2271,758	13,164	12,89	10,911	7,956	10,683	21,3	951,976	24,748	2271,758	0	203,121	203,121	99,722	0	0	0	0	0	0	0
13:44:46	-378,857	2267,969	13,115	12,841	10,892	7,917	10,629	21,3	951,976	24,748	2267,969	0	203,121	203,121	99,722	0	0	0	0	0	0	0
13:44:46	-342,016	2264,549	13,017	12,841	10,878	7,881	10,575	21,3	951,976	24,748	2264,549	0	203,121	203,121	99,722	0	0	0	0	0	0	0
13:44:46	-328,247	2261,267	13,017	12,841	10,859	7,848	10,521	21,3	951,976	24,748	2261,267	0	203,121	203,121	99,722	0	0	0	0	0	0	0
13:44:46	-294,75	2258,319	12,968	12,744	10,845	7,817	10,468	21,3	951,976	24,748	2258,319	0	203,121	203,121	99,722	0	0	0	0	0	0	0
13:44:46	-293,676	2255,382	12,92	12,695	10,831	7,787	10,416	21,3	951,976	24,748	2255,382	0	203,121	203,121	99,722	0	0	0	0	0	0	0
13:44:46	-250,805	2252,874	12,92	12,744	10,817	7,761	10,364	21,3	951,976	24,748	2252,874	0	203,121	203,121	99,722	0	0	0	0	0	0	0
13:44:46	-419,384	2248,681	12,822	12,695	10,799	7,718	10,312	21,3	951,976	24,748	2248,681	0	203,121	203,121	99,722	0	0	0	0	0	0	0
13:44:46	-247,387	2246,207	12,822	12,549	10,785	7,692	10,261	21,3	951,976	24,748	2246,207	0	203,121	203,121	99,722	0	0	0	0	0	0	0
13:44:46	-296,899	2243,238	12,773	12,549	10,77	7,662	10,21	21,3	951,976	24,748	2243,238	0	203,121	203,121	99,722	0	0	0	0	0	0	0
13:44:46	-249,707	2240,741	12,773	12,646	10,756	7,636	10,159	21,3	951,976	24,748	2240,741	0	203,121	203,121	99,722	0	0	0	0	0	0	0
13:44:46	-202,49	2238,716	12,822	12,646	10,742	7,615	10,109	21,3	951,976	24,748	2238,716	0	203,121	203,121	99,722	0	0	0	0	0	0	0
13:44:46	-246,557	2236,25	12,822	12,744	10,728	7,59	10,06	21,3	951,976	24,748	2236,25	0	203,121	203,121	99,722	0	0	0	0	0	0	0
13:44:46	-381,176	2232,438	12,675	12,451	10,714	7,55	10,011	21,3	951,976	24,748	2232,438	0	203,121	203,121	99,722	0	0	0	0	0	0	0
13:44:46	-443,017	2228,008	12,48	12,256	10,7	7,505	9,962	21,3	951,976	24,748	2228,008	0	203,121	203,121	99,722	0	0	0	0	0	0	0
13:44:46	-248,413	2225,524	12,48	12,353	10,685	7,479	9,913	21,3	951,976	24,748	2225,524	0	203,121	203,121	99,722	0	0	0	0	0	0	0
13:44:46	-244,311	2223,081	12,48	12,256	10,672	7,454	9,865	21,3	951,976	24,748	2223,081	0	203,121	203,121	99,722	0	0	0	0	0	0	0
13:44:46	-289,99	2220,181	12,431	12,158	10,658	7,424	9,817	21,3	951,976	24,748	2220,181	0	203,121	203,121	99,722	0	0	0	0	0	0	0
13:44:46	-240,112	2217,78	12,431	12,353	10,644	7,399	9,769	21,3	951,976	24,748	2217,78	0	203,121	203,121	99,722	0	0	0	0	0	0	0
13:44:46	-237,573	2215,404	12,431	12,158	10,631	7,375	9,722	21,3	951,976	24,748	2215,404	0	203,121	203,121	99,722	0	0	0	0	0	0	0
13:44:46	-372,143	2211,683	12,285	12,06	10,617	7,336	9,676	21,3	951,976	24,748	2211,683	0	203,121	203,121	99,722	0	0	0	0	0	0	0
13:44:46	-274,511	2208,938	12,187	12,06	10,607	7,308	9,629	21,3	951,976	24,748	2208,938	0	203,121	203,121	99,722	0	0	0	0	0	0	0
13:44:46	-241,992	2206,518	12,187	11,914	10,593	7,283	9,583	21,3	951,976	24,748	2206,518	0	203,121	203,121	99,722	0	0	0	0	0	0	0
13:44:46	-286,669	2203,651	12,138	11,816	10,58	7,254	9,538	21,3	951,976	24,748	2203,651	0	203,121	203,121	99,722	0	0	0	0	0	0	0
13:44:46	-237,719	2201,274	12,138	11,914	10,566	7,229	9,492	21,3	951,976	24,748	2201,274	0	203,121	203,121	99,722	0	0	0	0	0	0	0
13:44:46	-303,271	2198,241	12,138	11,816	10,549	7,198	9,447	21,3	951,976	24,748	2198,241	0	203,121	203,121	99,722	0	0	0	0	0	0	0
13:44:46	-215,6	2196,085	12,187	11,914	10,534	7,176	9,403	21,3	951,976	24,748	2196,085	0	203,121	203,121	99,722	0	0	0	0	0	0	0
13:44:46	-277,124	2193,314	12,138	11,914	10,521	7,147	9,359	21,3	951,976	24,748	2193,314	0	203,121	203,121	99,722	0	0	0	0	0	0	0
13:44:46	-268,872	2190,625	12,041	11,816	10,511	7,119	9,315	21,3	951,976	24,748	2190,625	0	203,121	203,121	99,722	0	0	0	0	0	0	0
13:44:46	-227,978	2188,345	12,041	11,767	10,498	7,096	9,271	21,3	951,976	24,748	2188,345	0	203,121	203,121	99,722	0	0	0	0	0	0	0
13:44:46	-223,12	2186,114	11,992	11,767	10,488	7,073	9,228	21,3	951,976	24,748	2186,114	0	203,121	203,121	99,722	0	0	0	0	0	0	0
13:44:46	-223,583	2183,878	11,992	11,767	10,475	7,05	9,185	21,3	951,976	24,748	2183,878	0	203,121	203,121	99,722	0	0	0	0	0	0	0
13:44:46	-150,122	2182,377	12,041	11,767	10,464	7,034	9,143	21,3	951,976	24,748	2182,377	0	203,121	203,121	99,722	0	0	0	0	0	0	0
13:44:46	-269,409	2179,683	11,992	11,718	10,451	7,007	9,101	21,3	951,976	24,748	2179,683	0	203,121	203,121	99,722	0	0	0	0	0	0	0
13:44:46	-266,064	2177,022	11,943	11,718	10,439	6,979	9,06	21,3	951,976	24,748	2177,022	0	203,121	203,121	99,722	0	0	0	0	0	0	0
13:44:46	-267,602	2174,346	11,845	11,621	10,429	6,952	9,018	21,3	951,976	24,748	2174,346	0	203,121	203,121	99,722	0	0	0	0	0	0	0
13:44:46	-251,342	2171,833	11,748	11,572	10,42	6,926	8,977	21,3	951,976	24,748	2171,833	0	203,121	203,121	99,722	0	0	0	0	0	0	0
13:44:46	-198,852	2169,844	11,748	11,572	10,408	6,905	8,937	21,3	951,976	24,748	2169,844	0	203,121	203,121	99,722	0	0	0	0	0	0	0
13:44:46	-158,032	2168,264	11,748	11,572	10,399	6,889	8,896	21,3	951,976	24,748	2168,264	0	203,121	203,121	99,722	0	0	0	0	0	0	0
13:44:46	-317,456	2165,089	11,601	11,523	10,389	6,856	8,856	21,3	951,976	24,748	2165,089	0	203,121	203,121	99,722	0	0	0	0	0	0	0
13:44:46	-250,146	2162,588	11,504	11,425	10,38	6,83	8,817	21,3	951,976	24,748	2162,588	0	203,121	203,121	99,722	0	0	0	0	0	0	0
13:44:46	-160,253	2160,985	11,504	11,377	10,371	6,814	8,777	21,3	951,976	24,748	2160,985	0	203,121	203,121	99,722	0	0	0	0	0	0	0
13:44:46	-264,746	2158,338	11,455	11,377	10,359	6,786	8,738	21,3	951,976	24,748	2158,338	0	203,121	203,121	99,722	0	0	0	0	0	0	0
13:44:46	-160,107	2156,737	11,455	11,377	10,35	6,77	8,7	21,3	951,976	24,748	2156,737	0	203,121	203,121	99,722	0	0	0	0	0	0	0
13:44:46	-314,892	2153,588	11,308	11,279	10,339	6,738	8,661	21,3	951,976	24,748	2153,588	0	203,121	203,121	99,722	0	0	0	0	0	0	0
13:44:46	-144,042	2152,148	11,308	11,23	10,331	6,723	8,623	21,3	951,976	24,748	2152,148	0	203,121	203,121	99,722	0	0	0	0	0	0	0
13:44:46	-234,326	2149,804	11,162	11,181	10,326	6,699	8,586	21,3	951,976	24,748	2149,804	0	203,121	203,121	99,722	0	0	0	0	0	0	0
13:44:46	-216,87	2147,636	11,015	11,035	10,321	6,676	8,548	21,3	951,976	24,748	2147,636	0	203,121	203,121	99,722	0	0	0	0	0	0	0
13:44:46	-172,338	2145,912	10,966	10,888	10,314	6,658	8,511	21,3	951,976	24,748	2145,912	0	203,121	203,121	99,722	0	0	0	0	0	0	0
13:44:46	-97,705	2144,935	10,966	10,888	10,308	6,648	8,475	21,3	951,976	24,748	2144,935	0	203,121	203,121	99,722	0	0	0	0	0	0	0
13:44:46	-116,845	2143,767	11,015	10,888	10,299	6,636	8,439	21,3	951,976	24,748	2143,767	0	203,121	203,121	99,722	0	0	0	0	0	0	0
13:44:46	-28,027	2143,486	11,162	11,181	10,29	6,633	8,403	21,3	951,976	24,748	2143,486	0	203,121	203,121	99,722	0	0	0	0	0	0	0
13:44:46	-259,179	2140,895	11,113	11,035	10,278	6,607	8,368	21,3	951,976	24,748	2140,895	0	203,121	203,121	99,722	0	0	0	0	0	0	0
13:44:46	-97,851	2139,916	11,113	11,181	10,272	6,597	8,333	21,3	951,976	24,748	2139,916	0	203,121	203,121	99,722	0	0	0	0	0	0	0
13:44:46	-150,341	2138,413	11,113	11,181	10,264	6,581	8,299	21,3	951,976	24,748	2138,413	0	203,121	203,121	99,722	0	0	0	0	0	0	0
13:44:46	-227,246	2136,14	11,015	11,035	10,256	6,558	8,265	21,3	951,976	24,748	2136,14	0	203,121	203,121	99,722	0	0	0	0	0	0	0
13:44:46	-242,114	2133,719	10,771	10,84	10,255	6,533	8,231	21,3	951,976	24,748	2133,719	0	203,121	203,121	99,722	0	0	0	0	0	0	0
13:44:46	-136,181	2132,357	10,625	10,595	10,255	6,519	8,197	21,3	951,976	24,748	2132,357	0	203,121	203,121	99,722	0	0	0	0	0	0	0
13:44:46	-204,736	2130,31	10,478	10,547	10,251	6,498	8,164	21,3	951,976	24,748	2130,31	0	203,121	203,121	99,722	0	0	0	0	0	0	0
13:44:46	-15,087	2130,159	10,478	10,498	10,25	6,496	8,131	21,3	951,976	24,748	2130,159	0	203,121	203,121	99,722	0	0	0	0	0	0	0
13:44:46	-106,982	2129,089	10,527	10,595	10,242	6,485	8,099	21,3	951,976	24,748	2129,089	0	203,121	203,121	99,722	0	0	0	0	0	0	0
13:44:46	6,982	2129,159	10,625	10,693	10,237	6,486	8,067	21,3	951,976	24,748	2129,089	0	203,121	203,121	99,722	0	0	0	0	0	0	0
13:44:46	-18,579	2128,973	10,771	10,693	10,228	6,484	8,036	21,3	951,976	24,748	2128,973	0	203,121	203,121	99,722	0	0	0	0	0	0	0
13:44:46	-246,459	2126,509	10,673	10,742	10,219	6,458	8,005	21,3	951,976	24,748	2126,509	0	203,121	203,121	99,722	0	0	0	0	0	0	0
13:44:46	-86,035	2125,648	10,673	10,742	10,214	6,449	7,975	21,3	951,976	24,748	2125,648	0	203,121	203,121	99,722	0	0	0	0	0	0	0
13:44:46	18,725	2125,836	10,771	10,742	10,21	6,451	7,945	21,3	951,976	24,748	2125,648	0	203,121	203,121	99,722	0	0	0	0	0	0	0
13:44:46	-103,54	2124,8	10,673	10,595	10,209	6,441	7,915	21,3	951,976	24,748	2124,8	0	203,121	203,121	99,722	0	0	0	0	0	0	0
13:44:46	-209,008	2122,71	10,527	10,547	10,205	6,419	7,886	21,3	951,976	24,748	2122,71	0	203,121	203,121	99,722	0	0	0	0	0	0	0
13:44:46	-45,336	2122,257	10,478	10,498	10,205	6,415	7,857	21,3	951,976	24,748	2122,257	0	203,121	203,121	99,722	0	0	0	0	0	0	0
13:44:46	-59,204	2121,665	10,429	10,4	10,204	6,408	7,829	21,3	951,976	24,748	2121,665	0	203,121	203,121	99,722	0	0	0	0	0	0	0
13:44:47	-162,573	2120,039	10,332	10,351	10,2	6,392	7,801	21,3	951,976	24,748	2120,039	0	203,121	203,121	99,722	0	0	0	0	0	0	0
13:44:47	-72,998	2119,309	10,332	10,302	10,196	6,384	7,773	21,3	951,976	24,748	2119,309	0	203,121	203,121	99,722	0	0	0	0	0	0	0
13:44:47	48,852	2119,797	10,478	10,4	10,191	6,389	7,746	21,3	951,976	24,748	2119,309	0	203,121	203,121	99,722	0	0	0	0	0	0	0
13:44:47	-131,152	2118,486	10,429	10,4	10,186	6,376	7,719	21,1	953,025	24,748	2118,486	0	203,121	203,121	99,722	0	0	0	0	0	0	0
13:44:47	-106,42	2117,422	10,478	10,498	10,178	6,365	7,692	21,1	953,025	24,748	2117,422	0	203,121	203,121	99,722	0	0	0	0	0	0	0
13:44:47	-88,134	2116,54	10,478	10,498	10,173	6,356	7,666	21,1	953,025	24,748	2116,54	0	203,121	203,121	99,722	0	0	0	0	0	0	0
13:44:47	-41,625	2116,124	10,527	10,547	10,168	6,351	7,64	21,1	953,025	24,748	2116,124	0	203,121	203,121	99,722	0	0	0	0	0	0	0
13:44:47	-121,411	2114,91	10,478	10,498	10,164	6,339	7,615	21,1	953,025	24,748	2114,91	0	203,121	203,121	99,722	0	0	0	0	0	0	0
13:44:47	-57,275	2114,337	10,429	10,4	10,163	6,333	7,59	21,1	953,025	24,748	2114,337	0	203,121	203,121	99,722	0	0	0	0	0	0	0
13:44:47	-155,957	2112,778	10,332	10,351	10,159	6,317	7,565	21,1	953,025	24,748	2112,778	0	203,121	203,121	99,722	0	0	0	0	0	0	0
13:44:47	-11,767	2112,66	10,332	10,351	10,159	6,316	7,54	21,1	953,025	24,748	2112,66	0	203,121	203,121	99,722	0	0	0	0	0	0	0
13:44:47	-76,171	2111,898	10,332	10,302	10,154	6,308	7,516	21,1	953,025	24,748	2111,898	0	203,121	203,121	99,722	0	0	0	0	0	0	0
13:44:47	-133,374	2110,565	10,283	10,351	10,149	6,294	7,492	21,1	953,025	24,748	2110,565	0	203,121	203,121	99,722	0	0	0	0	0	0	0
13:44:47	-178,393	2108,781	10,185	10,205	10,144	6,276	7,468	21,1	953,025	24,748	2108,781	0	201,376	201,376	99,715	0	0	0	0	0	0	0
13:44:47	56,201	2109,343	10,332	10,351	10,14	6,281	7,445	21,1	953,025	24,748	2108,781	0	201,376	201,376	99,715	0	0	0	0	0	0	0
13:44:47	12,06	2109,463	10,429	10,4	10,135	6,283	7,422	21,1	953,025	24,748	2108,782	0	201,376	201,376	99,715	0	0	0	0	0	0	0
13:44:47	-101,22	2108,451	10,332	10,302	10,135	6,272	7,4	21,1	953,025	24,748	2108,451	0	201,376	201,376	99,715	0	0	0	0	0	0	0
13:44:47	-78,295	2107,668	10,332	10,205	10,13	6,264	7,377	21,1	953,025	24,748	2107,668	0	201,376	201,376	99,715	0	0	0	0	0	0	0
13:44:47	-135,668	2106,311	10,185	10,156	10,13	6,25	7,355	21,1	953,025	24,748	2106,311	0	201,376	201,376	99,715	0	0	0	0	0	0	0
13:44:47	-45,239	2105,859	10,136	10,156	10,13	6,245	7,333	21,1	953,025	24,748	2105,859	0	201,376	201,376	99,715	0	0	0	0	0	0	0
13:44:47	0	2105,859	10,136	10,058	10,13	6,245	7,312	21,1	953,025	24,748	2105,859	0	201,376	201,376	99,715	0	0	0	0	0	0	0
13:44:47	-168,823	2104,171	10,039	10,058	10,126	6,228	7,291	21,1	953,025	24,748	2104,171	0	201,376	201,376	99,715	0	0	0	0	0	0	0
13:44:47	125,976	2105,431	10,185	10,302	10,125	6,241	7,27	21,1	953,025	24,748	2104,172	0	201,376	201,376	99,715	0	0	0	0	0	0	0
13:44:47	-57,666	2104,854	10,283	10,205	10,117	6,235	7,25	21,1	953,025	24,748	2104,173	0	201,376	201,376	99,715	0	0	0	0	0	0	0
13:44:47	-45,019	2104,404	10,332	10,4	10,112	6,23	7,23	21,1	953,025	24,748	2104,173	0	201,376	201,376	99,715	0	0	0	0	0	0	0
13:44:47	10,034	2104,504	10,429	10,4	10,107	6,232	7,21	21,1	953,025	24,748	2104,174	0	201,376	201,376	99,715	0	0	0	0	0	0	0
13:44:47	-90,405	2103,6	10,332	10,302	10,107	6,222	7,191	21,1	953,025	24,748	2103,6	0	201,376	201,376	99,715	0	0	0	0	0	0	0
13:44:47	-45,239	2103,148	10,283	10,351	10,107	6,218	7,172	21,1	953,025	24,748	2103,148	0	201,376	201,376	99,715	0	0	0	0	0	0	0
13:44:47	-90,38	2102,244	10,185	10,205	10,107	6,208	7,153	21,1	953,025	24,748	2102,244	0	201,376	201,376	99,715	0	0	0	0	0	0	0
13:44:47	-45,214	2101,792	10,136	10,156	10,107	6,204	7,134	21,1	953,025	24,748	2101,792	0	201,376	201,376	99,715	0	0	0	0	0	0	0
13:44:47	0	2101,792	10,136	10,156	10,107	6,204	7,116	21,1	953,025	24,748	2101,792	0	201,376	201,376	99,715	0	0	0	0	0	0	0
13:44:47	-170,922	2100,082	10,039	10,009	10,102	6,186	7,098	21,1	953,025	24,748	2100,082	0	201,376	201,376	99,715	0	0	0	0	0	0	0
13:44:47	-90,356	2099,179	9,941	9,668	10,102	6,177	7,08	21,1	953,025	24,748	2099,179	0	201,376	201,376	99,715	0	0	0	0	0	0	0
13:44:47	217,333	2101,352	10,185	10,156	10,102	6,199	7,063	21,1	953,025	24,748	2099,181	0	201,376	201,376	99,715	0	0	0	0	0	0	0
13:44:47	-126,806	2100,084	10,136	10,009	10,097	6,186	7,045	21,1	953,025	24,748	2099,182	0	201,376	201,376	99,715	0	0	0	0	0	0	0
13:44:47	-81,591	2099,268	10,136	10,009	10,093	6,178	7,028	21,1	953,025	24,748	2099,182	0	201,376	201,376	99,715	0	0	0	0	0	0	0
13:44:47	-27,758	2098,991	10,185	10,058	10,089	6,175	7,012	21,1	953,025	24,748	2098,991	0	201,376	201,376	99,715	0	0	0	0	0	0	0
13:44:47	-8,642	2098,904	10,185	10,058	10,088	6,174	6,995	21,1	953,025	24,748	2098,904	0	201,376	201,376	99,715	0	0	0	0	0	0	0
13:44:47	17,382	2099,078	10,283	10,156	10,084	6,176	6,979	21,1	953,025	24,748	2098,904	0	201,376	201,376	99,715	0	0	0	0	0	0	0
13:44:47	-8,618	2098,992	10,283	10,156	10,083	6,175	6,963	21,1	953,025	24,748	2098,904	0	201,376	201,376	99,715	0	0	0	0	0	0	0
13:44:47	-135,546	2097,636	10,136	10,009	10,083	6,161	6,948	21,1	953,025	24,748	2097,636	0	201,376	201,376	99,715	0	0	0	0	0	0	0
13:44:47	-174,047	2095,896	10,039	9,863	10,079	6,143	6,932	21,1	953,025	24,748	2095,896	0	201,376	201,376	99,715	0	0	0	0	0	0	0
13:44:47	0	2095,896	10,039	10,009	10,079	6,143	6,916	21,1	953,025	24,748	2095,896	0	201,376	201,376	99,715	0	0	0	0	0	0	0
13:44:47	90,356	2096,799	10,136	10,058	10,079	6,152	6,901	21,1	953,025	24,748	2095,897	0	201,376	201,376	99,715	0	0	0	0	0	0	0
13:44:47	0	2096,799	10,136	10,058	10,079	6,152	6,887	21,1	953,025	24,748	2095,898	0	201,376	201,376	99,715	0	0	0	0	0	0	0
13:44:47	-82,666	2095,973	10,136	10,156	10,074	6,144	6,872	21,1	953,025	24,748	2095,898	0	201,376	201,376	99,715	0	0	0	0	0	0	0
13:44:47	-90,307	2095,07	10,039	10,058	10,074	6,134	6,858	21,1	953,025	24,748	2095,07	0	201,376	201,376	99,715	0	0	0	0	0	0	0
13:44:47	52,832	2095,598	10,185	10,058	10,069	6,14	6,844	21,1	953,025	24,748	2095,07	0	201,376	201,376	99,715	0	0	0	0	0	0	0
13:44:47	-74,023	2094,858	10,185	10,205	10,065	6,132	6,83	21,1	953,025	24,748	2094,858	0	201,376	201,376	99,715	0	0	0	0	0	0	0
13:44:47	-53,613	2094,322	10,136	10,156	10,065	6,127	6,816	21,1	953,025	24,748	2094,322	0	201,376	201,376	99,715	0	0	0	0	0	0	0
13:44:47	-90,332	2093,418	10,039	10,009	10,065	6,117	6,802	21,1	953,025	24,748	2093,418	0	201,376	201,376	99,715	0	0	0	0	0	0	0
13:44:47	0	2093,418	10,039	10,009	10,065	6,117	6,789	21,1	953,025	24,748	2093,418	0	201,376	201,376	99,715	0	0	0	0	0	0	0
13:44:47	-45,141	2092,967	9,99	9,961	10,065	6,113	6,775	21,1	953,025	24,748	2092,967	0	201,376	201,376	99,715	0	0	0	0	0	0	0
13:44:47	-127,734	2091,69	9,941	9,814	10,06	6,099	6,762	21,1	953,025	24,748	2091,69	0	201,376	201,376	99,715	0	0	0	0	0	0	0
13:44:47	90,283	2092,592	10,039	10,009	10,06	6,109	6,749	21,1	953,025	24,748	2091,69	0	201,376	201,376	99,715	0	0	0	0	0	0	0
13:44:47	0	2092,592	10,039	10,009	10,06	6,109	6,737	21,1	953,025	24,748	2091,691	0	201,376	201,376	99,715	0	0	0	0	0	0	0
13:44:47	0	2092,592	10,039	10,058	10,06	6,109	6,725	21,1	953,025	24,748	2091,692	0	201,376	201,376	99,715	0	0	0	0	0	0	0
13:44:47	-45,141	2092,141	9,99	9,961	10,06	6,104	6,712	21,1	953,025	24,748	2091,693	0	201,376	201,376	99,715	0	0	0	0	0	0	0
13:44:47	-84,96	2091,291	9,99	9,961	10,055	6,095	6,7	21,1	953,025	24,748	2091,291	0	201,376	201,376	99,715	0	0	0	0	0	0	0
13:44:47	0	2091,291	9,99	10,009	10,055	6,095	6,688	21,1	953,025	24,748	2091,291	0	201,376	201,376	99,715	0	0	0	0	0	0	0
13:44:47	-135,4	2089,937	9,843	9,814	10,055	6,081	6,676	21,1	953,025	24,748	2089,937	0	201,376	201,376	99,715	0	0	0	0	0	0	0
13:44:47	90,258	2090,84	9,941	9,863	10,055	6,091	6,665	21,1	953,025	24,748	2089,938	0	201,376	201,376	99,715	0	0	0	0	0	0	0
13:44:47	45,141	2091,291	9,99	9,961	10,055	6,095	6,654	21,1	953,025	24,748	2089,94	0	201,376	201,376	99,715	0	0	0	0	0	0	0
13:44:47	-76,123	2090,53	9,99	10,009	10,051	6,087	6,643	21,1	953,025	24,748	2089,94	0	201,376	201,376	99,715	0	0	0	0	0	0	0
13:44:47	37,597	2090,906	10,039	10,009	10,05	6,091	6,632	21,1	953,025	24,748	2089,941	0	201,376	201,376	99,715	0	0	0	0	0	0	0
13:44:47	-45,141	2090,455	9,99	9,961	10,05	6,087	6,621	21,1	953,025	24,748	2089,941	0	201,376	201,376	99,715	0	0	0	0	0	0	0
13:44:47	45,141	2090,906	10,039	10,058	10,05	6,091	6,611	21,1	953,025	24,748	2089,942	0	201,376	201,376	99,715	0	0	0	0	0	0	0
13:44:47	-122,363	2089,682	9,99	10,009	10,046	6,079	6,6	21,1	953,025	24,748	2089,682	0	201,376	201,376	99,715	0	0	0	0	0	0	0
13:44:47	-7,543	2089,607	9,99	9,961	10,045	6,078	6,59	21,1	953,025	24,748	2089,607	0	201,376	201,376	99,715	0	0	0	0	0	0	0
13:44:47	0	2089,607	9,99	9,961	10,045	6,078	6,58	21,1	953,025	24,748	2089,607	0	201,376	201,376	99,715	0	0	0	0	0	0	0
13:44:47	135,424	2090,961	10,136	10,058	10,045	6,092	6,571	21,1	953,025	24,748	2089,608	0	201,376	201,376	99,715	0	0	0	0	0	0	0
13:44:47	-167,504	2089,286	10,039	10,058	10,041	6,075	6,561	21,1	953,025	24,748	2089,286	0	201,376	201,376	99,715	0	0	0	0	0	0	0
13:44:47	-6,518	2089,221	10,039	10,058	10,041	6,074	6,551	21,1	953,025	24,748	2089,221	0	201,376	201,376	99,715	0	0	0	0	0	0	0
13:44:47	0	2089,221	10,039	10,058	10,041	6,074	6,542	21,1	953,025	24,748	2089,221	0	201,376	201,376	99,715	0	0	0	0	0	0	0
13:44:47	-77,148	2088,45	10,039	10,009	10,036	6,066	6,533	21,1	953,025	24,748	2088,45	0	201,376	201,376	99,715	0	0	0	0	0	0	0
13:44:47	-45,141	2087,998	9,99	9,961	10,036	6,061	6,523	21,1	953,025	24,748	2087,998	0	201,376	201,376	99,715	0	0	0	0	0	0	0
13:44:47	-135,351	2086,645	9,843	9,863	10,036	6,047	6,514	21,1	953,025	24,748	2086,645	0	201,376	201,376	99,715	0	0	0	0	0	0	0
13:44:47	90,234	2087,547	9,941	9,814	10,036	6,057	6,505	21,1	953,025	24,748	2086,646	0	201,376	201,376	99,715	0	0	0	0	0	0	0
13:44:47	0	2087,547	9,941	9,961	10,036	6,057	6,496	21,1	953,025	24,748	2086,647	0	201,376	201,376	99,715	0	0	0	0	0	0	0
13:44:47	-6,518	2087,482	9,941	9,863	10,036	6,056	6,488	21,1	953,025	24,748	2086,648	0	201,376	201,376	99,715	0	0	0	0	0	0	0
13:44:47	-79,467	2086,687	9,941	9,863	10,031	6,048	6,479	21,1	953,025	24,748	2086,648	0	201,376	201,376	99,715	0	0	0	0	0	0	0
13:44:47	45,141	2087,138	9,99	9,961	10,031	6,052	6,471	21,1	953,025	24,748	2086,648	0	201,376	201,376	99,715	0	0	0	0	0	0	0
13:44:47	0	2087,138	9,99	9,961	10,031	6,052	6,462	21,1	953,025	24,748	2086,648	0	201,376	201,376	99,715	0	0	0	0	0	0	0
13:44:47	-84,765	2086,291	9,99	9,961	10,027	6,044	6,454	21,1	953,025	24,748	2086,291	0	201,376	201,376	99,715	0	0	0	0	0	0	0
13:44:47	-45,117	2085,84	9,941	9,863	10,027	6,039	6,446	21,1	953,025	24,748	2085,84	0	201,376	201,376	99,715	0	0	0	0	0	0	0
13:44:47	0	2085,84	9,941	9,814	10,027	6,039	6,438	21,1	953,025	24,748	2085,84	0	201,376	201,376	99,715	0	0	0	0	0	0	0
13:44:47	5,468	2085,894	10,039	10,009	10,022	6,04	6,43	21,1	953,025	24,748	2085,84	0	201,376	201,376	99,715	0	0	0	0	0	0	0
13:44:47	-45,092	2085,443	9,99	9,961	10,022	6,035	6,423	21,1	953,025	24,748	2085,443	0	201,376	201,376	99,715	0	0	0	0	0	0	0
13:44:47	-80,517	2084,638	9,99	9,961	10,017	6,027	6,415	21,1	953,025	24,748	2084,638	0	201,376	201,376	99,715	0	0	0	0	0	0	0
13:44:47	-45,117	2084,187	9,941	9,863	10,017	6,022	6,407	21,1	953,025	24,748	2084,187	0	201,376	201,376	99,715	0	0	0	0	0	0	0
13:44:47	-5,273	2084,134	9,941	9,863	10,017	6,022	6,4	21,1	953,025	24,748	2084,134	0	201,376	201,376	99,715	0	0	0	0	0	0	0
13:44:47	-90,209	2083,232	9,843	9,716	10,017	6,012	6,392	21,1	953,025	24,748	2083,232	0	201,376	201,376	99,715	0	0	0	0	0	0	0
13:44:47	-124,536	2081,987	9,795	9,863	10,012	5,999	6,384	21,1	953,025	24,748	2081,987	0	201,376	201,376	99,715	0	0	0	0	0	0	0
13:44:47	135,278	2083,34	9,941	9,961	10,012	6,013	6,377	21,1	953,025	24,748	2081,988	0	201,376	201,376	99,715	0	0	0	0	0	0	0
13:44:47	0	2083,34	9,941	9,961	10,012	6,013	6,37	21,1	953,025	24,748	2081,99	0	201,376	201,376	99,715	0	0	0	0	0	0	0
13:44:47	-175,976	2081,58	9,843	9,814	10,008	5,995	6,362	21,1	953,025	24,748	2081,58	0	201,376	201,376	99,715	0	0	0	0	0	0	0
13:44:47	90,185	2082,482	9,941	9,863	10,008	6,004	6,355	21,1	953,025	24,748	2081,581	0	201,376	201,376	99,715	0	0	0	0	0	0	0
13:44:47	0	2082,482	9,941	9,814	10,008	6,004	6,349	21,1	953,025	24,748	2081,582	0	201,376	201,376	99,715	0	0	0	0	0	0	0
13:44:47	-90,185	2081,58	9,843	9,668	10,008	5,995	6,342	21,1	953,025	24,748	2081,58	0	201,376	201,376	99,715	0	0	0	0	0	0	0
13:44:47	9,667	2081,677	9,941	9,961	10,003	5,996	6,335	21,1	953,025	24,748	2081,58	0	201,376	201,376	99,715	0	0	0	0	0	0	0
13:44:48	39,648	2082,073	9,99	9,863	10,003	6	6,328	21,1	953,025	24,748	2081,58	0	201,376	201,376	99,715	0	0	0	0	0	0	0
13:44:48	-81,42	2081,259	9,99	9,961	9,998	5,992	6,322	21,1	953,025	24,748	2081,259	0	201,376	201,376	99,715	0	0	0	0	0	0	0
13:44:48	0	2081,259	9,99	9,863	9,998	5,992	6,315	21,1	953,025	24,748	2081,259	0	201,376	201,376	99,715	0	0	0	0	0	0	0
13:44:48	0	2081,259	9,99	9,961	9,998	5,992	6,309	21	952,436	24,748	2081,259	0	201,376	201,376	99,715	0	0	0	0	0	0	0
13:44:48	-43,75	2080,821	9,941	9,863	9,998	5,987	6,303	21	952,436	24,748	2080,821	0	201,376	201,376	99,715	0	0	0	0	0	0	0
13:44:48	0	2080,821	9,941	9,863	9,998	5,987	6,296	21	952,436	24,748	2080,821	0	201,376	201,376	99,715	0	0	0	0	0	0	0
13:44:48	-135,253	2079,469	9,795	9,716	9,998	5,973	6,29	21	952,436	24,748	2079,469	0	201,376	201,376	99,715	0	0	0	0	0	0	0
13:44:48	0	2079,469	9,795	9,668	9,998	5,973	6,284	21	952,436	24,748	2079,469	0	201,376	201,376	99,715	0	0	0	0	0	0	0
13:44:48	54,736	2080,016	9,941	9,863	9,993	5,979	6,278	21	952,436	24,748	2079,469	0	201,376	201,376	99,715	0	0	0	0	0	0	0
13:44:48	-95,629	2079,06	9,843	9,814	9,993	5,969	6,272	21	952,436	24,748	2079,06	0	201,376	201,376	99,715	0	0	0	0	0	0	0
13:44:48	90,161	2079,961	9,941	9,863	9,993	5,978	6,266	21	952,436	24,748	2079,061	0	201,376	201,376	99,715	0	0	0	0	0	0	0
13:44:48	-90,161	2079,06	9,843	9,863	9,993	5,969	6,26	21	952,436	24,748	2079,06	0	201,376	201,376	99,715	0	0	0	0	0	0	0
13:44:48	90,161	2079,961	9,941	9,961	9,993	5,978	6,255	21	952,436	24,748	2079,061	0	201,376	201,376	99,715	0	0	0	0	0	0	0
13:44:48	-80,322	2079,158	9,941	9,863	9,989	5,97	6,249	21	952,436	24,748	2079,061	0	200,647	200,647	99,712	0	0	0	0	0	0	0
13:44:48	0	2079,158	9,941	9,961	9,989	5,97	6,244	21	952,436	24,748	2079,061	0	200,647	200,647	99,712	0	0	0	0	0	0	0
13:44:48	0	2079,158	9,941	9,863	9,989	5,97	6,238	21	952,436	24,748	2079,061	0	200,647	200,647	99,712	0	0	0	0	0	0	0
13:44:48	-90,185	2078,256	9,843	9,814	9,989	5,961	6,233	21	952,436	24,748	2078,256	0	200,647	200,647	99,712	0	0	0	0	0	0	0
13:44:48	90,185	2079,158	9,941	9,961	9,989	5,97	6,228	21	952,436	24,748	2078,257	0	200,647	200,647	99,712	0	0	0	0	0	0	0
13:44:48	-90,185	2078,256	9,843	9,814	9,989	5,961	6,223	21	952,436	24,748	2078,256	0	200,647	200,647	99,712	0	0	0	0	0	0	0
13:44:48	90,185	2079,158	9,941	9,863	9,989	5,97	6,218	21	952,436	24,748	2078,257	0	200,647	200,647	99,712	0	0	0	0	0	0	0
13:44:48	-90,185	2078,256	9,843	9,863	9,989	5,961	6,213	21	952,436	24,748	2078,256	0	200,647	200,647	99,712	0	0	0	0	0	0	0
13:44:48	90,185	2079,158	9,941	9,814	9,989	5,97	6,208	21	952,436	24,748	2078,257	0	200,647	200,647	99,712	0	0	0	0	0	0	0
13:44:48	45,068	2079,609	9,99	9,961	9,989	5,975	6,203	21	952,436	24,748	2078,259	0	200,647	200,647	99,712	0	0	0	0	0	0	0
13:44:48	-135,253	2078,256	9,843	9,619	9,989	5,961	6,198	21	952,436	24,748	2078,256	0	200,647	200,647	99,712	0	0	0	0	0	0	0
13:44:48	135,253	2079,609	9,99	9,863	9,989	5,975	6,194	21	952,436	24,748	2078,258	0	200,647	200,647	99,712	0	0	0	0	0	0	0
13:44:48	0	2079,609	9,99	9,863	9,989	5,975	6,19	21	952,436	24,748	2078,259	0	200,647	200,647	99,712	0	0	0	0	0	0	0
13:44:48	180,395	2081,413	10,185	10,156	9,989	5,993	6,186	21	952,436	24,748	2078,262	0	200,647	200,647	99,712	0	0	0	0	0	0	0
13:44:48	351,074	2084,924	10,478	10,547	9,993	6,03	6,183	21	952,436	24,748	2078,269	0	200,647	200,647	99,712	0	0	0	0	0	0	0
13:44:48	402,026	2088,944	10,82	11,084	9,998	6,071	6,181	21	952,436	24,748	2078,28	0	200,647	200,647	99,712	0	0	0	0	0	0	0
13:44:48	538,72	2094,331	11,308	11,621	10,003	6,127	6,18	21	952,436	24,748	2078,296	0	200,647	200,647	99,712	0	0	0	0	0	0	0
13:44:48	739,135	2101,723	11,748	12,353	10,022	6,203	6,18	21	952,436	24,748	2078,319	0	200,647	200,647	99,712	0	0	0	0	0	0	0
13:44:48	702,001	2108,743	12,138	12,988	10,041	6,275	6,182	21	952,436	24,748	2078,35	0	200,647	200,647	99,712	0	0	0	0	0	0	0
13:44:48	760,888	2116,351	12,334	13,33	10,074	6,354	6,185	21	952,436	24,748	2078,388	0	200,647	200,647	99,712	0	0	0	0	0	0	0
13:44:48	835,253	2124,704	12,431	13,574	10,116	6,44	6,19	21	952,436	24,748	2078,434	0	200,647	200,647	99,712	0	0	0	0	0	0	0
13:44:48	824,047	2132,944	12,431	13,769	10,163	6,525	6,197	21	952,436	24,748	2078,489	0	200,647	200,647	99,712	0	0	0	0	0	0	0
13:44:48	799,975	2140,944	12,334	13,574	10,213	6,607	6,205	21	952,436	24,748	2078,551	0	200,647	200,647	99,712	0	0	0	0	0	0	0
13:44:48	1170,19	2152,646	12,627	14,111	10,264	6,728	6,215	21	952,436	24,748	2078,625	0	200,647	200,647	99,712	0	0	0	0	0	0	0
13:44:48	872,729	2161,373	12,627	14,453	10,314	6,818	6,227	21	952,436	24,748	2078,708	0	200,647	200,647	99,712	0	0	0	0	0	0	0
13:44:48	1169,555	2173,069	12,968	14,746	10,362	6,938	6,241	21	952,436	24,748	2078,803	0	200,647	200,647	99,712	0	0	0	0	0	0	0
13:44:48	1158,422	2184,653	13,31	15,185	10,41	7,058	6,257	21	952,436	24,748	2078,908	0	200,647	200,647	99,712	0	0	0	0	0	0	0
13:44:48	1531,86	2199,972	14,14	16,162	10,452	7,216	6,276	21	952,436	24,748	2079,029	0	200,647	200,647	99,712	0	0	0	0	0	0	0
13:44:48	1159,985	2211,572	14,433	16,699	10,502	7,335	6,297	21	952,436	24,748	2079,162	0	200,647	200,647	99,712	0	0	0	0	0	0	0
13:44:48	1636,572	2227,937	15,068	16,894	10,561	7,504	6,32	21	952,436	24,748	2079,311	0	200,647	200,647	99,712	0	0	0	0	0	0	0
13:44:48	787,67	2235,814	14,775	17,187	10,622	7,585	6,345	21	952,436	24,748	2079,467	0	200,647	200,647	99,712	0	0	0	0	0	0	0
13:44:48	1081,567	2246,63	14,629	17,187	10,691	7,697	6,371	21	952,436	24,748	2079,634	0	200,647	200,647	99,712	0	0	0	0	0	0	0
13:44:48	981,274	2256,442	14,433	17,041	10,757	7,798	6,399	21	952,436	24,748	2079,811	0	200,647	200,647	99,712	0	0	0	0	0	0	0
13:44:48	1616,381	2272,606	14,922	17,383	10,822	7,965	6,43	21	952,436	24,748	2080,004	0	200,647	200,647	99,712	0	0	0	0	0	0	0
13:44:48	1160,595	2284,212	14,922	17,92	10,888	8,084	6,463	21	952,436	24,748	2080,208	0	200,647	200,647	99,712	0	0	0	0	0	0	0
13:44:48	1510,424	2299,317	15,459	18,115	10,944	8,24	6,497	21	952,436	24,748	2080,428	0	200,647	200,647	99,712	0	0	0	0	0	0	0
13:44:48	1544,482	2314,761	15,947	18,701	11,005	8,399	6,535	21	952,436	24,748	2080,662	0	200,647	200,647	99,712	0	0	0	0	0	0	0
13:44:48	1199,926	2326,761	16,24	19,14	11,057	8,523	6,574	21	952,436	24,748	2080,908	0	200,647	200,647	99,712	0	0	0	0	0	0	0
13:44:48	1638,964	2343,15	16,826	19,726	11,118	8,692	6,615	21	952,436	24,748	2081,17	0	200,647	200,647	99,712	0	0	0	0	0	0	0
13:44:48	1263,037	2355,781	17,021	19,824	11,179	8,822	6,658	21	952,436	24,748	2081,445	0	200,647	200,647	99,712	0	0	0	0	0	0	0
13:44:48	1285,595	2368,637	17,07	20,068	11,249	8,955	6,704	21	952,436	24,748	2081,732	0	200,647	200,647	99,712	0	0	0	0	0	0	0
13:44:48	1382,104	2382,458	17,168	19,873	11,322	9,097	6,75	21	952,436	24,748	2082,033	0	200,647	200,647	99,712	0	0	0	0	0	0	0
13:44:48	1441,577	2396,873	17,363	19,58	11,393	9,246	6,799	21	952,436	24,748	2082,347	0	200,647	200,647	99,712	0	0	0	0	0	0	0
13:44:48	1593,115	2412,805	17,851	20,361	11,456	9,41	6,851	21	952,436	24,748	2082,678	0	200,647	200,647	99,712	0	0	0	0	0	0	0
13:44:48	1573,364	2428,538	18,388	20,801	11,516	9,572	6,904	21	952,436	24,748	2083,023	0	200,647	200,647	99,712	0	0	0	0	0	0	0
13:44:48	1593,75	2444,476	18,877	21,142	11,579	9,736	6,959	21	952,436	24,748	2083,385	0	200,647	200,647	99,712	0	0	0	0	0	0	0
13:44:48	1447,705	2458,953	19,267	21,484	11,639	9,886	7,017	21	952,436	24,748	2083,761	0	200,647	200,647	99,712	0	0	0	0	0	0	0
13:44:48	1116,699	2470,12	19,316	22,119	11,7	10,001	7,075	21	952,436	24,748	2084,147	0	200,647	200,647	99,712	0	0	0	0	0	0	0
13:44:48	1086,84	2480,988	19,316	21,924	11,761	10,113	7,135	21	952,436	24,748	2084,544	0	200,647	200,647	99,712	0	0	0	0	0	0	0
13:44:48	1512,426	2496,112	19,756	21,826	11,822	10,269	7,196	21	952,436	24,748	2084,956	0	200,647	200,647	99,712	0	0	0	0	0	0	0
13:44:48	847,876	2504,591	19,512	22,119	11,883	10,356	7,258	21	952,436	24,748	2085,375	0	200,647	200,647	99,712	0	0	0	0	0	0	0
13:44:48	1376,464	2518,356	19,804	21,777	11,944	10,498	7,322	21	952,436	24,748	2085,808	0	200,647	200,647	99,712	0	0	0	0	0	0	0
13:44:48	675,122	2525,107	19,463	22,021	12,001	10,568	7,385	21	952,436	24,748	2086,248	0	200,647	200,647	99,712	0	0	0	0	0	0	0
13:44:48	1212,402	2537,231	19,756	22,021	12,053	10,693	7,45	21	952,436	24,748	2086,699	0	200,647	200,647	99,712	0	0	0	0	0	0	0
13:44:48	1735,644	2554,588	20,586	22,705	12,105	10,872	7,517	21	952,436	24,748	2087,167	0	200,647	200,647	99,712	0	0	0	0	0	0	0
13:44:48	1149,316	2566,081	20,83	22,949	12,157	10,99	7,585	21	952,436	24,748	2087,646	0	200,647	200,647	99,712	0	0	0	0	0	0	0
13:44:48	1183,447	2577,915	21,123	23,096	12,207	11,112	7,655	21	952,436	24,748	2088,136	0	200,647	200,647	99,712	0	0	0	0	0	0	0
13:44:48	1207,08	2589,986	21,416	23,34	12,259	11,236	7,725	21	952,436	24,748	2088,638	0	200,647	200,647	99,712	0	0	0	0	0	0	0
13:44:48	1089,721	2600,883	21,562	23,633	12,312	11,349	7,796	21	952,436	24,748	2089,15	0	200,647	200,647	99,712	0	0	0	0	0	0	0
13:44:48	1434,155	2615,225	22,051	23,877	12,366	11,497	7,868	21	952,436	24,748	2089,676	0	200,647	200,647	99,712	0	0	0	0	0	0	0
13:44:48	916,796	2624,393	22,002	23,682	12,42	11,591	7,941	21	952,436	24,748	2090,211	0	200,647	200,647	99,712	0	0	0	0	0	0	0
13:44:48	1096,386	2635,357	22,148	24,072	12,473	11,704	8,015	21	952,436	24,748	2090,756	0	200,647	200,647	99,712	0	0	0	0	0	0	0
13:44:48	1017,553	2645,532	22,197	24,023	12,528	11,809	8,09	21	952,436	24,748	2091,311	0	200,647	200,647	99,712	0	0	0	0	0	0	0
13:44:48	1235,546	2657,888	22,539	24,512	12,578	11,936	8,165	21	952,436	24,748	2091,877	0	200,647	200,647	99,712	0	0	0	0	0	0	0
13:44:48	1080,029	2668,688	22,783	24,512	12,625	12,048	8,241	21	952,436	24,748	2092,454	0	200,647	200,647	99,712	0	0	0	0	0	0	0
13:44:48	1089,624	2679,584	22,978	24,658	12,675	12,16	8,318	21	952,436	24,748	2093,041	0	200,647	200,647	99,712	0	0	0	0	0	0	0
13:44:48	743,994	2687,024	22,881	24,512	12,723	12,237	8,395	21	952,436	24,748	2093,635	0	200,647	200,647	99,712	0	0	0	0	0	0	0
13:44:48	1073,388	2697,758	23,125	24,658	12,769	12,348	8,472	21	952,436	24,748	2094,24	0	200,647	200,647	99,712	0	0	0	0	0	0	0
13:44:48	901,684	2706,775	23,271	24,609	12,812	12,44	8,55	21	952,436	24,748	2094,852	0	200,647	200,647	99,712	0	0	0	0	0	0	0
13:44:48	1036,499	2717,14	23,467	25,049	12,859	12,547	8,629	21	952,436	24,748	2095,474	0	200,647	200,647	99,712	0	0	0	0	0	0	0
13:44:48	1007,104	2727,211	23,711	25,146	12,902	12,651	8,707	21	952,436	24,748	2096,106	0	200,647	200,647	99,712	0	0	0	0	0	0	0
13:44:48	863,72	2735,848	23,808	25,244	12,945	12,74	8,787	21	952,436	24,748	2096,746	0	200,647	200,647	99,712	0	0	0	0	0	0	0
13:44:48	914,77	2744,996	23,955	25,146	12,988	12,835	8,866	21	952,436	24,748	2097,394	0	200,647	200,647	99,712	0	0	0	0	0	0	0
13:44:48	913,989	2754,136	24,101	25,342	13,031	12,929	8,946	21	952,436	24,748	2098,051	0	200,647	200,647	99,712	0	0	0	0	0	0	0
13:44:48	1064,257	2764,778	24,394	25,537	13,074	13,038	9,026	21	952,436	24,748	2098,718	0	200,647	200,647	99,712	0	0	0	0	0	0	0
13:44:48	780,932	2772,588	24,394	25,586	13,118	13,119	9,106	21	952,436	24,748	2099,392	0	200,647	200,647	99,712	0	0	0	0	0	0	0
13:44:48	810,253	2780,69	24,443	25,683	13,16	13,202	9,186	21	952,436	24,748	2100,073	0	200,647	200,647	99,712	0	0	0	0	0	0	0
13:44:48	1042,334	2791,113	24,736	25,83	13,202	13,31	9,267	21	952,436	24,748	2100,764	0	200,647	200,647	99,712	0	0	0	0	0	0	0
13:44:48	1010,376	2801,217	25,078	26,221	13,24	13,414	9,349	21	952,436	24,748	2101,465	0	200,647	200,647	99,712	0	0	0	0	0	0	0
13:44:48	1011,889	2811,336	25,42	26,465	13,277	13,518	9,43	21	952,436	24,748	2102,174	0	200,647	200,647	99,712	0	0	0	0	0	0	0
13:44:48	801,733	2819,353	25,566	26,611	13,314	13,601	9,512	21	952,436	24,748	2102,892	0	200,647	200,647	99,712	0	0	0	0	0	0	0
13:44:48	923,486	2828,588	25,859	26,904	13,349	13,696	9,594	21	952,436	24,748	2103,617	0	200,647	200,647	99,712	0	0	0	0	0	0	0
13:44:48	804,443	2836,633	26,006	27,002	13,386	13,779	9,676	21	952,436	24,748	2104,35	0	200,647	200,647	99,712	0	0	0	0	0	0	0
13:44:48	785,131	2844,484	26,152	27,002	13,421	13,86	9,758	21	952,436	24,748	2105,091	0	200,647	200,647	99,712	0	0	0	0	0	0	0
13:44:48	643,969	2850,924	26,201	27,002	13,455	13,927	9,84	21	952,436	24,748	2105,837	0	200,647	200,647	99,712	0	0	0	0	0	0	0
13:44:48	628,808	2857,212	26,25	27,1	13,487	13,991	9,921	21	952,436	24,748	2106,588	0	200,647	200,647	99,712	0	0	0	0	0	0	0
13:44:48	831,909	2865,531	26,494	27,246	13,52	14,077	10,003	21	952,436	24,748	2107,347	0	200,647	200,647	99,712	0	0	0	0	0	0	0
13:44:49	745,825	2872,989	26,689	27,49	13,55	14,154	10,084	21	952,436	24,748	2108,112	0	200,647	200,647	99,712	0	0	0	0	0	0	0
13:44:49	799,292	2880,982	26,982	27,685	13,578	14,236	10,166	21	952,436	24,748	2108,885	0	200,647	200,647	99,712	0	0	0	0	0	0	0
13:44:49	697,705	2887,959	27,226	27,832	13,604	14,308	10,247	21	952,436	24,748	2109,664	0	200,647	200,647	99,712	0	0	0	0	0	0	0
13:44:49	801,025	2895,969	27,519	28,027	13,632	14,391	10,328	21,2	952,436	24,748	2110,451	0	200,647	200,647	99,712	0	0	0	0	0	0	0
13:44:49	590,966	2901,879	27,617	27,978	13,659	14,452	10,409	21,2	952,436	24,748	2111,242	0	200,647	200,647	99,712	0	0	0	0	0	0	0
13:44:49	513,72	2907,016	27,617	28,125	13,688	14,505	10,489	21,2	952,436	24,748	2112,038	0	200,647	200,647	99,712	0	0	0	0	0	0	0
13:44:49	594,409	2912,96	27,617	28,027	13,721	14,566	10,569	21,2	952,436	24,748	2112,839	0	200,647	200,647	99,712	0	0	0	0	0	0	0
13:44:49	214,257	2915,103	27,324	27,832	13,75	14,588	10,648	21,2	952,436	24,748	2113,641	0	200,647	200,647	99,712	0	0	0	0	0	0	0
13:44:49	736,987	2922,473	27,471	27,978	13,783	14,664	10,727	21,2	952,436	24,748	2114,45	0	200,647	200,647	99,712	0	0	0	0	0	0	0
13:44:49	283,471	2925,307	27,324	27,783	13,807	14,693	10,805	21,2	952,436	24,748	2115,261	0	200,647	200,647	99,712	0	0	0	0	0	0	0
13:44:49	645,239	2931,76	27,373	27,783	13,84	14,76	10,882	21,2	952,436	24,748	2116,077	0	200,647	200,647	99,712	0	0	0	0	0	0	0
13:44:49	774,682	2939,507	27,715	28,174	13,864	14,84	10,96	21,2	952,436	24,748	2116,901	0	200,647	200,647	99,712	0	0	0	0	0	0	0
13:44:49	491,528	2944,422	27,861	28,174	13,883	14,89	11,037	21,2	952,436	24,748	2117,728	0	200,647	200,647	99,712	0	0	0	0	0	0	0
13:44:49	490,771	2949,33	28,008	28,369	13,902	14,941	11,113	21,2	952,436	24,748	2118,56	0	202,614	202,614	99,72	0	0	0	0	0	0	0
13:44:49	492,846	2954,258	28,154	28,516	13,921	14,992	11,189	21,2	952,436	24,748	2119,395	0	202,614	202,614	99,72	0	0	0	0	0	0	0
13:44:49	540,82	2959,666	28,35	28,564	13,94	15,048	11,265	21,2	952,436	24,748	2120,236	0	202,614	202,614	99,72	0	0	0	0	0	0	0
13:44:49	424,487	2963,911	28,35	28,564	13,964	15,091	11,34	21,2	952,436	24,748	2121,079	0	202,614	202,614	99,72	0	0	0	0	0	0	0
13:44:49	524,243	2969,154	28,447	28,711	13,987	15,145	11,415	21,2	952,436	24,748	2121,928	0	202,614	202,614	99,72	0	0	0	0	0	0	0
13:44:49	423,266	2973,386	28,447	28,564	14,011	15,189	11,489	21,2	952,436	24,748	2122,779	0	202,614	202,614	99,72	0	0	0	0	0	0	0
13:44:49	339,038	2976,777	28,447	28,662	14,03	15,224	11,562	21,2	952,436	24,748	2123,633	0	202,614	202,614	99,72	0	0	0	0	0	0	0
13:44:49	398,925	2980,766	28,496	28,564	14,049	15,265	11,635	21,2	952,436	24,748	2124,49	0	202,614	202,614	99,72	0	0	0	0	0	0	0
13:44:49	530,542	2986,071	28,691	29,004	14,068	15,32	11,707	21,2	952,436	24,748	2125,352	0	202,614	202,614	99,72	0	0	0	0	0	0	0
13:44:49	333,74	2989,409	28,691	28,906	14,087	15,354	11,778	21,2	952,436	24,748	2126,216	0	202,614	202,614	99,72	0	0	0	0	0	0	0
13:44:49	357,25	2992,981	28,789	28,857	14,101	15,391	11,849	21,2	952,436	24,748	2127,083	0	202,614	202,614	99,72	0	0	0	0	0	0	0
13:44:49	303,93	2996,021	28,838	29,053	14,115	15,422	11,919	21,2	952,436	24,748	2127,952	0	202,614	202,614	99,72	0	0	0	0	0	0	0
13:44:49	770,849	3003,729	29,277	29,541	14,133	15,502	11,989	21,2	952,436	24,748	2128,828	0	202,614	202,614	99,72	0	0	0	0	0	0	0
13:44:49	58,813	3004,317	29,082	29,248	14,147	15,508	12,058	21,2	952,436	24,748	2129,703	0	202,614	202,614	99,72	0	0	0	0	0	0	0
13:44:49	155,737	3005,875	28,984	29,102	14,162	15,524	12,126	21,2	952,436	24,748	2130,579	0	202,614	202,614	99,72	0	0	0	0	0	0	0
13:44:49	556,103	3011,436	29,277	29,443	14,176	15,581	12,194	21,2	952,436	24,748	2131,46	0	202,614	202,614	99,72	0	0	0	0	0	0	0
13:44:49	251,806	3013,954	29,277	29,541	14,19	15,607	12,261	21,2	952,436	24,748	2132,343	0	202,614	202,614	99,72	0	0	0	0	0	0	0
13:44:49	308,667	3017,04	29,277	29,443	14,207	15,639	12,327	21,2	952,436	24,748	2133,227	0	202,614	202,614	99,72	0	0	0	0	0	0	0
13:44:49	238,549	3019,426	29,326	29,443	14,218	15,664	12,393	21,2	952,436	24,748	2134,114	0	202,614	202,614	99,72	0	0	0	0	0	0	0
13:44:49	344,653	3022,872	29,424	29,541	14,231	15,699	12,458	21,2	952,436	24,748	2135,002	0	202,614	202,614	99,72	0	0	0	0	0	0	0
13:44:49	291,186	3025,784	29,473	29,59	14,245	15,729	12,522	21,2	952,436	24,748	2135,893	0	202,614	202,614	99,72	0	0	0	0	0	0	0
13:44:49	271,362	3028,498	29,57	29,785	14,254	15,757	12,585	21,2	952,436	24,748	2136,786	0	202,614	202,614	99,72	0	0	0	0	0	0	0
13:44:49	68,017	3029,178	29,473	29,59	14,264	15,764	12,648	21,2	952,436	24,748	2137,678	0	202,614	202,614	99,72	0	0	0	0	0	0	0
13:44:49	354,467	3032,723	29,668	29,687	14,272	15,801	12,709	21,2	952,436	24,748	2138,573	0	202,614	202,614	99,72	0	0	0	0	0	0	0
13:44:49	303,344	3035,756	29,814	29,883	14,281	15,832	12,771	21,2	952,436	24,748	2139,47	0	202,614	202,614	99,72	0	0	0	0	0	0	0
13:44:49	14,233	3035,899	29,668	29,736	14,29	15,834	12,831	21,2	952,436	24,748	2140,367	0	202,614	202,614	99,72	0	0	0	0	0	0	0
13:44:49	419,36	3040,092	29,912	30,078	14,299	15,877	12,89	21,2	952,436	24,748	2141,266	0	202,614	202,614	99,72	0	0	0	0	0	0	0
13:44:49	129,321	3041,385	29,814	29,932	14,312	15,89	12,949	21,2	952,436	24,748	2142,167	0	202,614	202,614	99,72	0	0	0	0	0	0	0
13:44:49	48,266	3041,868	29,668	29,883	14,323	15,895	13,007	21,2	952,436	24,748	2143,066	0	202,614	202,614	99,72	0	0	0	0	0	0	0
13:44:49	115,039	3043,018	29,619	29,785	14,332	15,907	13,064	21,2	952,436	24,748	2143,966	0	202,614	202,614	99,72	0	0	0	0	0	0	0
13:44:49	195,898	3044,977	29,668	29,883	14,34	15,927	13,12	21,2	952,436	24,748	2144,867	0	202,614	202,614	99,72	0	0	0	0	0	0	0
13:44:49	182,958	3046,807	29,766	29,932	14,345	15,946	13,175	21,2	952,436	24,748	2145,769	0	202,614	202,614	99,72	0	0	0	0	0	0	0
13:44:49	384,643	3050,653	30,059	30,273	14,35	15,986	13,23	21,2	952,436	24,748	2146,674	0	202,614	202,614	99,72	0	0	0	0	0	0	0
13:44:49	82,202	3051,475	30,059	30,127	14,354	15,994	13,285	21,2	952,436	24,748	2147,579	0	202,614	202,614	99,72	0	0	0	0	0	0	0
13:44:49	181,811	3053,294	30,156	30,273	14,359	16,013	13,338	21,2	952,436	24,748	2148,484	0	202,614	202,614	99,72	0	0	0	0	0	0	0
13:44:49	81,152	3054,105	30,156	30,225	14,363	16,021	13,391	21,2	952,436	24,748	2149,39	0	202,614	202,614	99,72	0	0	0	0	0	0	0
13:44:49	-1,269	3054,092	30,059	29,98	14,369	16,021	13,442	21,2	952,436	24,748	2150,295	0	202,614	202,614	99,72	0	0	0	0	0	0	0
13:44:49	144,677	3055,539	30,059	29,98	14,377	16,036	13,493	21,2	952,436	24,748	2151,2	0	202,614	202,614	99,72	0	0	0	0	0	0	0
13:44:49	-19,775	3055,341	29,961	29,883	14,381	16,034	13,543	21,2	952,436	24,748	2152,104	0	202,614	202,614	99,72	0	0	0	0	0	0	0
13:44:49	-70,385	3054,638	29,814	29,883	14,386	16,027	13,592	21,2	952,436	24,748	2153,007	0	202,614	202,614	99,72	0	0	0	0	0	0	0
13:44:49	151,318	3056,151	29,961	29,932	14,386	16,042	13,64	21,2	952,436	24,748	2153,91	0	202,614	202,614	99,72	0	0	0	0	0	0	0
13:44:49	201,806	3058,169	30,156	30,127	14,386	16,063	13,687	21,2	952,436	24,748	2154,814	0	202,614	202,614	99,72	0	0	0	0	0	0	0
13:44:49	0	3058,169	30,156	30,127	14,386	16,063	13,734	21,2	952,436	24,748	2155,718	0	202,614	202,614	99,72	0	0	0	0	0	0	0
13:44:49	100,952	3059,178	30,254	30,273	14,386	16,074	13,78	21,2	952,436	24,748	2156,621	0	202,614	202,614	99,72	0	0	0	0	0	0	0
13:44:49	-90,014	3058,278	30,107	30,225	14,389	16,064	13,825	21,2	952,436	24,748	2157,523	0	202,614	202,614	99,72	0	0	0	0	0	0	0
13:44:49	151,416	3059,792	30,254	30,273	14,389	16,08	13,869	21,2	952,436	24,748	2158,425	0	202,614	202,614	99,72	0	0	0	0	0	0	0
13:44:49	-80,102	3058,991	30,156	30,225	14,39	16,072	13,912	21,2	952,436	24,748	2159,326	0	202,614	202,614	99,72	0	0	0	0	0	0	0
13:44:49	60,278	3059,594	30,156	30,225	14,394	16,078	13,954	21,2	952,436	24,748	2160,226	0	202,614	202,614	99,72	0	0	0	0	0	0	0
13:44:49	-18,701	3059,407	30,059	29,932	14,398	16,076	13,996	21,2	952,436	24,748	2161,125	0	202,614	202,614	99,72	0	0	0	0	0	0	0
13:44:49	-80,102	3058,606	29,961	29,883	14,399	16,068	14,037	21,2	952,436	24,748	2162,022	0	202,614	202,614	99,72	0	0	0	0	0	0	0
13:44:49	100,903	3059,615	30,059	30,078	14,399	16,078	14,077	21,2	952,436	24,748	2162,92	0	202,614	202,614	99,72	0	0	0	0	0	0	0
13:44:49	0	3059,615	30,059	29,932	14,399	16,078	14,116	21,2	952,436	24,748	2163,816	0	202,614	202,614	99,72	0	0	0	0	0	0	0
13:44:49	-20,8	3059,407	30,059	29,883	14,398	16,076	14,154	21,2	952,436	24,748	2164,712	0	202,614	202,614	99,72	0	0	0	0	0	0	0
13:44:49	0	3059,407	30,059	29,98	14,398	16,076	14,192	21,2	952,436	24,748	2165,606	0	202,614	202,614	99,72	0	0	0	0	0	0	0
13:44:49	0	3059,407	30,059	30,078	14,398	16,076	14,229	21,2	952,436	24,748	2166,5	0	202,614	202,614	99,72	0	0	0	0	0	0	0
13:44:49	0	3059,407	30,059	30,078	14,398	16,076	14,265	21,2	952,436	24,748	2167,393	0	202,614	202,614	99,72	0	0	0	0	0	0	0
13:44:49	0	3059,407	30,059	29,98	14,398	16,076	14,301	21,2	952,436	24,748	2168,285	0	202,614	202,614	99,72	0	0	0	0	0	0	0
13:44:49	-100,903	3058,398	29,961	29,932	14,398	16,065	14,335	21,2	952,436	24,748	2169,175	0	202,614	202,614	99,72	0	0	0	0	0	0	0
13:44:49	0	3058,398	29,961	29,883	14,398	16,065	14,369	21,2	952,436	24,748	2170,065	0	202,614	202,614	99,72	0	0	0	0	0	0	0
13:44:49	151,391	3059,912	30,107	30,225	14,398	16,081	14,403	21,2	952,436	24,748	2170,955	0	202,614	202,614	99,72	0	0	0	0	0	0	0
13:44:49	-50,488	3059,407	30,059	30,078	14,398	16,076	14,436	21,2	952,436	24,748	2171,843	0	202,614	202,614	99,72	0	0	0	0	0	0	0
13:44:49	0	3059,407	30,059	30,225	14,398	16,076	14,468	21,2	952,436	24,748	2172,731	0	202,614	202,614	99,72	0	0	0	0	0	0	0
13:44:49	100,952	3060,417	30,156	30,225	14,398	16,086	14,499	21,2	952,436	24,748	2173,619	0	202,614	202,614	99,72	0	0	0	0	0	0	0
13:44:49	-252,294	3057,894	29,912	29,883	14,398	16,06	14,53	21,2	952,436	24,748	2174,503	0	202,614	202,614	99,72	0	0	0	0	0	0	0
13:44:49	20,776	3058,101	29,912	29,785	14,399	16,062	14,56	21,2	952,436	24,748	2175,386	0	202,614	202,614	99,72	0	0	0	0	0	0	0
13:44:49	0	3058,101	29,912	29,883	14,399	16,062	14,59	21,2	952,436	24,748	2176,269	0	202,614	202,614	99,72	0	0	0	0	0	0	0
13:44:49	130,566	3059,407	30,059	30,078	14,398	16,076	14,619	21,2	952,436	24,748	2177,152	0	202,614	202,614	99,72	0	0	0	0	0	0	0
13:44:49	-252,27	3056,884	29,814	29,883	14,398	16,05	14,647	21,2	952,436	24,748	2178,032	0	202,614	202,614	99,72	0	0	0	0	0	0	0
13:44:49	100,927	3057,894	29,912	29,932	14,398	16,06	14,674	21,2	952,436	24,748	2178,912	0	202,614	202,614	99,72	0	0	0	0	0	0	0
13:44:49	0	3057,894	29,912	29,785	14,398	16,06	14,702	21,2	952,436	24,748	2179,791	0	202,614	202,614	99,72	0	0	0	0	0	0	0
13:44:49	-213,793	3055,756	29,766	29,785	14,395	16,038	14,728	21,2	952,436	24,748	2180,667	0	202,614	202,614	99,72	0	0	0	0	0	0	0
13:44:49	50,439	3056,26	29,814	29,883	14,395	16,043	14,754	21,2	952,436	24,748	2181,543	0	202,614	202,614	99,72	0	0	0	0	0	0	0
13:44:49	0	3056,26	29,814	29,736	14,395	16,043	14,779	21,2	952,436	24,748	2182,418	0	202,614	202,614	99,72	0	0	0	0	0	0	0
13:44:49	0	3056,26	29,814	29,736	14,395	16,043	14,804	21,2	952,436	24,748	2183,291	0	202,614	202,614	99,72	0	0	0	0	0	0	0
13:44:49	-271,948	3053,541	29,57	29,59	14,394	16,015	14,828	21,2	952,436	24,748	2184,162	0	202,614	202,614	99,72	0	0	0	0	0	0	0
13:44:49	141,479	3054,955	29,766	29,785	14,39	16,03	14,851	21,2	952,436	24,748	2185,033	0	202,614	202,614	99,72	0	0	0	0	0	0	0
13:44:49	-20,825	3054,747	29,766	29,736	14,389	16,028	14,874	21,2	952,436	24,748	2185,902	0	202,614	202,614	99,72	0	0	0	0	0	0	0
13:44:49	89,916	3055,646	29,912	29,883	14,386	16,037	14,897	21,2	952,436	24,748	2186,772	0	202,614	202,614	99,72	0	0	0	0	0	0	0
13:44:49	-100,878	3054,638	29,814	29,883	14,386	16,027	14,919	21,2	952,436	24,748	2187,64	0	202,614	202,614	99,72	0	0	0	0	0	0	0
13:44:49	-70,166	3053,936	29,766	29,736	14,385	16,019	14,941	21,2	952,436	24,748	2188,507	0	202,614	202,614	99,72	0	0	0	0	0	0	0
13:44:49	-151,293	3052,423	29,619	29,687	14,385	16,004	14,962	21,2	952,436	24,748	2189,371	0	202,614	202,614	99,72	0	0	0	0	0	0	0
13:44:49	151,293	3053,936	29,766	29,785	14,385	16,019	14,982	21,2	952,436	24,748	2190,236	0	202,614	202,614	99,72	0	0	0	0	0	0	0
13:44:49	-151,293	3052,423	29,619	29,736	14,385	16,004	15,002	21,2	952,436	24,748	2191,098	0	202,614	202,614	99,72	0	0	0	0	0	0	0
13:44:49	-50,415	3051,919	29,57	29,736	14,385	15,999	15,022	21,2	952,436	24,748	2191,959	0	202,614	202,614	99,72	0	0	0	0	0	0	0
13:44:49	0	3051,919	29,57	29,687	14,385	15,999	15,041	21,2	952,436	24,748	2192,819	0	202,614	202,614	99,72	0	0	0	0	0	0	0
13:44:49	-61,181	3051,307	29,57	29,541	14,381	15,992	15,06	21,2	952,436	24,748	2193,677	0	202,614	202,614	99,72	0	0	0	0	0	0	0
13:44:49	100,854	3052,316	29,668	29,59	14,381	16,003	15,078	21,2	952,436	24,748	2194,536	0	202,614	202,614	99,72	0	0	0	0	0	0	0
13:44:50	0	3052,316	29,668	29,736	14,381	16,003	15,096	21,2	952,436	24,748	2195,393	0	202,614	202,614	99,72	0	0	0	0	0	0	0
13:44:50	-50,415	3051,811	29,619	29,59	14,381	15,998	15,114	21,2	952,436	24,748	2196,25	0	202,614	202,614	99,72	0	0	0	0	0	0	0
13:44:50	0	3051,811	29,619	29,736	14,381	15,998	15,131	21,2	952,436	24,748	2197,105	0	202,614	202,614	99,72	0	0	0	0	0	0	0
13:44:50	-50,439	3051,307	29,57	29,541	14,381	15,992	15,148	21,4	953,406	24,748	2197,959	0	202,614	202,614	99,72	0	0	0	0	0	0	0
13:44:50	192,333	3053,23	29,766	29,785	14,381	16,012	15,165	21,4	953,406	24,748	2198,814	0	202,614	202,614	99,72	0	0	0	0	0	0	0
13:44:50	-151,269	3051,718	29,619	29,736	14,381	15,997	15,181	21,4	953,406	24,748	2199,667	0	202,614	202,614	99,72	0	0	0	0	0	0	0
13:44:50	50,39	3052,222	29,668	29,883	14,381	16,002	15,197	21,4	953,406	24,748	2200,52	0	202,614	202,614	99,72	0	0	0	0	0	0	0
13:44:50	-50,39	3051,718	29,619	29,59	14,381	15,997	15,213	21,4	953,406	24,748	2201,371	0	202,614	202,614	99,72	0	0	0	0	0	0	0
13:44:50	-50,39	3051,214	29,57	29,541	14,381	15,991	15,228	21,4	953,406	24,748	2202,221	0	202,614	202,614	99,72	0	0	0	0	0	0	0
13:44:50	0	3051,214	29,57	29,541	14,381	15,991	15,243	21,4	953,406	24,748	2203,07	0	202,614	202,614	99,72	0	0	0	0	0	0	0
13:44:50	50,39	3051,718	29,619	29,687	14,381	15,997	15,258	21,4	953,406	24,748	2203,919	0	202,614	202,614	99,72	0	0	0	0	0	0	0
13:44:50	-50,39	3051,214	29,57	29,541	14,381	15,991	15,273	21,4	953,406	24,748	2204,766	0	202,614	202,614	99,72	0	0	0	0	0	0	0
13:44:50	50,39	3051,718	29,619	29,736	14,381	15,997	15,287	21,4	953,406	24,748	2205,613	0	202,614	202,614	99,72	0	0	0	0	0	0	0
13:44:50	151,269	3053,23	29,766	29,541	14,381	16,012	15,301	21,4	953,406	24,748	2206,461	0	204,941	204,941	99,729	0	0	0	0	0	0	0
13:44:50	-201,66	3051,214	29,57	29,59	14,381	15,991	15,314	21,4	953,406	24,748	2207,306	0	204,941	204,941	99,729	0	0	0	0	0	0	0
13:44:50	-100,781	3050,206	29,473	29,59	14,381	15,981	15,328	21,4	953,406	24,748	2208,148	0	204,941	204,941	99,729	0	0	0	0	0	0	0
13:44:50	201,562	3052,222	29,668	29,736	14,381	16,002	15,341	21,4	953,406	24,748	2208,992	0	204,941	204,941	99,729	0	0	0	0	0	0	0
13:44:50	100,878	3053,23	29,766	29,785	14,381	16,012	15,354	21,4	953,406	24,748	2209,837	0	204,941	204,941	99,729	0	0	0	0	0	0	0
13:44:50	50,39	3053,734	29,814	29,736	14,381	16,017	15,367	21,4	953,406	24,748	2210,68	0	204,941	204,941	99,729	0	0	0	0	0	0	0
13:44:50	-7,714	3053,657	29,766	29,883	14,384	16,017	15,38	21,4	953,406	24,748	2211,523	0	204,941	204,941	99,729	0	0	0	0	0	0	0
13:44:50	-82,373	3052,833	29,668	29,883	14,385	16,008	15,392	21,4	953,406	24,748	2212,365	0	204,941	204,941	99,729	0	0	0	0	0	0	0
13:44:50	0	3052,833	29,668	29,687	14,385	16,008	15,404	21,4	953,406	24,748	2213,205	0	204,941	204,941	99,729	0	0	0	0	0	0	0
13:44:50	302,539	3055,859	29,961	29,98	14,385	16,039	15,417	21,4	953,406	24,748	2214,048	0	204,941	204,941	99,729	0	0	0	0	0	0	0
13:44:50	-302,539	3052,833	29,668	29,736	14,385	16,008	15,428	21,4	953,406	24,748	2214,886	0	204,941	204,941	99,729	0	0	0	0	0	0	0
13:44:50	0	3052,833	29,668	29,736	14,385	16,008	15,44	21,4	953,406	24,748	2215,724	0	204,941	204,941	99,729	0	0	0	0	0	0	0
13:44:50	0	3052,833	29,668	29,687	14,385	16,008	15,451	21,4	953,406	24,748	2216,561	0	204,941	204,941	99,729	0	0	0	0	0	0	0
13:44:50	252,099	3055,354	29,912	29,932	14,385	16,034	15,462	21,4	953,406	24,748	2217,4	0	204,941	204,941	99,729	0	0	0	0	0	0	0
13:44:50	0	3055,354	29,912	29,98	14,385	16,034	15,473	21,4	953,406	24,748	2218,238	0	204,941	204,941	99,729	0	0	0	0	0	0	0
13:44:50	-190,722	3053,447	29,668	29,736	14,388	16,014	15,484	21,4	953,406	24,748	2219,073	0	204,941	204,941	99,729	0	0	0	0	0	0	0
13:44:50	-19,702	3053,25	29,57	29,59	14,393	16,012	15,494	21,4	953,406	24,748	2219,907	0	204,941	204,941	99,729	0	0	0	0	0	0	0
13:44:50	-81,103	3052,439	29,473	29,394	14,394	16,004	15,504	21,4	953,406	24,748	2220,74	0	204,941	204,941	99,729	0	0	0	0	0	0	0
13:44:50	0	3052,439	29,473	29,346	14,394	16,004	15,514	21,4	953,406	24,748	2221,572	0	204,941	204,941	99,729	0	0	0	0	0	0	0
13:44:50	40,551	3052,845	29,57	29,443	14,39	16,008	15,524	21,4	953,406	24,748	2222,403	0	204,941	204,941	99,729	0	0	0	0	0	0	0
13:44:50	169,897	3054,544	29,814	29,883	14,386	16,026	15,534	21,4	953,406	24,748	2223,235	0	204,941	204,941	99,729	0	0	0	0	0	0	0
13:44:50	81,079	3055,354	29,912	29,785	14,385	16,034	15,543	21,4	953,406	24,748	2224,067	0	204,941	204,941	99,729	0	0	0	0	0	0	0
13:44:50	50,439	3055,859	29,961	30,078	14,385	16,039	15,553	21,4	953,406	24,748	2224,899	0	204,941	204,941	99,729	0	0	0	0	0	0	0
13:44:50	0	3055,859	29,961	29,932	14,385	16,039	15,563	21,4	953,406	24,748	2225,729	0	204,941	204,941	99,729	0	0	0	0	0	0	0
13:44:50	-181,933	3054,039	29,766	29,785	14,386	16,021	15,572	21,4	953,406	24,748	2226,558	0	204,941	204,941	99,729	0	0	0	0	0	0	0
13:44:50	111,791	3055,157	29,814	29,932	14,389	16,032	15,581	21,4	953,406	24,748	2227,386	0	204,941	204,941	99,729	0	0	0	0	0	0	0
13:44:50	-130,468	3053,853	29,668	29,736	14,39	16,019	15,589	21,4	953,406	24,748	2228,213	0	204,941	204,941	99,729	0	0	0	0	0	0	0
13:44:50	-121,63	3052,636	29,57	29,59	14,389	16,006	15,597	21,4	953,406	24,748	2229,037	0	204,941	204,941	99,729	0	0	0	0	0	0	0
13:44:50	140,307	3054,039	29,766	29,785	14,386	16,021	15,606	21,4	953,406	24,748	2229,862	0	204,941	204,941	99,729	0	0	0	0	0	0	0
13:44:50	113,037	3055,17	29,912	29,932	14,384	16,032	15,614	21,4	953,406	24,748	2230,688	0	204,941	204,941	99,729	0	0	0	0	0	0	0
13:44:50	108,569	3056,255	30,059	29,98	14,381	16,043	15,623	21,4	953,406	24,748	2231,513	0	204,941	204,941	99,729	0	0	0	0	0	0	0
13:44:50	0	3056,255	30,059	30,078	14,381	16,043	15,631	21,4	953,406	24,748	2232,338	0	204,941	204,941	99,729	0	0	0	0	0	0	0
13:44:50	-19,921	3056,056	29,961	29,932	14,386	16,041	15,639	21,4	953,406	24,748	2233,161	0	204,941	204,941	99,729	0	0	0	0	0	0	0
13:44:50	-109,619	3054,96	29,814	29,932	14,388	16,03	15,646	21,4	953,406	24,748	2233,983	0	204,941	204,941	99,729	0	0	0	0	0	0	0
13:44:50	-181,982	3053,14	29,619	29,785	14,389	16,011	15,654	21,4	953,406	24,748	2234,803	0	204,941	204,941	99,729	0	0	0	0	0	0	0
13:44:50	-29,565	3052,845	29,57	29,59	14,39	16,008	15,661	21,4	953,406	24,748	2235,621	0	204,941	204,941	99,729	0	0	0	0	0	0	0
13:44:50	29,565	3053,14	29,619	29,736	14,389	16,011	15,667	21,4	953,406	24,748	2236,438	0	204,941	204,941	99,729	0	0	0	0	0	0	0
13:44:50	89,916	3054,039	29,766	29,736	14,386	16,021	15,674	21,4	953,406	24,748	2237,256	0	204,941	204,941	99,729	0	0	0	0	0	0	0
13:44:50	181,933	3055,859	29,961	29,98	14,385	16,039	15,682	21,4	953,406	24,748	2238,074	0	204,941	204,941	99,729	0	0	0	0	0	0	0
13:44:50	-192,7	3053,932	29,814	29,883	14,382	16,019	15,688	21,4	953,406	24,748	2238,89	0	204,941	204,941	99,729	0	0	0	0	0	0	0
13:44:50	81,103	3054,743	29,912	29,883	14,381	16,028	15,695	21,4	953,406	24,748	2239,706	0	204,941	204,941	99,729	0	0	0	0	0	0	0
13:44:50	-190,942	3052,833	29,668	29,736	14,385	16,008	15,701	21,4	953,406	24,748	2240,519	0	204,941	204,941	99,729	0	0	0	0	0	0	0
13:44:50	171,02	3054,544	29,814	29,736	14,386	16,026	15,707	21,4	953,406	24,748	2241,333	0	204,941	204,941	99,729	0	0	0	0	0	0	0
13:44:50	0	3054,544	29,814	29,883	14,386	16,026	15,714	21,4	953,406	24,748	2242,147	0	204,941	204,941	99,729	0	0	0	0	0	0	0
13:44:50	0	3054,544	29,814	29,883	14,386	16,026	15,72	21,4	953,406	24,748	2242,959	0	204,941	204,941	99,729	0	0	0	0	0	0	0
13:44:50	-50,415	3054,039	29,766	29,736	14,386	16,021	15,726	21,4	953,406	24,748	2243,77	0	204,941	204,941	99,729	0	0	0	0	0	0	0
13:44:50	50,415	3054,544	29,814	29,883	14,386	16,026	15,731	21,4	953,406	24,748	2244,581	0	204,941	204,941	99,729	0	0	0	0	0	0	0
13:44:50	100,854	3055,552	29,912	29,883	14,386	16,036	15,737	21,4	953,406	24,748	2245,392	0	204,941	204,941	99,729	0	0	0	0	0	0	0
13:44:50	-352,954	3052,023	29,57	29,59	14,386	16	15,743	21,4	953,406	24,748	2246,198	0	204,941	204,941	99,729	0	0	0	0	0	0	0
13:44:50	333,178	3055,354	29,912	29,932	14,385	16,034	15,748	21,4	953,406	24,748	2247,007	0	204,941	204,941	99,729	0	0	0	0	0	0	0
13:44:50	-100,83	3054,346	29,814	29,785	14,385	16,024	15,754	21,4	953,406	24,748	2247,815	0	204,941	204,941	99,729	0	0	0	0	0	0	0
13:44:50	-131,542	3053,031	29,668	29,736	14,386	16,01	15,759	21,4	953,406	24,748	2248,62	0	204,941	204,941	99,729	0	0	0	0	0	0	0
13:44:50	0	3053,031	29,668	29,59	14,386	16,01	15,764	21,4	953,406	24,748	2249,424	0	204,941	204,941	99,729	0	0	0	0	0	0	0
13:44:50	-19,726	3052,833	29,668	29,736	14,385	16,008	15,768	21,4	953,406	24,748	2250,228	0	204,941	204,941	99,729	0	0	0	0	0	0	0
13:44:50	39,697	3053,23	29,766	29,883	14,381	16,012	15,773	21,4	953,406	24,748	2251,031	0	204,941	204,941	99,729	0	0	0	0	0	0	0
13:44:50	50,39	3053,734	29,814	29,785	14,381	16,017	15,778	21,4	953,406	24,748	2251,834	0	204,941	204,941	99,729	0	0	0	0	0	0	0
13:44:50	-90,087	3052,833	29,668	29,59	14,385	16,008	15,783	21,4	953,406	24,748	2252,635	0	204,941	204,941	99,729	0	0	0	0	0	0	0
13:44:50	0	3052,833	29,668	29,736	14,385	16,008	15,787	21,4	953,406	24,748	2253,435	0	204,941	204,941	99,729	0	0	0	0	0	0	0
13:44:50	-50,415	3052,329	29,619	29,687	14,385	16,003	15,791	21,4	953,406	24,748	2254,233	0	204,941	204,941	99,729	0	0	0	0	0	0	0
13:44:50	151,293	3053,842	29,766	29,736	14,385	16,018	15,796	21,4	953,406	24,748	2255,033	0	204,941	204,941	99,729	0	0	0	0	0	0	0
13:44:50	-61,181	3053,23	29,766	29,785	14,381	16,012	15,8	21,4	953,406	24,748	2255,831	0	204,941	204,941	99,729	0	0	0	0	0	0	0
13:44:50	-100,878	3052,222	29,668	29,785	14,381	16,002	15,804	21,4	953,406	24,748	2256,628	0	204,941	204,941	99,729	0	0	0	0	0	0	0
13:44:50	100,878	3053,23	29,766	29,736	14,381	16,012	15,808	21,4	953,406	24,748	2257,424	0	204,941	204,941	99,729	0	0	0	0	0	0	0
13:44:50	-151,269	3051,718	29,619	29,59	14,381	15,997	15,812	21,4	953,406	24,748	2258,219	0	204,941	204,941	99,729	0	0	0	0	0	0	0
13:44:50	0	3051,718	29,619	29,394	14,381	15,997	15,815	21,4	953,406	24,748	2259,012	0	204,941	204,941	99,729	0	0	0	0	0	0	0
13:44:50	201,66	3053,734	29,814	29,883	14,381	16,017	15,819	21,4	953,406	24,748	2259,807	0	204,941	204,941	99,729	0	0	0	0	0	0	0
13:44:50	-90,087	3052,833	29,668	29,785	14,385	16,008	15,823	21,4	953,406	24,748	2260,6	0	204,941	204,941	99,729	0	0	0	0	0	0	0
13:44:50	0	3052,833	29,668	29,736	14,385	16,008	15,827	21,4	953,406	24,748	2261,392	0	204,941	204,941	99,729	0	0	0	0	0	0	0
13:44:50	151,269	3054,346	29,814	29,785	14,385	16,024	15,83	21,4	953,406	24,748	2262,185	0	204,941	204,941	99,729	0	0	0	0	0	0	0
13:44:50	0	3054,346	29,814	29,883	14,385	16,024	15,834	21,4	953,406	24,748	2262,977	0	204,941	204,941	99,729	0	0	0	0	0	0	0
13:44:50	-50,39	3053,842	29,766	29,785	14,385	16,018	15,838	21,4	953,406	24,748	2263,768	0	204,941	204,941	99,729	0	0	0	0	0	0	0
13:44:50	50,39	3054,346	29,814	29,98	14,385	16,024	15,841	21,4	953,406	24,748	2264,558	0	204,941	204,941	99,729	0	0	0	0	0	0	0
13:44:50	-181,958	3052,526	29,619	29,736	14,386	16,005	15,845	21,4	953,406	24,748	2265,346	0	204,941	204,941	99,729	0	0	0	0	0	0	0
13:44:50	302,563	3055,552	29,912	29,883	14,386	16,036	15,848	21,4	953,406	24,748	2266,136	0	204,941	204,941	99,729	0	0	0	0	0	0	0
13:44:50	30,664	3055,859	29,961	30,078	14,385	16,039	15,852	21,4	953,406	24,748	2266,926	0	204,941	204,941	99,729	0	0	0	0	0	0	0
13:44:50	-131,518	3054,544	29,814	29,883	14,386	16,026	15,856	21,4	953,406	24,748	2267,713	0	204,941	204,941	99,729	0	0	0	0	0	0	0
13:44:50	-151,293	3053,031	29,668	29,687	14,386	16,01	15,859	21,4	953,406	24,748	2268,498	0	204,941	204,941	99,729	0	0	0	0	0	0	0
13:44:50	151,293	3054,544	29,814	29,736	14,386	16,026	15,862	21,4	953,406	24,748	2269,284	0	204,941	204,941	99,729	0	0	0	0	0	0	0
13:44:50	0	3054,544	29,814	29,785	14,386	16,026	15,865	21,4	953,406	24,748	2270,07	0	204,941	204,941	99,729	0	0	0	0	0	0	0
13:44:50	0	3054,544	29,814	29,785	14,386	16,026	15,868	21,4	953,406	24,748	2270,854	0	204,941	204,941	99,729	0	0	0	0	0	0	0
13:44:50	-151,293	3053,031	29,668	29,59	14,386	16,01	15,871	21,4	953,406	24,748	2271,636	0	204,941	204,941	99,729	0	0	0	0	0	0	0
13:44:50	-50,415	3052,526	29,619	29,736	14,386	16,005	15,874	21,4	953,406	24,748	2272,417	0	204,941	204,941	99,729	0	0	0	0	0	0	0
13:44:50	30,688	3052,833	29,668	29,687	14,385	16,008	15,876	21,4	953,406	24,748	2273,197	0	204,941	204,941	99,729	0	0	0	0	0	0	0
13:44:50	39,697	3053,23	29,766	29,785	14,381	16,012	15,879	21,4	953,406	24,748	2273,977	0	204,941	204,941	99,729	0	0	0	0	0	0	0
13:44:50	151,245	3054,743	29,912	29,932	14,381	16,028	15,882	21,4	953,406	24,748	2274,758	0	204,941	204,941	99,729	0	0	0	0	0	0	0
13:44:50	-252,124	3052,222	29,668	29,736	14,381	16,002	15,884	21,4	953,406	24,748	2275,536	0	204,941	204,941	99,729	0	0	0	0	0	0	0
13:44:50	10,766	3052,329	29,619	29,59	14,385	16,003	15,887	21,4	953,406	24,748	2276,312	0	204,941	204,941	99,729	0	0	0	0	0	0	0
13:44:51	50,415	3052,833	29,668	29,687	14,385	16,008	15,889	21,4	953,406	24,748	2277,089	0	204,941	204,941	99,729	0	0	0	0	0	0	0
13:44:51	-201,611	3050,817	29,473	29,394	14,385	15,987	15,891	21,4	953,406	24,748	2277,862	0	204,941	204,941	99,729	0	0	0	0	0	0	0
13:44:51	151,196	3052,329	29,619	29,736	14,385	16,003	15,893	21,4	953,406	24,748	2278,637	0	204,941	204,941	99,729	0	0	0	0	0	0	0
13:44:51	140,502	3053,734	29,814	29,883	14,381	16,017	15,896	21,5	950,546	24,748	2279,412	0	204,941	204,941	99,729	0	0	0	0	0	0	0
13:44:51	-123,535	3052,499	29,668	29,687	14,381	16,005	15,898	21,5	950,546	24,748	2280,185	0	204,941	204,941	99,729	0	0	0	0	0	0	0
13:44:51	252,319	3055,022	29,912	29,932	14,381	16,031	15,9	21,5	950,546	24,748	2280,96	0	204,941	204,941	99,729	0	0	0	0	0	0	0
13:44:51	61,181	3055,634	29,912	29,785	14,385	16,037	15,903	21,5	950,546	24,748	2281,735	0	204,941	204,941	99,729	0	0	0	0	0	0	0
13:44:51	-131,64	3054,317	29,766	29,736	14,386	16,023	15,905	21,5	950,546	24,748	2282,507	0	204,941	204,941	99,729	0	0	0	0	0	0	0
13:44:51	-201,855	3052,299	29,57	29,59	14,386	16,003	15,907	21,5	950,546	24,748	2283,277	0	204,941	204,941	99,729	0	0	0	0	0	0	0
13:44:51	100,878	3053,308	29,668	29,736	14,386	16,013	15,909	21,5	950,546	24,748	2284,047	0	204,941	204,941	99,729	0	0	0	0	0	0	0
13:44:51	0	3053,308	29,668	29,736	14,386	16,013	15,911	21,5	950,546	24,748	2284,816	0	204,941	204,941	99,729	0	0	0	0	0	0	0
13:44:51	151,44	3054,822	29,814	29,785	14,386	16,029	15,914	21,5	950,546	24,748	2285,586	0	204,941	204,941	99,729	0	0	0	0	0	0	0
13:44:51	-151,44	3053,308	29,668	29,687	14,386	16,013	15,916	21,5	950,546	24,748	2286,353	0	204,941	204,941	99,729	0	0	0	0	0	0	0
13:44:51	151,44	3054,822	29,814	29,785	14,386	16,029	15,918	21,5	950,546	24,748	2287,122	0	204,628	204,628	99,728	0	0	0	0	0	0	0
13:44:51	0	3054,822	29,814	29,883	14,386	16,029	15,92	21,5	950,546	24,748	2287,89	0	204,628	204,628	99,728	0	0	0	0	0	0	0
13:44:51	41,65	3055,239	29,814	29,785	14,388	16,033	15,922	21,5	950,546	24,748	2288,657	0	204,628	204,628	99,728	0	0	0	0	0	0	0
13:44:51	120,654	3056,445	29,912	29,98	14,389	16,045	15,925	21,5	950,546	24,748	2289,425	0	204,628	204,628	99,728	0	0	0	0	0	0	0
13:44:51	-221,728	3054,228	29,619	29,736	14,394	16,022	15,926	21,5	950,546	24,748	2290,189	0	204,628	204,628	99,728	0	0	0	0	0	0	0
13:44:51	61,401	3054,842	29,619	29,736	14,397	16,029	15,929	21,5	950,546	24,748	2290,954	0	204,628	204,628	99,728	0	0	0	0	0	0	0
13:44:51	71,264	3055,555	29,668	29,736	14,398	16,036	15,931	21,5	950,546	24,748	2291,719	0	204,628	204,628	99,728	0	0	0	0	0	0	0
13:44:51	151,44	3057,069	29,814	29,932	14,398	16,052	15,933	21,5	950,546	24,748	2292,484	0	204,628	204,628	99,728	0	0	0	0	0	0	0
13:44:51	-151,44	3055,555	29,668	29,736	14,398	16,036	15,935	21,5	950,546	24,748	2293,247	0	204,628	204,628	99,728	0	0	0	0	0	0	0
13:44:51	302,905	3058,584	29,961	29,932	14,398	16,067	15,938	21,5	950,546	24,748	2294,012	0	204,628	204,628	99,728	0	0	0	0	0	0	0
13:44:51	-112,939	3057,454	29,912	29,883	14,395	16,056	15,94	21,5	950,546	24,748	2294,776	0	204,628	204,628	99,728	0	0	0	0	0	0	0
13:44:51	-252,392	3054,93	29,668	29,394	14,395	16,03	15,942	21,5	950,546	24,748	2295,536	0	204,628	204,628	99,728	0	0	0	0	0	0	0
13:44:51	-605,322	3048,877	29,082	28,662	14,395	15,967	15,942	21,5	950,546	24,748	2296,289	0	204,628	204,628	99,728	0	0	0	0	0	0	0
13:44:51	-382,446	3045,053	28,789	28,174	14,39	15,928	15,942	21,5	950,546	24,748	2297,038	0	204,628	204,628	99,728	0	0	0	0	0	0	0
13:44:51	-666,65	3038,386	28,301	27,49	14,381	15,859	15,94	21,5	950,546	24,748	2297,779	0	204,628	204,628	99,728	0	0	0	0	0	0	0
13:44:51	-997,583	3028,41	27,666	26,416	14,362	15,756	15,937	21,5	950,546	24,748	2298,51	0	204,628	204,628	99,728	0	0	0	0	0	0	0
13:44:51	-1055,444	3017,856	27,178	25,586	14,331	15,648	15,931	21,5	950,546	24,748	2299,229	0	204,628	204,628	99,728	0	0	0	0	0	0	0
13:44:51	-808,422	3009,772	27,178	24,805	14,286	15,564	15,924	21,5	950,546	24,748	2299,94	0	204,628	204,628	99,728	0	0	0	0	0	0	0
13:44:51	-931,884	3000,453	27,226	24,951	14,231	15,468	15,915	21,5	950,546	24,748	2300,64	0	204,628	204,628	99,728	0	0	0	0	0	0	0
13:44:51	-1179,443	2988,658	27,129	24,853	14,171	15,346	15,904	21,5	950,546	24,748	2301,328	0	204,628	204,628	99,728	0	0	0	0	0	0	0
13:44:51	-1421,02	2974,448	26,885	24,072	14,105	15,2	15,89	21,5	950,546	24,748	2302,001	0	204,628	204,628	99,728	0	0	0	0	0	0	0
13:44:51	-1358,764	2960,86	26,543	23,096	14,049	15,06	15,874	21,5	950,546	24,748	2302,66	0	204,628	204,628	99,728	0	0	0	0	0	0	0
13:44:51	-1082,91	2950,031	26,396	23,193	13,997	14,948	15,856	21,5	950,546	24,748	2303,307	0	204,628	204,628	99,728	0	0	0	0	0	0	0
13:44:51	-1179,028	2938,241	26,152	23,291	13,945	14,827	15,835	21,5	950,546	24,748	2303,942	0	204,628	204,628	99,728	0	0	0	0	0	0	0
13:44:51	-1250,317	2925,738	25,762	22,998	13,897	14,698	15,813	21,5	950,546	24,748	2304,564	0	204,628	204,628	99,728	0	0	0	0	0	0	0
13:44:51	-1762,304	2908,115	24,785	21,582	13,854	14,516	15,788	21,5	950,546	24,748	2305,168	0	204,628	204,628	99,728	0	0	0	0	0	0	0
13:44:51	-1132,251	2896,792	24,59	21,289	13,802	14,399	15,76	21,5	950,546	24,748	2305,759	0	204,628	204,628	99,728	0	0	0	0	0	0	0
13:44:51	-938,012	2887,412	24,59	22,217	13,749	14,303	15,732	21,5	950,546	24,748	2306,341	0	204,628	204,628	99,728	0	0	0	0	0	0	0
13:44:51	-1224,267	2875,17	24,394	21,142	13,692	14,177	15,701	21,5	950,546	24,748	2306,91	0	204,628	204,628	99,728	0	0	0	0	0	0	0
13:44:51	-1135,571	2863,814	24,443	21,289	13,625	14,059	15,669	21,5	950,546	24,748	2307,467	0	204,628	204,628	99,728	0	0	0	0	0	0	0
13:44:51	-760,229	2856,212	24,932	21,924	13,555	13,981	15,636	21,5	950,546	24,748	2308,016	0	204,628	204,628	99,728	0	0	0	0	0	0	0
13:44:51	-1135,229	2844,859	25,029	22,461	13,486	13,864	15,601	21,5	950,546	24,748	2308,552	0	204,628	204,628	99,728	0	0	0	0	0	0	0
13:44:51	-1813,33	2826,726	24,297	21,777	13,426	13,677	15,564	21,5	950,546	24,748	2309,071	0	204,628	204,628	99,728	0	0	0	0	0	0	0
13:44:51	-1140,795	2815,318	24,101	21,582	13,373	13,559	15,524	21,5	950,546	24,748	2309,577	0	204,628	204,628	99,728	0	0	0	0	0	0	0
13:44:51	-1066,796	2804,65	23,76	21,338	13,332	13,45	15,484	21,5	950,546	24,748	2310,072	0	204,628	204,628	99,728	0	0	0	0	0	0	0
13:44:51	-1501,733	2789,633	22,978	20,947	13,292	13,295	15,441	21,5	950,546	24,748	2310,552	0	204,628	204,628	99,728	0	0	0	0	0	0	0
13:44:51	-1028,125	2779,351	22,49	20,605	13,262	13,189	15,396	21,5	950,546	24,748	2311,02	0	204,628	204,628	99,728	0	0	0	0	0	0	0
13:44:51	-1144,336	2767,908	22,002	20,068	13,225	13,071	15,351	21,5	950,546	24,748	2311,477	0	204,628	204,628	99,728	0	0	0	0	0	0	0
13:44:51	-891,87	2758,989	21,855	20,215	13,183	12,979	15,304	21,5	950,546	24,748	2311,925	0	204,628	204,628	99,728	0	0	0	0	0	0	0
13:44:51	-1047,705	2748,512	21,562	19,873	13,141	12,871	15,257	21,5	950,546	24,748	2312,361	0	204,628	204,628	99,728	0	0	0	0	0	0	0
13:44:51	-498,437	2743,528	21,904	20,361	13,094	12,819	15,209	21,5	950,546	24,748	2312,793	0	204,628	204,628	99,728	0	0	0	0	0	0	0
13:44:51	-884,008	2734,688	21,806	20,263	13,05	12,728	15,16	21,5	950,546	24,748	2313,215	0	204,628	204,628	99,728	0	0	0	0	0	0	0
13:44:51	-665,356	2728,034	21,904	20,459	13,007	12,66	15,111	21,5	950,546	24,748	2313,629	0	204,628	204,628	99,728	0	0	0	0	0	0	0
13:44:51	-875,781	2719,276	21,709	20,263	12,968	12,569	15,061	21,5	950,546	24,748	2314,035	0	204,628	204,628	99,728	0	0	0	0	0	0	0
13:44:51	-1030,151	2708,975	21,269	20,019	12,935	12,463	15,01	21,5	950,546	24,748	2314,43	0	204,628	204,628	99,728	0	0	0	0	0	0	0
13:44:51	-788,037	2701,095	21,074	20,019	12,902	12,382	14,959	21,5	950,546	24,748	2314,816	0	204,628	204,628	99,728	0	0	0	0	0	0	0
13:44:51	-993,75	2691,157	20,586	19,238	12,873	12,279	14,906	21,5	950,546	24,748	2315,192	0	204,628	204,628	99,728	0	0	0	0	0	0	0
13:44:51	-880,81	2682,349	20,293	18,994	12,84	12,189	14,853	21,5	950,546	24,748	2315,56	0	204,628	204,628	99,728	0	0	0	0	0	0	0
13:44:51	-636,23	2675,987	20,244	19,043	12,807	12,123	14,8	21,5	950,546	24,748	2315,92	0	204,628	204,628	99,728	0	0	0	0	0	0	0
13:44:51	-819,58	2667,791	20,097	18,945	12,769	12,039	14,745	21,5	950,546	24,748	2316,272	0	204,628	204,628	99,728	0	0	0	0	0	0	0
13:44:51	-604,565	2661,745	20,244	19,189	12,727	11,976	14,691	21,5	950,546	24,748	2316,617	0	204,628	204,628	99,728	0	0	0	0	0	0	0
13:44:51	-983,032	2651,915	20	18,847	12,685	11,875	14,636	21,5	950,546	24,748	2316,953	0	204,628	204,628	99,728	0	0	0	0	0	0	0
13:44:51	-506,176	2646,853	20,244	18,701	12,643	11,823	14,581	21,5	950,546	24,748	2317,282	0	204,628	204,628	99,728	0	0	0	0	0	0	0
13:44:51	-940,625	2637,447	20,097	18,652	12,598	11,726	14,525	21,5	950,546	24,748	2317,603	0	204,628	204,628	99,728	0	0	0	0	0	0	0
13:44:51	-543,725	2632,01	20,293	18,994	12,557	11,67	14,469	21,5	950,546	24,748	2317,917	0	204,628	204,628	99,728	0	0	0	0	0	0	0
13:44:51	-953,442	2622,475	20	18,799	12,519	11,571	14,412	21,5	950,546	24,748	2318,222	0	204,628	204,628	99,728	0	0	0	0	0	0	0
13:44:51	-782,885	2614,646	19,853	18,652	12,483	11,491	14,355	21,5	950,546	24,748	2318,518	0	204,628	204,628	99,728	0	0	0	0	0	0	0
13:44:51	-807,251	2606,574	19,609	18,31	12,451	11,407	14,297	21,5	950,546	24,748	2318,806	0	204,628	204,628	99,728	0	0	0	0	0	0	0
13:44:51	-938,305	2597,191	19,267	18,066	12,417	11,311	14,238	21,5	950,546	24,748	2319,084	0	204,628	204,628	99,728	0	0	0	0	0	0	0
13:44:51	-705,078	2590,14	19,121	17,822	12,386	11,238	14,179	21,5	950,546	24,748	2319,356	0	204,628	204,628	99,728	0	0	0	0	0	0	0
13:44:51	-897,216	2581,168	18,779	17,431	12,354	11,146	14,12	21,5	950,546	24,748	2319,617	0	204,628	204,628	99,728	0	0	0	0	0	0	0
13:44:51	-777,124	2573,397	18,633	17,383	12,318	11,065	14,06	21,5	950,546	24,748	2319,871	0	204,628	204,628	99,728	0	0	0	0	0	0	0
13:44:51	-465,039	2568,746	18,828	17,773	12,281	11,018	14	21,5	950,546	24,748	2320,12	0	204,628	204,628	99,728	0	0	0	0	0	0	0
13:44:51	-796,289	2560,783	18,681	17,48	12,245	10,935	13,94	21,5	950,546	24,748	2320,361	0	204,628	204,628	99,728	0	0	0	0	0	0	0
13:44:51	-972,851	2551,055	18,34	17,285	12,209	10,835	13,879	21,5	950,546	24,748	2320,592	0	204,628	204,628	99,728	0	0	0	0	0	0	0
13:44:51	-594,311	2545,112	18,34	17,383	12,175	10,774	13,819	21,5	950,546	24,748	2320,816	0	204,628	204,628	99,728	0	0	0	0	0	0	0
13:44:51	-771,875	2537,393	18,144	17,041	12,142	10,694	13,757	21,5	950,546	24,748	2321,033	0	204,628	204,628	99,728	0	0	0	0	0	0	0
13:44:51	-921,801	2528,175	17,705	16,748	12,114	10,599	13,695	21,5	950,546	24,748	2321,24	0	204,628	204,628	99,728	0	0	0	0	0	0	0
13:44:51	-495,361	2523,221	17,705	16,601	12,087	10,548	13,634	21,5	950,546	24,748	2321,442	0	204,628	204,628	99,728	0	0	0	0	0	0	0
13:44:51	-884,082	2514,38	17,314	16,406	12,058	10,457	13,571	21,5	950,546	24,748	2321,635	0	204,628	204,628	99,728	0	0	0	0	0	0	0
13:44:51	-521,044	2509,17	17,217	16,357	12,034	10,403	13,509	21,5	950,546	24,748	2321,822	0	204,628	204,628	99,728	0	0	0	0	0	0	0
13:44:51	-687,133	2502,299	17,021	16,162	12,006	10,332	13,447	21,5	950,546	24,748	2322,003	0	204,628	204,628	99,728	0	0	0	0	0	0	0
13:44:51	-679,614	2495,503	16,924	16,308	11,973	10,262	13,385	21,5	950,546	24,748	2322,176	0	204,628	204,628	99,728	0	0	0	0	0	0	0
13:44:51	-409,985	2491,403	17,021	16,211	11,944	10,22	13,322	21,5	950,546	24,748	2322,346	0	204,628	204,628	99,728	0	0	0	0	0	0	0
13:44:51	-622,9	2485,174	17,07	16,211	11,907	10,156	13,26	21,5	950,546	24,748	2322,508	0	204,628	204,628	99,728	0	0	0	0	0	0	0
13:44:51	-727,832	2477,895	16,924	16,162	11,874	10,081	13,198	21,5	950,546	24,748	2322,664	0	204,628	204,628	99,728	0	0	0	0	0	0	0
13:44:51	-501,709	2472,878	16,924	16,211	11,845	10,029	13,136	21,5	950,546	24,748	2322,814	0	204,628	204,628	99,728	0	0	0	0	0	0	0
13:44:51	-489,062	2467,988	17,021	16,211	11,812	9,979	13,074	21,5	950,546	24,748	2322,96	0	204,628	204,628	99,728	0	0	0	0	0	0	0
13:44:51	-640,014	2461,588	16,875	16,162	11,784	9,913	13,012	21,5	950,546	24,748	2323,098	0	204,628	204,628	99,728	0	0	0	0	0	0	0
13:44:51	-563,208	2455,955	16,728	15,967	11,76	9,855	12,95	21,5	950,546	24,748	2323,231	0	204,628	204,628	99,728	0	0	0	0	0	0	0
13:44:51	-603,491	2449,921	16,533	15,674	11,737	9,792	12,888	21,5	950,546	24,748	2323,358	0	204,628	204,628	99,728	0	0	0	0	0	0	0
13:44:51	-599,145	2443,929	16,338	15,674	11,714	9,731	12,826	21,5	950,546	24,748	2323,478	0	204,628	204,628	99,728	0	0	0	0	0	0	0
13:44:51	-583,349	2438,096	16,24	15,625	11,686	9,671	12,764	21,5	950,546	24,748	2323,593	0	204,628	204,628	99,728	0	0	0	0	0	0	0
13:44:51	-629,394	2431,802	16,093	15,332	11,658	9,606	12,702	21,5	950,546	24,748	2323,701	0	204,628	204,628	99,728	0	0	0	0	0	0	0
13:44:51	-642,187	2425,38	15,947	15,283	11,63	9,54	12,64	21,5	950,546	24,748	2323,803	0	204,628	204,628	99,728	0	0	0	0	0	0	0
13:44:51	-399,633	2421,383	16,045	15,283	11,602	9,498	12,579	21,5	950,546	24,748	2323,9	0	204,628	204,628	99,728	0	0	0	0	0	0	0
13:44:52	-508,52	2416,298	16,045	15,185	11,573	9,446	12,517	21,5	950,546	24,748	2323,993	0	204,628	204,628	99,728	0	0	0	0	0	0	0
13:44:52	-558,422	2410,714	16,045	15,429	11,542	9,388	12,456	21,5	950,546	24,748	2324,079	0	204,628	204,628	99,728	0	0	0	0	0	0	0
13:44:52	-514,672	2405,567	16,093	15,283	11,51	9,335	12,395	21,5	950,546	24,748	2324,161	0	204,628	204,628	99,728	0	0	0	0	0	0	0
13:44:52	-554,028	2400,027	16,093	15,429	11,479	9,278	12,334	21,5	950,546	24,748	2324,237	0	204,628	204,628	99,728	0	0	0	0	0	0	0
13:44:52	-605,932	2393,968	15,947	15,332	11,453	9,216	12,273	21,3	953,025	24,748	2324,306	0	204,628	204,628	99,728	0	0	0	0	0	0	0
13:44:52	-664,379	2387,324	15,703	14,99	11,429	9,147	12,211	21,3	953,025	24,748	2324,369	0	204,628	204,628	99,728	0	0	0	0	0	0	0
13:44:52	-634,155	2380,982	15,459	14,941	11,406	9,082	12,15	21,3	953,025	24,748	2324,426	0	204,628	204,628	99,728	0	0	0	0	0	0	0
13:44:52	-472,216	2376,26	15,361	14,746	11,385	9,033	12,089	21,3	953,025	24,748	2324,477	0	204,628	204,628	99,728	0	0	0	0	0	0	0
13:44:52	-664,257	2369,618	15,068	14,599	11,363	8,965	12,028	21,3	953,025	24,748	2324,522	0	204,628	204,628	99,728	0	0	0	0	0	0	0
13:44:52	-339,892	2366,219	15,068	14,599	11,344	8,93	11,967	21,3	953,025	24,748	2324,564	0	204,628	204,628	99,728	0	0	0	0	0	0	0
13:44:52	-654,711	2359,672	14,873	14,404	11,317	8,862	11,906	21,3	953,025	24,748	2324,599	0	204,628	204,628	99,728	0	0	0	0	0	0	0
13:44:52	-423,95	2355,432	14,873	14,258	11,293	8,818	11,845	21,3	953,025	24,748	2324,63	0	204,628	204,628	99,728	0	0	0	0	0	0	0
13:44:52	-476,562	2350,666	14,873	14,306	11,266	8,769	11,785	21,3	953,025	24,748	2324,657	0	204,628	204,628	99,728	0	0	0	0	0	0	0
13:44:52	-485,473	2345,812	14,873	14,306	11,239	8,719	11,725	21,3	953,025	24,748	2324,678	0	204,628	204,628	99,728	0	0	0	0	0	0	0
13:44:52	-499,658	2340,815	14,775	14,258	11,216	8,668	11,665	21,3	953,025	24,748	2324,694	0	203,345	203,345	99,723	0	0	0	0	0	0	0
13:44:52	-540,576	2335,409	14,629	14,111	11,193	8,612	11,605	21,3	953,025	24,748	2324,705	0	203,345	203,345	99,723	0	0	0	0	0	0	0
13:44:52	-646,606	2328,943	14,287	13,867	11,175	8,545	11,545	21,3	953,025	24,748	2324,709	0	203,345	203,345	99,723	0	0	0	0	0	0	0
13:44:52	-434,716	2324,596	14,092	13,623	11,161	8,5	11,485	21,3	953,025	24,748	2324,596	0	203,345	203,345	99,723	0	0	0	0	0	0	0
13:44:52	-436,718	2320,229	13,896	13,525	11,147	8,455	11,426	21,3	953,025	24,748	2320,229	0	203,345	203,345	99,723	0	0	0	0	0	0	0
13:44:52	-563,769	2314,591	13,652	13,33	11,128	8,397	11,367	21,3	953,025	24,748	2314,591	0	203,345	203,345	99,723	0	0	0	0	0	0	0
13:44:52	-333,911	2311,252	13,652	13,33	11,109	8,363	11,308	21,3	953,025	24,748	2311,252	0	203,345	203,345	99,723	0	0	0	0	0	0	0
13:44:52	-410,522	2307,147	13,652	13,33	11,086	8,321	11,249	21,3	953,025	24,748	2307,147	0	203,345	203,345	99,723	0	0	0	0	0	0	0
13:44:52	-325,292	2303,894	13,75	13,379	11,062	8,287	11,191	21,3	953,025	24,748	2303,894	0	203,345	203,345	99,723	0	0	0	0	0	0	0
13:44:52	-429,736	2299,597	13,652	13,379	11,043	8,243	11,133	21,3	953,025	24,748	2299,597	0	203,345	203,345	99,723	0	0	0	0	0	0	0
13:44:52	-411,572	2295,481	13,652	13,33	11,02	8,2	11,076	21,3	953,025	24,748	2295,481	0	203,345	203,345	99,723	0	0	0	0	0	0	0
13:44:52	-379,101	2291,69	13,603	13,33	11,001	8,161	11,019	21,3	953,025	24,748	2291,69	0	203,345	203,345	99,723	0	0	0	0	0	0	0
13:44:52	-426,367	2287,426	13,506	13,232	10,982	8,117	10,962	21,3	953,025	24,748	2287,426	0	203,345	203,345	99,723	0	0	0	0	0	0	0
13:44:52	-293,969	2284,486	13,457	13,232	10,968	8,087	10,905	21,3	953,025	24,748	2284,486	0	203,345	203,345	99,723	0	0	0	0	0	0	0
13:44:52	-389,477	2280,592	13,31	13,183	10,954	8,047	10,849	21,3	953,025	24,748	2280,592	0	203,345	203,345	99,723	0	0	0	0	0	0	0
13:44:52	-294,897	2277,643	13,261	12,988	10,939	8,016	10,794	21,3	953,025	24,748	2277,643	0	203,345	203,345	99,723	0	0	0	0	0	0	0
13:44:52	-471,191	2272,931	13,115	12,841	10,921	7,968	10,738	21,3	953,025	24,748	2272,931	0	203,345	203,345	99,723	0	0	0	0	0	0	0
13:44:52	-249,755	2270,433	13,115	12,841	10,906	7,942	10,684	21,3	953,025	24,748	2270,433	0	203,345	203,345	99,723	0	0	0	0	0	0	0
13:44:52	-341,992	2267,013	13,017	12,89	10,892	7,907	10,629	21,3	953,025	24,748	2267,013	0	203,345	203,345	99,723	0	0	0	0	0	0	0
13:44:52	-332,666	2263,687	13,017	12,841	10,873	7,873	10,575	21,3	953,025	24,748	2263,687	0	203,345	203,345	99,723	0	0	0	0	0	0	0
13:44:52	-291,406	2260,773	12,968	12,744	10,859	7,843	10,522	21,3	953,025	24,748	2260,773	0	203,345	203,345	99,723	0	0	0	0	0	0	0
13:44:52	-333,691	2257,436	12,968	12,695	10,841	7,808	10,468	21,3	953,025	24,748	2257,436	0	203,345	203,345	99,723	0	0	0	0	0	0	0
13:44:52	-293,652	2254,499	12,92	12,646	10,827	7,778	10,416	21,3	953,025	24,748	2254,499	0	203,345	203,345	99,723	0	0	0	0	0	0	0
13:44:52	-329,467	2251,204	12,92	12,646	10,808	7,744	10,363	21,3	953,025	24,748	2251,204	0	203,345	203,345	99,723	0	0	0	0	0	0	0
13:44:52	-247,583	2248,729	12,92	12,695	10,794	7,718	10,311	21,3	953,025	24,748	2248,729	0	203,345	203,345	99,723	0	0	0	0	0	0	0
13:44:52	-339,404	2245,335	12,822	12,646	10,78	7,683	10,26	21,3	953,025	24,748	2245,335	0	203,345	203,345	99,723	0	0	0	0	0	0	0
13:44:52	-296,923	2242,365	12,773	12,646	10,766	7,653	10,209	21,3	953,025	24,748	2242,365	0	203,345	203,345	99,723	0	0	0	0	0	0	0
13:44:52	-341,65	2238,949	12,675	12,5	10,751	7,618	10,158	21,3	953,025	24,748	2238,949	0	203,345	203,345	99,723	0	0	0	0	0	0	0
13:44:52	-248,583	2236,463	12,675	12,451	10,737	7,592	10,108	21,3	953,025	24,748	2236,463	0	203,345	203,345	99,723	0	0	0	0	0	0	0
13:44:52	-380,908	2232,654	12,529	12,256	10,724	7,553	10,057	21,3	953,025	24,748	2232,654	0	203,345	203,345	99,723	0	0	0	0	0	0	0
13:44:52	-333,52	2229,319	12,529	12,256	10,705	7,518	10,008	21,3	953,025	24,748	2229,319	0	203,345	203,345	99,723	0	0	0	0	0	0	0
13:44:52	-247,509	2226,844	12,529	12,109	10,691	7,493	9,958	21,3	953,025	24,748	2226,844	0	203,345	203,345	99,723	0	0	0	0	0	0	0
13:44:52	-255,981	2224,284	12,529	12,256	10,676	7,466	9,909	21,3	953,025	24,748	2224,284	0	203,345	203,345	99,723	0	0	0	0	0	0	0
13:44:52	-243,286	2221,851	12,529	12,256	10,662	7,441	9,861	21,3	953,025	24,748	2221,851	0	203,345	203,345	99,723	0	0	0	0	0	0	0
13:44:52	-307,617	2218,775	12,529	12,353	10,645	7,41	9,813	21,3	953,025	24,748	2218,775	0	203,345	203,345	99,723	0	0	0	0	0	0	0
13:44:52	-219,165	2216,583	12,48	12,158	10,635	7,387	9,765	21,3	953,025	24,748	2216,583	0	203,345	203,345	99,723	0	0	0	0	0	0	0
13:44:52	-374,169	2212,841	12,334	12,06	10,622	7,348	9,718	21,3	953,025	24,748	2212,841	0	203,345	203,345	99,723	0	0	0	0	0	0	0
13:44:52	-215,722	2210,684	12,285	12,06	10,612	7,326	9,671	21,3	953,025	24,748	2210,684	0	203,345	203,345	99,723	0	0	0	0	0	0	0
13:44:52	-334,765	2207,337	12,187	11,914	10,598	7,292	9,624	21,3	953,025	24,748	2207,337	0	203,345	203,345	99,723	0	0	0	0	0	0	0
13:44:52	-169,897	2205,638	12,187	11,914	10,588	7,274	9,578	21,3	953,025	24,748	2205,638	0	203,345	203,345	99,723	0	0	0	0	0	0	0
13:44:52	-377,099	2201,867	12,041	11,816	10,575	7,235	9,532	21,3	953,025	24,748	2201,867	0	203,345	203,345	99,723	0	0	0	0	0	0	0
13:44:52	-283,447	2199,032	11,992	11,816	10,561	7,206	9,487	21,3	953,025	24,748	2199,032	0	203,345	203,345	99,723	0	0	0	0	0	0	0
13:44:52	-187,548	2197,157	12,041	11,914	10,548	7,187	9,442	21,3	953,025	24,748	2197,157	0	203,345	203,345	99,723	0	0	0	0	0	0	0
13:44:52	-238,769	2194,769	12,138	11,914	10,529	7,162	9,397	21,3	953,025	24,748	2194,769	0	203,345	203,345	99,723	0	0	0	0	0	0	0
13:44:52	-198,51	2192,784	12,187	12,06	10,515	7,142	9,353	21,3	953,025	24,748	2192,784	0	203,345	203,345	99,723	0	0	0	0	0	0	0
13:44:52	-290,844	2189,875	12,138	12,06	10,502	7,112	9,309	21,3	953,025	24,748	2189,875	0	203,345	203,345	99,723	0	0	0	0	0	0	0
13:44:52	-225,878	2187,617	12,138	12,06	10,489	7,088	9,265	21,3	953,025	24,748	2187,617	0	203,345	203,345	99,723	0	0	0	0	0	0	0
13:44:52	-267,724	2184,939	12,041	11,816	10,479	7,061	9,222	21,3	953,025	24,748	2184,939	0	203,345	203,345	99,723	0	0	0	0	0	0	0
13:44:52	-269,799	2182,241	11,943	11,816	10,469	7,033	9,179	21,3	953,025	24,748	2182,241	0	203,345	203,345	99,723	0	0	0	0	0	0	0
13:44:52	-234,35	2179,898	11,845	11,621	10,461	7,009	9,137	21,3	953,025	24,748	2179,898	0	203,345	203,345	99,723	0	0	0	0	0	0	0
13:44:52	-240,82	2177,49	11,845	11,718	10,447	6,984	9,094	21,3	953,025	24,748	2177,49	0	203,345	203,345	99,723	0	0	0	0	0	0	0
13:44:52	-159,082	2175,899	11,845	11,718	10,438	6,968	9,053	21,3	953,025	24,748	2175,899	0	203,345	203,345	99,723	0	0	0	0	0	0	0
13:44:52	-238,671	2173,512	11,845	11,718	10,424	6,943	9,011	21,3	953,025	24,748	2173,512	0	203,345	203,345	99,723	0	0	0	0	0	0	0
13:44:52	-340,6	2170,106	11,65	11,523	10,415	6,908	8,97	21,3	953,025	24,748	2170,106	0	203,345	203,345	99,723	0	0	0	0	0	0	0
13:44:52	-159,008	2168,516	11,65	11,523	10,406	6,891	8,929	21,3	953,025	24,748	2168,516	0	203,345	203,345	99,723	0	0	0	0	0	0	0
13:44:52	-220,361	2166,312	11,65	11,523	10,394	6,869	8,889	21,3	953,025	24,748	2166,312	0	203,345	203,345	99,723	0	0	0	0	0	0	0
13:44:52	-204,76	2164,265	11,601	11,425	10,385	6,848	8,849	21,3	953,025	24,748	2164,265	0	203,345	203,345	99,723	0	0	0	0	0	0	0
13:44:52	-249,047	2161,774	11,504	11,425	10,376	6,822	8,809	21,3	953,025	24,748	2161,774	0	203,345	203,345	99,723	0	0	0	0	0	0	0
13:44:52	-266,87	2159,106	11,455	11,377	10,363	6,794	8,77	21,3	953,025	24,748	2159,106	0	203,345	203,345	99,723	0	0	0	0	0	0	0
13:44:52	-204,541	2157,06	11,406	11,23	10,354	6,773	8,731	21,3	953,025	24,748	2157,06	0	203,345	203,345	99,723	0	0	0	0	0	0	0
13:44:52	-161,303	2155,447	11,406	11,279	10,345	6,757	8,692	21,3	953,025	24,748	2155,447	0	203,345	203,345	99,723	0	0	0	0	0	0	0
13:44:52	-178,344	2153,664	11,406	11,23	10,335	6,738	8,654	21,3	953,025	24,748	2153,664	0	203,345	203,345	99,723	0	0	0	0	0	0	0
13:44:52	-252,27	2151,141	11,308	11,23	10,326	6,712	8,615	21,3	953,025	24,748	2151,141	0	203,345	203,345	99,723	0	0	0	0	0	0	0
13:44:52	-189,477	2149,246	11,259	11,23	10,317	6,693	8,578	21,3	953,025	24,748	2149,246	0	203,345	203,345	99,723	0	0	0	0	0	0	0
13:44:52	-235,815	2146,888	11,162	11,084	10,309	6,668	8,54	21,3	953,025	24,748	2146,888	0	203,345	203,345	99,723	0	0	0	0	0	0	0
13:44:52	-143,31	2145,455	11,113	11,035	10,304	6,654	8,503	21,3	953,025	24,748	2145,455	0	203,345	203,345	99,723	0	0	0	0	0	0	0
13:44:52	-236,962	2143,085	11,015	11,035	10,295	6,629	8,467	21,3	953,025	24,748	2143,085	0	203,345	203,345	99,723	0	0	0	0	0	0	0
13:44:52	-148,217	2141,603	11,015	11,035	10,287	6,614	8,43	21,3	953,025	24,748	2141,603	0	203,345	203,345	99,723	0	0	0	0	0	0	0
13:44:52	-143,261	2140,171	10,966	10,888	10,281	6,599	8,394	21,3	953,025	24,748	2140,171	0	203,345	203,345	99,723	0	0	0	0	0	0	0
13:44:52	-148,193	2138,689	10,966	10,937	10,273	6,584	8,359	21,3	953,025	24,748	2138,689	0	203,345	203,345	99,723	0	0	0	0	0	0	0
13:44:52	-143,09	2137,258	10,918	10,84	10,267	6,569	8,324	21,3	953,025	24,748	2137,258	0	203,345	203,345	99,723	0	0	0	0	0	0	0
13:44:52	-174,56	2135,512	10,82	10,84	10,263	6,551	8,289	21,3	953,025	24,748	2135,512	0	203,345	203,345	99,723	0	0	0	0	0	0	0
13:44:52	-136,547	2134,147	10,82	10,742	10,255	6,537	8,255	21,3	953,025	24,748	2134,147	0	203,345	203,345	99,723	0	0	0	0	0	0	0
13:44:52	-182,812	2132,318	10,771	10,84	10,247	6,518	8,221	21,3	953,025	24,748	2132,318	0	203,345	203,345	99,723	0	0	0	0	0	0	0
13:44:52	-38,403	2131,934	10,82	10,742	10,242	6,514	8,187	21,3	953,025	24,748	2131,934	0	203,345	203,345	99,723	0	0	0	0	0	0	0
13:44:52	-130,175	2130,633	10,771	10,742	10,238	6,501	8,154	21,3	953,025	24,748	2130,633	0	203,345	203,345	99,723	0	0	0	0	0	0	0
13:44:52	-104,614	2129,587	10,673	10,693	10,237	6,49	8,121	21,3	953,025	24,748	2129,587	0	203,345	203,345	99,723	0	0	0	0	0	0	0
13:44:52	-115,209	2128,434	10,625	10,595	10,233	6,478	8,089	21,3	953,025	24,748	2128,434	0	203,345	203,345	99,723	0	0	0	0	0	0	0
13:44:52	-84,814	2127,586	10,625	10,547	10,228	6,469	8,057	21,3	953,025	24,748	2127,586	0	203,345	203,345	99,723	0	0	0	0	0	0	0
13:44:52	-84,985	2126,736	10,625	10,547	10,223	6,461	8,026	21,3	953,025	24,748	2126,736	0	203,345	203,345	99,723	0	0	0	0	0	0	0
13:44:52	-161,376	2125,123	10,527	10,595	10,219	6,444	7,995	21,3	953,025	24,748	2125,123	0	203,345	203,345	99,723	0	0	0	0	0	0	0
13:44:52	4,638	2125,169	10,625	10,595	10,214	6,445	7,965	21,3	953,025	24,748	2125,123	0	203,345	203,345	99,723	0	0	0	0	0	0	0
13:44:52	-162,622	2123,543	10,527	10,547	10,21	6,428	7,935	21,3	953,025	24,748	2123,543	0	203,345	203,345	99,723	0	0	0	0	0	0	0
13:44:52	-58,154	2122,961	10,478	10,498	10,209	6,422	7,905	21,3	953,025	24,748	2122,961	0	203,345	203,345	99,723	0	0	0	0	0	0	0
13:44:52	-72,998	2122,231	10,478	10,4	10,205	6,414	7,876	21,3	953,025	24,748	2122,231	0	203,345	203,345	99,723	0	0	0	0	0	0	0
13:44:52	-131,176	2120,92	10,429	10,4	10,2	6,401	7,847	21,3	953,025	24,748	2120,92	0	203,345	203,345	99,723	0	0	0	0	0	0	0
13:44:52	-27,709	2120,642	10,478	10,498	10,196	6,398	7,818	21,3	953,025	24,748	2120,642	0	203,345	203,345	99,723	0	0	0	0	0	0	0
13:44:53	-41,772	2120,225	10,527	10,547	10,191	6,394	7,79	21,3	953,025	24,748	2120,225	0	203,345	203,345	99,723	0	0	0	0	0	0	0
13:44:53	-85,839	2119,366	10,527	10,547	10,186	6,385	7,763	21,3	953,025	24,748	2119,366	0	203,345	203,345	99,723	0	0	0	0	0	0	0
13:44:53	-74,047	2118,626	10,527	10,547	10,182	6,377	7,736	21,3	953,025	24,748	2118,626	0	203,345	203,345	99,723	0	0	0	0	0	0	0
13:44:53	15,429	2118,78	10,625	10,547	10,178	6,379	7,709	21,1	950,546	24,748	2118,626	0	203,345	203,345	99,723	0	0	0	0	0	0	0
13:44:53	-96,289	2117,817	10,527	10,547	10,177	6,369	7,683	21,1	950,546	24,748	2117,817	0	203,345	203,345	99,723	0	0	0	0	0	0	0
13:44:53	-45,336	2117,364	10,478	10,498	10,177	6,364	7,657	21,1	950,546	24,748	2117,364	0	203,345	203,345	99,723	0	0	0	0	0	0	0
13:44:53	-135,913	2116,005	10,332	10,351	10,177	6,35	7,631	21,1	950,546	24,748	2116,005	0	203,345	203,345	99,723	0	0	0	0	0	0	0
13:44:53	-76,342	2115,241	10,332	10,351	10,173	6,342	7,606	21,1	950,546	24,748	2115,241	0	203,345	203,345	99,723	0	0	0	0	0	0	0
13:44:53	-11,767	2115,124	10,332	10,351	10,172	6,341	7,581	21,1	950,546	24,748	2115,124	0	203,345	203,345	99,723	0	0	0	0	0	0	0
13:44:53	-75,122	2114,372	10,332	10,351	10,168	6,333	7,557	21,1	950,546	24,748	2114,372	0	203,345	203,345	99,723	0	0	0	0	0	0	0
13:44:53	-76,147	2113,611	10,332	10,4	10,164	6,325	7,533	21,1	950,546	24,748	2113,611	0	203,345	203,345	99,723	0	0	0	0	0	0	0
13:44:53	13,159	2113,743	10,429	10,4	10,159	6,327	7,509	21,1	950,546	24,748	2113,611	0	203,345	203,345	99,723	0	0	0	0	0	0	0
13:44:53	-87,915	2112,863	10,429	10,351	10,154	6,318	7,486	21,1	950,546	24,748	2112,863	0	203,345	203,345	99,723	0	0	0	0	0	0	0
13:44:53	34,57	2113,209	10,478	10,4	10,154	6,321	7,463	21,1	950,546	24,748	2112,864	0	200,853	200,853	99,713	0	0	0	0	0	0	0
13:44:53	-134,497	2111,864	10,429	10,4	10,149	6,307	7,44	21,1	950,546	24,748	2111,864	0	200,853	200,853	99,713	0	0	0	0	0	0	0
13:44:53	-90,551	2110,959	10,332	10,4	10,149	6,298	7,418	21,1	950,546	24,748	2110,959	0	200,853	200,853	99,713	0	0	0	0	0	0	0
13:44:53	14,379	2111,102	10,429	10,4	10,144	6,3	7,396	21,1	950,546	24,748	2110,959	0	200,853	200,853	99,713	0	0	0	0	0	0	0
13:44:53	-34,228	2110,76	10,478	10,4	10,14	6,296	7,374	21,1	950,546	24,748	2110,76	0	200,853	200,853	99,713	0	0	0	0	0	0	0
13:44:53	-56,005	2110,2	10,429	10,4	10,139	6,29	7,353	21,1	950,546	24,748	2110,2	0	200,853	200,853	99,713	0	0	0	0	0	0	0
13:44:53	-67,724	2109,523	10,429	10,351	10,135	6,283	7,332	21,1	950,546	24,748	2109,523	0	200,853	200,853	99,713	0	0	0	0	0	0	0
13:44:53	-101,269	2108,51	10,332	10,205	10,135	6,273	7,311	21,1	950,546	24,748	2108,51	0	200,853	200,853	99,713	0	0	0	0	0	0	0
13:44:53	0	2108,51	10,332	10,302	10,135	6,273	7,291	21,1	950,546	24,748	2108,51	0	200,853	200,853	99,713	0	0	0	0	0	0	0
13:44:53	-78,295	2107,727	10,332	10,351	10,13	6,265	7,271	21,1	950,546	24,748	2107,727	0	200,853	200,853	99,713	0	0	0	0	0	0	0
13:44:53	-45,239	2107,275	10,283	10,156	10,13	6,26	7,251	21,1	950,546	24,748	2107,275	0	200,853	200,853	99,713	0	0	0	0	0	0	0
13:44:53	-10,766	2107,167	10,283	10,205	10,13	6,259	7,232	21,1	950,546	24,748	2107,167	0	200,853	200,853	99,713	0	0	0	0	0	0	0
13:44:53	-67,675	2106,49	10,283	10,058	10,126	6,252	7,212	21,1	950,546	24,748	2106,49	0	200,853	200,853	99,713	0	0	0	0	0	0	0
13:44:53	-78,271	2105,708	10,283	10,302	10,121	6,244	7,193	21,1	950,546	24,748	2105,708	0	200,853	200,853	99,713	0	0	0	0	0	0	0
13:44:53	-79,492	2104,913	10,283	10,302	10,117	6,236	7,175	21,1	950,546	24,748	2104,913	0	200,853	200,853	99,713	0	0	0	0	0	0	0
13:44:53	0	2104,913	10,283	10,156	10,117	6,236	7,156	21,1	950,546	24,748	2104,913	0	200,853	200,853	99,713	0	0	0	0	0	0	0
13:44:53	-100,146	2103,911	10,185	10,156	10,116	6,225	7,138	21,1	950,546	24,748	2103,911	0	200,853	200,853	99,713	0	0	0	0	0	0	0
13:44:53	19,604	2104,107	10,283	10,205	10,112	6,227	7,12	21,1	950,546	24,748	2103,911	0	200,853	200,853	99,713	0	0	0	0	0	0	0
13:44:53	-100,195	2103,105	10,185	10,156	10,112	6,217	7,102	21,1	950,546	24,748	2103,105	0	200,853	200,853	99,713	0	0	0	0	0	0	0
13:44:53	-70,849	2102,397	10,185	10,156	10,108	6,21	7,085	21,1	950,546	24,748	2102,397	0	200,853	200,853	99,713	0	0	0	0	0	0	0
13:44:53	80,957	2103,206	10,283	10,205	10,107	6,218	7,068	21,1	950,546	24,748	2102,398	0	200,853	200,853	99,713	0	0	0	0	0	0	0
13:44:53	-80,541	2102,401	10,283	10,302	10,102	6,21	7,051	21,1	950,546	24,748	2102,398	0	200,853	200,853	99,713	0	0	0	0	0	0	0
13:44:53	-36,401	2102,037	10,332	10,302	10,098	6,206	7,034	21,1	950,546	24,748	2102,037	0	200,853	200,853	99,713	0	0	0	0	0	0	0
13:44:53	-45,214	2101,585	10,283	10,302	10,098	6,201	7,018	21,1	950,546	24,748	2101,585	0	200,853	200,853	99,713	0	0	0	0	0	0	0
13:44:53	-80,541	2100,779	10,283	10,302	10,093	6,193	7,002	21,1	950,546	24,748	2100,779	0	200,853	200,853	99,713	0	0	0	0	0	0	0
13:44:53	0	2100,779	10,283	10,302	10,093	6,193	6,986	21,1	950,546	24,748	2100,779	0	200,853	200,853	99,713	0	0	0	0	0	0	0
13:44:53	-90,454	2099,875	10,185	10,156	10,093	6,184	6,97	21,1	950,546	24,748	2099,875	0	200,853	200,853	99,713	0	0	0	0	0	0	0
13:44:53	0	2099,875	10,185	10,156	10,093	6,184	6,955	21,1	950,546	24,748	2099,875	0	200,853	200,853	99,713	0	0	0	0	0	0	0
13:44:53	-54,882	2099,326	10,136	10,058	10,093	6,178	6,94	21,1	950,546	24,748	2099,326	0	200,853	200,853	99,713	0	0	0	0	0	0	0
13:44:53	-90,429	2098,422	10,039	10,009	10,093	6,169	6,925	21,1	950,546	24,748	2098,422	0	200,853	200,853	99,713	0	0	0	0	0	0	0
13:44:53	17,48	2098,597	10,136	10,058	10,089	6,171	6,91	21,1	950,546	24,748	2098,422	0	200,853	200,853	99,713	0	0	0	0	0	0	0
13:44:53	36,572	2098,962	10,185	10,058	10,088	6,174	6,895	21,1	950,546	24,748	2098,423	0	200,853	200,853	99,713	0	0	0	0	0	0	0
13:44:53	-81,616	2098,146	10,185	10,205	10,083	6,166	6,881	21,1	950,546	24,748	2098,146	0	200,853	200,853	99,713	0	0	0	0	0	0	0
13:44:53	0	2098,146	10,185	10,302	10,083	6,166	6,867	21,1	950,546	24,748	2098,146	0	200,853	200,853	99,713	0	0	0	0	0	0	0
13:44:53	-83,691	2097,309	10,185	10,156	10,079	6,157	6,853	21,1	950,546	24,748	2097,309	0	200,853	200,853	99,713	0	0	0	0	0	0	0
13:44:53	0	2097,309	10,185	10,156	10,079	6,157	6,839	21,1	950,546	24,748	2097,309	0	200,853	200,853	99,713	0	0	0	0	0	0	0
13:44:53	-74,047	2096,569	10,185	10,156	10,074	6,15	6,826	21,1	950,546	24,748	2096,569	0	200,853	200,853	99,713	0	0	0	0	0	0	0
13:44:53	-8,618	2096,482	10,185	10,058	10,074	6,149	6,813	21,1	950,546	24,748	2096,482	0	200,853	200,853	99,713	0	0	0	0	0	0	0
13:44:53	-45,214	2096,03	10,136	10,009	10,074	6,144	6,8	21,1	950,546	24,748	2096,03	0	200,853	200,853	99,713	0	0	0	0	0	0	0
13:44:53	-90,38	2095,127	10,039	10,009	10,074	6,135	6,787	21,1	950,546	24,748	2095,127	0	200,853	200,853	99,713	0	0	0	0	0	0	0
13:44:53	16,333	2095,29	10,136	10,058	10,07	6,137	6,774	21,1	950,546	24,748	2095,127	0	200,853	200,853	99,713	0	0	0	0	0	0	0
13:44:53	-8,593	2095,204	10,136	10,058	10,069	6,136	6,761	21,1	950,546	24,748	2095,127	0	200,853	200,853	99,713	0	0	0	0	0	0	0
13:44:53	-74,047	2094,463	10,136	10,058	10,065	6,128	6,749	21,1	950,546	24,748	2094,463	0	200,853	200,853	99,713	0	0	0	0	0	0	0
13:44:53	36,767	2094,831	10,185	10,205	10,065	6,132	6,737	21,1	950,546	24,748	2094,464	0	200,853	200,853	99,713	0	0	0	0	0	0	0
13:44:53	-45,19	2094,379	10,136	10,058	10,065	6,127	6,725	21,1	950,546	24,748	2094,379	0	200,853	200,853	99,713	0	0	0	0	0	0	0
13:44:53	-75,268	2093,627	10,136	10,156	10,06	6,119	6,713	21,1	950,546	24,748	2093,627	0	200,853	200,853	99,713	0	0	0	0	0	0	0
13:44:53	-7,373	2093,553	10,136	10,058	10,06	6,119	6,701	21,1	950,546	24,748	2093,553	0	200,853	200,853	99,713	0	0	0	0	0	0	0
13:44:53	-90,356	2092,649	10,039	10,058	10,06	6,109	6,69	21,1	950,546	24,748	2092,649	0	200,853	200,853	99,713	0	0	0	0	0	0	0
13:44:53	-45,166	2092,198	9,99	9,961	10,06	6,105	6,678	21,1	950,546	24,748	2092,198	0	200,853	200,853	99,713	0	0	0	0	0	0	0
13:44:53	45,166	2092,649	10,039	10,009	10,06	6,109	6,667	21,1	950,546	24,748	2092,198	0	200,853	200,853	99,713	0	0	0	0	0	0	0
13:44:53	50,585	2093,155	10,185	10,156	10,055	6,115	6,656	21,1	950,546	24,748	2092,199	0	200,853	200,853	99,713	0	0	0	0	0	0	0
13:44:53	-45,166	2092,703	10,136	10,156	10,055	6,11	6,645	21,1	950,546	24,748	2092,2	0	200,853	200,853	99,713	0	0	0	0	0	0	0
13:44:53	-166,503	2091,038	10,039	10,058	10,051	6,093	6,635	21,1	950,546	24,748	2091,038	0	200,853	200,853	99,713	0	0	0	0	0	0	0
13:44:53	82,788	2091,866	10,136	10,205	10,05	6,101	6,624	21,1	950,546	24,748	2091,039	0	200,853	200,853	99,713	0	0	0	0	0	0	0
13:44:53	-77,221	2091,094	10,136	10,205	10,046	6,093	6,614	21,1	950,546	24,748	2091,039	0	200,853	200,853	99,713	0	0	0	0	0	0	0
13:44:53	-7,543	2091,019	10,136	10,156	10,045	6,092	6,604	21,1	950,546	24,748	2091,019	0	200,853	200,853	99,713	0	0	0	0	0	0	0
13:44:53	0	2091,019	10,136	10,058	10,045	6,092	6,594	21,1	950,546	24,748	2091,019	0	200,853	200,853	99,713	0	0	0	0	0	0	0
13:44:53	-77,197	2090,247	10,136	10,156	10,041	6,085	6,584	21,1	950,546	24,748	2090,247	0	200,853	200,853	99,713	0	0	0	0	0	0	0
13:44:53	-6,542	2090,181	10,136	10,058	10,041	6,084	6,574	21,1	950,546	24,748	2090,181	0	200,853	200,853	99,713	0	0	0	0	0	0	0
13:44:53	0	2090,181	10,136	10,156	10,041	6,084	6,564	21,1	950,546	24,748	2090,181	0	200,853	200,853	99,713	0	0	0	0	0	0	0
13:44:53	-90,307	2089,278	10,039	10,058	10,041	6,075	6,555	21,1	950,546	24,748	2089,278	0	200,853	200,853	99,713	0	0	0	0	0	0	0
13:44:53	-77,172	2088,506	10,039	10,058	10,036	6,067	6,545	21,1	950,546	24,748	2088,506	0	200,853	200,853	99,713	0	0	0	0	0	0	0
13:44:53	83,789	2089,344	10,136	10,058	10,036	6,075	6,536	21,1	950,546	24,748	2088,507	0	200,853	200,853	99,713	0	0	0	0	0	0	0
13:44:53	-90,307	2088,441	10,039	10,009	10,036	6,066	6,527	21,1	950,546	24,748	2088,441	0	200,853	200,853	99,713	0	0	0	0	0	0	0
13:44:53	-45,141	2087,99	9,99	9,961	10,036	6,061	6,517	21,1	950,546	24,748	2087,99	0	200,853	200,853	99,713	0	0	0	0	0	0	0
13:44:53	-79,467	2087,195	9,99	10,009	10,031	6,053	6,508	21,1	950,546	24,748	2087,195	0	200,853	200,853	99,713	0	0	0	0	0	0	0
13:44:53	0	2087,195	9,99	9,961	10,031	6,053	6,499	21,1	950,546	24,748	2087,195	0	200,853	200,853	99,713	0	0	0	0	0	0	0
13:44:53	0	2087,195	9,99	10,009	10,031	6,053	6,491	21,1	950,546	24,748	2087,195	0	200,853	200,853	99,713	0	0	0	0	0	0	0
13:44:53	-45,141	2086,744	9,941	9,961	10,031	6,048	6,482	21,1	950,546	24,748	2086,744	0	200,853	200,853	99,713	0	0	0	0	0	0	0
13:44:53	-90,307	2085,841	9,843	9,863	10,031	6,039	6,473	21,1	950,546	24,748	2085,841	0	200,853	200,853	99,713	0	0	0	0	0	0	0
13:44:53	-45,117	2085,389	9,795	9,814	10,031	6,034	6,465	21,1	950,546	24,748	2085,389	0	200,853	200,853	99,713	0	0	0	0	0	0	0
13:44:53	129,077	2086,68	9,941	9,863	10,031	6,048	6,457	21,1	950,546	24,748	2085,391	0	200,853	200,853	99,713	0	0	0	0	0	0	0
13:44:53	-78,442	2085,896	9,941	9,961	10,027	6,04	6,448	21,1	950,546	24,748	2085,391	0	200,853	200,853	99,713	0	0	0	0	0	0	0
13:44:53	45,141	2086,347	9,99	9,961	10,027	6,044	6,44	21,1	950,546	24,748	2085,392	0	200,853	200,853	99,713	0	0	0	0	0	0	0
13:44:53	-79,467	2085,553	9,99	9,961	10,022	6,036	6,433	21,1	950,546	24,748	2085,392	0	200,853	200,853	99,713	0	0	0	0	0	0	0
13:44:53	-5,249	2085,5	9,99	9,961	10,022	6,036	6,425	21,1	950,546	24,748	2085,392	0	200,853	200,853	99,713	0	0	0	0	0	0	0
13:44:53	45,117	2085,951	10,039	10,058	10,022	6,04	6,417	21,1	950,546	24,748	2085,393	0	200,853	200,853	99,713	0	0	0	0	0	0	0
13:44:53	-45,117	2085,5	9,99	10,009	10,022	6,036	6,41	21,1	950,546	24,748	2085,393	0	200,853	200,853	99,713	0	0	0	0	0	0	0
13:44:53	0	2085,5	9,99	10,009	10,022	6,036	6,402	21,1	950,546	24,748	2085,393	0	200,853	200,853	99,713	0	0	0	0	0	0	0
13:44:53	0	2085,5	9,99	10,009	10,022	6,036	6,395	21,1	950,546	24,748	2085,393	0	200,853	200,853	99,713	0	0	0	0	0	0	0
13:44:53	-45,141	2085,049	9,941	9,961	10,022	6,031	6,388	21,1	950,546	24,748	2085,049	0	200,853	200,853	99,713	0	0	0	0	0	0	0
13:44:54	-80,541	2084,243	9,941	9,961	10,017	6,023	6,381	21,1	950,546	24,748	2084,243	0	200,853	200,853	99,713	0	0	0	0	0	0	0
13:44:54	39,868	2084,642	9,99	10,009	10,017	6,027	6,374	21,1	950,546	24,748	2084,243	0	200,853	200,853	99,713	0	0	0	0	0	0	0
13:44:54	-79,467	2083,847	9,99	9,863	10,012	6,019	6,367	21,1	950,546	24,748	2083,847	0	200,853	200,853	99,713	0	0	0	0	0	0	0
13:44:54	-45,141	2083,396	9,941	9,961	10,012	6,014	6,36	21,1	950,546	24,748	2083,396	0	200,853	200,853	99,713	0	0	0	0	0	0	0
13:44:54	0	2083,396	9,941	9,961	10,012	6,014	6,353	21,1	950,546	24,748	2083,396	0	200,853	200,853	99,713	0	0	0	0	0	0	0
13:44:54	0	2083,396	9,941	9,961	10,012	6,014	6,347	21,1	950,546	24,748	2083,396	0	200,853	200,853	99,713	0	0	0	0	0	0	0
13:44:54	-176,025	2081,636	9,843	9,961	10,008	5,996	6,34	21,1	950,546	24,748	2081,636	0	200,853	200,853	99,713	0	0	0	0	0	0	0
13:44:54	90,234	2082,538	9,941	10,009	10,008	6,005	6,333	21,1	950,546	24,748	2081,637	0	200,853	200,853	99,713	0	0	0	0	0	0	0
13:44:54	-90,234	2081,636	9,843	9,814	10,008	5,996	6,327	21,1	950,546	24,748	2081,636	0	200,853	200,853	99,713	0	0	0	0	0	0	0
13:44:54	0	2081,636	9,843	9,863	10,008	5,996	6,32	21	953,025	24,748	2081,636	0	200,853	200,853	99,713	0	0	0	0	0	0	0
13:44:54	-86,083	2080,775	9,843	9,863	10,003	5,987	6,314	21	953,025	24,748	2080,775	0	200,853	200,853	99,713	0	0	0	0	0	0	0
13:44:54	0	2080,775	9,843	9,863	10,003	5,987	6,307	21	953,025	24,748	2080,775	0	200,853	200,853	99,713	0	0	0	0	0	0	0
13:44:54	-140,698	2079,368	9,697	9,716	10,003	5,972	6,301	21	953,025	24,748	2079,368	0	200,853	200,853	99,713	0	0	0	0	0	0	0
13:44:54	8,789	2079,456	9,795	9,814	9,998	5,973	6,294	21	953,025	24,748	2079,368	0	200,853	200,853	99,713	0	0	0	0	0	0	0
13:44:54	45,068	2079,906	9,843	9,863	9,998	5,978	6,288	21	953,025	24,748	2079,368	0	200,853	200,853	99,713	0	0	0	0	0	0	0
13:44:54	90,185	2080,808	9,941	9,863	9,998	5,987	6,282	21	953,025	24,748	2079,37	0	200,853	200,853	99,713	0	0	0	0	0	0	0
13:44:54	0	2080,808	9,941	9,863	9,998	5,987	6,276	21	953,025	24,748	2079,371	0	200,853	200,853	99,713	0	0	0	0	0	0	0
13:44:54	-90,185	2079,906	9,843	9,716	9,998	5,978	6,27	21	953,025	24,748	2079,372	0	200,853	200,853	99,713	0	0	0	0	0	0	0
13:44:54	-80,517	2079,101	9,843	9,814	9,993	5,97	6,265	21	953,025	24,748	2079,101	0	200,853	200,853	99,713	0	0	0	0	0	0	0
13:44:54	-5,468	2079,046	9,843	9,814	9,993	5,969	6,259	21	953,025	24,748	2079,046	0	200,922	200,922	99,713	0	0	0	0	0	0	0
13:44:54	90,185	2079,948	9,941	9,814	9,993	5,978	6,253	21	953,025	24,748	2079,047	0	200,922	200,922	99,713	0	0	0	0	0	0	0
13:44:54	-90,185	2079,046	9,843	9,814	9,993	5,969	6,248	21	953,025	24,748	2079,046	0	200,922	200,922	99,713	0	0	0	0	0	0	0
13:44:54	90,185	2079,948	9,941	9,814	9,993	5,978	6,242	21	953,025	24,748	2079,047	0	200,922	200,922	99,713	0	0	0	0	0	0	0
13:44:54	-90,185	2079,046	9,843	9,814	9,993	5,969	6,237	21	953,025	24,748	2079,046	0	200,922	200,922	99,713	0	0	0	0	0	0	0
13:44:54	90,185	2079,948	9,941	9,863	9,993	5,978	6,232	21	953,025	24,748	2079,047	0	200,922	200,922	99,713	0	0	0	0	0	0	0
13:44:54	0	2079,948	9,941	9,863	9,993	5,978	6,227	21	953,025	24,748	2079,048	0	200,922	200,922	99,713	0	0	0	0	0	0	0
13:44:54	-90,185	2079,046	9,843	9,814	9,993	5,969	6,222	21	953,025	24,748	2079,046	0	200,922	200,922	99,713	0	0	0	0	0	0	0
13:44:54	0	2079,046	9,843	9,814	9,993	5,969	6,217	21	953,025	24,748	2079,046	0	200,922	200,922	99,713	0	0	0	0	0	0	0
13:44:54	90,185	2079,948	9,941	9,863	9,993	5,978	6,212	21	953,025	24,748	2079,047	0	200,922	200,922	99,713	0	0	0	0	0	0	0
13:44:54	-90,185	2079,046	9,843	9,814	9,993	5,969	6,207	21	953,025	24,748	2079,046	0	200,922	200,922	99,713	0	0	0	0	0	0	0
13:44:54	135,253	2080,399	9,99	10,058	9,993	5,983	6,203	21	953,025	24,748	2079,048	0	200,922	200,922	99,713	0	0	0	0	0	0	0
13:44:54	135,278	2081,752	10,136	10,156	9,993	5,997	6,199	21	953,025	24,748	2079,051	0	200,922	200,922	99,713	0	0	0	0	0	0	0
13:44:54	0	2081,752	10,136	10,205	9,993	5,997	6,195	21	953,025	24,748	2079,053	0	200,922	200,922	99,713	0	0	0	0	0	0	0
13:44:54	276,098	2084,513	10,429	10,595	9,993	6,025	6,192	21	953,025	24,748	2079,059	0	200,922	200,922	99,713	0	0	0	0	0	0	0
13:44:54	396,508	2088,478	10,771	11,084	9,998	6,066	6,189	21	953,025	24,748	2079,068	0	200,922	200,922	99,713	0	0	0	0	0	0	0
13:44:54	528,906	2093,767	11,162	11,718	10,008	6,121	6,188	21	953,025	24,748	2079,083	0	200,922	200,922	99,713	0	0	0	0	0	0	0
13:44:54	663,574	2100,403	11,601	12,109	10,022	6,189	6,188	21	953,025	24,748	2079,104	0	200,922	200,922	99,713	0	0	0	0	0	0	0
13:44:54	728,564	2107,688	11,943	12,744	10,045	6,264	6,189	21	953,025	24,748	2079,133	0	200,922	200,922	99,713	0	0	0	0	0	0	0
13:44:54	819,311	2115,881	12,285	13,183	10,074	6,349	6,193	21	953,025	24,748	2079,169	0	200,922	200,922	99,713	0	0	0	0	0	0	0
13:44:54	663,72	2122,519	12,285	13,525	10,112	6,417	6,197	21	953,025	24,748	2079,212	0	200,922	200,922	99,713	0	0	0	0	0	0	0
13:44:54	963,501	2132,154	12,431	13,623	10,159	6,517	6,203	21	953,025	24,748	2079,265	0	200,922	200,922	99,713	0	0	0	0	0	0	0
13:44:54	818,139	2140,335	12,334	13,769	10,21	6,601	6,211	21	953,025	24,748	2079,326	0	200,922	200,922	99,713	0	0	0	0	0	0	0
13:44:54	1138,33	2151,718	12,529	14,062	10,264	6,718	6,221	21	953,025	24,748	2079,399	0	200,922	200,922	99,713	0	0	0	0	0	0	0
13:44:54	1055,712	2162,276	12,675	14,258	10,317	6,827	6,233	21	953,025	24,748	2079,482	0	200,922	200,922	99,713	0	0	0	0	0	0	0
13:44:54	913,378	2171,409	12,773	14,648	10,363	6,921	6,246	21	953,025	24,748	2079,574	0	200,922	200,922	99,713	0	0	0	0	0	0	0
13:44:54	1695,776	2188,367	13,603	15,429	10,415	7,096	6,263	21	953,025	24,748	2079,683	0	200,922	200,922	99,713	0	0	0	0	0	0	0
13:44:54	1256,079	2200,928	14,092	16,064	10,461	7,226	6,282	21	953,025	24,748	2079,804	0	200,922	200,922	99,713	0	0	0	0	0	0	0
13:44:54	1281,909	2213,747	14,58	16,406	10,507	7,358	6,303	21	953,025	24,748	2079,938	0	200,922	200,922	99,713	0	0	0	0	0	0	0
13:44:54	985,62	2223,603	14,58	16,748	10,563	7,459	6,326	21	953,025	24,748	2080,081	0	200,922	200,922	99,713	0	0	0	0	0	0	0
13:44:54	1356,982	2237,173	14,922	17,187	10,622	7,599	6,351	21	953,025	24,748	2080,238	0	200,922	200,922	99,713	0	0	0	0	0	0	0
13:44:54	1186,279	2249,036	14,97	17,431	10,686	7,722	6,378	21	953,025	24,748	2080,407	0	200,922	200,922	99,713	0	0	0	0	0	0	0
13:44:54	1170,312	2260,739	14,97	17,48	10,752	7,842	6,406	21	953,025	24,748	2080,587	0	200,922	200,922	99,713	0	0	0	0	0	0	0
13:44:54	1150,927	2272,248	14,97	17,627	10,817	7,961	6,437	21	953,025	24,748	2080,779	0	200,922	200,922	99,713	0	0	0	0	0	0	0
13:44:54	1296,093	2285,209	15,117	17,92	10,883	8,094	6,469	21	953,025	24,748	2080,983	0	200,922	200,922	99,713	0	0	0	0	0	0	0
13:44:54	1221,069	2297,42	15,263	18,066	10,944	8,22	6,504	21	953,025	24,748	2081,2	0	200,922	200,922	99,713	0	0	0	0	0	0	0
13:44:54	1650,781	2313,928	15,947	18,506	11,001	8,391	6,541	21	953,025	24,748	2081,432	0	200,922	200,922	99,713	0	0	0	0	0	0	0
13:44:54	1606,323	2329,991	16,582	19,336	11,057	8,556	6,58	21	953,025	24,748	2081,681	0	200,922	200,922	99,713	0	0	0	0	0	0	0
13:44:54	1499,78	2344,989	17,021	19,824	11,118	8,711	6,622	21	953,025	24,748	2081,944	0	200,922	200,922	99,713	0	0	0	0	0	0	0
13:44:54	1263,256	2357,621	17,217	20,263	11,179	8,841	6,665	21	953,025	24,748	2082,22	0	200,922	200,922	99,713	0	0	0	0	0	0	0
13:44:54	1155,883	2369,18	17,217	20,361	11,244	8,96	6,71	21	953,025	24,748	2082,507	0	200,922	200,922	99,713	0	0	0	0	0	0	0
13:44:54	1571,582	2384,896	17,51	20,019	11,317	9,122	6,758	21	953,025	24,748	2082,809	0	200,922	200,922	99,713	0	0	0	0	0	0	0
13:44:54	1476,489	2399,661	17,803	20,41	11,385	9,274	6,807	21	953,025	24,748	2083,126	0	200,922	200,922	99,713	0	0	0	0	0	0	0
13:44:54	1029,956	2409,96	17,558	20,703	11,456	9,381	6,857	21	953,025	24,748	2083,453	0	200,922	200,922	99,713	0	0	0	0	0	0	0
13:44:54	1403,564	2423,996	17,851	20,41	11,519	9,525	6,91	21	953,025	24,748	2083,794	0	200,922	200,922	99,713	0	0	0	0	0	0	0
13:44:54	1479,614	2438,792	18,291	21,142	11,579	9,678	6,964	21	953,025	24,748	2084,149	0	200,922	200,922	99,713	0	0	0	0	0	0	0
13:44:54	1853,686	2457,329	19,17	21,631	11,636	9,869	7,021	21	953,025	24,748	2084,522	0	200,922	200,922	99,713	0	0	0	0	0	0	0
13:44:54	865,185	2465,981	18,974	21,68	11,695	9,958	7,079	21	953,025	24,748	2084,904	0	200,922	200,922	99,713	0	0	0	0	0	0	0
13:44:54	1460,498	2480,586	19,365	22,021	11,756	10,109	7,138	21	953,025	24,748	2085,299	0	200,922	200,922	99,713	0	0	0	0	0	0	0
13:44:54	1287,768	2493,463	19,658	21,972	11,812	10,241	7,199	21	953,025	24,748	2085,708	0	200,922	200,922	99,713	0	0	0	0	0	0	0
13:44:54	1178,979	2505,253	19,756	21,972	11,874	10,363	7,261	21	953,025	24,748	2086,127	0	200,922	200,922	99,713	0	0	0	0	0	0	0
13:44:54	1140,112	2516,654	19,804	22,021	11,935	10,48	7,324	21	953,025	24,748	2086,558	0	200,922	200,922	99,713	0	0	0	0	0	0	0
13:44:54	1236,547	2529,02	19,951	22,363	11,997	10,608	7,388	21	953,025	24,748	2087	0	200,922	200,922	99,713	0	0	0	0	0	0	0
13:44:54	1151,416	2540,534	20,097	22,314	12,053	10,727	7,454	21	953,025	24,748	2087,454	0	200,922	200,922	99,713	0	0	0	0	0	0	0
13:44:54	1062,475	2551,159	20,146	22,314	12,111	10,836	7,52	21	953,025	24,748	2087,917	0	200,922	200,922	99,713	0	0	0	0	0	0	0
13:44:54	1283,398	2563,993	20,439	22,461	12,167	10,969	7,588	21	953,025	24,748	2088,393	0	200,922	200,922	99,713	0	0	0	0	0	0	0
13:44:54	1489,55	2578,888	20,976	23,144	12,221	11,122	7,657	21	953,025	24,748	2088,884	0	200,922	200,922	99,713	0	0	0	0	0	0	0
13:44:54	835,253	2587,241	20,83	22,803	12,276	11,208	7,727	21	953,025	24,748	2089,382	0	200,922	200,922	99,713	0	0	0	0	0	0	0
13:44:54	1365,063	2600,891	21,318	23,193	12,326	11,349	7,798	21	953,025	24,748	2089,894	0	200,922	200,922	99,713	0	0	0	0	0	0	0
13:44:54	1563,037	2616,522	22,002	23,73	12,376	11,51	7,871	21	953,025	24,748	2090,42	0	200,922	200,922	99,713	0	0	0	0	0	0	0
13:44:54	912,036	2625,642	22,051	23,877	12,424	11,604	7,944	21	953,025	24,748	2090,955	0	200,922	200,922	99,713	0	0	0	0	0	0	0
13:44:54	1161,816	2637,26	22,392	24,267	12,471	11,724	8,018	21	953,025	24,748	2091,502	0	200,922	200,922	99,713	0	0	0	0	0	0	0
13:44:54	1030,175	2647,562	22,49	24,023	12,523	11,83	8,093	21	953,025	24,748	2092,058	0	200,922	200,922	99,713	0	0	0	0	0	0	0
13:44:54	908,886	2656,651	22,49	24,316	12,574	11,924	8,168	21	953,025	24,748	2092,622	0	200,922	200,922	99,713	0	0	0	0	0	0	0
13:44:54	1284,594	2669,497	22,881	24,365	12,624	12,056	8,244	21	953,025	24,748	2093,199	0	200,922	200,922	99,713	0	0	0	0	0	0	0
13:44:54	1227,954	2681,776	23,271	24,853	12,672	12,183	8,321	21	953,025	24,748	2093,788	0	200,922	200,922	99,713	0	0	0	0	0	0	0
13:44:54	932,788	2691,104	23,223	24,951	12,727	12,279	8,399	21	953,025	24,748	2094,385	0	200,922	200,922	99,713	0	0	0	0	0	0	0
13:44:54	681,079	2697,915	22,978	24,707	12,778	12,349	8,476	21	953,025	24,748	2094,989	0	200,922	200,922	99,713	0	0	0	0	0	0	0
13:44:54	1083,496	2708,75	23,223	24,609	12,826	12,461	8,554	21	953,025	24,748	2095,603	0	200,922	200,922	99,713	0	0	0	0	0	0	0
13:44:54	761,621	2716,366	23,223	24,707	12,868	12,539	8,633	21	953,025	24,748	2096,223	0	200,922	200,922	99,713	0	0	0	0	0	0	0
13:44:54	1347,461	2729,841	23,808	25,049	12,911	12,678	8,712	21	953,025	24,748	2096,857	0	200,922	200,922	99,713	0	0	0	0	0	0	0
13:44:54	669,995	2736,541	23,711	25,244	12,954	12,747	8,791	21	953,025	24,748	2097,497	0	200,922	200,922	99,713	0	0	0	0	0	0	0
13:44:54	1074,853	2747,289	24,101	25,537	12,993	12,858	8,871	21	953,025	24,748	2098,147	0	200,922	200,922	99,713	0	0	0	0	0	0	0
13:44:54	1058,276	2757,872	24,394	25,879	13,036	12,967	8,951	21	953,025	24,748	2098,806	0	200,922	200,922	99,713	0	0	0	0	0	0	0
13:44:54	743,774	2765,31	24,443	25,391	13,075	13,044	9,031	21	953,025	24,748	2099,473	0	200,922	200,922	99,713	0	0	0	0	0	0	0
13:44:54	941,064	2774,721	24,541	25,586	13,122	13,141	9,112	21	953,025	24,748	2100,148	0	200,922	200,922	99,713	0	0	0	0	0	0	0
13:44:54	769,067	2782,411	24,541	25,732	13,165	13,22	9,192	21	953,025	24,748	2100,83	0	200,922	200,922	99,713	0	0	0	0	0	0	0
13:44:54	905,224	2791,463	24,687	25,732	13,207	13,314	9,273	21	953,025	24,748	2101,521	0	200,922	200,922	99,713	0	0	0	0	0	0	0
13:44:54	1108,105	2802,545	25,029	26,074	13,25	13,428	9,355	21	953,025	24,748	2102,222	0	200,922	200,922	99,713	0	0	0	0	0	0	0
13:44:54	796,972	2810,514	25,176	26,123	13,287	13,51	9,436	21	953,025	24,748	2102,93	0	200,922	200,922	99,713	0	0	0	0	0	0	0
13:44:54	1127,05	2821,785	25,664	26,562	13,322	13,626	9,518	21	953,025	24,748	2103,649	0	200,922	200,922	99,713	0	0	0	0	0	0	0
13:44:54	697,168	2828,756	25,762	26,465	13,356	13,698	9,6	21	953,025	24,748	2104,374	0	200,922	200,922	99,713	0	0	0	0	0	0	0
13:44:54	914,062	2837,897	26,055	26,953	13,39	13,792	9,683	21	953,025	24,748	2105,108	0	200,922	200,922	99,713	0	0	0	0	0	0	0
13:44:54	722,778	2845,125	26,201	27,002	13,422	13,867	9,765	21	953,025	24,748	2105,848	0	200,922	200,922	99,713	0	0	0	0	0	0	0
13:44:54	772,509	2852,85	26,396	27,148	13,455	13,946	9,847	21	953,025	24,748	2106,595	0	200,922	200,922	99,713	0	0	0	0	0	0	0
13:44:55	875,903	2861,609	26,689	27,441	13,487	14,037	9,929	21	953,025	24,748	2107,35	0	200,922	200,922	99,713	0	0	0	0	0	0	0
13:44:55	686,938	2868,478	26,738	27,49	13,523	14,108	10,011	21	953,025	24,748	2108,111	0	200,922	200,922	99,713	0	0	0	0	0	0	0
13:44:55	582,104	2874,299	26,738	27,49	13,555	14,168	10,092	21	953,025	24,748	2108,877	0	200,922	200,922	99,713	0	0	0	0	0	0	0
13:44:55	675,317	2881,053	26,836	27,49	13,587	14,237	10,173	21	953,025	24,748	2109,649	0	200,922	200,922	99,713	0	0	0	0	0	0	0
13:44:55	600,708	2887,06	26,982	27,637	13,613	14,299	10,254	21	953,025	24,748	2110,426	0	200,922	200,922	99,713	0	0	0	0	0	0	0
13:44:55	853,71	2895,597	27,324	27,93	13,641	14,387	10,335	21,2	953,866	24,748	2111,211	0	200,922	200,922	99,713	0	0	0	0	0	0	0
13:44:55	637,622	2901,973	27,471	28,174	13,669	14,453	10,416	21,2	953,866	24,748	2112,002	0	200,922	200,922	99,713	0	0	0	0	0	0	0
13:44:55	654,76	2908,521	27,617	28,125	13,697	14,52	10,497	21,2	953,866	24,748	2112,799	0	200,922	200,922	99,713	0	0	0	0	0	0	0
13:44:55	515,82	2913,679	27,617	28,125	13,726	14,574	10,577	21,2	953,866	24,748	2113,6	0	200,922	200,922	99,713	0	0	0	0	0	0	0
13:44:55	613,085	2919,81	27,715	28,32	13,754	14,637	10,656	21,2	953,866	24,748	2114,406	0	200,922	200,922	99,713	0	0	0	0	0	0	0
13:44:55	259,57	2922,405	27,471	27,832	13,783	14,663	10,735	21,2	953,866	24,748	2115,214	0	200,922	200,922	99,713	0	0	0	0	0	0	0
13:44:55	659,375	2928,999	27,617	28,027	13,811	14,731	10,813	21,2	953,866	24,748	2116,028	0	200,922	200,922	99,713	0	0	0	0	0	0	0
13:44:55	598,876	2934,988	27,617	27,978	13,845	14,793	10,891	21,2	953,866	24,748	2116,847	0	200,922	200,922	99,713	0	0	0	0	0	0	0
13:44:55	426,098	2939,249	27,617	27,978	13,869	14,837	10,968	21,2	953,866	24,748	2117,669	0	200,922	200,922	99,713	0	0	0	0	0	0	0
13:44:55	527,026	2944,519	27,715	28,125	13,892	14,891	11,045	21,2	953,866	24,748	2118,496	0	200,922	200,922	99,713	0	0	0	0	0	0	0
13:44:55	491,528	2949,434	27,861	28,369	13,912	14,942	11,122	21,2	953,866	24,748	2119,327	0	202,918	202,918	99,721	0	0	0	0	0	0	0
13:44:55	589,257	2955,327	28,105	28,467	13,931	15,003	11,198	21,2	953,866	24,748	2120,163	0	202,918	202,918	99,721	0	0	0	0	0	0	0
13:44:55	456,665	2959,894	28,301	28,711	13,945	15,05	11,273	21,2	953,866	24,748	2121,003	0	202,918	202,918	99,721	0	0	0	0	0	0	0
13:44:55	638,598	2966,28	28,594	28,857	13,964	15,116	11,349	21,2	953,866	24,748	2121,848	0	202,918	202,918	99,721	0	0	0	0	0	0	0
13:44:55	474,34	2971,023	28,643	29,004	13,987	15,165	11,424	21,2	953,866	24,748	2122,697	0	202,918	202,918	99,721	0	0	0	0	0	0	0
13:44:55	423,315	2975,256	28,643	29,004	14,011	15,208	11,498	21,2	953,866	24,748	2123,549	0	202,918	202,918	99,721	0	0	0	0	0	0	0
13:44:55	289,111	2978,147	28,594	28,857	14,03	15,238	11,571	21,2	953,866	24,748	2124,404	0	202,918	202,918	99,721	0	0	0	0	0	0	0
13:44:55	326,464	2981,412	28,496	28,809	14,054	15,272	11,644	21,2	953,866	24,748	2125,261	0	202,918	202,918	99,721	0	0	0	0	0	0	0
13:44:55	286,889	2984,281	28,447	28,662	14,073	15,301	11,715	21,2	953,866	24,748	2126,12	0	202,918	202,918	99,721	0	0	0	0	0	0	0
13:44:55	399,584	2988,277	28,594	28,809	14,087	15,343	11,787	21,2	953,866	24,748	2126,983	0	202,918	202,918	99,721	0	0	0	0	0	0	0
13:44:55	607,543	2994,352	28,935	29,102	14,101	15,405	11,858	21,2	953,866	24,748	2127,85	0	202,918	202,918	99,721	0	0	0	0	0	0	0
13:44:55	373,266	2998,085	29,131	29,346	14,111	15,444	11,928	21,2	953,866	24,748	2128,72	0	202,918	202,918	99,721	0	0	0	0	0	0	0
13:44:55	392,285	3002,008	29,277	29,443	14,124	15,484	11,998	21,2	953,866	24,748	2129,593	0	202,918	202,918	99,721	0	0	0	0	0	0	0
13:44:55	309,692	3005,105	29,326	29,59	14,138	15,516	12,067	21,2	953,866	24,748	2130,469	0	202,918	202,918	99,721	0	0	0	0	0	0	0
13:44:55	398,901	3009,094	29,473	29,785	14,152	15,557	12,135	21,2	953,866	24,748	2131,347	0	202,918	202,918	99,721	0	0	0	0	0	0	0
13:44:55	320,898	3012,303	29,473	29,541	14,17	15,59	12,203	21,2	953,866	24,748	2132,228	0	202,918	202,918	99,721	0	0	0	0	0	0	0
13:44:55	113,232	3013,435	29,326	29,541	14,185	15,602	12,269	21,2	953,866	24,748	2133,109	0	202,918	202,918	99,721	0	0	0	0	0	0	0
13:44:55	323,925	3016,674	29,326	29,394	14,203	15,635	12,335	21,2	953,866	24,748	2133,993	0	202,918	202,918	99,721	0	0	0	0	0	0	0
13:44:55	197,265	3018,647	29,277	29,443	14,217	15,656	12,4	21,2	953,866	24,748	2134,878	0	202,918	202,918	99,721	0	0	0	0	0	0	0
13:44:55	323,608	3021,883	29,424	29,541	14,226	15,689	12,465	21,2	953,866	24,748	2135,765	0	202,918	202,918	99,721	0	0	0	0	0	0	0
13:44:55	185,107	3023,734	29,424	29,59	14,237	15,708	12,529	21,2	953,866	24,748	2136,653	0	202,918	202,918	99,721	0	0	0	0	0	0	0
13:44:55	206,665	3025,801	29,473	29,541	14,245	15,729	12,591	21,2	953,866	24,748	2137,542	0	202,918	202,918	99,721	0	0	0	0	0	0	0
13:44:55	256,054	3028,361	29,57	29,736	14,254	15,756	12,653	21,2	953,866	24,748	2138,433	0	202,918	202,918	99,721	0	0	0	0	0	0	0
13:44:55	435,327	3032,714	29,912	29,932	14,259	15,801	12,715	21,2	953,866	24,748	2139,327	0	202,918	202,918	99,721	0	0	0	0	0	0	0
13:44:55	107,543	3033,79	29,814	29,883	14,27	15,812	12,776	21,2	953,866	24,748	2140,221	0	202,918	202,918	99,721	0	0	0	0	0	0	0
13:44:55	317,285	3036,963	29,961	30,078	14,28	15,844	12,836	21,2	953,866	24,748	2141,118	0	202,918	202,918	99,721	0	0	0	0	0	0	0
13:44:55	30,834	3037,271	29,814	29,883	14,29	15,848	12,895	21,2	953,866	24,748	2142,014	0	202,918	202,918	99,721	0	0	0	0	0	0	0
13:44:55	16,552	3037,437	29,668	29,736	14,299	15,849	12,953	21,2	953,866	24,748	2142,91	0	202,918	202,918	99,721	0	0	0	0	0	0	0
13:44:55	181,909	3039,256	29,668	29,785	14,309	15,868	13,01	21,2	953,866	24,748	2143,806	0	202,918	202,918	99,721	0	0	0	0	0	0	0
13:44:55	147,705	3040,733	29,668	29,736	14,317	15,883	13,066	21,2	953,866	24,748	2144,703	0	202,918	202,918	99,721	0	0	0	0	0	0	0
13:44:55	268,408	3043,417	29,814	29,932	14,324	15,911	13,122	21,2	953,866	24,748	2145,601	0	202,918	202,918	99,721	0	0	0	0	0	0	0
13:44:55	78,833	3044,205	29,766	29,883	14,331	15,919	13,177	21,2	953,866	24,748	2146,5	0	202,918	202,918	99,721	0	0	0	0	0	0	0
13:44:55	132,568	3045,531	29,814	29,883	14,336	15,933	13,231	21,2	953,866	24,748	2147,399	0	202,918	202,918	99,721	0	0	0	0	0	0	0
13:44:55	165,307	3047,184	29,912	29,932	14,339	15,95	13,284	21,2	953,866	24,748	2148,299	0	202,918	202,918	99,721	0	0	0	0	0	0	0
13:44:55	85,375	3048,038	29,961	29,98	14,341	15,959	13,337	21,2	953,866	24,748	2149,199	0	202,918	202,918	99,721	0	0	0	0	0	0	0
13:44:55	330,786	3051,346	30,156	30,322	14,349	15,993	13,389	21,2	953,866	24,748	2150,101	0	202,918	202,918	99,721	0	0	0	0	0	0	0
13:44:55	-19,653	3051,149	30,059	30,078	14,353	15,991	13,44	21,2	953,866	24,748	2151,002	0	202,918	202,918	99,721	0	0	0	0	0	0	0
13:44:55	80,957	3051,959	30,059	29,98	14,358	15,999	13,49	21,2	953,866	24,748	2151,903	0	202,918	202,918	99,721	0	0	0	0	0	0	0
13:44:55	-19,677	3051,762	29,961	29,98	14,362	15,997	13,539	21,2	953,866	24,748	2152,803	0	202,918	202,918	99,721	0	0	0	0	0	0	0
13:44:55	169,873	3053,461	30,107	30,225	14,363	16,015	13,588	21,2	953,866	24,748	2153,704	0	202,918	202,918	99,721	0	0	0	0	0	0	0
13:44:55	29,443	3053,755	30,059	30,078	14,368	16,018	13,635	21,2	953,866	24,748	2154,604	0	202,918	202,918	99,721	0	0	0	0	0	0	0
13:44:55	-88,745	3052,868	29,912	29,883	14,371	16,008	13,682	21,2	953,866	24,748	2155,502	0	202,918	202,918	99,721	0	0	0	0	0	0	0
13:44:55	221,362	3055,081	30,107	30,078	14,372	16,031	13,728	21,2	953,866	24,748	2156,402	0	202,918	202,918	99,721	0	0	0	0	0	0	0
13:44:55	-119,433	3053,887	29,912	29,883	14,377	16,019	13,773	21,2	953,866	24,748	2157,299	0	202,918	202,918	99,721	0	0	0	0	0	0	0
13:44:55	81,103	3054,698	29,912	29,883	14,381	16,027	13,817	21,2	953,866	24,748	2158,197	0	202,918	202,918	99,721	0	0	0	0	0	0	0
13:44:55	131,323	3056,011	29,961	29,883	14,386	16,041	13,861	21,2	953,866	24,748	2159,095	0	202,918	202,918	99,721	0	0	0	0	0	0	0
13:44:55	100,854	3057,02	30,059	30,078	14,386	16,051	13,904	21,2	953,866	24,748	2159,993	0	202,918	202,918	99,721	0	0	0	0	0	0	0
13:44:55	-100,854	3056,011	29,961	29,883	14,386	16,041	13,946	21,2	953,866	24,748	2160,889	0	202,918	202,918	99,721	0	0	0	0	0	0	0
13:44:55	201,733	3058,028	30,156	30,273	14,386	16,062	13,987	21,2	953,866	24,748	2161,786	0	202,918	202,918	99,721	0	0	0	0	0	0	0
13:44:55	-100,878	3057,02	30,059	29,98	14,386	16,051	14,028	21,2	953,866	24,748	2162,681	0	202,918	202,918	99,721	0	0	0	0	0	0	0
13:44:55	100,878	3058,028	30,156	30,225	14,386	16,062	14,067	21,2	953,866	24,748	2163,576	0	202,918	202,918	99,721	0	0	0	0	0	0	0
13:44:55	0	3058,028	30,156	30,273	14,386	16,062	14,107	21,2	953,866	24,748	2164,47	0	202,918	202,918	99,721	0	0	0	0	0	0	0
13:44:55	61,401	3058,642	30,156	30,322	14,389	16,068	14,145	21,2	953,866	24,748	2165,364	0	202,918	202,918	99,721	0	0	0	0	0	0	0
13:44:55	-80,053	3057,842	30,059	29,883	14,39	16,06	14,183	21,2	953,866	24,748	2166,257	0	202,918	202,918	99,721	0	0	0	0	0	0	0
13:44:55	-100,854	3056,833	29,961	29,932	14,39	16,049	14,219	21,2	953,866	24,748	2167,147	0	202,918	202,918	99,721	0	0	0	0	0	0	0
13:44:55	100,854	3057,842	30,059	29,932	14,39	16,06	14,255	21,2	953,866	24,748	2168,038	0	202,918	202,918	99,721	0	0	0	0	0	0	0
13:44:55	0	3057,842	30,059	30,127	14,39	16,06	14,291	21,2	953,866	24,748	2168,928	0	202,918	202,918	99,721	0	0	0	0	0	0	0
13:44:55	50,439	3058,346	30,107	30,127	14,39	16,065	14,325	21,2	953,866	24,748	2169,817	0	202,918	202,918	99,721	0	0	0	0	0	0	0
13:44:55	50,439	3058,851	30,156	30,225	14,39	16,07	14,36	21,2	953,866	24,748	2170,706	0	202,918	202,918	99,721	0	0	0	0	0	0	0
13:44:55	-100,878	3057,842	30,059	29,932	14,39	16,06	14,393	21,2	953,866	24,748	2171,593	0	202,918	202,918	99,721	0	0	0	0	0	0	0
13:44:55	0	3057,842	30,059	29,98	14,39	16,06	14,426	21,2	953,866	24,748	2172,479	0	202,918	202,918	99,721	0	0	0	0	0	0	0
13:44:55	-151,269	3056,329	29,912	29,932	14,39	16,044	14,457	21,2	953,866	24,748	2173,363	0	202,918	202,918	99,721	0	0	0	0	0	0	0
13:44:55	29,614	3056,625	29,961	29,98	14,389	16,047	14,489	21,2	953,866	24,748	2174,246	0	202,918	202,918	99,721	0	0	0	0	0	0	0
13:44:55	0	3056,625	29,961	29,932	14,389	16,047	14,519	21,2	953,866	24,748	2175,129	0	202,918	202,918	99,721	0	0	0	0	0	0	0
13:44:55	-61,425	3056,011	29,961	29,932	14,386	16,041	14,549	21,2	953,866	24,748	2176,009	0	202,918	202,918	99,721	0	0	0	0	0	0	0
13:44:55	151,293	3057,524	30,107	29,98	14,386	16,056	14,579	21,2	953,866	24,748	2176,891	0	202,918	202,918	99,721	0	0	0	0	0	0	0
13:44:55	-151,293	3056,011	29,961	30,078	14,386	16,041	14,607	21,2	953,866	24,748	2177,77	0	202,918	202,918	99,721	0	0	0	0	0	0	0
13:44:55	100,854	3057,02	30,059	29,932	14,386	16,051	14,636	21,2	953,866	24,748	2178,649	0	202,918	202,918	99,721	0	0	0	0	0	0	0
13:44:55	-252,075	3054,499	29,814	29,785	14,386	16,025	14,663	21,2	953,866	24,748	2179,525	0	202,918	202,918	99,721	0	0	0	0	0	0	0
13:44:55	252,075	3057,02	30,059	30,078	14,386	16,051	14,69	21,2	953,866	24,748	2180,402	0	202,918	202,918	99,721	0	0	0	0	0	0	0
13:44:55	-252,075	3054,499	29,814	29,932	14,386	16,025	14,716	21,2	953,866	24,748	2181,277	0	202,918	202,918	99,721	0	0	0	0	0	0	0
13:44:55	100,805	3055,507	29,912	29,932	14,386	16,036	14,742	21,2	953,866	24,748	2182,151	0	202,918	202,918	99,721	0	0	0	0	0	0	0
13:44:55	-19,726	3055,31	29,912	29,932	14,385	16,034	14,767	21,2	953,866	24,748	2183,024	0	202,918	202,918	99,721	0	0	0	0	0	0	0
13:44:55	0	3055,31	29,912	29,785	14,385	16,034	14,792	21,2	953,866	24,748	2183,896	0	202,918	202,918	99,721	0	0	0	0	0	0	0
13:44:55	50,415	3055,814	29,961	30,078	14,385	16,039	14,817	21,2	953,866	24,748	2184,768	0	202,918	202,918	99,721	0	0	0	0	0	0	0
13:44:55	-192,675	3053,887	29,814	29,883	14,382	16,019	14,84	21,2	953,866	24,748	2185,637	0	202,918	202,918	99,721	0	0	0	0	0	0	0
13:44:55	131,494	3055,202	29,961	29,98	14,381	16,033	14,864	21,2	953,866	24,748	2186,507	0	202,918	202,918	99,721	0	0	0	0	0	0	0
13:44:55	-151,245	3053,69	29,814	29,785	14,381	16,017	14,886	21,2	953,866	24,748	2187,374	0	202,918	202,918	99,721	0	0	0	0	0	0	0
13:44:55	100,83	3054,698	29,912	29,785	14,381	16,027	14,909	21,2	953,866	24,748	2188,242	0	202,918	202,918	99,721	0	0	0	0	0	0	0
13:44:55	0	3054,698	29,912	29,785	14,381	16,027	14,931	21,2	953,866	24,748	2189,108	0	202,918	202,918	99,721	0	0	0	0	0	0	0
13:44:55	-151,245	3053,185	29,766	29,883	14,381	16,012	14,952	21,2	953,866	24,748	2189,972	0	202,918	202,918	99,721	0	0	0	0	0	0	0
13:44:55	151,245	3054,698	29,912	29,785	14,381	16,027	14,973	21,2	953,866	24,748	2190,837	0	202,918	202,918	99,721	0	0	0	0	0	0	0
13:44:55	-252,075	3052,177	29,668	29,736	14,381	16,001	14,993	21,2	953,866	24,748	2191,698	0	202,918	202,918	99,721	0	0	0	0	0	0	0
13:44:55	0	3052,177	29,668	29,687	14,381	16,001	15,013	21,2	953,866	24,748	2192,559	0	202,918	202,918	99,721	0	0	0	0	0	0	0
13:44:55	0	3052,177	29,668	29,687	14,381	16,001	15,032	21,2	953,866	24,748	2193,418	0	202,918	202,918	99,721	0	0	0	0	0	0	0
13:44:56	0	3052,177	29,668	29,736	14,381	16,001	15,051	21,2	953,866	24,748	2194,277	0	202,918	202,918	99,721	0	0	0	0	0	0	0
13:44:56	151,245	3053,69	29,814	29,883	14,381	16,017	15,07	21,2	953,866	24,748	2195,137	0	202,918	202,918	99,721	0	0	0	0	0	0	0
13:44:56	-50,415	3053,185	29,766	29,59	14,381	16,012	15,089	21,2	953,866	24,748	2195,995	0	202,918	202,918	99,721	0	0	0	0	0	0	0
13:44:56	50,415	3053,69	29,814	29,687	14,381	16,017	15,107	21,2	953,866	24,748	2196,852	0	202,918	202,918	99,721	0	0	0	0	0	0	0
13:44:56	100,83	3054,698	29,912	29,883	14,381	16,027	15,125	21,2	953,866	24,748	2197,71	0	202,918	202,918	99,721	0	0	0	0	0	0	0
13:44:56	-151,245	3053,185	29,766	29,687	14,381	16,012	15,142	21,4	954,326	24,748	2198,566	0	202,918	202,918	99,721	0	0	0	0	0	0	0
13:44:56	45,971	3053,645	29,814	29,59	14,381	16,016	15,159	21,4	954,326	24,748	2199,421	0	202,918	202,918	99,721	0	0	0	0	0	0	0
13:44:56	-50,39	3053,141	29,766	29,785	14,381	16,011	15,176	21,4	954,326	24,748	2200,275	0	202,918	202,918	99,721	0	0	0	0	0	0	0
13:44:56	-120,581	3051,935	29,668	29,687	14,38	15,999	15,192	21,4	954,326	24,748	2201,126	0	202,918	202,918	99,721	0	0	0	0	0	0	0
13:44:56	-50,366	3051,432	29,619	29,687	14,38	15,994	15,208	21,4	954,326	24,748	2201,977	0	202,918	202,918	99,721	0	0	0	0	0	0	0
13:44:56	89,843	3052,33	29,766	29,785	14,377	16,003	15,223	21,4	954,326	24,748	2202,827	0	202,918	202,918	99,721	0	0	0	0	0	0	0
13:44:56	-100,83	3051,322	29,668	29,59	14,377	15,993	15,239	21,4	954,326	24,748	2203,675	0	202,918	202,918	99,721	0	0	0	0	0	0	0
13:44:56	100,83	3052,33	29,766	29,736	14,377	16,003	15,254	21,4	954,326	24,748	2204,524	0	202,918	202,918	99,721	0	0	0	0	0	0	0
13:44:56	-151,196	3050,818	29,619	29,687	14,377	15,987	15,268	21,4	954,326	24,748	2205,37	0	202,918	202,918	99,721	0	0	0	0	0	0	0
13:44:56	50,366	3051,322	29,668	29,932	14,377	15,993	15,282	21,4	954,326	24,748	2206,216	0	202,918	202,918	99,721	0	0	0	0	0	0	0
13:44:56	151,22	3052,834	29,814	29,785	14,377	16,008	15,296	21,4	954,326	24,748	2207,062	0	205,138	205,138	99,73	0	0	0	0	0	0	0
13:44:56	-190,625	3050,928	29,57	29,541	14,38	15,988	15,31	21,4	954,326	24,748	2207,906	0	205,138	205,138	99,73	0	0	0	0	0	0	0
13:44:56	-41,601	3050,512	29,57	29,687	14,378	15,984	15,323	21,4	954,326	24,748	2208,749	0	205,138	205,138	99,73	0	0	0	0	0	0	0
13:44:56	-120,507	3049,307	29,473	29,443	14,377	15,972	15,336	21,4	954,326	24,748	2209,589	0	205,138	205,138	99,73	0	0	0	0	0	0	0
13:44:56	201,513	3051,322	29,668	29,687	14,377	15,993	15,349	21,4	954,326	24,748	2210,431	0	205,138	205,138	99,73	0	0	0	0	0	0	0
13:44:56	132,543	3052,647	29,814	29,883	14,376	16,006	15,362	21,4	954,326	24,748	2211,273	0	205,138	205,138	99,73	0	0	0	0	0	0	0
13:44:56	0	3052,647	29,814	29,883	14,376	16,006	15,374	21,4	954,326	24,748	2212,115	0	205,138	205,138	99,73	0	0	0	0	0	0	0
13:44:56	-31,713	3052,33	29,766	29,883	14,377	16,003	15,387	21,4	954,326	24,748	2212,955	0	205,138	205,138	99,73	0	0	0	0	0	0	0
13:44:56	50,39	3052,834	29,814	29,883	14,377	16,008	15,399	21,4	954,326	24,748	2213,795	0	205,138	205,138	99,73	0	0	0	0	0	0	0
13:44:56	-151,22	3051,322	29,668	29,687	14,377	15,993	15,41	21,4	954,326	24,748	2214,632	0	205,138	205,138	99,73	0	0	0	0	0	0	0
13:44:56	-30,639	3051,015	29,619	29,59	14,378	15,989	15,422	21,4	954,326	24,748	2215,469	0	205,138	205,138	99,73	0	0	0	0	0	0	0
13:44:56	0	3051,015	29,619	29,687	14,378	15,989	15,433	21,4	954,326	24,748	2216,304	0	205,138	205,138	99,73	0	0	0	0	0	0	0
13:44:56	181,86	3052,834	29,814	29,98	14,377	16,008	15,444	21,4	954,326	24,748	2217,141	0	205,138	205,138	99,73	0	0	0	0	0	0	0
13:44:56	-151,22	3051,322	29,668	29,736	14,377	15,993	15,455	21,4	954,326	24,748	2217,975	0	205,138	205,138	99,73	0	0	0	0	0	0	0
13:44:56	100,83	3052,33	29,766	29,736	14,377	16,003	15,466	21,4	954,326	24,748	2218,809	0	205,138	205,138	99,73	0	0	0	0	0	0	0
13:44:56	151,171	3053,842	29,912	29,883	14,377	16,018	15,477	21,4	954,326	24,748	2219,644	0	205,138	205,138	99,73	0	0	0	0	0	0	0
13:44:56	-89,819	3052,944	29,766	29,785	14,38	16,009	15,487	21,4	954,326	24,748	2220,478	0	205,138	205,138	99,73	0	0	0	0	0	0	0
13:44:56	-100,83	3051,935	29,668	29,883	14,38	15,999	15,497	21,4	954,326	24,748	2221,309	0	205,138	205,138	99,73	0	0	0	0	0	0	0
13:44:56	120,581	3053,141	29,766	29,736	14,381	16,011	15,507	21,4	954,326	24,748	2222,141	0	205,138	205,138	99,73	0	0	0	0	0	0	0
13:44:56	0	3053,141	29,766	29,736	14,381	16,011	15,517	21,4	954,326	24,748	2222,972	0	205,138	205,138	99,73	0	0	0	0	0	0	0
13:44:56	50,39	3053,645	29,814	29,785	14,381	16,016	15,527	21,4	954,326	24,748	2223,803	0	205,138	205,138	99,73	0	0	0	0	0	0	0
13:44:56	-151,245	3052,133	29,668	29,736	14,381	16,001	15,536	21,4	954,326	24,748	2224,632	0	205,138	205,138	99,73	0	0	0	0	0	0	0
13:44:56	100,854	3053,141	29,766	29,932	14,381	16,011	15,545	21,4	954,326	24,748	2225,46	0	205,138	205,138	99,73	0	0	0	0	0	0	0
13:44:56	50,39	3053,645	29,814	29,736	14,381	16,016	15,555	21,4	954,326	24,748	2226,289	0	205,138	205,138	99,73	0	0	0	0	0	0	0
13:44:56	0	3053,645	29,814	29,785	14,381	16,016	15,564	21,4	954,326	24,748	2227,116	0	205,138	205,138	99,73	0	0	0	0	0	0	0
13:44:56	0	3053,645	29,814	29,785	14,381	16,016	15,573	21,4	954,326	24,748	2227,943	0	205,138	205,138	99,73	0	0	0	0	0	0	0
13:44:56	0	3053,645	29,814	29,98	14,381	16,016	15,581	21,4	954,326	24,748	2228,769	0	205,138	205,138	99,73	0	0	0	0	0	0	0
13:44:56	-151,245	3052,133	29,668	29,736	14,381	16,001	15,589	21,4	954,326	24,748	2229,592	0	205,138	205,138	99,73	0	0	0	0	0	0	0
13:44:56	151,245	3053,645	29,814	29,932	14,381	16,016	15,598	21,4	954,326	24,748	2230,416	0	205,138	205,138	99,73	0	0	0	0	0	0	0
13:44:56	0	3053,645	29,814	29,883	14,381	16,016	15,606	21,4	954,326	24,748	2231,24	0	205,138	205,138	99,73	0	0	0	0	0	0	0
13:44:56	-50,39	3053,141	29,766	29,883	14,381	16,011	15,614	21,4	954,326	24,748	2232,062	0	205,138	205,138	99,73	0	0	0	0	0	0	0
13:44:56	50,39	3053,645	29,814	29,785	14,381	16,016	15,622	21,4	954,326	24,748	2232,883	0	205,138	205,138	99,73	0	0	0	0	0	0	0
13:44:56	61,157	3054,257	29,814	29,883	14,385	16,023	15,63	21,4	954,326	24,748	2233,705	0	205,138	205,138	99,73	0	0	0	0	0	0	0
13:44:56	-181,86	3052,438	29,619	29,687	14,386	16,004	15,637	21,4	954,326	24,748	2234,524	0	205,138	205,138	99,73	0	0	0	0	0	0	0
13:44:56	50,366	3052,942	29,668	29,785	14,386	16,009	15,644	21,4	954,326	24,748	2235,342	0	205,138	205,138	99,73	0	0	0	0	0	0	0
13:44:56	-19,726	3052,744	29,668	29,785	14,385	16,007	15,652	21,4	954,326	24,748	2236,16	0	205,138	205,138	99,73	0	0	0	0	0	0	0
13:44:56	0	3052,744	29,668	29,785	14,385	16,007	15,658	21,4	954,326	24,748	2236,976	0	205,138	205,138	99,73	0	0	0	0	0	0	0
13:44:56	252,05	3055,265	29,912	29,883	14,385	16,033	15,666	21,4	954,326	24,748	2237,794	0	205,138	205,138	99,73	0	0	0	0	0	0	0
13:44:56	-252,05	3052,744	29,668	29,687	14,385	16,007	15,673	21,4	954,326	24,748	2238,609	0	205,138	205,138	99,73	0	0	0	0	0	0	0
13:44:56	151,22	3054,257	29,814	29,785	14,385	16,023	15,679	21,4	954,326	24,748	2239,425	0	205,138	205,138	99,73	0	0	0	0	0	0	0
13:44:56	-91,821	3053,338	29,766	29,883	14,382	16,013	15,686	21,4	954,326	24,748	2240,239	0	205,138	205,138	99,73	0	0	0	0	0	0	0
13:44:56	151,196	3054,85	29,912	29,785	14,382	16,029	15,693	21,4	954,326	24,748	2241,053	0	205,138	205,138	99,73	0	0	0	0	0	0	0
13:44:56	-252,026	3052,33	29,668	29,59	14,382	16,003	15,699	21,4	954,326	24,748	2241,865	0	205,138	205,138	99,73	0	0	0	0	0	0	0
13:44:56	293,481	3055,265	29,912	29,883	14,385	16,033	15,705	21,4	954,326	24,748	2242,678	0	205,138	205,138	99,73	0	0	0	0	0	0	0
13:44:56	-161,987	3053,645	29,814	29,785	14,381	16,016	15,711	21,4	954,326	24,748	2243,489	0	205,138	205,138	99,73	0	0	0	0	0	0	0
13:44:56	0	3053,645	29,814	29,785	14,381	16,016	15,717	21,4	954,326	24,748	2244,299	0	205,138	205,138	99,73	0	0	0	0	0	0	0
13:44:56	0	3053,645	29,814	29,785	14,381	16,016	15,723	21,4	954,326	24,748	2245,109	0	205,138	205,138	99,73	0	0	0	0	0	0	0
13:44:56	161,987	3055,265	29,912	29,736	14,385	16,033	15,729	21,4	954,326	24,748	2245,919	0	205,138	205,138	99,73	0	0	0	0	0	0	0
13:44:56	0	3055,265	29,912	29,785	14,385	16,033	15,735	21,4	954,326	24,748	2246,728	0	205,138	205,138	99,73	0	0	0	0	0	0	0
13:44:56	-100,83	3054,257	29,814	29,736	14,385	16,023	15,741	21,4	954,326	24,748	2247,536	0	205,138	205,138	99,73	0	0	0	0	0	0	0
13:44:56	-50,39	3053,753	29,766	29,687	14,385	16,018	15,746	21,4	954,326	24,748	2248,342	0	205,138	205,138	99,73	0	0	0	0	0	0	0
13:44:56	-100,83	3052,744	29,668	29,59	14,385	16,007	15,751	21,4	954,326	24,748	2249,146	0	205,138	205,138	99,73	0	0	0	0	0	0	0
13:44:56	100,83	3053,753	29,766	29,785	14,385	16,018	15,757	21,4	954,326	24,748	2249,951	0	205,138	205,138	99,73	0	0	0	0	0	0	0
13:44:56	-169,702	3052,056	29,619	29,736	14,384	16	15,761	21,4	954,326	24,748	2250,753	0	205,138	205,138	99,73	0	0	0	0	0	0	0
13:44:56	158,935	3053,645	29,814	29,736	14,381	16,016	15,766	21,4	954,326	24,748	2251,556	0	205,138	205,138	99,73	0	0	0	0	0	0	0
13:44:56	0	3053,645	29,814	29,883	14,381	16,016	15,771	21,4	954,326	24,748	2252,358	0	205,138	205,138	99,73	0	0	0	0	0	0	0
13:44:56	0	3053,645	29,814	29,785	14,381	16,016	15,776	21,4	954,326	24,748	2253,159	0	205,138	205,138	99,73	0	0	0	0	0	0	0
13:44:56	-50,39	3053,141	29,766	29,785	14,381	16,011	15,781	21,4	954,326	24,748	2253,959	0	205,138	205,138	99,73	0	0	0	0	0	0	0
13:44:56	0	3053,141	29,766	29,883	14,381	16,011	15,785	21,4	954,326	24,748	2254,758	0	205,138	205,138	99,73	0	0	0	0	0	0	0
13:44:56	50,39	3053,645	29,814	29,883	14,381	16,016	15,79	21,4	954,326	24,748	2255,557	0	205,138	205,138	99,73	0	0	0	0	0	0	0
13:44:56	-201,611	3051,629	29,619	29,59	14,381	15,996	15,794	21,4	954,326	24,748	2256,353	0	205,138	205,138	99,73	0	0	0	0	0	0	0
13:44:56	201,611	3053,645	29,814	29,736	14,381	16,016	15,798	21,4	954,326	24,748	2257,151	0	205,138	205,138	99,73	0	0	0	0	0	0	0
13:44:56	-50,39	3053,141	29,766	29,736	14,381	16,011	15,802	21,4	954,326	24,748	2257,947	0	205,138	205,138	99,73	0	0	0	0	0	0	0
13:44:56	-151,22	3051,629	29,619	29,541	14,381	15,996	15,806	21,4	954,326	24,748	2258,741	0	205,138	205,138	99,73	0	0	0	0	0	0	0
13:44:56	201,611	3053,645	29,814	29,932	14,381	16,016	15,81	21,4	954,326	24,748	2259,536	0	205,138	205,138	99,73	0	0	0	0	0	0	0
13:44:56	0	3053,645	29,814	29,687	14,381	16,016	15,814	21,4	954,326	24,748	2260,33	0	205,138	205,138	99,73	0	0	0	0	0	0	0
13:44:56	-50,39	3053,141	29,766	29,687	14,381	16,011	15,818	21,4	954,326	24,748	2261,123	0	205,138	205,138	99,73	0	0	0	0	0	0	0
13:44:56	50,39	3053,645	29,814	29,736	14,381	16,016	15,822	21,4	954,326	24,748	2261,916	0	205,138	205,138	99,73	0	0	0	0	0	0	0
13:44:56	-50,39	3053,141	29,766	29,736	14,381	16,011	15,826	21,4	954,326	24,748	2262,707	0	205,138	205,138	99,73	0	0	0	0	0	0	0
13:44:56	111,547	3054,257	29,814	29,736	14,385	16,023	15,83	21,4	954,326	24,748	2263,498	0	205,138	205,138	99,73	0	0	0	0	0	0	0
13:44:56	-201,611	3052,241	29,619	29,59	14,385	16,002	15,833	21,4	954,326	24,748	2264,287	0	205,138	205,138	99,73	0	0	0	0	0	0	0
13:44:56	201,611	3054,257	29,814	29,785	14,385	16,023	15,837	21,4	954,326	24,748	2265,077	0	205,138	205,138	99,73	0	0	0	0	0	0	0
13:44:56	-111,547	3053,141	29,766	29,785	14,381	16,011	15,84	21,4	954,326	24,748	2265,865	0	205,138	205,138	99,73	0	0	0	0	0	0	0
13:44:56	50,39	3053,645	29,814	29,932	14,381	16,016	15,844	21,4	954,326	24,748	2266,653	0	205,138	205,138	99,73	0	0	0	0	0	0	0
13:44:56	0	3053,645	29,814	29,736	14,381	16,016	15,847	21,4	954,326	24,748	2267,44	0	205,138	205,138	99,73	0	0	0	0	0	0	0
13:44:56	-151,245	3052,133	29,668	29,541	14,381	16,001	15,85	21,4	954,326	24,748	2268,225	0	205,138	205,138	99,73	0	0	0	0	0	0	0
13:44:56	-50,366	3051,629	29,619	29,59	14,381	15,996	15,853	21,4	954,326	24,748	2269,008	0	205,138	205,138	99,73	0	0	0	0	0	0	0
13:44:56	151,22	3053,141	29,766	29,932	14,381	16,011	15,856	21,4	954,326	24,748	2269,793	0	205,138	205,138	99,73	0	0	0	0	0	0	0
13:44:56	0	3053,141	29,766	29,883	14,381	16,011	15,859	21,4	954,326	24,748	2270,576	0	205,138	205,138	99,73	0	0	0	0	0	0	0
13:44:56	151,171	3054,653	29,912	29,98	14,381	16,027	15,862	21,4	954,326	24,748	2271,36	0	205,138	205,138	99,73	0	0	0	0	0	0	0
13:44:56	-100,781	3053,645	29,814	29,932	14,381	16,016	15,865	21,4	954,326	24,748	2272,143	0	205,138	205,138	99,73	0	0	0	0	0	0	0
13:44:56	10,766	3053,753	29,766	29,785	14,385	16,018	15,868	21,4	954,326	24,748	2272,924	0	205,138	205,138	99,73	0	0	0	0	0	0	0
13:44:56	0	3053,753	29,766	29,785	14,385	16,018	15,871	21,4	954,326	24,748	2273,705	0	205,138	205,138	99,73	0	0	0	0	0	0	0
13:44:56	-100,83	3052,744	29,668	29,736	14,385	16,007	15,874	21,4	954,326	24,748	2274,484	0	205,138	205,138	99,73	0	0	0	0	0	0	0
13:44:56	0	3052,744	29,668	29,785	14,385	16,007	15,877	21,4	954,326	24,748	2275,263	0	205,138	205,138	99,73	0	0	0	0	0	0	0
13:44:56	151,22	3054,257	29,814	29,932	14,385	16,023	15,879	21,4	954,326	24,748	2276,042	0	205,138	205,138	99,73	0	0	0	0	0	0	0
13:44:56	151,22	3055,769	29,961	30,127	14,385	16,038	15,883	21,4	954,326	24,748	2276,822	0	205,138	205,138	99,73	0	0	0	0	0	0	0
13:44:57	-151,22	3054,257	29,814	29,785	14,385	16,023	15,885	21,4	954,326	24,748	2277,599	0	205,138	205,138	99,73	0	0	0	0	0	0	0
13:44:57	-151,22	3052,744	29,668	29,736	14,385	16,007	15,888	21,4	954,326	24,748	2278,374	0	205,138	205,138	99,73	0	0	0	0	0	0	0
13:44:57	0	3052,744	29,668	29,59	14,385	16,007	15,89	21,4	954,326	24,748	2279,149	0	205,138	205,138	99,73	0	0	0	0	0	0	0
13:44:57	151,22	3054,257	29,814	29,883	14,385	16,023	15,893	21,5	951,976	24,748	2279,924	0	205,138	205,138	99,73	0	0	0	0	0	0	0
13:44:57	-178,93	3052,467	29,619	29,687	14,385	16,004	15,895	21,5	951,976	24,748	2280,697	0	205,138	205,138	99,73	0	0	0	0	0	0	0
13:44:57	50,415	3052,972	29,668	29,687	14,385	16,01	15,897	21,5	951,976	24,748	2281,469	0	205,138	205,138	99,73	0	0	0	0	0	0	0
13:44:57	109,912	3054,071	29,814	29,736	14,382	16,021	15,899	21,5	951,976	24,748	2282,241	0	205,138	205,138	99,73	0	0	0	0	0	0	0
13:44:57	-19,75	3053,873	29,814	29,687	14,381	16,019	15,902	21,5	951,976	24,748	2283,013	0	205,138	205,138	99,73	0	0	0	0	0	0	0
13:44:57	-151,318	3052,36	29,668	29,59	14,381	16,003	15,904	21,5	951,976	24,748	2283,782	0	205,138	205,138	99,73	0	0	0	0	0	0	0
13:44:57	151,318	3053,873	29,814	29,883	14,381	16,019	15,906	21,5	951,976	24,748	2284,552	0	205,138	205,138	99,73	0	0	0	0	0	0	0
13:44:57	-201,733	3051,856	29,619	29,59	14,381	15,998	15,908	21,5	951,976	24,748	2285,319	0	205,138	205,138	99,73	0	0	0	0	0	0	0
13:44:57	151,293	3053,369	29,766	29,687	14,381	16,014	15,91	21,5	951,976	24,748	2286,087	0	205,138	205,138	99,73	0	0	0	0	0	0	0
13:44:57	50,439	3053,873	29,814	29,736	14,381	16,019	15,912	21,5	951,976	24,748	2286,855	0	205,138	205,138	99,73	0	0	0	0	0	0	0
13:44:57	-50,439	3053,369	29,766	29,687	14,381	16,014	15,914	21,5	951,976	24,748	2287,621	0	204,936	204,936	99,729	0	0	0	0	0	0	0
13:44:57	-151,293	3051,856	29,619	29,687	14,381	15,998	15,916	21,5	951,976	24,748	2288,385	0	204,936	204,936	99,729	0	0	0	0	0	0	0
13:44:57	151,293	3053,369	29,766	29,883	14,381	16,014	15,918	21,5	951,976	24,748	2289,15	0	204,936	204,936	99,729	0	0	0	0	0	0	0
13:44:57	50,439	3053,873	29,814	29,785	14,381	16,019	15,92	21,5	951,976	24,748	2289,915	0	204,936	204,936	99,729	0	0	0	0	0	0	0
13:44:57	-131,567	3052,557	29,668	29,736	14,382	16,005	15,921	21,5	951,976	24,748	2290,677	0	204,936	204,936	99,729	0	0	0	0	0	0	0
13:44:57	41,406	3052,972	29,668	29,687	14,385	16,01	15,923	21,5	951,976	24,748	2291,439	0	204,936	204,936	99,729	0	0	0	0	0	0	0
13:44:57	0	3052,972	29,668	29,687	14,385	16,01	15,925	21,5	951,976	24,748	2292,201	0	204,936	204,936	99,729	0	0	0	0	0	0	0
13:44:57	0	3052,972	29,668	29,59	14,385	16,01	15,926	21,5	951,976	24,748	2292,962	0	204,936	204,936	99,729	0	0	0	0	0	0	0
13:44:57	-50,415	3052,467	29,619	29,687	14,385	16,004	15,928	21,5	951,976	24,748	2293,721	0	204,936	204,936	99,729	0	0	0	0	0	0	0
13:44:57	90,136	3053,369	29,766	29,785	14,381	16,014	15,93	21,5	951,976	24,748	2294,481	0	204,936	204,936	99,729	0	0	0	0	0	0	0
13:44:57	50,439	3053,873	29,814	29,883	14,381	16,019	15,931	21,5	951,976	24,748	2295,24	0	204,936	204,936	99,729	0	0	0	0	0	0	0
13:44:57	-201,733	3051,856	29,619	29,541	14,381	15,998	15,933	21,5	951,976	24,748	2295,996	0	204,936	204,936	99,729	0	0	0	0	0	0	0
13:44:57	-352,905	3048,327	29,277	29,004	14,381	15,962	15,933	21,5	951,976	24,748	2296,749	0	204,936	204,936	99,729	0	0	0	0	0	0	0
13:44:57	-473,168	3043,595	28,838	28,369	14,38	15,913	15,933	21,5	951,976	24,748	2297,495	0	204,936	204,936	99,729	0	0	0	0	0	0	0
13:44:57	-867,797	3034,917	28,154	27,295	14,371	15,823	15,931	21,5	951,976	24,748	2298,233	0	204,936	204,936	99,729	0	0	0	0	0	0	0
13:44:57	-856,909	3026,348	27,617	26,416	14,354	15,735	15,927	21,5	951,976	24,748	2298,961	0	204,936	204,936	99,729	0	0	0	0	0	0	0
13:44:57	-1111,889	3015,229	27,031	25,244	14,326	15,62	15,921	21,5	951,976	24,748	2299,677	0	204,936	204,936	99,729	0	0	0	0	0	0	0
13:44:57	-656,543	3008,664	27,178	25,146	14,281	15,553	15,914	21,5	951,976	24,748	2300,386	0	204,936	204,936	99,729	0	0	0	0	0	0	0
13:44:57	-1169,36	2996,97	26,982	24,853	14,226	15,432	15,904	21,5	951,976	24,748	2301,083	0	204,936	204,936	99,729	0	0	0	0	0	0	0
13:44:57	-1032,324	2986,647	27,031	24,951	14,166	15,326	15,893	21,5	951,976	24,748	2301,768	0	204,936	204,936	99,729	0	0	0	0	0	0	0
13:44:57	-1304,272	2973,604	26,885	24,072	14,101	15,191	15,879	21,5	951,976	24,748	2302,44	0	204,936	204,936	99,729	0	0	0	0	0	0	0
13:44:57	-837,158	2965,233	26,982	23,974	14,049	15,105	15,864	21,5	951,976	24,748	2303,103	0	204,936	204,936	99,729	0	0	0	0	0	0	0
13:44:57	-1681,616	2948,416	26,25	23,291	13,997	14,932	15,846	21,5	951,976	24,748	2303,748	0	204,936	204,936	99,729	0	0	0	0	0	0	0
13:44:57	-1542,724	2932,989	25,566	23,34	13,95	14,773	15,825	21,5	951,976	24,748	2304,378	0	204,936	204,936	99,729	0	0	0	0	0	0	0
13:44:57	-964,233	2923,347	25,371	21,972	13,907	14,673	15,802	21,5	951,976	24,748	2304,996	0	204,936	204,936	99,729	0	0	0	0	0	0	0
13:44:57	-1645,605	2906,891	24,59	21,68	13,859	14,504	15,777	21,5	951,976	24,748	2305,598	0	204,936	204,936	99,729	0	0	0	0	0	0	0
13:44:57	-939,086	2897,5	24,59	21,435	13,806	14,407	15,75	21,5	951,976	24,748	2306,19	0	204,936	204,936	99,729	0	0	0	0	0	0	0
13:44:57	-1860,693	2878,893	23,76	20,41	13,749	14,215	15,72	21,5	951,976	24,748	2306,763	0	204,936	204,936	99,729	0	0	0	0	0	0	0
13:44:57	-505,712	2873,836	24,443	21,24	13,682	14,163	15,689	21,5	951,976	24,748	2307,33	0	204,936	204,936	99,729	0	0	0	0	0	0	0
13:44:57	-1045,874	2863,377	24,736	21,777	13,607	14,055	15,657	21,5	951,976	24,748	2307,886	0	204,936	204,936	99,729	0	0	0	0	0	0	0
13:44:57	-1124,267	2852,134	24,932	21,484	13,533	13,939	15,623	21,5	951,976	24,748	2308,43	0	204,936	204,936	99,729	0	0	0	0	0	0	0
13:44:57	-1218,652	2839,948	24,883	21,631	13,467	13,813	15,588	21,5	951,976	24,748	2308,962	0	204,936	204,936	99,729	0	0	0	0	0	0	0
13:44:57	-1116,406	2828,784	24,736	22,021	13,413	13,698	15,551	21,5	951,976	24,748	2309,482	0	204,936	204,936	99,729	0	0	0	0	0	0	0
13:44:57	-1143,896	2817,345	24,394	21,826	13,368	13,58	15,512	21,5	951,976	24,748	2309,989	0	204,936	204,936	99,729	0	0	0	0	0	0	0
13:44:57	-1426,953	2803,075	23,613	21,435	13,332	13,433	15,471	21,5	951,976	24,748	2310,482	0	204,936	204,936	99,729	0	0	0	0	0	0	0
13:44:57	-1808,081	2784,994	22,392	20,361	13,3	13,247	15,428	21,5	951,976	24,748	2310,957	0	204,936	204,936	99,729	0	0	0	0	0	0	0
13:44:57	-1256,079	2772,434	21,709	19,678	13,268	13,117	15,382	21,5	951,976	24,748	2311,418	0	204,936	204,936	99,729	0	0	0	0	0	0	0
13:44:57	-912,231	2763,311	21,465	19,678	13,23	13,023	15,336	21,5	951,976	24,748	2311,87	0	204,936	204,936	99,729	0	0	0	0	0	0	0
13:44:57	-599,804	2757,313	21,709	19,873	13,183	12,961	15,29	21,5	951,976	24,748	2312,316	0	204,936	204,936	99,729	0	0	0	0	0	0	0
13:44:57	-767,26	2749,641	21,855	20,019	13,131	12,882	15,242	21,5	951,976	24,748	2312,753	0	204,936	204,936	99,729	0	0	0	0	0	0	0
13:44:57	-733,032	2742,31	22,051	20,752	13,079	12,807	15,195	21,5	951,976	24,748	2313,182	0	204,936	204,936	99,729	0	0	0	0	0	0	0
13:44:57	-429,882	2738,012	22,49	21,045	13,03	12,763	15,147	21,5	951,976	24,748	2313,607	0	204,936	204,936	99,729	0	0	0	0	0	0	0
13:44:57	-1017,968	2727,832	22,148	20,605	12,992	12,658	15,098	21,5	951,976	24,748	2314,021	0	204,936	204,936	99,729	0	0	0	0	0	0	0
13:44:57	-1179,809	2716,034	21,562	20,068	12,959	12,536	15,048	21,5	951,976	24,748	2314,423	0	204,936	204,936	99,729	0	0	0	0	0	0	0
13:44:57	-750,903	2708,525	21,318	19,922	12,93	12,459	14,997	21,5	951,976	24,748	2314,818	0	204,936	204,936	99,729	0	0	0	0	0	0	0
13:44:57	-1091,162	2697,613	20,732	19,58	12,902	12,346	14,945	21,5	951,976	24,748	2315,2	0	204,936	204,936	99,729	0	0	0	0	0	0	0
13:44:57	-896,264	2688,651	20,342	19,043	12,873	12,254	14,892	21,5	951,976	24,748	2315,574	0	204,936	204,936	99,729	0	0	0	0	0	0	0
13:44:57	-696,826	2681,682	20,146	18,847	12,845	12,182	14,839	21,5	951,976	24,748	2315,94	0	204,936	204,936	99,729	0	0	0	0	0	0	0
13:44:57	-819,628	2673,486	20	18,506	12,807	12,097	14,786	21,5	951,976	24,748	2316,298	0	204,936	204,936	99,729	0	0	0	0	0	0	0
13:44:57	-607,519	2667,411	20,146	18,652	12,764	12,035	14,732	21,5	951,976	24,748	2316,649	0	204,936	204,936	99,729	0	0	0	0	0	0	0
13:44:57	-730,908	2660,102	20,244	18,994	12,718	11,959	14,677	21,5	951,976	24,748	2316,992	0	204,936	204,936	99,729	0	0	0	0	0	0	0
13:44:57	-513,842	2654,963	20,488	19,238	12,675	11,906	14,623	21,5	951,976	24,748	2317,33	0	204,936	204,936	99,729	0	0	0	0	0	0	0
13:44:57	-1011,865	2644,845	20,293	18,847	12,629	11,802	14,568	21,5	951,976	24,748	2317,658	0	204,936	204,936	99,729	0	0	0	0	0	0	0
13:44:57	-582,153	2639,023	20,439	18,994	12,588	11,742	14,512	21,5	951,976	24,748	2317,979	0	204,936	204,936	99,729	0	0	0	0	0	0	0
13:44:57	-937,5	2629,648	20,146	18,945	12,552	11,645	14,456	21,5	951,976	24,748	2318,291	0	204,936	204,936	99,729	0	0	0	0	0	0	0
13:44:57	-807,861	2621,569	20	18,701	12,515	11,562	14,399	21,5	951,976	24,748	2318,594	0	204,936	204,936	99,729	0	0	0	0	0	0	0
13:44:57	-940,454	2612,165	19,609	18,603	12,483	11,465	14,342	21,5	951,976	24,748	2318,888	0	204,936	204,936	99,729	0	0	0	0	0	0	0
13:44:57	-629,638	2605,869	19,463	18,457	12,456	11,4	14,284	21,5	951,976	24,748	2319,174	0	204,936	204,936	99,729	0	0	0	0	0	0	0
13:44:57	-974,365	2596,125	19,023	17,92	12,425	11,3	14,225	21,5	951,976	24,748	2319,452	0	204,936	204,936	99,729	0	0	0	0	0	0	0
13:44:57	-772,045	2588,404	18,828	17,578	12,393	11,22	14,167	21,5	951,976	24,748	2319,721	0	204,936	204,936	99,729	0	0	0	0	0	0	0
13:44:57	-621,752	2582,187	18,828	17,578	12,358	11,156	14,108	21,5	951,976	24,748	2319,983	0	204,936	204,936	99,729	0	0	0	0	0	0	0
13:44:57	-647,436	2575,713	18,877	17,773	12,318	11,089	14,048	21,5	951,976	24,748	2320,239	0	204,936	204,936	99,729	0	0	0	0	0	0	0
13:44:57	-671,435	2568,998	18,877	17,578	12,281	11,02	13,989	21,5	951,976	24,748	2320,488	0	204,936	204,936	99,729	0	0	0	0	0	0	0
13:44:57	-960,009	2559,398	18,633	17,431	12,24	10,921	13,929	21,5	951,976	24,748	2320,727	0	204,936	204,936	99,729	0	0	0	0	0	0	0
13:44:57	-498,95	2554,409	18,779	17,48	12,204	10,87	13,869	21,5	951,976	24,748	2320,96	0	204,936	204,936	99,729	0	0	0	0	0	0	0
13:44:57	-689,892	2547,51	18,681	17,431	12,17	10,799	13,809	21,5	951,976	24,748	2321,187	0	204,936	204,936	99,729	0	0	0	0	0	0	0
13:44:57	-1018,823	2537,321	18,144	17,187	12,142	10,694	13,748	21,5	951,976	24,748	2321,403	0	204,936	204,936	99,729	0	0	0	0	0	0	0
13:44:57	-721,557	2530,106	17,9	16,699	12,115	10,619	13,686	21,5	951,976	24,748	2321,612	0	204,936	204,936	99,729	0	0	0	0	0	0	0
13:44:57	-889,721	2521,209	17,412	16,357	12,092	10,527	13,624	21,5	951,976	24,748	2321,811	0	204,936	204,936	99,729	0	0	0	0	0	0	0
13:44:57	-610,546	2515,103	17,217	16,308	12,068	10,464	13,562	21,5	951,976	24,748	2322,005	0	204,936	204,936	99,729	0	0	0	0	0	0	0
13:44:57	-622,192	2508,881	17,021	16,015	12,044	10,4	13,5	21,5	951,976	24,748	2322,192	0	204,936	204,936	99,729	0	0	0	0	0	0	0
13:44:57	-641,65	2502,465	16,875	16,064	12,015	10,334	13,438	21,5	951,976	24,748	2322,372	0	204,936	204,936	99,729	0	0	0	0	0	0	0
13:44:57	-521,63	2497,248	17,021	16,211	11,978	10,28	13,376	21,5	951,976	24,748	2322,547	0	204,936	204,936	99,729	0	0	0	0	0	0	0
13:44:57	-683,74	2490,411	16,924	16,162	11,945	10,21	13,314	21,5	951,976	24,748	2322,715	0	204,936	204,936	99,729	0	0	0	0	0	0	0
13:44:57	-587,963	2484,531	16,924	16,064	11,911	10,149	13,252	21,5	951,976	24,748	2322,877	0	204,936	204,936	99,729	0	0	0	0	0	0	0
13:44:57	-386,376	2480,668	17,217	16,357	11,874	10,109	13,191	21,5	951,976	24,748	2323,034	0	204,936	204,936	99,729	0	0	0	0	0	0	0
13:44:57	-442,065	2476,247	17,363	16,357	11,841	10,064	13,129	21,5	951,976	24,748	2323,188	0	204,936	204,936	99,729	0	0	0	0	0	0	0
13:44:57	-690,747	2469,339	17,168	16,308	11,812	9,993	13,068	21,5	951,976	24,748	2323,334	0	204,936	204,936	99,729	0	0	0	0	0	0	0
13:44:57	-750,073	2461,839	16,826	16,064	11,789	9,915	13,006	21,5	951,976	24,748	2323,472	0	204,936	204,936	99,729	0	0	0	0	0	0	0
13:44:57	-510,278	2456,736	16,728	15,967	11,765	9,863	12,944	21,5	951,976	24,748	2323,605	0	204,936	204,936	99,729	0	0	0	0	0	0	0
13:44:57	-598,266	2450,753	16,533	15,625	11,742	9,801	12,883	21,5	951,976	24,748	2323,732	0	204,936	204,936	99,729	0	0	0	0	0	0	0
13:44:57	-692,016	2443,833	16,24	15,625	11,719	9,73	12,821	21,5	951,976	24,748	2323,852	0	204,936	204,936	99,729	0	0	0	0	0	0	0
13:44:57	-552,636	2438,307	16,093	15,478	11,696	9,673	12,759	21,5	951,976	24,748	2323,967	0	204,936	204,936	99,729	0	0	0	0	0	0	0
13:44:57	-538,403	2432,923	16,045	15,185	11,668	9,617	12,698	21,5	951,976	24,748	2324,076	0	204,936	204,936	99,729	0	0	0	0	0	0	0
13:44:57	-598,437	2426,938	15,947	15,332	11,639	9,556	12,636	21,5	951,976	24,748	2324,179	0	204,936	204,936	99,729	0	0	0	0	0	0	0
13:44:57	-441,162	2422,527	16,093	15,332	11,606	9,51	12,575	21,5	951,976	24,748	2324,277	0	204,936	204,936	99,729	0	0	0	0	0	0	0
13:44:57	-474,047	2417,786	16,191	15,527	11,574	9,461	12,514	21,5	951,976	24,748	2324,37	0	204,936	204,936	99,729	0	0	0	0	0	0	0
13:44:57	-651,074	2411,276	16,093	15,429	11,543	9,394	12,452	21,5	951,976	24,748	2324,457	0	204,936	204,936	99,729	0	0	0	0	0	0	0
13:44:58	-479,516	2406,48	16,093	15,185	11,516	9,345	12,391	21,5	951,976	24,748	2324,539	0	204,936	204,936	99,729	0	0	0	0	0	0	0
13:44:58	-723,535	2399,245	15,849	15,136	11,488	9,27	12,33	21,5	951,976	24,748	2324,614	0	204,936	204,936	99,729	0	0	0	0	0	0	0
13:44:58	-655,371	2392,691	15,605	14,99	11,464	9,203	12,269	21,3	951,976	24,748	2324,682	0	204,936	204,936	99,729	0	0	0	0	0	0	0
13:44:58	-450,366	2388,188	15,556	14,99	11,441	9,156	12,208	21,3	951,976	24,748	2324,746	0	204,936	204,936	99,729	0	0	0	0	0	0	0
13:44:58	-556,689	2382,621	15,459	14,941	11,415	9,099	12,147	21,3	951,976	24,748	2324,804	0	204,936	204,936	99,729	0	0	0	0	0	0	0
13:44:58	-532,69	2377,294	15,361	14,795	11,39	9,044	12,086	21,3	951,976	24,748	2324,856	0	204,936	204,936	99,729	0	0	0	0	0	0	0
13:44:58	-557,348	2371,72	15,263	14,648	11,364	8,986	12,025	21,3	951,976	24,748	2324,903	0	204,936	204,936	99,729	0	0	0	0	0	0	0
13:44:58	-488,11	2366,839	15,215	14,746	11,339	8,936	11,965	21,3	951,976	24,748	2324,945	0	204,936	204,936	99,729	0	0	0	0	0	0	0
13:44:58	-484,423	2361,995	15,215	14,648	11,312	8,886	11,904	21,3	951,976	24,748	2324,982	0	204,936	204,936	99,729	0	0	0	0	0	0	0
13:44:58	-410,839	2357,887	15,263	14,746	11,286	8,844	11,844	21,3	951,976	24,748	2325,015	0	204,936	204,936	99,729	0	0	0	0	0	0	0
13:44:58	-600,83	2351,878	15,068	14,502	11,262	8,782	11,784	21,3	951,976	24,748	2325,042	0	204,936	204,936	99,729	0	0	0	0	0	0	0
13:44:58	-588,72	2345,991	14,873	14,306	11,24	8,721	11,724	21,3	951,976	24,748	2325,063	0	204,936	204,936	99,729	0	0	0	0	0	0	0
13:44:58	-556,274	2340,428	14,629	14,209	11,221	8,664	11,664	21,3	951,976	24,748	2325,078	0	203,121	203,121	99,722	0	0	0	0	0	0	0
13:44:58	-559,204	2334,836	14,384	13,965	11,203	8,606	11,604	21,3	951,976	24,748	2325,088	0	203,121	203,121	99,722	0	0	0	0	0	0	0
13:44:58	-396,044	2330,876	14,238	13,867	11,188	8,565	11,545	21,3	951,976	24,748	2325,094	0	203,121	203,121	99,722	0	0	0	0	0	0	0
13:44:58	-647,412	2324,402	13,896	13,525	11,17	8,498	11,485	21,3	951,976	24,748	2324,402	0	203,121	203,121	99,722	0	0	0	0	0	0	0
13:44:58	-465,625	2319,745	13,75	13,379	11,152	8,45	11,425	21,3	951,976	24,748	2319,745	0	203,121	203,121	99,722	0	0	0	0	0	0	0
13:44:58	-434,35	2315,402	13,652	13,33	11,132	8,406	11,366	21,3	951,976	24,748	2315,402	0	203,121	203,121	99,722	0	0	0	0	0	0	0
13:44:58	-318,676	2312,215	13,75	13,379	11,109	8,373	11,308	21,3	951,976	24,748	2312,215	0	203,121	203,121	99,722	0	0	0	0	0	0	0
13:44:58	-364,233	2308,573	13,799	13,525	11,086	8,335	11,249	21,3	951,976	24,748	2308,573	0	203,121	203,121	99,722	0	0	0	0	0	0	0
13:44:58	-471,875	2303,854	13,75	13,427	11,062	8,287	11,191	21,3	951,976	24,748	2303,854	0	203,121	203,121	99,722	0	0	0	0	0	0	0
13:44:58	-329,589	2300,558	13,75	13,525	11,043	8,253	11,134	21,3	951,976	24,748	2300,558	0	203,121	203,121	99,722	0	0	0	0	0	0	0
13:44:58	-472,802	2295,83	13,603	13,379	11,024	8,204	11,076	21,3	951,976	24,748	2295,83	0	203,121	203,121	99,722	0	0	0	0	0	0	0
13:44:58	-431,738	2291,513	13,408	13,086	11,01	8,159	11,019	21,3	951,976	24,748	2291,513	0	203,121	203,121	99,722	0	0	0	0	0	0	0
13:44:58	-425,268	2287,26	13,31	13,086	10,991	8,116	10,962	21,3	951,976	24,748	2287,26	0	203,121	203,121	99,722	0	0	0	0	0	0	0
13:44:58	-388,452	2283,376	13,164	13,037	10,977	8,076	10,905	21,3	951,976	24,748	2283,376	0	203,121	203,121	99,722	0	0	0	0	0	0	0
13:44:58	-332,69	2280,049	13,164	13,037	10,958	8,041	10,849	21,3	951,976	24,748	2280,049	0	203,121	203,121	99,722	0	0	0	0	0	0	0
13:44:58	-237,158	2277,677	13,261	13,086	10,939	8,017	10,794	21,3	951,976	24,748	2277,677	0	203,121	203,121	99,722	0	0	0	0	0	0	0
13:44:58	-332,763	2274,349	13,261	13,086	10,921	7,982	10,739	21,3	951,976	24,748	2274,349	0	203,121	203,121	99,722	0	0	0	0	0	0	0
13:44:58	-332,714	2271,022	13,261	13,086	10,902	7,948	10,684	21,3	951,976	24,748	2271,022	0	203,121	203,121	99,722	0	0	0	0	0	0	0
13:44:58	-342,089	2267,601	13,164	13,086	10,888	7,913	10,63	21,3	951,976	24,748	2267,601	0	203,121	203,121	99,722	0	0	0	0	0	0	0
13:44:58	-295,898	2264,642	13,115	13,037	10,873	7,882	10,576	21,3	951,976	24,748	2264,642	0	203,121	203,121	99,722	0	0	0	0	0	0	0
13:44:58	-339,843	2261,244	13,017	12,89	10,859	7,847	10,522	21,3	951,976	24,748	2261,244	0	203,121	203,121	99,722	0	0	0	0	0	0	0
13:44:58	-338,549	2257,859	12,92	12,744	10,845	7,812	10,469	21,3	951,976	24,748	2257,859	0	203,121	203,121	99,722	0	0	0	0	0	0	0
13:44:58	-339,721	2254,461	12,822	12,695	10,831	7,777	10,416	21,3	951,976	24,748	2254,461	0	203,121	203,121	99,722	0	0	0	0	0	0	0
13:44:58	-296,801	2251,493	12,773	12,646	10,817	7,747	10,364	21,3	951,976	24,748	2251,493	0	203,121	203,121	99,722	0	0	0	0	0	0	0
13:44:58	-419,311	2247,3	12,675	12,5	10,799	7,704	10,312	21,3	951,976	24,748	2247,3	0	203,121	203,121	99,722	0	0	0	0	0	0	0
13:44:58	-247,387	2244,826	12,675	12,549	10,785	7,678	10,26	21,3	951,976	24,748	2244,826	0	203,121	203,121	99,722	0	0	0	0	0	0	0
13:44:58	-334,814	2241,478	12,675	12,5	10,766	7,644	10,209	21,3	951,976	24,748	2241,478	0	203,121	203,121	99,722	0	0	0	0	0	0	0
13:44:58	-249,658	2238,982	12,675	12,5	10,751	7,618	10,158	21,3	951,976	24,748	2238,982	0	203,121	203,121	99,722	0	0	0	0	0	0	0
13:44:58	-229,882	2236,683	12,773	12,549	10,733	7,594	10,108	21,3	951,976	24,748	2236,683	0	203,121	203,121	99,722	0	0	0	0	0	0	0
13:44:58	-323,901	2233,444	12,773	12,646	10,715	7,561	10,058	21,3	951,976	24,748	2233,444	0	203,121	203,121	99,722	0	0	0	0	0	0	0
13:44:58	-351,269	2229,931	12,675	12,549	10,7	7,525	10,008	21,3	951,976	24,748	2229,931	0	203,121	203,121	99,722	0	0	0	0	0	0	0
13:44:58	-257,08	2227,36	12,675	12,5	10,685	7,498	9,959	21,3	951,976	24,748	2227,36	0	203,121	203,121	99,722	0	0	0	0	0	0	0
13:44:58	-290,283	2224,457	12,627	12,451	10,672	7,468	9,91	21,3	951,976	24,748	2224,457	0	203,121	203,121	99,722	0	0	0	0	0	0	0
13:44:58	-335,888	2221,099	12,529	12,256	10,658	7,434	9,862	21,3	951,976	24,748	2221,099	0	203,121	203,121	99,722	0	0	0	0	0	0	0
13:44:58	-209,497	2219,004	12,48	12,353	10,648	7,412	9,813	21,3	951,976	24,748	2219,004	0	203,121	203,121	99,722	0	0	0	0	0	0	0
13:44:58	-284,716	2216,156	12,431	12,158	10,635	7,383	9,766	21,3	951,976	24,748	2216,156	0	203,121	203,121	99,722	0	0	0	0	0	0	0
13:44:58	-374,194	2212,414	12,285	12,109	10,622	7,344	9,718	21,3	951,976	24,748	2212,414	0	203,121	203,121	99,722	0	0	0	0	0	0	0
13:44:58	-261,547	2209,799	12,187	12,06	10,612	7,317	9,671	21,3	951,976	24,748	2209,799	0	203,121	203,121	99,722	0	0	0	0	0	0	0
13:44:58	-275,952	2207,039	12,138	11,914	10,599	7,289	9,625	21,3	951,976	24,748	2207,039	0	203,121	203,121	99,722	0	0	0	0	0	0	0
13:44:58	-241,04	2204,629	12,138	11,914	10,585	7,264	9,578	21,3	951,976	24,748	2204,629	0	203,121	203,121	99,722	0	0	0	0	0	0	0
13:44:58	-238,769	2202,241	12,138	11,816	10,572	7,239	9,532	21,3	951,976	24,748	2202,241	0	203,121	203,121	99,722	0	0	0	0	0	0	0
13:44:58	-249,536	2199,746	12,138	11,914	10,557	7,213	9,487	21,3	951,976	24,748	2199,746	0	203,121	203,121	99,722	0	0	0	0	0	0	0
13:44:58	-201,513	2197,731	12,187	11,914	10,543	7,193	9,442	21,3	951,976	24,748	2197,731	0	203,121	203,121	99,722	0	0	0	0	0	0	0
13:44:58	-247,412	2195,257	12,187	12,06	10,529	7,167	9,397	21,3	951,976	24,748	2195,257	0	203,121	203,121	99,722	0	0	0	0	0	0	0
13:44:58	-244,262	2192,814	12,187	11,914	10,515	7,142	9,353	21,3	951,976	24,748	2192,814	0	203,121	203,121	99,722	0	0	0	0	0	0	0
13:44:58	-274,804	2190,066	12,138	11,914	10,502	7,114	9,309	21,3	951,976	24,748	2190,066	0	203,121	203,121	99,722	0	0	0	0	0	0	0
13:44:58	-268,823	2187,378	12,041	11,816	10,492	7,086	9,266	21,3	951,976	24,748	2187,378	0	203,121	203,121	99,722	0	0	0	0	0	0	0
13:44:58	-270,312	2184,675	11,992	11,767	10,48	7,058	9,222	21,3	951,976	24,748	2184,675	0	203,121	203,121	99,722	0	0	0	0	0	0	0
13:44:58	-149,047	2183,184	12,041	11,767	10,469	7,043	9,18	21,3	951,976	24,748	2183,184	0	203,121	203,121	99,722	0	0	0	0	0	0	0
13:44:58	-269,433	2180,49	11,992	11,767	10,456	7,015	9,137	21,3	951,976	24,748	2180,49	0	203,121	203,121	99,722	0	0	0	0	0	0	0
13:44:58	-267,114	2177,819	11,943	11,621	10,443	6,987	9,095	21,3	951,976	24,748	2177,819	0	203,121	203,121	99,722	0	0	0	0	0	0	0
13:44:58	-267,602	2175,143	11,845	11,621	10,433	6,96	9,053	21,3	951,976	24,748	2175,143	0	203,121	203,121	99,722	0	0	0	0	0	0	0
13:44:58	-160,131	2173,541	11,845	11,572	10,424	6,943	9,012	21,3	951,976	24,748	2173,541	0	203,121	203,121	99,722	0	0	0	0	0	0	0
13:44:58	-328,881	2170,253	11,748	11,523	10,411	6,909	8,971	21,3	951,976	24,748	2170,253	0	203,121	203,121	99,722	0	0	0	0	0	0	0
13:44:58	-290,039	2167,352	11,65	11,572	10,399	6,879	8,93	21,3	951,976	24,748	2167,352	0	203,121	203,121	99,722	0	0	0	0	0	0	0
13:44:58	-160,253	2165,75	11,65	11,523	10,39	6,863	8,889	21,3	951,976	24,748	2165,75	0	203,121	203,121	99,722	0	0	0	0	0	0	0
13:44:58	-225,048	2163,499	11,601	11,523	10,38	6,84	8,849	21,3	951,976	24,748	2163,499	0	203,121	203,121	99,722	0	0	0	0	0	0	0
13:44:58	-251,367	2160,985	11,504	11,425	10,371	6,814	8,809	21,3	951,976	24,748	2160,985	0	203,121	203,121	99,722	0	0	0	0	0	0	0
13:44:58	-203,491	2158,951	11,455	11,377	10,362	6,793	8,769	21,3	951,976	24,748	2158,951	0	203,121	203,121	99,722	0	0	0	0	0	0	0
13:44:58	-203,051	2156,92	11,455	11,377	10,351	6,772	8,73	21,3	951,976	24,748	2156,92	0	203,121	203,121	99,722	0	0	0	0	0	0	0
13:44:58	-225,097	2154,669	11,406	11,279	10,34	6,749	8,691	21,3	951,976	24,748	2154,669	0	203,121	203,121	99,722	0	0	0	0	0	0	0
13:44:58	-188,745	2152,782	11,308	11,279	10,335	6,729	8,653	21,3	951,976	24,748	2152,782	0	203,121	203,121	99,722	0	0	0	0	0	0	0
13:44:58	-297,729	2149,804	11,162	11,181	10,326	6,699	8,615	21,3	951,976	24,748	2149,804	0	203,121	203,121	99,722	0	0	0	0	0	0	0
13:44:58	-143,994	2148,364	11,162	11,084	10,317	6,684	8,577	21,3	951,976	24,748	2148,364	0	203,121	203,121	99,722	0	0	0	0	0	0	0
13:44:58	-190,356	2146,461	11,113	11,084	10,309	6,664	8,539	21,3	951,976	24,748	2146,461	0	203,121	203,121	99,722	0	0	0	0	0	0	0
13:44:58	-113,891	2145,322	11,113	11,035	10,303	6,652	8,502	21,3	951,976	24,748	2145,322	0	203,121	203,121	99,722	0	0	0	0	0	0	0
13:44:58	-147,338	2143,849	11,113	11,035	10,294	6,637	8,466	21,3	951,976	24,748	2143,849	0	203,121	203,121	99,722	0	0	0	0	0	0	0
13:44:58	-238,037	2141,468	11,015	10,937	10,286	6,613	8,429	21,3	951,976	24,748	2141,468	0	203,121	203,121	99,722	0	0	0	0	0	0	0
13:44:58	-148,217	2139,986	11,015	11,035	10,278	6,597	8,393	21,3	951,976	24,748	2139,986	0	203,121	203,121	99,722	0	0	0	0	0	0	0
13:44:58	-97,851	2139,007	11,015	10,937	10,272	6,587	8,358	21,3	951,976	24,748	2139,007	0	203,121	203,121	99,722	0	0	0	0	0	0	0
13:44:58	-150,317	2137,504	11,015	11,035	10,264	6,572	8,323	21,3	951,976	24,748	2137,504	0	203,121	203,121	99,722	0	0	0	0	0	0	0
13:44:58	-159,643	2135,908	10,918	10,888	10,26	6,555	8,288	21,3	951,976	24,748	2135,908	0	203,121	203,121	99,722	0	0	0	0	0	0	0
13:44:58	-218,872	2133,719	10,771	10,742	10,255	6,533	8,254	21,3	951,976	24,748	2133,719	0	203,121	203,121	99,722	0	0	0	0	0	0	0
13:44:58	-159,423	2132,125	10,673	10,693	10,251	6,516	8,22	21,3	951,976	24,748	2132,125	0	203,121	203,121	99,722	0	0	0	0	0	0	0
13:44:58	-129,125	2130,834	10,625	10,595	10,246	6,503	8,186	21,3	951,976	24,748	2130,834	0	203,121	203,121	99,722	0	0	0	0	0	0	0
13:44:58	-83,715	2129,996	10,625	10,595	10,242	6,494	8,153	21,3	951,976	24,748	2129,996	0	203,121	203,121	99,722	0	0	0	0	0	0	0
13:44:58	-83,74	2129,159	10,625	10,595	10,237	6,486	8,12	21,3	951,976	24,748	2129,159	0	203,121	203,121	99,722	0	0	0	0	0	0	0
13:44:58	-140,771	2127,751	10,625	10,595	10,229	6,471	8,088	21,3	951,976	24,748	2127,751	0	203,121	203,121	99,722	0	0	0	0	0	0	0
13:44:58	-84,814	2126,903	10,625	10,595	10,224	6,462	8,056	21,3	951,976	24,748	2126,903	0	203,121	203,121	99,722	0	0	0	0	0	0	0
13:44:58	-39,453	2126,509	10,673	10,693	10,219	6,458	8,025	21,3	951,976	24,748	2126,509	0	203,121	203,121	99,722	0	0	0	0	0	0	0
13:44:58	-131,396	2125,195	10,625	10,595	10,214	6,445	7,994	21,3	951,976	24,748	2125,195	0	203,121	203,121	99,722	0	0	0	0	0	0	0
13:44:58	-84,79	2124,347	10,625	10,547	10,209	6,436	7,963	21,3	951,976	24,748	2124,347	0	203,121	203,121	99,722	0	0	0	0	0	0	0
13:44:58	-163,671	2122,71	10,527	10,547	10,205	6,419	7,933	21,3	951,976	24,748	2122,71	0	203,121	203,121	99,722	0	0	0	0	0	0	0
13:44:58	-74,047	2121,97	10,527	10,547	10,201	6,412	7,903	21,3	951,976	24,748	2121,97	0	203,121	203,121	99,722	0	0	0	0	0	0	0
13:44:58	-84,814	2121,121	10,527	10,498	10,196	6,403	7,874	21,3	951,976	24,748	2121,121	0	203,121	203,121	99,722	0	0	0	0	0	0	0
13:44:58	-87,084	2120,251	10,527	10,547	10,191	6,394	7,845	21,3	951,976	24,748	2120,251	0	203,121	203,121	99,722	0	0	0	0	0	0	0
13:44:59	16,577	2120,416	10,625	10,595	10,187	6,396	7,816	21,3	951,976	24,748	2120,251	0	203,121	203,121	99,722	0	0	0	0	0	0	0
13:44:59	-176,489	2118,651	10,527	10,547	10,182	6,377	7,788	21,3	951,976	24,748	2118,651	0	203,121	203,121	99,722	0	0	0	0	0	0	0
13:44:59	-12,866	2118,523	10,527	10,547	10,181	6,376	7,76	21,3	951,976	24,748	2118,523	0	203,121	203,121	99,722	0	0	0	0	0	0	0
13:44:59	-74,047	2117,782	10,527	10,547	10,177	6,368	7,733	21,3	951,976	24,748	2117,782	0	203,121	203,121	99,722	0	0	0	0	0	0	0
13:44:59	-45,312	2117,329	10,478	10,498	10,177	6,364	7,706	21,1	951,976	24,748	2117,329	0	203,121	203,121	99,722	0	0	0	0	0	0	0
13:44:59	-121,63	2116,113	10,429	10,351	10,173	6,351	7,68	21,1	951,976	24,748	2116,113	0	203,121	203,121	99,722	0	0	0	0	0	0	0
13:44:59	-135,839	2114,755	10,283	10,302	10,173	6,337	7,653	21,1	951,976	24,748	2114,755	0	203,121	203,121	99,722	0	0	0	0	0	0	0
13:44:59	33,496	2115,089	10,332	10,351	10,172	6,341	7,628	21,1	951,976	24,748	2114,755	0	203,121	203,121	99,722	0	0	0	0	0	0	0
13:44:59	-120,41	2113,885	10,283	10,302	10,168	6,328	7,602	21,1	951,976	24,748	2113,885	0	203,121	203,121	99,722	0	0	0	0	0	0	0
13:44:59	59,716	2114,483	10,429	10,351	10,164	6,334	7,577	21,1	951,976	24,748	2113,886	0	203,121	203,121	99,722	0	0	0	0	0	0	0
13:44:59	-11,962	2114,363	10,429	10,351	10,163	6,333	7,553	21,1	951,976	24,748	2113,886	0	203,121	203,121	99,722	0	0	0	0	0	0	0
13:44:59	-167,797	2112,685	10,332	10,4	10,159	6,316	7,529	21,1	951,976	24,748	2112,685	0	203,121	203,121	99,722	0	0	0	0	0	0	0
13:44:59	14,404	2112,829	10,429	10,351	10,154	6,317	7,505	21,1	951,976	24,748	2112,685	0	203,121	203,121	99,722	0	0	0	0	0	0	0
13:44:59	-42,895	2112,4	10,478	10,4	10,149	6,313	7,481	21,1	951,976	24,748	2112,4	0	203,121	203,121	99,722	0	0	0	0	0	0	0
13:44:59	-135,791	2111,042	10,332	10,351	10,149	6,299	7,458	21,1	951,976	24,748	2111,042	0	201,155	201,155	99,714	0	0	0	0	0	0	0
13:44:59	-11,767	2110,924	10,332	10,351	10,149	6,298	7,436	21,1	951,976	24,748	2110,924	0	201,155	201,155	99,714	0	0	0	0	0	0	0
13:44:59	-76,171	2110,163	10,332	10,4	10,144	6,29	7,413	21,1	951,976	24,748	2110,163	0	201,155	201,155	99,714	0	0	0	0	0	0	0
13:44:59	0	2110,163	10,332	10,351	10,144	6,29	7,391	21,1	951,976	24,748	2110,163	0	201,155	201,155	99,714	0	0	0	0	0	0	0
13:44:59	-90,209	2109,261	10,332	10,351	10,139	6,281	7,369	21,1	951,976	24,748	2109,261	0	201,155	201,155	99,714	0	0	0	0	0	0	0
13:44:59	-67,724	2108,583	10,332	10,4	10,135	6,274	7,348	21,1	951,976	24,748	2108,583	0	201,155	201,155	99,714	0	0	0	0	0	0	0
13:44:59	79,785	2109,381	10,429	10,351	10,135	6,282	7,327	21,1	951,976	24,748	2108,584	0	201,155	201,155	99,714	0	0	0	0	0	0	0
13:44:59	-168,798	2107,693	10,332	10,302	10,13	6,264	7,306	21,1	951,976	24,748	2107,693	0	201,155	201,155	99,714	0	0	0	0	0	0	0
13:44:59	0	2107,693	10,332	10,205	10,13	6,264	7,286	21,1	951,976	24,748	2107,693	0	201,155	201,155	99,714	0	0	0	0	0	0	0
13:44:59	-55,981	2107,133	10,283	10,156	10,13	6,259	7,265	21,1	951,976	24,748	2107,133	0	201,155	201,155	99,714	0	0	0	0	0	0	0
13:44:59	-67,675	2106,457	10,283	10,156	10,126	6,252	7,246	21,1	951,976	24,748	2106,457	0	201,155	201,155	99,714	0	0	0	0	0	0	0
13:44:59	0	2106,457	10,283	10,156	10,126	6,252	7,226	21,1	951,976	24,748	2106,457	0	201,155	201,155	99,714	0	0	0	0	0	0	0
13:44:59	-135,717	2105,099	10,136	10,058	10,126	6,238	7,207	21,1	951,976	24,748	2105,099	0	201,155	201,155	99,714	0	0	0	0	0	0	0
13:44:59	0	2105,099	10,136	10,058	10,126	6,238	7,188	21,1	951,976	24,748	2105,099	0	201,155	201,155	99,714	0	0	0	0	0	0	0
13:44:59	-9,667	2105,003	10,136	10,009	10,125	6,237	7,169	21,1	951,976	24,748	2105,003	0	201,155	201,155	99,714	0	0	0	0	0	0	0
13:44:59	-68,579	2104,317	10,136	10,058	10,121	6,23	7,151	21,1	951,976	24,748	2104,317	0	201,155	201,155	99,714	0	0	0	0	0	0	0
13:44:59	-34,277	2103,974	10,185	10,156	10,117	6,226	7,133	21,1	951,976	24,748	2103,974	0	201,155	201,155	99,714	0	0	0	0	0	0	0
13:44:59	80,786	2104,782	10,283	10,205	10,116	6,234	7,115	21,1	951,976	24,748	2103,975	0	201,155	201,155	99,714	0	0	0	0	0	0	0
13:44:59	-161,328	2103,169	10,185	10,205	10,112	6,218	7,097	21,1	951,976	24,748	2103,169	0	201,155	201,155	99,714	0	0	0	0	0	0	0
13:44:59	-9,667	2103,072	10,185	10,205	10,112	6,217	7,08	21,1	951,976	24,748	2103,072	0	201,155	201,155	99,714	0	0	0	0	0	0	0
13:44:59	10,058	2103,173	10,283	10,205	10,107	6,218	7,063	21,1	951,976	24,748	2103,072	0	201,155	201,155	99,714	0	0	0	0	0	0	0
13:44:59	0	2103,173	10,283	10,156	10,107	6,218	7,047	21,1	951,976	24,748	2103,073	0	201,155	201,155	99,714	0	0	0	0	0	0	0
13:44:59	0	2103,173	10,283	10,156	10,107	6,218	7,03	21,1	951,976	24,748	2103,073	0	201,155	201,155	99,714	0	0	0	0	0	0	0
13:44:59	-80,566	2102,367	10,283	10,205	10,102	6,209	7,014	21,1	951,976	24,748	2102,367	0	201,155	201,155	99,714	0	0	0	0	0	0	0
13:44:59	-90,429	2101,463	10,185	10,156	10,102	6,2	6,998	21,1	951,976	24,748	2101,463	0	201,155	201,155	99,714	0	0	0	0	0	0	0
13:44:59	81,835	2102,281	10,283	10,205	10,102	6,209	6,983	21,1	951,976	24,748	2101,464	0	201,155	201,155	99,714	0	0	0	0	0	0	0
13:44:59	-72,998	2101,551	10,283	10,205	10,098	6,201	6,967	21,1	951,976	24,748	2101,464	0	201,155	201,155	99,714	0	0	0	0	0	0	0
13:44:59	-90,429	2100,647	10,185	10,205	10,098	6,192	6,952	21,1	951,976	24,748	2100,647	0	201,155	201,155	99,714	0	0	0	0	0	0	0
13:44:59	-8,593	2100,561	10,185	10,156	10,097	6,191	6,937	21,1	951,976	24,748	2100,561	0	201,155	201,155	99,714	0	0	0	0	0	0	0
13:44:59	-117,138	2099,39	10,136	10,058	10,093	6,179	6,922	21,1	951,976	24,748	2099,39	0	201,155	201,155	99,714	0	0	0	0	0	0	0
13:44:59	45,19	2099,841	10,185	10,058	10,093	6,183	6,908	21,1	951,976	24,748	2099,39	0	201,155	201,155	99,714	0	0	0	0	0	0	0
13:44:59	-9,667	2099,745	10,185	10,156	10,093	6,182	6,894	21,1	951,976	24,748	2099,39	0	201,155	201,155	99,714	0	0	0	0	0	0	0
13:44:59	-118,164	2098,563	10,136	10,058	10,089	6,17	6,88	21,1	951,976	24,748	2098,563	0	201,155	201,155	99,714	0	0	0	0	0	0	0
13:44:59	-8,642	2098,477	10,136	10,009	10,088	6,169	6,866	21,1	951,976	24,748	2098,477	0	201,155	201,155	99,714	0	0	0	0	0	0	0
13:44:59	45,19	2098,929	10,185	10,156	10,088	6,174	6,852	21,1	951,976	24,748	2098,477	0	201,155	201,155	99,714	0	0	0	0	0	0	0
13:44:59	-72,973	2098,199	10,185	10,058	10,084	6,167	6,839	21,1	951,976	24,748	2098,199	0	201,155	201,155	99,714	0	0	0	0	0	0	0
13:44:59	-53,808	2097,661	10,136	10,205	10,083	6,161	6,825	21,1	951,976	24,748	2097,661	0	201,155	201,155	99,714	0	0	0	0	0	0	0
13:44:59	-28,833	2097,372	10,185	10,058	10,079	6,158	6,812	21,1	951,976	24,748	2097,372	0	201,155	201,155	99,714	0	0	0	0	0	0	0
13:44:59	-9,667	2097,276	10,185	10,156	10,079	6,157	6,799	21,1	951,976	24,748	2097,276	0	201,155	201,155	99,714	0	0	0	0	0	0	0
13:44:59	-45,19	2096,824	10,136	10,156	10,079	6,152	6,787	21,1	951,976	24,748	2096,824	0	201,155	201,155	99,714	0	0	0	0	0	0	0
13:44:59	-82,666	2095,997	10,136	10,156	10,074	6,144	6,774	21,1	951,976	24,748	2095,997	0	201,155	201,155	99,714	0	0	0	0	0	0	0
13:44:59	0	2095,997	10,136	10,156	10,074	6,144	6,762	21,1	951,976	24,748	2095,997	0	201,155	201,155	99,714	0	0	0	0	0	0	0
13:44:59	-37,451	2095,623	10,185	10,156	10,069	6,14	6,75	21,1	951,976	24,748	2095,623	0	201,155	201,155	99,714	0	0	0	0	0	0	0
13:44:59	-45,166	2095,171	10,136	10,058	10,069	6,135	6,738	21,1	951,976	24,748	2095,171	0	201,155	201,155	99,714	0	0	0	0	0	0	0
13:44:59	-90,356	2094,267	10,039	10,058	10,069	6,126	6,726	21,1	951,976	24,748	2094,267	0	201,155	201,155	99,714	0	0	0	0	0	0	0
13:44:59	90,356	2095,171	10,136	10,058	10,069	6,135	6,714	21,1	951,976	24,748	2094,268	0	201,155	201,155	99,714	0	0	0	0	0	0	0
13:44:59	-90,356	2094,267	10,039	10,058	10,069	6,126	6,702	21,1	951,976	24,748	2094,267	0	201,155	201,155	99,714	0	0	0	0	0	0	0
13:44:59	7,861	2094,346	10,136	10,058	10,065	6,127	6,691	21,1	951,976	24,748	2094,267	0	201,155	201,155	99,714	0	0	0	0	0	0	0
13:44:59	-90,332	2093,443	10,039	10,058	10,065	6,117	6,68	21,1	951,976	24,748	2093,443	0	201,155	201,155	99,714	0	0	0	0	0	0	0
13:44:59	7,69	2093,52	10,136	10,058	10,06	6,118	6,669	21,1	951,976	24,748	2093,443	0	201,155	201,155	99,714	0	0	0	0	0	0	0
13:44:59	0	2093,52	10,136	10,058	10,06	6,118	6,658	21,1	951,976	24,748	2093,443	0	201,155	201,155	99,714	0	0	0	0	0	0	0
13:44:59	-7,568	2093,444	10,136	10,058	10,059	6,117	6,647	21,1	951,976	24,748	2093,443	0	201,155	201,155	99,714	0	0	0	0	0	0	0
13:44:59	-82,763	2092,616	10,039	10,058	10,06	6,109	6,637	21,1	951,976	24,748	2092,616	0	201,155	201,155	99,714	0	0	0	0	0	0	0
13:44:59	-84,936	2091,767	10,039	10,009	10,055	6,1	6,626	21,1	951,976	24,748	2091,767	0	201,155	201,155	99,714	0	0	0	0	0	0	0
13:44:59	0	2091,767	10,039	10,058	10,055	6,1	6,616	21,1	951,976	24,748	2091,767	0	201,155	201,155	99,714	0	0	0	0	0	0	0
13:44:59	0	2091,767	10,039	10,058	10,055	6,1	6,606	21,1	951,976	24,748	2091,767	0	201,155	201,155	99,714	0	0	0	0	0	0	0
13:44:59	0	2091,767	10,039	10,009	10,055	6,1	6,596	21,1	951,976	24,748	2091,767	0	201,155	201,155	99,714	0	0	0	0	0	0	0
13:44:59	6,64	2091,833	10,136	10,058	10,05	6,101	6,586	21,1	951,976	24,748	2091,767	0	201,155	201,155	99,714	0	0	0	0	0	0	0
13:44:59	-90,332	2090,93	10,039	10,058	10,05	6,092	6,577	21,1	951,976	24,748	2090,93	0	201,155	201,155	99,714	0	0	0	0	0	0	0
13:44:59	-45,141	2090,479	9,99	9,961	10,05	6,087	6,567	21,1	951,976	24,748	2090,479	0	201,155	201,155	99,714	0	0	0	0	0	0	0
13:44:59	-32,055	2090,158	10,039	10,009	10,046	6,084	6,558	21,1	951,976	24,748	2090,158	0	201,155	201,155	99,714	0	0	0	0	0	0	0
13:44:59	-7,568	2090,082	10,039	10,058	10,045	6,083	6,548	21,1	951,976	24,748	2090,082	0	201,155	201,155	99,714	0	0	0	0	0	0	0
13:44:59	0	2090,082	10,039	10,009	10,045	6,083	6,539	21,1	951,976	24,748	2090,082	0	201,155	201,155	99,714	0	0	0	0	0	0	0
13:44:59	-77,172	2089,311	10,039	10,058	10,041	6,075	6,53	21,1	951,976	24,748	2089,311	0	201,155	201,155	99,714	0	0	0	0	0	0	0
13:44:59	90,258	2090,213	10,136	10,058	10,041	6,084	6,521	21,1	951,976	24,748	2089,312	0	201,155	201,155	99,714	0	0	0	0	0	0	0
13:44:59	-96,777	2089,245	10,039	10,009	10,041	6,074	6,512	21,1	951,976	24,748	2089,245	0	201,155	201,155	99,714	0	0	0	0	0	0	0
13:44:59	-45,141	2088,794	9,99	9,863	10,041	6,07	6,504	21,1	951,976	24,748	2088,794	0	201,155	201,155	99,714	0	0	0	0	0	0	0
13:44:59	0	2088,794	9,99	10,009	10,041	6,07	6,495	21,1	951,976	24,748	2088,794	0	201,155	201,155	99,714	0	0	0	0	0	0	0
13:44:59	-32,055	2088,473	10,039	10,009	10,036	6,066	6,487	21,1	951,976	24,748	2088,473	0	201,155	201,155	99,714	0	0	0	0	0	0	0
13:44:59	0	2088,473	10,039	10,009	10,036	6,066	6,479	21,1	951,976	24,748	2088,473	0	201,155	201,155	99,714	0	0	0	0	0	0	0
13:44:59	-90,258	2087,571	9,941	9,961	10,036	6,057	6,47	21,1	951,976	24,748	2087,571	0	201,155	201,155	99,714	0	0	0	0	0	0	0
13:44:59	0	2087,571	9,941	9,863	10,036	6,057	6,462	21,1	951,976	24,748	2087,571	0	201,155	201,155	99,714	0	0	0	0	0	0	0
13:44:59	-6,518	2087,506	9,941	9,863	10,036	6,056	6,454	21,1	951,976	24,748	2087,506	0	201,155	201,155	99,714	0	0	0	0	0	0	0
13:44:59	-34,326	2087,162	9,99	9,961	10,031	6,053	6,446	21,1	951,976	24,748	2087,162	0	201,155	201,155	99,714	0	0	0	0	0	0	0
13:44:59	-45,117	2086,711	9,941	9,863	10,031	6,048	6,439	21,1	951,976	24,748	2086,711	0	201,155	201,155	99,714	0	0	0	0	0	0	0
13:44:59	0	2086,711	9,941	9,961	10,031	6,048	6,431	21,1	951,976	24,748	2086,711	0	201,155	201,155	99,714	0	0	0	0	0	0	0
13:44:59	0	2086,711	9,941	9,961	10,031	6,048	6,423	21,1	951,976	24,748	2086,711	0	201,155	201,155	99,714	0	0	0	0	0	0	0
13:44:59	0	2086,711	9,941	9,863	10,031	6,048	6,416	21,1	951,976	24,748	2086,711	0	201,155	201,155	99,714	0	0	0	0	0	0	0
13:44:59	0	2086,711	9,941	9,961	10,031	6,048	6,409	21,1	951,976	24,748	2086,711	0	201,155	201,155	99,714	0	0	0	0	0	0	0
13:44:59	0	2086,711	9,941	9,961	10,031	6,048	6,402	21,1	951,976	24,748	2086,711	0	201,155	201,155	99,714	0	0	0	0	0	0	0
13:44:59	-84,765	2085,864	9,941	9,961	10,027	6,039	6,395	21,1	951,976	24,748	2085,864	0	201,155	201,155	99,714	0	0	0	0	0	0	0
13:44:59	45,117	2086,315	9,99	10,009	10,027	6,044	6,388	21,1	951,976	24,748	2085,864	0	201,155	201,155	99,714	0	0	0	0	0	0	0
13:44:59	-45,117	2085,864	9,941	9,814	10,027	6,039	6,381	21,1	951,976	24,748	2085,864	0	201,155	201,155	99,714	0	0	0	0	0	0	0
13:44:59	0	2085,864	9,941	9,961	10,027	6,039	6,374	21,1	951,976	24,748	2085,864	0	201,155	201,155	99,714	0	0	0	0	0	0	0
13:44:59	-39,624	2085,467	9,99	9,961	10,022	6,035	6,368	21,1	951,976	24,748	2085,467	0	201,155	201,155	99,714	0	0	0	0	0	0	0
13:44:59	45,141	2085,919	10,039	10,009	10,022	6,04	6,361	21,1	951,976	24,748	2085,468	0	201,155	201,155	99,714	0	0	0	0	0	0	0
13:45:00	-90,258	2085,016	9,941	9,863	10,022	6,031	6,355	21,1	951,976	24,748	2085,016	0	201,155	201,155	99,714	0	0	0	0	0	0	0
13:45:00	-90,234	2084,114	9,843	9,814	10,022	6,021	6,348	21,1	951,976	24,748	2084,114	0	201,155	201,155	99,714	0	0	0	0	0	0	0
13:45:00	9,716	2084,211	9,941	9,863	10,017	6,022	6,342	21,1	951,976	24,748	2084,114	0	201,155	201,155	99,714	0	0	0	0	0	0	0
13:45:00	-5,273	2084,158	9,941	9,961	10,017	6,022	6,336	21,1	951,976	24,748	2084,114	0	201,155	201,155	99,714	0	0	0	0	0	0	0
13:45:00	-34,35	2083,815	9,99	9,961	10,012	6,018	6,329	21	952,436	24,748	2083,815	0	201,155	201,155	99,714	0	0	0	0	0	0	0
13:45:00	-6,518	2083,75	9,99	9,961	10,012	6,018	6,323	21	952,436	24,748	2083,75	0	201,155	201,155	99,714	0	0	0	0	0	0	0
13:45:00	-125,439	2082,495	9,941	9,961	10,008	6,005	6,317	21	952,436	24,748	2082,495	0	201,155	201,155	99,714	0	0	0	0	0	0	0
13:45:00	0	2082,495	9,941	10,009	10,008	6,005	6,311	21	952,436	24,748	2082,495	0	201,155	201,155	99,714	0	0	0	0	0	0	0
13:45:00	0	2082,495	9,941	9,961	10,008	6,005	6,305	21	952,436	24,748	2082,495	0	201,155	201,155	99,714	0	0	0	0	0	0	0
13:45:00	-135,278	2081,142	9,795	9,814	10,008	5,991	6,299	21	952,436	24,748	2081,142	0	201,155	201,155	99,714	0	0	0	0	0	0	0
13:45:00	-90,209	2080,24	9,697	9,668	10,008	5,981	6,292	21	952,436	24,748	2080,24	0	201,155	201,155	99,714	0	0	0	0	0	0	0
13:45:00	-80,517	2079,435	9,697	9,668	10,003	5,973	6,286	21	952,436	24,748	2079,435	0	201,155	201,155	99,714	0	0	0	0	0	0	0
13:45:00	135,302	2080,788	9,843	9,814	10,003	5,987	6,28	21	952,436	24,748	2079,436	0	201,155	201,155	99,714	0	0	0	0	0	0	0
13:45:00	3,32	2080,821	9,941	9,961	9,998	5,987	6,275	21	952,436	24,748	2079,438	0	201,155	201,155	99,714	0	0	0	0	0	0	0
13:45:00	45,117	2081,273	9,99	10,009	9,998	5,992	6,269	21	952,436	24,748	2079,44	0	200,647	200,647	99,712	0	0	0	0	0	0	0
13:45:00	0	2081,273	9,99	9,961	9,998	5,992	6,264	21	952,436	24,748	2079,441	0	200,647	200,647	99,712	0	0	0	0	0	0	0
13:45:00	-131,103	2079,961	9,941	9,961	9,993	5,978	6,258	21	952,436	24,748	2079,442	0	200,647	200,647	99,712	0	0	0	0	0	0	0
13:45:00	45,117	2080,413	9,99	9,961	9,993	5,983	6,253	21	952,436	24,748	2079,443	0	200,647	200,647	99,712	0	0	0	0	0	0	0
13:45:00	-45,117	2079,961	9,941	9,814	9,993	5,978	6,247	21	952,436	24,748	2079,443	0	200,647	200,647	99,712	0	0	0	0	0	0	0
13:45:00	0	2079,961	9,941	9,863	9,993	5,978	6,242	21	952,436	24,748	2079,444	0	200,647	200,647	99,712	0	0	0	0	0	0	0
13:45:00	-90,161	2079,06	9,843	9,814	9,993	5,969	6,237	21	952,436	24,748	2079,06	0	200,647	200,647	99,712	0	0	0	0	0	0	0
13:45:00	-45,068	2078,609	9,795	9,716	9,993	5,965	6,231	21	952,436	24,748	2078,609	0	200,647	200,647	99,712	0	0	0	0	0	0	0
13:45:00	-80,346	2077,806	9,795	9,668	9,989	5,956	6,226	21	952,436	24,748	2077,806	0	200,647	200,647	99,712	0	0	0	0	0	0	0
13:45:00	135,253	2079,158	9,941	9,814	9,989	5,97	6,221	21	952,436	24,748	2077,807	0	200,647	200,647	99,712	0	0	0	0	0	0	0
13:45:00	0	2079,158	9,941	9,863	9,989	5,97	6,216	21	952,436	24,748	2077,808	0	200,647	200,647	99,712	0	0	0	0	0	0	0
13:45:00	45,068	2079,609	9,99	9,961	9,989	5,975	6,211	21	952,436	24,748	2077,81	0	200,647	200,647	99,712	0	0	0	0	0	0	0
13:45:00	0	2079,609	9,99	9,961	9,989	5,975	6,207	21	952,436	24,748	2077,812	0	200,647	200,647	99,712	0	0	0	0	0	0	0
13:45:00	180,395	2081,413	10,185	10,302	9,989	5,993	6,202	21	952,436	24,748	2077,815	0	200,647	200,647	99,712	0	0	0	0	0	0	0
13:45:00	90,209	2082,315	10,283	10,4	9,989	6,003	6,199	21	952,436	24,748	2077,82	0	200,647	200,647	99,712	0	0	0	0	0	0	0
13:45:00	396,264	2086,278	10,625	10,742	9,993	6,044	6,195	21	952,436	24,748	2077,829	0	200,647	200,647	99,712	0	0	0	0	0	0	0
13:45:00	619,14	2092,469	11,113	11,425	10,003	6,107	6,194	21	952,436	24,748	2077,843	0	200,647	200,647	99,712	0	0	0	0	0	0	0
13:45:00	533,642	2097,806	11,504	11,914	10,012	6,162	6,193	21	952,436	24,748	2077,863	0	200,647	200,647	99,712	0	0	0	0	0	0	0
13:45:00	787,817	2105,684	11,992	12,646	10,031	6,244	6,194	21	952,436	24,748	2077,891	0	200,647	200,647	99,712	0	0	0	0	0	0	0
13:45:00	757,714	2113,261	12,187	13,037	10,064	6,322	6,197	21	952,436	24,748	2077,926	0	200,647	200,647	99,712	0	0	0	0	0	0	0
13:45:00	684,423	2120,105	12,285	13,379	10,098	6,392	6,2	21	952,436	24,748	2077,969	0	200,647	200,647	99,712	0	0	0	0	0	0	0
13:45:00	862,988	2128,735	12,334	13,525	10,144	6,481	6,206	21	952,436	24,748	2078,019	0	200,647	200,647	99,712	0	0	0	0	0	0	0
13:45:00	903,662	2137,772	12,334	13,623	10,195	6,574	6,213	21	952,436	24,748	2078,079	0	200,647	200,647	99,712	0	0	0	0	0	0	0
13:45:00	780,59	2145,578	12,285	13,867	10,242	6,655	6,222	21	952,436	24,748	2078,147	0	200,647	200,647	99,712	0	0	0	0	0	0	0
13:45:00	1236,328	2157,941	12,627	14,258	10,294	6,782	6,233	21	952,436	24,748	2078,227	0	200,647	200,647	99,712	0	0	0	0	0	0	0
13:45:00	1083,935	2168,78	12,92	14,648	10,34	6,894	6,246	21	952,436	24,748	2078,317	0	200,647	200,647	99,712	0	0	0	0	0	0	0
13:45:00	1070,092	2179,481	13,164	15,185	10,388	7,004	6,261	21	952,436	24,748	2078,418	0	200,647	200,647	99,712	0	0	0	0	0	0	0
13:45:00	1502,343	2194,505	13,896	15,869	10,434	7,159	6,278	21	952,436	24,748	2078,534	0	200,647	200,647	99,712	0	0	0	0	0	0	0
13:45:00	1367,236	2208,177	14,433	16,504	10,483	7,3	6,298	21	952,436	24,748	2078,664	0	200,647	200,647	99,712	0	0	0	0	0	0	0
13:45:00	1356,079	2221,738	14,922	17,09	10,534	7,44	6,321	21	952,436	24,748	2078,807	0	200,647	200,647	99,712	0	0	0	0	0	0	0
13:45:00	1269,36	2234,431	15,068	17,285	10,598	7,571	6,345	21	952,436	24,748	2078,962	0	200,647	200,647	99,712	0	0	0	0	0	0	0
13:45:00	868,408	2243,115	14,775	17,187	10,663	7,66	6,371	21	952,436	24,748	2079,127	0	200,647	200,647	99,712	0	0	0	0	0	0	0
13:45:00	1160,546	2254,721	14,775	17,285	10,729	7,78	6,399	21	952,436	24,748	2079,302	0	200,647	200,647	99,712	0	0	0	0	0	0	0
13:45:00	1342,895	2268,15	14,97	17,383	10,794	7,919	6,428	21	952,436	24,748	2079,491	0	200,647	200,647	99,712	0	0	0	0	0	0	0
13:45:00	925,317	2277,403	14,726	17,431	10,859	8,014	6,46	21	952,436	24,748	2079,689	0	200,647	200,647	99,712	0	0	0	0	0	0	0
[truncated: 5,301 more rows]
