# Supplementary material for: Testing of pandemic ventilators under early and agile development
Source: Front Med Technol. 2022 Aug 16;4:899328. doi: 10.3389/fmedt.2022.899328 (PMC9424737; doi:10.3389/fmedt.2022.899328)
Supplement: Supplementary file 3 [file Data_Sheet_2.ZIP › Accuracy of Controls Systems/01_Data Storage/01_Raw Measurement Data/Hamilton T1/Hamilton T1_v1/part_3_test_07.csv]

Time	Flow	Lung tidal volume	p alveole	Airway pressure	Bellows position	Intrapleural pressure	Cardial pressure	Fraction of O2 inspir	Ambient pressure	Temperature Celsius	FRC actual	Shunt fraction	Partial pressure O2 air chamber	Partial pressure O2 effectiv	Oxygen sat pulm. capillaries	NA	NA	NA	NA	NA	NA	NA
13:47:07	-1463,061	2941,483	26,396	23,73	13,95	14,86	14,638	21,2	951,595	24,748	2182,006	0	202,284	202,284	99,719	0	0	0	0	0	0	0
13:47:07	-1548,754	2925,996	25,713	23,633	13,902	14,7	14,639	21,2	951,595	24,748	2182,75	0	202,284	202,284	99,719	0	0	0	0	0	0	0
13:47:07	-964,453	2916,351	25,517	22,656	13,859	14,601	14,638	21,2	951,595	24,748	2183,483	0	202,284	202,284	99,719	0	0	0	0	0	0	0
13:47:07	-2080,395	2895,547	24,394	20,947	13,806	14,387	14,633	21,2	951,595	24,748	2184,195	0	202,284	202,284	99,719	0	0	0	0	0	0	0
13:47:07	-786,084	2887,686	24,541	21,924	13,754	14,306	14,627	21,2	951,595	24,748	2184,899	0	202,284	202,284	99,719	0	0	0	0	0	0	0
13:47:07	-1375,61	2873,93	24,199	20,801	13,696	14,164	14,618	21,2	951,595	24,748	2185,588	0	202,284	202,284	99,719	0	0	0	0	0	0	0
13:47:07	-844,604	2865,484	24,541	21,484	13,63	14,077	14,607	21,2	951,595	24,748	2186,268	0	202,284	202,284	99,719	0	0	0	0	0	0	0
13:47:07	-921,191	2856,272	24,932	22,021	13,556	13,982	14,595	21,2	951,595	24,748	2186,938	0	202,284	202,284	99,719	0	0	0	0	0	0	0
13:47:07	-1395,825	2842,314	24,785	21,972	13,486	13,838	14,58	21,2	951,595	24,748	2187,593	0	202,284	202,284	99,719	0	0	0	0	0	0	0
13:47:07	-975,952	2832,555	24,883	22,314	13,426	13,737	14,563	21,2	951,595	24,748	2188,238	0	202,284	202,284	99,719	0	0	0	0	0	0	0
13:47:07	-1647,07	2816,084	24,248	21,924	13,369	13,567	14,544	21,2	951,595	24,748	2188,866	0	202,284	202,284	99,719	0	0	0	0	0	0	0
13:47:07	-1283,813	2803,246	23,711	21,484	13,328	13,435	14,522	21,2	951,595	24,748	2189,48	0	202,284	202,284	99,719	0	0	0	0	0	0	0
13:47:07	-1159,472	2791,651	23,271	21,094	13,287	13,315	14,499	21,2	951,595	24,748	2190,082	0	202,284	202,284	99,719	0	0	0	0	0	0	0
13:47:08	-1019,555	2781,455	22,832	20,801	13,255	13,21	14,473	21,2	951,595	24,748	2190,674	0	202,284	202,284	99,719	0	0	0	0	0	0	0
13:47:08	-1726,391	2764,192	21,709	20,263	13,221	13,032	14,445	21,2	951,595	24,748	2191,247	0	202,284	202,284	99,719	0	0	0	0	0	0	0
13:47:08	-575,854	2758,433	21,806	20,166	13,183	12,973	14,416	21,4	951,595	24,748	2191,815	0	202,284	202,284	99,719	0	0	0	0	0	0	0
13:47:08	-863,378	2749,799	21,709	19,678	13,14	12,884	14,386	21,4	951,595	24,748	2192,373	0	202,284	202,284	99,719	0	0	0	0	0	0	0
13:47:08	-934,936	2740,45	21,611	20,019	13,093	12,788	14,355	21,4	951,595	24,748	2192,921	0	202,284	202,284	99,719	0	0	0	0	0	0	0
13:47:08	-424,243	2736,207	22,051	20,459	13,045	12,744	14,323	21,4	951,595	24,748	2193,464	0	202,284	202,284	99,719	0	0	0	0	0	0	0
13:47:08	-1041,137	2725,796	21,855	20,263	12,997	12,637	14,29	21,4	951,595	24,748	2193,997	0	202,284	202,284	99,719	0	0	0	0	0	0	0
13:47:08	-828,051	2717,515	21,709	20,361	12,959	12,551	14,256	21,4	951,595	24,748	2194,52	0	202,284	202,284	99,719	0	0	0	0	0	0	0
13:47:08	-823,339	2709,282	21,562	20,361	12,921	12,466	14,221	21,4	951,595	24,748	2195,035	0	202,284	202,284	99,719	0	0	0	0	0	0	0
13:47:08	-934,79	2699,934	21,221	19,678	12,887	12,37	14,185	21,4	951,595	24,748	2195,54	0	202,284	202,284	99,719	0	0	0	0	0	0	0
13:47:08	-881,298	2691,121	20,928	19,482	12,854	12,279	14,147	21,4	951,595	24,748	2196,035	0	202,284	202,284	99,719	0	0	0	0	0	0	0
13:47:08	-845,8	2682,663	20,586	19,189	12,826	12,192	14,109	21,4	951,595	24,748	2196,522	0	202,284	202,284	99,719	0	0	0	0	0	0	0
13:47:08	-829,858	2674,365	20,342	18,847	12,793	12,106	14,07	21,4	951,595	24,748	2196,999	0	204,249	204,249	99,727	0	0	0	0	0	0	0
13:47:08	-909,692	2665,268	20,097	18,506	12,755	12,013	14,029	21,4	951,595	24,748	2197,468	0	204,249	204,249	99,727	0	0	0	0	0	0	0
13:47:08	-666,821	2658,599	20,097	18,701	12,717	11,944	13,988	21,4	951,595	24,748	2197,929	0	204,249	204,249	99,727	0	0	0	0	0	0	0
13:47:08	-409,643	2654,503	20,439	19,043	12,675	11,902	13,948	21,4	951,595	24,748	2198,385	0	204,249	204,249	99,727	0	0	0	0	0	0	0
13:47:08	-742,968	2647,073	20,439	18,847	12,634	11,825	13,906	21,4	951,595	24,748	2198,834	0	204,249	204,249	99,727	0	0	0	0	0	0	0
13:47:08	-1139,917	2635,674	20,097	18,652	12,588	11,707	13,863	21,4	951,595	24,748	2199,271	0	204,249	204,249	99,727	0	0	0	0	0	0	0
13:47:08	-683,935	2628,835	20,146	18,603	12,547	11,637	13,819	21,4	951,595	24,748	2199,7	0	204,249	204,249	99,727	0	0	0	0	0	0	0
13:47:08	-632,519	2622,51	20,244	18,847	12,506	11,572	13,775	21,4	951,595	24,748	2200,123	0	204,249	204,249	99,727	0	0	0	0	0	0	0
13:47:08	-939,135	2613,118	19,951	18,701	12,47	11,475	13,73	21,4	951,595	24,748	2200,536	0	204,249	204,249	99,727	0	0	0	0	0	0	0
13:47:08	-900,708	2604,111	19,609	18,359	12,438	11,382	13,684	21,4	951,595	24,748	2200,939	0	204,249	204,249	99,727	0	0	0	0	0	0	0
13:47:08	-781,713	2596,294	19,365	18,164	12,407	11,302	13,637	21,4	951,595	24,748	2201,334	0	204,249	204,249	99,727	0	0	0	0	0	0	0
13:47:08	-718,945	2589,105	19,267	17,969	12,372	11,227	13,59	21,4	951,595	24,748	2201,722	0	204,249	204,249	99,727	0	0	0	0	0	0	0
13:47:08	-932,324	2579,781	18,828	17,578	12,344	11,131	13,542	21,4	951,595	24,748	2202,1	0	204,249	204,249	99,727	0	0	0	0	0	0	0
13:47:08	-806,25	2571,719	18,633	17,48	12,309	11,048	13,493	21,4	951,595	24,748	2202,47	0	204,249	204,249	99,727	0	0	0	0	0	0	0
13:47:08	-449,047	2567,228	18,779	17,773	12,276	11,002	13,444	21,4	951,595	24,748	2202,835	0	204,249	204,249	99,727	0	0	0	0	0	0	0
13:47:08	-1137,817	2555,85	18,34	17,48	12,236	10,885	13,394	21,4	951,595	24,748	2203,188	0	204,249	204,249	99,727	0	0	0	0	0	0	0
13:47:08	-609,423	2549,756	18,388	17,48	12,199	10,822	13,343	21,4	951,595	24,748	2203,534	0	204,249	204,249	99,727	0	0	0	0	0	0	0
13:47:08	-358,178	2546,174	18,633	17,627	12,165	10,785	13,293	21,4	951,595	24,748	2203,877	0	204,249	204,249	99,727	0	0	0	0	0	0	0
13:47:08	-928,808	2536,886	18,34	17,431	12,129	10,689	13,242	21,4	951,595	24,748	2204,21	0	204,249	204,249	99,727	0	0	0	0	0	0	0
13:47:08	-794,287	2528,943	18,047	17,09	12,1	10,607	13,191	21,4	951,595	24,748	2204,535	0	204,249	204,249	99,727	0	0	0	0	0	0	0
13:47:08	-823,999	2520,703	17,705	16,748	12,073	10,522	13,138	21,4	951,595	24,748	2204,851	0	204,249	204,249	99,727	0	0	0	0	0	0	0
13:47:08	-716,455	2513,539	17,412	16,504	12,048	10,448	13,085	21,4	951,595	24,748	2205,16	0	204,249	204,249	99,727	0	0	0	0	0	0	0
13:47:08	-831,713	2505,222	17,07	16,308	12,02	10,363	13,032	21,4	951,595	24,748	2205,46	0	204,249	204,249	99,727	0	0	0	0	0	0	0
13:47:08	-547,949	2499,742	17,021	16,357	11,992	10,306	12,979	21,4	951,595	24,748	2205,754	0	204,249	204,249	99,727	0	0	0	0	0	0	0
13:47:08	-596,289	2493,779	16,924	16,162	11,963	10,245	12,925	21,4	951,595	24,748	2206,042	0	204,249	204,249	99,727	0	0	0	0	0	0	0
13:47:08	-503,662	2488,743	16,924	16,064	11,935	10,193	12,871	21,4	951,595	24,748	2206,325	0	204,249	204,249	99,727	0	0	0	0	0	0	0
13:47:08	-575,537	2482,987	17,021	16,162	11,897	10,133	12,818	21,4	951,595	24,748	2206,601	0	204,249	204,249	99,727	0	0	0	0	0	0	0
13:47:08	-680,419	2476,183	16,924	16,162	11,864	10,063	12,764	21,4	951,595	24,748	2206,871	0	204,249	204,249	99,727	0	0	0	0	0	0	0
13:47:08	-266,528	2473,518	17,168	16,211	11,836	10,036	12,71	21,4	951,595	24,748	2207,138	0	204,249	204,249	99,727	0	0	0	0	0	0	0
13:47:08	-680,419	2466,713	17,07	16,162	11,803	9,966	12,656	21,4	951,595	24,748	2207,397	0	204,249	204,249	99,727	0	0	0	0	0	0	0
13:47:08	-827,465	2458,439	16,728	15,869	11,775	9,88	12,602	21,4	951,595	24,748	2207,648	0	204,249	204,249	99,727	0	0	0	0	0	0	0
13:47:08	-550,903	2452,93	16,679	15,869	11,746	9,824	12,548	21,4	951,595	24,748	2207,894	0	204,249	204,249	99,727	0	0	0	0	0	0	0
13:47:08	-625,415	2446,676	16,533	15,869	11,719	9,759	12,493	21,4	951,595	24,748	2208,133	0	204,249	204,249	99,727	0	0	0	0	0	0	0
13:47:08	-562,573	2441,05	16,386	15,722	11,695	9,701	12,438	21,4	951,595	24,748	2208,366	0	204,249	204,249	99,727	0	0	0	0	0	0	0
13:47:08	-492,553	2436,124	16,386	15,625	11,667	9,65	12,383	21,4	951,595	24,748	2208,593	0	204,249	204,249	99,727	0	0	0	0	0	0	0
13:47:08	-775,976	2428,365	16,093	15,478	11,639	9,57	12,328	21,4	951,595	24,748	2208,813	0	204,249	204,249	99,727	0	0	0	0	0	0	0
13:47:08	-495,605	2423,409	16,093	15,429	11,611	9,519	12,273	21,4	951,595	24,748	2209,028	0	204,249	204,249	99,727	0	0	0	0	0	0	0
13:47:08	-547,021	2417,938	16,045	15,283	11,583	9,463	12,218	21,4	951,595	24,748	2209,237	0	204,249	204,249	99,727	0	0	0	0	0	0	0
13:47:08	-490,283	2413,036	16,045	15,185	11,555	9,412	12,163	21,4	951,595	24,748	2209,44	0	204,249	204,249	99,727	0	0	0	0	0	0	0
13:47:08	-568,139	2407,354	16,045	15,478	11,523	9,354	12,108	21,4	951,595	24,748	2209,638	0	204,249	204,249	99,727	0	0	0	0	0	0	0
13:47:08	-539,819	2401,956	16,045	15,478	11,493	9,298	12,053	21,4	951,595	24,748	2209,83	0	204,249	204,249	99,727	0	0	0	0	0	0	0
13:47:08	-579,736	2396,159	15,947	15,429	11,465	9,238	11,998	21,4	951,595	24,748	2210,017	0	204,249	204,249	99,727	0	0	0	0	0	0	0
13:47:08	-655,151	2389,607	15,703	15,185	11,441	9,171	11,942	21,4	951,595	24,748	2210,196	0	204,249	204,249	99,727	0	0	0	0	0	0	0
13:47:08	-522,583	2384,381	15,556	14,99	11,42	9,117	11,887	21,4	951,595	24,748	2210,371	0	204,249	204,249	99,727	0	0	0	0	0	0	0
13:47:08	-707,031	2377,311	15,215	14,746	11,398	9,044	11,831	21,4	951,595	24,748	2210,538	0	204,249	204,249	99,727	0	0	0	0	0	0	0
13:47:08	-555,395	2371,757	15,117	14,599	11,372	8,987	11,775	21,4	951,595	24,748	2210,699	0	204,249	204,249	99,727	0	0	0	0	0	0	0
13:47:08	-448,95	2367,267	15,068	14,502	11,349	8,94	11,72	21,4	951,595	24,748	2210,855	0	204,249	204,249	99,727	0	0	0	0	0	0	0
13:47:08	-502,88	2362,239	15,068	14,453	11,321	8,889	11,664	21,4	951,595	24,748	2211,007	0	204,249	204,249	99,727	0	0	0	0	0	0	0
13:47:08	-488,72	2357,351	15,068	14,502	11,293	8,838	11,609	21,4	951,595	24,748	2211,153	0	204,249	204,249	99,727	0	0	0	0	0	0	0
13:47:08	-430,078	2353,051	15,117	14,502	11,266	8,794	11,554	21,4	951,595	24,748	2211,295	0	204,249	204,249	99,727	0	0	0	0	0	0	0
13:47:08	-485,62	2348,194	15,117	14,648	11,239	8,744	11,499	21,4	951,595	24,748	2211,432	0	204,249	204,249	99,727	0	0	0	0	0	0	0
13:47:08	-580,029	2342,394	14,922	14,404	11,217	8,684	11,443	21,4	951,595	24,748	2211,563	0	204,249	204,249	99,727	0	0	0	0	0	0	0
13:47:08	-606,958	2336,325	14,629	14,258	11,198	8,621	11,388	21,4	951,595	24,748	2211,687	0	204,249	204,249	99,727	0	0	0	0	0	0	0
13:47:08	-478,393	2331,541	14,384	14,062	11,184	8,572	11,333	21,4	951,595	24,748	2211,807	0	204,249	204,249	99,727	0	0	0	0	0	0	0
13:47:08	-526,757	2326,273	14,092	13,72	11,17	8,518	11,278	21,4	951,595	24,748	2211,922	0	204,249	204,249	99,727	0	0	0	0	0	0	0
13:47:08	-639,575	2319,877	13,75	13,525	11,152	8,452	11,222	21,4	951,595	24,748	2212,03	0	204,249	204,249	99,727	0	0	0	0	0	0	0
13:47:08	-435,424	2315,523	13,652	13,33	11,133	8,407	11,167	21,4	951,595	24,748	2212,133	0	204,249	204,249	99,727	0	0	0	0	0	0	0
13:47:08	-473,022	2310,793	13,506	13,086	11,114	8,358	11,112	21,4	951,595	24,748	2212,232	0	204,249	204,249	99,727	0	0	0	0	0	0	0
13:47:08	-455,566	2306,237	13,457	13,086	11,091	8,311	11,057	21,4	951,595	24,748	2212,326	0	204,249	204,249	99,727	0	0	0	0	0	0	0
13:47:08	-239,111	2303,846	13,652	13,33	11,067	8,287	11,003	21,4	951,595	24,748	2212,417	0	204,249	204,249	99,727	0	0	0	0	0	0	0
13:47:08	-327,441	2300,572	13,75	13,379	11,043	8,253	10,949	21,4	951,595	24,748	2212,505	0	204,249	204,249	99,727	0	0	0	0	0	0	0
13:47:08	-504,223	2295,529	13,652	13,379	11,02	8,201	10,895	21,4	951,595	24,748	2212,588	0	204,249	204,249	99,727	0	0	0	0	0	0	0
13:47:08	-240,307	2293,126	13,75	13,427	11,001	8,176	10,842	21,4	951,595	24,748	2212,669	0	204,249	204,249	99,727	0	0	0	0	0	0	0
13:47:08	-426,489	2288,861	13,652	13,379	10,982	8,132	10,788	21,4	951,595	24,748	2212,745	0	204,249	204,249	99,727	0	0	0	0	0	0	0
13:47:08	-389,672	2284,965	13,506	13,33	10,968	8,092	10,736	21,4	951,595	24,748	2212,817	0	204,249	204,249	99,727	0	0	0	0	0	0	0
13:47:08	-423,12	2280,734	13,408	13,086	10,949	8,048	10,683	21,4	951,595	24,748	2212,885	0	204,249	204,249	99,727	0	0	0	0	0	0	0
13:47:08	-387,353	2276,86	13,261	12,988	10,935	8,008	10,63	21,4	951,595	24,748	2212,949	0	204,249	204,249	99,727	0	0	0	0	0	0	0
13:47:08	-388,281	2272,977	13,115	12,89	10,921	7,968	10,578	21,4	951,595	24,748	2213,009	0	204,249	204,249	99,727	0	0	0	0	0	0	0
13:47:08	-424,951	2268,728	13,017	12,841	10,902	7,925	10,526	21,4	951,595	24,748	2213,065	0	204,249	204,249	99,727	0	0	0	0	0	0	0
13:47:08	-249,755	2266,23	13,017	12,89	10,888	7,899	10,475	21,4	951,595	24,748	2213,118	0	204,249	204,249	99,727	0	0	0	0	0	0	0
13:47:08	-321,044	2263,02	13,115	12,89	10,864	7,866	10,424	21,4	951,595	24,748	2213,168	0	204,249	204,249	99,727	0	0	0	0	0	0	0
13:47:08	-287,841	2260,141	13,164	12,89	10,845	7,836	10,373	21,4	951,595	24,748	2213,215	0	204,249	204,249	99,727	0	0	0	0	0	0	0
13:47:08	-237,207	2257,769	13,261	12,988	10,827	7,812	10,323	21,4	951,595	24,748	2213,259	0	204,249	204,249	99,727	0	0	0	0	0	0	0
13:47:08	-387,988	2253,889	13,115	12,89	10,812	7,772	10,273	21,4	951,595	24,748	2213,3	0	204,249	204,249	99,727	0	0	0	0	0	0	0
13:47:08	-419,482	2249,694	13,017	12,841	10,794	7,728	10,223	21,4	951,595	24,748	2213,336	0	204,249	204,249	99,727	0	0	0	0	0	0	0
13:47:08	-339,501	2246,299	12,92	12,744	10,78	7,693	10,173	21,4	951,595	24,748	2213,369	0	204,249	204,249	99,727	0	0	0	0	0	0	0
13:47:08	-305,004	2243,249	12,773	12,646	10,77	7,662	10,124	21,4	951,595	24,748	2213,399	0	204,249	204,249	99,727	0	0	0	0	0	0	0
13:47:08	-381,152	2239,438	12,627	12,5	10,757	7,623	10,075	21,4	951,595	24,748	2213,425	0	204,249	204,249	99,727	0	0	0	0	0	0	0
13:47:08	-385,4	2235,584	12,48	12,353	10,742	7,583	10,026	21,4	951,595	24,748	2213,447	0	204,249	204,249	99,727	0	0	0	0	0	0	0
13:47:08	-292,211	2232,662	12,431	12,109	10,729	7,553	9,977	21,4	951,595	24,748	2213,466	0	204,249	204,249	99,727	0	0	0	0	0	0	0
13:47:08	-250,854	2230,153	12,431	12,158	10,714	7,527	9,929	21,4	951,595	24,748	2213,483	0	204,249	204,249	99,727	0	0	0	0	0	0	0
13:47:08	-247,998	2227,673	12,529	12,256	10,695	7,501	9,882	21,4	951,595	24,748	2213,497	0	204,249	204,249	99,727	0	0	0	0	0	0	0
13:47:08	-233,276	2225,34	12,627	12,451	10,677	7,477	9,835	21,4	951,595	24,748	2213,509	0	204,249	204,249	99,727	0	0	0	0	0	0	0
13:47:08	-285,424	2222,486	12,675	12,451	10,658	7,448	9,788	21,4	951,595	24,748	2213,518	0	204,249	204,249	99,727	0	0	0	0	0	0	0
13:47:08	-177,758	2220,709	12,822	12,695	10,64	7,429	9,742	21,4	951,595	24,748	2213,525	0	204,249	204,249	99,727	0	0	0	0	0	0	0
13:47:08	-294,531	2217,763	12,773	12,646	10,626	7,399	9,696	21,4	951,595	24,748	2213,529	0	204,249	204,249	99,727	0	0	0	0	0	0	0
13:47:08	-398,364	2213,78	12,675	12,5	10,608	7,358	9,65	21,4	951,595	24,748	2213,529	0	204,249	204,249	99,727	0	0	0	0	0	0	0
13:47:08	-306,396	2210,716	12,529	12,353	10,599	7,326	9,604	21,4	951,595	24,748	2210,716	0	204,249	204,249	99,727	0	0	0	0	0	0	0
13:47:08	-353,369	2207,182	12,334	12,109	10,589	7,29	9,559	21,4	951,595	24,748	2207,182	0	204,249	204,249	99,727	0	0	0	0	0	0	0
13:47:09	-363,33	2203,549	12,187	11,816	10,576	7,253	9,514	21,4	951,595	24,748	2203,549	0	204,249	204,249	99,727	0	0	0	0	0	0	0
13:47:09	-304,003	2200,509	12,041	11,718	10,567	7,221	9,469	21,2	952,436	24,748	2200,509	0	204,249	204,249	99,727	0	0	0	0	0	0	0
13:47:09	-228,808	2198,221	11,992	11,621	10,557	7,198	9,424	21,2	952,436	24,748	2198,221	0	204,249	204,249	99,727	0	0	0	0	0	0	0
13:47:09	-233,251	2195,888	11,992	11,621	10,543	7,174	9,38	21,2	952,436	24,748	2195,888	0	204,249	204,249	99,727	0	0	0	0	0	0	0
13:47:09	-314,135	2192,747	11,992	11,718	10,526	7,141	9,336	21,2	952,436	24,748	2192,747	0	204,249	204,249	99,727	0	0	0	0	0	0	0
13:47:09	-213,476	2190,612	12,041	11,718	10,511	7,119	9,293	21,2	952,436	24,748	2190,612	0	204,249	204,249	99,727	0	0	0	0	0	0	0
13:47:09	-168,872	2188,923	12,138	11,767	10,496	7,102	9,25	21,2	952,436	24,748	2188,923	0	204,249	204,249	99,727	0	0	0	0	0	0	0
13:47:09	-289,135	2186,032	12,138	11,816	10,48	7,072	9,207	21,2	952,436	24,748	2186,032	0	204,249	204,249	99,727	0	0	0	0	0	0	0
13:47:09	-286,059	2183,171	12,041	11,816	10,469	7,043	9,165	21,2	952,436	24,748	2183,171	0	204,249	204,249	99,727	0	0	0	0	0	0	0
13:47:09	-223,803	2180,933	12,041	11,816	10,456	7,019	9,123	21,2	952,436	24,748	2180,933	0	204,249	204,249	99,727	0	0	0	0	0	0	0
13:47:09	-267,114	2178,262	11,992	11,767	10,443	6,992	9,081	21,2	952,436	24,748	2178,262	0	204,249	204,249	99,727	0	0	0	0	0	0	0
13:47:09	-221,997	2176,042	11,943	11,718	10,433	6,969	9,039	21,2	952,436	24,748	2176,042	0	202,009	202,009	99,717	0	0	0	0	0	0	0
13:47:09	-251,342	2173,529	11,845	11,621	10,424	6,943	8,998	21,2	952,436	24,748	2173,529	0	202,009	202,009	99,717	0	0	0	0	0	0	0
13:47:09	-237,695	2171,152	11,845	11,621	10,411	6,919	8,957	21,2	952,436	24,748	2171,152	0	202,009	202,009	99,717	0	0	0	0	0	0	0
13:47:09	-198,876	2169,163	11,845	11,621	10,399	6,898	8,917	21,2	952,436	24,748	2169,163	0	202,009	202,009	99,717	0	0	0	0	0	0	0
13:47:09	-180,737	2167,356	11,845	11,621	10,389	6,879	8,877	21,2	952,436	24,748	2167,356	0	202,009	202,009	99,717	0	0	0	0	0	0	0
13:47:09	-219,311	2165,162	11,845	11,572	10,377	6,857	8,838	21,2	952,436	24,748	2165,162	0	202,009	202,009	99,717	0	0	0	0	0	0	0
13:47:09	-361,743	2161,545	11,65	11,523	10,367	6,82	8,798	21,2	952,436	24,748	2161,545	0	202,009	202,009	99,717	0	0	0	0	0	0	0
13:47:09	-158,178	2159,963	11,65	11,523	10,358	6,803	8,759	21,2	952,436	24,748	2159,963	0	202,009	202,009	99,717	0	0	0	0	0	0	0
13:47:09	-222,875	2157,734	11,601	11,425	10,348	6,78	8,72	21,2	952,436	24,748	2157,734	0	202,009	202,009	99,717	0	0	0	0	0	0	0
13:47:09	-279,37	2154,941	11,455	11,377	10,339	6,751	8,681	21,2	952,436	24,748	2154,941	0	202,009	202,009	99,717	0	0	0	0	0	0	0
13:47:09	-279,882	2152,142	11,259	11,23	10,334	6,723	8,643	21,2	952,436	24,748	2152,142	0	202,009	202,009	99,717	0	0	0	0	0	0	0
13:47:09	-263,208	2149,51	11,113	11,084	10,327	6,695	8,605	21,2	952,436	24,748	2149,51	0	202,009	202,009	99,717	0	0	0	0	0	0	0
13:47:09	-171,533	2147,795	11,015	10,937	10,322	6,678	8,567	21,2	952,436	24,748	2147,795	0	202,009	202,009	99,717	0	0	0	0	0	0	0
13:47:09	-189,404	2145,901	10,966	10,937	10,314	6,658	8,53	21,2	952,436	24,748	2145,901	0	202,009	202,009	99,717	0	0	0	0	0	0	0
13:47:09	-160,375	2144,297	10,918	10,84	10,307	6,642	8,493	21,2	952,436	24,748	2144,297	0	202,009	202,009	99,717	0	0	0	0	0	0	0
13:47:09	-99,609	2143,301	10,966	10,937	10,299	6,631	8,456	21,2	952,436	24,748	2143,301	0	202,009	202,009	99,717	0	0	0	0	0	0	0
13:47:09	-168,237	2141,618	11,015	10,937	10,287	6,614	8,42	21,2	952,436	24,748	2141,618	0	202,009	202,009	99,717	0	0	0	0	0	0	0
13:47:09	-164,379	2139,974	11,015	10,937	10,278	6,597	8,384	21,2	952,436	24,748	2139,974	0	202,009	202,009	99,717	0	0	0	0	0	0	0
13:47:09	-149,438	2138,48	11,015	11,035	10,269	6,582	8,349	21,2	952,436	24,748	2138,48	0	202,009	202,009	99,717	0	0	0	0	0	0	0
13:47:09	-144,165	2137,038	10,966	10,937	10,264	6,567	8,314	21,2	952,436	24,748	2137,038	0	202,009	202,009	99,717	0	0	0	0	0	0	0
13:47:09	-181,787	2135,221	10,918	10,888	10,256	6,548	8,279	21,2	952,436	24,748	2135,221	0	202,009	202,009	99,717	0	0	0	0	0	0	0
13:47:09	-174,56	2133,475	10,82	10,84	10,251	6,53	8,245	21,2	952,436	24,748	2133,475	0	202,009	202,009	99,717	0	0	0	0	0	0	0
13:47:09	-83,74	2132,638	10,82	10,742	10,246	6,522	8,211	21,2	952,436	24,748	2132,638	0	202,009	202,009	99,717	0	0	0	0	0	0	0
13:47:09	-83,789	2131,8	10,82	10,84	10,242	6,513	8,178	21,2	952,436	24,748	2131,8	0	202,009	202,009	99,717	0	0	0	0	0	0	0
13:47:09	-129,125	2130,508	10,771	10,693	10,237	6,5	8,145	21,2	952,436	24,748	2130,508	0	202,009	202,009	99,717	0	0	0	0	0	0	0
13:47:09	-160,595	2128,902	10,673	10,595	10,233	6,483	8,112	21,2	952,436	24,748	2128,902	0	202,009	202,009	99,717	0	0	0	0	0	0	0
13:47:09	-130,126	2127,601	10,625	10,595	10,228	6,47	8,08	21,2	952,436	24,748	2127,601	0	202,009	202,009	99,717	0	0	0	0	0	0	0
13:47:09	-85,009	2126,751	10,625	10,595	10,223	6,461	8,049	21,2	952,436	24,748	2126,751	0	202,009	202,009	99,717	0	0	0	0	0	0	0
13:47:09	-84,79	2125,903	10,625	10,595	10,218	6,452	8,017	21,2	952,436	24,748	2125,903	0	202,009	202,009	99,717	0	0	0	0	0	0	0
13:47:09	-162,646	2124,277	10,527	10,547	10,214	6,435	7,986	21,2	952,436	24,748	2124,277	0	202,009	202,009	99,717	0	0	0	0	0	0	0
13:47:09	-71,948	2123,557	10,527	10,498	10,21	6,428	7,956	21,2	952,436	24,748	2123,557	0	202,009	202,009	99,717	0	0	0	0	0	0	0
13:47:09	-90,649	2122,651	10,429	10,351	10,21	6,419	7,925	21,2	952,436	24,748	2122,651	0	202,009	202,009	99,717	0	0	0	0	0	0	0
13:47:09	-148,779	2121,163	10,283	10,302	10,209	6,403	7,896	21,2	952,436	24,748	2121,163	0	202,009	202,009	99,717	0	0	0	0	0	0	0
13:47:09	0	2121,163	10,283	10,302	10,209	6,403	7,866	21,2	952,436	24,748	2121,163	0	202,009	202,009	99,717	0	0	0	0	0	0	0
13:47:09	-86,865	2120,294	10,283	10,302	10,204	6,394	7,838	21,2	952,436	24,748	2120,294	0	202,009	202,009	99,717	0	0	0	0	0	0	0
13:47:09	49,902	2120,793	10,429	10,351	10,2	6,399	7,809	21,2	952,436	24,748	2120,295	0	202,009	202,009	99,717	0	0	0	0	0	0	0
13:47:09	-100,708	2119,786	10,478	10,498	10,191	6,389	7,781	21,2	952,436	24,748	2119,786	0	202,009	202,009	99,717	0	0	0	0	0	0	0
13:47:09	50,048	2120,287	10,625	10,595	10,186	6,394	7,754	21,2	952,436	24,748	2119,787	0	202,009	202,009	99,717	0	0	0	0	0	0	0
13:47:09	-103,881	2119,248	10,673	10,693	10,178	6,384	7,727	21,2	952,436	24,748	2119,248	0	202,009	202,009	99,717	0	0	0	0	0	0	0
13:47:09	-88,134	2118,367	10,673	10,693	10,173	6,374	7,701	21,2	952,436	24,748	2118,367	0	202,009	202,009	99,717	0	0	0	0	0	0	0
13:47:09	-57,08	2117,796	10,625	10,693	10,172	6,369	7,675	21,2	952,436	24,748	2117,796	0	202,009	202,009	99,717	0	0	0	0	0	0	0
13:47:09	-154,98	2116,246	10,527	10,595	10,169	6,353	7,649	21,2	952,436	24,748	2116,246	0	202,009	202,009	99,717	0	0	0	0	0	0	0
13:47:09	-10,742	2116,139	10,527	10,547	10,168	6,351	7,623	21,2	952,436	24,748	2116,139	0	202,009	202,009	99,717	0	0	0	0	0	0	0
13:47:09	-90,551	2115,233	10,429	10,498	10,168	6,342	7,598	21,2	952,436	24,748	2115,233	0	202,009	202,009	99,717	0	0	0	0	0	0	0
13:47:09	-76,147	2114,472	10,429	10,4	10,164	6,334	7,573	21,2	952,436	24,748	2114,472	0	202,009	202,009	99,717	0	0	0	0	0	0	0
13:47:09	0	2114,472	10,429	10,4	10,164	6,334	7,549	21,2	952,436	24,748	2114,472	0	202,009	202,009	99,717	0	0	0	0	0	0	0
13:47:09	-179,736	2112,674	10,332	10,351	10,159	6,316	7,525	21,2	952,436	24,748	2112,674	0	202,009	202,009	99,717	0	0	0	0	0	0	0
13:47:09	0	2112,674	10,332	10,351	10,159	6,316	7,501	21,2	952,436	24,748	2112,674	0	202,009	202,009	99,717	0	0	0	0	0	0	0
13:47:09	-121,435	2111,46	10,283	10,302	10,154	6,303	7,478	21,2	952,436	24,748	2111,46	0	202,009	202,009	99,717	0	0	0	0	0	0	0
13:47:09	-88,11	2110,579	10,283	10,205	10,149	6,294	7,455	21,2	952,436	24,748	2110,579	0	202,009	202,009	99,717	0	0	0	0	0	0	0
13:47:09	-11,767	2110,461	10,283	10,205	10,149	6,293	7,432	21,2	952,436	24,748	2110,461	0	202,009	202,009	99,717	0	0	0	0	0	0	0
13:47:09	-76,171	2109,699	10,283	10,205	10,144	6,285	7,409	21,2	952,436	24,748	2109,699	0	202,009	202,009	99,717	0	0	0	0	0	0	0
13:47:09	0	2109,699	10,283	10,156	10,144	6,285	7,387	21,2	952,436	24,748	2109,699	0	202,009	202,009	99,717	0	0	0	0	0	0	0
13:47:09	-79,492	2108,904	10,283	10,205	10,14	6,277	7,365	21,2	952,436	24,748	2108,904	0	202,009	202,009	99,717	0	0	0	0	0	0	0
13:47:09	-78,442	2108,12	10,283	10,205	10,135	6,269	7,344	21,2	952,436	24,748	2108,12	0	202,009	202,009	99,717	0	0	0	0	0	0	0
13:47:09	-10,742	2108,013	10,283	10,205	10,135	6,268	7,323	21,2	952,436	24,748	2108,013	0	202,009	202,009	99,717	0	0	0	0	0	0	0
13:47:09	-33,032	2107,682	10,332	10,4	10,13	6,264	7,302	21,2	952,436	24,748	2107,682	0	202,009	202,009	99,717	0	0	0	0	0	0	0
13:47:09	-78,442	2106,898	10,332	10,351	10,126	6,256	7,282	21,2	952,436	24,748	2106,898	0	202,009	202,009	99,717	0	0	0	0	0	0	0
13:47:09	1,464	2106,912	10,429	10,4	10,121	6,256	7,262	21,2	952,436	24,748	2106,898	0	202,009	202,009	99,717	0	0	0	0	0	0	0
13:47:09	-78,442	2106,128	10,429	10,498	10,116	6,248	7,242	21,2	952,436	24,748	2106,128	0	202,009	202,009	99,717	0	0	0	0	0	0	0
13:47:09	-70,874	2105,419	10,429	10,4	10,112	6,241	7,222	21,2	952,436	24,748	2105,419	0	202,009	202,009	99,717	0	0	0	0	0	0	0
13:47:09	-9,692	2105,322	10,429	10,4	10,112	6,24	7,203	21,2	952,436	24,748	2105,322	0	202,009	202,009	99,717	0	0	0	0	0	0	0
13:47:09	-161,303	2103,709	10,332	10,351	10,108	6,223	7,184	21,2	952,436	24,748	2103,709	0	202,009	202,009	99,717	0	0	0	0	0	0	0
13:47:09	-54,76	2103,162	10,283	10,302	10,107	6,218	7,165	21,2	952,436	24,748	2103,162	0	202,009	202,009	99,717	0	0	0	0	0	0	0
13:47:09	-90,429	2102,257	10,185	10,205	10,107	6,208	7,146	21,2	952,436	24,748	2102,257	0	202,009	202,009	99,717	0	0	0	0	0	0	0
13:47:09	-45,19	2101,806	10,136	10,156	10,107	6,204	7,127	21,2	952,436	24,748	2101,806	0	202,009	202,009	99,717	0	0	0	0	0	0	0
13:47:09	-90,429	2100,901	10,039	10,009	10,107	6,194	7,109	21,2	952,436	24,748	2100,901	0	202,009	202,009	99,717	0	0	0	0	0	0	0
13:47:09	9,887	2101	10,136	10,156	10,102	6,195	7,091	21,2	952,436	24,748	2100,901	0	202,009	202,009	99,717	0	0	0	0	0	0	0
13:47:09	-81,591	2100,184	10,136	10,205	10,098	6,187	7,073	21,2	952,436	24,748	2100,184	0	202,009	202,009	99,717	0	0	0	0	0	0	0
13:47:09	0	2100,184	10,136	10,156	10,098	6,187	7,056	21,2	952,436	24,748	2100,184	0	202,009	202,009	99,717	0	0	0	0	0	0	0
13:47:09	-8,618	2100,098	10,136	10,058	10,097	6,186	7,039	21,2	952,436	24,748	2100,098	0	202,009	202,009	99,717	0	0	0	0	0	0	0
13:47:09	-36,401	2099,734	10,185	10,156	10,093	6,182	7,022	21,2	952,436	24,748	2099,734	0	202,009	202,009	99,717	0	0	0	0	0	0	0
13:47:09	-72,973	2099,004	10,185	10,058	10,089	6,175	7,006	21,2	952,436	24,748	2099,004	0	202,009	202,009	99,717	0	0	0	0	0	0	0
13:47:09	8,764	2099,092	10,283	10,302	10,084	6,176	6,989	21,2	952,436	24,748	2099,004	0	202,009	202,009	99,717	0	0	0	0	0	0	0
13:47:09	52,929	2099,621	10,429	10,4	10,079	6,181	6,973	21,2	952,436	24,748	2099,005	0	202,009	202,009	99,717	0	0	0	0	0	0	0
13:47:09	-9,643	2099,525	10,429	10,4	10,079	6,18	6,958	21,2	952,436	24,748	2099,006	0	202,009	202,009	99,717	0	0	0	0	0	0	0
13:47:09	-300	2096,525	10,185	10,205	10,074	6,149	6,942	21,2	952,436	24,748	2096,525	0	202,009	202,009	99,717	0	0	0	0	0	0	0
13:47:09	0	2096,525	10,185	10,156	10,074	6,149	6,927	21,2	952,436	24,748	2096,525	0	202,009	202,009	99,717	0	0	0	0	0	0	0
13:47:09	-53,808	2095,987	10,136	10,156	10,074	6,144	6,911	21,2	952,436	24,748	2095,987	0	202,009	202,009	99,717	0	0	0	0	0	0	0
13:47:09	0	2095,987	10,136	10,156	10,074	6,144	6,896	21,2	952,436	24,748	2095,987	0	202,009	202,009	99,717	0	0	0	0	0	0	0
13:47:09	-81,713	2095,169	10,039	10,058	10,074	6,135	6,881	21,2	952,436	24,748	2095,169	0	202,009	202,009	99,717	0	0	0	0	0	0	0
13:47:09	-53,808	2094,631	9,99	9,961	10,074	6,13	6,866	21,2	952,436	24,748	2094,631	0	202,009	202,009	99,717	0	0	0	0	0	0	0
13:47:09	-45,166	2094,18	9,941	9,961	10,074	6,125	6,852	21,2	952,436	24,748	2094,18	0	202,009	202,009	99,717	0	0	0	0	0	0	0
13:47:09	45,166	2094,631	9,99	10,009	10,074	6,13	6,838	21,2	952,436	24,748	2094,18	0	202,009	202,009	99,717	0	0	0	0	0	0	0
13:47:09	-82,617	2093,805	9,99	10,009	10,069	6,121	6,824	21,2	952,436	24,748	2093,805	0	202,009	202,009	99,717	0	0	0	0	0	0	0
13:47:09	-28,881	2093,516	10,039	10,009	10,065	6,118	6,81	21,2	952,436	24,748	2093,516	0	202,009	202,009	99,717	0	0	0	0	0	0	0
13:47:09	81,884	2094,335	10,136	10,156	10,065	6,127	6,796	21,2	952,436	24,748	2093,517	0	202,009	202,009	99,717	0	0	0	0	0	0	0
13:47:09	-37,451	2093,961	10,185	10,205	10,06	6,123	6,783	21,2	952,436	24,748	2093,518	0	202,009	202,009	99,717	0	0	0	0	0	0	0
13:47:10	50,537	2094,466	10,332	10,351	10,055	6,128	6,77	21,2	952,436	24,748	2093,519	0	202,009	202,009	99,717	0	0	0	0	0	0	0
13:47:10	-135,498	2093,111	10,185	10,205	10,055	6,114	6,758	21,2	952,436	24,748	2093,111	0	202,009	202,009	99,717	0	0	0	0	0	0	0
13:47:10	-121,289	2091,898	10,136	10,156	10,051	6,102	6,745	21	952,436	24,748	2091,898	0	202,009	202,009	99,717	0	0	0	0	0	0	0
13:47:10	0	2091,898	10,136	10,156	10,051	6,102	6,732	21	952,436	24,748	2091,898	0	202,009	202,009	99,717	0	0	0	0	0	0	0
13:47:10	0	2091,898	10,136	10,058	10,051	6,102	6,72	21	952,436	24,748	2091,898	0	202,009	202,009	99,717	0	0	0	0	0	0	0
13:47:10	-135,473	2090,544	9,99	9,961	10,051	6,088	6,707	21	952,436	24,748	2090,544	0	202,009	202,009	99,717	0	0	0	0	0	0	0
13:47:10	0	2090,544	9,99	9,961	10,051	6,088	6,695	21	952,436	24,748	2090,544	0	202,009	202,009	99,717	0	0	0	0	0	0	0
13:47:10	-52,685	2090,017	9,941	9,863	10,05	6,082	6,683	21	952,436	24,748	2090,017	0	202,009	202,009	99,717	0	0	0	0	0	0	0
13:47:10	45,141	2090,468	9,99	9,961	10,05	6,087	6,671	21	952,436	24,748	2090,017	0	202,009	202,009	99,717	0	0	0	0	0	0	0
13:47:10	-32,08	2090,147	10,039	10,009	10,046	6,083	6,66	21	952,436	24,748	2090,017	0	202,009	202,009	99,717	0	0	0	0	0	0	0
13:47:10	-7,543	2090,072	10,039	9,961	10,045	6,083	6,649	21	952,436	24,748	2090,017	0	202,009	202,009	99,717	0	0	0	0	0	0	0
13:47:10	0	2090,072	10,039	9,961	10,045	6,083	6,638	21	952,436	24,748	2090,017	0	202,009	202,009	99,717	0	0	0	0	0	0	0
13:47:10	-45,141	2089,62	9,99	9,961	10,045	6,078	6,627	21	952,436	24,748	2089,62	0	200,949	200,949	99,713	0	0	0	0	0	0	0
13:47:10	0	2089,62	9,99	9,961	10,045	6,078	6,616	21	952,436	24,748	2089,62	0	200,949	200,949	99,713	0	0	0	0	0	0	0
13:47:10	-77,197	2088,848	9,99	9,961	10,041	6,07	6,605	21	952,436	24,748	2088,848	0	200,949	200,949	99,713	0	0	0	0	0	0	0
13:47:10	128,93	2090,138	10,136	10,009	10,041	6,083	6,595	21	952,436	24,748	2088,85	0	200,949	200,949	99,713	0	0	0	0	0	0	0
13:47:10	-32,055	2089,817	10,185	10,156	10,036	6,08	6,585	21	952,436	24,748	2088,851	0	200,949	200,949	99,713	0	0	0	0	0	0	0
13:47:10	-45,141	2089,366	10,136	10,009	10,036	6,075	6,575	21	952,436	24,748	2088,851	0	200,949	200,949	99,713	0	0	0	0	0	0	0
13:47:10	-6,518	2089,301	10,136	10,009	10,036	6,075	6,565	21	952,436	24,748	2088,852	0	200,949	200,949	99,713	0	0	0	0	0	0	0
13:47:10	-79,467	2088,506	10,136	10,058	10,031	6,067	6,555	21	952,436	24,748	2088,506	0	200,949	200,949	99,713	0	0	0	0	0	0	0
13:47:10	45,141	2088,957	10,185	10,156	10,031	6,071	6,546	21	952,436	24,748	2088,506	0	200,949	200,949	99,713	0	0	0	0	0	0	0
13:47:10	-84,79	2088,109	10,185	10,058	10,027	6,062	6,536	21	952,436	24,748	2088,109	0	200,949	200,949	99,713	0	0	0	0	0	0	0
13:47:10	0	2088,109	10,185	10,156	10,027	6,062	6,527	21	952,436	24,748	2088,109	0	200,949	200,949	99,713	0	0	0	0	0	0	0
13:47:10	-45,117	2087,658	10,136	10,058	10,027	6,058	6,518	21	952,436	24,748	2087,658	0	200,949	200,949	99,713	0	0	0	0	0	0	0
13:47:10	0	2087,658	10,136	10,058	10,027	6,058	6,509	21	952,436	24,748	2087,658	0	200,949	200,949	99,713	0	0	0	0	0	0	0
13:47:10	-90,283	2086,755	10,039	10,009	10,027	6,049	6,5	21	952,436	24,748	2086,755	0	200,949	200,949	99,713	0	0	0	0	0	0	0
13:47:10	-79,467	2085,961	10,039	9,961	10,022	6,04	6,491	21	952,436	24,748	2085,961	0	200,949	200,949	99,713	0	0	0	0	0	0	0
13:47:10	-5,273	2085,908	10,039	10,009	10,022	6,04	6,482	21	952,436	24,748	2085,908	0	200,949	200,949	99,713	0	0	0	0	0	0	0
13:47:10	0	2085,908	10,039	10,009	10,022	6,04	6,473	21	952,436	24,748	2085,908	0	200,949	200,949	99,713	0	0	0	0	0	0	0
13:47:10	-45,117	2085,457	9,99	9,961	10,022	6,035	6,465	21	952,436	24,748	2085,457	0	200,949	200,949	99,713	0	0	0	0	0	0	0
13:47:10	-45,117	2085,006	9,941	9,814	10,022	6,03	6,456	21	952,436	24,748	2085,006	0	200,949	200,949	99,713	0	0	0	0	0	0	0
13:47:10	0	2085,006	9,941	9,863	10,022	6,03	6,448	21	952,436	24,748	2085,006	0	200,949	200,949	99,713	0	0	0	0	0	0	0
13:47:10	-90,234	2084,103	9,843	9,863	10,022	6,021	6,439	21	952,436	24,748	2084,103	0	200,949	200,949	99,713	0	0	0	0	0	0	0
13:47:10	9,716	2084,2	9,941	9,863	10,017	6,022	6,431	21	952,436	24,748	2084,103	0	200,949	200,949	99,713	0	0	0	0	0	0	0
13:47:10	45,117	2084,652	9,99	9,961	10,017	6,027	6,423	21	952,436	24,748	2084,104	0	200,949	200,949	99,713	0	0	0	0	0	0	0
13:47:10	-39,624	2084,255	10,039	10,009	10,012	6,023	6,415	21	952,436	24,748	2084,104	0	200,949	200,949	99,713	0	0	0	0	0	0	0
13:47:10	0	2084,255	10,039	10,058	10,012	6,023	6,408	21	952,436	24,748	2084,104	0	200,949	200,949	99,713	0	0	0	0	0	0	0
13:47:10	0	2084,255	10,039	10,009	10,012	6,023	6,4	21	952,436	24,748	2084,105	0	200,949	200,949	99,713	0	0	0	0	0	0	0
13:47:10	-90,234	2083,353	9,941	9,863	10,012	6,013	6,393	21	952,436	24,748	2083,353	0	200,949	200,949	99,713	0	0	0	0	0	0	0
13:47:10	0	2083,353	9,941	9,863	10,012	6,013	6,385	21	952,436	24,748	2083,353	0	200,949	200,949	99,713	0	0	0	0	0	0	0
13:47:10	-35,424	2082,999	9,99	10,009	10,008	6,01	6,378	21	952,436	24,748	2082,999	0	200,949	200,949	99,713	0	0	0	0	0	0	0
13:47:10	-5,273	2082,946	9,99	9,961	10,008	6,009	6,371	21	952,436	24,748	2082,946	0	200,949	200,949	99,713	0	0	0	0	0	0	0
13:47:10	-45,092	2082,495	9,941	9,863	10,008	6,005	6,363	21	952,436	24,748	2082,495	0	200,949	200,949	99,713	0	0	0	0	0	0	0
13:47:10	-90,185	2081,593	9,843	9,814	10,008	5,995	6,356	21	952,436	24,748	2081,593	0	200,949	200,949	99,713	0	0	0	0	0	0	0
13:47:10	135,278	2082,946	9,99	10,009	10,008	6,009	6,349	21	952,436	24,748	2081,595	0	200,949	200,949	99,713	0	0	0	0	0	0	0
13:47:10	-125,61	2081,69	9,941	9,863	10,003	5,996	6,342	21	952,436	24,748	2081,595	0	200,949	200,949	99,713	0	0	0	0	0	0	0
13:47:10	0	2081,69	9,941	9,863	10,003	5,996	6,336	21	952,436	24,748	2081,595	0	200,949	200,949	99,713	0	0	0	0	0	0	0
13:47:10	-90,185	2080,788	9,843	9,863	10,003	5,987	6,329	21	952,436	24,748	2080,788	0	200,949	200,949	99,713	0	0	0	0	0	0	0
13:47:10	0	2080,788	9,843	9,961	10,003	5,987	6,322	21	952,436	24,748	2080,788	0	200,949	200,949	99,713	0	0	0	0	0	0	0
13:47:10	0	2080,788	9,843	9,961	10,003	5,987	6,316	21	952,436	24,748	2080,788	0	200,949	200,949	99,713	0	0	0	0	0	0	0
13:47:10	-86,865	2079,919	9,843	9,863	9,998	5,978	6,309	21	952,436	24,748	2079,919	0	200,949	200,949	99,713	0	0	0	0	0	0	0
13:47:10	90,185	2080,821	9,941	9,961	9,998	5,987	6,303	21	952,436	24,748	2079,92	0	200,949	200,949	99,713	0	0	0	0	0	0	0
13:47:10	45,117	2081,273	9,99	10,009	9,998	5,992	6,297	21	952,436	24,748	2079,922	0	200,949	200,949	99,713	0	0	0	0	0	0	0
13:47:10	-45,117	2080,821	9,941	9,961	9,998	5,987	6,29	21	952,436	24,748	2079,923	0	200,949	200,949	99,713	0	0	0	0	0	0	0
13:47:10	-90,185	2079,919	9,843	9,716	9,998	5,978	6,284	21	952,436	24,748	2079,919	0	200,949	200,949	99,713	0	0	0	0	0	0	0
13:47:10	-80,493	2079,115	9,843	9,814	9,993	5,97	6,278	21	952,436	24,748	2079,115	0	200,949	200,949	99,713	0	0	0	0	0	0	0
13:47:10	0	2079,115	9,843	9,863	9,993	5,97	6,272	21	952,436	24,748	2079,115	0	200,949	200,949	99,713	0	0	0	0	0	0	0
13:47:10	-5,468	2079,06	9,843	9,716	9,993	5,969	6,266	21	952,436	24,748	2079,06	0	200,949	200,949	99,713	0	0	0	0	0	0	0
13:47:10	5,468	2079,115	9,843	9,814	9,993	5,97	6,26	21	952,436	24,748	2079,06	0	200,949	200,949	99,713	0	0	0	0	0	0	0
13:47:10	-45,092	2078,664	9,795	9,863	9,993	5,965	6,255	21	952,436	24,748	2078,664	0	200,949	200,949	99,713	0	0	0	0	0	0	0
13:47:10	39,624	2079,06	9,843	9,814	9,993	5,969	6,249	21	952,436	24,748	2078,664	0	200,949	200,949	99,713	0	0	0	0	0	0	0
13:47:10	-45,068	2078,609	9,795	9,668	9,993	5,965	6,243	21	952,436	24,748	2078,609	0	200,949	200,949	99,713	0	0	0	0	0	0	0
13:47:10	45,068	2079,06	9,843	9,814	9,993	5,969	6,238	21	952,436	24,748	2078,61	0	200,949	200,949	99,713	0	0	0	0	0	0	0
13:47:10	-45,068	2078,609	9,795	9,716	9,993	5,965	6,233	21	952,436	24,748	2078,609	0	200,949	200,949	99,713	0	0	0	0	0	0	0
13:47:10	45,068	2079,06	9,843	9,814	9,993	5,969	6,228	21	952,436	24,748	2078,61	0	200,949	200,949	99,713	0	0	0	0	0	0	0
13:47:10	90,161	2079,961	9,941	9,863	9,993	5,978	6,223	21	952,436	24,748	2078,611	0	200,949	200,949	99,713	0	0	0	0	0	0	0
13:47:10	0	2079,961	9,941	9,863	9,993	5,978	6,218	21	952,436	24,748	2078,613	0	200,949	200,949	99,713	0	0	0	0	0	0	0
13:47:10	5,468	2080,016	9,941	9,961	9,993	5,979	6,213	21	952,436	24,748	2078,614	0	200,949	200,949	99,713	0	0	0	0	0	0	0
13:47:10	39,648	2080,413	9,99	10,009	9,993	5,983	6,209	21	952,436	24,748	2078,616	0	200,949	200,949	99,713	0	0	0	0	0	0	0
13:47:10	-45,117	2079,961	9,941	9,961	9,993	5,978	6,204	21	952,436	24,748	2078,617	0	200,949	200,949	99,713	0	0	0	0	0	0	0
13:47:10	45,117	2080,413	9,99	10,058	9,993	5,983	6,2	21	952,436	24,748	2078,619	0	200,949	200,949	99,713	0	0	0	0	0	0	0
13:47:10	0	2080,413	9,99	10,156	9,993	5,983	6,196	21	952,436	24,748	2078,62	0	200,949	200,949	99,713	0	0	0	0	0	0	0
13:47:10	0	2080,413	9,99	10,058	9,993	5,983	6,191	21	952,436	24,748	2078,622	0	200,949	200,949	99,713	0	0	0	0	0	0	0
13:47:10	-135,278	2079,06	9,843	9,863	9,993	5,969	6,187	21	952,436	24,748	2078,622	0	200,949	200,949	99,713	0	0	0	0	0	0	0
13:47:10	90,161	2079,961	9,941	9,961	9,993	5,978	6,183	21	952,436	24,748	2078,624	0	200,949	200,949	99,713	0	0	0	0	0	0	0
13:47:10	0	2079,961	9,941	10,009	9,993	5,978	6,179	21	952,436	24,748	2078,625	0	200,949	200,949	99,713	0	0	0	0	0	0	0
13:47:10	45,117	2080,413	9,99	10,009	9,993	5,983	6,175	21	952,436	24,748	2078,627	0	200,949	200,949	99,713	0	0	0	0	0	0	0
13:47:10	-45,117	2079,961	9,941	9,863	9,993	5,978	6,171	21	952,436	24,748	2078,628	0	200,949	200,949	99,713	0	0	0	0	0	0	0
13:47:10	45,117	2080,413	9,99	9,814	9,993	5,983	6,168	21	952,436	24,748	2078,63	0	200,949	200,949	99,713	0	0	0	0	0	0	0
13:47:10	0	2080,413	9,99	9,961	9,993	5,983	6,164	21	952,436	24,748	2078,632	0	200,949	200,949	99,713	0	0	0	0	0	0	0
13:47:10	-45,117	2079,961	9,941	9,668	9,993	5,978	6,16	21	952,436	24,748	2078,633	0	200,949	200,949	99,713	0	0	0	0	0	0	0
13:47:10	45,117	2080,413	9,99	9,961	9,993	5,983	6,157	21	952,436	24,748	2078,635	0	200,949	200,949	99,713	0	0	0	0	0	0	0
13:47:10	45,092	2080,864	10,039	9,961	9,993	5,988	6,154	21	952,436	24,748	2078,637	0	200,949	200,949	99,713	0	0	0	0	0	0	0
13:47:10	-45,092	2080,413	9,99	9,863	9,993	5,983	6,15	21	952,436	24,748	2078,639	0	200,949	200,949	99,713	0	0	0	0	0	0	0
13:47:10	0	2080,413	9,99	9,863	9,993	5,983	6,147	21	952,436	24,748	2078,64	0	200,949	200,949	99,713	0	0	0	0	0	0	0
13:47:10	-45,117	2079,961	9,941	9,863	9,993	5,978	6,144	21	952,436	24,748	2078,642	0	200,949	200,949	99,713	0	0	0	0	0	0	0
13:47:10	-90,161	2079,06	9,843	9,863	9,993	5,969	6,14	21	952,436	24,748	2078,642	0	200,949	200,949	99,713	0	0	0	0	0	0	0
13:47:10	140,722	2080,467	9,99	10,009	9,993	5,984	6,137	21	952,436	24,748	2078,644	0	200,949	200,949	99,713	0	0	0	0	0	0	0
13:47:10	-50,561	2079,961	9,941	9,814	9,993	5,978	6,134	21	952,436	24,748	2078,646	0	200,949	200,949	99,713	0	0	0	0	0	0	0
13:47:10	90,209	2080,864	10,039	10,058	9,993	5,988	6,131	21	952,436	24,748	2078,648	0	200,949	200,949	99,713	0	0	0	0	0	0	0
13:47:10	0	2080,864	10,039	10,058	9,993	5,988	6,128	21	952,436	24,748	2078,65	0	200,949	200,949	99,713	0	0	0	0	0	0	0
13:47:10	-45,092	2080,413	9,99	9,961	9,993	5,983	6,125	21	952,436	24,748	2078,652	0	200,949	200,949	99,713	0	0	0	0	0	0	0
13:47:10	0	2080,413	9,99	10,009	9,993	5,983	6,123	21	952,436	24,748	2078,653	0	200,949	200,949	99,713	0	0	0	0	0	0	0
13:47:10	-45,117	2079,961	9,941	9,961	9,993	5,978	6,12	21	952,436	24,748	2078,655	0	200,949	200,949	99,713	0	0	0	0	0	0	0
13:47:10	0	2079,961	9,941	9,863	9,993	5,978	6,117	21	952,436	24,748	2078,656	0	200,949	200,949	99,713	0	0	0	0	0	0	0
13:47:10	45,117	2080,413	9,99	9,961	9,993	5,983	6,114	21	952,436	24,748	2078,658	0	200,949	200,949	99,713	0	0	0	0	0	0	0
13:47:10	0	2080,413	9,99	10,009	9,993	5,983	6,112	21	952,436	24,748	2078,659	0	200,949	200,949	99,713	0	0	0	0	0	0	0
13:47:10	0	2080,413	9,99	9,961	9,993	5,983	6,109	21	952,436	24,748	2078,661	0	200,949	200,949	99,713	0	0	0	0	0	0	0
13:47:10	-45,117	2079,961	9,941	9,814	9,993	5,978	6,107	21	952,436	24,748	2078,663	0	200,949	200,949	99,713	0	0	0	0	0	0	0
13:47:10	45,117	2080,413	9,99	9,961	9,993	5,983	6,104	21	952,436	24,748	2078,664	0	200,949	200,949	99,713	0	0	0	0	0	0	0
13:47:11	45,092	2080,864	10,039	10,009	9,993	5,988	6,102	21	952,436	24,748	2078,667	0	200,949	200,949	99,713	0	0	0	0	0	0	0
13:47:11	-90,209	2079,961	9,941	9,961	9,993	5,978	6,1	21	952,436	24,748	2078,668	0	200,949	200,949	99,713	0	0	0	0	0	0	0
13:47:11	0	2079,961	9,941	9,961	9,993	5,978	6,097	21	952,436	24,748	2078,669	0	200,949	200,949	99,713	0	0	0	0	0	0	0
13:47:11	0	2079,961	9,941	9,863	9,993	5,978	6,095	21	952,436	24,748	2078,67	0	200,949	200,949	99,713	0	0	0	0	0	0	0
13:47:11	0	2079,961	9,941	9,961	9,993	5,978	6,093	21	952,436	24,748	2078,672	0	200,949	200,949	99,713	0	0	0	0	0	0	0
13:47:11	0	2079,961	9,941	9,961	9,993	5,978	6,09	21	952,436	24,748	2078,673	0	200,949	200,949	99,713	0	0	0	0	0	0	0
13:47:11	0	2079,961	9,941	9,961	9,993	5,978	6,088	21	952,436	24,748	2078,675	0	200,949	200,949	99,713	0	0	0	0	0	0	0
13:47:11	0	2079,961	9,941	9,863	9,993	5,978	6,086	21	952,436	24,748	2078,676	0	200,949	200,949	99,713	0	0	0	0	0	0	0
13:47:11	0	2079,961	9,941	10,009	9,993	5,978	6,084	21	952,436	24,748	2078,677	0	200,949	200,949	99,713	0	0	0	0	0	0	0
13:47:11	0	2079,961	9,941	10,009	9,993	5,978	6,082	21	952,436	24,748	2078,679	0	200,949	200,949	99,713	0	0	0	0	0	0	0
13:47:11	0	2079,961	9,941	9,961	9,993	5,978	6,08	21	952,436	24,748	2078,68	0	200,949	200,949	99,713	0	0	0	0	0	0	0
13:47:11	-90,161	2079,06	9,843	9,961	9,993	5,969	6,078	21	952,436	24,748	2078,68	0	200,949	200,949	99,713	0	0	0	0	0	0	0
13:47:11	90,161	2079,961	9,941	9,961	9,993	5,978	6,076	21	952,436	24,748	2078,681	0	200,647	200,647	99,712	0	0	0	0	0	0	0
13:47:11	0	2079,961	9,941	9,961	9,993	5,978	6,074	21	952,436	24,748	2078,683	0	200,647	200,647	99,712	0	0	0	0	0	0	0
13:47:11	0	2079,961	9,941	9,961	9,993	5,978	6,072	21	952,436	24,748	2078,684	0	200,647	200,647	99,712	0	0	0	0	0	0	0
13:47:11	45,117	2080,413	9,99	10,009	9,993	5,983	6,07	21	952,436	24,748	2078,686	0	200,647	200,647	99,712	0	0	0	0	0	0	0
13:47:11	0	2080,413	9,99	9,961	9,993	5,983	6,069	21	952,436	24,748	2078,687	0	200,647	200,647	99,712	0	0	0	0	0	0	0
13:47:11	0	2080,413	9,99	9,863	9,993	5,983	6,067	21	952,436	24,748	2078,689	0	200,647	200,647	99,712	0	0	0	0	0	0	0
13:47:11	-129,809	2079,115	9,843	9,716	9,993	5,97	6,065	21	952,436	24,748	2078,69	0	200,647	200,647	99,712	0	0	0	0	0	0	0
13:47:11	90,161	2080,016	9,941	9,814	9,993	5,979	6,063	21	952,436	24,748	2078,691	0	200,647	200,647	99,712	0	0	0	0	0	0	0
13:47:11	45,092	2080,467	9,99	9,814	9,993	5,984	6,062	21	952,436	24,748	2078,693	0	200,647	200,647	99,712	0	0	0	0	0	0	0
13:47:11	-5,444	2080,413	9,99	9,961	9,993	5,983	6,06	21	952,436	24,748	2078,694	0	200,647	200,647	99,712	0	0	0	0	0	0	0
13:47:11	0	2080,413	9,99	9,863	9,993	5,983	6,059	21	952,436	24,748	2078,696	0	200,647	200,647	99,712	0	0	0	0	0	0	0
13:47:11	5,444	2080,467	9,99	9,863	9,993	5,984	6,057	21	952,436	24,748	2078,698	0	200,647	200,647	99,712	0	0	0	0	0	0	0
13:47:11	-5,444	2080,413	9,99	9,863	9,993	5,983	6,056	21	952,436	24,748	2078,7	0	200,647	200,647	99,712	0	0	0	0	0	0	0
13:47:11	5,444	2080,467	9,99	9,814	9,993	5,984	6,054	21	952,436	24,748	2078,701	0	200,647	200,647	99,712	0	0	0	0	0	0	0
13:47:11	0	2080,467	9,99	9,961	9,993	5,984	6,053	21	952,436	24,748	2078,703	0	200,647	200,647	99,712	0	0	0	0	0	0	0
13:47:11	-5,444	2080,413	9,99	9,863	9,993	5,983	6,052	21	952,436	24,748	2078,705	0	200,647	200,647	99,712	0	0	0	0	0	0	0
13:47:11	0	2080,413	9,99	9,961	9,993	5,983	6,05	21	952,436	24,748	2078,707	0	200,647	200,647	99,712	0	0	0	0	0	0	0
13:47:11	-45,117	2079,961	9,941	9,961	9,993	5,978	6,049	21	952,436	24,748	2078,708	0	200,647	200,647	99,712	0	0	0	0	0	0	0
13:47:11	0	2079,961	9,941	9,961	9,993	5,978	6,047	21	952,436	24,748	2078,71	0	200,647	200,647	99,712	0	0	0	0	0	0	0
13:47:11	0	2079,961	9,941	9,863	9,993	5,978	6,046	21	952,436	24,748	2078,711	0	200,647	200,647	99,712	0	0	0	0	0	0	0
13:47:11	-90,161	2079,06	9,843	9,863	9,993	5,969	6,045	21	952,436	24,748	2078,711	0	200,647	200,647	99,712	0	0	0	0	0	0	0
13:47:11	90,161	2079,961	9,941	9,863	9,993	5,978	6,043	21	952,436	24,748	2078,712	0	200,647	200,647	99,712	0	0	0	0	0	0	0
13:47:11	0	2079,961	9,941	9,961	9,993	5,978	6,042	21	952,436	24,748	2078,713	0	200,647	200,647	99,712	0	0	0	0	0	0	0
13:47:11	45,117	2080,413	9,99	9,961	9,993	5,983	6,041	21	952,436	24,748	2078,715	0	200,647	200,647	99,712	0	0	0	0	0	0	0
13:47:11	-39,648	2080,016	9,941	9,961	9,993	5,979	6,04	21	952,436	24,748	2078,716	0	200,647	200,647	99,712	0	0	0	0	0	0	0
13:47:11	4,37	2080,06	10,039	10,009	9,989	5,98	6,038	21	952,436	24,748	2078,718	0	200,647	200,647	99,712	0	0	0	0	0	0	0
13:47:11	-90,161	2079,158	9,941	9,961	9,989	5,97	6,037	21	952,436	24,748	2078,718	0	200,647	200,647	99,712	0	0	0	0	0	0	0
13:47:11	45,068	2079,609	9,99	9,961	9,989	5,975	6,036	21	952,436	24,748	2078,719	0	200,647	200,647	99,712	0	0	0	0	0	0	0
13:47:11	-45,068	2079,158	9,941	9,863	9,989	5,97	6,035	21	952,436	24,748	2078,719	0	200,647	200,647	99,712	0	0	0	0	0	0	0
13:47:11	0	2079,158	9,941	9,961	9,989	5,97	6,033	21	952,436	24,748	2078,72	0	200,647	200,647	99,712	0	0	0	0	0	0	0
13:47:11	0	2079,158	9,941	9,863	9,989	5,97	6,032	21	952,436	24,748	2078,72	0	200,647	200,647	99,712	0	0	0	0	0	0	0
13:47:11	0	2079,158	9,941	9,863	9,989	5,97	6,031	21	952,436	24,748	2078,721	0	200,647	200,647	99,712	0	0	0	0	0	0	0
13:47:11	0	2079,158	9,941	9,961	9,989	5,97	6,03	21	952,436	24,748	2078,721	0	200,647	200,647	99,712	0	0	0	0	0	0	0
13:47:11	0	2079,158	9,941	9,961	9,989	5,97	6,029	21	952,436	24,748	2078,722	0	200,647	200,647	99,712	0	0	0	0	0	0	0
13:47:11	-90,185	2078,256	9,843	9,863	9,989	5,961	6,027	21	952,436	24,748	2078,256	0	200,647	200,647	99,712	0	0	0	0	0	0	0
13:47:11	135,253	2079,609	9,99	9,863	9,989	5,975	6,026	21	952,436	24,748	2078,258	0	200,647	200,647	99,712	0	0	0	0	0	0	0
13:47:11	-45,068	2079,158	9,941	9,863	9,989	5,97	6,025	21	952,436	24,748	2078,259	0	200,647	200,647	99,712	0	0	0	0	0	0	0
13:47:11	45,068	2079,609	9,99	9,961	9,989	5,975	6,024	21	952,436	24,748	2078,26	0	200,647	200,647	99,712	0	0	0	0	0	0	0
13:47:11	45,092	2080,06	10,039	9,863	9,989	5,98	6,023	21	952,436	24,748	2078,262	0	200,647	200,647	99,712	0	0	0	0	0	0	0
13:47:11	-45,092	2079,609	9,99	9,863	9,989	5,975	6,022	21	952,436	24,748	2078,263	0	200,647	200,647	99,712	0	0	0	0	0	0	0
13:47:11	0	2079,609	9,99	9,961	9,989	5,975	6,021	21	952,436	24,748	2078,264	0	200,647	200,647	99,712	0	0	0	0	0	0	0
13:47:11	0	2079,609	9,99	9,863	9,989	5,975	6,02	21	952,436	24,748	2078,266	0	200,647	200,647	99,712	0	0	0	0	0	0	0
13:47:11	0	2079,609	9,99	9,961	9,989	5,975	6,02	21	952,436	24,748	2078,267	0	200,647	200,647	99,712	0	0	0	0	0	0	0
13:47:11	0	2079,609	9,99	9,961	9,989	5,975	6,019	21	952,436	24,748	2078,268	0	200,647	200,647	99,712	0	0	0	0	0	0	0
13:47:11	0	2079,609	9,99	9,961	9,989	5,975	6,018	21	952,436	24,748	2078,27	0	200,647	200,647	99,712	0	0	0	0	0	0	0
13:47:11	0	2079,609	9,99	9,961	9,989	5,975	6,017	21	952,436	24,748	2078,271	0	200,647	200,647	99,712	0	0	0	0	0	0	0
13:47:11	-127,709	2078,332	9,941	9,814	9,984	5,962	6,016	21	952,436	24,748	2078,271	0	200,647	200,647	99,712	0	0	0	0	0	0	0
13:47:11	45,068	2078,783	9,99	10,009	9,984	5,966	6,015	21	952,436	24,748	2078,272	0	200,647	200,647	99,712	0	0	0	0	0	0	0
13:47:11	-3,32	2078,749	9,99	10,058	9,984	5,966	6,014	21	952,436	24,748	2078,272	0	200,647	200,647	99,712	0	0	0	0	0	0	0
13:47:11	-45,092	2078,298	9,941	9,961	9,984	5,961	6,013	21	952,436	24,748	2078,272	0	200,647	200,647	99,712	0	0	0	0	0	0	0
13:47:11	-90,136	2077,397	9,843	9,863	9,984	5,952	6,012	21	952,436	24,748	2077,397	0	200,647	200,647	99,712	0	0	0	0	0	0	0
13:47:11	93,481	2078,332	9,941	9,814	9,984	5,962	6,011	21	952,436	24,748	2077,398	0	200,647	200,647	99,712	0	0	0	0	0	0	0
13:47:11	-3,344	2078,298	9,941	9,863	9,984	5,961	6,01	21	952,436	24,748	2077,399	0	200,647	200,647	99,712	0	0	0	0	0	0	0
13:47:11	0	2078,298	9,941	9,961	9,984	5,961	6,009	21	952,436	24,748	2077,399	0	200,647	200,647	99,712	0	0	0	0	0	0	0
13:47:11	-86,816	2077,43	9,843	9,863	9,984	5,952	6,008	21	952,436	24,748	2077,399	0	200,647	200,647	99,712	0	0	0	0	0	0	0
13:47:11	90,161	2078,332	9,941	9,863	9,984	5,962	6,007	21	952,436	24,748	2077,4	0	200,647	200,647	99,712	0	0	0	0	0	0	0
13:47:11	-3,344	2078,298	9,941	9,814	9,984	5,961	6,006	21	952,436	24,748	2077,401	0	200,647	200,647	99,712	0	0	0	0	0	0	0
13:47:11	45,092	2078,749	9,99	9,814	9,984	5,966	6,005	21	952,436	24,748	2077,403	0	200,647	200,647	99,712	0	0	0	0	0	0	0
13:47:11	0	2078,749	9,99	9,814	9,984	5,966	6,004	21	952,436	24,748	2077,404	0	200,647	200,647	99,712	0	0	0	0	0	0	0
13:47:11	0	2078,749	9,99	9,961	9,984	5,966	6,004	21	952,436	24,748	2077,405	0	200,647	200,647	99,712	0	0	0	0	0	0	0
13:47:11	-45,092	2078,298	9,941	9,814	9,984	5,961	6,003	21	952,436	24,748	2077,406	0	200,647	200,647	99,712	0	0	0	0	0	0	0
13:47:11	45,092	2078,749	9,99	9,814	9,984	5,966	6,002	21	952,436	24,748	2077,408	0	200,647	200,647	99,712	0	0	0	0	0	0	0
13:47:11	0	2078,749	9,99	9,863	9,984	5,966	6,001	21	952,436	24,748	2077,409	0	200,647	200,647	99,712	0	0	0	0	0	0	0
13:47:11	-82,666	2077,923	9,99	9,863	9,979	5,957	6,001	21	952,436	24,748	2077,409	0	200,647	200,647	99,712	0	0	0	0	0	0	0
13:47:11	135,278	2079,275	10,136	10,058	9,979	5,971	6	21	952,436	24,748	2077,411	0	200,647	200,647	99,712	0	0	0	0	0	0	0
13:47:11	-90,161	2078,374	10,039	9,863	9,979	5,962	5,999	21	952,436	24,748	2077,412	0	200,647	200,647	99,712	0	0	0	0	0	0	0
13:47:11	-90,185	2077,472	9,941	9,814	9,979	5,953	5,998	21	952,436	24,748	2077,412	0	200,647	200,647	99,712	0	0	0	0	0	0	0
13:47:11	45,068	2077,923	9,99	10,009	9,979	5,957	5,997	21	952,436	24,748	2077,413	0	200,647	200,647	99,712	0	0	0	0	0	0	0
13:47:11	-45,068	2077,472	9,941	9,961	9,979	5,953	5,997	21	952,436	24,748	2077,413	0	200,647	200,647	99,712	0	0	0	0	0	0	0
13:47:11	45,068	2077,923	9,99	10,009	9,979	5,957	5,996	21	952,436	24,748	2077,413	0	200,647	200,647	99,712	0	0	0	0	0	0	0
13:47:11	0	2077,923	9,99	10,009	9,979	5,957	5,995	21	952,436	24,748	2077,414	0	200,647	200,647	99,712	0	0	0	0	0	0	0
13:47:11	-45,068	2077,472	9,941	9,863	9,979	5,953	5,994	21	952,436	24,748	2077,414	0	200,647	200,647	99,712	0	0	0	0	0	0	0
13:47:11	45,068	2077,923	9,99	9,961	9,979	5,957	5,994	21	952,436	24,748	2077,414	0	200,647	200,647	99,712	0	0	0	0	0	0	0
13:47:11	0	2077,923	9,99	9,961	9,979	5,957	5,993	21	952,436	24,748	2077,415	0	200,647	200,647	99,712	0	0	0	0	0	0	0
13:47:11	0	2077,923	9,99	9,961	9,979	5,957	5,992	21	952,436	24,748	2077,415	0	200,647	200,647	99,712	0	0	0	0	0	0	0
13:47:11	-45,068	2077,472	9,941	9,863	9,979	5,953	5,991	21	952,436	24,748	2077,415	0	200,647	200,647	99,712	0	0	0	0	0	0	0
13:47:11	0	2077,472	9,941	9,863	9,979	5,953	5,991	21	952,436	24,748	2077,415	0	200,647	200,647	99,712	0	0	0	0	0	0	0
13:47:11	0	2077,472	9,941	9,961	9,979	5,953	5,99	21	952,436	24,748	2077,415	0	200,647	200,647	99,712	0	0	0	0	0	0	0
13:47:11	0	2077,472	9,941	9,814	9,979	5,953	5,989	21	952,436	24,748	2077,415	0	200,647	200,647	99,712	0	0	0	0	0	0	0
13:47:11	-37,548	2077,096	9,99	10,009	9,974	5,949	5,988	21	952,436	24,748	2077,096	0	200,647	200,647	99,712	0	0	0	0	0	0	0
13:47:11	0	2077,096	9,99	9,961	9,974	5,949	5,988	21	952,436	24,748	2077,096	0	200,647	200,647	99,712	0	0	0	0	0	0	0
13:47:11	0	2077,096	9,99	9,961	9,974	5,949	5,987	21	952,436	24,748	2077,096	0	200,647	200,647	99,712	0	0	0	0	0	0	0
13:47:11	0	2077,096	9,99	9,961	9,974	5,949	5,986	21	952,436	24,748	2077,096	0	200,647	200,647	99,712	0	0	0	0	0	0	0
13:47:11	0	2077,096	9,99	10,009	9,974	5,949	5,985	21	952,436	24,748	2077,096	0	200,647	200,647	99,712	0	0	0	0	0	0	0
13:47:11	-135,229	2075,744	9,843	9,814	9,974	5,935	5,984	21	952,436	24,748	2075,744	0	200,647	200,647	99,712	0	0	0	0	0	0	0
13:47:11	0	2075,744	9,843	9,814	9,974	5,935	5,983	21	952,436	24,748	2075,744	0	200,647	200,647	99,712	0	0	0	0	0	0	0
13:47:11	86,987	2076,614	9,941	9,814	9,974	5,944	5,983	21	952,436	24,748	2075,745	0	200,647	200,647	99,712	0	0	0	0	0	0	0
13:47:11	3,149	2076,646	9,941	9,961	9,974	5,944	5,982	21	952,436	24,748	2075,746	0	200,647	200,647	99,712	0	0	0	0	0	0	0
13:47:11	0	2076,646	9,941	9,814	9,974	5,944	5,981	21	952,436	24,748	2075,747	0	200,647	200,647	99,712	0	0	0	0	0	0	0
13:47:12	-90,136	2075,744	9,843	9,863	9,974	5,935	5,98	21	952,436	24,748	2075,744	0	200,647	200,647	99,712	0	0	0	0	0	0	0
13:47:12	90,136	2076,646	9,941	9,961	9,974	5,944	5,98	21	953,406	24,748	2075,745	0	200,647	200,647	99,712	0	0	0	0	0	0	0
13:47:12	-5,346	2076,592	9,941	9,961	9,974	5,944	5,979	21	953,406	24,748	2075,746	0	200,647	200,647	99,712	0	0	0	0	0	0	0
13:47:12	-86,938	2075,723	9,843	9,863	9,974	5,935	5,978	21	953,406	24,748	2075,723	0	200,647	200,647	99,712	0	0	0	0	0	0	0
13:47:12	37,548	2076,098	9,795	9,814	9,979	5,939	5,977	21	953,406	24,748	2075,723	0	200,647	200,647	99,712	0	0	0	0	0	0	0
13:47:12	-37,548	2075,723	9,843	9,961	9,974	5,935	5,976	21	953,406	24,748	2075,723	0	200,647	200,647	99,712	0	0	0	0	0	0	0
13:47:12	52,514	2076,248	9,99	10,058	9,97	5,94	5,976	21	953,406	24,748	2075,723	0	200,647	200,647	99,712	0	0	0	0	0	0	0
13:47:12	-4,199	2076,206	9,99	10,009	9,969	5,94	5,975	21	953,406	24,748	2075,724	0	200,647	200,647	99,712	0	0	0	0	0	0	0
13:47:12	45,092	2076,657	10,039	10,009	9,969	5,944	5,974	21	953,406	24,748	2075,725	0	200,647	200,647	99,712	0	0	0	0	0	0	0
13:47:12	0	2076,657	10,039	10,058	9,969	5,944	5,974	21	953,406	24,748	2075,726	0	200,647	200,647	99,712	0	0	0	0	0	0	0
13:47:12	0	2076,657	10,039	10,058	9,969	5,944	5,973	21	953,406	24,748	2075,727	0	200,647	200,647	99,712	0	0	0	0	0	0	0
13:47:12	-90,136	2075,755	9,941	9,863	9,969	5,935	5,972	21	953,406	24,748	2075,727	0	200,851	200,851	99,713	0	0	0	0	0	0	0
13:47:12	45,043	2076,206	9,99	10,009	9,969	5,94	5,972	21	953,406	24,748	2075,727	0	200,851	200,851	99,713	0	0	0	0	0	0	0
13:47:12	-135,156	2074,854	9,843	9,814	9,969	5,926	5,971	21	953,406	24,748	2074,854	0	200,851	200,851	99,713	0	0	0	0	0	0	0
13:47:12	90,112	2075,755	9,941	9,863	9,969	5,935	5,97	21	953,406	24,748	2074,855	0	200,851	200,851	99,713	0	0	0	0	0	0	0
13:47:12	0	2075,755	9,941	9,961	9,969	5,935	5,97	21	953,406	24,748	2074,856	0	200,851	200,851	99,713	0	0	0	0	0	0	0
13:47:12	0	2075,755	9,941	9,961	9,969	5,935	5,969	21	953,406	24,748	2074,857	0	200,851	200,851	99,713	0	0	0	0	0	0	0
13:47:12	-135,156	2074,404	9,795	9,716	9,969	5,921	5,968	21	953,406	24,748	2074,404	0	200,851	200,851	99,713	0	0	0	0	0	0	0
13:47:12	45,043	2074,854	9,843	9,863	9,969	5,926	5,967	21	953,406	24,748	2074,404	0	200,851	200,851	99,713	0	0	0	0	0	0	0
13:47:12	52,514	2075,379	9,99	9,961	9,965	5,931	5,966	21	953,406	24,748	2074,405	0	200,851	200,851	99,713	0	0	0	0	0	0	0
13:47:12	0	2075,379	9,99	10,009	9,965	5,931	5,966	21	953,406	24,748	2074,406	0	200,851	200,851	99,713	0	0	0	0	0	0	0
13:47:12	-45,043	2074,929	9,941	9,814	9,965	5,927	5,965	21	953,406	24,748	2074,407	0	200,851	200,851	99,713	0	0	0	0	0	0	0
13:47:12	-83,715	2074,092	9,941	9,863	9,96	5,918	5,964	21	953,406	24,748	2074,092	0	200,851	200,851	99,713	0	0	0	0	0	0	0
13:47:12	90,112	2074,993	10,039	10,009	9,96	5,927	5,963	21	953,406	24,748	2074,093	0	200,851	200,851	99,713	0	0	0	0	0	0	0
13:47:12	-45,043	2074,543	9,99	9,961	9,96	5,923	5,962	21	953,406	24,748	2074,093	0	200,851	200,851	99,713	0	0	0	0	0	0	0
13:47:12	135,18	2075,894	10,136	10,205	9,96	5,937	5,962	21	953,406	24,748	2074,095	0	200,851	200,851	99,713	0	0	0	0	0	0	0
13:47:12	45,043	2076,345	10,185	10,156	9,96	5,941	5,962	21	953,406	24,748	2074,097	0	200,851	200,851	99,713	0	0	0	0	0	0	0
13:47:12	135,205	2077,697	10,332	10,4	9,96	5,955	5,961	21	953,406	24,748	2074,101	0	200,851	200,851	99,713	0	0	0	0	0	0	0
13:47:12	489,624	2082,593	10,771	10,937	9,965	6,006	5,962	21	953,406	24,748	2074,109	0	200,851	200,851	99,713	0	0	0	0	0	0	0
13:47:12	534,057	2087,934	11,259	11,523	9,969	6,061	5,964	21	953,406	24,748	2074,123	0	200,851	200,851	99,713	0	0	0	0	0	0	0
13:47:12	481,665	2092,75	11,504	11,914	9,984	6,11	5,967	21	953,406	24,748	2074,141	0	200,851	200,851	99,713	0	0	0	0	0	0	0
13:47:12	824,023	2100,991	11,943	12,451	10,008	6,195	5,972	21	953,406	24,748	2074,168	0	200,851	200,851	99,713	0	0	0	0	0	0	0
13:47:12	647,729	2107,468	12,187	12,89	10,031	6,262	5,977	21	953,406	24,748	2074,201	0	200,851	200,851	99,713	0	0	0	0	0	0	0
13:47:12	802,783	2115,496	12,334	13,427	10,069	6,345	5,984	21	953,406	24,748	2074,243	0	200,851	200,851	99,713	0	0	0	0	0	0	0
13:47:12	710,937	2122,605	12,285	13,72	10,112	6,418	5,993	21	953,406	24,748	2074,291	0	200,851	200,851	99,713	0	0	0	0	0	0	0
13:47:12	940,332	2132,008	12,334	13,769	10,163	6,515	6,003	21	953,406	24,748	2074,349	0	200,851	200,851	99,713	0	0	0	0	0	0	0
13:47:12	994,531	2141,954	12,431	13,965	10,214	6,618	6,015	21	953,406	24,748	2074,417	0	200,851	200,851	99,713	0	0	0	0	0	0	0
13:47:12	983,789	2151,792	12,48	14,111	10,267	6,719	6,029	21	953,406	24,748	2074,494	0	200,851	200,851	99,713	0	0	0	0	0	0	0
13:47:12	1155,493	2163,347	12,773	14,746	10,317	6,838	6,045	21	953,406	24,748	2074,583	0	200,851	200,851	99,713	0	0	0	0	0	0	0
13:47:12	1033,227	2173,679	13,017	15,088	10,363	6,945	6,063	21	953,406	24,748	2074,682	0	200,851	200,851	99,713	0	0	0	0	0	0	0
13:47:12	1467,602	2188,355	13,603	15,478	10,415	7,096	6,083	21	953,406	24,748	2074,795	0	200,851	200,851	99,713	0	0	0	0	0	0	0
13:47:12	1410,717	2202,462	14,238	16,211	10,461	7,241	6,106	21	953,406	24,748	2074,923	0	200,851	200,851	99,713	0	0	0	0	0	0	0
13:47:12	1071,533	2213,177	14,433	16,406	10,512	7,352	6,13	21	953,406	24,748	2075,061	0	200,851	200,851	99,713	0	0	0	0	0	0	0
13:47:12	1181,323	2224,991	14,58	17,041	10,571	7,474	6,156	21	953,406	24,748	2075,211	0	200,851	200,851	99,713	0	0	0	0	0	0	0
13:47:12	1240,747	2237,398	14,775	17,187	10,631	7,602	6,185	21	953,406	24,748	2075,373	0	200,851	200,851	99,713	0	0	0	0	0	0	0
13:47:12	1100,341	2248,401	14,726	17,431	10,696	7,715	6,215	21	953,406	24,748	2075,546	0	200,851	200,851	99,713	0	0	0	0	0	0	0
13:47:12	1389,819	2262,3	14,97	17,431	10,761	7,858	6,247	21	953,406	24,748	2075,733	0	200,851	200,851	99,713	0	0	0	0	0	0	0
13:47:12	1293,847	2275,238	15,117	17,773	10,827	7,992	6,281	21	953,406	24,748	2075,932	0	200,851	200,851	99,713	0	0	0	0	0	0	0
13:47:12	1032,519	2285,563	15,068	17,431	10,888	8,098	6,317	21	953,406	24,748	2076,142	0	200,851	200,851	99,713	0	0	0	0	0	0	0
13:47:12	1917,065	2304,734	15,947	18,457	10,949	8,296	6,356	21	953,406	24,748	2076,371	0	200,851	200,851	99,713	0	0	0	0	0	0	0
13:47:12	771,044	2312,444	15,703	18,652	11,006	8,375	6,395	21	953,406	24,748	2076,607	0	200,851	200,851	99,713	0	0	0	0	0	0	0
13:47:12	2067,773	2333,122	16,826	19,482	11,062	8,588	6,438	21	953,406	24,748	2076,863	0	200,851	200,851	99,713	0	0	0	0	0	0	0
13:47:12	1492,334	2348,046	17,168	19,922	11,128	8,742	6,483	21	953,406	24,748	2077,134	0	200,851	200,851	99,713	0	0	0	0	0	0	0
13:47:12	1029,834	2358,344	17,021	19,873	11,194	8,848	6,53	21	953,406	24,748	2077,416	0	200,851	200,851	99,713	0	0	0	0	0	0	0
13:47:12	1415,991	2372,504	17,217	20,019	11,263	8,994	6,578	21	953,406	24,748	2077,711	0	200,851	200,851	99,713	0	0	0	0	0	0	0
13:47:12	1825,732	2390,761	17,803	20,41	11,335	9,183	6,629	21	953,406	24,748	2078,024	0	200,851	200,851	99,713	0	0	0	0	0	0	0
13:47:12	1423,364	2404,995	18,047	20,752	11,402	9,329	6,682	21	953,406	24,748	2078,351	0	200,851	200,851	99,713	0	0	0	0	0	0	0
13:47:12	1219,384	2417,189	18,144	21,142	11,465	9,455	6,736	21	953,406	24,748	2078,69	0	200,851	200,851	99,713	0	0	0	0	0	0	0
13:47:12	1267,773	2429,866	18,291	21,289	11,529	9,586	6,792	21	953,406	24,748	2079,041	0	200,851	200,851	99,713	0	0	0	0	0	0	0
13:47:12	1531,836	2445,185	18,779	21,435	11,589	9,744	6,85	21	953,406	24,748	2079,407	0	200,851	200,851	99,713	0	0	0	0	0	0	0
13:47:12	1252,294	2457,708	18,974	21,142	11,648	9,873	6,909	21	953,406	24,748	2079,785	0	200,851	200,851	99,713	0	0	0	0	0	0	0
13:47:12	1137,158	2469,079	19,121	21,582	11,705	9,99	6,97	21	953,406	24,748	2080,175	0	200,851	200,851	99,713	0	0	0	0	0	0	0
13:47:12	1553,344	2484,613	19,609	22,021	11,765	10,15	7,032	21	953,406	24,748	2080,579	0	200,851	200,851	99,713	0	0	0	0	0	0	0
13:47:12	800,659	2492,619	19,316	21,826	11,827	10,233	7,095	21	953,406	24,748	2080,991	0	200,851	200,851	99,713	0	0	0	0	0	0	0
13:47:12	1619,262	2508,812	19,951	22,314	11,883	10,4	7,16	21	953,406	24,748	2081,419	0	200,851	200,851	99,713	0	0	0	0	0	0	0
13:47:12	867,846	2517,49	19,804	22,021	11,94	10,489	7,225	21	953,406	24,748	2081,855	0	200,851	200,851	99,713	0	0	0	0	0	0	0
13:47:12	1279,809	2530,288	20	22,217	12,001	10,621	7,292	21	953,406	24,748	2082,304	0	200,851	200,851	99,713	0	0	0	0	0	0	0
13:47:12	1499,047	2545,279	20,586	22,705	12,053	10,776	7,36	21	953,406	24,748	2082,766	0	200,851	200,851	99,713	0	0	0	0	0	0	0
13:47:12	1005,737	2555,336	20,586	22,558	12,11	10,879	7,429	21	953,406	24,748	2083,239	0	200,851	200,851	99,713	0	0	0	0	0	0	0
13:47:12	927,49	2564,611	20,439	22,705	12,17	10,975	7,498	21	953,406	24,748	2083,721	0	200,851	200,851	99,713	0	0	0	0	0	0	0
13:47:12	1453,613	2579,147	20,976	22,949	12,222	11,125	7,57	21	953,406	24,748	2084,216	0	200,851	200,851	99,713	0	0	0	0	0	0	0
13:47:12	1190,405	2591,051	21,221	23,291	12,276	11,247	7,642	21	953,406	24,748	2084,723	0	200,851	200,851	99,713	0	0	0	0	0	0	0
13:47:12	1461,669	2605,668	21,806	23,437	12,326	11,398	7,715	21	953,406	24,748	2085,243	0	200,851	200,851	99,713	0	0	0	0	0	0	0
13:47:12	986,865	2615,537	21,904	23,73	12,376	11,5	7,79	21	953,406	24,748	2085,774	0	200,851	200,851	99,713	0	0	0	0	0	0	0
13:47:12	1311,816	2628,655	22,295	24,17	12,428	11,635	7,865	21	953,406	24,748	2086,316	0	200,851	200,851	99,713	0	0	0	0	0	0	0
13:47:12	1100,17	2639,657	22,49	24,316	12,479	11,749	7,941	21	953,406	24,748	2086,87	0	200,851	200,851	99,713	0	0	0	0	0	0	0
13:47:12	934,13	2648,998	22,539	24,463	12,528	11,845	8,018	21	953,406	24,748	2087,432	0	200,851	200,851	99,713	0	0	0	0	0	0	0
13:47:12	1040,795	2659,406	22,685	24,512	12,579	11,952	8,095	21	953,406	24,748	2088,004	0	200,851	200,851	99,713	0	0	0	0	0	0	0
13:47:12	1045,214	2669,858	22,832	24,463	12,629	12,06	8,173	21	953,406	24,748	2088,586	0	200,851	200,851	99,713	0	0	0	0	0	0	0
13:47:12	1288,794	2682,746	23,223	24,658	12,68	12,193	8,251	21	953,406	24,748	2089,18	0	200,851	200,851	99,713	0	0	0	0	0	0	0
13:47:12	745,068	2690,197	23,125	24,853	12,727	12,27	8,33	21	953,406	24,748	2089,781	0	200,851	200,851	99,713	0	0	0	0	0	0	0
13:47:12	931,445	2699,511	23,223	24,805	12,774	12,366	8,409	21	953,406	24,748	2090,391	0	200,851	200,851	99,713	0	0	0	0	0	0	0
13:47:12	838,623	2707,897	23,223	24,805	12,821	12,452	8,489	21	953,406	24,748	2091,008	0	200,851	200,851	99,713	0	0	0	0	0	0	0
13:47:12	1001,416	2717,911	23,467	24,853	12,864	12,555	8,568	21	953,406	24,748	2091,635	0	200,851	200,851	99,713	0	0	0	0	0	0	0
13:47:12	1250,366	2730,415	23,955	25,049	12,906	12,684	8,649	21	953,406	24,748	2092,274	0	200,851	200,851	99,713	0	0	0	0	0	0	0
13:47:12	719,873	2737,614	23,906	25,146	12,95	12,758	8,73	21	953,406	24,748	2092,919	0	200,851	200,851	99,713	0	0	0	0	0	0	0
13:47:12	911,645	2746,73	24,053	25,195	12,992	12,852	8,81	21	953,406	24,748	2093,573	0	200,851	200,851	99,713	0	0	0	0	0	0	0
13:47:12	837,841	2755,109	24,199	25,244	13,031	12,939	8,891	21	953,406	24,748	2094,235	0	200,851	200,851	99,713	0	0	0	0	0	0	0
13:47:12	675,39	2761,863	24,101	25,586	13,075	13,008	8,972	21	953,406	24,748	2094,902	0	200,851	200,851	99,713	0	0	0	0	0	0	0
13:47:12	1114,355	2773,006	24,443	25,586	13,118	13,123	9,053	21	953,406	24,748	2095,58	0	200,851	200,851	99,713	0	0	0	0	0	0	0
13:47:12	986,669	2782,873	24,59	25,683	13,165	13,225	9,135	21	953,406	24,748	2096,268	0	200,851	200,851	99,713	0	0	0	0	0	0	0
13:47:12	709,252	2789,965	24,541	25,83	13,207	13,298	9,217	21	953,406	24,748	2096,961	0	200,851	200,851	99,713	0	0	0	0	0	0	0
13:47:12	960,742	2799,573	24,736	26,025	13,25	13,397	9,299	21	953,406	24,748	2097,664	0	200,851	200,851	99,713	0	0	0	0	0	0	0
13:47:12	1091,259	2810,485	25,176	26,269	13,287	13,51	9,381	21	953,406	24,748	2098,377	0	200,851	200,851	99,713	0	0	0	0	0	0	0
13:47:12	1159,912	2822,085	25,762	26,611	13,318	13,629	9,465	21	953,406	24,748	2099,1	0	200,851	200,851	99,713	0	0	0	0	0	0	0
13:47:12	661,328	2828,698	25,859	26,758	13,35	13,697	9,548	21	953,406	24,748	2099,83	0	200,851	200,851	99,713	0	0	0	0	0	0	0
13:47:12	708,032	2835,778	25,908	26,953	13,387	13,77	9,631	21	953,406	24,748	2100,566	0	200,851	200,851	99,713	0	0	0	0	0	0	0
13:47:12	848,876	2844,267	26,201	27,148	13,418	13,858	9,713	21	953,406	24,748	2101,31	0	200,851	200,851	99,713	0	0	0	0	0	0	0
13:47:12	1019,018	2854,457	26,641	27,49	13,45	13,963	9,797	21	953,406	24,748	2102,063	0	200,851	200,851	99,713	0	0	0	0	0	0	0
13:47:12	777,27	2862,23	26,836	27,637	13,482	14,043	9,88	21	953,406	24,748	2102,823	0	200,851	200,851	99,713	0	0	0	0	0	0	0
13:47:13	636,499	2868,595	26,836	27,441	13,518	14,109	9,963	21	953,406	24,748	2103,589	0	200,851	200,851	99,713	0	0	0	0	0	0	0
13:47:13	629,321	2874,888	26,885	27,49	13,55	14,174	10,045	21,2	951,976	24,748	2104,36	0	200,851	200,851	99,713	0	0	0	0	0	0	0
13:47:13	552,001	2880,408	26,836	27,637	13,583	14,231	10,128	21,2	951,976	24,748	2105,137	0	200,851	200,851	99,713	0	0	0	0	0	0	0
13:47:13	710,376	2887,512	27,031	27,685	13,612	14,304	10,209	21,2	951,976	24,748	2105,919	0	200,851	200,851	99,713	0	0	0	0	0	0	0
13:47:13	640,649	2893,918	27,226	27,978	13,637	14,37	10,291	21,2	951,976	24,748	2106,707	0	200,851	200,851	99,713	0	0	0	0	0	0	0
13:47:13	879,907	2902,717	27,617	28,027	13,664	14,461	10,373	21,2	951,976	24,748	2107,503	0	200,851	200,851	99,713	0	0	0	0	0	0	0
13:47:13	554,394	2908,261	27,666	28,174	13,692	14,518	10,454	21,2	951,976	24,748	2108,304	0	200,851	200,851	99,713	0	0	0	0	0	0	0
13:47:13	440,527	2912,667	27,666	28,027	13,716	14,563	10,535	21,2	951,976	24,748	2109,108	0	200,851	200,851	99,713	0	0	0	0	0	0	0
13:47:13	510,302	2917,77	27,666	28,027	13,745	14,616	10,615	21,2	951,976	24,748	2109,917	0	200,851	200,851	99,713	0	0	0	0	0	0	0
13:47:13	556,787	2923,338	27,715	28,125	13,773	14,673	10,694	21,2	951,976	24,748	2110,73	0	200,851	200,851	99,713	0	0	0	0	0	0	0
13:47:13	263,891	2925,976	27,471	27,978	13,802	14,7	10,773	21,2	951,976	24,748	2111,545	0	200,851	200,851	99,713	0	0	0	0	0	0	0
13:47:13	660,595	2932,582	27,617	28,027	13,83	14,768	10,851	21,2	951,976	24,748	2112,366	0	202,365	202,365	99,719	0	0	0	0	0	0	0
13:47:13	612,28	2938,705	27,715	28,223	13,859	14,832	10,929	21,2	951,976	24,748	2113,192	0	202,365	202,365	99,719	0	0	0	0	0	0	0
13:47:13	376,318	2942,468	27,666	28,027	13,883	14,87	11,006	21,2	951,976	24,748	2114,021	0	202,365	202,365	99,719	0	0	0	0	0	0	0
13:47:13	640,307	2948,871	27,959	28,369	13,902	14,936	11,083	21,2	951,976	24,748	2114,856	0	202,365	202,365	99,719	0	0	0	0	0	0	0
13:47:13	507,421	2953,946	28,203	28,662	13,916	14,989	11,16	21,2	951,976	24,748	2115,695	0	202,365	202,365	99,719	0	0	0	0	0	0	0
13:47:13	440,991	2958,356	28,301	28,711	13,935	15,034	11,236	21,2	951,976	24,748	2116,538	0	202,365	202,365	99,719	0	0	0	0	0	0	0
13:47:13	391,259	2962,268	28,35	28,662	13,954	15,074	11,311	21,2	951,976	24,748	2117,383	0	202,365	202,365	99,719	0	0	0	0	0	0	0
13:47:13	440,039	2966,669	28,447	28,711	13,973	15,12	11,386	21,2	951,976	24,748	2118,233	0	202,365	202,365	99,719	0	0	0	0	0	0	0
13:47:13	571,118	2972,38	28,594	29,004	13,997	15,179	11,46	21,2	951,976	24,748	2119,087	0	202,365	202,365	99,719	0	0	0	0	0	0	0
13:47:13	421,167	2976,591	28,594	28,857	14,02	15,222	11,534	21,2	951,976	24,748	2119,944	0	202,365	202,365	99,719	0	0	0	0	0	0	0
13:47:13	201	2978,601	28,447	28,711	14,04	15,243	11,607	21,2	951,976	24,748	2120,803	0	202,365	202,365	99,719	0	0	0	0	0	0	0
13:47:13	382,47	2982,426	28,496	28,906	14,059	15,282	11,679	21,2	951,976	24,748	2121,665	0	202,365	202,365	99,719	0	0	0	0	0	0	0
13:47:13	460,693	2987,033	28,691	29,004	14,073	15,33	11,75	21,2	951,976	24,748	2122,53	0	202,365	202,365	99,719	0	0	0	0	0	0	0
13:47:13	251,66	2989,55	28,691	29,004	14,087	15,356	11,821	21,2	951,976	24,748	2123,397	0	202,365	202,365	99,719	0	0	0	0	0	0	0
13:47:13	557,739	2995,127	28,984	29,346	14,101	15,413	11,892	21,2	951,976	24,748	2124,269	0	202,365	202,365	99,719	0	0	0	0	0	0	0
13:47:13	244,042	2997,567	28,984	29,102	14,115	15,438	11,961	21,2	951,976	24,748	2125,142	0	202,365	202,365	99,719	0	0	0	0	0	0	0
13:47:13	540,698	3002,974	29,277	29,443	14,128	15,494	12,03	21,2	951,976	24,748	2126,02	0	202,365	202,365	99,719	0	0	0	0	0	0	0
13:47:13	410,986	3007,084	29,424	29,59	14,143	15,536	12,099	21,2	951,976	24,748	2126,901	0	202,365	202,365	99,719	0	0	0	0	0	0	0
13:47:13	146,069	3008,545	29,326	29,541	14,157	15,552	12,167	21,2	951,976	24,748	2127,783	0	202,365	202,365	99,719	0	0	0	0	0	0	0
13:47:13	494,14	3013,486	29,57	29,736	14,17	15,602	12,234	21,2	951,976	24,748	2128,669	0	202,365	202,365	99,719	0	0	0	0	0	0	0
13:47:13	38,745	3013,874	29,424	29,59	14,181	15,606	12,3	21,2	951,976	24,748	2129,554	0	202,365	202,365	99,719	0	0	0	0	0	0	0
13:47:13	311,914	3016,993	29,424	29,59	14,198	15,639	12,366	21,2	951,976	24,748	2130,441	0	202,365	202,365	99,719	0	0	0	0	0	0	0
13:47:13	86,791	3017,861	29,326	29,443	14,209	15,648	12,43	21,2	951,976	24,748	2131,328	0	202,365	202,365	99,719	0	0	0	0	0	0	0
13:47:13	333,691	3021,198	29,424	29,541	14,222	15,682	12,494	21,2	951,976	24,748	2132,218	0	202,365	202,365	99,719	0	0	0	0	0	0	0
13:47:13	336,84	3024,566	29,57	29,687	14,232	15,717	12,557	21,2	951,976	24,748	2133,111	0	202,365	202,365	99,719	0	0	0	0	0	0	0
13:47:13	170,996	3026,276	29,57	29,687	14,242	15,734	12,619	21,2	951,976	24,748	2134,004	0	202,365	202,365	99,719	0	0	0	0	0	0	0
13:47:13	155,371	3027,83	29,57	29,687	14,25	15,75	12,681	21,2	951,976	24,748	2134,898	0	202,365	202,365	99,719	0	0	0	0	0	0	0
13:47:13	204,76	3029,878	29,619	29,785	14,259	15,771	12,741	21,2	951,976	24,748	2135,793	0	202,365	202,365	99,719	0	0	0	0	0	0	0
13:47:13	205,883	3031,936	29,668	29,785	14,267	15,793	12,801	21,2	951,976	24,748	2136,689	0	202,365	202,365	99,719	0	0	0	0	0	0	0
13:47:13	151,074	3033,447	29,668	29,687	14,276	15,808	12,86	21,2	951,976	24,748	2137,586	0	202,365	202,365	99,719	0	0	0	0	0	0	0
13:47:13	151,074	3034,958	29,668	29,736	14,284	15,824	12,918	21,2	951,976	24,748	2138,483	0	202,365	202,365	99,719	0	0	0	0	0	0	0
13:47:13	114,99	3036,108	29,668	29,736	14,291	15,836	12,975	21,2	951,976	24,748	2139,38	0	202,365	202,365	99,719	0	0	0	0	0	0	0
13:47:13	402,905	3040,137	29,912	29,932	14,299	15,877	13,032	21,2	951,976	24,748	2140,281	0	202,365	202,365	99,719	0	0	0	0	0	0	0
13:47:13	-153,125	3038,606	29,668	29,736	14,305	15,861	13,088	21,2	951,976	24,748	2141,18	0	202,365	202,365	99,719	0	0	0	0	0	0	0
13:47:13	300,048	3041,606	29,814	29,883	14,313	15,892	13,143	21,2	951,976	24,748	2142,08	0	202,365	202,365	99,719	0	0	0	0	0	0	0
13:47:13	-69,14	3040,915	29,668	29,883	14,317	15,885	13,197	21,2	951,976	24,748	2142,979	0	202,365	202,365	99,719	0	0	0	0	0	0	0
13:47:13	351,709	3044,432	29,912	29,98	14,323	15,921	13,25	21,2	951,976	24,748	2143,88	0	202,365	202,365	99,719	0	0	0	0	0	0	0
13:47:13	82,177	3045,254	29,912	29,932	14,328	15,93	13,303	21,2	951,976	24,748	2144,782	0	202,365	202,365	99,719	0	0	0	0	0	0	0
13:47:13	133,691	3046,59	29,961	29,932	14,332	15,944	13,354	21,2	951,976	24,748	2145,684	0	202,365	202,365	99,719	0	0	0	0	0	0	0
13:47:13	-87,646	3045,714	29,814	29,932	14,336	15,935	13,405	21,2	951,976	24,748	2146,584	0	202,365	202,365	99,719	0	0	0	0	0	0	0
13:47:13	169,677	3047,411	29,961	30,078	14,337	15,952	13,455	21,2	951,976	24,748	2147,485	0	202,365	202,365	99,719	0	0	0	0	0	0	0
13:47:13	63,549	3048,046	29,961	30,078	14,34	15,959	13,504	21,2	951,976	24,748	2148,385	0	202,365	202,365	99,719	0	0	0	0	0	0	0
13:47:13	-32,836	3047,718	29,912	29,98	14,341	15,955	13,552	21,2	951,976	24,748	2149,285	0	202,365	202,365	99,719	0	0	0	0	0	0	0
13:47:13	316,699	3050,885	30,156	30,322	14,345	15,988	13,6	21,2	951,976	24,748	2150,186	0	202,365	202,365	99,719	0	0	0	0	0	0	0
13:47:13	-82,177	3050,063	30,059	30,225	14,346	15,98	13,646	21,2	951,976	24,748	2151,086	0	202,365	202,365	99,719	0	0	0	0	0	0	0
13:47:13	164,379	3051,707	30,156	30,322	14,35	15,996	13,693	21,2	951,976	24,748	2151,987	0	202,365	202,365	99,719	0	0	0	0	0	0	0
13:47:13	-18,652	3051,52	30,059	30,127	14,354	15,995	13,738	21,2	951,976	24,748	2152,886	0	202,365	202,365	99,719	0	0	0	0	0	0	0
13:47:13	-19,897	3051,321	29,961	29,883	14,359	15,993	13,782	21,2	951,976	24,748	2153,784	0	202,365	202,365	99,719	0	0	0	0	0	0	0
13:47:13	-240,087	3048,921	29,668	29,736	14,362	15,968	13,825	21,2	951,976	24,748	2154,68	0	202,365	202,365	99,719	0	0	0	0	0	0	0
13:47:13	270,8	3051,629	29,912	29,98	14,363	15,996	13,867	21,2	951,976	24,748	2155,577	0	202,365	202,365	99,719	0	0	0	0	0	0	0
13:47:13	18,652	3051,815	29,912	29,883	14,364	15,998	13,909	21,2	951,976	24,748	2156,473	0	202,365	202,365	99,719	0	0	0	0	0	0	0
13:47:13	252,172	3054,337	30,156	30,273	14,364	16,024	13,951	21,2	951,976	24,748	2157,37	0	202,365	202,365	99,719	0	0	0	0	0	0	0
13:47:13	-159,033	3052,746	29,961	29,932	14,367	16,007	13,991	21,2	951,976	24,748	2158,266	0	202,365	202,365	99,719	0	0	0	0	0	0	0
13:47:13	119,36	3053,94	30,059	30,127	14,368	16,02	14,031	21,2	951,976	24,748	2159,162	0	202,365	202,365	99,719	0	0	0	0	0	0	0
13:47:13	50,439	3054,444	30,107	30,225	14,368	16,025	14,07	21,2	951,976	24,748	2160,057	0	202,365	202,365	99,719	0	0	0	0	0	0	0
13:47:13	-151,342	3052,931	29,961	29,98	14,368	16,009	14,108	21,2	951,976	24,748	2160,95	0	202,365	202,365	99,719	0	0	0	0	0	0	0
13:47:13	120,654	3054,138	30,059	29,98	14,369	16,022	14,145	21,2	951,976	24,748	2161,843	0	202,365	202,365	99,719	0	0	0	0	0	0	0
13:47:13	0	3054,138	30,059	29,98	14,369	16,022	14,182	21,2	951,976	24,748	2162,736	0	202,365	202,365	99,719	0	0	0	0	0	0	0
13:47:13	-100,878	3053,129	29,961	29,932	14,369	16,011	14,218	21,2	951,976	24,748	2163,626	0	202,365	202,365	99,719	0	0	0	0	0	0	0
13:47:13	151,293	3054,642	30,107	30,078	14,369	16,027	14,253	21,2	951,976	24,748	2164,517	0	202,365	202,365	99,719	0	0	0	0	0	0	0
13:47:13	-50,415	3054,138	30,059	29,98	14,369	16,022	14,288	21,2	951,976	24,748	2165,407	0	202,365	202,365	99,719	0	0	0	0	0	0	0
13:47:13	100,878	3055,146	30,156	30,225	14,369	16,032	14,322	21,2	951,976	24,748	2166,297	0	202,365	202,365	99,719	0	0	0	0	0	0	0
13:47:13	-100,878	3054,138	30,059	30,127	14,369	16,022	14,356	21,2	951,976	24,748	2167,185	0	202,365	202,365	99,719	0	0	0	0	0	0	0
13:47:13	-209,472	3052,043	29,814	29,785	14,371	16	14,388	21,2	951,976	24,748	2168,07	0	202,365	202,365	99,719	0	0	0	0	0	0	0
13:47:13	-314,575	3048,897	29,57	29,346	14,368	15,968	14,419	21,2	951,976	24,748	2168,951	0	202,365	202,365	99,719	0	0	0	0	0	0	0
13:47:13	-453,515	3044,362	29,131	28,564	14,368	15,921	14,448	21,2	951,976	24,748	2169,826	0	202,365	202,365	99,719	0	0	0	0	0	0	0
13:47:13	-633,667	3038,025	28,594	27,832	14,363	15,855	14,476	21,2	951,976	24,748	2170,694	0	202,365	202,365	99,719	0	0	0	0	0	0	0
13:47:13	-1085,791	3027,167	27,715	26,709	14,353	15,743	14,501	21,2	951,976	24,748	2171,551	0	202,365	202,365	99,719	0	0	0	0	0	0	0
13:47:13	-810,644	3019,061	27,324	25,683	14,33	15,66	14,523	21,2	951,976	24,748	2172,398	0	202,365	202,365	99,719	0	0	0	0	0	0	0
13:47:13	-1193,09	3007,13	26,836	25,195	14,292	15,537	14,543	21,2	951,976	24,748	2173,233	0	202,365	202,365	99,719	0	0	0	0	0	0	0
13:47:13	-774,609	2999,384	26,982	24,707	14,24	15,457	14,561	21,2	951,976	24,748	2174,059	0	202,365	202,365	99,719	0	0	0	0	0	0	0
13:47:13	-920,19	2990,182	27,129	24,463	14,18	15,362	14,577	21,2	951,976	24,748	2174,875	0	202,365	202,365	99,719	0	0	0	0	0	0	0
13:47:13	-1164,282	2978,539	27,129	24,267	14,115	15,242	14,59	21,2	951,976	24,748	2175,679	0	202,365	202,365	99,719	0	0	0	0	0	0	0
13:47:13	-1045,629	2968,083	27,178	24,17	14,054	15,134	14,601	21,2	951,976	24,748	2176,471	0	202,365	202,365	99,719	0	0	0	0	0	0	0
13:47:13	-1380,786	2954,275	26,738	23,682	14,002	14,992	14,608	21,2	951,976	24,748	2177,249	0	202,365	202,365	99,719	0	0	0	0	0	0	0
13:47:13	-1132,91	2942,946	26,543	23,34	13,95	14,875	14,614	21,2	951,976	24,748	2178,015	0	202,365	202,365	99,719	0	0	0	0	0	0	0
13:47:13	-1896,948	2923,976	25,517	22,168	13,902	14,68	14,615	21,2	951,976	24,748	2178,761	0	202,365	202,365	99,719	0	0	0	0	0	0	0
13:47:13	-1212,402	2911,852	25,078	21,338	13,859	14,555	14,614	21,2	951,976	24,748	2179,494	0	202,365	202,365	99,719	0	0	0	0	0	0	0
13:47:13	-989,111	2901,961	25,029	22,217	13,806	14,453	14,611	21,2	951,976	24,748	2180,216	0	202,365	202,365	99,719	0	0	0	0	0	0	0
13:47:13	-1657,421	2885,387	24,394	21,826	13,75	14,282	14,604	21,2	951,976	24,748	2180,921	0	202,365	202,365	99,719	0	0	0	0	0	0	0
13:47:13	-745,703	2877,93	24,687	22,119	13,691	14,205	14,596	21,2	951,976	24,748	2181,618	0	202,365	202,365	99,719	0	0	0	0	0	0	0
13:47:13	-1054,272	2867,387	24,883	21,777	13,621	14,096	14,586	21,2	951,976	24,748	2182,304	0	202,365	202,365	99,719	0	0	0	0	0	0	0
13:47:13	-1692,749	2850,46	24,443	21,289	13,551	13,922	14,573	21,2	951,976	24,748	2182,972	0	202,365	202,365	99,719	0	0	0	0	0	0	0
13:47:13	-834,79	2842,112	24,785	21,631	13,485	13,836	14,559	21,2	951,976	24,748	2183,631	0	202,365	202,365	99,719	0	0	0	0	0	0	0
13:47:13	-1316,113	2828,951	24,59	21,435	13,422	13,7	14,542	21,2	951,976	24,748	2184,277	0	202,365	202,365	99,719	0	0	0	0	0	0	0
13:47:13	-1486,01	2814,091	24,053	20,898	13,369	13,547	14,523	21,2	951,976	24,748	2184,907	0	202,365	202,365	99,719	0	0	0	0	0	0	0
13:47:13	-1479,614	2799,295	23,32	21,094	13,328	13,394	14,5	21,2	951,976	24,748	2185,521	0	202,365	202,365	99,719	0	0	0	0	0	0	0
13:47:13	-1077,294	2788,522	22,978	20,898	13,287	13,283	14,477	21,2	951,976	24,748	2186,124	0	202,365	202,365	99,719	0	0	0	0	0	0	0
13:47:13	-648,291	2782,039	22,978	20,898	13,25	13,216	14,452	21,2	951,976	24,748	2186,72	0	202,365	202,365	99,719	0	0	0	0	0	0	0
13:47:13	-1447,534	2767,563	22,148	20,801	13,216	13,067	14,425	21,2	951,976	24,748	2187,301	0	202,365	202,365	99,719	0	0	0	0	0	0	0
13:47:14	-738,037	2760,183	22,148	20,556	13,174	12,991	14,397	21,4	951,976	24,748	2187,874	0	202,365	202,365	99,719	0	0	0	0	0	0	0
13:47:14	-973,974	2750,443	21,855	20,068	13,136	12,891	14,367	21,4	951,976	24,748	2188,436	0	202,365	202,365	99,719	0	0	0	0	0	0	0
13:47:14	-1050,463	2739,939	21,562	19,58	13,093	12,782	14,336	21,4	951,976	24,748	2188,988	0	202,365	202,365	99,719	0	0	0	0	0	0	0
13:47:14	-631,64	2733,622	21,709	20,068	13,05	12,717	14,304	21,4	951,976	24,748	2189,532	0	202,365	202,365	99,719	0	0	0	0	0	0	0
13:47:14	-908,447	2724,538	21,562	20,068	13,007	12,624	14,271	21,4	951,976	24,748	2190,067	0	202,365	202,365	99,719	0	0	0	0	0	0	0
13:47:14	-617,626	2718,361	21,709	20,263	12,964	12,56	14,238	21,4	951,976	24,748	2190,596	0	202,365	202,365	99,719	0	0	0	0	0	0	0
13:47:14	-776,049	2710,601	21,611	20,019	12,926	12,48	14,203	21,4	951,976	24,748	2191,115	0	202,365	202,365	99,719	0	0	0	0	0	0	0
13:47:14	-935,864	2701,242	21,269	19,726	12,892	12,383	14,168	21,4	951,976	24,748	2191,625	0	202,365	202,365	99,719	0	0	0	0	0	0	0
13:47:14	-1027,734	2690,965	20,83	19,678	12,859	12,277	14,131	21,4	951,976	24,748	2192,125	0	202,365	202,365	99,719	0	0	0	0	0	0	0
13:47:14	-784,057	2683,124	20,635	19,14	12,826	12,197	14,093	21,4	951,976	24,748	2192,616	0	202,365	202,365	99,719	0	0	0	0	0	0	0
13:47:14	-974,877	2673,376	20,244	18,799	12,793	12,096	14,054	21,4	951,976	24,748	2193,096	0	204,331	204,331	99,727	0	0	0	0	0	0	0
13:47:14	-668,115	2666,694	20,244	19,14	12,755	12,027	14,014	21,4	951,976	24,748	2193,57	0	204,331	204,331	99,727	0	0	0	0	0	0	0
13:47:14	-618,652	2660,508	20,293	19,043	12,717	11,964	13,974	21,4	951,976	24,748	2194,037	0	204,331	204,331	99,727	0	0	0	0	0	0	0
13:47:14	-1004,711	2650,461	19,951	18,799	12,68	11,86	13,932	21,4	951,976	24,748	2194,493	0	204,331	204,331	99,727	0	0	0	0	0	0	0
13:47:14	-602,417	2644,437	20,097	18,799	12,638	11,798	13,89	21,4	951,976	24,748	2194,943	0	204,331	204,331	99,727	0	0	0	0	0	0	0
13:47:14	-792,822	2636,508	20,097	18,701	12,593	11,716	13,848	21,4	951,976	24,748	2195,385	0	204,331	204,331	99,727	0	0	0	0	0	0	0
13:47:14	-589,794	2630,61	20,244	18,847	12,552	11,655	13,805	21,4	951,976	24,748	2195,82	0	204,331	204,331	99,727	0	0	0	0	0	0	0
13:47:14	-889,306	2621,717	20,097	18,847	12,51	11,564	13,761	21,4	951,976	24,748	2196,246	0	204,331	204,331	99,727	0	0	0	0	0	0	0
13:47:14	-653,881	2615,179	20,097	18,603	12,473	11,496	13,716	21,4	951,976	24,748	2196,665	0	204,331	204,331	99,727	0	0	0	0	0	0	0
13:47:14	-1028,759	2604,891	19,609	18,359	12,442	11,39	13,671	21,4	951,976	24,748	2197,073	0	204,331	204,331	99,727	0	0	0	0	0	0	0
13:47:14	-622,07	2598,67	19,609	18,506	12,407	11,326	13,625	21,4	951,976	24,748	2197,475	0	204,331	204,331	99,727	0	0	0	0	0	0	0
13:47:14	-895,8	2589,712	19,267	18,164	12,376	11,234	13,578	21,4	951,976	24,748	2197,867	0	204,331	204,331	99,727	0	0	0	0	0	0	0
13:47:14	-928,833	2580,424	18,877	17,92	12,345	11,138	13,53	21,4	951,976	24,748	2198,25	0	204,331	204,331	99,727	0	0	0	0	0	0	0
13:47:14	-616,333	2574,261	18,828	17,822	12,313	11,074	13,482	21,4	951,976	24,748	2198,626	0	204,331	204,331	99,727	0	0	0	0	0	0	0
13:47:14	-1087,231	2563,388	18,388	17,187	12,276	10,962	13,432	21,4	951,976	24,748	2198,991	0	204,331	204,331	99,727	0	0	0	0	0	0	0
13:47:14	-399,023	2559,398	18,633	17,383	12,24	10,921	13,383	21,4	951,976	24,748	2199,351	0	204,331	204,331	99,727	0	0	0	0	0	0	0
13:47:14	-584,643	2553,552	18,779	17,48	12,199	10,861	13,334	21,4	951,976	24,748	2199,705	0	204,331	204,331	99,727	0	0	0	0	0	0	0
13:47:14	-977,954	2543,772	18,388	17,383	12,165	10,76	13,283	21,4	951,976	24,748	2200,049	0	204,331	204,331	99,727	0	0	0	0	0	0	0
13:47:14	-670,019	2537,072	18,291	17,285	12,133	10,691	13,232	21,4	951,976	24,748	2200,386	0	204,331	204,331	99,727	0	0	0	0	0	0	0
13:47:14	-804,98	2529,022	18,047	17,09	12,101	10,608	13,181	21,4	951,976	24,748	2200,715	0	204,331	204,331	99,727	0	0	0	0	0	0	0
13:47:14	-798,999	2521,032	17,656	16,845	12,077	10,526	13,129	21,4	951,976	24,748	2201,035	0	204,331	204,331	99,727	0	0	0	0	0	0	0
13:47:14	-715,38	2513,878	17,363	16,504	12,053	10,452	13,076	21,4	951,976	24,748	2201,348	0	204,331	204,331	99,727	0	0	0	0	0	0	0
13:47:14	-745,166	2506,427	17,021	16,162	12,03	10,375	13,023	21,4	951,976	24,748	2201,653	0	204,331	204,331	99,727	0	0	0	0	0	0	0
13:47:14	-645,898	2499,968	16,875	16,015	12,001	10,308	12,97	21,4	951,976	24,748	2201,951	0	204,331	204,331	99,727	0	0	0	0	0	0	0
13:47:14	-629,956	2493,668	16,826	16,015	11,968	10,244	12,917	21,4	951,976	24,748	2202,243	0	204,331	204,331	99,727	0	0	0	0	0	0	0
13:47:14	-494,287	2488,725	16,924	16,162	11,935	10,193	12,863	21,4	951,976	24,748	2202,53	0	204,331	204,331	99,727	0	0	0	0	0	0	0
13:47:14	-528,247	2483,443	17,07	16,308	11,897	10,138	12,81	21,4	951,976	24,748	2202,811	0	204,331	204,331	99,727	0	0	0	0	0	0	0
13:47:14	-350,732	2479,935	17,314	16,406	11,864	10,102	12,757	21,4	951,976	24,748	2203,088	0	204,331	204,331	99,727	0	0	0	0	0	0	0
13:47:14	-678,247	2473,153	17,217	16,357	11,831	10,032	12,703	21,4	951,976	24,748	2203,358	0	204,331	204,331	99,727	0	0	0	0	0	0	0
13:47:14	-645,678	2466,696	17,07	16,308	11,803	9,965	12,65	21,4	951,976	24,748	2203,621	0	204,331	204,331	99,727	0	0	0	0	0	0	0
13:47:14	-685,913	2459,837	16,875	16,064	11,775	9,895	12,596	21,4	951,976	24,748	2203,877	0	204,331	204,331	99,727	0	0	0	0	0	0	0
13:47:14	-466,528	2455,172	16,826	16,064	11,751	9,847	12,542	21,4	951,976	24,748	2204,129	0	204,331	204,331	99,727	0	0	0	0	0	0	0
13:47:14	-688,061	2448,291	16,533	15,82	11,728	9,776	12,488	21,4	951,976	24,748	2204,373	0	204,331	204,331	99,727	0	0	0	0	0	0	0
13:47:14	-744,506	2440,846	16,191	15,527	11,705	9,699	12,433	21,4	951,976	24,748	2204,609	0	204,331	204,331	99,727	0	0	0	0	0	0	0
13:47:14	-485,058	2435,995	16,191	15,527	11,677	9,649	12,378	21,4	951,976	24,748	2204,841	0	204,331	204,331	99,727	0	0	0	0	0	0	0
13:47:14	-712,988	2428,866	15,898	15,185	11,653	9,575	12,323	21,4	951,976	24,748	2205,065	0	204,331	204,331	99,727	0	0	0	0	0	0	0
13:47:14	-501	2423,856	15,898	15,332	11,625	9,524	12,268	21,4	951,976	24,748	2205,283	0	204,331	204,331	99,727	0	0	0	0	0	0	0
13:47:14	-316,357	2420,692	16,093	15,625	11,596	9,491	12,214	21,4	951,976	24,748	2205,499	0	204,331	204,331	99,727	0	0	0	0	0	0	0
13:47:14	-568,139	2415,011	16,093	15,429	11,564	9,433	12,159	21,4	951,976	24,748	2205,708	0	204,331	204,331	99,727	0	0	0	0	0	0	0
13:47:14	-679,492	2408,216	15,947	15,283	11,533	9,363	12,105	21,4	951,976	24,748	2205,911	0	204,331	204,331	99,727	0	0	0	0	0	0	0
13:47:14	-652,099	2401,695	15,849	15,185	11,502	9,295	12,05	21,4	951,976	24,748	2206,107	0	204,331	204,331	99,727	0	0	0	0	0	0	0
13:47:14	-581,762	2395,877	15,752	15,088	11,474	9,235	11,994	21,4	951,976	24,748	2206,296	0	204,331	204,331	99,727	0	0	0	0	0	0	0
13:47:14	-420,947	2391,668	15,752	14,99	11,45	9,192	11,939	21,4	951,976	24,748	2206,482	0	204,331	204,331	99,727	0	0	0	0	0	0	0
13:47:14	-528,295	2386,385	15,703	15,088	11,423	9,137	11,884	21,4	951,976	24,748	2206,662	0	204,331	204,331	99,727	0	0	0	0	0	0	0
13:47:14	-675,195	2379,633	15,459	14,99	11,398	9,068	11,829	21,4	951,976	24,748	2206,835	0	204,331	204,331	99,727	0	0	0	0	0	0	0
13:47:14	-448,315	2375,15	15,41	14,843	11,376	9,022	11,774	21,4	951,976	24,748	2207,003	0	204,331	204,331	99,727	0	0	0	0	0	0	0
13:47:14	-602,954	2369,12	15,263	14,648	11,349	8,96	11,719	21,4	951,976	24,748	2207,165	0	204,331	204,331	99,727	0	0	0	0	0	0	0
13:47:14	-452,441	2364,596	15,215	14,502	11,326	8,913	11,664	21,4	951,976	24,748	2207,322	0	204,331	204,331	99,727	0	0	0	0	0	0	0
13:47:14	-582,055	2358,775	15,117	14,502	11,299	8,853	11,609	21,4	951,976	24,748	2207,474	0	204,331	204,331	99,727	0	0	0	0	0	0	0
13:47:14	-460,644	2354,169	15,117	14,502	11,273	8,805	11,554	21,4	951,976	24,748	2207,621	0	204,331	204,331	99,727	0	0	0	0	0	0	0
13:47:14	-664,526	2347,523	14,873	14,258	11,248	8,737	11,499	21,4	951,976	24,748	2207,761	0	204,331	204,331	99,727	0	0	0	0	0	0	0
13:47:14	-498,657	2342,537	14,775	14,258	11,225	8,685	11,443	21,4	951,976	24,748	2207,896	0	204,331	204,331	99,727	0	0	0	0	0	0	0
13:47:14	-372,192	2338,815	14,726	14,404	11,207	8,647	11,389	21,4	951,976	24,748	2208,026	0	204,331	204,331	99,727	0	0	0	0	0	0	0
13:47:14	-561,523	2333,2	14,482	13,965	11,188	8,589	11,334	21,4	951,976	24,748	2208,152	0	204,331	204,331	99,727	0	0	0	0	0	0	0
13:47:14	-694,018	2326,259	14,092	13,574	11,17	8,518	11,279	21,4	951,976	24,748	2208,27	0	204,331	204,331	99,727	0	0	0	0	0	0	0
13:47:14	-435,742	2321,902	13,896	13,525	11,156	8,473	11,224	21,4	951,976	24,748	2208,384	0	204,331	204,331	99,727	0	0	0	0	0	0	0
13:47:14	-530,444	2316,598	13,603	13,379	11,142	8,418	11,169	21,4	951,976	24,748	2208,492	0	204,331	204,331	99,727	0	0	0	0	0	0	0
13:47:14	-414,819	2312,449	13,506	13,232	11,123	8,375	11,114	21,4	951,976	24,748	2208,596	0	204,331	204,331	99,727	0	0	0	0	0	0	0
13:47:14	-452,368	2307,926	13,457	13,086	11,1	8,329	11,059	21,4	951,976	24,748	2208,695	0	204,331	204,331	99,727	0	0	0	0	0	0	0
13:47:14	-291,796	2305,008	13,603	13,086	11,076	8,299	11,005	21,4	951,976	24,748	2208,791	0	204,331	204,331	99,727	0	0	0	0	0	0	0
13:47:14	-364,209	2301,366	13,652	13,33	11,053	8,261	10,951	21,4	951,976	24,748	2208,884	0	204,331	204,331	99,727	0	0	0	0	0	0	0
13:47:14	-284,375	2298,522	13,799	13,525	11,029	8,232	10,898	21,4	951,976	24,748	2208,974	0	204,331	204,331	99,727	0	0	0	0	0	0	0
13:47:14	-316,967	2295,352	13,896	13,525	11,006	8,199	10,845	21,4	951,976	24,748	2209,06	0	204,331	204,331	99,727	0	0	0	0	0	0	0
13:47:14	-426,538	2291,087	13,799	13,525	10,987	8,155	10,792	21,4	951,976	24,748	2209,142	0	204,331	204,331	99,727	0	0	0	0	0	0	0
13:47:14	-298,315	2288,104	13,75	13,525	10,972	8,124	10,74	21,4	951,976	24,748	2209,221	0	204,331	204,331	99,727	0	0	0	0	0	0	0
13:47:14	-609,155	2282,012	13,457	13,232	10,954	8,061	10,687	21,4	951,976	24,748	2209,294	0	204,331	204,331	99,727	0	0	0	0	0	0	0
13:47:14	-305,468	2278,957	13,31	13,086	10,944	8,03	10,635	21,4	951,976	24,748	2209,364	0	204,331	204,331	99,727	0	0	0	0	0	0	0
13:47:14	-386,206	2275,095	13,164	12,89	10,93	7,99	10,583	21,4	951,976	24,748	2209,429	0	204,331	204,331	99,727	0	0	0	0	0	0	0
13:47:14	-472,167	2270,374	13,017	12,841	10,911	7,942	10,532	21,4	951,976	24,748	2209,49	0	204,331	204,331	99,727	0	0	0	0	0	0	0
13:47:14	-194,287	2268,431	13,164	12,988	10,892	7,921	10,48	21,4	951,976	24,748	2209,549	0	204,331	204,331	99,727	0	0	0	0	0	0	0
13:47:14	-378,833	2264,642	13,115	12,89	10,873	7,882	10,429	21,4	951,976	24,748	2209,604	0	204,331	204,331	99,727	0	0	0	0	0	0	0
13:47:14	-247,656	2262,166	13,115	12,988	10,859	7,857	10,379	21,4	951,976	24,748	2209,657	0	204,331	204,331	99,727	0	0	0	0	0	0	0
13:47:14	-366,162	2258,504	13,164	12,89	10,836	7,819	10,329	21,4	951,976	24,748	2209,706	0	204,331	204,331	99,727	0	0	0	0	0	0	0
13:47:14	-294,824	2255,556	13,115	12,89	10,822	7,789	10,279	21,4	951,976	24,748	2209,752	0	204,331	204,331	99,727	0	0	0	0	0	0	0
13:47:14	-419,458	2251,361	13,017	12,841	10,803	7,745	10,229	21,4	951,976	24,748	2209,793	0	204,331	204,331	99,727	0	0	0	0	0	0	0
13:47:14	-339,501	2247,966	12,92	12,744	10,789	7,71	10,18	21,4	951,976	24,748	2209,831	0	204,331	204,331	99,727	0	0	0	0	0	0	0
13:47:14	-259,912	2245,367	12,822	12,695	10,78	7,684	10,131	21,4	951,976	24,748	2209,867	0	204,331	204,331	99,727	0	0	0	0	0	0	0
13:47:14	-388,916	2241,478	12,675	12,549	10,766	7,644	10,082	21,4	951,976	24,748	2209,898	0	204,331	204,331	99,727	0	0	0	0	0	0	0
13:47:14	-295,629	2238,522	12,627	12,451	10,751	7,613	10,034	21,4	951,976	24,748	2209,927	0	204,331	204,331	99,727	0	0	0	0	0	0	0
13:47:14	-413,647	2234,385	12,529	12,353	10,733	7,57	9,986	21,4	951,976	24,748	2209,951	0	204,331	204,331	99,727	0	0	0	0	0	0	0
13:47:14	-159,887	2232,786	12,627	12,353	10,719	7,554	9,938	21,4	951,976	24,748	2209,974	0	204,331	204,331	99,727	0	0	0	0	0	0	0
13:47:14	-331,469	2229,472	12,627	12,256	10,7	7,52	9,89	21,4	951,976	24,748	2209,994	0	204,331	204,331	99,727	0	0	0	0	0	0	0
13:47:14	-280,078	2226,671	12,675	12,5	10,682	7,491	9,843	21,4	951,976	24,748	2210,011	0	204,331	204,331	99,727	0	0	0	0	0	0	0
13:47:14	-263,598	2224,035	12,675	12,5	10,667	7,464	9,797	21,4	951,976	24,748	2210,025	0	204,331	204,331	99,727	0	0	0	0	0	0	0
13:47:14	-319,653	2220,838	12,675	12,5	10,648	7,431	9,75	21,4	951,976	24,748	2210,035	0	204,331	204,331	99,727	0	0	0	0	0	0	0
13:47:14	-274,023	2218,098	12,627	12,353	10,636	7,403	9,704	21,4	951,976	24,748	2210,043	0	204,331	204,331	99,727	0	0	0	0	0	0	0
13:47:14	-385,058	2214,248	12,48	12,353	10,622	7,363	9,658	21,4	951,976	24,748	2210,047	0	204,331	204,331	99,727	0	0	0	0	0	0	0
13:47:14	-288,916	2211,359	12,431	12,158	10,608	7,333	9,613	21,4	951,976	24,748	2210,049	0	204,331	204,331	99,727	0	0	0	0	0	0	0
13:47:15	-261,743	2208,741	12,334	12,109	10,598	7,306	9,568	21,4	951,976	24,748	2208,741	0	204,331	204,331	99,727	0	0	0	0	0	0	0
13:47:15	-365,429	2205,087	12,187	12,06	10,585	7,268	9,523	21,4	951,976	24,748	2205,087	0	204,331	204,331	99,727	0	0	0	0	0	0	0
13:47:15	-251,66	2202,57	12,187	12,06	10,571	7,242	9,478	21,2	952,436	24,748	2202,57	0	204,331	204,331	99,727	0	0	0	0	0	0	0
13:47:15	-283,764	2199,733	12,138	11,914	10,557	7,213	9,433	21,2	952,436	24,748	2199,733	0	204,331	204,331	99,727	0	0	0	0	0	0	0
13:47:15	-323,73	2196,495	12,041	11,914	10,544	7,18	9,389	21,2	952,436	24,748	2196,495	0	204,331	204,331	99,727	0	0	0	0	0	0	0
13:47:15	-170,922	2194,786	12,138	11,816	10,529	7,162	9,346	21,2	952,436	24,748	2194,786	0	204,331	204,331	99,727	0	0	0	0	0	0	0
13:47:15	-244,238	2192,344	12,138	11,816	10,515	7,137	9,302	21,2	952,436	24,748	2192,344	0	204,331	204,331	99,727	0	0	0	0	0	0	0
13:47:15	-245,117	2189,892	12,138	11,914	10,502	7,112	9,259	21,2	952,436	24,748	2189,892	0	204,331	204,331	99,727	0	0	0	0	0	0	0
13:47:15	-260,888	2187,284	12,187	12,06	10,484	7,085	9,217	21,2	952,436	24,748	2187,284	0	204,331	204,331	99,727	0	0	0	0	0	0	0
13:47:15	-239,868	2184,885	12,187	11,914	10,471	7,06	9,174	21,2	952,436	24,748	2184,885	0	204,331	204,331	99,727	0	0	0	0	0	0	0
13:47:15	-223,12	2182,654	12,138	11,914	10,461	7,037	9,132	21,2	952,436	24,748	2182,654	0	204,331	204,331	99,727	0	0	0	0	0	0	0
13:47:15	-359,521	2179,058	11,992	11,816	10,448	7	9,091	21,2	952,436	24,748	2179,058	0	204,331	204,331	99,727	0	0	0	0	0	0	0
13:47:15	-223,046	2176,828	11,943	11,718	10,438	6,977	9,049	21,2	952,436	24,748	2176,828	0	202,009	202,009	99,717	0	0	0	0	0	0	0
13:47:15	-249,462	2174,333	11,845	11,621	10,429	6,951	9,008	21,2	952,436	24,748	2174,333	0	202,009	202,009	99,717	0	0	0	0	0	0	0
13:47:15	-220,361	2172,13	11,845	11,621	10,416	6,929	8,967	21,2	952,436	24,748	2172,13	0	202,009	202,009	99,717	0	0	0	0	0	0	0
13:47:15	-177,417	2170,356	11,845	11,621	10,406	6,91	8,927	21,2	952,436	24,748	2170,356	0	202,009	202,009	99,717	0	0	0	0	0	0	0
13:47:15	-220,385	2168,152	11,845	11,621	10,394	6,888	8,887	21,2	952,436	24,748	2168,152	0	202,009	202,009	99,717	0	0	0	0	0	0	0
13:47:15	-250,39	2165,648	11,748	11,572	10,385	6,862	8,847	21,2	952,436	24,748	2165,648	0	202,009	202,009	99,717	0	0	0	0	0	0	0
13:47:15	-294,653	2162,701	11,601	11,425	10,376	6,831	8,808	21,2	952,436	24,748	2162,701	0	202,009	202,009	99,717	0	0	0	0	0	0	0
13:47:15	-221,386	2160,487	11,601	11,523	10,363	6,809	8,769	21,2	952,436	24,748	2160,487	0	202,009	202,009	99,717	0	0	0	0	0	0	0
13:47:15	-233,032	2158,157	11,504	11,425	10,355	6,785	8,73	21,2	952,436	24,748	2158,157	0	202,009	202,009	99,717	0	0	0	0	0	0	0
13:47:15	-223,925	2155,918	11,455	11,279	10,345	6,762	8,691	21,2	952,436	24,748	2155,918	0	202,009	202,009	99,717	0	0	0	0	0	0	0
13:47:15	-161,523	2154,303	11,406	11,23	10,338	6,745	8,653	21,2	952,436	24,748	2154,303	0	202,009	202,009	99,717	0	0	0	0	0	0	0
13:47:15	-233,959	2151,963	11,308	11,23	10,33	6,721	8,615	21,2	952,436	24,748	2151,963	0	202,009	202,009	99,717	0	0	0	0	0	0	0
13:47:15	-161,108	2150,352	11,308	11,181	10,321	6,704	8,578	21,2	952,436	24,748	2150,352	0	202,009	202,009	99,717	0	0	0	0	0	0	0
13:47:15	-280,419	2147,548	11,162	11,084	10,313	6,675	8,54	21,2	952,436	24,748	2147,548	0	202,009	202,009	99,717	0	0	0	0	0	0	0
13:47:15	-146,118	2146,087	11,162	11,035	10,305	6,66	8,503	21,2	952,436	24,748	2146,087	0	202,009	202,009	99,717	0	0	0	0	0	0	0
13:47:15	-142,26	2144,664	11,113	10,937	10,299	6,646	8,467	21,2	952,436	24,748	2144,664	0	202,009	202,009	99,717	0	0	0	0	0	0	0
13:47:15	-239,086	2142,273	11,015	10,937	10,291	6,621	8,431	21,2	952,436	24,748	2142,273	0	202,009	202,009	99,717	0	0	0	0	0	0	0
13:47:15	-208,74	2140,186	10,966	10,937	10,281	6,599	8,395	21,2	952,436	24,748	2140,186	0	202,009	202,009	99,717	0	0	0	0	0	0	0
13:47:15	-102,783	2139,158	11,015	11,035	10,273	6,589	8,359	21,2	952,436	24,748	2139,158	0	202,009	202,009	99,717	0	0	0	0	0	0	0
13:47:15	-166,552	2137,492	11,015	11,084	10,264	6,572	8,324	21,2	952,436	24,748	2137,492	0	202,009	202,009	99,717	0	0	0	0	0	0	0
13:47:15	-151,538	2135,977	11,015	11,035	10,255	6,556	8,29	21,2	952,436	24,748	2135,977	0	202,009	202,009	99,717	0	0	0	0	0	0	0
13:47:15	-129,15	2134,685	10,966	10,937	10,25	6,543	8,255	21,2	952,436	24,748	2134,685	0	202,009	202,009	99,717	0	0	0	0	0	0	0
13:47:15	-204,785	2132,638	10,82	10,84	10,246	6,522	8,221	21,2	952,436	24,748	2132,638	0	202,009	202,009	99,717	0	0	0	0	0	0	0
13:47:15	-114,208	2131,495	10,771	10,742	10,242	6,51	8,188	21,2	952,436	24,748	2131,495	0	202,009	202,009	99,717	0	0	0	0	0	0	0
13:47:15	-220,898	2129,286	10,625	10,595	10,238	6,487	8,155	21,2	952,436	24,748	2129,286	0	202,009	202,009	99,717	0	0	0	0	0	0	0
13:47:15	-149,926	2127,787	10,478	10,498	10,237	6,472	8,122	21,2	952,436	24,748	2127,787	0	202,009	202,009	99,717	0	0	0	0	0	0	0
13:47:15	-83,935	2126,948	10,478	10,498	10,232	6,463	8,089	21,2	952,436	24,748	2126,948	0	202,009	202,009	99,717	0	0	0	0	0	0	0
13:47:15	-141,625	2125,532	10,478	10,498	10,224	6,448	8,057	21,2	952,436	24,748	2125,532	0	202,009	202,009	99,717	0	0	0	0	0	0	0
13:47:15	-39,453	2125,137	10,527	10,547	10,219	6,444	8,025	21,2	952,436	24,748	2125,137	0	202,009	202,009	99,717	0	0	0	0	0	0	0
13:47:15	-34,814	2124,789	10,673	10,595	10,209	6,441	7,994	21,2	952,436	24,748	2124,789	0	202,009	202,009	99,717	0	0	0	0	0	0	0
13:47:15	-68,237	2124,107	10,771	10,742	10,2	6,434	7,964	21,2	952,436	24,748	2124,107	0	202,009	202,009	99,717	0	0	0	0	0	0	0
13:47:15	-85,888	2123,248	10,771	10,84	10,195	6,425	7,933	21,2	952,436	24,748	2123,248	0	202,009	202,009	99,717	0	0	0	0	0	0	0
13:47:15	-74,243	2122,505	10,771	10,693	10,191	6,417	7,904	21,2	952,436	24,748	2122,505	0	202,009	202,009	99,717	0	0	0	0	0	0	0
13:47:15	-210,034	2120,405	10,625	10,595	10,187	6,395	7,874	21,2	952,436	24,748	2120,405	0	202,009	202,009	99,717	0	0	0	0	0	0	0
13:47:15	-102,416	2119,381	10,527	10,498	10,186	6,385	7,845	21,2	952,436	24,748	2119,381	0	202,009	202,009	99,717	0	0	0	0	0	0	0
13:47:15	-45,288	2118,928	10,478	10,4	10,186	6,38	7,816	21,2	952,436	24,748	2118,928	0	202,009	202,009	99,717	0	0	0	0	0	0	0
13:47:15	-119,36	2117,734	10,429	10,351	10,182	6,368	7,788	21,2	952,436	24,748	2117,734	0	202,009	202,009	99,717	0	0	0	0	0	0	0
13:47:15	-12,866	2117,606	10,429	10,351	10,181	6,367	7,76	21,2	952,436	24,748	2117,606	0	202,009	202,009	99,717	0	0	0	0	0	0	0
13:47:15	-28,735	2117,318	10,478	10,4	10,177	6,364	7,733	21,2	952,436	24,748	2117,318	0	202,009	202,009	99,717	0	0	0	0	0	0	0
13:47:15	-88,11	2116,437	10,478	10,351	10,172	6,355	7,705	21,2	952,436	24,748	2116,437	0	202,009	202,009	99,717	0	0	0	0	0	0	0
13:47:15	-75,146	2115,686	10,478	10,498	10,168	6,347	7,679	21,2	952,436	24,748	2115,686	0	202,009	202,009	99,717	0	0	0	0	0	0	0
13:47:15	-88,11	2114,805	10,478	10,4	10,163	6,338	7,653	21,2	952,436	24,748	2114,805	0	202,009	202,009	99,717	0	0	0	0	0	0	0
13:47:15	-122,509	2113,579	10,429	10,498	10,159	6,325	7,627	21,2	952,436	24,748	2113,579	0	202,009	202,009	99,717	0	0	0	0	0	0	0
13:47:15	0	2113,579	10,429	10,4	10,159	6,325	7,601	21,2	952,436	24,748	2113,579	0	202,009	202,009	99,717	0	0	0	0	0	0	0
13:47:15	-146,533	2112,114	10,283	10,302	10,158	6,31	7,576	21,2	952,436	24,748	2112,114	0	202,009	202,009	99,717	0	0	0	0	0	0	0
13:47:15	-135,766	2110,756	10,136	10,156	10,158	6,296	7,551	21,2	952,436	24,748	2110,756	0	202,009	202,009	99,717	0	0	0	0	0	0	0
13:47:15	-53,637	2110,22	10,136	10,156	10,155	6,29	7,526	21,2	952,436	24,748	2110,22	0	202,009	202,009	99,717	0	0	0	0	0	0	0
13:47:15	-43,896	2109,781	10,185	10,205	10,15	6,286	7,502	21,2	952,436	24,748	2109,781	0	202,009	202,009	99,717	0	0	0	0	0	0	0
13:47:15	2,563	2109,807	10,283	10,351	10,145	6,286	7,478	21,2	952,436	24,748	2109,781	0	202,009	202,009	99,717	0	0	0	0	0	0	0
13:47:15	-44,995	2109,357	10,332	10,351	10,14	6,282	7,454	21,2	952,436	24,748	2109,357	0	202,009	202,009	99,717	0	0	0	0	0	0	0
13:47:15	46,582	2109,823	10,478	10,498	10,135	6,286	7,431	21,2	952,436	24,748	2109,357	0	202,009	202,009	99,717	0	0	0	0	0	0	0
13:47:15	-33,056	2109,492	10,527	10,498	10,13	6,283	7,409	21,2	952,436	24,748	2109,357	0	202,009	202,009	99,717	0	0	0	0	0	0	0
13:47:15	-123,681	2108,255	10,478	10,498	10,126	6,27	7,387	21,2	952,436	24,748	2108,255	0	202,009	202,009	99,717	0	0	0	0	0	0	0
13:47:15	0	2108,255	10,478	10,498	10,126	6,27	7,365	21,2	952,436	24,748	2108,255	0	202,009	202,009	99,717	0	0	0	0	0	0	0
13:47:15	-54,931	2107,706	10,429	10,498	10,125	6,265	7,343	21,2	952,436	24,748	2107,706	0	202,009	202,009	99,717	0	0	0	0	0	0	0
13:47:15	-159,082	2106,115	10,332	10,351	10,121	6,248	7,322	21,2	952,436	24,748	2106,115	0	202,009	202,009	99,717	0	0	0	0	0	0	0
13:47:15	10,961	2106,225	10,429	10,498	10,117	6,249	7,301	21,2	952,436	24,748	2106,115	0	202,009	202,009	99,717	0	0	0	0	0	0	0
13:47:15	-100,122	2105,224	10,332	10,4	10,116	6,239	7,28	21,2	952,436	24,748	2105,224	0	202,009	202,009	99,717	0	0	0	0	0	0	0
13:47:15	-70,874	2104,515	10,332	10,4	10,112	6,232	7,259	21,2	952,436	24,748	2104,515	0	202,009	202,009	99,717	0	0	0	0	0	0	0
13:47:15	-9,716	2104,418	10,332	10,351	10,112	6,231	7,239	21,2	952,436	24,748	2104,418	0	202,009	202,009	99,717	0	0	0	0	0	0	0
13:47:15	-45,214	2103,965	10,283	10,205	10,112	6,226	7,219	21,2	952,436	24,748	2103,965	0	202,009	202,009	99,717	0	0	0	0	0	0	0
13:47:15	-80,371	2103,162	10,283	10,205	10,107	6,218	7,2	21,2	952,436	24,748	2103,162	0	202,009	202,009	99,717	0	0	0	0	0	0	0
13:47:15	0	2103,162	10,283	10,205	10,107	6,218	7,18	21,2	952,436	24,748	2103,162	0	202,009	202,009	99,717	0	0	0	0	0	0	0
13:47:15	-80,541	2102,356	10,283	10,302	10,102	6,209	7,161	21,2	952,436	24,748	2102,356	0	202,009	202,009	99,717	0	0	0	0	0	0	0
13:47:15	-90,405	2101,452	10,185	10,205	10,102	6,2	7,142	21,2	952,436	24,748	2101,452	0	202,009	202,009	99,717	0	0	0	0	0	0	0
13:47:15	-81,616	2100,636	10,185	10,205	10,098	6,192	7,124	21,2	952,436	24,748	2100,636	0	202,009	202,009	99,717	0	0	0	0	0	0	0
13:47:15	90,429	2101,54	10,283	10,156	10,098	6,201	7,106	21,2	952,436	24,748	2100,637	0	202,009	202,009	99,717	0	0	0	0	0	0	0
13:47:15	-80,566	2100,735	10,283	10,351	10,093	6,193	7,088	21,2	952,436	24,748	2100,637	0	202,009	202,009	99,717	0	0	0	0	0	0	0
13:47:15	-9,667	2100,638	10,283	10,205	10,093	6,192	7,07	21,2	952,436	24,748	2100,637	0	202,009	202,009	99,717	0	0	0	0	0	0	0
13:47:15	-163,378	2099,004	10,185	10,205	10,089	6,175	7,053	21,2	952,436	24,748	2099,004	0	202,009	202,009	99,717	0	0	0	0	0	0	0
13:47:15	126,977	2100,274	10,332	10,351	10,088	6,188	7,036	21,2	952,436	24,748	2099,006	0	202,009	202,009	99,717	0	0	0	0	0	0	0
13:47:15	-118,212	2099,092	10,283	10,351	10,084	6,176	7,019	21,2	952,436	24,748	2099,006	0	202,009	202,009	99,717	0	0	0	0	0	0	0
13:47:15	-8,618	2099,006	10,283	10,351	10,083	6,175	7,002	21,2	952,436	24,748	2099,006	0	202,009	202,009	99,717	0	0	0	0	0	0	0
13:47:15	-74,023	2098,265	10,283	10,205	10,079	6,167	6,986	21,2	952,436	24,748	2098,265	0	202,009	202,009	99,717	0	0	0	0	0	0	0
13:47:15	-100,048	2097,265	10,185	10,205	10,079	6,157	6,97	21,2	952,436	24,748	2097,265	0	202,009	202,009	99,717	0	0	0	0	0	0	0
13:47:15	-45,166	2096,813	10,136	10,205	10,079	6,152	6,954	21,2	952,436	24,748	2096,813	0	202,009	202,009	99,717	0	0	0	0	0	0	0
13:47:15	0	2096,813	10,136	10,058	10,079	6,152	6,938	21,2	952,436	24,748	2096,813	0	202,009	202,009	99,717	0	0	0	0	0	0	0
13:47:15	-164,379	2095,169	10,039	10,009	10,074	6,135	6,922	21,2	952,436	24,748	2095,169	0	202,009	202,009	99,717	0	0	0	0	0	0	0
13:47:15	81,713	2095,987	10,136	10,156	10,074	6,144	6,907	21,2	952,436	24,748	2095,17	0	202,009	202,009	99,717	0	0	0	0	0	0	0
13:47:15	0	2095,987	10,136	10,058	10,074	6,144	6,892	21,2	952,436	24,748	2095,171	0	202,009	202,009	99,717	0	0	0	0	0	0	0
13:47:15	-82,641	2095,16	10,136	10,058	10,069	6,135	6,877	21,2	952,436	24,748	2095,16	0	202,009	202,009	99,717	0	0	0	0	0	0	0
13:47:15	-74,047	2094,42	10,136	10,156	10,065	6,128	6,862	21,2	952,436	24,748	2094,42	0	202,009	202,009	99,717	0	0	0	0	0	0	0
13:47:15	-8,447	2094,335	10,136	10,156	10,065	6,127	6,848	21,2	952,436	24,748	2094,335	0	202,009	202,009	99,717	0	0	0	0	0	0	0
13:47:15	0	2094,335	10,136	10,058	10,065	6,127	6,834	21,2	952,436	24,748	2094,335	0	202,009	202,009	99,717	0	0	0	0	0	0	0
13:47:15	-90,307	2093,432	10,039	10,058	10,065	6,117	6,82	21,2	952,436	24,748	2093,432	0	202,009	202,009	99,717	0	0	0	0	0	0	0
13:47:16	-75,268	2092,679	10,039	10,058	10,06	6,11	6,806	21,2	952,436	24,748	2092,679	0	202,009	202,009	99,717	0	0	0	0	0	0	0
13:47:16	-7,373	2092,606	10,039	10,058	10,06	6,109	6,792	21,2	952,436	24,748	2092,606	0	202,009	202,009	99,717	0	0	0	0	0	0	0
13:47:16	0	2092,606	10,039	10,058	10,06	6,109	6,779	21,2	952,436	24,748	2092,606	0	202,009	202,009	99,717	0	0	0	0	0	0	0
13:47:16	-77,392	2091,832	10,039	10,009	10,055	6,101	6,766	21,2	952,436	24,748	2091,832	0	202,009	202,009	99,717	0	0	0	0	0	0	0
13:47:16	-52,685	2091,305	9,99	10,009	10,055	6,095	6,752	21,2	952,436	24,748	2091,305	0	202,009	202,009	99,717	0	0	0	0	0	0	0
13:47:16	0	2091,305	9,99	10,058	10,055	6,095	6,739	21	953,406	24,748	2091,305	0	202,009	202,009	99,717	0	0	0	0	0	0	0
13:47:16	-47,363	2090,831	9,941	9,961	10,055	6,091	6,727	21	953,406	24,748	2090,831	0	202,009	202,009	99,717	0	0	0	0	0	0	0
13:47:16	-30,981	2090,522	9,99	10,009	10,051	6,087	6,714	21	953,406	24,748	2090,522	0	202,009	202,009	99,717	0	0	0	0	0	0	0
13:47:16	-7,568	2090,446	9,99	10,009	10,05	6,087	6,702	21	953,406	24,748	2090,446	0	202,009	202,009	99,717	0	0	0	0	0	0	0
13:47:16	45,141	2090,897	10,039	10,009	10,05	6,091	6,69	21	953,406	24,748	2090,446	0	202,009	202,009	99,717	0	0	0	0	0	0	0
13:47:16	-90,283	2089,994	9,941	9,961	10,05	6,082	6,678	21	953,406	24,748	2089,994	0	202,009	202,009	99,717	0	0	0	0	0	0	0
13:47:16	-90,234	2089,092	9,843	9,863	10,05	6,073	6,666	21	953,406	24,748	2089,092	0	202,009	202,009	99,717	0	0	0	0	0	0	0
13:47:16	90,234	2089,994	9,941	9,863	10,05	6,082	6,655	21	953,406	24,748	2089,093	0	202,009	202,009	99,717	0	0	0	0	0	0	0
13:47:16	-77,197	2089,222	9,941	9,961	10,046	6,074	6,643	21	953,406	24,748	2089,093	0	202,009	202,009	99,717	0	0	0	0	0	0	0
13:47:16	37,573	2089,598	9,99	9,961	10,045	6,078	6,632	21	953,406	24,748	2089,093	0	202,009	202,009	99,717	0	0	0	0	0	0	0
13:47:16	-45,117	2089,147	9,941	9,863	10,045	6,073	6,621	21	953,406	24,748	2089,093	0	201,154	201,154	99,714	0	0	0	0	0	0	0
13:47:16	-77,197	2088,375	9,941	9,961	10,041	6,065	6,61	21	953,406	24,748	2088,375	0	201,154	201,154	99,714	0	0	0	0	0	0	0
13:47:16	38,598	2088,761	9,99	10,058	10,041	6,069	6,6	21	953,406	24,748	2088,376	0	201,154	201,154	99,714	0	0	0	0	0	0	0
13:47:16	0	2088,761	9,99	10,009	10,041	6,069	6,589	21	953,406	24,748	2088,376	0	201,154	201,154	99,714	0	0	0	0	0	0	0
13:47:16	-45,092	2088,31	9,941	9,961	10,041	6,065	6,579	21	953,406	24,748	2088,31	0	201,154	201,154	99,714	0	0	0	0	0	0	0
13:47:16	-32,055	2087,99	9,99	9,961	10,036	6,061	6,569	21	953,406	24,748	2087,99	0	201,154	201,154	99,714	0	0	0	0	0	0	0
13:47:16	-45,117	2087,538	9,941	9,863	10,036	6,057	6,559	21	953,406	24,748	2087,538	0	201,154	201,154	99,714	0	0	0	0	0	0	0
13:47:16	45,117	2087,99	9,99	10,009	10,036	6,061	6,549	21	953,406	24,748	2087,539	0	201,154	201,154	99,714	0	0	0	0	0	0	0
13:47:16	-45,117	2087,538	9,941	9,863	10,036	6,057	6,539	21	953,406	24,748	2087,538	0	201,154	201,154	99,714	0	0	0	0	0	0	0
13:47:16	-6,518	2087,473	9,941	9,863	10,036	6,056	6,53	21	953,406	24,748	2087,473	0	201,154	201,154	99,714	0	0	0	0	0	0	0
13:47:16	51,635	2087,99	9,99	10,009	10,036	6,061	6,521	21	953,406	24,748	2087,474	0	201,154	201,154	99,714	0	0	0	0	0	0	0
13:47:16	-51,635	2087,473	9,941	9,961	10,036	6,056	6,512	21	953,406	24,748	2087,473	0	201,154	201,154	99,714	0	0	0	0	0	0	0
13:47:16	45,117	2087,924	9,99	9,961	10,036	6,061	6,503	21	953,406	24,748	2087,474	0	201,154	201,154	99,714	0	0	0	0	0	0	0
13:47:16	-34,35	2087,581	10,039	10,009	10,031	6,057	6,494	21	953,406	24,748	2087,474	0	201,154	201,154	99,714	0	0	0	0	0	0	0
13:47:16	-45,092	2087,13	9,99	9,863	10,031	6,052	6,485	21	953,406	24,748	2087,13	0	201,154	201,154	99,714	0	0	0	0	0	0	0
13:47:16	0	2087,13	9,99	9,961	10,031	6,052	6,477	21	953,406	24,748	2087,13	0	201,154	201,154	99,714	0	0	0	0	0	0	0
13:47:16	0	2087,13	9,99	9,863	10,031	6,052	6,469	21	953,406	24,748	2087,13	0	201,154	201,154	99,714	0	0	0	0	0	0	0
13:47:16	0	2087,13	9,99	10,009	10,031	6,052	6,46	21	953,406	24,748	2087,13	0	201,154	201,154	99,714	0	0	0	0	0	0	0
13:47:16	-45,117	2086,679	9,941	9,863	10,031	6,048	6,452	21	953,406	24,748	2086,679	0	201,154	201,154	99,714	0	0	0	0	0	0	0
13:47:16	45,117	2087,13	9,99	9,961	10,031	6,052	6,444	21	953,406	24,748	2086,679	0	201,154	201,154	99,714	0	0	0	0	0	0	0
13:47:16	-45,117	2086,679	9,941	9,863	10,031	6,048	6,437	21	953,406	24,748	2086,679	0	201,154	201,154	99,714	0	0	0	0	0	0	0
13:47:16	-168,457	2084,994	9,843	9,814	10,027	6,03	6,429	21	953,406	24,748	2084,994	0	201,154	201,154	99,714	0	0	0	0	0	0	0
13:47:16	-6,518	2084,929	9,843	9,716	10,027	6,03	6,421	21	953,406	24,748	2084,929	0	201,154	201,154	99,714	0	0	0	0	0	0	0
13:47:16	10,742	2085,036	9,941	9,961	10,022	6,031	6,413	21	953,406	24,748	2084,929	0	201,154	201,154	99,714	0	0	0	0	0	0	0
13:47:16	-5,273	2084,984	9,941	9,961	10,022	6,03	6,406	21	953,406	24,748	2084,929	0	201,154	201,154	99,714	0	0	0	0	0	0	0
13:47:16	-80,541	2084,178	9,941	9,863	10,017	6,022	6,398	21	953,406	24,748	2084,178	0	201,154	201,154	99,714	0	0	0	0	0	0	0
13:47:16	0	2084,178	9,941	9,863	10,017	6,022	6,391	21	953,406	24,748	2084,178	0	201,154	201,154	99,714	0	0	0	0	0	0	0
13:47:16	-5,249	2084,126	9,941	9,961	10,017	6,021	6,384	21	953,406	24,748	2084,126	0	201,154	201,154	99,714	0	0	0	0	0	0	0
13:47:16	-79,467	2083,331	9,941	9,961	10,012	6,013	6,376	21	953,406	24,748	2083,331	0	201,154	201,154	99,714	0	0	0	0	0	0	0
13:47:16	-90,185	2082,429	9,843	9,814	10,012	6,004	6,369	21	953,406	24,748	2082,429	0	201,154	201,154	99,714	0	0	0	0	0	0	0
13:47:16	0	2082,429	9,843	9,814	10,012	6,004	6,362	21	953,406	24,748	2082,429	0	201,154	201,154	99,714	0	0	0	0	0	0	0
13:47:16	-135,253	2081,077	9,697	9,716	10,012	5,99	6,355	21	953,406	24,748	2081,077	0	201,154	201,154	99,714	0	0	0	0	0	0	0
13:47:16	90,161	2081,978	9,795	9,716	10,012	5,999	6,348	21	953,406	24,748	2081,078	0	201,154	201,154	99,714	0	0	0	0	0	0	0
13:47:16	0	2081,978	9,795	9,716	10,012	5,999	6,341	21	953,406	24,748	2081,079	0	201,154	201,154	99,714	0	0	0	0	0	0	0
13:47:16	-80,517	2081,173	9,795	9,716	10,008	5,991	6,334	21	953,406	24,748	2081,079	0	201,154	201,154	99,714	0	0	0	0	0	0	0
13:47:16	-5,249	2081,121	9,795	9,716	10,008	5,99	6,327	21	953,406	24,748	2081,079	0	201,154	201,154	99,714	0	0	0	0	0	0	0
13:47:16	135,253	2082,473	9,941	9,863	10,008	6,004	6,321	21	953,406	24,748	2081,08	0	201,154	201,154	99,714	0	0	0	0	0	0	0
13:47:16	-80,517	2081,668	9,941	9,863	10,003	5,996	6,315	21	953,406	24,748	2081,081	0	201,154	201,154	99,714	0	0	0	0	0	0	0
13:47:16	-90,161	2080,766	9,843	9,814	10,003	5,987	6,308	21	953,406	24,748	2080,766	0	201,154	201,154	99,714	0	0	0	0	0	0	0
13:47:16	-45,092	2080,315	9,795	9,716	10,003	5,982	6,302	21	953,406	24,748	2080,315	0	201,154	201,154	99,714	0	0	0	0	0	0	0
13:47:16	45,092	2080,766	9,843	9,814	10,003	5,987	6,296	21	953,406	24,748	2080,316	0	201,154	201,154	99,714	0	0	0	0	0	0	0
13:47:16	0	2080,766	9,843	9,863	10,003	5,987	6,289	21	953,406	24,748	2080,316	0	201,154	201,154	99,714	0	0	0	0	0	0	0
13:47:16	0	2080,766	9,843	9,814	10,003	5,987	6,284	21	953,406	24,748	2080,317	0	201,154	201,154	99,714	0	0	0	0	0	0	0
13:47:16	0	2080,766	9,843	9,814	10,003	5,987	6,278	21	953,406	24,748	2080,317	0	201,154	201,154	99,714	0	0	0	0	0	0	0
13:47:16	90,161	2081,668	9,941	9,863	10,003	5,996	6,272	21	953,406	24,748	2080,319	0	201,154	201,154	99,714	0	0	0	0	0	0	0
13:47:16	0	2081,668	9,941	9,863	10,003	5,996	6,267	21	953,406	24,748	2080,32	0	201,154	201,154	99,714	0	0	0	0	0	0	0
13:47:16	0	2081,668	9,941	9,961	10,003	5,996	6,261	21	953,406	24,748	2080,321	0	201,154	201,154	99,714	0	0	0	0	0	0	0
13:47:16	0	2081,668	9,941	9,814	10,003	5,996	6,256	21	953,406	24,748	2080,322	0	201,154	201,154	99,714	0	0	0	0	0	0	0
13:47:16	45,092	2082,119	9,99	9,961	10,003	6,001	6,251	21	953,406	24,748	2080,324	0	201,154	201,154	99,714	0	0	0	0	0	0	0
13:47:16	0	2082,119	9,99	10,009	10,003	6,001	6,246	21	953,406	24,748	2080,326	0	201,154	201,154	99,714	0	0	0	0	0	0	0
13:47:16	45,068	2082,57	10,039	9,961	10,003	6,005	6,242	21	953,406	24,748	2080,328	0	201,154	201,154	99,714	0	0	0	0	0	0	0
13:47:16	-90,161	2081,668	9,941	9,863	10,003	5,996	6,237	21	953,406	24,748	2080,329	0	201,154	201,154	99,714	0	0	0	0	0	0	0
13:47:16	90,161	2082,57	10,039	10,009	10,003	6,005	6,232	21	953,406	24,748	2080,332	0	201,154	201,154	99,714	0	0	0	0	0	0	0
13:47:16	-45,068	2082,119	9,99	10,058	10,003	6,001	6,228	21	953,406	24,748	2080,334	0	201,154	201,154	99,714	0	0	0	0	0	0	0
13:47:16	0	2082,119	9,99	9,863	10,003	6,001	6,223	21	953,406	24,748	2080,335	0	201,154	201,154	99,714	0	0	0	0	0	0	0
13:47:16	-45,092	2081,668	9,941	9,814	10,003	5,996	6,219	21	953,406	24,748	2080,336	0	201,154	201,154	99,714	0	0	0	0	0	0	0
13:47:16	0	2081,668	9,941	9,961	10,003	5,996	6,214	21	953,406	24,748	2080,338	0	201,154	201,154	99,714	0	0	0	0	0	0	0
13:47:16	0	2081,668	9,941	9,863	10,003	5,996	6,21	21	953,406	24,748	2080,339	0	201,154	201,154	99,714	0	0	0	0	0	0	0
13:47:16	-90,161	2080,766	9,843	9,863	10,003	5,987	6,206	21	953,406	24,748	2080,339	0	201,154	201,154	99,714	0	0	0	0	0	0	0
13:47:16	90,161	2081,668	9,941	9,961	10,003	5,996	6,202	21	953,406	24,748	2080,341	0	201,154	201,154	99,714	0	0	0	0	0	0	0
13:47:16	45,092	2082,119	9,99	9,961	10,003	6,001	6,198	21	953,406	24,748	2080,342	0	201,154	201,154	99,714	0	0	0	0	0	0	0
13:47:16	-135,253	2080,766	9,843	9,814	10,003	5,987	6,194	21	953,406	24,748	2080,343	0	201,154	201,154	99,714	0	0	0	0	0	0	0
13:47:16	0	2080,766	9,843	9,716	10,003	5,987	6,19	21	953,406	24,748	2080,343	0	201,154	201,154	99,714	0	0	0	0	0	0	0
13:47:16	90,161	2081,668	9,941	9,961	10,003	5,996	6,186	21	953,406	24,748	2080,344	0	201,154	201,154	99,714	0	0	0	0	0	0	0
13:47:16	0	2081,668	9,941	9,961	10,003	5,996	6,182	21	953,406	24,748	2080,345	0	201,154	201,154	99,714	0	0	0	0	0	0	0
13:47:16	39,624	2082,064	9,99	9,961	10,003	6	6,178	21	953,406	24,748	2080,347	0	201,154	201,154	99,714	0	0	0	0	0	0	0
13:47:16	-39,624	2081,668	9,941	9,863	10,003	5,996	6,175	21	953,406	24,748	2080,348	0	201,154	201,154	99,714	0	0	0	0	0	0	0
13:47:16	39,624	2082,064	9,99	9,961	10,003	6	6,171	21	953,406	24,748	2080,35	0	201,154	201,154	99,714	0	0	0	0	0	0	0
13:47:16	-39,624	2081,668	9,941	9,863	10,003	5,996	6,168	21	953,406	24,748	2080,351	0	201,154	201,154	99,714	0	0	0	0	0	0	0
13:47:16	0	2081,668	9,941	9,961	10,003	5,996	6,165	21	953,406	24,748	2080,352	0	201,154	201,154	99,714	0	0	0	0	0	0	0
13:47:16	0	2081,668	9,941	9,961	10,003	5,996	6,161	21	953,406	24,748	2080,354	0	201,154	201,154	99,714	0	0	0	0	0	0	0
13:47:16	0	2081,668	9,941	9,961	10,003	5,996	6,158	21	953,406	24,748	2080,355	0	201,154	201,154	99,714	0	0	0	0	0	0	0
13:47:16	-90,161	2080,766	9,843	9,863	10,003	5,987	6,155	21	953,406	24,748	2080,355	0	201,154	201,154	99,714	0	0	0	0	0	0	0
13:47:16	90,161	2081,668	9,941	9,961	10,003	5,996	6,152	21	953,406	24,748	2080,356	0	201,154	201,154	99,714	0	0	0	0	0	0	0
13:47:16	0	2081,668	9,941	9,863	10,003	5,996	6,149	21	953,406	24,748	2080,358	0	201,154	201,154	99,714	0	0	0	0	0	0	0
13:47:16	45,092	2082,119	9,99	9,961	10,003	6,001	6,146	21	953,406	24,748	2080,359	0	201,154	201,154	99,714	0	0	0	0	0	0	0
13:47:16	-45,092	2081,668	9,941	9,863	10,003	5,996	6,143	21	953,406	24,748	2080,361	0	201,154	201,154	99,714	0	0	0	0	0	0	0
13:47:16	0	2081,668	9,941	9,961	10,003	5,996	6,14	21	953,406	24,748	2080,362	0	201,154	201,154	99,714	0	0	0	0	0	0	0
13:47:16	39,624	2082,064	9,99	10,009	10,003	6	6,137	21	953,406	24,748	2080,364	0	201,154	201,154	99,714	0	0	0	0	0	0	0
13:47:16	-39,624	2081,668	9,941	9,961	10,003	5,996	6,134	21	953,406	24,748	2080,365	0	201,154	201,154	99,714	0	0	0	0	0	0	0
13:47:16	39,624	2082,064	9,99	10,009	10,003	6	6,132	21	953,406	24,748	2080,367	0	201,154	201,154	99,714	0	0	0	0	0	0	0
13:47:16	-39,624	2081,668	9,941	9,863	10,003	5,996	6,129	21	953,406	24,748	2080,368	0	201,154	201,154	99,714	0	0	0	0	0	0	0
13:47:16	0	2081,668	9,941	9,863	10,003	5,996	6,126	21	953,406	24,748	2080,369	0	201,154	201,154	99,714	0	0	0	0	0	0	0
13:47:16	-5,444	2081,614	9,941	9,863	10,003	5,996	6,124	21	953,406	24,748	2080,37	0	201,154	201,154	99,714	0	0	0	0	0	0	0
13:47:16	5,444	2081,668	9,941	9,961	10,003	5,996	6,121	21	953,406	24,748	2080,371	0	201,154	201,154	99,714	0	0	0	0	0	0	0
13:47:16	-95,629	2080,712	9,843	9,863	10,003	5,986	6,119	21	953,406	24,748	2080,372	0	201,154	201,154	99,714	0	0	0	0	0	0	0
13:47:16	90,185	2081,614	9,941	9,863	10,003	5,996	6,116	21	953,406	24,748	2080,373	0	201,154	201,154	99,714	0	0	0	0	0	0	0
13:47:17	-81,42	2080,799	9,941	9,863	9,998	5,987	6,114	21	953,406	24,748	2080,373	0	201,154	201,154	99,714	0	0	0	0	0	0	0
13:47:17	0	2080,799	9,941	10,009	9,998	5,987	6,111	21	953,406	24,748	2080,374	0	201,154	201,154	99,714	0	0	0	0	0	0	0
13:47:17	45,092	2081,25	9,99	9,961	9,998	5,992	6,109	21	953,406	24,748	2080,374	0	201,154	201,154	99,714	0	0	0	0	0	0	0
13:47:17	-135,253	2079,898	9,843	9,716	9,998	5,978	6,106	21	951,976	24,748	2079,898	0	201,154	201,154	99,714	0	0	0	0	0	0	0
13:47:17	183,593	2081,734	10,039	10,156	9,998	5,997	6,104	21	951,976	24,748	2079,899	0	201,154	201,154	99,714	0	0	0	0	0	0	0
13:47:17	-45,092	2081,283	9,99	9,961	9,998	5,992	6,102	21	951,976	24,748	2079,901	0	201,154	201,154	99,714	0	0	0	0	0	0	0
13:47:17	0	2081,283	9,99	9,961	9,998	5,992	6,1	21	951,976	24,748	2079,902	0	201,154	201,154	99,714	0	0	0	0	0	0	0
13:47:17	-45,117	2080,832	9,941	9,961	9,998	5,987	6,098	21	951,976	24,748	2079,903	0	201,154	201,154	99,714	0	0	0	0	0	0	0
13:47:17	-135,253	2079,479	9,795	9,716	9,998	5,974	6,095	21	951,976	24,748	2079,479	0	201,154	201,154	99,714	0	0	0	0	0	0	0
13:47:17	180,371	2081,283	9,99	10,058	9,998	5,992	6,093	21	951,976	24,748	2079,481	0	201,154	201,154	99,714	0	0	0	0	0	0	0
13:47:17	-125,634	2080,026	9,941	10,009	9,993	5,979	6,091	21	951,976	24,748	2079,481	0	201,154	201,154	99,714	0	0	0	0	0	0	0
13:47:17	39,672	2080,423	9,99	9,961	9,993	5,983	6,089	21	951,976	24,748	2079,482	0	201,154	201,154	99,714	0	0	0	0	0	0	0
13:47:17	-45,117	2079,972	9,941	9,863	9,993	5,979	6,087	21	951,976	24,748	2079,483	0	201,154	201,154	99,714	0	0	0	0	0	0	0
13:47:17	0	2079,972	9,941	9,961	9,993	5,979	6,085	21	951,976	24,748	2079,483	0	200,55	200,55	99,711	0	0	0	0	0	0	0
13:47:17	-35,253	2079,619	9,99	10,009	9,989	5,975	6,082	21	951,976	24,748	2079,483	0	200,55	200,55	99,711	0	0	0	0	0	0	0
13:47:17	0	2079,619	9,99	9,961	9,989	5,975	6,08	21	951,976	24,748	2079,483	0	200,55	200,55	99,711	0	0	0	0	0	0	0
13:47:17	0	2079,619	9,99	10,009	9,989	5,975	6,078	21	951,976	24,748	2079,483	0	200,55	200,55	99,711	0	0	0	0	0	0	0
13:47:17	-127,734	2078,342	9,941	9,961	9,984	5,962	6,076	21	951,976	24,748	2078,342	0	200,55	200,55	99,711	0	0	0	0	0	0	0
13:47:17	41,772	2078,76	9,99	10,009	9,984	5,966	6,074	21	951,976	24,748	2078,342	0	200,55	200,55	99,711	0	0	0	0	0	0	0
13:47:17	0	2078,76	9,99	10,009	9,984	5,966	6,072	21	951,976	24,748	2078,343	0	200,55	200,55	99,711	0	0	0	0	0	0	0
13:47:17	-131,933	2077,44	9,843	9,814	9,984	5,952	6,069	21	951,976	24,748	2077,44	0	200,55	200,55	99,711	0	0	0	0	0	0	0
13:47:17	86,84	2078,309	9,941	9,863	9,984	5,961	6,067	21	951,976	24,748	2077,441	0	200,55	200,55	99,711	0	0	0	0	0	0	0
13:47:17	-90,161	2077,407	9,843	9,863	9,984	5,952	6,065	21	951,976	24,748	2077,407	0	200,55	200,55	99,711	0	0	0	0	0	0	0
13:47:17	90,161	2078,309	9,941	9,961	9,984	5,961	6,063	21	951,976	24,748	2077,408	0	200,55	200,55	99,711	0	0	0	0	0	0	0
13:47:17	-90,161	2077,407	9,843	9,863	9,984	5,952	6,061	21	951,976	24,748	2077,407	0	200,55	200,55	99,711	0	0	0	0	0	0	0
13:47:17	0	2077,407	9,843	9,863	9,984	5,952	6,059	21	951,976	24,748	2077,407	0	200,55	200,55	99,711	0	0	0	0	0	0	0
13:47:17	0	2077,407	9,843	9,863	9,984	5,952	6,057	21	951,976	24,748	2077,407	0	200,55	200,55	99,711	0	0	0	0	0	0	0
13:47:17	90,161	2078,309	9,941	10,009	9,984	5,961	6,055	21	951,976	24,748	2077,408	0	200,55	200,55	99,711	0	0	0	0	0	0	0
13:47:17	-82,641	2077,482	9,941	9,961	9,979	5,953	6,053	21	951,976	24,748	2077,408	0	200,55	200,55	99,711	0	0	0	0	0	0	0
13:47:17	0	2077,482	9,941	9,863	9,979	5,953	6,051	21	951,976	24,748	2077,408	0	200,55	200,55	99,711	0	0	0	0	0	0	0
13:47:17	0	2077,482	9,941	9,863	9,979	5,953	6,049	21	951,976	24,748	2077,408	0	200,55	200,55	99,711	0	0	0	0	0	0	0
13:47:17	82,641	2078,309	9,941	9,863	9,984	5,961	6,047	21	951,976	24,748	2077,409	0	200,55	200,55	99,711	0	0	0	0	0	0	0
13:47:17	-90,161	2077,407	9,843	9,814	9,984	5,952	6,045	21	951,976	24,748	2077,407	0	200,55	200,55	99,711	0	0	0	0	0	0	0
13:47:17	0	2077,407	9,843	9,814	9,984	5,952	6,043	21	951,976	24,748	2077,407	0	200,55	200,55	99,711	0	0	0	0	0	0	0
13:47:17	7,519	2077,482	9,941	9,863	9,979	5,953	6,042	21	951,976	24,748	2077,407	0	200,55	200,55	99,711	0	0	0	0	0	0	0
13:47:17	45,068	2077,933	9,99	9,961	9,979	5,958	6,04	21	951,976	24,748	2077,408	0	200,55	200,55	99,711	0	0	0	0	0	0	0
13:47:17	45,092	2078,384	10,039	10,058	9,979	5,962	6,039	21	951,976	24,748	2077,409	0	200,55	200,55	99,711	0	0	0	0	0	0	0
13:47:17	-45,092	2077,933	9,99	9,961	9,979	5,958	6,037	21	951,976	24,748	2077,409	0	200,55	200,55	99,711	0	0	0	0	0	0	0
13:47:17	0	2077,933	9,99	10,009	9,979	5,958	6,035	21	951,976	24,748	2077,41	0	200,55	200,55	99,711	0	0	0	0	0	0	0
13:47:17	0	2077,933	9,99	10,009	9,979	5,958	6,034	21	951,976	24,748	2077,41	0	200,55	200,55	99,711	0	0	0	0	0	0	0
13:47:17	-45,068	2077,482	9,941	9,961	9,979	5,953	6,032	21	951,976	24,748	2077,41	0	200,55	200,55	99,711	0	0	0	0	0	0	0
13:47:17	0	2077,482	9,941	9,961	9,979	5,953	6,031	21	951,976	24,748	2077,41	0	200,55	200,55	99,711	0	0	0	0	0	0	0
13:47:17	0	2077,482	9,941	9,961	9,979	5,953	6,029	21	951,976	24,748	2077,41	0	200,55	200,55	99,711	0	0	0	0	0	0	0
13:47:17	0	2077,482	9,941	9,863	9,979	5,953	6,028	21	951,976	24,748	2077,41	0	200,55	200,55	99,711	0	0	0	0	0	0	0
13:47:17	45,068	2077,933	9,99	9,961	9,979	5,958	6,026	21	951,976	24,748	2077,411	0	200,55	200,55	99,711	0	0	0	0	0	0	0
13:47:17	-217,871	2075,754	9,843	9,814	9,974	5,935	6,025	21	951,976	24,748	2075,754	0	200,55	200,55	99,711	0	0	0	0	0	0	0
13:47:17	135,253	2077,107	9,99	9,961	9,974	5,949	6,023	21	951,976	24,748	2075,756	0	200,55	200,55	99,711	0	0	0	0	0	0	0
13:47:17	-45,092	2076,656	9,941	9,961	9,974	5,944	6,021	21	951,976	24,748	2075,757	0	200,55	200,55	99,711	0	0	0	0	0	0	0
13:47:17	-90,161	2075,754	9,843	9,814	9,974	5,935	6,02	21	951,976	24,748	2075,754	0	200,55	200,55	99,711	0	0	0	0	0	0	0
13:47:17	90,161	2076,656	9,941	9,961	9,974	5,944	6,018	21	951,976	24,748	2075,755	0	200,55	200,55	99,711	0	0	0	0	0	0	0
13:47:17	-90,161	2075,754	9,843	9,814	9,974	5,935	6,017	21	951,976	24,748	2075,754	0	200,55	200,55	99,711	0	0	0	0	0	0	0
13:47:17	0	2075,754	9,843	9,814	9,974	5,935	6,015	21	951,976	24,748	2075,754	0	200,55	200,55	99,711	0	0	0	0	0	0	0
13:47:17	90,161	2076,656	9,941	9,863	9,974	5,944	6,014	21	951,976	24,748	2075,755	0	200,55	200,55	99,711	0	0	0	0	0	0	0
13:47:17	-90,161	2075,754	9,843	9,863	9,974	5,935	6,012	21	951,976	24,748	2075,754	0	200,55	200,55	99,711	0	0	0	0	0	0	0
13:47:17	0	2075,754	9,843	9,814	9,974	5,935	6,011	21	951,976	24,748	2075,754	0	200,55	200,55	99,711	0	0	0	0	0	0	0
13:47:17	-82,641	2074,928	9,843	9,863	9,97	5,927	6,009	21	951,976	24,748	2074,928	0	200,55	200,55	99,711	0	0	0	0	0	0	0
13:47:17	90,161	2075,83	9,941	9,961	9,97	5,936	6,008	21	951,976	24,748	2074,929	0	200,55	200,55	99,711	0	0	0	0	0	0	0
13:47:17	40,869	2076,238	9,99	10,009	9,969	5,94	6,006	21	951,976	24,748	2074,93	0	200,55	200,55	99,711	0	0	0	0	0	0	0
13:47:17	-45,068	2075,788	9,941	9,961	9,969	5,935	6,005	21	951,976	24,748	2074,931	0	200,55	200,55	99,711	0	0	0	0	0	0	0
13:47:17	0	2075,788	9,941	10,009	9,969	5,935	6,003	21	951,976	24,748	2074,932	0	200,55	200,55	99,711	0	0	0	0	0	0	0
13:47:17	45,068	2076,238	9,99	10,058	9,969	5,94	6,002	21	951,976	24,748	2074,933	0	200,55	200,55	99,711	0	0	0	0	0	0	0
13:47:17	-135,205	2074,886	9,843	9,814	9,969	5,926	6,001	21	951,976	24,748	2074,886	0	200,55	200,55	99,711	0	0	0	0	0	0	0
13:47:17	139,404	2076,28	9,99	9,961	9,97	5,941	6	21	951,976	24,748	2074,888	0	200,55	200,55	99,711	0	0	0	0	0	0	0
13:47:17	45,068	2076,731	10,039	10,009	9,97	5,945	5,999	21	951,976	24,748	2074,889	0	200,55	200,55	99,711	0	0	0	0	0	0	0
13:47:17	-184,472	2074,886	9,843	9,814	9,969	5,926	5,997	21	951,976	24,748	2074,886	0	200,55	200,55	99,711	0	0	0	0	0	0	0
13:47:17	139,404	2076,28	9,99	10,009	9,97	5,941	5,996	21	951,976	24,748	2074,888	0	200,55	200,55	99,711	0	0	0	0	0	0	0
13:47:17	-4,199	2076,238	9,99	9,961	9,969	5,94	5,995	21	951,976	24,748	2074,889	0	200,55	200,55	99,711	0	0	0	0	0	0	0
13:47:17	45,092	2076,689	10,039	10,009	9,969	5,945	5,994	21	951,976	24,748	2074,891	0	200,55	200,55	99,711	0	0	0	0	0	0	0
13:47:17	-6,494	2076,624	9,941	9,863	9,974	5,944	5,993	21	951,976	24,748	2074,893	0	200,55	200,55	99,711	0	0	0	0	0	0	0
13:47:17	-86,987	2075,754	9,843	9,814	9,974	5,935	5,992	21	951,976	24,748	2074,893	0	200,55	200,55	99,711	0	0	0	0	0	0	0
13:47:17	90,161	2076,656	9,941	9,961	9,974	5,944	5,991	21	951,976	24,748	2074,895	0	200,55	200,55	99,711	0	0	0	0	0	0	0
13:47:17	-41,772	2076,238	9,99	10,009	9,969	5,94	5,99	21	951,976	24,748	2074,897	0	200,55	200,55	99,711	0	0	0	0	0	0	0
13:47:17	-45,068	2075,788	9,941	9,863	9,969	5,935	5,989	21	951,976	24,748	2074,898	0	200,55	200,55	99,711	0	0	0	0	0	0	0
13:47:17	45,068	2076,238	9,99	9,961	9,969	5,94	5,988	21	951,976	24,748	2074,899	0	200,55	200,55	99,711	0	0	0	0	0	0	0
13:47:17	-45,068	2075,788	9,941	9,961	9,969	5,935	5,987	21	951,976	24,748	2074,899	0	200,55	200,55	99,711	0	0	0	0	0	0	0
13:47:17	-90,136	2074,886	9,843	9,814	9,969	5,926	5,986	21	951,976	24,748	2074,886	0	200,55	200,55	99,711	0	0	0	0	0	0	0
13:47:17	135,205	2076,238	9,99	9,961	9,969	5,94	5,985	21	951,976	24,748	2074,888	0	200,55	200,55	99,711	0	0	0	0	0	0	0
13:47:17	0	2076,238	9,99	9,961	9,969	5,94	5,984	21	951,976	24,748	2074,889	0	200,55	200,55	99,711	0	0	0	0	0	0	0
13:47:17	-45,068	2075,788	9,941	9,863	9,969	5,935	5,983	21	951,976	24,748	2074,89	0	200,55	200,55	99,711	0	0	0	0	0	0	0
13:47:17	0	2075,788	9,941	9,863	9,969	5,935	5,982	21	951,976	24,748	2074,891	0	200,55	200,55	99,711	0	0	0	0	0	0	0
13:47:17	45,068	2076,238	9,99	9,863	9,969	5,94	5,981	21	951,976	24,748	2074,892	0	200,55	200,55	99,711	0	0	0	0	0	0	0
13:47:17	-45,068	2075,788	9,941	9,863	9,969	5,935	5,98	21	951,976	24,748	2074,893	0	200,55	200,55	99,711	0	0	0	0	0	0	0
13:47:17	4,199	2075,83	9,941	9,961	9,97	5,936	5,979	21	951,976	24,748	2074,894	0	200,55	200,55	99,711	0	0	0	0	0	0	0
13:47:17	-4,199	2075,788	9,941	9,961	9,969	5,935	5,979	21	951,976	24,748	2074,895	0	200,55	200,55	99,711	0	0	0	0	0	0	0
13:47:17	45,068	2076,238	9,99	9,961	9,969	5,94	5,978	21	951,976	24,748	2074,896	0	200,55	200,55	99,711	0	0	0	0	0	0	0
13:47:17	-45,068	2075,788	9,941	9,863	9,969	5,935	5,977	21	951,976	24,748	2074,897	0	200,55	200,55	99,711	0	0	0	0	0	0	0
13:47:17	45,068	2076,238	9,99	10,009	9,969	5,94	5,976	21	951,976	24,748	2074,898	0	200,55	200,55	99,711	0	0	0	0	0	0	0
13:47:17	-45,068	2075,788	9,941	9,961	9,969	5,935	5,975	21	951,976	24,748	2074,899	0	200,55	200,55	99,711	0	0	0	0	0	0	0
13:47:17	45,068	2076,238	9,99	9,863	9,969	5,94	5,975	21	951,976	24,748	2074,9	0	200,55	200,55	99,711	0	0	0	0	0	0	0
13:47:17	-40,869	2075,83	9,941	9,863	9,97	5,936	5,974	21	951,976	24,748	2074,901	0	200,55	200,55	99,711	0	0	0	0	0	0	0
13:47:17	-90,161	2074,928	9,843	9,814	9,97	5,927	5,973	21	951,976	24,748	2074,901	0	200,55	200,55	99,711	0	0	0	0	0	0	0
13:47:17	-4,174	2074,886	9,843	9,814	9,969	5,926	5,972	21	951,976	24,748	2074,886	0	200,55	200,55	99,711	0	0	0	0	0	0	0
13:47:17	90,136	2075,788	9,941	9,863	9,969	5,935	5,971	21	951,976	24,748	2074,887	0	200,55	200,55	99,711	0	0	0	0	0	0	0
13:47:17	45,068	2076,238	9,99	9,961	9,969	5,94	5,971	21	951,976	24,748	2074,888	0	200,55	200,55	99,711	0	0	0	0	0	0	0
13:47:17	-45,068	2075,788	9,941	9,863	9,969	5,935	5,97	21	951,976	24,748	2074,889	0	200,55	200,55	99,711	0	0	0	0	0	0	0
13:47:17	0	2075,788	9,941	9,863	9,969	5,935	5,969	21	951,976	24,748	2074,89	0	200,55	200,55	99,711	0	0	0	0	0	0	0
13:47:17	-90,136	2074,886	9,843	9,716	9,969	5,926	5,969	21	951,976	24,748	2074,886	0	200,55	200,55	99,711	0	0	0	0	0	0	0
13:47:17	90,136	2075,788	9,941	9,863	9,969	5,935	5,968	21	951,976	24,748	2074,887	0	200,55	200,55	99,711	0	0	0	0	0	0	0
13:47:17	0	2075,788	9,941	9,961	9,969	5,935	5,967	21	951,976	24,748	2074,888	0	200,55	200,55	99,711	0	0	0	0	0	0	0
13:47:17	-90,136	2074,886	9,843	9,863	9,969	5,926	5,966	21	951,976	24,748	2074,886	0	200,55	200,55	99,711	0	0	0	0	0	0	0
13:47:17	0	2074,886	9,843	9,863	9,969	5,926	5,966	21	951,976	24,748	2074,886	0	200,55	200,55	99,711	0	0	0	0	0	0	0
13:47:17	7,495	2074,961	9,941	9,961	9,965	5,927	5,965	21	951,976	24,748	2074,887	0	200,55	200,55	99,711	0	0	0	0	0	0	0
13:47:18	0	2074,961	9,941	10,009	9,965	5,927	5,964	21	951,976	24,748	2074,887	0	200,55	200,55	99,711	0	0	0	0	0	0	0
13:47:18	45,068	2075,412	9,99	10,009	9,965	5,932	5,964	21	953,406	24,748	2074,887	0	200,55	200,55	99,711	0	0	0	0	0	0	0
13:47:18	-48,291	2074,929	9,941	9,863	9,965	5,927	5,963	21	953,406	24,748	2074,887	0	200,55	200,55	99,711	0	0	0	0	0	0	0
13:47:18	0	2074,929	9,941	9,961	9,965	5,927	5,962	21	953,406	24,748	2074,887	0	200,55	200,55	99,711	0	0	0	0	0	0	0
13:47:18	0	2074,929	9,941	9,961	9,965	5,927	5,961	21	953,406	24,748	2074,887	0	200,55	200,55	99,711	0	0	0	0	0	0	0
13:47:18	-90,087	2074,028	9,843	9,961	9,965	5,917	5,961	21	953,406	24,748	2074,028	0	200,55	200,55	99,711	0	0	0	0	0	0	0
13:47:18	0	2074,028	9,843	9,863	9,965	5,917	5,96	21	953,406	24,748	2074,028	0	200,55	200,55	99,711	0	0	0	0	0	0	0
13:47:18	0	2074,028	9,843	9,863	9,965	5,917	5,959	21	953,406	24,748	2074,028	0	200,55	200,55	99,711	0	0	0	0	0	0	0
13:47:18	0	2074,028	9,843	9,814	9,965	5,917	5,958	21	953,406	24,748	2074,028	0	200,55	200,55	99,711	0	0	0	0	0	0	0
13:47:18	90,087	2074,929	9,941	9,961	9,965	5,927	5,957	21	953,406	24,748	2074,029	0	200,55	200,55	99,711	0	0	0	0	0	0	0
13:47:18	0	2074,929	9,941	9,863	9,965	5,927	5,957	21	953,406	24,748	2074,03	0	200,55	200,55	99,711	0	0	0	0	0	0	0
13:47:18	0	2074,929	9,941	9,863	9,965	5,927	5,956	21	953,406	24,748	2074,03	0	200,851	200,851	99,713	0	0	0	0	0	0	0
13:47:18	-135,156	2073,577	9,795	9,716	9,965	5,913	5,955	21	953,406	24,748	2073,577	0	200,851	200,851	99,713	0	0	0	0	0	0	0
13:47:18	96,508	2074,543	9,99	9,961	9,96	5,923	5,955	21	953,406	24,748	2073,578	0	200,851	200,851	99,713	0	0	0	0	0	0	0
13:47:18	0	2074,543	9,99	9,961	9,96	5,923	5,954	21	953,406	24,748	2073,579	0	200,851	200,851	99,713	0	0	0	0	0	0	0
13:47:18	0	2074,543	9,99	10,009	9,96	5,923	5,954	21	953,406	24,748	2073,58	0	200,851	200,851	99,713	0	0	0	0	0	0	0
13:47:18	-45,068	2074,092	9,941	9,863	9,96	5,918	5,953	21	953,406	24,748	2073,581	0	200,851	200,851	99,713	0	0	0	0	0	0	0
13:47:18	-141,528	2072,677	9,697	9,814	9,965	5,903	5,952	21	953,406	24,748	2072,677	0	200,851	200,851	99,713	0	0	0	0	0	0	0
13:47:18	0	2072,677	9,697	9,716	9,965	5,903	5,951	21	953,406	24,748	2072,677	0	200,851	200,851	99,713	0	0	0	0	0	0	0
13:47:18	6,42	2072,741	9,795	9,814	9,96	5,904	5,95	21	953,406	24,748	2072,677	0	200,851	200,851	99,713	0	0	0	0	0	0	0
13:47:18	225,219	2074,993	10,039	10,058	9,96	5,927	5,95	21	953,406	24,748	2072,679	0	200,851	200,851	99,713	0	0	0	0	0	0	0
13:47:18	-45,043	2074,543	9,99	10,009	9,96	5,923	5,949	21	953,406	24,748	2072,681	0	200,851	200,851	99,713	0	0	0	0	0	0	0
13:47:18	-45,068	2074,092	9,941	10,009	9,96	5,918	5,948	21	953,406	24,748	2072,682	0	200,851	200,851	99,713	0	0	0	0	0	0	0
13:47:18	-3,149	2074,06	9,941	9,863	9,96	5,918	5,948	21	953,406	24,748	2072,684	0	200,851	200,851	99,713	0	0	0	0	0	0	0
13:47:18	3,149	2074,092	9,941	10,009	9,96	5,918	5,947	21	953,406	24,748	2072,685	0	200,851	200,851	99,713	0	0	0	0	0	0	0
13:47:18	41,894	2074,511	9,99	10,058	9,96	5,922	5,947	21	953,406	24,748	2072,687	0	200,851	200,851	99,713	0	0	0	0	0	0	0
13:47:18	138,354	2075,894	10,136	10,205	9,96	5,937	5,947	21	953,406	24,748	2072,69	0	200,851	200,851	99,713	0	0	0	0	0	0	0
13:47:18	135,205	2077,246	10,283	10,4	9,96	5,95	5,947	21	953,406	24,748	2072,695	0	200,851	200,851	99,713	0	0	0	0	0	0	0
13:47:18	444,433	2081,691	10,673	10,84	9,965	5,996	5,948	21	953,406	24,748	2072,704	0	200,851	200,851	99,713	0	0	0	0	0	0	0
13:47:18	488,867	2086,579	11,113	11,377	9,969	6,047	5,95	21	953,406	24,748	2072,718	0	200,851	200,851	99,713	0	0	0	0	0	0	0
13:47:18	568,554	2092,265	11,455	11,816	9,984	6,105	5,953	21	953,406	24,748	2072,737	0	200,851	200,851	99,713	0	0	0	0	0	0	0
13:47:18	786,401	2100,129	11,943	12,451	10,003	6,186	5,957	21	953,406	24,748	2072,764	0	200,851	200,851	99,713	0	0	0	0	0	0	0
13:47:18	648,925	2106,618	12,187	13,037	10,027	6,253	5,963	21	953,406	24,748	2072,798	0	200,851	200,851	99,713	0	0	0	0	0	0	0
13:47:18	865,6	2115,274	12,48	13,574	10,06	6,343	5,97	21	953,406	24,748	2072,841	0	200,851	200,851	99,713	0	0	0	0	0	0	0
13:47:18	707,861	2122,353	12,431	13,72	10,103	6,416	5,979	21	953,406	24,748	2072,89	0	200,851	200,851	99,713	0	0	0	0	0	0	0
13:47:18	1013,647	2132,489	12,48	13,769	10,158	6,52	5,99	21	953,406	24,748	2072,95	0	200,851	200,851	99,713	0	0	0	0	0	0	0
13:47:18	738,012	2139,869	12,285	13,867	10,21	6,596	6,002	21	953,406	24,748	2073,017	0	200,851	200,851	99,713	0	0	0	0	0	0	0
13:47:18	1146,704	2151,337	12,431	14,062	10,267	6,714	6,016	21	953,406	24,748	2073,095	0	200,851	200,851	99,713	0	0	0	0	0	0	0
13:47:18	1109,838	2162,435	12,675	14,258	10,317	6,829	6,032	21	953,406	24,748	2073,185	0	200,851	200,851	99,713	0	0	0	0	0	0	0
13:47:18	1321,606	2175,651	13,164	14,99	10,367	6,965	6,05	21	953,406	24,748	2073,287	0	200,851	200,851	99,713	0	0	0	0	0	0	0
13:47:18	1113,867	2186,79	13,457	15,625	10,414	7,08	6,07	21	953,406	24,748	2073,4	0	200,851	200,851	99,713	0	0	0	0	0	0	0
13:47:18	1458,325	2201,373	14,14	16,015	10,461	7,23	6,093	21	953,406	24,748	2073,528	0	200,851	200,851	99,713	0	0	0	0	0	0	0
13:47:18	1265,844	2214,031	14,629	16,699	10,506	7,361	6,118	21	953,406	24,748	2073,669	0	200,851	200,851	99,713	0	0	0	0	0	0	0
13:47:18	1218,31	2226,214	14,873	16,943	10,562	7,486	6,144	21	953,406	24,748	2073,821	0	200,851	200,851	99,713	0	0	0	0	0	0	0
13:47:18	1128,637	2237,501	14,97	17,285	10,621	7,603	6,173	21	953,406	24,748	2073,985	0	200,851	200,851	99,713	0	0	0	0	0	0	0
13:47:18	1211,45	2249,615	15,117	17,578	10,682	7,727	6,204	21	953,406	24,748	2074,161	0	200,851	200,851	99,713	0	0	0	0	0	0	0
13:47:18	1057,251	2260,188	14,922	17,773	10,752	7,836	6,236	21	953,406	24,748	2074,347	0	200,851	200,851	99,713	0	0	0	0	0	0	0
13:47:18	1200,341	2272,191	14,97	18,066	10,817	7,96	6,269	21	953,406	24,748	2074,545	0	200,851	200,851	99,713	0	0	0	0	0	0	0
13:47:18	1299,34	2285,185	15,117	17,822	10,883	8,094	6,305	21	953,406	24,748	2074,755	0	200,851	200,851	99,713	0	0	0	0	0	0	0
13:47:18	1363,134	2298,816	15,41	18,31	10,944	8,235	6,343	21	953,406	24,748	2074,98	0	200,851	200,851	99,713	0	0	0	0	0	0	0
13:47:18	1548,461	2314,301	15,898	18,603	11,006	8,394	6,383	21	953,406	24,748	2075,219	0	200,851	200,851	99,713	0	0	0	0	0	0	0
13:47:18	1138,208	2325,683	16,045	19,043	11,062	8,512	6,425	21	953,406	24,748	2075,469	0	200,851	200,851	99,713	0	0	0	0	0	0	0
13:47:18	1598,291	2341,666	16,582	19,726	11,123	8,676	6,469	21	953,406	24,748	2075,735	0	200,851	200,851	99,713	0	0	0	0	0	0	0
13:47:18	1646,606	2358,132	17,168	20,263	11,185	8,846	6,516	21	953,406	24,748	2076,018	0	200,851	200,851	99,713	0	0	0	0	0	0	0
13:47:18	1279,858	2370,93	17,314	20,215	11,249	8,978	6,564	21	953,406	24,748	2076,313	0	200,851	200,851	99,713	0	0	0	0	0	0	0
13:47:18	1506,518	2385,995	17,558	20,898	11,321	9,133	6,614	21	953,406	24,748	2076,622	0	200,851	200,851	99,713	0	0	0	0	0	0	0
13:47:18	1451,538	2400,511	17,851	20,898	11,387	9,283	6,667	21	953,406	24,748	2076,946	0	200,851	200,851	99,713	0	0	0	0	0	0	0
13:47:18	1629,077	2416,802	18,291	21,094	11,455	9,451	6,721	21	953,406	24,748	2077,286	0	200,851	200,851	99,713	0	0	0	0	0	0	0
13:47:18	1596,142	2432,763	18,779	21,484	11,519	9,616	6,778	21	953,406	24,748	2077,641	0	200,851	200,851	99,713	0	0	0	0	0	0	0
13:47:18	1393,408	2446,697	19,023	21,777	11,584	9,759	6,837	21	953,406	24,748	2078,011	0	200,851	200,851	99,713	0	0	0	0	0	0	0
13:47:18	770,703	2454,404	18,633	20,947	11,648	9,839	6,895	21	953,406	24,748	2078,387	0	200,851	200,851	99,713	0	0	0	0	0	0	0
13:47:18	1289,502	2467,299	18,779	20,898	11,713	9,972	6,956	21	953,406	24,748	2078,776	0	200,851	200,851	99,713	0	0	0	0	0	0	0
13:47:18	915,673	2476,456	18,681	21,045	11,77	10,066	7,017	21	953,406	24,748	2079,174	0	200,851	200,851	99,713	0	0	0	0	0	0	0
13:47:18	1474,194	2491,198	19,17	21,924	11,827	10,218	7,079	21	953,406	24,748	2079,586	0	200,851	200,851	99,713	0	0	0	0	0	0	0
13:47:18	1618,969	2507,388	19,804	22,021	11,883	10,385	7,144	21	953,406	24,748	2080,013	0	200,851	200,851	99,713	0	0	0	0	0	0	0
13:47:18	972,168	2517,109	19,853	22,119	11,935	10,485	7,21	21	953,406	24,748	2080,45	0	200,851	200,851	99,713	0	0	0	0	0	0	0
13:47:18	1303,198	2530,141	20,244	22,558	11,987	10,62	7,277	21	953,406	24,748	2080,9	0	200,851	200,851	99,713	0	0	0	0	0	0	0
13:47:18	1302,099	2543,162	20,635	23,096	12,039	10,754	7,345	21	953,406	24,748	2081,362	0	200,851	200,851	99,713	0	0	0	0	0	0	0
13:47:18	1121,801	2554,38	20,83	22,656	12,091	10,869	7,414	21	953,406	24,748	2081,835	0	200,851	200,851	99,713	0	0	0	0	0	0	0
13:47:18	884,252	2563,223	20,635	22,656	12,152	10,961	7,483	21	953,406	24,748	2082,317	0	200,851	200,851	99,713	0	0	0	0	0	0	0
13:47:18	1142,871	2574,651	20,781	22,851	12,208	11,078	7,554	21	953,406	24,748	2082,809	0	200,851	200,851	99,713	0	0	0	0	0	0	0
13:47:18	1346,484	2588,116	21,074	22,558	12,267	11,217	7,626	21	953,406	24,748	2083,315	0	200,851	200,851	99,713	0	0	0	0	0	0	0
13:47:18	1145,996	2599,576	21,269	23,144	12,321	11,335	7,699	21	953,406	24,748	2083,831	0	200,851	200,851	99,713	0	0	0	0	0	0	0
13:47:18	1244,751	2612,024	21,611	23,34	12,372	11,464	7,772	21	953,406	24,748	2084,359	0	200,851	200,851	99,713	0	0	0	0	0	0	0
13:47:18	1154,272	2623,567	21,904	24,023	12,421	11,583	7,847	21	953,406	24,748	2084,898	0	200,851	200,851	99,713	0	0	0	0	0	0	0
13:47:18	1253,149	2636,098	22,295	23,974	12,47	11,712	7,923	21	953,406	24,748	2085,45	0	200,851	200,851	99,713	0	0	0	0	0	0	0
13:47:18	1204,98	2648,148	22,637	24,512	12,518	11,836	8	21	953,406	24,748	2086,013	0	200,851	200,851	99,713	0	0	0	0	0	0	0
13:47:18	899,56	2657,143	22,685	24,512	12,566	11,929	8,077	21	953,406	24,748	2086,584	0	200,851	200,851	99,713	0	0	0	0	0	0	0
13:47:18	1069,824	2667,842	22,881	24,609	12,615	12,039	8,154	21	953,406	24,748	2087,165	0	200,851	200,851	99,713	0	0	0	0	0	0	0
13:47:18	1145,678	2679,298	23,125	24,707	12,666	12,157	8,233	21	953,406	24,748	2087,757	0	200,851	200,851	99,713	0	0	0	0	0	0	0
13:47:18	842,993	2687,728	23,125	24,609	12,713	12,244	8,311	21	953,406	24,748	2088,357	0	200,851	200,851	99,713	0	0	0	0	0	0	0
13:47:18	911,596	2696,844	23,125	24,707	12,764	12,338	8,39	21	953,406	24,748	2088,966	0	200,851	200,851	99,713	0	0	0	0	0	0	0
13:47:18	922,314	2706,067	23,125	24,609	12,816	12,433	8,47	21	953,406	24,748	2089,583	0	200,851	200,851	99,713	0	0	0	0	0	0	0
13:47:18	906,176	2715,129	23,271	24,707	12,859	12,527	8,549	21	953,406	24,748	2090,208	0	200,851	200,851	99,713	0	0	0	0	0	0	0
13:47:18	1055,468	2725,684	23,564	24,609	12,902	12,635	8,629	21	953,406	24,748	2090,844	0	200,851	200,851	99,713	0	0	0	0	0	0	0
13:47:18	876,025	2734,444	23,76	25,146	12,94	12,726	8,71	21	953,406	24,748	2091,487	0	200,851	200,851	99,713	0	0	0	0	0	0	0
13:47:18	1107,519	2745,519	24,101	25,537	12,983	12,84	8,791	21	953,406	24,748	2092,141	0	200,851	200,851	99,713	0	0	0	0	0	0	0
13:47:18	877,954	2754,299	24,297	25,537	13,021	12,93	8,872	21	953,406	24,748	2092,804	0	200,851	200,851	99,713	0	0	0	0	0	0	0
13:47:18	983,642	2764,135	24,59	25,83	13,06	13,032	8,953	21	953,406	24,748	2093,475	0	200,851	200,851	99,713	0	0	0	0	0	0	0
13:47:18	974,56	2773,881	24,785	26,074	13,104	13,132	9,035	21	953,406	24,748	2094,155	0	200,851	200,851	99,713	0	0	0	0	0	0	0
13:47:18	787,793	2781,759	24,736	26,025	13,15	13,214	9,117	21	953,406	24,748	2094,843	0	200,851	200,851	99,713	0	0	0	0	0	0	0
13:47:18	765,991	2789,419	24,736	25,928	13,193	13,292	9,199	21	953,406	24,748	2095,537	0	200,851	200,851	99,713	0	0	0	0	0	0	0
13:47:18	878,247	2798,201	24,785	25,928	13,24	13,383	9,281	21	953,406	24,748	2096,24	0	200,851	200,851	99,713	0	0	0	0	0	0	0
13:47:18	928,588	2807,487	25,029	26,025	13,278	13,479	9,363	21	953,406	24,748	2096,951	0	200,851	200,851	99,713	0	0	0	0	0	0	0
13:47:18	1031,665	2817,804	25,42	26,465	13,314	13,585	9,446	21	953,406	24,748	2097,672	0	200,851	200,851	99,713	0	0	0	0	0	0	0
13:47:18	775,634	2825,56	25,566	26,465	13,349	13,665	9,529	21	953,406	24,748	2098,4	0	200,851	200,851	99,713	0	0	0	0	0	0	0
13:47:18	938,867	2834,949	25,908	26,709	13,382	13,762	9,612	21	953,406	24,748	2099,137	0	200,851	200,851	99,713	0	0	0	0	0	0	0
13:47:18	779,882	2842,748	26,152	26,807	13,412	13,842	9,695	21	953,406	24,748	2099,88	0	200,851	200,851	99,713	0	0	0	0	0	0	0
13:47:18	921,289	2851,961	26,494	27,148	13,444	13,937	9,778	21	953,406	24,748	2100,632	0	200,851	200,851	99,713	0	0	0	0	0	0	0
13:47:18	630,249	2858,263	26,543	27,49	13,477	14,002	9,861	21	953,406	24,748	2101,39	0	200,851	200,851	99,713	0	0	0	0	0	0	0
13:47:19	1029,76	2868,561	26,982	27,588	13,509	14,108	9,944	21	953,406	24,748	2102,157	0	200,851	200,851	99,713	0	0	0	0	0	0	0
13:47:19	575,61	2874,317	26,982	27,685	13,542	14,168	10,027	21,2	951,006	24,748	2102,929	0	200,851	200,851	99,713	0	0	0	0	0	0	0
13:47:19	655,883	2880,876	27,031	27,685	13,574	14,235	10,11	21,2	951,006	24,748	2103,707	0	200,851	200,851	99,713	0	0	0	0	0	0	0
13:47:19	596,435	2886,84	27,031	27,637	13,608	14,297	10,192	21,2	951,006	24,748	2104,49	0	200,851	200,851	99,713	0	0	0	0	0	0	0
13:47:19	446,435	2891,304	26,885	27,588	13,641	14,343	10,273	21,2	951,006	24,748	2105,277	0	200,851	200,851	99,713	0	0	0	0	0	0	0
13:47:19	753,686	2898,841	27,129	27,637	13,669	14,421	10,354	21,2	951,006	24,748	2106,07	0	200,851	200,851	99,713	0	0	0	0	0	0	0
13:47:19	703,295	2905,874	27,324	27,93	13,697	14,493	10,436	21,2	951,006	24,748	2106,87	0	200,851	200,851	99,713	0	0	0	0	0	0	0
13:47:19	571,875	2911,593	27,471	27,832	13,721	14,552	10,516	21,2	951,006	24,748	2107,675	0	200,851	200,851	99,713	0	0	0	0	0	0	0
13:47:19	626,074	2917,854	27,666	28,174	13,745	14,617	10,597	21,2	951,006	24,748	2108,485	0	200,851	200,851	99,713	0	0	0	0	0	0	0
13:47:19	576,684	2923,62	27,812	28,467	13,769	14,676	10,677	21,2	951,006	24,748	2109,3	0	200,851	200,851	99,713	0	0	0	0	0	0	0
13:47:19	705,297	2930,673	28,008	28,467	13,797	14,749	10,756	21,2	951,006	24,748	2110,121	0	200,851	200,851	99,713	0	0	0	0	0	0	0
13:47:19	376,489	2934,438	27,959	28,32	13,821	14,788	10,835	21,2	951,006	24,748	2110,946	0	202,159	202,159	99,718	0	0	0	0	0	0	0
13:47:19	497,29	2939,411	27,861	28,223	13,854	14,839	10,914	21,2	951,006	24,748	2111,774	0	202,159	202,159	99,718	0	0	0	0	0	0	0
13:47:19	314,184	2942,553	27,666	28,027	13,883	14,871	10,992	21,2	951,006	24,748	2112,605	0	202,159	202,159	99,718	0	0	0	0	0	0	0
13:47:19	563,623	2948,189	27,715	28,174	13,912	14,929	11,069	21,2	951,006	24,748	2113,441	0	202,159	202,159	99,718	0	0	0	0	0	0	0
13:47:19	439,697	2952,586	27,812	28,125	13,931	14,975	11,145	21,2	951,006	24,748	2114,28	0	202,159	202,159	99,718	0	0	0	0	0	0	0
13:47:19	640,625	2958,993	28,105	28,369	13,95	15,041	11,222	21,2	951,006	24,748	2115,124	0	202,159	202,159	99,718	0	0	0	0	0	0	0
13:47:19	442,26	2963,415	28,203	28,564	13,969	15,086	11,298	21,2	951,006	24,748	2115,973	0	202,159	202,159	99,718	0	0	0	0	0	0	0
13:47:19	636,792	2969,783	28,496	29,004	13,987	15,152	11,373	21,2	951,006	24,748	2116,827	0	202,159	202,159	99,718	0	0	0	0	0	0	0
13:47:19	406,005	2973,843	28,643	29,004	14,002	15,194	11,448	21,2	951,006	24,748	2117,683	0	202,159	202,159	99,718	0	0	0	0	0	0	0
13:47:19	483,911	2978,682	28,789	29,248	14,02	15,244	11,522	21,2	951,006	24,748	2118,545	0	202,159	202,159	99,718	0	0	0	0	0	0	0
13:47:19	487,084	2983,553	28,935	29,248	14,039	15,294	11,596	21,2	951,006	24,748	2119,41	0	202,159	202,159	99,718	0	0	0	0	0	0	0
13:47:19	196,63	2985,519	28,789	28,906	14,059	15,314	11,669	21,2	951,006	24,748	2120,276	0	202,159	202,159	99,718	0	0	0	0	0	0	0
13:47:19	244,506	2987,964	28,691	29,004	14,078	15,339	11,741	21,2	951,006	24,748	2121,143	0	202,159	202,159	99,718	0	0	0	0	0	0	0
13:47:19	432,788	2992,292	28,789	29,053	14,096	15,384	11,813	21,2	951,006	24,748	2122,014	0	202,159	202,159	99,718	0	0	0	0	0	0	0
13:47:19	305,029	2995,343	28,838	29,102	14,111	15,415	11,883	21,2	951,006	24,748	2122,888	0	202,159	202,159	99,718	0	0	0	0	0	0	0
13:47:19	471,24	3000,055	28,984	29,248	14,128	15,464	11,954	21,2	951,006	24,748	2123,765	0	202,159	202,159	99,718	0	0	0	0	0	0	0
13:47:19	289,038	3002,945	28,935	29,053	14,147	15,494	12,023	21,2	951,006	24,748	2124,644	0	202,159	202,159	99,718	0	0	0	0	0	0	0
13:47:19	328,979	3006,235	29,082	29,346	14,157	15,528	12,092	21,2	951,006	24,748	2125,526	0	202,159	202,159	99,718	0	0	0	0	0	0	0
13:47:19	495,166	3011,187	29,326	29,541	14,171	15,579	12,16	21,2	951,006	24,748	2126,411	0	202,159	202,159	99,718	0	0	0	0	0	0	0
13:47:19	340,307	3014,59	29,424	29,687	14,184	15,614	12,228	21,2	951,006	24,748	2127,299	0	202,159	202,159	99,718	0	0	0	0	0	0	0
13:47:19	87,67	3015,467	29,326	29,541	14,195	15,623	12,294	21,2	951,006	24,748	2128,188	0	202,159	202,159	99,718	0	0	0	0	0	0	0
13:47:19	386,328	3019,33	29,473	29,687	14,208	15,663	12,36	21,2	951,006	24,748	2129,079	0	202,159	202,159	99,718	0	0	0	0	0	0	0
13:47:19	196,02	3021,29	29,424	29,541	14,222	15,683	12,426	21,2	951,006	24,748	2129,971	0	202,159	202,159	99,718	0	0	0	0	0	0	0
13:47:19	257,25	3023,863	29,424	29,59	14,236	15,709	12,49	21,2	951,006	24,748	2130,865	0	202,159	202,159	99,718	0	0	0	0	0	0	0
13:47:19	221,069	3026,073	29,473	29,687	14,245	15,732	12,553	21,2	951,006	24,748	2131,76	0	202,159	202,159	99,718	0	0	0	0	0	0	0
13:47:19	320,678	3029,28	29,619	29,785	14,255	15,765	12,616	21,2	951,006	24,748	2132,657	0	202,159	202,159	99,718	0	0	0	0	0	0	0
13:47:19	169,702	3030,977	29,619	29,785	14,264	15,783	12,679	21,2	951,006	24,748	2133,556	0	202,159	202,159	99,718	0	0	0	0	0	0	0
13:47:19	256,347	3033,541	29,668	29,883	14,276	15,809	12,74	21,2	951,006	24,748	2134,455	0	202,159	202,159	99,718	0	0	0	0	0	0	0
13:47:19	99,584	3034,536	29,668	29,785	14,281	15,819	12,8	21,2	951,006	24,748	2135,355	0	202,159	202,159	99,718	0	0	0	0	0	0	0
13:47:19	301,147	3037,548	29,814	29,883	14,29	15,851	12,86	21,2	951,006	24,748	2136,257	0	202,159	202,159	99,718	0	0	0	0	0	0	0
13:47:19	234,399	3039,892	29,961	29,932	14,294	15,875	12,919	21,2	951,006	24,748	2137,161	0	202,159	202,159	99,718	0	0	0	0	0	0	0
13:47:19	100,878	3040,901	29,961	29,98	14,3	15,885	12,977	21,2	951,006	24,748	2138,065	0	202,159	202,159	99,718	0	0	0	0	0	0	0
13:47:19	300,17	3043,902	30,107	30,225	14,308	15,916	13,035	21,2	951,006	24,748	2138,971	0	202,159	202,159	99,718	0	0	0	0	0	0	0
13:47:19	-37,377	3043,529	29,912	29,883	14,317	15,912	13,091	21,2	951,006	24,748	2139,875	0	202,159	202,159	99,718	0	0	0	0	0	0	0
13:47:19	164,379	3045,172	29,912	29,883	14,327	15,929	13,147	21,2	951,006	24,748	2140,781	0	202,159	202,159	99,718	0	0	0	0	0	0	0
13:47:19	13,183	3045,304	29,766	29,785	14,336	15,93	13,202	21,2	951,006	24,748	2141,685	0	202,159	202,159	99,718	0	0	0	0	0	0	0
13:47:19	-69,287	3044,611	29,619	29,736	14,34	15,923	13,255	21,2	951,006	24,748	2142,588	0	202,159	202,159	99,718	0	0	0	0	0	0	0
13:47:19	384,716	3048,459	29,912	30,078	14,345	15,963	13,308	21,2	951,006	24,748	2143,494	0	202,159	202,159	99,718	0	0	0	0	0	0	0
13:47:19	18,676	3048,645	29,912	29,98	14,346	15,965	13,36	21,2	951,006	24,748	2144,399	0	202,159	202,159	99,718	0	0	0	0	0	0	0
13:47:19	265,307	3051,298	30,107	30,127	14,35	15,992	13,412	21,2	951,006	24,748	2145,306	0	202,159	202,159	99,718	0	0	0	0	0	0	0
13:47:19	113,989	3052,438	30,156	30,225	14,353	16,004	13,463	21,2	951,006	24,748	2146,213	0	202,159	202,159	99,718	0	0	0	0	0	0	0
13:47:19	36,059	3052,799	30,156	30,078	14,355	16,008	13,513	21,2	951,006	24,748	2147,119	0	202,159	202,159	99,718	0	0	0	0	0	0	0
13:47:19	-18,652	3052,612	30,059	29,932	14,36	16,006	13,561	21,2	951,006	24,748	2148,024	0	202,159	202,159	99,718	0	0	0	0	0	0	0
13:47:19	62,451	3053,237	30,059	30,127	14,363	16,012	13,609	21,2	951,006	24,748	2148,93	0	202,159	202,159	99,718	0	0	0	0	0	0	0
13:47:19	130,322	3054,54	30,107	30,225	14,368	16,026	13,657	21,2	951,006	24,748	2149,835	0	202,159	202,159	99,718	0	0	0	0	0	0	0
13:47:19	-30,737	3054,233	30,059	29,98	14,369	16,023	13,703	21,2	951,006	24,748	2150,739	0	202,159	202,159	99,718	0	0	0	0	0	0	0
13:47:19	112,939	3055,362	30,107	30,127	14,372	16,034	13,749	21,2	951,006	24,748	2151,644	0	202,159	202,159	99,718	0	0	0	0	0	0	0
13:47:19	0	3055,362	30,107	30,078	14,372	16,034	13,794	21,2	951,006	24,748	2152,548	0	202,159	202,159	99,718	0	0	0	0	0	0	0
13:47:19	-50,463	3054,858	30,059	30,078	14,372	16,029	13,838	21,2	951,006	24,748	2153,45	0	202,159	202,159	99,718	0	0	0	0	0	0	0
13:47:19	201,904	3056,877	30,254	30,225	14,372	16,05	13,881	21,2	951,006	24,748	2154,353	0	202,159	202,159	99,718	0	0	0	0	0	0	0
13:47:19	-131,665	3055,56	30,107	29,98	14,373	16,036	13,923	21,2	951,006	24,748	2155,255	0	202,159	202,159	99,718	0	0	0	0	0	0	0
13:47:19	94,238	3056,502	30,156	30,225	14,376	16,046	13,965	21,2	951,006	24,748	2156,156	0	202,159	202,159	99,718	0	0	0	0	0	0	0
13:47:19	-31,762	3056,185	30,107	30,078	14,377	16,043	14,006	21,2	951,006	24,748	2157,056	0	202,159	202,159	99,718	0	0	0	0	0	0	0
13:47:19	0	3056,185	30,107	29,98	14,377	16,043	14,046	21,2	951,006	24,748	2157,955	0	202,159	202,159	99,718	0	0	0	0	0	0	0
13:47:19	10,888	3056,294	30,059	29,98	14,38	16,044	14,085	21,2	951,006	24,748	2158,853	0	202,159	202,159	99,718	0	0	0	0	0	0	0
13:47:19	0	3056,294	30,059	29,932	14,38	16,044	14,123	21,2	951,006	24,748	2159,751	0	202,159	202,159	99,718	0	0	0	0	0	0	0
13:47:19	-81,176	3055,482	29,961	29,883	14,381	16,035	14,161	21,2	951,006	24,748	2160,646	0	202,159	202,159	99,718	0	0	0	0	0	0	0
13:47:19	100,927	3056,491	30,059	29,883	14,381	16,046	14,198	21,2	951,006	24,748	2161,542	0	202,159	202,159	99,718	0	0	0	0	0	0	0
13:47:19	-151,416	3054,977	29,912	29,736	14,381	16,03	14,234	21,2	951,006	24,748	2162,436	0	202,159	202,159	99,718	0	0	0	0	0	0	0
13:47:19	-120,654	3053,77	29,814	29,98	14,38	16,018	14,269	21,2	951,006	24,748	2163,327	0	202,159	202,159	99,718	0	0	0	0	0	0	0
13:47:19	100,927	3054,78	29,912	29,98	14,38	16,028	14,303	21,2	951,006	24,748	2164,218	0	202,159	202,159	99,718	0	0	0	0	0	0	0
13:47:19	50,463	3055,284	29,961	30,078	14,38	16,033	14,337	21,2	951,006	24,748	2165,109	0	202,159	202,159	99,718	0	0	0	0	0	0	0
13:47:19	0	3055,284	29,961	29,98	14,38	16,033	14,37	21,2	951,006	24,748	2165,999	0	202,159	202,159	99,718	0	0	0	0	0	0	0
13:47:19	-50,463	3054,78	29,912	29,932	14,38	16,028	14,403	21,2	951,006	24,748	2166,888	0	202,159	202,159	99,718	0	0	0	0	0	0	0
13:47:19	-252,294	3052,257	29,668	29,736	14,38	16,002	14,434	21,2	951,006	24,748	2167,773	0	202,159	202,159	99,718	0	0	0	0	0	0	0
13:47:19	-545,874	3046,798	29,18	29,004	14,378	15,946	14,464	21,2	951,006	24,748	2168,652	0	202,159	202,159	99,718	0	0	0	0	0	0	0
13:47:19	-605,712	3040,741	28,691	28,223	14,372	15,883	14,492	21,2	951,006	24,748	2169,525	0	202,159	202,159	99,718	0	0	0	0	0	0	0
13:47:19	-828,222	3032,459	28,105	27,1	14,36	15,798	14,517	21,2	951,006	24,748	2170,388	0	202,159	202,159	99,718	0	0	0	0	0	0	0
13:47:19	-879,907	3023,66	27,666	26,269	14,336	15,707	14,541	21,2	951,006	24,748	2171,241	0	202,159	202,159	99,718	0	0	0	0	0	0	0
13:47:19	-1127,319	3012,386	27,129	25,391	14,304	15,591	14,561	21,2	951,006	24,748	2172,082	0	202,159	202,159	99,718	0	0	0	0	0	0	0
13:47:19	-836,792	3004,018	27,178	25,049	14,254	15,505	14,58	21,2	951,006	24,748	2172,914	0	202,159	202,159	99,718	0	0	0	0	0	0	0
13:47:19	-1152,002	2992,498	27,031	24,463	14,198	15,386	14,595	21,2	951,006	24,748	2173,734	0	202,159	202,159	99,718	0	0	0	0	0	0	0
13:47:19	-767,822	2984,82	27,324	24,512	14,138	15,307	14,609	21,2	951,006	24,748	2174,545	0	202,159	202,159	99,718	0	0	0	0	0	0	0
13:47:19	-1237,085	2972,449	27,178	24,267	14,078	15,179	14,621	21,2	951,006	24,748	2175,343	0	202,159	202,159	99,718	0	0	0	0	0	0	0
13:47:19	-1140,258	2961,047	26,982	24,267	14,025	15,062	14,629	21,2	951,006	24,748	2176,128	0	202,159	202,159	99,718	0	0	0	0	0	0	0
13:47:19	-1376,098	2947,286	26,543	23,828	13,973	14,92	14,635	21,2	951,006	24,748	2176,899	0	202,159	202,159	99,718	0	0	0	0	0	0	0
13:47:19	-1647,045	2930,815	25,762	22,217	13,926	14,75	14,637	21,2	951,006	24,748	2177,653	0	202,159	202,159	99,718	0	0	0	0	0	0	0
13:47:19	-1264,941	2918,166	25,273	22,705	13,883	14,62	14,637	21,2	951,006	24,748	2178,394	0	202,159	202,159	99,718	0	0	0	0	0	0	0
13:47:19	-1482,299	2903,343	24,736	21,582	13,83	14,467	14,633	21,2	951,006	24,748	2179,119	0	202,159	202,159	99,718	0	0	0	0	0	0	0
13:47:19	-574,926	2897,594	25,176	22,363	13,773	14,408	14,629	21,2	951,006	24,748	2179,837	0	202,159	202,159	99,718	0	0	0	0	0	0	0
13:47:19	-1527,441	2882,319	24,687	22,021	13,715	14,25	14,622	21,2	951,006	24,748	2180,539	0	202,159	202,159	99,718	0	0	0	0	0	0	0
13:47:19	-925,122	2873,068	24,932	22,363	13,65	14,155	14,612	21,2	951,006	24,748	2181,232	0	202,159	202,159	99,718	0	0	0	0	0	0	0
13:47:19	-1420,605	2858,862	24,687	22,168	13,584	14,008	14,601	21,2	951,006	24,748	2181,909	0	202,159	202,159	99,718	0	0	0	0	0	0	0
13:47:19	-1066,162	2848,2	24,785	22,119	13,519	13,898	14,587	21,2	951,006	24,748	2182,576	0	202,159	202,159	99,718	0	0	0	0	0	0	0
13:47:19	-1198,169	2836,219	24,687	21,826	13,457	13,775	14,571	21,2	951,006	24,748	2183,229	0	202,159	202,159	99,718	0	0	0	0	0	0	0
13:47:19	-1522,485	2820,994	24,199	21,582	13,399	13,618	14,552	21,2	951,006	24,748	2183,867	0	202,159	202,159	99,718	0	0	0	0	0	0	0
13:47:19	-1306,86	2807,925	23,76	20,801	13,351	13,483	14,531	21,2	951,006	24,748	2184,491	0	202,159	202,159	99,718	0	0	0	0	0	0	0
13:47:19	-1009,301	2797,832	23,564	21,435	13,305	13,379	14,509	21,2	951,006	24,748	2185,104	0	202,159	202,159	99,718	0	0	0	0	0	0	0
13:47:19	-967,626	2788,156	23,271	21,142	13,268	13,279	14,485	21,2	951,006	24,748	2185,707	0	202,159	202,159	99,718	0	0	0	0	0	0	0
13:47:19	-1305,371	2775,102	22,637	20,898	13,23	13,145	14,458	21,2	951,006	24,748	2186,297	0	202,159	202,159	99,718	0	0	0	0	0	0	0
13:47:20	-1010,595	2764,996	22,295	20,459	13,193	13,041	14,431	21,4	953,866	24,748	2186,875	0	202,159	202,159	99,718	0	0	0	0	0	0	0
13:47:20	-1130,566	2753,691	21,855	20,459	13,155	12,924	14,401	21,4	953,866	24,748	2187,442	0	202,159	202,159	99,718	0	0	0	0	0	0	0
13:47:20	-895,8	2744,733	21,709	20,215	13,113	12,832	14,37	21,4	953,866	24,748	2187,999	0	202,159	202,159	99,718	0	0	0	0	0	0	0
13:47:20	-687,451	2737,858	21,709	19,922	13,074	12,761	14,339	21,4	953,866	24,748	2188,549	0	202,159	202,159	99,718	0	0	0	0	0	0	0
13:47:20	-872,802	2729,13	21,611	20,068	13,03	12,671	14,306	21,4	953,866	24,748	2189,09	0	202,159	202,159	99,718	0	0	0	0	0	0	0
13:47:20	-725,268	2721,877	21,562	20,068	12,992	12,596	14,272	21,4	953,866	24,748	2189,623	0	202,159	202,159	99,718	0	0	0	0	0	0	0
13:47:20	-775,927	2714,118	21,465	20,019	12,954	12,516	14,238	21,4	953,866	24,748	2190,147	0	202,159	202,159	99,718	0	0	0	0	0	0	0
13:47:20	-1019,067	2703,927	21,123	19,531	12,916	12,411	14,202	21,4	953,866	24,748	2190,661	0	202,159	202,159	99,718	0	0	0	0	0	0	0
13:47:20	-824,877	2695,679	20,976	19,531	12,878	12,326	14,165	21,4	953,866	24,748	2191,166	0	202,159	202,159	99,718	0	0	0	0	0	0	0
13:47:20	-820,385	2687,475	20,83	19,336	12,84	12,242	14,128	21,4	953,866	24,748	2191,663	0	202,159	202,159	99,718	0	0	0	0	0	0	0
13:47:20	-1056,176	2676,913	20,439	18,945	12,802	12,133	14,089	21,4	953,866	24,748	2192,148	0	204,737	204,737	99,729	0	0	0	0	0	0	0
13:47:20	-448,51	2672,428	20,586	19,14	12,769	12,086	14,049	21,4	953,866	24,748	2192,628	0	204,737	204,737	99,729	0	0	0	0	0	0	0
13:47:20	-1039,331	2662,035	20,293	18,799	12,727	11,979	14,009	21,4	953,866	24,748	2193,098	0	204,737	204,737	99,729	0	0	0	0	0	0	0
13:47:20	-661,596	2655,419	20,293	19,043	12,689	11,911	13,968	21,4	953,866	24,748	2193,56	0	204,737	204,737	99,729	0	0	0	0	0	0	0
13:47:20	-673,486	2648,684	20,293	18,994	12,652	11,842	13,926	21,4	953,866	24,748	2194,015	0	204,737	204,737	99,729	0	0	0	0	0	0	0
13:47:20	-660,351	2642,08	20,439	19,14	12,606	11,774	13,884	21,4	953,866	24,748	2194,463	0	204,737	204,737	99,729	0	0	0	0	0	0	0
13:47:20	-979,956	2632,281	20,097	18,799	12,57	11,673	13,84	21,4	953,866	24,748	2194,901	0	204,737	204,737	99,729	0	0	0	0	0	0	0
13:47:20	-814,355	2624,137	19,951	18,506	12,532	11,589	13,796	21,4	953,866	24,748	2195,33	0	204,737	204,737	99,729	0	0	0	0	0	0	0
13:47:20	-852,343	2615,614	19,756	18,457	12,495	11,501	13,751	21,4	953,866	24,748	2195,75	0	204,737	204,737	99,729	0	0	0	0	0	0	0
13:47:20	-711,694	2608,497	19,658	18,31	12,461	11,427	13,706	21,4	953,866	24,748	2196,163	0	204,737	204,737	99,729	0	0	0	0	0	0	0
13:47:20	-1069,531	2597,801	19,267	17,627	12,422	11,317	13,659	21,4	953,866	24,748	2196,565	0	204,737	204,737	99,729	0	0	0	0	0	0	0
13:47:20	-592,431	2591,877	19,316	18,261	12,386	11,256	13,612	21,4	953,866	24,748	2196,96	0	204,737	204,737	99,729	0	0	0	0	0	0	0
13:47:20	-672,9	2585,148	19,267	18,164	12,351	11,187	13,564	21,4	953,866	24,748	2197,348	0	204,737	204,737	99,729	0	0	0	0	0	0	0
13:47:20	-826,416	2576,884	19,023	18,115	12,317	11,101	13,516	21,4	953,866	24,748	2197,728	0	204,737	204,737	99,729	0	0	0	0	0	0	0
13:47:20	-702,978	2569,854	18,974	17,92	12,281	11,029	13,467	21,4	953,866	24,748	2198,1	0	204,737	204,737	99,729	0	0	0	0	0	0	0
13:47:20	-956,884	2560,285	18,633	17,285	12,245	10,93	13,417	21,4	953,866	24,748	2198,462	0	204,737	204,737	99,729	0	0	0	0	0	0	0
13:47:20	-580,322	2554,482	18,633	17,773	12,213	10,87	13,367	21,4	953,866	24,748	2198,818	0	204,737	204,737	99,729	0	0	0	0	0	0	0
13:47:20	-734,155	2547,14	18,486	17,578	12,179	10,795	13,317	21,4	953,866	24,748	2199,167	0	204,737	204,737	99,729	0	0	0	0	0	0	0
13:47:20	-997,656	2537,164	18,047	17,236	12,147	10,692	13,265	21,4	953,866	24,748	2199,505	0	204,737	204,737	99,729	0	0	0	0	0	0	0
13:47:20	-620,019	2530,964	17,998	17,041	12,115	10,628	13,214	21,4	953,866	24,748	2199,836	0	204,737	204,737	99,729	0	0	0	0	0	0	0
13:47:20	-518,066	2525,783	17,9	17,041	12,091	10,575	13,162	21,4	953,866	24,748	2200,162	0	204,737	204,737	99,729	0	0	0	0	0	0	0
13:47:20	-834,326	2517,44	17,558	16,748	12,063	10,489	13,11	21,4	953,866	24,748	2200,479	0	204,737	204,737	99,729	0	0	0	0	0	0	0
13:47:20	-693,872	2510,501	17,363	16,504	12,034	10,417	13,057	21,4	953,866	24,748	2200,789	0	204,737	204,737	99,729	0	0	0	0	0	0	0
13:47:20	-646,044	2504,041	17,217	16,357	12,006	10,35	13,004	21,4	953,866	24,748	2201,093	0	204,737	204,737	99,729	0	0	0	0	0	0	0
13:47:20	-687,89	2497,162	17,021	16,162	11,978	10,28	12,95	21,4	953,866	24,748	2201,389	0	204,737	204,737	99,729	0	0	0	0	0	0	0
13:47:20	-600,463	2491,157	16,924	16,162	11,949	10,218	12,897	21,4	953,866	24,748	2201,679	0	204,737	204,737	99,729	0	0	0	0	0	0	0
13:47:20	-633,056	2484,827	16,875	16,064	11,916	10,152	12,843	21,4	953,866	24,748	2201,962	0	204,737	204,737	99,729	0	0	0	0	0	0	0
13:47:20	-446,142	2480,365	17,021	16,064	11,883	10,106	12,789	21,4	953,866	24,748	2202,24	0	204,737	204,737	99,729	0	0	0	0	0	0	0
13:47:20	-538,818	2474,977	17,07	16,162	11,85	10,051	12,736	21,4	953,866	24,748	2202,513	0	204,737	204,737	99,729	0	0	0	0	0	0	0
13:47:20	-723,071	2467,746	16,924	16,064	11,817	9,976	12,681	21,4	953,866	24,748	2202,778	0	204,737	204,737	99,729	0	0	0	0	0	0	0
13:47:20	-552,026	2462,226	16,875	16,064	11,789	9,919	12,627	21,4	953,866	24,748	2203,037	0	204,737	204,737	99,729	0	0	0	0	0	0	0
13:47:20	-547,558	2456,75	16,826	15,869	11,76	9,863	12,573	21,4	953,866	24,748	2203,291	0	204,737	204,737	99,729	0	0	0	0	0	0	0
13:47:20	-650,463	2450,246	16,582	15,722	11,737	9,796	12,519	21,4	953,866	24,748	2203,538	0	204,737	204,737	99,729	0	0	0	0	0	0	0
13:47:20	-671,362	2443,532	16,386	15,527	11,71	9,727	12,464	21,4	953,866	24,748	2203,778	0	204,737	204,737	99,729	0	0	0	0	0	0	0
13:47:20	-567,675	2437,855	16,24	15,478	11,685	9,668	12,409	21,4	953,866	24,748	2204,012	0	204,737	204,737	99,729	0	0	0	0	0	0	0
13:47:20	-536,303	2432,492	16,191	15,429	11,658	9,613	12,354	21,4	953,866	24,748	2204,241	0	204,737	204,737	99,729	0	0	0	0	0	0	0
13:47:20	-502,172	2427,471	16,191	15,478	11,629	9,561	12,299	21,4	953,866	24,748	2204,464	0	204,737	204,737	99,729	0	0	0	0	0	0	0
13:47:20	-493,701	2422,534	16,191	15,429	11,602	9,51	12,245	21,4	953,866	24,748	2204,682	0	204,737	204,737	99,729	0	0	0	0	0	0	0
13:47:20	-510,864	2417,425	16,191	15,429	11,573	9,457	12,19	21,4	953,866	24,748	2204,895	0	204,737	204,737	99,729	0	0	0	0	0	0	0
13:47:20	-778,784	2409,637	15,947	15,283	11,542	9,377	12,135	21,4	953,866	24,748	2205,1	0	204,737	204,737	99,729	0	0	0	0	0	0	0
13:47:20	-546,289	2404,174	15,947	15,332	11,511	9,321	12,08	21,4	953,866	24,748	2205,299	0	204,737	204,737	99,729	0	0	0	0	0	0	0
13:47:20	-533,862	2398,836	15,898	15,332	11,484	9,266	12,025	21,4	953,866	24,748	2205,493	0	204,737	204,737	99,729	0	0	0	0	0	0	0
13:47:20	-531,494	2393,521	15,849	15,332	11,456	9,211	11,969	21,4	953,866	24,748	2205,681	0	204,737	204,737	99,729	0	0	0	0	0	0	0
13:47:20	-514,77	2388,373	15,752	15,185	11,432	9,158	11,914	21,4	953,866	24,748	2205,863	0	204,737	204,737	99,729	0	0	0	0	0	0	0
13:47:20	-648,974	2381,883	15,556	14,99	11,406	9,091	11,859	21,4	953,866	24,748	2206,039	0	204,737	204,737	99,729	0	0	0	0	0	0	0
13:47:20	-580,444	2376,079	15,41	14,795	11,381	9,031	11,804	21,4	953,866	24,748	2206,209	0	204,737	204,737	99,729	0	0	0	0	0	0	0
13:47:20	-560,986	2370,469	15,263	14,599	11,357	8,973	11,748	21,4	953,866	24,748	2206,374	0	204,737	204,737	99,729	0	0	0	0	0	0	0
13:47:20	-495,532	2365,514	15,215	14,502	11,332	8,922	11,693	21,4	953,866	24,748	2206,533	0	204,737	204,737	99,729	0	0	0	0	0	0	0
13:47:20	-533,374	2360,18	15,117	14,453	11,307	8,867	11,637	21,4	953,866	24,748	2206,687	0	204,737	204,737	99,729	0	0	0	0	0	0	0
13:47:20	-599,365	2354,186	14,97	14,453	11,281	8,806	11,582	21,4	953,866	24,748	2206,834	0	204,737	204,737	99,729	0	0	0	0	0	0	0
13:47:20	-482,08	2349,365	14,97	14,306	11,254	8,756	11,526	21,4	953,866	24,748	2206,977	0	204,737	204,737	99,729	0	0	0	0	0	0	0
13:47:20	-466,308	2344,702	14,922	14,306	11,23	8,708	11,471	21,4	953,866	24,748	2207,114	0	204,737	204,737	99,729	0	0	0	0	0	0	0
13:47:20	-582,91	2338,873	14,726	14,209	11,208	8,648	11,416	21,4	953,866	24,748	2207,246	0	204,737	204,737	99,729	0	0	0	0	0	0	0
13:47:20	-562,231	2333,251	14,482	13,916	11,189	8,59	11,36	21,4	953,866	24,748	2207,372	0	204,737	204,737	99,729	0	0	0	0	0	0	0
13:47:20	-415,283	2329,098	14,384	13,867	11,171	8,547	11,305	21,4	953,866	24,748	2207,494	0	204,737	204,737	99,729	0	0	0	0	0	0	0
13:47:20	-605,224	2323,046	14,092	13,72	11,152	8,485	11,25	21,4	953,866	24,748	2207,609	0	204,737	204,737	99,729	0	0	0	0	0	0	0
13:47:20	-551,953	2317,526	13,799	13,525	11,137	8,428	11,194	21,4	953,866	24,748	2207,719	0	204,737	204,737	99,729	0	0	0	0	0	0	0
13:47:20	-370,629	2313,82	13,75	13,525	11,118	8,389	11,139	21,4	953,866	24,748	2207,825	0	204,737	204,737	99,729	0	0	0	0	0	0	0
13:47:20	-407,202	2309,748	13,75	13,379	11,095	8,347	11,085	21,4	953,866	24,748	2207,927	0	204,737	204,737	99,729	0	0	0	0	0	0	0
13:47:20	-341,528	2306,333	13,75	13,427	11,076	8,312	11,03	21,4	953,866	24,748	2208,025	0	204,737	204,737	99,729	0	0	0	0	0	0	0
13:47:20	-410,571	2302,227	13,75	13,379	11,053	8,27	10,976	21,4	953,866	24,748	2208,119	0	204,737	204,737	99,729	0	0	0	0	0	0	0
13:47:20	-472,753	2297,499	13,603	13,183	11,034	8,221	10,922	21,4	953,866	24,748	2208,209	0	204,737	204,737	99,729	0	0	0	0	0	0	0
13:47:20	-336,035	2294,139	13,603	13,33	11,015	8,187	10,869	21,4	953,866	24,748	2208,295	0	204,737	204,737	99,729	0	0	0	0	0	0	0
13:47:20	-331,787	2290,821	13,603	13,33	10,996	8,152	10,815	21,4	953,866	24,748	2208,377	0	204,737	204,737	99,729	0	0	0	0	0	0	0
13:47:20	-424,194	2286,579	13,506	13,183	10,977	8,109	10,762	21,4	953,866	24,748	2208,455	0	204,737	204,737	99,729	0	0	0	0	0	0	0
13:47:20	-378,979	2282,789	13,457	13,232	10,958	8,069	10,709	21,4	953,866	24,748	2208,529	0	204,737	204,737	99,729	0	0	0	0	0	0	0
13:47:20	-297,094	2279,818	13,408	13,183	10,944	8,039	10,657	21,4	953,866	24,748	2208,601	0	204,737	204,737	99,729	0	0	0	0	0	0	0
13:47:20	-423,999	2275,578	13,31	13,037	10,925	7,995	10,605	21,4	953,866	24,748	2208,668	0	204,737	204,737	99,729	0	0	0	0	0	0	0
13:47:20	-378,906	2271,789	13,261	13,037	10,906	7,956	10,553	21,4	953,866	24,748	2208,731	0	204,737	204,737	99,729	0	0	0	0	0	0	0
13:47:20	-249,804	2269,291	13,261	13,037	10,892	7,93	10,502	21,4	953,866	24,748	2208,791	0	204,737	204,737	99,729	0	0	0	0	0	0	0
13:47:20	-388,085	2265,411	13,115	12,89	10,878	7,89	10,45	21,4	953,866	24,748	2208,848	0	204,737	204,737	99,729	0	0	0	0	0	0	0
13:47:20	-338,574	2262,025	13,017	12,744	10,864	7,855	10,399	21,4	953,866	24,748	2208,901	0	204,737	204,737	99,729	0	0	0	0	0	0	0
13:47:20	-340,795	2258,617	12,92	12,695	10,85	7,82	10,349	21,4	953,866	24,748	2208,951	0	204,737	204,737	99,729	0	0	0	0	0	0	0
13:47:20	-155,517	2257,062	13,017	12,695	10,836	7,804	10,299	21,4	953,866	24,748	2208,999	0	204,737	204,737	99,729	0	0	0	0	0	0	0
13:47:20	-378,662	2253,275	12,968	12,695	10,817	7,765	10,249	21,4	953,866	24,748	2209,043	0	204,737	204,737	99,729	0	0	0	0	0	0	0
13:47:20	-201,611	2251,259	13,017	12,695	10,803	7,744	10,2	21,4	953,866	24,748	2209,085	0	204,737	204,737	99,729	0	0	0	0	0	0	0
13:47:20	-373,168	2247,527	12,968	12,646	10,785	7,706	10,151	21,4	953,866	24,748	2209,123	0	204,737	204,737	99,729	0	0	0	0	0	0	0
13:47:20	-296,948	2244,558	12,92	12,646	10,77	7,675	10,103	21,4	953,866	24,748	2209,159	0	204,737	204,737	99,729	0	0	0	0	0	0	0
13:47:20	-417,993	2240,378	12,822	12,646	10,752	7,632	10,054	21,4	953,866	24,748	2209,19	0	204,737	204,737	99,729	0	0	0	0	0	0	0
13:47:20	-247,558	2237,902	12,822	12,5	10,738	7,607	10,006	21,4	953,866	24,748	2209,219	0	204,737	204,737	99,729	0	0	0	0	0	0	0
13:47:20	-290,185	2235	12,773	12,5	10,724	7,577	9,959	21,4	953,866	24,748	2209,245	0	204,737	204,737	99,729	0	0	0	0	0	0	0
13:47:20	-488,964	2230,111	12,529	12,353	10,709	7,526	9,911	21,4	953,866	24,748	2209,265	0	204,737	204,737	99,729	0	0	0	0	0	0	0
13:47:20	-296,533	2227,145	12,48	12,353	10,695	7,496	9,864	21,4	953,866	24,748	2209,283	0	204,737	204,737	99,729	0	0	0	0	0	0	0
13:47:20	-200,561	2225,14	12,529	12,451	10,681	7,475	9,817	21,4	953,866	24,748	2209,299	0	204,737	204,737	99,729	0	0	0	0	0	0	0
13:47:20	-228,955	2222,85	12,627	12,451	10,663	7,452	9,77	21,4	953,866	24,748	2209,313	0	204,737	204,737	99,729	0	0	0	0	0	0	0
13:47:20	-333,764	2219,513	12,529	12,451	10,649	7,417	9,724	21,4	953,866	24,748	2209,323	0	204,737	204,737	99,729	0	0	0	0	0	0	0
13:47:20	-249,633	2217,016	12,529	12,256	10,635	7,391	9,679	21,4	953,866	24,748	2209,331	0	204,737	204,737	99,729	0	0	0	0	0	0	0
13:47:20	-236,743	2214,649	12,529	12,353	10,622	7,367	9,633	21,4	953,866	24,748	2209,336	0	204,737	204,737	99,729	0	0	0	0	0	0	0
13:47:20	-288,867	2211,76	12,48	12,256	10,608	7,337	9,588	21,4	953,866	24,748	2209,339	0	204,737	204,737	99,729	0	0	0	0	0	0	0
13:47:21	-288,012	2208,88	12,431	12,158	10,594	7,308	9,543	21,4	953,866	24,748	2208,88	0	204,737	204,737	99,729	0	0	0	0	0	0	0
13:47:21	-332,47	2205,555	12,334	12,109	10,58	7,273	9,499	21,2	953,406	24,748	2205,555	0	204,737	204,737	99,729	0	0	0	0	0	0	0
13:47:21	-302,661	2202,529	12,187	12,06	10,571	7,242	9,455	21,2	953,406	24,748	2202,529	0	204,737	204,737	99,729	0	0	0	0	0	0	0
13:47:21	-282,421	2199,704	12,138	11,816	10,557	7,213	9,411	21,2	953,406	24,748	2199,704	0	204,737	204,737	99,729	0	0	0	0	0	0	0
13:47:21	-323,706	2196,467	12,041	11,816	10,544	7,18	9,367	21,2	953,406	24,748	2196,467	0	204,737	204,737	99,729	0	0	0	0	0	0	0
13:47:21	-262,353	2193,844	12,041	11,816	10,529	7,153	9,324	21,2	953,406	24,748	2193,844	0	204,737	204,737	99,729	0	0	0	0	0	0	0
13:47:21	-229,028	2191,554	12,041	11,767	10,516	7,129	9,281	21,2	953,406	24,748	2191,554	0	204,737	204,737	99,729	0	0	0	0	0	0	0
13:47:21	-193,676	2189,617	12,041	11,767	10,505	7,109	9,238	21,2	953,406	24,748	2189,617	0	204,737	204,737	99,729	0	0	0	0	0	0	0
13:47:21	-228,002	2187,337	12,041	11,816	10,492	7,085	9,196	21,2	953,406	24,748	2187,337	0	204,737	204,737	99,729	0	0	0	0	0	0	0
13:47:21	-149,511	2185,842	12,138	11,914	10,479	7,07	9,154	21,2	953,406	24,748	2185,842	0	204,737	204,737	99,729	0	0	0	0	0	0	0
13:47:21	-241,967	2183,422	12,138	11,914	10,465	7,045	9,113	21,2	953,406	24,748	2183,422	0	204,737	204,737	99,729	0	0	0	0	0	0	0
13:47:21	-222,729	2181,195	12,138	11,816	10,452	7,022	9,072	21,2	953,406	24,748	2181,195	0	202,214	202,214	99,718	0	0	0	0	0	0	0
13:47:21	-314,355	2178,051	11,992	11,767	10,442	6,99	9,031	21,2	953,406	24,748	2178,051	0	202,214	202,214	99,718	0	0	0	0	0	0	0
13:47:21	-203,637	2176,015	11,943	11,718	10,433	6,969	8,99	21,2	953,406	24,748	2176,015	0	202,214	202,214	99,718	0	0	0	0	0	0	0
13:47:21	-311,572	2172,899	11,845	11,621	10,421	6,937	8,95	21,2	953,406	24,748	2172,899	0	202,214	202,214	99,718	0	0	0	0	0	0	0
13:47:21	-177,441	2171,125	11,845	11,621	10,411	6,918	8,91	21,2	953,406	24,748	2171,125	0	202,214	202,214	99,718	0	0	0	0	0	0	0
13:47:21	-290,014	2168,224	11,748	11,572	10,399	6,888	8,871	21,2	953,406	24,748	2168,224	0	202,214	202,214	99,718	0	0	0	0	0	0	0
13:47:21	-271,85	2165,506	11,65	11,523	10,389	6,86	8,831	21,2	953,406	24,748	2165,506	0	202,214	202,214	99,718	0	0	0	0	0	0	0
13:47:21	-295,654	2162,549	11,504	11,425	10,38	6,83	8,792	21,2	953,406	24,748	2162,549	0	202,214	202,214	99,718	0	0	0	0	0	0	0
13:47:21	-160,278	2160,947	11,504	11,377	10,371	6,813	8,753	21,2	953,406	24,748	2160,947	0	202,214	202,214	99,718	0	0	0	0	0	0	0
13:47:21	-128,149	2159,665	11,601	11,425	10,359	6,8	8,715	21,2	953,406	24,748	2159,665	0	202,214	202,214	99,718	0	0	0	0	0	0	0
13:47:21	-313,916	2156,526	11,455	11,377	10,349	6,768	8,677	21,2	953,406	24,748	2156,526	0	202,214	202,214	99,718	0	0	0	0	0	0	0
13:47:21	-144,262	2155,083	11,406	11,377	10,343	6,753	8,639	21,2	953,406	24,748	2155,083	0	202,214	202,214	99,718	0	0	0	0	0	0	0
13:47:21	-142,993	2153,653	11,406	11,23	10,335	6,738	8,602	21,2	953,406	24,748	2153,653	0	202,214	202,214	99,718	0	0	0	0	0	0	0
13:47:21	-297,729	2150,676	11,259	11,181	10,326	6,708	8,565	21,2	953,406	24,748	2150,676	0	202,214	202,214	99,718	0	0	0	0	0	0	0
13:47:21	-143,994	2149,236	11,259	11,181	10,317	6,693	8,528	21,2	953,406	24,748	2149,236	0	202,214	202,214	99,718	0	0	0	0	0	0	0
13:47:21	-235,815	2146,878	11,162	11,084	10,309	6,668	8,491	21,2	953,406	24,748	2146,878	0	202,214	202,214	99,718	0	0	0	0	0	0	0
13:47:21	-143,334	2145,445	11,113	11,035	10,304	6,654	8,455	21,2	953,406	24,748	2145,445	0	202,214	202,214	99,718	0	0	0	0	0	0	0
13:47:21	-236,938	2143,075	11,015	11,035	10,295	6,629	8,42	21,2	953,406	24,748	2143,075	0	202,214	202,214	99,718	0	0	0	0	0	0	0
13:47:21	-144,311	2141,632	10,966	10,937	10,29	6,614	8,384	21,2	953,406	24,748	2141,632	0	202,214	202,214	99,718	0	0	0	0	0	0	0
13:47:21	-147,119	2140,161	10,966	10,937	10,281	6,599	8,349	21,2	953,406	24,748	2140,161	0	202,214	202,214	99,718	0	0	0	0	0	0	0
13:47:21	-28,198	2139,879	11,113	11,084	10,272	6,596	8,315	21,2	953,406	24,748	2139,879	0	202,214	202,214	99,718	0	0	0	0	0	0	0
13:47:21	-104,931	2138,83	11,162	11,084	10,264	6,585	8,281	21,2	953,406	24,748	2138,83	0	202,214	202,214	99,718	0	0	0	0	0	0	0
13:47:21	-287,744	2135,952	11,015	11,035	10,255	6,556	8,247	21,2	953,406	24,748	2135,952	0	202,214	202,214	99,718	0	0	0	0	0	0	0
13:47:21	-182,861	2134,124	10,966	10,937	10,247	6,537	8,214	21,2	953,406	24,748	2134,124	0	202,214	202,214	99,718	0	0	0	0	0	0	0
13:47:21	-74,414	2133,38	10,918	10,888	10,245	6,529	8,181	21,2	953,406	24,748	2133,38	0	202,214	202,214	99,718	0	0	0	0	0	0	0
13:47:21	-160,4	2131,776	10,82	10,742	10,242	6,513	8,148	21,2	953,406	24,748	2131,776	0	202,214	202,214	99,718	0	0	0	0	0	0	0
13:47:21	-219,848	2129,577	10,673	10,693	10,237	6,49	8,115	21,2	953,406	24,748	2129,577	0	202,214	202,214	99,718	0	0	0	0	0	0	0
13:47:21	-115,209	2128,425	10,625	10,595	10,233	6,478	8,083	21,2	953,406	24,748	2128,425	0	202,214	202,214	99,718	0	0	0	0	0	0	0
13:47:21	-161,572	2126,809	10,527	10,498	10,229	6,461	8,051	21,2	953,406	24,748	2126,809	0	202,214	202,214	99,718	0	0	0	0	0	0	0
13:47:21	-84,79	2125,961	10,527	10,547	10,224	6,453	8,02	21,2	953,406	24,748	2125,961	0	202,214	202,214	99,718	0	0	0	0	0	0	0
13:47:21	-84,814	2125,113	10,527	10,547	10,219	6,444	7,989	21,2	953,406	24,748	2125,113	0	202,214	202,214	99,718	0	0	0	0	0	0	0
13:47:21	-86,01	2124,253	10,527	10,547	10,214	6,435	7,959	21,2	953,406	24,748	2124,253	0	202,214	202,214	99,718	0	0	0	0	0	0	0
13:47:21	-21,85	2124,035	10,673	10,693	10,205	6,433	7,929	21,2	953,406	24,748	2124,035	0	202,214	202,214	99,718	0	0	0	0	0	0	0
13:47:21	-85,864	2123,176	10,673	10,595	10,2	6,424	7,899	21,2	953,406	24,748	2123,176	0	202,214	202,214	99,718	0	0	0	0	0	0	0
13:47:21	-131,176	2121,864	10,625	10,693	10,195	6,41	7,87	21,2	953,406	24,748	2121,864	0	202,214	202,214	99,718	0	0	0	0	0	0	0
13:47:21	-74,243	2121,122	10,625	10,595	10,191	6,403	7,841	21,2	953,406	24,748	2121,122	0	202,214	202,214	99,718	0	0	0	0	0	0	0
13:47:21	-164,672	2119,475	10,527	10,547	10,187	6,386	7,813	21,2	953,406	24,748	2119,475	0	202,214	202,214	99,718	0	0	0	0	0	0	0
13:47:21	-11,791	2119,357	10,527	10,547	10,186	6,385	7,785	21,2	953,406	24,748	2119,357	0	202,214	202,214	99,718	0	0	0	0	0	0	0
13:47:21	-119,335	2118,164	10,478	10,498	10,182	6,372	7,757	21,2	953,406	24,748	2118,164	0	202,214	202,214	99,718	0	0	0	0	0	0	0
13:47:21	-29,858	2117,865	10,527	10,498	10,178	6,369	7,73	21,2	953,406	24,748	2117,865	0	202,214	202,214	99,718	0	0	0	0	0	0	0
13:47:21	-88,11	2116,984	10,527	10,498	10,173	6,36	7,703	21,2	953,406	24,748	2116,984	0	202,214	202,214	99,718	0	0	0	0	0	0	0
13:47:21	-57,055	2116,413	10,478	10,498	10,172	6,354	7,677	21,2	953,406	24,748	2116,413	0	202,214	202,214	99,718	0	0	0	0	0	0	0
13:47:21	-29,858	2116,115	10,527	10,498	10,168	6,351	7,651	21,2	953,406	24,748	2116,115	0	202,214	202,214	99,718	0	0	0	0	0	0	0
13:47:21	-88,11	2115,234	10,527	10,547	10,163	6,342	7,625	21,2	953,406	24,748	2115,234	0	202,214	202,214	99,718	0	0	0	0	0	0	0
13:47:21	-77,246	2114,461	10,527	10,595	10,159	6,334	7,6	21,2	953,406	24,748	2114,461	0	202,214	202,214	99,718	0	0	0	0	0	0	0
13:47:21	-121,435	2113,247	10,478	10,498	10,154	6,322	7,575	21,2	953,406	24,748	2113,247	0	202,214	202,214	99,718	0	0	0	0	0	0	0
13:47:21	-45,263	2112,794	10,429	10,4	10,154	6,317	7,55	21,2	953,406	24,748	2112,794	0	202,214	202,214	99,718	0	0	0	0	0	0	0
13:47:21	-90,502	2111,889	10,332	10,351	10,154	6,308	7,526	21,2	953,406	24,748	2111,889	0	202,214	202,214	99,718	0	0	0	0	0	0	0
13:47:21	-45,263	2111,437	10,283	10,205	10,154	6,303	7,502	21,2	953,406	24,748	2111,437	0	202,214	202,214	99,718	0	0	0	0	0	0	0
13:47:21	-88,11	2110,556	10,283	10,205	10,149	6,294	7,478	21,2	953,406	24,748	2110,556	0	202,214	202,214	99,718	0	0	0	0	0	0	0
13:47:21	-11,767	2110,438	10,283	10,205	10,149	6,293	7,455	21,2	953,406	24,748	2110,438	0	202,214	202,214	99,718	0	0	0	0	0	0	0
13:47:21	-76,147	2109,676	10,283	10,205	10,144	6,285	7,432	21,2	953,406	24,748	2109,676	0	202,214	202,214	99,718	0	0	0	0	0	0	0
13:47:21	-79,516	2108,881	10,283	10,351	10,14	6,277	7,409	21,2	953,406	24,748	2108,881	0	202,214	202,214	99,718	0	0	0	0	0	0	0
13:47:21	-33,178	2108,549	10,332	10,351	10,135	6,273	7,387	21,2	953,406	24,748	2108,549	0	202,214	202,214	99,718	0	0	0	0	0	0	0
13:47:21	-78,295	2107,766	10,332	10,351	10,131	6,265	7,365	21,2	953,406	24,748	2107,766	0	202,214	202,214	99,718	0	0	0	0	0	0	0
13:47:21	-10,742	2107,659	10,332	10,351	10,13	6,264	7,343	21,2	953,406	24,748	2107,659	0	202,214	202,214	99,718	0	0	0	0	0	0	0
13:47:21	-78,417	2106,875	10,332	10,351	10,126	6,256	7,322	21,2	953,406	24,748	2106,875	0	202,214	202,214	99,718	0	0	0	0	0	0	0
13:47:21	-9,667	2106,778	10,332	10,302	10,125	6,255	7,301	21,2	953,406	24,748	2106,778	0	202,214	202,214	99,718	0	0	0	0	0	0	0
13:47:21	-204,248	2104,736	10,185	10,205	10,121	6,234	7,28	21,2	953,406	24,748	2104,736	0	202,214	202,214	99,718	0	0	0	0	0	0	0
13:47:21	79,687	2105,533	10,283	10,302	10,121	6,242	7,26	21,2	953,406	24,748	2104,736	0	202,214	202,214	99,718	0	0	0	0	0	0	0
13:47:21	-159,179	2103,941	10,185	10,156	10,117	6,226	7,239	21,2	953,406	24,748	2103,941	0	202,214	202,214	99,718	0	0	0	0	0	0	0
13:47:21	0	2103,941	10,185	10,156	10,117	6,226	7,22	21,2	953,406	24,748	2103,941	0	202,214	202,214	99,718	0	0	0	0	0	0	0
13:47:21	-80,517	2103,136	10,185	10,156	10,112	6,217	7,2	21,2	953,406	24,748	2103,136	0	202,214	202,214	99,718	0	0	0	0	0	0	0
13:47:21	-9,716	2103,038	10,185	10,156	10,112	6,216	7,181	21,2	953,406	24,748	2103,038	0	202,214	202,214	99,718	0	0	0	0	0	0	0
13:47:21	10,034	2103,139	10,283	10,351	10,107	6,217	7,162	21,2	953,406	24,748	2103,039	0	202,214	202,214	99,718	0	0	0	0	0	0	0
13:47:21	-80,541	2102,333	10,283	10,302	10,102	6,209	7,143	21,2	953,406	24,748	2102,333	0	202,214	202,214	99,718	0	0	0	0	0	0	0
13:47:21	0	2102,333	10,283	10,302	10,102	6,209	7,125	21,2	953,406	24,748	2102,333	0	202,214	202,214	99,718	0	0	0	0	0	0	0
13:47:21	54,003	2102,873	10,429	10,4	10,098	6,215	7,107	21,2	953,406	24,748	2102,334	0	202,214	202,214	99,718	0	0	0	0	0	0	0
13:47:21	-170,971	2101,164	10,332	10,351	10,093	6,197	7,089	21,2	953,406	24,748	2101,164	0	202,214	202,214	99,718	0	0	0	0	0	0	0
13:47:21	-9,667	2101,067	10,332	10,302	10,093	6,196	7,072	21,2	953,406	24,748	2101,067	0	202,214	202,214	99,718	0	0	0	0	0	0	0
13:47:21	-45,214	2100,615	10,283	10,302	10,093	6,191	7,054	21,2	953,406	24,748	2100,615	0	202,214	202,214	99,718	0	0	0	0	0	0	0
13:47:21	-72,973	2099,885	10,283	10,302	10,089	6,184	7,037	21,2	953,406	24,748	2099,885	0	202,214	202,214	99,718	0	0	0	0	0	0	0
13:47:21	-8,618	2099,799	10,283	10,205	10,088	6,183	7,02	21,2	953,406	24,748	2099,799	0	202,214	202,214	99,718	0	0	0	0	0	0	0
13:47:21	-90,38	2098,895	10,185	10,205	10,088	6,174	7,004	21,2	953,406	24,748	2098,895	0	202,214	202,214	99,718	0	0	0	0	0	0	0
13:47:21	-72,973	2098,165	10,185	10,058	10,084	6,166	6,987	21,2	953,406	24,748	2098,165	0	202,214	202,214	99,718	0	0	0	0	0	0	0
13:47:21	-8,618	2098,079	10,185	10,058	10,083	6,165	6,971	21,2	953,406	24,748	2098,079	0	202,214	202,214	99,718	0	0	0	0	0	0	0
13:47:21	-74,023	2097,339	10,185	10,156	10,079	6,158	6,955	21,2	953,406	24,748	2097,339	0	202,214	202,214	99,718	0	0	0	0	0	0	0
13:47:21	-9,667	2097,242	10,185	10,156	10,079	6,157	6,94	21,2	953,406	24,748	2097,242	0	202,214	202,214	99,718	0	0	0	0	0	0	0
13:47:21	-74,023	2096,502	10,185	10,156	10,074	6,149	6,924	21,2	953,406	24,748	2096,502	0	202,214	202,214	99,718	0	0	0	0	0	0	0
13:47:21	81,689	2097,319	10,283	10,302	10,074	6,157	6,909	21,2	953,406	24,748	2096,503	0	202,214	202,214	99,718	0	0	0	0	0	0	0
13:47:21	-82,641	2096,492	10,283	10,205	10,069	6,149	6,894	21,2	953,406	24,748	2096,492	0	202,214	202,214	99,718	0	0	0	0	0	0	0
13:47:21	-74,047	2095,752	10,283	10,351	10,065	6,141	6,879	21,2	953,406	24,748	2095,752	0	202,214	202,214	99,718	0	0	0	0	0	0	0
13:47:21	-8,422	2095,668	10,283	10,205	10,065	6,14	6,865	21,2	953,406	24,748	2095,668	0	202,214	202,214	99,718	0	0	0	0	0	0	0
13:47:21	-135,498	2094,313	10,136	10,156	10,065	6,126	6,851	21,2	953,406	24,748	2094,313	0	202,214	202,214	99,718	0	0	0	0	0	0	0
13:47:21	-75,244	2093,56	10,136	10,156	10,06	6,119	6,836	21,2	953,406	24,748	2093,56	0	202,214	202,214	99,718	0	0	0	0	0	0	0
13:47:21	37,768	2093,938	10,185	10,205	10,06	6,123	6,822	21,2	953,406	24,748	2093,561	0	202,214	202,214	99,718	0	0	0	0	0	0	0
13:47:21	-135,449	2092,584	10,039	10,058	10,06	6,109	6,808	21,2	953,406	24,748	2092,584	0	202,214	202,214	99,718	0	0	0	0	0	0	0
13:47:21	0	2092,584	10,039	10,058	10,06	6,109	6,794	21,2	953,406	24,748	2092,584	0	202,214	202,214	99,718	0	0	0	0	0	0	0
13:47:21	-77,392	2091,81	10,039	10,156	10,055	6,101	6,781	21,2	953,406	24,748	2091,81	0	202,214	202,214	99,718	0	0	0	0	0	0	0
13:47:21	-52,685	2091,283	9,99	10,058	10,055	6,095	6,767	21,2	953,406	24,748	2091,283	0	202,214	202,214	99,718	0	0	0	0	0	0	0
13:47:22	-31,005	2090,973	10,039	10,058	10,051	6,092	6,754	21	952,565	24,748	2090,973	0	202,214	202,214	99,718	0	0	0	0	0	0	0
13:47:22	-5,639	2090,916	10,039	10,009	10,05	6,091	6,741	21	952,565	24,748	2090,916	0	202,214	202,214	99,718	0	0	0	0	0	0	0
13:47:22	90,307	2091,819	10,136	10,156	10,05	6,101	6,729	21	952,565	24,748	2090,917	0	202,214	202,214	99,718	0	0	0	0	0	0	0
13:47:22	-77,221	2091,047	10,136	10,156	10,046	6,093	6,716	21	952,565	24,748	2090,917	0	202,214	202,214	99,718	0	0	0	0	0	0	0
13:47:22	-7,543	2090,972	10,136	10,009	10,045	6,092	6,704	21	952,565	24,748	2090,917	0	202,214	202,214	99,718	0	0	0	0	0	0	0
13:47:22	-135,424	2089,617	9,99	10,009	10,045	6,078	6,692	21	952,565	24,748	2089,617	0	202,214	202,214	99,718	0	0	0	0	0	0	0
13:47:22	0	2089,617	9,99	10,009	10,045	6,078	6,68	21	952,565	24,748	2089,617	0	202,214	202,214	99,718	0	0	0	0	0	0	0
13:47:22	-32,08	2089,297	10,039	10,009	10,041	6,075	6,668	21	952,565	24,748	2089,297	0	202,214	202,214	99,718	0	0	0	0	0	0	0
13:47:22	-6,518	2089,231	10,039	10,009	10,041	6,074	6,656	21	952,565	24,748	2089,231	0	202,214	202,214	99,718	0	0	0	0	0	0	0
13:47:22	13,134	2089,363	10,136	10,156	10,036	6,075	6,645	21	952,565	24,748	2089,232	0	202,214	202,214	99,718	0	0	0	0	0	0	0
13:47:22	0	2089,363	10,136	10,058	10,036	6,075	6,634	21	952,565	24,748	2089,232	0	200,976	200,976	99,713	0	0	0	0	0	0	0
13:47:22	0	2089,363	10,136	10,009	10,036	6,075	6,623	21	952,565	24,748	2089,232	0	200,976	200,976	99,713	0	0	0	0	0	0	0
13:47:22	-176,269	2087,6	10,039	10,058	10,031	6,057	6,612	21	952,565	24,748	2087,6	0	200,976	200,976	99,713	0	0	0	0	0	0	0
13:47:22	0	2087,6	10,039	9,961	10,031	6,057	6,601	21	952,565	24,748	2087,6	0	200,976	200,976	99,713	0	0	0	0	0	0	0
13:47:22	90,258	2088,503	10,136	10,058	10,031	6,067	6,59	21	952,565	24,748	2087,601	0	200,976	200,976	99,713	0	0	0	0	0	0	0
13:47:22	-90,258	2087,6	10,039	10,058	10,031	6,057	6,58	21	952,565	24,748	2087,6	0	200,976	200,976	99,713	0	0	0	0	0	0	0
13:47:22	-45,141	2087,149	9,99	9,961	10,031	6,053	6,569	21	952,565	24,748	2087,149	0	200,976	200,976	99,713	0	0	0	0	0	0	0
13:47:22	-39,624	2086,752	10,039	10,009	10,027	6,048	6,559	21	952,565	24,748	2086,752	0	200,976	200,976	99,713	0	0	0	0	0	0	0
13:47:22	90,258	2087,655	10,136	10,156	10,027	6,058	6,549	21	952,565	24,748	2086,753	0	200,976	200,976	99,713	0	0	0	0	0	0	0
13:47:22	-169,726	2085,958	10,039	10,058	10,022	6,04	6,539	21	952,565	24,748	2085,958	0	200,976	200,976	99,713	0	0	0	0	0	0	0
13:47:22	84,96	2086,807	10,136	10,156	10,022	6,049	6,53	21	952,565	24,748	2085,959	0	200,976	200,976	99,713	0	0	0	0	0	0	0
13:47:22	-90,258	2085,905	10,039	10,058	10,022	6,04	6,52	21	952,565	24,748	2085,905	0	200,976	200,976	99,713	0	0	0	0	0	0	0
13:47:22	0	2085,905	10,039	9,961	10,022	6,04	6,511	21	952,565	24,748	2085,905	0	200,976	200,976	99,713	0	0	0	0	0	0	0
13:47:22	0	2085,905	10,039	10,058	10,022	6,04	6,502	21	952,565	24,748	2085,905	0	200,976	200,976	99,713	0	0	0	0	0	0	0
13:47:22	-80,517	2085,1	10,039	10,058	10,017	6,031	6,492	21	952,565	24,748	2085,1	0	200,976	200,976	99,713	0	0	0	0	0	0	0
13:47:22	-45,117	2084,648	9,99	9,961	10,017	6,027	6,483	21	952,565	24,748	2084,648	0	200,976	200,976	99,713	0	0	0	0	0	0	0
13:47:22	0	2084,648	9,99	10,058	10,017	6,027	6,474	21	952,565	24,748	2084,648	0	200,976	200,976	99,713	0	0	0	0	0	0	0
13:47:22	0	2084,648	9,99	9,961	10,017	6,027	6,465	21	952,565	24,748	2084,648	0	200,976	200,976	99,713	0	0	0	0	0	0	0
13:47:22	-50,39	2084,145	9,941	10,009	10,017	6,022	6,457	21	952,565	24,748	2084,145	0	200,976	200,976	99,713	0	0	0	0	0	0	0
13:47:22	-34,326	2083,801	9,99	9,863	10,012	6,018	6,448	21	952,565	24,748	2083,801	0	200,976	200,976	99,713	0	0	0	0	0	0	0
13:47:22	0	2083,801	9,99	10,009	10,012	6,018	6,44	21	952,565	24,748	2083,801	0	200,976	200,976	99,713	0	0	0	0	0	0	0
13:47:22	0	2083,801	9,99	9,961	10,012	6,018	6,431	21	952,565	24,748	2083,801	0	200,976	200,976	99,713	0	0	0	0	0	0	0
13:47:22	-45,117	2083,35	9,941	9,814	10,012	6,013	6,423	21	952,565	24,748	2083,35	0	200,976	200,976	99,713	0	0	0	0	0	0	0
13:47:22	0	2083,35	9,941	9,961	10,012	6,013	6,415	21	952,565	24,748	2083,35	0	200,976	200,976	99,713	0	0	0	0	0	0	0
13:47:22	90,209	2084,252	10,039	9,863	10,012	6,023	6,408	21	952,565	24,748	2083,351	0	200,976	200,976	99,713	0	0	0	0	0	0	0
13:47:22	-80,517	2083,447	10,039	9,863	10,008	6,014	6,4	21	952,565	24,748	2083,351	0	200,976	200,976	99,713	0	0	0	0	0	0	0
13:47:22	-5,297	2083,394	10,039	9,961	10,008	6,014	6,392	21	952,565	24,748	2083,351	0	200,976	200,976	99,713	0	0	0	0	0	0	0
13:47:22	-45,092	2082,943	9,99	9,961	10,008	6,009	6,385	21	952,565	24,748	2082,943	0	200,976	200,976	99,713	0	0	0	0	0	0	0
13:47:22	0	2082,943	9,99	9,961	10,008	6,009	6,377	21	952,565	24,748	2082,943	0	200,976	200,976	99,713	0	0	0	0	0	0	0
13:47:22	0	2082,943	9,99	9,863	10,008	6,009	6,37	21	952,565	24,748	2082,943	0	200,976	200,976	99,713	0	0	0	0	0	0	0
13:47:22	-45,117	2082,492	9,941	9,863	10,008	6,005	6,363	21	952,565	24,748	2082,492	0	200,976	200,976	99,713	0	0	0	0	0	0	0
13:47:22	0	2082,492	9,941	9,716	10,008	6,005	6,356	21	952,565	24,748	2082,492	0	200,976	200,976	99,713	0	0	0	0	0	0	0
13:47:22	0	2082,492	9,941	9,668	10,008	6,005	6,349	21	952,565	24,748	2082,492	0	200,976	200,976	99,713	0	0	0	0	0	0	0
13:47:22	9,692	2082,589	10,039	9,961	10,003	6,006	6,342	21	952,565	24,748	2082,492	0	200,976	200,976	99,713	0	0	0	0	0	0	0
13:47:22	0	2082,589	10,039	9,863	10,003	6,006	6,336	21	952,565	24,748	2082,492	0	200,976	200,976	99,713	0	0	0	0	0	0	0
13:47:22	-86,865	2081,72	10,039	9,863	9,998	5,997	6,329	21	952,565	24,748	2081,72	0	200,976	200,976	99,713	0	0	0	0	0	0	0
13:47:22	0	2081,72	10,039	9,961	9,998	5,997	6,323	21	952,565	24,748	2081,72	0	200,976	200,976	99,713	0	0	0	0	0	0	0
13:47:22	-90,209	2080,818	9,941	9,716	9,998	5,987	6,316	21	952,565	24,748	2080,818	0	200,976	200,976	99,713	0	0	0	0	0	0	0
13:47:22	45,117	2081,269	9,99	9,814	9,998	5,992	6,31	21	952,565	24,748	2080,819	0	200,976	200,976	99,713	0	0	0	0	0	0	0
13:47:22	-35,449	2080,915	10,039	10,009	9,993	5,988	6,303	21	952,565	24,748	2080,819	0	200,976	200,976	99,713	0	0	0	0	0	0	0
13:47:22	0	2080,915	10,039	9,863	9,993	5,988	6,297	21	952,565	24,748	2080,819	0	200,976	200,976	99,713	0	0	0	0	0	0	0
13:47:22	-50,537	2080,409	9,99	9,961	9,993	5,983	6,291	21	952,565	24,748	2080,409	0	200,976	200,976	99,713	0	0	0	0	0	0	0
13:47:22	-45,092	2079,959	9,941	9,814	9,993	5,978	6,285	21	952,565	24,748	2079,959	0	200,976	200,976	99,713	0	0	0	0	0	0	0
13:47:22	-35,253	2079,606	9,99	9,961	9,989	5,975	6,279	21	952,565	24,748	2079,606	0	200,976	200,976	99,713	0	0	0	0	0	0	0
13:47:22	-135,229	2078,254	9,843	9,814	9,989	5,961	6,273	21	952,565	24,748	2078,254	0	200,976	200,976	99,713	0	0	0	0	0	0	0
13:47:22	49,243	2078,746	9,99	10,009	9,984	5,966	6,267	21	952,565	24,748	2078,254	0	200,976	200,976	99,713	0	0	0	0	0	0	0
13:47:22	-45,068	2078,295	9,941	9,863	9,984	5,961	6,261	21	952,565	24,748	2078,254	0	200,976	200,976	99,713	0	0	0	0	0	0	0
13:47:22	-135,229	2076,943	9,795	9,716	9,984	5,947	6,254	21	952,565	24,748	2076,943	0	200,976	200,976	99,713	0	0	0	0	0	0	0
13:47:22	45,068	2077,394	9,843	9,863	9,984	5,952	6,248	21	952,565	24,748	2076,944	0	200,976	200,976	99,713	0	0	0	0	0	0	0
13:47:22	-127,685	2076,117	9,795	9,814	9,979	5,939	6,242	21	952,565	24,748	2076,117	0	200,976	200,976	99,713	0	0	0	0	0	0	0
13:47:22	180,273	2077,92	9,99	10,009	9,979	5,957	6,237	21	952,565	24,748	2076,119	0	200,976	200,976	99,713	0	0	0	0	0	0	0
13:47:22	-82,641	2077,093	9,99	10,009	9,974	5,949	6,231	21	952,565	24,748	2076,12	0	200,976	200,976	99,713	0	0	0	0	0	0	0
13:47:22	-127,709	2075,816	9,941	9,961	9,97	5,936	6,225	21	952,565	24,748	2075,816	0	200,976	200,976	99,713	0	0	0	0	0	0	0
13:47:22	40,869	2076,225	9,99	9,961	9,969	5,94	6,22	21	952,565	24,748	2075,817	0	200,976	200,976	99,713	0	0	0	0	0	0	0
13:47:22	-135,18	2074,873	9,843	9,814	9,969	5,926	6,214	21	952,565	24,748	2074,873	0	200,976	200,976	99,713	0	0	0	0	0	0	0
13:47:22	90,112	2075,774	9,941	9,961	9,969	5,935	6,209	21	952,565	24,748	2074,874	0	200,976	200,976	99,713	0	0	0	0	0	0	0
13:47:22	-37,548	2075,399	9,99	10,058	9,965	5,931	6,203	21	952,565	24,748	2074,874	0	200,976	200,976	99,713	0	0	0	0	0	0	0
13:47:22	0	2075,399	9,99	9,863	9,965	5,931	6,198	21	952,565	24,748	2074,875	0	200,976	200,976	99,713	0	0	0	0	0	0	0
13:47:22	-45,068	2074,948	9,941	9,961	9,965	5,927	6,192	21	952,565	24,748	2074,875	0	200,976	200,976	99,713	0	0	0	0	0	0	0
13:47:22	-90,136	2074,047	9,843	9,814	9,965	5,918	6,187	21	952,565	24,748	2074,047	0	200,976	200,976	99,713	0	0	0	0	0	0	0
13:47:22	0	2074,047	9,843	9,863	9,965	5,918	6,182	21	952,565	24,748	2074,047	0	200,976	200,976	99,713	0	0	0	0	0	0	0
13:47:22	90,136	2074,948	9,941	9,863	9,965	5,927	6,177	21	952,565	24,748	2074,048	0	200,976	200,976	99,713	0	0	0	0	0	0	0
13:47:22	-135,18	2073,596	9,795	9,814	9,965	5,913	6,172	21	952,565	24,748	2073,596	0	200,976	200,976	99,713	0	0	0	0	0	0	0
13:47:22	0	2073,596	9,795	9,668	9,965	5,913	6,167	21	952,565	24,748	2073,596	0	200,976	200,976	99,713	0	0	0	0	0	0	0
13:47:22	51,464	2074,111	9,941	9,863	9,96	5,918	6,162	21	952,565	24,748	2073,597	0	200,976	200,976	99,713	0	0	0	0	0	0	0
13:47:22	90,112	2075,012	10,039	10,058	9,96	5,927	6,157	21	952,565	24,748	2073,598	0	200,976	200,976	99,713	0	0	0	0	0	0	0
13:47:22	0	2075,012	10,039	10,058	9,96	5,927	6,153	21	952,565	24,748	2073,6	0	200,976	200,976	99,713	0	0	0	0	0	0	0
13:47:22	-45,068	2074,561	9,99	9,961	9,96	5,923	6,148	21	952,565	24,748	2073,601	0	200,976	200,976	99,713	0	0	0	0	0	0	0
13:47:22	-45,043	2074,111	9,941	9,863	9,96	5,918	6,144	21	952,565	24,748	2073,601	0	200,976	200,976	99,713	0	0	0	0	0	0	0
13:47:22	83,715	2074,948	9,941	9,961	9,965	5,927	6,139	21	952,565	24,748	2073,603	0	200,976	200,976	99,713	0	0	0	0	0	0	0
13:47:22	0	2074,948	9,941	9,961	9,965	5,927	6,135	21	952,565	24,748	2073,604	0	200,976	200,976	99,713	0	0	0	0	0	0	0
13:47:22	-90,136	2074,047	9,843	9,863	9,965	5,918	6,131	21	952,565	24,748	2073,605	0	200,976	200,976	99,713	0	0	0	0	0	0	0
13:47:22	135,205	2075,399	9,99	9,961	9,965	5,931	6,127	21	952,565	24,748	2073,606	0	200,976	200,976	99,713	0	0	0	0	0	0	0
13:47:22	0	2075,399	9,99	9,863	9,965	5,931	6,123	21	952,565	24,748	2073,608	0	200,976	200,976	99,713	0	0	0	0	0	0	0
13:47:22	-45,068	2074,948	9,941	9,961	9,965	5,927	6,119	21	952,565	24,748	2073,609	0	200,976	200,976	99,713	0	0	0	0	0	0	0
13:47:22	45,068	2075,399	9,99	9,961	9,965	5,931	6,116	21	952,565	24,748	2073,611	0	200,976	200,976	99,713	0	0	0	0	0	0	0
13:47:22	0	2075,399	9,99	10,009	9,965	5,931	6,112	21	952,565	24,748	2073,613	0	200,976	200,976	99,713	0	0	0	0	0	0	0
13:47:22	0	2075,399	9,99	10,009	9,965	5,931	6,108	21	952,565	24,748	2073,615	0	200,976	200,976	99,713	0	0	0	0	0	0	0
13:47:22	-45,068	2074,948	9,941	9,863	9,965	5,927	6,105	21	952,565	24,748	2073,616	0	200,976	200,976	99,713	0	0	0	0	0	0	0
13:47:22	0	2074,948	9,941	9,961	9,965	5,927	6,101	21	952,565	24,748	2073,617	0	200,976	200,976	99,713	0	0	0	0	0	0	0
13:47:22	90,136	2075,849	10,039	10,009	9,965	5,936	6,098	21	952,565	24,748	2073,62	0	200,976	200,976	99,713	0	0	0	0	0	0	0
13:47:22	-45,068	2075,399	9,99	10,009	9,965	5,931	6,095	21	952,565	24,748	2073,621	0	200,976	200,976	99,713	0	0	0	0	0	0	0
13:47:22	0	2075,399	9,99	10,058	9,965	5,931	6,092	21	952,565	24,748	2073,623	0	200,976	200,976	99,713	0	0	0	0	0	0	0
13:47:22	45,068	2075,849	10,039	10,058	9,965	5,936	6,089	21	952,565	24,748	2073,625	0	200,976	200,976	99,713	0	0	0	0	0	0	0
13:47:22	-45,068	2075,399	9,99	9,961	9,965	5,931	6,086	21	952,565	24,748	2073,627	0	200,976	200,976	99,713	0	0	0	0	0	0	0
13:47:22	0	2075,399	9,99	10,058	9,965	5,931	6,083	21	952,565	24,748	2073,629	0	200,976	200,976	99,713	0	0	0	0	0	0	0
13:47:22	-45,068	2074,948	9,941	10,009	9,965	5,927	6,079	21	952,565	24,748	2073,63	0	200,976	200,976	99,713	0	0	0	0	0	0	0
13:47:22	45,068	2075,399	9,99	10,009	9,965	5,931	6,077	21	952,565	24,748	2073,632	0	200,976	200,976	99,713	0	0	0	0	0	0	0
13:47:23	-45,068	2074,948	9,941	9,961	9,965	5,927	6,074	21	952,565	24,748	2073,633	0	200,976	200,976	99,713	0	0	0	0	0	0	0
13:47:23	0	2074,948	9,941	9,863	9,965	5,927	6,071	21	952,565	24,748	2073,635	0	200,976	200,976	99,713	0	0	0	0	0	0	0
13:47:23	0	2074,948	9,941	9,863	9,965	5,927	6,068	21	950,546	24,748	2073,636	0	200,976	200,976	99,713	0	0	0	0	0	0	0
13:47:23	4,541	2074,993	9,941	9,863	9,965	5,927	6,065	21	950,546	24,748	2073,638	0	200,976	200,976	99,713	0	0	0	0	0	0	0
13:47:23	-83,691	2074,157	9,941	9,961	9,96	5,919	6,062	21	950,546	24,748	2073,638	0	200,976	200,976	99,713	0	0	0	0	0	0	0
13:47:23	0	2074,157	9,941	9,961	9,96	5,919	6,059	21	950,546	24,748	2073,638	0	200,976	200,976	99,713	0	0	0	0	0	0	0
13:47:23	0	2074,157	9,941	9,814	9,96	5,919	6,057	21	950,546	24,748	2073,639	0	200,976	200,976	99,713	0	0	0	0	0	0	0
13:47:23	0	2074,157	9,941	9,863	9,96	5,919	6,054	21	950,546	24,748	2073,639	0	200,976	200,976	99,713	0	0	0	0	0	0	0
13:47:23	-90,161	2073,255	9,843	9,814	9,96	5,909	6,051	21	950,546	24,748	2073,255	0	200,976	200,976	99,713	0	0	0	0	0	0	0
13:47:23	135,229	2074,607	9,99	9,961	9,96	5,923	6,049	21	950,546	24,748	2073,256	0	200,976	200,976	99,713	0	0	0	0	0	0	0
13:47:23	-45,068	2074,157	9,941	9,863	9,96	5,919	6,046	21	950,546	24,748	2073,257	0	200,976	200,976	99,713	0	0	0	0	0	0	0
13:47:23	45,068	2074,607	9,99	9,961	9,96	5,923	6,044	21	950,546	24,748	2073,259	0	200,976	200,976	99,713	0	0	0	0	0	0	0
13:47:23	-45,068	2074,157	9,941	9,961	9,96	5,919	6,041	21	950,546	24,748	2073,259	0	200,249	200,249	99,71	0	0	0	0	0	0	0
13:47:23	45,068	2074,607	9,99	9,961	9,96	5,923	6,039	21	950,546	24,748	2073,261	0	200,249	200,249	99,71	0	0	0	0	0	0	0
13:47:23	0	2074,607	9,99	9,961	9,96	5,923	6,037	21	950,546	24,748	2073,262	0	200,249	200,249	99,71	0	0	0	0	0	0	0
13:47:23	0	2074,607	9,99	10,009	9,96	5,923	6,034	21	950,546	24,748	2073,263	0	200,249	200,249	99,71	0	0	0	0	0	0	0
13:47:23	83,715	2075,444	9,99	9,863	9,965	5,932	6,032	21	950,546	24,748	2073,266	0	200,249	200,249	99,71	0	0	0	0	0	0	0
13:47:23	-45,092	2074,993	9,941	9,961	9,965	5,927	6,03	21	950,546	24,748	2073,267	0	200,249	200,249	99,71	0	0	0	0	0	0	0
13:47:23	45,092	2075,444	9,99	9,961	9,965	5,932	6,028	21	950,546	24,748	2073,27	0	200,249	200,249	99,71	0	0	0	0	0	0	0
13:47:23	0	2075,444	9,99	9,961	9,965	5,932	6,027	21	950,546	24,748	2073,272	0	200,249	200,249	99,71	0	0	0	0	0	0	0
13:47:23	-45,092	2074,993	9,941	9,863	9,965	5,927	6,025	21	950,546	24,748	2073,273	0	200,249	200,249	99,71	0	0	0	0	0	0	0
13:47:23	0	2074,993	9,941	9,863	9,965	5,927	6,023	21	950,546	24,748	2073,275	0	200,249	200,249	99,71	0	0	0	0	0	0	0
13:47:23	45,092	2075,444	9,99	9,961	9,965	5,932	6,021	21	950,546	24,748	2073,277	0	200,249	200,249	99,71	0	0	0	0	0	0	0
13:47:23	0	2075,444	9,99	10,009	9,965	5,932	6,019	21	950,546	24,748	2073,28	0	200,249	200,249	99,71	0	0	0	0	0	0	0
13:47:23	0	2075,444	9,99	9,961	9,965	5,932	6,017	21	950,546	24,748	2073,282	0	200,249	200,249	99,71	0	0	0	0	0	0	0
13:47:23	0	2075,444	9,99	9,961	9,965	5,932	6,016	21	950,546	24,748	2073,284	0	200,249	200,249	99,71	0	0	0	0	0	0	0
13:47:23	-135,253	2074,092	9,843	9,814	9,965	5,918	6,014	21	950,546	24,748	2073,285	0	200,249	200,249	99,71	0	0	0	0	0	0	0
13:47:23	180,346	2075,895	10,039	10,009	9,965	5,937	6,012	21	950,546	24,748	2073,287	0	200,249	200,249	99,71	0	0	0	0	0	0	0
13:47:23	-83,715	2075,058	10,039	10,009	9,96	5,928	6,011	21	950,546	24,748	2073,289	0	200,249	200,249	99,71	0	0	0	0	0	0	0
13:47:23	0	2075,058	10,039	9,961	9,96	5,928	6,009	21	950,546	24,748	2073,291	0	200,249	200,249	99,71	0	0	0	0	0	0	0
13:47:23	-45,092	2074,607	9,99	9,961	9,96	5,923	6,007	21	950,546	24,748	2073,292	0	200,249	200,249	99,71	0	0	0	0	0	0	0
13:47:23	45,092	2075,058	10,039	10,009	9,96	5,928	6,006	21	950,546	24,748	2073,294	0	200,249	200,249	99,71	0	0	0	0	0	0	0
13:47:23	-45,092	2074,607	9,99	9,863	9,96	5,923	6,004	21	950,546	24,748	2073,295	0	200,249	200,249	99,71	0	0	0	0	0	0	0
13:47:23	45,092	2075,058	10,039	9,863	9,96	5,928	6,003	21	950,546	24,748	2073,297	0	200,249	200,249	99,71	0	0	0	0	0	0	0
13:47:23	-45,092	2074,607	9,99	9,961	9,96	5,923	6,001	21	950,546	24,748	2073,298	0	200,249	200,249	99,71	0	0	0	0	0	0	0
13:47:23	45,092	2075,058	10,039	10,009	9,96	5,928	6	21	950,546	24,748	2073,3	0	200,249	200,249	99,71	0	0	0	0	0	0	0
13:47:23	0	2075,058	10,039	10,009	9,96	5,928	5,998	21	950,546	24,748	2073,302	0	200,249	200,249	99,71	0	0	0	0	0	0	0
13:47:23	-45,092	2074,607	9,99	9,961	9,96	5,923	5,997	21	950,546	24,748	2073,303	0	200,249	200,249	99,71	0	0	0	0	0	0	0
13:47:23	0	2074,607	9,99	10,009	9,96	5,923	5,995	21	950,546	24,748	2073,304	0	200,249	200,249	99,71	0	0	0	0	0	0	0
13:47:23	-45,068	2074,157	9,941	9,961	9,96	5,919	5,994	21	950,546	24,748	2073,305	0	200,249	200,249	99,71	0	0	0	0	0	0	0
13:47:23	45,068	2074,607	9,99	10,009	9,96	5,923	5,993	21	950,546	24,748	2073,306	0	200,249	200,249	99,71	0	0	0	0	0	0	0
13:47:23	-45,068	2074,157	9,941	9,961	9,96	5,919	5,991	21	950,546	24,748	2073,307	0	200,249	200,249	99,71	0	0	0	0	0	0	0
13:47:23	83,691	2074,993	9,941	9,961	9,965	5,927	5,99	21	950,546	24,748	2073,309	0	200,249	200,249	99,71	0	0	0	0	0	0	0
13:47:23	-83,691	2074,157	9,941	9,961	9,96	5,919	5,988	21	950,546	24,748	2073,31	0	200,249	200,249	99,71	0	0	0	0	0	0	0
13:47:23	0	2074,157	9,941	9,863	9,96	5,919	5,987	21	950,546	24,748	2073,311	0	200,249	200,249	99,71	0	0	0	0	0	0	0
13:47:23	-6,469	2074,092	9,843	9,863	9,965	5,918	5,986	21	950,546	24,748	2073,311	0	200,249	200,249	99,71	0	0	0	0	0	0	0
13:47:23	-45,092	2073,641	9,795	9,814	9,965	5,913	5,984	21	950,546	24,748	2073,312	0	200,249	200,249	99,71	0	0	0	0	0	0	0
13:47:23	45,092	2074,092	9,843	9,863	9,965	5,918	5,983	21	950,546	24,748	2073,313	0	200,249	200,249	99,71	0	0	0	0	0	0	0
13:47:23	135,253	2075,444	9,99	10,009	9,965	5,932	5,982	21	950,546	24,748	2073,315	0	200,249	200,249	99,71	0	0	0	0	0	0	0
13:47:23	45,092	2075,895	10,039	10,058	9,965	5,937	5,981	21	950,546	24,748	2073,317	0	200,249	200,249	99,71	0	0	0	0	0	0	0
13:47:23	0	2075,895	10,039	10,058	9,965	5,937	5,98	21	950,546	24,748	2073,32	0	200,249	200,249	99,71	0	0	0	0	0	0	0
13:47:23	0	2075,895	10,039	10,058	9,965	5,937	5,979	21	950,546	24,748	2073,322	0	200,249	200,249	99,71	0	0	0	0	0	0	0
13:47:23	0	2075,895	10,039	10,058	9,965	5,937	5,979	21	950,546	24,748	2073,325	0	200,249	200,249	99,71	0	0	0	0	0	0	0
13:47:23	-90,185	2074,993	9,941	9,961	9,965	5,927	5,978	21	950,546	24,748	2073,326	0	200,249	200,249	99,71	0	0	0	0	0	0	0
13:47:23	0	2074,993	9,941	9,961	9,965	5,927	5,977	21	950,546	24,748	2073,328	0	200,249	200,249	99,71	0	0	0	0	0	0	0
13:47:23	45,092	2075,444	9,99	10,058	9,965	5,932	5,976	21	950,546	24,748	2073,33	0	200,249	200,249	99,71	0	0	0	0	0	0	0
13:47:23	0	2075,444	9,99	9,961	9,965	5,932	5,975	21	950,546	24,748	2073,333	0	200,249	200,249	99,71	0	0	0	0	0	0	0
13:47:23	0	2075,444	9,99	10,009	9,965	5,932	5,974	21	950,546	24,748	2073,335	0	200,249	200,249	99,71	0	0	0	0	0	0	0
13:47:23	-83,715	2074,607	9,99	10,009	9,96	5,923	5,973	21	950,546	24,748	2073,336	0	200,249	200,249	99,71	0	0	0	0	0	0	0
13:47:23	0	2074,607	9,99	10,009	9,96	5,923	5,972	21	950,546	24,748	2073,337	0	200,249	200,249	99,71	0	0	0	0	0	0	0
13:47:23	-45,068	2074,157	9,941	9,814	9,96	5,919	5,971	21	950,546	24,748	2073,338	0	200,249	200,249	99,71	0	0	0	0	0	0	0
13:47:23	0	2074,157	9,941	9,863	9,96	5,919	5,97	21	950,546	24,748	2073,339	0	200,249	200,249	99,71	0	0	0	0	0	0	0
13:47:23	83,691	2074,993	9,941	9,863	9,965	5,927	5,969	21	950,546	24,748	2073,34	0	200,249	200,249	99,71	0	0	0	0	0	0	0
13:47:23	-173,852	2073,255	9,843	9,716	9,96	5,909	5,968	21	950,546	24,748	2073,255	0	200,249	200,249	99,71	0	0	0	0	0	0	0
13:47:23	135,229	2074,607	9,99	10,009	9,96	5,923	5,967	21	950,546	24,748	2073,256	0	200,249	200,249	99,71	0	0	0	0	0	0	0
13:47:23	-45,068	2074,157	9,941	9,961	9,96	5,919	5,966	21	950,546	24,748	2073,257	0	200,249	200,249	99,71	0	0	0	0	0	0	0
13:47:23	0	2074,157	9,941	9,863	9,96	5,919	5,965	21	950,546	24,748	2073,258	0	200,249	200,249	99,71	0	0	0	0	0	0	0
13:47:23	-90,161	2073,255	9,843	9,814	9,96	5,909	5,964	21	950,546	24,748	2073,255	0	200,249	200,249	99,71	0	0	0	0	0	0	0
13:47:23	-45,068	2072,804	9,795	9,814	9,96	5,905	5,963	21	950,546	24,748	2072,804	0	200,249	200,249	99,71	0	0	0	0	0	0	0
13:47:23	45,068	2073,255	9,843	9,863	9,96	5,909	5,962	21	950,546	24,748	2072,805	0	200,249	200,249	99,71	0	0	0	0	0	0	0
13:47:23	90,161	2074,157	9,941	9,863	9,96	5,919	5,961	21	950,546	24,748	2072,806	0	200,249	200,249	99,71	0	0	0	0	0	0	0
13:47:23	45,068	2074,607	9,99	9,961	9,96	5,923	5,96	21	950,546	24,748	2072,808	0	200,249	200,249	99,71	0	0	0	0	0	0	0
13:47:23	-45,068	2074,157	9,941	9,863	9,96	5,919	5,959	21	950,546	24,748	2072,809	0	200,249	200,249	99,71	0	0	0	0	0	0	0
13:47:23	-90,161	2073,255	9,843	9,863	9,96	5,909	5,958	21	950,546	24,748	2072,81	0	200,249	200,249	99,71	0	0	0	0	0	0	0
13:47:23	135,229	2074,607	9,99	10,009	9,96	5,923	5,958	21	950,546	24,748	2072,811	0	200,249	200,249	99,71	0	0	0	0	0	0	0
13:47:23	-45,068	2074,157	9,941	9,863	9,96	5,919	5,957	21	950,546	24,748	2072,813	0	200,249	200,249	99,71	0	0	0	0	0	0	0
13:47:23	45,068	2074,607	9,99	10,009	9,96	5,923	5,956	21	950,546	24,748	2072,815	0	200,249	200,249	99,71	0	0	0	0	0	0	0
13:47:23	-45,068	2074,157	9,941	9,863	9,96	5,919	5,956	21	950,546	24,748	2072,816	0	200,249	200,249	99,71	0	0	0	0	0	0	0
13:47:23	0	2074,157	9,941	9,863	9,96	5,919	5,955	21	950,546	24,748	2072,817	0	200,249	200,249	99,71	0	0	0	0	0	0	0
13:47:23	0	2074,157	9,941	9,961	9,96	5,919	5,954	21	950,546	24,748	2072,818	0	200,249	200,249	99,71	0	0	0	0	0	0	0
13:47:23	0	2074,157	9,941	9,863	9,96	5,919	5,953	21	950,546	24,748	2072,82	0	200,249	200,249	99,71	0	0	0	0	0	0	0
13:47:23	45,068	2074,607	9,99	9,961	9,96	5,923	5,953	21	950,546	24,748	2072,821	0	200,249	200,249	99,71	0	0	0	0	0	0	0
13:47:23	0	2074,607	9,99	10,009	9,96	5,923	5,952	21	950,546	24,748	2072,823	0	200,249	200,249	99,71	0	0	0	0	0	0	0
13:47:23	-45,068	2074,157	9,941	9,961	9,96	5,919	5,952	21	950,546	24,748	2072,825	0	200,249	200,249	99,71	0	0	0	0	0	0	0
13:47:23	0	2074,157	9,941	9,961	9,96	5,919	5,951	21	950,546	24,748	2072,826	0	200,249	200,249	99,71	0	0	0	0	0	0	0
13:47:23	0	2074,157	9,941	9,863	9,96	5,919	5,95	21	950,546	24,748	2072,827	0	200,249	200,249	99,71	0	0	0	0	0	0	0
13:47:23	45,068	2074,607	9,99	9,961	9,96	5,923	5,95	21	950,546	24,748	2072,829	0	200,249	200,249	99,71	0	0	0	0	0	0	0
13:47:23	0	2074,607	9,99	9,961	9,96	5,923	5,949	21	950,546	24,748	2072,831	0	200,249	200,249	99,71	0	0	0	0	0	0	0
13:47:23	0	2074,607	9,99	10,009	9,96	5,923	5,949	21	950,546	24,748	2072,832	0	200,249	200,249	99,71	0	0	0	0	0	0	0
13:47:23	-45,068	2074,157	9,941	9,863	9,96	5,919	5,948	21	950,546	24,748	2072,834	0	200,249	200,249	99,71	0	0	0	0	0	0	0
13:47:23	0	2074,157	9,941	9,961	9,96	5,919	5,948	21	950,546	24,748	2072,835	0	200,249	200,249	99,71	0	0	0	0	0	0	0
13:47:23	45,068	2074,607	9,99	9,961	9,96	5,923	5,947	21	950,546	24,748	2072,836	0	200,249	200,249	99,71	0	0	0	0	0	0	0
13:47:23	0	2074,607	9,99	10,009	9,96	5,923	5,947	21	950,546	24,748	2072,838	0	200,249	200,249	99,71	0	0	0	0	0	0	0
13:47:23	-135,229	2073,255	9,843	9,863	9,96	5,909	5,946	21	950,546	24,748	2072,839	0	200,249	200,249	99,71	0	0	0	0	0	0	0
13:47:23	90,161	2074,157	9,941	9,961	9,96	5,919	5,945	21	950,546	24,748	2072,84	0	200,249	200,249	99,71	0	0	0	0	0	0	0
13:47:23	0	2074,157	9,941	9,961	9,96	5,919	5,945	21	950,546	24,748	2072,841	0	200,249	200,249	99,71	0	0	0	0	0	0	0
13:47:23	-90,161	2073,255	9,843	9,814	9,96	5,909	5,944	21	950,546	24,748	2072,842	0	200,249	200,249	99,71	0	0	0	0	0	0	0
13:47:23	90,161	2074,157	9,941	9,961	9,96	5,919	5,944	21	950,546	24,748	2072,843	0	200,249	200,249	99,71	0	0	0	0	0	0	0
13:47:23	0	2074,157	9,941	9,863	9,96	5,919	5,943	21	950,546	24,748	2072,844	0	200,249	200,249	99,71	0	0	0	0	0	0	0
13:47:23	-90,161	2073,255	9,843	9,814	9,96	5,909	5,943	21	950,546	24,748	2072,845	0	200,249	200,249	99,71	0	0	0	0	0	0	0
13:47:23	90,161	2074,157	9,941	9,863	9,96	5,919	5,942	21	950,546	24,748	2072,846	0	200,249	200,249	99,71	0	0	0	0	0	0	0
13:47:24	0	2074,157	9,941	9,961	9,96	5,919	5,942	21	950,546	24,748	2072,847	0	200,249	200,249	99,71	0	0	0	0	0	0	0
13:47:24	0	2074,157	9,941	9,863	9,96	5,919	5,941	21	953,866	24,748	2072,848	0	200,249	200,249	99,71	0	0	0	0	0	0	0
13:47:24	-7,495	2074,082	9,941	10,009	9,96	5,918	5,941	21	953,866	24,748	2072,85	0	200,249	200,249	99,71	0	0	0	0	0	0	0
13:47:24	45,043	2074,532	9,99	9,961	9,96	5,923	5,94	21	953,866	24,748	2072,851	0	200,249	200,249	99,71	0	0	0	0	0	0	0
13:47:24	0	2074,532	9,99	10,009	9,96	5,923	5,94	21	953,866	24,748	2072,853	0	200,249	200,249	99,71	0	0	0	0	0	0	0
13:47:24	45,043	2074,982	10,039	10,058	9,96	5,927	5,94	21	953,866	24,748	2072,855	0	200,249	200,249	99,71	0	0	0	0	0	0	0
13:47:24	-45,043	2074,532	9,99	9,961	9,96	5,923	5,939	21	953,866	24,748	2072,857	0	200,249	200,249	99,71	0	0	0	0	0	0	0
13:47:24	-45,043	2074,082	9,941	9,863	9,96	5,918	5,939	21	953,866	24,748	2072,858	0	200,249	200,249	99,71	0	0	0	0	0	0	0
13:47:24	0	2074,082	9,941	9,814	9,96	5,918	5,939	21	953,866	24,748	2072,859	0	200,249	200,249	99,71	0	0	0	0	0	0	0
13:47:24	-90,087	2073,181	9,843	9,863	9,96	5,909	5,938	21	953,866	24,748	2072,86	0	200,249	200,249	99,71	0	0	0	0	0	0	0
13:47:24	90,087	2074,082	9,941	9,961	9,96	5,918	5,938	21	953,866	24,748	2072,861	0	200,249	200,249	99,71	0	0	0	0	0	0	0
13:47:24	45,043	2074,532	9,99	10,009	9,96	5,923	5,937	21	953,866	24,748	2072,863	0	200,948	200,948	99,713	0	0	0	0	0	0	0
13:47:24	0	2074,532	9,99	9,961	9,96	5,923	5,937	21	953,866	24,748	2072,864	0	200,948	200,948	99,713	0	0	0	0	0	0	0
13:47:24	0	2074,532	9,99	9,961	9,96	5,923	5,937	21	953,866	24,748	2072,866	0	200,948	200,948	99,713	0	0	0	0	0	0	0
13:47:24	0	2074,532	9,99	10,009	9,96	5,923	5,936	21	953,866	24,748	2072,868	0	200,948	200,948	99,713	0	0	0	0	0	0	0
13:47:24	-45,043	2074,082	9,941	9,814	9,96	5,918	5,936	21	953,866	24,748	2072,869	0	200,948	200,948	99,713	0	0	0	0	0	0	0
13:47:24	45,043	2074,532	9,99	10,009	9,96	5,923	5,936	21	953,866	24,748	2072,871	0	200,948	200,948	99,713	0	0	0	0	0	0	0
13:47:24	0	2074,532	9,99	9,961	9,96	5,923	5,936	21	953,866	24,748	2072,872	0	200,948	200,948	99,713	0	0	0	0	0	0	0
13:47:24	-45,043	2074,082	9,941	9,863	9,96	5,918	5,935	21	953,866	24,748	2072,874	0	200,948	200,948	99,713	0	0	0	0	0	0	0
13:47:24	45,043	2074,532	9,99	9,961	9,96	5,923	5,935	21	953,866	24,748	2072,875	0	200,948	200,948	99,713	0	0	0	0	0	0	0
13:47:24	-45,043	2074,082	9,941	9,961	9,96	5,918	5,935	21	953,866	24,748	2072,877	0	200,948	200,948	99,713	0	0	0	0	0	0	0
13:47:24	0	2074,082	9,941	9,961	9,96	5,918	5,934	21	953,866	24,748	2072,878	0	200,948	200,948	99,713	0	0	0	0	0	0	0
13:47:24	0	2074,082	9,941	9,863	9,96	5,918	5,934	21	953,866	24,748	2072,879	0	200,948	200,948	99,713	0	0	0	0	0	0	0
13:47:24	-90,087	2073,181	9,843	9,863	9,96	5,909	5,933	21	953,866	24,748	2072,879	0	200,948	200,948	99,713	0	0	0	0	0	0	0
13:47:24	90,087	2074,082	9,941	9,961	9,96	5,918	5,933	21	953,866	24,748	2072,88	0	200,948	200,948	99,713	0	0	0	0	0	0	0
13:47:24	45,043	2074,532	9,99	10,009	9,96	5,923	5,933	21	953,866	24,748	2072,882	0	200,948	200,948	99,713	0	0	0	0	0	0	0
13:47:24	135,156	2075,884	10,136	10,205	9,96	5,936	5,933	21	953,866	24,748	2072,885	0	200,948	200,948	99,713	0	0	0	0	0	0	0
13:47:24	218,92	2078,073	10,283	10,4	9,965	5,959	5,934	21	953,866	24,748	2072,89	0	200,948	200,948	99,713	0	0	0	0	0	0	0
13:47:24	450,927	2082,582	10,771	10,888	9,965	6,006	5,935	21	953,866	24,748	2072,9	0	200,948	200,948	99,713	0	0	0	0	0	0	0
13:47:24	530,639	2087,888	11,162	11,425	9,974	6,06	5,937	21	953,866	24,748	2072,915	0	200,948	200,948	99,713	0	0	0	0	0	0	0
13:47:24	658,154	2094,47	11,601	11,914	9,989	6,128	5,941	21	953,866	24,748	2072,937	0	200,948	200,948	99,713	0	0	0	0	0	0	0
13:47:24	570,092	2100,171	11,943	12,353	10,003	6,187	5,946	21	953,866	24,748	2072,964	0	200,948	200,948	99,713	0	0	0	0	0	0	0
13:47:24	678,759	2106,959	12,041	12,841	10,036	6,257	5,952	21	953,866	24,748	2072,998	0	200,948	200,948	99,713	0	0	0	0	0	0	0
13:47:24	889,917	2115,858	12,285	13,183	10,074	6,349	5,96	21	953,866	24,748	2073,041	0	200,948	200,948	99,713	0	0	0	0	0	0	0
13:47:24	890,209	2124,76	12,431	13,427	10,117	6,44	5,969	21	953,866	24,748	2073,092	0	200,948	200,948	99,713	0	0	0	0	0	0	0
13:47:24	754,663	2132,307	12,285	13,72	10,167	6,518	5,98	21	953,866	24,748	2073,151	0	200,948	200,948	99,713	0	0	0	0	0	0	0
13:47:24	977,49	2142,081	12,431	13,965	10,215	6,619	5,993	21	953,866	24,748	2073,221	0	200,948	200,948	99,713	0	0	0	0	0	0	0
13:47:24	939,16	2151,473	12,431	14,111	10,268	6,716	6,007	21	953,866	24,748	2073,299	0	200,948	200,948	99,713	0	0	0	0	0	0	0
13:47:24	1032,177	2161,795	12,627	14,453	10,317	6,822	6,023	21	953,866	24,748	2073,387	0	200,948	200,948	99,713	0	0	0	0	0	0	0
13:47:24	1442,431	2176,219	13,31	15,088	10,362	6,971	6,041	21	953,866	24,748	2073,49	0	200,948	200,948	99,713	0	0	0	0	0	0	0
13:47:24	1253,955	2188,759	13,799	15,527	10,407	7,1	6,062	21	953,866	24,748	2073,605	0	200,948	200,948	99,713	0	0	0	0	0	0	0
13:47:24	1407,983	2202,838	14,384	16,504	10,456	7,245	6,085	21	953,866	24,748	2073,735	0	200,948	200,948	99,713	0	0	0	0	0	0	0
13:47:24	1046,899	2213,307	14,482	17,041	10,51	7,353	6,11	21	953,866	24,748	2073,874	0	200,948	200,948	99,713	0	0	0	0	0	0	0
13:47:24	1431,152	2227,619	14,922	17,236	10,568	7,501	6,137	21	953,866	24,748	2074,028	0	200,948	200,948	99,713	0	0	0	0	0	0	0
13:47:24	700,39	2234,623	14,482	17,187	10,631	7,573	6,166	21	953,866	24,748	2074,189	0	200,948	200,948	99,713	0	0	0	0	0	0	0
13:47:24	1422,241	2248,845	14,775	17,285	10,696	7,72	6,196	21	953,866	24,748	2074,363	0	200,948	200,948	99,713	0	0	0	0	0	0	0
13:47:24	1435,986	2263,205	15,068	17,48	10,761	7,868	6,229	21	953,866	24,748	2074,552	0	200,948	200,948	99,713	0	0	0	0	0	0	0
13:47:24	1293,969	2276,145	15,215	17,578	10,827	8,001	6,264	21	953,866	24,748	2074,754	0	200,948	200,948	99,713	0	0	0	0	0	0	0
13:47:24	1263,867	2288,784	15,41	18,115	10,888	8,131	6,3	21	953,866	24,748	2074,968	0	200,948	200,948	99,713	0	0	0	0	0	0	0
13:47:24	1964,16	2308,425	16,338	18,994	10,949	8,334	6,34	21	953,866	24,748	2075,201	0	200,948	200,948	99,713	0	0	0	0	0	0	0
13:47:24	632,128	2314,746	15,947	19,189	11,006	8,399	6,38	21	953,866	24,748	2075,44	0	200,948	200,948	99,713	0	0	0	0	0	0	0
13:47:24	1686,279	2331,609	16,582	19,238	11,067	8,573	6,423	21	953,866	24,748	2075,697	0	200,948	200,948	99,713	0	0	0	0	0	0	0
13:47:24	1362,085	2345,23	16,875	19,726	11,128	8,713	6,468	21	953,866	24,748	2075,966	0	200,948	200,948	99,713	0	0	0	0	0	0	0
13:47:24	1636,01	2361,59	17,363	19,922	11,194	8,882	6,516	21	953,866	24,748	2076,252	0	200,948	200,948	99,713	0	0	0	0	0	0	0
13:47:24	1182,788	2373,418	17,314	20,068	11,263	9,004	6,564	21	953,866	24,748	2076,549	0	200,948	200,948	99,713	0	0	0	0	0	0	0
13:47:24	1123,632	2384,654	17,168	20,068	11,335	9,12	6,615	21	953,866	24,748	2076,857	0	200,948	200,948	99,713	0	0	0	0	0	0	0
13:47:24	1582,421	2400,479	17,558	20,459	11,403	9,283	6,667	21	953,866	24,748	2077,181	0	200,948	200,948	99,713	0	0	0	0	0	0	0
13:47:24	1874,096	2419,22	18,34	21,045	11,466	9,476	6,722	21	953,866	24,748	2077,523	0	200,948	200,948	99,713	0	0	0	0	0	0	0
13:47:24	712,036	2426,34	17,998	20,801	11,525	9,549	6,777	21	953,866	24,748	2077,872	0	200,948	200,948	99,713	0	0	0	0	0	0	0
13:47:24	1844,873	2444,789	18,828	21,142	11,584	9,74	6,835	21	953,866	24,748	2078,239	0	200,948	200,948	99,713	0	0	0	0	0	0	0
13:47:24	1136,792	2456,157	18,974	21,484	11,64	9,857	6,895	21	953,866	24,748	2078,617	0	200,948	200,948	99,713	0	0	0	0	0	0	0
13:47:24	1176,904	2467,926	19,17	21,777	11,696	9,978	6,955	21	953,866	24,748	2079,006	0	200,948	200,948	99,713	0	0	0	0	0	0	0
13:47:24	1261,669	2480,542	19,365	21,68	11,756	10,108	7,017	21	953,866	24,748	2079,408	0	200,948	200,948	99,713	0	0	0	0	0	0	0
13:47:24	1317,187	2493,714	19,609	21,972	11,817	10,244	7,08	21	953,866	24,748	2079,822	0	200,948	200,948	99,713	0	0	0	0	0	0	0
13:47:24	1612,451	2509,839	20,146	22,168	11,878	10,41	7,146	21	953,866	24,748	2080,252	0	200,948	200,948	99,713	0	0	0	0	0	0	0
13:47:24	487,036	2514,709	19,609	21,972	11,935	10,46	7,211	21	953,866	24,748	2080,687	0	200,948	200,948	99,713	0	0	0	0	0	0	0
13:47:24	1236,23	2527,071	19,756	21,826	11,997	10,588	7,277	21	953,866	24,748	2081,133	0	200,948	200,948	99,713	0	0	0	0	0	0	0
13:47:24	1198,73	2539,059	19,951	22,168	12,053	10,711	7,344	21	953,866	24,748	2081,591	0	200,948	200,948	99,713	0	0	0	0	0	0	0
13:47:24	1306,225	2552,121	20,342	22,656	12,105	10,846	7,413	21	953,866	24,748	2082,061	0	200,948	200,948	99,713	0	0	0	0	0	0	0
13:47:24	1159,692	2563,718	20,586	22,803	12,157	10,966	7,482	21	953,866	24,748	2082,543	0	200,948	200,948	99,713	0	0	0	0	0	0	0
13:47:24	1833,349	2582,051	21,465	23,291	12,212	11,155	7,554	21	953,866	24,748	2083,043	0	200,948	200,948	99,713	0	0	0	0	0	0	0
13:47:24	902,392	2591,075	21,465	23,291	12,263	11,248	7,627	21	953,866	24,748	2083,551	0	200,948	200,948	99,713	0	0	0	0	0	0	0
13:47:24	1277,539	2603,851	21,855	23,682	12,313	11,379	7,7	21	953,866	24,748	2084,071	0	200,948	200,948	99,713	0	0	0	0	0	0	0
13:47:24	906,835	2612,919	21,806	23,828	12,367	11,473	7,774	21	953,866	24,748	2084,6	0	200,948	200,948	99,713	0	0	0	0	0	0	0
13:47:24	1330,957	2626,229	22,197	24,316	12,42	11,61	7,85	21	953,866	24,748	2085,141	0	200,948	200,948	99,713	0	0	0	0	0	0	0
13:47:24	839,55	2634,624	22,148	23,877	12,47	11,697	7,925	21	953,866	24,748	2085,691	0	200,948	200,948	99,713	0	0	0	0	0	0	0
13:47:24	1191,992	2646,544	22,392	24,17	12,523	11,82	8,001	21	953,866	24,748	2086,252	0	200,948	200,948	99,713	0	0	0	0	0	0	0
13:47:24	1272,583	2659,27	22,832	24,463	12,57	11,951	8,079	21	953,866	24,748	2086,825	0	200,948	200,948	99,713	0	0	0	0	0	0	0
13:47:24	831,445	2667,584	22,783	24,267	12,619	12,036	8,156	21	953,866	24,748	2087,406	0	200,948	200,948	99,713	0	0	0	0	0	0	0
13:47:24	1179,248	2679,377	23,125	24,512	12,667	12,158	8,235	21	953,866	24,748	2087,998	0	200,948	200,948	99,713	0	0	0	0	0	0	0
13:47:24	968,701	2689,064	23,271	24,805	12,713	12,258	8,314	21	953,866	24,748	2088,599	0	200,948	200,948	99,713	0	0	0	0	0	0	0
13:47:24	883,911	2697,903	23,32	25	12,76	12,349	8,393	21	953,866	24,748	2089,208	0	200,948	200,948	99,713	0	0	0	0	0	0	0
13:47:24	1131,25	2709,215	23,613	25	12,807	12,466	8,473	21	953,866	24,748	2089,828	0	200,948	200,948	99,713	0	0	0	0	0	0	0
13:47:24	712,231	2716,338	23,564	25	12,849	12,539	8,552	21	953,866	24,748	2090,455	0	200,948	200,948	99,713	0	0	0	0	0	0	0
13:47:24	1003,833	2726,376	23,808	24,951	12,892	12,643	8,633	21	953,866	24,748	2091,091	0	200,948	200,948	99,713	0	0	0	0	0	0	0
13:47:24	767,407	2734,05	23,808	25,049	12,935	12,722	8,713	21	953,866	24,748	2091,733	0	200,948	200,948	99,713	0	0	0	0	0	0	0
13:47:24	1012,133	2744,172	24,053	25,342	12,978	12,826	8,794	21	953,866	24,748	2092,386	0	200,948	200,948	99,713	0	0	0	0	0	0	0
13:47:24	960,644	2753,778	24,248	25,537	13,021	12,925	8,875	21	953,866	24,748	2093,047	0	200,948	200,948	99,713	0	0	0	0	0	0	0
13:47:24	824,267	2762,021	24,297	25,586	13,065	13,01	8,956	21	953,866	24,748	2093,716	0	200,948	200,948	99,713	0	0	0	0	0	0	0
13:47:24	922,998	2771,251	24,443	25,683	13,108	13,105	9,037	21	953,866	24,748	2094,394	0	200,948	200,948	99,713	0	0	0	0	0	0	0
13:47:24	851,66	2779,767	24,541	25,83	13,15	13,193	9,118	21	953,866	24,748	2095,079	0	200,948	200,948	99,713	0	0	0	0	0	0	0
13:47:24	1144,702	2791,214	24,932	26,123	13,193	13,311	9,201	21	953,866	24,748	2095,775	0	200,948	200,948	99,713	0	0	0	0	0	0	0
13:47:24	915,258	2800,367	25,176	26,367	13,23	13,405	9,283	21	953,866	24,748	2096,48	0	200,948	200,948	99,713	0	0	0	0	0	0	0
13:47:24	719,58	2807,563	25,224	26,221	13,268	13,48	9,365	21	953,866	24,748	2097,191	0	200,948	200,948	99,713	0	0	0	0	0	0	0
13:47:24	1001,123	2817,574	25,566	26,416	13,304	13,583	9,448	21	953,866	24,748	2097,911	0	200,948	200,948	99,713	0	0	0	0	0	0	0
13:47:24	825,976	2825,834	25,762	26,709	13,34	13,668	9,531	21	953,866	24,748	2098,639	0	200,948	200,948	99,713	0	0	0	0	0	0	0
13:47:24	861,206	2834,446	26,006	26,904	13,374	13,757	9,614	21	953,866	24,748	2099,374	0	200,948	200,948	99,713	0	0	0	0	0	0	0
13:47:24	806,884	2842,515	26,152	27,1	13,411	13,84	9,697	21	953,866	24,748	2100,118	0	200,948	200,948	99,713	0	0	0	0	0	0	0
13:47:24	792,919	2850,444	26,348	27,1	13,444	13,922	9,779	21	953,866	24,748	2100,868	0	200,948	200,948	99,713	0	0	0	0	0	0	0
13:47:24	762,646	2858,07	26,494	27,1	13,479	14	9,862	21	953,866	24,748	2101,625	0	200,948	200,948	99,713	0	0	0	0	0	0	0
13:47:25	634,155	2864,412	26,494	27,295	13,514	14,066	9,945	21	953,866	24,748	2102,388	0	200,948	200,948	99,713	0	0	0	0	0	0	0
13:47:25	810,302	2872,515	26,738	27,441	13,546	14,149	10,027	21,2	952,896	24,748	2103,158	0	200,948	200,948	99,713	0	0	0	0	0	0	0
13:47:25	757,739	2880,092	26,982	27,588	13,574	14,227	10,109	21,2	952,896	24,748	2103,934	0	200,948	200,948	99,713	0	0	0	0	0	0	0
13:47:25	682,275	2886,915	27,226	28,027	13,598	14,298	10,192	21,2	952,896	24,748	2104,718	0	200,948	200,948	99,713	0	0	0	0	0	0	0
13:47:25	751,464	2894,43	27,471	28,32	13,626	14,375	10,274	21,2	952,896	24,748	2105,507	0	200,948	200,948	99,713	0	0	0	0	0	0	0
13:47:25	622,363	2900,653	27,666	28,027	13,65	14,439	10,355	21,2	952,896	24,748	2106,303	0	200,948	200,948	99,713	0	0	0	0	0	0	0
13:47:25	470,483	2905,358	27,617	28,125	13,679	14,488	10,436	21,2	952,896	24,748	2107,102	0	200,948	200,948	99,713	0	0	0	0	0	0	0
13:47:25	590,112	2911,259	27,617	28,027	13,712	14,549	10,517	21,2	952,896	24,748	2107,906	0	200,948	200,948	99,713	0	0	0	0	0	0	0
13:47:25	437,841	2915,638	27,471	28,027	13,745	14,594	10,597	21,2	952,896	24,748	2108,714	0	200,948	200,948	99,713	0	0	0	0	0	0	0
13:47:25	662,548	2922,263	27,617	28,125	13,773	14,662	10,677	21,2	952,896	24,748	2109,527	0	200,948	200,948	99,713	0	0	0	0	0	0	0
13:47:25	426,318	2926,526	27,617	28,027	13,797	14,706	10,756	21,2	952,896	24,748	2110,344	0	200,948	200,948	99,713	0	0	0	0	0	0	0
13:47:25	513,476	2931,661	27,617	28,125	13,826	14,759	10,834	21,2	952,896	24,748	2111,166	0	202,56	202,56	99,72	0	0	0	0	0	0	0
13:47:25	559,204	2937,253	27,666	28,174	13,854	14,817	10,912	21,2	952,896	24,748	2111,992	0	202,56	202,56	99,72	0	0	0	0	0	0	0
13:47:25	478,125	2942,034	27,715	28,223	13,878	14,866	10,99	21,2	952,896	24,748	2112,822	0	202,56	202,56	99,72	0	0	0	0	0	0	0
13:47:25	441,845	2946,453	27,812	28,223	13,897	14,911	11,067	21,2	952,896	24,748	2113,656	0	202,56	202,56	99,72	0	0	0	0	0	0	0
13:47:25	641,308	2952,866	28,105	28,467	13,916	14,978	11,143	21,2	952,896	24,748	2114,495	0	202,56	202,56	99,72	0	0	0	0	0	0	0
13:47:25	625,976	2959,126	28,301	28,662	13,94	15,042	11,22	21,2	952,896	24,748	2115,339	0	202,56	202,56	99,72	0	0	0	0	0	0	0
13:47:25	340,258	2962,528	28,301	28,711	13,959	15,077	11,295	21,2	952,896	24,748	2116,187	0	202,56	202,56	99,72	0	0	0	0	0	0	0
13:47:25	343,286	2965,961	28,301	28,711	13,978	15,113	11,37	21,2	952,896	24,748	2117,036	0	202,56	202,56	99,72	0	0	0	0	0	0	0
13:47:25	502,026	2970,981	28,301	28,662	14,006	15,164	11,445	21,2	952,896	24,748	2117,89	0	202,56	202,56	99,72	0	0	0	0	0	0	0
13:47:25	388,964	2974,871	28,35	28,809	14,025	15,204	11,518	21,2	952,896	24,748	2118,747	0	202,56	202,56	99,72	0	0	0	0	0	0	0
13:47:25	498,95	2979,86	28,496	28,809	14,045	15,256	11,592	21,2	952,896	24,748	2119,608	0	202,56	202,56	99,72	0	0	0	0	0	0	0
13:47:25	333,471	2983,195	28,496	28,809	14,063	15,29	11,664	21,2	952,896	24,748	2120,472	0	202,56	202,56	99,72	0	0	0	0	0	0	0
13:47:25	409,497	2987,29	28,643	29,004	14,078	15,332	11,736	21,2	952,896	24,748	2121,339	0	202,56	202,56	99,72	0	0	0	0	0	0	0
13:47:25	549,877	2992,789	28,935	29,443	14,092	15,389	11,808	21,2	952,896	24,748	2122,21	0	202,56	202,56	99,72	0	0	0	0	0	0	0
13:47:25	257,275	2995,362	28,935	29,248	14,106	15,416	11,878	21,2	952,896	24,748	2123,083	0	202,56	202,56	99,72	0	0	0	0	0	0	0
13:47:25	443,432	2999,796	29,131	29,443	14,12	15,461	11,949	21,2	952,896	24,748	2123,96	0	202,56	202,56	99,72	0	0	0	0	0	0	0
13:47:25	328,344	3003,079	29,131	29,394	14,138	15,495	12,018	21,2	952,896	24,748	2124,839	0	202,56	202,56	99,72	0	0	0	0	0	0	0
13:47:25	309,497	3006,174	29,18	29,59	14,152	15,527	12,087	21,2	952,896	24,748	2125,72	0	202,56	202,56	99,72	0	0	0	0	0	0	0
13:47:25	206,054	3008,235	29,131	29,443	14,167	15,548	12,155	21,2	952,896	24,748	2126,603	0	202,56	202,56	99,72	0	0	0	0	0	0	0
13:47:25	466,943	3012,904	29,277	29,59	14,184	15,596	12,222	21,2	952,896	24,748	2127,489	0	202,56	202,56	99,72	0	0	0	0	0	0	0
13:47:25	400,146	3016,906	29,424	29,736	14,198	15,638	12,289	21,2	952,896	24,748	2128,379	0	202,56	202,56	99,72	0	0	0	0	0	0	0
13:47:25	187,255	3018,778	29,424	29,541	14,209	15,657	12,355	21,2	952,896	24,748	2129,269	0	202,56	202,56	99,72	0	0	0	0	0	0	0
13:47:25	283,447	3021,613	29,473	29,736	14,222	15,686	12,421	21,2	952,896	24,748	2130,161	0	202,56	202,56	99,72	0	0	0	0	0	0	0
13:47:25	257,226	3024,185	29,473	29,687	14,236	15,713	12,485	21,2	952,896	24,748	2131,056	0	202,56	202,56	99,72	0	0	0	0	0	0	0
13:47:25	371,923	3027,904	29,668	29,883	14,245	15,751	12,549	21,2	952,896	24,748	2131,952	0	202,56	202,56	99,72	0	0	0	0	0	0	0
13:47:25	119,409	3029,099	29,619	29,785	14,255	15,763	12,612	21,2	952,896	24,748	2132,849	0	202,56	202,56	99,72	0	0	0	0	0	0	0
13:47:25	305,444	3032,153	29,766	29,785	14,264	15,795	12,675	21,2	952,896	24,748	2133,749	0	202,56	202,56	99,72	0	0	0	0	0	0	0
13:47:25	372,241	3035,875	29,912	29,932	14,276	15,833	12,737	21,2	952,896	24,748	2134,651	0	202,56	202,56	99,72	0	0	0	0	0	0	0
13:47:25	167,602	3037,551	29,912	29,785	14,285	15,851	12,798	21,2	952,896	24,748	2135,554	0	202,56	202,56	99,72	0	0	0	0	0	0	0
13:47:25	98,51	3038,536	29,912	29,785	14,291	15,861	12,858	21,2	952,896	24,748	2136,457	0	202,56	202,56	99,72	0	0	0	0	0	0	0
13:47:25	217,993	3040,716	29,961	30,225	14,3	15,883	12,917	21,2	952,896	24,748	2137,361	0	202,56	202,56	99,72	0	0	0	0	0	0	0
13:47:25	213,549	3042,852	29,961	29,98	14,312	15,905	12,976	21,2	952,896	24,748	2138,267	0	202,56	202,56	99,72	0	0	0	0	0	0	0
13:47:25	114,062	3043,993	29,912	29,98	14,321	15,917	13,033	21,2	952,896	24,748	2139,173	0	202,56	202,56	99,72	0	0	0	0	0	0	0
13:47:25	81,005	3044,803	29,814	29,932	14,331	15,925	13,09	21,2	952,896	24,748	2140,078	0	202,56	202,56	99,72	0	0	0	0	0	0	0
13:47:25	50,317	3045,306	29,766	29,785	14,337	15,93	13,146	21,2	952,896	24,748	2140,984	0	202,56	202,56	99,72	0	0	0	0	0	0	0
13:47:25	232,226	3047,628	29,912	29,932	14,341	15,954	13,201	21,2	952,896	24,748	2141,89	0	202,56	202,56	99,72	0	0	0	0	0	0	0
13:47:25	234,521	3049,973	30,059	29,883	14,346	15,979	13,255	21,2	952,896	24,748	2142,799	0	202,56	202,56	99,72	0	0	0	0	0	0	0
13:47:25	82,177	3050,795	30,059	30,078	14,351	15,987	13,309	21,2	952,896	24,748	2143,707	0	202,56	202,56	99,72	0	0	0	0	0	0	0
13:47:25	-19,873	3050,596	29,961	29,785	14,355	15,985	13,361	21,2	952,896	24,748	2144,613	0	202,56	202,56	99,72	0	0	0	0	0	0	0
13:47:25	82,226	3051,419	29,961	29,98	14,36	15,994	13,413	21,2	952,896	24,748	2145,52	0	202,56	202,56	99,72	0	0	0	0	0	0	0
13:47:25	144,604	3052,865	30,059	30,127	14,362	16,008	13,464	21,2	952,896	24,748	2146,428	0	202,56	202,56	99,72	0	0	0	0	0	0	0
13:47:25	119,531	3054,06	30,156	30,273	14,363	16,021	13,514	21,2	952,896	24,748	2147,335	0	202,56	202,56	99,72	0	0	0	0	0	0	0
13:47:25	119,531	3055,255	30,254	30,322	14,364	16,033	13,563	21,2	952,896	24,748	2148,243	0	202,56	202,56	99,72	0	0	0	0	0	0	0
13:47:25	-90,087	3054,354	30,107	30,225	14,368	16,024	13,612	21,2	952,896	24,748	2149,149	0	202,56	202,56	99,72	0	0	0	0	0	0	0
13:47:25	82,177	3055,176	30,107	30,078	14,372	16,032	13,659	21,2	952,896	24,748	2150,055	0	202,56	202,56	99,72	0	0	0	0	0	0	0
13:47:25	-50,415	3054,672	30,059	29,98	14,372	16,027	13,705	21,2	952,896	24,748	2150,959	0	202,56	202,56	99,72	0	0	0	0	0	0	0
13:47:25	19,75	3054,869	30,059	29,98	14,373	16,029	13,751	21,2	952,896	24,748	2151,863	0	202,56	202,56	99,72	0	0	0	0	0	0	0
13:47:25	43,774	3055,307	30,059	29,98	14,376	16,034	13,796	21,2	952,896	24,748	2152,767	0	202,56	202,56	99,72	0	0	0	0	0	0	0
13:47:25	69,14	3055,999	30,107	29,98	14,377	16,041	13,84	21,2	952,896	24,748	2153,67	0	202,56	202,56	99,72	0	0	0	0	0	0	0
13:47:25	151,318	3057,512	30,254	30,273	14,377	16,056	13,883	21,2	952,896	24,748	2154,574	0	202,56	202,56	99,72	0	0	0	0	0	0	0
13:47:25	70,214	3058,214	30,303	30,322	14,378	16,064	13,926	21,2	952,896	24,748	2155,477	0	202,56	202,56	99,72	0	0	0	0	0	0	0
13:47:25	-140,429	3056,81	30,107	30,078	14,381	16,049	13,968	21,2	952,896	24,748	2156,379	0	202,56	202,56	99,72	0	0	0	0	0	0	0
13:47:25	-50,415	3056,306	30,059	29,932	14,381	16,044	14,008	21,2	952,896	24,748	2157,278	0	202,56	202,56	99,72	0	0	0	0	0	0	0
13:47:25	-19,946	3056,106	29,961	29,98	14,386	16,042	14,048	21,2	952,896	24,748	2158,177	0	202,56	202,56	99,72	0	0	0	0	0	0	0
13:47:25	0	3056,106	29,961	29,932	14,386	16,042	14,087	21,2	952,896	24,748	2159,075	0	202,56	202,56	99,72	0	0	0	0	0	0	0
13:47:25	100,878	3057,115	30,059	30,078	14,386	16,052	14,126	21,2	952,896	24,748	2159,973	0	202,56	202,56	99,72	0	0	0	0	0	0	0
13:47:25	-100,878	3056,106	29,961	29,883	14,386	16,042	14,163	21,2	952,896	24,748	2160,869	0	202,56	202,56	99,72	0	0	0	0	0	0	0
13:47:25	151,318	3057,619	30,107	30,078	14,386	16,057	14,201	21,2	952,896	24,748	2161,765	0	202,56	202,56	99,72	0	0	0	0	0	0	0
13:47:25	-151,318	3056,106	29,961	29,785	14,386	16,042	14,237	21,2	952,896	24,748	2162,659	0	202,56	202,56	99,72	0	0	0	0	0	0	0
13:47:25	100,878	3057,115	30,059	29,883	14,386	16,052	14,272	21,2	952,896	24,748	2163,553	0	202,56	202,56	99,72	0	0	0	0	0	0	0
13:47:25	81,152	3057,926	30,156	30,078	14,385	16,061	14,307	21,2	952,896	24,748	2164,448	0	202,56	202,56	99,72	0	0	0	0	0	0	0
13:47:25	-182,031	3056,106	29,961	29,883	14,386	16,042	14,341	21,2	952,896	24,748	2165,339	0	202,56	202,56	99,72	0	0	0	0	0	0	0
13:47:25	0	3056,106	29,961	29,785	14,386	16,042	14,375	21,2	952,896	24,748	2166,23	0	202,56	202,56	99,72	0	0	0	0	0	0	0
13:47:25	81,127	3056,917	30,059	29,932	14,385	16,05	14,408	21,2	952,896	24,748	2167,121	0	202,56	202,56	99,72	0	0	0	0	0	0	0
13:47:25	-151,293	3055,404	29,912	29,687	14,385	16,035	14,439	21,2	952,896	24,748	2168,009	0	202,56	202,56	99,72	0	0	0	0	0	0	0
13:47:25	-495,239	3050,452	29,473	28,906	14,382	15,984	14,47	21,2	952,896	24,748	2168,892	0	202,56	202,56	99,72	0	0	0	0	0	0	0
13:47:25	-956,982	3040,882	28,643	27,978	14,377	15,885	14,497	21,2	952,896	24,748	2169,764	0	202,56	202,56	99,72	0	0	0	0	0	0	0
13:47:25	-635,449	3034,528	28,203	27,002	14,367	15,819	14,523	21,2	952,896	24,748	2170,629	0	202,56	202,56	99,72	0	0	0	0	0	0	0
13:47:25	-1159,472	3022,933	27,471	25,928	14,344	15,7	14,546	21,2	952,896	24,748	2171,481	0	202,56	202,56	99,72	0	0	0	0	0	0	0
13:47:25	-887,866	3014,054	27,226	25,391	14,308	15,608	14,567	21,2	952,896	24,748	2172,324	0	202,56	202,56	99,72	0	0	0	0	0	0	0
13:47:25	-1056,127	3003,493	27,129	25,732	14,255	15,499	14,586	21,2	952,896	24,748	2173,155	0	202,56	202,56	99,72	0	0	0	0	0	0	0
13:47:25	-1102,807	2992,465	27,031	25,195	14,199	15,386	14,601	21,2	952,896	24,748	2173,974	0	202,56	202,56	99,72	0	0	0	0	0	0	0
13:47:25	-430,712	2988,158	27,666	25,146	14,138	15,341	14,616	21,2	952,896	24,748	2174,789	0	202,56	202,56	99,72	0	0	0	0	0	0	0
13:47:25	-1645,922	2971,699	27,129	23,974	14,077	15,172	14,627	21,2	952,896	24,748	2175,586	0	202,56	202,56	99,72	0	0	0	0	0	0	0
13:47:25	-1310,839	2958,59	26,836	23,535	14,021	15,037	14,635	21,2	952,896	24,748	2176,368	0	202,56	202,56	99,72	0	0	0	0	0	0	0
13:47:25	-1196,167	2946,629	26,494	23,535	13,973	14,913	14,64	21,2	952,896	24,748	2177,139	0	202,56	202,56	99,72	0	0	0	0	0	0	0
13:47:25	-1298,242	2933,646	26,055	23,193	13,926	14,779	14,643	21,2	952,896	24,748	2177,895	0	202,56	202,56	99,72	0	0	0	0	0	0	0
13:47:25	-1761,572	2916,03	25,078	21,582	13,883	14,598	14,642	21,2	952,896	24,748	2178,633	0	202,56	202,56	99,72	0	0	0	0	0	0	0
13:47:25	-1481,616	2901,214	24,541	20,898	13,83	14,445	14,638	21,2	952,896	24,748	2179,356	0	202,56	202,56	99,72	0	0	0	0	0	0	0
13:47:25	-934,521	2891,869	24,541	21,24	13,778	14,349	14,632	21,2	952,896	24,748	2180,068	0	202,56	202,56	99,72	0	0	0	0	0	0	0
13:47:25	-1068,359	2881,185	24,59	21,924	13,715	14,239	14,625	21,2	952,896	24,748	2180,769	0	202,56	202,56	99,72	0	0	0	0	0	0	0
13:47:25	-1065,039	2870,535	24,785	21,68	13,645	14,129	14,615	21,2	952,896	24,748	2181,459	0	202,56	202,56	99,72	0	0	0	0	0	0	0
13:47:25	-873,413	2861,801	25,176	22,314	13,574	14,039	14,604	21,2	952,896	24,748	2182,139	0	202,56	202,56	99,72	0	0	0	0	0	0	0
13:47:25	-984,106	2851,96	25,42	22,119	13,505	13,937	14,591	21,2	952,896	24,748	2182,809	0	202,56	202,56	99,72	0	0	0	0	0	0	0
13:47:25	-1739,257	2834,567	24,785	21,68	13,443	13,758	14,574	21,2	952,896	24,748	2183,461	0	202,56	202,56	99,72	0	0	0	0	0	0	0
13:47:25	-954,638	2825,021	24,736	22,119	13,393	13,66	14,556	21,2	952,896	24,748	2184,102	0	202,56	202,56	99,72	0	0	0	0	0	0	0
13:47:25	-1575,927	2809,262	23,906	21,826	13,351	13,497	14,536	21,2	952,896	24,748	2184,728	0	202,56	202,56	99,72	0	0	0	0	0	0	0
13:47:25	-1448,339	2794,778	23,125	21,142	13,314	13,348	14,512	21,2	952,896	24,748	2185,338	0	202,56	202,56	99,72	0	0	0	0	0	0	0
13:47:25	-927,954	2785,499	22,783	20,898	13,281	13,252	14,488	21,2	952,896	24,748	2185,938	0	202,56	202,56	99,72	0	0	0	0	0	0	0
13:47:26	-1396,46	2771,534	22,051	20,556	13,244	13,108	14,461	21,2	952,896	24,748	2186,523	0	202,56	202,56	99,72	0	0	0	0	0	0	0
13:47:26	-637,963	2765,154	22,148	20,361	13,202	13,042	14,433	21,4	952,436	24,748	2187,102	0	202,56	202,56	99,72	0	0	0	0	0	0	0
13:47:26	-844,482	2756,71	22,148	20,703	13,155	12,955	14,404	21,4	952,436	24,748	2187,672	0	202,56	202,56	99,72	0	0	0	0	0	0	0
13:47:26	-635,424	2750,355	22,344	20,703	13,108	12,89	14,374	21,4	952,436	24,748	2188,234	0	202,56	202,56	99,72	0	0	0	0	0	0	0
13:47:26	-977,319	2740,582	22,148	20,556	13,064	12,789	14,343	21,4	952,436	24,748	2188,787	0	202,56	202,56	99,72	0	0	0	0	0	0	0
13:47:26	-1009,423	2730,488	21,904	20,263	13,021	12,685	14,31	21,4	952,436	24,748	2189,329	0	202,56	202,56	99,72	0	0	0	0	0	0	0
13:47:26	-681,225	2723,676	21,904	20,215	12,983	12,615	14,277	21,4	952,436	24,748	2189,863	0	202,56	202,56	99,72	0	0	0	0	0	0	0
13:47:26	-1031,469	2713,361	21,465	19,824	12,95	12,508	14,243	21,4	952,436	24,748	2190,387	0	202,56	202,56	99,72	0	0	0	0	0	0	0
13:47:26	-898,388	2704,377	21,074	19,58	12,921	12,416	14,207	21,4	952,436	24,748	2190,901	0	202,56	202,56	99,72	0	0	0	0	0	0	0
13:47:26	-801,049	2696,367	20,781	19,531	12,892	12,333	14,17	21,4	952,436	24,748	2191,406	0	202,56	202,56	99,72	0	0	0	0	0	0	0
13:47:26	-930,224	2687,064	20,439	18,847	12,859	12,237	14,132	21,4	952,436	24,748	2191,901	0	202,56	202,56	99,72	0	0	0	0	0	0	0
13:47:26	-951,806	2677,546	20,244	18,847	12,816	12,139	14,093	21,4	952,436	24,748	2192,387	0	204,43	204,43	99,727	0	0	0	0	0	0	0
13:47:26	-766,894	2669,877	20,146	18,847	12,778	12,06	14,053	21,4	952,436	24,748	2192,865	0	204,43	204,43	99,727	0	0	0	0	0	0	0
13:47:26	-684,79	2663,029	20,293	19,043	12,732	11,989	14,013	21,4	952,436	24,748	2193,335	0	204,43	204,43	99,727	0	0	0	0	0	0	0
13:47:26	-473,071	2658,299	20,586	19,336	12,689	11,941	13,972	21,4	952,436	24,748	2193,8	0	204,43	204,43	99,727	0	0	0	0	0	0	0
13:47:26	-818,066	2650,118	20,586	19,043	12,643	11,856	13,931	21,4	952,436	24,748	2194,256	0	204,43	204,43	99,727	0	0	0	0	0	0	0
13:47:26	-833,007	2641,788	20,488	19,336	12,601	11,771	13,888	21,4	952,436	24,748	2194,703	0	204,43	204,43	99,727	0	0	0	0	0	0	0
13:47:26	-760,864	2634,179	20,439	19,189	12,561	11,692	13,845	21,4	952,436	24,748	2195,143	0	204,43	204,43	99,727	0	0	0	0	0	0	0
13:47:26	-935,424	2624,825	20,097	18,847	12,528	11,596	13,801	21,4	952,436	24,748	2195,573	0	204,43	204,43	99,727	0	0	0	0	0	0	0
13:47:26	-896,972	2615,855	19,756	18,457	12,496	11,503	13,756	21,4	952,436	24,748	2195,993	0	204,43	204,43	99,727	0	0	0	0	0	0	0
13:47:26	-791,626	2607,939	19,512	18,31	12,465	11,422	13,71	21,4	952,436	24,748	2196,405	0	204,43	204,43	99,727	0	0	0	0	0	0	0
13:47:26	-754,345	2600,396	19,316	18,261	12,433	11,344	13,664	21,4	952,436	24,748	2196,809	0	204,43	204,43	99,727	0	0	0	0	0	0	0
13:47:26	-669,775	2593,698	19,267	18,164	12,398	11,275	13,617	21,4	952,436	24,748	2197,206	0	204,43	204,43	99,727	0	0	0	0	0	0	0
13:47:26	-911,328	2584,585	18,974	17,822	12,363	11,181	13,569	21,4	952,436	24,748	2197,593	0	204,43	204,43	99,727	0	0	0	0	0	0	0
13:47:26	-630,395	2578,281	18,974	17,773	12,328	11,116	13,521	21,4	952,436	24,748	2197,974	0	204,43	204,43	99,727	0	0	0	0	0	0	0
13:47:26	-815,014	2570,13	18,828	17,48	12,29	11,032	13,472	21,4	952,436	24,748	2198,347	0	204,43	204,43	99,727	0	0	0	0	0	0	0
13:47:26	-790,722	2562,223	18,681	17,285	12,253	10,95	13,423	21,4	952,436	24,748	2198,71	0	204,43	204,43	99,727	0	0	0	0	0	0	0
13:47:26	-695,263	2555,271	18,633	17,578	12,217	10,879	13,373	21,4	952,436	24,748	2199,067	0	204,43	204,43	99,727	0	0	0	0	0	0	0
13:47:26	-948,657	2545,784	18,34	17,09	12,179	10,781	13,322	21,4	952,436	24,748	2199,413	0	204,43	204,43	99,727	0	0	0	0	0	0	0
13:47:26	-580,126	2539,983	18,34	17,09	12,147	10,721	13,271	21,4	952,436	24,748	2199,754	0	204,43	204,43	99,727	0	0	0	0	0	0	0
13:47:26	-857,031	2531,412	18,047	17,09	12,114	10,633	13,219	21,4	952,436	24,748	2200,086	0	204,43	204,43	99,727	0	0	0	0	0	0	0
13:47:26	-543,09	2525,982	17,998	17,041	12,087	10,577	13,168	21,4	952,436	24,748	2200,412	0	204,43	204,43	99,727	0	0	0	0	0	0	0
13:47:26	-760,009	2518,381	17,656	16,748	12,062	10,498	13,115	21,4	952,436	24,748	2200,73	0	204,43	204,43	99,727	0	0	0	0	0	0	0
13:47:26	-781,274	2510,569	17,363	16,406	12,034	10,418	13,062	21,4	952,436	24,748	2201,04	0	204,43	204,43	99,727	0	0	0	0	0	0	0
13:47:26	-702,978	2503,539	17,07	16,162	12,011	10,345	13,009	21,4	952,436	24,748	2201,342	0	204,43	204,43	99,727	0	0	0	0	0	0	0
13:47:26	-644,775	2497,091	16,924	15,967	11,982	10,279	12,956	21,4	952,436	24,748	2201,638	0	204,43	204,43	99,727	0	0	0	0	0	0	0
13:47:26	-681,543	2490,276	16,826	15,967	11,949	10,209	12,902	21,4	952,436	24,748	2201,926	0	204,43	204,43	99,727	0	0	0	0	0	0	0
13:47:26	-396,508	2486,311	17,021	16,064	11,916	10,168	12,848	21,4	952,436	24,748	2202,211	0	204,43	204,43	99,727	0	0	0	0	0	0	0
13:47:26	-483,374	2481,477	17,217	16,308	11,878	10,118	12,795	21,4	952,436	24,748	2202,49	0	204,43	204,43	99,727	0	0	0	0	0	0	0
13:47:26	-773,95	2473,737	17,021	16,064	11,845	10,038	12,74	21,4	952,436	24,748	2202,761	0	204,43	204,43	99,727	0	0	0	0	0	0	0
13:47:26	-536,352	2468,374	17,07	16,211	11,812	9,983	12,686	21,4	952,436	24,748	2203,027	0	204,43	204,43	99,727	0	0	0	0	0	0	0
13:47:26	-639,99	2461,974	16,924	16,162	11,784	9,917	12,632	21,4	952,436	24,748	2203,286	0	204,43	204,43	99,727	0	0	0	0	0	0	0
13:47:26	-545,507	2456,519	16,875	16,162	11,756	9,861	12,578	21,4	952,436	24,748	2203,539	0	204,43	204,43	99,727	0	0	0	0	0	0	0
13:47:26	-610,009	2450,419	16,679	15,82	11,732	9,798	12,523	21,4	952,436	24,748	2203,786	0	204,43	204,43	99,727	0	0	0	0	0	0	0
13:47:26	-690,991	2443,509	16,386	15,674	11,709	9,726	12,468	21,4	952,436	24,748	2204,025	0	204,43	204,43	99,727	0	0	0	0	0	0	0
13:47:26	-638,159	2437,127	16,24	15,527	11,681	9,661	12,413	21,4	952,436	24,748	2204,258	0	204,43	204,43	99,727	0	0	0	0	0	0	0
13:47:26	-676,318	2430,364	16,045	15,478	11,653	9,591	12,358	21,4	952,436	24,748	2204,484	0	204,43	204,43	99,727	0	0	0	0	0	0	0
13:47:26	-359,008	2426,774	16,191	15,478	11,625	9,554	12,303	21,4	952,436	24,748	2204,707	0	204,43	204,43	99,727	0	0	0	0	0	0	0
13:47:26	-469,238	2422,082	16,24	15,527	11,596	9,506	12,248	21,4	952,436	24,748	2204,924	0	204,43	204,43	99,727	0	0	0	0	0	0	0
13:47:26	-554,052	2416,541	16,24	15,527	11,565	9,448	12,193	21,4	952,436	24,748	2205,136	0	204,43	204,43	99,727	0	0	0	0	0	0	0
13:47:26	-599,951	2410,542	16,191	15,527	11,533	9,387	12,138	21,4	952,436	24,748	2205,341	0	204,43	204,43	99,727	0	0	0	0	0	0	0
13:47:26	-728,125	2403,26	15,947	15,185	11,506	9,311	12,083	21,4	952,436	24,748	2205,539	0	204,43	204,43	99,727	0	0	0	0	0	0	0
13:47:26	-488,964	2398,371	15,947	15,283	11,478	9,261	12,027	21,4	952,436	24,748	2205,732	0	204,43	204,43	99,727	0	0	0	0	0	0	0
13:47:26	-513,354	2393,237	15,898	15,185	11,452	9,208	11,972	21,4	952,436	24,748	2205,919	0	204,43	204,43	99,727	0	0	0	0	0	0	0
13:47:26	-607,153	2387,166	15,703	15,136	11,428	9,146	11,917	21,4	952,436	24,748	2206,1	0	204,43	204,43	99,727	0	0	0	0	0	0	0
13:47:26	-581,884	2381,347	15,556	14,99	11,403	9,086	11,861	21,4	952,436	24,748	2206,276	0	204,43	204,43	99,727	0	0	0	0	0	0	0
13:47:26	-493,847	2376,408	15,459	14,843	11,38	9,035	11,806	21,4	952,436	24,748	2206,446	0	204,43	204,43	99,727	0	0	0	0	0	0	0
13:47:26	-556,494	2370,843	15,361	14,648	11,354	8,977	11,75	21,4	952,436	24,748	2206,61	0	204,43	204,43	99,727	0	0	0	0	0	0	0
13:47:26	-544,531	2365,398	15,215	14,453	11,331	8,921	11,695	21,4	952,436	24,748	2206,769	0	204,43	204,43	99,727	0	0	0	0	0	0	0
13:47:26	-581,03	2359,588	15,117	14,502	11,304	8,861	11,639	21,4	952,436	24,748	2206,922	0	204,43	204,43	99,727	0	0	0	0	0	0	0
13:47:26	-410,058	2355,487	15,117	14,453	11,28	8,819	11,584	21,4	952,436	24,748	2207,07	0	204,43	204,43	99,727	0	0	0	0	0	0	0
13:47:26	-528,784	2350,199	15,068	14,453	11,253	8,764	11,529	21,4	952,436	24,748	2207,214	0	204,43	204,43	99,727	0	0	0	0	0	0	0
13:47:26	-544,287	2344,756	14,922	14,306	11,23	8,708	11,473	21,4	952,436	24,748	2207,351	0	204,43	204,43	99,727	0	0	0	0	0	0	0
13:47:26	-722,558	2337,531	14,58	14,062	11,208	8,634	11,418	21,4	952,436	24,748	2207,482	0	204,43	204,43	99,727	0	0	0	0	0	0	0
13:47:26	-469,262	2332,838	14,433	13,916	11,189	8,585	11,362	21,4	952,436	24,748	2207,607	0	204,43	204,43	99,727	0	0	0	0	0	0	0
13:47:26	-461,743	2328,221	14,287	13,769	11,171	8,538	11,307	21,4	952,436	24,748	2207,727	0	204,43	204,43	99,727	0	0	0	0	0	0	0
13:47:26	-605,273	2322,168	13,994	13,574	11,152	8,475	11,251	21,4	952,436	24,748	2207,842	0	204,43	204,43	99,727	0	0	0	0	0	0	0
13:47:26	-435,498	2317,813	13,896	13,574	11,133	8,431	11,196	21,4	952,436	24,748	2207,952	0	204,43	204,43	99,727	0	0	0	0	0	0	0
13:47:26	-473,095	2313,082	13,75	13,379	11,114	8,382	11,141	21,4	952,436	24,748	2208,057	0	204,43	204,43	99,727	0	0	0	0	0	0	0
13:47:26	-337,158	2309,711	13,75	13,525	11,095	8,347	11,086	21,4	952,436	24,748	2208,158	0	204,43	204,43	99,727	0	0	0	0	0	0	0
13:47:26	-507,421	2304,636	13,652	13,379	11,071	8,295	11,031	21,4	952,436	24,748	2208,255	0	204,43	204,43	99,727	0	0	0	0	0	0	0
13:47:26	-336,035	2301,276	13,652	13,379	11,052	8,26	10,977	21,4	952,436	24,748	2208,348	0	204,43	204,43	99,727	0	0	0	0	0	0	0
13:47:26	-410,522	2297,171	13,652	13,232	11,029	8,218	10,923	21,4	952,436	24,748	2208,437	0	204,43	204,43	99,727	0	0	0	0	0	0	0
13:47:26	-336,059	2293,81	13,652	13,232	11,01	8,183	10,869	21,4	952,436	24,748	2208,522	0	204,43	204,43	99,727	0	0	0	0	0	0	0
13:47:26	-332,885	2290,481	13,652	13,33	10,991	8,149	10,816	21,4	952,436	24,748	2208,604	0	204,43	204,43	99,727	0	0	0	0	0	0	0
13:47:26	-378,051	2286,701	13,603	13,232	10,972	8,11	10,763	21,4	952,436	24,748	2208,682	0	204,43	204,43	99,727	0	0	0	0	0	0	0
13:47:26	-424,194	2282,459	13,506	13,232	10,954	8,066	10,71	21,4	952,436	24,748	2208,756	0	204,43	204,43	99,727	0	0	0	0	0	0	0
13:47:26	-341,162	2279,047	13,408	13,086	10,939	8,031	10,657	21,4	952,436	24,748	2208,826	0	204,43	204,43	99,727	0	0	0	0	0	0	0
13:47:26	-425,146	2274,796	13,31	13,037	10,921	7,987	10,605	21,4	952,436	24,748	2208,892	0	204,43	204,43	99,727	0	0	0	0	0	0	0
13:47:26	-388,208	2270,914	13,164	12,89	10,906	7,947	10,553	21,4	952,436	24,748	2208,954	0	204,43	204,43	99,727	0	0	0	0	0	0	0
13:47:26	-249,804	2268,416	13,164	12,841	10,892	7,921	10,501	21,4	952,436	24,748	2209,014	0	204,43	204,43	99,727	0	0	0	0	0	0	0
13:47:26	-332,714	2265,088	13,164	12,89	10,873	7,887	10,45	21,4	952,436	24,748	2209,07	0	204,43	204,43	99,727	0	0	0	0	0	0	0
13:47:26	-293,75	2262,151	13,115	12,89	10,859	7,857	10,399	21,4	952,436	24,748	2209,123	0	204,43	204,43	99,727	0	0	0	0	0	0	0
13:47:26	-331,445	2258,837	13,115	12,89	10,841	7,823	10,349	21,4	952,436	24,748	2209,173	0	204,43	204,43	99,727	0	0	0	0	0	0	0
13:47:26	-247,656	2256,36	13,115	12,841	10,827	7,797	10,299	21,4	952,436	24,748	2209,22	0	204,43	204,43	99,727	0	0	0	0	0	0	0
13:47:26	-421,606	2252,144	13,017	12,841	10,808	7,754	10,249	21,4	952,436	24,748	2209,263	0	204,43	204,43	99,727	0	0	0	0	0	0	0
13:47:26	-293,652	2249,207	12,968	12,744	10,794	7,723	10,199	21,4	952,436	24,748	2209,303	0	204,43	204,43	99,727	0	0	0	0	0	0	0
13:47:26	-293,457	2246,273	12,92	12,695	10,78	7,693	10,15	21,4	952,436	24,748	2209,34	0	204,43	204,43	99,727	0	0	0	0	0	0	0
13:47:26	-250,952	2243,763	12,92	12,646	10,766	7,667	10,101	21,4	952,436	24,748	2209,375	0	204,43	204,43	99,727	0	0	0	0	0	0	0
13:47:26	-387,67	2239,887	12,773	12,5	10,751	7,627	10,053	21,4	952,436	24,748	2209,405	0	204,43	204,43	99,727	0	0	0	0	0	0	0
13:47:26	-340,527	2236,481	12,675	12,451	10,737	7,592	10,005	21,4	952,436	24,748	2209,432	0	204,43	204,43	99,727	0	0	0	0	0	0	0
13:47:26	-289,086	2233,59	12,627	12,451	10,724	7,562	9,957	21,4	952,436	24,748	2209,457	0	204,43	204,43	99,727	0	0	0	0	0	0	0
13:47:26	-287,646	2230,714	12,675	12,5	10,705	7,533	9,909	21,4	952,436	24,748	2209,478	0	204,43	204,43	99,727	0	0	0	0	0	0	0
13:47:26	-257,25	2228,141	12,675	12,5	10,69	7,506	9,862	21,4	952,436	24,748	2209,497	0	204,43	204,43	99,727	0	0	0	0	0	0	0
13:47:26	-314,209	2224,999	12,675	12,451	10,672	7,474	9,815	21,4	952,436	24,748	2209,512	0	204,43	204,43	99,727	0	0	0	0	0	0	0
13:47:26	-253,881	2222,461	12,675	12,5	10,658	7,448	9,769	21,4	952,436	24,748	2209,525	0	204,43	204,43	99,727	0	0	0	0	0	0	0
13:47:26	-315,429	2219,306	12,675	12,451	10,64	7,415	9,723	21,4	952,436	24,748	2209,535	0	204,43	204,43	99,727	0	0	0	0	0	0	0
13:47:26	-316,357	2216,143	12,431	12,109	10,635	7,382	9,677	21,4	952,436	24,748	2209,541	0	204,43	204,43	99,727	0	0	0	0	0	0	0
13:47:27	-374,194	2212,401	12,285	11,914	10,622	7,344	9,631	21,4	952,436	24,748	2209,544	0	204,43	204,43	99,727	0	0	0	0	0	0	0
13:47:27	-261,547	2209,785	12,187	11,816	10,612	7,317	9,586	21,4	952,436	24,748	2209,545	0	204,43	204,43	99,727	0	0	0	0	0	0	0
13:47:27	-288,964	2206,896	12,138	11,914	10,598	7,287	9,541	21,4	952,436	24,748	2206,896	0	204,43	204,43	99,727	0	0	0	0	0	0	0
13:47:27	-209,008	2204,806	12,187	11,914	10,584	7,266	9,496	21,2	950,546	24,748	2204,806	0	204,43	204,43	99,727	0	0	0	0	0	0	0
13:47:27	-211,645	2202,689	12,285	12,109	10,566	7,244	9,452	21,2	950,546	24,748	2202,689	0	204,43	204,43	99,727	0	0	0	0	0	0	0
13:47:27	-317,285	2199,516	12,285	12,109	10,548	7,211	9,408	21,2	950,546	24,748	2199,516	0	204,43	204,43	99,727	0	0	0	0	0	0	0
13:47:27	-216,796	2197,348	12,334	12,109	10,533	7,189	9,364	21,2	950,546	24,748	2197,348	0	204,43	204,43	99,727	0	0	0	0	0	0	0
13:47:27	-292,016	2194,428	12,285	12,06	10,519	7,159	9,321	21,2	950,546	24,748	2194,428	0	204,43	204,43	99,727	0	0	0	0	0	0	0
13:47:27	-320,605	2191,222	12,187	12,06	10,506	7,126	9,278	21,2	950,546	24,748	2191,222	0	204,43	204,43	99,727	0	0	0	0	0	0	0
13:47:27	-299,609	2188,226	12,041	11,816	10,497	7,095	9,235	21,2	950,546	24,748	2188,226	0	204,43	204,43	99,727	0	0	0	0	0	0	0
13:47:27	-241,918	2185,807	12,041	11,767	10,483	7,07	9,193	21,2	950,546	24,748	2185,807	0	204,43	204,43	99,727	0	0	0	0	0	0	0
13:47:27	-223,779	2183,569	12,041	11,767	10,471	7,047	9,151	21,2	950,546	24,748	2183,569	0	204,43	204,43	99,727	0	0	0	0	0	0	0
13:47:27	-241,455	2181,154	11,992	11,767	10,459	7,022	9,109	21,2	950,546	24,748	2181,154	0	204,43	204,43	99,727	0	0	0	0	0	0	0
13:47:27	-222,534	2178,929	11,992	11,767	10,447	6,999	9,068	21,2	950,546	24,748	2178,929	0	201,608	201,608	99,716	0	0	0	0	0	0	0
13:47:27	-283,325	2176,096	11,943	11,718	10,433	6,97	9,026	21,2	950,546	24,748	2176,096	0	201,608	201,608	99,716	0	0	0	0	0	0	0
13:47:27	-174,755	2174,348	11,992	11,718	10,421	6,952	8,986	21,2	950,546	24,748	2174,348	0	201,608	201,608	99,716	0	0	0	0	0	0	0
13:47:27	-223,095	2172,117	11,943	11,718	10,411	6,929	8,945	21,2	950,546	24,748	2172,117	0	201,608	201,608	99,716	0	0	0	0	0	0	0
13:47:27	-290,136	2169,216	11,845	11,572	10,399	6,899	8,905	21,2	950,546	24,748	2169,216	0	201,608	201,608	99,716	0	0	0	0	0	0	0
13:47:27	-342,7	2165,789	11,65	11,523	10,39	6,863	8,865	21,2	950,546	24,748	2165,789	0	201,608	201,608	99,716	0	0	0	0	0	0	0
13:47:27	-205,688	2163,732	11,601	11,377	10,381	6,842	8,826	21,2	950,546	24,748	2163,732	0	201,608	201,608	99,716	0	0	0	0	0	0	0
13:47:27	-251,416	2161,218	11,504	11,377	10,372	6,816	8,786	21,2	950,546	24,748	2161,218	0	201,608	201,608	99,716	0	0	0	0	0	0	0
13:47:27	-204,541	2159,172	11,455	11,377	10,363	6,795	8,747	21,2	950,546	24,748	2159,172	0	201,608	201,608	99,716	0	0	0	0	0	0	0
13:47:27	-177,343	2157,399	11,455	11,279	10,353	6,777	8,709	21,2	950,546	24,748	2157,399	0	201,608	201,608	99,716	0	0	0	0	0	0	0
13:47:27	-206,372	2155,335	11,455	11,377	10,341	6,756	8,67	21,2	950,546	24,748	2155,335	0	201,608	201,608	99,716	0	0	0	0	0	0	0
13:47:27	-178,417	2153,551	11,455	11,279	10,331	6,737	8,632	21,2	950,546	24,748	2153,551	0	201,608	201,608	99,716	0	0	0	0	0	0	0
13:47:27	-343,31	2150,118	11,259	11,23	10,322	6,702	8,594	21,2	950,546	24,748	2150,118	0	201,608	201,608	99,716	0	0	0	0	0	0	0
13:47:27	-188,696	2148,231	11,162	11,084	10,317	6,682	8,557	21,2	950,546	24,748	2148,231	0	201,608	201,608	99,716	0	0	0	0	0	0	0
13:47:27	-189,501	2146,336	11,113	11,084	10,308	6,663	8,52	21,2	950,546	24,748	2146,336	0	201,608	201,608	99,716	0	0	0	0	0	0	0
13:47:27	-237,011	2143,966	11,015	11,035	10,3	6,638	8,483	21,2	950,546	24,748	2143,966	0	201,608	201,608	99,716	0	0	0	0	0	0	0
13:47:27	-98,95	2142,976	11,015	10,937	10,294	6,628	8,447	21,2	950,546	24,748	2142,976	0	201,608	201,608	99,716	0	0	0	0	0	0	0
13:47:27	-147,143	2141,505	11,015	10,937	10,286	6,613	8,411	21,2	950,546	24,748	2141,505	0	201,608	201,608	99,716	0	0	0	0	0	0	0
13:47:27	-193,652	2139,568	10,966	11,035	10,278	6,593	8,375	21,2	950,546	24,748	2139,568	0	201,608	201,608	99,716	0	0	0	0	0	0	0
13:47:27	-164,404	2137,924	10,966	11,035	10,268	6,576	8,34	21,2	950,546	24,748	2137,924	0	201,608	201,608	99,716	0	0	0	0	0	0	0
13:47:27	-83,764	2137,087	10,966	10,937	10,264	6,567	8,305	21,2	950,546	24,748	2137,087	0	201,608	201,608	99,716	0	0	0	0	0	0	0
13:47:27	-272,631	2134,36	10,82	10,84	10,256	6,539	8,27	21,2	950,546	24,748	2134,36	0	201,608	201,608	99,716	0	0	0	0	0	0	0
13:47:27	-129,199	2133,068	10,771	10,84	10,251	6,526	8,236	21,2	950,546	24,748	2133,068	0	201,608	201,608	99,716	0	0	0	0	0	0	0
13:47:27	-83,74	2132,231	10,771	10,742	10,246	6,517	8,202	21,2	950,546	24,748	2132,231	0	201,608	201,608	99,716	0	0	0	0	0	0	0
13:47:27	-174,56	2130,485	10,673	10,693	10,242	6,499	8,169	21,2	950,546	24,748	2130,485	0	201,608	201,608	99,716	0	0	0	0	0	0	0
13:47:27	-115,234	2129,333	10,625	10,693	10,238	6,487	8,136	21,2	950,546	24,748	2129,333	0	201,608	201,608	99,716	0	0	0	0	0	0	0
13:47:27	-97,802	2128,355	10,625	10,693	10,232	6,477	8,104	21,2	950,546	24,748	2128,355	0	201,608	201,608	99,716	0	0	0	0	0	0	0
13:47:27	-141,674	2126,938	10,625	10,595	10,224	6,463	8,071	21,2	950,546	24,748	2126,938	0	201,608	201,608	99,716	0	0	0	0	0	0	0
13:47:27	-84,79	2126,09	10,625	10,595	10,219	6,454	8,04	21,2	950,546	24,748	2126,09	0	201,608	201,608	99,716	0	0	0	0	0	0	0
13:47:27	-40,673	2125,684	10,673	10,595	10,214	6,45	8,008	21,2	950,546	24,748	2125,684	0	201,608	201,608	99,716	0	0	0	0	0	0	0
13:47:27	-130,175	2124,382	10,625	10,595	10,209	6,436	7,978	21,2	950,546	24,748	2124,382	0	201,608	201,608	99,716	0	0	0	0	0	0	0
13:47:27	-86,914	2123,513	10,625	10,595	10,204	6,427	7,947	21,2	950,546	24,748	2123,513	0	201,608	201,608	99,716	0	0	0	0	0	0	0
13:47:27	-86,035	2122,652	10,625	10,693	10,2	6,419	7,917	21,2	950,546	24,748	2122,652	0	201,608	201,608	99,716	0	0	0	0	0	0	0
13:47:27	-71,777	2121,935	10,625	10,693	10,195	6,411	7,888	21,2	950,546	24,748	2121,935	0	201,608	201,608	99,716	0	0	0	0	0	0	0
13:47:27	-164,941	2120,285	10,527	10,595	10,191	6,394	7,858	21,2	950,546	24,748	2120,285	0	201,608	201,608	99,716	0	0	0	0	0	0	0
13:47:27	-119,384	2119,091	10,478	10,547	10,187	6,382	7,83	21,2	950,546	24,748	2119,091	0	201,608	201,608	99,716	0	0	0	0	0	0	0
13:47:27	-11,791	2118,974	10,478	10,547	10,186	6,381	7,801	21,2	950,546	24,748	2118,974	0	201,608	201,608	99,716	0	0	0	0	0	0	0
13:47:27	-74,023	2118,233	10,478	10,498	10,182	6,373	7,773	21,2	950,546	24,748	2118,233	0	201,608	201,608	99,716	0	0	0	0	0	0	0
13:47:27	-75,17	2117,482	10,478	10,498	10,178	6,365	7,746	21,2	950,546	24,748	2117,482	0	201,608	201,608	99,716	0	0	0	0	0	0	0
13:47:27	-76,318	2116,718	10,478	10,498	10,174	6,357	7,718	21,2	950,546	24,748	2116,718	0	201,608	201,608	99,716	0	0	0	0	0	0	0
13:47:27	-23,535	2116,483	10,478	10,498	10,172	6,355	7,692	21,2	950,546	24,748	2116,483	0	201,608	201,608	99,716	0	0	0	0	0	0	0
13:47:27	-120,458	2115,278	10,429	10,4	10,168	6,343	7,665	21,2	950,546	24,748	2115,278	0	201,608	201,608	99,716	0	0	0	0	0	0	0
13:47:27	-76,147	2114,517	10,429	10,4	10,164	6,335	7,639	21,2	950,546	24,748	2114,517	0	201,608	201,608	99,716	0	0	0	0	0	0	0
13:47:27	-32,128	2114,196	10,478	10,498	10,159	6,331	7,613	21,2	950,546	24,748	2114,196	0	201,608	201,608	99,716	0	0	0	0	0	0	0
13:47:27	-11,767	2114,078	10,478	10,498	10,159	6,33	7,588	21,2	950,546	24,748	2114,078	0	201,608	201,608	99,716	0	0	0	0	0	0	0
13:47:27	-121,459	2112,863	10,429	10,4	10,154	6,318	7,563	21,2	950,546	24,748	2112,863	0	201,608	201,608	99,716	0	0	0	0	0	0	0
13:47:27	-101,293	2111,85	10,332	10,4	10,154	6,307	7,539	21,2	950,546	24,748	2111,85	0	201,608	201,608	99,716	0	0	0	0	0	0	0
13:47:27	-77,416	2111,076	10,332	10,4	10,149	6,299	7,514	21,2	950,546	24,748	2111,076	0	201,608	201,608	99,716	0	0	0	0	0	0	0
13:47:27	-87,939	2110,197	10,332	10,4	10,144	6,29	7,49	21,2	950,546	24,748	2110,197	0	201,608	201,608	99,716	0	0	0	0	0	0	0
13:47:27	79,809	2110,995	10,429	10,4	10,144	6,298	7,467	21,2	950,546	24,748	2110,198	0	201,608	201,608	99,716	0	0	0	0	0	0	0
13:47:27	-170,043	2109,295	10,332	10,4	10,139	6,281	7,444	21,2	950,546	24,748	2109,295	0	201,608	201,608	99,716	0	0	0	0	0	0	0
13:47:27	22,827	2109,523	10,429	10,4	10,135	6,283	7,421	21,2	950,546	24,748	2109,295	0	201,608	201,608	99,716	0	0	0	0	0	0	0
13:47:27	-10,717	2109,416	10,429	10,4	10,135	6,282	7,399	21,2	950,546	24,748	2109,295	0	201,608	201,608	99,716	0	0	0	0	0	0	0
13:47:27	-168,847	2107,727	10,332	10,351	10,13	6,265	7,376	21,2	950,546	24,748	2107,727	0	201,608	201,608	99,716	0	0	0	0	0	0	0
13:47:27	0	2107,727	10,332	10,351	10,13	6,265	7,355	21,2	950,546	24,748	2107,727	0	201,608	201,608	99,716	0	0	0	0	0	0	0
13:47:27	-123,681	2106,49	10,283	10,302	10,126	6,252	7,333	21,2	950,546	24,748	2106,49	0	201,608	201,608	99,716	0	0	0	0	0	0	0
13:47:27	-9,667	2106,394	10,283	10,205	10,125	6,251	7,312	21,2	950,546	24,748	2106,394	0	201,608	201,608	99,716	0	0	0	0	0	0	0
13:47:27	-159,106	2104,803	10,185	10,205	10,121	6,235	7,291	21,2	950,546	24,748	2104,803	0	201,608	201,608	99,716	0	0	0	0	0	0	0
13:47:27	11,01	2104,913	10,283	10,351	10,117	6,236	7,27	21,2	950,546	24,748	2104,803	0	201,608	201,608	99,716	0	0	0	0	0	0	0
13:47:27	-9,667	2104,816	10,283	10,351	10,116	6,235	7,25	21,2	950,546	24,748	2104,803	0	201,608	201,608	99,716	0	0	0	0	0	0	0
13:47:27	-35,327	2104,463	10,332	10,302	10,112	6,231	7,23	21,2	950,546	24,748	2104,463	0	201,608	201,608	99,716	0	0	0	0	0	0	0
13:47:27	-116,113	2103,302	10,283	10,351	10,108	6,219	7,21	21,2	950,546	24,748	2103,302	0	201,608	201,608	99,716	0	0	0	0	0	0	0
13:47:27	35,717	2103,659	10,332	10,4	10,107	6,223	7,191	21,2	950,546	24,748	2103,302	0	201,608	201,608	99,716	0	0	0	0	0	0	0
13:47:27	9,912	2103,758	10,429	10,351	10,102	6,224	7,172	21,2	950,546	24,748	2103,303	0	201,608	201,608	99,716	0	0	0	0	0	0	0
13:47:27	-172,094	2102,037	10,332	10,351	10,098	6,206	7,153	21,2	950,546	24,748	2102,037	0	201,608	201,608	99,716	0	0	0	0	0	0	0
13:47:27	90,502	2102,942	10,429	10,351	10,098	6,215	7,134	21,2	950,546	24,748	2102,038	0	201,608	201,608	99,716	0	0	0	0	0	0	0
13:47:27	-90,502	2102,037	10,332	10,205	10,098	6,206	7,116	21,2	950,546	24,748	2102,037	0	201,608	201,608	99,716	0	0	0	0	0	0	0
13:47:27	-53,833	2101,499	10,283	10,156	10,097	6,201	7,098	21,2	950,546	24,748	2101,499	0	201,608	201,608	99,716	0	0	0	0	0	0	0
13:47:27	-71,923	2100,779	10,283	10,205	10,093	6,193	7,08	21,2	950,546	24,748	2100,779	0	201,608	201,608	99,716	0	0	0	0	0	0	0
13:47:27	-9,667	2100,683	10,283	10,302	10,093	6,192	7,063	21,2	950,546	24,748	2100,683	0	201,608	201,608	99,716	0	0	0	0	0	0	0
13:47:27	-72,998	2099,953	10,283	10,351	10,089	6,185	7,046	21,2	950,546	24,748	2099,953	0	201,608	201,608	99,716	0	0	0	0	0	0	0
13:47:27	36,596	2100,319	10,332	10,302	10,088	6,188	7,029	21,2	950,546	24,748	2099,953	0	201,608	201,608	99,716	0	0	0	0	0	0	0
13:47:27	-126,831	2099,05	10,283	10,205	10,083	6,175	7,012	21,2	950,546	24,748	2099,05	0	201,608	201,608	99,716	0	0	0	0	0	0	0
13:47:27	-28,833	2098,762	10,332	10,351	10,079	6,172	6,996	21,2	950,546	24,748	2098,762	0	201,608	201,608	99,716	0	0	0	0	0	0	0
[truncated: 5,338 more rows]
