# Supplementary material for: Testing of pandemic ventilators under early and agile development
Source: Front Med Technol. 2022 Aug 16;4:899328. doi: 10.3389/fmedt.2022.899328 (PMC9424737; doi:10.3389/fmedt.2022.899328)
Supplement: Supplementary file 3 [file Data_Sheet_2.ZIP › Accuracy of Controls Systems/01_Data Storage/01_Raw Measurement Data/Hamilton T1/Hamilton T1_v1/part_3_test_08.csv]

Time	Flow	Lung tidal volume	p alveole	Airway pressure	Bellows position	Intrapleural pressure	Cardial pressure	Fraction of O2 inspir	Ambient pressure	Temperature Celsius	FRC actual	Shunt fraction	Partial pressure O2 air chamber	Partial pressure O2 effectiv	Oxygen sat pulm. capillaries	NA	NA	NA	NA	NA	NA	NA
13:26:11	1157,397	2010,562	16,679	18,847	9,248	5,263	3,816	21	952,436	24,916	1846,406	0	200,55	200,55	99,711	0	0	0	0	0	0	0
13:26:11	1578,613	2026,348	17,412	19,726	9,299	5,426	3,848	21	952,436	24,916	1846,586	0	200,55	200,55	99,711	0	0	0	0	0	0	0
13:26:11	1364,917	2039,997	17,998	19,922	9,345	5,566	3,881	21	952,436	24,916	1846,78	0	200,55	200,55	99,711	0	0	0	0	0	0	0
13:26:11	1580,651	2055,804	18,779	20,703	9,394	5,729	3,918	21	952,436	24,916	1846,989	0	200,55	200,55	99,711	0	0	0	0	0	0	0
13:26:11	1378,051	2069,584	19,365	21,142	9,441	5,872	3,956	21	952,436	24,916	1847,211	0	200,55	200,55	99,711	0	0	0	0	0	0	0
13:26:11	1064,233	2080,227	19,609	21,777	9,488	5,981	3,996	21	952,436	24,916	1847,444	0	200,55	200,55	99,711	0	0	0	0	0	0	0
13:26:11	1178,027	2092,007	20	22,558	9,534	6,103	4,037	21	952,436	24,916	1847,689	0	200,55	200,55	99,711	0	0	0	0	0	0	0
13:26:11	1619,091	2108,198	20,781	23,144	9,584	6,27	4,081	21	952,436	24,916	1847,949	0	200,55	200,55	99,711	0	0	0	0	0	0	0
13:26:11	1231,543	2120,513	21,123	23,144	9,635	6,397	4,126	21	952,436	24,916	1848,222	0	200,55	200,55	99,711	0	0	0	0	0	0	0
13:26:11	1243,212	2132,945	21,465	23,291	9,687	6,525	4,173	21	952,436	24,916	1848,507	0	200,55	200,55	99,711	0	0	0	0	0	0	0
13:26:11	881,64	2141,762	21,416	23,291	9,739	6,616	4,221	21	952,436	24,916	1848,8	0	200,798	200,798	99,712	0	0	0	0	0	0	0
13:26:11	1299,853	2154,76	21,806	23,633	9,792	6,75	4,271	21	952,436	24,916	1849,106	0	200,798	200,798	99,712	0	0	0	0	0	0	0
13:26:11	836,792	2163,128	21,611	23,486	9,849	6,836	4,321	21	952,436	24,916	1849,42	0	200,798	200,798	99,712	0	0	0	0	0	0	0
13:26:11	1037,207	2173,5	21,806	23,437	9,897	6,943	4,372	21	952,436	24,916	1849,744	0	200,798	200,798	99,712	0	0	0	0	0	0	0
13:26:11	1135,253	2184,853	22,197	23,682	9,94	7,06	4,425	21	952,436	24,916	1850,079	0	200,798	200,798	99,712	0	0	0	0	0	0	0
13:26:11	1262,646	2197,479	22,637	24,072	9,988	7,19	4,479	21	952,436	24,916	1850,427	0	200,798	200,798	99,712	0	0	0	0	0	0	0
13:26:11	1141,162	2208,891	23,125	24,463	10,026	7,308	4,535	21	952,436	24,916	1850,785	0	200,798	200,798	99,712	0	0	0	0	0	0	0
13:26:11	1090,478	2219,796	23,564	25,146	10,064	7,42	4,591	21	952,436	24,916	1851,154	0	200,798	200,798	99,712	0	0	0	0	0	0	0
13:26:11	1201,098	2231,807	24,199	25,391	10,098	7,544	4,649	21	952,436	24,916	1851,535	0	200,798	200,798	99,712	0	0	0	0	0	0	0
13:26:11	1106,25	2242,869	24,59	25,879	10,139	7,658	4,708	21	952,436	24,916	1851,926	0	200,798	200,798	99,712	0	0	0	0	0	0	0
13:26:11	852,978	2251,399	24,785	26,123	10,177	7,746	4,768	21	952,436	24,916	1852,326	0	200,798	200,798	99,712	0	0	0	0	0	0	0
13:26:11	1031,298	2261,712	25,176	26,269	10,213	7,852	4,828	21	952,436	24,916	1852,735	0	200,798	200,798	99,712	0	0	0	0	0	0	0
13:26:11	840,795	2270,12	25,371	26,465	10,25	7,939	4,889	21	952,436	24,916	1853,153	0	200,798	200,798	99,712	0	0	0	0	0	0	0
13:26:11	909,887	2279,219	25,566	26,611	10,291	8,033	4,951	21	952,436	24,916	1853,579	0	200,798	200,798	99,712	0	0	0	0	0	0	0
13:26:11	903,93	2288,258	25,859	26,904	10,326	8,126	5,013	21	952,436	24,916	1854,013	0	200,798	200,798	99,712	0	0	0	0	0	0	0
13:26:11	912,109	2297,379	26,152	26,953	10,361	8,22	5,076	21	952,436	24,916	1854,457	0	200,798	200,798	99,712	0	0	0	0	0	0	0
13:26:11	890,6	2306,285	26,494	27,295	10,393	8,312	5,139	21	952,436	24,916	1854,908	0	200,798	200,798	99,712	0	0	0	0	0	0	0
13:26:11	756,103	2313,846	26,738	27,588	10,422	8,39	5,203	21	952,436	24,916	1855,367	0	200,798	200,798	99,712	0	0	0	0	0	0	0
13:26:11	807,641	2321,923	27,031	27,783	10,451	8,473	5,267	21	952,436	24,916	1855,834	0	200,798	200,798	99,712	0	0	0	0	0	0	0
13:26:11	693,969	2328,862	27,226	28,027	10,48	8,544	5,332	21	952,436	24,916	1856,307	0	200,798	200,798	99,712	0	0	0	0	0	0	0
13:26:11	668,066	2335,543	27,324	28,125	10,512	8,613	5,396	21	952,436	24,916	1856,786	0	200,798	200,798	99,712	0	0	0	0	0	0	0
13:26:11	652,978	2342,073	27,471	28,125	10,54	8,681	5,46	21	952,436	24,916	1857,272	0	200,798	200,798	99,712	0	0	0	0	0	0	0
13:26:11	721,63	2349,289	27,715	28,027	10,568	8,755	5,525	21	952,436	24,916	1857,764	0	200,798	200,798	99,712	0	0	0	0	0	0	0
13:26:11	685,961	2356,149	27,861	28,125	10,598	8,826	5,59	21	952,436	24,916	1858,262	0	200,798	200,798	99,712	0	0	0	0	0	0	0
13:26:11	486,279	2361,012	28,008	28,32	10,617	8,876	5,654	21	952,436	24,916	1858,765	0	200,798	200,798	99,712	0	0	0	0	0	0	0
13:26:11	743,115	2368,443	28,35	28,662	10,64	8,953	5,719	21	952,436	24,916	1859,274	0	200,798	200,798	99,712	0	0	0	0	0	0	0
13:26:11	660,62	2375,049	28,691	29,053	10,659	9,021	5,783	21	952,436	24,916	1859,79	0	200,798	200,798	99,712	0	0	0	0	0	0	0
13:26:11	481,323	2379,862	28,935	29,102	10,673	9,07	5,848	21	952,436	24,916	1860,31	0	200,798	200,798	99,712	0	0	0	0	0	0	0
13:26:11	563,72	2385,499	29,18	29,541	10,691	9,128	5,912	21	952,436	24,916	1860,836	0	200,798	200,798	99,712	0	0	0	0	0	0	0
13:26:11	476,342	2390,263	29,326	29,59	10,71	9,177	5,976	21	952,436	24,916	1861,365	0	200,798	200,798	99,712	0	0	0	0	0	0	0
13:26:11	345,776	2393,721	29,326	29,541	10,729	9,213	6,04	21	952,436	24,916	1861,897	0	200,798	200,798	99,712	0	0	0	0	0	0	0
13:26:11	191,43	2395,635	29,18	29,346	10,748	9,233	6,102	21	952,436	24,916	1862,431	0	200,798	200,798	99,712	0	0	0	0	0	0	0
13:26:11	430,395	2399,939	29,277	29,541	10,766	9,277	6,165	21	952,436	24,916	1862,969	0	200,798	200,798	99,712	0	0	0	0	0	0	0
13:26:11	374,511	2403,684	29,326	29,59	10,785	9,316	6,226	21	952,436	24,916	1863,509	0	200,798	200,798	99,712	0	0	0	0	0	0	0
13:26:11	256,127	2406,245	29,326	29,541	10,799	9,342	6,287	21	952,436	24,916	1864,052	0	200,798	200,798	99,712	0	0	0	0	0	0	0
13:26:11	341,772	2409,663	29,424	29,443	10,813	9,377	6,348	21	952,436	24,916	1864,598	0	200,798	200,798	99,712	0	0	0	0	0	0	0
13:26:11	394,628	2413,609	29,57	29,59	10,827	9,418	6,408	21	952,436	24,916	1865,147	0	200,798	200,798	99,712	0	0	0	0	0	0	0
13:26:11	263,134	2416,241	29,668	29,736	10,836	9,445	6,468	21	952,436	24,916	1865,698	0	200,798	200,798	99,712	0	0	0	0	0	0	0
13:26:11	263,232	2418,873	29,766	29,785	10,846	9,472	6,527	21	952,436	24,916	1866,251	0	200,798	200,798	99,712	0	0	0	0	0	0	0
13:26:11	308,374	2421,957	29,912	29,932	10,855	9,504	6,585	21	952,436	24,916	1866,807	0	200,798	200,798	99,712	0	0	0	0	0	0	0
13:26:11	215,991	2424,117	29,961	29,98	10,864	9,526	6,643	21	952,436	24,916	1867,364	0	200,798	200,798	99,712	0	0	0	0	0	0	0
13:26:11	308,325	2427,2	30,107	30,127	10,873	9,558	6,7	21	952,436	24,916	1867,924	0	200,798	200,798	99,712	0	0	0	0	0	0	0
13:26:11	121,411	2428,414	30,059	29,98	10,883	9,571	6,756	21	952,436	24,916	1868,484	0	200,798	200,798	99,712	0	0	0	0	0	0	0
13:26:11	169,799	2430,112	30,059	30,225	10,892	9,588	6,812	21	952,436	24,916	1869,046	0	200,798	200,798	99,712	0	0	0	0	0	0	0
13:26:11	26,684	2430,379	29,912	29,883	10,902	9,591	6,866	21	952,436	24,916	1869,607	0	200,798	200,798	99,712	0	0	0	0	0	0	0
13:26:11	415,82	2434,537	30,254	30,273	10,906	9,634	6,921	21	952,436	24,916	1870,172	0	200,798	200,798	99,712	0	0	0	0	0	0	0
13:26:11	-10,327	2434,434	30,156	30,127	10,911	9,633	6,974	21	952,436	24,916	1870,736	0	200,798	200,798	99,712	0	0	0	0	0	0	0
13:26:11	179,077	2436,224	30,254	30,078	10,916	9,651	7,026	21	952,436	24,916	1871,302	0	200,798	200,798	99,712	0	0	0	0	0	0	0
13:26:11	142,114	2437,646	30,4	30,322	10,916	9,666	7,078	21	952,436	24,916	1871,868	0	200,798	200,798	99,712	0	0	0	0	0	0	0
13:26:11	131,762	2438,963	30,449	30,566	10,921	9,68	7,129	21	952,436	24,916	1872,435	0	200,798	200,798	99,712	0	0	0	0	0	0	0
13:26:11	94,799	2439,911	30,547	30,469	10,921	9,689	7,179	21	952,436	24,916	1873,003	0	200,798	200,798	99,712	0	0	0	0	0	0	0
13:26:11	-10,375	2439,807	30,449	30,42	10,925	9,688	7,228	21	952,436	24,916	1873,57	0	200,798	200,798	99,712	0	0	0	0	0	0	0
13:26:11	-142,187	2438,386	30,303	30,273	10,925	9,674	7,276	21	952,436	24,916	1874,134	0	200,798	200,798	99,712	0	0	0	0	0	0	0
13:26:11	-57,763	2437,808	30,156	30,127	10,93	9,668	7,323	21	952,436	24,916	1874,698	0	200,798	200,798	99,712	0	0	0	0	0	0	0
13:26:11	1,098	2437,819	30,156	30,225	10,93	9,668	7,369	21	952,436	24,916	1875,261	0	200,798	200,798	99,712	0	0	0	0	0	0	0
13:26:11	35,913	2438,178	30,107	30,225	10,935	9,671	7,414	21	952,436	24,916	1875,824	0	200,798	200,798	99,712	0	0	0	0	0	0	0
13:26:11	84,375	2439,022	30,107	30,127	10,939	9,68	7,459	21	952,436	24,916	1876,387	0	200,798	200,798	99,712	0	0	0	0	0	0	0
13:26:11	-47,387	2438,548	30,059	29,932	10,939	9,675	7,502	21	952,436	24,916	1876,949	0	200,798	200,798	99,712	0	0	0	0	0	0	0
13:26:11	0	2438,548	30,059	29,932	10,939	9,675	7,545	21	952,436	24,916	1877,511	0	200,798	200,798	99,712	0	0	0	0	0	0	0
13:26:11	0	2438,548	30,059	29,98	10,939	9,675	7,587	21	952,436	24,916	1878,072	0	200,798	200,798	99,712	0	0	0	0	0	0	0
13:26:11	0	2438,548	30,059	30,225	10,939	9,675	7,628	21	952,436	24,916	1878,632	0	200,798	200,798	99,712	0	0	0	0	0	0	0
13:26:11	47,387	2439,022	30,107	30,127	10,939	9,68	7,668	21	952,436	24,916	1879,192	0	200,798	200,798	99,712	0	0	0	0	0	0	0
13:26:11	47,387	2439,496	30,156	30,273	10,939	9,685	7,707	21	952,436	24,916	1879,753	0	200,798	200,798	99,712	0	0	0	0	0	0	0
13:26:11	-179,125	2437,704	30,059	29,98	10,935	9,667	7,746	21	952,436	24,916	1880,311	0	200,798	200,798	99,712	0	0	0	0	0	0	0
13:26:12	94,75	2438,652	30,156	30,273	10,935	9,676	7,784	21	952,436	24,916	1880,869	0	200,798	200,798	99,712	0	0	0	0	0	0	0
13:26:12	-95,874	2437,693	30,059	29,98	10,935	9,666	7,821	21	952,436	24,916	1881,426	0	200,798	200,798	99,712	0	0	0	0	0	0	0
13:26:12	-93,627	2436,757	29,961	29,932	10,935	9,657	7,857	21	952,436	24,916	1881,981	0	200,798	200,798	99,712	0	0	0	0	0	0	0
13:26:12	93,627	2437,693	30,059	29,932	10,935	9,666	7,892	21	952,436	24,916	1882,537	0	200,798	200,798	99,712	0	0	0	0	0	0	0
13:26:12	-83,251	2436,861	30,059	29,98	10,93	9,658	7,927	21	952,436	24,916	1883,091	0	200,798	200,798	99,712	0	0	0	0	0	0	0
13:26:12	-142,089	2435,44	29,912	29,785	10,93	9,643	7,96	21	952,436	24,916	1883,644	0	200,798	200,798	99,712	0	0	0	0	0	0	0
13:26:12	-94,702	2434,493	29,814	29,687	10,93	9,633	7,993	21	952,436	24,916	1884,195	0	200,798	200,798	99,712	0	0	0	0	0	0	0
13:26:12	94,702	2435,44	29,912	29,883	10,93	9,643	8,025	21	952,436	24,916	1884,746	0	200,798	200,798	99,712	0	0	0	0	0	0	0
13:26:12	-94,702	2434,493	29,814	29,932	10,93	9,633	8,057	21	952,436	24,916	1885,296	0	200,798	200,798	99,712	0	0	0	0	0	0	0
13:26:12	0	2434,493	29,814	29,785	10,93	9,633	8,088	21	952,436	24,916	1885,845	0	200,798	200,798	99,712	0	0	0	0	0	0	0
13:26:12	94,702	2435,44	29,912	29,883	10,93	9,643	8,118	21	952,436	24,916	1886,395	0	200,798	200,798	99,712	0	0	0	0	0	0	0
13:26:12	47,363	2435,913	29,961	29,785	10,93	9,648	8,148	21	952,436	24,916	1886,944	0	200,798	200,798	99,712	0	0	0	0	0	0	0
13:26:12	-47,363	2435,44	29,912	29,785	10,93	9,643	8,178	21	952,436	24,916	1887,493	0	200,798	200,798	99,712	0	0	0	0	0	0	0
13:26:12	0	2435,44	29,912	29,883	10,93	9,643	8,206	21	952,436	24,916	1888,041	0	200,798	200,798	99,712	0	0	0	0	0	0	0
13:26:12	0	2435,44	29,912	29,785	10,93	9,643	8,235	21	952,436	24,916	1888,588	0	200,798	200,798	99,712	0	0	0	0	0	0	0
13:26:12	0	2435,44	29,912	29,736	10,93	9,643	8,262	21	952,436	24,916	1889,135	0	200,798	200,798	99,712	0	0	0	0	0	0	0
13:26:12	47,363	2435,913	29,961	29,932	10,93	9,648	8,289	21	952,436	24,916	1889,682	0	200,798	200,798	99,712	0	0	0	0	0	0	0
13:26:12	0	2435,913	29,961	29,785	10,93	9,648	8,316	21	952,436	24,916	1890,228	0	200,798	200,798	99,712	0	0	0	0	0	0	0
13:26:12	-142,065	2434,493	29,814	29,785	10,93	9,633	8,342	21	952,436	24,916	1890,772	0	200,798	200,798	99,712	0	0	0	0	0	0	0
13:26:12	142,065	2435,913	29,961	29,932	10,93	9,648	8,368	21	952,436	24,916	1891,317	0	200,798	200,798	99,712	0	0	0	0	0	0	0
13:26:12	-142,065	2434,493	29,814	29,736	10,93	9,633	8,392	21	952,436	24,916	1891,86	0	200,798	200,798	99,712	0	0	0	0	0	0	0
13:26:12	-189,428	2432,599	29,619	29,541	10,93	9,614	8,416	21	952,436	24,916	1892,401	0	200,798	200,798	99,712	0	0	0	0	0	0	0
13:26:12	284,13	2435,44	29,912	29,736	10,93	9,643	8,44	21	952,436	24,916	1892,944	0	200,798	200,798	99,712	0	0	0	0	0	0	0
13:26:12	-236,792	2433,072	29,668	29,59	10,93	9,619	8,463	21	952,436	24,916	1893,484	0	200,798	200,798	99,712	0	0	0	0	0	0	0
13:26:12	284,155	2435,913	29,961	29,932	10,93	9,648	8,487	21	952,436	24,916	1894,027	0	200,798	200,798	99,712	0	0	0	0	0	0	0
13:26:12	0	2435,913	29,961	30,078	10,93	9,648	8,509	21	952,436	24,916	1894,569	0	200,798	200,798	99,712	0	0	0	0	0	0	0
13:26:12	-47,363	2435,44	29,912	29,883	10,93	9,643	8,532	21,4	951,006	24,916	1895,11	0	200,798	200,798	99,712	0	0	0	0	0	0	0
13:26:12	-83,593	2434,604	29,814	29,785	10,93	9,635	8,553	21,4	951,006	24,916	1895,649	0	200,798	200,798	99,712	0	0	0	0	0	0	0
13:26:12	95,849	2435,562	29,912	29,932	10,93	9,644	8,575	21,4	951,006	24,916	1896,189	0	200,798	200,798	99,712	0	0	0	0	0	0	0
13:26:12	46,289	2436,025	29,961	29,932	10,93	9,649	8,596	21,4	951,006	24,916	1896,729	0	200,798	200,798	99,712	0	0	0	0	0	0	0
13:26:12	-47,387	2435,551	29,912	29,932	10,93	9,644	8,616	21,4	951,006	24,916	1897,268	0	200,798	200,798	99,712	0	0	0	0	0	0	0
13:26:12	-142,114	2434,13	29,766	29,883	10,93	9,63	8,636	21,4	951,006	24,916	1897,804	0	200,798	200,798	99,712	0	0	0	0	0	0	0
13:26:12	47,363	2434,604	29,814	29,883	10,93	9,635	8,656	21,4	951,006	24,916	1898,341	0	200,798	200,798	99,712	0	0	0	0	0	0	0
13:26:12	236,914	2436,973	30,059	30,225	10,93	9,659	8,675	21,4	951,006	24,916	1898,88	0	200,798	200,798	99,712	0	0	0	0	0	0	0
13:26:12	-93,701	2436,036	29,961	29,883	10,93	9,649	8,695	21,4	951,006	24,916	1899,417	0	200,798	200,798	99,712	0	0	0	0	0	0	0
13:26:12	-143,212	2434,604	29,814	29,736	10,93	9,635	8,713	21,4	951,006	24,916	1899,952	0	200,798	200,798	99,712	0	0	0	0	0	0	0
13:26:12	-142,138	2433,182	29,668	29,541	10,93	9,62	8,731	21,4	951,006	24,916	1900,485	0	204,123	204,123	99,726	0	0	0	0	0	0	0
13:26:12	236,889	2435,551	29,912	29,883	10,93	9,644	8,749	21,4	951,006	24,916	1901,02	0	204,123	204,123	99,726	0	0	0	0	0	0	0
13:26:12	0	2435,551	29,912	29,883	10,93	9,644	8,766	21,4	951,006	24,916	1901,555	0	204,123	204,123	99,726	0	0	0	0	0	0	0
13:26:12	0	2435,551	29,912	29,59	10,93	9,644	8,783	21,4	951,006	24,916	1902,089	0	204,123	204,123	99,726	0	0	0	0	0	0	0
13:26:12	47,387	2436,025	29,961	29,883	10,93	9,649	8,8	21,4	951,006	24,916	1902,623	0	204,123	204,123	99,726	0	0	0	0	0	0	0
13:26:12	-47,387	2435,551	29,912	29,785	10,93	9,644	8,817	21,4	951,006	24,916	1903,156	0	204,123	204,123	99,726	0	0	0	0	0	0	0
13:26:12	-226,464	2433,287	29,766	29,59	10,925	9,621	8,833	21,4	951,006	24,916	1903,686	0	204,123	204,123	99,726	0	0	0	0	0	0	0
13:26:12	-56,689	2432,72	29,619	29,541	10,93	9,615	8,848	21,4	951,006	24,916	1904,215	0	204,123	204,123	99,726	0	0	0	0	0	0	0
13:26:12	224,292	2434,963	29,766	29,687	10,935	9,638	8,864	21,4	951,006	24,916	1904,746	0	204,123	204,123	99,726	0	0	0	0	0	0	0
13:26:12	142,114	2436,384	29,912	29,785	10,935	9,653	8,879	21,4	951,006	24,916	1905,277	0	204,123	204,123	99,726	0	0	0	0	0	0	0
13:26:12	-83,251	2435,551	29,912	29,785	10,93	9,644	8,894	21,4	951,006	24,916	1905,807	0	204,123	204,123	99,726	0	0	0	0	0	0	0
13:26:12	0	2435,551	29,912	29,736	10,93	9,644	8,909	21,4	951,006	24,916	1906,337	0	204,123	204,123	99,726	0	0	0	0	0	0	0
13:26:12	0	2435,551	29,912	29,736	10,93	9,644	8,923	21,4	951,006	24,916	1906,866	0	204,123	204,123	99,726	0	0	0	0	0	0	0
13:26:12	0	2435,551	29,912	29,736	10,93	9,644	8,937	21,4	951,006	24,916	1907,395	0	204,123	204,123	99,726	0	0	0	0	0	0	0
13:26:12	47,387	2436,025	29,961	29,932	10,93	9,649	8,951	21,4	951,006	24,916	1907,923	0	204,123	204,123	99,726	0	0	0	0	0	0	0
13:26:12	-47,387	2435,551	29,912	29,883	10,93	9,644	8,965	21,4	951,006	24,916	1908,451	0	204,123	204,123	99,726	0	0	0	0	0	0	0
13:26:12	47,387	2436,025	29,961	29,883	10,93	9,649	8,978	21,4	951,006	24,916	1908,979	0	204,123	204,123	99,726	0	0	0	0	0	0	0
13:26:12	-47,387	2435,551	29,912	29,736	10,93	9,644	8,991	21,4	951,006	24,916	1909,505	0	204,123	204,123	99,726	0	0	0	0	0	0	0
13:26:12	0	2435,551	29,912	29,883	10,93	9,644	9,004	21,4	951,006	24,916	1910,031	0	204,123	204,123	99,726	0	0	0	0	0	0	0
13:26:12	142,163	2436,973	30,059	30,225	10,93	9,659	9,017	21,4	951,006	24,916	1910,558	0	204,123	204,123	99,726	0	0	0	0	0	0	0
13:26:12	-94,775	2436,025	29,961	29,932	10,93	9,649	9,029	21,4	951,006	24,916	1911,083	0	204,123	204,123	99,726	0	0	0	0	0	0	0
13:26:12	-47,387	2435,551	29,912	29,736	10,93	9,644	9,041	21,4	951,006	24,916	1911,608	0	204,123	204,123	99,726	0	0	0	0	0	0	0
13:26:12	-94,75	2434,604	29,814	29,785	10,93	9,635	9,053	21,4	951,006	24,916	1912,131	0	204,123	204,123	99,726	0	0	0	0	0	0	0
13:26:12	0	2434,604	29,814	29,883	10,93	9,635	9,064	21,4	951,006	24,916	1912,653	0	204,123	204,123	99,726	0	0	0	0	0	0	0
13:26:12	-47,363	2434,13	29,766	29,736	10,93	9,63	9,076	21,4	951,006	24,916	1913,175	0	204,123	204,123	99,726	0	0	0	0	0	0	0
13:26:12	0	2434,13	29,766	29,785	10,93	9,63	9,086	21,4	951,006	24,916	1913,696	0	204,123	204,123	99,726	0	0	0	0	0	0	0
13:26:12	0	2434,13	29,766	29,785	10,93	9,63	9,097	21,4	951,006	24,916	1914,216	0	204,123	204,123	99,726	0	0	0	0	0	0	0
13:26:12	-94,775	2433,182	29,668	29,785	10,93	9,62	9,107	21,4	951,006	24,916	1914,735	0	204,123	204,123	99,726	0	0	0	0	0	0	0
13:26:12	94,775	2434,13	29,766	29,736	10,93	9,63	9,118	21,4	951,006	24,916	1915,255	0	204,123	204,123	99,726	0	0	0	0	0	0	0
13:26:12	-94,775	2433,182	29,668	29,541	10,93	9,62	9,127	21,4	951,006	24,916	1915,773	0	204,123	204,123	99,726	0	0	0	0	0	0	0
13:26:12	0	2433,182	29,668	29,541	10,93	9,62	9,137	21,4	951,006	24,916	1916,29	0	204,123	204,123	99,726	0	0	0	0	0	0	0
13:26:12	94,775	2434,13	29,766	29,736	10,93	9,63	9,147	21,4	951,006	24,916	1916,808	0	204,123	204,123	99,726	0	0	0	0	0	0	0
13:26:12	47,363	2434,604	29,814	29,883	10,93	9,635	9,156	21,4	951,006	24,916	1917,325	0	204,123	204,123	99,726	0	0	0	0	0	0	0
13:26:12	0	2434,604	29,814	29,785	10,93	9,635	9,166	21,4	951,006	24,916	1917,843	0	204,123	204,123	99,726	0	0	0	0	0	0	0
13:26:12	94,75	2435,551	29,912	29,687	10,93	9,644	9,175	21,4	951,006	24,916	1918,36	0	204,123	204,123	99,726	0	0	0	0	0	0	0
13:26:12	142,163	2436,973	30,059	29,883	10,93	9,659	9,185	21,4	951,006	24,916	1918,879	0	204,123	204,123	99,726	0	0	0	0	0	0	0
13:26:12	-142,163	2435,551	29,912	29,785	10,93	9,644	9,194	21,4	951,006	24,916	1919,396	0	204,123	204,123	99,726	0	0	0	0	0	0	0
13:26:12	-94,75	2434,604	29,814	29,736	10,93	9,635	9,202	21,4	951,006	24,916	1919,911	0	204,123	204,123	99,726	0	0	0	0	0	0	0
13:26:12	94,75	2435,551	29,912	29,883	10,93	9,644	9,211	21,4	951,006	24,916	1920,427	0	204,123	204,123	99,726	0	0	0	0	0	0	0
13:26:12	-94,75	2434,604	29,814	29,883	10,93	9,635	9,219	21,4	951,006	24,916	1920,941	0	204,123	204,123	99,726	0	0	0	0	0	0	0
13:26:12	142,138	2436,025	29,961	30,078	10,93	9,649	9,228	21,4	951,006	24,916	1921,456	0	204,123	204,123	99,726	0	0	0	0	0	0	0
13:26:12	-189,501	2434,13	29,766	29,736	10,93	9,63	9,236	21,4	951,006	24,916	1921,969	0	204,123	204,123	99,726	0	0	0	0	0	0	0
13:26:12	48,461	2434,615	29,814	29,687	10,93	9,635	9,243	21,4	951,006	24,916	1922,481	0	204,123	204,123	99,726	0	0	0	0	0	0	0
13:26:12	93,652	2435,551	29,912	29,883	10,93	9,644	9,251	21,4	951,006	24,916	1922,994	0	204,123	204,123	99,726	0	0	0	0	0	0	0
13:26:12	0	2435,551	29,912	29,883	10,93	9,644	9,259	21,4	951,006	24,916	1923,507	0	204,123	204,123	99,726	0	0	0	0	0	0	0
13:26:12	0	2435,551	29,912	29,883	10,93	9,644	9,266	21,4	951,006	24,916	1924,019	0	204,123	204,123	99,726	0	0	0	0	0	0	0
13:26:12	142,163	2436,973	30,059	29,98	10,93	9,659	9,274	21,4	951,006	24,916	1924,532	0	204,123	204,123	99,726	0	0	0	0	0	0	0
13:26:12	-236,914	2434,604	29,814	29,736	10,93	9,635	9,281	21,4	951,006	24,916	1925,042	0	204,123	204,123	99,726	0	0	0	0	0	0	0
13:26:12	0	2434,604	29,814	29,687	10,93	9,635	9,288	21,4	951,006	24,916	1925,552	0	204,123	204,123	99,726	0	0	0	0	0	0	0
13:26:12	95,849	2435,562	29,912	29,785	10,93	9,644	9,295	21,4	951,006	24,916	1926,062	0	204,123	204,123	99,726	0	0	0	0	0	0	0
13:26:12	-1,098	2435,551	29,912	29,736	10,93	9,644	9,302	21,4	951,006	24,916	1926,571	0	204,123	204,123	99,726	0	0	0	0	0	0	0
13:26:12	-94,75	2434,604	29,814	29,687	10,93	9,635	9,309	21,4	951,006	24,916	1927,079	0	204,123	204,123	99,726	0	0	0	0	0	0	0
13:26:12	94,75	2435,551	29,912	29,785	10,93	9,644	9,315	21,4	951,006	24,916	1927,588	0	204,123	204,123	99,726	0	0	0	0	0	0	0
13:26:12	47,387	2436,025	29,961	29,785	10,93	9,649	9,322	21,4	951,006	24,916	1928,096	0	204,123	204,123	99,726	0	0	0	0	0	0	0
13:26:12	1,074	2436,036	29,961	29,785	10,93	9,649	9,328	21,4	951,006	24,916	1928,604	0	204,123	204,123	99,726	0	0	0	0	0	0	0
13:26:12	-59,96	2435,436	29,814	29,687	10,935	9,643	9,334	21,4	951,006	24,916	1929,111	0	204,123	204,123	99,726	0	0	0	0	0	0	0
13:26:12	95,849	2436,395	29,912	29,785	10,935	9,653	9,341	21,4	951,006	24,916	1929,618	0	204,123	204,123	99,726	0	0	0	0	0	0	0
13:26:12	57,812	2436,973	30,059	30,127	10,93	9,659	9,347	21,4	951,006	24,916	1930,125	0	204,123	204,123	99,726	0	0	0	0	0	0	0
13:26:12	-142,163	2435,551	29,912	29,98	10,93	9,644	9,353	21,4	951,006	24,916	1930,631	0	204,123	204,123	99,726	0	0	0	0	0	0	0
13:26:12	83,251	2436,384	29,912	29,883	10,935	9,653	9,358	21,4	951,006	24,916	1931,137	0	204,123	204,123	99,726	0	0	0	0	0	0	0
13:26:12	0	2436,384	29,912	29,883	10,935	9,653	9,364	21,4	951,006	24,916	1931,642	0	204,123	204,123	99,726	0	0	0	0	0	0	0
13:26:12	-94,75	2435,436	29,814	29,883	10,935	9,643	9,37	21,4	951,006	24,916	1932,146	0	204,123	204,123	99,726	0	0	0	0	0	0	0
13:26:12	0	2435,436	29,814	29,932	10,935	9,643	9,375	21,4	951,006	24,916	1932,649	0	204,123	204,123	99,726	0	0	0	0	0	0	0
13:26:12	11,499	2435,551	29,912	29,785	10,93	9,644	9,38	21,4	951,006	24,916	1933,152	0	204,123	204,123	99,726	0	0	0	0	0	0	0
13:26:13	-94,75	2434,604	29,814	29,785	10,93	9,635	9,385	21,4	951,006	24,916	1933,653	0	204,123	204,123	99,726	0	0	0	0	0	0	0
13:26:13	94,75	2435,551	29,912	29,932	10,93	9,644	9,39	21,4	951,006	24,916	1934,155	0	204,123	204,123	99,726	0	0	0	0	0	0	0
13:26:13	-94,75	2434,604	29,814	29,687	10,93	9,635	9,395	21,4	951,006	24,916	1934,655	0	204,123	204,123	99,726	0	0	0	0	0	0	0
13:26:13	236,914	2436,973	30,059	30,078	10,93	9,659	9,4	21,4	951,006	24,916	1935,158	0	204,123	204,123	99,726	0	0	0	0	0	0	0
13:26:13	0	2436,973	30,059	30,078	10,93	9,659	9,405	21,4	951,006	24,916	1935,66	0	204,123	204,123	99,726	0	0	0	0	0	0	0
13:26:13	-153,662	2435,436	29,814	29,736	10,935	9,643	9,41	21,4	951,006	24,916	1936,159	0	204,123	204,123	99,726	0	0	0	0	0	0	0
13:26:13	-142,138	2434,015	29,668	29,59	10,935	9,629	9,414	21,4	951,006	24,916	1936,657	0	204,123	204,123	99,726	0	0	0	0	0	0	0
13:26:13	-272,656	2431,288	29,473	29,248	10,93	9,6	9,418	21,4	951,006	24,916	1937,152	0	204,123	204,123	99,726	0	0	0	0	0	0	0
13:26:13	-473,291	2426,556	28,984	28,467	10,93	9,552	9,421	21,4	951,006	24,916	1937,641	0	204,123	204,123	99,726	0	0	0	0	0	0	0
13:26:13	-840,771	2418,148	28,203	27,441	10,925	9,465	9,422	21,4	951,006	24,916	1938,122	0	204,123	204,123	99,726	0	0	0	0	0	0	0
13:26:13	-960,766	2408,54	27,471	26,416	10,911	9,366	9,42	21,4	951,006	24,916	1938,592	0	204,123	204,123	99,726	0	0	0	0	0	0	0
13:26:13	-1128,881	2397,251	26,738	25,049	10,888	9,25	9,417	21,4	951,006	24,916	1939,051	0	204,123	204,123	99,726	0	0	0	0	0	0	0
13:26:13	-878,784	2388,463	26,348	24,316	10,859	9,159	9,412	21,4	951,006	24,916	1939,5	0	204,123	204,123	99,726	0	0	0	0	0	0	0
13:26:13	-932,324	2379,14	26,25	24,267	10,813	9,063	9,405	21,4	951,006	24,916	1939,94	0	204,123	204,123	99,726	0	0	0	0	0	0	0
13:26:13	-772,412	2371,416	26,396	23,877	10,762	8,983	9,397	21,4	951,006	24,916	1940,371	0	204,123	204,123	99,726	0	0	0	0	0	0	0
13:26:13	-1196,264	2359,453	26,201	23,291	10,705	8,86	9,386	21,4	951,006	24,916	1940,79	0	204,123	204,123	99,726	0	0	0	0	0	0	0
13:26:13	-657,348	2352,88	26,641	24,17	10,645	8,792	9,375	21,4	951,006	24,916	1941,203	0	204,123	204,123	99,726	0	0	0	0	0	0	0
13:26:13	-1347,778	2339,402	26,348	23,437	10,585	8,653	9,361	21,4	951,006	24,916	1941,601	0	204,123	204,123	99,726	0	0	0	0	0	0	0
13:26:13	-1449,731	2324,905	25,859	23,193	10,53	8,504	9,344	21,4	951,006	24,916	1941,984	0	204,123	204,123	99,726	0	0	0	0	0	0	0
13:26:13	-1212,524	2312,78	25,517	22,461	10,481	8,379	9,325	21,4	951,006	24,916	1942,355	0	204,123	204,123	99,726	0	0	0	0	0	0	0
13:26:13	-1208,984	2300,69	25,078	22,168	10,436	8,254	9,304	21,4	951,006	24,916	1942,713	0	204,123	204,123	99,726	0	0	0	0	0	0	0
13:26:13	-1759,375	2283,096	24,053	21,338	10,393	8,073	9,28	21,4	951,006	24,916	1943,053	0	204,123	204,123	99,726	0	0	0	0	0	0	0
13:26:13	-1343,237	2269,664	23,467	20,41	10,349	7,934	9,253	21,4	951,006	24,916	1943,38	0	204,123	204,123	99,726	0	0	0	0	0	0	0
13:26:13	-1745,166	2252,212	22,539	19,824	10,3	7,754	9,224	21,4	951,006	24,916	1943,689	0	204,123	204,123	99,726	0	0	0	0	0	0	0
13:26:13	-564,477	2246,567	22,881	20,019	10,25	7,696	9,194	21,4	951,006	24,916	1943,992	0	204,123	204,123	99,726	0	0	0	0	0	0	0
13:26:13	-1467,993	2231,887	22,295	19,824	10,199	7,545	9,162	21,4	951,006	24,916	1944,28	0	204,123	204,123	99,726	0	0	0	0	0	0	0
13:26:13	-1276,44	2219,123	21,904	19,678	10,148	7,413	9,127	21,5	953,866	24,916	1944,554	0	204,123	204,123	99,726	0	0	0	0	0	0	0
13:26:13	-501,269	2214,11	22,344	19,531	10,097	7,361	9,093	21,5	953,866	24,916	1944,824	0	204,123	204,123	99,726	0	0	0	0	0	0	0
13:26:13	-1849,487	2195,615	21,269	18,994	10,05	7,171	9,055	21,5	953,866	24,916	1945,075	0	204,123	204,123	99,726	0	0	0	0	0	0	0
13:26:13	-874,658	2186,869	20,976	18,652	10,017	7,081	9,016	21,5	953,866	24,916	1945,317	0	204,123	204,123	99,726	0	0	0	0	0	0	0
13:26:13	-1277,832	2174,09	20,244	18,457	9,983	6,949	8,976	21,5	953,866	24,916	1945,545	0	204,123	204,123	99,726	0	0	0	0	0	0	0
13:26:13	-866,845	2165,422	19,951	18,359	9,95	6,86	8,934	21,5	953,866	24,916	1945,765	0	204,123	204,123	99,726	0	0	0	0	0	0	0
13:26:13	-967,602	2155,746	19,463	18,164	9,921	6,76	8,892	21,5	953,866	24,916	1945,975	0	204,123	204,123	99,726	0	0	0	0	0	0	0
13:26:13	-650,781	2149,238	19,316	18,31	9,892	6,693	8,849	21,5	953,866	24,916	1946,179	0	204,123	204,123	99,726	0	0	0	0	0	0	0
13:26:13	-732,666	2141,911	19,17	18,261	9,859	6,617	8,805	21,5	953,866	24,916	1946,374	0	204,123	204,123	99,726	0	0	0	0	0	0	0
13:26:13	-727,172	2134,64	19,121	18,066	9,82	6,542	8,76	21,5	953,866	24,916	1946,562	0	204,123	204,123	99,726	0	0	0	0	0	0	0
13:26:13	-551,318	2129,127	19,17	18,115	9,787	6,485	8,716	21,5	953,866	24,916	1946,745	0	205,191	205,191	99,73	0	0	0	0	0	0	0
13:26:13	-412,524	2125,001	19,365	18,164	9,753	6,443	8,671	21,5	953,866	24,916	1946,923	0	205,191	205,191	99,73	0	0	0	0	0	0	0
13:26:13	-823,535	2116,766	19,023	18,066	9,725	6,358	8,626	21,5	953,866	24,916	1947,093	0	205,191	205,191	99,73	0	0	0	0	0	0	0
13:26:13	-550,195	2111,264	18,974	18,066	9,696	6,301	8,58	21,5	953,866	24,916	1947,257	0	205,191	205,191	99,73	0	0	0	0	0	0	0
13:26:13	-775,122	2103,513	18,681	17,773	9,668	6,221	8,534	21,5	953,866	24,916	1947,413	0	205,191	205,191	99,73	0	0	0	0	0	0	0
13:26:13	-868,505	2094,828	18,193	17,431	9,645	6,132	8,487	21,5	953,866	24,916	1947,561	0	205,191	205,191	99,73	0	0	0	0	0	0	0
13:26:13	-735,009	2087,478	17,851	17,09	9,621	6,056	8,439	21,5	953,866	24,916	1947,701	0	205,191	205,191	99,73	0	0	0	0	0	0	0
13:26:13	-831,445	2079,163	17,412	16,601	9,597	5,97	8,391	21,5	953,866	24,916	1947,832	0	205,191	205,191	99,73	0	0	0	0	0	0	0
13:26:13	-585,4	2073,309	17,217	16,357	9,574	5,91	8,342	21,5	953,866	24,916	1947,958	0	205,191	205,191	99,73	0	0	0	0	0	0	0
13:26:13	-766,259	2065,647	16,924	15,967	9,546	5,831	8,293	21,5	953,866	24,916	1948,075	0	205,191	205,191	99,73	0	0	0	0	0	0	0
13:26:13	-630,737	2059,339	16,826	15,967	9,516	5,766	8,243	21,5	953,866	24,916	1948,187	0	205,191	205,191	99,73	0	0	0	0	0	0	0
13:26:13	-585,131	2053,488	16,728	15,967	9,488	5,706	8,194	21,5	953,866	24,916	1948,292	0	205,191	205,191	99,73	0	0	0	0	0	0	0
13:26:13	-535,693	2048,131	16,679	15,967	9,46	5,65	8,144	21,5	953,866	24,916	1948,392	0	205,191	205,191	99,73	0	0	0	0	0	0	0
13:26:13	-697,143	2041,159	16,386	15,674	9,436	5,578	8,094	21,5	953,866	24,916	1948,485	0	205,191	205,191	99,73	0	0	0	0	0	0	0
13:26:13	-696,777	2034,192	16,093	15,332	9,412	5,507	8,043	21,5	953,866	24,916	1948,57	0	205,191	205,191	99,73	0	0	0	0	0	0	0
13:26:13	-539,917	2028,793	15,947	15,283	9,389	5,451	7,992	21,5	953,866	24,916	1948,651	0	205,191	205,191	99,73	0	0	0	0	0	0	0
13:26:13	-701,098	2021,782	15,605	15,136	9,367	5,379	7,941	21,5	953,866	24,916	1948,724	0	205,191	205,191	99,73	0	0	0	0	0	0	0
13:26:13	-388,171	2017,9	15,556	14,99	9,348	5,339	7,89	21,5	953,866	24,916	1948,793	0	205,191	205,191	99,73	0	0	0	0	0	0	0
13:26:13	-642,7	2011,473	15,263	14,795	9,327	5,272	7,838	21,5	953,866	24,916	1948,855	0	205,191	205,191	99,73	0	0	0	0	0	0	0
13:26:13	-455,871	2006,914	15,215	14,746	9,304	5,225	7,787	21,5	953,866	24,916	1948,913	0	205,191	205,191	99,73	0	0	0	0	0	0	0
13:26:13	-414,355	2002,771	15,215	14,746	9,28	5,183	7,736	21,5	953,866	24,916	1948,967	0	205,191	205,191	99,73	0	0	0	0	0	0	0
13:26:13	-613,378	1996,637	14,97	14,599	9,258	5,119	7,685	21,5	953,866	24,916	1949,015	0	205,191	205,191	99,73	0	0	0	0	0	0	0
13:26:13	-421,85	1992,418	14,97	14,306	9,234	5,076	7,634	21,5	953,866	24,916	1949,058	0	205,191	205,191	99,73	0	0	0	0	0	0	0
13:26:13	-539,672	1987,022	14,726	14,209	9,216	5,02	7,582	21,5	953,866	24,916	1949,096	0	205,191	205,191	99,73	0	0	0	0	0	0	0
13:26:13	-482,348	1982,198	14,482	14,209	9,202	4,971	7,531	21,5	953,866	24,916	1949,129	0	205,191	205,191	99,73	0	0	0	0	0	0	0
13:26:13	-395,983	1978,238	14,238	13,867	9,192	4,93	7,48	21,5	953,866	24,916	1949,158	0	205,191	205,191	99,73	0	0	0	0	0	0	0
13:26:13	-684,436	1971,394	13,75	13,379	9,178	4,859	7,429	21,5	953,866	24,916	1949,181	0	205,191	205,191	99,73	0	0	0	0	0	0	0
13:26:13	-430,358	1967,09	13,457	13,183	9,169	4,815	7,378	21,5	953,866	24,916	1949,199	0	205,191	205,191	99,73	0	0	0	0	0	0	0
13:26:13	-354,931	1963,541	13,261	12,988	9,159	4,778	7,327	21,5	953,866	24,916	1949,213	0	205,191	205,191	99,73	0	0	0	0	0	0	0
13:26:13	-466,027	1958,881	13,017	12,89	9,145	4,73	7,276	21,5	953,866	24,916	1949,223	0	205,191	205,191	99,73	0	0	0	0	0	0	0
13:26:13	-346,374	1955,417	12,92	12,646	9,131	4,695	7,225	21,5	953,866	24,916	1949,229	0	205,191	205,191	99,73	0	0	0	0	0	0	0
13:26:13	-248,645	1952,93	12,92	12,744	9,117	4,669	7,175	21,5	953,866	24,916	1949,232	0	205,191	205,191	99,73	0	0	0	0	0	0	0
13:26:13	-331,567	1949,615	12,92	12,695	9,098	4,635	7,125	21,5	953,866	24,916	1949,233	0	205,191	205,191	99,73	0	0	0	0	0	0	0
13:26:13	-210,705	1947,508	12,968	12,744	9,083	4,613	7,076	21,5	953,866	24,916	1947,508	0	205,191	205,191	99,73	0	0	0	0	0	0	0
13:26:13	-323,986	1944,268	12,968	12,841	9,065	4,58	7,027	21,5	953,866	24,916	1944,268	0	205,191	205,191	99,73	0	0	0	0	0	0	0
13:26:13	-265,783	1941,61	12,968	12,841	9,05	4,552	6,978	21,5	953,866	24,916	1941,61	0	205,191	205,191	99,73	0	0	0	0	0	0	0
13:26:13	-213,378	1939,476	12,92	12,744	9,04	4,53	6,93	21,5	953,866	24,916	1939,476	0	205,191	205,191	99,73	0	0	0	0	0	0	0
13:26:13	-391,259	1935,564	12,675	12,549	9,031	4,49	6,883	21,5	953,866	24,916	1935,564	0	205,191	205,191	99,73	0	0	0	0	0	0	0
13:26:13	-377,38	1931,79	12,529	12,353	9,017	4,451	6,835	21,5	953,866	24,916	1931,79	0	205,191	205,191	99,73	0	0	0	0	0	0	0
13:26:13	-179,199	1929,998	12,431	12,256	9,012	4,432	6,788	21,5	953,866	24,916	1929,998	0	205,191	205,191	99,73	0	0	0	0	0	0	0
13:26:13	-255,493	1927,443	12,334	12,158	9,002	4,406	6,741	21,5	953,866	24,916	1927,443	0	205,191	205,191	99,73	0	0	0	0	0	0	0
13:26:13	-211,059	1925,332	12,285	12,109	8,993	4,384	6,695	21,5	953,866	24,916	1925,332	0	205,191	205,191	99,73	0	0	0	0	0	0	0
13:26:13	-260,876	1922,724	12,187	11,963	8,983	4,357	6,649	21,5	953,866	24,916	1922,724	0	205,191	205,191	99,73	0	0	0	0	0	0	0
13:26:13	-213,146	1920,592	12,138	11,963	8,974	4,336	6,604	21,5	953,866	24,916	1920,592	0	205,191	205,191	99,73	0	0	0	0	0	0	0
13:26:13	-301,721	1917,575	11,992	11,767	8,964	4,304	6,559	21,5	953,866	24,916	1917,575	0	205,191	205,191	99,73	0	0	0	0	0	0	0
13:26:13	-298,498	1914,59	11,845	11,572	8,955	4,274	6,514	21,5	953,866	24,916	1914,59	0	205,191	205,191	99,73	0	0	0	0	0	0	0
13:26:13	-258,361	1912,006	11,748	11,425	8,945	4,247	6,469	21,5	953,866	24,916	1912,006	0	205,191	205,191	99,73	0	0	0	0	0	0	0
13:26:13	-300,646	1909	11,601	11,425	8,935	4,216	6,425	21,5	953,866	24,916	1909	0	205,191	205,191	99,73	0	0	0	0	0	0	0
13:26:13	-85,937	1908,14	11,601	11,377	8,931	4,207	6,382	21,5	953,866	24,916	1908,14	0	205,191	205,191	99,73	0	0	0	0	0	0	0
13:26:13	-301,428	1905,126	11,455	11,23	8,921	4,176	6,338	21,5	953,866	24,916	1905,126	0	205,191	205,191	99,73	0	0	0	0	0	0	0
13:26:13	-217,517	1902,951	11,308	11,181	8,916	4,154	6,296	21,5	953,866	24,916	1902,951	0	205,191	205,191	99,73	0	0	0	0	0	0	0
13:26:13	-129,064	1901,66	11,259	11,181	8,911	4,14	6,253	21,5	953,866	24,916	1901,66	0	205,191	205,191	99,73	0	0	0	0	0	0	0
13:26:13	-168,847	1899,972	11,259	11,181	8,902	4,123	6,212	21,5	953,866	24,916	1899,972	0	205,191	205,191	99,73	0	0	0	0	0	0	0
13:26:13	-125,512	1898,717	11,308	11,181	8,892	4,11	6,17	21,5	953,866	24,916	1898,717	0	205,191	205,191	99,73	0	0	0	0	0	0	0
13:26:13	-83,813	1897,879	11,308	11,181	8,887	4,101	6,13	21,5	953,866	24,916	1897,879	0	205,191	205,191	99,73	0	0	0	0	0	0	0
13:26:13	-85,913	1897,019	11,308	11,23	8,882	4,092	6,09	21,5	953,866	24,916	1897,019	0	205,191	205,191	99,73	0	0	0	0	0	0	0
13:26:13	-168,847	1895,331	11,308	11,23	8,873	4,075	6,05	21,5	953,866	24,916	1895,331	0	205,191	205,191	99,73	0	0	0	0	0	0	0
13:26:13	-126,916	1894,062	11,259	11,181	8,868	4,062	6,011	21,5	953,866	24,916	1894,062	0	205,191	205,191	99,73	0	0	0	0	0	0	0
13:26:13	-172,119	1892,341	11,162	11,181	8,863	4,044	5,973	21,5	953,866	24,916	1892,341	0	205,191	205,191	99,73	0	0	0	0	0	0	0
13:26:13	-127,941	1891,061	11,113	11,035	8,859	4,031	5,935	21,5	953,866	24,916	1891,061	0	205,191	205,191	99,73	0	0	0	0	0	0	0
13:26:13	-88,281	1890,178	11,015	10,937	8,859	4,022	5,897	21,5	953,866	24,916	1890,178	0	205,191	205,191	99,73	0	0	0	0	0	0	0
13:26:13	-127,917	1888,899	10,966	10,937	8,854	4,009	5,86	21,5	953,866	24,916	1888,899	0	205,191	205,191	99,73	0	0	0	0	0	0	0
13:26:13	-85,888	1888,04	10,966	10,937	8,849	4	5,824	21,5	953,866	24,916	1888,04	0	205,191	205,191	99,73	0	0	0	0	0	0	0
13:26:13	-215,063	1885,89	10,82	10,742	8,844	3,978	5,787	21,5	953,866	24,916	1885,89	0	205,191	205,191	99,73	0	0	0	0	0	0	0
13:26:13	-44,116	1885,449	10,771	10,595	8,844	3,973	5,752	21,5	953,866	24,916	1885,449	0	205,191	205,191	99,73	0	0	0	0	0	0	0
13:26:13	-88,232	1884,566	10,673	10,547	8,844	3,964	5,717	21,5	953,866	24,916	1884,566	0	205,191	205,191	99,73	0	0	0	0	0	0	0
13:26:14	-82,702	1883,739	10,673	10,547	8,84	3,956	5,682	21,5	953,866	24,916	1883,739	0	205,191	205,191	99,73	0	0	0	0	0	0	0
13:26:14	-86,914	1882,87	10,673	10,595	8,835	3,947	5,648	21,5	953,866	24,916	1882,87	0	205,191	205,191	99,73	0	0	0	0	0	0	0
13:26:14	-82,702	1882,043	10,673	10,595	8,83	3,938	5,615	21,5	953,866	24,916	1882,043	0	205,191	205,191	99,73	0	0	0	0	0	0	0
13:26:14	2,148	1882,065	10,771	10,693	8,825	3,938	5,582	21,5	953,866	24,916	1882,043	0	205,191	205,191	99,73	0	0	0	0	0	0	0
13:26:14	49,584	1882,56	10,918	10,84	8,82	3,943	5,55	21,5	953,866	24,916	1882,043	0	205,191	205,191	99,73	0	0	0	0	0	0	0
13:26:14	-167,529	1880,885	10,918	10,84	8,811	3,926	5,518	21,5	953,866	24,916	1880,885	0	205,191	205,191	99,73	0	0	0	0	0	0	0
13:26:14	7,556	1880,961	11,015	10,888	8,806	3,927	5,487	21,5	953,866	24,916	1880,885	0	205,191	205,191	99,73	0	0	0	0	0	0	0
13:26:14	-84,826	1880,112	11,015	10,937	8,801	3,918	5,456	21,5	953,866	24,916	1880,112	0	205,191	205,191	99,73	0	0	0	0	0	0	0
13:26:14	-49,377	1879,619	10,966	10,888	8,801	3,913	5,426	21,5	953,866	24,916	1879,619	0	205,191	205,191	99,73	0	0	0	0	0	0	0
13:26:14	-124,67	1878,372	10,918	10,84	8,797	3,9	5,396	21,5	953,866	24,916	1878,372	0	205,191	205,191	99,73	0	0	0	0	0	0	0
13:26:14	-132,214	1877,05	10,771	10,693	8,797	3,887	5,366	21,5	953,866	24,916	1877,05	0	205,191	205,191	99,73	0	0	0	0	0	0	0
13:26:14	-88,146	1876,168	10,673	10,547	8,797	3,878	5,337	21,5	953,866	24,916	1876,168	0	205,191	205,191	99,73	0	0	0	0	0	0	0
13:26:14	-132,177	1874,846	10,527	10,498	8,797	3,864	5,308	21,5	953,866	24,916	1874,846	0	205,191	205,191	99,73	0	0	0	0	0	0	0
13:26:14	-176,159	1873,085	10,332	10,302	8,797	3,846	5,279	21,5	953,866	24,916	1873,085	0	205,191	205,191	99,73	0	0	0	0	0	0	0
13:26:14	-80,554	1872,279	10,332	10,302	8,792	3,837	5,251	21,5	953,866	24,916	1872,279	0	205,191	205,191	99,73	0	0	0	0	0	0	0
13:26:14	-48,242	1871,797	10,283	10,205	8,792	3,832	5,223	21,5	953,866	24,916	1871,797	0	205,191	205,191	99,73	0	0	0	0	0	0	0
13:26:14	-80,59	1870,991	10,283	10,156	8,787	3,824	5,196	21,5	953,866	24,916	1870,991	0	205,191	205,191	99,73	0	0	0	0	0	0	0
13:26:14	-88,024	1870,111	10,185	10,058	8,787	3,815	5,169	21,5	953,866	24,916	1870,111	0	205,191	205,191	99,73	0	0	0	0	0	0	0
13:26:14	2,209	1870,133	10,283	10,205	8,782	3,815	5,142	21,5	953,866	24,916	1870,111	0	205,191	205,191	99,73	0	0	0	0	0	0	0
13:26:14	-40,747	1869,725	10,332	10,302	8,777	3,811	5,116	21,5	953,866	24,916	1869,725	0	205,191	205,191	99,73	0	0	0	0	0	0	0
13:26:14	47,106	1870,196	10,478	10,351	8,773	3,816	5,091	21,5	953,866	24,916	1869,726	0	205,191	205,191	99,73	0	0	0	0	0	0	0
13:26:14	-34,265	1869,854	10,527	10,4	8,768	3,812	5,066	21,5	953,866	24,916	1869,726	0	205,191	205,191	99,73	0	0	0	0	0	0	0
13:26:14	-128,808	1868,566	10,478	10,498	8,763	3,799	5,041	21,5	953,866	24,916	1868,566	0	205,191	205,191	99,73	0	0	0	0	0	0	0
13:26:14	47,094	1869,037	10,625	10,498	8,759	3,804	5,017	21,5	953,866	24,916	1868,566	0	205,191	205,191	99,73	0	0	0	0	0	0	0
13:26:14	-164,208	1867,395	10,527	10,4	8,754	3,787	4,992	21,1	953,866	24,916	1867,395	0	205,191	205,191	99,73	0	0	0	0	0	0	0
13:26:14	-51,586	1866,879	10,478	10,4	8,754	3,782	4,969	21,1	953,866	24,916	1866,879	0	205,191	205,191	99,73	0	0	0	0	0	0	0
13:26:14	-44,006	1866,439	10,429	10,351	8,754	3,777	4,945	21,1	953,866	24,916	1866,439	0	205,191	205,191	99,73	0	0	0	0	0	0	0
13:26:14	-88	1865,559	10,332	10,205	8,754	3,768	4,922	21,1	953,866	24,916	1865,559	0	205,191	205,191	99,73	0	0	0	0	0	0	0
13:26:14	-43,994	1865,119	10,283	10,058	8,754	3,764	4,9	21,1	953,866	24,916	1865,119	0	205,191	205,191	99,73	0	0	0	0	0	0	0
13:26:14	0	1865,119	10,283	10,058	8,754	3,764	4,877	21,1	953,866	24,916	1865,119	0	205,191	205,191	99,73	0	0	0	0	0	0	0
13:26:14	-165,173	1863,467	10,185	10,058	8,749	3,747	4,855	21,1	953,866	24,916	1863,467	0	205,191	205,191	99,73	0	0	0	0	0	0	0
13:26:14	-50,488	1862,962	10,136	9,961	8,749	3,741	4,833	21,1	953,866	24,916	1862,962	0	205,191	205,191	99,73	0	0	0	0	0	0	0
13:26:14	6,518	1863,027	10,136	10,009	8,749	3,742	4,812	21,1	953,866	24,916	1862,962	0	205,191	205,191	99,73	0	0	0	0	0	0	0
13:26:14	-138,439	1861,643	9,99	9,863	8,749	3,728	4,791	21,1	953,866	24,916	1861,643	0	205,191	205,191	99,73	0	0	0	0	0	0	0
13:26:14	43,969	1862,083	10,039	10,009	8,749	3,732	4,77	21,1	953,866	24,916	1861,643	0	202,009	202,009	99,717	0	0	0	0	0	0	0
13:26:14	-76,135	1861,321	10,039	9,961	8,745	3,724	4,749	21,1	953,866	24,916	1861,321	0	202,009	202,009	99,717	0	0	0	0	0	0	0
13:26:14	-7,543	1861,246	10,039	9,863	8,744	3,724	4,729	21,1	953,866	24,916	1861,246	0	202,009	202,009	99,717	0	0	0	0	0	0	0
13:26:14	11,791	1861,364	10,136	10,009	8,74	3,725	4,71	21,1	953,866	24,916	1861,246	0	202,009	202,009	99,717	0	0	0	0	0	0	0
13:26:14	27,783	1861,642	10,185	10,009	8,739	3,728	4,69	21,1	953,866	24,916	1861,246	0	202,009	202,009	99,717	0	0	0	0	0	0	0
13:26:14	-75,073	1860,891	10,185	10,009	8,735	3,72	4,671	21,1	953,866	24,916	1860,891	0	202,009	202,009	99,717	0	0	0	0	0	0	0
13:26:14	-82,666	1860,064	10,185	10,058	8,73	3,712	4,652	21,1	953,866	24,916	1860,064	0	202,009	202,009	99,717	0	0	0	0	0	0	0
13:26:14	80,358	1860,868	10,283	10,205	8,73	3,72	4,634	21,1	953,866	24,916	1860,065	0	202,009	202,009	99,717	0	0	0	0	0	0	0
13:26:14	-163,012	1859,238	10,185	10,058	8,725	3,703	4,616	21,1	953,866	24,916	1859,238	0	202,009	202,009	99,717	0	0	0	0	0	0	0
13:26:14	0	1859,238	10,185	10,058	8,725	3,703	4,598	21,1	953,866	24,916	1859,238	0	202,009	202,009	99,717	0	0	0	0	0	0	0
13:26:14	80,383	1860,041	10,283	10,156	8,725	3,711	4,581	21,1	953,866	24,916	1859,238	0	202,009	202,009	99,717	0	0	0	0	0	0	0
13:26:14	-87,939	1859,162	10,185	10,009	8,725	3,702	4,563	21,1	953,866	24,916	1859,162	0	202,009	202,009	99,717	0	0	0	0	0	0	0
13:26:14	-43,957	1858,722	10,136	10,009	8,725	3,698	4,546	21,1	953,866	24,916	1858,722	0	202,009	202,009	99,717	0	0	0	0	0	0	0
13:26:14	0	1858,722	10,136	10,009	8,725	3,698	4,53	21,1	953,866	24,916	1858,722	0	202,009	202,009	99,717	0	0	0	0	0	0	0
13:26:14	-87,915	1857,843	10,039	9,961	8,725	3,689	4,513	21,1	953,866	24,916	1857,843	0	202,009	202,009	99,717	0	0	0	0	0	0	0
13:26:14	-75,061	1857,093	10,039	9,814	8,721	3,681	4,497	21,1	953,866	24,916	1857,093	0	202,009	202,009	99,717	0	0	0	0	0	0	0
13:26:14	0	1857,093	10,039	9,961	8,721	3,681	4,481	21,1	953,866	24,916	1857,093	0	202,009	202,009	99,717	0	0	0	0	0	0	0
13:26:14	-43,945	1856,653	9,99	9,863	8,721	3,676	4,465	21,1	953,866	24,916	1856,653	0	202,009	202,009	99,717	0	0	0	0	0	0	0
13:26:14	-51,525	1856,138	9,941	9,814	8,72	3,671	4,45	21,1	953,866	24,916	1856,138	0	202,009	202,009	99,717	0	0	0	0	0	0	0
13:26:14	43,945	1856,577	9,99	9,863	8,72	3,676	4,434	21,1	953,866	24,916	1856,138	0	202,009	202,009	99,717	0	0	0	0	0	0	0
13:26:14	-43,945	1856,138	9,941	9,716	8,72	3,671	4,419	21,1	953,866	24,916	1856,138	0	202,009	202,009	99,717	0	0	0	0	0	0	0
13:26:14	0	1856,138	9,941	9,863	8,72	3,671	4,405	21,1	953,866	24,916	1856,138	0	202,009	202,009	99,717	0	0	0	0	0	0	0
13:26:14	0	1856,138	9,941	9,863	8,72	3,671	4,39	21,1	953,866	24,916	1856,138	0	202,009	202,009	99,717	0	0	0	0	0	0	0
13:26:14	0	1856,138	9,941	9,863	8,72	3,671	4,376	21,1	953,866	24,916	1856,138	0	202,009	202,009	99,717	0	0	0	0	0	0	0
13:26:14	-75,061	1855,387	9,941	9,814	8,716	3,663	4,362	21,1	953,866	24,916	1855,387	0	202,009	202,009	99,717	0	0	0	0	0	0	0
13:26:14	-8,605	1855,301	9,941	9,961	8,715	3,662	4,349	21,1	953,866	24,916	1855,301	0	202,009	202,009	99,717	0	0	0	0	0	0	0
13:26:14	43,933	1855,741	9,99	10,009	8,715	3,667	4,335	21,1	953,866	24,916	1855,302	0	202,009	202,009	99,717	0	0	0	0	0	0	0
13:26:14	-115,856	1854,582	9,941	9,863	8,711	3,655	4,322	21,1	953,866	24,916	1854,582	0	202,009	202,009	99,717	0	0	0	0	0	0	0
13:26:14	78,381	1855,366	10,039	10,009	8,711	3,663	4,309	21,1	953,866	24,916	1854,583	0	202,009	202,009	99,717	0	0	0	0	0	0	0
13:26:14	0	1855,366	10,039	10,009	8,711	3,663	4,296	21,1	953,866	24,916	1854,584	0	202,009	202,009	99,717	0	0	0	0	0	0	0
13:26:14	14,721	1855,513	10,136	10,058	8,707	3,665	4,284	21,1	953,866	24,916	1854,584	0	202,009	202,009	99,717	0	0	0	0	0	0	0
13:26:14	-8,435	1855,429	10,136	10,058	8,706	3,664	4,272	21,1	953,866	24,916	1854,585	0	202,009	202,009	99,717	0	0	0	0	0	0	0
13:26:14	-87,878	1854,55	10,039	10,009	8,706	3,655	4,26	21,1	953,866	24,916	1854,55	0	202,009	202,009	99,717	0	0	0	0	0	0	0
13:26:14	-43,933	1854,111	9,99	9,863	8,706	3,65	4,248	21,1	953,866	24,916	1854,111	0	202,009	202,009	99,717	0	0	0	0	0	0	0
13:26:14	0	1854,111	9,99	9,814	8,706	3,65	4,236	21,1	953,866	24,916	1854,111	0	202,009	202,009	99,717	0	0	0	0	0	0	0
13:26:14	-81,579	1853,295	9,99	9,863	8,702	3,642	4,224	21,1	953,866	24,916	1853,295	0	202,009	202,009	99,717	0	0	0	0	0	0	0
13:26:14	0	1853,295	9,99	9,863	8,702	3,642	4,213	21,1	953,866	24,916	1853,295	0	202,009	202,009	99,717	0	0	0	0	0	0	0
13:26:14	0	1853,295	9,99	9,814	8,702	3,642	4,202	21,1	953,866	24,916	1853,295	0	202,009	202,009	99,717	0	0	0	0	0	0	0
13:26:14	-131,762	1851,977	9,843	9,668	8,702	3,628	4,19	21,1	953,866	24,916	1851,977	0	202,009	202,009	99,717	0	0	0	0	0	0	0
13:26:14	123,156	1853,209	9,99	9,814	8,701	3,641	4,18	21,1	953,866	24,916	1851,978	0	202,009	202,009	99,717	0	0	0	0	0	0	0
13:26:14	-72,973	1852,479	9,99	9,814	8,697	3,633	4,169	21,1	953,866	24,916	1851,979	0	202,009	202,009	99,717	0	0	0	0	0	0	0
13:26:14	0	1852,479	9,99	9,716	8,697	3,633	4,158	21,1	953,866	24,916	1851,979	0	202,009	202,009	99,717	0	0	0	0	0	0	0
13:26:14	-52,526	1851,954	9,941	9,716	8,696	3,628	4,148	21,1	953,866	24,916	1851,954	0	202,009	202,009	99,717	0	0	0	0	0	0	0
13:26:14	-71,911	1851,235	9,941	9,716	8,692	3,62	4,138	21,1	953,866	24,916	1851,235	0	202,009	202,009	99,717	0	0	0	0	0	0	0
13:26:14	87,841	1852,113	10,039	9,863	8,692	3,63	4,128	21,1	953,866	24,916	1851,236	0	202,009	202,009	99,717	0	0	0	0	0	0	0
13:26:14	-52,563	1851,587	9,99	9,814	8,692	3,624	4,118	21,1	953,866	24,916	1851,236	0	202,009	202,009	99,717	0	0	0	0	0	0	0
13:26:14	-43,92	1851,148	9,941	9,716	8,692	3,62	4,108	21,1	953,866	24,916	1851,148	0	202,009	202,009	99,717	0	0	0	0	0	0	0
13:26:14	-87,805	1850,27	9,843	9,716	8,692	3,611	4,098	21,1	953,866	24,916	1850,27	0	202,009	202,009	99,717	0	0	0	0	0	0	0
13:26:14	-43,908	1849,831	9,795	9,619	8,692	3,606	4,089	21,1	953,866	24,916	1849,831	0	202,009	202,009	99,717	0	0	0	0	0	0	0
13:26:14	-36,437	1849,467	9,843	9,814	8,687	3,602	4,079	21,1	953,866	24,916	1849,467	0	202,009	202,009	99,717	0	0	0	0	0	0	0
13:26:14	0	1849,467	9,843	9,716	8,687	3,602	4,07	21,1	953,866	24,916	1849,467	0	202,009	202,009	99,717	0	0	0	0	0	0	0
13:26:14	87,805	1850,345	9,941	9,716	8,687	3,611	4,061	21,1	953,866	24,916	1849,468	0	202,009	202,009	99,717	0	0	0	0	0	0	0
13:26:14	0	1850,345	9,941	9,716	8,687	3,611	4,052	21,1	953,866	24,916	1849,469	0	202,009	202,009	99,717	0	0	0	0	0	0	0
13:26:14	-80,517	1849,54	9,941	9,863	8,683	3,603	4,043	21,1	953,866	24,916	1849,469	0	202,009	202,009	99,717	0	0	0	0	0	0	0
13:26:14	0	1849,54	9,941	9,961	8,683	3,603	4,035	21,1	953,866	24,916	1849,469	0	202,009	202,009	99,717	0	0	0	0	0	0	0
13:26:14	87,829	1850,418	10,039	10,058	8,683	3,612	4,026	21,1	953,866	24,916	1849,47	0	202,009	202,009	99,717	0	0	0	0	0	0	0
13:26:14	-87,829	1849,54	9,941	9,863	8,683	3,603	4,018	21,1	953,866	24,916	1849,47	0	202,009	202,009	99,717	0	0	0	0	0	0	0
13:26:14	0	1849,54	9,941	9,863	8,683	3,603	4,01	21,1	953,866	24,916	1849,47	0	202,009	202,009	99,717	0	0	0	0	0	0	0
13:26:14	-78,393	1848,756	9,941	9,863	8,678	3,595	4,002	21,1	953,866	24,916	1848,756	0	202,009	202,009	99,717	0	0	0	0	0	0	0
13:26:14	43,908	1849,195	9,99	9,961	8,678	3,599	3,994	21,1	953,866	24,916	1848,756	0	202,009	202,009	99,717	0	0	0	0	0	0	0
13:26:14	0	1849,195	9,99	9,961	8,678	3,599	3,986	21,1	953,866	24,916	1848,757	0	202,009	202,009	99,717	0	0	0	0	0	0	0
13:26:14	-43,908	1848,756	9,941	9,863	8,678	3,595	3,978	21,1	953,866	24,916	1848,756	0	202,009	202,009	99,717	0	0	0	0	0	0	0
13:26:14	0	1848,756	9,941	9,814	8,678	3,595	3,971	21,1	953,866	24,916	1848,756	0	202,009	202,009	99,717	0	0	0	0	0	0	0
13:26:14	-98,522	1847,77	9,843	9,863	8,678	3,585	3,963	21,1	953,866	24,916	1847,77	0	202,009	202,009	99,717	0	0	0	0	0	0	0
13:26:14	63,11	1848,402	9,99	9,961	8,674	3,591	3,956	21,1	953,866	24,916	1847,771	0	202,009	202,009	99,717	0	0	0	0	0	0	0
13:26:14	-9,655	1848,305	9,99	9,961	8,673	3,59	3,949	21,1	953,866	24,916	1847,772	0	202,009	202,009	99,717	0	0	0	0	0	0	0
13:26:14	-131,689	1846,988	9,843	9,863	8,673	3,577	3,942	21,1	953,866	24,916	1846,988	0	202,009	202,009	99,717	0	0	0	0	0	0	0
13:26:14	-43,896	1846,549	9,795	9,668	8,673	3,572	3,934	21,1	953,866	24,916	1846,549	0	202,009	202,009	99,717	0	0	0	0	0	0	0
13:26:14	43,896	1846,988	9,843	9,716	8,673	3,577	3,927	21,1	953,866	24,916	1846,55	0	202,009	202,009	99,717	0	0	0	0	0	0	0
13:26:15	-43,896	1846,549	9,795	9,716	8,673	3,572	3,92	21,1	953,866	24,916	1846,549	0	202,009	202,009	99,717	0	0	0	0	0	0	0
13:26:15	-87,768	1845,671	9,697	9,668	8,673	3,563	3,913	21,1	953,866	24,916	1845,671	0	202,009	202,009	99,717	0	0	0	0	0	0	0
13:26:15	0	1845,671	9,697	9,668	8,673	3,563	3,906	21,1	953,866	24,916	1845,671	0	202,009	202,009	99,717	0	0	0	0	0	0	0
13:26:15	151,757	1847,189	9,941	9,814	8,669	3,579	3,9	21,1	953,866	24,916	1845,673	0	202,009	202,009	99,717	0	0	0	0	0	0	0
13:26:15	-87,78	1846,311	9,843	9,814	8,669	3,57	3,894	21,1	953,866	24,916	1845,674	0	202,009	202,009	99,717	0	0	0	0	0	0	0
13:26:15	-10,705	1846,204	9,843	9,716	8,669	3,569	3,887	21,1	953,866	24,916	1845,674	0	202,009	202,009	99,717	0	0	0	0	0	0	0
13:26:15	10,705	1846,311	9,843	9,814	8,669	3,57	3,881	21,1	953,866	24,916	1845,675	0	202,009	202,009	99,717	0	0	0	0	0	0	0
13:26:15	77,075	1847,082	9,941	9,863	8,669	3,578	3,875	21,1	953,866	24,916	1845,676	0	202,009	202,009	99,717	0	0	0	0	0	0	0
13:26:15	-77,075	1846,311	9,843	9,814	8,669	3,57	3,869	21,1	953,866	24,916	1845,677	0	202,009	202,009	99,717	0	0	0	0	0	0	0
13:26:15	87,78	1847,189	9,941	9,863	8,669	3,579	3,863	21,1	953,866	24,916	1845,678	0	202,009	202,009	99,717	0	0	0	0	0	0	0
13:26:15	-87,78	1846,311	9,843	9,814	8,669	3,57	3,858	21,1	953,866	24,916	1845,679	0	202,009	202,009	99,717	0	0	0	0	0	0	0
13:26:15	0	1846,311	9,843	9,716	8,669	3,57	3,852	21,1	953,866	24,916	1845,679	0	202,009	202,009	99,717	0	0	0	0	0	0	0
13:26:15	87,78	1847,189	9,941	9,814	8,669	3,579	3,847	21,1	953,866	24,916	1845,681	0	202,009	202,009	99,717	0	0	0	0	0	0	0
13:26:15	43,896	1847,628	9,99	9,961	8,669	3,583	3,841	21,1	953,866	24,916	1845,683	0	202,009	202,009	99,717	0	0	0	0	0	0	0
13:26:15	0	1847,628	9,99	9,961	8,669	3,583	3,836	21,1	953,866	24,916	1845,685	0	202,009	202,009	99,717	0	0	0	0	0	0	0
13:26:15	23,803	1847,866	9,941	9,863	8,673	3,586	3,831	21,1	953,866	24,916	1845,687	0	202,009	202,009	99,717	0	0	0	0	0	0	0
13:26:15	43,896	1848,305	9,99	9,961	8,673	3,59	3,827	21,1	953,866	24,916	1845,69	0	202,009	202,009	99,717	0	0	0	0	0	0	0
13:26:15	0	1848,305	9,99	10,009	8,673	3,59	3,822	21,1	953,866	24,916	1845,692	0	202,009	202,009	99,717	0	0	0	0	0	0	0
13:26:15	64,013	1848,945	10,136	10,058	8,669	3,597	3,818	21,1	953,866	24,916	1845,696	0	202,009	202,009	99,717	0	0	0	0	0	0	0
13:26:15	-64,013	1848,305	9,99	10,009	8,673	3,59	3,813	21,1	953,866	24,916	1845,698	0	202,009	202,009	99,717	0	0	0	0	0	0	0
13:26:15	0	1848,305	9,99	9,961	8,673	3,59	3,809	21,1	953,866	24,916	1845,701	0	202,009	202,009	99,717	0	0	0	0	0	0	0
13:26:15	0	1848,305	9,99	9,961	8,673	3,59	3,805	21	952,896	24,916	1845,703	0	202,009	202,009	99,717	0	0	0	0	0	0	0
13:26:15	1,94	1848,324	9,99	10,009	8,673	3,59	3,8	21	952,896	24,916	1845,706	0	202,009	202,009	99,717	0	0	0	0	0	0	0
13:26:15	43,92	1848,764	10,039	10,009	8,673	3,595	3,796	21	952,896	24,916	1845,709	0	202,009	202,009	99,717	0	0	0	0	0	0	0
13:26:15	-87,829	1847,885	9,941	9,961	8,673	3,586	3,792	21	952,896	24,916	1845,711	0	202,009	202,009	99,717	0	0	0	0	0	0	0
13:26:15	0	1847,885	9,941	9,863	8,673	3,586	3,788	21	952,896	24,916	1845,713	0	202,009	202,009	99,717	0	0	0	0	0	0	0
13:26:15	0	1847,885	9,941	9,863	8,673	3,586	3,784	21	952,896	24,916	1845,716	0	202,009	202,009	99,717	0	0	0	0	0	0	0
13:26:15	0	1847,885	9,941	9,863	8,673	3,586	3,78	21	952,896	24,916	1845,718	0	202,009	202,009	99,717	0	0	0	0	0	0	0
13:26:15	43,908	1848,324	9,99	9,961	8,673	3,59	3,777	21	952,896	24,916	1845,72	0	202,009	202,009	99,717	0	0	0	0	0	0	0
13:26:15	-43,908	1847,885	9,941	9,961	8,673	3,586	3,773	21	952,896	24,916	1845,722	0	202,009	202,009	99,717	0	0	0	0	0	0	0
13:26:15	0	1847,885	9,941	9,961	8,673	3,586	3,769	21	952,896	24,916	1845,725	0	202,009	202,009	99,717	0	0	0	0	0	0	0
13:26:15	0	1847,885	9,941	9,863	8,673	3,586	3,766	21	952,896	24,916	1845,727	0	200,895	200,895	99,713	0	0	0	0	0	0	0
13:26:15	43,908	1848,324	9,99	9,863	8,673	3,59	3,762	21	952,896	24,916	1845,729	0	200,895	200,895	99,713	0	0	0	0	0	0	0
13:26:15	-43,908	1847,885	9,941	9,814	8,673	3,586	3,759	21	952,896	24,916	1845,732	0	200,895	200,895	99,713	0	0	0	0	0	0	0
13:26:15	0	1847,885	9,941	9,814	8,673	3,586	3,755	21	952,896	24,916	1845,734	0	200,895	200,895	99,713	0	0	0	0	0	0	0
13:26:15	43,908	1848,324	9,99	9,814	8,673	3,59	3,752	21	952,896	24,916	1845,736	0	200,895	200,895	99,713	0	0	0	0	0	0	0
13:26:15	-43,908	1847,885	9,941	9,814	8,673	3,586	3,749	21	952,896	24,916	1845,739	0	200,895	200,895	99,713	0	0	0	0	0	0	0
13:26:15	0	1847,885	9,941	9,863	8,673	3,586	3,746	21	952,896	24,916	1845,741	0	200,895	200,895	99,713	0	0	0	0	0	0	0
13:26:15	43,908	1848,324	9,99	9,961	8,673	3,59	3,743	21	952,896	24,916	1845,743	0	200,895	200,895	99,713	0	0	0	0	0	0	0
13:26:15	-43,908	1847,885	9,941	9,961	8,673	3,586	3,74	21	952,896	24,916	1845,745	0	200,895	200,895	99,713	0	0	0	0	0	0	0
13:26:15	43,908	1848,324	9,99	9,863	8,673	3,59	3,737	21	952,896	24,916	1845,748	0	200,895	200,895	99,713	0	0	0	0	0	0	0
13:26:15	-43,908	1847,885	9,941	9,814	8,673	3,586	3,734	21	952,896	24,916	1845,75	0	200,895	200,895	99,713	0	0	0	0	0	0	0
13:26:15	0	1847,885	9,941	9,863	8,673	3,586	3,731	21	952,896	24,916	1845,752	0	200,895	200,895	99,713	0	0	0	0	0	0	0
13:26:15	0	1847,885	9,941	9,814	8,673	3,586	3,728	21	952,896	24,916	1845,754	0	200,895	200,895	99,713	0	0	0	0	0	0	0
13:26:15	43,908	1848,324	9,99	9,961	8,673	3,59	3,725	21	952,896	24,916	1845,757	0	200,895	200,895	99,713	0	0	0	0	0	0	0
13:26:15	0	1848,324	9,99	9,961	8,673	3,59	3,723	21	952,896	24,916	1845,76	0	200,895	200,895	99,713	0	0	0	0	0	0	0
13:26:15	-43,908	1847,885	9,941	9,863	8,673	3,586	3,72	21	952,896	24,916	1845,762	0	200,895	200,895	99,713	0	0	0	0	0	0	0
13:26:15	0	1847,885	9,941	9,814	8,673	3,586	3,717	21	952,896	24,916	1845,764	0	200,895	200,895	99,713	0	0	0	0	0	0	0
13:26:15	0	1847,885	9,941	9,961	8,673	3,586	3,715	21	952,896	24,916	1845,766	0	200,895	200,895	99,713	0	0	0	0	0	0	0
13:26:15	43,908	1848,324	9,99	9,863	8,673	3,59	3,712	21	952,896	24,916	1845,769	0	200,895	200,895	99,713	0	0	0	0	0	0	0
13:26:15	0	1848,324	9,99	9,961	8,673	3,59	3,71	21	952,896	24,916	1845,771	0	200,895	200,895	99,713	0	0	0	0	0	0	0
13:26:15	-43,908	1847,885	9,941	9,814	8,673	3,586	3,707	21	952,896	24,916	1845,773	0	200,895	200,895	99,713	0	0	0	0	0	0	0
13:26:15	87,829	1848,764	10,039	10,009	8,673	3,595	3,705	21	952,896	24,916	1845,776	0	200,895	200,895	99,713	0	0	0	0	0	0	0
13:26:15	-43,92	1848,324	9,99	9,961	8,673	3,59	3,703	21	952,896	24,916	1845,779	0	200,895	200,895	99,713	0	0	0	0	0	0	0
13:26:15	-43,908	1847,885	9,941	9,863	8,673	3,586	3,701	21	952,896	24,916	1845,781	0	200,895	200,895	99,713	0	0	0	0	0	0	0
13:26:15	0	1847,885	9,941	9,814	8,673	3,586	3,698	21	952,896	24,916	1845,783	0	200,895	200,895	99,713	0	0	0	0	0	0	0
13:26:15	0	1847,885	9,941	9,961	8,673	3,586	3,696	21	952,896	24,916	1845,785	0	200,895	200,895	99,713	0	0	0	0	0	0	0
13:26:15	43,908	1848,324	9,99	9,961	8,673	3,59	3,694	21	952,896	24,916	1845,788	0	200,895	200,895	99,713	0	0	0	0	0	0	0
13:26:15	0	1848,324	9,99	9,961	8,673	3,59	3,692	21	952,896	24,916	1845,79	0	200,895	200,895	99,713	0	0	0	0	0	0	0
13:26:15	-43,908	1847,885	9,941	9,961	8,673	3,586	3,69	21	952,896	24,916	1845,793	0	200,895	200,895	99,713	0	0	0	0	0	0	0
13:26:15	0	1847,885	9,941	9,863	8,673	3,586	3,688	21	952,896	24,916	1845,795	0	200,895	200,895	99,713	0	0	0	0	0	0	0
13:26:15	0	1847,885	9,941	9,863	8,673	3,586	3,686	21	952,896	24,916	1845,797	0	200,895	200,895	99,713	0	0	0	0	0	0	0
13:26:15	43,908	1848,324	9,99	9,961	8,673	3,59	3,684	21	952,896	24,916	1845,799	0	200,895	200,895	99,713	0	0	0	0	0	0	0
13:26:15	0	1848,324	9,99	9,863	8,673	3,59	3,682	21	952,896	24,916	1845,802	0	200,895	200,895	99,713	0	0	0	0	0	0	0
13:26:15	-43,908	1847,885	9,941	9,863	8,673	3,586	3,68	21	952,896	24,916	1845,804	0	200,895	200,895	99,713	0	0	0	0	0	0	0
13:26:15	0	1847,885	9,941	9,814	8,673	3,586	3,679	21	952,896	24,916	1845,806	0	200,895	200,895	99,713	0	0	0	0	0	0	0
13:26:15	0	1847,885	9,941	9,863	8,673	3,586	3,677	21	952,896	24,916	1845,808	0	200,895	200,895	99,713	0	0	0	0	0	0	0
13:26:15	0	1847,885	9,941	9,716	8,673	3,586	3,675	21	952,896	24,916	1845,81	0	200,895	200,895	99,713	0	0	0	0	0	0	0
13:26:15	0	1847,885	9,941	9,863	8,673	3,586	3,673	21	952,896	24,916	1845,812	0	200,895	200,895	99,713	0	0	0	0	0	0	0
13:26:15	0	1847,885	9,941	9,814	8,673	3,586	3,672	21	952,896	24,916	1845,814	0	200,895	200,895	99,713	0	0	0	0	0	0	0
13:26:15	0	1847,885	9,941	9,814	8,673	3,586	3,67	21	952,896	24,916	1845,816	0	200,895	200,895	99,713	0	0	0	0	0	0	0
13:26:15	0	1847,885	9,941	9,814	8,673	3,586	3,668	21	952,896	24,916	1845,818	0	200,895	200,895	99,713	0	0	0	0	0	0	0
13:26:15	0	1847,885	9,941	9,863	8,673	3,586	3,667	21	952,896	24,916	1845,82	0	200,895	200,895	99,713	0	0	0	0	0	0	0
13:26:15	0	1847,885	9,941	9,863	8,673	3,586	3,665	21	952,896	24,916	1845,823	0	200,895	200,895	99,713	0	0	0	0	0	0	0
13:26:15	0	1847,885	9,941	9,863	8,673	3,586	3,663	21	952,896	24,916	1845,825	0	200,895	200,895	99,713	0	0	0	0	0	0	0
13:26:15	0	1847,885	9,941	9,716	8,673	3,586	3,662	21	952,896	24,916	1845,827	0	200,895	200,895	99,713	0	0	0	0	0	0	0
13:26:15	43,908	1848,324	9,99	9,961	8,673	3,59	3,661	21	952,896	24,916	1845,829	0	200,895	200,895	99,713	0	0	0	0	0	0	0
13:26:15	43,92	1848,764	10,039	9,961	8,673	3,595	3,659	21	952,896	24,916	1845,832	0	200,895	200,895	99,713	0	0	0	0	0	0	0
13:26:15	-87,829	1847,885	9,941	9,814	8,673	3,586	3,658	21	952,896	24,916	1845,834	0	200,895	200,895	99,713	0	0	0	0	0	0	0
13:26:15	43,908	1848,324	9,99	10,009	8,673	3,59	3,656	21	952,896	24,916	1845,837	0	200,895	200,895	99,713	0	0	0	0	0	0	0
13:26:15	-43,908	1847,885	9,941	9,814	8,673	3,586	3,655	21	952,896	24,916	1845,839	0	200,895	200,895	99,713	0	0	0	0	0	0	0
13:26:15	0	1847,885	9,941	9,863	8,673	3,586	3,654	21	952,896	24,916	1845,841	0	200,895	200,895	99,713	0	0	0	0	0	0	0
13:26:15	43,908	1848,324	9,99	9,961	8,673	3,59	3,652	21	952,896	24,916	1845,843	0	200,895	200,895	99,713	0	0	0	0	0	0	0
13:26:15	-43,908	1847,885	9,941	9,863	8,673	3,586	3,651	21	952,896	24,916	1845,845	0	200,895	200,895	99,713	0	0	0	0	0	0	0
13:26:15	0	1847,885	9,941	9,814	8,673	3,586	3,65	21	952,896	24,916	1845,847	0	200,895	200,895	99,713	0	0	0	0	0	0	0
13:26:15	-87,805	1847,007	9,843	9,814	8,673	3,577	3,648	21	952,896	24,916	1845,848	0	200,895	200,895	99,713	0	0	0	0	0	0	0
13:26:15	131,713	1848,324	9,99	10,009	8,673	3,59	3,647	21	952,896	24,916	1845,851	0	200,895	200,895	99,713	0	0	0	0	0	0	0
13:26:15	-43,908	1847,885	9,941	9,863	8,673	3,586	3,646	21	952,896	24,916	1845,853	0	200,895	200,895	99,713	0	0	0	0	0	0	0
13:26:15	-87,805	1847,007	9,843	9,814	8,673	3,577	3,645	21	952,896	24,916	1845,854	0	200,895	200,895	99,713	0	0	0	0	0	0	0
13:26:15	87,805	1847,885	9,941	9,863	8,673	3,586	3,644	21	952,896	24,916	1845,856	0	200,895	200,895	99,713	0	0	0	0	0	0	0
13:26:15	43,908	1848,324	9,99	9,961	8,673	3,59	3,643	21	952,896	24,916	1845,858	0	200,895	200,895	99,713	0	0	0	0	0	0	0
13:26:15	0	1848,324	9,99	9,961	8,673	3,59	3,642	21	952,896	24,916	1845,861	0	200,895	200,895	99,713	0	0	0	0	0	0	0
13:26:15	-43,908	1847,885	9,941	9,814	8,673	3,586	3,64	21	952,896	24,916	1845,863	0	200,895	200,895	99,713	0	0	0	0	0	0	0
13:26:15	43,908	1848,324	9,99	9,863	8,673	3,59	3,639	21	952,896	24,916	1845,865	0	200,895	200,895	99,713	0	0	0	0	0	0	0
13:26:15	-43,908	1847,885	9,941	9,814	8,673	3,586	3,638	21	952,896	24,916	1845,867	0	200,895	200,895	99,713	0	0	0	0	0	0	0
13:26:15	43,908	1848,324	9,99	9,814	8,673	3,59	3,638	21	952,896	24,916	1845,87	0	200,895	200,895	99,713	0	0	0	0	0	0	0
13:26:15	0	1848,324	9,99	9,863	8,673	3,59	3,637	21	952,896	24,916	1845,872	0	200,895	200,895	99,713	0	0	0	0	0	0	0
13:26:15	43,92	1848,764	10,039	9,961	8,673	3,595	3,636	21	952,896	24,916	1845,875	0	200,895	200,895	99,713	0	0	0	0	0	0	0
13:26:15	-87,829	1847,885	9,941	9,814	8,673	3,586	3,635	21	952,896	24,916	1845,877	0	200,895	200,895	99,713	0	0	0	0	0	0	0
13:26:15	0	1847,885	9,941	9,863	8,673	3,586	3,634	21	952,896	24,916	1845,879	0	200,895	200,895	99,713	0	0	0	0	0	0	0
13:26:16	175,659	1849,642	10,136	10,009	8,673	3,604	3,633	21	952,896	24,916	1845,883	0	200,895	200,895	99,713	0	0	0	0	0	0	0
13:26:16	-131,75	1848,324	9,99	9,814	8,673	3,59	3,632	21	952,896	24,916	1845,886	0	200,895	200,895	99,713	0	0	0	0	0	0	0
13:26:16	0	1848,324	9,99	9,716	8,673	3,59	3,632	21	952,896	24,916	1845,888	0	200,895	200,895	99,713	0	0	0	0	0	0	0
13:26:16	-43,908	1847,885	9,941	9,716	8,673	3,586	3,631	21	952,896	24,916	1845,89	0	200,895	200,895	99,713	0	0	0	0	0	0	0
13:26:16	43,908	1848,324	9,99	9,814	8,673	3,59	3,63	21	952,896	24,916	1845,893	0	200,895	200,895	99,713	0	0	0	0	0	0	0
13:26:16	-43,908	1847,885	9,941	9,814	8,673	3,586	3,629	21	952,896	24,916	1845,894	0	200,895	200,895	99,713	0	0	0	0	0	0	0
13:26:16	43,908	1848,324	9,99	9,716	8,673	3,59	3,628	21	952,896	24,916	1845,897	0	200,895	200,895	99,713	0	0	0	0	0	0	0
13:26:16	0	1848,324	9,99	9,814	8,673	3,59	3,628	21	952,896	24,916	1845,899	0	200,895	200,895	99,713	0	0	0	0	0	0	0
13:26:16	-43,908	1847,885	9,941	9,814	8,673	3,586	3,627	21	952,896	24,916	1845,901	0	200,895	200,895	99,713	0	0	0	0	0	0	0
13:26:16	87,829	1848,764	10,039	9,863	8,673	3,595	3,626	21	952,896	24,916	1845,904	0	200,895	200,895	99,713	0	0	0	0	0	0	0
13:26:16	-43,92	1848,324	9,99	9,716	8,673	3,59	3,625	21	952,896	24,916	1845,907	0	200,895	200,895	99,713	0	0	0	0	0	0	0
13:26:16	-43,908	1847,885	9,941	9,814	8,673	3,586	3,625	21	952,896	24,916	1845,909	0	200,895	200,895	99,713	0	0	0	0	0	0	0
13:26:16	0	1847,885	9,941	9,863	8,673	3,586	3,624	21	952,896	24,916	1845,911	0	200,895	200,895	99,713	0	0	0	0	0	0	0
13:26:16	0	1847,885	9,941	9,863	8,673	3,586	3,623	21	952,896	24,916	1845,913	0	200,895	200,895	99,713	0	0	0	0	0	0	0
13:26:16	43,908	1848,324	9,99	9,961	8,673	3,59	3,622	21	952,896	24,916	1845,915	0	200,895	200,895	99,713	0	0	0	0	0	0	0
13:26:16	0	1848,324	9,99	10,058	8,673	3,59	3,622	21	952,896	24,916	1845,918	0	200,895	200,895	99,713	0	0	0	0	0	0	0
13:26:16	-43,908	1847,885	9,941	9,863	8,673	3,586	3,621	21	952,896	24,916	1845,92	0	200,895	200,895	99,713	0	0	0	0	0	0	0
13:26:16	0	1847,885	9,941	9,863	8,673	3,586	3,62	21	952,896	24,916	1845,922	0	200,895	200,895	99,713	0	0	0	0	0	0	0
13:26:16	43,908	1848,324	9,99	9,961	8,673	3,59	3,62	21	952,896	24,916	1845,924	0	200,895	200,895	99,713	0	0	0	0	0	0	0
13:26:16	0	1848,324	9,99	9,961	8,673	3,59	3,619	21	952,896	24,916	1845,927	0	200,895	200,895	99,713	0	0	0	0	0	0	0
13:26:16	0	1848,324	9,99	10,009	8,673	3,59	3,619	21	952,896	24,916	1845,929	0	200,895	200,895	99,713	0	0	0	0	0	0	0
13:26:16	43,92	1848,764	10,039	9,961	8,673	3,595	3,618	21	952,436	24,916	1845,932	0	200,895	200,895	99,713	0	0	0	0	0	0	0
13:26:16	0,939	1848,773	10,039	9,863	8,673	3,595	3,618	21	952,436	24,916	1845,935	0	200,895	200,895	99,713	0	0	0	0	0	0	0
13:26:16	-43,92	1848,334	9,99	9,814	8,673	3,591	3,617	21	952,436	24,916	1845,937	0	200,895	200,895	99,713	0	0	0	0	0	0	0
13:26:16	43,92	1848,773	10,039	9,961	8,673	3,595	3,617	21	952,436	24,916	1845,94	0	200,895	200,895	99,713	0	0	0	0	0	0	0
13:26:16	-43,92	1848,334	9,99	9,961	8,673	3,591	3,616	21	952,436	24,916	1845,942	0	200,895	200,895	99,713	0	0	0	0	0	0	0
13:26:16	0	1848,334	9,99	9,814	8,673	3,591	3,616	21	952,436	24,916	1845,945	0	200,895	200,895	99,713	0	0	0	0	0	0	0
13:26:16	-43,908	1847,895	9,941	9,814	8,673	3,586	3,615	21	952,436	24,916	1845,947	0	200,895	200,895	99,713	0	0	0	0	0	0	0
13:26:16	87,829	1848,773	10,039	9,863	8,673	3,595	3,615	21	952,436	24,916	1845,95	0	200,895	200,895	99,713	0	0	0	0	0	0	0
13:26:16	-43,92	1848,334	9,99	9,863	8,673	3,591	3,614	21	952,436	24,916	1845,952	0	200,895	200,895	99,713	0	0	0	0	0	0	0
13:26:16	0	1848,334	9,99	9,961	8,673	3,591	3,614	21	952,436	24,916	1845,954	0	200,895	200,895	99,713	0	0	0	0	0	0	0
13:26:16	43,92	1848,773	10,039	10,009	8,673	3,595	3,614	21	952,436	24,916	1845,957	0	200,647	200,647	99,712	0	0	0	0	0	0	0
13:26:16	-87,829	1847,895	9,941	9,961	8,673	3,586	3,613	21	952,436	24,916	1845,959	0	200,647	200,647	99,712	0	0	0	0	0	0	0
13:26:16	0	1847,895	9,941	9,863	8,673	3,586	3,612	21	952,436	24,916	1845,961	0	200,647	200,647	99,712	0	0	0	0	0	0	0
13:26:16	0	1847,895	9,941	9,961	8,673	3,586	3,612	21	952,436	24,916	1845,963	0	200,647	200,647	99,712	0	0	0	0	0	0	0
13:26:16	43,908	1848,334	9,99	10,009	8,673	3,591	3,612	21	952,436	24,916	1845,965	0	200,647	200,647	99,712	0	0	0	0	0	0	0
13:26:16	-43,908	1847,895	9,941	9,863	8,673	3,586	3,611	21	952,436	24,916	1845,967	0	200,647	200,647	99,712	0	0	0	0	0	0	0
13:26:16	0	1847,895	9,941	9,863	8,673	3,586	3,611	21	952,436	24,916	1845,969	0	200,647	200,647	99,712	0	0	0	0	0	0	0
13:26:16	-87,817	1847,017	9,843	9,814	8,673	3,577	3,61	21	952,436	24,916	1845,97	0	200,647	200,647	99,712	0	0	0	0	0	0	0
13:26:16	87,817	1847,895	9,941	9,863	8,673	3,586	3,609	21	952,436	24,916	1845,972	0	200,647	200,647	99,712	0	0	0	0	0	0	0
13:26:16	0	1847,895	9,941	9,863	8,673	3,586	3,609	21	952,436	24,916	1845,974	0	200,647	200,647	99,712	0	0	0	0	0	0	0
13:26:16	-23,779	1847,657	9,99	9,863	8,669	3,584	3,608	21	952,436	24,916	1845,976	0	200,647	200,647	99,712	0	0	0	0	0	0	0
13:26:16	111,608	1848,773	10,039	9,961	8,673	3,595	3,608	21	952,436	24,916	1845,978	0	200,647	200,647	99,712	0	0	0	0	0	0	0
13:26:16	-43,92	1848,334	9,99	9,863	8,673	3,591	3,608	21	952,436	24,916	1845,981	0	200,647	200,647	99,712	0	0	0	0	0	0	0
13:26:16	-23,779	1848,096	10,039	9,863	8,669	3,588	3,607	21	952,436	24,916	1845,983	0	200,647	200,647	99,712	0	0	0	0	0	0	0
13:26:16	23,779	1848,334	9,99	9,863	8,673	3,591	3,607	21	952,436	24,916	1845,985	0	200,647	200,647	99,712	0	0	0	0	0	0	0
13:26:16	0	1848,334	9,99	9,863	8,673	3,591	3,607	21	952,436	24,916	1845,988	0	200,647	200,647	99,712	0	0	0	0	0	0	0
13:26:16	-67,687	1847,657	9,99	9,863	8,669	3,584	3,606	21	952,436	24,916	1845,989	0	200,647	200,647	99,712	0	0	0	0	0	0	0
13:26:16	67,687	1848,334	9,99	9,863	8,673	3,591	3,606	21	952,436	24,916	1845,992	0	200,647	200,647	99,712	0	0	0	0	0	0	0
13:26:16	43,92	1848,773	10,039	9,863	8,673	3,595	3,606	21	952,436	24,916	1845,994	0	200,647	200,647	99,712	0	0	0	0	0	0	0
13:26:16	-67,7	1848,096	10,039	9,814	8,669	3,588	3,605	21	952,436	24,916	1845,996	0	200,647	200,647	99,712	0	0	0	0	0	0	0
13:26:16	-20,129	1847,895	9,941	9,814	8,673	3,586	3,605	21	952,436	24,916	1845,998	0	200,647	200,647	99,712	0	0	0	0	0	0	0
13:26:16	20,129	1848,096	10,039	9,863	8,669	3,588	3,605	21	952,436	24,916	1846	0	200,647	200,647	99,712	0	0	0	0	0	0	0
13:26:16	-43,908	1847,657	9,99	9,863	8,669	3,584	3,604	21	952,436	24,916	1846,002	0	200,647	200,647	99,712	0	0	0	0	0	0	0
13:26:16	67,687	1848,334	9,99	9,863	8,673	3,591	3,604	21	952,436	24,916	1846,004	0	200,647	200,647	99,712	0	0	0	0	0	0	0
13:26:16	-67,687	1847,657	9,99	9,863	8,669	3,584	3,604	21	952,436	24,916	1846,006	0	200,647	200,647	99,712	0	0	0	0	0	0	0
13:26:16	23,779	1847,895	9,941	9,814	8,673	3,586	3,603	21	952,436	24,916	1846,008	0	200,647	200,647	99,712	0	0	0	0	0	0	0
13:26:16	43,908	1848,334	9,99	9,961	8,673	3,591	3,603	21	952,436	24,916	1846,01	0	200,647	200,647	99,712	0	0	0	0	0	0	0
13:26:16	0	1848,334	9,99	9,863	8,673	3,591	3,603	21	952,436	24,916	1846,013	0	200,647	200,647	99,712	0	0	0	0	0	0	0
13:26:16	-111,608	1847,218	9,941	9,814	8,669	3,579	3,602	21	952,436	24,916	1846,014	0	200,647	200,647	99,712	0	0	0	0	0	0	0
13:26:16	67,7	1847,895	9,941	9,814	8,673	3,586	3,602	21	952,436	24,916	1846,016	0	200,647	200,647	99,712	0	0	0	0	0	0	0
13:26:16	0	1847,895	9,941	9,814	8,673	3,586	3,602	21	952,436	24,916	1846,018	0	200,647	200,647	99,712	0	0	0	0	0	0	0
13:26:16	-67,7	1847,218	9,941	9,814	8,669	3,579	3,601	21	952,436	24,916	1846,019	0	200,647	200,647	99,712	0	0	0	0	0	0	0
13:26:16	-20,117	1847,017	9,843	9,668	8,673	3,577	3,601	21	952,436	24,916	1846,02	0	200,647	200,647	99,712	0	0	0	0	0	0	0
13:26:16	20,117	1847,218	9,941	9,814	8,669	3,579	3,6	21	952,436	24,916	1846,021	0	200,647	200,647	99,712	0	0	0	0	0	0	0
13:26:16	43,92	1847,657	9,99	9,863	8,669	3,584	3,6	21	952,436	24,916	1846,023	0	200,647	200,647	99,712	0	0	0	0	0	0	0
13:26:16	-54,626	1847,111	9,941	9,814	8,669	3,578	3,6	21	952,436	24,916	1846,024	0	200,647	200,647	99,712	0	0	0	0	0	0	0
13:26:16	10,705	1847,218	9,941	9,814	8,669	3,579	3,599	21	952,436	24,916	1846,025	0	200,647	200,647	99,712	0	0	0	0	0	0	0
13:26:16	67,7	1847,895	9,941	9,716	8,673	3,586	3,599	21	952,436	24,916	1846,027	0	200,647	200,647	99,712	0	0	0	0	0	0	0
13:26:16	-23,779	1847,657	9,99	9,961	8,669	3,584	3,599	21	952,436	24,916	1846,028	0	200,647	200,647	99,712	0	0	0	0	0	0	0
13:26:16	-43,92	1847,218	9,941	9,961	8,669	3,579	3,598	21	952,436	24,916	1846,03	0	200,647	200,647	99,712	0	0	0	0	0	0	0
13:26:16	0	1847,218	9,941	9,863	8,669	3,579	3,598	21	952,436	24,916	1846,031	0	200,647	200,647	99,712	0	0	0	0	0	0	0
13:26:16	67,7	1847,895	9,941	9,961	8,673	3,586	3,598	21	952,436	24,916	1846,033	0	200,647	200,647	99,712	0	0	0	0	0	0	0
13:26:16	-23,779	1847,657	9,99	9,961	8,669	3,584	3,597	21	952,436	24,916	1846,034	0	200,647	200,647	99,712	0	0	0	0	0	0	0
13:26:16	23,779	1847,895	9,941	9,863	8,673	3,586	3,597	21	952,436	24,916	1846,036	0	200,647	200,647	99,712	0	0	0	0	0	0	0
13:26:16	-87,817	1847,017	9,843	9,716	8,673	3,577	3,597	21	952,436	24,916	1846,037	0	200,647	200,647	99,712	0	0	0	0	0	0	0
13:26:16	87,817	1847,895	9,941	9,863	8,673	3,586	3,597	21	952,436	24,916	1846,039	0	200,647	200,647	99,712	0	0	0	0	0	0	0
13:26:16	0	1847,895	9,941	9,814	8,673	3,586	3,596	21	952,436	24,916	1846,041	0	200,647	200,647	99,712	0	0	0	0	0	0	0
13:26:16	43,908	1848,334	9,99	9,863	8,673	3,591	3,596	21	952,436	24,916	1846,043	0	200,647	200,647	99,712	0	0	0	0	0	0	0
13:26:16	0	1848,334	9,99	9,863	8,673	3,591	3,596	21	952,436	24,916	1846,045	0	200,647	200,647	99,712	0	0	0	0	0	0	0
13:26:16	0	1848,334	9,99	9,863	8,673	3,591	3,596	21	952,436	24,916	1846,048	0	200,647	200,647	99,712	0	0	0	0	0	0	0
13:26:16	0	1848,334	9,99	9,863	8,673	3,591	3,596	21	952,436	24,916	1846,05	0	200,647	200,647	99,712	0	0	0	0	0	0	0
13:26:16	43,92	1848,773	10,039	9,961	8,673	3,595	3,596	21	952,436	24,916	1846,053	0	200,647	200,647	99,712	0	0	0	0	0	0	0
13:26:16	0	1848,773	10,039	9,961	8,673	3,595	3,596	21	952,436	24,916	1846,055	0	200,647	200,647	99,712	0	0	0	0	0	0	0
13:26:16	-43,92	1848,334	9,99	9,863	8,673	3,591	3,596	21	952,436	24,916	1846,058	0	200,647	200,647	99,712	0	0	0	0	0	0	0
13:26:16	43,92	1848,773	10,039	10,009	8,673	3,595	3,596	21	952,436	24,916	1846,06	0	200,647	200,647	99,712	0	0	0	0	0	0	0
13:26:16	87,841	1849,651	10,136	10,009	8,673	3,604	3,596	21	952,436	24,916	1846,064	0	200,647	200,647	99,712	0	0	0	0	0	0	0
13:26:16	0	1849,651	10,136	10,009	8,673	3,604	3,596	21	952,436	24,916	1846,068	0	200,647	200,647	99,712	0	0	0	0	0	0	0
13:26:16	-131,762	1848,334	9,99	9,814	8,673	3,591	3,596	21	952,436	24,916	1846,07	0	200,647	200,647	99,712	0	0	0	0	0	0	0
13:26:16	43,92	1848,773	10,039	9,961	8,673	3,595	3,596	21	952,436	24,916	1846,072	0	200,647	200,647	99,712	0	0	0	0	0	0	0
13:26:16	0	1848,773	10,039	10,009	8,673	3,595	3,596	21	952,436	24,916	1846,075	0	200,647	200,647	99,712	0	0	0	0	0	0	0
13:26:16	-43,92	1848,334	9,99	9,863	8,673	3,591	3,596	21	952,436	24,916	1846,077	0	200,647	200,647	99,712	0	0	0	0	0	0	0
13:26:16	-43,908	1847,895	9,941	9,961	8,673	3,586	3,596	21	952,436	24,916	1846,079	0	200,647	200,647	99,712	0	0	0	0	0	0	0
13:26:16	0	1847,895	9,941	9,961	8,673	3,586	3,595	21	952,436	24,916	1846,081	0	200,647	200,647	99,712	0	0	0	0	0	0	0
13:26:16	43,908	1848,334	9,99	9,961	8,673	3,591	3,595	21	952,436	24,916	1846,083	0	200,647	200,647	99,712	0	0	0	0	0	0	0
13:26:16	-43,908	1847,895	9,941	9,961	8,673	3,586	3,595	21	952,436	24,916	1846,085	0	200,647	200,647	99,712	0	0	0	0	0	0	0
13:26:16	0	1847,895	9,941	9,863	8,673	3,586	3,595	21	952,436	24,916	1846,087	0	200,647	200,647	99,712	0	0	0	0	0	0	0
13:26:16	43,908	1848,334	9,99	9,961	8,673	3,591	3,595	21	952,436	24,916	1846,089	0	200,647	200,647	99,712	0	0	0	0	0	0	0
13:26:16	0	1848,334	9,99	10,009	8,673	3,591	3,595	21	952,436	24,916	1846,091	0	200,647	200,647	99,712	0	0	0	0	0	0	0
13:26:16	0	1848,334	9,99	9,863	8,673	3,591	3,595	21	952,436	24,916	1846,094	0	200,647	200,647	99,712	0	0	0	0	0	0	0
13:26:17	43,92	1848,773	10,039	9,961	8,673	3,595	3,595	21	952,436	24,916	1846,096	0	200,647	200,647	99,712	0	0	0	0	0	0	0
13:26:17	-87,829	1847,895	9,941	9,814	8,673	3,586	3,595	21	952,436	24,916	1846,098	0	200,647	200,647	99,712	0	0	0	0	0	0	0
13:26:17	87,829	1848,773	10,039	9,961	8,673	3,595	3,595	21	952,436	24,916	1846,101	0	200,647	200,647	99,712	0	0	0	0	0	0	0
13:26:17	131,774	1850,091	10,185	10,205	8,673	3,609	3,595	21	952,436	24,916	1846,105	0	200,647	200,647	99,712	0	0	0	0	0	0	0
13:26:17	219,689	1852,288	10,429	10,4	8,673	3,631	3,596	21	952,436	24,916	1846,111	0	200,647	200,647	99,712	0	0	0	0	0	0	0
13:26:17	307,714	1855,365	10,771	10,84	8,673	3,663	3,597	21	952,436	24,916	1846,12	0	200,647	200,647	99,712	0	0	0	0	0	0	0
13:26:17	573,01	1861,095	11,308	11,523	8,678	3,722	3,599	21	952,436	24,916	1846,135	0	200,647	200,647	99,712	0	0	0	0	0	0	0
13:26:17	661,816	1867,713	11,943	12,158	8,683	3,79	3,603	21	952,436	24,916	1846,157	0	200,647	200,647	99,712	0	0	0	0	0	0	0
13:26:17	806,628	1875,779	12,48	12,988	8,702	3,874	3,608	21	952,436	24,916	1846,186	0	200,647	200,647	99,712	0	0	0	0	0	0	0
13:26:17	676,892	1882,548	12,773	13,525	8,725	3,943	3,615	21	952,436	24,916	1846,223	0	200,647	200,647	99,712	0	0	0	0	0	0	0
13:26:17	730,053	1889,849	13,017	13,916	8,754	4,019	3,623	21	952,436	24,916	1846,266	0	200,647	200,647	99,712	0	0	0	0	0	0	0
13:26:17	895,19	1898,801	13,261	14,306	8,792	4,111	3,632	21	952,436	24,916	1846,319	0	200,647	200,647	99,712	0	0	0	0	0	0	0
13:26:17	929,98	1908,101	13,457	14,502	8,835	4,207	3,644	21	952,436	24,916	1846,381	0	200,647	200,647	99,712	0	0	0	0	0	0	0
13:26:17	760,363	1915,704	13,457	14,795	8,878	4,285	3,656	21	952,436	24,916	1846,45	0	200,647	200,647	99,712	0	0	0	0	0	0	0
13:26:17	1025,122	1925,955	13,652	15,088	8,926	4,391	3,671	21	952,436	24,916	1846,53	0	200,647	200,647	99,712	0	0	0	0	0	0	0
13:26:17	1294,091	1938,896	14,238	15,527	8,969	4,524	3,687	21	952,436	24,916	1846,622	0	200,647	200,647	99,712	0	0	0	0	0	0	0
13:26:17	1039,709	1949,293	14,629	16,308	9,008	4,631	3,706	21	952,436	24,916	1846,725	0	200,647	200,647	99,712	0	0	0	0	0	0	0
13:26:17	986,389	1959,157	14,873	16,699	9,051	4,733	3,726	21	952,436	24,916	1846,837	0	200,647	200,647	99,712	0	0	0	0	0	0	0
13:26:17	1563,476	1974,792	15,752	17,48	9,094	4,894	3,749	21	952,436	24,916	1846,965	0	200,647	200,647	99,712	0	0	0	0	0	0	0
13:26:17	1405,712	1988,849	16,386	18,359	9,14	5,039	3,774	21	952,436	24,916	1847,107	0	200,647	200,647	99,712	0	0	0	0	0	0	0
13:26:17	1164,038	2000,49	16,728	18,603	9,188	5,159	3,801	21	952,436	24,916	1847,26	0	200,647	200,647	99,712	0	0	0	0	0	0	0
13:26:17	1179,553	2012,285	17,021	19,14	9,24	5,281	3,83	21	954,326	24,916	1847,425	0	200,647	200,647	99,712	0	0	0	0	0	0	0
13:26:17	1331,945	2025,605	17,412	19,531	9,295	5,418	3,862	21	954,326	24,916	1847,604	0	200,647	200,647	99,712	0	0	0	0	0	0	0
13:26:17	1116,357	2036,768	17,656	19,58	9,345	5,533	3,894	21	954,326	24,916	1847,793	0	200,647	200,647	99,712	0	0	0	0	0	0	0
13:26:17	1435,18	2051,12	18,193	20,41	9,398	5,681	3,929	21	954,326	24,916	1847,996	0	200,647	200,647	99,712	0	0	0	0	0	0	0
13:26:17	1485,473	2065,975	18,877	21,289	9,446	5,834	3,967	21	954,326	24,916	1848,214	0	200,647	200,647	99,712	0	0	0	0	0	0	0
13:26:17	1499,121	2080,966	19,609	21,777	9,493	5,989	4,006	21	954,326	24,916	1848,447	0	200,647	200,647	99,712	0	0	0	0	0	0	0
13:26:17	1271,118	2093,677	20,097	22,119	9,539	6,12	4,048	21	954,326	24,916	1848,692	0	200,647	200,647	99,712	0	0	0	0	0	0	0
13:26:17	1229,858	2105,976	20,488	22,363	9,587	6,247	4,091	21	954,326	24,916	1848,949	0	200,647	200,647	99,712	0	0	0	0	0	0	0
13:26:17	1321,923	2119,195	21,074	23,096	9,631	6,383	4,136	21	954,326	24,916	1849,22	0	200,647	200,647	99,712	0	0	0	0	0	0	0
13:26:17	1238,647	2131,581	21,416	23,193	9,683	6,511	4,182	21	954,326	24,916	1849,502	0	200,647	200,647	99,712	0	0	0	0	0	0	0
13:26:17	962,06	2141,202	21,465	23,486	9,734	6,61	4,23	21	954,326	24,916	1849,794	0	201,196	201,196	99,714	0	0	0	0	0	0	0
13:26:17	1167,968	2152,882	21,709	23,096	9,787	6,73	4,279	21	954,326	24,916	1850,097	0	201,196	201,196	99,714	0	0	0	0	0	0	0
13:26:17	1110,424	2163,986	21,806	23,34	9,844	6,845	4,329	21	954,326	24,916	1850,411	0	201,196	201,196	99,714	0	0	0	0	0	0	0
13:26:17	1039,233	2174,378	22,002	23,535	9,892	6,952	4,381	21	954,326	24,916	1850,735	0	201,196	201,196	99,714	0	0	0	0	0	0	0
13:26:17	1136,474	2185,743	22,392	24,023	9,936	7,069	4,434	21	954,326	24,916	1851,07	0	201,196	201,196	99,714	0	0	0	0	0	0	0
13:26:17	1080,859	2196,552	22,637	24,267	9,983	7,18	4,487	21	954,326	24,916	1851,415	0	201,196	201,196	99,714	0	0	0	0	0	0	0
13:26:17	1137,451	2207,926	23,125	24,463	10,021	7,298	4,542	21	954,326	24,916	1851,772	0	201,196	201,196	99,714	0	0	0	0	0	0	0
13:26:17	1038,061	2218,307	23,418	24,805	10,064	7,405	4,599	21	954,326	24,916	1852,138	0	201,196	201,196	99,714	0	0	0	0	0	0	0
13:26:17	1182,202	2230,129	23,955	25,244	10,102	7,527	4,656	21	954,326	24,916	1852,516	0	201,196	201,196	99,714	0	0	0	0	0	0	0
13:26:17	1124,121	2241,37	24,443	25,586	10,139	7,642	4,715	21	954,326	24,916	1852,905	0	201,196	201,196	99,714	0	0	0	0	0	0	0
13:26:17	945,288	2250,823	24,736	25,83	10,177	7,74	4,774	21	954,326	24,916	1853,303	0	201,196	201,196	99,714	0	0	0	0	0	0	0
13:26:17	984,692	2260,67	25,078	26,074	10,213	7,841	4,834	21	954,326	24,916	1853,71	0	201,196	201,196	99,714	0	0	0	0	0	0	0
13:26:17	933,349	2270,003	25,371	26,562	10,25	7,938	4,895	21	954,326	24,916	1854,126	0	201,196	201,196	99,714	0	0	0	0	0	0	0
13:26:17	1032,69	2280,33	25,713	26,758	10,29	8,044	4,957	21	954,326	24,916	1854,553	0	201,196	201,196	99,714	0	0	0	0	0	0	0
13:26:17	810,009	2288,43	25,908	26,807	10,325	8,128	5,019	21	954,326	24,916	1854,986	0	201,196	201,196	99,714	0	0	0	0	0	0	0
13:26:17	975,854	2298,189	26,25	27,1	10,361	8,228	5,082	21	954,326	24,916	1855,43	0	201,196	201,196	99,714	0	0	0	0	0	0	0
13:26:17	657,446	2304,763	26,348	27,148	10,393	8,296	5,145	21	954,326	24,916	1855,879	0	201,196	201,196	99,714	0	0	0	0	0	0	0
13:26:17	931,005	2314,073	26,689	27,588	10,426	8,392	5,208	21	954,326	24,916	1856,337	0	201,196	201,196	99,714	0	0	0	0	0	0	0
13:26:17	714,086	2321,214	26,885	27,588	10,456	8,466	5,272	21	954,326	24,916	1856,802	0	201,196	201,196	99,714	0	0	0	0	0	0	0
13:26:17	832,714	2329,541	27,226	27,832	10,484	8,551	5,337	21	954,326	24,916	1857,275	0	201,196	201,196	99,714	0	0	0	0	0	0	0
13:26:17	617,578	2335,717	27,373	28,125	10,511	8,615	5,401	21	954,326	24,916	1857,753	0	201,196	201,196	99,714	0	0	0	0	0	0	0
13:26:17	851,855	2344,236	27,812	28,467	10,535	8,703	5,466	21	954,326	24,916	1858,24	0	201,196	201,196	99,714	0	0	0	0	0	0	0
13:26:17	558,154	2349,817	27,959	28,662	10,558	8,761	5,53	21	954,326	24,916	1858,731	0	201,196	201,196	99,714	0	0	0	0	0	0	0
13:26:17	702,27	2356,84	28,203	28,857	10,584	8,833	5,595	21	954,326	24,916	1859,23	0	201,196	201,196	99,714	0	0	0	0	0	0	0
13:26:17	571,606	2362,556	28,35	28,906	10,608	8,892	5,66	21	954,326	24,916	1859,733	0	201,196	201,196	99,714	0	0	0	0	0	0	0
13:26:17	505,078	2367,607	28,447	28,906	10,631	8,944	5,724	21	954,326	24,916	1860,241	0	201,196	201,196	99,714	0	0	0	0	0	0	0
13:26:17	405,688	2371,664	28,447	29,004	10,654	8,986	5,788	21	954,326	24,916	1860,752	0	201,196	201,196	99,714	0	0	0	0	0	0	0
13:26:17	461,499	2376,279	28,496	28,809	10,677	9,033	5,852	21	954,326	24,916	1861,268	0	201,196	201,196	99,714	0	0	0	0	0	0	0
13:26:17	480,102	2381,08	28,643	28,906	10,696	9,083	5,915	21	954,326	24,916	1861,787	0	201,196	201,196	99,714	0	0	0	0	0	0	0
13:26:17	484,716	2385,927	28,789	29,053	10,715	9,133	5,978	21	954,326	24,916	1862,311	0	201,196	201,196	99,714	0	0	0	0	0	0	0
13:26:17	611,816	2392,045	29,082	29,346	10,734	9,196	6,041	21	954,326	24,916	1862,841	0	201,196	201,196	99,714	0	0	0	0	0	0	0
13:26:17	334,936	2395,394	29,082	29,394	10,752	9,23	6,104	21	954,326	24,916	1863,374	0	201,196	201,196	99,714	0	0	0	0	0	0	0
13:26:17	345,996	2398,854	29,18	29,394	10,766	9,266	6,166	21	954,326	24,916	1863,909	0	201,196	201,196	99,714	0	0	0	0	0	0	0
13:26:17	468,75	2403,542	29,326	29,443	10,785	9,314	6,227	21	954,326	24,916	1864,449	0	201,196	201,196	99,714	0	0	0	0	0	0	0
13:26:17	345,971	2407,002	29,424	29,541	10,799	9,35	6,289	21	954,326	24,916	1864,991	0	201,196	201,196	99,714	0	0	0	0	0	0	0
13:26:17	440,625	2411,408	29,619	29,932	10,813	9,395	6,35	21	954,326	24,916	1865,538	0	201,196	201,196	99,714	0	0	0	0	0	0	0
13:26:17	218,017	2413,588	29,668	29,883	10,822	9,418	6,41	21	954,326	24,916	1866,086	0	201,196	201,196	99,714	0	0	0	0	0	0	0
13:26:17	487,06	2418,459	29,912	30,078	10,836	9,468	6,47	21	954,326	24,916	1866,638	0	201,196	201,196	99,714	0	0	0	0	0	0	0
13:26:17	251,953	2420,978	29,912	30,078	10,85	9,494	6,529	21	954,326	24,916	1867,193	0	201,196	201,196	99,714	0	0	0	0	0	0	0
13:26:17	167,602	2422,654	29,912	29,883	10,859	9,511	6,588	21	954,326	24,916	1867,748	0	201,196	201,196	99,714	0	0	0	0	0	0	0
13:26:17	214,917	2424,803	29,961	29,883	10,869	9,534	6,645	21	954,326	24,916	1868,305	0	201,196	201,196	99,714	0	0	0	0	0	0	0
13:26:17	167,407	2426,477	29,961	30,225	10,878	9,551	6,702	21	954,326	24,916	1868,863	0	201,196	201,196	99,714	0	0	0	0	0	0	0
13:26:17	122,46	2427,702	29,912	29,98	10,888	9,563	6,758	21	954,326	24,916	1869,422	0	201,196	201,196	99,714	0	0	0	0	0	0	0
13:26:17	168,701	2429,389	29,912	29,785	10,897	9,581	6,814	21	954,326	24,916	1869,982	0	201,196	201,196	99,714	0	0	0	0	0	0	0
13:26:17	131,665	2430,706	29,961	29,932	10,902	9,594	6,868	21	954,326	24,916	1870,543	0	201,196	201,196	99,714	0	0	0	0	0	0	0
13:26:17	367,211	2434,378	30,254	30,322	10,906	9,632	6,922	21	954,326	24,916	1871,107	0	201,196	201,196	99,714	0	0	0	0	0	0	0
13:26:17	227,514	2436,653	30,4	30,42	10,911	9,656	6,976	21	954,326	24,916	1871,672	0	201,196	201,196	99,714	0	0	0	0	0	0	0
13:26:17	84,35	2437,496	30,4	30,322	10,916	9,664	7,029	21	954,326	24,916	1872,238	0	201,196	201,196	99,714	0	0	0	0	0	0	0
13:26:17	-10,351	2437,393	30,303	30,225	10,921	9,663	7,08	21	954,326	24,916	1872,803	0	201,196	201,196	99,714	0	0	0	0	0	0	0
13:26:17	84,399	2438,237	30,303	30,127	10,925	9,672	7,131	21	954,326	24,916	1873,368	0	201,196	201,196	99,714	0	0	0	0	0	0	0
13:26:17	226,489	2440,502	30,449	30,273	10,93	9,695	7,181	21	954,326	24,916	1873,936	0	201,196	201,196	99,714	0	0	0	0	0	0	0
13:26:17	-106,176	2439,44	30,254	30,225	10,935	9,684	7,231	21	954,326	24,916	1874,501	0	201,196	201,196	99,714	0	0	0	0	0	0	0
13:26:17	-140,966	2438,03	30,107	30,078	10,935	9,67	7,278	21	954,326	24,916	1875,065	0	201,196	201,196	99,714	0	0	0	0	0	0	0
13:26:17	131,713	2439,348	30,156	30,078	10,939	9,683	7,326	21	954,326	24,916	1875,629	0	201,196	201,196	99,714	0	0	0	0	0	0	0
13:26:17	94,726	2440,295	30,254	30,225	10,939	9,693	7,372	21	954,326	24,916	1876,194	0	201,196	201,196	99,714	0	0	0	0	0	0	0
13:26:17	0	2440,295	30,254	30,225	10,939	9,693	7,417	21	954,326	24,916	1876,758	0	201,196	201,196	99,714	0	0	0	0	0	0	0
13:26:17	-142,065	2438,874	30,107	30,078	10,939	9,679	7,462	21	954,326	24,916	1877,32	0	201,196	201,196	99,714	0	0	0	0	0	0	0
13:26:17	284,179	2441,716	30,4	30,322	10,939	9,708	7,506	21	954,326	24,916	1877,884	0	201,196	201,196	99,714	0	0	0	0	0	0	0
13:26:17	-142,114	2440,295	30,254	30,225	10,939	9,693	7,549	21	954,326	24,916	1878,447	0	201,196	201,196	99,714	0	0	0	0	0	0	0
13:26:17	-94,726	2439,348	30,156	29,932	10,939	9,683	7,591	21	954,326	24,916	1879,008	0	201,196	201,196	99,714	0	0	0	0	0	0	0
13:26:17	-47,338	2438,874	30,107	30,078	10,939	9,679	7,632	21	954,326	24,916	1879,567	0	201,196	201,196	99,714	0	0	0	0	0	0	0
13:26:17	-47,363	2438,401	30,059	29,932	10,939	9,674	7,672	21	954,326	24,916	1880,126	0	201,196	201,196	99,714	0	0	0	0	0	0	0
13:26:17	9,228	2438,493	30,156	30,127	10,935	9,675	7,711	21	954,326	24,916	1880,685	0	201,196	201,196	99,714	0	0	0	0	0	0	0
13:26:17	-94,702	2437,546	30,059	29,883	10,935	9,665	7,749	21	954,326	24,916	1881,241	0	201,196	201,196	99,714	0	0	0	0	0	0	0
13:26:17	-94,702	2436,599	29,961	29,736	10,935	9,655	7,787	21	954,326	24,916	1881,797	0	201,196	201,196	99,714	0	0	0	0	0	0	0
13:26:17	0	2436,599	29,961	29,883	10,935	9,655	7,823	21	954,326	24,916	1882,352	0	201,196	201,196	99,714	0	0	0	0	0	0	0
13:26:17	0	2436,599	29,961	29,932	10,935	9,655	7,859	21	954,326	24,916	1882,906	0	201,196	201,196	99,714	0	0	0	0	0	0	0
13:26:17	11,425	2436,713	30,059	30,127	10,93	9,656	7,894	21	954,326	24,916	1883,46	0	201,196	201,196	99,714	0	0	0	0	0	0	0
13:26:17	-94,653	2435,766	29,961	29,98	10,93	9,647	7,929	21	954,326	24,916	1884,012	0	201,196	201,196	99,714	0	0	0	0	0	0	0
13:26:18	94,653	2436,713	30,059	29,883	10,93	9,656	7,963	21	954,326	24,916	1884,565	0	201,196	201,196	99,714	0	0	0	0	0	0	0
13:26:18	-236,669	2434,346	29,814	29,883	10,93	9,632	7,995	21	954,326	24,916	1885,115	0	201,196	201,196	99,714	0	0	0	0	0	0	0
13:26:18	1,123	2434,358	29,814	29,59	10,93	9,632	8,027	21	954,326	24,916	1885,664	0	201,196	201,196	99,714	0	0	0	0	0	0	0
13:26:18	-48,437	2433,873	29,766	29,687	10,93	9,627	8,059	21	954,326	24,916	1886,212	0	201,196	201,196	99,714	0	0	0	0	0	0	0
13:26:18	0	2433,873	29,766	29,785	10,93	9,627	8,09	21	954,326	24,916	1886,76	0	201,196	201,196	99,714	0	0	0	0	0	0	0
13:26:18	-94,653	2432,927	29,668	29,736	10,93	9,617	8,119	21	954,326	24,916	1887,306	0	201,196	201,196	99,714	0	0	0	0	0	0	0
13:26:18	141,967	2434,346	29,814	29,932	10,93	9,632	8,149	21	954,326	24,916	1887,853	0	201,196	201,196	99,714	0	0	0	0	0	0	0
13:26:18	-141,967	2432,927	29,668	29,59	10,93	9,617	8,178	21	954,326	24,916	1888,398	0	201,196	201,196	99,714	0	0	0	0	0	0	0
13:26:18	94,653	2433,873	29,766	29,687	10,93	9,627	8,206	21	954,326	24,916	1888,944	0	201,196	201,196	99,714	0	0	0	0	0	0	0
13:26:18	-84,326	2433,03	29,766	29,687	10,925	9,618	8,234	21	954,326	24,916	1889,488	0	201,196	201,196	99,714	0	0	0	0	0	0	0
13:26:18	141,967	2434,45	29,912	29,883	10,925	9,633	8,261	21	954,326	24,916	1890,033	0	201,196	201,196	99,714	0	0	0	0	0	0	0
13:26:18	-94,653	2433,503	29,814	29,736	10,925	9,623	8,288	21	954,326	24,916	1890,576	0	201,196	201,196	99,714	0	0	0	0	0	0	0
13:26:18	141,967	2434,923	29,961	29,883	10,925	9,638	8,315	21	954,326	24,916	1891,12	0	201,196	201,196	99,714	0	0	0	0	0	0	0
13:26:18	84,375	2435,766	29,961	29,932	10,93	9,647	8,341	21	954,326	24,916	1891,665	0	201,196	201,196	99,714	0	0	0	0	0	0	0
13:26:18	94,653	2436,713	30,059	29,932	10,93	9,656	8,367	21	954,326	24,916	1892,21	0	201,196	201,196	99,714	0	0	0	0	0	0	0
13:26:18	-236,669	2434,346	29,814	29,736	10,93	9,632	8,391	21	954,326	24,916	1892,752	0	201,196	201,196	99,714	0	0	0	0	0	0	0
13:26:18	0	2434,346	29,814	29,687	10,93	9,632	8,416	21	954,326	24,916	1893,294	0	201,196	201,196	99,714	0	0	0	0	0	0	0
13:26:18	142,016	2435,766	29,961	29,883	10,93	9,647	8,44	21	954,326	24,916	1893,836	0	201,196	201,196	99,714	0	0	0	0	0	0	0
13:26:18	-47,338	2435,293	29,912	29,736	10,93	9,642	8,463	21	954,326	24,916	1894,378	0	201,196	201,196	99,714	0	0	0	0	0	0	0
13:26:18	0	2435,293	29,912	29,883	10,93	9,642	8,486	21	954,326	24,916	1894,919	0	201,196	201,196	99,714	0	0	0	0	0	0	0
13:26:18	141,992	2436,713	30,059	30,078	10,93	9,656	8,509	21	954,326	24,916	1895,46	0	201,196	201,196	99,714	0	0	0	0	0	0	0
13:26:18	-141,992	2435,293	29,912	29,736	10,93	9,642	8,532	21,4	953,866	24,916	1896	0	201,196	201,196	99,714	0	0	0	0	0	0	0
13:26:18	3,564	2435,329	29,912	29,883	10,93	9,642	8,553	21,4	953,866	24,916	1896,539	0	201,196	201,196	99,714	0	0	0	0	0	0	0
13:26:18	0	2435,329	29,912	29,785	10,93	9,642	8,575	21,4	953,866	24,916	1897,078	0	201,196	201,196	99,714	0	0	0	0	0	0	0
13:26:18	47,338	2435,802	29,961	29,883	10,93	9,647	8,596	21,4	953,866	24,916	1897,617	0	201,196	201,196	99,714	0	0	0	0	0	0	0
13:26:18	94,702	2436,749	30,059	30,127	10,93	9,657	8,617	21,4	953,866	24,916	1898,156	0	201,196	201,196	99,714	0	0	0	0	0	0	0
13:26:18	-236,694	2434,382	29,814	29,785	10,93	9,632	8,636	21,4	953,866	24,916	1898,692	0	201,196	201,196	99,714	0	0	0	0	0	0	0
13:26:18	0	2434,382	29,814	29,736	10,93	9,632	8,656	21,4	953,866	24,916	1899,228	0	201,196	201,196	99,714	0	0	0	0	0	0	0
13:26:18	0	2434,382	29,814	29,687	10,93	9,632	8,675	21,4	953,866	24,916	1899,763	0	201,196	201,196	99,714	0	0	0	0	0	0	0
13:26:18	1,074	2434,393	29,814	29,736	10,93	9,632	8,694	21,4	953,866	24,916	1900,298	0	201,196	201,196	99,714	0	0	0	0	0	0	0
13:26:18	140,917	2435,802	29,961	29,932	10,93	9,647	8,713	21,4	953,866	24,916	1900,833	0	201,196	201,196	99,714	0	0	0	0	0	0	0
13:26:18	-141,992	2434,382	29,814	29,883	10,93	9,632	8,731	21,4	953,866	24,916	1901,367	0	204,737	204,737	99,729	0	0	0	0	0	0	0
13:26:18	141,992	2435,802	29,961	29,932	10,93	9,647	8,749	21,4	953,866	24,916	1901,901	0	204,737	204,737	99,729	0	0	0	0	0	0	0
13:26:18	-141,992	2434,382	29,814	29,736	10,93	9,632	8,766	21,4	953,866	24,916	1902,434	0	204,737	204,737	99,729	0	0	0	0	0	0	0
13:26:18	94,653	2435,329	29,912	29,736	10,93	9,642	8,783	21,4	953,866	24,916	1902,966	0	204,737	204,737	99,729	0	0	0	0	0	0	0
13:26:18	0	2435,329	29,912	29,883	10,93	9,642	8,8	21,4	953,866	24,916	1903,499	0	204,737	204,737	99,729	0	0	0	0	0	0	0
13:26:18	-94,653	2434,382	29,814	29,736	10,93	9,632	8,816	21,4	953,866	24,916	1904,03	0	204,737	204,737	99,729	0	0	0	0	0	0	0
13:26:18	-47,338	2433,909	29,766	29,687	10,93	9,627	8,832	21,4	953,866	24,916	1904,56	0	204,737	204,737	99,729	0	0	0	0	0	0	0
13:26:18	47,338	2434,382	29,814	29,687	10,93	9,632	8,848	21,4	953,866	24,916	1905,09	0	204,737	204,737	99,729	0	0	0	0	0	0	0
13:26:18	0	2434,382	29,814	29,736	10,93	9,632	8,863	21,4	953,866	24,916	1905,619	0	204,737	204,737	99,729	0	0	0	0	0	0	0
13:26:18	95,751	2435,34	29,912	29,785	10,93	9,642	8,879	21,4	953,866	24,916	1906,149	0	204,737	204,737	99,729	0	0	0	0	0	0	0
13:26:18	-95,751	2434,382	29,814	29,785	10,93	9,632	8,893	21,4	953,866	24,916	1906,677	0	204,737	204,737	99,729	0	0	0	0	0	0	0
13:26:18	94,653	2435,329	29,912	29,736	10,93	9,642	8,908	21,4	953,866	24,916	1907,206	0	204,737	204,737	99,729	0	0	0	0	0	0	0
13:26:18	-94,653	2434,382	29,814	29,736	10,93	9,632	8,922	21,4	953,866	24,916	1907,733	0	204,737	204,737	99,729	0	0	0	0	0	0	0
13:26:18	94,653	2435,329	29,912	29,785	10,93	9,642	8,936	21,4	953,866	24,916	1908,26	0	204,737	204,737	99,729	0	0	0	0	0	0	0
13:26:18	-284,008	2432,489	29,619	29,59	10,93	9,613	8,95	21,4	953,866	24,916	1908,785	0	204,737	204,737	99,729	0	0	0	0	0	0	0
13:26:18	331,347	2435,802	29,961	29,883	10,93	9,647	8,963	21,4	953,866	24,916	1909,312	0	204,737	204,737	99,729	0	0	0	0	0	0	0
13:26:18	-284,008	2432,962	29,668	29,785	10,93	9,618	8,976	21,4	953,866	24,916	1909,835	0	204,737	204,737	99,729	0	0	0	0	0	0	0
13:26:18	236,669	2435,329	29,912	29,932	10,93	9,642	8,989	21,4	953,866	24,916	1910,361	0	204,737	204,737	99,729	0	0	0	0	0	0	0
13:26:18	-282,91	2432,5	29,619	29,687	10,93	9,613	9,001	21,4	953,866	24,916	1910,883	0	204,737	204,737	99,729	0	0	0	0	0	0	0
13:26:18	82,128	2433,321	29,619	29,687	10,935	9,621	9,014	21,4	953,866	24,916	1911,406	0	204,737	204,737	99,729	0	0	0	0	0	0	0
13:26:18	-82,128	2432,5	29,619	29,541	10,93	9,613	9,025	21,4	953,866	24,916	1911,927	0	204,737	204,737	99,729	0	0	0	0	0	0	0
13:26:18	46,24	2432,962	29,668	29,687	10,93	9,618	9,037	21,4	953,866	24,916	1912,448	0	204,737	204,737	99,729	0	0	0	0	0	0	0
13:26:18	236,669	2435,329	29,912	29,883	10,93	9,642	9,049	21,4	953,866	24,916	1912,971	0	204,737	204,737	99,729	0	0	0	0	0	0	0
13:26:18	-94,653	2434,382	29,814	29,785	10,93	9,632	9,06	21,4	953,866	24,916	1913,492	0	204,737	204,737	99,729	0	0	0	0	0	0	0
13:26:18	94,653	2435,329	29,912	29,883	10,93	9,642	9,072	21,4	953,866	24,916	1914,014	0	204,737	204,737	99,729	0	0	0	0	0	0	0
13:26:18	47,338	2435,802	29,961	29,98	10,93	9,647	9,083	21,4	953,866	24,916	1914,536	0	204,737	204,737	99,729	0	0	0	0	0	0	0
13:26:18	-141,992	2434,382	29,814	29,687	10,93	9,632	9,094	21,4	953,866	24,916	1915,056	0	204,737	204,737	99,729	0	0	0	0	0	0	0
13:26:18	94,653	2435,329	29,912	29,785	10,93	9,642	9,104	21,4	953,866	24,916	1915,576	0	204,737	204,737	99,729	0	0	0	0	0	0	0
13:26:18	-236,669	2432,962	29,668	29,59	10,93	9,618	9,114	21,4	953,866	24,916	1916,093	0	204,737	204,737	99,729	0	0	0	0	0	0	0
13:26:18	94,677	2433,909	29,766	29,59	10,93	9,627	9,125	21,4	953,866	24,916	1916,611	0	204,737	204,737	99,729	0	0	0	0	0	0	0
13:26:18	141,992	2435,329	29,912	29,785	10,93	9,642	9,135	21,4	953,866	24,916	1917,13	0	204,737	204,737	99,729	0	0	0	0	0	0	0
13:26:18	0	2435,329	29,912	29,883	10,93	9,642	9,145	21,4	953,866	24,916	1917,648	0	204,737	204,737	99,729	0	0	0	0	0	0	0
13:26:18	0	2435,329	29,912	29,883	10,93	9,642	9,154	21,4	953,866	24,916	1918,166	0	204,737	204,737	99,729	0	0	0	0	0	0	0
13:26:18	-94,653	2434,382	29,814	29,785	10,93	9,632	9,164	21,4	953,866	24,916	1918,682	0	204,737	204,737	99,729	0	0	0	0	0	0	0
13:26:18	-47,338	2433,909	29,766	29,736	10,93	9,627	9,173	21,4	953,866	24,916	1919,197	0	204,737	204,737	99,729	0	0	0	0	0	0	0
13:26:18	47,338	2434,382	29,814	29,59	10,93	9,632	9,182	21,4	953,866	24,916	1919,712	0	204,737	204,737	99,729	0	0	0	0	0	0	0
13:26:18	-46,264	2433,92	29,766	29,59	10,93	9,628	9,191	21,4	953,866	24,916	1920,227	0	204,737	204,737	99,729	0	0	0	0	0	0	0
13:26:18	46,264	2434,382	29,814	29,687	10,93	9,632	9,199	21,4	953,866	24,916	1920,741	0	204,737	204,737	99,729	0	0	0	0	0	0	0
13:26:18	94,653	2435,329	29,912	29,883	10,93	9,642	9,208	21,4	953,866	24,916	1921,255	0	204,737	204,737	99,729	0	0	0	0	0	0	0
13:26:18	47,338	2435,802	29,961	29,883	10,93	9,647	9,217	21,4	953,866	24,916	1921,77	0	204,737	204,737	99,729	0	0	0	0	0	0	0
13:26:18	1,098	2435,813	29,961	29,883	10,93	9,647	9,225	21,4	953,866	24,916	1922,284	0	204,737	204,737	99,729	0	0	0	0	0	0	0
13:26:18	-143,09	2434,382	29,814	29,687	10,93	9,632	9,233	21,4	953,866	24,916	1922,796	0	204,737	204,737	99,729	0	0	0	0	0	0	0
13:26:18	177,905	2436,161	29,912	29,785	10,935	9,651	9,241	21,4	953,866	24,916	1923,31	0	204,737	204,737	99,729	0	0	0	0	0	0	0
13:26:18	47,338	2436,635	29,961	29,932	10,935	9,656	9,249	21,4	953,866	24,916	1923,823	0	204,737	204,737	99,729	0	0	0	0	0	0	0
13:26:18	-82,153	2435,813	29,961	29,932	10,93	9,647	9,257	21,4	953,866	24,916	1924,335	0	204,737	204,737	99,729	0	0	0	0	0	0	0
13:26:18	82,153	2436,635	29,961	29,883	10,935	9,656	9,265	21,4	953,866	24,916	1924,847	0	204,737	204,737	99,729	0	0	0	0	0	0	0
13:26:18	0	2436,635	29,961	29,932	10,935	9,656	9,273	21,4	953,866	24,916	1925,359	0	204,737	204,737	99,729	0	0	0	0	0	0	0
13:26:18	0	2436,635	29,961	29,932	10,935	9,656	9,28	21,4	953,866	24,916	1925,87	0	204,737	204,737	99,729	0	0	0	0	0	0	0
13:26:18	94,702	2437,582	30,059	29,932	10,935	9,665	9,288	21,4	953,866	24,916	1926,382	0	204,737	204,737	99,729	0	0	0	0	0	0	0
13:26:18	0	2437,582	30,059	30,127	10,935	9,665	9,295	21,4	953,866	24,916	1926,893	0	204,737	204,737	99,729	0	0	0	0	0	0	0
13:26:18	0	2437,582	30,059	29,932	10,935	9,665	9,302	21,4	953,866	24,916	1927,404	0	204,737	204,737	99,729	0	0	0	0	0	0	0
13:26:18	-142,041	2436,161	29,912	29,785	10,935	9,651	9,309	21,4	953,866	24,916	1927,913	0	204,737	204,737	99,729	0	0	0	0	0	0	0
13:26:18	47,338	2436,635	29,961	29,785	10,935	9,656	9,316	21,4	953,866	24,916	1928,421	0	204,737	204,737	99,729	0	0	0	0	0	0	0
13:26:18	0	2436,635	29,961	29,785	10,935	9,656	9,323	21,4	953,866	24,916	1928,93	0	204,737	204,737	99,729	0	0	0	0	0	0	0
13:26:18	94,702	2437,582	30,059	29,883	10,935	9,665	9,329	21,4	953,866	24,916	1929,438	0	204,737	204,737	99,729	0	0	0	0	0	0	0
13:26:18	0	2437,582	30,059	29,98	10,935	9,665	9,336	21,4	953,866	24,916	1929,946	0	204,737	204,737	99,729	0	0	0	0	0	0	0
13:26:18	-142,041	2436,161	29,912	29,687	10,935	9,651	9,342	21,4	953,866	24,916	1930,453	0	204,737	204,737	99,729	0	0	0	0	0	0	0
13:26:18	-94,677	2435,214	29,814	29,59	10,935	9,641	9,348	21,4	953,866	24,916	1930,957	0	204,737	204,737	99,729	0	0	0	0	0	0	0
13:26:18	284,082	2438,055	30,107	29,932	10,935	9,67	9,354	21,4	953,866	24,916	1931,464	0	204,737	204,737	99,729	0	0	0	0	0	0	0
13:26:18	-142,065	2436,635	29,961	29,932	10,935	9,656	9,36	21,4	953,866	24,916	1931,97	0	204,737	204,737	99,729	0	0	0	0	0	0	0
13:26:18	0	2436,635	29,961	29,736	10,935	9,656	9,366	21,4	953,866	24,916	1932,474	0	204,737	204,737	99,729	0	0	0	0	0	0	0
13:26:18	1,123	2436,646	29,961	29,785	10,935	9,656	9,372	21,4	953,866	24,916	1932,978	0	204,737	204,737	99,729	0	0	0	0	0	0	0
13:26:18	-48,461	2436,161	29,912	29,687	10,935	9,651	9,377	21,4	953,866	24,916	1933,481	0	204,737	204,737	99,729	0	0	0	0	0	0	0
13:26:18	-94,677	2435,214	29,814	29,687	10,935	9,641	9,382	21,4	953,866	24,916	1933,983	0	204,737	204,737	99,729	0	0	0	0	0	0	0
13:26:18	0	2435,214	29,814	29,687	10,935	9,641	9,387	21,4	953,866	24,916	1934,485	0	204,737	204,737	99,729	0	0	0	0	0	0	0
13:26:18	11,425	2435,329	29,912	29,785	10,93	9,642	9,392	21,4	953,866	24,916	1934,985	0	204,737	204,737	99,729	0	0	0	0	0	0	0
13:26:18	0	2435,329	29,912	29,932	10,93	9,642	9,397	21,4	953,866	24,916	1935,486	0	204,737	204,737	99,729	0	0	0	0	0	0	0
13:26:18	-141,992	2433,909	29,766	29,736	10,93	9,627	9,402	21,4	953,866	24,916	1935,984	0	204,737	204,737	99,729	0	0	0	0	0	0	0
13:26:18	189,331	2435,802	29,961	29,785	10,93	9,647	9,407	21,4	953,866	24,916	1936,484	0	204,737	204,737	99,729	0	0	0	0	0	0	0
13:26:19	-140,917	2434,393	29,814	29,785	10,93	9,632	9,411	21,4	953,866	24,916	1936,982	0	204,737	204,737	99,729	0	0	0	0	0	0	0
13:26:19	82,153	2435,214	29,814	29,687	10,935	9,641	9,415	21,4	953,866	24,916	1937,48	0	204,737	204,737	99,729	0	0	0	0	0	0	0
13:26:19	-236,669	2432,848	29,57	29,394	10,935	9,616	9,419	21,4	953,866	24,916	1937,976	0	204,737	204,737	99,729	0	0	0	0	0	0	0
13:26:19	-556,201	2427,286	29,082	28,516	10,93	9,559	9,422	21,4	953,866	24,916	1938,465	0	204,737	204,737	99,729	0	0	0	0	0	0	0
13:26:19	-698,559	2420,3	28,447	27,685	10,925	9,487	9,423	21,4	953,866	24,916	1938,947	0	204,737	204,737	99,729	0	0	0	0	0	0	0
13:26:19	-1112,158	2409,179	27,471	26,562	10,916	9,372	9,422	21,4	953,866	24,916	1939,417	0	204,737	204,737	99,729	0	0	0	0	0	0	0
13:26:19	-844,702	2400,732	27,031	25,732	10,892	9,285	9,42	21,4	953,866	24,916	1939,878	0	204,737	204,737	99,729	0	0	0	0	0	0	0
13:26:19	-915,795	2391,574	26,689	25	10,86	9,191	9,415	21,4	953,866	24,916	1940,33	0	204,737	204,737	99,729	0	0	0	0	0	0	0
13:26:19	-814,648	2383,427	26,543	24,365	10,822	9,107	9,409	21,4	953,866	24,916	1940,773	0	204,737	204,737	99,729	0	0	0	0	0	0	0
13:26:19	-1051,147	2372,916	26,396	24,267	10,771	8,999	9,401	21,4	953,866	24,916	1941,205	0	204,737	204,737	99,729	0	0	0	0	0	0	0
13:26:19	-1044,506	2362,471	26,348	23,34	10,715	8,891	9,391	21,4	953,866	24,916	1941,626	0	204,737	204,737	99,729	0	0	0	0	0	0	0
13:26:19	-1505,127	2347,419	25,908	22,363	10,655	8,736	9,378	21,4	953,866	24,916	1942,032	0	204,737	204,737	99,729	0	0	0	0	0	0	0
13:26:19	-869,897	2338,72	26,055	23,34	10,598	8,646	9,364	21,4	953,866	24,916	1942,429	0	204,737	204,737	99,729	0	0	0	0	0	0	0
13:26:19	-1060,351	2328,117	26,055	23,535	10,539	8,537	9,348	21,4	953,866	24,916	1942,814	0	204,737	204,737	99,729	0	0	0	0	0	0	0
13:26:19	-1424,414	2313,873	25,566	22,949	10,485	8,39	9,329	21,4	953,866	24,916	1943,185	0	204,737	204,737	99,729	0	0	0	0	0	0	0
13:26:19	-1461,132	2299,261	24,883	21,777	10,44	8,239	9,308	21,4	953,866	24,916	1943,541	0	204,737	204,737	99,729	0	0	0	0	0	0	0
13:26:19	-1573,486	2283,526	24,053	20,801	10,396	8,077	9,283	21,4	953,866	24,916	1943,881	0	204,737	204,737	99,729	0	0	0	0	0	0	0
13:26:19	-1247,9	2271,047	23,564	20,752	10,352	7,948	9,257	21,4	953,866	24,916	1944,209	0	204,737	204,737	99,729	0	0	0	0	0	0	0
13:26:19	-1417,553	2256,872	22,978	19,726	10,304	7,802	9,229	21,4	953,866	24,916	1944,521	0	204,737	204,737	99,729	0	0	0	0	0	0	0
13:26:19	-1539,892	2241,473	22,197	19,531	10,259	7,644	9,198	21,4	953,866	24,916	1944,818	0	204,737	204,737	99,729	0	0	0	0	0	0	0
13:26:19	-1090,82	2230,565	22,002	19,14	10,208	7,531	9,165	21,4	953,866	24,916	1945,104	0	204,737	204,737	99,729	0	0	0	0	0	0	0
13:26:19	-1104,101	2219,524	21,855	19,531	10,154	7,417	9,131	21,4	953,406	24,916	1945,378	0	204,737	204,737	99,729	0	0	0	0	0	0	0
13:26:19	-916,772	2210,356	21,855	19,336	10,102	7,323	9,095	21,4	953,406	24,916	1945,643	0	204,737	204,737	99,729	0	0	0	0	0	0	0
13:26:19	-888,916	2201,467	21,806	18,847	10,055	7,231	9,059	21,4	953,406	24,916	1945,899	0	204,737	204,737	99,729	0	0	0	0	0	0	0
13:26:19	-1262,5	2188,842	21,269	19,336	10,012	7,101	9,02	21,4	953,406	24,916	1946,142	0	204,737	204,737	99,729	0	0	0	0	0	0	0
13:26:19	-1051,342	2178,328	20,781	18,945	9,979	6,993	8,981	21,4	953,406	24,916	1946,374	0	204,737	204,737	99,729	0	0	0	0	0	0	0
13:26:19	-1053,735	2167,791	20,293	18,701	9,945	6,884	8,939	21,4	953,406	24,916	1946,596	0	204,737	204,737	99,729	0	0	0	0	0	0	0
13:26:19	-1015,039	2157,641	19,756	18,115	9,916	6,779	8,897	21,4	953,406	24,916	1946,807	0	204,737	204,737	99,729	0	0	0	0	0	0	0
13:26:19	-923,803	2148,403	19,316	17,92	9,888	6,684	8,854	21,4	953,406	24,916	1947,008	0	204,737	204,737	99,729	0	0	0	0	0	0	0
13:26:19	-555,834	2142,844	19,267	18,261	9,859	6,627	8,81	21,4	953,406	24,916	1947,204	0	204,737	204,737	99,729	0	0	0	0	0	0	0
13:26:19	-739,379	2135,451	19,023	17,92	9,83	6,551	8,766	21,4	953,406	24,916	1947,392	0	204,737	204,737	99,729	0	0	0	0	0	0	0
13:26:19	-776,928	2127,681	18,828	17,773	9,797	6,47	8,721	21,4	953,406	24,916	1947,573	0	204,941	204,941	99,729	0	0	0	0	0	0	0
13:26:19	-556,665	2122,115	18,779	17,773	9,768	6,413	8,675	21,4	953,406	24,916	1947,747	0	204,941	204,941	99,729	0	0	0	0	0	0	0
13:26:19	-600,048	2116,114	18,681	17,627	9,739	6,351	8,63	21,4	953,406	24,916	1947,915	0	204,941	204,941	99,729	0	0	0	0	0	0	0
13:26:19	-765,283	2108,461	18,486	17,578	9,706	6,272	8,584	21,4	953,406	24,916	1948,076	0	204,941	204,941	99,729	0	0	0	0	0	0	0
13:26:19	-686,23	2101,599	18,291	17,285	9,678	6,202	8,537	21,4	953,406	24,916	1948,23	0	204,941	204,941	99,729	0	0	0	0	0	0	0
13:26:19	-857,446	2093,024	17,9	16,845	9,65	6,113	8,489	21,4	953,406	24,916	1948,374	0	204,941	204,941	99,729	0	0	0	0	0	0	0
13:26:19	-510,4	2087,92	17,803	16,845	9,626	6,061	8,442	21,4	953,406	24,916	1948,514	0	204,941	204,941	99,729	0	0	0	0	0	0	0
13:26:19	-725,219	2080,668	17,558	16,504	9,598	5,986	8,394	21,4	953,406	24,916	1948,646	0	204,941	204,941	99,729	0	0	0	0	0	0	0
13:26:19	-553,222	2075,136	17,412	16,357	9,574	5,929	8,345	21,4	953,406	24,916	1948,773	0	204,941	204,941	99,729	0	0	0	0	0	0	0
13:26:19	-585,644	2069,28	17,314	16,162	9,546	5,868	8,297	21,4	953,406	24,916	1948,893	0	204,941	204,941	99,729	0	0	0	0	0	0	0
13:26:19	-715,722	2062,122	17,07	16,211	9,519	5,795	8,248	21,4	953,406	24,916	1949,006	0	204,941	204,941	99,729	0	0	0	0	0	0	0
13:26:19	-661,572	2055,507	16,875	16,015	9,492	5,726	8,198	21,4	953,406	24,916	1949,113	0	204,941	204,941	99,729	0	0	0	0	0	0	0
13:26:19	-609,887	2049,408	16,728	15,967	9,465	5,664	8,149	21,4	953,406	24,916	1949,213	0	204,941	204,941	99,729	0	0	0	0	0	0	0
13:26:19	-623,51	2043,173	16,582	15,869	9,437	5,599	8,099	21,4	953,406	24,916	1949,307	0	204,941	204,941	99,729	0	0	0	0	0	0	0
13:26:19	-631,42	2036,858	16,338	15,674	9,414	5,534	8,048	21,4	953,406	24,916	1949,394	0	204,941	204,941	99,729	0	0	0	0	0	0	0
13:26:19	-589,013	2030,968	16,093	15,429	9,394	5,473	7,998	21,4	953,406	24,916	1949,476	0	204,941	204,941	99,729	0	0	0	0	0	0	0
13:26:19	-773,51	2023,233	15,605	14,941	9,375	5,394	7,947	21,4	953,406	24,916	1949,55	0	204,941	204,941	99,729	0	0	0	0	0	0	0
13:26:19	-521,142	2018,022	15,459	14,746	9,354	5,34	7,896	21,4	953,406	24,916	1949,618	0	204,941	204,941	99,729	0	0	0	0	0	0	0
13:26:19	-571,337	2012,308	15,263	14,502	9,331	5,281	7,844	21,4	953,406	24,916	1949,681	0	204,941	204,941	99,729	0	0	0	0	0	0	0
13:26:19	-479,809	2007,51	15,117	14,502	9,312	5,232	7,793	21,4	953,406	24,916	1949,739	0	204,941	204,941	99,729	0	0	0	0	0	0	0
13:26:19	-457,031	2002,94	15,068	14,453	9,289	5,184	7,742	21,4	953,406	24,916	1949,792	0	204,941	204,941	99,729	0	0	0	0	0	0	0
13:26:19	-564,294	1997,297	14,873	14,258	9,267	5,126	7,691	21,4	953,406	24,916	1949,84	0	204,941	204,941	99,729	0	0	0	0	0	0	0
13:26:19	-541,967	1991,877	14,726	14,209	9,244	5,07	7,639	21,4	953,406	24,916	1949,882	0	204,941	204,941	99,729	0	0	0	0	0	0	0
13:26:19	-416,174	1987,716	14,629	14,209	9,225	5,028	7,588	21,4	953,406	24,916	1949,919	0	204,941	204,941	99,729	0	0	0	0	0	0	0
13:26:19	-569,628	1982,019	14,287	13,867	9,211	4,969	7,537	21,4	953,406	24,916	1949,952	0	204,941	204,941	99,729	0	0	0	0	0	0	0
13:26:19	-558,337	1976,436	13,945	13,574	9,197	4,911	7,485	21,4	953,406	24,916	1949,978	0	204,941	204,941	99,729	0	0	0	0	0	0	0
13:26:19	-415,637	1972,28	13,75	13,379	9,183	4,868	7,434	21,4	953,406	24,916	1950	0	204,941	204,941	99,729	0	0	0	0	0	0	0
13:26:19	-517,614	1967,103	13,457	13,183	9,169	4,815	7,383	21,4	953,406	24,916	1950,017	0	204,941	204,941	99,729	0	0	0	0	0	0	0
13:26:19	-376,013	1963,343	13,31	12,988	9,155	4,776	7,332	21,4	953,406	24,916	1950,031	0	204,941	204,941	99,729	0	0	0	0	0	0	0
13:26:19	-400,769	1959,336	13,164	12,89	9,14	4,735	7,281	21,4	953,406	24,916	1950,04	0	204,941	204,941	99,729	0	0	0	0	0	0	0
13:26:19	-292,211	1956,414	13,115	12,89	9,126	4,705	7,23	21,4	953,406	24,916	1950,046	0	204,941	204,941	99,729	0	0	0	0	0	0	0
13:26:19	-249,768	1953,916	13,115	12,841	9,112	4,679	7,18	21,4	953,406	24,916	1950,05	0	204,941	204,941	99,729	0	0	0	0	0	0	0
13:26:19	-421,679	1949,699	13,017	12,744	9,093	4,636	7,13	21,4	953,406	24,916	1949,699	0	204,941	204,941	99,729	0	0	0	0	0	0	0
13:26:19	-292,138	1946,778	12,968	12,841	9,079	4,605	7,081	21,4	953,406	24,916	1946,778	0	204,941	204,941	99,729	0	0	0	0	0	0	0
13:26:19	-257,128	1944,206	12,968	12,744	9,065	4,579	7,032	21,4	953,406	24,916	1944,206	0	204,941	204,941	99,729	0	0	0	0	0	0	0
13:26:19	-300,219	1941,204	12,822	12,695	9,055	4,548	6,983	21,4	953,406	24,916	1941,204	0	204,941	204,941	99,729	0	0	0	0	0	0	0
13:26:19	-309,814	1938,106	12,675	12,549	9,045	4,516	6,935	21,4	953,406	24,916	1938,106	0	204,941	204,941	99,729	0	0	0	0	0	0	0
13:26:19	-379,736	1934,309	12,529	12,353	9,031	4,477	6,886	21,4	953,406	24,916	1934,309	0	204,941	204,941	99,729	0	0	0	0	0	0	0
13:26:19	-215,551	1932,153	12,48	12,256	9,021	4,455	6,839	21,4	953,406	24,916	1932,153	0	204,941	204,941	99,729	0	0	0	0	0	0	0
13:26:19	-298,84	1929,165	12,334	12,158	9,012	4,424	6,791	21,4	953,406	24,916	1929,165	0	204,941	204,941	99,729	0	0	0	0	0	0	0
13:26:19	-134,619	1927,819	12,285	12,109	9,007	4,41	6,745	21,4	953,406	24,916	1927,819	0	204,941	204,941	99,729	0	0	0	0	0	0	0
13:26:19	-380,493	1924,014	12,138	11,963	8,993	4,371	6,698	21,4	953,406	24,916	1924,014	0	204,941	204,941	99,729	0	0	0	0	0	0	0
13:26:19	-167,773	1922,336	12,138	11,963	8,983	4,353	6,652	21,4	953,406	24,916	1922,336	0	204,941	204,941	99,729	0	0	0	0	0	0	0
13:26:19	-125,695	1921,079	12,187	11,914	8,974	4,341	6,607	21,4	953,406	24,916	1921,079	0	204,941	204,941	99,729	0	0	0	0	0	0	0
13:26:19	-171,997	1919,359	12,187	11,914	8,964	4,323	6,562	21,4	953,406	24,916	1919,359	0	204,941	204,941	99,729	0	0	0	0	0	0	0
13:26:19	-209,96	1917,259	12,138	11,914	8,955	4,301	6,518	21,4	953,406	24,916	1917,259	0	204,941	204,941	99,729	0	0	0	0	0	0	0
13:26:19	-258,471	1914,675	12,041	11,767	8,945	4,275	6,474	21,4	953,406	24,916	1914,675	0	204,941	204,941	99,729	0	0	0	0	0	0	0
13:26:19	-256,481	1912,11	11,943	11,718	8,935	4,248	6,43	21,4	953,406	24,916	1912,11	0	204,941	204,941	99,729	0	0	0	0	0	0	0
13:26:19	-351,574	1908,594	11,65	11,523	8,931	4,212	6,387	21,4	953,406	24,916	1908,594	0	204,941	204,941	99,729	0	0	0	0	0	0	0
13:26:19	-216,577	1906,428	11,504	11,377	8,926	4,189	6,343	21,4	953,406	24,916	1906,428	0	204,941	204,941	99,729	0	0	0	0	0	0	0
13:26:19	-173,352	1904,695	11,406	11,279	8,921	4,172	6,301	21,4	953,406	24,916	1904,695	0	204,941	204,941	99,729	0	0	0	0	0	0	0
13:26:19	-258,166	1902,113	11,308	11,181	8,911	4,145	6,259	21,4	953,406	24,916	1902,113	0	204,941	204,941	99,729	0	0	0	0	0	0	0
13:26:19	-168,847	1900,425	11,308	11,23	8,902	4,128	6,217	21,4	953,406	24,916	1900,425	0	204,941	204,941	99,729	0	0	0	0	0	0	0
13:26:19	-37,109	1900,054	11,455	11,377	8,892	4,124	6,176	21,4	953,406	24,916	1900,054	0	204,941	204,941	99,729	0	0	0	0	0	0	0
13:26:19	-168,688	1898,367	11,455	11,377	8,883	4,106	6,135	21,4	953,406	24,916	1898,367	0	204,941	204,941	99,729	0	0	0	0	0	0	0
13:26:19	-167,651	1896,69	11,455	11,377	8,873	4,089	6,095	21,4	953,406	24,916	1896,69	0	204,941	204,941	99,729	0	0	0	0	0	0	0
13:26:19	-129,223	1895,398	11,406	11,377	8,868	4,076	6,056	21,4	953,406	24,916	1895,398	0	204,941	204,941	99,729	0	0	0	0	0	0	0
13:26:19	-83,837	1894,559	11,406	11,279	8,863	4,067	6,017	21,4	953,406	24,916	1894,559	0	204,941	204,941	99,729	0	0	0	0	0	0	0
13:26:19	-255,944	1892	11,308	11,279	8,854	4,041	5,978	21,4	953,406	24,916	1892	0	204,941	204,941	99,729	0	0	0	0	0	0	0
13:26:19	-132,47	1890,675	11,162	11,084	8,854	4,027	5,94	21,4	953,406	24,916	1890,675	0	204,941	204,941	99,729	0	0	0	0	0	0	0
13:26:19	-218,334	1888,492	11,015	10,937	8,849	4,005	5,902	21,4	953,406	24,916	1888,492	0	204,941	204,941	99,729	0	0	0	0	0	0	0
13:26:19	-88,269	1887,609	10,918	10,84	8,849	3,995	5,864	21,4	953,406	24,916	1887,609	0	204,941	204,941	99,729	0	0	0	0	0	0	0
13:26:19	-170,935	1885,9	10,82	10,84	8,844	3,978	5,827	21,4	953,406	24,916	1885,9	0	204,941	204,941	99,729	0	0	0	0	0	0	0
13:26:19	-126,843	1884,632	10,771	10,693	8,84	3,965	5,791	21,4	953,406	24,916	1884,632	0	204,941	204,941	99,729	0	0	0	0	0	0	0
13:26:19	-86,926	1883,762	10,771	10,693	8,835	3,956	5,755	21,4	953,406	24,916	1883,762	0	204,941	204,941	99,729	0	0	0	0	0	0	0
13:26:19	-82,69	1882,935	10,771	10,595	8,83	3,947	5,719	21,4	953,406	24,916	1882,935	0	204,941	204,941	99,729	0	0	0	0	0	0	0
13:26:19	-36,474	1882,571	10,918	10,742	8,82	3,944	5,684	21,4	953,406	24,916	1882,571	0	204,941	204,941	99,729	0	0	0	0	0	0	0
13:26:19	-41,772	1882,153	10,966	10,742	8,815	3,939	5,65	21,4	953,406	24,916	1882,153	0	204,941	204,941	99,729	0	0	0	0	0	0	0
13:26:19	-81,665	1881,336	10,966	10,84	8,811	3,931	5,617	21,4	953,406	24,916	1881,336	0	204,941	204,941	99,729	0	0	0	0	0	0	0
13:26:20	-84,826	1880,488	10,966	10,742	8,806	3,922	5,583	21,4	953,406	24,916	1880,488	0	204,941	204,941	99,729	0	0	0	0	0	0	0
13:26:20	-124,694	1879,241	10,918	10,84	8,801	3,909	5,55	21,4	953,406	24,916	1879,241	0	204,941	204,941	99,729	0	0	0	0	0	0	0
13:26:20	-88,171	1878,359	10,82	10,693	8,801	3,9	5,518	21,4	953,406	24,916	1878,359	0	204,941	204,941	99,729	0	0	0	0	0	0	0
13:26:20	-129,943	1877,06	10,771	10,595	8,797	3,887	5,486	21,4	953,406	24,916	1877,06	0	204,941	204,941	99,729	0	0	0	0	0	0	0
13:26:20	-88,171	1876,178	10,673	10,547	8,797	3,878	5,455	21,4	953,406	24,916	1876,178	0	204,941	204,941	99,729	0	0	0	0	0	0	0
13:26:20	-80,566	1875,372	10,673	10,547	8,792	3,869	5,424	21,4	953,406	24,916	1875,372	0	204,941	204,941	99,729	0	0	0	0	0	0	0
13:26:20	-84,826	1874,524	10,673	10,4	8,787	3,861	5,393	21,4	953,406	24,916	1874,524	0	204,941	204,941	99,729	0	0	0	0	0	0	0
13:26:20	-132,153	1873,203	10,527	10,498	8,787	3,847	5,363	21,4	953,406	24,916	1873,203	0	204,941	204,941	99,729	0	0	0	0	0	0	0
13:26:20	2,233	1873,225	10,625	10,547	8,782	3,847	5,333	21,4	953,406	24,916	1873,203	0	204,941	204,941	99,729	0	0	0	0	0	0	0
13:26:20	-78,454	1872,44	10,625	10,498	8,778	3,839	5,304	21,4	953,406	24,916	1872,44	0	204,941	204,941	99,729	0	0	0	0	0	0	0
13:26:20	-94,421	1871,496	10,527	10,498	8,777	3,829	5,275	21,4	953,406	24,916	1871,496	0	204,941	204,941	99,729	0	0	0	0	0	0	0
13:26:20	-79,504	1870,701	10,527	10,498	8,773	3,821	5,246	21,4	953,406	24,916	1870,701	0	204,941	204,941	99,729	0	0	0	0	0	0	0
13:26:20	-83,752	1869,864	10,527	10,498	8,768	3,813	5,218	21,4	953,406	24,916	1869,864	0	204,941	204,941	99,729	0	0	0	0	0	0	0
13:26:20	-44,03	1869,423	10,478	10,498	8,768	3,808	5,19	21,4	953,406	24,916	1869,423	0	204,941	204,941	99,729	0	0	0	0	0	0	0
13:26:20	-44,018	1868,983	10,429	10,351	8,768	3,803	5,163	21,4	953,406	24,916	1868,983	0	204,941	204,941	99,729	0	0	0	0	0	0	0
13:26:20	0	1868,983	10,429	10,302	8,768	3,803	5,137	21,4	953,406	24,916	1868,983	0	204,941	204,941	99,729	0	0	0	0	0	0	0
13:26:20	-172,814	1867,255	10,332	10,205	8,763	3,786	5,11	21,4	953,406	24,916	1867,255	0	204,941	204,941	99,729	0	0	0	0	0	0	0
13:26:20	0	1867,255	10,332	10,205	8,763	3,786	5,084	21,4	953,406	24,916	1867,255	0	204,941	204,941	99,729	0	0	0	0	0	0	0
13:26:20	-44,006	1866,815	10,283	10,156	8,763	3,781	5,059	21,4	953,406	24,916	1866,815	0	204,941	204,941	99,729	0	0	0	0	0	0	0
13:26:20	-166,43	1865,151	10,185	10,156	8,759	3,764	5,033	21,4	953,406	24,916	1865,151	0	204,941	204,941	99,729	0	0	0	0	0	0	0
13:26:20	81,494	1865,966	10,283	10,205	8,759	3,772	5,008	21,4	953,406	24,916	1865,152	0	204,941	204,941	99,729	0	0	0	0	0	0	0
13:26:20	-39,733	1865,568	10,332	10,205	8,754	3,768	4,984	21,1	953,406	24,916	1865,152	0	204,941	204,941	99,729	0	0	0	0	0	0	0
13:26:20	-77,197	1864,796	10,332	10,302	8,749	3,76	4,96	21,1	953,406	24,916	1864,796	0	204,941	204,941	99,729	0	0	0	0	0	0	0
13:26:20	-43,994	1864,356	10,283	10,205	8,749	3,756	4,936	21,1	953,406	24,916	1864,356	0	204,941	204,941	99,729	0	0	0	0	0	0	0
13:26:20	-6,518	1864,291	10,283	10,205	8,749	3,755	4,913	21,1	953,406	24,916	1864,291	0	204,941	204,941	99,729	0	0	0	0	0	0	0
13:26:20	-87,976	1863,411	10,185	10,058	8,749	3,746	4,89	21,1	953,406	24,916	1863,411	0	204,941	204,941	99,729	0	0	0	0	0	0	0
13:26:20	55,81	1863,97	10,332	10,205	8,745	3,752	4,868	21,1	953,406	24,916	1863,412	0	204,941	204,941	99,729	0	0	0	0	0	0	0
13:26:20	-51,538	1863,454	10,283	10,205	8,744	3,746	4,846	21,1	953,406	24,916	1863,412	0	204,941	204,941	99,729	0	0	0	0	0	0	0
13:26:20	-76,159	1862,693	10,283	10,156	8,74	3,739	4,824	21,1	953,406	24,916	1862,693	0	204,941	204,941	99,729	0	0	0	0	0	0	0
13:26:20	0	1862,693	10,283	10,058	8,74	3,739	4,803	21,1	953,406	24,916	1862,693	0	204,941	204,941	99,729	0	0	0	0	0	0	0
13:26:20	-16,186	1862,531	10,283	10,156	8,739	3,737	4,782	21,1	953,406	24,916	1862,531	0	204,941	204,941	99,729	0	0	0	0	0	0	0
13:26:20	-75,085	1861,78	10,283	10,205	8,735	3,729	4,762	21,1	953,406	24,916	1861,78	0	201,911	201,911	99,717	0	0	0	0	0	0	0
13:26:20	0	1861,78	10,283	10,156	8,735	3,729	4,741	21,1	953,406	24,916	1861,78	0	201,911	201,911	99,717	0	0	0	0	0	0	0
13:26:20	-95,532	1860,825	10,185	10,058	8,734	3,719	4,721	21,1	953,406	24,916	1860,825	0	201,911	201,911	99,717	0	0	0	0	0	0	0
13:26:20	12,866	1860,953	10,283	10,156	8,73	3,721	4,702	21,1	953,406	24,916	1860,825	0	201,911	201,911	99,717	0	0	0	0	0	0	0
13:26:20	0	1860,953	10,283	10,205	8,73	3,721	4,682	21,1	953,406	24,916	1860,825	0	201,911	201,911	99,717	0	0	0	0	0	0	0
13:26:20	-95,532	1859,998	10,185	10,058	8,73	3,711	4,663	21,1	953,406	24,916	1859,998	0	201,911	201,911	99,717	0	0	0	0	0	0	0
13:26:20	-43,969	1859,558	10,136	10,058	8,73	3,706	4,645	21,1	953,406	24,916	1859,558	0	201,911	201,911	99,717	0	0	0	0	0	0	0
13:26:20	0	1859,558	10,136	10,009	8,73	3,706	4,626	21,1	953,406	24,916	1859,558	0	201,911	201,911	99,717	0	0	0	0	0	0	0
13:26:20	0	1859,558	10,136	9,961	8,73	3,706	4,608	21,1	953,406	24,916	1859,558	0	201,911	201,911	99,717	0	0	0	0	0	0	0
13:26:20	-75,085	1858,807	10,136	10,009	8,725	3,699	4,59	21,1	953,406	24,916	1858,807	0	201,911	201,911	99,717	0	0	0	0	0	0	0
13:26:20	36,425	1859,172	10,185	10,058	8,725	3,702	4,573	21,1	953,406	24,916	1858,808	0	201,911	201,911	99,717	0	0	0	0	0	0	0
13:26:20	0	1859,172	10,185	10,058	8,725	3,702	4,556	21,1	953,406	24,916	1858,808	0	201,911	201,911	99,717	0	0	0	0	0	0	0
13:26:20	-75,085	1858,421	10,185	10,058	8,721	3,695	4,539	21,1	953,406	24,916	1858,421	0	201,911	201,911	99,717	0	0	0	0	0	0	0
13:26:20	0	1858,421	10,185	10,058	8,721	3,695	4,522	21,1	953,406	24,916	1858,421	0	201,911	201,911	99,717	0	0	0	0	0	0	0
13:26:20	-51,538	1857,905	10,136	10,009	8,72	3,689	4,506	21,1	953,406	24,916	1857,905	0	201,911	201,911	99,717	0	0	0	0	0	0	0
13:26:20	0	1857,905	10,136	10,009	8,72	3,689	4,49	21,1	953,406	24,916	1857,905	0	201,911	201,911	99,717	0	0	0	0	0	0	0
13:26:20	-87,915	1857,026	10,039	9,961	8,72	3,68	4,474	21,1	953,406	24,916	1857,026	0	201,911	201,911	99,717	0	0	0	0	0	0	0
13:26:20	12,829	1857,154	10,136	10,009	8,716	3,682	4,459	21,1	953,406	24,916	1857,026	0	201,911	201,911	99,717	0	0	0	0	0	0	0
13:26:20	-87,902	1856,275	10,039	9,961	8,716	3,672	4,443	21,1	953,406	24,916	1856,275	0	201,911	201,911	99,717	0	0	0	0	0	0	0
13:26:20	-8,605	1856,189	10,039	9,961	8,715	3,672	4,428	21,1	953,406	24,916	1856,189	0	201,911	201,911	99,717	0	0	0	0	0	0	0
13:26:20	87,902	1857,068	10,136	10,009	8,715	3,681	4,413	21,1	953,406	24,916	1856,19	0	201,911	201,911	99,717	0	0	0	0	0	0	0
13:26:20	-81,433	1856,254	10,136	10,009	8,711	3,672	4,399	21,1	953,406	24,916	1856,19	0	201,911	201,911	99,717	0	0	0	0	0	0	0
13:26:20	-87,89	1855,375	10,039	9,961	8,711	3,663	4,384	21,1	953,406	24,916	1855,375	0	201,911	201,911	99,717	0	0	0	0	0	0	0
13:26:20	87,89	1856,254	10,136	10,009	8,711	3,672	4,371	21,1	953,406	24,916	1855,376	0	201,911	201,911	99,717	0	0	0	0	0	0	0
13:26:20	0	1856,254	10,136	10,058	8,711	3,672	4,357	21,1	953,406	24,916	1855,377	0	201,911	201,911	99,717	0	0	0	0	0	0	0
13:26:20	-73,144	1855,523	10,136	10,009	8,707	3,665	4,343	21,1	953,406	24,916	1855,377	0	201,911	201,911	99,717	0	0	0	0	0	0	0
13:26:20	-8,447	1855,438	10,136	10,009	8,706	3,664	4,33	21,1	953,406	24,916	1855,377	0	201,911	201,911	99,717	0	0	0	0	0	0	0
13:26:20	0	1855,438	10,136	9,961	8,706	3,664	4,317	21,1	953,406	24,916	1855,377	0	201,911	201,911	99,717	0	0	0	0	0	0	0
13:26:20	0	1855,438	10,136	10,009	8,706	3,664	4,304	21,1	953,406	24,916	1855,377	0	201,911	201,911	99,717	0	0	0	0	0	0	0
13:26:20	0	1855,438	10,136	9,961	8,706	3,664	4,291	21,1	953,406	24,916	1855,378	0	201,911	201,911	99,717	0	0	0	0	0	0	0
13:26:20	0	1855,438	10,136	9,863	8,706	3,664	4,279	21,1	953,406	24,916	1855,378	0	201,911	201,911	99,717	0	0	0	0	0	0	0
13:26:20	-81,591	1854,622	10,136	9,961	8,702	3,655	4,267	21,1	953,406	24,916	1854,622	0	201,911	201,911	99,717	0	0	0	0	0	0	0
13:26:20	43,945	1855,062	10,185	10,058	8,702	3,66	4,255	21,1	953,406	24,916	1854,623	0	201,911	201,911	99,717	0	0	0	0	0	0	0
13:26:20	0	1855,062	10,185	10,009	8,702	3,66	4,243	21,1	953,406	24,916	1854,623	0	201,911	201,911	99,717	0	0	0	0	0	0	0
13:26:20	-81,604	1854,246	10,185	10,009	8,697	3,652	4,232	21,1	953,406	24,916	1854,246	0	201,911	201,911	99,717	0	0	0	0	0	0	0
13:26:20	0	1854,246	10,185	10,058	8,697	3,652	4,22	21,1	953,406	24,916	1854,246	0	201,911	201,911	99,717	0	0	0	0	0	0	0
13:26:20	-43,933	1853,806	10,136	10,009	8,697	3,647	4,209	21,1	953,406	24,916	1853,806	0	201,911	201,911	99,717	0	0	0	0	0	0	0
13:26:20	-87,878	1852,928	10,039	10,009	8,697	3,638	4,198	21,1	953,406	24,916	1852,928	0	201,911	201,911	99,717	0	0	0	0	0	0	0
13:26:20	-43,92	1852,488	9,99	10,009	8,697	3,633	4,187	21,1	953,406	24,916	1852,488	0	201,911	201,911	99,717	0	0	0	0	0	0	0
13:26:20	-52,539	1851,963	9,941	9,863	8,696	3,628	4,176	21,1	953,406	24,916	1851,963	0	201,911	201,911	99,717	0	0	0	0	0	0	0
13:26:20	-27,978	1851,683	9,99	9,863	8,692	3,625	4,165	21,1	953,406	24,916	1851,683	0	201,911	201,911	99,717	0	0	0	0	0	0	0
13:26:20	0	1851,683	9,99	9,863	8,692	3,625	4,155	21,1	953,406	24,916	1851,683	0	201,911	201,911	99,717	0	0	0	0	0	0	0
13:26:20	-43,933	1851,244	9,941	9,814	8,692	3,621	4,144	21,1	953,406	24,916	1851,244	0	201,911	201,911	99,717	0	0	0	0	0	0	0
13:26:20	35,29	1851,597	9,99	9,814	8,692	3,624	4,134	21,1	953,406	24,916	1851,244	0	201,911	201,911	99,717	0	0	0	0	0	0	0
13:26:20	-70,654	1850,89	9,99	9,863	8,688	3,617	4,124	21,1	953,406	24,916	1850,89	0	201,911	201,911	99,717	0	0	0	0	0	0	0
13:26:20	-53,613	1850,354	9,941	9,814	8,687	3,611	4,114	21,1	953,406	24,916	1850,354	0	201,911	201,911	99,717	0	0	0	0	0	0	0
13:26:20	0	1850,354	9,941	9,814	8,687	3,611	4,104	21,1	953,406	24,916	1850,354	0	201,911	201,911	99,717	0	0	0	0	0	0	0
13:26:20	-80,517	1849,549	9,941	9,814	8,683	3,603	4,094	21,1	953,406	24,916	1849,549	0	201,911	201,911	99,717	0	0	0	0	0	0	0
13:26:20	0	1849,549	9,941	9,863	8,683	3,603	4,084	21,1	953,406	24,916	1849,549	0	201,911	201,911	99,717	0	0	0	0	0	0	0
13:26:20	-87,817	1848,671	9,843	9,668	8,683	3,594	4,075	21,1	953,406	24,916	1848,671	0	201,911	201,911	99,717	0	0	0	0	0	0	0
13:26:20	0	1848,671	9,843	9,668	8,683	3,594	4,065	21,1	953,406	24,916	1848,671	0	201,911	201,911	99,717	0	0	0	0	0	0	0
13:26:20	-122,29	1847,448	9,795	9,668	8,678	3,581	4,056	21,1	953,406	24,916	1847,448	0	201,911	201,911	99,717	0	0	0	0	0	0	0
13:26:20	43,896	1847,887	9,843	9,716	8,678	3,586	4,047	21,1	953,406	24,916	1847,448	0	201,911	201,911	99,717	0	0	0	0	0	0	0
13:26:20	0	1847,887	9,843	9,716	8,678	3,586	4,038	21,1	953,406	24,916	1847,449	0	201,911	201,911	99,717	0	0	0	0	0	0	0
13:26:20	-10,717	1847,78	9,843	9,668	8,678	3,585	4,029	21,1	953,406	24,916	1847,449	0	201,911	201,911	99,717	0	0	0	0	0	0	0
13:26:20	19,226	1847,972	9,941	9,814	8,674	3,587	4,02	21,1	953,406	24,916	1847,449	0	201,911	201,911	99,717	0	0	0	0	0	0	0
13:26:20	0	1847,972	9,941	9,814	8,674	3,587	4,012	21,1	953,406	24,916	1847,45	0	201,911	201,911	99,717	0	0	0	0	0	0	0
13:26:20	-9,667	1847,875	9,941	9,814	8,673	3,586	4,003	21,1	953,406	24,916	1847,45	0	201,911	201,911	99,717	0	0	0	0	0	0	0
13:26:20	-78,137	1847,094	9,843	9,716	8,674	3,578	3,995	21,1	953,406	24,916	1847,094	0	201,911	201,911	99,717	0	0	0	0	0	0	0
13:26:20	78,137	1847,875	9,941	9,716	8,673	3,586	3,987	21,1	953,406	24,916	1847,095	0	201,911	201,911	99,717	0	0	0	0	0	0	0
13:26:20	-87,805	1846,997	9,843	9,716	8,673	3,577	3,979	21,1	953,406	24,916	1846,997	0	201,911	201,911	99,717	0	0	0	0	0	0	0
13:26:20	0	1846,997	9,843	9,716	8,673	3,577	3,971	21,1	953,406	24,916	1846,997	0	201,911	201,911	99,717	0	0	0	0	0	0	0
13:26:20	0	1846,997	9,843	9,716	8,673	3,577	3,963	21,1	953,406	24,916	1846,997	0	201,911	201,911	99,717	0	0	0	0	0	0	0
13:26:20	53,308	1847,53	9,99	9,814	8,669	3,582	3,956	21,1	953,406	24,916	1846,998	0	201,911	201,911	99,717	0	0	0	0	0	0	0
13:26:20	0	1847,53	9,99	9,814	8,669	3,582	3,948	21,1	953,406	24,916	1846,998	0	201,911	201,911	99,717	0	0	0	0	0	0	0
13:26:20	0	1847,53	9,99	9,716	8,669	3,582	3,941	21,1	953,406	24,916	1846,999	0	201,911	201,911	99,717	0	0	0	0	0	0	0
13:26:20	-43,908	1847,091	9,941	9,716	8,669	3,578	3,934	21,1	953,406	24,916	1846,999	0	201,911	201,911	99,717	0	0	0	0	0	0	0
13:26:20	-87,78	1846,213	9,843	9,619	8,669	3,569	3,927	21,1	953,406	24,916	1846,213	0	201,911	201,911	99,717	0	0	0	0	0	0	0
13:26:20	131,689	1847,53	9,99	9,814	8,669	3,582	3,92	21,1	953,406	24,916	1846,215	0	201,911	201,911	99,717	0	0	0	0	0	0	0
13:26:21	0	1847,53	9,99	9,961	8,669	3,582	3,914	21,1	953,406	24,916	1846,216	0	201,911	201,911	99,717	0	0	0	0	0	0	0
13:26:21	0	1847,53	9,99	9,863	8,669	3,582	3,907	21,1	953,406	24,916	1846,217	0	201,911	201,911	99,717	0	0	0	0	0	0	0
13:26:21	-43,908	1847,091	9,941	9,814	8,669	3,578	3,901	21,1	953,406	24,916	1846,218	0	201,911	201,911	99,717	0	0	0	0	0	0	0
13:26:21	0	1847,091	9,941	9,814	8,669	3,578	3,894	21,1	953,406	24,916	1846,219	0	201,911	201,911	99,717	0	0	0	0	0	0	0
13:26:21	0	1847,091	9,941	9,961	8,669	3,578	3,888	21,1	953,406	24,916	1846,22	0	201,911	201,911	99,717	0	0	0	0	0	0	0
13:26:21	43,908	1847,53	9,99	9,863	8,669	3,582	3,882	21,1	953,406	24,916	1846,221	0	201,911	201,911	99,717	0	0	0	0	0	0	0
13:26:21	-43,908	1847,091	9,941	9,863	8,669	3,578	3,876	21,1	953,406	24,916	1846,222	0	201,911	201,911	99,717	0	0	0	0	0	0	0
13:26:21	0	1847,091	9,941	9,863	8,669	3,578	3,87	21,1	953,406	24,916	1846,223	0	201,911	201,911	99,717	0	0	0	0	0	0	0
13:26:21	43,908	1847,53	9,99	9,863	8,669	3,582	3,865	21,1	953,406	24,916	1846,224	0	201,911	201,911	99,717	0	0	0	0	0	0	0
13:26:21	-43,908	1847,091	9,941	9,863	8,669	3,578	3,859	21,1	953,406	24,916	1846,225	0	201,911	201,911	99,717	0	0	0	0	0	0	0
13:26:21	-77,075	1846,32	9,843	9,814	8,669	3,57	3,853	21,1	953,406	24,916	1846,225	0	201,911	201,911	99,717	0	0	0	0	0	0	0
13:26:21	67,675	1846,997	9,843	9,814	8,673	3,577	3,848	21,1	953,406	24,916	1846,226	0	201,911	201,911	99,717	0	0	0	0	0	0	0
13:26:21	0	1846,997	9,843	9,716	8,673	3,577	3,843	21,1	953,406	24,916	1846,227	0	201,911	201,911	99,717	0	0	0	0	0	0	0
13:26:21	20,117	1847,198	9,941	9,863	8,669	3,579	3,837	21,1	953,406	24,916	1846,228	0	201,911	201,911	99,717	0	0	0	0	0	0	0
13:26:21	77,087	1847,969	10,039	10,009	8,669	3,587	3,833	21,1	953,406	24,916	1846,23	0	201,911	201,911	99,717	0	0	0	0	0	0	0
13:26:21	-43,896	1847,53	9,99	9,961	8,669	3,582	3,828	21,1	953,406	24,916	1846,231	0	201,911	201,911	99,717	0	0	0	0	0	0	0
13:26:21	131,726	1848,847	10,136	10,058	8,669	3,596	3,823	21,1	953,406	24,916	1846,233	0	201,911	201,911	99,717	0	0	0	0	0	0	0
13:26:21	-131,726	1847,53	9,99	9,863	8,669	3,582	3,818	21,1	953,406	24,916	1846,235	0	201,911	201,911	99,717	0	0	0	0	0	0	0
13:26:21	0	1847,53	9,99	10,009	8,669	3,582	3,814	21,1	953,406	24,916	1846,236	0	201,911	201,911	99,717	0	0	0	0	0	0	0
13:26:21	0	1847,53	9,99	9,961	8,669	3,582	3,809	21,1	953,406	24,916	1846,237	0	201,911	201,911	99,717	0	0	0	0	0	0	0
13:26:21	0	1847,53	9,99	9,961	8,669	3,582	3,805	21,1	953,406	24,916	1846,238	0	201,911	201,911	99,717	0	0	0	0	0	0	0
13:26:21	0	1847,53	9,99	9,863	8,669	3,582	3,8	21	951,006	24,916	1846,24	0	201,911	201,911	99,717	0	0	0	0	0	0	0
13:26:21	4,833	1847,579	9,99	9,863	8,669	3,583	3,796	21	951,006	24,916	1846,241	0	201,911	201,911	99,717	0	0	0	0	0	0	0
13:26:21	0	1847,579	9,99	9,863	8,669	3,583	3,792	21	951,006	24,916	1846,242	0	201,911	201,911	99,717	0	0	0	0	0	0	0
13:26:21	0	1847,579	9,99	9,961	8,669	3,583	3,788	21	951,006	24,916	1846,244	0	201,911	201,911	99,717	0	0	0	0	0	0	0
13:26:21	0	1847,579	9,99	9,961	8,669	3,583	3,784	21	951,006	24,916	1846,245	0	201,911	201,911	99,717	0	0	0	0	0	0	0
13:26:21	0	1847,579	9,99	9,961	8,669	3,583	3,78	21	951,006	24,916	1846,247	0	201,911	201,911	99,717	0	0	0	0	0	0	0
13:26:21	0	1847,579	9,99	9,961	8,669	3,583	3,776	21	951,006	24,916	1846,248	0	201,911	201,911	99,717	0	0	0	0	0	0	0
13:26:21	-43,92	1847,139	9,941	9,863	8,669	3,578	3,772	21	951,006	24,916	1846,249	0	201,911	201,911	99,717	0	0	0	0	0	0	0
13:26:21	0	1847,139	9,941	9,863	8,669	3,578	3,768	21	951,006	24,916	1846,25	0	201,911	201,911	99,717	0	0	0	0	0	0	0
13:26:21	43,92	1847,579	9,99	9,961	8,669	3,583	3,765	21	951,006	24,916	1846,251	0	201,911	201,911	99,717	0	0	0	0	0	0	0
13:26:21	-43,92	1847,139	9,941	9,814	8,669	3,578	3,761	21	951,006	24,916	1846,252	0	200,497	200,497	99,711	0	0	0	0	0	0	0
13:26:21	-87,841	1846,261	9,843	9,668	8,669	3,569	3,757	21	951,006	24,916	1846,252	0	200,497	200,497	99,711	0	0	0	0	0	0	0
13:26:21	87,841	1847,139	9,941	9,814	8,669	3,578	3,754	21	951,006	24,916	1846,253	0	200,497	200,497	99,711	0	0	0	0	0	0	0
13:26:21	43,92	1847,579	9,99	9,814	8,669	3,583	3,75	21	951,006	24,916	1846,254	0	200,497	200,497	99,711	0	0	0	0	0	0	0
13:26:21	-131,762	1846,261	9,843	9,716	8,669	3,569	3,747	21	951,006	24,916	1846,254	0	200,497	200,497	99,711	0	0	0	0	0	0	0
13:26:21	131,762	1847,579	9,99	9,863	8,669	3,583	3,744	21	951,006	24,916	1846,256	0	200,497	200,497	99,711	0	0	0	0	0	0	0
13:26:21	-43,92	1847,139	9,941	9,814	8,669	3,578	3,74	21	951,006	24,916	1846,256	0	200,497	200,497	99,711	0	0	0	0	0	0	0
13:26:21	-87,841	1846,261	9,843	9,716	8,669	3,569	3,737	21	951,006	24,916	1846,256	0	200,497	200,497	99,711	0	0	0	0	0	0	0
13:26:21	131,762	1847,579	9,99	9,863	8,669	3,583	3,734	21	951,006	24,916	1846,258	0	200,497	200,497	99,711	0	0	0	0	0	0	0
13:26:21	43,92	1848,018	10,039	9,863	8,669	3,587	3,731	21	951,006	24,916	1846,26	0	200,497	200,497	99,711	0	0	0	0	0	0	0
13:26:21	-43,92	1847,579	9,99	9,863	8,669	3,583	3,728	21	951,006	24,916	1846,261	0	200,497	200,497	99,711	0	0	0	0	0	0	0
13:26:21	0	1847,579	9,99	9,814	8,669	3,583	3,725	21	951,006	24,916	1846,262	0	200,497	200,497	99,711	0	0	0	0	0	0	0
13:26:21	0	1847,579	9,99	9,863	8,669	3,583	3,723	21	951,006	24,916	1846,264	0	200,497	200,497	99,711	0	0	0	0	0	0	0
13:26:21	0	1847,579	9,99	9,814	8,669	3,583	3,72	21	951,006	24,916	1846,265	0	200,497	200,497	99,711	0	0	0	0	0	0	0
13:26:21	43,92	1848,018	10,039	9,863	8,669	3,587	3,717	21	951,006	24,916	1846,267	0	200,497	200,497	99,711	0	0	0	0	0	0	0
13:26:21	0	1848,018	10,039	9,863	8,669	3,587	3,715	21	951,006	24,916	1846,268	0	200,497	200,497	99,711	0	0	0	0	0	0	0
13:26:21	-43,92	1847,579	9,99	9,814	8,669	3,583	3,712	21	951,006	24,916	1846,27	0	200,497	200,497	99,711	0	0	0	0	0	0	0
13:26:21	0	1847,579	9,99	9,814	8,669	3,583	3,71	21	951,006	24,916	1846,271	0	200,497	200,497	99,711	0	0	0	0	0	0	0
13:26:21	-43,92	1847,139	9,941	9,716	8,669	3,578	3,707	21	951,006	24,916	1846,272	0	200,497	200,497	99,711	0	0	0	0	0	0	0
13:26:21	43,92	1847,579	9,99	9,961	8,669	3,583	3,705	21	951,006	24,916	1846,273	0	200,497	200,497	99,711	0	0	0	0	0	0	0
13:26:21	-131,762	1846,261	9,843	9,716	8,669	3,569	3,702	21	951,006	24,916	1846,261	0	200,497	200,497	99,711	0	0	0	0	0	0	0
13:26:21	87,841	1847,139	9,941	9,716	8,669	3,578	3,699	21	951,006	24,916	1846,262	0	200,497	200,497	99,711	0	0	0	0	0	0	0
13:26:21	87,841	1848,018	10,039	9,961	8,669	3,587	3,697	21	951,006	24,916	1846,264	0	200,497	200,497	99,711	0	0	0	0	0	0	0
13:26:21	-87,841	1847,139	9,941	9,814	8,669	3,578	3,695	21	951,006	24,916	1846,264	0	200,497	200,497	99,711	0	0	0	0	0	0	0
13:26:21	0	1847,139	9,941	9,668	8,669	3,578	3,693	21	951,006	24,916	1846,265	0	200,497	200,497	99,711	0	0	0	0	0	0	0
13:26:21	-87,841	1846,261	9,843	9,716	8,669	3,569	3,69	21	951,006	24,916	1846,261	0	200,497	200,497	99,711	0	0	0	0	0	0	0
13:26:21	87,841	1847,139	9,941	9,716	8,669	3,578	3,688	21	951,006	24,916	1846,262	0	200,497	200,497	99,711	0	0	0	0	0	0	0
13:26:21	43,92	1847,579	9,99	9,961	8,669	3,583	3,686	21	951,006	24,916	1846,263	0	200,497	200,497	99,711	0	0	0	0	0	0	0
13:26:21	0	1847,579	9,99	9,814	8,669	3,583	3,684	21	951,006	24,916	1846,265	0	200,497	200,497	99,711	0	0	0	0	0	0	0
13:26:21	-43,92	1847,139	9,941	9,716	8,669	3,578	3,682	21	951,006	24,916	1846,265	0	200,497	200,497	99,711	0	0	0	0	0	0	0
13:26:21	0	1847,139	9,941	9,814	8,669	3,578	3,68	21	951,006	24,916	1846,266	0	200,497	200,497	99,711	0	0	0	0	0	0	0
13:26:21	43,92	1847,579	9,99	9,863	8,669	3,583	3,678	21	951,006	24,916	1846,268	0	200,497	200,497	99,711	0	0	0	0	0	0	0
13:26:21	0	1847,579	9,99	9,961	8,669	3,583	3,676	21	951,006	24,916	1846,269	0	200,497	200,497	99,711	0	0	0	0	0	0	0
13:26:21	0	1847,579	9,99	9,961	8,669	3,583	3,674	21	951,006	24,916	1846,27	0	200,497	200,497	99,711	0	0	0	0	0	0	0
13:26:21	-43,92	1847,139	9,941	9,863	8,669	3,578	3,672	21	951,006	24,916	1846,271	0	200,497	200,497	99,711	0	0	0	0	0	0	0
13:26:21	0	1847,139	9,941	9,814	8,669	3,578	3,671	21	951,006	24,916	1846,272	0	200,497	200,497	99,711	0	0	0	0	0	0	0
13:26:21	0	1847,139	9,941	9,863	8,669	3,578	3,669	21	951,006	24,916	1846,273	0	200,497	200,497	99,711	0	0	0	0	0	0	0
13:26:21	0	1847,139	9,941	9,863	8,669	3,578	3,667	21	951,006	24,916	1846,274	0	200,497	200,497	99,711	0	0	0	0	0	0	0
13:26:21	0	1847,139	9,941	9,863	8,669	3,578	3,665	21	951,006	24,916	1846,275	0	200,497	200,497	99,711	0	0	0	0	0	0	0
13:26:21	0	1847,139	9,941	9,814	8,669	3,578	3,663	21	951,006	24,916	1846,275	0	200,497	200,497	99,711	0	0	0	0	0	0	0
13:26:21	43,92	1847,579	9,99	9,961	8,669	3,583	3,662	21	951,006	24,916	1846,277	0	200,497	200,497	99,711	0	0	0	0	0	0	0
13:26:21	0	1847,579	9,99	9,814	8,669	3,583	3,66	21	951,006	24,916	1846,278	0	200,497	200,497	99,711	0	0	0	0	0	0	0
13:26:21	-43,92	1847,139	9,941	9,863	8,669	3,578	3,659	21	951,006	24,916	1846,279	0	200,497	200,497	99,711	0	0	0	0	0	0	0
13:26:21	0	1847,139	9,941	9,814	8,669	3,578	3,657	21	951,006	24,916	1846,28	0	200,497	200,497	99,711	0	0	0	0	0	0	0
13:26:21	0	1847,139	9,941	9,863	8,669	3,578	3,656	21	951,006	24,916	1846,281	0	200,497	200,497	99,711	0	0	0	0	0	0	0
13:26:21	0	1847,139	9,941	9,863	8,669	3,578	3,654	21	951,006	24,916	1846,282	0	200,497	200,497	99,711	0	0	0	0	0	0	0
13:26:21	0	1847,139	9,941	9,863	8,669	3,578	3,653	21	951,006	24,916	1846,282	0	200,497	200,497	99,711	0	0	0	0	0	0	0
13:26:21	-87,841	1846,261	9,843	9,716	8,669	3,569	3,651	21	951,006	24,916	1846,261	0	200,497	200,497	99,711	0	0	0	0	0	0	0
13:26:21	0	1846,261	9,843	9,716	8,669	3,569	3,649	21	951,006	24,916	1846,261	0	200,497	200,497	99,711	0	0	0	0	0	0	0
13:26:21	131,762	1847,579	9,99	10,009	8,669	3,583	3,648	21	951,006	24,916	1846,262	0	200,497	200,497	99,711	0	0	0	0	0	0	0
13:26:21	0	1847,579	9,99	9,961	8,669	3,583	3,647	21	951,006	24,916	1846,264	0	200,497	200,497	99,711	0	0	0	0	0	0	0
13:26:21	0	1847,579	9,99	10,009	8,669	3,583	3,646	21	951,006	24,916	1846,265	0	200,497	200,497	99,711	0	0	0	0	0	0	0
13:26:21	0	1847,579	9,99	9,863	8,669	3,583	3,644	21	951,006	24,916	1846,266	0	200,497	200,497	99,711	0	0	0	0	0	0	0
13:26:21	-43,92	1847,139	9,941	9,863	8,669	3,578	3,643	21	951,006	24,916	1846,267	0	200,497	200,497	99,711	0	0	0	0	0	0	0
13:26:21	43,92	1847,579	9,99	9,863	8,669	3,583	3,642	21	951,006	24,916	1846,268	0	200,497	200,497	99,711	0	0	0	0	0	0	0
13:26:21	43,92	1848,018	10,039	10,009	8,669	3,587	3,641	21	951,006	24,916	1846,27	0	200,497	200,497	99,711	0	0	0	0	0	0	0
13:26:21	-43,92	1847,579	9,99	9,961	8,669	3,583	3,64	21	951,006	24,916	1846,272	0	200,497	200,497	99,711	0	0	0	0	0	0	0
13:26:21	-43,92	1847,139	9,941	9,863	8,669	3,578	3,638	21	951,006	24,916	1846,272	0	200,497	200,497	99,711	0	0	0	0	0	0	0
13:26:21	0	1847,139	9,941	9,863	8,669	3,578	3,637	21	951,006	24,916	1846,273	0	200,497	200,497	99,711	0	0	0	0	0	0	0
13:26:21	43,92	1847,579	9,99	9,863	8,669	3,583	3,636	21	951,006	24,916	1846,275	0	200,497	200,497	99,711	0	0	0	0	0	0	0
13:26:21	43,92	1848,018	10,039	10,009	8,669	3,587	3,635	21	951,006	24,916	1846,276	0	200,497	200,497	99,711	0	0	0	0	0	0	0
13:26:21	-43,92	1847,579	9,99	9,961	8,669	3,583	3,634	21	951,006	24,916	1846,278	0	200,497	200,497	99,711	0	0	0	0	0	0	0
13:26:21	43,92	1848,018	10,039	9,961	8,669	3,587	3,633	21	951,006	24,916	1846,279	0	200,497	200,497	99,711	0	0	0	0	0	0	0
13:26:21	-43,92	1847,579	9,99	9,814	8,669	3,583	3,632	21	951,006	24,916	1846,281	0	200,497	200,497	99,711	0	0	0	0	0	0	0
13:26:22	0	1847,579	9,99	9,863	8,669	3,583	3,631	21	951,006	24,916	1846,282	0	200,497	200,497	99,711	0	0	0	0	0	0	0
13:26:22	43,92	1848,018	10,039	9,961	8,669	3,587	3,63	21	951,006	24,916	1846,284	0	200,497	200,497	99,711	0	0	0	0	0	0	0
13:26:22	-87,841	1847,139	9,941	9,863	8,669	3,578	3,629	21	951,006	24,916	1846,285	0	200,497	200,497	99,711	0	0	0	0	0	0	0
13:26:22	-53,369	1846,606	9,795	9,668	8,673	3,573	3,628	21	951,006	24,916	1846,285	0	200,497	200,497	99,711	0	0	0	0	0	0	0
13:26:22	43,92	1847,045	9,843	9,716	8,673	3,577	3,627	21	951,006	24,916	1846,286	0	200,497	200,497	99,711	0	0	0	0	0	0	0
13:26:22	185,156	1848,896	10,136	10,009	8,669	3,596	3,627	21	951,006	24,916	1846,288	0	200,497	200,497	99,711	0	0	0	0	0	0	0
13:26:22	0	1848,896	10,136	10,156	8,669	3,596	3,626	21	951,006	24,916	1846,291	0	200,497	200,497	99,711	0	0	0	0	0	0	0
13:26:22	-131,787	1847,579	9,99	9,961	8,669	3,583	3,625	21	951,006	24,916	1846,292	0	200,497	200,497	99,711	0	0	0	0	0	0	0
13:26:22	43,92	1848,018	10,039	10,009	8,669	3,587	3,625	21	951,006	24,916	1846,294	0	200,497	200,497	99,711	0	0	0	0	0	0	0
13:26:22	0	1848,018	10,039	10,058	8,669	3,587	3,624	21	951,006	24,916	1846,296	0	200,497	200,497	99,711	0	0	0	0	0	0	0
13:26:22	0	1848,018	10,039	10,058	8,669	3,587	3,623	21	951,006	24,916	1846,297	0	200,497	200,497	99,711	0	0	0	0	0	0	0
13:26:22	-43,92	1847,579	9,99	10,009	8,669	3,583	3,622	21	951,006	24,916	1846,299	0	200,497	200,497	99,711	0	0	0	0	0	0	0
13:26:22	0	1847,579	9,99	10,009	8,669	3,583	3,622	21	951,006	24,916	1846,3	0	200,497	200,497	99,711	0	0	0	0	0	0	0
13:26:22	-43,92	1847,139	9,941	9,961	8,669	3,578	3,621	21	951,006	24,916	1846,301	0	200,497	200,497	99,711	0	0	0	0	0	0	0
13:26:22	0	1847,139	9,941	9,814	8,669	3,578	3,62	21	951,006	24,916	1846,302	0	200,497	200,497	99,711	0	0	0	0	0	0	0
13:26:22	-10,742	1847,032	9,941	9,814	8,668	3,577	3,619	21	951,006	24,916	1846,302	0	200,497	200,497	99,711	0	0	0	0	0	0	0
13:26:22	-23,596	1846,796	9,99	9,961	8,664	3,575	3,618	21	951,006	24,916	1846,303	0	200,497	200,497	99,711	0	0	0	0	0	0	0
13:26:22	-43,92	1846,357	9,941	9,863	8,664	3,57	3,617	21	951,006	24,916	1846,303	0	200,497	200,497	99,711	0	0	0	0	0	0	0
13:26:22	0	1846,357	9,941	9,814	8,664	3,57	3,616	21	951,006	24,916	1846,303	0	200,497	200,497	99,711	0	0	0	0	0	0	0
13:26:22	-131,738	1845,039	9,795	9,668	8,664	3,557	3,615	21	951,006	24,916	1845,039	0	200,497	200,497	99,711	0	0	0	0	0	0	0
13:26:22	33,203	1845,371	9,843	9,716	8,664	3,56	3,614	21	951,006	24,916	1845,04	0	200,497	200,497	99,711	0	0	0	0	0	0	0
13:26:22	20,141	1845,573	9,941	9,814	8,66	3,562	3,613	21	951,006	24,916	1845,04	0	200,497	200,497	99,711	0	0	0	0	0	0	0
13:26:22	43,908	1846,012	9,99	9,863	8,66	3,567	3,612	21	951,006	24,916	1845,041	0	200,497	200,497	99,711	0	0	0	0	0	0	0
13:26:22	-10,729	1845,905	9,99	9,863	8,659	3,566	3,611	21	951,006	24,916	1845,042	0	200,497	200,497	99,711	0	0	0	0	0	0	0
13:26:22	0	1845,905	9,99	9,961	8,659	3,566	3,61	21	951,006	24,916	1845,043	0	200,497	200,497	99,711	0	0	0	0	0	0	0
13:26:22	-121,008	1844,695	9,843	9,863	8,66	3,553	3,609	21	951,006	24,916	1844,695	0	200,497	200,497	99,711	0	0	0	0	0	0	0
13:26:22	164,929	1846,344	10,039	10,009	8,659	3,57	3,608	21	952,436	24,916	1844,696	0	200,497	200,497	99,711	0	0	0	0	0	0	0
13:26:22	-2,893	1846,315	10,039	9,961	8,659	3,57	3,608	21	952,436	24,916	1844,698	0	200,497	200,497	99,711	0	0	0	0	0	0	0
13:26:22	-43,896	1845,876	9,99	9,863	8,659	3,565	3,607	21	952,436	24,916	1844,699	0	200,497	200,497	99,711	0	0	0	0	0	0	0
13:26:22	43,896	1846,315	10,039	9,961	8,659	3,57	3,606	21	952,436	24,916	1844,701	0	200,497	200,497	99,711	0	0	0	0	0	0	0
13:26:22	-43,896	1845,876	9,99	9,961	8,659	3,565	3,605	21	952,436	24,916	1844,702	0	200,497	200,497	99,711	0	0	0	0	0	0	0
13:26:22	0	1845,876	9,99	9,863	8,659	3,565	3,604	21	952,436	24,916	1844,703	0	200,497	200,497	99,711	0	0	0	0	0	0	0
13:26:22	43,896	1846,315	10,039	9,961	8,659	3,57	3,604	21	952,436	24,916	1844,705	0	200,497	200,497	99,711	0	0	0	0	0	0	0
13:26:22	-43,896	1845,876	9,99	9,863	8,659	3,565	3,603	21	952,436	24,916	1844,706	0	200,497	200,497	99,711	0	0	0	0	0	0	0
13:26:22	0	1845,876	9,99	9,814	8,659	3,565	3,602	21	952,436	24,916	1844,707	0	200,497	200,497	99,711	0	0	0	0	0	0	0
13:26:22	43,896	1846,315	10,039	9,863	8,659	3,57	3,602	21	952,436	24,916	1844,709	0	200,497	200,497	99,711	0	0	0	0	0	0	0
13:26:22	-43,896	1845,876	9,99	9,863	8,659	3,565	3,601	21	952,436	24,916	1844,71	0	200,647	200,647	99,712	0	0	0	0	0	0	0
13:26:22	0	1845,876	9,99	9,961	8,659	3,565	3,6	21	952,436	24,916	1844,711	0	200,647	200,647	99,712	0	0	0	0	0	0	0
13:26:22	-43,896	1845,437	9,941	9,863	8,659	3,561	3,599	21	952,436	24,916	1844,712	0	200,647	200,647	99,712	0	0	0	0	0	0	0
13:26:22	43,896	1845,876	9,99	9,863	8,659	3,565	3,599	21	952,436	24,916	1844,713	0	200,647	200,647	99,712	0	0	0	0	0	0	0
13:26:22	0	1845,876	9,99	9,961	8,659	3,565	3,598	21	952,436	24,916	1844,714	0	200,647	200,647	99,712	0	0	0	0	0	0	0
13:26:22	-43,896	1845,437	9,941	9,814	8,659	3,561	3,597	21	952,436	24,916	1844,715	0	200,647	200,647	99,712	0	0	0	0	0	0	0
13:26:22	87,792	1846,315	10,039	10,009	8,659	3,57	3,597	21	952,436	24,916	1844,716	0	200,647	200,647	99,712	0	0	0	0	0	0	0
13:26:22	-43,896	1845,876	9,99	9,961	8,659	3,565	3,596	21	952,436	24,916	1844,718	0	200,647	200,647	99,712	0	0	0	0	0	0	0
13:26:22	0	1845,876	9,99	9,863	8,659	3,565	3,596	21	952,436	24,916	1844,719	0	200,647	200,647	99,712	0	0	0	0	0	0	0
13:26:22	0	1845,876	9,99	10,009	8,659	3,565	3,595	21	952,436	24,916	1844,72	0	200,647	200,647	99,712	0	0	0	0	0	0	0
13:26:22	-43,896	1845,437	9,941	9,814	8,659	3,561	3,594	21	952,436	24,916	1844,721	0	200,647	200,647	99,712	0	0	0	0	0	0	0
13:26:22	0	1845,437	9,941	9,961	8,659	3,561	3,594	21	952,436	24,916	1844,721	0	200,647	200,647	99,712	0	0	0	0	0	0	0
13:26:22	0	1845,437	9,941	9,961	8,659	3,561	3,593	21	952,436	24,916	1844,722	0	200,647	200,647	99,712	0	0	0	0	0	0	0
13:26:22	0	1845,437	9,941	9,814	8,659	3,561	3,592	21	952,436	24,916	1844,723	0	200,647	200,647	99,712	0	0	0	0	0	0	0
13:26:22	43,896	1845,876	9,99	9,863	8,659	3,565	3,592	21	952,436	24,916	1844,724	0	200,647	200,647	99,712	0	0	0	0	0	0	0
13:26:22	-43,896	1845,437	9,941	9,863	8,659	3,561	3,591	21	952,436	24,916	1844,724	0	200,647	200,647	99,712	0	0	0	0	0	0	0
13:26:22	0	1845,437	9,941	9,961	8,659	3,561	3,591	21	952,436	24,916	1844,725	0	200,647	200,647	99,712	0	0	0	0	0	0	0
13:26:22	43,896	1845,876	9,99	10,009	8,659	3,565	3,59	21	952,436	24,916	1844,726	0	200,647	200,647	99,712	0	0	0	0	0	0	0
13:26:22	0	1845,876	9,99	9,863	8,659	3,565	3,59	21	952,436	24,916	1844,727	0	200,647	200,647	99,712	0	0	0	0	0	0	0
13:26:22	-43,896	1845,437	9,941	9,814	8,659	3,561	3,589	21	952,436	24,916	1844,728	0	200,647	200,647	99,712	0	0	0	0	0	0	0
13:26:22	-87,792	1844,559	9,843	9,716	8,659	3,552	3,588	21	952,436	24,916	1844,559	0	200,647	200,647	99,712	0	0	0	0	0	0	0
13:26:22	131,689	1845,876	9,99	9,863	8,659	3,565	3,588	21	952,436	24,916	1844,56	0	200,647	200,647	99,712	0	0	0	0	0	0	0
13:26:22	-68,762	1845,188	9,99	9,863	8,655	3,558	3,587	21	952,436	24,916	1844,561	0	200,647	200,647	99,712	0	0	0	0	0	0	0
13:26:22	-10,705	1845,081	9,99	9,961	8,655	3,557	3,587	21	952,436	24,916	1844,562	0	200,647	200,647	99,712	0	0	0	0	0	0	0
13:26:22	10,705	1845,188	9,99	9,863	8,655	3,558	3,586	21	952,436	24,916	1844,562	0	200,647	200,647	99,712	0	0	0	0	0	0	0
13:26:22	-54,589	1844,642	9,941	9,716	8,655	3,553	3,586	21	952,436	24,916	1844,562	0	200,647	200,647	99,712	0	0	0	0	0	0	0
13:26:22	0	1844,642	9,941	9,814	8,655	3,553	3,585	21	952,436	24,916	1844,562	0	200,647	200,647	99,712	0	0	0	0	0	0	0
13:26:22	43,884	1845,081	9,99	9,863	8,655	3,557	3,584	21	952,436	24,916	1844,563	0	200,647	200,647	99,712	0	0	0	0	0	0	0
13:26:22	0	1845,081	9,99	9,863	8,655	3,557	3,584	21	952,436	24,916	1844,563	0	200,647	200,647	99,712	0	0	0	0	0	0	0
13:26:22	0	1845,081	9,99	9,961	8,655	3,557	3,583	21	952,436	24,916	1844,564	0	200,647	200,647	99,712	0	0	0	0	0	0	0
13:26:22	0	1845,081	9,99	10,009	8,655	3,557	3,583	21	952,436	24,916	1844,564	0	200,647	200,647	99,712	0	0	0	0	0	0	0
13:26:22	-43,884	1844,642	9,941	9,863	8,655	3,553	3,582	21	952,436	24,916	1844,564	0	200,647	200,647	99,712	0	0	0	0	0	0	0
13:26:22	0	1844,642	9,941	9,863	8,655	3,553	3,582	21	952,436	24,916	1844,564	0	200,647	200,647	99,712	0	0	0	0	0	0	0
13:26:22	43,884	1845,081	9,99	9,961	8,655	3,557	3,581	21	952,436	24,916	1844,565	0	200,647	200,647	99,712	0	0	0	0	0	0	0
13:26:22	-131,677	1843,764	9,843	9,814	8,655	3,543	3,58	21	952,436	24,916	1843,764	0	200,647	200,647	99,712	0	0	0	0	0	0	0
13:26:22	87,792	1844,642	9,941	10,009	8,655	3,553	3,58	21	952,436	24,916	1843,765	0	200,647	200,647	99,712	0	0	0	0	0	0	0
13:26:22	43,884	1845,081	9,99	9,863	8,655	3,557	3,579	21	952,436	24,916	1843,767	0	200,647	200,647	99,712	0	0	0	0	0	0	0
13:26:22	0	1845,081	9,99	9,716	8,655	3,557	3,579	21	952,436	24,916	1843,768	0	200,647	200,647	99,712	0	0	0	0	0	0	0
13:26:22	43,896	1845,52	10,039	9,961	8,655	3,562	3,579	21	952,436	24,916	1843,77	0	200,647	200,647	99,712	0	0	0	0	0	0	0
13:26:22	-43,896	1845,081	9,99	9,814	8,655	3,557	3,578	21	952,436	24,916	1843,771	0	200,647	200,647	99,712	0	0	0	0	0	0	0
13:26:22	-43,884	1844,642	9,941	9,814	8,655	3,553	3,578	21	952,436	24,916	1843,772	0	200,647	200,647	99,712	0	0	0	0	0	0	0
13:26:22	43,884	1845,081	9,99	9,814	8,655	3,557	3,577	21	952,436	24,916	1843,773	0	200,647	200,647	99,712	0	0	0	0	0	0	0
13:26:22	0	1845,081	9,99	9,814	8,655	3,557	3,577	21	952,436	24,916	1843,775	0	200,647	200,647	99,712	0	0	0	0	0	0	0
13:26:22	43,896	1845,52	10,039	9,863	8,655	3,562	3,577	21	952,436	24,916	1843,777	0	200,647	200,647	99,712	0	0	0	0	0	0	0
13:26:22	0	1845,52	10,039	9,863	8,655	3,562	3,576	21	952,436	24,916	1843,778	0	200,647	200,647	99,712	0	0	0	0	0	0	0
13:26:22	0	1845,52	10,039	9,863	8,655	3,562	3,576	21	952,436	24,916	1843,78	0	200,647	200,647	99,712	0	0	0	0	0	0	0
13:26:22	10,717	1845,627	10,039	9,863	8,655	3,563	3,576	21	952,436	24,916	1843,782	0	200,647	200,647	99,712	0	0	0	0	0	0	0
13:26:22	-10,717	1845,52	10,039	9,863	8,655	3,562	3,575	21	952,436	24,916	1843,784	0	200,647	200,647	99,712	0	0	0	0	0	0	0
13:26:22	-43,896	1845,081	9,99	9,814	8,655	3,557	3,575	21	952,436	24,916	1843,785	0	200,647	200,647	99,712	0	0	0	0	0	0	0
13:26:22	43,896	1845,52	10,039	9,961	8,655	3,562	3,575	21	952,436	24,916	1843,787	0	200,647	200,647	99,712	0	0	0	0	0	0	0
13:26:22	10,717	1845,627	10,039	9,863	8,655	3,563	3,575	21	952,436	24,916	1843,789	0	200,647	200,647	99,712	0	0	0	0	0	0	0
13:26:22	-87,792	1844,749	9,941	9,863	8,655	3,554	3,574	21	952,436	24,916	1843,79	0	200,647	200,647	99,712	0	0	0	0	0	0	0
13:26:22	33,178	1845,081	9,99	9,863	8,655	3,557	3,574	21	952,436	24,916	1843,791	0	200,647	200,647	99,712	0	0	0	0	0	0	0
13:26:22	35,571	1845,437	9,941	9,814	8,659	3,561	3,574	21	952,436	24,916	1843,793	0	200,647	200,647	99,712	0	0	0	0	0	0	0
13:26:22	-87,792	1844,559	9,843	9,863	8,659	3,552	3,573	21	952,436	24,916	1843,793	0	200,647	200,647	99,712	0	0	0	0	0	0	0
13:26:22	0	1844,559	9,843	9,814	8,659	3,552	3,573	21	952,436	24,916	1843,794	0	200,647	200,647	99,712	0	0	0	0	0	0	0
13:26:22	131,689	1845,876	9,99	9,961	8,659	3,565	3,573	21	952,436	24,916	1843,796	0	200,647	200,647	99,712	0	0	0	0	0	0	0
13:26:22	-68,762	1845,188	9,99	9,863	8,655	3,558	3,572	21	952,436	24,916	1843,798	0	200,647	200,647	99,712	0	0	0	0	0	0	0
13:26:22	33,19	1845,52	10,039	10,058	8,655	3,562	3,572	21	952,436	24,916	1843,799	0	200,647	200,647	99,712	0	0	0	0	0	0	0
13:26:22	0	1845,52	10,039	10,009	8,655	3,562	3,572	21	952,436	24,916	1843,801	0	200,647	200,647	99,712	0	0	0	0	0	0	0
13:26:22	-43,896	1845,081	9,99	9,863	8,655	3,557	3,572	21	952,436	24,916	1843,802	0	200,647	200,647	99,712	0	0	0	0	0	0	0
13:26:22	0	1845,081	9,99	10,009	8,655	3,557	3,571	21	952,436	24,916	1843,804	0	200,647	200,647	99,712	0	0	0	0	0	0	0
13:26:22	0	1845,081	9,99	9,961	8,655	3,557	3,571	21	952,436	24,916	1843,805	0	200,647	200,647	99,712	0	0	0	0	0	0	0
13:26:22	0	1845,081	9,99	9,961	8,655	3,557	3,571	21	952,436	24,916	1843,806	0	200,647	200,647	99,712	0	0	0	0	0	0	0
13:26:22	-43,884	1844,642	9,941	9,961	8,655	3,553	3,57	21	952,436	24,916	1843,807	0	200,647	200,647	99,712	0	0	0	0	0	0	0
13:26:22	43,884	1845,081	9,99	9,961	8,655	3,557	3,57	21	952,436	24,916	1843,808	0	200,647	200,647	99,712	0	0	0	0	0	0	0
13:26:23	-43,884	1844,642	9,941	9,863	8,655	3,553	3,57	21	952,436	24,916	1843,809	0	200,647	200,647	99,712	0	0	0	0	0	0	0
13:26:23	43,884	1845,081	9,99	9,961	8,655	3,557	3,57	21	952,436	24,916	1843,81	0	200,647	200,647	99,712	0	0	0	0	0	0	0
13:26:23	0	1845,081	9,99	9,863	8,655	3,557	3,569	21	952,436	24,916	1843,812	0	200,647	200,647	99,712	0	0	0	0	0	0	0
13:26:23	-54,626	1844,535	9,941	9,814	8,654	3,551	3,569	21	952,436	24,916	1843,813	0	200,647	200,647	99,712	0	0	0	0	0	0	0
13:26:23	-77,05	1843,764	9,843	9,716	8,655	3,543	3,568	21	952,436	24,916	1843,764	0	200,647	200,647	99,712	0	0	0	0	0	0	0
13:26:23	87,792	1844,642	9,941	9,814	8,655	3,553	3,568	21	952,436	24,916	1843,765	0	200,647	200,647	99,712	0	0	0	0	0	0	0
13:26:23	175,598	1846,398	10,136	10,156	8,655	3,571	3,568	21	952,436	24,916	1843,768	0	200,647	200,647	99,712	0	0	0	0	0	0	0
13:26:23	263,525	1849,034	10,429	10,4	8,655	3,598	3,569	21	952,436	24,916	1843,773	0	200,647	200,647	99,712	0	0	0	0	0	0	0
13:26:23	255,261	1851,586	10,625	10,84	8,659	3,624	3,57	21	952,436	24,916	1843,781	0	200,647	200,647	99,712	0	0	0	0	0	0	0
13:26:23	528,906	1856,875	11,113	11,377	8,664	3,679	3,572	21	952,436	24,916	1843,794	0	200,647	200,647	99,712	0	0	0	0	0	0	0
13:26:23	518,615	1862,061	11,504	12,06	8,674	3,732	3,575	21	952,436	24,916	1843,812	0	200,647	200,647	99,712	0	0	0	0	0	0	0
13:26:23	812,414	1870,186	12,041	12,646	8,692	3,816	3,58	21	952,436	24,916	1843,839	0	200,647	200,647	99,712	0	0	0	0	0	0	0
13:26:23	848,73	1878,673	12,529	13,379	8,715	3,903	3,586	21	952,436	24,916	1843,873	0	200,647	200,647	99,712	0	0	0	0	0	0	0
13:26:23	868,884	1887,362	12,92	13,72	8,745	3,993	3,594	21	952,436	24,916	1843,917	0	200,647	200,647	99,712	0	0	0	0	0	0	0
13:26:23	751,55	1894,877	13,017	14,258	8,782	4,07	3,604	21	952,436	24,916	1843,968	0	200,647	200,647	99,712	0	0	0	0	0	0	0
13:26:23	804,467	1902,922	13,164	14,453	8,82	4,153	3,614	21	952,436	24,916	1844,027	0	200,647	200,647	99,712	0	0	0	0	0	0	0
13:26:23	1158,032	1914,502	13,603	15,088	8,863	4,273	3,627	21	952,436	24,916	1844,097	0	200,647	200,647	99,712	0	0	0	0	0	0	0
13:26:23	854,016	1923,042	13,799	15,332	8,902	4,361	3,642	21	952,436	24,916	1844,176	0	200,647	200,647	99,712	0	0	0	0	0	0	0
13:26:23	1293,603	1935,978	14,287	15,722	8,95	4,494	3,658	21	952,436	24,916	1844,268	0	200,647	200,647	99,712	0	0	0	0	0	0	0
13:26:23	939,086	1945,369	14,482	16,015	8,993	4,591	3,677	21	952,436	24,916	1844,369	0	200,647	200,647	99,712	0	0	0	0	0	0	0
13:26:23	1161,328	1956,983	14,922	16,601	9,036	4,711	3,697	21	952,436	24,916	1844,482	0	200,647	200,647	99,712	0	0	0	0	0	0	0
13:26:23	1294,287	1969,925	15,41	17,041	9,084	4,844	3,719	21	952,436	24,916	1844,607	0	200,647	200,647	99,712	0	0	0	0	0	0	0
13:26:23	1241,198	1982,337	15,849	17,48	9,131	4,972	3,744	21	952,436	24,916	1844,745	0	200,647	200,647	99,712	0	0	0	0	0	0	0
13:26:23	1143,872	1993,776	16,093	18,261	9,183	5,09	3,77	21	952,436	24,916	1844,894	0	200,647	200,647	99,712	0	0	0	0	0	0	0
13:26:23	1303,393	2006,81	16,533	18,652	9,234	5,224	3,799	21	951,976	24,916	1845,056	0	200,647	200,647	99,712	0	0	0	0	0	0	0
13:26:23	1272,021	2019,53	16,924	19,043	9,286	5,355	3,829	21	951,976	24,916	1845,23	0	200,647	200,647	99,712	0	0	0	0	0	0	0
13:26:23	1396,106	2033,491	17,558	19,531	9,331	5,499	3,862	21	951,976	24,916	1845,419	0	200,647	200,647	99,712	0	0	0	0	0	0	0
13:26:23	1539,611	2048,888	18,34	20,263	9,378	5,658	3,897	21	951,976	24,916	1845,622	0	200,647	200,647	99,712	0	0	0	0	0	0	0
13:26:23	1311,352	2062,001	18,877	20,605	9,423	5,793	3,934	21	951,976	24,916	1845,838	0	200,647	200,647	99,712	0	0	0	0	0	0	0
13:26:23	1341,65	2075,418	19,463	21,289	9,468	5,932	3,974	21	951,976	24,916	1846,068	0	200,647	200,647	99,712	0	0	0	0	0	0	0
13:26:23	1048,266	2085,9	19,756	21,631	9,512	6,04	4,014	21	951,976	24,916	1846,308	0	200,647	200,647	99,712	0	0	0	0	0	0	0
13:26:23	1530,371	2101,204	20,488	22,314	9,56	6,197	4,057	21	951,976	24,916	1846,563	0	200,647	200,647	99,712	0	0	0	0	0	0	0
13:26:23	1246,02	2113,664	20,928	22,656	9,607	6,326	4,101	21	951,976	24,916	1846,83	0	200,647	200,647	99,712	0	0	0	0	0	0	0
13:26:23	1214,77	2125,812	21,318	23,144	9,655	6,451	4,148	21	951,976	24,916	1847,108	0	200,647	200,647	99,712	0	0	0	0	0	0	0
13:26:23	1004,467	2135,857	21,416	22,851	9,706	6,555	4,195	21	951,976	24,916	1847,397	0	200,701	200,701	99,712	0	0	0	0	0	0	0
13:26:23	846,899	2144,326	21,416	22,998	9,754	6,642	4,243	21	951,976	24,916	1847,694	0	200,701	200,701	99,712	0	0	0	0	0	0	0
13:26:23	848,095	2152,807	21,416	22,998	9,801	6,729	4,291	21	951,976	24,916	1847,999	0	200,701	200,701	99,712	0	0	0	0	0	0	0
13:26:23	1301,416	2165,821	21,806	23,291	9,854	6,864	4,342	21	951,976	24,916	1848,317	0	200,701	200,701	99,712	0	0	0	0	0	0	0
13:26:23	999,682	2175,817	22,051	23,535	9,897	6,967	4,393	21	951,976	24,916	1848,645	0	200,701	200,701	99,712	0	0	0	0	0	0	0
13:26:23	775,268	2183,57	22,148	23,633	9,936	7,047	4,445	21	951,976	24,916	1848,98	0	200,701	200,701	99,712	0	0	0	0	0	0	0
13:26:23	1282,348	2196,394	22,783	24,316	9,974	7,179	4,499	21	951,976	24,916	1849,327	0	200,701	200,701	99,712	0	0	0	0	0	0	0
13:26:23	999,707	2206,391	23,125	24,609	10,012	7,282	4,554	21	951,976	24,916	1849,684	0	200,701	200,701	99,712	0	0	0	0	0	0	0
13:26:23	1088,476	2217,276	23,564	24,707	10,05	7,394	4,609	21	951,976	24,916	1850,052	0	200,701	200,701	99,712	0	0	0	0	0	0	0
13:26:23	967,749	2226,953	23,955	25	10,083	7,494	4,666	21	951,976	24,916	1850,429	0	200,701	200,701	99,712	0	0	0	0	0	0	0
13:26:23	987,866	2236,832	24,297	25,537	10,121	7,596	4,723	21	951,976	24,916	1850,815	0	200,701	200,701	99,712	0	0	0	0	0	0	0
13:26:23	958,447	2246,416	24,687	25,879	10,154	7,695	4,782	21	951,976	24,916	1851,211	0	200,701	200,701	99,712	0	0	0	0	0	0	0
13:26:23	1017,846	2256,595	25,078	26,269	10,19	7,799	4,841	21	951,976	24,916	1851,616	0	200,701	200,701	99,712	0	0	0	0	0	0	0
13:26:23	1044,97	2267,044	25,566	26,562	10,222	7,907	4,901	21	951,976	24,916	1852,031	0	200,701	200,701	99,712	0	0	0	0	0	0	0
13:26:23	752,954	2274,574	25,762	26,562	10,254	7,985	4,961	21	951,976	24,916	1852,454	0	200,701	200,701	99,712	0	0	0	0	0	0	0
13:26:23	606,86	2280,642	25,713	26,465	10,291	8,047	5,022	21	951,976	24,916	1852,882	0	200,701	200,701	99,712	0	0	0	0	0	0	0
13:26:23	764,501	2288,287	25,859	26,611	10,326	8,126	5,083	21	951,976	24,916	1853,317	0	200,701	200,701	99,712	0	0	0	0	0	0	0
13:26:23	818,994	2296,477	26,055	26,709	10,361	8,211	5,144	21	951,976	24,916	1853,761	0	200,701	200,701	99,712	0	0	0	0	0	0	0
13:26:23	685,4	2303,331	26,201	26,904	10,392	8,281	5,206	21	951,976	24,916	1854,21	0	200,701	200,701	99,712	0	0	0	0	0	0	0
13:26:23	667,895	2310,01	26,396	27,148	10,419	8,35	5,267	21	951,976	24,916	1854,666	0	200,701	200,701	99,712	0	0	0	0	0	0	0
13:26:23	771,069	2317,721	26,738	27,441	10,443	8,43	5,329	21	951,976	24,916	1855,129	0	200,701	200,701	99,712	0	0	0	0	0	0	0
13:26:23	825,61	2325,977	27,178	27,685	10,466	8,515	5,392	21	951,976	24,916	1855,6	0	200,701	200,701	99,712	0	0	0	0	0	0	0
13:26:23	578,222	2331,759	27,373	27,93	10,488	8,574	5,454	21	951,976	24,916	1856,076	0	200,701	200,701	99,712	0	0	0	0	0	0	0
13:26:23	739,599	2339,155	27,715	28,125	10,511	8,651	5,517	21	951,976	24,916	1856,559	0	200,701	200,701	99,712	0	0	0	0	0	0	0
13:26:23	509,179	2344,247	27,812	28,125	10,534	8,703	5,579	21	951,976	24,916	1857,047	0	200,701	200,701	99,712	0	0	0	0	0	0	0
13:26:23	559,179	2349,839	27,959	28,32	10,557	8,761	5,642	21	951,976	24,916	1857,54	0	200,701	200,701	99,712	0	0	0	0	0	0	0
13:26:23	482,153	2354,661	27,959	28,174	10,584	8,81	5,704	21	951,976	24,916	1858,037	0	200,701	200,701	99,712	0	0	0	0	0	0	0
13:26:23	418,75	2358,848	27,959	28,223	10,608	8,854	5,765	21	951,976	24,916	1858,538	0	200,701	200,701	99,712	0	0	0	0	0	0	0
13:26:23	711,23	2365,96	28,35	28,711	10,626	8,927	5,827	21	951,976	24,916	1859,045	0	200,701	200,701	99,712	0	0	0	0	0	0	0
13:26:23	357,568	2369,536	28,447	28,711	10,641	8,964	5,889	21	951,976	24,916	1859,556	0	200,701	200,701	99,712	0	0	0	0	0	0	0
13:26:23	543,725	2374,973	28,691	28,857	10,658	9,02	5,95	21	951,976	24,916	1860,071	0	200,701	200,701	99,712	0	0	0	0	0	0	0
13:26:23	403,735	2379,011	28,935	29,248	10,668	9,061	6,011	21	951,976	24,916	1860,59	0	200,701	200,701	99,712	0	0	0	0	0	0	0
13:26:23	435,546	2383,366	29,131	29,199	10,682	9,106	6,072	21	951,976	24,916	1861,113	0	200,701	200,701	99,712	0	0	0	0	0	0	0
13:26:23	499,414	2388,36	29,473	29,541	10,691	9,158	6,133	21	951,976	24,916	1861,64	0	200,701	200,701	99,712	0	0	0	0	0	0	0
13:26:23	347,216	2391,832	29,57	29,59	10,705	9,194	6,193	21	951,976	24,916	1862,17	0	200,701	200,701	99,712	0	0	0	0	0	0	0
13:26:23	263,891	2394,471	29,57	29,736	10,72	9,221	6,252	21	951,976	24,916	1862,703	0	200,701	200,701	99,712	0	0	0	0	0	0	0
13:26:23	187,011	2396,341	29,424	29,541	10,738	9,24	6,311	21	951,976	24,916	1863,236	0	200,701	200,701	99,712	0	0	0	0	0	0	0
13:26:23	-30,053	2396,041	29,131	29,248	10,752	9,237	6,368	21	951,976	24,916	1863,769	0	200,701	200,701	99,712	0	0	0	0	0	0	0
13:26:23	189,013	2397,931	28,984	29,053	10,771	9,257	6,425	21	951,976	24,916	1864,303	0	200,701	200,701	99,712	0	0	0	0	0	0	0
13:26:23	168,53	2399,616	28,984	29,004	10,78	9,274	6,48	21	951,976	24,916	1864,838	0	200,701	200,701	99,712	0	0	0	0	0	0	0
13:26:23	345,019	2403,067	29,082	29,004	10,794	9,309	6,536	21	951,976	24,916	1865,377	0	200,701	200,701	99,712	0	0	0	0	0	0	0
13:26:23	71,85	2403,785	28,984	29,102	10,803	9,317	6,59	21	951,976	24,916	1865,915	0	200,701	200,701	99,712	0	0	0	0	0	0	0
13:26:23	307,983	2406,865	29,131	29,199	10,813	9,349	6,645	21	951,976	24,916	1866,456	0	200,701	200,701	99,712	0	0	0	0	0	0	0
13:26:23	449,755	2411,362	29,424	29,59	10,822	9,395	6,698	21	951,976	24,916	1867,001	0	200,701	200,701	99,712	0	0	0	0	0	0	0
13:26:23	275,463	2414,117	29,619	29,736	10,827	9,423	6,752	21	951,976	24,916	1867,548	0	200,701	200,701	99,712	0	0	0	0	0	0	0
13:26:23	83,227	2414,949	29,619	29,687	10,831	9,432	6,804	21	951,976	24,916	1868,096	0	200,701	200,701	99,712	0	0	0	0	0	0	0
13:26:23	452,319	2419,473	29,912	29,883	10,841	9,479	6,857	21	951,976	24,916	1868,647	0	200,701	200,701	99,712	0	0	0	0	0	0	0
13:26:23	85,449	2420,327	29,912	29,883	10,846	9,487	6,908	21	951,976	24,916	1869,199	0	200,701	200,701	99,712	0	0	0	0	0	0	0
13:26:23	166,528	2421,992	29,912	29,932	10,855	9,505	6,959	21	951,976	24,916	1869,751	0	200,701	200,701	99,712	0	0	0	0	0	0	0
13:26:23	227,343	2424,266	30,059	30,225	10,86	9,528	7,01	21	951,976	24,916	1870,306	0	200,701	200,701	99,712	0	0	0	0	0	0	0
13:26:23	24,633	2424,512	29,912	29,883	10,869	9,531	7,059	21	951,976	24,916	1870,86	0	200,701	200,701	99,712	0	0	0	0	0	0	0
13:26:23	-11,547	2424,397	29,814	29,785	10,873	9,529	7,108	21	951,976	24,916	1871,414	0	200,701	200,701	99,712	0	0	0	0	0	0	0
13:26:23	168,701	2426,084	29,814	29,883	10,883	9,547	7,155	21	951,976	24,916	1871,968	0	200,701	200,701	99,712	0	0	0	0	0	0	0
13:26:23	94,628	2427,03	29,912	29,98	10,883	9,557	7,202	21	951,976	24,916	1872,523	0	200,701	200,701	99,712	0	0	0	0	0	0	0
13:26:23	85,4	2427,884	29,912	29,883	10,888	9,565	7,249	21	951,976	24,916	1873,079	0	200,701	200,701	99,712	0	0	0	0	0	0	0
13:26:23	46,289	2428,347	29,961	29,98	10,888	9,57	7,294	21	951,976	24,916	1873,634	0	200,701	200,701	99,712	0	0	0	0	0	0	0
13:26:23	190,405	2430,251	30,156	30,127	10,888	9,59	7,339	21	951,976	24,916	1874,191	0	200,701	200,701	99,712	0	0	0	0	0	0	0
13:26:23	0	2430,251	30,156	30,127	10,888	9,59	7,383	21	951,976	24,916	1874,747	0	200,701	200,701	99,712	0	0	0	0	0	0	0
13:26:23	37,036	2430,621	30,107	30,078	10,892	9,594	7,427	21	951,976	24,916	1875,303	0	200,701	200,701	99,712	0	0	0	0	0	0	0
13:26:23	-48,413	2430,137	30,059	30,078	10,892	9,589	7,469	21	951,976	24,916	1875,857	0	200,701	200,701	99,712	0	0	0	0	0	0	0
13:26:23	-57,641	2429,561	29,912	29,785	10,897	9,583	7,511	21	951,976	24,916	1876,411	0	200,701	200,701	99,712	0	0	0	0	0	0	0
13:26:23	0	2429,561	29,912	29,883	10,897	9,583	7,551	21	951,976	24,916	1876,964	0	200,701	200,701	99,712	0	0	0	0	0	0	0
13:26:23	227,441	2431,835	30,059	29,98	10,902	9,606	7,592	21	951,976	24,916	1877,519	0	200,701	200,701	99,712	0	0	0	0	0	0	0
13:26:23	-142,041	2430,415	29,912	29,883	10,902	9,591	7,631	21	951,976	24,916	1878,072	0	200,701	200,701	99,712	0	0	0	0	0	0	0
13:26:23	0	2430,415	29,912	29,883	10,902	9,591	7,669	21	951,976	24,916	1878,624	0	200,701	200,701	99,712	0	0	0	0	0	0	0
13:26:23	142,041	2431,835	30,059	29,98	10,902	9,606	7,707	21	951,976	24,916	1879,178	0	200,701	200,701	99,712	0	0	0	0	0	0	0
13:26:23	-180,102	2430,034	29,961	29,883	10,897	9,587	7,744	21	951,976	24,916	1879,728	0	200,701	200,701	99,712	0	0	0	0	0	0	0
13:26:23	94,677	2430,981	30,059	29,932	10,897	9,597	7,78	21	951,976	24,916	1880,28	0	200,701	200,701	99,712	0	0	0	0	0	0	0
13:26:24	48,413	2431,465	30,107	30,127	10,897	9,602	7,816	21	951,976	24,916	1880,831	0	200,701	200,701	99,712	0	0	0	0	0	0	0
13:26:24	-47,363	2430,991	30,059	29,932	10,897	9,597	7,851	21	951,976	24,916	1881,381	0	200,701	200,701	99,712	0	0	0	0	0	0	0
13:26:24	-143,066	2429,561	29,912	29,883	10,897	9,583	7,885	21	951,976	24,916	1881,929	0	200,701	200,701	99,712	0	0	0	0	0	0	0
13:26:24	47,338	2430,034	29,961	29,736	10,897	9,587	7,918	21	951,976	24,916	1882,477	0	200,701	200,701	99,712	0	0	0	0	0	0	0
13:26:24	227,441	2432,308	30,107	30,078	10,902	9,611	7,952	21	951,976	24,916	1883,027	0	200,701	200,701	99,712	0	0	0	0	0	0	0
13:26:24	-142,016	2430,888	29,961	29,883	10,902	9,596	7,984	21	951,976	24,916	1883,575	0	200,701	200,701	99,712	0	0	0	0	0	0	0
13:26:24	-47,363	2430,415	29,912	29,883	10,902	9,591	8,015	21	951,976	24,916	1884,122	0	200,701	200,701	99,712	0	0	0	0	0	0	0
13:26:24	142,041	2431,835	30,059	30,078	10,902	9,606	8,047	21	951,976	24,916	1884,669	0	200,701	200,701	99,712	0	0	0	0	0	0	0
13:26:24	0	2431,835	30,059	29,98	10,902	9,606	8,077	21	951,976	24,916	1885,217	0	200,701	200,701	99,712	0	0	0	0	0	0	0
13:26:24	-142,041	2430,415	29,912	29,785	10,902	9,591	8,107	21	951,976	24,916	1885,762	0	200,701	200,701	99,712	0	0	0	0	0	0	0
13:26:24	47,363	2430,888	29,961	29,98	10,902	9,596	8,136	21	951,976	24,916	1886,307	0	200,701	200,701	99,712	0	0	0	0	0	0	0
13:26:24	94,677	2431,835	30,059	29,932	10,902	9,606	8,165	21	951,976	24,916	1886,853	0	200,701	200,701	99,712	0	0	0	0	0	0	0
13:26:24	0	2431,835	30,059	29,932	10,902	9,606	8,193	21	951,976	24,916	1887,398	0	200,701	200,701	99,712	0	0	0	0	0	0	0
13:26:24	0	2431,835	30,059	29,98	10,902	9,606	8,221	21	951,976	24,916	1887,942	0	200,701	200,701	99,712	0	0	0	0	0	0	0
13:26:24	0	2431,835	30,059	29,883	10,902	9,606	8,248	21	951,976	24,916	1888,486	0	200,701	200,701	99,712	0	0	0	0	0	0	0
13:26:24	0	2431,835	30,059	30,078	10,902	9,606	8,275	21	951,976	24,916	1889,029	0	200,701	200,701	99,712	0	0	0	0	0	0	0
13:26:24	0	2431,835	30,059	30,078	10,902	9,606	8,301	21	951,976	24,916	1889,572	0	200,701	200,701	99,712	0	0	0	0	0	0	0
13:26:24	-94,677	2430,888	29,961	29,736	10,902	9,596	8,326	21	951,976	24,916	1890,113	0	200,701	200,701	99,712	0	0	0	0	0	0	0
13:26:24	-47,363	2430,415	29,912	29,736	10,902	9,591	8,351	21	951,976	24,916	1890,654	0	200,701	200,701	99,712	0	0	0	0	0	0	0
13:26:24	189,379	2432,308	30,107	29,98	10,902	9,611	8,376	21	951,976	24,916	1891,195	0	200,701	200,701	99,712	0	0	0	0	0	0	0
13:26:24	-189,379	2430,415	29,912	29,736	10,902	9,591	8,399	21	951,976	24,916	1891,735	0	200,701	200,701	99,712	0	0	0	0	0	0	0
13:26:24	0	2430,415	29,912	29,687	10,902	9,591	8,423	21	951,976	24,916	1892,273	0	200,701	200,701	99,712	0	0	0	0	0	0	0
13:26:24	-94,653	2429,468	29,814	29,736	10,902	9,582	8,446	21,4	951,976	24,916	1892,81	0	200,701	200,701	99,712	0	0	0	0	0	0	0
13:26:24	9,252	2429,561	29,912	29,883	10,897	9,583	8,468	21,4	951,976	24,916	1893,347	0	200,701	200,701	99,712	0	0	0	0	0	0	0
13:26:24	0	2429,561	29,912	29,736	10,897	9,583	8,49	21,4	951,976	24,916	1893,883	0	200,701	200,701	99,712	0	0	0	0	0	0	0
13:26:24	-236,669	2427,194	29,668	29,443	10,897	9,558	8,511	21,4	951,976	24,916	1894,417	0	200,701	200,701	99,712	0	0	0	0	0	0	0
13:26:24	95,727	2428,151	29,766	29,59	10,897	9,568	8,531	21,4	951,976	24,916	1894,95	0	200,701	200,701	99,712	0	0	0	0	0	0	0
13:26:24	47,314	2428,624	29,814	29,736	10,897	9,573	8,552	21,4	951,976	24,916	1895,484	0	200,701	200,701	99,712	0	0	0	0	0	0	0
13:26:24	-143,042	2427,194	29,668	29,59	10,897	9,558	8,572	21,4	951,976	24,916	1896,016	0	200,701	200,701	99,712	0	0	0	0	0	0	0
13:26:24	94,653	2428,14	29,766	29,687	10,897	9,568	8,591	21,4	951,976	24,916	1896,548	0	200,701	200,701	99,712	0	0	0	0	0	0	0
13:26:24	142,016	2429,561	29,912	29,785	10,897	9,583	8,611	21,4	951,976	24,916	1897,081	0	200,701	200,701	99,712	0	0	0	0	0	0	0
13:26:24	48,388	2430,045	29,961	29,883	10,897	9,588	8,63	21,4	951,976	24,916	1897,614	0	200,701	200,701	99,712	0	0	0	0	0	0	0
13:26:24	-143,066	2428,614	29,814	29,785	10,897	9,573	8,648	21,4	951,976	24,916	1898,145	0	204,331	204,331	99,727	0	0	0	0	0	0	0
13:26:24	0	2428,614	29,814	29,687	10,897	9,573	8,666	21,4	951,976	24,916	1898,675	0	204,331	204,331	99,727	0	0	0	0	0	0	0
13:26:24	-47,338	2428,14	29,766	29,59	10,897	9,568	8,684	21,4	951,976	24,916	1899,205	0	204,331	204,331	99,727	0	0	0	0	0	0	0
13:26:24	47,338	2428,614	29,814	29,687	10,897	9,573	8,701	21,4	951,976	24,916	1899,734	0	204,331	204,331	99,727	0	0	0	0	0	0	0
13:26:24	94,677	2429,561	29,912	29,736	10,897	9,583	8,719	21,4	951,976	24,916	1900,264	0	204,331	204,331	99,727	0	0	0	0	0	0	0
13:26:24	0	2429,561	29,912	29,736	10,897	9,583	8,736	21,4	951,976	24,916	1900,793	0	204,331	204,331	99,727	0	0	0	0	0	0	0
13:26:24	-94,677	2428,614	29,814	29,736	10,897	9,573	8,752	21,4	951,976	24,916	1901,321	0	204,331	204,331	99,727	0	0	0	0	0	0	0
13:26:24	180,078	2430,415	29,912	29,785	10,902	9,591	8,768	21,4	951,976	24,916	1901,85	0	204,331	204,331	99,727	0	0	0	0	0	0	0
13:26:24	0	2430,415	29,912	29,883	10,902	9,591	8,785	21,4	951,976	24,916	1902,379	0	204,331	204,331	99,727	0	0	0	0	0	0	0
13:26:24	0	2430,415	29,912	29,785	10,902	9,591	8,8	21,4	951,976	24,916	1902,907	0	204,331	204,331	99,727	0	0	0	0	0	0	0
13:26:24	0	2430,415	29,912	29,883	10,902	9,591	8,816	21,4	951,976	24,916	1903,434	0	204,331	204,331	99,727	0	0	0	0	0	0	0
13:26:24	0	2430,415	29,912	29,883	10,902	9,591	8,831	21,4	951,976	24,916	1903,961	0	204,331	204,331	99,727	0	0	0	0	0	0	0
13:26:24	0	2430,415	29,912	29,736	10,902	9,591	8,846	21,4	951,976	24,916	1904,488	0	204,331	204,331	99,727	0	0	0	0	0	0	0
13:26:24	47,363	2430,888	29,961	29,883	10,902	9,596	8,861	21,4	951,976	24,916	1905,014	0	204,331	204,331	99,727	0	0	0	0	0	0	0
13:26:24	0	2430,888	29,961	29,932	10,902	9,596	8,875	21,4	951,976	24,916	1905,54	0	204,331	204,331	99,727	0	0	0	0	0	0	0
13:26:24	94,677	2431,835	30,059	30,078	10,902	9,606	8,89	21,4	951,976	24,916	1906,066	0	204,331	204,331	99,727	0	0	0	0	0	0	0
13:26:24	0	2431,835	30,059	29,932	10,902	9,606	8,904	21,4	951,976	24,916	1906,592	0	204,331	204,331	99,727	0	0	0	0	0	0	0
13:26:24	0	2431,835	30,059	29,932	10,902	9,606	8,917	21,4	951,976	24,916	1907,117	0	204,331	204,331	99,727	0	0	0	0	0	0	0
13:26:24	-142,041	2430,415	29,912	29,932	10,902	9,591	8,931	21,4	951,976	24,916	1907,641	0	204,331	204,331	99,727	0	0	0	0	0	0	0
13:26:24	0	2430,415	29,912	29,883	10,902	9,591	8,944	21,4	951,976	24,916	1908,163	0	204,331	204,331	99,727	0	0	0	0	0	0	0
13:26:24	0	2430,415	29,912	29,883	10,902	9,591	8,956	21,4	951,976	24,916	1908,685	0	204,331	204,331	99,727	0	0	0	0	0	0	0
13:26:24	0	2430,415	29,912	29,785	10,902	9,591	8,969	21,4	951,976	24,916	1909,207	0	204,331	204,331	99,727	0	0	0	0	0	0	0
13:26:24	47,363	2430,888	29,961	29,883	10,902	9,596	8,981	21,4	951,976	24,916	1909,729	0	204,331	204,331	99,727	0	0	0	0	0	0	0
13:26:24	-47,363	2430,415	29,912	29,883	10,902	9,591	8,993	21,4	951,976	24,916	1910,249	0	204,331	204,331	99,727	0	0	0	0	0	0	0
13:26:24	47,363	2430,888	29,961	29,98	10,902	9,596	9,005	21,4	951,976	24,916	1910,77	0	204,331	204,331	99,727	0	0	0	0	0	0	0
13:26:24	0	2430,888	29,961	29,785	10,902	9,596	9,016	21,4	951,976	24,916	1911,29	0	204,331	204,331	99,727	0	0	0	0	0	0	0
13:26:24	0	2430,888	29,961	29,785	10,902	9,596	9,028	21,4	951,976	24,916	1911,81	0	204,331	204,331	99,727	0	0	0	0	0	0	0
13:26:24	-142,016	2429,468	29,814	29,785	10,902	9,582	9,039	21,4	951,976	24,916	1912,328	0	204,331	204,331	99,727	0	0	0	0	0	0	0
13:26:24	-105,004	2428,418	29,619	29,541	10,906	9,571	9,049	21,4	951,976	24,916	1912,844	0	204,331	204,331	99,727	0	0	0	0	0	0	0
13:26:24	84,326	2429,261	29,619	29,59	10,911	9,58	9,059	21,4	951,976	24,916	1913,36	0	204,331	204,331	99,727	0	0	0	0	0	0	0
13:26:24	-84,326	2428,418	29,619	29,687	10,906	9,571	9,069	21,4	951,976	24,916	1913,875	0	204,331	204,331	99,727	0	0	0	0	0	0	0
13:26:24	284,008	2431,258	29,912	29,785	10,906	9,6	9,08	21,4	951,976	24,916	1914,392	0	204,331	204,331	99,727	0	0	0	0	0	0	0
13:26:24	-142,016	2429,838	29,766	29,736	10,906	9,585	9,09	21,4	951,976	24,916	1914,908	0	204,331	204,331	99,727	0	0	0	0	0	0	0
13:26:24	142,016	2431,258	29,912	29,883	10,906	9,6	9,1	21,4	951,976	24,916	1915,424	0	204,331	204,331	99,727	0	0	0	0	0	0	0
13:26:24	0	2431,258	29,912	29,736	10,906	9,6	9,11	21,4	951,976	24,916	1915,94	0	204,331	204,331	99,727	0	0	0	0	0	0	0
13:26:24	47,363	2431,732	29,961	29,883	10,906	9,605	9,119	21,4	951,976	24,916	1916,456	0	204,331	204,331	99,727	0	0	0	0	0	0	0
13:26:24	-142,041	2430,311	29,814	29,687	10,906	9,59	9,129	21,4	951,976	24,916	1916,969	0	204,331	204,331	99,727	0	0	0	0	0	0	0
13:26:24	94,677	2431,258	29,912	29,785	10,906	9,6	9,138	21,4	951,976	24,916	1917,484	0	204,331	204,331	99,727	0	0	0	0	0	0	0
13:26:24	47,363	2431,732	29,961	29,785	10,906	9,605	9,147	21,4	951,976	24,916	1917,998	0	204,331	204,331	99,727	0	0	0	0	0	0	0
13:26:24	94,702	2432,679	30,059	29,932	10,906	9,615	9,156	21,4	951,976	24,916	1918,513	0	204,331	204,331	99,727	0	0	0	0	0	0	0
13:26:24	84,35	2433,522	30,059	29,785	10,911	9,623	9,165	21,4	951,976	24,916	1919,027	0	204,331	204,331	99,727	0	0	0	0	0	0	0
13:26:24	-236,743	2431,155	29,814	29,687	10,911	9,599	9,174	21,4	951,976	24,916	1919,539	0	204,331	204,331	99,727	0	0	0	0	0	0	0
13:26:24	0	2431,155	29,814	29,785	10,911	9,599	9,182	21,4	951,976	24,916	1920,051	0	204,331	204,331	99,727	0	0	0	0	0	0	0
13:26:24	236,743	2433,522	30,059	29,932	10,911	9,623	9,191	21,4	951,976	24,916	1920,565	0	204,331	204,331	99,727	0	0	0	0	0	0	0
13:26:24	-94,677	2432,576	29,961	29,932	10,911	9,614	9,199	21,4	951,976	24,916	1921,077	0	204,331	204,331	99,727	0	0	0	0	0	0	0
13:26:24	0	2432,576	29,961	29,883	10,911	9,614	9,207	21,4	951,976	24,916	1921,588	0	204,331	204,331	99,727	0	0	0	0	0	0	0
13:26:24	-142,065	2431,155	29,814	29,736	10,911	9,599	9,215	21,4	951,976	24,916	1922,098	0	204,331	204,331	99,727	0	0	0	0	0	0	0
13:26:24	94,702	2432,102	29,912	29,785	10,911	9,609	9,223	21,4	951,976	24,916	1922,608	0	204,331	204,331	99,727	0	0	0	0	0	0	0
13:26:24	47,363	2432,576	29,961	29,883	10,911	9,614	9,23	21,4	951,976	24,916	1923,118	0	204,331	204,331	99,727	0	0	0	0	0	0	0
13:26:24	-142,065	2431,155	29,814	29,785	10,911	9,599	9,238	21,4	951,976	24,916	1923,626	0	204,331	204,331	99,727	0	0	0	0	0	0	0
13:26:24	-47,338	2430,682	29,766	29,687	10,911	9,594	9,245	21,4	951,976	24,916	1924,133	0	204,331	204,331	99,727	0	0	0	0	0	0	0
13:26:24	47,338	2431,155	29,814	29,785	10,911	9,599	9,251	21,4	951,976	24,916	1924,64	0	204,331	204,331	99,727	0	0	0	0	0	0	0
13:26:24	-47,338	2430,682	29,766	29,736	10,911	9,594	9,258	21,4	951,976	24,916	1925,146	0	204,331	204,331	99,727	0	0	0	0	0	0	0
13:26:24	47,338	2431,155	29,814	29,785	10,911	9,599	9,265	21,4	951,976	24,916	1925,652	0	204,331	204,331	99,727	0	0	0	0	0	0	0
13:26:24	-142,016	2429,735	29,668	29,687	10,911	9,584	9,271	21,4	951,976	24,916	1926,156	0	204,331	204,331	99,727	0	0	0	0	0	0	0
13:26:24	0	2429,735	29,668	29,59	10,911	9,584	9,277	21,4	951,976	24,916	1926,659	0	204,331	204,331	99,727	0	0	0	0	0	0	0
13:26:24	236,718	2432,102	29,912	29,736	10,911	9,609	9,284	21,4	951,976	24,916	1927,165	0	204,331	204,331	99,727	0	0	0	0	0	0	0
13:26:24	-94,702	2431,155	29,814	29,785	10,911	9,599	9,29	21,4	951,976	24,916	1927,669	0	204,331	204,331	99,727	0	0	0	0	0	0	0
13:26:24	0	2431,155	29,814	29,785	10,911	9,599	9,296	21,4	951,976	24,916	1928,172	0	204,331	204,331	99,727	0	0	0	0	0	0	0
13:26:24	-142,016	2429,735	29,668	29,59	10,911	9,584	9,302	21,4	951,976	24,916	1928,674	0	204,331	204,331	99,727	0	0	0	0	0	0	0
13:26:24	142,016	2431,155	29,814	29,736	10,911	9,599	9,308	21,4	951,976	24,916	1929,176	0	204,331	204,331	99,727	0	0	0	0	0	0	0
13:26:24	-142,016	2429,735	29,668	29,687	10,911	9,584	9,313	21,4	951,976	24,916	1929,677	0	204,331	204,331	99,727	0	0	0	0	0	0	0
13:26:24	236,718	2432,102	29,912	29,785	10,911	9,609	9,319	21,4	951,976	24,916	1930,179	0	204,331	204,331	99,727	0	0	0	0	0	0	0
13:26:24	0	2432,102	29,912	29,785	10,911	9,609	9,324	21,4	951,976	24,916	1930,681	0	204,331	204,331	99,727	0	0	0	0	0	0	0
13:26:24	-94,702	2431,155	29,814	29,785	10,911	9,599	9,33	21,4	951,976	24,916	1931,182	0	204,331	204,331	99,727	0	0	0	0	0	0	0
13:26:24	0	2431,155	29,814	29,785	10,911	9,599	9,335	21,4	951,976	24,916	1931,682	0	204,331	204,331	99,727	0	0	0	0	0	0	0
13:26:24	0	2431,155	29,814	29,736	10,911	9,599	9,34	21,4	951,976	24,916	1932,181	0	204,331	204,331	99,727	0	0	0	0	0	0	0
13:26:24	94,702	2432,102	29,912	29,736	10,911	9,609	9,346	21,4	951,976	24,916	1932,681	0	204,331	204,331	99,727	0	0	0	0	0	0	0
13:26:25	-94,702	2431,155	29,814	29,736	10,911	9,599	9,351	21,4	951,976	24,916	1933,18	0	204,331	204,331	99,727	0	0	0	0	0	0	0
13:26:25	-47,338	2430,682	29,766	29,736	10,911	9,594	9,355	21,4	951,976	24,916	1933,677	0	204,331	204,331	99,727	0	0	0	0	0	0	0
13:26:25	189,404	2432,576	29,961	29,932	10,911	9,614	9,36	21,4	951,976	24,916	1934,176	0	204,331	204,331	99,727	0	0	0	0	0	0	0
13:26:25	-331,42	2429,261	29,619	29,443	10,911	9,58	9,365	21,4	951,976	24,916	1934,671	0	204,331	204,331	99,727	0	0	0	0	0	0	0
13:26:25	-473,095	2424,53	29,131	28,906	10,911	9,531	9,368	21,4	951,976	24,916	1935,161	0	204,331	204,331	99,727	0	0	0	0	0	0	0
13:26:25	-756,225	2416,968	28,35	27,783	10,911	9,453	9,37	21,4	951,976	24,916	1935,643	0	204,331	204,331	99,727	0	0	0	0	0	0	0
13:26:25	-829,296	2408,675	27,666	26,709	10,902	9,367	9,37	21,4	951,976	24,916	1936,116	0	204,331	204,331	99,727	0	0	0	0	0	0	0
13:26:25	-1034,619	2398,329	27,031	25,879	10,878	9,261	9,367	21,4	951,976	24,916	1936,578	0	204,331	204,331	99,727	0	0	0	0	0	0	0
13:26:25	-1160,083	2386,728	26,348	24,658	10,85	9,141	9,363	21,4	951,976	24,916	1937,029	0	204,331	204,331	99,727	0	0	0	0	0	0	0
13:26:25	-709,399	2379,634	26,396	24,707	10,808	9,068	9,357	21,4	951,976	24,916	1937,471	0	204,331	204,331	99,727	0	0	0	0	0	0	0
13:26:25	-1022,753	2369,407	26,201	24,023	10,761	8,962	9,349	21,4	951,976	24,916	1937,903	0	204,331	204,331	99,727	0	0	0	0	0	0	0
13:26:25	-1035,668	2359,05	26,25	23,828	10,701	8,856	9,34	21,4	951,976	24,916	1938,324	0	204,331	204,331	99,727	0	0	0	0	0	0	0
13:26:25	-1092,089	2348,129	26,152	23,193	10,645	8,743	9,328	21,4	951,976	24,916	1938,734	0	204,331	204,331	99,727	0	0	0	0	0	0	0
13:26:25	-1159,814	2336,531	26,055	23,291	10,585	8,624	9,314	21,4	951,976	24,916	1939,132	0	204,331	204,331	99,727	0	0	0	0	0	0	0
13:26:25	-1262,28	2323,908	25,762	23,096	10,53	8,493	9,298	21,4	951,976	24,916	1939,516	0	204,331	204,331	99,727	0	0	0	0	0	0	0
13:26:25	-1462,744	2309,281	25,176	21,68	10,48	8,343	9,279	21,4	951,976	24,916	1939,886	0	204,331	204,331	99,727	0	0	0	0	0	0	0
13:26:25	-1274,56	2296,535	24,687	21,68	10,434	8,211	9,258	21,4	951,976	24,916	1940,243	0	204,331	204,331	99,727	0	0	0	0	0	0	0
13:26:25	-1244,409	2284,091	24,248	21,435	10,388	8,083	9,235	21,4	951,976	24,916	1940,587	0	204,331	204,331	99,727	0	0	0	0	0	0	0
13:26:25	-1438,208	2269,709	23,564	21,045	10,344	7,935	9,21	21,4	951,976	24,916	1940,916	0	204,331	204,331	99,727	0	0	0	0	0	0	0
13:26:25	-1513,623	2254,573	22,881	19,824	10,295	7,779	9,182	21,4	951,976	24,916	1941,23	0	204,331	204,331	99,727	0	0	0	0	0	0	0
13:26:25	-1189,941	2242,673	22,49	19,678	10,249	7,656	9,152	21,4	951,976	24,916	1941,531	0	204,331	204,331	99,727	0	0	0	0	0	0	0
13:26:25	-1302,636	2229,647	22,051	19,482	10,2	7,522	9,12	21,4	951,976	24,916	1941,819	0	204,331	204,331	99,727	0	0	0	0	0	0	0
13:26:25	-737,939	2222,267	22,148	19,58	10,153	7,446	9,087	21,5	953,866	24,916	1942,1	0	204,331	204,331	99,727	0	0	0	0	0	0	0
13:26:25	-1433,422	2207,933	21,611	18,945	10,101	7,298	9,052	21,5	953,866	24,916	1942,365	0	204,331	204,331	99,727	0	0	0	0	0	0	0
13:26:25	-910,156	2198,832	21,611	19,336	10,05	7,204	9,016	21,5	953,866	24,916	1942,622	0	204,331	204,331	99,727	0	0	0	0	0	0	0
13:26:25	-1184,887	2186,983	21,074	18,652	10,012	7,082	8,978	21,5	953,866	24,916	1942,866	0	204,331	204,331	99,727	0	0	0	0	0	0	0
13:26:25	-1176,513	2175,218	20,635	18,945	9,969	6,961	8,938	21,5	953,866	24,916	1943,099	0	204,331	204,331	99,727	0	0	0	0	0	0	0
13:26:25	-1327,88	2161,939	19,853	18,31	9,936	6,824	8,897	21,5	953,866	24,916	1943,317	0	204,331	204,331	99,727	0	0	0	0	0	0	0
13:26:25	-825,805	2153,681	19,609	17,627	9,902	6,738	8,855	21,5	953,866	24,916	1943,528	0	204,331	204,331	99,727	0	0	0	0	0	0	0
13:26:25	-740,942	2146,271	19,365	18,164	9,873	6,662	8,812	21,5	953,866	24,916	1943,73	0	204,331	204,331	99,727	0	0	0	0	0	0	0
13:26:25	-594,897	2140,322	19,365	17,822	9,84	6,601	8,768	21,5	953,866	24,916	1943,927	0	204,331	204,331	99,727	0	0	0	0	0	0	0
13:26:25	-916,015	2131,162	19,023	17,92	9,806	6,506	8,724	21,5	953,866	24,916	1944,114	0	204,331	204,331	99,727	0	0	0	0	0	0	0
13:26:25	-501,489	2126,147	19,121	18,066	9,773	6,455	8,679	21,5	953,866	24,916	1944,296	0	205,191	205,191	99,73	0	0	0	0	0	0	0
13:26:25	-732,299	2118,824	18,877	17,822	9,744	6,379	8,634	21,5	953,866	24,916	1944,471	0	205,191	205,191	99,73	0	0	0	0	0	0	0
13:26:25	-600,024	2112,824	18,779	17,627	9,715	6,317	8,589	21,5	953,866	24,916	1944,639	0	205,191	205,191	99,73	0	0	0	0	0	0	0
13:26:25	-862,475	2104,199	18,388	17,48	9,687	6,228	8,543	21,5	953,866	24,916	1944,799	0	205,191	205,191	99,73	0	0	0	0	0	0	0
13:26:25	-589,843	2098,301	18,291	17,285	9,659	6,168	8,496	21,5	953,866	24,916	1944,952	0	205,191	205,191	99,73	0	0	0	0	0	0	0
13:26:25	-725,708	2091,044	18,047	17,041	9,631	6,093	8,449	21,5	953,866	24,916	1945,098	0	205,191	205,191	99,73	0	0	0	0	0	0	0
13:26:25	-652,905	2084,515	17,803	16,845	9,607	6,025	8,401	21,5	953,866	24,916	1945,238	0	205,191	205,191	99,73	0	0	0	0	0	0	0
13:26:25	-613,842	2078,376	17,656	16,601	9,58	5,962	8,354	21,5	953,866	24,916	1945,371	0	205,191	205,191	99,73	0	0	0	0	0	0	0
13:26:25	-697,558	2071,401	17,363	16,308	9,556	5,89	8,305	21,5	953,866	24,916	1945,497	0	205,191	205,191	99,73	0	0	0	0	0	0	0
13:26:25	-808,251	2063,318	17,021	16,015	9,528	5,807	8,256	21,5	953,866	24,916	1945,615	0	205,191	205,191	99,73	0	0	0	0	0	0	0
13:26:25	-571,313	2057,605	16,924	16,015	9,501	5,748	8,207	21,5	953,866	24,916	1945,727	0	205,191	205,191	99,73	0	0	0	0	0	0	0
13:26:25	-793,457	2049,67	16,582	15,722	9,474	5,666	8,157	21,5	953,866	24,916	1945,831	0	205,191	205,191	99,73	0	0	0	0	0	0	0
13:26:25	-606,25	2043,608	16,435	15,674	9,447	5,604	8,107	21,5	953,866	24,916	1945,928	0	205,191	205,191	99,73	0	0	0	0	0	0	0
13:26:25	-514,648	2038,461	16,338	15,478	9,423	5,551	8,057	21,5	953,866	24,916	1946,021	0	205,191	205,191	99,73	0	0	0	0	0	0	0
13:26:25	-703,491	2031,427	15,947	15,283	9,404	5,478	8,006	21,5	953,866	24,916	1946,106	0	205,191	205,191	99,73	0	0	0	0	0	0	0
13:26:25	-639,636	2025,03	15,605	14,99	9,386	5,412	7,956	21,5	953,866	24,916	1946,185	0	205,191	205,191	99,73	0	0	0	0	0	0	0
13:26:25	-522,912	2019,801	15,41	14,941	9,366	5,358	7,905	21,5	953,866	24,916	1946,259	0	205,191	205,191	99,73	0	0	0	0	0	0	0
13:26:25	-523,095	2014,57	15,263	14,795	9,344	5,304	7,854	21,5	953,866	24,916	1946,327	0	205,191	205,191	99,73	0	0	0	0	0	0	0
13:26:25	-408,898	2010,481	15,263	14,746	9,321	5,262	7,803	21,5	953,866	24,916	1946,391	0	205,191	205,191	99,73	0	0	0	0	0	0	0
13:26:25	-478,039	2005,701	15,263	14,795	9,294	5,213	7,752	21,5	953,866	24,916	1946,451	0	205,191	205,191	99,73	0	0	0	0	0	0	0
13:26:25	-533,581	2000,365	15,117	14,599	9,272	5,158	7,701	21,5	953,866	24,916	1946,505	0	205,191	205,191	99,73	0	0	0	0	0	0	0
13:26:25	-367,382	1996,691	15,068	14,599	9,253	5,12	7,651	21,5	953,866	24,916	1946,555	0	205,191	205,191	99,73	0	0	0	0	0	0	0
13:26:25	-620,263	1990,488	14,775	14,404	9,233	5,056	7,6	21,5	953,866	24,916	1946,599	0	205,191	205,191	99,73	0	0	0	0	0	0	0
13:26:25	-570,275	1984,786	14,482	14,111	9,216	4,997	7,549	21,5	953,866	24,916	1946,637	0	205,191	205,191	99,73	0	0	0	0	0	0	0
13:26:25	-408,935	1980,696	14,238	13,72	9,206	4,955	7,498	21,5	953,866	24,916	1946,671	0	205,191	205,191	99,73	0	0	0	0	0	0	0
13:26:25	-546,386	1975,232	13,896	13,574	9,193	4,899	7,447	21,5	953,866	24,916	1946,7	0	205,191	205,191	99,73	0	0	0	0	0	0	0
13:26:25	-505,883	1970,174	13,603	13,379	9,179	4,847	7,396	21,5	953,866	24,916	1946,723	0	205,191	205,191	99,73	0	0	0	0	0	0	0
13:26:25	-364,758	1966,526	13,408	13,183	9,169	4,809	7,345	21,5	953,866	24,916	1946,743	0	205,191	205,191	99,73	0	0	0	0	0	0	0
13:26:25	-331,384	1963,212	13,31	13,183	9,155	4,775	7,295	21,5	953,866	24,916	1946,759	0	205,191	205,191	99,73	0	0	0	0	0	0	0
13:26:25	-378,552	1959,427	13,261	13,037	9,136	4,736	7,245	21,5	953,866	24,916	1946,772	0	205,191	205,191	99,73	0	0	0	0	0	0	0
13:26:25	-391,857	1955,508	13,115	12,89	9,121	4,695	7,195	21,5	953,866	24,916	1946,781	0	205,191	205,191	99,73	0	0	0	0	0	0	0
13:26:25	-338,793	1952,12	13,017	12,744	9,107	4,661	7,145	21,5	953,866	24,916	1946,786	0	205,191	205,191	99,73	0	0	0	0	0	0	0
13:26:25	-163,037	1950,49	13,115	12,744	9,093	4,644	7,096	21,5	953,866	24,916	1946,79	0	205,191	205,191	99,73	0	0	0	0	0	0	0
13:26:25	-336,438	1947,125	13,017	12,695	9,079	4,609	7,047	21,5	953,866	24,916	1946,79	0	205,191	205,191	99,73	0	0	0	0	0	0	0
13:26:25	-337,622	1943,749	12,92	12,646	9,065	4,574	6,999	21,5	953,866	24,916	1943,749	0	205,191	205,191	99,73	0	0	0	0	0	0	0
13:26:25	-300,17	1940,747	12,773	12,549	9,055	4,543	6,95	21,5	953,866	24,916	1940,747	0	205,191	205,191	99,73	0	0	0	0	0	0	0
13:26:25	-265,38	1938,094	12,675	12,353	9,045	4,516	6,903	21,5	953,866	24,916	1938,094	0	205,191	205,191	99,73	0	0	0	0	0	0	0
13:26:25	-302,307	1935,071	12,529	12,256	9,036	4,485	6,855	21,5	953,866	24,916	1935,071	0	205,191	205,191	99,73	0	0	0	0	0	0	0
13:26:25	-292,956	1932,141	12,48	12,158	9,021	4,455	6,808	21,5	953,866	24,916	1932,141	0	205,191	205,191	99,73	0	0	0	0	0	0	0
13:26:25	-210,07	1930,04	12,431	12,158	9,012	4,433	6,762	21,5	953,866	24,916	1930,04	0	205,191	205,191	99,73	0	0	0	0	0	0	0
13:26:25	-259,741	1927,443	12,334	12,109	9,002	4,406	6,716	21,5	953,866	24,916	1927,443	0	205,191	205,191	99,73	0	0	0	0	0	0	0
13:26:25	-211,059	1925,332	12,285	12,06	8,993	4,384	6,67	21,5	953,866	24,916	1925,332	0	205,191	205,191	99,73	0	0	0	0	0	0	0
13:26:25	-260,876	1922,724	12,187	11,963	8,983	4,357	6,624	21,5	953,866	24,916	1922,724	0	205,191	205,191	99,73	0	0	0	0	0	0	0
13:26:25	-168,823	1921,035	12,187	11,914	8,974	4,34	6,58	21,5	953,866	24,916	1921,035	0	205,191	205,191	99,73	0	0	0	0	0	0	0
13:26:25	-213,122	1918,904	12,138	11,914	8,964	4,318	6,535	21,5	953,866	24,916	1918,904	0	205,191	205,191	99,73	0	0	0	0	0	0	0
13:26:25	-171,447	1917,19	12,041	11,767	8,959	4,3	6,492	21,5	953,866	24,916	1917,19	0	205,191	205,191	99,73	0	0	0	0	0	0	0
13:26:25	-258,435	1914,605	11,943	11,767	8,95	4,274	6,448	21,5	953,866	24,916	1914,605	0	205,191	205,191	99,73	0	0	0	0	0	0	0
13:26:25	-255,212	1912,053	11,845	11,718	8,94	4,247	6,405	21,5	953,866	24,916	1912,053	0	205,191	205,191	99,73	0	0	0	0	0	0	0
13:26:25	-261,083	1909,442	11,65	11,523	8,935	4,221	6,362	21,5	953,866	24,916	1909,442	0	205,191	205,191	99,73	0	0	0	0	0	0	0
13:26:25	-218,676	1907,256	11,504	11,425	8,931	4,198	6,32	21,5	953,866	24,916	1907,256	0	205,191	205,191	99,73	0	0	0	0	0	0	0
13:26:25	-168,701	1905,569	11,504	11,279	8,921	4,181	6,278	21,5	953,866	24,916	1905,569	0	205,191	205,191	99,73	0	0	0	0	0	0	0
13:26:25	-129,113	1904,277	11,455	11,23	8,916	4,167	6,236	21,5	953,866	24,916	1904,277	0	205,191	205,191	99,73	0	0	0	0	0	0	0
13:26:25	-129,089	1902,987	11,406	11,181	8,911	4,154	6,195	21,5	953,866	24,916	1902,987	0	205,191	205,191	99,73	0	0	0	0	0	0	0
13:26:25	-168,859	1901,298	11,406	11,23	8,902	4,137	6,155	21,5	953,866	24,916	1901,298	0	205,191	205,191	99,73	0	0	0	0	0	0	0
13:26:25	-81,323	1900,485	11,504	11,279	8,892	4,128	6,115	21,5	953,866	24,916	1900,485	0	205,191	205,191	99,73	0	0	0	0	0	0	0
13:26:25	-128,027	1899,204	11,455	11,279	8,887	4,115	6,076	21,5	953,866	24,916	1899,204	0	205,191	205,191	99,73	0	0	0	0	0	0	0
13:26:25	-169,775	1897,507	11,455	11,279	8,878	4,098	6,037	21,5	953,866	24,916	1897,507	0	205,191	205,191	99,73	0	0	0	0	0	0	0
13:26:25	-129,223	1896,214	11,406	11,279	8,873	4,084	5,999	21,5	953,866	24,916	1896,214	0	205,191	205,191	99,73	0	0	0	0	0	0	0
13:26:25	-171,093	1894,503	11,308	11,181	8,868	4,067	5,961	21,5	953,866	24,916	1894,503	0	205,191	205,191	99,73	0	0	0	0	0	0	0
13:26:25	-127,978	1893,224	11,259	11,084	8,863	4,053	5,924	21,5	953,866	24,916	1893,224	0	205,191	205,191	99,73	0	0	0	0	0	0	0
13:26:25	-132,458	1891,899	11,113	11,035	8,863	4,04	5,887	21,5	953,866	24,916	1891,899	0	205,191	205,191	99,73	0	0	0	0	0	0	0
13:26:25	-172,07	1890,178	11,015	10,888	8,859	4,022	5,85	21,5	953,866	24,916	1890,178	0	205,191	205,191	99,73	0	0	0	0	0	0	0
13:26:25	-127,917	1888,899	10,966	10,888	8,854	4,009	5,814	21,5	953,866	24,916	1888,899	0	205,191	205,191	99,73	0	0	0	0	0	0	0
13:26:25	-44,14	1888,458	10,918	10,84	8,854	4,004	5,779	21,5	953,866	24,916	1888,458	0	205,191	205,191	99,73	0	0	0	0	0	0	0
13:26:25	-174,121	1886,717	10,82	10,84	8,849	3,986	5,743	21,5	953,866	24,916	1886,717	0	205,191	205,191	99,73	0	0	0	0	0	0	0
13:26:25	-82,69	1885,89	10,82	10,84	8,844	3,978	5,709	21,5	953,866	24,916	1885,89	0	205,191	205,191	99,73	0	0	0	0	0	0	0
13:26:25	0	1885,89	10,82	10,742	8,844	3,978	5,675	21,5	953,866	24,916	1885,89	0	205,191	205,191	99,73	0	0	0	0	0	0	0
13:26:25	-126,831	1884,621	10,771	10,693	8,84	3,965	5,641	21,5	953,866	24,916	1884,621	0	205,191	205,191	99,73	0	0	0	0	0	0	0
13:26:26	-175,134	1882,87	10,673	10,595	8,835	3,947	5,608	21,5	953,866	24,916	1882,87	0	205,191	205,191	99,73	0	0	0	0	0	0	0
13:26:26	5,505	1882,925	10,771	10,595	8,83	3,947	5,576	21,5	953,866	24,916	1882,87	0	205,191	205,191	99,73	0	0	0	0	0	0	0
13:26:26	-38,61	1882,539	10,82	10,693	8,825	3,943	5,544	21,5	953,866	24,916	1882,539	0	205,191	205,191	99,73	0	0	0	0	0	0	0
13:26:26	2,136	1882,56	10,918	10,742	8,82	3,943	5,512	21,5	953,866	24,916	1882,539	0	205,191	205,191	99,73	0	0	0	0	0	0	0
13:26:26	2,319	1882,584	11,015	10,888	8,815	3,944	5,481	21,5	953,866	24,916	1882,539	0	205,191	205,191	99,73	0	0	0	0	0	0	0
13:26:26	-81,652	1881,767	11,015	10,888	8,811	3,935	5,451	21,5	953,866	24,916	1881,767	0	205,191	205,191	99,73	0	0	0	0	0	0	0
13:26:26	-84,851	1880,919	11,015	10,937	8,806	3,926	5,421	21,5	953,866	24,916	1880,919	0	205,191	205,191	99,73	0	0	0	0	0	0	0
13:26:26	-124,707	1879,671	10,966	10,888	8,801	3,914	5,392	21,5	953,866	24,916	1879,671	0	205,191	205,191	99,73	0	0	0	0	0	0	0
13:26:26	-124,67	1878,425	10,918	10,84	8,797	3,901	5,362	21,5	953,866	24,916	1878,425	0	205,191	205,191	99,73	0	0	0	0	0	0	0
13:26:26	-225,646	1876,168	10,673	10,693	8,797	3,878	5,333	21,5	953,866	24,916	1876,168	0	205,191	205,191	99,73	0	0	0	0	0	0	0
13:26:26	0	1876,168	10,673	10,595	8,797	3,878	5,305	21,5	953,866	24,916	1876,168	0	205,191	205,191	99,73	0	0	0	0	0	0	0
13:26:26	-44,067	1875,728	10,625	10,498	8,797	3,873	5,277	21,5	953,866	24,916	1875,728	0	205,191	205,191	99,73	0	0	0	0	0	0	0
13:26:26	-212,719	1873,6	10,478	10,4	8,792	3,851	5,249	21,5	953,866	24,916	1873,6	0	205,191	205,191	99,73	0	0	0	0	0	0	0
13:26:26	-44,042	1873,16	10,429	10,351	8,792	3,847	5,221	21,5	953,866	24,916	1873,16	0	205,191	205,191	99,73	0	0	0	0	0	0	0
13:26:26	-92,285	1872,237	10,332	10,302	8,792	3,837	5,194	21,5	953,866	24,916	1872,237	0	205,191	205,191	99,73	0	0	0	0	0	0	0
13:26:26	-80,578	1871,431	10,332	10,351	8,787	3,829	5,167	21,5	953,866	24,916	1871,431	0	205,191	205,191	99,73	0	0	0	0	0	0	0
13:26:26	2,233	1871,454	10,429	10,302	8,782	3,829	5,141	21,5	953,866	24,916	1871,431	0	205,191	205,191	99,73	0	0	0	0	0	0	0
13:26:26	-78,454	1870,669	10,429	10,351	8,778	3,821	5,115	21,5	953,866	24,916	1870,669	0	205,191	205,191	99,73	0	0	0	0	0	0	0
13:26:26	-41,809	1870,251	10,478	10,351	8,773	3,817	5,09	21,5	953,866	24,916	1870,251	0	205,191	205,191	99,73	0	0	0	0	0	0	0
13:26:26	-83,74	1869,414	10,478	10,498	8,768	3,808	5,065	21,5	953,866	24,916	1869,414	0	205,191	205,191	99,73	0	0	0	0	0	0	0
13:26:26	0	1869,414	10,478	10,4	8,768	3,808	5,04	21,5	953,866	24,916	1869,414	0	205,191	205,191	99,73	0	0	0	0	0	0	0
13:26:26	-44,018	1868,973	10,429	10,351	8,768	3,803	5,016	21,5	953,866	24,916	1868,973	0	205,191	205,191	99,73	0	0	0	0	0	0	0
13:26:26	-172,802	1867,245	10,332	10,351	8,763	3,786	4,992	21,1	952,436	24,916	1867,245	0	205,191	205,191	99,73	0	0	0	0	0	0	0
13:26:26	91,064	1868,156	10,429	10,302	8,763	3,795	4,968	21,1	952,436	24,916	1867,246	0	205,191	205,191	99,73	0	0	0	0	0	0	0
13:26:26	-84,948	1867,307	10,429	10,302	8,759	3,786	4,945	21,1	952,436	24,916	1867,246	0	205,191	205,191	99,73	0	0	0	0	0	0	0
13:26:26	-88,049	1866,426	10,332	10,302	8,759	3,777	4,922	21,1	952,436	24,916	1866,426	0	205,191	205,191	99,73	0	0	0	0	0	0	0
13:26:26	11,877	1866,545	10,429	10,302	8,754	3,778	4,9	21,1	952,436	24,916	1866,426	0	205,191	205,191	99,73	0	0	0	0	0	0	0
13:26:26	-7,58	1866,469	10,429	10,351	8,754	3,778	4,878	21,1	952,436	24,916	1866,426	0	205,191	205,191	99,73	0	0	0	0	0	0	0
13:26:26	-39,697	1866,072	10,478	10,4	8,749	3,773	4,856	21,1	952,436	24,916	1866,072	0	205,191	205,191	99,73	0	0	0	0	0	0	0
13:26:26	-132,043	1864,752	10,332	10,205	8,749	3,76	4,834	21,1	952,436	24,916	1864,752	0	205,191	205,191	99,73	0	0	0	0	0	0	0
13:26:26	-44,006	1864,312	10,283	10,205	8,749	3,755	4,813	21,1	952,436	24,916	1864,312	0	205,191	205,191	99,73	0	0	0	0	0	0	0
13:26:26	-76,159	1863,55	10,283	10,205	8,745	3,747	4,792	21,1	952,436	24,916	1863,55	0	205,191	205,191	99,73	0	0	0	0	0	0	0
13:26:26	-87,988	1862,67	10,185	10,058	8,745	3,738	4,772	21,1	952,436	24,916	1862,67	0	201,706	201,706	99,716	0	0	0	0	0	0	0
13:26:26	-43,994	1862,23	10,136	10,009	8,745	3,734	4,751	21,1	952,436	24,916	1862,23	0	201,706	201,706	99,716	0	0	0	0	0	0	0
13:26:26	-87,963	1861,351	10,039	9,961	8,745	3,725	4,731	21,1	952,436	24,916	1861,351	0	201,706	201,706	99,716	0	0	0	0	0	0	0
13:26:26	87,963	1862,23	10,136	10,009	8,745	3,734	4,712	21,1	952,436	24,916	1861,351	0	201,706	201,706	99,716	0	0	0	0	0	0	0
13:26:26	-7,556	1862,155	10,136	10,009	8,744	3,733	4,693	21,1	952,436	24,916	1861,352	0	201,706	201,706	99,716	0	0	0	0	0	0	0
13:26:26	-32,153	1861,833	10,185	10,058	8,74	3,73	4,674	21,1	952,436	24,916	1861,353	0	201,706	201,706	99,716	0	0	0	0	0	0	0
13:26:26	-91,271	1860,92	10,185	10,058	8,735	3,72	4,655	21,1	952,436	24,916	1860,92	0	201,706	201,706	99,716	0	0	0	0	0	0	0
13:26:26	80,407	1861,724	10,283	10,205	8,734	3,729	4,637	21,1	952,436	24,916	1860,921	0	201,706	201,706	99,716	0	0	0	0	0	0	0
13:26:26	-82,678	1860,898	10,283	10,156	8,73	3,72	4,619	21,1	952,436	24,916	1860,898	0	201,706	201,706	99,716	0	0	0	0	0	0	0
13:26:26	-75,085	1860,147	10,283	10,156	8,725	3,712	4,601	21,1	952,436	24,916	1860,147	0	201,706	201,706	99,716	0	0	0	0	0	0	0
13:26:26	0	1860,147	10,283	10,205	8,725	3,712	4,584	21,1	952,436	24,916	1860,147	0	201,706	201,706	99,716	0	0	0	0	0	0	0
13:26:26	0	1860,147	10,283	10,156	8,725	3,712	4,567	21,1	952,436	24,916	1860,147	0	201,706	201,706	99,716	0	0	0	0	0	0	0
13:26:26	0	1860,147	10,283	10,156	8,725	3,712	4,55	21,1	952,436	24,916	1860,147	0	201,706	201,706	99,716	0	0	0	0	0	0	0
13:26:26	-87,963	1859,267	10,185	10,009	8,725	3,703	4,533	21,1	952,436	24,916	1859,267	0	201,706	201,706	99,716	0	0	0	0	0	0	0
13:26:26	-51,525	1858,752	10,136	10,009	8,725	3,698	4,517	21,1	952,436	24,916	1858,752	0	201,706	201,706	99,716	0	0	0	0	0	0	0
13:26:26	0	1858,752	10,136	9,961	8,725	3,698	4,501	21,1	952,436	24,916	1858,752	0	201,706	201,706	99,716	0	0	0	0	0	0	0
13:26:26	-163,012	1857,122	10,039	9,961	8,721	3,681	4,485	21,1	952,436	24,916	1857,122	0	201,706	201,706	99,716	0	0	0	0	0	0	0
13:26:26	87,939	1858,001	10,136	10,009	8,721	3,69	4,469	21,1	952,436	24,916	1857,123	0	201,706	201,706	99,716	0	0	0	0	0	0	0
13:26:26	-7,592	1857,925	10,136	10,009	8,72	3,689	4,454	21,1	952,436	24,916	1857,123	0	201,706	201,706	99,716	0	0	0	0	0	0	0
13:26:26	-75,073	1857,174	10,136	10,009	8,716	3,682	4,439	21,1	952,436	24,916	1857,123	0	201,706	201,706	99,716	0	0	0	0	0	0	0
13:26:26	35,351	1857,528	10,185	10,009	8,715	3,685	4,424	21,1	952,436	24,916	1857,124	0	201,706	201,706	99,716	0	0	0	0	0	0	0
13:26:26	-81,433	1856,714	10,185	10,156	8,711	3,677	4,409	21,1	952,436	24,916	1856,714	0	201,706	201,706	99,716	0	0	0	0	0	0	0
13:26:26	0	1856,714	10,185	10,058	8,711	3,677	4,395	21,1	952,436	24,916	1856,714	0	201,706	201,706	99,716	0	0	0	0	0	0	0
13:26:26	0	1856,714	10,185	10,058	8,711	3,677	4,381	21,1	952,436	24,916	1856,714	0	201,706	201,706	99,716	0	0	0	0	0	0	0
13:26:26	-43,945	1856,274	10,136	10,009	8,711	3,672	4,367	21,1	952,436	24,916	1856,274	0	201,706	201,706	99,716	0	0	0	0	0	0	0
13:26:26	0	1856,274	10,136	10,009	8,711	3,672	4,353	21,1	952,436	24,916	1856,274	0	201,706	201,706	99,716	0	0	0	0	0	0	0
13:26:26	-81,604	1855,458	10,136	10,009	8,706	3,664	4,34	21,1	952,436	24,916	1855,458	0	201,706	201,706	99,716	0	0	0	0	0	0	0
13:26:26	-131,848	1854,14	9,99	9,961	8,706	3,65	4,326	21,1	952,436	24,916	1854,14	0	201,706	201,706	99,716	0	0	0	0	0	0	0
13:26:26	0	1854,14	9,99	9,961	8,706	3,65	4,313	21,1	952,436	24,916	1854,14	0	201,706	201,706	99,716	0	0	0	0	0	0	0
13:26:26	34,252	1854,482	10,039	9,863	8,706	3,654	4,3	21,1	952,436	24,916	1854,14	0	201,706	201,706	99,716	0	0	0	0	0	0	0
13:26:26	-71,899	1853,763	10,039	9,961	8,702	3,647	4,287	21,1	952,436	24,916	1853,763	0	201,706	201,706	99,716	0	0	0	0	0	0	0
13:26:26	0	1853,763	10,039	10,058	8,702	3,647	4,275	21,1	952,436	24,916	1853,763	0	201,706	201,706	99,716	0	0	0	0	0	0	0
13:26:26	-87,89	1852,884	9,941	9,961	8,702	3,637	4,262	21,1	952,436	24,916	1852,884	0	201,706	201,706	99,716	0	0	0	0	0	0	0
13:26:26	43,957	1853,324	9,99	9,961	8,702	3,642	4,25	21,1	952,436	24,916	1852,885	0	201,706	201,706	99,716	0	0	0	0	0	0	0
13:26:26	0	1853,324	9,99	9,961	8,702	3,642	4,238	21,1	952,436	24,916	1852,885	0	201,706	201,706	99,716	0	0	0	0	0	0	0
13:26:26	-52,551	1852,798	9,941	9,863	8,701	3,637	4,226	21,1	952,436	24,916	1852,798	0	201,706	201,706	99,716	0	0	0	0	0	0	0
13:26:26	-29,04	1852,508	9,99	9,863	8,697	3,634	4,215	21,1	952,436	24,916	1852,508	0	201,706	201,706	99,716	0	0	0	0	0	0	0
13:26:26	-43,945	1852,069	9,941	9,814	8,697	3,629	4,203	21,1	952,436	24,916	1852,069	0	201,706	201,706	99,716	0	0	0	0	0	0	0
13:26:26	0	1852,069	9,941	9,814	8,697	3,629	4,192	21,1	952,436	24,916	1852,069	0	201,706	201,706	99,716	0	0	0	0	0	0	0
13:26:26	-87,841	1851,19	9,843	9,716	8,697	3,62	4,181	21,1	952,436	24,916	1851,19	0	201,706	201,706	99,716	0	0	0	0	0	0	0
13:26:26	87,841	1852,069	9,941	9,814	8,697	3,629	4,17	21,1	952,436	24,916	1851,191	0	201,706	201,706	99,716	0	0	0	0	0	0	0
13:26:26	-8,593	1851,983	9,941	9,814	8,696	3,628	4,159	21,1	952,436	24,916	1851,192	0	201,706	201,706	99,716	0	0	0	0	0	0	0
13:26:26	0	1851,983	9,941	9,814	8,696	3,628	4,149	21,1	952,436	24,916	1851,193	0	201,706	201,706	99,716	0	0	0	0	0	0	0
13:26:26	-79,248	1851,19	9,843	9,668	8,697	3,62	4,139	21,1	952,436	24,916	1851,19	0	201,706	201,706	99,716	0	0	0	0	0	0	0
13:26:26	-8,618	1851,104	9,843	9,814	8,696	3,619	4,128	21,1	952,436	24,916	1851,104	0	201,706	201,706	99,716	0	0	0	0	0	0	0
13:26:26	59,875	1851,703	9,99	9,814	8,692	3,625	4,119	21,1	952,436	24,916	1851,105	0	201,706	201,706	99,716	0	0	0	0	0	0	0
13:26:26	0	1851,703	9,99	9,863	8,692	3,625	4,109	21,1	952,436	24,916	1851,105	0	201,706	201,706	99,716	0	0	0	0	0	0	0
13:26:26	-52,563	1851,177	9,941	9,716	8,692	3,62	4,099	21,1	952,436	24,916	1851,105	0	201,706	201,706	99,716	0	0	0	0	0	0	0
13:26:26	-26,721	1850,91	9,99	9,863	8,688	3,617	4,09	21,1	952,436	24,916	1850,91	0	201,706	201,706	99,716	0	0	0	0	0	0	0
13:26:26	34,24	1851,252	10,039	9,961	8,687	3,621	4,081	21,1	952,436	24,916	1850,91	0	201,706	201,706	99,716	0	0	0	0	0	0	0
13:26:26	0	1851,252	10,039	9,961	8,687	3,621	4,072	21,1	952,436	24,916	1850,911	0	201,706	201,706	99,716	0	0	0	0	0	0	0
13:26:26	-69,799	1850,554	10,039	9,961	8,683	3,613	4,063	21,1	952,436	24,916	1850,554	0	201,706	201,706	99,716	0	0	0	0	0	0	0
13:26:26	-54,65	1850,008	9,99	9,863	8,683	3,608	4,054	21,1	952,436	24,916	1850,008	0	201,706	201,706	99,716	0	0	0	0	0	0	0
13:26:26	43,92	1850,447	10,039	9,863	8,683	3,612	4,045	21,1	952,436	24,916	1850,008	0	201,706	201,706	99,716	0	0	0	0	0	0	0
13:26:26	-87,854	1849,568	9,941	9,863	8,683	3,603	4,036	21,1	952,436	24,916	1849,568	0	201,706	201,706	99,716	0	0	0	0	0	0	0
13:26:26	-87,829	1848,69	9,843	9,716	8,683	3,594	4,028	21,1	952,436	24,916	1848,69	0	201,706	201,706	99,716	0	0	0	0	0	0	0
13:26:26	0	1848,69	9,843	9,716	8,683	3,594	4,019	21,1	952,436	24,916	1848,69	0	201,706	201,706	99,716	0	0	0	0	0	0	0
13:26:26	9,436	1848,784	9,941	9,814	8,678	3,595	4,011	21,1	952,436	24,916	1848,69	0	201,706	201,706	99,716	0	0	0	0	0	0	0
13:26:26	0	1848,784	9,941	9,716	8,678	3,595	4,003	21,1	952,436	24,916	1848,69	0	201,706	201,706	99,716	0	0	0	0	0	0	0
13:26:26	0	1848,784	9,941	9,716	8,678	3,595	3,995	21,1	952,436	24,916	1848,691	0	201,706	201,706	99,716	0	0	0	0	0	0	0
13:26:26	-87,829	1847,906	9,843	9,716	8,678	3,586	3,987	21,1	952,436	24,916	1847,906	0	201,706	201,706	99,716	0	0	0	0	0	0	0
13:26:26	0	1847,906	9,843	9,668	8,678	3,586	3,979	21,1	952,436	24,916	1847,906	0	201,706	201,706	99,716	0	0	0	0	0	0	0
13:26:26	-10,729	1847,799	9,843	9,716	8,678	3,585	3,971	21,1	952,436	24,916	1847,799	0	201,706	201,706	99,716	0	0	0	0	0	0	0
13:26:26	19,25	1847,991	9,941	9,814	8,674	3,587	3,964	21,1	952,436	24,916	1847,799	0	201,706	201,706	99,716	0	0	0	0	0	0	0
13:26:26	-97,485	1847,017	9,843	9,716	8,673	3,577	3,956	21,1	952,436	24,916	1847,017	0	201,706	201,706	99,716	0	0	0	0	0	0	0
13:26:26	87,817	1847,895	9,941	9,863	8,673	3,586	3,949	21,1	952,436	24,916	1847,017	0	201,706	201,706	99,716	0	0	0	0	0	0	0
13:26:26	0	1847,895	9,941	9,814	8,673	3,586	3,942	21,1	952,436	24,916	1847,018	0	201,706	201,706	99,716	0	0	0	0	0	0	0
13:26:26	0	1847,895	9,941	9,863	8,673	3,586	3,935	21,1	952,436	24,916	1847,019	0	201,706	201,706	99,716	0	0	0	0	0	0	0
13:26:27	0	1847,895	9,941	9,814	8,673	3,586	3,928	21,1	952,436	24,916	1847,02	0	201,706	201,706	99,716	0	0	0	0	0	0	0
13:26:27	-87,817	1847,017	9,843	9,814	8,673	3,577	3,921	21,1	952,436	24,916	1847,017	0	201,706	201,706	99,716	0	0	0	0	0	0	0
13:26:27	87,817	1847,895	9,941	9,814	8,673	3,586	3,914	21,1	952,436	24,916	1847,017	0	201,706	201,706	99,716	0	0	0	0	0	0	0
13:26:27	-87,817	1847,017	9,843	9,814	8,673	3,577	3,908	21,1	952,436	24,916	1847,017	0	201,706	201,706	99,716	0	0	0	0	0	0	0
13:26:27	87,817	1847,895	9,941	9,814	8,673	3,586	3,901	21,1	952,436	24,916	1847,017	0	201,706	201,706	99,716	0	0	0	0	0	0	0
13:26:27	43,908	1848,334	9,99	9,814	8,673	3,591	3,895	21,1	952,436	24,916	1847,019	0	201,706	201,706	99,716	0	0	0	0	0	0	0
13:26:27	-43,908	1847,895	9,941	9,863	8,673	3,586	3,889	21,1	952,436	24,916	1847,02	0	201,706	201,706	99,716	0	0	0	0	0	0	0
13:26:27	43,908	1848,334	9,99	9,863	8,673	3,591	3,883	21,1	952,436	24,916	1847,021	0	201,706	201,706	99,716	0	0	0	0	0	0	0
13:26:27	-34,24	1847,991	9,941	9,814	8,674	3,587	3,878	21,1	952,436	24,916	1847,022	0	201,706	201,706	99,716	0	0	0	0	0	0	0
13:26:27	34,24	1848,334	9,99	9,863	8,673	3,591	3,872	21,1	952,436	24,916	1847,023	0	201,706	201,706	99,716	0	0	0	0	0	0	0
13:26:27	-43,908	1847,895	9,941	9,961	8,673	3,586	3,866	21,1	952,436	24,916	1847,024	0	201,706	201,706	99,716	0	0	0	0	0	0	0
13:26:27	53,576	1848,43	9,99	10,009	8,674	3,592	3,861	21,1	952,436	24,916	1847,026	0	201,706	201,706	99,716	0	0	0	0	0	0	0
13:26:27	-9,667	1848,334	9,99	9,961	8,673	3,591	3,856	21,1	952,436	24,916	1847,027	0	201,706	201,706	99,716	0	0	0	0	0	0	0
13:26:27	-43,908	1847,895	9,941	9,961	8,673	3,586	3,85	21,1	952,436	24,916	1847,028	0	201,706	201,706	99,716	0	0	0	0	0	0	0
13:26:27	97,497	1848,87	10,039	10,009	8,674	3,596	3,845	21,1	952,436	24,916	1847,03	0	201,706	201,706	99,716	0	0	0	0	0	0	0
13:26:27	-43,92	1848,43	9,99	9,814	8,674	3,592	3,84	21,1	952,436	24,916	1847,031	0	201,706	201,706	99,716	0	0	0	0	0	0	0
13:26:27	-53,576	1847,895	9,941	9,863	8,673	3,586	3,835	21,1	952,436	24,916	1847,032	0	201,706	201,706	99,716	0	0	0	0	0	0	0
13:26:27	43,908	1848,334	9,99	9,961	8,673	3,591	3,831	21,1	952,436	24,916	1847,033	0	201,706	201,706	99,716	0	0	0	0	0	0	0
13:26:27	9,667	1848,43	9,99	9,961	8,674	3,592	3,826	21,1	952,436	24,916	1847,034	0	201,706	201,706	99,716	0	0	0	0	0	0	0
13:26:27	-9,667	1848,334	9,99	9,961	8,673	3,591	3,821	21,1	952,436	24,916	1847,036	0	201,706	201,706	99,716	0	0	0	0	0	0	0
13:26:27	-34,24	1847,991	9,941	9,814	8,674	3,587	3,817	21,1	952,436	24,916	1847,037	0	201,706	201,706	99,716	0	0	0	0	0	0	0
13:26:27	-8,52	1847,906	9,843	9,716	8,678	3,586	3,812	21,1	952,436	24,916	1847,038	0	201,706	201,706	99,716	0	0	0	0	0	0	0
13:26:27	-43,896	1847,467	9,795	9,716	8,678	3,582	3,808	21	951,976	24,916	1847,038	0	201,706	201,706	99,716	0	0	0	0	0	0	0
13:26:27	53,344	1848,001	9,941	9,961	8,674	3,587	3,803	21	951,976	24,916	1847,039	0	201,706	201,706	99,716	0	0	0	0	0	0	0
13:26:27	43,92	1848,44	9,99	9,961	8,674	3,592	3,799	21	951,976	24,916	1847,04	0	201,706	201,706	99,716	0	0	0	0	0	0	0
13:26:27	-43,92	1848,001	9,941	9,961	8,674	3,587	3,795	21	951,976	24,916	1847,041	0	201,706	201,706	99,716	0	0	0	0	0	0	0
13:26:27	43,92	1848,44	9,99	9,863	8,674	3,592	3,791	21	951,976	24,916	1847,043	0	201,706	201,706	99,716	0	0	0	0	0	0	0
13:26:27	0	1848,44	9,99	9,961	8,674	3,592	3,787	21	951,976	24,916	1847,044	0	201,706	201,706	99,716	0	0	0	0	0	0	0
13:26:27	0	1848,44	9,99	10,009	8,674	3,592	3,783	21	951,976	24,916	1847,046	0	201,706	201,706	99,716	0	0	0	0	0	0	0
13:26:27	0	1848,44	9,99	9,961	8,674	3,592	3,78	21	951,976	24,916	1847,047	0	201,706	201,706	99,716	0	0	0	0	0	0	0
13:26:27	0	1848,44	9,99	9,863	8,674	3,592	3,776	21	951,976	24,916	1847,049	0	201,706	201,706	99,716	0	0	0	0	0	0	0
13:26:27	-43,92	1848,001	9,941	9,814	8,674	3,587	3,772	21	951,976	24,916	1847,05	0	201,706	201,706	99,716	0	0	0	0	0	0	0
13:26:27	0	1848,001	9,941	9,814	8,674	3,587	3,769	21	951,976	24,916	1847,051	0	200,701	200,701	99,712	0	0	0	0	0	0	0
13:26:27	43,92	1848,44	9,99	9,863	8,674	3,592	3,765	21	951,976	24,916	1847,052	0	200,701	200,701	99,712	0	0	0	0	0	0	0
13:26:27	0	1848,44	9,99	9,814	8,674	3,592	3,762	21	951,976	24,916	1847,054	0	200,701	200,701	99,712	0	0	0	0	0	0	0
13:26:27	-43,92	1848,001	9,941	9,716	8,674	3,587	3,758	21	951,976	24,916	1847,054	0	200,701	200,701	99,712	0	0	0	0	0	0	0
13:26:27	-87,829	1847,122	9,843	9,716	8,674	3,578	3,755	21	951,976	24,916	1847,055	0	200,701	200,701	99,712	0	0	0	0	0	0	0
13:26:27	-9,667	1847,026	9,843	9,668	8,673	3,577	3,751	21	951,976	24,916	1847,026	0	200,701	200,701	99,712	0	0	0	0	0	0	0
13:26:27	87,817	1847,904	9,941	9,863	8,673	3,586	3,748	21	951,976	24,916	1847,027	0	200,701	200,701	99,712	0	0	0	0	0	0	0
13:26:27	0	1847,904	9,941	9,716	8,673	3,586	3,745	21	951,976	24,916	1847,027	0	200,701	200,701	99,712	0	0	0	0	0	0	0
13:26:27	0	1847,904	9,941	9,863	8,673	3,586	3,742	21	951,976	24,916	1847,028	0	200,701	200,701	99,712	0	0	0	0	0	0	0
13:26:27	0	1847,904	9,941	9,814	8,673	3,586	3,739	21	951,976	24,916	1847,029	0	200,701	200,701	99,712	0	0	0	0	0	0	0
13:26:27	0	1847,904	9,941	10,009	8,673	3,586	3,736	21	951,976	24,916	1847,03	0	200,701	200,701	99,712	0	0	0	0	0	0	0
13:26:27	43,92	1848,343	9,99	9,961	8,673	3,591	3,733	21	951,976	24,916	1847,031	0	200,701	200,701	99,712	0	0	0	0	0	0	0
13:26:27	-43,92	1847,904	9,941	9,863	8,673	3,586	3,73	21	951,976	24,916	1847,032	0	200,701	200,701	99,712	0	0	0	0	0	0	0
13:26:27	0	1847,904	9,941	9,814	8,673	3,586	3,727	21	951,976	24,916	1847,033	0	200,701	200,701	99,712	0	0	0	0	0	0	0
13:26:27	53,601	1848,44	9,99	9,961	8,674	3,592	3,725	21	951,976	24,916	1847,034	0	200,701	200,701	99,712	0	0	0	0	0	0	0
13:26:27	-53,601	1847,904	9,941	9,863	8,673	3,586	3,722	21	951,976	24,916	1847,035	0	200,701	200,701	99,712	0	0	0	0	0	0	0
13:26:27	53,601	1848,44	9,99	9,961	8,674	3,592	3,719	21	951,976	24,916	1847,037	0	200,701	200,701	99,712	0	0	0	0	0	0	0
13:26:27	-9,68	1848,343	9,99	9,961	8,673	3,591	3,717	21	951,976	24,916	1847,038	0	200,701	200,701	99,712	0	0	0	0	0	0	0
13:26:27	-43,92	1847,904	9,941	9,863	8,673	3,586	3,714	21	951,976	24,916	1847,039	0	200,701	200,701	99,712	0	0	0	0	0	0	0
13:26:27	97,509	1848,879	10,039	9,961	8,674	3,596	3,712	21	951,976	24,916	1847,041	0	200,701	200,701	99,712	0	0	0	0	0	0	0
13:26:27	-53,588	1848,343	9,99	9,814	8,673	3,591	3,709	21	951,976	24,916	1847,042	0	200,701	200,701	99,712	0	0	0	0	0	0	0
13:26:27	43,92	1848,782	10,039	9,863	8,673	3,595	3,707	21	951,976	24,916	1847,044	0	200,701	200,701	99,712	0	0	0	0	0	0	0
13:26:27	-43,92	1848,343	9,99	9,814	8,673	3,591	3,705	21	951,976	24,916	1847,045	0	200,701	200,701	99,712	0	0	0	0	0	0	0
13:26:27	43,92	1848,782	10,039	9,814	8,673	3,595	3,703	21	951,976	24,916	1847,047	0	200,701	200,701	99,712	0	0	0	0	0	0	0
13:26:27	-43,92	1848,343	9,99	9,863	8,673	3,591	3,701	21	951,976	24,916	1847,048	0	200,701	200,701	99,712	0	0	0	0	0	0	0
13:26:27	0	1848,343	9,99	9,961	8,673	3,591	3,698	21	951,976	24,916	1847,049	0	200,701	200,701	99,712	0	0	0	0	0	0	0
13:26:27	0	1848,343	9,99	9,716	8,673	3,591	3,696	21	951,976	24,916	1847,051	0	200,701	200,701	99,712	0	0	0	0	0	0	0
13:26:27	-43,92	1847,904	9,941	9,716	8,673	3,586	3,694	21	951,976	24,916	1847,052	0	200,701	200,701	99,712	0	0	0	0	0	0	0
13:26:27	43,92	1848,343	9,99	9,863	8,673	3,591	3,692	21	951,976	24,916	1847,053	0	200,701	200,701	99,712	0	0	0	0	0	0	0
13:26:27	-43,92	1847,904	9,941	9,961	8,673	3,586	3,69	21	951,976	24,916	1847,054	0	200,701	200,701	99,712	0	0	0	0	0	0	0
13:26:27	-87,817	1847,026	9,843	9,961	8,673	3,577	3,688	21	951,976	24,916	1847,026	0	200,701	200,701	99,712	0	0	0	0	0	0	0
13:26:27	0	1847,026	9,843	9,814	8,673	3,577	3,686	21	951,976	24,916	1847,026	0	200,701	200,701	99,712	0	0	0	0	0	0	0
13:26:27	131,738	1848,343	9,99	9,961	8,673	3,591	3,684	21	951,976	24,916	1847,027	0	200,701	200,701	99,712	0	0	0	0	0	0	0
13:26:27	-43,92	1847,904	9,941	9,961	8,673	3,586	3,682	21	951,976	24,916	1847,028	0	200,701	200,701	99,712	0	0	0	0	0	0	0
13:26:27	0	1847,904	9,941	9,814	8,673	3,586	3,68	21	951,976	24,916	1847,029	0	200,701	200,701	99,712	0	0	0	0	0	0	0
13:26:27	0	1847,904	9,941	9,814	8,673	3,586	3,678	21	951,976	24,916	1847,03	0	200,701	200,701	99,712	0	0	0	0	0	0	0
13:26:27	43,92	1848,343	9,99	10,009	8,673	3,591	3,676	21	951,976	24,916	1847,031	0	200,701	200,701	99,712	0	0	0	0	0	0	0
13:26:27	-43,92	1847,904	9,941	9,814	8,673	3,586	3,675	21	951,976	24,916	1847,032	0	200,701	200,701	99,712	0	0	0	0	0	0	0
13:26:27	0	1847,904	9,941	9,863	8,673	3,586	3,673	21	951,976	24,916	1847,033	0	200,701	200,701	99,712	0	0	0	0	0	0	0
13:26:27	43,92	1848,343	9,99	9,814	8,673	3,591	3,671	21	951,976	24,916	1847,034	0	200,701	200,701	99,712	0	0	0	0	0	0	0
13:26:27	0	1848,343	9,99	9,863	8,673	3,591	3,67	21	951,976	24,916	1847,035	0	200,701	200,701	99,712	0	0	0	0	0	0	0
13:26:27	43,92	1848,782	10,039	9,814	8,673	3,595	3,668	21	951,976	24,916	1847,037	0	200,701	200,701	99,712	0	0	0	0	0	0	0
13:26:27	0	1848,782	10,039	9,863	8,673	3,595	3,667	21	951,976	24,916	1847,039	0	200,701	200,701	99,712	0	0	0	0	0	0	0
13:26:27	0	1848,782	10,039	9,961	8,673	3,595	3,665	21	951,976	24,916	1847,041	0	200,701	200,701	99,712	0	0	0	0	0	0	0
13:26:27	-43,92	1848,343	9,99	9,814	8,673	3,591	3,664	21	951,976	24,916	1847,042	0	200,701	200,701	99,712	0	0	0	0	0	0	0
13:26:27	43,92	1848,782	10,039	9,863	8,673	3,595	3,663	21	951,976	24,916	1847,044	0	200,701	200,701	99,712	0	0	0	0	0	0	0
13:26:27	0	1848,782	10,039	9,961	8,673	3,595	3,661	21	951,976	24,916	1847,045	0	200,701	200,701	99,712	0	0	0	0	0	0	0
13:26:27	0	1848,782	10,039	9,863	8,673	3,595	3,66	21	951,976	24,916	1847,047	0	200,701	200,701	99,712	0	0	0	0	0	0	0
13:26:27	-43,92	1848,343	9,99	9,814	8,673	3,591	3,659	21	951,976	24,916	1847,048	0	200,701	200,701	99,712	0	0	0	0	0	0	0
13:26:27	0	1848,343	9,99	9,814	8,673	3,591	3,657	21	951,976	24,916	1847,05	0	200,701	200,701	99,712	0	0	0	0	0	0	0
13:26:27	0	1848,343	9,99	9,814	8,673	3,591	3,656	21	951,976	24,916	1847,051	0	200,701	200,701	99,712	0	0	0	0	0	0	0
13:26:27	43,92	1848,782	10,039	9,961	8,673	3,595	3,655	21	951,976	24,916	1847,053	0	200,701	200,701	99,712	0	0	0	0	0	0	0
13:26:27	-43,92	1848,343	9,99	9,863	8,673	3,591	3,654	21	951,976	24,916	1847,054	0	200,701	200,701	99,712	0	0	0	0	0	0	0
13:26:27	-43,92	1847,904	9,941	9,716	8,673	3,586	3,652	21	951,976	24,916	1847,055	0	200,701	200,701	99,712	0	0	0	0	0	0	0
13:26:27	0	1847,904	9,941	9,716	8,673	3,586	3,651	21	951,976	24,916	1847,056	0	200,701	200,701	99,712	0	0	0	0	0	0	0
13:26:27	43,92	1848,343	9,99	9,814	8,673	3,591	3,65	21	951,976	24,916	1847,057	0	200,701	200,701	99,712	0	0	0	0	0	0	0
13:26:27	0	1848,343	9,99	9,961	8,673	3,591	3,649	21	951,976	24,916	1847,058	0	200,701	200,701	99,712	0	0	0	0	0	0	0
13:26:27	0	1848,343	9,99	9,961	8,673	3,591	3,647	21	951,976	24,916	1847,06	0	200,701	200,701	99,712	0	0	0	0	0	0	0
13:26:27	-43,92	1847,904	9,941	9,814	8,673	3,586	3,646	21	951,976	24,916	1847,061	0	200,701	200,701	99,712	0	0	0	0	0	0	0
13:26:27	0	1847,904	9,941	9,814	8,673	3,586	3,645	21	951,976	24,916	1847,061	0	200,701	200,701	99,712	0	0	0	0	0	0	0
13:26:27	-87,817	1847,026	9,843	9,716	8,673	3,577	3,644	21	951,976	24,916	1847,026	0	200,701	200,701	99,712	0	0	0	0	0	0	0
13:26:27	87,817	1847,904	9,941	9,814	8,673	3,586	3,643	21	951,976	24,916	1847,027	0	200,701	200,701	99,712	0	0	0	0	0	0	0
13:26:27	0	1847,904	9,941	9,814	8,673	3,586	3,642	21	951,976	24,916	1847,027	0	200,701	200,701	99,712	0	0	0	0	0	0	0
13:26:27	-87,817	1847,026	9,843	9,814	8,673	3,577	3,64	21	951,976	24,916	1847,026	0	200,701	200,701	99,712	0	0	0	0	0	0	0
13:26:27	131,738	1848,343	9,99	9,814	8,673	3,591	3,639	21	951,976	24,916	1847,027	0	200,701	200,701	99,712	0	0	0	0	0	0	0
13:26:27	43,92	1848,782	10,039	9,961	8,673	3,595	3,638	21	951,976	24,916	1847,029	0	200,701	200,701	99,712	0	0	0	0	0	0	0
13:26:27	-87,841	1847,904	9,941	9,863	8,673	3,586	3,637	21	951,976	24,916	1847,03	0	200,701	200,701	99,712	0	0	0	0	0	0	0
13:26:27	0	1847,904	9,941	9,814	8,673	3,586	3,636	21	951,976	24,916	1847,031	0	200,701	200,701	99,712	0	0	0	0	0	0	0
13:26:28	-87,817	1847,026	9,843	9,716	8,673	3,577	3,635	21	951,976	24,916	1847,026	0	200,701	200,701	99,712	0	0	0	0	0	0	0
13:26:28	131,738	1848,343	9,99	9,961	8,673	3,591	3,634	21	951,976	24,916	1847,027	0	200,701	200,701	99,712	0	0	0	0	0	0	0
13:26:28	-43,92	1847,904	9,941	9,716	8,673	3,586	3,633	21	951,976	24,916	1847,028	0	200,701	200,701	99,712	0	0	0	0	0	0	0
13:26:28	43,92	1848,343	9,99	9,863	8,673	3,591	3,633	21	951,976	24,916	1847,029	0	200,701	200,701	99,712	0	0	0	0	0	0	0
13:26:28	-43,92	1847,904	9,941	9,863	8,673	3,586	3,632	21	951,976	24,916	1847,03	0	200,701	200,701	99,712	0	0	0	0	0	0	0
13:26:28	43,92	1848,343	9,99	9,863	8,673	3,591	3,631	21	951,976	24,916	1847,031	0	200,701	200,701	99,712	0	0	0	0	0	0	0
13:26:28	0	1848,343	9,99	9,863	8,673	3,591	3,63	21	951,976	24,916	1847,033	0	200,701	200,701	99,712	0	0	0	0	0	0	0
13:26:28	-131,738	1847,026	9,843	9,716	8,673	3,577	3,629	21	951,976	24,916	1847,026	0	200,701	200,701	99,712	0	0	0	0	0	0	0
13:26:28	9,667	1847,122	9,843	9,668	8,674	3,578	3,628	21	951,976	24,916	1847,026	0	200,701	200,701	99,712	0	0	0	0	0	0	0
13:26:28	0	1847,122	9,843	9,668	8,674	3,578	3,627	21	951,976	24,916	1847,026	0	200,701	200,701	99,712	0	0	0	0	0	0	0
13:26:28	78,149	1847,904	9,941	9,814	8,673	3,586	3,626	21	951,976	24,916	1847,027	0	200,701	200,701	99,712	0	0	0	0	0	0	0
13:26:28	43,92	1848,343	9,99	9,961	8,673	3,591	3,626	21	951,976	24,916	1847,028	0	200,701	200,701	99,712	0	0	0	0	0	0	0
13:26:28	43,92	1848,782	10,039	10,009	8,673	3,595	3,625	21	951,976	24,916	1847,03	0	200,701	200,701	99,712	0	0	0	0	0	0	0
13:26:28	-43,92	1848,343	9,99	9,863	8,673	3,591	3,624	21	951,976	24,916	1847,031	0	200,701	200,701	99,712	0	0	0	0	0	0	0
13:26:28	0	1848,343	9,99	9,814	8,673	3,591	3,624	21	951,976	24,916	1847,033	0	200,701	200,701	99,712	0	0	0	0	0	0	0
13:26:28	43,92	1848,782	10,039	9,961	8,673	3,595	3,623	21	951,976	24,916	1847,034	0	200,701	200,701	99,712	0	0	0	0	0	0	0
13:26:28	0	1848,782	10,039	9,863	8,673	3,595	3,623	21	951,976	24,916	1847,036	0	200,701	200,701	99,712	0	0	0	0	0	0	0
13:26:28	-43,92	1848,343	9,99	9,814	8,673	3,591	3,622	21	951,976	24,916	1847,037	0	200,701	200,701	99,712	0	0	0	0	0	0	0
13:26:28	-43,92	1847,904	9,941	9,814	8,673	3,586	3,621	21	951,976	24,916	1847,038	0	200,701	200,701	99,712	0	0	0	0	0	0	0
13:26:28	43,92	1848,343	9,99	9,863	8,673	3,591	3,621	21	951,976	24,916	1847,039	0	200,701	200,701	99,712	0	0	0	0	0	0	0
13:26:28	0	1848,343	9,99	9,961	8,673	3,591	3,62	21	951,976	24,916	1847,041	0	200,701	200,701	99,712	0	0	0	0	0	0	0
13:26:28	-43,92	1847,904	9,941	9,863	8,673	3,586	3,619	21	951,976	24,916	1847,042	0	200,701	200,701	99,712	0	0	0	0	0	0	0
13:26:28	0	1847,904	9,941	9,814	8,673	3,586	3,619	21	951,976	24,916	1847,042	0	200,701	200,701	99,712	0	0	0	0	0	0	0
13:26:28	0	1847,904	9,941	9,814	8,673	3,586	3,618	21	951,976	24,916	1847,043	0	200,701	200,701	99,712	0	0	0	0	0	0	0
13:26:28	0	1847,904	9,941	9,814	8,673	3,586	3,617	21	951,976	24,916	1847,044	0	200,701	200,701	99,712	0	0	0	0	0	0	0
13:26:28	43,92	1848,343	9,99	9,863	8,673	3,591	3,617	21	951,976	24,916	1847,045	0	200,701	200,701	99,712	0	0	0	0	0	0	0
13:26:28	-43,92	1847,904	9,941	9,863	8,673	3,586	3,616	21	951,976	24,916	1847,046	0	200,701	200,701	99,712	0	0	0	0	0	0	0
13:26:28	-87,817	1847,026	9,843	9,814	8,673	3,577	3,616	21	951,976	24,916	1847,026	0	200,701	200,701	99,712	0	0	0	0	0	0	0
13:26:28	87,817	1847,904	9,941	9,814	8,673	3,586	3,615	21	951,976	24,916	1847,027	0	200,701	200,701	99,712	0	0	0	0	0	0	0
13:26:28	43,92	1848,343	9,99	9,863	8,673	3,591	3,614	21	951,976	24,916	1847,028	0	200,701	200,701	99,712	0	0	0	0	0	0	0
13:26:28	-43,92	1847,904	9,941	9,814	8,673	3,586	3,614	21	951,976	24,916	1847,029	0	200,701	200,701	99,712	0	0	0	0	0	0	0
13:26:28	0	1847,904	9,941	9,716	8,673	3,586	3,613	21	951,976	24,916	1847,03	0	200,701	200,701	99,712	0	0	0	0	0	0	0
13:26:28	43,92	1848,343	9,99	9,716	8,673	3,591	3,613	21	951,976	24,916	1847,031	0	200,55	200,55	99,711	0	0	0	0	0	0	0
13:26:28	0	1848,343	9,99	9,814	8,673	3,591	3,613	21	951,976	24,916	1847,032	0	200,55	200,55	99,711	0	0	0	0	0	0	0
13:26:28	0	1848,343	9,99	9,863	8,673	3,591	3,612	21	951,976	24,916	1847,034	0	200,55	200,55	99,711	0	0	0	0	0	0	0
13:26:28	-43,92	1847,904	9,941	9,668	8,673	3,586	3,612	21	951,976	24,916	1847,034	0	200,55	200,55	99,711	0	0	0	0	0	0	0
13:26:28	43,92	1848,343	9,99	9,863	8,673	3,591	3,611	21	951,976	24,916	1847,036	0	200,55	200,55	99,711	0	0	0	0	0	0	0
13:26:28	0	1848,343	9,99	9,814	8,673	3,591	3,611	21	951,976	24,916	1847,037	0	200,55	200,55	99,711	0	0	0	0	0	0	0
13:26:28	0	1848,343	9,99	10,009	8,673	3,591	3,61	21	951,976	24,916	1847,038	0	200,55	200,55	99,711	0	0	0	0	0	0	0
13:26:28	0	1848,343	9,99	9,961	8,673	3,591	3,61	21	951,976	24,916	1847,04	0	200,55	200,55	99,711	0	0	0	0	0	0	0
13:26:28	-43,92	1847,904	9,941	9,814	8,673	3,586	3,61	21	951,976	24,916	1847,041	0	200,55	200,55	99,711	0	0	0	0	0	0	0
13:26:28	87,841	1848,782	10,039	9,961	8,673	3,595	3,609	21	951,976	24,916	1847,042	0	200,55	200,55	99,711	0	0	0	0	0	0	0
13:26:28	-175,659	1847,026	9,843	9,814	8,673	3,577	3,609	21	951,976	24,916	1847,026	0	200,55	200,55	99,711	0	0	0	0	0	0	0
13:26:28	131,738	1848,343	9,99	9,961	8,673	3,591	3,608	21	951,976	24,916	1847,027	0	200,55	200,55	99,711	0	0	0	0	0	0	0
13:26:28	-131,738	1847,026	9,843	9,814	8,673	3,577	3,608	21	951,976	24,916	1847,026	0	200,55	200,55	99,711	0	0	0	0	0	0	0
13:26:28	0	1847,026	9,843	9,814	8,673	3,577	3,607	21	951,976	24,916	1847,026	0	200,55	200,55	99,711	0	0	0	0	0	0	0
13:26:28	20,129	1847,227	9,941	9,961	8,669	3,579	3,606	21	951,976	24,916	1847,026	0	200,55	200,55	99,711	0	0	0	0	0	0	0
13:26:28	43,908	1847,666	9,99	10,009	8,669	3,584	3,606	21	951,976	24,916	1847,027	0	200,55	200,55	99,711	0	0	0	0	0	0	0
13:26:28	0	1847,666	9,99	9,814	8,669	3,584	3,606	21	951,976	24,916	1847,027	0	200,55	200,55	99,711	0	0	0	0	0	0	0
13:26:28	-43,908	1847,227	9,941	9,814	8,669	3,579	3,605	21	951,976	24,916	1847,027	0	200,55	200,55	99,711	0	0	0	0	0	0	0
13:26:28	-87,829	1846,349	9,843	9,668	8,669	3,57	3,604	21	951,976	24,916	1846,349	0	200,55	200,55	99,711	0	0	0	0	0	0	0
13:26:28	0	1846,349	9,843	9,814	8,669	3,57	3,604	21	951,976	24,916	1846,349	0	200,55	200,55	99,711	0	0	0	0	0	0	0
13:26:28	77,111	1847,12	9,941	9,814	8,669	3,578	3,603	21	951,976	24,916	1846,349	0	200,55	200,55	99,711	0	0	0	0	0	0	0
13:26:28	-77,111	1846,349	9,843	9,668	8,669	3,57	3,603	21	951,976	24,916	1846,349	0	200,55	200,55	99,711	0	0	0	0	0	0	0
13:26:28	-10,693	1846,242	9,843	9,716	8,669	3,569	3,602	21	951,976	24,916	1846,242	0	200,55	200,55	99,711	0	0	0	0	0	0	0
13:26:28	10,693	1846,349	9,843	9,716	8,669	3,57	3,601	21	951,976	24,916	1846,242	0	200,55	200,55	99,711	0	0	0	0	0	0	0
13:26:28	0	1846,349	9,843	9,716	8,669	3,57	3,601	21	951,976	24,916	1846,242	0	200,55	200,55	99,711	0	0	0	0	0	0	0
13:26:28	77,111	1847,12	9,941	9,814	8,669	3,578	3,6	21	951,976	24,916	1846,243	0	200,55	200,55	99,711	0	0	0	0	0	0	0
13:26:28	10,717	1847,227	9,941	9,814	8,669	3,579	3,6	21	951,976	24,916	1846,244	0	200,55	200,55	99,711	0	0	0	0	0	0	0
13:26:28	43,908	1847,666	9,99	9,961	8,669	3,584	3,6	21	951,976	24,916	1846,245	0	200,55	200,55	99,711	0	0	0	0	0	0	0
13:26:28	-43,908	1847,227	9,941	9,961	8,669	3,579	3,599	21	951,976	24,916	1846,246	0	200,55	200,55	99,711	0	0	0	0	0	0	0
13:26:28	43,908	1847,666	9,99	9,961	8,669	3,584	3,599	21	951,976	24,916	1846,248	0	200,55	200,55	99,711	0	0	0	0	0	0	0
13:26:28	43,92	1848,105	10,039	10,009	8,669	3,588	3,599	21	951,976	24,916	1846,25	0	200,55	200,55	99,711	0	0	0	0	0	0	0
13:26:28	0	1848,105	10,039	9,961	8,669	3,588	3,598	21	951,976	24,916	1846,252	0	200,55	200,55	99,711	0	0	0	0	0	0	0
13:26:28	-43,92	1847,666	9,99	10,009	8,669	3,584	3,598	21	951,976	24,916	1846,253	0	200,55	200,55	99,711	0	0	0	0	0	0	0
13:26:28	0	1847,666	9,99	9,961	8,669	3,584	3,598	21	951,976	24,916	1846,254	0	200,55	200,55	99,711	0	0	0	0	0	0	0
13:26:28	43,92	1848,105	10,039	9,961	8,669	3,588	3,598	21	951,976	24,916	1846,256	0	200,55	200,55	99,711	0	0	0	0	0	0	0
13:26:28	-54,626	1847,559	9,99	9,863	8,669	3,583	3,597	21	951,976	24,916	1846,257	0	200,55	200,55	99,711	0	0	0	0	0	0	0
13:26:28	54,626	1848,105	10,039	9,961	8,669	3,588	3,597	21	951,976	24,916	1846,259	0	200,55	200,55	99,711	0	0	0	0	0	0	0
13:26:28	0	1848,105	10,039	10,009	8,669	3,588	3,597	21	951,976	24,916	1846,261	0	200,55	200,55	99,711	0	0	0	0	0	0	0
13:26:28	-87,829	1847,227	9,941	9,814	8,669	3,579	3,597	21	951,976	24,916	1846,262	0	200,55	200,55	99,711	0	0	0	0	0	0	0
13:26:28	43,908	1847,666	9,99	9,863	8,669	3,584	3,596	21	951,976	24,916	1846,263	0	200,55	200,55	99,711	0	0	0	0	0	0	0
13:26:28	-43,908	1847,227	9,941	9,814	8,669	3,579	3,596	21	951,976	24,916	1846,264	0	200,55	200,55	99,711	0	0	0	0	0	0	0
13:26:28	0	1847,227	9,941	9,814	8,669	3,579	3,596	21	951,976	24,916	1846,265	0	200,55	200,55	99,711	0	0	0	0	0	0	0
13:26:28	43,908	1847,666	9,99	9,961	8,669	3,584	3,595	21	951,976	24,916	1846,267	0	200,55	200,55	99,711	0	0	0	0	0	0	0
13:26:28	-131,738	1846,349	9,843	9,668	8,669	3,57	3,595	21	951,976	24,916	1846,267	0	200,55	200,55	99,711	0	0	0	0	0	0	0
13:26:28	87,829	1847,227	9,941	9,814	8,669	3,579	3,595	21	951,976	24,916	1846,268	0	200,55	200,55	99,711	0	0	0	0	0	0	0
13:26:28	43,908	1847,666	9,99	9,814	8,669	3,584	3,594	21	951,976	24,916	1846,269	0	200,55	200,55	99,711	0	0	0	0	0	0	0
13:26:28	-131,738	1846,349	9,843	9,668	8,669	3,57	3,594	21	951,976	24,916	1846,269	0	200,55	200,55	99,711	0	0	0	0	0	0	0
13:26:28	87,829	1847,227	9,941	9,814	8,669	3,579	3,594	21	951,976	24,916	1846,27	0	200,55	200,55	99,711	0	0	0	0	0	0	0
13:26:28	0	1847,227	9,941	9,814	8,669	3,579	3,593	21	951,976	24,916	1846,271	0	200,55	200,55	99,711	0	0	0	0	0	0	0
13:26:28	87,829	1848,105	10,039	9,961	8,669	3,588	3,593	21	951,976	24,916	1846,273	0	200,55	200,55	99,711	0	0	0	0	0	0	0
13:26:28	-43,92	1847,666	9,99	9,961	8,669	3,584	3,593	21	951,976	24,916	1846,275	0	200,55	200,55	99,711	0	0	0	0	0	0	0
13:26:28	67,7	1848,343	9,99	9,863	8,673	3,591	3,593	21	951,976	24,916	1846,277	0	200,55	200,55	99,711	0	0	0	0	0	0	0
13:26:28	-67,7	1847,666	9,99	9,863	8,669	3,584	3,593	21	951,976	24,916	1846,278	0	200,55	200,55	99,711	0	0	0	0	0	0	0
13:26:28	0	1847,666	9,99	9,863	8,669	3,584	3,593	21	951,976	24,916	1846,279	0	200,55	200,55	99,711	0	0	0	0	0	0	0
13:26:28	0	1847,666	9,99	9,814	8,669	3,584	3,593	21	951,976	24,916	1846,281	0	200,55	200,55	99,711	0	0	0	0	0	0	0
13:26:28	0	1847,666	9,99	9,961	8,669	3,584	3,592	21	951,976	24,916	1846,282	0	200,55	200,55	99,711	0	0	0	0	0	0	0
13:26:28	0	1847,666	9,99	9,863	8,669	3,584	3,592	21	951,976	24,916	1846,283	0	200,55	200,55	99,711	0	0	0	0	0	0	0
13:26:28	-43,908	1847,227	9,941	9,814	8,669	3,579	3,592	21	951,976	24,916	1846,284	0	200,55	200,55	99,711	0	0	0	0	0	0	0
13:26:28	43,908	1847,666	9,99	9,863	8,669	3,584	3,592	21	951,976	24,916	1846,286	0	200,55	200,55	99,711	0	0	0	0	0	0	0
13:26:28	-43,908	1847,227	9,941	9,814	8,669	3,579	3,592	21	951,976	24,916	1846,287	0	200,55	200,55	99,711	0	0	0	0	0	0	0
13:26:28	43,908	1847,666	9,99	9,863	8,669	3,584	3,591	21	951,976	24,916	1846,288	0	200,55	200,55	99,711	0	0	0	0	0	0	0
13:26:28	0	1847,666	9,99	9,814	8,669	3,584	3,591	21	951,976	24,916	1846,289	0	200,55	200,55	99,711	0	0	0	0	0	0	0
13:26:28	-64,038	1847,026	9,843	9,619	8,673	3,577	3,591	21	951,976	24,916	1846,29	0	200,55	200,55	99,711	0	0	0	0	0	0	0
13:26:28	9,667	1847,122	9,843	9,716	8,674	3,578	3,591	21	951,976	24,916	1846,291	0	200,55	200,55	99,711	0	0	0	0	0	0	0
13:26:28	0	1847,122	9,843	9,716	8,674	3,578	3,59	21	951,976	24,916	1846,292	0	200,55	200,55	99,711	0	0	0	0	0	0	0
13:26:28	78,149	1847,904	9,941	9,716	8,673	3,586	3,59	21	951,976	24,916	1846,294	0	200,55	200,55	99,711	0	0	0	0	0	0	0
13:26:28	-23,779	1847,666	9,99	9,814	8,669	3,584	3,59	21	951,976	24,916	1846,295	0	200,55	200,55	99,711	0	0	0	0	0	0	0
13:26:28	121,069	1848,877	10,136	9,961	8,669	3,596	3,59	21	951,976	24,916	1846,297	0	200,55	200,55	99,711	0	0	0	0	0	0	0
13:26:29	0	1848,877	10,136	9,961	8,669	3,596	3,59	21	951,976	24,916	1846,3	0	200,55	200,55	99,711	0	0	0	0	0	0	0
13:26:29	10,705	1848,984	10,136	10,009	8,669	3,597	3,591	21	951,976	24,916	1846,303	0	200,55	200,55	99,711	0	0	0	0	0	0	0
13:26:29	0	1848,984	10,136	9,961	8,669	3,597	3,591	21	951,976	24,916	1846,305	0	200,55	200,55	99,711	0	0	0	0	0	0	0
13:26:29	-131,774	1847,666	9,99	9,961	8,669	3,584	3,591	21	951,976	24,916	1846,307	0	200,55	200,55	99,711	0	0	0	0	0	0	0
13:26:29	199,475	1849,661	10,136	10,058	8,673	3,604	3,591	21	951,976	24,916	1846,31	0	200,55	200,55	99,711	0	0	0	0	0	0	0
13:26:29	131,811	1850,979	10,283	10,302	8,673	3,618	3,591	21	951,976	24,916	1846,315	0	200,55	200,55	99,711	0	0	0	0	0	0	0
13:26:29	317,346	1854,152	10,625	10,693	8,674	3,651	3,593	21	951,976	24,916	1846,323	0	200,55	200,55	99,711	0	0	0	0	0	0	0
13:26:29	552,514	1859,678	11,162	11,279	8,678	3,708	3,595	21	951,976	24,916	1846,336	0	200,55	200,55	99,711	0	0	0	0	0	0	0
13:26:29	496,24	1864,64	11,601	11,963	8,683	3,759	3,598	21	951,976	24,916	1846,354	0	200,55	200,55	99,711	0	0	0	0	0	0	0
13:26:29	866,564	1873,306	12,285	12,695	8,697	3,848	3,603	21	951,976	24,916	1846,381	0	200,55	200,55	99,711	0	0	0	0	0	0	0
13:26:29	629,394	1879,6	12,529	13,33	8,721	3,913	3,609	21	951,976	24,916	1846,414	0	200,55	200,55	99,711	0	0	0	0	0	0	0
13:26:29	948,73	1889,087	13,017	13,769	8,749	4,011	3,617	21	951,976	24,916	1846,457	0	200,55	200,55	99,711	0	0	0	0	0	0	0
13:26:29	713	1896,217	13,164	14,209	8,782	4,084	3,626	21	951,976	24,916	1846,507	0	200,55	200,55	99,711	0	0	0	0	0	0	0
13:26:29	976,123	1905,978	13,408	14,599	8,825	4,185	3,637	21	951,976	24,916	1846,566	0	200,55	200,55	99,711	0	0	0	0	0	0	0
13:26:29	804,687	1914,025	13,457	14,843	8,868	4,268	3,649	21	951,976	24,916	1846,634	0	200,55	200,55	99,711	0	0	0	0	0	0	0
13:26:29	1161,181	1925,637	13,896	15,185	8,911	4,388	3,664	21	951,976	24,916	1846,713	0	200,55	200,55	99,711	0	0	0	0	0	0	0
13:26:29	941,735	1935,054	14,092	15,82	8,955	4,485	3,68	21	951,976	24,916	1846,801	0	200,55	200,55	99,711	0	0	0	0	0	0	0
13:26:29	1030,065	1945,355	14,384	16,308	8,998	4,591	3,698	21	951,976	24,916	1846,9	0	200,55	200,55	99,711	0	0	0	0	0	0	0
13:26:29	1250,488	1957,86	14,922	16,552	9,041	4,72	3,718	21	951,976	24,916	1847,011	0	200,55	200,55	99,711	0	0	0	0	0	0	0
13:26:29	1261,425	1970,474	15,459	17,578	9,084	4,85	3,74	21	951,976	24,916	1847,134	0	200,55	200,55	99,711	0	0	0	0	0	0	0
13:26:29	1366,943	1984,143	16,045	18,066	9,131	4,991	3,765	21	951,976	24,916	1847,271	0	200,55	200,55	99,711	0	0	0	0	0	0	0
13:26:29	1401,318	1998,157	16,582	18,506	9,183	5,135	3,791	21	951,976	24,916	1847,422	0	200,55	200,55	99,711	0	0	0	0	0	0	0
13:26:29	1243,676	2010,593	17,021	18,945	9,23	5,263	3,82	21	953,406	24,916	1847,585	0	200,55	200,55	99,711	0	0	0	0	0	0	0
13:26:29	1029,98	2020,893	17,168	19,336	9,281	5,37	3,851	21	953,406	24,916	1847,759	0	200,55	200,55	99,711	0	0	0	0	0	0	0
13:26:29	1344,397	2034,337	17,656	19,678	9,331	5,508	3,883	21	953,406	24,916	1847,945	0	200,55	200,55	99,711	0	0	0	0	0	0	0
13:26:29	1486,389	2049,201	18,291	20,703	9,382	5,661	3,918	21	953,406	24,916	1848,147	0	200,55	200,55	99,711	0	0	0	0	0	0	0
13:26:29	1436,547	2063,566	18,877	21,338	9,433	5,809	3,955	21	953,406	24,916	1848,362	0	200,55	200,55	99,711	0	0	0	0	0	0	0
13:26:29	1224,072	2075,807	19,316	21,484	9,479	5,936	3,994	21	953,406	24,916	1848,589	0	200,55	200,55	99,711	0	0	0	0	0	0	0
13:26:29	1333,374	2089,141	19,804	22,021	9,528	6,073	4,035	21	953,406	24,916	1848,83	0	200,55	200,55	99,711	0	0	0	0	0	0	0
13:26:29	1547,607	2104,617	20,586	22,558	9,574	6,233	4,078	21	953,406	24,916	1849,086	0	200,55	200,55	99,711	0	0	0	0	0	0	0
13:26:29	1013,11	2114,748	20,781	22,851	9,621	6,337	4,122	21	953,406	24,916	1849,351	0	200,55	200,55	99,711	0	0	0	0	0	0	0
13:26:29	1356,64	2128,315	21,318	23,291	9,669	6,477	4,168	21	953,406	24,916	1849,631	0	200,55	200,55	99,711	0	0	0	0	0	0	0
13:26:29	1088,037	2139,195	21,416	23,535	9,725	6,589	4,216	21	953,406	24,916	1849,92	0	201,002	201,002	99,713	0	0	0	0	0	0	0
13:26:29	1064,379	2149,839	21,562	23,535	9,777	6,699	4,264	21	953,406	24,916	1850,22	0	201,002	201,002	99,713	0	0	0	0	0	0	0
13:26:29	1256,787	2162,407	21,904	23,682	9,83	6,828	4,315	21	953,406	24,916	1850,532	0	201,002	201,002	99,713	0	0	0	0	0	0	0
13:26:29	938,574	2171,792	21,904	23,535	9,883	6,925	4,366	21	953,406	24,916	1850,853	0	201,002	201,002	99,713	0	0	0	0	0	0	0
13:26:29	1223,339	2184,026	22,295	23,633	9,931	7,051	4,419	21	953,406	24,916	1851,187	0	201,002	201,002	99,713	0	0	0	0	0	0	0
13:26:29	1086,865	2194,894	22,637	24,17	9,974	7,163	4,472	21	953,406	24,916	1851,53	0	201,002	201,002	99,713	0	0	0	0	0	0	0
13:26:29	1262,182	2207,516	23,076	24,365	10,021	7,293	4,528	21	953,406	24,916	1851,886	0	201,002	201,002	99,713	0	0	0	0	0	0	0
13:26:29	815,991	2215,676	23,223	24,658	10,059	7,378	4,584	21	953,406	24,916	1852,25	0	201,002	201,002	99,713	0	0	0	0	0	0	0
13:26:29	1156,323	2227,239	23,808	25,049	10,093	7,497	4,641	21	953,406	24,916	1852,625	0	201,002	201,002	99,713	0	0	0	0	0	0	0
13:26:29	1097,9	2238,218	24,199	25,488	10,134	7,61	4,699	21	953,406	24,916	1853,011	0	201,002	201,002	99,713	0	0	0	0	0	0	0
13:26:29	1055,249	2248,771	24,687	25,732	10,167	7,719	4,758	21	953,406	24,916	1853,406	0	201,002	201,002	99,713	0	0	0	0	0	0	0
13:26:29	1039,599	2259,167	25,176	26,221	10,2	7,826	4,818	21	953,406	24,916	1853,812	0	201,002	201,002	99,713	0	0	0	0	0	0	0
13:26:29	974,536	2268,912	25,517	26,416	10,236	7,926	4,879	21	953,406	24,916	1854,227	0	201,002	201,002	99,713	0	0	0	0	0	0	0
13:26:29	1033,593	2279,248	25,908	26,904	10,273	8,033	4,941	21	953,406	24,916	1854,652	0	201,002	201,002	99,713	0	0	0	0	0	0	0
13:26:29	788,964	2287,138	26,006	26,758	10,312	8,114	5,003	21	953,406	24,916	1855,085	0	201,002	201,002	99,713	0	0	0	0	0	0	0
13:26:29	735,4	2294,492	26,006	26,953	10,353	8,19	5,066	21	953,406	24,916	1855,524	0	201,002	201,002	99,713	0	0	0	0	0	0	0
13:26:29	765,893	2302,151	26,152	26,953	10,388	8,269	5,129	21	953,406	24,916	1855,971	0	201,002	201,002	99,713	0	0	0	0	0	0	0
13:26:29	716,308	2309,314	26,25	27,002	10,423	8,343	5,192	21	953,406	24,916	1856,424	0	201,002	201,002	99,713	0	0	0	0	0	0	0
13:26:29	917,944	2318,493	26,641	27,344	10,453	8,438	5,255	21	953,406	24,916	1856,886	0	201,002	201,002	99,713	0	0	0	0	0	0	0
13:26:29	720,483	2325,698	26,885	27,441	10,481	8,512	5,319	21	953,406	24,916	1857,355	0	201,002	201,002	99,713	0	0	0	0	0	0	0
13:26:29	875,024	2334,448	27,373	27,93	10,503	8,602	5,383	21	953,406	24,916	1857,832	0	201,002	201,002	99,713	0	0	0	0	0	0	0
13:26:29	833,251	2342,781	27,812	28,32	10,526	8,688	5,448	21	953,406	24,916	1858,317	0	201,002	201,002	99,713	0	0	0	0	0	0	0
13:26:29	589,672	2348,678	28,008	28,516	10,549	8,749	5,513	21	953,406	24,916	1858,807	0	201,002	201,002	99,713	0	0	0	0	0	0	0
13:26:29	759,106	2356,269	28,301	28,711	10,576	8,827	5,578	21	953,406	24,916	1859,305	0	201,002	201,002	99,713	0	0	0	0	0	0	0
13:26:29	322,851	2359,497	28,203	28,711	10,599	8,86	5,642	21	953,406	24,916	1859,805	0	201,002	201,002	99,713	0	0	0	0	0	0	0
13:26:29	729,98	2366,797	28,447	28,809	10,626	8,936	5,707	21	953,406	24,916	1860,312	0	201,002	201,002	99,713	0	0	0	0	0	0	0
13:26:29	416,821	2370,965	28,447	28,857	10,65	8,979	5,771	21	953,406	24,916	1860,823	0	201,002	201,002	99,713	0	0	0	0	0	0	0
13:26:29	543,505	2376,4	28,594	28,906	10,672	9,035	5,835	21	953,406	24,916	1861,338	0	201,002	201,002	99,713	0	0	0	0	0	0	0
13:26:29	385,009	2380,25	28,643	28,857	10,691	9,074	5,899	21	953,406	24,916	1861,857	0	201,002	201,002	99,713	0	0	0	0	0	0	0
13:26:29	523,095	2385,481	28,838	29,053	10,71	9,128	5,962	21	953,406	24,916	1862,381	0	201,002	201,002	99,713	0	0	0	0	0	0	0
13:26:29	486,865	2390,35	28,984	29,102	10,729	9,178	6,025	21	953,406	24,916	1862,909	0	201,002	201,002	99,713	0	0	0	0	0	0	0
13:26:29	343,847	2393,788	29,082	29,199	10,743	9,214	6,087	21	953,406	24,916	1863,44	0	201,002	201,002	99,713	0	0	0	0	0	0	0
13:26:29	486,352	2398,652	29,326	29,541	10,757	9,264	6,15	21	953,406	24,916	1863,975	0	201,002	201,002	99,713	0	0	0	0	0	0	0
13:26:29	347,216	2402,124	29,424	29,687	10,771	9,3	6,212	21	953,406	24,916	1864,513	0	201,002	201,002	99,713	0	0	0	0	0	0	0
13:26:29	431,787	2406,442	29,619	29,736	10,785	9,344	6,273	21	953,406	24,916	1865,055	0	201,002	201,002	99,713	0	0	0	0	0	0	0
13:26:29	204,492	2408,487	29,57	29,687	10,799	9,365	6,334	21	953,406	24,916	1865,598	0	201,002	201,002	99,713	0	0	0	0	0	0	0
13:26:29	299,121	2411,478	29,619	29,785	10,813	9,396	6,394	21	953,406	24,916	1866,144	0	201,002	201,002	99,713	0	0	0	0	0	0	0
13:26:29	300,17	2414,48	29,668	29,883	10,827	9,427	6,453	21	953,406	24,916	1866,693	0	201,002	201,002	99,713	0	0	0	0	0	0	0
13:26:29	157,421	2416,054	29,57	29,736	10,841	9,443	6,512	21	953,406	24,916	1867,242	0	201,002	201,002	99,713	0	0	0	0	0	0	0
13:26:29	263,134	2418,685	29,668	29,883	10,85	9,47	6,57	21	953,406	24,916	1867,793	0	201,002	201,002	99,713	0	0	0	0	0	0	0
13:26:29	263,232	2421,318	29,766	29,785	10,86	9,498	6,627	21	953,406	24,916	1868,347	0	201,002	201,002	99,713	0	0	0	0	0	0	0
13:26:29	166,552	2422,983	29,766	29,785	10,869	9,515	6,684	21	953,406	24,916	1868,902	0	201,002	201,002	99,713	0	0	0	0	0	0	0
13:26:29	309,252	2426,076	29,912	29,883	10,878	9,547	6,74	21	953,406	24,916	1869,459	0	201,002	201,002	99,713	0	0	0	0	0	0	0
13:26:29	131,665	2427,392	29,961	29,98	10,883	9,56	6,795	21	953,406	24,916	1870,017	0	201,002	201,002	99,713	0	0	0	0	0	0	0
13:26:29	264,379	2430,036	30,059	30,127	10,892	9,588	6,85	21	953,406	24,916	1870,577	0	201,002	201,002	99,713	0	0	0	0	0	0	0
13:26:29	177,978	2431,816	30,156	30,127	10,897	9,606	6,904	21	953,406	24,916	1871,138	0	201,002	201,002	99,713	0	0	0	0	0	0	0
13:26:29	85,424	2432,67	30,156	30,225	10,902	9,615	6,957	21	953,406	24,916	1871,7	0	201,002	201,002	99,713	0	0	0	0	0	0	0
13:26:29	179,077	2434,461	30,254	30,225	10,906	9,633	7,01	21	953,406	24,916	1872,262	0	201,002	201,002	99,713	0	0	0	0	0	0	0
13:26:29	84,375	2435,305	30,254	30,273	10,911	9,642	7,061	21	953,406	24,916	1872,825	0	201,002	201,002	99,713	0	0	0	0	0	0	0
13:26:29	-57,69	2434,728	30,107	30,078	10,916	9,636	7,112	21	953,406	24,916	1873,387	0	201,002	201,002	99,713	0	0	0	0	0	0	0
13:26:29	131,665	2436,045	30,156	30,127	10,921	9,649	7,161	21	953,406	24,916	1873,95	0	201,002	201,002	99,713	0	0	0	0	0	0	0
13:26:29	-105,004	2434,994	29,961	29,785	10,925	9,639	7,21	21	953,406	24,916	1874,511	0	201,002	201,002	99,713	0	0	0	0	0	0	0
13:26:29	85,424	2435,849	29,961	29,785	10,93	9,647	7,258	21	953,406	24,916	1875,072	0	201,002	201,002	99,713	0	0	0	0	0	0	0
13:26:29	189,428	2437,743	30,156	30,127	10,93	9,667	7,305	21	953,406	24,916	1875,635	0	201,002	201,002	99,713	0	0	0	0	0	0	0
13:26:29	-94,726	2436,796	30,059	30,078	10,93	9,657	7,351	21	953,406	24,916	1876,196	0	201,002	201,002	99,713	0	0	0	0	0	0	0
13:26:29	94,726	2437,743	30,156	30,127	10,93	9,667	7,397	21	953,406	24,916	1876,757	0	201,002	201,002	99,713	0	0	0	0	0	0	0
13:26:29	0	2437,743	30,156	30,078	10,93	9,667	7,441	21	953,406	24,916	1877,318	0	201,002	201,002	99,713	0	0	0	0	0	0	0
13:26:29	142,114	2439,164	30,303	30,322	10,93	9,682	7,485	21	953,406	24,916	1877,88	0	201,002	201,002	99,713	0	0	0	0	0	0	0
13:26:29	-142,114	2437,743	30,156	30,225	10,93	9,667	7,528	21	953,406	24,916	1878,44	0	201,002	201,002	99,713	0	0	0	0	0	0	0
13:26:29	83,3	2438,576	30,156	30,127	10,935	9,676	7,57	21	953,406	24,916	1879	0	201,002	201,002	99,713	0	0	0	0	0	0	0
13:26:29	94,726	2439,523	30,254	30,225	10,935	9,685	7,611	21	953,406	24,916	1879,561	0	201,002	201,002	99,713	0	0	0	0	0	0	0
13:26:29	-284,179	2436,682	29,961	29,883	10,935	9,656	7,652	21	953,406	24,916	1880,118	0	201,002	201,002	99,713	0	0	0	0	0	0	0
13:26:29	273,828	2439,42	30,156	30,127	10,939	9,684	7,691	21	953,406	24,916	1880,677	0	201,002	201,002	99,713	0	0	0	0	0	0	0
13:26:29	-189,453	2437,525	29,961	30,078	10,939	9,665	7,73	21	953,406	24,916	1881,234	0	201,002	201,002	99,713	0	0	0	0	0	0	0
13:26:29	56,616	2438,091	30,107	29,98	10,935	9,671	7,768	21	953,406	24,916	1881,791	0	201,002	201,002	99,713	0	0	0	0	0	0	0
13:26:29	0	2438,091	30,107	30,078	10,935	9,671	7,805	21	953,406	24,916	1882,347	0	201,002	201,002	99,713	0	0	0	0	0	0	0
13:26:29	-142,089	2436,671	29,961	29,883	10,935	9,656	7,842	21	953,406	24,916	1882,901	0	201,002	201,002	99,713	0	0	0	0	0	0	0
13:26:29	-129,516	2435,375	29,912	29,736	10,93	9,643	7,877	21	953,406	24,916	1883,454	0	201,002	201,002	99,713	0	0	0	0	0	0	0
13:26:30	140,966	2436,785	30,059	29,932	10,93	9,657	7,912	21	953,406	24,916	1884,007	0	201,002	201,002	99,713	0	0	0	0	0	0	0
13:26:30	-142,065	2435,364	29,912	29,883	10,93	9,642	7,946	21	953,406	24,916	1884,558	0	201,002	201,002	99,713	0	0	0	0	0	0	0
13:26:30	-94,653	2434,418	29,814	29,736	10,93	9,633	7,979	21	953,406	24,916	1885,108	0	201,002	201,002	99,713	0	0	0	0	0	0	0
13:26:30	0	2434,418	29,814	29,785	10,93	9,633	8,011	21	953,406	24,916	1885,657	0	201,002	201,002	99,713	0	0	0	0	0	0	0
13:26:30	10,302	2434,521	29,912	29,736	10,925	9,634	8,043	21	953,406	24,916	1886,206	0	201,002	201,002	99,713	0	0	0	0	0	0	0
13:26:30	-94,653	2433,574	29,814	29,785	10,925	9,624	8,074	21	953,406	24,916	1886,754	0	201,002	201,002	99,713	0	0	0	0	0	0	0
13:26:30	-47,338	2433,101	29,766	29,785	10,925	9,619	8,104	21	953,406	24,916	1887,3	0	201,002	201,002	99,713	0	0	0	0	0	0	0
13:26:30	141,992	2434,521	29,912	29,883	10,925	9,634	8,134	21	953,406	24,916	1887,847	0	201,002	201,002	99,713	0	0	0	0	0	0	0
13:26:30	-236,694	2432,154	29,668	29,736	10,925	9,609	8,163	21	953,406	24,916	1888,392	0	201,002	201,002	99,713	0	0	0	0	0	0	0
13:26:30	-47,314	2431,681	29,619	29,59	10,925	9,604	8,192	21	953,406	24,916	1888,935	0	201,002	201,002	99,713	0	0	0	0	0	0	0
13:26:30	-37,011	2431,311	29,668	29,687	10,921	9,601	8,219	21	953,406	24,916	1889,477	0	201,002	201,002	99,713	0	0	0	0	0	0	0
13:26:30	94,677	2432,257	29,766	29,785	10,921	9,61	8,247	21	953,406	24,916	1890,02	0	201,002	201,002	99,713	0	0	0	0	0	0	0
13:26:30	189,355	2434,151	29,961	29,932	10,921	9,63	8,274	21	953,406	24,916	1890,564	0	201,002	201,002	99,713	0	0	0	0	0	0	0
13:26:30	-142,016	2432,731	29,814	29,785	10,921	9,615	8,3	21	953,406	24,916	1891,106	0	201,002	201,002	99,713	0	0	0	0	0	0	0
13:26:30	0	2432,731	29,814	29,932	10,921	9,615	8,326	21	953,406	24,916	1891,648	0	201,002	201,002	99,713	0	0	0	0	0	0	0
13:26:30	0	2432,731	29,814	29,785	10,921	9,615	8,351	21	953,406	24,916	1892,189	0	201,002	201,002	99,713	0	0	0	0	0	0	0
13:26:30	142,016	2434,151	29,961	29,932	10,921	9,63	8,376	21	953,406	24,916	1892,731	0	201,002	201,002	99,713	0	0	0	0	0	0	0
13:26:30	36,987	2434,521	29,912	29,932	10,925	9,634	8,401	21	953,406	24,916	1893,272	0	201,002	201,002	99,713	0	0	0	0	0	0	0
13:26:30	-236,694	2432,154	29,668	29,687	10,925	9,609	8,424	21	953,406	24,916	1893,811	0	201,002	201,002	99,713	0	0	0	0	0	0	0
13:26:30	0	2432,154	29,668	29,736	10,925	9,609	8,448	21	953,406	24,916	1894,35	0	201,002	201,002	99,713	0	0	0	0	0	0	0
13:26:30	236,694	2434,521	29,912	29,98	10,925	9,634	8,471	21	953,406	24,916	1894,89	0	201,002	201,002	99,713	0	0	0	0	0	0	0
13:26:30	0	2434,521	29,912	29,883	10,925	9,634	8,494	21	953,406	24,916	1895,429	0	201,002	201,002	99,713	0	0	0	0	0	0	0
13:26:30	-141,992	2433,101	29,766	29,59	10,925	9,619	8,516	21,4	950,546	24,916	1895,967	0	201,002	201,002	99,713	0	0	0	0	0	0	0
13:26:30	164,282	2434,744	29,912	29,883	10,925	9,636	8,538	21,4	950,546	24,916	1896,506	0	201,002	201,002	99,713	0	0	0	0	0	0	0
13:26:30	0	2434,744	29,912	29,883	10,925	9,636	8,559	21,4	950,546	24,916	1897,044	0	201,002	201,002	99,713	0	0	0	0	0	0	0
13:26:30	142,138	2436,165	30,059	30,127	10,925	9,651	8,581	21,4	950,546	24,916	1897,583	0	201,002	201,002	99,713	0	0	0	0	0	0	0
13:26:30	-236,914	2433,796	29,814	29,785	10,925	9,626	8,601	21,4	950,546	24,916	1898,119	0	201,002	201,002	99,713	0	0	0	0	0	0	0
13:26:30	179,125	2435,587	29,912	29,785	10,93	9,645	8,622	21,4	950,546	24,916	1898,657	0	201,002	201,002	99,713	0	0	0	0	0	0	0
13:26:30	0	2435,587	29,912	29,785	10,93	9,645	8,642	21,4	950,546	24,916	1899,194	0	201,002	201,002	99,713	0	0	0	0	0	0	0
13:26:30	47,387	2436,061	29,961	29,932	10,93	9,65	8,662	21,4	950,546	24,916	1899,731	0	201,002	201,002	99,713	0	0	0	0	0	0	0
13:26:30	-47,387	2435,587	29,912	29,785	10,93	9,645	8,681	21,4	950,546	24,916	1900,266	0	201,002	201,002	99,713	0	0	0	0	0	0	0
13:26:30	0	2435,587	29,912	29,932	10,93	9,645	8,7	21,4	950,546	24,916	1900,802	0	201,002	201,002	99,713	0	0	0	0	0	0	0
13:26:30	47,387	2436,061	29,961	29,932	10,93	9,65	8,718	21,4	950,546	24,916	1901,337	0	204,024	204,024	99,726	0	0	0	0	0	0	0
13:26:30	-47,387	2435,587	29,912	29,883	10,93	9,645	8,736	21,4	950,546	24,916	1901,871	0	204,024	204,024	99,726	0	0	0	0	0	0	0
13:26:30	0	2435,587	29,912	29,785	10,93	9,645	8,754	21,4	950,546	24,916	1902,405	0	204,024	204,024	99,726	0	0	0	0	0	0	0
13:26:30	-94,775	2434,64	29,814	29,687	10,93	9,635	8,772	21,4	950,546	24,916	1902,937	0	204,024	204,024	99,726	0	0	0	0	0	0	0
13:26:30	142,163	2436,061	29,961	29,932	10,93	9,65	8,789	21,4	950,546	24,916	1903,47	0	204,024	204,024	99,726	0	0	0	0	0	0	0
13:26:30	94,775	2437,009	30,059	29,98	10,93	9,659	8,806	21,4	950,546	24,916	1904,004	0	204,024	204,024	99,726	0	0	0	0	0	0	0
13:26:30	-377,978	2433,229	29,668	29,541	10,93	9,62	8,822	21,4	950,546	24,916	1904,533	0	204,024	204,024	99,726	0	0	0	0	0	0	0
13:26:30	141,04	2434,64	29,814	29,59	10,93	9,635	8,838	21,4	950,546	24,916	1905,063	0	204,024	204,024	99,726	0	0	0	0	0	0	0
13:26:30	142,163	2436,061	29,961	29,932	10,93	9,65	8,854	21,4	950,546	24,916	1905,594	0	204,024	204,024	99,726	0	0	0	0	0	0	0
13:26:30	-47,387	2435,587	29,912	29,883	10,93	9,645	8,869	21,4	950,546	24,916	1906,124	0	204,024	204,024	99,726	0	0	0	0	0	0	0
13:26:30	1,074	2435,598	29,912	29,932	10,93	9,645	8,884	21,4	950,546	24,916	1906,653	0	204,024	204,024	99,726	0	0	0	0	0	0	0
13:26:30	-1,074	2435,587	29,912	29,785	10,93	9,645	8,899	21,4	950,546	24,916	1907,182	0	204,024	204,024	99,726	0	0	0	0	0	0	0
13:26:30	142,163	2437,009	30,059	29,883	10,93	9,659	8,914	21,4	950,546	24,916	1907,712	0	204,024	204,024	99,726	0	0	0	0	0	0	0
13:26:30	-94,775	2436,061	29,961	29,883	10,93	9,65	8,929	21,4	950,546	24,916	1908,24	0	204,024	204,024	99,726	0	0	0	0	0	0	0
13:26:30	0	2436,061	29,961	29,883	10,93	9,65	8,943	21,4	950,546	24,916	1908,768	0	204,024	204,024	99,726	0	0	0	0	0	0	0
13:26:30	-141,064	2434,651	29,814	29,736	10,93	9,635	8,956	21,4	950,546	24,916	1909,294	0	204,024	204,024	99,726	0	0	0	0	0	0	0
13:26:30	-48,461	2434,166	29,766	29,687	10,93	9,63	8,97	21,4	950,546	24,916	1909,819	0	204,024	204,024	99,726	0	0	0	0	0	0	0
13:26:30	48,461	2434,651	29,814	29,785	10,93	9,635	8,983	21,4	950,546	24,916	1910,344	0	204,024	204,024	99,726	0	0	0	0	0	0	0
13:26:30	93,676	2435,587	29,912	29,883	10,93	9,645	8,996	21,4	950,546	24,916	1910,869	0	204,024	204,024	99,726	0	0	0	0	0	0	0
13:26:30	-94,775	2434,64	29,814	29,736	10,93	9,635	9,008	21,4	950,546	24,916	1911,393	0	204,024	204,024	99,726	0	0	0	0	0	0	0
13:26:30	-47,363	2434,166	29,766	29,59	10,93	9,63	9,02	21,4	950,546	24,916	1911,915	0	204,024	204,024	99,726	0	0	0	0	0	0	0
13:26:30	-94,75	2433,218	29,668	29,59	10,93	9,62	9,032	21,4	950,546	24,916	1912,437	0	204,024	204,024	99,726	0	0	0	0	0	0	0
13:26:30	142,114	2434,64	29,814	29,785	10,93	9,635	9,044	21,4	950,546	24,916	1912,959	0	204,024	204,024	99,726	0	0	0	0	0	0	0
13:26:30	-142,114	2433,218	29,668	29,59	10,93	9,62	9,055	21,4	950,546	24,916	1913,479	0	204,024	204,024	99,726	0	0	0	0	0	0	0
13:26:30	10,4	2433,322	29,766	29,59	10,925	9,621	9,066	21,4	950,546	24,916	1913,999	0	204,024	204,024	99,726	0	0	0	0	0	0	0
13:26:30	-94,75	2432,375	29,668	29,687	10,925	9,612	9,077	21,4	950,546	24,916	1914,517	0	204,024	204,024	99,726	0	0	0	0	0	0	0
13:26:30	0	2432,375	29,668	29,59	10,925	9,612	9,087	21,4	950,546	24,916	1915,035	0	204,024	204,024	99,726	0	0	0	0	0	0	0
13:26:30	0	2432,375	29,668	29,687	10,925	9,612	9,098	21,4	950,546	24,916	1915,553	0	204,024	204,024	99,726	0	0	0	0	0	0	0
13:26:30	236,889	2434,744	29,912	29,883	10,925	9,636	9,108	21,4	950,546	24,916	1916,072	0	204,024	204,024	99,726	0	0	0	0	0	0	0
13:26:30	0	2434,744	29,912	29,98	10,925	9,636	9,119	21,4	950,546	24,916	1916,59	0	204,024	204,024	99,726	0	0	0	0	0	0	0
13:26:30	0	2434,744	29,912	29,883	10,925	9,636	9,129	21,4	950,546	24,916	1917,109	0	204,024	204,024	99,726	0	0	0	0	0	0	0
13:26:30	-10,424	2434,64	29,814	29,687	10,93	9,635	9,139	21,4	950,546	24,916	1917,626	0	204,024	204,024	99,726	0	0	0	0	0	0	0
13:26:30	-189,501	2432,744	29,619	29,541	10,93	9,615	9,148	21,4	950,546	24,916	1918,141	0	204,024	204,024	99,726	0	0	0	0	0	0	0
13:26:30	47,387	2433,218	29,668	29,59	10,93	9,62	9,157	21,4	950,546	24,916	1918,656	0	204,024	204,024	99,726	0	0	0	0	0	0	0
13:26:30	142,114	2434,64	29,814	29,736	10,93	9,635	9,167	21,4	950,546	24,916	1919,172	0	204,024	204,024	99,726	0	0	0	0	0	0	0
13:26:30	94,775	2435,587	29,912	29,785	10,93	9,645	9,176	21,4	950,546	24,916	1919,689	0	204,024	204,024	99,726	0	0	0	0	0	0	0
13:26:30	-84,35	2434,744	29,912	29,98	10,925	9,636	9,185	21,4	950,546	24,916	1920,204	0	204,024	204,024	99,726	0	0	0	0	0	0	0
13:26:30	-10,424	2434,64	29,814	29,785	10,93	9,635	9,194	21,4	950,546	24,916	1920,718	0	204,024	204,024	99,726	0	0	0	0	0	0	0
13:26:30	-58,911	2434,05	29,668	29,541	10,935	9,629	9,202	21,4	950,546	24,916	1921,231	0	204,024	204,024	99,726	0	0	0	0	0	0	0
13:26:30	-82,128	2433,229	29,668	29,443	10,93	9,62	9,211	21,4	950,546	24,916	1921,743	0	204,024	204,024	99,726	0	0	0	0	0	0	0
13:26:30	283,203	2436,061	29,961	29,98	10,93	9,65	9,219	21,4	950,546	24,916	1922,258	0	204,024	204,024	99,726	0	0	0	0	0	0	0
13:26:30	0	2436,061	29,961	29,98	10,93	9,65	9,228	21,4	950,546	24,916	1922,771	0	204,024	204,024	99,726	0	0	0	0	0	0	0
13:26:30	-47,387	2435,587	29,912	29,736	10,93	9,645	9,236	21,4	950,546	24,916	1923,284	0	204,024	204,024	99,726	0	0	0	0	0	0	0
13:26:30	-11,523	2435,472	29,814	29,687	10,935	9,644	9,244	21,4	950,546	24,916	1923,796	0	204,024	204,024	99,726	0	0	0	0	0	0	0
13:26:30	94,775	2436,42	29,912	29,687	10,935	9,653	9,252	21,4	950,546	24,916	1924,309	0	204,024	204,024	99,726	0	0	0	0	0	0	0
13:26:30	-35,864	2436,061	29,961	29,785	10,93	9,65	9,26	21,4	950,546	24,916	1924,821	0	204,024	204,024	99,726	0	0	0	0	0	0	0
13:26:30	-47,387	2435,587	29,912	29,687	10,93	9,645	9,267	21,4	950,546	24,916	1925,332	0	204,024	204,024	99,726	0	0	0	0	0	0	0
13:26:30	131,762	2436,905	29,961	29,883	10,935	9,658	9,275	21,4	950,546	24,916	1925,843	0	204,024	204,024	99,726	0	0	0	0	0	0	0
13:26:30	-48,51	2436,42	29,912	29,785	10,935	9,653	9,282	21,4	950,546	24,916	1926,354	0	204,024	204,024	99,726	0	0	0	0	0	0	0
13:26:30	-35,864	2436,061	29,961	29,785	10,93	9,65	9,29	21,4	950,546	24,916	1926,863	0	204,024	204,024	99,726	0	0	0	0	0	0	0
13:26:30	0	2436,061	29,961	29,883	10,93	9,65	9,297	21,4	950,546	24,916	1927,372	0	204,024	204,024	99,726	0	0	0	0	0	0	0
13:26:30	0	2436,061	29,961	29,785	10,93	9,65	9,304	21,4	950,546	24,916	1927,881	0	204,024	204,024	99,726	0	0	0	0	0	0	0
13:26:30	83,251	2436,894	29,961	29,883	10,935	9,658	9,31	21,4	950,546	24,916	1928,39	0	204,024	204,024	99,726	0	0	0	0	0	0	0
13:26:30	-142,163	2435,472	29,814	29,736	10,935	9,644	9,317	21,4	950,546	24,916	1928,897	0	204,024	204,024	99,726	0	0	0	0	0	0	0
13:26:30	11,523	2435,587	29,912	29,687	10,93	9,645	9,323	21,4	950,546	24,916	1929,404	0	204,024	204,024	99,726	0	0	0	0	0	0	0
13:26:30	-142,138	2434,166	29,766	29,59	10,93	9,63	9,329	21,4	950,546	24,916	1929,909	0	204,024	204,024	99,726	0	0	0	0	0	0	0
13:26:30	47,363	2434,64	29,814	29,785	10,93	9,635	9,335	21,4	950,546	24,916	1930,413	0	204,024	204,024	99,726	0	0	0	0	0	0	0
13:26:30	0	2434,64	29,814	29,736	10,93	9,635	9,341	21,4	950,546	24,916	1930,917	0	204,024	204,024	99,726	0	0	0	0	0	0	0
13:26:30	0	2434,64	29,814	29,59	10,93	9,635	9,347	21,4	950,546	24,916	1931,421	0	204,024	204,024	99,726	0	0	0	0	0	0	0
13:26:30	0	2434,64	29,814	29,687	10,93	9,635	9,353	21,4	950,546	24,916	1931,924	0	204,024	204,024	99,726	0	0	0	0	0	0	0
13:26:30	0	2434,64	29,814	29,687	10,93	9,635	9,358	21,4	950,546	24,916	1932,427	0	204,024	204,024	99,726	0	0	0	0	0	0	0
13:26:30	94,775	2435,587	29,912	29,785	10,93	9,645	9,364	21,4	950,546	24,916	1932,93	0	204,024	204,024	99,726	0	0	0	0	0	0	0
13:26:30	0	2435,587	29,912	29,932	10,93	9,645	9,369	21,4	950,546	24,916	1933,433	0	204,024	204,024	99,726	0	0	0	0	0	0	0
13:26:30	0	2435,587	29,912	29,883	10,93	9,645	9,375	21,4	950,546	24,916	1933,935	0	204,024	204,024	99,726	0	0	0	0	0	0	0
13:26:30	0	2435,587	29,912	29,785	10,93	9,645	9,38	21,4	950,546	24,916	1934,437	0	204,024	204,024	99,726	0	0	0	0	0	0	0
13:26:30	-94,775	2434,64	29,814	29,785	10,93	9,635	9,385	21,4	950,546	24,916	1934,937	0	204,024	204,024	99,726	0	0	0	0	0	0	0
13:26:30	0	2434,64	29,814	29,785	10,93	9,635	9,39	21,4	950,546	24,916	1935,437	0	204,024	204,024	99,726	0	0	0	0	0	0	0
13:26:30	-142,114	2433,218	29,668	29,687	10,93	9,62	9,394	21,4	950,546	24,916	1935,935	0	204,024	204,024	99,726	0	0	0	0	0	0	0
13:26:31	-47,387	2432,744	29,619	29,59	10,93	9,615	9,399	21,4	950,546	24,916	1936,432	0	204,024	204,024	99,726	0	0	0	0	0	0	0
13:26:31	0	2432,744	29,619	29,59	10,93	9,615	9,403	21,4	950,546	24,916	1936,928	0	204,024	204,024	99,726	0	0	0	0	0	0	0
13:26:31	189,501	2434,64	29,814	29,687	10,93	9,635	9,408	21,4	950,546	24,916	1937,426	0	204,024	204,024	99,726	0	0	0	0	0	0	0
13:26:31	-142,114	2433,218	29,668	29,736	10,93	9,62	9,412	21,4	950,546	24,916	1937,921	0	204,024	204,024	99,726	0	0	0	0	0	0	0
13:26:31	-473,51	2428,483	29,18	29,004	10,93	9,571	9,415	21,4	950,546	24,916	1938,412	0	204,024	204,024	99,726	0	0	0	0	0	0	0
13:26:31	-651,977	2421,963	28,594	28,125	10,925	9,504	9,417	21,4	950,546	24,916	1938,896	0	204,024	204,024	99,726	0	0	0	0	0	0	0
13:26:31	-1103,051	2410,933	27,715	26,807	10,911	9,391	9,416	21,4	950,546	24,916	1939,368	0	204,024	204,024	99,726	0	0	0	0	0	0	0
13:26:31	-903,808	2401,895	27,129	25,83	10,892	9,297	9,414	21,4	950,546	24,916	1939,83	0	204,024	204,024	99,726	0	0	0	0	0	0	0
13:26:31	-974,536	2392,15	26,641	24,951	10,864	9,197	9,41	21,4	950,546	24,916	1940,282	0	204,024	204,024	99,726	0	0	0	0	0	0	0
13:26:31	-763,452	2384,515	26,543	24,463	10,827	9,118	9,404	21,4	950,546	24,916	1940,727	0	204,024	204,024	99,726	0	0	0	0	0	0	0
13:26:31	-1163,037	2372,885	26,201	24,023	10,78	8,998	9,396	21,4	950,546	24,916	1941,159	0	204,024	204,024	99,726	0	0	0	0	0	0	0
13:26:31	-875,097	2364,134	26,25	23,877	10,729	8,908	9,386	21,4	950,546	24,916	1941,582	0	204,024	204,024	99,726	0	0	0	0	0	0	0
13:26:31	-992,089	2354,213	26,348	23,437	10,668	8,806	9,375	21,4	950,546	24,916	1941,995	0	204,024	204,024	99,726	0	0	0	0	0	0	0
13:26:31	-1074,023	2343,473	26,348	23,144	10,608	8,695	9,362	21,4	950,546	24,916	1942,396	0	204,024	204,024	99,726	0	0	0	0	0	0	0
13:26:31	-1309,716	2330,375	26,006	22,705	10,553	8,56	9,346	21,4	950,546	24,916	1942,784	0	204,024	204,024	99,726	0	0	0	0	0	0	0
13:26:31	-1744,36	2312,932	25,224	22,217	10,497	8,38	9,327	21,4	950,546	24,916	1943,154	0	204,024	204,024	99,726	0	0	0	0	0	0	0
13:26:31	-1326,22	2299,67	24,736	21,582	10,449	8,244	9,306	21,4	950,546	24,916	1943,511	0	204,024	204,024	99,726	0	0	0	0	0	0	0
13:26:31	-1393,115	2285,738	24,199	21,484	10,399	8,1	9,282	21,4	950,546	24,916	1943,853	0	204,024	204,024	99,726	0	0	0	0	0	0	0
13:26:31	-1025,976	2275,479	23,906	21,094	10,358	7,994	9,257	21,4	950,546	24,916	1944,185	0	204,024	204,024	99,726	0	0	0	0	0	0	0
13:26:31	-1787,939	2257,599	22,881	19,824	10,312	7,81	9,228	21,4	950,546	24,916	1944,498	0	204,024	204,024	99,726	0	0	0	0	0	0	0
13:26:31	-1093,798	2246,661	22,637	20,019	10,264	7,697	9,198	21,4	950,546	24,916	1944,8	0	204,024	204,024	99,726	0	0	0	0	0	0	0
[truncated: 5,909 more rows]
