# Supplementary material for: Testing of pandemic ventilators under early and agile development
Source: Front Med Technol. 2022 Aug 16;4:899328. doi: 10.3389/fmedt.2022.899328 (PMC9424737; doi:10.3389/fmedt.2022.899328)
Supplement: Supplementary file 3 [file Data_Sheet_2.ZIP › Accuracy of Controls Systems/01_Data Storage/01_Raw Measurement Data/Hamilton T1/Hamilton T1_v1/part_3_test_09.csv]

Time	Flow	Lung tidal volume	p alveole	Airway pressure	Bellows position	Intrapleural pressure	Cardial pressure	Fraction of O2 inspir	Ambient pressure	Temperature Celsius	FRC actual	Shunt fraction	Partial pressure O2 air chamber	Partial pressure O2 effectiv	Oxygen sat pulm. capillaries	NA	NA	NA	NA	NA	NA	NA
13:23:22	0	1711,532	10,039	9,961	7,892	2,18	2,448	21,1	950,037	24,999	1710,663	3	200,745	200,745	99,712	0	0	0	0	0	0	0
13:23:22	86,499	1712,397	10,136	10,009	7,892	2,189	2,443	21,1	950,037	24,999	1710,664	3	200,745	200,745	99,712	0	0	0	0	0	0	0
13:23:22	-129,736	1711,1	9,99	9,961	7,892	2,176	2,438	21,1	950,037	24,999	1710,665	3	200,745	200,745	99,712	0	0	0	0	0	0	0
13:23:22	43,237	1711,532	10,039	9,961	7,892	2,18	2,433	21,1	950,037	24,999	1710,666	3	200,745	200,745	99,712	0	0	0	0	0	0	0
13:23:22	86,499	1712,397	10,136	9,961	7,892	2,189	2,428	21,1	950,037	24,999	1710,667	3	200,745	200,745	99,712	0	0	0	0	0	0	0
13:23:22	-86,499	1711,532	10,039	9,961	7,892	2,18	2,423	21,1	950,037	24,999	1710,668	3	200,745	200,745	99,712	0	0	0	0	0	0	0
13:23:22	0	1711,532	10,039	9,863	7,892	2,18	2,418	21,1	950,037	24,999	1710,669	3	200,745	200,745	99,712	0	0	0	0	0	0	0
13:23:22	0	1711,532	10,039	9,961	7,892	2,18	2,414	21,1	950,037	24,999	1710,67	3	200,745	200,745	99,712	0	0	0	0	0	0	0
13:23:22	0	1711,532	10,039	9,863	7,892	2,18	2,409	21,1	950,037	24,999	1710,67	3	200,745	200,745	99,712	0	0	0	0	0	0	0
13:23:22	-43,237	1711,1	9,99	9,814	7,892	2,176	2,404	21,1	950,037	24,999	1710,671	3	200,745	200,745	99,712	0	0	0	0	0	0	0
13:23:22	0	1711,1	9,99	9,863	7,892	2,176	2,4	21,1	950,037	24,999	1710,671	3	200,745	200,745	99,712	0	0	0	0	0	0	0
13:23:22	0	1711,1	9,99	9,961	7,892	2,176	2,396	21,1	950,037	24,999	1710,672	3	200,745	200,745	99,712	0	0	0	0	0	0	0
13:23:22	0	1711,1	9,99	9,863	7,892	2,176	2,391	21,1	950,037	24,999	1710,672	3	200,745	200,745	99,712	0	0	0	0	0	0	0
13:23:22	0	1711,1	9,99	9,863	7,892	2,176	2,387	21,1	950,037	24,999	1710,673	3	200,745	200,745	99,712	0	0	0	0	0	0	0
13:23:22	0	1711,1	9,99	9,863	7,892	2,176	2,383	21,1	950,037	24,999	1710,673	3	200,745	200,745	99,712	0	0	0	0	0	0	0
13:23:22	43,237	1711,532	10,039	10,009	7,892	2,18	2,379	21,1	950,037	24,999	1710,674	3	200,745	200,745	99,712	0	0	0	0	0	0	0
13:23:22	0	1711,532	10,039	10,009	7,892	2,18	2,375	21,1	950,037	24,999	1710,675	3	200,745	200,745	99,712	0	0	0	0	0	0	0
13:23:22	0	1711,532	10,039	9,961	7,892	2,18	2,371	21,1	950,037	24,999	1710,676	3	200,745	200,745	99,712	0	0	0	0	0	0	0
13:23:22	-43,237	1711,1	9,99	9,863	7,892	2,176	2,367	21,1	950,037	24,999	1710,676	3	200,745	200,745	99,712	0	0	0	0	0	0	0
13:23:22	43,237	1711,532	10,039	10,009	7,892	2,18	2,364	21,1	950,037	24,999	1710,677	3	200,745	200,745	99,712	0	0	0	0	0	0	0
13:23:22	0	1711,532	10,039	9,863	7,892	2,18	2,36	21,1	950,037	24,999	1710,678	3	200,745	200,745	99,712	0	0	0	0	0	0	0
13:23:22	86,499	1712,397	10,136	10,058	7,892	2,189	2,357	21,1	950,037	24,999	1710,679	3	200,745	200,745	99,712	0	0	0	0	0	0	0
13:23:22	-86,499	1711,532	10,039	9,961	7,892	2,18	2,353	21,1	950,037	24,999	1710,68	3	200,745	200,745	99,712	0	0	0	0	0	0	0
13:23:22	0	1711,532	10,039	9,961	7,892	2,18	2,35	21,1	950,037	24,999	1710,681	3	200,745	200,745	99,712	0	0	0	0	0	0	0
13:23:22	0	1711,532	10,039	10,058	7,892	2,18	2,347	21,1	950,037	24,999	1710,682	3	200,745	200,745	99,712	0	0	0	0	0	0	0
13:23:22	0	1711,532	10,039	9,961	7,892	2,18	2,343	21,1	950,037	24,999	1710,683	3	200,745	200,745	99,712	0	0	0	0	0	0	0
13:23:22	0	1711,532	10,039	10,009	7,892	2,18	2,34	21,1	950,037	24,999	1710,684	3	200,745	200,745	99,712	0	0	0	0	0	0	0
13:23:22	0	1711,532	10,039	9,961	7,892	2,18	2,337	21,1	950,037	24,999	1710,684	3	200,745	200,745	99,712	0	0	0	0	0	0	0
13:23:22	0	1711,532	10,039	10,009	7,892	2,18	2,334	21,1	950,037	24,999	1710,685	3	200,745	200,745	99,712	0	0	0	0	0	0	0
13:23:22	0	1711,532	10,039	10,009	7,892	2,18	2,331	21,1	950,037	24,999	1710,686	3	200,745	200,745	99,712	0	0	0	0	0	0	0
13:23:22	-43,237	1711,1	9,99	10,009	7,892	2,176	2,328	21,1	950,037	24,999	1710,687	3	200,745	200,745	99,712	0	0	0	0	0	0	0
13:23:22	41,687	1711,517	9,941	9,961	7,897	2,18	2,325	21,1	950,037	24,999	1710,687	3	200,745	200,745	99,712	0	0	0	0	0	0	0
13:23:22	43,249	1711,949	9,99	9,863	7,897	2,185	2,322	21,1	950,037	24,999	1710,689	3	200,745	200,745	99,712	0	0	0	0	0	0	0
13:23:22	-84,936	1711,1	9,99	9,961	7,892	2,176	2,319	21,1	950,037	24,999	1710,689	3	200,745	200,745	99,712	0	0	0	0	0	0	0
13:23:22	129,736	1712,397	10,136	10,156	7,892	2,189	2,317	21,1	950,037	24,999	1710,691	3	200,745	200,745	99,712	0	0	0	0	0	0	0
13:23:22	-86,499	1711,532	10,039	10,009	7,892	2,18	2,314	21,1	950,037	24,999	1710,692	3	200,745	200,745	99,712	0	0	0	0	0	0	0
13:23:22	-43,237	1711,1	9,99	9,961	7,892	2,176	2,311	21,1	950,037	24,999	1710,692	3	200,745	200,745	99,712	0	0	0	0	0	0	0
13:23:22	43,237	1711,532	10,039	9,961	7,892	2,18	2,309	21,1	950,037	24,999	1710,693	3	200,745	200,745	99,712	0	0	0	0	0	0	0
13:23:22	-43,237	1711,1	9,99	9,863	7,892	2,176	2,306	21,1	950,037	24,999	1710,693	3	200,745	200,745	99,712	0	0	0	0	0	0	0
13:23:22	129,736	1712,397	10,136	10,156	7,892	2,189	2,304	21,1	950,037	24,999	1710,695	3	200,745	200,745	99,712	0	0	0	0	0	0	0
13:23:22	-129,736	1711,1	9,99	9,863	7,892	2,176	2,301	21,1	950,037	24,999	1710,695	3	200,745	200,745	99,712	0	0	0	0	0	0	0
13:23:22	129,736	1712,397	10,136	9,863	7,892	2,189	2,299	21,1	950,037	24,999	1710,697	3	200,745	200,745	99,712	0	0	0	0	0	0	0
13:23:22	0	1712,397	10,136	9,961	7,892	2,189	2,297	21,1	950,037	24,999	1710,699	3	200,745	200,745	99,712	0	0	0	0	0	0	0
13:23:22	-86,499	1711,532	10,039	9,961	7,892	2,18	2,295	21,1	950,037	24,999	1710,699	3	200,745	200,745	99,712	0	0	0	0	0	0	0
13:23:22	86,499	1712,397	10,136	10,009	7,892	2,189	2,293	21,1	950,037	24,999	1710,701	3	200,745	200,745	99,712	0	0	0	0	0	0	0
13:23:22	-129,736	1711,1	9,99	9,961	7,892	2,176	2,29	21,1	950,037	24,999	1710,702	3	200,745	200,745	99,712	0	0	0	0	0	0	0
13:23:22	0	1711,1	9,99	10,009	7,892	2,176	2,288	21,1	950,037	24,999	1710,702	3	200,745	200,745	99,712	0	0	0	0	0	0	0
13:23:22	43,237	1711,532	10,039	10,009	7,892	2,18	2,286	21,1	950,037	24,999	1710,703	3	200,745	200,745	99,712	0	0	0	0	0	0	0
13:23:22	0	1711,532	10,039	10,009	7,892	2,18	2,284	21,1	950,037	24,999	1710,704	3	200,745	200,745	99,712	0	0	0	0	0	0	0
13:23:23	-43,237	1711,1	9,99	10,009	7,892	2,176	2,282	21,1	950,037	24,999	1710,704	3	200,745	200,745	99,712	0	0	0	0	0	0	0
13:23:23	0	1711,1	9,99	9,961	7,892	2,176	2,28	21,1	950,037	24,999	1710,704	3	200,745	200,745	99,712	0	0	0	0	0	0	0
13:23:23	43,237	1711,532	10,039	10,009	7,892	2,18	2,278	21,1	950,037	24,999	1710,705	3	200,745	200,745	99,712	0	0	0	0	0	0	0
13:23:23	0	1711,532	10,039	10,058	7,892	2,18	2,276	21,1	950,037	24,999	1710,706	3	200,745	200,745	99,712	0	0	0	0	0	0	0
13:23:23	-43,237	1711,1	9,99	9,863	7,892	2,176	2,274	21,1	950,037	24,999	1710,706	3	200,745	200,745	99,712	0	0	0	0	0	0	0
13:23:23	43,237	1711,532	10,039	9,863	7,892	2,18	2,272	21,1	950,037	24,999	1710,707	3	200,745	200,745	99,712	0	0	0	0	0	0	0
13:23:23	-43,237	1711,1	9,99	9,814	7,892	2,176	2,27	21,1	950,037	24,999	1710,708	3	200,745	200,745	99,712	0	0	0	0	0	0	0
13:23:23	0	1711,1	9,99	9,961	7,892	2,176	2,268	21,1	950,037	24,999	1710,708	3	200,745	200,745	99,712	0	0	0	0	0	0	0
13:23:23	0	1711,1	9,99	10,009	7,892	2,176	2,267	21,1	950,037	24,999	1710,708	3	200,745	200,745	99,712	0	0	0	0	0	0	0
13:23:23	0	1711,1	9,99	9,961	7,892	2,176	2,265	21,1	950,037	24,999	1710,709	3	200,745	200,745	99,712	0	0	0	0	0	0	0
13:23:23	0	1711,1	9,99	9,961	7,892	2,176	2,263	21,1	950,037	24,999	1710,709	3	200,745	200,745	99,712	0	0	0	0	0	0	0
13:23:23	0	1711,1	9,99	9,863	7,892	2,176	2,261	21,1	950,037	24,999	1710,709	3	200,745	200,745	99,712	0	0	0	0	0	0	0
13:23:23	0	1711,1	9,99	9,961	7,892	2,176	2,26	21,1	950,037	24,999	1710,71	3	200,745	200,745	99,712	0	0	0	0	0	0	0
13:23:23	43,237	1711,532	10,039	10,009	7,892	2,18	2,258	21,1	950,037	24,999	1710,711	3	200,745	200,745	99,712	0	0	0	0	0	0	0
13:23:23	0	1711,532	10,039	10,009	7,892	2,18	2,257	21,1	950,037	24,999	1710,711	3	200,745	200,745	99,712	0	0	0	0	0	0	0
13:23:23	0	1711,532	10,039	9,961	7,892	2,18	2,255	21,1	950,037	24,999	1710,712	3	200,745	200,745	99,712	0	0	0	0	0	0	0
13:23:23	0	1711,532	10,039	9,961	7,892	2,18	2,254	21,1	950,037	24,999	1710,713	3	200,745	200,745	99,712	0	0	0	0	0	0	0
13:23:23	-43,237	1711,1	9,99	9,961	7,892	2,176	2,252	21,1	950,037	24,999	1710,713	3	200,745	200,745	99,712	0	0	0	0	0	0	0
13:23:23	129,736	1712,397	10,136	10,058	7,892	2,189	2,251	21,1	950,037	24,999	1710,715	3	200,745	200,745	99,712	0	0	0	0	0	0	0
13:23:23	-86,499	1711,532	10,039	9,961	7,892	2,18	2,249	21,1	950,037	24,999	1710,716	3	200,745	200,745	99,712	0	0	0	0	0	0	0
13:23:23	0	1711,532	10,039	9,961	7,892	2,18	2,248	21,1	950,037	24,999	1710,717	3	200,745	200,745	99,712	0	0	0	0	0	0	0
13:23:23	0	1711,532	10,039	10,009	7,892	2,18	2,247	21,1	950,037	24,999	1710,718	3	200,745	200,745	99,712	0	0	0	0	0	0	0
13:23:23	-43,237	1711,1	9,99	9,961	7,892	2,176	2,245	21,1	950,037	24,999	1710,718	3	200,745	200,745	99,712	0	0	0	0	0	0	0
13:23:23	43,237	1711,532	10,039	10,009	7,892	2,18	2,244	21,1	950,037	24,999	1710,719	3	200,745	200,745	99,712	0	0	0	0	0	0	0
13:23:23	-43,237	1711,1	9,99	9,961	7,892	2,176	2,243	21	952,896	24,999	1710,719	3	200,745	200,745	99,712	0	0	0	0	0	0	0
13:23:23	37,854	1711,478	10,039	10,058	7,892	2,18	2,242	21	952,896	24,999	1710,72	3	200,745	200,745	99,712	0	0	0	0	0	0	0
13:23:23	-43,212	1711,046	9,99	9,863	7,892	2,175	2,24	21	952,896	24,999	1710,72	3	200,745	200,745	99,712	0	0	0	0	0	0	0
13:23:23	-43,212	1710,614	9,941	9,814	7,892	2,171	2,239	21	952,896	24,999	1710,614	3	200,745	200,745	99,712	0	0	0	0	0	0	0
13:23:23	43,212	1711,046	9,99	9,863	7,892	2,175	2,238	21	952,896	24,999	1710,614	3	200,745	200,745	99,712	0	0	0	0	0	0	0
13:23:23	-43,212	1710,614	9,941	9,814	7,892	2,171	2,236	21	952,896	24,999	1710,614	3	200,745	200,745	99,712	0	0	0	0	0	0	0
13:23:23	0	1710,614	9,941	9,814	7,892	2,171	2,235	21	952,896	24,999	1710,614	3	200,745	200,745	99,712	0	0	0	0	0	0	0
13:23:23	43,212	1711,046	9,99	9,961	7,892	2,175	2,234	21	952,896	24,999	1710,614	3	200,745	200,745	99,712	0	0	0	0	0	0	0
13:23:23	43,212	1711,478	10,039	10,009	7,892	2,18	2,233	21	952,896	24,999	1710,615	3	200,745	200,745	99,712	0	0	0	0	0	0	0
13:23:23	0	1711,478	10,039	10,009	7,892	2,18	2,232	21	952,896	24,999	1710,616	3	200,745	200,745	99,712	0	0	0	0	0	0	0
13:23:23	-43,212	1711,046	9,99	9,863	7,892	2,175	2,231	21	952,896	24,999	1710,616	3	200,895	200,895	99,713	0	0	0	0	0	0	0
13:23:23	0	1711,046	9,99	9,961	7,892	2,175	2,23	21	952,896	24,999	1710,617	3	200,895	200,895	99,713	0	0	0	0	0	0	0
13:23:23	43,212	1711,478	10,039	10,009	7,892	2,18	2,229	21	952,896	24,999	1710,618	3	200,895	200,895	99,713	0	0	0	0	0	0	0
13:23:23	0	1711,478	10,039	10,058	7,892	2,18	2,228	21	952,896	24,999	1710,619	3	200,895	200,895	99,713	0	0	0	0	0	0	0
13:23:23	-43,212	1711,046	9,99	10,058	7,892	2,175	2,227	21	952,896	24,999	1710,619	3	200,895	200,895	99,713	0	0	0	0	0	0	0
13:23:23	0	1711,046	9,99	10,009	7,892	2,175	2,226	21	952,896	24,999	1710,619	3	200,895	200,895	99,713	0	0	0	0	0	0	0
13:23:23	43,212	1711,478	10,039	10,058	7,892	2,18	2,225	21	952,896	24,999	1710,62	3	200,895	200,895	99,713	0	0	0	0	0	0	0
13:23:23	86,45	1712,343	10,136	10,058	7,892	2,189	2,224	21	952,896	24,999	1710,622	3	200,895	200,895	99,713	0	0	0	0	0	0	0
13:23:23	-129,663	1711,046	9,99	10,009	7,892	2,175	2,223	21	952,896	24,999	1710,622	3	200,895	200,895	99,713	0	0	0	0	0	0	0
13:23:23	129,663	1712,343	10,136	10,058	7,892	2,189	2,222	21	952,896	24,999	1710,624	3	200,895	200,895	99,713	0	0	0	0	0	0	0
13:23:23	-129,663	1711,046	9,99	9,961	7,892	2,175	2,221	21	952,896	24,999	1710,625	3	200,895	200,895	99,713	0	0	0	0	0	0	0
13:23:23	43,212	1711,478	10,039	10,009	7,892	2,18	2,221	21	952,896	24,999	1710,625	3	200,895	200,895	99,713	0	0	0	0	0	0	0
13:23:23	-43,212	1711,046	9,99	9,863	7,892	2,175	2,22	21	952,896	24,999	1710,626	3	200,895	200,895	99,713	0	0	0	0	0	0	0
13:23:23	43,212	1711,478	10,039	9,961	7,892	2,18	2,219	21	952,896	24,999	1710,627	3	200,895	200,895	99,713	0	0	0	0	0	0	0
13:23:23	-43,212	1711,046	9,99	9,863	7,892	2,175	2,218	21	952,896	24,999	1710,627	3	200,895	200,895	99,713	0	0	0	0	0	0	0
13:23:23	0	1711,046	9,99	9,814	7,892	2,175	2,217	21	952,896	24,999	1710,627	3	200,895	200,895	99,713	0	0	0	0	0	0	0
13:23:23	0	1711,046	9,99	9,814	7,892	2,175	2,216	21	952,896	24,999	1710,628	3	200,895	200,895	99,713	0	0	0	0	0	0	0
13:23:23	-43,212	1710,614	9,941	9,814	7,892	2,171	2,216	21	952,896	24,999	1710,614	3	200,895	200,895	99,713	0	0	0	0	0	0	0
13:23:23	86,425	1711,478	10,039	9,863	7,892	2,18	2,215	21	952,896	24,999	1710,615	3	200,895	200,895	99,713	0	0	0	0	0	0	0
13:23:23	86,45	1712,343	10,136	9,961	7,892	2,189	2,214	21	952,896	24,999	1710,617	3	200,895	200,895	99,713	0	0	0	0	0	0	0
13:23:23	-86,45	1711,478	10,039	9,863	7,892	2,18	2,214	21	952,896	24,999	1710,617	3	200,895	200,895	99,713	0	0	0	0	0	0	0
13:23:23	0	1711,478	10,039	9,961	7,892	2,18	2,213	21	952,896	24,999	1710,618	3	200,895	200,895	99,713	0	0	0	0	0	0	0
13:23:23	86,45	1712,343	10,136	10,009	7,892	2,189	2,212	21	952,896	24,999	1710,62	3	200,895	200,895	99,713	0	0	0	0	0	0	0
13:23:23	0	1712,343	10,136	10,009	7,892	2,189	2,212	21	952,896	24,999	1710,622	3	200,895	200,895	99,713	0	0	0	0	0	0	0
13:23:23	-86,45	1711,478	10,039	9,863	7,892	2,18	2,211	21	952,896	24,999	1710,623	3	200,895	200,895	99,713	0	0	0	0	0	0	0
13:23:23	0	1711,478	10,039	9,961	7,892	2,18	2,211	21	952,896	24,999	1710,624	3	200,895	200,895	99,713	0	0	0	0	0	0	0
13:23:23	86,45	1712,343	10,136	10,009	7,892	2,189	2,21	21	952,896	24,999	1710,625	3	200,895	200,895	99,713	0	0	0	0	0	0	0
13:23:23	-86,45	1711,478	10,039	9,863	7,892	2,18	2,21	21	952,896	24,999	1710,626	3	200,895	200,895	99,713	0	0	0	0	0	0	0
13:23:23	0	1711,478	10,039	9,961	7,892	2,18	2,209	21	952,896	24,999	1710,627	3	200,895	200,895	99,713	0	0	0	0	0	0	0
13:23:23	0	1711,478	10,039	10,009	7,892	2,18	2,209	21	952,896	24,999	1710,628	3	200,895	200,895	99,713	0	0	0	0	0	0	0
13:23:23	0	1711,478	10,039	10,009	7,892	2,18	2,208	21	952,896	24,999	1710,629	3	200,895	200,895	99,713	0	0	0	0	0	0	0
13:23:23	0	1711,478	10,039	9,961	7,892	2,18	2,207	21	952,896	24,999	1710,63	3	200,895	200,895	99,713	0	0	0	0	0	0	0
13:23:23	-43,212	1711,046	9,99	9,863	7,892	2,175	2,207	21	952,896	24,999	1710,63	3	200,895	200,895	99,713	0	0	0	0	0	0	0
13:23:23	0	1711,046	9,99	9,814	7,892	2,175	2,206	21	952,896	24,999	1710,63	3	200,895	200,895	99,713	0	0	0	0	0	0	0
13:23:23	-43,212	1710,614	9,941	9,814	7,892	2,171	2,205	21	952,896	24,999	1710,614	3	200,895	200,895	99,713	0	0	0	0	0	0	0
13:23:23	43,212	1711,046	9,99	9,863	7,892	2,175	2,205	21	952,896	24,999	1710,614	3	200,895	200,895	99,713	0	0	0	0	0	0	0
13:23:23	0	1711,046	9,99	9,814	7,892	2,175	2,204	21	952,896	24,999	1710,615	3	200,895	200,895	99,713	0	0	0	0	0	0	0
13:23:23	0	1711,046	9,99	9,814	7,892	2,175	2,204	21	952,896	24,999	1710,615	3	200,895	200,895	99,713	0	0	0	0	0	0	0
13:23:23	43,212	1711,478	10,039	9,863	7,892	2,18	2,203	21	952,896	24,999	1710,616	3	200,895	200,895	99,713	0	0	0	0	0	0	0
13:23:23	-43,212	1711,046	9,99	9,961	7,892	2,175	2,203	21	952,896	24,999	1710,616	3	200,895	200,895	99,713	0	0	0	0	0	0	0
13:23:23	0	1711,046	9,99	9,961	7,892	2,175	2,202	21	952,896	24,999	1710,617	3	200,895	200,895	99,713	0	0	0	0	0	0	0
13:23:23	43,212	1711,478	10,039	9,961	7,892	2,18	2,202	21	952,896	24,999	1710,618	3	200,895	200,895	99,713	0	0	0	0	0	0	0
13:23:23	-43,212	1711,046	9,99	10,009	7,892	2,175	2,201	21	952,896	24,999	1710,618	3	200,895	200,895	99,713	0	0	0	0	0	0	0
13:23:23	0	1711,046	9,99	10,009	7,892	2,175	2,201	21	952,896	24,999	1710,618	3	200,895	200,895	99,713	0	0	0	0	0	0	0
13:23:23	43,212	1711,478	10,039	10,009	7,892	2,18	2,2	21	952,896	24,999	1710,619	3	200,895	200,895	99,713	0	0	0	0	0	0	0
13:23:23	0	1711,478	10,039	10,058	7,892	2,18	2,2	21	952,896	24,999	1710,62	3	200,895	200,895	99,713	0	0	0	0	0	0	0
13:23:23	86,45	1712,343	10,136	10,156	7,892	2,189	2,2	21	952,896	24,999	1710,622	3	200,895	200,895	99,713	0	0	0	0	0	0	0
13:23:23	0	1712,343	10,136	10,058	7,892	2,189	2,199	21	952,896	24,999	1710,624	3	200,895	200,895	99,713	0	0	0	0	0	0	0
13:23:23	-86,45	1711,478	10,039	9,961	7,892	2,18	2,199	21	952,896	24,999	1710,624	3	200,895	200,895	99,713	0	0	0	0	0	0	0
13:23:23	0	1711,478	10,039	10,156	7,892	2,18	2,199	21	952,896	24,999	1710,625	3	200,895	200,895	99,713	0	0	0	0	0	0	0
13:23:23	86,45	1712,343	10,136	10,058	7,892	2,189	2,198	21	952,896	24,999	1710,627	3	200,895	200,895	99,713	0	0	0	0	0	0	0
13:23:23	-86,45	1711,478	10,039	10,009	7,892	2,18	2,198	21	952,896	24,999	1710,628	3	200,895	200,895	99,713	0	0	0	0	0	0	0
13:23:23	0	1711,478	10,039	10,009	7,892	2,18	2,198	21	952,896	24,999	1710,629	3	200,895	200,895	99,713	0	0	0	0	0	0	0
13:23:23	0	1711,478	10,039	10,009	7,892	2,18	2,197	21	952,896	24,999	1710,63	3	200,895	200,895	99,713	0	0	0	0	0	0	0
13:23:23	-43,212	1711,046	9,99	10,009	7,892	2,175	2,197	21	952,896	24,999	1710,63	3	200,895	200,895	99,713	0	0	0	0	0	0	0
13:23:23	43,212	1711,478	10,039	10,009	7,892	2,18	2,197	21	952,896	24,999	1710,631	3	200,895	200,895	99,713	0	0	0	0	0	0	0
13:23:23	-43,212	1711,046	9,99	9,961	7,892	2,175	2,196	21	952,896	24,999	1710,631	3	200,895	200,895	99,713	0	0	0	0	0	0	0
13:23:23	43,212	1711,478	10,039	9,961	7,892	2,18	2,196	21	952,896	24,999	1710,632	3	200,895	200,895	99,713	0	0	0	0	0	0	0
13:23:23	-43,212	1711,046	9,99	9,961	7,892	2,175	2,195	21	952,896	24,999	1710,632	3	200,895	200,895	99,713	0	0	0	0	0	0	0
13:23:23	-43,212	1710,614	9,941	9,863	7,892	2,171	2,195	21	952,896	24,999	1710,614	3	200,895	200,895	99,713	0	0	0	0	0	0	0
13:23:23	86,425	1711,478	10,039	10,009	7,892	2,18	2,195	21	952,896	24,999	1710,615	3	200,895	200,895	99,713	0	0	0	0	0	0	0
13:23:23	-43,212	1711,046	9,99	9,863	7,892	2,175	2,194	21	952,896	24,999	1710,615	3	200,895	200,895	99,713	0	0	0	0	0	0	0
13:23:23	0	1711,046	9,99	9,863	7,892	2,175	2,194	21	952,896	24,999	1710,616	3	200,895	200,895	99,713	0	0	0	0	0	0	0
13:23:23	43,212	1711,478	10,039	9,863	7,892	2,18	2,194	21	952,896	24,999	1710,616	3	200,895	200,895	99,713	0	0	0	0	0	0	0
13:23:23	0	1711,478	10,039	10,009	7,892	2,18	2,193	21	952,896	24,999	1710,617	3	200,895	200,895	99,713	0	0	0	0	0	0	0
13:23:23	86,45	1712,343	10,136	10,009	7,892	2,189	2,193	21	952,896	24,999	1710,619	3	200,895	200,895	99,713	0	0	0	0	0	0	0
13:23:24	-86,45	1711,478	10,039	9,961	7,892	2,18	2,193	21	952,896	24,999	1710,62	3	200,895	200,895	99,713	0	0	0	0	0	0	0
13:23:24	-43,212	1711,046	9,99	9,863	7,892	2,175	2,193	21	952,896	24,999	1710,62	3	200,895	200,895	99,713	0	0	0	0	0	0	0
13:23:24	129,663	1712,343	10,136	10,058	7,892	2,189	2,193	21	952,896	24,999	1710,622	3	200,895	200,895	99,713	0	0	0	0	0	0	0
13:23:24	-86,45	1711,478	10,039	10,009	7,892	2,18	2,192	21	952,896	24,999	1710,623	3	200,895	200,895	99,713	0	0	0	0	0	0	0
13:23:24	0	1711,478	10,039	9,961	7,892	2,18	2,192	21	952,896	24,999	1710,624	3	200,895	200,895	99,713	0	0	0	0	0	0	0
13:23:24	-43,212	1711,046	9,99	9,961	7,892	2,175	2,192	21	952,896	24,999	1710,624	3	200,895	200,895	99,713	0	0	0	0	0	0	0
13:23:24	43,212	1711,478	10,039	10,009	7,892	2,18	2,192	21	952,896	24,999	1710,625	3	200,895	200,895	99,713	0	0	0	0	0	0	0
13:23:24	0	1711,478	10,039	10,009	7,892	2,18	2,191	21	952,896	24,999	1710,626	3	200,895	200,895	99,713	0	0	0	0	0	0	0
13:23:24	-43,212	1711,046	9,99	9,961	7,892	2,175	2,191	21	952,896	24,999	1710,626	3	200,895	200,895	99,713	0	0	0	0	0	0	0
13:23:24	43,212	1711,478	10,039	9,961	7,892	2,18	2,191	21	952,896	24,999	1710,627	3	200,895	200,895	99,713	0	0	0	0	0	0	0
13:23:24	-86,425	1710,614	9,941	9,863	7,892	2,171	2,19	21	952,896	24,999	1710,614	3	200,895	200,895	99,713	0	0	0	0	0	0	0
13:23:24	43,212	1711,046	9,99	10,009	7,892	2,175	2,19	21	952,896	24,999	1710,614	3	200,895	200,895	99,713	0	0	0	0	0	0	0
13:23:24	0	1711,046	9,99	9,961	7,892	2,175	2,19	21	952,896	24,999	1710,615	3	200,895	200,895	99,713	0	0	0	0	0	0	0
13:23:24	0	1711,046	9,99	9,961	7,892	2,175	2,189	21	952,896	24,999	1710,615	3	200,895	200,895	99,713	0	0	0	0	0	0	0
13:23:24	43,212	1711,478	10,039	10,009	7,892	2,18	2,189	21	952,896	24,999	1710,616	3	200,895	200,895	99,713	0	0	0	0	0	0	0
13:23:24	-43,212	1711,046	9,99	9,863	7,892	2,175	2,189	21	952,896	24,999	1710,616	3	200,895	200,895	99,713	0	0	0	0	0	0	0
13:23:24	0	1711,046	9,99	9,863	7,892	2,175	2,189	21	952,896	24,999	1710,617	3	200,895	200,895	99,713	0	0	0	0	0	0	0
13:23:24	0	1711,046	9,99	9,961	7,892	2,175	2,188	21	952,896	24,999	1710,617	3	200,895	200,895	99,713	0	0	0	0	0	0	0
13:23:24	0	1711,046	9,99	9,961	7,892	2,175	2,188	21	952,896	24,999	1710,617	3	200,895	200,895	99,713	0	0	0	0	0	0	0
13:23:24	0	1711,046	9,99	9,863	7,892	2,175	2,188	21	952,896	24,999	1710,618	3	200,895	200,895	99,713	0	0	0	0	0	0	0
13:23:24	43,212	1711,478	10,039	9,961	7,892	2,18	2,188	21	952,896	24,999	1710,619	3	200,895	200,895	99,713	0	0	0	0	0	0	0
13:23:24	-43,212	1711,046	9,99	9,961	7,892	2,175	2,188	21	952,896	24,999	1710,619	3	200,895	200,895	99,713	0	0	0	0	0	0	0
13:23:24	43,212	1711,478	10,039	10,058	7,892	2,18	2,187	21	952,896	24,999	1710,62	3	200,895	200,895	99,713	0	0	0	0	0	0	0
13:23:24	0	1711,478	10,039	10,009	7,892	2,18	2,187	21	952,896	24,999	1710,621	3	200,895	200,895	99,713	0	0	0	0	0	0	0
13:23:24	86,45	1712,343	10,136	10,058	7,892	2,189	2,187	21	953,866	24,999	1710,623	3	200,895	200,895	99,713	0	0	0	0	0	0	0
13:23:24	41,381	1712,757	10,185	10,058	7,892	2,193	2,187	21	953,866	24,999	1710,625	3	200,895	200,895	99,713	0	0	0	0	0	0	0
13:23:24	-43,212	1712,324	10,136	9,961	7,892	2,188	2,187	21	953,866	24,999	1710,626	3	200,895	200,895	99,713	0	0	0	0	0	0	0
13:23:24	43,212	1712,757	10,185	10,058	7,892	2,193	2,188	21	953,866	24,999	1710,629	3	200,895	200,895	99,713	0	0	0	0	0	0	0
13:23:24	-43,212	1712,324	10,136	10,009	7,892	2,188	2,188	21	953,866	24,999	1710,63	3	200,895	200,895	99,713	0	0	0	0	0	0	0
13:23:24	0	1712,324	10,136	10,058	7,892	2,188	2,188	21	953,866	24,999	1710,632	3	200,895	200,895	99,713	0	0	0	0	0	0	0
13:23:24	0	1712,324	10,136	9,961	7,892	2,188	2,188	21	953,866	24,999	1710,634	3	200,895	200,895	99,713	0	0	0	0	0	0	0
13:23:24	-86,437	1711,46	10,039	9,961	7,892	2,18	2,187	21	953,866	24,999	1710,635	3	200,895	200,895	99,713	0	0	0	0	0	0	0
13:23:24	86,437	1712,324	10,136	10,009	7,892	2,188	2,187	21	953,866	24,999	1710,636	3	200,895	200,895	99,713	0	0	0	0	0	0	0
13:23:24	0	1712,324	10,136	10,009	7,892	2,188	2,187	21	953,866	24,999	1710,638	3	200,895	200,895	99,713	0	0	0	0	0	0	0
13:23:24	-86,437	1711,46	10,039	10,009	7,892	2,18	2,187	21	953,866	24,999	1710,639	3	200,948	200,948	99,713	0	0	0	0	0	0	0
13:23:24	0	1711,46	10,039	10,009	7,892	2,18	2,187	21	953,866	24,999	1710,64	3	200,948	200,948	99,713	0	0	0	0	0	0	0
13:23:24	0	1711,46	10,039	10,009	7,892	2,18	2,187	21	953,866	24,999	1710,641	3	200,948	200,948	99,713	0	0	0	0	0	0	0
13:23:24	0	1711,46	10,039	10,009	7,892	2,18	2,187	21	953,866	24,999	1710,642	3	200,948	200,948	99,713	0	0	0	0	0	0	0
13:23:24	0	1711,46	10,039	10,058	7,892	2,18	2,187	21	953,866	24,999	1710,643	3	200,948	200,948	99,713	0	0	0	0	0	0	0
13:23:24	-43,188	1711,028	9,99	9,863	7,892	2,175	2,186	21	953,866	24,999	1710,643	3	200,948	200,948	99,713	0	0	0	0	0	0	0
13:23:24	43,188	1711,46	10,039	10,009	7,892	2,18	2,186	21	953,866	24,999	1710,644	3	200,948	200,948	99,713	0	0	0	0	0	0	0
13:23:24	-43,188	1711,028	9,99	9,961	7,892	2,175	2,186	21	953,866	24,999	1710,644	3	200,948	200,948	99,713	0	0	0	0	0	0	0
13:23:24	0	1711,028	9,99	9,961	7,892	2,175	2,186	21	953,866	24,999	1710,644	3	200,948	200,948	99,713	0	0	0	0	0	0	0
13:23:24	43,188	1711,46	10,039	10,009	7,892	2,18	2,186	21	953,866	24,999	1710,645	3	200,948	200,948	99,713	0	0	0	0	0	0	0
13:23:24	-43,188	1711,028	9,99	9,863	7,892	2,175	2,186	21	953,866	24,999	1710,646	3	200,948	200,948	99,713	0	0	0	0	0	0	0
13:23:24	0	1711,028	9,99	10,009	7,892	2,175	2,185	21	953,866	24,999	1710,646	3	200,948	200,948	99,713	0	0	0	0	0	0	0
13:23:24	-43,212	1710,596	9,941	9,814	7,892	2,171	2,185	21	953,866	24,999	1710,596	3	200,948	200,948	99,713	0	0	0	0	0	0	0
13:23:24	43,212	1711,028	9,99	9,961	7,892	2,175	2,185	21	953,866	24,999	1710,596	3	200,948	200,948	99,713	0	0	0	0	0	0	0
13:23:24	129,626	1712,324	10,136	10,156	7,892	2,188	2,185	21	953,866	24,999	1710,598	3	200,948	200,948	99,713	0	0	0	0	0	0	0
13:23:24	-86,437	1711,46	10,039	10,058	7,892	2,18	2,185	21	953,866	24,999	1710,599	3	200,948	200,948	99,713	0	0	0	0	0	0	0
13:23:24	0	1711,46	10,039	10,009	7,892	2,18	2,185	21	953,866	24,999	1710,6	3	200,948	200,948	99,713	0	0	0	0	0	0	0
13:23:24	0	1711,46	10,039	10,058	7,892	2,18	2,185	21	953,866	24,999	1710,601	3	200,948	200,948	99,713	0	0	0	0	0	0	0
13:23:24	-43,188	1711,028	9,99	9,961	7,892	2,175	2,184	21	953,866	24,999	1710,601	3	200,948	200,948	99,713	0	0	0	0	0	0	0
13:23:24	43,188	1711,46	10,039	10,009	7,892	2,18	2,184	21	953,866	24,999	1710,602	3	200,948	200,948	99,713	0	0	0	0	0	0	0
13:23:24	86,437	1712,324	10,136	9,961	7,892	2,188	2,184	21	953,866	24,999	1710,604	3	200,948	200,948	99,713	0	0	0	0	0	0	0
13:23:24	-86,437	1711,46	10,039	9,863	7,892	2,18	2,184	21	953,866	24,999	1710,605	3	200,948	200,948	99,713	0	0	0	0	0	0	0
13:23:24	0	1711,46	10,039	9,863	7,892	2,18	2,184	21	953,866	24,999	1710,606	3	200,948	200,948	99,713	0	0	0	0	0	0	0
13:23:24	-43,188	1711,028	9,99	9,863	7,892	2,175	2,184	21	953,866	24,999	1710,606	3	200,948	200,948	99,713	0	0	0	0	0	0	0
13:23:24	0	1711,028	9,99	9,961	7,892	2,175	2,184	21	953,866	24,999	1710,607	3	200,948	200,948	99,713	0	0	0	0	0	0	0
13:23:24	43,188	1711,46	10,039	9,863	7,892	2,18	2,184	21	953,866	24,999	1710,608	3	200,948	200,948	99,713	0	0	0	0	0	0	0
13:23:24	0	1711,46	10,039	10,009	7,892	2,18	2,184	21	953,866	24,999	1710,608	3	200,948	200,948	99,713	0	0	0	0	0	0	0
13:23:24	0	1711,46	10,039	10,009	7,892	2,18	2,184	21	953,866	24,999	1710,609	3	200,948	200,948	99,713	0	0	0	0	0	0	0
13:23:24	0	1711,46	10,039	9,863	7,892	2,18	2,184	21	953,866	24,999	1710,61	3	200,948	200,948	99,713	0	0	0	0	0	0	0
13:23:24	86,437	1712,324	10,136	10,058	7,892	2,188	2,184	21	953,866	24,999	1710,612	3	200,948	200,948	99,713	0	0	0	0	0	0	0
13:23:24	-172,839	1710,596	9,941	9,814	7,892	2,171	2,183	21	953,866	24,999	1710,596	3	200,948	200,948	99,713	0	0	0	0	0	0	0
13:23:24	86,401	1711,46	10,039	9,961	7,892	2,18	2,183	21	953,866	24,999	1710,597	3	200,948	200,948	99,713	0	0	0	0	0	0	0
13:23:24	0	1711,46	10,039	9,961	7,892	2,18	2,183	21	953,866	24,999	1710,598	3	200,948	200,948	99,713	0	0	0	0	0	0	0
13:23:24	0	1711,46	10,039	9,961	7,892	2,18	2,183	21	953,866	24,999	1710,599	3	200,948	200,948	99,713	0	0	0	0	0	0	0
13:23:24	0	1711,46	10,039	9,961	7,892	2,18	2,183	21	953,866	24,999	1710,6	3	200,948	200,948	99,713	0	0	0	0	0	0	0
13:23:24	0	1711,46	10,039	9,863	7,892	2,18	2,183	21	953,866	24,999	1710,601	3	200,948	200,948	99,713	0	0	0	0	0	0	0
13:23:24	0	1711,46	10,039	10,009	7,892	2,18	2,183	21	953,866	24,999	1710,601	3	200,948	200,948	99,713	0	0	0	0	0	0	0
13:23:24	86,437	1712,324	10,136	10,009	7,892	2,188	2,183	21	953,866	24,999	1710,603	3	200,948	200,948	99,713	0	0	0	0	0	0	0
13:23:24	0	1712,324	10,136	10,009	7,892	2,188	2,183	21	953,866	24,999	1710,605	3	200,948	200,948	99,713	0	0	0	0	0	0	0
13:23:24	-86,437	1711,46	10,039	9,961	7,892	2,18	2,183	21	953,866	24,999	1710,606	3	200,948	200,948	99,713	0	0	0	0	0	0	0
13:23:24	0	1711,46	10,039	9,863	7,892	2,18	2,183	21	953,866	24,999	1710,607	3	200,948	200,948	99,713	0	0	0	0	0	0	0
13:23:24	0	1711,46	10,039	10,058	7,892	2,18	2,183	21	953,866	24,999	1710,608	3	200,948	200,948	99,713	0	0	0	0	0	0	0
13:23:24	86,437	1712,324	10,136	10,058	7,892	2,188	2,183	21	953,866	24,999	1710,61	3	200,948	200,948	99,713	0	0	0	0	0	0	0
13:23:24	0	1712,324	10,136	10,058	7,892	2,188	2,183	21	953,866	24,999	1710,611	3	200,948	200,948	99,713	0	0	0	0	0	0	0
13:23:24	0	1712,324	10,136	10,009	7,892	2,188	2,183	21	953,866	24,999	1710,613	3	200,948	200,948	99,713	0	0	0	0	0	0	0
13:23:24	-86,437	1711,46	10,039	10,009	7,892	2,18	2,183	21	953,866	24,999	1710,614	3	200,948	200,948	99,713	0	0	0	0	0	0	0
13:23:24	0	1711,46	10,039	9,863	7,892	2,18	2,183	21	953,866	24,999	1710,615	3	200,948	200,948	99,713	0	0	0	0	0	0	0
13:23:24	0	1711,46	10,039	9,961	7,892	2,18	2,183	21	953,866	24,999	1710,616	3	200,948	200,948	99,713	0	0	0	0	0	0	0
13:23:24	-43,188	1711,028	9,99	9,863	7,892	2,175	2,183	21	953,866	24,999	1710,616	3	200,948	200,948	99,713	0	0	0	0	0	0	0
13:23:24	0	1711,028	9,99	9,814	7,892	2,175	2,183	21	953,866	24,999	1710,616	3	200,948	200,948	99,713	0	0	0	0	0	0	0
13:23:24	0	1711,028	9,99	9,863	7,892	2,175	2,183	21	953,866	24,999	1710,617	3	200,948	200,948	99,713	0	0	0	0	0	0	0
13:23:24	43,188	1711,46	10,039	9,961	7,892	2,18	2,183	21	953,866	24,999	1710,618	3	200,948	200,948	99,713	0	0	0	0	0	0	0
13:23:24	-43,188	1711,028	9,99	9,863	7,892	2,175	2,182	21	953,866	24,999	1710,618	3	200,948	200,948	99,713	0	0	0	0	0	0	0
13:23:24	129,626	1712,324	10,136	9,961	7,892	2,188	2,183	21	953,866	24,999	1710,62	3	200,948	200,948	99,713	0	0	0	0	0	0	0
13:23:24	-129,626	1711,028	9,99	9,814	7,892	2,175	2,182	21	953,866	24,999	1710,62	3	200,948	200,948	99,713	0	0	0	0	0	0	0
13:23:24	0	1711,028	9,99	9,863	7,892	2,175	2,182	21	953,866	24,999	1710,621	3	200,948	200,948	99,713	0	0	0	0	0	0	0
13:23:24	43,188	1711,46	10,039	9,863	7,892	2,18	2,182	21	953,866	24,999	1710,622	3	200,948	200,948	99,713	0	0	0	0	0	0	0
13:23:24	0	1711,46	10,039	9,863	7,892	2,18	2,182	21	953,866	24,999	1710,622	3	200,948	200,948	99,713	0	0	0	0	0	0	0
13:23:24	0	1711,46	10,039	9,961	7,892	2,18	2,182	21	953,866	24,999	1710,623	3	200,948	200,948	99,713	0	0	0	0	0	0	0
13:23:24	0	1711,46	10,039	9,961	7,892	2,18	2,182	21	953,866	24,999	1710,624	3	200,948	200,948	99,713	0	0	0	0	0	0	0
13:23:24	-43,188	1711,028	9,99	9,961	7,892	2,175	2,182	21	953,866	24,999	1710,625	3	200,948	200,948	99,713	0	0	0	0	0	0	0
13:23:24	43,188	1711,46	10,039	10,009	7,892	2,18	2,182	21	953,866	24,999	1710,625	3	200,948	200,948	99,713	0	0	0	0	0	0	0
13:23:24	-43,188	1711,028	9,99	10,009	7,892	2,175	2,182	21	953,866	24,999	1710,626	3	200,948	200,948	99,713	0	0	0	0	0	0	0
13:23:24	129,626	1712,324	10,136	10,058	7,892	2,188	2,182	21	953,866	24,999	1710,628	3	200,948	200,948	99,713	0	0	0	0	0	0	0
13:23:24	0	1712,324	10,136	10,009	7,892	2,188	2,182	21	953,866	24,999	1710,629	3	200,948	200,948	99,713	0	0	0	0	0	0	0
13:23:24	-86,437	1711,46	10,039	9,863	7,892	2,18	2,182	21	953,866	24,999	1710,63	3	200,948	200,948	99,713	0	0	0	0	0	0	0
13:23:25	0	1711,46	10,039	9,961	7,892	2,18	2,182	21	953,866	24,999	1710,631	3	200,948	200,948	99,713	0	0	0	0	0	0	0
13:23:25	0	1711,46	10,039	10,058	7,892	2,18	2,182	21	953,866	24,999	1710,632	3	200,948	200,948	99,713	0	0	0	0	0	0	0
13:23:25	0	1711,46	10,039	10,058	7,892	2,18	2,182	21	953,866	24,999	1710,633	3	200,948	200,948	99,713	0	0	0	0	0	0	0
13:23:25	-43,188	1711,028	9,99	9,863	7,892	2,175	2,182	21	953,866	24,999	1710,633	3	200,948	200,948	99,713	0	0	0	0	0	0	0
13:23:25	172,839	1712,757	10,185	10,058	7,892	2,193	2,182	21	953,866	24,999	1710,635	3	200,948	200,948	99,713	0	0	0	0	0	0	0
13:23:25	86,45	1713,621	10,283	10,302	7,892	2,202	2,182	21	953,866	24,999	1710,638	3	200,948	200,948	99,713	0	0	0	0	0	0	0
13:23:25	216,174	1715,783	10,527	10,547	7,892	2,224	2,183	21	953,866	24,999	1710,643	3	200,948	200,948	99,713	0	0	0	0	0	0	0
13:23:25	346,081	1719,244	10,918	10,937	7,892	2,26	2,185	21	953,866	24,999	1710,652	3	200,948	200,948	99,713	0	0	0	0	0	0	0
13:23:25	561,267	1724,856	11,455	11,718	7,897	2,318	2,187	21	953,866	24,999	1710,666	3	200,948	200,948	99,713	0	0	0	0	0	0	0
13:23:25	820,764	1733,064	12,285	12,549	7,902	2,402	2,191	21	953,866	24,999	1710,689	3	200,948	200,948	99,713	0	0	0	0	0	0	0
13:23:25	733,166	1740,396	12,92	13,427	7,912	2,478	2,197	21	953,866	24,999	1710,718	3	200,948	200,948	99,713	0	0	0	0	0	0	0
13:23:25	816,247	1748,558	13,457	14,062	7,931	2,562	2,204	21	953,866	24,999	1710,756	3	200,948	200,948	99,713	0	0	0	0	0	0	0
13:23:25	816,882	1756,727	13,994	14,746	7,95	2,646	2,213	21	953,866	24,999	1710,802	3	200,948	200,948	99,713	0	0	0	0	0	0	0
13:23:25	945,52	1766,182	14,58	15,185	7,974	2,744	2,223	21	953,866	24,999	1710,857	3	200,948	200,948	99,713	0	0	0	0	0	0	0
13:23:25	933,605	1775,518	14,97	15,82	8,007	2,84	2,235	21	953,866	24,999	1710,922	3	200,948	200,948	99,713	0	0	0	0	0	0	0
13:23:25	1109,191	1786,61	15,556	16,699	8,04	2,954	2,249	21	953,866	24,999	1710,998	3	200,948	200,948	99,713	0	0	0	0	0	0	0
13:23:25	939,685	1796,007	16,045	17,383	8,068	3,051	2,265	21	953,866	24,999	1711,083	3	200,948	200,948	99,713	0	0	0	0	0	0	0
13:23:25	985,424	1805,861	16,582	17,92	8,097	3,153	2,283	21	953,866	24,999	1711,178	3	200,948	200,948	99,713	0	0	0	0	0	0	0
13:23:25	1380,822	1819,669	17,558	18,799	8,125	3,295	2,302	21	953,866	24,999	1711,286	3	200,948	200,948	99,713	0	0	0	0	0	0	0
13:23:25	1076,196	1830,431	18,193	19,531	8,154	3,406	2,324	21	953,866	24,999	1711,405	3	200,948	200,948	99,713	0	0	0	0	0	0	0
13:23:25	1375,195	1844,183	19,17	20,459	8,181	3,548	2,348	21	953,866	24,999	1711,538	3	200,948	200,948	99,713	0	0	0	0	0	0	0
13:23:25	1408,19	1858,265	20,097	21,435	8,213	3,693	2,374	21	953,866	24,999	1711,684	3	200,948	200,948	99,713	0	0	0	0	0	0	0
13:23:25	1091,247	1869,178	20,83	22,119	8,238	3,805	2,402	21	953,866	24,999	1711,842	3	200,948	200,948	99,713	0	0	0	0	0	0	0
13:23:25	1478,369	1883,961	21,855	23,144	8,268	3,958	2,433	21	953,866	24,999	1712,014	3	200,948	200,948	99,713	0	0	0	0	0	0	0
13:23:25	1009,313	1894,054	22,344	23,535	8,3	4,062	2,465	21	951,006	24,999	1712,196	3	200,948	200,948	99,713	0	0	0	0	0	0	0
13:23:25	1147,448	1905,529	22,978	24,316	8,331	4,18	2,499	21	951,006	24,999	1712,389	3	200,948	200,948	99,713	0	0	0	0	0	0	0
13:23:25	1238,037	1917,909	23,711	25	8,363	4,308	2,534	21	951,006	24,999	1712,595	3	200,948	200,948	99,713	0	0	0	0	0	0	0
13:23:25	1017,285	1928,082	24,248	25,195	8,393	4,413	2,571	21	951,006	24,999	1712,81	3	200,948	200,948	99,713	0	0	0	0	0	0	0
13:23:25	857,788	1936,66	24,59	25,488	8,423	4,501	2,609	21	951,006	24,999	1713,034	3	200,948	200,948	99,713	0	0	0	0	0	0	0
13:23:25	1184,252	1948,503	25,371	26,025	8,449	4,623	2,648	21	951,006	24,999	1713,27	3	200,948	200,948	99,713	0	0	0	0	0	0	0
13:23:25	857,666	1957,079	25,859	26,709	8,472	4,712	2,689	21	951,006	24,999	1713,514	3	200,948	200,948	99,713	0	0	0	0	0	0	0
13:23:25	1047,29	1967,552	26,641	27,295	8,491	4,82	2,73	21	951,006	24,999	1713,768	3	200,948	200,948	99,713	0	0	0	0	0	0	0
13:23:25	995,935	1977,512	27,324	27,978	8,511	4,922	2,773	21	951,006	24,999	1714,031	3	200,948	200,948	99,713	0	0	0	0	0	0	0
13:23:25	745,764	1984,969	27,861	28,32	8,525	4,999	2,817	21	951,006	24,999	1714,302	3	200,948	200,948	99,713	0	0	0	0	0	0	0
13:23:25	946,911	1994,438	28,594	29,053	8,54	5,097	2,862	21	951,006	24,999	1714,582	2,9	200,648	200,648	99,712	0	0	0	0	0	0	0
13:23:25	504,565	1999,484	28,789	29,248	8,558	5,149	2,907	21	951,006	24,999	1714,867	2,9	200,648	200,648	99,712	0	0	0	0	0	0	0
13:23:25	541,381	2004,898	29,082	29,443	8,573	5,205	2,952	21	951,006	24,999	1715,157	2,9	200,648	200,648	99,712	0	0	0	0	0	0	0
13:23:25	305,383	2007,952	29,082	29,443	8,59	5,236	2,996	21	951,006	24,999	1715,45	2,9	200,648	200,648	99,712	0	0	0	0	0	0	0
13:23:25	488,94	2012,841	29,18	29,541	8,612	5,287	3,041	21	951,006	24,999	1715,747	2,9	200,648	200,648	99,712	0	0	0	0	0	0	0
13:23:25	265,966	2015,501	29,18	29,443	8,627	5,314	3,086	21	951,006	24,999	1716,047	2,9	200,648	200,648	99,712	0	0	0	0	0	0	0
13:23:25	379,943	2019,3	29,326	29,59	8,641	5,353	3,13	21	951,006	24,999	1716,35	2,9	200,648	200,648	99,712	0	0	0	0	0	0	0
13:23:25	304,516	2022,345	29,473	29,687	8,65	5,385	3,175	21	951,006	24,999	1716,656	2,9	200,648	200,648	99,712	0	0	0	0	0	0	0
13:23:25	476,098	2027,106	29,814	29,785	8,659	5,434	3,219	21	951,006	24,999	1716,967	2,9	200,648	200,648	99,712	0	0	0	0	0	0	0
13:23:25	363,122	2030,737	30,107	30,078	8,664	5,471	3,263	21	951,006	24,999	1717,281	2,9	200,648	200,648	99,712	0	0	0	0	0	0	0
13:23:25	352,185	2034,259	30,4	30,42	8,669	5,507	3,307	21	951,006	24,999	1717,598	2,8	200,648	200,648	99,712	0	0	0	0	0	0	0
13:23:25	328,808	2037,547	30,742	30,762	8,669	5,541	3,351	21	951,006	24,999	1717,918	2,8	200,648	200,648	99,712	0	0	0	0	0	0	0
13:23:25	227,136	2039,819	30,986	30,859	8,669	5,565	3,394	21	951,006	24,999	1718,239	2,8	200,648	200,648	99,712	0	0	0	0	0	0	0
13:23:25	125,354	2041,072	31,133	31,152	8,669	5,578	3,437	21	951,006	24,999	1718,562	2,8	200,648	200,648	99,712	0	0	0	0	0	0	0
13:23:25	45,458	2041,527	31,182	31,006	8,669	5,582	3,479	21	951,006	24,999	1718,885	2,8	200,648	200,648	99,712	0	0	0	0	0	0	0
13:23:25	-181,774	2039,709	30,986	30,957	8,669	5,564	3,52	21	951,006	24,999	1719,206	2,8	200,648	200,648	99,712	0	0	0	0	0	0	0
13:23:25	136,315	2041,072	31,133	31,006	8,669	5,578	3,56	21	951,006	24,999	1719,528	2,8	200,648	200,648	99,712	0	0	0	0	0	0	0
13:23:25	-363,439	2037,438	30,742	30,615	8,669	5,54	3,599	21	951,006	24,999	1719,846	2,8	200,648	200,648	99,712	0	0	0	0	0	0	0
13:23:25	-90,856	2036,529	30,644	30,664	8,669	5,531	3,637	21	951,006	24,999	1720,163	2,8	200,648	200,648	99,712	0	0	0	0	0	0	0
13:23:25	-250,573	2034,024	30,449	30,322	8,665	5,505	3,674	21	951,006	24,999	1720,476	2,8	200,648	200,648	99,712	0	0	0	0	0	0	0
13:23:25	-147,106	2032,553	30,303	30,225	8,664	5,49	3,709	21	951,006	24,999	1720,789	2,8	200,648	200,648	99,712	0	0	0	0	0	0	0
13:23:25	-216,198	2030,391	30,156	29,98	8,66	5,467	3,744	21	951,006	24,999	1721,098	2,8	200,648	200,648	99,712	0	0	0	0	0	0	0
13:23:25	-192,395	2028,467	29,961	29,785	8,659	5,448	3,777	21	951,006	24,999	1721,405	2,8	200,648	200,648	99,712	0	0	0	0	0	0	0
13:23:25	-217,126	2026,295	29,814	29,736	8,655	5,425	3,809	21	951,006	24,999	1721,71	2,8	200,648	200,648	99,712	0	0	0	0	0	0	0
13:23:25	0	2026,295	29,814	29,687	8,655	5,425	3,841	21	951,006	24,999	1722,015	2,8	200,648	200,648	99,712	0	0	0	0	0	0	0
13:23:25	-259,069	2023,705	29,619	29,59	8,65	5,399	3,872	21	951,006	24,999	1722,317	2,8	200,648	200,648	99,712	0	0	0	0	0	0	0
13:23:25	-33,618	2023,368	29,668	29,736	8,646	5,395	3,902	21	951,006	24,999	1722,618	2,8	200,648	200,648	99,712	0	0	0	0	0	0	0
13:23:25	-102,648	2022,342	29,57	29,59	8,645	5,384	3,931	21	951,006	24,999	1722,917	2,8	200,648	200,648	99,712	0	0	0	0	0	0	0
13:23:25	-135,913	2020,983	29,424	29,199	8,645	5,37	3,959	21	951,006	24,999	1723,215	2,8	200,648	200,648	99,712	0	0	0	0	0	0	0
13:23:25	-32,373	2020,659	29,473	29,443	8,641	5,367	3,986	21	951,006	24,999	1723,513	2,8	200,648	200,648	99,712	0	0	0	0	0	0	0
13:23:25	181,25	2022,472	29,668	29,59	8,641	5,386	4,014	21	951,006	24,999	1723,812	2,7	200,648	200,648	99,712	0	0	0	0	0	0	0
13:23:25	-10,974	2022,362	29,668	29,736	8,64	5,385	4,041	21	951,006	24,999	1724,11	2,7	200,648	200,648	99,712	0	0	0	0	0	0	0
13:23:25	101,623	2023,378	29,766	29,736	8,641	5,395	4,067	21	951,006	24,999	1724,41	2,7	200,648	200,648	99,712	0	0	0	0	0	0	0
13:23:25	135,974	2024,738	29,912	29,883	8,641	5,409	4,094	21	951,006	24,999	1724,71	2,7	200,648	200,648	99,712	0	0	0	0	0	0	0
13:23:25	-12,976	2024,608	29,814	29,687	8,645	5,408	4,119	21	951,006	24,999	1725,01	2,7	200,648	200,648	99,712	0	0	0	0	0	0	0
13:23:25	-181,311	2022,795	29,619	29,687	8,645	5,389	4,144	21	951,006	24,999	1725,308	2,7	200,648	200,648	99,712	0	0	0	0	0	0	0
13:23:25	148,034	2024,275	29,766	29,687	8,646	5,404	4,169	21	951,006	24,999	1725,607	2,7	200,648	200,648	99,712	0	0	0	0	0	0	0
13:23:25	-11,73	2024,158	29,668	29,736	8,65	5,403	4,193	21	951,006	24,999	1725,905	2,7	200,648	200,648	99,712	0	0	0	0	0	0	0
13:23:25	0	2024,158	29,668	29,785	8,65	5,403	4,217	21	951,006	24,999	1726,203	2,7	200,648	200,648	99,712	0	0	0	0	0	0	0
13:23:25	-12,951	2024,028	29,57	29,687	8,655	5,402	4,24	21	951,006	24,999	1726,501	2,7	200,648	200,648	99,712	0	0	0	0	0	0	0
13:23:25	90,649	2024,935	29,668	29,736	8,655	5,411	4,263	21	951,006	24,999	1726,8	2,6	200,648	200,648	99,712	0	0	0	0	0	0	0
13:23:25	272,058	2027,656	29,961	29,932	8,655	5,439	4,286	21	951,006	24,999	1727,1	2,6	200,648	200,648	99,712	0	0	0	0	0	0	0
13:23:25	90,698	2028,563	30,059	29,932	8,655	5,449	4,309	21	951,006	24,999	1727,402	2,6	200,648	200,648	99,712	0	0	0	0	0	0	0
13:23:25	45,349	2029,016	30,107	30,078	8,655	5,453	4,331	21	951,006	24,999	1727,704	2,6	200,648	200,648	99,712	0	0	0	0	0	0	0
13:23:25	45,373	2029,47	30,156	30,225	8,655	5,458	4,354	21	951,006	24,999	1728,005	2,6	200,648	200,648	99,712	0	0	0	0	0	0	0
13:23:25	0	2029,47	30,156	30,225	8,655	5,458	4,375	21	951,006	24,999	1728,307	2,6	200,648	200,648	99,712	0	0	0	0	0	0	0
13:23:25	136,096	2030,831	30,303	30,322	8,655	5,472	4,397	21	951,006	24,999	1728,609	2,6	200,648	200,648	99,712	0	0	0	0	0	0	0
13:23:25	90,759	2031,738	30,4	30,42	8,655	5,481	4,418	21	951,006	24,999	1728,913	2,6	200,648	200,648	99,712	0	0	0	0	0	0	0
13:23:25	-226,855	2029,47	30,156	30,127	8,655	5,458	4,438	21	951,006	24,999	1729,213	2,6	200,648	200,648	99,712	0	0	0	0	0	0	0
13:23:25	90,734	2030,377	30,254	30,127	8,655	5,467	4,459	21	951,006	24,999	1729,514	2,6	200,648	200,648	99,712	0	0	0	0	0	0	0
13:23:25	-90,734	2029,47	30,156	30,078	8,655	5,458	4,478	21	951,006	24,999	1729,814	2,5	200,648	200,648	99,712	0	0	0	0	0	0	0
13:23:25	-45,373	2029,016	30,107	30,127	8,655	5,453	4,497	21	951,006	24,999	1730,113	2,5	200,648	200,648	99,712	0	0	0	0	0	0	0
13:23:25	0	2029,016	30,107	29,932	8,655	5,453	4,516	21	951,006	24,999	1730,412	2,5	200,648	200,648	99,712	0	0	0	0	0	0	0
13:23:25	45,373	2029,47	30,156	30,078	8,655	5,458	4,534	21	951,006	24,999	1730,711	2,5	200,648	200,648	99,712	0	0	0	0	0	0	0
13:23:25	-90,722	2028,563	30,059	29,932	8,655	5,449	4,552	21	951,006	24,999	1731,009	2,5	200,648	200,648	99,712	0	0	0	0	0	0	0
13:23:25	0	2028,563	30,059	29,883	8,655	5,449	4,57	21	951,006	24,999	1731,307	2,5	200,648	200,648	99,712	0	0	0	0	0	0	0
13:23:25	-90,698	2027,656	29,961	29,785	8,655	5,439	4,587	21	951,006	24,999	1731,603	2,5	200,648	200,648	99,712	0	0	0	0	0	0	0
13:23:25	-45,361	2027,202	29,912	29,736	8,655	5,435	4,604	21	951,006	24,999	1731,899	2,5	200,648	200,648	99,712	0	0	0	0	0	0	0
13:23:25	-272,009	2024,482	29,619	29,443	8,655	5,407	4,619	21	951,006	24,999	1732,191	2,5	200,648	200,648	99,712	0	0	0	0	0	0	0
13:23:25	58,288	2025,065	29,766	29,541	8,65	5,413	4,635	21	951,006	24,999	1732,484	2,5	200,648	200,648	99,712	0	0	0	0	0	0	0
13:23:25	136,022	2026,425	29,912	29,883	8,65	5,427	4,65	21	951,006	24,999	1732,778	2,4	200,648	200,648	99,712	0	0	0	0	0	0	0
13:23:25	33,288	2026,758	29,961	29,785	8,65	5,43	4,666	21	951,006	24,999	1733,072	2,4	200,648	200,648	99,712	0	0	0	0	0	0	0
13:23:25	0	2026,758	29,961	29,932	8,65	5,43	4,681	21	951,006	24,999	1733,366	2,4	200,648	200,648	99,712	0	0	0	0	0	0	0
13:23:25	-66,931	2026,089	29,961	29,98	8,646	5,423	4,695	21	951,006	24,999	1733,659	2,4	200,648	200,648	99,712	0	0	0	0	0	0	0
13:23:25	-45,336	2025,635	29,912	29,883	8,646	5,418	4,709	21	951,006	24,999	1733,951	2,4	200,648	200,648	99,712	0	0	0	0	0	0	0
13:23:25	0	2025,635	29,912	29,932	8,646	5,418	4,723	21	951,006	24,999	1734,242	2,4	200,648	200,648	99,712	0	0	0	0	0	0	0
13:23:26	0	2025,635	29,912	29,785	8,646	5,418	4,737	21	951,006	24,999	1734,534	2,4	200,648	200,648	99,712	0	0	0	0	0	0	0
13:23:26	-90,661	2024,729	29,814	29,736	8,646	5,409	4,75	21	951,006	24,999	1734,824	2,4	200,648	200,648	99,712	0	0	0	0	0	0	0
13:23:26	-102,392	2023,705	29,619	29,541	8,65	5,399	4,763	21	951,006	24,999	1735,113	2,4	200,648	200,648	99,712	0	0	0	0	0	0	0
13:23:26	45,336	2024,158	29,668	29,59	8,65	5,403	4,775	21	951,006	24,999	1735,402	2,4	200,648	200,648	99,712	0	0	0	0	0	0	0
13:23:26	-57,348	2023,585	29,619	29,443	8,65	5,397	4,788	21	951,006	24,999	1735,69	2,3	200,648	200,648	99,712	0	0	0	0	0	0	0
13:23:26	181,323	2025,398	29,814	29,59	8,65	5,416	4,8	21	951,006	24,999	1735,98	2,3	200,648	200,648	99,712	0	0	0	0	0	0	0
13:23:26	90,673	2026,304	29,912	29,785	8,65	5,425	4,812	21	951,006	24,999	1736,27	2,3	200,648	200,648	99,712	0	0	0	0	0	0	0
13:23:26	12,048	2026,425	29,912	29,883	8,65	5,427	4,824	21	951,006	24,999	1736,56	2,3	200,648	200,648	99,712	0	0	0	0	0	0	0
13:23:26	136,035	2027,785	30,059	29,932	8,65	5,441	4,836	21	951,006	24,999	1736,852	2,3	200,648	200,648	99,712	0	0	0	0	0	0	0
13:23:26	-90,698	2026,878	29,961	29,932	8,65	5,431	4,848	21	951,006	24,999	1737,142	2,3	200,648	200,648	99,712	0	0	0	0	0	0	0
13:23:26	0	2026,878	29,961	29,932	8,65	5,431	4,859	21	951,006	24,999	1737,431	2,3	200,648	200,648	99,712	0	0	0	0	0	0	0
13:23:26	0	2026,878	29,961	29,98	8,65	5,431	4,871	21	951,006	24,999	1737,721	2,3	200,648	200,648	99,712	0	0	0	0	0	0	0
13:23:26	147,009	2028,348	30,107	30,273	8,651	5,446	4,882	21	951,006	24,999	1738,012	2,3	200,648	200,648	99,712	0	0	0	0	0	0	0
13:23:26	-10,961	2028,239	30,107	30,127	8,65	5,445	4,893	21	951,006	24,999	1738,302	2,3	200,648	200,648	99,712	0	0	0	0	0	0	0
13:23:26	0	2028,239	30,107	30,127	8,65	5,445	4,904	21	951,006	24,999	1738,592	2,3	200,648	200,648	99,712	0	0	0	0	0	0	0
13:23:26	0	2028,239	30,107	30,127	8,65	5,445	4,914	21	951,006	24,999	1738,882	2,3	200,648	200,648	99,712	0	0	0	0	0	0	0
13:23:26	77,722	2029,016	30,107	30,078	8,655	5,453	4,925	21	951,006	24,999	1739,172	2,3	200,648	200,648	99,712	0	0	0	0	0	0	0
13:23:26	-45,349	2028,563	30,059	29,98	8,655	5,449	4,935	21	951,006	24,999	1739,461	2,3	200,648	200,648	99,712	0	0	0	0	0	0	0
13:23:26	0	2028,563	30,059	30,127	8,655	5,449	4,945	21	951,006	24,999	1739,751	2,3	200,648	200,648	99,712	0	0	0	0	0	0	0
13:23:26	0	2028,563	30,059	30,127	8,655	5,449	4,955	21	951,006	24,999	1740,039	2,3	200,648	200,648	99,712	0	0	0	0	0	0	0
13:23:26	-90,698	2027,656	29,961	29,932	8,655	5,439	4,965	21	951,006	24,999	1740,327	2,3	200,648	200,648	99,712	0	0	0	0	0	0	0
13:23:26	0	2027,656	29,961	29,883	8,655	5,439	4,974	21	951,006	24,999	1740,614	2,3	200,648	200,648	99,712	0	0	0	0	0	0	0
13:23:26	136,047	2029,016	30,107	29,98	8,655	5,453	4,983	21	951,006	24,999	1740,903	2,3	200,648	200,648	99,712	0	0	0	0	0	0	0
13:23:26	-136,047	2027,656	29,961	29,932	8,655	5,439	4,992	21	951,006	24,999	1741,189	2,3	200,648	200,648	99,712	0	0	0	0	0	0	0
13:23:26	-45,361	2027,202	29,912	29,883	8,655	5,435	5,001	21,4	954,326	24,999	1741,475	2,2	200,648	200,648	99,712	0	0	0	0	0	0	0
13:23:26	23,803	2027,44	29,961	29,883	8,655	5,437	5,01	21,4	954,326	24,999	1741,761	2,2	200,648	200,648	99,712	0	0	0	0	0	0	0
13:23:26	135,961	2028,8	30,107	29,932	8,655	5,451	5,018	21,4	954,326	24,999	1742,048	2,2	200,648	200,648	99,712	0	0	0	0	0	0	0
13:23:26	-45,312	2028,346	30,059	29,883	8,655	5,446	5,027	21,4	954,326	24,999	1742,335	2,2	200,648	200,648	99,712	0	0	0	0	0	0	0
13:23:26	0	2028,346	30,059	30,078	8,655	5,446	5,035	21,4	954,326	24,999	1742,621	2,2	200,648	200,648	99,712	0	0	0	0	0	0	0
13:23:26	45,312	2028,8	30,107	29,98	8,655	5,451	5,043	21,4	954,326	24,999	1742,907	2,2	200,648	200,648	99,712	0	0	0	0	0	0	0
13:23:26	-125,024	2027,549	29,961	29,932	8,655	5,438	5,051	21,4	954,326	24,999	1743,191	2,2	200,648	200,648	99,712	0	0	0	0	0	0	0
13:23:26	-111,047	2026,439	29,766	29,736	8,659	5,427	5,058	21,4	954,326	24,999	1743,475	2,2	200,648	200,648	99,712	0	0	0	0	0	0	0
13:23:26	181,213	2028,251	29,961	30,078	8,659	5,445	5,066	21,4	954,326	24,999	1743,759	2,2	200,648	200,648	99,712	0	0	0	0	0	0	0
13:23:26	-81,103	2027,44	29,961	29,883	8,655	5,437	5,073	21,4	954,326	24,999	1744,043	2,2	200,648	200,648	99,712	0	0	0	0	0	0	0
13:23:26	-112,036	2026,32	29,912	29,883	8,651	5,425	5,08	21,4	954,326	24,999	1744,325	2,1	204,987	204,987	99,73	0	0	0	0	0	0	0
13:23:26	34,338	2026,663	29,961	29,785	8,65	5,429	5,087	21,4	954,326	24,999	1744,608	2,1	204,987	204,987	99,73	0	0	0	0	0	0	0
13:23:26	135,949	2028,023	30,107	30,127	8,65	5,443	5,094	21,4	954,326	24,999	1744,891	2,1	204,987	204,987	99,73	0	0	0	0	0	0	0
13:23:26	0	2028,023	30,107	29,932	8,65	5,443	5,101	21,4	954,326	24,999	1745,174	2,1	204,987	204,987	99,73	0	0	0	0	0	0	0
13:23:26	77,709	2028,8	30,107	29,98	8,655	5,451	5,107	21,4	954,326	24,999	1745,458	2,1	204,987	204,987	99,73	0	0	0	0	0	0	0
13:23:26	-181,262	2026,987	29,912	29,883	8,655	5,432	5,114	21,4	954,326	24,999	1745,739	2,1	204,987	204,987	99,73	0	0	0	0	0	0	0
13:23:26	10,937	2027,096	29,912	29,736	8,655	5,433	5,12	21,4	954,326	24,999	1746,021	2,1	204,987	204,987	99,73	0	0	0	0	0	0	0
13:23:26	-226,513	2024,831	29,668	29,687	8,655	5,41	5,126	21,4	954,326	24,999	1746,3	2,1	204,987	204,987	99,73	0	0	0	0	0	0	0
13:23:26	215,576	2026,987	29,912	29,736	8,655	5,432	5,132	21,4	954,326	24,999	1746,58	2,1	204,987	204,987	99,73	0	0	0	0	0	0	0
13:23:26	45,3	2027,44	29,961	29,785	8,655	5,437	5,138	21,4	954,326	24,999	1746,861	2,1	204,987	204,987	99,73	0	0	0	0	0	0	0
13:23:26	12,915	2027,569	30,059	29,883	8,65	5,438	5,144	21,4	954,326	24,999	1747,142	2	204,987	204,987	99,73	0	0	0	0	0	0	0
13:23:26	45,336	2028,023	30,107	29,932	8,65	5,443	5,15	21,4	954,326	24,999	1747,423	2	204,987	204,987	99,73	0	0	0	0	0	0	0
13:23:26	45,312	2028,476	30,156	29,98	8,65	5,448	5,155	21,4	954,326	24,999	1747,704	2	204,987	204,987	99,73	0	0	0	0	0	0	0
13:23:26	-12,915	2028,346	30,059	29,736	8,655	5,446	5,161	21,4	954,326	24,999	1747,985	2	204,987	204,987	99,73	0	0	0	0	0	0	0
13:23:26	-90,649	2027,44	29,961	29,785	8,655	5,437	5,166	21,4	954,326	24,999	1748,264	2	204,987	204,987	99,73	0	0	0	0	0	0	0
13:23:26	10,937	2027,549	29,961	29,736	8,655	5,438	5,172	21,4	954,326	24,999	1748,543	2	204,987	204,987	99,73	0	0	0	0	0	0	0
13:23:26	-45,3	2027,096	29,912	29,785	8,655	5,433	5,177	21,4	954,326	24,999	1748,822	2	204,987	204,987	99,73	0	0	0	0	0	0	0
13:23:26	170,324	2028,8	30,107	29,98	8,655	5,451	5,182	21,4	954,326	24,999	1749,102	2	204,987	204,987	99,73	0	0	0	0	0	0	0
13:23:26	-45,312	2028,346	30,059	29,932	8,655	5,446	5,188	21,4	954,326	24,999	1749,381	2	204,987	204,987	99,73	0	0	0	0	0	0	0
13:23:26	101,562	2029,362	30,156	30,273	8,655	5,457	5,193	21,4	954,326	24,999	1749,661	2	204,987	204,987	99,73	0	0	0	0	0	0	0
13:23:26	-56,25	2028,8	30,107	30,078	8,655	5,451	5,198	21,4	954,326	24,999	1749,94	2	204,987	204,987	99,73	0	0	0	0	0	0	0
13:23:26	-34,399	2028,456	30,059	29,932	8,655	5,448	5,203	21,4	954,326	24,999	1750,219	2	204,987	204,987	99,73	0	0	0	0	0	0	0
13:23:26	0	2028,456	30,059	29,932	8,655	5,448	5,208	21,4	954,326	24,999	1750,497	2	204,987	204,987	99,73	0	0	0	0	0	0	0
13:23:26	-146,862	2026,987	29,912	30,127	8,655	5,432	5,212	21,4	954,326	24,999	1750,774	2	204,987	204,987	99,73	0	0	0	0	0	0	0
13:23:26	-90,6	2026,081	29,814	29,736	8,655	5,423	5,216	21,4	954,326	24,999	1751,049	2	204,987	204,987	99,73	0	0	0	0	0	0	0
13:23:26	90,6	2026,987	29,912	29,883	8,655	5,432	5,22	21,4	954,326	24,999	1751,325	2	204,987	204,987	99,73	0	0	0	0	0	0	0
13:23:26	-90,6	2026,081	29,814	29,932	8,655	5,423	5,224	21,4	954,326	24,999	1751,6	2	204,987	204,987	99,73	0	0	0	0	0	0	0
13:23:26	135,9	2027,44	29,961	29,98	8,655	5,437	5,228	21,4	954,326	24,999	1751,876	2	204,987	204,987	99,73	0	0	0	0	0	0	0
13:23:26	0	2027,44	29,961	29,98	8,655	5,437	5,233	21,4	954,326	24,999	1752,151	2	204,987	204,987	99,73	0	0	0	0	0	0	0
13:23:26	90,649	2028,346	30,059	30,078	8,655	5,446	5,237	21,4	954,326	24,999	1752,428	2	204,987	204,987	99,73	0	0	0	0	0	0	0
13:23:26	-271,862	2025,628	29,766	29,785	8,655	5,418	5,24	21,4	954,326	24,999	1752,701	1,9	204,987	204,987	99,73	0	0	0	0	0	0	0
13:23:26	135,913	2026,987	29,912	29,932	8,655	5,432	5,244	21,4	954,326	24,999	1752,975	1,9	204,987	204,987	99,73	0	0	0	0	0	0	0
13:23:26	-32,397	2026,663	29,961	29,932	8,65	5,429	5,248	21,4	954,326	24,999	1753,249	1,9	204,987	204,987	99,73	0	0	0	0	0	0	0
13:23:26	0	2026,663	29,961	29,98	8,65	5,429	5,251	21,4	954,326	24,999	1753,522	1,9	204,987	204,987	99,73	0	0	0	0	0	0	0
13:23:26	10,961	2026,773	29,961	30,127	8,651	5,43	5,255	21,4	954,326	24,999	1753,795	1,9	204,987	204,987	99,73	0	0	0	0	0	0	0
13:23:26	66,735	2027,44	29,961	30,078	8,655	5,437	5,258	21,4	954,326	24,999	1754,069	1,9	204,987	204,987	99,73	0	0	0	0	0	0	0
13:23:26	-45,3	2026,987	29,912	29,883	8,655	5,432	5,262	21,4	954,326	24,999	1754,342	1,9	204,987	204,987	99,73	0	0	0	0	0	0	0
13:23:26	0	2026,987	29,912	29,883	8,655	5,432	5,265	21,4	954,326	24,999	1754,615	1,9	204,987	204,987	99,73	0	0	0	0	0	0	0
13:23:26	0	2026,987	29,912	29,98	8,655	5,432	5,268	21,4	954,326	24,999	1754,887	1,9	204,987	204,987	99,73	0	0	0	0	0	0	0
13:23:26	45,3	2027,44	29,961	29,932	8,655	5,437	5,272	21,4	954,326	24,999	1755,16	1,9	204,987	204,987	99,73	0	0	0	0	0	0	0
13:23:26	0	2027,44	29,961	29,98	8,655	5,437	5,275	21,4	954,326	24,999	1755,432	1,8	204,987	204,987	99,73	0	0	0	0	0	0	0
13:23:26	90,649	2028,346	30,059	30,078	8,655	5,446	5,278	21,4	954,326	24,999	1755,705	1,8	204,987	204,987	99,73	0	0	0	0	0	0	0
13:23:26	-90,649	2027,44	29,961	29,932	8,655	5,437	5,281	21,4	954,326	24,999	1755,977	1,8	204,987	204,987	99,73	0	0	0	0	0	0	0
13:23:26	-45,3	2026,987	29,912	29,932	8,655	5,432	5,284	21,4	954,326	24,999	1756,248	1,8	204,987	204,987	99,73	0	0	0	0	0	0	0
13:23:26	0	2026,987	29,912	29,736	8,655	5,432	5,287	21,4	954,326	24,999	1756,519	1,8	204,987	204,987	99,73	0	0	0	0	0	0	0
13:23:26	45,3	2027,44	29,961	29,932	8,655	5,437	5,29	21,4	954,326	24,999	1756,79	1,8	204,987	204,987	99,73	0	0	0	0	0	0	0
13:23:26	101,562	2028,456	30,059	29,883	8,655	5,448	5,293	21,4	954,326	24,999	1757,061	1,8	204,987	204,987	99,73	0	0	0	0	0	0	0
13:23:26	-10,913	2028,346	30,059	30,078	8,655	5,446	5,296	21,4	954,326	24,999	1757,333	1,8	204,987	204,987	99,73	0	0	0	0	0	0	0
13:23:26	10,913	2028,456	30,059	29,98	8,655	5,448	5,299	21,4	954,326	24,999	1757,604	1,8	204,987	204,987	99,73	0	0	0	0	0	0	0
13:23:26	-10,913	2028,346	30,059	29,98	8,655	5,446	5,302	21,4	954,326	24,999	1757,875	1,8	204,987	204,987	99,73	0	0	0	0	0	0	0
13:23:26	-135,949	2026,987	29,912	29,883	8,655	5,432	5,305	21,4	954,326	24,999	1758,144	1,7	204,987	204,987	99,73	0	0	0	0	0	0	0
13:23:26	56,237	2027,549	29,961	29,932	8,655	5,438	5,307	21,4	954,326	24,999	1758,413	1,7	204,987	204,987	99,73	0	0	0	0	0	0	0
13:23:26	-56,237	2026,987	29,912	29,883	8,655	5,432	5,31	21,4	954,326	24,999	1758,682	1,7	204,987	204,987	99,73	0	0	0	0	0	0	0
13:23:26	0	2026,987	29,912	29,883	8,655	5,432	5,312	21,4	954,326	24,999	1758,95	1,7	204,987	204,987	99,73	0	0	0	0	0	0	0
13:23:26	-226,501	2024,722	29,668	29,687	8,655	5,409	5,314	21,4	954,326	24,999	1759,216	1,7	204,987	204,987	99,73	0	0	0	0	0	0	0
13:23:26	0	2024,722	29,668	29,687	8,655	5,409	5,316	21,4	954,326	24,999	1759,481	1,7	204,987	204,987	99,73	0	0	0	0	0	0	0
13:23:26	226,501	2026,987	29,912	29,736	8,655	5,432	5,318	21,4	954,326	24,999	1759,749	1,7	204,987	204,987	99,73	0	0	0	0	0	0	0
13:23:26	-168,31	2025,304	29,814	29,736	8,65	5,415	5,32	21,4	954,326	24,999	1760,015	1,7	204,987	204,987	99,73	0	0	0	0	0	0	0
13:23:26	0	2025,304	29,814	29,785	8,65	5,415	5,322	21,4	954,326	24,999	1760,28	1,7	204,987	204,987	99,73	0	0	0	0	0	0	0
13:23:26	90,612	2026,21	29,912	29,883	8,65	5,424	5,324	21,4	954,326	24,999	1760,546	1,7	204,987	204,987	99,73	0	0	0	0	0	0	0
13:23:26	-135,9	2024,851	29,766	29,736	8,65	5,41	5,326	21,4	954,326	24,999	1760,81	1,7	204,987	204,987	99,73	0	0	0	0	0	0	0
13:23:26	45,288	2025,304	29,814	29,687	8,65	5,415	5,327	21,4	954,326	24,999	1761,075	1,7	204,987	204,987	99,73	0	0	0	0	0	0	0
13:23:26	-135,888	2023,945	29,668	29,687	8,65	5,401	5,329	21,4	954,326	24,999	1761,338	1,7	204,987	204,987	99,73	0	0	0	0	0	0	0
13:23:26	135,888	2025,304	29,814	29,785	8,65	5,415	5,331	21,4	954,326	24,999	1761,601	1,7	204,987	204,987	99,73	0	0	0	0	0	0	0
13:23:26	10,961	2025,414	29,814	29,736	8,651	5,416	5,332	21,4	954,326	24,999	1761,865	1,7	204,987	204,987	99,73	0	0	0	0	0	0	0
13:23:26	202,648	2027,44	29,961	29,932	8,655	5,437	5,334	21,4	954,326	24,999	1762,131	1,7	204,987	204,987	99,73	0	0	0	0	0	0	0
13:23:27	-135,9	2026,081	29,814	29,883	8,655	5,423	5,336	21,4	954,326	24,999	1762,395	1,7	204,987	204,987	99,73	0	0	0	0	0	0	0
13:23:27	-135,9	2024,722	29,668	29,59	8,655	5,409	5,337	21,4	954,326	24,999	1762,657	1,7	204,987	204,987	99,73	0	0	0	0	0	0	0
13:23:27	135,9	2026,081	29,814	29,883	8,655	5,423	5,339	21,4	954,326	24,999	1762,921	1,7	204,987	204,987	99,73	0	0	0	0	0	0	0
13:23:27	135,9	2027,44	29,961	29,883	8,655	5,437	5,341	21,4	954,326	24,999	1763,185	1,7	204,987	204,987	99,73	0	0	0	0	0	0	0
13:23:27	-362,365	2023,816	29,57	29,394	8,655	5,4	5,342	21,4	954,326	24,999	1763,446	1,6	204,987	204,987	99,73	0	0	0	0	0	0	0
13:23:27	-543,151	2018,385	28,984	28,516	8,655	5,344	5,342	21,4	954,326	24,999	1763,701	1,6	204,987	204,987	99,73	0	0	0	0	0	0	0
13:23:27	-801,001	2010,375	28,203	27,441	8,65	5,261	5,341	21,4	954,326	24,999	1763,948	1,6	204,987	204,987	99,73	0	0	0	0	0	0	0
13:23:27	-1127,16	1999,103	27,178	26,123	8,64	5,145	5,337	21,4	954,326	24,999	1764,183	1,6	204,987	204,987	99,73	0	0	0	0	0	0	0
13:23:27	-995,373	1989,149	26,543	25,146	8,617	5,042	5,331	21,4	954,326	24,999	1764,408	1,6	204,987	204,987	99,73	0	0	0	0	0	0	0
13:23:27	-1218,457	1976,965	25,762	24,023	8,59	4,917	5,323	21,4	954,326	24,999	1764,62	1,6	204,987	204,987	99,73	0	0	0	0	0	0	0
13:23:27	-1004,882	1966,916	25,371	23,34	8,553	4,813	5,313	21,4	954,326	24,999	1764,823	1,6	204,987	204,987	99,73	0	0	0	0	0	0	0
13:23:27	-1160,192	1955,314	24,932	22,705	8,511	4,693	5,301	21,4	954,326	24,999	1765,013	1,6	204,987	204,987	99,73	0	0	0	0	0	0	0
13:23:27	-954,016	1945,774	24,736	22,558	8,468	4,595	5,287	21,4	954,326	24,999	1765,194	1,6	204,987	204,987	99,73	0	0	0	0	0	0	0
13:23:27	-1490,954	1930,864	23,906	21,582	8,427	4,441	5,27	21,4	954,326	24,999	1765,359	1,6	204,987	204,987	99,73	0	0	0	0	0	0	0
13:23:27	-888,391	1921,981	23,711	21,142	8,387	4,35	5,252	21,4	954,326	24,999	1765,516	1,5	204,987	204,987	99,73	0	0	0	0	0	0	0
13:23:27	-1475,769	1907,223	22,783	20,703	8,352	4,198	5,232	21,4	954,326	24,999	1765,658	1,5	204,987	204,987	99,73	0	0	0	0	0	0	0
13:23:27	-1886,694	1888,356	21,269	18,994	8,323	4,003	5,208	21,4	954,326	24,999	1765,78	1,5	204,987	204,987	99,73	0	0	0	0	0	0	0
13:23:27	-1296,057	1875,395	20,293	17,969	8,3	3,87	5,181	21,4	954,326	24,999	1765,89	1,5	204,987	204,987	99,73	0	0	0	0	0	0	0
13:23:27	-1592,395	1859,471	18,974	17,041	8,278	3,705	5,152	21,4	954,326	24,999	1765,984	1,5	204,987	204,987	99,73	0	0	0	0	0	0	0
13:23:27	-1237,768	1847,094	18,144	16,211	8,25	3,578	5,121	21,4	954,326	24,999	1766,065	1,5	204,987	204,987	99,73	0	0	0	0	0	0	0
13:23:27	-1153,198	1835,562	17,412	15,82	8,222	3,459	5,089	21,4	954,326	24,999	1766,134	1,5	204,987	204,987	99,73	0	0	0	0	0	0	0
13:23:27	-796,313	1827,599	17,168	15,674	8,19	3,377	5,055	21,4	954,326	24,999	1766,196	1,5	204,987	204,987	99,73	0	0	0	0	0	0	0
13:23:27	-872,961	1818,869	16,826	15,527	8,158	3,287	5,021	21,4	954,326	24,999	1766,249	1,5	204,987	204,987	99,73	0	0	0	0	0	0	0
13:23:27	-721,997	1811,649	16,582	15,185	8,13	3,212	4,985	21,4	954,326	24,999	1766,294	1,5	204,987	204,987	99,73	0	0	0	0	0	0	0
13:23:27	-1102,099	1800,628	15,898	14,599	8,102	3,099	4,948	21,4	951,006	24,999	1766,328	1,5	204,987	204,987	99,73	0	0	0	0	0	0	0
13:23:27	-1035,998	1790,268	15,117	14,062	8,082	2,992	4,91	21,4	951,006	24,999	1766,352	1,5	204,987	204,987	99,73	0	0	0	0	0	0	0
13:23:27	-812,365	1782,144	14,58	13,623	8,064	2,908	4,871	21,4	951,006	24,999	1766,368	1,5	204,987	204,987	99,73	0	0	0	0	0	0	0
13:23:27	-867,041	1773,474	13,799	13,183	8,054	2,819	4,83	21,4	951,006	24,999	1766,375	1,5	204,987	204,987	99,73	0	0	0	0	0	0	0
13:23:27	-735,144	1766,122	13,164	12,695	8,045	2,743	4,789	21,4	951,006	24,999	1766,122	1,5	204,987	204,987	99,73	0	0	0	0	0	0	0
13:23:27	-640,856	1759,714	12,627	12,06	8,036	2,677	4,748	21,4	951,006	24,999	1759,714	1,5	204,987	204,987	99,73	0	0	0	0	0	0	0
13:23:27	-299,511	1756,719	12,48	12,06	8,026	2,646	4,707	21,4	951,006	24,999	1756,719	1,5	204,987	204,987	99,73	0	0	0	0	0	0	0
13:23:27	-294,201	1753,777	12,431	12,158	8,012	2,616	4,666	21,4	951,006	24,999	1753,777	1,5	204,987	204,987	99,73	0	0	0	0	0	0	0
13:23:27	-127,648	1752,5	12,48	12,158	8,002	2,603	4,625	21,4	951,006	24,999	1752,5	1,5	204,987	204,987	99,73	0	0	0	0	0	0	0
13:23:27	-158,459	1750,916	12,675	12,549	7,983	2,586	4,585	21,4	951,006	24,999	1750,916	1,5	204,987	204,987	99,73	0	0	0	0	0	0	0
13:23:27	-33,996	1750,576	12,822	12,744	7,974	2,583	4,546	21,4	951,006	24,999	1750,576	1,9	204,425	204,425	99,727	0	0	0	0	0	0	0
13:23:27	-129,736	1749,278	12,773	12,646	7,969	2,569	4,507	21,4	951,006	24,999	1749,278	1,9	204,425	204,425	99,727	0	0	0	0	0	0	0
13:23:27	-213,366	1747,145	12,627	12,451	7,964	2,547	4,469	21,4	951,006	24,999	1747,145	1,9	204,425	204,425	99,727	0	0	0	0	0	0	0
13:23:27	-260,852	1744,536	12,334	12,109	7,964	2,52	4,431	21,4	951,006	24,999	1744,536	1,9	204,425	204,425	99,727	0	0	0	0	0	0	0
13:23:27	-173,84	1742,798	12,138	11,914	7,964	2,503	4,393	21,4	951,006	24,999	1742,798	1,9	204,425	204,425	99,727	0	0	0	0	0	0	0
13:23:27	-260,644	1740,191	11,845	11,767	7,964	2,476	4,355	21,4	951,006	24,999	1740,191	1,9	204,425	204,425	99,727	0	0	0	0	0	0	0
13:23:27	-217,126	1738,02	11,601	11,523	7,964	2,453	4,318	21,4	951,006	24,999	1738,02	1,9	204,425	204,425	99,727	0	0	0	0	0	0	0
13:23:27	-130,224	1736,718	11,455	11,377	7,964	2,44	4,281	21,4	951,006	24,999	1736,718	1,9	204,425	204,425	99,727	0	0	0	0	0	0	0
13:23:27	-173,571	1734,982	11,259	11,23	7,964	2,422	4,245	21,4	951,006	24,999	1734,982	1,9	204,425	204,425	99,727	0	0	0	0	0	0	0
13:23:27	-86,767	1734,114	11,162	11,181	7,964	2,413	4,209	21,4	951,006	24,999	1734,114	1,9	204,425	204,425	99,727	0	0	0	0	0	0	0
13:23:27	0	1734,114	11,162	11,084	7,964	2,413	4,174	21,4	951,006	24,999	1734,114	2,4	204,425	204,425	99,727	0	0	0	0	0	0	0
13:23:27	-130,346	1732,811	11,113	11,084	7,959	2,4	4,139	21,4	951,006	24,999	1732,811	2,4	204,425	204,425	99,727	0	0	0	0	0	0	0
13:23:27	0	1732,811	11,113	11,084	7,959	2,4	4,105	21,4	951,006	24,999	1732,811	2,4	204,425	204,425	99,727	0	0	0	0	0	0	0
13:23:27	0	1732,811	11,113	11,035	7,959	2,4	4,071	21,4	951,006	24,999	1732,811	2,4	204,425	204,425	99,727	0	0	0	0	0	0	0
13:23:27	-169,458	1731,116	11,015	11,035	7,955	2,382	4,038	21,4	951,006	24,999	1731,116	2,4	204,425	204,425	99,727	0	0	0	0	0	0	0
13:23:27	130,102	1732,417	11,162	11,084	7,955	2,396	4,006	21,4	951,006	24,999	1731,118	2,4	204,425	204,425	99,727	0	0	0	0	0	0	0
13:23:27	0	1732,417	11,162	11,084	7,955	2,396	3,974	21,4	951,006	24,999	1731,119	2,4	204,425	204,425	99,727	0	0	0	0	0	0	0
13:23:27	-126,11	1731,156	11,113	11,035	7,95	2,383	3,943	21,4	951,006	24,999	1731,119	2,4	204,425	204,425	99,727	0	0	0	0	0	0	0
13:23:27	43,371	1731,59	11,162	11,181	7,95	2,387	3,913	21,4	951,006	24,999	1731,119	2,4	204,425	204,425	99,727	0	0	0	0	0	0	0
13:23:27	86,743	1732,457	11,259	11,084	7,95	2,396	3,883	21,4	951,006	24,999	1731,121	2,4	204,425	204,425	99,727	0	0	0	0	0	0	0
13:23:27	-172,656	1730,731	11,162	11,181	7,945	2,378	3,853	21,4	951,006	24,999	1730,731	2,5	204,425	204,425	99,727	0	0	0	0	0	0	0
13:23:27	86,743	1731,598	11,259	11,181	7,945	2,387	3,825	21,4	951,006	24,999	1730,732	2,5	204,425	204,425	99,727	0	0	0	0	0	0	0
13:23:27	-86,743	1730,731	11,162	11,084	7,945	2,378	3,796	21,4	951,006	24,999	1730,731	2,5	204,425	204,425	99,727	0	0	0	0	0	0	0
13:23:27	-43,359	1730,297	11,113	11,084	7,945	2,374	3,768	21,4	951,006	24,999	1730,297	2,5	204,425	204,425	99,727	0	0	0	0	0	0	0
13:23:27	-86,718	1729,43	11,015	11,035	7,945	2,365	3,741	21,4	951,006	24,999	1729,43	2,5	204,425	204,425	99,727	0	0	0	0	0	0	0
13:23:27	-43,347	1728,997	10,966	11,035	7,945	2,36	3,714	21,4	951,006	24,999	1728,997	2,5	204,425	204,425	99,727	0	0	0	0	0	0	0
13:23:27	-41,235	1728,584	10,918	10,888	7,945	2,356	3,687	21,4	951,006	24,999	1728,584	2,5	204,425	204,425	99,727	0	0	0	0	0	0	0
13:23:27	-88,793	1727,696	10,82	10,888	7,945	2,347	3,661	21,4	951,006	24,999	1727,696	2,5	204,425	204,425	99,727	0	0	0	0	0	0	0
13:23:27	0	1727,696	10,82	10,888	7,945	2,347	3,635	21,4	951,006	24,999	1727,696	2,5	204,425	204,425	99,727	0	0	0	0	0	0	0
13:23:27	-43,334	1727,263	10,771	10,742	7,945	2,342	3,61	21,4	951,006	24,999	1727,263	2,5	204,425	204,425	99,727	0	0	0	0	0	0	0
13:23:27	-83,764	1726,425	10,771	10,742	7,94	2,334	3,585	21,4	951,006	24,999	1726,425	2,6	204,425	204,425	99,727	0	0	0	0	0	0	0
13:23:27	0	1726,425	10,771	10,693	7,94	2,334	3,56	21,4	951,006	24,999	1726,425	2,6	204,425	204,425	99,727	0	0	0	0	0	0	0
13:23:27	0	1726,425	10,771	10,693	7,94	2,334	3,536	21,4	951,006	24,999	1726,425	2,6	204,425	204,425	99,727	0	0	0	0	0	0	0
13:23:27	-86,682	1725,559	10,673	10,595	7,94	2,325	3,512	21,4	951,006	24,999	1725,559	2,6	204,425	204,425	99,727	0	0	0	0	0	0	0
13:23:27	-43,322	1725,125	10,625	10,547	7,94	2,32	3,489	21,4	951,006	24,999	1725,125	2,6	204,425	204,425	99,727	0	0	0	0	0	0	0
13:23:27	130,004	1726,425	10,771	10,547	7,94	2,334	3,466	21,4	951,006	24,999	1725,127	2,6	204,425	204,425	99,727	0	0	0	0	0	0	0
13:23:27	-83,776	1725,588	10,771	10,595	7,935	2,325	3,444	21,4	951,006	24,999	1725,127	2,6	204,425	204,425	99,727	0	0	0	0	0	0	0
13:23:27	0	1725,588	10,771	10,547	7,935	2,325	3,422	21,4	951,006	24,999	1725,128	2,6	204,425	204,425	99,727	0	0	0	0	0	0	0
13:23:27	-129,98	1724,288	10,625	10,498	7,935	2,312	3,4	21,4	951,006	24,999	1724,288	2,6	204,425	204,425	99,727	0	0	0	0	0	0	0
13:23:27	43,322	1724,721	10,673	10,498	7,935	2,316	3,379	21,4	951,006	24,999	1724,288	2,6	204,425	204,425	99,727	0	0	0	0	0	0	0
13:23:27	-43,322	1724,288	10,625	10,498	7,935	2,312	3,358	21,4	951,006	24,999	1724,288	2,7	204,425	204,425	99,727	0	0	0	0	0	0	0
13:23:27	-40,405	1723,884	10,673	10,498	7,931	2,308	3,338	21,4	951,006	24,999	1723,884	2,7	204,425	204,425	99,727	0	0	0	0	0	0	0
13:23:27	-43,322	1723,45	10,625	10,498	7,931	2,303	3,317	21,4	951,006	24,999	1723,45	2,7	204,425	204,425	99,727	0	0	0	0	0	0	0
13:23:27	0	1723,45	10,625	10,4	7,931	2,303	3,297	21,4	951,006	24,999	1723,451	2,7	204,425	204,425	99,727	0	0	0	0	0	0	0
13:23:27	-86,621	1722,584	10,527	10,498	7,931	2,294	3,278	21,4	951,006	24,999	1722,584	2,7	204,425	204,425	99,727	0	0	0	0	0	0	0
13:23:27	0	1722,584	10,527	10,498	7,931	2,294	3,258	21,4	951,006	24,999	1722,584	2,7	204,425	204,425	99,727	0	0	0	0	0	0	0
13:23:27	-43,298	1722,151	10,478	10,498	7,931	2,29	3,239	21,4	951,006	24,999	1722,151	2,7	204,425	204,425	99,727	0	0	0	0	0	0	0
13:23:27	-82,69	1721,324	10,478	10,547	7,926	2,281	3,221	21,4	951,006	24,999	1721,324	2,7	204,425	204,425	99,727	0	0	0	0	0	0	0
13:23:27	0	1721,324	10,478	10,498	7,926	2,281	3,202	21,4	951,006	24,999	1721,324	2,7	204,425	204,425	99,727	0	0	0	0	0	0	0
13:23:27	-43,298	1720,891	10,429	10,4	7,926	2,277	3,184	21,4	951,006	24,999	1720,891	2,7	204,425	204,425	99,727	0	0	0	0	0	0	0
13:23:27	0	1720,891	10,429	10,4	7,926	2,277	3,166	21,4	951,006	24,999	1720,891	2,8	204,425	204,425	99,727	0	0	0	0	0	0	0
13:23:27	0	1720,891	10,429	10,351	7,926	2,277	3,149	21,4	951,006	24,999	1720,891	2,8	204,425	204,425	99,727	0	0	0	0	0	0	0
13:23:27	0	1720,891	10,429	10,351	7,926	2,277	3,132	21,4	951,006	24,999	1720,891	2,8	204,425	204,425	99,727	0	0	0	0	0	0	0
13:23:27	-86,584	1720,026	10,332	10,351	7,926	2,268	3,115	21,4	951,006	24,999	1720,026	2,8	204,425	204,425	99,727	0	0	0	0	0	0	0
13:23:27	0	1720,026	10,332	10,351	7,926	2,268	3,098	21,4	951,006	24,999	1720,026	2,8	204,425	204,425	99,727	0	0	0	0	0	0	0
13:23:27	0	1720,026	10,332	10,302	7,926	2,268	3,082	21,4	951,006	24,999	1720,026	2,8	204,425	204,425	99,727	0	0	0	0	0	0	0
13:23:27	-84,96	1719,176	10,332	10,351	7,921	2,259	3,066	21,4	951,006	24,999	1719,176	2,8	204,425	204,425	99,727	0	0	0	0	0	0	0
13:23:27	0	1719,176	10,332	10,351	7,921	2,259	3,05	21,4	951,006	24,999	1719,176	2,8	204,425	204,425	99,727	0	0	0	0	0	0	0
13:23:27	-1,037	1719,166	10,332	10,4	7,921	2,259	3,034	21,4	951,006	24,999	1719,166	2,8	204,425	204,425	99,727	0	0	0	0	0	0	0
13:23:27	-43,286	1718,733	10,283	10,302	7,921	2,254	3,019	21,4	951,006	24,999	1718,733	2,8	204,425	204,425	99,727	0	0	0	0	0	0	0
13:23:27	44,323	1719,176	10,332	10,351	7,921	2,259	3,004	21,4	951,006	24,999	1718,733	2,8	204,425	204,425	99,727	0	0	0	0	0	0	0
13:23:27	-83,715	1718,339	10,332	10,302	7,916	2,25	2,989	21,4	951,006	24,999	1718,339	2,8	204,425	204,425	99,727	0	0	0	0	0	0	0
13:23:27	-43,273	1717,906	10,283	10,302	7,916	2,246	2,975	21,4	951,006	24,999	1717,906	2,8	204,425	204,425	99,727	0	0	0	0	0	0	0
13:23:27	42,211	1718,328	10,332	10,351	7,916	2,25	2,961	21,4	951,006	24,999	1717,907	2,8	204,425	204,425	99,727	0	0	0	0	0	0	0
13:23:27	-129,809	1717,03	10,185	10,156	7,916	2,237	2,946	21,4	951,006	24,999	1717,03	2,8	204,425	204,425	99,727	0	0	0	0	0	0	0
13:23:27	87,597	1717,906	10,283	10,156	7,916	2,246	2,933	21,4	951,006	24,999	1717,031	2,8	204,425	204,425	99,727	0	0	0	0	0	0	0
13:23:28	43,273	1718,339	10,332	10,302	7,916	2,25	2,919	21,4	951,006	24,999	1717,032	2,8	204,425	204,425	99,727	0	0	0	0	0	0	0
13:23:28	-43,273	1717,906	10,283	10,156	7,916	2,246	2,906	21,4	951,006	24,999	1717,033	2,8	204,425	204,425	99,727	0	0	0	0	0	0	0
13:23:28	-1,074	1717,895	10,283	10,156	7,916	2,246	2,893	21,4	951,006	24,999	1717,034	2,8	204,425	204,425	99,727	0	0	0	0	0	0	0
13:23:28	-85,473	1717,041	10,185	10,156	7,916	2,237	2,88	21,4	951,006	24,999	1717,034	2,8	204,425	204,425	99,727	0	0	0	0	0	0	0
13:23:28	-43,273	1716,608	10,136	10,009	7,916	2,233	2,868	21,4	951,006	24,999	1716,608	2,9	204,425	204,425	99,727	0	0	0	0	0	0	0
13:23:28	43,273	1717,041	10,185	10,058	7,916	2,237	2,855	21,4	951,006	24,999	1716,608	2,9	204,425	204,425	99,727	0	0	0	0	0	0	0
13:23:28	0	1717,041	10,185	10,058	7,916	2,237	2,843	21,4	951,006	24,999	1716,609	2,9	204,425	204,425	99,727	0	0	0	0	0	0	0
13:23:28	-44,323	1716,597	10,136	9,961	7,916	2,232	2,831	21,4	951,006	24,999	1716,597	2,9	204,425	204,425	99,727	0	0	0	0	0	0	0
13:23:28	0	1716,597	10,136	9,961	7,916	2,232	2,819	21,4	951,006	24,999	1716,597	2,9	204,425	204,425	99,727	0	0	0	0	0	0	0
13:23:28	43,273	1717,03	10,185	9,961	7,916	2,237	2,808	21,4	951,006	24,999	1716,598	2,9	204,425	204,425	99,727	0	0	0	0	0	0	0
13:23:28	-171,997	1715,31	9,99	9,863	7,916	2,219	2,796	21,4	951,006	24,999	1715,31	2,9	204,425	204,425	99,727	0	0	0	0	0	0	0
13:23:28	-1,062	1715,299	9,99	9,863	7,916	2,219	2,785	21,4	951,006	24,999	1715,299	2,9	204,425	204,425	99,727	0	0	0	0	0	0	0
13:23:28	0	1715,299	9,99	9,863	7,916	2,219	2,774	21,4	951,006	24,999	1715,299	2,9	204,425	204,425	99,727	0	0	0	0	0	0	0
13:23:28	-43,249	1714,867	9,941	9,814	7,916	2,215	2,763	21,4	951,006	24,999	1714,867	2,9	204,425	204,425	99,727	0	0	0	0	0	0	0
13:23:28	-41,479	1714,452	9,99	9,961	7,912	2,21	2,752	21,4	951,006	24,999	1714,452	2,9	204,425	204,425	99,727	0	0	0	0	0	0	0
13:23:28	0	1714,452	9,99	9,863	7,912	2,21	2,742	21,4	951,006	24,999	1714,452	2,9	204,425	204,425	99,727	0	0	0	0	0	0	0
13:23:28	0	1714,452	9,99	9,814	7,912	2,21	2,731	21,4	951,006	24,999	1714,452	2,9	204,425	204,425	99,727	0	0	0	0	0	0	0
13:23:28	0	1714,452	9,99	9,863	7,912	2,21	2,721	21,4	951,006	24,999	1714,452	2,9	204,425	204,425	99,727	0	0	0	0	0	0	0
13:23:28	-43,249	1714,02	9,941	9,863	7,912	2,206	2,711	21,4	951,006	24,999	1714,02	2,9	204,425	204,425	99,727	0	0	0	0	0	0	0
13:23:28	0	1714,02	9,941	9,814	7,912	2,206	2,701	21,4	951,006	24,999	1714,02	2,9	204,425	204,425	99,727	0	0	0	0	0	0	0
13:23:28	-86,486	1713,155	9,843	9,814	7,912	2,197	2,691	21,4	951,006	24,999	1713,155	2,9	204,425	204,425	99,727	0	0	0	0	0	0	0
13:23:28	0	1713,155	9,843	9,716	7,912	2,197	2,681	21,4	951,006	24,999	1713,155	2,9	204,425	204,425	99,727	0	0	0	0	0	0	0
13:23:28	86,486	1714,02	9,941	9,814	7,912	2,206	2,672	21,4	951,006	24,999	1713,156	2,9	204,425	204,425	99,727	0	0	0	0	0	0	0
13:23:28	0	1714,02	9,941	9,814	7,912	2,206	2,663	21,4	951,006	24,999	1713,157	2,9	204,425	204,425	99,727	0	0	0	0	0	0	0
13:23:28	0	1714,02	9,941	9,716	7,912	2,206	2,654	21,1	953,866	24,999	1713,157	3	204,425	204,425	99,727	0	0	0	0	0	0	0
13:23:28	-90,051	1713,119	9,941	9,814	7,907	2,197	2,645	21,1	953,866	24,999	1713,119	3	204,425	204,425	99,727	0	0	0	0	0	0	0
13:23:28	0	1713,119	9,941	9,863	7,907	2,197	2,636	21,1	953,866	24,999	1713,119	3	204,425	204,425	99,727	0	0	0	0	0	0	0
13:23:28	0	1713,119	9,941	9,863	7,907	2,197	2,628	21,1	953,866	24,999	1713,119	3	204,425	204,425	99,727	0	0	0	0	0	0	0
13:23:28	0	1713,119	9,941	9,863	7,907	2,197	2,619	21,1	953,866	24,999	1713,119	3	204,425	204,425	99,727	0	0	0	0	0	0	0
13:23:28	43,212	1713,551	9,99	9,814	7,907	2,201	2,611	21,1	953,866	24,999	1713,12	3	204,425	204,425	99,727	0	0	0	0	0	0	0
13:23:28	0	1713,551	9,99	9,863	7,907	2,201	2,603	21,1	953,866	24,999	1713,12	3	204,425	204,425	99,727	0	0	0	0	0	0	0
13:23:28	-43,212	1713,119	9,941	9,814	7,907	2,197	2,595	21,1	953,866	24,999	1713,119	3	204,425	204,425	99,727	0	0	0	0	0	0	0
13:23:28	0	1713,119	9,941	9,863	7,907	2,197	2,587	21,1	953,866	24,999	1713,119	3	204,425	204,425	99,727	0	0	0	0	0	0	0
13:23:28	43,212	1713,551	9,99	9,863	7,907	2,201	2,58	21,1	953,866	24,999	1713,12	3	204,425	204,425	99,727	0	0	0	0	0	0	0
13:23:28	0	1713,551	9,99	9,863	7,907	2,201	2,572	21,1	953,866	24,999	1713,12	3	201,706	201,706	99,716	0	0	0	0	0	0	0
13:23:28	-43,212	1713,119	9,941	9,863	7,907	2,197	2,565	21,1	953,866	24,999	1713,119	3	201,706	201,706	99,716	0	0	0	0	0	0	0
13:23:28	86,425	1713,983	10,039	10,009	7,907	2,206	2,558	21,1	953,866	24,999	1713,12	3	201,706	201,706	99,716	0	0	0	0	0	0	0
13:23:28	0	1713,983	10,039	9,961	7,907	2,206	2,551	21,1	953,866	24,999	1713,121	3	201,706	201,706	99,716	0	0	0	0	0	0	0
13:23:28	1,037	1713,994	10,039	9,961	7,907	2,206	2,544	21,1	953,866	24,999	1713,122	3	201,706	201,706	99,716	0	0	0	0	0	0	0
13:23:28	-1,037	1713,983	10,039	9,961	7,907	2,206	2,537	21,1	953,866	24,999	1713,123	3	201,706	201,706	99,716	0	0	0	0	0	0	0
13:23:28	0	1713,983	10,039	9,961	7,907	2,206	2,531	21,1	953,866	24,999	1713,124	3	201,706	201,706	99,716	0	0	0	0	0	0	0
13:23:28	86,45	1714,848	10,136	10,058	7,907	2,214	2,525	21,1	953,866	24,999	1713,125	3	201,706	201,706	99,716	0	0	0	0	0	0	0
13:23:28	0	1714,848	10,136	10,009	7,907	2,214	2,519	21,1	953,866	24,999	1713,127	3	201,706	201,706	99,716	0	0	0	0	0	0	0
13:23:28	0	1714,848	10,136	10,156	7,907	2,214	2,513	21,1	953,866	24,999	1713,129	3	201,706	201,706	99,716	0	0	0	0	0	0	0
13:23:28	0	1714,848	10,136	10,156	7,907	2,214	2,507	21,1	953,866	24,999	1713,131	3	201,706	201,706	99,716	0	0	0	0	0	0	0
13:23:28	0	1714,848	10,136	10,058	7,907	2,214	2,501	21,1	953,866	24,999	1713,132	3	201,706	201,706	99,716	0	0	0	0	0	0	0
13:23:28	-86,45	1713,983	10,039	10,009	7,907	2,206	2,495	21,1	953,866	24,999	1713,133	3	201,706	201,706	99,716	0	0	0	0	0	0	0
13:23:28	-43,212	1713,551	9,99	9,961	7,907	2,201	2,49	21,1	953,866	24,999	1713,133	3	201,706	201,706	99,716	0	0	0	0	0	0	0
13:23:28	43,212	1713,983	10,039	10,058	7,907	2,206	2,484	21,1	953,866	24,999	1713,134	3	201,706	201,706	99,716	0	0	0	0	0	0	0
13:23:28	-42,175	1713,562	9,99	9,961	7,907	2,201	2,478	21,1	953,866	24,999	1713,135	3	201,706	201,706	99,716	0	0	0	0	0	0	0
13:23:28	0	1713,562	9,99	9,961	7,907	2,201	2,473	21,1	953,866	24,999	1713,135	3	201,706	201,706	99,716	0	0	0	0	0	0	0
13:23:28	-44,25	1713,119	9,941	9,863	7,907	2,197	2,468	21,1	953,866	24,999	1713,119	3	201,706	201,706	99,716	0	0	0	0	0	0	0
13:23:28	86,425	1713,983	10,039	9,961	7,907	2,206	2,462	21,1	953,866	24,999	1713,12	3	201,706	201,706	99,716	0	0	0	0	0	0	0
13:23:28	-43,212	1713,551	9,99	10,009	7,907	2,201	2,457	21,1	953,866	24,999	1713,12	3	201,706	201,706	99,716	0	0	0	0	0	0	0
13:23:28	-42,187	1713,129	9,941	9,863	7,907	2,197	2,452	21,1	953,866	24,999	1713,12	3	201,706	201,706	99,716	0	0	0	0	0	0	0
13:23:28	-1,025	1713,119	9,941	9,863	7,907	2,197	2,447	21,1	953,866	24,999	1713,119	3	201,706	201,706	99,716	0	0	0	0	0	0	0
13:23:28	0	1713,119	9,941	9,814	7,907	2,197	2,442	21,1	953,866	24,999	1713,119	3	201,706	201,706	99,716	0	0	0	0	0	0	0
13:23:28	43,212	1713,551	9,99	9,863	7,907	2,201	2,438	21,1	953,866	24,999	1713,12	3	201,706	201,706	99,716	0	0	0	0	0	0	0
13:23:28	0	1713,551	9,99	9,863	7,907	2,201	2,433	21,1	953,866	24,999	1713,12	3	201,706	201,706	99,716	0	0	0	0	0	0	0
13:23:28	0	1713,551	9,99	9,863	7,907	2,201	2,428	21,1	953,866	24,999	1713,12	3	201,706	201,706	99,716	0	0	0	0	0	0	0
13:23:28	44,25	1713,994	10,039	9,961	7,907	2,206	2,424	21,1	953,866	24,999	1713,121	3	201,706	201,706	99,716	0	0	0	0	0	0	0
13:23:28	-1,037	1713,983	10,039	9,814	7,907	2,206	2,42	21,1	953,866	24,999	1713,122	3	201,706	201,706	99,716	0	0	0	0	0	0	0
13:23:28	86,45	1714,848	10,136	9,961	7,907	2,214	2,416	21,1	953,866	24,999	1713,124	3	201,706	201,706	99,716	0	0	0	0	0	0	0
13:23:28	-86,45	1713,983	10,039	9,863	7,907	2,206	2,412	21,1	953,866	24,999	1713,125	3	201,706	201,706	99,716	0	0	0	0	0	0	0
13:23:28	129,687	1715,28	10,185	9,961	7,907	2,219	2,408	21,1	953,866	24,999	1713,127	3	201,706	201,706	99,716	0	0	0	0	0	0	0
13:23:28	-129,687	1713,983	10,039	9,863	7,907	2,206	2,404	21,1	953,866	24,999	1713,128	3	201,706	201,706	99,716	0	0	0	0	0	0	0
13:23:28	129,687	1715,28	10,185	10,009	7,907	2,219	2,4	21,1	953,866	24,999	1713,13	3	201,706	201,706	99,716	0	0	0	0	0	0	0
13:23:28	-43,237	1714,848	10,136	10,009	7,907	2,214	2,397	21,1	953,866	24,999	1713,132	3	201,706	201,706	99,716	0	0	0	0	0	0	0
13:23:28	-86,45	1713,983	10,039	10,009	7,907	2,206	2,393	21,1	953,866	24,999	1713,132	3	201,706	201,706	99,716	0	0	0	0	0	0	0
13:23:28	86,45	1714,848	10,136	10,009	7,907	2,214	2,389	21,1	953,866	24,999	1713,134	3	201,706	201,706	99,716	0	0	0	0	0	0	0
13:23:28	43,237	1715,28	10,185	10,009	7,907	2,219	2,386	21,1	953,866	24,999	1713,136	3	201,706	201,706	99,716	0	0	0	0	0	0	0
13:23:28	-129,687	1713,983	10,039	9,863	7,907	2,206	2,382	21,1	953,866	24,999	1713,137	3	201,706	201,706	99,716	0	0	0	0	0	0	0
13:23:28	0	1713,983	10,039	10,009	7,907	2,206	2,379	21,1	953,866	24,999	1713,138	3	201,706	201,706	99,716	0	0	0	0	0	0	0
13:23:28	-43,212	1713,551	9,99	9,961	7,907	2,201	2,375	21,1	953,866	24,999	1713,138	3	201,706	201,706	99,716	0	0	0	0	0	0	0
13:23:28	0	1713,551	9,99	9,863	7,907	2,201	2,372	21,1	953,866	24,999	1713,139	3	201,706	201,706	99,716	0	0	0	0	0	0	0
13:23:28	43,212	1713,983	10,039	9,961	7,907	2,206	2,369	21,1	953,866	24,999	1713,14	3	201,706	201,706	99,716	0	0	0	0	0	0	0
13:23:28	-43,212	1713,551	9,99	9,961	7,907	2,201	2,365	21,1	953,866	24,999	1713,14	3	201,706	201,706	99,716	0	0	0	0	0	0	0
13:23:28	43,212	1713,983	10,039	10,009	7,907	2,206	2,362	21,1	953,866	24,999	1713,141	3	201,706	201,706	99,716	0	0	0	0	0	0	0
13:23:28	0	1713,983	10,039	10,009	7,907	2,206	2,359	21,1	953,866	24,999	1713,142	3	201,706	201,706	99,716	0	0	0	0	0	0	0
13:23:28	-86,425	1713,119	9,941	9,863	7,907	2,197	2,356	21,1	953,866	24,999	1713,119	3	201,706	201,706	99,716	0	0	0	0	0	0	0
13:23:28	86,425	1713,983	10,039	10,009	7,907	2,206	2,353	21,1	953,866	24,999	1713,12	3	201,706	201,706	99,716	0	0	0	0	0	0	0
13:23:28	-43,212	1713,551	9,99	9,961	7,907	2,201	2,35	21,1	953,866	24,999	1713,12	3	201,706	201,706	99,716	0	0	0	0	0	0	0
13:23:28	43,212	1713,983	10,039	10,058	7,907	2,206	2,347	21,1	953,866	24,999	1713,121	3	201,706	201,706	99,716	0	0	0	0	0	0	0
13:23:28	0	1713,983	10,039	9,961	7,907	2,206	2,345	21,1	953,866	24,999	1713,122	3	201,706	201,706	99,716	0	0	0	0	0	0	0
13:23:28	-86,425	1713,119	9,941	9,814	7,907	2,197	2,342	21,1	953,866	24,999	1713,119	3	201,706	201,706	99,716	0	0	0	0	0	0	0
13:23:28	43,212	1713,551	9,99	10,009	7,907	2,201	2,339	21,1	953,866	24,999	1713,12	3	201,706	201,706	99,716	0	0	0	0	0	0	0
13:23:28	43,212	1713,983	10,039	9,961	7,907	2,206	2,336	21,1	953,866	24,999	1713,12	3	201,706	201,706	99,716	0	0	0	0	0	0	0
13:23:28	0	1713,983	10,039	9,961	7,907	2,206	2,334	21,1	953,866	24,999	1713,121	3	201,706	201,706	99,716	0	0	0	0	0	0	0
13:23:28	0	1713,983	10,039	9,863	7,907	2,206	2,331	21,1	953,866	24,999	1713,122	3	201,706	201,706	99,716	0	0	0	0	0	0	0
13:23:28	0	1713,983	10,039	9,863	7,907	2,206	2,329	21,1	953,866	24,999	1713,123	3	201,706	201,706	99,716	0	0	0	0	0	0	0
13:23:28	0	1713,983	10,039	9,961	7,907	2,206	2,326	21,1	953,866	24,999	1713,124	3	201,706	201,706	99,716	0	0	0	0	0	0	0
13:23:28	-43,212	1713,551	9,99	9,863	7,907	2,201	2,324	21,1	953,866	24,999	1713,124	3	201,706	201,706	99,716	0	0	0	0	0	0	0
13:23:28	-43,212	1713,119	9,941	9,716	7,907	2,197	2,321	21,1	953,866	24,999	1713,119	3	201,706	201,706	99,716	0	0	0	0	0	0	0
13:23:28	44,25	1713,562	9,99	9,863	7,907	2,201	2,319	21,1	953,866	24,999	1713,12	3	201,706	201,706	99,716	0	0	0	0	0	0	0
13:23:28	42,175	1713,983	10,039	9,961	7,907	2,206	2,317	21,1	953,866	24,999	1713,12	3	201,706	201,706	99,716	0	0	0	0	0	0	0
13:23:28	0	1713,983	10,039	10,009	7,907	2,206	2,315	21,1	953,866	24,999	1713,121	3	201,706	201,706	99,716	0	0	0	0	0	0	0
13:23:28	0	1713,983	10,039	10,009	7,907	2,206	2,312	21,1	953,866	24,999	1713,122	3	201,706	201,706	99,716	0	0	0	0	0	0	0
13:23:28	0	1713,983	10,039	10,058	7,907	2,206	2,31	21,1	953,866	24,999	1713,123	3	201,706	201,706	99,716	0	0	0	0	0	0	0
13:23:29	0	1713,983	10,039	10,009	7,907	2,206	2,308	21,1	953,866	24,999	1713,124	3	201,706	201,706	99,716	0	0	0	0	0	0	0
13:23:29	0	1713,983	10,039	10,009	7,907	2,206	2,306	21,1	953,866	24,999	1713,125	3	201,706	201,706	99,716	0	0	0	0	0	0	0
13:23:29	-43,212	1713,551	9,99	9,961	7,907	2,201	2,304	21,1	953,866	24,999	1713,125	3	201,706	201,706	99,716	0	0	0	0	0	0	0
13:23:29	43,212	1713,983	10,039	10,009	7,907	2,206	2,302	21,1	953,866	24,999	1713,126	3	201,706	201,706	99,716	0	0	0	0	0	0	0
13:23:29	-43,212	1713,551	9,99	10,009	7,907	2,201	2,3	21,1	953,866	24,999	1713,126	3	201,706	201,706	99,716	0	0	0	0	0	0	0
13:23:29	0	1713,551	9,99	9,961	7,907	2,201	2,298	21,1	953,866	24,999	1713,127	3	201,706	201,706	99,716	0	0	0	0	0	0	0
13:23:29	43,212	1713,983	10,039	10,009	7,907	2,206	2,297	21,1	953,866	24,999	1713,128	3	201,706	201,706	99,716	0	0	0	0	0	0	0
13:23:29	86,45	1714,848	10,136	10,058	7,907	2,214	2,295	21,1	953,866	24,999	1713,129	3	201,706	201,706	99,716	0	0	0	0	0	0	0
13:23:29	-129,663	1713,551	9,99	9,863	7,907	2,201	2,293	21,1	953,866	24,999	1713,13	3	201,706	201,706	99,716	0	0	0	0	0	0	0
13:23:29	129,663	1714,848	10,136	10,058	7,907	2,214	2,292	21,1	953,866	24,999	1713,132	3	201,706	201,706	99,716	0	0	0	0	0	0	0
13:23:29	-86,45	1713,983	10,039	10,009	7,907	2,206	2,29	21,1	953,866	24,999	1713,132	3	201,706	201,706	99,716	0	0	0	0	0	0	0
13:23:29	0	1713,983	10,039	10,009	7,907	2,206	2,288	21,1	953,866	24,999	1713,133	3	201,706	201,706	99,716	0	0	0	0	0	0	0
13:23:29	0	1713,983	10,039	10,009	7,907	2,206	2,287	21,1	953,866	24,999	1713,134	3	201,706	201,706	99,716	0	0	0	0	0	0	0
13:23:29	0	1713,983	10,039	10,009	7,907	2,206	2,285	21,1	953,866	24,999	1713,135	3	201,706	201,706	99,716	0	0	0	0	0	0	0
13:23:29	-43,212	1713,551	9,99	9,863	7,907	2,201	2,283	21,1	953,866	24,999	1713,135	3	201,706	201,706	99,716	0	0	0	0	0	0	0
13:23:29	0	1713,551	9,99	10,009	7,907	2,201	2,282	21,1	953,866	24,999	1713,136	3	201,706	201,706	99,716	0	0	0	0	0	0	0
13:23:29	0	1713,551	9,99	9,863	7,907	2,201	2,28	21,1	953,866	24,999	1713,136	3	201,706	201,706	99,716	0	0	0	0	0	0	0
13:23:29	0	1713,551	9,99	9,961	7,907	2,201	2,279	21,1	953,866	24,999	1713,137	3	201,706	201,706	99,716	0	0	0	0	0	0	0
13:23:29	0	1713,551	9,99	9,961	7,907	2,201	2,277	21,1	953,866	24,999	1713,137	3	201,706	201,706	99,716	0	0	0	0	0	0	0
13:23:29	0	1713,551	9,99	9,863	7,907	2,201	2,276	21,1	953,866	24,999	1713,137	3	201,706	201,706	99,716	0	0	0	0	0	0	0
13:23:29	43,212	1713,983	10,039	10,058	7,907	2,206	2,274	21,1	953,866	24,999	1713,138	3	201,706	201,706	99,716	0	0	0	0	0	0	0
13:23:29	-43,212	1713,551	9,99	9,863	7,907	2,201	2,273	21,1	953,866	24,999	1713,138	3	201,706	201,706	99,716	0	0	0	0	0	0	0
13:23:29	0	1713,551	9,99	9,961	7,907	2,201	2,271	21,1	953,866	24,999	1713,139	3	201,706	201,706	99,716	0	0	0	0	0	0	0
13:23:29	43,212	1713,983	10,039	10,009	7,907	2,206	2,27	21,1	953,866	24,999	1713,14	3	201,706	201,706	99,716	0	0	0	0	0	0	0
13:23:29	0	1713,983	10,039	10,058	7,907	2,206	2,269	21,1	953,866	24,999	1713,141	3	201,706	201,706	99,716	0	0	0	0	0	0	0
13:23:29	0	1713,983	10,039	10,009	7,907	2,206	2,268	21,1	953,866	24,999	1713,141	3	201,706	201,706	99,716	0	0	0	0	0	0	0
13:23:29	0	1713,983	10,039	10,009	7,907	2,206	2,266	21	952,896	24,999	1713,142	3	201,706	201,706	99,716	0	0	0	0	0	0	0
13:23:29	1,818	1714,002	10,039	9,961	7,907	2,206	2,265	21	952,896	24,999	1713,143	3	201,706	201,706	99,716	0	0	0	0	0	0	0
13:23:29	0	1714,002	10,039	9,863	7,907	2,206	2,264	21	952,896	24,999	1713,144	3	201,706	201,706	99,716	0	0	0	0	0	0	0
13:23:29	0	1714,002	10,039	10,009	7,907	2,206	2,263	21	952,896	24,999	1713,145	3	201,706	201,706	99,716	0	0	0	0	0	0	0
13:23:29	-43,237	1713,569	9,99	9,961	7,907	2,201	2,262	21	952,896	24,999	1713,145	3	201,706	201,706	99,716	0	0	0	0	0	0	0
13:23:29	0	1713,569	9,99	9,863	7,907	2,201	2,26	21	952,896	24,999	1713,146	3	201,706	201,706	99,716	0	0	0	0	0	0	0
13:23:29	0	1713,569	9,99	9,961	7,907	2,201	2,259	21	952,896	24,999	1713,146	3	201,706	201,706	99,716	0	0	0	0	0	0	0
13:23:29	0	1713,569	9,99	9,961	7,907	2,201	2,258	21	952,896	24,999	1713,147	3	201,706	201,706	99,716	0	0	0	0	0	0	0
13:23:29	43,237	1714,002	10,039	9,961	7,907	2,206	2,257	21	952,896	24,999	1713,148	3	201,706	201,706	99,716	0	0	0	0	0	0	0
13:23:29	0	1714,002	10,039	9,961	7,907	2,206	2,256	21	952,896	24,999	1713,148	3	201,706	201,706	99,716	0	0	0	0	0	0	0
13:23:29	-43,237	1713,569	9,99	9,961	7,907	2,201	2,255	21	952,896	24,999	1713,149	3	200,895	200,895	99,713	0	0	0	0	0	0	0
13:23:29	172,949	1715,299	10,185	10,156	7,907	2,219	2,254	21	952,896	24,999	1713,151	3	200,895	200,895	99,713	0	0	0	0	0	0	0
13:23:29	0	1715,299	10,185	10,156	7,907	2,219	2,254	21	952,896	24,999	1713,153	3	200,895	200,895	99,713	0	0	0	0	0	0	0
13:23:29	-43,249	1714,866	10,136	9,961	7,907	2,215	2,253	21	952,896	24,999	1713,155	3	200,895	200,895	99,713	0	0	0	0	0	0	0
13:23:29	-86,462	1714,002	10,039	9,961	7,907	2,206	2,252	21	952,896	24,999	1713,156	3	200,895	200,895	99,713	0	0	0	0	0	0	0
13:23:29	86,462	1714,866	10,136	10,009	7,907	2,215	2,251	21	952,896	24,999	1713,157	3	200,895	200,895	99,713	0	0	0	0	0	0	0
13:23:29	0	1714,866	10,136	10,009	7,907	2,215	2,251	21	952,896	24,999	1713,159	3	200,895	200,895	99,713	0	0	0	0	0	0	0
13:23:29	-86,462	1714,002	10,039	9,961	7,907	2,206	2,25	21	952,896	24,999	1713,16	3	200,895	200,895	99,713	0	0	0	0	0	0	0
13:23:29	-43,237	1713,569	9,99	10,009	7,907	2,201	2,249	21	952,896	24,999	1713,16	3	200,895	200,895	99,713	0	0	0	0	0	0	0
13:23:29	43,237	1714,002	10,039	10,058	7,907	2,206	2,248	21	952,896	24,999	1713,161	3	200,895	200,895	99,713	0	0	0	0	0	0	0
13:23:29	0	1714,002	10,039	9,961	7,907	2,206	2,247	21	952,896	24,999	1713,162	3	200,895	200,895	99,713	0	0	0	0	0	0	0
13:23:29	-86,45	1713,137	9,941	9,814	7,907	2,197	2,246	21	952,896	24,999	1713,137	3	200,895	200,895	99,713	0	0	0	0	0	0	0
13:23:29	44,262	1713,58	9,99	9,814	7,907	2,201	2,245	21	952,896	24,999	1713,138	3	200,895	200,895	99,713	0	0	0	0	0	0	0
13:23:29	42,187	1714,002	10,039	9,961	7,907	2,206	2,244	21	952,896	24,999	1713,138	3	200,895	200,895	99,713	0	0	0	0	0	0	0
13:23:29	0	1714,002	10,039	10,009	7,907	2,206	2,244	21	952,896	24,999	1713,139	3	200,895	200,895	99,713	0	0	0	0	0	0	0
13:23:29	-86,45	1713,137	9,941	9,814	7,907	2,197	2,243	21	952,896	24,999	1713,137	3	200,895	200,895	99,713	0	0	0	0	0	0	0
13:23:29	43,212	1713,569	9,99	9,814	7,907	2,201	2,242	21	952,896	24,999	1713,138	3	200,895	200,895	99,713	0	0	0	0	0	0	0
13:23:29	43,237	1714,002	10,039	10,009	7,907	2,206	2,241	21	952,896	24,999	1713,138	3	200,895	200,895	99,713	0	0	0	0	0	0	0
13:23:29	0	1714,002	10,039	9,961	7,907	2,206	2,24	21	952,896	24,999	1713,139	3	200,895	200,895	99,713	0	0	0	0	0	0	0
13:23:29	0	1714,002	10,039	9,961	7,907	2,206	2,24	21	952,896	24,999	1713,14	3	200,895	200,895	99,713	0	0	0	0	0	0	0
13:23:29	-43,237	1713,569	9,99	10,009	7,907	2,201	2,239	21	952,896	24,999	1713,141	3	200,895	200,895	99,713	0	0	0	0	0	0	0
13:23:29	43,237	1714,002	10,039	9,863	7,907	2,206	2,238	21	952,896	24,999	1713,141	3	200,895	200,895	99,713	0	0	0	0	0	0	0
13:23:29	0	1714,002	10,039	10,058	7,907	2,206	2,238	21	952,896	24,999	1713,142	3	200,895	200,895	99,713	0	0	0	0	0	0	0
13:23:29	0	1714,002	10,039	10,009	7,907	2,206	2,237	21	952,896	24,999	1713,143	3	200,895	200,895	99,713	0	0	0	0	0	0	0
13:23:29	0	1714,002	10,039	9,961	7,907	2,206	2,237	21	952,896	24,999	1713,144	3	200,895	200,895	99,713	0	0	0	0	0	0	0
13:23:29	-43,237	1713,569	9,99	9,863	7,907	2,201	2,236	21	952,896	24,999	1713,144	3	200,895	200,895	99,713	0	0	0	0	0	0	0
13:23:29	129,699	1714,866	10,136	10,058	7,907	2,215	2,235	21	952,896	24,999	1713,146	3	200,895	200,895	99,713	0	0	0	0	0	0	0
13:23:29	-86,462	1714,002	10,039	10,009	7,907	2,206	2,235	21	952,896	24,999	1713,147	3	200,895	200,895	99,713	0	0	0	0	0	0	0
13:23:29	86,462	1714,866	10,136	10,156	7,907	2,215	2,234	21	952,896	24,999	1713,149	3	200,895	200,895	99,713	0	0	0	0	0	0	0
13:23:29	-86,462	1714,002	10,039	10,009	7,907	2,206	2,234	21	952,896	24,999	1713,15	3	200,895	200,895	99,713	0	0	0	0	0	0	0
13:23:29	-43,237	1713,569	9,99	10,009	7,907	2,201	2,233	21	952,896	24,999	1713,15	3	200,895	200,895	99,713	0	0	0	0	0	0	0
13:23:29	0	1713,569	9,99	10,058	7,907	2,201	2,233	21	952,896	24,999	1713,151	3	200,895	200,895	99,713	0	0	0	0	0	0	0
13:23:29	0	1713,569	9,99	9,961	7,907	2,201	2,232	21	952,896	24,999	1713,151	3	200,895	200,895	99,713	0	0	0	0	0	0	0
13:23:29	43,237	1714,002	10,039	9,961	7,907	2,206	2,231	21	952,896	24,999	1713,152	3	200,895	200,895	99,713	0	0	0	0	0	0	0
13:23:29	-43,237	1713,569	9,99	9,863	7,907	2,201	2,231	21	952,896	24,999	1713,153	3	200,895	200,895	99,713	0	0	0	0	0	0	0
13:23:29	1,049	1713,58	9,99	9,863	7,907	2,201	2,23	21	952,896	24,999	1713,153	3	200,895	200,895	99,713	0	0	0	0	0	0	0
13:23:29	42,187	1714,002	10,039	10,009	7,907	2,206	2,23	21	952,896	24,999	1713,154	3	200,895	200,895	99,713	0	0	0	0	0	0	0
13:23:29	-43,237	1713,569	9,99	9,863	7,907	2,201	2,229	21	952,896	24,999	1713,154	3	200,895	200,895	99,713	0	0	0	0	0	0	0
13:23:29	0	1713,569	9,99	9,863	7,907	2,201	2,229	21	952,896	24,999	1713,155	3	200,895	200,895	99,713	0	0	0	0	0	0	0
13:23:29	43,237	1714,002	10,039	10,009	7,907	2,206	2,228	21	952,896	24,999	1713,156	3	200,895	200,895	99,713	0	0	0	0	0	0	0
13:23:29	-43,237	1713,569	9,99	9,961	7,907	2,201	2,228	21	952,896	24,999	1713,156	3	200,895	200,895	99,713	0	0	0	0	0	0	0
13:23:29	43,237	1714,002	10,039	9,961	7,907	2,206	2,227	21	952,896	24,999	1713,157	3	200,895	200,895	99,713	0	0	0	0	0	0	0
13:23:29	1,037	1714,012	10,039	10,009	7,907	2,206	2,227	21	952,896	24,999	1713,158	3	200,895	200,895	99,713	0	0	0	0	0	0	0
13:23:29	85,424	1714,866	10,136	10,058	7,907	2,215	2,227	21	952,896	24,999	1713,159	3	200,895	200,895	99,713	0	0	0	0	0	0	0
13:23:29	-86,462	1714,002	10,039	9,961	7,907	2,206	2,226	21	952,896	24,999	1713,16	3	200,895	200,895	99,713	0	0	0	0	0	0	0
13:23:29	-43,237	1713,569	9,99	10,009	7,907	2,201	2,226	21	952,896	24,999	1713,161	3	200,895	200,895	99,713	0	0	0	0	0	0	0
13:23:29	129,699	1714,866	10,136	10,156	7,907	2,215	2,226	21	952,896	24,999	1713,163	3	200,895	200,895	99,713	0	0	0	0	0	0	0
13:23:29	0	1714,866	10,136	10,058	7,907	2,215	2,225	21	952,896	24,999	1713,164	3	200,895	200,895	99,713	0	0	0	0	0	0	0
13:23:29	0	1714,866	10,136	10,058	7,907	2,215	2,225	21	952,896	24,999	1713,166	3	200,895	200,895	99,713	0	0	0	0	0	0	0
13:23:29	-129,699	1713,569	9,99	9,961	7,907	2,201	2,225	21	952,896	24,999	1713,166	3	200,895	200,895	99,713	0	0	0	0	0	0	0
13:23:29	43,237	1714,002	10,039	9,863	7,907	2,206	2,224	21	952,896	24,999	1713,167	3	200,895	200,895	99,713	0	0	0	0	0	0	0
13:23:29	0	1714,002	10,039	9,961	7,907	2,206	2,224	21	952,896	24,999	1713,168	3	200,895	200,895	99,713	0	0	0	0	0	0	0
13:23:29	0	1714,002	10,039	9,961	7,907	2,206	2,224	21	952,896	24,999	1713,169	3	200,895	200,895	99,713	0	0	0	0	0	0	0
13:23:29	0	1714,002	10,039	9,961	7,907	2,206	2,223	21	952,896	24,999	1713,17	3	200,895	200,895	99,713	0	0	0	0	0	0	0
13:23:29	0	1714,002	10,039	9,863	7,907	2,206	2,223	21	952,896	24,999	1713,17	3	200,895	200,895	99,713	0	0	0	0	0	0	0
13:23:29	0	1714,002	10,039	10,009	7,907	2,206	2,223	21	952,896	24,999	1713,171	3	200,895	200,895	99,713	0	0	0	0	0	0	0
13:23:29	-43,237	1713,569	9,99	9,863	7,907	2,201	2,222	21	952,896	24,999	1713,172	3	200,895	200,895	99,713	0	0	0	0	0	0	0
13:23:29	0	1713,569	9,99	9,863	7,907	2,201	2,222	21	952,896	24,999	1713,172	3	200,895	200,895	99,713	0	0	0	0	0	0	0
13:23:29	43,237	1714,002	10,039	10,009	7,907	2,206	2,221	21	952,896	24,999	1713,173	3	200,895	200,895	99,713	0	0	0	0	0	0	0
13:23:29	0	1714,002	10,039	10,009	7,907	2,206	2,221	21	952,896	24,999	1713,174	3	200,895	200,895	99,713	0	0	0	0	0	0	0
13:23:29	-43,237	1713,569	9,99	9,961	7,907	2,201	2,221	21	952,896	24,999	1713,174	3	200,895	200,895	99,713	0	0	0	0	0	0	0
13:23:29	-43,212	1713,137	9,941	10,009	7,907	2,197	2,22	21	952,896	24,999	1713,137	3	200,895	200,895	99,713	0	0	0	0	0	0	0
13:23:29	0	1713,137	9,941	9,814	7,907	2,197	2,22	21	952,896	24,999	1713,137	3	200,895	200,895	99,713	0	0	0	0	0	0	0
13:23:29	43,212	1713,569	9,99	9,961	7,907	2,201	2,219	21	952,896	24,999	1713,138	3	200,895	200,895	99,713	0	0	0	0	0	0	0
13:23:29	1,049	1713,58	9,99	9,961	7,907	2,201	2,219	21	952,896	24,999	1713,138	3	200,895	200,895	99,713	0	0	0	0	0	0	0
13:23:29	-44,262	1713,137	9,941	9,863	7,907	2,197	2,219	21	952,896	24,999	1713,137	3	200,895	200,895	99,713	0	0	0	0	0	0	0
13:23:30	86,45	1714,002	10,039	9,961	7,907	2,206	2,218	21	952,896	24,999	1713,138	3	200,895	200,895	99,713	0	0	0	0	0	0	0
13:23:30	0	1714,002	10,039	10,058	7,907	2,206	2,218	21	952,896	24,999	1713,139	3	200,895	200,895	99,713	0	0	0	0	0	0	0
13:23:30	0	1714,002	10,039	9,961	7,907	2,206	2,218	21	952,896	24,999	1713,14	3	200,895	200,895	99,713	0	0	0	0	0	0	0
13:23:30	-43,237	1713,569	9,99	9,863	7,907	2,201	2,218	21	952,896	24,999	1713,14	3	200,895	200,895	99,713	0	0	0	0	0	0	0
13:23:30	0	1713,569	9,99	9,863	7,907	2,201	2,217	21	952,896	24,999	1713,141	3	200,895	200,895	99,713	0	0	0	0	0	0	0
13:23:30	43,237	1714,002	10,039	10,009	7,907	2,206	2,217	21	952,896	24,999	1713,142	3	200,895	200,895	99,713	0	0	0	0	0	0	0
13:23:30	86,462	1714,866	10,136	10,058	7,907	2,215	2,217	21	952,896	24,999	1713,143	3	200,895	200,895	99,713	0	0	0	0	0	0	0
13:23:30	0	1714,866	10,136	10,009	7,907	2,215	2,217	21	952,896	24,999	1713,145	3	200,895	200,895	99,713	0	0	0	0	0	0	0
13:23:30	-86,462	1714,002	10,039	10,009	7,907	2,206	2,217	21	952,896	24,999	1713,146	3	200,895	200,895	99,713	0	0	0	0	0	0	0
13:23:30	0	1714,002	10,039	9,961	7,907	2,206	2,216	21	952,896	24,999	1713,147	3	200,895	200,895	99,713	0	0	0	0	0	0	0
13:23:30	86,462	1714,866	10,136	10,009	7,907	2,215	2,216	21	952,896	24,999	1713,149	3	200,895	200,895	99,713	0	0	0	0	0	0	0
13:23:30	-85,424	1714,012	10,039	10,009	7,907	2,206	2,216	21	952,896	24,999	1713,149	3	200,895	200,895	99,713	0	0	0	0	0	0	0
13:23:30	-1,037	1714,002	10,039	9,863	7,907	2,206	2,216	21	952,896	24,999	1713,15	3	200,895	200,895	99,713	0	0	0	0	0	0	0
13:23:30	86,462	1714,866	10,136	10,009	7,907	2,215	2,216	21	952,896	24,999	1713,152	3	200,895	200,895	99,713	0	0	0	0	0	0	0
13:23:30	0	1714,866	10,136	10,058	7,907	2,215	2,216	21	952,896	24,999	1713,154	3	200,895	200,895	99,713	0	0	0	0	0	0	0
13:23:30	-128,649	1713,58	9,99	9,863	7,907	2,201	2,216	21	952,896	24,999	1713,154	3	200,895	200,895	99,713	0	0	0	0	0	0	0
13:23:30	42,187	1714,002	10,039	9,961	7,907	2,206	2,215	21	952,896	24,999	1713,155	3	200,895	200,895	99,713	0	0	0	0	0	0	0
13:23:30	-43,237	1713,569	9,99	9,863	7,907	2,201	2,215	21	952,896	24,999	1713,156	3	200,895	200,895	99,713	0	0	0	0	0	0	0
13:23:30	0	1713,569	9,99	9,814	7,907	2,201	2,215	21	952,896	24,999	1713,156	3	200,895	200,895	99,713	0	0	0	0	0	0	0
13:23:30	129,699	1714,866	10,136	10,058	7,907	2,215	2,215	21	952,896	24,999	1713,158	3	200,895	200,895	99,713	0	0	0	0	0	0	0
13:23:30	-86,462	1714,002	10,039	10,009	7,907	2,206	2,215	21	952,896	24,999	1713,159	3	200,895	200,895	99,713	0	0	0	0	0	0	0
13:23:30	-43,237	1713,569	9,99	9,961	7,907	2,201	2,214	21	952,896	24,999	1713,159	3	200,895	200,895	99,713	0	0	0	0	0	0	0
13:23:30	-43,212	1713,137	9,941	9,961	7,907	2,197	2,214	21	952,896	24,999	1713,137	3	200,895	200,895	99,713	0	0	0	0	0	0	0
13:23:30	0	1713,137	9,941	9,814	7,907	2,197	2,214	21	952,896	24,999	1713,137	3	200,895	200,895	99,713	0	0	0	0	0	0	0
13:23:30	0	1713,137	9,941	9,814	7,907	2,197	2,213	21	952,436	24,999	1713,137	3	200,895	200,895	99,713	0	0	0	0	0	0	0
13:23:30	87,316	1714,01	10,039	10,009	7,907	2,206	2,213	21	952,436	24,999	1713,138	3	200,895	200,895	99,713	0	0	0	0	0	0	0
13:23:30	-43,225	1713,578	9,99	9,961	7,907	2,201	2,213	21	952,436	24,999	1713,138	3	200,895	200,895	99,713	0	0	0	0	0	0	0
13:23:30	-43,237	1713,146	9,941	9,814	7,907	2,197	2,213	21	952,436	24,999	1713,138	3	200,895	200,895	99,713	0	0	0	0	0	0	0
13:23:30	43,237	1713,578	9,99	9,863	7,907	2,201	2,213	21	952,436	24,999	1713,139	3	200,895	200,895	99,713	0	0	0	0	0	0	0
13:23:30	-42,187	1713,156	9,941	9,863	7,907	2,197	2,212	21	952,436	24,999	1713,139	3	200,895	200,895	99,713	0	0	0	0	0	0	0
13:23:30	42,187	1713,578	9,99	9,961	7,907	2,201	2,212	21	952,436	24,999	1713,139	3	200,895	200,895	99,713	0	0	0	0	0	0	0
13:23:30	0	1713,578	9,99	9,961	7,907	2,201	2,212	21	952,436	24,999	1713,14	3	200,895	200,895	99,713	0	0	0	0	0	0	0
13:23:30	43,225	1714,01	10,039	10,009	7,907	2,206	2,212	21	952,436	24,999	1713,141	3	200,895	200,895	99,713	0	0	0	0	0	0	0
13:23:30	0	1714,01	10,039	10,009	7,907	2,206	2,212	21	952,436	24,999	1713,142	3	200,895	200,895	99,713	0	0	0	0	0	0	0
13:23:30	-43,225	1713,578	9,99	9,961	7,907	2,201	2,211	21	952,436	24,999	1713,142	3	200,647	200,647	99,712	0	0	0	0	0	0	0
13:23:30	43,225	1714,01	10,039	10,058	7,907	2,206	2,211	21	952,436	24,999	1713,143	3	200,647	200,647	99,712	0	0	0	0	0	0	0
13:23:30	86,486	1714,875	10,136	10,058	7,907	2,215	2,211	21	952,436	24,999	1713,145	3	200,647	200,647	99,712	0	0	0	0	0	0	0
13:23:30	-129,711	1713,578	9,99	9,961	7,907	2,201	2,211	21	952,436	24,999	1713,145	3	200,647	200,647	99,712	0	0	0	0	0	0	0
13:23:30	43,225	1714,01	10,039	9,961	7,907	2,206	2,211	21	952,436	24,999	1713,146	3	200,647	200,647	99,712	0	0	0	0	0	0	0
13:23:30	0	1714,01	10,039	10,009	7,907	2,206	2,211	21	952,436	24,999	1713,147	3	200,647	200,647	99,712	0	0	0	0	0	0	0
13:23:30	0	1714,01	10,039	9,961	7,907	2,206	2,211	21	952,436	24,999	1713,148	3	200,647	200,647	99,712	0	0	0	0	0	0	0
13:23:30	-43,225	1713,578	9,99	9,961	7,907	2,201	2,211	21	952,436	24,999	1713,148	3	200,647	200,647	99,712	0	0	0	0	0	0	0
13:23:30	43,225	1714,01	10,039	10,058	7,907	2,206	2,211	21	952,436	24,999	1713,149	3	200,647	200,647	99,712	0	0	0	0	0	0	0
13:23:30	0	1714,01	10,039	10,009	7,907	2,206	2,21	21	952,436	24,999	1713,15	3	200,647	200,647	99,712	0	0	0	0	0	0	0
13:23:30	-86,462	1713,146	9,941	9,863	7,907	2,197	2,21	21	952,436	24,999	1713,146	3	200,647	200,647	99,712	0	0	0	0	0	0	0
13:23:30	0	1713,146	9,941	9,814	7,907	2,197	2,21	21	952,436	24,999	1713,146	3	200,647	200,647	99,712	0	0	0	0	0	0	0
13:23:30	0	1713,146	9,941	9,814	7,907	2,197	2,21	21	952,436	24,999	1713,146	3	200,647	200,647	99,712	0	0	0	0	0	0	0
13:23:30	43,237	1713,578	9,99	9,863	7,907	2,201	2,209	21	952,436	24,999	1713,146	3	200,647	200,647	99,712	0	0	0	0	0	0	0
13:23:30	-129,675	1712,281	9,843	9,814	7,907	2,188	2,209	21	952,436	24,999	1712,281	3	200,647	200,647	99,712	0	0	0	0	0	0	0
13:23:30	129,675	1713,578	9,99	9,863	7,907	2,201	2,209	21	952,436	24,999	1712,283	3	200,647	200,647	99,712	0	0	0	0	0	0	0
13:23:30	0	1713,578	9,99	10,009	7,907	2,201	2,209	21	952,436	24,999	1712,284	3	200,647	200,647	99,712	0	0	0	0	0	0	0
13:23:30	0	1713,578	9,99	9,961	7,907	2,201	2,209	21	952,436	24,999	1712,285	3	200,647	200,647	99,712	0	0	0	0	0	0	0
13:23:30	43,225	1714,01	10,039	10,009	7,907	2,206	2,209	21	952,436	24,999	1712,287	3	200,647	200,647	99,712	0	0	0	0	0	0	0
13:23:30	-83,703	1713,173	10,039	10,009	7,902	2,197	2,208	21	952,436	24,999	1712,288	3	200,647	200,647	99,712	0	0	0	0	0	0	0
13:23:30	0	1713,173	10,039	10,009	7,902	2,197	2,208	21	952,436	24,999	1712,289	3	200,647	200,647	99,712	0	0	0	0	0	0	0
13:23:30	86,474	1714,038	10,136	10,058	7,902	2,206	2,208	21	952,436	24,999	1712,29	3	200,647	200,647	99,712	0	0	0	0	0	0	0
13:23:30	0	1714,038	10,136	10,058	7,902	2,206	2,208	21	952,436	24,999	1712,292	3	200,647	200,647	99,712	0	0	0	0	0	0	0
13:23:30	0	1714,038	10,136	10,058	7,902	2,206	2,208	21	952,436	24,999	1712,294	3	200,647	200,647	99,712	0	0	0	0	0	0	0
13:23:30	0	1714,038	10,136	10,009	7,902	2,206	2,208	21	952,436	24,999	1712,295	3	200,647	200,647	99,712	0	0	0	0	0	0	0
13:23:30	0	1714,038	10,136	10,058	7,902	2,206	2,208	21	952,436	24,999	1712,297	3	200,647	200,647	99,712	0	0	0	0	0	0	0
13:23:30	0	1714,038	10,136	10,156	7,902	2,206	2,208	21	952,436	24,999	1712,299	3	200,647	200,647	99,712	0	0	0	0	0	0	0
13:23:30	0	1714,038	10,136	10,009	7,902	2,206	2,208	21	952,436	24,999	1712,3	3	200,647	200,647	99,712	0	0	0	0	0	0	0
13:23:30	43,225	1714,47	10,185	10,058	7,902	2,211	2,208	21	952,436	24,999	1712,303	3	200,647	200,647	99,712	0	0	0	0	0	0	0
13:23:30	-126,928	1713,201	10,136	10,058	7,897	2,197	2,208	21	952,436	24,999	1712,304	3	200,647	200,647	99,712	0	0	0	0	0	0	0
13:23:30	0	1713,201	10,136	10,009	7,897	2,197	2,208	21	952,436	24,999	1712,304	3	200,647	200,647	99,712	0	0	0	0	0	0	0
13:23:30	-45,996	1712,741	9,99	9,863	7,902	2,193	2,207	21	952,436	24,999	1712,305	3	200,647	200,647	99,712	0	0	0	0	0	0	0
13:23:30	0	1712,741	9,99	9,863	7,902	2,193	2,207	21	952,436	24,999	1712,305	3	200,647	200,647	99,712	0	0	0	0	0	0	0
13:23:30	0	1712,741	9,99	9,863	7,902	2,193	2,207	21	952,436	24,999	1712,306	3	200,647	200,647	99,712	0	0	0	0	0	0	0
13:23:30	0	1712,741	9,99	9,863	7,902	2,193	2,206	21	952,436	24,999	1712,306	3	200,647	200,647	99,712	0	0	0	0	0	0	0
13:23:30	-126,904	1711,472	9,941	9,814	7,897	2,18	2,206	21	952,436	24,999	1711,472	3	200,647	200,647	99,712	0	0	0	0	0	0	0
13:23:30	43,212	1711,904	9,99	9,961	7,897	2,184	2,205	21	952,436	24,999	1711,472	3	200,647	200,647	99,712	0	0	0	0	0	0	0
13:23:30	-43,212	1711,472	9,941	9,863	7,897	2,18	2,205	21	952,436	24,999	1711,472	3	200,647	200,647	99,712	0	0	0	0	0	0	0
13:23:30	43,212	1711,904	9,99	9,961	7,897	2,184	2,205	21	952,436	24,999	1711,472	3	200,647	200,647	99,712	0	0	0	0	0	0	0
13:23:30	0	1711,904	9,99	9,961	7,897	2,184	2,204	21	952,436	24,999	1711,473	3	200,647	200,647	99,712	0	0	0	0	0	0	0
13:23:30	-43,212	1711,472	9,941	9,863	7,897	2,18	2,204	21	952,436	24,999	1711,472	3	200,647	200,647	99,712	0	0	0	0	0	0	0
13:23:30	86,45	1712,336	10,039	9,961	7,897	2,189	2,203	21	952,436	24,999	1711,473	3	200,647	200,647	99,712	0	0	0	0	0	0	0
13:23:30	-43,237	1711,904	9,99	9,863	7,897	2,184	2,203	21	952,436	24,999	1711,473	3	200,647	200,647	99,712	0	0	0	0	0	0	0
13:23:30	-43,212	1711,472	9,941	9,863	7,897	2,18	2,203	21	952,436	24,999	1711,472	3	200,647	200,647	99,712	0	0	0	0	0	0	0
13:23:30	43,212	1711,904	9,99	9,961	7,897	2,184	2,202	21	952,436	24,999	1711,472	3	200,647	200,647	99,712	0	0	0	0	0	0	0
13:23:30	0	1711,904	9,99	10,009	7,897	2,184	2,202	21	952,436	24,999	1711,473	3	200,647	200,647	99,712	0	0	0	0	0	0	0
13:23:30	0	1711,904	9,99	9,961	7,897	2,184	2,201	21	952,436	24,999	1711,473	3	200,647	200,647	99,712	0	0	0	0	0	0	0
13:23:30	43,237	1712,336	10,039	9,863	7,897	2,189	2,201	21	952,436	24,999	1711,474	3	200,647	200,647	99,712	0	0	0	0	0	0	0
13:23:30	0	1712,336	10,039	10,009	7,897	2,189	2,201	21	952,436	24,999	1711,475	3	200,647	200,647	99,712	0	0	0	0	0	0	0
13:23:30	-43,237	1711,904	9,99	9,961	7,897	2,184	2,201	21	952,436	24,999	1711,475	3	200,647	200,647	99,712	0	0	0	0	0	0	0
13:23:30	43,237	1712,336	10,039	9,961	7,897	2,189	2,2	21	952,436	24,999	1711,476	3	200,647	200,647	99,712	0	0	0	0	0	0	0
13:23:30	0	1712,336	10,039	10,058	7,897	2,189	2,2	21	952,436	24,999	1711,477	3	200,647	200,647	99,712	0	0	0	0	0	0	0
13:23:30	-43,237	1711,904	9,99	9,961	7,897	2,184	2,2	21	952,436	24,999	1711,478	3	200,647	200,647	99,712	0	0	0	0	0	0	0
13:23:30	0	1711,904	9,99	9,961	7,897	2,184	2,2	21	952,436	24,999	1711,478	3	200,647	200,647	99,712	0	0	0	0	0	0	0
13:23:30	129,687	1713,201	10,136	10,156	7,897	2,197	2,199	21	952,436	24,999	1711,48	3	200,647	200,647	99,712	0	0	0	0	0	0	0
13:23:30	-129,687	1711,904	9,99	9,961	7,897	2,184	2,199	21	952,436	24,999	1711,48	3	200,647	200,647	99,712	0	0	0	0	0	0	0
13:23:30	0	1711,904	9,99	9,863	7,897	2,184	2,199	21	952,436	24,999	1711,48	3	200,647	200,647	99,712	0	0	0	0	0	0	0
13:23:30	0	1711,904	9,99	9,961	7,897	2,184	2,199	21	952,436	24,999	1711,481	3	200,647	200,647	99,712	0	0	0	0	0	0	0
13:23:30	43,237	1712,336	10,039	9,961	7,897	2,189	2,198	21	952,436	24,999	1711,482	3	200,647	200,647	99,712	0	0	0	0	0	0	0
13:23:30	0	1712,336	10,039	9,961	7,897	2,189	2,198	21	952,436	24,999	1711,483	3	200,647	200,647	99,712	0	0	0	0	0	0	0
13:23:30	86,45	1713,201	10,136	10,009	7,897	2,197	2,198	21	952,436	24,999	1711,484	3	200,647	200,647	99,712	0	0	0	0	0	0	0
13:23:30	-129,687	1711,904	9,99	9,863	7,897	2,184	2,198	21	952,436	24,999	1711,485	3	200,647	200,647	99,712	0	0	0	0	0	0	0
13:23:30	43,237	1712,336	10,039	9,961	7,897	2,189	2,198	21	952,436	24,999	1711,486	3	200,647	200,647	99,712	0	0	0	0	0	0	0
13:23:30	86,45	1713,201	10,136	10,009	7,897	2,197	2,198	21	952,436	24,999	1711,487	3	200,647	200,647	99,712	0	0	0	0	0	0	0
13:23:30	-86,45	1712,336	10,039	9,961	7,897	2,189	2,198	21	952,436	24,999	1711,488	3	200,647	200,647	99,712	0	0	0	0	0	0	0
13:23:30	86,45	1713,201	10,136	10,009	7,897	2,197	2,198	21	952,436	24,999	1711,49	3	200,647	200,647	99,712	0	0	0	0	0	0	0
13:23:31	-129,687	1711,904	9,99	9,863	7,897	2,184	2,197	21	952,436	24,999	1711,49	3	200,647	200,647	99,712	0	0	0	0	0	0	0
13:23:31	0	1711,904	9,99	9,961	7,897	2,184	2,197	21	952,436	24,999	1711,491	3	200,647	200,647	99,712	0	0	0	0	0	0	0
13:23:31	43,237	1712,336	10,039	10,009	7,897	2,189	2,197	21	952,436	24,999	1711,492	3	200,647	200,647	99,712	0	0	0	0	0	0	0
13:23:31	0	1712,336	10,039	9,961	7,897	2,189	2,197	21	952,436	24,999	1711,493	3	200,647	200,647	99,712	0	0	0	0	0	0	0
13:23:31	0	1712,336	10,039	10,009	7,897	2,189	2,197	21	952,436	24,999	1711,493	3	200,647	200,647	99,712	0	0	0	0	0	0	0
13:23:31	129,699	1713,633	10,185	10,302	7,897	2,202	2,197	21	952,436	24,999	1711,496	3	200,647	200,647	99,712	0	0	0	0	0	0	0
13:23:31	259,484	1716,228	10,478	10,498	7,897	2,229	2,197	21	952,436	24,999	1711,5	3	200,647	200,647	99,712	0	0	0	0	0	0	0
13:23:31	432,751	1720,556	10,966	11,035	7,897	2,273	2,199	21	952,436	24,999	1711,509	3	200,647	200,647	99,712	0	0	0	0	0	0	0
13:23:31	476,44	1725,32	11,504	11,767	7,897	2,322	2,201	21	952,436	24,999	1711,523	3	200,647	200,647	99,712	0	0	0	0	0	0	0
13:23:31	907,861	1734,399	12,431	12,89	7,902	2,416	2,205	21	952,436	24,999	1711,546	3	200,647	200,647	99,712	0	0	0	0	0	0	0
13:23:31	691,967	1741,319	13,115	13,574	7,907	2,487	2,211	21	952,436	24,999	1711,576	3	200,647	200,647	99,712	0	0	0	0	0	0	0
13:23:31	733,422	1748,653	13,652	14,306	7,921	2,563	2,218	21	952,436	24,999	1711,613	3	200,647	200,647	99,712	0	0	0	0	0	0	0
13:23:31	986,438	1758,517	14,287	15,088	7,945	2,665	2,227	21	952,436	24,999	1711,66	3	200,647	200,647	99,712	0	0	0	0	0	0	0
13:23:31	858,593	1767,103	14,775	15,674	7,969	2,753	2,237	21	952,436	24,999	1711,715	3	200,647	200,647	99,712	0	0	0	0	0	0	0
13:23:31	890,234	1776,005	15,117	16,064	8,002	2,845	2,249	21	952,436	24,999	1711,78	3	200,647	200,647	99,712	0	0	0	0	0	0	0
13:23:31	723,486	1783,24	15,263	16,357	8,036	2,92	2,262	21	952,436	24,999	1711,851	3	200,647	200,647	99,712	0	0	0	0	0	0	0
13:23:31	1189,038	1795,131	15,849	17,09	8,073	3,042	2,277	21	952,436	24,999	1711,935	3	200,647	200,647	99,712	0	0	0	0	0	0	0
13:23:31	1119,006	1806,321	16,435	17,578	8,107	3,157	2,295	21	952,436	24,999	1712,029	3	200,647	200,647	99,712	0	0	0	0	0	0	0
13:23:31	1102,88	1817,35	17,021	18,31	8,139	3,271	2,314	21	952,436	24,999	1712,134	3	200,647	200,647	99,712	0	0	0	0	0	0	0
13:23:31	1170,507	1829,055	17,851	18,994	8,163	3,392	2,335	21	952,436	24,999	1712,251	3	200,647	200,647	99,712	0	0	0	0	0	0	0
13:23:31	1429,48	1843,349	18,974	20,361	8,186	3,539	2,358	21	952,436	24,999	1712,382	3	200,647	200,647	99,712	0	0	0	0	0	0	0
13:23:31	1497,326	1858,323	20,097	21,289	8,213	3,694	2,385	21	952,436	24,999	1712,528	3	200,647	200,647	99,712	0	0	0	0	0	0	0
13:23:31	1450,048	1872,823	21,318	22,558	8,233	3,843	2,413	21	952,436	24,999	1712,689	3	200,647	200,647	99,712	0	0	0	0	0	0	0
13:23:31	1083,911	1883,662	22,002	23,437	8,259	3,955	2,443	21	952,436	24,999	1712,86	3	200,647	200,647	99,712	0	0	0	0	0	0	0
13:23:31	1524,939	1898,912	23,125	24,267	8,287	4,112	2,476	21	954,326	24,999	1713,046	3	200,647	200,647	99,712	0	0	0	0	0	0	0
13:23:31	862,927	1907,541	23,467	24,805	8,318	4,201	2,51	21	954,326	24,999	1713,24	3	200,647	200,647	99,712	0	0	0	0	0	0	0
13:23:31	1019,47	1917,736	23,955	25,195	8,351	4,306	2,545	21	954,326	24,999	1713,445	3	200,647	200,647	99,712	0	0	0	0	0	0	0
13:23:31	960,229	1927,338	24,297	25,391	8,387	4,405	2,582	21	954,326	24,999	1713,659	3	200,647	200,647	99,712	0	0	0	0	0	0	0
13:23:31	1004,687	1937,385	24,687	25,928	8,423	4,509	2,619	21	954,326	24,999	1713,882	3	200,647	200,647	99,712	0	0	0	0	0	0	0
13:23:31	1157,397	1948,959	25,371	26,367	8,453	4,628	2,659	21	954,326	24,999	1714,117	3	200,647	200,647	99,712	0	0	0	0	0	0	0
13:23:31	768,664	1956,645	25,762	26,611	8,476	4,707	2,699	21	954,326	24,999	1714,36	3	200,647	200,647	99,712	0	0	0	0	0	0	0
13:23:31	1019,177	1966,837	26,494	26,953	8,495	4,812	2,74	21	954,326	24,999	1714,612	3	200,647	200,647	99,712	0	0	0	0	0	0	0
13:23:31	861,328	1975,45	27,031	27,49	8,516	4,901	2,783	21	954,326	24,999	1714,873	3	200,647	200,647	99,712	0	0	0	0	0	0	0
13:23:31	971,325	1985,164	27,812	28,223	8,53	5,001	2,826	21	954,326	24,999	1715,143	3	200,647	200,647	99,712	0	0	0	0	0	0	0
13:23:31	615,417	1991,318	28,203	28,711	8,544	5,065	2,87	21	954,326	24,999	1715,42	2,9	201,348	201,348	99,715	0	0	0	0	0	0	0
13:23:31	674,914	1998,067	28,643	28,906	8,559	5,134	2,915	21	954,326	24,999	1715,702	2,9	201,348	201,348	99,715	0	0	0	0	0	0	0
13:23:31	644,274	2004,51	28,984	29,248	8,577	5,201	2,959	21	954,326	24,999	1715,991	2,9	201,348	201,348	99,715	0	0	0	0	0	0	0
13:23:31	410,937	2008,619	29,082	29,248	8,595	5,243	3,004	21	954,326	24,999	1716,284	2,9	201,348	201,348	99,715	0	0	0	0	0	0	0
13:23:31	401,342	2012,633	29,18	29,394	8,612	5,284	3,049	21	954,326	24,999	1716,58	2,9	201,348	201,348	99,715	0	0	0	0	0	0	0
13:23:31	480,114	2017,434	29,424	29,541	8,627	5,334	3,094	21	954,326	24,999	1716,881	2,9	201,348	201,348	99,715	0	0	0	0	0	0	0
13:23:31	314,257	2020,576	29,57	29,59	8,637	5,366	3,138	21	954,326	24,999	1717,185	2,9	201,348	201,348	99,715	0	0	0	0	0	0	0
13:23:31	484,399	2025,42	29,912	29,98	8,646	5,416	3,183	21	954,326	24,999	1717,493	2,9	201,348	201,348	99,715	0	0	0	0	0	0	0
13:23:31	305,529	2028,476	30,156	30,322	8,65	5,448	3,227	21	954,326	24,999	1717,804	2,9	201,348	201,348	99,715	0	0	0	0	0	0	0
13:23:31	360,656	2032,082	30,449	30,664	8,655	5,485	3,272	21	954,326	24,999	1718,118	2,9	201,348	201,348	99,715	0	0	0	0	0	0	0
13:23:31	262,597	2034,708	30,644	30,762	8,66	5,512	3,316	21	954,326	24,999	1718,435	2,8	201,348	201,348	99,715	0	0	0	0	0	0	0
13:23:31	181,506	2036,523	30,84	30,762	8,66	5,531	3,359	21	954,326	24,999	1718,753	2,8	201,348	201,348	99,715	0	0	0	0	0	0	0
13:23:31	216,247	2038,686	30,986	30,811	8,664	5,553	3,402	21	954,326	24,999	1719,073	2,8	201,348	201,348	99,715	0	0	0	0	0	0	0
13:23:31	45,385	2039,14	31,035	30,859	8,664	5,558	3,444	21	954,326	24,999	1719,393	2,8	201,348	201,348	99,715	0	0	0	0	0	0	0
13:23:31	-56,225	2038,577	30,889	30,762	8,669	5,552	3,486	21	954,326	24,999	1719,712	2,8	201,348	201,348	99,715	0	0	0	0	0	0	0
13:23:31	-136,132	2037,216	30,742	30,762	8,669	5,538	3,526	21	954,326	24,999	1720,03	2,8	201,348	201,348	99,715	0	0	0	0	0	0	0
13:23:31	-79,797	2036,418	30,644	30,762	8,669	5,53	3,565	21	954,326	24,999	1720,346	2,8	201,348	201,348	99,715	0	0	0	0	0	0	0
13:23:31	-192,431	2034,494	30,449	30,42	8,669	5,51	3,603	21	954,326	24,999	1720,66	2,8	201,348	201,348	99,715	0	0	0	0	0	0	0
13:23:31	-136,071	2033,133	30,303	30,225	8,669	5,496	3,64	21	954,326	24,999	1720,973	2,8	201,348	201,348	99,715	0	0	0	0	0	0	0
13:23:31	-226,684	2030,866	30,059	29,883	8,669	5,472	3,676	21	954,326	24,999	1721,283	2,8	201,348	201,348	99,715	0	0	0	0	0	0	0
13:23:31	10,778	2030,974	30,156	30,225	8,664	5,473	3,711	21	954,326	24,999	1721,592	2,7	201,348	201,348	99,715	0	0	0	0	0	0	0
13:23:31	-80,041	2030,174	30,156	30,273	8,66	5,465	3,746	21	954,326	24,999	1721,901	2,7	201,348	201,348	99,715	0	0	0	0	0	0	0
13:23:31	-81,14	2029,362	30,156	30,225	8,655	5,457	3,779	21	954,326	24,999	1722,208	2,7	201,348	201,348	99,715	0	0	0	0	0	0	0
13:23:31	68,774	2030,05	30,254	30,225	8,654	5,464	3,812	21	954,326	24,999	1722,516	2,7	201,348	201,348	99,715	0	0	0	0	0	0	0
13:23:31	-338,684	2026,663	29,961	29,932	8,65	5,429	3,844	21	954,326	24,999	1722,82	2,7	201,348	201,348	99,715	0	0	0	0	0	0	0
13:23:31	-12,036	2026,543	29,961	29,932	8,65	5,428	3,875	21	954,326	24,999	1723,124	2,7	201,348	201,348	99,715	0	0	0	0	0	0	0
13:23:31	-214,868	2024,394	29,814	29,883	8,645	5,406	3,905	21	954,326	24,999	1723,425	2,7	201,348	201,348	99,715	0	0	0	0	0	0	0
13:23:31	-45,288	2023,941	29,766	29,785	8,645	5,401	3,935	21	954,326	24,999	1723,726	2,7	201,348	201,348	99,715	0	0	0	0	0	0	0
13:23:31	-181,14	2022,13	29,57	29,687	8,645	5,382	3,963	21	954,326	24,999	1724,024	2,7	201,348	201,348	99,715	0	0	0	0	0	0	0
13:23:31	-168,188	2020,448	29,473	29,394	8,641	5,365	3,99	21	954,326	24,999	1724,321	2,7	201,348	201,348	99,715	0	0	0	0	0	0	0
13:23:31	135,815	2021,806	29,619	29,59	8,641	5,379	4,018	21	954,326	24,999	1724,618	2,6	201,348	201,348	99,715	0	0	0	0	0	0	0
13:23:31	0	2021,806	29,619	29,59	8,641	5,379	4,044	21	954,326	24,999	1724,915	2,6	201,348	201,348	99,715	0	0	0	0	0	0	0
13:23:31	34,313	2022,149	29,668	29,736	8,64	5,382	4,071	21	954,326	24,999	1725,212	2,6	201,348	201,348	99,715	0	0	0	0	0	0	0
13:23:31	0	2022,149	29,668	29,736	8,64	5,382	4,096	21	954,326	24,999	1725,509	2,6	201,348	201,348	99,715	0	0	0	0	0	0	0
13:23:31	10,949	2022,259	29,668	29,736	8,641	5,384	4,122	21	954,326	24,999	1725,806	2,6	201,348	201,348	99,715	0	0	0	0	0	0	0
13:23:31	135,876	2023,617	29,814	29,785	8,641	5,398	4,147	21	954,326	24,999	1726,104	2,6	201,348	201,348	99,715	0	0	0	0	0	0	0
13:23:31	0	2023,617	29,814	29,736	8,641	5,398	4,171	21	954,326	24,999	1726,401	2,6	201,348	201,348	99,715	0	0	0	0	0	0	0
13:23:31	0	2023,617	29,814	29,736	8,641	5,398	4,195	21	954,326	24,999	1726,699	2,6	201,348	201,348	99,715	0	0	0	0	0	0	0
13:23:31	77,661	2024,394	29,814	29,687	8,645	5,406	4,219	21	954,326	24,999	1726,996	2,6	201,348	201,348	99,715	0	0	0	0	0	0	0
13:23:31	-123,84	2023,156	29,668	29,687	8,646	5,393	4,242	21	954,326	24,999	1727,292	2,6	201,348	201,348	99,715	0	0	0	0	0	0	0
13:23:31	78,942	2023,945	29,668	29,736	8,65	5,401	4,265	21	954,326	24,999	1727,589	2,6	201,348	201,348	99,715	0	0	0	0	0	0	0
13:23:31	135,888	2025,304	29,814	29,785	8,65	5,415	4,287	21	954,326	24,999	1727,887	2,6	201,348	201,348	99,715	0	0	0	0	0	0	0
13:23:31	90,612	2026,21	29,912	29,932	8,65	5,424	4,309	21	954,326	24,999	1728,185	2,6	201,348	201,348	99,715	0	0	0	0	0	0	0
13:23:31	45,3	2026,663	29,961	29,98	8,65	5,429	4,331	21	954,326	24,999	1728,484	2,6	201,348	201,348	99,715	0	0	0	0	0	0	0
13:23:31	0	2026,663	29,961	29,883	8,65	5,429	4,353	21	954,326	24,999	1728,782	2,6	201,348	201,348	99,715	0	0	0	0	0	0	0
13:23:31	271,899	2029,382	30,254	30,322	8,65	5,457	4,375	21	954,326	24,999	1729,082	2,6	201,348	201,348	99,715	0	0	0	0	0	0	0
13:23:31	-135,949	2028,023	30,107	30,127	8,65	5,443	4,396	21	954,326	24,999	1729,381	2,6	201,348	201,348	99,715	0	0	0	0	0	0	0
13:23:31	0	2028,023	30,107	30,078	8,65	5,443	4,416	21	954,326	24,999	1729,68	2,6	201,348	201,348	99,715	0	0	0	0	0	0	0
13:23:31	-135,949	2026,663	29,961	29,932	8,65	5,429	4,436	21	954,326	24,999	1729,977	2,6	201,348	201,348	99,715	0	0	0	0	0	0	0
13:23:31	213,659	2028,8	30,107	29,98	8,655	5,451	4,456	21	954,326	24,999	1730,276	2,6	201,348	201,348	99,715	0	0	0	0	0	0	0
13:23:31	-135,961	2027,44	29,961	29,932	8,655	5,437	4,475	21	954,326	24,999	1730,573	2,5	201,348	201,348	99,715	0	0	0	0	0	0	0
13:23:31	0	2027,44	29,961	29,785	8,655	5,437	4,494	21	954,326	24,999	1730,87	2,5	201,348	201,348	99,715	0	0	0	0	0	0	0
13:23:31	90,649	2028,346	30,059	29,98	8,655	5,446	4,513	21	954,326	24,999	1731,167	2,5	201,348	201,348	99,715	0	0	0	0	0	0	0
13:23:31	0	2028,346	30,059	29,883	8,655	5,446	4,531	21	954,326	24,999	1731,464	2,5	201,348	201,348	99,715	0	0	0	0	0	0	0
13:23:31	-135,949	2026,987	29,912	29,785	8,655	5,432	4,549	21	954,326	24,999	1731,76	2,5	201,348	201,348	99,715	0	0	0	0	0	0	0
13:23:31	-90,6	2026,081	29,814	29,687	8,655	5,423	4,566	21	954,326	24,999	1732,054	2,5	201,348	201,348	99,715	0	0	0	0	0	0	0
13:23:31	148,815	2027,569	30,059	29,932	8,65	5,438	4,583	21	954,326	24,999	1732,35	2,5	201,348	201,348	99,715	0	0	0	0	0	0	0
13:23:31	45,336	2028,023	30,107	30,078	8,65	5,443	4,6	21	954,326	24,999	1732,646	2,5	201,348	201,348	99,715	0	0	0	0	0	0	0
13:23:31	45,312	2028,476	30,156	30,127	8,65	5,448	4,616	21	954,326	24,999	1732,941	2,5	201,348	201,348	99,715	0	0	0	0	0	0	0
13:23:31	-90,649	2027,569	30,059	29,883	8,65	5,438	4,632	21	954,326	24,999	1733,236	2,5	201,348	201,348	99,715	0	0	0	0	0	0	0
13:23:31	-135,913	2026,21	29,912	29,736	8,65	5,424	4,648	21	954,326	24,999	1733,529	2,4	201,348	201,348	99,715	0	0	0	0	0	0	0
13:23:31	0	2026,21	29,912	29,785	8,65	5,424	4,663	21	954,326	24,999	1733,822	2,4	201,348	201,348	99,715	0	0	0	0	0	0	0
13:23:31	45,3	2026,663	29,961	29,785	8,65	5,429	4,678	21	954,326	24,999	1734,115	2,4	201,348	201,348	99,715	0	0	0	0	0	0	0
13:23:31	0	2026,663	29,961	29,785	8,65	5,429	4,693	21	954,326	24,999	1734,407	2,4	201,348	201,348	99,715	0	0	0	0	0	0	0
13:23:32	90,612	2027,569	30,059	29,883	8,65	5,438	4,708	21	954,326	24,999	1734,7	2,4	201,348	201,348	99,715	0	0	0	0	0	0	0
13:23:32	-135,913	2026,21	29,912	29,785	8,65	5,424	4,722	21	954,326	24,999	1734,992	2,4	201,348	201,348	99,715	0	0	0	0	0	0	0
13:23:32	45,3	2026,663	29,961	29,932	8,65	5,429	4,736	21	954,326	24,999	1735,284	2,4	201,348	201,348	99,715	0	0	0	0	0	0	0
13:23:32	-135,913	2025,304	29,814	29,736	8,65	5,415	4,749	21	954,326	24,999	1735,574	2,4	201,348	201,348	99,715	0	0	0	0	0	0	0
13:23:32	-135,888	2023,945	29,668	29,687	8,65	5,401	4,762	21	954,326	24,999	1735,862	2,4	201,348	201,348	99,715	0	0	0	0	0	0	0
13:23:32	271,801	2026,663	29,961	30,078	8,65	5,429	4,775	21	954,326	24,999	1736,153	2,4	201,348	201,348	99,715	0	0	0	0	0	0	0
13:23:32	-135,913	2025,304	29,814	29,785	8,65	5,415	4,787	21	954,326	24,999	1736,442	2,3	201,348	201,348	99,715	0	0	0	0	0	0	0
13:23:32	90,612	2026,21	29,912	29,785	8,65	5,424	4,8	21	954,326	24,999	1736,732	2,3	201,348	201,348	99,715	0	0	0	0	0	0	0
13:23:32	0	2026,21	29,912	29,883	8,65	5,424	4,812	21	954,326	24,999	1737,021	2,3	201,348	201,348	99,715	0	0	0	0	0	0	0
13:23:32	45,3	2026,663	29,961	30,078	8,65	5,429	4,824	21	954,326	24,999	1737,311	2,3	201,348	201,348	99,715	0	0	0	0	0	0	0
13:23:32	-45,3	2026,21	29,912	29,883	8,65	5,424	4,836	21	954,326	24,999	1737,6	2,3	201,348	201,348	99,715	0	0	0	0	0	0	0
13:23:32	-90,612	2025,304	29,814	29,736	8,65	5,415	4,847	21	954,326	24,999	1737,888	2,3	201,348	201,348	99,715	0	0	0	0	0	0	0
13:23:32	-34,326	2024,961	29,766	29,59	8,651	5,411	4,858	21	954,326	24,999	1738,175	2,3	201,348	201,348	99,715	0	0	0	0	0	0	0
13:23:32	124,938	2026,21	29,912	29,785	8,65	5,424	4,869	21	954,326	24,999	1738,463	2,3	201,348	201,348	99,715	0	0	0	0	0	0	0
13:23:32	-90,612	2025,304	29,814	29,687	8,65	5,415	4,88	21	954,326	24,999	1738,749	2,3	201,348	201,348	99,715	0	0	0	0	0	0	0
13:23:32	226,525	2027,569	30,059	30,225	8,65	5,438	4,891	21	954,326	24,999	1739,038	2,3	201,348	201,348	99,715	0	0	0	0	0	0	0
13:23:32	-90,612	2026,663	29,961	29,932	8,65	5,429	4,902	21	954,326	24,999	1739,326	2,2	201,348	201,348	99,715	0	0	0	0	0	0	0
13:23:32	-45,3	2026,21	29,912	29,932	8,65	5,424	4,912	21	954,326	24,999	1739,613	2,2	201,348	201,348	99,715	0	0	0	0	0	0	0
13:23:32	0	2026,21	29,912	29,785	8,65	5,424	4,922	21	954,326	24,999	1739,899	2,2	201,348	201,348	99,715	0	0	0	0	0	0	0
13:23:32	45,3	2026,663	29,961	29,785	8,65	5,429	4,932	21	954,326	24,999	1740,186	2,2	201,348	201,348	99,715	0	0	0	0	0	0	0
13:23:32	0	2026,663	29,961	29,883	8,65	5,429	4,942	21	954,326	24,999	1740,473	2,2	201,348	201,348	99,715	0	0	0	0	0	0	0
13:23:32	0	2026,663	29,961	29,932	8,65	5,429	4,951	21	954,326	24,999	1740,759	2,2	201,348	201,348	99,715	0	0	0	0	0	0	0
13:23:32	-45,3	2026,21	29,912	30,078	8,65	5,424	4,96	21	954,326	24,999	1741,044	2,2	201,348	201,348	99,715	0	0	0	0	0	0	0
13:23:32	77,697	2026,987	29,912	29,687	8,655	5,432	4,97	21	954,326	24,999	1741,33	2,2	201,348	201,348	99,715	0	0	0	0	0	0	0
13:23:32	-226,501	2024,722	29,668	29,59	8,655	5,409	4,978	21	954,326	24,999	1741,614	2,2	201,348	201,348	99,715	0	0	0	0	0	0	0
13:23:32	135,9	2026,081	29,814	29,736	8,655	5,423	4,987	21	954,326	24,999	1741,898	2,2	201,348	201,348	99,715	0	0	0	0	0	0	0
13:23:32	135,9	2027,44	29,961	29,932	8,655	5,437	4,996	21,4	953,866	24,999	1742,184	2,2	201,348	201,348	99,715	0	0	0	0	0	0	0
13:23:32	93,615	2028,376	30,059	30,078	8,655	5,447	5,005	21,4	953,866	24,999	1742,47	2,2	201,348	201,348	99,715	0	0	0	0	0	0	0
13:23:32	0	2028,376	30,059	29,932	8,655	5,447	5,013	21,4	953,866	24,999	1742,756	2,2	201,348	201,348	99,715	0	0	0	0	0	0	0
13:23:32	-90,637	2027,47	29,961	29,883	8,655	5,437	5,022	21,4	953,866	24,999	1743,041	2,2	201,348	201,348	99,715	0	0	0	0	0	0	0
13:23:32	0	2027,47	29,961	29,932	8,655	5,437	5,03	21,4	953,866	24,999	1743,325	2,2	201,348	201,348	99,715	0	0	0	0	0	0	0
13:23:32	-45,312	2027,017	29,912	29,883	8,655	5,433	5,038	21,4	953,866	24,999	1743,609	2,2	201,348	201,348	99,715	0	0	0	0	0	0	0
13:23:32	34,35	2027,36	29,961	29,932	8,654	5,436	5,046	21,4	953,866	24,999	1743,893	2,2	201,348	201,348	99,715	0	0	0	0	0	0	0
13:23:32	23,876	2027,599	30,059	30,127	8,65	5,439	5,053	21,4	953,866	24,999	1744,176	2,2	201,348	201,348	99,715	0	0	0	0	0	0	0
13:23:32	0	2027,599	30,059	30,127	8,65	5,439	5,061	21,4	953,866	24,999	1744,46	2,2	201,348	201,348	99,715	0	0	0	0	0	0	0
13:23:32	0	2027,599	30,059	29,98	8,65	5,439	5,068	21,4	953,866	24,999	1744,743	2,2	201,348	201,348	99,715	0	0	0	0	0	0	0
13:23:32	45,324	2028,052	30,107	30,225	8,65	5,443	5,076	21,4	953,866	24,999	1745,026	2,1	204,888	204,888	99,729	0	0	0	0	0	0	0
13:23:32	0	2028,052	30,107	30,127	8,65	5,443	5,083	21,4	953,866	24,999	1745,309	2,1	204,888	204,888	99,729	0	0	0	0	0	0	0
13:23:32	-58,239	2027,47	29,961	29,98	8,655	5,437	5,09	21,4	953,866	24,999	1745,591	2,1	204,888	204,888	99,729	0	0	0	0	0	0	0
13:23:32	-181,225	2025,658	29,766	29,59	8,655	5,419	5,096	21,4	953,866	24,999	1745,871	2,1	204,888	204,888	99,729	0	0	0	0	0	0	0
13:23:32	181,225	2027,47	29,961	29,785	8,655	5,437	5,103	21,4	953,866	24,999	1746,153	2,1	204,888	204,888	99,729	0	0	0	0	0	0	0
13:23:32	-34,387	2027,126	29,912	29,785	8,655	5,434	5,109	21,4	953,866	24,999	1746,434	2,1	204,888	204,888	99,729	0	0	0	0	0	0	0
13:23:32	70,178	2027,828	29,912	29,785	8,659	5,441	5,116	21,4	953,866	24,999	1746,715	2,1	204,888	204,888	99,729	0	0	0	0	0	0	0
13:23:32	135,974	2029,187	30,059	29,883	8,659	5,455	5,122	21,4	953,866	24,999	1746,998	2,1	204,888	204,888	99,729	0	0	0	0	0	0	0
13:23:32	-24,865	2028,939	30,107	29,736	8,655	5,452	5,129	21,4	953,866	24,999	1747,28	2,1	204,888	204,888	99,729	0	0	0	0	0	0	0
13:23:32	-56,262	2028,376	30,059	29,785	8,655	5,447	5,135	21,4	953,866	24,999	1747,561	2,1	204,888	204,888	99,729	0	0	0	0	0	0	0
13:23:32	45,324	2028,829	30,107	29,883	8,655	5,451	5,141	21,4	953,866	24,999	1747,842	2	204,888	204,888	99,729	0	0	0	0	0	0	0
13:23:32	135,998	2030,189	30,254	30,127	8,655	5,465	5,148	21,4	953,866	24,999	1748,125	2	204,888	204,888	99,729	0	0	0	0	0	0	0
13:23:32	-135,998	2028,829	30,107	29,785	8,655	5,451	5,154	21,4	953,866	24,999	1748,405	2	204,888	204,888	99,729	0	0	0	0	0	0	0
13:23:32	0	2028,829	30,107	30,078	8,655	5,451	5,16	21,4	953,866	24,999	1748,686	2	204,888	204,888	99,729	0	0	0	0	0	0	0
13:23:32	0	2028,829	30,107	30,127	8,655	5,451	5,165	21,4	953,866	24,999	1748,966	2	204,888	204,888	99,729	0	0	0	0	0	0	0
13:23:32	-135,961	2027,47	29,961	29,932	8,655	5,437	5,171	21,4	953,866	24,999	1749,245	2	204,888	204,888	99,729	0	0	0	0	0	0	0
13:23:32	101,574	2028,486	30,059	29,98	8,655	5,448	5,176	21,4	953,866	24,999	1749,524	2	204,888	204,888	99,729	0	0	0	0	0	0	0
13:23:32	-10,937	2028,376	30,059	29,98	8,655	5,447	5,181	21,4	953,866	24,999	1749,803	2	204,888	204,888	99,729	0	0	0	0	0	0	0
13:23:32	-90,637	2027,47	29,961	29,883	8,655	5,437	5,186	21,4	953,866	24,999	1750,081	2	204,888	204,888	99,729	0	0	0	0	0	0	0
13:23:32	90,637	2028,376	30,059	29,932	8,655	5,447	5,191	21,4	953,866	24,999	1750,359	2	204,888	204,888	99,729	0	0	0	0	0	0	0
13:23:32	0	2028,376	30,059	29,98	8,655	5,447	5,196	21,4	953,866	24,999	1750,637	1,9	204,888	204,888	99,729	0	0	0	0	0	0	0
13:23:32	45,324	2028,829	30,107	30,127	8,655	5,451	5,201	21,4	953,866	24,999	1750,915	1,9	204,888	204,888	99,729	0	0	0	0	0	0	0
13:23:32	-34,387	2028,486	30,059	30,225	8,655	5,448	5,206	21,4	953,866	24,999	1751,193	1,9	204,888	204,888	99,729	0	0	0	0	0	0	0
13:23:32	-146,887	2027,017	29,912	29,883	8,655	5,433	5,211	21,4	953,866	24,999	1751,469	1,9	204,888	204,888	99,729	0	0	0	0	0	0	0
13:23:32	-215,588	2024,861	29,668	29,687	8,655	5,41	5,215	21,4	953,866	24,999	1751,742	1,9	204,888	204,888	99,729	0	0	0	0	0	0	0
13:23:32	124,987	2026,111	29,814	29,785	8,655	5,423	5,219	21,4	953,866	24,999	1752,016	1,9	204,888	204,888	99,729	0	0	0	0	0	0	0
13:23:32	90,6	2027,017	29,912	29,883	8,655	5,433	5,223	21,4	953,866	24,999	1752,291	1,9	204,888	204,888	99,729	0	0	0	0	0	0	0
13:23:32	45,312	2027,47	29,961	29,932	8,655	5,437	5,227	21,4	953,866	24,999	1752,567	1,9	204,888	204,888	99,729	0	0	0	0	0	0	0
13:23:32	0	2027,47	29,961	29,883	8,655	5,437	5,231	21,4	953,866	24,999	1752,842	1,9	204,888	204,888	99,729	0	0	0	0	0	0	0
13:23:32	-213,61	2025,334	29,814	29,736	8,65	5,415	5,235	21,4	953,866	24,999	1753,114	1,9	204,888	204,888	99,729	0	0	0	0	0	0	0
13:23:32	135,9	2026,693	29,961	29,98	8,65	5,429	5,239	21,4	953,866	24,999	1753,388	1,9	204,888	204,888	99,729	0	0	0	0	0	0	0
13:23:32	-45,288	2026,24	29,912	29,932	8,65	5,425	5,242	21,4	953,866	24,999	1753,661	1,9	204,888	204,888	99,729	0	0	0	0	0	0	0
13:23:32	-226,55	2023,974	29,668	29,59	8,65	5,401	5,245	21,4	953,866	24,999	1753,931	1,9	204,888	204,888	99,729	0	0	0	0	0	0	0
13:23:32	90,637	2024,881	29,766	29,883	8,65	5,411	5,249	21,4	953,866	24,999	1754,202	1,9	204,888	204,888	99,729	0	0	0	0	0	0	0
13:23:32	-90,637	2023,974	29,668	29,883	8,65	5,401	5,252	21,4	953,866	24,999	1754,472	1,9	204,888	204,888	99,729	0	0	0	0	0	0	0
13:23:32	90,637	2024,881	29,766	29,736	8,65	5,411	5,255	21,4	953,866	24,999	1754,742	1,9	204,888	204,888	99,729	0	0	0	0	0	0	0
13:23:32	-90,637	2023,974	29,668	29,687	8,65	5,401	5,258	21,4	953,866	24,999	1755,012	1,9	204,888	204,888	99,729	0	0	0	0	0	0	0
13:23:32	0	2023,974	29,668	29,883	8,65	5,401	5,26	21,4	953,866	24,999	1755,281	1,9	204,888	204,888	99,729	0	0	0	0	0	0	0
13:23:32	90,637	2024,881	29,766	29,736	8,65	5,411	5,263	21,4	953,866	24,999	1755,55	1,9	204,888	204,888	99,729	0	0	0	0	0	0	0
13:23:32	45,3	2025,334	29,814	29,883	8,65	5,415	5,266	21,4	953,866	24,999	1755,82	1,9	204,888	204,888	99,729	0	0	0	0	0	0	0
13:23:32	-135,937	2023,974	29,668	29,736	8,65	5,401	5,269	21,4	953,866	24,999	1756,088	1,8	204,888	204,888	99,729	0	0	0	0	0	0	0
13:23:32	135,937	2025,334	29,814	29,932	8,65	5,415	5,272	21,4	953,866	24,999	1756,358	1,8	204,888	204,888	99,729	0	0	0	0	0	0	0
13:23:32	-45,3	2024,881	29,766	29,785	8,65	5,411	5,275	21,4	953,866	24,999	1756,626	1,8	204,888	204,888	99,729	0	0	0	0	0	0	0
13:23:32	135,913	2026,24	29,912	29,883	8,65	5,425	5,278	21,4	953,866	24,999	1756,896	1,8	204,888	204,888	99,729	0	0	0	0	0	0	0
13:23:32	135,913	2027,599	30,059	30,127	8,65	5,439	5,281	21,4	953,866	24,999	1757,167	1,8	204,888	204,888	99,729	0	0	0	0	0	0	0
13:23:32	-135,913	2026,24	29,912	29,98	8,65	5,425	5,284	21,4	953,866	24,999	1757,436	1,8	204,888	204,888	99,729	0	0	0	0	0	0	0
13:23:32	0	2026,24	29,912	29,883	8,65	5,425	5,286	21,4	953,866	24,999	1757,705	1,8	204,888	204,888	99,729	0	0	0	0	0	0	0
13:23:32	45,288	2026,693	29,961	29,883	8,65	5,429	5,289	21,4	953,866	24,999	1757,974	1,8	204,888	204,888	99,729	0	0	0	0	0	0	0
13:23:32	168,347	2028,376	30,059	30,078	8,655	5,447	5,292	21,4	953,866	24,999	1758,244	1,8	204,888	204,888	99,729	0	0	0	0	0	0	0
13:23:32	-90,637	2027,47	29,961	29,932	8,655	5,437	5,295	21,4	953,866	24,999	1758,513	1,8	204,888	204,888	99,729	0	0	0	0	0	0	0
13:23:32	0	2027,47	29,961	29,883	8,655	5,437	5,298	21,4	953,866	24,999	1758,782	1,7	204,888	204,888	99,729	0	0	0	0	0	0	0
13:23:32	-45,312	2027,017	29,912	29,883	8,655	5,433	5,3	21,4	953,866	24,999	1759,05	1,7	204,888	204,888	99,729	0	0	0	0	0	0	0
13:23:32	45,312	2027,47	29,961	29,883	8,655	5,437	5,303	21,4	953,866	24,999	1759,319	1,7	204,888	204,888	99,729	0	0	0	0	0	0	0
13:23:32	0	2027,47	29,961	29,932	8,655	5,437	5,306	21,4	953,866	24,999	1759,587	1,7	204,888	204,888	99,729	0	0	0	0	0	0	0
13:23:32	-135,913	2026,111	29,814	29,785	8,655	5,423	5,308	21,4	953,866	24,999	1759,854	1,7	204,888	204,888	99,729	0	0	0	0	0	0	0
13:23:32	135,913	2027,47	29,961	29,932	8,655	5,437	5,311	21,4	953,866	24,999	1760,121	1,7	204,888	204,888	99,729	0	0	0	0	0	0	0
13:23:32	101,574	2028,486	30,059	29,98	8,655	5,448	5,313	21,4	953,866	24,999	1760,39	1,7	204,888	204,888	99,729	0	0	0	0	0	0	0
13:23:32	-90,649	2027,579	29,961	29,98	8,655	5,438	5,316	21,4	953,866	24,999	1760,657	1,7	204,888	204,888	99,729	0	0	0	0	0	0	0
13:23:32	90,649	2028,486	30,059	29,98	8,655	5,448	5,318	21,4	953,866	24,999	1760,925	1,7	204,888	204,888	99,729	0	0	0	0	0	0	0
13:23:32	-90,649	2027,579	29,961	29,932	8,655	5,438	5,321	21,4	953,866	24,999	1761,191	1,7	204,888	204,888	99,729	0	0	0	0	0	0	0
13:23:32	0	2027,579	29,961	29,785	8,655	5,438	5,323	21,4	953,866	24,999	1761,458	1,6	204,888	204,888	99,729	0	0	0	0	0	0	0
13:23:32	0	2027,579	29,961	29,932	8,655	5,438	5,325	21,4	953,866	24,999	1761,724	1,6	204,888	204,888	99,729	0	0	0	0	0	0	0
13:23:32	-192,15	2025,658	29,766	29,687	8,655	5,419	5,327	21,4	953,866	24,999	1761,988	1,6	204,888	204,888	99,729	0	0	0	0	0	0	0
13:23:32	45,312	2026,111	29,814	29,687	8,655	5,423	5,329	21,4	953,866	24,999	1762,252	1,6	204,888	204,888	99,729	0	0	0	0	0	0	0
13:23:32	271,875	2028,829	30,107	30,078	8,655	5,451	5,331	21,4	953,866	24,999	1762,519	1,6	204,888	204,888	99,729	0	0	0	0	0	0	0
13:23:32	-112,084	2027,709	30,059	29,883	8,651	5,44	5,334	21,4	953,866	24,999	1762,784	1,6	204,888	204,888	99,729	0	0	0	0	0	0	0
13:23:33	-10,961	2027,599	30,059	29,883	8,65	5,439	5,336	21,4	953,866	24,999	1763,049	1,6	204,888	204,888	99,729	0	0	0	0	0	0	0
13:23:33	123,046	2028,829	30,107	29,883	8,655	5,451	5,338	21,4	953,866	24,999	1763,315	1,6	204,888	204,888	99,729	0	0	0	0	0	0	0
13:23:33	-45,324	2028,376	30,059	29,932	8,655	5,447	5,34	21,4	953,866	24,999	1763,58	1,6	204,888	204,888	99,729	0	0	0	0	0	0	0
13:23:33	-226,55	2026,111	29,814	29,736	8,655	5,423	5,342	21,4	953,866	24,999	1763,842	1,6	204,888	204,888	99,729	0	0	0	0	0	0	0
13:23:33	-181,213	2024,299	29,619	29,541	8,655	5,405	5,343	21,4	953,866	24,999	1764,102	1,6	204,888	204,888	99,729	0	0	0	0	0	0	0
13:23:33	-407,495	2020,224	29,18	28,711	8,655	5,363	5,343	21,4	953,866	24,999	1764,359	1,6	204,888	204,888	99,729	0	0	0	0	0	0	0
13:23:33	-858,508	2011,638	28,35	27,637	8,65	5,274	5,342	21,4	953,866	24,999	1764,606	1,6	204,888	204,888	99,729	0	0	0	0	0	0	0
13:23:33	-833,093	2003,308	27,715	26,709	8,636	5,188	5,339	21,4	953,866	24,999	1764,844	1,6	204,888	204,888	99,729	0	0	0	0	0	0	0
13:23:33	-1278,064	1990,527	26,689	25,488	8,617	5,056	5,333	21,4	953,866	24,999	1765,07	1,6	204,888	204,888	99,729	0	0	0	0	0	0	0
13:23:33	-1054,675	1979,98	26,006	24,365	8,594	4,948	5,326	21,4	953,866	24,999	1765,285	1,6	204,888	204,888	99,729	0	0	0	0	0	0	0
13:23:33	-1218,933	1967,791	25,371	23,682	8,558	4,822	5,316	21,4	953,866	24,999	1765,488	1,6	204,888	204,888	99,729	0	0	0	0	0	0	0
13:23:33	-1011,669	1957,674	25,078	22,949	8,517	4,718	5,304	21,4	953,866	24,999	1765,68	1,6	204,888	204,888	99,729	0	0	0	0	0	0	0
13:23:33	-1354,992	1944,124	24,394	21,972	8,476	4,578	5,29	21,4	953,866	24,999	1765,858	1,6	204,888	204,888	99,729	0	0	0	0	0	0	0
13:23:33	-1233,459	1931,79	23,808	21,484	8,437	4,451	5,274	21,4	953,866	24,999	1766,024	1,6	204,888	204,888	99,729	0	0	0	0	0	0	0
13:23:33	-1396,374	1917,826	23,076	20,703	8,396	4,307	5,255	21,4	953,866	24,999	1766,176	1,5	204,888	204,888	99,729	0	0	0	0	0	0	0
13:23:33	-1252,258	1905,303	22,392	20,215	8,361	4,178	5,233	21,4	953,866	24,999	1766,315	1,5	204,888	204,888	99,729	0	0	0	0	0	0	0
13:23:33	-1478,064	1890,523	21,416	19,873	8,328	4,026	5,21	21,4	953,866	24,999	1766,439	1,5	204,888	204,888	99,729	0	0	0	0	0	0	0
13:23:33	-1333,593	1877,187	20,488	18,506	8,3	3,888	5,184	21,4	953,866	24,999	1766,55	1,5	204,888	204,888	99,729	0	0	0	0	0	0	0
13:23:33	-1116,748	1866,019	19,804	17,773	8,272	3,773	5,156	21,4	953,866	24,999	1766,649	1,5	204,888	204,888	99,729	0	0	0	0	0	0	0
13:23:33	-1691,54	1849,104	18,535	16,894	8,242	3,599	5,126	21,4	953,866	24,999	1766,732	1,5	204,888	204,888	99,729	0	0	0	0	0	0	0
13:23:33	-981,945	1839,284	17,998	16,064	8,213	3,497	5,094	21,4	953,866	24,999	1766,805	1,5	204,888	204,888	99,729	0	0	0	0	0	0	0
13:23:33	-946,569	1829,819	17,51	15,674	8,185	3,4	5,06	21,4	953,866	24,999	1766,868	1,5	204,888	204,888	99,729	0	0	0	0	0	0	0
13:23:33	-1237,109	1817,448	16,679	15,283	8,157	3,272	5,025	21,4	953,866	24,999	1766,918	1,5	204,888	204,888	99,729	0	0	0	0	0	0	0
13:23:33	-929,37	1808,154	16,191	14,795	8,13	3,176	4,989	21,4	953,866	24,999	1766,959	1,5	204,888	204,888	99,729	0	0	0	0	0	0	0
13:23:33	-976,794	1798,386	15,556	14,258	8,107	3,076	4,952	21,4	952,436	24,999	1766,991	1,5	204,888	204,888	99,729	0	0	0	0	0	0	0
13:23:33	-857,824	1789,808	14,97	13,965	8,088	2,987	4,913	21,4	952,436	24,999	1767,014	1,5	204,888	204,888	99,729	0	0	0	0	0	0	0
13:23:33	-858,911	1781,219	14,287	13,427	8,074	2,899	4,874	21,4	952,436	24,999	1767,028	1,5	204,888	204,888	99,729	0	0	0	0	0	0	0
13:23:33	-1046,533	1770,753	13,31	12,646	8,064	2,791	4,833	21,4	952,436	24,999	1767,031	1,5	204,888	204,888	99,729	0	0	0	0	0	0	0
13:23:33	-603,796	1764,715	12,822	12,256	8,054	2,729	4,792	21,4	952,436	24,999	1764,715	1,5	204,888	204,888	99,729	0	0	0	0	0	0	0
13:23:33	-375,073	1760,965	12,675	12,451	8,04	2,69	4,75	21,4	952,436	24,999	1760,965	1,5	204,888	204,888	99,729	0	0	0	0	0	0	0
13:23:33	-307,092	1757,894	12,529	12,256	8,03	2,658	4,709	21,4	952,436	24,999	1757,894	1,5	204,888	204,888	99,729	0	0	0	0	0	0	0
13:23:33	-161,34	1756,28	12,627	12,5	8,016	2,642	4,669	21,4	952,436	24,999	1756,28	1,5	204,888	204,888	99,729	0	0	0	0	0	0	0
13:23:33	-76,831	1755,512	12,822	12,744	8,002	2,634	4,629	21,4	952,436	24,999	1755,512	1,5	204,888	204,888	99,729	0	0	0	0	0	0	0
13:23:33	-159,326	1753,919	12,92	12,89	7,988	2,617	4,589	21,4	952,436	24,999	1753,919	1,5	204,888	204,888	99,729	0	0	0	0	0	0	0
13:23:33	-167,895	1752,24	12,92	12,744	7,979	2,6	4,55	21,4	952,436	24,999	1752,24	1,9	204,732	204,732	99,729	0	0	0	0	0	0	0
13:23:33	-303,71	1749,203	12,675	12,549	7,974	2,569	4,512	21,4	952,436	24,999	1749,203	1,9	204,732	204,732	99,729	0	0	0	0	0	0	0
13:23:33	-344,433	1745,758	12,285	12,158	7,974	2,533	4,473	21,4	952,436	24,999	1745,758	1,9	204,732	204,732	99,729	0	0	0	0	0	0	0
13:23:33	-220,568	1743,553	12,041	11,816	7,974	2,51	4,434	21,4	952,436	24,999	1743,553	1,9	204,732	204,732	99,729	0	0	0	0	0	0	0
13:23:33	-347,412	1740,078	11,65	11,572	7,974	2,475	4,396	21,4	952,436	24,999	1740,078	1,9	204,732	204,732	99,729	0	0	0	0	0	0	0
13:23:33	-256,384	1737,515	11,455	11,377	7,969	2,448	4,358	21,4	952,436	24,999	1737,515	1,9	204,732	204,732	99,729	0	0	0	0	0	0	0
13:23:33	0	1737,515	11,455	11,279	7,969	2,448	4,32	21,4	952,436	24,999	1737,515	1,9	204,732	204,732	99,729	0	0	0	0	0	0	0
13:23:33	-212,927	1735,385	11,308	11,279	7,964	2,426	4,283	21,4	952,436	24,999	1735,385	1,9	204,732	204,732	99,729	0	0	0	0	0	0	0
13:23:33	-43,371	1734,952	11,259	11,23	7,964	2,422	4,247	21,4	952,436	24,999	1734,952	1,9	204,732	204,732	99,729	0	0	0	0	0	0	0
13:23:33	-86,962	1734,082	11,259	11,23	7,959	2,413	4,211	21,4	952,436	24,999	1734,082	1,9	204,732	204,732	99,729	0	0	0	0	0	0	0
13:23:33	-169,458	1732,387	11,162	11,181	7,955	2,395	4,175	21,4	952,436	24,999	1732,387	2,4	204,732	204,732	99,729	0	0	0	0	0	0	0
13:23:33	0	1732,387	11,162	11,181	7,955	2,395	4,14	21,4	952,436	24,999	1732,387	2,4	204,732	204,732	99,729	0	0	0	0	0	0	0
13:23:33	-126,11	1731,126	11,113	11,084	7,95	2,382	4,106	21,4	952,436	24,999	1731,126	2,4	204,732	204,732	99,729	0	0	0	0	0	0	0
13:23:33	43,347	1731,56	11,162	11,035	7,95	2,387	4,072	21,4	952,436	24,999	1731,127	2,4	204,732	204,732	99,729	0	0	0	0	0	0	0
13:23:33	-43,347	1731,126	11,113	11,035	7,95	2,382	4,039	21,4	952,436	24,999	1731,126	2,4	204,732	204,732	99,729	0	0	0	0	0	0	0
13:23:33	46,264	1731,589	11,259	11,084	7,945	2,387	4,006	21,4	952,436	24,999	1731,127	2,4	204,732	204,732	99,729	0	0	0	0	0	0	0
13:23:33	-2,099	1731,568	11,259	11,084	7,945	2,387	3,975	21,4	952,436	24,999	1731,127	2,4	204,732	204,732	99,729	0	0	0	0	0	0	0
13:23:33	-170,507	1729,863	11,162	11,035	7,94	2,369	3,943	21,4	952,436	24,999	1729,863	2,4	204,732	204,732	99,729	0	0	0	0	0	0	0
13:23:33	-43,347	1729,429	11,113	11,084	7,94	2,365	3,912	21,4	952,436	24,999	1729,429	2,4	204,732	204,732	99,729	0	0	0	0	0	0	0
13:23:33	0	1729,429	11,113	11,035	7,94	2,365	3,882	21,4	952,436	24,999	1729,429	2,4	204,732	204,732	99,729	0	0	0	0	0	0	0
13:23:33	-86,669	1728,563	11,015	11,035	7,94	2,356	3,852	21,4	952,436	24,999	1728,563	2,5	204,732	204,732	99,729	0	0	0	0	0	0	0
13:23:33	-83,789	1727,725	11,015	11,035	7,935	2,347	3,822	21,4	952,436	24,999	1727,725	2,5	204,732	204,732	99,729	0	0	0	0	0	0	0
13:23:33	0	1727,725	11,015	11,035	7,935	2,347	3,794	21,4	952,436	24,999	1727,725	2,5	204,732	204,732	99,729	0	0	0	0	0	0	0
13:23:33	-43,322	1727,292	10,966	10,937	7,935	2,343	3,765	21,4	952,436	24,999	1727,292	2,5	204,732	204,732	99,729	0	0	0	0	0	0	0
13:23:33	-43,334	1726,858	10,918	10,937	7,935	2,338	3,737	21,4	952,436	24,999	1726,858	2,5	204,732	204,732	99,729	0	0	0	0	0	0	0
13:23:33	0	1726,858	10,918	10,888	7,935	2,338	3,71	21,4	952,436	24,999	1726,858	2,5	204,732	204,732	99,729	0	0	0	0	0	0	0
13:23:33	-86,645	1725,992	10,82	10,742	7,935	2,329	3,683	21,4	952,436	24,999	1725,992	2,5	204,732	204,732	99,729	0	0	0	0	0	0	0
13:23:33	-43,31	1725,559	10,771	10,742	7,935	2,325	3,656	21,4	952,436	24,999	1725,559	2,5	204,732	204,732	99,729	0	0	0	0	0	0	0
13:23:33	-86,621	1724,692	10,673	10,693	7,935	2,316	3,63	21,4	952,436	24,999	1724,692	2,5	204,732	204,732	99,729	0	0	0	0	0	0	0
13:23:33	0	1724,692	10,673	10,693	7,935	2,316	3,604	21,4	952,436	24,999	1724,692	2,5	204,732	204,732	99,729	0	0	0	0	0	0	0
13:23:33	0	1724,692	10,673	10,693	7,935	2,316	3,579	21,4	952,436	24,999	1724,692	2,6	204,732	204,732	99,729	0	0	0	0	0	0	0
13:23:33	0	1724,692	10,673	10,595	7,935	2,316	3,554	21,4	952,436	24,999	1724,692	2,6	204,732	204,732	99,729	0	0	0	0	0	0	0
13:23:33	-83,74	1723,855	10,673	10,693	7,931	2,307	3,53	21,4	952,436	24,999	1723,855	2,6	204,732	204,732	99,729	0	0	0	0	0	0	0
13:23:33	86,608	1724,721	10,771	10,742	7,931	2,316	3,506	21,4	952,436	24,999	1723,856	2,6	204,732	204,732	99,729	0	0	0	0	0	0	0
13:23:33	-86,608	1723,855	10,673	10,693	7,931	2,307	3,482	21,4	952,436	24,999	1723,855	2,6	204,732	204,732	99,729	0	0	0	0	0	0	0
13:23:33	-82,702	1723,028	10,673	10,595	7,926	2,299	3,459	21,4	952,436	24,999	1723,028	2,6	204,732	204,732	99,729	0	0	0	0	0	0	0
13:23:33	0	1723,028	10,673	10,693	7,926	2,299	3,436	21,4	952,436	24,999	1723,028	2,6	204,732	204,732	99,729	0	0	0	0	0	0	0
13:23:33	0	1723,028	10,673	10,693	7,926	2,299	3,414	21,4	952,436	24,999	1723,028	2,6	204,732	204,732	99,729	0	0	0	0	0	0	0
13:23:33	-43,298	1722,595	10,625	10,693	7,926	2,294	3,392	21,4	952,436	24,999	1722,595	2,6	204,732	204,732	99,729	0	0	0	0	0	0	0
13:23:33	0	1722,595	10,625	10,547	7,926	2,294	3,37	21,4	952,436	24,999	1722,595	2,6	204,732	204,732	99,729	0	0	0	0	0	0	0
13:23:33	-86,584	1721,729	10,527	10,595	7,926	2,285	3,349	21,4	952,436	24,999	1721,729	2,7	204,732	204,732	99,729	0	0	0	0	0	0	0
13:23:33	0	1721,729	10,527	10,547	7,926	2,285	3,328	21,4	952,436	24,999	1721,729	2,7	204,732	204,732	99,729	0	0	0	0	0	0	0
13:23:33	-43,273	1721,296	10,478	10,4	7,926	2,281	3,308	21,4	952,436	24,999	1721,296	2,7	204,732	204,732	99,729	0	0	0	0	0	0	0
13:23:33	0	1721,296	10,478	10,498	7,926	2,281	3,288	21,4	952,436	24,999	1721,296	2,7	204,732	204,732	99,729	0	0	0	0	0	0	0
13:23:33	0	1721,296	10,478	10,4	7,926	2,281	3,268	21,4	952,436	24,999	1721,296	2,7	204,732	204,732	99,729	0	0	0	0	0	0	0
13:23:33	-43,298	1720,863	10,429	10,4	7,926	2,276	3,248	21,4	952,436	24,999	1720,863	2,7	204,732	204,732	99,729	0	0	0	0	0	0	0
13:23:33	43,298	1721,296	10,478	10,351	7,926	2,281	3,23	21,4	952,436	24,999	1720,864	2,7	204,732	204,732	99,729	0	0	0	0	0	0	0
13:23:33	0	1721,296	10,478	10,351	7,926	2,281	3,211	21,4	952,436	24,999	1720,864	2,7	204,732	204,732	99,729	0	0	0	0	0	0	0
13:23:33	0	1721,296	10,478	10,351	7,926	2,281	3,193	21,4	952,436	24,999	1720,865	2,7	204,732	204,732	99,729	0	0	0	0	0	0	0
13:23:33	-43,298	1720,863	10,429	10,351	7,926	2,276	3,175	21,4	952,436	24,999	1720,863	2,7	204,732	204,732	99,729	0	0	0	0	0	0	0
13:23:33	1,599	1720,879	10,527	10,4	7,921	2,277	3,157	21,4	952,436	24,999	1720,863	2,8	204,732	204,732	99,729	0	0	0	0	0	0	0
13:23:33	0	1720,879	10,527	10,4	7,921	2,277	3,14	21,4	952,436	24,999	1720,863	2,8	204,732	204,732	99,729	0	0	0	0	0	0	0
13:23:33	-83,74	1720,042	10,527	10,498	7,916	2,268	3,123	21,4	952,436	24,999	1720,042	2,8	204,732	204,732	99,729	0	0	0	0	0	0	0
13:23:33	86,572	1720,908	10,625	10,498	7,916	2,277	3,106	21,4	952,436	24,999	1720,043	2,8	204,732	204,732	99,729	0	0	0	0	0	0	0
13:23:33	-1,062	1720,897	10,625	10,4	7,916	2,277	3,09	21,4	952,436	24,999	1720,044	2,8	204,732	204,732	99,729	0	0	0	0	0	0	0
13:23:33	-171,362	1719,184	10,527	10,4	7,912	2,259	3,074	21,4	952,436	24,999	1719,184	2,8	204,732	204,732	99,729	0	0	0	0	0	0	0
13:23:33	-43,261	1718,751	10,478	10,4	7,912	2,255	3,058	21,4	952,436	24,999	1718,751	2,8	204,732	204,732	99,729	0	0	0	0	0	0	0
13:23:33	-43,286	1718,318	10,429	10,4	7,912	2,25	3,042	21,4	952,436	24,999	1718,318	2,8	204,732	204,732	99,729	0	0	0	0	0	0	0
13:23:33	0	1718,318	10,429	10,302	7,912	2,25	3,026	21,4	952,436	24,999	1718,318	2,8	204,732	204,732	99,729	0	0	0	0	0	0	0
13:23:33	0	1718,318	10,429	10,351	7,912	2,25	3,011	21,4	952,436	24,999	1718,318	2,8	204,732	204,732	99,729	0	0	0	0	0	0	0
13:23:33	-86,511	1717,453	10,332	10,205	7,912	2,241	2,996	21,4	952,436	24,999	1717,453	2,8	204,732	204,732	99,729	0	0	0	0	0	0	0
13:23:33	0	1717,453	10,332	10,205	7,912	2,241	2,981	21,4	952,436	24,999	1717,453	2,8	204,732	204,732	99,729	0	0	0	0	0	0	0
13:23:33	-43,273	1717,02	10,283	10,302	7,912	2,237	2,967	21,4	952,436	24,999	1717,02	2,8	204,732	204,732	99,729	0	0	0	0	0	0	0
13:23:33	0	1717,02	10,283	10,302	7,912	2,237	2,952	21,4	952,436	24,999	1717,02	2,8	204,732	204,732	99,729	0	0	0	0	0	0	0
13:23:33	-86,499	1716,155	10,185	10,302	7,912	2,228	2,938	21,4	952,436	24,999	1716,155	2,8	204,732	204,732	99,729	0	0	0	0	0	0	0
13:23:34	0	1716,155	10,185	10,156	7,912	2,228	2,924	21,4	952,436	24,999	1716,155	2,8	204,732	204,732	99,729	0	0	0	0	0	0	0
13:23:34	0	1716,155	10,185	10,156	7,912	2,228	2,91	21,4	952,436	24,999	1716,155	2,8	204,732	204,732	99,729	0	0	0	0	0	0	0
13:23:34	0	1716,155	10,185	10,156	7,912	2,228	2,897	21,4	952,436	24,999	1716,155	2,8	204,732	204,732	99,729	0	0	0	0	0	0	0
13:23:34	0	1716,155	10,185	10,156	7,912	2,228	2,884	21,4	952,436	24,999	1716,155	2,8	204,732	204,732	99,729	0	0	0	0	0	0	0
13:23:34	0	1716,155	10,185	10,156	7,912	2,228	2,871	21,4	952,436	24,999	1716,155	2,8	204,732	204,732	99,729	0	0	0	0	0	0	0
13:23:34	86,499	1717,02	10,283	10,302	7,912	2,237	2,859	21,4	952,436	24,999	1716,156	2,9	204,732	204,732	99,729	0	0	0	0	0	0	0
13:23:34	-86,499	1716,155	10,185	10,156	7,912	2,228	2,846	21,4	952,436	24,999	1716,155	2,9	204,732	204,732	99,729	0	0	0	0	0	0	0
13:23:34	0	1716,155	10,185	10,156	7,912	2,228	2,834	21,4	952,436	24,999	1716,155	2,9	204,732	204,732	99,729	0	0	0	0	0	0	0
13:23:34	-43,249	1715,723	10,136	10,058	7,912	2,223	2,822	21,4	952,436	24,999	1715,723	2,9	204,732	204,732	99,729	0	0	0	0	0	0	0
13:23:34	0	1715,723	10,136	10,156	7,912	2,223	2,81	21,4	952,436	24,999	1715,723	2,9	204,732	204,732	99,729	0	0	0	0	0	0	0
13:23:34	0	1715,723	10,136	10,058	7,912	2,223	2,799	21,4	952,436	24,999	1715,723	2,9	204,732	204,732	99,729	0	0	0	0	0	0	0
13:23:34	0	1715,723	10,136	10,009	7,912	2,223	2,788	21,4	952,436	24,999	1715,723	2,9	204,732	204,732	99,729	0	0	0	0	0	0	0
13:23:34	0	1715,723	10,136	10,009	7,912	2,223	2,777	21,4	952,436	24,999	1715,723	2,9	204,732	204,732	99,729	0	0	0	0	0	0	0
13:23:34	-41,516	1715,308	10,185	10,058	7,907	2,219	2,766	21,4	952,436	24,999	1715,308	2,9	204,732	204,732	99,729	0	0	0	0	0	0	0
13:23:34	-88,208	1714,425	9,99	9,961	7,912	2,21	2,755	21,4	952,436	24,999	1714,425	2,9	204,732	204,732	99,729	0	0	0	0	0	0	0
13:23:34	0	1714,425	9,99	9,961	7,912	2,21	2,744	21,4	952,436	24,999	1714,425	2,9	204,732	204,732	99,729	0	0	0	0	0	0	0
13:23:34	0	1714,425	9,99	9,863	7,912	2,21	2,734	21,4	952,436	24,999	1714,425	2,9	204,732	204,732	99,729	0	0	0	0	0	0	0
13:23:34	-40,478	1714,021	10,039	10,009	7,907	2,206	2,723	21,4	952,436	24,999	1714,021	2,9	204,732	204,732	99,729	0	0	0	0	0	0	0
13:23:34	85,449	1714,875	10,136	10,009	7,907	2,215	2,713	21,4	952,436	24,999	1714,022	2,9	204,732	204,732	99,729	0	0	0	0	0	0	0
13:23:34	1,025	1714,885	10,136	9,961	7,907	2,215	2,703	21,4	952,436	24,999	1714,022	2,9	204,732	204,732	99,729	0	0	0	0	0	0	0
13:23:34	-171,215	1713,173	10,039	9,863	7,902	2,197	2,694	21,4	952,436	24,999	1713,173	2,9	204,732	204,732	99,729	0	0	0	0	0	0	0
13:23:34	0	1713,173	10,039	10,058	7,902	2,197	2,684	21,4	952,436	24,999	1713,173	2,9	204,732	204,732	99,729	0	0	0	0	0	0	0
13:23:34	-126,916	1711,904	9,99	9,961	7,897	2,184	2,674	21,4	952,436	24,999	1711,904	2,9	204,732	204,732	99,729	0	0	0	0	0	0	0
13:23:34	43,237	1712,336	10,039	9,961	7,897	2,189	2,665	21,4	952,436	24,999	1711,905	2,9	204,732	204,732	99,729	0	0	0	0	0	0	0
13:23:34	-43,237	1711,904	9,99	9,863	7,897	2,184	2,655	21,4	952,436	24,999	1711,904	2,9	204,732	204,732	99,729	0	0	0	0	0	0	0
13:23:34	0	1711,904	9,99	9,863	7,897	2,184	2,646	21,1	952,896	24,999	1711,904	3	204,732	204,732	99,729	0	0	0	0	0	0	0
13:23:34	-44,079	1711,463	9,941	9,814	7,897	2,18	2,637	21,1	952,896	24,999	1711,463	3	204,732	204,732	99,729	0	0	0	0	0	0	0
13:23:34	-86,425	1710,599	9,843	9,668	7,897	2,171	2,628	21,1	952,896	24,999	1710,599	3	204,732	204,732	99,729	0	0	0	0	0	0	0
13:23:34	-43,212	1710,167	9,795	9,668	7,897	2,166	2,619	21,1	952,896	24,999	1710,167	3	204,732	204,732	99,729	0	0	0	0	0	0	0
13:23:34	0	1710,167	9,795	9,619	7,897	2,166	2,61	21,1	952,896	24,999	1710,167	3	204,732	204,732	99,729	0	0	0	0	0	0	0
13:23:34	-86,413	1709,303	9,697	9,619	7,897	2,157	2,601	21,1	952,896	24,999	1709,303	3	204,732	204,732	99,729	0	0	0	0	0	0	0
13:23:34	86,413	1710,167	9,795	9,716	7,897	2,166	2,592	21,1	952,896	24,999	1709,304	3	204,732	204,732	99,729	0	0	0	0	0	0	0
13:23:34	-41,711	1709,75	9,843	9,863	7,892	2,162	2,584	21,1	952,896	24,999	1709,304	3	204,732	204,732	99,729	0	0	0	0	0	0	0
13:23:34	129,626	1711,046	9,99	9,863	7,892	2,175	2,576	21,1	952,896	24,999	1709,306	3	204,732	204,732	99,729	0	0	0	0	0	0	0
13:23:34	-129,626	1709,75	9,843	9,668	7,892	2,162	2,568	21,1	952,896	24,999	1709,306	3	204,732	204,732	99,729	0	0	0	0	0	0	0
13:23:34	86,413	1710,614	9,941	9,716	7,892	2,171	2,56	21,1	952,896	24,999	1709,307	3,1	201,349	201,349	99,715	0	0	0	0	0	0	0
13:23:34	0	1710,614	9,941	9,814	7,892	2,171	2,552	21,1	952,896	24,999	1709,309	3,1	201,349	201,349	99,715	0	0	0	0	0	0	0
13:23:34	0	1710,614	9,941	9,863	7,892	2,171	2,545	21,1	952,896	24,999	1709,31	3,1	201,349	201,349	99,715	0	0	0	0	0	0	0
13:23:34	0	1710,614	9,941	9,863	7,892	2,171	2,537	21,1	952,896	24,999	1709,311	3,1	201,349	201,349	99,715	0	0	0	0	0	0	0
13:23:34	0	1710,614	9,941	9,814	7,892	2,171	2,53	21,1	952,896	24,999	1709,313	3,1	201,349	201,349	99,715	0	0	0	0	0	0	0
13:23:34	0	1710,614	9,941	9,863	7,892	2,171	2,523	21,1	952,896	24,999	1709,314	3,1	201,349	201,349	99,715	0	0	0	0	0	0	0
13:23:34	43,212	1711,046	9,99	10,009	7,892	2,175	2,516	21,1	952,896	24,999	1709,316	3,1	201,349	201,349	99,715	0	0	0	0	0	0	0
13:23:34	0	1711,046	9,99	9,961	7,892	2,175	2,51	21,1	952,896	24,999	1709,317	3,1	201,349	201,349	99,715	0	0	0	0	0	0	0
13:23:34	0	1711,046	9,99	9,863	7,892	2,175	2,503	21,1	952,896	24,999	1709,319	3,1	201,349	201,349	99,715	0	0	0	0	0	0	0
13:23:34	0	1711,046	9,99	9,961	7,892	2,175	2,497	21,1	952,896	24,999	1709,321	3,1	201,349	201,349	99,715	0	0	0	0	0	0	0
13:23:34	0	1711,046	9,99	9,961	7,892	2,175	2,49	21,1	952,896	24,999	1709,322	3,1	201,349	201,349	99,715	0	0	0	0	0	0	0
13:23:34	0	1711,046	9,99	9,863	7,892	2,175	2,484	21,1	952,896	24,999	1709,324	3,1	201,349	201,349	99,715	0	0	0	0	0	0	0
13:23:34	0	1711,046	9,99	9,863	7,892	2,175	2,478	21,1	952,896	24,999	1709,326	3,1	201,349	201,349	99,715	0	0	0	0	0	0	0
13:23:34	0	1711,046	9,99	9,961	7,892	2,175	2,472	21,1	952,896	24,999	1709,327	3,1	201,349	201,349	99,715	0	0	0	0	0	0	0
13:23:34	43,212	1711,478	10,039	9,961	7,892	2,18	2,467	21,1	952,896	24,999	1709,329	3,1	201,349	201,349	99,715	0	0	0	0	0	0	0
13:23:34	-43,212	1711,046	9,99	9,863	7,892	2,175	2,461	21,1	952,896	24,999	1709,331	3,1	201,349	201,349	99,715	0	0	0	0	0	0	0
13:23:34	43,212	1711,478	10,039	10,009	7,892	2,18	2,455	21,1	952,896	24,999	1709,333	3,1	201,349	201,349	99,715	0	0	0	0	0	0	0
13:23:34	-43,212	1711,046	9,99	9,961	7,892	2,175	2,45	21,1	952,896	24,999	1709,335	3,1	201,349	201,349	99,715	0	0	0	0	0	0	0
13:23:34	0	1711,046	9,99	9,961	7,892	2,175	2,444	21,1	952,896	24,999	1709,337	3,1	201,349	201,349	99,715	0	0	0	0	0	0	0
13:23:34	43,212	1711,478	10,039	9,961	7,892	2,18	2,439	21,1	952,896	24,999	1709,339	3,1	201,349	201,349	99,715	0	0	0	0	0	0	0
13:23:34	-43,212	1711,046	9,99	9,961	7,892	2,175	2,434	21,1	952,896	24,999	1709,34	3,1	201,349	201,349	99,715	0	0	0	0	0	0	0
13:23:34	129,663	1712,343	10,136	10,058	7,892	2,189	2,429	21,1	952,896	24,999	1709,343	3,1	201,349	201,349	99,715	0	0	0	0	0	0	0
13:23:34	-129,663	1711,046	9,99	9,863	7,892	2,175	2,424	21,1	952,896	24,999	1709,345	3,1	201,349	201,349	99,715	0	0	0	0	0	0	0
13:23:34	-43,212	1710,614	9,941	9,814	7,892	2,171	2,419	21,1	952,896	24,999	1709,346	3,1	201,349	201,349	99,715	0	0	0	0	0	0	0
13:23:34	43,212	1711,046	9,99	10,009	7,892	2,175	2,415	21,1	952,896	24,999	1709,348	3,1	201,349	201,349	99,715	0	0	0	0	0	0	0
13:23:34	0	1711,046	9,99	9,961	7,892	2,175	2,41	21,1	952,896	24,999	1709,35	3,1	201,349	201,349	99,715	0	0	0	0	0	0	0
13:23:34	-43,212	1710,614	9,941	9,863	7,892	2,171	2,405	21,1	952,896	24,999	1709,351	3,1	201,349	201,349	99,715	0	0	0	0	0	0	0
13:23:34	43,212	1711,046	9,99	10,058	7,892	2,175	2,401	21,1	952,896	24,999	1709,353	3,1	201,349	201,349	99,715	0	0	0	0	0	0	0
13:23:34	-43,212	1710,614	9,941	9,961	7,892	2,171	2,396	21,1	952,896	24,999	1709,354	3,1	201,349	201,349	99,715	0	0	0	0	0	0	0
13:23:34	43,212	1711,046	9,99	10,009	7,892	2,175	2,392	21,1	952,896	24,999	1709,355	3,1	201,349	201,349	99,715	0	0	0	0	0	0	0
13:23:34	-43,212	1710,614	9,941	9,863	7,892	2,171	2,387	21,1	952,896	24,999	1709,357	3,1	201,349	201,349	99,715	0	0	0	0	0	0	0
13:23:34	-86,413	1709,75	9,843	9,863	7,892	2,162	2,383	21,1	952,896	24,999	1709,357	3,1	201,349	201,349	99,715	0	0	0	0	0	0	0
13:23:34	86,413	1710,614	9,941	10,009	7,892	2,171	2,379	21,1	952,896	24,999	1709,358	3,1	201,349	201,349	99,715	0	0	0	0	0	0	0
13:23:34	0	1710,614	9,941	9,961	7,892	2,171	2,375	21,1	952,896	24,999	1709,36	3,1	201,349	201,349	99,715	0	0	0	0	0	0	0
13:23:34	0	1710,614	9,941	10,009	7,892	2,171	2,371	21,1	952,896	24,999	1709,361	3,1	201,349	201,349	99,715	0	0	0	0	0	0	0
13:23:34	-86,413	1709,75	9,843	9,961	7,892	2,162	2,367	21,1	952,896	24,999	1709,361	3,1	201,349	201,349	99,715	0	0	0	0	0	0	0
13:23:34	86,413	1710,614	9,941	10,009	7,892	2,171	2,363	21,1	952,896	24,999	1709,363	3,1	201,349	201,349	99,715	0	0	0	0	0	0	0
13:23:34	43,212	1711,046	9,99	9,863	7,892	2,175	2,359	21,1	952,896	24,999	1709,364	3,1	201,349	201,349	99,715	0	0	0	0	0	0	0
13:23:34	129,663	1712,343	10,136	10,009	7,892	2,189	2,356	21,1	952,896	24,999	1709,367	3,1	201,349	201,349	99,715	0	0	0	0	0	0	0
13:23:34	-86,45	1711,478	10,039	9,863	7,892	2,18	2,352	21,1	952,896	24,999	1709,369	3,1	201,349	201,349	99,715	0	0	0	0	0	0	0
13:23:34	0	1711,478	10,039	9,961	7,892	2,18	2,349	21,1	952,896	24,999	1709,371	3,1	201,349	201,349	99,715	0	0	0	0	0	0	0
13:23:34	-43,212	1711,046	9,99	9,716	7,892	2,175	2,346	21,1	952,896	24,999	1709,373	3,1	201,349	201,349	99,715	0	0	0	0	0	0	0
13:23:34	172,888	1712,775	10,185	9,961	7,892	2,193	2,343	21,1	952,896	24,999	1709,376	3,1	201,349	201,349	99,715	0	0	0	0	0	0	0
13:23:34	-129,675	1711,478	10,039	9,961	7,892	2,18	2,339	21,1	952,896	24,999	1709,379	3,1	201,349	201,349	99,715	0	0	0	0	0	0	0
13:23:34	86,45	1712,343	10,136	10,009	7,892	2,189	2,336	21,1	952,896	24,999	1709,382	3,1	201,349	201,349	99,715	0	0	0	0	0	0	0
13:23:34	-86,45	1711,478	10,039	9,863	7,892	2,18	2,333	21,1	952,896	24,999	1709,384	3,1	201,349	201,349	99,715	0	0	0	0	0	0	0
13:23:34	0	1711,478	10,039	9,863	7,892	2,18	2,33	21,1	952,896	24,999	1709,386	3,1	201,349	201,349	99,715	0	0	0	0	0	0	0
13:23:34	86,45	1712,343	10,136	10,058	7,892	2,189	2,328	21,1	952,896	24,999	1709,389	3,1	201,349	201,349	99,715	0	0	0	0	0	0	0
13:23:34	0	1712,343	10,136	10,058	7,892	2,189	2,325	21,1	952,896	24,999	1709,392	3,1	201,349	201,349	99,715	0	0	0	0	0	0	0
13:23:34	0	1712,343	10,136	10,009	7,892	2,189	2,322	21,1	952,896	24,999	1709,395	3,1	201,349	201,349	99,715	0	0	0	0	0	0	0
13:23:34	-86,45	1711,478	10,039	10,009	7,892	2,18	2,319	21,1	952,896	24,999	1709,397	3,1	201,349	201,349	99,715	0	0	0	0	0	0	0
13:23:34	0	1711,478	10,039	10,058	7,892	2,18	2,317	21,1	952,896	24,999	1709,399	3,1	201,349	201,349	99,715	0	0	0	0	0	0	0
13:23:34	0	1711,478	10,039	10,009	7,892	2,18	2,314	21,1	952,896	24,999	1709,401	3,1	201,349	201,349	99,715	0	0	0	0	0	0	0
13:23:34	0	1711,478	10,039	10,058	7,892	2,18	2,311	21,1	952,896	24,999	1709,403	3,1	201,349	201,349	99,715	0	0	0	0	0	0	0
13:23:34	86,45	1712,343	10,136	10,058	7,892	2,189	2,309	21,1	952,896	24,999	1709,406	3,1	201,349	201,349	99,715	0	0	0	0	0	0	0
13:23:34	0	1712,343	10,136	10,156	7,892	2,189	2,307	21,1	952,896	24,999	1709,409	3,1	201,349	201,349	99,715	0	0	0	0	0	0	0
13:23:34	-129,663	1711,046	9,99	9,961	7,892	2,175	2,304	21,1	952,896	24,999	1709,411	3,1	201,349	201,349	99,715	0	0	0	0	0	0	0
13:23:34	43,212	1711,478	10,039	10,009	7,892	2,18	2,302	21,1	952,896	24,999	1709,413	3,1	201,349	201,349	99,715	0	0	0	0	0	0	0
13:23:34	-43,212	1711,046	9,99	9,961	7,892	2,175	2,299	21,1	952,896	24,999	1709,415	3,1	201,349	201,349	99,715	0	0	0	0	0	0	0
13:23:34	0	1711,046	9,99	9,961	7,892	2,175	2,297	21,1	952,896	24,999	1709,416	3,1	201,349	201,349	99,715	0	0	0	0	0	0	0
13:23:34	-43,212	1710,614	9,941	9,961	7,892	2,171	2,294	21,1	952,896	24,999	1709,417	3,1	201,349	201,349	99,715	0	0	0	0	0	0	0
13:23:34	0	1710,614	9,941	9,863	7,892	2,171	2,292	21,1	952,896	24,999	1709,419	3,1	201,349	201,349	99,715	0	0	0	0	0	0	0
13:23:34	43,212	1711,046	9,99	9,961	7,892	2,175	2,289	21,1	952,896	24,999	1709,42	3,1	201,349	201,349	99,715	0	0	0	0	0	0	0
13:23:34	-43,212	1710,614	9,941	9,814	7,892	2,171	2,287	21,1	952,896	24,999	1709,421	3,1	201,349	201,349	99,715	0	0	0	0	0	0	0
13:23:34	0	1710,614	9,941	9,961	7,892	2,171	2,285	21,1	952,896	24,999	1709,423	3,1	201,349	201,349	99,715	0	0	0	0	0	0	0
13:23:34	86,425	1711,478	10,039	10,058	7,892	2,18	2,283	21,1	952,896	24,999	1709,425	3,1	201,349	201,349	99,715	0	0	0	0	0	0	0
13:23:35	-43,212	1711,046	9,99	9,961	7,892	2,175	2,281	21,1	952,896	24,999	1709,426	3,1	201,349	201,349	99,715	0	0	0	0	0	0	0
13:23:35	-43,212	1710,614	9,941	9,863	7,892	2,171	2,279	21,1	952,896	24,999	1709,427	3,1	201,349	201,349	99,715	0	0	0	0	0	0	0
13:23:35	43,212	1711,046	9,99	9,961	7,892	2,175	2,277	21,1	952,896	24,999	1709,429	3,1	201,349	201,349	99,715	0	0	0	0	0	0	0
13:23:35	43,212	1711,478	10,039	10,009	7,892	2,18	2,275	21,1	952,896	24,999	1709,431	3,1	201,349	201,349	99,715	0	0	0	0	0	0	0
13:23:35	0	1711,478	10,039	9,961	7,892	2,18	2,273	21,1	952,896	24,999	1709,433	3,1	201,349	201,349	99,715	0	0	0	0	0	0	0
13:23:35	-43,212	1711,046	9,99	10,009	7,892	2,175	2,271	21,1	952,896	24,999	1709,435	3,1	201,349	201,349	99,715	0	0	0	0	0	0	0
13:23:35	0	1711,046	9,99	10,009	7,892	2,175	2,269	21,1	952,896	24,999	1709,436	3,1	201,349	201,349	99,715	0	0	0	0	0	0	0
13:23:35	129,663	1712,343	10,136	10,156	7,892	2,189	2,267	21,1	952,896	24,999	1709,439	3,1	201,349	201,349	99,715	0	0	0	0	0	0	0
13:23:35	-86,45	1711,478	10,039	10,009	7,892	2,18	2,266	21,1	952,896	24,999	1709,441	3,1	201,349	201,349	99,715	0	0	0	0	0	0	0
13:23:35	86,45	1712,343	10,136	10,058	7,892	2,189	2,264	21,1	952,896	24,999	1709,444	3,1	201,349	201,349	99,715	0	0	0	0	0	0	0
13:23:35	-86,45	1711,478	10,039	10,009	7,892	2,18	2,262	21,1	952,896	24,999	1709,446	3,1	201,349	201,349	99,715	0	0	0	0	0	0	0
13:23:35	0	1711,478	10,039	10,009	7,892	2,18	2,261	21,1	952,896	24,999	1709,448	3,1	201,349	201,349	99,715	0	0	0	0	0	0	0
13:23:35	129,675	1712,775	10,185	10,058	7,892	2,193	2,26	21,1	952,896	24,999	1709,452	3,1	201,349	201,349	99,715	0	0	0	0	0	0	0
13:23:35	-172,888	1711,046	9,99	9,814	7,892	2,175	2,258	21,1	952,896	24,999	1709,453	3,1	201,349	201,349	99,715	0	0	0	0	0	0	0
13:23:35	43,212	1711,478	10,039	9,863	7,892	2,18	2,256	21,1	952,896	24,999	1709,455	3,1	201,349	201,349	99,715	0	0	0	0	0	0	0
13:23:35	86,45	1712,343	10,136	10,009	7,892	2,189	2,255	21,1	952,896	24,999	1709,458	3,1	201,349	201,349	99,715	0	0	0	0	0	0	0
13:23:35	-86,45	1711,478	10,039	9,814	7,892	2,18	2,254	21,1	952,896	24,999	1709,46	3,1	201,349	201,349	99,715	0	0	0	0	0	0	0
13:23:35	0	1711,478	10,039	9,814	7,892	2,18	2,252	21,1	952,896	24,999	1709,462	3,1	201,349	201,349	99,715	0	0	0	0	0	0	0
13:23:35	-86,425	1710,614	9,941	9,668	7,892	2,171	2,251	21,1	952,896	24,999	1709,463	3,1	201,349	201,349	99,715	0	0	0	0	0	0	0
13:23:35	86,425	1711,478	10,039	9,863	7,892	2,18	2,249	21,1	952,896	24,999	1709,465	3,1	201,349	201,349	99,715	0	0	0	0	0	0	0
13:23:35	0	1711,478	10,039	9,814	7,892	2,18	2,248	21,1	952,896	24,999	1709,467	3,1	201,349	201,349	99,715	0	0	0	0	0	0	0
13:23:35	86,45	1712,343	10,136	9,961	7,892	2,189	2,247	21,1	952,896	24,999	1709,47	3,1	201,349	201,349	99,715	0	0	0	0	0	0	0
13:23:35	-172,875	1710,614	9,941	9,814	7,892	2,171	2,245	21,1	952,896	24,999	1709,471	3,1	201,349	201,349	99,715	0	0	0	0	0	0	0
13:23:35	43,212	1711,046	9,99	9,863	7,892	2,175	2,244	21,1	952,896	24,999	1709,473	3,1	201,349	201,349	99,715	0	0	0	0	0	0	0
13:23:35	0	1711,046	9,99	9,961	7,892	2,175	2,242	21	952,436	24,999	1709,474	3,1	201,349	201,349	99,715	0	0	0	0	0	0	0
13:23:35	-42,346	1710,623	9,941	9,814	7,892	2,171	2,241	21	952,436	24,999	1709,475	3,1	201,349	201,349	99,715	0	0	0	0	0	0	0
13:23:35	43,212	1711,055	9,99	9,961	7,892	2,175	2,24	21	952,436	24,999	1709,477	3,1	201,349	201,349	99,715	0	0	0	0	0	0	0
13:23:35	43,225	1711,487	10,039	9,863	7,892	2,18	2,239	21	952,436	24,999	1709,479	3,1	201,349	201,349	99,715	0	0	0	0	0	0	0
13:23:35	0	1711,487	10,039	9,863	7,892	2,18	2,237	21	952,436	24,999	1709,481	3,1	201,349	201,349	99,715	0	0	0	0	0	0	0
13:23:35	-43,225	1711,055	9,99	9,863	7,892	2,175	2,236	21	952,436	24,999	1709,483	3,1	201,349	201,349	99,715	0	0	0	0	0	0	0
13:23:35	43,225	1711,487	10,039	10,009	7,892	2,18	2,235	21	952,436	24,999	1709,485	3,1	201,349	201,349	99,715	0	0	0	0	0	0	0
13:23:35	86,45	1712,351	10,136	10,009	7,892	2,189	2,234	21	952,436	24,999	1709,487	3,1	201,349	201,349	99,715	0	0	0	0	0	0	0
13:23:35	-86,45	1711,487	10,039	9,863	7,892	2,18	2,233	21	952,436	24,999	1709,489	3,1	201,349	201,349	99,715	0	0	0	0	0	0	0
13:23:35	0	1711,487	10,039	9,961	7,892	2,18	2,232	21	952,436	24,999	1709,491	3,1	201,349	201,349	99,715	0	0	0	0	0	0	0
13:23:35	86,45	1712,351	10,136	10,058	7,892	2,189	2,231	21	952,436	24,999	1709,494	3,1	200,798	200,798	99,712	0	0	0	0	0	0	0
13:23:35	-129,675	1711,055	9,99	9,863	7,892	2,175	2,23	21	952,436	24,999	1709,496	3,1	200,798	200,798	99,712	0	0	0	0	0	0	0
13:23:35	129,675	1712,351	10,136	10,009	7,892	2,189	2,229	21	952,436	24,999	1709,499	3,1	200,798	200,798	99,712	0	0	0	0	0	0	0
13:23:35	-86,45	1711,487	10,039	9,961	7,892	2,18	2,228	21	952,436	24,999	1709,501	3,1	200,798	200,798	99,712	0	0	0	0	0	0	0
13:23:35	0	1711,487	10,039	10,009	7,892	2,18	2,227	21	952,436	24,999	1709,503	3,1	200,798	200,798	99,712	0	0	0	0	0	0	0
13:23:35	0	1711,487	10,039	9,961	7,892	2,18	2,226	21	952,436	24,999	1709,505	3,1	200,798	200,798	99,712	0	0	0	0	0	0	0
13:23:35	-43,225	1711,055	9,99	9,961	7,892	2,175	2,225	21	952,436	24,999	1709,506	3,1	200,798	200,798	99,712	0	0	0	0	0	0	0
13:23:35	0	1711,055	9,99	9,863	7,892	2,175	2,224	21	952,436	24,999	1709,508	3,1	200,798	200,798	99,712	0	0	0	0	0	0	0
13:23:35	129,675	1712,351	10,136	9,961	7,892	2,189	2,224	21	952,436	24,999	1709,511	3,1	200,798	200,798	99,712	0	0	0	0	0	0	0
13:23:35	-86,45	1711,487	10,039	9,961	7,892	2,18	2,223	21	952,436	24,999	1709,513	3,1	200,798	200,798	99,712	0	0	0	0	0	0	0
13:23:35	0	1711,487	10,039	9,814	7,892	2,18	2,222	21	952,436	24,999	1709,514	3,1	200,798	200,798	99,712	0	0	0	0	0	0	0
13:23:35	0	1711,487	10,039	9,961	7,892	2,18	2,221	21	952,436	24,999	1709,516	3,1	200,798	200,798	99,712	0	0	0	0	0	0	0
13:23:35	86,45	1712,351	10,136	9,863	7,892	2,189	2,221	21	952,436	24,999	1709,519	3,1	200,798	200,798	99,712	0	0	0	0	0	0	0
13:23:35	-86,45	1711,487	10,039	9,961	7,892	2,18	2,22	21	952,436	24,999	1709,521	3,1	200,798	200,798	99,712	0	0	0	0	0	0	0
13:23:35	0	1711,487	10,039	9,863	7,892	2,18	2,219	21	952,436	24,999	1709,523	3,1	200,798	200,798	99,712	0	0	0	0	0	0	0
13:23:35	0	1711,487	10,039	9,961	7,892	2,18	2,218	21	952,436	24,999	1709,525	3,1	200,798	200,798	99,712	0	0	0	0	0	0	0
13:23:35	-43,225	1711,055	9,99	9,814	7,892	2,175	2,217	21	952,436	24,999	1709,527	3,1	200,798	200,798	99,712	0	0	0	0	0	0	0
13:23:35	129,675	1712,351	10,136	9,863	7,892	2,189	2,217	21	952,436	24,999	1709,53	3,1	200,798	200,798	99,712	0	0	0	0	0	0	0
13:23:35	-86,45	1711,487	10,039	9,961	7,892	2,18	2,216	21	952,436	24,999	1709,532	3,1	200,798	200,798	99,712	0	0	0	0	0	0	0
13:23:35	0	1711,487	10,039	9,863	7,892	2,18	2,215	21	952,436	24,999	1709,534	3,1	200,798	200,798	99,712	0	0	0	0	0	0	0
13:23:35	-86,437	1710,623	9,941	9,716	7,892	2,171	2,215	21	952,436	24,999	1709,535	3,1	200,798	200,798	99,712	0	0	0	0	0	0	0
13:23:35	86,437	1711,487	10,039	9,863	7,892	2,18	2,214	21	952,436	24,999	1709,537	3,1	200,798	200,798	99,712	0	0	0	0	0	0	0
13:23:35	86,45	1712,351	10,136	9,863	7,892	2,189	2,213	21	952,436	24,999	1709,54	3,1	200,798	200,798	99,712	0	0	0	0	0	0	0
13:23:35	-86,45	1711,487	10,039	9,814	7,892	2,18	2,213	21	952,436	24,999	1709,542	3,1	200,798	200,798	99,712	0	0	0	0	0	0	0
13:23:35	86,45	1712,351	10,136	9,961	7,892	2,189	2,212	21	952,436	24,999	1709,545	3,1	200,798	200,798	99,712	0	0	0	0	0	0	0
13:23:35	43,225	1712,784	10,185	10,058	7,892	2,193	2,212	21	952,436	24,999	1709,548	3,1	200,798	200,798	99,712	0	0	0	0	0	0	0
13:23:35	-43,225	1712,351	10,136	9,961	7,892	2,189	2,211	21	952,436	24,999	1709,551	3,1	200,798	200,798	99,712	0	0	0	0	0	0	0
13:23:35	0	1712,351	10,136	9,961	7,892	2,189	2,211	21	952,436	24,999	1709,553	3,1	200,798	200,798	99,712	0	0	0	0	0	0	0
13:23:35	-86,45	1711,487	10,039	9,961	7,892	2,18	2,21	21	952,436	24,999	1709,555	3,1	200,798	200,798	99,712	0	0	0	0	0	0	0
13:23:35	0	1711,487	10,039	9,961	7,892	2,18	2,21	21	952,436	24,999	1709,557	3,1	200,798	200,798	99,712	0	0	0	0	0	0	0
13:23:35	86,45	1712,351	10,136	10,009	7,892	2,189	2,209	21	952,436	24,999	1709,56	3,1	200,798	200,798	99,712	0	0	0	0	0	0	0
13:23:35	-86,45	1711,487	10,039	9,961	7,892	2,18	2,209	21	952,436	24,999	1709,562	3,1	200,798	200,798	99,712	0	0	0	0	0	0	0
13:23:35	86,45	1712,351	10,136	10,009	7,892	2,189	2,208	21	952,436	24,999	1709,565	3,1	200,798	200,798	99,712	0	0	0	0	0	0	0
13:23:35	0	1712,351	10,136	10,009	7,892	2,189	2,208	21	952,436	24,999	1709,568	3,1	200,798	200,798	99,712	0	0	0	0	0	0	0
13:23:35	-86,45	1711,487	10,039	9,961	7,892	2,18	2,207	21	952,436	24,999	1709,57	3,1	200,798	200,798	99,712	0	0	0	0	0	0	0
13:23:35	0	1711,487	10,039	9,863	7,892	2,18	2,207	21	952,436	24,999	1709,572	3,1	200,798	200,798	99,712	0	0	0	0	0	0	0
13:23:35	0	1711,487	10,039	9,961	7,892	2,18	2,206	21	952,436	24,999	1709,574	3,1	200,798	200,798	99,712	0	0	0	0	0	0	0
13:23:35	0	1711,487	10,039	9,961	7,892	2,18	2,206	21	952,436	24,999	1709,575	3,1	200,798	200,798	99,712	0	0	0	0	0	0	0
13:23:35	0	1711,487	10,039	10,009	7,892	2,18	2,205	21	952,436	24,999	1709,577	3,1	200,798	200,798	99,712	0	0	0	0	0	0	0
13:23:35	0	1711,487	10,039	10,009	7,892	2,18	2,205	21	952,436	24,999	1709,579	3,1	200,798	200,798	99,712	0	0	0	0	0	0	0
13:23:35	0	1711,487	10,039	9,863	7,892	2,18	2,204	21	952,436	24,999	1709,581	3,1	200,798	200,798	99,712	0	0	0	0	0	0	0
13:23:35	-43,225	1711,055	9,99	9,814	7,892	2,175	2,204	21	952,436	24,999	1709,583	3,1	200,798	200,798	99,712	0	0	0	0	0	0	0
13:23:35	43,225	1711,487	10,039	9,863	7,892	2,18	2,203	21	952,436	24,999	1709,585	3,1	200,798	200,798	99,712	0	0	0	0	0	0	0
13:23:35	0	1711,487	10,039	9,863	7,892	2,18	2,203	21	952,436	24,999	1709,586	3,1	200,798	200,798	99,712	0	0	0	0	0	0	0
13:23:35	86,45	1712,351	10,136	9,863	7,892	2,189	2,203	21	952,436	24,999	1709,589	3,1	200,798	200,798	99,712	0	0	0	0	0	0	0
13:23:35	-86,45	1711,487	10,039	9,863	7,892	2,18	2,202	21	952,436	24,999	1709,591	3,1	200,798	200,798	99,712	0	0	0	0	0	0	0
13:23:35	86,45	1712,351	10,136	9,961	7,892	2,189	2,202	21	952,436	24,999	1709,594	3,1	200,798	200,798	99,712	0	0	0	0	0	0	0
13:23:35	0	1712,351	10,136	10,009	7,892	2,189	2,202	21	952,436	24,999	1709,597	3,1	200,798	200,798	99,712	0	0	0	0	0	0	0
13:23:35	-86,45	1711,487	10,039	9,961	7,892	2,18	2,201	21	952,436	24,999	1709,599	3,1	200,798	200,798	99,712	0	0	0	0	0	0	0
13:23:35	-43,225	1711,055	9,99	9,961	7,892	2,175	2,201	21	952,436	24,999	1709,6	3,1	200,798	200,798	99,712	0	0	0	0	0	0	0
13:23:35	43,225	1711,487	10,039	10,009	7,892	2,18	2,2	21	952,436	24,999	1709,602	3,1	200,798	200,798	99,712	0	0	0	0	0	0	0
13:23:35	0	1711,487	10,039	10,009	7,892	2,18	2,2	21	952,436	24,999	1709,604	3,1	200,798	200,798	99,712	0	0	0	0	0	0	0
13:23:35	0	1711,487	10,039	10,009	7,892	2,18	2,199	21	952,436	24,999	1709,606	3,1	200,798	200,798	99,712	0	0	0	0	0	0	0
13:23:35	-43,225	1711,055	9,99	10,009	7,892	2,175	2,199	21	952,436	24,999	1709,607	3,1	200,798	200,798	99,712	0	0	0	0	0	0	0
13:23:35	41,723	1711,472	9,941	9,814	7,897	2,18	2,199	21	952,436	24,999	1709,609	3,1	200,798	200,798	99,712	0	0	0	0	0	0	0
13:23:35	-86,437	1710,608	9,843	9,814	7,897	2,171	2,198	21	952,436	24,999	1709,61	3,1	200,798	200,798	99,712	0	0	0	0	0	0	0
13:23:35	44,714	1711,055	9,99	10,009	7,892	2,175	2,198	21	952,436	24,999	1709,611	3,1	200,798	200,798	99,712	0	0	0	0	0	0	0
13:23:35	43,225	1711,487	10,039	10,009	7,892	2,18	2,197	21	952,436	24,999	1709,613	3,1	200,798	200,798	99,712	0	0	0	0	0	0	0
13:23:35	-43,225	1711,055	9,99	9,961	7,892	2,175	2,197	21	952,436	24,999	1709,615	3,1	200,798	200,798	99,712	0	0	0	0	0	0	0
13:23:35	43,225	1711,487	10,039	10,009	7,892	2,18	2,196	21	952,436	24,999	1709,617	3,1	200,798	200,798	99,712	0	0	0	0	0	0	0
13:23:35	-43,225	1711,055	9,99	9,863	7,892	2,175	2,196	21	952,436	24,999	1709,618	3,1	200,798	200,798	99,712	0	0	0	0	0	0	0
13:23:35	0	1711,055	9,99	9,863	7,892	2,175	2,196	21	952,436	24,999	1709,619	3,1	200,798	200,798	99,712	0	0	0	0	0	0	0
13:23:35	0	1711,055	9,99	9,961	7,892	2,175	2,195	21	952,436	24,999	1709,621	3,1	200,798	200,798	99,712	0	0	0	0	0	0	0
13:23:35	0	1711,055	9,99	9,961	7,892	2,175	2,195	21	952,436	24,999	1709,622	3,1	200,798	200,798	99,712	0	0	0	0	0	0	0
13:23:35	43,225	1711,487	10,039	10,009	7,892	2,18	2,195	21	952,436	24,999	1709,624	3,1	200,798	200,798	99,712	0	0	0	0	0	0	0
13:23:35	0	1711,487	10,039	9,961	7,892	2,18	2,194	21	952,436	24,999	1709,626	3,1	200,798	200,798	99,712	0	0	0	0	0	0	0
13:23:36	0	1711,487	10,039	10,009	7,892	2,18	2,194	21	952,436	24,999	1709,628	3,1	200,798	200,798	99,712	0	0	0	0	0	0	0
13:23:36	86,45	1712,351	10,136	10,009	7,892	2,189	2,194	21	952,436	24,999	1709,63	3,1	200,798	200,798	99,712	0	0	0	0	0	0	0
13:23:36	0	1712,351	10,136	9,961	7,892	2,189	2,194	21	952,436	24,999	1709,633	3,1	200,798	200,798	99,712	0	0	0	0	0	0	0
13:23:36	43,225	1712,784	10,185	10,009	7,892	2,193	2,194	21	952,436	24,999	1709,636	3,1	200,798	200,798	99,712	0	0	0	0	0	0	0
13:23:36	-43,225	1712,351	10,136	9,961	7,892	2,189	2,194	21	952,436	24,999	1709,639	3,1	200,798	200,798	99,712	0	0	0	0	0	0	0
13:23:36	0	1712,351	10,136	9,961	7,892	2,189	2,194	21	952,436	24,999	1709,642	3,1	200,798	200,798	99,712	0	0	0	0	0	0	0
13:23:36	43,225	1712,784	10,185	10,058	7,892	2,193	2,194	21	952,436	24,999	1709,645	3,1	200,798	200,798	99,712	0	0	0	0	0	0	0
13:23:36	-43,225	1712,351	10,136	10,009	7,892	2,189	2,193	21	952,436	24,999	1709,648	3,1	200,798	200,798	99,712	0	0	0	0	0	0	0
13:23:36	0	1712,351	10,136	9,961	7,892	2,189	2,193	21	952,436	24,999	1709,65	3,1	200,798	200,798	99,712	0	0	0	0	0	0	0
13:23:36	0	1712,351	10,136	9,961	7,892	2,189	2,193	21	952,436	24,999	1709,653	3,1	200,798	200,798	99,712	0	0	0	0	0	0	0
13:23:36	-86,45	1711,487	10,039	9,863	7,892	2,18	2,193	21	952,436	24,999	1709,655	3,1	200,798	200,798	99,712	0	0	0	0	0	0	0
13:23:36	86,45	1712,351	10,136	9,961	7,892	2,189	2,193	21	952,436	24,999	1709,658	3,1	200,798	200,798	99,712	0	0	0	0	0	0	0
13:23:36	0	1712,351	10,136	10,058	7,892	2,189	2,193	21	952,436	24,999	1709,66	3,1	200,798	200,798	99,712	0	0	0	0	0	0	0
13:23:36	0	1712,351	10,136	9,961	7,892	2,189	2,193	21	952,436	24,999	1709,663	3,1	200,798	200,798	99,712	0	0	0	0	0	0	0
13:23:36	-86,45	1711,487	10,039	9,716	7,892	2,18	2,193	21	952,436	24,999	1709,665	3,1	200,798	200,798	99,712	0	0	0	0	0	0	0
13:23:36	86,45	1712,351	10,136	9,961	7,892	2,189	2,192	21	952,436	24,999	1709,667	3,1	200,798	200,798	99,712	0	0	0	0	0	0	0
13:23:36	0	1712,351	10,136	9,961	7,892	2,189	2,192	21	952,436	24,999	1709,67	3,1	200,798	200,798	99,712	0	0	0	0	0	0	0
13:23:36	0	1712,351	10,136	9,961	7,892	2,189	2,192	21	952,436	24,999	1709,673	3,1	200,798	200,798	99,712	0	0	0	0	0	0	0
13:23:36	0	1712,351	10,136	9,863	7,892	2,189	2,192	21	952,436	24,999	1709,675	3,1	200,798	200,798	99,712	0	0	0	0	0	0	0
13:23:36	0	1712,351	10,136	9,961	7,892	2,189	2,192	21	952,436	24,999	1709,678	3,1	200,798	200,798	99,712	0	0	0	0	0	0	0
13:23:36	-86,45	1711,487	10,039	9,961	7,892	2,18	2,192	21	952,436	24,999	1709,68	3,1	200,798	200,798	99,712	0	0	0	0	0	0	0
13:23:36	0	1711,487	10,039	9,961	7,892	2,18	2,192	21	952,436	24,999	1709,682	3,1	200,798	200,798	99,712	0	0	0	0	0	0	0
13:23:36	-43,225	1711,055	9,99	9,863	7,892	2,175	2,191	21	952,436	24,999	1709,683	3,1	200,798	200,798	99,712	0	0	0	0	0	0	0
13:23:36	0	1711,055	9,99	9,961	7,892	2,175	2,191	21	952,436	24,999	1709,684	3,1	200,798	200,798	99,712	0	0	0	0	0	0	0
13:23:36	-43,212	1710,623	9,941	9,863	7,892	2,171	2,191	21	954,326	24,999	1709,685	3,1	200,798	200,798	99,712	0	0	0	0	0	0	0
13:23:36	39,685	1711,019	9,99	9,863	7,892	2,175	2,19	21	954,326	24,999	1709,687	3,1	200,798	200,798	99,712	0	0	0	0	0	0	0
13:23:36	0	1711,019	9,99	10,009	7,892	2,175	2,19	21	954,326	24,999	1709,688	3,1	200,798	200,798	99,712	0	0	0	0	0	0	0
13:23:36	0	1711,019	9,99	9,961	7,892	2,175	2,19	21	954,326	24,999	1709,689	3,1	200,798	200,798	99,712	0	0	0	0	0	0	0
13:23:36	43,212	1711,452	10,039	9,961	7,892	2,179	2,19	21	954,326	24,999	1709,691	3,1	200,798	200,798	99,712	0	0	0	0	0	0	0
13:23:36	-43,212	1711,019	9,99	10,009	7,892	2,175	2,189	21	954,326	24,999	1709,692	3,1	200,798	200,798	99,712	0	0	0	0	0	0	0
13:23:36	43,212	1711,452	10,039	10,009	7,892	2,179	2,189	21	954,326	24,999	1709,694	3,1	200,798	200,798	99,712	0	0	0	0	0	0	0
13:23:36	-43,212	1711,019	9,99	9,863	7,892	2,175	2,189	21	954,326	24,999	1709,695	3,1	200,798	200,798	99,712	0	0	0	0	0	0	0
13:23:36	43,212	1711,452	10,039	10,009	7,892	2,179	2,189	21	954,326	24,999	1709,697	3,1	200,798	200,798	99,712	0	0	0	0	0	0	0
13:23:36	0	1711,452	10,039	9,863	7,892	2,179	2,188	21	954,326	24,999	1709,699	3,1	200,798	200,798	99,712	0	0	0	0	0	0	0
13:23:36	86,413	1712,316	10,136	10,058	7,892	2,188	2,188	21	954,326	24,999	1709,702	3,1	201,045	201,045	99,713	0	0	0	0	0	0	0
13:23:36	-86,413	1711,452	10,039	10,009	7,892	2,179	2,188	21	954,326	24,999	1709,704	3,1	201,045	201,045	99,713	0	0	0	0	0	0	0
13:23:36	86,413	1712,316	10,136	10,009	7,892	2,188	2,188	21	954,326	24,999	1709,706	3,1	201,045	201,045	99,713	0	0	0	0	0	0	0
13:23:36	-86,413	1711,452	10,039	10,058	7,892	2,179	2,188	21	954,326	24,999	1709,708	3,1	201,045	201,045	99,713	0	0	0	0	0	0	0
13:23:36	0	1711,452	10,039	9,961	7,892	2,179	2,188	21	954,326	24,999	1709,71	3,1	201,045	201,045	99,713	0	0	0	0	0	0	0
13:23:36	-43,212	1711,019	9,99	9,863	7,892	2,175	2,188	21	954,326	24,999	1709,711	3,1	201,045	201,045	99,713	0	0	0	0	0	0	0
13:23:36	0	1711,019	9,99	9,814	7,892	2,175	2,187	21	954,326	24,999	1709,712	3,1	201,045	201,045	99,713	0	0	0	0	0	0	0
13:23:36	129,626	1712,316	10,136	10,009	7,892	2,188	2,187	21	954,326	24,999	1709,715	3,1	201,045	201,045	99,713	0	0	0	0	0	0	0
13:23:36	-129,626	1711,019	9,99	10,009	7,892	2,175	2,187	21	954,326	24,999	1709,716	3,1	201,045	201,045	99,713	0	0	0	0	0	0	0
13:23:36	0	1711,019	9,99	9,863	7,892	2,175	2,187	21	954,326	24,999	1709,718	3,1	201,045	201,045	99,713	0	0	0	0	0	0	0
13:23:36	43,212	1711,452	10,039	9,961	7,892	2,179	2,187	21	954,326	24,999	1709,719	3,1	201,045	201,045	99,713	0	0	0	0	0	0	0
13:23:36	-43,212	1711,019	9,99	9,961	7,892	2,175	2,187	21	954,326	24,999	1709,721	3,1	201,045	201,045	99,713	0	0	0	0	0	0	0
13:23:36	43,212	1711,452	10,039	10,009	7,892	2,179	2,186	21	954,326	24,999	1709,722	3,1	201,045	201,045	99,713	0	0	0	0	0	0	0
13:23:36	-43,212	1711,019	9,99	9,961	7,892	2,175	2,186	21	954,326	24,999	1709,724	3,1	201,045	201,045	99,713	0	0	0	0	0	0	0
13:23:36	0	1711,019	9,99	9,863	7,892	2,175	2,186	21	954,326	24,999	1709,725	3,1	201,045	201,045	99,713	0	0	0	0	0	0	0
13:23:36	0	1711,019	9,99	9,863	7,892	2,175	2,186	21	954,326	24,999	1709,726	3,1	201,045	201,045	99,713	0	0	0	0	0	0	0
13:23:36	0	1711,019	9,99	9,863	7,892	2,175	2,186	21	954,326	24,999	1709,728	3,1	201,045	201,045	99,713	0	0	0	0	0	0	0
13:23:36	0	1711,019	9,99	9,863	7,892	2,175	2,185	21	954,326	24,999	1709,729	3,1	201,045	201,045	99,713	0	0	0	0	0	0	0
13:23:36	43,212	1711,452	10,039	10,058	7,892	2,179	2,185	21	954,326	24,999	1709,731	3,1	201,045	201,045	99,713	0	0	0	0	0	0	0
13:23:36	-43,212	1711,019	9,99	10,009	7,892	2,175	2,185	21	954,326	24,999	1709,732	3,1	201,045	201,045	99,713	0	0	0	0	0	0	0
13:23:36	0	1711,019	9,99	9,961	7,892	2,175	2,185	21	954,326	24,999	1709,733	3,1	201,045	201,045	99,713	0	0	0	0	0	0	0
13:23:36	43,212	1711,452	10,039	10,009	7,892	2,179	2,185	21	954,326	24,999	1709,735	3,1	201,045	201,045	99,713	0	0	0	0	0	0	0
13:23:36	-43,212	1711,019	9,99	9,961	7,892	2,175	2,185	21	954,326	24,999	1709,736	3,1	201,045	201,045	99,713	0	0	0	0	0	0	0
13:23:36	-43,2	1710,587	9,941	9,961	7,892	2,171	2,184	21	954,326	24,999	1709,737	3,1	201,045	201,045	99,713	0	0	0	0	0	0	0
13:23:36	172,827	1712,316	10,136	10,058	7,892	2,188	2,184	21	954,326	24,999	1709,74	3,1	201,045	201,045	99,713	0	0	0	0	0	0	0
13:23:36	-129,626	1711,019	9,99	9,961	7,892	2,175	2,184	21	954,326	24,999	1709,741	3,1	201,045	201,045	99,713	0	0	0	0	0	0	0
13:23:36	43,212	1711,452	10,039	9,961	7,892	2,179	2,184	21	954,326	24,999	1709,743	3,1	201,045	201,045	99,713	0	0	0	0	0	0	0
13:23:36	-43,212	1711,019	9,99	9,961	7,892	2,175	2,184	21	954,326	24,999	1709,744	3,1	201,045	201,045	99,713	0	0	0	0	0	0	0
13:23:36	0	1711,019	9,99	10,009	7,892	2,175	2,184	21	954,326	24,999	1709,745	3,1	201,045	201,045	99,713	0	0	0	0	0	0	0
13:23:36	0	1711,019	9,99	9,961	7,892	2,175	2,184	21	954,326	24,999	1709,746	3,1	201,045	201,045	99,713	0	0	0	0	0	0	0
13:23:36	0	1711,019	9,99	9,961	7,892	2,175	2,183	21	954,326	24,999	1709,748	3,1	201,045	201,045	99,713	0	0	0	0	0	0	0
13:23:36	43,212	1711,452	10,039	10,009	7,892	2,179	2,183	21	954,326	24,999	1709,749	3,1	201,045	201,045	99,713	0	0	0	0	0	0	0
13:23:36	0	1711,452	10,039	10,009	7,892	2,179	2,183	21	954,326	24,999	1709,751	3,1	201,045	201,045	99,713	0	0	0	0	0	0	0
13:23:36	-43,212	1711,019	9,99	9,863	7,892	2,175	2,183	21	954,326	24,999	1709,752	3,1	201,045	201,045	99,713	0	0	0	0	0	0	0
13:23:36	0	1711,019	9,99	9,961	7,892	2,175	2,183	21	954,326	24,999	1709,754	3,1	201,045	201,045	99,713	0	0	0	0	0	0	0
13:23:36	43,212	1711,452	10,039	10,009	7,892	2,179	2,183	21	954,326	24,999	1709,755	3,1	201,045	201,045	99,713	0	0	0	0	0	0	0
13:23:36	0	1711,452	10,039	9,961	7,892	2,179	2,183	21	954,326	24,999	1709,757	3,1	201,045	201,045	99,713	0	0	0	0	0	0	0
13:23:36	-43,212	1711,019	9,99	9,863	7,892	2,175	2,183	21	954,326	24,999	1709,758	3,1	201,045	201,045	99,713	0	0	0	0	0	0	0
13:23:36	-43,2	1710,587	9,941	9,716	7,892	2,171	2,182	21	954,326	24,999	1709,759	3,1	201,045	201,045	99,713	0	0	0	0	0	0	0
13:23:36	43,2	1711,019	9,99	9,863	7,892	2,175	2,182	21	954,326	24,999	1709,76	3,1	201,045	201,045	99,713	0	0	0	0	0	0	0
13:23:36	-43,2	1710,587	9,941	9,814	7,892	2,171	2,182	21	954,326	24,999	1709,761	3,1	201,045	201,045	99,713	0	0	0	0	0	0	0
13:23:36	0	1710,587	9,941	9,863	7,892	2,171	2,182	21	954,326	24,999	1709,762	3,1	201,045	201,045	99,713	0	0	0	0	0	0	0
13:23:36	86,413	1711,452	10,039	10,009	7,892	2,179	2,182	21	954,326	24,999	1709,764	3,1	201,045	201,045	99,713	0	0	0	0	0	0	0
13:23:36	-43,212	1711,019	9,99	9,863	7,892	2,175	2,182	21	954,326	24,999	1709,765	3,1	201,045	201,045	99,713	0	0	0	0	0	0	0
13:23:36	-43,2	1710,587	9,941	9,814	7,892	2,171	2,181	21	954,326	24,999	1709,766	3,1	201,045	201,045	99,713	0	0	0	0	0	0	0
13:23:36	86,413	1711,452	10,039	9,961	7,892	2,179	2,181	21	954,326	24,999	1709,768	3,1	201,045	201,045	99,713	0	0	0	0	0	0	0
13:23:36	0	1711,452	10,039	10,058	7,892	2,179	2,181	21	954,326	24,999	1709,769	3,1	201,045	201,045	99,713	0	0	0	0	0	0	0
13:23:36	-43,212	1711,019	9,99	9,961	7,892	2,175	2,181	21	954,326	24,999	1709,771	3,1	201,045	201,045	99,713	0	0	0	0	0	0	0
13:23:36	0	1711,019	9,99	9,814	7,892	2,175	2,181	21	954,326	24,999	1709,772	3,1	201,045	201,045	99,713	0	0	0	0	0	0	0
13:23:36	43,212	1711,452	10,039	10,009	7,892	2,179	2,181	21	954,326	24,999	1709,774	3,1	201,045	201,045	99,713	0	0	0	0	0	0	0
13:23:36	0	1711,452	10,039	10,009	7,892	2,179	2,181	21	954,326	24,999	1709,775	3,1	201,045	201,045	99,713	0	0	0	0	0	0	0
13:23:36	86,413	1712,316	10,136	10,058	7,892	2,188	2,181	21	954,326	24,999	1709,778	3,1	201,045	201,045	99,713	0	0	0	0	0	0	0
13:23:36	-129,626	1711,019	9,99	9,961	7,892	2,175	2,181	21	954,326	24,999	1709,779	3,1	201,045	201,045	99,713	0	0	0	0	0	0	0
13:23:36	129,626	1712,316	10,136	10,058	7,892	2,188	2,181	21	954,326	24,999	1709,782	3,1	201,045	201,045	99,713	0	0	0	0	0	0	0
13:23:36	-172,827	1710,587	9,941	9,814	7,892	2,171	2,181	21	954,326	24,999	1709,783	3,1	201,045	201,045	99,713	0	0	0	0	0	0	0
13:23:36	86,413	1711,452	10,039	10,009	7,892	2,179	2,181	21	954,326	24,999	1709,784	3,1	201,045	201,045	99,713	0	0	0	0	0	0	0
13:23:36	0	1711,452	10,039	10,009	7,892	2,179	2,181	21	954,326	24,999	1709,786	3,1	201,045	201,045	99,713	0	0	0	0	0	0	0
13:23:36	0	1711,452	10,039	10,009	7,892	2,179	2,181	21	954,326	24,999	1709,788	3,1	201,045	201,045	99,713	0	0	0	0	0	0	0
13:23:36	-43,212	1711,019	9,99	10,009	7,892	2,175	2,181	21	954,326	24,999	1709,789	3,1	201,045	201,045	99,713	0	0	0	0	0	0	0
13:23:36	0	1711,019	9,99	9,863	7,892	2,175	2,181	21	954,326	24,999	1709,79	3,1	201,045	201,045	99,713	0	0	0	0	0	0	0
13:23:36	0	1711,019	9,99	9,863	7,892	2,175	2,181	21	954,326	24,999	1709,791	3,1	201,045	201,045	99,713	0	0	0	0	0	0	0
13:23:36	129,626	1712,316	10,136	10,009	7,892	2,188	2,181	21	954,326	24,999	1709,794	3,1	201,045	201,045	99,713	0	0	0	0	0	0	0
13:23:36	-129,626	1711,019	9,99	9,863	7,892	2,175	2,181	21	954,326	24,999	1709,795	3,1	201,045	201,045	99,713	0	0	0	0	0	0	0
13:23:36	0	1711,019	9,99	9,814	7,892	2,175	2,18	21	954,326	24,999	1709,796	3,1	201,045	201,045	99,713	0	0	0	0	0	0	0
13:23:36	0	1711,019	9,99	9,814	7,892	2,175	2,18	21	954,326	24,999	1709,798	3,1	201,045	201,045	99,713	0	0	0	0	0	0	0
13:23:36	-43,2	1710,587	9,941	9,863	7,892	2,171	2,18	21	954,326	24,999	1709,798	3,1	201,045	201,045	99,713	0	0	0	0	0	0	0
13:23:37	43,2	1711,019	9,99	9,863	7,892	2,175	2,18	21	954,326	24,999	1709,8	3,1	201,045	201,045	99,713	0	0	0	0	0	0	0
13:23:37	0	1711,019	9,99	9,961	7,892	2,175	2,18	21	954,326	24,999	1709,801	3,1	201,045	201,045	99,713	0	0	0	0	0	0	0
13:23:37	0	1711,019	9,99	9,961	7,892	2,175	2,18	21	954,326	24,999	1709,802	3,1	201,045	201,045	99,713	0	0	0	0	0	0	0
13:23:37	-43,2	1710,587	9,941	9,814	7,892	2,171	2,18	21	954,326	24,999	1709,803	3,1	201,045	201,045	99,713	0	0	0	0	0	0	0
13:23:37	86,413	1711,452	10,039	10,058	7,892	2,179	2,18	21	954,326	24,999	1709,805	3,1	201,045	201,045	99,713	0	0	0	0	0	0	0
13:23:37	129,626	1712,748	10,185	10,205	7,892	2,193	2,18	21	954,326	24,999	1709,808	3,1	201,045	201,045	99,713	0	0	0	0	0	0	0
13:23:37	216,113	1714,909	10,429	10,547	7,892	2,215	2,181	21	954,326	24,999	1709,813	3,1	201,045	201,045	99,713	0	0	0	0	0	0	0
13:23:37	346,008	1718,369	10,82	10,937	7,892	2,251	2,182	21	954,326	24,999	1709,821	3,1	201,045	201,045	99,713	0	0	0	0	0	0	0
13:23:37	519,372	1723,563	11,406	11,718	7,892	2,304	2,184	21	954,326	24,999	1709,835	3,1	201,045	201,045	99,713	0	0	0	0	0	0	0
13:23:37	648,352	1730,046	12,041	12,353	7,897	2,371	2,188	21	954,326	24,999	1709,855	3,1	201,045	201,045	99,713	0	0	0	0	0	0	0
13:23:37	861,975	1738,666	12,822	13,33	7,907	2,46	2,193	21	954,326	24,999	1709,884	3,1	201,045	201,045	99,713	0	0	0	0	0	0	0
13:23:37	688,391	1745,55	13,31	13,965	7,921	2,531	2,2	21	954,326	24,999	1709,919	3,1	201,045	201,045	99,713	0	0	0	0	0	0	0
13:23:37	946,264	1755,013	13,994	14,746	7,94	2,629	2,208	21	954,326	24,999	1709,965	3,1	201,045	201,045	99,713	0	0	0	0	0	0	0
13:23:37	859,057	1763,603	14,482	15,429	7,964	2,717	2,218	21	954,326	24,999	1710,018	3,1	201,045	201,045	99,713	0	0	0	0	0	0	0
13:23:37	979,333	1773,397	14,922	15,967	7,997	2,818	2,23	21	954,326	24,999	1710,082	3	201,045	201,045	99,713	0	0	0	0	0	0	0
13:23:37	981,005	1783,207	15,361	16,357	8,031	2,919	2,244	21	954,326	24,999	1710,155	3	201,045	201,045	99,713	0	0	0	0	0	0	0
13:23:37	1021,362	1793,42	15,849	17,09	8,064	3,024	2,259	21	954,326	24,999	1710,238	3	201,045	201,045	99,713	0	0	0	0	0	0	0
13:23:37	1161,523	1805,035	16,582	17,822	8,092	3,144	2,276	21	954,326	24,999	1710,333	3	201,045	201,045	99,713	0	0	0	0	0	0	0
13:23:37	1085,131	1815,887	17,217	18,359	8,121	3,256	2,296	21	954,326	24,999	1710,438	3	201,045	201,045	99,713	0	0	0	0	0	0	0
13:23:37	1264,685	1828,534	17,998	19,238	8,153	3,386	2,317	21	954,326	24,999	1710,556	3	201,045	201,045	99,713	0	0	0	0	0	0	0
13:23:37	1374,902	1842,283	18,974	20,361	8,181	3,528	2,341	21	954,326	24,999	1710,688	3	201,045	201,045	99,713	0	0	0	0	0	0	0
13:23:37	1377,099	1856,054	19,951	21,338	8,209	3,67	2,367	21	954,326	24,999	1710,833	3	201,045	201,045	99,713	0	0	0	0	0	0	0
13:23:37	1211,633	1868,17	20,83	22,021	8,232	3,795	2,395	21	954,326	24,999	1710,991	3	201,045	201,045	99,713	0	0	0	0	0	0	0
13:23:37	1185,815	1880,028	21,611	23,096	8,259	3,917	2,425	21	954,326	24,999	1711,16	3	201,045	201,045	99,713	0	0	0	0	0	0	0
13:23:37	1434,668	1894,375	22,637	23,828	8,287	4,065	2,457	21	952,436	24,999	1711,343	3	201,045	201,045	99,713	0	0	0	0	0	0	0
13:23:37	1102,917	1905,404	23,223	24,316	8,318	4,179	2,491	21	952,436	24,999	1711,537	3	201,045	201,045	99,713	0	0	0	0	0	0	0
13:23:37	1090,063	1916,305	23,808	25	8,35	4,291	2,526	21	952,436	24,999	1711,742	3	201,045	201,045	99,713	0	0	0	0	0	0	0
13:23:37	987,683	1926,181	24,248	25,391	8,382	4,393	2,562	21	952,436	24,999	1711,956	3	201,045	201,045	99,713	0	0	0	0	0	0	0
13:23:37	1059,216	1936,774	24,785	25,83	8,414	4,502	2,6	21	952,436	24,999	1712,181	3	201,045	201,045	99,713	0	0	0	0	0	0	0
13:23:37	1066,125	1947,435	25,42	26,123	8,441	4,612	2,64	21	952,436	24,999	1712,416	3	201,045	201,045	99,713	0	0	0	0	0	0	0
13:23:37	990,856	1957,343	26,006	26,807	8,467	4,714	2,681	21	952,436	24,999	1712,661	3	201,045	201,045	99,713	0	0	0	0	0	0	0
13:23:37	860,485	1965,948	26,494	27,246	8,49	4,803	2,722	21	952,436	24,999	1712,914	3	201,045	201,045	99,713	0	0	0	0	0	0	0
13:23:37	1006,628	1976,015	27,226	27,783	8,508	4,907	2,765	21	952,436	24,999	1713,178	3	201,045	201,045	99,713	0	0	0	0	0	0	0
13:23:37	841,918	1984,434	27,812	28,174	8,525	4,994	2,809	21	952,436	24,999	1713,449	3	201,045	201,045	99,713	0	0	0	0	0	0	0
13:23:37	639,221	1990,826	28,154	28,516	8,543	5,06	2,853	21	952,436	24,999	1713,726	2,9	200,949	200,949	99,713	0	0	0	0	0	0	0
13:23:37	766,638	1998,492	28,691	29,053	8,558	5,139	2,898	21	952,436	24,999	1714,011	2,9	200,949	200,949	99,713	0	0	0	0	0	0	0
13:23:37	496,044	2003,453	28,935	29,102	8,573	5,19	2,943	21	952,436	24,999	1714,3	2,9	200,949	200,949	99,713	0	0	0	0	0	0	0
13:23:37	518,261	2008,635	29,18	29,394	8,59	5,243	2,988	21	952,436	24,999	1714,595	2,9	200,949	200,949	99,713	0	0	0	0	0	0	0
13:23:37	352,111	2012,157	29,277	29,394	8,604	5,279	3,033	21	952,436	24,999	1714,892	2,9	200,949	200,949	99,713	0	0	0	0	0	0	0
13:23:37	374,304	2015,9	29,424	29,59	8,617	5,318	3,078	21	952,436	24,999	1715,193	2,9	200,949	200,949	99,713	0	0	0	0	0	0	0
13:23:37	480,432	2020,704	29,668	29,736	8,632	5,368	3,122	21	952,436	24,999	1715,499	2,9	200,949	200,949	99,713	0	0	0	0	0	0	0
13:23:37	383,178	2024,536	29,912	29,932	8,64	5,407	3,167	21	952,436	24,999	1715,808	2,9	200,949	200,949	99,713	0	0	0	0	0	0	0
13:23:37	315,271	2027,688	30,156	30,225	8,645	5,44	3,212	21	952,436	24,999	1716,119	2,9	200,949	200,949	99,713	0	0	0	0	0	0	0
13:23:37	351,11	2031,2	30,449	30,469	8,65	5,476	3,256	21	952,436	24,999	1716,435	2,9	200,949	200,949	99,713	0	0	0	0	0	0	0
13:23:37	193,505	2033,135	30,644	30,664	8,65	5,496	3,3	21	952,436	24,999	1716,751	2,9	200,949	200,949	99,713	0	0	0	0	0	0	0
13:23:37	259,375	2035,728	30,84	30,762	8,655	5,522	3,344	21	952,436	24,999	1717,07	2,9	200,949	200,949	99,713	0	0	0	0	0	0	0
13:23:37	56,311	2036,291	30,889	30,811	8,655	5,528	3,386	21	952,436	24,999	1717,39	2,9	200,949	200,949	99,713	0	0	0	0	0	0	0
13:23:37	35,815	2036,65	30,84	30,811	8,66	5,532	3,429	21	952,436	24,999	1717,709	2,9	200,949	200,949	99,713	0	0	0	0	0	0	0
13:23:37	45,422	2037,104	30,889	30,957	8,66	5,537	3,47	21	952,436	24,999	1718,028	2,9	200,949	200,949	99,713	0	0	0	0	0	0	0
13:23:37	-136,206	2035,742	30,742	30,811	8,66	5,523	3,51	21	952,436	24,999	1718,346	2,9	200,949	200,949	99,713	0	0	0	0	0	0	0
13:23:37	-136,181	2034,38	30,596	30,469	8,66	5,509	3,549	21	952,436	24,999	1718,662	2,9	200,949	200,949	99,713	0	0	0	0	0	0	0
13:23:37	-181,518	2032,565	30,4	30,42	8,66	5,49	3,587	21	952,436	24,999	1718,976	2,9	200,949	200,949	99,713	0	0	0	0	0	0	0
13:23:37	0	2032,565	30,4	30,322	8,66	5,49	3,625	21	952,436	24,999	1719,289	2,9	200,949	200,949	99,713	0	0	0	0	0	0	0
13:23:37	-307,946	2029,485	30,156	29,98	8,655	5,458	3,661	21	952,436	24,999	1719,6	2,9	200,949	200,949	99,713	0	0	0	0	0	0	0
13:23:37	-10,937	2029,376	30,156	30,273	8,655	5,457	3,696	21	952,436	24,999	1719,909	2,8	200,949	200,949	99,713	0	0	0	0	0	0	0
13:23:37	-90,673	2028,469	30,059	29,98	8,655	5,448	3,73	21	952,436	24,999	1720,218	2,8	200,949	200,949	99,713	0	0	0	0	0	0	0
13:23:37	-77,722	2027,692	30,059	29,98	8,65	5,44	3,764	21	952,436	24,999	1720,526	2,8	200,949	200,949	99,713	0	0	0	0	0	0	0
13:23:37	-135,986	2026,332	29,912	29,932	8,65	5,426	3,796	21	952,436	24,999	1720,831	2,8	200,949	200,949	99,713	0	0	0	0	0	0	0
13:23:37	-169,604	2024,636	29,814	29,785	8,646	5,408	3,828	21	952,436	24,999	1721,135	2,8	200,949	200,949	99,713	0	0	0	0	0	0	0
13:23:37	-12,036	2024,516	29,814	29,785	8,645	5,407	3,859	21	952,436	24,999	1721,439	2,8	200,949	200,949	99,713	0	0	0	0	0	0	0
13:23:37	-77,673	2023,739	29,814	29,736	8,641	5,399	3,889	21	952,436	24,999	1721,741	2,8	200,949	200,949	99,713	0	0	0	0	0	0	0
13:23:37	0	2023,739	29,814	29,687	8,641	5,399	3,919	21	952,436	24,999	1722,043	2,8	200,949	200,949	99,713	0	0	0	0	0	0	0
13:23:37	-148,852	2022,25	29,57	29,394	8,645	5,384	3,947	21	952,436	24,999	1722,343	2,8	200,949	200,949	99,713	0	0	0	0	0	0	0
13:23:37	-90,588	2021,345	29,473	29,346	8,645	5,374	3,975	21	952,436	24,999	1722,642	2,8	200,949	200,949	99,713	0	0	0	0	0	0	0
13:23:37	-122,937	2020,115	29,424	29,346	8,641	5,362	4,003	21	952,436	24,999	1722,94	2,7	200,949	200,949	99,713	0	0	0	0	0	0	0
13:23:37	215,49	2022,27	29,668	29,687	8,64	5,384	4,03	21	952,436	24,999	1723,239	2,7	200,949	200,949	99,713	0	0	0	0	0	0	0
13:23:37	90,625	2023,176	29,766	29,687	8,64	5,393	4,056	21	952,436	24,999	1723,539	2,7	200,949	200,949	99,713	0	0	0	0	0	0	0
13:23:37	45,3	2023,629	29,814	29,736	8,64	5,398	4,083	21	952,436	24,999	1723,839	2,7	200,949	200,949	99,713	0	0	0	0	0	0	0
13:23:37	-66,772	2022,962	29,814	29,785	8,637	5,391	4,108	21	952,436	24,999	1724,138	2,7	200,949	200,949	99,713	0	0	0	0	0	0	0
13:23:37	-135,9	2021,603	29,668	29,736	8,637	5,377	4,133	21	952,436	24,999	1724,435	2,7	200,949	200,949	99,713	0	0	0	0	0	0	0
13:23:37	77,709	2022,38	29,668	29,687	8,641	5,385	4,158	21	952,436	24,999	1724,733	2,7	200,949	200,949	99,713	0	0	0	0	0	0	0
13:23:37	213,598	2024,516	29,814	29,736	8,645	5,407	4,182	21	952,436	24,999	1725,033	2,7	200,949	200,949	99,713	0	0	0	0	0	0	0
13:23:37	-45,324	2024,062	29,766	29,736	8,645	5,402	4,206	21	952,436	24,999	1725,332	2,7	200,949	200,949	99,713	0	0	0	0	0	0	0
13:23:37	135,949	2025,422	29,912	29,932	8,645	5,416	4,23	21	952,436	24,999	1725,632	2,7	200,949	200,949	99,713	0	0	0	0	0	0	0
13:23:37	-90,625	2024,516	29,814	29,883	8,645	5,407	4,253	21	952,436	24,999	1725,931	2,6	200,949	200,949	99,713	0	0	0	0	0	0	0
13:23:37	135,949	2025,875	29,961	29,883	8,645	5,421	4,276	21	952,436	24,999	1726,231	2,6	200,949	200,949	99,713	0	0	0	0	0	0	0
13:23:37	0	2025,875	29,961	29,932	8,645	5,421	4,298	21	952,436	24,999	1726,531	2,6	200,949	200,949	99,713	0	0	0	0	0	0	0
13:23:37	0	2025,875	29,961	29,883	8,645	5,421	4,32	21	952,436	24,999	1726,83	2,6	200,949	200,949	99,713	0	0	0	0	0	0	0
13:23:37	90,661	2026,782	30,059	30,078	8,645	5,43	4,342	21	952,436	24,999	1727,13	2,6	200,949	200,949	99,713	0	0	0	0	0	0	0
13:23:37	0	2026,782	30,059	29,98	8,645	5,43	4,363	21	952,436	24,999	1727,429	2,6	200,949	200,949	99,713	0	0	0	0	0	0	0
13:23:37	12,048	2026,902	30,059	29,932	8,646	5,431	4,384	21	952,436	24,999	1727,729	2,6	200,949	200,949	99,713	0	0	0	0	0	0	0
13:23:37	-135,986	2025,542	29,912	29,785	8,646	5,417	4,405	21	952,436	24,999	1728,027	2,6	200,949	200,949	99,713	0	0	0	0	0	0	0
13:23:37	0	2025,542	29,912	29,98	8,646	5,417	4,424	21	952,436	24,999	1728,324	2,6	200,949	200,949	99,713	0	0	0	0	0	0	0
13:23:37	-12,048	2025,422	29,912	29,932	8,645	5,416	4,444	21	952,436	24,999	1728,621	2,6	200,949	200,949	99,713	0	0	0	0	0	0	0
13:23:37	135,986	2026,782	30,059	30,225	8,645	5,43	4,463	21	952,436	24,999	1728,919	2,5	200,949	200,949	99,713	0	0	0	0	0	0	0
13:23:37	-90,661	2025,875	29,961	29,98	8,645	5,421	4,482	21	952,436	24,999	1729,216	2,5	200,949	200,949	99,713	0	0	0	0	0	0	0
13:23:37	-45,324	2025,422	29,912	29,883	8,645	5,416	4,5	21	952,436	24,999	1729,513	2,5	200,949	200,949	99,713	0	0	0	0	0	0	0
13:23:37	0	2025,422	29,912	29,883	8,645	5,416	4,518	21	952,436	24,999	1729,808	2,5	200,949	200,949	99,713	0	0	0	0	0	0	0
13:23:37	-90,625	2024,516	29,814	29,736	8,645	5,407	4,536	21	952,436	24,999	1730,103	2,5	200,949	200,949	99,713	0	0	0	0	0	0	0
13:23:37	12,036	2024,636	29,814	29,785	8,646	5,408	4,553	21	952,436	24,999	1730,397	2,5	200,949	200,949	99,713	0	0	0	0	0	0	0
13:23:37	123,913	2025,875	29,961	30,127	8,645	5,421	4,57	21	952,436	24,999	1730,693	2,5	200,949	200,949	99,713	0	0	0	0	0	0	0
13:23:37	0	2025,875	29,961	29,98	8,645	5,421	4,587	21	952,436	24,999	1730,988	2,5	200,949	200,949	99,713	0	0	0	0	0	0	0
13:23:37	0	2025,875	29,961	29,932	8,645	5,421	4,603	21	952,436	24,999	1731,283	2,5	200,949	200,949	99,713	0	0	0	0	0	0	0
13:23:37	90,661	2026,782	30,059	30,225	8,645	5,43	4,619	21	952,436	24,999	1731,578	2,5	200,949	200,949	99,713	0	0	0	0	0	0	0
13:23:37	-90,661	2025,875	29,961	29,98	8,645	5,421	4,635	21	952,436	24,999	1731,872	2,4	200,949	200,949	99,713	0	0	0	0	0	0	0
13:23:38	102,709	2026,902	30,059	30,127	8,646	5,431	4,65	21	952,436	24,999	1732,167	2,4	200,949	200,949	99,713	0	0	0	0	0	0	0
13:23:38	-148,034	2025,422	29,912	29,785	8,645	5,416	4,665	21	952,436	24,999	1732,461	2,4	200,949	200,949	99,713	0	0	0	0	0	0	0
13:23:38	45,324	2025,875	29,961	29,883	8,645	5,421	4,68	21	952,436	24,999	1732,754	2,4	200,949	200,949	99,713	0	0	0	0	0	0	0
13:23:38	12,036	2025,996	29,961	29,98	8,646	5,422	4,695	21	952,436	24,999	1733,047	2,4	200,949	200,949	99,713	0	0	0	0	0	0	0
13:23:38	78,625	2026,782	30,059	30,127	8,645	5,43	4,709	21	952,436	24,999	1733,341	2,4	200,949	200,949	99,713	0	0	0	0	0	0	0
13:23:38	-78,625	2025,996	29,961	29,98	8,646	5,422	4,723	21	952,436	24,999	1733,634	2,4	200,949	200,949	99,713	0	0	0	0	0	0	0
13:23:38	-135,949	2024,636	29,814	29,785	8,646	5,408	4,737	21	952,436	24,999	1733,925	2,4	200,949	200,949	99,713	0	0	0	0	0	0	0
13:23:38	123,913	2025,875	29,961	29,932	8,645	5,421	4,75	21	952,436	24,999	1734,217	2,4	200,949	200,949	99,713	0	0	0	0	0	0	0
13:23:38	90,661	2026,782	30,059	30,127	8,645	5,43	4,763	21	952,436	24,999	1734,509	2,4	200,949	200,949	99,713	0	0	0	0	0	0	0
13:23:38	12,048	2026,902	30,059	29,98	8,646	5,431	4,777	21	952,436	24,999	1734,802	2,4	200,949	200,949	99,713	0	0	0	0	0	0	0
13:23:38	0	2026,902	30,059	29,932	8,646	5,431	4,789	21	952,436	24,999	1735,094	2,4	200,949	200,949	99,713	0	0	0	0	0	0	0
13:23:38	45,324	2027,356	30,107	30,273	8,646	5,436	4,802	21	952,436	24,999	1735,386	2,4	200,949	200,949	99,713	0	0	0	0	0	0	0
13:23:38	-135,998	2025,996	29,961	29,98	8,646	5,422	4,814	21	952,436	24,999	1735,677	2,4	200,949	200,949	99,713	0	0	0	0	0	0	0
13:23:38	-45,312	2025,542	29,912	29,785	8,646	5,417	4,826	21	952,436	24,999	1735,967	2,4	200,949	200,949	99,713	0	0	0	0	0	0	0
13:23:38	66,931	2026,212	29,912	29,785	8,65	5,424	4,838	21	952,436	24,999	1736,257	2,4	200,949	200,949	99,713	0	0	0	0	0	0	0
13:23:38	-66,931	2025,542	29,912	29,785	8,646	5,417	4,849	21	952,436	24,999	1736,546	2,4	200,949	200,949	99,713	0	0	0	0	0	0	0
13:23:38	45,312	2025,996	29,961	29,932	8,646	5,422	4,86	21	952,436	24,999	1736,836	2,4	200,949	200,949	99,713	0	0	0	0	0	0	0
13:23:38	-12,036	2025,875	29,961	29,932	8,645	5,421	4,871	21	952,436	24,999	1737,125	2,4	200,949	200,949	99,713	0	0	0	0	0	0	0
13:23:38	0	2025,875	29,961	29,932	8,645	5,421	4,882	21	952,436	24,999	1737,414	2,4	200,949	200,949	99,713	0	0	0	0	0	0	0
13:23:38	102,709	2026,902	30,059	29,932	8,646	5,431	4,893	21	952,436	24,999	1737,703	2,3	200,949	200,949	99,713	0	0	0	0	0	0	0
13:23:38	-23,73	2026,665	29,961	30,078	8,65	5,429	4,903	21	952,436	24,999	1737,992	2,3	200,949	200,949	99,713	0	0	0	0	0	0	0
13:23:38	-123,937	2025,426	29,814	29,736	8,65	5,416	4,913	21	952,436	24,999	1738,279	2,3	200,949	200,949	99,713	0	0	0	0	0	0	0
13:23:38	78,613	2026,212	29,912	29,883	8,65	5,424	4,923	21	952,436	24,999	1738,567	2,3	200,949	200,949	99,713	0	0	0	0	0	0	0
13:23:38	135,974	2027,571	30,059	29,932	8,65	5,438	4,934	21	952,436	24,999	1738,856	2,3	200,949	200,949	99,713	0	0	0	0	0	0	0
13:23:38	-90,649	2026,665	29,961	29,98	8,65	5,429	4,943	21	952,436	24,999	1739,144	2,3	200,949	200,949	99,713	0	0	0	0	0	0	0
13:23:38	23,73	2026,902	30,059	30,127	8,646	5,431	4,953	21	952,436	24,999	1739,432	2,3	200,949	200,949	99,713	0	0	0	0	0	0	0
13:23:38	0	2026,902	30,059	29,932	8,646	5,431	4,962	21	952,436	24,999	1739,719	2,3	200,949	200,949	99,713	0	0	0	0	0	0	0
13:23:38	-12,048	2026,782	30,059	30,225	8,645	5,43	4,971	21	952,436	24,999	1740,006	2,3	200,949	200,949	99,713	0	0	0	0	0	0	0
13:23:38	57,373	2027,356	30,107	30,127	8,646	5,436	4,981	21	952,436	24,999	1740,294	2,3	200,949	200,949	99,713	0	0	0	0	0	0	0
13:23:38	-45,324	2026,902	30,059	29,98	8,646	5,431	4,989	21,4	952,896	24,999	1740,58	2,2	200,949	200,949	99,713	0	0	0	0	0	0	0
13:23:38	-93,64	2025,966	29,961	29,932	8,646	5,422	4,998	21,4	952,896	24,999	1740,866	2,2	200,949	200,949	99,713	0	0	0	0	0	0	0
13:23:38	90,637	2026,872	30,059	30,127	8,646	5,431	5,006	21,4	952,896	24,999	1741,152	2,2	200,949	200,949	99,713	0	0	0	0	0	0	0
13:23:38	-226,574	2024,606	29,814	29,736	8,646	5,408	5,014	21,4	952,896	24,999	1741,435	2,2	200,949	200,949	99,713	0	0	0	0	0	0	0
13:23:38	78,576	2025,392	29,912	29,883	8,645	5,416	5,022	21,4	952,896	24,999	1741,719	2,2	200,949	200,949	99,713	0	0	0	0	0	0	0
13:23:38	-226,538	2023,127	29,668	29,541	8,645	5,393	5,029	21,4	952,896	24,999	1742	2,2	200,949	200,949	99,713	0	0	0	0	0	0	0
13:23:38	226,538	2025,392	29,912	29,736	8,645	5,416	5,037	21,4	952,896	24,999	1742,284	2,2	200,949	200,949	99,713	0	0	0	0	0	0	0
13:23:38	45,336	2025,846	29,961	29,98	8,645	5,421	5,044	21,4	952,896	24,999	1742,567	2,2	200,949	200,949	99,713	0	0	0	0	0	0	0
13:23:38	0	2025,846	29,961	29,932	8,645	5,421	5,052	21,4	952,896	24,999	1742,851	2,2	200,949	200,949	99,713	0	0	0	0	0	0	0
13:23:38	90,625	2026,752	30,059	29,98	8,645	5,43	5,059	21,4	952,896	24,999	1743,135	2,2	200,949	200,949	99,713	0	0	0	0	0	0	0
13:23:38	-135,961	2025,392	29,912	29,736	8,645	5,416	5,066	21,4	952,896	24,999	1743,417	2,1	204,68	204,68	99,728	0	0	0	0	0	0	0
13:23:38	-78,576	2024,606	29,814	29,785	8,646	5,408	5,073	21,4	952,896	24,999	1743,698	2,1	204,68	204,68	99,728	0	0	0	0	0	0	0
13:23:38	0	2024,606	29,814	29,785	8,646	5,408	5,08	21,4	952,896	24,999	1743,979	2,1	204,68	204,68	99,728	0	0	0	0	0	0	0
13:23:38	135,937	2025,966	29,961	29,932	8,646	5,422	5,086	21,4	952,896	24,999	1744,261	2,1	204,68	204,68	99,728	0	0	0	0	0	0	0
13:23:38	0	2025,966	29,961	29,98	8,646	5,422	5,093	21,4	952,896	24,999	1744,543	2,1	204,68	204,68	99,728	0	0	0	0	0	0	0
13:23:38	-45,312	2025,513	29,912	29,785	8,646	5,417	5,099	21,4	952,896	24,999	1744,824	2,1	204,68	204,68	99,728	0	0	0	0	0	0	0
13:23:38	-90,625	2024,606	29,814	29,883	8,646	5,408	5,105	21,4	952,896	24,999	1745,103	2,1	204,68	204,68	99,728	0	0	0	0	0	0	0
13:23:38	135,937	2025,966	29,961	29,883	8,646	5,422	5,111	21,4	952,896	24,999	1745,384	2,1	204,68	204,68	99,728	0	0	0	0	0	0	0
13:23:38	21,606	2026,182	29,912	29,883	8,65	5,424	5,118	21,4	952,896	24,999	1745,665	2,1	204,68	204,68	99,728	0	0	0	0	0	0	0
13:23:38	45,336	2026,635	29,961	29,932	8,65	5,429	5,124	21,4	952,896	24,999	1745,946	2,1	204,68	204,68	99,728	0	0	0	0	0	0	0
13:23:38	23,693	2026,872	30,059	29,98	8,646	5,431	5,13	21,4	952,896	24,999	1746,227	2,1	204,68	204,68	99,728	0	0	0	0	0	0	0
13:23:38	33,3	2027,205	30,107	30,127	8,645	5,435	5,136	21,4	952,896	24,999	1746,508	2,1	204,68	204,68	99,728	0	0	0	0	0	0	0
13:23:38	-181,298	2025,392	29,912	29,785	8,645	5,416	5,141	21,4	952,896	24,999	1746,787	2,1	204,68	204,68	99,728	0	0	0	0	0	0	0
13:23:38	57,36	2025,966	29,961	29,883	8,646	5,422	5,147	21,4	952,896	24,999	1747,066	2,1	204,68	204,68	99,728	0	0	0	0	0	0	0
13:23:38	-295,544	2023,01	29,57	29,59	8,65	5,391	5,151	21,4	952,896	24,999	1747,342	2,1	204,68	204,68	99,728	0	0	0	0	0	0	0
13:23:38	-123,84	2021,772	29,424	29,394	8,65	5,379	5,156	21,4	952,896	24,999	1747,617	2,1	204,68	204,68	99,728	0	0	0	0	0	0	0
13:23:38	122,961	2023,002	29,473	29,443	8,655	5,391	5,161	21,4	952,896	24,999	1747,892	2,1	204,68	204,68	99,728	0	0	0	0	0	0	0
13:23:38	194,116	2024,943	29,766	29,785	8,65	5,411	5,165	21,4	952,896	24,999	1748,169	2,1	204,68	204,68	99,728	0	0	0	0	0	0	0
13:23:38	271,923	2027,662	30,059	29,98	8,65	5,439	5,171	21,4	952,896	24,999	1748,449	2,1	204,68	204,68	99,728	0	0	0	0	0	0	0
13:23:38	-12,048	2027,542	30,059	29,932	8,65	5,438	5,176	21,4	952,896	24,999	1748,728	2,1	204,68	204,68	99,728	0	0	0	0	0	0	0
13:23:38	-66,931	2026,872	30,059	30,078	8,646	5,431	5,181	21,4	952,896	24,999	1749,006	2	204,68	204,68	99,728	0	0	0	0	0	0	0
13:23:38	78,613	2027,658	30,156	30,273	8,645	5,439	5,186	21,4	952,896	24,999	1749,284	2	204,68	204,68	99,728	0	0	0	0	0	0	0
13:23:38	0	2027,658	30,156	30,225	8,645	5,439	5,191	21,4	952,896	24,999	1749,563	2	204,68	204,68	99,728	0	0	0	0	0	0	0
13:23:38	78,991	2028,448	30,156	30,127	8,65	5,447	5,196	21,4	952,896	24,999	1749,842	2	204,68	204,68	99,728	0	0	0	0	0	0	0
13:23:38	-305,224	2025,396	29,814	29,59	8,65	5,416	5,2	21,4	952,896	24,999	1750,117	2	204,68	204,68	99,728	0	0	0	0	0	0	0
13:23:38	0	2025,396	29,814	29,736	8,65	5,416	5,205	21,4	952,896	24,999	1750,392	2	204,68	204,68	99,728	0	0	0	0	0	0	0
13:23:38	-45,324	2024,943	29,766	29,687	8,65	5,411	5,209	21,4	952,896	24,999	1750,667	2	204,68	204,68	99,728	0	0	0	0	0	0	0
13:23:38	45,324	2025,396	29,814	29,736	8,65	5,416	5,213	21,4	952,896	24,999	1750,942	2	204,68	204,68	99,728	0	0	0	0	0	0	0
13:23:38	90,637	2026,302	29,912	29,785	8,65	5,425	5,217	21,4	952,896	24,999	1751,217	2	204,68	204,68	99,728	0	0	0	0	0	0	0
13:23:38	0	2026,302	29,912	29,932	8,65	5,425	5,221	21,4	952,896	24,999	1751,492	2	204,68	204,68	99,728	0	0	0	0	0	0	0
13:23:38	45,312	2026,756	29,961	29,883	8,65	5,43	5,225	21,4	952,896	24,999	1751,767	1,9	204,68	204,68	99,728	0	0	0	0	0	0	0
13:23:38	78,601	2027,542	30,059	30,078	8,65	5,438	5,229	21,4	952,896	24,999	1752,043	1,9	204,68	204,68	99,728	0	0	0	0	0	0	0
13:23:38	-226,586	2025,276	29,814	29,736	8,65	5,415	5,233	21,4	952,896	24,999	1752,316	1,9	204,68	204,68	99,728	0	0	0	0	0	0	0
13:23:38	0	2025,276	29,814	29,785	8,65	5,415	5,236	21,4	952,896	24,999	1752,589	1,9	204,68	204,68	99,728	0	0	0	0	0	0	0
13:23:38	12,036	2025,396	29,814	29,785	8,65	5,416	5,24	21,4	952,896	24,999	1752,862	1,9	204,68	204,68	99,728	0	0	0	0	0	0	0
13:23:38	123,925	2026,635	29,961	29,932	8,65	5,429	5,244	21,4	952,896	24,999	1753,136	1,9	204,68	204,68	99,728	0	0	0	0	0	0	0
13:23:38	-45,336	2026,182	29,912	29,932	8,65	5,424	5,247	21,4	952,896	24,999	1753,409	1,9	204,68	204,68	99,728	0	0	0	0	0	0	0
13:23:38	135,961	2027,542	30,059	30,225	8,65	5,438	5,251	21,4	952,896	24,999	1753,683	1,9	204,68	204,68	99,728	0	0	0	0	0	0	0
13:23:38	-135,961	2026,182	29,912	29,883	8,65	5,424	5,254	21,4	952,896	24,999	1753,955	1,9	204,68	204,68	99,728	0	0	0	0	0	0	0
13:23:38	0	2026,182	29,912	29,883	8,65	5,424	5,258	21,4	952,896	24,999	1754,227	1,9	204,68	204,68	99,728	0	0	0	0	0	0	0
13:23:38	45,336	2026,635	29,961	29,932	8,65	5,429	5,261	21,4	952,896	24,999	1754,5	1,8	204,68	204,68	99,728	0	0	0	0	0	0	0
13:23:38	90,625	2027,542	30,059	30,078	8,65	5,438	5,265	21,4	952,896	24,999	1754,773	1,8	204,68	204,68	99,728	0	0	0	0	0	0	0
13:23:38	-90,625	2026,635	29,961	29,98	8,65	5,429	5,268	21,4	952,896	24,999	1755,044	1,8	204,68	204,68	99,728	0	0	0	0	0	0	0
13:23:38	-45,336	2026,182	29,912	29,883	8,65	5,424	5,271	21,4	952,896	24,999	1755,316	1,8	204,68	204,68	99,728	0	0	0	0	0	0	0
13:23:38	12,048	2026,302	29,912	29,785	8,65	5,425	5,274	21,4	952,896	24,999	1755,587	1,8	204,68	204,68	99,728	0	0	0	0	0	0	0
13:23:38	-102,673	2025,276	29,814	29,687	8,65	5,415	5,277	21,4	952,896	24,999	1755,856	1,8	204,68	204,68	99,728	0	0	0	0	0	0	0
13:23:38	0	2025,276	29,814	29,883	8,65	5,415	5,279	21,4	952,896	24,999	1756,126	1,8	204,68	204,68	99,728	0	0	0	0	0	0	0
13:23:38	147,985	2026,756	29,961	29,883	8,65	5,43	5,282	21,4	952,896	24,999	1756,396	1,8	204,68	204,68	99,728	0	0	0	0	0	0	0
13:23:38	-57,36	2026,182	29,912	29,785	8,65	5,424	5,285	21,4	952,896	24,999	1756,666	1,8	204,68	204,68	99,728	0	0	0	0	0	0	0
13:23:38	12,048	2026,302	29,912	29,785	8,65	5,425	5,288	21,4	952,896	24,999	1756,936	1,8	204,68	204,68	99,728	0	0	0	0	0	0	0
13:23:38	33,288	2026,635	29,961	29,98	8,65	5,429	5,291	21,4	952,896	24,999	1757,205	1,8	204,68	204,68	99,728	0	0	0	0	0	0	0
13:23:38	-33,288	2026,302	29,912	29,785	8,65	5,425	5,293	21,4	952,896	24,999	1757,475	1,8	204,68	204,68	99,728	0	0	0	0	0	0	0
13:23:38	123,913	2027,542	30,059	29,98	8,65	5,438	5,296	21,4	952,896	24,999	1757,745	1,8	204,68	204,68	99,728	0	0	0	0	0	0	0
13:23:38	-135,961	2026,182	29,912	29,932	8,65	5,424	5,299	21,4	952,896	24,999	1758,013	1,8	204,68	204,68	99,728	0	0	0	0	0	0	0
13:23:38	12,048	2026,302	29,912	29,932	8,65	5,425	5,301	21,4	952,896	24,999	1758,281	1,8	204,68	204,68	99,728	0	0	0	0	0	0	0
13:23:38	-12,048	2026,182	29,912	29,785	8,65	5,424	5,303	21,4	952,896	24,999	1758,549	1,8	204,68	204,68	99,728	0	0	0	0	0	0	0
13:23:38	57,36	2026,756	29,961	29,785	8,65	5,43	5,306	21,4	952,896	24,999	1758,817	1,8	204,68	204,68	99,728	0	0	0	0	0	0	0
13:23:38	-12,023	2026,635	29,961	29,932	8,65	5,429	5,308	21,4	952,896	24,999	1759,085	1,8	204,68	204,68	99,728	0	0	0	0	0	0	0
13:23:38	-135,961	2025,276	29,814	29,736	8,65	5,415	5,31	21,4	952,896	24,999	1759,351	1,8	204,68	204,68	99,728	0	0	0	0	0	0	0
13:23:38	102,673	2026,302	29,912	29,883	8,65	5,425	5,313	21,4	952,896	24,999	1759,618	1,8	204,68	204,68	99,728	0	0	0	0	0	0	0
13:23:38	0	2026,302	29,912	29,883	8,65	5,425	5,315	21,4	952,896	24,999	1759,885	1,7	204,68	204,68	99,728	0	0	0	0	0	0	0
13:23:38	-12,048	2026,182	29,912	29,932	8,65	5,424	5,317	21,4	952,896	24,999	1760,151	1,7	204,68	204,68	99,728	0	0	0	0	0	0	0
13:23:39	-90,625	2025,276	29,814	29,736	8,65	5,415	5,319	21,4	952,896	24,999	1760,416	1,7	204,68	204,68	99,728	0	0	0	0	0	0	0
13:23:39	147,985	2026,756	29,961	29,932	8,65	5,43	5,321	21,4	952,896	24,999	1760,683	1,7	204,68	204,68	99,728	0	0	0	0	0	0	0
13:23:39	-12,023	2026,635	29,961	29,883	8,65	5,429	5,323	21,4	952,896	24,999	1760,948	1,7	204,68	204,68	99,728	0	0	0	0	0	0	0
13:23:39	0	2026,635	29,961	29,785	8,65	5,429	5,325	21,4	952,896	24,999	1761,214	1,7	204,68	204,68	99,728	0	0	0	0	0	0	0
13:23:39	0	2026,635	29,961	29,785	8,65	5,429	5,327	21,4	952,896	24,999	1761,479	1,7	204,68	204,68	99,728	0	0	0	0	0	0	0
13:23:39	102,673	2027,662	30,059	30,078	8,65	5,439	5,33	21,4	952,896	24,999	1761,746	1,7	204,68	204,68	99,728	0	0	0	0	0	0	0
13:23:39	-238,635	2025,276	29,814	29,736	8,65	5,415	5,331	21,4	952,896	24,999	1762,009	1,7	204,68	204,68	99,728	0	0	0	0	0	0	0
13:23:39	147,985	2026,756	29,961	29,736	8,65	5,43	5,333	21,4	952,896	24,999	1762,274	1,7	204,68	204,68	99,728	0	0	0	0	0	0	0
13:23:39	-283,911	2023,916	29,668	29,687	8,65	5,401	5,334	21,4	952,896	24,999	1762,535	1,6	204,68	204,68	99,728	0	0	0	0	0	0	0
13:23:39	-452,856	2019,388	29,18	29,004	8,65	5,354	5,335	21,4	952,896	24,999	1762,792	1,6	204,68	204,68	99,728	0	0	0	0	0	0	0
13:23:39	-757,446	2011,813	28,447	27,783	8,645	5,276	5,334	21,4	952,896	24,999	1763,041	1,6	204,68	204,68	99,728	0	0	0	0	0	0	0
13:23:39	-1205,92	1999,754	27,324	26,367	8,636	5,152	5,33	21,4	952,896	24,999	1763,278	1,6	204,68	204,68	99,728	0	0	0	0	0	0	0
13:23:39	-1065,441	1989,1	26,543	25,244	8,617	5,042	5,324	21,4	952,896	24,999	1763,504	1,6	204,68	204,68	99,728	0	0	0	0	0	0	0
13:23:39	-967,761	1979,422	26,006	24,463	8,59	4,942	5,317	21,4	952,896	24,999	1763,72	1,6	204,68	204,68	99,728	0	0	0	0	0	0	0
13:23:39	-1182,861	1967,594	25,42	23,486	8,554	4,82	5,307	21,4	952,896	24,999	1763,924	1,6	204,68	204,68	99,728	0	0	0	0	0	0	0
13:23:39	-1121,386	1956,38	24,932	22,949	8,517	4,704	5,295	21,4	952,896	24,999	1764,116	1,6	204,68	204,68	99,728	0	0	0	0	0	0	0
13:23:39	-1133,081	1945,049	24,541	21,826	8,473	4,588	5,282	21,4	952,896	24,999	1764,297	1,6	204,68	204,68	99,728	0	0	0	0	0	0	0
13:23:39	-1579,406	1929,255	23,613	20,947	8,432	4,425	5,265	21,4	952,896	24,999	1764,462	1,6	204,68	204,68	99,728	0	0	0	0	0	0	0
13:23:39	-1025,146	1919,003	23,223	20,703	8,395	4,319	5,246	21,4	952,896	24,999	1764,616	1,6	204,68	204,68	99,728	0	0	0	0	0	0	0
13:23:39	-1142,907	1907,574	22,637	20,556	8,361	4,201	5,226	21,4	952,896	24,999	1764,759	1,6	204,68	204,68	99,728	0	0	0	0	0	0	0
13:23:39	-1770,166	1889,873	21,269	19,336	8,331	4,019	5,202	21,4	952,896	24,999	1764,885	1,6	204,68	204,68	99,728	0	0	0	0	0	0	0
13:23:39	-961,425	1880,258	20,732	18,799	8,305	3,92	5,177	21,4	952,896	24,999	1765	1,6	204,68	204,68	99,728	0	0	0	0	0	0	0
13:23:39	-1698,352	1863,275	19,463	17,822	8,274	3,745	5,149	21,4	952,896	24,999	1765,098	1,6	204,68	204,68	99,728	0	0	0	0	0	0	0
13:23:39	-1254,98	1850,725	18,633	16,699	8,245	3,615	5,119	21,4	952,896	24,999	1765,184	1,6	204,68	204,68	99,728	0	0	0	0	0	0	0
13:23:39	-1303,942	1837,686	17,803	16,064	8,214	3,481	5,087	21,4	952,896	24,999	1765,256	1,6	204,68	204,68	99,728	0	0	0	0	0	0	0
13:23:39	-871,362	1828,972	17,412	15,527	8,185	3,391	5,053	21,4	952,896	24,999	1765,32	1,6	204,68	204,68	99,728	0	0	0	0	0	0	0
13:23:39	-1105,322	1817,919	16,728	15,185	8,157	3,277	5,019	21,4	952,896	24,999	1765,373	1,6	204,68	204,68	99,728	0	0	0	0	0	0	0
13:23:39	-754,016	1810,379	16,435	15,088	8,13	3,199	4,983	21,4	952,896	24,999	1765,418	1,6	204,68	204,68	99,728	0	0	0	0	0	0	0
13:23:39	-1021,069	1800,168	15,752	14,795	8,107	3,094	4,946	21,4	952,896	24,999	1765,452	1,5	204,68	204,68	99,728	0	0	0	0	0	0	0
13:23:39	-1044,775	1789,72	14,97	13,769	8,087	2,986	4,907	21,4	952,896	24,999	1765,476	1,5	204,68	204,68	99,728	0	0	0	0	0	0	0
13:23:39	-860,07	1781,119	14,287	13,232	8,073	2,898	4,868	21,4	952,896	24,999	1765,492	1,5	204,68	204,68	99,728	0	0	0	0	0	0	0
13:23:39	-816,467	1772,955	13,652	12,89	8,059	2,813	4,828	21,4	952,896	24,999	1765,5	1,5	204,68	204,68	99,728	0	0	0	0	0	0	0
13:23:39	-602,978	1766,925	13,164	12,646	8,049	2,751	4,787	21,4	952,896	24,999	1765,501	1,5	204,68	204,68	99,728	0	0	0	0	0	0	0
13:23:39	-551,513	1761,41	12,822	12,256	8,036	2,694	4,746	21,4	952,896	24,999	1761,41	1,5	204,68	204,68	99,728	0	0	0	0	0	0	0
13:23:39	-429,101	1757,119	12,627	12,109	8,021	2,65	4,705	21,4	952,896	24,999	1757,119	1,5	204,68	204,68	99,728	0	0	0	0	0	0	0
13:23:39	-380,151	1753,317	12,48	12,158	8,007	2,611	4,664	21,4	952,896	24,999	1753,317	1,5	204,68	204,68	99,728	0	0	0	0	0	0	0
13:23:39	-123,278	1752,085	12,529	12,451	7,997	2,598	4,623	21,4	952,896	24,999	1752,085	1,5	204,68	204,68	99,728	0	0	0	0	0	0	0
13:23:39	-160,546	1750,479	12,627	12,5	7,983	2,582	4,583	21,4	952,896	24,999	1750,479	1,5	204,68	204,68	99,728	0	0	0	0	0	0	0
13:23:39	-255,834	1747,921	12,529	12,451	7,974	2,555	4,544	21,4	952,896	24,999	1747,921	2	204,831	204,831	99,729	0	0	0	0	0	0	0
13:23:39	-173,852	1746,182	12,334	12,256	7,974	2,537	4,504	21,4	952,896	24,999	1746,182	2	204,831	204,831	99,729	0	0	0	0	0	0	0
13:23:39	-260,681	1743,575	12,041	11,914	7,974	2,511	4,465	21,4	952,896	24,999	1743,575	2	204,831	204,831	99,729	0	0	0	0	0	0	0
13:23:39	-86,865	1742,707	11,943	11,767	7,974	2,502	4,427	21,4	952,896	24,999	1742,707	2	204,831	204,831	99,729	0	0	0	0	0	0	0
13:23:39	-173,669	1740,97	11,748	11,718	7,974	2,484	4,389	21,4	952,896	24,999	1740,97	2	204,831	204,831	99,729	0	0	0	0	0	0	0
13:23:39	-86,84	1740,102	11,65	11,523	7,974	2,475	4,351	21,4	952,896	24,999	1740,102	2	204,831	204,831	99,729	0	0	0	0	0	0	0
13:23:39	-43,395	1739,668	11,601	11,523	7,974	2,47	4,314	21,4	952,896	24,999	1739,668	2	204,831	204,831	99,729	0	0	0	0	0	0	0
13:23:39	-172,912	1737,939	11,504	11,377	7,969	2,452	4,278	21,4	952,896	24,999	1737,939	2	204,831	204,831	99,729	0	0	0	0	0	0	0
13:23:39	0	1737,939	11,504	11,425	7,969	2,452	4,242	21,4	952,896	24,999	1737,939	2	204,831	204,831	99,729	0	0	0	0	0	0	0
13:23:39	0	1737,939	11,504	11,377	7,969	2,452	4,207	21,4	952,896	24,999	1737,939	2	204,831	204,831	99,729	0	0	0	0	0	0	0
13:23:39	-86,779	1737,071	11,406	11,279	7,969	2,444	4,172	21,4	952,896	24,999	1737,071	2,3	204,831	204,831	99,729	0	0	0	0	0	0	0
13:23:39	0	1737,071	11,406	11,23	7,969	2,444	4,138	21,4	952,896	24,999	1737,071	2,3	204,831	204,831	99,729	0	0	0	0	0	0	0
13:23:39	-169,519	1735,376	11,308	11,23	7,964	2,426	4,105	21,4	952,896	24,999	1735,376	2,3	204,831	204,831	99,729	0	0	0	0	0	0	0
13:23:39	86,755	1736,243	11,406	11,23	7,964	2,435	4,072	21,4	952,896	24,999	1735,376	2,3	204,831	204,831	99,729	0	0	0	0	0	0	0
13:23:39	0	1736,243	11,406	11,23	7,964	2,435	4,04	21,4	952,896	24,999	1735,377	2,3	204,831	204,831	99,729	0	0	0	0	0	0	0
13:23:39	-130,126	1734,942	11,259	11,23	7,964	2,422	4,008	21,4	952,896	24,999	1734,942	2,3	204,831	204,831	99,729	0	0	0	0	0	0	0
13:23:39	-3,161	1734,91	11,259	11,181	7,964	2,421	3,977	21,4	952,896	24,999	1734,91	2,3	204,831	204,831	99,729	0	0	0	0	0	0	0
13:23:39	-83,801	1734,072	11,259	11,181	7,959	2,413	3,946	21,4	952,896	24,999	1734,072	2,3	204,831	204,831	99,729	0	0	0	0	0	0	0
13:23:39	43,371	1734,506	11,308	11,23	7,959	2,417	3,916	21,4	952,896	24,999	1734,073	2,3	204,831	204,831	99,729	0	0	0	0	0	0	0
13:23:39	0	1734,506	11,308	11,23	7,959	2,417	3,887	21,4	952,896	24,999	1734,073	2,3	204,831	204,831	99,729	0	0	0	0	0	0	0
13:23:39	-82,751	1733,678	11,308	11,23	7,955	2,409	3,858	21,4	952,896	24,999	1733,678	2,4	204,831	204,831	99,729	0	0	0	0	0	0	0
13:23:39	-43,359	1733,245	11,259	11,23	7,955	2,404	3,829	21,4	952,896	24,999	1733,245	2,4	204,831	204,831	99,729	0	0	0	0	0	0	0
13:23:39	-86,718	1732,378	11,162	11,181	7,955	2,395	3,801	21,4	952,896	24,999	1732,378	2,4	204,831	204,831	99,729	0	0	0	0	0	0	0
13:23:39	-82,751	1731,55	11,162	11,084	7,95	2,387	3,774	21,4	952,896	24,999	1731,55	2,4	204,831	204,831	99,729	0	0	0	0	0	0	0
13:23:39	-130,029	1730,25	11,015	11,035	7,95	2,373	3,746	21,4	952,896	24,999	1730,25	2,4	204,831	204,831	99,729	0	0	0	0	0	0	0
13:23:39	-86,669	1729,383	10,918	10,888	7,95	2,364	3,719	21,4	952,896	24,999	1729,383	2,4	204,831	204,831	99,729	0	0	0	0	0	0	0
13:23:39	0	1729,383	10,918	10,888	7,95	2,364	3,692	21,4	952,896	24,999	1729,383	2,4	204,831	204,831	99,729	0	0	0	0	0	0	0
13:23:39	-86,657	1728,517	10,82	10,84	7,95	2,355	3,666	21,4	952,896	24,999	1728,517	2,4	204,831	204,831	99,729	0	0	0	0	0	0	0
13:23:39	-129,968	1727,217	10,673	10,693	7,95	2,342	3,64	21,4	952,896	24,999	1727,217	2,4	204,831	204,831	99,729	0	0	0	0	0	0	0
13:23:39	2,88	1727,246	10,771	10,693	7,945	2,342	3,615	21,4	952,896	24,999	1727,217	2,4	204,831	204,831	99,729	0	0	0	0	0	0	0
13:23:39	-88,745	1726,358	10,673	10,693	7,945	2,333	3,59	21,4	952,896	24,999	1726,358	2,6	204,831	204,831	99,729	0	0	0	0	0	0	0
13:23:39	-83,764	1725,521	10,673	10,693	7,94	2,324	3,565	21,4	952,896	24,999	1725,521	2,6	204,831	204,831	99,729	0	0	0	0	0	0	0
13:23:39	-83,752	1724,683	10,673	10,693	7,935	2,316	3,54	21,4	952,896	24,999	1724,683	2,6	204,831	204,831	99,729	0	0	0	0	0	0	0
13:23:39	86,633	1725,549	10,771	10,742	7,935	2,325	3,517	21,4	952,896	24,999	1724,684	2,6	204,831	204,831	99,729	0	0	0	0	0	0	0
13:23:39	-170,373	1723,846	10,673	10,693	7,931	2,307	3,493	21,4	952,896	24,999	1723,846	2,6	204,831	204,831	99,729	0	0	0	0	0	0	0
13:23:39	0	1723,846	10,673	10,595	7,931	2,307	3,47	21,4	952,896	24,999	1723,846	2,6	204,831	204,831	99,729	0	0	0	0	0	0	0
13:23:39	86,621	1724,712	10,771	10,595	7,931	2,316	3,447	21,4	952,896	24,999	1723,847	2,6	204,831	204,831	99,729	0	0	0	0	0	0	0
13:23:39	-82,714	1723,885	10,771	10,595	7,926	2,308	3,425	21,4	952,896	24,999	1723,847	2,6	204,831	204,831	99,729	0	0	0	0	0	0	0
13:23:39	-86,608	1723,019	10,673	10,595	7,926	2,299	3,403	21,4	952,896	24,999	1723,019	2,6	204,831	204,831	99,729	0	0	0	0	0	0	0
13:23:39	-43,286	1722,586	10,625	10,547	7,926	2,294	3,381	21,4	952,896	24,999	1722,586	2,6	204,831	204,831	99,729	0	0	0	0	0	0	0
13:23:39	0	1722,586	10,625	10,498	7,926	2,294	3,36	21,4	952,896	24,999	1722,586	2,7	204,831	204,831	99,729	0	0	0	0	0	0	0
13:23:39	-86,572	1721,72	10,527	10,4	7,926	2,285	3,338	21,4	952,896	24,999	1721,72	2,7	204,831	204,831	99,729	0	0	0	0	0	0	0
13:23:39	-86,56	1720,854	10,429	10,351	7,926	2,276	3,318	21,4	952,896	24,999	1720,854	2,7	204,831	204,831	99,729	0	0	0	0	0	0	0
13:23:39	43,273	1721,287	10,478	10,351	7,926	2,281	3,297	21,4	952,896	24,999	1720,855	2,7	204,831	204,831	99,729	0	0	0	0	0	0	0
13:23:39	-128,247	1720,005	10,429	10,351	7,921	2,268	3,277	21,4	952,896	24,999	1720,005	2,7	204,831	204,831	99,729	0	0	0	0	0	0	0
13:23:39	43,273	1720,437	10,478	10,302	7,921	2,272	3,257	21,4	952,896	24,999	1720,005	2,7	204,831	204,831	99,729	0	0	0	0	0	0	0
13:23:39	-129,809	1719,139	10,332	10,351	7,921	2,259	3,238	21,4	952,896	24,999	1719,139	2,7	204,831	204,831	99,729	0	0	0	0	0	0	0
13:23:39	1,745	1719,157	10,429	10,4	7,916	2,259	3,219	21,4	952,896	24,999	1719,139	2,7	204,831	204,831	99,729	0	0	0	0	0	0	0
13:23:39	43,273	1719,59	10,478	10,4	7,916	2,263	3,2	21,4	952,896	24,999	1719,14	2,7	204,831	204,831	99,729	0	0	0	0	0	0	0
13:23:39	-43,273	1719,157	10,429	10,351	7,916	2,259	3,181	21,4	952,896	24,999	1719,14	2,7	204,831	204,831	99,729	0	0	0	0	0	0	0
13:23:39	-85,461	1718,302	10,332	10,205	7,916	2,25	3,163	21,4	952,896	24,999	1718,302	2,8	204,831	204,831	99,729	0	0	0	0	0	0	0
13:23:39	-1,062	1718,292	10,332	10,302	7,916	2,25	3,145	21,4	952,896	24,999	1718,292	2,8	204,831	204,831	99,729	0	0	0	0	0	0	0
13:23:39	-43,261	1717,859	10,283	10,205	7,916	2,245	3,128	21,4	952,896	24,999	1717,859	2,8	204,831	204,831	99,729	0	0	0	0	0	0	0
13:23:39	43,261	1718,292	10,332	10,205	7,916	2,25	3,11	21,4	952,896	24,999	1717,859	2,8	204,831	204,831	99,729	0	0	0	0	0	0	0
13:23:39	-42,199	1717,87	10,283	10,058	7,916	2,246	3,093	21,4	952,896	24,999	1717,859	2,8	204,831	204,831	99,729	0	0	0	0	0	0	0
13:23:39	-87,573	1716,994	10,185	10,205	7,916	2,237	3,077	21,4	952,896	24,999	1716,994	2,8	204,831	204,831	99,729	0	0	0	0	0	0	0
13:23:39	1,074	1717,005	10,185	10,205	7,916	2,237	3,06	21,4	952,896	24,999	1716,994	2,8	204,831	204,831	99,729	0	0	0	0	0	0	0
13:23:39	-43,249	1716,572	10,136	10,009	7,916	2,232	3,044	21,4	952,896	24,999	1716,572	2,8	204,831	204,831	99,729	0	0	0	0	0	0	0
13:23:39	42,175	1716,994	10,185	10,058	7,916	2,237	3,028	21,4	952,896	24,999	1716,572	2,8	204,831	204,831	99,729	0	0	0	0	0	0	0
13:23:39	0	1716,994	10,185	10,058	7,916	2,237	3,013	21,4	952,896	24,999	1716,573	2,8	204,831	204,831	99,729	0	0	0	0	0	0	0
13:23:39	-84,753	1716,146	10,185	10,058	7,912	2,228	2,997	21,4	952,896	24,999	1716,146	2,9	204,831	204,831	99,729	0	0	0	0	0	0	0
13:23:39	-43,237	1715,714	10,136	10,009	7,912	2,223	2,982	21,4	952,896	24,999	1715,714	2,9	204,831	204,831	99,729	0	0	0	0	0	0	0
13:23:39	0	1715,714	10,136	10,058	7,912	2,223	2,967	21,4	952,896	24,999	1715,714	2,9	204,831	204,831	99,729	0	0	0	0	0	0	0
13:23:39	43,237	1716,146	10,185	10,058	7,912	2,228	2,953	21,4	952,896	24,999	1715,714	2,9	204,831	204,831	99,729	0	0	0	0	0	0	0
13:23:39	-129,724	1714,849	10,039	10,009	7,912	2,214	2,938	21,4	952,896	24,999	1714,849	2,9	204,831	204,831	99,729	0	0	0	0	0	0	0
13:23:40	0	1714,849	10,039	9,961	7,912	2,214	2,924	21,4	952,896	24,999	1714,849	2,9	204,831	204,831	99,729	0	0	0	0	0	0	0
13:23:40	86,486	1715,714	10,136	9,961	7,912	2,223	2,91	21,4	952,896	24,999	1714,85	2,9	204,831	204,831	99,729	0	0	0	0	0	0	0
13:23:40	0	1715,714	10,136	10,009	7,912	2,223	2,897	21,4	952,896	24,999	1714,851	2,9	204,831	204,831	99,729	0	0	0	0	0	0	0
13:23:40	0	1715,714	10,136	9,961	7,912	2,223	2,884	21,4	952,896	24,999	1714,852	2,9	204,831	204,831	99,729	0	0	0	0	0	0	0
13:23:40	-86,486	1714,849	10,039	10,009	7,912	2,214	2,87	21,4	952,896	24,999	1714,849	2,9	204,831	204,831	99,729	0	0	0	0	0	0	0
13:23:40	0	1714,849	10,039	10,009	7,912	2,214	2,858	21,4	952,896	24,999	1714,849	2,9	204,831	204,831	99,729	0	0	0	0	0	0	0
13:23:40	0	1714,849	10,039	9,961	7,912	2,214	2,845	21,4	952,896	24,999	1714,849	2,9	204,831	204,831	99,729	0	0	0	0	0	0	0
13:23:40	-43,225	1714,417	9,99	10,009	7,912	2,21	2,833	21,4	952,896	24,999	1714,417	2,9	204,831	204,831	99,729	0	0	0	0	0	0	0
13:23:40	43,225	1714,849	10,039	10,009	7,912	2,214	2,82	21,4	952,896	24,999	1714,417	2,9	204,831	204,831	99,729	0	0	0	0	0	0	0
13:23:40	-43,225	1714,417	9,99	10,009	7,912	2,21	2,808	21,4	952,896	24,999	1714,417	2,9	204,831	204,831	99,729	0	0	0	0	0	0	0
13:23:40	0	1714,417	9,99	9,863	7,912	2,21	2,797	21,4	952,896	24,999	1714,417	2,9	204,831	204,831	99,729	0	0	0	0	0	0	0
13:23:40	0	1714,417	9,99	9,961	7,912	2,21	2,785	21,4	952,896	24,999	1714,417	2,9	204,831	204,831	99,729	0	0	0	0	0	0	0
13:23:40	0	1714,417	9,99	9,961	7,912	2,21	2,774	21,4	952,896	24,999	1714,417	2,9	204,831	204,831	99,729	0	0	0	0	0	0	0
13:23:40	-43,237	1713,984	9,941	9,961	7,912	2,206	2,763	21,4	952,896	24,999	1713,984	2,9	204,831	204,831	99,729	0	0	0	0	0	0	0
13:23:40	0	1713,984	9,941	9,863	7,912	2,206	2,752	21,4	952,896	24,999	1713,984	2,9	204,831	204,831	99,729	0	0	0	0	0	0	0
13:23:40	0	1713,984	9,941	9,814	7,912	2,206	2,741	21,4	952,896	24,999	1713,984	2,9	204,831	204,831	99,729	0	0	0	0	0	0	0
13:23:40	-41,516	1713,569	9,99	9,863	7,907	2,201	2,731	21,4	952,896	24,999	1713,569	2,9	204,831	204,831	99,729	0	0	0	0	0	0	0
13:23:40	-43,212	1713,137	9,941	9,863	7,907	2,197	2,72	21,4	952,896	24,999	1713,137	2,9	204,831	204,831	99,729	0	0	0	0	0	0	0
13:23:40	0	1713,137	9,941	9,863	7,907	2,197	2,71	21,4	952,896	24,999	1713,137	2,9	204,831	204,831	99,729	0	0	0	0	0	0	0
13:23:40	43,212	1713,569	9,99	9,961	7,907	2,201	2,7	21,4	952,896	24,999	1713,138	2,9	204,831	204,831	99,729	0	0	0	0	0	0	0
13:23:40	0	1713,569	9,99	9,863	7,907	2,201	2,69	21,4	952,896	24,999	1713,138	2,9	204,831	204,831	99,729	0	0	0	0	0	0	0
13:23:40	0	1713,569	9,99	9,961	7,907	2,201	2,681	21,4	952,896	24,999	1713,138	2,9	204,831	204,831	99,729	0	0	0	0	0	0	0
13:23:40	0	1713,569	9,99	9,863	7,907	2,201	2,671	21,4	952,896	24,999	1713,139	2,9	204,831	204,831	99,729	0	0	0	0	0	0	0
13:23:40	-43,212	1713,137	9,941	9,863	7,907	2,197	2,662	21,4	952,896	24,999	1713,137	2,9	204,831	204,831	99,729	0	0	0	0	0	0	0
13:23:40	0	1713,137	9,941	9,814	7,907	2,197	2,653	21,4	952,896	24,999	1713,137	2,9	204,831	204,831	99,729	0	0	0	0	0	0	0
13:23:40	43,212	1713,569	9,99	9,961	7,907	2,201	2,644	21,1	952,896	24,999	1713,138	3	204,831	204,831	99,729	0	0	0	0	0	0	0
13:23:40	-43,212	1713,137	9,941	9,863	7,907	2,197	2,635	21,1	952,896	24,999	1713,137	3	204,831	204,831	99,729	0	0	0	0	0	0	0
13:23:40	0	1713,137	9,941	9,863	7,907	2,197	2,626	21,1	952,896	24,999	1713,137	3	204,831	204,831	99,729	0	0	0	0	0	0	0
13:23:40	0	1713,137	9,941	9,814	7,907	2,197	2,618	21,1	952,896	24,999	1713,137	3	204,831	204,831	99,729	0	0	0	0	0	0	0
13:23:40	43,212	1713,569	9,99	9,863	7,907	2,201	2,61	21,1	952,896	24,999	1713,138	3	204,831	204,831	99,729	0	0	0	0	0	0	0
13:23:40	-43,212	1713,137	9,941	9,863	7,907	2,197	2,602	21,1	952,896	24,999	1713,137	3	204,831	204,831	99,729	0	0	0	0	0	0	0
13:23:40	0	1713,137	9,941	9,814	7,907	2,197	2,594	21,1	952,896	24,999	1713,137	3	204,831	204,831	99,729	0	0	0	0	0	0	0
13:23:40	43,212	1713,569	9,99	9,961	7,907	2,201	2,586	21,1	952,896	24,999	1713,138	3	204,831	204,831	99,729	0	0	0	0	0	0	0
13:23:40	0	1713,569	9,99	9,961	7,907	2,201	2,579	21,1	952,896	24,999	1713,138	3	204,831	204,831	99,729	0	0	0	0	0	0	0
13:23:40	43,237	1714,002	10,039	10,058	7,907	2,206	2,571	21,1	952,896	24,999	1713,139	3	204,831	204,831	99,729	0	0	0	0	0	0	0
13:23:40	-43,237	1713,569	9,99	9,961	7,907	2,201	2,564	21,1	952,896	24,999	1713,139	3	201,349	201,349	99,715	0	0	0	0	0	0	0
13:23:40	0	1713,569	9,99	10,009	7,907	2,201	2,557	21,1	952,896	24,999	1713,14	3	201,349	201,349	99,715	0	0	0	0	0	0	0
13:23:40	43,237	1714,002	10,039	9,961	7,907	2,206	2,55	21,1	952,896	24,999	1713,141	3	201,349	201,349	99,715	0	0	0	0	0	0	0
13:23:40	129,711	1715,299	10,185	10,156	7,907	2,219	2,544	21,1	952,896	24,999	1713,143	3	201,349	201,349	99,715	0	0	0	0	0	0	0
13:23:40	-43,249	1714,866	10,136	10,009	7,907	2,215	2,537	21,1	952,896	24,999	1713,145	3	201,349	201,349	99,715	0	0	0	0	0	0	0
13:23:40	-86,462	1714,002	10,039	10,009	7,907	2,206	2,531	21,1	952,896	24,999	1713,145	3	201,349	201,349	99,715	0	0	0	0	0	0	0
13:23:40	86,462	1714,866	10,136	10,058	7,907	2,215	2,524	21,1	952,896	24,999	1713,147	3	201,349	201,349	99,715	0	0	0	0	0	0	0
13:23:40	-86,462	1714,002	10,039	9,863	7,907	2,206	2,518	21,1	952,896	24,999	1713,148	3	201,349	201,349	99,715	0	0	0	0	0	0	0
13:23:40	0	1714,002	10,039	10,009	7,907	2,206	2,512	21,1	952,896	24,999	1713,149	3	201,349	201,349	99,715	0	0	0	0	0	0	0
13:23:40	86,462	1714,866	10,136	10,009	7,907	2,215	2,506	21,1	952,896	24,999	1713,15	3	201,349	201,349	99,715	0	0	0	0	0	0	0
13:23:40	-86,462	1714,002	10,039	10,058	7,907	2,206	2,5	21,1	952,896	24,999	1713,151	3	201,349	201,349	99,715	0	0	0	0	0	0	0
13:23:40	0	1714,002	10,039	10,009	7,907	2,206	2,495	21,1	952,896	24,999	1713,152	3	201,349	201,349	99,715	0	0	0	0	0	0	0
13:23:40	-86,45	1713,137	9,941	9,814	7,907	2,197	2,489	21,1	952,896	24,999	1713,137	3	201,349	201,349	99,715	0	0	0	0	0	0	0
13:23:40	0	1713,137	9,941	9,863	7,907	2,197	2,483	21,1	952,896	24,999	1713,137	3	201,349	201,349	99,715	0	0	0	0	0	0	0
13:23:40	0	1713,137	9,941	9,961	7,907	2,197	2,477	21,1	952,896	24,999	1713,137	3	201,349	201,349	99,715	0	0	0	0	0	0	0
13:23:40	0	1713,137	9,941	9,814	7,907	2,197	2,472	21,1	952,896	24,999	1713,137	3	201,349	201,349	99,715	0	0	0	0	0	0	0
13:23:40	44,262	1713,58	9,99	9,961	7,907	2,201	2,467	21,1	952,896	24,999	1713,138	3	201,349	201,349	99,715	0	0	0	0	0	0	0
13:23:40	-130,7	1712,273	9,843	9,814	7,907	2,188	2,461	21,1	952,896	24,999	1712,273	3	201,349	201,349	99,715	0	0	0	0	0	0	0
13:23:40	87,475	1713,148	9,941	9,814	7,907	2,197	2,456	21,1	952,896	24,999	1712,274	3	201,349	201,349	99,715	0	0	0	0	0	0	0
13:23:40	-1,037	1713,137	9,941	9,814	7,907	2,197	2,451	21,1	952,896	24,999	1712,274	3	201,349	201,349	99,715	0	0	0	0	0	0	0
13:23:40	-86,437	1712,273	9,843	9,716	7,907	2,188	2,446	21,1	952,896	24,999	1712,273	3	201,349	201,349	99,715	0	0	0	0	0	0	0
13:23:40	129,65	1713,569	9,99	10,009	7,907	2,201	2,441	21,1	952,896	24,999	1712,274	3	201,349	201,349	99,715	0	0	0	0	0	0	0
13:23:40	0	1713,569	9,99	9,961	7,907	2,201	2,436	21,1	952,896	24,999	1712,275	3	201,349	201,349	99,715	0	0	0	0	0	0	0
13:23:40	43,237	1714,002	10,039	10,058	7,907	2,206	2,432	21,1	952,896	24,999	1712,277	3	201,349	201,349	99,715	0	0	0	0	0	0	0
13:23:40	-43,237	1713,569	9,99	9,961	7,907	2,201	2,427	21,1	952,896	24,999	1712,278	3	201,349	201,349	99,715	0	0	0	0	0	0	0
13:23:40	43,237	1714,002	10,039	9,863	7,907	2,206	2,423	21,1	952,896	24,999	1712,28	3	201,349	201,349	99,715	0	0	0	0	0	0	0
13:23:40	0	1714,002	10,039	10,058	7,907	2,206	2,419	21,1	952,896	24,999	1712,282	3	201,349	201,349	99,715	0	0	0	0	0	0	0
13:23:40	0	1714,002	10,039	10,009	7,907	2,206	2,414	21,1	952,896	24,999	1712,284	3	201,349	201,349	99,715	0	0	0	0	0	0	0
13:23:40	0	1714,002	10,039	10,009	7,907	2,206	2,41	21,1	952,896	24,999	1712,285	3	201,349	201,349	99,715	0	0	0	0	0	0	0
13:23:40	0	1714,002	10,039	10,009	7,907	2,206	2,406	21,1	952,896	24,999	1712,287	3	201,349	201,349	99,715	0	0	0	0	0	0	0
13:23:40	1,037	1714,012	10,039	10,058	7,907	2,206	2,402	21,1	952,896	24,999	1712,289	3	201,349	201,349	99,715	0	0	0	0	0	0	0
13:23:40	-44,274	1713,569	9,99	10,009	7,907	2,201	2,398	21,1	952,896	24,999	1712,29	3	201,349	201,349	99,715	0	0	0	0	0	0	0
13:23:40	43,237	1714,002	10,039	10,009	7,907	2,206	2,395	21,1	952,896	24,999	1712,292	3	201,349	201,349	99,715	0	0	0	0	0	0	0
13:23:40	0	1714,002	10,039	9,961	7,907	2,206	2,391	21,1	952,896	24,999	1712,294	3	201,349	201,349	99,715	0	0	0	0	0	0	0
13:23:40	-43,237	1713,569	9,99	9,863	7,907	2,201	2,387	21,1	952,896	24,999	1712,295	3	201,349	201,349	99,715	0	0	0	0	0	0	0
13:23:40	43,237	1714,002	10,039	9,961	7,907	2,206	2,384	21,1	952,896	24,999	1712,297	3	201,349	201,349	99,715	0	0	0	0	0	0	0
13:23:40	0	1714,002	10,039	10,009	7,907	2,206	2,38	21,1	952,896	24,999	1712,298	3	201,349	201,349	99,715	0	0	0	0	0	0	0
13:23:40	0	1714,002	10,039	9,961	7,907	2,206	2,377	21,1	952,896	24,999	1712,3	3	201,349	201,349	99,715	0	0	0	0	0	0	0
13:23:40	0	1714,002	10,039	9,863	7,907	2,206	2,373	21,1	952,896	24,999	1712,302	3	201,349	201,349	99,715	0	0	0	0	0	0	0
13:23:40	0	1714,002	10,039	9,863	7,907	2,206	2,37	21,1	952,896	24,999	1712,304	3	201,349	201,349	99,715	0	0	0	0	0	0	0
13:23:40	86,462	1714,866	10,136	9,961	7,907	2,215	2,367	21,1	952,896	24,999	1712,306	3	201,349	201,349	99,715	0	0	0	0	0	0	0
13:23:40	-86,462	1714,002	10,039	9,961	7,907	2,206	2,364	21,1	952,896	24,999	1712,308	3	201,349	201,349	99,715	0	0	0	0	0	0	0
13:23:40	0	1714,002	10,039	9,863	7,907	2,206	2,361	21,1	952,896	24,999	1712,309	3	201,349	201,349	99,715	0	0	0	0	0	0	0
13:23:40	86,462	1714,866	10,136	9,961	7,907	2,215	2,358	21,1	952,896	24,999	1712,312	3	201,349	201,349	99,715	0	0	0	0	0	0	0
13:23:40	-129,699	1713,569	9,99	9,814	7,907	2,201	2,355	21,1	952,896	24,999	1712,313	3	201,349	201,349	99,715	0	0	0	0	0	0	0
13:23:40	129,699	1714,866	10,136	9,961	7,907	2,215	2,352	21,1	952,896	24,999	1712,316	3	201,349	201,349	99,715	0	0	0	0	0	0	0
13:23:40	0	1714,866	10,136	9,961	7,907	2,215	2,349	21,1	952,896	24,999	1712,318	3	201,349	201,349	99,715	0	0	0	0	0	0	0
13:23:40	0	1714,866	10,136	9,863	7,907	2,215	2,347	21,1	952,896	24,999	1712,321	3	201,349	201,349	99,715	0	0	0	0	0	0	0
13:23:40	0	1714,866	10,136	10,009	7,907	2,215	2,344	21,1	952,896	24,999	1712,324	3	201,349	201,349	99,715	0	0	0	0	0	0	0
13:23:40	-129,699	1713,569	9,99	9,814	7,907	2,201	2,341	21,1	952,896	24,999	1712,325	3	201,349	201,349	99,715	0	0	0	0	0	0	0
13:23:40	43,237	1714,002	10,039	9,961	7,907	2,206	2,339	21,1	952,896	24,999	1712,326	3	201,349	201,349	99,715	0	0	0	0	0	0	0
13:23:40	0	1714,002	10,039	10,009	7,907	2,206	2,336	21,1	952,896	24,999	1712,328	3	201,349	201,349	99,715	0	0	0	0	0	0	0
13:23:40	0	1714,002	10,039	9,961	7,907	2,206	2,334	21,1	952,896	24,999	1712,33	3	201,349	201,349	99,715	0	0	0	0	0	0	0
13:23:40	-43,237	1713,569	9,99	9,814	7,907	2,201	2,331	21,1	952,896	24,999	1712,331	3	201,349	201,349	99,715	0	0	0	0	0	0	0
13:23:40	43,237	1714,002	10,039	9,961	7,907	2,206	2,328	21,1	952,896	24,999	1712,333	3	201,349	201,349	99,715	0	0	0	0	0	0	0
13:23:40	129,711	1715,299	10,185	10,058	7,907	2,219	2,326	21,1	952,896	24,999	1712,336	3	201,349	201,349	99,715	0	0	0	0	0	0	0
13:23:40	-172,949	1713,569	9,99	9,863	7,907	2,201	2,324	21,1	952,896	24,999	1712,337	3	201,349	201,349	99,715	0	0	0	0	0	0	0
13:23:40	0	1713,569	9,99	9,814	7,907	2,201	2,321	21,1	952,896	24,999	1712,338	3	201,349	201,349	99,715	0	0	0	0	0	0	0
13:23:40	0	1713,569	9,99	10,009	7,907	2,201	2,319	21,1	952,896	24,999	1712,34	3	201,349	201,349	99,715	0	0	0	0	0	0	0
13:23:40	0	1713,569	9,99	9,961	7,907	2,201	2,317	21,1	952,896	24,999	1712,341	3	201,349	201,349	99,715	0	0	0	0	0	0	0
13:23:40	43,237	1714,002	10,039	10,009	7,907	2,206	2,315	21,1	952,896	24,999	1712,343	3	201,349	201,349	99,715	0	0	0	0	0	0	0
13:23:40	-43,237	1713,569	9,99	9,863	7,907	2,201	2,312	21,1	952,896	24,999	1712,344	3	201,349	201,349	99,715	0	0	0	0	0	0	0
13:23:40	0	1713,569	9,99	9,863	7,907	2,201	2,31	21,1	952,896	24,999	1712,345	3	201,349	201,349	99,715	0	0	0	0	0	0	0
13:23:40	-42,175	1713,148	9,941	9,863	7,907	2,197	2,308	21,1	952,896	24,999	1712,346	3	201,349	201,349	99,715	0	0	0	0	0	0	0
13:23:40	43,225	1713,58	9,99	9,961	7,907	2,201	2,306	21,1	952,896	24,999	1712,347	3	201,349	201,349	99,715	0	0	0	0	0	0	0
13:23:41	-1,049	1713,569	9,99	9,961	7,907	2,201	2,304	21,1	952,896	24,999	1712,348	3	201,349	201,349	99,715	0	0	0	0	0	0	0
13:23:41	0	1713,569	9,99	9,863	7,907	2,201	2,302	21,1	952,896	24,999	1712,35	3	201,349	201,349	99,715	0	0	0	0	0	0	0
13:23:41	-43,212	1713,137	9,941	9,814	7,907	2,197	2,3	21,1	952,896	24,999	1712,35	3	201,349	201,349	99,715	0	0	0	0	0	0	0
13:23:41	43,212	1713,569	9,99	10,009	7,907	2,201	2,298	21,1	952,896	24,999	1712,352	3	201,349	201,349	99,715	0	0	0	0	0	0	0
13:23:41	43,237	1714,002	10,039	9,961	7,907	2,206	2,296	21,1	952,896	24,999	1712,353	3	201,349	201,349	99,715	0	0	0	0	0	0	0
13:23:41	-86,45	1713,137	9,941	9,863	7,907	2,197	2,294	21,1	952,896	24,999	1712,354	3	201,349	201,349	99,715	0	0	0	0	0	0	0
13:23:41	86,45	1714,002	10,039	9,961	7,907	2,206	2,292	21,1	952,896	24,999	1712,356	3	201,349	201,349	99,715	0	0	0	0	0	0	0
13:23:41	-43,237	1713,569	9,99	10,009	7,907	2,201	2,291	21,1	952,896	24,999	1712,357	3	201,349	201,349	99,715	0	0	0	0	0	0	0
13:23:41	43,237	1714,002	10,039	10,009	7,907	2,206	2,289	21,1	952,896	24,999	1712,359	3	201,349	201,349	99,715	0	0	0	0	0	0	0
13:23:41	-86,45	1713,137	9,941	9,863	7,907	2,197	2,287	21,1	952,896	24,999	1712,359	3	201,349	201,349	99,715	0	0	0	0	0	0	0
13:23:41	0	1713,137	9,941	9,814	7,907	2,197	2,285	21,1	952,896	24,999	1712,36	3	201,349	201,349	99,715	0	0	0	0	0	0	0
13:23:41	86,45	1714,002	10,039	10,009	7,907	2,206	2,284	21,1	952,896	24,999	1712,362	3	201,349	201,349	99,715	0	0	0	0	0	0	0
13:23:41	-43,237	1713,569	9,99	9,863	7,907	2,201	2,282	21,1	952,896	24,999	1712,363	3	201,349	201,349	99,715	0	0	0	0	0	0	0
13:23:41	44,274	1714,012	10,039	9,863	7,907	2,206	2,281	21,1	952,896	24,999	1712,365	3	201,349	201,349	99,715	0	0	0	0	0	0	0
13:23:41	-1,037	1714,002	10,039	10,009	7,907	2,206	2,279	21,1	952,896	24,999	1712,366	3	201,349	201,349	99,715	0	0	0	0	0	0	0
13:23:41	0	1714,002	10,039	9,961	7,907	2,206	2,278	21,1	952,896	24,999	1712,368	3	201,349	201,349	99,715	0	0	0	0	0	0	0
13:23:41	-43,237	1713,569	9,99	9,814	7,907	2,201	2,276	21,1	952,896	24,999	1712,369	3	201,349	201,349	99,715	0	0	0	0	0	0	0
13:23:41	0	1713,569	9,99	9,814	7,907	2,201	2,275	21,1	952,896	24,999	1712,371	3	201,349	201,349	99,715	0	0	0	0	0	0	0
13:23:41	43,237	1714,002	10,039	9,863	7,907	2,206	2,273	21,1	952,896	24,999	1712,372	3	201,349	201,349	99,715	0	0	0	0	0	0	0
13:23:41	-43,237	1713,569	9,99	9,863	7,907	2,201	2,272	21,1	952,896	24,999	1712,373	3	201,349	201,349	99,715	0	0	0	0	0	0	0
13:23:41	43,237	1714,002	10,039	9,961	7,907	2,206	2,271	21,1	952,896	24,999	1712,375	3	201,349	201,349	99,715	0	0	0	0	0	0	0
13:23:41	0	1714,002	10,039	9,961	7,907	2,206	2,269	21,1	952,896	24,999	1712,377	3	201,349	201,349	99,715	0	0	0	0	0	0	0
13:23:41	0	1714,002	10,039	9,961	7,907	2,206	2,268	21,1	952,896	24,999	1712,378	3	201,349	201,349	99,715	0	0	0	0	0	0	0
13:23:41	0	1714,002	10,039	9,961	7,907	2,206	2,267	21,1	952,896	24,999	1712,38	3	201,349	201,349	99,715	0	0	0	0	0	0	0
13:23:41	86,462	1714,866	10,136	10,009	7,907	2,215	2,266	21,1	952,896	24,999	1712,382	3	201,349	201,349	99,715	0	0	0	0	0	0	0
13:23:41	-86,462	1714,002	10,039	9,961	7,907	2,206	2,265	21	953,866	24,999	1712,384	3	201,349	201,349	99,715	0	0	0	0	0	0	0
13:23:41	84,631	1714,848	10,136	10,009	7,907	2,214	2,264	21	953,866	24,999	1712,387	3	201,349	201,349	99,715	0	0	0	0	0	0	0
13:23:41	0	1714,848	10,136	9,961	7,907	2,214	2,263	21	953,866	24,999	1712,389	3	201,349	201,349	99,715	0	0	0	0	0	0	0
13:23:41	43,237	1715,28	10,185	10,058	7,907	2,219	2,262	21	953,866	24,999	1712,392	3	201,349	201,349	99,715	0	0	0	0	0	0	0
13:23:41	-43,237	1714,848	10,136	10,009	7,907	2,214	2,261	21	953,866	24,999	1712,394	3	201,349	201,349	99,715	0	0	0	0	0	0	0
13:23:41	43,237	1715,28	10,185	10,058	7,907	2,219	2,26	21	953,866	24,999	1712,397	3	201,349	201,349	99,715	0	0	0	0	0	0	0
13:23:41	0	1715,28	10,185	10,156	7,907	2,219	2,259	21	953,866	24,999	1712,4	3	201,349	201,349	99,715	0	0	0	0	0	0	0
13:23:41	0	1715,28	10,185	10,009	7,907	2,219	2,259	21	953,866	24,999	1712,403	3	201,349	201,349	99,715	0	0	0	0	0	0	0
13:23:41	-129,687	1713,983	10,039	9,863	7,907	2,206	2,258	21	953,866	24,999	1712,404	3	201,349	201,349	99,715	0	0	0	0	0	0	0
13:23:41	0	1713,983	10,039	9,961	7,907	2,206	2,257	21	953,866	24,999	1712,406	3	201,349	201,349	99,715	0	0	0	0	0	0	0
13:23:41	87,487	1714,858	10,136	10,058	7,907	2,215	2,256	21	953,866	24,999	1712,409	3	201,099	201,099	99,714	0	0	0	0	0	0	0
13:23:41	-87,487	1713,983	10,039	9,961	7,907	2,206	2,255	21	953,866	24,999	1712,41	3	201,099	201,099	99,714	0	0	0	0	0	0	0
13:23:41	-43,212	1713,551	9,99	9,863	7,907	2,201	2,254	21	953,866	24,999	1712,411	3	201,099	201,099	99,714	0	0	0	0	0	0	0
13:23:41	43,212	1713,983	10,039	10,009	7,907	2,206	2,253	21	953,866	24,999	1712,413	3	201,099	201,099	99,714	0	0	0	0	0	0	0
13:23:41	0	1713,983	10,039	9,863	7,907	2,206	2,252	21	953,866	24,999	1712,414	3	201,099	201,099	99,714	0	0	0	0	0	0	0
13:23:41	86,45	1714,848	10,136	9,961	7,907	2,214	2,251	21	953,866	24,999	1712,417	3	201,099	201,099	99,714	0	0	0	0	0	0	0
13:23:41	-86,45	1713,983	10,039	10,009	7,907	2,206	2,25	21	953,866	24,999	1712,419	3	201,099	201,099	99,714	0	0	0	0	0	0	0
13:23:41	0	1713,983	10,039	9,961	7,907	2,206	2,249	21	953,866	24,999	1712,42	3	201,099	201,099	99,714	0	0	0	0	0	0	0
13:23:41	0	1713,983	10,039	9,961	7,907	2,206	2,248	21	953,866	24,999	1712,422	3	201,099	201,099	99,714	0	0	0	0	0	0	0
13:23:41	0	1713,983	10,039	9,961	7,907	2,206	2,248	21	953,866	24,999	1712,423	3	201,099	201,099	99,714	0	0	0	0	0	0	0
13:23:41	-43,212	1713,551	9,99	9,863	7,907	2,201	2,247	21	953,866	24,999	1712,424	3	201,099	201,099	99,714	0	0	0	0	0	0	0
13:23:41	129,663	1714,848	10,136	10,009	7,907	2,214	2,246	21	953,866	24,999	1712,427	3	201,099	201,099	99,714	0	0	0	0	0	0	0
13:23:41	-85,412	1713,994	10,039	9,961	7,907	2,206	2,245	21	953,866	24,999	1712,428	3	201,099	201,099	99,714	0	0	0	0	0	0	0
13:23:41	-44,25	1713,551	9,99	9,863	7,907	2,201	2,244	21	953,866	24,999	1712,429	3	201,099	201,099	99,714	0	0	0	0	0	0	0
13:23:41	0	1713,551	9,99	9,863	7,907	2,201	2,244	21	953,866	24,999	1712,431	3	201,099	201,099	99,714	0	0	0	0	0	0	0
13:23:41	0	1713,551	9,99	9,863	7,907	2,201	2,243	21	953,866	24,999	1712,432	3	201,099	201,099	99,714	0	0	0	0	0	0	0
13:23:41	0	1713,551	9,99	9,863	7,907	2,201	2,242	21	953,866	24,999	1712,433	3	201,099	201,099	99,714	0	0	0	0	0	0	0
13:23:41	0	1713,551	9,99	9,961	7,907	2,201	2,241	21	953,866	24,999	1712,434	3	201,099	201,099	99,714	0	0	0	0	0	0	0
13:23:41	43,212	1713,983	10,039	10,058	7,907	2,206	2,24	21	953,866	24,999	1712,435	3	201,099	201,099	99,714	0	0	0	0	0	0	0
13:23:41	-43,212	1713,551	9,99	9,961	7,907	2,201	2,24	21	953,866	24,999	1712,436	3	201,099	201,099	99,714	0	0	0	0	0	0	0
13:23:41	43,212	1713,983	10,039	9,961	7,907	2,206	2,239	21	953,866	24,999	1712,438	3	201,099	201,099	99,714	0	0	0	0	0	0	0
13:23:41	-43,212	1713,551	9,99	10,009	7,907	2,201	2,238	21	953,866	24,999	1712,439	3	201,099	201,099	99,714	0	0	0	0	0	0	0
13:23:41	0	1713,551	9,99	9,961	7,907	2,201	2,237	21	953,866	24,999	1712,44	3	201,099	201,099	99,714	0	0	0	0	0	0	0
13:23:41	0	1713,551	9,99	9,863	7,907	2,201	2,237	21	953,866	24,999	1712,441	3	201,099	201,099	99,714	0	0	0	0	0	0	0
13:23:41	43,212	1713,983	10,039	10,009	7,907	2,206	2,236	21	953,866	24,999	1712,443	3	201,099	201,099	99,714	0	0	0	0	0	0	0
13:23:41	0	1713,983	10,039	10,058	7,907	2,206	2,236	21	953,866	24,999	1712,444	3	201,099	201,099	99,714	0	0	0	0	0	0	0
13:23:41	0	1713,983	10,039	10,009	7,907	2,206	2,235	21	953,866	24,999	1712,446	3	201,099	201,099	99,714	0	0	0	0	0	0	0
13:23:41	-43,212	1713,551	9,99	9,863	7,907	2,201	2,234	21	953,866	24,999	1712,447	3	201,099	201,099	99,714	0	0	0	0	0	0	0
13:23:41	43,212	1713,983	10,039	9,961	7,907	2,206	2,234	21	953,866	24,999	1712,449	3	201,099	201,099	99,714	0	0	0	0	0	0	0
13:23:41	0	1713,983	10,039	9,863	7,907	2,206	2,233	21	953,866	24,999	1712,45	3	201,099	201,099	99,714	0	0	0	0	0	0	0
13:23:41	86,45	1714,848	10,136	10,009	7,907	2,214	2,233	21	953,866	24,999	1712,452	3	201,099	201,099	99,714	0	0	0	0	0	0	0
13:23:41	0	1714,848	10,136	9,961	7,907	2,214	2,232	21	953,866	24,999	1712,455	3	201,099	201,099	99,714	0	0	0	0	0	0	0
13:23:41	0	1714,848	10,136	9,863	7,907	2,214	2,232	21	953,866	24,999	1712,457	3	201,099	201,099	99,714	0	0	0	0	0	0	0
13:23:41	-86,45	1713,983	10,039	9,863	7,907	2,206	2,232	21	953,866	24,999	1712,459	3	201,099	201,099	99,714	0	0	0	0	0	0	0
13:23:41	0	1713,983	10,039	9,863	7,907	2,206	2,231	21	953,866	24,999	1712,46	3	201,099	201,099	99,714	0	0	0	0	0	0	0
13:23:41	86,45	1714,848	10,136	10,009	7,907	2,214	2,231	21	953,866	24,999	1712,463	3	201,099	201,099	99,714	0	0	0	0	0	0	0
13:23:41	-85,412	1713,994	10,039	10,009	7,907	2,206	2,23	21	953,866	24,999	1712,464	3	201,099	201,099	99,714	0	0	0	0	0	0	0
13:23:41	-1,037	1713,983	10,039	10,009	7,907	2,206	2,23	21	953,866	24,999	1712,466	3	201,099	201,099	99,714	0	0	0	0	0	0	0
13:23:41	1,037	1713,994	10,039	9,961	7,907	2,206	2,229	21	953,866	24,999	1712,467	3	201,099	201,099	99,714	0	0	0	0	0	0	0
13:23:41	85,412	1714,848	10,136	10,009	7,907	2,214	2,229	21	953,866	24,999	1712,469	3	201,099	201,099	99,714	0	0	0	0	0	0	0
13:23:41	43,237	1715,28	10,185	10,058	7,907	2,219	2,229	21	953,866	24,999	1712,472	3	201,099	201,099	99,714	0	0	0	0	0	0	0
13:23:41	-43,237	1714,848	10,136	10,058	7,907	2,214	2,229	21	953,866	24,999	1712,475	3	201,099	201,099	99,714	0	0	0	0	0	0	0
13:23:41	0	1714,848	10,136	10,009	7,907	2,214	2,228	21	953,866	24,999	1712,477	3	201,099	201,099	99,714	0	0	0	0	0	0	0
13:23:41	0	1714,848	10,136	9,961	7,907	2,214	2,228	21	953,866	24,999	1712,479	3	201,099	201,099	99,714	0	0	0	0	0	0	0
13:23:41	0	1714,848	10,136	10,009	7,907	2,214	2,228	21	953,866	24,999	1712,482	3	201,099	201,099	99,714	0	0	0	0	0	0	0
13:23:41	0	1714,848	10,136	10,009	7,907	2,214	2,227	21	953,866	24,999	1712,484	3	201,099	201,099	99,714	0	0	0	0	0	0	0
13:23:41	1,037	1714,858	10,136	10,009	7,907	2,215	2,227	21	953,866	24,999	1712,487	3	201,099	201,099	99,714	0	0	0	0	0	0	0
13:23:41	-1,037	1714,848	10,136	10,009	7,907	2,214	2,227	21	953,866	24,999	1712,489	3	201,099	201,099	99,714	0	0	0	0	0	0	0
13:23:41	-86,45	1713,983	10,039	9,863	7,907	2,206	2,227	21	953,866	24,999	1712,491	3	201,099	201,099	99,714	0	0	0	0	0	0	0
13:23:41	87,487	1714,858	10,136	10,009	7,907	2,215	2,226	21	953,866	24,999	1712,493	3	201,099	201,099	99,714	0	0	0	0	0	0	0
13:23:41	-87,487	1713,983	10,039	10,009	7,907	2,206	2,226	21	953,866	24,999	1712,495	3	201,099	201,099	99,714	0	0	0	0	0	0	0
13:23:41	0	1713,983	10,039	10,009	7,907	2,206	2,225	21	953,866	24,999	1712,496	3	201,099	201,099	99,714	0	0	0	0	0	0	0
13:23:41	-43,212	1713,551	9,99	9,814	7,907	2,201	2,225	21	953,866	24,999	1712,497	3	201,099	201,099	99,714	0	0	0	0	0	0	0
13:23:41	0	1713,551	9,99	9,961	7,907	2,201	2,225	21	953,866	24,999	1712,498	3	201,099	201,099	99,714	0	0	0	0	0	0	0
13:23:41	43,212	1713,983	10,039	9,961	7,907	2,206	2,224	21	953,866	24,999	1712,5	3	201,099	201,099	99,714	0	0	0	0	0	0	0
13:23:41	-86,425	1713,119	9,941	9,863	7,907	2,197	2,224	21	953,866	24,999	1712,5	3	201,099	201,099	99,714	0	0	0	0	0	0	0
13:23:41	43,212	1713,551	9,99	9,863	7,907	2,201	2,223	21	953,866	24,999	1712,501	3	201,099	201,099	99,714	0	0	0	0	0	0	0
13:23:41	0	1713,551	9,99	9,814	7,907	2,201	2,223	21	953,866	24,999	1712,502	3	201,099	201,099	99,714	0	0	0	0	0	0	0
13:23:41	43,212	1713,983	10,039	9,863	7,907	2,206	2,222	21	953,866	24,999	1712,504	3	201,099	201,099	99,714	0	0	0	0	0	0	0
13:23:41	86,45	1714,848	10,136	9,961	7,907	2,214	2,222	21	953,866	24,999	1712,506	3	201,099	201,099	99,714	0	0	0	0	0	0	0
13:23:41	-86,45	1713,983	10,039	9,961	7,907	2,206	2,222	21	953,866	24,999	1712,508	3	201,099	201,099	99,714	0	0	0	0	0	0	0
13:23:41	0	1713,983	10,039	9,961	7,907	2,206	2,222	21	953,866	24,999	1712,509	3	201,099	201,099	99,714	0	0	0	0	0	0	0
13:23:41	-43,212	1713,551	9,99	9,863	7,907	2,201	2,221	21	953,866	24,999	1712,51	3	201,099	201,099	99,714	0	0	0	0	0	0	0
13:23:41	0	1713,551	9,99	9,716	7,907	2,201	2,221	21	953,866	24,999	1712,511	3	201,099	201,099	99,714	0	0	0	0	0	0	0
13:23:41	129,663	1714,848	10,136	10,009	7,907	2,214	2,221	21	953,866	24,999	1712,513	3	201,099	201,099	99,714	0	0	0	0	0	0	0
13:23:41	-86,45	1713,983	10,039	9,863	7,907	2,206	2,22	21	953,866	24,999	1712,515	3	201,099	201,099	99,714	0	0	0	0	0	0	0
13:23:42	0	1713,983	10,039	9,961	7,907	2,206	2,22	21	953,866	24,999	1712,516	3	201,099	201,099	99,714	0	0	0	0	0	0	0
13:23:42	0	1713,983	10,039	10,009	7,907	2,206	2,22	21	953,866	24,999	1712,518	3	201,099	201,099	99,714	0	0	0	0	0	0	0
13:23:42	0	1713,983	10,039	9,961	7,907	2,206	2,22	21	953,866	24,999	1712,519	3	201,099	201,099	99,714	0	0	0	0	0	0	0
13:23:42	0	1713,983	10,039	9,961	7,907	2,206	2,219	21	953,866	24,999	1712,521	3	201,099	201,099	99,714	0	0	0	0	0	0	0
13:23:42	0	1713,983	10,039	10,009	7,907	2,206	2,219	21	953,866	24,999	1712,522	3	201,099	201,099	99,714	0	0	0	0	0	0	0
13:23:42	86,45	1714,848	10,136	10,009	7,907	2,214	2,219	21	953,866	24,999	1712,525	3	201,099	201,099	99,714	0	0	0	0	0	0	0
13:23:42	-129,663	1713,551	9,99	9,863	7,907	2,201	2,219	21	953,866	24,999	1712,526	3	201,099	201,099	99,714	0	0	0	0	0	0	0
13:23:42	0	1713,551	9,99	9,961	7,907	2,201	2,218	21	953,866	24,999	1712,527	3	201,099	201,099	99,714	0	0	0	0	0	0	0
13:23:42	129,663	1714,848	10,136	10,156	7,907	2,214	2,218	21	953,866	24,999	1712,529	3	201,099	201,099	99,714	0	0	0	0	0	0	0
13:23:42	-86,45	1713,983	10,039	10,058	7,907	2,206	2,218	21	953,866	24,999	1712,531	3	201,099	201,099	99,714	0	0	0	0	0	0	0
13:23:42	0	1713,983	10,039	10,009	7,907	2,206	2,218	21	953,866	24,999	1712,532	3	201,099	201,099	99,714	0	0	0	0	0	0	0
13:23:42	-43,212	1713,551	9,99	9,863	7,907	2,201	2,217	21	953,866	24,999	1712,533	3	201,099	201,099	99,714	0	0	0	0	0	0	0
13:23:42	44,25	1713,994	10,039	10,058	7,907	2,206	2,217	21	953,866	24,999	1712,534	3	201,099	201,099	99,714	0	0	0	0	0	0	0
13:23:42	-1,037	1713,983	10,039	10,058	7,907	2,206	2,217	21	953,866	24,999	1712,536	3	201,099	201,099	99,714	0	0	0	0	0	0	0
13:23:42	0	1713,983	10,039	10,058	7,907	2,206	2,217	21	953,866	24,999	1712,537	3	201,099	201,099	99,714	0	0	0	0	0	0	0
13:23:42	0	1713,983	10,039	10,009	7,907	2,206	2,216	21	953,866	24,999	1712,539	3	201,099	201,099	99,714	0	0	0	0	0	0	0
13:23:42	0	1713,983	10,039	10,009	7,907	2,206	2,216	21	953,866	24,999	1712,54	3	201,099	201,099	99,714	0	0	0	0	0	0	0
13:23:42	-43,212	1713,551	9,99	9,961	7,907	2,201	2,216	21	953,866	24,999	1712,541	3	201,099	201,099	99,714	0	0	0	0	0	0	0
13:23:42	-43,212	1713,119	9,941	9,863	7,907	2,197	2,216	21	953,866	24,999	1712,542	3	201,099	201,099	99,714	0	0	0	0	0	0	0
13:23:42	44,25	1713,562	9,99	9,961	7,907	2,201	2,215	21	953,866	24,999	1712,543	3	201,099	201,099	99,714	0	0	0	0	0	0	0
13:23:42	-44,25	1713,119	9,941	9,863	7,907	2,197	2,215	21	953,866	24,999	1712,543	3	201,099	201,099	99,714	0	0	0	0	0	0	0
13:23:42	43,212	1713,551	9,99	9,814	7,907	2,201	2,215	21	953,866	24,999	1712,544	3	201,099	201,099	99,714	0	0	0	0	0	0	0
13:23:42	0	1713,551	9,99	9,961	7,907	2,201	2,214	21	953,866	24,999	1712,545	3	201,099	201,099	99,714	0	0	0	0	0	0	0
13:23:42	129,663	1714,848	10,136	10,058	7,907	2,214	2,214	21	953,866	24,999	1712,548	3	201,099	201,099	99,714	0	0	0	0	0	0	0
13:23:42	-86,45	1713,983	10,039	10,009	7,907	2,206	2,214	21	952,896	24,999	1712,549	3	201,099	201,099	99,714	0	0	0	0	0	0	0
13:23:42	-41,418	1713,569	9,99	9,961	7,907	2,201	2,214	21	952,896	24,999	1712,55	3	201,099	201,099	99,714	0	0	0	0	0	0	0
13:23:42	43,237	1714,002	10,039	9,961	7,907	2,206	2,214	21	952,896	24,999	1712,552	3	201,099	201,099	99,714	0	0	0	0	0	0	0
13:23:42	86,462	1714,866	10,136	10,009	7,907	2,215	2,214	21	952,896	24,999	1712,554	3	201,099	201,099	99,714	0	0	0	0	0	0	0
13:23:42	-86,462	1714,002	10,039	10,009	7,907	2,206	2,214	21	952,896	24,999	1712,555	3	201,099	201,099	99,714	0	0	0	0	0	0	0
13:23:42	-43,237	1713,569	9,99	9,961	7,907	2,201	2,213	21	952,896	24,999	1712,557	3	201,099	201,099	99,714	0	0	0	0	0	0	0
13:23:42	0	1713,569	9,99	9,863	7,907	2,201	2,213	21	952,896	24,999	1712,558	3	201,099	201,099	99,714	0	0	0	0	0	0	0
13:23:42	0	1713,569	9,99	9,961	7,907	2,201	2,213	21	952,896	24,999	1712,559	3	201,099	201,099	99,714	0	0	0	0	0	0	0
13:23:42	43,237	1714,002	10,039	9,961	7,907	2,206	2,213	21	952,896	24,999	1712,56	3	201,099	201,099	99,714	0	0	0	0	0	0	0
13:23:42	-43,237	1713,569	9,99	9,961	7,907	2,201	2,213	21	952,896	24,999	1712,561	3	201,099	201,099	99,714	0	0	0	0	0	0	0
13:23:42	43,237	1714,002	10,039	9,961	7,907	2,206	2,212	21	952,896	24,999	1712,563	3	200,744	200,744	99,712	0	0	0	0	0	0	0
13:23:42	0	1714,002	10,039	10,009	7,907	2,206	2,212	21	952,896	24,999	1712,564	3	200,744	200,744	99,712	0	0	0	0	0	0	0
13:23:42	-43,237	1713,569	9,99	9,961	7,907	2,201	2,212	21	952,896	24,999	1712,565	3	200,744	200,744	99,712	0	0	0	0	0	0	0
13:23:42	0	1713,569	9,99	9,961	7,907	2,201	2,212	21	952,896	24,999	1712,566	3	200,744	200,744	99,712	0	0	0	0	0	0	0
13:23:42	1,049	1713,58	9,99	10,009	7,907	2,201	2,212	21	952,896	24,999	1712,567	3	200,744	200,744	99,712	0	0	0	0	0	0	0
13:23:42	-1,049	1713,569	9,99	9,863	7,907	2,201	2,211	21	952,896	24,999	1712,568	3	200,744	200,744	99,712	0	0	0	0	0	0	0
13:23:42	0	1713,569	9,99	9,863	7,907	2,201	2,211	21	952,896	24,999	1712,569	3	200,744	200,744	99,712	0	0	0	0	0	0	0
13:23:42	43,237	1714,002	10,039	10,009	7,907	2,206	2,211	21	952,896	24,999	1712,571	3	200,744	200,744	99,712	0	0	0	0	0	0	0
13:23:42	-43,237	1713,569	9,99	9,961	7,907	2,201	2,211	21	952,896	24,999	1712,572	3	200,744	200,744	99,712	0	0	0	0	0	0	0
13:23:42	43,237	1714,002	10,039	9,863	7,907	2,206	2,211	21	952,896	24,999	1712,573	3	200,744	200,744	99,712	0	0	0	0	0	0	0
13:23:42	86,462	1714,866	10,136	9,863	7,907	2,215	2,211	21	952,896	24,999	1712,576	3	200,744	200,744	99,712	0	0	0	0	0	0	0
13:23:42	-86,462	1714,002	10,039	9,863	7,907	2,206	2,211	21	952,896	24,999	1712,577	3	200,744	200,744	99,712	0	0	0	0	0	0	0
13:23:42	86,462	1714,866	10,136	9,961	7,907	2,215	2,211	21	952,896	24,999	1712,579	3	200,744	200,744	99,712	0	0	0	0	0	0	0
13:23:42	0	1714,866	10,136	9,863	7,907	2,215	2,211	21	952,896	24,999	1712,582	3	200,744	200,744	99,712	0	0	0	0	0	0	0
13:23:42	0	1714,866	10,136	9,961	7,907	2,215	2,211	21	952,896	24,999	1712,584	3	200,744	200,744	99,712	0	0	0	0	0	0	0
13:23:42	0	1714,866	10,136	10,009	7,907	2,215	2,211	21	952,896	24,999	1712,586	3	200,744	200,744	99,712	0	0	0	0	0	0	0
[truncated: 6,344 more rows]
