# Supplementary material for: Testing of pandemic ventilators under early and agile development
Source: Front Med Technol. 2022 Aug 16;4:899328. doi: 10.3389/fmedt.2022.899328 (PMC9424737; doi:10.3389/fmedt.2022.899328)
Supplement: Supplementary file 3 [file Data_Sheet_2.ZIP › Accuracy of Controls Systems/01_Data Storage/01_Raw Measurement Data/Hamilton T1/Hamilton T1_v1/part_3_test_10.csv]

Time	Flow	Lung tidal volume	p alveole	Airway pressure	Bellows position	Intrapleural pressure	Cardial pressure	Fraction of O2 inspir	Ambient pressure	Temperature Celsius	FRC actual	Shunt fraction	Partial pressure O2 air chamber	Partial pressure O2 effectiv	Oxygen sat pulm. capillaries	NA	NA	NA	NA	NA	NA	NA
15:06:46	-123,022	2029,098	10,649	10,547	9,668	5,454	6,108	21,2	961,909	22,658	2029,098	0	203,991	203,991	99,726	0	0	0	0	0	0	0
15:06:46	-89,196	2028,206	10,649	10,498	9,663	5,445	6,095	21,2	961,909	22,658	2028,206	0	203,991	203,991	99,726	0	0	0	0	0	0	0
15:06:46	-32,678	2027,88	10,698	10,595	9,659	5,442	6,083	21,2	961,909	22,658	2027,88	0	203,991	203,991	99,726	0	0	0	0	0	0	0
15:06:46	77,697	2028,657	10,796	10,595	9,658	5,45	6,07	21,2	961,909	22,658	2027,88	0	203,991	203,991	99,726	0	0	0	0	0	0	0
15:06:46	-166,711	2026,989	10,698	10,547	9,654	5,432	6,058	21,2	961,909	22,658	2026,989	0	203,991	203,991	99,726	0	0	0	0	0	0	0
15:06:46	-144,934	2025,54	10,551	10,498	9,653	5,417	6,045	21,2	961,909	22,658	2025,54	0	203,991	203,991	99,726	0	0	0	0	0	0	0
15:06:46	0	2025,54	10,551	10,4	9,653	5,417	6,033	21,2	961,909	22,658	2025,54	0	203,991	203,991	99,726	0	0	0	0	0	0	0
15:06:46	-166,833	2023,872	10,454	10,498	9,649	5,4	6,02	21,2	961,909	22,658	2023,872	0	203,991	203,991	99,726	0	0	0	0	0	0	0
15:06:46	0	2023,872	10,454	10,4	9,649	5,4	6,008	21,2	961,909	22,658	2023,872	0	203,991	203,991	99,726	0	0	0	0	0	0	0
15:06:46	-43,225	2023,44	10,503	10,351	9,644	5,396	5,996	21,2	961,909	22,658	2023,44	0	203,991	203,991	99,726	0	0	0	0	0	0	0
15:06:46	-44,47	2022,995	10,551	10,498	9,638	5,391	5,984	21,2	961,909	22,658	2022,995	0	203,991	203,991	99,726	0	0	0	0	0	0	0
15:06:46	-61,853	2022,376	10,649	10,595	9,63	5,385	5,973	21,2	961,909	22,658	2022,376	0	203,991	203,991	99,726	0	0	0	0	0	0	0
15:06:46	-75,317	2021,623	10,649	10,547	9,626	5,377	5,961	21,2	961,909	22,658	2021,623	0	203,991	203,991	99,726	0	0	0	0	0	0	0
15:06:46	-11,804	2021,505	10,649	10,547	9,625	5,376	5,949	21,2	961,909	22,658	2021,505	0	203,991	203,991	99,726	0	0	0	0	0	0	0
15:06:46	-151,684	2019,988	10,551	10,547	9,621	5,36	5,938	21,2	961,909	22,658	2019,988	0	203,991	203,991	99,726	0	0	0	0	0	0	0
15:06:46	-12,817	2019,86	10,551	10,547	9,621	5,359	5,927	21,2	961,909	22,658	2019,86	0	203,991	203,991	99,726	0	0	0	0	0	0	0
15:06:46	-119,812	2018,662	10,503	10,498	9,616	5,347	5,915	21,2	961,909	22,658	2018,662	0	203,991	203,991	99,726	0	0	0	0	0	0	0
15:06:46	-56,457	2018,097	10,454	10,4	9,616	5,341	5,904	21,2	961,909	22,658	2018,097	0	203,991	203,991	99,726	0	0	0	0	0	0	0
15:06:46	-30,615	2017,791	10,503	10,498	9,611	5,338	5,893	21,2	961,909	22,658	2017,791	0	203,991	203,991	99,726	0	0	0	0	0	0	0
15:06:46	-72,985	2017,061	10,503	10,498	9,607	5,33	5,882	21,2	961,909	22,658	2017,061	0	203,991	203,991	99,726	0	0	0	0	0	0	0
15:06:46	-41,186	2016,649	10,551	10,498	9,602	5,326	5,871	21,2	961,909	22,658	2016,649	0	203,991	203,991	99,726	0	0	0	0	0	0	0
15:06:46	-117,651	2015,473	10,503	10,351	9,598	5,314	5,86	21,2	961,909	22,658	2015,473	0	203,991	203,991	99,726	0	0	0	0	0	0	0
15:06:46	-12,866	2015,344	10,503	10,351	9,598	5,312	5,849	21,2	961,909	22,658	2015,344	0	203,991	203,991	99,726	0	0	0	0	0	0	0
15:06:46	-104,797	2014,296	10,454	10,4	9,594	5,302	5,838	21,2	961,909	22,658	2014,296	0	203,991	203,991	99,726	0	0	0	0	0	0	0
15:06:46	-102,172	2013,275	10,356	10,302	9,593	5,291	5,828	21,2	961,909	22,658	2013,275	0	203,991	203,991	99,726	0	0	0	0	0	0	0
15:06:46	-116,577	2012,109	10,307	10,205	9,589	5,279	5,817	21,2	961,909	22,658	2012,109	0	203,991	203,991	99,726	0	0	0	0	0	0	0
15:06:46	120,08	2013,31	10,454	10,351	9,588	5,291	5,807	21,2	961,909	22,658	2012,11	0	203,991	203,991	99,726	0	0	0	0	0	0	0
15:06:46	-40,307	2012,907	10,503	10,4	9,584	5,287	5,797	21,2	961,909	22,658	2012,111	0	203,991	203,991	99,726	0	0	0	0	0	0	0
15:06:46	-70,715	2012,199	10,503	10,498	9,58	5,28	5,786	21,2	961,909	22,658	2012,111	0	203,991	203,991	99,726	0	0	0	0	0	0	0
15:06:46	-40,307	2011,796	10,551	10,4	9,575	5,276	5,776	21,2	961,909	22,658	2011,796	0	203,991	203,991	99,726	0	0	0	0	0	0	0
15:06:46	-58,544	2011,211	10,503	10,302	9,574	5,27	5,766	21,2	961,909	22,658	2011,211	0	203,991	203,991	99,726	0	0	0	0	0	0	0
15:06:46	-56,811	2010,643	10,503	10,498	9,571	5,264	5,757	21,2	961,909	22,658	2010,643	0	203,991	203,991	99,726	0	0	0	0	0	0	0
15:06:46	-59,777	2010,045	10,454	10,302	9,57	5,258	5,747	21,2	961,909	22,658	2010,045	0	203,991	203,991	99,726	0	0	0	0	0	0	0
15:06:46	-133,911	2008,706	10,307	10,205	9,57	5,244	5,737	21,2	961,909	22,658	2008,706	0	203,991	203,991	99,726	0	0	0	0	0	0	0
15:06:46	-13,903	2008,567	10,307	10,302	9,569	5,242	5,727	21,2	961,909	22,658	2008,567	0	203,991	203,991	99,726	0	0	0	0	0	0	0
15:06:46	-69,799	2007,869	10,307	10,205	9,565	5,235	5,718	21,2	961,909	22,658	2007,869	0	203,991	203,991	99,726	0	0	0	0	0	0	0
15:06:46	64,05	2008,509	10,454	10,302	9,561	5,242	5,708	21,2	961,909	22,658	2007,869	0	203,991	203,991	99,726	0	0	0	0	0	0	0
15:06:46	-23,937	2008,27	10,503	10,302	9,557	5,239	5,699	21,2	961,909	22,658	2007,87	0	203,991	203,991	99,726	0	0	0	0	0	0	0
15:06:46	-73,657	2007,533	10,454	10,351	9,556	5,232	5,69	21,2	961,909	22,658	2007,533	0	203,991	203,991	99,726	0	0	0	0	0	0	0
15:06:46	-159,106	2005,942	10,356	10,302	9,552	5,215	5,681	21,2	961,909	22,658	2005,942	0	203,991	203,991	99,726	0	0	0	0	0	0	0
15:06:46	75,366	2006,696	10,454	10,351	9,551	5,223	5,672	21,2	961,909	22,658	2005,943	0	203,991	203,991	99,726	0	0	0	0	0	0	0
15:06:46	-69,848	2005,997	10,454	10,302	9,547	5,216	5,663	21,2	961,909	22,658	2005,943	0	203,991	203,991	99,726	0	0	0	0	0	0	0
15:06:46	-133,85	2004,659	10,307	10,205	9,547	5,202	5,654	21,2	961,909	22,658	2004,659	0	203,991	203,991	99,726	0	0	0	0	0	0	0
15:06:46	118,92	2005,848	10,454	10,351	9,546	5,214	5,645	21,2	961,909	22,658	2004,66	0	203,991	203,991	99,726	0	0	0	0	0	0	0
15:06:46	-89,245	2004,956	10,356	10,302	9,546	5,205	5,636	21,2	961,909	22,658	2004,661	0	203,991	203,991	99,726	0	0	0	0	0	0	0
15:06:46	-133,825	2003,617	10,21	10,058	9,546	5,191	5,628	21,2	961,909	22,658	2003,617	0	203,991	203,991	99,726	0	0	0	0	0	0	0
15:06:46	20,446	2003,822	10,307	10,156	9,542	5,194	5,619	21,2	961,909	22,658	2003,618	0	203,991	203,991	99,726	0	0	0	0	0	0	0
15:06:46	-141,784	2002,404	10,21	10,156	9,539	5,179	5,611	21,2	961,909	22,658	2002,404	0	203,991	203,991	99,726	0	0	0	0	0	0	0
15:06:46	-15,136	2002,253	10,21	10,009	9,538	5,177	5,602	21,1	961,909	22,658	2002,253	0	203,991	203,991	99,726	0	0	0	0	0	0	0
15:06:46	-68,554	2001,567	10,21	10,156	9,534	5,17	5,594	21,1	961,909	22,658	2001,567	0	203,991	203,991	99,726	0	0	0	0	0	0	0
15:06:46	102,648	2002,594	10,356	10,302	9,533	5,181	5,586	21,1	961,909	22,658	2001,568	0	203,991	203,991	99,726	0	0	0	0	0	0	0
15:06:46	-67,712	2001,917	10,356	10,302	9,529	5,174	5,577	21,1	961,909	22,658	2001,568	0	203,991	203,991	99,726	0	0	0	0	0	0	0
15:06:46	-44,592	2001,471	10,307	10,205	9,529	5,169	5,569	21,1	961,909	22,658	2001,471	0	203,991	203,991	99,726	0	0	0	0	0	0	0
15:06:46	-104,125	2000,429	10,21	10,156	9,528	5,159	5,561	21,1	961,909	22,658	2000,429	0	203,991	203,991	99,726	0	0	0	0	0	0	0
15:06:46	37,646	2000,806	10,307	10,205	9,525	5,162	5,554	21,1	961,909	22,658	2000,43	0	203,991	203,991	99,726	0	0	0	0	0	0	0
15:06:46	-15,112	2000,655	10,307	10,205	9,524	5,161	5,546	21,1	961,909	22,658	2000,43	0	203,991	203,991	99,726	0	0	0	0	0	0	0
15:06:46	0	2000,655	10,307	10,205	9,524	5,161	5,538	21,1	961,909	22,658	2000,43	0	203,991	203,991	99,726	0	0	0	0	0	0	0
15:06:46	-89,184	1999,763	10,21	10,156	9,524	5,152	5,531	21,1	961,909	22,658	1999,763	0	203,991	203,991	99,726	0	0	0	0	0	0	0
15:06:46	0	1999,763	10,21	10,058	9,524	5,152	5,523	21,1	961,909	22,658	1999,763	0	203,685	203,685	99,724	0	0	0	0	0	0	0
15:06:46	0	1999,763	10,21	10,156	9,524	5,152	5,516	21,1	961,909	22,658	1999,763	0	203,685	203,685	99,724	0	0	0	0	0	0	0
15:06:46	-111,022	1998,653	10,161	10,058	9,52	5,14	5,509	21,1	961,909	22,658	1998,653	0	203,685	203,685	99,724	0	0	0	0	0	0	0
15:06:46	-16,198	1998,491	10,161	9,961	9,519	5,139	5,501	21,1	961,909	22,658	1998,491	0	203,685	203,685	99,724	0	0	0	0	0	0	0
15:06:46	0	1998,491	10,161	10,009	9,519	5,139	5,494	21,1	961,909	22,658	1998,491	0	203,685	203,685	99,724	0	0	0	0	0	0	0
15:06:46	111,853	1999,609	10,356	10,302	9,516	5,15	5,488	21,1	961,909	22,658	1998,492	0	203,685	203,685	99,724	0	0	0	0	0	0	0
15:06:46	-60,766	1999,002	10,307	10,156	9,515	5,144	5,481	21,1	961,909	22,658	1998,492	0	203,685	203,685	99,724	0	0	0	0	0	0	0
15:06:46	-89,172	1998,11	10,21	10,009	9,515	5,135	5,474	21,1	961,909	22,658	1998,11	0	203,685	203,685	99,724	0	0	0	0	0	0	0
15:06:46	68,334	1998,793	10,356	10,302	9,511	5,142	5,467	21,1	961,909	22,658	1998,11	0	203,685	203,685	99,724	0	0	0	0	0	0	0
15:06:46	-60,583	1998,187	10,307	10,058	9,51	5,135	5,461	21,1	961,909	22,658	1998,111	0	203,685	203,685	99,724	0	0	0	0	0	0	0
15:06:46	-89,172	1997,296	10,21	10,009	9,51	5,126	5,454	21,1	961,909	22,658	1997,296	0	203,685	203,685	99,724	0	0	0	0	0	0	0
15:06:46	0	1997,296	10,21	10,058	9,51	5,126	5,448	21,1	961,909	22,658	1997,296	0	203,685	203,685	99,724	0	0	0	0	0	0	0
15:06:46	-65,563	1996,64	10,21	10,009	9,506	5,12	5,442	21,1	961,909	22,658	1996,64	0	203,685	203,685	99,724	0	0	0	0	0	0	0
15:06:46	0	1996,64	10,21	10,009	9,506	5,12	5,435	21,1	961,909	22,658	1996,64	0	203,685	203,685	99,724	0	0	0	0	0	0	0
15:06:46	0	1996,64	10,21	10,205	9,506	5,12	5,429	21,1	961,909	22,658	1996,64	0	203,685	203,685	99,724	0	0	0	0	0	0	0
15:06:46	-16,015	1996,48	10,21	10,156	9,505	5,118	5,423	21,1	961,909	22,658	1996,48	0	203,685	203,685	99,724	0	0	0	0	0	0	0
15:06:46	-44,555	1996,034	10,161	10,058	9,505	5,113	5,417	21,1	961,909	22,658	1996,034	0	203,685	203,685	99,724	0	0	0	0	0	0	0
15:06:46	0	1996,034	10,161	10,009	9,505	5,113	5,411	21,1	961,909	22,658	1996,034	0	203,685	203,685	99,724	0	0	0	0	0	0	0
15:06:46	0	1996,034	10,161	10,205	9,505	5,113	5,405	21,1	961,909	22,658	1996,034	0	203,685	203,685	99,724	0	0	0	0	0	0	0
15:06:46	-66,662	1995,368	10,161	10,058	9,502	5,106	5,399	21,1	961,909	22,658	1995,368	0	203,685	203,685	99,724	0	0	0	0	0	0	0
15:06:46	-89,123	1994,476	10,063	9,961	9,502	5,097	5,393	21,1	961,909	22,658	1994,476	0	203,685	203,685	99,724	0	0	0	0	0	0	0
15:06:46	73,12	1995,208	10,161	10,058	9,501	5,105	5,388	21,1	961,909	22,658	1994,477	0	203,685	203,685	99,724	0	0	0	0	0	0	0
15:06:46	44,567	1995,653	10,21	10,156	9,501	5,109	5,382	21,1	961,909	22,658	1994,478	0	203,685	203,685	99,724	0	0	0	0	0	0	0
15:06:46	-110,144	1994,552	10,161	10,156	9,497	5,098	5,377	21,1	961,909	22,658	1994,478	0	203,685	203,685	99,724	0	0	0	0	0	0	0
15:06:46	0	1994,552	10,161	10,058	9,497	5,098	5,371	21,1	961,909	22,658	1994,478	0	203,685	203,685	99,724	0	0	0	0	0	0	0
15:06:46	-68,103	1993,871	10,014	9,863	9,501	5,091	5,366	21,1	961,909	22,658	1993,871	0	203,685	203,685	99,724	0	0	0	0	0	0	0
15:06:46	-28,527	1993,586	9,965	9,814	9,502	5,088	5,36	21,1	961,909	22,658	1993,586	0	203,685	203,685	99,724	0	0	0	0	0	0	0
15:06:46	162,207	1995,208	10,161	10,058	9,501	5,105	5,355	21,1	961,909	22,658	1993,587	0	203,685	203,685	99,724	0	0	0	0	0	0	0
15:06:46	-82,629	1994,381	10,161	10,009	9,496	5,096	5,35	21,1	961,909	22,658	1993,588	0	203,685	203,685	99,724	0	0	0	0	0	0	0
15:06:46	-64,355	1993,738	10,161	10,009	9,492	5,09	5,345	21,1	961,909	22,658	1993,588	0	203,685	203,685	99,724	0	0	0	0	0	0	0
15:06:46	44,543	1994,183	10,21	10,302	9,492	5,094	5,34	21,1	961,909	22,658	1993,589	0	203,685	203,685	99,724	0	0	0	0	0	0	0
15:06:46	-17,224	1994,011	10,21	10,205	9,491	5,092	5,335	21,1	961,909	22,658	1993,589	0	203,685	203,685	99,724	0	0	0	0	0	0	0
15:06:46	-133,654	1992,674	10,063	9,961	9,491	5,079	5,33	21,1	961,909	22,658	1992,674	0	203,685	203,685	99,724	0	0	0	0	0	0	0
15:06:46	0	1992,674	10,063	10,058	9,491	5,079	5,325	21,1	961,909	22,658	1992,674	0	203,685	203,685	99,724	0	0	0	0	0	0	0
15:06:46	133,654	1994,011	10,21	10,205	9,491	5,092	5,321	21,1	961,909	22,658	1992,676	0	203,685	203,685	99,724	0	0	0	0	0	0	0
15:06:46	-108,898	1992,922	10,161	10,156	9,488	5,081	5,316	21,1	961,909	22,658	1992,676	0	203,685	203,685	99,724	0	0	0	0	0	0	0
15:06:46	-89,086	1992,031	10,063	10,058	9,488	5,072	5,311	21,1	961,909	22,658	1992,031	0	203,685	203,685	99,724	0	0	0	0	0	0	0
15:06:46	0	1992,031	10,063	10,058	9,488	5,072	5,307	21,1	961,909	22,658	1992,031	0	203,685	203,685	99,724	0	0	0	0	0	0	0
15:06:46	71,838	1992,749	10,161	10,205	9,487	5,079	5,302	21,1	961,909	22,658	1992,032	0	203,685	203,685	99,724	0	0	0	0	0	0	0
15:06:46	0	1992,749	10,161	10,156	9,487	5,079	5,298	21,1	961,909	22,658	1992,033	0	203,685	203,685	99,724	0	0	0	0	0	0	0
15:06:46	-178,161	1990,968	9,965	10,009	9,487	5,061	5,293	21,1	961,909	22,658	1990,968	0	203,685	203,685	99,724	0	0	0	0	0	0	0
15:06:46	44,531	1991,413	10,014	9,863	9,487	5,066	5,289	21,1	961,909	22,658	1990,968	0	203,685	203,685	99,724	0	0	0	0	0	0	0
15:06:47	68,212	1992,095	10,161	10,009	9,483	5,073	5,284	21,1	961,909	22,658	1990,969	0	203,685	203,685	99,724	0	0	0	0	0	0	0
15:06:47	28,381	1992,379	10,21	10,205	9,482	5,076	5,28	21,1	961,909	22,658	1990,971	0	203,685	203,685	99,724	0	0	0	0	0	0	0
15:06:47	-44,543	1991,934	10,161	10,156	9,482	5,071	5,276	21,1	961,909	22,658	1990,972	0	203,685	203,685	99,724	0	0	0	0	0	0	0
15:06:47	-89,086	1991,043	10,063	10,156	9,482	5,062	5,272	21,1	961,909	22,658	1990,972	0	203,685	203,685	99,724	0	0	0	0	0	0	0
15:06:47	89,086	1991,934	10,161	10,058	9,482	5,071	5,268	21,1	961,909	22,658	1990,973	0	203,685	203,685	99,724	0	0	0	0	0	0	0
15:06:47	-133,618	1990,597	10,014	9,863	9,482	5,057	5,264	21,1	961,909	22,658	1990,597	0	203,685	203,685	99,724	0	0	0	0	0	0	0
15:06:47	86,486	1991,462	10,161	10,058	9,479	5,066	5,26	21,1	961,909	22,658	1990,598	0	203,685	203,685	99,724	0	0	0	0	0	0	0
15:06:47	-106,286	1990,399	10,063	10,156	9,479	5,055	5,256	21,1	961,909	22,658	1990,399	0	203,685	203,685	99,724	0	0	0	0	0	0	0
15:06:47	-44,555	1989,954	10,014	10,058	9,479	5,051	5,252	21,1	961,909	22,658	1989,954	0	203,685	203,685	99,724	0	0	0	0	0	0	0
15:06:47	44,555	1990,399	10,063	10,058	9,479	5,055	5,248	21,1	961,909	22,658	1989,954	0	203,685	203,685	99,724	0	0	0	0	0	0	0
15:06:47	0	1990,399	10,063	10,058	9,479	5,055	5,244	21,1	961,909	22,658	1989,955	0	203,685	203,685	99,724	0	0	0	0	0	0	0
15:06:47	-61,791	1989,782	10,014	9,961	9,478	5,049	5,24	21,1	961,909	22,658	1989,782	0	203,685	203,685	99,724	0	0	0	0	0	0	0
15:06:47	-44,519	1989,336	9,965	9,863	9,478	5,044	5,237	21,1	961,909	22,658	1989,336	0	203,685	203,685	99,724	0	0	0	0	0	0	0
15:06:47	89,05	1990,227	10,063	10,156	9,478	5,053	5,233	21,1	961,909	22,658	1989,337	0	203,685	203,685	99,724	0	0	0	0	0	0	0
15:06:47	0	1990,227	10,063	10,156	9,478	5,053	5,23	21,1	961,909	22,658	1989,338	0	203,685	203,685	99,724	0	0	0	0	0	0	0
15:06:47	-44,531	1989,782	10,014	10,009	9,478	5,049	5,226	21,1	961,909	22,658	1989,339	0	203,685	203,685	99,724	0	0	0	0	0	0	0
15:06:47	0	1989,782	10,014	10,009	9,478	5,049	5,223	21,1	961,909	22,658	1989,339	0	203,685	203,685	99,724	0	0	0	0	0	0	0
15:06:47	44,531	1990,227	10,063	10,058	9,478	5,053	5,219	21,1	961,909	22,658	1989,34	0	203,685	203,685	99,724	0	0	0	0	0	0	0
15:06:47	-44,531	1989,782	10,014	9,961	9,478	5,049	5,216	21,1	961,909	22,658	1989,34	0	203,685	203,685	99,724	0	0	0	0	0	0	0
15:06:47	44,531	1990,227	10,063	10,009	9,478	5,053	5,213	21,1	961,909	22,658	1989,341	0	203,685	203,685	99,724	0	0	0	0	0	0	0
15:06:47	89,074	1991,118	10,161	10,009	9,478	5,063	5,21	21,1	961,909	22,658	1989,343	0	203,685	203,685	99,724	0	0	0	0	0	0	0
15:06:47	-89,074	1990,227	10,063	10,009	9,478	5,053	5,207	21,1	961,909	22,658	1989,344	0	203,685	203,685	99,724	0	0	0	0	0	0	0
15:06:47	69,274	1990,92	10,21	10,205	9,474	5,061	5,204	21,1	961,909	22,658	1989,345	0	203,685	203,685	99,724	0	0	0	0	0	0	0
15:06:47	0	1990,92	10,21	10,205	9,474	5,061	5,201	21,1	961,909	22,658	1989,347	0	203,685	203,685	99,724	0	0	0	0	0	0	0
15:06:47	-133,605	1989,584	10,063	9,961	9,474	5,047	5,198	21,1	961,909	22,658	1989,347	0	203,685	203,685	99,724	0	0	0	0	0	0	0
15:06:47	89,074	1990,474	10,161	10,009	9,474	5,056	5,195	21,1	961,909	22,658	1989,348	0	203,685	203,685	99,724	0	0	0	0	0	0	0
15:06:47	-89,074	1989,584	10,063	10,058	9,474	5,047	5,192	21,1	961,909	22,658	1989,349	0	203,685	203,685	99,724	0	0	0	0	0	0	0
15:06:47	89,074	1990,474	10,161	10,156	9,474	5,056	5,19	21,1	961,909	22,658	1989,35	0	203,685	203,685	99,724	0	0	0	0	0	0	0
15:06:47	27,282	1990,747	10,21	10,302	9,473	5,059	5,187	21,1	961,909	22,658	1989,351	0	203,685	203,685	99,724	0	0	0	0	0	0	0
15:06:47	-178,125	1988,966	10,014	9,961	9,473	5,04	5,184	21,1	961,909	22,658	1988,966	0	203,685	203,685	99,724	0	0	0	0	0	0	0
15:06:47	0	1988,966	10,014	9,961	9,473	5,04	5,181	21,1	961,909	22,658	1988,966	0	203,685	203,685	99,724	0	0	0	0	0	0	0
15:06:47	133,593	1990,302	10,161	10,205	9,473	5,054	5,179	21,1	961,909	22,658	1988,967	0	203,685	203,685	99,724	0	0	0	0	0	0	0
15:06:47	-133,593	1988,966	10,014	9,961	9,473	5,04	5,176	21,1	961,909	22,658	1988,966	0	203,685	203,685	99,724	0	0	0	0	0	0	0
15:06:47	70,275	1989,669	10,161	10,302	9,469	5,048	5,174	21,1	961,909	22,658	1988,967	0	203,685	203,685	99,724	0	0	0	0	0	0	0
15:06:47	44,555	1990,114	10,21	10,4	9,469	5,052	5,171	21,1	961,909	22,658	1988,968	0	203,685	203,685	99,724	0	0	0	0	0	0	0
15:06:47	0	1990,114	10,21	10,302	9,469	5,052	5,169	21,1	961,909	22,658	1988,969	0	203,685	203,685	99,724	0	0	0	0	0	0	0
15:06:47	400,976	1994,124	10,649	11,084	9,469	5,094	5,167	21,1	961,909	22,658	1988,974	0	203,685	203,685	99,724	0	0	0	0	0	0	0
15:06:47	553,869	1999,663	11,186	12,5	9,473	5,151	5,167	21,1	961,909	22,658	1988,985	0	203,685	203,685	99,724	0	0	0	0	0	0	0
15:06:47	625,903	2005,922	11,674	13,867	9,483	5,215	5,168	21,1	961,909	22,658	1989,002	0	203,685	203,685	99,724	0	0	0	0	0	0	0
15:06:47	768,042	2013,602	12,065	15,429	9,506	5,294	5,171	21,1	961,909	22,658	1989,026	0	203,685	203,685	99,724	0	0	0	0	0	0	0
15:06:47	719,689	2020,799	12,163	16,357	9,542	5,369	5,174	21,1	961,909	22,658	1989,058	0	203,685	203,685	99,724	0	0	0	0	0	0	0
15:06:47	596,899	2026,768	12,016	17,236	9,584	5,43	5,179	21,1	961,909	22,658	1989,096	0	203,685	203,685	99,724	0	0	0	0	0	0	0
15:06:47	1094,836	2037,716	12,309	18,359	9,631	5,543	5,187	21,1	961,909	22,658	1989,144	0	203,685	203,685	99,724	0	0	0	0	0	0	0
15:06:47	684,448	2044,561	12,065	18,945	9,682	5,614	5,195	21,1	961,909	22,658	1989,2	0	203,685	203,685	99,724	0	0	0	0	0	0	0
15:06:47	1235,498	2056,916	12,505	20,361	9,729	5,741	5,206	21,1	961,909	22,658	1989,267	0	203,685	203,685	99,724	0	0	0	0	0	0	0
15:06:47	976,22	2066,678	12,651	20,41	9,777	5,842	5,218	21,1	961,909	22,658	1989,344	0	203,685	203,685	99,724	0	0	0	0	0	0	0
15:06:47	753,515	2074,213	12,553	20,703	9,825	5,919	5,232	21,1	961,909	22,658	1989,429	0	203,685	203,685	99,724	0	0	0	0	0	0	0
15:06:47	934,814	2083,561	12,651	20,801	9,873	6,016	5,247	21,1	961,909	22,658	1989,523	0	203,685	203,685	99,724	0	0	0	0	0	0	0
15:06:47	1299,072	2096,552	13,139	21,777	9,921	6,15	5,265	21,1	960,479	22,658	1989,63	0	203,685	203,685	99,724	0	0	0	0	0	0	0
15:06:47	989,282	2106,445	13,286	22,363	9,969	6,252	5,284	21,1	960,479	22,658	1989,747	0	203,685	203,685	99,724	0	0	0	0	0	0	0
15:06:47	873,071	2115,176	13,139	22,705	10,026	6,342	5,305	21,1	960,479	22,658	1989,873	0	203,685	203,685	99,724	0	0	0	0	0	0	0
15:06:47	603,32	2121,209	12,798	21,972	10,078	6,404	5,327	21,1	960,479	22,658	1990,004	0	203,685	203,685	99,724	0	0	0	0	0	0	0
15:06:47	2285,229	2144,061	14,116	24,072	10,139	6,639	5,352	21,1	960,479	22,658	1990,158	0	203,685	203,685	99,724	0	0	0	0	0	0	0
15:06:47	724,047	2151,302	13,823	23,73	10,195	6,714	5,379	21,1	960,479	22,658	1990,319	0	203,685	203,685	99,724	0	0	0	0	0	0	0
15:06:47	514,697	2156,449	13,335	22,949	10,25	6,767	5,406	21,1	960,479	22,658	1990,485	0	203,685	203,685	99,724	0	0	0	0	0	0	0
15:06:47	1932,568	2175,774	14,409	24,267	10,303	6,966	5,437	21,1	960,479	22,658	1990,67	0	203,685	203,685	99,724	0	0	0	0	0	0	0
15:06:47	835,815	2184,132	14,458	24,17	10,347	7,052	5,468	21,1	960,479	22,658	1990,864	0	203,685	203,685	99,724	0	0	0	0	0	0	0
15:06:47	1148,339	2195,616	14,897	24,023	10,389	7,171	5,502	21,1	960,479	22,658	1991,069	0	203,685	203,685	99,724	0	0	0	0	0	0	0
15:06:47	699,023	2202,606	14,897	24,023	10,429	7,243	5,536	21,1	960,479	22,658	1991,28	0	203,382	203,382	99,723	0	0	0	0	0	0	0
15:06:47	2124,292	2223,849	16,46	26,562	10,466	7,462	5,574	21,1	960,479	22,658	1991,513	0	203,382	203,382	99,723	0	0	0	0	0	0	0
15:06:47	955,419	2233,403	16,704	25,488	10,507	7,56	5,613	21,1	960,479	22,658	1991,755	0	203,382	203,382	99,723	0	0	0	0	0	0	0
15:06:47	1042,358	2243,827	16,85	25,391	10,558	7,668	5,653	21,1	960,479	22,658	1992,007	0	203,382	203,382	99,723	0	0	0	0	0	0	0
15:06:47	615,185	2249,979	16,46	25,146	10,614	7,731	5,694	21,1	960,479	22,658	1992,265	0	203,382	203,382	99,723	0	0	0	0	0	0	0
15:06:47	946,044	2259,439	16,362	24,805	10,672	7,829	5,736	21,1	960,479	22,658	1992,532	0	203,382	203,382	99,723	0	0	0	0	0	0	0
15:06:47	717,089	2266,61	16,069	24,365	10,728	7,903	5,778	21,1	960,479	22,658	1992,806	0	203,382	203,382	99,723	0	0	0	0	0	0	0
15:06:47	725,708	2273,867	15,874	24,316	10,78	7,978	5,821	21,1	960,479	22,658	1993,087	0	203,382	203,382	99,723	0	0	0	0	0	0	0
15:06:47	1574,023	2289,607	16,753	24,609	10,822	8,14	5,867	21,1	960,479	22,658	1993,384	0	203,382	203,382	99,723	0	0	0	0	0	0	0
15:06:47	754,98	2297,157	16,85	24,316	10,859	8,218	5,913	21,1	960,479	22,658	1993,688	0	203,382	203,382	99,723	0	0	0	0	0	0	0
15:06:47	1135,864	2308,516	17,436	24,17	10,892	8,335	5,96	21,1	960,479	22,658	1994,002	0	203,382	203,382	99,723	0	0	0	0	0	0	0
15:06:47	1224,829	2320,764	18,022	24,951	10,93	8,461	6,009	21,1	960,479	22,658	1994,329	0	203,382	203,382	99,723	0	0	0	0	0	0	0
15:06:47	525,097	2326,015	17,876	24,707	10,967	8,515	6,058	21,1	960,479	22,658	1994,661	0	203,382	203,382	99,723	0	0	0	0	0	0	0
15:06:47	1358,325	2339,598	18,511	25,683	11,01	8,655	6,109	21,1	960,479	22,658	1995,006	0	203,382	203,382	99,723	0	0	0	0	0	0	0
15:06:47	284,912	2342,447	18,022	25,049	11,052	8,685	6,16	21,1	960,479	22,658	1995,353	0	203,382	203,382	99,723	0	0	0	0	0	0	0
15:06:47	1023,608	2352,683	18,218	24,805	11,099	8,79	6,211	21,1	960,479	22,658	1995,71	0	203,382	203,382	99,723	0	0	0	0	0	0	0
15:06:47	550,366	2358,187	17,925	24,658	11,146	8,847	6,263	21,1	960,479	22,658	1996,073	0	203,382	203,382	99,723	0	0	0	0	0	0	0
15:06:47	1299,755	2371,185	18,511	25,342	11,188	8,981	6,316	21,1	960,479	22,658	1996,448	0	203,382	203,382	99,723	0	0	0	0	0	0	0
15:06:47	1254,736	2383,732	19,145	26,416	11,224	9,11	6,371	21,1	960,479	22,658	1996,835	0	203,382	203,382	99,723	0	0	0	0	0	0	0
15:06:47	479,467	2388,527	19,048	24,609	11,257	9,16	6,426	21,1	960,479	22,658	1997,227	0	203,382	203,382	99,723	0	0	0	0	0	0	0
15:06:47	1455,053	2403,077	19,975	26,074	11,289	9,31	6,482	21,1	960,479	22,658	1997,633	0	203,382	203,382	99,723	0	0	0	0	0	0	0
15:06:47	743,676	2410,514	20,171	26,074	11,32	9,386	6,539	21,1	960,479	22,658	1998,046	0	203,382	203,382	99,723	0	0	0	0	0	0	0
15:06:47	1100,537	2421,519	20,659	25,879	11,355	9,5	6,597	21,1	960,479	22,658	1998,469	0	203,382	203,382	99,723	0	0	0	0	0	0	0
15:06:47	755,737	2429,077	20,757	26,416	11,393	9,578	6,656	21,1	960,479	22,658	1998,9	0	203,382	203,382	99,723	0	0	0	0	0	0	0
15:06:47	931,445	2438,391	20,952	26,904	11,434	9,674	6,715	21,1	960,479	22,658	1999,339	0	203,382	203,382	99,723	0	0	0	0	0	0	0
15:06:47	947,583	2447,867	21,098	26,562	11,48	9,771	6,775	21,1	960,479	22,658	1999,788	0	203,382	203,382	99,723	0	0	0	0	0	0	0
15:06:47	470,996	2452,577	20,757	25,928	11,525	9,82	6,835	21,1	960,479	22,658	2000,24	0	203,382	203,382	99,723	0	0	0	0	0	0	0
15:06:47	722,656	2459,804	20,659	25,732	11,571	9,894	6,895	21,1	960,479	22,658	2000,7	0	203,382	203,382	99,723	0	0	0	0	0	0	0
15:06:47	725,903	2467,063	20,659	25,586	11,612	9,969	6,955	21,1	960,479	22,658	2001,166	0	203,382	203,382	99,723	0	0	0	0	0	0	0
15:06:47	877,734	2475,84	20,952	25,537	11,645	10,06	7,016	21,1	960,479	22,658	2001,641	0	203,382	203,382	99,723	0	0	0	0	0	0	0
15:06:47	855,688	2484,397	21,245	26,123	11,677	10,148	7,077	21,1	960,479	22,658	2002,124	0	203,382	203,382	99,723	0	0	0	0	0	0	0
15:06:47	1034,252	2494,739	21,636	26,074	11,714	10,255	7,139	21,1	960,479	22,658	2002,616	0	203,382	203,382	99,723	0	0	0	0	0	0	0
15:06:47	386,084	2498,6	21,44	26,074	11,746	10,294	7,201	21,1	960,479	22,658	2003,112	0	203,382	203,382	99,723	0	0	0	0	0	0	0
15:06:47	965,6	2508,256	21,831	26,269	11,779	10,394	7,264	21,1	960,479	22,658	2003,618	0	203,382	203,382	99,723	0	0	0	0	0	0	0
15:06:47	906,445	2517,321	22,075	26,953	11,817	10,487	7,327	21,1	960,479	22,658	2004,131	0	203,382	203,382	99,723	0	0	0	0	0	0	0
15:06:47	240,771	2519,728	21,636	26,269	11,854	10,512	7,39	21,1	960,479	22,658	2004,647	0	203,382	203,382	99,723	0	0	0	0	0	0	0
15:06:47	754,711	2527,276	21,636	26,123	11,897	10,59	7,452	21,1	960,479	22,658	2005,17	0	203,382	203,382	99,723	0	0	0	0	0	0	0
15:06:47	389,111	2531,167	21,343	26,416	11,935	10,63	7,515	21,1	960,479	22,658	2005,696	0	203,382	203,382	99,723	0	0	0	0	0	0	0
15:06:47	995,556	2541,122	21,587	26,221	11,977	10,733	7,578	21,1	960,479	22,658	2006,231	0	203,382	203,382	99,723	0	0	0	0	0	0	0
15:06:47	715,502	2548,277	21,636	25,683	12,015	10,806	7,641	21,1	960,479	22,658	2006,773	0	203,382	203,382	99,723	0	0	0	0	0	0	0
15:06:47	587,5	2554,152	21,636	26,123	12,048	10,867	7,704	21,1	960,479	22,658	2007,32	0	203,382	203,382	99,723	0	0	0	0	0	0	0
15:06:47	877,905	2562,931	21,929	26,562	12,081	10,958	7,768	21,1	960,479	22,658	2007,876	0	203,382	203,382	99,723	0	0	0	0	0	0	0
15:06:48	686,499	2569,796	22,026	26,562	12,114	11,028	7,832	21,1	960,479	22,658	2008,438	0	203,382	203,382	99,723	0	0	0	0	0	0	0
15:06:48	957,836	2579,375	22,417	26,904	12,147	11,127	7,897	21,1	960,479	22,658	2009,009	0	203,382	203,382	99,723	0	0	0	0	0	0	0
15:06:48	715,234	2586,527	22,563	26,953	12,179	11,201	7,961	21,1	960,479	22,658	2009,586	0	203,382	203,382	99,723	0	0	0	0	0	0	0
15:06:48	725,048	2593,777	22,71	27,295	12,212	11,276	8,026	21,1	960,479	22,658	2010,171	0	203,382	203,382	99,723	0	0	0	0	0	0	0
15:06:48	787,622	2601,654	23,003	27,637	12,24	11,357	8,092	21,1	960,479	22,658	2010,762	0	203,382	203,382	99,723	0	0	0	0	0	0	0
15:06:48	702,734	2608,681	23,149	27,002	12,271	11,429	8,157	21,1	960,479	22,658	2011,36	0	203,382	203,382	99,723	0	0	0	0	0	0	0
15:06:48	868,701	2617,368	23,442	27,588	12,304	11,519	8,223	21,1	960,479	22,658	2011,966	0	203,382	203,382	99,723	0	0	0	0	0	0	0
15:06:48	811,206	2625,48	23,638	27,246	12,338	11,602	8,289	21,1	960,479	22,658	2012,58	0	203,382	203,382	99,723	0	0	0	0	0	0	0
15:06:48	583,325	2631,313	23,638	27,344	12,371	11,663	8,355	21,1	960,479	22,658	2013,198	0	203,382	203,382	99,723	0	0	0	0	0	0	0
15:06:48	538,452	2636,698	23,589	27,637	12,404	11,718	8,421	21,1	960,479	22,658	2013,822	0	203,382	203,382	99,723	0	0	0	0	0	0	0
15:06:48	477,954	2641,477	23,442	27,441	12,439	11,767	8,487	21,1	960,479	22,658	2014,45	0	203,382	203,382	99,723	0	0	0	0	0	0	0
15:06:48	1271,142	2654,189	24,224	27,832	12,467	11,898	8,554	21,1	960,479	22,658	2015,089	0	203,382	203,382	99,723	0	0	0	0	0	0	0
15:06:48	549,414	2659,683	24,321	27,93	12,492	11,955	8,621	21,1	960,479	22,658	2015,734	0	203,382	203,382	99,723	0	0	0	0	0	0	0
15:06:48	573,559	2665,419	24,419	28,174	12,519	12,014	8,687	21,1	960,479	22,658	2016,383	0	203,382	203,382	99,723	0	0	0	0	0	0	0
15:06:48	560,766	2671,026	24,565	27,637	12,542	12,072	8,753	21,1	960,479	22,658	2017,038	0	203,382	203,382	99,723	0	0	0	0	0	0	0
15:06:48	696,582	2677,992	24,761	27,783	12,571	12,144	8,82	21,1	960,479	22,658	2017,699	0	203,382	203,382	99,723	0	0	0	0	0	0	0
15:06:48	629,834	2684,29	24,907	28,174	12,598	12,209	8,886	21,1	960,479	22,658	2018,365	0	203,382	203,382	99,723	0	0	0	0	0	0	0
15:06:48	480,566	2689,096	24,907	28,027	12,625	12,258	8,953	21,1	960,479	22,658	2019,036	0	203,382	203,382	99,723	0	0	0	0	0	0	0
15:06:48	553,979	2694,636	24,956	27,93	12,653	12,315	9,018	21,1	960,479	22,658	2019,712	0	203,382	203,382	99,723	0	0	0	0	0	0	0
15:06:48	561,035	2700,246	24,956	27,93	12,684	12,373	9,084	21,1	960,479	22,658	2020,392	0	203,382	203,382	99,723	0	0	0	0	0	0	0
15:06:48	649,975	2706,746	25,102	28,174	12,713	12,44	9,15	21,1	960,479	22,658	2021,079	0	203,382	203,382	99,723	0	0	0	0	0	0	0
15:06:48	456,079	2711,307	25,054	27,832	12,741	12,487	9,215	21,1	960,479	22,658	2021,769	0	203,382	203,382	99,723	0	0	0	0	0	0	0
15:06:48	567,285	2716,98	25,2	27,783	12,765	12,546	9,281	21,1	960,479	22,658	2022,464	0	203,382	203,382	99,723	0	0	0	0	0	0	0
15:06:48	656,933	2723,549	25,444	27,783	12,788	12,613	9,346	21,1	960,479	22,658	2023,165	0	203,382	203,382	99,723	0	0	0	0	0	0	0
15:06:48	566,601	2729,215	25,591	27,93	12,811	12,672	9,411	21,1	960,479	22,658	2023,871	0	203,382	203,382	99,723	0	0	0	0	0	0	0
15:06:48	521,533	2734,43	25,688	28,125	12,835	12,726	9,476	21,1	960,479	22,658	2024,582	0	203,382	203,382	99,723	0	0	0	0	0	0	0
15:06:48	616,577	2740,596	25,884	28,711	12,859	12,789	9,541	21,1	960,479	22,658	2025,298	0	203,382	203,382	99,723	0	0	0	0	0	0	0
15:06:48	715,332	2747,749	26,177	29,053	12,882	12,863	9,606	21,1	960,479	22,658	2026,02	0	203,382	203,382	99,723	0	0	0	0	0	0	0
15:06:48	426,464	2752,014	26,177	28,809	12,906	12,907	9,671	21,1	960,479	22,658	2026,746	0	203,382	203,382	99,723	0	0	0	0	0	0	0
15:06:48	511,767	2757,132	26,177	28,564	12,935	12,96	9,736	21,1	960,479	22,658	2027,477	0	203,382	203,382	99,723	0	0	0	0	0	0	0
15:06:48	427,539	2761,407	26,177	28,662	12,959	13,004	9,8	21,1	960,479	22,658	2028,211	0	203,382	203,382	99,723	0	0	0	0	0	0	0
15:06:48	414,16	2765,549	26,079	28,32	12,987	13,046	9,863	21,1	960,479	22,658	2028,948	0	203,382	203,382	99,723	0	0	0	0	0	0	0
15:06:48	718,31	2772,732	26,372	28,564	13,011	13,12	9,927	21,1	960,479	22,658	2029,692	0	203,382	203,382	99,723	0	0	0	0	0	0	0
15:06:48	326,904	2776,001	26,274	28,467	13,035	13,154	9,99	21,1	960,479	22,658	2030,438	0	203,382	203,382	99,723	0	0	0	0	0	0	0
15:06:48	439,16	2780,392	26,372	28,369	13,054	13,199	10,053	21,1	960,479	22,658	2031,188	0	203,382	203,382	99,723	0	0	0	0	0	0	0
15:06:48	752,392	2787,916	26,763	28,809	13,074	13,277	10,117	21,1	960,479	22,658	2031,945	0	203,382	203,382	99,723	0	0	0	0	0	0	0
15:06:48	420,288	2792,119	26,763	28,711	13,098	13,32	10,179	21,1	960,479	22,658	2032,705	0	203,382	203,382	99,723	0	0	0	0	0	0	0
15:06:48	337,329	2795,493	26,763	28,662	13,117	13,355	10,242	21,1	960,479	22,658	2033,467	0	203,382	203,382	99,723	0	0	0	0	0	0	0
15:06:48	735,839	2802,851	27,153	29,053	13,136	13,431	10,304	21,1	960,479	22,658	2034,237	0	203,382	203,382	99,723	0	0	0	0	0	0	0
15:06:48	340,673	2806,258	27,153	29,053	13,155	13,466	10,366	21,1	960,479	22,658	2035,009	0	203,382	203,382	99,723	0	0	0	0	0	0	0
15:06:48	520,581	2811,463	27,349	29,053	13,173	13,52	10,428	21,1	960,479	22,658	2035,785	0	203,382	203,382	99,723	0	0	0	0	0	0	0
15:06:48	624,243	2817,706	27,642	28,906	13,191	13,584	10,49	21,1	960,479	22,658	2036,567	0	203,382	203,382	99,723	0	0	0	0	0	0	0
15:06:48	386,718	2821,573	27,69	29,053	13,21	13,624	10,551	21,1	960,479	22,658	2037,352	0	203,382	203,382	99,723	0	0	0	0	0	0	0
15:06:48	619,238	2827,765	28,032	29,541	13,226	13,688	10,613	21,1	960,479	22,658	2038,143	0	203,382	203,382	99,723	0	0	0	0	0	0	0
15:06:48	283,251	2830,598	27,983	29,541	13,244	13,717	10,674	21,1	960,479	22,658	2038,935	0	203,382	203,382	99,723	0	0	0	0	0	0	0
15:06:48	195,581	2832,554	27,837	29,004	13,263	13,737	10,734	21,1	960,479	22,658	2039,729	0	203,382	203,382	99,723	0	0	0	0	0	0	0
15:06:48	523,486	2837,789	28,032	29,053	13,282	13,791	10,794	21,1	960,479	22,658	2040,527	0	203,382	203,382	99,723	0	0	0	0	0	0	0
15:06:48	254,711	2840,336	27,983	29,248	13,299	13,817	10,853	21,1	960,479	22,658	2041,327	0	203,382	203,382	99,723	0	0	0	0	0	0	0
15:06:48	465,673	2844,993	28,179	29,248	13,314	13,865	10,912	21,4	961,909	22,658	2042,131	0	203,382	203,382	99,723	0	0	0	0	0	0	0
15:06:48	286,499	2847,858	28,179	29,102	13,33	13,895	10,971	21,4	961,909	22,658	2042,936	0	203,382	203,382	99,723	0	0	0	0	0	0	0
15:06:48	496,606	2852,824	28,472	29,541	13,341	13,946	11,029	21,4	961,909	22,658	2043,746	0	203,382	203,382	99,723	0	0	0	0	0	0	0
15:06:48	398,095	2856,805	28,618	29,541	13,355	13,987	11,087	21,4	961,909	22,658	2044,559	0	203,382	203,382	99,723	0	0	0	0	0	0	0
15:06:48	445,532	2861,26	28,813	29,736	13,369	14,033	11,145	21,4	961,909	22,658	2045,376	0	203,382	203,382	99,723	0	0	0	0	0	0	0
15:06:48	93,603	2862,196	28,618	29,199	13,386	14,043	11,202	21,4	961,909	22,658	2046,193	0	203,382	203,382	99,723	0	0	0	0	0	0	0
15:06:48	344,848	2865,644	28,716	29,394	13,399	14,078	11,258	21,4	961,909	22,658	2047,012	0	203,382	203,382	99,723	0	0	0	0	0	0	0
15:06:48	414,843	2869,793	28,862	29,443	13,414	14,121	11,314	21,4	961,909	22,658	2047,835	0	203,382	203,382	99,723	0	0	0	0	0	0	0
15:06:48	227,441	2872,067	28,862	29,59	13,427	14,145	11,37	21,4	961,909	22,658	2048,659	0	203,382	203,382	99,723	0	0	0	0	0	0	0
15:06:48	364,697	2875,714	28,96	29,736	13,442	14,182	11,425	21,4	961,909	22,658	2049,486	0	203,382	203,382	99,723	0	0	0	0	0	0	0
15:06:48	211,865	2877,833	28,862	29,394	13,459	14,204	11,479	21,4	961,909	22,658	2050,315	0	206,748	206,748	99,736	0	0	0	0	0	0	0
15:06:48	181,42	2879,647	28,813	29,248	13,472	14,223	11,533	21,4	961,909	22,658	2051,144	0	206,748	206,748	99,736	0	0	0	0	0	0	0
15:06:48	331,933	2882,966	28,96	29,394	13,482	14,257	11,586	21,4	961,909	22,658	2051,976	0	206,748	206,748	99,736	0	0	0	0	0	0	0
15:06:48	314,599	2886,112	29,106	29,736	13,491	14,289	11,639	21,4	961,909	22,658	2052,81	0	206,748	206,748	99,736	0	0	0	0	0	0	0
15:06:48	216,894	2888,281	29,155	29,59	13,501	14,312	11,692	21,4	961,909	22,658	2053,645	0	206,748	206,748	99,736	0	0	0	0	0	0	0
15:06:48	298,388	2891,265	29,351	29,883	13,506	14,342	11,744	21,4	961,909	22,658	2054,483	0	206,748	206,748	99,736	0	0	0	0	0	0	0
15:06:48	248,876	2893,754	29,448	29,98	13,515	14,368	11,795	21,4	961,909	22,658	2055,322	0	206,748	206,748	99,736	0	0	0	0	0	0	0
15:06:48	286,035	2896,614	29,497	29,883	13,528	14,398	11,846	21,4	961,909	22,658	2056,163	0	206,748	206,748	99,736	0	0	0	0	0	0	0
15:06:48	151,855	2898,133	29,448	29,785	13,539	14,413	11,897	21,4	961,909	22,658	2057,005	0	206,748	206,748	99,736	0	0	0	0	0	0	0
15:06:48	161,157	2899,744	29,302	29,687	13,556	14,43	11,946	21,4	961,909	22,658	2057,848	0	206,748	206,748	99,736	0	0	0	0	0	0	0
15:06:48	59,277	2900,337	29,106	29,443	13,571	14,436	11,995	21,4	961,909	22,658	2058,691	0	206,748	206,748	99,736	0	0	0	0	0	0	0
15:06:48	208,154	2902,419	29,155	29,443	13,58	14,457	12,043	21,4	961,909	22,658	2059,534	0	206,748	206,748	99,736	0	0	0	0	0	0	0
15:06:48	208,203	2904,501	29,204	29,541	13,588	14,479	12,091	21,4	961,909	22,658	2060,379	0	206,748	206,748	99,736	0	0	0	0	0	0	0
15:06:48	247,875	2906,98	29,302	29,443	13,597	14,504	12,138	21,4	961,909	22,658	2061,226	0	206,748	206,748	99,736	0	0	0	0	0	0	0
15:06:48	285,693	2909,837	29,497	29,687	13,602	14,534	12,185	21,4	961,909	22,658	2062,075	0	206,748	206,748	99,736	0	0	0	0	0	0	0
15:06:48	285,815	2912,695	29,692	29,932	13,607	14,563	12,232	21,4	961,909	22,658	2062,925	0	206,748	206,748	99,736	0	0	0	0	0	0	0
15:06:48	335,498	2916,05	29,936	30,078	13,611	14,598	12,278	21,4	961,909	22,658	2063,778	0	206,748	206,748	99,736	0	0	0	0	0	0	0
15:06:48	-159,179	2914,458	29,692	29,883	13,616	14,582	12,324	21,4	961,909	22,658	2064,629	0	206,748	206,748	99,736	0	0	0	0	0	0	0
15:06:48	178,466	2916,243	29,692	29,785	13,626	14,6	12,368	21,4	961,909	22,658	2065,481	0	206,748	206,748	99,736	0	0	0	0	0	0	0
15:06:48	241,943	2918,662	29,692	29,883	13,64	14,625	12,412	21,4	961,909	22,658	2066,334	0	206,748	206,748	99,736	0	0	0	0	0	0	0
15:06:48	1,44	2918,676	29,595	29,687	13,645	14,625	12,456	21,4	961,909	22,658	2067,186	0	206,748	206,748	99,736	0	0	0	0	0	0	0
15:06:48	69,36	2919,37	29,497	29,59	13,655	14,632	12,499	21,4	961,909	22,658	2068,038	0	206,748	206,748	99,736	0	0	0	0	0	0	0
15:06:48	256,86	2921,939	29,595	29,687	13,664	14,659	12,541	21,4	961,909	22,658	2068,892	0	206,748	206,748	99,736	0	0	0	0	0	0	0
15:06:48	288,232	2924,821	29,79	30,078	13,669	14,688	12,583	21,4	961,909	22,658	2069,748	0	206,748	206,748	99,736	0	0	0	0	0	0	0
15:06:48	-365,576	2921,165	29,351	29,443	13,673	14,651	12,624	21,4	961,909	22,658	2070,6	0	206,748	206,748	99,736	0	0	0	0	0	0	0
15:06:48	248,095	2923,646	29,595	29,59	13,673	14,676	12,664	21,4	961,909	22,658	2071,453	0	206,748	206,748	99,736	0	0	0	0	0	0	0
15:06:48	438,476	2928,031	29,936	30,127	13,678	14,721	12,704	21,4	961,909	22,658	2072,309	0	206,748	206,748	99,736	0	0	0	0	0	0	0
15:06:48	-168,432	2926,347	29,692	29,687	13,683	14,704	12,743	21,4	961,909	22,658	2073,163	0	206,748	206,748	99,736	0	0	0	0	0	0	0
15:06:48	63,916	2926,986	29,595	29,59	13,692	14,711	12,782	21,4	961,909	22,658	2074,017	0	206,748	206,748	99,736	0	0	0	0	0	0	0
15:06:48	90,771	2927,893	29,595	29,541	13,697	14,72	12,82	21,4	961,909	22,658	2074,871	0	206,748	206,748	99,736	0	0	0	0	0	0	0
15:06:48	163,183	2929,525	29,595	29,541	13,706	14,737	12,858	21,4	961,909	22,658	2075,726	0	206,748	206,748	99,736	0	0	0	0	0	0	0
15:06:48	142,578	2930,951	29,643	29,736	13,711	14,752	12,895	21,4	961,909	22,658	2076,581	0	206,748	206,748	99,736	0	0	0	0	0	0	0
15:06:48	82,153	2931,773	29,643	29,687	13,716	14,76	12,931	21,4	961,909	22,658	2077,436	0	206,748	206,748	99,736	0	0	0	0	0	0	0
15:06:48	9,863	2931,871	29,643	29,687	13,716	14,761	12,967	21,4	961,909	22,658	2078,291	0	206,748	206,748	99,736	0	0	0	0	0	0	0
15:06:48	232,299	2934,194	29,79	29,736	13,721	14,785	13,003	21,4	961,909	22,658	2079,147	0	206,748	206,748	99,736	0	0	0	0	0	0	0
15:06:48	282,006	2937,014	29,985	30,127	13,726	14,814	13,038	21,4	961,909	22,658	2080,004	0	206,748	206,748	99,736	0	0	0	0	0	0	0
15:06:48	-30,151	2936,713	29,79	29,883	13,735	14,811	13,073	21,4	961,909	22,658	2080,861	0	206,748	206,748	99,736	0	0	0	0	0	0	0
15:06:48	-7,397	2936,639	29,692	29,736	13,74	14,81	13,107	21,4	961,909	22,658	2081,717	0	206,748	206,748	99,736	0	0	0	0	0	0	0
15:06:48	111,181	2937,751	29,643	29,687	13,749	14,822	13,141	21,4	961,909	22,658	2082,573	0	206,748	206,748	99,736	0	0	0	0	0	0	0
15:06:48	42,138	2938,172	29,595	29,59	13,754	14,826	13,174	21,4	961,909	22,658	2083,429	0	206,748	206,748	99,736	0	0	0	0	0	0	0
15:06:48	85,571	2939,028	29,595	29,736	13,759	14,835	13,206	21,4	961,909	22,658	2084,284	0	206,748	206,748	99,736	0	0	0	0	0	0	0
15:06:48	184,765	2940,875	29,692	29,785	13,764	14,854	13,239	21,4	961,909	22,658	2085,141	0	206,748	206,748	99,736	0	0	0	0	0	0	0
15:06:49	0	2940,875	29,692	29,736	13,764	14,854	13,27	21,4	961,909	22,658	2085,996	0	206,748	206,748	99,736	0	0	0	0	0	0	0
15:06:49	36,743	2941,243	29,643	29,736	13,768	14,858	13,301	21,4	961,909	22,658	2086,852	0	206,748	206,748	99,736	0	0	0	0	0	0	0
15:06:49	433,52	2945,578	29,985	29,98	13,773	14,902	13,333	21,4	961,909	22,658	2087,711	0	206,748	206,748	99,736	0	0	0	0	0	0	0
15:06:49	-211,938	2943,459	29,692	29,59	13,778	14,881	13,363	21,4	961,909	22,658	2088,566	0	206,748	206,748	99,736	0	0	0	0	0	0	0
15:06:49	184,887	2945,307	29,79	29,883	13,783	14,9	13,393	21,4	961,909	22,658	2089,423	0	206,748	206,748	99,736	0	0	0	0	0	0	0
15:06:49	85,375	2946,161	29,79	29,736	13,788	14,908	13,423	21,4	961,909	22,658	2090,28	0	206,748	206,748	99,736	0	0	0	0	0	0	0
15:06:49	82,128	2946,983	29,79	29,98	13,792	14,917	13,452	21,4	961,909	22,658	2091,136	0	206,748	206,748	99,736	0	0	0	0	0	0	0
15:06:49	85,4	2947,837	29,79	29,736	13,797	14,926	13,481	21,4	961,909	22,658	2091,993	0	206,748	206,748	99,736	0	0	0	0	0	0	0
15:06:49	-17,358	2947,663	29,692	29,687	13,802	14,924	13,509	21,4	961,909	22,658	2092,849	0	206,748	206,748	99,736	0	0	0	0	0	0	0
15:06:49	335,302	2951,016	29,936	29,785	13,806	14,958	13,538	21,4	961,909	22,658	2093,707	0	206,748	206,748	99,736	0	0	0	0	0	0	0
15:06:49	-99,56	2950,02	29,839	29,785	13,806	14,948	13,566	21,4	961,909	22,658	2094,563	0	206,748	206,748	99,736	0	0	0	0	0	0	0
15:06:49	231,494	2952,335	29,985	29,932	13,811	14,972	13,593	21,4	961,909	22,658	2095,421	0	206,748	206,748	99,736	0	0	0	0	0	0	0
15:06:49	87,573	2953,211	29,985	30,078	13,816	14,981	13,62	21,4	961,909	22,658	2096,279	0	206,748	206,748	99,736	0	0	0	0	0	0	0
15:06:49	86,45	2954,076	29,985	29,932	13,821	14,99	13,647	21,4	961,909	22,658	2097,137	0	206,748	206,748	99,736	0	0	0	0	0	0	0
15:06:49	34,545	2954,421	29,936	29,932	13,825	14,994	13,674	21,4	961,909	22,658	2097,994	0	206,748	206,748	99,736	0	0	0	0	0	0	0
15:06:49	-12,011	2954,301	29,839	29,932	13,83	14,992	13,699	21,4	961,909	22,658	2098,85	0	206,748	206,748	99,736	0	0	0	0	0	0	0
15:06:49	36,889	2954,67	29,79	29,736	13,835	14,996	13,725	21,4	961,909	22,658	2099,706	0	206,748	206,748	99,736	0	0	0	0	0	0	0
15:06:49	134,082	2956,011	29,839	29,883	13,84	15,01	13,75	21,4	961,909	22,658	2100,563	0	206,748	206,748	99,736	0	0	0	0	0	0	0
15:06:49	-114,892	2954,862	29,643	29,541	13,844	14,998	13,775	21,4	961,909	22,658	2101,417	0	206,748	206,748	99,736	0	0	0	0	0	0	0
15:06:49	235,888	2957,221	29,79	29,59	13,849	15,022	13,799	21,4	961,909	22,658	2102,273	0	206,748	206,748	99,736	0	0	0	0	0	0	0
15:06:49	233,715	2959,558	29,936	29,736	13,854	15,046	13,823	21,4	961,909	22,658	2103,13	0	206,748	206,748	99,736	0	0	0	0	0	0	0
15:06:49	-99,584	2958,562	29,839	29,736	13,854	15,036	13,847	21,4	961,909	22,658	2103,985	0	206,748	206,748	99,736	0	0	0	0	0	0	0
15:06:49	235,888	2960,921	29,985	29,883	13,859	15,061	13,871	21,4	961,909	22,658	2104,842	0	206,748	206,748	99,736	0	0	0	0	0	0	0
15:06:49	-64,062	2960,28	29,839	29,736	13,864	15,054	13,894	21,4	961,909	22,658	2105,698	0	206,748	206,748	99,736	0	0	0	0	0	0	0
15:06:49	235,937	2962,64	29,985	29,932	13,868	15,078	13,917	21,4	961,909	22,658	2106,555	0	206,748	206,748	99,736	0	0	0	0	0	0	0
15:06:49	34,521	2962,985	29,936	29,785	13,873	15,082	13,94	21,4	961,909	22,658	2107,411	0	206,748	206,748	99,736	0	0	0	0	0	0	0
15:06:49	149,511	2964,48	30,083	29,98	13,873	15,097	13,963	21,4	961,909	22,658	2108,268	0	206,748	206,748	99,736	0	0	0	0	0	0	0
15:06:49	85,4	2965,334	30,083	30,127	13,878	15,106	13,985	21,4	961,909	22,658	2109,125	0	206,748	206,748	99,736	0	0	0	0	0	0	0
15:06:49	-99,682	2964,337	29,985	30,078	13,878	15,096	14,007	21,4	961,909	22,658	2109,98	0	206,748	206,748	99,736	0	0	0	0	0	0	0
15:06:49	185,083	2966,188	30,083	29,98	13,883	15,115	14,029	21,4	961,909	22,658	2110,837	0	206,748	206,748	99,736	0	0	0	0	0	0	0
15:06:49	-14,282	2966,045	29,985	29,883	13,887	15,113	14,05	21,4	961,909	22,658	2111,692	0	206,748	206,748	99,736	0	0	0	0	0	0	0
15:06:49	185,107	2967,896	30,083	30,078	13,892	15,132	14,071	21,4	961,909	22,658	2112,548	0	206,748	206,748	99,736	0	0	0	0	0	0	0
15:06:49	199,462	2969,891	30,278	30,566	13,892	15,153	14,093	21,4	961,909	22,658	2113,405	0	206,748	206,748	99,736	0	0	0	0	0	0	0
15:06:49	-276,66	2967,124	29,839	30,078	13,902	15,124	14,113	21,4	961,909	22,658	2114,259	0	206,748	206,748	99,736	0	0	0	0	0	0	0
15:06:49	-163,842	2965,486	29,595	29,394	13,906	15,108	14,132	21,4	961,909	22,658	2115,11	0	206,748	206,748	99,736	0	0	0	0	0	0	0
15:06:49	-412,841	2961,357	29,106	27,637	13,911	15,065	14,151	21,4	961,909	22,658	2115,956	0	206,748	206,748	99,736	0	0	0	0	0	0	0
15:06:49	-583,154	2955,526	28,618	24,463	13,906	15,005	14,167	21,4	961,909	22,658	2116,796	0	206,748	206,748	99,736	0	0	0	0	0	0	0
15:06:49	-916,577	2946,36	27,886	21,338	13,897	14,91	14,182	21,4	961,909	22,658	2117,625	0	206,748	206,748	99,736	0	0	0	0	0	0	0
15:06:49	-675,756	2939,602	27,642	20,068	13,873	14,841	14,195	21,4	961,909	22,658	2118,447	0	206,748	206,748	99,736	0	0	0	0	0	0	0
15:06:49	-928,637	2930,316	27,397	18,31	13,835	14,745	14,206	21,4	961,909	22,658	2119,259	0	206,748	206,748	99,736	0	0	0	0	0	0	0
15:06:49	-320,507	2927,111	27,837	17,822	13,792	14,712	14,216	21,4	961,909	22,658	2120,066	0	206,748	206,748	99,736	0	0	0	0	0	0	0
15:06:49	-536,499	2921,746	28,227	17,969	13,74	14,657	14,224	21,4	961,909	22,658	2120,868	0	206,748	206,748	99,736	0	0	0	0	0	0	0
15:06:49	-550,317	2916,243	28,618	18,261	13,687	14,6	14,232	21,4	961,909	22,658	2121,663	0	206,748	206,748	99,736	0	0	0	0	0	0	0
15:06:49	-452,221	2911,721	29,009	20,166	13,64	14,553	14,238	21,4	961,909	22,658	2122,453	0	206,748	206,748	99,736	0	0	0	0	0	0	0
15:06:49	-659,155	2905,129	29,106	20,361	13,598	14,485	14,243	21,4	961,909	22,658	2123,236	0	206,748	206,748	99,736	0	0	0	0	0	0	0
15:06:49	-961,669	2895,512	28,716	21,24	13,566	14,386	14,246	21,4	961,909	22,658	2124,009	0	206,748	206,748	99,736	0	0	0	0	0	0	0
15:06:49	-835,571	2887,157	28,227	21,338	13,547	14,3	14,247	21,4	961,909	22,658	2124,772	0	206,748	206,748	99,736	0	0	0	0	0	0	0
15:06:49	-1095,214	2876,204	27,397	20,898	13,533	14,187	14,245	21,4	961,909	22,658	2125,523	0	206,748	206,748	99,736	0	0	0	0	0	0	0
15:06:49	-893,359	2867,271	26,763	19,922	13,519	14,095	14,242	21,5	961,909	22,658	2126,265	0	206,748	206,748	99,736	0	0	0	0	0	0	0
15:06:49	-746,508	2859,806	26,421	19,336	13,496	14,018	14,238	21,5	961,909	22,658	2126,998	0	206,748	206,748	99,736	0	0	0	0	0	0	0
15:06:49	-793,823	2851,868	26,225	18,603	13,463	13,936	14,232	21,5	961,909	22,658	2127,723	0	206,748	206,748	99,736	0	0	0	0	0	0	0
15:06:49	-595,336	2845,914	26,372	17,92	13,421	13,875	14,225	21,5	961,909	22,658	2128,441	0	206,748	206,748	99,736	0	0	0	0	0	0	0
15:06:49	-538,745	2840,527	26,714	17,773	13,372	13,819	14,217	21,5	961,909	22,658	2129,153	0	206,748	206,748	99,736	0	0	0	0	0	0	0
15:06:49	-676,733	2833,759	26,909	17,724	13,323	13,75	14,208	21,5	961,909	22,658	2129,858	0	206,748	206,748	99,736	0	0	0	0	0	0	0
15:06:49	-755,395	2826,205	26,909	17,187	13,281	13,672	14,198	21,5	961,909	22,658	2130,554	0	206,748	206,748	99,736	0	0	0	0	0	0	0
15:06:49	-814,331	2818,062	26,763	17,041	13,243	13,588	14,186	21,5	961,909	22,658	2131,242	0	206,748	206,748	99,736	0	0	0	0	0	0	0
15:06:49	-981,176	2808,25	26,274	16,894	13,216	13,487	14,172	21,5	961,909	22,658	2131,919	0	206,748	206,748	99,736	0	0	0	0	0	0	0
15:06:49	-876,66	2799,484	25,737	16,699	13,197	13,396	14,157	21,5	961,909	22,658	2132,586	0	206,748	206,748	99,736	0	0	0	0	0	0	0
15:06:49	-1053,32	2788,951	25,102	16,943	13,174	13,288	14,14	21,5	961,909	22,658	2133,243	0	207,361	207,361	99,739	0	0	0	0	0	0	0
15:06:49	-981,323	2779,137	24,468	16,015	13,154	13,186	14,121	21,5	961,909	22,658	2133,889	0	207,361	207,361	99,739	0	0	0	0	0	0	0
15:06:49	-624,243	2772,895	24,272	16,211	13,13	13,122	14,101	21,5	961,909	22,658	2134,528	0	207,361	207,361	99,739	0	0	0	0	0	0	0
15:06:49	-710,742	2765,787	24,224	16,357	13,093	13,049	14,081	21,5	961,909	22,658	2135,159	0	207,361	207,361	99,739	0	0	0	0	0	0	0
15:06:49	-453,222	2761,255	24,468	16,162	13,054	13,002	14,06	21,5	961,909	22,658	2135,785	0	207,361	207,361	99,739	0	0	0	0	0	0	0
15:06:49	-618,481	2755,07	24,614	16,162	13,011	12,938	14,038	21,5	961,909	22,658	2136,404	0	207,361	207,361	99,739	0	0	0	0	0	0	0
15:06:49	-877,539	2746,295	24,419	16,015	12,973	12,848	14,014	21,5	961,909	22,658	2137,014	0	207,361	207,361	99,739	0	0	0	0	0	0	0
15:06:49	-339,038	2742,905	24,761	16,211	12,935	12,813	13,991	21,5	961,909	22,658	2137,62	0	207,361	207,361	99,739	0	0	0	0	0	0	0
15:06:49	-996,923	2732,935	24,272	16,064	12,906	12,71	13,966	21,5	961,909	22,658	2138,215	0	207,361	207,361	99,739	0	0	0	0	0	0	0
15:06:49	-619,824	2726,737	24,077	16,015	12,882	12,646	13,94	21,5	961,909	22,658	2138,804	0	207,361	207,361	99,739	0	0	0	0	0	0	0
15:06:49	-858,862	2718,149	23,638	15,429	12,859	12,558	13,913	21,5	961,909	22,658	2139,383	0	207,361	207,361	99,739	0	0	0	0	0	0	0
15:06:49	-618,31	2711,965	23,442	15,674	12,835	12,494	13,885	21,5	961,909	22,658	2139,956	0	207,361	207,361	99,739	0	0	0	0	0	0	0
15:06:49	-840,283	2703,563	23,1	15,185	12,807	12,407	13,856	21,5	961,909	22,658	2140,52	0	207,361	207,361	99,739	0	0	0	0	0	0	0
15:06:49	-890,502	2694,658	22,71	14,941	12,778	12,316	13,826	21,5	961,909	22,658	2141,074	0	207,361	207,361	99,739	0	0	0	0	0	0	0
15:06:49	-286,132	2691,796	23,003	15,332	12,746	12,286	13,795	21,5	961,909	22,658	2141,625	0	207,361	207,361	99,739	0	0	0	0	0	0	0
15:06:49	-789,16	2683,905	22,807	15,674	12,713	12,205	13,764	21,5	961,909	22,658	2142,167	0	207,361	207,361	99,739	0	0	0	0	0	0	0
15:06:49	-662,109	2677,284	22,807	15,283	12,675	12,136	13,732	21,5	961,909	22,658	2142,702	0	207,361	207,361	99,739	0	0	0	0	0	0	0
15:06:49	-461,474	2672,669	23,003	15,429	12,639	12,089	13,7	21,5	961,909	22,658	2143,232	0	207,361	207,361	99,739	0	0	0	0	0	0	0
15:06:49	-717,773	2665,491	22,856	14,941	12,607	12,015	13,667	21,5	961,909	22,658	2143,754	0	207,361	207,361	99,739	0	0	0	0	0	0	0
15:06:49	-859,79	2656,893	22,563	15,478	12,575	11,926	13,633	21,5	961,909	22,658	2144,268	0	207,361	207,361	99,739	0	0	0	0	0	0	0
15:06:49	-504,345	2651,85	22,563	15,136	12,546	11,874	13,598	21,5	961,909	22,658	2144,775	0	207,361	207,361	99,739	0	0	0	0	0	0	0
15:06:49	-964,599	2642,204	22,075	14,795	12,519	11,775	13,563	21,5	961,909	22,658	2145,272	0	207,361	207,361	99,739	0	0	0	0	0	0	0
15:06:49	-586,254	2636,341	21,929	15,185	12,494	11,714	13,526	21,5	961,909	22,658	2145,763	0	207,361	207,361	99,739	0	0	0	0	0	0	0
15:06:49	-758,764	2628,754	21,587	14,746	12,47	11,636	13,489	21,5	961,909	22,658	2146,246	0	207,361	207,361	99,739	0	0	0	0	0	0	0
15:06:49	-483,178	2623,922	21,587	14,941	12,443	11,586	13,452	21,5	961,909	22,658	2146,724	0	207,361	207,361	99,739	0	0	0	0	0	0	0
15:06:49	-575,708	2618,165	21,489	14,599	12,416	11,527	13,414	21,5	961,909	22,658	2147,196	0	207,361	207,361	99,739	0	0	0	0	0	0	0
15:06:49	-821,557	2609,949	21,245	14,941	12,384	11,442	13,376	21,5	961,909	22,658	2147,659	0	207,361	207,361	99,739	0	0	0	0	0	0	0
15:06:49	-481,982	2605,129	21,245	14,941	12,356	11,393	13,337	21,5	961,909	22,658	2148,116	0	207,361	207,361	99,739	0	0	0	0	0	0	0
15:06:49	-663,33	2598,496	21,147	14,502	12,325	11,324	13,297	21,5	961,909	22,658	2148,566	0	207,361	207,361	99,739	0	0	0	0	0	0	0
15:06:49	-587,377	2592,622	21,098	14,599	12,294	11,264	13,257	21,5	961,909	22,658	2149,01	0	207,361	207,361	99,739	0	0	0	0	0	0	0
15:06:49	-660,791	2586,014	21,001	14,746	12,262	11,196	13,217	21,5	961,909	22,658	2149,447	0	207,361	207,361	99,739	0	0	0	0	0	0	0
15:06:49	-633,789	2579,676	20,854	14,648	12,235	11,13	13,176	21,5	961,909	22,658	2149,877	0	207,361	207,361	99,739	0	0	0	0	0	0	0
15:06:49	-582,69	2573,849	20,757	14,941	12,207	11,07	13,135	21,5	961,909	22,658	2150,301	0	207,361	207,361	99,739	0	0	0	0	0	0	0
15:06:49	-978,881	2564,061	20,171	14,209	12,185	10,969	13,092	21,5	961,909	22,658	2150,715	0	207,361	207,361	99,739	0	0	0	0	0	0	0
15:06:49	-559,082	2558,47	20,024	14,306	12,161	10,912	13,05	21,5	961,909	22,658	2151,123	0	207,361	207,361	99,739	0	0	0	0	0	0	0
15:06:49	-470,532	2553,765	19,975	14,209	12,137	10,863	13,007	21,5	961,909	22,658	2151,525	0	207,361	207,361	99,739	0	0	0	0	0	0	0
15:06:49	-558,813	2548,176	19,829	14,306	12,114	10,805	12,964	21,5	961,909	22,658	2151,922	0	207,361	207,361	99,739	0	0	0	0	0	0	0
15:06:49	-677,954	2541,397	19,634	14,209	12,086	10,736	12,92	21,5	961,909	22,658	2152,312	0	207,361	207,361	99,739	0	0	0	0	0	0	0
15:06:49	-573,754	2535,659	19,487	14,062	12,062	10,676	12,876	21,5	961,909	22,658	2152,695	0	207,361	207,361	99,739	0	0	0	0	0	0	0
15:06:49	-449,975	2531,16	19,536	14,404	12,034	10,63	12,832	21,5	961,909	22,658	2153,074	0	207,361	207,361	99,739	0	0	0	0	0	0	0
15:06:49	-473,144	2526,428	19,487	14,502	12,01	10,581	12,788	21,5	961,909	22,658	2153,447	0	207,361	207,361	99,739	0	0	0	0	0	0	0
15:06:49	-498,51	2521,443	19,487	14,209	11,982	10,53	12,743	21,5	961,909	22,658	2153,815	0	207,361	207,361	99,739	0	0	0	0	0	0	0
15:06:50	-455,371	2516,889	19,536	14,258	11,954	10,483	12,699	21,5	961,909	22,658	2154,178	0	207,361	207,361	99,739	0	0	0	0	0	0	0
15:06:50	-467,749	2512,212	19,487	14,453	11,93	10,435	12,655	21,5	961,909	22,658	2154,536	0	207,361	207,361	99,739	0	0	0	0	0	0	0
15:06:50	-751,733	2504,694	19,145	13,965	11,906	10,357	12,61	21,5	961,909	22,658	2154,886	0	207,361	207,361	99,739	0	0	0	0	0	0	0
15:06:50	-335,766	2501,337	19,145	14,306	11,887	10,323	12,565	21,5	961,909	22,658	2155,233	0	207,361	207,361	99,739	0	0	0	0	0	0	0
15:06:50	-559,985	2495,737	18,999	14,111	11,864	10,265	12,52	21,5	961,909	22,658	2155,573	0	207,361	207,361	99,739	0	0	0	0	0	0	0
15:06:50	-641,04	2489,327	18,852	14,404	11,836	10,199	12,474	21,5	961,909	22,658	2155,907	0	207,361	207,361	99,739	0	0	0	0	0	0	0
15:06:50	-465,209	2484,674	18,804	14,062	11,812	10,151	12,429	21,5	961,909	22,658	2156,236	0	207,361	207,361	99,739	0	0	0	0	0	0	0
15:06:50	-410,107	2480,573	18,901	14,111	11,784	10,109	12,383	21,5	961,909	22,658	2156,56	0	207,361	207,361	99,739	0	0	0	0	0	0	0
15:06:50	-297,412	2477,599	19,194	14,404	11,751	10,078	12,338	21,5	961,909	22,658	2156,881	0	207,361	207,361	99,739	0	0	0	0	0	0	0
15:06:50	-634,35	2471,256	19,048	14,209	11,723	10,012	12,292	21,5	961,909	22,658	2157,195	0	207,361	207,361	99,739	0	0	0	0	0	0	0
15:06:50	-398,486	2467,271	19,145	14,258	11,695	9,971	12,247	21,5	961,909	22,658	2157,505	0	207,361	207,361	99,739	0	0	0	0	0	0	0
15:06:50	-585,961	2461,411	19,048	14,404	11,668	9,911	12,201	21,5	961,909	22,658	2157,809	0	207,361	207,361	99,739	0	0	0	0	0	0	0
15:06:50	-557,226	2455,839	18,901	14,306	11,644	9,854	12,155	21,5	961,909	22,658	2158,107	0	207,361	207,361	99,739	0	0	0	0	0	0	0
15:06:50	-644,531	2449,394	18,657	14,111	11,621	9,787	12,109	21,5	961,909	22,658	2158,399	0	207,361	207,361	99,739	0	0	0	0	0	0	0
15:06:50	-496,679	2444,427	18,559	13,574	11,599	9,736	12,062	21,5	961,909	22,658	2158,685	0	207,361	207,361	99,739	0	0	0	0	0	0	0
15:06:50	-352,783	2440,899	18,706	14,062	11,571	9,699	12,016	21,5	961,909	22,658	2158,967	0	207,361	207,361	99,739	0	0	0	0	0	0	0
15:06:50	-297,021	2437,929	18,901	14,111	11,543	9,669	11,97	21,5	961,909	22,658	2159,246	0	207,361	207,361	99,739	0	0	0	0	0	0	0
15:06:50	-588,745	2432,041	18,804	14,062	11,515	9,608	11,923	21,5	961,909	22,658	2159,519	0	207,361	207,361	99,739	0	0	0	0	0	0	0
15:06:50	-441,455	2427,627	18,852	14,111	11,488	9,563	11,877	21,5	961,909	22,658	2159,787	0	207,361	207,361	99,739	0	0	0	0	0	0	0
15:06:50	-686,45	2420,762	18,559	13,623	11,465	9,492	11,83	21,5	961,909	22,658	2160,048	0	207,361	207,361	99,739	0	0	0	0	0	0	0
15:06:50	-526,001	2415,502	18,413	13,867	11,443	9,438	11,783	21,5	961,909	22,658	2160,303	0	207,361	207,361	99,739	0	0	0	0	0	0	0
15:06:50	-616,162	2409,341	18,169	13,427	11,422	9,374	11,736	21,5	961,909	22,658	2160,552	0	207,361	207,361	99,739	0	0	0	0	0	0	0
15:06:50	-612,719	2403,213	17,925	13,623	11,401	9,311	11,689	21,5	961,909	22,658	2160,795	0	207,361	207,361	99,739	0	0	0	0	0	0	0
15:06:50	-287,329	2400,34	18,022	13,525	11,379	9,281	11,641	21,5	961,909	22,658	2161,034	0	207,361	207,361	99,739	0	0	0	0	0	0	0
15:06:50	-588,33	2394,457	17,827	13,867	11,356	9,221	11,594	21,5	961,909	22,658	2161,268	0	207,361	207,361	99,739	0	0	0	0	0	0	0
15:06:50	-403,54	2390,422	17,827	13,379	11,334	9,179	11,547	21,5	961,909	22,658	2161,497	0	207,361	207,361	99,739	0	0	0	0	0	0	0
15:06:50	-547,656	2384,945	17,729	13,525	11,308	9,123	11,499	21,5	961,909	22,658	2161,721	0	207,361	207,361	99,739	0	0	0	0	0	0	0
15:06:50	-524,755	2379,697	17,68	13,623	11,281	9,069	11,451	21,5	961,909	22,658	2161,939	0	207,361	207,361	99,739	0	0	0	0	0	0	0
15:06:50	-499,731	2374,7	17,68	13,623	11,253	9,017	11,404	21,5	961,909	22,658	2162,151	0	207,361	207,361	99,739	0	0	0	0	0	0	0
15:06:50	-406,689	2370,633	17,68	13,623	11,23	8,975	11,356	21,5	961,909	22,658	2162,36	0	207,361	207,361	99,739	0	0	0	0	0	0	0
15:06:50	-652,709	2364,106	17,339	13,574	11,211	8,908	11,308	21,5	961,909	22,658	2162,562	0	207,361	207,361	99,739	0	0	0	0	0	0	0
15:06:50	-523,657	2358,869	17,046	13,379	11,198	8,854	11,26	21,5	961,909	22,658	2162,758	0	207,361	207,361	99,739	0	0	0	0	0	0	0
15:06:50	-445,532	2354,414	16,85	13,183	11,183	8,808	11,212	21,5	961,909	22,658	2162,95	0	207,361	207,361	99,739	0	0	0	0	0	0	0
15:06:50	-619,506	2348,219	16,46	13,183	11,169	8,744	11,163	21,5	961,909	22,658	2163,135	0	207,361	207,361	99,739	0	0	0	0	0	0	0
15:06:50	-343,53	2344,784	16,362	13,086	11,155	8,709	11,115	21,5	961,909	22,658	2163,317	0	207,361	207,361	99,739	0	0	0	0	0	0	0
15:06:50	-667,407	2338,11	16,069	12,89	11,133	8,64	11,067	21,5	961,909	22,658	2163,491	0	207,361	207,361	99,739	0	0	0	0	0	0	0
15:06:50	-414,648	2333,963	15,923	12,89	11,117	8,597	11,018	21,5	961,909	22,658	2163,662	0	207,361	207,361	99,739	0	0	0	0	0	0	0
15:06:50	-268,92	2331,274	16,069	12,988	11,094	8,569	10,97	21,5	961,909	22,658	2163,829	0	207,361	207,361	99,739	0	0	0	0	0	0	0
15:06:50	-238,745	2328,887	16,264	13,183	11,07	8,545	10,923	21,5	961,909	22,658	2163,995	0	207,361	207,361	99,739	0	0	0	0	0	0	0
15:06:50	-535,571	2323,531	16,216	12,744	11,043	8,49	10,875	21,5	961,909	22,658	2164,154	0	207,361	207,361	99,739	0	0	0	0	0	0	0
15:06:50	-472,68	2318,804	16,069	12,841	11,024	8,441	10,827	21,5	961,909	22,658	2164,309	0	207,361	207,361	99,739	0	0	0	0	0	0	0
15:06:50	-332,592	2315,478	16,069	13,037	11,005	8,406	10,78	21,5	961,909	22,658	2164,46	0	207,361	207,361	99,739	0	0	0	0	0	0	0
15:06:50	-434,619	2311,132	15,874	12,988	10,991	8,362	10,732	21,5	961,909	22,658	2164,607	0	207,361	207,361	99,739	0	0	0	0	0	0	0
15:06:50	-332,519	2307,807	15,874	13,037	10,972	8,327	10,685	21,5	961,909	22,658	2164,75	0	207,361	207,361	99,739	0	0	0	0	0	0	0
15:06:50	-481,689	2302,99	15,63	12,89	10,958	8,278	10,638	21,5	961,909	22,658	2164,888	0	207,361	207,361	99,739	0	0	0	0	0	0	0
15:06:50	-385,888	2299,131	15,483	12,744	10,944	8,238	10,591	21,5	961,909	22,658	2165,022	0	207,361	207,361	99,739	0	0	0	0	0	0	0
15:06:50	-380,688	2295,324	15,434	12,89	10,925	8,199	10,544	21,5	961,909	22,658	2165,153	0	207,361	207,361	99,739	0	0	0	0	0	0	0
15:06:50	-433,984	2290,984	15,239	12,549	10,911	8,154	10,497	21,5	961,909	22,658	2165,279	0	207,361	207,361	99,739	0	0	0	0	0	0	0
15:06:50	-194,873	2289,036	15,385	12,695	10,892	8,134	10,451	21,3	961,909	22,658	2165,402	0	207,361	207,361	99,739	0	0	0	0	0	0	0
15:06:50	-469,58	2284,34	15,239	12,695	10,873	8,085	10,405	21,3	961,909	22,658	2165,521	0	207,361	207,361	99,739	0	0	0	0	0	0	0
15:06:50	-340,38	2280,936	15,141	12,549	10,859	8,05	10,358	21,3	961,909	22,658	2165,637	0	207,361	207,361	99,739	0	0	0	0	0	0	0
15:06:50	-237,963	2278,556	15,239	12,744	10,841	8,026	10,313	21,3	961,909	22,658	2165,75	0	207,361	207,361	99,739	0	0	0	0	0	0	0
15:06:50	-527,832	2273,278	14,946	12,256	10,826	7,971	10,267	21,3	961,909	22,658	2165,857	0	207,361	207,361	99,739	0	0	0	0	0	0	0
15:06:50	-294,165	2270,336	14,897	12,451	10,812	7,941	10,221	21,3	961,909	22,658	2165,961	0	207,361	207,361	99,739	0	0	0	0	0	0	0
15:06:50	-340,136	2266,935	14,8	12,549	10,798	7,906	10,176	21,3	961,909	22,658	2166,062	0	207,361	207,361	99,739	0	0	0	0	0	0	0
15:06:50	-378,198	2263,153	14,751	12,451	10,779	7,867	10,13	21,3	961,909	22,658	2166,16	0	207,361	207,361	99,739	0	0	0	0	0	0	0
15:06:50	-274,121	2260,412	14,8	12,5	10,761	7,839	10,086	21,3	961,909	22,658	2166,254	0	207,361	207,361	99,739	0	0	0	0	0	0	0
15:06:50	-300,585	2257,406	14,751	12,256	10,747	7,808	10,041	21,3	961,909	22,658	2166,345	0	207,361	207,361	99,739	0	0	0	0	0	0	0
15:06:50	-327,685	2254,129	14,751	12,549	10,728	7,774	9,996	21,3	961,909	22,658	2166,433	0	204,91	204,91	99,729	0	0	0	0	0	0	0
15:06:50	-295,898	2251,17	14,8	12,695	10,709	7,744	9,952	21,3	961,909	22,658	2166,518	0	204,91	204,91	99,729	0	0	0	0	0	0	0
15:06:50	-294,042	2248,23	14,751	12,549	10,695	7,713	9,908	21,3	961,909	22,658	2166,6	0	204,91	204,91	99,729	0	0	0	0	0	0	0
15:06:50	-384,765	2244,382	14,604	12,451	10,681	7,674	9,865	21,3	961,909	22,658	2166,678	0	204,91	204,91	99,729	0	0	0	0	0	0	0
15:06:50	-507,153	2239,31	14,311	11,963	10,668	7,621	9,821	21,3	961,909	22,658	2166,75	0	204,91	204,91	99,729	0	0	0	0	0	0	0
15:06:50	-380,029	2235,51	14,165	12,06	10,654	7,582	9,777	21,3	961,909	22,658	2166,819	0	204,91	204,91	99,729	0	0	0	0	0	0	0
15:06:50	-284,057	2232,67	14,116	12,256	10,641	7,553	9,733	21,3	961,909	22,658	2166,885	0	204,91	204,91	99,729	0	0	0	0	0	0	0
15:06:50	-338,5	2229,285	14,018	11,963	10,627	7,518	9,69	21,3	961,909	22,658	2166,947	0	204,91	204,91	99,729	0	0	0	0	0	0	0
15:06:50	-244,482	2226,84	14,018	12,109	10,613	7,493	9,647	21,3	961,909	22,658	2167,007	0	204,91	204,91	99,729	0	0	0	0	0	0	0
15:06:50	-437,597	2222,464	13,823	11,767	10,598	7,448	9,603	21,3	961,909	22,658	2167,062	0	204,91	204,91	99,729	0	0	0	0	0	0	0
15:06:50	-116,796	2221,296	13,969	12,06	10,584	7,436	9,561	21,3	961,909	22,658	2167,117	0	204,91	204,91	99,729	0	0	0	0	0	0	0
15:06:50	-352,929	2217,766	13,921	12,109	10,567	7,399	9,519	21,3	961,909	22,658	2167,167	0	204,91	204,91	99,729	0	0	0	0	0	0	0
15:06:50	-202,954	2215,737	13,969	12,256	10,553	7,378	9,477	21,3	961,909	22,658	2167,216	0	204,91	204,91	99,729	0	0	0	0	0	0	0
15:06:50	-400,268	2211,734	13,823	12,109	10,538	7,337	9,435	21,3	961,909	22,658	2167,26	0	204,91	204,91	99,729	0	0	0	0	0	0	0
15:06:50	-155,102	2210,183	13,921	12,353	10,524	7,321	9,393	21,3	961,909	22,658	2167,303	0	204,91	204,91	99,729	0	0	0	0	0	0	0
15:06:50	-432,47	2205,859	13,774	12,109	10,507	7,276	9,352	21,3	961,909	22,658	2167,342	0	204,91	204,91	99,729	0	0	0	0	0	0	0
15:06:50	-349,926	2202,359	13,676	11,963	10,492	7,24	9,31	21,3	961,909	22,658	2167,377	0	204,91	204,91	99,729	0	0	0	0	0	0	0
15:06:50	-196,118	2200,398	13,774	12,06	10,476	7,22	9,269	21,3	961,909	22,658	2167,41	0	204,91	204,91	99,729	0	0	0	0	0	0	0
15:06:50	-269,067	2197,707	13,676	12,109	10,466	7,192	9,229	21,3	961,909	22,658	2167,44	0	204,91	204,91	99,729	0	0	0	0	0	0	0
15:06:50	-360,009	2194,107	13,53	11,963	10,453	7,155	9,188	21,3	961,909	22,658	2167,466	0	204,91	204,91	99,729	0	0	0	0	0	0	0
15:06:50	-218,627	2191,921	13,53	11,816	10,441	7,133	9,148	21,3	961,909	22,658	2167,491	0	204,91	204,91	99,729	0	0	0	0	0	0	0
15:06:50	-287,255	2189,048	13,432	11,767	10,43	7,103	9,108	21,3	961,909	22,658	2167,512	0	204,91	204,91	99,729	0	0	0	0	0	0	0
15:06:50	-446,606	2184,582	13,188	11,767	10,417	7,057	9,067	21,3	961,909	22,658	2167,529	0	204,91	204,91	99,729	0	0	0	0	0	0	0
15:06:50	-146,582	2183,117	13,286	11,767	10,404	7,042	9,028	21,3	961,909	22,658	2167,545	0	204,91	204,91	99,729	0	0	0	0	0	0	0
15:06:50	-291,577	2180,201	13,188	11,718	10,393	7,012	8,988	21,3	961,909	22,658	2167,557	0	204,91	204,91	99,729	0	0	0	0	0	0	0
15:06:50	-264,086	2177,56	13,139	11,718	10,38	6,985	8,949	21,3	961,909	22,658	2167,567	0	204,91	204,91	99,729	0	0	0	0	0	0	0
15:06:50	-312,768	2174,432	13,042	11,767	10,368	6,952	8,91	21,3	961,909	22,658	2167,574	0	204,91	204,91	99,729	0	0	0	0	0	0	0
15:06:50	-195,922	2172,473	13,042	11,767	10,356	6,932	8,871	21,3	961,909	22,658	2167,579	0	204,91	204,91	99,729	0	0	0	0	0	0	0
15:06:50	-268,237	2169,791	12,993	11,767	10,344	6,905	8,832	21,3	961,909	22,658	2167,582	0	204,91	204,91	99,729	0	0	0	0	0	0	0
15:06:50	-207,055	2167,72	12,944	11,572	10,335	6,883	8,794	21,3	961,909	22,658	2167,582	0	204,91	204,91	99,729	0	0	0	0	0	0	0
15:06:50	-315,966	2164,56	12,846	11,621	10,322	6,851	8,756	21,3	961,909	22,658	2164,56	0	204,91	204,91	99,729	0	0	0	0	0	0	0
15:06:50	-297,753	2161,583	12,7	11,523	10,313	6,82	8,718	21,3	961,909	22,658	2161,583	0	204,91	204,91	99,729	0	0	0	0	0	0	0
15:06:50	-154,492	2160,038	12,798	11,572	10,299	6,804	8,681	21,3	961,909	22,658	2160,038	0	204,91	204,91	99,729	0	0	0	0	0	0	0
15:06:50	-298,706	2157,051	12,651	11,572	10,29	6,773	8,643	21,3	961,909	22,658	2157,051	0	204,91	204,91	99,729	0	0	0	0	0	0	0
15:06:50	-169,824	2155,353	12,7	11,621	10,277	6,756	8,606	21,3	961,909	22,658	2155,353	0	204,91	204,91	99,729	0	0	0	0	0	0	0
15:06:50	-348,461	2151,868	12,505	11,523	10,268	6,72	8,569	21,3	961,909	22,658	2151,868	0	204,91	204,91	99,729	0	0	0	0	0	0	0
15:06:50	-165,673	2150,211	12,505	11,523	10,259	6,703	8,533	21,3	961,909	22,658	2150,211	0	204,91	204,91	99,729	0	0	0	0	0	0	0
15:06:50	-288,989	2147,321	12,358	11,425	10,25	6,673	8,496	21,3	961,909	22,658	2147,321	0	204,91	204,91	99,729	0	0	0	0	0	0	0
15:06:50	-153,662	2145,785	12,358	11,377	10,241	6,657	8,46	21,3	961,909	22,658	2145,785	0	204,91	204,91	99,729	0	0	0	0	0	0	0
15:06:50	-336,352	2142,421	12,163	11,279	10,232	6,622	8,424	21,3	961,909	22,658	2142,421	0	204,91	204,91	99,729	0	0	0	0	0	0	0
15:06:50	-97,949	2141,442	12,163	11,23	10,227	6,612	8,388	21,3	961,909	22,658	2141,442	0	204,91	204,91	99,729	0	0	0	0	0	0	0
15:06:50	-280,151	2138,64	12,016	11,181	10,219	6,583	8,353	21,3	961,909	22,658	2138,64	0	204,91	204,91	99,729	0	0	0	0	0	0	0
15:06:51	-293,969	2135,701	11,87	11,23	10,21	6,553	8,318	21,3	961,909	22,658	2135,701	0	204,91	204,91	99,729	0	0	0	0	0	0	0
15:06:51	-100,024	2134,7	11,87	11,181	10,204	6,543	8,283	21,3	961,909	22,658	2134,7	0	204,91	204,91	99,729	0	0	0	0	0	0	0
15:06:51	-159,082	2133,109	11,87	11,181	10,195	6,526	8,249	21,3	961,909	22,658	2133,109	0	204,91	204,91	99,729	0	0	0	0	0	0	0
15:06:51	-69,506	2132,414	11,967	11,23	10,186	6,519	8,215	21,3	961,909	22,658	2132,414	0	204,91	204,91	99,729	0	0	0	0	0	0	0
15:06:51	-253,027	2129,884	11,87	11,084	10,177	6,493	8,181	21,3	961,909	22,658	2129,884	0	204,91	204,91	99,729	0	0	0	0	0	0	0
15:06:51	-332,568	2126,558	11,674	11,084	10,168	6,459	8,147	21,3	961,909	22,658	2126,558	0	204,91	204,91	99,729	0	0	0	0	0	0	0
15:06:51	-210,791	2124,451	11,626	11,084	10,159	6,437	8,114	21,3	961,909	22,658	2124,451	0	204,91	204,91	99,729	0	0	0	0	0	0	0
15:06:51	-42,993	2124,021	11,674	11,23	10,154	6,433	8,081	21,3	961,909	22,658	2124,021	0	204,91	204,91	99,729	0	0	0	0	0	0	0
15:06:51	-212,866	2121,892	11,626	11,084	10,144	6,411	8,048	21,3	961,909	22,658	2121,892	0	204,91	204,91	99,729	0	0	0	0	0	0	0
15:06:51	-122,436	2120,668	11,674	11,084	10,135	6,398	8,016	21,3	961,909	22,658	2120,668	0	204,91	204,91	99,729	0	0	0	0	0	0	0
15:06:51	-212,866	2118,539	11,626	11,181	10,125	6,376	7,983	21,3	961,909	22,658	2118,539	0	204,91	204,91	99,729	0	0	0	0	0	0	0
15:06:51	-159,204	2116,947	11,626	11,181	10,116	6,36	7,952	21,3	961,909	22,658	2116,947	0	204,91	204,91	99,729	0	0	0	0	0	0	0
15:06:51	-115,942	2115,787	11,674	11,279	10,107	6,348	7,92	21,3	961,909	22,658	2115,787	0	204,91	204,91	99,729	0	0	0	0	0	0	0
15:06:51	-135,546	2114,432	11,626	11,23	10,102	6,334	7,889	21,3	961,909	22,658	2114,432	0	204,91	204,91	99,729	0	0	0	0	0	0	0
15:06:51	-217,285	2112,259	11,479	11,084	10,097	6,311	7,858	21,3	961,909	22,658	2112,259	0	204,91	204,91	99,729	0	0	0	0	0	0	0
15:06:51	-126,879	2110,99	11,43	11,035	10,093	6,298	7,827	21,3	961,909	22,658	2110,99	0	204,91	204,91	99,729	0	0	0	0	0	0	0
15:06:51	-171,997	2109,27	11,333	11,035	10,088	6,281	7,797	21,3	961,909	22,658	2109,27	0	204,91	204,91	99,729	0	0	0	0	0	0	0
15:06:51	-166,552	2107,605	11,333	10,937	10,078	6,263	7,767	21,3	961,909	22,658	2107,605	0	204,91	204,91	99,729	0	0	0	0	0	0	0
15:06:51	-165,307	2105,952	11,333	10,937	10,069	6,246	7,737	21,3	961,909	22,658	2105,952	0	204,91	204,91	99,729	0	0	0	0	0	0	0
15:06:51	-127,905	2104,673	11,284	10,888	10,064	6,233	7,708	21,3	961,909	22,658	2104,673	0	204,91	204,91	99,729	0	0	0	0	0	0	0
15:06:51	-47,265	2104,2	11,333	11,035	10,059	6,228	7,679	21,3	961,909	22,658	2104,2	0	204,91	204,91	99,729	0	0	0	0	0	0	0
15:06:51	-161,279	2102,587	11,333	11,084	10,05	6,212	7,65	21,3	961,909	22,658	2102,587	0	204,91	204,91	99,729	0	0	0	0	0	0	0
15:06:51	-128,955	2101,298	11,284	11,035	10,045	6,198	7,622	21,3	961,909	22,658	2101,298	0	204,91	204,91	99,729	0	0	0	0	0	0	0
15:06:51	-163,305	2099,665	11,284	10,937	10,036	6,182	7,593	21,3	961,909	22,658	2099,665	0	204,91	204,91	99,729	0	0	0	0	0	0	0
15:06:51	-141,699	2098,248	11,137	10,888	10,036	6,167	7,565	21,3	961,909	22,658	2098,248	0	204,91	204,91	99,729	0	0	0	0	0	0	0
15:06:51	-258,862	2095,659	10,942	10,693	10,031	6,14	7,537	21,3	961,909	22,658	2095,659	0	204,91	204,91	99,729	0	0	0	0	0	0	0
15:06:51	-6,323	2095,596	10,942	10,693	10,031	6,14	7,51	21,3	961,909	22,658	2095,596	0	204,91	204,91	99,729	0	0	0	0	0	0	0
15:06:51	-74,218	2094,854	11,04	10,742	10,021	6,132	7,483	21,3	961,909	22,658	2094,854	0	204,91	204,91	99,729	0	0	0	0	0	0	0
15:06:51	-85,009	2094,003	11,04	10,742	10,017	6,123	7,456	21,3	961,909	22,658	2094,003	0	204,91	204,91	99,729	0	0	0	0	0	0	0
15:06:51	-31,25	2093,691	11,186	10,888	10,007	6,12	7,43	21,3	961,909	22,658	2093,691	0	204,91	204,91	99,729	0	0	0	0	0	0	0
15:06:51	-32,324	2093,368	11,333	11,035	9,998	6,117	7,404	21,3	961,909	22,658	2093,368	0	204,91	204,91	99,729	0	0	0	0	0	0	0
15:06:51	-211,645	2091,251	11,284	10,937	9,988	6,095	7,379	21,3	961,909	22,658	2091,251	0	204,91	204,91	99,729	0	0	0	0	0	0	0
15:06:51	-40,82	2090,843	11,333	11,035	9,983	6,091	7,353	21,3	961,909	22,658	2090,843	0	204,91	204,91	99,729	0	0	0	0	0	0	0
15:06:51	-211,596	2088,727	11,284	10,937	9,974	6,069	7,328	21,3	961,909	22,658	2088,727	0	204,91	204,91	99,729	0	0	0	0	0	0	0
15:06:51	-172,875	2086,998	11,186	10,888	9,969	6,051	7,303	21,3	961,909	22,658	2086,998	0	204,91	204,91	99,729	0	0	0	0	0	0	0
15:06:51	-139,331	2085,605	11,04	10,84	9,969	6,037	7,278	21,3	961,909	22,658	2085,605	0	204,91	204,91	99,729	0	0	0	0	0	0	0
15:06:51	-262,841	2082,977	10,844	10,595	9,964	6,01	7,253	21,3	961,909	22,658	2082,977	0	204,91	204,91	99,729	0	0	0	0	0	0	0
15:06:51	6,127	2083,038	10,942	10,693	9,959	6,01	7,229	21,3	961,909	22,658	2082,977	0	204,91	204,91	99,729	0	0	0	0	0	0	0
15:06:51	-37,548	2082,662	10,991	10,693	9,955	6,006	7,205	21,3	961,909	22,658	2082,662	0	204,91	204,91	99,729	0	0	0	0	0	0	0
15:06:51	-87,084	2081,792	10,991	10,693	9,95	5,997	7,181	21,3	961,909	22,658	2081,792	0	204,91	204,91	99,729	0	0	0	0	0	0	0
15:06:51	-128,808	2080,503	10,942	10,595	9,945	5,984	7,158	21,3	961,909	22,658	2080,503	0	204,91	204,91	99,729	0	0	0	0	0	0	0
15:06:51	-122,509	2079,278	10,991	10,742	9,935	5,971	7,135	21,3	961,909	22,658	2079,278	0	204,91	204,91	99,729	0	0	0	0	0	0	0
15:06:51	49,145	2079,77	11,137	10,888	9,931	5,977	7,112	21,3	961,909	22,658	2079,279	0	204,91	204,91	99,729	0	0	0	0	0	0	0
15:06:51	-169,873	2078,071	11,137	10,84	9,921	5,959	7,089	21,3	961,909	22,658	2078,071	0	204,91	204,91	99,729	0	0	0	0	0	0	0
15:06:51	-89,99	2077,171	11,04	10,742	9,921	5,95	7,067	21,3	961,909	22,658	2077,171	0	204,91	204,91	99,729	0	0	0	0	0	0	0
15:06:51	-129,809	2075,873	10,991	10,742	9,916	5,936	7,045	21,3	961,909	22,658	2075,873	0	204,91	204,91	99,729	0	0	0	0	0	0	0
15:06:51	-38,769	2075,485	11,04	10,742	9,911	5,932	7,023	21,3	961,909	22,658	2075,485	0	204,91	204,91	99,729	0	0	0	0	0	0	0
15:06:51	-130,883	2074,177	10,991	10,742	9,906	5,919	7,001	21,3	961,909	22,658	2074,177	0	204,91	204,91	99,729	0	0	0	0	0	0	0
15:06:51	-128,759	2072,889	10,942	10,742	9,902	5,906	6,98	21,2	961,909	22,658	2072,889	0	204,91	204,91	99,729	0	0	0	0	0	0	0
15:06:51	-40,014	2072,489	10,991	10,693	9,897	5,901	6,959	21,2	961,909	22,658	2072,489	0	204,91	204,91	99,729	0	0	0	0	0	0	0
15:06:51	-214,648	2070,342	10,942	10,742	9,887	5,879	6,938	21,2	961,909	22,658	2070,342	0	204,91	204,91	99,729	0	0	0	0	0	0	0
15:06:51	-39,843	2069,944	10,991	10,84	9,882	5,875	6,917	21,2	961,909	22,658	2069,944	0	204,91	204,91	99,729	0	0	0	0	0	0	0
15:06:51	-84,838	2069,096	10,991	10,693	9,878	5,866	6,896	21,2	961,909	22,658	2069,096	0	204,91	204,91	99,729	0	0	0	0	0	0	0
15:06:51	-218,579	2066,91	10,844	10,693	9,873	5,844	6,876	21,2	961,909	22,658	2066,91	0	204,91	204,91	99,729	0	0	0	0	0	0	0
15:06:51	0	2066,91	10,844	10,693	9,873	5,844	6,855	21,2	961,909	22,658	2066,91	0	204,91	204,91	99,729	0	0	0	0	0	0	0
15:06:51	-86,083	2066,049	10,844	10,693	9,868	5,835	6,835	21,2	961,909	22,658	2066,049	0	204,91	204,91	99,729	0	0	0	0	0	0	0
15:06:51	-128,686	2064,762	10,796	10,595	9,863	5,822	6,815	21,2	961,909	22,658	2064,762	0	204,91	204,91	99,729	0	0	0	0	0	0	0
15:06:51	-38,818	2064,374	10,844	10,693	9,858	5,818	6,796	21,2	961,909	22,658	2064,374	0	204,91	204,91	99,729	0	0	0	0	0	0	0
15:06:51	-85,864	2063,515	10,844	10,742	9,854	5,809	6,777	21,2	961,909	22,658	2063,515	0	203,991	203,991	99,726	0	0	0	0	0	0	0
15:06:51	-83,74	2062,678	10,844	10,693	9,849	5,8	6,757	21,2	961,909	22,658	2062,678	0	203,991	203,991	99,726	0	0	0	0	0	0	0
15:06:51	-165,405	2061,024	10,844	10,742	9,839	5,783	6,738	21,2	961,909	22,658	2061,024	0	203,991	203,991	99,726	0	0	0	0	0	0	0
15:06:51	48,852	2061,512	10,991	10,888	9,834	5,788	6,72	21,2	961,909	22,658	2061,024	0	203,991	203,991	99,726	0	0	0	0	0	0	0
15:06:51	-168,774	2059,825	10,991	10,84	9,825	5,771	6,701	21,2	961,909	22,658	2059,825	0	203,991	203,991	99,726	0	0	0	0	0	0	0
15:06:51	-44,897	2059,376	10,942	10,742	9,825	5,766	6,683	21,2	961,909	22,658	2059,376	0	203,991	203,991	99,726	0	0	0	0	0	0	0
15:06:51	-176,733	2057,608	10,844	10,693	9,82	5,748	6,664	21,2	961,909	22,658	2057,608	0	203,991	203,991	99,726	0	0	0	0	0	0	0
15:06:51	-44,897	2057,159	10,796	10,595	9,82	5,743	6,646	21,2	961,909	22,658	2057,159	0	203,991	203,991	99,726	0	0	0	0	0	0	0
15:06:51	-89,77	2056,262	10,698	10,547	9,82	5,734	6,628	21,2	961,909	22,658	2056,262	0	203,991	203,991	99,726	0	0	0	0	0	0	0
15:06:51	-85,864	2055,403	10,698	10,595	9,815	5,725	6,611	21,2	961,909	22,658	2055,403	0	203,991	203,991	99,726	0	0	0	0	0	0	0
15:06:51	-81,64	2054,586	10,698	10,547	9,81	5,717	6,593	21,2	961,909	22,658	2054,586	0	203,991	203,991	99,726	0	0	0	0	0	0	0
15:06:51	3,93	2054,626	10,796	10,547	9,806	5,717	6,576	21,2	961,909	22,658	2054,586	0	203,991	203,991	99,726	0	0	0	0	0	0	0
15:06:51	-121,606	2053,41	10,844	10,693	9,796	5,705	6,559	21,2	961,909	22,658	2053,41	0	203,991	203,991	99,726	0	0	0	0	0	0	0
15:06:51	-129,833	2052,111	10,796	10,595	9,791	5,691	6,542	21,2	961,909	22,658	2052,111	0	203,991	203,991	99,726	0	0	0	0	0	0	0
15:06:51	-80,444	2051,307	10,796	10,693	9,787	5,683	6,525	21,2	961,909	22,658	2051,307	0	203,991	203,991	99,726	0	0	0	0	0	0	0
15:06:51	39,428	2051,701	10,844	10,742	9,786	5,687	6,509	21,2	961,909	22,658	2051,307	0	203,991	203,991	99,726	0	0	0	0	0	0	0
15:06:51	-130,737	2050,394	10,796	10,547	9,781	5,674	6,492	21,2	961,909	22,658	2050,394	0	203,991	203,991	99,726	0	0	0	0	0	0	0
15:06:51	-89,721	2049,497	10,698	10,498	9,781	5,664	6,476	21,2	961,909	22,658	2049,497	0	203,991	203,991	99,726	0	0	0	0	0	0	0
15:06:51	-123,315	2048,263	10,649	10,498	9,777	5,652	6,46	21,2	961,909	22,658	2048,263	0	203,991	203,991	99,726	0	0	0	0	0	0	0
15:06:51	-85,827	2047,405	10,649	10,498	9,772	5,643	6,444	21,2	961,909	22,658	2047,405	0	203,991	203,991	99,726	0	0	0	0	0	0	0
15:06:51	-83,728	2046,568	10,649	10,498	9,767	5,634	6,428	21,2	961,909	22,658	2046,568	0	203,991	203,991	99,726	0	0	0	0	0	0	0
15:06:51	37,243	2046,94	10,698	10,498	9,767	5,638	6,413	21,2	961,909	22,658	2046,568	0	203,991	203,991	99,726	0	0	0	0	0	0	0
15:06:51	-64,978	2046,291	10,796	10,498	9,758	5,631	6,397	21,2	961,909	22,658	2046,291	0	203,991	203,991	99,726	0	0	0	0	0	0	0
15:06:51	-91,149	2045,379	10,796	10,498	9,753	5,622	6,382	21,2	961,909	22,658	2045,379	0	203,991	203,991	99,726	0	0	0	0	0	0	0
15:06:51	-40,148	2044,978	10,844	10,595	9,748	5,618	6,367	21,2	961,909	22,658	2044,978	0	203,991	203,991	99,726	0	0	0	0	0	0	0
15:06:51	-82,702	2044,151	10,844	10,595	9,743	5,609	6,352	21,2	961,909	22,658	2044,151	0	203,991	203,991	99,726	0	0	0	0	0	0	0
15:06:51	-76,184	2043,389	10,844	10,547	9,739	5,601	6,337	21,2	961,909	22,658	2043,389	0	203,991	203,991	99,726	0	0	0	0	0	0	0
15:06:51	-52,392	2042,865	10,796	10,547	9,739	5,596	6,323	21,2	961,909	22,658	2042,865	0	203,991	203,991	99,726	0	0	0	0	0	0	0
15:06:51	-82,702	2042,038	10,796	10,547	9,734	5,588	6,308	21,2	961,909	22,658	2042,038	0	203,991	203,991	99,726	0	0	0	0	0	0	0
15:06:51	-141,821	2040,62	10,649	10,547	9,734	5,573	6,294	21,2	961,909	22,658	2040,62	0	203,991	203,991	99,726	0	0	0	0	0	0	0
15:06:51	-164,892	2038,971	10,551	10,4	9,729	5,556	6,28	21,2	961,909	22,658	2038,971	0	203,991	203,991	99,726	0	0	0	0	0	0	0
15:06:51	-8,435	2038,886	10,551	10,498	9,729	5,555	6,265	21,2	961,909	22,658	2038,886	0	203,991	203,991	99,726	0	0	0	0	0	0	0
15:06:51	-82,653	2038,06	10,551	10,498	9,724	5,547	6,251	21,2	961,909	22,658	2038,06	0	203,991	203,991	99,726	0	0	0	0	0	0	0
15:06:51	-127,478	2036,785	10,503	10,4	9,719	5,533	6,237	21,2	961,909	22,658	2036,785	0	203,991	203,991	99,726	0	0	0	0	0	0	0
15:06:51	51,672	2037,302	10,649	10,547	9,715	5,539	6,224	21,2	961,909	22,658	2036,785	0	203,991	203,991	99,726	0	0	0	0	0	0	0
15:06:51	-81,628	2036,485	10,649	10,595	9,71	5,53	6,21	21,2	961,909	22,658	2036,485	0	203,991	203,991	99,726	0	0	0	0	0	0	0
15:06:51	-90,271	2035,583	10,649	10,547	9,705	5,521	6,196	21,2	961,909	22,658	2035,583	0	203,991	203,991	99,726	0	0	0	0	0	0	0
15:06:51	-36,853	2035,214	10,698	10,693	9,7	5,517	6,183	21,2	961,909	22,658	2035,214	0	203,991	203,991	99,726	0	0	0	0	0	0	0
15:06:51	-80,554	2034,409	10,698	10,595	9,696	5,509	6,17	21,2	961,909	22,658	2034,409	0	203,991	203,991	99,726	0	0	0	0	0	0	0
15:06:51	-79,345	2033,615	10,698	10,693	9,691	5,501	6,157	21,2	961,909	22,658	2033,615	0	203,991	203,991	99,726	0	0	0	0	0	0	0
15:06:51	79,87	2034,414	10,796	10,693	9,691	5,509	6,144	21,2	961,909	22,658	2033,616	0	203,991	203,991	99,726	0	0	0	0	0	0	0
15:06:51	-239,99	2032,014	10,698	10,595	9,682	5,484	6,131	21,2	961,909	22,658	2032,014	0	203,991	203,991	99,726	0	0	0	0	0	0	0
15:06:52	79,858	2032,813	10,796	10,595	9,682	5,492	6,119	21,2	961,909	22,658	2032,015	0	203,991	203,991	99,726	0	0	0	0	0	0	0
15:06:52	-79,333	2032,019	10,796	10,693	9,677	5,484	6,106	21,2	961,909	22,658	2032,015	0	203,991	203,991	99,726	0	0	0	0	0	0	0
15:06:52	-213,83	2029,881	10,649	10,498	9,673	5,462	6,094	21,2	961,909	22,658	2029,881	0	203,991	203,991	99,726	0	0	0	0	0	0	0
15:06:52	-9,667	2029,784	10,649	10,498	9,672	5,461	6,081	21,2	961,909	22,658	2029,784	0	203,991	203,991	99,726	0	0	0	0	0	0	0
15:06:52	-68,591	2029,098	10,649	10,498	9,668	5,454	6,069	21,2	961,909	22,658	2029,098	0	203,991	203,991	99,726	0	0	0	0	0	0	0
15:06:52	-100,402	2028,094	10,551	10,498	9,667	5,444	6,057	21,2	961,909	22,658	2028,094	0	203,991	203,991	99,726	0	0	0	0	0	0	0
15:06:52	-89,453	2027,2	10,454	10,351	9,667	5,435	6,044	21,2	961,909	22,658	2027,2	0	203,991	203,991	99,726	0	0	0	0	0	0	0
15:06:52	-33,544	2026,864	10,503	10,302	9,663	5,431	6,032	21,2	961,909	22,658	2026,864	0	203,991	203,991	99,726	0	0	0	0	0	0	0
15:06:52	-89,196	2025,972	10,503	10,351	9,658	5,422	6,02	21,2	961,909	22,658	2025,972	0	203,991	203,991	99,726	0	0	0	0	0	0	0
15:06:52	56,958	2026,542	10,649	10,547	9,654	5,428	6,009	21,2	961,909	22,658	2025,973	0	203,991	203,991	99,726	0	0	0	0	0	0	0
15:06:52	-43,395	2026,108	10,698	10,547	9,649	5,423	5,997	21,2	961,909	22,658	2025,973	0	203,991	203,991	99,726	0	0	0	0	0	0	0
15:06:52	-211,401	2023,994	10,551	10,4	9,644	5,402	5,986	21,2	961,909	22,658	2023,994	0	203,991	203,991	99,726	0	0	0	0	0	0	0
15:06:52	-44,714	2023,547	10,503	10,498	9,644	5,397	5,974	21,2	961,909	22,658	2023,547	0	203,991	203,991	99,726	0	0	0	0	0	0	0
15:06:52	-10,729	2023,44	10,503	10,351	9,644	5,396	5,963	21,2	961,909	22,658	2023,44	0	203,991	203,991	99,726	0	0	0	0	0	0	0
15:06:52	-77,416	2022,665	10,503	10,351	9,639	5,388	5,951	21,2	961,909	22,658	2022,665	0	203,991	203,991	99,726	0	0	0	0	0	0	0
15:06:52	-30,395	2022,361	10,551	10,498	9,635	5,385	5,94	21,2	961,909	22,658	2022,361	0	203,991	203,991	99,726	0	0	0	0	0	0	0
15:06:52	-12,841	2022,233	10,551	10,498	9,634	5,383	5,929	21,2	961,909	22,658	2022,233	0	203,991	203,991	99,726	0	0	0	0	0	0	0
15:06:52	2,526	2022,258	10,649	10,498	9,629	5,384	5,919	21,2	961,909	22,658	2022,233	0	203,991	203,991	99,726	0	0	0	0	0	0	0
15:06:52	-75,317	2021,505	10,649	10,547	9,625	5,376	5,908	21,2	961,909	22,658	2021,505	0	203,991	203,991	99,726	0	0	0	0	0	0	0
15:06:52	-30,407	2021,201	10,698	10,547	9,621	5,373	5,898	21,2	961,909	22,658	2021,201	0	203,991	203,991	99,726	0	0	0	0	0	0	0
15:06:52	-75,109	2020,45	10,698	10,595	9,616	5,365	5,887	21,2	961,909	22,658	2020,45	0	203,991	203,991	99,726	0	0	0	0	0	0	0
15:06:52	-145,861	2018,991	10,551	10,498	9,616	5,35	5,877	21,2	961,909	22,658	2018,991	0	203,991	203,991	99,726	0	0	0	0	0	0	0
15:06:52	-44,714	2018,544	10,503	10,498	9,616	5,345	5,866	21,2	961,909	22,658	2018,544	0	203,991	203,991	99,726	0	0	0	0	0	0	0
15:06:52	-62,268	2017,921	10,503	10,4	9,612	5,339	5,856	21,2	961,909	22,658	2017,921	0	203,991	203,991	99,726	0	0	0	0	0	0	0
15:06:52	-57,702	2017,344	10,454	10,302	9,611	5,333	5,846	21,2	961,909	22,658	2017,344	0	203,991	203,991	99,726	0	0	0	0	0	0	0
15:06:52	-162,329	2015,721	10,356	10,302	9,607	5,316	5,835	21,2	961,909	22,658	2015,721	0	203,991	203,991	99,726	0	0	0	0	0	0	0
15:06:52	76,477	2016,486	10,454	10,302	9,607	5,324	5,825	21,2	961,909	22,658	2015,722	0	203,991	203,991	99,726	0	0	0	0	0	0	0
15:06:52	-72,998	2015,756	10,454	10,302	9,602	5,317	5,815	21,2	961,909	22,658	2015,722	0	203,991	203,991	99,726	0	0	0	0	0	0	0
15:06:52	-28,295	2015,473	10,503	10,351	9,598	5,314	5,805	21,2	961,909	22,658	2015,473	0	203,991	203,991	99,726	0	0	0	0	0	0	0
15:06:52	-85,852	2014,614	10,503	10,351	9,593	5,305	5,796	21,2	961,909	22,658	2014,614	0	203,991	203,991	99,726	0	0	0	0	0	0	0
15:06:52	-12,841	2014,486	10,503	10,351	9,593	5,303	5,786	21,2	961,909	22,658	2014,486	0	203,991	203,991	99,726	0	0	0	0	0	0	0
15:06:52	-72,985	2013,756	10,503	10,498	9,588	5,296	5,776	21,2	961,909	22,658	2013,756	0	203,991	203,991	99,726	0	0	0	0	0	0	0
15:06:52	-70,874	2013,047	10,503	10,4	9,584	5,289	5,767	21,2	961,909	22,658	2013,047	0	203,991	203,991	99,726	0	0	0	0	0	0	0
15:06:52	-14,086	2012,907	10,503	10,498	9,584	5,287	5,757	21,2	961,909	22,658	2012,907	0	203,991	203,991	99,726	0	0	0	0	0	0	0
15:06:52	-40,136	2012,505	10,551	10,4	9,579	5,283	5,748	21,2	961,909	22,658	2012,505	0	203,991	203,991	99,726	0	0	0	0	0	0	0
15:06:52	-70,886	2011,796	10,551	10,498	9,575	5,276	5,739	21,2	961,909	22,658	2011,796	0	203,991	203,991	99,726	0	0	0	0	0	0	0
15:06:52	-44,641	2011,35	10,503	10,351	9,575	5,271	5,73	21,2	961,909	22,658	2011,35	0	203,991	203,991	99,726	0	0	0	0	0	0	0
15:06:52	-58,557	2010,764	10,454	10,351	9,574	5,265	5,721	21,2	961,909	22,658	2010,764	0	203,991	203,991	99,726	0	0	0	0	0	0	0
15:06:52	-89,294	2009,871	10,356	10,302	9,574	5,256	5,711	21,2	961,909	22,658	2009,871	0	203,991	203,991	99,726	0	0	0	0	0	0	0
15:06:52	-71,923	2009,152	10,356	10,205	9,57	5,248	5,702	21,2	961,909	22,658	2009,152	0	203,991	203,991	99,726	0	0	0	0	0	0	0
15:06:52	-69,848	2008,454	10,356	10,205	9,566	5,241	5,693	21,2	961,909	22,658	2008,454	0	203,991	203,991	99,726	0	0	0	0	0	0	0
15:06:52	-44,616	2008,007	10,307	10,058	9,566	5,237	5,684	21,2	961,909	22,658	2008,007	0	203,991	203,991	99,726	0	0	0	0	0	0	0
15:06:52	-13,867	2007,869	10,307	10,205	9,565	5,235	5,676	21,2	961,909	22,658	2007,869	0	203,991	203,991	99,726	0	0	0	0	0	0	0
15:06:52	-39,099	2007,478	10,356	10,205	9,56	5,231	5,667	21,2	961,909	22,658	2007,478	0	203,991	203,991	99,726	0	0	0	0	0	0	0
15:06:52	-83,703	2006,641	10,356	10,205	9,556	5,223	5,658	21,2	961,909	22,658	2006,641	0	203,991	203,991	99,726	0	0	0	0	0	0	0
15:06:52	19,409	2006,835	10,454	10,351	9,552	5,225	5,65	21,2	961,909	22,658	2006,641	0	203,991	203,991	99,726	0	0	0	0	0	0	0
15:06:52	-13,891	2006,696	10,454	10,351	9,551	5,223	5,641	21,2	961,909	22,658	2006,641	0	203,991	203,991	99,726	0	0	0	0	0	0	0
15:06:52	-159,094	2005,105	10,356	10,302	9,547	5,207	5,633	21,2	961,909	22,658	2005,105	0	203,991	203,991	99,726	0	0	0	0	0	0	0
15:06:52	0	2005,105	10,356	10,302	9,547	5,207	5,624	21,1	963,719	22,658	2005,105	0	203,991	203,991	99,726	0	0	0	0	0	0	0
15:06:52	-18,933	2004,916	10,356	10,302	9,546	5,205	5,616	21,1	963,719	22,658	2004,916	0	203,991	203,991	99,726	0	0	0	0	0	0	0
15:06:52	-97,18	2003,944	10,307	10,156	9,543	5,195	5,608	21,1	963,719	22,658	2003,944	0	203,991	203,991	99,726	0	0	0	0	0	0	0
15:06:52	-133,764	2002,606	10,161	10,156	9,543	5,181	5,6	21,1	963,719	22,658	2002,606	0	203,991	203,991	99,726	0	0	0	0	0	0	0
15:06:52	117,578	2003,782	10,307	10,205	9,542	5,193	5,592	21,1	963,719	22,658	2002,607	0	203,991	203,991	99,726	0	0	0	0	0	0	0
15:06:52	-23,12	2003,551	10,356	10,302	9,538	5,191	5,584	21,1	963,719	22,658	2002,608	0	203,991	203,991	99,726	0	0	0	0	0	0	0
15:06:52	-60,595	2002,945	10,307	10,156	9,537	5,185	5,576	21,1	963,719	22,658	2002,609	0	203,991	203,991	99,726	0	0	0	0	0	0	0
15:06:52	-141,735	2001,528	10,21	10,058	9,534	5,17	5,568	21,1	963,719	22,658	2001,528	0	203,991	203,991	99,726	0	0	0	0	0	0	0
15:06:52	-59,704	2000,93	10,161	10,058	9,534	5,164	5,56	21,1	963,719	22,658	2000,93	0	203,991	203,991	99,726	0	0	0	0	0	0	0
15:06:52	44,592	2001,376	10,21	10,156	9,534	5,168	5,552	21,1	963,719	22,658	2000,931	0	203,991	203,991	99,726	0	0	0	0	0	0	0
15:06:52	5,432	2001,431	10,307	10,351	9,529	5,169	5,545	21,1	963,719	22,658	2000,931	0	204,068	204,068	99,726	0	0	0	0	0	0	0
15:06:52	44,567	2001,876	10,356	10,351	9,529	5,173	5,537	21,1	963,719	22,658	2000,932	0	204,068	204,068	99,726	0	0	0	0	0	0	0
15:06:52	-111,047	2000,766	10,307	10,205	9,525	5,162	5,53	21,1	963,719	22,658	2000,766	0	204,068	204,068	99,726	0	0	0	0	0	0	0
15:06:52	-104,26	1999,723	10,21	10,156	9,524	5,151	5,523	21,1	963,719	22,658	1999,723	0	204,068	204,068	99,726	0	0	0	0	0	0	0
15:06:52	67,26	2000,396	10,356	10,302	9,52	5,158	5,516	21,1	963,719	22,658	1999,724	0	204,068	204,068	99,726	0	0	0	0	0	0	0
15:06:52	-32,214	2000,074	10,356	10,302	9,519	5,155	5,508	21,1	963,719	22,658	1999,724	0	204,068	204,068	99,726	0	0	0	0	0	0	0
15:06:52	-50,488	1999,569	10,356	10,205	9,516	5,15	5,501	21,1	963,719	22,658	1999,569	0	204,068	204,068	99,726	0	0	0	0	0	0	0
15:06:52	-16,162	1999,407	10,356	10,302	9,515	5,148	5,495	21,1	963,719	22,658	1999,407	0	204,068	204,068	99,726	0	0	0	0	0	0	0
15:06:52	-44,555	1998,962	10,307	10,156	9,515	5,143	5,488	21,1	963,719	22,658	1998,962	0	204,068	204,068	99,726	0	0	0	0	0	0	0
15:06:52	-89,123	1998,07	10,21	10,156	9,515	5,134	5,481	21,1	963,719	22,658	1998,07	0	204,068	204,068	99,726	0	0	0	0	0	0	0
15:06:52	0	1998,07	10,21	10,205	9,515	5,134	5,474	21,1	963,719	22,658	1998,071	0	204,068	204,068	99,726	0	0	0	0	0	0	0
15:06:52	-109,973	1996,971	10,161	10,156	9,511	5,123	5,467	21,1	963,719	22,658	1996,971	0	204,068	204,068	99,726	0	0	0	0	0	0	0
15:06:52	0	1996,971	10,161	10,156	9,511	5,123	5,46	21,1	963,719	22,658	1996,971	0	204,068	204,068	99,726	0	0	0	0	0	0	0
15:06:52	-16,003	1996,811	10,161	10,156	9,51	5,121	5,454	21,1	963,719	22,658	1996,811	0	204,068	204,068	99,726	0	0	0	0	0	0	0
15:06:52	-65,588	1996,155	10,161	10,156	9,506	5,115	5,447	21,1	963,719	22,658	1996,155	0	204,068	204,068	99,726	0	0	0	0	0	0	0
15:06:52	28,54	1996,44	10,21	10,205	9,505	5,117	5,441	21,1	963,719	22,658	1996,155	0	204,068	204,068	99,726	0	0	0	0	0	0	0
15:06:52	0	1996,44	10,21	10,205	9,505	5,117	5,434	21,1	963,719	22,658	1996,156	0	204,068	204,068	99,726	0	0	0	0	0	0	0
15:06:52	-111,181	1995,328	10,161	10,156	9,502	5,106	5,428	21,1	963,719	22,658	1995,328	0	204,068	204,068	99,726	0	0	0	0	0	0	0
15:06:52	0	1995,328	10,161	10,156	9,502	5,106	5,421	21,1	963,719	22,658	1995,328	0	204,068	204,068	99,726	0	0	0	0	0	0	0
15:06:52	-89,074	1994,438	10,063	10,058	9,502	5,097	5,415	21,1	963,719	22,658	1994,438	0	204,068	204,068	99,726	0	0	0	0	0	0	0
15:06:52	-16,015	1994,278	10,063	10,058	9,501	5,095	5,409	21,1	963,719	22,658	1994,278	0	204,068	204,068	99,726	0	0	0	0	0	0	0
15:06:52	133,63	1995,614	10,21	10,302	9,501	5,109	5,403	21,1	963,719	22,658	1994,279	0	204,068	204,068	99,726	0	0	0	0	0	0	0
15:06:52	89,086	1996,505	10,307	10,351	9,501	5,118	5,397	21,1	963,719	22,658	1994,281	0	204,068	204,068	99,726	0	0	0	0	0	0	0
15:06:52	-65,576	1995,849	10,307	10,205	9,497	5,111	5,392	21,1	963,719	22,658	1994,283	0	204,068	204,068	99,726	0	0	0	0	0	0	0
15:06:52	-222,717	1993,622	10,063	10,009	9,497	5,088	5,386	21,1	963,719	22,658	1993,622	0	204,068	204,068	99,726	0	0	0	0	0	0	0
15:06:52	-17,041	1993,451	10,063	9,863	9,496	5,087	5,38	21,1	963,719	22,658	1993,451	0	204,068	204,068	99,726	0	0	0	0	0	0	0
15:06:52	133,605	1994,787	10,21	10,058	9,496	5,1	5,374	21,1	963,719	22,658	1993,453	0	204,068	204,068	99,726	0	0	0	0	0	0	0
15:06:52	24,707	1995,034	10,307	10,205	9,492	5,103	5,369	21,1	963,719	22,658	1993,454	0	204,068	204,068	99,726	0	0	0	0	0	0	0
15:06:52	-133,605	1993,698	10,161	10,205	9,492	5,089	5,364	21,1	963,719	22,658	1993,454	0	204,068	204,068	99,726	0	0	0	0	0	0	0
15:06:52	-133,593	1992,362	10,014	9,961	9,492	5,075	5,358	21,1	963,719	22,658	1992,362	0	204,068	204,068	99,726	0	0	0	0	0	0	0
15:06:52	44,506	1992,808	10,063	9,961	9,492	5,08	5,353	21,1	963,719	22,658	1992,363	0	204,068	204,068	99,726	0	0	0	0	0	0	0
15:06:52	116,381	1993,971	10,21	10,156	9,491	5,092	5,347	21,1	963,719	22,658	1992,364	0	204,068	204,068	99,726	0	0	0	0	0	0	0
15:06:52	-44,519	1993,526	10,161	10,009	9,491	5,087	5,342	21,1	963,719	22,658	1992,366	0	204,068	204,068	99,726	0	0	0	0	0	0	0
15:06:52	-89,062	1992,636	10,063	9,961	9,491	5,078	5,337	21,1	963,719	22,658	1992,366	0	204,068	204,068	99,726	0	0	0	0	0	0	0
15:06:52	89,062	1993,526	10,161	10,156	9,491	5,087	5,332	21,1	963,719	22,658	1992,367	0	204,068	204,068	99,726	0	0	0	0	0	0	0
15:06:52	28,332	1993,809	10,21	10,205	9,491	5,09	5,328	21,1	963,719	22,658	1992,368	0	204,068	204,068	99,726	0	0	0	0	0	0	0
15:06:52	-92,675	1992,883	10,161	10,058	9,488	5,081	5,323	21,1	963,719	22,658	1992,369	0	204,068	204,068	99,726	0	0	0	0	0	0	0
15:06:52	-133,581	1991,547	10,014	10,009	9,488	5,067	5,318	21,1	963,719	22,658	1991,547	0	204,068	204,068	99,726	0	0	0	0	0	0	0
15:06:52	0	1991,547	10,014	9,863	9,488	5,067	5,313	21,1	963,719	22,658	1991,547	0	204,068	204,068	99,726	0	0	0	0	0	0	0
15:06:52	27,282	1991,82	10,063	10,058	9,487	5,07	5,308	21,1	963,719	22,658	1991,547	0	204,068	204,068	99,726	0	0	0	0	0	0	0
15:06:52	0	1991,82	10,063	10,009	9,487	5,07	5,303	21,1	963,719	22,658	1991,548	0	204,068	204,068	99,726	0	0	0	0	0	0	0
15:06:52	-44,531	1991,374	10,014	10,009	9,487	5,065	5,299	21,1	963,719	22,658	1991,374	0	204,068	204,068	99,726	0	0	0	0	0	0	0
15:06:53	44,531	1991,82	10,063	9,961	9,487	5,07	5,294	21,1	963,719	22,658	1991,375	0	204,068	204,068	99,726	0	0	0	0	0	0	0
15:06:53	89,05	1992,71	10,161	10,205	9,487	5,079	5,29	21,1	963,719	22,658	1991,376	0	204,068	204,068	99,726	0	0	0	0	0	0	0
15:06:53	-48,364	1992,227	10,161	10,058	9,484	5,074	5,286	21,1	963,719	22,658	1991,377	0	204,068	204,068	99,726	0	0	0	0	0	0	0
15:06:53	-106,115	1991,165	10,063	9,863	9,483	5,063	5,281	21,1	963,719	22,658	1991,165	0	204,068	204,068	99,726	0	0	0	0	0	0	0
15:06:53	0	1991,165	10,063	9,961	9,483	5,063	5,277	21,1	963,719	22,658	1991,165	0	204,068	204,068	99,726	0	0	0	0	0	0	0
15:06:53	89,05	1992,056	10,161	10,009	9,483	5,072	5,273	21,1	963,719	22,658	1991,166	0	204,068	204,068	99,726	0	0	0	0	0	0	0
15:06:53	44,531	1992,501	10,21	10,156	9,483	5,077	5,269	21,1	963,719	22,658	1991,168	0	204,068	204,068	99,726	0	0	0	0	0	0	0
15:06:53	-44,531	1992,056	10,161	10,156	9,483	5,072	5,265	21,1	963,719	22,658	1991,168	0	204,068	204,068	99,726	0	0	0	0	0	0	0
15:06:53	-89,05	1991,165	10,063	10,058	9,483	5,063	5,261	21,1	963,719	22,658	1991,165	0	204,068	204,068	99,726	0	0	0	0	0	0	0
15:06:53	0	1991,165	10,063	10,058	9,483	5,063	5,257	21,1	963,719	22,658	1991,165	0	204,068	204,068	99,726	0	0	0	0	0	0	0
15:06:53	0	1991,165	10,063	10,156	9,483	5,063	5,254	21,1	963,719	22,658	1991,165	0	204,068	204,068	99,726	0	0	0	0	0	0	0
15:06:53	-44,531	1990,72	10,014	9,961	9,483	5,058	5,25	21,1	963,719	22,658	1990,72	0	204,068	204,068	99,726	0	0	0	0	0	0	0
15:06:53	-44,494	1990,275	9,965	9,961	9,483	5,054	5,246	21,1	963,719	22,658	1990,275	0	204,068	204,068	99,726	0	0	0	0	0	0	0
15:06:53	44,494	1990,72	10,014	9,961	9,483	5,058	5,242	21,1	963,719	22,658	1990,276	0	204,068	204,068	99,726	0	0	0	0	0	0	0
15:06:53	161,962	1992,34	10,21	10,302	9,482	5,075	5,239	21,1	963,719	22,658	1990,278	0	204,068	204,068	99,726	0	0	0	0	0	0	0
15:06:53	-64,343	1991,696	10,21	10,351	9,479	5,069	5,236	21,1	963,719	22,658	1990,279	0	204,068	204,068	99,726	0	0	0	0	0	0	0
15:06:53	-133,581	1990,361	10,063	10,156	9,479	5,055	5,232	21,1	963,719	22,658	1990,279	0	204,068	204,068	99,726	0	0	0	0	0	0	0
15:06:53	0	1990,361	10,063	10,156	9,479	5,055	5,229	21,1	963,719	22,658	1990,279	0	204,068	204,068	99,726	0	0	0	0	0	0	0
15:06:53	0	1990,361	10,063	10,058	9,479	5,055	5,225	21,1	963,719	22,658	1990,28	0	204,068	204,068	99,726	0	0	0	0	0	0	0
15:06:53	133,581	1991,696	10,21	10,302	9,479	5,069	5,222	21,1	963,719	22,658	1990,281	0	204,068	204,068	99,726	0	0	0	0	0	0	0
15:06:53	-44,543	1991,251	10,161	9,961	9,479	5,064	5,219	21,1	963,719	22,658	1990,282	0	204,068	204,068	99,726	0	0	0	0	0	0	0
15:06:53	0	1991,251	10,161	10,058	9,479	5,064	5,216	21,1	963,719	22,658	1990,283	0	204,068	204,068	99,726	0	0	0	0	0	0	0
15:06:53	44,543	1991,696	10,21	10,302	9,479	5,069	5,213	21,1	963,719	22,658	1990,284	0	204,068	204,068	99,726	0	0	0	0	0	0	0
15:06:53	-44,543	1991,251	10,161	10,156	9,479	5,064	5,21	21,1	963,719	22,658	1990,285	0	204,068	204,068	99,726	0	0	0	0	0	0	0
15:06:53	-195,312	1989,298	9,965	9,668	9,478	5,044	5,207	21,1	963,719	22,658	1989,298	0	204,068	204,068	99,726	0	0	0	0	0	0	0
15:06:53	44,531	1989,743	10,014	9,716	9,478	5,048	5,204	21,1	963,719	22,658	1989,298	0	204,068	204,068	99,726	0	0	0	0	0	0	0
15:06:53	133,532	1991,078	10,161	10,156	9,478	5,062	5,201	21,1	963,719	22,658	1989,3	0	204,068	204,068	99,726	0	0	0	0	0	0	0
15:06:53	-19,812	1990,88	10,21	10,302	9,474	5,06	5,198	21,1	963,719	22,658	1989,302	0	204,068	204,068	99,726	0	0	0	0	0	0	0
15:06:53	-61,779	1990,263	10,161	10,058	9,473	5,054	5,195	21,1	963,719	22,658	1989,303	0	204,068	204,068	99,726	0	0	0	0	0	0	0
15:06:53	0	1990,263	10,161	10,009	9,473	5,054	5,193	21,1	963,719	22,658	1989,303	0	204,068	204,068	99,726	0	0	0	0	0	0	0
15:06:53	44,531	1990,708	10,21	10,302	9,473	5,058	5,19	21,1	963,719	22,658	1989,305	0	204,068	204,068	99,726	0	0	0	0	0	0	0
15:06:53	-44,531	1990,263	10,161	10,009	9,473	5,054	5,187	21,1	963,719	22,658	1989,306	0	204,068	204,068	99,726	0	0	0	0	0	0	0
15:06:53	0	1990,263	10,161	10,156	9,473	5,054	5,185	21,1	963,719	22,658	1989,307	0	204,068	204,068	99,726	0	0	0	0	0	0	0
15:06:53	-17,041	1990,092	10,161	10,156	9,472	5,052	5,182	21,1	963,719	22,658	1989,308	0	204,068	204,068	99,726	0	0	0	0	0	0	0
15:06:53	-162,548	1988,467	10,014	10,156	9,47	5,035	5,179	21,1	963,719	22,658	1988,467	0	204,068	204,068	99,726	0	0	0	0	0	0	0
15:06:53	160,815	1990,075	10,21	10,4	9,469	5,052	5,177	21,1	963,719	22,658	1988,468	0	204,068	204,068	99,726	0	0	0	0	0	0	0
15:06:53	400,817	1994,083	10,649	11,181	9,469	5,093	5,175	21,1	963,719	22,658	1988,474	0	204,068	204,068	99,726	0	0	0	0	0	0	0
15:06:53	526,318	1999,346	11,137	12,451	9,474	5,147	5,175	21,1	963,719	22,658	1988,485	0	204,068	204,068	99,726	0	0	0	0	0	0	0
15:06:53	653,027	2005,876	11,674	13,965	9,483	5,215	5,175	21,1	963,719	22,658	1988,502	0	204,068	204,068	99,726	0	0	0	0	0	0	0
15:06:53	662,487	2012,501	11,967	15,185	9,505	5,283	5,177	21,1	963,719	22,658	1988,526	0	204,068	204,068	99,726	0	0	0	0	0	0	0
15:06:53	875,329	2021,255	12,309	16,406	9,537	5,373	5,181	21,1	963,719	22,658	1988,559	0	204,068	204,068	99,726	0	0	0	0	0	0	0
15:06:53	640,747	2027,662	12,212	17,578	9,579	5,439	5,186	21,1	963,719	22,658	1988,598	0	204,068	204,068	99,726	0	0	0	0	0	0	0
15:06:53	971,203	2037,374	12,358	18,164	9,626	5,539	5,193	21,1	963,719	22,658	1988,647	0	204,068	204,068	99,726	0	0	0	0	0	0	0
15:06:53	455,163	2041,926	11,87	18,945	9,678	5,586	5,201	21,1	963,719	22,658	1988,7	0	204,068	204,068	99,726	0	0	0	0	0	0	0
15:06:53	910,485	2051,031	11,87	19,385	9,729	5,68	5,21	21,1	963,719	22,658	1988,762	0	204,068	204,068	99,726	0	0	0	0	0	0	0
15:06:53	1155,175	2062,582	12,212	20,605	9,777	5,799	5,222	21,1	963,719	22,658	1988,836	0	204,068	204,068	99,726	0	0	0	0	0	0	0
15:06:53	1158,032	2074,163	12,553	20,459	9,825	5,919	5,236	21,1	963,719	22,658	1988,921	0	204,068	204,068	99,726	0	0	0	0	0	0	0
15:06:53	986,035	2084,023	12,798	21,142	9,868	6,02	5,251	21,1	963,719	22,658	1989,016	0	204,068	204,068	99,726	0	0	0	0	0	0	0
15:06:53	1207,714	2096,1	13,188	21,68	9,916	6,145	5,269	21,1	961,909	22,658	1989,124	0	204,068	204,068	99,726	0	0	0	0	0	0	0
15:06:53	988,232	2105,983	13,335	22,168	9,964	6,247	5,288	21,1	961,909	22,658	1989,24	0	204,068	204,068	99,726	0	0	0	0	0	0	0
15:06:53	930,224	2115,285	13,335	21,972	10,017	6,343	5,308	21,1	961,909	22,658	1989,366	0	204,068	204,068	99,726	0	0	0	0	0	0	0
15:06:53	1456,567	2129,85	13,823	23,877	10,074	6,493	5,332	21,1	961,909	22,658	1989,507	0	204,068	204,068	99,726	0	0	0	0	0	0	0
15:06:53	576,22	2135,613	13,286	22,851	10,135	6,552	5,356	21,1	961,909	22,658	1989,653	0	204,068	204,068	99,726	0	0	0	0	0	0	0
15:06:53	1200,976	2147,622	13,432	23,437	10,195	6,676	5,381	21,1	961,909	22,658	1989,811	0	204,068	204,068	99,726	0	0	0	0	0	0	0
15:06:53	1060,058	2158,223	13,53	23,877	10,25	6,785	5,409	21,1	961,909	22,658	1989,979	0	204,068	204,068	99,726	0	0	0	0	0	0	0
15:06:53	1476,977	2172,993	14,116	23,828	10,303	6,938	5,439	21,1	961,909	22,658	1990,162	0	204,068	204,068	99,726	0	0	0	0	0	0	0
15:06:53	943,823	2182,431	14,262	24,023	10,348	7,035	5,47	21,1	961,909	22,658	1990,355	0	204,068	204,068	99,726	0	0	0	0	0	0	0
15:06:53	1710,253	2199,534	15,385	24,512	10,386	7,211	5,504	21,1	961,909	22,658	1990,564	0	204,068	204,068	99,726	0	0	0	0	0	0	0
15:06:53	1228,979	2211,823	15,971	24,463	10,424	7,338	5,54	21,1	961,909	22,658	1990,785	0	203,685	203,685	99,724	0	0	0	0	0	0	0
15:06:53	1042,626	2222,25	16,362	24,463	10,462	7,445	5,578	21,1	961,909	22,658	1991,016	0	203,685	203,685	99,724	0	0	0	0	0	0	0
15:06:53	971,948	2231,969	16,557	24,853	10,507	7,546	5,616	21,1	961,909	22,658	1991,257	0	203,685	203,685	99,724	0	0	0	0	0	0	0
15:06:53	1248,046	2244,45	16,85	24,853	10,562	7,674	5,657	21,1	961,909	22,658	1991,511	0	203,685	203,685	99,724	0	0	0	0	0	0	0
15:06:53	724,56	2251,695	16,557	24,853	10,618	7,749	5,698	21,1	961,909	22,658	1991,771	0	203,685	203,685	99,724	0	0	0	0	0	0	0
15:06:53	647,924	2258,174	16,069	24,805	10,681	7,816	5,739	21,1	961,909	22,658	1992,037	0	203,685	203,685	99,724	0	0	0	0	0	0	0
15:06:53	870,336	2266,878	15,923	24,512	10,738	7,905	5,782	21,1	961,909	22,658	1992,312	0	203,685	203,685	99,724	0	0	0	0	0	0	0
15:06:53	1362,817	2280,506	16,411	24,267	10,789	8,046	5,826	21,1	961,909	22,658	1992,6	0	203,685	203,685	99,724	0	0	0	0	0	0	0
15:06:53	700,122	2287,507	16,362	23,877	10,831	8,118	5,871	21,1	961,909	22,658	1992,895	0	203,685	203,685	99,724	0	0	0	0	0	0	0
15:06:53	1494,531	2302,453	17,241	24,853	10,869	8,272	5,918	21,1	961,909	22,658	1993,205	0	203,685	203,685	99,724	0	0	0	0	0	0	0
15:06:53	720,41	2309,657	17,387	24,512	10,901	8,346	5,966	21,1	961,909	22,658	1993,521	0	203,685	203,685	99,724	0	0	0	0	0	0	0
15:06:53	1002,197	2319,679	17,827	24,512	10,934	8,45	6,014	21,1	961,909	22,658	1993,847	0	203,685	203,685	99,724	0	0	0	0	0	0	0
15:06:53	1130,639	2330,985	18,315	25,244	10,972	8,566	6,064	21,1	961,909	22,658	1994,184	0	203,685	203,685	99,724	0	0	0	0	0	0	0
15:06:53	469,091	2335,676	18,022	24,951	11,014	8,615	6,114	21,1	961,909	22,658	1994,526	0	203,685	203,685	99,724	0	0	0	0	0	0	0
15:06:53	940,063	2345,077	18,218	24,853	11,057	8,712	6,165	21,1	961,909	22,658	1994,876	0	203,685	203,685	99,724	0	0	0	0	0	0	0
15:06:53	1401,733	2359,094	18,804	25,146	11,104	8,856	6,218	21,1	961,909	22,658	1995,241	0	203,685	203,685	99,724	0	0	0	0	0	0	0
15:06:53	347,998	2362,574	18,218	25,244	11,155	8,892	6,271	21,1	961,909	22,658	1995,608	0	203,685	203,685	99,724	0	0	0	0	0	0	0
15:06:53	961,303	2372,187	18,364	24,609	11,202	8,991	6,324	21,1	961,909	22,658	1995,985	0	203,685	203,685	99,724	0	0	0	0	0	0	0
15:06:53	995,751	2382,144	18,706	24,951	11,239	9,094	6,378	21,1	961,909	22,658	1996,371	0	203,685	203,685	99,724	0	0	0	0	0	0	0
15:06:53	1106,274	2393,207	19,194	25,391	11,276	9,208	6,434	21,1	961,909	22,658	1996,768	0	203,685	203,685	99,724	0	0	0	0	0	0	0
15:06:53	1291,943	2406,127	19,975	25,391	11,306	9,341	6,491	21,1	961,909	22,658	1997,177	0	203,685	203,685	99,724	0	0	0	0	0	0	0
15:06:53	1085,034	2416,977	20,513	25,928	11,338	9,453	6,549	21,1	961,909	22,658	1997,597	0	203,685	203,685	99,724	0	0	0	0	0	0	0
15:06:53	893,872	2425,916	20,854	25,928	11,37	9,545	6,608	21,1	961,909	22,658	1998,025	0	203,685	203,685	99,724	0	0	0	0	0	0	0
15:06:53	785,449	2433,77	21,001	26,416	11,406	9,626	6,667	21,1	961,909	22,658	1998,461	0	203,685	203,685	99,724	0	0	0	0	0	0	0
15:06:53	1024,682	2444,017	21,294	26,367	11,448	9,732	6,727	21,1	961,909	22,658	1998,906	0	203,685	203,685	99,724	0	0	0	0	0	0	0
15:06:53	762,67	2451,644	21,245	26,221	11,493	9,81	6,787	21,1	961,909	22,658	1999,359	0	203,685	203,685	99,724	0	0	0	0	0	0	0
15:06:53	181,005	2453,454	20,513	25,683	11,543	9,829	6,847	21,1	961,909	22,658	1999,813	0	203,685	203,685	99,724	0	0	0	0	0	0	0
15:06:53	621,655	2459,67	20,317	25,537	11,589	9,893	6,907	21,1	961,909	22,658	2000,273	0	203,685	203,685	99,724	0	0	0	0	0	0	0
15:06:53	1104,101	2470,711	20,61	26,123	11,635	10,007	6,967	21,1	961,909	22,658	2000,744	0	203,685	203,685	99,724	0	0	0	0	0	0	0
15:06:53	658,52	2477,297	20,61	25,488	11,672	10,075	7,028	21,1	961,909	22,658	2001,22	0	203,685	203,685	99,724	0	0	0	0	0	0	0
15:06:53	817,626	2485,473	20,854	25,586	11,705	10,159	7,09	21,1	961,909	22,658	2001,704	0	203,685	203,685	99,724	0	0	0	0	0	0	0
15:06:53	1045,068	2495,923	21,343	26,269	11,737	10,267	7,152	21,1	961,909	22,658	2002,198	0	203,685	203,685	99,724	0	0	0	0	0	0	0
15:06:53	1025,927	2506,183	21,88	26,269	11,765	10,373	7,215	21,1	961,909	22,658	2002,702	0	203,685	203,685	99,724	0	0	0	0	0	0	0
15:06:53	722,241	2513,405	22,026	26,904	11,798	10,447	7,279	21,1	961,909	22,658	2003,213	0	203,685	203,685	99,724	0	0	0	0	0	0	0
15:06:53	727,978	2520,685	22,173	26,758	11,831	10,522	7,342	21,1	961,909	22,658	2003,73	0	203,685	203,685	99,724	0	0	0	0	0	0	0
15:06:53	515,478	2525,84	21,929	26,465	11,873	10,575	7,406	21,1	961,909	22,658	2004,252	0	203,685	203,685	99,724	0	0	0	0	0	0	0
15:06:53	767,407	2533,514	22,026	26,758	11,911	10,654	7,469	21,1	961,909	22,658	2004,782	0	203,685	203,685	99,724	0	0	0	0	0	0	0
15:06:53	569,018	2539,204	21,831	26,221	11,954	10,713	7,533	21,1	961,909	22,658	2005,316	0	203,685	203,685	99,724	0	0	0	0	0	0	0
15:06:53	599,462	2545,199	21,587	26,074	12,001	10,775	7,596	21,1	961,909	22,658	2005,856	0	203,685	203,685	99,724	0	0	0	0	0	0	0
15:06:53	898,608	2554,185	21,733	26,416	12,043	10,867	7,661	21,1	961,909	22,658	2006,404	0	203,685	203,685	99,724	0	0	0	0	0	0	0
15:06:53	458,642	2558,771	21,587	25,83	12,077	10,915	7,724	21,1	961,909	22,658	2006,957	0	203,685	203,685	99,724	0	0	0	0	0	0	0
15:06:53	1052,49	2569,296	22,075	26,123	12,109	11,023	7,789	21,1	961,909	22,658	2007,519	0	203,685	203,685	99,724	0	0	0	0	0	0	0
15:06:54	670,239	2575,998	22,173	26,221	12,142	11,092	7,854	21,1	961,909	22,658	2008,088	0	203,685	203,685	99,724	0	0	0	0	0	0	0
15:06:54	976,513	2585,764	22,661	26,758	12,17	11,193	7,919	21,1	961,909	22,658	2008,665	0	203,685	203,685	99,724	0	0	0	0	0	0	0
15:06:54	726,342	2593,027	22,905	26,904	12,197	11,268	7,985	21,1	961,909	22,658	2009,25	0	203,685	203,685	99,724	0	0	0	0	0	0	0
15:06:54	899,536	2602,022	23,296	27,295	12,226	11,361	8,051	21,1	961,909	22,658	2009,842	0	203,685	203,685	99,724	0	0	0	0	0	0	0
15:06:54	627,685	2608,299	23,345	27,344	12,259	11,425	8,117	21,1	961,909	22,658	2010,441	0	203,685	203,685	99,724	0	0	0	0	0	0	0
15:06:54	587,207	2614,171	23,296	26,953	12,294	11,486	8,183	21,1	961,909	22,658	2011,045	0	203,685	203,685	99,724	0	0	0	0	0	0	0
15:06:54	769,238	2621,864	23,345	27,49	12,335	11,565	8,25	21,1	961,909	22,658	2011,655	0	203,685	203,685	99,724	0	0	0	0	0	0	0
15:06:54	791,43	2629,778	23,491	27,1	12,371	11,647	8,316	21,1	961,909	22,658	2012,274	0	203,685	203,685	99,724	0	0	0	0	0	0	0
15:06:54	522,607	2635,004	23,345	26,904	12,408	11,701	8,383	21,1	961,909	22,658	2012,896	0	203,685	203,685	99,724	0	0	0	0	0	0	0
15:06:54	704,443	2642,048	23,491	27,1	12,44	11,773	8,449	21,1	961,909	22,658	2013,525	0	203,685	203,685	99,724	0	0	0	0	0	0	0
15:06:54	961,132	2651,66	23,931	27,295	12,469	11,872	8,516	21,1	961,909	22,658	2014,164	0	203,685	203,685	99,724	0	0	0	0	0	0	0
15:06:54	792,553	2659,585	24,321	27,49	12,492	11,954	8,584	21,1	961,909	22,658	2014,809	0	203,685	203,685	99,724	0	0	0	0	0	0	0
15:06:54	651,684	2666,102	24,565	27,588	12,515	12,021	8,651	21,1	961,909	22,658	2015,46	0	203,685	203,685	99,724	0	0	0	0	0	0	0
15:06:54	736,645	2673,469	24,907	28,174	12,538	12,097	8,719	21,1	961,909	22,658	2016,118	0	203,685	203,685	99,724	0	0	0	0	0	0	0
15:06:54	792,26	2681,391	25,2	28,32	12,566	12,179	8,786	21,1	961,909	22,658	2016,783	0	203,685	203,685	99,724	0	0	0	0	0	0	0
15:06:54	496,923	2686,36	25,2	28,223	12,594	12,23	8,854	21,1	961,909	22,658	2017,453	0	203,685	203,685	99,724	0	0	0	0	0	0	0
15:06:54	311,816	2689,479	24,956	27,783	12,625	12,262	8,921	21,1	961,909	22,658	2018,125	0	203,685	203,685	99,724	0	0	0	0	0	0	0
15:06:54	544,287	2694,922	24,907	27,783	12,658	12,318	8,987	21,1	961,909	22,658	2018,802	0	203,685	203,685	99,724	0	0	0	0	0	0	0
15:06:54	934,521	2704,267	25,2	28,174	12,694	12,415	9,055	21,1	961,909	22,658	2019,487	0	203,685	203,685	99,724	0	0	0	0	0	0	0
15:06:54	195,385	2706,221	24,809	27,685	12,727	12,435	9,121	21,1	961,909	22,658	2020,174	0	203,685	203,685	99,724	0	0	0	0	0	0	0
15:06:54	647,583	2712,696	24,956	27,783	12,755	12,502	9,187	21,1	961,909	22,658	2020,867	0	203,685	203,685	99,724	0	0	0	0	0	0	0
15:06:54	423,925	2716,936	24,956	27,832	12,778	12,545	9,253	21,1	961,909	22,658	2021,563	0	203,685	203,685	99,724	0	0	0	0	0	0	0
15:06:54	823,217	2725,168	25,444	27,978	12,797	12,63	9,319	21,1	961,909	22,658	2022,266	0	203,685	203,685	99,724	0	0	0	0	0	0	0
15:06:54	756,469	2732,733	25,786	28,174	12,821	12,708	9,386	21,1	961,909	22,658	2022,977	0	203,685	203,685	99,724	0	0	0	0	0	0	0
15:06:54	486,254	2737,595	25,933	28,564	12,84	12,758	9,452	21,1	961,909	22,658	2023,691	0	203,685	203,685	99,724	0	0	0	0	0	0	0
15:06:54	521,533	2742,81	26,03	28,467	12,863	12,812	9,518	21,1	961,909	22,658	2024,411	0	203,685	203,685	99,724	0	0	0	0	0	0	0
15:06:54	470,8	2747,518	26,079	28,564	12,887	12,861	9,583	21,1	961,909	22,658	2025,134	0	203,685	203,685	99,724	0	0	0	0	0	0	0
15:06:54	511,474	2752,633	26,079	28,467	12,916	12,913	9,649	21,1	961,909	22,658	2025,861	0	203,685	203,685	99,724	0	0	0	0	0	0	0
15:06:54	610,205	2758,735	26,177	28,32	12,944	12,976	9,714	21,1	961,909	22,658	2026,594	0	203,685	203,685	99,724	0	0	0	0	0	0	0
15:06:54	475,439	2763,49	26,225	28,564	12,968	13,025	9,779	21,1	961,909	22,658	2027,331	0	203,685	203,685	99,724	0	0	0	0	0	0	0
15:06:54	462,744	2768,117	26,177	28,223	12,997	13,073	9,843	21,1	961,909	22,658	2028,072	0	203,685	203,685	99,724	0	0	0	0	0	0	0
15:06:54	341,601	2771,533	26,177	28,027	13,016	13,108	9,907	21,1	961,909	22,658	2028,815	0	203,685	203,685	99,724	0	0	0	0	0	0	0
15:06:54	667,382	2778,207	26,421	28,369	13,04	13,177	9,971	21,1	961,909	22,658	2029,565	0	203,685	203,685	99,724	0	0	0	0	0	0	0
15:06:54	781,372	2786,021	26,86	28,809	13,059	13,257	10,036	21,1	961,909	22,658	2030,321	0	203,685	203,685	99,724	0	0	0	0	0	0	0
15:06:54	352,758	2789,548	26,86	28,662	13,078	13,294	10,1	21,1	961,909	22,658	2031,081	0	203,685	203,685	99,724	0	0	0	0	0	0	0
15:06:54	426,733	2793,816	26,86	28,711	13,102	13,338	10,163	21,1	961,909	22,658	2031,843	0	203,685	203,685	99,724	0	0	0	0	0	0	0
15:06:54	542,993	2799,245	27,056	28,662	13,122	13,394	10,227	21,1	961,909	22,658	2032,611	0	203,685	203,685	99,724	0	0	0	0	0	0	0
15:06:54	411,596	2803,361	27,056	28,662	13,145	13,436	10,29	21,1	961,909	22,658	2033,382	0	203,685	203,685	99,724	0	0	0	0	0	0	0
15:06:54	631,469	2809,676	27,349	28,906	13,164	13,501	10,352	21,1	961,909	22,658	2034,158	0	203,685	203,685	99,724	0	0	0	0	0	0	0
15:06:54	491,259	2814,589	27,495	29,053	13,183	13,552	10,415	21,1	961,909	22,658	2034,938	0	203,685	203,685	99,724	0	0	0	0	0	0	0
15:06:54	243,701	2817,026	27,397	29,199	13,202	13,577	10,477	21,1	961,909	22,658	2035,72	0	203,685	203,685	99,724	0	0	0	0	0	0	0
15:06:54	617,895	2823,205	27,69	29,004	13,22	13,641	10,539	21,1	961,909	22,658	2036,508	0	203,685	203,685	99,724	0	0	0	0	0	0	0
15:06:54	529,589	2828,501	27,886	29,199	13,239	13,695	10,601	21,1	961,909	22,658	2037,3	0	203,685	203,685	99,724	0	0	0	0	0	0	0
15:06:54	502,661	2833,527	28,13	29,541	13,253	13,747	10,663	21,1	961,909	22,658	2038,096	0	203,685	203,685	99,724	0	0	0	0	0	0	0
15:06:54	243,725	2835,964	28,032	29,102	13,272	13,772	10,724	21,1	961,909	22,658	2038,894	0	203,685	203,685	99,724	0	0	0	0	0	0	0
15:06:54	322,314	2839,188	28,032	29,053	13,29	13,806	10,784	21,1	961,909	22,658	2039,694	0	203,685	203,685	99,724	0	0	0	0	0	0	0
15:06:54	320,361	2842,391	28,032	29,053	13,308	13,839	10,844	21,1	961,909	22,658	2040,497	0	203,685	203,685	99,724	0	0	0	0	0	0	0
15:06:54	530,126	2847,692	28,227	29,443	13,327	13,893	10,904	21,1	961,909	22,658	2041,304	0	203,685	203,685	99,724	0	0	0	0	0	0	0
15:06:54	495,556	2852,648	28,472	29,541	13,341	13,944	10,964	21,4	962,289	22,658	2042,115	0	203,685	203,685	99,724	0	0	0	0	0	0	0
15:06:54	147,607	2854,124	28,374	29,394	13,354	13,96	11,022	21,4	962,289	22,658	2042,927	0	203,685	203,685	99,724	0	0	0	0	0	0	0
15:06:54	345,581	2857,58	28,472	29,248	13,368	13,995	11,081	21,4	962,289	22,658	2043,742	0	203,685	203,685	99,724	0	0	0	0	0	0	0
15:06:54	394,897	2861,529	28,618	29,443	13,382	14,036	11,139	21,4	962,289	22,658	2044,56	0	203,685	203,685	99,724	0	0	0	0	0	0	0
15:06:54	248,364	2864,013	28,618	29,394	13,396	14,061	11,196	21,4	962,289	22,658	2045,379	0	203,685	203,685	99,724	0	0	0	0	0	0	0
15:06:54	308,325	2867,096	28,618	29,346	13,413	14,093	11,253	21,4	962,289	22,658	2046,201	0	203,685	203,685	99,724	0	0	0	0	0	0	0
15:06:54	315,063	2870,246	28,667	29,394	13,428	14,126	11,309	21,4	962,289	22,658	2047,025	0	203,685	203,685	99,724	0	0	0	0	0	0	0
15:06:54	197,949	2872,226	28,618	29,346	13,442	14,146	11,365	21,4	962,289	22,658	2047,85	0	203,685	203,685	99,724	0	0	0	0	0	0	0
15:06:54	424,829	2876,474	28,813	29,443	13,454	14,19	11,42	21,4	962,289	22,658	2048,679	0	203,685	203,685	99,724	0	0	0	0	0	0	0
15:06:54	333,105	2879,805	28,96	29,541	13,465	14,224	11,475	21,4	962,289	22,658	2049,51	0	203,685	203,685	99,724	0	0	0	0	0	0	0
15:06:54	195,849	2881,764	29,009	29,736	13,473	14,244	11,529	21,4	962,289	22,658	2050,342	0	206,83	206,83	99,737	0	0	0	0	0	0	0
15:06:54	314,599	2884,91	29,155	29,736	13,482	14,277	11,583	21,4	962,289	22,658	2051,177	0	206,83	206,83	99,737	0	0	0	0	0	0	0
15:06:54	116,894	2886,079	29,106	29,687	13,491	14,289	11,636	21,4	962,289	22,658	2052,012	0	206,83	206,83	99,737	0	0	0	0	0	0	0
15:06:54	282,666	2888,905	29,204	29,883	13,502	14,318	11,689	21,4	962,289	22,658	2052,849	0	206,83	206,83	99,737	0	0	0	0	0	0	0
15:06:54	382,519	2892,731	29,351	29,785	13,515	14,358	11,741	21,4	962,289	22,658	2053,689	0	206,83	206,83	99,737	0	0	0	0	0	0	0
15:06:54	88,11	2893,612	29,204	29,59	13,528	14,367	11,793	21,4	962,289	22,658	2054,528	0	206,83	206,83	99,737	0	0	0	0	0	0	0
15:06:54	136,401	2894,976	29,155	29,443	13,538	14,381	11,843	21,4	962,289	22,658	2055,369	0	206,83	206,83	99,737	0	0	0	0	0	0	0
15:06:54	536,669	2900,342	29,448	29,98	13,552	14,436	11,894	21,4	962,289	22,658	2056,214	0	206,83	206,83	99,737	0	0	0	0	0	0	0
15:06:54	-76,806	2899,574	29,204	29,687	13,561	14,428	11,944	21,4	962,289	22,658	2057,057	0	206,83	206,83	99,737	0	0	0	0	0	0	0
15:06:54	270,947	2902,284	29,302	29,59	13,571	14,456	11,993	21,4	962,289	22,658	2057,902	0	206,83	206,83	99,737	0	0	0	0	0	0	0
15:06:54	158,667	2903,87	29,302	29,443	13,58	14,472	12,042	21,4	962,289	22,658	2058,748	0	206,83	206,83	99,737	0	0	0	0	0	0	0
15:06:54	356,835	2907,439	29,497	29,736	13,588	14,509	12,09	21,4	962,289	22,658	2059,597	0	206,83	206,83	99,737	0	0	0	0	0	0	0
15:06:54	261,01	2910,049	29,595	29,736	13,598	14,536	12,138	21,4	962,289	22,658	2060,447	0	206,83	206,83	99,737	0	0	0	0	0	0	0
15:06:54	161,987	2911,669	29,595	29,883	13,607	14,553	12,185	21,4	962,289	22,658	2061,298	0	206,83	206,83	99,737	0	0	0	0	0	0	0
15:06:54	77,148	2912,44	29,497	29,59	13,616	14,561	12,232	21,4	962,289	22,658	2062,149	0	206,83	206,83	99,737	0	0	0	0	0	0	0
15:06:54	128,833	2913,729	29,448	29,736	13,626	14,574	12,278	21,4	962,289	22,658	2063,001	0	206,83	206,83	99,737	0	0	0	0	0	0	0
15:06:54	27,392	2914,003	29,302	29,443	13,636	14,577	12,323	21,4	962,289	22,658	2063,852	0	206,83	206,83	99,737	0	0	0	0	0	0	0
15:06:54	205,029	2916,053	29,351	29,541	13,645	14,598	12,368	21,4	962,289	22,658	2064,704	0	206,83	206,83	99,737	0	0	0	0	0	0	0
15:06:54	40,234	2916,455	29,302	29,443	13,65	14,602	12,411	21,4	962,289	22,658	2065,556	0	206,83	206,83	99,737	0	0	0	0	0	0	0
15:06:54	585,742	2922,313	29,79	29,883	13,655	14,663	12,456	21,4	962,289	22,658	2066,413	0	206,83	206,83	99,737	0	0	0	0	0	0	0
15:06:54	297,778	2925,29	30,083	30,322	13,655	14,693	12,499	21,4	962,289	22,658	2067,272	0	206,83	206,83	99,737	0	0	0	0	0	0	0
15:06:54	-9,35	2925,197	29,985	29,98	13,66	14,692	12,542	21,4	962,289	22,658	2068,13	0	206,83	206,83	99,737	0	0	0	0	0	0	0
15:06:54	356,127	2928,758	30,181	30,273	13,669	14,729	12,585	21,4	962,289	22,658	2068,991	0	206,83	206,83	99,737	0	0	0	0	0	0	0
15:06:54	-107,641	2927,682	29,985	30,127	13,674	14,718	12,627	21,4	962,289	22,658	2069,849	0	206,83	206,83	99,737	0	0	0	0	0	0	0
15:06:54	-55,932	2927,122	29,692	29,785	13,687	14,712	12,668	21,4	962,289	22,658	2070,706	0	206,83	206,83	99,737	0	0	0	0	0	0	0
15:06:54	56,469	2927,687	29,497	29,59	13,701	14,718	12,708	21,4	962,289	22,658	2071,563	0	206,83	206,83	99,737	0	0	0	0	0	0	0
15:06:54	25,024	2927,937	29,351	29,346	13,711	14,721	12,748	21,4	962,289	22,658	2072,42	0	206,83	206,83	99,737	0	0	0	0	0	0	0
15:06:54	240,917	2930,347	29,497	29,687	13,716	14,745	12,787	21,4	962,289	22,658	2073,278	0	206,83	206,83	99,737	0	0	0	0	0	0	0
15:06:54	182,543	2932,172	29,595	29,736	13,721	14,764	12,826	21,4	962,289	22,658	2074,137	0	206,83	206,83	99,737	0	0	0	0	0	0	0
15:06:54	132,91	2933,501	29,643	29,541	13,726	14,778	12,864	21,4	962,289	22,658	2074,996	0	206,83	206,83	99,737	0	0	0	0	0	0	0
15:06:54	133,959	2934,841	29,692	29,736	13,73	14,792	12,902	21,4	962,289	22,658	2075,856	0	206,83	206,83	99,737	0	0	0	0	0	0	0
15:06:54	0	2934,841	29,692	29,687	13,73	14,792	12,939	21,4	962,289	22,658	2076,715	0	206,83	206,83	99,737	0	0	0	0	0	0	0
15:06:54	382,519	2938,666	29,985	29,932	13,735	14,831	12,976	21,4	962,289	22,658	2077,577	0	206,83	206,83	99,737	0	0	0	0	0	0	0
15:06:54	191,479	2940,581	30,083	30,127	13,74	14,851	13,013	21,4	962,289	22,658	2078,44	0	206,83	206,83	99,737	0	0	0	0	0	0	0
15:06:54	67,993	2941,261	29,985	29,883	13,749	14,858	13,049	21,4	962,289	22,658	2079,303	0	206,83	206,83	99,737	0	0	0	0	0	0	0
15:06:54	-27,905	2940,982	29,79	29,785	13,759	14,855	13,084	21,4	962,289	22,658	2080,164	0	206,83	206,83	99,737	0	0	0	0	0	0	0
15:06:54	22,631	2941,208	29,643	29,687	13,768	14,857	13,119	21,4	962,289	22,658	2081,025	0	206,83	206,83	99,737	0	0	0	0	0	0	0
15:06:54	-27,001	2940,938	29,448	29,394	13,778	14,855	13,153	21,4	962,289	22,658	2081,885	0	206,83	206,83	99,737	0	0	0	0	0	0	0
15:06:54	234,521	2943,283	29,595	29,687	13,783	14,879	13,187	21,4	962,289	22,658	2082,747	0	206,83	206,83	99,737	0	0	0	0	0	0	0
15:06:54	129,711	2944,58	29,643	29,687	13,787	14,892	13,22	21,4	962,289	22,658	2083,608	0	206,83	206,83	99,737	0	0	0	0	0	0	0
15:06:54	55,102	2945,131	29,692	29,687	13,788	14,898	13,253	21,4	962,289	22,658	2084,47	0	206,83	206,83	99,737	0	0	0	0	0	0	0
15:06:54	398,022	2949,111	30,083	29,98	13,788	14,939	13,286	21,4	962,289	22,658	2085,335	0	206,83	206,83	99,737	0	0	0	0	0	0	0
15:06:55	49,731	2949,609	30,132	30,127	13,788	14,944	13,319	21,4	962,289	22,658	2086,199	0	206,83	206,83	99,737	0	0	0	0	0	0	0
15:06:55	131,958	2950,928	30,181	30,273	13,792	14,958	13,351	21,4	962,289	22,658	2087,064	0	206,83	206,83	99,737	0	0	0	0	0	0	0
15:06:55	117,871	2952,107	30,132	30,225	13,802	14,97	13,383	21,4	962,289	22,658	2087,929	0	206,83	206,83	99,737	0	0	0	0	0	0	0
15:06:55	-175,439	2950,353	29,79	29,785	13,811	14,952	13,413	21,4	962,289	22,658	2088,791	0	206,83	206,83	99,737	0	0	0	0	0	0	0
15:06:55	-29,394	2950,059	29,595	29,59	13,821	14,949	13,443	21,4	962,289	22,658	2089,652	0	206,83	206,83	99,737	0	0	0	0	0	0	0
15:06:55	87,524	2950,934	29,595	29,541	13,825	14,958	13,473	21,4	962,289	22,658	2090,513	0	206,83	206,83	99,737	0	0	0	0	0	0	0
15:06:55	-15,209	2950,782	29,497	29,394	13,83	14,956	13,502	21,4	962,289	22,658	2091,374	0	206,83	206,83	99,737	0	0	0	0	0	0	0
15:06:55	233,544	2953,117	29,643	29,541	13,835	14,98	13,531	21,4	962,289	22,658	2092,235	0	206,83	206,83	99,737	0	0	0	0	0	0	0
15:06:55	350,903	2956,626	29,985	29,932	13,835	15,016	13,56	21,4	962,289	22,658	2093,1	0	206,83	206,83	99,737	0	0	0	0	0	0	0
15:06:55	99,584	2957,622	30,083	29,932	13,835	15,027	13,589	21,4	962,289	22,658	2093,964	0	206,83	206,83	99,737	0	0	0	0	0	0	0
15:06:55	99,609	2958,618	30,181	29,98	13,835	15,037	13,617	21,4	962,289	22,658	2094,829	0	206,83	206,83	99,737	0	0	0	0	0	0	0
15:06:55	84,326	2959,462	30,181	29,98	13,84	15,046	13,645	21,4	962,289	22,658	2095,694	0	206,83	206,83	99,737	0	0	0	0	0	0	0
15:06:55	-13,134	2959,33	30,083	29,98	13,845	15,044	13,673	21,4	962,289	22,658	2096,558	0	206,83	206,83	99,737	0	0	0	0	0	0	0
15:06:55	19,262	2959,523	29,936	29,883	13,854	15,046	13,7	21,4	962,289	22,658	2097,421	0	206,83	206,83	99,737	0	0	0	0	0	0	0
15:06:55	-212,402	2957,399	29,643	29,736	13,859	15,024	13,726	21,4	962,289	22,658	2098,281	0	206,83	206,83	99,737	0	0	0	0	0	0	0
15:06:55	368,969	2961,088	29,839	29,932	13,868	15,062	13,752	21,4	962,289	22,658	2099,143	0	206,83	206,83	99,737	0	0	0	0	0	0	0
15:06:55	-112,817	2959,96	29,643	29,541	13,873	15,051	13,777	21,4	962,289	22,658	2100,004	0	206,83	206,83	99,737	0	0	0	0	0	0	0
15:06:55	0	2959,96	29,643	29,59	13,873	15,051	13,802	21,4	962,289	22,658	2100,864	0	206,83	206,83	99,737	0	0	0	0	0	0	0
15:06:55	348,754	2963,448	29,985	29,932	13,873	15,087	13,828	21,4	962,289	22,658	2101,727	0	206,83	206,83	99,737	0	0	0	0	0	0	0
15:06:55	-49,829	2962,95	29,936	29,785	13,873	15,081	13,852	21,4	962,289	22,658	2102,588	0	206,83	206,83	99,737	0	0	0	0	0	0	0
15:06:55	49,829	2963,448	29,985	29,932	13,873	15,087	13,876	21,4	962,289	22,658	2103,449	0	206,83	206,83	99,737	0	0	0	0	0	0	0
15:06:55	185,083	2965,299	30,083	29,98	13,878	15,106	13,9	21,4	962,289	22,658	2104,311	0	206,83	206,83	99,737	0	0	0	0	0	0	0
15:06:55	-64,135	2964,657	29,936	29,736	13,883	15,099	13,924	21,4	962,289	22,658	2105,171	0	206,83	206,83	99,737	0	0	0	0	0	0	0
15:06:55	284,79	2967,505	30,132	29,883	13,887	15,128	13,948	21,4	962,289	22,658	2106,033	0	206,83	206,83	99,737	0	0	0	0	0	0	0
15:06:55	-64,135	2966,864	29,985	29,932	13,892	15,122	13,971	21,4	962,289	22,658	2106,894	0	206,83	206,83	99,737	0	0	0	0	0	0	0
15:06:55	-212,426	2964,74	29,692	29,59	13,897	15,1	13,993	21,4	962,289	22,658	2107,752	0	206,83	206,83	99,737	0	0	0	0	0	0	0
15:06:55	85,4	2965,594	29,692	29,736	13,902	15,109	14,015	21,4	962,289	22,658	2108,61	0	206,83	206,83	99,737	0	0	0	0	0	0	0
15:06:55	-113,916	2964,454	29,497	29,346	13,906	15,097	14,036	21,4	962,289	22,658	2109,466	0	206,83	206,83	99,737	0	0	0	0	0	0	0
15:06:55	299,023	2967,445	29,79	29,785	13,906	15,128	14,057	21,4	962,289	22,658	2110,324	0	206,83	206,83	99,737	0	0	0	0	0	0	0
15:06:55	348,999	2970,935	30,132	30,127	13,906	15,164	14,079	21,4	962,289	22,658	2111,185	0	206,83	206,83	99,737	0	0	0	0	0	0	0
15:06:55	149,609	2972,431	30,278	30,273	13,906	15,179	14,101	21,4	962,289	22,658	2112,046	0	206,83	206,83	99,737	0	0	0	0	0	0	0
15:06:55	-64,233	2971,788	30,132	30,078	13,911	15,173	14,122	21,4	962,289	22,658	2112,905	0	206,83	206,83	99,737	0	0	0	0	0	0	0
15:06:55	-63,11	2971,157	29,985	29,883	13,916	15,166	14,142	21,4	962,289	22,658	2113,764	0	206,83	206,83	99,737	0	0	0	0	0	0	0
15:06:55	85,424	2972,012	29,985	29,785	13,921	15,175	14,162	21,4	962,289	22,658	2114,622	0	206,83	206,83	99,737	0	0	0	0	0	0	0
15:06:55	-114,086	2970,871	29,79	29,687	13,926	15,163	14,182	21,4	962,289	22,658	2115,478	0	206,83	206,83	99,737	0	0	0	0	0	0	0
15:06:55	-448,632	2966,384	29,351	28,174	13,926	15,117	14,2	21,4	962,289	22,658	2116,329	0	206,83	206,83	99,737	0	0	0	0	0	0	0
15:06:55	-747,021	2958,914	28,618	24,609	13,926	15,04	14,217	21,4	962,289	22,658	2117,172	0	206,83	206,83	99,737	0	0	0	0	0	0	0
15:06:55	-767,553	2951,239	28,032	21,777	13,916	14,961	14,231	21,4	962,289	22,658	2118,006	0	206,83	206,83	99,737	0	0	0	0	0	0	0
15:06:55	-689,917	2944,339	27,69	20,019	13,897	14,89	14,244	21,4	962,289	22,658	2118,832	0	206,83	206,83	99,737	0	0	0	0	0	0	0
15:06:55	-597,729	2938,362	27,69	18,945	13,864	14,828	14,256	21,4	962,289	22,658	2119,652	0	206,83	206,83	99,737	0	0	0	0	0	0	0
15:06:55	-854,37	2929,818	27,69	18,066	13,816	14,74	14,265	21,4	962,289	22,658	2120,462	0	206,83	206,83	99,737	0	0	0	0	0	0	0
15:06:55	-201,977	2927,799	28,325	18,164	13,768	14,719	14,274	21,4	962,289	22,658	2121,269	0	206,83	206,83	99,737	0	0	0	0	0	0	0
15:06:55	-797,021	2919,828	28,472	18,31	13,716	14,637	14,281	21,4	962,289	22,658	2122,068	0	206,83	206,83	99,737	0	0	0	0	0	0	0
15:06:55	-496,24	2914,866	28,813	19,385	13,669	14,586	14,287	21,4	962,289	22,658	2122,861	0	206,83	206,83	99,737	0	0	0	0	0	0	0
15:06:55	-708,325	2907,783	28,862	20,215	13,626	14,513	14,292	21,4	962,289	22,658	2123,646	0	206,83	206,83	99,737	0	0	0	0	0	0	0
15:06:55	-950,195	2898,281	28,52	20,801	13,593	14,415	14,294	21,4	962,289	22,658	2124,42	0	206,83	206,83	99,737	0	0	0	0	0	0	0
15:06:55	-569,384	2892,587	28,374	21,094	13,569	14,356	14,295	21,4	962,289	22,658	2125,188	0	206,83	206,83	99,737	0	0	0	0	0	0	0
15:06:55	-1040,258	2882,184	27,739	21,142	13,547	14,249	14,294	21,4	962,289	22,658	2125,945	0	206,83	206,83	99,737	0	0	0	0	0	0	0
15:06:55	-882,519	2873,359	27,202	20,019	13,528	14,158	14,292	21,5	963,338	22,658	2126,692	0	206,83	206,83	99,737	0	0	0	0	0	0	0
15:06:55	-575,854	2867,601	27,056	19,58	13,505	14,098	14,288	21,5	963,338	22,658	2127,433	0	206,83	206,83	99,737	0	0	0	0	0	0	0
15:06:55	-1189,209	2855,709	26,372	18,847	13,477	13,976	14,282	21,5	963,338	22,658	2128,162	0	206,83	206,83	99,737	0	0	0	0	0	0	0
15:06:55	-495,117	2850,757	26,518	18,066	13,441	13,925	14,275	21,5	963,338	22,658	2128,885	0	206,83	206,83	99,737	0	0	0	0	0	0	0
15:06:55	-731,103	2843,446	26,567	17,187	13,397	13,849	14,266	21,5	963,338	22,658	2129,599	0	206,83	206,83	99,737	0	0	0	0	0	0	0
15:06:55	-828,295	2835,163	26,518	17,236	13,353	13,764	14,257	21,5	963,338	22,658	2130,305	0	206,83	206,83	99,737	0	0	0	0	0	0	0
15:06:55	-402,954	2831,134	26,909	17,041	13,309	13,723	14,246	21,5	963,338	22,658	2131,006	0	206,83	206,83	99,737	0	0	0	0	0	0	0
15:06:55	-869,824	2822,436	26,714	17,431	13,271	13,633	14,234	21,5	963,338	22,658	2131,697	0	206,83	206,83	99,737	0	0	0	0	0	0	0
15:06:55	-1023,828	2812,197	26,274	17,09	13,239	13,527	14,22	21,5	963,338	22,658	2132,378	0	206,83	206,83	99,737	0	0	0	0	0	0	0
15:06:55	-885,815	2803,339	25,884	17,187	13,211	13,436	14,205	21,5	963,338	22,658	2133,048	0	206,83	206,83	99,737	0	0	0	0	0	0	0
15:06:55	-903,369	2794,306	25,395	16,504	13,188	13,343	14,188	21,5	963,338	22,658	2133,71	0	207,669	207,669	99,74	0	0	0	0	0	0	0
15:06:55	-909,13	2785,214	24,907	16,845	13,164	13,249	14,169	21,5	963,338	22,658	2134,361	0	207,669	207,669	99,74	0	0	0	0	0	0	0
15:06:55	-633,276	2778,881	24,712	16,406	13,14	13,184	14,15	21,5	963,338	22,658	2135,006	0	207,669	207,669	99,74	0	0	0	0	0	0	0
15:06:55	-1159,863	2767,283	24,126	15,82	13,107	13,064	14,129	21,5	963,338	22,658	2135,638	0	207,669	207,669	99,74	0	0	0	0	0	0	0
15:06:55	-322,265	2764,06	24,321	16,308	13,078	13,031	14,107	21,5	963,338	22,658	2136,266	0	207,669	207,669	99,74	0	0	0	0	0	0	0
15:06:55	-710,498	2756,955	24,224	15,869	13,044	12,958	14,085	21,5	963,338	22,658	2136,887	0	207,669	207,669	99,74	0	0	0	0	0	0	0
15:06:55	-708,032	2749,875	24,272	16,064	13,002	12,885	14,061	21,5	963,338	22,658	2137,5	0	207,669	207,669	99,74	0	0	0	0	0	0	0
15:06:55	-829,541	2741,579	24,126	15,625	12,963	12,799	14,037	21,5	963,338	22,658	2138,104	0	207,669	207,669	99,74	0	0	0	0	0	0	0
15:06:55	-496,093	2736,619	24,224	16,064	12,93	12,748	14,011	21,5	963,338	22,658	2138,703	0	207,669	207,669	99,74	0	0	0	0	0	0	0
15:06:55	-597,705	2730,641	24,224	16,162	12,897	12,687	13,985	21,5	963,338	22,658	2139,295	0	207,669	207,669	99,74	0	0	0	0	0	0	0
15:06:55	-895,312	2721,688	23,833	15,674	12,868	12,594	13,958	21,5	963,338	22,658	2139,877	0	207,669	207,669	99,74	0	0	0	0	0	0	0
15:06:55	-666,845	2715,02	23,589	15,82	12,844	12,525	13,93	21,5	963,338	22,658	2140,452	0	207,669	207,669	99,74	0	0	0	0	0	0	0
15:06:55	-664,233	2708,378	23,345	15,625	12,821	12,457	13,901	21,5	963,338	22,658	2141,02	0	207,669	207,669	99,74	0	0	0	0	0	0	0
15:06:55	-839,917	2699,978	23,003	15,82	12,793	12,37	13,871	21,5	963,338	22,658	2141,579	0	207,669	207,669	99,74	0	0	0	0	0	0	0
15:06:55	-644,189	2693,536	22,856	15,478	12,765	12,304	13,84	21,5	963,338	22,658	2142,131	0	207,669	207,669	99,74	0	0	0	0	0	0	0
15:06:55	-832,763	2685,209	22,514	15,185	12,737	12,218	13,809	21,5	963,338	22,658	2142,674	0	207,669	207,669	99,74	0	0	0	0	0	0	0
15:06:55	-407,959	2681,129	22,71	15,332	12,703	12,176	13,777	21,5	963,338	22,658	2143,213	0	207,669	207,669	99,74	0	0	0	0	0	0	0
15:06:55	-657,714	2674,552	22,71	14,941	12,666	12,108	13,744	21,5	963,338	22,658	2143,744	0	207,669	207,669	99,74	0	0	0	0	0	0	0
15:06:55	-469,116	2669,861	22,905	15,527	12,629	12,06	13,711	21,5	963,338	22,658	2144,27	0	207,669	207,669	99,74	0	0	0	0	0	0	0
15:06:55	-545,141	2664,41	23,003	15,429	12,593	12,004	13,677	21,5	963,338	22,658	2144,791	0	207,669	207,669	99,74	0	0	0	0	0	0	0
15:06:55	-1013,916	2654,27	22,563	15,429	12,56	11,899	13,642	21,5	963,338	22,658	2145,3	0	207,669	207,669	99,74	0	0	0	0	0	0	0
15:06:55	-569,653	2648,574	22,563	15,478	12,528	11,84	13,607	21,5	963,338	22,658	2145,803	0	207,669	207,669	99,74	0	0	0	0	0	0	0
15:06:55	-814,575	2640,428	22,222	14,99	12,501	11,756	13,571	21,5	963,338	22,658	2146,298	0	207,669	207,669	99,74	0	0	0	0	0	0	0
15:06:55	-789,16	2632,536	21,88	14,941	12,476	11,675	13,534	21,5	963,338	22,658	2146,784	0	207,669	207,669	99,74	0	0	0	0	0	0	0
15:06:55	-439,868	2628,138	21,88	15,088	12,451	11,63	13,496	21,5	963,338	22,658	2147,266	0	207,669	207,669	99,74	0	0	0	0	0	0	0
15:06:55	-702,441	2621,113	21,636	15,088	12,425	11,557	13,458	21,5	963,338	22,658	2147,74	0	207,669	207,669	99,74	0	0	0	0	0	0	0
15:06:55	-837,036	2612,743	21,294	14,746	12,397	11,471	13,419	21,5	963,338	22,658	2148,205	0	207,669	207,669	99,74	0	0	0	0	0	0	0
15:06:55	-542,797	2607,315	21,294	15,136	12,367	11,415	13,38	21,5	963,338	22,658	2148,664	0	207,669	207,669	99,74	0	0	0	0	0	0	0
15:06:55	-757,91	2599,736	21,098	14,453	12,335	11,337	13,34	21,5	963,338	22,658	2149,115	0	207,669	207,669	99,74	0	0	0	0	0	0	0
15:06:55	-727,197	2592,464	20,854	14,306	12,307	11,262	13,299	21,5	963,338	22,658	2149,558	0	207,669	207,669	99,74	0	0	0	0	0	0	0
15:06:55	-561,059	2586,853	20,854	14,746	12,276	11,204	13,258	21,5	963,338	22,658	2149,995	0	207,669	207,669	99,74	0	0	0	0	0	0	0
15:06:55	-652,026	2580,333	20,757	14,502	12,244	11,137	13,217	21,5	963,338	22,658	2150,426	0	207,669	207,669	99,74	0	0	0	0	0	0	0
15:06:55	-425,366	2576,079	20,757	14,599	12,22	11,093	13,175	21,5	963,338	22,658	2150,851	0	207,669	207,669	99,74	0	0	0	0	0	0	0
15:06:55	-893,212	2567,147	20,317	14,306	12,194	11,001	13,132	21,5	963,338	22,658	2151,268	0	207,669	207,669	99,74	0	0	0	0	0	0	0
15:06:55	-408,642	2563,061	20,268	14,599	12,174	10,959	13,09	21,5	963,338	22,658	2151,679	0	207,669	207,669	99,74	0	0	0	0	0	0	0
15:06:55	-833,911	2554,722	19,829	14,209	12,151	10,873	13,046	21,5	963,338	22,658	2152,082	0	207,669	207,669	99,74	0	0	0	0	0	0	0
15:06:55	-624,926	2548,473	19,682	14,209	12,124	10,808	13,002	21,5	963,338	22,658	2152,479	0	207,669	207,669	99,74	0	0	0	0	0	0	0
15:06:55	-422,753	2544,245	19,682	14,453	12,1	10,765	12,958	21,5	963,338	22,658	2152,871	0	207,669	207,669	99,74	0	0	0	0	0	0	0
15:06:55	-644,262	2537,802	19,536	13,623	12,072	10,698	12,914	21,5	963,338	22,658	2153,256	0	207,669	207,669	99,74	0	0	0	0	0	0	0
15:06:55	-550,219	2532,3	19,487	13,916	12,044	10,642	12,87	21,5	963,338	22,658	2153,635	0	207,669	207,669	99,74	0	0	0	0	0	0	0
15:06:55	-281,225	2529,488	19,634	14,404	12,02	10,613	12,825	21,5	963,338	22,658	2154,01	0	207,669	207,669	99,74	0	0	0	0	0	0	0
15:06:55	-597,656	2523,511	19,536	13,916	11,991	10,551	12,781	21,5	963,338	22,658	2154,38	0	207,669	207,669	99,74	0	0	0	0	0	0	0
15:06:56	-491,43	2518,597	19,634	14,111	11,958	10,501	12,736	21,5	963,338	22,658	2154,744	0	207,669	207,669	99,74	0	0	0	0	0	0	0
15:06:56	-657,226	2512,025	19,389	13,916	11,935	10,433	12,691	21,5	963,338	22,658	2155,101	0	207,669	207,669	99,74	0	0	0	0	0	0	0
15:06:56	-325,659	2508,768	19,487	14,306	11,911	10,399	12,646	21,5	963,338	22,658	2155,455	0	207,669	207,669	99,74	0	0	0	0	0	0	0
15:06:56	-561,206	2503,156	19,341	14,404	11,887	10,341	12,601	21,5	963,338	22,658	2155,803	0	207,669	207,669	99,74	0	0	0	0	0	0	0
15:06:56	-560,009	2497,556	19,194	14,599	11,864	10,284	12,555	21,5	963,338	22,658	2156,145	0	207,669	207,669	99,74	0	0	0	0	0	0	0
15:06:56	-618,164	2491,374	18,901	14,209	11,845	10,22	12,51	21,5	963,338	22,658	2156,48	0	207,669	207,669	99,74	0	0	0	0	0	0	0
15:06:56	-408,007	2487,294	18,999	14,111	11,817	10,178	12,464	21,5	963,338	22,658	2156,81	0	207,669	207,669	99,74	0	0	0	0	0	0	0
15:06:56	-603,588	2481,258	18,804	13,965	11,793	10,116	12,418	21,5	963,338	22,658	2157,135	0	207,669	207,669	99,74	0	0	0	0	0	0	0
15:06:56	-499,194	2476,266	18,804	13,867	11,765	10,064	12,372	21,5	963,338	22,658	2157,454	0	207,669	207,669	99,74	0	0	0	0	0	0	0
15:06:56	-592,211	2470,344	18,706	13,72	11,737	10,003	12,325	21,5	963,338	22,658	2157,767	0	207,669	207,669	99,74	0	0	0	0	0	0	0
15:06:56	-403,881	2466,306	18,804	13,867	11,709	9,961	12,279	21,5	963,338	22,658	2158,075	0	207,669	207,669	99,74	0	0	0	0	0	0	0
15:06:56	-261,621	2463,689	19,048	14,258	11,681	9,934	12,233	21,5	963,338	22,658	2158,381	0	207,669	207,669	99,74	0	0	0	0	0	0	0
15:06:56	-686,328	2456,826	18,852	13,916	11,653	9,864	12,186	21,5	963,338	22,658	2158,679	0	207,669	207,669	99,74	0	0	0	0	0	0	0
15:06:56	-158,007	2455,246	19,194	14,258	11,625	9,847	12,141	21,5	963,338	22,658	2158,976	0	207,669	207,669	99,74	0	0	0	0	0	0	0
15:06:56	-806,762	2447,178	18,852	14,258	11,599	9,764	12,094	21,5	963,338	22,658	2159,264	0	207,669	207,669	99,74	0	0	0	0	0	0	0
15:06:56	-375,39	2443,424	18,901	14,209	11,575	9,726	12,048	21,5	963,338	22,658	2159,548	0	207,669	207,669	99,74	0	0	0	0	0	0	0
15:06:56	-568,164	2437,743	18,804	14,062	11,548	9,667	12,001	21,5	963,338	22,658	2159,827	0	207,669	207,669	99,74	0	0	0	0	0	0	0
15:06:56	-573,584	2432,007	18,706	13,867	11,521	9,608	11,954	21,5	963,338	22,658	2160,099	0	207,669	207,669	99,74	0	0	0	0	0	0	0
15:06:56	-423,193	2427,775	18,706	14,209	11,497	9,564	11,907	21,5	963,338	22,658	2160,366	0	207,669	207,669	99,74	0	0	0	0	0	0	0
15:06:56	-471,362	2423,061	18,657	13,965	11,473	9,516	11,86	21,5	963,338	22,658	2160,629	0	207,669	207,669	99,74	0	0	0	0	0	0	0
15:06:56	-729,37	2415,768	18,364	13,769	11,448	9,44	11,813	21,5	963,338	22,658	2160,884	0	207,669	207,669	99,74	0	0	0	0	0	0	0
15:06:56	-353,54	2412,232	18,413	13,916	11,425	9,404	11,765	21,5	963,338	22,658	2161,135	0	207,669	207,669	99,74	0	0	0	0	0	0	0
15:06:56	-627,709	2405,955	18,218	13,867	11,401	9,339	11,718	21,5	963,338	22,658	2161,38	0	207,669	207,669	99,74	0	0	0	0	0	0	0
15:06:56	-540,795	2400,547	18,071	13,867	11,378	9,283	11,67	21,5	963,338	22,658	2161,619	0	207,669	207,669	99,74	0	0	0	0	0	0	0
15:06:56	-428,588	2396,261	18,022	13,574	11,356	9,239	11,623	21,5	963,338	22,658	2161,854	0	207,669	207,669	99,74	0	0	0	0	0	0	0
15:06:56	-683,911	2389,422	17,729	13,574	11,334	9,169	11,574	21,5	963,338	22,658	2162,082	0	207,669	207,669	99,74	0	0	0	0	0	0	0
15:06:56	-372,973	2385,692	17,729	13,72	11,313	9,13	11,526	21,5	963,338	22,658	2162,305	0	207,669	207,669	99,74	0	0	0	0	0	0	0
15:06:56	-689,965	2378,793	17,436	13,525	11,289	9,059	11,478	21,5	963,338	22,658	2162,522	0	207,669	207,669	99,74	0	0	0	0	0	0	0
15:06:56	-474,804	2374,045	17,387	13,379	11,265	9,01	11,43	21,5	963,338	22,658	2162,733	0	207,669	207,669	99,74	0	0	0	0	0	0	0
15:06:56	-448,657	2369,558	17,339	13,33	11,243	8,964	11,381	21,5	963,338	22,658	2162,94	0	207,669	207,669	99,74	0	0	0	0	0	0	0
15:06:56	-407,617	2365,482	17,339	13,379	11,22	8,922	11,333	21,5	963,338	22,658	2163,142	0	207,669	207,669	99,74	0	0	0	0	0	0	0
15:06:56	-620,8	2359,274	17,094	13,232	11,198	8,858	11,285	21,5	963,338	22,658	2163,339	0	207,669	207,669	99,74	0	0	0	0	0	0	0
15:06:56	-472,46	2354,549	16,948	13,427	11,179	8,809	11,236	21,5	963,338	22,658	2163,53	0	207,669	207,669	99,74	0	0	0	0	0	0	0
15:06:56	-512,475	2349,425	16,753	13,037	11,16	8,756	11,187	21,5	963,338	22,658	2163,716	0	207,669	207,669	99,74	0	0	0	0	0	0	0
15:06:56	-515,283	2344,272	16,557	13,037	11,142	8,703	11,139	21,5	963,338	22,658	2163,896	0	207,669	207,669	99,74	0	0	0	0	0	0	0
15:06:56	-603,637	2338,235	16,264	12,89	11,123	8,641	11,09	21,5	963,338	22,658	2164,071	0	207,669	207,669	99,74	0	0	0	0	0	0	0
15:06:56	-81,201	2337,423	16,46	13,086	11,108	8,633	11,042	21,5	963,338	22,658	2164,244	0	207,669	207,669	99,74	0	0	0	0	0	0	0
15:06:56	-728,686	2330,137	16,118	12,89	11,085	8,558	10,993	21,5	963,338	22,658	2164,41	0	207,669	207,669	99,74	0	0	0	0	0	0	0
15:06:56	-251,733	2327,619	16,216	13,086	11,066	8,532	10,945	21,5	963,338	22,658	2164,573	0	207,669	207,669	99,74	0	0	0	0	0	0	0
15:06:56	-469,36	2322,926	16,069	12,695	11,047	8,483	10,896	21,5	963,338	22,658	2164,732	0	207,669	207,669	99,74	0	0	0	0	0	0	0
15:06:56	-473,608	2318,19	15,923	12,744	11,028	8,434	10,848	21,5	963,338	22,658	2164,885	0	207,669	207,669	99,74	0	0	0	0	0	0	0
15:06:56	-200,976	2316,18	15,971	12,89	11,014	8,414	10,8	21,5	963,338	22,658	2165,036	0	207,669	207,669	99,74	0	0	0	0	0	0	0
15:06:56	-483,959	2311,34	15,727	12,841	11	8,364	10,753	21,5	963,338	22,658	2165,183	0	207,669	207,669	99,74	0	0	0	0	0	0	0
15:06:56	-562,622	2305,714	15,483	12,89	10,981	8,306	10,705	21,5	963,338	22,658	2165,323	0	207,669	207,669	99,74	0	0	0	0	0	0	0
15:06:56	-343,847	2302,276	15,385	12,695	10,967	8,27	10,657	21,5	963,338	22,658	2165,46	0	207,669	207,669	99,74	0	0	0	0	0	0	0
15:06:56	-284,008	2299,435	15,434	12,549	10,949	8,241	10,61	21,5	963,338	22,658	2165,594	0	207,669	207,669	99,74	0	0	0	0	0	0	0
15:06:56	-378,54	2295,65	15,385	12,695	10,93	8,202	10,562	21,5	963,338	22,658	2165,725	0	207,669	207,669	99,74	0	0	0	0	0	0	0
15:06:56	-425,732	2291,393	15,288	12,451	10,911	8,158	10,515	21,5	963,338	22,658	2165,85	0	207,669	207,669	99,74	0	0	0	0	0	0	0
15:06:56	-333,374	2288,059	15,288	12,841	10,892	8,124	10,468	21,3	961,909	22,658	2165,973	0	207,669	207,669	99,74	0	0	0	0	0	0	0
15:06:56	-131,982	2286,739	15,581	13,037	10,869	8,11	10,422	21,3	961,909	22,658	2166,093	0	207,669	207,669	99,74	0	0	0	0	0	0	0
15:06:56	-664,453	2280,095	15,141	12,744	10,854	8,042	10,375	21,3	961,909	22,658	2166,207	0	207,669	207,669	99,74	0	0	0	0	0	0	0
15:06:56	-210,107	2277,994	15,093	12,646	10,845	8,02	10,329	21,3	961,909	22,658	2166,319	0	207,669	207,669	99,74	0	0	0	0	0	0	0
15:06:56	-573,852	2272,255	14,751	12,353	10,831	7,961	10,283	21,3	961,909	22,658	2166,425	0	207,669	207,669	99,74	0	0	0	0	0	0	0
15:06:56	-199,877	2270,256	14,8	12,5	10,817	7,94	10,237	21,3	961,909	22,658	2166,529	0	207,669	207,669	99,74	0	0	0	0	0	0	0
15:06:56	-465,844	2265,598	14,653	12,451	10,799	7,892	10,191	21,3	961,909	22,658	2166,628	0	207,669	207,669	99,74	0	0	0	0	0	0	0
15:06:56	-160,205	2263,996	14,751	12,256	10,784	7,876	10,145	21,3	961,909	22,658	2166,725	0	207,669	207,669	99,74	0	0	0	0	0	0	0
15:06:56	-328,955	2260,706	14,751	12,451	10,766	7,842	10,1	21,3	961,909	22,658	2166,819	0	207,669	207,669	99,74	0	0	0	0	0	0	0
15:06:56	-330,029	2257,406	14,751	12,451	10,747	7,808	10,055	21,3	961,909	22,658	2166,91	0	207,669	207,669	99,74	0	0	0	0	0	0	0
15:06:56	-338,745	2254,018	14,653	12,451	10,733	7,773	10,011	21,3	961,909	22,658	2166,997	0	204,91	204,91	99,729	0	0	0	0	0	0	0
15:06:56	-369,58	2250,323	14,604	12,451	10,715	7,735	9,966	21,3	961,909	22,658	2167,08	0	204,91	204,91	99,729	0	0	0	0	0	0	0
15:06:56	-350,488	2246,818	14,507	12,451	10,7	7,699	9,922	21,3	961,909	22,658	2167,16	0	204,91	204,91	99,729	0	0	0	0	0	0	0
15:06:56	-430,542	2242,512	14,311	12,353	10,686	7,654	9,877	21,3	961,909	22,658	2167,235	0	204,91	204,91	99,729	0	0	0	0	0	0	0
15:06:56	-232,763	2240,185	14,311	12,5	10,673	7,63	9,833	21,3	961,909	22,658	2167,308	0	204,91	204,91	99,729	0	0	0	0	0	0	0
15:06:56	-300,341	2237,181	14,262	12,353	10,658	7,599	9,789	21,3	961,909	22,658	2167,378	0	204,91	204,91	99,729	0	0	0	0	0	0	0
15:06:56	-248,999	2234,691	14,262	12,451	10,644	7,574	9,746	21,3	961,909	22,658	2167,445	0	204,91	204,91	99,729	0	0	0	0	0	0	0
15:06:56	-403,173	2230,66	14,165	12,256	10,627	7,532	9,702	21,3	961,909	22,658	2167,509	0	204,91	204,91	99,729	0	0	0	0	0	0	0
15:06:56	-164,672	2229,013	14,262	12,451	10,612	7,515	9,659	21,3	961,909	22,658	2167,57	0	204,91	204,91	99,729	0	0	0	0	0	0	0
15:06:56	-380,078	2225,212	14,116	12,256	10,598	7,476	9,617	21,3	961,909	22,658	2167,628	0	204,91	204,91	99,729	0	0	0	0	0	0	0
15:06:56	-254,248	2222,67	14,116	12,256	10,584	7,45	9,574	21,3	961,909	22,658	2167,683	0	204,91	204,91	99,729	0	0	0	0	0	0	0
15:06:56	-398,754	2218,682	14,018	12,109	10,567	7,409	9,532	21,3	961,909	22,658	2167,734	0	204,91	204,91	99,729	0	0	0	0	0	0	0
15:06:56	-248,73	2216,195	14,018	12,158	10,553	7,383	9,49	21,3	961,909	22,658	2167,783	0	204,91	204,91	99,729	0	0	0	0	0	0	0
15:06:56	-308,813	2213,107	13,969	12,158	10,538	7,351	9,448	21,3	961,909	22,658	2167,828	0	204,91	204,91	99,729	0	0	0	0	0	0	0
15:06:56	-383,789	2209,269	13,823	12,109	10,524	7,312	9,406	21,3	961,909	22,658	2167,87	0	204,91	204,91	99,729	0	0	0	0	0	0	0
15:06:56	-219,921	2207,069	13,921	11,963	10,506	7,289	9,364	21,3	961,909	22,658	2167,909	0	204,91	204,91	99,729	0	0	0	0	0	0	0
15:06:56	-242,529	2204,644	13,921	11,914	10,492	7,264	9,323	21,3	961,909	22,658	2167,946	0	204,91	204,91	99,729	0	0	0	0	0	0	0
15:06:56	-332,69	2201,317	13,823	11,914	10,479	7,23	9,282	21,3	961,909	22,658	2167,979	0	204,91	204,91	99,729	0	0	0	0	0	0	0
15:06:56	-572,168	2195,596	13,432	11,767	10,467	7,171	9,241	21,3	961,909	22,658	2168,006	0	204,91	204,91	99,729	0	0	0	0	0	0	0
15:06:56	-177,685	2193,819	13,432	11,816	10,457	7,152	9,2	21,3	961,909	22,658	2168,032	0	204,91	204,91	99,729	0	0	0	0	0	0	0
15:06:56	-311,914	2190,7	13,335	11,767	10,444	7,12	9,159	21,3	961,909	22,658	2168,055	0	204,91	204,91	99,729	0	0	0	0	0	0	0
15:06:56	-282,543	2187,874	13,286	11,621	10,431	7,091	9,118	21,3	961,909	22,658	2168,074	0	204,91	204,91	99,729	0	0	0	0	0	0	0
15:06:56	-237,988	2185,494	13,286	11,718	10,417	7,066	9,078	21,3	961,909	22,658	2168,092	0	204,91	204,91	99,729	0	0	0	0	0	0	0
15:06:56	-328,93	2182,205	13,188	11,767	10,404	7,033	9,038	21,3	961,909	22,658	2168,106	0	204,91	204,91	99,729	0	0	0	0	0	0	0
15:06:56	-260,717	2179,598	13,188	11,718	10,389	7,006	8,998	21,3	961,909	22,658	2168,117	0	204,91	204,91	99,729	0	0	0	0	0	0	0
15:06:56	-240,063	2177,197	13,188	12,06	10,376	6,981	8,959	21,3	961,909	22,658	2168,126	0	204,91	204,91	99,729	0	0	0	0	0	0	0
15:06:56	-146,85	2175,729	13,286	11,767	10,362	6,966	8,92	21,3	961,909	22,658	2168,134	0	204,91	204,91	99,729	0	0	0	0	0	0	0
15:06:56	-313,867	2172,59	13,188	11,767	10,349	6,933	8,881	21,3	961,909	22,658	2168,138	0	204,91	204,91	99,729	0	0	0	0	0	0	0
15:06:56	-297,924	2169,611	13,042	11,767	10,34	6,903	8,842	21,3	961,909	22,658	2168,14	0	204,91	204,91	99,729	0	0	0	0	0	0	0
15:06:56	-343,53	2166,175	12,846	11,621	10,331	6,867	8,803	21,3	961,909	22,658	2166,175	0	204,91	204,91	99,729	0	0	0	0	0	0	0
15:06:56	-297,924	2163,196	12,7	11,572	10,322	6,837	8,765	21,3	961,909	22,658	2163,196	0	204,91	204,91	99,729	0	0	0	0	0	0	0
15:06:56	-161,328	2161,583	12,7	11,523	10,313	6,82	8,726	21,3	961,909	22,658	2161,583	0	204,91	204,91	99,729	0	0	0	0	0	0	0
15:06:56	-290,869	2158,674	12,651	11,572	10,299	6,79	8,688	21,3	961,909	22,658	2158,674	0	204,91	204,91	99,729	0	0	0	0	0	0	0
15:06:56	-298,632	2155,688	12,505	11,425	10,29	6,759	8,651	21,3	961,909	22,658	2155,688	0	204,91	204,91	99,729	0	0	0	0	0	0	0
15:06:56	-169,799	2153,99	12,553	11,572	10,277	6,742	8,613	21,3	961,909	22,658	2153,99	0	204,91	204,91	99,729	0	0	0	0	0	0	0
15:06:56	-257,568	2151,414	12,456	11,523	10,268	6,715	8,576	21,3	961,909	22,658	2151,414	0	204,91	204,91	99,729	0	0	0	0	0	0	0
15:06:56	-165,673	2149,757	12,456	11,377	10,259	6,698	8,539	21,3	961,909	22,658	2149,757	0	204,91	204,91	99,729	0	0	0	0	0	0	0
15:06:56	-288,964	2146,868	12,309	11,279	10,25	6,668	8,502	21,3	961,909	22,658	2146,868	0	204,91	204,91	99,729	0	0	0	0	0	0	0
15:06:56	-244,384	2144,424	12,212	11,279	10,241	6,643	8,466	21,3	961,909	22,658	2144,424	0	204,91	204,91	99,729	0	0	0	0	0	0	0
15:06:56	-143,334	2142,991	12,163	11,279	10,236	6,628	8,43	21,3	961,909	22,658	2142,991	0	204,91	204,91	99,729	0	0	0	0	0	0	0
15:06:56	-245,556	2140,535	12,065	11,23	10,227	6,603	8,394	21,3	961,909	22,658	2140,535	0	204,91	204,91	99,729	0	0	0	0	0	0	0
15:06:56	-202,343	2138,512	12,016	11,181	10,218	6,582	8,359	21,3	961,909	22,658	2138,512	0	204,91	204,91	99,729	0	0	0	0	0	0	0
15:06:57	-159,082	2136,921	12,016	11,23	10,209	6,566	8,323	21,3	961,909	22,658	2136,921	0	204,91	204,91	99,729	0	0	0	0	0	0	0
15:06:57	-125,756	2135,663	12,065	11,279	10,199	6,553	8,289	21,3	961,909	22,658	2135,663	0	204,91	204,91	99,729	0	0	0	0	0	0	0
15:06:57	-221,435	2133,449	12,065	11,279	10,187	6,53	8,254	21,3	961,909	22,658	2133,449	0	204,91	204,91	99,729	0	0	0	0	0	0	0
15:06:57	-145,41	2131,995	12,016	11,23	10,181	6,515	8,22	21,3	961,909	22,658	2131,995	0	204,91	204,91	99,729	0	0	0	0	0	0	0
15:06:57	-150,415	2130,491	12,016	11,23	10,172	6,499	8,186	21,3	961,909	22,658	2130,491	0	204,91	204,91	99,729	0	0	0	0	0	0	0
15:06:57	-405,175	2126,439	11,674	11,181	10,167	6,458	8,152	21,3	961,909	22,658	2126,439	0	204,91	204,91	99,729	0	0	0	0	0	0	0
15:06:57	-213,085	2124,308	11,528	11,035	10,163	6,436	8,119	21,3	961,909	22,658	2124,308	0	204,91	204,91	99,729	0	0	0	0	0	0	0
15:06:57	-86,987	2123,438	11,528	11,084	10,158	6,427	8,086	21,3	961,909	22,658	2123,438	0	204,91	204,91	99,729	0	0	0	0	0	0	0
15:06:57	-154,736	2121,891	11,528	11,084	10,149	6,411	8,053	21,3	961,909	22,658	2121,891	0	204,91	204,91	99,729	0	0	0	0	0	0	0
15:06:57	-179,614	2120,095	11,528	11,035	10,139	6,392	8,02	21,3	961,909	22,658	2120,095	0	204,91	204,91	99,729	0	0	0	0	0	0	0
15:06:57	-30,932	2119,785	11,674	11,084	10,13	6,389	7,988	21,3	961,909	22,658	2119,785	0	204,91	204,91	99,729	0	0	0	0	0	0	0
15:06:57	-138,5	2118,4	11,772	11,279	10,117	6,375	7,957	21,3	961,909	22,658	2118,4	0	204,91	204,91	99,729	0	0	0	0	0	0	0
15:06:57	-98,803	2117,412	11,772	11,23	10,111	6,365	7,925	21,3	961,909	22,658	2117,412	0	204,91	204,91	99,729	0	0	0	0	0	0	0
15:06:57	-289,379	2114,518	11,626	11,181	10,102	6,335	7,894	21,3	961,909	22,658	2114,518	0	204,91	204,91	99,729	0	0	0	0	0	0	0
15:06:57	-45,141	2114,067	11,674	11,181	10,097	6,33	7,864	21,3	961,909	22,658	2114,067	0	204,91	204,91	99,729	0	0	0	0	0	0	0
15:06:57	-226,977	2111,797	11,528	11,181	10,092	6,307	7,833	21,3	961,909	22,658	2111,797	0	204,91	204,91	99,729	0	0	0	0	0	0	0
15:06:57	-201	2109,787	11,479	11,084	10,083	6,286	7,803	21,3	961,909	22,658	2109,787	0	204,91	204,91	99,729	0	0	0	0	0	0	0
15:06:57	-218,237	2107,605	11,333	11,035	10,078	6,263	7,773	21,3	961,909	22,658	2107,605	0	204,91	204,91	99,729	0	0	0	0	0	0	0
15:06:57	-127,905	2106,326	11,284	10,937	10,074	6,25	7,743	21,3	961,909	22,658	2106,326	0	204,91	204,91	99,729	0	0	0	0	0	0	0
15:06:57	-37,402	2105,952	11,333	11,035	10,069	6,246	7,713	21,3	961,909	22,658	2105,952	0	204,91	204,91	99,729	0	0	0	0	0	0	0
15:06:57	-135,449	2104,597	11,284	10,888	10,064	6,232	7,684	21,3	961,909	22,658	2104,597	0	204,91	204,91	99,729	0	0	0	0	0	0	0
15:06:57	-251,538	2102,082	11,186	10,84	10,055	6,207	7,655	21,3	961,909	22,658	2102,082	0	204,91	204,91	99,729	0	0	0	0	0	0	0
15:06:57	-84,838	2101,234	11,186	10,888	10,05	6,198	7,627	21,3	961,909	22,658	2101,234	0	204,91	204,91	99,729	0	0	0	0	0	0	0
15:06:57	-77,343	2100,46	11,284	10,888	10,04	6,19	7,599	21,3	961,909	22,658	2100,46	0	204,91	204,91	99,729	0	0	0	0	0	0	0
15:06:57	-85,913	2099,601	11,284	10,888	10,036	6,181	7,571	21,3	961,909	22,658	2099,601	0	204,91	204,91	99,729	0	0	0	0	0	0	0
15:06:57	-175,073	2097,85	11,186	10,888	10,031	6,163	7,543	21,3	961,909	22,658	2097,85	0	204,91	204,91	99,729	0	0	0	0	0	0	0
15:06:57	-209,497	2095,755	11,137	10,888	10,021	6,141	7,516	21,3	961,909	22,658	2095,755	0	204,91	204,91	99,729	0	0	0	0	0	0	0
15:06:57	50,268	2096,258	11,284	10,937	10,017	6,146	7,489	21,3	961,909	22,658	2095,756	0	204,91	204,91	99,729	0	0	0	0	0	0	0
15:06:57	-161,059	2094,647	11,284	10,937	10,007	6,13	7,462	21,3	961,909	22,658	2094,647	0	204,91	204,91	99,729	0	0	0	0	0	0	0
15:06:57	-95,629	2093,691	11,186	10,937	10,007	6,12	7,436	21,3	961,909	22,658	2093,691	0	204,91	204,91	99,729	0	0	0	0	0	0	0
15:06:57	-221,118	2091,48	11,04	10,84	10,002	6,097	7,41	21,3	961,909	22,658	2091,48	0	204,91	204,91	99,729	0	0	0	0	0	0	0
15:06:57	-81,665	2090,663	11,04	10,888	9,998	6,089	7,384	21,3	961,909	22,658	2090,663	0	204,91	204,91	99,729	0	0	0	0	0	0	0
15:06:57	9,692	2090,76	11,137	10,888	9,993	6,09	7,358	21,3	961,909	22,658	2090,663	0	204,91	204,91	99,729	0	0	0	0	0	0	0
15:06:57	-258,911	2088,171	11,04	10,84	9,983	6,063	7,333	21,3	961,909	22,658	2088,171	0	204,91	204,91	99,729	0	0	0	0	0	0	0
15:06:57	-85,888	2087,312	11,04	10,84	9,979	6,054	7,308	21,3	961,909	22,658	2087,312	0	204,91	204,91	99,729	0	0	0	0	0	0	0
15:06:57	-76,391	2086,548	11,137	10,888	9,969	6,046	7,283	21,3	961,909	22,658	2086,548	0	204,91	204,91	99,729	0	0	0	0	0	0	0
15:06:57	-170,922	2084,839	11,137	10,888	9,959	6,029	7,259	21,3	961,909	22,658	2084,839	0	204,91	204,91	99,729	0	0	0	0	0	0	0
15:06:57	-82,568	2084,013	11,137	10,742	9,955	6,02	7,234	21,3	961,909	22,658	2084,013	0	204,91	204,91	99,729	0	0	0	0	0	0	0
15:06:57	-177,172	2082,242	11,04	10,84	9,95	6,002	7,21	21,3	961,909	22,658	2082,242	0	204,91	204,91	99,729	0	0	0	0	0	0	0
15:06:57	-90,039	2081,341	10,942	10,742	9,95	5,993	7,186	21,3	961,909	22,658	2081,341	0	204,91	204,91	99,729	0	0	0	0	0	0	0
15:06:57	-135,009	2079,991	10,796	10,595	9,95	5,979	7,163	21,3	961,909	22,658	2079,991	0	204,91	204,91	99,729	0	0	0	0	0	0	0
15:06:57	-218,75	2077,804	10,649	10,547	9,945	5,956	7,139	21,3	961,909	22,658	2077,804	0	204,91	204,91	99,729	0	0	0	0	0	0	0
15:06:57	96,24	2078,766	10,844	10,595	9,94	5,966	7,116	21,3	961,909	22,658	2077,804	0	204,91	204,91	99,729	0	0	0	0	0	0	0
15:06:57	-167,504	2077,091	10,844	10,693	9,931	5,949	7,093	21,3	961,909	22,658	2077,091	0	204,91	204,91	99,729	0	0	0	0	0	0	0
15:06:57	4,101	2077,132	10,942	10,84	9,926	5,949	7,071	21,3	961,909	22,658	2077,091	0	204,91	204,91	99,729	0	0	0	0	0	0	0
15:06:57	-80,908	2076,323	11,04	10,84	9,916	5,941	7,048	21,3	961,909	22,658	2076,323	0	204,91	204,91	99,729	0	0	0	0	0	0	0
15:06:57	-79,663	2075,526	11,137	10,888	9,906	5,933	7,027	21,3	961,909	22,658	2075,526	0	204,91	204,91	99,729	0	0	0	0	0	0	0
15:06:57	51,171	2076,038	11,284	11,035	9,902	5,938	7,005	21,3	961,909	22,658	2075,527	0	204,91	204,91	99,729	0	0	0	0	0	0	0
15:06:57	-85,009	2075,188	11,284	10,937	9,897	5,929	6,984	21,2	961,909	22,658	2075,188	0	204,91	204,91	99,729	0	0	0	0	0	0	0
15:06:57	-219,824	2072,99	11,137	10,888	9,892	5,907	6,963	21,2	961,909	22,658	2072,99	0	204,91	204,91	99,729	0	0	0	0	0	0	0
15:06:57	-134,912	2071,64	10,991	10,84	9,892	5,893	6,942	21,2	961,909	22,658	2071,64	0	204,91	204,91	99,729	0	0	0	0	0	0	0
15:06:57	-129,809	2070,342	10,942	10,742	9,887	5,879	6,921	21,2	961,909	22,658	2070,342	0	204,91	204,91	99,729	0	0	0	0	0	0	0
15:06:57	-84,79	2069,494	10,942	10,595	9,882	5,871	6,901	21,2	961,909	22,658	2069,494	0	204,91	204,91	99,729	0	0	0	0	0	0	0
15:06:57	0	2069,494	10,942	10,693	9,882	5,871	6,88	21,2	961,909	22,658	2069,494	0	204,91	204,91	99,729	0	0	0	0	0	0	0
15:06:57	-219,702	2067,297	10,796	10,498	9,878	5,848	6,86	21,2	961,909	22,658	2067,297	0	204,91	204,91	99,729	0	0	0	0	0	0	0
15:06:57	-38,769	2066,91	10,844	10,498	9,873	5,844	6,84	21,2	961,909	22,658	2066,91	0	204,91	204,91	99,729	0	0	0	0	0	0	0
15:06:57	-79,956	2066,11	10,942	10,547	9,863	5,836	6,821	21,2	961,909	22,658	2066,11	0	204,91	204,91	99,729	0	0	0	0	0	0	0
15:06:57	-83,764	2065,273	10,942	10,595	9,858	5,827	6,801	21,2	961,909	22,658	2065,273	0	204,91	204,91	99,729	0	0	0	0	0	0	0
15:06:57	-175,732	2063,515	10,844	10,595	9,854	5,809	6,782	21,2	961,909	22,658	2063,515	0	203,991	203,991	99,726	0	0	0	0	0	0	0
15:06:57	6,103	2063,576	10,942	10,693	9,849	5,81	6,763	21,2	961,909	22,658	2063,515	0	203,991	203,991	99,726	0	0	0	0	0	0	0
15:06:57	-168,603	2061,89	10,942	10,742	9,839	5,792	6,744	21,2	961,909	22,658	2061,89	0	203,991	203,991	99,726	0	0	0	0	0	0	0
15:06:57	-37,792	2061,512	10,991	10,742	9,834	5,788	6,725	21,2	961,909	22,658	2061,512	0	203,991	203,991	99,726	0	0	0	0	0	0	0
15:06:57	-220,776	2059,304	10,844	10,742	9,83	5,766	6,706	21,2	961,909	22,658	2059,304	0	203,991	203,991	99,726	0	0	0	0	0	0	0
15:06:57	7,104	2059,376	10,942	10,693	9,825	5,766	6,688	21,2	961,909	22,658	2059,304	0	203,991	203,991	99,726	0	0	0	0	0	0	0
15:06:57	-176,733	2057,608	10,844	10,742	9,82	5,748	6,669	21,2	961,909	22,658	2057,608	0	203,991	203,991	99,726	0	0	0	0	0	0	0
15:06:57	-81,64	2056,792	10,844	10,693	9,815	5,74	6,651	21,2	961,909	22,658	2056,792	0	203,991	203,991	99,726	0	0	0	0	0	0	0
15:06:57	-85,888	2055,933	10,844	10,693	9,81	5,731	6,633	21,2	961,909	22,658	2055,933	0	203,991	203,991	99,726	0	0	0	0	0	0	0
15:06:57	-80,59	2055,127	10,844	10,693	9,806	5,722	6,615	21,2	961,909	22,658	2055,127	0	203,991	203,991	99,726	0	0	0	0	0	0	0
15:06:57	-130,737	2053,82	10,796	10,693	9,801	5,709	6,597	21,2	961,909	22,658	2053,82	0	203,991	203,991	99,726	0	0	0	0	0	0	0
15:06:57	-85,864	2052,961	10,796	10,693	9,796	5,7	6,58	21,2	961,909	22,658	2052,961	0	203,991	203,991	99,726	0	0	0	0	0	0	0
15:06:57	-40,112	2052,56	10,844	10,693	9,791	5,696	6,562	21,2	961,909	22,658	2052,56	0	203,991	203,991	99,726	0	0	0	0	0	0	0
15:06:57	3,857	2052,598	10,942	10,84	9,786	5,696	6,545	21,2	961,909	22,658	2052,56	0	203,991	203,991	99,726	0	0	0	0	0	0	0
15:06:57	-169,262	2050,906	10,844	10,693	9,782	5,679	6,528	21,2	961,909	22,658	2050,906	0	203,991	203,991	99,726	0	0	0	0	0	0	0
15:06:57	-219,36	2048,712	10,698	10,595	9,777	5,656	6,511	21,2	961,909	22,658	2048,712	0	203,991	203,991	99,726	0	0	0	0	0	0	0
15:06:57	-85,876	2047,853	10,698	10,595	9,772	5,647	6,494	21,2	961,909	22,658	2047,853	0	203,991	203,991	99,726	0	0	0	0	0	0	0
15:06:57	-5,444	2047,799	10,698	10,693	9,772	5,647	6,478	21,2	961,909	22,658	2047,799	0	203,991	203,991	99,726	0	0	0	0	0	0	0
15:06:57	-78,283	2047,016	10,698	10,547	9,767	5,639	6,461	21,2	961,909	22,658	2047,016	0	203,991	203,991	99,726	0	0	0	0	0	0	0
15:06:57	-130,712	2045,709	10,649	10,547	9,763	5,625	6,445	21,2	961,909	22,658	2045,709	0	203,991	203,991	99,726	0	0	0	0	0	0	0
15:06:57	-38,891	2045,32	10,698	10,498	9,758	5,621	6,429	21,2	961,909	22,658	2045,32	0	203,991	203,991	99,726	0	0	0	0	0	0	0
15:06:57	5,895	2045,379	10,796	10,693	9,753	5,622	6,413	21,2	961,909	22,658	2045,32	0	203,991	203,991	99,726	0	0	0	0	0	0	0
15:06:57	-77,404	2044,605	10,796	10,595	9,749	5,614	6,397	21,2	961,909	22,658	2044,605	0	203,991	203,991	99,726	0	0	0	0	0	0	0
15:06:57	-97,216	2043,633	10,698	10,547	9,748	5,604	6,382	21,2	961,909	22,658	2043,633	0	203,991	203,991	99,726	0	0	0	0	0	0	0
15:06:57	-82,714	2042,806	10,698	10,498	9,743	5,595	6,366	21,2	961,909	22,658	2042,806	0	203,991	203,991	99,726	0	0	0	0	0	0	0
15:06:57	-83,728	2041,968	10,698	10,547	9,739	5,587	6,351	21,2	961,909	22,658	2041,968	0	203,991	203,991	99,726	0	0	0	0	0	0	0
15:06:57	-52,197	2041,446	10,649	10,547	9,738	5,581	6,336	21,2	961,909	22,658	2041,446	0	203,991	203,991	99,726	0	0	0	0	0	0	0
15:06:57	-82,69	2040,62	10,649	10,498	9,734	5,573	6,321	21,2	961,909	22,658	2040,62	0	203,991	203,991	99,726	0	0	0	0	0	0	0
15:06:57	-83,752	2039,782	10,649	10,498	9,729	5,564	6,306	21,2	961,909	22,658	2039,782	0	203,991	203,991	99,726	0	0	0	0	0	0	0
15:06:57	-82,666	2038,955	10,649	10,547	9,724	5,556	6,291	21,2	961,909	22,658	2038,955	0	203,991	203,991	99,726	0	0	0	0	0	0	0
15:06:57	-37,902	2038,576	10,698	10,547	9,719	5,552	6,277	21,2	961,909	22,658	2038,576	0	203,991	203,991	99,726	0	0	0	0	0	0	0
15:06:57	6,896	2038,645	10,796	10,595	9,715	5,553	6,263	21,2	961,909	22,658	2038,576	0	203,991	203,991	99,726	0	0	0	0	0	0	0
15:06:57	-90,258	2037,743	10,796	10,693	9,71	5,543	6,249	21,2	961,909	22,658	2037,743	0	203,991	203,991	99,726	0	0	0	0	0	0	0
15:06:57	-36,84	2037,374	10,844	10,693	9,705	5,539	6,235	21,2	961,909	22,658	2037,374	0	203,991	203,991	99,726	0	0	0	0	0	0	0
15:06:57	-81,64	2036,558	10,844	10,595	9,7	5,531	6,221	21,2	961,909	22,658	2036,558	0	203,991	203,991	99,726	0	0	0	0	0	0	0
15:06:57	-125,366	2035,304	10,796	10,547	9,696	5,518	6,207	21,2	961,909	22,658	2035,304	0	203,991	203,991	99,726	0	0	0	0	0	0	0
15:06:57	-168,908	2033,615	10,698	10,498	9,691	5,501	6,193	21,2	961,909	22,658	2033,615	0	203,991	203,991	99,726	0	0	0	0	0	0	0
15:06:57	-44,763	2033,168	10,649	10,4	9,691	5,496	6,18	21,2	961,909	22,658	2033,168	0	203,991	203,991	99,726	0	0	0	0	0	0	0
15:06:57	-99,194	2032,176	10,551	10,4	9,691	5,486	6,166	21,2	961,909	22,658	2032,176	0	203,991	203,991	99,726	0	0	0	0	0	0	0
15:06:57	-44,775	2031,728	10,503	10,205	9,691	5,481	6,153	21,2	961,909	22,658	2031,728	0	203,991	203,991	99,726	0	0	0	0	0	0	0
15:06:57	-284,619	2028,882	10,356	10,205	9,682	5,452	6,139	21,2	961,909	22,658	2028,882	0	203,991	203,991	99,726	0	0	0	0	0	0	0
15:06:57	54,882	2029,43	10,503	10,302	9,678	5,458	6,125	21,2	961,909	22,658	2028,882	0	203,991	203,991	99,726	0	0	0	0	0	0	0
15:06:58	45,043	2029,881	10,649	10,498	9,673	5,462	6,112	21,2	961,909	22,658	2028,883	0	203,991	203,991	99,726	0	0	0	0	0	0	0
15:06:58	-44,445	2029,436	10,698	10,547	9,667	5,458	6,1	21,2	961,909	22,658	2028,884	0	203,991	203,991	99,726	0	0	0	0	0	0	0
15:06:58	-155,688	2027,88	10,698	10,547	9,659	5,442	6,087	21,2	961,909	22,658	2027,88	0	203,991	203,991	99,726	0	0	0	0	0	0	0
15:06:58	-11,804	2027,762	10,698	10,595	9,658	5,44	6,074	21,2	961,909	22,658	2027,762	0	203,991	203,991	99,726	0	0	0	0	0	0	0
15:06:58	-121,96	2026,542	10,649	10,498	9,654	5,428	6,061	21,2	961,909	22,658	2026,542	0	203,991	203,991	99,726	0	0	0	0	0	0	0
15:06:58	-89,465	2025,647	10,551	10,498	9,654	5,419	6,049	21,2	961,909	22,658	2025,647	0	203,991	203,991	99,726	0	0	0	0	0	0	0
15:06:58	-55,432	2025,093	10,503	10,4	9,653	5,413	6,036	21,2	961,909	22,658	2025,093	0	203,991	203,991	99,726	0	0	0	0	0	0	0
15:06:58	-44,702	2024,646	10,454	10,351	9,653	5,408	6,024	21,2	961,909	22,658	2024,646	0	203,991	203,991	99,726	0	0	0	0	0	0	0
15:06:58	-77,416	2023,872	10,454	10,302	9,649	5,4	6,012	21,2	961,909	22,658	2023,872	0	203,991	203,991	99,726	0	0	0	0	0	0	0
15:06:58	-43,225	2023,44	10,503	10,351	9,644	5,396	6	21,2	961,909	22,658	2023,44	0	203,991	203,991	99,726	0	0	0	0	0	0	0
15:06:58	-32,714	2023,112	10,551	10,547	9,639	5,392	5,988	21,2	961,909	22,658	2023,112	0	203,991	203,991	99,726	0	0	0	0	0	0	0
15:06:58	1,489	2023,127	10,649	10,595	9,634	5,393	5,976	21,2	961,909	22,658	2023,112	0	203,991	203,991	99,726	0	0	0	0	0	0	0
15:06:58	-86,901	2022,258	10,649	10,547	9,629	5,384	5,964	21,2	961,909	22,658	2022,258	0	203,991	203,991	99,726	0	0	0	0	0	0	0
15:06:58	-75,317	2021,505	10,649	10,595	9,625	5,376	5,953	21,2	961,909	22,658	2021,505	0	203,991	203,991	99,726	0	0	0	0	0	0	0
15:06:58	-101,184	2020,493	10,551	10,547	9,624	5,365	5,941	21,2	961,909	22,658	2020,493	0	203,991	203,991	99,726	0	0	0	0	0	0	0
15:06:58	-50,5	2019,988	10,551	10,547	9,621	5,36	5,93	21,2	961,909	22,658	2019,988	0	203,991	203,991	99,726	0	0	0	0	0	0	0
15:06:58	-12,817	2019,86	10,551	10,547	9,621	5,359	5,919	21,2	961,909	22,658	2019,86	0	203,991	203,991	99,726	0	0	0	0	0	0	0
15:06:58	-119,812	2018,662	10,503	10,4	9,616	5,347	5,908	21,2	961,909	22,658	2018,662	0	203,991	203,991	99,726	0	0	0	0	0	0	0
15:06:58	-118,725	2017,475	10,454	10,498	9,612	5,334	5,896	21,2	961,909	22,658	2017,475	0	203,991	203,991	99,726	0	0	0	0	0	0	0
15:06:58	76,354	2018,238	10,551	10,4	9,611	5,342	5,885	21,2	961,909	22,658	2017,475	0	203,991	203,991	99,726	0	0	0	0	0	0	0
15:06:58	-117,687	2017,061	10,503	10,351	9,607	5,33	5,875	21,2	961,909	22,658	2017,061	0	203,991	203,991	99,726	0	0	0	0	0	0	0
15:06:58	-57,543	2016,486	10,454	10,302	9,607	5,324	5,864	21,2	961,909	22,658	2016,486	0	203,991	203,991	99,726	0	0	0	0	0	0	0
15:06:58	-89,318	2015,593	10,356	10,205	9,607	5,315	5,853	21,2	961,909	22,658	2015,593	0	203,991	203,991	99,726	0	0	0	0	0	0	0
15:06:58	3,503	2015,628	10,454	10,351	9,602	5,315	5,842	21,2	961,909	22,658	2015,593	0	203,991	203,991	99,726	0	0	0	0	0	0	0
15:06:58	-73,01	2014,898	10,454	10,351	9,598	5,308	5,832	21,2	961,909	22,658	2014,898	0	203,991	203,991	99,726	0	0	0	0	0	0	0
15:06:58	-28,32	2014,614	10,503	10,351	9,593	5,305	5,822	21,2	961,909	22,658	2014,614	0	203,991	203,991	99,726	0	0	0	0	0	0	0
15:06:58	-85,827	2013,756	10,503	10,4	9,588	5,296	5,811	21,2	961,909	22,658	2013,756	0	203,991	203,991	99,726	0	0	0	0	0	0	0
15:06:58	-44,653	2013,31	10,454	10,302	9,588	5,291	5,801	21,2	961,909	22,658	2013,31	0	203,991	203,991	99,726	0	0	0	0	0	0	0
15:06:58	-13,024	2013,179	10,454	10,302	9,588	5,29	5,791	21,2	961,909	22,658	2013,179	0	203,991	203,991	99,726	0	0	0	0	0	0	0
15:06:58	-161,254	2011,567	10,356	10,4	9,584	5,273	5,781	21,2	961,909	22,658	2011,567	0	203,991	203,991	99,726	0	0	0	0	0	0	0
15:06:58	18,591	2011,753	10,454	10,351	9,58	5,275	5,771	21,2	961,909	22,658	2011,567	0	203,991	203,991	99,726	0	0	0	0	0	0	0
15:06:58	-84,948	2010,903	10,454	10,4	9,575	5,267	5,761	21,2	961,909	22,658	2010,903	0	203,991	203,991	99,726	0	0	0	0	0	0	0
15:06:58	30,761	2011,211	10,503	10,4	9,574	5,27	5,752	21,2	961,909	22,658	2010,904	0	203,991	203,991	99,726	0	0	0	0	0	0	0
15:06:58	-116,589	2010,045	10,454	10,4	9,57	5,258	5,742	21,2	961,909	22,658	2010,045	0	203,991	203,991	99,726	0	0	0	0	0	0	0
15:06:58	-103,173	2009,013	10,356	10,4	9,569	5,247	5,732	21,2	961,909	22,658	2009,013	0	203,991	203,991	99,726	0	0	0	0	0	0	0
15:06:58	-55,957	2008,454	10,356	10,351	9,566	5,241	5,723	21,2	961,909	22,658	2008,454	0	203,991	203,991	99,726	0	0	0	0	0	0	0
15:06:58	-13,854	2008,315	10,356	10,351	9,565	5,24	5,713	21,2	961,909	22,658	2008,315	0	203,991	203,991	99,726	0	0	0	0	0	0	0
15:06:58	-133,886	2006,976	10,21	10,205	9,565	5,226	5,704	21,2	961,909	22,658	2006,976	0	203,991	203,991	99,726	0	0	0	0	0	0	0
15:06:58	0	2006,976	10,21	10,205	9,565	5,226	5,694	21,2	961,909	22,658	2006,976	0	203,991	203,991	99,726	0	0	0	0	0	0	0
15:06:58	64,038	2007,617	10,356	10,4	9,561	5,233	5,685	21,2	961,909	22,658	2006,977	0	203,991	203,991	99,726	0	0	0	0	0	0	0
15:06:58	75,39	2008,371	10,454	10,351	9,56	5,24	5,676	21,2	961,909	22,658	2006,978	0	203,991	203,991	99,726	0	0	0	0	0	0	0
15:06:58	-159,094	2006,78	10,356	10,156	9,556	5,224	5,668	21,2	961,909	22,658	2006,78	0	203,991	203,991	99,726	0	0	0	0	0	0	0
15:06:58	-58,496	2006,195	10,307	10,156	9,556	5,218	5,659	21,2	961,909	22,658	2006,195	0	203,991	203,991	99,726	0	0	0	0	0	0	0
15:06:58	-69,848	2005,496	10,307	10,058	9,552	5,211	5,65	21,2	961,909	22,658	2005,496	0	203,991	203,991	99,726	0	0	0	0	0	0	0
15:06:58	65,112	2006,147	10,454	10,302	9,548	5,218	5,641	21,2	961,909	22,658	2005,497	0	203,991	203,991	99,726	0	0	0	0	0	0	0
15:06:58	-14,978	2005,997	10,454	10,351	9,547	5,216	5,633	21,2	961,909	22,658	2005,497	0	203,991	203,991	99,726	0	0	0	0	0	0	0
15:06:58	-104,174	2004,956	10,356	10,205	9,546	5,205	5,625	21,2	961,909	22,658	2004,956	0	203,991	203,991	99,726	0	0	0	0	0	0	0
15:06:58	-113,378	2003,822	10,307	10,205	9,542	5,194	5,616	21,2	961,909	22,658	2003,822	0	203,991	203,991	99,726	0	0	0	0	0	0	0
15:06:58	-23,107	2003,591	10,356	10,302	9,538	5,191	5,608	21,1	963,719	22,658	2003,591	0	203,991	203,991	99,726	0	0	0	0	0	0	0
15:06:58	-72,583	2002,865	10,356	10,302	9,534	5,184	5,6	21,1	963,719	22,658	2002,865	0	203,991	203,991	99,726	0	0	0	0	0	0	0
15:06:58	-15,136	2002,714	10,356	10,302	9,534	5,182	5,591	21,1	963,719	22,658	2002,714	0	203,991	203,991	99,726	0	0	0	0	0	0	0
15:06:58	-112,109	2001,593	10,307	10,205	9,53	5,171	5,583	21,1	963,719	22,658	2001,593	0	203,991	203,991	99,726	0	0	0	0	0	0	0
15:06:58	-105,358	2000,539	10,21	10,156	9,529	5,16	5,575	21,1	963,719	22,658	2000,539	0	203,991	203,991	99,726	0	0	0	0	0	0	0
15:06:58	67,272	2001,212	10,356	10,351	9,525	5,167	5,567	21,1	963,719	22,658	2000,54	0	203,991	203,991	99,726	0	0	0	0	0	0	0
15:06:58	-81,579	2000,396	10,356	10,4	9,52	5,158	5,559	21,1	963,719	22,658	2000,396	0	203,991	203,991	99,726	0	0	0	0	0	0	0
15:06:58	-16,186	2000,234	10,356	10,302	9,519	5,157	5,551	21,1	963,719	22,658	2000,234	0	203,991	203,991	99,726	0	0	0	0	0	0	0
15:06:58	-66,516	1999,569	10,356	10,205	9,516	5,15	5,543	21,1	963,719	22,658	1999,569	0	203,991	203,991	99,726	0	0	0	0	0	0	0
15:06:58	-44,555	1999,123	10,307	10,205	9,516	5,145	5,535	21,1	963,719	22,658	1999,123	0	203,991	203,991	99,726	0	0	0	0	0	0	0
15:06:58	-105,285	1998,07	10,21	10,205	9,515	5,134	5,527	21,1	963,719	22,658	1998,07	0	204,068	204,068	99,726	0	0	0	0	0	0	0
15:06:58	0	1998,07	10,21	10,205	9,515	5,134	5,52	21,1	963,719	22,658	1998,071	0	204,068	204,068	99,726	0	0	0	0	0	0	0
15:06:58	23,706	1998,308	10,307	10,205	9,511	5,137	5,512	21,1	963,719	22,658	1998,071	0	204,068	204,068	99,726	0	0	0	0	0	0	0
15:06:58	-16,027	1998,147	10,307	10,302	9,51	5,135	5,505	21,1	963,719	22,658	1998,071	0	204,068	204,068	99,726	0	0	0	0	0	0	0
15:06:58	-65,576	1997,492	10,307	10,302	9,506	5,128	5,497	21,1	963,719	22,658	1997,492	0	204,068	204,068	99,726	0	0	0	0	0	0	0
15:06:58	-16,027	1997,331	10,307	10,205	9,505	5,127	5,49	21,1	963,719	22,658	1997,331	0	204,068	204,068	99,726	0	0	0	0	0	0	0
15:06:58	-155,749	1995,774	10,21	10,156	9,502	5,111	5,483	21,1	963,719	22,658	1995,774	0	204,068	204,068	99,726	0	0	0	0	0	0	0
15:06:58	-15,991	1995,614	10,21	10,302	9,501	5,109	5,475	21,1	963,719	22,658	1995,614	0	204,068	204,068	99,726	0	0	0	0	0	0	0
15:06:58	0	1995,614	10,21	10,302	9,501	5,109	5,468	21,1	963,719	22,658	1995,614	0	204,068	204,068	99,726	0	0	0	0	0	0	0
15:06:58	-65,576	1994,958	10,21	10,205	9,497	5,102	5,461	21,1	963,719	22,658	1994,958	0	204,068	204,068	99,726	0	0	0	0	0	0	0
15:06:58	0	1994,958	10,21	10,205	9,497	5,102	5,454	21,1	963,719	22,658	1994,958	0	204,068	204,068	99,726	0	0	0	0	0	0	0
15:06:58	0	1994,958	10,21	10,156	9,497	5,102	5,447	21,1	963,719	22,658	1994,958	0	204,068	204,068	99,726	0	0	0	0	0	0	0
15:06:58	-44,555	1994,513	10,161	10,156	9,497	5,098	5,44	21,1	963,719	22,658	1994,513	0	204,068	204,068	99,726	0	0	0	0	0	0	0
15:06:58	27,49	1994,787	10,21	10,156	9,496	5,1	5,434	21,1	963,719	22,658	1994,513	0	204,068	204,068	99,726	0	0	0	0	0	0	0
15:06:58	-133,605	1993,451	10,063	10,009	9,496	5,087	5,427	21,1	963,719	22,658	1993,451	0	204,068	204,068	99,726	0	0	0	0	0	0	0
15:06:58	69,238	1994,144	10,21	10,205	9,492	5,094	5,42	21,1	963,719	22,658	1993,452	0	204,068	204,068	99,726	0	0	0	0	0	0	0
15:06:58	-17,236	1993,971	10,21	10,205	9,491	5,092	5,414	21,1	963,719	22,658	1993,453	0	204,068	204,068	99,726	0	0	0	0	0	0	0
15:06:58	-197,912	1991,992	10,063	10,009	9,488	5,072	5,407	21,1	963,719	22,658	1991,992	0	204,068	204,068	99,726	0	0	0	0	0	0	0
15:06:58	89,05	1992,883	10,161	10,156	9,488	5,081	5,401	21,1	963,719	22,658	1991,993	0	204,068	204,068	99,726	0	0	0	0	0	0	0
15:06:58	-17,248	1992,71	10,161	10,156	9,487	5,079	5,394	21,1	963,719	22,658	1991,994	0	204,068	204,068	99,726	0	0	0	0	0	0	0
15:06:58	0	1992,71	10,161	10,156	9,487	5,079	5,388	21,1	963,719	22,658	1991,995	0	204,068	204,068	99,726	0	0	0	0	0	0	0
15:06:58	0	1992,71	10,161	10,156	9,487	5,079	5,382	21,1	963,719	22,658	1991,995	0	204,068	204,068	99,726	0	0	0	0	0	0	0
15:06:58	-154,479	1991,165	10,063	10,156	9,483	5,063	5,376	21,1	963,719	22,658	1991,165	0	204,068	204,068	99,726	0	0	0	0	0	0	0
15:06:58	89,05	1992,056	10,161	10,205	9,483	5,072	5,37	21,1	963,719	22,658	1991,166	0	204,068	204,068	99,726	0	0	0	0	0	0	0
15:06:58	-89,05	1991,165	10,063	10,058	9,483	5,063	5,364	21,1	963,719	22,658	1991,165	0	204,068	204,068	99,726	0	0	0	0	0	0	0
15:06:58	-89,025	1990,275	9,965	9,863	9,483	5,054	5,358	21,1	963,719	22,658	1990,275	0	204,068	204,068	99,726	0	0	0	0	0	0	0
15:06:58	72,863	1991,004	10,063	9,961	9,482	5,061	5,352	21,1	963,719	22,658	1990,276	0	204,068	204,068	99,726	0	0	0	0	0	0	0
15:06:58	89,05	1991,894	10,161	10,302	9,482	5,071	5,347	21,1	963,719	22,658	1990,278	0	204,068	204,068	99,726	0	0	0	0	0	0	0
15:06:58	-153,381	1990,361	10,063	10,058	9,479	5,055	5,341	21,1	963,719	22,658	1990,278	0	204,068	204,068	99,726	0	0	0	0	0	0	0
15:06:58	0	1990,361	10,063	10,058	9,479	5,055	5,335	21,1	963,719	22,658	1990,278	0	204,068	204,068	99,726	0	0	0	0	0	0	0
15:06:58	0	1990,361	10,063	10,058	9,479	5,055	5,33	21,1	963,719	22,658	1990,278	0	204,068	204,068	99,726	0	0	0	0	0	0	0
15:06:58	89,038	1991,251	10,161	10,205	9,479	5,064	5,324	21,1	963,719	22,658	1990,278	0	204,068	204,068	99,726	0	0	0	0	0	0	0
15:06:58	-150,781	1989,743	10,014	9,863	9,478	5,048	5,319	21,1	963,719	22,658	1989,743	0	204,068	204,068	99,726	0	0	0	0	0	0	0
15:06:58	17,224	1989,915	10,014	9,814	9,479	5,05	5,314	21,1	963,719	22,658	1989,743	0	204,068	204,068	99,726	0	0	0	0	0	0	0
15:06:58	160,839	1991,524	10,21	10,302	9,478	5,067	5,309	21,1	963,719	22,658	1989,745	0	204,068	204,068	99,726	0	0	0	0	0	0	0
15:06:58	-133,569	1990,188	10,063	10,058	9,478	5,053	5,304	21,1	963,719	22,658	1989,745	0	204,068	204,068	99,726	0	0	0	0	0	0	0
15:06:58	-89,025	1989,298	9,965	9,814	9,478	5,044	5,299	21,1	963,719	22,658	1989,298	0	204,068	204,068	99,726	0	0	0	0	0	0	0
15:06:58	44,531	1989,743	10,014	10,156	9,478	5,048	5,294	21,1	963,719	22,658	1989,298	0	204,068	204,068	99,726	0	0	0	0	0	0	0
15:06:58	-19,836	1989,545	10,063	10,058	9,474	5,046	5,289	21,1	963,719	22,658	1989,298	0	204,068	204,068	99,726	0	0	0	0	0	0	0
15:06:58	0	1989,545	10,063	10,058	9,474	5,046	5,284	21,1	963,719	22,658	1989,298	0	204,068	204,068	99,726	0	0	0	0	0	0	0
15:06:58	-17,248	1989,372	10,063	10,156	9,473	5,045	5,28	21,1	963,719	22,658	1989,298	0	204,068	204,068	99,726	0	0	0	0	0	0	0
15:06:58	-44,494	1988,927	10,014	9,961	9,473	5,04	5,275	21,1	963,719	22,658	1988,927	0	204,068	204,068	99,726	0	0	0	0	0	0	0
15:06:59	44,494	1989,372	10,063	9,863	9,473	5,045	5,27	21,1	963,719	22,658	1988,928	0	204,068	204,068	99,726	0	0	0	0	0	0	0
15:06:59	89,025	1990,263	10,161	10,009	9,473	5,054	5,266	21,1	963,719	22,658	1988,929	0	204,068	204,068	99,726	0	0	0	0	0	0	0
15:06:59	0	1990,263	10,161	10,156	9,473	5,054	5,262	21,1	963,719	22,658	1988,93	0	204,068	204,068	99,726	0	0	0	0	0	0	0
15:06:59	0	1990,263	10,161	10,009	9,473	5,054	5,258	21,1	963,719	22,658	1988,932	0	204,068	204,068	99,726	0	0	0	0	0	0	0
15:06:59	-89,025	1989,372	10,063	9,961	9,473	5,045	5,254	21,1	963,719	22,658	1988,932	0	204,068	204,068	99,726	0	0	0	0	0	0	0
15:06:59	-44,494	1988,927	10,014	9,814	9,473	5,04	5,25	21,1	963,719	22,658	1988,927	0	204,068	204,068	99,726	0	0	0	0	0	0	0
15:06:59	133,52	1990,263	10,161	9,863	9,473	5,054	5,246	21,1	963,719	22,658	1988,929	0	204,068	204,068	99,726	0	0	0	0	0	0	0
15:06:59	-18,774	1990,075	10,21	10,058	9,469	5,052	5,242	21,1	963,719	22,658	1988,93	0	204,068	204,068	99,726	0	0	0	0	0	0	0
15:06:59	-27,27	1989,802	10,161	10,058	9,47	5,049	5,238	21,1	963,719	22,658	1988,931	0	204,068	204,068	99,726	0	0	0	0	0	0	0
15:06:59	-17,248	1989,63	10,161	10,058	9,469	5,047	5,234	21,1	963,719	22,658	1988,931	0	204,068	204,068	99,726	0	0	0	0	0	0	0
15:06:59	61,755	1990,247	10,21	10,156	9,47	5,054	5,231	21,1	963,719	22,658	1988,933	0	204,068	204,068	99,726	0	0	0	0	0	0	0
15:06:59	-150,781	1988,739	10,063	10,058	9,469	5,038	5,227	21,1	963,719	22,658	1988,739	0	204,068	204,068	99,726	0	0	0	0	0	0	0
15:06:59	0	1988,739	10,063	9,961	9,469	5,038	5,223	21,1	963,719	22,658	1988,739	0	204,068	204,068	99,726	0	0	0	0	0	0	0
15:06:59	63,293	1989,372	10,063	10,009	9,473	5,045	5,22	21,1	963,719	22,658	1988,74	0	204,068	204,068	99,726	0	0	0	0	0	0	0
15:06:59	37,084	1989,743	10,014	10,009	9,478	5,048	5,216	21,1	963,719	22,658	1988,741	0	204,068	204,068	99,726	0	0	0	0	0	0	0
15:06:59	-44,531	1989,298	9,965	9,814	9,478	5,044	5,213	21,1	963,719	22,658	1988,741	0	204,068	204,068	99,726	0	0	0	0	0	0	0
15:06:59	7,446	1989,372	10,063	9,863	9,473	5,045	5,21	21,1	963,719	22,658	1988,742	0	204,068	204,068	99,726	0	0	0	0	0	0	0
15:06:59	70,251	1990,075	10,21	10,058	9,469	5,052	5,207	21,1	963,719	22,658	1988,743	0	204,068	204,068	99,726	0	0	0	0	0	0	0
15:06:59	70,935	1990,784	10,307	10,302	9,468	5,059	5,204	21,1	963,719	22,658	1988,745	0	204,068	204,068	99,726	0	0	0	0	0	0	0
15:06:59	-89,038	1989,894	10,21	10,009	9,468	5,05	5,201	21,1	963,719	22,658	1988,747	0	204,068	204,068	99,726	0	0	0	0	0	0	0
15:06:59	0	1989,894	10,21	10,205	9,468	5,05	5,198	21,1	963,719	22,658	1988,748	0	204,068	204,068	99,726	0	0	0	0	0	0	0
15:06:59	-44,531	1989,448	10,161	10,156	9,468	5,045	5,195	21,1	963,719	22,658	1988,748	0	204,068	204,068	99,726	0	0	0	0	0	0	0
15:06:59	-89,013	1988,558	10,063	10,058	9,468	5,036	5,192	21,1	963,719	22,658	1988,558	0	204,068	204,068	99,726	0	0	0	0	0	0	0
15:06:59	133,544	1989,894	10,21	10,351	9,468	5,05	5,189	21,1	963,719	22,658	1988,56	0	204,068	204,068	99,726	0	0	0	0	0	0	0
15:06:59	-26,416	1989,63	10,161	10,302	9,469	5,047	5,186	21,1	963,719	22,658	1988,561	0	204,068	204,068	99,726	0	0	0	0	0	0	0
15:06:59	-196,142	1987,668	9,965	9,814	9,468	5,027	5,183	21,1	963,719	22,658	1987,668	0	204,068	204,068	99,726	0	0	0	0	0	0	0
15:06:59	44,494	1988,113	10,014	10,058	9,468	5,032	5,18	21,1	963,719	22,658	1987,669	0	204,068	204,068	99,726	0	0	0	0	0	0	0
15:06:59	71,289	1988,826	10,161	10,156	9,465	5,039	5,177	21,1	963,719	22,658	1987,67	0	204,068	204,068	99,726	0	0	0	0	0	0	0
15:06:59	-89,013	1987,936	10,063	10,205	9,465	5,03	5,174	21,1	963,719	22,658	1987,67	0	204,068	204,068	99,726	0	0	0	0	0	0	0
15:06:59	0	1987,936	10,063	10,058	9,465	5,03	5,172	21,1	963,719	22,658	1987,67	0	204,068	204,068	99,726	0	0	0	0	0	0	0
15:06:59	0	1987,936	10,063	10,058	9,465	5,03	5,169	21,1	963,719	22,658	1987,67	0	204,068	204,068	99,726	0	0	0	0	0	0	0
15:06:59	-18,273	1987,753	10,063	10,009	9,464	5,028	5,166	21,1	963,719	22,658	1987,671	0	204,068	204,068	99,726	0	0	0	0	0	0	0
15:06:59	-44,519	1987,308	10,014	9,961	9,464	5,023	5,163	21,1	963,719	22,658	1987,308	0	204,068	204,068	99,726	0	0	0	0	0	0	0
15:06:59	44,519	1987,753	10,063	10,058	9,464	5,028	5,161	21,1	963,719	22,658	1987,308	0	204,068	204,068	99,726	0	0	0	0	0	0	0
15:06:59	133,508	1989,088	10,21	10,4	9,464	5,042	5,158	21,1	963,719	22,658	1987,31	0	204,068	204,068	99,726	0	0	0	0	0	0	0
15:06:59	0	1989,088	10,21	10,498	9,464	5,042	5,156	21,1	963,719	22,658	1987,312	0	204,068	204,068	99,726	0	0	0	0	0	0	0
15:06:59	329,992	1992,388	10,551	11,084	9,465	5,076	5,154	21,1	963,719	22,658	1987,317	0	204,068	204,068	99,726	0	0	0	0	0	0	0
15:06:59	436,865	1996,757	10,942	12,06	9,469	5,121	5,154	21,1	963,719	22,658	1987,326	0	204,068	204,068	99,726	0	0	0	0	0	0	0
15:06:59	519,006	2001,947	11,333	13,574	9,479	5,174	5,154	21,1	963,719	22,658	1987,341	0	204,068	204,068	99,726	0	0	0	0	0	0	0
15:06:59	972,644	2011,673	11,967	15,136	9,501	5,274	5,156	21,1	963,719	22,658	1987,366	0	204,068	204,068	99,726	0	0	0	0	0	0	0
15:06:59	582,836	2017,502	12,065	15,967	9,529	5,335	5,16	21,1	963,719	22,658	1987,396	0	204,068	204,068	99,726	0	0	0	0	0	0	0
15:06:59	845,129	2025,953	12,212	17,383	9,569	5,422	5,165	21,1	963,719	22,658	1987,434	0	204,068	204,068	99,726	0	0	0	0	0	0	0
15:06:59	758,19	2033,535	12,212	18,457	9,612	5,5	5,172	21,1	963,719	22,658	1987,48	0	204,068	204,068	99,726	0	0	0	0	0	0	0
15:06:59	985,51	2043,39	12,309	19,238	9,663	5,601	5,18	21,1	963,719	22,658	1987,536	0	204,068	204,068	99,726	0	0	0	0	0	0	0
15:06:59	776,44	2051,154	12,163	18,994	9,715	5,682	5,19	21,1	963,719	22,658	1987,6	0	204,068	204,068	99,726	0	0	0	0	0	0	0
15:06:59	1156,518	2062,72	12,505	19,922	9,763	5,801	5,202	21,1	963,719	22,658	1987,675	0	204,068	204,068	99,726	0	0	0	0	0	0	0
15:06:59	709,521	2069,815	12,358	20,019	9,81	5,874	5,215	21,1	963,719	22,658	1987,757	0	204,068	204,068	99,726	0	0	0	0	0	0	0
15:06:59	1379,638	2083,611	12,846	21,289	9,863	6,016	5,231	21,1	963,719	22,658	1987,853	0	204,068	204,068	99,726	0	0	0	0	0	0	0
15:06:59	853,32	2092,144	12,944	21,045	9,906	6,104	5,248	21,1	960,019	22,658	1987,957	0	204,068	204,068	99,726	0	0	0	0	0	0	0
15:06:59	1034,13	2102,486	13,042	21,924	9,959	6,211	5,267	21,1	960,019	22,658	1988,072	0	204,068	204,068	99,726	0	0	0	0	0	0	0
15:06:59	1290,039	2115,386	13,432	22,363	10,012	6,344	5,288	21,1	960,019	22,658	1988,199	0	204,068	204,068	99,726	0	0	0	0	0	0	0
15:06:59	697,436	2122,36	13,188	22,314	10,064	6,416	5,31	21,1	960,019	22,658	1988,333	0	204,068	204,068	99,726	0	0	0	0	0	0	0
15:06:59	1220,434	2134,565	13,432	23,096	10,121	6,541	5,334	21,1	960,019	22,658	1988,479	0	204,068	204,068	99,726	0	0	0	0	0	0	0
15:06:59	973,046	2144,295	13,335	23,193	10,181	6,642	5,36	21,1	960,019	22,658	1988,635	0	204,068	204,068	99,726	0	0	0	0	0	0	0
15:06:59	1570,068	2159,996	13,969	23,486	10,236	6,804	5,388	21,1	960,019	22,658	1988,807	0	204,068	204,068	99,726	0	0	0	0	0	0	0
15:06:59	529,834	2165,294	13,53	23,144	10,29	6,858	5,417	21,1	960,019	22,658	1988,983	0	204,068	204,068	99,726	0	0	0	0	0	0	0
15:06:59	1861,523	2183,91	14,604	24,023	10,338	7,05	5,449	21,1	960,019	22,658	1989,178	0	204,068	204,068	99,726	0	0	0	0	0	0	0
15:06:59	940,722	2193,317	14,8	24,072	10,381	7,147	5,482	21,1	960,019	22,658	1989,382	0	204,068	204,068	99,726	0	0	0	0	0	0	0
15:06:59	1129,956	2204,616	15,239	24,267	10,422	7,264	5,517	21,1	960,019	22,658	1989,597	0	203,285	203,285	99,723	0	0	0	0	0	0	0
15:06:59	1265,673	2217,273	15,776	24,463	10,465	7,394	5,554	21,1	960,019	22,658	1989,825	0	203,285	203,285	99,723	0	0	0	0	0	0	0
15:06:59	1339,257	2230,666	16,411	24,316	10,507	7,532	5,593	21,1	960,019	22,658	1990,066	0	203,285	203,285	99,723	0	0	0	0	0	0	0
15:06:59	1042,065	2241,086	16,557	24,805	10,558	7,64	5,633	21,1	960,019	22,658	1990,317	0	203,285	203,285	99,723	0	0	0	0	0	0	0
15:06:59	970,166	2250,788	16,557	24,853	10,613	7,74	5,674	21,1	960,019	22,658	1990,577	0	203,285	203,285	99,723	0	0	0	0	0	0	0
15:06:59	580,908	2256,597	16,069	24,365	10,672	7,799	5,716	21,1	960,019	22,658	1990,843	0	203,285	203,285	99,723	0	0	0	0	0	0	0
15:06:59	726,586	2263,863	15,776	24,267	10,728	7,874	5,758	21,1	960,019	22,658	1991,116	0	203,285	203,285	99,723	0	0	0	0	0	0	0
15:06:59	1611,206	2279,975	16,606	24,609	10,775	8,04	5,803	21,1	960,019	22,658	1991,405	0	203,285	203,285	99,723	0	0	0	0	0	0	0
15:06:59	498,828	2284,963	16,264	24,267	10,822	8,092	5,848	21,1	960,019	22,658	1991,699	0	203,285	203,285	99,723	0	0	0	0	0	0	0
15:06:59	1267,553	2297,639	16,899	24,316	10,859	8,223	5,894	21,1	960,019	22,658	1992,005	0	203,285	203,285	99,723	0	0	0	0	0	0	0
15:06:59	987,622	2307,515	17,241	24,316	10,897	8,324	5,942	21,1	960,019	22,658	1992,32	0	203,285	203,285	99,723	0	0	0	0	0	0	0
15:06:59	1002,172	2317,537	17,68	24,365	10,93	8,428	5,991	21,1	960,019	22,658	1992,645	0	203,285	203,285	99,723	0	0	0	0	0	0	0
15:06:59	1128,515	2328,822	18,169	25,244	10,967	8,544	6,041	21,1	960,019	22,658	1992,982	0	203,285	203,285	99,723	0	0	0	0	0	0	0
15:06:59	1180,297	2340,625	18,706	25,195	11,005	8,666	6,092	21,1	960,019	22,658	1993,329	0	203,285	203,285	99,723	0	0	0	0	0	0	0
15:06:59	380,102	2344,426	18,315	24,805	11,047	8,705	6,144	21,1	960,019	22,658	1993,68	0	203,285	203,285	99,723	0	0	0	0	0	0	0
15:06:59	886,376	2353,29	18,364	25,049	11,095	8,796	6,196	21,1	960,019	22,658	1994,04	0	203,285	203,285	99,723	0	0	0	0	0	0	0
15:06:59	1051,171	2363,801	18,511	25,732	11,146	8,905	6,249	21,1	960,019	22,658	1994,41	0	203,285	203,285	99,723	0	0	0	0	0	0	0
15:06:59	688,061	2370,682	18,364	24,805	11,193	8,976	6,302	21,1	960,019	22,658	1994,786	0	203,285	203,285	99,723	0	0	0	0	0	0	0
15:06:59	1381,591	2384,498	19,048	26,123	11,234	9,118	6,357	21,1	960,019	22,658	1995,176	0	203,285	203,285	99,723	0	0	0	0	0	0	0
15:06:59	765,039	2392,148	19,145	26,562	11,272	9,197	6,413	21,1	960,019	22,658	1995,573	0	203,285	203,285	99,723	0	0	0	0	0	0	0
15:06:59	1216,967	2404,318	19,829	25,928	11,303	9,322	6,47	21,1	960,019	22,658	1995,982	0	203,285	203,285	99,723	0	0	0	0	0	0	0
15:06:59	696,777	2411,286	19,975	26,221	11,335	9,394	6,527	21,1	960,019	22,658	1996,397	0	203,285	203,285	99,723	0	0	0	0	0	0	0
15:06:59	1157,812	2422,864	20,61	26,123	11,365	9,514	6,586	21,1	960,019	22,658	1996,823	0	203,285	203,285	99,723	0	0	0	0	0	0	0
15:06:59	958,764	2432,452	21,001	26,465	11,398	9,612	6,645	21,1	960,019	22,658	1997,259	0	203,285	203,285	99,723	0	0	0	0	0	0	0
15:06:59	865,112	2441,103	21,147	26,221	11,439	9,702	6,705	21,1	960,019	22,658	1997,703	0	203,285	203,285	99,723	0	0	0	0	0	0	0
15:06:59	148,193	2442,585	20,464	25,683	11,484	9,717	6,764	21,1	960,019	22,658	1998,148	0	203,285	203,285	99,723	0	0	0	0	0	0	0
15:06:59	941,748	2452,002	20,61	25,928	11,529	9,814	6,824	21,1	960,019	22,658	1998,602	0	203,285	203,285	99,723	0	0	0	0	0	0	0
15:06:59	1137,304	2463,375	20,952	26,611	11,575	9,931	6,885	21,1	960,019	22,658	1999,066	0	203,285	203,285	99,723	0	0	0	0	0	0	0
15:06:59	241,552	2465,791	20,513	25,537	11,612	9,956	6,945	21,1	960,019	22,658	1999,533	0	203,285	203,285	99,723	0	0	0	0	0	0	0
15:06:59	817,968	2473,97	20,61	26,123	11,653	10,04	7,006	21,1	960,019	22,658	2000,008	0	203,285	203,285	99,723	0	0	0	0	0	0	0
15:06:59	824,292	2482,213	20,854	26,416	11,686	10,125	7,067	21,1	960,019	22,658	2000,49	0	203,285	203,285	99,723	0	0	0	0	0	0	0
15:06:59	1052,612	2492,739	21,343	26,221	11,719	10,234	7,129	21,1	960,019	22,658	2000,982	0	203,285	203,285	99,723	0	0	0	0	0	0	0
15:06:59	1015,209	2502,891	21,88	26,562	11,746	10,339	7,192	21,1	960,019	22,658	2001,484	0	203,285	203,285	99,723	0	0	0	0	0	0	0
15:06:59	586,572	2508,757	21,88	26,416	11,779	10,399	7,255	21,1	960,019	22,658	2001,991	0	203,285	203,285	99,723	0	0	0	0	0	0	0
15:06:59	621,704	2514,974	21,831	25,683	11,817	10,463	7,318	21,1	960,019	22,658	2002,504	0	203,285	203,285	99,723	0	0	0	0	0	0	0
15:06:59	478,076	2519,755	21,636	26,123	11,854	10,512	7,381	21,1	960,019	22,658	2003,021	0	203,285	203,285	99,723	0	0	0	0	0	0	0
15:06:59	754,736	2527,302	21,636	26,123	11,897	10,59	7,443	21,1	960,019	22,658	2003,546	0	203,285	203,285	99,723	0	0	0	0	0	0	0
15:06:59	911,059	2536,413	21,88	27,002	11,935	10,684	7,507	21,1	960,019	22,658	2004,079	0	203,285	203,285	99,723	0	0	0	0	0	0	0
15:06:59	435,449	2540,767	21,636	26,416	11,973	10,729	7,57	21,1	960,019	22,658	2004,615	0	203,285	203,285	99,723	0	0	0	0	0	0	0
15:06:59	610,791	2546,875	21,489	26,611	12,015	10,792	7,633	21,1	960,019	22,658	2005,157	0	203,285	203,285	99,723	0	0	0	0	0	0	0
15:06:59	529,174	2552,167	21,343	26,221	12,053	10,847	7,696	21,1	960,019	22,658	2005,704	0	203,285	203,285	99,723	0	0	0	0	0	0	0
15:06:59	1314,672	2565,314	22,075	26,758	12,086	10,982	7,761	21,1	960,019	22,658	2006,264	0	203,285	203,285	99,723	0	0	0	0	0	0	0
15:07:00	817,797	2573,492	22,319	26,709	12,119	11,066	7,826	21,1	960,019	22,658	2006,831	0	203,285	203,285	99,723	0	0	0	0	0	0	0
15:07:00	518,408	2578,676	22,173	26,807	12,156	11,12	7,89	21,1	960,019	22,658	2007,403	0	203,285	203,285	99,723	0	0	0	0	0	0	0
15:07:00	580,371	2584,48	22,173	26,562	12,189	11,18	7,955	21,1	960,019	22,658	2007,98	0	203,285	203,285	99,723	0	0	0	0	0	0	0
15:07:00	1297,192	2597,452	22,905	27,246	12,221	11,313	8,021	21,1	960,019	22,658	2008,57	0	203,285	203,285	99,723	0	0	0	0	0	0	0
15:07:00	495,776	2602,409	22,905	26,953	12,249	11,365	8,086	21,1	960,019	22,658	2009,163	0	203,285	203,285	99,723	0	0	0	0	0	0	0
15:07:00	973,095	2612,14	23,345	27,344	12,279	11,465	8,152	21,1	960,019	22,658	2009,766	0	203,285	203,285	99,723	0	0	0	0	0	0	0
15:07:00	656,396	2618,704	23,442	27,295	12,311	11,533	8,219	21,1	960,019	22,658	2010,375	0	203,285	203,285	99,723	0	0	0	0	0	0	0
15:07:00	617,016	2624,874	23,491	27,588	12,343	11,596	8,285	21,1	960,019	22,658	2010,99	0	203,285	203,285	99,723	0	0	0	0	0	0	0
15:07:00	805,151	2632,926	23,735	27,441	12,375	11,679	8,351	21,1	960,019	22,658	2011,612	0	203,285	203,285	99,723	0	0	0	0	0	0	0
15:07:00	717,089	2640,097	23,931	27,637	12,404	11,753	8,418	21,1	960,019	22,658	2012,24	0	203,285	203,285	99,723	0	0	0	0	0	0	0
15:07:00	448,266	2644,579	23,735	27,148	12,44	11,799	8,484	21,1	960,019	22,658	2012,873	0	203,285	203,285	99,723	0	0	0	0	0	0	0
15:07:00	624,316	2650,823	23,833	27,002	12,469	11,864	8,551	21,1	960,019	22,658	2013,511	0	203,285	203,285	99,723	0	0	0	0	0	0	0
15:07:00	1051,123	2661,334	24,419	28,125	12,496	11,972	8,618	21,1	960,019	22,658	2014,158	0	203,285	203,285	99,723	0	0	0	0	0	0	0
15:07:00	749,633	2668,83	24,761	28,223	12,519	12,049	8,685	21,1	960,019	22,658	2014,813	0	203,285	203,285	99,723	0	0	0	0	0	0	0
15:07:00	561,01	2674,44	24,907	27,978	12,542	12,107	8,752	21,1	960,019	22,658	2015,473	0	203,285	203,285	99,723	0	0	0	0	0	0	0
15:07:00	310,034	2677,541	24,712	27,588	12,571	12,139	8,819	21,1	960,019	22,658	2016,135	0	203,285	203,285	99,723	0	0	0	0	0	0	0
15:07:00	691,284	2684,453	24,907	27,685	12,598	12,21	8,885	21,1	960,019	22,658	2016,803	0	203,285	203,285	99,723	0	0	0	0	0	0	0
15:07:00	688,94	2691,343	25,054	28,125	12,629	12,281	8,952	21,1	960,019	22,658	2017,478	0	203,285	203,285	99,723	0	0	0	0	0	0	0
15:07:00	360,375	2694,947	24,907	27,832	12,657	12,319	9,018	21,1	960,019	22,658	2018,155	0	203,285	203,285	99,723	0	0	0	0	0	0	0
15:07:00	574,243	2700,689	24,907	27,685	12,689	12,378	9,084	21,1	960,019	22,658	2018,838	0	203,285	203,285	99,723	0	0	0	0	0	0	0
15:07:00	726,196	2707,951	25,054	27,93	12,722	12,453	9,15	21,1	960,019	22,658	2019,527	0	203,285	203,285	99,723	0	0	0	0	0	0	0
15:07:00	645,654	2714,408	25,2	27,978	12,75	12,519	9,216	21,1	960,019	22,658	2020,222	0	203,285	203,285	99,723	0	0	0	0	0	0	0
15:07:00	521,215	2719,62	25,298	28,027	12,774	12,573	9,282	21,1	960,019	22,658	2020,921	0	203,285	203,285	99,723	0	0	0	0	0	0	0
15:07:00	714,404	2726,764	25,591	28,027	12,797	12,647	9,348	21,1	960,019	22,658	2021,627	0	203,285	203,285	99,723	0	0	0	0	0	0	0
15:07:00	420,874	2730,973	25,591	27,978	12,821	12,69	9,413	21,1	960,019	22,658	2022,337	0	203,285	203,285	99,723	0	0	0	0	0	0	0
15:07:00	519,238	2736,165	25,688	27,978	12,845	12,743	9,478	21,1	960,019	22,658	2023,05	0	203,285	203,285	99,723	0	0	0	0	0	0	0
15:07:00	665,38	2742,819	25,933	28,369	12,868	12,812	9,544	21,1	960,019	22,658	2023,77	0	203,285	203,285	99,723	0	0	0	0	0	0	0
15:07:00	569,287	2748,512	26,079	28,516	12,892	12,871	9,609	21,1	960,019	22,658	2024,495	0	203,285	203,285	99,723	0	0	0	0	0	0	0
15:07:00	523,925	2753,751	26,177	28,467	12,916	12,925	9,674	21,1	960,019	22,658	2025,224	0	203,285	203,285	99,723	0	0	0	0	0	0	0
15:07:00	475,439	2758,505	26,225	28,516	12,94	12,974	9,739	21,1	960,019	22,658	2025,958	0	203,285	203,285	99,723	0	0	0	0	0	0	0
15:07:00	558,251	2764,088	26,274	28,564	12,968	13,031	9,803	21,1	960,019	22,658	2026,696	0	203,285	203,285	99,723	0	0	0	0	0	0	0
15:07:00	378,93	2767,877	26,225	28,369	12,992	13,07	9,867	21,1	960,019	22,658	2027,437	0	203,285	203,285	99,723	0	0	0	0	0	0	0
15:07:00	477,709	2772,654	26,274	28,564	13,016	13,12	9,931	21,1	960,019	22,658	2028,182	0	203,285	203,285	99,723	0	0	0	0	0	0	0
15:07:00	521,02	2777,864	26,372	28,369	13,04	13,173	9,995	21,1	960,019	22,658	2028,932	0	203,285	203,285	99,723	0	0	0	0	0	0	0
15:07:00	537,06	2783,235	26,567	28,662	13,059	13,229	10,058	21,1	960,019	22,658	2029,686	0	203,285	203,285	99,723	0	0	0	0	0	0	0
15:07:00	730,273	2790,538	26,86	28,857	13,083	13,304	10,122	21,1	960,019	22,658	2030,447	0	203,285	203,285	99,723	0	0	0	0	0	0	0
15:07:00	244,799	2792,986	26,763	28,516	13,102	13,329	10,185	21,1	960,019	22,658	2031,21	0	203,285	203,285	99,723	0	0	0	0	0	0	0
15:07:00	630,102	2799,287	27,056	29,004	13,121	13,394	10,248	21,1	960,019	22,658	2031,978	0	203,285	203,285	99,723	0	0	0	0	0	0	0
15:07:00	527,954	2804,566	27,251	29,053	13,14	13,449	10,31	21,1	960,019	22,658	2032,75	0	203,285	203,285	99,723	0	0	0	0	0	0	0
15:07:00	632,836	2810,895	27,544	29,346	13,159	13,514	10,373	21,1	960,019	22,658	2033,528	0	203,285	203,285	99,723	0	0	0	0	0	0	0
15:07:00	334,326	2814,238	27,544	29,199	13,177	13,548	10,435	21,1	960,019	22,658	2034,309	0	203,285	203,285	99,723	0	0	0	0	0	0	0
15:07:00	488,085	2819,119	27,69	29,199	13,196	13,599	10,497	21,1	960,019	22,658	2035,094	0	203,285	203,285	99,723	0	0	0	0	0	0	0
15:07:00	350,903	2822,628	27,69	29,102	13,216	13,635	10,559	21,1	960,019	22,658	2035,881	0	203,285	203,285	99,723	0	0	0	0	0	0	0
15:07:00	382,299	2826,451	27,739	29,102	13,235	13,674	10,62	21,1	960,019	22,658	2036,672	0	203,285	203,285	99,723	0	0	0	0	0	0	0
15:07:00	513,647	2831,587	27,837	29,346	13,258	13,727	10,681	21,1	960,019	22,658	2037,467	0	203,285	203,285	99,723	0	0	0	0	0	0	0
15:07:00	326,806	2834,855	27,837	29,004	13,276	13,761	10,741	21,1	960,019	22,658	2038,264	0	203,285	203,285	99,723	0	0	0	0	0	0	0
15:07:00	467,7	2839,532	27,983	29,053	13,294	13,809	10,801	21,1	960,019	22,658	2039,066	0	203,285	203,285	99,723	0	0	0	0	0	0	0
15:07:00	449,438	2844,027	28,179	29,394	13,308	13,855	10,861	21,1	960,019	22,658	2039,871	0	203,285	203,285	99,723	0	0	0	0	0	0	0
15:07:00	316,992	2847,197	28,227	29,102	13,323	13,888	10,921	21,4	961,448	22,658	2040,678	0	203,285	203,285	99,723	0	0	0	0	0	0	0
15:07:00	318,164	2850,378	28,325	29,346	13,336	13,921	10,98	21,4	961,448	22,658	2041,488	0	203,285	203,285	99,723	0	0	0	0	0	0	0
15:07:00	446,435	2854,843	28,52	29,394	13,35	13,967	11,038	21,4	961,448	22,658	2042,301	0	203,285	203,285	99,723	0	0	0	0	0	0	0
15:07:00	228,417	2857,127	28,52	29,394	13,363	13,991	11,096	21,4	961,448	22,658	2043,116	0	203,285	203,285	99,723	0	0	0	0	0	0	0
15:07:00	395,141	2861,078	28,667	29,346	13,376	14,031	11,154	21,4	961,448	22,658	2043,934	0	203,285	203,285	99,723	0	0	0	0	0	0	0
15:07:00	247,143	2863,55	28,667	29,248	13,39	14,057	11,21	21,4	961,448	22,658	2044,753	0	203,285	203,285	99,723	0	0	0	0	0	0	0
15:07:00	266,796	2866,218	28,667	29,443	13,405	14,084	11,267	21,4	961,448	22,658	2045,575	0	203,285	203,285	99,723	0	0	0	0	0	0	0
15:07:00	436,889	2870,587	28,813	29,59	13,421	14,129	11,323	21,4	961,448	22,658	2046,4	0	203,285	203,285	99,723	0	0	0	0	0	0	0
15:07:00	234,13	2872,928	28,862	29,687	13,431	14,153	11,378	21,4	961,448	22,658	2047,226	0	203,285	203,285	99,723	0	0	0	0	0	0	0
15:07:00	327,49	2876,203	28,96	29,443	13,444	14,187	11,434	21,4	961,448	22,658	2048,055	0	203,285	203,285	99,723	0	0	0	0	0	0	0
15:07:00	330,834	2879,511	29,106	29,687	13,454	14,221	11,488	21,4	961,448	22,658	2048,887	0	206,496	206,496	99,735	0	0	0	0	0	0	0
15:07:00	215,795	2881,669	29,155	29,736	13,464	14,244	11,542	21,4	961,448	22,658	2049,72	0	206,496	206,496	99,735	0	0	0	0	0	0	0
15:07:00	296,02	2884,629	29,302	29,687	13,472	14,274	11,596	21,4	961,448	22,658	2050,555	0	206,496	206,496	99,735	0	0	0	0	0	0	0
15:07:00	215,869	2886,788	29,351	29,883	13,481	14,296	11,649	21,4	961,448	22,658	2051,391	0	206,496	206,496	99,735	0	0	0	0	0	0	0
15:07:00	266,186	2889,45	29,448	29,883	13,491	14,324	11,701	21,4	961,448	22,658	2052,229	0	206,496	206,496	99,735	0	0	0	0	0	0	0
15:07:00	35,595	2889,806	29,302	29,59	13,501	14,327	11,753	21,4	961,448	22,658	2053,066	0	206,496	206,496	99,735	0	0	0	0	0	0	0
15:07:00	136,303	2891,169	29,204	29,59	13,514	14,341	11,803	21,4	961,448	22,658	2053,905	0	206,496	206,496	99,735	0	0	0	0	0	0	0
15:07:00	282,714	2893,996	29,302	29,59	13,524	14,371	11,854	21,4	961,448	22,658	2054,745	0	206,496	206,496	99,735	0	0	0	0	0	0	0
15:07:00	168,554	2895,682	29,302	29,687	13,534	14,388	11,903	21,4	961,448	22,658	2055,586	0	206,496	206,496	99,735	0	0	0	0	0	0	0
15:07:00	170,874	2897,39	29,302	29,541	13,543	14,406	11,953	21,4	961,448	22,658	2056,427	0	206,496	206,496	99,735	0	0	0	0	0	0	0
15:07:00	302,734	2900,418	29,448	29,736	13,552	14,437	12,001	21,4	961,448	22,658	2057,271	0	206,496	206,496	99,735	0	0	0	0	0	0	0
15:07:00	150,317	2901,921	29,497	29,736	13,557	14,452	12,049	21,4	961,448	22,658	2058,116	0	206,496	206,496	99,735	0	0	0	0	0	0	0
15:07:00	91,601	2902,837	29,448	29,736	13,565	14,462	12,097	21,4	961,448	22,658	2058,961	0	206,496	206,496	99,735	0	0	0	0	0	0	0
15:07:00	298,974	2905,827	29,643	29,932	13,571	14,493	12,144	21,4	961,448	22,658	2059,808	0	206,496	206,496	99,735	0	0	0	0	0	0	0
15:07:00	144,384	2907,27	29,643	29,883	13,579	14,507	12,19	21,4	961,448	22,658	2060,655	0	206,496	206,496	99,735	0	0	0	0	0	0	0
15:07:00	100,756	2908,278	29,643	29,687	13,584	14,518	12,236	21,4	961,448	22,658	2061,503	0	206,496	206,496	99,735	0	0	0	0	0	0	0
15:07:00	159,863	2909,877	29,643	29,785	13,593	14,534	12,281	21,4	961,448	22,658	2062,351	0	206,496	206,496	99,735	0	0	0	0	0	0	0
15:07:00	175,048	2911,627	29,643	29,687	13,603	14,552	12,325	21,4	961,448	22,658	2063,2	0	206,496	206,496	99,735	0	0	0	0	0	0	0
15:07:00	162,133	2913,248	29,643	29,687	13,612	14,569	12,369	21,4	961,448	22,658	2064,051	0	206,496	206,496	99,735	0	0	0	0	0	0	0
15:07:00	-33,154	2912,917	29,448	29,541	13,621	14,566	12,412	21,4	961,448	22,658	2064,899	0	206,496	206,496	99,735	0	0	0	0	0	0	0
15:07:00	164,257	2914,559	29,448	29,346	13,631	14,583	12,455	21,4	961,448	22,658	2065,749	0	206,496	206,496	99,735	0	0	0	0	0	0	0
15:07:00	286,987	2917,429	29,643	29,687	13,635	14,612	12,497	21,4	961,448	22,658	2066,601	0	206,496	206,496	99,735	0	0	0	0	0	0	0
15:07:00	61,621	2918,046	29,692	29,785	13,636	14,619	12,539	21,4	961,448	22,658	2067,452	0	206,496	206,496	99,735	0	0	0	0	0	0	0
15:07:00	177,124	2919,817	29,79	29,785	13,64	14,637	12,58	21,4	961,448	22,658	2068,304	0	206,496	206,496	99,735	0	0	0	0	0	0	0
15:07:00	304,272	2922,859	29,936	29,98	13,649	14,668	12,621	21,4	961,448	22,658	2069,159	0	206,496	206,496	99,735	0	0	0	0	0	0	0
15:07:00	-195,947	2920,9	29,643	29,687	13,655	14,648	12,661	21,4	961,448	22,658	2070,011	0	206,496	206,496	99,735	0	0	0	0	0	0	0
15:07:00	218,237	2923,082	29,692	29,687	13,664	14,67	12,7	21,4	961,448	22,658	2070,864	0	206,496	206,496	99,735	0	0	0	0	0	0	0
15:07:00	308,813	2926,171	29,839	29,883	13,673	14,702	12,739	21,4	961,448	22,658	2071,719	0	206,496	206,496	99,735	0	0	0	0	0	0	0
15:07:00	-256,616	2923,604	29,497	29,394	13,678	14,676	12,777	21,4	961,448	22,658	2072,571	0	206,496	206,496	99,735	0	0	0	0	0	0	0
15:07:00	270,043	2926,305	29,595	29,443	13,688	14,704	12,815	21,4	961,448	22,658	2073,425	0	206,496	206,496	99,735	0	0	0	0	0	0	0
15:07:00	145,849	2927,763	29,497	29,59	13,701	14,719	12,852	21,4	961,448	22,658	2074,279	0	206,496	206,496	99,735	0	0	0	0	0	0	0
15:07:00	190,258	2929,666	29,595	29,687	13,706	14,738	12,889	21,4	961,448	22,658	2075,134	0	206,496	206,496	99,735	0	0	0	0	0	0	0
15:07:00	182,397	2931,49	29,692	29,736	13,711	14,757	12,926	21,4	961,448	22,658	2075,991	0	206,496	206,496	99,735	0	0	0	0	0	0	0
15:07:00	181,518	2933,305	29,79	29,736	13,716	14,776	12,962	21,4	961,448	22,658	2076,848	0	206,496	206,496	99,735	0	0	0	0	0	0	0
15:07:00	283,129	2936,136	29,985	29,932	13,72	14,805	12,998	21,4	961,448	22,658	2077,707	0	206,496	206,496	99,735	0	0	0	0	0	0	0
15:07:00	84,326	2936,98	29,985	29,932	13,725	14,814	13,034	21,4	961,448	22,658	2078,566	0	206,496	206,496	99,735	0	0	0	0	0	0	0
15:07:00	-206,201	2934,918	29,692	29,883	13,73	14,792	13,068	21,4	961,448	22,658	2079,423	0	206,496	206,496	99,735	0	0	0	0	0	0	0
15:07:00	42,309	2935,341	29,643	29,687	13,735	14,797	13,102	21,4	961,448	22,658	2080,279	0	206,496	206,496	99,735	0	0	0	0	0	0	0
15:07:00	111,181	2936,453	29,595	29,687	13,744	14,808	13,136	21,4	961,448	22,658	2081,135	0	206,496	206,496	99,735	0	0	0	0	0	0	0
15:07:00	140,502	2937,858	29,643	29,785	13,749	14,823	13,169	21,4	961,448	22,658	2081,992	0	206,496	206,496	99,735	0	0	0	0	0	0	0
15:07:00	-34,57	2937,512	29,448	29,443	13,759	14,819	13,201	21,4	961,448	22,658	2082,847	0	206,496	206,496	99,735	0	0	0	0	0	0	0
15:07:00	241,162	2939,923	29,595	29,687	13,764	14,844	13,233	21,4	961,448	22,658	2083,704	0	206,496	206,496	99,735	0	0	0	0	0	0	0
15:07:01	99,438	2940,918	29,692	29,736	13,764	14,854	13,265	21,4	961,448	22,658	2084,561	0	206,496	206,496	99,735	0	0	0	0	0	0	0
15:07:01	384,887	2944,767	29,985	30,225	13,768	14,894	13,297	21,4	961,448	22,658	2085,422	0	206,496	206,496	99,735	0	0	0	0	0	0	0
15:07:01	35,644	2945,123	29,936	30,078	13,773	14,898	13,328	21,4	961,448	22,658	2086,282	0	206,496	206,496	99,735	0	0	0	0	0	0	0
15:07:01	72,387	2945,847	29,839	29,98	13,783	14,905	13,359	21,4	961,448	22,658	2087,141	0	206,496	206,496	99,735	0	0	0	0	0	0	0
15:07:01	-113,598	2944,711	29,643	29,785	13,788	14,893	13,389	21,4	961,448	22,658	2087,999	0	206,496	206,496	99,735	0	0	0	0	0	0	0
15:07:01	32,397	2945,035	29,595	29,59	13,792	14,897	13,419	21,4	961,448	22,658	2088,856	0	206,496	206,496	99,735	0	0	0	0	0	0	0
15:07:01	167,504	2946,71	29,595	29,59	13,802	14,914	13,448	21,4	961,448	22,658	2089,714	0	206,496	206,496	99,735	0	0	0	0	0	0	0
15:07:01	49,755	2947,208	29,643	29,687	13,802	14,919	13,477	21,4	961,448	22,658	2090,571	0	206,496	206,496	99,735	0	0	0	0	0	0	0
15:07:01	231,445	2949,522	29,79	29,883	13,806	14,943	13,506	21,4	961,448	22,658	2091,43	0	206,496	206,496	99,735	0	0	0	0	0	0	0
15:07:01	54,101	2950,063	29,839	29,736	13,806	14,949	13,534	21,4	961,448	22,658	2092,289	0	206,496	206,496	99,735	0	0	0	0	0	0	0
15:07:01	149,316	2951,556	29,985	29,932	13,806	14,964	13,562	21,4	961,448	22,658	2093,148	0	206,496	206,496	99,735	0	0	0	0	0	0	0
15:07:01	82,177	2952,378	29,985	29,98	13,811	14,972	13,59	21,4	961,448	22,658	2094,007	0	206,496	206,496	99,735	0	0	0	0	0	0	0
15:07:01	37,768	2952,756	29,936	29,98	13,816	14,976	13,617	21,4	961,448	22,658	2094,866	0	206,496	206,496	99,735	0	0	0	0	0	0	0
15:07:01	-13,11	2952,625	29,839	29,883	13,821	14,975	13,644	21,4	961,448	22,658	2095,724	0	206,496	206,496	99,735	0	0	0	0	0	0	0
15:07:01	22,485	2952,849	29,692	29,687	13,83	14,977	13,67	21,4	961,448	22,658	2096,581	0	206,496	206,496	99,735	0	0	0	0	0	0	0
15:07:01	86,669	2953,716	29,692	29,687	13,835	14,986	13,696	21,4	961,448	22,658	2097,438	0	206,496	206,496	99,735	0	0	0	0	0	0	0
15:07:01	333,3	2957,049	29,936	29,932	13,84	15,021	13,722	21,4	961,448	22,658	2098,298	0	206,496	206,496	99,735	0	0	0	0	0	0	0
15:07:01	-65,112	2956,398	29,79	29,883	13,844	15,014	13,747	21,4	961,448	22,658	2099,156	0	206,496	206,496	99,735	0	0	0	0	0	0	0
15:07:01	136,303	2957,761	29,839	29,736	13,849	15,028	13,772	21,4	961,448	22,658	2100,015	0	206,496	206,496	99,735	0	0	0	0	0	0	0
15:07:01	149,438	2959,255	29,985	29,932	13,849	15,043	13,797	21,4	961,448	22,658	2100,874	0	206,496	206,496	99,735	0	0	0	0	0	0	0
15:07:01	-149,438	2957,761	29,839	29,736	13,849	15,028	13,821	21,4	961,448	22,658	2101,731	0	206,496	206,496	99,735	0	0	0	0	0	0	0
15:07:01	84,326	2958,604	29,839	29,736	13,854	15,037	13,845	21,4	961,448	22,658	2102,588	0	206,496	206,496	99,735	0	0	0	0	0	0	0
15:07:01	301,098	2961,615	30,132	30,225	13,854	15,068	13,869	21,4	961,448	22,658	2103,446	0	206,496	206,496	99,735	0	0	0	0	0	0	0
15:07:01	-115,014	2960,465	29,936	29,883	13,859	15,056	13,892	21,4	961,448	22,658	2104,303	0	206,496	206,496	99,735	0	0	0	0	0	0	0
15:07:01	-14,233	2960,323	29,839	29,883	13,864	15,054	13,915	21,4	961,448	22,658	2105,159	0	206,496	206,496	99,735	0	0	0	0	0	0	0
15:07:01	249,145	2962,814	30,083	30,127	13,864	15,08	13,938	21,4	961,448	22,658	2106,017	0	206,496	206,496	99,735	0	0	0	0	0	0	0
15:07:01	-13,183	2962,682	29,985	29,98	13,868	15,079	13,96	21,4	961,448	22,658	2106,874	0	206,496	206,496	99,735	0	0	0	0	0	0	0
15:07:01	-65,161	2962,031	29,839	29,59	13,873	15,072	13,982	21,4	961,448	22,658	2107,729	0	206,496	206,496	99,735	0	0	0	0	0	0	0
15:07:01	0	2962,031	29,839	29,932	13,873	15,072	14,003	21,4	961,448	22,658	2108,583	0	206,496	206,496	99,735	0	0	0	0	0	0	0
15:07:01	185,058	2963,881	29,936	29,932	13,878	15,091	14,025	21,4	961,448	22,658	2109,439	0	206,496	206,496	99,735	0	0	0	0	0	0	0
15:07:01	-263,476	2961,247	29,595	29,541	13,883	15,064	14,045	21,4	961,448	22,658	2110,29	0	206,496	206,496	99,735	0	0	0	0	0	0	0
15:07:01	434,301	2965,59	29,936	29,98	13,887	15,109	14,066	21,4	961,448	22,658	2111,146	0	206,496	206,496	99,735	0	0	0	0	0	0	0
15:07:01	0	2965,59	29,936	29,98	13,887	15,109	14,086	21,4	961,448	22,658	2112	0	206,496	206,496	99,735	0	0	0	0	0	0	0
15:07:01	-14,331	2965,446	29,839	29,736	13,892	15,107	14,106	21,4	961,448	22,658	2112,853	0	206,496	206,496	99,735	0	0	0	0	0	0	0
15:07:01	-49,829	2964,948	29,79	29,541	13,892	15,102	14,126	21,4	961,448	22,658	2113,706	0	206,496	206,496	99,735	0	0	0	0	0	0	0
15:07:01	-348,852	2961,46	29,448	28,174	13,892	15,066	14,144	21,4	961,448	22,658	2114,553	0	206,496	206,496	99,735	0	0	0	0	0	0	0
15:07:01	-597,607	2955,484	28,862	25	13,892	15,004	14,161	21,4	961,448	22,658	2115,394	0	206,496	206,496	99,735	0	0	0	0	0	0	0
15:07:01	-817,309	2947,31	28,227	22,461	13,883	14,92	14,176	21,4	961,448	22,658	2116,226	0	206,496	206,496	99,735	0	0	0	0	0	0	0
15:07:01	-753,784	2939,773	27,739	20,459	13,868	14,843	14,189	21,4	961,448	22,658	2117,05	0	206,496	206,496	99,735	0	0	0	0	0	0	0
15:07:01	-795,263	2931,82	27,544	18,799	13,835	14,761	14,2	21,4	961,448	22,658	2117,865	0	206,496	206,496	99,735	0	0	0	0	0	0	0
15:07:01	-611,523	2925,705	27,69	18,115	13,792	14,697	14,21	21,4	961,448	22,658	2118,673	0	206,496	206,496	99,735	0	0	0	0	0	0	0
15:07:01	-280,834	2922,896	28,179	17,773	13,749	14,669	14,219	21,4	961,448	22,658	2119,477	0	206,496	206,496	99,735	0	0	0	0	0	0	0
15:07:01	-885,18	2914,045	28,227	18,31	13,697	14,577	14,226	21,4	961,448	22,658	2120,272	0	206,496	206,496	99,735	0	0	0	0	0	0	0
15:07:01	-436,035	2909,684	28,716	18,847	13,645	14,532	14,232	21,4	961,448	22,658	2121,061	0	206,496	206,496	99,735	0	0	0	0	0	0	0
15:07:01	-525,659	2904,428	28,96	20,361	13,602	14,478	14,237	21,4	961,448	22,658	2121,845	0	206,496	206,496	99,735	0	0	0	0	0	0	0
15:07:01	-767,358	2896,754	28,862	21,24	13,564	14,399	14,24	21,4	961,448	22,658	2122,62	0	206,496	206,496	99,735	0	0	0	0	0	0	0
15:07:01	-1244,653	2884,307	28,179	21,045	13,534	14,271	14,241	21,4	961,448	22,658	2123,381	0	206,496	206,496	99,735	0	0	0	0	0	0	0
15:07:01	-830,517	2876,002	27,69	20,752	13,515	14,185	14,24	21,4	961,448	22,658	2124,134	0	206,496	206,496	99,735	0	0	0	0	0	0	0
15:07:01	-876,806	2867,234	27,153	20,41	13,496	14,095	14,237	21,5	962,289	22,658	2124,877	0	206,496	206,496	99,735	0	0	0	0	0	0	0
15:07:01	-585,278	2861,381	26,909	19,726	13,478	14,034	14,233	21,5	962,289	22,658	2125,614	0	206,496	206,496	99,735	0	0	0	0	0	0	0
15:07:01	-969,238	2851,689	26,421	18,603	13,451	13,934	14,227	21,5	962,289	22,658	2126,34	0	206,496	206,496	99,735	0	0	0	0	0	0	0
15:07:01	-453,71	2847,152	26,518	18,31	13,42	13,888	14,22	21,5	962,289	22,658	2127,061	0	206,496	206,496	99,735	0	0	0	0	0	0	0
15:07:01	-864,404	2838,508	26,372	16,943	13,38	13,799	14,212	21,5	962,289	22,658	2127,773	0	206,496	206,496	99,735	0	0	0	0	0	0	0
15:07:01	-442,993	2834,078	26,714	17,724	13,336	13,753	14,203	21,5	962,289	22,658	2128,479	0	206,496	206,496	99,735	0	0	0	0	0	0	0
15:07:01	-1225,268	2821,825	26,225	17,187	13,295	13,627	14,192	21,5	962,289	22,658	2129,172	0	206,496	206,496	99,735	0	0	0	0	0	0	0
15:07:01	-796,191	2813,863	26,177	16,748	13,253	13,544	14,179	21,5	962,289	22,658	2129,857	0	206,496	206,496	99,735	0	0	0	0	0	0	0
15:07:01	-589,086	2807,973	26,177	17,236	13,22	13,484	14,165	21,5	962,289	22,658	2130,535	0	206,496	206,496	99,735	0	0	0	0	0	0	0
15:07:01	-940,209	2798,57	25,737	17,187	13,192	13,387	14,15	21,5	962,289	22,658	2131,203	0	206,496	206,496	99,735	0	0	0	0	0	0	0
15:07:01	-948,046	2789,09	25,298	16,357	13,164	13,289	14,133	21,5	962,289	22,658	2131,86	0	207,443	207,443	99,739	0	0	0	0	0	0	0
15:07:01	-622,705	2782,863	25,102	16,308	13,14	13,225	14,115	21,5	962,289	22,658	2132,511	0	207,443	207,443	99,739	0	0	0	0	0	0	0
15:07:01	-786,425	2774,999	24,809	16,552	13,112	13,144	14,096	21,5	962,289	22,658	2133,154	0	207,443	207,443	99,739	0	0	0	0	0	0	0
15:07:01	-1051,318	2764,485	24,272	16,406	13,083	13,035	14,076	21,5	962,289	22,658	2133,785	0	207,443	207,443	99,739	0	0	0	0	0	0	0
15:07:01	-673,242	2757,753	24,126	16,308	13,054	12,966	14,054	21,5	962,289	22,658	2134,409	0	207,443	207,443	99,739	0	0	0	0	0	0	0
15:07:01	-483,447	2752,919	24,321	16,308	13,016	12,916	14,032	21,5	962,289	22,658	2135,028	0	207,443	207,443	99,739	0	0	0	0	0	0	0
15:07:01	-665,039	2746,268	24,419	15,869	12,973	12,848	14,008	21,5	962,289	22,658	2135,639	0	207,443	207,443	99,739	0	0	0	0	0	0	0
15:07:01	-533,593	2740,932	24,565	16,015	12,935	12,793	13,985	21,5	962,289	22,658	2136,244	0	207,443	207,443	99,739	0	0	0	0	0	0	0
15:07:01	-741,552	2733,517	24,419	15,429	12,901	12,716	13,96	21,5	962,289	22,658	2136,841	0	207,443	207,443	99,739	0	0	0	0	0	0	0
15:07:01	-655,175	2726,965	24,272	16,064	12,873	12,649	13,934	21,5	962,289	22,658	2137,432	0	207,443	207,443	99,739	0	0	0	0	0	0	0
15:07:01	-1038,647	2716,578	23,735	15,625	12,845	12,542	13,907	21,5	962,289	22,658	2138,011	0	207,443	207,443	99,739	0	0	0	0	0	0	0
15:07:01	-905,493	2707,524	23,247	15,429	12,821	12,448	13,878	21,5	962,289	22,658	2138,58	0	207,443	207,443	99,739	0	0	0	0	0	0	0
15:07:01	-565,014	2701,873	23,1	15,429	12,797	12,39	13,849	21,5	962,289	22,658	2139,143	0	207,443	207,443	99,739	0	0	0	0	0	0	0
15:07:01	-700,17	2694,872	22,905	15,283	12,769	12,318	13,819	21,5	962,289	22,658	2139,699	0	207,443	207,443	99,739	0	0	0	0	0	0	0
15:07:01	-587,06	2689,001	22,807	15,283	12,741	12,257	13,788	21,5	962,289	22,658	2140,248	0	207,443	207,443	99,739	0	0	0	0	0	0	0
15:07:01	-971,215	2679,289	22,417	15,283	12,709	12,157	13,756	21,5	962,289	22,658	2140,787	0	207,443	207,443	99,739	0	0	0	0	0	0	0
15:07:01	-154,736	2677,742	22,856	15,527	12,675	12,141	13,725	21,5	962,289	22,658	2141,324	0	207,443	207,443	99,739	0	0	0	0	0	0	0
15:07:01	-955,737	2668,184	22,563	14,843	12,638	12,043	13,692	21,5	962,289	22,658	2141,851	0	207,443	207,443	99,739	0	0	0	0	0	0	0
15:07:01	-621,044	2661,974	22,514	15,283	12,606	11,979	13,658	21,5	962,289	22,658	2142,372	0	207,443	207,443	99,739	0	0	0	0	0	0	0
15:07:01	-428,393	2657,69	22,661	15,283	12,574	11,934	13,624	21,5	962,289	22,658	2142,887	0	207,443	207,443	99,739	0	0	0	0	0	0	0
15:07:01	-814,428	2649,546	22,417	15,088	12,541	11,85	13,589	21,5	962,289	22,658	2143,394	0	207,443	207,443	99,739	0	0	0	0	0	0	0
15:07:01	-519,042	2644,355	22,514	15,136	12,507	11,797	13,554	21,5	962,289	22,658	2143,895	0	207,443	207,443	99,739	0	0	0	0	0	0	0
15:07:01	-967,334	2634,682	22,026	15,283	12,48	11,697	13,518	21,5	962,289	22,658	2144,385	0	207,443	207,443	99,739	0	0	0	0	0	0	0
15:07:01	-677,539	2627,906	21,831	15,088	12,452	11,627	13,481	21,5	962,289	22,658	2144,869	0	207,443	207,443	99,739	0	0	0	0	0	0	0
15:07:01	-673,022	2621,176	21,636	14,795	12,425	11,558	13,443	21,5	962,289	22,658	2145,345	0	207,443	207,443	99,739	0	0	0	0	0	0	0
15:07:01	-530,053	2615,876	21,587	14,795	12,398	11,503	13,405	21,5	962,289	22,658	2145,816	0	207,443	207,443	99,739	0	0	0	0	0	0	0
15:07:01	-789,086	2607,985	21,294	14,502	12,37	11,422	13,366	21,5	962,289	22,658	2146,278	0	207,443	207,443	99,739	0	0	0	0	0	0	0
15:07:01	-339,453	2604,59	21,44	14,843	12,343	11,387	13,327	21,5	962,289	22,658	2146,736	0	207,443	207,443	99,739	0	0	0	0	0	0	0
15:07:01	-1091,796	2593,672	20,805	14,599	12,316	11,274	13,287	21,5	962,289	22,658	2147,183	0	207,443	207,443	99,739	0	0	0	0	0	0	0
15:07:01	-618,505	2587,487	20,659	14,306	12,29	11,211	13,246	21,5	962,289	22,658	2147,623	0	207,443	207,443	99,739	0	0	0	0	0	0	0
15:07:01	-471,826	2582,769	20,757	14,599	12,258	11,162	13,206	21,5	962,289	22,658	2148,059	0	207,443	207,443	99,739	0	0	0	0	0	0	0
15:07:01	-873,168	2574,037	20,366	14,209	12,23	11,072	13,164	21,5	962,289	22,658	2148,485	0	207,443	207,443	99,739	0	0	0	0	0	0	0
15:07:01	-249,682	2571,54	20,61	14,111	12,203	11,046	13,122	21,5	962,289	22,658	2148,908	0	207,443	207,443	99,739	0	0	0	0	0	0	0
15:07:01	-746,923	2564,071	20,366	14,453	12,174	10,969	13,08	21,5	962,289	22,658	2149,323	0	207,443	207,443	99,739	0	0	0	0	0	0	0
15:07:01	-596,118	2558,11	20,171	14,209	12,151	10,908	13,037	21,5	962,289	22,658	2149,731	0	207,443	207,443	99,739	0	0	0	0	0	0	0
15:07:01	-778,784	2550,322	19,878	14,502	12,123	10,828	12,994	21,5	962,289	22,658	2150,132	0	207,443	207,443	99,739	0	0	0	0	0	0	0
15:07:01	-792,26	2542,4	19,487	14,209	12,1	10,746	12,95	21,5	962,289	22,658	2150,524	0	207,443	207,443	99,739	0	0	0	0	0	0	0
15:07:01	-133,227	2541,067	19,78	14,209	12,077	10,732	12,906	21,5	962,289	22,658	2150,915	0	207,443	207,443	99,739	0	0	0	0	0	0	0
15:07:01	-604,248	2535,025	19,682	14,209	12,048	10,67	12,863	21,5	962,289	22,658	2151,299	0	207,443	207,443	99,739	0	0	0	0	0	0	0
15:07:01	-606,03	2528,964	19,487	14,599	12,025	10,607	12,818	21,5	962,289	22,658	2151,677	0	207,443	207,443	99,739	0	0	0	0	0	0	0
15:07:01	-359,399	2525,37	19,634	14,453	11,996	10,57	12,774	21,5	962,289	22,658	2152,05	0	207,443	207,443	99,739	0	0	0	0	0	0	0
15:07:01	-787,207	2517,498	19,341	14,306	11,968	10,489	12,73	21,5	962,289	22,658	2152,416	0	207,443	207,443	99,739	0	0	0	0	0	0	0
15:07:02	-457,47	2512,924	19,389	14,306	11,94	10,442	12,685	21,5	962,289	22,658	2152,776	0	207,443	207,443	99,739	0	0	0	0	0	0	0
15:07:02	-325,61	2509,668	19,487	14,209	11,916	10,408	12,64	21,5	962,289	22,658	2153,133	0	207,443	207,443	99,739	0	0	0	0	0	0	0
15:07:02	-608,618	2503,581	19,292	13,965	11,892	10,346	12,595	21,5	962,289	22,658	2153,484	0	207,443	207,443	99,739	0	0	0	0	0	0	0
15:07:02	-655,688	2497,025	19,048	14,599	11,869	10,278	12,55	21,5	962,289	22,658	2153,827	0	207,443	207,443	99,739	0	0	0	0	0	0	0
15:07:02	-607,031	2490,954	18,852	13,72	11,845	10,216	12,504	21,5	962,289	22,658	2154,164	0	207,443	207,443	99,739	0	0	0	0	0	0	0
15:07:02	-228,002	2488,674	19,048	14,062	11,822	10,192	12,459	21,5	962,289	22,658	2154,499	0	207,443	207,443	99,739	0	0	0	0	0	0	0
15:07:02	-610,302	2482,571	18,852	13,867	11,798	10,129	12,413	21,5	962,289	22,658	2154,827	0	207,443	207,443	99,739	0	0	0	0	0	0	0
15:07:02	-605,419	2476,517	18,657	13,965	11,774	10,067	12,367	21,5	962,289	22,658	2155,148	0	207,443	207,443	99,739	0	0	0	0	0	0	0
15:07:02	-494,873	2471,568	18,657	13,72	11,746	10,016	12,321	21,5	962,289	22,658	2155,465	0	207,443	207,443	99,739	0	0	0	0	0	0	0
15:07:02	-351,196	2468,056	18,804	13,916	11,719	9,979	12,275	21,5	962,289	22,658	2155,777	0	207,443	207,443	99,739	0	0	0	0	0	0	0
15:07:02	-414,575	2463,911	18,901	14,209	11,69	9,937	12,229	21,5	962,289	22,658	2156,085	0	207,443	207,443	99,739	0	0	0	0	0	0	0
15:07:02	-474,438	2459,166	18,999	14,258	11,658	9,888	12,183	21,5	962,289	22,658	2156,388	0	207,443	207,443	99,739	0	0	0	0	0	0	0
15:07:02	-595,556	2453,211	18,901	14,209	11,63	9,826	12,137	21,5	962,289	22,658	2156,685	0	207,443	207,443	99,739	0	0	0	0	0	0	0
15:07:02	-384,399	2449,367	18,999	13,916	11,603	9,787	12,091	21,5	962,289	22,658	2156,978	0	207,443	207,443	99,739	0	0	0	0	0	0	0
15:07:02	-589,111	2443,475	18,901	14,209	11,575	9,726	12,044	21,5	962,289	22,658	2157,264	0	207,443	207,443	99,739	0	0	0	0	0	0	0
15:07:02	-394,238	2439,533	18,999	14,404	11,547	9,685	11,998	21,5	962,289	22,658	2157,546	0	207,443	207,443	99,739	0	0	0	0	0	0	0
15:07:02	-621,752	2433,316	18,852	14,111	11,52	9,621	11,952	21,5	962,289	22,658	2157,822	0	207,443	207,443	99,739	0	0	0	0	0	0	0
15:07:02	-549,023	2427,825	18,706	13,867	11,497	9,565	11,905	21,5	962,289	22,658	2158,092	0	207,443	207,443	99,739	0	0	0	0	0	0	0
15:07:02	-594,677	2421,879	18,511	13,867	11,474	9,503	11,858	21,5	962,289	22,658	2158,356	0	207,443	207,443	99,739	0	0	0	0	0	0	0
15:07:02	-528,54	2416,593	18,315	13,769	11,455	9,449	11,81	21,5	962,289	22,658	2158,614	0	207,443	207,443	99,739	0	0	0	0	0	0	0
15:07:02	-660,62	2409,987	18,071	13,574	11,431	9,381	11,763	21,5	962,289	22,658	2158,865	0	207,443	207,443	99,739	0	0	0	0	0	0	0
15:07:02	-398,144	2406,005	18,071	13,769	11,408	9,34	11,715	21,5	962,289	22,658	2159,112	0	207,443	207,443	99,739	0	0	0	0	0	0	0
15:07:02	-581,713	2400,188	17,925	13,623	11,384	9,28	11,668	21,5	962,289	22,658	2159,354	0	207,443	207,443	99,739	0	0	0	0	0	0	0
15:07:02	-728,491	2392,903	17,583	13,232	11,361	9,205	11,619	21,5	962,289	22,658	2159,587	0	207,443	207,443	99,739	0	0	0	0	0	0	0
15:07:02	-76,342	2392,14	17,925	13,525	11,338	9,197	11,572	21,5	962,289	22,658	2159,82	0	207,443	207,443	99,739	0	0	0	0	0	0	0
15:07:02	-546,655	2386,673	17,827	13,427	11,313	9,14	11,524	21,5	962,289	22,658	2160,047	0	207,443	207,443	99,739	0	0	0	0	0	0	0
15:07:02	-627,172	2380,402	17,583	13,33	11,29	9,076	11,476	21,5	962,289	22,658	2160,267	0	207,443	207,443	99,739	0	0	0	0	0	0	0
15:07:02	-491,186	2375,49	17,534	13,574	11,265	9,025	11,428	21,5	962,289	22,658	2160,483	0	207,443	207,443	99,739	0	0	0	0	0	0	0
15:07:02	-574,633	2369,744	17,339	13,379	11,243	8,966	11,38	21,5	962,289	22,658	2160,692	0	207,443	207,443	99,739	0	0	0	0	0	0	0
15:07:02	-429,37	2365,45	17,241	13,183	11,224	8,922	11,332	21,5	962,289	22,658	2160,897	0	207,443	207,443	99,739	0	0	0	0	0	0	0
15:07:02	-573,242	2359,717	17,046	13,183	11,203	8,863	11,283	21,5	962,289	22,658	2161,095	0	207,443	207,443	99,739	0	0	0	0	0	0	0
15:07:02	-473,535	2354,982	16,899	13,33	11,184	8,814	11,235	21,5	962,289	22,658	2161,289	0	207,443	207,443	99,739	0	0	0	0	0	0	0
15:07:02	-520,996	2349,772	16,704	13,183	11,165	8,76	11,186	21,5	962,289	22,658	2161,478	0	207,443	207,443	99,739	0	0	0	0	0	0	0
15:07:02	-411,792	2345,654	16,606	13,183	11,147	8,718	11,138	21,5	962,289	22,658	2161,662	0	207,443	207,443	99,739	0	0	0	0	0	0	0
15:07:02	-566,04	2339,994	16,362	12,89	11,128	8,659	11,089	21,5	962,289	22,658	2161,84	0	207,443	207,443	99,739	0	0	0	0	0	0	0
15:07:02	-404,858	2335,945	16,216	13,037	11,113	8,617	11,041	21,5	962,289	22,658	2162,015	0	207,443	207,443	99,739	0	0	0	0	0	0	0
15:07:02	-410,449	2331,841	16,216	12,89	11,09	8,575	10,992	21,5	962,289	22,658	2162,184	0	207,443	207,443	99,739	0	0	0	0	0	0	0
15:07:02	-371,582	2328,125	16,264	12,988	11,066	8,537	10,944	21,5	962,289	22,658	2162,351	0	207,443	207,443	99,739	0	0	0	0	0	0	0
15:07:02	-608,447	2322,04	15,971	12,988	11,047	8,474	10,896	21,5	962,289	22,658	2162,51	0	207,443	207,443	99,739	0	0	0	0	0	0	0
15:07:02	-250,415	2319,536	15,971	12,841	11,033	8,448	10,848	21,5	962,289	22,658	2162,667	0	207,443	207,443	99,739	0	0	0	0	0	0	0
15:07:02	-567,285	2313,863	15,727	12,646	11,014	8,39	10,8	21,5	962,289	22,658	2162,818	0	207,443	207,443	99,739	0	0	0	0	0	0	0
15:07:02	-329,272	2310,571	15,727	12,841	10,996	8,356	10,752	21,5	962,289	22,658	2162,966	0	207,443	207,443	99,739	0	0	0	0	0	0	0
15:07:02	-332,495	2307,246	15,727	12,841	10,977	8,322	10,704	21,5	962,289	22,658	2163,11	0	207,443	207,443	99,739	0	0	0	0	0	0	0
15:07:02	-343,945	2303,806	15,63	12,988	10,963	8,286	10,657	21,5	962,289	22,658	2163,251	0	207,443	207,443	99,739	0	0	0	0	0	0	0
15:07:02	-517,285	2298,633	15,434	12,89	10,944	8,233	10,609	21,5	962,289	22,658	2163,387	0	207,443	207,443	99,739	0	0	0	0	0	0	0
15:07:02	-331,298	2295,32	15,434	12,744	10,925	8,199	10,562	21,5	962,289	22,658	2163,518	0	207,443	207,443	99,739	0	0	0	0	0	0	0
15:07:02	-333,447	2291,986	15,434	12,744	10,906	8,164	10,515	21,5	962,289	22,658	2163,647	0	207,443	207,443	99,739	0	0	0	0	0	0	0
15:07:02	-388,793	2288,098	15,288	12,695	10,892	8,124	10,468	21,5	962,289	22,658	2163,771	0	207,443	207,443	99,739	0	0	0	0	0	0	0
15:07:02	-240,063	2285,697	15,385	12,841	10,873	8,099	10,422	21,3	961,448	22,658	2163,893	0	207,443	207,443	99,739	0	0	0	0	0	0	0
15:07:02	-464,209	2281,055	15,239	12,695	10,855	8,052	10,375	21,3	961,448	22,658	2164,01	0	207,443	207,443	99,739	0	0	0	0	0	0	0
15:07:02	-342,504	2277,63	15,141	12,744	10,84	8,016	10,329	21,3	961,448	22,658	2164,124	0	207,443	207,443	99,739	0	0	0	0	0	0	0
15:07:02	-433,569	2273,295	14,946	12,549	10,826	7,972	10,283	21,3	961,448	22,658	2164,233	0	207,443	207,443	99,739	0	0	0	0	0	0	0
15:07:02	-248,071	2270,814	14,946	12,549	10,812	7,946	10,237	21,3	961,448	22,658	2164,34	0	207,443	207,443	99,739	0	0	0	0	0	0	0
15:07:02	-519,97	2265,614	14,653	12,256	10,799	7,892	10,191	21,3	961,448	22,658	2164,441	0	207,443	207,443	99,739	0	0	0	0	0	0	0
15:07:02	-298,291	2262,631	14,604	12,256	10,784	7,862	10,145	21,3	961,448	22,658	2164,539	0	207,443	207,443	99,739	0	0	0	0	0	0	0
15:07:02	-282,91	2259,802	14,653	12,451	10,766	7,833	10,1	21,3	961,448	22,658	2164,635	0	207,443	207,443	99,739	0	0	0	0	0	0	0
15:07:02	-230,395	2257,498	14,751	12,451	10,747	7,809	10,055	21,3	961,448	22,658	2164,727	0	207,443	207,443	99,739	0	0	0	0	0	0	0
15:07:02	-484,277	2252,655	14,507	12,06	10,733	7,759	10,01	21,3	961,448	22,658	2164,815	0	207,443	207,443	99,739	0	0	0	0	0	0	0
15:07:02	-93,75	2251,718	14,751	12,5	10,715	7,749	9,966	21,3	961,448	22,658	2164,902	0	204,812	204,812	99,729	0	0	0	0	0	0	0
15:07:02	-350,585	2248,212	14,653	12,451	10,7	7,713	9,921	21,3	961,448	22,658	2164,986	0	204,812	204,812	99,729	0	0	0	0	0	0	0
15:07:02	-476,562	2243,446	14,409	12,158	10,686	7,664	9,877	21,3	961,448	22,658	2165,064	0	204,812	204,812	99,729	0	0	0	0	0	0	0
15:07:02	-232,812	2241,118	14,409	12,109	10,673	7,64	9,833	21,3	961,448	22,658	2165,14	0	204,812	204,812	99,729	0	0	0	0	0	0	0
15:07:02	-392,138	2237,197	14,262	12,158	10,658	7,599	9,789	21,3	961,448	22,658	2165,212	0	204,812	204,812	99,729	0	0	0	0	0	0	0
15:07:02	-329,931	2233,898	14,165	12,256	10,645	7,565	9,746	21,3	961,448	22,658	2165,281	0	204,812	204,812	99,729	0	0	0	0	0	0	0
15:07:02	-122,167	2232,676	14,311	12,256	10,63	7,553	9,703	21,3	961,448	22,658	2165,348	0	204,812	204,812	99,729	0	0	0	0	0	0	0
15:07:02	-520,654	2227,469	14,018	12,109	10,616	7,499	9,66	21,3	961,448	22,658	2165,41	0	204,812	204,812	99,729	0	0	0	0	0	0	0
15:07:02	-322,192	2224,247	13,921	12,06	10,603	7,466	9,617	21,3	961,448	22,658	2165,469	0	204,812	204,812	99,729	0	0	0	0	0	0	0
15:07:02	-378,857	2220,459	13,774	11,914	10,59	7,427	9,574	21,3	961,448	22,658	2165,524	0	204,812	204,812	99,729	0	0	0	0	0	0	0
15:07:02	-290,283	2217,556	13,823	12,06	10,571	7,397	9,531	21,3	961,448	22,658	2165,576	0	204,812	204,812	99,729	0	0	0	0	0	0	0
15:07:02	-180,371	2215,752	13,969	12,158	10,553	7,378	9,489	21,3	961,448	22,658	2165,626	0	204,812	204,812	99,729	0	0	0	0	0	0	0
15:07:02	-278,076	2212,972	13,969	12,256	10,537	7,35	9,447	21,3	961,448	22,658	2165,673	0	204,812	204,812	99,729	0	0	0	0	0	0	0
15:07:02	-343,164	2209,54	13,921	12,353	10,52	7,314	9,405	21,3	961,448	22,658	2165,717	0	204,812	204,812	99,729	0	0	0	0	0	0	0
15:07:02	-216,064	2207,379	13,969	12,353	10,505	7,292	9,364	21,3	961,448	22,658	2165,759	0	204,812	204,812	99,729	0	0	0	0	0	0	0
15:07:02	-319,287	2204,186	13,921	12,158	10,49	7,259	9,322	21,3	961,448	22,658	2165,798	0	204,812	204,812	99,729	0	0	0	0	0	0	0
15:07:02	-405,2	2200,134	13,676	12,109	10,48	7,217	9,281	21,3	961,448	22,658	2165,832	0	204,812	204,812	99,729	0	0	0	0	0	0	0
15:07:02	-252,514	2197,609	13,628	11,963	10,468	7,191	9,24	21,3	961,448	22,658	2165,864	0	204,812	204,812	99,729	0	0	0	0	0	0	0
15:07:02	-359,228	2194,017	13,432	11,816	10,458	7,154	9,199	21,3	961,448	22,658	2165,892	0	204,812	204,812	99,729	0	0	0	0	0	0	0
15:07:02	-268,92	2191,328	13,335	11,816	10,448	7,127	9,159	21,3	961,448	22,658	2165,918	0	204,812	204,812	99,729	0	0	0	0	0	0	0
15:07:02	-282,543	2188,502	13,286	11,718	10,434	7,097	9,118	21,3	961,448	22,658	2165,94	0	204,812	204,812	99,729	0	0	0	0	0	0	0
15:07:02	-253,784	2185,964	13,335	11,767	10,417	7,071	9,078	21,3	961,448	22,658	2165,96	0	204,812	204,812	99,729	0	0	0	0	0	0	0
15:07:02	-146,606	2184,498	13,432	11,816	10,404	7,056	9,038	21,3	961,448	22,658	2165,979	0	204,812	204,812	99,729	0	0	0	0	0	0	0
15:07:02	-370,092	2180,797	13,335	11,767	10,388	7,018	8,999	21,3	961,448	22,658	2165,993	0	204,812	204,812	99,729	0	0	0	0	0	0	0
15:07:02	-267,48	2178,123	13,286	11,816	10,376	6,99	8,959	21,3	961,448	22,658	2166,005	0	204,812	204,812	99,729	0	0	0	0	0	0	0
15:07:02	-237,988	2175,743	13,286	11,767	10,362	6,966	8,92	21,3	961,448	22,658	2166,015	0	204,812	204,812	99,729	0	0	0	0	0	0	0
15:07:02	-386,962	2171,873	13,042	11,767	10,353	6,926	8,881	21,3	961,448	22,658	2166,021	0	204,812	204,812	99,729	0	0	0	0	0	0	0
15:07:02	-161,352	2170,26	13,042	11,767	10,344	6,909	8,843	21,3	961,448	22,658	2166,025	0	204,812	204,812	99,729	0	0	0	0	0	0	0
15:07:02	-343,579	2166,824	12,846	11,621	10,335	6,874	8,804	21,3	961,448	22,658	2166,025	0	204,812	204,812	99,729	0	0	0	0	0	0	0
15:07:02	-254,248	2164,281	12,798	11,621	10,323	6,848	8,766	21,3	961,448	22,658	2164,281	0	204,812	204,812	99,729	0	0	0	0	0	0	0
15:07:02	-268,505	2161,596	12,7	11,621	10,313	6,82	8,727	21,3	961,448	22,658	2161,596	0	204,812	204,812	99,729	0	0	0	0	0	0	0
15:07:02	-228,125	2159,315	12,7	11,572	10,3	6,797	8,69	21,3	961,448	22,658	2159,315	0	204,812	204,812	99,729	0	0	0	0	0	0	0
15:07:02	-225,073	2157,064	12,651	11,425	10,29	6,773	8,652	21,3	961,448	22,658	2157,064	0	204,812	204,812	99,729	0	0	0	0	0	0	0
15:07:02	-164,672	2155,418	12,651	11,523	10,28	6,756	8,615	21,3	961,448	22,658	2155,418	0	204,812	204,812	99,729	0	0	0	0	0	0	0
15:07:02	-330,126	2152,116	12,456	11,377	10,272	6,722	8,578	21,3	961,448	22,658	2152,116	0	204,812	204,812	99,729	0	0	0	0	0	0	0
15:07:02	-311,45	2149,002	12,358	11,425	10,259	6,69	8,541	21,3	961,448	22,658	2149,002	0	204,812	204,812	99,729	0	0	0	0	0	0	0
15:07:02	-152,612	2147,476	12,358	11,425	10,251	6,675	8,504	21,3	961,448	22,658	2147,476	0	204,812	204,812	99,729	0	0	0	0	0	0	0
15:07:02	-199,243	2145,483	12,309	11,377	10,242	6,654	8,468	21,3	961,448	22,658	2145,483	0	204,812	204,812	99,729	0	0	0	0	0	0	0
15:07:02	-248,022	2143,003	12,163	11,279	10,236	6,628	8,432	21,3	961,448	22,658	2143,003	0	204,812	204,812	99,729	0	0	0	0	0	0	0
15:07:02	-232,69	2140,676	12,065	11,23	10,228	6,604	8,396	21,3	961,448	22,658	2140,676	0	204,812	204,812	99,729	0	0	0	0	0	0	0
15:07:02	-215,209	2138,524	12,016	11,181	10,218	6,582	8,36	21,3	961,448	22,658	2138,524	0	204,812	204,812	99,729	0	0	0	0	0	0	0
15:07:02	-204,394	2136,48	11,967	11,084	10,209	6,561	8,325	21,3	961,448	22,658	2136,48	0	204,812	204,812	99,729	0	0	0	0	0	0	0
15:07:03	-112,67	2135,353	12,016	11,181	10,2	6,55	8,29	21,3	961,448	22,658	2135,353	0	204,812	204,812	99,729	0	0	0	0	0	0	0
15:07:03	-205,639	2133,297	11,967	11,181	10,191	6,528	8,256	21,3	961,448	22,658	2133,297	0	204,812	204,812	99,729	0	0	0	0	0	0	0
15:07:03	-268,188	2130,615	11,772	11,181	10,186	6,501	8,221	21,3	961,448	22,658	2130,615	0	204,812	204,812	99,729	0	0	0	0	0	0	0
15:07:03	-162,426	2128,991	11,772	11,084	10,177	6,484	8,187	21,3	961,448	22,658	2128,991	0	204,812	204,812	99,729	0	0	0	0	0	0	0
15:07:03	-163,427	2127,357	11,772	11,181	10,167	6,467	8,154	21,3	961,448	22,658	2127,357	0	204,812	204,812	99,729	0	0	0	0	0	0	0
15:07:03	-164,331	2125,713	11,772	11,181	10,158	6,45	8,12	21,3	961,448	22,658	2125,713	0	204,812	204,812	99,729	0	0	0	0	0	0	0
15:07:03	-154,833	2124,165	11,772	11,23	10,149	6,434	8,087	21,3	961,448	22,658	2124,165	0	204,812	204,812	99,729	0	0	0	0	0	0	0
15:07:03	-226,098	2121,904	11,626	11,084	10,144	6,411	8,054	21,3	961,448	22,658	2121,904	0	204,812	204,812	99,729	0	0	0	0	0	0	0
15:07:03	-89,282	2121,011	11,626	11,084	10,139	6,402	8,022	21,3	961,448	22,658	2121,011	0	204,812	204,812	99,729	0	0	0	0	0	0	0
15:07:03	-166,577	2119,345	11,626	11,181	10,13	6,385	7,99	21,3	961,448	22,658	2119,345	0	204,812	204,812	99,729	0	0	0	0	0	0	0
15:07:03	-248,413	2116,861	11,528	11,084	10,121	6,359	7,958	21,3	961,448	22,658	2116,861	0	204,812	204,812	99,729	0	0	0	0	0	0	0
15:07:03	-90,332	2115,958	11,528	11,084	10,116	6,35	7,926	21,3	961,448	22,658	2115,958	0	204,812	204,812	99,729	0	0	0	0	0	0	0
15:07:03	-124,609	2114,712	11,479	10,937	10,111	6,337	7,895	21,3	961,448	22,658	2114,712	0	204,812	204,812	99,729	0	0	0	0	0	0	0
15:07:03	-198,901	2112,723	11,43	10,937	10,102	6,316	7,864	21,3	961,448	22,658	2112,723	0	204,812	204,812	99,729	0	0	0	0	0	0	0
15:07:03	-90,332	2111,819	11,43	10,937	10,097	6,307	7,834	21,3	961,448	22,658	2111,819	0	204,812	204,812	99,729	0	0	0	0	0	0	0
15:07:03	-118,188	2110,638	11,479	11,035	10,088	6,295	7,803	21,3	961,448	22,658	2110,638	0	204,812	204,812	99,729	0	0	0	0	0	0	0
15:07:03	-211,767	2108,52	11,43	11,035	10,078	6,273	7,773	21,3	961,448	22,658	2108,52	0	204,812	204,812	99,729	0	0	0	0	0	0	0
15:07:03	-37,573	2108,144	11,479	11,035	10,074	6,269	7,744	21,3	961,448	22,658	2108,144	0	204,812	204,812	99,729	0	0	0	0	0	0	0
15:07:03	-90,185	2107,242	11,479	11,084	10,069	6,26	7,715	21,3	961,448	22,658	2107,242	0	204,812	204,812	99,729	0	0	0	0	0	0	0
15:07:03	-205,371	2105,189	11,43	11,035	10,059	6,239	7,686	21,3	961,448	22,658	2105,189	0	204,812	204,812	99,729	0	0	0	0	0	0	0
15:07:03	-219,262	2102,996	11,284	10,888	10,055	6,216	7,657	21,3	961,448	22,658	2102,996	0	204,812	204,812	99,729	0	0	0	0	0	0	0
15:07:03	-135,375	2101,642	11,137	10,888	10,055	6,202	7,628	21,3	961,448	22,658	2101,642	0	204,812	204,812	99,729	0	0	0	0	0	0	0
15:07:03	-39,697	2101,245	11,186	10,888	10,05	6,198	7,6	21,3	961,448	22,658	2101,245	0	204,812	204,812	99,729	0	0	0	0	0	0	0
15:07:03	-161,059	2099,635	11,186	10,888	10,041	6,181	7,573	21,3	961,448	22,658	2099,635	0	204,812	204,812	99,729	0	0	0	0	0	0	0
15:07:03	-2,197	2099,613	11,284	10,937	10,036	6,181	7,545	21,3	961,448	22,658	2099,613	0	204,812	204,812	99,729	0	0	0	0	0	0	0
15:07:03	-118,261	2098,43	11,333	10,937	10,026	6,169	7,518	21,3	961,448	22,658	2098,43	0	204,812	204,812	99,729	0	0	0	0	0	0	0
15:07:03	-75,268	2097,677	11,43	11,084	10,017	6,161	7,492	21,3	961,448	22,658	2097,677	0	204,812	204,812	99,729	0	0	0	0	0	0	0
15:07:03	-85,913	2096,818	11,43	10,937	10,012	6,152	7,465	21,3	961,448	22,658	2096,818	0	204,812	204,812	99,729	0	0	0	0	0	0	0
15:07:03	-221,386	2094,604	11,284	11,035	10,007	6,129	7,439	21,3	961,448	22,658	2094,604	0	204,812	204,812	99,729	0	0	0	0	0	0	0
15:07:03	-216,772	2092,437	11,137	10,888	10,002	6,107	7,413	21,3	961,448	22,658	2092,437	0	204,812	204,812	99,729	0	0	0	0	0	0	0
15:07:03	-176,22	2090,674	11,04	10,888	9,998	6,089	7,387	21,3	961,448	22,658	2090,674	0	204,812	204,812	99,729	0	0	0	0	0	0	0
15:07:03	-80,419	2089,87	11,04	10,84	9,993	6,081	7,362	21,3	961,448	22,658	2089,87	0	204,812	204,812	99,729	0	0	0	0	0	0	0
15:07:03	-131,127	2088,559	10,991	10,84	9,988	6,067	7,336	21,3	961,448	22,658	2088,559	0	204,812	204,812	99,729	0	0	0	0	0	0	0
15:07:03	49,316	2089,052	11,137	10,888	9,983	6,072	7,311	21,3	961,448	22,658	2088,559	0	204,812	204,812	99,729	0	0	0	0	0	0	0
15:07:03	-166,528	2087,387	11,137	10,888	9,974	6,055	7,287	21,3	961,448	22,658	2087,387	0	204,812	204,812	99,729	0	0	0	0	0	0	0
15:07:03	-124,633	2086,14	11,186	10,937	9,964	6,042	7,262	21,3	961,448	22,658	2086,14	0	204,812	204,812	99,729	0	0	0	0	0	0	0
15:07:03	-83,959	2085,301	11,186	10,937	9,959	6,034	7,238	21,3	961,448	22,658	2085,301	0	204,812	204,812	99,729	0	0	0	0	0	0	0
15:07:03	-129,907	2084,002	11,137	10,888	9,955	6,02	7,214	21,3	961,448	22,658	2084,002	0	204,812	204,812	99,729	0	0	0	0	0	0	0
15:07:03	-84,814	2083,154	11,137	10,84	9,95	6,011	7,191	21,3	961,448	22,658	2083,154	0	204,812	204,812	99,729	0	0	0	0	0	0	0
15:07:03	-218,872	2080,965	10,991	10,742	9,945	5,989	7,167	21,3	961,448	22,658	2080,965	0	204,812	204,812	99,729	0	0	0	0	0	0	0
15:07:03	-45,019	2080,515	10,942	10,693	9,945	5,984	7,144	21,3	961,448	22,658	2080,515	0	204,812	204,812	99,729	0	0	0	0	0	0	0
15:07:03	-83,764	2079,677	10,942	10,693	9,94	5,976	7,121	21,3	961,448	22,658	2079,677	0	204,812	204,812	99,729	0	0	0	0	0	0	0
15:07:03	-173,754	2077,94	10,844	10,547	9,935	5,958	7,098	21,3	961,448	22,658	2077,94	0	204,812	204,812	99,729	0	0	0	0	0	0	0
15:07:03	-83,789	2077,102	10,844	10,595	9,931	5,949	7,076	21,3	961,448	22,658	2077,102	0	204,812	204,812	99,729	0	0	0	0	0	0	0
15:07:03	4,125	2077,143	10,942	10,693	9,926	5,949	7,054	21,3	961,448	22,658	2077,102	0	204,812	204,812	99,729	0	0	0	0	0	0	0
15:07:03	-125,878	2075,884	10,991	10,693	9,916	5,936	7,032	21,3	961,448	22,658	2075,884	0	204,812	204,812	99,729	0	0	0	0	0	0	0
15:07:03	50,17	2076,386	11,137	10,84	9,911	5,942	7,01	21,3	961,448	22,658	2075,885	0	204,812	204,812	99,729	0	0	0	0	0	0	0
15:07:03	-168,627	2074,7	11,137	10,84	9,902	5,924	6,989	21,3	961,448	22,658	2074,7	0	204,812	204,812	99,729	0	0	0	0	0	0	0
15:07:03	-174,951	2072,95	11,04	10,888	9,897	5,906	6,968	21,2	961,909	22,658	2072,95	0	204,812	204,812	99,729	0	0	0	0	0	0	0
15:07:03	-130,957	2071,64	10,991	10,888	9,892	5,893	6,947	21,2	961,909	22,658	2071,64	0	204,812	204,812	99,729	0	0	0	0	0	0	0
15:07:03	-84,838	2070,792	10,991	10,937	9,887	5,884	6,926	21,2	961,909	22,658	2070,792	0	204,812	204,812	99,729	0	0	0	0	0	0	0
15:07:03	-84,814	2069,944	10,991	10,84	9,882	5,875	6,905	21,2	961,909	22,658	2069,944	0	204,812	204,812	99,729	0	0	0	0	0	0	0
15:07:03	0	2069,944	10,991	10,84	9,882	5,875	6,885	21,2	961,909	22,658	2069,944	0	204,812	204,812	99,729	0	0	0	0	0	0	0
15:07:03	-219,677	2067,747	10,844	10,742	9,878	5,853	6,865	21,2	961,909	22,658	2067,747	0	204,812	204,812	99,729	0	0	0	0	0	0	0
15:07:03	-44,97	2067,297	10,796	10,595	9,878	5,848	6,845	21,2	961,909	22,658	2067,297	0	204,812	204,812	99,729	0	0	0	0	0	0	0
15:07:03	-173,583	2065,562	10,698	10,547	9,873	5,83	6,825	21,2	961,909	22,658	2065,562	0	204,812	204,812	99,729	0	0	0	0	0	0	0
15:07:03	3,808	2065,6	10,796	10,595	9,868	5,83	6,806	21,2	961,909	22,658	2065,562	0	204,812	204,812	99,729	0	0	0	0	0	0	0
15:07:03	-122,583	2064,374	10,844	10,595	9,858	5,818	6,786	21,2	961,909	22,658	2064,374	0	204,812	204,812	99,729	0	0	0	0	0	0	0
15:07:03	48,925	2064,863	10,991	10,693	9,854	5,823	6,767	21,2	961,909	22,658	2064,374	0	203,991	203,991	99,726	0	0	0	0	0	0	0
15:07:03	-83,764	2064,025	10,991	10,742	9,849	5,814	6,749	21,2	961,909	22,658	2064,025	0	203,991	203,991	99,726	0	0	0	0	0	0	0
15:07:03	-82,714	2063,198	10,991	10,742	9,844	5,806	6,73	21,2	961,909	22,658	2063,198	0	203,991	203,991	99,726	0	0	0	0	0	0	0
15:07:03	-85,888	2062,339	10,991	10,84	9,839	5,797	6,712	21,2	961,909	22,658	2062,339	0	203,991	203,991	99,726	0	0	0	0	0	0	0
15:07:03	-127,636	2061,063	10,942	10,742	9,834	5,784	6,694	21,2	961,909	22,658	2061,063	0	203,991	203,991	99,726	0	0	0	0	0	0	0
15:07:03	-224,511	2058,818	10,698	10,547	9,834	5,761	6,675	21,2	961,909	22,658	2058,818	0	203,991	203,991	99,726	0	0	0	0	0	0	0
15:07:03	-48,266	2058,335	10,649	10,547	9,834	5,756	6,657	21,2	961,909	22,658	2058,335	0	203,991	203,991	99,726	0	0	0	0	0	0	0
15:07:03	-82,666	2057,509	10,649	10,547	9,83	5,747	6,639	21,2	961,909	22,658	2057,509	0	203,991	203,991	99,726	0	0	0	0	0	0	0
15:07:03	-34,936	2057,159	10,796	10,547	9,82	5,743	6,622	21,2	961,909	22,658	2057,159	0	203,991	203,991	99,726	0	0	0	0	0	0	0
15:07:03	48,803	2057,647	10,942	10,693	9,815	5,748	6,605	21,2	961,909	22,658	2057,16	0	203,991	203,991	99,726	0	0	0	0	0	0	0
15:07:03	-77,758	2056,87	11,04	10,742	9,806	5,74	6,588	21,2	961,909	22,658	2056,87	0	203,991	203,991	99,726	0	0	0	0	0	0	0
15:07:03	-80,59	2056,064	11,04	10,84	9,801	5,732	6,571	21,2	961,909	22,658	2056,064	0	203,991	203,991	99,726	0	0	0	0	0	0	0
15:07:03	-130,786	2054,756	10,991	10,693	9,796	5,719	6,554	21,2	961,909	22,658	2054,756	0	203,991	203,991	99,726	0	0	0	0	0	0	0
15:07:03	-125,463	2053,501	10,942	10,693	9,791	5,706	6,538	21,2	961,909	22,658	2053,501	0	203,991	203,991	99,726	0	0	0	0	0	0	0
15:07:03	-4,394	2053,457	10,942	10,595	9,791	5,705	6,521	21,2	961,909	22,658	2053,457	0	203,991	203,991	99,726	0	0	0	0	0	0	0
15:07:03	-175,61	2051,701	10,844	10,595	9,786	5,687	6,505	21,2	961,909	22,658	2051,701	0	203,991	203,991	99,726	0	0	0	0	0	0	0
15:07:03	-124,389	2050,457	10,796	10,547	9,782	5,674	6,489	21,2	961,909	22,658	2050,457	0	203,991	203,991	99,726	0	0	0	0	0	0	0
15:07:03	-6,347	2050,394	10,796	10,547	9,781	5,674	6,473	21,2	961,909	22,658	2050,394	0	203,991	203,991	99,726	0	0	0	0	0	0	0
15:07:03	-84,814	2049,546	10,796	10,498	9,777	5,665	6,457	21,2	961,909	22,658	2049,546	0	203,991	203,991	99,726	0	0	0	0	0	0	0
15:07:03	-79,516	2048,751	10,796	10,498	9,772	5,657	6,441	21,2	961,909	22,658	2048,751	0	203,991	203,991	99,726	0	0	0	0	0	0	0
15:07:03	-83,752	2047,913	10,796	10,4	9,767	5,648	6,426	21,2	961,909	22,658	2047,913	0	203,991	203,991	99,726	0	0	0	0	0	0	0
15:07:03	-85,876	2047,054	10,796	10,547	9,763	5,639	6,41	21,2	961,909	22,658	2047,054	0	203,991	203,991	99,726	0	0	0	0	0	0	0
15:07:03	-173,413	2045,32	10,698	10,547	9,758	5,621	6,395	21,2	961,909	22,658	2045,32	0	203,991	203,991	99,726	0	0	0	0	0	0	0
15:07:03	83,154	2046,152	10,796	10,595	9,757	5,63	6,38	21,2	961,909	22,658	2045,321	0	203,991	203,991	99,726	0	0	0	0	0	0	0
15:07:03	-166,918	2044,482	10,698	10,547	9,753	5,613	6,365	21,2	961,909	22,658	2044,482	0	203,991	203,991	99,726	0	0	0	0	0	0	0
15:07:03	-91,284	2043,57	10,698	10,547	9,748	5,603	6,35	21,2	961,909	22,658	2043,57	0	203,991	203,991	99,726	0	0	0	0	0	0	0
15:07:03	-25,671	2043,313	10,844	10,693	9,739	5,601	6,335	21,2	961,909	22,658	2043,313	0	203,991	203,991	99,726	0	0	0	0	0	0	0
15:07:03	-82,69	2042,486	10,844	10,742	9,734	5,592	6,321	21,2	961,909	22,658	2042,486	0	203,991	203,991	99,726	0	0	0	0	0	0	0
15:07:03	-52,197	2041,964	10,796	10,547	9,734	5,587	6,306	21,2	961,909	22,658	2041,964	0	203,991	203,991	99,726	0	0	0	0	0	0	0
15:07:03	-173,388	2040,23	10,698	10,547	9,729	5,569	6,292	21,2	961,909	22,658	2040,23	0	203,991	203,991	99,726	0	0	0	0	0	0	0
15:07:03	15,356	2040,384	10,796	10,595	9,725	5,57	6,278	21,2	961,909	22,658	2040,23	0	203,991	203,991	99,726	0	0	0	0	0	0	0
15:07:03	-142,834	2038,955	10,649	10,595	9,724	5,556	6,263	21,2	961,909	22,658	2038,955	0	203,991	203,991	99,726	0	0	0	0	0	0	0
15:07:03	-37,902	2038,576	10,698	10,595	9,719	5,552	6,249	21,2	961,909	22,658	2038,576	0	203,991	203,991	99,726	0	0	0	0	0	0	0
15:07:03	-82,69	2037,749	10,698	10,595	9,715	5,543	6,236	21,2	961,909	22,658	2037,749	0	203,991	203,991	99,726	0	0	0	0	0	0	0
15:07:03	-73,693	2037,013	10,796	10,693	9,705	5,536	6,222	21,2	961,909	22,658	2037,013	0	203,991	203,991	99,726	0	0	0	0	0	0	0
15:07:03	-8,63	2036,926	10,796	10,742	9,705	5,535	6,208	21,2	961,909	22,658	2036,926	0	203,991	203,991	99,726	0	0	0	0	0	0	0
15:07:03	-81,604	2036,11	10,796	10,742	9,7	5,526	6,195	21,2	961,909	22,658	2036,11	0	203,991	203,991	99,726	0	0	0	0	0	0	0
15:07:03	-134,362	2034,767	10,649	10,547	9,7	5,513	6,182	21,2	961,909	22,658	2034,767	0	203,991	203,991	99,726	0	0	0	0	0	0	0
15:07:03	-170,117	2033,065	10,551	10,547	9,696	5,495	6,168	21,2	961,909	22,658	2033,065	0	203,991	203,991	99,726	0	0	0	0	0	0	0
15:07:03	-79,309	2032,272	10,551	10,498	9,691	5,487	6,155	21,2	961,909	22,658	2032,272	0	203,991	203,991	99,726	0	0	0	0	0	0	0
15:07:03	-9,667	2032,176	10,551	10,547	9,691	5,486	6,142	21,2	961,909	22,658	2032,176	0	203,991	203,991	99,726	0	0	0	0	0	0	0
15:07:03	-80,603	2031,37	10,551	10,4	9,686	5,478	6,129	21,2	961,909	22,658	2031,37	0	203,991	203,991	99,726	0	0	0	0	0	0	0
15:07:04	10,021	2031,47	10,649	10,498	9,682	5,479	6,116	21,2	961,909	22,658	2031,37	0	203,991	203,991	99,726	0	0	0	0	0	0	0
15:07:04	-79,357	2030,676	10,649	10,547	9,677	5,47	6,103	21,2	961,909	22,658	2030,676	0	203,991	203,991	99,726	0	0	0	0	0	0	0
15:07:04	-113,049	2029,546	10,698	10,595	9,668	5,459	6,091	21,2	961,909	22,658	2029,546	0	203,991	203,991	99,726	0	0	0	0	0	0	0
15:07:04	-78,466	2028,761	10,698	10,595	9,664	5,451	6,078	21,2	961,909	22,658	2028,761	0	203,991	203,991	99,726	0	0	0	0	0	0	0
15:07:04	-21,447	2028,547	10,698	10,547	9,662	5,448	6,066	21,2	961,909	22,658	2028,547	0	203,991	203,991	99,726	0	0	0	0	0	0	0
15:07:04	-44,763	2028,099	10,649	10,547	9,662	5,444	6,054	21,2	961,909	22,658	2028,099	0	203,991	203,991	99,726	0	0	0	0	0	0	0
15:07:04	-200,854	2026,09	10,503	10,4	9,659	5,423	6,041	21,2	961,909	22,658	2026,09	0	203,991	203,991	99,726	0	0	0	0	0	0	0
15:07:04	-56,518	2025,525	10,454	10,351	9,658	5,417	6,029	21,2	961,909	22,658	2025,525	0	203,991	203,991	99,726	0	0	0	0	0	0	0
15:07:04	-32,507	2025,2	10,503	10,351	9,654	5,414	6,017	21,2	961,909	22,658	2025,2	0	203,991	203,991	99,726	0	0	0	0	0	0	0
15:07:04	-55,419	2024,646	10,454	10,302	9,653	5,408	6,005	21,2	961,909	22,658	2024,646	0	203,991	203,991	99,726	0	0	0	0	0	0	0
15:07:04	-166,845	2022,977	10,356	10,302	9,649	5,391	5,993	21,2	961,909	22,658	2022,977	0	203,991	203,991	99,726	0	0	0	0	0	0	0
15:07:04	90,905	2023,887	10,551	10,4	9,644	5,4	5,981	21,2	961,909	22,658	2022,978	0	203,991	203,991	99,726	0	0	0	0	0	0	0
15:07:04	-75,927	2023,127	10,649	10,498	9,634	5,393	5,97	21,2	961,909	22,658	2022,978	0	203,991	203,991	99,726	0	0	0	0	0	0	0
15:07:04	-30,395	2022,823	10,698	10,595	9,63	5,389	5,958	21,2	961,909	22,658	2022,823	0	203,991	203,991	99,726	0	0	0	0	0	0	0
15:07:04	-56,506	2022,258	10,649	10,547	9,629	5,384	5,947	21,2	961,909	22,658	2022,258	0	203,991	203,991	99,726	0	0	0	0	0	0	0
15:07:04	-152,929	2020,729	10,551	10,498	9,626	5,368	5,936	21,2	961,909	22,658	2020,729	0	203,991	203,991	99,726	0	0	0	0	0	0	0
15:07:04	-101,171	2019,717	10,454	10,4	9,625	5,357	5,924	21,2	961,909	22,658	2019,717	0	203,991	203,991	99,726	0	0	0	0	0	0	0
15:07:04	44,677	2020,164	10,503	10,498	9,625	5,362	5,913	21,2	961,909	22,658	2019,718	0	203,991	203,991	99,726	0	0	0	0	0	0	0
15:07:04	-119,787	2018,966	10,454	10,498	9,621	5,35	5,902	21,2	961,909	22,658	2018,966	0	203,991	203,991	99,726	0	0	0	0	0	0	0
15:07:04	-30,419	2018,662	10,503	10,4	9,616	5,347	5,891	21,2	961,909	22,658	2018,662	0	203,991	203,991	99,726	0	0	0	0	0	0	0
15:07:04	32,934	2018,991	10,551	10,498	9,616	5,35	5,881	21,2	961,909	22,658	2018,662	0	203,991	203,991	99,726	0	0	0	0	0	0	0
15:07:04	-148,291	2017,508	10,551	10,4	9,607	5,335	5,87	21,2	961,909	22,658	2017,508	0	203,991	203,991	99,726	0	0	0	0	0	0	0
15:07:04	-73,01	2016,778	10,551	10,4	9,603	5,327	5,859	21,2	961,909	22,658	2016,778	0	203,991	203,991	99,726	0	0	0	0	0	0	0
15:07:04	-12,878	2016,649	10,551	10,498	9,602	5,326	5,849	21,2	961,909	22,658	2016,649	0	203,991	203,991	99,726	0	0	0	0	0	0	0
15:07:04	-89,355	2015,756	10,454	10,351	9,602	5,317	5,839	21,2	961,909	22,658	2015,756	0	203,991	203,991	99,726	0	0	0	0	0	0	0
15:07:04	-89,318	2014,863	10,356	10,205	9,602	5,307	5,828	21,2	961,909	22,658	2014,863	0	203,991	203,991	99,726	0	0	0	0	0	0	0
15:07:04	-57,507	2014,288	10,307	10,302	9,602	5,301	5,818	21,2	961,909	22,658	2014,288	0	203,991	203,991	99,726	0	0	0	0	0	0	0
15:07:04	-28,332	2014,004	10,356	10,205	9,598	5,299	5,808	21,2	961,909	22,658	2014,004	0	203,991	203,991	99,726	0	0	0	0	0	0	0
15:07:04	-117,626	2012,828	10,307	10,302	9,593	5,286	5,797	21,2	961,909	22,658	2012,828	0	203,991	203,991	99,726	0	0	0	0	0	0	0
15:07:04	92,81	2013,756	10,503	10,4	9,588	5,296	5,788	21,2	961,909	22,658	2012,829	0	203,991	203,991	99,726	0	0	0	0	0	0	0
15:07:04	-84,96	2012,907	10,503	10,4	9,584	5,287	5,778	21,2	961,909	22,658	2012,829	0	203,991	203,991	99,726	0	0	0	0	0	0	0
15:07:04	-84,79	2012,059	10,503	10,498	9,579	5,278	5,768	21,2	961,909	22,658	2012,059	0	203,991	203,991	99,726	0	0	0	0	0	0	0
15:07:04	-26,232	2011,796	10,551	10,498	9,575	5,276	5,758	21,2	961,909	22,658	2011,796	0	203,991	203,991	99,726	0	0	0	0	0	0	0
15:07:04	-44,641	2011,35	10,503	10,498	9,575	5,271	5,749	21,2	961,909	22,658	2011,35	0	203,991	203,991	99,726	0	0	0	0	0	0	0
15:07:04	-13,903	2011,211	10,503	10,4	9,574	5,27	5,739	21,2	961,909	22,658	2011,211	0	203,991	203,991	99,726	0	0	0	0	0	0	0
15:07:04	-133,947	2009,871	10,356	10,351	9,574	5,256	5,73	21,2	961,909	22,658	2009,871	0	203,991	203,991	99,726	0	0	0	0	0	0	0
15:07:04	-71,923	2009,152	10,356	10,351	9,57	5,248	5,72	21,2	961,909	22,658	2009,152	0	203,991	203,991	99,726	0	0	0	0	0	0	0
15:07:04	75,378	2009,906	10,454	10,4	9,569	5,256	5,711	21,2	961,909	22,658	2009,153	0	203,991	203,991	99,726	0	0	0	0	0	0	0
15:07:04	-69,799	2009,208	10,454	10,302	9,565	5,249	5,702	21,2	961,909	22,658	2009,153	0	203,991	203,991	99,726	0	0	0	0	0	0	0
15:07:04	-147,814	2007,73	10,307	10,009	9,564	5,234	5,693	21,2	961,909	22,658	2007,73	0	203,991	203,991	99,726	0	0	0	0	0	0	0
15:07:04	-25,195	2007,478	10,356	10,205	9,56	5,231	5,684	21,2	961,909	22,658	2007,478	0	203,991	203,991	99,726	0	0	0	0	0	0	0
15:07:04	19,445	2007,672	10,454	10,351	9,556	5,233	5,675	21,2	961,909	22,658	2007,478	0	203,991	203,991	99,726	0	0	0	0	0	0	0
15:07:04	-89,27	2006,78	10,356	10,302	9,556	5,224	5,666	21,2	961,909	22,658	2006,78	0	203,991	203,991	99,726	0	0	0	0	0	0	0
15:07:04	-133,862	2005,441	10,21	10,156	9,556	5,21	5,657	21,2	961,909	22,658	2005,441	0	203,991	203,991	99,726	0	0	0	0	0	0	0
15:07:04	-13,879	2005,302	10,21	10,156	9,556	5,209	5,649	21,2	961,909	22,658	2005,302	0	203,991	203,991	99,726	0	0	0	0	0	0	0
15:07:04	64,013	2005,942	10,356	10,205	9,552	5,215	5,64	21,2	961,909	22,658	2005,303	0	203,991	203,991	99,726	0	0	0	0	0	0	0
15:07:04	-68,725	2005,255	10,356	10,351	9,548	5,208	5,632	21,2	961,909	22,658	2005,255	0	203,991	203,991	99,726	0	0	0	0	0	0	0
15:07:04	-15,002	2005,105	10,356	10,205	9,547	5,207	5,623	21,2	961,909	22,658	2005,105	0	203,991	203,991	99,726	0	0	0	0	0	0	0
15:07:04	-83,703	2004,268	10,356	10,205	9,542	5,198	5,615	21,1	961,909	22,658	2004,268	0	203,991	203,991	99,726	0	0	0	0	0	0	0
15:07:04	21,52	2004,483	10,454	10,351	9,538	5,2	5,607	21,1	961,909	22,658	2004,268	0	203,991	203,991	99,726	0	0	0	0	0	0	0
15:07:04	-105,224	2003,431	10,356	10,205	9,537	5,19	5,599	21,1	961,909	22,658	2003,431	0	203,991	203,991	99,726	0	0	0	0	0	0	0
15:07:04	-52,575	2002,905	10,356	10,205	9,534	5,184	5,591	21,1	961,909	22,658	2002,905	0	203,991	203,991	99,726	0	0	0	0	0	0	0
15:07:04	-15,136	2002,754	10,356	10,302	9,534	5,183	5,583	21,1	961,909	22,658	2002,754	0	203,991	203,991	99,726	0	0	0	0	0	0	0
15:07:04	0	2002,754	10,356	10,205	9,534	5,183	5,575	21,1	961,909	22,658	2002,754	0	203,991	203,991	99,726	0	0	0	0	0	0	0
15:07:04	-67,529	2002,079	10,356	10,351	9,53	5,176	5,567	21,1	961,909	22,658	2002,079	0	203,991	203,991	99,726	0	0	0	0	0	0	0
15:07:04	-16,198	2001,917	10,356	10,351	9,529	5,174	5,559	21,1	961,909	22,658	2001,917	0	203,991	203,991	99,726	0	0	0	0	0	0	0
15:07:04	-133,789	2000,579	10,21	10,156	9,529	5,16	5,551	21,1	961,909	22,658	2000,579	0	203,991	203,991	99,726	0	0	0	0	0	0	0
15:07:04	74,267	2001,321	10,307	10,058	9,528	5,168	5,544	21,1	961,909	22,658	2000,579	0	203,991	203,991	99,726	0	0	0	0	0	0	0
15:07:04	-6,958	2001,252	10,356	10,302	9,525	5,167	5,536	21,1	961,909	22,658	2000,58	0	203,685	203,685	99,724	0	0	0	0	0	0	0
15:07:04	-59,704	2000,655	10,307	10,205	9,524	5,161	5,529	21,1	961,909	22,658	2000,58	0	203,685	203,685	99,724	0	0	0	0	0	0	0
15:07:04	-155,639	1999,098	10,21	10,156	9,52	5,145	5,522	21,1	961,909	22,658	1999,098	0	203,685	203,685	99,724	0	0	0	0	0	0	0
15:07:04	101,574	2000,114	10,356	10,351	9,519	5,155	5,514	21,1	961,909	22,658	1999,099	0	203,685	203,685	99,724	0	0	0	0	0	0	0
15:07:04	67,126	2000,785	10,503	10,351	9,515	5,162	5,507	21,1	961,909	22,658	1999,101	0	203,685	203,685	99,724	0	0	0	0	0	0	0
15:07:04	-81,445	1999,971	10,503	10,351	9,51	5,154	5,501	21,1	961,909	22,658	1999,102	0	203,685	203,685	99,724	0	0	0	0	0	0	0
15:07:04	-133,789	1998,633	10,356	10,205	9,51	5,14	5,493	21,1	961,909	22,658	1998,633	0	203,685	203,685	99,724	0	0	0	0	0	0	0
15:07:04	0	1998,633	10,356	10,351	9,51	5,14	5,487	21,1	961,909	22,658	1998,633	0	203,685	203,685	99,724	0	0	0	0	0	0	0
15:07:04	-44,567	1998,187	10,307	10,156	9,51	5,135	5,48	21,1	961,909	22,658	1998,187	0	203,685	203,685	99,724	0	0	0	0	0	0	0
15:07:04	-65,576	1997,532	10,307	10,302	9,506	5,129	5,473	21,1	961,909	22,658	1997,532	0	203,685	203,685	99,724	0	0	0	0	0	0	0
15:07:04	0	1997,532	10,307	10,302	9,506	5,129	5,466	21,1	961,909	22,658	1997,532	0	203,685	203,685	99,724	0	0	0	0	0	0	0
15:07:04	0	1997,532	10,307	10,156	9,506	5,129	5,459	21,1	961,909	22,658	1997,532	0	203,685	203,685	99,724	0	0	0	0	0	0	0
15:07:04	-105,175	1996,48	10,21	10,205	9,505	5,118	5,453	21,1	961,909	22,658	1996,48	0	203,685	203,685	99,724	0	0	0	0	0	0	0
15:07:04	0	1996,48	10,21	10,156	9,505	5,118	5,446	21,1	961,909	22,658	1996,48	0	203,685	203,685	99,724	0	0	0	0	0	0	0
15:07:04	-66,638	1995,813	10,21	10,009	9,502	5,111	5,44	21,1	961,909	22,658	1995,813	0	203,685	203,685	99,724	0	0	0	0	0	0	0
15:07:04	0	1995,813	10,21	10,156	9,502	5,111	5,433	21,1	961,909	22,658	1995,813	0	203,685	203,685	99,724	0	0	0	0	0	0	0
15:07:04	-60,583	1995,208	10,161	10,058	9,501	5,105	5,427	21,1	961,909	22,658	1995,208	0	203,685	203,685	99,724	0	0	0	0	0	0	0
15:07:04	-21,02	1994,997	10,21	10,205	9,497	5,103	5,42	21,1	961,909	22,658	1994,997	0	203,685	203,685	99,724	0	0	0	0	0	0	0
15:07:04	-17,053	1994,827	10,21	10,156	9,496	5,101	5,414	21,1	961,909	22,658	1994,827	0	203,685	203,685	99,724	0	0	0	0	0	0	0
15:07:04	0	1994,827	10,21	10,058	9,496	5,101	5,408	21,1	961,909	22,658	1994,827	0	203,685	203,685	99,724	0	0	0	0	0	0	0
15:07:04	0	1994,827	10,21	10,156	9,496	5,101	5,402	21,1	961,909	22,658	1994,827	0	203,685	203,685	99,724	0	0	0	0	0	0	0
15:07:04	-133,667	1993,49	10,063	9,961	9,496	5,087	5,396	21,1	961,909	22,658	1993,49	0	203,685	203,685	99,724	0	0	0	0	0	0	0
15:07:04	0	1993,49	10,063	10,058	9,496	5,087	5,39	21,1	961,909	22,658	1993,49	0	203,685	203,685	99,724	0	0	0	0	0	0	0
15:07:04	24,755	1993,738	10,161	10,205	9,492	5,09	5,384	21,1	961,909	22,658	1993,49	0	203,685	203,685	99,724	0	0	0	0	0	0	0
15:07:04	-17,224	1993,565	10,161	10,156	9,491	5,088	5,378	21,1	961,909	22,658	1993,491	0	203,685	203,685	99,724	0	0	0	0	0	0	0
15:07:04	0	1993,565	10,161	10,156	9,491	5,088	5,372	21,1	961,909	22,658	1993,491	0	203,685	203,685	99,724	0	0	0	0	0	0	0
15:07:04	-16,198	1993,403	10,161	10,205	9,491	5,086	5,367	21,1	961,909	22,658	1993,403	0	203,685	203,685	99,724	0	0	0	0	0	0	0
15:07:04	-181,799	1991,586	10,014	9,863	9,488	5,067	5,361	21,1	961,909	22,658	1991,586	0	203,685	203,685	99,724	0	0	0	0	0	0	0
15:07:04	0	1991,586	10,014	9,961	9,488	5,067	5,355	21,1	961,909	22,658	1991,586	0	203,685	203,685	99,724	0	0	0	0	0	0	0
15:07:04	250,061	1994,086	10,307	10,351	9,487	5,093	5,35	21,1	961,909	22,658	1991,588	0	203,685	203,685	99,724	0	0	0	0	0	0	0
15:07:04	-81,591	1993,27	10,307	10,351	9,482	5,085	5,345	21,1	961,909	22,658	1991,59	0	203,685	203,685	99,724	0	0	0	0	0	0	0
15:07:04	-133,654	1991,934	10,161	10,058	9,482	5,071	5,339	21,1	961,909	22,658	1991,59	0	203,685	203,685	99,724	0	0	0	0	0	0	0
15:07:04	44,543	1992,379	10,21	10,205	9,482	5,076	5,334	21,1	961,909	22,658	1991,591	0	203,685	203,685	99,724	0	0	0	0	0	0	0
15:07:04	-44,543	1991,934	10,161	10,205	9,482	5,071	5,329	21,1	961,909	22,658	1991,591	0	203,685	203,685	99,724	0	0	0	0	0	0	0
15:07:04	-133,618	1990,597	10,014	9,863	9,482	5,057	5,324	21,1	961,909	22,658	1990,597	0	203,685	203,685	99,724	0	0	0	0	0	0	0
15:07:04	-19,799	1990,399	10,063	10,058	9,479	5,055	5,318	21,1	961,909	22,658	1990,399	0	203,685	203,685	99,724	0	0	0	0	0	0	0
15:07:04	89,062	1991,29	10,161	10,156	9,479	5,064	5,313	21,1	961,909	22,658	1990,4	0	203,685	203,685	99,724	0	0	0	0	0	0	0
15:07:04	-133,618	1989,954	10,014	9,961	9,479	5,051	5,308	21,1	961,909	22,658	1989,954	0	203,685	203,685	99,724	0	0	0	0	0	0	0
15:07:04	-44,519	1989,509	9,965	9,863	9,479	5,046	5,303	21,1	961,909	22,658	1989,509	0	203,685	203,685	99,724	0	0	0	0	0	0	0
15:07:04	89,074	1990,399	10,063	10,058	9,479	5,055	5,298	21,1	961,909	22,658	1989,51	0	203,685	203,685	99,724	0	0	0	0	0	0	0
15:07:04	-17,26	1990,227	10,063	10,156	9,478	5,053	5,293	21,1	961,909	22,658	1989,51	0	203,685	203,685	99,724	0	0	0	0	0	0	0
15:07:04	0	1990,227	10,063	10,058	9,478	5,053	5,289	21,1	961,909	22,658	1989,511	0	203,685	203,685	99,724	0	0	0	0	0	0	0
15:07:05	0	1990,227	10,063	10,156	9,478	5,053	5,284	21,1	961,909	22,658	1989,512	0	203,685	203,685	99,724	0	0	0	0	0	0	0
15:07:05	0	1990,227	10,063	10,009	9,478	5,053	5,28	21,1	961,909	22,658	1989,513	0	203,685	203,685	99,724	0	0	0	0	0	0	0
15:07:05	0	1990,227	10,063	10,058	9,478	5,053	5,275	21,1	961,909	22,658	1989,513	0	203,685	203,685	99,724	0	0	0	0	0	0	0
15:07:05	0	1990,227	10,063	10,009	9,478	5,053	5,271	21,1	961,909	22,658	1989,514	0	203,685	203,685	99,724	0	0	0	0	0	0	0
15:07:05	-44,531	1989,782	10,014	9,863	9,478	5,049	5,267	21,1	961,909	22,658	1989,514	0	203,685	203,685	99,724	0	0	0	0	0	0	0
15:07:05	44,531	1990,227	10,063	10,009	9,478	5,053	5,262	21,1	961,909	22,658	1989,515	0	203,685	203,685	99,724	0	0	0	0	0	0	0
15:07:05	89,074	1991,118	10,161	10,156	9,478	5,063	5,258	21,1	961,909	22,658	1989,517	0	203,685	203,685	99,724	0	0	0	0	0	0	0
15:07:05	-89,074	1990,227	10,063	10,009	9,478	5,053	5,254	21,1	961,909	22,658	1989,517	0	203,685	203,685	99,724	0	0	0	0	0	0	0
15:07:05	-44,531	1989,782	10,014	9,863	9,478	5,049	5,25	21,1	961,909	22,658	1989,517	0	203,685	203,685	99,724	0	0	0	0	0	0	0
15:07:05	113,806	1990,92	10,21	10,205	9,474	5,061	5,247	21,1	961,909	22,658	1989,519	0	203,685	203,685	99,724	0	0	0	0	0	0	0
15:07:05	-44,531	1990,474	10,161	10,009	9,474	5,056	5,243	21,1	961,909	22,658	1989,52	0	203,685	203,685	99,724	0	0	0	0	0	0	0
15:07:05	-89,074	1989,584	10,063	10,009	9,474	5,047	5,239	21,1	961,909	22,658	1989,52	0	203,685	203,685	99,724	0	0	0	0	0	0	0
15:07:05	89,074	1990,474	10,161	10,302	9,474	5,056	5,235	21,1	961,909	22,658	1989,521	0	203,685	203,685	99,724	0	0	0	0	0	0	0
15:07:05	0	1990,474	10,161	10,156	9,474	5,056	5,232	21,1	961,909	22,658	1989,522	0	203,685	203,685	99,724	0	0	0	0	0	0	0
15:07:05	-89,074	1989,584	10,063	10,009	9,474	5,047	5,228	21,1	961,909	22,658	1989,522	0	203,685	203,685	99,724	0	0	0	0	0	0	0
15:07:05	89,074	1990,474	10,161	10,302	9,474	5,056	5,225	21,1	961,909	22,658	1989,523	0	203,685	203,685	99,724	0	0	0	0	0	0	0
15:07:05	44,531	1990,92	10,21	10,302	9,474	5,061	5,222	21,1	961,909	22,658	1989,524	0	203,685	203,685	99,724	0	0	0	0	0	0	0
15:07:05	-178,137	1989,138	10,014	9,863	9,474	5,042	5,218	21,1	961,909	22,658	1989,138	0	203,685	203,685	99,724	0	0	0	0	0	0	0
15:07:05	0	1989,138	10,014	9,814	9,474	5,042	5,215	21,1	961,909	22,658	1989,138	0	203,685	203,685	99,724	0	0	0	0	0	0	0
15:07:05	0	1989,138	10,014	9,961	9,474	5,042	5,211	21,1	961,909	22,658	1989,138	0	203,685	203,685	99,724	0	0	0	0	0	0	0
15:07:05	44,531	1989,584	10,063	10,009	9,474	5,047	5,208	21,1	961,909	22,658	1989,139	0	203,685	203,685	99,724	0	0	0	0	0	0	0
15:07:05	0	1989,584	10,063	10,009	9,474	5,047	5,205	21,1	961,909	22,658	1989,139	0	203,685	203,685	99,724	0	0	0	0	0	0	0
15:07:05	0	1989,584	10,063	10,156	9,474	5,047	5,202	21,1	961,909	22,658	1989,14	0	203,685	203,685	99,724	0	0	0	0	0	0	0
15:07:05	89,074	1990,474	10,161	10,205	9,474	5,056	5,199	21,1	961,909	22,658	1989,141	0	203,685	203,685	99,724	0	0	0	0	0	0	0
15:07:05	0	1990,474	10,161	10,156	9,474	5,056	5,196	21,1	961,909	22,658	1989,142	0	203,685	203,685	99,724	0	0	0	0	0	0	0
15:07:05	-133,605	1989,138	10,014	10,058	9,474	5,042	5,193	21,1	961,909	22,658	1989,138	0	203,685	203,685	99,724	0	0	0	0	0	0	0
15:07:05	-44,531	1988,693	9,965	9,863	9,474	5,038	5,19	21,1	961,909	22,658	1988,693	0	203,685	203,685	99,724	0	0	0	0	0	0	0
15:07:05	71,813	1989,411	10,063	10,009	9,473	5,045	5,187	21,1	961,909	22,658	1988,694	0	203,685	203,685	99,724	0	0	0	0	0	0	0
15:07:05	106,323	1990,474	10,161	10,205	9,474	5,056	5,185	21,1	961,909	22,658	1988,695	0	203,685	203,685	99,724	0	0	0	0	0	0	0
15:07:05	-113,793	1989,336	9,965	9,863	9,478	5,044	5,182	21,1	961,909	22,658	1988,696	0	203,685	203,685	99,724	0	0	0	0	0	0	0
15:07:05	61,755	1989,954	10,014	10,058	9,479	5,051	5,179	21,1	961,909	22,658	1988,697	0	203,685	203,685	99,724	0	0	0	0	0	0	0
15:07:05	116,369	1991,118	10,161	10,205	9,478	5,063	5,177	21,1	961,909	22,658	1988,7	0	203,685	203,685	99,724	0	0	0	0	0	0	0
15:07:05	-153,405	1989,584	10,063	9,961	9,474	5,047	5,175	21,1	961,909	22,658	1988,701	0	203,685	203,685	99,724	0	0	0	0	0	0	0
15:07:05	133,605	1990,92	10,21	10,205	9,474	5,061	5,172	21,1	961,909	22,658	1988,703	0	203,685	203,685	99,724	0	0	0	0	0	0	0
15:07:05	89,099	1991,811	10,307	10,351	9,474	5,07	5,17	21,1	961,909	22,658	1988,706	0	203,685	203,685	99,724	0	0	0	0	0	0	0
15:07:05	0	1991,811	10,307	10,302	9,474	5,07	5,168	21,1	961,909	22,658	1988,709	0	203,685	203,685	99,724	0	0	0	0	0	0	0
15:07:05	311,938	1994,93	10,649	10,937	9,474	5,102	5,167	21,1	961,909	22,658	1988,715	0	203,685	203,685	99,724	0	0	0	0	0	0	0
15:07:05	438,354	1999,314	11,04	12,06	9,479	5,147	5,167	21,1	961,909	22,658	1988,726	0	203,685	203,685	99,724	0	0	0	0	0	0	0
15:07:05	564,99	2004,963	11,479	13,427	9,488	5,205	5,167	21,1	961,909	22,658	1988,742	0	203,685	203,685	99,724	0	0	0	0	0	0	0
15:07:05	645,202	2011,415	11,772	14,99	9,509	5,272	5,169	21,1	961,909	22,658	1988,765	0	203,685	203,685	99,724	0	0	0	0	0	0	0
15:07:05	936,01	2020,776	12,309	16,308	9,534	5,368	5,173	21,1	961,909	22,658	1988,797	0	203,685	203,685	99,724	0	0	0	0	0	0	0
15:07:05	684,13	2027,617	12,309	17,285	9,573	5,439	5,179	21,1	961,909	22,658	1988,836	0	203,685	203,685	99,724	0	0	0	0	0	0	0
15:07:05	894,885	2036,566	12,456	18,603	9,616	5,531	5,185	21,1	961,909	22,658	1988,883	0	203,685	203,685	99,724	0	0	0	0	0	0	0
15:07:05	765,698	2044,223	12,309	18,652	9,667	5,61	5,194	21,1	961,909	22,658	1988,939	0	203,685	203,685	99,724	0	0	0	0	0	0	0
15:07:05	699,462	2051,217	12,065	19,531	9,72	5,682	5,203	21,1	961,909	22,658	1989,001	0	203,685	203,685	99,724	0	0	0	0	0	0	0
15:07:05	1112,866	2062,346	12,358	20,263	9,768	5,797	5,215	21,1	961,909	22,658	1989,074	0	203,685	203,685	99,724	0	0	0	0	0	0	0
15:07:05	919,58	2071,542	12,358	20,459	9,82	5,892	5,228	21,1	961,909	22,658	1989,157	0	203,685	203,685	99,724	0	0	0	0	0	0	0
15:07:05	1250,976	2084,052	12,798	21,631	9,868	6,021	5,244	21,1	961,909	22,658	1989,252	0	203,685	203,685	99,724	0	0	0	0	0	0	0
15:07:05	623,559	2090,287	12,553	20,605	9,916	6,085	5,26	21,1	962,289	22,658	1989,353	0	203,685	203,685	99,724	0	0	0	0	0	0	0
15:07:05	1432,836	2104,616	13,188	22,217	9,964	6,233	5,279	21,1	962,289	22,658	1989,468	0	203,685	203,685	99,724	0	0	0	0	0	0	0
15:07:05	1331,811	2117,934	13,628	22,363	10,017	6,37	5,301	21,1	962,289	22,658	1989,596	0	203,685	203,685	99,724	0	0	0	0	0	0	0
15:07:05	654,638	2124,48	13,335	22,51	10,069	6,437	5,323	21,1	962,289	22,658	1989,731	0	203,685	203,685	99,724	0	0	0	0	0	0	0
15:07:05	672,265	2131,203	12,993	22,705	10,125	6,507	5,346	21,1	962,289	22,658	1989,873	0	203,685	203,685	99,724	0	0	0	0	0	0	0
15:07:05	1253,491	2143,738	13,188	22,949	10,186	6,636	5,372	21,1	962,289	22,658	1990,027	0	203,685	203,685	99,724	0	0	0	0	0	0	0
15:07:05	1496,215	2158,7	13,823	23,437	10,237	6,79	5,399	21,1	962,289	22,658	1990,195	0	203,685	203,685	99,724	0	0	0	0	0	0	0
15:07:05	1081,03	2169,51	13,921	23,291	10,293	6,902	5,429	21,1	962,289	22,658	1990,375	0	203,685	203,685	99,724	0	0	0	0	0	0	0
15:07:05	856,835	2178,078	13,969	24,072	10,339	6,99	5,459	21,1	962,289	22,658	1990,563	0	203,685	203,685	99,724	0	0	0	0	0	0	0
15:07:05	1649,389	2194,572	14,897	24,267	10,384	7,16	5,493	21,1	962,289	22,658	1990,767	0	203,685	203,685	99,724	0	0	0	0	0	0	0
15:07:05	1174,487	2206,317	15,385	23,974	10,424	7,281	5,528	21,1	962,289	22,658	1990,982	0	203,766	203,766	99,725	0	0	0	0	0	0	0
15:07:05	1270,361	2219,021	15,971	24,658	10,465	7,412	5,565	21,1	962,289	22,658	1991,21	0	203,766	203,766	99,725	0	0	0	0	0	0	0
15:07:05	1017,968	2229,201	16,264	24,707	10,507	7,517	5,603	21,1	962,289	22,658	1991,448	0	203,766	203,766	99,725	0	0	0	0	0	0	0
15:07:05	1455,371	2243,754	16,85	25,537	10,558	7,667	5,644	21,1	962,289	22,658	1991,7	0	203,766	203,766	99,725	0	0	0	0	0	0	0
15:07:05	891,308	2252,667	16,753	25,537	10,614	7,759	5,685	21,1	962,289	22,658	1991,961	0	203,766	203,766	99,725	0	0	0	0	0	0	0
15:07:05	404,711	2256,714	16,069	24,463	10,673	7,801	5,726	21,1	962,289	22,658	1992,226	0	203,766	203,766	99,725	0	0	0	0	0	0	0
15:07:05	1386,108	2270,576	16,411	25,195	10,733	7,944	5,77	21,1	962,289	22,658	1992,505	0	203,766	203,766	99,725	0	0	0	0	0	0	0
15:07:05	589,746	2276,473	16,069	24,316	10,785	8,004	5,814	21,1	962,289	22,658	1992,789	0	203,766	203,766	99,725	0	0	0	0	0	0	0
15:07:05	963,403	2286,107	16,216	24,072	10,831	8,104	5,859	21,1	962,289	22,658	1993,082	0	203,766	203,766	99,725	0	0	0	0	0	0	0
15:07:05	1392,358	2300,031	16,899	24,463	10,873	8,247	5,905	21,1	962,289	22,658	1993,389	0	203,766	203,766	99,725	0	0	0	0	0	0	0
15:07:05	1230,59	2312,337	17,583	24,707	10,906	8,374	5,954	21,1	962,289	22,658	1993,708	0	203,766	203,766	99,725	0	0	0	0	0	0	0
15:07:05	861,157	2320,948	17,876	24,463	10,939	8,463	6,003	21,1	962,289	22,658	1994,035	0	203,766	203,766	99,725	0	0	0	0	0	0	0
15:07:05	1094,799	2331,896	18,413	25,146	10,972	8,576	6,054	21,1	962,289	22,658	1994,373	0	203,766	203,766	99,725	0	0	0	0	0	0	0
15:07:05	1040,869	2342,305	18,804	25,195	11,01	8,683	6,105	21,1	962,289	22,658	1994,721	0	203,766	203,766	99,725	0	0	0	0	0	0	0
15:07:05	461,45	2346,919	18,413	25,488	11,057	8,731	6,157	21,1	962,289	22,658	1995,073	0	203,766	203,766	99,725	0	0	0	0	0	0	0
15:07:05	648,315	2353,402	18,218	24,951	11,104	8,797	6,208	21,1	962,289	22,658	1995,432	0	203,766	203,766	99,725	0	0	0	0	0	0	0
15:07:05	1090,942	2364,312	18,413	24,805	11,155	8,91	6,261	21,1	962,289	22,658	1995,8	0	203,766	203,766	99,725	0	0	0	0	0	0	0
15:07:05	1178,759	2376,099	18,852	25,244	11,198	9,031	6,316	21,1	962,289	22,658	1996,181	0	203,766	203,766	99,725	0	0	0	0	0	0	0
15:07:05	727,539	2383,375	18,852	25,342	11,239	9,106	6,37	21,1	962,289	22,658	1996,568	0	203,766	203,766	99,725	0	0	0	0	0	0	0
15:07:05	908,178	2392,457	19,048	25,049	11,279	9,2	6,426	21,1	962,289	22,658	1996,964	0	203,766	203,766	99,725	0	0	0	0	0	0	0
15:07:05	1510,498	2407,562	20,024	26,074	11,312	9,356	6,483	21,1	962,289	22,658	1997,374	0	203,766	203,766	99,725	0	0	0	0	0	0	0
15:07:05	1238,525	2419,947	20,805	26,416	11,339	9,483	6,542	21,1	962,289	22,658	1997,797	0	203,766	203,766	99,725	0	0	0	0	0	0	0
15:07:05	629,272	2426,24	20,805	26,123	11,375	9,548	6,601	21,1	962,289	22,658	1998,226	0	203,766	203,766	99,725	0	0	0	0	0	0	0
15:07:05	991,967	2436,159	21,147	26,416	11,412	9,651	6,661	21,1	962,289	22,658	1998,663	0	203,766	203,766	99,725	0	0	0	0	0	0	0
15:07:05	597,583	2442,135	20,952	26,562	11,456	9,712	6,721	21,1	962,289	22,658	1999,107	0	203,766	203,766	99,725	0	0	0	0	0	0	0
15:07:05	575,634	2447,891	20,757	26,221	11,499	9,772	6,781	21,1	962,289	22,658	1999,556	0	203,766	203,766	99,725	0	0	0	0	0	0	0
15:07:05	716,845	2455,06	20,61	25,879	11,547	9,845	6,841	21,1	962,289	22,658	2000,011	0	203,766	203,766	99,725	0	0	0	0	0	0	0
15:07:05	1058,984	2465,65	20,952	26,367	11,588	9,955	6,902	21,1	962,289	22,658	2000,477	0	203,766	203,766	99,725	0	0	0	0	0	0	0
15:07:05	877,294	2474,423	21,098	26,465	11,63	10,045	6,963	21,1	962,289	22,658	2000,951	0	203,766	203,766	99,725	0	0	0	0	0	0	0
15:07:05	336,84	2477,791	20,757	25,586	11,667	10,08	7,024	21,1	962,289	22,658	2001,428	0	203,766	203,766	99,725	0	0	0	0	0	0	0
15:07:05	993,75	2487,729	21,098	26,221	11,704	10,182	7,086	21,1	962,289	22,658	2001,914	0	203,766	203,766	99,725	0	0	0	0	0	0	0
15:07:05	770,019	2495,429	21,294	25,879	11,737	10,262	7,149	21,1	962,289	22,658	2002,407	0	203,766	203,766	99,725	0	0	0	0	0	0	0
15:07:05	724,877	2502,678	21,44	25,537	11,77	10,336	7,211	21,1	962,289	22,658	2002,908	0	203,766	203,766	99,725	0	0	0	0	0	0	0
15:07:05	1155,273	2514,23	22,026	26,953	11,803	10,455	7,275	21,1	962,289	22,658	2003,419	0	203,766	203,766	99,725	0	0	0	0	0	0	0
15:07:05	573,217	2519,963	21,929	26,367	11,84	10,515	7,338	21,1	962,289	22,658	2003,935	0	203,766	203,766	99,725	0	0	0	0	0	0	0
15:07:05	337,817	2523,341	21,587	26,269	11,878	10,549	7,401	21,1	962,289	22,658	2004,455	0	203,766	203,766	99,725	0	0	0	0	0	0	0
15:07:05	1147,338	2534,814	22,075	26,904	11,916	10,668	7,465	21,1	962,289	22,658	2004,985	0	203,766	203,766	99,725	0	0	0	0	0	0	0
15:07:05	436,767	2539,182	21,831	26,465	11,954	10,713	7,529	21,1	962,289	22,658	2005,519	0	203,766	203,766	99,725	0	0	0	0	0	0	0
15:07:05	661,792	2545,8	21,733	26,758	11,996	10,781	7,593	21,1	962,289	22,658	2006,06	0	203,766	203,766	99,725	0	0	0	0	0	0	0
15:07:05	530,493	2551,105	21,587	26,123	12,034	10,836	7,656	21,1	962,289	22,658	2006,605	0	203,766	203,766	99,725	0	0	0	0	0	0	0
15:07:05	748,242	2558,587	21,587	26,074	12,076	10,913	7,72	21,1	962,289	22,658	2007,157	0	203,766	203,766	99,725	0	0	0	0	0	0	0
[truncated: 5,341 more rows]
