# Supplementary material for: Testing of pandemic ventilators under early and agile development
Source: Front Med Technol. 2022 Aug 16;4:899328. doi: 10.3389/fmedt.2022.899328 (PMC9424737; doi:10.3389/fmedt.2022.899328)
Supplement: Supplementary file 3 [file Data_Sheet_2.ZIP › Accuracy of Controls Systems/01_Data Storage/01_Raw Measurement Data/Hamilton T1/Hamilton T1_v1/part_3_test_11.csv]

Time	Flow	Lung tidal volume	p alveole	Airway pressure	Bellows position	Intrapleural pressure	Cardial pressure	Fraction of O2 inspir	Ambient pressure	Temperature Celsius	FRC actual	Shunt fraction	Partial pressure O2 air chamber	Partial pressure O2 effectiv	Oxygen sat pulm. capillaries	NA	NA	NA	NA	NA	NA	NA
15:08:39	-111,621	2243,561	14,507	11,279	10,682	7,665	8,925	21,2	961,909	22,658	2177,636	0	204,604	204,604	99,728	0	0	0	0	0	0	0
15:08:39	-210,693	2241,454	14,458	11,23	10,672	7,643	8,9	21,2	961,909	22,658	2177,7	0	204,604	204,604	99,728	0	0	0	0	0	0	0
15:08:39	-211,914	2239,335	14,409	11,23	10,663	7,622	8,875	21,2	961,909	22,658	2177,761	0	204,604	204,604	99,728	0	0	0	0	0	0	0
15:08:39	-183,715	2237,498	14,458	11,377	10,65	7,603	8,85	21,2	961,909	22,658	2177,821	0	204,604	204,604	99,728	0	0	0	0	0	0	0
15:08:39	-173,583	2235,762	14,458	11,279	10,64	7,585	8,825	21,2	961,909	22,658	2177,879	0	204,604	204,604	99,728	0	0	0	0	0	0	0
15:08:39	-160,717	2234,155	14,458	11,425	10,631	7,568	8,8	21,2	961,909	22,658	2177,935	0	204,604	204,604	99,728	0	0	0	0	0	0	0
15:08:39	-206,445	2232,09	14,409	11,425	10,622	7,547	8,776	21,2	961,909	22,658	2177,989	0	204,604	204,604	99,728	0	0	0	0	0	0	0
15:08:39	-250,073	2229,589	14,311	11,377	10,613	7,521	8,751	21,2	961,909	22,658	2178,041	0	204,604	204,604	99,728	0	0	0	0	0	0	0
15:08:39	-360,083	2225,989	14,018	11,181	10,608	7,484	8,726	21,2	961,909	22,658	2178,089	0	204,604	204,604	99,728	0	0	0	0	0	0	0
15:08:39	-97,094	2225,018	14,018	11,23	10,603	7,474	8,702	21,2	961,909	22,658	2178,136	0	204,604	204,604	99,728	0	0	0	0	0	0	0
15:08:39	-235,986	2222,658	13,921	11,279	10,594	7,45	8,677	21,2	961,909	22,658	2178,18	0	204,604	204,604	99,728	0	0	0	0	0	0	0
15:08:39	-169,091	2220,967	13,921	11,181	10,585	7,432	8,653	21,2	961,909	22,658	2178,223	0	204,604	204,604	99,728	0	0	0	0	0	0	0
15:08:39	-167,016	2219,297	13,921	11,23	10,575	7,415	8,628	21,2	961,909	22,658	2178,264	0	204,604	204,604	99,728	0	0	0	0	0	0	0
15:08:39	-76,489	2218,532	14,018	11,181	10,566	7,407	8,604	21,2	961,909	22,658	2178,304	0	204,604	204,604	99,728	0	0	0	0	0	0	0
15:08:39	-233,715	2216,195	14,018	11,279	10,553	7,383	8,58	21,2	961,909	22,658	2178,342	0	204,604	204,604	99,728	0	0	0	0	0	0	0
15:08:39	-110,595	2215,089	14,165	11,377	10,539	7,372	8,557	21,2	961,909	22,658	2178,379	0	204,604	204,604	99,728	0	0	0	0	0	0	0
15:08:39	-210,644	2212,982	14,116	11,23	10,529	7,35	8,533	21,2	961,909	22,658	2178,414	0	204,604	204,604	99,728	0	0	0	0	0	0	0
15:08:39	-254,272	2210,44	14,018	11,23	10,52	7,324	8,509	21,2	961,909	22,658	2178,446	0	204,604	204,604	99,728	0	0	0	0	0	0	0
15:08:39	-193,31	2208,506	13,969	11,279	10,512	7,304	8,486	21,2	961,909	22,658	2178,476	0	204,604	204,604	99,728	0	0	0	0	0	0	0
15:08:39	-235,131	2206,155	13,823	11,23	10,506	7,279	8,462	21,2	961,909	22,658	2178,504	0	204,604	204,604	99,728	0	0	0	0	0	0	0
15:08:39	-142,797	2204,727	13,774	11,23	10,501	7,265	8,439	21,2	961,909	22,658	2178,53	0	204,604	204,604	99,728	0	0	0	0	0	0	0
15:08:39	-284,082	2201,886	13,676	11,181	10,49	7,235	8,415	21,2	961,909	22,658	2178,553	0	204,604	204,604	99,728	0	0	0	0	0	0	0
15:08:39	-113,134	2200,755	13,676	11,084	10,483	7,224	8,392	21,2	961,909	22,658	2178,576	0	204,604	204,604	99,728	0	0	0	0	0	0	0
15:08:39	-161,645	2199,139	13,676	11,084	10,474	7,207	8,368	21,2	961,909	22,658	2178,596	0	204,604	204,604	99,728	0	0	0	0	0	0	0
15:08:39	-188,5	2197,254	13,676	11,084	10,463	7,188	8,345	21,2	961,909	22,658	2178,615	0	204,604	204,604	99,728	0	0	0	0	0	0	0
15:08:39	-67,993	2196,574	13,774	11,181	10,454	7,181	8,322	21,2	961,909	22,658	2178,633	0	204,604	204,604	99,728	0	0	0	0	0	0	0
15:08:39	-176,66	2194,807	13,774	11,279	10,444	7,162	8,3	21,2	961,909	22,658	2178,649	0	204,604	204,604	99,728	0	0	0	0	0	0	0
15:08:39	-248,583	2192,321	13,676	11,23	10,435	7,137	8,277	21,2	961,448	22,658	2178,662	0	204,604	204,604	99,728	0	0	0	0	0	0	0
15:08:39	-215,185	2190,169	13,53	11,181	10,431	7,115	8,254	21,2	961,448	22,658	2178,674	0	204,604	204,604	99,728	0	0	0	0	0	0	0
15:08:39	-338,696	2186,782	13,188	11,035	10,43	7,08	8,231	21,2	961,448	22,658	2178,682	0	204,604	204,604	99,728	0	0	0	0	0	0	0
15:08:39	-216,333	2184,619	13,042	11,181	10,425	7,057	8,208	21,2	961,448	22,658	2178,688	0	204,604	204,604	99,728	0	0	0	0	0	0	0
15:08:39	-184,57	2182,773	12,993	11,084	10,417	7,038	8,185	21,2	961,448	22,658	2178,692	0	204,604	204,604	99,728	0	0	0	0	0	0	0
15:08:39	-54,418	2182,229	13,042	11,035	10,412	7,033	8,163	21,2	961,448	22,658	2178,696	0	204,604	204,604	99,728	0	0	0	0	0	0	0
15:08:39	-178,662	2180,442	13,042	10,937	10,402	7,014	8,14	21,2	961,448	22,658	2178,698	0	204,604	204,604	99,728	0	0	0	0	0	0	0
15:08:39	-83,032	2179,612	13,188	11,035	10,389	7,006	8,118	21,2	961,448	22,658	2178,699	0	204,604	204,604	99,728	0	0	0	0	0	0	0
15:08:39	-177,636	2177,836	13,188	11,035	10,379	6,988	8,096	21,2	961,448	22,658	2177,836	0	204,604	204,604	99,728	0	0	0	0	0	0	0
15:08:39	-111,23	2176,724	13,286	11,084	10,368	6,976	8,074	21,2	961,448	22,658	2176,724	0	204,604	204,604	99,728	0	0	0	0	0	0	0
15:08:39	-159,301	2175,13	13,286	11,181	10,359	6,96	8,052	21,2	961,448	22,658	2175,13	0	203,894	203,894	99,725	0	0	0	0	0	0	0
15:08:39	-171,85	2173,412	13,188	11,181	10,354	6,942	8,03	21,2	961,448	22,658	2173,412	0	203,894	203,894	99,725	0	0	0	0	0	0	0
15:08:39	-217,382	2171,238	13,042	11,084	10,349	6,919	8,008	21,2	961,448	22,658	2171,238	0	203,894	203,894	99,725	0	0	0	0	0	0	0
15:08:39	-171,777	2169,52	12,944	10,937	10,345	6,902	7,987	21,2	961,448	22,658	2169,52	0	203,894	203,894	99,725	0	0	0	0	0	0	0
15:08:39	-97,9	2168,541	12,944	10,937	10,339	6,892	7,965	21,2	961,448	22,658	2168,541	0	203,894	203,894	99,725	0	0	0	0	0	0	0
15:08:39	-235,205	2166,189	12,846	10,937	10,331	6,867	7,944	21,2	961,448	22,658	2166,189	0	203,894	203,894	99,725	0	0	0	0	0	0	0
15:08:39	-80,761	2165,382	12,846	10,888	10,327	6,859	7,922	21,2	961,448	22,658	2165,382	0	203,894	203,894	99,725	0	0	0	0	0	0	0
15:08:39	-206,835	2163,313	12,798	10,888	10,317	6,838	7,901	21,2	961,448	22,658	2163,313	0	203,894	203,894	99,725	0	0	0	0	0	0	0
15:08:39	-117,089	2162,142	12,846	10,937	10,308	6,826	7,88	21,2	961,448	22,658	2162,142	0	203,894	203,894	99,725	0	0	0	0	0	0	0
15:08:39	-163,623	2160,506	12,846	10,888	10,299	6,809	7,859	21,2	961,448	22,658	2160,506	0	203,894	203,894	99,725	0	0	0	0	0	0	0
15:08:39	-127,294	2159,233	12,798	10,937	10,294	6,796	7,838	21,2	961,448	22,658	2159,233	0	203,894	203,894	99,725	0	0	0	0	0	0	0
15:08:39	-171,459	2157,519	12,7	11,035	10,29	6,778	7,817	21,2	961,448	22,658	2157,519	0	203,894	203,894	99,725	0	0	0	0	0	0	0
15:08:39	-194,067	2155,578	12,651	11,035	10,281	6,758	7,797	21,2	961,448	22,658	2155,578	0	203,894	203,894	99,725	0	0	0	0	0	0	0
15:08:39	-157,47	2154,003	12,553	11,035	10,277	6,742	7,776	21,2	961,448	22,658	2154,003	0	203,894	203,894	99,725	0	0	0	0	0	0	0
15:08:39	-122,045	2152,783	12,456	10,937	10,276	6,729	7,755	21,2	961,448	22,658	2152,783	0	203,894	203,894	99,725	0	0	0	0	0	0	0
15:08:39	-202,856	2150,754	12,309	10,937	10,272	6,708	7,735	21,2	961,448	22,658	2150,754	0	203,894	203,894	99,725	0	0	0	0	0	0	0
15:08:39	-83,911	2149,915	12,309	10,937	10,267	6,7	7,715	21,2	961,448	22,658	2149,915	0	203,894	203,894	99,725	0	0	0	0	0	0	0
15:08:39	-241,406	2147,501	12,212	10,888	10,259	6,675	7,694	21,2	961,448	22,658	2147,501	0	203,894	203,894	99,725	0	0	0	0	0	0	0
15:08:39	-62,036	2146,881	12,309	10,84	10,25	6,668	7,674	21,2	961,448	22,658	2146,881	0	203,894	203,894	99,725	0	0	0	0	0	0	0
15:08:39	-94,36	2145,937	12,358	10,84	10,242	6,659	7,654	21,2	961,448	22,658	2145,937	0	203,894	203,894	99,725	0	0	0	0	0	0	0
15:08:39	-98,022	2144,957	12,358	10,84	10,236	6,649	7,634	21,2	961,448	22,658	2144,957	0	203,894	203,894	99,725	0	0	0	0	0	0	0
15:08:39	-141,845	2143,538	12,358	10,888	10,228	6,634	7,615	21,2	961,448	22,658	2143,538	0	203,894	203,894	99,725	0	0	0	0	0	0	0
15:08:39	-144,433	2142,094	12,309	10,888	10,223	6,619	7,595	21,2	961,448	22,658	2142,094	0	203,894	203,894	99,725	0	0	0	0	0	0	0
15:08:39	-84,912	2141,245	12,309	10,888	10,218	6,61	7,576	21,2	961,448	22,658	2141,245	0	203,894	203,894	99,725	0	0	0	0	0	0	0
15:08:39	-86,01	2140,385	12,309	10,84	10,213	6,601	7,557	21,2	961,448	22,658	2140,385	0	203,894	203,894	99,725	0	0	0	0	0	0	0
15:08:39	-209,155	2138,293	12,163	10,888	10,209	6,58	7,538	21,2	961,448	22,658	2138,293	0	203,894	203,894	99,725	0	0	0	0	0	0	0
15:08:39	-176,806	2136,525	12,065	10,888	10,204	6,562	7,519	21,2	961,448	22,658	2136,525	0	203,894	203,894	99,725	0	0	0	0	0	0	0
15:08:39	-146,24	2135,063	12,065	10,84	10,196	6,547	7,499	21,2	961,448	22,658	2135,063	0	203,894	203,894	99,725	0	0	0	0	0	0	0
15:08:39	-58,178	2134,481	12,016	10,84	10,195	6,541	7,481	21,2	961,448	22,658	2134,481	0	203,894	203,894	99,725	0	0	0	0	0	0	0
15:08:39	-209,008	2132,391	11,87	10,84	10,191	6,519	7,462	21,2	961,448	22,658	2132,391	0	203,894	203,894	99,725	0	0	0	0	0	0	0
15:08:39	-177,587	2130,615	11,772	10,742	10,186	6,501	7,443	21,2	961,448	22,658	2130,615	0	203,894	203,894	99,725	0	0	0	0	0	0	0
15:08:39	-74,169	2129,873	11,772	10,742	10,182	6,493	7,424	21,2	961,448	22,658	2129,873	0	203,894	203,894	99,725	0	0	0	0	0	0	0
15:08:39	-178,784	2128,086	11,674	10,742	10,177	6,475	7,406	21,2	961,448	22,658	2128,086	0	203,894	203,894	99,725	0	0	0	0	0	0	0
15:08:39	-60,937	2127,476	11,772	10,693	10,168	6,468	7,387	21,2	961,448	22,658	2127,476	0	203,894	203,894	99,725	0	0	0	0	0	0	0
15:08:39	-89,282	2126,583	11,772	10,693	10,163	6,459	7,369	21,2	961,448	22,658	2126,583	0	203,894	203,894	99,725	0	0	0	0	0	0	0
15:08:39	-63,256	2125,951	11,87	10,84	10,154	6,453	7,351	21,2	961,448	22,658	2125,951	0	203,894	203,894	99,725	0	0	0	0	0	0	0
15:08:39	2,465	2125,975	11,967	10,742	10,149	6,453	7,334	21,2	961,448	22,658	2125,951	0	203,894	203,894	99,725	0	0	0	0	0	0	0
15:08:39	-180,883	2124,167	11,87	10,84	10,144	6,434	7,316	21,2	961,448	22,658	2124,167	0	203,894	203,894	99,725	0	0	0	0	0	0	0
15:08:39	-259,545	2121,571	11,674	10,742	10,14	6,407	7,298	21,2	961,448	22,658	2121,571	0	203,894	203,894	99,725	0	0	0	0	0	0	0
15:08:39	-10,766	2121,463	11,674	10,742	10,139	6,406	7,281	21,2	961,448	22,658	2121,463	0	203,894	203,894	99,725	0	0	0	0	0	0	0
15:08:39	-123,608	2120,227	11,626	10,742	10,135	6,394	7,263	21,2	961,448	22,658	2120,227	0	203,894	203,894	99,725	0	0	0	0	0	0	0
15:08:39	-88,208	2119,345	11,626	10,693	10,13	6,385	7,246	21,2	961,448	22,658	2119,345	0	203,894	203,894	99,725	0	0	0	0	0	0	0
15:08:39	-148,291	2117,862	11,626	10,693	10,121	6,369	7,229	21,2	961,448	22,658	2117,862	0	203,894	203,894	99,725	0	0	0	0	0	0	0
15:08:39	-90,356	2116,959	11,626	10,693	10,116	6,36	7,212	21,2	961,448	22,658	2116,959	0	203,894	203,894	99,725	0	0	0	0	0	0	0
15:08:40	-80,468	2116,154	11,626	10,693	10,112	6,352	7,195	21,2	961,448	22,658	2116,154	0	203,894	203,894	99,725	0	0	0	0	0	0	0
15:08:40	-89,306	2115,261	11,626	10,742	10,106	6,342	7,178	21,2	961,448	22,658	2115,261	0	203,894	203,894	99,725	0	0	0	0	0	0	0
15:08:40	-81,713	2114,444	11,626	10,742	10,102	6,334	7,162	21,2	961,448	22,658	2114,444	0	203,894	203,894	99,725	0	0	0	0	0	0	0
15:08:40	-81,689	2113,627	11,626	10,742	10,097	6,326	7,145	21,2	961,448	22,658	2113,627	0	203,894	203,894	99,725	0	0	0	0	0	0	0
15:08:40	-81,713	2112,81	11,626	10,742	10,093	6,317	7,129	21,2	961,448	22,658	2112,81	0	203,894	203,894	99,725	0	0	0	0	0	0	0
15:08:40	-172,07	2111,089	11,528	10,742	10,088	6,299	7,113	21,2	961,448	22,658	2111,089	0	203,894	203,894	99,725	0	0	0	0	0	0	0
15:08:40	-91,235	2110,177	11,528	10,693	10,083	6,29	7,097	21,2	961,448	22,658	2110,177	0	203,894	203,894	99,725	0	0	0	0	0	0	0
15:08:40	-82,763	2109,349	11,528	10,693	10,078	6,281	7,081	21,2	961,448	22,658	2109,349	0	203,894	203,894	99,725	0	0	0	0	0	0	0
15:08:40	-120,507	2108,144	11,479	10,693	10,074	6,269	7,065	21,2	961,448	22,658	2108,144	0	203,894	203,894	99,725	0	0	0	0	0	0	0
15:08:40	-127,758	2106,867	11,43	10,595	10,069	6,256	7,049	21,2	961,448	22,658	2106,867	0	203,894	203,894	99,725	0	0	0	0	0	0	0
15:08:40	-173,071	2105,136	11,333	10,595	10,064	6,238	7,033	21,2	961,448	22,658	2105,136	0	203,894	203,894	99,725	0	0	0	0	0	0	0
15:08:40	0	2105,136	11,333	10,547	10,064	6,238	7,017	21,2	961,448	22,658	2105,136	0	203,894	203,894	99,725	0	0	0	0	0	0	0
15:08:40	-85,034	2104,286	11,333	10,595	10,059	6,229	7,002	21,2	961,448	22,658	2104,286	0	203,894	203,894	99,725	0	0	0	0	0	0	0
15:08:40	-219,213	2102,093	11,186	10,547	10,055	6,207	6,986	21,2	961,448	22,658	2102,093	0	203,894	203,894	99,725	0	0	0	0	0	0	0
15:08:40	5,419	2102,148	11,284	10,547	10,05	6,207	6,971	21,2	961,448	22,658	2102,094	0	203,894	203,894	99,725	0	0	0	0	0	0	0
15:08:40	-38,671	2101,761	11,333	10,595	10,045	6,203	6,956	21,2	961,448	22,658	2101,761	0	203,894	203,894	99,725	0	0	0	0	0	0	0
15:08:40	-83,789	2100,923	11,333	10,693	10,04	6,195	6,941	21,2	961,448	22,658	2100,923	0	203,894	203,894	99,725	0	0	0	0	0	0	0
15:08:40	4,345	2100,966	11,43	10,693	10,036	6,195	6,926	21,2	961,448	22,658	2100,923	0	203,894	203,894	99,725	0	0	0	0	0	0	0
15:08:40	-84,863	2100,118	11,43	10,693	10,031	6,186	6,912	21,2	961,448	22,658	2100,118	0	203,894	203,894	99,725	0	0	0	0	0	0	0
15:08:40	-114,038	2098,977	11,479	10,742	10,022	6,175	6,897	21,2	961,448	22,658	2098,977	0	203,894	203,894	99,725	0	0	0	0	0	0	0
15:08:40	-50,415	2098,473	11,43	10,693	10,021	6,169	6,883	21,2	961,448	22,658	2098,473	0	203,894	203,894	99,725	0	0	0	0	0	0	0
15:08:40	-169,799	2096,775	11,333	10,595	10,017	6,152	6,869	21,2	961,448	22,658	2096,775	0	203,894	203,894	99,725	0	0	0	0	0	0	0
15:08:40	-50,561	2096,27	11,284	10,595	10,017	6,147	6,855	21,2	961,448	22,658	2096,27	0	203,894	203,894	99,725	0	0	0	0	0	0	0
15:08:40	-35,351	2095,916	11,333	10,595	10,012	6,143	6,841	21,2	961,448	22,658	2095,916	0	203,894	203,894	99,725	0	0	0	0	0	0	0
15:08:40	-215,917	2093,757	11,186	10,547	10,007	6,121	6,827	21,2	961,448	22,658	2093,757	0	203,894	203,894	99,725	0	0	0	0	0	0	0
15:08:40	-50,537	2093,252	11,137	10,498	10,007	6,115	6,813	21,2	961,448	22,658	2093,252	0	203,894	203,894	99,725	0	0	0	0	0	0	0
15:08:40	-36,425	2092,887	11,186	10,547	10,002	6,112	6,799	21,2	961,448	22,658	2092,887	0	203,894	203,894	99,725	0	0	0	0	0	0	0
15:08:40	-131,152	2091,576	11,137	10,547	9,998	6,098	6,785	21,2	961,448	22,658	2091,576	0	203,894	203,894	99,725	0	0	0	0	0	0	0
15:08:40	-90,136	2090,674	11,04	10,547	9,998	6,089	6,772	21,2	961,448	22,658	2090,674	0	203,894	203,894	99,725	0	0	0	0	0	0	0
15:08:40	5,322	2090,728	11,137	10,498	9,993	6,089	6,758	21,2	961,448	22,658	2090,674	0	203,894	203,894	99,725	0	0	0	0	0	0	0
15:08:40	-216,87	2088,559	10,991	10,547	9,988	6,067	6,745	21,2	961,448	22,658	2088,559	0	203,894	203,894	99,725	0	0	0	0	0	0	0
15:08:40	-85,888	2087,7	10,991	10,498	9,983	6,058	6,731	21,2	961,448	22,658	2087,7	0	203,894	203,894	99,725	0	0	0	0	0	0	0
15:08:40	-31,323	2087,387	11,137	10,595	9,974	6,055	6,718	21,2	961,448	22,658	2087,387	0	203,894	203,894	99,725	0	0	0	0	0	0	0
15:08:40	-41,894	2086,968	11,186	10,595	9,969	6,051	6,705	21,2	961,448	22,658	2086,968	0	203,894	203,894	99,725	0	0	0	0	0	0	0
15:08:40	-82,739	2086,14	11,186	10,693	9,964	6,042	6,692	21,2	961,448	22,658	2086,14	0	203,894	203,894	99,725	0	0	0	0	0	0	0
15:08:40	-83,959	2085,301	11,186	10,742	9,959	6,034	6,679	21,2	961,448	22,658	2085,301	0	203,894	203,894	99,725	0	0	0	0	0	0	0
15:08:40	-82,568	2084,475	11,186	10,84	9,955	6,025	6,666	21,2	961,448	22,658	2084,475	0	203,894	203,894	99,725	0	0	0	0	0	0	0
15:08:40	-87,133	2083,604	11,186	10,742	9,95	6,016	6,653	21,2	961,448	22,658	2083,604	0	203,894	203,894	99,725	0	0	0	0	0	0	0
15:08:40	-83,789	2082,766	11,186	10,742	9,945	6,007	6,641	21,2	961,448	22,658	2082,766	0	203,894	203,894	99,725	0	0	0	0	0	0	0
15:08:40	-45,043	2082,315	11,137	10,547	9,945	6,003	6,628	21,2	961,448	22,658	2082,315	0	203,894	203,894	99,725	0	0	0	0	0	0	0
15:08:40	-90,039	2081,415	11,04	10,498	9,945	5,993	6,616	21,2	961,448	22,658	2081,415	0	203,894	203,894	99,725	0	0	0	0	0	0	0
15:08:40	-173,803	2079,677	10,942	10,351	9,94	5,976	6,603	21,2	961,448	22,658	2079,677	0	203,894	203,894	99,725	0	0	0	0	0	0	0
15:08:40	-90,014	2078,777	10,844	10,205	9,94	5,966	6,591	21,2	961,448	22,658	2078,777	0	203,894	203,894	99,725	0	0	0	0	0	0	0
15:08:40	-83,74	2077,94	10,844	10,302	9,935	5,958	6,578	21,2	961,448	22,658	2077,94	0	203,894	203,894	99,725	0	0	0	0	0	0	0
15:08:40	6,225	2078,002	10,942	10,302	9,931	5,958	6,566	21,2	961,448	22,658	2077,94	0	203,894	203,894	99,725	0	0	0	0	0	0	0
15:08:40	-40,893	2077,593	10,991	10,4	9,926	5,954	6,554	21,2	961,448	22,658	2077,593	0	203,894	203,894	99,725	0	0	0	0	0	0	0
15:08:40	-86,035	2076,732	10,991	10,4	9,921	5,945	6,542	21,1	962,289	22,658	2076,732	0	203,894	203,894	99,725	0	0	0	0	0	0	0
15:08:40	-36,743	2076,365	11,137	10,547	9,911	5,941	6,53	21,1	962,289	22,658	2076,365	0	203,894	203,894	99,725	0	0	0	0	0	0	0
15:08:40	-39,843	2075,967	11,186	10,693	9,906	5,937	6,519	21,1	962,289	22,658	2075,967	0	203,894	203,894	99,725	0	0	0	0	0	0	0
15:08:40	-133,911	2074,627	11,04	10,595	9,906	5,923	6,507	21,1	962,289	22,658	2074,627	0	203,894	203,894	99,725	0	0	0	0	0	0	0
15:08:40	-46,02	2074,167	10,991	10,498	9,906	5,919	6,496	21,1	962,289	22,658	2074,167	0	203,894	203,894	99,725	0	0	0	0	0	0	0
15:08:40	-83,789	2073,329	10,991	10,595	9,902	5,91	6,484	21,1	962,289	22,658	2073,329	0	203,894	203,894	99,725	0	0	0	0	0	0	0
15:08:40	0	2073,329	10,991	10,595	9,902	5,91	6,473	21,1	962,289	22,658	2073,329	0	203,894	203,894	99,725	0	0	0	0	0	0	0
15:08:40	-129,956	2072,03	10,942	10,547	9,897	5,897	6,462	21,1	962,289	22,658	2072,03	0	203,894	203,894	99,725	0	0	0	0	0	0	0
15:08:40	-39,868	2071,631	10,991	10,547	9,892	5,893	6,45	21,1	962,289	22,658	2071,631	0	203,894	203,894	99,725	0	0	0	0	0	0	0
15:08:40	-39,868	2071,232	11,04	10,547	9,887	5,888	6,439	21,1	962,289	22,658	2071,232	0	203,894	203,894	99,725	0	0	0	0	0	0	0
15:08:40	-84,814	2070,384	11,04	10,547	9,882	5,88	6,428	21,1	962,289	22,658	2070,384	0	203,766	203,766	99,725	0	0	0	0	0	0	0
15:08:40	5,053	2070,435	11,137	10,547	9,878	5,88	6,418	21,1	962,289	22,658	2070,384	0	203,766	203,766	99,725	0	0	0	0	0	0	0
15:08:40	-83,764	2069,597	11,137	10,547	9,873	5,872	6,407	21,1	962,289	22,658	2069,597	0	203,766	203,766	99,725	0	0	0	0	0	0	0
15:08:40	-86,083	2068,736	11,137	10,547	9,868	5,863	6,396	21,1	962,289	22,658	2068,736	0	203,766	203,766	99,725	0	0	0	0	0	0	0
15:08:40	-89,892	2067,837	11,04	10,595	9,868	5,853	6,386	21,1	962,289	22,658	2067,837	0	203,766	203,766	99,725	0	0	0	0	0	0	0
15:08:40	-128,735	2066,55	10,991	10,547	9,863	5,84	6,375	21,1	962,289	22,658	2066,55	0	203,766	203,766	99,725	0	0	0	0	0	0	0
15:08:40	-44,897	2066,101	10,942	10,547	9,863	5,836	6,364	21,1	962,289	22,658	2066,101	0	203,766	203,766	99,725	0	0	0	0	0	0	0
15:08:40	-89,892	2065,202	10,844	10,4	9,863	5,826	6,354	21,1	962,289	22,658	2065,202	0	203,766	203,766	99,725	0	0	0	0	0	0	0
15:08:40	-218,53	2063,017	10,698	10,351	9,858	5,804	6,343	21,1	962,289	22,658	2063,017	0	203,766	203,766	99,725	0	0	0	0	0	0	0
15:08:40	0	2063,017	10,698	10,4	9,858	5,804	6,332	21,1	962,289	22,658	2063,017	0	203,766	203,766	99,725	0	0	0	0	0	0	0
15:08:40	4,028	2063,057	10,796	10,4	9,854	5,804	6,322	21,1	962,289	22,658	2063,017	0	203,766	203,766	99,725	0	0	0	0	0	0	0
15:08:40	-83,764	2062,22	10,796	10,4	9,849	5,796	6,312	21,1	962,289	22,658	2062,22	0	203,766	203,766	99,725	0	0	0	0	0	0	0
15:08:40	52,026	2062,74	10,942	10,547	9,844	5,801	6,302	21,1	962,289	22,658	2062,22	0	203,766	203,766	99,725	0	0	0	0	0	0	0
15:08:40	3,955	2062,779	11,04	10,547	9,839	5,801	6,292	21,1	962,289	22,658	2062,221	0	203,766	203,766	99,725	0	0	0	0	0	0	0
15:08:40	-130,981	2061,47	10,991	10,547	9,834	5,788	6,282	21,1	962,289	22,658	2061,47	0	203,766	203,766	99,725	0	0	0	0	0	0	0
15:08:40	-120,507	2060,264	11,04	10,595	9,825	5,775	6,272	21,1	962,289	22,658	2060,264	0	203,766	203,766	99,725	0	0	0	0	0	0	0
15:08:40	2,856	2060,293	11,137	10,595	9,82	5,776	6,262	21,1	962,289	22,658	2060,264	0	203,766	203,766	99,725	0	0	0	0	0	0	0
15:08:40	-171,459	2058,578	11,04	10,693	9,815	5,758	6,252	21,1	962,289	22,658	2058,578	0	203,766	203,766	99,725	0	0	0	0	0	0	0
15:08:40	-44,897	2058,129	10,991	10,693	9,815	5,753	6,243	21,1	962,289	22,658	2058,129	0	203,766	203,766	99,725	0	0	0	0	0	0	0
15:08:40	-138,916	2056,74	10,844	10,547	9,815	5,739	6,233	21,1	962,289	22,658	2056,74	0	203,766	203,766	99,725	0	0	0	0	0	0	0
15:08:40	-126,513	2055,475	10,796	10,498	9,81	5,726	6,223	21,1	962,289	22,658	2055,475	0	203,766	203,766	99,725	0	0	0	0	0	0	0
15:08:40	0	2055,475	10,796	10,498	9,81	5,726	6,213	21,1	962,289	22,658	2055,475	0	203,766	203,766	99,725	0	0	0	0	0	0	0
15:08:40	-134,643	2054,129	10,649	10,302	9,81	5,712	6,203	21,1	962,289	22,658	2054,129	0	203,766	203,766	99,725	0	0	0	0	0	0	0
15:08:40	-170,288	2052,426	10,551	10,302	9,806	5,695	6,193	21,1	962,289	22,658	2052,426	0	203,766	203,766	99,725	0	0	0	0	0	0	0
15:08:40	129,321	2053,719	10,698	10,302	9,806	5,708	6,184	21,1	962,289	22,658	2052,427	0	203,766	203,766	99,725	0	0	0	0	0	0	0
15:08:40	3,71	2053,756	10,796	10,351	9,801	5,708	6,175	21,1	962,289	22,658	2052,429	0	203,766	203,766	99,725	0	0	0	0	0	0	0
15:08:40	-35,546	2053,401	10,844	10,4	9,796	5,705	6,165	21,1	962,289	22,658	2052,429	0	203,766	203,766	99,725	0	0	0	0	0	0	0
15:08:40	4,736	2053,448	10,942	10,498	9,791	5,705	6,156	21,1	962,289	22,658	2052,43	0	203,766	203,766	99,725	0	0	0	0	0	0	0
15:08:40	-175,585	2051,692	10,844	10,547	9,786	5,687	6,147	21,1	962,289	22,658	2051,692	0	203,766	203,766	99,725	0	0	0	0	0	0	0
15:08:40	0	2051,692	10,844	10,498	9,786	5,687	6,138	21,1	962,289	22,658	2051,692	0	203,766	203,766	99,725	0	0	0	0	0	0	0
15:08:40	-214,111	2049,551	10,698	10,351	9,782	5,665	6,129	21,1	962,289	22,658	2049,551	0	203,766	203,766	99,725	0	0	0	0	0	0	0
15:08:40	83,349	2050,385	10,796	10,4	9,781	5,674	6,12	21,1	962,289	22,658	2049,552	0	203,766	203,766	99,725	0	0	0	0	0	0	0
15:08:40	-89,721	2049,487	10,698	10,4	9,781	5,664	6,111	21,1	962,289	22,658	2049,487	0	203,766	203,766	99,725	0	0	0	0	0	0	0
15:08:40	-123,266	2048,255	10,649	10,4	9,777	5,652	6,102	21,1	962,289	22,658	2048,255	0	203,766	203,766	99,725	0	0	0	0	0	0	0
15:08:40	-41,003	2047,845	10,698	10,351	9,772	5,647	6,093	21,1	962,289	22,658	2047,845	0	203,766	203,766	99,725	0	0	0	0	0	0	0
15:08:40	-83,752	2047,007	10,698	10,302	9,767	5,639	6,084	21,1	962,289	22,658	2047,007	0	203,766	203,766	99,725	0	0	0	0	0	0	0
15:08:40	48,657	2047,494	10,844	10,498	9,763	5,644	6,075	21,1	962,289	22,658	2047,008	0	203,766	203,766	99,725	0	0	0	0	0	0	0
15:08:40	5,895	2047,553	10,942	10,547	9,758	5,644	6,067	21,1	962,289	22,658	2047,008	0	203,766	203,766	99,725	0	0	0	0	0	0	0
15:08:40	-38,916	2047,164	10,991	10,595	9,753	5,64	6,059	21,1	962,289	22,658	2047,008	0	203,766	203,766	99,725	0	0	0	0	0	0	0
15:08:40	-44,848	2046,715	10,942	10,547	9,753	5,636	6,05	21,1	962,289	22,658	2046,715	0	203,766	203,766	99,725	0	0	0	0	0	0	0
15:08:40	-134,484	2045,37	10,796	10,498	9,753	5,622	6,042	21,1	962,289	22,658	2045,37	0	203,766	203,766	99,725	0	0	0	0	0	0	0
15:08:40	-134,484	2044,025	10,649	10,498	9,753	5,608	6,033	21,1	962,289	22,658	2044,025	0	203,766	203,766	99,725	0	0	0	0	0	0	0
15:08:40	0	2044,025	10,649	10,351	9,753	5,608	6,025	21,1	962,289	22,658	2044,025	0	203,766	203,766	99,725	0	0	0	0	0	0	0
15:08:40	-141,992	2042,605	10,503	10,205	9,753	5,593	6,017	21,1	962,289	22,658	2042,605	0	203,766	203,766	99,725	0	0	0	0	0	0	0
15:08:41	-32,592	2042,279	10,551	10,205	9,748	5,59	6,008	21,1	962,289	22,658	2042,279	0	203,766	203,766	99,725	0	0	0	0	0	0	0
15:08:41	0	2042,279	10,551	10,302	9,748	5,59	6	21,1	962,289	22,658	2042,279	0	203,766	203,766	99,725	0	0	0	0	0	0	0
15:08:41	-82,678	2041,453	10,551	10,302	9,743	5,581	5,992	21,1	962,289	22,658	2041,453	0	203,766	203,766	99,725	0	0	0	0	0	0	0
15:08:41	5,871	2041,511	10,649	10,302	9,739	5,582	5,984	21,1	962,289	22,658	2041,453	0	203,766	203,766	99,725	0	0	0	0	0	0	0
15:08:41	-37,89	2041,132	10,698	10,351	9,734	5,578	5,976	21,1	962,289	22,658	2041,132	0	203,766	203,766	99,725	0	0	0	0	0	0	0
15:08:41	-30,944	2040,823	10,844	10,498	9,725	5,575	5,968	21,1	962,289	22,658	2040,823	0	203,766	203,766	99,725	0	0	0	0	0	0	0
15:08:41	43,249	2041,256	10,991	10,547	9,719	5,579	5,96	21,1	962,289	22,658	2040,823	0	203,766	203,766	99,725	0	0	0	0	0	0	0
15:08:41	-82,702	2040,429	10,991	10,595	9,715	5,571	5,953	21,1	962,289	22,658	2040,429	0	203,766	203,766	99,725	0	0	0	0	0	0	0
15:08:41	0	2040,429	10,991	10,547	9,715	5,571	5,945	21,1	962,289	22,658	2040,428	0	203,766	203,766	99,725	0	0	0	0	0	0	0
15:08:41	-143,029	2038,998	10,844	10,547	9,714	5,556	5,938	21,1	962,289	22,658	2038,998	0	203,766	203,766	99,725	0	0	0	0	0	0	0
15:08:41	-44,799	2038,55	10,796	10,547	9,714	5,552	5,93	21,1	962,289	22,658	2038,55	0	203,766	203,766	99,725	0	0	0	0	0	0	0
15:08:41	-89,599	2037,654	10,698	10,4	9,714	5,542	5,922	21,1	962,289	22,658	2037,654	0	203,766	203,766	99,725	0	0	0	0	0	0	0
15:08:41	-117,761	2036,477	10,649	10,205	9,71	5,53	5,915	21,1	962,289	22,658	2036,477	0	203,766	203,766	99,725	0	0	0	0	0	0	0
15:08:41	-8,654	2036,39	10,649	10,351	9,71	5,529	5,907	21,1	962,289	22,658	2036,39	0	203,766	203,766	99,725	0	0	0	0	0	0	0
15:08:41	-72,998	2035,66	10,649	10,351	9,705	5,522	5,9	21,1	962,289	22,658	2035,66	0	203,766	203,766	99,725	0	0	0	0	0	0	0
15:08:41	-8,63	2035,574	10,649	10,351	9,705	5,521	5,892	21,1	962,289	22,658	2035,574	0	203,766	203,766	99,725	0	0	0	0	0	0	0
15:08:41	-81,628	2034,757	10,649	10,351	9,7	5,512	5,885	21,1	962,289	22,658	2034,757	0	203,766	203,766	99,725	0	0	0	0	0	0	0
15:08:41	-80,566	2033,952	10,649	10,302	9,696	5,504	5,877	21,1	962,289	22,658	2033,952	0	203,766	203,766	99,725	0	0	0	0	0	0	0
15:08:41	44,775	2034,4	10,698	10,351	9,696	5,509	5,87	21,1	962,289	22,658	2033,952	0	203,766	203,766	99,725	0	0	0	0	0	0	0
15:08:41	-124,108	2033,158	10,649	10,351	9,691	5,496	5,863	21,1	962,289	22,658	2033,158	0	203,766	203,766	99,725	0	0	0	0	0	0	0
15:08:41	-9,667	2033,062	10,649	10,302	9,691	5,495	5,856	21,1	962,289	22,658	2033,062	0	203,766	203,766	99,725	0	0	0	0	0	0	0
15:08:41	-205,163	2031,01	10,503	10,302	9,687	5,474	5,848	21,1	962,289	22,658	2031,01	0	203,766	203,766	99,725	0	0	0	0	0	0	0
15:08:41	26,147	2031,272	10,454	10,205	9,691	5,477	5,841	21,1	962,289	22,658	2031,01	0	203,766	203,766	99,725	0	0	0	0	0	0	0
15:08:41	-105,651	2030,215	10,503	10,302	9,682	5,466	5,833	21,1	962,289	22,658	2030,215	0	203,766	203,766	99,725	0	0	0	0	0	0	0
15:08:41	-34,594	2029,869	10,551	10,351	9,678	5,462	5,826	21,1	962,289	22,658	2029,869	0	203,766	203,766	99,725	0	0	0	0	0	0	0
15:08:41	45,031	2030,32	10,698	10,351	9,673	5,467	5,819	21,1	962,289	22,658	2029,87	0	203,766	203,766	99,725	0	0	0	0	0	0	0
15:08:41	-78,259	2029,537	10,698	10,351	9,668	5,459	5,812	21,1	962,289	22,658	2029,537	0	203,766	203,766	99,725	0	0	0	0	0	0	0
15:08:41	11,022	2029,647	10,796	10,498	9,664	5,46	5,805	21,1	962,289	22,658	2029,537	0	203,766	203,766	99,725	0	0	0	0	0	0	0
15:08:41	-21,484	2029,432	10,796	10,498	9,662	5,458	5,798	21,1	962,289	22,658	2029,432	0	203,766	203,766	99,725	0	0	0	0	0	0	0
15:08:41	-66,674	2028,766	10,796	10,547	9,659	5,451	5,791	21,1	962,289	22,658	2028,766	0	203,766	203,766	99,725	0	0	0	0	0	0	0
15:08:41	-101,281	2027,753	10,698	10,547	9,658	5,44	5,785	21,1	962,289	22,658	2027,753	0	203,766	203,766	99,725	0	0	0	0	0	0	0
15:08:41	-44,738	2027,305	10,649	10,4	9,658	5,436	5,778	21,1	962,289	22,658	2027,305	0	203,766	203,766	99,725	0	0	0	0	0	0	0
15:08:41	-89,44	2026,411	10,551	10,302	9,658	5,426	5,771	21,1	962,289	22,658	2026,411	0	203,766	203,766	99,725	0	0	0	0	0	0	0
15:08:41	-44,738	2025,964	10,503	10,302	9,658	5,422	5,764	21,1	962,289	22,658	2025,964	0	203,766	203,766	99,725	0	0	0	0	0	0	0
15:08:41	-32,507	2025,638	10,551	10,547	9,654	5,418	5,757	21,1	962,289	22,658	2025,638	0	203,766	203,766	99,725	0	0	0	0	0	0	0
15:08:41	212,951	2027,768	10,796	11,084	9,653	5,44	5,751	21,1	962,289	22,658	2025,641	0	203,766	203,766	99,725	0	0	0	0	0	0	0
15:08:41	223,73	2030,005	11,04	12,5	9,653	5,463	5,745	21,1	962,289	22,658	2025,645	0	203,766	203,766	99,725	0	0	0	0	0	0	0
15:08:41	413,671	2034,142	11,479	14,306	9,654	5,506	5,741	21,1	962,289	22,658	2025,653	0	203,766	203,766	99,725	0	0	0	0	0	0	0
15:08:41	459,875	2038,741	11,967	16,894	9,654	5,554	5,737	21,1	962,289	22,658	2025,667	0	203,766	203,766	99,725	0	0	0	0	0	0	0
15:08:41	468,371	2043,424	12,212	19,58	9,668	5,602	5,734	21,1	962,289	22,658	2025,684	0	203,766	203,766	99,725	0	0	0	0	0	0	0
15:08:41	631,994	2049,744	12,456	21,826	9,691	5,667	5,733	21,1	962,289	22,658	2025,708	0	203,766	203,766	99,725	0	0	0	0	0	0	0
15:08:41	154,467	2051,289	12,163	23,34	9,715	5,683	5,732	21,1	962,289	22,658	2025,734	0	203,766	203,766	99,725	0	0	0	0	0	0	0
15:08:41	444,775	2055,737	12,016	24,951	9,748	5,729	5,732	21,1	962,289	22,658	2025,764	0	203,766	203,766	99,725	0	0	0	0	0	0	0
15:08:41	458,74	2060,324	11,87	25,928	9,782	5,776	5,733	21,1	962,289	22,658	2025,798	0	203,766	203,766	99,725	0	0	0	0	0	0	0
15:08:41	589,184	2066,216	11,87	26,611	9,815	5,837	5,735	21,1	962,289	22,658	2025,839	0	203,766	203,766	99,725	0	0	0	0	0	0	0
15:08:41	499,267	2071,209	11,772	26,953	9,849	5,888	5,738	21,1	962,289	22,658	2025,884	0	203,766	203,766	99,725	0	0	0	0	0	0	0
15:08:41	648,657	2077,695	12,016	26,611	9,873	5,955	5,742	21,1	962,289	22,658	2025,936	0	203,766	203,766	99,725	0	0	0	0	0	0	0
15:08:41	693,798	2084,633	12,309	27,1	9,897	6,027	5,748	21,1	962,289	22,658	2025,995	0	203,766	203,766	99,725	0	0	0	0	0	0	0
15:08:41	739,477	2092,028	12,651	27,295	9,921	6,103	5,755	21,1	962,289	22,658	2026,061	0	203,766	203,766	99,725	0	0	0	0	0	0	0
15:08:41	604,516	2098,073	12,846	27,49	9,945	6,165	5,763	21,1	962,289	22,658	2026,133	0	203,766	203,766	99,725	0	0	0	0	0	0	0
15:08:41	462,841	2102,702	12,798	27,685	9,974	6,213	5,772	21,1	962,289	22,658	2026,21	0	203,766	203,766	99,725	0	0	0	0	0	0	0
15:08:41	551,025	2108,212	12,846	27,588	10,002	6,27	5,781	21,1	962,289	22,658	2026,292	0	203,766	203,766	99,725	0	0	0	0	0	0	0
15:08:41	673,73	2114,949	12,944	28,027	10,036	6,339	5,792	21,1	962,289	22,658	2026,38	0	203,766	203,766	99,725	0	0	0	0	0	0	0
15:08:41	508,032	2120,03	12,944	28,32	10,064	6,392	5,804	21,1	962,289	22,658	2026,474	0	203,766	203,766	99,725	0	0	0	0	0	0	0
15:08:41	488,354	2124,913	12,846	28,223	10,097	6,442	5,817	21,1	962,289	22,658	2026,572	0	203,766	203,766	99,725	0	0	0	0	0	0	0
15:08:41	572,534	2130,639	12,846	28,027	10,13	6,501	5,83	21,1	962,289	22,658	2026,676	0	203,766	203,766	99,725	0	0	0	0	0	0	0
15:08:41	773,681	2138,375	13,139	28,223	10,158	6,581	5,845	21,1	962,289	22,658	2026,788	0	203,919	203,919	99,725	0	0	0	0	0	0	0
15:08:41	585,058	2144,226	13,335	27,978	10,181	6,641	5,86	21,1	962,289	22,658	2026,905	0	203,919	203,919	99,725	0	0	0	0	0	0	0
15:08:41	724,902	2151,475	13,676	28,125	10,204	6,716	5,877	21,1	962,289	22,658	2027,03	0	203,919	203,919	99,725	0	0	0	0	0	0	0
15:08:41	617,578	2157,651	13,969	27,832	10,224	6,779	5,895	21,1	962,289	22,658	2027,161	0	203,919	203,919	99,725	0	0	0	0	0	0	0
15:08:41	601,831	2163,669	14,116	27,93	10,25	6,841	5,913	21,1	962,289	22,658	2027,297	0	203,919	203,919	99,725	0	0	0	0	0	0	0
15:08:41	622,656	2169,896	14,262	28,125	10,277	6,906	5,933	21,1	962,289	22,658	2027,44	0	203,919	203,919	99,725	0	0	0	0	0	0	0
15:08:41	542,089	2175,317	14,262	28,174	10,308	6,962	5,953	21,1	962,289	22,658	2027,588	0	203,919	203,919	99,725	0	0	0	0	0	0	0
15:08:41	441,186	2179,728	14,165	28,125	10,338	7,007	5,974	21,1	962,289	22,658	2027,74	0	203,919	203,919	99,725	0	0	0	0	0	0	0
15:08:41	754,321	2187,272	14,458	28,223	10,366	7,085	5,995	21,1	962,289	22,658	2027,899	0	203,919	203,919	99,725	0	0	0	0	0	0	0
15:08:41	462,817	2191,9	14,507	28,369	10,389	7,132	6,018	21,1	962,289	22,658	2028,063	0	203,919	203,919	99,725	0	0	0	0	0	0	0
15:08:41	510,839	2197,008	14,604	27,832	10,413	7,185	6,041	21,1	962,289	22,658	2028,232	0	203,919	203,919	99,725	0	0	0	0	0	0	0
15:08:41	653,686	2203,545	14,897	28,027	10,434	7,253	6,064	21,1	962,289	22,658	2028,407	0	203,919	203,919	99,725	0	0	0	0	0	0	0
15:08:41	774,658	2211,292	15,385	28,369	10,452	7,332	6,089	21,1	962,289	22,658	2028,59	0	203,919	203,919	99,725	0	0	0	0	0	0	0
15:08:41	704,589	2218,338	15,727	28,711	10,474	7,405	6,115	21,1	962,289	22,658	2028,78	0	203,919	203,919	99,725	0	0	0	0	0	0	0
15:08:41	557,568	2223,913	15,874	28,662	10,498	7,463	6,141	21,1	962,289	22,658	2028,975	0	203,919	203,919	99,725	0	0	0	0	0	0	0
15:08:41	381,03	2227,724	15,776	28,857	10,525	7,502	6,168	21,1	962,289	22,658	2029,174	0	203,919	203,919	99,725	0	0	0	0	0	0	0
15:08:41	478,613	2232,51	15,727	28,467	10,554	7,551	6,195	21,1	962,289	22,658	2029,377	0	203,919	203,919	99,725	0	0	0	0	0	0	0
15:08:41	463,11	2237,141	15,63	28,125	10,586	7,599	6,223	21,1	962,289	22,658	2029,585	0	203,919	203,919	99,725	0	0	0	0	0	0	0
15:08:41	635,815	2243,499	15,727	28,369	10,616	7,664	6,251	21,1	962,289	22,658	2029,799	0	203,919	203,919	99,725	0	0	0	0	0	0	0
15:08:41	403,393	2247,533	15,63	28,223	10,644	7,706	6,28	21,1	962,289	22,658	2030,016	0	203,919	203,919	99,725	0	0	0	0	0	0	0
15:08:41	543,823	2252,971	15,776	27,832	10,667	7,762	6,309	21,1	962,289	22,658	2030,239	0	203,919	203,919	99,725	0	0	0	0	0	0	0
15:08:41	607,519	2259,046	16,069	27,978	10,686	7,825	6,338	21,1	962,289	22,658	2030,468	0	203,919	203,919	99,725	0	0	0	0	0	0	0
15:08:41	603,418	2265,08	16,362	28,223	10,705	7,887	6,369	21,1	962,289	22,658	2030,703	0	203,919	203,919	99,725	0	0	0	0	0	0	0
15:08:41	652,856	2271,609	16,606	28,564	10,728	7,954	6,4	21,1	962,289	22,658	2030,944	0	203,919	203,919	99,725	0	0	0	0	0	0	0
15:08:41	410,449	2275,713	16,606	28,174	10,752	7,997	6,431	21,1	962,289	22,658	2031,188	0	203,919	203,919	99,725	0	0	0	0	0	0	0
15:08:41	416,992	2279,883	16,606	28,32	10,775	8,04	6,463	21,1	962,289	22,658	2031,437	0	203,919	203,919	99,725	0	0	0	0	0	0	0
15:08:41	590,454	2285,788	16,704	28,467	10,803	8,1	6,495	21,1	962,289	22,658	2031,691	0	203,919	203,919	99,725	0	0	0	0	0	0	0
15:08:41	546,972	2291,258	16,85	28,516	10,826	8,157	6,527	21,1	962,289	22,658	2031,951	0	203,919	203,919	99,725	0	0	0	0	0	0	0
15:08:41	462,255	2295,88	16,899	28,467	10,85	8,204	6,56	21,1	962,289	22,658	2032,215	0	203,919	203,919	99,725	0	0	0	0	0	0	0
15:08:41	415,039	2300,031	16,899	28,516	10,873	8,247	6,593	21,1	962,289	22,658	2032,483	0	203,919	203,919	99,725	0	0	0	0	0	0	0
15:08:41	609,326	2306,124	17,192	28,32	10,892	8,31	6,627	21,1	962,289	22,658	2032,756	0	203,919	203,919	99,725	0	0	0	0	0	0	0
15:08:41	556,176	2311,686	17,339	28,223	10,916	8,367	6,661	21,1	962,289	22,658	2033,035	0	203,919	203,919	99,725	0	0	0	0	0	0	0
15:08:41	658,496	2318,271	17,68	28,516	10,934	8,435	6,696	21,1	962,289	22,658	2033,32	0	203,919	203,919	99,725	0	0	0	0	0	0	0
15:08:41	417,504	2322,446	17,68	28,369	10,958	8,478	6,731	21,1	962,289	22,658	2033,61	0	203,919	203,919	99,725	0	0	0	0	0	0	0
15:08:41	415,332	2326,599	17,68	28,516	10,981	8,521	6,766	21,1	962,289	22,658	2033,903	0	203,919	203,919	99,725	0	0	0	0	0	0	0
15:08:41	416,406	2330,763	17,68	28,467	11,005	8,564	6,801	21,1	962,289	22,658	2034,199	0	203,919	203,919	99,725	0	0	0	0	0	0	0
15:08:41	462,841	2335,391	17,729	28,32	11,028	8,612	6,837	21,1	962,289	22,658	2034,501	0	203,919	203,919	99,725	0	0	0	0	0	0	0
15:08:41	521,167	2340,603	17,925	28,369	11,047	8,666	6,873	21,1	962,289	22,658	2034,807	0	203,919	203,919	99,725	0	0	0	0	0	0	0
15:08:41	645,703	2347,06	18,169	28,564	11,071	8,732	6,909	21,1	962,289	22,658	2035,119	0	203,919	203,919	99,725	0	0	0	0	0	0	0
15:08:41	522,656	2352,287	18,364	28,857	11,09	8,786	6,946	21,1	962,289	22,658	2035,436	0	203,919	203,919	99,725	0	0	0	0	0	0	0
15:08:41	387,524	2356,162	18,413	28,711	11,109	8,826	6,983	21,1	962,289	22,658	2035,757	0	203,919	203,919	99,725	0	0	0	0	0	0	0
15:08:41	638,891	2362,551	18,657	28,809	11,132	8,892	7,02	21,1	962,289	22,658	2036,084	0	203,919	203,919	99,725	0	0	0	0	0	0	0
15:08:41	290,991	2365,461	18,511	28,369	11,156	8,922	7,057	21,1	962,289	22,658	2036,413	0	203,919	203,919	99,725	0	0	0	0	0	0	0
15:08:41	535,937	2370,82	18,559	28,369	11,184	8,977	7,095	21,1	962,289	22,658	2036,747	0	203,919	203,919	99,725	0	0	0	0	0	0	0
15:08:42	419,97	2375,02	18,559	28,32	11,207	9,02	7,133	21,1	962,289	22,658	2037,086	0	203,919	203,919	99,725	0	0	0	0	0	0	0
15:08:42	423,144	2379,251	18,511	28,32	11,234	9,064	7,171	21,1	962,289	22,658	2037,428	0	203,919	203,919	99,725	0	0	0	0	0	0	0
15:08:42	788,696	2387,138	18,999	28,711	11,252	9,145	7,209	21,1	962,289	22,658	2037,777	0	203,919	203,919	99,725	0	0	0	0	0	0	0
15:08:42	422,973	2391,368	19,194	28,857	11,265	9,189	7,248	21,1	962,289	22,658	2038,131	0	203,919	203,919	99,725	0	0	0	0	0	0	0
15:08:42	685,522	2398,223	19,634	28,711	11,28	9,26	7,288	21,1	962,289	22,658	2038,491	0	203,919	203,919	99,725	0	0	0	0	0	0	0
15:08:42	464,917	2402,872	19,878	28,711	11,293	9,307	7,327	21,1	962,289	22,658	2038,855	0	203,919	203,919	99,725	0	0	0	0	0	0	0
15:08:42	686,914	2409,742	20,268	28,809	11,311	9,378	7,367	21,1	962,289	22,658	2039,226	0	203,919	203,919	99,725	0	0	0	0	0	0	0
15:08:42	388,574	2413,627	20,317	28,809	11,33	9,418	7,408	21,1	962,289	22,658	2039,601	0	203,919	203,919	99,725	0	0	0	0	0	0	0
15:08:42	441,137	2418,039	20,268	29,004	11,357	9,464	7,448	21,1	962,289	22,658	2039,979	0	203,919	203,919	99,725	0	0	0	0	0	0	0
15:08:42	263,842	2420,677	19,975	28,564	11,388	9,491	7,488	21,1	962,289	22,658	2040,36	0	203,919	203,919	99,725	0	0	0	0	0	0	0
15:08:42	219,238	2422,869	19,682	28,711	11,416	9,514	7,528	21,1	962,289	22,658	2040,742	0	203,919	203,919	99,725	0	0	0	0	0	0	0
15:08:42	494,848	2427,818	19,78	28,564	11,439	9,565	7,568	21,1	962,289	22,658	2041,129	0	203,919	203,919	99,725	0	0	0	0	0	0	0
15:08:42	509,838	2432,916	19,975	28,564	11,457	9,617	7,608	21,1	962,289	22,658	2041,521	0	203,919	203,919	99,725	0	0	0	0	0	0	0
15:08:42	694,433	2439,861	20,464	28,516	11,47	9,689	7,649	21,1	962,289	22,658	2041,92	0	203,919	203,919	99,725	0	0	0	0	0	0	0
15:08:42	555,371	2445,414	20,854	28,662	11,48	9,746	7,69	21,1	962,289	22,658	2042,323	0	203,919	203,919	99,725	0	0	0	0	0	0	0
15:08:42	603,588	2451,45	21,245	28,809	11,492	9,808	7,731	21,1	962,289	22,658	2042,732	0	203,919	203,919	99,725	0	0	0	0	0	0	0
15:08:42	325,952	2454,71	21,294	28,906	11,508	9,842	7,773	21,1	962,289	22,658	2043,144	0	203,919	203,919	99,725	0	0	0	0	0	0	0
15:08:42	318,872	2457,899	21,147	28,906	11,534	9,875	7,814	21,1	962,289	22,658	2043,559	0	203,919	203,919	99,725	0	0	0	0	0	0	0
15:08:42	343,652	2461,335	21,001	29,004	11,561	9,91	7,855	21,1	962,289	22,658	2043,977	0	203,919	203,919	99,725	0	0	0	0	0	0	0
15:08:42	101,342	2462,349	20,61	28,711	11,588	9,921	7,896	21,1	962,289	22,658	2044,395	0	203,919	203,919	99,725	0	0	0	0	0	0	0
15:08:42	501,171	2467,36	20,61	28,809	11,616	9,972	7,936	21,1	962,289	22,658	2044,818	0	203,919	203,919	99,725	0	0	0	0	0	0	0
15:08:42	313,5	2470,495	20,513	29,004	11,639	10,005	7,977	21,1	962,289	22,658	2045,244	0	203,919	203,919	99,725	0	0	0	0	0	0	0
15:08:42	339,404	2473,889	20,513	28,662	11,658	10,04	8,017	21,1	962,289	22,658	2045,672	0	203,919	203,919	99,725	0	0	0	0	0	0	0
15:08:42	678,857	2480,678	20,952	28,906	11,673	10,11	8,058	21,1	962,289	22,658	2046,107	0	203,919	203,919	99,725	0	0	0	0	0	0	0
15:08:42	576,245	2486,44	21,294	28,711	11,687	10,169	8,1	21,1	962,289	22,658	2046,548	0	203,919	203,919	99,725	0	0	0	0	0	0	0
15:08:42	468,603	2491,126	21,44	29,053	11,705	10,217	8,141	21,1	962,289	22,658	2046,992	0	203,919	203,919	99,725	0	0	0	0	0	0	0
15:08:42	380,664	2494,933	21,489	28,906	11,724	10,257	8,183	21,1	962,289	22,658	2047,44	0	203,919	203,919	99,725	0	0	0	0	0	0	0
15:08:42	403,784	2498,971	21,489	29,053	11,746	10,298	8,224	21,1	962,289	22,658	2047,892	0	203,919	203,919	99,725	0	0	0	0	0	0	0
15:08:42	150,512	2500,476	21,294	28,857	11,765	10,314	8,265	21,1	962,289	22,658	2048,344	0	203,919	203,919	99,725	0	0	0	0	0	0	0
15:08:42	367,211	2504,148	21,245	28,857	11,789	10,352	8,306	21,1	962,289	22,658	2048,8	0	203,919	203,919	99,725	0	0	0	0	0	0	0
15:08:42	321,044	2507,359	21,147	28,467	11,812	10,385	8,347	21,1	962,289	22,658	2049,259	0	203,919	203,919	99,725	0	0	0	0	0	0	0
15:08:42	359,252	2510,951	21,001	28,516	11,84	10,422	8,387	21,1	962,289	22,658	2049,72	0	203,919	203,919	99,725	0	0	0	0	0	0	0
15:08:42	430,151	2515,253	21,098	28,711	11,859	10,466	8,428	21,1	962,289	22,658	2050,186	0	203,919	203,919	99,725	0	0	0	0	0	0	0
15:08:42	476,611	2520,019	21,245	28,857	11,878	10,515	8,469	21,1	962,289	22,658	2050,656	0	203,919	203,919	99,725	0	0	0	0	0	0	0
15:08:42	489,184	2524,911	21,489	28,906	11,892	10,566	8,51	21,1	962,289	22,658	2051,13	0	203,919	203,919	99,725	0	0	0	0	0	0	0
15:08:42	192,993	2526,84	21,343	28,857	11,911	10,585	8,551	21,1	962,289	22,658	2051,606	0	203,919	203,919	99,725	0	0	0	0	0	0	0
15:08:42	480,102	2531,641	21,489	28,906	11,93	10,635	8,592	21,1	962,289	22,658	2052,086	0	203,919	203,919	99,725	0	0	0	0	0	0	0
15:08:42	335,498	2534,996	21,489	29,004	11,949	10,67	8,633	21,1	962,289	22,658	2052,569	0	203,919	203,919	99,725	0	0	0	0	0	0	0
15:08:42	481,347	2539,81	21,636	29,053	11,968	10,719	8,673	21,1	962,289	22,658	2053,056	0	203,919	203,919	99,725	0	0	0	0	0	0	0
15:08:42	431,738	2544,127	21,733	28,711	11,987	10,764	8,714	21,1	962,289	22,658	2053,547	0	203,919	203,919	99,725	0	0	0	0	0	0	0
15:08:42	334,497	2547,472	21,733	28,564	12,006	10,798	8,755	21,1	962,289	22,658	2054,041	0	203,919	203,919	99,725	0	0	0	0	0	0	0
15:08:42	430,834	2551,781	21,831	28,662	12,025	10,843	8,796	21,1	962,289	22,658	2054,539	0	203,919	203,919	99,725	0	0	0	0	0	0	0
15:08:42	464,746	2556,428	21,88	28,662	12,048	10,891	8,837	21,1	962,289	22,658	2055,04	0	203,919	203,919	99,725	0	0	0	0	0	0	0
15:08:42	384,35	2560,272	21,929	28,564	12,067	10,93	8,878	21,1	962,289	22,658	2055,545	0	203,919	203,919	99,725	0	0	0	0	0	0	0
15:08:42	406,933	2564,341	22,075	28,809	12,082	10,972	8,919	21,1	962,289	22,658	2056,054	0	203,919	203,919	99,725	0	0	0	0	0	0	0
15:08:42	434,326	2568,684	22,173	29,053	12,101	11,017	8,961	21,1	962,289	22,658	2056,567	0	203,919	203,919	99,725	0	0	0	0	0	0	0
15:08:42	333,618	2572,02	22,173	28,906	12,119	11,051	9,002	21,5	962,289	22,658	2057,082	0	203,919	203,919	99,725	0	0	0	0	0	0	0
15:08:42	395,507	2575,975	22,173	28,711	12,142	11,092	9,043	21,5	962,289	22,658	2057,601	0	203,919	203,919	99,725	0	0	0	0	0	0	0
15:08:42	476,879	2580,744	22,319	28,809	12,16	11,141	9,084	21,5	962,289	22,658	2058,124	0	203,919	203,919	99,725	0	0	0	0	0	0	0
15:08:42	300,952	2583,754	22,368	29,053	12,175	11,172	9,125	21,5	962,289	22,658	2058,65	0	203,919	203,919	99,725	0	0	0	0	0	0	0
15:08:42	515,112	2588,905	22,563	28,857	12,193	11,225	9,166	21,5	962,289	22,658	2059,18	0	203,919	203,919	99,725	0	0	0	0	0	0	0
15:08:42	284,643	2591,751	22,514	28,809	12,212	11,255	9,207	21,5	962,289	22,658	2059,712	0	203,919	203,919	99,725	0	0	0	0	0	0	0
15:08:42	521,899	2596,97	22,71	29,199	12,23	11,308	9,248	21,5	962,289	22,658	2060,25	0	203,919	203,919	99,725	0	0	0	0	0	0	0
15:08:42	467,675	2601,647	22,856	29,199	12,248	11,357	9,289	21,5	962,289	22,658	2060,791	0	203,919	203,919	99,725	0	0	0	0	0	0	0
15:08:42	314,184	2604,789	22,905	29,053	12,263	11,389	9,33	21,5	962,289	22,658	2061,335	0	203,919	203,919	99,725	0	0	0	0	0	0	0
15:08:42	371,801	2608,507	22,905	28,906	12,284	11,427	9,372	21,5	962,289	22,658	2061,882	0	203,919	203,919	99,725	0	0	0	0	0	0	0
15:08:42	358,959	2612,097	23,003	29,004	12,299	11,464	9,413	21,5	962,289	22,658	2062,432	0	207,136	207,136	99,738	0	0	0	0	0	0	0
15:08:42	425,537	2616,352	23,1	29,004	12,317	11,508	9,454	21,5	962,289	22,658	2062,986	0	207,136	207,136	99,738	0	0	0	0	0	0	0
15:08:42	644,726	2622,799	23,442	29,053	12,335	11,575	9,495	21,5	962,289	22,658	2063,546	0	207,136	207,136	99,738	0	0	0	0	0	0	0
15:08:42	166,162	2624,461	23,345	29,004	12,349	11,592	9,536	21,5	962,289	22,658	2064,107	0	207,136	207,136	99,738	0	0	0	0	0	0	0
15:08:42	449,731	2628,958	23,491	29,004	12,367	11,638	9,578	21,5	962,289	22,658	2064,672	0	207,136	207,136	99,738	0	0	0	0	0	0	0
15:08:42	303,564	2631,994	23,491	28,906	12,384	11,67	9,619	21,5	962,289	22,658	2065,24	0	207,136	207,136	99,738	0	0	0	0	0	0	0
15:08:42	500,415	2636,998	23,735	29,102	12,398	11,721	9,66	21,5	962,289	22,658	2065,811	0	207,136	207,136	99,738	0	0	0	0	0	0	0
15:08:42	281,884	2639,817	23,735	28,857	12,414	11,75	9,701	21,5	962,289	22,658	2066,386	0	207,136	207,136	99,738	0	0	0	0	0	0	0
15:08:42	349,414	2643,311	23,784	29,199	12,431	11,786	9,742	21,5	962,289	22,658	2066,962	0	207,136	207,136	99,738	0	0	0	0	0	0	0
15:08:42	349,633	2646,807	23,833	29,248	12,448	11,822	9,783	21,5	962,289	22,658	2067,542	0	207,136	207,136	99,738	0	0	0	0	0	0	0
15:08:42	356,445	2650,372	23,931	29,053	12,462	11,859	9,823	21,5	962,289	22,658	2068,125	0	207,136	207,136	99,738	0	0	0	0	0	0	0
15:08:42	337,597	2653,748	23,979	29,004	12,479	11,894	9,864	21,5	962,289	22,658	2068,711	0	207,136	207,136	99,738	0	0	0	0	0	0	0
15:08:42	484,765	2658,595	24,224	29,394	12,492	11,944	9,905	21,5	962,289	22,658	2069,301	0	207,136	207,136	99,738	0	0	0	0	0	0	0
15:08:42	216,088	2660,756	24,126	29,102	12,51	11,966	9,945	21,5	962,289	22,658	2069,892	0	207,136	207,136	99,738	0	0	0	0	0	0	0
15:08:42	358,813	2664,344	24,224	29,248	12,525	12,003	9,985	21,5	962,289	22,658	2070,487	0	207,136	207,136	99,738	0	0	0	0	0	0	0
15:08:42	317,871	2667,523	24,224	29,199	12,542	12,036	10,026	21,5	962,289	22,658	2071,084	0	207,136	207,136	99,738	0	0	0	0	0	0	0
15:08:42	265,82	2670,181	24,224	29,248	12,557	12,063	10,066	21,5	962,289	22,658	2071,683	0	207,136	207,136	99,738	0	0	0	0	0	0	0
15:08:42	347,827	2673,66	24,321	29,053	12,571	12,099	10,105	21,5	962,289	22,658	2072,285	0	207,136	207,136	99,738	0	0	0	0	0	0	0
15:08:42	481,103	2678,471	24,565	29,004	12,585	12,149	10,146	21,5	962,289	22,658	2072,891	0	207,136	207,136	99,738	0	0	0	0	0	0	0
15:08:42	375,854	2682,229	24,712	29,004	12,598	12,187	10,186	21,5	962,289	22,658	2073,5	0	207,136	207,136	99,738	0	0	0	0	0	0	0
15:08:42	425,439	2686,484	24,907	29,248	12,611	12,231	10,226	21,5	962,289	22,658	2074,113	0	207,136	207,136	99,738	0	0	0	0	0	0	0
15:08:42	222,729	2688,711	24,956	29,394	12,62	12,254	10,265	21,5	962,289	22,658	2074,728	0	207,136	207,136	99,738	0	0	0	0	0	0	0
15:08:42	394,531	2692,656	25,102	29,248	12,634	12,295	10,305	21,5	962,289	22,658	2075,346	0	207,136	207,136	99,738	0	0	0	0	0	0	0
15:08:42	269,946	2695,356	25,054	29,102	12,652	12,323	10,345	21,5	962,289	22,658	2075,966	0	207,136	207,136	99,738	0	0	0	0	0	0	0
15:08:42	324,755	2698,603	25,054	29,248	12,67	12,356	10,384	21,5	962,289	22,658	2076,589	0	207,136	207,136	99,738	0	0	0	0	0	0	0
15:08:42	192,48	2700,528	24,907	29,199	12,689	12,376	10,423	21,5	962,289	22,658	2077,212	0	207,136	207,136	99,738	0	0	0	0	0	0	0
15:08:42	179,223	2702,32	24,761	29,053	12,708	12,395	10,462	21,5	962,289	22,658	2077,837	0	207,136	207,136	99,738	0	0	0	0	0	0	0
15:08:42	304,565	2705,366	24,809	29,102	12,722	12,426	10,5	21,5	962,289	22,658	2078,465	0	207,136	207,136	99,738	0	0	0	0	0	0	0
15:08:42	264,697	2708,013	24,809	29,004	12,737	12,453	10,539	21,5	962,289	22,658	2079,095	0	207,136	207,136	99,738	0	0	0	0	0	0	0
15:08:42	457,568	2712,588	25,102	29,199	12,746	12,5	10,577	21,5	962,289	22,658	2079,728	0	207,136	207,136	99,738	0	0	0	0	0	0	0
15:08:42	238,5	2714,974	25,102	29,053	12,759	12,525	10,615	21,5	962,289	22,658	2080,363	0	207,136	207,136	99,738	0	0	0	0	0	0	0
15:08:42	363,134	2718,605	25,298	29,248	12,769	12,562	10,654	21,5	962,289	22,658	2081,002	0	207,136	207,136	99,738	0	0	0	0	0	0	0
15:08:42	347,607	2722,081	25,395	29,248	12,783	12,598	10,692	21,5	962,289	22,658	2081,643	0	207,136	207,136	99,738	0	0	0	0	0	0	0
15:08:42	251,806	2724,599	25,395	29,102	12,797	12,624	10,73	21,5	962,289	22,658	2082,285	0	207,136	207,136	99,738	0	0	0	0	0	0	0
15:08:42	161,303	2726,212	25,298	29,346	12,812	12,641	10,767	21,5	962,289	22,658	2082,929	0	207,136	207,136	99,738	0	0	0	0	0	0	0
15:08:42	235,18	2728,564	25,2	29,102	12,83	12,665	10,804	21,5	962,289	22,658	2083,575	0	207,136	207,136	99,738	0	0	0	0	0	0	0
15:08:42	302,514	2731,589	25,249	29,346	12,844	12,696	10,841	21,5	962,289	22,658	2084,223	0	207,136	207,136	99,738	0	0	0	0	0	0	0
15:08:42	400,952	2735,599	25,395	29,394	12,859	12,738	10,879	21,5	962,289	22,658	2084,875	0	207,136	207,136	99,738	0	0	0	0	0	0	0
15:08:42	315,917	2738,758	25,542	29,394	12,868	12,77	10,916	21,5	962,289	22,658	2085,528	0	207,136	207,136	99,738	0	0	0	0	0	0	0
15:08:42	313,793	2741,896	25,688	29,248	12,878	12,803	10,953	21,5	962,289	22,658	2086,185	0	207,136	207,136	99,738	0	0	0	0	0	0	0
15:08:42	303,735	2744,933	25,737	29,346	12,892	12,834	10,99	21,5	962,289	22,658	2086,843	0	207,136	207,136	99,738	0	0	0	0	0	0	0
15:08:42	219,848	2747,131	25,786	29,248	12,901	12,857	11,026	21,5	962,289	22,658	2087,503	0	207,136	207,136	99,738	0	0	0	0	0	0	0
15:08:42	352,49	2750,656	25,884	29,346	12,916	12,893	11,063	21,5	962,289	22,658	2088,167	0	207,136	207,136	99,738	0	0	0	0	0	0	0
15:08:42	220,043	2752,857	25,933	29,443	12,925	12,916	11,099	21,5	962,289	22,658	2088,831	0	207,136	207,136	99,738	0	0	0	0	0	0	0
15:08:43	206,445	2754,921	25,884	29,346	12,94	12,937	11,135	21,5	962,289	22,658	2089,497	0	207,136	207,136	99,738	0	0	0	0	0	0	0
15:08:43	401,367	2758,935	26,03	29,541	12,954	12,978	11,171	21,5	962,289	22,658	2090,167	0	207,136	207,136	99,738	0	0	0	0	0	0	0
15:08:43	222,241	2761,157	26,079	29,736	12,964	13,001	11,207	21,5	962,289	22,658	2090,838	0	207,136	207,136	99,738	0	0	0	0	0	0	0
15:08:43	435,693	2765,514	26,177	29,59	12,982	13,046	11,243	21,5	962,289	22,658	2091,512	0	207,136	207,136	99,738	0	0	0	0	0	0	0
15:08:43	174,462	2767,259	26,177	29,443	12,992	13,064	11,279	21,5	962,289	22,658	2092,188	0	207,136	207,136	99,738	0	0	0	0	0	0	0
15:08:43	256,469	2769,824	26,177	29,394	13,007	13,09	11,314	21,5	962,289	22,658	2092,866	0	207,136	207,136	99,738	0	0	0	0	0	0	0
15:08:43	254,174	2772,365	26,177	29,102	13,021	13,117	11,35	21,5	962,289	22,658	2093,545	0	207,136	207,136	99,738	0	0	0	0	0	0	0
15:08:43	269,921	2775,065	26,274	29,394	13,03	13,144	11,385	21,5	962,289	22,658	2094,227	0	207,136	207,136	99,738	0	0	0	0	0	0	0
15:08:43	311,303	2778,178	26,421	29,346	13,04	13,177	11,42	21,5	962,289	22,658	2094,911	0	207,136	207,136	99,738	0	0	0	0	0	0	0
15:08:43	385,888	2782,036	26,714	29,59	13,045	13,216	11,455	21,5	962,289	22,658	2095,598	0	207,136	207,136	99,738	0	0	0	0	0	0	0
15:08:43	163,647	2783,673	26,714	29,443	13,054	13,233	11,49	21,5	962,289	22,658	2096,286	0	207,136	207,136	99,738	0	0	0	0	0	0	0
15:08:43	408,667	2787,76	26,86	29,59	13,069	13,275	11,525	21,5	962,289	22,658	2096,977	0	207,136	207,136	99,738	0	0	0	0	0	0	0
15:08:43	224,755	2790,007	26,909	29,736	13,078	13,299	11,56	21,5	962,289	22,658	2097,67	0	207,136	207,136	99,738	0	0	0	0	0	0	0
15:08:43	202,001	2792,027	26,86	29,443	13,093	13,319	11,594	21,5	962,289	22,658	2098,364	0	207,136	207,136	99,738	0	0	0	0	0	0	0
15:08:43	233,471	2794,362	26,909	29,346	13,103	13,343	11,629	21,5	962,289	22,658	2099,06	0	207,136	207,136	99,738	0	0	0	0	0	0	0
15:08:43	98,803	2795,35	26,763	29,443	13,117	13,354	11,663	21,5	962,289	22,658	2099,757	0	207,136	207,136	99,738	0	0	0	0	0	0	0
15:08:43	270,459	2798,055	26,86	29,248	13,126	13,382	11,696	21,5	962,289	22,658	2100,455	0	207,136	207,136	99,738	0	0	0	0	0	0	0
15:08:43	220,312	2800,258	26,909	29,199	13,136	13,404	11,73	21,5	962,289	22,658	2101,155	0	207,136	207,136	99,738	0	0	0	0	0	0	0
15:08:43	269,287	2802,951	27,007	29,59	13,145	13,432	11,763	21,5	962,289	22,658	2101,856	0	207,136	207,136	99,738	0	0	0	0	0	0	0
15:08:43	316,21	2806,113	27,153	29,443	13,155	13,465	11,796	21,5	962,289	22,658	2102,56	0	207,136	207,136	99,738	0	0	0	0	0	0	0
15:08:43	217,187	2808,285	27,202	29,59	13,164	13,487	11,83	21,5	962,289	22,658	2103,266	0	207,136	207,136	99,738	0	0	0	0	0	0	0
15:08:43	217,163	2810,456	27,251	29,443	13,174	13,509	11,863	21,5	962,289	22,658	2103,973	0	207,136	207,136	99,738	0	0	0	0	0	0	0
15:08:43	312,084	2813,577	27,397	29,687	13,183	13,542	11,895	21,5	962,289	22,658	2104,683	0	207,136	207,136	99,738	0	0	0	0	0	0	0
15:08:43	192,138	2815,498	27,349	29,541	13,196	13,561	11,928	21,5	962,289	22,658	2105,394	0	207,136	207,136	99,738	0	0	0	0	0	0	0
15:08:43	236,987	2817,868	27,397	29,443	13,207	13,586	11,961	21,5	962,289	22,658	2106,106	0	207,136	207,136	99,738	0	0	0	0	0	0	0
15:08:43	260,961	2820,478	27,495	29,443	13,216	13,613	11,993	21,5	962,289	22,658	2106,821	0	207,136	207,136	99,738	0	0	0	0	0	0	0
15:08:43	281,762	2823,296	27,544	29,443	13,229	13,642	12,025	21,5	962,289	22,658	2107,537	0	207,136	207,136	99,738	0	0	0	0	0	0	0
15:08:43	100,415	2824,3	27,544	29,443	13,235	13,652	12,057	21,5	962,289	22,658	2108,254	0	207,136	207,136	99,738	0	0	0	0	0	0	0
15:08:43	354,809	2827,848	27,739	29,687	13,243	13,689	12,089	21,5	962,289	22,658	2108,973	0	207,136	207,136	99,738	0	0	0	0	0	0	0
15:08:43	289,501	2830,743	27,886	29,687	13,251	13,719	12,121	21,5	962,289	22,658	2109,695	0	207,136	207,136	99,738	0	0	0	0	0	0	0
15:08:43	262,207	2833,365	28,032	29,785	13,258	13,746	12,153	21,5	962,289	22,658	2110,419	0	207,136	207,136	99,738	0	0	0	0	0	0	0
15:08:43	247,9	2835,844	28,179	29,785	13,263	13,771	12,185	21,5	962,289	22,658	2111,144	0	207,136	207,136	99,738	0	0	0	0	0	0	0
15:08:43	107,226	2836,916	28,13	29,59	13,272	13,782	12,216	21,5	962,289	22,658	2111,87	0	207,136	207,136	99,738	0	0	0	0	0	0	0
15:08:43	272,094	2839,637	28,179	29,541	13,285	13,81	12,247	21,5	962,289	22,658	2112,598	0	207,136	207,136	99,738	0	0	0	0	0	0	0
15:08:43	-29,443	2839,343	27,983	28,223	13,294	13,807	12,278	21,5	962,289	22,658	2113,324	0	207,136	207,136	99,738	0	0	0	0	0	0	0
15:08:43	-421,606	2835,127	27,397	25,928	13,303	13,764	12,307	21,5	962,289	22,658	2114,046	0	207,136	207,136	99,738	0	0	0	0	0	0	0
15:08:43	-471,508	2830,411	26,763	20,947	13,313	13,715	12,335	21,5	962,289	22,658	2114,763	0	207,136	207,136	99,738	0	0	0	0	0	0	0
15:08:43	-459,448	2825,817	26,372	17,578	13,309	13,668	12,361	21,5	962,289	22,658	2115,474	0	207,136	207,136	99,738	0	0	0	0	0	0	0
15:08:43	-401,269	2821,804	26,274	15,136	13,292	13,626	12,386	21,5	962,289	22,658	2116,18	0	207,136	207,136	99,738	0	0	0	0	0	0	0
15:08:43	-341,65	2818,388	26,372	14,111	13,267	13,591	12,409	21,5	962,289	22,658	2116,882	0	207,136	207,136	99,738	0	0	0	0	0	0	0
15:08:43	-242,895	2815,959	26,714	14,453	13,235	13,566	12,432	21,5	962,289	22,658	2117,582	0	207,136	207,136	99,738	0	0	0	0	0	0	0
15:08:43	-288,72	2813,072	27,007	14,746	13,202	13,536	12,454	21,5	962,289	22,658	2118,277	0	207,136	207,136	99,738	0	0	0	0	0	0	0
15:08:43	-310,571	2809,966	27,202	14,795	13,174	13,504	12,474	21,5	962,289	22,658	2118,969	0	207,136	207,136	99,738	0	0	0	0	0	0	0
15:08:43	-494,189	2805,024	27,056	14,99	13,154	13,453	12,493	21,5	962,289	22,658	2119,655	0	207,136	207,136	99,738	0	0	0	0	0	0	0
15:08:43	-561,01	2799,414	26,665	16,211	13,145	13,396	12,511	21,5	962,289	22,658	2120,335	0	207,136	207,136	99,738	0	0	0	0	0	0	0
15:08:43	-677,734	2792,637	26,079	16,894	13,14	13,326	12,527	21,5	962,289	22,658	2121,007	0	207,136	207,136	99,738	0	0	0	0	0	0	0
15:08:43	-607,397	2786,563	25,542	17,822	13,136	13,263	12,542	21,5	962,289	22,658	2121,673	0	207,136	207,136	99,738	0	0	0	0	0	0	0
15:08:43	-383,618	2782,726	25,249	18,115	13,131	13,223	12,555	21,5	962,289	22,658	2122,334	0	207,136	207,136	99,738	0	0	0	0	0	0	0
15:08:43	-479,98	2777,927	25,102	17,383	13,112	13,174	12,567	21,5	962,289	22,658	2122,99	0	207,136	207,136	99,738	0	0	0	0	0	0	0
15:08:43	-192,504	2776,002	25,249	16,357	13,093	13,154	12,579	21,5	962,289	22,658	2123,643	0	207,136	207,136	99,738	0	0	0	0	0	0	0
15:08:43	-233,032	2773,671	25,444	15,332	13,069	13,13	12,589	21,5	962,289	22,658	2124,293	0	207,136	207,136	99,738	0	0	0	0	0	0	0
15:08:43	-341,821	2770,253	25,542	13,916	13,044	13,095	12,599	21,5	962,289	22,658	2124,939	0	207,136	207,136	99,738	0	0	0	0	0	0	0
15:08:43	-343,481	2766,818	25,542	13,379	13,025	13,059	12,608	21,5	962,289	22,658	2125,581	0	207,136	207,136	99,738	0	0	0	0	0	0	0
15:08:43	-544,287	2761,375	25,249	12,988	13,011	13,003	12,616	21,5	962,289	22,658	2126,217	0	207,136	207,136	99,738	0	0	0	0	0	0	0
15:08:43	-693,31	2754,442	24,809	12,89	12,997	12,932	12,622	21,5	962,289	22,658	2126,845	0	207,136	207,136	99,738	0	0	0	0	0	0	0
15:08:43	-413,281	2750,309	24,565	12,646	12,987	12,889	12,627	21,5	962,289	22,658	2127,468	0	207,136	207,136	99,738	0	0	0	0	0	0	0
15:08:43	-550,024	2744,809	24,272	12,744	12,973	12,833	12,631	21,5	962,289	22,658	2128,085	0	207,289	207,289	99,738	0	0	0	0	0	0	0
15:08:43	-544,238	2739,367	23,979	12,988	12,959	12,776	12,634	21,5	962,289	22,658	2128,696	0	207,289	207,289	99,738	0	0	0	0	0	0	0
15:08:43	-244,531	2736,922	24,077	13,086	12,94	12,751	12,637	21,5	962,289	22,658	2129,305	0	207,289	207,289	99,738	0	0	0	0	0	0	0
15:08:43	-340,649	2733,515	24,077	13,33	12,92	12,716	12,638	21,5	962,289	22,658	2129,909	0	207,289	207,289	99,738	0	0	0	0	0	0	0
15:08:43	-280,078	2730,714	24,224	13,623	12,897	12,687	12,639	21,5	962,289	22,658	2130,51	0	207,289	207,289	99,738	0	0	0	0	0	0	0
15:08:43	-291,088	2727,803	24,272	13,623	12,878	12,657	12,639	21,5	962,289	22,658	2131,107	0	207,289	207,289	99,738	0	0	0	0	0	0	0
15:08:43	-372,827	2724,075	24,321	13,525	12,854	12,619	12,639	21,5	962,289	22,658	2131,7	0	207,289	207,289	99,738	0	0	0	0	0	0	0
15:08:43	-386,01	2720,215	24,272	13,33	12,835	12,579	12,638	21,5	962,289	22,658	2132,288	0	207,289	207,289	99,738	0	0	0	0	0	0	0
15:08:43	-401,464	2716,2	24,126	13,037	12,821	12,538	12,636	21,5	962,289	22,658	2132,872	0	207,289	207,289	99,738	0	0	0	0	0	0	0
15:08:43	-394,555	2712,255	23,979	12,744	12,807	12,497	12,633	21,5	962,289	22,658	2133,452	0	207,289	207,289	99,738	0	0	0	0	0	0	0
15:08:43	-597,119	2706,284	23,638	12,256	12,792	12,435	12,629	21,5	962,289	22,658	2134,024	0	207,289	207,289	99,738	0	0	0	0	0	0	0
15:08:43	-475,903	2701,525	23,491	12,06	12,774	12,386	12,625	21,5	962,289	22,658	2134,592	0	207,289	207,289	99,738	0	0	0	0	0	0	0
15:08:43	-247,045	2699,054	23,491	12,06	12,76	12,361	12,619	21,5	962,289	22,658	2135,156	0	207,289	207,289	99,738	0	0	0	0	0	0	0
15:08:43	-385,595	2695,198	23,442	11,914	12,741	12,321	12,614	21,5	962,289	22,658	2135,716	0	207,289	207,289	99,738	0	0	0	0	0	0	0
15:08:43	-483,325	2690,365	23,296	11,718	12,722	12,271	12,607	21,5	962,289	22,658	2136,271	0	207,289	207,289	99,738	0	0	0	0	0	0	0
15:08:43	-410,083	2686,264	23,296	11,767	12,699	12,229	12,599	21,5	962,289	22,658	2136,821	0	207,289	207,289	99,738	0	0	0	0	0	0	0
15:08:43	-339,477	2682,869	23,296	11,767	12,68	12,194	12,591	21,5	962,289	22,658	2137,367	0	207,289	207,289	99,738	0	0	0	0	0	0	0
15:08:43	-325,048	2679,619	23,296	11,963	12,662	12,161	12,583	21,5	962,289	22,658	2137,909	0	207,289	207,289	99,738	0	0	0	0	0	0	0
15:08:43	-331,86	2676,3	23,296	12,06	12,643	12,126	12,574	21,5	962,289	22,658	2138,447	0	207,289	207,289	99,738	0	0	0	0	0	0	0
15:08:43	-520,336	2671,097	23,1	12,158	12,625	12,073	12,564	21,5	962,289	22,658	2138,98	0	207,289	207,289	99,738	0	0	0	0	0	0	0
15:08:43	-440,893	2666,688	22,905	12,549	12,611	12,027	12,554	21,5	962,289	22,658	2139,507	0	207,289	207,289	99,738	0	0	0	0	0	0	0
15:08:43	-365,649	2663,031	22,856	12,158	12,593	11,99	12,543	21,5	962,289	22,658	2140,031	0	207,289	207,289	99,738	0	0	0	0	0	0	0
15:08:43	-449,194	2658,539	22,661	12,451	12,578	11,943	12,531	21,5	962,289	22,658	2140,549	0	207,289	207,289	99,738	0	0	0	0	0	0	0
15:08:43	-468,408	2653,855	22,514	12,451	12,56	11,895	12,518	21,5	962,289	22,658	2141,063	0	207,289	207,289	99,738	0	0	0	0	0	0	0
15:08:43	-334,765	2650,508	22,514	12,549	12,541	11,86	12,506	21,5	962,289	22,658	2141,572	0	207,289	207,289	99,738	0	0	0	0	0	0	0
15:08:43	-383,74	2646,67	22,514	12,451	12,52	11,821	12,492	21,5	962,289	22,658	2142,077	0	207,289	207,289	99,738	0	0	0	0	0	0	0
15:08:43	-329,272	2643,378	22,514	12,549	12,501	11,787	12,478	21,5	962,289	22,658	2142,579	0	207,289	207,289	99,738	0	0	0	0	0	0	0
15:08:43	-404,711	2639,33	22,417	12,451	12,484	11,745	12,464	21,5	962,289	22,658	2143,075	0	207,289	207,289	99,738	0	0	0	0	0	0	0
15:08:43	-356,958	2635,761	22,319	12,451	12,469	11,708	12,449	21,5	962,289	22,658	2143,568	0	207,289	207,289	99,738	0	0	0	0	0	0	0
15:08:43	-513,159	2630,629	22,026	12,158	12,457	11,655	12,434	21,5	962,289	22,658	2144,055	0	207,289	207,289	99,738	0	0	0	0	0	0	0
15:08:43	-451,464	2626,115	21,831	12,353	12,442	11,609	12,417	21,5	962,289	22,658	2144,537	0	207,289	207,289	99,738	0	0	0	0	0	0	0
15:08:43	-493,847	2621,176	21,636	12,06	12,425	11,558	12,401	21,5	962,289	22,658	2145,014	0	207,289	207,289	99,738	0	0	0	0	0	0	0
15:08:43	-299,78	2618,178	21,636	12,06	12,408	11,527	12,383	21,5	962,289	22,658	2145,487	0	207,289	207,289	99,738	0	0	0	0	0	0	0
15:08:43	-361,523	2614,563	21,636	12,451	12,388	11,49	12,366	21,5	962,289	22,658	2145,956	0	207,289	207,289	99,738	0	0	0	0	0	0	0
15:08:43	-322,558	2611,338	21,636	12,109	12,37	11,457	12,348	21,5	962,289	22,658	2146,421	0	207,289	207,289	99,738	0	0	0	0	0	0	0
15:08:43	-368,286	2607,655	21,587	12,451	12,352	11,419	12,33	21,5	962,289	22,658	2146,882	0	207,289	207,289	99,738	0	0	0	0	0	0	0
15:08:43	-307,25	2604,582	21,587	12,06	12,335	11,387	12,311	21,5	962,289	22,658	2147,34	0	207,289	207,289	99,738	0	0	0	0	0	0	0
15:08:43	-451,879	2600,063	21,44	12,353	12,317	11,34	12,292	21,5	962,289	22,658	2147,793	0	207,289	207,289	99,738	0	0	0	0	0	0	0
15:08:43	-405,151	2596,012	21,294	12,256	12,303	11,299	12,273	21,5	962,289	22,658	2148,241	0	207,289	207,289	99,738	0	0	0	0	0	0	0
15:08:43	-407,153	2591,94	21,147	12,109	12,288	11,257	12,253	21,5	962,289	22,658	2148,685	0	207,289	207,289	99,738	0	0	0	0	0	0	0
15:08:43	-347,412	2588,466	21,098	12,158	12,271	11,221	12,233	21,5	962,289	22,658	2149,125	0	207,289	207,289	99,738	0	0	0	0	0	0	0
15:08:43	-415,6	2584,31	21,001	11,963	12,253	11,178	12,212	21,5	962,289	22,658	2149,56	0	207,289	207,289	99,738	0	0	0	0	0	0	0
15:08:43	-356,03	2580,75	20,952	12,158	12,236	11,141	12,191	21,5	962,289	22,658	2149,991	0	207,289	207,289	99,738	0	0	0	0	0	0	0
15:08:43	-270,239	2578,047	20,952	11,963	12,22	11,113	12,17	21,5	962,289	22,658	2150,419	0	207,289	207,289	99,738	0	0	0	0	0	0	0
15:08:44	-316,796	2574,88	20,952	11,816	12,203	11,081	12,148	21,5	962,289	22,658	2150,844	0	207,289	207,289	99,738	0	0	0	0	0	0	0
15:08:44	-438,085	2570,499	20,757	11,963	12,189	11,036	12,127	21,5	962,289	22,658	2151,263	0	207,289	207,289	99,738	0	0	0	0	0	0	0
15:08:44	-499,804	2565,501	20,513	12,06	12,174	10,984	12,104	21,5	962,289	22,658	2151,678	0	207,289	207,289	99,738	0	0	0	0	0	0	0
15:08:44	-394,531	2561,555	20,366	12,06	12,16	10,943	12,081	21,5	962,289	22,658	2152,087	0	207,289	207,289	99,738	0	0	0	0	0	0	0
15:08:44	-290,698	2558,648	20,317	12,109	12,146	10,913	12,059	21,5	962,289	22,658	2152,494	0	207,289	207,289	99,738	0	0	0	0	0	0	0
15:08:44	-426,709	2554,381	20,122	11,963	12,133	10,869	12,035	21,5	962,289	22,658	2152,896	0	207,289	207,289	99,738	0	0	0	0	0	0	0
15:08:44	-389,99	2550,481	19,975	11,914	12,119	10,829	12,012	21,5	962,289	22,658	2153,293	0	207,289	207,289	99,738	0	0	0	0	0	0	0
15:08:44	-431,933	2546,162	19,78	11,767	12,105	10,785	11,988	21,5	962,289	22,658	2153,686	0	207,289	207,289	99,738	0	0	0	0	0	0	0
15:08:44	-254,614	2543,616	19,78	11,816	12,091	10,758	11,963	21,5	962,289	22,658	2154,076	0	207,289	207,289	99,738	0	0	0	0	0	0	0
15:08:44	-349,877	2540,117	19,682	11,816	12,077	10,722	11,939	21,5	962,289	22,658	2154,462	0	207,289	207,289	99,738	0	0	0	0	0	0	0
15:08:44	-297,656	2537,14	19,634	11,767	12,063	10,692	11,915	21,5	962,289	22,658	2154,845	0	207,289	207,289	99,738	0	0	0	0	0	0	0
15:08:44	-200,073	2535,14	19,78	11,767	12,043	10,671	11,89	21,5	962,289	22,658	2155,225	0	207,289	207,289	99,738	0	0	0	0	0	0	0
15:08:44	-237,841	2532,761	19,878	12,06	12,025	10,647	11,866	21,5	962,289	22,658	2155,603	0	207,289	207,289	99,738	0	0	0	0	0	0	0
15:08:44	-303,149	2529,73	19,829	12,109	12,01	10,615	11,841	21,5	962,289	22,658	2155,977	0	207,289	207,289	99,738	0	0	0	0	0	0	0
15:08:44	-331,738	2526,412	19,829	12,158	11,991	10,581	11,817	21,5	962,289	22,658	2156,347	0	207,289	207,289	99,738	0	0	0	0	0	0	0
15:08:44	-382,373	2522,589	19,78	12,158	11,973	10,542	11,792	21,5	962,289	22,658	2156,713	0	207,289	207,289	99,738	0	0	0	0	0	0	0
15:08:44	-346,289	2519,126	19,682	12,256	11,958	10,506	11,766	21,5	962,289	22,658	2157,076	0	207,289	207,289	99,738	0	0	0	0	0	0	0
15:08:44	-394,628	2515,18	19,536	12,158	11,944	10,465	11,741	21,5	962,289	22,658	2157,434	0	207,289	207,289	99,738	0	0	0	0	0	0	0
15:08:44	-214,257	2513,037	19,487	12,256	11,935	10,443	11,715	21,5	962,289	22,658	2157,79	0	207,289	207,289	99,738	0	0	0	0	0	0	0
15:08:44	-252,441	2510,513	19,487	12,158	11,921	10,417	11,69	21,5	962,289	22,658	2158,143	0	207,289	207,289	99,738	0	0	0	0	0	0	0
15:08:44	-394,458	2506,568	19,341	12,06	11,906	10,376	11,664	21,5	962,289	22,658	2158,491	0	207,289	207,289	99,738	0	0	0	0	0	0	0
15:08:44	-204,003	2504,528	19,389	12,109	11,892	10,355	11,639	21,5	962,289	22,658	2158,837	0	207,289	207,289	99,738	0	0	0	0	0	0	0
15:08:44	-430,444	2500,224	19,292	11,914	11,873	10,311	11,613	21,5	962,289	22,658	2159,178	0	207,289	207,289	99,738	0	0	0	0	0	0	0
15:08:44	-249,218	2497,731	19,292	11,914	11,859	10,285	11,587	21,5	962,289	22,658	2159,517	0	207,289	207,289	99,738	0	0	0	0	0	0	0
15:08:44	-252,368	2495,208	19,292	11,914	11,845	10,259	11,561	21,5	962,289	22,658	2159,853	0	207,289	207,289	99,738	0	0	0	0	0	0	0
15:08:44	-331,567	2491,892	19,292	11,816	11,826	10,225	11,534	21,5	962,289	22,658	2160,185	0	207,289	207,289	99,738	0	0	0	0	0	0	0
15:08:44	-255,59	2489,336	19,292	11,767	11,812	10,199	11,508	21,5	962,289	22,658	2160,514	0	207,289	207,289	99,738	0	0	0	0	0	0	0
15:08:44	-393,188	2485,404	19,145	11,621	11,798	10,158	11,482	21,5	962,289	22,658	2160,839	0	207,289	207,289	99,738	0	0	0	0	0	0	0
15:08:44	-248,974	2482,914	19,145	11,914	11,784	10,133	11,455	21,5	962,289	22,658	2161,161	0	207,289	207,289	99,738	0	0	0	0	0	0	0
15:08:44	-329,345	2479,621	19,145	11,963	11,765	10,099	11,429	21,5	962,289	22,658	2161,48	0	207,289	207,289	99,738	0	0	0	0	0	0	0
15:08:44	-258,935	2477,032	19,145	11,963	11,751	10,072	11,402	21,5	962,289	22,658	2161,795	0	207,289	207,289	99,738	0	0	0	0	0	0	0
15:08:44	-274,389	2474,288	19,194	11,914	11,732	10,044	11,375	21,5	962,289	22,658	2162,107	0	207,289	207,289	99,738	0	0	0	0	0	0	0
15:08:44	-327,246	2471,015	19,194	12,109	11,714	10,01	11,349	21,5	962,289	22,658	2162,416	0	207,289	207,289	99,738	0	0	0	0	0	0	0
15:08:44	-249,023	2468,525	19,194	11,963	11,7	9,984	11,322	21,5	962,289	22,658	2162,722	0	207,289	207,289	99,738	0	0	0	0	0	0	0
15:08:44	-373,266	2464,792	19,145	11,963	11,682	9,946	11,295	21,5	962,289	22,658	2163,024	0	207,289	207,289	99,738	0	0	0	0	0	0	0
15:08:44	-256,616	2462,226	19,145	12,109	11,667	9,919	11,268	21,5	962,289	22,658	2163,323	0	207,289	207,289	99,738	0	0	0	0	0	0	0
15:08:44	-335,742	2458,869	19,048	11,767	11,654	9,885	11,241	21,5	962,289	22,658	2163,619	0	207,289	207,289	99,738	0	0	0	0	0	0	0
15:08:44	-157,104	2457,298	19,145	12,06	11,639	9,869	11,214	21,5	962,289	22,658	2163,912	0	207,289	207,289	99,738	0	0	0	0	0	0	0
15:08:44	-388,208	2453,416	18,999	12,158	11,625	9,829	11,187	21,5	962,289	22,658	2164,202	0	207,289	207,289	99,738	0	0	0	0	0	0	0
15:08:44	-340,893	2450,007	18,901	11,963	11,612	9,793	11,159	21,5	962,289	22,658	2164,488	0	207,289	207,289	99,738	0	0	0	0	0	0	0
15:08:44	-303,759	2446,969	18,852	11,963	11,597	9,762	11,132	21,5	962,289	22,658	2164,77	0	207,289	207,289	99,738	0	0	0	0	0	0	0
15:08:44	-171,899	2445,25	18,999	12,06	11,579	9,744	11,105	21,5	962,289	22,658	2165,051	0	207,289	207,289	99,738	0	0	0	0	0	0	0
15:08:44	-321,679	2442,033	18,999	12,06	11,561	9,711	11,077	21,5	962,289	22,658	2165,328	0	207,289	207,289	99,738	0	0	0	0	0	0	0
15:08:44	-412,28	2437,911	18,901	12,06	11,543	9,669	11,05	21,5	962,289	22,658	2165,601	0	207,289	207,289	99,738	0	0	0	0	0	0	0
15:08:44	-249,096	2435,42	18,901	11,914	11,529	9,643	11,022	21,5	962,289	22,658	2165,871	0	207,289	207,289	99,738	0	0	0	0	0	0	0
15:08:44	-261,035	2432,809	18,901	11,914	11,515	9,616	10,995	21,5	962,289	22,658	2166,138	0	207,289	207,289	99,738	0	0	0	0	0	0	0
15:08:44	-339,599	2429,413	18,804	11,963	11,501	9,581	10,967	21,2	961,909	22,658	2166,401	0	207,289	207,289	99,738	0	0	0	0	0	0	0
15:08:44	-336,816	2426,045	18,706	11,718	11,487	9,546	10,939	21,2	961,909	22,658	2166,661	0	207,289	207,289	99,738	0	0	0	0	0	0	0
15:08:44	-367,919	2422,366	18,559	11,914	11,474	9,508	10,911	21,2	961,909	22,658	2166,916	0	207,289	207,289	99,738	0	0	0	0	0	0	0
15:08:44	-306,762	2419,298	18,511	11,963	11,46	9,477	10,883	21,2	961,909	22,658	2167,168	0	207,289	207,289	99,738	0	0	0	0	0	0	0
15:08:44	-317,871	2416,119	18,413	11,718	11,447	9,444	10,855	21,2	961,909	22,658	2167,417	0	207,289	207,289	99,738	0	0	0	0	0	0	0
15:08:44	-348,876	2412,631	18,364	11,718	11,43	9,408	10,826	21,2	961,909	22,658	2167,662	0	207,289	207,289	99,738	0	0	0	0	0	0	0
15:08:44	-212,744	2410,503	18,413	11,767	11,415	9,386	10,798	21,2	961,909	22,658	2167,905	0	207,289	207,289	99,738	0	0	0	0	0	0	0
15:08:44	-320,434	2407,299	18,413	11,767	11,397	9,353	10,77	21,2	961,909	22,658	2168,145	0	207,289	207,289	99,738	0	0	0	0	0	0	0
15:08:44	-334,96	2403,949	18,315	11,718	11,384	9,319	10,741	21,2	961,909	22,658	2168,38	0	207,289	207,289	99,738	0	0	0	0	0	0	0
15:08:44	-241,333	2401,536	18,315	11,816	11,37	9,294	10,713	21,2	961,909	22,658	2168,614	0	207,289	207,289	99,738	0	0	0	0	0	0	0
15:08:44	-362,158	2397,914	18,169	11,914	11,357	9,256	10,684	21,2	961,909	22,658	2168,843	0	204,604	204,604	99,728	0	0	0	0	0	0	0
15:08:44	-461,352	2393,301	17,876	11,816	11,347	9,209	10,655	21,2	961,909	22,658	2169,068	0	204,604	204,604	99,728	0	0	0	0	0	0	0
15:08:44	-364,062	2389,66	17,729	11,767	11,335	9,171	10,626	21,2	961,909	22,658	2169,288	0	204,604	204,604	99,728	0	0	0	0	0	0	0
15:08:44	-150,903	2388,151	17,827	11,816	11,321	9,156	10,598	21,2	961,909	22,658	2169,507	0	204,604	204,604	99,728	0	0	0	0	0	0	0
15:08:44	-244,555	2385,706	17,827	12,06	11,307	9,13	10,569	21,2	961,909	22,658	2169,724	0	204,604	204,604	99,728	0	0	0	0	0	0	0
15:08:44	-322,753	2382,478	17,729	11,914	11,294	9,097	10,54	21,2	961,909	22,658	2169,937	0	204,604	204,604	99,728	0	0	0	0	0	0	0
15:08:44	-293,188	2379,546	17,68	11,816	11,28	9,067	10,511	21,2	961,909	22,658	2170,146	0	204,604	204,604	99,728	0	0	0	0	0	0	0
15:08:44	-357,324	2375,973	17,583	11,767	11,265	9,03	10,482	21,2	961,909	22,658	2170,352	0	204,604	204,604	99,728	0	0	0	0	0	0	0
15:08:44	-235,62	2373,617	17,583	11,718	11,252	9,006	10,453	21,2	961,909	22,658	2170,555	0	204,604	204,604	99,728	0	0	0	0	0	0	0
15:08:44	-282,446	2370,792	17,534	11,767	11,239	8,977	10,424	21,2	961,909	22,658	2170,755	0	204,604	204,604	99,728	0	0	0	0	0	0	0
15:08:44	-379,907	2366,993	17,387	11,718	11,225	8,938	10,395	21,2	961,909	22,658	2170,951	0	204,604	204,604	99,728	0	0	0	0	0	0	0
15:08:44	-216,284	2364,83	17,339	11,718	11,216	8,915	10,366	21,2	961,909	22,658	2171,145	0	204,604	204,604	99,728	0	0	0	0	0	0	0
15:08:44	-323,437	2361,596	17,241	11,621	11,203	8,882	10,337	21,2	961,909	22,658	2171,335	0	204,604	204,604	99,728	0	0	0	0	0	0	0
15:08:44	-451,293	2357,083	16,948	11,523	11,193	8,835	10,307	21,2	961,909	22,658	2171,521	0	204,604	204,604	99,728	0	0	0	0	0	0	0
15:08:44	-208,496	2354,998	16,899	11,718	11,184	8,814	10,278	21,2	961,909	22,658	2171,704	0	204,604	204,604	99,728	0	0	0	0	0	0	0
15:08:44	-219,531	2352,803	16,85	11,523	11,174	8,791	10,249	21,2	961,909	22,658	2171,886	0	204,604	204,604	99,728	0	0	0	0	0	0	0
15:08:44	-366,308	2349,14	16,704	11,718	11,161	8,754	10,22	21,2	961,909	22,658	2172,063	0	204,604	204,604	99,728	0	0	0	0	0	0	0
15:08:44	-269,067	2346,449	16,606	11,572	11,151	8,726	10,19	21,2	961,909	22,658	2172,237	0	204,604	204,604	99,728	0	0	0	0	0	0	0
15:08:44	-304,736	2343,402	16,46	11,572	11,142	8,694	10,161	21,2	961,909	22,658	2172,409	0	204,604	204,604	99,728	0	0	0	0	0	0	0
15:08:44	-260,302	2340,799	16,362	11,621	11,132	8,668	10,132	21,2	961,909	22,658	2172,577	0	204,604	204,604	99,728	0	0	0	0	0	0	0
15:08:44	-177,148	2339,027	16,362	11,572	11,122	8,649	10,103	21,2	961,909	22,658	2172,743	0	204,604	204,604	99,728	0	0	0	0	0	0	0
15:08:44	-164,282	2337,384	16,46	11,718	11,108	8,632	10,074	21,2	961,909	22,658	2172,908	0	204,604	204,604	99,728	0	0	0	0	0	0	0
15:08:44	-405,004	2333,334	16,362	11,523	11,09	8,591	10,045	21,2	961,909	22,658	2173,068	0	204,604	204,604	99,728	0	0	0	0	0	0	0
15:08:44	-160,961	2331,725	16,46	11,621	11,076	8,574	10,016	21,2	961,909	22,658	2173,227	0	204,604	204,604	99,728	0	0	0	0	0	0	0
15:08:44	-219,311	2329,532	16,411	11,621	11,066	8,551	9,987	21,2	961,909	22,658	2173,383	0	204,604	204,604	99,728	0	0	0	0	0	0	0
15:08:44	-356,103	2325,971	16,216	11,718	11,056	8,515	9,958	21,2	961,909	22,658	2173,536	0	204,604	204,604	99,728	0	0	0	0	0	0	0
15:08:44	-336,694	2322,604	16,118	11,572	11,043	8,48	9,929	21,2	961,909	22,658	2173,685	0	204,604	204,604	99,728	0	0	0	0	0	0	0
15:08:44	-212,597	2320,478	16,069	11,718	11,033	8,458	9,9	21,2	961,909	22,658	2173,831	0	204,604	204,604	99,728	0	0	0	0	0	0	0
15:08:44	-176,879	2318,709	15,971	11,718	11,028	8,44	9,872	21,2	961,909	22,658	2173,976	0	204,604	204,604	99,728	0	0	0	0	0	0	0
15:08:44	-259,96	2316,109	15,874	11,572	11,019	8,413	9,843	21,2	961,909	22,658	2174,118	0	204,604	204,604	99,728	0	0	0	0	0	0	0
15:08:44	-340,917	2312,7	15,776	11,621	11,005	8,378	9,815	21,2	961,909	22,658	2174,257	0	204,604	204,604	99,728	0	0	0	0	0	0	0
15:08:44	-165,185	2311,048	15,776	11,572	10,996	8,361	9,786	21,2	961,909	22,658	2174,394	0	204,604	204,604	99,728	0	0	0	0	0	0	0
15:08:44	-157,861	2309,47	15,874	11,523	10,981	8,345	9,758	21,2	961,909	22,658	2174,529	0	204,604	204,604	99,728	0	0	0	0	0	0	0
15:08:44	-258,789	2306,882	15,776	11,621	10,972	8,318	9,73	21,2	961,909	22,658	2174,661	0	204,604	204,604	99,728	0	0	0	0	0	0	0
15:08:44	-248,291	2304,399	15,776	11,572	10,958	8,292	9,701	21,2	961,909	22,658	2174,791	0	204,604	204,604	99,728	0	0	0	0	0	0	0
15:08:44	-306,054	2301,338	15,63	11,572	10,949	8,261	9,673	21,2	961,909	22,658	2174,918	0	204,604	204,604	99,728	0	0	0	0	0	0	0
15:08:44	-165,185	2299,686	15,63	11,621	10,939	8,244	9,645	21,2	961,909	22,658	2175,043	0	204,604	204,604	99,728	0	0	0	0	0	0	0
15:08:44	-130,371	2298,383	15,581	11,523	10,934	8,23	9,617	21,2	961,909	22,658	2175,166	0	204,604	204,604	99,728	0	0	0	0	0	0	0
15:08:44	-304,785	2295,335	15,434	11,523	10,925	8,199	9,589	21,2	961,909	22,658	2175,286	0	204,604	204,604	99,728	0	0	0	0	0	0	0
15:08:44	-305,834	2292,276	15,288	11,279	10,916	8,167	9,562	21,2	961,909	22,658	2175,403	0	204,604	204,604	99,728	0	0	0	0	0	0	0
15:08:44	-166,137	2290,615	15,288	11,425	10,906	8,15	9,534	21,2	961,909	22,658	2175,518	0	204,604	204,604	99,728	0	0	0	0	0	0	0
15:08:44	-157,958	2289,036	15,385	11,377	10,892	8,134	9,506	21,2	961,909	22,658	2175,632	0	204,604	204,604	99,728	0	0	0	0	0	0	0
15:08:44	-166,186	2287,374	15,385	11,377	10,883	8,117	9,479	21,2	961,909	22,658	2175,744	0	204,604	204,604	99,728	0	0	0	0	0	0	0
15:08:44	-201,904	2285,355	15,434	11,425	10,869	8,096	9,452	21,2	961,909	22,658	2175,853	0	204,604	204,604	99,728	0	0	0	0	0	0	0
15:08:45	-165,112	2283,703	15,434	11,377	10,859	8,079	9,425	21,2	961,909	22,658	2175,961	0	204,604	204,604	99,728	0	0	0	0	0	0	0
15:08:45	-212,329	2281,58	15,385	11,425	10,85	8,057	9,398	21,2	961,909	22,658	2176,067	0	204,604	204,604	99,728	0	0	0	0	0	0	0
15:08:45	-258,374	2278,996	15,288	11,523	10,84	8,03	9,372	21,2	961,909	22,658	2176,169	0	204,604	204,604	99,728	0	0	0	0	0	0	0
15:08:45	-210,131	2276,895	15,239	11,523	10,831	8,009	9,345	21,2	961,909	22,658	2176,27	0	204,604	204,604	99,728	0	0	0	0	0	0	0
15:08:45	-395,532	2272,94	14,995	11,523	10,822	7,968	9,318	21,2	961,909	22,658	2176,367	0	204,604	204,604	99,728	0	0	0	0	0	0	0
15:08:45	-176,245	2271,177	14,897	11,425	10,817	7,95	9,291	21,2	961,909	22,658	2176,462	0	204,604	204,604	99,728	0	0	0	0	0	0	0
15:08:45	-256,054	2268,617	14,8	11,279	10,808	7,923	9,264	21,2	961,909	22,658	2176,554	0	204,604	204,604	99,728	0	0	0	0	0	0	0
15:08:45	-163,793	2266,979	14,8	11,279	10,799	7,907	9,238	21,2	961,909	22,658	2176,644	0	204,604	204,604	99,728	0	0	0	0	0	0	0
15:08:45	-168,212	2265,297	14,8	11,23	10,789	7,889	9,211	21,2	961,909	22,658	2176,733	0	204,604	204,604	99,728	0	0	0	0	0	0	0
15:08:45	-168,359	2263,613	14,8	11,23	10,779	7,872	9,185	21,2	961,909	22,658	2176,82	0	204,604	204,604	99,728	0	0	0	0	0	0	0
15:08:45	-244,677	2261,166	14,8	11,377	10,766	7,847	9,159	21,2	961,909	22,658	2176,904	0	204,604	204,604	99,728	0	0	0	0	0	0	0
15:08:45	-203,417	2259,132	14,751	11,279	10,757	7,826	9,132	21,2	961,909	22,658	2176,987	0	204,604	204,604	99,728	0	0	0	0	0	0	0
15:08:45	-172,631	2257,406	14,751	11,425	10,747	7,808	9,107	21,2	961,909	22,658	2177,067	0	204,604	204,604	99,728	0	0	0	0	0	0	0
15:08:45	-249,389	2254,912	14,653	11,279	10,738	7,782	9,081	21,2	961,909	22,658	2177,145	0	204,604	204,604	99,728	0	0	0	0	0	0	0
15:08:45	-170,263	2253,209	14,653	11,377	10,728	7,765	9,055	21,2	961,909	22,658	2177,221	0	204,604	204,604	99,728	0	0	0	0	0	0	0
15:08:45	-207,788	2251,131	14,604	11,377	10,719	7,743	9,029	21,2	961,909	22,658	2177,295	0	204,604	204,604	99,728	0	0	0	0	0	0	0
15:08:45	-179,98	2249,332	14,604	11,425	10,709	7,725	9,003	21,2	961,909	22,658	2177,367	0	204,604	204,604	99,728	0	0	0	0	0	0	0
15:08:45	-251,391	2246,818	14,507	11,279	10,7	7,699	8,978	21,2	961,909	22,658	2177,436	0	204,604	204,604	99,728	0	0	0	0	0	0	0
15:08:45	-168,139	2245,136	14,507	11,279	10,69	7,681	8,952	21,2	961,909	22,658	2177,504	0	204,604	204,604	99,728	0	0	0	0	0	0	0
15:08:45	-157,543	2243,561	14,507	11,23	10,682	7,665	8,927	21,2	961,909	22,658	2177,57	0	204,604	204,604	99,728	0	0	0	0	0	0	0
15:08:45	-154,003	2242,021	14,507	11,23	10,673	7,649	8,902	21,2	961,909	22,658	2177,634	0	204,604	204,604	99,728	0	0	0	0	0	0	0
15:08:45	-257,812	2239,443	14,409	11,23	10,663	7,623	8,877	21,2	961,909	22,658	2177,696	0	204,604	204,604	99,728	0	0	0	0	0	0	0
15:08:45	-163,891	2237,804	14,409	11,23	10,654	7,606	8,852	21,2	961,909	22,658	2177,756	0	204,604	204,604	99,728	0	0	0	0	0	0	0
15:08:45	-254,565	2235,258	14,311	11,279	10,645	7,579	8,827	21,2	961,909	22,658	2177,814	0	204,604	204,604	99,728	0	0	0	0	0	0	0
15:08:45	-161,596	2233,642	14,311	11,23	10,636	7,563	8,802	21,2	961,909	22,658	2177,87	0	204,604	204,604	99,728	0	0	0	0	0	0	0
15:08:45	-219,458	2231,448	14,262	11,23	10,626	7,54	8,778	21,2	961,909	22,658	2177,923	0	204,604	204,604	99,728	0	0	0	0	0	0	0
15:08:45	-284,033	2228,607	14,116	11,084	10,618	7,511	8,753	21,2	961,909	22,658	2177,974	0	204,604	204,604	99,728	0	0	0	0	0	0	0
15:08:45	-96,948	2227,638	14,116	11,181	10,612	7,501	8,728	21,2	961,909	22,658	2178,024	0	204,604	204,604	99,728	0	0	0	0	0	0	0
15:08:45	-248,95	2225,148	14,018	11,181	10,603	7,475	8,704	21,2	961,909	22,658	2178,071	0	204,604	204,604	99,728	0	0	0	0	0	0	0
15:08:45	-216,162	2222,987	13,969	11,23	10,594	7,453	8,679	21,2	961,909	22,658	2178,116	0	204,604	204,604	99,728	0	0	0	0	0	0	0
15:08:45	-169,091	2221,296	13,969	11,23	10,584	7,436	8,655	21,2	961,909	22,658	2178,159	0	204,604	204,604	99,728	0	0	0	0	0	0	0
15:08:45	-178,393	2219,512	14,018	11,279	10,571	7,417	8,63	21,2	961,909	22,658	2178,201	0	204,604	204,604	99,728	0	0	0	0	0	0	0
15:08:45	-167,016	2217,842	14,018	11,279	10,562	7,4	8,606	21,2	961,909	22,658	2178,24	0	204,604	204,604	99,728	0	0	0	0	0	0	0
15:08:45	-73,168	2217,11	14,116	11,279	10,553	7,392	8,583	21,2	961,909	22,658	2178,279	0	204,604	204,604	99,728	0	0	0	0	0	0	0
15:08:45	-302,148	2214,088	13,969	11,23	10,543	7,361	8,559	21,2	961,909	22,658	2178,315	0	204,604	204,604	99,728	0	0	0	0	0	0	0
15:08:45	-211,694	2211,972	13,921	11,279	10,534	7,339	8,535	21,2	961,909	22,658	2178,348	0	204,604	204,604	99,728	0	0	0	0	0	0	0
15:08:45	-188,574	2210,086	13,823	11,23	10,528	7,32	8,511	21,2	961,909	22,658	2178,38	0	204,604	204,604	99,728	0	0	0	0	0	0	0
15:08:45	-193,261	2208,153	13,774	11,23	10,52	7,3	8,487	21,2	961,909	22,658	2178,41	0	204,604	204,604	99,728	0	0	0	0	0	0	0
15:08:45	-255,029	2205,603	13,676	11,181	10,511	7,274	8,463	21,2	961,909	22,658	2178,437	0	204,604	204,604	99,728	0	0	0	0	0	0	0
15:08:45	-71,313	2204,89	13,774	11,23	10,501	7,266	8,44	21,2	961,909	22,658	2178,463	0	204,604	204,604	99,728	0	0	0	0	0	0	0
15:08:45	-180,566	2203,084	13,823	11,377	10,489	7,248	8,417	21,2	961,909	22,658	2178,488	0	204,604	204,604	99,728	0	0	0	0	0	0	0
15:08:45	-68,017	2202,404	13,921	11,279	10,48	7,241	8,393	21,2	961,909	22,658	2178,512	0	204,604	204,604	99,728	0	0	0	0	0	0	0
15:08:45	-253,076	2199,873	13,823	11,377	10,47	7,215	8,37	21,2	961,909	22,658	2178,533	0	204,604	204,604	99,728	0	0	0	0	0	0	0
15:08:45	-125,268	2198,62	13,774	11,377	10,466	7,202	8,347	21,2	961,909	22,658	2178,553	0	204,604	204,604	99,728	0	0	0	0	0	0	0
15:08:45	-261,938	2196,001	13,628	11,377	10,459	7,175	8,324	21,2	961,909	22,658	2178,571	0	204,604	204,604	99,728	0	0	0	0	0	0	0
15:08:45	-280,664	2193,194	13,432	11,279	10,453	7,146	8,301	21,2	961,909	22,658	2178,586	0	204,604	204,604	99,728	0	0	0	0	0	0	0
15:08:45	-78,54	2192,409	13,432	11,23	10,449	7,138	8,279	21,2	963,338	22,658	2178,599	0	204,604	204,604	99,728	0	0	0	0	0	0	0
15:08:45	-235,766	2190,051	13,335	11,181	10,441	7,113	8,256	21,2	963,338	22,658	2178,611	0	204,604	204,604	99,728	0	0	0	0	0	0	0
15:08:45	-160,742	2188,444	13,286	11,181	10,434	7,097	8,233	21,2	963,338	22,658	2178,621	0	204,604	204,604	99,728	0	0	0	0	0	0	0
15:08:45	-114,77	2187,296	13,335	11,181	10,425	7,085	8,21	21,2	963,338	22,658	2178,63	0	204,604	204,604	99,728	0	0	0	0	0	0	0
15:08:45	-158,276	2185,713	13,335	11,23	10,416	7,069	8,188	21,2	963,338	22,658	2178,637	0	204,604	204,604	99,728	0	0	0	0	0	0	0
15:08:45	-184,57	2183,868	13,286	11,084	10,408	7,05	8,166	21,2	963,338	22,658	2178,642	0	204,604	204,604	99,728	0	0	0	0	0	0	0
15:08:45	-180,834	2182,059	13,286	11,035	10,398	7,031	8,143	21,2	963,338	22,658	2178,645	0	204,604	204,604	99,728	0	0	0	0	0	0	0
15:08:45	-190,209	2180,157	13,188	11,035	10,393	7,011	8,121	21,2	963,338	22,658	2178,647	0	204,604	204,604	99,728	0	0	0	0	0	0	0
15:08:45	-215,087	2178,006	13,042	10,937	10,388	6,989	8,099	21,2	963,338	22,658	2178,006	0	204,604	204,604	99,728	0	0	0	0	0	0	0
15:08:45	-125,244	2176,754	12,993	10,937	10,384	6,976	8,077	21,2	963,338	22,658	2176,754	0	204,604	204,604	99,728	0	0	0	0	0	0	0
15:08:45	-187,67	2174,877	12,944	10,888	10,376	6,957	8,055	21,2	963,338	22,658	2174,877	0	204,295	204,295	99,727	0	0	0	0	0	0	0
15:08:45	-188,916	2172,988	12,846	10,84	10,37	6,938	8,033	21,2	963,338	22,658	2172,988	0	204,295	204,295	99,727	0	0	0	0	0	0	0
15:08:45	-139,965	2171,588	12,846	10,888	10,362	6,923	8,011	21,2	963,338	22,658	2171,588	0	204,295	204,295	99,727	0	0	0	0	0	0	0
15:08:45	-68,237	2170,906	12,944	10,888	10,353	6,916	7,99	21,2	963,338	22,658	2170,906	0	204,295	204,295	99,727	0	0	0	0	0	0	0
15:08:45	-115,844	2169,748	12,993	11,035	10,344	6,904	7,969	21,2	963,338	22,658	2169,748	0	204,295	204,295	99,727	0	0	0	0	0	0	0
15:08:45	-116,064	2168,587	13,042	11,084	10,335	6,892	7,948	21,2	963,338	22,658	2168,587	0	204,295	204,295	99,727	0	0	0	0	0	0	0
15:08:45	-206,835	2166,519	12,993	11,084	10,326	6,871	7,926	21,2	963,338	22,658	2166,519	0	204,295	204,295	99,727	0	0	0	0	0	0	0
15:08:45	-245,532	2164,063	12,798	11,084	10,322	6,846	7,905	21,2	963,338	22,658	2164,063	0	204,295	204,295	99,727	0	0	0	0	0	0	0
15:08:45	-153,466	2162,529	12,651	11,084	10,321	6,83	7,884	21,2	963,338	22,658	2162,529	0	204,295	204,295	99,727	0	0	0	0	0	0	0
15:08:45	-202,832	2160,5	12,553	10,937	10,315	6,809	7,863	21,2	963,338	22,658	2160,5	0	204,295	204,295	99,727	0	0	0	0	0	0	0
15:08:45	-159,472	2158,906	12,505	10,888	10,308	6,792	7,842	21,2	963,338	22,658	2158,906	0	204,295	204,295	99,727	0	0	0	0	0	0	0
15:08:45	-100,854	2157,897	12,553	10,888	10,3	6,782	7,821	21,2	963,338	22,658	2157,897	0	204,295	204,295	99,727	0	0	0	0	0	0	0
15:08:45	-164,648	2156,251	12,553	10,888	10,291	6,765	7,801	21,2	963,338	22,658	2156,251	0	204,295	204,295	99,727	0	0	0	0	0	0	0
15:08:45	-57,617	2155,674	12,651	10,888	10,282	6,759	7,78	21,2	963,338	22,658	2155,674	0	204,295	204,295	99,727	0	0	0	0	0	0	0
15:08:45	-97,973	2154,695	12,651	10,937	10,277	6,749	7,76	21,2	963,338	22,658	2154,695	0	204,295	204,295	99,727	0	0	0	0	0	0	0
15:08:45	-217,822	2152,516	12,505	10,937	10,272	6,726	7,74	21,2	963,338	22,658	2152,516	0	204,295	204,295	99,727	0	0	0	0	0	0	0
15:08:45	-114,306	2151,373	12,456	10,937	10,268	6,715	7,72	21,2	963,338	22,658	2151,373	0	204,295	204,295	99,727	0	0	0	0	0	0	0
15:08:45	-220,019	2149,173	12,309	10,937	10,263	6,692	7,699	21,2	963,338	22,658	2149,173	0	204,295	204,295	99,727	0	0	0	0	0	0	0
15:08:45	-203,93	2147,134	12,163	10,84	10,259	6,671	7,679	21,2	963,338	22,658	2147,134	0	204,295	204,295	99,727	0	0	0	0	0	0	0
15:08:45	-107,25	2146,061	12,212	10,84	10,251	6,66	7,659	21,2	963,338	22,658	2146,061	0	204,295	204,295	99,727	0	0	0	0	0	0	0
15:08:45	-7,275	2145,989	12,309	10,888	10,245	6,659	7,64	21,2	963,338	22,658	2145,989	0	204,295	204,295	99,727	0	0	0	0	0	0	0
15:08:45	-153,833	2144,45	12,309	10,84	10,236	6,643	7,62	21,2	963,338	22,658	2144,45	0	204,295	204,295	99,727	0	0	0	0	0	0	0
15:08:45	-96,508	2143,485	12,358	10,888	10,228	6,633	7,601	21,2	963,338	22,658	2143,485	0	204,295	204,295	99,727	0	0	0	0	0	0	0
15:08:45	-144,384	2142,041	12,309	10,888	10,223	6,618	7,582	21,2	963,338	22,658	2142,041	0	204,295	204,295	99,727	0	0	0	0	0	0	0
15:08:45	-84,96	2141,192	12,309	10,888	10,218	6,61	7,562	21,2	963,338	22,658	2141,192	0	204,295	204,295	99,727	0	0	0	0	0	0	0
15:08:45	-208,056	2139,111	12,163	10,888	10,214	6,588	7,543	21,2	963,338	22,658	2139,111	0	204,295	204,295	99,727	0	0	0	0	0	0	0
15:08:45	-254,321	2136,568	11,967	10,84	10,21	6,562	7,524	21,2	963,338	22,658	2136,568	0	204,295	204,295	99,727	0	0	0	0	0	0	0
15:08:45	-195,117	2134,617	11,772	10,742	10,209	6,542	7,505	21,2	963,338	22,658	2134,617	0	204,295	204,295	99,727	0	0	0	0	0	0	0
15:08:45	-176,684	2132,85	11,674	10,742	10,204	6,524	7,486	21,2	963,338	22,658	2132,85	0	204,295	204,295	99,727	0	0	0	0	0	0	0
15:08:45	-55,615	2132,294	11,772	10,742	10,196	6,518	7,467	21,2	963,338	22,658	2132,294	0	204,295	204,295	99,727	0	0	0	0	0	0	0
15:08:45	82,299	2133,117	11,967	10,742	10,19	6,526	7,448	21,2	963,338	22,658	2132,295	0	204,295	204,295	99,727	0	0	0	0	0	0	0
15:08:45	-148,315	2131,634	11,967	10,742	10,182	6,511	7,43	21,2	963,338	22,658	2131,634	0	204,295	204,295	99,727	0	0	0	0	0	0	0
15:08:45	-88,281	2130,751	11,967	10,84	10,177	6,502	7,412	21,2	963,338	22,658	2130,751	0	204,295	204,295	99,727	0	0	0	0	0	0	0
15:08:45	-75,195	2129,999	11,967	10,888	10,172	6,494	7,394	21,2	963,338	22,658	2129,999	0	204,295	204,295	99,727	0	0	0	0	0	0	0
15:08:45	-178,784	2128,211	11,87	10,84	10,167	6,476	7,376	21,2	963,338	22,658	2128,211	0	204,295	204,295	99,727	0	0	0	0	0	0	0
15:08:45	-167,822	2126,533	11,772	10,693	10,163	6,459	7,358	21,2	963,338	22,658	2126,533	0	204,295	204,295	99,727	0	0	0	0	0	0	0
15:08:45	-86,987	2125,663	11,772	10,742	10,158	6,45	7,34	21,2	963,338	22,658	2125,663	0	204,295	204,295	99,727	0	0	0	0	0	0	0
15:08:45	-77,514	2124,888	11,772	10,742	10,154	6,442	7,322	21,2	963,338	22,658	2124,888	0	204,295	204,295	99,727	0	0	0	0	0	0	0
15:08:45	-88,061	2124,007	11,772	10,742	10,149	6,433	7,305	21,2	963,338	22,658	2124,007	0	204,295	204,295	99,727	0	0	0	0	0	0	0
15:08:45	-168,92	2122,318	11,772	10,693	10,139	6,415	7,287	21,2	963,338	22,658	2122,318	0	204,295	204,295	99,727	0	0	0	0	0	0	0
15:08:45	12,084	2122,439	11,87	10,742	10,135	6,416	7,27	21,2	963,338	22,658	2122,318	0	204,295	204,295	99,727	0	0	0	0	0	0	0
15:08:45	-169,018	2120,749	11,772	10,693	10,13	6,399	7,253	21,2	963,338	22,658	2120,749	0	204,295	204,295	99,727	0	0	0	0	0	0	0
15:08:45	-100,122	2119,747	11,674	10,693	10,13	6,389	7,236	21,2	963,338	22,658	2119,747	0	204,295	204,295	99,727	0	0	0	0	0	0	0
15:08:45	-283,862	2116,909	11,528	10,595	10,121	6,359	7,219	21,2	963,338	22,658	2116,909	0	204,295	204,295	99,727	0	0	0	0	0	0	0
15:08:46	-54,882	2116,36	11,479	10,595	10,121	6,354	7,202	21,2	963,338	22,658	2116,36	0	204,295	204,295	99,727	0	0	0	0	0	0	0
15:08:46	-80,615	2115,554	11,479	10,595	10,116	6,345	7,185	21,2	963,338	22,658	2115,554	0	204,295	204,295	99,727	0	0	0	0	0	0	0
15:08:46	-80,468	2114,749	11,479	10,693	10,112	6,337	7,169	21,2	963,338	22,658	2114,749	0	204,295	204,295	99,727	0	0	0	0	0	0	0
15:08:46	-44,116	2114,308	11,528	10,742	10,106	6,333	7,152	21,2	963,338	22,658	2114,308	0	204,295	204,295	99,727	0	0	0	0	0	0	0
15:08:46	-208,569	2112,222	11,479	10,693	10,097	6,311	7,136	21,2	963,338	22,658	2112,222	0	204,295	204,295	99,727	0	0	0	0	0	0	0
15:08:46	53,808	2112,76	11,626	10,742	10,093	6,317	7,12	21,2	963,338	22,658	2112,223	0	204,295	204,295	99,727	0	0	0	0	0	0	0
15:08:46	-165,527	2111,105	11,626	10,84	10,083	6,3	7,104	21,2	963,338	22,658	2111,105	0	204,295	204,295	99,727	0	0	0	0	0	0	0
15:08:46	-82,788	2110,277	11,626	10,84	10,078	6,291	7,088	21,2	963,338	22,658	2110,277	0	204,295	204,295	99,727	0	0	0	0	0	0	0
15:08:46	-90,307	2109,374	11,528	10,742	10,078	6,282	7,072	21,2	963,338	22,658	2109,374	0	204,295	204,295	99,727	0	0	0	0	0	0	0
15:08:46	-173,022	2107,644	11,43	10,693	10,074	6,264	7,056	21,2	963,338	22,658	2107,644	0	204,295	204,295	99,727	0	0	0	0	0	0	0
15:08:46	-90,283	2106,741	11,333	10,742	10,074	6,255	7,04	21,2	963,338	22,658	2106,741	0	204,295	204,295	99,727	0	0	0	0	0	0	0
15:08:46	-82,568	2105,915	11,333	10,693	10,069	6,246	7,025	21,2	963,338	22,658	2105,915	0	204,295	204,295	99,727	0	0	0	0	0	0	0
15:08:46	-127,88	2104,637	11,284	10,547	10,064	6,233	7,009	21,2	963,338	22,658	2104,637	0	204,295	204,295	99,727	0	0	0	0	0	0	0
15:08:46	-39,892	2104,238	11,333	10,693	10,059	6,229	6,994	21,2	963,338	22,658	2104,238	0	204,295	204,295	99,727	0	0	0	0	0	0	0
15:08:46	6,445	2104,302	11,43	10,693	10,055	6,229	6,979	21,2	963,338	22,658	2104,238	0	204,295	204,295	99,727	0	0	0	0	0	0	0
15:08:46	-117,065	2103,131	11,479	10,595	10,046	6,217	6,964	21,2	963,338	22,658	2103,131	0	204,295	204,295	99,727	0	0	0	0	0	0	0
15:08:46	-128,906	2101,842	11,43	10,742	10,041	6,204	6,949	21,2	963,338	22,658	2101,842	0	204,295	204,295	99,727	0	0	0	0	0	0	0
15:08:46	38,598	2102,228	11,479	10,693	10,04	6,208	6,935	21,2	963,338	22,658	2101,843	0	204,295	204,295	99,727	0	0	0	0	0	0	0
15:08:46	-214,892	2100,079	11,333	10,693	10,036	6,186	6,92	21,2	963,338	22,658	2100,079	0	204,295	204,295	99,727	0	0	0	0	0	0	0
15:08:46	-220,141	2097,878	11,186	10,547	10,031	6,163	6,905	21,2	963,338	22,658	2097,878	0	204,295	204,295	99,727	0	0	0	0	0	0	0
15:08:46	-6,347	2097,815	11,186	10,693	10,031	6,163	6,891	21,2	963,338	22,658	2097,815	0	204,295	204,295	99,727	0	0	0	0	0	0	0
15:08:46	-78,515	2097,029	11,186	10,742	10,026	6,154	6,876	21,2	963,338	22,658	2097,029	0	204,295	204,295	99,727	0	0	0	0	0	0	0
15:08:46	-75,292	2096,276	11,284	10,742	10,017	6,147	6,862	21,2	963,338	22,658	2096,276	0	204,295	204,295	99,727	0	0	0	0	0	0	0
15:08:46	-40,82	2095,868	11,333	10,693	10,012	6,142	6,848	21,2	963,338	22,658	2095,868	0	204,295	204,295	99,727	0	0	0	0	0	0	0
15:08:46	-45,092	2095,417	11,284	10,693	10,012	6,138	6,834	21,2	963,338	22,658	2095,417	0	204,295	204,295	99,727	0	0	0	0	0	0	0
15:08:46	-221,289	2093,204	11,137	10,547	10,007	6,115	6,82	21,2	963,338	22,658	2093,204	0	204,295	204,295	99,727	0	0	0	0	0	0	0
15:08:46	-81,469	2092,39	11,137	10,547	10,002	6,107	6,806	21,2	963,338	22,658	2092,39	0	204,295	204,295	99,727	0	0	0	0	0	0	0
15:08:46	-90,136	2091,488	11,04	10,498	10,002	6,097	6,792	21,2	963,338	22,658	2091,488	0	204,295	204,295	99,727	0	0	0	0	0	0	0
15:08:46	-131,079	2090,178	10,991	10,4	9,998	6,084	6,778	21,2	963,338	22,658	2090,178	0	204,295	204,295	99,727	0	0	0	0	0	0	0
15:08:46	-35,375	2089,824	11,04	10,498	9,993	6,08	6,764	21,2	963,338	22,658	2089,824	0	204,295	204,295	99,727	0	0	0	0	0	0	0
15:08:46	49,047	2090,314	11,186	10,498	9,988	6,085	6,751	21,2	963,338	22,658	2089,824	0	204,295	204,295	99,727	0	0	0	0	0	0	0
15:08:46	-85,888	2089,455	11,186	10,547	9,983	6,076	6,738	21,2	963,338	22,658	2089,455	0	204,295	204,295	99,727	0	0	0	0	0	0	0
15:08:46	-76,44	2088,691	11,284	10,595	9,974	6,068	6,725	21,2	963,338	22,658	2088,691	0	204,295	204,295	99,727	0	0	0	0	0	0	0
15:08:46	-82,714	2087,864	11,284	10,547	9,969	6,06	6,712	21,2	963,338	22,658	2087,864	0	204,295	204,295	99,727	0	0	0	0	0	0	0
15:08:46	-177,026	2086,094	11,186	10,595	9,964	6,042	6,698	21,2	963,338	22,658	2086,094	0	204,295	204,295	99,727	0	0	0	0	0	0	0
15:08:46	-45,068	2085,643	11,137	10,595	9,964	6,037	6,685	21,2	963,338	22,658	2085,643	0	204,295	204,295	99,727	0	0	0	0	0	0	0
15:08:46	-38,916	2085,254	11,186	10,595	9,959	6,033	6,673	21,2	963,338	22,658	2085,254	0	204,295	204,295	99,727	0	0	0	0	0	0	0
15:08:46	-45,019	2084,804	11,137	10,547	9,959	6,028	6,66	21,2	963,338	22,658	2084,804	0	204,295	204,295	99,727	0	0	0	0	0	0	0
15:08:46	-82,543	2083,978	11,137	10,595	9,955	6,02	6,647	21,2	963,338	22,658	2083,978	0	204,295	204,295	99,727	0	0	0	0	0	0	0
15:08:46	-177,148	2082,207	11,04	10,595	9,95	6,002	6,635	21,2	963,338	22,658	2082,207	0	204,295	204,295	99,727	0	0	0	0	0	0	0
15:08:46	-83,789	2081,369	11,04	10,498	9,945	5,993	6,622	21,2	963,338	22,658	2081,369	0	204,295	204,295	99,727	0	0	0	0	0	0	0
15:08:46	6,225	2081,431	11,137	10,547	9,94	5,994	6,61	21,2	963,338	22,658	2081,369	0	204,295	204,295	99,727	0	0	0	0	0	0	0
15:08:46	-89,99	2080,531	11,04	10,498	9,94	5,984	6,598	21,2	963,338	22,658	2080,531	0	204,295	204,295	99,727	0	0	0	0	0	0	0
15:08:46	-128,759	2079,243	10,991	10,547	9,935	5,971	6,585	21,2	963,338	22,658	2079,243	0	204,295	204,295	99,727	0	0	0	0	0	0	0
15:08:46	-38,793	2078,856	11,04	10,547	9,931	5,967	6,573	21,2	963,338	22,658	2078,856	0	204,295	204,295	99,727	0	0	0	0	0	0	0
15:08:46	-130,859	2077,547	10,991	10,498	9,926	5,954	6,561	21,2	963,338	22,658	2077,547	0	204,295	204,295	99,727	0	0	0	0	0	0	0
15:08:46	-41,088	2077,136	11,04	10,547	9,921	5,949	6,549	21,1	962,289	22,658	2077,136	0	204,295	204,295	99,727	0	0	0	0	0	0	0
15:08:46	8,789	2077,224	11,137	10,595	9,916	5,95	6,537	21,1	962,289	22,658	2077,136	0	204,295	204,295	99,727	0	0	0	0	0	0	0
15:08:46	-40,893	2076,815	11,186	10,595	9,911	5,946	6,526	21,1	962,289	22,658	2076,815	0	204,295	204,295	99,727	0	0	0	0	0	0	0
15:08:46	-179,931	2075,016	10,991	10,498	9,911	5,928	6,514	21,1	962,289	22,658	2075,016	0	204,295	204,295	99,727	0	0	0	0	0	0	0
15:08:46	-134,96	2073,666	10,844	10,498	9,911	5,914	6,502	21,1	962,289	22,658	2073,666	0	204,295	204,295	99,727	0	0	0	0	0	0	0
15:08:46	0	2073,666	10,844	10,547	9,911	5,914	6,491	21,1	962,289	22,658	2073,666	0	204,295	204,295	99,727	0	0	0	0	0	0	0
15:08:46	-129,76	2072,368	10,796	10,351	9,906	5,9	6,479	21,1	962,289	22,658	2072,368	0	204,295	204,295	99,727	0	0	0	0	0	0	0
15:08:46	44,97	2072,818	10,844	10,351	9,906	5,905	6,468	21,1	962,289	22,658	2072,369	0	204,295	204,295	99,727	0	0	0	0	0	0	0
15:08:46	6,152	2072,88	10,942	10,4	9,902	5,905	6,457	21,1	962,289	22,658	2072,369	0	204,295	204,295	99,727	0	0	0	0	0	0	0
15:08:46	-40,014	2072,48	10,991	10,547	9,897	5,901	6,446	21,1	962,289	22,658	2072,37	0	204,295	204,295	99,727	0	0	0	0	0	0	0
15:08:46	-124,707	2071,232	11,04	10,547	9,887	5,888	6,435	21,1	962,289	22,658	2071,232	0	203,766	203,766	99,725	0	0	0	0	0	0	0
15:08:46	-84,814	2070,384	11,04	10,595	9,882	5,88	6,424	21,1	962,289	22,658	2070,384	0	203,766	203,766	99,725	0	0	0	0	0	0	0
15:08:46	89,892	2071,283	11,137	10,595	9,882	5,889	6,414	21,1	962,289	22,658	2070,385	0	203,766	203,766	99,725	0	0	0	0	0	0	0
15:08:46	-174,731	2069,536	11,04	10,595	9,878	5,871	6,403	21,1	962,289	22,658	2069,536	0	203,766	203,766	99,725	0	0	0	0	0	0	0
15:08:46	-89,916	2068,637	10,942	10,547	9,878	5,862	6,392	21,1	962,289	22,658	2068,637	0	203,766	203,766	99,725	0	0	0	0	0	0	0
15:08:46	-89,868	2067,738	10,844	10,4	9,878	5,852	6,382	21,1	962,289	22,658	2067,738	0	203,766	203,766	99,725	0	0	0	0	0	0	0
15:08:46	-83,764	2066,9	10,844	10,498	9,873	5,844	6,371	21,1	962,289	22,658	2066,9	0	203,766	203,766	99,725	0	0	0	0	0	0	0
15:08:46	3,833	2066,939	10,942	10,498	9,868	5,844	6,361	21,1	962,289	22,658	2066,9	0	203,766	203,766	99,725	0	0	0	0	0	0	0
15:08:46	-83,764	2066,101	10,942	10,498	9,863	5,836	6,351	21,1	962,289	22,658	2066,101	0	203,766	203,766	99,725	0	0	0	0	0	0	0
15:08:46	-38,867	2065,712	10,991	10,547	9,858	5,832	6,34	21,1	962,289	22,658	2065,712	0	203,766	203,766	99,725	0	0	0	0	0	0	0
15:08:46	-40,917	2065,303	11,04	10,547	9,854	5,827	6,33	21,1	962,289	22,658	2065,303	0	203,766	203,766	99,725	0	0	0	0	0	0	0
15:08:46	-83,789	2064,465	11,04	10,547	9,849	5,819	6,32	21,1	962,289	22,658	2064,465	0	203,766	203,766	99,725	0	0	0	0	0	0	0
15:08:46	-44,921	2064,016	10,991	10,595	9,849	5,814	6,31	21,1	962,289	22,658	2064,016	0	203,766	203,766	99,725	0	0	0	0	0	0	0
15:08:46	-82,714	2063,189	10,991	10,595	9,844	5,806	6,301	21,1	962,289	22,658	2063,189	0	203,766	203,766	99,725	0	0	0	0	0	0	0
15:08:46	-130,81	2061,881	10,942	10,547	9,839	5,792	6,291	21,1	962,289	22,658	2061,881	0	203,766	203,766	99,725	0	0	0	0	0	0	0
15:08:46	0	2061,881	10,942	10,547	9,839	5,792	6,281	21,1	962,289	22,658	2061,881	0	203,766	203,766	99,725	0	0	0	0	0	0	0
15:08:46	0	2061,881	10,942	10,498	9,839	5,792	6,271	21,1	962,289	22,658	2061,881	0	203,766	203,766	99,725	0	0	0	0	0	0	0
15:08:46	-172,509	2060,156	10,844	10,498	9,834	5,774	6,261	21,1	962,289	22,658	2060,156	0	203,766	203,766	99,725	0	0	0	0	0	0	0
15:08:46	-48,242	2059,673	10,796	10,351	9,834	5,769	6,252	21,1	962,289	22,658	2059,673	0	203,766	203,766	99,725	0	0	0	0	0	0	0
15:08:46	-120,507	2058,468	10,844	10,498	9,825	5,757	6,242	21,1	962,289	22,658	2058,468	0	203,766	203,766	99,725	0	0	0	0	0	0	0
15:08:46	47,753	2058,946	10,991	10,547	9,82	5,762	6,233	21,1	962,289	22,658	2058,469	0	203,766	203,766	99,725	0	0	0	0	0	0	0
15:08:46	-40,991	2058,536	11,04	10,547	9,815	5,758	6,223	21,1	962,289	22,658	2058,469	0	203,766	203,766	99,725	0	0	0	0	0	0	0
15:08:46	-126,538	2057,271	10,991	10,498	9,81	5,745	6,214	21,1	962,289	22,658	2057,271	0	203,766	203,766	99,725	0	0	0	0	0	0	0
15:08:46	-44,897	2056,822	10,942	10,498	9,81	5,74	6,205	21,1	962,289	22,658	2056,822	0	203,766	203,766	99,725	0	0	0	0	0	0	0
15:08:46	-170,361	2055,118	10,844	10,547	9,806	5,722	6,195	21,1	962,289	22,658	2055,118	0	203,766	203,766	99,725	0	0	0	0	0	0	0
15:08:46	-5,273	2055,065	10,844	10,498	9,806	5,722	6,186	21,1	962,289	22,658	2055,065	0	203,766	203,766	99,725	0	0	0	0	0	0	0
15:08:46	-44,873	2054,617	10,796	10,4	9,806	5,717	6,177	21,1	962,289	22,658	2054,617	0	203,766	203,766	99,725	0	0	0	0	0	0	0
15:08:46	-80,59	2053,811	10,796	10,498	9,801	5,709	6,168	21,1	962,289	22,658	2053,811	0	203,766	203,766	99,725	0	0	0	0	0	0	0
15:08:46	-85,864	2052,952	10,796	10,547	9,796	5,7	6,158	21,1	962,289	22,658	2052,952	0	203,766	203,766	99,725	0	0	0	0	0	0	0
15:08:46	49,609	2053,448	10,942	10,547	9,791	5,705	6,15	21,1	962,289	22,658	2052,952	0	203,766	203,766	99,725	0	0	0	0	0	0	0
15:08:46	-80,395	2052,644	10,942	10,498	9,787	5,697	6,141	21,1	962,289	22,658	2052,644	0	203,766	203,766	99,725	0	0	0	0	0	0	0
15:08:46	-85,009	2051,794	10,942	10,498	9,782	5,688	6,132	21,1	962,289	22,658	2051,794	0	203,766	203,766	99,725	0	0	0	0	0	0	0
15:08:46	-6,347	2051,731	10,942	10,547	9,781	5,687	6,123	21,1	962,289	22,658	2051,731	0	203,766	203,766	99,725	0	0	0	0	0	0	0
15:08:46	-168,188	2050,049	10,844	10,498	9,777	5,67	6,114	21,1	962,289	22,658	2050,049	0	203,766	203,766	99,725	0	0	0	0	0	0	0
15:08:46	-51,196	2049,537	10,796	10,4	9,777	5,665	6,105	21,1	962,289	22,658	2049,537	0	203,766	203,766	99,725	0	0	0	0	0	0	0
15:08:46	-79,492	2048,742	10,796	10,4	9,772	5,657	6,097	21,1	962,289	22,658	2048,742	0	203,766	203,766	99,725	0	0	0	0	0	0	0
15:08:46	-5,493	2048,687	10,796	10,498	9,772	5,656	6,088	21,1	962,289	22,658	2048,687	0	203,766	203,766	99,725	0	0	0	0	0	0	0
15:08:46	-167,968	2047,007	10,698	10,4	9,767	5,639	6,079	21,1	962,289	22,658	2047,007	0	203,766	203,766	99,725	0	0	0	0	0	0	0
15:08:46	0	2047,007	10,698	10,351	9,767	5,639	6,07	21,1	962,289	22,658	2047,007	0	203,766	203,766	99,725	0	0	0	0	0	0	0
15:08:46	-52,392	2046,483	10,649	10,205	9,767	5,633	6,062	21,1	962,289	22,658	2046,483	0	203,766	203,766	99,725	0	0	0	0	0	0	0
15:08:46	-33,483	2046,148	10,698	10,351	9,763	5,63	6,053	21,1	962,289	22,658	2046,148	0	203,766	203,766	99,725	0	0	0	0	0	0	0
15:08:46	-83,74	2045,311	10,698	10,4	9,758	5,621	6,045	21,1	962,289	22,658	2045,311	0	203,766	203,766	99,725	0	0	0	0	0	0	0
15:08:46	-83,752	2044,473	10,698	10,351	9,753	5,613	6,036	21,1	962,289	22,658	2044,473	0	203,766	203,766	99,725	0	0	0	0	0	0	0
15:08:46	49,499	2044,968	10,844	10,4	9,748	5,618	6,028	21,1	962,289	22,658	2044,474	0	203,766	203,766	99,725	0	0	0	0	0	0	0
15:08:47	6,97	2045,038	10,942	10,498	9,743	5,618	6,02	21,1	962,289	22,658	2044,474	0	203,766	203,766	99,725	0	0	0	0	0	0	0
15:08:47	-38,952	2044,649	10,991	10,498	9,739	5,614	6,012	21,1	962,289	22,658	2044,475	0	203,766	203,766	99,725	0	0	0	0	0	0	0
15:08:47	-127,539	2043,373	10,942	10,498	9,734	5,601	6,004	21,1	962,289	22,658	2043,373	0	203,766	203,766	99,725	0	0	0	0	0	0	0
15:08:47	-89,611	2042,477	10,844	10,547	9,734	5,592	5,996	21,1	962,289	22,658	2042,477	0	203,766	203,766	99,725	0	0	0	0	0	0	0
15:08:47	-141,833	2041,059	10,698	10,4	9,734	5,577	5,988	21,1	962,289	22,658	2041,059	0	203,766	203,766	99,725	0	0	0	0	0	0	0
15:08:47	0	2041,059	10,698	10,302	9,734	5,577	5,98	21,1	962,289	22,658	2041,059	0	203,766	203,766	99,725	0	0	0	0	0	0	0
15:08:47	-120,129	2039,857	10,649	10,351	9,729	5,565	5,972	21,1	962,289	22,658	2039,857	0	203,766	203,766	99,725	0	0	0	0	0	0	0
15:08:47	-8,435	2039,773	10,649	10,302	9,729	5,564	5,964	21,1	962,289	22,658	2039,773	0	203,766	203,766	99,725	0	0	0	0	0	0	0
15:08:47	-37,878	2039,394	10,698	10,351	9,724	5,56	5,956	21,1	962,289	22,658	2039,394	0	203,766	203,766	99,725	0	0	0	0	0	0	0
15:08:47	6,909	2039,463	10,796	10,498	9,719	5,561	5,948	21,1	962,289	22,658	2039,394	0	203,766	203,766	99,725	0	0	0	0	0	0	0
15:08:47	-37,89	2039,085	10,844	10,4	9,715	5,557	5,94	21,1	962,289	22,658	2039,085	0	203,766	203,766	99,725	0	0	0	0	0	0	0
15:08:47	-53,43	2038,55	10,796	10,4	9,714	5,552	5,933	21,1	962,289	22,658	2038,55	0	203,766	203,766	99,725	0	0	0	0	0	0	0
15:08:47	-73,01	2037,82	10,796	10,547	9,71	5,544	5,925	21,1	962,289	22,658	2037,82	0	203,766	203,766	99,725	0	0	0	0	0	0	0
15:08:47	-98,217	2036,838	10,698	10,351	9,71	5,534	5,918	21,1	962,289	22,658	2036,838	0	203,766	203,766	99,725	0	0	0	0	0	0	0
15:08:47	-44,787	2036,39	10,649	10,351	9,71	5,529	5,91	21,1	962,289	22,658	2036,39	0	203,766	203,766	99,725	0	0	0	0	0	0	0
15:08:47	-81,628	2035,574	10,649	10,351	9,705	5,521	5,902	21,1	962,289	22,658	2035,574	0	203,766	203,766	99,725	0	0	0	0	0	0	0
15:08:47	-36,853	2035,205	10,698	10,351	9,7	5,517	5,895	21,1	962,289	22,658	2035,205	0	203,766	203,766	99,725	0	0	0	0	0	0	0
15:08:47	-80,566	2034,4	10,698	10,498	9,696	5,509	5,887	21,1	962,289	22,658	2034,4	0	203,766	203,766	99,725	0	0	0	0	0	0	0
15:08:47	-9,667	2034,303	10,698	10,351	9,695	5,508	5,88	21,1	962,289	22,658	2034,303	0	203,766	203,766	99,725	0	0	0	0	0	0	0
15:08:47	-69,665	2033,606	10,698	10,351	9,691	5,501	5,872	21,1	962,289	22,658	2033,606	0	203,766	203,766	99,725	0	0	0	0	0	0	0
15:08:47	-9,68	2033,509	10,698	10,4	9,691	5,5	5,865	21,1	962,289	22,658	2033,509	0	203,766	203,766	99,725	0	0	0	0	0	0	0
15:08:47	-80,603	2032,703	10,698	10,351	9,686	5,491	5,858	21,1	962,289	22,658	2032,703	0	203,766	203,766	99,725	0	0	0	0	0	0	0
15:08:47	-124,267	2031,461	10,649	10,351	9,682	5,478	5,85	21,1	962,289	22,658	2031,461	0	203,766	203,766	99,725	0	0	0	0	0	0	0
15:08:47	-89,501	2030,566	10,551	10,302	9,682	5,469	5,843	21,1	962,289	22,658	2030,566	0	203,766	203,766	99,725	0	0	0	0	0	0	0
15:08:47	10,168	2030,667	10,649	10,351	9,677	5,47	5,835	21,1	962,289	22,658	2030,566	0	203,766	203,766	99,725	0	0	0	0	0	0	0
15:08:47	-79,541	2029,872	10,649	10,351	9,673	5,462	5,828	21,1	962,289	22,658	2029,872	0	203,766	203,766	99,725	0	0	0	0	0	0	0
15:08:47	35,083	2030,223	10,698	10,4	9,672	5,466	5,821	21,1	962,289	22,658	2029,872	0	203,766	203,766	99,725	0	0	0	0	0	0	0
15:08:47	-79,528	2029,428	10,698	10,351	9,667	5,458	5,814	21,1	962,289	22,658	2029,428	0	203,766	203,766	99,725	0	0	0	0	0	0	0
15:08:47	-78,259	2028,645	10,698	10,351	9,663	5,449	5,807	21,1	962,289	22,658	2028,645	0	203,766	203,766	99,725	0	0	0	0	0	0	0
15:08:47	0	2028,645	10,698	10,498	9,663	5,449	5,8	21,1	962,289	22,658	2028,645	0	203,766	203,766	99,725	0	0	0	0	0	0	0
15:08:47	-55,493	2028,09	10,649	10,4	9,662	5,444	5,793	21,1	962,289	22,658	2028,09	0	203,766	203,766	99,725	0	0	0	0	0	0	0
15:08:47	-89,453	2027,195	10,551	10,302	9,662	5,435	5,786	21,1	962,289	22,658	2027,195	0	203,766	203,766	99,725	0	0	0	0	0	0	0
15:08:47	-78,454	2026,411	10,551	10,205	9,658	5,426	5,779	21,1	962,289	22,658	2026,411	0	203,766	203,766	99,725	0	0	0	0	0	0	0
15:08:47	0	2026,411	10,551	10,302	9,658	5,426	5,772	21,1	962,289	22,658	2026,411	0	203,766	203,766	99,725	0	0	0	0	0	0	0
15:08:47	-121,972	2025,191	10,503	10,498	9,654	5,414	5,765	21,1	962,289	22,658	2025,191	0	203,766	203,766	99,725	0	0	0	0	0	0	0
15:08:47	257,678	2027,768	10,796	11,035	9,653	5,44	5,758	21,1	962,289	22,658	2025,194	0	203,766	203,766	99,725	0	0	0	0	0	0	0
15:08:47	157,019	2029,338	11,04	12,353	9,649	5,457	5,752	21,1	962,289	22,658	2025,198	0	203,766	203,766	99,725	0	0	0	0	0	0	0
15:08:47	346,044	2032,799	11,333	14,111	9,654	5,492	5,747	21,1	962,289	22,658	2025,205	0	203,766	203,766	99,725	0	0	0	0	0	0	0
15:08:47	368,737	2036,486	11,626	16,357	9,659	5,53	5,743	21,1	962,289	22,658	2025,217	0	203,766	203,766	99,725	0	0	0	0	0	0	0
15:08:47	548,022	2041,966	11,967	18,994	9,673	5,587	5,74	21,1	962,289	22,658	2025,234	0	203,766	203,766	99,725	0	0	0	0	0	0	0
15:08:47	518,225	2047,148	12,163	21,338	9,692	5,64	5,738	21,1	962,289	22,658	2025,256	0	203,766	203,766	99,725	0	0	0	0	0	0	0
15:08:47	324,292	2050,391	12,065	23,096	9,715	5,674	5,737	21,1	962,289	22,658	2025,281	0	203,766	203,766	99,725	0	0	0	0	0	0	0
15:08:47	638,989	2056,781	12,212	24,805	9,744	5,74	5,737	21,1	962,289	22,658	2025,312	0	203,766	203,766	99,725	0	0	0	0	0	0	0
15:08:47	449,096	2061,272	12,065	26,123	9,777	5,786	5,738	21,1	962,289	22,658	2025,348	0	203,766	203,766	99,725	0	0	0	0	0	0	0
15:08:47	408,422	2065,356	11,87	26,758	9,81	5,828	5,74	21,1	962,289	22,658	2025,388	0	203,766	203,766	99,725	0	0	0	0	0	0	0
15:08:47	727,368	2072,63	12,016	27,148	9,844	5,903	5,743	21,1	962,289	22,658	2025,435	0	203,766	203,766	99,725	0	0	0	0	0	0	0
15:08:47	551,538	2078,146	12,065	27,441	9,873	5,96	5,747	21,1	961,909	22,658	2025,488	0	203,766	203,766	99,725	0	0	0	0	0	0	0
15:08:47	649,829	2084,644	12,309	26,269	9,897	6,027	5,753	21,1	961,909	22,658	2025,547	0	203,766	203,766	99,725	0	0	0	0	0	0	0
15:08:47	555,078	2090,195	12,358	26,221	9,926	6,084	5,759	21,1	961,909	22,658	2025,612	0	203,766	203,766	99,725	0	0	0	0	0	0	0
15:08:47	556,909	2095,764	12,505	26,611	9,95	6,141	5,767	21,1	961,909	22,658	2025,682	0	203,766	203,766	99,725	0	0	0	0	0	0	0
15:08:47	604,541	2101,809	12,7	27,588	9,974	6,204	5,775	21,1	961,909	22,658	2025,758	0	203,766	203,766	99,725	0	0	0	0	0	0	0
15:08:47	641,381	2108,223	12,846	28,223	10,002	6,27	5,785	21,1	961,909	22,658	2025,841	0	203,766	203,766	99,725	0	0	0	0	0	0	0
15:08:47	498,291	2113,206	12,846	28,223	10,031	6,321	5,795	21,1	961,909	22,658	2025,928	0	203,766	203,766	99,725	0	0	0	0	0	0	0
15:08:47	643,579	2119,642	12,993	28,857	10,059	6,388	5,807	21,1	961,909	22,658	2026,022	0	203,766	203,766	99,725	0	0	0	0	0	0	0
15:08:47	545,776	2125,099	13,042	28,711	10,088	6,444	5,819	21,1	961,909	22,658	2026,121	0	203,766	203,766	99,725	0	0	0	0	0	0	0
15:08:47	668,725	2131,787	13,139	28,564	10,121	6,513	5,833	21,1	961,909	22,658	2026,226	0	203,766	203,766	99,725	0	0	0	0	0	0	0
15:08:47	423,779	2136,025	12,993	27,685	10,152	6,556	5,847	21,1	961,909	22,658	2026,336	0	203,838	203,838	99,725	0	0	0	0	0	0	0
15:08:47	639,77	2142,422	13,139	27,637	10,181	6,622	5,862	21,1	961,909	22,658	2026,452	0	203,838	203,838	99,725	0	0	0	0	0	0	0
15:08:47	798,168	2150,404	13,481	27,637	10,208	6,705	5,879	21,1	961,909	22,658	2026,576	0	203,838	203,838	99,725	0	0	0	0	0	0	0
15:08:47	367,944	2154,083	13,432	27,783	10,232	6,743	5,896	21,1	961,909	22,658	2026,704	0	203,838	203,838	99,725	0	0	0	0	0	0	0
15:08:47	587,841	2159,962	13,628	27,637	10,255	6,803	5,914	21,1	961,909	22,658	2026,837	0	203,838	203,838	99,725	0	0	0	0	0	0	0
15:08:47	858,007	2168,542	14,116	28,369	10,277	6,892	5,933	21,1	961,909	22,658	2026,979	0	203,838	203,838	99,725	0	0	0	0	0	0	0
15:08:47	577,709	2174,319	14,311	28,369	10,3	6,951	5,953	21,1	961,909	22,658	2027,126	0	203,838	203,838	99,725	0	0	0	0	0	0	0
15:08:47	727,392	2181,593	14,604	28,32	10,326	7,026	5,974	21,1	961,909	22,658	2027,281	0	203,838	203,838	99,725	0	0	0	0	0	0	0
15:08:47	649,267	2188,086	14,8	28,662	10,352	7,093	5,996	21,1	961,909	22,658	2027,442	0	203,838	203,838	99,725	0	0	0	0	0	0	0
15:08:47	635,229	2194,438	14,946	28,662	10,38	7,159	6,019	21,1	961,909	22,658	2027,609	0	203,838	203,838	99,725	0	0	0	0	0	0	0
15:08:47	282,592	2197,264	14,8	28,369	10,404	7,188	6,042	21,1	961,909	22,658	2027,778	0	203,838	203,838	99,725	0	0	0	0	0	0	0
15:08:47	647,827	2203,742	14,897	28,32	10,435	7,255	6,065	21,1	961,909	22,658	2027,954	0	203,838	203,838	99,725	0	0	0	0	0	0	0
15:08:47	505,151	2208,794	14,946	28,32	10,461	7,307	6,09	21,1	961,909	22,658	2028,135	0	203,838	203,838	99,725	0	0	0	0	0	0	0
15:08:47	830,517	2217,099	15,385	28,516	10,485	7,392	6,115	21,1	961,909	22,658	2028,324	0	203,838	203,838	99,725	0	0	0	0	0	0	0
15:08:47	543,847	2222,537	15,483	28,32	10,511	7,448	6,141	21,1	961,909	22,658	2028,518	0	203,838	203,838	99,725	0	0	0	0	0	0	0
15:08:47	500,683	2227,544	15,581	28,223	10,534	7,5	6,168	21,1	961,909	22,658	2028,717	0	203,838	203,838	99,725	0	0	0	0	0	0	0
15:08:47	488,281	2232,427	15,63	28,223	10,559	7,55	6,195	21,1	961,909	22,658	2028,921	0	203,838	203,838	99,725	0	0	0	0	0	0	0
15:08:47	564,648	2238,073	15,727	28,174	10,586	7,609	6,223	21,1	961,909	22,658	2029,13	0	203,838	203,838	99,725	0	0	0	0	0	0	0
15:08:47	654,394	2244,617	15,923	28,174	10,612	7,676	6,251	21,1	961,909	22,658	2029,346	0	203,838	203,838	99,725	0	0	0	0	0	0	0
15:08:47	417,797	2248,795	15,923	28,467	10,636	7,719	6,28	21,1	961,909	22,658	2029,565	0	203,838	203,838	99,725	0	0	0	0	0	0	0
15:08:47	446,459	2253,26	15,971	28,174	10,658	7,765	6,309	21,1	961,909	22,658	2029,789	0	203,838	203,838	99,725	0	0	0	0	0	0	0
15:08:47	754,516	2260,805	16,264	28,369	10,685	7,843	6,339	21,1	961,909	22,658	2030,02	0	203,838	203,838	99,725	0	0	0	0	0	0	0
15:08:47	416,87	2264,974	16,264	28,027	10,709	7,886	6,37	21,1	961,909	22,658	2030,255	0	203,838	203,838	99,725	0	0	0	0	0	0	0
15:08:47	607,788	2271,052	16,46	28,027	10,733	7,948	6,401	21,1	961,909	22,658	2030,495	0	203,838	203,838	99,725	0	0	0	0	0	0	0
15:08:47	504,76	2276,099	16,557	28,32	10,756	8,001	6,432	21,1	961,909	22,658	2030,741	0	203,838	203,838	99,725	0	0	0	0	0	0	0
15:08:47	463,159	2280,731	16,606	28,369	10,78	8,048	6,464	21,1	961,909	22,658	2030,991	0	203,838	203,838	99,725	0	0	0	0	0	0	0
15:08:47	645,8	2287,189	16,85	28,516	10,803	8,115	6,496	21,1	961,909	22,658	2031,247	0	203,838	203,838	99,725	0	0	0	0	0	0	0
15:08:47	490,6	2292,095	16,85	28,516	10,831	8,165	6,529	21,1	961,909	22,658	2031,508	0	203,838	203,838	99,725	0	0	0	0	0	0	0
15:08:47	418,164	2296,276	16,85	28,467	10,855	8,209	6,562	21,1	961,909	22,658	2031,773	0	203,838	203,838	99,725	0	0	0	0	0	0	0
15:08:47	562,011	2301,897	17,094	28,906	10,873	8,266	6,595	21,1	961,909	22,658	2032,043	0	203,838	203,838	99,725	0	0	0	0	0	0	0
15:08:47	368,676	2305,583	17,046	28,564	10,897	8,304	6,629	21,1	961,909	22,658	2032,316	0	203,838	203,838	99,725	0	0	0	0	0	0	0
15:08:47	602,441	2311,608	17,241	28,857	10,92	8,367	6,663	21,1	961,909	22,658	2032,596	0	203,838	203,838	99,725	0	0	0	0	0	0	0
15:08:47	425,683	2315,865	17,339	28,32	10,939	8,41	6,697	21,1	961,909	22,658	2032,879	0	203,838	203,838	99,725	0	0	0	0	0	0	0
15:08:47	601,757	2321,882	17,534	28,662	10,963	8,473	6,732	21,1	961,909	22,658	2033,168	0	203,838	203,838	99,725	0	0	0	0	0	0	0
15:08:47	519,775	2327,08	17,729	28,32	10,981	8,526	6,767	21,1	961,909	22,658	2033,462	0	203,838	203,838	99,725	0	0	0	0	0	0	0
15:08:47	614,941	2333,229	18,022	28,32	11	8,589	6,803	21,1	961,909	22,658	2033,762	0	203,838	203,838	99,725	0	0	0	0	0	0	0
15:08:47	413,403	2337,363	18,022	28,516	11,024	8,632	6,839	21,1	961,909	22,658	2034,065	0	203,838	203,838	99,725	0	0	0	0	0	0	0
15:08:47	465,136	2342,015	18,071	28,564	11,047	8,68	6,875	21,1	961,909	22,658	2034,373	0	203,838	203,838	99,725	0	0	0	0	0	0	0
15:08:47	506,274	2347,078	18,169	28,369	11,071	8,732	6,911	21,1	961,909	22,658	2034,686	0	203,838	203,838	99,725	0	0	0	0	0	0	0
15:08:47	426,367	2351,341	18,169	28,369	11,095	8,776	6,948	21,1	961,909	22,658	2035,003	0	203,838	203,838	99,725	0	0	0	0	0	0	0
15:08:47	410,058	2355,442	18,169	28,027	11,118	8,818	6,984	21,1	961,909	22,658	2035,323	0	203,838	203,838	99,725	0	0	0	0	0	0	0
15:08:47	554,248	2360,984	18,315	28,369	11,141	8,876	7,021	21,1	961,909	22,658	2035,649	0	203,838	203,838	99,725	0	0	0	0	0	0	0
15:08:47	526,22	2366,246	18,511	28,369	11,16	8,93	7,059	21,1	961,909	22,658	2035,98	0	203,838	203,838	99,725	0	0	0	0	0	0	0
15:08:47	552,441	2371,771	18,657	28,662	11,184	8,987	7,097	21,1	961,909	22,658	2036,315	0	203,838	203,838	99,725	0	0	0	0	0	0	0
15:08:48	521,264	2376,984	18,852	28,809	11,203	9,041	7,135	21,1	961,909	22,658	2036,656	0	203,838	203,838	99,725	0	0	0	0	0	0	0
15:08:48	540,698	2382,39	18,999	28,809	11,225	9,096	7,173	21,1	961,909	22,658	2037,002	0	203,838	203,838	99,725	0	0	0	0	0	0	0
15:08:48	370,532	2386,096	19,048	28,711	11,243	9,135	7,212	21,1	961,909	22,658	2037,351	0	203,838	203,838	99,725	0	0	0	0	0	0	0
15:08:48	716,162	2393,257	19,389	28,711	11,265	9,208	7,251	21,1	961,909	22,658	2037,707	0	203,838	203,838	99,725	0	0	0	0	0	0	0
15:08:48	346,655	2396,724	19,389	28,662	11,285	9,244	7,29	21,1	961,909	22,658	2038,066	0	203,838	203,838	99,725	0	0	0	0	0	0	0
15:08:48	592,968	2402,654	19,682	28,906	11,302	9,305	7,329	21,1	961,909	22,658	2038,431	0	203,838	203,838	99,725	0	0	0	0	0	0	0
15:08:48	485,205	2407,506	19,829	28,516	11,322	9,355	7,369	21,1	961,909	22,658	2038,8	0	203,838	203,838	99,725	0	0	0	0	0	0	0
15:08:48	511,474	2412,62	19,975	28,809	11,343	9,408	7,409	21,1	961,909	22,658	2039,174	0	203,838	203,838	99,725	0	0	0	0	0	0	0
15:08:48	389,355	2416,514	20,024	28,662	11,362	9,448	7,449	21,1	961,909	22,658	2039,551	0	203,838	203,838	99,725	0	0	0	0	0	0	0
15:08:48	524,633	2421,76	20,171	28,564	11,384	9,502	7,489	21,1	961,909	22,658	2039,933	0	203,838	203,838	99,725	0	0	0	0	0	0	0
15:08:48	456,152	2426,322	20,268	28,564	11,404	9,549	7,53	21,1	961,909	22,658	2040,32	0	203,838	203,838	99,725	0	0	0	0	0	0	0
15:08:48	407,983	2430,402	20,317	28,662	11,424	9,591	7,57	21,1	961,909	22,658	2040,71	0	203,838	203,838	99,725	0	0	0	0	0	0	0
15:08:48	481,445	2435,216	20,464	28,857	11,443	9,641	7,611	21,1	961,909	22,658	2041,104	0	203,838	203,838	99,725	0	0	0	0	0	0	0
15:08:48	340,649	2438,623	20,464	28,516	11,463	9,676	7,651	21,1	961,909	22,658	2041,502	0	203,838	203,838	99,725	0	0	0	0	0	0	0
15:08:48	509,863	2443,721	20,61	28,809	11,483	9,729	7,692	21,1	961,909	22,658	2041,904	0	203,838	203,838	99,725	0	0	0	0	0	0	0
15:08:48	391,04	2447,632	20,659	28,906	11,503	9,769	7,733	21,1	961,909	22,658	2042,31	0	203,838	203,838	99,725	0	0	0	0	0	0	0
15:08:48	564,819	2453,28	20,854	28,906	11,524	9,827	7,774	21,1	961,909	22,658	2042,721	0	203,838	203,838	99,725	0	0	0	0	0	0	0
15:08:48	488,623	2458,166	21,001	29,004	11,543	9,878	7,815	21,1	961,909	22,658	2043,136	0	203,838	203,838	99,725	0	0	0	0	0	0	0
15:08:48	482,788	2462,994	21,098	28,711	11,565	9,927	7,856	21,1	961,909	22,658	2043,556	0	203,838	203,838	99,725	0	0	0	0	0	0	0
15:08:48	243,139	2465,425	21,001	28,809	11,584	9,952	7,898	21,1	961,909	22,658	2043,978	0	203,838	203,838	99,725	0	0	0	0	0	0	0
15:08:48	270,947	2468,135	20,854	28,711	11,607	9,98	7,938	21,1	961,909	22,658	2044,402	0	203,838	203,838	99,725	0	0	0	0	0	0	0
15:08:48	406,713	2472,202	20,854	28,662	11,63	10,022	7,979	21,1	961,909	22,658	2044,83	0	203,838	203,838	99,725	0	0	0	0	0	0	0
15:08:48	243,188	2474,634	20,757	28,369	11,649	10,047	8,02	21,1	961,909	22,658	2045,259	0	203,838	203,838	99,725	0	0	0	0	0	0	0
15:08:48	417,529	2478,809	20,757	28,369	11,673	10,09	8,06	21,1	961,909	22,658	2045,693	0	203,838	203,838	99,725	0	0	0	0	0	0	0
15:08:48	673,095	2485,54	20,952	28,467	11,7	10,16	8,102	21,1	961,909	22,658	2046,133	0	203,838	203,838	99,725	0	0	0	0	0	0	0
15:08:48	197,753	2487,518	20,805	28,564	11,719	10,18	8,142	21,1	961,909	22,658	2046,574	0	203,838	203,838	99,725	0	0	0	0	0	0	0
15:08:48	509,35	2492,611	21,001	28,809	11,737	10,233	8,183	21,1	961,909	22,658	2047,02	0	203,838	203,838	99,725	0	0	0	0	0	0	0
15:08:48	472,851	2497,34	21,147	28,857	11,756	10,281	8,224	21,1	961,909	22,658	2047,47	0	203,838	203,838	99,725	0	0	0	0	0	0	0
15:08:48	535,937	2502,699	21,44	29,053	11,77	10,337	8,266	21,1	961,909	22,658	2047,926	0	203,838	203,838	99,725	0	0	0	0	0	0	0
15:08:48	332,299	2506,022	21,44	28,906	11,789	10,371	8,307	21,1	961,909	22,658	2048,384	0	203,838	203,838	99,725	0	0	0	0	0	0	0
15:08:48	476,635	2510,788	21,587	28,906	11,807	10,42	8,349	21,1	961,909	22,658	2048,846	0	203,838	203,838	99,725	0	0	0	0	0	0	0
15:08:48	479,956	2515,588	21,733	29,004	11,826	10,469	8,39	21,1	961,909	22,658	2049,313	0	203,838	203,838	99,725	0	0	0	0	0	0	0
15:08:48	193,237	2517,52	21,587	29,004	11,845	10,489	8,431	21,1	961,909	22,658	2049,781	0	203,838	203,838	99,725	0	0	0	0	0	0	0
15:08:48	273,535	2520,256	21,44	29,004	11,869	10,518	8,472	21,1	961,909	22,658	2050,252	0	203,838	203,838	99,725	0	0	0	0	0	0	0
15:08:48	277,758	2523,033	21,294	28,857	11,892	10,546	8,513	21,1	961,909	22,658	2050,725	0	203,838	203,838	99,725	0	0	0	0	0	0	0
15:08:48	420,068	2527,234	21,294	28,906	11,916	10,59	8,554	21,1	961,909	22,658	2051,201	0	203,838	203,838	99,725	0	0	0	0	0	0	0
15:08:48	337,548	2530,609	21,294	28,662	11,935	10,624	8,594	21,1	961,909	22,658	2051,681	0	203,838	203,838	99,725	0	0	0	0	0	0	0
15:08:48	336,499	2533,974	21,294	28,711	11,954	10,659	8,635	21,1	961,909	22,658	2052,163	0	203,838	203,838	99,725	0	0	0	0	0	0	0
15:08:48	382,983	2537,804	21,343	28,711	11,973	10,699	8,675	21,1	961,909	22,658	2052,649	0	203,838	203,838	99,725	0	0	0	0	0	0	0
15:08:48	516,308	2542,967	21,44	28,809	11,996	10,752	8,716	21,1	961,909	22,658	2053,139	0	203,838	203,838	99,725	0	0	0	0	0	0	0
15:08:48	522,631	2548,194	21,636	28,711	12,015	10,806	8,757	21,1	961,909	22,658	2053,634	0	203,838	203,838	99,725	0	0	0	0	0	0	0
15:08:48	351,44	2551,708	21,733	28,711	12,029	10,842	8,798	21,1	961,909	22,658	2054,132	0	203,838	203,838	99,725	0	0	0	0	0	0	0
15:08:48	426,586	2555,974	21,831	28,809	12,048	10,886	8,839	21,1	961,909	22,658	2054,634	0	203,838	203,838	99,725	0	0	0	0	0	0	0
15:08:48	336,669	2559,341	21,831	28,711	12,067	10,921	8,88	21,1	961,909	22,658	2055,138	0	203,838	203,838	99,725	0	0	0	0	0	0	0
15:08:48	442,895	2563,77	21,929	28,857	12,086	10,966	8,92	21,1	961,909	22,658	2055,647	0	203,838	203,838	99,725	0	0	0	0	0	0	0
15:08:48	504,907	2568,819	22,026	29,004	12,109	11,018	8,962	21,1	961,909	22,658	2056,16	0	203,838	203,838	99,725	0	0	0	0	0	0	0
15:08:48	338,867	2572,207	22,026	28,662	12,128	11,053	9,003	21,5	961,909	22,658	2056,676	0	203,838	203,838	99,725	0	0	0	0	0	0	0
15:08:48	373,657	2575,944	22,075	28,662	12,147	11,092	9,044	21,5	961,909	22,658	2057,196	0	203,838	203,838	99,725	0	0	0	0	0	0	0
15:08:48	428,027	2580,224	22,173	29,053	12,165	11,136	9,085	21,5	961,909	22,658	2057,719	0	203,838	203,838	99,725	0	0	0	0	0	0	0
15:08:48	471,435	2584,939	22,319	28,809	12,184	11,184	9,126	21,5	961,909	22,658	2058,246	0	203,838	203,838	99,725	0	0	0	0	0	0	0
15:08:48	294,604	2587,885	22,368	28,857	12,198	11,215	9,167	21,5	961,909	22,658	2058,776	0	203,838	203,838	99,725	0	0	0	0	0	0	0
15:08:48	619,628	2594,081	22,661	28,809	12,216	11,279	9,208	21,5	961,909	22,658	2059,311	0	203,838	203,838	99,725	0	0	0	0	0	0	0
15:08:48	420,703	2598,288	22,856	28,906	12,229	11,322	9,25	21,5	961,909	22,658	2059,85	0	203,838	203,838	99,725	0	0	0	0	0	0	0
15:08:48	245,8	2600,746	22,905	29,004	12,24	11,347	9,291	21,5	961,909	22,658	2060,391	0	203,838	203,838	99,725	0	0	0	0	0	0	0
15:08:48	644,287	2607,189	23,247	29,102	12,258	11,414	9,332	21,5	961,909	22,658	2060,938	0	203,838	203,838	99,725	0	0	0	0	0	0	0
15:08:48	367,675	2610,866	23,296	29,199	12,276	11,452	9,374	21,5	961,909	22,658	2061,488	0	203,838	203,838	99,725	0	0	0	0	0	0	0
15:08:48	253,173	2613,397	23,149	29,053	12,298	11,478	9,415	21,5	961,909	22,658	2062,04	0	207,054	207,054	99,738	0	0	0	0	0	0	0
15:08:48	441,796	2617,815	23,247	28,906	12,317	11,523	9,456	21,5	961,909	22,658	2062,596	0	207,054	207,054	99,738	0	0	0	0	0	0	0
15:08:48	182,348	2619,639	23,1	28,857	12,336	11,542	9,497	21,5	961,909	22,658	2063,153	0	207,054	207,054	99,738	0	0	0	0	0	0	0
15:08:48	562,793	2625,267	23,296	28,857	12,356	11,6	9,539	21,5	961,909	22,658	2063,715	0	207,054	207,054	99,738	0	0	0	0	0	0	0
15:08:48	210,937	2627,376	23,247	28,564	12,371	11,622	9,579	21,5	961,909	22,658	2064,279	0	207,054	207,054	99,738	0	0	0	0	0	0	0
15:08:48	338,623	2630,762	23,345	28,809	12,385	11,657	9,62	21,5	961,909	22,658	2064,845	0	207,054	207,054	99,738	0	0	0	0	0	0	0
15:08:48	529,907	2636,061	23,638	28,906	12,398	11,711	9,661	21,5	961,909	22,658	2065,416	0	207,054	207,054	99,738	0	0	0	0	0	0	0
15:08:48	454,638	2640,608	23,833	28,906	12,413	11,758	9,702	21,5	961,909	22,658	2065,991	0	207,054	207,054	99,738	0	0	0	0	0	0	0
15:08:48	239,282	2643,001	23,833	29,004	12,426	11,783	9,743	21,5	961,909	22,658	2066,568	0	207,054	207,054	99,738	0	0	0	0	0	0	0
15:08:48	398,901	2646,99	23,931	29,053	12,443	11,824	9,784	21,5	961,909	22,658	2067,149	0	207,054	207,054	99,738	0	0	0	0	0	0	0
15:08:48	497,412	2651,964	24,126	29,346	12,46	11,875	9,825	21,5	961,909	22,658	2067,733	0	207,054	207,054	99,738	0	0	0	0	0	0	0
15:08:48	163,696	2653,601	23,979	29,004	12,478	11,892	9,865	21,5	961,909	22,658	2068,319	0	207,054	207,054	99,738	0	0	0	0	0	0	0
15:08:48	277,441	2656,375	23,979	29,053	12,493	11,921	9,906	21,5	961,909	22,658	2068,908	0	207,054	207,054	99,738	0	0	0	0	0	0	0
15:08:48	311,401	2659,489	23,979	29,053	12,511	11,953	9,946	21,5	961,909	22,658	2069,498	0	207,054	207,054	99,738	0	0	0	0	0	0	0
15:08:48	299,243	2662,482	23,979	28,906	12,527	11,984	9,986	21,5	961,909	22,658	2070,091	0	207,054	207,054	99,738	0	0	0	0	0	0	0
15:08:48	341,748	2665,899	24,126	29,004	12,539	12,019	10,026	21,5	961,909	22,658	2070,687	0	207,054	207,054	99,738	0	0	0	0	0	0	0
15:08:48	443,457	2670,334	24,321	29,102	12,553	12,065	10,066	21,5	961,909	22,658	2071,287	0	207,054	207,054	99,738	0	0	0	0	0	0	0
15:08:48	381,079	2674,144	24,468	29,199	12,566	12,104	10,106	21,5	961,909	22,658	2071,889	0	207,054	207,054	99,738	0	0	0	0	0	0	0
15:08:48	482,202	2678,966	24,712	29,443	12,579	12,154	10,146	21,5	961,909	22,658	2072,497	0	207,054	207,054	99,738	0	0	0	0	0	0	0
15:08:48	291,259	2681,879	24,761	29,346	12,593	12,184	10,186	21,5	961,909	22,658	2073,106	0	207,054	207,054	99,738	0	0	0	0	0	0	0
15:08:48	243,969	2684,319	24,761	29,346	12,607	12,209	10,225	21,5	961,909	22,658	2073,717	0	207,054	207,054	99,738	0	0	0	0	0	0	0
15:08:48	322,534	2687,544	24,761	29,248	12,625	12,242	10,265	21,5	961,909	22,658	2074,331	0	207,054	207,054	99,738	0	0	0	0	0	0	0
15:08:48	315,917	2690,703	24,761	29,199	12,642	12,275	10,304	21,5	961,909	22,658	2074,948	0	207,054	207,054	99,738	0	0	0	0	0	0	0
15:08:48	109,692	2691,8	24,614	28,857	12,657	12,286	10,343	21,5	961,909	22,658	2075,564	0	207,054	207,054	99,738	0	0	0	0	0	0	0
15:08:48	403,417	2695,834	24,761	29,053	12,671	12,328	10,382	21,5	961,909	22,658	2076,185	0	207,054	207,054	99,738	0	0	0	0	0	0	0
15:08:48	365,38	2699,488	24,809	29,248	12,689	12,365	10,421	21,5	961,909	22,658	2076,808	0	207,054	207,054	99,738	0	0	0	0	0	0	0
15:08:48	398,071	2703,469	24,956	29,248	12,703	12,406	10,46	21,5	961,909	22,658	2077,435	0	207,054	207,054	99,738	0	0	0	0	0	0	0
15:08:48	268,994	2706,159	25,054	29,248	12,713	12,434	10,499	21,5	961,909	22,658	2078,063	0	207,054	207,054	99,738	0	0	0	0	0	0	0
15:08:48	296,997	2709,129	25,102	29,346	12,727	12,465	10,537	21,5	961,909	22,658	2078,694	0	207,054	207,054	99,738	0	0	0	0	0	0	0
15:08:48	618,408	2715,313	25,542	29,346	12,737	12,529	10,576	21,5	961,909	22,658	2079,331	0	207,054	207,054	99,738	0	0	0	0	0	0	0
15:08:48	69,824	2716,011	25,444	29,102	12,746	12,536	10,615	21,5	961,909	22,658	2079,968	0	207,054	207,054	99,738	0	0	0	0	0	0	0
15:08:48	481,25	2720,824	25,688	29,346	12,759	12,585	10,653	21,5	961,909	22,658	2080,609	0	207,054	207,054	99,738	0	0	0	0	0	0	0
15:08:48	157,128	2722,395	25,591	29,248	12,774	12,602	10,692	21,5	961,909	22,658	2081,251	0	207,054	207,054	99,738	0	0	0	0	0	0	0
15:08:48	250,634	2724,901	25,591	29,248	12,788	12,627	10,73	21,5	961,909	22,658	2081,894	0	207,054	207,054	99,738	0	0	0	0	0	0	0
15:08:48	193,481	2726,836	25,444	29,102	12,807	12,647	10,767	21,5	961,909	22,658	2082,539	0	207,054	207,054	99,738	0	0	0	0	0	0	0
15:08:48	108,227	2727,918	25,298	29,004	12,821	12,658	10,804	21,5	961,909	22,658	2083,184	0	207,054	207,054	99,738	0	0	0	0	0	0	0
15:08:48	432,91	2732,247	25,395	29,199	12,84	12,703	10,841	21,5	961,909	22,658	2083,834	0	207,054	207,054	99,738	0	0	0	0	0	0	0
15:08:48	302,563	2735,273	25,444	29,199	12,854	12,734	10,879	21,5	961,909	22,658	2084,485	0	207,054	207,054	99,738	0	0	0	0	0	0	0
15:08:48	267,26	2737,946	25,542	29,199	12,863	12,762	10,915	21,5	961,909	22,658	2085,138	0	207,054	207,054	99,738	0	0	0	0	0	0	0
15:08:48	397,827	2741,924	25,688	29,394	12,878	12,803	10,952	21,5	961,909	22,658	2085,795	0	207,054	207,054	99,738	0	0	0	0	0	0	0
15:08:48	218,725	2744,111	25,737	29,248	12,887	12,825	10,989	21,5	961,909	22,658	2086,454	0	207,054	207,054	99,738	0	0	0	0	0	0	0
15:08:48	304,858	2747,16	25,786	29,248	12,901	12,857	11,026	21,5	961,909	22,658	2087,114	0	207,054	207,054	99,738	0	0	0	0	0	0	0
15:08:48	169,018	2748,85	25,786	29,199	12,911	12,874	11,062	21,5	961,909	22,658	2087,776	0	207,054	207,054	99,738	0	0	0	0	0	0	0
15:08:48	354,858	2752,399	25,884	29,102	12,925	12,911	11,098	21,5	961,909	22,658	2088,441	0	207,054	207,054	99,738	0	0	0	0	0	0	0
15:08:49	255,151	2754,95	25,884	29,248	12,94	12,937	11,134	21,5	961,909	22,658	2089,107	0	207,054	207,054	99,738	0	0	0	0	0	0	0
15:08:49	219,921	2757,149	25,933	29,199	12,949	12,96	11,17	21,5	961,909	22,658	2089,775	0	207,054	207,054	99,738	0	0	0	0	0	0	0
15:08:49	400,341	2761,153	26,079	29,346	12,963	13,001	11,206	21,5	961,909	22,658	2090,447	0	207,054	207,054	99,738	0	0	0	0	0	0	0
15:08:49	267,675	2763,829	26,177	29,59	12,973	13,029	11,242	21,5	961,909	22,658	2091,12	0	207,054	207,054	99,738	0	0	0	0	0	0	0
15:08:49	356,201	2767,391	26,274	29,59	12,987	13,065	11,278	21,5	961,909	22,658	2091,796	0	207,054	207,054	99,738	0	0	0	0	0	0	0
15:08:49	170,141	2769,093	26,274	29,59	12,997	13,083	11,313	21,5	961,909	22,658	2092,474	0	207,054	207,054	99,738	0	0	0	0	0	0	0
15:08:49	255,273	2771,646	26,274	29,541	13,011	13,109	11,348	21,5	961,909	22,658	2093,153	0	207,054	207,054	99,738	0	0	0	0	0	0	0
15:08:49	270,141	2774,347	26,372	29,59	13,021	13,137	11,383	21,5	961,909	22,658	2093,834	0	207,054	207,054	99,738	0	0	0	0	0	0	0
15:08:49	398,608	2778,333	26,518	29,541	13,035	13,178	11,418	21,5	961,909	22,658	2094,519	0	207,054	207,054	99,738	0	0	0	0	0	0	0
15:08:49	171,264	2780,046	26,518	29,346	13,044	13,196	11,453	21,5	961,909	22,658	2095,204	0	207,054	207,054	99,738	0	0	0	0	0	0	0
15:08:49	172,973	2781,776	26,421	29,053	13,06	13,214	11,488	21,5	961,909	22,658	2095,891	0	207,054	207,054	99,738	0	0	0	0	0	0	0
15:08:49	190,576	2783,681	26,274	29,199	13,078	13,233	11,522	21,5	961,909	22,658	2096,579	0	207,054	207,054	99,738	0	0	0	0	0	0	0
15:08:49	348,535	2787,167	26,372	29,443	13,093	13,269	11,556	21,5	961,909	22,658	2097,269	0	207,054	207,054	99,738	0	0	0	0	0	0	0
15:08:49	322,46	2790,391	26,518	29,443	13,102	13,303	11,591	21,5	961,909	22,658	2097,963	0	207,054	207,054	99,738	0	0	0	0	0	0	0
15:08:49	287,377	2793,265	26,714	29,59	13,107	13,332	11,625	21,5	961,909	22,658	2098,658	0	207,054	207,054	99,738	0	0	0	0	0	0	0
15:08:49	309,35	2796,359	26,86	29,687	13,117	13,364	11,659	21,5	961,909	22,658	2099,355	0	207,054	207,054	99,738	0	0	0	0	0	0	0
15:08:49	239,721	2798,756	27,007	29,541	13,122	13,389	11,693	21,5	961,909	22,658	2100,055	0	207,054	207,054	99,738	0	0	0	0	0	0	0
15:08:49	307,348	2801,829	27,153	29,59	13,131	13,42	11,727	21,5	961,909	22,658	2100,756	0	207,054	207,054	99,738	0	0	0	0	0	0	0
15:08:49	269,384	2804,523	27,251	29,541	13,14	13,448	11,76	21,5	961,909	22,658	2101,46	0	207,054	207,054	99,738	0	0	0	0	0	0	0
15:08:49	170,532	2806,228	27,251	29,541	13,15	13,466	11,794	21,5	961,909	22,658	2102,165	0	207,054	207,054	99,738	0	0	0	0	0	0	0
15:08:49	246,728	2808,696	27,251	29,541	13,164	13,491	11,827	21,5	961,909	22,658	2102,871	0	207,054	207,054	99,738	0	0	0	0	0	0	0
15:08:49	179,101	2810,487	27,251	29,443	13,174	13,51	11,86	21,5	961,909	22,658	2103,579	0	207,054	207,054	99,738	0	0	0	0	0	0	0
15:08:49	326,367	2813,75	27,349	29,541	13,186	13,543	11,893	21,5	961,909	22,658	2104,289	0	207,054	207,054	99,738	0	0	0	0	0	0	0
15:08:49	226,928	2816,02	27,397	29,736	13,196	13,567	11,926	21,5	961,909	22,658	2105,001	0	207,054	207,054	99,738	0	0	0	0	0	0	0
15:08:49	198,706	2818,007	27,495	29,59	13,202	13,587	11,958	21,5	961,909	22,658	2105,714	0	207,054	207,054	99,738	0	0	0	0	0	0	0
15:08:49	210,693	2820,114	27,544	29,59	13,211	13,609	11,991	21,5	961,909	22,658	2106,429	0	207,054	207,054	99,738	0	0	0	0	0	0	0
15:08:49	358,203	2823,696	27,739	29,59	13,22	13,646	12,023	21,5	961,909	22,658	2107,146	0	207,054	207,054	99,738	0	0	0	0	0	0	0
15:08:49	159,521	2825,291	27,739	29,541	13,229	13,662	12,055	21,5	961,909	22,658	2107,864	0	207,054	207,054	99,738	0	0	0	0	0	0	0
15:08:49	320,971	2828,501	27,886	29,59	13,239	13,695	12,088	21,5	961,909	22,658	2108,585	0	207,054	207,054	99,738	0	0	0	0	0	0	0
15:08:49	170,458	2830,205	27,886	29,883	13,248	13,713	12,119	21,5	961,909	22,658	2109,306	0	207,054	207,054	99,738	0	0	0	0	0	0	0
15:08:49	122,558	2831,431	27,837	29,541	13,258	13,726	12,151	21,5	961,909	22,658	2110,028	0	207,054	207,054	99,738	0	0	0	0	0	0	0
15:08:49	220,678	2833,638	27,886	29,59	13,267	13,748	12,182	21,5	961,909	22,658	2110,752	0	207,054	207,054	99,738	0	0	0	0	0	0	0
15:08:49	253,54	2836,173	27,983	29,59	13,276	13,774	12,213	21,5	961,909	22,658	2111,478	0	207,054	207,054	99,738	0	0	0	0	0	0	0
15:08:49	300,439	2839,177	28,13	29,883	13,285	13,805	12,245	21,5	961,909	22,658	2112,205	0	207,054	207,054	99,738	0	0	0	0	0	0	0
15:08:49	-31,665	2838,861	27,983	28,32	13,291	13,802	12,275	21,5	961,909	22,658	2112,932	0	207,054	207,054	99,738	0	0	0	0	0	0	0
15:08:49	-290,698	2835,954	27,544	26,367	13,299	13,772	12,305	21,5	961,909	22,658	2113,655	0	207,054	207,054	99,738	0	0	0	0	0	0	0
15:08:49	-456,396	2831,39	27,007	21,045	13,304	13,725	12,332	21,5	961,909	22,658	2114,373	0	207,054	207,054	99,738	0	0	0	0	0	0	0
15:08:49	-509,521	2826,295	26,567	17,822	13,3	13,673	12,359	21,5	961,909	22,658	2115,085	0	207,054	207,054	99,738	0	0	0	0	0	0	0
15:08:49	-346,923	2822,825	26,421	15,625	13,289	13,637	12,384	21,5	961,909	22,658	2115,792	0	207,054	207,054	99,738	0	0	0	0	0	0	0
15:08:49	-407,104	2818,754	26,421	14,209	13,266	13,595	12,408	21,5	961,909	22,658	2116,495	0	207,054	207,054	99,738	0	0	0	0	0	0	0
15:08:49	-350,463	2815,25	26,567	13,916	13,239	13,559	12,43	21,5	961,909	22,658	2117,194	0	207,054	207,054	99,738	0	0	0	0	0	0	0
15:08:49	-274,536	2812,504	26,86	14,453	13,207	13,53	12,452	21,5	961,909	22,658	2117,89	0	207,054	207,054	99,738	0	0	0	0	0	0	0
15:08:49	-370,41	2808,8	27,007	14,648	13,178	13,492	12,472	21,5	961,909	22,658	2118,58	0	207,054	207,054	99,738	0	0	0	0	0	0	0
15:08:49	-412,695	2804,673	27,007	14,99	13,155	13,45	12,491	21,5	961,909	22,658	2119,267	0	207,054	207,054	99,738	0	0	0	0	0	0	0
15:08:49	-504,736	2799,626	26,763	16,504	13,14	13,398	12,509	21,5	961,909	22,658	2119,947	0	207,054	207,054	99,738	0	0	0	0	0	0	0
15:08:49	-649,78	2793,128	26,274	16,357	13,131	13,331	12,525	21,5	961,909	22,658	2120,62	0	207,054	207,054	99,738	0	0	0	0	0	0	0
15:08:49	-629,296	2786,835	25,737	16,943	13,126	13,266	12,54	21,5	962,289	22,658	2121,287	0	207,054	207,054	99,738	0	0	0	0	0	0	0
15:08:49	-533,105	2781,504	25,298	17,383	13,121	13,211	12,553	21,5	962,289	22,658	2121,947	0	207,054	207,054	99,738	0	0	0	0	0	0	0
15:08:49	-260,131	2778,903	25,2	16,894	13,112	13,184	12,565	21,5	962,289	22,658	2122,604	0	207,054	207,054	99,738	0	0	0	0	0	0	0
15:08:49	-476,513	2774,138	25,054	16,308	13,094	13,135	12,576	21,5	962,289	22,658	2123,256	0	207,054	207,054	99,738	0	0	0	0	0	0	0
15:08:49	-206,616	2772,071	25,2	15,625	13,074	13,114	12,587	21,5	962,289	22,658	2123,904	0	207,054	207,054	99,738	0	0	0	0	0	0	0
15:08:49	-389,428	2768,177	25,249	14,648	13,049	13,073	12,596	21,5	962,289	22,658	2124,549	0	207,054	207,054	99,738	0	0	0	0	0	0	0
15:08:49	-196,069	2766,216	25,395	13,769	13,03	13,053	12,605	21,5	962,289	22,658	2125,191	0	207,054	207,054	99,738	0	0	0	0	0	0	0
15:08:49	-484,106	2761,375	25,249	13,33	13,011	13,003	12,613	21,5	962,289	22,658	2125,827	0	207,054	207,054	99,738	0	0	0	0	0	0	0
15:08:49	-532,666	2756,049	25,054	13,232	12,992	12,948	12,62	21,5	962,289	22,658	2126,457	0	207,054	207,054	99,738	0	0	0	0	0	0	0
15:08:49	-598,901	2750,06	24,712	12,841	12,978	12,887	12,625	21,5	962,289	22,658	2127,08	0	207,054	207,054	99,738	0	0	0	0	0	0	0
15:08:49	-416,503	2745,895	24,468	12,89	12,968	12,844	12,629	21,5	962,289	22,658	2127,699	0	207,289	207,289	99,738	0	0	0	0	0	0	0
15:08:49	-594,018	2739,954	24,126	12,744	12,954	12,783	12,632	21,5	962,289	22,658	2128,312	0	207,289	207,289	99,738	0	0	0	0	0	0	0
15:08:49	-388,183	2736,073	24,077	13,037	12,935	12,743	12,634	21,5	962,289	22,658	2128,919	0	207,289	207,289	99,738	0	0	0	0	0	0	0
15:08:49	-437,963	2731,693	23,979	12,988	12,916	12,697	12,636	21,5	962,289	22,658	2129,522	0	207,289	207,289	99,738	0	0	0	0	0	0	0
15:08:49	-194,97	2729,743	24,126	13,379	12,897	12,677	12,637	21,5	962,289	22,658	2130,122	0	207,289	207,289	99,738	0	0	0	0	0	0	0
15:08:49	-326,391	2726,479	24,224	13,33	12,873	12,644	12,637	21,5	962,289	22,658	2130,719	0	207,289	207,289	99,738	0	0	0	0	0	0	0
15:08:49	-337,475	2723,105	24,224	13,232	12,854	12,609	12,636	21,5	962,289	22,658	2131,311	0	207,289	207,289	99,738	0	0	0	0	0	0	0
15:08:49	-437,866	2718,726	24,126	13,33	12,835	12,564	12,635	21,5	962,289	22,658	2131,899	0	207,289	207,289	99,738	0	0	0	0	0	0	0
15:08:49	-479,516	2713,931	23,979	12,988	12,816	12,514	12,632	21,5	962,289	22,658	2132,481	0	207,289	207,289	99,738	0	0	0	0	0	0	0
15:08:49	-399,096	2709,94	23,833	12,89	12,802	12,473	12,629	21,5	962,289	22,658	2133,058	0	207,289	207,289	99,738	0	0	0	0	0	0	0
15:08:49	-331,86	2706,621	23,833	12,744	12,783	12,439	12,625	21,5	962,289	22,658	2133,632	0	207,289	207,289	99,738	0	0	0	0	0	0	0
15:08:49	-449,292	2702,128	23,638	12,451	12,769	12,393	12,621	21,5	962,289	22,658	2134,2	0	207,289	207,289	99,738	0	0	0	0	0	0	0
15:08:49	-392,26	2698,206	23,491	12,5	12,755	12,352	12,616	21,5	962,289	22,658	2134,764	0	207,289	207,289	99,738	0	0	0	0	0	0	0
15:08:49	-519,799	2693,008	23,296	12,109	12,737	12,299	12,609	21,5	962,289	22,658	2135,323	0	207,289	207,289	99,738	0	0	0	0	0	0	0
15:08:49	-338,256	2689,625	23,296	12,353	12,718	12,264	12,603	21,5	962,289	22,658	2135,877	0	207,289	207,289	99,738	0	0	0	0	0	0	0
15:08:49	-384,399	2685,781	23,247	12,256	12,699	12,224	12,595	21,5	962,289	22,658	2136,427	0	207,289	207,289	99,738	0	0	0	0	0	0	0
15:08:49	-339,501	2682,386	23,247	12,06	12,68	12,189	12,587	21,5	962,289	22,658	2136,973	0	207,289	207,289	99,738	0	0	0	0	0	0	0
15:08:49	-335,913	2679,027	23,247	12,06	12,661	12,154	12,579	21,5	962,289	22,658	2137,515	0	207,289	207,289	99,738	0	0	0	0	0	0	0
15:08:49	-397,021	2675,057	23,247	12,158	12,639	12,113	12,57	21,5	962,289	22,658	2138,052	0	207,289	207,289	99,738	0	0	0	0	0	0	0
15:08:49	-325,219	2671,805	23,247	12,256	12,62	12,08	12,56	21,5	962,289	22,658	2138,586	0	207,289	207,289	99,738	0	0	0	0	0	0	0
15:08:49	-477,539	2667,029	23,1	12,353	12,602	12,031	12,55	21,5	962,289	22,658	2139,114	0	207,289	207,289	99,738	0	0	0	0	0	0	0
15:08:49	-450,463	2662,525	22,905	12,256	12,587	11,984	12,539	21,5	962,289	22,658	2139,638	0	207,289	207,289	99,738	0	0	0	0	0	0	0
15:08:49	-505,859	2657,466	22,71	12,256	12,57	11,932	12,527	21,5	962,289	22,658	2140,155	0	207,289	207,289	99,738	0	0	0	0	0	0	0
15:08:49	-369,97	2653,766	22,661	12,158	12,552	11,894	12,514	21,5	962,289	22,658	2140,669	0	207,289	207,289	99,738	0	0	0	0	0	0	0
15:08:49	-318,432	2650,582	22,661	12,256	12,534	11,861	12,501	21,5	962,289	22,658	2141,179	0	207,289	207,289	99,738	0	0	0	0	0	0	0
15:08:49	-473,803	2645,844	22,514	12,451	12,515	11,812	12,488	21,5	962,289	22,658	2141,683	0	207,289	207,289	99,738	0	0	0	0	0	0	0
15:08:49	-407,25	2641,771	22,368	12,109	12,501	11,77	12,474	21,5	962,289	22,658	2142,183	0	207,289	207,289	99,738	0	0	0	0	0	0	0
15:08:49	-436,303	2637,408	22,222	12,549	12,484	11,725	12,459	21,5	962,289	22,658	2142,679	0	207,289	207,289	99,738	0	0	0	0	0	0	0
15:08:49	-323,852	2634,17	22,222	12,451	12,466	11,692	12,444	21,5	962,289	22,658	2143,17	0	207,289	207,289	99,738	0	0	0	0	0	0	0
15:08:49	-448,266	2629,687	22,075	12,109	12,449	11,646	12,429	21,5	962,289	22,658	2143,657	0	207,289	207,289	99,738	0	0	0	0	0	0	0
15:08:49	-325,122	2626,436	22,026	12,451	12,433	11,612	12,413	21,5	962,289	22,658	2144,14	0	207,289	207,289	99,738	0	0	0	0	0	0	0
15:08:49	-445,776	2621,978	21,88	12,353	12,416	11,566	12,396	21,5	962,289	22,658	2144,617	0	207,289	207,289	99,738	0	0	0	0	0	0	0
15:08:49	-370,556	2618,273	21,831	12,353	12,398	11,528	12,379	21,5	962,289	22,658	2145,091	0	207,289	207,289	99,738	0	0	0	0	0	0	0
15:08:49	-451,342	2613,759	21,636	12,353	12,384	11,482	12,361	21,5	962,289	22,658	2145,56	0	207,289	207,289	99,738	0	0	0	0	0	0	0
15:08:49	-350,927	2610,25	21,587	12,158	12,367	11,445	12,343	21,5	962,289	22,658	2146,024	0	207,289	207,289	99,738	0	0	0	0	0	0	0
15:08:49	-355,297	2606,697	21,489	12,06	12,352	11,409	12,325	21,5	962,289	22,658	2146,485	0	207,289	207,289	99,738	0	0	0	0	0	0	0
15:08:49	-450,805	2602,189	21,343	12,109	12,335	11,362	12,306	21,5	962,289	22,658	2146,941	0	207,289	207,289	99,738	0	0	0	0	0	0	0
15:08:49	-308,398	2599,105	21,294	12,109	12,32	11,33	12,287	21,5	962,289	22,658	2147,393	0	207,289	207,289	99,738	0	0	0	0	0	0	0
15:08:49	-452,734	2594,578	21,147	12,109	12,303	11,284	12,267	21,5	962,289	22,658	2147,84	0	207,289	207,289	99,738	0	0	0	0	0	0	0
15:08:49	-234,448	2592,233	21,245	12,158	12,284	11,26	12,248	21,5	962,289	22,658	2148,285	0	207,289	207,289	99,738	0	0	0	0	0	0	0
15:08:49	-412,475	2588,108	21,147	12,451	12,266	11,217	12,227	21,5	962,289	22,658	2148,724	0	207,289	207,289	99,738	0	0	0	0	0	0	0
15:08:49	-449,34	2583,615	21,001	12,158	12,249	11,171	12,207	21,5	962,289	22,658	2149,159	0	207,289	207,289	99,738	0	0	0	0	0	0	0
15:08:49	-267,016	2580,945	21,001	12,109	12,234	11,143	12,186	21,5	962,289	22,658	2149,591	0	207,289	207,289	99,738	0	0	0	0	0	0	0
15:08:49	-432,885	2576,616	20,805	12,158	12,22	11,099	12,164	21,5	962,289	22,658	2150,018	0	207,289	207,289	99,738	0	0	0	0	0	0	0
15:08:50	-434,863	2572,267	20,61	11,963	12,207	11,054	12,143	21,5	962,289	22,658	2150,44	0	207,289	207,289	99,738	0	0	0	0	0	0	0
15:08:50	-389,135	2568,376	20,464	12,06	12,193	11,014	12,121	21,5	962,289	22,658	2150,858	0	207,289	207,289	99,738	0	0	0	0	0	0	0
15:08:50	-403,32	2564,343	20,317	12,158	12,178	10,972	12,098	21,5	962,289	22,658	2151,272	0	207,289	207,289	99,738	0	0	0	0	0	0	0
15:08:50	-315,551	2561,187	20,317	11,816	12,16	10,94	12,075	21,5	962,289	22,658	2151,682	0	207,289	207,289	99,738	0	0	0	0	0	0	0
15:08:50	-206,25	2559,125	20,366	12,158	12,146	10,918	12,053	21,5	962,289	22,658	2152,089	0	207,289	207,289	99,738	0	0	0	0	0	0	0
15:08:50	-514,648	2553,978	20,171	12,256	12,128	10,865	12,029	21,5	962,289	22,658	2152,491	0	207,289	207,289	99,738	0	0	0	0	0	0	0
15:08:50	-319,799	2550,78	20,171	12,109	12,11	10,832	12,006	21,5	962,289	22,658	2152,889	0	207,289	207,289	99,738	0	0	0	0	0	0	0
15:08:50	-396,362	2546,817	20,024	12,109	12,096	10,791	11,982	21,5	962,289	22,658	2153,283	0	207,289	207,289	99,738	0	0	0	0	0	0	0
15:08:50	-316,113	2543,655	19,878	12,256	12,086	10,759	11,958	21,5	962,289	22,658	2153,674	0	207,289	207,289	99,738	0	0	0	0	0	0	0
15:08:50	-342,285	2540,233	19,78	12,158	12,072	10,724	11,934	21,5	962,289	22,658	2154,06	0	207,289	207,289	99,738	0	0	0	0	0	0	0
15:08:50	-309,204	2537,14	19,634	12,109	12,063	10,692	11,91	21,5	962,289	22,658	2154,444	0	207,289	207,289	99,738	0	0	0	0	0	0	0
15:08:50	-354,028	2533,6	19,536	11,963	12,048	10,655	11,885	21,5	962,289	22,658	2154,823	0	207,289	207,289	99,738	0	0	0	0	0	0	0
15:08:50	-330,566	2530,295	19,536	11,767	12,029	10,621	11,86	21,5	962,289	22,658	2155,198	0	207,289	207,289	99,738	0	0	0	0	0	0	0
15:08:50	-255,639	2527,738	19,536	11,963	12,015	10,595	11,835	21,5	962,289	22,658	2155,571	0	207,289	207,289	99,738	0	0	0	0	0	0	0
15:08:50	-251,391	2525,224	19,536	12,109	12,001	10,569	11,811	21,5	962,289	22,658	2155,941	0	207,289	207,289	99,738	0	0	0	0	0	0	0
15:08:50	-332,714	2521,897	19,536	11,963	11,982	10,535	11,785	21,5	962,289	22,658	2156,307	0	207,289	207,289	99,738	0	0	0	0	0	0	0
15:08:50	-194,726	2519,95	19,682	12,06	11,963	10,514	11,761	21,5	962,289	22,658	2156,67	0	207,289	207,289	99,738	0	0	0	0	0	0	0
15:08:50	-334,863	2516,601	19,682	12,06	11,944	10,48	11,735	21,5	962,289	22,658	2157,03	0	207,289	207,289	99,738	0	0	0	0	0	0	0
15:08:50	-215,38	2514,447	19,634	11,816	11,935	10,458	11,71	21,5	962,289	22,658	2157,387	0	207,289	207,289	99,738	0	0	0	0	0	0	0
15:08:50	-535,546	2509,092	19,341	11,816	11,921	10,403	11,685	21,5	962,289	22,658	2157,739	0	207,289	207,289	99,738	0	0	0	0	0	0	0
15:08:50	-252,392	2506,568	19,341	11,963	11,906	10,376	11,659	21,5	962,289	22,658	2158,088	0	207,289	207,289	99,738	0	0	0	0	0	0	0
15:08:50	-251,342	2504,055	19,341	12,109	11,892	10,351	11,633	21,5	962,289	22,658	2158,433	0	207,289	207,289	99,738	0	0	0	0	0	0	0
15:08:50	-299,707	2501,057	19,292	12,109	11,878	10,32	11,608	21,5	962,289	22,658	2158,776	0	207,289	207,289	99,738	0	0	0	0	0	0	0
15:08:50	-346,093	2497,597	19,194	11,963	11,864	10,284	11,582	21,5	962,289	22,658	2159,115	0	207,289	207,289	99,738	0	0	0	0	0	0	0
15:08:50	-191,601	2495,681	19,341	12,06	11,845	10,264	11,556	21,5	962,289	22,658	2159,451	0	207,289	207,289	99,738	0	0	0	0	0	0	0
15:08:50	-334,765	2492,333	19,341	12,109	11,826	10,23	11,53	21,5	962,289	22,658	2159,784	0	207,289	207,289	99,738	0	0	0	0	0	0	0
15:08:50	-191,943	2490,413	19,487	12,109	11,807	10,21	11,504	21,5	962,289	22,658	2160,115	0	207,289	207,289	99,738	0	0	0	0	0	0	0
15:08:50	-390,966	2486,504	19,341	11,816	11,793	10,17	11,478	21,5	962,289	22,658	2160,441	0	207,289	207,289	99,738	0	0	0	0	0	0	0
15:08:50	-253,491	2483,969	19,341	12,06	11,779	10,144	11,452	21,5	962,289	22,658	2160,765	0	207,289	207,289	99,738	0	0	0	0	0	0	0
15:08:50	-245,971	2481,509	19,341	11,963	11,765	10,118	11,426	21,5	962,289	22,658	2161,085	0	207,289	207,289	99,738	0	0	0	0	0	0	0
15:08:50	-363,11	2477,878	19,145	11,914	11,755	10,081	11,399	21,5	962,289	22,658	2161,402	0	207,289	207,289	99,738	0	0	0	0	0	0	0
15:08:50	-383,178	2474,046	18,999	11,816	11,742	10,041	11,373	21,5	962,289	22,658	2161,715	0	207,289	207,289	99,738	0	0	0	0	0	0	0
15:08:50	-255,517	2471,491	18,999	11,718	11,727	10,015	11,346	21,5	962,289	22,658	2162,025	0	207,289	207,289	99,738	0	0	0	0	0	0	0
15:08:50	-419,165	2467,299	18,901	11,816	11,709	9,972	11,319	21,5	962,289	22,658	2162,33	0	207,289	207,289	99,738	0	0	0	0	0	0	0
15:08:50	-225,292	2465,047	18,999	11,914	11,691	9,948	11,292	21,5	962,289	22,658	2162,633	0	207,289	207,289	99,738	0	0	0	0	0	0	0
15:08:50	-286,279	2462,184	19,048	11,914	11,672	9,919	11,265	21,5	962,289	22,658	2162,932	0	207,289	207,289	99,738	0	0	0	0	0	0	0
15:08:50	-319,58	2458,988	19,048	11,914	11,654	9,886	11,238	21,5	962,289	22,658	2163,229	0	207,289	207,289	99,738	0	0	0	0	0	0	0
15:08:50	-169,018	2457,298	19,145	12,06	11,639	9,869	11,211	21,5	962,289	22,658	2163,523	0	207,289	207,289	99,738	0	0	0	0	0	0	0
15:08:50	-211,84	2455,179	19,194	12,109	11,625	9,847	11,185	21,5	962,289	22,658	2163,814	0	207,289	207,289	99,738	0	0	0	0	0	0	0
15:08:50	-462,915	2450,55	19,048	12,06	11,607	9,799	11,157	21,5	962,289	22,658	2164,101	0	207,289	207,289	99,738	0	0	0	0	0	0	0
15:08:50	-217,016	2448,38	18,999	12,109	11,597	9,777	11,13	21,5	962,289	22,658	2164,386	0	207,289	207,289	99,738	0	0	0	0	0	0	0
15:08:50	-322,583	2445,154	18,901	12,353	11,584	9,743	11,103	21,5	962,289	22,658	2164,666	0	207,289	207,289	99,738	0	0	0	0	0	0	0
15:08:50	-347,363	2441,681	18,804	11,963	11,57	9,708	11,076	21,5	962,289	22,658	2164,943	0	207,289	207,289	99,738	0	0	0	0	0	0	0
15:08:50	-391,088	2437,77	18,657	11,963	11,556	9,667	11,048	21,5	962,289	22,658	2165,216	0	207,289	207,289	99,738	0	0	0	0	0	0	0
15:08:50	-177,294	2435,997	18,804	11,767	11,538	9,649	11,021	21,5	962,289	22,658	2165,487	0	207,289	207,289	99,738	0	0	0	0	0	0	0
15:08:50	-268,115	2433,316	18,852	11,816	11,52	9,621	10,993	21,5	962,289	22,658	2165,755	0	207,289	207,289	99,738	0	0	0	0	0	0	0
15:08:50	-262,792	2430,688	18,901	11,963	11,503	9,594	10,966	21,2	963,338	22,658	2166,02	0	207,289	207,289	99,738	0	0	0	0	0	0	0
15:08:50	-283,471	2427,853	18,901	11,816	11,487	9,565	10,938	21,2	963,338	22,658	2166,282	0	207,289	207,289	99,738	0	0	0	0	0	0	0
15:08:50	-477,685	2423,076	18,706	11,621	11,471	9,516	10,91	21,2	963,338	22,658	2166,538	0	207,289	207,289	99,738	0	0	0	0	0	0	0
15:08:50	-259,838	2420,478	18,706	11,767	11,456	9,489	10,883	21,2	963,338	22,658	2166,792	0	207,289	207,289	99,738	0	0	0	0	0	0	0
15:08:50	-442,553	2416,052	18,413	11,718	11,447	9,443	10,854	21,2	963,338	22,658	2167,042	0	207,289	207,289	99,738	0	0	0	0	0	0	0
15:08:50	-377,221	2412,28	18,315	11,816	11,431	9,404	10,826	21,2	963,338	22,658	2167,287	0	207,289	207,289	99,738	0	0	0	0	0	0	0
15:08:50	-258,52	2409,695	18,315	11,816	11,416	9,378	10,798	21,2	963,338	22,658	2167,529	0	207,289	207,289	99,738	0	0	0	0	0	0	0
15:08:50	-354,418	2406,151	18,218	11,718	11,402	9,341	10,769	21,2	963,338	22,658	2167,768	0	207,289	207,289	99,738	0	0	0	0	0	0	0
15:08:50	-258,667	2403,564	18,218	11,718	11,387	9,315	10,74	21,2	963,338	22,658	2168,004	0	207,289	207,289	99,738	0	0	0	0	0	0	0
15:08:50	-241,308	2401,151	18,218	11,767	11,373	9,29	10,712	21,2	963,338	22,658	2168,237	0	207,289	207,289	99,738	0	0	0	0	0	0	0
15:08:50	-286,987	2398,281	18,169	11,816	11,36	9,26	10,684	21,2	963,338	22,658	2168,467	0	204,908	204,908	99,729	0	0	0	0	0	0	0
15:08:50	-364,306	2394,638	18,022	11,718	11,347	9,223	10,655	21,2	963,338	22,658	2168,693	0	204,908	204,908	99,729	0	0	0	0	0	0	0
15:08:50	-241,235	2392,225	18,022	11,767	11,334	9,198	10,626	21,2	963,338	22,658	2168,917	0	204,908	204,908	99,729	0	0	0	0	0	0	0
15:08:50	-367,187	2388,554	17,876	11,621	11,321	9,16	10,598	21,2	963,338	22,658	2169,137	0	204,908	204,908	99,729	0	0	0	0	0	0	0
15:08:50	-384,643	2384,707	17,729	11,621	11,307	9,12	10,569	21,2	963,338	22,658	2169,352	0	204,908	204,908	99,729	0	0	0	0	0	0	0
15:08:50	-275,976	2381,947	17,68	11,718	11,294	9,092	10,54	21,2	963,338	22,658	2169,565	0	204,908	204,908	99,729	0	0	0	0	0	0	0
15:08:50	-261,718	2379,33	17,68	11,718	11,279	9,065	10,511	21,2	963,338	22,658	2169,774	0	204,908	204,908	99,729	0	0	0	0	0	0	0
15:08:50	-342,041	2375,91	17,583	11,816	11,265	9,03	10,482	21,2	963,338	22,658	2169,981	0	204,908	204,908	99,729	0	0	0	0	0	0	0
15:08:50	-235,62	2373,554	17,583	11,718	11,252	9,005	10,453	21,2	963,338	22,658	2170,184	0	204,908	204,908	99,729	0	0	0	0	0	0	0
15:08:50	-282,421	2370,729	17,534	11,816	11,239	8,976	10,424	21,2	963,338	22,658	2170,385	0	204,908	204,908	99,729	0	0	0	0	0	0	0
15:08:50	-379,834	2366,931	17,387	11,767	11,225	8,937	10,395	21,2	963,338	22,658	2170,581	0	204,908	204,908	99,729	0	0	0	0	0	0	0
15:08:50	-203,344	2364,898	17,339	11,718	11,216	8,916	10,366	21,2	963,338	22,658	2170,776	0	204,908	204,908	99,729	0	0	0	0	0	0	0
15:08:50	-310,4	2361,794	17,192	11,718	11,207	8,884	10,337	21,2	963,338	22,658	2170,967	0	204,908	204,908	99,729	0	0	0	0	0	0	0
15:08:50	-403,588	2357,758	16,948	11,767	11,197	8,842	10,307	21,2	963,338	22,658	2171,154	0	204,908	204,908	99,729	0	0	0	0	0	0	0
15:08:50	-253,979	2355,218	16,85	11,523	11,188	8,816	10,278	21,2	963,338	22,658	2171,338	0	204,908	204,908	99,729	0	0	0	0	0	0	0
15:08:50	-328,637	2351,932	16,753	11,572	11,175	8,782	10,249	21,2	963,338	22,658	2171,518	0	204,908	204,908	99,729	0	0	0	0	0	0	0
15:08:50	-220,312	2349,728	16,704	11,572	11,165	8,76	10,22	21,2	963,338	22,658	2171,697	0	204,908	204,908	99,729	0	0	0	0	0	0	0
15:08:50	-333,837	2346,39	16,606	11,572	11,151	8,725	10,19	21,2	963,338	22,658	2171,871	0	204,908	204,908	99,729	0	0	0	0	0	0	0
15:08:50	-244,262	2343,947	16,606	11,523	11,137	8,7	10,161	21,2	963,338	22,658	2172,044	0	204,908	204,908	99,729	0	0	0	0	0	0	0
15:08:50	-167,456	2342,273	16,606	11,621	11,128	8,683	10,132	21,2	963,338	22,658	2172,214	0	204,908	204,908	99,729	0	0	0	0	0	0	0
15:08:50	-409,301	2338,18	16,362	11,572	11,118	8,641	10,103	21,2	963,338	22,658	2172,38	0	204,908	204,908	99,729	0	0	0	0	0	0	0
15:08:50	-239,77	2335,782	16,362	11,572	11,104	8,616	10,074	21,2	963,338	22,658	2172,544	0	204,908	204,908	99,729	0	0	0	0	0	0	0
15:08:50	-270,971	2333,072	16,264	11,767	11,094	8,588	10,044	21,2	963,338	22,658	2172,704	0	204,908	204,908	99,729	0	0	0	0	0	0	0
15:08:50	-297,998	2330,092	16,216	11,767	11,08	8,557	10,015	21,2	963,338	22,658	2172,862	0	204,908	204,908	99,729	0	0	0	0	0	0	0
15:08:50	-165,234	2328,44	16,216	11,718	11,071	8,54	9,986	21,2	963,338	22,658	2173,017	0	204,908	204,908	99,729	0	0	0	0	0	0	0
15:08:50	-338,818	2325,052	16,118	11,621	11,057	8,505	9,957	21,2	963,338	22,658	2173,169	0	204,908	204,908	99,729	0	0	0	0	0	0	0
15:08:50	-212,622	2322,926	16,069	11,718	11,047	8,483	9,928	21,2	963,338	22,658	2173,319	0	204,908	204,908	99,729	0	0	0	0	0	0	0
15:08:50	-127,563	2321,65	16,118	11,718	11,038	8,47	9,9	21,2	963,338	22,658	2173,468	0	204,908	204,908	99,729	0	0	0	0	0	0	0
15:08:50	-382,861	2317,821	15,971	11,523	11,024	8,431	9,871	21,2	963,338	22,658	2173,612	0	204,908	204,908	99,729	0	0	0	0	0	0	0
15:08:50	-210,473	2315,717	15,923	11,621	11,014	8,409	9,842	21,2	963,338	22,658	2173,754	0	204,908	204,908	99,729	0	0	0	0	0	0	0
15:08:50	-214,648	2313,57	15,874	11,523	11,005	8,387	9,814	21,2	963,338	22,658	2173,894	0	204,908	204,908	99,729	0	0	0	0	0	0	0
15:08:50	-304,003	2310,53	15,727	11,572	10,996	8,355	9,785	21,2	963,338	22,658	2174,031	0	204,908	204,908	99,729	0	0	0	0	0	0	0
15:08:50	-168,383	2308,846	15,727	11,523	10,986	8,338	9,757	21,2	963,338	22,658	2174,165	0	204,908	204,908	99,729	0	0	0	0	0	0	0
15:08:50	-302,832	2305,818	15,581	11,425	10,977	8,307	9,728	21,2	963,338	22,658	2174,297	0	204,908	204,908	99,729	0	0	0	0	0	0	0
15:08:50	-304,834	2302,77	15,434	11,377	10,967	8,275	9,7	21,2	963,338	22,658	2174,425	0	204,908	204,908	99,729	0	0	0	0	0	0	0
15:08:50	-119,97	2301,57	15,483	11,279	10,958	8,263	9,672	21,2	963,338	22,658	2174,552	0	204,908	204,908	99,729	0	0	0	0	0	0	0
15:08:50	-156,884	2300,001	15,581	11,425	10,944	8,247	9,644	21,2	963,338	22,658	2174,678	0	204,908	204,908	99,729	0	0	0	0	0	0	0
15:08:50	-121,093	2298,79	15,63	11,425	10,934	8,234	9,616	21,2	963,338	22,658	2174,802	0	204,908	204,908	99,729	0	0	0	0	0	0	0
15:08:50	-295,507	2295,835	15,581	11,425	10,92	8,204	9,589	21,2	963,338	22,658	2174,923	0	204,908	204,908	99,729	0	0	0	0	0	0	0
15:08:50	-167,236	2294,163	15,581	11,425	10,911	8,187	9,561	21,2	963,338	22,658	2175,042	0	204,908	204,908	99,729	0	0	0	0	0	0	0
15:08:50	-250,39	2291,659	15,581	11,621	10,897	8,161	9,534	21,2	963,338	22,658	2175,159	0	204,908	204,908	99,729	0	0	0	0	0	0	0
15:08:50	-304,638	2288,612	15,434	11,621	10,887	8,13	9,506	21,2	963,338	22,658	2175,272	0	204,908	204,908	99,729	0	0	0	0	0	0	0
15:08:50	-129,223	2287,32	15,385	11,621	10,883	8,116	9,479	21,2	963,338	22,658	2175,384	0	204,908	204,908	99,729	0	0	0	0	0	0	0
15:08:50	-396,801	2283,352	15,141	11,523	10,873	8,075	9,451	21,2	963,338	22,658	2175,492	0	204,908	204,908	99,729	0	0	0	0	0	0	0
15:08:51	-163,818	2281,714	15,141	11,572	10,864	8,058	9,424	21,2	963,338	22,658	2175,599	0	204,908	204,908	99,729	0	0	0	0	0	0	0
15:08:51	-167,163	2280,042	15,141	11,425	10,854	8,041	9,397	21,2	963,338	22,658	2175,703	0	204,908	204,908	99,729	0	0	0	0	0	0	0
15:08:51	-248,12	2277,561	15,141	11,279	10,84	8,016	9,37	21,2	963,338	22,658	2175,805	0	204,908	204,908	99,729	0	0	0	0	0	0	0
15:08:51	-164,038	2275,921	15,141	11,377	10,831	7,999	9,343	21,2	963,338	22,658	2175,905	0	204,908	204,908	99,729	0	0	0	0	0	0	0
15:08:51	-211,157	2273,809	15,093	11,23	10,822	7,977	9,316	21,2	963,338	22,658	2176,003	0	204,908	204,908	99,729	0	0	0	0	0	0	0
15:08:51	-248,12	2271,328	15,093	11,279	10,808	7,951	9,289	21,2	963,338	22,658	2176,098	0	204,908	204,908	99,729	0	0	0	0	0	0	0
15:08:51	-84,106	2270,487	15,093	11,279	10,803	7,943	9,263	21,2	963,338	22,658	2176,192	0	204,908	204,908	99,729	0	0	0	0	0	0	0
15:08:51	-301,953	2267,467	14,946	11,377	10,794	7,912	9,236	21,2	963,338	22,658	2176,284	0	204,908	204,908	99,729	0	0	0	0	0	0	0
15:08:51	-352,246	2263,945	14,751	11,279	10,784	7,875	9,21	21,2	963,338	22,658	2176,372	0	204,908	204,908	99,729	0	0	0	0	0	0	0
15:08:51	-252,783	2261,417	14,653	11,425	10,775	7,849	9,183	21,2	963,338	22,658	2176,457	0	204,908	204,908	99,729	0	0	0	0	0	0	0
15:08:51	-168,139	2259,736	14,653	11,425	10,766	7,832	9,157	21,2	963,338	22,658	2176,54	0	204,908	204,908	99,729	0	0	0	0	0	0	0
15:08:51	-73,022	2259,005	14,751	11,425	10,756	7,824	9,13	21,2	963,338	22,658	2176,623	0	204,908	204,908	99,729	0	0	0	0	0	0	0
15:08:51	-165,014	2257,355	14,751	11,523	10,747	7,807	9,104	21,2	963,338	22,658	2176,703	0	204,908	204,908	99,729	0	0	0	0	0	0	0
15:08:51	-200,83	2255,347	14,8	11,425	10,733	7,787	9,079	21,2	963,338	22,658	2176,782	0	204,908	204,908	99,729	0	0	0	0	0	0	0
15:08:51	-207,763	2253,269	14,751	11,572	10,724	7,765	9,053	21,2	963,338	22,658	2176,859	0	204,908	204,908	99,729	0	0	0	0	0	0	0
15:08:51	-270,874	2250,561	14,653	11,377	10,714	7,737	9,027	21,2	963,338	22,658	2176,932	0	204,908	204,908	99,729	0	0	0	0	0	0	0
15:08:51	-161,792	2248,943	14,653	11,377	10,705	7,721	9,001	21,2	963,338	22,658	2177,004	0	204,908	204,908	99,729	0	0	0	0	0	0	0
15:08:51	-297,265	2245,97	14,507	11,279	10,695	7,69	8,976	21,2	963,338	22,658	2177,073	0	204,908	204,908	99,729	0	0	0	0	0	0	0
15:08:51	-134,228	2244,628	14,458	11,279	10,69	7,676	8,95	21,2	963,338	22,658	2177,141	0	204,908	204,908	99,729	0	0	0	0	0	0	0
15:08:51	-295,214	2241,676	14,311	11,279	10,682	7,646	8,925	21,2	963,338	22,658	2177,206	0	204,908	204,908	99,729	0	0	0	0	0	0	0
15:08:51	-153,979	2240,136	14,311	11,279	10,673	7,63	8,899	21,2	963,338	22,658	2177,269	0	204,908	204,908	99,729	0	0	0	0	0	0	0
15:08:51	-211,84	2238,017	14,262	11,279	10,663	7,608	8,874	21,2	963,338	22,658	2177,33	0	204,908	204,908	99,729	0	0	0	0	0	0	0
15:08:51	-255,566	2235,462	14,165	11,23	10,654	7,582	8,849	21,2	963,338	22,658	2177,388	0	204,908	204,908	99,729	0	0	0	0	0	0	0
15:08:51	-98,168	2234,48	14,165	11,23	10,649	7,571	8,824	21,2	963,338	22,658	2177,445	0	204,908	204,908	99,729	0	0	0	0	0	0	0
15:08:51	-226,171	2232,218	14,165	11,23	10,636	7,548	8,799	21,2	963,338	22,658	2177,5	0	204,908	204,908	99,729	0	0	0	0	0	0	0
15:08:51	-206,518	2230,153	14,116	11,279	10,627	7,527	8,774	21,2	963,338	22,658	2177,552	0	204,908	204,908	99,729	0	0	0	0	0	0	0
15:08:51	-189,575	2228,257	14,018	11,279	10,621	7,507	8,749	21,2	963,338	22,658	2177,603	0	204,908	204,908	99,729	0	0	0	0	0	0	0
15:08:51	-204,174	2226,216	13,969	11,181	10,612	7,486	8,724	21,2	963,338	22,658	2177,652	0	204,908	204,908	99,729	0	0	0	0	0	0	0
15:08:51	-170,336	2224,512	13,969	11,23	10,603	7,469	8,699	21,2	963,338	22,658	2177,699	0	204,908	204,908	99,729	0	0	0	0	0	0	0
15:08:51	-111,499	2223,397	14,018	11,279	10,594	7,457	8,675	21,2	963,338	22,658	2177,745	0	204,908	204,908	99,729	0	0	0	0	0	0	0
15:08:51	-226,293	2221,134	14,018	11,377	10,581	7,434	8,651	21,2	963,338	22,658	2177,788	0	204,908	204,908	99,729	0	0	0	0	0	0	0
15:08:51	-166,992	2219,464	14,018	11,279	10,571	7,417	8,627	21,2	963,338	22,658	2177,83	0	204,908	204,908	99,729	0	0	0	0	0	0	0
15:08:51	-166,992	2217,795	14,018	11,279	10,562	7,399	8,603	21,2	963,338	22,658	2177,87	0	204,908	204,908	99,729	0	0	0	0	0	0	0
15:08:51	-164,721	2216,147	14,018	11,279	10,553	7,382	8,579	21,2	963,338	22,658	2177,908	0	204,908	204,908	99,729	0	0	0	0	0	0	0
15:08:51	-164,868	2214,499	14,018	11,279	10,543	7,365	8,555	21,2	963,338	22,658	2177,945	0	204,908	204,908	99,729	0	0	0	0	0	0	0
15:08:51	-181,152	2212,687	14,018	11,181	10,533	7,347	8,531	21,2	963,338	22,658	2177,98	0	204,908	204,908	99,729	0	0	0	0	0	0	0
15:08:51	-209,375	2210,593	13,969	11,181	10,524	7,325	8,507	21,2	963,338	22,658	2178,012	0	204,908	204,908	99,729	0	0	0	0	0	0	0
15:08:51	-193,432	2208,659	13,921	11,23	10,515	7,305	8,484	21,2	963,338	22,658	2178,043	0	204,908	204,908	99,729	0	0	0	0	0	0	0
15:08:51	-163,623	2207,023	13,921	11,23	10,506	7,288	8,46	21,2	963,338	22,658	2178,072	0	204,908	204,908	99,729	0	0	0	0	0	0	0
15:08:51	-188,5	2205,138	13,823	11,23	10,501	7,269	8,437	21,2	963,338	22,658	2178,099	0	204,908	204,908	99,729	0	0	0	0	0	0	0
15:08:51	-238,378	2202,754	13,774	11,23	10,49	7,244	8,414	21,2	963,338	22,658	2178,124	0	204,908	204,908	99,729	0	0	0	0	0	0	0
15:08:51	-204,492	2200,709	13,676	11,23	10,483	7,223	8,39	21,2	963,338	22,658	2178,147	0	204,908	204,908	99,729	0	0	0	0	0	0	0
15:08:51	-161,645	2199,093	13,676	11,181	10,474	7,207	8,367	21,2	963,338	22,658	2178,167	0	204,908	204,908	99,729	0	0	0	0	0	0	0
15:08:51	-125,976	2197,833	13,676	11,084	10,467	7,194	8,344	21,2	963,338	22,658	2178,187	0	204,908	204,908	99,729	0	0	0	0	0	0	0
15:08:51	-205,004	2195,783	13,628	11,23	10,458	7,173	8,321	21,2	963,338	22,658	2178,204	0	204,908	204,908	99,729	0	0	0	0	0	0	0
15:08:51	-250,585	2193,277	13,53	11,084	10,449	7,147	8,298	21,2	963,338	22,658	2178,22	0	204,908	204,908	99,729	0	0	0	0	0	0	0
15:08:51	-140,136	2191,876	13,53	11,084	10,441	7,132	8,275	21,2	961,909	22,658	2178,233	0	204,908	204,908	99,729	0	0	0	0	0	0	0
15:08:51	-153,735	2190,338	13,53	11,084	10,432	7,116	8,253	21,2	961,909	22,658	2178,245	0	204,908	204,908	99,729	0	0	0	0	0	0	0
15:08:51	-117,309	2189,165	13,53	11,23	10,425	7,104	8,23	21,2	961,909	22,658	2178,256	0	204,908	204,908	99,729	0	0	0	0	0	0	0
15:08:51	-184,692	2187,318	13,481	11,23	10,417	7,085	8,208	21,2	961,909	22,658	2178,265	0	204,908	204,908	99,729	0	0	0	0	0	0	0
15:08:51	-236,816	2184,95	13,335	11,181	10,412	7,061	8,185	21,2	961,909	22,658	2178,272	0	204,908	204,908	99,729	0	0	0	0	0	0	0
15:08:51	-183,349	2183,117	13,286	11,181	10,404	7,042	8,163	21,2	961,909	22,658	2178,277	0	204,908	204,908	99,729	0	0	0	0	0	0	0
15:08:51	-211,816	2180,998	13,188	11,181	10,397	7,02	8,14	21,2	961,909	22,658	2178,28	0	204,908	204,908	99,729	0	0	0	0	0	0	0
15:08:51	-125,292	2179,745	13,139	11,084	10,393	7,007	8,118	21,2	961,909	22,658	2178,281	0	204,908	204,908	99,729	0	0	0	0	0	0	0
15:08:51	-139,868	2178,347	13,139	11,084	10,385	6,993	8,096	21,2	961,909	22,658	2178,281	0	204,908	204,908	99,729	0	0	0	0	0	0	0
15:08:51	-251,586	2175,831	13,042	10,937	10,376	6,967	8,074	21,2	961,909	22,658	2175,831	0	204,908	204,908	99,729	0	0	0	0	0	0	0
15:08:51	-67,114	2175,16	13,139	11,181	10,367	6,96	8,052	21,2	961,909	22,658	2175,16	0	203,991	203,991	99,726	0	0	0	0	0	0	0
15:08:51	-159,252	2173,567	13,139	11,084	10,358	6,943	8,03	21,2	961,909	22,658	2173,567	0	203,991	203,991	99,726	0	0	0	0	0	0	0
15:08:51	-116,04	2172,407	13,188	11,035	10,348	6,932	8,009	21,2	961,909	22,658	2172,407	0	203,991	203,991	99,726	0	0	0	0	0	0	0
15:08:51	-52,026	2171,887	13,286	11,084	10,34	6,926	7,988	21,2	961,909	22,658	2171,887	0	203,991	203,991	99,726	0	0	0	0	0	0	0
15:08:51	-189,111	2169,995	13,188	11,084	10,335	6,907	7,966	21,2	961,909	22,658	2169,995	0	203,991	203,991	99,726	0	0	0	0	0	0	0
15:08:51	-309,008	2166,905	12,993	11,084	10,328	6,875	7,945	21,2	961,909	22,658	2166,905	0	203,991	203,991	99,726	0	0	0	0	0	0	0
15:08:51	-143,53	2165,47	12,944	11,084	10,322	6,86	7,924	21,2	961,909	22,658	2165,47	0	203,991	203,991	99,726	0	0	0	0	0	0	0
15:08:51	-217,041	2163,3	12,798	11,035	10,317	6,838	7,902	21,2	961,909	22,658	2163,3	0	203,991	203,991	99,726	0	0	0	0	0	0	0
15:08:51	-80,737	2162,492	12,798	11,035	10,313	6,829	7,881	21,2	961,909	22,658	2162,492	0	203,991	203,991	99,726	0	0	0	0	0	0	0
15:08:51	-253,491	2159,957	12,7	10,937	10,304	6,803	7,86	21,2	961,909	22,658	2159,957	0	203,991	203,991	99,726	0	0	0	0	0	0	0
15:08:51	-128,32	2158,674	12,651	10,888	10,299	6,79	7,839	21,2	961,909	22,658	2158,674	0	203,991	203,991	99,726	0	0	0	0	0	0	0
15:08:51	-81,762	2157,857	12,651	10,888	10,294	6,782	7,818	21,2	961,909	22,658	2157,857	0	203,991	203,991	99,726	0	0	0	0	0	0	0
15:08:51	-283,691	2155,02	12,505	10,84	10,286	6,752	7,798	21,2	961,909	22,658	2155,02	0	203,991	203,991	99,726	0	0	0	0	0	0	0
15:08:51	-81,762	2154,202	12,505	10,888	10,281	6,744	7,777	21,2	961,909	22,658	2154,202	0	203,991	203,991	99,726	0	0	0	0	0	0	0
15:08:51	-97,851	2153,224	12,505	10,742	10,276	6,734	7,756	21,2	961,909	22,658	2153,224	0	203,991	203,991	99,726	0	0	0	0	0	0	0
15:08:51	-150,537	2151,718	12,505	10,888	10,267	6,718	7,736	21,2	961,909	22,658	2151,718	0	203,991	203,991	99,726	0	0	0	0	0	0	0
15:08:51	-136,767	2150,35	12,505	10,84	10,259	6,704	7,716	21,2	961,909	22,658	2150,35	0	203,991	203,991	99,726	0	0	0	0	0	0	0
15:08:51	-143,212	2148,918	12,456	10,84	10,254	6,689	7,696	21,2	961,909	22,658	2148,918	0	203,991	203,991	99,726	0	0	0	0	0	0	0
15:08:51	-123,73	2147,681	12,456	10,84	10,247	6,677	7,676	21,2	961,909	22,658	2147,681	0	203,991	203,991	99,726	0	0	0	0	0	0	0
15:08:51	-175,708	2145,924	12,358	10,84	10,242	6,659	7,656	21,2	961,909	22,658	2145,924	0	203,991	203,991	99,726	0	0	0	0	0	0	0
15:08:51	-129,248	2144,631	12,309	10,888	10,237	6,645	7,636	21,2	961,909	22,658	2144,631	0	203,991	203,991	99,726	0	0	0	0	0	0	0
15:08:51	-150,195	2143,13	12,163	10,742	10,236	6,63	7,616	21,2	961,909	22,658	2143,13	0	203,991	203,991	99,726	0	0	0	0	0	0	0
15:08:51	-272,045	2140,409	11,87	10,595	10,236	6,602	7,596	21,2	961,909	22,658	2140,409	0	203,991	203,991	99,726	0	0	0	0	0	0	0
15:08:51	-175,561	2138,653	11,772	10,595	10,232	6,584	7,576	21,2	961,909	22,658	2138,653	0	203,991	203,991	99,726	0	0	0	0	0	0	0
15:08:51	84,838	2139,502	12,016	10,84	10,224	6,592	7,557	21,2	961,909	22,658	2138,654	0	203,991	203,991	99,726	0	0	0	0	0	0	0
15:08:51	-125,756	2138,244	12,065	10,84	10,214	6,579	7,538	21,2	961,909	22,658	2138,244	0	203,991	203,991	99,726	0	0	0	0	0	0	0
15:08:51	-87,036	2137,374	12,065	10,742	10,209	6,57	7,519	21,2	961,909	22,658	2137,374	0	203,991	203,991	99,726	0	0	0	0	0	0	0
15:08:51	-131,445	2136,059	12,016	10,742	10,204	6,557	7,5	21,2	961,909	22,658	2136,059	0	203,991	203,991	99,726	0	0	0	0	0	0	0
15:08:51	-100,927	2135,05	12,065	10,84	10,196	6,546	7,481	21,2	961,909	22,658	2135,05	0	203,991	203,991	99,726	0	0	0	0	0	0	0
15:08:51	-85,961	2134,191	12,065	10,937	10,191	6,538	7,463	21,2	961,909	22,658	2134,191	0	203,991	203,991	99,726	0	0	0	0	0	0	0
15:08:51	-164,77	2132,543	11,967	10,84	10,187	6,521	7,444	21,2	961,909	22,658	2132,543	0	203,991	203,991	99,726	0	0	0	0	0	0	0
15:08:51	-194,018	2130,603	11,772	10,84	10,186	6,501	7,426	21,2	961,909	22,658	2130,603	0	203,991	203,991	99,726	0	0	0	0	0	0	0
15:08:51	-164,721	2128,955	11,674	10,84	10,182	6,484	7,408	21,2	961,909	22,658	2128,955	0	203,991	203,991	99,726	0	0	0	0	0	0	0
15:08:51	-88,232	2128,073	11,674	10,742	10,177	6,474	7,389	21,2	961,909	22,658	2128,073	0	203,991	203,991	99,726	0	0	0	0	0	0	0
15:08:51	-60,913	2127,464	11,772	10,742	10,168	6,468	7,371	21,2	961,909	22,658	2127,464	0	203,991	203,991	99,726	0	0	0	0	0	0	0
15:08:51	-89,306	2126,571	11,772	10,595	10,163	6,459	7,353	21,2	961,909	22,658	2126,571	0	203,991	203,991	99,726	0	0	0	0	0	0	0
15:08:51	-87,011	2125,701	11,772	10,84	10,158	6,45	7,336	21,2	961,909	22,658	2125,701	0	203,991	203,991	99,726	0	0	0	0	0	0	0
15:08:51	-77,49	2124,926	11,772	10,742	10,154	6,442	7,318	21,2	961,909	22,658	2124,926	0	203,991	203,991	99,726	0	0	0	0	0	0	0
15:08:51	-155,883	2123,367	11,772	10,84	10,145	6,426	7,301	21,2	961,909	22,658	2123,367	0	203,991	203,991	99,726	0	0	0	0	0	0	0
15:08:51	-101,098	2122,356	11,772	10,84	10,139	6,416	7,283	21,2	961,909	22,658	2122,356	0	203,991	203,991	99,726	0	0	0	0	0	0	0
15:08:51	-78,369	2121,572	11,772	10,742	10,135	6,407	7,266	21,2	961,909	22,658	2121,572	0	203,991	203,991	99,726	0	0	0	0	0	0	0
15:08:51	-169,042	2119,882	11,674	10,84	10,13	6,39	7,249	21,2	961,909	22,658	2119,882	0	203,991	203,991	99,726	0	0	0	0	0	0	0
15:08:51	-54,882	2119,333	11,626	10,84	10,13	6,384	7,232	21,2	961,909	22,658	2119,333	0	203,991	203,991	99,726	0	0	0	0	0	0	0
15:08:51	-215,039	2117,183	11,479	10,693	10,125	6,362	7,215	21,2	961,909	22,658	2117,183	0	203,991	203,991	99,726	0	0	0	0	0	0	0
15:08:52	-114,086	2116,042	11,43	10,595	10,121	6,35	7,198	21,2	961,909	22,658	2116,042	0	203,991	203,991	99,726	0	0	0	0	0	0	0
15:08:52	-80,664	2115,235	11,43	10,595	10,117	6,342	7,181	21,2	961,909	22,658	2115,235	0	203,991	203,991	99,726	0	0	0	0	0	0	0
15:08:52	-90,112	2114,334	11,43	10,595	10,112	6,333	7,164	21,2	961,909	22,658	2114,334	0	203,991	203,991	99,726	0	0	0	0	0	0	0
15:08:52	-80,664	2113,527	11,43	10,595	10,107	6,325	7,148	21,2	961,909	22,658	2113,527	0	203,991	203,991	99,726	0	0	0	0	0	0	0
15:08:52	-71,948	2112,808	11,528	10,693	10,098	6,317	7,132	21,2	961,909	22,658	2112,808	0	203,991	203,991	99,726	0	0	0	0	0	0	0
15:08:52	44,165	2113,25	11,674	10,84	10,093	6,322	7,116	21,2	961,909	22,658	2112,808	0	203,991	203,991	99,726	0	0	0	0	0	0	0
15:08:52	-165,527	2111,594	11,674	10,84	10,083	6,305	7,1	21,2	961,909	22,658	2111,594	0	203,991	203,991	99,726	0	0	0	0	0	0	0
15:08:52	-127,954	2110,315	11,626	10,888	10,078	6,291	7,084	21,2	961,909	22,658	2110,315	0	203,991	203,991	99,726	0	0	0	0	0	0	0
15:08:52	-90,356	2109,411	11,528	10,84	10,078	6,282	7,068	21,2	961,909	22,658	2109,411	0	203,991	203,991	99,726	0	0	0	0	0	0	0
15:08:52	-82,739	2108,584	11,528	10,742	10,074	6,274	7,053	21,2	961,909	22,658	2108,584	0	203,991	203,991	99,726	0	0	0	0	0	0	0
15:08:52	-52,563	2108,058	11,479	10,693	10,073	6,268	7,037	21,2	961,909	22,658	2108,058	0	203,991	203,991	99,726	0	0	0	0	0	0	0
15:08:52	-210,644	2105,952	11,333	10,547	10,069	6,246	7,022	21,2	961,909	22,658	2105,952	0	203,991	203,991	99,726	0	0	0	0	0	0	0
15:08:52	-127,905	2104,673	11,284	10,547	10,064	6,233	7,006	21,2	961,909	22,658	2104,673	0	203,991	203,991	99,726	0	0	0	0	0	0	0
15:08:52	-7,543	2104,597	11,284	10,498	10,064	6,232	6,991	21,2	961,909	22,658	2104,597	0	203,991	203,991	99,726	0	0	0	0	0	0	0
15:08:52	-77,465	2103,823	11,284	10,547	10,059	6,224	6,976	21,2	961,909	22,658	2103,823	0	203,991	203,991	99,726	0	0	0	0	0	0	0
15:08:52	-46,069	2103,362	11,333	10,547	10,054	6,22	6,961	21,2	961,909	22,658	2103,362	0	203,991	203,991	99,726	0	0	0	0	0	0	0
15:08:52	-161,279	2101,749	11,333	10,498	10,045	6,203	6,946	21,2	961,909	22,658	2101,749	0	203,991	203,991	99,726	0	0	0	0	0	0	0
15:08:52	6,469	2101,814	11,43	10,595	10,04	6,204	6,932	21,2	961,909	22,658	2101,749	0	203,991	203,991	99,726	0	0	0	0	0	0	0
15:08:52	-169,824	2100,116	11,333	10,595	10,036	6,186	6,917	21,2	961,909	22,658	2100,116	0	203,991	203,991	99,726	0	0	0	0	0	0	0
15:08:52	-51,464	2099,601	11,284	10,693	10,036	6,181	6,903	21,2	961,909	22,658	2099,601	0	203,991	203,991	99,726	0	0	0	0	0	0	0
15:08:52	-78,491	2098,816	11,284	10,595	10,031	6,173	6,889	21,2	961,909	22,658	2098,816	0	203,991	203,991	99,726	0	0	0	0	0	0	0
15:08:52	-39,77	2098,418	11,333	10,693	10,026	6,169	6,874	21,2	961,909	22,658	2098,418	0	203,991	203,991	99,726	0	0	0	0	0	0	0
15:08:52	-131,005	2097,108	11,284	10,693	10,021	6,155	6,86	21,2	961,909	22,658	2097,108	0	203,991	203,991	99,726	0	0	0	0	0	0	0
15:08:52	-79,565	2096,313	11,284	10,693	10,017	6,147	6,846	21,2	961,909	22,658	2096,313	0	203,991	203,991	99,726	0	0	0	0	0	0	0
15:08:52	-135,278	2094,96	11,137	10,595	10,017	6,133	6,832	21,2	961,909	22,658	2094,96	0	203,991	203,991	99,726	0	0	0	0	0	0	0
15:08:52	-85,888	2094,101	11,137	10,547	10,012	6,124	6,818	21,2	961,909	22,658	2094,101	0	203,991	203,991	99,726	0	0	0	0	0	0	0
15:08:52	-170,751	2092,393	11,04	10,498	10,007	6,107	6,805	21,2	961,909	22,658	2092,393	0	203,991	203,991	99,726	0	0	0	0	0	0	0
15:08:52	-5,493	2092,338	11,04	10,547	10,007	6,106	6,791	21,2	961,909	22,658	2092,338	0	203,991	203,991	99,726	0	0	0	0	0	0	0
15:08:52	8,666	2092,425	11,137	10,547	10,002	6,107	6,777	21,2	961,909	22,658	2092,338	0	203,991	203,991	99,726	0	0	0	0	0	0	0
15:08:52	-176,196	2090,663	11,04	10,547	9,998	6,089	6,764	21,2	961,909	22,658	2090,663	0	203,991	203,991	99,726	0	0	0	0	0	0	0
15:08:52	9,692	2090,76	11,137	10,595	9,993	6,09	6,751	21,2	961,909	22,658	2090,663	0	203,991	203,991	99,726	0	0	0	0	0	0	0
15:08:52	-41,04	2090,35	11,186	10,595	9,988	6,086	6,738	21,2	961,909	22,658	2090,35	0	203,991	203,991	99,726	0	0	0	0	0	0	0
15:08:52	-127,758	2089,072	11,137	10,595	9,983	6,072	6,725	21,2	961,909	22,658	2089,072	0	203,991	203,991	99,726	0	0	0	0	0	0	0
15:08:52	-93,261	2088,139	11,04	10,595	9,983	6,063	6,712	21,2	961,909	22,658	2088,139	0	203,991	203,991	99,726	0	0	0	0	0	0	0
15:08:52	-166,503	2086,474	11,04	10,693	9,974	6,046	6,699	21,2	961,909	22,658	2086,474	0	203,991	203,991	99,726	0	0	0	0	0	0	0
15:08:52	7,373	2086,548	11,137	10,595	9,969	6,046	6,686	21,2	961,909	22,658	2086,474	0	203,991	203,991	99,726	0	0	0	0	0	0	0
15:08:52	-86,962	2085,679	11,137	10,547	9,964	6,037	6,673	21,2	961,909	22,658	2085,679	0	203,991	203,991	99,726	0	0	0	0	0	0	0
15:08:52	0	2085,679	11,137	10,693	9,964	6,037	6,661	21,2	961,909	22,658	2085,679	0	203,991	203,991	99,726	0	0	0	0	0	0	0
15:08:52	-83,959	2084,839	11,137	10,595	9,959	6,029	6,648	21,2	961,909	22,658	2084,839	0	203,991	203,991	99,726	0	0	0	0	0	0	0
15:08:52	-172,607	2083,113	11,04	10,547	9,955	6,011	6,636	21,2	961,909	22,658	2083,113	0	203,991	203,991	99,726	0	0	0	0	0	0	0
15:08:52	-2,294	2083,09	11,04	10,547	9,955	6,011	6,623	21,2	961,909	22,658	2083,09	0	203,991	203,991	99,726	0	0	0	0	0	0	0
15:08:52	-84,838	2082,242	11,04	10,498	9,95	6,002	6,611	21,2	961,909	22,658	2082,242	0	203,991	203,991	99,726	0	0	0	0	0	0	0
15:08:52	6,274	2082,304	11,137	10,595	9,945	6,003	6,599	21,2	961,909	22,658	2082,242	0	203,991	203,991	99,726	0	0	0	0	0	0	0
15:08:52	-83,764	2081,467	11,137	10,547	9,94	5,994	6,587	21,2	961,909	22,658	2081,467	0	203,991	203,991	99,726	0	0	0	0	0	0	0
15:08:52	-83,789	2080,629	11,137	10,595	9,935	5,985	6,576	21,2	961,909	22,658	2080,629	0	203,991	203,991	99,726	0	0	0	0	0	0	0
15:08:52	-40,869	2080,22	11,186	10,595	9,931	5,981	6,564	21,2	961,909	22,658	2080,22	0	203,991	203,991	99,726	0	0	0	0	0	0	0
15:08:52	-83,813	2079,382	11,186	10,693	9,926	5,973	6,552	21,1	961,448	22,658	2079,382	0	203,991	203,991	99,726	0	0	0	0	0	0	0
15:08:52	-84,936	2078,533	11,186	10,693	9,921	5,964	6,541	21,1	961,448	22,658	2078,533	0	203,991	203,991	99,726	0	0	0	0	0	0	0
15:08:52	-44,995	2078,083	11,137	10,547	9,921	5,959	6,529	21,1	961,448	22,658	2078,083	0	203,991	203,991	99,726	0	0	0	0	0	0	0
15:08:52	-174,853	2076,334	11,04	10,547	9,916	5,941	6,518	21,1	961,448	22,658	2076,334	0	203,991	203,991	99,726	0	0	0	0	0	0	0
15:08:52	5,175	2076,386	11,137	10,547	9,911	5,942	6,507	21,1	961,448	22,658	2076,334	0	203,991	203,991	99,726	0	0	0	0	0	0	0
15:08:52	-89,99	2075,486	11,04	10,498	9,911	5,932	6,495	21,1	961,448	22,658	2075,486	0	203,991	203,991	99,726	0	0	0	0	0	0	0
15:08:52	-128,759	2074,198	10,991	10,4	9,906	5,919	6,484	21,1	961,448	22,658	2074,198	0	203,991	203,991	99,726	0	0	0	0	0	0	0
15:08:52	-84,838	2073,35	10,991	10,4	9,902	5,91	6,473	21,1	961,448	22,658	2073,35	0	203,991	203,991	99,726	0	0	0	0	0	0	0
15:08:52	0	2073,35	10,991	10,498	9,902	5,91	6,462	21,1	961,448	22,658	2073,35	0	203,991	203,991	99,726	0	0	0	0	0	0	0
15:08:52	-84,985	2072,5	10,991	10,4	9,897	5,902	6,451	21,1	961,448	22,658	2072,5	0	203,991	203,991	99,726	0	0	0	0	0	0	0
15:08:52	-84,838	2071,652	10,991	10,351	9,892	5,893	6,44	21,1	961,448	22,658	2071,652	0	203,588	203,588	99,724	0	0	0	0	0	0	0
15:08:52	-129,809	2070,354	10,942	10,351	9,887	5,879	6,429	21,1	961,448	22,658	2070,354	0	203,588	203,588	99,724	0	0	0	0	0	0	0
15:08:52	44,97	2070,803	10,991	10,547	9,887	5,884	6,418	21,1	961,448	22,658	2070,354	0	203,588	203,588	99,724	0	0	0	0	0	0	0
15:08:52	-39,843	2070,405	11,04	10,547	9,882	5,88	6,408	21,1	961,448	22,658	2070,354	0	203,588	203,588	99,724	0	0	0	0	0	0	0
15:08:52	-129,809	2069,107	10,991	10,498	9,878	5,867	6,397	21,1	961,448	22,658	2069,107	0	203,588	203,588	99,724	0	0	0	0	0	0	0
15:08:52	-83,764	2068,269	10,991	10,498	9,873	5,858	6,386	21,1	961,448	22,658	2068,269	0	203,588	203,588	99,724	0	0	0	0	0	0	0
15:08:52	-44,946	2067,82	10,942	10,547	9,873	5,853	6,376	21,1	961,448	22,658	2067,82	0	203,588	203,588	99,724	0	0	0	0	0	0	0
15:08:52	-86,083	2066,959	10,942	10,547	9,868	5,844	6,366	21,1	961,448	22,658	2066,959	0	203,588	203,588	99,724	0	0	0	0	0	0	0
15:08:52	-134,814	2065,611	10,796	10,4	9,868	5,831	6,355	21,1	961,448	22,658	2065,611	0	203,588	203,588	99,724	0	0	0	0	0	0	0
15:08:52	-89,868	2064,712	10,698	10,4	9,868	5,821	6,345	21,1	961,448	22,658	2064,712	0	203,588	203,588	99,724	0	0	0	0	0	0	0
15:08:52	6,103	2064,773	10,796	10,498	9,863	5,822	6,334	21,1	961,448	22,658	2064,712	0	203,588	203,588	99,724	0	0	0	0	0	0	0
15:08:52	-38,818	2064,385	10,844	10,4	9,858	5,818	6,324	21,1	961,448	22,658	2064,385	0	203,588	203,588	99,724	0	0	0	0	0	0	0
15:08:52	4,003	2064,425	10,942	10,4	9,854	5,818	6,314	21,1	961,448	22,658	2064,385	0	203,588	203,588	99,724	0	0	0	0	0	0	0
15:08:52	-38,842	2064,036	10,991	10,4	9,849	5,814	6,305	21,1	961,448	22,658	2064,036	0	203,588	203,588	99,724	0	0	0	0	0	0	0
15:08:52	-39,868	2063,638	11,04	10,547	9,844	5,81	6,295	21,1	961,448	22,658	2063,638	0	203,588	203,588	99,724	0	0	0	0	0	0	0
15:08:52	-83,789	2062,8	11,04	10,547	9,839	5,802	6,285	21,1	961,448	22,658	2062,8	0	203,588	203,588	99,724	0	0	0	0	0	0	0
15:08:52	-82,714	2061,973	11,04	10,498	9,834	5,793	6,276	21,1	961,448	22,658	2061,973	0	203,588	203,588	99,724	0	0	0	0	0	0	0
15:08:52	-48,291	2061,49	10,991	10,498	9,834	5,788	6,266	21,1	961,448	22,658	2061,49	0	203,588	203,588	99,724	0	0	0	0	0	0	0
15:08:52	-210,327	2059,387	10,942	10,498	9,825	5,766	6,256	21,1	961,448	22,658	2059,387	0	203,588	203,588	99,724	0	0	0	0	0	0	0
15:08:52	0	2059,387	10,942	10,498	9,825	5,766	6,247	21,1	961,448	22,658	2059,387	0	203,588	203,588	99,724	0	0	0	0	0	0	0
15:08:52	-89,794	2058,489	10,844	10,351	9,825	5,757	6,237	21,1	961,448	22,658	2058,489	0	203,588	203,588	99,724	0	0	0	0	0	0	0
15:08:52	-131,86	2057,17	10,796	10,302	9,82	5,744	6,227	21,1	961,448	22,658	2057,17	0	203,588	203,588	99,724	0	0	0	0	0	0	0
15:08:52	-81,616	2056,354	10,796	10,351	9,815	5,735	6,218	21,1	961,448	22,658	2056,354	0	203,588	203,588	99,724	0	0	0	0	0	0	0
15:08:52	-4,248	2056,311	10,796	10,351	9,815	5,735	6,208	21,1	961,448	22,658	2056,311	0	203,588	203,588	99,724	0	0	0	0	0	0	0
15:08:52	-81,616	2055,495	10,796	10,351	9,81	5,726	6,199	21,1	961,448	22,658	2055,495	0	203,588	203,588	99,724	0	0	0	0	0	0	0
15:08:52	-89,77	2054,597	10,698	10,351	9,81	5,717	6,189	21,1	961,448	22,658	2054,597	0	203,588	203,588	99,724	0	0	0	0	0	0	0
15:08:52	-85,864	2053,739	10,698	10,4	9,806	5,708	6,18	21,1	961,448	22,658	2053,739	0	203,588	203,588	99,724	0	0	0	0	0	0	0
15:08:52	-80,59	2052,933	10,698	10,351	9,801	5,7	6,17	21,1	961,448	22,658	2052,933	0	203,588	203,588	99,724	0	0	0	0	0	0	0
15:08:52	3,881	2052,972	10,796	10,4	9,796	5,7	6,161	21,1	961,448	22,658	2052,933	0	203,588	203,588	99,724	0	0	0	0	0	0	0
15:08:52	-84,96	2052,122	10,796	10,351	9,791	5,691	6,152	21,1	961,448	22,658	2052,122	0	203,588	203,588	99,724	0	0	0	0	0	0	0
15:08:52	-35,546	2051,767	10,844	10,4	9,787	5,688	6,143	21,1	961,448	22,658	2051,767	0	203,588	203,588	99,724	0	0	0	0	0	0	0
15:08:52	-5,444	2051,712	10,844	10,498	9,786	5,687	6,134	21,1	961,448	22,658	2051,712	0	203,588	203,588	99,724	0	0	0	0	0	0	0
15:08:52	-130,761	2050,405	10,796	10,498	9,781	5,674	6,125	21,1	961,448	22,658	2050,405	0	203,588	203,588	99,724	0	0	0	0	0	0	0
15:08:52	-89,721	2049,507	10,698	10,4	9,781	5,665	6,116	21,1	961,448	22,658	2049,507	0	203,588	203,588	99,724	0	0	0	0	0	0	0
15:08:52	-78,442	2048,723	10,698	10,4	9,777	5,656	6,107	21,1	961,448	22,658	2048,723	0	203,588	203,588	99,724	0	0	0	0	0	0	0
15:08:52	-51,196	2048,211	10,649	10,498	9,777	5,651	6,098	21,1	961,448	22,658	2048,211	0	203,588	203,588	99,724	0	0	0	0	0	0	0
15:08:52	55,053	2048,762	10,796	10,4	9,772	5,657	6,089	21,1	961,448	22,658	2048,211	0	203,588	203,588	99,724	0	0	0	0	0	0	0
15:08:52	-83,764	2047,924	10,796	10,4	9,767	5,648	6,081	21,1	961,448	22,658	2047,924	0	203,588	203,588	99,724	0	0	0	0	0	0	0
15:08:52	37,304	2048,297	10,844	10,4	9,767	5,652	6,072	21,1	961,448	22,658	2047,924	0	203,588	203,588	99,724	0	0	0	0	0	0	0
15:08:52	-78,344	2047,513	10,844	10,4	9,763	5,644	6,064	21,1	961,448	22,658	2047,513	0	203,588	203,588	99,724	0	0	0	0	0	0	0
15:08:52	-83,752	2046,676	10,844	10,498	9,758	5,635	6,055	21,1	961,448	22,658	2046,676	0	203,588	203,588	99,724	0	0	0	0	0	0	0
15:08:52	5,932	2046,735	10,942	10,547	9,753	5,636	6,047	21,1	961,448	22,658	2046,676	0	203,588	203,588	99,724	0	0	0	0	0	0	0
15:08:52	-134,521	2045,39	10,796	10,4	9,753	5,622	6,039	21,1	961,448	22,658	2045,39	0	203,588	203,588	99,724	0	0	0	0	0	0	0
15:08:52	-89,685	2044,493	10,698	10,351	9,753	5,613	6,031	21,1	961,448	22,658	2044,493	0	203,588	203,588	99,724	0	0	0	0	0	0	0
15:08:53	4,687	2044,54	10,796	10,498	9,748	5,613	6,022	21,1	961,448	22,658	2044,493	0	203,588	203,588	99,724	0	0	0	0	0	0	0
15:08:53	-89,648	2043,644	10,698	10,4	9,748	5,604	6,014	21,1	961,448	22,658	2043,644	0	203,588	203,588	99,724	0	0	0	0	0	0	0
15:08:53	-51,147	2043,132	10,649	10,302	9,748	5,599	6,006	21,1	961,448	22,658	2043,132	0	203,588	203,588	99,724	0	0	0	0	0	0	0
15:08:53	-76,367	2042,368	10,649	10,4	9,743	5,591	5,998	21,1	961,448	22,658	2042,368	0	203,588	203,588	99,724	0	0	0	0	0	0	0
15:08:53	-38,928	2041,979	10,698	10,351	9,739	5,587	5,99	21,1	961,448	22,658	2041,979	0	203,588	203,588	99,724	0	0	0	0	0	0	0
15:08:53	-127,514	2040,704	10,649	10,302	9,734	5,574	5,982	21,1	961,448	22,658	2040,704	0	203,588	203,588	99,724	0	0	0	0	0	0	0
15:08:53	37,438	2041,078	10,698	10,498	9,734	5,578	5,974	21,1	961,448	22,658	2040,704	0	203,588	203,588	99,724	0	0	0	0	0	0	0
15:08:53	5,883	2041,137	10,796	10,4	9,729	5,578	5,966	21,1	961,448	22,658	2040,705	0	203,588	203,588	99,724	0	0	0	0	0	0	0
15:08:53	-74,243	2040,395	10,796	10,4	9,725	5,571	5,958	21,1	961,448	22,658	2040,395	0	203,588	203,588	99,724	0	0	0	0	0	0	0
15:08:53	-8,447	2040,31	10,796	10,351	9,724	5,57	5,951	21,1	961,448	22,658	2040,31	0	203,588	203,588	99,724	0	0	0	0	0	0	0
15:08:53	-82,702	2039,483	10,796	10,351	9,719	5,561	5,943	21,1	961,448	22,658	2039,483	0	203,588	203,588	99,724	0	0	0	0	0	0	0
15:08:53	-172,326	2037,76	10,698	10,4	9,715	5,543	5,935	21,1	961,448	22,658	2037,76	0	203,588	203,588	99,724	0	0	0	0	0	0	0
15:08:53	0	2037,76	10,698	10,4	9,715	5,543	5,927	21,1	961,448	22,658	2037,76	0	203,588	203,588	99,724	0	0	0	0	0	0	0
15:08:53	8,007	2037,84	10,796	10,351	9,71	5,544	5,92	21,1	961,448	22,658	2037,76	0	203,588	203,588	99,724	0	0	0	0	0	0	0
15:08:53	-81,665	2037,023	10,796	10,302	9,705	5,536	5,912	21,1	961,448	22,658	2037,023	0	203,588	203,588	99,724	0	0	0	0	0	0	0
15:08:53	-8,63	2036,937	10,796	10,302	9,705	5,535	5,905	21,1	961,448	22,658	2036,937	0	203,588	203,588	99,724	0	0	0	0	0	0	0
15:08:53	-161,535	2035,322	10,698	10,4	9,701	5,518	5,897	21,1	961,448	22,658	2035,322	0	203,588	203,588	99,724	0	0	0	0	0	0	0
15:08:53	-54,467	2034,777	10,649	10,351	9,7	5,513	5,89	21,1	961,448	22,658	2034,777	0	203,588	203,588	99,724	0	0	0	0	0	0	0
15:08:53	0	2034,777	10,649	10,351	9,7	5,513	5,882	21,1	961,448	22,658	2034,777	0	203,588	203,588	99,724	0	0	0	0	0	0	0
15:08:53	-89,55	2033,882	10,551	10,205	9,7	5,503	5,875	21,1	961,448	22,658	2033,882	0	203,588	203,588	99,724	0	0	0	0	0	0	0
15:08:53	-125,317	2032,628	10,503	10,302	9,696	5,491	5,868	21,1	961,448	22,658	2032,628	0	203,588	203,588	99,724	0	0	0	0	0	0	0
15:08:53	44,763	2033,076	10,551	10,351	9,696	5,495	5,86	21,1	961,448	22,658	2032,629	0	203,588	203,588	99,724	0	0	0	0	0	0	0
15:08:53	-89,013	2032,186	10,551	10,302	9,691	5,486	5,853	21,1	961,448	22,658	2032,186	0	203,588	203,588	99,724	0	0	0	0	0	0	0
15:08:53	-80,578	2031,38	10,551	10,351	9,686	5,478	5,846	21,1	961,448	22,658	2031,38	0	203,588	203,588	99,724	0	0	0	0	0	0	0
15:08:53	10,009	2031,48	10,649	10,351	9,682	5,479	5,838	21,1	961,448	22,658	2031,38	0	203,588	203,588	99,724	0	0	0	0	0	0	0
15:08:53	-79,333	2030,687	10,649	10,351	9,677	5,471	5,831	21,1	961,448	22,658	2030,687	0	203,588	203,588	99,724	0	0	0	0	0	0	0
15:08:53	-34,765	2030,339	10,698	10,4	9,673	5,467	5,824	21,1	961,448	22,658	2030,339	0	203,588	203,588	99,724	0	0	0	0	0	0	0
15:08:53	-9,692	2030,242	10,698	10,498	9,672	5,466	5,817	21,1	961,448	22,658	2030,242	0	203,588	203,588	99,724	0	0	0	0	0	0	0
15:08:53	-68,603	2029,556	10,698	10,498	9,668	5,459	5,81	21,1	961,448	22,658	2029,556	0	203,588	203,588	99,724	0	0	0	0	0	0	0
15:08:53	-55,664	2029	10,649	10,351	9,667	5,453	5,803	21,1	961,448	22,658	2029	0	203,588	203,588	99,724	0	0	0	0	0	0	0
15:08:53	-89,489	2028,105	10,551	10,302	9,667	5,444	5,796	21,1	961,448	22,658	2028,105	0	203,588	203,588	99,724	0	0	0	0	0	0	0
15:08:53	-44,738	2027,657	10,503	10,351	9,667	5,439	5,789	21,1	961,448	22,658	2027,657	0	203,588	203,588	99,724	0	0	0	0	0	0	0
15:08:53	-33,52	2027,322	10,551	10,351	9,663	5,436	5,782	21,1	961,448	22,658	2027,322	0	203,588	203,588	99,724	0	0	0	0	0	0	0
15:08:53	-100,195	2026,32	10,454	10,302	9,662	5,425	5,775	21,1	961,448	22,658	2026,32	0	203,588	203,588	99,724	0	0	0	0	0	0	0
15:08:53	-66,662	2025,654	10,454	10,498	9,659	5,419	5,768	21,1	961,448	22,658	2025,654	0	203,588	203,588	99,724	0	0	0	0	0	0	0
15:08:53	167,126	2027,325	10,649	10,84	9,658	5,436	5,761	21,1	961,448	22,658	2025,655	0	203,588	203,588	99,724	0	0	0	0	0	0	0
15:08:53	257,788	2029,903	10,942	12,06	9,657	5,462	5,756	21,1	961,448	22,658	2025,66	0	203,588	203,588	99,724	0	0	0	0	0	0	0
15:08:53	324,145	2033,144	11,284	14,062	9,658	5,496	5,751	21,1	961,448	22,658	2025,667	0	203,588	203,588	99,724	0	0	0	0	0	0	0
15:08:53	447,717	2037,621	11,674	16,211	9,663	5,542	5,746	21,1	961,448	22,658	2025,679	0	203,588	203,588	99,724	0	0	0	0	0	0	0
15:08:53	457,495	2042,196	12,065	18,799	9,669	5,589	5,743	21,1	961,448	22,658	2025,696	0	203,588	203,588	99,724	0	0	0	0	0	0	0
15:08:53	586,596	2048,062	12,358	21,289	9,687	5,65	5,742	21,1	961,448	22,658	2025,718	0	203,588	203,588	99,724	0	0	0	0	0	0	0
15:08:53	360,131	2051,664	12,212	23,096	9,715	5,687	5,74	21,1	961,448	22,658	2025,744	0	203,588	203,588	99,724	0	0	0	0	0	0	0
15:08:53	371,655	2055,38	12,065	24,512	9,743	5,725	5,74	21,1	961,448	22,658	2025,774	0	203,588	203,588	99,724	0	0	0	0	0	0	0
15:08:53	501,562	2060,396	11,967	25,879	9,777	5,777	5,741	21,1	961,448	22,658	2025,808	0	203,588	203,588	99,724	0	0	0	0	0	0	0
15:08:53	588,232	2066,278	11,967	26,611	9,81	5,837	5,743	21,1	961,448	22,658	2025,849	0	203,588	203,588	99,724	0	0	0	0	0	0	0
15:08:53	502,441	2071,303	11,87	27,148	9,844	5,889	5,746	21,1	961,448	22,658	2025,894	0	203,588	203,588	99,724	0	0	0	0	0	0	0
15:08:53	506,445	2076,367	11,87	27,246	9,873	5,941	5,749	21,1	961,909	22,658	2025,944	0	203,588	203,588	99,724	0	0	0	0	0	0	0
15:08:53	822,656	2084,594	12,212	27,685	9,902	6,026	5,755	21,1	961,909	22,658	2026,003	0	203,588	203,588	99,724	0	0	0	0	0	0	0
15:08:53	744,531	2092,039	12,651	27,685	9,921	6,103	5,762	21,1	961,909	22,658	2026,069	0	203,588	203,588	99,724	0	0	0	0	0	0	0
15:08:53	507,885	2097,118	12,651	27,637	9,95	6,155	5,769	21,1	961,909	22,658	2026,14	0	203,588	203,588	99,724	0	0	0	0	0	0	0
15:08:53	559,497	2102,713	12,798	27,685	9,974	6,213	5,778	21,1	961,909	22,658	2026,217	0	203,588	203,588	99,724	0	0	0	0	0	0	0
15:08:53	632,666	2109,039	12,846	27,685	10,007	6,278	5,788	21,1	961,909	22,658	2026,3	0	203,588	203,588	99,724	0	0	0	0	0	0	0
15:08:53	452,001	2113,559	12,7	27,441	10,04	6,325	5,798	21,1	961,909	22,658	2026,387	0	203,588	203,588	99,724	0	0	0	0	0	0	0
15:08:53	278,54	2116,345	12,456	27,441	10,069	6,354	5,809	21,1	961,909	22,658	2026,477	0	203,588	203,588	99,724	0	0	0	0	0	0	0
15:08:53	577,612	2122,121	12,456	27,344	10,102	6,413	5,821	21,1	961,909	22,658	2026,573	0	203,588	203,588	99,724	0	0	0	0	0	0	0
15:08:53	716,943	2129,29	12,7	27,588	10,13	6,487	5,834	21,1	961,909	22,658	2026,675	0	203,588	203,588	99,724	0	0	0	0	0	0	0
15:08:53	809,448	2137,385	13,139	27,685	10,152	6,57	5,849	21,1	961,909	22,658	2026,786	0	203,838	203,838	99,725	0	0	0	0	0	0	0
15:08:53	670,776	2144,093	13,481	27,832	10,172	6,64	5,864	21,1	961,909	22,658	2026,903	0	203,838	203,838	99,725	0	0	0	0	0	0	0
15:08:53	547,534	2149,568	13,628	28,125	10,196	6,696	5,881	21,1	961,909	22,658	2027,026	0	203,838	203,838	99,725	0	0	0	0	0	0	0
15:08:53	768,652	2157,255	14,018	28,174	10,219	6,775	5,898	21,1	961,909	22,658	2027,156	0	203,838	203,838	99,725	0	0	0	0	0	0	0
15:08:53	604,126	2163,296	14,165	28,32	10,245	6,838	5,916	21,1	961,909	22,658	2027,292	0	203,838	203,838	99,725	0	0	0	0	0	0	0
15:08:53	675,512	2170,051	14,311	28,32	10,276	6,907	5,936	21,1	961,909	22,658	2027,435	0	203,838	203,838	99,725	0	0	0	0	0	0	0
15:08:53	463,159	2174,682	14,262	28,32	10,304	6,955	5,956	21,1	961,909	22,658	2027,582	0	203,838	203,838	99,725	0	0	0	0	0	0	0
15:08:53	562,988	2180,312	14,311	28,32	10,334	7,013	5,977	21,1	961,909	22,658	2027,735	0	203,838	203,838	99,725	0	0	0	0	0	0	0
15:08:53	681,347	2187,126	14,507	28,174	10,362	7,083	5,998	21,1	961,909	22,658	2027,894	0	203,838	203,838	99,725	0	0	0	0	0	0	0
15:08:53	490,307	2192,029	14,604	27,93	10,385	7,134	6,021	21,1	961,909	22,658	2028,059	0	203,838	203,838	99,725	0	0	0	0	0	0	0
15:08:53	785,986	2199,889	14,995	28,223	10,408	7,215	6,044	21,1	961,909	22,658	2028,23	0	203,838	203,838	99,725	0	0	0	0	0	0	0
15:08:53	449,633	2204,385	15,093	28,027	10,429	7,261	6,068	21,1	961,909	22,658	2028,406	0	203,838	203,838	99,725	0	0	0	0	0	0	0
15:08:53	722,07	2211,606	15,483	28,32	10,449	7,336	6,093	21,1	961,909	22,658	2028,59	0	203,838	203,838	99,725	0	0	0	0	0	0	0
15:08:53	490,844	2216,514	15,581	28,125	10,471	7,386	6,118	21,1	961,909	22,658	2028,778	0	203,838	203,838	99,725	0	0	0	0	0	0	0
15:08:53	649,633	2223,011	15,776	28,32	10,498	7,453	6,144	21,1	961,909	22,658	2028,972	0	203,838	203,838	99,725	0	0	0	0	0	0	0
15:08:53	426,806	2227,279	15,727	28,027	10,525	7,497	6,171	21,1	961,909	22,658	2029,17	0	203,838	203,838	99,725	0	0	0	0	0	0	0
15:08:53	386,865	2231,147	15,581	28,174	10,554	7,537	6,198	21,1	961,909	22,658	2029,372	0	203,838	203,838	99,725	0	0	0	0	0	0	0
15:08:53	600,781	2237,155	15,63	28,125	10,586	7,599	6,225	21,1	961,909	22,658	2029,58	0	203,838	203,838	99,725	0	0	0	0	0	0	0
15:08:53	509,838	2242,254	15,581	28,174	10,617	7,652	6,253	21,1	961,909	22,658	2029,792	0	203,838	203,838	99,725	0	0	0	0	0	0	0
15:08:53	556,567	2247,819	15,727	28,174	10,641	7,709	6,282	21,1	961,909	22,658	2030,01	0	203,838	203,838	99,725	0	0	0	0	0	0	0
15:08:53	529,907	2253,118	15,874	28,125	10,663	7,764	6,311	21,1	961,909	22,658	2030,234	0	203,838	203,838	99,725	0	0	0	0	0	0	0
15:08:53	594,262	2259,061	16,069	28,125	10,686	7,825	6,34	21,1	961,909	22,658	2030,462	0	203,838	203,838	99,725	0	0	0	0	0	0	0
15:08:53	603,442	2265,095	16,362	28,32	10,705	7,887	6,371	21,1	961,909	22,658	2030,697	0	203,838	203,838	99,725	0	0	0	0	0	0	0
15:08:53	652,88	2271,624	16,606	28,564	10,728	7,954	6,402	21,1	961,909	22,658	2030,938	0	203,838	203,838	99,725	0	0	0	0	0	0	0
15:08:53	548,876	2277,113	16,753	28,564	10,752	8,011	6,433	21,1	961,909	22,658	2031,184	0	203,838	203,838	99,725	0	0	0	0	0	0	0
15:08:53	509,35	2282,206	16,85	28,467	10,775	8,063	6,465	21,1	961,909	22,658	2031,435	0	203,838	203,838	99,725	0	0	0	0	0	0	0
15:08:53	493,798	2287,144	16,85	28,32	10,803	8,114	6,498	21,1	961,909	22,658	2031,691	0	203,838	203,838	99,725	0	0	0	0	0	0	0
15:08:53	274,267	2289,887	16,704	28,125	10,826	8,143	6,53	21,1	961,909	22,658	2031,949	0	203,838	203,838	99,725	0	0	0	0	0	0	0
15:08:53	222,998	2292,117	16,411	28,027	10,855	8,166	6,562	21,1	961,909	22,658	2032,209	0	203,838	203,838	99,725	0	0	0	0	0	0	0
15:08:53	827,612	2300,393	16,85	28,174	10,878	8,251	6,595	21,1	961,909	22,658	2032,477	0	203,838	203,838	99,725	0	0	0	0	0	0	0
15:08:53	519,018	2305,583	17,046	28,32	10,897	8,304	6,629	21,1	961,909	22,658	2032,75	0	203,838	203,838	99,725	0	0	0	0	0	0	0
15:08:53	611,84	2311,702	17,339	28,516	10,916	8,368	6,663	21,1	961,909	22,658	2033,029	0	203,838	203,838	99,725	0	0	0	0	0	0	0
15:08:53	323,608	2314,938	17,241	28,516	10,939	8,401	6,697	21,1	961,909	22,658	2033,311	0	203,838	203,838	99,725	0	0	0	0	0	0	0
15:08:53	520,556	2320,143	17,436	28,662	10,958	8,455	6,731	21,1	961,909	22,658	2033,598	0	203,838	203,838	99,725	0	0	0	0	0	0	0
15:08:53	647,216	2326,616	17,68	28,516	10,981	8,521	6,766	21,1	961,909	22,658	2033,891	0	203,838	203,838	99,725	0	0	0	0	0	0	0
15:08:53	522,07	2331,836	17,876	28,906	11	8,575	6,802	21,1	961,909	22,658	2034,189	0	203,838	203,838	99,725	0	0	0	0	0	0	0
15:08:53	366,87	2335,505	17,827	28,564	11,024	8,613	6,837	21,1	961,909	22,658	2034,491	0	203,838	203,838	99,725	0	0	0	0	0	0	0
15:08:53	604,492	2341,55	18,022	28,662	11,047	8,675	6,873	21,1	961,909	22,658	2034,798	0	203,838	203,838	99,725	0	0	0	0	0	0	0
15:08:53	320,19	2344,752	17,925	28,564	11,071	8,708	6,909	21,1	961,909	22,658	2035,107	0	203,838	203,838	99,725	0	0	0	0	0	0	0
15:08:53	658,935	2351,341	18,169	28,516	11,095	8,776	6,946	21,1	961,909	22,658	2035,424	0	203,838	203,838	99,725	0	0	0	0	0	0	0
15:08:53	470,874	2356,05	18,315	28,516	11,113	8,825	6,983	21,1	961,909	22,658	2035,744	0	203,838	203,838	99,725	0	0	0	0	0	0	0
15:08:53	403,54	2360,085	18,315	28,516	11,136	8,866	7,02	21,1	961,909	22,658	2036,069	0	203,838	203,838	99,725	0	0	0	0	0	0	0
15:08:53	585,937	2365,945	18,559	28,369	11,156	8,927	7,057	21,1	961,909	22,658	2036,398	0	203,838	203,838	99,725	0	0	0	0	0	0	0
15:08:53	683,74	2372,782	18,852	28,662	11,179	8,997	7,095	21,1	961,909	22,658	2036,735	0	203,838	203,838	99,725	0	0	0	0	0	0	0
15:08:54	193,53	2374,717	18,706	28,467	11,198	9,017	7,133	21,1	961,909	22,658	2037,073	0	203,838	203,838	99,725	0	0	0	0	0	0	0
15:08:54	589,453	2380,612	18,901	28,516	11,22	9,078	7,171	21,1	961,909	22,658	2037,416	0	203,838	203,838	99,725	0	0	0	0	0	0	0
15:08:54	501,66	2385,629	18,999	28,467	11,243	9,13	7,209	21,1	961,909	22,658	2037,765	0	203,838	203,838	99,725	0	0	0	0	0	0	0
15:08:54	460,888	2390,237	19,145	28,564	11,261	9,177	7,248	21,1	961,909	22,658	2038,117	0	203,838	203,838	99,725	0	0	0	0	0	0	0
15:08:54	633,593	2396,573	19,389	28,564	11,284	9,243	7,287	21,1	961,909	22,658	2038,476	0	203,838	203,838	99,725	0	0	0	0	0	0	0
15:08:54	591,918	2402,493	19,682	28,711	11,301	9,304	7,327	21,1	961,909	22,658	2038,84	0	203,838	203,838	99,725	0	0	0	0	0	0	0
15:08:54	466,723	2407,16	19,829	28,516	11,32	9,352	7,366	21,1	961,909	22,658	2039,208	0	203,838	203,838	99,725	0	0	0	0	0	0	0
15:08:54	606,445	2413,224	20,122	29,004	11,338	9,414	7,406	21,1	961,909	22,658	2039,582	0	203,838	203,838	99,725	0	0	0	0	0	0	0
15:08:54	310,668	2416,331	20,024	28,857	11,361	9,446	7,446	21,1	961,909	22,658	2039,959	0	203,838	203,838	99,725	0	0	0	0	0	0	0
15:08:54	523,388	2421,565	20,171	28,906	11,382	9,5	7,487	21,1	961,909	22,658	2040,34	0	203,838	203,838	99,725	0	0	0	0	0	0	0
15:08:54	381,787	2425,383	20,171	28,857	11,404	9,54	7,527	21,1	961,909	22,658	2040,725	0	203,838	203,838	99,725	0	0	0	0	0	0	0
15:08:54	501,904	2430,402	20,317	28,906	11,424	9,591	7,567	21,1	961,909	22,658	2041,115	0	203,838	203,838	99,725	0	0	0	0	0	0	0
15:08:54	449,267	2434,894	20,366	28,809	11,447	9,638	7,608	21,1	961,909	22,658	2041,509	0	203,838	203,838	99,725	0	0	0	0	0	0	0
15:08:54	559,423	2440,489	20,61	28,711	11,465	9,695	7,649	21,1	961,909	22,658	2041,908	0	203,838	203,838	99,725	0	0	0	0	0	0	0
15:08:54	464,477	2445,133	20,757	28,906	11,483	9,743	7,69	21,1	961,909	22,658	2042,311	0	203,838	203,838	99,725	0	0	0	0	0	0	0
15:08:54	136,596	2446,499	20,61	28,516	11,499	9,757	7,731	21,1	961,909	22,658	2042,715	0	203,838	203,838	99,725	0	0	0	0	0	0	0
15:08:54	706,152	2453,561	20,952	28,711	11,52	9,83	7,772	21,1	961,909	22,658	2043,126	0	203,838	203,838	99,725	0	0	0	0	0	0	0
15:08:54	346,191	2457,023	20,952	28,711	11,54	9,866	7,813	21,1	961,909	22,658	2043,54	0	203,838	203,838	99,725	0	0	0	0	0	0	0
15:08:54	291,845	2459,941	20,854	28,711	11,561	9,896	7,854	21,1	961,909	22,658	2043,956	0	203,838	203,838	99,725	0	0	0	0	0	0	0
15:08:54	487,207	2464,813	20,952	28,662	11,583	9,946	7,895	21,1	961,909	22,658	2044,377	0	203,838	203,838	99,725	0	0	0	0	0	0	0
15:08:54	341,894	2468,232	20,952	28,809	11,603	9,981	7,936	21,1	961,909	22,658	2044,801	0	203,838	203,838	99,725	0	0	0	0	0	0	0
15:08:54	405,712	2472,289	20,952	28,809	11,625	10,023	7,976	21,1	961,909	22,658	2045,229	0	203,838	203,838	99,725	0	0	0	0	0	0	0
15:08:54	411,23	2476,402	20,952	28,809	11,649	10,066	8,017	21,1	961,909	22,658	2045,66	0	203,838	203,838	99,725	0	0	0	0	0	0	0
15:08:54	340,82	2479,81	20,952	28,711	11,668	10,101	8,058	21,1	961,909	22,658	2046,094	0	203,838	203,838	99,725	0	0	0	0	0	0	0
15:08:54	318,847	2482,998	20,854	28,906	11,691	10,134	8,099	21,1	961,909	22,658	2046,531	0	203,838	203,838	99,725	0	0	0	0	0	0	0
15:08:54	550,903	2488,507	21,001	28,711	11,714	10,19	8,14	21,1	961,909	22,658	2046,973	0	203,838	203,838	99,725	0	0	0	0	0	0	0
15:08:54	469,799	2493,205	21,147	28,906	11,732	10,239	8,181	21,1	961,909	22,658	2047,419	0	203,838	203,838	99,725	0	0	0	0	0	0	0
15:08:54	519,213	2498,398	21,343	29,004	11,751	10,292	8,223	21,1	961,909	22,658	2047,87	0	203,838	203,838	99,725	0	0	0	0	0	0	0
15:08:54	288,061	2501,278	21,294	29,004	11,77	10,322	8,264	21,1	961,909	22,658	2048,323	0	203,838	203,838	99,725	0	0	0	0	0	0	0
15:08:54	336,499	2504,643	21,294	28,711	11,789	10,357	8,305	21,1	961,909	22,658	2048,78	0	203,838	203,838	99,725	0	0	0	0	0	0	0
15:08:54	476,562	2509,409	21,44	28,809	11,808	10,406	8,346	21,1	961,909	22,658	2049,24	0	203,838	203,838	99,725	0	0	0	0	0	0	0
15:08:54	333,349	2512,742	21,44	28,662	11,826	10,44	8,387	21,1	961,909	22,658	2049,704	0	203,838	203,838	99,725	0	0	0	0	0	0	0
15:08:54	416,943	2516,912	21,44	28,809	11,85	10,483	8,428	21,1	961,909	22,658	2050,171	0	203,838	203,838	99,725	0	0	0	0	0	0	0
15:08:54	323,12	2520,143	21,343	28,809	11,873	10,516	8,469	21,1	961,909	22,658	2050,641	0	203,838	203,838	99,725	0	0	0	0	0	0	0
15:08:54	336,499	2523,508	21,343	28,857	11,892	10,551	8,51	21,1	961,909	22,658	2051,114	0	203,838	203,838	99,725	0	0	0	0	0	0	0
15:08:54	240,454	2525,912	21,245	28,809	11,911	10,576	8,55	21,1	961,909	22,658	2051,589	0	203,838	203,838	99,725	0	0	0	0	0	0	0
15:08:54	432,568	2530,238	21,343	28,809	11,93	10,621	8,591	21,1	961,909	22,658	2052,067	0	203,838	203,838	99,725	0	0	0	0	0	0	0
15:08:54	432,641	2534,565	21,44	28,906	11,949	10,665	8,632	21,1	961,909	22,658	2052,55	0	203,838	203,838	99,725	0	0	0	0	0	0	0
15:08:54	466,601	2539,231	21,489	28,516	11,973	10,713	8,672	21,1	961,909	22,658	2053,037	0	203,838	203,838	99,725	0	0	0	0	0	0	0
15:08:54	373,681	2542,967	21,44	28,906	11,996	10,752	8,713	21,1	961,909	22,658	2053,527	0	203,838	203,838	99,725	0	0	0	0	0	0	0
15:08:54	337,597	2546,343	21,44	28,906	12,015	10,787	8,754	21,1	961,909	22,658	2054,02	0	203,838	203,838	99,725	0	0	0	0	0	0	0
15:08:54	478,32	2551,127	21,587	28,809	12,034	10,836	8,795	21,1	961,909	22,658	2054,517	0	203,838	203,838	99,725	0	0	0	0	0	0	0
15:08:54	617,089	2557,297	21,88	29,004	12,053	10,899	8,836	21,1	961,909	22,658	2055,019	0	203,838	203,838	99,725	0	0	0	0	0	0	0
15:08:54	109,008	2558,388	21,733	28,711	12,067	10,911	8,877	21,1	961,909	22,658	2055,523	0	203,838	203,838	99,725	0	0	0	0	0	0	0
15:08:54	623,779	2564,625	22,026	28,906	12,086	10,975	8,918	21,1	961,909	22,658	2056,032	0	203,838	203,838	99,725	0	0	0	0	0	0	0
15:08:54	312,744	2567,753	22,075	28,809	12,101	11,007	8,959	21,1	961,909	22,658	2056,544	0	203,838	203,838	99,725	0	0	0	0	0	0	0
15:08:54	572,216	2573,475	22,319	28,857	12,119	11,066	9	21,5	961,448	22,658	2057,06	0	203,838	203,838	99,725	0	0	0	0	0	0	0
15:08:54	302,856	2576,504	22,222	28,662	12,142	11,097	9,041	21,5	961,448	22,658	2057,58	0	203,838	203,838	99,725	0	0	0	0	0	0	0
15:08:54	333,618	2579,84	22,222	28,711	12,16	11,132	9,082	21,5	961,448	22,658	2058,102	0	203,838	203,838	99,725	0	0	0	0	0	0	0
15:08:54	423,681	2584,077	22,319	28,711	12,179	11,176	9,123	21,5	961,448	22,658	2058,628	0	203,838	203,838	99,725	0	0	0	0	0	0	0
15:08:54	419,506	2588,272	22,417	28,857	12,197	11,219	9,164	21,5	961,448	22,658	2059,158	0	203,838	203,838	99,725	0	0	0	0	0	0	0
15:08:54	510,913	2593,381	22,661	29,102	12,212	11,271	9,206	21,5	961,448	22,658	2059,692	0	203,838	203,838	99,725	0	0	0	0	0	0	0
15:08:54	388,208	2597,263	22,807	29,004	12,226	11,311	9,247	21,5	961,448	22,658	2060,229	0	203,838	203,838	99,725	0	0	0	0	0	0	0
15:08:54	446,997	2601,733	23,003	29,102	12,24	11,358	9,288	21,5	961,448	22,658	2060,771	0	203,838	203,838	99,725	0	0	0	0	0	0	0
15:08:54	404,76	2605,78	23,1	29,102	12,258	11,399	9,33	21,5	961,448	22,658	2061,316	0	203,838	203,838	99,725	0	0	0	0	0	0	0
15:08:54	511,474	2610,895	23,296	29,053	12,276	11,452	9,371	21,5	961,448	22,658	2061,865	0	203,838	203,838	99,725	0	0	0	0	0	0	0
15:08:54	314,379	2614,039	23,296	29,004	12,293	11,484	9,413	21,5	961,448	22,658	2062,418	0	206,955	206,955	99,737	0	0	0	0	0	0	0
15:08:54	281,518	2616,854	23,247	29,199	12,312	11,513	9,454	21,5	961,448	22,658	2062,972	0	206,955	206,955	99,737	0	0	0	0	0	0	0
15:08:54	439,77	2621,252	23,345	29,346	12,331	11,559	9,495	21,5	961,448	22,658	2063,53	0	206,955	206,955	99,737	0	0	0	0	0	0	0
15:08:54	326,318	2624,515	23,345	29,102	12,349	11,592	9,536	21,5	961,448	22,658	2064,091	0	206,955	206,955	99,737	0	0	0	0	0	0	0
15:08:54	228,125	2626,796	23,247	28,906	12,368	11,616	9,577	21,5	961,448	22,658	2064,654	0	206,955	206,955	99,737	0	0	0	0	0	0	0
15:08:54	495,703	2631,753	23,442	28,906	12,385	11,667	9,618	21,5	961,448	22,658	2065,221	0	206,955	206,955	99,737	0	0	0	0	0	0	0
15:08:54	350,561	2635,259	23,491	29,053	12,402	11,703	9,659	21,5	961,448	22,658	2065,791	0	206,955	206,955	99,737	0	0	0	0	0	0	0
15:08:54	406,494	2639,324	23,638	28,906	12,416	11,745	9,7	21,5	961,448	22,658	2066,365	0	206,955	206,955	99,737	0	0	0	0	0	0	0
15:08:54	356,176	2642,886	23,735	28,906	12,431	11,782	9,741	21,5	961,448	22,658	2066,941	0	206,955	206,955	99,737	0	0	0	0	0	0	0
15:08:54	494,067	2647,826	23,931	29,102	12,448	11,833	9,782	21,5	961,448	22,658	2067,523	0	206,955	206,955	99,737	0	0	0	0	0	0	0
15:08:54	260,18	2650,428	23,931	29,199	12,462	11,86	9,822	21,5	961,448	22,658	2068,105	0	206,955	206,955	99,737	0	0	0	0	0	0	0
15:08:54	369,775	2654,126	24,077	29,102	12,475	11,898	9,863	21,5	961,448	22,658	2068,691	0	206,955	206,955	99,737	0	0	0	0	0	0	0
15:08:54	356,225	2657,688	24,126	28,857	12,492	11,934	9,904	21,5	961,448	22,658	2069,28	0	206,955	206,955	99,737	0	0	0	0	0	0	0
15:08:54	341,528	2661,103	24,224	28,857	12,506	11,97	9,944	21,5	961,448	22,658	2069,872	0	206,955	206,955	99,737	0	0	0	0	0	0	0
15:08:54	314,648	2664,25	24,224	28,857	12,524	12,002	9,985	21,5	961,448	22,658	2070,466	0	206,955	206,955	99,737	0	0	0	0	0	0	0
15:08:54	345,727	2667,707	24,321	28,809	12,538	12,038	10,025	21,5	961,448	22,658	2071,064	0	206,955	206,955	99,737	0	0	0	0	0	0	0
15:08:54	410,668	2671,814	24,468	29,248	12,553	12,08	10,065	21,5	961,448	22,658	2071,665	0	206,955	206,955	99,737	0	0	0	0	0	0	0
15:08:54	347,973	2675,294	24,565	29,443	12,567	12,116	10,105	21,5	961,448	22,658	2072,268	0	206,955	206,955	99,737	0	0	0	0	0	0	0
15:08:54	310,498	2678,399	24,565	29,346	12,584	12,148	10,145	21,5	961,448	22,658	2072,874	0	206,955	206,955	99,737	0	0	0	0	0	0	0
15:08:54	388,916	2682,288	24,712	29,541	12,598	12,188	10,186	21,5	961,448	22,658	2073,483	0	206,955	206,955	99,737	0	0	0	0	0	0	0
15:08:54	245,068	2684,738	24,712	29,248	12,611	12,213	10,225	21,5	961,448	22,658	2074,095	0	206,955	206,955	99,737	0	0	0	0	0	0	0
15:08:54	247,338	2687,212	24,712	29,053	12,625	12,239	10,265	21,5	961,448	22,658	2074,708	0	206,955	206,955	99,737	0	0	0	0	0	0	0
15:08:54	412,695	2691,339	24,809	29,199	12,643	12,281	10,304	21,5	961,448	22,658	2075,325	0	206,955	206,955	99,737	0	0	0	0	0	0	0
15:08:54	253,833	2693,877	24,809	29,004	12,657	12,308	10,344	21,5	961,448	22,658	2075,943	0	206,955	206,955	99,737	0	0	0	0	0	0	0
15:08:54	392,602	2697,803	24,956	29,199	12,671	12,348	10,383	21,5	961,448	22,658	2076,565	0	206,955	206,955	99,737	0	0	0	0	0	0	0
15:08:54	326,879	2701,072	24,956	29,053	12,689	12,382	10,422	21,5	961,448	22,658	2077,19	0	206,955	206,955	99,737	0	0	0	0	0	0	0
15:08:54	251,733	2703,589	24,956	29,102	12,703	12,408	10,461	21,5	961,448	22,658	2077,816	0	206,955	206,955	99,737	0	0	0	0	0	0	0
15:08:54	343,066	2707,02	25,054	29,346	12,717	12,443	10,5	21,5	961,448	22,658	2078,445	0	206,955	206,955	99,737	0	0	0	0	0	0	0
15:08:54	247,29	2709,493	25,054	29,053	12,731	12,469	10,538	21,5	961,448	22,658	2079,076	0	206,955	206,955	99,737	0	0	0	0	0	0	0
15:08:54	404,907	2713,542	25,2	29,199	12,746	12,51	10,577	21,5	961,448	22,658	2079,711	0	206,955	206,955	99,737	0	0	0	0	0	0	0
15:08:54	216,381	2715,706	25,249	29,199	12,755	12,533	10,615	21,5	961,448	22,658	2080,347	0	206,955	206,955	99,737	0	0	0	0	0	0	0
15:08:54	296,02	2718,666	25,298	29,199	12,769	12,563	10,654	21,5	961,448	22,658	2080,985	0	206,955	206,955	99,737	0	0	0	0	0	0	0
15:08:54	396,167	2722,628	25,444	29,346	12,783	12,604	10,692	21,5	961,448	22,658	2081,627	0	206,955	206,955	99,737	0	0	0	0	0	0	0
15:08:54	111,694	2723,744	25,298	29,199	12,797	12,615	10,73	21,5	961,448	22,658	2082,269	0	206,955	206,955	99,737	0	0	0	0	0	0	0
15:08:54	345,581	2727,2	25,395	29,102	12,811	12,651	10,767	21,5	961,448	22,658	2082,914	0	206,955	206,955	99,737	0	0	0	0	0	0	0
15:08:54	253,93	2729,74	25,395	29,053	12,825	12,677	10,805	21,5	961,448	22,658	2083,561	0	206,955	206,955	99,737	0	0	0	0	0	0	0
15:08:54	399,975	2733,739	25,542	29,248	12,84	12,718	10,842	21,5	961,448	22,658	2084,211	0	206,955	206,955	99,737	0	0	0	0	0	0	0
15:08:54	315,917	2736,899	25,688	29,248	12,849	12,751	10,88	21,5	961,448	22,658	2084,864	0	206,955	206,955	99,737	0	0	0	0	0	0	0
15:08:54	300,537	2739,904	25,737	29,248	12,863	12,782	10,917	21,5	961,448	22,658	2085,519	0	206,955	206,955	99,737	0	0	0	0	0	0	0
15:08:54	254,077	2742,445	25,737	29,248	12,878	12,808	10,954	21,5	961,448	22,658	2086,176	0	206,955	206,955	99,737	0	0	0	0	0	0	0
15:08:54	24,072	2742,685	25,591	29,102	12,887	12,811	10,99	21,5	961,448	22,658	2086,832	0	206,955	206,955	99,737	0	0	0	0	0	0	0
15:08:54	402,197	2746,707	25,737	29,346	12,901	12,852	11,027	21,5	961,448	22,658	2087,492	0	206,955	206,955	99,737	0	0	0	0	0	0	0
15:08:54	255,102	2749,258	25,737	29,053	12,916	12,878	11,063	21,5	961,448	22,658	2088,154	0	206,955	206,955	99,737	0	0	0	0	0	0	0
15:08:54	306,176	2752,32	25,786	29,053	12,93	12,91	11,099	21,5	961,448	22,658	2088,818	0	206,955	206,955	99,737	0	0	0	0	0	0	0
15:08:55	168,994	2754,01	25,786	29,004	12,94	12,927	11,135	21,5	961,448	22,658	2089,483	0	206,955	206,955	99,737	0	0	0	0	0	0	0
15:08:55	401,367	2758,024	25,933	29,541	12,954	12,969	11,171	21,5	961,448	22,658	2090,152	0	206,955	206,955	99,737	0	0	0	0	0	0	0
15:08:55	316,381	2761,188	26,079	29,443	12,963	13,001	11,207	21,5	961,448	22,658	2090,823	0	206,955	206,955	99,737	0	0	0	0	0	0	0
15:08:55	173,51	2762,923	26,079	29,394	12,973	13,019	11,243	21,5	961,448	22,658	2091,495	0	206,955	206,955	99,737	0	0	0	0	0	0	0
15:08:55	401,611	2766,939	26,225	29,394	12,987	13,061	11,278	21,5	961,448	22,658	2092,17	0	206,955	206,955	99,737	0	0	0	0	0	0	0
15:08:55	316,528	2770,104	26,372	29,541	12,997	13,093	11,314	21,5	961,448	22,658	2092,848	0	206,955	206,955	99,737	0	0	0	0	0	0	0
15:08:55	157,666	2771,681	26,274	29,394	13,011	13,11	11,349	21,5	961,448	22,658	2093,527	0	206,955	206,955	99,737	0	0	0	0	0	0	0
15:08:55	349,707	2775,178	26,372	29,59	13,025	13,146	11,384	21,5	961,448	22,658	2094,209	0	206,955	206,955	99,737	0	0	0	0	0	0	0
15:08:55	257,641	2777,754	26,372	29,443	13,04	13,172	11,419	21,5	961,448	22,658	2094,892	0	206,955	206,955	99,737	0	0	0	0	0	0	0
15:08:55	171,264	2779,467	26,372	29,248	13,049	13,19	11,454	21,5	961,448	22,658	2095,577	0	206,955	206,955	99,737	0	0	0	0	0	0	0
15:08:55	234,423	2781,811	26,421	29,443	13,06	13,214	11,489	21,5	961,448	22,658	2096,263	0	206,955	206,955	99,737	0	0	0	0	0	0	0
15:08:55	497,607	2786,787	26,665	29,541	13,074	13,265	11,523	21,5	961,448	22,658	2096,954	0	206,955	206,955	99,737	0	0	0	0	0	0	0
15:08:55	176,66	2788,554	26,665	29,394	13,084	13,284	11,558	21,5	961,448	22,658	2097,645	0	206,955	206,955	99,737	0	0	0	0	0	0	0
15:08:55	299,975	2791,554	26,714	29,687	13,098	13,314	11,592	21,5	961,448	22,658	2098,339	0	206,955	206,955	99,737	0	0	0	0	0	0	0
15:08:55	223,681	2793,79	26,763	29,541	13,107	13,338	11,627	21,5	961,448	22,658	2099,035	0	206,955	206,955	99,737	0	0	0	0	0	0	0
15:08:55	270,312	2796,494	26,86	29,59	13,117	13,365	11,661	21,5	961,448	22,658	2099,732	0	206,955	206,955	99,737	0	0	0	0	0	0	0
15:08:55	211,718	2798,611	26,909	29,541	13,126	13,387	11,695	21,5	961,448	22,658	2100,431	0	206,955	206,955	99,737	0	0	0	0	0	0	0
15:08:55	269,311	2801,304	27,007	29,443	13,136	13,415	11,728	21,5	961,448	22,658	2101,132	0	206,955	206,955	99,737	0	0	0	0	0	0	0
15:08:55	318,383	2804,488	27,153	29,59	13,145	13,448	11,762	21,5	961,448	22,658	2101,835	0	206,955	206,955	99,737	0	0	0	0	0	0	0
15:08:55	169,213	2806,18	27,153	29,443	13,155	13,465	11,795	21,5	961,448	22,658	2102,539	0	206,955	206,955	99,737	0	0	0	0	0	0	0
15:08:55	266,235	2808,842	27,251	29,346	13,164	13,493	11,829	21,5	961,448	22,658	2103,246	0	206,955	206,955	99,737	0	0	0	0	0	0	0
15:08:55	303,295	2811,875	27,397	29,541	13,173	13,524	11,862	21,5	961,448	22,658	2103,954	0	206,955	206,955	99,737	0	0	0	0	0	0	0
15:08:55	275,097	2814,626	27,495	29,59	13,183	13,552	11,895	21,5	961,448	22,658	2104,665	0	206,955	206,955	99,737	0	0	0	0	0	0	0
15:08:55	164,843	2816,275	27,495	29,541	13,192	13,569	11,928	21,5	961,448	22,658	2105,377	0	206,955	206,955	99,737	0	0	0	0	0	0	0
15:08:55	300,341	2819,278	27,544	29,59	13,206	13,6	11,961	21,5	961,448	22,658	2106,091	0	206,955	206,955	99,737	0	0	0	0	0	0	0
15:08:55	139,917	2820,677	27,495	29,59	13,217	13,615	11,993	21,5	961,448	22,658	2106,805	0	206,955	206,955	99,737	0	0	0	0	0	0	0
15:08:55	148,608	2822,163	27,397	29,541	13,23	13,63	12,025	21,5	961,448	22,658	2107,521	0	206,955	206,955	99,737	0	0	0	0	0	0	0
15:08:55	231,567	2824,479	27,397	29,394	13,243	13,654	12,057	21,5	961,448	22,658	2108,238	0	206,955	206,955	99,737	0	0	0	0	0	0	0
15:08:55	303,588	2827,515	27,544	29,443	13,252	13,685	12,089	21,5	961,448	22,658	2108,957	0	206,955	206,955	99,737	0	0	0	0	0	0	0
15:08:55	312,353	2830,638	27,739	29,443	13,259	13,717	12,121	21,5	961,448	22,658	2109,679	0	206,955	206,955	99,737	0	0	0	0	0	0	0
15:08:55	183,496	2832,473	27,837	29,541	13,263	13,736	12,153	21,5	961,448	22,658	2110,401	0	206,955	206,955	99,737	0	0	0	0	0	0	0
15:08:55	288,378	2835,357	27,983	29,736	13,271	13,766	12,184	21,5	961,448	22,658	2111,126	0	206,955	206,955	99,737	0	0	0	0	0	0	0
15:08:55	149,804	2836,855	28,032	29,59	13,277	13,782	12,216	21,5	961,448	22,658	2111,852	0	206,955	206,955	99,737	0	0	0	0	0	0	0
15:08:55	300,512	2839,86	28,179	29,883	13,285	13,812	12,247	21,5	961,448	22,658	2112,58	0	206,955	206,955	99,737	0	0	0	0	0	0	0
15:08:55	119,165	2841,052	28,13	28,662	13,295	13,825	12,278	21,5	961,448	22,658	2113,308	0	206,955	206,955	99,737	0	0	0	0	0	0	0
15:08:55	-403,222	2837,02	27,495	26,807	13,308	13,783	12,307	21,5	961,448	22,658	2114,032	0	206,955	206,955	99,737	0	0	0	0	0	0	0
15:08:55	-423,73	2832,782	26,909	21,777	13,317	13,74	12,336	21,5	961,448	22,658	2114,751	0	206,955	206,955	99,737	0	0	0	0	0	0	0
15:08:55	-458,593	2828,196	26,518	17,969	13,314	13,692	12,362	21,5	961,448	22,658	2115,464	0	206,955	206,955	99,737	0	0	0	0	0	0	0
15:08:55	-481,054	2823,386	26,274	15,722	13,3	13,643	12,387	21,5	961,448	22,658	2116,173	0	206,955	206,955	99,737	0	0	0	0	0	0	0
15:08:55	-289,16	2820,494	26,421	14,599	13,276	13,613	12,411	21,5	961,448	22,658	2116,877	0	206,955	206,955	99,737	0	0	0	0	0	0	0
15:08:55	-141,43	2819,08	26,86	13,916	13,243	13,598	12,435	21,5	961,448	22,658	2117,579	0	206,955	206,955	99,737	0	0	0	0	0	0	0
15:08:55	-285,4	2816,226	27,153	14,258	13,211	13,569	12,457	21,5	961,448	22,658	2118,278	0	206,955	206,955	99,737	0	0	0	0	0	0	0
15:08:55	-319,335	2813,033	27,349	14,599	13,182	13,536	12,478	21,5	961,448	22,658	2118,973	0	206,955	206,955	99,737	0	0	0	0	0	0	0
15:08:55	-490,942	2808,123	27,202	14,843	13,163	13,485	12,498	21,5	961,448	22,658	2119,662	0	206,955	206,955	99,737	0	0	0	0	0	0	0
15:08:55	-687,841	2801,245	26,763	15,82	13,149	13,414	12,516	21,5	961,448	22,658	2120,343	0	206,955	206,955	99,737	0	0	0	0	0	0	0
15:08:55	-734,716	2793,898	26,177	16,699	13,141	13,339	12,532	21,5	961,448	22,658	2121,017	0	206,955	206,955	99,737	0	0	0	0	0	0	0
15:08:55	-461,938	2789,278	25,737	17,383	13,14	13,291	12,547	21,5	961,909	22,658	2121,685	0	206,955	206,955	99,737	0	0	0	0	0	0	0
15:08:55	-641,455	2782,864	25,249	17,822	13,131	13,225	12,56	21,5	961,909	22,658	2122,346	0	206,955	206,955	99,737	0	0	0	0	0	0	0
15:08:55	-230,81	2780,556	25,2	17,236	13,121	13,201	12,573	21,5	961,909	22,658	2123,004	0	206,955	206,955	99,737	0	0	0	0	0	0	0
15:08:55	-433,276	2776,223	25,102	16,064	13,102	13,156	12,584	21,5	961,909	22,658	2123,658	0	206,955	206,955	99,737	0	0	0	0	0	0	0
15:08:55	-133,251	2774,89	25,395	14,99	13,078	13,143	12,595	21,5	961,909	22,658	2124,309	0	206,955	206,955	99,737	0	0	0	0	0	0	0
15:08:55	-388,427	2771,006	25,444	13,916	13,054	13,103	12,605	21,5	961,909	22,658	2124,956	0	206,955	206,955	99,737	0	0	0	0	0	0	0
15:08:55	-274,438	2768,262	25,591	13,232	13,03	13,074	12,614	21,5	961,909	22,658	2125,599	0	206,955	206,955	99,737	0	0	0	0	0	0	0
15:08:55	-490,869	2763,353	25,444	12,988	13,011	13,024	12,622	21,5	961,909	22,658	2126,237	0	206,955	206,955	99,737	0	0	0	0	0	0	0
15:08:55	-596,118	2757,392	25,102	12,744	12,997	12,962	12,629	21,5	961,909	22,658	2126,868	0	206,955	206,955	99,737	0	0	0	0	0	0	0
15:08:55	-510,791	2752,284	24,761	12,841	12,987	12,91	12,634	21,5	961,909	22,658	2127,493	0	206,955	206,955	99,737	0	0	0	0	0	0	0
15:08:55	-608,911	2746,195	24,321	12,841	12,978	12,847	12,638	21,5	961,909	22,658	2128,112	0	207,207	207,207	99,738	0	0	0	0	0	0	0
15:08:55	-451,562	2741,679	24,126	13,086	12,963	12,8	12,642	21,5	961,909	22,658	2128,726	0	207,207	207,207	99,738	0	0	0	0	0	0	0
15:08:55	-338,574	2738,293	24,126	13,33	12,944	12,765	12,644	21,5	961,909	22,658	2129,335	0	207,207	207,207	99,738	0	0	0	0	0	0	0
15:08:55	-341,723	2734,876	24,126	13,574	12,925	12,73	12,646	21,5	961,909	22,658	2129,941	0	207,207	207,207	99,738	0	0	0	0	0	0	0
15:08:55	-327,563	2731,6	24,224	13,769	12,901	12,696	12,647	21,5	961,909	22,658	2130,542	0	207,207	207,207	99,738	0	0	0	0	0	0	0
15:08:55	-292,138	2728,679	24,272	13,525	12,882	12,666	12,647	21,5	961,909	22,658	2131,14	0	207,207	207,207	99,738	0	0	0	0	0	0	0
15:08:55	-276,831	2725,911	24,419	13,525	12,859	12,638	12,647	21,5	961,909	22,658	2131,735	0	207,207	207,207	99,738	0	0	0	0	0	0	0
15:08:55	-531,616	2720,595	24,224	12,89	12,84	12,583	12,646	21,5	961,909	22,658	2132,324	0	207,207	207,207	99,738	0	0	0	0	0	0	0
15:08:55	-403,613	2716,558	24,077	12,549	12,825	12,541	12,644	21,5	961,909	22,658	2132,908	0	207,207	207,207	99,738	0	0	0	0	0	0	0
15:08:55	-427,783	2712,281	23,979	12,451	12,807	12,497	12,641	21,5	961,909	22,658	2133,488	0	207,207	207,207	99,738	0	0	0	0	0	0	0
15:08:55	-591,601	2706,365	23,638	12,06	12,793	12,436	12,637	21,5	961,909	22,658	2134,06	0	207,207	207,207	99,738	0	0	0	0	0	0	0
15:08:55	-402,148	2702,343	23,491	11,914	12,778	12,395	12,632	21,5	961,909	22,658	2134,629	0	207,207	207,207	99,738	0	0	0	0	0	0	0
15:08:55	-332,983	2699,013	23,491	11,767	12,759	12,36	12,627	21,5	961,909	22,658	2135,193	0	207,207	207,207	99,738	0	0	0	0	0	0	0
15:08:55	-475,708	2694,256	23,345	11,718	12,741	12,311	12,621	21,5	961,909	22,658	2135,752	0	207,207	207,207	99,738	0	0	0	0	0	0	0
15:08:55	-338,281	2690,873	23,345	11,621	12,722	12,277	12,614	21,5	961,909	22,658	2136,307	0	207,207	207,207	99,738	0	0	0	0	0	0	0
15:08:55	-313,452	2687,739	23,442	11,914	12,699	12,244	12,607	21,5	961,909	22,658	2136,859	0	207,207	207,207	99,738	0	0	0	0	0	0	0
15:08:55	-328,491	2684,454	23,442	12,06	12,68	12,21	12,599	21,5	961,909	22,658	2137,406	0	207,207	207,207	99,738	0	0	0	0	0	0	0
15:08:55	-529,296	2679,161	23,247	12,109	12,662	12,156	12,59	21,5	961,909	22,658	2137,948	0	207,207	207,207	99,738	0	0	0	0	0	0	0
15:08:55	-363,159	2675,529	23,149	12,158	12,647	12,118	12,581	21,5	961,909	22,658	2138,485	0	207,207	207,207	99,738	0	0	0	0	0	0	0
15:08:55	-376,635	2671,763	23,1	12,451	12,628	12,08	12,571	21,5	961,909	22,658	2139,019	0	207,207	207,207	99,738	0	0	0	0	0	0	0
15:08:55	-505,053	2666,713	22,905	12,5	12,611	12,027	12,56	21,5	961,909	22,658	2139,546	0	207,207	207,207	99,738	0	0	0	0	0	0	0
15:08:55	-413,867	2662,574	22,807	12,5	12,593	11,985	12,549	21,5	961,909	22,658	2140,069	0	207,207	207,207	99,738	0	0	0	0	0	0	0
15:08:55	-352,856	2659,045	22,71	12,744	12,578	11,948	12,537	21,5	961,909	22,658	2140,588	0	207,207	207,207	99,738	0	0	0	0	0	0	0
15:08:55	-372,167	2655,324	22,661	12,549	12,56	11,91	12,525	21,5	961,909	22,658	2141,103	0	207,207	207,207	99,738	0	0	0	0	0	0	0
15:08:55	-532,47	2649,999	22,514	12,256	12,539	11,855	12,512	21,5	961,909	22,658	2141,612	0	207,207	207,207	99,738	0	0	0	0	0	0	0
15:08:55	-426,684	2645,732	22,417	12,256	12,52	11,811	12,498	21,5	961,909	22,658	2142,116	0	207,207	207,207	99,738	0	0	0	0	0	0	0
15:08:55	-329,223	2642,44	22,417	12,451	12,501	11,777	12,484	21,5	961,909	22,658	2142,616	0	207,207	207,207	99,738	0	0	0	0	0	0	0
15:08:55	-404,687	2638,393	22,319	12,158	12,484	11,736	12,469	21,5	961,909	22,658	2143,112	0	207,207	207,207	99,738	0	0	0	0	0	0	0
15:08:55	-275,854	2635,634	22,368	12,109	12,466	11,707	12,454	21,5	961,909	22,658	2143,605	0	207,207	207,207	99,738	0	0	0	0	0	0	0
15:08:55	-370,8	2631,926	22,319	12,109	12,448	11,669	12,439	21,5	961,909	22,658	2144,093	0	207,207	207,207	99,738	0	0	0	0	0	0	0
15:08:55	-546,728	2626,459	22,026	12,256	12,433	11,612	12,423	21,5	961,909	22,658	2144,576	0	207,207	207,207	99,738	0	0	0	0	0	0	0
15:08:55	-337,109	2623,088	21,929	12,158	12,42	11,578	12,406	21,5	961,909	22,658	2145,054	0	207,207	207,207	99,738	0	0	0	0	0	0	0
15:08:55	-473,022	2618,358	21,733	12,158	12,404	11,529	12,389	21,5	961,909	22,658	2145,527	0	207,207	207,207	99,738	0	0	0	0	0	0	0
15:08:55	-425,122	2614,107	21,587	11,963	12,388	11,485	12,371	21,5	961,909	22,658	2145,996	0	207,207	207,207	99,738	0	0	0	0	0	0	0
15:08:55	-385,839	2610,248	21,44	12,109	12,375	11,445	12,353	21,5	961,909	22,658	2146,46	0	207,207	207,207	99,738	0	0	0	0	0	0	0
15:08:55	-397,631	2606,272	21,343	12,353	12,358	11,404	12,335	21,5	961,909	22,658	2146,92	0	207,207	207,207	99,738	0	0	0	0	0	0	0
15:08:55	-309,521	2603,177	21,294	12,109	12,343	11,372	12,316	21,5	961,909	22,658	2147,376	0	207,207	207,207	99,738	0	0	0	0	0	0	0
15:08:55	-372,412	2599,453	21,245	12,256	12,325	11,334	12,296	21,5	961,909	22,658	2147,828	0	207,207	207,207	99,738	0	0	0	0	0	0	0
15:08:55	-324,56	2596,207	21,245	12,256	12,306	11,301	12,277	21,5	961,909	22,658	2148,276	0	207,207	207,207	99,738	0	0	0	0	0	0	0
15:08:55	-378,808	2592,419	21,245	12,256	12,285	11,262	12,257	21,5	961,909	22,658	2148,721	0	207,207	207,207	99,738	0	0	0	0	0	0	0
15:08:55	-428,857	2588,13	21,147	12,06	12,266	11,217	12,237	21,5	961,909	22,658	2149,16	0	207,207	207,207	99,738	0	0	0	0	0	0	0
15:08:55	-176,733	2586,363	21,294	12,158	12,248	11,199	12,216	21,5	961,909	22,658	2149,597	0	207,207	207,207	99,738	0	0	0	0	0	0	0
15:08:55	-500,512	2581,358	21,098	12,256	12,231	11,148	12,195	21,5	961,909	22,658	2150,029	0	207,207	207,207	99,738	0	0	0	0	0	0	0
15:08:55	-352,587	2577,832	21,001	12,109	12,216	11,111	12,174	21,5	961,909	22,658	2150,456	0	207,207	207,207	99,738	0	0	0	0	0	0	0
15:08:56	-436,206	2573,47	20,805	12,109	12,203	11,066	12,152	21,5	961,909	22,658	2150,879	0	207,207	207,207	99,738	0	0	0	0	0	0	0
15:08:56	-247,265	2570,997	20,805	12,353	12,189	11,041	12,131	21,5	961,909	22,658	2151,299	0	207,207	207,207	99,738	0	0	0	0	0	0	0
15:08:56	-547,534	2565,522	20,513	12,06	12,174	10,984	12,108	21,5	961,909	22,658	2151,714	0	207,207	207,207	99,738	0	0	0	0	0	0	0
15:08:56	-288,452	2562,637	20,464	12,06	12,16	10,955	12,085	21,5	961,909	22,658	2152,125	0	207,207	207,207	99,738	0	0	0	0	0	0	0
15:08:56	-528,857	2557,349	20,171	12,109	12,147	10,9	12,062	21,5	961,909	22,658	2152,53	0	207,207	207,207	99,738	0	0	0	0	0	0	0
15:08:56	-369,238	2553,656	19,975	11,963	12,137	10,862	12,039	21,5	961,909	22,658	2152,931	0	207,207	207,207	99,738	0	0	0	0	0	0	0
15:08:56	-267,871	2550,978	20,024	12,109	12,119	10,834	12,015	21,5	961,909	22,658	2153,329	0	207,207	207,207	99,738	0	0	0	0	0	0	0
15:08:56	-299,096	2547,987	19,975	11,963	12,105	10,803	11,991	21,5	961,909	22,658	2153,724	0	207,207	207,207	99,738	0	0	0	0	0	0	0
15:08:56	-421,337	2543,773	19,878	12,06	12,086	10,76	11,967	21,5	961,909	22,658	2154,114	0	207,207	207,207	99,738	0	0	0	0	0	0	0
15:08:56	-257,006	2541,203	19,878	11,963	12,072	10,734	11,943	21,5	961,909	22,658	2154,501	0	207,207	207,207	99,738	0	0	0	0	0	0	0
15:08:56	-305,371	2538,15	19,829	12,06	12,057	10,702	11,919	21,5	961,909	22,658	2154,885	0	207,207	207,207	99,738	0	0	0	0	0	0	0
15:08:56	-329,589	2534,854	19,829	12,158	12,039	10,668	11,894	21,5	961,909	22,658	2155,265	0	207,207	207,207	99,738	0	0	0	0	0	0	0
15:08:56	-302,148	2531,832	19,78	12,109	12,025	10,637	11,869	21,5	961,909	22,658	2155,641	0	207,207	207,207	99,738	0	0	0	0	0	0	0
15:08:56	-350,634	2528,326	19,682	11,816	12,01	10,601	11,845	21,5	961,909	22,658	2156,014	0	207,207	207,207	99,738	0	0	0	0	0	0	0
15:08:56	-293,53	2525,39	19,634	11,914	11,996	10,571	11,82	21,5	961,909	22,658	2156,383	0	207,207	207,207	99,738	0	0	0	0	0	0	0
15:08:56	-489,575	2520,495	19,389	11,963	11,982	10,52	11,794	21,5	961,909	22,658	2156,748	0	207,207	207,207	99,738	0	0	0	0	0	0	0
15:08:56	-155,493	2518,94	19,487	12,109	11,968	10,504	11,769	21,5	961,909	22,658	2157,11	0	207,207	207,207	99,738	0	0	0	0	0	0	0
15:08:56	-338,012	2515,56	19,487	11,914	11,949	10,469	11,743	21,5	961,909	22,658	2157,468	0	207,207	207,207	99,738	0	0	0	0	0	0	0
15:08:56	-250,292	2513,057	19,487	12,06	11,935	10,443	11,718	21,5	961,909	22,658	2157,824	0	207,207	207,207	99,738	0	0	0	0	0	0	0
15:08:56	-289,575	2510,161	19,536	11,963	11,916	10,414	11,692	21,5	961,909	22,658	2158,176	0	207,207	207,207	99,738	0	0	0	0	0	0	0
15:08:56	-251,416	2507,647	19,536	12,158	11,902	10,388	11,667	21,5	961,909	22,658	2158,526	0	207,207	207,207	99,738	0	0	0	0	0	0	0
15:08:56	-241,21	2505,235	19,634	12,06	11,883	10,363	11,641	21,5	961,909	22,658	2158,873	0	207,207	207,207	99,738	0	0	0	0	0	0	0
15:08:56	-488,037	2500,354	19,389	11,963	11,869	10,312	11,615	21,5	961,909	22,658	2159,214	0	207,207	207,207	99,738	0	0	0	0	0	0	0
15:08:56	-215,185	2498,203	19,341	12,06	11,859	10,29	11,589	21,5	961,909	22,658	2159,553	0	207,207	207,207	99,738	0	0	0	0	0	0	0
15:08:56	-297,534	2495,227	19,292	12,06	11,845	10,26	11,563	21,5	961,909	22,658	2159,889	0	207,207	207,207	99,738	0	0	0	0	0	0	0
15:08:56	-343,75	2491,79	19,194	11,816	11,831	10,224	11,537	21,5	961,909	22,658	2160,221	0	207,207	207,207	99,738	0	0	0	0	0	0	0
15:08:56	-380,908	2487,981	19,145	11,816	11,812	10,185	11,51	21,5	961,909	22,658	2160,549	0	207,207	207,207	99,738	0	0	0	0	0	0	0
15:08:56	-202,978	2485,951	19,194	11,816	11,798	10,164	11,484	21,5	961,909	22,658	2160,874	0	207,207	207,207	99,738	0	0	0	0	0	0	0
15:08:56	-254,492	2483,406	19,194	11,963	11,784	10,138	11,457	21,5	961,909	22,658	2161,197	0	207,207	207,207	99,738	0	0	0	0	0	0	0
15:08:56	-329,37	2480,112	19,194	11,914	11,765	10,104	11,431	21,5	961,909	22,658	2161,516	0	207,207	207,207	99,738	0	0	0	0	0	0	0
15:08:56	-185,522	2478,257	19,341	11,816	11,747	10,085	11,405	21,5	961,909	22,658	2161,832	0	207,207	207,207	99,738	0	0	0	0	0	0	0
15:08:56	-375,39	2474,503	19,292	11,914	11,728	10,046	11,378	21,5	961,909	22,658	2162,145	0	207,207	207,207	99,738	0	0	0	0	0	0	0
15:08:56	-252,539	2471,978	19,292	11,963	11,714	10,02	11,351	21,5	961,909	22,658	2162,455	0	207,207	207,207	99,738	0	0	0	0	0	0	0
15:08:56	-249,047	2469,487	19,292	12,06	11,7	9,994	11,325	21,5	961,909	22,658	2162,762	0	207,207	207,207	99,738	0	0	0	0	0	0	0
15:08:56	-389,501	2465,592	19,145	12,06	11,686	9,954	11,298	21,5	961,909	22,658	2163,065	0	207,207	207,207	99,738	0	0	0	0	0	0	0
15:08:56	-338,964	2462,203	19,048	11,963	11,672	9,919	11,271	21,5	961,909	22,658	2163,364	0	207,207	207,207	99,738	0	0	0	0	0	0	0
15:08:56	-395,922	2458,243	18,901	12,158	11,658	9,878	11,243	21,5	961,909	22,658	2163,659	0	207,207	207,207	99,738	0	0	0	0	0	0	0
15:08:56	-251,245	2455,731	18,901	11,914	11,644	9,852	11,216	21,5	961,909	22,658	2163,951	0	207,207	207,207	99,738	0	0	0	0	0	0	0
15:08:56	-323,779	2452,493	18,901	11,914	11,625	9,819	11,189	21,5	961,909	22,658	2164,239	0	207,207	207,207	99,738	0	0	0	0	0	0	0
15:08:56	-306,958	2449,423	18,852	11,816	11,611	9,787	11,161	21,5	961,909	22,658	2164,525	0	207,207	207,207	99,738	0	0	0	0	0	0	0
15:08:56	-160,864	2447,815	18,999	11,914	11,594	9,771	11,134	21,5	961,909	22,658	2164,808	0	207,207	207,207	99,738	0	0	0	0	0	0	0
15:08:56	-291,015	2444,905	19,048	12,06	11,575	9,741	11,107	21,5	961,909	22,658	2165,088	0	207,207	207,207	99,738	0	0	0	0	0	0	0
15:08:56	-299,292	2441,912	18,999	11,816	11,561	9,71	11,079	21,5	961,909	22,658	2165,365	0	207,207	207,207	99,738	0	0	0	0	0	0	0
15:08:56	-319,384	2438,718	18,999	11,963	11,543	9,677	11,052	21,5	961,909	22,658	2165,638	0	207,207	207,207	99,738	0	0	0	0	0	0	0
15:08:56	-343,09	2435,287	18,901	11,963	11,528	9,642	11,024	21,5	961,909	22,658	2165,908	0	207,207	207,207	99,738	0	0	0	0	0	0	0
15:08:56	-292,871	2432,358	18,852	11,963	11,515	9,611	10,996	21,5	961,909	22,658	2166,174	0	207,207	207,207	99,738	0	0	0	0	0	0	0
15:08:56	-292,675	2429,432	18,804	11,963	11,501	9,581	10,969	21,2	962,289	22,658	2166,437	0	207,207	207,207	99,738	0	0	0	0	0	0	0
15:08:56	-387,402	2425,557	18,657	11,914	11,487	9,541	10,941	21,2	962,289	22,658	2166,696	0	207,207	207,207	99,738	0	0	0	0	0	0	0
15:08:56	-367,895	2421,879	18,511	11,914	11,474	9,503	10,913	21,2	962,289	22,658	2166,952	0	207,207	207,207	99,738	0	0	0	0	0	0	0
15:08:56	-382,031	2418,058	18,364	11,816	11,461	9,464	10,884	21,2	962,289	22,658	2167,203	0	207,207	207,207	99,738	0	0	0	0	0	0	0
15:08:56	-195,703	2416,101	18,413	11,816	11,447	9,444	10,856	21,2	962,289	22,658	2167,451	0	207,207	207,207	99,738	0	0	0	0	0	0	0
15:08:56	-227,587	2413,825	18,511	11,767	11,429	9,42	10,828	21,2	962,289	22,658	2167,698	0	207,207	207,207	99,738	0	0	0	0	0	0	0
15:08:56	-441,503	2409,41	18,364	11,816	11,412	9,375	10,799	21,2	962,289	22,658	2167,939	0	207,207	207,207	99,738	0	0	0	0	0	0	0
15:08:56	-233,544	2407,075	18,413	11,963	11,396	9,351	10,771	21,2	962,289	22,658	2168,178	0	207,207	207,207	99,738	0	0	0	0	0	0	0
15:08:56	-287,036	2404,204	18,364	11,816	11,382	9,321	10,742	21,2	962,289	22,658	2168,414	0	207,207	207,207	99,738	0	0	0	0	0	0	0
15:08:56	-362,207	2400,582	18,218	11,767	11,37	9,284	10,714	21,2	962,289	22,658	2168,647	0	207,207	207,207	99,738	0	0	0	0	0	0	0
15:08:56	-347,167	2397,111	18,022	11,767	11,361	9,248	10,685	21,2	962,289	22,658	2168,875	0	204,685	204,685	99,728	0	0	0	0	0	0	0
15:08:56	-317,529	2393,935	17,925	11,718	11,348	9,215	10,656	21,2	962,289	22,658	2169,1	0	204,685	204,685	99,728	0	0	0	0	0	0	0
15:08:56	-429,199	2389,643	17,729	11,621	11,335	9,171	10,627	21,2	962,289	22,658	2169,321	0	204,685	204,685	99,728	0	0	0	0	0	0	0
15:08:56	-227,197	2387,371	17,729	11,572	11,322	9,148	10,598	21,2	962,289	22,658	2169,539	0	204,685	204,685	99,728	0	0	0	0	0	0	0
15:08:56	-291,04	2384,461	17,68	11,572	11,308	9,118	10,569	21,2	962,289	22,658	2169,754	0	204,685	204,685	99,728	0	0	0	0	0	0	0
15:08:56	-324,78	2381,213	17,583	11,718	11,295	9,084	10,54	21,2	962,289	22,658	2169,965	0	204,685	204,685	99,728	0	0	0	0	0	0	0
15:08:56	-168,383	2379,529	17,68	11,767	11,28	9,067	10,511	21,2	962,289	22,658	2170,175	0	204,685	204,685	99,728	0	0	0	0	0	0	0
15:08:56	-332,055	2376,209	17,68	11,914	11,261	9,033	10,482	21,2	962,289	22,658	2170,381	0	204,685	204,685	99,728	0	0	0	0	0	0	0
15:08:56	-236,914	2373,84	17,68	11,767	11,248	9,008	10,453	21,2	962,289	22,658	2170,584	0	204,685	204,685	99,728	0	0	0	0	0	0	0
15:08:56	-331,225	2370,527	17,583	11,816	11,235	8,974	10,424	21,2	962,289	22,658	2170,784	0	204,685	204,685	99,728	0	0	0	0	0	0	0
15:08:56	-215,258	2368,375	17,534	11,816	11,225	8,952	10,395	21,2	962,289	22,658	2170,982	0	204,685	204,685	99,728	0	0	0	0	0	0	0
15:08:56	-309,521	2365,28	17,387	11,816	11,216	8,92	10,366	21,2	962,289	22,658	2171,176	0	204,685	204,685	99,728	0	0	0	0	0	0	0
15:08:56	-483,789	2360,442	17,046	11,621	11,207	8,87	10,337	21,2	962,289	22,658	2171,365	0	204,685	204,685	99,728	0	0	0	0	0	0	0
15:08:56	-344,995	2356,992	16,85	11,572	11,198	8,834	10,308	21,2	962,289	22,658	2171,551	0	204,685	204,685	99,728	0	0	0	0	0	0	0
15:08:56	-266,015	2354,332	16,753	11,572	11,188	8,807	10,278	21,2	962,289	22,658	2171,734	0	204,685	204,685	99,728	0	0	0	0	0	0	0
15:08:56	-282,128	2351,51	16,704	11,572	11,175	8,778	10,249	21,2	962,289	22,658	2171,913	0	204,685	204,685	99,728	0	0	0	0	0	0	0
15:08:56	-204,174	2349,469	16,753	11,572	11,16	8,757	10,22	21,2	962,289	22,658	2172,091	0	204,685	204,685	99,728	0	0	0	0	0	0	0
15:08:56	-159,838	2347,87	16,85	11,621	11,146	8,74	10,191	21,2	962,289	22,658	2172,267	0	204,685	204,685	99,728	0	0	0	0	0	0	0
15:08:56	-244,14	2345,429	16,85	11,572	11,132	8,715	10,162	21,2	962,289	22,658	2172,44	0	204,685	204,685	99,728	0	0	0	0	0	0	0
15:08:56	-306,884	2342,36	16,704	11,718	11,123	8,684	10,133	21,2	962,289	22,658	2172,61	0	204,685	204,685	99,728	0	0	0	0	0	0	0
15:08:56	-399,633	2338,364	16,46	11,621	11,113	8,642	10,103	21,2	962,289	22,658	2172,776	0	204,685	204,685	99,728	0	0	0	0	0	0	0
15:08:56	-355,224	2334,811	16,264	11,572	11,104	8,606	10,074	21,2	962,289	22,658	2172,937	0	204,685	204,685	99,728	0	0	0	0	0	0	0
15:08:56	-346,582	2331,346	16,069	11,572	11,095	8,57	10,045	21,2	962,289	22,658	2173,096	0	204,685	204,685	99,728	0	0	0	0	0	0	0
15:08:56	-133,886	2330,007	16,118	11,572	11,085	8,556	10,015	21,2	962,289	22,658	2173,252	0	204,685	204,685	99,728	0	0	0	0	0	0	0
15:08:56	-291,552	2327,091	16,069	11,621	11,071	8,526	9,986	21,2	962,289	22,658	2173,406	0	204,685	204,685	99,728	0	0	0	0	0	0	0
15:08:56	-107,031	2326,021	16,216	11,572	11,057	8,515	9,957	21,2	962,289	22,658	2173,559	0	204,685	204,685	99,728	0	0	0	0	0	0	0
15:08:56	-250,537	2323,515	16,216	11,572	11,043	8,489	9,929	21,2	962,289	22,658	2173,709	0	204,685	204,685	99,728	0	0	0	0	0	0	0
15:08:56	-166,259	2321,853	16,216	11,621	11,033	8,472	9,9	21,2	962,289	22,658	2173,857	0	204,685	204,685	99,728	0	0	0	0	0	0	0
15:08:56	-247,387	2319,379	16,216	11,621	11,019	8,447	9,871	21,2	962,289	22,658	2174,002	0	204,685	204,685	99,728	0	0	0	0	0	0	0
15:08:56	-306,298	2316,316	16,069	11,621	11,01	8,415	9,843	21,2	962,289	22,658	2174,144	0	204,685	204,685	99,728	0	0	0	0	0	0	0
15:08:56	-257,885	2313,737	15,971	11,621	11	8,389	9,814	21,2	962,289	22,658	2174,284	0	204,685	204,685	99,728	0	0	0	0	0	0	0
15:08:56	-257,739	2311,16	15,874	11,572	10,991	8,362	9,786	21,2	962,289	22,658	2174,421	0	204,685	204,685	99,728	0	0	0	0	0	0	0
15:08:56	-263,037	2308,529	15,776	11,523	10,981	8,335	9,757	21,2	962,289	22,658	2174,555	0	204,685	204,685	99,728	0	0	0	0	0	0	0
15:08:56	-305,029	2305,479	15,63	11,377	10,972	8,303	9,729	21,2	962,289	22,658	2174,686	0	204,685	204,685	99,728	0	0	0	0	0	0	0
15:08:56	-74,804	2304,731	15,727	11,377	10,963	8,296	9,701	21,2	962,289	22,658	2174,816	0	204,685	204,685	99,728	0	0	0	0	0	0	0
15:08:56	-248,291	2302,248	15,727	11,523	10,949	8,27	9,673	21,2	962,289	22,658	2174,943	0	204,685	204,685	99,728	0	0	0	0	0	0	0
15:08:56	-259,716	2299,651	15,63	11,523	10,939	8,243	9,645	21,2	962,289	22,658	2175,068	0	204,685	204,685	99,728	0	0	0	0	0	0	0
15:08:56	-303,808	2296,613	15,483	11,523	10,93	8,212	9,617	21,2	962,289	22,658	2175,19	0	204,685	204,685	99,728	0	0	0	0	0	0	0
15:08:56	-167,236	2294,941	15,483	11,523	10,92	8,195	9,589	21,2	962,289	22,658	2175,309	0	204,685	204,685	99,728	0	0	0	0	0	0	0
15:08:56	-212,377	2292,817	15,434	11,523	10,911	8,173	9,561	21,2	962,289	22,658	2175,427	0	204,685	204,685	99,728	0	0	0	0	0	0	0
15:08:56	-167,236	2291,144	15,434	11,572	10,901	8,156	9,533	21,2	962,289	22,658	2175,543	0	204,685	204,685	99,728	0	0	0	0	0	0	0
15:08:56	-212,304	2289,021	15,385	11,523	10,892	8,134	9,506	21,2	962,289	22,658	2175,656	0	204,685	204,685	99,728	0	0	0	0	0	0	0
15:08:56	-305,712	2285,964	15,239	11,523	10,883	8,102	9,479	21,2	962,289	22,658	2175,766	0	204,685	204,685	99,728	0	0	0	0	0	0	0
15:08:56	-165,087	2284,313	15,239	11,425	10,873	8,085	9,451	21,2	962,289	22,658	2175,875	0	204,685	204,685	99,728	0	0	0	0	0	0	0
15:08:57	-246,899	2281,844	15,239	11,377	10,859	8,06	9,424	21,2	962,289	22,658	2175,981	0	204,685	204,685	99,728	0	0	0	0	0	0	0
15:08:57	-166,186	2280,182	15,239	11,377	10,85	8,043	9,397	21,2	962,289	22,658	2176,085	0	204,685	204,685	99,728	0	0	0	0	0	0	0
15:08:57	-166,113	2278,521	15,239	11,377	10,84	8,025	9,37	21,2	962,289	22,658	2176,187	0	204,685	204,685	99,728	0	0	0	0	0	0	0
15:08:57	-302,294	2275,498	15,093	11,23	10,831	7,994	9,343	21,2	962,289	22,658	2176,286	0	204,685	204,685	99,728	0	0	0	0	0	0	0
15:08:57	-223,437	2273,264	14,946	11,23	10,826	7,971	9,316	21,2	962,289	22,658	2176,383	0	204,685	204,685	99,728	0	0	0	0	0	0	0
15:08:57	-302,124	2270,243	14,8	11,181	10,817	7,94	9,289	21,2	962,289	22,658	2176,477	0	204,685	204,685	99,728	0	0	0	0	0	0	0
15:08:57	-163,964	2268,603	14,8	11,23	10,808	7,923	9,262	21,2	962,289	22,658	2176,569	0	204,685	204,685	99,728	0	0	0	0	0	0	0
15:08:57	-163,769	2266,965	14,8	11,23	10,799	7,906	9,236	21,2	962,289	22,658	2176,66	0	204,685	204,685	99,728	0	0	0	0	0	0	0
15:08:57	-168,212	2265,283	14,8	11,23	10,789	7,889	9,209	21,2	962,289	22,658	2176,748	0	204,685	204,685	99,728	0	0	0	0	0	0	0
15:08:57	-152,832	2263,755	14,897	11,279	10,775	7,873	9,183	21,2	962,289	22,658	2176,835	0	204,685	204,685	99,728	0	0	0	0	0	0	0
15:08:57	-158,203	2262,173	14,995	11,425	10,761	7,857	9,157	21,2	962,289	22,658	2176,921	0	204,685	204,685	99,728	0	0	0	0	0	0	0
15:08:57	-166,064	2260,512	14,995	11,377	10,752	7,84	9,131	21,2	962,289	22,658	2177,004	0	204,685	204,685	99,728	0	0	0	0	0	0	0
15:08:57	-285,449	2257,658	14,946	11,523	10,738	7,81	9,105	21,2	962,289	22,658	2177,085	0	204,685	204,685	99,728	0	0	0	0	0	0	0
15:08:57	-227,368	2255,384	14,8	11,523	10,733	7,787	9,08	21,2	962,289	22,658	2177,163	0	204,685	204,685	99,728	0	0	0	0	0	0	0
15:08:57	-207,763	2253,307	14,751	11,523	10,724	7,766	9,054	21,2	962,289	22,658	2177,239	0	204,685	204,685	99,728	0	0	0	0	0	0	0
15:08:57	-227,49	2251,032	14,604	11,425	10,719	7,742	9,028	21,2	962,289	22,658	2177,313	0	204,685	204,685	99,728	0	0	0	0	0	0	0
15:08:57	-355,053	2247,481	14,409	11,377	10,709	7,705	9,002	21,2	962,289	22,658	2177,383	0	204,685	204,685	99,728	0	0	0	0	0	0	0
15:08:57	-113,549	2246,346	14,458	11,425	10,7	7,694	8,976	21,2	962,289	22,658	2177,452	0	204,685	204,685	99,728	0	0	0	0	0	0	0
15:08:57	-158,593	2244,76	14,458	11,377	10,691	7,677	8,951	21,2	962,289	22,658	2177,52	0	204,685	204,685	99,728	0	0	0	0	0	0	0
15:08:57	-202,221	2242,737	14,409	11,377	10,682	7,657	8,926	21,2	962,289	22,658	2177,585	0	204,685	204,685	99,728	0	0	0	0	0	0	0
15:08:57	-256,567	2240,172	14,311	11,279	10,673	7,63	8,9	21,2	962,289	22,658	2177,647	0	204,685	204,685	99,728	0	0	0	0	0	0	0
15:08:57	-165,966	2238,512	14,311	11,23	10,663	7,613	8,875	21,2	962,289	22,658	2177,708	0	204,685	204,685	99,728	0	0	0	0	0	0	0
15:08:57	-72,143	2237,791	14,409	11,279	10,654	7,606	8,85	21,2	962,289	22,658	2177,768	0	204,685	204,685	99,728	0	0	0	0	0	0	0
15:08:57	-254,565	2235,245	14,311	11,279	10,645	7,579	8,825	21,2	962,289	22,658	2177,826	0	204,685	204,685	99,728	0	0	0	0	0	0	0
15:08:57	-161,572	2233,629	14,311	11,377	10,636	7,563	8,8	21,2	962,289	22,658	2177,881	0	204,685	204,685	99,728	0	0	0	0	0	0	0
15:08:57	-298,242	2230,647	14,165	11,23	10,627	7,532	8,776	21,2	962,289	22,658	2177,934	0	204,685	204,685	99,728	0	0	0	0	0	0	0
15:08:57	-143,798	2229,209	14,116	11,377	10,621	7,517	8,751	21,2	962,289	22,658	2177,986	0	204,685	204,685	99,728	0	0	0	0	0	0	0
15:08:57	-158,374	2227,625	14,116	11,279	10,612	7,501	8,726	21,2	962,289	22,658	2178,036	0	204,685	204,685	99,728	0	0	0	0	0	0	0
15:08:57	-183,691	2225,788	14,165	11,377	10,599	7,482	8,702	21,2	962,289	22,658	2178,083	0	204,685	204,685	99,728	0	0	0	0	0	0	0
15:08:57	-215,136	2223,637	14,116	11,279	10,59	7,46	8,678	21,2	962,289	22,658	2178,129	0	204,685	204,685	99,728	0	0	0	0	0	0	0
15:08:57	-260,742	2221,029	14,018	11,181	10,58	7,433	8,653	21,2	962,289	22,658	2178,172	0	204,685	204,685	99,728	0	0	0	0	0	0	0
15:08:57	-153,027	2219,499	14,018	11,279	10,571	7,417	8,629	21,2	962,289	22,658	2178,213	0	204,685	204,685	99,728	0	0	0	0	0	0	0
15:08:57	-89,428	2218,605	14,116	11,23	10,561	7,408	8,605	21,2	962,289	22,658	2178,253	0	204,685	204,685	99,728	0	0	0	0	0	0	0
15:08:57	-165,917	2216,946	14,116	11,279	10,552	7,391	8,581	21,2	962,289	22,658	2178,292	0	204,685	204,685	99,728	0	0	0	0	0	0	0
15:08:57	-179,931	2215,146	14,116	11,279	10,541	7,372	8,557	21,2	962,289	22,658	2178,329	0	204,685	204,685	99,728	0	0	0	0	0	0	0
15:08:57	-242,456	2212,722	14,018	11,279	10,533	7,347	8,534	21,2	962,289	22,658	2178,364	0	204,685	204,685	99,728	0	0	0	0	0	0	0
15:08:57	-194,36	2210,778	13,969	11,23	10,525	7,327	8,51	21,2	962,289	22,658	2178,396	0	204,685	204,685	99,728	0	0	0	0	0	0	0
15:08:57	-142,626	2209,352	13,921	11,377	10,519	7,312	8,487	21,2	962,289	22,658	2178,427	0	204,685	204,685	99,728	0	0	0	0	0	0	0
15:08:57	-284,716	2206,505	13,774	11,181	10,511	7,283	8,463	21,2	962,289	22,658	2178,455	0	204,685	204,685	99,728	0	0	0	0	0	0	0
15:08:57	-254,125	2203,963	13,676	11,181	10,501	7,257	8,439	21,2	962,289	22,658	2178,48	0	204,685	204,685	99,728	0	0	0	0	0	0	0
15:08:57	-145,434	2202,509	13,676	11,23	10,493	7,242	8,416	21,2	962,289	22,658	2178,504	0	204,685	204,685	99,728	0	0	0	0	0	0	0
15:08:57	-160,4	2200,905	13,676	11,23	10,484	7,225	8,393	21,2	962,289	22,658	2178,527	0	204,685	204,685	99,728	0	0	0	0	0	0	0
15:08:57	-160,595	2199,299	13,676	11,23	10,475	7,209	8,369	21,2	962,289	22,658	2178,548	0	204,685	204,685	99,728	0	0	0	0	0	0	0
15:08:57	-143,286	2197,866	13,676	11,181	10,467	7,194	8,346	21,2	962,289	22,658	2178,567	0	204,685	204,685	99,728	0	0	0	0	0	0	0
15:08:57	-159,375	2196,273	13,676	11,23	10,458	7,178	8,323	21,2	962,289	22,658	2178,584	0	204,685	204,685	99,728	0	0	0	0	0	0	0
15:08:57	-204,98	2194,223	13,628	11,279	10,449	7,156	8,3	21,2	962,289	22,658	2178,6	0	204,685	204,685	99,728	0	0	0	0	0	0	0
15:08:57	-140,112	2192,822	13,628	11,23	10,441	7,142	8,278	21,2	961,909	22,658	2178,614	0	204,685	204,685	99,728	0	0	0	0	0	0	0
15:08:57	-205,249	2190,769	13,53	11,23	10,434	7,121	8,255	21,2	961,909	22,658	2178,627	0	204,685	204,685	99,728	0	0	0	0	0	0	0
15:08:57	-214,062	2188,629	13,432	11,181	10,427	7,099	8,232	21,2	961,909	22,658	2178,637	0	204,685	204,685	99,728	0	0	0	0	0	0	0
15:08:57	-234,741	2186,281	13,286	11,035	10,422	7,075	8,21	21,2	961,909	22,658	2178,644	0	204,685	204,685	99,728	0	0	0	0	0	0	0
15:08:57	-97,9	2185,302	13,286	11,035	10,416	7,064	8,187	21,2	961,909	22,658	2178,651	0	204,685	204,685	99,728	0	0	0	0	0	0	0
15:08:57	-309,716	2182,205	13,188	11,035	10,404	7,033	8,165	21,2	961,909	22,658	2178,655	0	204,685	204,685	99,728	0	0	0	0	0	0	0
15:08:57	16,088	2182,366	13,335	10,937	10,397	7,034	8,142	21,2	961,909	22,658	2178,658	0	204,685	204,685	99,728	0	0	0	0	0	0	0
15:08:57	-203,833	2180,328	13,286	11,084	10,388	7,013	8,12	21,2	961,909	22,658	2178,66	0	204,685	204,685	99,728	0	0	0	0	0	0	0
15:08:57	-159,448	2178,733	13,286	11,084	10,379	6,997	8,098	21,2	961,909	22,658	2178,66	0	204,685	204,685	99,728	0	0	0	0	0	0	0
15:08:57	-142,016	2177,313	13,286	11,084	10,371	6,982	8,076	21,2	961,909	22,658	2177,313	0	204,685	204,685	99,728	0	0	0	0	0	0	0
15:08:57	-231,176	2175,001	13,188	11,181	10,363	6,958	8,054	21,2	961,909	22,658	2175,001	0	203,991	203,991	99,726	0	0	0	0	0	0	0
15:08:57	-97,851	2174,023	13,188	11,181	10,358	6,948	8,033	21,2	961,909	22,658	2174,023	0	203,991	203,991	99,726	0	0	0	0	0	0	0
15:08:57	-234,667	2171,676	13,042	11,035	10,352	6,924	8,011	21,2	961,909	22,658	2171,676	0	203,991	203,991	99,726	0	0	0	0	0	0	0
15:08:57	-171,435	2169,962	12,993	11,084	10,345	6,906	7,989	21,2	961,909	22,658	2169,962	0	203,991	203,991	99,726	0	0	0	0	0	0	0
15:08:57	-97,875	2168,983	12,993	11,035	10,339	6,896	7,968	21,2	961,909	22,658	2168,983	0	203,991	203,991	99,726	0	0	0	0	0	0	0
15:08:57	-263,427	2166,349	12,846	11,035	10,332	6,869	7,946	21,2	961,909	22,658	2166,349	0	203,991	203,991	99,726	0	0	0	0	0	0	0
15:08:57	-143,554	2164,913	12,798	10,937	10,327	6,854	7,925	21,2	961,909	22,658	2164,913	0	203,991	203,991	99,726	0	0	0	0	0	0	0
15:08:57	-98,754	2163,925	12,846	10,937	10,318	6,844	7,904	21,2	961,909	22,658	2163,925	0	203,991	203,991	99,726	0	0	0	0	0	0	0
15:08:57	-88,72	2163,038	12,944	11,181	10,308	6,835	7,883	21,2	961,909	22,658	2163,038	0	203,991	203,991	99,726	0	0	0	0	0	0	0
15:08:57	-163,647	2161,402	12,944	11,084	10,299	6,818	7,862	21,2	961,909	22,658	2161,402	0	203,991	203,991	99,726	0	0	0	0	0	0	0
15:08:57	-81,811	2160,584	12,944	11,035	10,294	6,81	7,841	21,2	961,909	22,658	2160,584	0	203,991	203,991	99,726	0	0	0	0	0	0	0
15:08:57	-216,943	2158,414	12,798	11,035	10,29	6,787	7,821	21,2	961,909	22,658	2158,414	0	203,991	203,991	99,726	0	0	0	0	0	0	0
15:08:57	-218,164	2156,233	12,651	10,937	10,285	6,765	7,8	21,2	961,909	22,658	2156,233	0	203,991	203,991	99,726	0	0	0	0	0	0	0
15:08:57	-248,486	2153,748	12,456	10,84	10,281	6,739	7,779	21,2	961,909	22,658	2153,748	0	203,991	203,991	99,726	0	0	0	0	0	0	0
15:08:57	-152,27	2152,225	12,309	10,84	10,28	6,723	7,758	21,2	961,909	22,658	2152,225	0	203,991	203,991	99,726	0	0	0	0	0	0	0
15:08:57	-269,58	2149,529	12,163	10,84	10,273	6,696	7,738	21,2	961,909	22,658	2149,529	0	203,991	203,991	99,726	0	0	0	0	0	0	0
15:08:57	37,304	2149,902	12,309	10,742	10,267	6,7	7,717	21,2	961,909	22,658	2149,53	0	203,991	203,991	99,726	0	0	0	0	0	0	0
15:08:57	-175,244	2148,15	12,358	10,888	10,255	6,681	7,697	21,2	961,909	22,658	2148,15	0	203,991	203,991	99,726	0	0	0	0	0	0	0
15:08:57	-30,566	2147,844	12,505	10,888	10,245	6,678	7,677	21,2	961,909	22,658	2147,844	0	203,991	203,991	99,726	0	0	0	0	0	0	0
15:08:57	-185,156	2145,993	12,456	10,937	10,237	6,659	7,657	21,2	961,909	22,658	2145,993	0	203,991	203,991	99,726	0	0	0	0	0	0	0
15:08:57	-221,069	2143,782	12,309	10,937	10,232	6,636	7,637	21,2	961,909	22,658	2143,782	0	203,991	203,991	99,726	0	0	0	0	0	0	0
15:08:57	-104,785	2142,734	12,212	10,937	10,232	6,626	7,617	21,2	961,909	22,658	2142,734	0	203,991	203,991	99,726	0	0	0	0	0	0	0
15:08:57	-207,055	2140,663	12,065	10,84	10,228	6,604	7,597	21,2	961,909	22,658	2140,663	0	203,991	203,991	99,726	0	0	0	0	0	0	0
15:08:57	-175,585	2138,908	11,967	10,742	10,223	6,586	7,577	21,2	961,909	22,658	2138,908	0	203,991	203,991	99,726	0	0	0	0	0	0	0
15:08:57	-72,07	2138,187	11,967	10,742	10,219	6,579	7,558	21,2	961,909	22,658	2138,187	0	203,991	203,991	99,726	0	0	0	0	0	0	0
15:08:57	-39,575	2137,791	12,016	10,742	10,214	6,575	7,539	21,2	961,909	22,658	2137,791	0	203,991	203,991	99,726	0	0	0	0	0	0	0
15:08:57	-159,057	2136,201	12,016	10,742	10,205	6,558	7,519	21,2	961,909	22,658	2136,201	0	203,991	203,991	99,726	0	0	0	0	0	0	0
15:08:57	-99,047	2135,21	12,016	10,84	10,199	6,548	7,5	21,2	961,909	22,658	2135,21	0	203,991	203,991	99,726	0	0	0	0	0	0	0
15:08:57	-147,29	2133,737	12,016	10,84	10,191	6,533	7,481	21,2	961,909	22,658	2133,737	0	203,991	203,991	99,726	0	0	0	0	0	0	0
15:08:57	-119,433	2132,543	11,967	10,742	10,187	6,521	7,463	21,2	961,909	22,658	2132,543	0	203,991	203,991	99,726	0	0	0	0	0	0	0
15:08:57	-87,036	2131,672	11,967	10,84	10,182	6,512	7,444	21,2	961,909	22,658	2131,672	0	203,991	203,991	99,726	0	0	0	0	0	0	0
15:08:57	-194,189	2129,731	11,772	10,742	10,181	6,492	7,425	21,2	961,909	22,658	2129,731	0	203,991	203,991	99,726	0	0	0	0	0	0	0
15:08:57	-211,01	2127,62	11,626	10,888	10,177	6,47	7,406	21,2	961,909	22,658	2127,62	0	203,991	203,991	99,726	0	0	0	0	0	0	0
15:08:57	-75,195	2126,869	11,626	10,84	10,172	6,462	7,388	21,2	961,909	22,658	2126,869	0	203,991	203,991	99,726	0	0	0	0	0	0	0
15:08:57	-165,551	2125,213	11,626	10,742	10,163	6,445	7,369	21,2	961,909	22,658	2125,213	0	203,991	203,991	99,726	0	0	0	0	0	0	0
15:08:57	48,779	2125,701	11,772	10,742	10,158	6,45	7,351	21,2	961,909	22,658	2125,214	0	203,991	203,991	99,726	0	0	0	0	0	0	0
15:08:57	-179,809	2123,903	11,674	10,742	10,153	6,431	7,333	21,2	961,909	22,658	2123,903	0	203,991	203,991	99,726	0	0	0	0	0	0	0
15:08:57	-123,925	2122,663	11,528	10,693	10,154	6,419	7,315	21,2	961,909	22,658	2122,663	0	203,991	203,991	99,726	0	0	0	0	0	0	0
15:08:57	-122,534	2121,438	11,479	10,693	10,149	6,406	7,298	21,2	961,909	22,658	2121,438	0	203,991	203,991	99,726	0	0	0	0	0	0	0
15:08:57	-45,068	2120,987	11,528	10,742	10,144	6,401	7,28	21,2	961,909	22,658	2120,987	0	203,991	203,991	99,726	0	0	0	0	0	0	0
15:08:57	-66,455	2120,323	11,626	10,693	10,135	6,395	7,263	21,2	961,909	22,658	2120,323	0	203,991	203,991	99,726	0	0	0	0	0	0	0
15:08:57	-98,974	2119,333	11,626	10,693	10,13	6,384	7,245	21,2	961,909	22,658	2119,333	0	203,991	203,991	99,726	0	0	0	0	0	0	0
15:08:57	-112,744	2118,206	11,674	10,742	10,121	6,373	7,228	21,2	961,909	22,658	2118,206	0	203,991	203,991	99,726	0	0	0	0	0	0	0
15:08:57	0,097	2118,207	11,772	10,84	10,116	6,373	7,212	21,2	961,909	22,658	2118,206	0	203,991	203,991	99,726	0	0	0	0	0	0	0
15:08:58	-151,489	2116,692	11,772	10,888	10,107	6,357	7,195	21,2	961,909	22,658	2116,692	0	203,991	203,991	99,726	0	0	0	0	0	0	0
15:08:58	-81,738	2115,874	11,772	10,742	10,102	6,349	7,178	21,2	961,909	22,658	2115,874	0	203,991	203,991	99,726	0	0	0	0	0	0	0
15:08:58	-144,238	2114,432	11,626	10,84	10,102	6,334	7,162	21,2	961,909	22,658	2114,432	0	203,991	203,991	99,726	0	0	0	0	0	0	0
15:08:58	-172,07	2112,711	11,528	10,742	10,097	6,316	7,145	21,2	961,909	22,658	2112,711	0	203,991	203,991	99,726	0	0	0	0	0	0	0
15:08:58	-118,261	2111,529	11,479	10,742	10,093	6,304	7,129	21,2	961,909	22,658	2111,529	0	203,991	203,991	99,726	0	0	0	0	0	0	0
15:08:58	-90,332	2110,625	11,479	10,693	10,088	6,295	7,112	21,2	961,909	22,658	2110,625	0	203,991	203,991	99,726	0	0	0	0	0	0	0
15:08:58	-83,813	2109,787	11,479	10,693	10,083	6,286	7,096	21,2	961,909	22,658	2109,787	0	203,991	203,991	99,726	0	0	0	0	0	0	0
15:08:58	-127,929	2108,508	11,43	10,693	10,078	6,273	7,08	21,2	961,909	22,658	2108,508	0	203,991	203,991	99,726	0	0	0	0	0	0	0
15:08:58	-37,573	2108,132	11,479	10,693	10,074	6,269	7,064	21,2	961,909	22,658	2108,132	0	203,991	203,991	99,726	0	0	0	0	0	0	0
15:08:58	-127,734	2106,855	11,43	10,595	10,069	6,256	7,048	21,2	961,909	22,658	2106,855	0	203,991	203,991	99,726	0	0	0	0	0	0	0
15:08:58	-82,788	2106,027	11,43	10,595	10,064	6,247	7,032	21,2	961,909	22,658	2106,027	0	203,991	203,991	99,726	0	0	0	0	0	0	0
15:08:58	-90,283	2105,124	11,333	10,547	10,064	6,238	7,017	21,2	961,909	22,658	2105,124	0	203,991	203,991	99,726	0	0	0	0	0	0	0
15:08:58	-85,009	2104,274	11,333	10,693	10,059	6,229	7,001	21,2	961,909	22,658	2104,274	0	203,991	203,991	99,726	0	0	0	0	0	0	0
15:08:58	-83,813	2103,436	11,333	10,595	10,055	6,22	6,986	21,2	961,909	22,658	2103,436	0	203,991	203,991	99,726	0	0	0	0	0	0	0
15:08:58	-84,863	2102,587	11,333	10,693	10,05	6,212	6,971	21,2	961,909	22,658	2102,587	0	203,991	203,991	99,726	0	0	0	0	0	0	0
15:08:58	-128,955	2101,298	11,284	10,693	10,045	6,198	6,956	21,2	961,909	22,658	2101,298	0	203,991	203,991	99,726	0	0	0	0	0	0	0
15:08:58	-32,128	2100,976	11,333	10,693	10,041	6,195	6,941	21,2	961,909	22,658	2100,976	0	203,991	203,991	99,726	0	0	0	0	0	0	0
15:08:58	-51,635	2100,46	11,284	10,595	10,04	6,19	6,926	21,2	961,909	22,658	2100,46	0	203,991	203,991	99,726	0	0	0	0	0	0	0
15:08:58	-176,123	2098,699	11,186	10,595	10,036	6,172	6,911	21,2	961,909	22,658	2098,699	0	203,991	203,991	99,726	0	0	0	0	0	0	0
15:08:58	50,488	2099,204	11,333	10,693	10,031	6,177	6,897	21,2	961,909	22,658	2098,699	0	203,991	203,991	99,726	0	0	0	0	0	0	0
15:08:58	-159,155	2097,612	11,333	10,595	10,022	6,16	6,883	21,2	961,909	22,658	2097,612	0	203,991	203,991	99,726	0	0	0	0	0	0	0
15:08:58	-84,863	2096,763	11,333	10,595	10,017	6,152	6,868	21,2	961,909	22,658	2096,763	0	203,991	203,991	99,726	0	0	0	0	0	0	0
15:08:58	-85,913	2095,904	11,333	10,595	10,012	6,143	6,854	21,2	961,909	22,658	2095,904	0	203,991	203,991	99,726	0	0	0	0	0	0	0
15:08:58	-80,615	2095,098	11,333	10,693	10,007	6,135	6,84	21,2	961,909	22,658	2095,098	0	203,991	203,991	99,726	0	0	0	0	0	0	0
15:08:58	-5,444	2095,044	11,333	10,693	10,007	6,134	6,826	21,2	961,909	22,658	2095,044	0	203,991	203,991	99,726	0	0	0	0	0	0	0
15:08:58	-180,371	2093,24	11,137	10,547	10,007	6,115	6,812	21,2	961,909	22,658	2093,24	0	203,991	203,991	99,726	0	0	0	0	0	0	0
15:08:58	-216,699	2091,073	10,991	10,498	10,002	6,093	6,798	21,2	961,909	22,658	2091,073	0	203,991	203,991	99,726	0	0	0	0	0	0	0
15:08:58	0	2091,073	10,991	10,498	10,002	6,093	6,784	21,2	961,909	22,658	2091,073	0	203,991	203,991	99,726	0	0	0	0	0	0	0
15:08:58	-86,059	2090,212	10,991	10,547	9,998	6,084	6,77	21,2	961,909	22,658	2090,212	0	203,991	203,991	99,726	0	0	0	0	0	0	0
15:08:58	-80,419	2089,408	10,991	10,547	9,993	6,076	6,757	21,2	961,909	22,658	2089,408	0	203,991	203,991	99,726	0	0	0	0	0	0	0
15:08:58	-41,04	2088,998	11,04	10,498	9,988	6,072	6,743	21,2	961,909	22,658	2088,998	0	203,991	203,991	99,726	0	0	0	0	0	0	0
15:08:58	7,421	2089,072	11,137	10,595	9,983	6,072	6,73	21,2	961,909	22,658	2088,998	0	203,991	203,991	99,726	0	0	0	0	0	0	0
15:08:58	-169,677	2087,375	11,137	10,595	9,974	6,055	6,717	21,2	961,909	22,658	2087,375	0	203,991	203,991	99,726	0	0	0	0	0	0	0
15:08:58	-37,695	2086,998	11,186	10,693	9,969	6,051	6,704	21,2	961,909	22,658	2086,998	0	203,991	203,991	99,726	0	0	0	0	0	0	0
15:08:58	-86,938	2086,129	11,186	10,595	9,964	6,042	6,691	21,2	961,909	22,658	2086,129	0	203,991	203,991	99,726	0	0	0	0	0	0	0
15:08:58	-45,043	2085,679	11,137	10,547	9,964	6,037	6,678	21,2	961,909	22,658	2085,679	0	203,991	203,991	99,726	0	0	0	0	0	0	0
15:08:58	-173,999	2083,939	11,04	10,595	9,959	6,019	6,665	21,2	961,909	22,658	2083,939	0	203,991	203,991	99,726	0	0	0	0	0	0	0
15:08:58	-82,568	2083,113	11,04	10,595	9,955	6,011	6,652	21,2	961,909	22,658	2083,113	0	203,991	203,991	99,726	0	0	0	0	0	0	0
15:08:58	-45,043	2082,662	10,991	10,595	9,955	6,006	6,64	21,2	961,909	22,658	2082,662	0	203,991	203,991	99,726	0	0	0	0	0	0	0
15:08:58	-87,084	2081,792	10,991	10,547	9,95	5,997	6,627	21,2	961,909	22,658	2081,792	0	203,991	203,991	99,726	0	0	0	0	0	0	0
15:08:58	-38,769	2081,404	11,04	10,547	9,945	5,993	6,615	21,2	961,909	22,658	2081,404	0	203,991	203,991	99,726	0	0	0	0	0	0	0
15:08:58	-83,764	2080,566	11,04	10,547	9,94	5,985	6,602	21,2	961,909	22,658	2080,566	0	203,991	203,991	99,726	0	0	0	0	0	0	0
15:08:58	-83,764	2079,729	11,04	10,498	9,935	5,976	6,59	21,2	961,909	22,658	2079,729	0	203,991	203,991	99,726	0	0	0	0	0	0	0
15:08:58	0	2079,729	11,04	10,547	9,935	5,976	6,578	21,2	961,909	22,658	2079,729	0	203,991	203,991	99,726	0	0	0	0	0	0	0
15:08:58	-128,784	2078,441	10,991	10,595	9,931	5,963	6,566	21,2	961,909	22,658	2078,441	0	203,991	203,991	99,726	0	0	0	0	0	0	0
15:08:58	-85,913	2077,582	10,991	10,595	9,926	5,954	6,554	21,2	961,909	22,658	2077,582	0	203,991	203,991	99,726	0	0	0	0	0	0	0
15:08:58	-86,035	2076,721	10,991	10,547	9,921	5,945	6,542	21,1	961,909	22,658	2076,721	0	203,991	203,991	99,726	0	0	0	0	0	0	0
15:08:58	-134,96	2075,372	10,844	10,547	9,921	5,931	6,53	21,1	961,909	22,658	2075,372	0	203,991	203,991	99,726	0	0	0	0	0	0	0
15:08:58	0	2075,372	10,844	10,547	9,921	5,931	6,518	21,1	961,909	22,658	2075,372	0	203,991	203,991	99,726	0	0	0	0	0	0	0
15:08:58	-84,814	2074,523	10,844	10,498	9,916	5,922	6,507	21,1	961,909	22,658	2074,523	0	203,991	203,991	99,726	0	0	0	0	0	0	0
15:08:58	-129,785	2073,226	10,796	10,498	9,911	5,909	6,495	21,1	961,909	22,658	2073,226	0	203,991	203,991	99,726	0	0	0	0	0	0	0
15:08:58	44,995	2073,676	10,844	10,498	9,911	5,914	6,484	21,1	961,909	22,658	2073,226	0	203,991	203,991	99,726	0	0	0	0	0	0	0
15:08:58	5,126	2073,727	10,942	10,498	9,906	5,914	6,472	21,1	961,909	22,658	2073,227	0	203,991	203,991	99,726	0	0	0	0	0	0	0
15:08:58	-38,818	2073,339	10,991	10,547	9,902	5,91	6,461	21,1	961,909	22,658	2073,227	0	203,991	203,991	99,726	0	0	0	0	0	0	0
15:08:58	-34,912	2072,99	11,137	10,595	9,892	5,907	6,45	21,1	961,909	22,658	2072,99	0	203,991	203,991	99,726	0	0	0	0	0	0	0
15:08:58	-84,838	2072,141	11,137	10,547	9,887	5,898	6,44	21,1	961,909	22,658	2072,141	0	203,991	203,991	99,726	0	0	0	0	0	0	0
15:08:58	-84,838	2071,293	11,137	10,595	9,882	5,889	6,429	21,1	961,909	22,658	2071,293	0	203,685	203,685	99,724	0	0	0	0	0	0	0
15:08:58	0	2071,293	11,137	10,693	9,882	5,889	6,418	21,1	961,909	22,658	2071,293	0	203,685	203,685	99,724	0	0	0	0	0	0	0
15:08:58	-174,78	2069,545	11,04	10,595	9,878	5,871	6,408	21,1	961,909	22,658	2069,545	0	203,685	203,685	99,724	0	0	0	0	0	0	0
15:08:58	-44,946	2069,096	10,991	10,595	9,878	5,866	6,397	21,1	961,909	22,658	2069,096	0	203,685	203,685	99,724	0	0	0	0	0	0	0
15:08:58	-83,764	2068,258	10,991	10,595	9,873	5,858	6,386	21,1	961,909	22,658	2068,258	0	203,685	203,685	99,724	0	0	0	0	0	0	0
15:08:58	-2,124	2068,237	10,991	10,595	9,873	5,858	6,376	21,1	961,909	22,658	2068,237	0	203,685	203,685	99,724	0	0	0	0	0	0	0
15:08:58	-83,935	2067,397	10,991	10,547	9,868	5,849	6,366	21,1	961,909	22,658	2067,397	0	203,685	203,685	99,724	0	0	0	0	0	0	0
15:08:58	-83,764	2066,56	10,991	10,547	9,863	5,84	6,355	21,1	961,909	22,658	2066,56	0	203,685	203,685	99,724	0	0	0	0	0	0	0
15:08:58	-38,842	2066,171	11,04	10,595	9,858	5,836	6,345	21,1	961,909	22,658	2066,171	0	203,685	203,685	99,724	0	0	0	0	0	0	0
15:08:58	-85,864	2065,313	11,04	10,547	9,854	5,827	6,335	21,1	961,909	22,658	2065,313	0	203,685	203,685	99,724	0	0	0	0	0	0	0
15:08:58	-44,946	2064,863	10,991	10,547	9,854	5,823	6,325	21,1	961,909	22,658	2064,863	0	203,685	203,685	99,724	0	0	0	0	0	0	0
15:08:58	-134,79	2063,515	10,844	10,498	9,854	5,809	6,315	21,1	961,909	22,658	2063,515	0	203,685	203,685	99,724	0	0	0	0	0	0	0
15:08:58	-83,74	2062,678	10,844	10,498	9,849	5,8	6,305	21,1	961,909	22,658	2062,678	0	203,685	203,685	99,724	0	0	0	0	0	0	0
15:08:58	0	2062,678	10,844	10,4	9,849	5,8	6,295	21,1	961,909	22,658	2062,678	0	203,685	203,685	99,724	0	0	0	0	0	0	0
15:08:58	-127,636	2061,401	10,796	10,4	9,844	5,787	6,285	21,1	961,909	22,658	2061,401	0	203,685	203,685	99,724	0	0	0	0	0	0	0
15:08:58	-175,683	2059,645	10,698	10,351	9,839	5,769	6,275	21,1	961,909	22,658	2059,645	0	203,685	203,685	99,724	0	0	0	0	0	0	0
15:08:58	134,716	2060,992	10,844	10,498	9,839	5,783	6,265	21,1	961,909	22,658	2059,646	0	203,685	203,685	99,724	0	0	0	0	0	0	0
15:08:58	-168,725	2059,304	10,844	10,498	9,83	5,766	6,255	21,1	961,909	22,658	2059,304	0	203,685	203,685	99,724	0	0	0	0	0	0	0
15:08:58	7,104	2059,376	10,942	10,547	9,825	5,766	6,246	21,1	961,909	22,658	2059,304	0	203,685	203,685	99,724	0	0	0	0	0	0	0
15:08:58	-42,041	2058,955	10,991	10,595	9,82	5,762	6,236	21,1	961,909	22,658	2058,955	0	203,685	203,685	99,724	0	0	0	0	0	0	0
15:08:58	-85,888	2058,096	10,991	10,595	9,815	5,753	6,227	21,1	961,909	22,658	2058,096	0	203,685	203,685	99,724	0	0	0	0	0	0	0
15:08:58	-126,538	2056,831	10,942	10,547	9,81	5,74	6,217	21,1	961,909	22,658	2056,831	0	203,685	203,685	99,724	0	0	0	0	0	0	0
15:08:58	-89,794	2055,933	10,844	10,498	9,81	5,731	6,208	21,1	961,909	22,658	2055,933	0	203,685	203,685	99,724	0	0	0	0	0	0	0
15:08:58	-44,873	2055,484	10,796	10,4	9,81	5,726	6,198	21,1	961,909	22,658	2055,484	0	203,685	203,685	99,724	0	0	0	0	0	0	0
15:08:58	-134,643	2054,138	10,649	10,302	9,81	5,712	6,189	21,1	961,909	22,658	2054,138	0	203,685	203,685	99,724	0	0	0	0	0	0	0
15:08:58	-85,839	2053,279	10,649	10,302	9,806	5,703	6,179	21,1	961,909	22,658	2053,279	0	203,685	203,685	99,724	0	0	0	0	0	0	0
15:08:58	-80,59	2052,473	10,649	10,302	9,801	5,695	6,17	21,1	961,909	22,658	2052,473	0	203,685	203,685	99,724	0	0	0	0	0	0	0
15:08:58	129,15	2053,765	10,796	10,302	9,801	5,708	6,161	21,1	961,909	22,658	2052,475	0	203,685	203,685	99,724	0	0	0	0	0	0	0
15:08:58	-40,991	2053,355	10,844	10,302	9,796	5,704	6,152	21,1	961,909	22,658	2052,476	0	203,685	203,685	99,724	0	0	0	0	0	0	0
15:08:58	-70,19	2052,653	10,942	10,351	9,787	5,697	6,143	21,1	961,909	22,658	2052,476	0	203,685	203,685	99,724	0	0	0	0	0	0	0
15:08:58	-95,19	2051,701	10,844	10,351	9,786	5,687	6,134	21,1	961,909	22,658	2051,701	0	203,685	203,685	99,724	0	0	0	0	0	0	0
15:08:58	-85,864	2050,843	10,844	10,498	9,781	5,678	6,125	21,1	961,909	22,658	2050,843	0	203,685	203,685	99,724	0	0	0	0	0	0	0
15:08:58	-123,364	2049,609	10,796	10,498	9,777	5,666	6,116	21,1	961,909	22,658	2049,609	0	203,685	203,685	99,724	0	0	0	0	0	0	0
15:08:58	0	2049,609	10,796	10,498	9,777	5,666	6,107	21,1	961,909	22,658	2049,609	0	203,685	203,685	99,724	0	0	0	0	0	0	0
15:08:58	-85,839	2048,751	10,796	10,498	9,772	5,657	6,098	21,1	961,909	22,658	2048,751	0	203,685	203,685	99,724	0	0	0	0	0	0	0
15:08:58	0	2048,751	10,796	10,498	9,772	5,657	6,09	21,1	961,909	22,658	2048,751	0	203,685	203,685	99,724	0	0	0	0	0	0	0
15:08:58	-83,752	2047,913	10,796	10,4	9,767	5,648	6,081	21,1	961,909	22,658	2047,913	0	203,685	203,685	99,724	0	0	0	0	0	0	0
15:08:58	-134,509	2046,568	10,649	10,4	9,767	5,634	6,072	21,1	961,909	22,658	2046,568	0	203,685	203,685	99,724	0	0	0	0	0	0	0
15:08:58	-41,052	2046,157	10,698	10,351	9,763	5,63	6,064	21,1	961,909	22,658	2046,157	0	203,685	203,685	99,724	0	0	0	0	0	0	0
15:08:58	-128,564	2044,872	10,649	10,351	9,758	5,617	6,055	21,1	961,909	22,658	2044,872	0	203,685	203,685	99,724	0	0	0	0	0	0	0
15:08:58	-38,928	2044,482	10,698	10,302	9,753	5,613	6,046	21,1	961,909	22,658	2044,482	0	203,685	203,685	99,724	0	0	0	0	0	0	0
15:08:58	82,104	2045,304	10,796	10,498	9,753	5,621	6,038	21,1	961,909	22,658	2044,483	0	203,685	203,685	99,724	0	0	0	0	0	0	0
15:08:58	-38,916	2044,914	10,844	10,498	9,748	5,617	6,03	21,1	961,909	22,658	2044,484	0	203,685	203,685	99,724	0	0	0	0	0	0	0
15:08:58	-76,379	2044,151	10,844	10,498	9,743	5,609	6,021	21,1	961,909	22,658	2044,151	0	203,685	203,685	99,724	0	0	0	0	0	0	0
15:08:59	-83,764	2043,313	10,844	10,4	9,739	5,601	6,013	21,1	961,909	22,658	2043,313	0	203,685	203,685	99,724	0	0	0	0	0	0	0
15:08:59	-7,385	2043,239	10,844	10,498	9,738	5,6	6,005	21,1	961,909	22,658	2043,239	0	203,685	203,685	99,724	0	0	0	0	0	0	0
15:08:59	-209,753	2041,142	10,698	10,4	9,734	5,578	5,997	21,1	961,909	22,658	2041,142	0	203,685	203,685	99,724	0	0	0	0	0	0	0
15:08:59	89,624	2042,038	10,796	10,351	9,734	5,588	5,989	21,1	961,909	22,658	2041,142	0	203,685	203,685	99,724	0	0	0	0	0	0	0
15:08:59	-141,821	2040,62	10,649	10,302	9,734	5,573	5,98	21,1	961,909	22,658	2040,62	0	203,685	203,685	99,724	0	0	0	0	0	0	0
15:08:59	-75,292	2039,867	10,649	10,205	9,729	5,565	5,972	21,1	961,909	22,658	2039,867	0	203,685	203,685	99,724	0	0	0	0	0	0	0
15:08:59	-8,459	2039,782	10,649	10,4	9,729	5,564	5,964	21,1	961,909	22,658	2039,782	0	203,685	203,685	99,724	0	0	0	0	0	0	0
15:08:59	-74,218	2039,04	10,649	10,302	9,725	5,557	5,956	21,1	961,909	22,658	2039,04	0	203,685	203,685	99,724	0	0	0	0	0	0	0
15:08:59	-8,447	2038,955	10,649	10,205	9,724	5,556	5,948	21,1	961,909	22,658	2038,955	0	203,685	203,685	99,724	0	0	0	0	0	0	0
15:08:59	-82,69	2038,128	10,649	10,302	9,719	5,547	5,941	21,1	961,909	22,658	2038,128	0	203,685	203,685	99,724	0	0	0	0	0	0	0
15:08:59	0	2038,128	10,649	10,205	9,719	5,547	5,933	21,1	961,909	22,658	2038,128	0	203,685	203,685	99,724	0	0	0	0	0	0	0
15:08:59	-82,678	2037,302	10,649	10,302	9,715	5,539	5,925	21,1	961,909	22,658	2037,302	0	203,685	203,685	99,724	0	0	0	0	0	0	0
15:08:59	-36,828	2036,933	10,698	10,351	9,71	5,535	5,917	21,1	961,909	22,658	2036,933	0	203,685	203,685	99,724	0	0	0	0	0	0	0
15:08:59	-90,271	2036,031	10,698	10,4	9,705	5,526	5,91	21,1	961,909	22,658	2036,031	0	203,685	203,685	99,724	0	0	0	0	0	0	0
15:08:59	7,946	2036,11	10,796	10,351	9,7	5,526	5,902	21,1	961,909	22,658	2036,031	0	203,685	203,685	99,724	0	0	0	0	0	0	0
15:08:59	-80,59	2035,304	10,796	10,498	9,696	5,518	5,895	21,1	961,909	22,658	2035,304	0	203,685	203,685	99,724	0	0	0	0	0	0	0
15:08:59	-9,667	2035,208	10,796	10,498	9,695	5,517	5,887	21,1	961,909	22,658	2035,208	0	203,685	203,685	99,724	0	0	0	0	0	0	0
15:08:59	-159,24	2033,615	10,698	10,498	9,691	5,501	5,88	21,1	961,909	22,658	2033,615	0	203,685	203,685	99,724	0	0	0	0	0	0	0
[truncated: 5,419 more rows]
