# Supplementary material for: Testing of pandemic ventilators under early and agile development
Source: Front Med Technol. 2022 Aug 16;4:899328. doi: 10.3389/fmedt.2022.899328 (PMC9424737; doi:10.3389/fmedt.2022.899328)
Supplement: Supplementary file 3 [file Data_Sheet_2.ZIP › Accuracy of Controls Systems/01_Data Storage/01_Raw Measurement Data/Hamilton T1/Hamilton T1_v2/part_1_test_01.csv]

Time	Flow	Lung tidal volume	p alveole	Airway pressure	Bellows position	Intrapleural pressure	Cardial pressure	Fraction of O2 inspir	Ambient pressure	Temperature Celsius	FRC actual	Shunt fraction	Partial pressure O2 air chamber	Partial pressure O2 effectiv	Oxygen sat pulm. capillaries	NA	NA	NA	NA	NA	NA	NA
15:00:56	188,842	2478,142	18,974	18,945	11,765	10,083	9,229	21,2	959,713	24,414	2103,675	0	203,552	203,552	99,724	0	0	0	0	0	0	0
15:00:56	-218,481	2475,957	18,828	18,799	11,761	10,061	9,245	21,2	959,713	24,414	2104,047	0	203,552	203,552	99,724	0	0	0	0	0	0	0
15:00:56	47,216	2476,43	18,877	18,847	11,761	10,066	9,261	21,2	959,713	24,414	2104,42	0	203,552	203,552	99,724	0	0	0	0	0	0	0
15:00:56	141,625	2477,846	19,023	18,945	11,761	10,08	9,277	21,2	959,713	24,414	2104,793	0	203,552	203,552	99,724	0	0	0	0	0	0	0
15:00:56	-188,842	2475,957	18,828	18,847	11,761	10,061	9,293	21,2	959,713	24,414	2105,164	0	203,552	203,552	99,724	0	0	0	0	0	0	0
15:00:56	-6,542	2475,892	18,828	18,799	11,761	10,06	9,308	21,2	959,713	24,414	2105,535	0	203,552	203,552	99,724	0	0	0	0	0	0	0
15:00:56	6,542	2475,957	18,828	18,799	11,761	10,061	9,322	21,2	959,713	24,414	2105,905	0	203,552	203,552	99,724	0	0	0	0	0	0	0
15:00:56	47,216	2476,43	18,877	18,994	11,761	10,066	9,337	21,2	959,713	24,414	2106,276	0	203,552	203,552	99,724	0	0	0	0	0	0	0
15:00:56	-94,409	2475,485	18,779	18,799	11,761	10,056	9,351	21,2	959,713	24,414	2106,645	0	203,552	203,552	99,724	0	0	0	0	0	0	0
15:00:56	0	2475,485	18,779	18,701	11,761	10,056	9,365	21,2	959,713	24,414	2107,014	0	203,552	203,552	99,724	0	0	0	0	0	0	0
15:00:56	40,649	2475,892	18,828	18,701	11,761	10,06	9,379	21,2	959,713	24,414	2107,383	0	203,552	203,552	99,724	0	0	0	0	0	0	0
15:00:56	47,192	2476,364	18,877	18,945	11,761	10,065	9,392	21,2	959,713	24,414	2107,752	0	203,552	203,552	99,724	0	0	0	0	0	0	0
15:00:56	-47,192	2475,892	18,828	18,701	11,761	10,06	9,405	21,2	959,713	24,414	2108,12	0	203,552	203,552	99,724	0	0	0	0	0	0	0
15:00:56	47,192	2476,364	18,877	18,994	11,761	10,065	9,418	21,2	959,713	24,414	2108,488	0	203,552	203,552	99,724	0	0	0	0	0	0	0
15:00:56	94,433	2477,308	18,974	18,945	11,761	10,075	9,431	21,2	959,713	24,414	2108,857	0	203,552	203,552	99,724	0	0	0	0	0	0	0
15:00:56	-94,433	2476,364	18,877	18,847	11,761	10,065	9,443	21,2	959,713	24,414	2109,224	0	203,552	203,552	99,724	0	0	0	0	0	0	0
15:00:56	-40,649	2475,957	18,828	18,799	11,761	10,061	9,456	21,2	959,713	24,414	2109,591	0	203,552	203,552	99,724	0	0	0	0	0	0	0
15:00:56	0	2475,957	18,828	18,847	11,761	10,061	9,467	21,2	959,713	24,414	2109,958	0	203,552	203,552	99,724	0	0	0	0	0	0	0
15:00:56	-6,542	2475,892	18,828	18,847	11,761	10,06	9,479	21,2	959,713	24,414	2110,324	0	203,552	203,552	99,724	0	0	0	0	0	0	0
15:00:56	6,542	2475,957	18,828	18,799	11,761	10,061	9,49	21,2	959,713	24,414	2110,69	0	203,552	203,552	99,724	0	0	0	0	0	0	0
15:00:56	-53,735	2475,42	18,779	18,701	11,761	10,055	9,501	21,2	959,713	24,414	2111,054	0	203,552	203,552	99,724	0	0	0	0	0	0	0
15:00:56	94,384	2476,364	18,877	18,945	11,761	10,065	9,513	21,2	959,713	24,414	2111,42	0	203,552	203,552	99,724	0	0	0	0	0	0	0
15:00:56	-47,192	2475,892	18,828	18,847	11,761	10,06	9,523	21,2	959,713	24,414	2111,784	0	203,552	203,552	99,724	0	0	0	0	0	0	0
15:00:56	0	2475,892	18,828	18,799	11,761	10,06	9,534	21,2	959,713	24,414	2112,148	0	203,552	203,552	99,724	0	0	0	0	0	0	0
15:00:56	-47,192	2475,42	18,779	18,799	11,761	10,055	9,544	21,2	959,713	24,414	2112,512	0	203,552	203,552	99,724	0	0	0	0	0	0	0
15:00:56	94,384	2476,364	18,877	18,945	11,761	10,065	9,554	21,2	959,713	24,414	2112,875	0	203,552	203,552	99,724	0	0	0	0	0	0	0
15:00:56	0	2476,364	18,877	18,945	11,761	10,065	9,564	21,2	959,713	24,414	2113,239	0	203,552	203,552	99,724	0	0	0	0	0	0	0
15:00:56	0	2476,364	18,877	18,945	11,761	10,065	9,574	21,2	959,713	24,414	2113,602	0	203,552	203,552	99,724	0	0	0	0	0	0	0
15:00:56	94,433	2477,308	18,974	18,945	11,761	10,075	9,584	21,2	959,713	24,414	2113,965	0	203,552	203,552	99,724	0	0	0	0	0	0	0
15:00:56	0	2477,308	18,974	18,994	11,761	10,075	9,594	21,2	959,713	24,414	2114,329	0	203,552	203,552	99,724	0	0	0	0	0	0	0
15:00:56	-94,433	2476,364	18,877	18,945	11,761	10,065	9,603	21,2	959,713	24,414	2114,691	0	203,552	203,552	99,724	0	0	0	0	0	0	0
15:00:56	63,72	2477,001	19,023	19,14	11,756	10,072	9,612	21,3	958,743	24,414	2115,053	0	203,552	203,552	99,724	0	0	0	0	0	0	0
15:00:56	35,571	2477,357	18,974	18,847	11,761	10,075	9,621	21,3	958,743	24,414	2115,415	0	203,552	203,552	99,724	0	0	0	0	0	0	0
15:00:56	-105,493	2476,302	18,779	18,506	11,765	10,064	9,63	21,3	958,743	24,414	2115,776	0	203,552	203,552	99,724	0	0	0	0	0	0	0
15:00:56	-229,516	2474,007	18,535	18,457	11,766	10,041	9,638	21,3	958,743	24,414	2116,134	0	203,552	203,552	99,724	0	0	0	0	0	0	0
15:00:56	94,409	2474,951	18,633	18,506	11,766	10,051	9,646	21,3	958,743	24,414	2116,493	0	203,552	203,552	99,724	0	0	0	0	0	0	0
15:00:56	141,674	2476,368	18,779	18,701	11,766	10,065	9,654	21,3	958,743	24,414	2116,853	0	203,552	203,552	99,724	0	0	0	0	0	0	0
15:00:56	94,409	2477,312	18,877	18,945	11,766	10,075	9,662	21,3	958,743	24,414	2117,213	0	203,552	203,552	99,724	0	0	0	0	0	0	0
15:00:56	77,905	2478,091	18,877	18,945	11,77	10,083	9,671	21,3	958,743	24,414	2117,574	0	203,552	203,552	99,724	0	0	0	0	0	0	0
15:00:56	-47,216	2477,619	18,828	18,847	11,77	10,078	9,679	21,3	958,743	24,414	2117,934	0	203,552	203,552	99,724	0	0	0	0	0	0	0
15:00:56	0	2477,619	18,828	18,799	11,77	10,078	9,686	21,3	958,743	24,414	2118,294	0	203,552	203,552	99,724	0	0	0	0	0	0	0
15:00:56	205,517	2479,674	19,121	19,043	11,766	10,099	9,695	21,3	958,743	24,414	2118,656	0	204,717	204,717	99,728	0	0	0	0	0	0	0
15:00:56	-16,601	2479,508	19,023	18,945	11,77	10,098	9,702	21,3	958,743	24,414	2119,016	0	204,717	204,717	99,728	0	0	0	0	0	0	0
15:00:57	-47,216	2479,036	18,974	18,994	11,77	10,093	9,71	21,3	958,743	24,414	2119,376	0	204,717	204,717	99,728	0	0	0	0	0	0	0
15:00:57	47,216	2479,508	19,023	19,043	11,77	10,098	9,718	21,3	958,743	24,414	2119,736	0	204,717	204,717	99,728	0	0	0	0	0	0	0
15:00:57	0	2479,508	19,023	18,994	11,77	10,098	9,725	21,3	958,743	24,414	2120,096	0	204,717	204,717	99,728	0	0	0	0	0	0	0
15:00:57	0	2479,508	19,023	18,994	11,77	10,098	9,732	21,3	958,743	24,414	2120,455	0	204,717	204,717	99,728	0	0	0	0	0	0	0
15:00:57	-141,699	2478,091	18,877	18,799	11,77	10,083	9,739	21,3	958,743	24,414	2120,813	0	204,717	204,717	99,728	0	0	0	0	0	0	0
15:00:57	141,699	2479,508	19,023	18,945	11,77	10,098	9,746	21,3	958,743	24,414	2121,172	0	204,717	204,717	99,728	0	0	0	0	0	0	0
15:00:57	0	2479,508	19,023	18,994	11,77	10,098	9,753	21,3	958,743	24,414	2121,53	0	204,717	204,717	99,728	0	0	0	0	0	0	0
15:00:57	-47,216	2479,036	18,974	18,945	11,77	10,093	9,76	21,3	958,743	24,414	2121,888	0	204,717	204,717	99,728	0	0	0	0	0	0	0
15:00:57	0	2479,036	18,974	18,994	11,77	10,093	9,766	21,3	958,743	24,414	2122,245	0	204,717	204,717	99,728	0	0	0	0	0	0	0
15:00:57	52,734	2479,563	19,023	18,994	11,771	10,098	9,773	21,3	958,743	24,414	2122,602	0	204,717	204,717	99,728	0	0	0	0	0	0	0
15:00:57	0	2479,563	19,023	18,994	11,771	10,098	9,779	21,3	958,743	24,414	2122,959	0	204,717	204,717	99,728	0	0	0	0	0	0	0
15:00:57	-63,842	2478,924	18,877	18,847	11,775	10,092	9,785	21,3	958,743	24,414	2123,315	0	204,717	204,717	99,728	0	0	0	0	0	0	0
15:00:57	-47,216	2478,452	18,828	18,799	11,775	10,087	9,791	21,3	958,743	24,414	2123,67	0	204,717	204,717	99,728	0	0	0	0	0	0	0
15:00:57	-141,699	2477,035	18,681	18,603	11,775	10,072	9,797	21,3	958,743	24,414	2124,023	0	204,717	204,717	99,728	0	0	0	0	0	0	0
15:00:57	188,916	2478,924	18,877	18,945	11,775	10,092	9,803	21,3	958,743	24,414	2124,378	0	204,717	204,717	99,728	0	0	0	0	0	0	0
15:00:57	-47,216	2478,452	18,828	18,603	11,775	10,087	9,808	21,3	958,743	24,414	2124,732	0	204,717	204,717	99,728	0	0	0	0	0	0	0
15:00:57	-77,88	2477,673	18,828	18,701	11,771	10,079	9,813	21,3	958,743	24,414	2125,085	0	204,717	204,717	99,728	0	0	0	0	0	0	0
15:00:57	41,723	2478,091	18,877	18,847	11,77	10,083	9,819	21,3	958,743	24,414	2125,438	0	204,717	204,717	99,728	0	0	0	0	0	0	0
15:00:57	0	2478,091	18,877	18,799	11,77	10,083	9,824	21,3	958,743	24,414	2125,79	0	204,717	204,717	99,728	0	0	0	0	0	0	0
15:00:57	94,482	2479,036	18,974	18,847	11,77	10,093	9,829	21,3	958,743	24,414	2126,144	0	204,717	204,717	99,728	0	0	0	0	0	0	0
15:00:57	-94,482	2478,091	18,877	18,701	11,77	10,083	9,834	21,3	958,743	24,414	2126,496	0	204,717	204,717	99,728	0	0	0	0	0	0	0
15:00:57	5,493	2478,146	18,877	18,847	11,771	10,083	9,839	21,3	958,743	24,414	2126,847	0	204,717	204,717	99,728	0	0	0	0	0	0	0
15:00:57	94,482	2479,09	18,974	18,945	11,771	10,093	9,844	21,3	958,743	24,414	2127,199	0	204,717	204,717	99,728	0	0	0	0	0	0	0
15:00:57	-141,699	2477,673	18,828	18,701	11,771	10,079	9,849	21,3	958,743	24,414	2127,55	0	204,717	204,717	99,728	0	0	0	0	0	0	0
15:00:57	0	2477,673	18,828	18,701	11,771	10,079	9,853	21,3	958,743	24,414	2127,9	0	204,717	204,717	99,728	0	0	0	0	0	0	0
15:00:57	0	2477,673	18,828	18,799	11,771	10,079	9,858	21,3	958,743	24,414	2128,25	0	204,717	204,717	99,728	0	0	0	0	0	0	0
15:00:57	0	2477,673	18,828	18,701	11,771	10,079	9,862	21,3	958,743	24,414	2128,599	0	204,717	204,717	99,728	0	0	0	0	0	0	0
15:00:57	47,216	2478,146	18,877	18,847	11,771	10,083	9,866	21,3	958,743	24,414	2128,949	0	204,717	204,717	99,728	0	0	0	0	0	0	0
15:00:57	-47,216	2477,673	18,828	18,799	11,771	10,079	9,87	21,3	958,743	24,414	2129,298	0	204,717	204,717	99,728	0	0	0	0	0	0	0
15:00:57	-47,216	2477,201	18,779	18,701	11,771	10,074	9,874	21,3	958,743	24,414	2129,646	0	204,717	204,717	99,728	0	0	0	0	0	0	0
15:00:57	47,216	2477,673	18,828	18,847	11,771	10,079	9,878	21,3	958,743	24,414	2129,994	0	204,717	204,717	99,728	0	0	0	0	0	0	0
15:00:57	47,216	2478,146	18,877	18,799	11,771	10,083	9,882	21,3	958,743	24,414	2130,342	0	204,717	204,717	99,728	0	0	0	0	0	0	0
15:00:57	30,664	2478,452	18,828	18,799	11,775	10,087	9,886	21,3	958,743	24,414	2130,69	0	204,717	204,717	99,728	0	0	0	0	0	0	0
15:00:57	63,818	2479,09	18,974	18,847	11,771	10,093	9,89	21,3	958,743	24,414	2131,039	0	204,717	204,717	99,728	0	0	0	0	0	0	0
15:00:57	-94,482	2478,146	18,877	18,945	11,771	10,083	9,894	21,3	958,743	24,414	2131,386	0	204,717	204,717	99,728	0	0	0	0	0	0	0
15:00:57	0	2478,146	18,877	18,847	11,771	10,083	9,898	21,3	958,743	24,414	2131,733	0	204,717	204,717	99,728	0	0	0	0	0	0	0
15:00:57	94,482	2479,09	18,974	18,945	11,771	10,093	9,902	21,3	958,743	24,414	2132,08	0	204,717	204,717	99,728	0	0	0	0	0	0	0
15:00:57	-188,916	2477,201	18,779	18,603	11,771	10,074	9,905	21,3	958,743	24,414	2132,425	0	204,717	204,717	99,728	0	0	0	0	0	0	0
15:00:57	-283,3	2474,368	18,486	18,164	11,771	10,045	9,908	21,3	958,743	24,414	2132,767	0	204,717	204,717	99,728	0	0	0	0	0	0	0
15:00:57	-430,175	2470,067	18,047	17,627	11,77	10	9,91	21,3	958,743	24,414	2133,104	0	204,717	204,717	99,728	0	0	0	0	0	0	0
15:00:57	-639,184	2463,675	17,558	17,09	11,761	9,934	9,91	21,3	958,743	24,414	2133,435	0	204,717	204,717	99,728	0	0	0	0	0	0	0
15:00:57	-704,37	2456,631	17,168	16,406	11,742	9,862	9,909	21,3	958,743	24,414	2133,758	0	204,717	204,717	99,728	0	0	0	0	0	0	0
15:00:57	-429,248	2452,338	17,07	16,064	11,723	9,817	9,907	21,3	958,743	24,414	2134,077	0	204,717	204,717	99,728	0	0	0	0	0	0	0
15:00:57	-731,347	2445,025	16,826	15,82	11,695	9,742	9,904	21,3	958,743	24,414	2134,387	0	204,717	204,717	99,728	0	0	0	0	0	0	0
15:00:57	-461,474	2440,41	17,021	15,869	11,659	9,694	9,9	21,3	958,743	24,414	2134,693	0	204,717	204,717	99,728	0	0	0	0	0	0	0
15:00:57	-616,748	2434,243	17,07	16,015	11,621	9,631	9,895	21,3	958,743	24,414	2134,993	0	204,717	204,717	99,728	0	0	0	0	0	0	0
15:00:57	-660,424	2427,639	17,07	15,869	11,584	9,563	9,888	21,3	958,743	24,414	2135,286	0	204,717	204,717	99,728	0	0	0	0	0	0	0
15:00:57	-774,243	2419,896	17,021	15,869	11,543	9,483	9,88	21,3	958,743	24,414	2135,57	0	204,717	204,717	99,728	0	0	0	0	0	0	0
15:00:57	-707,69	2412,819	16,924	16,015	11,508	9,41	9,871	21,3	958,743	24,414	2135,848	0	204,717	204,717	99,728	0	0	0	0	0	0	0
15:00:57	-489,941	2407,92	17,021	15,869	11,475	9,36	9,861	21,3	958,743	24,414	2136,12	0	204,717	204,717	99,728	0	0	0	0	0	0	0
15:00:57	-1032,128	2397,599	16,533	15,478	11,443	9,253	9,849	21,3	958,743	24,414	2136,381	0	204,717	204,717	99,728	0	0	0	0	0	0	0
15:00:57	-639,331	2391,205	16,386	15,332	11,415	9,187	9,836	21,3	958,743	24,414	2136,636	0	204,717	204,717	99,728	0	0	0	0	0	0	0
15:00:57	-681,323	2384,392	16,24	15,332	11,385	9,117	9,822	21,3	958,743	24,414	2136,884	0	204,717	204,717	99,728	0	0	0	0	0	0	0
15:00:57	-621,679	2378,175	16,093	15,283	11,357	9,053	9,807	21,3	958,743	24,414	2137,125	0	204,717	204,717	99,728	0	0	0	0	0	0	0
15:00:57	-267,773	2375,497	16,338	15,527	11,329	9,025	9,792	21,3	958,743	24,414	2137,364	0	204,717	204,717	99,728	0	0	0	0	0	0	0
15:00:57	-608,642	2369,411	16,191	15,478	11,302	8,963	9,775	21,3	958,743	24,414	2137,596	0	204,717	204,717	99,728	0	0	0	0	0	0	0
15:00:57	-626,196	2363,149	15,947	15,283	11,28	8,898	9,758	21,3	958,743	24,414	2137,821	0	204,717	204,717	99,728	0	0	0	0	0	0	0
15:00:57	-717,895	2355,97	15,556	15,136	11,261	8,824	9,74	21,3	958,743	24,414	2138,04	0	204,717	204,717	99,728	0	0	0	0	0	0	0
15:00:57	-424,414	2351,726	15,459	14,941	11,242	8,78	9,721	21,3	958,743	24,414	2138,253	0	204,717	204,717	99,728	0	0	0	0	0	0	0
15:00:57	-645,8	2345,268	15,117	14,599	11,224	8,714	9,701	21,3	958,743	24,414	2138,46	0	204,717	204,717	99,728	0	0	0	0	0	0	0
15:00:57	-621,923	2339,049	14,775	14,258	11,207	8,649	9,681	21,3	958,743	24,414	2138,661	0	204,717	204,717	99,728	0	0	0	0	0	0	0
15:00:57	-441,137	2334,637	14,58	14,111	11,193	8,604	9,66	21,3	958,743	24,414	2138,857	0	204,717	204,717	99,728	0	0	0	0	0	0	0
15:00:57	-459,448	2330,043	14,433	13,965	11,174	8,557	9,638	21,3	958,743	24,414	2139,048	0	204,717	204,717	99,728	0	0	0	0	0	0	0
15:00:57	-369,75	2326,345	14,384	13,867	11,156	8,519	9,616	21,3	958,743	24,414	2139,235	0	204,717	204,717	99,728	0	0	0	0	0	0	0
15:00:57	-443,09	2321,914	14,287	13,867	11,136	8,473	9,594	21,3	958,743	24,414	2139,418	0	204,717	204,717	99,728	0	0	0	0	0	0	0
15:00:57	-307,177	2318,843	14,384	13,867	11,114	8,441	9,571	21,3	958,743	24,414	2139,597	0	204,717	204,717	99,728	0	0	0	0	0	0	0
15:00:57	-508,667	2313,756	14,287	13,867	11,09	8,389	9,548	21,3	958,743	24,414	2139,771	0	204,717	204,717	99,728	0	0	0	0	0	0	0
15:00:57	-256,738	2311,189	14,384	13,916	11,07	8,362	9,525	21,3	958,743	24,414	2139,943	0	204,717	204,717	99,728	0	0	0	0	0	0	0
15:00:57	-401,928	2307,169	14,384	13,916	11,048	8,321	9,501	21,3	958,743	24,414	2140,11	0	204,717	204,717	99,728	0	0	0	0	0	0	0
15:00:57	-333,129	2303,838	14,384	13,867	11,029	8,286	9,477	21,3	958,743	24,414	2140,274	0	204,717	204,717	99,728	0	0	0	0	0	0	0
15:00:57	-388,769	2299,95	14,238	13,867	11,015	8,246	9,453	21,3	958,743	24,414	2140,434	0	204,717	204,717	99,728	0	0	0	0	0	0	0
15:00:57	-390,991	2296,04	14,092	13,72	11	8,206	9,429	21,3	958,743	24,414	2140,589	0	204,717	204,717	99,728	0	0	0	0	0	0	0
15:00:57	-605,639	2289,984	13,799	13,525	10,982	8,144	9,403	21,3	958,743	24,414	2140,739	0	204,717	204,717	99,728	0	0	0	0	0	0	0
15:00:57	-307,568	2286,908	13,652	13,427	10,972	8,112	9,378	21,3	958,743	24,414	2140,885	0	204,717	204,717	99,728	0	0	0	0	0	0	0
15:00:57	-375,805	2283,15	13,603	13,33	10,953	8,073	9,352	21,3	958,743	24,414	2141,027	0	204,717	204,717	99,728	0	0	0	0	0	0	0
15:00:57	-342,089	2279,729	13,506	13,33	10,939	8,038	9,327	21,3	958,743	24,414	2141,166	0	204,717	204,717	99,728	0	0	0	0	0	0	0
15:00:57	-246,655	2277,263	13,506	13,33	10,925	8,013	9,301	21,3	958,743	24,414	2141,302	0	204,717	204,717	99,728	0	0	0	0	0	0	0
15:00:57	-378,881	2273,474	13,457	13,33	10,906	7,973	9,275	21,3	958,743	24,414	2141,434	0	204,717	204,717	99,728	0	0	0	0	0	0	0
15:00:57	-249,853	2270,975	13,457	13,232	10,892	7,948	9,249	21,3	958,743	24,414	2141,564	0	204,717	204,717	99,728	0	0	0	0	0	0	0
15:00:57	-386,938	2267,106	13,31	13,086	10,878	7,908	9,223	21,3	958,743	24,414	2141,69	0	204,717	204,717	99,728	0	0	0	0	0	0	0
15:00:57	-247,509	2264,631	13,31	13,086	10,864	7,882	9,196	21,3	958,743	24,414	2141,813	0	204,717	204,717	99,728	0	0	0	0	0	0	0
15:00:57	-293,725	2261,694	13,261	13,086	10,85	7,852	9,17	21,3	958,743	24,414	2141,933	0	204,717	204,717	99,728	0	0	0	0	0	0	0
15:00:57	-247,656	2259,217	13,261	13,086	10,836	7,826	9,144	21,3	958,743	24,414	2142,05	0	204,717	204,717	99,728	0	0	0	0	0	0	0
15:00:57	-247,656	2256,741	13,261	13,037	10,822	7,801	9,117	21,3	958,743	24,414	2142,165	0	204,717	204,717	99,728	0	0	0	0	0	0	0
15:00:57	-328,32	2253,457	13,261	13,037	10,803	7,767	9,091	21,3	958,743	24,414	2142,276	0	204,717	204,717	99,728	0	0	0	0	0	0	0
15:00:57	-201,708	2251,44	13,31	13,086	10,789	7,746	9,064	21,3	958,743	24,414	2142,385	0	204,717	204,717	99,728	0	0	0	0	0	0	0
15:00:57	-237,622	2249,064	13,408	13,232	10,771	7,722	9,038	21,3	958,743	24,414	2142,492	0	204,717	204,717	99,728	0	0	0	0	0	0	0
15:00:57	-326,196	2245,802	13,408	13,232	10,752	7,688	9,012	21,3	958,743	24,414	2142,595	0	204,717	204,717	99,728	0	0	0	0	0	0	0
15:00:57	-246,679	2243,335	13,408	13,183	10,738	7,663	8,985	21,3	959,713	24,414	2142,696	0	204,717	204,717	99,728	0	0	0	0	0	0	0
15:00:57	-348,999	2239,845	13,31	13,183	10,724	7,627	8,959	21,3	959,713	24,414	2142,793	0	204,717	204,717	99,728	0	0	0	0	0	0	0
15:00:57	-380,029	2236,045	13,164	12,988	10,71	7,588	8,932	21,3	959,713	24,414	2142,886	0	204,717	204,717	99,728	0	0	0	0	0	0	0
15:00:57	-225,585	2233,789	13,115	12,89	10,7	7,564	8,905	21,3	959,713	24,414	2142,977	0	204,717	204,717	99,728	0	0	0	0	0	0	0
15:00:57	-376,513	2230,024	12,968	12,841	10,686	7,526	8,878	21,3	959,713	24,414	2143,064	0	204,717	204,717	99,728	0	0	0	0	0	0	0
15:00:57	-304,296	2226,981	12,822	12,695	10,677	7,494	8,851	21,3	959,713	24,414	2143,148	0	204,717	204,717	99,728	0	0	0	0	0	0	0
15:00:57	-303,198	2223,949	12,675	12,353	10,667	7,463	8,823	21,3	959,713	24,414	2143,228	0	204,717	204,717	99,728	0	0	0	0	0	0	0
15:00:57	-210,449	2221,845	12,627	12,256	10,658	7,441	8,796	21,3	959,713	24,414	2143,307	0	204,717	204,717	99,728	0	0	0	0	0	0	0
15:00:57	-242,016	2219,424	12,627	12,256	10,644	7,416	8,769	21,3	959,713	24,414	2143,383	0	204,717	204,717	99,728	0	0	0	0	0	0	0
15:00:57	-254,077	2216,884	12,529	12,158	10,635	7,39	8,742	21,3	959,713	24,414	2143,457	0	204,717	204,717	99,728	0	0	0	0	0	0	0
15:00:57	-236,718	2214,516	12,529	12,158	10,622	7,366	8,715	21,3	959,713	24,414	2143,528	0	204,467	204,467	99,727	0	0	0	0	0	0	0
15:00:57	-217,797	2212,338	12,48	12,109	10,612	7,343	8,688	21,3	959,713	24,414	2143,596	0	204,467	204,467	99,727	0	0	0	0	0	0	0
15:00:58	-231,225	2210,026	12,48	12,109	10,599	7,319	8,662	21,3	959,713	24,414	2143,663	0	204,467	204,467	99,727	0	0	0	0	0	0	0
15:00:58	-286,84	2207,158	12,431	12,158	10,585	7,29	8,635	21,3	959,713	24,414	2143,726	0	204,467	204,467	99,727	0	0	0	0	0	0	0
15:00:58	-207,055	2205,087	12,48	12,256	10,571	7,268	8,608	21,3	959,713	24,414	2143,788	0	204,467	204,467	99,727	0	0	0	0	0	0	0
15:00:58	-190,014	2203,187	12,529	12,256	10,557	7,249	8,581	21,3	959,713	24,414	2143,847	0	204,467	204,467	99,727	0	0	0	0	0	0	0
15:00:58	-157,006	2201,617	12,627	12,353	10,543	7,233	8,555	21,3	959,713	24,414	2143,905	0	204,467	204,467	99,727	0	0	0	0	0	0	0
15:00:58	-247,485	2199,142	12,627	12,353	10,529	7,207	8,528	21,3	959,713	24,414	2143,96	0	204,467	204,467	99,727	0	0	0	0	0	0	0
15:00:58	-185,815	2197,284	12,675	12,451	10,516	7,188	8,502	21,3	959,713	24,414	2144,013	0	204,467	204,467	99,727	0	0	0	0	0	0	0
15:00:58	-243,09	2194,853	12,675	12,353	10,502	7,163	8,476	21,3	959,713	24,414	2144,064	0	204,467	204,467	99,727	0	0	0	0	0	0	0
15:00:58	-299,487	2191,858	12,529	12,256	10,493	7,132	8,449	21,3	959,713	24,414	2144,112	0	204,467	204,467	99,727	0	0	0	0	0	0	0
15:00:58	-252,514	2189,333	12,431	12,109	10,484	7,106	8,423	21,3	959,713	24,414	2144,157	0	204,467	204,467	99,727	0	0	0	0	0	0	0
15:00:58	-297,045	2186,363	12,285	11,963	10,475	7,075	8,397	21,3	959,713	24,414	2144,199	0	204,467	204,467	99,727	0	0	0	0	0	0	0
15:00:58	-297,119	2183,391	12,138	11,914	10,466	7,045	8,37	21,3	959,713	24,414	2144,238	0	204,467	204,467	99,727	0	0	0	0	0	0	0
15:00:58	-143,09	2181,961	12,138	11,767	10,458	7,03	8,344	21,3	959,713	24,414	2144,276	0	204,467	204,467	99,727	0	0	0	0	0	0	0
15:00:58	-268,53	2179,275	12,041	11,767	10,448	7,002	8,318	21,3	959,713	24,414	2144,311	0	204,467	204,467	99,727	0	0	0	0	0	0	0
15:00:58	-231,86	2176,957	11,943	11,621	10,44	6,978	8,291	21,3	959,713	24,414	2144,344	0	204,467	204,467	99,727	0	0	0	0	0	0	0
15:00:58	-249,267	2174,464	11,845	11,572	10,431	6,953	8,265	21,3	959,713	24,414	2144,374	0	204,467	204,467	99,727	0	0	0	0	0	0	0
15:00:58	-177,392	2172,69	11,845	11,523	10,421	6,934	8,239	21,3	959,713	24,414	2144,402	0	204,467	204,467	99,727	0	0	0	0	0	0	0
15:00:58	-341,088	2169,279	11,65	11,572	10,412	6,899	8,213	21,3	959,713	24,414	2144,427	0	204,467	204,467	99,727	0	0	0	0	0	0	0
15:00:58	-164,697	2167,632	11,601	11,425	10,405	6,882	8,187	21,3	959,713	24,414	2144,451	0	204,467	204,467	99,727	0	0	0	0	0	0	0
15:00:58	-131,86	2166,314	11,65	11,523	10,395	6,869	8,161	21,3	959,713	24,414	2144,472	0	204,467	204,467	99,727	0	0	0	0	0	0	0
15:00:58	-109,13	2165,222	11,748	11,572	10,383	6,857	8,135	21,3	959,713	24,414	2144,493	0	204,467	204,467	99,727	0	0	0	0	0	0	0
15:00:58	-55,688	2164,665	11,943	11,718	10,37	6,852	8,11	21,3	959,713	24,414	2144,513	0	204,467	204,467	99,727	0	0	0	0	0	0	0
15:00:58	-174,926	2162,916	11,992	11,767	10,357	6,834	8,085	21,3	959,713	24,414	2144,532	0	204,467	204,467	99,727	0	0	0	0	0	0	0
15:00:58	-195,703	2160,959	11,992	11,767	10,346	6,814	8,06	21,3	959,713	24,414	2144,548	0	204,467	204,467	99,727	0	0	0	0	0	0	0
15:00:58	-158,715	2159,372	12,041	11,816	10,335	6,797	8,035	21,3	959,713	24,414	2144,563	0	204,467	204,467	99,727	0	0	0	0	0	0	0
15:00:58	-188,867	2157,483	11,943	11,718	10,329	6,778	8,011	21,3	959,713	24,414	2144,576	0	204,467	204,467	99,727	0	0	0	0	0	0	0
15:00:58	-279,541	2154,688	11,748	11,572	10,324	6,749	7,986	21,3	959,713	24,414	2144,586	0	204,467	204,467	99,727	0	0	0	0	0	0	0
15:00:58	-290,454	2151,783	11,504	11,377	10,32	6,719	7,961	21,3	959,713	24,414	2144,593	0	204,467	204,467	99,727	0	0	0	0	0	0	0
15:00:58	-154,223	2150,241	11,406	11,23	10,316	6,703	7,936	21,3	959,713	24,414	2144,599	0	204,467	204,467	99,727	0	0	0	0	0	0	0
15:00:58	-199,707	2148,244	11,259	11,084	10,313	6,682	7,912	21,3	959,713	24,414	2144,603	0	204,467	204,467	99,727	0	0	0	0	0	0	0
15:00:58	-233,862	2145,905	11,113	11,084	10,307	6,658	7,887	21,3	959,713	24,414	2144,604	0	204,467	204,467	99,727	0	0	0	0	0	0	0
15:00:58	-35,229	2145,553	11,162	11,035	10,303	6,655	7,863	21,3	959,713	24,414	2144,605	0	204,467	204,467	99,727	0	0	0	0	0	0	0
15:00:58	-190,405	2143,649	11,113	11,084	10,294	6,635	7,839	21,3	959,713	24,414	2143,649	0	204,467	204,467	99,727	0	0	0	0	0	0	0
15:00:58	-53,393	2143,115	11,162	11,084	10,289	6,63	7,815	21,3	959,713	24,414	2143,115	0	204,467	204,467	99,727	0	0	0	0	0	0	0
15:00:58	-71,582	2142,399	11,259	11,181	10,28	6,622	7,792	21,3	959,713	24,414	2142,399	0	204,467	204,467	99,727	0	0	0	0	0	0	0
15:00:58	-148,217	2140,917	11,259	11,23	10,271	6,607	7,769	21,3	959,713	24,414	2140,917	0	204,467	204,467	99,727	0	0	0	0	0	0	0
15:00:58	-81,689	2140,1	11,259	11,084	10,267	6,598	7,746	21,3	959,713	24,414	2140,1	0	204,467	204,467	99,727	0	0	0	0	0	0	0
15:00:58	-202,563	2138,075	11,113	11,084	10,263	6,578	7,723	21,3	959,713	24,414	2138,075	0	204,467	204,467	99,727	0	0	0	0	0	0	0
15:00:58	-83,789	2137,237	11,113	11,035	10,258	6,569	7,7	21,3	959,713	24,414	2137,237	0	204,467	204,467	99,727	0	0	0	0	0	0	0
15:00:58	-68,798	2136,549	11,113	11,035	10,254	6,562	7,678	21,3	959,713	24,414	2136,549	0	204,467	204,467	99,727	0	0	0	0	0	0	0
15:00:58	-136,425	2135,184	11,113	11,084	10,246	6,548	7,656	21,3	959,713	24,414	2135,184	0	204,467	204,467	99,727	0	0	0	0	0	0	0
15:00:58	-38,452	2134,8	11,162	11,084	10,242	6,544	7,634	21,3	959,713	24,414	2134,8	0	204,467	204,467	99,727	0	0	0	0	0	0	0
15:00:58	-129,101	2133,509	11,113	11,035	10,237	6,531	7,612	21,3	959,713	24,414	2133,509	0	204,467	204,467	99,727	0	0	0	0	0	0	0
15:00:58	-14,062	2133,368	11,113	10,937	10,236	6,529	7,591	21,3	959,713	24,414	2133,368	0	204,467	204,467	99,727	0	0	0	0	0	0	0
15:00:58	-219,702	2131,171	10,966	10,888	10,231	6,506	7,57	21,3	959,713	24,414	2131,171	0	204,467	204,467	99,727	0	0	0	0	0	0	0
15:00:58	-115,136	2130,02	10,918	10,888	10,227	6,495	7,549	21,3	959,713	24,414	2130,02	0	204,467	204,467	99,727	0	0	0	0	0	0	0
15:00:58	-13,916	2129,881	10,918	10,84	10,226	6,493	7,528	21,3	959,713	24,414	2129,881	0	204,467	204,467	99,727	0	0	0	0	0	0	0
15:00:58	-70,898	2129,172	10,918	10,84	10,222	6,486	7,508	21,3	959,713	24,414	2129,172	0	204,467	204,467	99,727	0	0	0	0	0	0	0
15:00:58	-161,474	2127,557	10,82	10,742	10,218	6,469	7,487	21,3	959,713	24,414	2127,557	0	204,467	204,467	99,727	0	0	0	0	0	0	0
15:00:58	-45,263	2127,104	10,771	10,742	10,218	6,464	7,467	21,3	959,713	24,414	2127,104	0	204,467	204,467	99,727	0	0	0	0	0	0	0
15:00:58	-12,841	2126,976	10,771	10,693	10,218	6,463	7,447	21,3	959,713	24,414	2126,976	0	204,467	204,467	99,727	0	0	0	0	0	0	0
15:00:58	-162,5	2125,351	10,673	10,595	10,214	6,446	7,428	21,3	959,713	24,414	2125,351	0	204,467	204,467	99,727	0	0	0	0	0	0	0
15:00:58	-58,081	2124,77	10,625	10,595	10,213	6,44	7,408	21,3	959,713	24,414	2124,77	0	204,467	204,467	99,727	0	0	0	0	0	0	0
15:00:58	-26,733	2124,503	10,673	10,693	10,209	6,438	7,389	21,3	959,713	24,414	2124,503	0	204,467	204,467	99,727	0	0	0	0	0	0	0
15:00:58	-71,948	2123,783	10,673	10,693	10,205	6,43	7,371	21,3	959,713	24,414	2123,783	0	204,467	204,467	99,727	0	0	0	0	0	0	0
15:00:58	48,828	2124,272	10,82	10,742	10,2	6,435	7,352	21,3	959,713	24,414	2123,784	0	204,467	204,467	99,727	0	0	0	0	0	0	0
15:00:58	4,492	2124,317	10,918	10,84	10,195	6,436	7,334	21,3	959,713	24,414	2123,784	0	204,467	204,467	99,727	0	0	0	0	0	0	0
15:00:58	-84,863	2123,468	10,918	10,888	10,19	6,427	7,317	21,3	959,713	24,414	2123,468	0	204,467	204,467	99,727	0	0	0	0	0	0	0
15:00:58	-85,888	2122,609	10,918	10,888	10,185	6,418	7,299	21,3	959,713	24,414	2122,609	0	204,467	204,467	99,727	0	0	0	0	0	0	0
15:00:58	-61,23	2121,997	10,918	10,888	10,182	6,412	7,282	21,3	959,713	24,414	2121,997	0	204,467	204,467	99,727	0	0	0	0	0	0	0
15:00:58	-103,295	2120,964	10,82	10,742	10,181	6,401	7,264	21,3	959,713	24,414	2120,964	0	204,467	204,467	99,727	0	0	0	0	0	0	0
15:00:58	0	2120,964	10,82	10,693	10,181	6,401	7,247	21,3	959,713	24,414	2120,964	0	204,467	204,467	99,727	0	0	0	0	0	0	0
15:00:58	-196,923	2118,994	10,673	10,595	10,177	6,381	7,23	21,3	959,713	24,414	2118,994	0	204,467	204,467	99,727	0	0	0	0	0	0	0
15:00:58	-58,081	2118,414	10,625	10,547	10,177	6,375	7,214	21,3	959,713	24,414	2118,414	0	204,467	204,467	99,727	0	0	0	0	0	0	0
15:00:58	-11,767	2118,296	10,625	10,547	10,176	6,374	7,197	21,3	959,713	24,414	2118,296	0	204,467	204,467	99,727	0	0	0	0	0	0	0
15:00:58	-152,709	2116,769	10,527	10,547	10,173	6,358	7,181	21,3	959,713	24,414	2116,769	0	204,467	204,467	99,727	0	0	0	0	0	0	0
15:00:58	-13,012	2116,639	10,527	10,498	10,172	6,357	7,164	21,3	959,713	24,414	2116,639	0	204,467	204,467	99,727	0	0	0	0	0	0	0
15:00:58	-56,982	2116,069	10,478	10,4	10,171	6,351	7,149	21,3	959,713	24,414	2116,069	0	204,467	204,467	99,727	0	0	0	0	0	0	0
15:00:58	-108,544	2114,984	10,429	10,351	10,168	6,34	7,133	21,3	959,713	24,414	2114,984	0	204,467	204,467	99,727	0	0	0	0	0	0	0
15:00:58	0	2114,984	10,429	10,351	10,168	6,34	7,117	21,3	959,713	24,414	2114,984	0	204,467	204,467	99,727	0	0	0	0	0	0	0
15:00:58	-41,699	2114,567	10,478	10,4	10,163	6,335	7,102	21,3	959,713	24,414	2114,567	0	204,467	204,467	99,727	0	0	0	0	0	0	0
15:00:58	-31,127	2114,255	10,527	10,498	10,158	6,332	7,087	21,3	959,713	24,414	2114,255	0	204,467	204,467	99,727	0	0	0	0	0	0	0
15:00:58	-87,963	2113,376	10,527	10,498	10,153	6,323	7,072	21,3	959,713	24,414	2113,376	0	204,467	204,467	99,727	0	0	0	0	0	0	0
15:00:58	59,399	2113,97	10,673	10,595	10,149	6,329	7,057	21,3	959,713	24,414	2113,376	0	204,467	204,467	99,727	0	0	0	0	0	0	0
15:00:58	1,22	2113,982	10,771	10,693	10,144	6,329	7,043	21,3	959,713	24,414	2113,377	0	204,467	204,467	99,727	0	0	0	0	0	0	0
15:00:58	-101,147	2112,97	10,673	10,693	10,143	6,319	7,029	21,3	959,713	24,414	2112,97	0	204,467	204,467	99,727	0	0	0	0	0	0	0
15:00:58	-76,196	2112,208	10,673	10,595	10,139	6,311	7,015	21,3	959,713	24,414	2112,208	0	204,467	204,467	99,727	0	0	0	0	0	0	0
15:00:58	0	2112,208	10,673	10,595	10,139	6,311	7,001	21,3	959,713	24,414	2112,208	0	204,467	204,467	99,727	0	0	0	0	0	0	0
15:00:58	-45,19	2111,756	10,625	10,547	10,139	6,306	6,987	21,3	959,713	24,414	2111,756	0	204,467	204,467	99,727	0	0	0	0	0	0	0
15:00:58	-102,294	2110,734	10,527	10,498	10,138	6,296	6,974	21,3	959,713	24,414	2110,734	0	204,467	204,467	99,727	0	0	0	0	0	0	0
15:00:58	-67,553	2110,058	10,527	10,4	10,134	6,289	6,96	21,3	959,713	24,414	2110,058	0	204,467	204,467	99,727	0	0	0	0	0	0	0
15:00:58	0	2110,058	10,527	10,498	10,134	6,289	6,947	21,3	959,713	24,414	2110,058	0	204,467	204,467	99,727	0	0	0	0	0	0	0
15:00:58	-10,717	2109,951	10,527	10,547	10,134	6,288	6,934	21,3	959,713	24,414	2109,951	0	204,467	204,467	99,727	0	0	0	0	0	0	0
15:00:58	-112,915	2108,822	10,478	10,498	10,13	6,276	6,921	21,3	959,713	24,414	2108,822	0	204,467	204,467	99,727	0	0	0	0	0	0	0
15:00:58	-9,667	2108,725	10,478	10,498	10,129	6,275	6,909	21,3	959,713	24,414	2108,725	0	204,467	204,467	99,727	0	0	0	0	0	0	0
15:00:58	-68,579	2108,039	10,478	10,547	10,125	6,268	6,896	21,3	959,713	24,414	2108,039	0	204,467	204,467	99,727	0	0	0	0	0	0	0
15:00:58	-10,742	2107,932	10,478	10,498	10,125	6,267	6,884	21,3	959,713	24,414	2107,932	0	204,467	204,467	99,727	0	0	0	0	0	0	0
15:00:58	-9,692	2107,835	10,478	10,498	10,124	6,266	6,872	21,3	959,713	24,414	2107,835	0	204,467	204,467	99,727	0	0	0	0	0	0	0
15:00:58	-22,558	2107,609	10,527	10,498	10,12	6,264	6,86	21,1	959,713	24,414	2107,609	0	204,467	204,467	99,727	0	0	0	0	0	0	0
15:00:58	-45,141	2107,158	10,478	10,498	10,12	6,259	6,848	21,1	959,713	24,414	2107,158	0	204,467	204,467	99,727	0	0	0	0	0	0	0
15:00:58	-9,692	2107,061	10,478	10,547	10,12	6,258	6,836	21,1	959,713	24,414	2107,061	0	204,467	204,467	99,727	0	0	0	0	0	0	0
15:00:58	-34,179	2106,719	10,527	10,498	10,115	6,254	6,825	21,1	959,713	24,414	2106,719	0	204,467	204,467	99,727	0	0	0	0	0	0	0
15:00:58	-68,774	2106,031	10,527	10,498	10,112	6,247	6,814	21,1	959,713	24,414	2106,031	0	204,467	204,467	99,727	0	0	0	0	0	0	0
15:00:58	-10,742	2105,924	10,527	10,498	10,111	6,246	6,802	21,1	959,713	24,414	2105,924	0	204,467	204,467	99,727	0	0	0	0	0	0	0
15:00:58	-114,965	2104,774	10,478	10,4	10,107	6,234	6,791	21,1	959,713	24,414	2104,774	0	204,467	204,467	99,727	0	0	0	0	0	0	0
15:00:58	45,141	2105,226	10,527	10,4	10,107	6,239	6,78	21,1	959,713	24,414	2104,775	0	204,467	204,467	99,727	0	0	0	0	0	0	0
15:00:58	-45,141	2104,774	10,478	10,4	10,107	6,234	6,77	21,1	959,713	24,414	2104,774	0	204,467	204,467	99,727	0	0	0	0	0	0	0
15:00:58	-9,692	2104,677	10,478	10,351	10,106	6,233	6,759	21,1	959,713	24,414	2104,677	0	204,467	204,467	99,727	0	0	0	0	0	0	0
15:00:58	-35,449	2104,323	10,429	10,351	10,107	6,23	6,749	21,1	959,713	24,414	2104,323	0	203,399	203,399	99,723	0	0	0	0	0	0	0
15:00:58	-90,283	2103,42	10,332	10,302	10,107	6,22	6,738	21,1	959,713	24,414	2103,42	0	203,399	203,399	99,723	0	0	0	0	0	0	0
15:00:59	-9,667	2103,323	10,332	10,156	10,106	6,219	6,728	21,1	959,713	24,414	2103,323	0	203,399	203,399	99,723	0	0	0	0	0	0	0
15:00:59	-45,141	2102,872	10,283	10,205	10,106	6,215	6,718	21,1	959,713	24,414	2102,872	0	203,399	203,399	99,723	0	0	0	0	0	0	0
15:00:59	45,141	2103,323	10,332	10,302	10,106	6,219	6,708	21,1	959,713	24,414	2102,872	0	203,399	203,399	99,723	0	0	0	0	0	0	0
15:00:59	-45,141	2102,872	10,283	10,156	10,106	6,215	6,699	21,1	959,713	24,414	2102,872	0	203,399	203,399	99,723	0	0	0	0	0	0	0
15:00:59	-79,321	2102,079	10,283	10,205	10,102	6,207	6,689	21,1	959,713	24,414	2102,079	0	203,399	203,399	99,723	0	0	0	0	0	0	0
15:00:59	135,4	2103,433	10,429	10,205	10,102	6,22	6,68	21,1	959,713	24,414	2102,08	0	203,399	203,399	99,723	0	0	0	0	0	0	0
15:00:59	-80,517	2102,628	10,429	10,351	10,097	6,212	6,671	21,1	959,713	24,414	2102,081	0	203,399	203,399	99,723	0	0	0	0	0	0	0
15:00:59	-36,523	2102,262	10,478	10,4	10,093	6,208	6,662	21,1	959,713	24,414	2102,081	0	203,399	203,399	99,723	0	0	0	0	0	0	0
15:00:59	0	2102,262	10,478	10,4	10,093	6,208	6,653	21,1	959,713	24,414	2102,081	0	203,399	203,399	99,723	0	0	0	0	0	0	0
15:00:59	-9,643	2102,166	10,478	10,351	10,092	6,207	6,644	21,1	959,713	24,414	2102,082	0	203,399	203,399	99,723	0	0	0	0	0	0	0
15:00:59	-71,972	2101,446	10,478	10,4	10,088	6,2	6,635	21,1	959,713	24,414	2101,446	0	203,399	203,399	99,723	0	0	0	0	0	0	0
15:00:59	0	2101,446	10,478	10,4	10,088	6,2	6,627	21,1	959,713	24,414	2101,446	0	203,399	203,399	99,723	0	0	0	0	0	0	0
15:00:59	-45,092	2100,995	10,429	10,351	10,088	6,195	6,618	21,1	959,713	24,414	2100,995	0	203,399	203,399	99,723	0	0	0	0	0	0	0
15:00:59	-8,666	2100,909	10,429	10,205	10,088	6,194	6,61	21,1	959,713	24,414	2100,909	0	203,399	203,399	99,723	0	0	0	0	0	0	0
15:00:59	-72,973	2100,179	10,429	10,351	10,083	6,187	6,602	21,1	959,713	24,414	2100,179	0	203,399	203,399	99,723	0	0	0	0	0	0	0
15:00:59	-9,667	2100,082	10,429	10,205	10,083	6,186	6,594	21,1	959,713	24,414	2100,082	0	203,399	203,399	99,723	0	0	0	0	0	0	0
15:00:59	-90,234	2099,18	10,332	10,205	10,083	6,177	6,585	21,1	959,713	24,414	2099,18	0	203,399	203,399	99,723	0	0	0	0	0	0	0
15:00:59	-45,092	2098,729	10,283	10,156	10,083	6,172	6,577	21,1	959,713	24,414	2098,729	0	203,399	203,399	99,723	0	0	0	0	0	0	0
15:00:59	-71,948	2098,009	10,283	10,205	10,079	6,165	6,569	21,1	959,713	24,414	2098,009	0	203,399	203,399	99,723	0	0	0	0	0	0	0
15:00:59	-8,447	2097,925	10,283	10,205	10,078	6,164	6,561	21,1	959,713	24,414	2097,925	0	203,399	203,399	99,723	0	0	0	0	0	0	0
15:00:59	0	2097,925	10,283	10,156	10,078	6,164	6,553	21,1	959,713	24,414	2097,925	0	203,399	203,399	99,723	0	0	0	0	0	0	0
15:00:59	-75,268	2097,172	10,283	10,156	10,074	6,156	6,546	21,1	959,713	24,414	2097,172	0	203,399	203,399	99,723	0	0	0	0	0	0	0
15:00:59	-7,373	2097,098	10,283	10,156	10,074	6,155	6,538	21,1	959,713	24,414	2097,098	0	203,399	203,399	99,723	0	0	0	0	0	0	0
15:00:59	-75,268	2096,346	10,283	10,058	10,069	6,147	6,53	21,1	959,713	24,414	2096,346	0	203,399	203,399	99,723	0	0	0	0	0	0	0
15:00:59	37,695	2096,723	10,332	10,205	10,069	6,151	6,523	21,1	959,713	24,414	2096,346	0	203,399	203,399	99,723	0	0	0	0	0	0	0
15:00:59	-127,758	2095,445	10,283	10,205	10,064	6,138	6,515	21,1	959,713	24,414	2095,445	0	203,399	203,399	99,723	0	0	0	0	0	0	0
15:00:59	0	2095,445	10,283	10,205	10,064	6,138	6,508	21,1	959,713	24,414	2095,445	0	203,399	203,399	99,723	0	0	0	0	0	0	0
15:00:59	-75,073	2094,694	10,283	10,156	10,06	6,13	6,501	21,1	959,713	24,414	2094,694	0	203,399	203,399	99,723	0	0	0	0	0	0	0
15:00:59	-97,753	2093,717	10,185	10,058	10,059	6,12	6,493	21,1	959,713	24,414	2093,717	0	203,399	203,399	99,723	0	0	0	0	0	0	0
15:00:59	0	2093,717	10,185	10,058	10,059	6,12	6,486	21,1	959,713	24,414	2093,717	0	203,399	203,399	99,723	0	0	0	0	0	0	0
15:00:59	0	2093,717	10,185	10,009	10,059	6,12	6,479	21,1	959,713	24,414	2093,717	0	203,399	203,399	99,723	0	0	0	0	0	0	0
15:00:59	-82,641	2092,89	10,185	10,058	10,055	6,112	6,471	21,1	959,713	24,414	2092,89	0	203,399	203,399	99,723	0	0	0	0	0	0	0
15:00:59	-135,205	2091,538	10,039	9,961	10,055	6,098	6,464	21,1	959,713	24,414	2091,538	0	203,399	203,399	99,723	0	0	0	0	0	0	0
15:00:59	90,112	2092,44	10,136	9,961	10,055	6,107	6,457	21,1	959,713	24,414	2091,539	0	203,399	203,399	99,723	0	0	0	0	0	0	0
15:00:59	-84,741	2091,592	10,136	10,058	10,05	6,098	6,45	21,1	959,713	24,414	2091,539	0	203,399	203,399	99,723	0	0	0	0	0	0	0
15:00:59	-90,136	2090,691	10,039	9,961	10,05	6,089	6,443	21,1	959,713	24,414	2090,691	0	203,399	203,399	99,723	0	0	0	0	0	0	0
15:00:59	6,445	2090,755	10,136	10,009	10,045	6,09	6,436	21,1	959,713	24,414	2090,691	0	203,399	203,399	99,723	0	0	0	0	0	0	0
15:00:59	-32,324	2090,432	10,185	10,058	10,041	6,086	6,429	21,1	959,713	24,414	2090,432	0	203,399	203,399	99,723	0	0	0	0	0	0	0
15:00:59	-6,469	2090,367	10,185	10,156	10,04	6,086	6,422	21,1	959,713	24,414	2090,367	0	203,399	203,399	99,723	0	0	0	0	0	0	0
15:00:59	12,915	2090,496	10,283	10,156	10,036	6,087	6,416	21,1	959,713	24,414	2090,367	0	203,399	203,399	99,723	0	0	0	0	0	0	0
15:00:59	-83,691	2089,659	10,283	10,156	10,031	6,078	6,409	21,1	959,713	24,414	2089,659	0	203,399	203,399	99,723	0	0	0	0	0	0	0
15:00:59	0	2089,659	10,283	10,156	10,031	6,078	6,403	21,1	959,713	24,414	2089,659	0	203,399	203,399	99,723	0	0	0	0	0	0	0
15:00:59	-7,592	2089,584	10,283	10,205	10,031	6,078	6,396	21,1	959,713	24,414	2089,584	0	203,399	203,399	99,723	0	0	0	0	0	0	0
15:00:59	-168,359	2087,9	10,185	10,058	10,026	6,06	6,39	21,1	959,713	24,414	2087,9	0	203,399	203,399	99,723	0	0	0	0	0	0	0
15:00:59	-45,043	2087,45	10,136	10,009	10,026	6,056	6,383	21,1	959,713	24,414	2087,45	0	203,399	203,399	99,723	0	0	0	0	0	0	0
15:00:59	50,39	2087,953	10,283	10,156	10,022	6,061	6,377	21,1	959,713	24,414	2087,45	0	203,399	203,399	99,723	0	0	0	0	0	0	0
15:00:59	-135,156	2086,602	10,136	10,058	10,022	6,047	6,37	21,1	959,713	24,414	2086,602	0	203,399	203,399	99,723	0	0	0	0	0	0	0
15:00:59	-33,374	2086,268	10,185	10,058	10,017	6,044	6,364	21,1	959,713	24,414	2086,268	0	203,399	203,399	99,723	0	0	0	0	0	0	0
15:00:59	-51,538	2085,753	10,136	10,009	10,017	6,038	6,358	21,1	959,713	24,414	2085,753	0	203,399	203,399	99,723	0	0	0	0	0	0	0
15:00:59	0	2085,753	10,136	10,009	10,017	6,038	6,351	21,1	959,713	24,414	2085,753	0	203,399	203,399	99,723	0	0	0	0	0	0	0
15:00:59	-135,131	2084,401	9,99	9,863	10,017	6,024	6,345	21,1	959,713	24,414	2084,401	0	203,399	203,399	99,723	0	0	0	0	0	0	0
15:00:59	-79,272	2083,609	9,99	9,961	10,012	6,016	6,339	21,1	959,713	24,414	2083,609	0	203,399	203,399	99,723	0	0	0	0	0	0	0
15:00:59	0	2083,609	9,99	9,863	10,012	6,016	6,332	21,1	959,713	24,414	2083,609	0	203,399	203,399	99,723	0	0	0	0	0	0	0
15:00:59	0	2083,609	9,99	9,863	10,012	6,016	6,326	21,1	959,713	24,414	2083,609	0	203,399	203,399	99,723	0	0	0	0	0	0	0
15:00:59	0	2083,609	9,99	9,863	10,012	6,016	6,32	21,1	959,713	24,414	2083,609	0	203,399	203,399	99,723	0	0	0	0	0	0	0
15:00:59	-45,043	2083,158	9,941	9,863	10,012	6,011	6,314	21,1	959,713	24,414	2083,158	0	203,399	203,399	99,723	0	0	0	0	0	0	0
15:00:59	39,575	2083,554	9,99	9,961	10,012	6,016	6,308	21,1	959,713	24,414	2083,158	0	203,399	203,399	99,723	0	0	0	0	0	0	0
15:00:59	55,615	2084,11	10,136	10,058	10,007	6,021	6,302	21,1	959,713	24,414	2083,159	0	203,399	203,399	99,723	0	0	0	0	0	0	0
15:00:59	-80,371	2083,306	10,136	10,058	10,003	6,013	6,297	21,1	959,713	24,414	2083,159	0	203,399	203,399	99,723	0	0	0	0	0	0	0
15:00:59	-6,494	2083,242	10,136	10,058	10,002	6,012	6,291	21,1	959,713	24,414	2083,159	0	203,399	203,399	99,723	0	0	0	0	0	0	0
15:00:59	-79,467	2082,447	10,136	10,009	9,998	6,004	6,286	21,1	959,713	24,414	2082,447	0	203,399	203,399	99,723	0	0	0	0	0	0	0
15:00:59	0	2082,447	10,136	10,058	9,998	6,004	6,28	21,1	959,713	24,414	2082,447	0	203,399	203,399	99,723	0	0	0	0	0	0	0
15:00:59	-95,336	2081,493	10,039	10,009	9,998	5,994	6,274	21,1	959,713	24,414	2081,493	0	203,399	203,399	99,723	0	0	0	0	0	0	0
15:00:59	-80,517	2080,688	10,039	9,863	9,993	5,986	6,269	21,1	959,713	24,414	2080,688	0	203,399	203,399	99,723	0	0	0	0	0	0	0
15:00:59	40,795	2081,096	9,99	9,863	9,998	5,99	6,263	21,1	959,713	24,414	2080,689	0	203,399	203,399	99,723	0	0	0	0	0	0	0
15:00:59	-85,791	2080,238	9,99	9,863	9,993	5,981	6,258	21,1	959,713	24,414	2080,238	0	203,399	203,399	99,723	0	0	0	0	0	0	0
15:00:59	0	2080,238	9,99	9,863	9,993	5,981	6,252	21,1	959,713	24,414	2080,238	0	203,399	203,399	99,723	0	0	0	0	0	0	0
15:00:59	0	2080,238	9,99	9,863	9,993	5,981	6,247	21,1	959,713	24,414	2080,238	0	203,399	203,399	99,723	0	0	0	0	0	0	0
15:00:59	0	2080,238	9,99	9,863	9,993	5,981	6,242	21,1	959,713	24,414	2080,238	0	203,399	203,399	99,723	0	0	0	0	0	0	0
15:00:59	-45,019	2079,788	9,941	9,814	9,993	5,977	6,237	21,1	959,713	24,414	2079,788	0	203,399	203,399	99,723	0	0	0	0	0	0	0
15:00:59	0	2079,788	9,941	9,814	9,993	5,977	6,232	21,1	959,713	24,414	2079,788	0	203,399	203,399	99,723	0	0	0	0	0	0	0
15:00:59	0	2079,788	9,941	9,863	9,993	5,977	6,227	21,1	959,713	24,414	2079,788	0	203,399	203,399	99,723	0	0	0	0	0	0	0
15:00:59	0	2079,788	9,941	9,814	9,993	5,977	6,222	21,1	959,713	24,414	2079,788	0	203,399	203,399	99,723	0	0	0	0	0	0	0
15:00:59	45,019	2080,238	9,99	9,863	9,993	5,981	6,217	21,1	959,713	24,414	2079,789	0	203,399	203,399	99,723	0	0	0	0	0	0	0
15:00:59	-126,611	2078,972	9,941	9,863	9,988	5,968	6,212	21,1	959,713	24,414	2078,972	0	203,399	203,399	99,723	0	0	0	0	0	0	0
15:00:59	45,019	2079,422	9,99	9,863	9,988	5,973	6,207	21,1	959,713	24,414	2078,972	0	203,399	203,399	99,723	0	0	0	0	0	0	0
15:00:59	0	2079,422	9,99	9,863	9,988	5,973	6,203	21,1	959,713	24,414	2078,973	0	203,399	203,399	99,723	0	0	0	0	0	0	0
15:00:59	-49,218	2078,93	9,941	9,716	9,988	5,968	6,198	21,1	959,713	24,414	2078,93	0	203,399	203,399	99,723	0	0	0	0	0	0	0
15:00:59	45,019	2079,38	9,99	9,863	9,988	5,972	6,194	21,1	959,713	24,414	2078,931	0	203,399	203,399	99,723	0	0	0	0	0	0	0
15:00:59	-80,541	2078,575	9,99	9,863	9,984	5,964	6,189	21,1	959,713	24,414	2078,575	0	203,399	203,399	99,723	0	0	0	0	0	0	0
15:00:59	45,019	2079,025	10,039	9,961	9,984	5,969	6,185	21,1	959,713	24,414	2078,575	0	203,399	203,399	99,723	0	0	0	0	0	0	0
15:00:59	0	2079,025	10,039	9,961	9,984	5,969	6,181	21,1	959,713	24,414	2078,576	0	203,399	203,399	99,723	0	0	0	0	0	0	0
15:00:59	-90,014	2078,125	9,941	9,814	9,984	5,96	6,176	21,1	959,713	24,414	2078,125	0	203,399	203,399	99,723	0	0	0	0	0	0	0
15:00:59	90,014	2079,025	10,039	9,863	9,984	5,969	6,172	21,1	959,713	24,414	2078,126	0	203,399	203,399	99,723	0	0	0	0	0	0	0
15:00:59	-45,019	2078,575	9,99	9,814	9,984	5,964	6,168	21,1	959,713	24,414	2078,127	0	203,399	203,399	99,723	0	0	0	0	0	0	0
15:00:59	0	2078,575	9,99	9,814	9,984	5,964	6,164	21,1	959,713	24,414	2078,127	0	203,399	203,399	99,723	0	0	0	0	0	0	0
15:00:59	0	2078,575	9,99	9,863	9,984	5,964	6,16	21,1	959,713	24,414	2078,127	0	203,399	203,399	99,723	0	0	0	0	0	0	0
15:00:59	0	2078,575	9,99	9,863	9,984	5,964	6,156	21,1	959,713	24,414	2078,128	0	203,399	203,399	99,723	0	0	0	0	0	0	0
15:00:59	0	2078,575	9,99	9,961	9,984	5,964	6,153	21,1	959,713	24,414	2078,128	0	203,399	203,399	99,723	0	0	0	0	0	0	0
15:00:59	0	2078,575	9,99	9,863	9,984	5,964	6,149	21,1	959,713	24,414	2078,129	0	203,399	203,399	99,723	0	0	0	0	0	0	0
15:00:59	-126,562	2077,309	9,941	9,863	9,979	5,951	6,145	21,1	959,713	24,414	2077,309	0	203,399	203,399	99,723	0	0	0	0	0	0	0
15:00:59	44,995	2077,759	9,99	9,863	9,979	5,956	6,141	21,1	959,713	24,414	2077,31	0	203,399	203,399	99,723	0	0	0	0	0	0	0
15:00:59	0	2077,759	9,99	9,863	9,979	5,956	6,138	21,1	959,713	24,414	2077,31	0	203,399	203,399	99,723	0	0	0	0	0	0	0
15:00:59	40,771	2078,167	10,039	9,961	9,979	5,96	6,134	21,1	959,713	24,414	2077,311	0	203,399	203,399	99,723	0	0	0	0	0	0	0
15:00:59	4,223	2078,209	10,039	10,009	9,979	5,96	6,131	21,1	959,713	24,414	2077,312	0	203,399	203,399	99,723	0	0	0	0	0	0	0
15:00:59	-89,99	2077,309	9,941	9,814	9,979	5,951	6,127	21,1	959,713	24,414	2077,309	0	203,399	203,399	99,723	0	0	0	0	0	0	0
15:01:00	40,771	2077,717	9,99	9,961	9,979	5,955	6,124	21,1	959,713	24,414	2077,31	0	203,399	203,399	99,723	0	0	0	0	0	0	0
15:01:00	44,995	2078,167	10,039	9,961	9,979	5,96	6,121	21,1	959,713	24,414	2077,311	0	203,399	203,399	99,723	0	0	0	0	0	0	0
15:01:00	-81,591	2077,351	10,039	10,009	9,974	5,952	6,117	21,1	959,713	24,414	2077,311	0	203,094	203,094	99,722	0	0	0	0	0	0	0
15:01:00	90,014	2078,251	10,136	10,009	9,974	5,961	6,114	21,1	959,713	24,414	2077,312	0	203,094	203,094	99,722	0	0	0	0	0	0	0
15:01:00	-90,014	2077,351	10,039	9,961	9,974	5,952	6,111	21,1	959,713	24,414	2077,312	0	203,094	203,094	99,722	0	0	0	0	0	0	0
15:01:00	0	2077,351	10,039	10,009	9,974	5,952	6,108	21,1	959,713	24,414	2077,312	0	203,094	203,094	99,722	0	0	0	0	0	0	0
15:01:00	-44,97	2076,901	9,99	9,863	9,974	5,947	6,105	21,1	959,713	24,414	2076,901	0	203,094	203,094	99,722	0	0	0	0	0	0	0
15:01:00	-134,985	2075,552	9,843	9,814	9,974	5,933	6,102	21,1	959,713	24,414	2075,552	0	203,094	203,094	99,722	0	0	0	0	0	0	0
15:01:00	0	2075,552	9,843	9,716	9,974	5,933	6,098	21,1	959,713	24,414	2075,552	0	203,094	203,094	99,722	0	0	0	0	0	0	0
15:01:00	89,99	2076,451	9,941	9,863	9,974	5,942	6,095	21,1	959,713	24,414	2075,553	0	203,094	203,094	99,722	0	0	0	0	0	0	0
15:01:00	0	2076,451	9,941	9,863	9,974	5,942	6,092	21,1	959,713	24,414	2075,554	0	203,094	203,094	99,722	0	0	0	0	0	0	0
15:01:00	-82,641	2075,625	9,941	9,814	9,969	5,934	6,089	21,1	959,713	24,414	2075,554	0	203,094	203,094	99,722	0	0	0	0	0	0	0
15:01:00	0	2075,625	9,941	9,716	9,969	5,934	6,086	21,1	959,713	24,414	2075,554	0	203,094	203,094	99,722	0	0	0	0	0	0	0
15:01:00	0	2075,625	9,941	9,668	9,969	5,934	6,083	21,1	959,713	24,414	2075,554	0	203,094	203,094	99,722	0	0	0	0	0	0	0
15:01:00	0	2075,625	9,941	9,814	9,969	5,934	6,08	21,1	959,713	24,414	2075,554	0	203,094	203,094	99,722	0	0	0	0	0	0	0
15:01:00	-89,965	2074,725	9,843	9,668	9,969	5,925	6,077	21,1	959,713	24,414	2074,725	0	203,094	203,094	99,722	0	0	0	0	0	0	0
15:01:00	6,298	2074,788	9,941	9,814	9,965	5,925	6,074	21,1	959,713	24,414	2074,725	0	203,094	203,094	99,722	0	0	0	0	0	0	0
15:01:00	0	2074,788	9,941	9,814	9,965	5,925	6,071	21,1	959,713	24,414	2074,725	0	203,094	203,094	99,722	0	0	0	0	0	0	0
15:01:00	41,796	2075,206	9,99	9,814	9,964	5,929	6,068	21,1	959,713	24,414	2074,726	0	203,094	203,094	99,722	0	0	0	0	0	0	0
15:01:00	44,995	2075,656	10,039	9,961	9,964	5,934	6,066	21,1	959,713	24,414	2074,727	0	203,094	203,094	99,722	0	0	0	0	0	0	0
15:01:00	-44,995	2075,206	9,99	9,961	9,964	5,929	6,063	21,1	959,713	24,414	2074,727	0	203,094	203,094	99,722	0	0	0	0	0	0	0
15:01:00	0	2075,206	9,99	9,961	9,964	5,929	6,06	21,1	959,713	24,414	2074,728	0	203,094	203,094	99,722	0	0	0	0	0	0	0
15:01:00	0	2075,206	9,99	9,961	9,964	5,929	6,058	21,1	959,713	24,414	2074,728	0	203,094	203,094	99,722	0	0	0	0	0	0	0
15:01:00	0	2075,206	9,99	9,961	9,964	5,929	6,055	21,1	959,713	24,414	2074,729	0	203,094	203,094	99,722	0	0	0	0	0	0	0
15:01:00	-44,97	2074,757	9,941	9,814	9,964	5,925	6,053	21,1	959,713	24,414	2074,729	0	203,094	203,094	99,722	0	0	0	0	0	0	0
15:01:00	-89,965	2073,857	9,843	9,814	9,964	5,916	6,05	21,1	959,713	24,414	2073,857	0	203,094	203,094	99,722	0	0	0	0	0	0	0
15:01:00	89,965	2074,757	9,941	9,863	9,964	5,925	6,048	21,1	959,713	24,414	2073,858	0	203,094	203,094	99,722	0	0	0	0	0	0	0
15:01:00	0	2074,757	9,941	9,814	9,964	5,925	6,045	21,1	959,713	24,414	2073,859	0	203,094	203,094	99,722	0	0	0	0	0	0	0
15:01:00	44,97	2075,206	9,99	9,863	9,964	5,929	6,043	21,1	959,713	24,414	2073,86	0	203,094	203,094	99,722	0	0	0	0	0	0	0
15:01:00	-44,97	2074,757	9,941	9,863	9,964	5,925	6,041	21,1	959,713	24,414	2073,861	0	203,094	203,094	99,722	0	0	0	0	0	0	0
15:01:00	-89,965	2073,857	9,843	9,716	9,964	5,916	6,038	21,1	959,713	24,414	2073,857	0	203,094	203,094	99,722	0	0	0	0	0	0	0
15:01:00	179,931	2075,656	10,039	9,863	9,964	5,934	6,036	21,1	959,713	24,414	2073,859	0	203,094	203,094	99,722	0	0	0	0	0	0	0
15:01:00	0	2075,656	10,039	9,961	9,964	5,934	6,034	21,1	959,713	24,414	2073,86	0	203,094	203,094	99,722	0	0	0	0	0	0	0
15:01:00	-83,691	2074,819	10,039	9,961	9,96	5,925	6,032	21,1	959,713	24,414	2073,861	0	203,094	203,094	99,722	0	0	0	0	0	0	0
15:01:00	173,681	2076,556	10,136	10,009	9,964	5,943	6,03	21,1	959,713	24,414	2073,864	0	203,094	203,094	99,722	0	0	0	0	0	0	0
15:01:00	-173,681	2074,819	10,039	9,814	9,96	5,925	6,028	21,1	959,713	24,414	2073,865	0	203,094	203,094	99,722	0	0	0	0	0	0	0
15:01:00	89,965	2075,719	10,136	10,009	9,96	5,935	6,026	21,1	959,713	24,414	2073,867	0	203,094	203,094	99,722	0	0	0	0	0	0	0
15:01:00	-89,965	2074,819	10,039	9,863	9,96	5,925	6,024	21,1	959,713	24,414	2073,868	0	203,094	203,094	99,722	0	0	0	0	0	0	0
15:01:00	0	2074,819	10,039	9,863	9,96	5,925	6,022	21,1	959,713	24,414	2073,869	0	203,094	203,094	99,722	0	0	0	0	0	0	0
15:01:00	0	2074,819	10,039	9,814	9,96	5,925	6,021	21,1	959,713	24,414	2073,87	0	203,094	203,094	99,722	0	0	0	0	0	0	0
15:01:00	0	2074,819	10,039	9,863	9,96	5,925	6,019	21,1	959,713	24,414	2073,871	0	203,094	203,094	99,722	0	0	0	0	0	0	0
15:01:00	-44,97	2074,37	9,99	9,863	9,96	5,921	6,017	21,1	959,713	24,414	2073,871	0	203,094	203,094	99,722	0	0	0	0	0	0	0
15:01:00	-44,995	2073,92	9,941	9,814	9,96	5,916	6,015	21,1	959,713	24,414	2073,871	0	203,094	203,094	99,722	0	0	0	0	0	0	0
15:01:00	-89,941	2073,02	9,843	9,814	9,96	5,907	6,013	21,1	959,713	24,414	2073,02	0	203,094	203,094	99,722	0	0	0	0	0	0	0
15:01:00	89,941	2073,92	9,941	9,863	9,96	5,916	6,011	21,1	959,713	24,414	2073,021	0	203,094	203,094	99,722	0	0	0	0	0	0	0
15:01:00	-51,245	2073,407	9,795	9,668	9,964	5,911	6,009	21,1	959,713	24,414	2073,022	0	203,094	203,094	99,722	0	0	0	0	0	0	0
15:01:00	48,168	2073,889	9,843	9,814	9,965	5,916	6,007	21,1	959,713	24,414	2073,023	0	203,094	203,094	99,722	0	0	0	0	0	0	0
15:01:00	86,767	2074,757	9,941	9,863	9,964	5,925	6,005	21,1	959,713	24,414	2073,024	0	203,094	203,094	99,722	0	0	0	0	0	0	0
15:01:00	-83,691	2073,92	9,941	9,863	9,96	5,916	6,004	21,1	959,713	24,414	2073,025	0	203,094	203,094	99,722	0	0	0	0	0	0	0
15:01:00	44,995	2074,37	9,99	9,961	9,96	5,921	6,002	21,1	959,713	24,414	2073,027	0	203,094	203,094	99,722	0	0	0	0	0	0	0
15:01:00	44,97	2074,819	10,039	10,009	9,96	5,925	6,001	21,1	959,713	24,414	2073,029	0	203,094	203,094	99,722	0	0	0	0	0	0	0
15:01:00	0	2074,819	10,039	9,863	9,96	5,925	5,999	21,1	959,713	24,414	2073,03	0	203,094	203,094	99,722	0	0	0	0	0	0	0
15:01:00	89,965	2075,719	10,136	9,961	9,96	5,935	5,998	21,1	959,713	24,414	2073,033	0	203,094	203,094	99,722	0	0	0	0	0	0	0
15:01:00	0	2075,719	10,136	9,961	9,96	5,935	5,997	21,1	959,713	24,414	2073,036	0	203,094	203,094	99,722	0	0	0	0	0	0	0
15:01:00	-89,965	2074,819	10,039	9,863	9,96	5,925	5,995	21,1	959,713	24,414	2073,038	0	203,094	203,094	99,722	0	0	0	0	0	0	0
15:01:00	-44,97	2074,37	9,99	9,814	9,96	5,921	5,994	21,1	959,713	24,414	2073,039	0	203,094	203,094	99,722	0	0	0	0	0	0	0
15:01:00	0	2074,37	9,99	9,814	9,96	5,921	5,992	21,1	959,713	24,414	2073,04	0	203,094	203,094	99,722	0	0	0	0	0	0	0
15:01:00	44,97	2074,819	10,039	9,961	9,96	5,925	5,991	21,1	959,713	24,414	2073,042	0	203,094	203,094	99,722	0	0	0	0	0	0	0
15:01:00	-44,97	2074,37	9,99	9,961	9,96	5,921	5,99	21,1	959,713	24,414	2073,044	0	203,094	203,094	99,722	0	0	0	0	0	0	0
15:01:00	44,97	2074,819	10,039	9,961	9,96	5,925	5,988	21,1	959,713	24,414	2073,045	0	203,094	203,094	99,722	0	0	0	0	0	0	0
15:01:00	0	2074,819	10,039	9,863	9,96	5,925	5,987	21,1	959,713	24,414	2073,047	0	203,094	203,094	99,722	0	0	0	0	0	0	0
15:01:00	-44,97	2074,37	9,99	9,716	9,96	5,921	5,986	21,1	959,713	24,414	2073,048	0	203,094	203,094	99,722	0	0	0	0	0	0	0
15:01:00	0	2074,37	9,99	9,863	9,96	5,921	5,985	21,1	959,713	24,414	2073,05	0	203,094	203,094	99,722	0	0	0	0	0	0	0
15:01:00	-44,995	2073,92	9,941	9,863	9,96	5,916	5,983	21,1	959,713	24,414	2073,05	0	203,094	203,094	99,722	0	0	0	0	0	0	0
15:01:00	0	2073,92	9,941	9,716	9,96	5,916	5,982	21,1	959,713	24,414	2073,051	0	203,094	203,094	99,722	0	0	0	0	0	0	0
15:01:00	-89,941	2073,02	9,843	9,716	9,96	5,907	5,98	21,1	959,713	24,414	2073,02	0	203,094	203,094	99,722	0	0	0	0	0	0	0
15:01:00	134,936	2074,37	9,99	9,814	9,96	5,921	5,979	21,1	959,713	24,414	2073,022	0	203,094	203,094	99,722	0	0	0	0	0	0	0
15:01:00	0	2074,37	9,99	9,814	9,96	5,921	5,978	21,1	959,713	24,414	2073,023	0	203,094	203,094	99,722	0	0	0	0	0	0	0
15:01:00	0	2074,37	9,99	9,814	9,96	5,921	5,977	21,1	959,713	24,414	2073,024	0	203,094	203,094	99,722	0	0	0	0	0	0	0
15:01:00	0	2074,37	9,99	9,814	9,96	5,921	5,976	21,1	959,713	24,414	2073,026	0	203,094	203,094	99,722	0	0	0	0	0	0	0
15:01:00	-44,995	2073,92	9,941	9,814	9,96	5,916	5,975	21,1	959,713	24,414	2073,027	0	203,094	203,094	99,722	0	0	0	0	0	0	0
15:01:00	44,995	2074,37	9,99	9,863	9,96	5,921	5,974	21,1	959,713	24,414	2073,028	0	203,094	203,094	99,722	0	0	0	0	0	0	0
15:01:00	44,97	2074,819	10,039	9,961	9,96	5,925	5,973	21,1	959,713	24,414	2073,03	0	203,094	203,094	99,722	0	0	0	0	0	0	0
15:01:00	-44,97	2074,37	9,99	9,814	9,96	5,921	5,972	21,1	959,713	24,414	2073,032	0	203,094	203,094	99,722	0	0	0	0	0	0	0
15:01:00	0	2074,37	9,99	9,863	9,96	5,921	5,971	21,1	959,713	24,414	2073,033	0	203,094	203,094	99,722	0	0	0	0	0	0	0
15:01:00	134,936	2075,719	10,136	10,009	9,96	5,935	5,97	21,1	959,713	24,414	2073,036	0	203,094	203,094	99,722	0	0	0	0	0	0	0
15:01:00	-89,965	2074,819	10,039	9,863	9,96	5,925	5,969	21,1	959,713	24,414	2073,038	0	203,094	203,094	99,722	0	0	0	0	0	0	0
15:01:00	0	2074,819	10,039	9,961	9,96	5,925	5,968	21,1	959,713	24,414	2073,039	0	203,094	203,094	99,722	0	0	0	0	0	0	0
15:01:00	0	2074,819	10,039	9,961	9,96	5,925	5,967	21,1	959,713	24,414	2073,041	0	203,094	203,094	99,722	0	0	0	0	0	0	0
15:01:00	-44,97	2074,37	9,99	9,863	9,96	5,921	5,967	21,1	959,713	24,414	2073,043	0	203,094	203,094	99,722	0	0	0	0	0	0	0
15:01:00	134,936	2075,719	10,136	9,863	9,96	5,935	5,966	21,1	959,713	24,414	2073,045	0	203,094	203,094	99,722	0	0	0	0	0	0	0
15:01:00	-89,965	2074,819	10,039	9,961	9,96	5,925	5,965	21,1	959,713	24,414	2073,047	0	203,094	203,094	99,722	0	0	0	0	0	0	0
15:01:00	-89,965	2073,92	9,941	9,863	9,96	5,916	5,964	21,1	959,713	24,414	2073,048	0	203,094	203,094	99,722	0	0	0	0	0	0	0
15:01:00	44,995	2074,37	9,99	9,863	9,96	5,921	5,963	21,1	959,713	24,414	2073,049	0	203,094	203,094	99,722	0	0	0	0	0	0	0
15:01:00	0	2074,37	9,99	9,814	9,96	5,921	5,962	21,1	959,713	24,414	2073,05	0	203,094	203,094	99,722	0	0	0	0	0	0	0
15:01:00	0	2074,37	9,99	9,961	9,96	5,921	5,962	21,1	959,713	24,414	2073,052	0	203,094	203,094	99,722	0	0	0	0	0	0	0
15:01:00	0	2074,37	9,99	9,961	9,96	5,921	5,961	21,1	959,713	24,414	2073,053	0	203,094	203,094	99,722	0	0	0	0	0	0	0
15:01:00	0	2074,37	9,99	9,863	9,96	5,921	5,96	21,1	959,713	24,414	2073,054	0	203,094	203,094	99,722	0	0	0	0	0	0	0
15:01:00	-44,995	2073,92	9,941	9,863	9,96	5,916	5,959	21,1	959,713	24,414	2073,055	0	203,094	203,094	99,722	0	0	0	0	0	0	0
15:01:00	0	2073,92	9,941	9,814	9,96	5,916	5,958	21,1	959,713	24,414	2073,056	0	203,094	203,094	99,722	0	0	0	0	0	0	0
15:01:00	44,995	2074,37	9,99	9,961	9,96	5,921	5,958	21,1	959,713	24,414	2073,057	0	203,094	203,094	99,722	0	0	0	0	0	0	0
15:01:00	-44,995	2073,92	9,941	9,961	9,96	5,916	5,957	21,1	959,713	24,414	2073,058	0	203,094	203,094	99,722	0	0	0	0	0	0	0
15:01:00	44,995	2074,37	9,99	9,863	9,96	5,921	5,956	21,1	960,173	24,414	2073,059	0	203,094	203,094	99,722	0	0	0	0	0	0	0
15:01:00	43,92	2074,809	10,039	9,863	9,96	5,925	5,955	21,1	960,173	24,414	2073,061	0	203,094	203,094	99,722	0	0	0	0	0	0	0
15:01:00	-44,97	2074,359	9,99	9,863	9,96	5,921	5,955	21,1	960,173	24,414	2073,063	0	203,094	203,094	99,722	0	0	0	0	0	0	0
15:01:00	0	2074,359	9,99	9,961	9,96	5,921	5,954	21,1	960,173	24,414	2073,064	0	203,094	203,094	99,722	0	0	0	0	0	0	0
15:01:00	0	2074,359	9,99	9,863	9,96	5,921	5,953	21,1	960,173	24,414	2073,065	0	203,094	203,094	99,722	0	0	0	0	0	0	0
15:01:00	44,97	2074,809	10,039	9,961	9,96	5,925	5,953	21,1	960,173	24,414	2073,067	0	203,094	203,094	99,722	0	0	0	0	0	0	0
15:01:00	-44,97	2074,359	9,99	9,961	9,96	5,921	5,952	21,1	960,173	24,414	2073,068	0	203,094	203,094	99,722	0	0	0	0	0	0	0
15:01:00	44,97	2074,809	10,039	9,961	9,96	5,925	5,952	21,1	960,173	24,414	2073,07	0	203,094	203,094	99,722	0	0	0	0	0	0	0
15:01:00	-44,97	2074,359	9,99	9,961	9,96	5,921	5,951	21,1	960,173	24,414	2073,071	0	203,094	203,094	99,722	0	0	0	0	0	0	0
15:01:00	0	2074,359	9,99	9,961	9,96	5,921	5,951	21,1	960,173	24,414	2073,072	0	203,094	203,094	99,722	0	0	0	0	0	0	0
15:01:00	0	2074,359	9,99	9,814	9,96	5,921	5,95	21,1	960,173	24,414	2073,074	0	203,039	203,039	99,722	0	0	0	0	0	0	0
15:01:01	0	2074,359	9,99	9,863	9,96	5,921	5,949	21,1	960,173	24,414	2073,075	0	203,039	203,039	99,722	0	0	0	0	0	0	0
15:01:01	44,97	2074,809	10,039	9,961	9,96	5,925	5,949	21,1	960,173	24,414	2073,076	0	203,039	203,039	99,722	0	0	0	0	0	0	0
15:01:01	0	2074,809	10,039	9,863	9,96	5,925	5,948	21,1	960,173	24,414	2073,078	0	203,039	203,039	99,722	0	0	0	0	0	0	0
15:01:01	-127,587	2073,533	9,99	9,814	9,955	5,912	5,948	21,1	960,173	24,414	2073,079	0	203,039	203,039	99,722	0	0	0	0	0	0	0
15:01:01	0	2073,533	9,99	9,814	9,955	5,912	5,947	21,1	960,173	24,414	2073,079	0	203,039	203,039	99,722	0	0	0	0	0	0	0
15:01:01	44,97	2073,983	10,039	9,863	9,955	5,917	5,946	21,1	960,173	24,414	2073,08	0	203,039	203,039	99,722	0	0	0	0	0	0	0
15:01:01	0	2073,983	10,039	9,814	9,955	5,917	5,946	21,1	960,173	24,414	2073,081	0	203,039	203,039	99,722	0	0	0	0	0	0	0
15:01:01	-44,97	2073,533	9,99	9,863	9,955	5,912	5,945	21,1	960,173	24,414	2073,082	0	203,039	203,039	99,722	0	0	0	0	0	0	0
15:01:01	0	2073,533	9,99	9,814	9,955	5,912	5,945	21,1	960,173	24,414	2073,082	0	203,039	203,039	99,722	0	0	0	0	0	0	0
15:01:01	-44,995	2073,083	9,941	9,863	9,955	5,908	5,944	21,1	960,173	24,414	2073,082	0	203,039	203,039	99,722	0	0	0	0	0	0	0
15:01:01	44,995	2073,533	9,99	9,961	9,955	5,912	5,943	21,1	960,173	24,414	2073,082	0	203,039	203,039	99,722	0	0	0	0	0	0	0
15:01:01	-44,995	2073,083	9,941	9,814	9,955	5,908	5,943	21,1	960,173	24,414	2073,082	0	203,039	203,039	99,722	0	0	0	0	0	0	0
15:01:01	-89,916	2072,184	9,843	9,716	9,955	5,898	5,942	21,1	960,173	24,414	2072,184	0	203,039	203,039	99,722	0	0	0	0	0	0	0
15:01:01	89,916	2073,083	9,941	9,716	9,955	5,908	5,941	21,1	960,173	24,414	2072,185	0	203,039	203,039	99,722	0	0	0	0	0	0	0
15:01:01	0	2073,083	9,941	9,814	9,955	5,908	5,94	21,1	960,173	24,414	2072,186	0	203,039	203,039	99,722	0	0	0	0	0	0	0
15:01:01	44,995	2073,533	9,99	9,961	9,955	5,912	5,94	21,1	960,173	24,414	2072,187	0	203,039	203,039	99,722	0	0	0	0	0	0	0
15:01:01	0	2073,533	9,99	9,961	9,955	5,912	5,939	21,1	960,173	24,414	2072,189	0	203,039	203,039	99,722	0	0	0	0	0	0	0
15:01:01	-44,995	2073,083	9,941	9,814	9,955	5,908	5,939	21,1	960,173	24,414	2072,19	0	203,039	203,039	99,722	0	0	0	0	0	0	0
15:01:01	44,995	2073,533	9,99	9,814	9,955	5,912	5,938	21,1	960,173	24,414	2072,191	0	203,039	203,039	99,722	0	0	0	0	0	0	0
15:01:01	0	2073,533	9,99	9,863	9,955	5,912	5,938	21,1	960,173	24,414	2072,192	0	203,039	203,039	99,722	0	0	0	0	0	0	0
15:01:01	0	2073,533	9,99	9,863	9,955	5,912	5,937	21,1	960,173	24,414	2072,193	0	203,039	203,039	99,722	0	0	0	0	0	0	0
15:01:01	0	2073,533	9,99	9,961	9,955	5,912	5,937	21,1	960,173	24,414	2072,195	0	203,039	203,039	99,722	0	0	0	0	0	0	0
15:01:01	0	2073,533	9,99	9,863	9,955	5,912	5,936	21,1	960,173	24,414	2072,196	0	203,039	203,039	99,722	0	0	0	0	0	0	0
15:01:01	-44,995	2073,083	9,941	9,863	9,955	5,908	5,936	21,1	960,173	24,414	2072,197	0	203,039	203,039	99,722	0	0	0	0	0	0	0
15:01:01	44,995	2073,533	9,99	9,863	9,955	5,912	5,935	21,1	960,173	24,414	2072,198	0	203,039	203,039	99,722	0	0	0	0	0	0	0
15:01:01	0	2073,533	9,99	9,961	9,955	5,912	5,935	21,1	960,173	24,414	2072,2	0	203,039	203,039	99,722	0	0	0	0	0	0	0
15:01:01	0	2073,533	9,99	9,961	9,955	5,912	5,934	21,1	960,173	24,414	2072,201	0	203,039	203,039	99,722	0	0	0	0	0	0	0
15:01:01	0	2073,533	9,99	9,863	9,955	5,912	5,934	21,1	960,173	24,414	2072,202	0	203,039	203,039	99,722	0	0	0	0	0	0	0
15:01:01	-44,995	2073,083	9,941	9,814	9,955	5,908	5,933	21,1	960,173	24,414	2072,203	0	203,039	203,039	99,722	0	0	0	0	0	0	0
15:01:01	82,641	2073,909	9,941	9,863	9,96	5,916	5,933	21,1	960,173	24,414	2072,205	0	203,039	203,039	99,722	0	0	0	0	0	0	0
15:01:01	-89,941	2073,01	9,843	9,716	9,96	5,907	5,932	21,1	960,173	24,414	2072,205	0	203,039	203,039	99,722	0	0	0	0	0	0	0
15:01:01	89,941	2073,909	9,941	9,814	9,96	5,916	5,932	21,1	960,173	24,414	2072,207	0	203,039	203,039	99,722	0	0	0	0	0	0	0
15:01:01	-37,646	2073,533	9,99	9,961	9,955	5,912	5,932	21,1	960,173	24,414	2072,208	0	203,039	203,039	99,722	0	0	0	0	0	0	0
15:01:01	44,97	2073,983	10,039	9,961	9,955	5,917	5,931	21,1	960,173	24,414	2072,21	0	203,039	203,039	99,722	0	0	0	0	0	0	0
15:01:01	0	2073,983	10,039	10,009	9,955	5,917	5,931	21,1	960,173	24,414	2072,212	0	203,039	203,039	99,722	0	0	0	0	0	0	0
15:01:01	0	2073,983	10,039	10,009	9,955	5,917	5,931	21,1	960,173	24,414	2072,214	0	203,039	203,039	99,722	0	0	0	0	0	0	0
15:01:01	-44,97	2073,533	9,99	9,961	9,955	5,912	5,931	21,1	960,173	24,414	2072,215	0	203,039	203,039	99,722	0	0	0	0	0	0	0
15:01:01	44,97	2073,983	10,039	10,009	9,955	5,917	5,93	21,1	960,173	24,414	2072,217	0	203,039	203,039	99,722	0	0	0	0	0	0	0
15:01:01	89,941	2074,882	10,136	10,009	9,955	5,926	5,93	21,1	960,173	24,414	2072,219	0	203,039	203,039	99,722	0	0	0	0	0	0	0
15:01:01	134,96	2076,232	10,283	10,205	9,955	5,94	5,93	21,1	960,173	24,414	2072,223	0	203,039	203,039	99,722	0	0	0	0	0	0	0
15:01:01	134,985	2077,582	10,429	10,4	9,955	5,954	5,931	21,1	960,173	24,414	2072,229	0	203,039	203,039	99,722	0	0	0	0	0	0	0
15:01:01	262,744	2080,209	10,625	10,595	9,96	5,981	5,932	21,1	960,173	24,414	2072,237	0	203,039	203,039	99,722	0	0	0	0	0	0	0
15:01:01	357,153	2083,781	10,918	10,937	9,965	6,018	5,933	21,1	960,173	24,414	2072,248	0	203,039	203,039	99,722	0	0	0	0	0	0	0
15:01:01	293,188	2086,712	10,966	11,084	9,979	6,048	5,936	21,1	960,173	24,414	2072,263	0	203,039	203,039	99,722	0	0	0	0	0	0	0
15:01:01	522,875	2091,941	11,259	11,425	9,993	6,102	5,939	21,1	960,173	24,414	2072,282	0	203,039	203,039	99,722	0	0	0	0	0	0	0
15:01:01	432,91	2096,27	11,455	11,767	10,007	6,147	5,943	21,1	960,173	24,414	2072,306	0	203,039	203,039	99,722	0	0	0	0	0	0	0
15:01:01	469,799	2100,968	11,601	12,06	10,026	6,195	5,948	21,1	960,173	24,414	2072,335	0	203,039	203,039	99,722	0	0	0	0	0	0	0
15:01:01	550,415	2106,473	11,748	12,109	10,05	6,252	5,954	21,1	960,173	24,414	2072,369	0	203,039	203,039	99,722	0	0	0	0	0	0	0
15:01:01	642,089	2112,893	11,992	12,451	10,074	6,318	5,961	21,1	960,173	24,414	2072,41	0	203,039	203,039	99,722	0	0	0	0	0	0	0
15:01:01	507,543	2117,969	11,992	12,549	10,102	6,37	5,969	21,1	960,173	24,414	2072,455	0	203,039	203,039	99,722	0	0	0	0	0	0	0
15:01:01	700,293	2124,972	12,138	12,744	10,134	6,443	5,978	21,1	960,173	24,414	2072,508	0	203,039	203,039	99,722	0	0	0	0	0	0	0
15:01:01	481,518	2129,787	12,041	12,744	10,167	6,492	5,988	21,1	960,173	24,414	2072,565	0	203,039	203,039	99,722	0	0	0	0	0	0	0
15:01:01	788,745	2137,674	12,187	12,89	10,204	6,573	6	21,1	960,173	24,414	2072,63	0	203,039	203,039	99,722	0	0	0	0	0	0	0
15:01:01	792,578	2145,6	12,431	13,086	10,236	6,655	6,013	21,1	960,173	24,414	2072,703	0	203,039	203,039	99,722	0	0	0	0	0	0	0
15:01:01	665,136	2152,252	12,48	13,33	10,271	6,724	6,027	21,1	960,173	24,414	2072,783	0	203,039	203,039	99,722	0	0	0	0	0	0	0
15:01:01	827,856	2160,53	12,773	13,574	10,303	6,809	6,042	21,1	960,173	24,414	2072,87	0	203,039	203,039	99,722	0	0	0	0	0	0	0
15:01:01	728,784	2167,818	12,968	13,769	10,334	6,884	6,059	21,1	960,173	24,414	2072,965	0	203,039	203,039	99,722	0	0	0	0	0	0	0
15:01:01	907,324	2176,891	13,408	13,965	10,362	6,978	6,077	21,1	960,173	24,414	2073,069	0	203,039	203,039	99,722	0	0	0	0	0	0	0
15:01:01	762,963	2184,521	13,603	14,306	10,395	7,056	6,096	21,1	960,173	24,414	2073,181	0	203,039	203,039	99,722	0	0	0	0	0	0	0
15:01:01	829,614	2192,817	13,896	14,648	10,426	7,142	6,116	21,1	960,173	24,414	2073,3	0	203,039	203,039	99,722	0	0	0	0	0	0	0
15:01:01	938,305	2202,2	14,238	14,99	10,461	7,239	6,138	21,1	960,173	24,414	2073,429	0	203,039	203,039	99,722	0	0	0	0	0	0	0
15:01:01	553,027	2207,73	14,14	14,99	10,498	7,296	6,161	21,1	960,173	24,414	2073,564	0	203,039	203,039	99,722	0	0	0	0	0	0	0
15:01:01	760,913	2215,339	14,238	14,99	10,536	7,374	6,185	21,1	960,173	24,414	2073,705	0	203,039	203,039	99,722	0	0	0	0	0	0	0
15:01:01	627,221	2221,612	14,14	14,941	10,576	7,439	6,209	21,1	960,173	24,414	2073,853	0	203,039	203,039	99,722	0	0	0	0	0	0	0
15:01:01	651,855	2228,13	14,14	14,795	10,613	7,506	6,235	21,1	960,173	24,414	2074,008	0	203,039	203,039	99,722	0	0	0	0	0	0	0
15:01:01	726,513	2235,395	14,238	14,99	10,649	7,581	6,261	21,1	960,173	24,414	2074,169	0	203,039	203,039	99,722	0	0	0	0	0	0	0
15:01:01	726,513	2242,661	14,482	15,283	10,677	7,656	6,289	21,1	960,173	24,414	2074,337	0	203,039	203,039	99,722	0	0	0	0	0	0	0
15:01:01	990,429	2252,565	14,922	15,527	10,71	7,758	6,317	21,1	960,173	24,414	2074,516	0	203,039	203,039	99,722	0	0	0	0	0	0	0
15:01:01	543,286	2257,998	14,97	15,674	10,738	7,814	6,347	21,1	960,173	24,414	2074,699	0	203,039	203,039	99,722	0	0	0	0	0	0	0
15:01:01	634,35	2264,341	15,117	15,82	10,766	7,879	6,377	21,1	960,173	24,414	2074,889	0	203,039	203,039	99,722	0	0	0	0	0	0	0
15:01:01	722,265	2271,564	15,361	16,064	10,794	7,954	6,408	21,1	960,173	24,414	2075,086	0	203,039	203,039	99,722	0	0	0	0	0	0	0
15:01:01	624,414	2277,808	15,41	16,064	10,827	8,018	6,439	21,1	960,173	24,414	2075,288	0	203,039	203,039	99,722	0	0	0	0	0	0	0
15:01:01	715,893	2284,967	15,556	16,211	10,859	8,092	6,472	21,1	960,173	24,414	2075,498	0	203,039	203,039	99,722	0	0	0	0	0	0	0
15:01:01	487,06	2289,838	15,459	16,162	10,892	8,142	6,504	21,1	960,173	24,414	2075,712	0	203,039	203,039	99,722	0	0	0	0	0	0	0
15:01:01	573,388	2295,571	15,361	15,967	10,93	8,201	6,538	21,1	960,173	24,414	2075,932	0	203,039	203,039	99,722	0	0	0	0	0	0	0
15:01:01	628,906	2301,86	15,41	16,015	10,963	8,266	6,572	21,1	960,173	24,414	2076,158	0	203,039	203,039	99,722	0	0	0	0	0	0	0
15:01:01	543,774	2307,298	15,459	16,015	10,991	8,322	6,606	21,1	960,173	24,414	2076,389	0	203,039	203,039	99,722	0	0	0	0	0	0	0
15:01:01	731,225	2314,61	15,703	16,211	11,019	8,398	6,641	21,1	960,173	24,414	2076,627	0	203,039	203,039	99,722	0	0	0	0	0	0	0
15:01:01	639,917	2321,01	15,849	16,308	11,048	8,464	6,677	21,1	960,173	24,414	2076,872	0	203,039	203,039	99,722	0	0	0	0	0	0	0
15:01:01	511,572	2326,125	15,947	16,504	11,071	8,516	6,713	21,1	960,173	24,414	2077,121	0	203,039	203,039	99,722	0	0	0	0	0	0	0
15:01:01	735,156	2333,477	16,191	16,552	11,1	8,592	6,75	21,1	960,173	24,414	2077,377	0	203,039	203,039	99,722	0	0	0	0	0	0	0
15:01:01	739,941	2340,876	16,533	16,943	11,123	8,668	6,787	21,1	960,173	24,414	2077,641	0	203,039	203,039	99,722	0	0	0	0	0	0	0
15:01:01	625,537	2347,132	16,679	17,09	11,151	8,733	6,825	21,1	960,173	24,414	2077,91	0	203,039	203,039	99,722	0	0	0	0	0	0	0
15:01:01	497,07	2352,102	16,679	17,041	11,179	8,784	6,864	21,1	960,173	24,414	2078,185	0	203,039	203,039	99,722	0	0	0	0	0	0	0
15:01:01	489,477	2356,997	16,679	17,041	11,206	8,835	6,903	21,1	960,173	24,414	2078,463	0	203,039	203,039	99,722	0	0	0	0	0	0	0
15:01:01	632,421	2363,321	16,826	17,09	11,234	8,9	6,942	21,1	960,173	24,414	2078,748	0	203,039	203,039	99,722	0	0	0	0	0	0	0
15:01:01	547,998	2368,801	16,875	17,236	11,263	8,956	6,981	21,1	960,173	24,414	2079,038	0	203,039	203,039	99,722	0	0	0	0	0	0	0
15:01:01	458,471	2373,386	16,924	17,236	11,286	9,003	7,021	21,1	960,173	24,414	2079,333	0	203,039	203,039	99,722	0	0	0	0	0	0	0
15:01:01	486,621	2378,252	17,021	17,236	11,308	9,054	7,061	21,1	960,173	24,414	2079,631	0	203,039	203,039	99,722	0	0	0	0	0	0	0
15:01:01	681,396	2385,066	17,363	17,627	11,328	9,124	7,101	21,2	959,713	24,414	2079,937	0	203,039	203,039	99,722	0	0	0	0	0	0	0
15:01:01	560,424	2390,671	17,656	17,822	11,344	9,182	7,142	21,2	959,713	24,414	2080,248	0	203,039	203,039	99,722	0	0	0	0	0	0	0
15:01:01	536,743	2396,038	17,9	18,164	11,361	9,237	7,183	21,2	959,713	24,414	2080,563	0	203,039	203,039	99,722	0	0	0	0	0	0	0
15:01:01	416,04	2400,198	17,998	18,164	11,379	9,28	7,224	21,2	959,713	24,414	2080,883	0	203,039	203,039	99,722	0	0	0	0	0	0	0
15:01:01	399,194	2404,19	17,998	18,164	11,401	9,321	7,265	21,2	959,713	24,414	2081,206	0	203,039	203,039	99,722	0	0	0	0	0	0	0
15:01:01	307,641	2407,267	17,9	18,066	11,424	9,353	7,306	21,2	959,713	24,414	2081,532	0	203,039	203,039	99,722	0	0	0	0	0	0	0
15:01:01	339,794	2410,665	17,9	18,066	11,443	9,388	7,347	21,2	959,713	24,414	2081,861	0	203,039	203,039	99,722	0	0	0	0	0	0	0
15:01:01	433,325	2414,998	17,998	18,115	11,462	9,432	7,388	21,2	959,713	24,414	2082,195	0	203,039	203,039	99,722	0	0	0	0	0	0	0
15:01:01	353,222	2418,53	18,047	18,261	11,48	9,469	7,429	21,2	959,713	24,414	2082,531	0	203,039	203,039	99,722	0	0	0	0	0	0	0
15:01:01	338,305	2421,913	18,144	18,164	11,494	9,504	7,469	21,2	959,713	24,414	2082,87	0	203,039	203,039	99,722	0	0	0	0	0	0	0
15:01:01	350,122	2425,414	18,34	18,457	11,503	9,54	7,51	21,2	959,713	24,414	2083,213	0	203,552	203,552	99,724	0	0	0	0	0	0	0
15:01:01	494,921	2430,364	18,633	18,603	11,515	9,591	7,551	21,2	959,713	24,414	2083,56	0	203,552	203,552	99,724	0	0	0	0	0	0	0
15:01:02	227,734	2432,641	18,681	18,799	11,525	9,614	7,591	21,2	959,713	24,414	2083,909	0	203,552	203,552	99,724	0	0	0	0	0	0	0
15:01:02	247,973	2435,121	18,681	18,701	11,539	9,64	7,631	21,2	959,713	24,414	2084,261	0	203,552	203,552	99,724	0	0	0	0	0	0	0
15:01:02	131,298	2436,434	18,486	18,506	11,557	9,653	7,671	21,2	959,713	24,414	2084,613	0	203,552	203,552	99,724	0	0	0	0	0	0	0
15:01:02	214,55	2438,579	18,388	18,506	11,574	9,676	7,71	21,2	959,713	24,414	2084,967	0	203,552	203,552	99,724	0	0	0	0	0	0	0
15:01:02	174,438	2440,324	18,291	18,261	11,589	9,694	7,749	21,2	959,713	24,414	2085,322	0	203,552	203,552	99,724	0	0	0	0	0	0	0
15:01:02	242,407	2442,748	18,291	18,31	11,603	9,719	7,788	21,2	959,713	24,414	2085,679	0	203,552	203,552	99,724	0	0	0	0	0	0	0
15:01:02	172,021	2444,468	18,291	18,31	11,613	9,736	7,826	21,2	959,713	24,414	2086,038	0	203,552	203,552	99,724	0	0	0	0	0	0	0
15:01:02	348,461	2447,953	18,486	18,457	11,622	9,772	7,864	21,2	959,713	24,414	2086,4	0	203,552	203,552	99,724	0	0	0	0	0	0	0
15:01:02	133,618	2449,289	18,535	18,506	11,627	9,786	7,902	21,2	959,713	24,414	2086,763	0	203,552	203,552	99,724	0	0	0	0	0	0	0
15:01:02	397,68	2453,265	18,779	18,799	11,636	9,827	7,94	21,2	959,713	24,414	2087,129	0	203,552	203,552	99,724	0	0	0	0	0	0	0
15:01:02	133,837	2454,604	18,828	18,847	11,641	9,841	7,977	21,2	959,713	24,414	2087,497	0	203,552	203,552	99,724	0	0	0	0	0	0	0
15:01:02	293,945	2457,543	18,974	19,043	11,649	9,871	8,014	21,2	959,713	24,414	2087,867	0	203,552	203,552	99,724	0	0	0	0	0	0	0
15:01:02	23,291	2457,776	18,828	18,847	11,659	9,873	8,051	21,2	959,713	24,414	2088,237	0	203,552	203,552	99,724	0	0	0	0	0	0	0
15:01:02	176,538	2459,542	18,828	18,799	11,669	9,892	8,087	21,2	959,713	24,414	2088,608	0	203,552	203,552	99,724	0	0	0	0	0	0	0
15:01:02	109,863	2460,64	18,779	18,701	11,677	9,903	8,122	21,2	959,713	24,414	2088,98	0	203,552	203,552	99,724	0	0	0	0	0	0	0
15:01:02	72,509	2461,365	18,681	18,603	11,687	9,91	8,157	21,2	959,713	24,414	2089,353	0	203,552	203,552	99,724	0	0	0	0	0	0	0
15:01:02	43,139	2461,797	18,486	18,457	11,7	9,915	8,192	21,2	959,713	24,414	2089,725	0	203,552	203,552	99,724	0	0	0	0	0	0	0
15:01:02	217,041	2463,967	18,535	18,457	11,709	9,937	8,226	21,2	959,713	24,414	2090,099	0	203,552	203,552	99,724	0	0	0	0	0	0	0
15:01:02	318,017	2467,147	18,779	18,701	11,714	9,97	8,26	21,2	959,713	24,414	2090,476	0	203,552	203,552	99,724	0	0	0	0	0	0	0
15:01:02	94,335	2468,091	18,877	18,799	11,714	9,98	8,294	21,2	959,713	24,414	2090,854	0	203,552	203,552	99,724	0	0	0	0	0	0	0
15:01:02	235,888	2470,45	19,121	19,043	11,714	10,004	8,327	21,2	959,713	24,414	2091,233	0	203,552	203,552	99,724	0	0	0	0	0	0	0
15:01:02	141,552	2471,865	19,267	19,238	11,714	10,019	8,361	21,2	959,713	24,414	2091,614	0	203,552	203,552	99,724	0	0	0	0	0	0	0
15:01:02	80,249	2472,668	19,267	19,238	11,719	10,027	8,393	21,2	959,713	24,414	2091,995	0	203,552	203,552	99,724	0	0	0	0	0	0	0
15:01:02	90,893	2473,577	19,267	19,189	11,724	10,036	8,426	21,2	959,713	24,414	2092,377	0	203,552	203,552	99,724	0	0	0	0	0	0	0
15:01:02	-119,58	2472,381	18,974	18,945	11,733	10,024	8,457	21,2	959,713	24,414	2092,757	0	203,552	203,552	99,724	0	0	0	0	0	0	0
15:01:02	70,263	2473,083	18,877	18,945	11,742	10,031	8,488	21,2	959,713	24,414	2093,137	0	203,552	203,552	99,724	0	0	0	0	0	0	0
15:01:02	-9,936	2472,984	18,779	18,799	11,747	10,03	8,518	21,2	959,713	24,414	2093,517	0	203,552	203,552	99,724	0	0	0	0	0	0	0
15:01:02	129,516	2474,279	18,828	18,603	11,752	10,044	8,548	21,2	959,713	24,414	2093,898	0	203,552	203,552	99,724	0	0	0	0	0	0	0
15:01:02	141,601	2475,695	18,974	18,847	11,752	10,058	8,577	21,2	959,713	24,414	2094,28	0	203,552	203,552	99,724	0	0	0	0	0	0	0
15:01:02	0	2475,695	18,974	18,847	11,752	10,058	8,607	21,2	959,713	24,414	2094,661	0	203,552	203,552	99,724	0	0	0	0	0	0	0
15:01:02	141,65	2477,112	19,121	18,994	11,752	10,073	8,635	21,2	959,713	24,414	2095,044	0	203,552	203,552	99,724	0	0	0	0	0	0	0
15:01:02	47,216	2477,584	19,17	19,14	11,752	10,078	8,664	21,2	959,713	24,414	2095,426	0	203,552	203,552	99,724	0	0	0	0	0	0	0
15:01:02	0	2477,584	19,17	19,189	11,752	10,078	8,691	21,2	959,713	24,414	2095,809	0	203,552	203,552	99,724	0	0	0	0	0	0	0
15:01:02	172,363	2479,307	19,267	19,336	11,756	10,095	8,719	21,2	959,713	24,414	2096,192	0	203,552	203,552	99,724	0	0	0	0	0	0	0
15:01:02	-88,989	2478,418	19,17	19,043	11,756	10,086	8,746	21,2	959,713	24,414	2096,574	0	203,552	203,552	99,724	0	0	0	0	0	0	0
15:01:02	0	2478,418	19,17	19,189	11,756	10,086	8,772	21,2	959,713	24,414	2096,956	0	203,552	203,552	99,724	0	0	0	0	0	0	0
15:01:02	0	2478,418	19,17	19,189	11,756	10,086	8,798	21,2	959,713	24,414	2097,338	0	203,552	203,552	99,724	0	0	0	0	0	0	0
15:01:02	30,737	2478,725	19,121	19,189	11,761	10,089	8,823	21,2	959,713	24,414	2097,719	0	203,552	203,552	99,724	0	0	0	0	0	0	0
15:01:02	0	2478,725	19,121	19,043	11,761	10,089	8,848	21,2	959,713	24,414	2098,1	0	203,552	203,552	99,724	0	0	0	0	0	0	0
15:01:02	0	2478,725	19,121	19,043	11,761	10,089	8,872	21,2	959,713	24,414	2098,481	0	203,552	203,552	99,724	0	0	0	0	0	0	0
15:01:02	-94,433	2477,781	19,023	18,994	11,761	10,08	8,896	21,2	959,713	24,414	2098,86	0	203,552	203,552	99,724	0	0	0	0	0	0	0
15:01:02	0	2477,781	19,023	18,994	11,761	10,08	8,919	21,2	959,713	24,414	2099,239	0	203,552	203,552	99,724	0	0	0	0	0	0	0
15:01:02	0	2477,781	19,023	19,043	11,761	10,08	8,942	21,2	959,713	24,414	2099,617	0	203,552	203,552	99,724	0	0	0	0	0	0	0
15:01:02	0	2477,781	19,023	18,994	11,761	10,08	8,964	21,2	959,713	24,414	2099,995	0	203,552	203,552	99,724	0	0	0	0	0	0	0
15:01:02	-141,674	2476,364	18,877	18,847	11,761	10,065	8,986	21,2	959,713	24,414	2100,372	0	203,552	203,552	99,724	0	0	0	0	0	0	0
15:01:02	94,433	2477,308	18,974	18,945	11,761	10,075	9,007	21,2	959,713	24,414	2100,749	0	203,552	203,552	99,724	0	0	0	0	0	0	0
15:01:02	-172,314	2475,585	18,877	18,847	11,756	10,057	9,028	21,2	959,713	24,414	2101,123	0	203,552	203,552	99,724	0	0	0	0	0	0	0
15:01:02	94,384	2476,529	18,974	18,847	11,756	10,067	9,048	21,2	959,713	24,414	2101,499	0	203,552	203,552	99,724	0	0	0	0	0	0	0
15:01:02	0	2476,529	18,974	18,945	11,756	10,067	9,068	21,2	959,713	24,414	2101,874	0	203,552	203,552	99,724	0	0	0	0	0	0	0
15:01:02	0	2476,529	18,974	18,945	11,756	10,067	9,088	21,2	959,713	24,414	2102,249	0	203,552	203,552	99,724	0	0	0	0	0	0	0
15:01:02	-99,877	2475,53	18,877	18,847	11,756	10,057	9,107	21,2	959,713	24,414	2102,622	0	203,552	203,552	99,724	0	0	0	0	0	0	0
15:01:02	99,877	2476,529	18,974	18,994	11,756	10,067	9,125	21,2	959,713	24,414	2102,996	0	203,552	203,552	99,724	0	0	0	0	0	0	0
15:01:02	-94,384	2475,585	18,877	18,847	11,756	10,057	9,144	21,2	959,713	24,414	2103,368	0	203,552	203,552	99,724	0	0	0	0	0	0	0
15:01:02	94,384	2476,529	18,974	18,945	11,756	10,067	9,162	21,2	959,713	24,414	2103,741	0	203,552	203,552	99,724	0	0	0	0	0	0	0
15:01:02	47,216	2477,001	19,023	19,043	11,756	10,072	9,18	21,2	959,713	24,414	2104,115	0	203,552	203,552	99,724	0	0	0	0	0	0	0
15:01:02	0	2477,001	19,023	19,043	11,756	10,072	9,197	21,2	959,713	24,414	2104,488	0	203,552	203,552	99,724	0	0	0	0	0	0	0
15:01:02	-188,818	2475,113	18,828	18,799	11,756	10,052	9,214	21,2	959,713	24,414	2104,858	0	203,552	203,552	99,724	0	0	0	0	0	0	0
15:01:02	0	2475,113	18,828	18,799	11,756	10,052	9,23	21,2	959,713	24,414	2105,228	0	203,552	203,552	99,724	0	0	0	0	0	0	0
15:01:02	0	2475,113	18,828	18,799	11,756	10,052	9,246	21,2	959,713	24,414	2105,598	0	203,552	203,552	99,724	0	0	0	0	0	0	0
15:01:02	47,216	2475,585	18,877	18,847	11,756	10,057	9,262	21,2	959,713	24,414	2105,968	0	203,552	203,552	99,724	0	0	0	0	0	0	0
15:01:02	-47,216	2475,113	18,828	18,701	11,756	10,052	9,278	21,2	959,713	24,414	2106,337	0	203,552	203,552	99,724	0	0	0	0	0	0	0
15:01:02	-47,216	2474,641	18,779	18,652	11,756	10,047	9,293	21,2	959,713	24,414	2106,705	0	203,552	203,552	99,724	0	0	0	0	0	0	0
15:01:02	47,216	2475,113	18,828	18,799	11,756	10,052	9,308	21,2	959,713	24,414	2107,073	0	203,552	203,552	99,724	0	0	0	0	0	0	0
15:01:02	41,723	2475,53	18,877	18,945	11,756	10,057	9,323	21,2	959,713	24,414	2107,442	0	203,552	203,552	99,724	0	0	0	0	0	0	0
15:01:02	-41,723	2475,113	18,828	18,799	11,756	10,052	9,337	21,2	959,713	24,414	2107,809	0	203,552	203,552	99,724	0	0	0	0	0	0	0
15:01:02	47,216	2475,585	18,877	18,799	11,756	10,057	9,351	21,2	959,713	24,414	2108,177	0	203,552	203,552	99,724	0	0	0	0	0	0	0
15:01:02	-52,709	2475,058	18,828	18,799	11,756	10,052	9,365	21,2	959,713	24,414	2108,544	0	203,552	203,552	99,724	0	0	0	0	0	0	0
15:01:02	0	2475,058	18,828	18,701	11,756	10,052	9,378	21,2	959,713	24,414	2108,91	0	203,552	203,552	99,724	0	0	0	0	0	0	0
15:01:02	47,216	2475,53	18,877	18,945	11,756	10,057	9,391	21,2	959,713	24,414	2109,277	0	203,552	203,552	99,724	0	0	0	0	0	0	0
15:01:02	0	2475,53	18,877	18,847	11,756	10,057	9,404	21,2	959,713	24,414	2109,643	0	203,552	203,552	99,724	0	0	0	0	0	0	0
15:01:02	0	2475,53	18,877	18,799	11,756	10,057	9,417	21,2	959,713	24,414	2110,009	0	203,552	203,552	99,724	0	0	0	0	0	0	0
15:01:02	-47,216	2475,058	18,828	18,799	11,756	10,052	9,43	21,2	959,713	24,414	2110,374	0	203,552	203,552	99,724	0	0	0	0	0	0	0
15:01:02	141,625	2476,474	18,974	18,799	11,756	10,066	9,442	21,2	959,713	24,414	2110,74	0	203,552	203,552	99,724	0	0	0	0	0	0	0
15:01:02	0	2476,474	18,974	18,994	11,756	10,066	9,454	21,2	959,713	24,414	2111,106	0	203,552	203,552	99,724	0	0	0	0	0	0	0
15:01:02	-94,409	2475,53	18,877	18,799	11,756	10,057	9,466	21,2	959,713	24,414	2111,47	0	203,552	203,552	99,724	0	0	0	0	0	0	0
15:01:02	0	2475,53	18,877	18,945	11,756	10,057	9,478	21,2	959,713	24,414	2111,834	0	203,552	203,552	99,724	0	0	0	0	0	0	0
15:01:02	5,493	2475,585	18,877	18,799	11,756	10,057	9,489	21,2	959,713	24,414	2112,198	0	203,552	203,552	99,724	0	0	0	0	0	0	0
15:01:02	-5,493	2475,53	18,877	18,799	11,756	10,057	9,5	21,2	959,713	24,414	2112,561	0	203,552	203,552	99,724	0	0	0	0	0	0	0
15:01:02	5,493	2475,585	18,877	18,945	11,756	10,057	9,511	21,2	959,713	24,414	2112,924	0	203,552	203,552	99,724	0	0	0	0	0	0	0
15:01:02	88,916	2476,474	18,974	18,994	11,756	10,066	9,522	21,2	959,713	24,414	2113,288	0	203,552	203,552	99,724	0	0	0	0	0	0	0
15:01:02	-141,625	2475,058	18,828	18,799	11,756	10,052	9,532	21,2	959,713	24,414	2113,65	0	203,552	203,552	99,724	0	0	0	0	0	0	0
15:01:02	0	2475,058	18,828	18,799	11,756	10,052	9,543	21,2	959,713	24,414	2114,011	0	203,552	203,552	99,724	0	0	0	0	0	0	0
15:01:02	47,216	2475,53	18,877	18,994	11,756	10,057	9,553	21,2	959,713	24,414	2114,372	0	203,552	203,552	99,724	0	0	0	0	0	0	0
15:01:02	0	2475,53	18,877	18,945	11,756	10,057	9,563	21,2	959,713	24,414	2114,734	0	203,552	203,552	99,724	0	0	0	0	0	0	0
15:01:02	99,877	2476,529	18,974	18,994	11,756	10,067	9,572	21,2	959,713	24,414	2115,095	0	203,552	203,552	99,724	0	0	0	0	0	0	0
15:01:02	-99,877	2475,53	18,877	18,994	11,756	10,057	9,582	21,2	959,713	24,414	2115,456	0	203,552	203,552	99,724	0	0	0	0	0	0	0
15:01:02	-94,409	2474,586	18,779	18,799	11,756	10,047	9,591	21,2	959,713	24,414	2115,815	0	203,552	203,552	99,724	0	0	0	0	0	0	0
15:01:02	188,818	2476,474	18,974	18,994	11,756	10,066	9,6	21,2	959,713	24,414	2116,175	0	203,552	203,552	99,724	0	0	0	0	0	0	0
15:01:02	-141,625	2475,058	18,828	18,847	11,756	10,052	9,609	21,3	960,173	24,414	2116,534	0	203,552	203,552	99,724	0	0	0	0	0	0	0
15:01:02	-2,27	2475,035	18,828	18,799	11,756	10,051	9,618	21,3	960,173	24,414	2116,893	0	203,552	203,552	99,724	0	0	0	0	0	0	0
15:01:02	0	2475,035	18,828	18,847	11,756	10,051	9,626	21,3	960,173	24,414	2117,251	0	203,552	203,552	99,724	0	0	0	0	0	0	0
15:01:02	0	2475,035	18,828	18,945	11,756	10,051	9,635	21,3	960,173	24,414	2117,609	0	203,552	203,552	99,724	0	0	0	0	0	0	0
15:01:02	-47,192	2474,563	18,779	18,799	11,756	10,047	9,643	21,3	960,173	24,414	2117,965	0	203,552	203,552	99,724	0	0	0	0	0	0	0
15:01:02	47,192	2475,035	18,828	18,799	11,756	10,051	9,651	21,3	960,173	24,414	2118,322	0	203,552	203,552	99,724	0	0	0	0	0	0	0
15:01:02	-47,192	2474,563	18,779	18,701	11,756	10,047	9,659	21,3	960,173	24,414	2118,679	0	203,552	203,552	99,724	0	0	0	0	0	0	0
15:01:02	47,192	2475,035	18,828	18,847	11,756	10,051	9,666	21,3	960,173	24,414	2119,035	0	203,552	203,552	99,724	0	0	0	0	0	0	0
15:01:02	0	2475,035	18,828	18,799	11,756	10,051	9,674	21,3	960,173	24,414	2119,391	0	203,552	203,552	99,724	0	0	0	0	0	0	0
15:01:02	47,192	2475,507	18,877	18,847	11,756	10,056	9,681	21,3	960,173	24,414	2119,747	0	203,552	203,552	99,724	0	0	0	0	0	0	0
15:01:02	0	2475,507	18,877	18,847	11,756	10,056	9,689	21,3	960,173	24,414	2120,103	0	204,87	204,87	99,729	0	0	0	0	0	0	0
15:01:02	-47,192	2475,035	18,828	18,799	11,756	10,051	9,696	21,3	960,173	24,414	2120,458	0	204,87	204,87	99,729	0	0	0	0	0	0	0
15:01:03	52,685	2475,562	18,877	18,799	11,756	10,057	9,703	21,3	960,173	24,414	2120,813	0	204,87	204,87	99,729	0	0	0	0	0	0	0
15:01:03	88,916	2476,451	18,974	18,945	11,756	10,066	9,71	21,3	960,173	24,414	2121,168	0	204,87	204,87	99,729	0	0	0	0	0	0	0
15:01:03	-136,108	2475,09	18,828	18,799	11,756	10,052	9,717	21,3	960,173	24,414	2121,522	0	204,87	204,87	99,729	0	0	0	0	0	0	0
15:01:03	0	2475,09	18,828	18,847	11,756	10,052	9,723	21,3	960,173	24,414	2121,876	0	204,87	204,87	99,729	0	0	0	0	0	0	0
15:01:03	0	2475,09	18,828	18,799	11,756	10,052	9,73	21,3	960,173	24,414	2122,229	0	204,87	204,87	99,729	0	0	0	0	0	0	0
15:01:03	-47,192	2474,618	18,779	18,506	11,756	10,047	9,736	21,3	960,173	24,414	2122,581	0	204,87	204,87	99,729	0	0	0	0	0	0	0
15:01:03	47,192	2475,09	18,828	18,701	11,756	10,052	9,742	21,3	960,173	24,414	2122,933	0	204,87	204,87	99,729	0	0	0	0	0	0	0
15:01:03	-47,192	2474,618	18,779	18,603	11,756	10,047	9,748	21,3	960,173	24,414	2123,285	0	204,87	204,87	99,729	0	0	0	0	0	0	0
15:01:03	47,192	2475,09	18,828	18,603	11,756	10,052	9,754	21,3	960,173	24,414	2123,637	0	204,87	204,87	99,729	0	0	0	0	0	0	0
15:01:03	141,577	2476,506	18,974	18,945	11,756	10,067	9,76	21,3	960,173	24,414	2123,989	0	204,87	204,87	99,729	0	0	0	0	0	0	0
15:01:03	-94,384	2475,562	18,877	18,847	11,756	10,057	9,766	21,3	960,173	24,414	2124,341	0	204,87	204,87	99,729	0	0	0	0	0	0	0
15:01:03	94,384	2476,506	18,974	18,945	11,756	10,067	9,772	21,3	960,173	24,414	2124,693	0	204,87	204,87	99,729	0	0	0	0	0	0	0
15:01:03	-94,384	2475,562	18,877	18,799	11,756	10,057	9,778	21,3	960,173	24,414	2125,044	0	204,87	204,87	99,729	0	0	0	0	0	0	0
15:01:03	0	2475,562	18,877	18,847	11,756	10,057	9,783	21,3	960,173	24,414	2125,395	0	204,87	204,87	99,729	0	0	0	0	0	0	0
15:01:03	94,384	2476,506	18,974	18,994	11,756	10,067	9,789	21,3	960,173	24,414	2125,746	0	204,87	204,87	99,729	0	0	0	0	0	0	0
15:01:03	-94,384	2475,562	18,877	18,847	11,756	10,057	9,794	21,3	960,173	24,414	2126,095	0	204,87	204,87	99,729	0	0	0	0	0	0	0
15:01:03	94,384	2476,506	18,974	18,945	11,756	10,067	9,799	21,3	960,173	24,414	2126,446	0	204,87	204,87	99,729	0	0	0	0	0	0	0
15:01:03	-94,384	2475,562	18,877	18,799	11,756	10,057	9,804	21,3	960,173	24,414	2126,795	0	204,87	204,87	99,729	0	0	0	0	0	0	0
15:01:03	94,384	2476,506	18,974	18,994	11,756	10,067	9,809	21,3	960,173	24,414	2127,144	0	204,87	204,87	99,729	0	0	0	0	0	0	0
15:01:03	47,216	2476,978	19,023	18,945	11,756	10,071	9,815	21,3	960,173	24,414	2127,494	0	204,87	204,87	99,729	0	0	0	0	0	0	0
15:01:03	-47,216	2476,506	18,974	18,994	11,756	10,067	9,819	21,3	960,173	24,414	2127,843	0	204,87	204,87	99,729	0	0	0	0	0	0	0
15:01:03	-141,577	2475,09	18,828	18,701	11,756	10,052	9,824	21,3	960,173	24,414	2128,191	0	204,87	204,87	99,729	0	0	0	0	0	0	0
15:01:03	47,192	2475,562	18,877	18,847	11,756	10,057	9,829	21,3	960,173	24,414	2128,538	0	204,87	204,87	99,729	0	0	0	0	0	0	0
15:01:03	0	2475,562	18,877	18,847	11,756	10,057	9,833	21,3	960,173	24,414	2128,885	0	204,87	204,87	99,729	0	0	0	0	0	0	0
15:01:03	-94,384	2474,618	18,779	18,603	11,756	10,047	9,837	21,3	960,173	24,414	2129,23	0	204,87	204,87	99,729	0	0	0	0	0	0	0
15:01:03	94,384	2475,562	18,877	18,945	11,756	10,057	9,842	21,3	960,173	24,414	2129,577	0	204,87	204,87	99,729	0	0	0	0	0	0	0
15:01:03	-47,192	2475,09	18,828	18,847	11,756	10,052	9,846	21,3	960,173	24,414	2129,922	0	204,87	204,87	99,729	0	0	0	0	0	0	0
15:01:03	47,192	2475,562	18,877	18,847	11,756	10,057	9,85	21,3	960,173	24,414	2130,268	0	204,87	204,87	99,729	0	0	0	0	0	0	0
15:01:03	0	2475,562	18,877	18,847	11,756	10,057	9,854	21,3	960,173	24,414	2130,613	0	204,87	204,87	99,729	0	0	0	0	0	0	0
15:01:03	-94,384	2474,618	18,779	18,701	11,756	10,047	9,858	21,3	960,173	24,414	2130,957	0	204,87	204,87	99,729	0	0	0	0	0	0	0
15:01:03	47,192	2475,09	18,828	18,701	11,756	10,052	9,861	21,3	960,173	24,414	2131,301	0	204,87	204,87	99,729	0	0	0	0	0	0	0
15:01:03	0	2475,09	18,828	18,799	11,756	10,052	9,865	21,3	960,173	24,414	2131,645	0	204,87	204,87	99,729	0	0	0	0	0	0	0
15:01:03	-47,192	2474,618	18,779	18,652	11,756	10,047	9,869	21,3	960,173	24,414	2131,987	0	204,87	204,87	99,729	0	0	0	0	0	0	0
15:01:03	0	2474,618	18,779	18,701	11,756	10,047	9,872	21,3	960,173	24,414	2132,33	0	204,87	204,87	99,729	0	0	0	0	0	0	0
15:01:03	94,384	2475,562	18,877	18,847	11,756	10,057	9,876	21,3	960,173	24,414	2132,673	0	204,87	204,87	99,729	0	0	0	0	0	0	0
15:01:03	-47,192	2475,09	18,828	18,799	11,756	10,052	9,879	21,3	960,173	24,414	2133,016	0	204,87	204,87	99,729	0	0	0	0	0	0	0
15:01:03	-47,192	2474,618	18,779	18,652	11,756	10,047	9,883	21,3	960,173	24,414	2133,357	0	204,87	204,87	99,729	0	0	0	0	0	0	0
15:01:03	-94,409	2473,674	18,681	18,652	11,756	10,037	9,886	21,3	960,173	24,414	2133,697	0	204,87	204,87	99,729	0	0	0	0	0	0	0
15:01:03	-335,693	2470,317	18,34	18,115	11,756	10,003	9,888	21,3	960,173	24,414	2134,034	0	204,87	204,87	99,729	0	0	0	0	0	0	0
15:01:03	-407,836	2466,239	17,998	17,578	11,752	9,961	9,889	21,3	960,173	24,414	2134,366	0	204,87	204,87	99,729	0	0	0	0	0	0	0
15:01:03	-513,891	2461,1	17,558	17,09	11,747	9,908	9,89	21,3	960,173	24,414	2134,693	0	204,87	204,87	99,729	0	0	0	0	0	0	0
15:01:03	-624,267	2454,857	17,168	16,406	11,733	9,843	9,889	21,3	960,173	24,414	2135,013	0	204,87	204,87	99,729	0	0	0	0	0	0	0
15:01:03	-683,129	2448,026	16,875	16,015	11,71	9,773	9,887	21,3	960,173	24,414	2135,326	0	204,87	204,87	99,729	0	0	0	0	0	0	0
15:01:03	-497,167	2443,054	16,875	16,064	11,682	9,722	9,883	21,3	960,173	24,414	2135,633	0	204,87	204,87	99,729	0	0	0	0	0	0	0
15:01:03	-651,586	2436,538	16,875	15,722	11,645	9,655	9,879	21,3	960,173	24,414	2135,934	0	204,87	204,87	99,729	0	0	0	0	0	0	0
15:01:03	-528,125	2431,257	17,021	16,064	11,607	9,6	9,873	21,3	960,173	24,414	2136,23	0	204,87	204,87	99,729	0	0	0	0	0	0	0
15:01:03	-541,235	2425,845	17,168	15,967	11,569	9,544	9,867	21,3	960,173	24,414	2136,519	0	204,87	204,87	99,729	0	0	0	0	0	0	0
15:01:03	-715,258	2418,692	17,217	16,308	11,526	9,471	9,859	21,3	960,173	24,414	2136,802	0	204,87	204,87	99,729	0	0	0	0	0	0	0
15:01:03	-636,718	2412,325	17,217	16,308	11,49	9,405	9,85	21,3	960,173	24,414	2137,077	0	204,87	204,87	99,729	0	0	0	0	0	0	0
15:01:03	-845,141	2403,874	16,924	15,967	11,458	9,318	9,84	21,3	960,173	24,414	2137,344	0	204,87	204,87	99,729	0	0	0	0	0	0	0
15:01:03	-826,611	2395,608	16,582	15,722	11,43	9,233	9,828	21,3	960,173	24,414	2137,602	0	204,87	204,87	99,729	0	0	0	0	0	0	0
15:01:03	-640,38	2389,204	16,435	15,478	11,401	9,167	9,815	21,3	960,173	24,414	2137,854	0	204,87	204,87	99,729	0	0	0	0	0	0	0
15:01:03	-806,347	2381,14	16,093	15,478	11,374	9,083	9,801	21,3	960,173	24,414	2138,097	0	204,87	204,87	99,729	0	0	0	0	0	0	0
15:01:03	-462,109	2376,519	16,093	15,429	11,348	9,036	9,786	21,3	960,173	24,414	2138,335	0	204,87	204,87	99,729	0	0	0	0	0	0	0
15:01:03	-736,084	2369,158	15,898	15,088	11,317	8,96	9,769	21,3	960,173	24,414	2138,566	0	204,87	204,87	99,729	0	0	0	0	0	0	0
15:01:03	-626,733	2362,891	15,703	14,843	11,292	8,895	9,752	21,3	960,173	24,414	2138,79	0	204,87	204,87	99,729	0	0	0	0	0	0	0
15:01:03	-475	2358,141	15,703	14,941	11,265	8,846	9,735	21,3	960,173	24,414	2139,01	0	204,87	204,87	99,729	0	0	0	0	0	0	0
15:01:03	-609,057	2352,05	15,556	14,843	11,239	8,784	9,716	21,3	960,173	24,414	2139,223	0	204,87	204,87	99,729	0	0	0	0	0	0	0
15:01:03	-487,939	2347,171	15,41	14,843	11,219	8,733	9,697	21,3	960,173	24,414	2139,431	0	204,87	204,87	99,729	0	0	0	0	0	0	0
15:01:03	-497,68	2342,194	15,215	14,599	11,202	8,682	9,677	21,3	960,173	24,414	2139,634	0	204,87	204,87	99,729	0	0	0	0	0	0	0
15:01:03	-660,644	2335,588	14,775	14,306	11,188	8,614	9,656	21,3	960,173	24,414	2139,83	0	204,87	204,87	99,729	0	0	0	0	0	0	0
15:01:03	-571,484	2329,873	14,433	13,916	11,174	8,555	9,634	21,3	960,173	24,414	2140,02	0	204,87	204,87	99,729	0	0	0	0	0	0	0
15:01:03	-496,923	2324,904	14,238	13,72	11,156	8,504	9,612	21,3	960,173	24,414	2140,205	0	204,87	204,87	99,729	0	0	0	0	0	0	0
15:01:03	-504,199	2319,862	13,994	13,574	11,141	8,452	9,589	21,3	960,173	24,414	2140,384	0	204,87	204,87	99,729	0	0	0	0	0	0	0
15:01:03	-237,207	2317,49	14,092	13,72	11,122	8,427	9,567	21,3	960,173	24,414	2140,561	0	204,87	204,87	99,729	0	0	0	0	0	0	0
15:01:03	-404,077	2313,449	14,092	13,72	11,099	8,386	9,543	21,3	960,173	24,414	2140,734	0	204,87	204,87	99,729	0	0	0	0	0	0	0
15:01:03	-314,965	2310,299	14,287	13,867	11,071	8,353	9,52	21,3	960,173	24,414	2140,904	0	204,87	204,87	99,729	0	0	0	0	0	0	0
15:01:03	-318,09	2307,118	14,384	13,916	11,048	8,32	9,497	21,3	960,173	24,414	2141,07	0	204,87	204,87	99,729	0	0	0	0	0	0	0
15:01:03	-293,383	2304,184	14,433	14,062	11,028	8,29	9,473	21,3	960,173	24,414	2141,234	0	204,87	204,87	99,729	0	0	0	0	0	0	0
15:01:03	-327,636	2300,908	14,433	14,062	11,01	8,256	9,449	21,3	960,173	24,414	2141,393	0	204,87	204,87	99,729	0	0	0	0	0	0	0
15:01:03	-378,222	2297,126	14,384	13,965	10,991	8,217	9,425	21,3	960,173	24,414	2141,549	0	204,87	204,87	99,729	0	0	0	0	0	0	0
15:01:03	-618,432	2290,942	13,994	13,769	10,977	8,154	9,4	21,3	960,173	24,414	2141,699	0	204,87	204,87	99,729	0	0	0	0	0	0	0
15:01:03	-259,277	2288,349	13,896	13,623	10,967	8,127	9,375	21,3	960,173	24,414	2141,845	0	204,87	204,87	99,729	0	0	0	0	0	0	0
15:01:03	-386,23	2284,486	13,75	13,525	10,953	8,087	9,35	21,3	960,173	24,414	2141,988	0	204,87	204,87	99,729	0	0	0	0	0	0	0
15:01:03	-386,132	2280,625	13,603	13,33	10,939	8,047	9,324	21,3	960,173	24,414	2142,127	0	204,87	204,87	99,729	0	0	0	0	0	0	0
15:01:03	-340,942	2277,216	13,506	13,33	10,925	8,012	9,298	21,3	960,173	24,414	2142,262	0	204,87	204,87	99,729	0	0	0	0	0	0	0
15:01:03	-295,922	2274,256	13,457	13,232	10,911	7,982	9,273	21,3	960,173	24,414	2142,394	0	204,87	204,87	99,729	0	0	0	0	0	0	0
15:01:03	-248,803	2271,768	13,457	13,183	10,897	7,956	9,247	21,3	960,173	24,414	2142,523	0	204,87	204,87	99,729	0	0	0	0	0	0	0
15:01:03	-378,808	2267,98	13,408	13,183	10,878	7,917	9,221	21,3	960,173	24,414	2142,649	0	204,87	204,87	99,729	0	0	0	0	0	0	0
15:01:03	-329,394	2264,686	13,408	13,183	10,859	7,883	9,195	21,3	960,173	24,414	2142,771	0	204,87	204,87	99,729	0	0	0	0	0	0	0
15:01:03	-247,68	2262,21	13,408	13,086	10,845	7,857	9,168	21,3	960,173	24,414	2142,89	0	204,87	204,87	99,729	0	0	0	0	0	0	0
15:01:03	-247,705	2259,733	13,408	13,33	10,831	7,832	9,142	21,3	960,173	24,414	2143,007	0	204,87	204,87	99,729	0	0	0	0	0	0	0
15:01:03	-250,903	2257,224	13,408	13,33	10,817	7,806	9,116	21,3	960,173	24,414	2143,121	0	204,87	204,87	99,729	0	0	0	0	0	0	0
15:01:03	-335,253	2253,871	13,31	13,183	10,803	7,771	9,09	21,3	960,173	24,414	2143,232	0	204,87	204,87	99,729	0	0	0	0	0	0	0
15:01:03	-293,603	2250,935	13,261	13,086	10,789	7,741	9,063	21,3	960,173	24,414	2143,34	0	204,87	204,87	99,729	0	0	0	0	0	0	0
15:01:03	-338,452	2247,55	13,164	13,037	10,775	7,706	9,036	21,3	960,173	24,414	2143,444	0	204,87	204,87	99,729	0	0	0	0	0	0	0
15:01:03	-249,78	2245,053	13,164	13,037	10,761	7,68	9,01	21,3	960,173	24,414	2143,546	0	204,87	204,87	99,729	0	0	0	0	0	0	0
15:01:03	-294,58	2242,107	13,115	12,988	10,747	7,65	8,983	21,3	960,173	24,414	2143,644	0	204,87	204,87	99,729	0	0	0	0	0	0	0
15:01:03	-276	2239,347	13,164	12,988	10,729	7,622	8,957	21,3	959,713	24,414	2143,74	0	204,87	204,87	99,729	0	0	0	0	0	0	0
15:01:03	-249,389	2236,853	13,164	12,988	10,715	7,596	8,93	21,3	959,713	24,414	2143,833	0	204,87	204,87	99,729	0	0	0	0	0	0	0
15:01:03	-306,372	2233,789	13,115	12,988	10,7	7,564	8,903	21,3	959,713	24,414	2143,923	0	204,87	204,87	99,729	0	0	0	0	0	0	0
15:01:03	-409,326	2229,696	13,017	12,841	10,682	7,522	8,876	21,3	959,713	24,414	2144,009	0	204,87	204,87	99,729	0	0	0	0	0	0	0
15:01:03	-189,55	2227,8	12,92	12,695	10,676	7,503	8,849	21,3	959,713	24,414	2144,092	0	204,87	204,87	99,729	0	0	0	0	0	0	0
15:01:03	-325,073	2224,55	12,822	12,549	10,663	7,469	8,822	21,3	959,713	24,414	2144,173	0	204,87	204,87	99,729	0	0	0	0	0	0	0
15:01:03	-303,173	2221,518	12,675	12,451	10,654	7,438	8,795	21,3	959,713	24,414	2144,25	0	204,87	204,87	99,729	0	0	0	0	0	0	0
15:01:03	-209,35	2219,424	12,627	12,256	10,644	7,416	8,768	21,3	959,713	24,414	2144,326	0	204,87	204,87	99,729	0	0	0	0	0	0	0
15:01:03	-330,395	2216,12	12,529	12,158	10,631	7,382	8,741	21,3	959,713	24,414	2144,397	0	204,87	204,87	99,729	0	0	0	0	0	0	0
15:01:03	-217,993	2213,941	12,48	12,109	10,621	7,36	8,714	21,3	959,713	24,414	2144,467	0	204,87	204,87	99,729	0	0	0	0	0	0	0
15:01:03	-233,349	2211,607	12,48	12,158	10,608	7,336	8,687	21,3	959,713	24,414	2144,534	0	204,467	204,467	99,727	0	0	0	0	0	0	0
15:01:03	-241,992	2209,187	12,48	12,158	10,594	7,311	8,66	21,3	959,713	24,414	2144,598	0	204,467	204,467	99,727	0	0	0	0	0	0	0
15:01:03	-195,434	2207,233	12,529	12,158	10,58	7,291	8,633	21,3	959,713	24,414	2144,661	0	204,467	204,467	99,727	0	0	0	0	0	0	0
15:01:04	-238,842	2204,844	12,529	12,158	10,567	7,266	8,606	21,3	959,713	24,414	2144,721	0	204,467	204,467	99,727	0	0	0	0	0	0	0
15:01:04	-235,522	2202,489	12,529	12,158	10,554	7,242	8,579	21,3	959,713	24,414	2144,779	0	204,467	204,467	99,727	0	0	0	0	0	0	0
15:01:04	-178,564	2200,703	12,529	12,256	10,543	7,223	8,553	21,3	959,713	24,414	2144,835	0	204,467	204,467	99,727	0	0	0	0	0	0	0
15:01:04	-247,46	2198,229	12,529	12,158	10,529	7,198	8,526	21,3	959,713	24,414	2144,888	0	204,467	204,467	99,727	0	0	0	0	0	0	0
15:01:04	-231,445	2195,914	12,529	12,158	10,516	7,174	8,5	21,3	959,713	24,414	2144,939	0	204,467	204,467	99,727	0	0	0	0	0	0	0
15:01:04	-206,909	2193,845	12,48	12,158	10,507	7,153	8,473	21,3	959,713	24,414	2144,988	0	204,467	204,467	99,727	0	0	0	0	0	0	0
15:01:04	-182,495	2192,02	12,529	12,109	10,494	7,134	8,447	21,3	959,713	24,414	2145,035	0	204,467	204,467	99,727	0	0	0	0	0	0	0
15:01:04	-268,725	2189,333	12,431	12,109	10,484	7,106	8,421	21,3	959,713	24,414	2145,079	0	204,467	204,467	99,727	0	0	0	0	0	0	0
15:01:04	-160,229	2187,731	12,431	12,06	10,475	7,09	8,394	21,3	959,713	24,414	2145,122	0	204,467	204,467	99,727	0	0	0	0	0	0	0
15:01:04	-251,586	2185,215	12,334	11,963	10,466	7,064	8,368	21,3	959,713	24,414	2145,162	0	204,467	204,467	99,727	0	0	0	0	0	0	0
15:01:04	-223,071	2182,984	12,285	11,914	10,456	7,041	8,342	21,3	959,713	24,414	2145,2	0	204,467	204,467	99,727	0	0	0	0	0	0	0
15:01:04	-234,228	2180,642	12,187	11,816	10,448	7,016	8,316	21,3	959,713	24,414	2145,235	0	204,467	204,467	99,727	0	0	0	0	0	0	0
15:01:04	-277,441	2177,868	12,041	11,718	10,44	6,988	8,29	21,3	959,713	24,414	2145,268	0	204,467	204,467	99,727	0	0	0	0	0	0	0
15:01:04	-143,505	2176,432	11,992	11,621	10,434	6,973	8,264	21,3	959,713	24,414	2145,299	0	204,467	204,467	99,727	0	0	0	0	0	0	0
15:01:04	-275,244	2173,68	11,845	11,523	10,426	6,945	8,239	21,3	959,713	24,414	2145,328	0	204,467	204,467	99,727	0	0	0	0	0	0	0
15:01:04	-281,054	2170,869	11,65	11,425	10,421	6,916	8,213	21,3	959,713	24,414	2145,353	0	204,467	204,467	99,727	0	0	0	0	0	0	0
15:01:04	-185,18	2169,018	11,601	11,425	10,413	6,897	8,187	21,3	959,713	24,414	2145,377	0	204,467	204,467	99,727	0	0	0	0	0	0	0
15:01:04	-112,451	2167,893	11,65	11,425	10,404	6,885	8,161	21,3	959,713	24,414	2145,399	0	204,467	204,467	99,727	0	0	0	0	0	0	0
15:01:04	-107,885	2166,814	11,748	11,425	10,392	6,874	8,136	21,3	959,713	24,414	2145,42	0	204,467	204,467	99,727	0	0	0	0	0	0	0
15:01:04	7,983	2166,894	11,992	11,572	10,38	6,875	8,111	21,3	959,713	24,414	2145,442	0	204,467	204,467	99,727	0	0	0	0	0	0	0
15:01:04	-194,287	2164,951	12,041	11,718	10,366	6,855	8,087	21,3	959,713	24,414	2145,461	0	204,467	204,467	99,727	0	0	0	0	0	0	0
15:01:04	-176,342	2163,188	12,041	11,718	10,356	6,836	8,062	21,3	959,713	24,414	2145,479	0	204,467	204,467	99,727	0	0	0	0	0	0	0
15:01:04	-159,106	2161,597	12,041	11,767	10,347	6,82	8,038	21,3	959,713	24,414	2145,495	0	204,467	204,467	99,727	0	0	0	0	0	0	0
15:01:04	-251,074	2159,086	11,943	11,718	10,338	6,794	8,013	21,3	959,713	24,414	2145,509	0	204,467	204,467	99,727	0	0	0	0	0	0	0
15:01:04	-262,451	2156,462	11,748	11,572	10,334	6,767	7,989	21,3	959,713	24,414	2145,52	0	204,467	204,467	99,727	0	0	0	0	0	0	0
15:01:04	-215,893	2154,303	11,601	11,523	10,329	6,745	7,965	21,3	959,713	24,414	2145,528	0	204,467	204,467	99,727	0	0	0	0	0	0	0
15:01:04	-170,263	2152,6	11,504	11,377	10,325	6,727	7,94	21,3	959,713	24,414	2145,535	0	204,467	204,467	99,727	0	0	0	0	0	0	0
15:01:04	-172,485	2150,875	11,406	11,23	10,32	6,71	7,916	21,3	959,713	24,414	2145,541	0	204,467	204,467	99,727	0	0	0	0	0	0	0
15:01:04	-80,664	2150,068	11,406	11,23	10,315	6,701	7,892	21,3	959,713	24,414	2145,545	0	204,467	204,467	99,727	0	0	0	0	0	0	0
15:01:04	-215,747	2147,911	11,259	11,181	10,311	6,679	7,869	21,3	959,713	24,414	2145,547	0	204,467	204,467	99,727	0	0	0	0	0	0	0
15:01:04	-127,783	2146,633	11,259	11,084	10,304	6,666	7,845	21,3	959,713	24,414	2145,549	0	204,467	204,467	99,727	0	0	0	0	0	0	0
15:01:04	-97,705	2145,656	11,259	11,181	10,298	6,656	7,822	21,3	959,713	24,414	2145,549	0	204,467	204,467	99,727	0	0	0	0	0	0	0
15:01:04	-171,337	2143,943	11,162	11,084	10,294	6,638	7,798	21,3	959,713	24,414	2143,943	0	204,467	204,467	99,727	0	0	0	0	0	0	0
15:01:04	-82,763	2143,115	11,162	11,084	10,289	6,63	7,776	21,3	959,713	24,414	2143,115	0	204,467	204,467	99,727	0	0	0	0	0	0	0
15:01:04	-146,093	2141,654	11,162	11,035	10,281	6,614	7,753	21,3	959,713	24,414	2141,654	0	204,467	204,467	99,727	0	0	0	0	0	0	0
15:01:04	-81,665	2140,838	11,162	11,084	10,276	6,606	7,73	21,3	959,713	24,414	2140,838	0	204,467	204,467	99,727	0	0	0	0	0	0	0
15:01:04	-82,739	2140,01	11,162	11,084	10,271	6,598	7,708	21,3	959,713	24,414	2140,01	0	204,467	204,467	99,727	0	0	0	0	0	0	0
15:01:04	-81,689	2139,193	11,162	11,035	10,267	6,589	7,686	21,3	959,713	24,414	2139,193	0	204,467	204,467	99,727	0	0	0	0	0	0	0
15:01:04	-128,051	2137,913	11,113	11,035	10,262	6,576	7,664	21,3	959,713	24,414	2137,913	0	204,467	204,467	99,727	0	0	0	0	0	0	0
15:01:04	-91,088	2137,002	11,162	11,035	10,254	6,567	7,643	21,3	959,713	24,414	2137,002	0	204,467	204,467	99,727	0	0	0	0	0	0	0
15:01:04	-60,913	2136,393	11,259	11,084	10,245	6,56	7,622	21,3	959,713	24,414	2136,393	0	204,467	204,467	99,727	0	0	0	0	0	0	0
15:01:04	-82,739	2135,565	11,259	11,084	10,241	6,552	7,601	21,3	959,713	24,414	2135,565	0	204,467	204,467	99,727	0	0	0	0	0	0	0
15:01:04	-150,903	2134,056	11,113	10,937	10,24	6,536	7,58	21,3	959,713	24,414	2134,056	0	204,467	204,467	99,727	0	0	0	0	0	0	0
15:01:04	-181,201	2132,244	10,918	10,888	10,24	6,517	7,559	21,3	959,713	24,414	2132,244	0	204,467	204,467	99,727	0	0	0	0	0	0	0
15:01:04	-90,576	2131,338	10,82	10,742	10,24	6,508	7,538	21,3	959,713	24,414	2131,338	0	204,467	204,467	99,727	0	0	0	0	0	0	0
15:01:04	-190,576	2129,433	10,673	10,693	10,237	6,489	7,518	21,3	959,713	24,414	2129,433	0	204,467	204,467	99,727	0	0	0	0	0	0	0
15:01:04	-14,062	2129,292	10,673	10,547	10,236	6,487	7,498	21,3	959,713	24,414	2129,292	0	204,467	204,467	99,727	0	0	0	0	0	0	0
15:01:04	-114,965	2128,142	10,625	10,547	10,232	6,475	7,478	21,3	959,713	24,414	2128,142	0	204,467	204,467	99,727	0	0	0	0	0	0	0
15:01:04	31,176	2128,454	10,673	10,595	10,231	6,478	7,458	21,3	959,713	24,414	2128,143	0	204,467	204,467	99,727	0	0	0	0	0	0	0
15:01:04	-140,551	2127,049	10,673	10,693	10,223	6,464	7,438	21,3	959,713	24,414	2127,049	0	204,467	204,467	99,727	0	0	0	0	0	0	0
15:01:04	37,988	2127,429	10,82	10,742	10,218	6,468	7,419	21,3	959,713	24,414	2127,049	0	204,467	204,467	99,727	0	0	0	0	0	0	0
15:01:04	50,976	2127,938	10,966	10,888	10,213	6,473	7,401	21,3	959,713	24,414	2127,05	0	204,467	204,467	99,727	0	0	0	0	0	0	0
15:01:04	-71,972	2127,219	10,966	10,888	10,209	6,466	7,383	21,3	959,713	24,414	2127,05	0	204,467	204,467	99,727	0	0	0	0	0	0	0
15:01:04	-148,632	2125,732	10,82	10,742	10,208	6,45	7,364	21,3	959,713	24,414	2125,732	0	204,467	204,467	99,727	0	0	0	0	0	0	0
15:01:04	-59,13	2125,141	10,82	10,742	10,205	6,444	7,346	21,3	959,713	24,414	2125,141	0	204,467	204,467	99,727	0	0	0	0	0	0	0
15:01:04	-59,155	2124,549	10,771	10,693	10,204	6,438	7,328	21,3	959,713	24,414	2124,549	0	204,467	204,467	99,727	0	0	0	0	0	0	0
15:01:04	-90,502	2123,644	10,673	10,595	10,204	6,429	7,311	21,3	959,713	24,414	2123,644	0	204,467	204,467	99,727	0	0	0	0	0	0	0
15:01:04	-59,13	2123,053	10,673	10,693	10,201	6,423	7,293	21,3	959,713	24,414	2123,053	0	204,467	204,467	99,727	0	0	0	0	0	0	0
15:01:04	-26,733	2122,786	10,673	10,595	10,199	6,42	7,276	21,3	959,713	24,414	2122,786	0	204,467	204,467	99,727	0	0	0	0	0	0	0
15:01:04	50,756	2123,293	10,82	10,693	10,194	6,425	7,26	21,3	959,713	24,414	2122,786	0	204,467	204,467	99,727	0	0	0	0	0	0	0
15:01:04	17,456	2123,468	10,918	10,84	10,19	6,427	7,243	21,3	959,713	24,414	2122,787	0	204,467	204,467	99,727	0	0	0	0	0	0	0
15:01:04	-40,625	2123,062	10,966	10,84	10,185	6,423	7,227	21,3	959,713	24,414	2122,787	0	204,467	204,467	99,727	0	0	0	0	0	0	0
15:01:04	-119,335	2121,868	10,918	10,84	10,181	6,411	7,211	21,3	959,713	24,414	2121,868	0	204,467	204,467	99,727	0	0	0	0	0	0	0
15:01:04	-90,454	2120,964	10,82	10,84	10,181	6,401	7,195	21,3	959,713	24,414	2120,964	0	204,467	204,467	99,727	0	0	0	0	0	0	0
15:01:04	-74,096	2120,223	10,82	10,742	10,177	6,394	7,18	21,3	959,713	24,414	2120,223	0	204,467	204,467	99,727	0	0	0	0	0	0	0
15:01:04	-45,239	2119,77	10,771	10,693	10,177	6,389	7,164	21,3	959,713	24,414	2119,77	0	204,467	204,467	99,727	0	0	0	0	0	0	0
15:01:04	-135,668	2118,414	10,625	10,595	10,177	6,375	7,149	21,3	959,713	24,414	2118,414	0	204,467	204,467	99,727	0	0	0	0	0	0	0
15:01:04	-11,767	2118,296	10,625	10,547	10,176	6,374	7,133	21,3	959,713	24,414	2118,296	0	204,467	204,467	99,727	0	0	0	0	0	0	0
15:01:04	-152,709	2116,769	10,527	10,547	10,173	6,358	7,118	21,3	959,713	24,414	2116,769	0	204,467	204,467	99,727	0	0	0	0	0	0	0
15:01:04	77,392	2117,543	10,625	10,498	10,172	6,366	7,103	21,3	959,713	24,414	2116,77	0	204,467	204,467	99,727	0	0	0	0	0	0	0
15:01:04	-86,865	2116,674	10,625	10,498	10,167	6,357	7,089	21,3	959,713	24,414	2116,674	0	204,467	204,467	99,727	0	0	0	0	0	0	0
15:01:04	-75,146	2115,923	10,625	10,547	10,163	6,349	7,074	21,3	959,713	24,414	2115,923	0	204,467	204,467	99,727	0	0	0	0	0	0	0
15:01:04	-76,342	2115,159	10,625	10,547	10,158	6,341	7,06	21,3	959,713	24,414	2115,159	0	204,467	204,467	99,727	0	0	0	0	0	0	0
15:01:04	-23,583	2114,923	10,625	10,547	10,157	6,339	7,046	21,3	959,713	24,414	2114,923	0	204,467	204,467	99,727	0	0	0	0	0	0	0
15:01:04	-30,981	2114,614	10,673	10,595	10,153	6,336	7,032	21,3	959,713	24,414	2114,614	0	204,467	204,467	99,727	0	0	0	0	0	0	0
15:01:04	14,038	2114,754	10,771	10,693	10,148	6,337	7,018	21,3	959,713	24,414	2114,614	0	204,467	204,467	99,727	0	0	0	0	0	0	0
15:01:04	-167,626	2113,078	10,673	10,595	10,144	6,32	7,005	21,3	959,713	24,414	2113,078	0	204,467	204,467	99,727	0	0	0	0	0	0	0
15:01:04	-10,742	2112,97	10,673	10,595	10,143	6,319	6,991	21,3	959,713	24,414	2112,97	0	204,467	204,467	99,727	0	0	0	0	0	0	0
15:01:04	-45,19	2112,518	10,625	10,547	10,143	6,314	6,978	21,3	959,713	24,414	2112,518	0	204,467	204,467	99,727	0	0	0	0	0	0	0
15:01:04	-135,546	2111,163	10,478	10,498	10,143	6,3	6,965	21,3	959,713	24,414	2111,163	0	204,467	204,467	99,727	0	0	0	0	0	0	0
15:01:04	-34,448	2110,818	10,429	10,351	10,144	6,297	6,951	21,3	959,713	24,414	2110,818	0	204,467	204,467	99,727	0	0	0	0	0	0	0
15:01:04	-101,074	2109,808	10,332	10,302	10,143	6,286	6,938	21,3	959,713	24,414	2109,808	0	204,467	204,467	99,727	0	0	0	0	0	0	0
15:01:04	24,902	2110,057	10,429	10,351	10,14	6,289	6,926	21,3	959,713	24,414	2109,808	0	204,467	204,467	99,727	0	0	0	0	0	0	0
15:01:04	34,448	2110,401	10,478	10,4	10,139	6,292	6,913	21,3	959,713	24,414	2109,809	0	204,467	204,467	99,727	0	0	0	0	0	0	0
15:01:04	-79,492	2109,606	10,478	10,351	10,134	6,284	6,901	21,3	959,713	24,414	2109,606	0	204,467	204,467	99,727	0	0	0	0	0	0	0
15:01:04	-45,19	2109,154	10,429	10,351	10,134	6,279	6,889	21,3	959,713	24,414	2109,154	0	204,467	204,467	99,727	0	0	0	0	0	0	0
15:01:04	11,889	2109,273	10,527	10,4	10,13	6,281	6,877	21,3	959,713	24,414	2109,155	0	204,467	204,467	99,727	0	0	0	0	0	0	0
15:01:04	-9,667	2109,177	10,527	10,498	10,129	6,28	6,865	21,1	958,743	24,414	2109,155	0	204,467	204,467	99,727	0	0	0	0	0	0	0
15:01:04	13,33	2109,31	10,625	10,547	10,125	6,281	6,854	21,1	958,743	24,414	2109,155	0	204,467	204,467	99,727	0	0	0	0	0	0	0
15:01:04	-9,692	2109,213	10,625	10,547	10,124	6,28	6,842	21,1	958,743	24,414	2109,155	0	204,467	204,467	99,727	0	0	0	0	0	0	0
15:01:04	-67,724	2108,536	10,625	10,547	10,12	6,273	6,831	21,1	958,743	24,414	2108,536	0	204,467	204,467	99,727	0	0	0	0	0	0	0
15:01:04	0	2108,536	10,625	10,547	10,12	6,273	6,82	21,1	958,743	24,414	2108,536	0	204,467	204,467	99,727	0	0	0	0	0	0	0
15:01:04	-9,667	2108,439	10,625	10,498	10,12	6,272	6,81	21,1	958,743	24,414	2108,439	0	204,467	204,467	99,727	0	0	0	0	0	0	0
15:01:04	-90,356	2107,536	10,527	10,498	10,12	6,263	6,799	21,1	958,743	24,414	2107,536	0	204,467	204,467	99,727	0	0	0	0	0	0	0
15:01:04	-69,653	2106,839	10,527	10,498	10,116	6,256	6,788	21,1	958,743	24,414	2106,839	0	204,467	204,467	99,727	0	0	0	0	0	0	0
15:01:04	-54,858	2106,29	10,478	10,4	10,115	6,25	6,778	21,1	958,743	24,414	2106,29	0	204,467	204,467	99,727	0	0	0	0	0	0	0
15:01:04	-23,608	2106,054	10,527	10,4	10,112	6,247	6,767	21,1	958,743	24,414	2106,054	0	204,467	204,467	99,727	0	0	0	0	0	0	0
15:01:04	-45,166	2105,603	10,478	10,4	10,112	6,243	6,757	21,1	958,743	24,414	2105,603	0	203,194	203,194	99,722	0	0	0	0	0	0	0
15:01:04	-10,717	2105,495	10,478	10,351	10,111	6,242	6,747	21,1	958,743	24,414	2105,495	0	203,194	203,194	99,722	0	0	0	0	0	0	0
15:01:04	-45,166	2105,044	10,429	10,351	10,111	6,237	6,737	21,1	958,743	24,414	2105,044	0	203,194	203,194	99,722	0	0	0	0	0	0	0
15:01:05	-90,307	2104,141	10,332	10,302	10,111	6,228	6,727	21,1	958,743	24,414	2104,141	0	203,194	203,194	99,722	0	0	0	0	0	0	0
15:01:05	0	2104,141	10,332	10,302	10,111	6,228	6,717	21,1	958,743	24,414	2104,141	0	203,194	203,194	99,722	0	0	0	0	0	0	0
15:01:05	0	2104,141	10,332	10,351	10,111	6,228	6,707	21,1	958,743	24,414	2104,141	0	203,194	203,194	99,722	0	0	0	0	0	0	0
15:01:05	-69,824	2103,442	10,332	10,205	10,107	6,221	6,698	21,1	958,743	24,414	2103,442	0	203,194	203,194	99,722	0	0	0	0	0	0	0
15:01:05	-9,667	2103,346	10,332	10,302	10,106	6,22	6,689	21,1	958,743	24,414	2103,346	0	203,194	203,194	99,722	0	0	0	0	0	0	0
15:01:05	90,307	2104,249	10,429	10,302	10,106	6,229	6,68	21,1	958,743	24,414	2103,347	0	203,194	203,194	99,722	0	0	0	0	0	0	0
15:01:05	-79,37	2103,455	10,429	10,351	10,102	6,221	6,671	21,1	958,743	24,414	2103,347	0	203,194	203,194	99,722	0	0	0	0	0	0	0
15:01:05	0	2103,455	10,429	10,351	10,102	6,221	6,662	21,1	958,743	24,414	2103,347	0	203,194	203,194	99,722	0	0	0	0	0	0	0
15:01:05	-80,517	2102,65	10,429	10,4	10,097	6,212	6,653	21,1	958,743	24,414	2102,65	0	203,194	203,194	99,722	0	0	0	0	0	0	0
15:01:05	90,307	2103,553	10,527	10,498	10,097	6,222	6,644	21,1	958,743	24,414	2102,651	0	203,194	203,194	99,722	0	0	0	0	0	0	0
15:01:05	-81,64	2102,737	10,527	10,498	10,093	6,213	6,636	21,1	958,743	24,414	2102,651	0	203,194	203,194	99,722	0	0	0	0	0	0	0
15:01:05	-45,141	2102,285	10,478	10,4	10,093	6,209	6,628	21,1	958,743	24,414	2102,285	0	203,194	203,194	99,722	0	0	0	0	0	0	0
15:01:05	0	2102,285	10,478	10,4	10,093	6,209	6,619	21,1	958,743	24,414	2102,285	0	203,194	203,194	99,722	0	0	0	0	0	0	0
15:01:05	-45,166	2101,834	10,429	10,4	10,093	6,204	6,611	21,1	958,743	24,414	2101,834	0	203,194	203,194	99,722	0	0	0	0	0	0	0
15:01:05	-9,643	2101,737	10,429	10,302	10,092	6,203	6,603	21,1	958,743	24,414	2101,737	0	203,194	203,194	99,722	0	0	0	0	0	0	0
15:01:05	-71,948	2101,018	10,429	10,351	10,088	6,196	6,595	21,1	958,743	24,414	2101,018	0	203,194	203,194	99,722	0	0	0	0	0	0	0
15:01:05	-90,258	2100,115	10,332	10,351	10,088	6,186	6,587	21,1	958,743	24,414	2100,115	0	203,194	203,194	99,722	0	0	0	0	0	0	0
15:01:05	0	2100,115	10,332	10,205	10,088	6,186	6,579	21,1	958,743	24,414	2100,115	0	203,194	203,194	99,722	0	0	0	0	0	0	0
15:01:05	-53,759	2099,578	10,283	10,205	10,088	6,181	6,572	21,1	958,743	24,414	2099,578	0	203,194	203,194	99,722	0	0	0	0	0	0	0
15:01:05	-27,832	2099,299	10,332	10,205	10,083	6,178	6,564	21,1	958,743	24,414	2099,299	0	203,194	203,194	99,722	0	0	0	0	0	0	0
15:01:05	-9,692	2099,202	10,332	10,205	10,083	6,177	6,556	21,1	958,743	24,414	2099,202	0	203,194	203,194	99,722	0	0	0	0	0	0	0
15:01:05	18,31	2099,385	10,429	10,351	10,079	6,179	6,549	21,1	958,743	24,414	2099,202	0	203,194	203,194	99,722	0	0	0	0	0	0	0
15:01:05	-98,681	2098,399	10,332	10,205	10,078	6,169	6,541	21,1	958,743	24,414	2098,399	0	203,194	203,194	99,722	0	0	0	0	0	0	0
15:01:05	-45,117	2097,947	10,283	10,156	10,078	6,164	6,534	21,1	958,743	24,414	2097,947	0	203,194	203,194	99,722	0	0	0	0	0	0	0
15:01:05	-30,151	2097,646	10,332	10,205	10,074	6,161	6,527	21,1	958,743	24,414	2097,646	0	203,194	203,194	99,722	0	0	0	0	0	0	0
15:01:05	-7,397	2097,572	10,332	10,205	10,074	6,16	6,519	21,1	958,743	24,414	2097,572	0	203,194	203,194	99,722	0	0	0	0	0	0	0
15:01:05	-127,783	2096,294	10,283	10,156	10,069	6,147	6,512	21,1	958,743	24,414	2096,294	0	203,194	203,194	99,722	0	0	0	0	0	0	0
15:01:05	-37,548	2095,919	10,332	10,205	10,064	6,143	6,505	21,1	958,743	24,414	2095,919	0	203,194	203,194	99,722	0	0	0	0	0	0	0
15:01:05	-75,073	2095,168	10,332	10,205	10,06	6,135	6,498	21,1	958,743	24,414	2095,168	0	203,194	203,194	99,722	0	0	0	0	0	0	0
15:01:05	-52,685	2094,641	10,283	10,156	10,059	6,13	6,49	21,1	958,743	24,414	2094,641	0	203,194	203,194	99,722	0	0	0	0	0	0	0
15:01:05	-75,097	2093,89	10,283	10,058	10,055	6,122	6,483	21,1	958,743	24,414	2093,89	0	203,194	203,194	99,722	0	0	0	0	0	0	0
15:01:05	37,524	2094,265	10,332	10,156	10,055	6,126	6,476	21,1	958,743	24,414	2093,89	0	203,194	203,194	99,722	0	0	0	0	0	0	0
15:01:05	-135,278	2092,912	10,185	10,058	10,055	6,112	6,469	21,1	958,743	24,414	2092,912	0	203,194	203,194	99,722	0	0	0	0	0	0	0
15:01:05	-77,368	2092,139	10,185	10,009	10,05	6,104	6,462	21,1	958,743	24,414	2092,139	0	203,194	203,194	99,722	0	0	0	0	0	0	0
15:01:05	-7,373	2092,065	10,185	10,009	10,05	6,103	6,455	21,1	958,743	24,414	2092,065	0	203,194	203,194	99,722	0	0	0	0	0	0	0
15:01:05	-135,229	2090,713	10,039	9,863	10,05	6,089	6,448	21,1	958,743	24,414	2090,713	0	203,194	203,194	99,722	0	0	0	0	0	0	0
15:01:05	6,42	2090,777	10,136	9,863	10,045	6,09	6,441	21,1	958,743	24,414	2090,713	0	203,194	203,194	99,722	0	0	0	0	0	0	0
15:01:05	-32,299	2090,454	10,185	10,058	10,041	6,087	6,434	21,1	958,743	24,414	2090,454	0	203,194	203,194	99,722	0	0	0	0	0	0	0
15:01:05	-6,469	2090,389	10,185	10,058	10,04	6,086	6,427	21,1	958,743	24,414	2090,389	0	203,194	203,194	99,722	0	0	0	0	0	0	0
15:01:05	6,42	2090,453	10,283	10,156	10,036	6,087	6,42	21,1	958,743	24,414	2090,389	0	203,194	203,194	99,722	0	0	0	0	0	0	0
15:01:05	-167,333	2088,78	10,185	10,058	10,031	6,069	6,413	21,1	958,743	24,414	2088,78	0	203,194	203,194	99,722	0	0	0	0	0	0	0
15:01:05	0	2088,78	10,185	10,156	10,031	6,069	6,407	21,1	958,743	24,414	2088,78	0	203,194	203,194	99,722	0	0	0	0	0	0	0
15:01:05	-7,568	2088,704	10,185	10,058	10,031	6,069	6,4	21,1	958,743	24,414	2088,704	0	203,194	203,194	99,722	0	0	0	0	0	0	0
15:01:05	-78,222	2087,922	10,185	10,058	10,026	6,061	6,393	21,1	958,743	24,414	2087,922	0	203,194	203,194	99,722	0	0	0	0	0	0	0
15:01:05	-45,092	2087,471	10,136	10,009	10,026	6,056	6,387	21,1	958,743	24,414	2087,471	0	203,194	203,194	99,722	0	0	0	0	0	0	0
15:01:05	-78,417	2086,687	10,136	10,009	10,022	6,048	6,38	21,1	958,743	24,414	2086,687	0	203,194	203,194	99,722	0	0	0	0	0	0	0
15:01:05	-6,298	2086,624	10,136	10,009	10,022	6,047	6,374	21,1	958,743	24,414	2086,624	0	203,194	203,194	99,722	0	0	0	0	0	0	0
15:01:05	-78,442	2085,84	10,136	10,009	10,017	6,039	6,367	21,1	958,743	24,414	2085,84	0	203,194	203,194	99,722	0	0	0	0	0	0	0
15:01:05	-96,606	2084,874	10,039	9,961	10,017	6,029	6,36	21,1	958,743	24,414	2084,874	0	203,194	203,194	99,722	0	0	0	0	0	0	0
15:01:05	0	2084,874	10,039	10,009	10,017	6,029	6,354	21,1	958,743	24,414	2084,874	0	203,194	203,194	99,722	0	0	0	0	0	0	0
15:01:05	10,791	2084,981	10,136	9,961	10,012	6,03	6,348	21,1	958,743	24,414	2084,874	0	203,194	203,194	99,722	0	0	0	0	0	0	0
15:01:05	-90,087	2084,081	10,039	9,961	10,012	6,021	6,341	21,1	958,743	24,414	2084,081	0	203,194	203,194	99,722	0	0	0	0	0	0	0
15:01:05	-50,488	2083,576	9,99	9,863	10,012	6,016	6,335	21,1	958,743	24,414	2083,576	0	203,194	203,194	99,722	0	0	0	0	0	0	0
15:01:05	-79,492	2082,781	9,99	9,961	10,007	6,008	6,328	21,1	958,743	24,414	2082,781	0	203,194	203,194	99,722	0	0	0	0	0	0	0
15:01:05	45,043	2083,231	10,039	9,961	10,007	6,012	6,322	21,1	958,743	24,414	2082,781	0	203,194	203,194	99,722	0	0	0	0	0	0	0
15:01:05	-45,043	2082,781	9,99	9,961	10,007	6,008	6,316	21,1	958,743	24,414	2082,781	0	203,194	203,194	99,722	0	0	0	0	0	0	0
15:01:05	-41,821	2082,363	10,039	10,009	10,002	6,003	6,31	21,1	958,743	24,414	2082,363	0	203,194	203,194	99,722	0	0	0	0	0	0	0
15:01:05	90,063	2083,263	10,136	10,009	10,002	6,013	6,304	21,1	958,743	24,414	2082,363	0	203,194	203,194	99,722	0	0	0	0	0	0	0
15:01:05	-34,399	2082,919	10,185	10,058	9,998	6,009	6,298	21,1	958,743	24,414	2082,364	0	203,194	203,194	99,722	0	0	0	0	0	0	0
15:01:05	-50,341	2082,416	10,136	10,009	9,998	6,004	6,292	21,1	958,743	24,414	2082,364	0	203,194	203,194	99,722	0	0	0	0	0	0	0
15:01:05	-170,581	2080,71	10,039	10,058	9,993	5,986	6,286	21,1	958,743	24,414	2080,71	0	203,194	203,194	99,722	0	0	0	0	0	0	0
15:01:05	90,039	2081,61	10,136	10,009	9,993	5,995	6,281	21,1	958,743	24,414	2080,711	0	203,194	203,194	99,722	0	0	0	0	0	0	0
15:01:05	-171,63	2079,894	10,039	10,009	9,988	5,978	6,275	21,1	958,743	24,414	2079,894	0	203,194	203,194	99,722	0	0	0	0	0	0	0
15:01:05	90,039	2080,794	10,136	10,058	9,988	5,987	6,269	21,1	958,743	24,414	2079,895	0	203,194	203,194	99,722	0	0	0	0	0	0	0
15:01:05	0	2080,794	10,136	9,961	9,988	5,987	6,264	21,1	958,743	24,414	2079,896	0	203,194	203,194	99,722	0	0	0	0	0	0	0
15:01:05	-135,034	2079,444	9,99	9,863	9,988	5,973	6,258	21,1	958,743	24,414	2079,444	0	203,194	203,194	99,722	0	0	0	0	0	0	0
15:01:05	-45,043	2078,994	9,941	9,814	9,988	5,969	6,252	21,1	958,743	24,414	2078,994	0	203,194	203,194	99,722	0	0	0	0	0	0	0
15:01:05	0	2078,994	9,941	9,814	9,988	5,969	6,247	21,1	958,743	24,414	2078,994	0	203,194	203,194	99,722	0	0	0	0	0	0	0
15:01:05	-94,238	2078,051	9,843	9,716	9,988	5,959	6,241	21,1	958,743	24,414	2078,051	0	203,194	203,194	99,722	0	0	0	0	0	0	0
15:01:05	-80,493	2077,246	9,843	9,716	9,984	5,95	6,235	21,1	958,743	24,414	2077,246	0	203,194	203,194	99,722	0	0	0	0	0	0	0
15:01:05	89,99	2078,146	9,941	9,814	9,984	5,96	6,23	21,1	958,743	24,414	2077,247	0	203,194	203,194	99,722	0	0	0	0	0	0	0
15:01:05	90,039	2079,047	10,039	9,961	9,984	5,969	6,225	21,1	958,743	24,414	2077,249	0	203,194	203,194	99,722	0	0	0	0	0	0	0
15:01:05	-85,791	2078,189	10,039	9,961	9,979	5,96	6,22	21,1	958,743	24,414	2077,25	0	203,194	203,194	99,722	0	0	0	0	0	0	0
15:01:05	-45,019	2077,739	9,99	9,863	9,979	5,956	6,214	21,1	958,743	24,414	2077,251	0	203,194	203,194	99,722	0	0	0	0	0	0	0
15:01:05	45,019	2078,189	10,039	9,961	9,979	5,96	6,209	21,1	958,743	24,414	2077,252	0	203,194	203,194	99,722	0	0	0	0	0	0	0
15:01:05	-81,591	2077,373	10,039	10,058	9,974	5,952	6,204	21,1	958,743	24,414	2077,252	0	203,194	203,194	99,722	0	0	0	0	0	0	0
15:01:05	0	2077,373	10,039	10,009	9,974	5,952	6,199	21,1	958,743	24,414	2077,252	0	203,194	203,194	99,722	0	0	0	0	0	0	0
15:01:05	-44,995	2076,923	9,99	9,863	9,974	5,947	6,195	21,1	958,743	24,414	2076,923	0	203,194	203,194	99,722	0	0	0	0	0	0	0
15:01:05	-44,995	2076,473	9,941	9,716	9,974	5,943	6,19	21,1	958,743	24,414	2076,473	0	203,194	203,194	99,722	0	0	0	0	0	0	0
15:01:05	0	2076,473	9,941	9,814	9,974	5,943	6,185	21,1	958,743	24,414	2076,473	0	203,194	203,194	99,722	0	0	0	0	0	0	0
15:01:05	-37,646	2076,096	9,99	9,863	9,969	5,939	6,18	21,1	958,743	24,414	2076,096	0	203,194	203,194	99,722	0	0	0	0	0	0	0
15:01:05	-128,662	2074,81	9,941	9,814	9,965	5,925	6,175	21,1	958,743	24,414	2074,81	0	203,194	203,194	99,722	0	0	0	0	0	0	0
15:01:05	41,796	2075,228	9,99	9,863	9,964	5,93	6,17	21,1	958,743	24,414	2074,81	0	203,194	203,194	99,722	0	0	0	0	0	0	0
15:01:05	0	2075,228	9,99	9,863	9,964	5,93	6,165	21,1	958,743	24,414	2074,811	0	203,194	203,194	99,722	0	0	0	0	0	0	0
15:01:05	0	2075,228	9,99	9,863	9,964	5,93	6,161	21,1	958,743	24,414	2074,811	0	203,194	203,194	99,722	0	0	0	0	0	0	0
15:01:05	-128,662	2073,941	9,941	9,814	9,96	5,916	6,156	21,1	958,743	24,414	2073,941	0	203,194	203,194	99,722	0	0	0	0	0	0	0
15:01:05	44,97	2074,391	9,99	9,961	9,96	5,921	6,151	21,1	958,743	24,414	2073,942	0	203,194	203,194	99,722	0	0	0	0	0	0	0
15:01:05	0	2074,391	9,99	10,009	9,96	5,921	6,147	21,1	959,713	24,414	2073,942	0	203,194	203,194	99,722	0	0	0	0	0	0	0
15:01:05	-2,124	2074,37	9,99	9,961	9,96	5,921	6,142	21,1	959,713	24,414	2073,943	0	203,194	203,194	99,722	0	0	0	0	0	0	0
15:01:05	-134,936	2073,02	9,843	9,814	9,96	5,907	6,138	21,1	959,713	24,414	2073,02	0	203,194	203,194	99,722	0	0	0	0	0	0	0
15:01:05	89,941	2073,92	9,941	9,814	9,96	5,916	6,133	21,1	959,713	24,414	2073,021	0	203,194	203,194	99,722	0	0	0	0	0	0	0
15:01:05	-89,941	2073,02	9,843	9,716	9,96	5,907	6,129	21,1	959,713	24,414	2073,02	0	203,194	203,194	99,722	0	0	0	0	0	0	0
15:01:05	89,941	2073,92	9,941	9,814	9,96	5,916	6,125	21,1	959,713	24,414	2073,021	0	203,194	203,194	99,722	0	0	0	0	0	0	0
15:01:05	-89,941	2073,02	9,843	9,716	9,96	5,907	6,121	21,1	959,713	24,414	2073,02	0	203,194	203,194	99,722	0	0	0	0	0	0	0
15:01:05	89,941	2073,92	9,941	9,863	9,96	5,916	6,117	21,1	959,713	24,414	2073,021	0	203,194	203,194	99,722	0	0	0	0	0	0	0
15:01:05	44,995	2074,37	9,99	9,716	9,96	5,921	6,113	21,1	959,713	24,414	2073,023	0	203,194	203,194	99,722	0	0	0	0	0	0	0
15:01:05	0	2074,37	9,99	9,961	9,96	5,921	6,109	21,1	959,713	24,414	2073,024	0	203,194	203,194	99,722	0	0	0	0	0	0	0
15:01:05	0	2074,37	9,99	9,863	9,96	5,921	6,105	21,1	959,713	24,414	2073,025	0	203,094	203,094	99,722	0	0	0	0	0	0	0
15:01:05	0	2074,37	9,99	9,961	9,96	5,921	6,102	21,1	959,713	24,414	2073,027	0	203,094	203,094	99,722	0	0	0	0	0	0	0
15:01:05	0	2074,37	9,99	9,863	9,96	5,921	6,098	21,1	959,713	24,414	2073,028	0	203,094	203,094	99,722	0	0	0	0	0	0	0
15:01:06	44,97	2074,819	10,039	10,009	9,96	5,925	6,095	21,1	959,713	24,414	2073,03	0	203,094	203,094	99,722	0	0	0	0	0	0	0
15:01:06	89,965	2075,719	10,136	10,058	9,96	5,935	6,092	21,1	959,713	24,414	2073,033	0	203,094	203,094	99,722	0	0	0	0	0	0	0
15:01:06	-89,965	2074,819	10,039	9,961	9,96	5,925	6,088	21,1	959,713	24,414	2073,034	0	203,094	203,094	99,722	0	0	0	0	0	0	0
15:01:06	0	2074,819	10,039	9,961	9,96	5,925	6,085	21,1	959,713	24,414	2073,036	0	203,094	203,094	99,722	0	0	0	0	0	0	0
15:01:06	0	2074,819	10,039	9,961	9,96	5,925	6,082	21,1	959,713	24,414	2073,038	0	203,094	203,094	99,722	0	0	0	0	0	0	0
15:01:06	-44,97	2074,37	9,99	9,863	9,96	5,921	6,079	21,1	959,713	24,414	2073,039	0	203,094	203,094	99,722	0	0	0	0	0	0	0
15:01:06	44,97	2074,819	10,039	10,009	9,96	5,925	6,076	21,1	959,713	24,414	2073,041	0	203,094	203,094	99,722	0	0	0	0	0	0	0
15:01:06	0	2074,819	10,039	9,961	9,96	5,925	6,073	21,1	959,713	24,414	2073,043	0	203,094	203,094	99,722	0	0	0	0	0	0	0
15:01:06	-44,97	2074,37	9,99	9,863	9,96	5,921	6,07	21,1	959,713	24,414	2073,044	0	203,094	203,094	99,722	0	0	0	0	0	0	0
15:01:06	44,97	2074,819	10,039	9,961	9,96	5,925	6,067	21,1	959,713	24,414	2073,046	0	203,094	203,094	99,722	0	0	0	0	0	0	0
15:01:06	-89,965	2073,92	9,941	9,863	9,96	5,916	6,064	21,1	959,713	24,414	2073,047	0	203,094	203,094	99,722	0	0	0	0	0	0	0
15:01:06	0	2073,92	9,941	9,814	9,96	5,916	6,061	21,1	959,713	24,414	2073,048	0	203,094	203,094	99,722	0	0	0	0	0	0	0
15:01:06	44,995	2074,37	9,99	9,863	9,96	5,921	6,058	21,1	959,713	24,414	2073,049	0	203,094	203,094	99,722	0	0	0	0	0	0	0
15:01:06	0	2074,37	9,99	9,863	9,96	5,921	6,056	21,1	959,713	24,414	2073,05	0	203,094	203,094	99,722	0	0	0	0	0	0	0
15:01:06	52,294	2074,893	10,136	9,961	9,955	5,926	6,053	21,1	959,713	24,414	2073,052	0	203,094	203,094	99,722	0	0	0	0	0	0	0
15:01:06	-134,936	2073,543	9,99	9,961	9,955	5,912	6,05	21,1	959,713	24,414	2073,053	0	203,094	203,094	99,722	0	0	0	0	0	0	0
15:01:06	44,97	2073,993	10,039	9,961	9,955	5,917	6,048	21,1	959,713	24,414	2073,054	0	203,094	203,094	99,722	0	0	0	0	0	0	0
15:01:06	-3,344	2073,96	10,039	10,009	9,955	5,917	6,045	21,1	959,713	24,414	2073,055	0	203,094	203,094	99,722	0	0	0	0	0	0	0
15:01:06	3,344	2073,993	10,039	9,961	9,955	5,917	6,043	21,1	959,713	24,414	2073,056	0	203,094	203,094	99,722	0	0	0	0	0	0	0
15:01:06	-44,97	2073,543	9,99	9,961	9,955	5,912	6,04	21,1	959,713	24,414	2073,056	0	203,094	203,094	99,722	0	0	0	0	0	0	0
15:01:06	-44,97	2073,094	9,941	9,814	9,955	5,908	6,038	21,1	959,713	24,414	2073,056	0	203,094	203,094	99,722	0	0	0	0	0	0	0
15:01:06	0	2073,094	9,941	9,814	9,955	5,908	6,035	21,1	959,713	24,414	2073,056	0	203,094	203,094	99,722	0	0	0	0	0	0	0
15:01:06	0	2073,094	9,941	9,863	9,955	5,908	6,033	21,1	959,713	24,414	2073,056	0	203,094	203,094	99,722	0	0	0	0	0	0	0
15:01:06	44,97	2073,543	9,99	9,814	9,955	5,912	6,03	21,1	959,713	24,414	2073,057	0	203,094	203,094	99,722	0	0	0	0	0	0	0
15:01:06	-3,32	2073,51	9,99	9,863	9,955	5,912	6,028	21,1	959,713	24,414	2073,057	0	203,094	203,094	99,722	0	0	0	0	0	0	0
15:01:06	-41,65	2073,094	9,941	9,814	9,955	5,908	6,026	21,1	959,713	24,414	2073,057	0	203,094	203,094	99,722	0	0	0	0	0	0	0
15:01:06	44,97	2073,543	9,99	9,961	9,955	5,912	6,023	21,1	959,713	24,414	2073,058	0	203,094	203,094	99,722	0	0	0	0	0	0	0
15:01:06	-44,97	2073,094	9,941	9,814	9,955	5,908	6,021	21,1	959,713	24,414	2073,058	0	203,094	203,094	99,722	0	0	0	0	0	0	0
15:01:06	44,97	2073,543	9,99	9,961	9,955	5,912	6,019	21,1	959,713	24,414	2073,058	0	203,094	203,094	99,722	0	0	0	0	0	0	0
15:01:06	-3,32	2073,51	9,99	9,961	9,955	5,912	6,017	21,1	959,713	24,414	2073,059	0	203,094	203,094	99,722	0	0	0	0	0	0	0
15:01:06	3,32	2073,543	9,99	9,961	9,955	5,912	6,015	21,1	959,713	24,414	2073,059	0	203,094	203,094	99,722	0	0	0	0	0	0	0
15:01:06	0	2073,543	9,99	10,009	9,955	5,912	6,013	21,1	959,713	24,414	2073,06	0	203,094	203,094	99,722	0	0	0	0	0	0	0
15:01:06	44,97	2073,993	10,039	9,961	9,955	5,917	6,011	21,1	959,713	24,414	2073,061	0	203,094	203,094	99,722	0	0	0	0	0	0	0
15:01:06	-44,97	2073,543	9,99	9,863	9,955	5,912	6,009	21,1	959,713	24,414	2073,061	0	203,094	203,094	99,722	0	0	0	0	0	0	0
15:01:06	0	2073,543	9,99	9,961	9,955	5,912	6,007	21,1	959,713	24,414	2073,062	0	203,094	203,094	99,722	0	0	0	0	0	0	0
15:01:06	0	2073,543	9,99	9,961	9,955	5,912	6,005	21,1	959,713	24,414	2073,062	0	203,094	203,094	99,722	0	0	0	0	0	0	0
15:01:06	0	2073,543	9,99	9,961	9,955	5,912	6,003	21,1	959,713	24,414	2073,063	0	203,094	203,094	99,722	0	0	0	0	0	0	0
15:01:06	0	2073,543	9,99	9,863	9,955	5,912	6,002	21,1	959,713	24,414	2073,063	0	203,094	203,094	99,722	0	0	0	0	0	0	0
15:01:06	0	2073,543	9,99	9,863	9,955	5,912	6	21,1	959,713	24,414	2073,064	0	203,094	203,094	99,722	0	0	0	0	0	0	0
15:01:06	0	2073,543	9,99	9,961	9,955	5,912	5,998	21,1	959,713	24,414	2073,064	0	203,094	203,094	99,722	0	0	0	0	0	0	0
15:01:06	0	2073,543	9,99	9,814	9,955	5,912	5,996	21,1	959,713	24,414	2073,065	0	203,094	203,094	99,722	0	0	0	0	0	0	0
15:01:06	-44,97	2073,094	9,941	9,716	9,955	5,908	5,995	21,1	959,713	24,414	2073,065	0	203,094	203,094	99,722	0	0	0	0	0	0	0
15:01:06	41,65	2073,51	9,99	9,814	9,955	5,912	5,993	21,1	959,713	24,414	2073,065	0	203,094	203,094	99,722	0	0	0	0	0	0	0
15:01:06	3,32	2073,543	9,99	9,814	9,955	5,912	5,991	21,1	959,713	24,414	2073,065	0	203,094	203,094	99,722	0	0	0	0	0	0	0
15:01:06	0	2073,543	9,99	9,814	9,955	5,912	5,99	21,1	959,713	24,414	2073,066	0	203,094	203,094	99,722	0	0	0	0	0	0	0
15:01:06	0	2073,543	9,99	10,009	9,955	5,912	5,988	21,1	959,713	24,414	2073,066	0	203,094	203,094	99,722	0	0	0	0	0	0	0
15:01:06	0	2073,543	9,99	9,961	9,955	5,912	5,987	21,1	959,713	24,414	2073,067	0	203,094	203,094	99,722	0	0	0	0	0	0	0
15:01:06	-48,291	2073,06	9,941	9,863	9,955	5,907	5,985	21,1	959,713	24,414	2073,06	0	203,094	203,094	99,722	0	0	0	0	0	0	0
15:01:06	48,291	2073,543	9,99	10,009	9,955	5,912	5,984	21,1	959,713	24,414	2073,061	0	203,094	203,094	99,722	0	0	0	0	0	0	0
15:01:06	-3,32	2073,51	9,99	10,009	9,955	5,912	5,983	21,1	959,713	24,414	2073,061	0	203,094	203,094	99,722	0	0	0	0	0	0	0
15:01:06	0	2073,51	9,99	9,961	9,955	5,912	5,981	21,1	959,713	24,414	2073,062	0	203,094	203,094	99,722	0	0	0	0	0	0	0
15:01:06	3,32	2073,543	9,99	9,863	9,955	5,912	5,98	21,1	959,713	24,414	2073,062	0	203,094	203,094	99,722	0	0	0	0	0	0	0
15:01:06	-3,32	2073,51	9,99	9,863	9,955	5,912	5,978	21,1	959,713	24,414	2073,063	0	203,094	203,094	99,722	0	0	0	0	0	0	0
15:01:06	-41,65	2073,094	9,941	9,863	9,955	5,908	5,977	21,1	959,713	24,414	2073,063	0	203,094	203,094	99,722	0	0	0	0	0	0	0
15:01:06	0	2073,094	9,941	9,961	9,955	5,908	5,976	21,1	959,713	24,414	2073,063	0	203,094	203,094	99,722	0	0	0	0	0	0	0
15:01:06	-89,941	2072,194	9,843	9,668	9,955	5,898	5,974	21,1	959,713	24,414	2072,194	0	203,094	203,094	99,722	0	0	0	0	0	0	0
15:01:06	134,912	2073,543	9,99	9,863	9,955	5,912	5,973	21,1	959,713	24,414	2072,195	0	203,094	203,094	99,722	0	0	0	0	0	0	0
15:01:06	-3,32	2073,51	9,99	9,863	9,955	5,912	5,972	21,1	959,713	24,414	2072,197	0	203,094	203,094	99,722	0	0	0	0	0	0	0
15:01:06	44,946	2073,96	10,039	10,009	9,955	5,917	5,971	21,1	959,713	24,414	2072,199	0	203,094	203,094	99,722	0	0	0	0	0	0	0
15:01:06	-41,625	2073,543	9,99	9,863	9,955	5,912	5,97	21,1	959,713	24,414	2072,2	0	203,094	203,094	99,722	0	0	0	0	0	0	0
15:01:06	-83,837	2072,705	9,99	9,863	9,95	5,904	5,968	21,1	959,713	24,414	2072,2	0	203,094	203,094	99,722	0	0	0	0	0	0	0
15:01:06	42,846	2073,133	10,039	10,009	9,95	5,908	5,967	21,1	959,713	24,414	2072,201	0	203,094	203,094	99,722	0	0	0	0	0	0	0
15:01:06	2,124	2073,155	10,039	9,961	9,95	5,908	5,966	21,1	959,713	24,414	2072,202	0	203,094	203,094	99,722	0	0	0	0	0	0	0
15:01:06	-47,119	2072,683	9,99	9,961	9,95	5,903	5,965	21,1	959,713	24,414	2072,202	0	203,094	203,094	99,722	0	0	0	0	0	0	0
15:01:06	44,995	2073,133	10,039	10,009	9,95	5,908	5,964	21,1	959,713	24,414	2072,203	0	203,094	203,094	99,722	0	0	0	0	0	0	0
15:01:06	-44,995	2072,683	9,99	10,009	9,95	5,903	5,962	21,1	959,713	24,414	2072,204	0	203,094	203,094	99,722	0	0	0	0	0	0	0
15:01:06	0	2072,683	9,99	10,009	9,95	5,903	5,961	21,1	959,713	24,414	2072,204	0	203,094	203,094	99,722	0	0	0	0	0	0	0
15:01:06	0	2072,683	9,99	9,961	9,95	5,903	5,96	21,1	959,713	24,414	2072,205	0	203,094	203,094	99,722	0	0	0	0	0	0	0
15:01:06	-44,97	2072,234	9,941	9,863	9,95	5,899	5,959	21,1	959,713	24,414	2072,205	0	203,094	203,094	99,722	0	0	0	0	0	0	0
15:01:06	44,97	2072,683	9,99	9,961	9,95	5,903	5,958	21,1	959,713	24,414	2072,205	0	203,094	203,094	99,722	0	0	0	0	0	0	0
15:01:06	0	2072,683	9,99	9,961	9,95	5,903	5,957	21,1	959,713	24,414	2072,206	0	203,094	203,094	99,722	0	0	0	0	0	0	0
15:01:06	-44,97	2072,234	9,941	9,863	9,95	5,899	5,956	21,1	959,713	24,414	2072,206	0	203,094	203,094	99,722	0	0	0	0	0	0	0
15:01:06	44,97	2072,683	9,99	9,961	9,95	5,903	5,955	21,1	959,713	24,414	2072,206	0	203,094	203,094	99,722	0	0	0	0	0	0	0
15:01:06	-44,97	2072,234	9,941	9,863	9,95	5,899	5,954	21,1	959,713	24,414	2072,206	0	203,094	203,094	99,722	0	0	0	0	0	0	0
15:01:06	44,97	2072,683	9,99	9,814	9,95	5,903	5,953	21,1	959,713	24,414	2072,207	0	203,094	203,094	99,722	0	0	0	0	0	0	0
15:01:06	0	2072,683	9,99	9,814	9,95	5,903	5,952	21,1	959,713	24,414	2072,207	0	203,094	203,094	99,722	0	0	0	0	0	0	0
15:01:06	0	2072,683	9,99	9,863	9,95	5,903	5,951	21,1	959,713	24,414	2072,208	0	203,094	203,094	99,722	0	0	0	0	0	0	0
15:01:06	0	2072,683	9,99	9,814	9,95	5,903	5,95	21,1	959,713	24,414	2072,208	0	203,094	203,094	99,722	0	0	0	0	0	0	0
15:01:06	0	2072,683	9,99	9,961	9,95	5,903	5,949	21,1	959,713	24,414	2072,209	0	203,094	203,094	99,722	0	0	0	0	0	0	0
15:01:06	-44,97	2072,234	9,941	9,814	9,95	5,899	5,948	21,1	959,713	24,414	2072,209	0	203,094	203,094	99,722	0	0	0	0	0	0	0
15:01:06	0	2072,234	9,941	9,814	9,95	5,899	5,947	21,1	959,713	24,414	2072,209	0	203,094	203,094	99,722	0	0	0	0	0	0	0
15:01:06	0	2072,234	9,941	9,863	9,95	5,899	5,946	21,1	959,713	24,414	2072,209	0	203,094	203,094	99,722	0	0	0	0	0	0	0
15:01:06	0	2072,234	9,941	9,863	9,95	5,899	5,945	21,1	959,713	24,414	2072,209	0	203,094	203,094	99,722	0	0	0	0	0	0	0
15:01:06	89,965	2073,133	10,039	9,961	9,95	5,908	5,944	21,1	959,713	24,414	2072,21	0	203,094	203,094	99,722	0	0	0	0	0	0	0
15:01:06	-44,995	2072,683	9,99	9,863	9,95	5,903	5,943	21,1	959,713	24,414	2072,21	0	203,094	203,094	99,722	0	0	0	0	0	0	0
15:01:06	0	2072,683	9,99	9,961	9,95	5,903	5,943	21,1	959,713	24,414	2072,211	0	203,094	203,094	99,722	0	0	0	0	0	0	0
15:01:06	0	2072,683	9,99	9,863	9,95	5,903	5,942	21,1	959,713	24,414	2072,211	0	203,094	203,094	99,722	0	0	0	0	0	0	0
15:01:06	0	2072,683	9,99	9,863	9,95	5,903	5,941	21,1	959,713	24,414	2072,211	0	203,094	203,094	99,722	0	0	0	0	0	0	0
15:01:06	0	2072,683	9,99	9,961	9,95	5,903	5,94	21,1	959,713	24,414	2072,212	0	203,094	203,094	99,722	0	0	0	0	0	0	0
15:01:06	0	2072,683	9,99	9,863	9,95	5,903	5,94	21,1	959,713	24,414	2072,212	0	203,094	203,094	99,722	0	0	0	0	0	0	0
15:01:06	0	2072,683	9,99	9,961	9,95	5,903	5,939	21,1	959,713	24,414	2072,213	0	203,094	203,094	99,722	0	0	0	0	0	0	0
15:01:06	0	2072,683	9,99	9,814	9,95	5,903	5,938	21,1	959,713	24,414	2072,213	0	203,094	203,094	99,722	0	0	0	0	0	0	0
15:01:06	-44,97	2072,234	9,941	9,863	9,95	5,899	5,938	21,1	959,713	24,414	2072,213	0	203,094	203,094	99,722	0	0	0	0	0	0	0
15:01:06	89,965	2073,133	10,039	10,009	9,95	5,908	5,937	21,1	959,713	24,414	2072,214	0	203,094	203,094	99,722	0	0	0	0	0	0	0
15:01:06	-44,995	2072,683	9,99	9,863	9,95	5,903	5,936	21,1	959,713	24,414	2072,214	0	203,094	203,094	99,722	0	0	0	0	0	0	0
15:01:06	44,995	2073,133	10,039	9,961	9,95	5,908	5,936	21,1	959,713	24,414	2072,215	0	203,094	203,094	99,722	0	0	0	0	0	0	0
15:01:06	-44,995	2072,683	9,99	9,863	9,95	5,903	5,935	21,1	959,713	24,414	2072,216	0	203,094	203,094	99,722	0	0	0	0	0	0	0
15:01:06	0	2072,683	9,99	9,961	9,95	5,903	5,934	21,1	959,713	24,414	2072,216	0	203,094	203,094	99,722	0	0	0	0	0	0	0
15:01:06	134,96	2074,033	10,136	10,009	9,95	5,917	5,934	21,1	959,713	24,414	2072,218	0	203,094	203,094	99,722	0	0	0	0	0	0	0
15:01:07	-134,96	2072,683	9,99	9,961	9,95	5,903	5,934	21,1	959,713	24,414	2072,219	0	203,094	203,094	99,722	0	0	0	0	0	0	0
15:01:07	0	2072,683	9,99	9,961	9,95	5,903	5,933	21,1	959,713	24,414	2072,219	0	203,094	203,094	99,722	0	0	0	0	0	0	0
15:01:07	0	2072,683	9,99	9,961	9,95	5,903	5,932	21,1	959,713	24,414	2072,22	0	203,094	203,094	99,722	0	0	0	0	0	0	0
15:01:07	0	2072,683	9,99	9,863	9,95	5,903	5,932	21,1	959,713	24,414	2072,22	0	203,094	203,094	99,722	0	0	0	0	0	0	0
15:01:07	0	2072,683	9,99	9,863	9,95	5,903	5,931	21,1	959,713	24,414	2072,221	0	203,094	203,094	99,722	0	0	0	0	0	0	0
15:01:07	44,995	2073,133	10,039	9,961	9,95	5,908	5,931	21,1	959,713	24,414	2072,221	0	203,094	203,094	99,722	0	0	0	0	0	0	0
15:01:07	-44,995	2072,683	9,99	9,814	9,95	5,903	5,93	21,1	959,713	24,414	2072,222	0	203,094	203,094	99,722	0	0	0	0	0	0	0
15:01:07	0	2072,683	9,99	9,814	9,95	5,903	5,93	21,1	959,713	24,414	2072,222	0	203,094	203,094	99,722	0	0	0	0	0	0	0
15:01:07	-44,97	2072,234	9,941	9,814	9,95	5,899	5,929	21,1	959,713	24,414	2072,222	0	203,094	203,094	99,722	0	0	0	0	0	0	0
15:01:07	0	2072,234	9,941	9,716	9,95	5,899	5,929	21,1	959,713	24,414	2072,222	0	203,094	203,094	99,722	0	0	0	0	0	0	0
15:01:07	0	2072,234	9,941	9,814	9,95	5,899	5,928	21,1	959,713	24,414	2072,222	0	203,094	203,094	99,722	0	0	0	0	0	0	0
15:01:07	44,97	2072,683	9,99	9,863	9,95	5,903	5,927	21,1	959,713	24,414	2072,223	0	203,094	203,094	99,722	0	0	0	0	0	0	0
15:01:07	0	2072,683	9,99	9,863	9,95	5,903	5,927	21,1	959,713	24,414	2072,223	0	203,094	203,094	99,722	0	0	0	0	0	0	0
15:01:07	-82,617	2071,857	9,99	9,961	9,945	5,895	5,926	21,1	959,713	24,414	2071,857	0	203,094	203,094	99,722	0	0	0	0	0	0	0
15:01:07	37,646	2072,234	9,941	9,814	9,95	5,899	5,926	21,1	959,713	24,414	2071,857	0	203,094	203,094	99,722	0	0	0	0	0	0	0
15:01:07	-37,646	2071,857	9,99	9,863	9,945	5,895	5,925	21,1	959,713	24,414	2071,857	0	203,094	203,094	99,722	0	0	0	0	0	0	0
15:01:07	127,612	2073,133	10,039	10,009	9,95	5,908	5,925	21,1	959,713	24,414	2071,858	0	203,094	203,094	99,722	0	0	0	0	0	0	0
15:01:07	-44,995	2072,683	9,99	9,814	9,95	5,903	5,924	21,1	959,713	24,414	2071,859	0	203,094	203,094	99,722	0	0	0	0	0	0	0
15:01:07	0	2072,683	9,99	9,814	9,95	5,903	5,924	21,1	959,713	24,414	2071,86	0	203,094	203,094	99,722	0	0	0	0	0	0	0
15:01:07	-37,646	2072,307	10,039	9,961	9,945	5,9	5,924	21,1	959,713	24,414	2071,86	0	203,094	203,094	99,722	0	0	0	0	0	0	0
15:01:07	0	2072,307	10,039	10,009	9,945	5,9	5,923	21,1	959,713	24,414	2071,861	0	203,094	203,094	99,722	0	0	0	0	0	0	0
15:01:07	82,641	2073,133	10,039	9,961	9,95	5,908	5,923	21,1	959,713	24,414	2071,862	0	203,094	203,094	99,722	0	0	0	0	0	0	0
15:01:07	0	2073,133	10,039	9,961	9,95	5,908	5,923	21,1	959,713	24,414	2071,863	0	203,094	203,094	99,722	0	0	0	0	0	0	0
15:01:07	-82,641	2072,307	10,039	10,009	9,945	5,9	5,922	21,1	959,713	24,414	2071,864	0	203,094	203,094	99,722	0	0	0	0	0	0	0
15:01:07	-89,941	2071,408	9,941	9,863	9,945	5,89	5,921	21,1	959,713	24,414	2071,408	0	203,094	203,094	99,722	0	0	0	0	0	0	0
15:01:07	44,97	2071,857	9,99	9,961	9,945	5,895	5,921	21,1	959,713	24,414	2071,408	0	203,094	203,094	99,722	0	0	0	0	0	0	0
15:01:07	0	2071,857	9,99	9,814	9,945	5,895	5,92	21,1	959,713	24,414	2071,408	0	203,094	203,094	99,722	0	0	0	0	0	0	0
15:01:07	0	2071,857	9,99	9,863	9,945	5,895	5,92	21,1	959,713	24,414	2071,409	0	203,094	203,094	99,722	0	0	0	0	0	0	0
15:01:07	-44,97	2071,408	9,941	9,716	9,945	5,89	5,919	21,1	959,713	24,414	2071,408	0	203,094	203,094	99,722	0	0	0	0	0	0	0
15:01:07	-134,863	2070,059	9,795	9,716	9,945	5,876	5,919	21,1	959,713	24,414	2070,059	0	203,094	203,094	99,722	0	0	0	0	0	0	0
15:01:07	44,921	2070,508	9,843	9,814	9,945	5,881	5,918	21,1	959,713	24,414	2070,059	0	203,094	203,094	99,722	0	0	0	0	0	0	0
15:01:07	0	2070,508	9,843	9,814	9,945	5,881	5,917	21,1	959,713	24,414	2070,06	0	203,094	203,094	99,722	0	0	0	0	0	0	0
15:01:07	0	2070,508	9,843	9,814	9,945	5,881	5,916	21,1	959,713	24,414	2070,06	0	203,094	203,094	99,722	0	0	0	0	0	0	0
15:01:07	0	2070,508	9,843	9,814	9,945	5,881	5,916	21,1	959,713	24,414	2070,061	0	203,094	203,094	99,722	0	0	0	0	0	0	0
15:01:07	89,941	2071,408	9,941	9,961	9,945	5,89	5,915	21,1	959,713	24,414	2070,062	0	203,094	203,094	99,722	0	0	0	0	0	0	0
15:01:07	44,97	2071,857	9,99	9,961	9,945	5,895	5,915	21,1	959,713	24,414	2070,064	0	203,094	203,094	99,722	0	0	0	0	0	0	0
15:01:07	-44,97	2071,408	9,941	10,009	9,945	5,89	5,914	21,1	959,713	24,414	2070,065	0	203,094	203,094	99,722	0	0	0	0	0	0	0
15:01:07	89,941	2072,307	10,039	10,156	9,945	5,9	5,914	21,1	959,713	24,414	2070,067	0	203,094	203,094	99,722	0	0	0	0	0	0	0
15:01:07	134,936	2073,656	10,185	10,205	9,945	5,913	5,914	21,1	959,713	24,414	2070,071	0	203,094	203,094	99,722	0	0	0	0	0	0	0
15:01:07	307,617	2076,732	10,429	10,351	9,95	5,945	5,915	21,1	959,713	24,414	2070,077	0	203,094	203,094	99,722	0	0	0	0	0	0	0
15:01:07	180,029	2078,533	10,625	10,547	9,95	5,964	5,916	21,1	959,713	24,414	2070,086	0	203,094	203,094	99,722	0	0	0	0	0	0	0
15:01:07	221,142	2080,744	10,771	10,888	9,955	5,987	5,917	21,1	959,713	24,414	2070,096	0	203,094	203,094	99,722	0	0	0	0	0	0	0
15:01:07	433,569	2085,08	10,966	11,084	9,969	6,031	5,919	21,1	959,713	24,414	2070,112	0	203,094	203,094	99,722	0	0	0	0	0	0	0
15:01:07	385,473	2088,935	11,113	11,279	9,984	6,071	5,922	21,1	959,713	24,414	2070,13	0	203,094	203,094	99,722	0	0	0	0	0	0	0
15:01:07	523,046	2094,165	11,406	11,523	9,998	6,125	5,926	21,1	959,713	24,414	2070,154	0	203,094	203,094	99,722	0	0	0	0	0	0	0
15:01:07	382,666	2097,992	11,455	11,718	10,017	6,164	5,931	21,1	959,713	24,414	2070,182	0	203,094	203,094	99,722	0	0	0	0	0	0	0
15:01:07	597,607	2103,968	11,65	12,06	10,041	6,226	5,937	21,1	959,713	24,414	2070,216	0	203,094	203,094	99,722	0	0	0	0	0	0	0
15:01:07	675,341	2110,721	11,845	12,109	10,069	6,296	5,944	21,1	959,713	24,414	2070,256	0	203,094	203,094	99,722	0	0	0	0	0	0	0
15:01:07	626,977	2116,991	11,992	12,353	10,097	6,36	5,952	21,1	959,713	24,414	2070,303	0	203,094	203,094	99,722	0	0	0	0	0	0	0
15:01:07	541,04	2122,401	12,041	12,549	10,125	6,416	5,961	21,1	959,713	24,414	2070,355	0	203,094	203,094	99,722	0	0	0	0	0	0	0
15:01:07	666,918	2129,071	12,138	12,744	10,158	6,485	5,971	21,1	959,713	24,414	2070,414	0	203,094	203,094	99,722	0	0	0	0	0	0	0
15:01:07	630,493	2135,376	12,187	12,89	10,191	6,55	5,983	21,1	959,713	24,414	2070,479	0	203,094	203,094	99,722	0	0	0	0	0	0	0
15:01:07	901,367	2144,389	12,48	13,037	10,226	6,643	5,995	21,1	959,713	24,414	2070,553	0	203,094	203,094	99,722	0	0	0	0	0	0	0
15:01:07	684,57	2151,235	12,529	13,232	10,263	6,713	6,01	21,1	959,713	24,414	2070,634	0	203,094	203,094	99,722	0	0	0	0	0	0	0
15:01:07	649,145	2157,726	12,627	13,427	10,294	6,78	6,025	21,1	959,713	24,414	2070,721	0	203,094	203,094	99,722	0	0	0	0	0	0	0
15:01:07	885,327	2166,58	12,92	13,72	10,329	6,871	6,041	21,1	959,713	24,414	2070,817	0	203,094	203,094	99,722	0	0	0	0	0	0	0
15:01:07	817,236	2174,752	13,261	14,062	10,357	6,956	6,059	21,1	959,713	24,414	2070,921	0	203,094	203,094	99,722	0	0	0	0	0	0	0
15:01:07	897,485	2183,727	13,603	14,306	10,39	7,048	6,079	21,1	959,713	24,414	2071,033	0	203,094	203,094	99,722	0	0	0	0	0	0	0
15:01:07	739,379	2191,121	13,799	14,599	10,422	7,124	6,099	21,1	959,713	24,414	2071,154	0	203,094	203,094	99,722	0	0	0	0	0	0	0
15:01:07	875,878	2199,88	14,14	14,795	10,453	7,215	6,121	21,1	959,713	24,414	2071,282	0	203,094	203,094	99,722	0	0	0	0	0	0	0
15:01:07	625,048	2206,13	14,14	14,795	10,489	7,279	6,144	21,1	959,713	24,414	2071,417	0	203,094	203,094	99,722	0	0	0	0	0	0	0
15:01:07	742,358	2213,554	14,238	15,088	10,526	7,356	6,167	21,1	959,713	24,414	2071,559	0	203,094	203,094	99,722	0	0	0	0	0	0	0
15:01:07	717,822	2220,732	14,238	14,941	10,566	7,43	6,192	21,1	959,713	24,414	2071,708	0	203,094	203,094	99,722	0	0	0	0	0	0	0
15:01:07	708,715	2227,819	14,287	14,99	10,604	7,503	6,218	21,1	959,713	24,414	2071,865	0	203,094	203,094	99,722	0	0	0	0	0	0	0
15:01:07	723,291	2235,052	14,384	15,088	10,639	7,577	6,245	21,1	959,713	24,414	2072,028	0	203,094	203,094	99,722	0	0	0	0	0	0	0
15:01:07	628,027	2241,332	14,433	15,088	10,672	7,642	6,272	21,1	959,713	24,414	2072,197	0	203,094	203,094	99,722	0	0	0	0	0	0	0
15:01:07	768,09	2249,013	14,629	15,332	10,705	7,721	6,3	21,1	959,713	24,414	2072,374	0	203,094	203,094	99,722	0	0	0	0	0	0	0
15:01:07	723,95	2256,253	14,873	15,625	10,733	7,796	6,33	21,1	959,713	24,414	2072,557	0	203,094	203,094	99,722	0	0	0	0	0	0	0
15:01:07	819,58	2264,448	15,215	15,82	10,762	7,88	6,36	21,1	959,713	24,414	2072,749	0	203,094	203,094	99,722	0	0	0	0	0	0	0
15:01:07	536,938	2269,818	15,263	15,869	10,789	7,936	6,391	21,1	959,713	24,414	2072,946	0	203,094	203,094	99,722	0	0	0	0	0	0	0
15:01:07	577,148	2275,589	15,263	15,82	10,822	7,995	6,422	21,1	959,713	24,414	2073,149	0	203,094	203,094	99,722	0	0	0	0	0	0	0
15:01:07	718,969	2282,779	15,41	15,967	10,855	8,069	6,455	21,1	959,713	24,414	2073,358	0	203,094	203,094	99,722	0	0	0	0	0	0	0
15:01:07	532,128	2288,1	15,361	16,015	10,888	8,124	6,487	21,1	959,713	24,414	2073,573	0	203,094	203,094	99,722	0	0	0	0	0	0	0
15:01:07	628,857	2294,389	15,41	15,967	10,921	8,189	6,521	21,1	959,713	24,414	2073,794	0	203,094	203,094	99,722	0	0	0	0	0	0	0
15:01:07	500,683	2299,396	15,41	16,064	10,949	8,241	6,555	21,1	959,713	24,414	2074,02	0	203,094	203,094	99,722	0	0	0	0	0	0	0
15:01:07	719,482	2306,59	15,556	16,015	10,982	8,315	6,589	21,1	959,713	24,414	2074,252	0	203,094	203,094	99,722	0	0	0	0	0	0	0
15:01:07	543,847	2312,029	15,605	16,162	11,01	8,371	6,624	21,1	959,713	24,414	2074,49	0	203,094	203,094	99,722	0	0	0	0	0	0	0
15:01:07	779,956	2319,828	15,898	16,406	11,038	8,451	6,66	21,1	959,713	24,414	2074,735	0	203,094	203,094	99,722	0	0	0	0	0	0	0
15:01:07	540,771	2325,236	15,947	16,406	11,066	8,507	6,696	21,1	959,713	24,414	2074,986	0	203,094	203,094	99,722	0	0	0	0	0	0	0
15:01:07	572,265	2330,959	16,093	16,552	11,091	8,566	6,733	21,1	959,713	24,414	2075,242	0	203,094	203,094	99,722	0	0	0	0	0	0	0
15:01:07	719,091	2338,15	16,338	16,748	11,118	8,64	6,77	21,1	959,713	24,414	2075,505	0	203,094	203,094	99,722	0	0	0	0	0	0	0
15:01:07	580,175	2343,952	16,435	16,845	11,146	8,7	6,808	21,1	959,713	24,414	2075,773	0	203,094	203,094	99,722	0	0	0	0	0	0	0
15:01:07	517,578	2349,127	16,533	16,943	11,17	8,753	6,846	21,1	959,713	24,414	2076,047	0	203,094	203,094	99,722	0	0	0	0	0	0	0
15:01:07	644,116	2355,568	16,679	17,09	11,198	8,82	6,885	21,1	959,713	24,414	2076,326	0	203,094	203,094	99,722	0	0	0	0	0	0	0
15:01:07	608,667	2361,655	16,826	17,236	11,225	8,883	6,924	21,1	959,713	24,414	2076,612	0	203,094	203,094	99,722	0	0	0	0	0	0	0
15:01:07	512,5	2366,78	16,924	17,236	11,248	8,935	6,963	21,1	959,713	24,414	2076,902	0	203,094	203,094	99,722	0	0	0	0	0	0	0
15:01:07	556,03	2372,34	17,07	17,383	11,272	8,993	7,003	21,1	959,713	24,414	2077,198	0	203,094	203,094	99,722	0	0	0	0	0	0	0
15:01:07	534,545	2377,686	17,217	17,48	11,294	9,048	7,043	21,1	959,713	24,414	2077,498	0	203,094	203,094	99,722	0	0	0	0	0	0	0
15:01:07	561,987	2383,306	17,412	17,724	11,315	9,106	7,084	21,1	960,173	24,414	2077,804	0	203,094	203,094	99,722	0	0	0	0	0	0	0
15:01:07	553,857	2388,844	17,656	17,822	11,333	9,163	7,125	21,1	960,173	24,414	2078,115	0	203,094	203,094	99,722	0	0	0	0	0	0	0
15:01:07	492,041	2393,765	17,851	18,115	11,351	9,214	7,165	21,1	960,173	24,414	2078,43	0	203,094	203,094	99,722	0	0	0	0	0	0	0
15:01:07	386,352	2397,628	17,9	18,261	11,37	9,253	7,206	21,1	960,173	24,414	2078,749	0	203,094	203,094	99,722	0	0	0	0	0	0	0
15:01:07	453,93	2402,168	17,998	18,164	11,39	9,3	7,247	21,1	960,173	24,414	2079,073	0	203,094	203,094	99,722	0	0	0	0	0	0	0
15:01:07	239,208	2404,56	17,851	18,066	11,412	9,325	7,288	21,1	960,173	24,414	2079,398	0	203,094	203,094	99,722	0	0	0	0	0	0	0
15:01:07	523,559	2409,795	17,998	18,066	11,433	9,379	7,329	21,1	960,173	24,414	2079,729	0	203,094	203,094	99,722	0	0	0	0	0	0	0
15:01:07	246,972	2412,265	17,9	18,066	11,452	9,404	7,37	21,1	960,173	24,414	2080,061	0	203,094	203,094	99,722	0	0	0	0	0	0	0
15:01:07	398,168	2416,247	18,047	18,261	11,467	9,445	7,411	21,1	960,173	24,414	2080,397	0	203,094	203,094	99,722	0	0	0	0	0	0	0
15:01:07	243,408	2418,681	18,047	18,164	11,481	9,47	7,451	21,1	960,173	24,414	2080,735	0	203,094	203,094	99,722	0	0	0	0	0	0	0
15:01:07	508,74	2423,768	18,34	18,359	11,494	9,523	7,492	21,1	960,173	24,414	2081,078	0	203,497	203,497	99,724	0	0	0	0	0	0	0
15:01:07	303,247	2426,801	18,486	18,799	11,503	9,554	7,532	21,1	960,173	24,414	2081,424	0	203,497	203,497	99,724	0	0	0	0	0	0	0
15:01:08	401,025	2430,811	18,681	18,799	11,515	9,595	7,573	21,1	960,173	24,414	2081,773	0	203,497	203,497	99,724	0	0	0	0	0	0	0
15:01:08	195,996	2432,771	18,681	18,847	11,526	9,616	7,613	21,1	960,173	24,414	2082,124	0	203,497	203,497	99,724	0	0	0	0	0	0	0
15:01:08	114,16	2433,912	18,486	18,506	11,543	9,627	7,652	21,1	960,173	24,414	2082,476	0	203,497	203,497	99,724	0	0	0	0	0	0	0
15:01:08	145,263	2435,365	18,291	18,457	11,562	9,642	7,691	21,1	960,173	24,414	2082,829	0	203,497	203,497	99,724	0	0	0	0	0	0	0
15:01:08	169,677	2437,062	18,144	18,261	11,579	9,66	7,73	21,1	960,173	24,414	2083,183	0	203,497	203,497	99,724	0	0	0	0	0	0	0
15:01:08	242,333	2439,485	18,144	18,164	11,593	9,685	7,768	21,1	960,173	24,414	2083,54	0	203,497	203,497	99,724	0	0	0	0	0	0	0
15:01:08	324,023	2442,725	18,291	18,359	11,603	9,718	7,806	21,1	960,173	24,414	2083,899	0	203,497	203,497	99,724	0	0	0	0	0	0	0
15:01:08	180,59	2444,531	18,388	18,506	11,608	9,737	7,844	21,1	960,173	24,414	2084,259	0	203,497	203,497	99,724	0	0	0	0	0	0	0
15:01:08	430,566	2448,837	18,681	18,701	11,616	9,781	7,882	21,1	960,173	24,414	2084,624	0	203,497	203,497	99,724	0	0	0	0	0	0	0
15:01:08	179,638	2450,633	18,779	18,799	11,621	9,8	7,92	21,1	960,173	24,414	2084,99	0	203,497	203,497	99,724	0	0	0	0	0	0	0
15:01:08	192,797	2452,561	18,877	18,945	11,627	9,82	7,957	21,1	960,173	24,414	2085,357	0	203,497	203,497	99,724	0	0	0	0	0	0	0
15:01:08	256,518	2455,127	18,974	18,994	11,636	9,846	7,994	21,1	960,173	24,414	2085,727	0	203,497	203,497	99,724	0	0	0	0	0	0	0
15:01:08	33,129	2455,458	18,828	18,945	11,646	9,85	8,03	21,1	960,173	24,414	2086,097	0	203,497	203,497	99,724	0	0	0	0	0	0	0
15:01:08	51,977	2455,978	18,633	18,701	11,659	9,855	8,066	21,1	960,173	24,414	2086,467	0	203,497	203,497	99,724	0	0	0	0	0	0	0
15:01:08	234,814	2458,326	18,633	18,652	11,672	9,879	8,102	21,1	960,173	24,414	2086,839	0	203,497	203,497	99,724	0	0	0	0	0	0	0
15:01:08	25,439	2458,58	18,486	18,603	11,682	9,882	8,137	21,1	960,173	24,414	2087,211	0	203,497	203,497	99,724	0	0	0	0	0	0	0
15:01:08	300,61	2461,586	18,633	18,652	11,691	9,913	8,171	21,1	960,173	24,414	2087,585	0	203,497	203,497	99,724	0	0	0	0	0	0	0
15:01:08	126,074	2462,847	18,681	18,701	11,695	9,926	8,206	21,1	960,173	24,414	2087,96	0	203,497	203,497	99,724	0	0	0	0	0	0	0
15:01:08	197,216	2464,819	18,877	18,945	11,696	9,946	8,24	21,1	960,173	24,414	2088,337	0	203,497	203,497	99,724	0	0	0	0	0	0	0
15:01:08	132,788	2466,147	19,023	19,043	11,695	9,96	8,274	21,1	960,173	24,414	2088,715	0	203,497	203,497	99,724	0	0	0	0	0	0	0
15:01:08	34,106	2466,488	18,974	18,945	11,7	9,963	8,307	21,1	960,173	24,414	2089,093	0	203,497	203,497	99,724	0	0	0	0	0	0	0
15:01:08	127,343	2467,762	19,023	18,994	11,704	9,976	8,34	21,1	960,173	24,414	2089,471	0	203,497	203,497	99,724	0	0	0	0	0	0	0
15:01:08	-51,66	2467,245	18,877	18,945	11,709	9,971	8,372	21,1	960,173	24,414	2089,849	0	203,497	203,497	99,724	0	0	0	0	0	0	0
15:01:08	162,5	2468,87	18,877	18,847	11,719	9,988	8,403	21,1	960,173	24,414	2090,228	0	203,497	203,497	99,724	0	0	0	0	0	0	0
15:01:08	-3,491	2468,835	18,779	18,652	11,724	9,987	8,434	21,1	960,173	24,414	2090,607	0	203,497	203,497	99,724	0	0	0	0	0	0	0
15:01:08	22,045	2469,056	18,633	18,603	11,733	9,99	8,465	21,1	960,173	24,414	2090,985	0	203,497	203,497	99,724	0	0	0	0	0	0	0
15:01:08	75,732	2469,813	18,633	18,506	11,737	9,998	8,495	21,1	960,173	24,414	2091,364	0	203,497	203,497	99,724	0	0	0	0	0	0	0
15:01:08	148,095	2471,294	18,779	18,701	11,738	10,013	8,525	21,1	960,173	24,414	2091,744	0	203,497	203,497	99,724	0	0	0	0	0	0	0
15:01:08	188,72	2473,181	18,974	18,994	11,738	10,032	8,554	21,1	960,173	24,414	2092,125	0	203,497	203,497	99,724	0	0	0	0	0	0	0
15:01:08	75,756	2473,939	18,974	18,994	11,742	10,04	8,583	21,1	960,173	24,414	2092,507	0	203,497	203,497	99,724	0	0	0	0	0	0	0
15:01:08	0	2473,939	18,974	18,945	11,742	10,04	8,612	21,1	960,173	24,414	2092,888	0	203,497	203,497	99,724	0	0	0	0	0	0	0
15:01:08	47,192	2474,411	19,023	18,994	11,742	10,045	8,64	21,1	960,173	24,414	2093,27	0	203,497	203,497	99,724	0	0	0	0	0	0	0
15:01:08	6,591	2474,476	19,023	18,847	11,742	10,046	8,668	21,1	960,173	24,414	2093,651	0	203,497	203,497	99,724	0	0	0	0	0	0	0
15:01:08	94,384	2475,42	19,121	18,994	11,742	10,055	8,695	21,1	960,173	24,414	2094,033	0	203,497	203,497	99,724	0	0	0	0	0	0	0
15:01:08	-94,384	2474,476	19,023	18,945	11,742	10,046	8,721	21,1	960,173	24,414	2094,413	0	203,497	203,497	99,724	0	0	0	0	0	0	0
15:01:08	171,215	2476,189	19,121	18,994	11,747	10,063	8,748	21,1	960,173	24,414	2094,795	0	203,497	203,497	99,724	0	0	0	0	0	0	0
15:01:08	-133,984	2474,849	18,974	18,847	11,747	10,049	8,773	21,1	960,173	24,414	2095,175	0	203,497	203,497	99,724	0	0	0	0	0	0	0
15:01:08	47,192	2475,321	19,023	18,994	11,747	10,054	8,798	21,1	960,173	24,414	2095,555	0	203,497	203,497	99,724	0	0	0	0	0	0	0
15:01:08	-47,192	2474,849	18,974	18,945	11,747	10,049	8,823	21,1	960,173	24,414	2095,935	0	203,497	203,497	99,724	0	0	0	0	0	0	0
15:01:08	-18,579	2474,663	18,877	18,847	11,751	10,048	8,847	21,1	960,173	24,414	2096,314	0	203,497	203,497	99,724	0	0	0	0	0	0	0
15:01:08	148,12	2476,144	19,023	18,994	11,752	10,063	8,871	21,1	960,173	24,414	2096,693	0	203,497	203,497	99,724	0	0	0	0	0	0	0
15:01:08	-47,192	2475,672	18,974	18,847	11,752	10,058	8,894	21,1	960,173	24,414	2097,072	0	203,497	203,497	99,724	0	0	0	0	0	0	0
15:01:08	-94,384	2474,728	18,877	18,945	11,752	10,048	8,917	21,1	960,173	24,414	2097,45	0	203,497	203,497	99,724	0	0	0	0	0	0	0
15:01:08	141,577	2476,144	19,023	19,043	11,752	10,063	8,939	21,1	960,173	24,414	2097,829	0	203,497	203,497	99,724	0	0	0	0	0	0	0
15:01:08	94,409	2477,088	19,121	19,043	11,752	10,073	8,961	21,1	960,173	24,414	2098,208	0	203,497	203,497	99,724	0	0	0	0	0	0	0
15:01:08	-94,409	2476,144	19,023	18,994	11,752	10,063	8,983	21,1	960,173	24,414	2098,586	0	203,497	203,497	99,724	0	0	0	0	0	0	0
15:01:08	-47,192	2475,672	18,974	18,847	11,752	10,058	9,004	21,1	960,173	24,414	2098,963	0	203,497	203,497	99,724	0	0	0	0	0	0	0
15:01:08	-141,577	2474,256	18,828	18,701	11,752	10,043	9,024	21,1	960,173	24,414	2099,338	0	203,497	203,497	99,724	0	0	0	0	0	0	0
15:01:08	141,577	2475,672	18,974	18,847	11,752	10,058	9,045	21,1	960,173	24,414	2099,714	0	203,497	203,497	99,724	0	0	0	0	0	0	0
15:01:08	0	2475,672	18,974	18,945	11,752	10,058	9,064	21,1	960,173	24,414	2100,091	0	203,497	203,497	99,724	0	0	0	0	0	0	0
15:01:08	-141,577	2474,256	18,828	18,847	11,752	10,043	9,084	21,1	960,173	24,414	2100,465	0	203,497	203,497	99,724	0	0	0	0	0	0	0
15:01:08	47,192	2474,728	18,877	18,799	11,752	10,048	9,103	21,1	960,173	24,414	2100,839	0	203,497	203,497	99,724	0	0	0	0	0	0	0
15:01:08	94,384	2475,672	18,974	18,847	11,752	10,058	9,121	21,1	960,173	24,414	2101,214	0	203,497	203,497	99,724	0	0	0	0	0	0	0
15:01:08	47,192	2476,144	19,023	18,945	11,752	10,063	9,14	21,1	960,173	24,414	2101,589	0	203,497	203,497	99,724	0	0	0	0	0	0	0
15:01:08	-141,577	2474,728	18,877	18,945	11,752	10,048	9,158	21,1	960,173	24,414	2101,963	0	203,497	203,497	99,724	0	0	0	0	0	0	0
15:01:08	0	2474,728	18,877	18,799	11,752	10,048	9,175	21,1	960,173	24,414	2102,335	0	203,497	203,497	99,724	0	0	0	0	0	0	0
15:01:08	94,384	2475,672	18,974	18,945	11,752	10,058	9,192	21,1	960,173	24,414	2102,709	0	203,497	203,497	99,724	0	0	0	0	0	0	0
15:01:08	-94,384	2474,728	18,877	18,945	11,752	10,048	9,209	21,1	960,173	24,414	2103,081	0	203,497	203,497	99,724	0	0	0	0	0	0	0
15:01:08	0	2474,728	18,877	18,701	11,752	10,048	9,226	21,1	960,173	24,414	2103,452	0	203,497	203,497	99,724	0	0	0	0	0	0	0
15:01:08	0	2474,728	18,877	18,847	11,752	10,048	9,242	21,1	960,173	24,414	2103,824	0	203,497	203,497	99,724	0	0	0	0	0	0	0
15:01:08	0	2474,728	18,877	18,945	11,752	10,048	9,258	21,1	960,173	24,414	2104,195	0	203,497	203,497	99,724	0	0	0	0	0	0	0
15:01:08	-47,192	2474,256	18,828	18,847	11,752	10,043	9,273	21,1	960,173	24,414	2104,565	0	203,497	203,497	99,724	0	0	0	0	0	0	0
15:01:08	135,034	2475,607	18,974	19,043	11,751	10,057	9,288	21,1	960,173	24,414	2104,936	0	203,497	203,497	99,724	0	0	0	0	0	0	0
15:01:08	-170,19	2473,905	18,877	18,847	11,747	10,04	9,303	21,1	960,173	24,414	2105,305	0	203,497	203,497	99,724	0	0	0	0	0	0	0
15:01:08	-47,167	2473,433	18,828	18,847	11,747	10,035	9,317	21,1	960,173	24,414	2105,673	0	203,497	203,497	99,724	0	0	0	0	0	0	0
15:01:08	0	2473,433	18,828	18,701	11,747	10,035	9,331	21,1	960,173	24,414	2106,041	0	203,497	203,497	99,724	0	0	0	0	0	0	0
15:01:08	0	2473,433	18,828	18,701	11,747	10,035	9,345	21,1	960,173	24,414	2106,408	0	203,497	203,497	99,724	0	0	0	0	0	0	0
15:01:08	0	2473,433	18,828	18,799	11,747	10,035	9,359	21,1	960,173	24,414	2106,775	0	203,497	203,497	99,724	0	0	0	0	0	0	0
15:01:08	0	2473,433	18,828	18,701	11,747	10,035	9,372	21,1	960,173	24,414	2107,142	0	203,497	203,497	99,724	0	0	0	0	0	0	0
15:01:08	-47,192	2472,961	18,779	18,799	11,747	10,03	9,385	21,1	960,173	24,414	2107,508	0	203,497	203,497	99,724	0	0	0	0	0	0	0
15:01:08	47,192	2473,433	18,828	18,799	11,747	10,035	9,398	21,1	960,173	24,414	2107,874	0	203,497	203,497	99,724	0	0	0	0	0	0	0
15:01:08	0	2473,433	18,828	18,799	11,747	10,035	9,41	21,1	960,173	24,414	2108,24	0	203,497	203,497	99,724	0	0	0	0	0	0	0
15:01:08	-47,192	2472,961	18,779	18,847	11,747	10,03	9,422	21,1	960,173	24,414	2108,604	0	203,497	203,497	99,724	0	0	0	0	0	0	0
15:01:08	0	2472,961	18,779	18,799	11,747	10,03	9,434	21,1	960,173	24,414	2108,969	0	203,497	203,497	99,724	0	0	0	0	0	0	0
15:01:08	0	2472,961	18,779	18,847	11,747	10,03	9,446	21,1	960,173	24,414	2109,333	0	203,497	203,497	99,724	0	0	0	0	0	0	0
15:01:08	0	2472,961	18,779	18,799	11,747	10,03	9,457	21,1	960,173	24,414	2109,697	0	203,497	203,497	99,724	0	0	0	0	0	0	0
15:01:08	47,192	2473,433	18,828	18,847	11,747	10,035	9,469	21,1	960,173	24,414	2110,06	0	203,497	203,497	99,724	0	0	0	0	0	0	0
15:01:08	-141,552	2472,018	18,681	18,701	11,747	10,02	9,48	21,1	960,173	24,414	2110,422	0	203,497	203,497	99,724	0	0	0	0	0	0	0
15:01:08	94,36	2472,961	18,779	18,847	11,747	10,03	9,49	21,1	960,173	24,414	2110,785	0	203,497	203,497	99,724	0	0	0	0	0	0	0
15:01:08	47,192	2473,433	18,828	18,847	11,747	10,035	9,501	21,1	960,173	24,414	2111,148	0	203,497	203,497	99,724	0	0	0	0	0	0	0
15:01:08	-141,552	2472,018	18,681	18,701	11,747	10,02	9,511	21,1	960,173	24,414	2111,508	0	203,497	203,497	99,724	0	0	0	0	0	0	0
15:01:08	94,36	2472,961	18,779	18,799	11,747	10,03	9,521	21,1	960,173	24,414	2111,87	0	203,497	203,497	99,724	0	0	0	0	0	0	0
15:01:08	47,192	2473,433	18,828	18,652	11,747	10,035	9,531	21,1	960,173	24,414	2112,232	0	203,497	203,497	99,724	0	0	0	0	0	0	0
15:01:08	-47,192	2472,961	18,779	18,799	11,747	10,03	9,541	21,1	960,173	24,414	2112,592	0	203,497	203,497	99,724	0	0	0	0	0	0	0
15:01:08	47,192	2473,433	18,828	18,847	11,747	10,035	9,551	21,1	960,173	24,414	2112,953	0	203,497	203,497	99,724	0	0	0	0	0	0	0
15:01:08	-47,192	2472,961	18,779	18,652	11,747	10,03	9,56	21,1	960,173	24,414	2113,314	0	203,497	203,497	99,724	0	0	0	0	0	0	0
15:01:08	0	2472,961	18,779	18,847	11,747	10,03	9,569	21,1	960,173	24,414	2113,673	0	203,497	203,497	99,724	0	0	0	0	0	0	0
15:01:08	47,192	2473,433	18,828	18,799	11,747	10,035	9,579	21,1	960,173	24,414	2114,033	0	203,497	203,497	99,724	0	0	0	0	0	0	0
15:01:08	47,167	2473,905	18,877	18,847	11,747	10,04	9,588	21,3	959,713	24,414	2114,393	0	203,497	203,497	99,724	0	0	0	0	0	0	0
15:01:08	-44,897	2473,456	18,828	18,701	11,747	10,035	9,596	21,3	959,713	24,414	2114,753	0	203,497	203,497	99,724	0	0	0	0	0	0	0
15:01:08	-141,552	2472,04	18,681	18,652	11,747	10,021	9,605	21,3	959,713	24,414	2115,11	0	203,497	203,497	99,724	0	0	0	0	0	0	0
15:01:08	170,141	2473,742	18,779	18,847	11,751	10,038	9,613	21,3	959,713	24,414	2115,469	0	203,497	203,497	99,724	0	0	0	0	0	0	0
15:01:08	-28,588	2473,456	18,828	18,847	11,747	10,035	9,622	21,3	959,713	24,414	2115,827	0	203,497	203,497	99,724	0	0	0	0	0	0	0
15:01:08	0	2473,456	18,828	18,847	11,747	10,035	9,63	21,3	959,713	24,414	2116,184	0	203,497	203,497	99,724	0	0	0	0	0	0	0
15:01:08	0	2473,456	18,828	18,945	11,747	10,035	9,638	21,3	959,713	24,414	2116,542	0	203,497	203,497	99,724	0	0	0	0	0	0	0
15:01:08	0	2473,456	18,828	18,799	11,747	10,035	9,645	21,3	959,713	24,414	2116,899	0	203,497	203,497	99,724	0	0	0	0	0	0	0
15:01:08	0	2473,456	18,828	18,799	11,747	10,035	9,653	21,3	959,713	24,414	2117,255	0	203,497	203,497	99,724	0	0	0	0	0	0	0
15:01:08	0	2473,456	18,828	18,799	11,747	10,035	9,661	21,3	959,713	24,414	2117,611	0	203,497	203,497	99,724	0	0	0	0	0	0	0
15:01:08	-47,192	2472,984	18,779	18,799	11,747	10,03	9,668	21,3	959,713	24,414	2117,967	0	204,772	204,772	99,729	0	0	0	0	0	0	0
15:01:08	0	2472,984	18,779	18,847	11,747	10,03	9,675	21,3	959,713	24,414	2118,322	0	204,772	204,772	99,729	0	0	0	0	0	0	0
15:01:09	47,192	2473,456	18,828	18,847	11,747	10,035	9,682	21,3	959,713	24,414	2118,677	0	204,772	204,772	99,729	0	0	0	0	0	0	0
15:01:09	0	2473,456	18,828	18,799	11,747	10,035	9,689	21,3	959,713	24,414	2119,032	0	204,772	204,772	99,729	0	0	0	0	0	0	0
15:01:09	47,192	2473,928	18,877	18,945	11,747	10,04	9,696	21,3	959,713	24,414	2119,387	0	204,772	204,772	99,729	0	0	0	0	0	0	0
15:01:09	-47,192	2473,456	18,828	18,701	11,747	10,035	9,702	21,3	959,713	24,414	2119,741	0	204,772	204,772	99,729	0	0	0	0	0	0	0
15:01:09	-47,192	2472,984	18,779	18,652	11,747	10,03	9,709	21,3	959,713	24,414	2120,094	0	204,772	204,772	99,729	0	0	0	0	0	0	0
15:01:09	47,192	2473,456	18,828	18,701	11,747	10,035	9,715	21,3	959,713	24,414	2120,448	0	204,772	204,772	99,729	0	0	0	0	0	0	0
15:01:09	0	2473,456	18,828	18,799	11,747	10,035	9,721	21,3	959,713	24,414	2120,801	0	204,772	204,772	99,729	0	0	0	0	0	0	0
15:01:09	0	2473,456	18,828	18,799	11,747	10,035	9,728	21,3	959,713	24,414	2121,153	0	204,772	204,772	99,729	0	0	0	0	0	0	0
15:01:09	0	2473,456	18,828	18,799	11,747	10,035	9,734	21,3	959,713	24,414	2121,506	0	204,772	204,772	99,729	0	0	0	0	0	0	0
15:01:09	47,192	2473,928	18,877	18,701	11,747	10,04	9,74	21,3	959,713	24,414	2121,858	0	204,772	204,772	99,729	0	0	0	0	0	0	0
15:01:09	75,781	2474,686	18,877	18,799	11,751	10,048	9,746	21,3	959,713	24,414	2122,211	0	204,772	204,772	99,729	0	0	0	0	0	0	0
15:01:09	-47,192	2474,214	18,828	18,603	11,751	10,043	9,752	21,3	959,713	24,414	2122,563	0	204,772	204,772	99,729	0	0	0	0	0	0	0
15:01:09	6,542	2474,279	18,828	18,847	11,752	10,044	9,757	21,3	959,713	24,414	2122,915	0	204,772	204,772	99,729	0	0	0	0	0	0	0
15:01:09	-6,542	2474,214	18,828	18,799	11,751	10,043	9,763	21,3	959,713	24,414	2123,266	0	204,772	204,772	99,729	0	0	0	0	0	0	0
15:01:09	148,144	2475,695	18,974	18,945	11,752	10,058	9,769	21,3	959,713	24,414	2123,619	0	204,772	204,772	99,729	0	0	0	0	0	0	0
15:01:09	-141,601	2474,279	18,828	18,799	11,752	10,044	9,774	21,3	959,713	24,414	2123,969	0	204,772	204,772	99,729	0	0	0	0	0	0	0
15:01:09	0	2474,279	18,828	18,799	11,752	10,044	9,779	21,3	959,713	24,414	2124,319	0	204,772	204,772	99,729	0	0	0	0	0	0	0
15:01:09	30,688	2474,586	18,779	18,652	11,756	10,047	9,785	21,3	959,713	24,414	2124,67	0	204,772	204,772	99,729	0	0	0	0	0	0	0
15:01:09	47,192	2475,058	18,828	18,799	11,756	10,052	9,79	21,3	959,713	24,414	2125,02	0	204,772	204,772	99,729	0	0	0	0	0	0	0
15:01:09	-47,192	2474,586	18,779	18,652	11,756	10,047	9,795	21,3	959,713	24,414	2125,369	0	204,772	204,772	99,729	0	0	0	0	0	0	0
15:01:09	94,409	2475,53	18,877	18,994	11,756	10,057	9,8	21,3	959,713	24,414	2125,719	0	204,772	204,772	99,729	0	0	0	0	0	0	0
15:01:09	0	2475,53	18,877	18,945	11,756	10,057	9,805	21,3	959,713	24,414	2126,069	0	204,772	204,772	99,729	0	0	0	0	0	0	0
15:01:09	141,625	2476,946	19,023	19,043	11,756	10,071	9,81	21,3	959,713	24,414	2126,42	0	204,772	204,772	99,729	0	0	0	0	0	0	0
15:01:09	-47,216	2476,474	18,974	19,14	11,756	10,066	9,815	21,3	959,713	24,414	2126,77	0	204,772	204,772	99,729	0	0	0	0	0	0	0
15:01:09	-136,132	2475,113	18,828	18,847	11,756	10,052	9,82	21,3	959,713	24,414	2127,118	0	204,772	204,772	99,729	0	0	0	0	0	0	0
15:01:09	47,216	2475,585	18,877	18,945	11,756	10,057	9,825	21,3	959,713	24,414	2127,467	0	204,772	204,772	99,729	0	0	0	0	0	0	0
15:01:09	-52,709	2475,058	18,828	18,945	11,756	10,052	9,829	21,3	959,713	24,414	2127,814	0	204,772	204,772	99,729	0	0	0	0	0	0	0
15:01:09	5,493	2475,113	18,828	18,799	11,756	10,052	9,833	21,3	959,713	24,414	2128,161	0	204,772	204,772	99,729	0	0	0	0	0	0	0
15:01:09	41,723	2475,53	18,877	18,945	11,756	10,057	9,838	21,3	959,713	24,414	2128,509	0	204,772	204,772	99,729	0	0	0	0	0	0	0
15:01:09	94,409	2476,474	18,974	18,994	11,756	10,066	9,842	21,3	959,713	24,414	2128,857	0	204,772	204,772	99,729	0	0	0	0	0	0	0
15:01:09	-94,409	2475,53	18,877	18,945	11,756	10,057	9,846	21,3	959,713	24,414	2129,203	0	204,772	204,772	99,729	0	0	0	0	0	0	0
15:01:09	0	2475,53	18,877	18,847	11,756	10,057	9,851	21,3	959,713	24,414	2129,55	0	204,772	204,772	99,729	0	0	0	0	0	0	0
15:01:09	-125,097	2474,279	18,828	18,799	11,752	10,044	9,854	21,3	959,713	24,414	2129,895	0	204,772	204,772	99,729	0	0	0	0	0	0	0
15:01:09	47,192	2474,751	18,877	18,847	11,752	10,048	9,858	21,3	959,713	24,414	2130,239	0	204,772	204,772	99,729	0	0	0	0	0	0	0
15:01:09	0	2474,751	18,877	18,847	11,752	10,048	9,862	21,3	959,713	24,414	2130,584	0	204,772	204,772	99,729	0	0	0	0	0	0	0
15:01:09	0	2474,751	18,877	18,847	11,752	10,048	9,866	21,3	959,713	24,414	2130,928	0	204,772	204,772	99,729	0	0	0	0	0	0	0
15:01:09	-47,192	2474,279	18,828	18,701	11,752	10,044	9,869	21,3	959,713	24,414	2131,271	0	204,772	204,772	99,729	0	0	0	0	0	0	0
15:01:09	-141,577	2472,863	18,681	18,603	11,752	10,029	9,872	21,3	959,713	24,414	2131,613	0	204,772	204,772	99,729	0	0	0	0	0	0	0
15:01:09	-283,056	2470,033	18,388	18,164	11,752	10	9,875	21,3	959,713	24,414	2131,951	0	204,772	204,772	99,729	0	0	0	0	0	0	0
15:01:09	-383,74	2466,195	17,998	17,578	11,751	9,96	9,876	21,3	959,713	24,414	2132,286	0	204,772	204,772	99,729	0	0	0	0	0	0	0
15:01:09	-584,155	2460,354	17,558	17,187	11,742	9,9	9,877	21,3	959,713	24,414	2132,613	0	204,772	204,772	99,729	0	0	0	0	0	0	0
15:01:09	-622,143	2454,132	17,168	16,504	11,728	9,836	9,876	21,3	959,713	24,414	2132,935	0	204,772	204,772	99,729	0	0	0	0	0	0	0
15:01:09	-570,239	2448,43	16,924	16,162	11,709	9,777	9,874	21,3	959,713	24,414	2133,251	0	204,772	204,772	99,729	0	0	0	0	0	0	0
15:01:09	-614,355	2442,286	16,875	15,869	11,677	9,714	9,871	21,3	959,713	24,414	2133,56	0	204,772	204,772	99,729	0	0	0	0	0	0	0
15:01:09	-584,643	2436,44	16,875	15,82	11,644	9,654	9,867	21,3	959,713	24,414	2133,863	0	204,772	204,772	99,729	0	0	0	0	0	0	0
15:01:09	-388,354	2432,557	17,168	16,357	11,607	9,613	9,862	21,3	959,713	24,414	2134,161	0	204,772	204,772	99,729	0	0	0	0	0	0	0
15:01:09	-584,668	2426,71	17,314	16,308	11,566	9,553	9,856	21,3	959,713	24,414	2134,454	0	204,772	204,772	99,729	0	0	0	0	0	0	0
15:01:09	-659,033	2420,119	17,363	16,357	11,526	9,485	9,848	21,3	959,713	24,414	2134,74	0	204,772	204,772	99,729	0	0	0	0	0	0	0
15:01:09	-635,156	2413,768	17,314	16,211	11,493	9,42	9,84	21,3	959,713	24,414	2135,019	0	204,772	204,772	99,729	0	0	0	0	0	0	0
15:01:09	-628,002	2407,488	17,168	16,211	11,465	9,355	9,83	21,3	959,713	24,414	2135,291	0	204,772	204,772	99,729	0	0	0	0	0	0	0
15:01:09	-792,407	2399,564	16,826	15,967	11,439	9,273	9,82	21,3	959,713	24,414	2135,556	0	204,772	204,772	99,729	0	0	0	0	0	0	0
15:01:09	-759,96	2391,964	16,386	15,625	11,42	9,195	9,807	21,3	959,713	24,414	2135,812	0	204,772	204,772	99,729	0	0	0	0	0	0	0
15:01:09	-766,43	2384,3	16,045	15,185	11,395	9,116	9,794	21,3	959,713	24,414	2136,06	0	204,772	204,772	99,729	0	0	0	0	0	0	0
15:01:09	-720,581	2377,094	15,752	14,941	11,37	9,042	9,779	21,3	959,713	24,414	2136,301	0	204,772	204,772	99,729	0	0	0	0	0	0	0
15:01:09	-590,673	2371,187	15,703	14,99	11,339	8,981	9,763	21,3	959,713	24,414	2136,536	0	204,772	204,772	99,729	0	0	0	0	0	0	0
15:01:09	-426,831	2366,919	15,849	15,185	11,307	8,937	9,747	21,3	959,713	24,414	2136,767	0	204,772	204,772	99,729	0	0	0	0	0	0	0
15:01:09	-524,56	2361,673	15,898	15,136	11,275	8,883	9,73	21,3	959,713	24,414	2136,992	0	204,772	204,772	99,729	0	0	0	0	0	0	0
15:01:09	-565,649	2356,017	15,898	15,185	11,243	8,824	9,712	21,3	959,713	24,414	2137,211	0	204,772	204,772	99,729	0	0	0	0	0	0	0
15:01:09	-557,324	2350,444	15,752	15,185	11,219	8,767	9,694	21,3	959,713	24,414	2137,424	0	204,772	204,772	99,729	0	0	0	0	0	0	0
15:01:09	-590,893	2344,535	15,459	14,99	11,202	8,706	9,675	21,3	959,713	24,414	2137,631	0	204,772	204,772	99,729	0	0	0	0	0	0	0
15:01:09	-707,348	2337,461	14,97	14,599	11,188	8,633	9,654	21,3	959,713	24,414	2137,831	0	204,772	204,772	99,729	0	0	0	0	0	0	0
15:01:09	-531,86	2332,143	14,58	14,062	11,179	8,578	9,633	21,3	959,713	24,414	2138,026	0	204,772	204,772	99,729	0	0	0	0	0	0	0
15:01:09	-513,281	2327,01	14,287	13,769	11,165	8,525	9,611	21,3	959,713	24,414	2138,215	0	204,772	204,772	99,729	0	0	0	0	0	0	0
15:01:09	-544,043	2321,569	13,896	13,574	11,156	8,469	9,589	21,3	959,713	24,414	2138,398	0	204,772	204,772	99,729	0	0	0	0	0	0	0
15:01:09	-328,686	2318,283	13,896	13,525	11,137	8,435	9,566	21,3	959,713	24,414	2138,578	0	204,772	204,772	99,729	0	0	0	0	0	0	0
15:01:09	-420,117	2314,081	13,896	13,623	11,113	8,392	9,543	21,3	959,713	24,414	2138,753	0	204,772	204,772	99,729	0	0	0	0	0	0	0
15:01:09	-163,159	2312,45	14,238	13,769	11,086	8,375	9,52	21,3	959,713	24,414	2138,927	0	204,772	204,772	99,729	0	0	0	0	0	0	0
15:01:09	-247,021	2309,98	14,433	13,965	11,061	8,35	9,497	21,3	959,713	24,414	2139,098	0	204,772	204,772	99,729	0	0	0	0	0	0	0
15:01:09	-308,813	2306,891	14,629	14,209	11,033	8,318	9,474	21,3	959,713	24,414	2139,266	0	204,772	204,772	99,729	0	0	0	0	0	0	0
15:01:09	-327,685	2303,615	14,629	14,258	11,015	8,284	9,451	21,3	959,713	24,414	2139,43	0	204,772	204,772	99,729	0	0	0	0	0	0	0
15:01:09	-470,776	2298,907	14,482	14,209	10,996	8,236	9,427	21,3	959,713	24,414	2139,59	0	204,772	204,772	99,729	0	0	0	0	0	0	0
15:01:09	-480,004	2294,107	14,238	13,916	10,982	8,186	9,403	21,3	959,713	24,414	2139,744	0	204,772	204,772	99,729	0	0	0	0	0	0	0
15:01:09	-489,184	2289,215	13,896	13,623	10,972	8,136	9,378	21,3	959,713	24,414	2139,894	0	204,772	204,772	99,729	0	0	0	0	0	0	0
15:01:09	-304,37	2286,171	13,75	13,427	10,963	8,104	9,353	21,3	959,713	24,414	2140,04	0	204,772	204,772	99,729	0	0	0	0	0	0	0
15:01:09	-478,369	2281,388	13,506	13,232	10,949	8,055	9,328	21,3	959,713	24,414	2140,182	0	204,772	204,772	99,729	0	0	0	0	0	0	0
15:01:09	-259,106	2278,797	13,408	13,086	10,939	8,028	9,302	21,3	959,713	24,414	2140,32	0	204,772	204,772	99,729	0	0	0	0	0	0	0
15:01:09	-248,73	2276,309	13,408	13,183	10,925	8,003	9,277	21,3	959,713	24,414	2140,456	0	204,772	204,772	99,729	0	0	0	0	0	0	0
15:01:09	-332,763	2272,982	13,408	13,183	10,906	7,968	9,251	21,3	959,713	24,414	2140,589	0	204,772	204,772	99,729	0	0	0	0	0	0	0
15:01:09	-286,718	2270,114	13,457	13,183	10,888	7,939	9,225	21,3	959,713	24,414	2140,718	0	204,772	204,772	99,729	0	0	0	0	0	0	0
15:01:09	-229,272	2267,822	13,652	13,427	10,864	7,915	9,2	21,3	959,713	24,414	2140,845	0	204,772	204,772	99,729	0	0	0	0	0	0	0
15:01:09	-247,778	2265,344	13,652	13,427	10,85	7,89	9,174	21,3	959,713	24,414	2140,969	0	204,772	204,772	99,729	0	0	0	0	0	0	0
15:01:09	-375,634	2261,588	13,603	13,379	10,831	7,851	9,148	21,3	959,713	24,414	2141,09	0	204,772	204,772	99,729	0	0	0	0	0	0	0
15:01:09	-303,881	2258,549	13,457	13,232	10,822	7,82	9,122	21,3	959,713	24,414	2141,207	0	204,772	204,772	99,729	0	0	0	0	0	0	0
15:01:09	-386,694	2254,682	13,31	13,183	10,808	7,78	9,096	21,3	959,713	24,414	2141,321	0	204,772	204,772	99,729	0	0	0	0	0	0	0
15:01:09	-247,705	2252,205	13,31	13,086	10,794	7,754	9,069	21,3	959,713	24,414	2141,432	0	204,772	204,772	99,729	0	0	0	0	0	0	0
15:01:09	-293,408	2249,271	13,261	13,037	10,78	7,724	9,043	21,3	959,713	24,414	2141,54	0	204,772	204,772	99,729	0	0	0	0	0	0	0
15:01:09	-299,389	2246,277	13,115	12,988	10,771	7,693	9,016	21,3	959,713	24,414	2141,644	0	204,772	204,772	99,729	0	0	0	0	0	0	0
15:01:09	-342,626	2242,85	13,017	12,841	10,756	7,658	8,99	21,3	959,713	24,414	2141,746	0	204,772	204,772	99,729	0	0	0	0	0	0	0
15:01:09	-321,826	2239,632	13,017	12,841	10,738	7,625	8,963	21,3	959,713	24,414	2141,844	0	204,772	204,772	99,729	0	0	0	0	0	0	0
15:01:09	-162,231	2238,01	13,115	12,988	10,724	7,608	8,936	21,3	959,713	24,414	2141,94	0	204,772	204,772	99,729	0	0	0	0	0	0	0
15:01:09	-323,12	2234,779	13,115	12,988	10,705	7,575	8,91	21,3	959,713	24,414	2142,033	0	204,772	204,772	99,729	0	0	0	0	0	0	0
15:01:09	-292,114	2231,858	13,164	12,988	10,686	7,544	8,883	21,3	959,713	24,414	2142,122	0	204,772	204,772	99,729	0	0	0	0	0	0	0
15:01:09	-245,483	2229,403	13,164	12,988	10,672	7,519	8,856	21,3	959,713	24,414	2142,21	0	204,772	204,772	99,729	0	0	0	0	0	0	0
15:01:09	-311,767	2226,285	13,017	12,841	10,663	7,487	8,829	21,3	959,713	24,414	2142,294	0	204,772	204,772	99,729	0	0	0	0	0	0	0
15:01:09	-325,292	2223,032	12,92	12,695	10,649	7,453	8,802	21,3	959,713	24,414	2142,375	0	204,772	204,772	99,729	0	0	0	0	0	0	0
15:01:09	-391,357	2219,119	12,675	12,451	10,64	7,413	8,775	21,3	959,713	24,414	2142,451	0	204,772	204,772	99,729	0	0	0	0	0	0	0
15:01:09	-223,486	2216,884	12,529	12,256	10,635	7,39	8,748	21,3	959,713	24,414	2142,526	0	204,772	204,772	99,729	0	0	0	0	0	0	0
15:01:09	-270,532	2214,178	12,48	12,109	10,622	7,362	8,721	21,3	959,713	24,414	2142,597	0	204,772	204,772	99,729	0	0	0	0	0	0	0
15:01:09	-321,167	2210,967	12,334	12,06	10,612	7,329	8,694	21,3	959,713	24,414	2142,665	0	204,467	204,467	99,727	0	0	0	0	0	0	0
15:01:09	-152,832	2209,438	12,431	11,963	10,598	7,313	8,666	21,3	959,713	24,414	2142,732	0	204,467	204,467	99,727	0	0	0	0	0	0	0
15:01:09	-266,284	2206,776	12,48	12,109	10,58	7,286	8,639	21,3	959,713	24,414	2142,796	0	204,467	204,467	99,727	0	0	0	0	0	0	0
15:01:10	-262,915	2204,146	12,529	12,158	10,563	7,259	8,612	21,3	959,713	24,414	2142,857	0	204,467	204,467	99,727	0	0	0	0	0	0	0
15:01:10	-110,424	2203,042	12,675	12,353	10,549	7,247	8,586	21,3	959,713	24,414	2142,917	0	204,467	204,467	99,727	0	0	0	0	0	0	0
15:01:10	-246,459	2200,578	12,675	12,451	10,535	7,222	8,559	21,3	959,713	24,414	2142,975	0	204,467	204,467	99,727	0	0	0	0	0	0	0
15:01:10	-226,391	2198,314	12,627	12,256	10,525	7,199	8,532	21,3	959,713	24,414	2143,03	0	204,467	204,467	99,727	0	0	0	0	0	0	0
15:01:10	-331,225	2195,001	12,431	12,06	10,516	7,164	8,505	21,3	959,713	24,414	2143,082	0	204,467	204,467	99,727	0	0	0	0	0	0	0
15:01:10	-232,617	2192,675	12,285	11,914	10,511	7,14	8,479	21,3	959,713	24,414	2143,132	0	204,467	204,467	99,727	0	0	0	0	0	0	0
15:01:10	-284,179	2189,833	12,138	11,816	10,502	7,111	8,452	21,3	959,713	24,414	2143,179	0	204,467	204,467	99,727	0	0	0	0	0	0	0
15:01:10	-178,491	2188,048	12,138	11,767	10,492	7,093	8,425	21,3	959,713	24,414	2143,223	0	204,467	204,467	99,727	0	0	0	0	0	0	0
15:01:10	-180,297	2186,245	12,187	11,914	10,479	7,074	8,399	21,3	959,713	24,414	2143,266	0	204,467	204,467	99,727	0	0	0	0	0	0	0
15:01:10	-165,893	2184,587	12,285	11,963	10,465	7,057	8,372	21,3	959,713	24,414	2143,308	0	204,467	204,467	99,727	0	0	0	0	0	0	0
15:01:10	-177,001	2182,817	12,334	12,109	10,452	7,039	8,346	21,3	959,713	24,414	2143,347	0	204,467	204,467	99,727	0	0	0	0	0	0	0
15:01:10	-148,706	2181,329	12,431	12,109	10,439	7,024	8,32	21,3	959,713	24,414	2143,385	0	204,467	204,467	99,727	0	0	0	0	0	0	0
15:01:10	-267,553	2178,654	12,334	12,06	10,429	6,996	8,294	21,3	959,713	24,414	2143,42	0	204,467	204,467	99,727	0	0	0	0	0	0	0
15:01:10	-277,661	2175,877	12,187	11,963	10,421	6,967	8,268	21,3	959,713	24,414	2143,453	0	204,467	204,467	99,727	0	0	0	0	0	0	0
15:01:10	-276,342	2173,114	12,041	11,767	10,413	6,939	8,242	21,3	959,713	24,414	2143,482	0	204,467	204,467	99,727	0	0	0	0	0	0	0
15:01:10	-169,604	2171,418	11,943	11,718	10,408	6,921	8,216	21,3	959,713	24,414	2143,51	0	204,467	204,467	99,727	0	0	0	0	0	0	0
15:01:10	-281,933	2168,599	11,748	11,572	10,403	6,892	8,19	21,3	959,713	24,414	2143,535	0	204,467	204,467	99,727	0	0	0	0	0	0	0
15:01:10	-228,491	2166,314	11,65	11,523	10,395	6,869	8,164	21,3	959,713	24,414	2143,558	0	204,467	204,467	99,727	0	0	0	0	0	0	0
15:01:10	-200,097	2164,313	11,65	11,572	10,383	6,848	8,139	21,3	959,713	24,414	2143,578	0	204,467	204,467	99,727	0	0	0	0	0	0	0
15:01:10	35,278	2164,665	11,943	11,621	10,37	6,852	8,113	21,3	959,713	24,414	2143,6	0	204,467	204,467	99,727	0	0	0	0	0	0	0
15:01:10	-220,385	2162,462	11,943	11,718	10,357	6,829	8,088	21,3	959,713	24,414	2143,619	0	204,467	204,467	99,727	0	0	0	0	0	0	0
15:01:10	-104,785	2161,414	12,041	11,767	10,346	6,818	8,063	21,3	959,713	24,414	2143,636	0	204,467	204,467	99,727	0	0	0	0	0	0	0
15:01:10	-205,59	2159,358	11,992	11,767	10,337	6,797	8,038	21,3	959,713	24,414	2143,652	0	204,467	204,467	99,727	0	0	0	0	0	0	0
15:01:10	-187,451	2157,483	11,943	11,718	10,329	6,778	8,014	21,3	959,713	24,414	2143,666	0	204,467	204,467	99,727	0	0	0	0	0	0	0
15:01:10	-336,035	2154,123	11,65	11,523	10,326	6,743	7,989	21,3	959,713	24,414	2143,676	0	204,467	204,467	99,727	0	0	0	0	0	0	0
15:01:10	-245,068	2151,672	11,455	11,377	10,322	6,718	7,964	21,3	959,713	24,414	2143,684	0	204,467	204,467	99,727	0	0	0	0	0	0	0
15:01:10	-170,507	2149,967	11,308	11,23	10,32	6,7	7,939	21,3	959,713	24,414	2143,691	0	204,467	204,467	99,727	0	0	0	0	0	0	0
15:01:10	-126,049	2148,707	11,259	11,181	10,315	6,687	7,915	21,3	959,713	24,414	2143,696	0	204,467	204,467	99,727	0	0	0	0	0	0	0
15:01:10	-217,504	2146,532	11,162	11,181	10,308	6,665	7,89	21,3	959,713	24,414	2143,698	0	204,467	204,467	99,727	0	0	0	0	0	0	0
15:01:10	-23,144	2146,3	11,259	11,084	10,302	6,662	7,866	21,3	959,713	24,414	2143,701	0	204,467	204,467	99,727	0	0	0	0	0	0	0
15:01:10	-145,043	2144,85	11,259	11,181	10,294	6,647	7,842	21,3	959,713	24,414	2143,702	0	204,467	204,467	99,727	0	0	0	0	0	0	0
15:01:10	-28,32	2144,567	11,406	11,23	10,284	6,645	7,819	21,3	959,713	24,414	2143,703	0	204,467	204,467	99,727	0	0	0	0	0	0	0
15:01:10	-221,923	2142,347	11,308	11,23	10,277	6,622	7,795	21,3	959,713	24,414	2142,347	0	204,467	204,467	99,727	0	0	0	0	0	0	0
15:01:10	-127,001	2141,077	11,259	11,181	10,272	6,609	7,772	21,3	959,713	24,414	2141,077	0	204,467	204,467	99,727	0	0	0	0	0	0	0
15:01:10	-173,437	2139,343	11,162	11,084	10,267	6,591	7,749	21,3	959,713	24,414	2139,343	0	204,467	204,467	99,727	0	0	0	0	0	0	0
15:01:10	-126,831	2138,075	11,113	11,035	10,263	6,578	7,726	21,3	959,713	24,414	2138,075	0	204,467	204,467	99,727	0	0	0	0	0	0	0
15:01:10	-106,835	2137,006	11,015	10,937	10,262	6,567	7,703	21,3	959,713	24,414	2137,006	0	204,467	204,467	99,727	0	0	0	0	0	0	0
15:01:10	-136,376	2135,642	11,015	11,035	10,254	6,553	7,68	21,3	959,713	24,414	2135,642	0	204,467	204,467	99,727	0	0	0	0	0	0	0
15:01:10	-127,001	2134,372	10,966	10,937	10,249	6,539	7,658	21,3	959,713	24,414	2134,372	0	204,467	204,467	99,727	0	0	0	0	0	0	0
15:01:10	-38,427	2133,988	11,015	10,937	10,245	6,535	7,636	21,3	959,713	24,414	2133,988	0	204,467	204,467	99,727	0	0	0	0	0	0	0
15:01:10	-138,525	2132,603	11,015	10,937	10,237	6,521	7,614	21,3	959,713	24,414	2132,603	0	204,467	204,467	99,727	0	0	0	0	0	0	0
15:01:10	-83,789	2131,765	11,015	11,035	10,232	6,513	7,593	21,3	959,713	24,414	2131,765	0	204,467	204,467	99,727	0	0	0	0	0	0	0
15:01:10	-129,199	2130,473	10,966	10,937	10,227	6,499	7,571	21,3	959,713	24,414	2130,473	0	204,467	204,467	99,727	0	0	0	0	0	0	0
15:01:10	-13,94	2130,334	10,966	10,888	10,226	6,498	7,55	21,3	959,713	24,414	2130,334	0	204,467	204,467	99,727	0	0	0	0	0	0	0
15:01:10	-70,898	2129,625	10,966	10,84	10,222	6,49	7,529	21,3	959,713	24,414	2129,625	0	204,467	204,467	99,727	0	0	0	0	0	0	0
15:01:10	-206,762	2127,557	10,82	10,742	10,218	6,469	7,509	21,3	959,713	24,414	2127,557	0	204,467	204,467	99,727	0	0	0	0	0	0	0
15:01:10	-58,105	2126,976	10,771	10,693	10,218	6,463	7,488	21,3	959,713	24,414	2126,976	0	204,467	204,467	99,727	0	0	0	0	0	0	0
15:01:10	-71,972	2126,256	10,771	10,693	10,214	6,456	7,468	21,3	959,713	24,414	2126,256	0	204,467	204,467	99,727	0	0	0	0	0	0	0
15:01:10	-12,866	2126,128	10,771	10,693	10,213	6,454	7,448	21,3	959,713	24,414	2126,128	0	204,467	204,467	99,727	0	0	0	0	0	0	0
15:01:10	-26,708	2125,86	10,82	10,693	10,209	6,452	7,428	21,3	959,713	24,414	2125,86	0	204,467	204,467	99,727	0	0	0	0	0	0	0
15:01:10	-131,103	2124,549	10,771	10,693	10,204	6,438	7,409	21,3	959,713	24,414	2124,549	0	204,467	204,467	99,727	0	0	0	0	0	0	0
15:01:10	-40,625	2124,143	10,82	10,742	10,199	6,434	7,39	21,3	959,713	24,414	2124,143	0	204,467	204,467	99,727	0	0	0	0	0	0	0
15:01:10	-73,168	2123,411	10,82	10,742	10,195	6,426	7,371	21,3	959,713	24,414	2123,411	0	204,467	204,467	99,727	0	0	0	0	0	0	0
15:01:10	18,701	2123,599	10,918	10,84	10,191	6,428	7,353	21,3	959,713	24,414	2123,412	0	204,467	204,467	99,727	0	0	0	0	0	0	0
15:01:10	-87,133	2122,727	10,918	10,84	10,186	6,419	7,334	21,3	959,713	24,414	2122,727	0	204,467	204,467	99,727	0	0	0	0	0	0	0
15:01:10	-90,478	2121,822	10,82	10,742	10,186	6,41	7,316	21,3	959,713	24,414	2121,822	0	204,467	204,467	99,727	0	0	0	0	0	0	0
15:01:10	-57,031	2121,252	10,771	10,693	10,185	6,404	7,298	21,3	959,713	24,414	2121,252	0	204,467	204,467	99,727	0	0	0	0	0	0	0
15:01:10	-151,708	2119,735	10,673	10,595	10,182	6,389	7,28	21,3	959,713	24,414	2119,735	0	204,467	204,467	99,727	0	0	0	0	0	0	0
15:01:10	-12,817	2119,607	10,673	10,595	10,181	6,387	7,263	21,3	959,713	24,414	2119,607	0	204,467	204,467	99,727	0	0	0	0	0	0	0
15:01:10	-74,072	2118,866	10,673	10,595	10,177	6,38	7,246	21,3	959,713	24,414	2118,866	0	204,467	204,467	99,727	0	0	0	0	0	0	0
15:01:10	-74,072	2118,125	10,673	10,595	10,173	6,372	7,228	21,3	959,713	24,414	2118,125	0	204,467	204,467	99,727	0	0	0	0	0	0	0
15:01:10	-13,037	2117,995	10,673	10,693	10,172	6,371	7,212	21,3	959,713	24,414	2117,995	0	204,467	204,467	99,727	0	0	0	0	0	0	0
15:01:10	-75,122	2117,244	10,673	10,693	10,168	6,363	7,195	21,3	959,713	24,414	2117,244	0	204,467	204,467	99,727	0	0	0	0	0	0	0
15:01:10	-11,767	2117,126	10,673	10,595	10,167	6,362	7,179	21,3	959,713	24,414	2117,126	0	204,467	204,467	99,727	0	0	0	0	0	0	0
15:01:10	27,075	2117,397	10,771	10,693	10,163	6,364	7,163	21,3	959,713	24,414	2117,126	0	204,467	204,467	99,727	0	0	0	0	0	0	0
15:01:10	-102,221	2116,375	10,673	10,547	10,163	6,354	7,147	21,3	959,713	24,414	2116,375	0	204,467	204,467	99,727	0	0	0	0	0	0	0
15:01:10	-45,19	2115,923	10,625	10,498	10,163	6,349	7,131	21,3	959,713	24,414	2115,923	0	204,467	204,467	99,727	0	0	0	0	0	0	0
15:01:10	-90,429	2115,018	10,527	10,4	10,163	6,34	7,116	21,3	959,713	24,414	2115,018	0	204,467	204,467	99,727	0	0	0	0	0	0	0
15:01:10	0	2115,018	10,527	10,351	10,163	6,34	7,1	21,3	959,713	24,414	2115,018	0	204,467	204,467	99,727	0	0	0	0	0	0	0
15:01:10	-76,318	2114,255	10,527	10,351	10,158	6,332	7,085	21,3	959,713	24,414	2114,255	0	204,467	204,467	99,727	0	0	0	0	0	0	0
15:01:10	-87,963	2113,376	10,527	10,4	10,153	6,323	7,07	21,3	959,713	24,414	2113,376	0	204,467	204,467	99,727	0	0	0	0	0	0	0
15:01:10	14,208	2113,518	10,625	10,4	10,149	6,324	7,056	21,3	959,713	24,414	2113,376	0	204,467	204,467	99,727	0	0	0	0	0	0	0
15:01:10	-43,994	2113,078	10,673	10,595	10,144	6,32	7,041	21,3	959,713	24,414	2113,078	0	204,467	204,467	99,727	0	0	0	0	0	0	0
15:01:10	3,491	2113,113	10,771	10,693	10,139	6,32	7,027	21,3	959,713	24,414	2113,078	0	204,467	204,467	99,727	0	0	0	0	0	0	0
15:01:10	-169,946	2111,413	10,673	10,595	10,134	6,303	7,013	21,3	959,713	24,414	2111,413	0	204,467	204,467	99,727	0	0	0	0	0	0	0
15:01:10	11,938	2111,533	10,771	10,693	10,13	6,304	6,999	21,3	959,713	24,414	2111,413	0	204,467	204,467	99,727	0	0	0	0	0	0	0
15:01:10	-100,073	2110,532	10,673	10,693	10,129	6,294	6,985	21,3	959,713	24,414	2110,532	0	204,467	204,467	99,727	0	0	0	0	0	0	0
15:01:10	0	2110,532	10,673	10,595	10,129	6,294	6,972	21,3	959,713	24,414	2110,532	0	204,467	204,467	99,727	0	0	0	0	0	0	0
15:01:10	-124,511	2109,287	10,625	10,595	10,125	6,281	6,958	21,3	959,713	24,414	2109,287	0	204,467	204,467	99,727	0	0	0	0	0	0	0
15:01:10	0	2109,287	10,625	10,547	10,125	6,281	6,945	21,3	959,713	24,414	2109,287	0	204,467	204,467	99,727	0	0	0	0	0	0	0
15:01:10	-90,356	2108,383	10,527	10,498	10,125	6,271	6,932	21,3	959,713	24,414	2108,383	0	204,467	204,467	99,727	0	0	0	0	0	0	0
15:01:10	-54,833	2107,835	10,478	10,4	10,124	6,266	6,919	21,3	959,713	24,414	2107,835	0	204,467	204,467	99,727	0	0	0	0	0	0	0
15:01:10	-67,7	2107,158	10,478	10,4	10,12	6,259	6,906	21,3	959,713	24,414	2107,158	0	204,467	204,467	99,727	0	0	0	0	0	0	0
15:01:10	-45,166	2106,706	10,429	10,351	10,12	6,254	6,893	21,3	959,713	24,414	2106,706	0	204,467	204,467	99,727	0	0	0	0	0	0	0
15:01:10	-9,692	2106,609	10,429	10,302	10,12	6,253	6,88	21,3	959,713	24,414	2106,609	0	204,467	204,467	99,727	0	0	0	0	0	0	0
15:01:10	-69,628	2105,913	10,429	10,351	10,116	6,246	6,868	21,3	959,713	24,414	2105,913	0	204,467	204,467	99,727	0	0	0	0	0	0	0
15:01:10	-78,442	2105,129	10,429	10,4	10,112	6,238	6,856	21,3	959,713	24,414	2105,129	0	204,467	204,467	99,727	0	0	0	0	0	0	0
15:01:10	34,399	2105,473	10,478	10,351	10,111	6,241	6,844	21,1	959,713	24,414	2105,129	0	204,467	204,467	99,727	0	0	0	0	0	0	0
15:01:10	-114,965	2104,323	10,429	10,351	10,107	6,23	6,831	21,1	959,713	24,414	2104,323	0	204,467	204,467	99,727	0	0	0	0	0	0	0
15:01:10	-9,667	2104,226	10,429	10,351	10,106	6,229	6,82	21,1	959,713	24,414	2104,226	0	204,467	204,467	99,727	0	0	0	0	0	0	0
15:01:10	-80,615	2103,42	10,332	10,205	10,107	6,22	6,808	21,1	959,713	24,414	2103,42	0	204,467	204,467	99,727	0	0	0	0	0	0	0
15:01:10	-135,375	2102,066	10,185	10,156	10,107	6,206	6,796	21,1	959,713	24,414	2102,066	0	204,467	204,467	99,727	0	0	0	0	0	0	0
15:01:10	125,708	2103,323	10,332	10,205	10,106	6,219	6,785	21,1	959,713	24,414	2102,067	0	204,467	204,467	99,727	0	0	0	0	0	0	0
15:01:10	-79,321	2102,53	10,332	10,302	10,102	6,211	6,774	21,1	959,713	24,414	2102,068	0	204,467	204,467	99,727	0	0	0	0	0	0	0
15:01:10	18,334	2102,713	10,429	10,4	10,098	6,213	6,763	21,1	959,713	24,414	2102,069	0	204,467	204,467	99,727	0	0	0	0	0	0	0
15:01:10	81,665	2103,53	10,527	10,4	10,097	6,221	6,752	21,1	959,713	24,414	2102,07	0	204,467	204,467	99,727	0	0	0	0	0	0	0
15:01:10	-81,64	2102,714	10,527	10,498	10,093	6,213	6,741	21,1	959,713	24,414	2102,071	0	204,467	204,467	99,727	0	0	0	0	0	0	0
15:01:10	-54,785	2102,166	10,478	10,498	10,092	6,207	6,731	21,1	959,713	24,414	2102,071	0	203,399	203,399	99,723	0	0	0	0	0	0	0
15:01:10	-71,972	2101,446	10,478	10,498	10,088	6,2	6,721	21,1	959,713	24,414	2101,446	0	203,399	203,399	99,723	0	0	0	0	0	0	0
15:01:10	0	2101,446	10,478	10,4	10,088	6,2	6,71	21,1	959,713	24,414	2101,446	0	203,399	203,399	99,723	0	0	0	0	0	0	0
15:01:11	-135,351	2100,093	10,332	10,351	10,088	6,186	6,7	21,1	959,713	24,414	2100,093	0	203,399	203,399	99,723	0	0	0	0	0	0	0
15:01:11	0	2100,093	10,332	10,351	10,088	6,186	6,69	21,1	959,713	24,414	2100,093	0	203,399	203,399	99,723	0	0	0	0	0	0	0
15:01:11	90,258	2100,995	10,429	10,4	10,088	6,195	6,68	21,1	959,713	24,414	2100,094	0	203,399	203,399	99,723	0	0	0	0	0	0	0
15:01:11	-81,64	2100,179	10,429	10,4	10,083	6,187	6,671	21,1	959,713	24,414	2100,094	0	203,399	203,399	99,723	0	0	0	0	0	0	0
15:01:11	-90,209	2099,277	10,332	10,4	10,083	6,178	6,661	21,1	959,713	24,414	2099,277	0	203,399	203,399	99,723	0	0	0	0	0	0	0
15:01:11	-9,692	2099,18	10,332	10,498	10,083	6,177	6,651	21,1	959,713	24,414	2099,18	0	203,399	203,399	99,723	0	0	0	0	0	0	0
15:01:11	18,31	2099,363	10,429	10,4	10,079	6,179	6,642	21,1	959,713	24,414	2099,18	0	203,399	203,399	99,723	0	0	0	0	0	0	0
15:01:11	-8,447	2099,278	10,429	10,4	10,078	6,178	6,633	21,1	959,713	24,414	2099,18	0	203,399	203,399	99,723	0	0	0	0	0	0	0
15:01:11	-90,234	2098,376	10,332	10,351	10,078	6,168	6,624	21,1	959,713	24,414	2098,376	0	203,399	203,399	99,723	0	0	0	0	0	0	0
15:01:11	14,916	2098,525	10,429	10,4	10,074	6,17	6,615	21,1	959,713	24,414	2098,376	0	203,399	203,399	99,723	0	0	0	0	0	0	0
15:01:11	-97,583	2097,549	10,332	10,351	10,074	6,16	6,606	21,1	959,713	24,414	2097,549	0	203,399	203,399	99,723	0	0	0	0	0	0	0
15:01:11	0	2097,549	10,332	10,351	10,074	6,16	6,597	21,1	959,713	24,414	2097,549	0	203,399	203,399	99,723	0	0	0	0	0	0	0
15:01:11	-45,092	2097,098	10,283	10,302	10,074	6,155	6,589	21,1	959,713	24,414	2097,098	0	203,399	203,399	99,723	0	0	0	0	0	0	0
15:01:11	-90,209	2096,196	10,185	10,205	10,074	6,146	6,58	21,1	959,713	24,414	2096,196	0	203,399	203,399	99,723	0	0	0	0	0	0	0
15:01:11	0	2096,196	10,185	10,156	10,074	6,146	6,571	21,1	959,713	24,414	2096,196	0	203,399	203,399	99,723	0	0	0	0	0	0	0
15:01:11	60,034	2096,797	10,332	10,205	10,069	6,152	6,563	21,1	959,713	24,414	2096,197	0	203,399	203,399	99,723	0	0	0	0	0	0	0
15:01:11	-7,397	2096,723	10,332	10,205	10,069	6,151	6,555	21,1	959,713	24,414	2096,197	0	203,399	203,399	99,723	0	0	0	0	0	0	0
15:01:11	0	2096,723	10,332	10,302	10,069	6,151	6,547	21,1	959,713	24,414	2096,198	0	203,399	203,399	99,723	0	0	0	0	0	0	0
15:01:11	0	2096,723	10,332	10,302	10,069	6,151	6,539	21,1	959,713	24,414	2096,198	0	203,399	203,399	99,723	0	0	0	0	0	0	0
15:01:11	0	2096,723	10,332	10,205	10,069	6,151	6,532	21,1	959,713	24,414	2096,199	0	203,399	203,399	99,723	0	0	0	0	0	0	0
15:01:11	-82,666	2095,896	10,332	10,205	10,064	6,143	6,524	21,1	959,713	24,414	2095,896	0	203,399	203,399	99,723	0	0	0	0	0	0	0
15:01:11	0	2095,896	10,332	10,205	10,064	6,143	6,517	21,1	959,713	24,414	2095,896	0	203,399	203,399	99,723	0	0	0	0	0	0	0
15:01:11	-135,278	2094,543	10,185	10,058	10,064	6,129	6,509	21,1	959,713	24,414	2094,543	0	203,399	203,399	99,723	0	0	0	0	0	0	0
15:01:11	0	2094,543	10,185	10,156	10,064	6,129	6,502	21,1	959,713	24,414	2094,543	0	203,399	203,399	99,723	0	0	0	0	0	0	0
15:01:11	15,112	2094,694	10,283	10,156	10,06	6,13	6,494	21,1	959,713	24,414	2094,544	0	203,399	203,399	99,723	0	0	0	0	0	0	0
15:01:11	37,524	2095,07	10,332	10,205	10,059	6,134	6,487	21,1	959,713	24,414	2094,544	0	203,399	203,399	99,723	0	0	0	0	0	0	0
15:01:11	-45,092	2094,619	10,283	10,156	10,059	6,13	6,48	21,1	959,713	24,414	2094,544	0	203,399	203,399	99,723	0	0	0	0	0	0	0
15:01:11	0	2094,619	10,283	10,205	10,059	6,13	6,473	21,1	959,713	24,414	2094,544	0	203,399	203,399	99,723	0	0	0	0	0	0	0
15:01:11	-82,666	2093,792	10,283	10,156	10,055	6,121	6,467	21,1	959,713	24,414	2093,792	0	203,399	203,399	99,723	0	0	0	0	0	0	0
15:01:11	0	2093,792	10,283	10,156	10,055	6,121	6,46	21,1	959,713	24,414	2093,792	0	203,399	203,399	99,723	0	0	0	0	0	0	0
15:01:11	0	2093,792	10,283	10,058	10,055	6,121	6,453	21,1	959,713	24,414	2093,792	0	203,399	203,399	99,723	0	0	0	0	0	0	0
15:01:11	-77,392	2093,018	10,283	10,156	10,05	6,113	6,446	21,1	959,713	24,414	2093,018	0	203,399	203,399	99,723	0	0	0	0	0	0	0
15:01:11	-90,136	2092,117	10,185	10,156	10,05	6,104	6,44	21,1	959,713	24,414	2092,117	0	203,399	203,399	99,723	0	0	0	0	0	0	0
15:01:11	-52,465	2091,592	10,136	10,009	10,05	6,098	6,433	21,1	959,713	24,414	2091,592	0	203,399	203,399	99,723	0	0	0	0	0	0	0
15:01:11	45,092	2092,043	10,185	10,058	10,05	6,103	6,427	21,1	959,713	24,414	2091,592	0	203,399	203,399	99,723	0	0	0	0	0	0	0
15:01:11	0	2092,043	10,185	10,009	10,05	6,103	6,42	21,1	959,713	24,414	2091,593	0	203,399	203,399	99,723	0	0	0	0	0	0	0
15:01:11	-83,74	2091,206	10,185	10,058	10,045	6,094	6,414	21,1	959,713	24,414	2091,206	0	203,399	203,399	99,723	0	0	0	0	0	0	0
15:01:11	0	2091,206	10,185	10,009	10,045	6,094	6,408	21,1	959,713	24,414	2091,206	0	203,399	203,399	99,723	0	0	0	0	0	0	0
15:01:11	-122,412	2089,981	10,136	10,009	10,041	6,082	6,401	21,1	959,713	24,414	2089,981	0	203,399	203,399	99,723	0	0	0	0	0	0	0
15:01:11	128,686	2091,268	10,283	10,058	10,04	6,095	6,395	21,1	959,713	24,414	2089,983	0	203,399	203,399	99,723	0	0	0	0	0	0	0
15:01:11	-83,715	2090,431	10,283	10,205	10,036	6,086	6,389	21,1	959,713	24,414	2089,983	0	203,399	203,399	99,723	0	0	0	0	0	0	0
15:01:11	-77,172	2089,659	10,283	10,156	10,031	6,078	6,383	21,1	959,713	24,414	2089,659	0	203,399	203,399	99,723	0	0	0	0	0	0	0
15:01:11	37,475	2090,034	10,332	10,205	10,031	6,082	6,377	21,1	959,713	24,414	2089,66	0	203,399	203,399	99,723	0	0	0	0	0	0	0
15:01:11	-45,068	2089,584	10,283	10,058	10,031	6,078	6,371	21,1	959,713	24,414	2089,584	0	203,399	203,399	99,723	0	0	0	0	0	0	0
15:01:11	-168,359	2087,9	10,185	10,058	10,026	6,06	6,365	21,1	959,713	24,414	2087,9	0	203,399	203,399	99,723	0	0	0	0	0	0	0
15:01:11	-45,043	2087,45	10,136	10,009	10,026	6,056	6,359	21,1	959,713	24,414	2087,45	0	203,399	203,399	99,723	0	0	0	0	0	0	0
15:01:11	-90,087	2086,549	10,039	9,961	10,026	6,046	6,353	21,1	959,713	24,414	2086,549	0	203,399	203,399	99,723	0	0	0	0	0	0	0
15:01:11	90,087	2087,45	10,136	10,009	10,026	6,056	6,347	21,1	959,713	24,414	2086,55	0	203,399	203,399	99,723	0	0	0	0	0	0	0
15:01:11	-174,829	2085,701	10,039	9,961	10,022	6,038	6,341	21,1	959,713	24,414	2085,701	0	203,399	203,399	99,723	0	0	0	0	0	0	0
15:01:11	135,131	2087,053	10,185	10,058	10,022	6,052	6,335	21,1	959,713	24,414	2085,702	0	203,399	203,399	99,723	0	0	0	0	0	0	0
15:01:11	-123,486	2085,818	10,136	10,058	10,017	6,039	6,33	21,1	959,713	24,414	2085,702	0	203,399	203,399	99,723	0	0	0	0	0	0	0
15:01:11	-6,494	2085,753	10,136	9,961	10,017	6,038	6,324	21,1	959,713	24,414	2085,702	0	203,399	203,399	99,723	0	0	0	0	0	0	0
15:01:11	-90,087	2084,852	10,039	9,961	10,017	6,029	6,318	21,1	959,713	24,414	2084,852	0	203,399	203,399	99,723	0	0	0	0	0	0	0
15:01:11	-45,043	2084,401	9,99	9,863	10,017	6,024	6,312	21,1	959,713	24,414	2084,401	0	203,399	203,399	99,723	0	0	0	0	0	0	0
15:01:11	55,81	2084,96	10,136	10,009	10,012	6,03	6,307	21,1	959,713	24,414	2084,402	0	203,399	203,399	99,723	0	0	0	0	0	0	0
15:01:11	-5,444	2084,905	10,136	10,058	10,012	6,029	6,301	21,1	959,713	24,414	2084,403	0	203,399	203,399	99,723	0	0	0	0	0	0	0
15:01:11	-169,555	2083,21	10,039	9,961	10,007	6,012	6,296	21,1	959,713	24,414	2083,21	0	203,399	203,399	99,723	0	0	0	0	0	0	0
15:01:11	0	2083,21	10,039	9,961	10,007	6,012	6,29	21,1	959,713	24,414	2083,21	0	203,399	203,399	99,723	0	0	0	0	0	0	0
15:01:11	0	2083,21	10,039	9,961	10,007	6,012	6,285	21,1	959,713	24,414	2083,21	0	203,399	203,399	99,723	0	0	0	0	0	0	0
15:01:11	-86,865	2082,341	10,039	9,961	10,002	6,003	6,279	21,1	959,713	24,414	2082,341	0	203,399	203,399	99,723	0	0	0	0	0	0	0
15:01:11	0	2082,341	10,039	10,009	10,002	6,003	6,274	21,1	959,713	24,414	2082,341	0	203,399	203,399	99,723	0	0	0	0	0	0	0
15:01:11	0	2082,341	10,039	9,961	10,002	6,003	6,268	21,1	959,713	24,414	2082,341	0	203,399	203,399	99,723	0	0	0	0	0	0	0
15:01:11	-79,467	2081,546	10,039	9,961	9,998	5,995	6,263	21,1	959,713	24,414	2081,546	0	203,399	203,399	99,723	0	0	0	0	0	0	0
15:01:11	-44,995	2081,096	9,99	9,863	9,998	5,99	6,258	21,1	959,713	24,414	2081,096	0	203,399	203,399	99,723	0	0	0	0	0	0	0
15:01:11	0	2081,096	9,99	9,863	9,998	5,99	6,252	21,1	959,713	24,414	2081,096	0	203,399	203,399	99,723	0	0	0	0	0	0	0
15:01:11	-85,791	2080,238	9,99	9,863	9,993	5,981	6,247	21,1	959,713	24,414	2080,238	0	203,399	203,399	99,723	0	0	0	0	0	0	0
15:01:11	44,995	2080,688	10,039	9,961	9,993	5,986	6,242	21,1	959,713	24,414	2080,239	0	203,399	203,399	99,723	0	0	0	0	0	0	0
15:01:11	0	2080,688	10,039	9,961	9,993	5,986	6,237	21,1	959,713	24,414	2080,239	0	203,399	203,399	99,723	0	0	0	0	0	0	0
15:01:11	-81,567	2079,873	10,039	9,961	9,988	5,978	6,232	21,1	959,713	24,414	2079,873	0	203,399	203,399	99,723	0	0	0	0	0	0	0
15:01:11	-4,248	2079,83	10,039	10,009	9,988	5,977	6,227	21,1	959,713	24,414	2079,83	0	203,399	203,399	99,723	0	0	0	0	0	0	0
15:01:11	9,497	2079,925	10,136	10,009	9,984	5,978	6,222	21,1	959,713	24,414	2079,83	0	203,399	203,399	99,723	0	0	0	0	0	0	0
15:01:11	0	2079,925	10,136	10,058	9,984	5,978	6,217	21,1	959,713	24,414	2079,83	0	203,399	203,399	99,723	0	0	0	0	0	0	0
15:01:11	-89,99	2079,025	10,039	9,961	9,984	5,969	6,212	21,1	959,713	24,414	2079,025	0	203,399	203,399	99,723	0	0	0	0	0	0	0
15:01:11	-45,019	2078,575	9,99	9,863	9,984	5,964	6,208	21,1	959,713	24,414	2078,575	0	203,399	203,399	99,723	0	0	0	0	0	0	0
15:01:11	0	2078,575	9,99	9,961	9,984	5,964	6,203	21,1	959,713	24,414	2078,575	0	203,399	203,399	99,723	0	0	0	0	0	0	0
15:01:11	-36,572	2078,209	10,039	9,961	9,979	5,96	6,198	21,1	959,713	24,414	2078,209	0	203,399	203,399	99,723	0	0	0	0	0	0	0
15:01:11	-49,218	2077,717	9,99	9,863	9,979	5,955	6,193	21,1	959,713	24,414	2077,717	0	203,399	203,399	99,723	0	0	0	0	0	0	0
15:01:11	-44,995	2077,267	9,941	9,814	9,979	5,951	6,188	21,1	959,713	24,414	2077,267	0	203,399	203,399	99,723	0	0	0	0	0	0	0
15:01:11	-89,965	2076,367	9,843	9,668	9,979	5,941	6,184	21,1	959,713	24,414	2076,367	0	203,399	203,399	99,723	0	0	0	0	0	0	0
15:01:11	89,965	2077,267	9,941	9,814	9,979	5,951	6,179	21,1	959,713	24,414	2076,368	0	203,399	203,399	99,723	0	0	0	0	0	0	0
15:01:11	0	2077,267	9,941	9,814	9,979	5,951	6,175	21,1	959,713	24,414	2076,369	0	203,399	203,399	99,723	0	0	0	0	0	0	0
15:01:11	-36,572	2076,901	9,99	9,961	9,974	5,947	6,17	21,1	959,713	24,414	2076,369	0	203,399	203,399	99,723	0	0	0	0	0	0	0
15:01:11	0	2076,901	9,99	9,863	9,974	5,947	6,166	21,1	959,713	24,414	2076,37	0	203,399	203,399	99,723	0	0	0	0	0	0	0
15:01:11	44,97	2077,351	10,039	10,009	9,974	5,952	6,162	21,1	959,713	24,414	2076,371	0	203,399	203,399	99,723	0	0	0	0	0	0	0
15:01:11	0	2077,351	10,039	9,961	9,974	5,952	6,157	21,1	959,713	24,414	2076,372	0	203,399	203,399	99,723	0	0	0	0	0	0	0
15:01:11	-127,612	2076,075	9,99	9,814	9,969	5,938	6,153	21,1	959,713	24,414	2076,075	0	203,399	203,399	99,723	0	0	0	0	0	0	0
15:01:11	0	2076,075	9,99	9,863	9,969	5,938	6,149	21,1	959,713	24,414	2076,075	0	203,399	203,399	99,723	0	0	0	0	0	0	0
15:01:11	44,995	2076,525	10,039	9,961	9,969	5,943	6,145	21,1	960,173	24,414	2076,075	0	203,399	203,399	99,723	0	0	0	0	0	0	0
15:01:11	-46,044	2076,065	9,99	9,961	9,969	5,938	6,141	21,1	960,173	24,414	2076,065	0	203,399	203,399	99,723	0	0	0	0	0	0	0
15:01:11	-44,97	2075,615	9,941	9,814	9,969	5,934	6,137	21,1	960,173	24,414	2075,615	0	203,399	203,399	99,723	0	0	0	0	0	0	0
15:01:11	-38,696	2075,228	9,99	9,961	9,965	5,93	6,133	21,1	960,173	24,414	2075,228	0	203,399	203,399	99,723	0	0	0	0	0	0	0
15:01:11	44,97	2075,678	10,039	9,961	9,965	5,934	6,129	21,1	960,173	24,414	2075,228	0	203,399	203,399	99,723	0	0	0	0	0	0	0
15:01:11	-44,97	2075,228	9,99	9,961	9,965	5,93	6,125	21,1	960,173	24,414	2075,228	0	203,399	203,399	99,723	0	0	0	0	0	0	0
15:01:12	0	2075,228	9,99	9,863	9,965	5,93	6,121	21,1	960,173	24,414	2075,228	0	203,399	203,399	99,723	0	0	0	0	0	0	0
15:01:12	-48,144	2074,746	9,941	9,814	9,964	5,925	6,117	21,1	960,173	24,414	2074,746	0	203,399	203,399	99,723	0	0	0	0	0	0	0
15:01:12	3,149	2074,778	9,941	9,814	9,965	5,925	6,113	21,1	960,173	24,414	2074,746	0	203,399	203,399	99,723	0	0	0	0	0	0	0
15:01:12	44,995	2075,228	9,99	9,863	9,965	5,93	6,11	21,1	960,173	24,414	2074,747	0	203,399	203,399	99,723	0	0	0	0	0	0	0
15:01:12	-3,173	2075,196	9,99	9,961	9,964	5,929	6,106	21,1	960,173	24,414	2074,747	0	203,192	203,192	99,722	0	0	0	0	0	0	0
15:01:12	-44,97	2074,746	9,941	9,961	9,964	5,925	6,103	21,1	960,173	24,414	2074,746	0	203,192	203,192	99,722	0	0	0	0	0	0	0
15:01:12	0	2074,746	9,941	9,814	9,964	5,925	6,099	21,1	960,173	24,414	2074,746	0	203,192	203,192	99,722	0	0	0	0	0	0	0
15:01:12	44,97	2075,196	9,99	9,863	9,964	5,929	6,096	21,1	960,173	24,414	2074,747	0	203,192	203,192	99,722	0	0	0	0	0	0	0
15:01:12	-44,97	2074,746	9,941	9,716	9,964	5,925	6,093	21,1	960,173	24,414	2074,746	0	203,192	203,192	99,722	0	0	0	0	0	0	0
15:01:12	0	2074,746	9,941	9,814	9,964	5,925	6,089	21,1	960,173	24,414	2074,746	0	203,192	203,192	99,722	0	0	0	0	0	0	0
15:01:12	44,97	2075,196	9,99	9,961	9,964	5,929	6,086	21,1	960,173	24,414	2074,747	0	203,192	203,192	99,722	0	0	0	0	0	0	0
15:01:12	0	2075,196	9,99	9,716	9,964	5,929	6,083	21,1	960,173	24,414	2074,747	0	203,192	203,192	99,722	0	0	0	0	0	0	0
15:01:12	0	2075,196	9,99	9,863	9,964	5,929	6,08	21,1	960,173	24,414	2074,748	0	203,192	203,192	99,722	0	0	0	0	0	0	0
15:01:12	-44,97	2074,746	9,941	9,716	9,964	5,925	6,077	21,1	960,173	24,414	2074,746	0	203,192	203,192	99,722	0	0	0	0	0	0	0
15:01:12	48,144	2075,228	9,99	9,863	9,965	5,93	6,074	21,1	960,173	24,414	2074,747	0	203,192	203,192	99,722	0	0	0	0	0	0	0
15:01:12	41,796	2075,646	10,039	9,961	9,964	5,934	6,071	21,1	960,173	24,414	2074,748	0	203,192	203,192	99,722	0	0	0	0	0	0	0
15:01:12	-44,97	2075,196	9,99	9,863	9,964	5,929	6,069	21,1	960,173	24,414	2074,748	0	203,192	203,192	99,722	0	0	0	0	0	0	0
15:01:12	0	2075,196	9,99	9,814	9,964	5,929	6,066	21,1	960,173	24,414	2074,749	0	203,192	203,192	99,722	0	0	0	0	0	0	0
15:01:12	0	2075,196	9,99	9,814	9,964	5,929	6,063	21,1	960,173	24,414	2074,749	0	203,192	203,192	99,722	0	0	0	0	0	0	0
15:01:12	-44,97	2074,746	9,941	9,814	9,964	5,925	6,06	21,1	960,173	24,414	2074,746	0	203,192	203,192	99,722	0	0	0	0	0	0	0
15:01:12	0	2074,746	9,941	9,716	9,964	5,925	6,058	21,1	960,173	24,414	2074,746	0	203,192	203,192	99,722	0	0	0	0	0	0	0
15:01:12	0	2074,746	9,941	9,814	9,964	5,925	6,055	21,1	960,173	24,414	2074,746	0	203,192	203,192	99,722	0	0	0	0	0	0	0
15:01:12	44,97	2075,196	9,99	9,863	9,964	5,929	6,053	21,1	960,173	24,414	2074,747	0	203,192	203,192	99,722	0	0	0	0	0	0	0
15:01:12	-44,97	2074,746	9,941	9,814	9,964	5,925	6,05	21,1	960,173	24,414	2074,746	0	203,192	203,192	99,722	0	0	0	0	0	0	0
15:01:12	44,97	2075,196	9,99	9,863	9,964	5,929	6,048	21,1	960,173	24,414	2074,747	0	203,192	203,192	99,722	0	0	0	0	0	0	0
15:01:12	0	2075,196	9,99	9,961	9,964	5,929	6,046	21,1	960,173	24,414	2074,747	0	203,192	203,192	99,722	0	0	0	0	0	0	0
15:01:12	3,173	2075,228	9,99	9,863	9,965	5,93	6,043	21,1	960,173	24,414	2074,748	0	203,192	203,192	99,722	0	0	0	0	0	0	0
15:01:12	41,796	2075,646	10,039	9,961	9,964	5,934	6,041	21,1	960,173	24,414	2074,749	0	203,192	203,192	99,722	0	0	0	0	0	0	0
15:01:12	-44,97	2075,196	9,99	9,863	9,964	5,929	6,039	21,1	960,173	24,414	2074,749	0	203,192	203,192	99,722	0	0	0	0	0	0	0
15:01:12	0	2075,196	9,99	9,961	9,964	5,929	6,037	21,1	960,173	24,414	2074,75	0	203,192	203,192	99,722	0	0	0	0	0	0	0
15:01:12	0	2075,196	9,99	9,961	9,964	5,929	6,035	21,1	960,173	24,414	2074,75	0	203,192	203,192	99,722	0	0	0	0	0	0	0
15:01:12	0	2075,196	9,99	9,961	9,964	5,929	6,033	21,1	960,173	24,414	2074,751	0	203,192	203,192	99,722	0	0	0	0	0	0	0
15:01:12	0	2075,196	9,99	9,863	9,964	5,929	6,031	21,1	960,173	24,414	2074,751	0	203,192	203,192	99,722	0	0	0	0	0	0	0
15:01:12	0	2075,196	9,99	9,961	9,964	5,929	6,029	21,1	960,173	24,414	2074,752	0	203,192	203,192	99,722	0	0	0	0	0	0	0
15:01:12	48,144	2075,678	10,039	10,009	9,965	5,934	6,027	21,1	960,173	24,414	2074,752	0	203,192	203,192	99,722	0	0	0	0	0	0	0
15:01:12	-3,173	2075,646	10,039	9,961	9,964	5,934	6,025	21,1	960,173	24,414	2074,753	0	203,192	203,192	99,722	0	0	0	0	0	0	0
15:01:12	0	2075,646	10,039	9,863	9,964	5,934	6,023	21,1	960,173	24,414	2074,754	0	203,192	203,192	99,722	0	0	0	0	0	0	0
15:01:12	-44,97	2075,196	9,99	9,863	9,964	5,929	6,021	21,1	960,173	24,414	2074,754	0	203,192	203,192	99,722	0	0	0	0	0	0	0
15:01:12	0	2075,196	9,99	9,863	9,964	5,929	6,02	21,1	960,173	24,414	2074,755	0	203,192	203,192	99,722	0	0	0	0	0	0	0
15:01:12	0	2075,196	9,99	9,863	9,964	5,929	6,018	21,1	960,173	24,414	2074,755	0	203,192	203,192	99,722	0	0	0	0	0	0	0
15:01:12	44,97	2075,646	10,039	10,009	9,964	5,934	6,016	21,1	960,173	24,414	2074,756	0	203,192	203,192	99,722	0	0	0	0	0	0	0
15:01:12	93,139	2076,577	10,136	10,009	9,965	5,944	6,015	21,1	960,173	24,414	2074,758	0	203,192	203,192	99,722	0	0	0	0	0	0	0
15:01:12	-3,173	2076,545	10,136	10,009	9,964	5,943	6,013	21,1	960,173	24,414	2074,76	0	203,192	203,192	99,722	0	0	0	0	0	0	0
15:01:12	-86,791	2075,678	10,039	9,961	9,965	5,934	6,012	21,1	960,173	24,414	2074,761	0	203,192	203,192	99,722	0	0	0	0	0	0	0
15:01:12	-3,173	2075,646	10,039	9,961	9,964	5,934	6,01	21,1	960,173	24,414	2074,762	0	203,192	203,192	99,722	0	0	0	0	0	0	0
15:01:12	0	2075,646	10,039	9,863	9,964	5,934	6,009	21,1	960,173	24,414	2074,763	0	203,192	203,192	99,722	0	0	0	0	0	0	0
15:01:12	89,965	2076,545	10,136	9,961	9,964	5,943	6,007	21,1	960,173	24,414	2074,765	0	203,192	203,192	99,722	0	0	0	0	0	0	0
15:01:12	-89,965	2075,646	10,039	10,009	9,964	5,934	6,006	21,1	960,173	24,414	2074,766	0	203,192	203,192	99,722	0	0	0	0	0	0	0
15:01:12	-44,97	2075,196	9,99	9,863	9,964	5,929	6,004	21,1	960,173	24,414	2074,766	0	203,192	203,192	99,722	0	0	0	0	0	0	0
15:01:12	0	2075,196	9,99	9,961	9,964	5,929	6,003	21,1	960,173	24,414	2074,767	0	203,192	203,192	99,722	0	0	0	0	0	0	0
15:01:12	0	2075,196	9,99	9,863	9,964	5,929	6,002	21,1	960,173	24,414	2074,767	0	203,192	203,192	99,722	0	0	0	0	0	0	0
15:01:12	-44,97	2074,746	9,941	9,814	9,964	5,925	6	21,1	960,173	24,414	2074,746	0	203,192	203,192	99,722	0	0	0	0	0	0	0
15:01:12	0	2074,746	9,941	9,814	9,964	5,925	5,999	21,1	960,173	24,414	2074,746	0	203,192	203,192	99,722	0	0	0	0	0	0	0
15:01:12	0	2074,746	9,941	9,716	9,964	5,925	5,997	21,1	960,173	24,414	2074,746	0	203,192	203,192	99,722	0	0	0	0	0	0	0
15:01:12	0	2074,746	9,941	9,814	9,964	5,925	5,996	21,1	960,173	24,414	2074,746	0	203,192	203,192	99,722	0	0	0	0	0	0	0
15:01:12	0	2074,746	9,941	9,814	9,964	5,925	5,994	21,1	960,173	24,414	2074,746	0	203,192	203,192	99,722	0	0	0	0	0	0	0
15:01:12	3,149	2074,778	9,941	9,668	9,965	5,925	5,993	21,1	960,173	24,414	2074,746	0	203,192	203,192	99,722	0	0	0	0	0	0	0
15:01:12	0	2074,778	9,941	9,814	9,965	5,925	5,992	21,1	960,173	24,414	2074,746	0	203,192	203,192	99,722	0	0	0	0	0	0	0
15:01:12	-3,149	2074,746	9,941	9,716	9,964	5,925	5,99	21,1	960,173	24,414	2074,746	0	203,192	203,192	99,722	0	0	0	0	0	0	0
15:01:12	44,97	2075,196	9,99	9,863	9,964	5,929	5,989	21,1	960,173	24,414	2074,747	0	203,192	203,192	99,722	0	0	0	0	0	0	0
15:01:12	-44,97	2074,746	9,941	9,814	9,964	5,925	5,988	21,1	960,173	24,414	2074,746	0	203,192	203,192	99,722	0	0	0	0	0	0	0
15:01:12	44,97	2075,196	9,99	9,863	9,964	5,929	5,987	21,1	960,173	24,414	2074,747	0	203,192	203,192	99,722	0	0	0	0	0	0	0
15:01:12	44,97	2075,646	10,039	9,961	9,964	5,934	5,986	21,1	960,173	24,414	2074,748	0	203,192	203,192	99,722	0	0	0	0	0	0	0
15:01:12	0	2075,646	10,039	9,863	9,964	5,934	5,985	21,1	960,173	24,414	2074,749	0	203,192	203,192	99,722	0	0	0	0	0	0	0
15:01:12	3,173	2075,678	10,039	9,961	9,965	5,934	5,984	21,1	960,173	24,414	2074,749	0	203,192	203,192	99,722	0	0	0	0	0	0	0
15:01:12	86,791	2076,545	10,136	10,009	9,964	5,943	5,983	21,1	960,173	24,414	2074,751	0	203,192	203,192	99,722	0	0	0	0	0	0	0
15:01:12	0	2076,545	10,136	10,009	9,964	5,943	5,982	21,1	960,173	24,414	2074,753	0	203,192	203,192	99,722	0	0	0	0	0	0	0
15:01:12	-89,965	2075,646	10,039	9,961	9,964	5,934	5,981	21,1	960,173	24,414	2074,753	0	203,192	203,192	99,722	0	0	0	0	0	0	0
15:01:12	89,965	2076,545	10,136	10,009	9,964	5,943	5,98	21,1	960,173	24,414	2074,755	0	203,192	203,192	99,722	0	0	0	0	0	0	0
15:01:12	-89,965	2075,646	10,039	9,961	9,964	5,934	5,98	21,1	960,173	24,414	2074,756	0	203,192	203,192	99,722	0	0	0	0	0	0	0
15:01:12	0	2075,646	10,039	10,009	9,964	5,934	5,979	21,1	960,173	24,414	2074,757	0	203,192	203,192	99,722	0	0	0	0	0	0	0
15:01:12	-44,97	2075,196	9,99	9,863	9,964	5,929	5,978	21,1	960,173	24,414	2074,758	0	203,192	203,192	99,722	0	0	0	0	0	0	0
15:01:12	-48,071	2074,715	9,843	9,716	9,969	5,924	5,977	21,1	960,173	24,414	2074,715	0	203,192	203,192	99,722	0	0	0	0	0	0	0
15:01:12	0	2074,715	9,843	9,716	9,969	5,924	5,976	21,1	960,173	24,414	2074,715	0	203,192	203,192	99,722	0	0	0	0	0	0	0
15:01:12	93,041	2075,646	10,039	9,863	9,964	5,934	5,975	21,1	960,173	24,414	2074,716	0	203,192	203,192	99,722	0	0	0	0	0	0	0
15:01:12	0	2075,646	10,039	9,863	9,964	5,934	5,974	21,1	960,173	24,414	2074,717	0	203,192	203,192	99,722	0	0	0	0	0	0	0
15:01:12	134,96	2076,995	10,185	10,009	9,964	5,948	5,973	21,1	960,173	24,414	2074,72	0	203,192	203,192	99,722	0	0	0	0	0	0	0
15:01:12	-134,96	2075,646	10,039	9,961	9,964	5,934	5,973	21,1	960,173	24,414	2074,721	0	203,192	203,192	99,722	0	0	0	0	0	0	0
15:01:12	-44,97	2075,196	9,99	9,961	9,964	5,929	5,972	21,1	960,173	24,414	2074,721	0	203,192	203,192	99,722	0	0	0	0	0	0	0
15:01:12	0	2075,196	9,99	9,961	9,964	5,929	5,971	21,1	960,173	24,414	2074,721	0	203,192	203,192	99,722	0	0	0	0	0	0	0
15:01:12	0	2075,196	9,99	9,961	9,964	5,929	5,97	21,1	960,173	24,414	2074,722	0	203,192	203,192	99,722	0	0	0	0	0	0	0
15:01:12	-44,97	2074,746	9,941	9,716	9,964	5,925	5,969	21,1	960,173	24,414	2074,722	0	203,192	203,192	99,722	0	0	0	0	0	0	0
15:01:12	-89,941	2073,847	9,843	9,716	9,964	5,915	5,968	21,1	960,173	24,414	2073,847	0	203,192	203,192	99,722	0	0	0	0	0	0	0
15:01:12	51,22	2074,359	9,99	9,814	9,96	5,921	5,967	21,1	960,173	24,414	2073,847	0	203,192	203,192	99,722	0	0	0	0	0	0	0
15:01:12	44,97	2074,809	10,039	9,961	9,96	5,925	5,966	21,1	960,173	24,414	2073,848	0	203,192	203,192	99,722	0	0	0	0	0	0	0
15:01:12	-82,617	2073,983	10,039	10,009	9,955	5,917	5,966	21,1	960,173	24,414	2073,848	0	203,192	203,192	99,722	0	0	0	0	0	0	0
15:01:12	0	2073,983	10,039	9,961	9,955	5,917	5,965	21,1	960,173	24,414	2073,848	0	203,192	203,192	99,722	0	0	0	0	0	0	0
15:01:12	-44,97	2073,533	9,99	9,863	9,955	5,912	5,964	21,1	960,173	24,414	2073,533	0	203,192	203,192	99,722	0	0	0	0	0	0	0
15:01:12	-3,344	2073,5	9,99	9,863	9,955	5,912	5,963	21,1	960,173	24,414	2073,5	0	203,192	203,192	99,722	0	0	0	0	0	0	0
15:01:12	48,315	2073,983	10,039	9,961	9,955	5,917	5,962	21,1	960,173	24,414	2073,5	0	203,192	203,192	99,722	0	0	0	0	0	0	0
15:01:12	-44,97	2073,533	9,99	9,863	9,955	5,912	5,961	21,1	960,173	24,414	2073,5	0	203,192	203,192	99,722	0	0	0	0	0	0	0
15:01:12	0	2073,533	9,99	9,863	9,955	5,912	5,96	21,1	960,173	24,414	2073,5	0	203,192	203,192	99,722	0	0	0	0	0	0	0
15:01:12	-130,932	2072,224	9,941	9,716	9,95	5,899	5,959	21,1	960,173	24,414	2072,224	0	203,192	203,192	99,722	0	0	0	0	0	0	0
15:01:12	44,946	2072,673	9,99	9,863	9,95	5,903	5,957	21,1	960,173	24,414	2072,224	0	203,192	203,192	99,722	0	0	0	0	0	0	0
15:01:12	-44,946	2072,224	9,941	9,814	9,95	5,899	5,956	21,1	960,554	24,414	2072,224	0	203,192	203,192	99,722	0	0	0	0	0	0	0
15:01:12	44,14	2072,665	9,99	9,863	9,95	5,903	5,955	21,1	960,554	24,414	2072,224	0	203,192	203,192	99,722	0	0	0	0	0	0	0
15:01:12	0	2072,665	9,99	9,961	9,95	5,903	5,954	21,1	960,554	24,414	2072,225	0	203,192	203,192	99,722	0	0	0	0	0	0	0
15:01:12	0	2072,665	9,99	9,863	9,95	5,903	5,953	21,1	960,554	24,414	2072,225	0	203,192	203,192	99,722	0	0	0	0	0	0	0
15:01:12	-37,695	2072,288	10,039	9,961	9,945	5,899	5,952	21,1	960,554	24,414	2072,225	0	203,192	203,192	99,722	0	0	0	0	0	0	0
15:01:12	-44,97	2071,838	9,99	9,814	9,945	5,895	5,951	21,1	960,554	24,414	2071,838	0	203,192	203,192	99,722	0	0	0	0	0	0	0
15:01:12	0	2071,838	9,99	9,863	9,945	5,895	5,95	21,1	960,554	24,414	2071,838	0	203,192	203,192	99,722	0	0	0	0	0	0	0
15:01:12	44,97	2072,288	10,039	9,961	9,945	5,899	5,949	21,1	960,554	24,414	2071,839	0	203,192	203,192	99,722	0	0	0	0	0	0	0
15:01:12	-44,97	2071,838	9,99	9,863	9,945	5,895	5,948	21,1	960,554	24,414	2071,838	0	203,192	203,192	99,722	0	0	0	0	0	0	0
15:01:12	-44,946	2071,389	9,941	9,814	9,945	5,89	5,947	21,1	960,554	24,414	2071,389	0	203,192	203,192	99,722	0	0	0	0	0	0	0
15:01:13	0	2071,389	9,941	9,863	9,945	5,89	5,946	21,1	960,554	24,414	2071,389	0	203,12	203,12	99,722	0	0	0	0	0	0	0
15:01:13	0	2071,389	9,941	9,716	9,945	5,89	5,945	21,1	960,554	24,414	2071,389	0	203,12	203,12	99,722	0	0	0	0	0	0	0
15:01:13	0	2071,389	9,941	9,716	9,945	5,89	5,943	21,1	960,554	24,414	2071,389	0	203,12	203,12	99,722	0	0	0	0	0	0	0
15:01:13	44,946	2071,838	9,99	9,863	9,945	5,895	5,943	21,1	960,554	24,414	2071,389	0	203,12	203,12	99,722	0	0	0	0	0	0	0
15:01:13	44,97	2072,288	10,039	9,863	9,945	5,899	5,942	21,1	960,554	24,414	2071,39	0	203,12	203,12	99,722	0	0	0	0	0	0	0
15:01:13	-89,916	2071,389	9,941	9,814	9,945	5,89	5,941	21,1	960,554	24,414	2071,389	0	203,12	203,12	99,722	0	0	0	0	0	0	0
15:01:13	44,946	2071,838	9,99	9,814	9,945	5,895	5,94	21,1	960,554	24,414	2071,389	0	203,12	203,12	99,722	0	0	0	0	0	0	0
15:01:13	0	2071,838	9,99	9,961	9,945	5,895	5,939	21,1	960,554	24,414	2071,39	0	203,12	203,12	99,722	0	0	0	0	0	0	0
15:01:13	44,97	2072,288	10,039	9,961	9,945	5,899	5,938	21,1	960,554	24,414	2071,391	0	203,12	203,12	99,722	0	0	0	0	0	0	0
15:01:13	-44,97	2071,838	9,99	9,863	9,945	5,895	5,937	21,1	960,554	24,414	2071,391	0	203,12	203,12	99,722	0	0	0	0	0	0	0
15:01:13	44,97	2072,288	10,039	9,961	9,945	5,899	5,937	21,1	960,554	24,414	2071,392	0	203,12	203,12	99,722	0	0	0	0	0	0	0
15:01:13	0	2072,288	10,039	9,961	9,945	5,899	5,936	21,1	960,554	24,414	2071,393	0	203,12	203,12	99,722	0	0	0	0	0	0	0
15:01:13	0	2072,288	10,039	10,009	9,945	5,899	5,935	21,1	960,554	24,414	2071,394	0	203,12	203,12	99,722	0	0	0	0	0	0	0
15:01:13	0	2072,288	10,039	9,863	9,945	5,899	5,934	21,1	960,554	24,414	2071,395	0	203,12	203,12	99,722	0	0	0	0	0	0	0
15:01:13	-44,97	2071,838	9,99	9,863	9,945	5,895	5,934	21,1	960,554	24,414	2071,395	0	203,12	203,12	99,722	0	0	0	0	0	0	0
15:01:13	0	2071,838	9,99	9,814	9,945	5,895	5,933	21,1	960,554	24,414	2071,396	0	203,12	203,12	99,722	0	0	0	0	0	0	0
15:01:13	44,97	2072,288	10,039	9,863	9,945	5,899	5,932	21,1	960,554	24,414	2071,397	0	203,12	203,12	99,722	0	0	0	0	0	0	0
15:01:13	0	2072,288	10,039	10,009	9,945	5,899	5,932	21,1	960,554	24,414	2071,398	0	203,12	203,12	99,722	0	0	0	0	0	0	0
15:01:13	-44,97	2071,838	9,99	9,961	9,945	5,895	5,931	21,1	960,554	24,414	2071,398	0	203,12	203,12	99,722	0	0	0	0	0	0	0
15:01:13	0	2071,838	9,99	9,863	9,945	5,895	5,93	21,1	960,554	24,414	2071,398	0	203,12	203,12	99,722	0	0	0	0	0	0	0
15:01:13	-44,946	2071,389	9,941	9,814	9,945	5,89	5,929	21,1	960,554	24,414	2071,389	0	203,12	203,12	99,722	0	0	0	0	0	0	0
15:01:13	44,946	2071,838	9,99	9,863	9,945	5,895	5,929	21,1	960,554	24,414	2071,389	0	203,12	203,12	99,722	0	0	0	0	0	0	0
15:01:13	44,97	2072,288	10,039	10,009	9,945	5,899	5,928	21,1	960,554	24,414	2071,39	0	203,12	203,12	99,722	0	0	0	0	0	0	0
15:01:13	-44,97	2071,838	9,99	9,863	9,945	5,895	5,927	21,1	960,554	24,414	2071,391	0	203,12	203,12	99,722	0	0	0	0	0	0	0
15:01:13	-44,946	2071,389	9,941	9,814	9,945	5,89	5,927	21,1	960,554	24,414	2071,389	0	203,12	203,12	99,722	0	0	0	0	0	0	0
15:01:13	0	2071,389	9,941	9,814	9,945	5,89	5,926	21,1	960,554	24,414	2071,389	0	203,12	203,12	99,722	0	0	0	0	0	0	0
15:01:13	89,916	2072,288	10,039	10,058	9,945	5,899	5,925	21,1	960,554	24,414	2071,39	0	203,12	203,12	99,722	0	0	0	0	0	0	0
15:01:13	0	2072,288	10,039	10,009	9,945	5,899	5,925	21,1	960,554	24,414	2071,391	0	203,12	203,12	99,722	0	0	0	0	0	0	0
15:01:13	0	2072,288	10,039	10,009	9,945	5,899	5,924	21,1	960,554	24,414	2071,392	0	203,12	203,12	99,722	0	0	0	0	0	0	0
15:01:13	89,941	2073,188	10,136	10,156	9,945	5,909	5,924	21,1	960,554	24,414	2071,394	0	203,12	203,12	99,722	0	0	0	0	0	0	0
15:01:13	-89,941	2072,288	10,039	10,009	9,945	5,899	5,924	21,1	960,554	24,414	2071,394	0	203,12	203,12	99,722	0	0	0	0	0	0	0
15:01:13	0	2072,288	10,039	9,961	9,945	5,899	5,923	21,1	960,554	24,414	2071,395	0	203,12	203,12	99,722	0	0	0	0	0	0	0
15:01:13	-44,97	2071,838	9,99	9,961	9,945	5,895	5,923	21,1	960,554	24,414	2071,396	0	203,12	203,12	99,722	0	0	0	0	0	0	0
15:01:13	-39,77	2071,441	10,039	9,961	9,941	5,891	5,922	21,1	960,554	24,414	2071,396	0	203,12	203,12	99,722	0	0	0	0	0	0	0
15:01:13	-44,97	2070,991	9,99	9,863	9,941	5,886	5,921	21,1	960,554	24,414	2070,991	0	203,12	203,12	99,722	0	0	0	0	0	0	0
15:01:13	0	2070,991	9,99	9,961	9,941	5,886	5,921	21,1	960,554	24,414	2070,991	0	203,12	203,12	99,722	0	0	0	0	0	0	0
15:01:13	0	2070,991	9,99	9,863	9,941	5,886	5,92	21,1	960,554	24,414	2070,991	0	203,12	203,12	99,722	0	0	0	0	0	0	0
15:01:13	0	2070,991	9,99	9,863	9,941	5,886	5,919	21,1	960,554	24,414	2070,991	0	203,12	203,12	99,722	0	0	0	0	0	0	0
15:01:13	0	2070,991	9,99	9,863	9,941	5,886	5,919	21,1	960,554	24,414	2070,991	0	203,12	203,12	99,722	0	0	0	0	0	0	0
15:01:13	129,711	2072,288	10,039	9,961	9,945	5,899	5,918	21,1	960,554	24,414	2070,992	0	203,12	203,12	99,722	0	0	0	0	0	0	0
15:01:13	134,887	2073,637	10,185	10,009	9,945	5,913	5,918	21,1	960,554	24,414	2070,995	0	203,12	203,12	99,722	0	0	0	0	0	0	0
15:01:13	134,96	2074,987	10,332	10,351	9,945	5,927	5,918	21,1	960,554	24,414	2070,999	0	203,12	203,12	99,722	0	0	0	0	0	0	0
15:01:13	314,941	2078,136	10,673	10,693	9,945	5,96	5,919	21,1	960,554	24,414	2071,006	0	203,12	203,12	99,722	0	0	0	0	0	0	0
15:01:13	307,788	2081,214	10,918	10,937	9,95	5,991	5,921	21,1	960,554	24,414	2071,016	0	203,12	203,12	99,722	0	0	0	0	0	0	0
15:01:13	266,259	2083,877	11,113	11,181	9,955	6,019	5,922	21,1	960,554	24,414	2071,029	0	203,12	203,12	99,722	0	0	0	0	0	0	0
15:01:13	471,386	2088,59	11,259	11,279	9,974	6,067	5,925	21,1	960,554	24,414	2071,047	0	203,12	203,12	99,722	0	0	0	0	0	0	0
15:01:13	387,695	2092,467	11,406	11,572	9,988	6,107	5,929	21,1	960,554	24,414	2071,068	0	203,12	203,12	99,722	0	0	0	0	0	0	0
15:01:13	504,003	2097,507	11,504	11,767	10,012	6,159	5,933	21,1	960,554	24,414	2071,095	0	203,12	203,12	99,722	0	0	0	0	0	0	0
15:01:13	418,017	2101,688	11,504	11,816	10,036	6,202	5,939	21,1	960,554	24,414	2071,125	0	203,12	203,12	99,722	0	0	0	0	0	0	0
15:01:13	645,166	2108,139	11,748	12,109	10,059	6,269	5,945	21,1	960,554	24,414	2071,162	0	203,12	203,12	99,722	0	0	0	0	0	0	0
15:01:13	584,814	2113,987	11,845	12,256	10,088	6,329	5,953	21,1	960,554	24,414	2071,205	0	203,12	203,12	99,722	0	0	0	0	0	0	0
15:01:13	591,626	2119,904	11,943	12,549	10,116	6,39	5,961	21,1	960,554	24,414	2071,254	0	203,12	203,12	99,722	0	0	0	0	0	0	0
15:01:13	659,228	2126,496	12,041	12,646	10,148	6,458	5,971	21,1	960,554	24,414	2071,309	0	203,12	203,12	99,722	0	0	0	0	0	0	0
15:01:13	803,051	2134,526	12,285	12,744	10,181	6,541	5,982	21,1	960,554	24,414	2071,372	0	203,12	203,12	99,722	0	0	0	0	0	0	0
15:01:13	575,39	2140,28	12,285	12,89	10,214	6,6	5,994	21,1	960,554	24,414	2071,441	0	203,12	203,12	99,722	0	0	0	0	0	0	0
15:01:13	699,243	2147,273	12,285	13,037	10,253	6,672	6,008	21,1	960,554	24,414	2071,517	0	203,12	203,12	99,722	0	0	0	0	0	0	0
15:01:13	823,73	2155,51	12,48	13,33	10,29	6,757	6,022	21,1	960,554	24,414	2071,601	0	203,12	203,12	99,722	0	0	0	0	0	0	0
15:01:13	732,714	2162,837	12,675	13,525	10,321	6,833	6,038	21,1	960,554	24,414	2071,692	0	203,12	203,12	99,722	0	0	0	0	0	0	0
15:01:13	881,396	2171,651	13,017	13,72	10,353	6,924	6,056	21,1	960,554	24,414	2071,792	0	203,12	203,12	99,722	0	0	0	0	0	0	0
15:01:13	842,553	2180,077	13,408	14,209	10,38	7,011	6,074	21,1	960,554	24,414	2071,9	0	203,12	203,12	99,722	0	0	0	0	0	0	0
15:01:13	1014,16	2190,218	13,896	14,502	10,412	7,115	6,095	21,1	960,554	24,414	2072,019	0	203,12	203,12	99,722	0	0	0	0	0	0	0
15:01:13	739,819	2197,617	14,092	14,941	10,443	7,191	6,116	21,1	960,554	24,414	2072,144	0	203,12	203,12	99,722	0	0	0	0	0	0	0
15:01:13	852,954	2206,146	14,384	15,088	10,476	7,279	6,139	21,1	960,554	24,414	2072,278	0	203,12	203,12	99,722	0	0	0	0	0	0	0
15:01:13	645,654	2212,603	14,384	15,136	10,513	7,346	6,163	21,1	960,554	24,414	2072,419	0	203,12	203,12	99,722	0	0	0	0	0	0	0
15:01:13	587,036	2218,473	14,238	14,99	10,554	7,406	6,187	21,1	960,554	24,414	2072,565	0	203,12	203,12	99,722	0	0	0	0	0	0	0
15:01:13	637,963	2224,853	14,14	14,843	10,595	7,472	6,212	21,1	960,554	24,414	2072,717	0	203,12	203,12	99,722	0	0	0	0	0	0	0
15:01:13	601,757	2230,87	14,092	14,795	10,632	7,534	6,238	21,1	960,554	24,414	2072,875	0	203,12	203,12	99,722	0	0	0	0	0	0	0
15:01:13	919,824	2240,068	14,384	15,088	10,668	7,629	6,265	21,1	960,554	24,414	2073,043	0	203,12	203,12	99,722	0	0	0	0	0	0	0
15:01:13	618,334	2246,252	14,433	15,283	10,7	7,693	6,293	21,1	960,554	24,414	2073,216	0	203,12	203,12	99,722	0	0	0	0	0	0	0
15:01:13	778,173	2254,034	14,726	15,332	10,729	7,773	6,322	21,1	960,554	24,414	2073,397	0	203,12	203,12	99,722	0	0	0	0	0	0	0
15:01:13	724,047	2261,274	14,97	15,625	10,757	7,848	6,352	21,1	960,554	24,414	2073,585	0	203,12	203,12	99,722	0	0	0	0	0	0	0
15:01:13	772,46	2268,999	15,263	15,869	10,785	7,927	6,383	21,1	960,554	24,414	2073,78	0	203,12	203,12	99,722	0	0	0	0	0	0	0
15:01:13	675,293	2275,752	15,459	16,064	10,813	7,997	6,415	21,1	960,554	24,414	2073,982	0	203,12	203,12	99,722	0	0	0	0	0	0	0
15:01:13	671,85	2282,47	15,556	16,162	10,845	8,066	6,447	21,1	960,554	24,414	2074,19	0	203,12	203,12	99,722	0	0	0	0	0	0	0
15:01:13	486,01	2287,33	15,459	16,064	10,878	8,116	6,48	21,1	960,554	24,414	2074,403	0	203,12	203,12	99,722	0	0	0	0	0	0	0
15:01:13	582,739	2293,158	15,459	16,064	10,911	8,176	6,513	21,1	960,554	24,414	2074,622	0	203,12	203,12	99,722	0	0	0	0	0	0	0
15:01:13	581,665	2298,974	15,459	16,015	10,944	8,236	6,547	21,1	960,554	24,414	2074,846	0	203,12	203,12	99,722	0	0	0	0	0	0	0
15:01:13	677,392	2305,748	15,556	16,064	10,977	8,306	6,582	21,1	960,554	24,414	2075,077	0	203,12	203,12	99,722	0	0	0	0	0	0	0
15:01:13	578,54	2311,534	15,556	16,064	11,01	8,366	6,617	21,1	960,554	24,414	2075,314	0	203,12	203,12	99,722	0	0	0	0	0	0	0
15:01:13	680,615	2318,34	15,752	16,308	11,038	8,436	6,652	21,1	960,554	24,414	2075,557	0	203,12	203,12	99,722	0	0	0	0	0	0	0
15:01:13	604,223	2324,382	15,947	16,504	11,062	8,498	6,688	21,1	960,554	24,414	2075,805	0	203,12	203,12	99,722	0	0	0	0	0	0	0
15:01:13	796,655	2332,349	16,338	16,699	11,086	8,58	6,725	21,1	960,554	24,414	2076,062	0	203,12	203,12	99,722	0	0	0	0	0	0	0
15:01:13	590,844	2338,257	16,435	17,041	11,114	8,641	6,763	21,1	960,554	24,414	2076,324	0	203,12	203,12	99,722	0	0	0	0	0	0	0
15:01:13	550,927	2343,766	16,582	17,09	11,137	8,698	6,801	21,1	960,554	24,414	2076,592	0	203,12	203,12	99,722	0	0	0	0	0	0	0
15:01:13	491,552	2348,682	16,582	17,187	11,165	8,749	6,839	21,1	960,554	24,414	2076,864	0	203,12	203,12	99,722	0	0	0	0	0	0	0
15:01:13	646,362	2355,145	16,728	17,187	11,193	8,815	6,878	21,1	960,554	24,414	2077,142	0	203,12	203,12	99,722	0	0	0	0	0	0	0
15:01:13	484,033	2359,986	16,728	17,09	11,221	8,865	6,917	21,1	960,554	24,414	2077,425	0	203,12	203,12	99,722	0	0	0	0	0	0	0
15:01:13	614,184	2366,128	16,875	17,236	11,247	8,929	6,956	21,1	960,554	24,414	2077,714	0	203,12	203,12	99,722	0	0	0	0	0	0	0
15:01:13	477,783	2370,905	16,924	17,383	11,272	8,978	6,996	21,1	960,554	24,414	2078,007	0	203,12	203,12	99,722	0	0	0	0	0	0	0
15:01:13	534,423	2376,25	17,07	17,383	11,294	9,033	7,036	21,1	960,554	24,414	2078,305	0	203,12	203,12	99,722	0	0	0	0	0	0	0
15:01:13	655,2	2382,802	17,363	17,627	11,315	9,101	7,076	21,2	960,173	24,414	2078,61	0	203,12	203,12	99,722	0	0	0	0	0	0	0
15:01:13	353,271	2386,334	17,412	17,822	11,333	9,137	7,117	21,2	960,173	24,414	2078,918	0	203,12	203,12	99,722	0	0	0	0	0	0	0
15:01:13	653,002	2392,864	17,803	17,969	11,348	9,204	7,158	21,2	960,173	24,414	2079,231	0	203,12	203,12	99,722	0	0	0	0	0	0	0
15:01:13	490,014	2397,765	17,998	18,164	11,365	9,255	7,199	21,2	960,173	24,414	2079,55	0	203,12	203,12	99,722	0	0	0	0	0	0	0
15:01:13	408,081	2401,845	18,047	18,164	11,386	9,297	7,24	21,2	960,173	24,414	2079,872	0	203,12	203,12	99,722	0	0	0	0	0	0	0
15:01:13	333,032	2405,176	17,998	18,115	11,407	9,331	7,281	21,2	960,173	24,414	2080,198	0	203,12	203,12	99,722	0	0	0	0	0	0	0
15:01:13	381,811	2408,994	17,998	18,164	11,429	9,371	7,322	21,2	960,173	24,414	2080,526	0	203,12	203,12	99,722	0	0	0	0	0	0	0
15:01:13	321,411	2412,208	17,998	18,261	11,447	9,404	7,363	21,2	960,173	24,414	2080,858	0	203,12	203,12	99,722	0	0	0	0	0	0	0
15:01:13	463,085	2416,839	18,144	18,261	11,465	9,451	7,404	21,2	960,173	24,414	2081,194	0	203,12	203,12	99,722	0	0	0	0	0	0	0
15:01:13	166,992	2418,509	18,047	18,164	11,48	9,469	7,444	21,2	960,173	24,414	2081,532	0	203,12	203,12	99,722	0	0	0	0	0	0	0
15:01:14	338,256	2421,891	18,144	18,261	11,494	9,504	7,485	21,2	960,173	24,414	2081,872	0	203,65	203,65	99,724	0	0	0	0	0	0	0
15:01:14	397,07	2425,862	18,388	18,506	11,503	9,544	7,525	21,2	960,173	24,414	2082,216	0	203,65	203,65	99,724	0	0	0	0	0	0	0
15:01:14	381,958	2429,682	18,633	18,701	11,511	9,584	7,565	21,2	960,173	24,414	2082,563	0	203,65	203,65	99,724	0	0	0	0	0	0	0
15:01:14	152,783	2431,209	18,535	18,652	11,525	9,6	7,605	21,2	960,173	24,414	2082,912	0	203,65	203,65	99,724	0	0	0	0	0	0	0
15:01:14	200,952	2433,219	18,486	18,506	11,539	9,62	7,645	21,2	960,173	24,414	2083,262	0	203,65	203,65	99,724	0	0	0	0	0	0	0
15:01:14	164,233	2434,861	18,34	18,359	11,556	9,637	7,684	21,2	960,173	24,414	2083,614	0	203,65	203,65	99,724	0	0	0	0	0	0	0
15:01:14	78,442	2435,646	18,144	18,164	11,571	9,645	7,722	21,2	960,173	24,414	2083,966	0	203,65	203,65	99,724	0	0	0	0	0	0	0
15:01:14	287,182	2438,517	18,193	18,261	11,585	9,675	7,761	21,2	960,173	24,414	2084,32	0	203,65	203,65	99,724	0	0	0	0	0	0	0
15:01:14	262,841	2441,146	18,291	18,31	11,594	9,702	7,799	21,2	960,173	24,414	2084,677	0	203,65	203,65	99,724	0	0	0	0	0	0	0
15:01:14	252,001	2443,666	18,388	18,359	11,603	9,728	7,836	21,2	960,173	24,414	2085,036	0	203,65	203,65	99,724	0	0	0	0	0	0	0
15:01:14	239,55	2446,061	18,535	18,652	11,609	9,753	7,874	21,2	960,173	24,414	2085,397	0	203,65	203,65	99,724	0	0	0	0	0	0	0
15:01:14	383,593	2449,897	18,779	18,799	11,617	9,792	7,912	21,2	960,173	24,414	2085,762	0	203,65	203,65	99,724	0	0	0	0	0	0	0
15:01:14	-43,676	2449,461	18,633	18,799	11,622	9,788	7,948	21,2	960,173	24,414	2086,126	0	203,65	203,65	99,724	0	0	0	0	0	0	0
15:01:14	302,49	2452,485	18,779	18,799	11,632	9,819	7,985	21,2	960,173	24,414	2086,492	0	203,65	203,65	99,724	0	0	0	0	0	0	0
15:01:14	68,31	2453,169	18,681	18,701	11,641	9,826	8,021	21,2	960,173	24,414	2086,859	0	203,65	203,65	99,724	0	0	0	0	0	0	0
15:01:14	193,286	2455,101	18,633	18,799	11,654	9,846	8,057	21,2	960,173	24,414	2087,227	0	203,65	203,65	99,724	0	0	0	0	0	0	0
15:01:14	212,573	2457,227	18,681	18,701	11,664	9,868	8,093	21,2	960,173	24,414	2087,597	0	203,65	203,65	99,724	0	0	0	0	0	0	0
15:01:14	109,863	2458,326	18,633	18,603	11,672	9,879	8,128	21,2	960,173	24,414	2087,968	0	203,65	203,65	99,724	0	0	0	0	0	0	0
15:01:14	-43,75	2457,888	18,486	18,457	11,678	9,875	8,162	21,2	960,173	24,414	2088,338	0	203,65	203,65	99,724	0	0	0	0	0	0	0
15:01:14	267,382	2460,562	18,681	18,799	11,682	9,902	8,196	21,2	960,173	24,414	2088,71	0	203,65	203,65	99,724	0	0	0	0	0	0	0
15:01:14	149,536	2462,057	18,681	18,603	11,691	9,918	8,23	21,2	960,173	24,414	2089,083	0	203,65	203,65	99,724	0	0	0	0	0	0	0
15:01:14	267,504	2464,733	18,877	18,945	11,695	9,945	8,263	21,2	960,173	24,414	2089,459	0	203,65	203,65	99,724	0	0	0	0	0	0	0
15:01:14	71,508	2465,448	18,877	18,945	11,699	9,953	8,296	21,2	960,173	24,414	2089,835	0	203,65	203,65	99,724	0	0	0	0	0	0	0
15:01:14	112,719	2466,575	18,974	18,994	11,7	9,964	8,329	21,2	960,173	24,414	2090,211	0	203,65	203,65	99,724	0	0	0	0	0	0	0
15:01:14	-14,233	2466,432	18,877	18,799	11,705	9,963	8,361	21,2	960,173	24,414	2090,588	0	203,65	203,65	99,724	0	0	0	0	0	0	0
15:01:14	81,25	2467,245	18,877	18,847	11,709	9,971	8,393	21,2	960,173	24,414	2090,964	0	203,65	203,65	99,724	0	0	0	0	0	0	0
15:01:14	-12,036	2467,125	18,779	18,701	11,714	9,97	8,424	21,2	960,173	24,414	2091,341	0	203,65	203,65	99,724	0	0	0	0	0	0	0
15:01:14	88,891	2468,014	18,779	18,701	11,719	9,979	8,454	21,2	960,173	24,414	2091,717	0	203,65	203,65	99,724	0	0	0	0	0	0	0
15:01:14	82,153	2468,835	18,779	18,603	11,724	9,987	8,484	21,2	960,173	24,414	2092,095	0	203,65	203,65	99,724	0	0	0	0	0	0	0
15:01:14	122,021	2470,055	18,828	18,799	11,728	10	8,514	21,2	960,173	24,414	2092,472	0	203,65	203,65	99,724	0	0	0	0	0	0	0
15:01:14	141,503	2471,47	18,974	18,945	11,728	10,015	8,543	21,2	960,173	24,414	2092,851	0	203,65	203,65	99,724	0	0	0	0	0	0	0
15:01:14	54,663	2472,017	19,023	19,043	11,728	10,02	8,572	21,2	960,173	24,414	2093,231	0	203,65	203,65	99,724	0	0	0	0	0	0	0
15:01:14	0	2472,017	19,023	18,994	11,728	10,02	8,601	21,2	960,173	24,414	2093,609	0	203,65	203,65	99,724	0	0	0	0	0	0	0
15:01:14	169,067	2473,708	19,121	18,945	11,733	10,038	8,629	21,2	960,173	24,414	2093,99	0	203,65	203,65	99,724	0	0	0	0	0	0	0
15:01:14	-134,985	2472,358	18,974	18,945	11,733	10,024	8,656	21,2	960,173	24,414	2094,368	0	203,65	203,65	99,724	0	0	0	0	0	0	0
15:01:14	75,756	2473,115	18,974	18,994	11,737	10,032	8,683	21,2	960,173	24,414	2094,747	0	203,65	203,65	99,724	0	0	0	0	0	0	0
15:01:14	6,567	2473,181	18,974	18,847	11,738	10,032	8,71	21,2	960,173	24,414	2095,125	0	203,65	203,65	99,724	0	0	0	0	0	0	0
15:01:14	-94,36	2472,237	18,877	18,847	11,738	10,023	8,735	21,2	960,173	24,414	2095,502	0	203,65	203,65	99,724	0	0	0	0	0	0	0
15:01:14	176,708	2474,005	18,974	18,994	11,742	10,041	8,761	21,2	960,173	24,414	2095,881	0	203,65	203,65	99,724	0	0	0	0	0	0	0
15:01:14	124,023	2475,245	19,023	18,994	11,747	10,054	8,786	21,2	960,173	24,414	2096,26	0	203,65	203,65	99,724	0	0	0	0	0	0	0
15:01:14	-133,984	2473,905	18,877	18,945	11,747	10,04	8,811	21,2	960,173	24,414	2096,638	0	203,65	203,65	99,724	0	0	0	0	0	0	0
15:01:14	35,156	2474,256	18,828	18,701	11,752	10,043	8,835	21,2	960,173	24,414	2097,015	0	203,65	203,65	99,724	0	0	0	0	0	0	0
15:01:14	30,688	2474,563	18,779	18,701	11,756	10,047	8,859	21,2	960,173	24,414	2097,393	0	203,65	203,65	99,724	0	0	0	0	0	0	0
15:01:14	52,685	2475,09	18,828	18,799	11,756	10,052	8,882	21,2	960,173	24,414	2097,771	0	203,65	203,65	99,724	0	0	0	0	0	0	0
15:01:14	41,699	2475,507	18,877	18,799	11,756	10,056	8,905	21,2	960,173	24,414	2098,149	0	203,65	203,65	99,724	0	0	0	0	0	0	0
15:01:14	158,105	2477,088	19,121	19,189	11,752	10,073	8,928	21,2	960,173	24,414	2098,527	0	203,65	203,65	99,724	0	0	0	0	0	0	0
15:01:14	0	2477,088	19,121	19,043	11,752	10,073	8,951	21,2	960,173	24,414	2098,906	0	203,65	203,65	99,724	0	0	0	0	0	0	0
15:01:14	-94,409	2476,144	19,023	18,994	11,752	10,063	8,972	21,2	960,173	24,414	2099,283	0	203,65	203,65	99,724	0	0	0	0	0	0	0
15:01:14	94,409	2477,088	19,121	19,043	11,752	10,073	8,994	21,2	960,173	24,414	2099,661	0	203,65	203,65	99,724	0	0	0	0	0	0	0
15:01:14	-141,601	2475,672	18,974	18,799	11,752	10,058	9,015	21,2	960,173	24,414	2100,037	0	203,65	203,65	99,724	0	0	0	0	0	0	0
15:01:14	125,097	2476,923	19,023	18,945	11,756	10,071	9,036	21,2	960,173	24,414	2100,414	0	203,65	203,65	99,724	0	0	0	0	0	0	0
15:01:14	-141,601	2475,507	18,877	18,799	11,756	10,056	9,056	21,2	960,173	24,414	2100,789	0	203,65	203,65	99,724	0	0	0	0	0	0	0
15:01:14	5,493	2475,562	18,877	18,799	11,756	10,057	9,075	21,2	960,173	24,414	2101,164	0	203,65	203,65	99,724	0	0	0	0	0	0	0
15:01:14	-52,685	2475,035	18,828	18,701	11,756	10,051	9,094	21,2	960,173	24,414	2101,538	0	203,65	203,65	99,724	0	0	0	0	0	0	0
15:01:14	63,696	2475,672	18,974	18,945	11,752	10,058	9,113	21,2	960,173	24,414	2101,912	0	203,65	203,65	99,724	0	0	0	0	0	0	0
15:01:14	-6,542	2475,607	18,974	18,945	11,751	10,057	9,132	21,2	960,173	24,414	2102,286	0	203,65	203,65	99,724	0	0	0	0	0	0	0
15:01:14	-94,384	2474,663	18,877	18,847	11,751	10,048	9,15	21,2	960,173	24,414	2102,658	0	203,65	203,65	99,724	0	0	0	0	0	0	0
15:01:14	-40,649	2474,256	18,828	18,799	11,752	10,043	9,167	21,2	960,173	24,414	2103,03	0	203,65	203,65	99,724	0	0	0	0	0	0	0
15:01:14	0	2474,256	18,828	18,799	11,752	10,043	9,184	21,2	960,173	24,414	2103,401	0	203,65	203,65	99,724	0	0	0	0	0	0	0
15:01:14	47,192	2474,728	18,877	18,799	11,752	10,048	9,201	21,2	960,173	24,414	2103,772	0	203,65	203,65	99,724	0	0	0	0	0	0	0
15:01:14	-47,192	2474,256	18,828	18,799	11,752	10,043	9,218	21,2	960,173	24,414	2104,143	0	203,65	203,65	99,724	0	0	0	0	0	0	0
15:01:14	0	2474,256	18,828	18,847	11,752	10,043	9,234	21,2	960,173	24,414	2104,513	0	203,65	203,65	99,724	0	0	0	0	0	0	0
15:01:14	-6,567	2474,191	18,828	18,945	11,751	10,043	9,25	21,2	960,173	24,414	2104,883	0	203,65	203,65	99,724	0	0	0	0	0	0	0
15:01:14	0	2474,191	18,828	18,945	11,751	10,043	9,265	21,2	960,173	24,414	2105,252	0	203,65	203,65	99,724	0	0	0	0	0	0	0
15:01:14	-75,756	2473,433	18,828	18,799	11,747	10,035	9,281	21,2	960,173	24,414	2105,621	0	203,65	203,65	99,724	0	0	0	0	0	0	0
15:01:14	47,167	2473,905	18,877	18,994	11,747	10,04	9,295	21,2	960,173	24,414	2105,989	0	203,65	203,65	99,724	0	0	0	0	0	0	0
15:01:14	0	2473,905	18,877	18,994	11,747	10,04	9,31	21,2	960,173	24,414	2106,357	0	203,65	203,65	99,724	0	0	0	0	0	0	0
15:01:14	82,348	2474,728	18,877	18,945	11,752	10,048	9,324	21,2	960,173	24,414	2106,725	0	203,65	203,65	99,724	0	0	0	0	0	0	0
15:01:14	-47,192	2474,256	18,828	18,945	11,752	10,043	9,339	21,2	960,173	24,414	2107,093	0	203,65	203,65	99,724	0	0	0	0	0	0	0
15:01:14	0	2474,256	18,828	18,847	11,752	10,043	9,352	21,2	960,173	24,414	2107,46	0	203,65	203,65	99,724	0	0	0	0	0	0	0
15:01:14	40,649	2474,663	18,877	18,847	11,751	10,048	9,366	21,2	960,173	24,414	2107,827	0	203,65	203,65	99,724	0	0	0	0	0	0	0
15:01:14	0	2474,663	18,877	18,847	11,751	10,048	9,379	21,2	960,173	24,414	2108,194	0	203,65	203,65	99,724	0	0	0	0	0	0	0
15:01:14	0	2474,663	18,877	18,847	11,751	10,048	9,392	21,2	960,173	24,414	2108,561	0	203,65	203,65	99,724	0	0	0	0	0	0	0
15:01:14	94,384	2475,607	18,974	18,945	11,751	10,057	9,406	21,2	960,173	24,414	2108,928	0	203,65	203,65	99,724	0	0	0	0	0	0	0
15:01:14	-94,384	2474,663	18,877	18,847	11,751	10,048	9,418	21,2	960,173	24,414	2109,294	0	203,65	203,65	99,724	0	0	0	0	0	0	0
15:01:14	0	2474,663	18,877	18,847	11,751	10,048	9,43	21,2	960,173	24,414	2109,659	0	203,65	203,65	99,724	0	0	0	0	0	0	0
15:01:14	-94,409	2473,719	18,779	18,603	11,751	10,038	9,442	21,2	960,173	24,414	2110,023	0	203,65	203,65	99,724	0	0	0	0	0	0	0
15:01:14	94,409	2474,663	18,877	18,847	11,751	10,048	9,454	21,2	960,173	24,414	2110,388	0	203,65	203,65	99,724	0	0	0	0	0	0	0
15:01:14	-47,216	2474,191	18,828	18,945	11,751	10,043	9,466	21,2	960,173	24,414	2110,752	0	203,65	203,65	99,724	0	0	0	0	0	0	0
15:01:14	141,601	2475,607	18,974	18,847	11,751	10,057	9,477	21,2	960,173	24,414	2111,116	0	203,65	203,65	99,724	0	0	0	0	0	0	0
15:01:14	-94,384	2474,663	18,877	18,847	11,751	10,048	9,489	21,2	960,173	24,414	2111,48	0	203,65	203,65	99,724	0	0	0	0	0	0	0
15:01:14	-47,216	2474,191	18,828	18,799	11,751	10,043	9,499	21,2	960,173	24,414	2111,843	0	203,65	203,65	99,724	0	0	0	0	0	0	0
15:01:14	47,216	2474,663	18,877	18,945	11,751	10,048	9,51	21,2	960,173	24,414	2112,206	0	203,65	203,65	99,724	0	0	0	0	0	0	0
15:01:14	-122,973	2473,433	18,828	18,652	11,747	10,035	9,52	21,2	960,173	24,414	2112,567	0	203,65	203,65	99,724	0	0	0	0	0	0	0
15:01:14	-65,82	2472,775	18,681	18,652	11,751	10,028	9,53	21,2	960,173	24,414	2112,927	0	203,65	203,65	99,724	0	0	0	0	0	0	0
15:01:14	0	2472,775	18,681	18,701	11,751	10,028	9,54	21,2	960,173	24,414	2113,287	0	203,65	203,65	99,724	0	0	0	0	0	0	0
15:01:14	0	2472,775	18,681	18,701	11,751	10,028	9,55	21,2	960,173	24,414	2113,646	0	203,65	203,65	99,724	0	0	0	0	0	0	0
15:01:14	18,627	2472,961	18,779	18,701	11,747	10,03	9,559	21,2	960,173	24,414	2114,005	0	203,65	203,65	99,724	0	0	0	0	0	0	0
15:01:14	47,192	2473,433	18,828	18,799	11,747	10,035	9,568	21,2	960,173	24,414	2114,365	0	203,65	203,65	99,724	0	0	0	0	0	0	0
15:01:14	-141,552	2472,018	18,681	18,701	11,747	10,02	9,577	21,2	960,173	24,414	2114,722	0	203,65	203,65	99,724	0	0	0	0	0	0	0
15:01:14	170,117	2473,719	18,779	18,799	11,751	10,038	9,586	21,3	959,713	24,414	2115,081	0	203,65	203,65	99,724	0	0	0	0	0	0	0
15:01:14	2,294	2473,742	18,779	18,799	11,751	10,038	9,595	21,3	959,713	24,414	2115,44	0	203,65	203,65	99,724	0	0	0	0	0	0	0
15:01:14	47,192	2474,214	18,828	18,847	11,751	10,043	9,604	21,3	959,713	24,414	2115,799	0	203,65	203,65	99,724	0	0	0	0	0	0	0
15:01:14	0	2474,214	18,828	18,945	11,751	10,043	9,613	21,3	959,713	24,414	2116,157	0	203,65	203,65	99,724	0	0	0	0	0	0	0
15:01:14	141,601	2475,63	18,974	18,945	11,751	10,058	9,621	21,3	959,713	24,414	2116,517	0	203,65	203,65	99,724	0	0	0	0	0	0	0
15:01:14	-94,409	2474,686	18,877	18,701	11,751	10,048	9,63	21,3	959,713	24,414	2116,875	0	203,65	203,65	99,724	0	0	0	0	0	0	0
15:01:14	-87,841	2473,807	18,779	18,652	11,752	10,039	9,638	21,3	959,713	24,414	2117,232	0	203,65	203,65	99,724	0	0	0	0	0	0	0
15:01:14	40,649	2474,214	18,828	18,799	11,751	10,043	9,646	21,3	959,713	24,414	2117,589	0	203,65	203,65	99,724	0	0	0	0	0	0	0
15:01:14	141,601	2475,63	18,974	18,945	11,751	10,058	9,654	21,3	959,713	24,414	2117,947	0	203,65	203,65	99,724	0	0	0	0	0	0	0
15:01:14	-87,866	2474,751	18,877	18,799	11,752	10,048	9,661	21,3	959,713	24,414	2118,304	0	203,65	203,65	99,724	0	0	0	0	0	0	0
15:01:14	-6,542	2474,686	18,877	18,799	11,751	10,048	9,669	21,3	959,713	24,414	2118,66	0	204,772	204,772	99,729	0	0	0	0	0	0	0
15:01:15	100,952	2475,695	18,974	18,994	11,752	10,058	9,677	21,3	959,713	24,414	2119,017	0	204,772	204,772	99,729	0	0	0	0	0	0	0
15:01:15	-94,409	2474,751	18,877	18,847	11,752	10,048	9,684	21,3	959,713	24,414	2119,373	0	204,772	204,772	99,729	0	0	0	0	0	0	0
15:01:15	-47,192	2474,279	18,828	18,799	11,752	10,044	9,691	21,3	959,713	24,414	2119,728	0	204,772	204,772	99,729	0	0	0	0	0	0	0
15:01:15	47,192	2474,751	18,877	18,701	11,752	10,048	9,698	21,3	959,713	24,414	2120,083	0	204,772	204,772	99,729	0	0	0	0	0	0	0
15:01:15	94,409	2475,695	18,974	18,847	11,752	10,058	9,705	21,3	959,713	24,414	2120,439	0	204,772	204,772	99,729	0	0	0	0	0	0	0
15:01:15	-94,409	2474,751	18,877	18,945	11,752	10,048	9,712	21,3	959,713	24,414	2120,793	0	204,772	204,772	99,729	0	0	0	0	0	0	0
15:01:15	-47,192	2474,279	18,828	18,799	11,752	10,044	9,718	21,3	959,713	24,414	2121,147	0	204,772	204,772	99,729	0	0	0	0	0	0	0
15:01:15	47,192	2474,751	18,877	18,847	11,752	10,048	9,725	21,3	959,713	24,414	2121,5	0	204,772	204,772	99,729	0	0	0	0	0	0	0
15:01:15	-47,192	2474,279	18,828	18,799	11,752	10,044	9,731	21,3	959,713	24,414	2121,853	0	204,772	204,772	99,729	0	0	0	0	0	0	0
15:01:15	-6,542	2474,214	18,828	18,799	11,751	10,043	9,737	21,3	959,713	24,414	2122,205	0	204,772	204,772	99,729	0	0	0	0	0	0	0
15:01:15	0	2474,214	18,828	18,799	11,751	10,043	9,743	21,3	959,713	24,414	2122,557	0	204,772	204,772	99,729	0	0	0	0	0	0	0
15:01:15	47,192	2474,686	18,877	18,799	11,751	10,048	9,749	21,3	959,713	24,414	2122,91	0	204,772	204,772	99,729	0	0	0	0	0	0	0
15:01:15	-47,192	2474,214	18,828	18,701	11,751	10,043	9,755	21,3	959,713	24,414	2123,261	0	204,772	204,772	99,729	0	0	0	0	0	0	0
15:01:15	0	2474,214	18,828	18,799	11,751	10,043	9,761	21,3	959,713	24,414	2123,612	0	204,772	204,772	99,729	0	0	0	0	0	0	0
15:01:15	-141,577	2472,798	18,681	18,603	11,751	10,028	9,766	21,3	959,713	24,414	2123,961	0	204,772	204,772	99,729	0	0	0	0	0	0	0
15:01:15	188,769	2474,686	18,877	18,847	11,751	10,048	9,771	21,3	959,713	24,414	2124,312	0	204,772	204,772	99,729	0	0	0	0	0	0	0
15:01:15	6,542	2474,751	18,877	18,994	11,752	10,048	9,777	21,3	959,713	24,414	2124,662	0	204,772	204,772	99,729	0	0	0	0	0	0	0
15:01:15	-53,735	2474,214	18,828	18,847	11,751	10,043	9,782	21,3	959,713	24,414	2125,012	0	204,772	204,772	99,729	0	0	0	0	0	0	0
15:01:15	47,192	2474,686	18,877	18,994	11,751	10,048	9,787	21,3	959,713	24,414	2125,362	0	204,772	204,772	99,729	0	0	0	0	0	0	0
15:01:15	-47,192	2474,214	18,828	18,847	11,751	10,043	9,792	21,3	959,713	24,414	2125,711	0	204,772	204,772	99,729	0	0	0	0	0	0	0
15:01:15	0	2474,214	18,828	18,701	11,751	10,043	9,797	21,3	959,713	24,414	2126,059	0	204,772	204,772	99,729	0	0	0	0	0	0	0
15:01:15	0	2474,214	18,828	18,799	11,751	10,043	9,802	21,3	959,713	24,414	2126,408	0	204,772	204,772	99,729	0	0	0	0	0	0	0
15:01:15	-47,192	2473,742	18,779	18,847	11,751	10,038	9,807	21,3	959,713	24,414	2126,755	0	204,772	204,772	99,729	0	0	0	0	0	0	0
15:01:15	-94,384	2472,798	18,681	18,652	11,751	10,028	9,811	21,3	959,713	24,414	2127,101	0	204,772	204,772	99,729	0	0	0	0	0	0	0
15:01:15	188,769	2474,686	18,877	18,847	11,751	10,048	9,816	21,3	959,713	24,414	2127,449	0	204,772	204,772	99,729	0	0	0	0	0	0	0
15:01:15	94,409	2475,63	18,974	18,945	11,751	10,058	9,82	21,3	959,713	24,414	2127,797	0	204,772	204,772	99,729	0	0	0	0	0	0	0
15:01:15	-94,409	2474,686	18,877	18,799	11,751	10,048	9,825	21,3	959,713	24,414	2128,144	0	204,772	204,772	99,729	0	0	0	0	0	0	0
15:01:15	-87,841	2473,807	18,779	18,652	11,752	10,039	9,829	21,3	959,713	24,414	2128,49	0	204,772	204,772	99,729	0	0	0	0	0	0	0
15:01:15	-16,503	2473,642	18,681	18,506	11,756	10,037	9,833	21,3	959,713	24,414	2128,835	0	204,772	204,772	99,729	0	0	0	0	0	0	0
15:01:15	94,384	2474,586	18,779	18,701	11,756	10,047	9,837	21,3	959,713	24,414	2129,18	0	204,772	204,772	99,729	0	0	0	0	0	0	0
15:01:15	-30,688	2474,279	18,828	18,847	11,752	10,044	9,841	21,3	959,713	24,414	2129,525	0	204,772	204,772	99,729	0	0	0	0	0	0	0
15:01:15	135,058	2475,63	18,974	18,945	11,751	10,058	9,846	21,3	959,713	24,414	2129,871	0	204,772	204,772	99,729	0	0	0	0	0	0	0
15:01:15	47,216	2476,102	19,023	19,043	11,751	10,062	9,85	21,3	959,713	24,414	2130,218	0	204,772	204,772	99,729	0	0	0	0	0	0	0
15:01:15	-40,673	2475,695	18,974	18,994	11,752	10,058	9,854	21,3	959,713	24,414	2130,563	0	204,772	204,772	99,729	0	0	0	0	0	0	0
15:01:15	-94,409	2474,751	18,877	18,847	11,752	10,048	9,858	21,3	959,713	24,414	2130,907	0	204,772	204,772	99,729	0	0	0	0	0	0	0
15:01:15	94,409	2475,695	18,974	18,847	11,752	10,058	9,862	21,3	959,713	24,414	2131,252	0	204,772	204,772	99,729	0	0	0	0	0	0	0
15:01:15	-94,409	2474,751	18,877	18,799	11,752	10,048	9,865	21,3	959,713	24,414	2131,596	0	204,772	204,772	99,729	0	0	0	0	0	0	0
15:01:15	0	2474,751	18,877	18,847	11,752	10,048	9,869	21,3	959,713	24,414	2131,939	0	204,772	204,772	99,729	0	0	0	0	0	0	0
15:01:15	-47,192	2474,279	18,828	18,701	11,752	10,044	9,872	21,3	959,713	24,414	2132,281	0	204,772	204,772	99,729	0	0	0	0	0	0	0
15:01:15	-188,769	2472,391	18,633	18,359	11,752	10,024	9,875	21,3	959,713	24,414	2132,621	0	204,772	204,772	99,729	0	0	0	0	0	0	0
15:01:15	-478,173	2467,61	18,144	17,773	11,751	9,975	9,877	21,3	959,713	24,414	2132,956	0	204,772	204,772	99,729	0	0	0	0	0	0	0
15:01:15	-490,014	2462,71	17,803	17,236	11,742	9,924	9,878	21,3	959,713	24,414	2133,286	0	204,772	204,772	99,729	0	0	0	0	0	0	0
15:01:15	-783,154	2454,878	17,168	16,406	11,733	9,844	9,877	21,3	959,713	24,414	2133,607	0	204,772	204,772	99,729	0	0	0	0	0	0	0
15:01:15	-609,692	2448,781	16,875	15,967	11,714	9,781	9,876	21,3	959,713	24,414	2133,922	0	204,772	204,772	99,729	0	0	0	0	0	0	0
15:01:15	-617,626	2442,605	16,826	15,82	11,682	9,717	9,872	21,3	959,713	24,414	2134,231	0	204,772	204,772	99,729	0	0	0	0	0	0	0
15:01:15	-492,822	2437,677	16,924	15,967	11,649	9,666	9,868	21,3	959,713	24,414	2134,535	0	204,772	204,772	99,729	0	0	0	0	0	0	0
15:01:15	-452,148	2433,155	17,217	16,015	11,607	9,62	9,864	21,3	959,713	24,414	2134,833	0	204,772	204,772	99,729	0	0	0	0	0	0	0
15:01:15	-714,965	2426,005	17,168	15,82	11,57	9,546	9,857	21,3	959,713	24,414	2135,125	0	204,772	204,772	99,729	0	0	0	0	0	0	0
15:01:15	-708,105	2418,924	17,168	15,82	11,53	9,473	9,85	21,3	959,713	24,414	2135,409	0	204,772	204,772	99,729	0	0	0	0	0	0	0
15:01:15	-732,568	2411,599	17,07	15,82	11,494	9,397	9,841	21,3	959,713	24,414	2135,685	0	204,772	204,772	99,729	0	0	0	0	0	0	0
15:01:15	-707,812	2404,521	16,924	15,82	11,461	9,324	9,831	21,3	959,713	24,414	2135,953	0	204,772	204,772	99,729	0	0	0	0	0	0	0
15:01:15	-687,5	2397,646	16,728	15,674	11,433	9,254	9,819	21,3	959,713	24,414	2136,215	0	204,772	204,772	99,729	0	0	0	0	0	0	0
15:01:15	-788,476	2389,761	16,386	15,332	11,407	9,172	9,807	21,3	959,713	24,414	2136,469	0	204,772	204,772	99,729	0	0	0	0	0	0	0
15:01:15	-666,333	2383,098	16,191	15,429	11,38	9,104	9,793	21,3	959,713	24,414	2136,715	0	204,772	204,772	99,729	0	0	0	0	0	0	0
15:01:15	-698,73	2376,11	15,947	15,283	11,354	9,032	9,778	21,3	959,713	24,414	2136,955	0	204,772	204,772	99,729	0	0	0	0	0	0	0
15:01:15	-547,583	2370,634	15,898	15,185	11,325	8,975	9,762	21,3	959,713	24,414	2137,188	0	204,772	204,772	99,729	0	0	0	0	0	0	0
15:01:15	-561,962	2365,015	15,752	15,185	11,302	8,917	9,746	21,3	959,713	24,414	2137,416	0	204,772	204,772	99,729	0	0	0	0	0	0	0
15:01:15	-473,803	2360,277	15,752	15,185	11,275	8,868	9,729	21,3	959,713	24,414	2137,639	0	204,772	204,772	99,729	0	0	0	0	0	0	0
15:01:15	-622,094	2354,056	15,605	14,99	11,247	8,804	9,71	21,3	959,713	24,414	2137,855	0	204,772	204,772	99,729	0	0	0	0	0	0	0
15:01:15	-450,17	2349,554	15,556	15,136	11,225	8,758	9,692	21,3	959,713	24,414	2138,067	0	204,772	204,772	99,729	0	0	0	0	0	0	0
15:01:15	-602,587	2343,528	15,263	14,843	11,206	8,696	9,672	21,3	959,713	24,414	2138,272	0	204,772	204,772	99,729	0	0	0	0	0	0	0
15:01:15	-533,154	2338,197	14,97	14,453	11,192	8,641	9,652	21,3	959,713	24,414	2138,472	0	204,772	204,772	99,729	0	0	0	0	0	0	0
15:01:15	-558,984	2332,607	14,629	14,209	11,179	8,583	9,631	21,3	959,713	24,414	2138,666	0	204,772	204,772	99,729	0	0	0	0	0	0	0
15:01:15	-478,808	2327,819	14,384	13,916	11,165	8,534	9,61	21,3	959,713	24,414	2138,855	0	204,772	204,772	99,729	0	0	0	0	0	0	0
15:01:15	-464,501	2323,174	14,238	13,769	11,146	8,486	9,587	21,3	959,713	24,414	2139,039	0	204,772	204,772	99,729	0	0	0	0	0	0	0
15:01:15	-479,565	2318,378	14,092	13,623	11,127	8,436	9,565	21,3	959,713	24,414	2139,219	0	204,772	204,772	99,729	0	0	0	0	0	0	0
15:01:15	-286,694	2315,511	14,14	13,769	11,108	8,407	9,542	21,3	959,713	24,414	2139,395	0	204,772	204,772	99,729	0	0	0	0	0	0	0
15:01:15	-268,505	2312,826	14,287	13,769	11,085	8,379	9,519	21,3	959,713	24,414	2139,568	0	204,772	204,772	99,729	0	0	0	0	0	0	0
15:01:15	-323,535	2309,591	14,384	13,867	11,062	8,346	9,496	21,3	959,713	24,414	2139,738	0	204,772	204,772	99,729	0	0	0	0	0	0	0
15:01:15	-335,156	2306,239	14,384	13,916	11,043	8,311	9,473	21,3	959,713	24,414	2139,905	0	204,772	204,772	99,729	0	0	0	0	0	0	0
15:01:15	-503,076	2301,208	14,287	13,916	11,019	8,259	9,449	21,3	959,713	24,414	2140,066	0	204,772	204,772	99,729	0	0	0	0	0	0	0
15:01:15	-389,77	2297,311	14,14	13,72	11,005	8,219	9,425	21,3	959,713	24,414	2140,223	0	204,772	204,772	99,729	0	0	0	0	0	0	0
15:01:15	-467,285	2292,638	13,994	13,623	10,986	8,171	9,401	21,3	959,713	24,414	2140,375	0	204,772	204,772	99,729	0	0	0	0	0	0	0
15:01:15	-249,975	2290,138	13,994	13,623	10,972	8,145	9,376	21,3	959,713	24,414	2140,525	0	204,772	204,772	99,729	0	0	0	0	0	0	0
15:01:15	-425,219	2285,886	13,896	13,525	10,953	8,101	9,351	21,3	959,713	24,414	2140,67	0	204,772	204,772	99,729	0	0	0	0	0	0	0
15:01:15	-304,321	2282,843	13,75	13,427	10,944	8,07	9,326	21,3	959,713	24,414	2140,812	0	204,772	204,772	99,729	0	0	0	0	0	0	0
15:01:15	-479,321	2278,049	13,506	13,183	10,93	8,021	9,3	21,3	959,713	24,414	2140,95	0	204,772	204,772	99,729	0	0	0	0	0	0	0
15:01:15	-294,873	2275,101	13,457	13,232	10,916	7,99	9,275	21,3	959,713	24,414	2141,084	0	204,772	204,772	99,729	0	0	0	0	0	0	0
15:01:15	-377,758	2271,323	13,408	13,183	10,897	7,951	9,249	21,3	959,713	24,414	2141,214	0	204,772	204,772	99,729	0	0	0	0	0	0	0
15:01:15	-203,808	2269,285	13,457	13,232	10,883	7,93	9,223	21,3	959,713	24,414	2141,342	0	204,772	204,772	99,729	0	0	0	0	0	0	0
15:01:15	-330,468	2265,98	13,457	13,183	10,864	7,896	9,197	21,3	959,713	24,414	2141,467	0	204,772	204,772	99,729	0	0	0	0	0	0	0
15:01:15	-293,75	2263,043	13,408	13,086	10,85	7,866	9,171	21,3	959,713	24,414	2141,588	0	204,772	204,772	99,729	0	0	0	0	0	0	0
15:01:15	-329,541	2259,747	13,408	13,183	10,831	7,832	9,144	21,3	959,713	24,414	2141,707	0	204,772	204,772	99,729	0	0	0	0	0	0	0
15:01:15	-250,903	2257,238	13,408	13,086	10,817	7,806	9,118	21,3	959,713	24,414	2141,822	0	204,772	204,772	99,729	0	0	0	0	0	0	0
15:01:15	-243,31	2254,805	13,408	13,183	10,803	7,781	9,092	21,3	959,713	24,414	2141,935	0	204,772	204,772	99,729	0	0	0	0	0	0	0
15:01:15	-339,624	2251,409	13,31	13,086	10,789	7,746	9,066	21,3	959,713	24,414	2142,045	0	204,772	204,772	99,729	0	0	0	0	0	0	0
15:01:15	-384,423	2247,565	13,164	12,988	10,775	7,706	9,039	21,3	959,713	24,414	2142,15	0	204,772	204,772	99,729	0	0	0	0	0	0	0
15:01:15	-387,5	2243,69	13,017	12,841	10,761	7,666	9,012	21,3	959,713	24,414	2142,252	0	204,772	204,772	99,729	0	0	0	0	0	0	0
15:01:15	-248,632	2241,203	13,017	12,89	10,747	7,641	8,985	21,3	959,713	24,414	2142,351	0	204,772	204,772	99,729	0	0	0	0	0	0	0
15:01:15	-109,96	2240,104	13,164	12,89	10,733	7,629	8,959	21,3	959,713	24,414	2142,448	0	204,772	204,772	99,729	0	0	0	0	0	0	0
15:01:15	-325,097	2236,853	13,164	12,988	10,715	7,596	8,932	21,3	959,713	24,414	2142,543	0	204,772	204,772	99,729	0	0	0	0	0	0	0
15:01:15	-260,498	2234,248	13,164	12,988	10,7	7,569	8,905	21,3	959,713	24,414	2142,634	0	204,772	204,772	99,729	0	0	0	0	0	0	0
15:01:15	-363,525	2230,613	13,115	12,89	10,682	7,532	8,878	21,3	959,713	24,414	2142,722	0	204,772	204,772	99,729	0	0	0	0	0	0	0
15:01:15	-244,287	2228,17	13,115	12,89	10,668	7,506	8,851	21,3	959,713	24,414	2142,808	0	204,772	204,772	99,729	0	0	0	0	0	0	0
15:01:15	-311,889	2225,051	12,968	12,744	10,658	7,474	8,824	21,3	959,713	24,414	2142,89	0	204,772	204,772	99,729	0	0	0	0	0	0	0
15:01:15	-368,75	2221,363	12,822	12,549	10,645	7,436	8,797	21,3	959,713	24,414	2142,968	0	204,772	204,772	99,729	0	0	0	0	0	0	0
15:01:15	-208,374	2219,28	12,773	12,451	10,636	7,415	8,77	21,3	959,713	24,414	2143,045	0	204,772	204,772	99,729	0	0	0	0	0	0	0
15:01:15	-252,856	2216,751	12,675	12,353	10,627	7,389	8,743	21,3	959,713	24,414	2143,118	0	204,772	204,772	99,729	0	0	0	0	0	0	0
15:01:15	-310,571	2213,645	12,529	12,158	10,617	7,357	8,716	21,3	959,713	24,414	2143,189	0	204,772	204,772	99,729	0	0	0	0	0	0	0
15:01:15	-277,001	2210,875	12,48	12,158	10,604	7,328	8,689	21,3	959,713	24,414	2143,257	0	204,467	204,467	99,727	0	0	0	0	0	0	0
15:01:15	-240,942	2208,466	12,48	12,109	10,59	7,303	8,661	21,3	959,713	24,414	2143,322	0	204,467	204,467	99,727	0	0	0	0	0	0	0
15:01:15	-239,892	2206,067	12,48	12,109	10,576	7,279	8,634	21,3	959,713	24,414	2143,385	0	204,467	204,467	99,727	0	0	0	0	0	0	0
15:01:16	-237,768	2203,689	12,48	12,158	10,563	7,254	8,607	21,3	959,713	24,414	2143,445	0	204,467	204,467	99,727	0	0	0	0	0	0	0
15:01:16	-187,866	2201,811	12,529	12,158	10,55	7,235	8,58	21,3	959,713	24,414	2143,503	0	204,467	204,467	99,727	0	0	0	0	0	0	0
15:01:16	-193,554	2199,875	12,529	12,158	10,539	7,215	8,553	21,3	959,713	24,414	2143,56	0	204,467	204,467	99,727	0	0	0	0	0	0	0
15:01:16	-247,485	2197,4	12,529	12,256	10,525	7,189	8,527	21,3	959,713	24,414	2143,614	0	204,467	204,467	99,727	0	0	0	0	0	0	0
15:01:16	-229,15	2195,109	12,529	12,256	10,512	7,166	8,5	21,3	959,713	24,414	2143,665	0	204,467	204,467	99,727	0	0	0	0	0	0	0
15:01:16	-228,076	2192,828	12,529	12,158	10,499	7,142	8,473	21,3	959,713	24,414	2143,714	0	204,467	204,467	99,727	0	0	0	0	0	0	0
15:01:16	-223,144	2190,597	12,48	12,158	10,489	7,119	8,447	21,3	959,713	24,414	2143,761	0	204,467	204,467	99,727	0	0	0	0	0	0	0
15:01:16	-269,458	2187,902	12,431	12,06	10,476	7,091	8,42	21,3	959,713	24,414	2143,805	0	204,467	204,467	99,727	0	0	0	0	0	0	0
15:01:16	-251,416	2185,388	12,334	12,109	10,467	7,065	8,394	21,3	959,713	24,414	2143,847	0	204,467	204,467	99,727	0	0	0	0	0	0	0
15:01:16	-160,4	2183,784	12,334	12,06	10,458	7,049	8,367	21,3	959,713	24,414	2143,887	0	204,467	204,467	99,727	0	0	0	0	0	0	0
15:01:16	-223,022	2181,554	12,285	11,963	10,448	7,026	8,341	21,3	959,713	24,414	2143,924	0	204,467	204,467	99,727	0	0	0	0	0	0	0
15:01:16	-250,268	2179,051	12,187	11,914	10,439	7	8,315	21,3	959,713	24,414	2143,959	0	204,467	204,467	99,727	0	0	0	0	0	0	0
15:01:16	-203,637	2177,015	12,138	11,816	10,43	6,979	8,289	21,3	959,713	24,414	2143,992	0	204,467	204,467	99,727	0	0	0	0	0	0	0
15:01:16	-295,874	2174,056	11,992	11,767	10,421	6,949	8,262	21,3	959,713	24,414	2144,022	0	204,467	204,467	99,727	0	0	0	0	0	0	0
15:01:16	-185,229	2172,203	11,943	11,718	10,413	6,929	8,236	21,3	959,713	24,414	2144,051	0	204,467	204,467	99,727	0	0	0	0	0	0	0
15:01:16	-370,825	2168,495	11,65	11,572	10,407	6,891	8,21	21,3	959,713	24,414	2144,075	0	204,467	204,467	99,727	0	0	0	0	0	0	0
15:01:16	-164,868	2166,847	11,601	11,523	10,4	6,874	8,184	21,3	959,713	24,414	2144,098	0	204,467	204,467	99,727	0	0	0	0	0	0	0
15:01:16	-82,788	2166,019	11,748	11,572	10,388	6,866	8,158	21,3	959,713	24,414	2144,119	0	204,467	204,467	99,727	0	0	0	0	0	0	0
15:01:16	-67,041	2165,348	11,845	11,621	10,379	6,859	8,132	21,3	959,713	24,414	2144,14	0	204,467	204,467	99,727	0	0	0	0	0	0	0
15:01:16	-130,639	2164,042	11,943	11,718	10,366	6,845	8,107	21,3	959,713	24,414	2144,16	0	204,467	204,467	99,727	0	0	0	0	0	0	0
15:01:16	-176,367	2162,278	11,943	11,718	10,356	6,827	8,082	21,3	959,713	24,414	2144,178	0	204,467	204,467	99,727	0	0	0	0	0	0	0
15:01:16	-220,361	2160,075	11,943	11,767	10,344	6,804	8,057	21,3	959,713	24,414	2144,194	0	204,467	204,467	99,727	0	0	0	0	0	0	0
15:01:16	-117,138	2158,903	11,943	11,718	10,337	6,792	8,032	21,3	959,713	24,414	2144,209	0	204,467	204,467	99,727	0	0	0	0	0	0	0
15:01:16	-306,494	2155,838	11,748	11,572	10,33	6,761	8,007	21,3	959,713	24,414	2144,221	0	204,467	204,467	99,727	0	0	0	0	0	0	0
15:01:16	-216,967	2153,669	11,601	11,523	10,326	6,738	7,982	21,3	959,713	24,414	2144,23	0	204,467	204,467	99,727	0	0	0	0	0	0	0
15:01:16	-152,27	2152,146	11,455	11,425	10,325	6,723	7,958	21,3	959,713	24,414	2144,238	0	204,467	204,467	99,727	0	0	0	0	0	0	0
15:01:16	-145,068	2150,695	11,455	11,377	10,316	6,708	7,933	21,3	959,713	24,414	2144,245	0	204,467	204,467	99,727	0	0	0	0	0	0	0
15:01:16	-126,049	2149,435	11,406	11,279	10,312	6,695	7,909	21,3	959,713	24,414	2144,25	0	204,467	204,467	99,727	0	0	0	0	0	0	0
15:01:16	-171,411	2147,721	11,308	11,181	10,307	6,677	7,885	21,3	959,713	24,414	2144,253	0	204,467	204,467	99,727	0	0	0	0	0	0	0
15:01:16	-142,041	2146,3	11,259	11,181	10,302	6,662	7,861	21,3	959,713	24,414	2144,255	0	204,467	204,467	99,727	0	0	0	0	0	0	0
15:01:16	-145,043	2144,85	11,259	11,23	10,294	6,647	7,837	21,3	959,713	24,414	2144,256	0	204,467	204,467	99,727	0	0	0	0	0	0	0
15:01:16	-86,865	2143,981	11,308	11,279	10,286	6,638	7,813	21,3	959,713	24,414	2143,981	0	204,467	204,467	99,727	0	0	0	0	0	0	0
15:01:16	-142,016	2142,561	11,259	11,181	10,281	6,624	7,79	21,3	959,713	24,414	2142,561	0	204,467	204,467	99,727	0	0	0	0	0	0	0
15:01:16	-81,64	2141,744	11,259	11,181	10,276	6,615	7,767	21,3	959,713	24,414	2141,744	0	204,467	204,467	99,727	0	0	0	0	0	0	0
15:01:16	-173,437	2140,01	11,162	11,181	10,271	6,598	7,744	21,3	959,713	24,414	2140,01	0	204,467	204,467	99,727	0	0	0	0	0	0	0
15:01:16	-112,06	2138,89	11,113	11,035	10,267	6,586	7,721	21,3	959,713	24,414	2138,89	0	204,467	204,467	99,727	0	0	0	0	0	0	0
15:01:16	-172,119	2137,168	11,015	10,937	10,263	6,568	7,699	21,3	959,713	24,414	2137,168	0	204,467	204,467	99,727	0	0	0	0	0	0	0
15:01:16	-83,813	2136,33	11,015	10,888	10,258	6,56	7,676	21,3	959,713	24,414	2136,33	0	204,467	204,467	99,727	0	0	0	0	0	0	0
15:01:16	-114,111	2135,189	10,966	10,888	10,254	6,548	7,654	21,3	959,713	24,414	2135,189	0	204,467	204,467	99,727	0	0	0	0	0	0	0
15:01:16	-106,225	2134,127	11,015	10,937	10,245	6,537	7,632	21,3	959,713	24,414	2134,127	0	204,467	204,467	99,727	0	0	0	0	0	0	0
15:01:16	53,222	2134,659	11,162	11,035	10,241	6,542	7,611	21,3	959,713	24,414	2134,127	0	204,467	204,467	99,727	0	0	0	0	0	0	0
15:01:16	-129,077	2133,368	11,113	11,035	10,236	6,529	7,59	21,3	959,713	24,414	2133,368	0	204,467	204,467	99,727	0	0	0	0	0	0	0
15:01:16	-205,615	2131,312	10,966	10,937	10,232	6,508	7,569	21,3	959,713	24,414	2131,312	0	204,467	204,467	99,727	0	0	0	0	0	0	0
15:01:16	-14,086	2131,171	10,966	10,888	10,231	6,506	7,548	21,3	959,713	24,414	2131,171	0	204,467	204,467	99,727	0	0	0	0	0	0	0
15:01:16	-115,136	2130,02	10,918	10,84	10,227	6,495	7,527	21,3	959,713	24,414	2130,02	0	204,467	204,467	99,727	0	0	0	0	0	0	0
15:01:16	-70,751	2129,312	10,918	10,888	10,223	6,487	7,507	21,3	959,713	24,414	2129,312	0	204,467	204,467	99,727	0	0	0	0	0	0	0
15:01:16	-85,009	2128,462	10,918	10,888	10,218	6,478	7,487	21,3	959,713	24,414	2128,462	0	204,467	204,467	99,727	0	0	0	0	0	0	0
15:01:16	-103,369	2127,429	10,82	10,84	10,218	6,468	7,467	21,3	959,713	24,414	2127,429	0	204,467	204,467	99,727	0	0	0	0	0	0	0
15:01:16	-117,236	2126,256	10,771	10,742	10,214	6,456	7,447	21,3	959,713	24,414	2126,256	0	204,467	204,467	99,727	0	0	0	0	0	0	0
15:01:16	-12,866	2126,128	10,771	10,742	10,213	6,454	7,427	21,3	959,713	24,414	2126,128	0	204,467	204,467	99,727	0	0	0	0	0	0	0
15:01:16	-162,475	2124,503	10,673	10,693	10,209	6,438	7,408	21,3	959,713	24,414	2124,503	0	204,467	204,467	99,727	0	0	0	0	0	0	0
15:01:16	-12,841	2124,374	10,673	10,693	10,208	6,436	7,389	21,3	959,713	24,414	2124,374	0	204,467	204,467	99,727	0	0	0	0	0	0	0
15:01:16	-72,998	2123,644	10,673	10,693	10,204	6,429	7,37	21,3	959,713	24,414	2123,644	0	204,467	204,467	99,727	0	0	0	0	0	0	0
15:01:16	17,504	2123,819	10,771	10,742	10,2	6,431	7,352	21,3	959,713	24,414	2123,645	0	204,467	204,467	99,727	0	0	0	0	0	0	0
15:01:16	49,707	2124,317	10,918	10,84	10,195	6,436	7,334	21,3	959,713	24,414	2123,645	0	204,467	204,467	99,727	0	0	0	0	0	0	0
[truncated: 10,052 more rows]
