# Supplementary material for: Testing of pandemic ventilators under early and agile development
Source: Front Med Technol. 2022 Aug 16;4:899328. doi: 10.3389/fmedt.2022.899328 (PMC9424737; doi:10.3389/fmedt.2022.899328)
Supplement: Supplementary file 3 [file Data_Sheet_2.ZIP › Accuracy of Controls Systems/01_Data Storage/01_Raw Measurement Data/Hamilton T1/Hamilton T1_v2/part_1_test_02.csv]

Time	Flow	Lung tidal volume	p alveole	Airway pressure	Bellows position	Intrapleural pressure	Cardial pressure	Fraction of O2 inspir	Ambient pressure	Temperature Celsius	FRC actual	Shunt fraction	Partial pressure O2 air chamber	Partial pressure O2 effectiv	Oxygen sat pulm. capillaries	NA	NA	NA	NA	NA	NA	NA
15:06:13	-194,14	2219,105	12,675	12,451	10,64	7,413	8,61	21,3	960,173	24,497	2122,927	0	204,87	204,87	99,729	0	0	0	0	0	0	0
15:06:13	-248,559	2216,619	12,675	12,451	10,626	7,387	8,586	21,3	960,173	24,497	2123,021	0	204,87	204,87	99,729	0	0	0	0	0	0	0
15:06:13	-234,667	2214,273	12,675	12,451	10,613	7,363	8,562	21,3	960,173	24,497	2123,112	0	204,87	204,87	99,729	0	0	0	0	0	0	0
15:06:13	-243,09	2211,842	12,675	12,5	10,599	7,338	8,538	21,3	960,173	24,497	2123,201	0	204,87	204,87	99,729	0	0	0	0	0	0	0
15:06:13	-241,186	2209,43	12,675	12,451	10,585	7,313	8,514	21,3	960,173	24,497	2123,287	0	204,87	204,87	99,729	0	0	0	0	0	0	0
15:06:13	-270,532	2206,724	12,627	12,451	10,572	7,285	8,49	21,3	960,173	24,497	2123,37	0	204,87	204,87	99,729	0	0	0	0	0	0	0
15:06:13	-272,241	2204,002	12,529	12,256	10,562	7,257	8,466	21,3	960,173	24,497	2123,451	0	204,87	204,87	99,729	0	0	0	0	0	0	0
15:06:13	-212,426	2201,878	12,48	12,109	10,553	7,235	8,442	21,3	960,173	24,497	2123,53	0	204,87	204,87	99,729	0	0	0	0	0	0	0
15:06:13	-264,038	2199,237	12,431	12,109	10,54	7,208	8,418	21,3	960,173	24,497	2123,605	0	204,87	204,87	99,729	0	0	0	0	0	0	0
15:06:13	-193,53	2197,302	12,431	12,109	10,529	7,188	8,394	21,3	960,173	24,497	2123,679	0	204,87	204,87	99,729	0	0	0	0	0	0	0
15:06:13	-185,791	2195,444	12,48	12,158	10,516	7,169	8,37	21,3	960,173	24,497	2123,751	0	204,87	204,87	99,729	0	0	0	0	0	0	0
15:06:13	-226,831	2193,176	12,48	12,158	10,503	7,146	8,346	21,3	960,173	24,497	2123,82	0	204,87	204,87	99,729	0	0	0	0	0	0	0
15:06:13	-224,34	2190,932	12,431	12,109	10,493	7,123	8,322	21,3	960,173	24,497	2123,887	0	204,87	204,87	99,729	0	0	0	0	0	0	0
15:06:13	-161,279	2189,32	12,431	12,109	10,484	7,106	8,298	21,3	960,173	24,497	2123,953	0	204,87	204,87	99,729	0	0	0	0	0	0	0
15:06:13	-267,626	2186,643	12,334	12,06	10,474	7,078	8,274	21,3	960,173	24,497	2124,015	0	204,87	204,87	99,729	0	0	0	0	0	0	0
15:06:13	-253,198	2184,111	12,285	12,06	10,462	7,052	8,25	21,3	960,173	24,497	2124,075	0	204,87	204,87	99,729	0	0	0	0	0	0	0
15:06:13	-250,268	2181,609	12,187	11,914	10,453	7,026	8,226	21,3	960,173	24,497	2124,133	0	204,87	204,87	99,729	0	0	0	0	0	0	0
15:06:13	-143,53	2180,173	12,138	11,914	10,448	7,012	8,202	21,3	960,173	24,497	2124,189	0	204,87	204,87	99,729	0	0	0	0	0	0	0
15:06:13	-268,53	2177,488	12,041	11,816	10,438	6,984	8,178	21,3	960,173	24,497	2124,242	0	204,87	204,87	99,729	0	0	0	0	0	0	0
15:06:13	-199,975	2175,488	12,041	11,767	10,426	6,963	8,154	21,3	960,173	24,497	2124,293	0	204,87	204,87	99,729	0	0	0	0	0	0	0
15:06:13	-205,859	2173,43	11,992	11,767	10,417	6,942	8,131	21,3	960,173	24,497	2124,343	0	204,87	204,87	99,729	0	0	0	0	0	0	0
15:06:13	-116,088	2172,269	11,992	11,718	10,411	6,93	8,107	21,3	960,173	24,497	2124,391	0	204,87	204,87	99,729	0	0	0	0	0	0	0
15:06:13	-244,409	2169,825	11,943	11,718	10,399	6,905	8,084	21,3	960,173	24,497	2124,436	0	204,87	204,87	99,729	0	0	0	0	0	0	0
15:06:13	-154,443	2168,28	11,992	11,718	10,388	6,889	8,06	21,3	960,173	24,497	2124,48	0	204,87	204,87	99,729	0	0	0	0	0	0	0
15:06:13	-199,975	2166,281	11,992	11,767	10,377	6,868	8,037	21,3	960,173	24,497	2124,522	0	204,87	204,87	99,729	0	0	0	0	0	0	0
15:06:13	-179,687	2164,484	11,992	11,767	10,366	6,85	8,013	21,3	960,173	24,497	2124,562	0	204,87	204,87	99,729	0	0	0	0	0	0	0
15:06:13	-112,573	2163,358	12,041	11,767	10,357	6,838	7,99	21,3	960,173	24,497	2124,6	0	204,87	204,87	99,729	0	0	0	0	0	0	0
15:06:13	-177,392	2161,584	12,041	11,718	10,347	6,82	7,967	21,3	960,173	24,497	2124,637	0	204,87	204,87	99,729	0	0	0	0	0	0	0
15:06:13	-261,45	2158,97	11,845	11,572	10,343	6,793	7,944	21,3	960,173	24,497	2124,672	0	204,87	204,87	99,729	0	0	0	0	0	0	0
15:06:13	-280,542	2156,164	11,65	11,523	10,337	6,764	7,921	21,3	960,173	24,497	2124,703	0	204,87	204,87	99,729	0	0	0	0	0	0	0
15:06:13	-170,141	2154,463	11,601	11,425	10,33	6,747	7,898	21,3	960,173	24,497	2124,733	0	204,87	204,87	99,729	0	0	0	0	0	0	0
15:06:13	-171,459	2152,748	11,504	11,279	10,326	6,729	7,875	21,3	960,173	24,497	2124,761	0	204,87	204,87	99,729	0	0	0	0	0	0	0
15:06:13	-188,525	2150,863	11,406	11,23	10,32	6,709	7,852	21,3	960,173	24,497	2124,787	0	204,87	204,87	99,729	0	0	0	0	0	0	0
15:06:13	-126,928	2149,594	11,406	11,23	10,313	6,696	7,83	21,3	960,173	24,497	2124,812	0	204,87	204,87	99,729	0	0	0	0	0	0	0
15:06:13	-188,5	2147,709	11,308	11,23	10,307	6,677	7,807	21,3	960,173	24,497	2124,835	0	204,87	204,87	99,729	0	0	0	0	0	0	0
15:06:13	-145,068	2146,258	11,308	11,181	10,299	6,662	7,785	21,3	960,173	24,497	2124,856	0	204,87	204,87	99,729	0	0	0	0	0	0	0
15:06:13	-96,63	2145,292	11,308	11,181	10,294	6,652	7,763	21,3	960,173	24,497	2124,877	0	204,87	204,87	99,729	0	0	0	0	0	0	0
15:06:13	-193,774	2143,354	11,259	11,181	10,285	6,632	7,74	21,3	960,173	24,497	2124,895	0	204,87	204,87	99,729	0	0	0	0	0	0	0
15:06:13	-80,468	2142,549	11,259	11,084	10,281	6,624	7,718	21,3	960,173	24,497	2124,912	0	204,87	204,87	99,729	0	0	0	0	0	0	0
15:06:13	-172,363	2140,826	11,162	11,084	10,276	6,606	7,697	21,3	960,173	24,497	2124,928	0	204,87	204,87	99,729	0	0	0	0	0	0	0
15:06:13	-82,739	2139,998	11,162	11,035	10,271	6,597	7,675	21,3	960,173	24,497	2124,943	0	204,87	204,87	99,729	0	0	0	0	0	0	0
15:06:13	-126,977	2138,728	11,113	10,937	10,267	6,584	7,654	21,3	960,173	24,497	2124,957	0	204,87	204,87	99,729	0	0	0	0	0	0	0
15:06:13	-173,388	2136,994	11,015	10,937	10,262	6,566	7,632	21,3	960,173	24,497	2124,969	0	204,87	204,87	99,729	0	0	0	0	0	0	0
15:06:13	-67,578	2136,319	11,015	10,937	10,258	6,559	7,611	21,3	960,173	24,497	2124,981	0	204,87	204,87	99,729	0	0	0	0	0	0	0
15:06:13	-136,572	2134,953	11,015	10,937	10,25	6,545	7,59	21,3	960,173	24,497	2124,991	0	204,87	204,87	99,729	0	0	0	0	0	0	0
15:06:13	-97,656	2133,976	11,015	10,937	10,245	6,535	7,57	21,3	960,173	24,497	2125	0	204,87	204,87	99,729	0	0	0	0	0	0	0
15:06:13	6,811	2134,045	11,113	11,035	10,24	6,536	7,55	21,3	960,173	24,497	2125,009	0	204,87	204,87	99,729	0	0	0	0	0	0	0
15:06:13	-173,315	2132,311	11,015	10,937	10,235	6,518	7,529	21,3	960,173	24,497	2125,016	0	204,87	204,87	99,729	0	0	0	0	0	0	0
15:06:13	-115,161	2131,16	10,966	10,888	10,231	6,506	7,509	21,3	960,173	24,497	2125,022	0	204,87	204,87	99,729	0	0	0	0	0	0	0
15:06:13	-24,56	2130,914	11,015	10,888	10,227	6,504	7,49	21,3	960,173	24,497	2125,028	0	204,87	204,87	99,729	0	0	0	0	0	0	0
15:06:13	-104,492	2129,869	10,918	10,84	10,226	6,493	7,47	21,3	960,173	24,497	2125,033	0	204,87	204,87	99,729	0	0	0	0	0	0	0
15:06:13	-147,387	2128,395	10,82	10,693	10,223	6,478	7,451	21,3	960,173	24,497	2125,036	0	204,87	204,87	99,729	0	0	0	0	0	0	0
15:06:13	-59,326	2127,802	10,771	10,595	10,222	6,472	7,431	21,3	960,173	24,497	2125,039	0	204,87	204,87	99,729	0	0	0	0	0	0	0
15:06:13	-135,791	2126,444	10,625	10,595	10,222	6,458	7,412	21,2	960,173	24,497	2125,041	0	204,87	204,87	99,729	0	0	0	0	0	0	0
15:06:13	-70,898	2125,735	10,625	10,547	10,218	6,45	7,393	21,2	960,173	24,497	2125,041	0	204,87	204,87	99,729	0	0	0	0	0	0	0
15:06:13	-39,55	2125,34	10,673	10,595	10,214	6,446	7,375	21,2	960,173	24,497	2125,042	0	204,87	204,87	99,729	0	0	0	0	0	0	0
15:06:13	5,712	2125,397	10,771	10,595	10,209	6,447	7,357	21,2	960,173	24,497	2125,042	0	204,87	204,87	99,729	0	0	0	0	0	0	0
15:06:13	63,793	2126,035	10,918	10,742	10,205	6,453	7,339	21,2	960,173	24,497	2125,043	0	204,87	204,87	99,729	0	0	0	0	0	0	0
15:06:13	-86,938	2125,165	10,918	10,84	10,2	6,445	7,321	21,2	960,173	24,497	2125,043	0	204,87	204,87	99,729	0	0	0	0	0	0	0
15:06:13	-26,733	2124,898	10,966	10,742	10,196	6,442	7,304	21,2	960,173	24,497	2124,898	0	204,87	204,87	99,729	0	0	0	0	0	0	0
15:06:13	-59,326	2124,305	10,918	10,84	10,195	6,436	7,287	21,2	960,173	24,497	2124,305	0	204,87	204,87	99,729	0	0	0	0	0	0	0
15:06:13	-147,534	2122,829	10,771	10,693	10,194	6,42	7,27	21,2	960,173	24,497	2122,829	0	204,87	204,87	99,729	0	0	0	0	0	0	0
15:06:13	-59,985	2122,23	10,771	10,595	10,191	6,414	7,253	21,2	960,173	24,497	2122,23	0	204,87	204,87	99,729	0	0	0	0	0	0	0
15:06:13	-135,717	2120,872	10,625	10,595	10,191	6,4	7,237	21,2	960,173	24,497	2120,872	0	203,955	203,955	99,725	0	0	0	0	0	0	0
15:06:13	-90,454	2119,968	10,527	10,547	10,191	6,391	7,22	21,2	960,173	24,497	2119,968	0	203,955	203,955	99,725	0	0	0	0	0	0	0
15:06:13	-13,012	2119,838	10,527	10,498	10,19	6,39	7,204	21,2	960,173	24,497	2119,838	0	203,955	203,955	99,725	0	0	0	0	0	0	0
15:06:13	16,406	2120,002	10,625	10,547	10,186	6,391	7,188	21,2	960,173	24,497	2119,838	0	203,955	203,955	99,725	0	0	0	0	0	0	0
15:06:13	-40,649	2119,595	10,673	10,595	10,181	6,387	7,172	21,2	960,173	24,497	2119,595	0	203,955	203,955	99,725	0	0	0	0	0	0	0
15:06:13	4,614	2119,641	10,771	10,693	10,176	6,388	7,157	21,2	960,173	24,497	2119,595	0	203,955	203,955	99,725	0	0	0	0	0	0	0
15:06:13	-75,317	2118,888	10,771	10,742	10,172	6,38	7,141	21,2	960,173	24,497	2118,888	0	203,955	203,955	99,725	0	0	0	0	0	0	0
15:06:14	-75,146	2118,137	10,771	10,742	10,168	6,372	7,126	21,2	960,173	24,497	2118,137	0	203,955	203,955	99,725	0	0	0	0	0	0	0
15:06:14	-11,767	2118,019	10,771	10,693	10,167	6,371	7,112	21,2	960,173	24,497	2118,019	0	203,955	203,955	99,725	0	0	0	0	0	0	0
15:06:14	-135,644	2116,663	10,625	10,595	10,167	6,357	7,097	21,2	960,173	24,497	2116,663	0	203,955	203,955	99,725	0	0	0	0	0	0	0
15:06:14	-63,354	2116,029	10,625	10,547	10,163	6,35	7,082	21,2	960,173	24,497	2116,029	0	203,955	203,955	99,725	0	0	0	0	0	0	0
15:06:14	-90,38	2115,125	10,527	10,4	10,163	6,341	7,068	21,2	960,173	24,497	2115,125	0	203,955	203,955	99,725	0	0	0	0	0	0	0
15:06:14	-102,172	2114,104	10,429	10,4	10,163	6,33	7,053	21,2	960,173	24,497	2114,104	0	203,955	203,955	99,725	0	0	0	0	0	0	0
15:06:14	45,166	2114,555	10,478	10,351	10,163	6,335	7,039	21,2	960,173	24,497	2114,104	0	203,955	203,955	99,725	0	0	0	0	0	0	0
15:06:14	-31,127	2114,244	10,527	10,4	10,158	6,332	7,025	21,2	960,173	24,497	2114,104	0	203,955	203,955	99,725	0	0	0	0	0	0	0
15:06:14	-122,412	2113,02	10,478	10,4	10,154	6,319	7,011	21,2	960,173	24,497	2113,02	0	203,955	203,955	99,725	0	0	0	0	0	0	0
15:06:14	-10,717	2112,913	10,478	10,498	10,153	6,318	6,998	21,2	960,173	24,497	2112,913	0	203,955	203,955	99,725	0	0	0	0	0	0	0
15:06:14	-31,005	2112,603	10,527	10,498	10,149	6,315	6,984	21,2	960,173	24,497	2112,603	0	203,955	203,955	99,725	0	0	0	0	0	0	0
15:06:14	-9,545	2112,507	10,625	10,595	10,143	6,314	6,971	21,2	960,173	24,497	2112,507	0	203,955	203,955	99,725	0	0	0	0	0	0	0
15:06:14	-90,356	2111,604	10,527	10,547	10,143	6,305	6,958	21,2	960,173	24,497	2111,604	0	203,955	203,955	99,725	0	0	0	0	0	0	0
15:06:14	-45,166	2111,152	10,478	10,4	10,143	6,3	6,945	21,2	960,173	24,497	2111,152	0	203,955	203,955	99,725	0	0	0	0	0	0	0
15:06:14	-65,454	2110,497	10,478	10,498	10,14	6,293	6,932	21,2	960,173	24,497	2110,497	0	203,955	203,955	99,725	0	0	0	0	0	0	0
15:06:14	-10,717	2110,39	10,478	10,498	10,139	6,292	6,92	21,2	960,173	24,497	2110,39	0	203,955	203,955	99,725	0	0	0	0	0	0	0
15:06:14	-45,19	2109,938	10,429	10,4	10,139	6,288	6,908	21,2	960,173	24,497	2109,938	0	203,955	203,955	99,725	0	0	0	0	0	0	0
15:06:14	33,227	2110,271	10,478	10,4	10,138	6,291	6,895	21,2	960,173	24,497	2109,939	0	203,955	203,955	99,725	0	0	0	0	0	0	0
15:06:14	-67,553	2109,595	10,478	10,4	10,134	6,284	6,883	21,2	960,173	24,497	2109,595	0	203,955	203,955	99,725	0	0	0	0	0	0	0
15:06:14	-10,717	2109,488	10,478	10,4	10,134	6,283	6,872	21,2	960,173	24,497	2109,488	0	203,955	203,955	99,725	0	0	0	0	0	0	0
15:06:14	-67,724	2108,811	10,478	10,498	10,13	6,276	6,86	21,2	960,173	24,497	2108,811	0	203,955	203,955	99,725	0	0	0	0	0	0	0
15:06:14	35,473	2109,165	10,527	10,4	10,129	6,28	6,849	21,2	960,173	24,497	2108,811	0	203,955	203,955	99,725	0	0	0	0	0	0	0
15:06:14	-45,141	2108,714	10,478	10,4	10,129	6,275	6,837	21,2	960,173	24,497	2108,714	0	203,955	203,955	99,725	0	0	0	0	0	0	0
15:06:14	-68,603	2108,028	10,478	10,351	10,125	6,268	6,826	21,2	960,173	24,497	2108,028	0	203,955	203,955	99,725	0	0	0	0	0	0	0
15:06:14	-10,742	2107,921	10,478	10,4	10,125	6,267	6,815	21,2	960,173	24,497	2107,921	0	203,955	203,955	99,725	0	0	0	0	0	0	0
15:06:14	0	2107,921	10,478	10,4	10,125	6,267	6,804	21,2	960,173	24,497	2107,921	0	203,955	203,955	99,725	0	0	0	0	0	0	0
15:06:14	-45,141	2107,469	10,429	10,351	10,125	6,262	6,794	21,2	960,173	24,497	2107,469	0	203,955	203,955	99,725	0	0	0	0	0	0	0
15:06:14	0	2107,469	10,429	10,351	10,125	6,262	6,783	21,2	960,173	24,497	2107,469	0	203,955	203,955	99,725	0	0	0	0	0	0	0
15:06:14	-77,392	2106,695	10,429	10,351	10,12	6,254	6,773	21,2	960,173	24,497	2106,695	0	203,955	203,955	99,725	0	0	0	0	0	0	0
15:06:14	0	2106,695	10,429	10,302	10,12	6,254	6,763	21,2	960,173	24,497	2106,695	0	203,955	203,955	99,725	0	0	0	0	0	0	0
15:06:14	-9,667	2106,599	10,429	10,351	10,12	6,253	6,753	21,2	960,173	24,497	2106,599	0	203,955	203,955	99,725	0	0	0	0	0	0	0
15:06:14	-34,204	2106,256	10,478	10,4	10,115	6,25	6,743	21,2	960,173	24,497	2106,256	0	203,955	203,955	99,725	0	0	0	0	0	0	0
15:06:14	-68,75	2105,569	10,478	10,4	10,112	6,242	6,733	21,2	960,173	24,497	2105,569	0	203,955	203,955	99,725	0	0	0	0	0	0	0
15:06:14	-10,742	2105,462	10,478	10,4	10,111	6,241	6,724	21,2	960,173	24,497	2105,462	0	203,955	203,955	99,725	0	0	0	0	0	0	0
15:06:14	-69,824	2104,763	10,478	10,4	10,107	6,234	6,714	21,2	960,173	24,497	2104,763	0	203,955	203,955	99,725	0	0	0	0	0	0	0
15:06:14	45,141	2105,215	10,527	10,4	10,107	6,239	6,705	21,2	960,173	24,497	2104,764	0	203,955	203,955	99,725	0	0	0	0	0	0	0
15:06:14	-54,809	2104,667	10,478	10,351	10,106	6,233	6,695	21,2	960,173	24,497	2104,667	0	203,955	203,955	99,725	0	0	0	0	0	0	0
15:06:14	-45,141	2104,215	10,429	10,351	10,106	6,229	6,686	21,2	960,173	24,497	2104,215	0	203,955	203,955	99,725	0	0	0	0	0	0	0
15:06:14	45,141	2104,667	10,478	10,351	10,106	6,233	6,677	21,2	960,173	24,497	2104,216	0	203,955	203,955	99,725	0	0	0	0	0	0	0
15:06:14	-206,127	2102,605	10,332	10,351	10,102	6,212	6,668	21,2	960,173	24,497	2102,605	0	203,955	203,955	99,725	0	0	0	0	0	0	0
15:06:14	81,64	2103,422	10,429	10,351	10,102	6,22	6,659	21,2	960,173	24,497	2102,606	0	203,955	203,955	99,725	0	0	0	0	0	0	0
15:06:14	45,117	2103,873	10,478	10,4	10,102	6,225	6,651	21,2	960,173	24,497	2102,607	0	203,955	203,955	99,725	0	0	0	0	0	0	0
15:06:14	-45,117	2103,422	10,429	10,351	10,102	6,22	6,642	21,2	960,173	24,497	2102,608	0	203,955	203,955	99,725	0	0	0	0	0	0	0
15:06:14	-80,541	2102,616	10,429	10,351	10,097	6,212	6,634	21,2	960,173	24,497	2102,608	0	203,955	203,955	99,725	0	0	0	0	0	0	0
15:06:14	0	2102,616	10,429	10,302	10,097	6,212	6,626	21,2	960,173	24,497	2102,607	0	203,955	203,955	99,725	0	0	0	0	0	0	0
15:06:14	0	2102,616	10,429	10,351	10,097	6,212	6,618	21,2	960,173	24,497	2102,607	0	203,955	203,955	99,725	0	0	0	0	0	0	0
15:06:14	-90,234	2101,714	10,332	10,351	10,097	6,203	6,61	21,2	960,173	24,497	2101,714	0	203,955	203,955	99,725	0	0	0	0	0	0	0
15:06:14	0	2101,714	10,332	10,205	10,097	6,203	6,602	21,2	960,173	24,497	2101,714	0	203,955	203,955	99,725	0	0	0	0	0	0	0
15:06:14	-45,117	2101,263	10,283	10,156	10,097	6,198	6,594	21,2	960,173	24,497	2101,263	0	203,955	203,955	99,725	0	0	0	0	0	0	0
15:06:14	-90,234	2100,36	10,185	10,058	10,097	6,189	6,586	21,2	960,173	24,497	2100,36	0	203,955	203,955	99,725	0	0	0	0	0	0	0
15:06:14	8,593	2100,446	10,283	10,156	10,093	6,19	6,578	21,2	960,173	24,497	2100,361	0	203,955	203,955	99,725	0	0	0	0	0	0	0
15:06:14	35,473	2100,801	10,332	10,156	10,092	6,193	6,57	21,2	960,173	24,497	2100,361	0	203,955	203,955	99,725	0	0	0	0	0	0	0
15:06:14	-117,065	2099,63	10,283	10,156	10,088	6,181	6,563	21,2	960,173	24,497	2099,63	0	203,955	203,955	99,725	0	0	0	0	0	0	0
15:06:14	-8,618	2099,544	10,283	10,156	10,088	6,18	6,555	21,2	960,173	24,497	2099,544	0	203,955	203,955	99,725	0	0	0	0	0	0	0
15:06:14	-37,524	2099,169	10,332	10,205	10,083	6,177	6,548	21,2	960,173	24,497	2099,169	0	203,955	203,955	99,725	0	0	0	0	0	0	0
15:06:14	-71,923	2098,45	10,332	10,302	10,079	6,169	6,54	21,2	960,173	24,497	2098,45	0	203,955	203,955	99,725	0	0	0	0	0	0	0
15:06:14	-83,74	2097,612	10,332	10,302	10,074	6,16	6,533	21,2	960,173	24,497	2097,612	0	203,955	203,955	99,725	0	0	0	0	0	0	0
15:06:14	-7,397	2097,538	10,332	10,205	10,074	6,16	6,526	21,2	960,173	24,497	2097,538	0	203,955	203,955	99,725	0	0	0	0	0	0	0
15:06:14	-45,092	2097,087	10,283	10,156	10,074	6,155	6,518	21,2	960,173	24,497	2097,087	0	203,955	203,955	99,725	0	0	0	0	0	0	0
15:06:14	-165,429	2095,433	10,185	10,156	10,069	6,138	6,511	21,2	960,173	24,497	2095,433	0	203,955	203,955	99,725	0	0	0	0	0	0	0
15:06:14	-7,397	2095,359	10,185	10,156	10,069	6,137	6,504	21,2	960,173	24,497	2095,359	0	203,955	203,955	99,725	0	0	0	0	0	0	0
15:06:14	-82,666	2094,533	10,185	10,156	10,064	6,129	6,496	21,2	960,173	24,497	2094,533	0	203,955	203,955	99,725	0	0	0	0	0	0	0
15:06:14	0	2094,533	10,185	10,156	10,064	6,129	6,489	21,2	960,173	24,497	2094,533	0	203,955	203,955	99,725	0	0	0	0	0	0	0
15:06:14	-120,117	2093,331	10,136	10,058	10,06	6,116	6,482	21,2	960,173	24,497	2093,331	0	203,955	203,955	99,725	0	0	0	0	0	0	0
15:06:14	-7,592	2093,255	10,136	10,058	10,059	6,116	6,475	21,2	960,173	24,497	2093,255	0	203,955	203,955	99,725	0	0	0	0	0	0	0
15:06:14	-90,136	2092,354	10,039	10,009	10,059	6,106	6,467	21,2	960,173	24,497	2092,354	0	203,955	203,955	99,725	0	0	0	0	0	0	0
15:06:14	-45,068	2091,903	9,99	9,961	10,059	6,102	6,46	21,2	960,173	24,497	2091,903	0	203,955	203,955	99,725	0	0	0	0	0	0	0
15:06:14	-37,573	2091,528	10,039	9,961	10,055	6,098	6,453	21,2	960,173	24,497	2091,528	0	203,955	203,955	99,725	0	0	0	0	0	0	0
15:06:14	0	2091,528	10,039	10,009	10,055	6,098	6,446	21,2	960,173	24,497	2091,528	0	203,955	203,955	99,725	0	0	0	0	0	0	0
15:06:14	12,768	2091,655	10,136	10,009	10,05	6,099	6,439	21,2	960,173	24,497	2091,528	0	203,955	203,955	99,725	0	0	0	0	0	0	0
15:06:14	-7,373	2091,582	10,136	10,009	10,05	6,098	6,433	21,2	960,173	24,497	2091,528	0	203,955	203,955	99,725	0	0	0	0	0	0	0
15:06:14	-76,342	2090,818	10,136	10,009	10,046	6,09	6,426	21,2	960,173	24,497	2090,818	0	203,955	203,955	99,725	0	0	0	0	0	0	0
15:06:14	-7,373	2090,744	10,136	10,009	10,045	6,09	6,419	21,2	960,173	24,497	2090,744	0	203,955	203,955	99,725	0	0	0	0	0	0	0
15:06:14	-212,524	2088,619	9,99	10,009	10,041	6,068	6,412	21,2	960,173	24,497	2088,619	0	203,955	203,955	99,725	0	0	0	0	0	0	0
15:06:14	135,156	2089,971	10,136	10,009	10,041	6,082	6,406	21,2	960,173	24,497	2088,621	0	203,955	203,955	99,725	0	0	0	0	0	0	0
15:06:14	-6,494	2089,906	10,136	10,058	10,04	6,081	6,4	21,2	960,173	24,497	2088,622	0	203,955	203,955	99,725	0	0	0	0	0	0	0
15:06:14	-167,309	2088,233	10,039	10,009	10,036	6,064	6,393	21,2	960,173	24,497	2088,233	0	203,955	203,955	99,725	0	0	0	0	0	0	0
15:06:14	0	2088,233	10,039	9,961	10,036	6,064	6,386	21,2	960,173	24,497	2088,233	0	203,955	203,955	99,725	0	0	0	0	0	0	0
15:06:14	-51,538	2087,717	9,99	10,009	10,036	6,058	6,38	21,2	960,173	24,497	2087,717	0	203,955	203,955	99,725	0	0	0	0	0	0	0
15:06:14	-32,128	2087,396	10,039	10,009	10,031	6,055	6,374	21,2	960,173	24,497	2087,396	0	203,955	203,955	99,725	0	0	0	0	0	0	0
15:06:14	0	2087,396	10,039	9,961	10,031	6,055	6,367	21,2	960,173	24,497	2087,396	0	203,955	203,955	99,725	0	0	0	0	0	0	0
15:06:14	-45,043	2086,946	9,99	9,961	10,031	6,05	6,361	21,2	960,173	24,497	2086,946	0	203,955	203,955	99,725	0	0	0	0	0	0	0
15:06:14	-40,747	2086,538	10,039	10,009	10,026	6,046	6,355	21,2	960,173	24,497	2086,538	0	203,955	203,955	99,725	0	0	0	0	0	0	0
15:06:14	90,087	2087,439	10,136	10,009	10,026	6,056	6,349	21,1	959,713	24,497	2086,539	0	203,955	203,955	99,725	0	0	0	0	0	0	0
15:06:14	-95,556	2086,483	10,039	9,961	10,026	6,046	6,343	21,1	959,713	24,497	2086,483	0	203,955	203,955	99,725	0	0	0	0	0	0	0
15:06:14	-78,222	2085,701	10,039	10,009	10,022	6,038	6,337	21,1	959,713	24,497	2085,701	0	203,955	203,955	99,725	0	0	0	0	0	0	0
15:06:14	0	2085,701	10,039	10,009	10,022	6,038	6,331	21,1	959,713	24,497	2085,701	0	203,955	203,955	99,725	0	0	0	0	0	0	0
15:06:14	-45,043	2085,251	9,99	9,961	10,022	6,033	6,326	21,1	959,713	24,497	2085,251	0	203,955	203,955	99,725	0	0	0	0	0	0	0
15:06:14	-78,417	2084,467	9,99	9,863	10,017	6,025	6,32	21,1	959,713	24,497	2084,467	0	203,955	203,955	99,725	0	0	0	0	0	0	0
15:06:14	-6,518	2084,401	9,99	9,961	10,017	6,024	6,314	21,1	959,713	24,497	2084,401	0	203,955	203,955	99,725	0	0	0	0	0	0	0
15:06:14	0	2084,401	9,99	9,863	10,017	6,024	6,308	21,1	959,713	24,497	2084,401	0	203,955	203,955	99,725	0	0	0	0	0	0	0
15:06:14	0	2084,401	9,99	9,961	10,017	6,024	6,303	21,1	959,713	24,497	2084,401	0	203,955	203,955	99,725	0	0	0	0	0	0	0
15:06:14	-45,043	2083,951	9,941	9,814	10,017	6,02	6,297	21,1	959,713	24,497	2083,951	0	203,955	203,955	99,725	0	0	0	0	0	0	0
15:06:14	-79,272	2083,158	9,941	9,814	10,012	6,011	6,291	21,1	959,713	24,497	2083,158	0	203,247	203,247	99,723	0	0	0	0	0	0	0
15:06:14	90,063	2084,059	10,039	9,863	10,012	6,021	6,286	21,1	959,713	24,497	2083,159	0	203,247	203,247	99,723	0	0	0	0	0	0	0
15:06:14	-175	2082,309	9,941	9,814	10,007	6,003	6,281	21,1	959,713	24,497	2082,309	0	203,247	203,247	99,723	0	0	0	0	0	0	0
15:06:14	45,043	2082,759	9,99	9,814	10,007	6,007	6,275	21,1	959,713	24,497	2082,309	0	203,247	203,247	99,723	0	0	0	0	0	0	0
15:06:14	0	2082,759	9,99	9,863	10,007	6,007	6,27	21,1	959,713	24,497	2082,31	0	203,247	203,247	99,723	0	0	0	0	0	0	0
15:06:14	0	2082,759	9,99	9,814	10,007	6,007	6,265	21,1	959,713	24,497	2082,31	0	203,247	203,247	99,723	0	0	0	0	0	0	0
15:06:14	-135,058	2081,409	9,843	9,814	10,007	5,993	6,259	21,1	959,713	24,497	2081,409	0	203,247	203,247	99,723	0	0	0	0	0	0	0
15:06:15	-45,019	2080,959	9,795	9,668	10,007	5,989	6,254	21,1	959,713	24,497	2080,959	0	203,247	203,247	99,723	0	0	0	0	0	0	0
15:06:15	-35,302	2080,606	9,843	9,716	10,003	5,985	6,249	21,1	959,713	24,497	2080,606	0	203,247	203,247	99,723	0	0	0	0	0	0	0
15:06:15	-6,518	2080,54	9,843	9,716	10,002	5,984	6,244	21,1	959,713	24,497	2080,54	0	203,247	203,247	99,723	0	0	0	0	0	0	0
15:06:15	90,039	2081,441	9,941	9,814	10,002	5,994	6,239	21,1	959,713	24,497	2080,541	0	203,247	203,247	99,723	0	0	0	0	0	0	0
15:06:15	-34,448	2081,096	9,99	9,814	9,998	5,99	6,234	21,1	959,713	24,497	2080,542	0	203,247	203,247	99,723	0	0	0	0	0	0	0
15:06:15	0	2081,096	9,99	9,961	9,998	5,99	6,229	21,1	959,713	24,497	2080,543	0	203,247	203,247	99,723	0	0	0	0	0	0	0
15:06:15	-45,019	2080,646	9,941	9,863	9,998	5,986	6,224	21,1	959,713	24,497	2080,543	0	203,247	203,247	99,723	0	0	0	0	0	0	0
15:06:15	0	2080,646	9,941	9,716	9,998	5,986	6,22	21,1	959,713	24,497	2080,543	0	203,247	203,247	99,723	0	0	0	0	0	0	0
15:06:15	-90,014	2079,746	9,843	9,716	9,998	5,976	6,215	21,1	959,713	24,497	2079,746	0	203,247	203,247	99,723	0	0	0	0	0	0	0
15:06:15	90,014	2080,646	9,941	9,716	9,998	5,986	6,21	21,1	959,713	24,497	2079,747	0	203,247	203,247	99,723	0	0	0	0	0	0	0
15:06:15	0	2080,646	9,941	9,814	9,998	5,986	6,206	21,1	959,713	24,497	2079,748	0	203,247	203,247	99,723	0	0	0	0	0	0	0
15:06:15	-90,014	2079,746	9,843	9,716	9,998	5,976	6,202	21,1	959,713	24,497	2079,746	0	203,247	203,247	99,723	0	0	0	0	0	0	0
15:06:15	84,741	2080,593	9,941	9,863	9,998	5,985	6,197	21,1	959,713	24,497	2079,747	0	203,247	203,247	99,723	0	0	0	0	0	0	0
15:06:15	-170,532	2078,888	9,843	9,716	9,993	5,967	6,193	21,1	959,713	24,497	2078,888	0	203,247	203,247	99,723	0	0	0	0	0	0	0
15:06:15	0	2078,888	9,843	9,716	9,993	5,967	6,188	21,1	959,713	24,497	2078,888	0	203,247	203,247	99,723	0	0	0	0	0	0	0
15:06:15	90,014	2079,788	9,941	9,863	9,993	5,977	6,184	21,1	959,713	24,497	2078,889	0	203,247	203,247	99,723	0	0	0	0	0	0	0
15:06:15	0	2079,788	9,941	9,814	9,993	5,977	6,18	21,1	959,713	24,497	2078,889	0	203,247	203,247	99,723	0	0	0	0	0	0	0
15:06:15	-81,591	2078,972	9,941	9,863	9,988	5,968	6,176	21,1	959,713	24,497	2078,889	0	203,247	203,247	99,723	0	0	0	0	0	0	0
15:06:15	0	2078,972	9,941	9,814	9,988	5,968	6,172	21,1	959,713	24,497	2078,889	0	203,247	203,247	99,723	0	0	0	0	0	0	0
15:06:15	0	2078,972	9,941	9,814	9,988	5,968	6,168	21,1	959,713	24,497	2078,889	0	203,247	203,247	99,723	0	0	0	0	0	0	0
15:06:15	-89,965	2078,073	9,843	9,716	9,988	5,959	6,164	21,1	959,713	24,497	2078,073	0	203,247	203,247	99,723	0	0	0	0	0	0	0
15:06:15	89,965	2078,972	9,941	9,814	9,988	5,968	6,16	21,1	959,713	24,497	2078,074	0	203,247	203,247	99,723	0	0	0	0	0	0	0
15:06:15	-89,965	2078,073	9,843	9,814	9,988	5,959	6,156	21,1	959,713	24,497	2078,073	0	203,247	203,247	99,723	0	0	0	0	0	0	0
15:06:15	-45,019	2077,622	9,795	9,716	9,988	5,954	6,152	21,1	959,713	24,497	2077,622	0	203,247	203,247	99,723	0	0	0	0	0	0	0
15:06:15	134,985	2078,972	9,941	9,814	9,988	5,968	6,148	21,1	959,713	24,497	2077,624	0	203,247	203,247	99,723	0	0	0	0	0	0	0
15:06:15	40,82	2079,38	9,99	9,961	9,988	5,972	6,145	21,1	959,713	24,497	2077,625	0	203,247	203,247	99,723	0	0	0	0	0	0	0
15:06:15	-135,034	2078,03	9,843	9,716	9,988	5,959	6,141	21,1	959,713	24,497	2077,626	0	203,247	203,247	99,723	0	0	0	0	0	0	0
15:06:15	90,014	2078,93	9,941	9,814	9,988	5,968	6,138	21,1	959,713	24,497	2077,627	0	203,247	203,247	99,723	0	0	0	0	0	0	0
15:06:15	0	2078,93	9,941	9,814	9,988	5,968	6,135	21,1	959,713	24,497	2077,628	0	203,247	203,247	99,723	0	0	0	0	0	0	0
15:06:15	49,218	2079,422	9,99	9,863	9,988	5,973	6,131	21,1	959,713	24,497	2077,63	0	203,247	203,247	99,723	0	0	0	0	0	0	0
15:06:15	-49,218	2078,93	9,941	9,863	9,988	5,968	6,128	21,1	959,713	24,497	2077,631	0	203,247	203,247	99,723	0	0	0	0	0	0	0
15:06:15	4,199	2078,972	9,941	9,863	9,988	5,968	6,125	21,1	959,713	24,497	2077,633	0	203,247	203,247	99,723	0	0	0	0	0	0	0
15:06:15	0	2078,972	9,941	9,716	9,988	5,968	6,122	21,1	959,713	24,497	2077,634	0	203,247	203,247	99,723	0	0	0	0	0	0	0
15:06:15	40,82	2079,38	9,99	9,814	9,988	5,972	6,119	21,1	959,713	24,497	2077,636	0	203,247	203,247	99,723	0	0	0	0	0	0	0
15:06:15	-135,034	2078,03	9,843	9,716	9,988	5,959	6,116	21,1	959,713	24,497	2077,636	0	203,247	203,247	99,723	0	0	0	0	0	0	0
15:06:15	90,014	2078,93	9,941	9,814	9,988	5,968	6,113	21,1	959,713	24,497	2077,637	0	203,247	203,247	99,723	0	0	0	0	0	0	0
15:06:15	-85,766	2078,073	9,843	9,716	9,988	5,959	6,11	21,1	959,713	24,497	2077,638	0	203,247	203,247	99,723	0	0	0	0	0	0	0
15:06:15	130,786	2079,38	9,99	9,863	9,988	5,972	6,107	21,1	959,713	24,497	2077,639	0	203,247	203,247	99,723	0	0	0	0	0	0	0
15:06:15	0	2079,38	9,99	9,863	9,988	5,972	6,105	21,1	959,713	24,497	2077,641	0	203,247	203,247	99,723	0	0	0	0	0	0	0
15:06:15	180,029	2081,181	10,185	10,156	9,988	5,991	6,102	21,1	959,713	24,497	2077,645	0	203,247	203,247	99,723	0	0	0	0	0	0	0
15:06:15	225,146	2083,432	10,429	10,302	9,988	6,014	6,101	21,1	959,713	24,497	2077,65	0	203,247	203,247	99,723	0	0	0	0	0	0	0
15:06:15	229,443	2085,727	10,673	10,742	9,988	6,038	6,1	21,1	959,713	24,497	2077,658	0	203,247	203,247	99,723	0	0	0	0	0	0	0
15:06:15	397,167	2089,698	11,015	11,181	9,993	6,079	6,099	21,1	959,713	24,497	2077,67	0	203,247	203,247	99,723	0	0	0	0	0	0	0
15:06:15	526,269	2094,961	11,406	11,572	10,002	6,133	6,1	21,1	959,713	24,497	2077,688	0	203,247	203,247	99,723	0	0	0	0	0	0	0
15:06:15	341,674	2098,378	11,504	11,718	10,017	6,168	6,101	21,1	959,713	24,497	2077,708	0	203,247	203,247	99,723	0	0	0	0	0	0	0
15:06:15	391,333	2102,291	11,65	11,963	10,031	6,209	6,103	21,1	959,713	24,497	2077,733	0	203,247	203,247	99,723	0	0	0	0	0	0	0
15:06:15	413,867	2106,43	11,65	11,963	10,055	6,251	6,106	21,1	959,713	24,497	2077,761	0	203,247	203,247	99,723	0	0	0	0	0	0	0
15:06:15	584,79	2112,278	11,748	12,109	10,083	6,312	6,11	21,1	959,713	24,497	2077,796	0	203,247	203,247	99,723	0	0	0	0	0	0	0
15:06:15	414,843	2116,426	11,65	12,256	10,112	6,354	6,115	21,1	959,713	24,497	2077,834	0	203,247	203,247	99,723	0	0	0	0	0	0	0
15:06:15	740,039	2123,827	11,845	12,451	10,143	6,431	6,121	21,1	959,713	24,497	2077,88	0	203,247	203,247	99,723	0	0	0	0	0	0	0
15:06:15	638,989	2130,216	11,992	12,5	10,172	6,497	6,129	21,1	959,713	24,497	2077,933	0	203,247	203,247	99,723	0	0	0	0	0	0	0
15:06:15	823,95	2138,456	12,334	12,89	10,201	6,582	6,137	21,1	959,713	24,497	2077,993	0	203,247	203,247	99,723	0	0	0	0	0	0	0
15:06:15	691,308	2145,369	12,48	13,086	10,232	6,653	6,147	21,1	959,713	24,497	2078,061	0	203,247	203,247	99,723	0	0	0	0	0	0	0
15:06:15	692,431	2152,293	12,627	13,33	10,264	6,724	6,159	21,1	959,713	24,497	2078,135	0	203,247	203,247	99,723	0	0	0	0	0	0	0
15:06:15	725,219	2159,546	12,822	13,427	10,294	6,799	6,171	21,1	959,713	24,497	2078,216	0	203,247	203,247	99,723	0	0	0	0	0	0	0
15:06:15	867,529	2168,221	13,164	13,769	10,326	6,888	6,185	21,1	959,713	24,497	2078,306	0	203,247	203,247	99,723	0	0	0	0	0	0	0
15:06:15	698,681	2175,208	13,31	14,062	10,357	6,96	6,201	21,1	959,713	24,497	2078,403	0	203,247	203,247	99,723	0	0	0	0	0	0	0
15:06:15	780,102	2183,009	13,506	14,306	10,391	7,041	6,217	21,1	959,713	24,497	2078,508	0	203,247	203,247	99,723	0	0	0	0	0	0	0
15:06:15	872,607	2191,735	13,799	14,453	10,425	7,131	6,235	21,1	959,713	24,497	2078,621	0	203,247	203,247	99,723	0	0	0	0	0	0	0
15:06:15	756,958	2199,304	13,994	14,795	10,458	7,209	6,254	21,1	959,713	24,497	2078,742	0	203,247	203,247	99,723	0	0	0	0	0	0	0
15:06:15	763,232	2206,937	14,14	14,941	10,493	7,288	6,274	21,1	959,713	24,497	2078,87	0	203,247	203,247	99,723	0	0	0	0	0	0	0
15:06:15	729,687	2214,234	14,238	14,99	10,529	7,363	6,296	21,1	959,713	24,497	2079,005	0	203,247	203,247	99,723	0	0	0	0	0	0	0
15:06:15	662,719	2220,861	14,238	14,99	10,567	7,431	6,318	21,1	959,713	24,497	2079,147	0	203,247	203,247	99,723	0	0	0	0	0	0	0
15:06:15	623,632	2227,097	14,287	15,088	10,6	7,495	6,341	21,1	959,713	24,497	2079,295	0	203,247	203,247	99,723	0	0	0	0	0	0	0
15:06:15	822,607	2235,323	14,482	15,332	10,636	7,58	6,365	21,1	959,713	24,497	2079,451	0	203,247	203,247	99,723	0	0	0	0	0	0	0
15:06:15	661,157	2241,935	14,58	15,185	10,668	7,648	6,39	21,1	959,713	24,497	2079,614	0	203,247	203,247	99,723	0	0	0	0	0	0	0
15:06:15	710,424	2249,039	14,726	15,429	10,7	7,722	6,417	21,1	959,713	24,497	2079,783	0	203,247	203,247	99,723	0	0	0	0	0	0	0
15:06:15	813,427	2257,173	14,97	15,625	10,733	7,805	6,444	21,1	959,713	24,497	2079,96	0	203,247	203,247	99,723	0	0	0	0	0	0	0
15:06:15	582,788	2263,001	15,068	15,722	10,761	7,865	6,472	21,1	959,713	24,497	2080,143	0	203,247	203,247	99,723	0	0	0	0	0	0	0
15:06:15	765,82	2270,659	15,263	15,967	10,794	7,944	6,501	21,1	959,713	24,497	2080,334	0	203,247	203,247	99,723	0	0	0	0	0	0	0
15:06:15	492,993	2275,589	15,263	16,015	10,822	7,995	6,53	21,1	959,713	24,497	2080,529	0	203,247	203,247	99,723	0	0	0	0	0	0	0
15:06:15	662,524	2282,214	15,263	15,869	10,859	8,064	6,56	21,1	959,713	24,497	2080,731	0	203,247	203,247	99,723	0	0	0	0	0	0	0
15:06:15	579,296	2288,007	15,263	15,82	10,892	8,123	6,591	21,1	959,713	24,497	2080,938	0	203,247	203,247	99,723	0	0	0	0	0	0	0
15:06:15	583,691	2293,844	15,263	15,869	10,925	8,183	6,622	21,1	959,713	24,497	2081,151	0	203,247	203,247	99,723	0	0	0	0	0	0	0
15:06:15	636,132	2300,206	15,41	15,869	10,953	8,249	6,654	21,1	959,713	24,497	2081,37	0	203,247	203,247	99,723	0	0	0	0	0	0	0
15:06:15	764,648	2307,852	15,605	16,211	10,986	8,328	6,687	21,1	959,713	24,497	2081,597	0	203,247	203,247	99,723	0	0	0	0	0	0	0
15:06:15	560,913	2313,461	15,752	16,357	11,01	8,386	6,72	21,1	959,713	24,497	2081,829	0	203,247	203,247	99,723	0	0	0	0	0	0	0
15:06:15	636,718	2319,828	15,898	16,504	11,038	8,451	6,754	21,1	959,713	24,497	2082,067	0	203,247	203,247	99,723	0	0	0	0	0	0	0
15:06:15	772,729	2327,556	16,191	16,699	11,066	8,531	6,789	21,1	959,713	24,497	2082,312	0	203,247	203,247	99,723	0	0	0	0	0	0	0
15:06:15	643,725	2333,993	16,338	16,748	11,095	8,597	6,824	21,1	959,713	24,497	2082,564	0	203,247	203,247	99,723	0	0	0	0	0	0	0
15:06:15	541,088	2339,404	16,386	16,845	11,123	8,653	6,86	21,1	959,713	24,497	2082,821	0	203,247	203,247	99,723	0	0	0	0	0	0	0
15:06:15	506,469	2344,469	16,386	16,845	11,151	8,705	6,896	21,1	959,713	24,497	2083,083	0	203,247	203,247	99,723	0	0	0	0	0	0	0
15:06:15	620,117	2350,67	16,435	17,041	11,184	8,769	6,933	21,1	959,713	24,497	2083,35	0	203,247	203,247	99,723	0	0	0	0	0	0	0
15:06:15	487,207	2355,542	16,435	17,041	11,211	8,82	6,97	21,2	956,853	24,497	2083,622	0	203,247	203,247	99,723	0	0	0	0	0	0	0
15:06:15	572,924	2361,271	16,582	17,041	11,235	8,879	7,007	21,2	956,853	24,497	2083,9	0	203,247	203,247	99,723	0	0	0	0	0	0	0
15:06:15	698,168	2368,253	16,875	17,236	11,259	8,951	7,045	21,2	956,853	24,497	2084,184	0	203,247	203,247	99,723	0	0	0	0	0	0	0
15:06:15	589,648	2374,149	17,021	17,48	11,284	9,011	7,084	21,2	956,853	24,497	2084,474	0	203,247	203,247	99,723	0	0	0	0	0	0	0
15:06:15	548,681	2379,636	17,168	17,578	11,307	9,068	7,123	21,2	956,853	24,497	2084,77	0	203,247	203,247	99,723	0	0	0	0	0	0	0
15:06:15	575,073	2385,387	17,363	17,724	11,329	9,127	7,162	21,2	956,853	24,497	2085,07	0	203,247	203,247	99,723	0	0	0	0	0	0	0
15:06:15	541,259	2390,799	17,656	17,969	11,344	9,183	7,202	21,2	956,853	24,497	2085,376	0	203,247	203,247	99,723	0	0	0	0	0	0	0
15:06:15	536,962	2396,169	17,9	18,164	11,361	9,238	7,242	21,2	956,853	24,497	2085,687	0	203,247	203,247	99,723	0	0	0	0	0	0	0
15:06:15	416,137	2400,33	17,998	18,164	11,379	9,281	7,282	21,2	956,853	24,497	2086,001	0	203,247	203,247	99,723	0	0	0	0	0	0	0
15:06:15	360,229	2403,933	17,998	18,31	11,399	9,318	7,322	21,2	956,853	24,497	2086,319	0	203,247	203,247	99,723	0	0	0	0	0	0	0
15:06:15	520,385	2409,137	18,144	18,31	11,421	9,372	7,362	21,2	956,853	24,497	2086,642	0	202,945	202,945	99,721	0	0	0	0	0	0	0
15:06:15	241,357	2411,55	17,998	18,115	11,442	9,397	7,402	21,2	956,853	24,497	2086,967	0	202,945	202,945	99,721	0	0	0	0	0	0	0
15:06:16	340,893	2414,959	17,998	18,164	11,461	9,432	7,442	21,2	956,853	24,497	2087,295	0	202,945	202,945	99,721	0	0	0	0	0	0	0
15:06:16	370,459	2418,664	18,047	18,31	11,48	9,47	7,481	21,2	956,853	24,497	2087,626	0	202,945	202,945	99,721	0	0	0	0	0	0	0
15:06:16	353,442	2422,198	18,144	18,164	11,494	9,507	7,521	21,2	956,853	24,497	2087,961	0	202,945	202,945	99,721	0	0	0	0	0	0	0
15:06:16	228,344	2424,482	18,144	18,31	11,507	9,53	7,56	21,2	956,853	24,497	2088,298	0	202,945	202,945	99,721	0	0	0	0	0	0	0
15:06:16	417,407	2428,656	18,34	18,359	11,52	9,573	7,6	21,2	956,853	24,497	2088,638	0	202,945	202,945	99,721	0	0	0	0	0	0	0
15:06:16	322,949	2431,885	18,486	18,603	11,53	9,607	7,639	21,2	956,853	24,497	2088,981	0	202,945	202,945	99,721	0	0	0	0	0	0	0
15:06:16	287,89	2434,764	18,486	18,506	11,547	9,636	7,678	21,2	956,853	24,497	2089,327	0	202,945	202,945	99,721	0	0	0	0	0	0	0
15:06:16	99,78	2435,762	18,388	18,506	11,558	9,647	7,717	21,2	956,853	24,497	2089,673	0	202,945	202,945	99,721	0	0	0	0	0	0	0
15:06:16	389,55	2439,657	18,486	18,603	11,574	9,687	7,756	21,2	956,853	24,497	2090,023	0	202,945	202,945	99,721	0	0	0	0	0	0	0
15:06:16	255,395	2442,211	18,486	18,652	11,589	9,713	7,794	21,2	956,853	24,497	2090,376	0	202,945	202,945	99,721	0	0	0	0	0	0	0
15:06:16	183,032	2444,042	18,486	18,652	11,599	9,732	7,832	21,2	956,853	24,497	2090,729	0	202,945	202,945	99,721	0	0	0	0	0	0	0
15:06:16	103,344	2445,075	18,34	18,457	11,613	9,743	7,869	21,2	956,853	24,497	2091,084	0	202,945	202,945	99,721	0	0	0	0	0	0	0
15:06:16	234,936	2447,424	18,34	18,31	11,626	9,767	7,907	21,2	956,853	24,497	2091,44	0	202,945	202,945	99,721	0	0	0	0	0	0	0
15:06:16	221,24	2449,637	18,388	18,457	11,636	9,79	7,944	21,2	956,853	24,497	2091,798	0	202,945	202,945	99,721	0	0	0	0	0	0	0
15:06:16	245,874	2452,096	18,486	18,603	11,644	9,815	7,98	21,2	956,853	24,497	2092,158	0	202,945	202,945	99,721	0	0	0	0	0	0	0
15:06:16	276,123	2454,857	18,681	18,799	11,649	9,843	8,017	21,2	956,853	24,497	2092,521	0	202,945	202,945	99,721	0	0	0	0	0	0	0
15:06:16	276,416	2457,621	18,877	18,847	11,654	9,872	8,053	21,2	956,853	24,497	2092,887	0	202,945	202,945	99,721	0	0	0	0	0	0	0
15:06:16	181,933	2459,44	18,974	18,994	11,659	9,891	8,089	21,2	956,853	24,497	2093,253	0	202,945	202,945	99,721	0	0	0	0	0	0	0
15:06:16	212,939	2461,57	19,023	18,994	11,669	9,913	8,125	21,2	956,853	24,497	2093,622	0	202,945	202,945	99,721	0	0	0	0	0	0	0
15:06:16	15,502	2461,725	18,877	18,847	11,677	9,914	8,16	21,2	956,853	24,497	2093,99	0	202,945	202,945	99,721	0	0	0	0	0	0	0
15:06:16	238,281	2464,108	18,877	18,847	11,691	9,939	8,195	21,2	956,853	24,497	2094,36	0	202,945	202,945	99,721	0	0	0	0	0	0	0
15:06:16	65,869	2464,766	18,779	18,701	11,7	9,946	8,229	21,2	956,853	24,497	2094,73	0	202,945	202,945	99,721	0	0	0	0	0	0	0
15:06:16	161,254	2466,379	18,779	18,799	11,709	9,962	8,263	21,2	956,853	24,497	2095,102	0	202,945	202,945	99,721	0	0	0	0	0	0	0
15:06:16	-3,393	2466,345	18,681	18,652	11,714	9,962	8,297	21,2	956,853	24,497	2095,473	0	202,945	202,945	99,721	0	0	0	0	0	0	0
15:06:16	174,609	2468,091	18,779	18,799	11,719	9,98	8,33	21,2	956,853	24,497	2095,846	0	202,945	202,945	99,721	0	0	0	0	0	0	0
15:06:16	177,783	2469,869	18,877	18,799	11,723	9,998	8,362	21,2	956,853	24,497	2096,22	0	202,945	202,945	99,721	0	0	0	0	0	0	0
15:06:16	236,132	2472,23	19,121	19,043	11,723	10,022	8,395	21,2	956,853	24,497	2096,596	0	202,945	202,945	99,721	0	0	0	0	0	0	0
15:06:16	7,47	2472,305	19,121	19,189	11,724	10,023	8,427	21,2	956,853	24,497	2096,971	0	202,945	202,945	99,721	0	0	0	0	0	0	0
15:06:16	82,348	2473,128	19,121	19,14	11,728	10,032	8,458	21,2	956,853	24,497	2097,348	0	202,945	202,945	99,721	0	0	0	0	0	0	0
15:06:16	74,682	2473,875	19,121	18,994	11,733	10,039	8,489	21,2	956,853	24,497	2097,724	0	202,945	202,945	99,721	0	0	0	0	0	0	0
15:06:16	82,348	2474,699	19,121	19,043	11,737	10,048	8,52	21,2	956,853	24,497	2098,101	0	202,945	202,945	99,721	0	0	0	0	0	0	0
15:06:16	82,348	2475,522	19,121	19,043	11,742	10,056	8,55	21,2	956,853	24,497	2098,479	0	202,945	202,945	99,721	0	0	0	0	0	0	0
15:06:16	-58,3	2474,939	18,974	18,945	11,747	10,05	8,579	21,2	956,853	24,497	2098,855	0	202,945	202,945	99,721	0	0	0	0	0	0	0
15:06:16	7,617	2475,015	18,974	18,945	11,747	10,051	8,608	21,2	956,853	24,497	2099,232	0	202,945	202,945	99,721	0	0	0	0	0	0	0
15:06:16	-18,701	2474,828	18,877	18,847	11,751	10,049	8,636	21,2	956,853	24,497	2099,607	0	202,945	202,945	99,721	0	0	0	0	0	0	0
15:06:16	236,23	2477,191	19,121	19,043	11,751	10,074	8,665	21,2	956,853	24,497	2099,985	0	202,945	202,945	99,721	0	0	0	0	0	0	0
15:06:16	47,29	2477,663	19,17	19,238	11,751	10,079	8,692	21,2	956,853	24,497	2100,362	0	202,945	202,945	99,721	0	0	0	0	0	0	0
15:06:16	94,506	2478,609	19,267	19,238	11,751	10,088	8,72	21,2	956,853	24,497	2100,741	0	202,945	202,945	99,721	0	0	0	0	0	0	0
15:06:16	6,567	2478,674	19,267	19,238	11,752	10,089	8,747	21,2	956,853	24,497	2101,119	0	202,945	202,945	99,721	0	0	0	0	0	0	0
15:06:16	-94,555	2477,729	19,17	18,994	11,752	10,079	8,773	21,2	956,853	24,497	2101,495	0	202,945	202,945	99,721	0	0	0	0	0	0	0
15:06:16	0	2477,729	19,17	19,14	11,752	10,079	8,798	21,2	956,853	24,497	2101,871	0	202,945	202,945	99,721	0	0	0	0	0	0	0
15:06:16	77,954	2478,508	19,17	19,189	11,756	10,087	8,824	21,2	956,853	24,497	2102,248	0	202,945	202,945	99,721	0	0	0	0	0	0	0
15:06:16	-136,328	2477,145	19,023	19,043	11,756	10,073	8,848	21,2	956,853	24,497	2102,623	0	202,945	202,945	99,721	0	0	0	0	0	0	0
15:06:16	94,531	2478,09	19,121	19,043	11,756	10,083	8,872	21,2	956,853	24,497	2102,999	0	202,945	202,945	99,721	0	0	0	0	0	0	0
15:06:16	-158,349	2476,507	18,877	18,799	11,761	10,067	8,896	21,2	956,853	24,497	2103,372	0	202,945	202,945	99,721	0	0	0	0	0	0	0
15:06:16	101,049	2477,517	18,974	18,945	11,761	10,077	8,919	21,2	956,853	24,497	2103,746	0	202,945	202,945	99,721	0	0	0	0	0	0	0
15:06:16	-141,723	2476,1	18,828	18,701	11,761	10,062	8,941	21,2	956,853	24,497	2104,119	0	202,945	202,945	99,721	0	0	0	0	0	0	0
15:06:16	141,723	2477,517	18,974	18,994	11,761	10,077	8,964	21,2	956,853	24,497	2104,492	0	202,945	202,945	99,721	0	0	0	0	0	0	0
15:06:16	-141,723	2476,1	18,828	18,652	11,761	10,062	8,985	21,2	956,853	24,497	2104,863	0	202,945	202,945	99,721	0	0	0	0	0	0	0
15:06:16	141,723	2477,517	18,974	18,945	11,761	10,077	9,007	21,2	956,853	24,497	2105,236	0	202,945	202,945	99,721	0	0	0	0	0	0	0
15:06:16	-94,482	2476,572	18,877	18,847	11,761	10,067	9,027	21,2	956,853	24,497	2105,607	0	202,945	202,945	99,721	0	0	0	0	0	0	0
15:06:16	-47,241	2476,1	18,828	18,701	11,761	10,062	9,048	21,2	956,853	24,497	2105,978	0	202,945	202,945	99,721	0	0	0	0	0	0	0
15:06:16	0	2476,1	18,828	18,799	11,761	10,062	9,068	21,2	956,853	24,497	2106,348	0	202,945	202,945	99,721	0	0	0	0	0	0	0
15:06:16	-47,265	2475,627	18,779	18,701	11,761	10,058	9,087	21,2	956,853	24,497	2106,717	0	202,945	202,945	99,721	0	0	0	0	0	0	0
15:06:16	188,989	2477,517	18,974	18,945	11,761	10,077	9,106	21,2	956,853	24,497	2107,088	0	202,945	202,945	99,721	0	0	0	0	0	0	0
15:06:16	-188,989	2475,627	18,779	18,603	11,761	10,058	9,125	21,2	956,853	24,497	2107,456	0	202,945	202,945	99,721	0	0	0	0	0	0	0
15:06:16	47,265	2476,1	18,828	18,799	11,761	10,062	9,143	21,2	956,853	24,497	2107,825	0	202,945	202,945	99,721	0	0	0	0	0	0	0
15:06:16	0	2476,1	18,828	18,701	11,761	10,062	9,161	21,2	956,853	24,497	2108,193	0	202,945	202,945	99,721	0	0	0	0	0	0	0
15:06:16	-47,265	2475,627	18,779	18,701	11,761	10,058	9,179	21,2	956,853	24,497	2108,561	0	202,945	202,945	99,721	0	0	0	0	0	0	0
15:06:16	94,506	2476,572	18,877	18,847	11,761	10,067	9,196	21,2	956,853	24,497	2108,929	0	202,945	202,945	99,721	0	0	0	0	0	0	0
15:06:16	0	2476,572	18,877	18,799	11,761	10,067	9,213	21,2	956,853	24,497	2109,296	0	202,945	202,945	99,721	0	0	0	0	0	0	0
15:06:16	0	2476,572	18,877	18,799	11,761	10,067	9,23	21,2	956,853	24,497	2109,663	0	202,945	202,945	99,721	0	0	0	0	0	0	0
15:06:16	0	2476,572	18,877	18,847	11,761	10,067	9,247	21,2	956,853	24,497	2110,03	0	202,945	202,945	99,721	0	0	0	0	0	0	0
15:06:16	0	2476,572	18,877	18,847	11,761	10,067	9,263	21,2	956,853	24,497	2110,397	0	202,945	202,945	99,721	0	0	0	0	0	0	0
15:06:16	94,482	2477,517	18,974	18,945	11,761	10,077	9,279	21,2	956,853	24,497	2110,764	0	202,945	202,945	99,721	0	0	0	0	0	0	0
15:06:16	-94,482	2476,572	18,877	18,799	11,761	10,067	9,294	21,2	956,853	24,497	2111,129	0	202,945	202,945	99,721	0	0	0	0	0	0	0
15:06:16	-47,241	2476,1	18,828	18,701	11,761	10,062	9,309	21,2	956,853	24,497	2111,494	0	202,945	202,945	99,721	0	0	0	0	0	0	0
15:06:16	47,241	2476,572	18,877	18,847	11,761	10,067	9,324	21,2	956,853	24,497	2111,859	0	202,945	202,945	99,721	0	0	0	0	0	0	0
15:06:16	0	2476,572	18,877	18,799	11,761	10,067	9,339	21,2	956,853	24,497	2112,224	0	202,945	202,945	99,721	0	0	0	0	0	0	0
15:06:16	0	2476,572	18,877	18,799	11,761	10,067	9,353	21,2	956,853	24,497	2112,588	0	202,945	202,945	99,721	0	0	0	0	0	0	0
15:06:16	-47,241	2476,1	18,828	18,847	11,761	10,062	9,367	21,2	956,853	24,497	2112,952	0	202,945	202,945	99,721	0	0	0	0	0	0	0
15:06:16	0	2476,1	18,828	18,799	11,761	10,062	9,38	21,2	956,853	24,497	2113,315	0	202,945	202,945	99,721	0	0	0	0	0	0	0
15:06:16	0	2476,1	18,828	18,652	11,761	10,062	9,394	21,2	956,853	24,497	2113,677	0	202,945	202,945	99,721	0	0	0	0	0	0	0
15:06:16	0	2476,1	18,828	18,799	11,761	10,062	9,407	21,2	956,853	24,497	2114,04	0	202,945	202,945	99,721	0	0	0	0	0	0	0
15:06:16	-47,265	2475,627	18,779	18,701	11,761	10,058	9,42	21,2	956,853	24,497	2114,401	0	202,945	202,945	99,721	0	0	0	0	0	0	0
15:06:16	0	2475,627	18,779	18,652	11,761	10,058	9,432	21,2	956,853	24,497	2114,763	0	202,945	202,945	99,721	0	0	0	0	0	0	0
15:06:16	0	2475,627	18,779	18,603	11,761	10,058	9,444	21,2	956,853	24,497	2115,124	0	202,945	202,945	99,721	0	0	0	0	0	0	0
15:06:16	-236,157	2473,266	18,535	18,359	11,761	10,033	9,456	21,2	956,853	24,497	2115,482	0	202,945	202,945	99,721	0	0	0	0	0	0	0
15:06:16	-330,468	2469,961	18,193	17,822	11,761	9,999	9,467	21,2	956,853	24,497	2115,837	0	202,945	202,945	99,721	0	0	0	0	0	0	0
15:06:16	-525,561	2464,705	17,656	17,236	11,761	9,945	9,476	21,2	956,853	24,497	2116,185	0	202,945	202,945	99,721	0	0	0	0	0	0	0
15:06:16	-638,964	2458,316	17,168	16,504	11,751	9,879	9,484	21,2	956,853	24,497	2116,527	0	202,945	202,945	99,721	0	0	0	0	0	0	0
15:06:16	-566,333	2452,652	16,924	16,211	11,733	9,821	9,491	21,2	956,853	24,497	2116,864	0	202,945	202,945	99,721	0	0	0	0	0	0	0
15:06:16	-490,673	2447,746	16,924	15,967	11,705	9,77	9,496	21,2	956,853	24,497	2117,195	0	202,945	202,945	99,721	0	0	0	0	0	0	0
15:06:16	-511,621	2442,63	17,07	16,064	11,668	9,717	9,5	21,2	956,853	24,497	2117,52	0	202,945	202,945	99,721	0	0	0	0	0	0	0
15:06:16	-434,057	2438,289	17,314	16,357	11,63	9,673	9,504	21,2	956,853	24,497	2117,841	0	202,945	202,945	99,721	0	0	0	0	0	0	0
15:06:16	-689,428	2431,395	17,363	16,357	11,589	9,602	9,506	21,2	956,853	24,497	2118,155	0	202,945	202,945	99,721	0	0	0	0	0	0	0
15:06:16	-613,647	2425,258	17,412	16,504	11,551	9,538	9,506	21,2	956,853	24,497	2118,462	0	202,945	202,945	99,721	0	0	0	0	0	0	0
15:06:16	-680,639	2418,452	17,363	16,308	11,516	9,468	9,506	21,2	956,853	24,497	2118,762	0	202,945	202,945	99,721	0	0	0	0	0	0	0
15:06:16	-1023,461	2408,217	16,875	15,82	11,484	9,363	9,503	21,3	959,713	24,497	2119,051	0	202,945	202,945	99,721	0	0	0	0	0	0	0
15:06:16	-823,974	2399,977	16,533	15,527	11,457	9,278	9,498	21,3	959,713	24,497	2119,332	0	202,945	202,945	99,721	0	0	0	0	0	0	0
15:06:16	-780,639	2392,171	16,24	15,185	11,429	9,197	9,492	21,3	959,713	24,497	2119,605	0	202,945	202,945	99,721	0	0	0	0	0	0	0
15:06:16	-681,201	2385,359	16,093	15,185	11,398	9,127	9,485	21,3	959,713	24,497	2119,871	0	202,945	202,945	99,721	0	0	0	0	0	0	0
15:06:16	-626,391	2379,095	16,045	15,088	11,365	9,062	9,477	21,3	959,713	24,497	2120,13	0	202,945	202,945	99,721	0	0	0	0	0	0	0
15:06:16	-563,647	2373,459	16,045	15,185	11,333	9,004	9,468	21,3	959,713	24,497	2120,383	0	202,945	202,945	99,721	0	0	0	0	0	0	0
15:06:16	-501,953	2368,439	16,093	15,429	11,302	8,952	9,458	21,3	959,713	24,497	2120,632	0	202,945	202,945	99,721	0	0	0	0	0	0	0
15:06:16	-521,801	2363,221	16,045	15,332	11,276	8,899	9,447	21,3	959,713	24,497	2120,874	0	202,945	202,945	99,721	0	0	0	0	0	0	0
15:06:16	-568,31	2357,538	15,898	15,185	11,251	8,84	9,435	21,3	959,713	24,497	2121,111	0	202,945	202,945	99,721	0	0	0	0	0	0	0
15:06:16	-597,534	2351,563	15,605	14,99	11,233	8,779	9,422	21,3	959,713	24,497	2121,342	0	202,945	202,945	99,721	0	0	0	0	0	0	0
15:06:16	-680,59	2344,757	15,215	14,746	11,216	8,708	9,408	21,3	959,713	24,497	2121,565	0	204,772	204,772	99,729	0	0	0	0	0	0	0
15:06:16	-587,28	2338,884	14,775	14,209	11,206	8,648	9,393	21,3	959,713	24,497	2121,782	0	204,772	204,772	99,729	0	0	0	0	0	0	0
15:06:16	-640,673	2332,477	14,433	13,916	11,188	8,582	9,377	21,3	959,713	24,497	2121,993	0	204,772	204,772	99,729	0	0	0	0	0	0	0
15:06:16	-444,238	2328,035	14,238	13,769	11,174	8,536	9,361	21,3	959,713	24,497	2122,199	0	204,772	204,772	99,729	0	0	0	0	0	0	0
15:06:17	-398,901	2324,046	14,238	13,623	11,151	8,495	9,344	21,3	959,713	24,497	2122,401	0	204,772	204,772	99,729	0	0	0	0	0	0	0
15:06:17	-381,518	2320,231	14,287	13,769	11,127	8,455	9,326	21,3	959,713	24,497	2122,599	0	204,772	204,772	99,729	0	0	0	0	0	0	0
15:06:17	-389,16	2316,339	14,384	13,965	11,1	8,415	9,308	21,3	959,713	24,497	2122,793	0	204,772	204,772	99,729	0	0	0	0	0	0	0
15:06:17	-337,475	2312,964	14,482	14,062	11,075	8,381	9,29	21,3	959,713	24,497	2122,983	0	204,772	204,772	99,729	0	0	0	0	0	0	0
15:06:17	-315,966	2309,805	14,58	14,062	11,052	8,348	9,272	21,3	959,713	24,497	2123,17	0	204,772	204,772	99,729	0	0	0	0	0	0	0
15:06:17	-393,31	2305,871	14,433	14,062	11,038	8,307	9,253	21,3	959,713	24,497	2123,352	0	204,772	204,772	99,729	0	0	0	0	0	0	0
15:06:17	-512,524	2300,746	14,238	13,867	11,019	8,255	9,233	21,3	959,713	24,497	2123,53	0	204,772	204,772	99,729	0	0	0	0	0	0	0
15:06:17	-482,128	2295,925	13,994	13,623	11,005	8,205	9,213	21,3	959,713	24,497	2123,702	0	204,772	204,772	99,729	0	0	0	0	0	0	0
15:06:17	-294,018	2292,985	13,945	13,574	10,991	8,175	9,193	21,3	959,713	24,497	2123,871	0	204,772	204,772	99,729	0	0	0	0	0	0	0
15:06:17	-387,402	2289,111	13,799	13,427	10,977	8,135	9,172	21,3	959,713	24,497	2124,037	0	204,772	204,772	99,729	0	0	0	0	0	0	0
15:06:17	-390,429	2285,206	13,652	13,427	10,963	8,094	9,151	21,3	959,713	24,497	2124,198	0	204,772	204,772	99,729	0	0	0	0	0	0	0
15:06:17	-236,376	2282,843	13,75	13,379	10,944	8,07	9,13	21,3	959,713	24,497	2124,356	0	204,772	204,772	99,729	0	0	0	0	0	0	0
15:06:17	-330,712	2279,536	13,75	13,379	10,925	8,036	9,108	21,3	959,713	24,497	2124,511	0	204,772	204,772	99,729	0	0	0	0	0	0	0
15:06:17	-332,861	2276,207	13,75	13,427	10,906	8,002	9,086	21,3	959,713	24,497	2124,663	0	204,772	204,772	99,729	0	0	0	0	0	0	0
15:06:17	-342,089	2272,786	13,652	13,427	10,892	7,966	9,065	21,3	959,713	24,497	2124,811	0	204,772	204,772	99,729	0	0	0	0	0	0	0
15:06:17	-331,787	2269,468	13,652	13,379	10,873	7,932	9,042	21,3	959,713	24,497	2124,956	0	204,772	204,772	99,729	0	0	0	0	0	0	0
15:06:17	-292,553	2266,543	13,603	13,232	10,859	7,902	9,02	21,3	959,713	24,497	2125,098	0	204,772	204,772	99,729	0	0	0	0	0	0	0
15:06:17	-385,815	2262,684	13,457	13,183	10,845	7,862	8,997	21,3	959,713	24,497	2125,235	0	204,772	204,772	99,729	0	0	0	0	0	0	0
15:06:17	-385,668	2258,828	13,31	13,037	10,831	7,822	8,974	21,3	959,713	24,497	2125,369	0	204,772	204,772	99,729	0	0	0	0	0	0	0
15:06:17	-211,84	2256,709	13,261	12,988	10,822	7,801	8,951	21,3	959,713	24,497	2125,5	0	204,772	204,772	99,729	0	0	0	0	0	0	0
15:06:17	-386,596	2252,843	13,115	12,841	10,808	7,761	8,928	21,3	959,713	24,497	2125,627	0	204,772	204,772	99,729	0	0	0	0	0	0	0
15:06:17	-339,526	2249,448	13,017	12,744	10,794	7,726	8,904	21,3	959,713	24,497	2125,751	0	204,772	204,772	99,729	0	0	0	0	0	0	0
15:06:17	-247,412	2246,974	13,017	12,841	10,78	7,7	8,881	21,3	959,713	24,497	2125,872	0	204,772	204,772	99,729	0	0	0	0	0	0	0
15:06:17	-236,596	2244,608	13,115	12,841	10,761	7,676	8,857	21,3	959,713	24,497	2125,991	0	204,772	204,772	99,729	0	0	0	0	0	0	0
15:06:17	-202,783	2242,58	13,164	12,988	10,747	7,655	8,833	21,3	959,713	24,497	2126,107	0	204,772	204,772	99,729	0	0	0	0	0	0	0
15:06:17	-191,796	2240,662	13,31	13,037	10,728	7,635	8,81	21,3	959,713	24,497	2126,222	0	204,772	204,772	99,729	0	0	0	0	0	0	0
15:06:17	-369,946	2236,963	13,261	13,037	10,71	7,597	8,786	21,3	959,713	24,497	2126,333	0	204,772	204,772	99,729	0	0	0	0	0	0	0
15:06:17	-271,484	2234,248	13,164	12,988	10,7	7,569	8,762	21,3	959,713	24,497	2126,441	0	204,772	204,772	99,729	0	0	0	0	0	0	0
15:06:17	-284,887	2231,399	13,115	12,89	10,686	7,54	8,738	21,3	959,713	24,497	2126,546	0	204,772	204,772	99,729	0	0	0	0	0	0	0
15:06:17	-337,158	2228,027	13,017	12,841	10,672	7,505	8,714	21,3	959,713	24,497	2126,647	0	204,772	204,772	99,729	0	0	0	0	0	0	0
15:06:17	-256,176	2225,466	12,92	12,695	10,663	7,479	8,69	21,3	959,713	24,497	2126,746	0	204,772	204,772	99,729	0	0	0	0	0	0	0
15:06:17	-292,382	2222,542	12,773	12,5	10,654	7,448	8,666	21,3	959,713	24,497	2126,841	0	204,772	204,772	99,729	0	0	0	0	0	0	0
15:06:17	-392,553	2218,616	12,529	12,256	10,645	7,408	8,641	21,3	959,713	24,497	2126,933	0	204,772	204,772	99,729	0	0	0	0	0	0	0
15:06:17	-162,524	2216,991	12,529	12,158	10,636	7,391	8,616	21,3	959,713	24,497	2127,023	0	204,772	204,772	99,729	0	0	0	0	0	0	0
15:06:17	-281,274	2214,178	12,48	12,158	10,622	7,362	8,592	21,3	959,713	24,497	2127,111	0	204,772	204,772	99,729	0	0	0	0	0	0	0
15:06:17	-199,584	2212,182	12,529	12,158	10,609	7,342	8,567	21,3	959,713	24,497	2127,196	0	204,772	204,772	99,729	0	0	0	0	0	0	0
15:06:17	-286,694	2209,316	12,48	12,158	10,595	7,312	8,543	21,3	959,713	24,497	2127,278	0	204,772	204,772	99,729	0	0	0	0	0	0	0
15:06:17	-195,263	2207,363	12,529	12,256	10,581	7,292	8,518	21,3	959,713	24,497	2127,358	0	204,772	204,772	99,729	0	0	0	0	0	0	0
15:06:17	-237,768	2204,985	12,529	12,158	10,568	7,267	8,494	21,3	959,713	24,497	2127,435	0	204,772	204,772	99,729	0	0	0	0	0	0	0
15:06:17	-179,809	2203,187	12,529	12,158	10,557	7,249	8,469	21,3	959,713	24,497	2127,511	0	204,772	204,772	99,729	0	0	0	0	0	0	0
15:06:17	-280,078	2200,386	12,48	12,158	10,544	7,22	8,445	21,3	959,713	24,497	2127,584	0	204,772	204,772	99,729	0	0	0	0	0	0	0
15:06:17	-224,243	2198,144	12,431	12,158	10,534	7,197	8,42	21,3	959,713	24,497	2127,655	0	204,772	204,772	99,729	0	0	0	0	0	0	0
15:06:17	-186,792	2196,276	12,48	12,158	10,521	7,178	8,396	21,3	959,713	24,497	2127,723	0	204,772	204,772	99,729	0	0	0	0	0	0	0
15:06:17	-228,1	2193,995	12,48	12,109	10,508	7,154	8,372	21,3	959,713	24,497	2127,79	0	204,772	204,772	99,729	0	0	0	0	0	0	0
15:06:17	-224,194	2191,753	12,431	12,109	10,498	7,131	8,347	21,3	959,713	24,497	2127,854	0	204,772	204,772	99,729	0	0	0	0	0	0	0
15:06:17	-177,49	2189,978	12,431	12,109	10,488	7,113	8,323	21,3	959,713	24,497	2127,916	0	204,772	204,772	99,729	0	0	0	0	0	0	0
15:06:17	-224,731	2187,731	12,431	12,06	10,475	7,09	8,299	21,3	959,713	24,497	2127,976	0	204,772	204,772	99,729	0	0	0	0	0	0	0
15:06:17	-177,636	2185,954	12,431	12,06	10,465	7,071	8,275	21,3	959,713	24,497	2128,034	0	204,772	204,772	99,729	0	0	0	0	0	0	0
15:06:17	-296,533	2182,989	12,334	12,06	10,453	7,041	8,251	21,3	959,713	24,497	2128,089	0	204,772	204,772	99,729	0	0	0	0	0	0	0
15:06:17	-205,932	2180,93	12,285	11,963	10,444	7,019	8,226	21,3	959,713	24,497	2128,142	0	204,772	204,772	99,729	0	0	0	0	0	0	0
15:06:17	-249,218	2178,438	12,187	11,963	10,435	6,994	8,202	21,3	959,713	24,497	2128,192	0	204,772	204,772	99,729	0	0	0	0	0	0	0
15:06:17	-251,684	2175,921	12,041	11,914	10,429	6,968	8,178	21,3	959,713	24,497	2128,24	0	204,772	204,772	99,729	0	0	0	0	0	0	0
15:06:17	-186,499	2174,056	11,992	11,816	10,421	6,949	8,154	21,3	959,713	24,497	2128,286	0	204,772	204,772	99,729	0	0	0	0	0	0	0
15:06:17	-204,614	2172,01	11,943	11,718	10,412	6,927	8,13	21,3	959,713	24,497	2128,329	0	204,772	204,772	99,729	0	0	0	0	0	0	0
15:06:17	-250,097	2169,509	11,845	11,621	10,403	6,902	8,106	21,3	959,713	24,497	2128,37	0	204,772	204,772	99,729	0	0	0	0	0	0	0
15:06:17	-137,548	2168,133	11,845	11,718	10,395	6,887	8,082	21,3	959,713	24,497	2128,41	0	204,772	204,772	99,729	0	0	0	0	0	0	0
15:06:17	-109,13	2167,042	11,943	11,718	10,383	6,876	8,058	21,3	959,713	24,497	2128,449	0	204,772	204,772	99,729	0	0	0	0	0	0	0
15:06:17	-248,999	2164,552	11,845	11,621	10,374	6,851	8,035	21,3	959,713	24,497	2128,485	0	204,772	204,772	99,729	0	0	0	0	0	0	0
15:06:17	-221,411	2162,338	11,845	11,718	10,362	6,828	8,011	21,3	959,713	24,497	2128,519	0	204,772	204,772	99,729	0	0	0	0	0	0	0
15:06:17	-67,26	2161,665	11,943	11,718	10,353	6,821	7,988	21,3	959,713	24,497	2128,552	0	204,772	204,772	99,729	0	0	0	0	0	0	0
15:06:17	-268,286	2158,982	11,845	11,621	10,343	6,793	7,964	21,3	959,713	24,497	2128,582	0	204,772	204,772	99,729	0	0	0	0	0	0	0
15:06:17	-161,181	2157,37	11,845	11,572	10,334	6,777	7,941	21,3	959,713	24,497	2128,611	0	204,772	204,772	99,729	0	0	0	0	0	0	0
15:06:17	-324,755	2154,123	11,65	11,523	10,326	6,743	7,917	21,3	959,713	24,497	2128,637	0	204,772	204,772	99,729	0	0	0	0	0	0	0
15:06:17	-126,074	2152,862	11,601	11,377	10,321	6,73	7,894	21,3	959,713	24,497	2128,661	0	204,772	204,772	99,729	0	0	0	0	0	0	0
15:06:17	-216,699	2150,695	11,455	11,377	10,316	6,708	7,871	21,3	959,713	24,497	2128,683	0	204,772	204,772	99,729	0	0	0	0	0	0	0
15:06:17	-126,049	2149,435	11,406	11,23	10,312	6,695	7,848	21,3	959,713	24,497	2128,704	0	204,772	204,772	99,729	0	0	0	0	0	0	0
15:06:17	-290,307	2146,532	11,162	11,084	10,308	6,665	7,825	21,3	959,713	24,497	2128,722	0	204,772	204,772	99,729	0	0	0	0	0	0	0
15:06:17	-125,952	2145,272	11,113	10,937	10,304	6,652	7,802	21,3	959,713	24,497	2128,738	0	204,772	204,772	99,729	0	0	0	0	0	0	0
15:06:17	-97,705	2144,295	11,113	11,035	10,298	6,642	7,779	21,3	959,713	24,497	2128,754	0	204,772	204,772	99,729	0	0	0	0	0	0	0
15:06:17	-147,314	2142,822	11,113	11,035	10,29	6,627	7,756	21,3	959,713	24,497	2128,768	0	204,772	204,772	99,729	0	0	0	0	0	0	0
15:06:17	-52,343	2142,298	11,162	11,035	10,284	6,621	7,734	21,3	959,713	24,497	2128,781	0	204,772	204,772	99,729	0	0	0	0	0	0	0
15:06:17	-10,034	2142,198	11,308	11,181	10,276	6,62	7,712	21,3	959,713	24,497	2128,795	0	204,772	204,772	99,729	0	0	0	0	0	0	0
15:06:17	-149,487	2140,703	11,308	11,181	10,267	6,605	7,69	21,3	959,713	24,497	2128,807	0	204,772	204,772	99,729	0	0	0	0	0	0	0
15:06:17	-217,529	2138,528	11,162	11,084	10,263	6,582	7,669	21,3	959,713	24,497	2128,816	0	204,772	204,772	99,729	0	0	0	0	0	0	0
15:06:17	-83,789	2137,69	11,162	11,035	10,258	6,574	7,647	21,3	959,713	24,497	2128,825	0	204,772	204,772	99,729	0	0	0	0	0	0	0
15:06:17	-114,135	2136,549	11,113	11,035	10,254	6,562	7,626	21,3	959,713	24,497	2128,832	0	204,772	204,772	99,729	0	0	0	0	0	0	0
15:06:17	-158,398	2134,965	11,015	10,937	10,25	6,546	7,605	21,3	959,713	24,497	2128,839	0	204,772	204,772	99,729	0	0	0	0	0	0	0
15:06:17	-59,228	2134,372	10,966	10,888	10,249	6,539	7,584	21,3	959,713	24,497	2128,844	0	204,772	204,772	99,729	0	0	0	0	0	0	0
15:06:17	-83,74	2133,535	10,966	10,888	10,245	6,531	7,563	21,3	959,713	24,497	2128,849	0	204,772	204,772	99,729	0	0	0	0	0	0	0
15:06:17	-83,789	2132,697	10,966	10,888	10,24	6,522	7,543	21,3	959,713	24,497	2128,853	0	204,772	204,772	99,729	0	0	0	0	0	0	0
15:06:17	-93,212	2131,765	11,015	10,888	10,232	6,513	7,523	21,3	959,713	24,497	2128,856	0	204,772	204,772	99,729	0	0	0	0	0	0	0
15:06:17	-83,935	2130,926	11,015	10,937	10,227	6,504	7,503	21,3	959,713	24,497	2128,858	0	204,772	204,772	99,729	0	0	0	0	0	0	0
15:06:17	-70,776	2130,218	11,015	10,937	10,223	6,497	7,483	21,3	959,713	24,497	2128,859	0	204,772	204,772	99,729	0	0	0	0	0	0	0
15:06:17	-59,326	2129,625	10,966	10,888	10,222	6,49	7,463	21,3	959,713	24,497	2128,86	0	204,772	204,772	99,729	0	0	0	0	0	0	0
15:06:17	-116,235	2128,462	10,918	10,84	10,218	6,478	7,444	21,3	959,713	24,497	2128,462	0	204,772	204,772	99,729	0	0	0	0	0	0	0
15:06:17	-103,369	2127,429	10,82	10,84	10,218	6,468	7,425	21,3	959,713	24,497	2127,429	0	204,772	204,772	99,729	0	0	0	0	0	0	0
15:06:17	-135,815	2126,07	10,673	10,693	10,218	6,454	7,406	21,2	960,554	24,497	2126,07	0	204,772	204,772	99,729	0	0	0	0	0	0	0
15:06:17	-73,974	2125,331	10,673	10,547	10,214	6,446	7,387	21,2	960,554	24,497	2125,331	0	204,772	204,772	99,729	0	0	0	0	0	0	0
15:06:17	0	2125,331	10,673	10,547	10,214	6,446	7,369	21,2	960,554	24,497	2125,331	0	204,772	204,772	99,729	0	0	0	0	0	0	0
15:06:17	-45,263	2124,878	10,625	10,547	10,214	6,442	7,351	21,2	960,554	24,497	2124,878	0	204,772	204,772	99,729	0	0	0	0	0	0	0
15:06:17	-71,948	2124,159	10,625	10,547	10,21	6,434	7,333	21,2	960,554	24,497	2124,159	0	204,772	204,772	99,729	0	0	0	0	0	0	0
15:06:17	-12,866	2124,03	10,625	10,498	10,209	6,433	7,315	21,2	960,554	24,497	2124,03	0	204,772	204,772	99,729	0	0	0	0	0	0	0
15:06:17	-40,6	2123,624	10,673	10,547	10,204	6,429	7,298	21,2	960,554	24,497	2123,624	0	204,772	204,772	99,729	0	0	0	0	0	0	0
15:06:17	17,48	2123,799	10,771	10,693	10,2	6,43	7,281	21,2	960,554	24,497	2123,624	0	204,772	204,772	99,729	0	0	0	0	0	0	0
15:06:17	-86,035	2122,938	10,771	10,693	10,195	6,422	7,264	21,2	960,554	24,497	2122,938	0	204,772	204,772	99,729	0	0	0	0	0	0	0
15:06:17	-26,562	2122,673	10,82	10,742	10,191	6,419	7,247	21,2	960,554	24,497	2122,673	0	204,772	204,772	99,729	0	0	0	0	0	0	0
15:06:17	-74,267	2121,93	10,82	10,742	10,187	6,411	7,231	21,2	960,554	24,497	2121,93	0	204,035	204,035	99,726	0	0	0	0	0	0	0
15:06:17	-12,841	2121,802	10,82	10,742	10,186	6,41	7,215	21,2	960,554	24,497	2121,802	0	204,035	204,035	99,726	0	0	0	0	0	0	0
15:06:17	-73,022	2121,071	10,82	10,742	10,182	6,402	7,199	21,2	960,554	24,497	2121,071	0	204,035	204,035	99,726	0	0	0	0	0	0	0
15:06:17	-58,056	2120,491	10,771	10,693	10,181	6,396	7,183	21,2	960,554	24,497	2120,491	0	204,035	204,035	99,726	0	0	0	0	0	0	0
15:06:17	0	2120,491	10,771	10,693	10,181	6,396	7,168	21,2	960,554	24,497	2120,491	0	204,035	204,035	99,726	0	0	0	0	0	0	0
15:06:18	-151,66	2118,974	10,673	10,693	10,177	6,381	7,152	21,2	960,554	24,497	2118,974	0	204,035	204,035	99,726	0	0	0	0	0	0	0
15:06:18	-12,866	2118,846	10,673	10,595	10,177	6,379	7,137	21,2	960,554	24,497	2118,846	0	204,035	204,035	99,726	0	0	0	0	0	0	0
15:06:18	-45,214	2118,393	10,625	10,498	10,177	6,375	7,122	21,2	960,554	24,497	2118,393	0	204,035	204,035	99,726	0	0	0	0	0	0	0
15:06:18	-102,172	2117,372	10,527	10,4	10,176	6,364	7,107	21,2	960,554	24,497	2117,372	0	204,035	204,035	99,726	0	0	0	0	0	0	0
15:06:18	-45,214	2116,92	10,478	10,4	10,176	6,359	7,093	21,2	960,554	24,497	2116,92	0	204,035	204,035	99,726	0	0	0	0	0	0	0
15:06:18	-17,065	2116,749	10,527	10,498	10,173	6,358	7,078	21,2	960,554	24,497	2116,749	0	204,035	204,035	99,726	0	0	0	0	0	0	0
15:06:18	-58,227	2116,167	10,478	10,4	10,172	6,352	7,064	21,2	960,554	24,497	2116,167	0	204,035	204,035	99,726	0	0	0	0	0	0	0
15:06:18	-45,19	2115,715	10,429	10,351	10,172	6,347	7,05	21,2	960,554	24,497	2115,715	0	204,035	204,035	99,726	0	0	0	0	0	0	0
15:06:18	-29,907	2115,416	10,478	10,4	10,168	6,344	7,036	21,2	960,554	24,497	2115,416	0	204,035	204,035	99,726	0	0	0	0	0	0	0
15:06:18	-11,791	2115,298	10,478	10,4	10,167	6,343	7,022	21,2	960,554	24,497	2115,298	0	204,035	204,035	99,726	0	0	0	0	0	0	0
15:06:18	-29,907	2114,999	10,527	10,498	10,163	6,34	7,009	21,2	960,554	24,497	2114,999	0	204,035	204,035	99,726	0	0	0	0	0	0	0
15:06:18	0	2114,999	10,527	10,498	10,163	6,34	6,996	21,2	960,554	24,497	2114,999	0	204,035	204,035	99,726	0	0	0	0	0	0	0
15:06:18	-76,367	2114,235	10,527	10,498	10,158	6,332	6,983	21,2	960,554	24,497	2114,235	0	204,035	204,035	99,726	0	0	0	0	0	0	0
15:06:18	0	2114,235	10,527	10,498	10,158	6,332	6,97	21,2	960,554	24,497	2114,235	0	204,035	204,035	99,726	0	0	0	0	0	0	0
15:06:18	-11,767	2114,117	10,527	10,498	10,158	6,331	6,958	21,2	960,554	24,497	2114,117	0	204,035	204,035	99,726	0	0	0	0	0	0	0
15:06:18	-65,454	2113,463	10,527	10,4	10,154	6,324	6,945	21,2	960,554	24,497	2113,463	0	204,035	204,035	99,726	0	0	0	0	0	0	0
15:06:18	-45,19	2113,011	10,478	10,498	10,154	6,319	6,933	21,2	960,554	24,497	2113,011	0	204,035	204,035	99,726	0	0	0	0	0	0	0
15:06:18	-10,717	2112,904	10,478	10,4	10,153	6,318	6,921	21,2	960,554	24,497	2112,904	0	204,035	204,035	99,726	0	0	0	0	0	0	0
15:06:18	0	2112,904	10,478	10,4	10,153	6,318	6,909	21,2	960,554	24,497	2112,904	0	204,035	204,035	99,726	0	0	0	0	0	0	0
15:06:18	-31,005	2112,594	10,527	10,498	10,149	6,315	6,897	21,2	960,554	24,497	2112,594	0	204,035	204,035	99,726	0	0	0	0	0	0	0
15:06:18	-11,938	2112,474	10,527	10,547	10,148	6,314	6,886	21,2	960,554	24,497	2112,474	0	204,035	204,035	99,726	0	0	0	0	0	0	0
15:06:18	2,392	2112,498	10,625	10,595	10,143	6,314	6,875	21,2	960,554	24,497	2112,474	0	204,035	204,035	99,726	0	0	0	0	0	0	0
15:06:18	-155,786	2110,94	10,527	10,595	10,14	6,298	6,863	21,2	960,554	24,497	2110,94	0	204,035	204,035	99,726	0	0	0	0	0	0	0
15:06:18	-10,742	2110,833	10,527	10,547	10,139	6,297	6,852	21,2	960,554	24,497	2110,833	0	204,035	204,035	99,726	0	0	0	0	0	0	0
15:06:18	-45,166	2110,381	10,478	10,595	10,139	6,292	6,841	21,2	960,554	24,497	2110,381	0	204,035	204,035	99,726	0	0	0	0	0	0	0
15:06:18	0	2110,381	10,478	10,498	10,139	6,292	6,83	21,2	960,554	24,497	2110,381	0	204,035	204,035	99,726	0	0	0	0	0	0	0
15:06:18	0	2110,381	10,478	10,4	10,139	6,292	6,82	21,2	960,554	24,497	2110,381	0	204,035	204,035	99,726	0	0	0	0	0	0	0
15:06:18	0	2110,381	10,478	10,498	10,139	6,292	6,81	21,2	960,554	24,497	2110,381	0	204,035	204,035	99,726	0	0	0	0	0	0	0
15:06:18	-45,141	2109,93	10,429	10,351	10,139	6,287	6,799	21,2	960,554	24,497	2109,93	0	204,035	204,035	99,726	0	0	0	0	0	0	0
15:06:18	-90,332	2109,026	10,332	10,205	10,139	6,278	6,789	21,2	960,554	24,497	2109,026	0	204,035	204,035	99,726	0	0	0	0	0	0	0
15:06:18	-79,492	2108,232	10,332	10,302	10,134	6,27	6,779	21,2	960,554	24,497	2108,232	0	204,035	204,035	99,726	0	0	0	0	0	0	0
15:06:18	79,565	2109,027	10,429	10,351	10,134	6,278	6,769	21,2	960,554	24,497	2108,232	0	204,035	204,035	99,726	0	0	0	0	0	0	0
15:06:18	-67,7	2108,35	10,429	10,302	10,13	6,271	6,759	21,2	960,554	24,497	2108,232	0	204,035	204,035	99,726	0	0	0	0	0	0	0
15:06:18	-9,692	2108,253	10,429	10,302	10,129	6,27	6,75	21,2	960,554	24,497	2108,232	0	204,035	204,035	99,726	0	0	0	0	0	0	0
15:06:18	-68,554	2107,568	10,429	10,351	10,125	6,263	6,74	21,2	960,554	24,497	2107,568	0	204,035	204,035	99,726	0	0	0	0	0	0	0
15:06:18	34,399	2107,912	10,478	10,498	10,125	6,267	6,731	21,2	960,554	24,497	2107,568	0	204,035	204,035	99,726	0	0	0	0	0	0	0
15:06:18	-54,833	2107,363	10,429	10,351	10,124	6,261	6,722	21,2	960,554	24,497	2107,363	0	204,035	204,035	99,726	0	0	0	0	0	0	0
15:06:18	-22,558	2107,138	10,478	10,4	10,12	6,259	6,713	21,2	960,554	24,497	2107,138	0	204,035	204,035	99,726	0	0	0	0	0	0	0
15:06:18	35,473	2107,493	10,527	10,498	10,12	6,262	6,704	21,2	960,554	24,497	2107,138	0	204,035	204,035	99,726	0	0	0	0	0	0	0
15:06:18	-79,345	2106,699	10,527	10,498	10,115	6,254	6,695	21,2	960,554	24,497	2106,699	0	204,035	204,035	99,726	0	0	0	0	0	0	0
15:06:18	-68,774	2106,011	10,527	10,4	10,112	6,247	6,686	21,2	960,554	24,497	2106,011	0	204,035	204,035	99,726	0	0	0	0	0	0	0
15:06:18	-45,141	2105,56	10,478	10,4	10,112	6,242	6,678	21,2	960,554	24,497	2105,56	0	204,035	204,035	99,726	0	0	0	0	0	0	0
15:06:18	-10,742	2105,453	10,478	10,4	10,111	6,241	6,669	21,2	960,554	24,497	2105,453	0	204,035	204,035	99,726	0	0	0	0	0	0	0
15:06:18	0	2105,453	10,478	10,4	10,111	6,241	6,661	21,2	960,554	24,497	2105,453	0	204,035	204,035	99,726	0	0	0	0	0	0	0
15:06:18	-114,941	2104,303	10,429	10,351	10,107	6,229	6,652	21,2	960,554	24,497	2104,303	0	204,035	204,035	99,726	0	0	0	0	0	0	0
15:06:18	0	2104,303	10,429	10,351	10,107	6,229	6,644	21,2	960,554	24,497	2104,303	0	204,035	204,035	99,726	0	0	0	0	0	0	0
15:06:18	-99,926	2103,304	10,332	10,302	10,106	6,219	6,636	21,2	960,554	24,497	2103,304	0	204,035	204,035	99,726	0	0	0	0	0	0	0
15:06:18	-45,117	2102,853	10,283	10,205	10,106	6,214	6,627	21,2	960,554	24,497	2102,853	0	204,035	204,035	99,726	0	0	0	0	0	0	0
15:06:18	56,03	2103,413	10,429	10,351	10,102	6,22	6,619	21,2	960,554	24,497	2102,853	0	204,035	204,035	99,726	0	0	0	0	0	0	0
15:06:18	-80,541	2102,608	10,429	10,351	10,097	6,212	6,611	21,2	960,554	24,497	2102,608	0	204,035	204,035	99,726	0	0	0	0	0	0	0
15:06:18	-99,951	2101,608	10,332	10,205	10,097	6,202	6,603	21,2	960,554	24,497	2101,608	0	204,035	204,035	99,726	0	0	0	0	0	0	0
15:06:18	-71,899	2100,889	10,332	10,156	10,093	6,194	6,595	21,2	960,554	24,497	2100,889	0	204,035	204,035	99,726	0	0	0	0	0	0	0
15:06:18	-45,141	2100,438	10,283	10,156	10,093	6,19	6,587	21,2	960,554	24,497	2100,438	0	204,035	204,035	99,726	0	0	0	0	0	0	0
15:06:18	0	2100,438	10,283	10,156	10,093	6,19	6,579	21,2	960,554	24,497	2100,438	0	204,035	204,035	99,726	0	0	0	0	0	0	0
15:06:18	-36,474	2100,073	10,332	10,058	10,088	6,186	6,572	21,2	960,554	24,497	2100,073	0	204,035	204,035	99,726	0	0	0	0	0	0	0
15:06:18	-81,591	2099,257	10,332	10,205	10,083	6,177	6,564	21,2	960,554	24,497	2099,257	0	204,035	204,035	99,726	0	0	0	0	0	0	0
15:06:18	8,593	2099,343	10,429	10,351	10,079	6,178	6,556	21,2	960,554	24,497	2099,257	0	204,035	204,035	99,726	0	0	0	0	0	0	0
15:06:18	-38,623	2098,957	10,478	10,4	10,074	6,174	6,549	21,2	960,554	24,497	2098,957	0	204,035	204,035	99,726	0	0	0	0	0	0	0
15:06:18	-82,641	2098,13	10,478	10,4	10,069	6,166	6,541	21,2	960,554	24,497	2098,13	0	204,035	204,035	99,726	0	0	0	0	0	0	0
15:06:18	-7,397	2098,056	10,478	10,351	10,069	6,165	6,534	21,2	960,554	24,497	2098,056	0	204,035	204,035	99,726	0	0	0	0	0	0	0
15:06:18	-120,385	2096,852	10,429	10,302	10,065	6,153	6,527	21,2	960,554	24,497	2096,852	0	204,035	204,035	99,726	0	0	0	0	0	0	0
15:06:18	-142,675	2095,426	10,283	10,205	10,064	6,138	6,519	21,2	960,554	24,497	2095,426	0	204,035	204,035	99,726	0	0	0	0	0	0	0
15:06:18	-90,161	2094,524	10,185	10,058	10,064	6,129	6,511	21,2	960,554	24,497	2094,524	0	204,035	204,035	99,726	0	0	0	0	0	0	0
15:06:18	-45,068	2094,073	10,136	10,009	10,064	6,124	6,504	21,2	960,554	24,497	2094,073	0	204,035	204,035	99,726	0	0	0	0	0	0	0
15:06:18	0	2094,073	10,136	10,009	10,064	6,124	6,496	21,2	960,554	24,497	2094,073	0	204,035	204,035	99,726	0	0	0	0	0	0	0
15:06:18	-82,641	2093,247	10,136	9,961	10,059	6,115	6,489	21,2	960,554	24,497	2093,247	0	204,035	204,035	99,726	0	0	0	0	0	0	0
15:06:18	-82,641	2092,42	10,136	10,009	10,055	6,107	6,481	21,2	960,554	24,497	2092,42	0	204,035	204,035	99,726	0	0	0	0	0	0	0
15:06:18	45,068	2092,871	10,185	10,058	10,055	6,112	6,474	21,2	960,554	24,497	2092,421	0	204,035	204,035	99,726	0	0	0	0	0	0	0
15:06:18	-84,765	2092,023	10,185	10,058	10,05	6,103	6,467	21,2	960,554	24,497	2092,023	0	204,035	204,035	99,726	0	0	0	0	0	0	0
15:06:18	6,42	2092,088	10,283	10,058	10,045	6,104	6,46	21,2	960,554	24,497	2092,023	0	204,035	204,035	99,726	0	0	0	0	0	0	0
15:06:18	-38,793	2091,7	10,332	10,205	10,04	6,1	6,453	21,2	960,554	24,497	2091,7	0	204,035	204,035	99,726	0	0	0	0	0	0	0
15:06:18	-83,74	2090,862	10,332	10,156	10,036	6,091	6,446	21,2	960,554	24,497	2090,862	0	204,035	204,035	99,726	0	0	0	0	0	0	0
15:06:18	-122,241	2089,64	10,283	10,156	10,031	6,078	6,438	21,2	960,554	24,497	2089,64	0	204,035	204,035	99,726	0	0	0	0	0	0	0
15:06:18	0	2089,64	10,283	10,156	10,031	6,078	6,431	21,2	960,554	24,497	2089,64	0	204,035	204,035	99,726	0	0	0	0	0	0	0
15:06:18	-135,131	2088,289	10,136	10,009	10,031	6,064	6,424	21,2	960,554	24,497	2088,289	0	204,035	204,035	99,726	0	0	0	0	0	0	0
15:06:18	-85,815	2087,43	10,136	10,009	10,026	6,055	6,417	21,2	960,554	24,497	2087,43	0	204,035	204,035	99,726	0	0	0	0	0	0	0
15:06:18	-90,087	2086,53	10,039	9,863	10,026	6,046	6,41	21,2	960,554	24,497	2086,53	0	204,035	204,035	99,726	0	0	0	0	0	0	0
15:06:18	-45,043	2086,079	9,99	9,961	10,026	6,042	6,402	21,2	960,554	24,497	2086,079	0	204,035	204,035	99,726	0	0	0	0	0	0	0
15:06:18	38,525	2086,464	10,039	10,009	10,026	6,046	6,395	21,2	960,554	24,497	2086,08	0	204,035	204,035	99,726	0	0	0	0	0	0	0
15:06:18	-78,222	2085,682	10,039	9,961	10,022	6,037	6,388	21,2	960,554	24,497	2085,682	0	204,035	204,035	99,726	0	0	0	0	0	0	0
15:06:18	-78,417	2084,898	10,039	10,009	10,017	6,029	6,381	21,2	960,554	24,497	2084,898	0	204,035	204,035	99,726	0	0	0	0	0	0	0
15:06:18	83,544	2085,733	10,136	10,058	10,017	6,038	6,375	21,2	960,554	24,497	2084,899	0	204,035	204,035	99,726	0	0	0	0	0	0	0
15:06:18	-169,36	2084,04	10,039	10,058	10,012	6,021	6,368	21,2	960,554	24,497	2084,04	0	204,035	204,035	99,726	0	0	0	0	0	0	0
15:06:18	84,619	2084,886	10,136	10,058	10,012	6,029	6,361	21,2	960,554	24,497	2084,041	0	204,035	204,035	99,726	0	0	0	0	0	0	0
15:06:18	-79,492	2084,091	10,136	10,058	10,007	6,021	6,354	21,2	960,554	24,497	2084,041	0	204,035	204,035	99,726	0	0	0	0	0	0	0
15:06:18	-90,039	2083,191	10,039	10,009	10,007	6,012	6,348	21,1	960,173	24,497	2083,191	0	204,035	204,035	99,726	0	0	0	0	0	0	0
15:06:18	-79,492	2082,396	10,039	10,058	10,003	6,004	6,341	21,1	960,173	24,497	2082,396	0	204,035	204,035	99,726	0	0	0	0	0	0	0
15:06:18	-6,542	2082,33	10,039	9,961	10,002	6,003	6,334	21,1	960,173	24,497	2082,33	0	204,035	204,035	99,726	0	0	0	0	0	0	0
15:06:18	-90,014	2081,43	9,941	9,863	10,002	5,994	6,328	21,1	960,173	24,497	2081,43	0	204,035	204,035	99,726	0	0	0	0	0	0	0
15:06:18	-34,448	2081,086	9,99	9,961	9,998	5,99	6,321	21,1	960,173	24,497	2081,086	0	204,035	204,035	99,726	0	0	0	0	0	0	0
15:06:18	0	2081,086	9,99	10,009	9,998	5,99	6,314	21,1	960,173	24,497	2081,086	0	204,035	204,035	99,726	0	0	0	0	0	0	0
15:06:18	-40,771	2080,678	10,039	10,009	9,993	5,986	6,308	21,1	960,173	24,497	2080,678	0	204,035	204,035	99,726	0	0	0	0	0	0	0
15:06:18	0	2080,678	10,039	10,009	9,993	5,986	6,302	21,1	960,173	24,497	2080,678	0	204,035	204,035	99,726	0	0	0	0	0	0	0
15:06:18	8,422	2080,762	10,136	10,058	9,988	5,987	6,296	21,1	960,173	24,497	2080,678	0	204,035	204,035	99,726	0	0	0	0	0	0	0
15:06:18	-94,238	2079,82	10,039	10,009	9,988	5,977	6,289	21,1	960,173	24,497	2079,82	0	204,035	204,035	99,726	0	0	0	0	0	0	0
15:06:18	0	2079,82	10,039	10,009	9,988	5,977	6,283	21,1	960,173	24,497	2079,82	0	203,344	203,344	99,723	0	0	0	0	0	0	0
15:06:18	-125,537	2078,565	9,99	9,961	9,984	5,964	6,277	21,1	960,173	24,497	2078,565	0	203,344	203,344	99,723	0	0	0	0	0	0	0
15:06:18	0	2078,565	9,99	9,961	9,984	5,964	6,271	21,1	960,173	24,497	2078,565	0	203,344	203,344	99,723	0	0	0	0	0	0	0
15:06:18	0	2078,565	9,99	9,961	9,984	5,964	6,265	21,1	960,173	24,497	2078,565	0	203,344	203,344	99,723	0	0	0	0	0	0	0
15:06:18	-44,995	2078,115	9,941	9,814	9,984	5,959	6,259	21,1	960,173	24,497	2078,115	0	203,344	203,344	99,723	0	0	0	0	0	0	0
15:06:18	-85,766	2077,257	9,941	9,814	9,979	5,951	6,253	21,1	960,173	24,497	2077,257	0	203,344	203,344	99,723	0	0	0	0	0	0	0
15:06:18	44,97	2077,707	9,99	9,961	9,979	5,955	6,247	21,1	960,173	24,497	2077,257	0	203,344	203,344	99,723	0	0	0	0	0	0	0
15:06:19	-36,572	2077,341	10,039	9,961	9,974	5,951	6,241	21,1	960,173	24,497	2077,257	0	203,344	203,344	99,723	0	0	0	0	0	0	0
15:06:19	0	2077,341	10,039	10,009	9,974	5,951	6,235	21,1	960,173	24,497	2077,257	0	203,344	203,344	99,723	0	0	0	0	0	0	0
15:06:19	-44,995	2076,891	9,99	9,961	9,974	5,947	6,23	21,1	960,173	24,497	2076,891	0	203,344	203,344	99,723	0	0	0	0	0	0	0
15:06:19	-44,995	2076,441	9,941	9,863	9,974	5,942	6,224	21,1	960,173	24,497	2076,441	0	203,344	203,344	99,723	0	0	0	0	0	0	0
15:06:19	-82,617	2075,615	9,941	9,863	9,969	5,934	6,218	21,1	960,173	24,497	2075,615	0	203,344	203,344	99,723	0	0	0	0	0	0	0
15:06:19	0	2075,615	9,941	9,814	9,969	5,934	6,213	21,1	960,173	24,497	2075,615	0	203,344	203,344	99,723	0	0	0	0	0	0	0
15:06:19	-83,691	2074,778	9,941	9,863	9,965	5,925	6,207	21,1	960,173	24,497	2074,778	0	203,344	203,344	99,723	0	0	0	0	0	0	0
15:06:19	-93,09	2073,847	9,843	9,814	9,964	5,915	6,201	21,1	960,173	24,497	2073,847	0	203,344	203,344	99,723	0	0	0	0	0	0	0
15:06:19	89,941	2074,746	9,941	9,961	9,964	5,925	6,196	21,1	960,173	24,497	2073,848	0	203,344	203,344	99,723	0	0	0	0	0	0	0
15:06:19	-89,941	2073,847	9,843	9,814	9,964	5,915	6,191	21,1	960,173	24,497	2073,847	0	203,344	203,344	99,723	0	0	0	0	0	0	0
15:06:19	0	2073,847	9,843	9,814	9,964	5,915	6,185	21,1	960,173	24,497	2073,847	0	203,344	203,344	99,723	0	0	0	0	0	0	0
15:06:19	6,25	2073,909	9,941	9,863	9,96	5,916	6,18	21,1	960,173	24,497	2073,847	0	203,344	203,344	99,723	0	0	0	0	0	0	0
15:06:19	0	2073,909	9,941	9,961	9,96	5,916	6,175	21,1	960,173	24,497	2073,847	0	203,344	203,344	99,723	0	0	0	0	0	0	0
15:06:19	0	2073,909	9,941	9,863	9,96	5,916	6,17	21,1	960,173	24,497	2073,847	0	203,344	203,344	99,723	0	0	0	0	0	0	0
15:06:19	-89,941	2073,01	9,843	9,668	9,96	5,907	6,164	21,1	960,173	24,497	2073,01	0	203,344	203,344	99,723	0	0	0	0	0	0	0
15:06:19	0	2073,01	9,843	9,814	9,96	5,907	6,159	21,1	960,173	24,497	2073,01	0	203,344	203,344	99,723	0	0	0	0	0	0	0
15:06:19	-44,946	2072,561	9,795	9,619	9,96	5,902	6,154	21,1	960,173	24,497	2072,561	0	203,344	203,344	99,723	0	0	0	0	0	0	0
15:06:19	44,946	2073,01	9,843	9,668	9,96	5,907	6,15	21,1	960,173	24,497	2072,561	0	203,344	203,344	99,723	0	0	0	0	0	0	0
15:06:19	89,941	2073,909	9,941	9,814	9,96	5,916	6,145	21,1	960,173	24,497	2072,563	0	203,344	203,344	99,723	0	0	0	0	0	0	0
15:06:19	-89,941	2073,01	9,843	9,716	9,96	5,907	6,14	21,1	960,173	24,497	2072,563	0	203,344	203,344	99,723	0	0	0	0	0	0	0
15:06:19	0	2073,01	9,843	9,716	9,96	5,907	6,136	21,1	960,173	24,497	2072,564	0	203,344	203,344	99,723	0	0	0	0	0	0	0
15:06:19	-82,617	2072,184	9,843	9,716	9,955	5,898	6,131	21,1	960,173	24,497	2072,184	0	203,344	203,344	99,723	0	0	0	0	0	0	0
15:06:19	89,916	2073,083	9,941	9,814	9,955	5,908	6,127	21,1	960,173	24,497	2072,185	0	203,344	203,344	99,723	0	0	0	0	0	0	0
15:06:19	0	2073,083	9,941	9,814	9,955	5,908	6,122	21,1	960,173	24,497	2072,186	0	203,344	203,344	99,723	0	0	0	0	0	0	0
15:06:19	0	2073,083	9,941	9,814	9,955	5,908	6,118	21,1	960,173	24,497	2072,187	0	203,344	203,344	99,723	0	0	0	0	0	0	0
15:06:19	0	2073,083	9,941	9,863	9,955	5,908	6,114	21,1	960,173	24,497	2072,188	0	203,344	203,344	99,723	0	0	0	0	0	0	0
15:06:19	44,995	2073,533	9,99	9,863	9,955	5,912	6,11	21,1	960,173	24,497	2072,189	0	203,344	203,344	99,723	0	0	0	0	0	0	0
15:06:19	-44,995	2073,083	9,941	9,814	9,955	5,908	6,106	21,1	960,173	24,497	2072,19	0	203,344	203,344	99,723	0	0	0	0	0	0	0
15:06:19	0	2073,083	9,941	9,814	9,955	5,908	6,102	21,1	960,173	24,497	2072,191	0	203,344	203,344	99,723	0	0	0	0	0	0	0
15:06:19	0	2073,083	9,941	9,716	9,955	5,908	6,098	21,1	960,173	24,497	2072,192	0	203,344	203,344	99,723	0	0	0	0	0	0	0
15:06:19	44,995	2073,533	9,99	9,863	9,955	5,912	6,095	21,1	960,173	24,497	2072,193	0	203,344	203,344	99,723	0	0	0	0	0	0	0
15:06:19	-44,995	2073,083	9,941	9,814	9,955	5,908	6,091	21,1	960,173	24,497	2072,194	0	203,344	203,344	99,723	0	0	0	0	0	0	0
15:06:19	44,995	2073,533	9,99	9,814	9,955	5,912	6,088	21,1	960,173	24,497	2072,196	0	203,344	203,344	99,723	0	0	0	0	0	0	0
15:06:19	0	2073,533	9,99	9,863	9,955	5,912	6,084	21,1	960,173	24,497	2072,197	0	203,344	203,344	99,723	0	0	0	0	0	0	0
15:06:19	-44,995	2073,083	9,941	9,814	9,955	5,908	6,081	21,1	960,173	24,497	2072,198	0	203,344	203,344	99,723	0	0	0	0	0	0	0
15:06:19	0	2073,083	9,941	9,814	9,955	5,908	6,077	21,1	960,173	24,497	2072,199	0	203,344	203,344	99,723	0	0	0	0	0	0	0
15:06:19	44,995	2073,533	9,99	9,863	9,955	5,912	6,074	21,1	960,173	24,497	2072,2	0	203,344	203,344	99,723	0	0	0	0	0	0	0
15:06:19	37,646	2073,909	9,941	9,716	9,96	5,916	6,071	21,1	960,173	24,497	2072,202	0	203,344	203,344	99,723	0	0	0	0	0	0	0
15:06:19	-89,941	2073,01	9,843	9,814	9,96	5,907	6,068	21,1	960,173	24,497	2072,202	0	203,344	203,344	99,723	0	0	0	0	0	0	0
15:06:19	269,848	2075,709	10,136	10,058	9,96	5,935	6,065	21,1	960,173	24,497	2072,206	0	203,344	203,344	99,723	0	0	0	0	0	0	0
15:06:19	315,014	2078,859	10,478	10,547	9,96	5,967	6,063	21,1	960,173	24,497	2072,212	0	203,344	203,344	99,723	0	0	0	0	0	0	0
15:06:19	353,906	2082,398	10,771	10,888	9,964	6,004	6,062	21,1	960,173	24,497	2072,222	0	203,344	203,344	99,723	0	0	0	0	0	0	0
15:06:19	349,829	2085,896	10,966	11,181	9,974	6,04	6,062	21,1	960,173	24,497	2072,236	0	203,344	203,344	99,723	0	0	0	0	0	0	0
15:06:19	347,802	2089,374	11,162	11,279	9,984	6,076	6,062	21,1	960,173	24,497	2072,253	0	203,344	203,344	99,723	0	0	0	0	0	0	0
15:06:19	477,954	2094,154	11,406	11,621	9,998	6,125	6,063	21,1	960,173	24,497	2072,275	0	203,344	203,344	99,723	0	0	0	0	0	0	0
15:06:19	382,617	2097,98	11,455	11,816	10,017	6,164	6,065	21,1	960,173	24,497	2072,301	0	203,344	203,344	99,723	0	0	0	0	0	0	0
15:06:19	416,967	2102,15	11,455	11,816	10,041	6,207	6,068	21,1	960,173	24,497	2072,33	0	203,344	203,344	99,723	0	0	0	0	0	0	0
15:06:19	539,575	2107,545	11,504	11,816	10,069	6,263	6,072	21,1	960,173	24,497	2072,366	0	203,344	203,344	99,723	0	0	0	0	0	0	0
15:06:19	636,425	2113,91	11,65	12,109	10,097	6,328	6,077	21,1	960,173	24,497	2072,407	0	203,344	203,344	99,723	0	0	0	0	0	0	0
15:06:19	757,397	2121,484	11,943	12,5	10,125	6,407	6,083	21,1	960,173	24,497	2072,456	0	203,344	203,344	99,723	0	0	0	0	0	0	0
15:06:19	578,735	2127,271	12,041	12,695	10,153	6,466	6,091	21,1	960,173	24,497	2072,511	0	203,344	203,344	99,723	0	0	0	0	0	0	0
15:06:19	800,83	2135,279	12,285	12,988	10,185	6,549	6,1	21,1	960,173	24,497	2072,574	0	203,344	203,344	99,723	0	0	0	0	0	0	0
15:06:19	682,69	2142,106	12,48	13,232	10,214	6,619	6,11	21,1	960,173	24,497	2072,643	0	203,344	203,344	99,723	0	0	0	0	0	0	0
15:06:19	697,778	2149,084	12,627	13,427	10,245	6,691	6,121	21,1	960,173	24,497	2072,72	0	203,344	203,344	99,723	0	0	0	0	0	0	0
15:06:19	799,536	2157,079	12,822	13,574	10,281	6,774	6,134	21,1	960,173	24,497	2072,804	0	203,344	203,344	99,723	0	0	0	0	0	0	0
15:06:19	660,18	2163,681	12,92	13,769	10,313	6,842	6,148	21,1	960,173	24,497	2072,895	0	203,344	203,344	99,723	0	0	0	0	0	0	0
15:06:19	928,027	2172,961	13,261	14,062	10,347	6,937	6,163	21,1	960,173	24,497	2072,995	0	203,344	203,344	99,723	0	0	0	0	0	0	0
15:06:19	621,557	2179,177	13,31	14,209	10,38	7,001	6,18	21,1	960,173	24,497	2073,101	0	203,344	203,344	99,723	0	0	0	0	0	0	0
15:06:19	746,948	2186,646	13,408	14,306	10,417	7,078	6,197	21,1	960,173	24,497	2073,215	0	203,344	203,344	99,723	0	0	0	0	0	0	0
15:06:19	938,94	2196,036	13,75	14,599	10,452	7,175	6,217	21,1	960,173	24,497	2073,338	0	203,344	203,344	99,723	0	0	0	0	0	0	0
15:06:19	698,388	2203,02	13,896	14,648	10,484	7,247	6,237	21,1	960,173	24,497	2073,467	0	203,344	203,344	99,723	0	0	0	0	0	0	0
15:06:19	817,626	2211,196	14,092	14,795	10,52	7,331	6,258	21,1	960,173	24,497	2073,605	0	203,344	203,344	99,723	0	0	0	0	0	0	0
15:06:19	742,968	2218,626	14,238	14,843	10,554	7,408	6,281	21,1	960,173	24,497	2073,75	0	203,344	203,344	99,723	0	0	0	0	0	0	0
15:06:19	676,416	2225,39	14,287	15,136	10,59	7,478	6,304	21,1	960,173	24,497	2073,902	0	203,344	203,344	99,723	0	0	0	0	0	0	0
15:06:19	881,445	2234,204	14,629	15,283	10,622	7,569	6,329	21,1	960,173	24,497	2074,062	0	203,344	203,344	99,723	0	0	0	0	0	0	0
15:06:19	780,444	2242,009	14,775	15,478	10,658	7,649	6,355	21,1	960,173	24,497	2074,23	0	203,344	203,344	99,723	0	0	0	0	0	0	0
15:06:19	440,234	2246,411	14,629	15,332	10,691	7,694	6,381	21,1	960,173	24,497	2074,402	0	203,344	203,344	99,723	0	0	0	0	0	0	0
15:06:19	858,178	2254,993	14,922	15,527	10,724	7,783	6,409	21,1	960,173	24,497	2074,583	0	203,344	203,344	99,723	0	0	0	0	0	0	0
15:06:19	685,668	2261,849	15,117	15,722	10,752	7,854	6,437	21,1	960,173	24,497	2074,77	0	203,344	203,344	99,723	0	0	0	0	0	0	0
15:06:19	664,917	2268,499	15,215	15,967	10,785	7,922	6,466	21,1	960,173	24,497	2074,964	0	203,344	203,344	99,723	0	0	0	0	0	0	0
15:06:19	634,497	2274,844	15,361	16,064	10,813	7,988	6,496	21,1	960,173	24,497	2075,164	0	203,344	203,344	99,723	0	0	0	0	0	0	0
15:06:19	625,634	2281,1	15,41	16,015	10,845	8,052	6,527	21,1	960,173	24,497	2075,37	0	203,344	203,344	99,723	0	0	0	0	0	0	0
15:06:19	439,77	2285,498	15,263	15,869	10,878	8,097	6,557	21,1	960,173	24,497	2075,58	0	203,344	203,344	99,723	0	0	0	0	0	0	0
15:06:19	721,24	2292,71	15,41	16,015	10,911	8,172	6,589	21,1	960,173	24,497	2075,797	0	203,344	203,344	99,723	0	0	0	0	0	0	0
15:06:19	627,856	2298,989	15,459	16,015	10,944	8,237	6,621	21,1	960,173	24,497	2076,02	0	203,344	203,344	99,723	0	0	0	0	0	0	0
15:06:19	592,163	2304,91	15,556	16,162	10,972	8,298	6,654	21,1	960,173	24,497	2076,249	0	203,344	203,344	99,723	0	0	0	0	0	0	0
15:06:19	630,175	2311,212	15,605	16,162	11,005	8,363	6,688	21,1	960,173	24,497	2076,484	0	203,344	203,344	99,723	0	0	0	0	0	0	0
15:06:19	636,621	2317,578	15,752	16,308	11,033	8,428	6,722	21,1	960,173	24,497	2076,725	0	203,344	203,344	99,723	0	0	0	0	0	0	0
15:06:19	578,491	2323,363	15,752	16,308	11,066	8,488	6,756	21,1	960,173	24,497	2076,972	0	203,344	203,344	99,723	0	0	0	0	0	0	0
15:06:19	618,505	2329,548	15,947	16,504	11,091	8,552	6,792	21,1	960,173	24,497	2077,225	0	203,344	203,344	99,723	0	0	0	0	0	0	0
15:06:19	765,405	2337,202	16,24	16,748	11,118	8,63	6,828	21,1	960,173	24,497	2077,485	0	203,344	203,344	99,723	0	0	0	0	0	0	0
15:06:19	683,837	2344,041	16,435	16,845	11,146	8,701	6,864	21,1	960,173	24,497	2077,751	0	203,344	203,344	99,723	0	0	0	0	0	0	0
15:06:19	568,359	2349,724	16,533	17,041	11,173	8,76	6,902	21,1	960,173	24,497	2078,023	0	203,344	203,344	99,723	0	0	0	0	0	0	0
15:06:19	582,495	2355,549	16,679	17,09	11,198	8,82	6,939	21,2	960,173	24,497	2078,301	0	203,344	203,344	99,723	0	0	0	0	0	0	0
15:06:19	599,121	2361,54	16,875	17,236	11,221	8,881	6,977	21,2	960,173	24,497	2078,584	0	203,344	203,344	99,723	0	0	0	0	0	0	0
15:06:19	600,17	2367,542	17,021	17,383	11,247	8,943	7,016	21,2	960,173	24,497	2078,873	0	203,344	203,344	99,723	0	0	0	0	0	0	0
15:06:19	696,02	2374,502	17,314	17,578	11,271	9,015	7,055	21,2	960,173	24,497	2079,168	0	203,344	203,344	99,723	0	0	0	0	0	0	0
15:06:19	503,076	2379,533	17,412	17,724	11,294	9,067	7,094	21,2	960,173	24,497	2079,469	0	203,344	203,344	99,723	0	0	0	0	0	0	0
15:06:19	485,839	2384,391	17,51	17,627	11,316	9,117	7,134	21,2	960,173	24,497	2079,773	0	203,344	203,344	99,723	0	0	0	0	0	0	0
15:06:19	386,035	2388,252	17,51	17,822	11,338	9,157	7,174	21,2	960,173	24,497	2080,082	0	203,344	203,344	99,723	0	0	0	0	0	0	0
15:06:19	524,218	2393,494	17,656	17,92	11,36	9,211	7,214	21,2	960,173	24,497	2080,395	0	203,344	203,344	99,723	0	0	0	0	0	0	0
15:06:19	407,006	2397,564	17,705	17,969	11,38	9,253	7,254	21,2	960,173	24,497	2080,712	0	203,344	203,344	99,723	0	0	0	0	0	0	0
15:06:19	400,17	2401,566	17,705	17,92	11,403	9,294	7,294	21,2	960,173	24,497	2081,033	0	203,344	203,344	99,723	0	0	0	0	0	0	0
15:06:19	521,118	2406,777	17,851	18,066	11,424	9,348	7,334	21,2	960,173	24,497	2081,359	0	203,65	203,65	99,724	0	0	0	0	0	0	0
15:06:19	323,876	2410,016	17,9	17,969	11,44	9,381	7,374	21,2	960,173	24,497	2081,688	0	203,65	203,65	99,724	0	0	0	0	0	0	0
15:06:19	539,404	2415,41	18,144	18,359	11,457	9,437	7,415	21,2	960,173	24,497	2082,021	0	203,65	203,65	99,724	0	0	0	0	0	0	0
15:06:19	381,982	2419,23	18,291	18,506	11,471	9,476	7,455	21,2	960,173	24,497	2082,358	0	203,65	203,65	99,724	0	0	0	0	0	0	0
15:06:19	324,658	2422,476	18,291	18,603	11,489	9,51	7,495	21,2	960,173	24,497	2082,699	0	203,65	203,65	99,724	0	0	0	0	0	0	0
15:06:19	150,83	2423,984	18,193	18,31	11,503	9,525	7,535	21,2	960,173	24,497	2083,04	0	203,65	203,65	99,724	0	0	0	0	0	0	0
15:06:19	385,327	2427,838	18,34	18,457	11,516	9,565	7,575	21,2	960,173	24,497	2083,385	0	203,65	203,65	99,724	0	0	0	0	0	0	0
15:06:19	294,848	2430,786	18,388	18,506	11,53	9,595	7,614	21,2	960,173	24,497	2083,732	0	203,65	203,65	99,724	0	0	0	0	0	0	0
15:06:20	254,833	2433,335	18,34	18,457	11,547	9,622	7,654	21,2	960,173	24,497	2084,082	0	203,65	203,65	99,724	0	0	0	0	0	0	0
15:06:20	283,007	2436,165	18,388	18,506	11,561	9,651	7,693	21,2	960,173	24,497	2084,434	0	203,65	203,65	99,724	0	0	0	0	0	0	0
15:06:20	418,066	2440,345	18,633	18,701	11,571	9,694	7,732	21,2	960,173	24,497	2084,79	0	203,65	203,65	99,724	0	0	0	0	0	0	0
15:06:20	226,123	2442,607	18,633	18,799	11,584	9,717	7,771	21,2	960,173	24,497	2085,148	0	203,65	203,65	99,724	0	0	0	0	0	0	0
15:06:20	183,081	2444,437	18,633	18,603	11,594	9,736	7,81	21,2	960,173	24,497	2085,507	0	203,65	203,65	99,724	0	0	0	0	0	0	0
15:06:20	232,714	2446,765	18,633	18,603	11,607	9,76	7,848	21,2	960,173	24,497	2085,868	0	203,65	203,65	99,724	0	0	0	0	0	0	0
15:06:20	172,094	2448,485	18,633	18,603	11,617	9,778	7,886	21,2	960,173	24,497	2086,231	0	203,65	203,65	99,724	0	0	0	0	0	0	0
15:06:20	42,895	2448,914	18,486	18,603	11,627	9,782	7,923	21,2	960,173	24,497	2086,594	0	203,65	203,65	99,724	0	0	0	0	0	0	0
15:06:20	284,204	2451,756	18,535	18,603	11,641	9,811	7,96	21,2	960,173	24,497	2086,959	0	203,65	203,65	99,724	0	0	0	0	0	0	0
15:06:20	152,514	2453,282	18,535	18,603	11,649	9,827	7,997	21,2	960,173	24,497	2087,325	0	203,65	203,65	99,724	0	0	0	0	0	0	0
15:06:20	164,599	2454,928	18,535	18,603	11,659	9,844	8,033	21,2	960,173	24,497	2087,693	0	203,65	203,65	99,724	0	0	0	0	0	0	0
15:06:20	229,956	2457,227	18,681	18,652	11,664	9,868	8,069	21,2	960,173	24,497	2088,062	0	203,65	203,65	99,724	0	0	0	0	0	0	0
15:06:20	298,339	2460,211	18,828	18,945	11,672	9,899	8,105	21,2	960,173	24,497	2088,434	0	203,65	203,65	99,724	0	0	0	0	0	0	0
15:06:20	134,96	2461,56	18,877	18,847	11,677	9,912	8,14	21,2	960,173	24,497	2088,807	0	203,65	203,65	99,724	0	0	0	0	0	0	0
15:06:20	182,983	2463,39	18,974	18,945	11,682	9,931	8,175	21,2	960,173	24,497	2089,182	0	203,65	203,65	99,724	0	0	0	0	0	0	0
15:06:20	149,584	2464,886	18,974	18,945	11,691	9,947	8,21	21,2	960,173	24,497	2089,558	0	203,65	203,65	99,724	0	0	0	0	0	0	0
15:06:20	126,123	2466,147	19,023	18,994	11,695	9,96	8,244	21,2	960,173	24,497	2089,934	0	203,65	203,65	99,724	0	0	0	0	0	0	0
15:06:20	114,282	2467,29	18,974	18,994	11,704	9,972	8,278	21,2	960,173	24,497	2090,311	0	203,65	203,65	99,724	0	0	0	0	0	0	0
15:06:20	136,987	2468,66	19,023	19,043	11,709	9,986	8,312	21,2	960,173	24,497	2090,69	0	203,65	203,65	99,724	0	0	0	0	0	0	0
15:06:20	82,324	2469,483	19,023	18,994	11,714	9,994	8,345	21,2	960,173	24,497	2091,069	0	203,65	203,65	99,724	0	0	0	0	0	0	0
15:06:20	80,2	2470,285	19,023	19,043	11,719	10,002	8,377	21,2	960,173	24,497	2091,448	0	203,65	203,65	99,724	0	0	0	0	0	0	0
15:06:20	83,398	2471,119	19,023	18,994	11,723	10,011	8,409	21,2	960,173	24,497	2091,827	0	203,65	203,65	99,724	0	0	0	0	0	0	0
15:06:20	-39,721	2470,722	18,974	18,945	11,724	10,007	8,44	21,2	960,173	24,497	2092,206	0	203,65	203,65	99,724	0	0	0	0	0	0	0
15:06:20	15,478	2470,877	18,828	18,847	11,733	10,009	8,471	21,2	960,173	24,497	2092,585	0	203,65	203,65	99,724	0	0	0	0	0	0	0
15:06:20	53,759	2471,414	18,877	18,994	11,733	10,014	8,501	21,2	960,173	24,497	2092,964	0	203,65	203,65	99,724	0	0	0	0	0	0	0
15:06:20	75,732	2472,172	18,877	18,994	11,737	10,022	8,531	21,2	960,173	24,497	2093,343	0	203,65	203,65	99,724	0	0	0	0	0	0	0
15:06:20	94,384	2473,115	18,974	18,945	11,737	10,032	8,561	21,2	960,173	24,497	2093,723	0	203,65	203,65	99,724	0	0	0	0	0	0	0
15:06:20	141,577	2474,531	19,121	19,043	11,737	10,046	8,59	21,2	960,173	24,497	2094,103	0	203,65	203,65	99,724	0	0	0	0	0	0	0
15:06:20	53,759	2475,069	19,17	19,238	11,738	10,052	8,619	21,2	960,173	24,497	2094,484	0	203,65	203,65	99,724	0	0	0	0	0	0	0
15:06:20	0	2475,069	19,17	19,238	11,738	10,052	8,647	21,2	960,173	24,497	2094,865	0	203,65	203,65	99,724	0	0	0	0	0	0	0
15:06:20	75,805	2475,827	19,17	19,238	11,742	10,06	8,674	21,2	960,173	24,497	2095,246	0	203,65	203,65	99,724	0	0	0	0	0	0	0
15:06:20	-40,649	2475,42	19,121	19,043	11,742	10,055	8,701	21,2	960,173	24,497	2095,626	0	203,65	203,65	99,724	0	0	0	0	0	0	0
15:06:20	-94,384	2474,476	19,023	18,994	11,742	10,046	8,728	21,2	960,173	24,497	2096,005	0	203,65	203,65	99,724	0	0	0	0	0	0	0
15:06:20	218,432	2476,661	19,17	19,189	11,747	10,068	8,754	21,2	960,173	24,497	2096,386	0	203,65	203,65	99,724	0	0	0	0	0	0	0
15:06:20	-141,601	2475,245	19,023	19,043	11,747	10,054	8,78	21,2	960,173	24,497	2096,765	0	203,65	203,65	99,724	0	0	0	0	0	0	0
15:06:20	7,592	2475,321	19,023	18,994	11,747	10,054	8,805	21,2	960,173	24,497	2097,143	0	203,65	203,65	99,724	0	0	0	0	0	0	0
15:06:20	0	2475,321	19,023	18,994	11,747	10,054	8,829	21,2	960,173	24,497	2097,522	0	203,65	203,65	99,724	0	0	0	0	0	0	0
15:06:20	-47,192	2474,849	18,974	18,847	11,747	10,049	8,853	21,2	960,173	24,497	2097,899	0	203,65	203,65	99,724	0	0	0	0	0	0	0
15:06:20	47,192	2475,321	19,023	18,994	11,747	10,054	8,877	21,2	960,173	24,497	2098,276	0	203,65	203,65	99,724	0	0	0	0	0	0	0
15:06:20	94,433	2476,265	19,121	19,043	11,747	10,064	8,9	21,2	960,173	24,497	2098,654	0	203,65	203,65	99,724	0	0	0	0	0	0	0
15:06:20	-141,625	2474,849	18,974	18,847	11,747	10,049	8,922	21,2	960,173	24,497	2099,031	0	203,65	203,65	99,724	0	0	0	0	0	0	0
15:06:20	47,192	2475,321	19,023	18,945	11,747	10,054	8,945	21,2	960,173	24,497	2099,407	0	203,65	203,65	99,724	0	0	0	0	0	0	0
15:06:20	0	2475,321	19,023	18,994	11,747	10,054	8,966	21,2	960,173	24,497	2099,783	0	203,65	203,65	99,724	0	0	0	0	0	0	0
15:06:20	-47,192	2474,849	18,974	18,847	11,747	10,049	8,988	21,2	960,173	24,497	2100,158	0	203,65	203,65	99,724	0	0	0	0	0	0	0
15:06:20	-94,384	2473,905	18,877	18,847	11,747	10,04	9,008	21,2	960,173	24,497	2100,531	0	203,65	203,65	99,724	0	0	0	0	0	0	0
15:06:20	94,384	2474,849	18,974	18,945	11,747	10,049	9,029	21,2	960,173	24,497	2100,906	0	203,65	203,65	99,724	0	0	0	0	0	0	0
15:06:20	-141,552	2473,433	18,828	18,799	11,747	10,035	9,048	21,2	960,173	24,497	2101,278	0	203,65	203,65	99,724	0	0	0	0	0	0	0
15:06:20	47,167	2473,905	18,877	18,847	11,747	10,04	9,068	21,2	960,173	24,497	2101,651	0	203,65	203,65	99,724	0	0	0	0	0	0	0
15:06:20	94,384	2474,849	18,974	18,847	11,747	10,049	9,087	21,2	960,173	24,497	2102,024	0	203,65	203,65	99,724	0	0	0	0	0	0	0
15:06:20	-141,552	2473,433	18,828	18,847	11,747	10,035	9,106	21,2	960,173	24,497	2102,396	0	203,65	203,65	99,724	0	0	0	0	0	0	0
15:06:20	0	2473,433	18,828	18,799	11,747	10,035	9,124	21,2	960,173	24,497	2102,767	0	203,65	203,65	99,724	0	0	0	0	0	0	0
15:06:20	0	2473,433	18,828	18,701	11,747	10,035	9,142	21,2	960,173	24,497	2103,137	0	203,65	203,65	99,724	0	0	0	0	0	0	0
15:06:20	141,552	2474,849	18,974	18,945	11,747	10,049	9,159	21,2	960,173	24,497	2103,509	0	203,65	203,65	99,724	0	0	0	0	0	0	0
15:06:20	-141,552	2473,433	18,828	18,701	11,747	10,035	9,177	21,2	960,173	24,497	2103,879	0	203,65	203,65	99,724	0	0	0	0	0	0	0
15:06:20	47,167	2473,905	18,877	18,945	11,747	10,04	9,194	21,2	960,173	24,497	2104,249	0	203,65	203,65	99,724	0	0	0	0	0	0	0
15:06:20	-7,592	2473,829	18,877	18,847	11,747	10,039	9,21	21,2	960,173	24,497	2104,618	0	203,65	203,65	99,724	0	0	0	0	0	0	0
15:06:20	-39,575	2473,433	18,828	18,799	11,747	10,035	9,226	21,2	960,173	24,497	2104,987	0	203,65	203,65	99,724	0	0	0	0	0	0	0
15:06:20	39,575	2473,829	18,877	18,799	11,747	10,039	9,242	21,2	960,173	24,497	2105,356	0	203,65	203,65	99,724	0	0	0	0	0	0	0
15:06:20	-39,575	2473,433	18,828	18,799	11,747	10,035	9,258	21,2	960,173	24,497	2105,724	0	203,65	203,65	99,724	0	0	0	0	0	0	0
15:06:20	-47,192	2472,961	18,779	18,701	11,747	10,03	9,273	21,2	960,173	24,497	2106,091	0	203,65	203,65	99,724	0	0	0	0	0	0	0
15:06:20	94,36	2473,905	18,877	18,847	11,747	10,04	9,288	21,2	960,173	24,497	2106,459	0	203,65	203,65	99,724	0	0	0	0	0	0	0
15:06:20	-47,167	2473,433	18,828	18,799	11,747	10,035	9,303	21,2	960,173	24,497	2106,826	0	203,65	203,65	99,724	0	0	0	0	0	0	0
15:06:20	47,167	2473,905	18,877	18,847	11,747	10,04	9,317	21,2	960,173	24,497	2107,193	0	203,65	203,65	99,724	0	0	0	0	0	0	0
15:06:20	94,384	2474,849	18,974	18,847	11,747	10,049	9,331	21,2	960,173	24,497	2107,561	0	203,65	203,65	99,724	0	0	0	0	0	0	0
15:06:20	47,192	2475,321	19,023	19,043	11,747	10,054	9,346	21,2	960,173	24,497	2107,929	0	203,65	203,65	99,724	0	0	0	0	0	0	0
15:06:20	-47,192	2474,849	18,974	18,945	11,747	10,049	9,359	21,2	960,173	24,497	2108,296	0	203,65	203,65	99,724	0	0	0	0	0	0	0
15:06:20	0	2474,849	18,974	18,945	11,747	10,049	9,373	21,2	960,173	24,497	2108,662	0	203,65	203,65	99,724	0	0	0	0	0	0	0
15:06:20	0	2474,849	18,974	18,945	11,747	10,049	9,386	21,2	960,173	24,497	2109,028	0	203,65	203,65	99,724	0	0	0	0	0	0	0
15:06:20	0	2474,849	18,974	18,994	11,747	10,049	9,399	21,2	960,173	24,497	2109,394	0	203,65	203,65	99,724	0	0	0	0	0	0	0
15:06:20	-94,384	2473,905	18,877	18,945	11,747	10,04	9,412	21,2	960,173	24,497	2109,759	0	203,65	203,65	99,724	0	0	0	0	0	0	0
15:06:20	-47,167	2473,433	18,828	18,799	11,747	10,035	9,424	21,2	960,173	24,497	2110,122	0	203,65	203,65	99,724	0	0	0	0	0	0	0
15:06:20	-141,552	2472,018	18,681	18,506	11,747	10,02	9,436	21,2	960,173	24,497	2110,484	0	203,65	203,65	99,724	0	0	0	0	0	0	0
15:06:20	-377,319	2468,244	18,291	17,969	11,747	9,981	9,446	21,2	960,173	24,497	2110,842	0	203,65	203,65	99,724	0	0	0	0	0	0	0
15:06:20	-649,877	2461,746	17,705	17,236	11,742	9,914	9,456	21,2	960,173	24,497	2111,193	0	203,65	203,65	99,724	0	0	0	0	0	0	0
15:06:20	-541,088	2456,335	17,314	16,699	11,733	9,859	9,463	21,2	960,173	24,497	2111,539	0	203,65	203,65	99,724	0	0	0	0	0	0	0
15:06:20	-637,963	2449,955	16,924	16,211	11,718	9,793	9,47	21,2	960,173	24,497	2111,877	0	203,65	203,65	99,724	0	0	0	0	0	0	0
15:06:20	-663,574	2443,319	16,728	15,869	11,691	9,724	9,475	21,2	960,173	24,497	2112,208	0	203,65	203,65	99,724	0	0	0	0	0	0	0
15:06:20	-438,183	2438,938	16,875	15,722	11,659	9,679	9,479	21,2	960,173	24,497	2112,535	0	203,65	203,65	99,724	0	0	0	0	0	0	0
15:06:20	-651,562	2432,422	16,875	15,869	11,622	9,612	9,482	21,2	960,173	24,497	2112,855	0	203,65	203,65	99,724	0	0	0	0	0	0	0
15:06:20	-484,667	2427,575	17,07	16,064	11,584	9,562	9,483	21,2	960,173	24,497	2113,169	0	203,65	203,65	99,724	0	0	0	0	0	0	0
15:06:20	-633,52	2421,24	17,168	16,211	11,543	9,497	9,483	21,2	960,173	24,497	2113,477	0	203,65	203,65	99,724	0	0	0	0	0	0	0
15:06:20	-504,858	2416,192	17,314	16,162	11,506	9,445	9,483	21,2	960,173	24,497	2113,78	0	203,65	203,65	99,724	0	0	0	0	0	0	0
15:06:20	-867,7	2407,515	17,07	16,015	11,471	9,355	9,48	21,3	960,173	24,497	2114,074	0	203,65	203,65	99,724	0	0	0	0	0	0	0
15:06:20	-829,003	2399,224	16,728	15,674	11,442	9,27	9,476	21,3	960,173	24,497	2114,359	0	203,65	203,65	99,724	0	0	0	0	0	0	0
15:06:20	-780,712	2391,417	16,435	15,625	11,414	9,189	9,47	21,3	960,173	24,497	2114,636	0	203,65	203,65	99,724	0	0	0	0	0	0	0
15:06:20	-615,087	2385,266	16,338	15,625	11,385	9,126	9,464	21,3	960,173	24,497	2114,907	0	203,65	203,65	99,724	0	0	0	0	0	0	0
15:06:20	-640,063	2378,866	16,191	15,478	11,356	9,06	9,456	21,3	960,173	24,497	2115,171	0	203,65	203,65	99,724	0	0	0	0	0	0	0
15:06:20	-622,558	2372,64	16,045	15,429	11,329	8,996	9,447	21,3	960,173	24,497	2115,428	0	203,65	203,65	99,724	0	0	0	0	0	0	0
15:06:20	-468,579	2367,954	16,045	15,429	11,302	8,947	9,437	21,3	960,173	24,497	2115,681	0	203,65	203,65	99,724	0	0	0	0	0	0	0
15:06:20	-595,483	2362	15,849	15,332	11,279	8,886	9,426	21,3	960,173	24,497	2115,927	0	203,65	203,65	99,724	0	0	0	0	0	0	0
15:06:20	-661,474	2355,385	15,556	14,843	11,258	8,818	9,414	21,3	960,173	24,497	2116,166	0	203,65	203,65	99,724	0	0	0	0	0	0	0
15:06:20	-440,429	2350,981	15,459	14,99	11,238	8,773	9,402	21,3	960,173	24,497	2116,401	0	203,65	203,65	99,724	0	0	0	0	0	0	0
15:06:20	-632,861	2344,652	15,117	14,599	11,221	8,707	9,388	21,3	960,173	24,497	2116,63	0	204,87	204,87	99,729	0	0	0	0	0	0	0
15:06:20	-507,299	2339,579	14,775	14,258	11,21	8,655	9,374	21,3	960,173	24,497	2116,852	0	204,87	204,87	99,729	0	0	0	0	0	0	0
15:06:20	-684,912	2332,73	14,384	13,867	11,193	8,584	9,358	21,3	960,173	24,497	2117,068	0	204,87	204,87	99,729	0	0	0	0	0	0	0
15:06:20	-459,277	2328,137	14,238	13,769	11,174	8,537	9,342	21,3	960,173	24,497	2117,28	0	204,87	204,87	99,729	0	0	0	0	0	0	0
15:06:20	-334,082	2324,796	14,238	13,867	11,156	8,503	9,326	21,3	960,173	24,497	2117,487	0	204,87	204,87	99,729	0	0	0	0	0	0	0
15:06:20	-448,461	2320,312	14,287	13,867	11,128	8,456	9,309	21,3	960,173	24,497	2117,69	0	204,87	204,87	99,729	0	0	0	0	0	0	0
15:06:20	-319,042	2317,121	14,384	13,916	11,104	8,423	9,291	21,3	960,173	24,497	2117,889	0	204,87	204,87	99,729	0	0	0	0	0	0	0
15:06:20	-373,168	2313,39	14,433	13,965	11,08	8,385	9,273	21,3	960,173	24,497	2118,085	0	204,87	204,87	99,729	0	0	0	0	0	0	0
15:06:21	-370,874	2309,681	14,482	14,062	11,057	8,347	9,255	21,3	960,173	24,497	2118,276	0	204,87	204,87	99,729	0	0	0	0	0	0	0
15:06:21	-329,76	2306,383	14,482	14,209	11,038	8,313	9,237	21,3	960,173	24,497	2118,465	0	204,87	204,87	99,729	0	0	0	0	0	0	0
15:06:21	-441,577	2301,967	14,287	13,965	11,024	8,267	9,218	21,3	960,173	24,497	2118,648	0	204,87	204,87	99,729	0	0	0	0	0	0	0
15:06:21	-290,795	2299,059	14,238	13,867	11,01	8,237	9,199	21,3	960,173	24,497	2118,828	0	204,87	204,87	99,729	0	0	0	0	0	0	0
15:06:21	-525,024	2293,809	13,945	13,623	10,996	8,183	9,179	21,3	960,173	24,497	2119,003	0	204,87	204,87	99,729	0	0	0	0	0	0	0
15:06:21	-387,353	2289,936	13,799	13,525	10,982	8,143	9,158	21,3	960,173	24,497	2119,174	0	204,87	204,87	99,729	0	0	0	0	0	0	0
15:06:21	-331,835	2286,617	13,799	13,574	10,963	8,109	9,138	21,3	960,173	24,497	2119,342	0	204,87	204,87	99,729	0	0	0	0	0	0	0
15:06:21	-296,044	2283,657	13,75	13,525	10,949	8,078	9,117	21,3	960,173	24,497	2119,506	0	204,87	204,87	99,729	0	0	0	0	0	0	0
15:06:21	-341,04	2280,246	13,652	13,427	10,935	8,043	9,096	21,3	960,173	24,497	2119,667	0	204,87	204,87	99,729	0	0	0	0	0	0	0
15:06:21	-432,128	2275,925	13,457	13,232	10,921	7,999	9,074	21,3	960,173	24,497	2119,823	0	204,87	204,87	99,729	0	0	0	0	0	0	0
15:06:21	-295,874	2272,966	13,408	13,086	10,906	7,968	9,053	21,3	960,173	24,497	2119,977	0	204,87	204,87	99,729	0	0	0	0	0	0	0
15:06:21	-341,918	2269,547	13,31	13,037	10,892	7,933	9,031	21,3	960,173	24,497	2120,126	0	204,87	204,87	99,729	0	0	0	0	0	0	0
15:06:21	-294,775	2266,599	13,261	12,988	10,878	7,903	9,009	21,3	960,173	24,497	2120,272	0	204,87	204,87	99,729	0	0	0	0	0	0	0
15:06:21	-247,46	2264,125	13,261	13,037	10,864	7,877	8,986	21,3	960,173	24,497	2120,416	0	204,87	204,87	99,729	0	0	0	0	0	0	0
15:06:21	-329,516	2260,83	13,261	12,988	10,845	7,843	8,964	21,3	960,173	24,497	2120,557	0	204,87	204,87	99,729	0	0	0	0	0	0	0
15:06:21	-249,804	2258,332	13,261	13,037	10,831	7,817	8,942	21,3	960,173	24,497	2120,694	0	204,87	204,87	99,729	0	0	0	0	0	0	0
15:06:21	-248,73	2255,844	13,261	13,037	10,817	7,792	8,919	21,3	960,173	24,497	2120,829	0	204,87	204,87	99,729	0	0	0	0	0	0	0
15:06:21	-243,286	2253,411	13,261	13,037	10,803	7,767	8,896	21,3	960,173	24,497	2120,962	0	204,87	204,87	99,729	0	0	0	0	0	0	0
15:06:21	-331,591	2250,096	13,261	12,988	10,785	7,732	8,874	21,3	960,173	24,497	2121,091	0	204,87	204,87	99,729	0	0	0	0	0	0	0
15:06:21	-245,581	2247,64	13,261	12,988	10,771	7,707	8,851	21,3	960,173	24,497	2121,218	0	204,87	204,87	99,729	0	0	0	0	0	0	0
15:06:21	-250,83	2245,131	13,261	13,037	10,756	7,681	8,828	21,3	960,173	24,497	2121,342	0	204,87	204,87	99,729	0	0	0	0	0	0	0
15:06:21	-339,477	2241,737	13,164	13,037	10,742	7,646	8,805	21,3	960,173	24,497	2121,462	0	204,87	204,87	99,729	0	0	0	0	0	0	0
15:06:21	-228,051	2239,456	13,261	13,086	10,724	7,623	8,781	21,3	960,173	24,497	2121,58	0	204,87	204,87	99,729	0	0	0	0	0	0	0
15:06:21	-250,805	2236,948	13,261	13,037	10,71	7,597	8,758	21,3	960,173	24,497	2121,696	0	204,87	204,87	99,729	0	0	0	0	0	0	0
15:06:21	-341,503	2233,533	13,164	13,037	10,696	7,562	8,735	21,3	960,173	24,497	2121,808	0	204,87	204,87	99,729	0	0	0	0	0	0	0
15:06:21	-315,112	2230,382	13,017	12,841	10,686	7,529	8,711	21,3	960,173	24,497	2121,916	0	204,87	204,87	99,729	0	0	0	0	0	0	0
15:06:21	-282,69	2227,555	12,968	12,841	10,672	7,5	8,687	21,3	960,173	24,497	2122,022	0	204,87	204,87	99,729	0	0	0	0	0	0	0
15:06:21	-301,953	2224,536	12,822	12,646	10,663	7,469	8,663	21,3	960,173	24,497	2122,124	0	204,87	204,87	99,729	0	0	0	0	0	0	0
15:06:21	-222,29	2222,313	12,773	12,549	10,653	7,446	8,64	21,3	960,173	24,497	2122,225	0	204,87	204,87	99,729	0	0	0	0	0	0	0
15:06:21	-355,786	2218,755	12,627	12,256	10,641	7,409	8,615	21,3	960,173	24,497	2122,321	0	204,87	204,87	99,729	0	0	0	0	0	0	0
15:06:21	-344,506	2215,31	12,431	12,109	10,632	7,374	8,591	21,3	960,173	24,497	2122,414	0	204,87	204,87	99,729	0	0	0	0	0	0	0
15:06:21	-172,192	2213,588	12,431	12,109	10,622	7,356	8,567	21,3	960,173	24,497	2122,505	0	204,87	204,87	99,729	0	0	0	0	0	0	0
15:06:21	-245,166	2211,136	12,431	12,109	10,608	7,331	8,543	21,3	960,173	24,497	2122,594	0	204,87	204,87	99,729	0	0	0	0	0	0	0
15:06:21	-229,125	2208,845	12,431	12,109	10,595	7,307	8,518	21,3	960,173	24,497	2122,68	0	204,87	204,87	99,729	0	0	0	0	0	0	0
15:06:21	-208,276	2206,762	12,48	12,158	10,58	7,286	8,494	21,3	960,173	24,497	2122,764	0	204,87	204,87	99,729	0	0	0	0	0	0	0
15:06:21	-238,818	2204,374	12,48	12,256	10,567	7,261	8,47	21,3	960,173	24,497	2122,846	0	204,87	204,87	99,729	0	0	0	0	0	0	0
15:06:21	-235,498	2202,019	12,48	12,158	10,554	7,237	8,446	21,3	960,173	24,497	2122,925	0	204,87	204,87	99,729	0	0	0	0	0	0	0
15:06:21	-200,756	2200,011	12,529	12,256	10,54	7,216	8,422	21,3	960,173	24,497	2123,002	0	204,87	204,87	99,729	0	0	0	0	0	0	0
15:06:21	-171,167	2198,3	12,627	12,451	10,525	7,198	8,398	21,3	960,173	24,497	2123,077	0	204,87	204,87	99,729	0	0	0	0	0	0	0
15:06:21	-244,311	2195,857	12,627	12,549	10,511	7,173	8,374	21,3	960,173	24,497	2123,15	0	204,87	204,87	99,729	0	0	0	0	0	0	0
15:06:21	-92,187	2194,935	12,773	12,549	10,498	7,164	8,35	21,3	960,173	24,497	2123,221	0	204,87	204,87	99,729	0	0	0	0	0	0	0
15:06:21	-298,291	2191,952	12,627	12,451	10,489	7,133	8,326	21,3	960,173	24,497	2123,29	0	204,87	204,87	99,729	0	0	0	0	0	0	0
15:06:21	-252,709	2189,425	12,529	12,158	10,479	7,107	8,302	21,3	960,173	24,497	2123,356	0	204,87	204,87	99,729	0	0	0	0	0	0	0
15:06:21	-341,577	2186,009	12,334	12,158	10,47	7,072	8,278	21,3	960,173	24,497	2123,419	0	204,87	204,87	99,729	0	0	0	0	0	0	0
15:06:21	-207,006	2183,939	12,285	11,963	10,461	7,05	8,254	21,3	960,173	24,497	2123,479	0	204,87	204,87	99,729	0	0	0	0	0	0	0
15:06:21	-278,588	2181,153	12,138	11,816	10,453	7,022	8,23	21,3	960,173	24,497	2123,537	0	204,87	204,87	99,729	0	0	0	0	0	0	0
15:06:21	-234,619	2178,807	11,992	11,767	10,448	6,998	8,206	21,3	960,173	24,497	2123,592	0	204,87	204,87	99,729	0	0	0	0	0	0	0
15:06:21	-204,638	2176,76	11,943	11,621	10,439	6,976	8,182	21,3	960,173	24,497	2123,646	0	204,87	204,87	99,729	0	0	0	0	0	0	0
15:06:21	-158,032	2175,18	11,943	11,621	10,43	6,96	8,158	21,3	960,173	24,497	2123,697	0	204,87	204,87	99,729	0	0	0	0	0	0	0
15:06:21	-220,532	2172,975	11,943	11,621	10,417	6,937	8,134	21,3	960,173	24,497	2123,746	0	204,87	204,87	99,729	0	0	0	0	0	0	0
15:06:21	-267,211	2170,303	11,845	11,572	10,407	6,91	8,11	21,3	960,173	24,497	2123,793	0	204,87	204,87	99,729	0	0	0	0	0	0	0
15:06:21	-127,221	2169,03	11,943	11,718	10,395	6,897	8,086	21,3	960,173	24,497	2123,838	0	204,87	204,87	99,729	0	0	0	0	0	0	0
15:06:21	-135,278	2167,678	11,992	11,718	10,385	6,883	8,062	21,3	960,173	24,497	2123,882	0	204,87	204,87	99,729	0	0	0	0	0	0	0
15:06:21	-222,875	2165,449	11,943	11,621	10,374	6,86	8,039	21,3	960,173	24,497	2123,924	0	204,87	204,87	99,729	0	0	0	0	0	0	0
15:06:21	-160,131	2163,848	11,943	11,718	10,365	6,843	8,015	21,3	960,173	24,497	2123,964	0	204,87	204,87	99,729	0	0	0	0	0	0	0
15:06:21	-249,121	2161,356	11,845	11,621	10,356	6,818	7,992	21,3	960,173	24,497	2124,001	0	204,87	204,87	99,729	0	0	0	0	0	0	0
15:06:21	-86,45	2160,492	11,943	11,718	10,346	6,809	7,969	21,3	960,173	24,497	2124,038	0	204,87	204,87	99,729	0	0	0	0	0	0	0
15:06:21	-141,845	2159,073	11,943	11,621	10,338	6,794	7,946	21,3	960,173	24,497	2124,073	0	204,87	204,87	99,729	0	0	0	0	0	0	0
15:06:21	-324,755	2155,826	11,748	11,572	10,33	6,761	7,922	21,3	960,173	24,497	2124,104	0	204,87	204,87	99,729	0	0	0	0	0	0	0
15:06:21	-232,983	2153,496	11,601	11,523	10,325	6,737	7,899	21,3	960,173	24,497	2124,134	0	204,87	204,87	99,729	0	0	0	0	0	0	0
15:06:21	-172,509	2151,771	11,504	11,377	10,32	6,719	7,876	21,3	960,173	24,497	2124,162	0	204,87	204,87	99,729	0	0	0	0	0	0	0
15:06:21	-172,338	2150,047	11,455	11,377	10,313	6,701	7,853	21,3	960,173	24,497	2124,188	0	204,87	204,87	99,729	0	0	0	0	0	0	0
15:06:21	-143,115	2148,616	11,406	11,279	10,307	6,686	7,83	21,3	960,173	24,497	2124,212	0	204,87	204,87	99,729	0	0	0	0	0	0	0
15:06:21	-216,772	2146,449	11,259	11,23	10,303	6,664	7,807	21,3	960,173	24,497	2124,234	0	204,87	204,87	99,729	0	0	0	0	0	0	0
15:06:21	-80,444	2145,644	11,259	11,181	10,298	6,656	7,785	21,3	960,173	24,497	2124,256	0	204,87	204,87	99,729	0	0	0	0	0	0	0
15:06:21	-171,337	2143,931	11,162	11,084	10,294	6,638	7,762	21,3	960,173	24,497	2124,276	0	204,87	204,87	99,729	0	0	0	0	0	0	0
15:06:21	-82,739	2143,103	11,162	11,035	10,289	6,629	7,74	21,3	960,173	24,497	2124,294	0	204,87	204,87	99,729	0	0	0	0	0	0	0
15:06:21	-217,7	2140,926	11,015	10,937	10,284	6,607	7,718	21,3	960,173	24,497	2124,311	0	204,87	204,87	99,729	0	0	0	0	0	0	0
15:06:21	-40,478	2140,522	11,113	11,035	10,277	6,603	7,696	21,3	960,173	24,497	2124,327	0	204,87	204,87	99,729	0	0	0	0	0	0	0
15:06:21	-97,68	2139,545	11,113	11,035	10,271	6,593	7,674	21,3	960,173	24,497	2124,342	0	204,87	204,87	99,729	0	0	0	0	0	0	0
15:06:21	-102,856	2138,516	11,162	11,084	10,263	6,582	7,653	21,3	960,173	24,497	2124,356	0	204,87	204,87	99,729	0	0	0	0	0	0	0
15:06:21	-83,813	2137,678	11,162	11,181	10,258	6,574	7,632	21,3	960,173	24,497	2124,37	0	204,87	204,87	99,729	0	0	0	0	0	0	0
15:06:21	-150,463	2136,173	11,162	11,084	10,249	6,558	7,611	21,3	960,173	24,497	2124,382	0	204,87	204,87	99,729	0	0	0	0	0	0	0
15:06:21	-69,897	2135,474	11,162	11,084	10,245	6,551	7,59	21,3	960,173	24,497	2124,393	0	204,87	204,87	99,729	0	0	0	0	0	0	0
15:06:21	-128,027	2134,194	11,113	11,035	10,241	6,538	7,569	21,3	960,173	24,497	2124,403	0	204,87	204,87	99,729	0	0	0	0	0	0	0
15:06:21	-160,302	2132,591	11,015	10,937	10,237	6,521	7,549	21,3	960,173	24,497	2124,411	0	204,87	204,87	99,729	0	0	0	0	0	0	0
15:06:21	-14,038	2132,451	11,015	10,937	10,236	6,52	7,528	21,3	960,173	24,497	2124,419	0	204,87	204,87	99,729	0	0	0	0	0	0	0
15:06:21	-115,014	2131,301	10,966	10,888	10,232	6,508	7,508	21,3	960,173	24,497	2124,426	0	204,87	204,87	99,729	0	0	0	0	0	0	0
15:06:21	-129,223	2130,008	10,918	10,84	10,227	6,494	7,489	21,3	960,173	24,497	2124,432	0	204,87	204,87	99,729	0	0	0	0	0	0	0
15:06:21	-13,916	2129,869	10,918	10,888	10,226	6,493	7,469	21,3	960,173	24,497	2124,437	0	204,87	204,87	99,729	0	0	0	0	0	0	0
15:06:21	-70,874	2129,161	10,918	10,84	10,222	6,486	7,45	21,3	960,173	24,497	2124,442	0	204,87	204,87	99,729	0	0	0	0	0	0	0
15:06:21	-206,762	2127,093	10,771	10,693	10,218	6,464	7,43	21,3	960,173	24,497	2124,444	0	204,87	204,87	99,729	0	0	0	0	0	0	0
15:06:21	-12,817	2126,965	10,771	10,693	10,218	6,463	7,412	21,2	959,713	24,497	2124,447	0	204,87	204,87	99,729	0	0	0	0	0	0	0
15:06:21	-89,428	2126,07	10,673	10,595	10,218	6,454	7,393	21,2	959,713	24,497	2124,448	0	204,87	204,87	99,729	0	0	0	0	0	0	0
15:06:21	-117,187	2124,899	10,625	10,595	10,214	6,442	7,374	21,2	959,713	24,497	2124,449	0	204,87	204,87	99,729	0	0	0	0	0	0	0
15:06:21	-103,344	2123,865	10,527	10,547	10,213	6,431	7,356	21,2	959,713	24,497	2123,865	0	204,87	204,87	99,729	0	0	0	0	0	0	0
15:06:21	63,769	2124,503	10,673	10,547	10,209	6,438	7,338	21,2	959,713	24,497	2123,866	0	204,87	204,87	99,729	0	0	0	0	0	0	0
15:06:21	4,663	2124,549	10,771	10,595	10,204	6,438	7,32	21,2	959,713	24,497	2123,866	0	204,87	204,87	99,729	0	0	0	0	0	0	0
15:06:21	-72,998	2123,819	10,771	10,693	10,2	6,431	7,303	21,2	959,713	24,497	2123,819	0	204,87	204,87	99,729	0	0	0	0	0	0	0
15:06:21	-71,997	2123,099	10,771	10,595	10,196	6,423	7,285	21,2	959,713	24,497	2123,099	0	204,87	204,87	99,729	0	0	0	0	0	0	0
15:06:21	-14,062	2122,959	10,771	10,693	10,195	6,422	7,268	21,2	959,713	24,497	2122,959	0	204,87	204,87	99,729	0	0	0	0	0	0	0
15:06:21	-71,801	2122,241	10,771	10,742	10,191	6,414	7,252	21,2	959,713	24,497	2122,241	0	204,87	204,87	99,729	0	0	0	0	0	0	0
15:06:21	-103,515	2121,206	10,673	10,595	10,19	6,404	7,235	21,2	959,713	24,497	2121,206	0	203,857	203,857	99,725	0	0	0	0	0	0	0
15:06:21	-61,206	2120,594	10,673	10,595	10,187	6,397	7,219	21,2	959,713	24,497	2120,594	0	203,857	203,857	99,725	0	0	0	0	0	0	0
15:06:21	-12,817	2120,465	10,673	10,595	10,186	6,396	7,202	21,2	959,713	24,497	2120,465	0	203,857	203,857	99,725	0	0	0	0	0	0	0
15:06:21	-11,816	2120,347	10,673	10,595	10,185	6,395	7,187	21,2	959,713	24,497	2120,347	0	203,857	203,857	99,725	0	0	0	0	0	0	0
15:06:21	-74,047	2119,607	10,673	10,693	10,181	6,387	7,171	21,2	959,713	24,497	2119,607	0	203,857	203,857	99,725	0	0	0	0	0	0	0
15:06:21	-45,214	2119,155	10,625	10,595	10,181	6,383	7,155	21,2	959,713	24,497	2119,155	0	203,857	203,857	99,725	0	0	0	0	0	0	0
15:06:21	-90,454	2118,25	10,527	10,547	10,181	6,373	7,14	21,2	959,713	24,497	2118,25	0	203,857	203,857	99,725	0	0	0	0	0	0	0
15:06:22	-61,206	2117,638	10,527	10,498	10,177	6,367	7,125	21,2	959,713	24,497	2117,638	0	203,857	203,857	99,725	0	0	0	0	0	0	0
15:06:22	-58,081	2117,057	10,478	10,498	10,177	6,361	7,11	21,2	959,713	24,497	2117,057	0	203,857	203,857	99,725	0	0	0	0	0	0	0
15:06:22	45,214	2117,509	10,527	10,498	10,177	6,366	7,095	21,2	959,713	24,497	2117,058	0	203,857	203,857	99,725	0	0	0	0	0	0	0
15:06:22	-56,982	2116,94	10,478	10,4	10,176	6,36	7,081	21,2	959,713	24,497	2116,94	0	203,857	203,857	99,725	0	0	0	0	0	0	0
15:06:22	-62,28	2116,317	10,478	10,4	10,173	6,353	7,067	21,2	959,713	24,497	2116,317	0	203,857	203,857	99,725	0	0	0	0	0	0	0
15:06:22	-13,012	2116,187	10,478	10,4	10,172	6,352	7,053	21,2	959,713	24,497	2116,187	0	203,857	203,857	99,725	0	0	0	0	0	0	0
15:06:22	-63,305	2115,554	10,478	10,4	10,168	6,345	7,039	21,2	959,713	24,497	2115,554	0	203,857	203,857	99,725	0	0	0	0	0	0	0
15:06:22	-11,816	2115,435	10,478	10,4	10,168	6,344	7,025	21,2	959,713	24,497	2115,435	0	203,857	203,857	99,725	0	0	0	0	0	0	0
15:06:22	-11,767	2115,318	10,478	10,351	10,167	6,343	7,012	21,2	959,713	24,497	2115,318	0	203,857	203,857	99,725	0	0	0	0	0	0	0
15:06:22	-108,496	2114,233	10,429	10,4	10,163	6,332	6,998	21,2	959,713	24,497	2114,233	0	203,857	203,857	99,725	0	0	0	0	0	0	0
15:06:22	78,564	2115,018	10,527	10,498	10,163	6,34	6,986	21,2	959,713	24,497	2114,234	0	203,857	203,857	99,725	0	0	0	0	0	0	0
15:06:22	-76,318	2114,255	10,527	10,498	10,158	6,332	6,973	21,2	959,713	24,497	2114,234	0	203,857	203,857	99,725	0	0	0	0	0	0	0
15:06:22	78,613	2115,041	10,625	10,498	10,158	6,34	6,96	21,2	959,713	24,497	2114,234	0	203,857	203,857	99,725	0	0	0	0	0	0	0
15:06:22	-76,171	2114,28	10,625	10,547	10,153	6,332	6,948	21,2	959,713	24,497	2114,235	0	203,857	203,857	99,725	0	0	0	0	0	0	0
15:06:22	-102,197	2113,258	10,527	10,547	10,153	6,322	6,936	21,2	959,713	24,497	2113,258	0	203,857	203,857	99,725	0	0	0	0	0	0	0
15:06:22	14,062	2113,398	10,625	10,547	10,148	6,323	6,924	21,2	959,713	24,497	2113,258	0	203,857	203,857	99,725	0	0	0	0	0	0	0
15:06:22	0	2113,398	10,625	10,547	10,148	6,323	6,912	21,2	959,713	24,497	2113,258	0	203,857	203,857	99,725	0	0	0	0	0	0	0
15:06:22	0	2113,398	10,625	10,547	10,148	6,323	6,9	21,2	959,713	24,497	2113,258	0	203,857	203,857	99,725	0	0	0	0	0	0	0
15:06:22	-90,405	2112,494	10,527	10,498	10,148	6,314	6,889	21,2	959,713	24,497	2112,494	0	203,857	203,857	99,725	0	0	0	0	0	0	0
15:06:22	-55,908	2111,935	10,478	10,4	10,148	6,308	6,878	21,2	959,713	24,497	2111,935	0	203,857	203,857	99,725	0	0	0	0	0	0	0
15:06:22	-66,479	2111,27	10,478	10,351	10,144	6,301	6,866	21,2	959,713	24,497	2111,27	0	203,857	203,857	99,725	0	0	0	0	0	0	0
15:06:22	0	2111,27	10,478	10,351	10,144	6,301	6,855	21,2	959,713	24,497	2111,27	0	203,857	203,857	99,725	0	0	0	0	0	0	0
15:06:22	-45,19	2110,818	10,429	10,4	10,144	6,297	6,844	21,2	959,713	24,497	2110,818	0	203,857	203,857	99,725	0	0	0	0	0	0	0
15:06:22	34,448	2111,163	10,478	10,351	10,143	6,3	6,834	21,2	959,713	24,497	2110,819	0	203,857	203,857	99,725	0	0	0	0	0	0	0
15:06:22	-76,171	2110,401	10,478	10,4	10,139	6,292	6,823	21,2	959,713	24,497	2110,401	0	203,857	203,857	99,725	0	0	0	0	0	0	0
15:06:22	33,227	2110,734	10,527	10,4	10,138	6,296	6,813	21,2	959,713	24,497	2110,402	0	203,857	203,857	99,725	0	0	0	0	0	0	0
15:06:22	12,06	2110,854	10,625	10,547	10,134	6,297	6,802	21,2	959,713	24,497	2110,402	0	203,857	203,857	99,725	0	0	0	0	0	0	0
15:06:22	-32,226	2110,532	10,673	10,595	10,129	6,294	6,792	21,2	959,713	24,497	2110,402	0	203,857	203,857	99,725	0	0	0	0	0	0	0
15:06:22	-79,345	2109,738	10,673	10,693	10,125	6,285	6,783	21,2	959,713	24,497	2109,738	0	203,857	203,857	99,725	0	0	0	0	0	0	0
15:06:22	0	2109,738	10,673	10,693	10,125	6,285	6,773	21,2	959,713	24,497	2109,738	0	203,857	203,857	99,725	0	0	0	0	0	0	0
15:06:22	-145,19	2108,286	10,527	10,595	10,124	6,27	6,763	21,2	959,713	24,497	2108,286	0	203,857	203,857	99,725	0	0	0	0	0	0	0
15:06:22	0	2108,286	10,527	10,498	10,124	6,27	6,753	21,2	959,713	24,497	2108,286	0	203,857	203,857	99,725	0	0	0	0	0	0	0
15:06:22	-112,866	2107,158	10,478	10,547	10,12	6,259	6,744	21,2	959,713	24,497	2107,158	0	203,857	203,857	99,725	0	0	0	0	0	0	0
15:06:22	0	2107,158	10,478	10,4	10,12	6,259	6,734	21,2	959,713	24,497	2107,158	0	203,857	203,857	99,725	0	0	0	0	0	0	0
15:06:22	-45,166	2106,706	10,429	10,4	10,12	6,254	6,725	21,2	959,713	24,497	2106,706	0	203,857	203,857	99,725	0	0	0	0	0	0	0
15:06:22	-90,307	2105,803	10,332	10,351	10,12	6,245	6,715	21,2	959,713	24,497	2105,803	0	203,857	203,857	99,725	0	0	0	0	0	0	0
15:06:22	0	2105,803	10,332	10,302	10,12	6,245	6,706	21,2	959,713	24,497	2105,803	0	203,857	203,857	99,725	0	0	0	0	0	0	0
15:06:22	-79,296	2105,01	10,332	10,205	10,116	6,237	6,697	21,2	959,713	24,497	2105,01	0	203,857	203,857	99,725	0	0	0	0	0	0	0
15:06:22	-78,466	2104,225	10,332	10,302	10,112	6,229	6,688	21,2	959,713	24,497	2104,225	0	203,857	203,857	99,725	0	0	0	0	0	0	0
15:06:22	-10,717	2104,118	10,332	10,351	10,111	6,228	6,679	21,2	959,713	24,497	2104,118	0	203,857	203,857	99,725	0	0	0	0	0	0	0
15:06:22	-79,492	2103,323	10,332	10,351	10,106	6,219	6,67	21,2	959,713	24,497	2103,323	0	203,857	203,857	99,725	0	0	0	0	0	0	0
15:06:22	10,937	2103,433	10,429	10,4	10,102	6,22	6,661	21,2	959,713	24,497	2103,324	0	203,857	203,857	99,725	0	0	0	0	0	0	0
15:06:22	9,741	2103,53	10,527	10,547	10,097	6,221	6,652	21,2	959,713	24,497	2103,324	0	203,857	203,857	99,725	0	0	0	0	0	0	0
15:06:22	-126,782	2102,262	10,478	10,4	10,093	6,208	6,644	21,2	959,713	24,497	2102,262	0	203,857	203,857	99,725	0	0	0	0	0	0	0
15:06:22	-54,785	2101,714	10,429	10,4	10,092	6,203	6,635	21,2	959,713	24,497	2101,714	0	203,857	203,857	99,725	0	0	0	0	0	0	0
15:06:22	-26,831	2101,446	10,478	10,4	10,088	6,2	6,626	21,2	959,713	24,497	2101,446	0	203,857	203,857	99,725	0	0	0	0	0	0	0
15:06:22	-36,474	2101,081	10,527	10,498	10,083	6,196	6,618	21,2	959,713	24,497	2101,081	0	203,857	203,857	99,725	0	0	0	0	0	0	0
15:06:22	-54,785	2100,534	10,478	10,498	10,083	6,191	6,61	21,2	959,713	24,497	2100,534	0	203,857	203,857	99,725	0	0	0	0	0	0	0
15:06:22	-80,419	2099,729	10,478	10,351	10,078	6,182	6,601	21,2	959,713	24,497	2099,729	0	203,857	203,857	99,725	0	0	0	0	0	0	0
15:06:22	-45,092	2099,278	10,429	10,351	10,078	6,178	6,593	21,2	959,713	24,497	2099,278	0	203,857	203,857	99,725	0	0	0	0	0	0	0
15:06:22	-135,351	2097,925	10,283	10,156	10,078	6,164	6,584	21,2	959,713	24,497	2097,925	0	203,857	203,857	99,725	0	0	0	0	0	0	0
15:06:22	-165,478	2096,27	10,185	10,205	10,074	6,147	6,576	21,2	959,713	24,497	2096,27	0	203,857	203,857	99,725	0	0	0	0	0	0	0
15:06:22	-7,373	2096,196	10,185	10,058	10,074	6,146	6,567	21,2	959,713	24,497	2096,196	0	203,857	203,857	99,725	0	0	0	0	0	0	0
15:06:22	-75,244	2095,444	10,185	10,058	10,069	6,138	6,559	21,2	959,713	24,497	2095,444	0	203,857	203,857	99,725	0	0	0	0	0	0	0
15:06:22	-52,514	2094,919	10,136	10,009	10,069	6,133	6,551	21,2	959,713	24,497	2094,919	0	203,857	203,857	99,725	0	0	0	0	0	0	0
15:06:22	-37,548	2094,543	10,185	10,156	10,064	6,129	6,542	21,2	959,713	24,497	2094,543	0	203,857	203,857	99,725	0	0	0	0	0	0	0
15:06:22	52,636	2095,07	10,332	10,205	10,059	6,134	6,534	21,2	959,713	24,497	2094,544	0	203,857	203,857	99,725	0	0	0	0	0	0	0
15:06:22	7,519	2095,145	10,429	10,302	10,055	6,135	6,527	21,2	959,713	24,497	2094,544	0	203,857	203,857	99,725	0	0	0	0	0	0	0
15:06:22	-84,765	2094,297	10,429	10,302	10,05	6,126	6,519	21,2	959,713	24,497	2094,297	0	203,857	203,857	99,725	0	0	0	0	0	0	0
15:06:22	-173,925	2092,558	10,332	10,205	10,045	6,108	6,511	21,2	959,713	24,497	2092,558	0	203,857	203,857	99,725	0	0	0	0	0	0	0
15:06:22	-45,068	2092,107	10,283	10,156	10,045	6,104	6,503	21,2	959,713	24,497	2092,107	0	203,857	203,857	99,725	0	0	0	0	0	0	0
15:06:22	-77,392	2091,333	10,283	10,058	10,041	6,096	6,495	21,2	959,713	24,497	2091,333	0	203,857	203,857	99,725	0	0	0	0	0	0	0
15:06:22	-96,606	2090,367	10,185	10,058	10,04	6,086	6,487	21,2	959,713	24,497	2090,367	0	203,857	203,857	99,725	0	0	0	0	0	0	0
15:06:22	-77,221	2089,595	10,185	10,009	10,036	6,078	6,479	21,2	959,713	24,497	2089,595	0	203,857	203,857	99,725	0	0	0	0	0	0	0
15:06:22	-6,494	2089,53	10,185	10,058	10,036	6,077	6,471	21,2	959,713	24,497	2089,53	0	203,857	203,857	99,725	0	0	0	0	0	0	0
15:06:22	-45,068	2089,079	10,136	10,009	10,036	6,072	6,463	21,2	959,713	24,497	2089,079	0	203,857	203,857	99,725	0	0	0	0	0	0	0
15:06:22	-77,197	2088,307	10,136	10,009	10,031	6,065	6,455	21,2	959,713	24,497	2088,307	0	203,857	203,857	99,725	0	0	0	0	0	0	0
15:06:22	-175,878	2086,549	10,039	9,961	10,026	6,046	6,447	21,2	959,713	24,497	2086,549	0	203,857	203,857	99,725	0	0	0	0	0	0	0
15:06:22	135,131	2087,9	10,185	10,058	10,026	6,06	6,44	21,2	959,713	24,497	2086,55	0	203,857	203,857	99,725	0	0	0	0	0	0	0
15:06:22	-129,809	2086,602	10,136	10,058	10,022	6,047	6,432	21,2	959,713	24,497	2086,55	0	203,857	203,857	99,725	0	0	0	0	0	0	0
15:06:22	0	2086,602	10,136	10,009	10,022	6,047	6,424	21,2	959,713	24,497	2086,55	0	203,857	203,857	99,725	0	0	0	0	0	0	0
15:06:22	-90,063	2085,701	10,039	9,961	10,022	6,038	6,417	21,2	959,713	24,497	2085,701	0	203,857	203,857	99,725	0	0	0	0	0	0	0
15:06:22	-45,043	2085,251	9,99	9,863	10,022	6,033	6,409	21,2	959,713	24,497	2085,251	0	203,857	203,857	99,725	0	0	0	0	0	0	0
15:06:22	-78,417	2084,467	9,99	9,863	10,017	6,025	6,402	21,2	959,713	24,497	2084,467	0	203,857	203,857	99,725	0	0	0	0	0	0	0
15:06:22	-6,518	2084,401	9,99	9,814	10,017	6,024	6,394	21,2	959,713	24,497	2084,401	0	203,857	203,857	99,725	0	0	0	0	0	0	0
15:06:22	-79,272	2083,609	9,99	9,961	10,012	6,016	6,387	21,2	959,713	24,497	2083,609	0	203,857	203,857	99,725	0	0	0	0	0	0	0
15:06:22	45,019	2084,059	10,039	9,961	10,012	6,021	6,38	21,2	959,713	24,497	2083,609	0	203,857	203,857	99,725	0	0	0	0	0	0	0
15:06:22	-84,936	2083,21	10,039	9,961	10,007	6,012	6,372	21,2	959,713	24,497	2083,21	0	203,857	203,857	99,725	0	0	0	0	0	0	0
15:06:22	0	2083,21	10,039	9,961	10,007	6,012	6,365	21,2	959,713	24,497	2083,21	0	203,857	203,857	99,725	0	0	0	0	0	0	0
15:06:22	3,198	2083,242	10,136	10,009	10,002	6,012	6,358	21,2	959,713	24,497	2083,21	0	203,857	203,857	99,725	0	0	0	0	0	0	0
15:06:22	-79,467	2082,447	10,136	10,009	9,998	6,004	6,352	21,2	959,713	24,497	2082,447	0	203,857	203,857	99,725	0	0	0	0	0	0	0
15:06:22	-90,063	2081,546	10,039	9,961	9,998	5,995	6,345	21,2	959,713	24,497	2081,546	0	203,857	203,857	99,725	0	0	0	0	0	0	0
15:06:22	0	2081,546	10,039	9,961	9,998	5,995	6,338	21,2	959,713	24,497	2081,546	0	203,857	203,857	99,725	0	0	0	0	0	0	0
15:06:22	-5,273	2081,493	10,039	9,961	9,998	5,994	6,331	21,1	959,713	24,497	2081,493	0	203,857	203,857	99,725	0	0	0	0	0	0	0
15:06:22	-90,014	2080,593	9,941	9,814	9,998	5,985	6,324	21,1	959,713	24,497	2080,593	0	203,857	203,857	99,725	0	0	0	0	0	0	0
15:06:22	-76,123	2079,832	9,941	9,863	9,993	5,977	6,317	21,1	959,713	24,497	2079,832	0	203,857	203,857	99,725	0	0	0	0	0	0	0
15:06:22	-8,618	2079,746	9,843	9,716	9,998	5,976	6,311	21,1	959,713	24,497	2079,746	0	203,857	203,857	99,725	0	0	0	0	0	0	0
15:06:22	0	2079,746	9,843	9,716	9,998	5,976	6,304	21,1	959,713	24,497	2079,746	0	203,857	203,857	99,725	0	0	0	0	0	0	0
15:06:22	-85,791	2078,888	9,843	9,814	9,993	5,967	6,298	21,1	959,713	24,497	2078,888	0	203,857	203,857	99,725	0	0	0	0	0	0	0
15:06:22	90,014	2079,788	9,941	9,814	9,993	5,977	6,291	21,1	959,713	24,497	2078,889	0	203,857	203,857	99,725	0	0	0	0	0	0	0
15:06:22	-36,572	2079,422	9,99	9,863	9,988	5,973	6,285	21,1	959,713	24,497	2078,889	0	203,857	203,857	99,725	0	0	0	0	0	0	0
15:06:22	0	2079,422	9,99	9,863	9,988	5,973	6,279	21,1	959,713	24,497	2078,89	0	203,857	203,857	99,725	0	0	0	0	0	0	0
15:06:22	-4,199	2079,38	9,99	9,863	9,988	5,972	6,273	21,1	959,713	24,497	2078,89	0	203,857	203,857	99,725	0	0	0	0	0	0	0
15:06:22	-35,522	2079,025	10,039	10,009	9,984	5,969	6,267	21,1	959,713	24,497	2078,89	0	203,247	203,247	99,723	0	0	0	0	0	0	0
15:06:22	89,99	2079,925	10,136	10,058	9,984	5,978	6,261	21,1	959,713	24,497	2078,891	0	203,247	203,247	99,723	0	0	0	0	0	0	0
15:06:22	-89,99	2079,025	10,039	9,961	9,984	5,969	6,255	21,1	959,713	24,497	2078,892	0	203,247	203,247	99,723	0	0	0	0	0	0	0
15:06:22	-45,019	2078,575	9,99	9,961	9,984	5,964	6,25	21,1	959,713	24,497	2078,575	0	203,247	203,247	99,723	0	0	0	0	0	0	0
15:06:22	-81,567	2077,759	9,99	10,009	9,979	5,956	6,244	21,1	959,713	24,497	2077,759	0	203,247	203,247	99,723	0	0	0	0	0	0	0
15:06:22	0	2077,759	9,99	10,009	9,979	5,956	6,238	21,1	959,713	24,497	2077,759	0	203,247	203,247	99,723	0	0	0	0	0	0	0
15:06:22	0	2077,759	9,99	10,009	9,979	5,956	6,233	21,1	959,713	24,497	2077,759	0	203,247	203,247	99,723	0	0	0	0	0	0	0
15:06:22	-49,218	2077,267	9,941	9,814	9,979	5,951	6,227	21,1	959,713	24,497	2077,267	0	203,247	203,247	99,723	0	0	0	0	0	0	0
15:06:23	0	2077,267	9,941	9,863	9,979	5,951	6,222	21,1	959,713	24,497	2077,267	0	203,247	203,247	99,723	0	0	0	0	0	0	0
15:06:23	44,995	2077,717	9,99	9,814	9,979	5,955	6,217	21,1	959,713	24,497	2077,268	0	203,247	203,247	99,723	0	0	0	0	0	0	0
15:06:23	-134,96	2076,367	9,843	9,814	9,979	5,941	6,211	21,1	959,713	24,497	2076,367	0	203,247	203,247	99,723	0	0	0	0	0	0	0
15:06:23	0	2076,367	9,843	9,716	9,979	5,941	6,206	21,1	959,713	24,497	2076,367	0	203,247	203,247	99,723	0	0	0	0	0	0	0
15:06:23	-81,591	2075,552	9,843	9,814	9,974	5,933	6,201	21,1	959,713	24,497	2075,552	0	203,247	203,247	99,723	0	0	0	0	0	0	0
15:06:23	0	2075,552	9,843	9,716	9,974	5,933	6,195	21,1	959,713	24,497	2075,552	0	203,247	203,247	99,723	0	0	0	0	0	0	0
15:06:23	0	2075,552	9,843	9,814	9,974	5,933	6,19	21,1	959,713	24,497	2075,552	0	203,247	203,247	99,723	0	0	0	0	0	0	0
15:06:23	134,985	2076,901	9,99	9,961	9,974	5,947	6,185	21,1	959,713	24,497	2075,553	0	203,247	203,247	99,723	0	0	0	0	0	0	0
15:06:23	-134,985	2075,552	9,843	9,814	9,974	5,933	6,18	21,1	959,713	24,497	2075,552	0	203,247	203,247	99,723	0	0	0	0	0	0	0
15:06:23	89,99	2076,451	9,941	9,863	9,974	5,942	6,176	21,1	959,713	24,497	2075,553	0	203,247	203,247	99,723	0	0	0	0	0	0	0
15:06:23	-89,99	2075,552	9,843	9,668	9,974	5,933	6,171	21,1	959,713	24,497	2075,552	0	203,247	203,247	99,723	0	0	0	0	0	0	0
15:06:23	-82,617	2074,725	9,843	9,668	9,969	5,925	6,166	21,1	959,713	24,497	2074,725	0	203,247	203,247	99,723	0	0	0	0	0	0	0
15:06:23	89,965	2075,625	9,941	9,863	9,969	5,934	6,162	21,1	959,713	24,497	2074,726	0	203,247	203,247	99,723	0	0	0	0	0	0	0
15:06:23	-89,965	2074,725	9,843	9,716	9,969	5,925	6,157	21,1	959,713	24,497	2074,725	0	203,247	203,247	99,723	0	0	0	0	0	0	0
15:06:23	89,965	2075,625	9,941	9,814	9,969	5,934	6,153	21,1	959,713	24,497	2074,726	0	203,247	203,247	99,723	0	0	0	0	0	0	0
15:06:23	-173,608	2073,889	9,843	9,716	9,965	5,916	6,148	21,1	959,713	24,497	2073,889	0	203,247	203,247	99,723	0	0	0	0	0	0	0
15:06:23	89,941	2074,788	9,941	9,814	9,965	5,925	6,144	21,1	959,713	24,497	2073,89	0	203,247	203,247	99,723	0	0	0	0	0	0	0
15:06:23	0	2074,788	9,941	9,863	9,965	5,925	6,139	21,1	959,713	24,497	2073,891	0	203,247	203,247	99,723	0	0	0	0	0	0	0
15:06:23	0	2074,788	9,941	9,863	9,965	5,925	6,135	21,1	959,713	24,497	2073,892	0	203,247	203,247	99,723	0	0	0	0	0	0	0
15:06:23	-89,941	2073,889	9,843	9,716	9,965	5,916	6,131	21,1	959,713	24,497	2073,889	0	203,247	203,247	99,723	0	0	0	0	0	0	0
15:06:23	89,941	2074,788	9,941	9,716	9,965	5,925	6,127	21,1	959,713	24,497	2073,89	0	203,247	203,247	99,723	0	0	0	0	0	0	0
15:06:23	0	2074,788	9,941	9,863	9,965	5,925	6,123	21,1	959,713	24,497	2073,891	0	203,247	203,247	99,723	0	0	0	0	0	0	0
15:06:23	44,995	2075,238	9,99	9,961	9,965	5,93	6,119	21,1	959,713	24,497	2073,892	0	203,247	203,247	99,723	0	0	0	0	0	0	0
15:06:23	-44,995	2074,788	9,941	9,814	9,965	5,925	6,115	21,1	959,713	24,497	2073,893	0	203,247	203,247	99,723	0	0	0	0	0	0	0
15:06:23	44,995	2075,238	9,99	9,814	9,965	5,93	6,112	21,1	959,713	24,497	2073,894	0	203,247	203,247	99,723	0	0	0	0	0	0	0
15:06:23	0	2075,238	9,99	9,863	9,965	5,93	6,108	21,1	959,713	24,497	2073,896	0	203,247	203,247	99,723	0	0	0	0	0	0	0
15:06:23	-44,995	2074,788	9,941	9,716	9,965	5,925	6,104	21,1	959,713	24,497	2073,897	0	203,247	203,247	99,723	0	0	0	0	0	0	0
15:06:23	-89,941	2073,889	9,843	9,716	9,965	5,916	6,101	21,1	959,713	24,497	2073,889	0	203,247	203,247	99,723	0	0	0	0	0	0	0
15:06:23	89,941	2074,788	9,941	9,814	9,965	5,925	6,097	21,1	959,713	24,497	2073,89	0	203,247	203,247	99,723	0	0	0	0	0	0	0
15:06:23	44,995	2075,238	9,99	9,961	9,965	5,93	6,094	21,1	959,713	24,497	2073,891	0	203,247	203,247	99,723	0	0	0	0	0	0	0
15:06:23	0	2075,238	9,99	9,961	9,965	5,93	6,091	21,1	959,713	24,497	2073,893	0	203,247	203,247	99,723	0	0	0	0	0	0	0
15:06:23	-44,995	2074,788	9,941	9,814	9,965	5,925	6,088	21,1	959,713	24,497	2073,893	0	203,247	203,247	99,723	0	0	0	0	0	0	0
15:06:23	0	2074,788	9,941	9,814	9,965	5,925	6,084	21,1	959,713	24,497	2073,894	0	203,247	203,247	99,723	0	0	0	0	0	0	0
15:06:23	0	2074,788	9,941	9,863	9,965	5,925	6,081	21,1	959,713	24,497	2073,895	0	203,247	203,247	99,723	0	0	0	0	0	0	0
15:06:23	-3,173	2074,757	9,941	9,863	9,964	5,925	6,078	21,1	959,713	24,497	2073,896	0	203,247	203,247	99,723	0	0	0	0	0	0	0
15:06:23	0	2074,757	9,941	9,863	9,964	5,925	6,075	21,1	959,713	24,497	2073,897	0	203,247	203,247	99,723	0	0	0	0	0	0	0
15:06:23	-86,767	2073,889	9,843	9,814	9,965	5,916	6,072	21,1	959,713	24,497	2073,889	0	203,247	203,247	99,723	0	0	0	0	0	0	0
15:06:23	134,936	2075,238	9,99	9,961	9,965	5,93	6,069	21,1	959,713	24,497	2073,89	0	203,247	203,247	99,723	0	0	0	0	0	0	0
15:06:23	134,96	2076,588	10,136	10,156	9,965	5,944	6,067	21,1	959,713	24,497	2073,893	0	203,247	203,247	99,723	0	0	0	0	0	0	0
15:06:23	270,043	2079,288	10,429	10,547	9,965	5,972	6,065	21,1	959,713	24,497	2073,898	0	203,247	203,247	99,723	0	0	0	0	0	0	0
15:06:23	391,528	2083,204	10,673	10,888	9,974	6,012	6,064	21,1	959,713	24,497	2073,908	0	203,247	203,247	99,723	0	0	0	0	0	0	0
15:06:23	352,001	2086,724	10,966	11,23	9,979	6,048	6,064	21,1	959,713	24,497	2073,92	0	203,247	203,247	99,723	0	0	0	0	0	0	0
15:06:23	441,21	2091,136	11,259	11,425	9,988	6,094	6,064	21,1	959,713	24,497	2073,938	0	203,247	203,247	99,723	0	0	0	0	0	0	0
15:06:23	382,519	2094,961	11,406	11,718	10,002	6,133	6,066	21,1	959,713	24,497	2073,959	0	203,247	203,247	99,723	0	0	0	0	0	0	0
15:06:23	426,757	2099,229	11,504	11,816	10,022	6,177	6,068	21,1	959,713	24,497	2073,984	0	203,247	203,247	99,723	0	0	0	0	0	0	0
15:06:23	473,925	2103,968	11,65	11,963	10,041	6,226	6,071	21,1	959,713	24,497	2074,014	0	203,247	203,247	99,723	0	0	0	0	0	0	0
15:06:23	494,482	2108,913	11,65	12,06	10,069	6,277	6,075	21,1	959,713	24,497	2074,049	0	203,247	203,247	99,723	0	0	0	0	0	0	0
15:06:23	762,597	2116,539	11,943	12,256	10,097	6,356	6,08	21,1	959,713	24,497	2074,092	0	203,247	203,247	99,723	0	0	0	0	0	0	0
15:06:23	586,279	2122,401	12,041	12,646	10,125	6,416	6,087	21,1	959,713	24,497	2074,14	0	203,247	203,247	99,723	0	0	0	0	0	0	0
15:06:23	564,477	2128,046	12,041	12,744	10,157	6,474	6,095	21,1	959,713	24,497	2074,194	0	203,247	203,247	99,723	0	0	0	0	0	0	0
15:06:23	810,571	2136,152	12,285	12,89	10,19	6,558	6,104	21,1	959,713	24,497	2074,256	0	203,247	203,247	99,723	0	0	0	0	0	0	0
15:06:23	603,662	2142,189	12,334	13,086	10,222	6,62	6,114	21,1	959,713	24,497	2074,324	0	203,247	203,247	99,723	0	0	0	0	0	0	0
15:06:23	706,372	2149,252	12,48	13,183	10,254	6,693	6,125	21,1	959,713	24,497	2074,399	0	203,247	203,247	99,723	0	0	0	0	0	0	0
15:06:23	793,994	2157,192	12,675	13,525	10,289	6,775	6,138	21,1	959,713	24,497	2074,482	0	203,247	203,247	99,723	0	0	0	0	0	0	0
15:06:23	839,99	2165,592	12,968	13,769	10,321	6,861	6,152	21,1	959,713	24,497	2074,573	0	203,247	203,247	99,723	0	0	0	0	0	0	0
15:06:23	699,56	2172,588	13,115	13,916	10,353	6,933	6,167	21,1	959,713	24,497	2074,671	0	203,247	203,247	99,723	0	0	0	0	0	0	0
15:06:23	831,25	2180,9	13,408	14,258	10,385	7,019	6,184	21,1	959,713	24,497	2074,777	0	203,247	203,247	99,723	0	0	0	0	0	0	0
15:06:23	800,756	2188,908	13,603	14,306	10,42	7,102	6,202	21,1	959,713	24,497	2074,891	0	203,247	203,247	99,723	0	0	0	0	0	0	0
15:06:23	697,46	2195,882	13,799	14,599	10,449	7,174	6,221	21,1	959,713	24,497	2075,012	0	203,247	203,247	99,723	0	0	0	0	0	0	0
15:06:23	943,872	2205,321	14,14	14,941	10,484	7,271	6,242	21,1	959,713	24,497	2075,143	0	203,247	203,247	99,723	0	0	0	0	0	0	0
15:06:23	772,094	2213,042	14,287	15,088	10,52	7,35	6,263	21,1	959,713	24,497	2075,28	0	203,247	203,247	99,723	0	0	0	0	0	0	0
15:06:23	753,295	2220,575	14,384	15,283	10,557	7,428	6,286	21,1	959,713	24,497	2075,426	0	203,247	203,247	99,723	0	0	0	0	0	0	0
15:06:23	568,115	2226,256	14,287	15,136	10,595	7,487	6,31	21,1	959,713	24,497	2075,576	0	203,247	203,247	99,723	0	0	0	0	0	0	0
15:06:23	635,913	2232,615	14,287	15,088	10,631	7,552	6,334	21,1	959,713	24,497	2075,733	0	203,247	203,247	99,723	0	0	0	0	0	0	0
15:06:23	763,574	2240,251	14,482	15,185	10,664	7,631	6,36	21,1	959,713	24,497	2075,898	0	203,247	203,247	99,723	0	0	0	0	0	0	0
15:06:23	798,901	2248,24	14,726	15,332	10,696	7,713	6,386	21,1	959,713	24,497	2076,07	0	203,247	203,247	99,723	0	0	0	0	0	0	0
15:06:23	720,336	2255,443	14,873	15,527	10,729	7,788	6,414	21,1	959,713	24,497	2076,25	0	203,247	203,247	99,723	0	0	0	0	0	0	0
15:06:23	816,357	2263,607	15,215	15,869	10,757	7,872	6,442	21,1	959,713	24,497	2076,437	0	203,247	203,247	99,723	0	0	0	0	0	0	0
15:06:23	759,375	2271,201	15,41	16,015	10,789	7,95	6,472	21,1	959,713	24,497	2076,632	0	203,247	203,247	99,723	0	0	0	0	0	0	0
15:06:23	357,885	2274,78	15,263	15,82	10,817	7,987	6,501	21,1	959,713	24,497	2076,83	0	203,247	203,247	99,723	0	0	0	0	0	0	0
15:06:23	717,895	2281,959	15,41	15,967	10,85	8,061	6,532	21,1	959,713	24,497	2077,035	0	203,247	203,247	99,723	0	0	0	0	0	0	0
15:06:23	660,351	2288,562	15,41	16,064	10,888	8,129	6,563	21,1	959,713	24,497	2077,247	0	203,247	203,247	99,723	0	0	0	0	0	0	0
15:06:23	482,031	2293,382	15,215	15,722	10,925	8,179	6,595	21,1	959,713	24,497	2077,463	0	203,247	203,247	99,723	0	0	0	0	0	0	0
15:06:23	443,872	2297,821	15,068	15,674	10,958	8,224	6,627	21,1	959,713	24,497	2077,683	0	203,247	203,247	99,723	0	0	0	0	0	0	0
15:06:23	629,834	2304,119	15,117	15,722	10,991	8,289	6,66	21,1	959,713	24,497	2077,91	0	203,247	203,247	99,723	0	0	0	0	0	0	0
15:06:23	857,153	2312,691	15,41	16,015	11,024	8,378	6,693	21,1	959,713	24,497	2078,145	0	203,247	203,247	99,723	0	0	0	0	0	0	0
15:06:23	677,343	2319,464	15,605	16,308	11,052	8,448	6,728	21,1	959,713	24,497	2078,386	0	203,247	203,247	99,723	0	0	0	0	0	0	0
15:06:23	693,847	2326,403	15,898	16,406	11,075	8,519	6,763	21,1	959,713	24,497	2078,634	0	203,247	203,247	99,723	0	0	0	0	0	0	0
15:06:23	674,633	2333,149	16,24	16,748	11,095	8,589	6,799	21,1	959,713	24,497	2078,888	0	203,247	203,247	99,723	0	0	0	0	0	0	0
15:06:23	825,366	2341,403	16,679	17,09	11,118	8,674	6,835	21,1	959,713	24,497	2079,151	0	203,247	203,247	99,723	0	0	0	0	0	0	0
15:06:23	533,862	2346,742	16,728	17,236	11,146	8,729	6,873	21,1	959,713	24,497	2079,419	0	203,247	203,247	99,723	0	0	0	0	0	0	0
15:06:23	637,793	2353,119	16,875	17,285	11,174	8,795	6,91	21,1	959,713	24,497	2079,692	0	203,247	203,247	99,723	0	0	0	0	0	0	0
15:06:23	456,982	2357,689	16,826	17,236	11,202	8,842	6,948	21,1	960,173	24,497	2079,97	0	203,247	203,247	99,723	0	0	0	0	0	0	0
15:06:23	495,19	2362,641	16,826	17,187	11,23	8,893	6,986	21,1	960,173	24,497	2080,253	0	203,247	203,247	99,723	0	0	0	0	0	0	0
15:06:23	578,344	2368,425	16,924	17,236	11,258	8,952	7,025	21,1	960,173	24,497	2080,541	0	203,247	203,247	99,723	0	0	0	0	0	0	0
15:06:23	631,982	2374,744	17,168	17,431	11,28	9,017	7,064	21,1	960,173	24,497	2080,835	0	203,247	203,247	99,723	0	0	0	0	0	0	0
15:06:23	515,429	2379,899	17,363	17,724	11,299	9,071	7,103	21,1	960,173	24,497	2081,134	0	203,247	203,247	99,723	0	0	0	0	0	0	0
15:06:23	512,28	2385,022	17,558	17,773	11,317	9,123	7,143	21,1	960,173	24,497	2081,438	0	203,247	203,247	99,723	0	0	0	0	0	0	0
15:06:23	585,253	2390,874	17,803	18,066	11,337	9,184	7,183	21,1	960,173	24,497	2081,748	0	203,247	203,247	99,723	0	0	0	0	0	0	0
15:06:23	415,722	2395,031	17,9	18,115	11,355	9,227	7,223	21,1	960,173	24,497	2082,061	0	203,247	203,247	99,723	0	0	0	0	0	0	0
15:06:23	339,794	2398,429	17,9	18,066	11,374	9,262	7,263	21,1	960,173	24,497	2082,377	0	203,247	203,247	99,723	0	0	0	0	0	0	0
15:06:23	441,333	2402,843	17,9	18,115	11,399	9,307	7,303	21,1	960,173	24,497	2082,698	0	203,247	203,247	99,723	0	0	0	0	0	0	0
15:06:23	351,245	2406,355	17,851	17,969	11,422	9,343	7,343	21,1	960,173	24,497	2083,022	0	203,497	203,497	99,724	0	0	0	0	0	0	0
15:06:23	381,958	2410,175	17,851	17,969	11,443	9,383	7,383	21,1	960,173	24,497	2083,349	0	203,497	203,497	99,724	0	0	0	0	0	0	0
15:06:23	351,904	2413,694	17,9	18,066	11,461	9,419	7,423	21,1	960,173	24,497	2083,679	0	203,497	203,497	99,724	0	0	0	0	0	0	0
15:06:23	400,317	2417,697	18,047	18,164	11,475	9,46	7,463	21,1	960,173	24,497	2084,013	0	203,497	203,497	99,724	0	0	0	0	0	0	0
15:06:23	367,944	2421,376	18,193	18,457	11,488	9,498	7,503	21,1	960,173	24,497	2084,35	0	203,497	203,497	99,724	0	0	0	0	0	0	0
15:06:23	367,334	2425,05	18,388	18,652	11,498	9,536	7,543	21,1	960,173	24,497	2084,691	0	203,497	203,497	99,724	0	0	0	0	0	0	0
15:06:23	447,924	2429,529	18,633	18,799	11,51	9,582	7,583	21,1	960,173	24,497	2085,036	0	203,497	203,497	99,724	0	0	0	0	0	0	0
15:06:23	240,844	2431,937	18,681	18,799	11,521	9,607	7,622	21,1	960,173	24,497	2085,383	0	203,497	203,497	99,724	0	0	0	0	0	0	0
15:06:24	60,961	2432,547	18,486	18,652	11,535	9,613	7,661	21,1	960,173	24,497	2085,73	0	203,497	203,497	99,724	0	0	0	0	0	0	0
15:06:24	317,26	2435,72	18,486	18,603	11,553	9,646	7,7	21,1	960,173	24,497	2086,08	0	203,497	203,497	99,724	0	0	0	0	0	0	0
15:06:24	133,544	2437,055	18,291	18,31	11,571	9,66	7,739	21,1	960,173	24,497	2086,431	0	203,497	203,497	99,724	0	0	0	0	0	0	0
15:06:24	159,179	2438,647	18,193	18,31	11,585	9,676	7,777	21,1	960,173	24,497	2086,783	0	203,497	203,497	99,724	0	0	0	0	0	0	0
15:06:24	322,387	2441,871	18,291	18,31	11,598	9,71	7,815	21,1	960,173	24,497	2087,138	0	203,497	203,497	99,724	0	0	0	0	0	0	0
15:06:24	171,997	2443,591	18,291	18,457	11,608	9,727	7,852	21,1	960,173	24,497	2087,494	0	203,497	203,497	99,724	0	0	0	0	0	0	0
15:06:24	395,336	2447,544	18,535	18,652	11,617	9,768	7,89	21,1	960,173	24,497	2087,855	0	203,497	203,497	99,724	0	0	0	0	0	0	0
15:06:24	160,327	2449,147	18,535	18,652	11,626	9,785	7,927	21,1	960,173	24,497	2088,216	0	203,497	203,497	99,724	0	0	0	0	0	0	0
15:06:24	256,42	2451,712	18,633	18,652	11,635	9,811	7,964	21,1	960,173	24,497	2088,579	0	203,497	203,497	99,724	0	0	0	0	0	0	0
15:06:24	222,509	2453,937	18,681	18,701	11,645	9,834	8	21,1	960,173	24,497	2088,945	0	203,497	203,497	99,724	0	0	0	0	0	0	0
15:06:24	257,788	2456,515	18,779	18,652	11,654	9,86	8,037	21,1	960,173	24,497	2089,312	0	203,497	203,497	99,724	0	0	0	0	0	0	0
15:06:24	71,264	2457,227	18,681	18,701	11,664	9,868	8,073	21,1	960,173	24,497	2089,68	0	203,497	203,497	99,724	0	0	0	0	0	0	0
15:06:24	166,748	2458,895	18,681	18,652	11,673	9,885	8,108	21,1	960,173	24,497	2090,049	0	203,497	203,497	99,724	0	0	0	0	0	0	0
15:06:24	261,01	2461,505	18,779	18,847	11,682	9,912	8,144	21,1	960,173	24,497	2090,421	0	203,497	203,497	99,724	0	0	0	0	0	0	0
15:06:24	196,679	2463,472	18,828	18,847	11,691	9,932	8,179	21,1	960,173	24,497	2090,794	0	203,497	203,497	99,724	0	0	0	0	0	0	0
15:06:24	78,955	2464,261	18,828	18,847	11,695	9,94	8,213	21,1	960,173	24,497	2091,167	0	203,497	203,497	99,724	0	0	0	0	0	0	0
15:06:24	128,393	2465,545	18,877	18,847	11,7	9,954	8,247	21,1	960,173	24,497	2091,542	0	203,497	203,497	99,724	0	0	0	0	0	0	0
15:06:24	80,2	2466,347	18,877	18,945	11,704	9,962	8,281	21,1	960,173	24,497	2091,917	0	203,497	203,497	99,724	0	0	0	0	0	0	0
15:06:24	316,894	2469,516	19,121	19,043	11,709	9,995	8,315	21,1	960,173	24,497	2092,294	0	203,497	203,497	99,724	0	0	0	0	0	0	0
15:06:24	8,715	2469,603	19,121	19,043	11,709	9,995	8,348	21,1	960,173	24,497	2092,672	0	203,497	203,497	99,724	0	0	0	0	0	0	0
15:06:24	223,876	2471,842	19,267	19,238	11,714	10,018	8,38	21,1	960,173	24,497	2093,051	0	203,497	203,497	99,724	0	0	0	0	0	0	0
15:06:24	80,224	2472,644	19,267	19,238	11,719	10,027	8,413	21,1	960,173	24,497	2093,43	0	203,497	203,497	99,724	0	0	0	0	0	0	0
15:06:24	-10,961	2472,535	19,17	19,189	11,723	10,026	8,444	21,1	960,173	24,497	2093,81	0	203,497	203,497	99,724	0	0	0	0	0	0	0
15:06:24	-98,95	2471,545	18,974	18,945	11,728	10,015	8,475	21,1	960,173	24,497	2094,187	0	203,497	203,497	99,724	0	0	0	0	0	0	0
15:06:24	15,478	2471,7	18,828	18,799	11,737	10,017	8,505	21,1	960,173	24,497	2094,565	0	203,497	203,497	99,724	0	0	0	0	0	0	0
15:06:24	53,759	2472,237	18,877	18,847	11,738	10,023	8,535	21,1	960,173	24,497	2094,942	0	203,497	203,497	99,724	0	0	0	0	0	0	0
15:06:24	217,309	2474,411	19,023	18,994	11,742	10,045	8,565	21,1	960,173	24,497	2095,322	0	203,497	203,497	99,724	0	0	0	0	0	0	0
15:06:24	6,591	2474,476	19,023	18,994	11,742	10,046	8,594	21,1	960,173	24,497	2095,701	0	203,497	203,497	99,724	0	0	0	0	0	0	0
15:06:24	141,601	2475,892	19,17	19,189	11,742	10,06	8,622	21,1	960,173	24,497	2096,081	0	203,497	203,497	99,724	0	0	0	0	0	0	0
15:06:24	-47,216	2475,42	19,121	18,994	11,742	10,055	8,651	21,1	960,173	24,497	2096,461	0	203,497	203,497	99,724	0	0	0	0	0	0	0
15:06:24	47,216	2475,892	19,17	19,14	11,742	10,06	8,678	21,1	960,173	24,497	2096,84	0	203,497	203,497	99,724	0	0	0	0	0	0	0
15:06:24	94,409	2476,837	19,267	19,336	11,742	10,07	8,705	21,1	960,173	24,497	2097,22	0	203,497	203,497	99,724	0	0	0	0	0	0	0
15:06:24	76,855	2477,605	19,267	19,238	11,747	10,078	8,732	21,1	960,173	24,497	2097,6	0	203,497	203,497	99,724	0	0	0	0	0	0	0
15:06:24	-86,791	2476,737	19,17	19,238	11,747	10,069	8,759	21,1	960,173	24,497	2097,979	0	203,497	203,497	99,724	0	0	0	0	0	0	0
15:06:24	-141,65	2475,321	19,023	18,994	11,747	10,054	8,784	21,1	960,173	24,497	2098,357	0	203,497	203,497	99,724	0	0	0	0	0	0	0
15:06:24	223,974	2477,56	19,17	19,189	11,752	10,077	8,809	21,1	960,173	24,497	2098,736	0	203,497	203,497	99,724	0	0	0	0	0	0	0
15:06:24	-141,625	2476,144	19,023	18,847	11,752	10,063	8,834	21,1	960,173	24,497	2099,113	0	203,497	203,497	99,724	0	0	0	0	0	0	0
15:06:24	0	2476,144	19,023	18,945	11,752	10,063	8,858	21,1	960,173	24,497	2099,49	0	203,497	203,497	99,724	0	0	0	0	0	0	0
15:06:24	0	2476,144	19,023	18,847	11,752	10,063	8,882	21,1	960,173	24,497	2099,867	0	203,497	203,497	99,724	0	0	0	0	0	0	0
15:06:24	0	2476,144	19,023	18,945	11,752	10,063	8,905	21,1	960,173	24,497	2100,243	0	203,497	203,497	99,724	0	0	0	0	0	0	0
15:06:24	-47,192	2475,672	18,974	18,847	11,752	10,058	8,927	21,1	960,173	24,497	2100,619	0	203,497	203,497	99,724	0	0	0	0	0	0	0
15:06:24	0	2475,672	18,974	18,847	11,752	10,058	8,95	21,1	960,173	24,497	2100,994	0	203,497	203,497	99,724	0	0	0	0	0	0	0
15:06:24	-94,384	2474,728	18,877	18,847	11,752	10,048	8,971	21,1	960,173	24,497	2101,368	0	203,497	203,497	99,724	0	0	0	0	0	0	0
15:06:24	94,384	2475,672	18,974	18,945	11,752	10,058	8,992	21,1	960,173	24,497	2101,742	0	203,497	203,497	99,724	0	0	0	0	0	0	0
15:06:24	0	2475,672	18,974	18,847	11,752	10,058	9,013	21,1	960,173	24,497	2102,116	0	203,497	203,497	99,724	0	0	0	0	0	0	0
15:06:24	-94,384	2474,728	18,877	18,799	11,752	10,048	9,034	21,1	960,173	24,497	2102,488	0	203,497	203,497	99,724	0	0	0	0	0	0	0
15:06:24	94,384	2475,672	18,974	18,847	11,752	10,058	9,054	21,1	960,173	24,497	2102,862	0	203,497	203,497	99,724	0	0	0	0	0	0	0
15:06:24	47,192	2476,144	19,023	19,043	11,752	10,063	9,074	21,1	960,173	24,497	2103,235	0	203,497	203,497	99,724	0	0	0	0	0	0	0
15:06:24	-47,192	2475,672	18,974	18,994	11,752	10,058	9,093	21,1	960,173	24,497	2103,608	0	203,497	203,497	99,724	0	0	0	0	0	0	0
15:06:24	47,192	2476,144	19,023	18,994	11,752	10,063	9,112	21,1	960,173	24,497	2103,98	0	203,497	203,497	99,724	0	0	0	0	0	0	0
15:06:24	0	2476,144	19,023	19,043	11,752	10,063	9,13	21,1	960,173	24,497	2104,352	0	203,497	203,497	99,724	0	0	0	0	0	0	0
15:06:24	-47,192	2475,672	18,974	18,994	11,752	10,058	9,149	21,1	960,173	24,497	2104,724	0	203,497	203,497	99,724	0	0	0	0	0	0	0
15:06:24	0	2475,672	18,974	18,994	11,752	10,058	9,166	21,1	960,173	24,497	2105,095	0	203,497	203,497	99,724	0	0	0	0	0	0	0
15:06:24	0	2475,672	18,974	18,994	11,752	10,058	9,184	21,1	960,173	24,497	2105,466	0	203,497	203,497	99,724	0	0	0	0	0	0	0
15:06:24	0	2475,672	18,974	18,945	11,752	10,058	9,201	21,1	960,173	24,497	2105,836	0	203,497	203,497	99,724	0	0	0	0	0	0	0
15:06:24	-94,384	2474,728	18,877	18,799	11,752	10,048	9,218	21,1	960,173	24,497	2106,205	0	203,497	203,497	99,724	0	0	0	0	0	0	0
15:06:24	0	2474,728	18,877	18,799	11,752	10,048	9,234	21,1	960,173	24,497	2106,573	0	203,497	203,497	99,724	0	0	0	0	0	0	0
15:06:24	94,384	2475,672	18,974	18,945	11,752	10,058	9,25	21,1	960,173	24,497	2106,942	0	203,497	203,497	99,724	0	0	0	0	0	0	0
15:06:24	0	2475,672	18,974	18,847	11,752	10,058	9,266	21,1	960,173	24,497	2107,311	0	203,497	203,497	99,724	0	0	0	0	0	0	0
15:06:24	-94,384	2474,728	18,877	18,799	11,752	10,048	9,281	21,1	960,173	24,497	2107,679	0	203,497	203,497	99,724	0	0	0	0	0	0	0
15:06:24	-11,01	2474,618	18,779	18,652	11,756	10,047	9,296	21,1	960,173	24,497	2108,046	0	203,497	203,497	99,724	0	0	0	0	0	0	0
15:06:24	88,891	2475,507	18,877	18,799	11,756	10,056	9,311	21,1	960,173	24,497	2108,413	0	203,497	203,497	99,724	0	0	0	0	0	0	0
15:06:24	0	2475,507	18,877	18,847	11,756	10,056	9,326	21,1	960,173	24,497	2108,78	0	203,497	203,497	99,724	0	0	0	0	0	0	0
15:06:24	0	2475,507	18,877	18,701	11,756	10,056	9,34	21,1	960,173	24,497	2109,147	0	203,497	203,497	99,724	0	0	0	0	0	0	0
15:06:24	141,601	2476,923	19,023	18,945	11,756	10,071	9,355	21,1	960,173	24,497	2109,515	0	203,497	203,497	99,724	0	0	0	0	0	0	0
15:06:24	-47,192	2476,451	18,974	18,847	11,756	10,066	9,368	21,1	960,173	24,497	2109,882	0	203,497	203,497	99,724	0	0	0	0	0	0	0
15:06:24	-136,108	2475,09	18,828	18,701	11,756	10,052	9,382	21,1	960,173	24,497	2110,247	0	203,497	203,497	99,724	0	0	0	0	0	0	0
15:06:24	136,108	2476,451	18,974	18,994	11,756	10,066	9,395	21,1	960,173	24,497	2110,613	0	203,497	203,497	99,724	0	0	0	0	0	0	0
15:06:24	-141,601	2475,035	18,828	18,847	11,756	10,051	9,408	21,1	960,173	24,497	2110,978	0	203,497	203,497	99,724	0	0	0	0	0	0	0
15:06:24	0	2475,035	18,828	18,799	11,756	10,051	9,421	21,1	960,173	24,497	2111,342	0	203,497	203,497	99,724	0	0	0	0	0	0	0
15:06:24	47,192	2475,507	18,877	18,847	11,756	10,056	9,433	21,1	960,173	24,497	2111,706	0	203,497	203,497	99,724	0	0	0	0	0	0	0
15:06:24	-188,769	2473,619	18,681	18,457	11,756	10,037	9,445	21,1	960,173	24,497	2112,068	0	203,497	203,497	99,724	0	0	0	0	0	0	0
15:06:24	-377,368	2469,846	18,291	17,969	11,756	9,998	9,456	21,1	960,173	24,497	2112,425	0	203,497	203,497	99,724	0	0	0	0	0	0	0
15:06:24	-549,194	2464,354	17,803	17,383	11,752	9,941	9,465	21,1	960,173	24,497	2112,777	0	203,497	203,497	99,724	0	0	0	0	0	0	0
15:06:24	-590,429	2458,45	17,363	16,748	11,742	9,88	9,474	21,1	960,173	24,497	2113,123	0	203,497	203,497	99,724	0	0	0	0	0	0	0
15:06:24	-535,327	2453,096	17,07	16,357	11,728	9,825	9,48	21,1	960,173	24,497	2113,463	0	203,497	203,497	99,724	0	0	0	0	0	0	0
15:06:24	-596,777	2447,129	16,875	16,015	11,705	9,764	9,486	21,1	960,173	24,497	2113,797	0	203,497	203,497	99,724	0	0	0	0	0	0	0
15:06:24	-783,813	2439,29	16,728	15,674	11,669	9,683	9,49	21,1	960,173	24,497	2114,122	0	203,497	203,497	99,724	0	0	0	0	0	0	0
15:06:24	-414,135	2435,149	16,924	16,015	11,635	9,64	9,493	21,1	960,173	24,497	2114,443	0	203,497	203,497	99,724	0	0	0	0	0	0	0
15:06:24	-586,45	2429,285	17,07	16,015	11,594	9,58	9,495	21,1	960,173	24,497	2114,758	0	203,497	203,497	99,724	0	0	0	0	0	0	0
15:06:24	-745,922	2421,825	17,07	15,869	11,551	9,503	9,495	21,1	960,173	24,497	2115,065	0	203,497	203,497	99,724	0	0	0	0	0	0	0
15:06:24	-481,152	2417,014	17,314	16,211	11,511	9,453	9,494	21,1	960,173	24,497	2115,367	0	203,497	203,497	99,724	0	0	0	0	0	0	0
15:06:24	-868,823	2408,326	17,07	15,967	11,475	9,364	9,491	21,3	960,554	24,497	2115,66	0	203,497	203,497	99,724	0	0	0	0	0	0	0
15:06:24	-643,554	2401,89	16,924	16,015	11,447	9,297	9,488	21,3	960,554	24,497	2115,946	0	203,497	203,497	99,724	0	0	0	0	0	0	0
15:06:24	-809,179	2393,798	16,582	15,82	11,42	9,214	9,482	21,3	960,554	24,497	2116,224	0	203,497	203,497	99,724	0	0	0	0	0	0	0
15:06:24	-994,311	2383,855	16,045	15,185	11,392	9,111	9,475	21,3	960,554	24,497	2116,492	0	203,497	203,497	99,724	0	0	0	0	0	0	0
15:06:24	-479,418	2379,061	16,045	15,088	11,365	9,062	9,467	21,3	960,554	24,497	2116,754	0	203,497	203,497	99,724	0	0	0	0	0	0	0
15:06:24	-744,091	2371,62	15,752	15,136	11,339	8,985	9,457	21,3	960,554	24,497	2117,009	0	203,497	203,497	99,724	0	0	0	0	0	0	0
15:06:24	-409,765	2367,522	15,849	15,088	11,311	8,943	9,447	21,3	960,554	24,497	2117,259	0	203,497	203,497	99,724	0	0	0	0	0	0	0
15:06:24	-564,843	2361,874	15,752	14,99	11,284	8,885	9,436	21,3	960,554	24,497	2117,504	0	203,497	203,497	99,724	0	0	0	0	0	0	0
15:06:24	-679,541	2355,078	15,556	14,941	11,256	8,815	9,424	21,3	960,554	24,497	2117,741	0	203,497	203,497	99,724	0	0	0	0	0	0	0
15:06:24	-470,507	2350,373	15,556	14,843	11,229	8,766	9,411	21,3	960,554	24,497	2117,974	0	203,497	203,497	99,724	0	0	0	0	0	0	0
15:06:24	-602,539	2344,348	15,263	14,843	11,211	8,704	9,397	21,3	960,554	24,497	2118,2	0	204,951	204,951	99,729	0	0	0	0	0	0	0
15:06:24	-534,179	2339,006	14,97	14,453	11,197	8,649	9,383	21,3	960,554	24,497	2118,421	0	204,951	204,951	99,729	0	0	0	0	0	0	0
15:06:24	-568,652	2333,32	14,629	14,258	11,183	8,59	9,367	21,3	960,554	24,497	2118,636	0	204,951	204,951	99,729	0	0	0	0	0	0	0
15:06:24	-431,152	2329,008	14,433	14,111	11,169	8,546	9,351	21,3	960,554	24,497	2118,846	0	204,951	204,951	99,729	0	0	0	0	0	0	0
15:06:24	-360,229	2325,406	14,384	13,916	11,151	8,509	9,334	21,3	960,554	24,497	2119,053	0	204,951	204,951	99,729	0	0	0	0	0	0	0
15:06:24	-338,33	2322,023	14,384	13,916	11,132	8,474	9,318	21,3	960,554	24,497	2119,256	0	204,951	204,951	99,729	0	0	0	0	0	0	0
15:06:24	-473,046	2317,292	14,238	13,867	11,113	8,425	9,3	21,3	960,554	24,497	2119,454	0	204,951	204,951	99,729	0	0	0	0	0	0	0
15:06:24	-360,034	2313,692	14,287	13,916	11,09	8,388	9,282	21,3	960,554	24,497	2119,648	0	204,951	204,951	99,729	0	0	0	0	0	0	0
15:06:25	-284,838	2310,843	14,433	14,062	11,066	8,359	9,264	21,3	960,554	24,497	2119,839	0	204,951	204,951	99,729	0	0	0	0	0	0	0
15:06:25	-334,155	2307,502	14,433	13,965	11,047	8,324	9,246	21,3	960,554	24,497	2120,027	0	204,951	204,951	99,729	0	0	0	0	0	0	0
15:06:25	-286,865	2304,633	14,482	13,965	11,028	8,295	9,227	21,3	960,554	24,497	2120,212	0	204,951	204,951	99,729	0	0	0	0	0	0	0
15:06:25	-420,092	2300,432	14,384	13,916	11,01	8,251	9,208	21,3	960,554	24,497	2120,392	0	204,951	204,951	99,729	0	0	0	0	0	0	0
15:06:25	-386,547	2296,567	14,238	13,769	10,996	8,212	9,188	21,3	960,554	24,497	2120,568	0	204,951	204,951	99,729	0	0	0	0	0	0	0
15:06:25	-387,451	2292,692	14,092	13,72	10,982	8,172	9,168	21,3	960,554	24,497	2120,74	0	204,951	204,951	99,729	0	0	0	0	0	0	0
15:06:25	-527,929	2287,413	13,799	13,623	10,967	8,117	9,148	21,3	960,554	24,497	2120,907	0	204,951	204,951	99,729	0	0	0	0	0	0	0
15:06:25	-293,945	2284,474	13,75	13,525	10,953	8,087	9,127	21,3	960,554	24,497	2121,071	0	204,951	204,951	99,729	0	0	0	0	0	0	0
15:06:25	-386,084	2280,613	13,603	13,33	10,939	8,047	9,106	21,3	960,554	24,497	2121,23	0	204,951	204,951	99,729	0	0	0	0	0	0	0
15:06:25	-340,966	2277,203	13,506	13,232	10,925	8,012	9,084	21,3	960,554	24,497	2121,386	0	204,951	204,951	99,729	0	0	0	0	0	0	0
15:06:25	-249,829	2274,705	13,506	13,232	10,911	7,986	9,063	21,3	960,554	24,497	2121,539	0	204,951	204,951	99,729	0	0	0	0	0	0	0
15:06:25	-294,873	2271,756	13,457	13,232	10,897	7,956	9,041	21,3	960,554	24,497	2121,69	0	204,951	204,951	99,729	0	0	0	0	0	0	0
15:06:25	-332,788	2268,428	13,457	13,232	10,878	7,921	9,019	21,3	960,554	24,497	2121,836	0	204,951	204,951	99,729	0	0	0	0	0	0	0
15:06:25	-201,513	2266,413	13,506	13,232	10,864	7,901	8,997	21,3	960,554	24,497	2121,981	0	204,951	204,951	99,729	0	0	0	0	0	0	0
15:06:25	-339,721	2263,016	13,408	13,232	10,85	7,866	8,975	21,3	960,554	24,497	2122,122	0	204,951	204,951	99,729	0	0	0	0	0	0	0
15:06:25	-201,733	2260,998	13,457	13,33	10,836	7,845	8,953	21,3	960,554	24,497	2122,261	0	204,951	204,951	99,729	0	0	0	0	0	0	0
15:06:25	-385,62	2257,142	13,31	13,086	10,822	7,805	8,93	21,3	960,554	24,497	2122,396	0	204,951	204,951	99,729	0	0	0	0	0	0	0
15:06:25	-294,702	2254,195	13,261	13,086	10,808	7,775	8,908	21,3	960,554	24,497	2122,528	0	204,951	204,951	99,729	0	0	0	0	0	0	0
15:06:25	-247,68	2251,718	13,261	13,037	10,794	7,749	8,885	21,3	960,554	24,497	2122,657	0	204,951	204,951	99,729	0	0	0	0	0	0	0
15:06:25	-339,331	2248,325	13,164	12,988	10,78	7,714	8,862	21,3	960,554	24,497	2122,782	0	204,951	204,951	99,729	0	0	0	0	0	0	0
15:06:25	-321,923	2245,106	13,164	13,037	10,762	7,681	8,839	21,3	960,554	24,497	2122,905	0	204,951	204,951	99,729	0	0	0	0	0	0	0
15:06:25	-155,834	2243,547	13,261	13,037	10,748	7,665	8,816	21,3	960,554	24,497	2123,025	0	204,951	204,951	99,729	0	0	0	0	0	0	0
15:06:25	-255,249	2240,995	13,261	13,037	10,733	7,639	8,793	21,3	960,554	24,497	2123,143	0	204,951	204,951	99,729	0	0	0	0	0	0	0
15:06:25	-336,059	2237,634	13,164	12,988	10,719	7,604	8,769	21,3	960,554	24,497	2123,258	0	204,951	204,951	99,729	0	0	0	0	0	0	0
15:06:25	-242,358	2235,211	13,164	12,988	10,705	7,579	8,746	21,3	960,554	24,497	2123,37	0	204,951	204,951	99,729	0	0	0	0	0	0	0
15:06:25	-395,727	2231,254	13,017	12,841	10,691	7,538	8,722	21,3	960,554	24,497	2123,478	0	204,951	204,951	99,729	0	0	0	0	0	0	0
15:06:25	-259,521	2228,658	12,92	12,841	10,681	7,511	8,699	21,3	960,554	24,497	2123,583	0	204,951	204,951	99,729	0	0	0	0	0	0	0
15:06:25	-234,741	2226,311	12,92	12,646	10,668	7,487	8,675	21,3	960,554	24,497	2123,686	0	204,951	204,951	99,729	0	0	0	0	0	0	0
15:06:25	-301	2223,301	12,773	12,549	10,659	7,456	8,651	21,3	960,554	24,497	2123,785	0	204,951	204,951	99,729	0	0	0	0	0	0	0
15:06:25	-314,917	2220,152	12,627	12,451	10,649	7,424	8,627	21,3	960,554	24,497	2123,881	0	204,951	204,951	99,729	0	0	0	0	0	0	0
15:06:25	-243,139	2217,72	12,529	12,158	10,64	7,399	8,603	21,3	960,554	24,497	2123,975	0	204,951	204,951	99,729	0	0	0	0	0	0	0
15:06:25	-282,446	2214,896	12,48	12,158	10,627	7,37	8,579	21,3	960,554	24,497	2124,066	0	204,951	204,951	99,729	0	0	0	0	0	0	0
15:06:25	-218,994	2212,706	12,431	12,109	10,617	7,347	8,555	21,3	960,554	24,497	2124,155	0	204,951	204,951	99,729	0	0	0	0	0	0	0
15:06:25	-243,042	2210,276	12,431	12,158	10,603	7,322	8,53	21,3	960,554	24,497	2124,241	0	204,951	204,951	99,729	0	0	0	0	0	0	0
15:06:25	-196,484	2208,311	12,48	12,158	10,589	7,302	8,506	21,3	960,554	24,497	2124,325	0	204,951	204,951	99,729	0	0	0	0	0	0	0
15:06:25	-251,123	2205,799	12,529	12,256	10,572	7,276	8,482	21,3	960,554	24,497	2124,406	0	204,951	204,951	99,729	0	0	0	0	0	0	0
15:06:25	-250,659	2203,293	12,529	12,256	10,558	7,25	8,458	21,3	960,554	24,497	2124,485	0	204,951	204,951	99,729	0	0	0	0	0	0	0
15:06:25	-141,137	2201,881	12,627	12,451	10,545	7,235	8,434	21,3	960,554	24,497	2124,562	0	204,951	204,951	99,729	0	0	0	0	0	0	0
15:06:25	-269,921	2199,182	12,529	12,256	10,535	7,208	8,41	21,3	960,554	24,497	2124,637	0	204,951	204,951	99,729	0	0	0	0	0	0	0
15:06:25	-156,152	2197,621	12,627	12,256	10,521	7,191	8,386	21,3	960,554	24,497	2124,71	0	204,951	204,951	99,729	0	0	0	0	0	0	0
15:06:25	-299,316	2194,628	12,48	12,256	10,512	7,161	8,362	21,3	960,554	24,497	2124,78	0	204,951	204,951	99,729	0	0	0	0	0	0	0
15:06:25	-178,515	2192,842	12,48	12,158	10,502	7,142	8,338	21,3	960,554	24,497	2124,848	0	204,951	204,951	99,729	0	0	0	0	0	0	0
15:06:25	-256,616	2190,276	12,431	12,109	10,49	7,116	8,314	21,3	960,554	24,497	2124,913	0	204,951	204,951	99,729	0	0	0	0	0	0	0
15:06:25	-160,229	2188,674	12,431	12,06	10,48	7,099	8,29	21,3	960,554	24,497	2124,977	0	204,951	204,951	99,729	0	0	0	0	0	0	0
15:06:25	-313,208	2185,542	12,285	11,963	10,47	7,067	8,266	21,3	960,554	24,497	2125,038	0	204,951	204,951	99,729	0	0	0	0	0	0	0
15:06:25	-298,095	2182,561	12,138	11,914	10,461	7,036	8,242	21,3	960,554	24,497	2125,095	0	204,951	204,951	99,729	0	0	0	0	0	0	0
15:06:25	-159,155	2180,969	12,138	11,816	10,452	7,02	8,218	21,3	960,554	24,497	2125,151	0	204,951	204,951	99,729	0	0	0	0	0	0	0
15:06:25	-251,22	2178,457	12,041	11,767	10,443	6,994	8,194	21,3	960,554	24,497	2125,204	0	204,951	204,951	99,729	0	0	0	0	0	0	0
15:06:25	-186,499	2176,592	11,992	11,621	10,435	6,975	8,17	21,3	960,554	24,497	2125,256	0	204,951	204,951	99,729	0	0	0	0	0	0	0
15:06:25	-415,356	2172,439	11,65	11,523	10,43	6,932	8,146	21,3	960,554	24,497	2125,303	0	204,951	204,951	99,729	0	0	0	0	0	0	0
15:06:25	-139,819	2171,04	11,65	11,523	10,422	6,917	8,122	21,3	960,554	24,497	2125,349	0	204,951	204,951	99,729	0	0	0	0	0	0	0
15:06:25	-178,417	2169,256	11,65	11,572	10,412	6,899	8,098	21,3	960,554	24,497	2125,393	0	204,951	204,951	99,729	0	0	0	0	0	0	0
15:06:25	22,924	2169,485	11,845	11,572	10,403	6,901	8,075	21,3	960,554	24,497	2125,437	0	204,951	204,951	99,729	0	0	0	0	0	0	0
15:06:25	-107,885	2168,407	11,943	11,621	10,391	6,89	8,051	21,3	960,554	24,497	2125,48	0	204,951	204,951	99,729	0	0	0	0	0	0	0
15:06:25	-171,728	2166,689	11,992	11,718	10,379	6,873	8,028	21,3	960,554	24,497	2125,521	0	204,951	204,951	99,729	0	0	0	0	0	0	0
15:06:25	-176,123	2164,928	12,041	11,767	10,366	6,854	8,005	21,3	960,554	24,497	2125,561	0	204,951	204,951	99,729	0	0	0	0	0	0	0
15:06:25	-85,449	2164,074	12,138	11,767	10,356	6,846	7,982	21,3	960,554	24,497	2125,599	0	204,951	204,951	99,729	0	0	0	0	0	0	0
15:06:25	-268,334	2161,39	12,041	11,816	10,346	6,818	7,96	21,3	960,554	24,497	2125,635	0	204,951	204,951	99,729	0	0	0	0	0	0	0
15:06:25	-187,28	2159,517	11,992	11,718	10,338	6,799	7,937	21,3	960,554	24,497	2125,669	0	204,951	204,951	99,729	0	0	0	0	0	0	0
15:06:25	-217,016	2157,347	11,845	11,621	10,334	6,776	7,914	21,3	960,554	24,497	2125,701	0	204,951	204,951	99,729	0	0	0	0	0	0	0
15:06:25	-261,303	2154,734	11,65	11,523	10,329	6,749	7,891	21,3	960,554	24,497	2125,73	0	204,951	204,951	99,729	0	0	0	0	0	0	0
15:06:25	-245,019	2152,284	11,455	11,377	10,326	6,724	7,868	21,3	960,554	24,497	2125,756	0	204,951	204,951	99,729	0	0	0	0	0	0	0
15:06:25	-126,025	2151,024	11,406	11,23	10,321	6,711	7,846	21,3	960,554	24,497	2125,781	0	204,951	204,951	99,729	0	0	0	0	0	0	0
15:06:25	-171,24	2149,311	11,308	11,23	10,316	6,693	7,823	21,3	960,554	24,497	2125,805	0	204,951	204,951	99,729	0	0	0	0	0	0	0
15:06:25	-126,025	2148,051	11,259	11,181	10,312	6,68	7,801	21,3	960,554	24,497	2125,827	0	204,951	204,951	99,729	0	0	0	0	0	0	0
15:06:25	-143,969	2146,611	11,259	11,181	10,304	6,666	7,778	21,3	960,554	24,497	2125,847	0	204,951	204,951	99,729	0	0	0	0	0	0	0
15:06:25	-97,729	2145,634	11,259	11,181	10,298	6,656	7,756	21,3	960,554	24,497	2125,867	0	204,951	204,951	99,729	0	0	0	0	0	0	0
15:06:25	-80,615	2144,828	11,259	11,084	10,294	6,647	7,735	21,3	960,554	24,497	2125,886	0	204,951	204,951	99,729	0	0	0	0	0	0	0
15:06:25	-239,086	2142,437	11,162	11,084	10,285	6,623	7,713	21,3	960,554	24,497	2125,902	0	204,951	204,951	99,729	0	0	0	0	0	0	0
15:06:25	-5,981	2142,377	11,259	11,181	10,28	6,622	7,691	21,3	960,554	24,497	2125,919	0	204,951	204,951	99,729	0	0	0	0	0	0	0
15:06:25	-132,177	2141,056	11,259	11,181	10,272	6,608	7,67	21,3	960,554	24,497	2125,934	0	204,951	204,951	99,729	0	0	0	0	0	0	0
15:06:25	-173,388	2139,322	11,162	11,084	10,267	6,59	7,649	21,3	960,554	24,497	2125,948	0	204,951	204,951	99,729	0	0	0	0	0	0	0
15:06:25	-111,889	2138,203	11,113	11,035	10,264	6,579	7,628	21,3	960,554	24,497	2125,96	0	204,951	204,951	99,729	0	0	0	0	0	0	0
15:06:25	-83,764	2137,365	11,113	11,035	10,259	6,57	7,607	21,3	960,554	24,497	2125,971	0	204,951	204,951	99,729	0	0	0	0	0	0	0
15:06:25	-83,789	2136,527	11,113	11,035	10,254	6,562	7,587	21,3	960,554	24,497	2125,982	0	204,951	204,951	99,729	0	0	0	0	0	0	0
15:06:25	-172,265	2134,805	11,015	10,937	10,249	6,544	7,566	21,3	960,554	24,497	2125,99	0	204,951	204,951	99,729	0	0	0	0	0	0	0
15:06:25	-138,525	2133,419	11,015	10,888	10,242	6,53	7,546	21,3	960,554	24,497	2125,998	0	204,951	204,951	99,729	0	0	0	0	0	0	0
15:06:25	-83,764	2132,582	11,015	10,937	10,237	6,521	7,526	21,3	960,554	24,497	2126,004	0	204,951	204,951	99,729	0	0	0	0	0	0	0
15:06:25	-83,789	2131,744	11,015	11,035	10,232	6,512	7,506	21,3	960,554	24,497	2126,01	0	204,951	204,951	99,729	0	0	0	0	0	0	0
15:06:25	-83,911	2130,905	11,015	10,937	10,227	6,504	7,486	21,3	960,554	24,497	2126,015	0	204,951	204,951	99,729	0	0	0	0	0	0	0
15:06:25	-59,204	2130,313	10,966	10,937	10,226	6,498	7,467	21,3	960,554	24,497	2126,019	0	204,951	204,951	99,729	0	0	0	0	0	0	0
15:06:25	-192,675	2128,386	10,82	10,888	10,223	6,478	7,448	21,3	960,554	24,497	2126,022	0	204,951	204,951	99,729	0	0	0	0	0	0	0
15:06:25	-14,038	2128,245	10,82	10,84	10,222	6,476	7,429	21,2	958,743	24,497	2126,024	0	204,951	204,951	99,729	0	0	0	0	0	0	0
15:06:25	-131,396	2126,932	10,673	10,693	10,222	6,463	7,41	21,2	958,743	24,497	2126,025	0	204,951	204,951	99,729	0	0	0	0	0	0	0
15:06:25	-116,162	2125,77	10,625	10,693	10,218	6,451	7,391	21,2	958,743	24,497	2125,77	0	204,951	204,951	99,729	0	0	0	0	0	0	0
15:06:25	-25,488	2125,515	10,673	10,693	10,214	6,448	7,372	21,2	958,743	24,497	2125,515	0	204,951	204,951	99,729	0	0	0	0	0	0	0
15:06:25	4,541	2125,56	10,771	10,742	10,21	6,449	7,354	21,2	958,743	24,497	2125,515	0	204,951	204,951	99,729	0	0	0	0	0	0	0
15:06:25	-39,526	2125,165	10,82	10,84	10,205	6,445	7,336	21,2	958,743	24,497	2125,165	0	204,951	204,951	99,729	0	0	0	0	0	0	0
15:06:25	-86,938	2124,296	10,82	10,742	10,2	6,436	7,319	21,2	958,743	24,497	2124,296	0	204,951	204,951	99,729	0	0	0	0	0	0	0
15:06:25	18,554	2124,481	10,918	10,84	10,196	6,437	7,301	21,2	958,743	24,497	2124,296	0	204,951	204,951	99,729	0	0	0	0	0	0	0
15:06:25	-85,888	2123,622	10,918	10,84	10,191	6,429	7,284	21,2	958,743	24,497	2123,622	0	204,951	204,951	99,729	0	0	0	0	0	0	0
15:06:25	-13,012	2123,492	10,918	10,888	10,19	6,427	7,268	21,2	958,743	24,497	2123,492	0	204,951	204,951	99,729	0	0	0	0	0	0	0
15:06:25	-164,599	2121,846	10,82	10,888	10,186	6,41	7,251	21,2	958,743	24,497	2121,846	0	203,651	203,651	99,724	0	0	0	0	0	0	0
15:06:25	78,71	2122,633	10,918	10,84	10,185	6,418	7,234	21,2	958,743	24,497	2121,847	0	203,651	203,651	99,724	0	0	0	0	0	0	0
15:06:25	-164,575	2120,988	10,82	10,84	10,181	6,401	7,218	21,2	958,743	24,497	2120,988	0	203,651	203,651	99,724	0	0	0	0	0	0	0
15:06:25	-61,254	2120,375	10,82	10,84	10,177	6,395	7,202	21,2	958,743	24,497	2120,375	0	203,651	203,651	99,724	0	0	0	0	0	0	0
15:06:25	-58,105	2119,794	10,771	10,742	10,177	6,389	7,186	21,2	958,743	24,497	2119,794	0	203,651	203,651	99,724	0	0	0	0	0	0	0
15:06:25	-11,767	2119,676	10,771	10,742	10,176	6,388	7,17	21,2	958,743	24,497	2119,676	0	203,651	203,651	99,724	0	0	0	0	0	0	0
15:06:25	-152,758	2118,149	10,673	10,693	10,173	6,372	7,155	21,2	958,743	24,497	2118,149	0	203,651	203,651	99,724	0	0	0	0	0	0	0
15:06:25	-148,706	2116,662	10,527	10,595	10,172	6,357	7,139	21,2	958,743	24,497	2116,662	0	203,651	203,651	99,724	0	0	0	0	0	0	0
15:06:26	90,429	2117,566	10,625	10,498	10,172	6,366	7,124	21,2	958,743	24,497	2116,663	0	203,651	203,651	99,724	0	0	0	0	0	0	0
15:06:26	-165,527	2115,911	10,527	10,498	10,168	6,349	7,109	21,2	958,743	24,497	2115,911	0	203,651	203,651	99,724	0	0	0	0	0	0	0
15:06:26	0	2115,911	10,527	10,498	10,168	6,349	7,094	21,2	958,743	24,497	2115,911	0	203,651	203,651	99,724	0	0	0	0	0	0	0
15:06:26	-75,097	2115,16	10,527	10,498	10,163	6,341	7,079	21,2	958,743	24,497	2115,16	0	203,651	203,651	99,724	0	0	0	0	0	0	0
15:06:26	-11,816	2115,042	10,527	10,547	10,163	6,34	7,065	21,2	958,743	24,497	2115,042	0	203,651	203,651	99,724	0	0	0	0	0	0	0
15:06:26	-64,379	2114,398	10,527	10,498	10,159	6,334	7,05	21,2	958,743	24,497	2114,398	0	203,651	203,651	99,724	0	0	0	0	0	0	0
15:06:26	-11,962	2114,278	10,527	10,547	10,158	6,332	7,036	21,2	958,743	24,497	2114,278	0	203,651	203,651	99,724	0	0	0	0	0	0	0
15:06:26	-11,767	2114,161	10,527	10,498	10,158	6,331	7,022	21,2	958,743	24,497	2114,161	0	203,651	203,651	99,724	0	0	0	0	0	0	0
15:06:26	14,233	2114,303	10,625	10,498	10,153	6,333	7,009	21,2	958,743	24,497	2114,161	0	203,651	203,651	99,724	0	0	0	0	0	0	0
15:06:26	-30,981	2113,993	10,673	10,547	10,149	6,329	6,995	21,2	958,743	24,497	2113,993	0	203,651	203,651	99,724	0	0	0	0	0	0	0
15:06:26	-11,962	2113,873	10,673	10,547	10,148	6,328	6,982	21,2	958,743	24,497	2113,873	0	203,651	203,651	99,724	0	0	0	0	0	0	0
15:06:26	-87,988	2112,994	10,673	10,547	10,143	6,319	6,969	21,2	958,743	24,497	2112,994	0	203,651	203,651	99,724	0	0	0	0	0	0	0
15:06:26	14,282	2113,136	10,771	10,595	10,139	6,32	6,957	21,2	958,743	24,497	2112,994	0	203,651	203,651	99,724	0	0	0	0	0	0	0
15:06:26	0	2113,136	10,771	10,595	10,139	6,32	6,944	21,2	958,743	24,497	2112,994	0	203,651	203,651	99,724	0	0	0	0	0	0	0
15:06:26	-90,454	2112,232	10,673	10,547	10,139	6,311	6,932	21,2	958,743	24,497	2112,232	0	203,651	203,651	99,724	0	0	0	0	0	0	0
15:06:26	-124,707	2110,985	10,625	10,498	10,134	6,298	6,919	21,2	958,743	24,497	2110,985	0	203,651	203,651	99,724	0	0	0	0	0	0	0
15:06:26	0	2110,985	10,625	10,498	10,134	6,298	6,907	21,2	958,743	24,497	2110,985	0	203,651	203,651	99,724	0	0	0	0	0	0	0
15:06:26	0	2110,985	10,625	10,498	10,134	6,298	6,895	21,2	958,743	24,497	2110,985	0	203,651	203,651	99,724	0	0	0	0	0	0	0
15:06:26	-135,546	2109,629	10,478	10,4	10,134	6,284	6,883	21,2	958,743	24,497	2109,629	0	203,651	203,651	99,724	0	0	0	0	0	0	0
15:06:26	-45,166	2109,178	10,429	10,4	10,134	6,28	6,871	21,2	958,743	24,497	2109,178	0	203,651	203,651	99,724	0	0	0	0	0	0	0
15:06:26	0	2109,178	10,429	10,351	10,134	6,28	6,86	21,2	958,743	24,497	2109,178	0	203,651	203,651	99,724	0	0	0	0	0	0	0
15:06:26	-10,766	2109,07	10,429	10,351	10,134	6,279	6,848	21,2	958,743	24,497	2109,07	0	203,651	203,651	99,724	0	0	0	0	0	0	0
15:06:26	-167,724	2107,393	10,332	10,302	10,129	6,261	6,837	21,2	958,743	24,497	2107,393	0	203,651	203,651	99,724	0	0	0	0	0	0	0
15:06:26	135,522	2108,748	10,478	10,351	10,129	6,275	6,826	21,2	958,743	24,497	2107,394	0	203,651	203,651	99,724	0	0	0	0	0	0	0
15:06:26	-79,345	2107,954	10,478	10,4	10,125	6,267	6,815	21,2	958,743	24,497	2107,395	0	203,651	203,651	99,724	0	0	0	0	0	0	0
15:06:26	0	2107,954	10,478	10,4	10,125	6,267	6,804	21,2	958,743	24,497	2107,395	0	203,651	203,651	99,724	0	0	0	0	0	0	0
15:06:26	-32,202	2107,632	10,527	10,498	10,12	6,264	6,794	21,2	958,743	24,497	2107,396	0	203,651	203,651	99,724	0	0	0	0	0	0	0
15:06:26	11,01	2107,743	10,625	10,547	10,116	6,265	6,783	21,2	958,743	24,497	2107,396	0	203,651	203,651	99,724	0	0	0	0	0	0	0
15:06:26	-78,491	2106,958	10,625	10,547	10,112	6,257	6,773	21,2	958,743	24,497	2106,958	0	203,651	203,651	99,724	0	0	0	0	0	0	0
15:06:26	-90,332	2106,054	10,527	10,547	10,112	6,247	6,763	21,2	958,743	24,497	2106,054	0	203,651	203,651	99,724	0	0	0	0	0	0	0
15:06:26	0	2106,054	10,527	10,498	10,112	6,247	6,753	21,2	958,743	24,497	2106,054	0	203,651	203,651	99,724	0	0	0	0	0	0	0
15:06:26	0	2106,054	10,527	10,4	10,112	6,247	6,743	21,2	958,743	24,497	2106,054	0	203,651	203,651	99,724	0	0	0	0	0	0	0
15:06:26	-90,332	2105,151	10,429	10,351	10,112	6,238	6,733	21,2	958,743	24,497	2105,151	0	203,651	203,651	99,724	0	0	0	0	0	0	0
15:06:26	0	2105,151	10,429	10,302	10,112	6,238	6,723	21,2	958,743	24,497	2105,151	0	203,651	203,651	99,724	0	0	0	0	0	0	0
15:06:26	0	2105,151	10,429	10,302	10,112	6,238	6,714	21,2	958,743	24,497	2105,151	0	203,651	203,651	99,724	0	0	0	0	0	0	0
15:06:26	-225,732	2102,894	10,185	10,156	10,112	6,215	6,704	21,2	958,743	24,497	2102,894	0	203,651	203,651	99,724	0	0	0	0	0	0	0
15:06:26	0	2102,894	10,185	10,058	10,112	6,215	6,694	21,2	958,743	24,497	2102,894	0	203,651	203,651	99,724	0	0	0	0	0	0	0
15:06:26	0	2102,894	10,185	10,058	10,112	6,215	6,685	21,2	958,743	24,497	2102,894	0	203,651	203,651	99,724	0	0	0	0	0	0	0
15:06:26	0,073	2102,894	10,283	10,156	10,106	6,215	6,676	21,2	958,743	24,497	2102,894	0	203,651	203,651	99,724	0	0	0	0	0	0	0
15:06:26	64,721	2103,542	10,429	10,302	10,102	6,222	6,667	21,2	958,743	24,497	2102,895	0	203,651	203,651	99,724	0	0	0	0	0	0	0
15:06:26	-43,994	2103,102	10,478	10,351	10,097	6,217	6,658	21,2	958,743	24,497	2102,895	0	203,651	203,651	99,724	0	0	0	0	0	0	0
15:06:26	-81,64	2102,285	10,478	10,498	10,093	6,209	6,649	21,2	958,743	24,497	2102,285	0	203,651	203,651	99,724	0	0	0	0	0	0	0
15:06:26	-36,474	2101,921	10,527	10,498	10,088	6,205	6,64	21,2	958,743	24,497	2101,921	0	203,651	203,651	99,724	0	0	0	0	0	0	0
15:06:26	-8,642	2101,834	10,527	10,498	10,088	6,204	6,632	21,2	958,743	24,497	2101,834	0	203,651	203,651	99,724	0	0	0	0	0	0	0
15:06:26	-72,973	2101,104	10,527	10,498	10,083	6,196	6,623	21,2	958,743	24,497	2101,104	0	203,651	203,651	99,724	0	0	0	0	0	0	0
15:06:26	-45,141	2100,653	10,478	10,4	10,083	6,192	6,615	21,2	958,743	24,497	2100,653	0	203,651	203,651	99,724	0	0	0	0	0	0	0
15:06:26	-135,375	2099,299	10,332	10,205	10,083	6,178	6,606	21,2	958,743	24,497	2099,299	0	203,651	203,651	99,724	0	0	0	0	0	0	0
15:06:26	0	2099,299	10,332	10,205	10,083	6,178	6,598	21,2	958,743	24,497	2099,299	0	203,651	203,651	99,724	0	0	0	0	0	0	0
15:06:26	-9,692	2099,202	10,332	10,302	10,083	6,177	6,59	21,2	958,743	24,497	2099,202	0	203,651	203,651	99,724	0	0	0	0	0	0	0
15:06:26	-207,275	2097,129	10,185	10,058	10,079	6,155	6,581	21,2	958,743	24,497	2097,129	0	203,651	203,651	99,724	0	0	0	0	0	0	0
15:06:26	81,787	2097,947	10,283	10,205	10,078	6,164	6,573	21,2	958,743	24,497	2097,13	0	203,651	203,651	99,724	0	0	0	0	0	0	0
15:06:26	-82,666	2097,121	10,283	10,205	10,074	6,155	6,565	21,2	958,743	24,497	2097,121	0	203,651	203,651	99,724	0	0	0	0	0	0	0
15:06:26	-37,548	2096,745	10,332	10,205	10,069	6,152	6,557	21,2	958,743	24,497	2096,745	0	203,651	203,651	99,724	0	0	0	0	0	0	0
15:06:26	-82,666	2095,919	10,332	10,205	10,064	6,143	6,548	21,2	958,743	24,497	2095,919	0	203,651	203,651	99,724	0	0	0	0	0	0	0
15:06:26	-75,073	2095,168	10,332	10,156	10,06	6,135	6,54	21,2	958,743	24,497	2095,168	0	203,651	203,651	99,724	0	0	0	0	0	0	0
15:06:26	-52,685	2094,641	10,283	10,205	10,059	6,13	6,532	21,2	958,743	24,497	2094,641	0	203,651	203,651	99,724	0	0	0	0	0	0	0
15:06:26	-90,185	2093,739	10,185	10,058	10,059	6,121	6,524	21,2	958,743	24,497	2093,739	0	203,651	203,651	99,724	0	0	0	0	0	0	0
15:06:26	-120,19	2092,537	10,136	10,058	10,055	6,108	6,516	21,2	958,743	24,497	2092,537	0	203,651	203,651	99,724	0	0	0	0	0	0	0
15:06:26	37,524	2092,912	10,185	10,058	10,055	6,112	6,508	21,2	958,743	24,497	2092,537	0	203,651	203,651	99,724	0	0	0	0	0	0	0
15:06:26	-84,741	2092,065	10,185	10,156	10,05	6,103	6,5	21,2	958,743	24,497	2092,065	0	203,651	203,651	99,724	0	0	0	0	0	0	0
15:06:26	-121,411	2090,851	10,136	10,058	10,046	6,091	6,492	21,2	958,743	24,497	2090,851	0	203,651	203,651	99,724	0	0	0	0	0	0	0
15:06:26	-7,397	2090,777	10,136	10,009	10,045	6,09	6,484	21,2	958,743	24,497	2090,777	0	203,651	203,651	99,724	0	0	0	0	0	0	0
15:06:26	-32,299	2090,454	10,185	10,009	10,041	6,087	6,477	21,2	958,743	24,497	2090,454	0	203,651	203,651	99,724	0	0	0	0	0	0	0
15:06:26	6,469	2090,519	10,283	10,058	10,036	6,087	6,469	21,2	958,743	24,497	2090,454	0	203,651	203,651	99,724	0	0	0	0	0	0	0
15:06:26	-141,723	2089,101	10,136	10,009	10,036	6,073	6,461	21,2	958,743	24,497	2089,101	0	203,651	203,651	99,724	0	0	0	0	0	0	0
15:06:26	-32,128	2088,78	10,185	10,058	10,031	6,069	6,453	21,2	958,743	24,497	2088,78	0	203,651	203,651	99,724	0	0	0	0	0	0	0
15:06:26	0	2088,78	10,185	10,058	10,031	6,069	6,446	21,2	958,743	24,497	2088,78	0	203,651	203,651	99,724	0	0	0	0	0	0	0
15:06:26	-130,883	2087,471	10,136	10,058	10,026	6,056	6,438	21,2	958,743	24,497	2087,471	0	203,651	203,651	99,724	0	0	0	0	0	0	0
15:06:26	0	2087,471	10,136	10,009	10,026	6,056	6,431	21,2	958,743	24,497	2087,471	0	203,651	203,651	99,724	0	0	0	0	0	0	0
15:06:26	-39,672	2087,075	10,185	10,009	10,022	6,052	6,423	21,2	958,743	24,497	2087,075	0	203,651	203,651	99,724	0	0	0	0	0	0	0
15:06:26	-45,043	2086,624	10,136	10,009	10,022	6,047	6,416	21,2	958,743	24,497	2086,624	0	203,651	203,651	99,724	0	0	0	0	0	0	0
15:06:26	-135,156	2085,273	9,99	9,863	10,022	6,033	6,408	21,2	958,743	24,497	2085,273	0	203,651	203,651	99,724	0	0	0	0	0	0	0
15:06:26	-33,374	2084,939	10,039	9,863	10,017	6,03	6,401	21,2	958,743	24,497	2084,939	0	203,651	203,651	99,724	0	0	0	0	0	0	0
15:06:26	-6,518	2084,874	10,039	9,961	10,017	6,029	6,394	21,2	958,743	24,497	2084,874	0	203,651	203,651	99,724	0	0	0	0	0	0	0
15:06:26	-45,068	2084,423	9,99	9,961	10,017	6,024	6,386	21,2	958,743	24,497	2084,423	0	203,651	203,651	99,724	0	0	0	0	0	0	0
15:06:26	-79,272	2083,63	9,99	9,863	10,012	6,016	6,379	21,2	958,743	24,497	2083,63	0	203,651	203,651	99,724	0	0	0	0	0	0	0
15:06:26	0	2083,63	9,99	9,863	10,012	6,016	6,372	21,2	958,743	24,497	2083,63	0	203,651	203,651	99,724	0	0	0	0	0	0	0
15:06:26	-39,892	2083,231	10,039	9,961	10,007	6,012	6,365	21,2	958,743	24,497	2083,231	0	203,651	203,651	99,724	0	0	0	0	0	0	0
15:06:26	0	2083,231	10,039	10,058	10,007	6,012	6,358	21,2	958,743	24,497	2083,231	0	203,651	203,651	99,724	0	0	0	0	0	0	0
15:06:26	-80,346	2082,428	10,039	10,009	10,003	6,004	6,351	21,2	958,743	24,497	2082,428	0	203,651	203,651	99,724	0	0	0	0	0	0	0
15:06:26	4,077	2082,469	10,136	10,058	9,998	6,004	6,344	21,2	958,743	24,497	2082,428	0	203,651	203,651	99,724	0	0	0	0	0	0	0
15:06:26	0	2082,469	10,136	10,156	9,998	6,004	6,338	21,2	958,743	24,497	2082,428	0	203,651	203,651	99,724	0	0	0	0	0	0	0
15:06:26	-85,815	2081,61	10,136	10,058	9,993	5,995	6,331	21,1	960,173	24,497	2081,61	0	203,651	203,651	99,724	0	0	0	0	0	0	0
15:06:26	-93,237	2080,678	10,039	10,058	9,993	5,986	6,324	21,1	960,173	24,497	2080,678	0	203,651	203,651	99,724	0	0	0	0	0	0	0
15:06:26	-45,019	2080,228	9,99	9,961	9,993	5,981	6,318	21,1	960,173	24,497	2080,228	0	203,651	203,651	99,724	0	0	0	0	0	0	0
15:06:26	0	2080,228	9,99	10,009	9,993	5,981	6,311	21,1	960,173	24,497	2080,228	0	203,651	203,651	99,724	0	0	0	0	0	0	0
15:06:26	-44,995	2079,778	9,941	9,814	9,993	5,977	6,304	21,1	960,173	24,497	2079,778	0	203,651	203,651	99,724	0	0	0	0	0	0	0
15:06:26	-90,014	2078,878	9,843	9,716	9,993	5,967	6,298	21,1	960,173	24,497	2078,878	0	203,651	203,651	99,724	0	0	0	0	0	0	0
15:06:26	0	2078,878	9,843	9,668	9,993	5,967	6,291	21,1	960,173	24,497	2078,878	0	203,651	203,651	99,724	0	0	0	0	0	0	0
15:06:26	8,447	2078,962	9,941	9,814	9,988	5,968	6,285	21,1	960,173	24,497	2078,878	0	203,651	203,651	99,724	0	0	0	0	0	0	0
15:06:26	-39,77	2078,565	9,99	9,863	9,984	5,964	6,279	21,1	960,173	24,497	2078,565	0	203,651	203,651	99,724	0	0	0	0	0	0	0
15:06:26	45,019	2079,015	10,039	9,961	9,984	5,969	6,273	21,1	960,173	24,497	2078,565	0	203,651	203,651	99,724	0	0	0	0	0	0	0
15:06:26	4,174	2079,056	10,136	9,961	9,979	5,969	6,267	21,1	960,173	24,497	2078,565	0	203,344	203,344	99,723	0	0	0	0	0	0	0
15:06:26	-89,99	2078,157	10,039	10,009	9,979	5,96	6,261	21,1	960,173	24,497	2078,157	0	203,344	203,344	99,723	0	0	0	0	0	0	0
15:06:26	-44,995	2077,707	9,99	9,814	9,979	5,955	6,255	21,1	960,173	24,497	2077,707	0	203,344	203,344	99,723	0	0	0	0	0	0	0
15:06:26	-81,567	2076,891	9,99	9,863	9,974	5,947	6,249	21,1	960,173	24,497	2076,891	0	203,344	203,344	99,723	0	0	0	0	0	0	0
15:06:26	0	2076,891	9,99	9,814	9,974	5,947	6,243	21,1	960,173	24,497	2076,891	0	203,344	203,344	99,723	0	0	0	0	0	0	0
15:06:26	-134,96	2075,541	9,843	9,814	9,974	5,933	6,237	21,1	960,173	24,497	2075,541	0	203,344	203,344	99,723	0	0	0	0	0	0	0
15:06:26	0	2075,541	9,843	9,716	9,974	5,933	6,231	21,1	960,173	24,497	2075,541	0	203,344	203,344	99,723	0	0	0	0	0	0	0
15:06:26	-44,97	2075,092	9,795	9,716	9,974	5,928	6,225	21,1	960,173	24,497	2075,092	0	203,344	203,344	99,723	0	0	0	0	0	0	0
15:06:27	44,97	2075,541	9,843	9,668	9,974	5,933	6,219	21,1	960,173	24,497	2075,092	0	203,344	203,344	99,723	0	0	0	0	0	0	0
15:06:27	0	2075,541	9,843	9,814	9,974	5,933	6,213	21,1	960,173	24,497	2075,092	0	203,344	203,344	99,723	0	0	0	0	0	0	0
15:06:27	0	2075,541	9,843	9,716	9,974	5,933	6,208	21,1	960,173	24,497	2075,093	0	203,344	203,344	99,723	0	0	0	0	0	0	0
15:06:27	0	2075,541	9,843	9,668	9,974	5,933	6,202	21,1	960,173	24,497	2075,093	0	203,344	203,344	99,723	0	0	0	0	0	0	0
15:06:27	0	2075,541	9,843	9,716	9,974	5,933	6,197	21,1	960,173	24,497	2075,093	0	203,344	203,344	99,723	0	0	0	0	0	0	0
15:06:27	-82,592	2074,715	9,843	9,668	9,969	5,924	6,192	21,1	960,173	24,497	2074,715	0	203,344	203,344	99,723	0	0	0	0	0	0	0
15:06:27	0	2074,715	9,843	9,814	9,969	5,924	6,187	21,1	960,173	24,497	2074,715	0	203,344	203,344	99,723	0	0	0	0	0	0	0
15:06:27	-44,97	2074,266	9,795	9,668	9,969	5,92	6,181	21,1	960,173	24,497	2074,266	0	203,344	203,344	99,723	0	0	0	0	0	0	0
15:06:27	134,912	2075,615	9,941	9,863	9,969	5,934	6,177	21,1	960,173	24,497	2074,267	0	203,344	203,344	99,723	0	0	0	0	0	0	0
15:06:27	0	2075,615	9,941	9,814	9,969	5,934	6,172	21,1	960,173	24,497	2074,268	0	203,344	203,344	99,723	0	0	0	0	0	0	0
15:06:27	-89,941	2074,715	9,843	9,716	9,969	5,924	6,167	21,1	960,173	24,497	2074,269	0	203,344	203,344	99,723	0	0	0	0	0	0	0
15:06:27	89,941	2075,615	9,941	9,814	9,969	5,934	6,162	21,1	960,173	24,497	2074,27	0	203,344	203,344	99,723	0	0	0	0	0	0	0
15:06:27	-38,696	2075,228	9,99	9,863	9,965	5,93	6,158	21,1	960,173	24,497	2074,271	0	203,344	203,344	99,723	0	0	0	0	0	0	0
15:06:27	44,97	2075,678	10,039	9,863	9,965	5,934	6,153	21,1	960,173	24,497	2074,273	0	203,344	203,344	99,723	0	0	0	0	0	0	0
15:06:27	-89,965	2074,778	9,941	9,716	9,965	5,925	6,149	21,1	960,173	24,497	2074,273	0	203,344	203,344	99,723	0	0	0	0	0	0	0
15:06:27	0	2074,778	9,941	9,814	9,965	5,925	6,145	21,1	960,173	24,497	2074,273	0	203,344	203,344	99,723	0	0	0	0	0	0	0
15:06:27	44,995	2075,228	9,99	9,814	9,965	5,93	6,14	21,1	960,173	24,497	2074,274	0	203,344	203,344	99,723	0	0	0	0	0	0	0
15:06:27	-48,144	2074,746	9,941	9,716	9,964	5,925	6,136	21,1	960,173	24,497	2074,275	0	203,344	203,344	99,723	0	0	0	0	0	0	0
15:06:27	0	2074,746	9,941	9,716	9,964	5,925	6,132	21,1	960,173	24,497	2074,275	0	203,344	203,344	99,723	0	0	0	0	0	0	0
15:06:27	3,149	2074,778	9,941	9,716	9,965	5,925	6,128	21,1	960,173	24,497	2074,276	0	203,344	203,344	99,723	0	0	0	0	0	0	0
15:06:27	-89,941	2073,878	9,843	9,814	9,965	5,916	6,124	21,1	960,173	24,497	2073,878	0	203,344	203,344	99,723	0	0	0	0	0	0	0
15:06:27	89,941	2074,778	9,941	9,716	9,965	5,925	6,12	21,1	960,173	24,497	2073,879	0	203,344	203,344	99,723	0	0	0	0	0	0	0
15:06:27	-6,25	2074,715	9,843	9,716	9,969	5,924	6,116	21,1	960,173	24,497	2073,88	0	203,344	203,344	99,723	0	0	0	0	0	0	0
15:06:27	-134,96	2073,366	9,697	9,521	9,969	5,91	6,112	21,1	960,173	24,497	2073,366	0	203,344	203,344	99,723	0	0	0	0	0	0	0
15:06:27	89,99	2074,266	9,795	9,668	9,969	5,92	6,108	21,1	960,173	24,497	2073,367	0	203,344	203,344	99,723	0	0	0	0	0	0	0
15:06:27	48,071	2074,746	9,941	9,863	9,964	5,925	6,105	21,1	960,173	24,497	2073,368	0	203,344	203,344	99,723	0	0	0	0	0	0	0
15:06:27	44,97	2075,196	9,99	9,961	9,964	5,929	6,101	21,1	960,173	24,497	2073,37	0	203,344	203,344	99,723	0	0	0	0	0	0	0
15:06:27	-83,691	2074,359	9,99	10,009	9,96	5,921	6,098	21,1	960,173	24,497	2073,371	0	203,344	203,344	99,723	0	0	0	0	0	0	0
15:06:27	-44,97	2073,909	9,941	9,961	9,96	5,916	6,094	21,1	960,173	24,497	2073,372	0	203,344	203,344	99,723	0	0	0	0	0	0	0
15:06:27	44,97	2074,359	9,99	10,009	9,96	5,921	6,091	21,1	960,173	24,497	2073,373	0	203,344	203,344	99,723	0	0	0	0	0	0	0
15:06:27	-134,912	2073,01	9,843	9,961	9,96	5,907	6,087	21,1	960,173	24,497	2073,01	0	203,344	203,344	99,723	0	0	0	0	0	0	0
15:06:27	-134,887	2071,661	9,697	9,814	9,96	5,893	6,083	21,1	960,173	24,497	2071,661	0	203,344	203,344	99,723	0	0	0	0	0	0	0
15:06:27	0	2071,661	9,697	9,716	9,96	5,893	6,08	21,1	960,173	24,497	2071,661	0	203,344	203,344	99,723	0	0	0	0	0	0	0
15:06:27	0	2071,661	9,697	9,668	9,96	5,893	6,076	21,1	960,173	24,497	2071,661	0	203,344	203,344	99,723	0	0	0	0	0	0	0
15:06:27	7,299	2071,734	9,795	9,814	9,955	5,894	6,072	21,1	960,173	24,497	2071,661	0	203,344	203,344	99,723	0	0	0	0	0	0	0
15:06:27	44,97	2072,184	9,843	9,814	9,955	5,898	6,069	21,1	960,173	24,497	2071,662	0	203,344	203,344	99,723	0	0	0	0	0	0	0
15:06:27	48,925	2072,673	9,99	9,863	9,95	5,903	6,066	21,1	960,173	24,497	2071,663	0	203,344	203,344	99,723	0	0	0	0	0	0	0
15:06:27	44,97	2073,123	10,039	10,058	9,95	5,908	6,063	21,1	960,173	24,497	2071,664	0	203,344	203,344	99,723	0	0	0	0	0	0	0
15:06:27	0	2073,123	10,039	10,009	9,95	5,908	6,06	21,1	960,173	24,497	2071,666	0	203,344	203,344	99,723	0	0	0	0	0	0	0
15:06:27	224,902	2075,372	10,283	10,351	9,95	5,931	6,057	21,1	960,173	24,497	2071,669	0	203,344	203,344	99,723	0	0	0	0	0	0	0
15:06:27	401,025	2079,382	10,625	10,693	9,955	5,973	6,055	21,1	960,173	24,497	2071,677	0	203,344	203,344	99,723	0	0	0	0	0	0	0
15:06:27	352,88	2082,911	10,918	10,937	9,96	6,009	6,054	21,1	960,173	24,497	2071,689	0	203,344	203,344	99,723	0	0	0	0	0	0	0
15:06:27	433,691	2087,248	11,113	11,279	9,974	6,054	6,054	21,1	960,173	24,497	2071,704	0	203,344	203,344	99,723	0	0	0	0	0	0	0
15:06:27	383,422	2091,082	11,259	11,425	9,988	6,093	6,055	21,1	960,173	24,497	2071,724	0	203,344	203,344	99,723	0	0	0	0	0	0	0
15:06:27	473,706	2095,819	11,406	11,621	10,007	6,142	6,057	21,1	960,173	24,497	2071,748	0	203,344	203,344	99,723	0	0	0	0	0	0	0
15:06:27	424,609	2100,065	11,504	11,816	10,026	6,186	6,059	21,1	960,173	24,497	2071,776	0	203,344	203,344	99,723	0	0	0	0	0	0	0
15:06:27	550,341	2105,569	11,65	12,109	10,05	6,242	6,063	21,1	960,173	24,497	2071,81	0	203,344	203,344	99,723	0	0	0	0	0	0	0
15:06:27	679,614	2112,365	11,845	12,256	10,078	6,313	6,068	21,1	960,173	24,497	2071,851	0	203,344	203,344	99,723	0	0	0	0	0	0	0
15:06:27	585,986	2118,225	11,943	12,256	10,106	6,373	6,074	21,1	960,173	24,497	2071,897	0	203,344	203,344	99,723	0	0	0	0	0	0	0
15:06:27	618,505	2124,41	11,992	12,646	10,139	6,437	6,081	21,1	960,173	24,497	2071,95	0	203,344	203,344	99,723	0	0	0	0	0	0	0
15:06:27	612,939	2130,539	12,041	12,695	10,171	6,5	6,089	21,1	960,173	24,497	2072,008	0	203,344	203,344	99,723	0	0	0	0	0	0	0
15:06:27	804,223	2138,581	12,285	12,988	10,204	6,583	6,099	21,1	960,173	24,497	2072,075	0	203,344	203,344	99,723	0	0	0	0	0	0	0
15:06:27	701,879	2145,6	12,431	13,183	10,236	6,655	6,11	21,1	960,173	24,497	2072,148	0	203,344	203,344	99,723	0	0	0	0	0	0	0
15:06:27	817,48	2153,775	12,627	13,427	10,272	6,739	6,122	21,1	960,173	24,497	2072,23	0	203,344	203,344	99,723	0	0	0	0	0	0	0
15:06:27	876,684	2162,542	12,92	13,574	10,306	6,83	6,136	21,1	960,173	24,497	2072,32	0	203,344	203,344	99,723	0	0	0	0	0	0	0
15:06:27	744,97	2169,992	13,115	13,867	10,338	6,907	6,151	21,1	960,173	24,497	2072,418	0	203,344	203,344	99,723	0	0	0	0	0	0	0
15:06:27	740,869	2177,4	13,31	14,111	10,37	6,983	6,167	21,1	960,173	24,497	2072,523	0	203,344	203,344	99,723	0	0	0	0	0	0	0
15:06:27	819,995	2185,6	13,506	14,306	10,406	7,068	6,185	21,1	960,173	24,497	2072,636	0	203,344	203,344	99,723	0	0	0	0	0	0	0
15:06:27	785,009	2193,45	13,75	14,599	10,438	7,148	6,204	21,1	960,173	24,497	2072,757	0	203,344	203,344	99,723	0	0	0	0	0	0	0
15:06:27	808,105	2201,531	13,994	14,746	10,47	7,232	6,224	21,1	960,173	24,497	2072,886	0	203,344	203,344	99,723	0	0	0	0	0	0	0
15:06:27	809,545	2209,627	14,238	14,99	10,503	7,315	6,246	21,1	960,173	24,497	2073,022	0	203,344	203,344	99,723	0	0	0	0	0	0	0
15:06:27	698,803	2216,615	14,287	15,088	10,54	7,387	6,268	21,1	960,173	24,497	2073,166	0	203,344	203,344	99,723	0	0	0	0	0	0	0
15:06:27	728,784	2223,903	14,384	15,136	10,576	7,462	6,291	21,1	960,173	24,497	2073,316	0	203,344	203,344	99,723	0	0	0	0	0	0	0
15:06:27	686,084	2230,764	14,433	15,136	10,613	7,533	6,316	21,1	960,173	24,497	2073,474	0	203,344	203,344	99,723	0	0	0	0	0	0	0
15:06:27	657,543	2237,339	14,433	15,185	10,65	7,601	6,341	21,1	960,173	24,497	2073,638	0	203,344	203,344	99,723	0	0	0	0	0	0	0
15:06:27	643,579	2243,775	14,433	15,283	10,686	7,667	6,367	21,1	960,173	24,497	2073,808	0	203,344	203,344	99,723	0	0	0	0	0	0	0
15:06:27	865,576	2252,431	14,726	15,527	10,72	7,757	6,394	21,1	960,173	24,497	2073,986	0	203,344	203,344	99,723	0	0	0	0	0	0	0
15:06:27	619,653	2258,627	14,775	15,527	10,752	7,82	6,422	21,1	960,173	24,497	2074,171	0	203,344	203,344	99,723	0	0	0	0	0	0	0
15:06:27	770,117	2266,328	15,068	15,82	10,78	7,9	6,451	21,1	960,173	24,497	2074,363	0	203,344	203,344	99,723	0	0	0	0	0	0	0
15:06:27	817,919	2274,507	15,41	16,015	10,808	7,984	6,481	21,1	960,173	24,497	2074,563	0	203,344	203,344	99,723	0	0	0	0	0	0	0
15:06:27	577,197	2280,279	15,41	15,967	10,841	8,044	6,512	21,1	960,173	24,497	2074,769	0	203,344	203,344	99,723	0	0	0	0	0	0	0
15:06:27	531,054	2285,59	15,361	15,967	10,873	8,098	6,543	21,1	960,173	24,497	2074,98	0	203,344	203,344	99,723	0	0	0	0	0	0	0
15:06:27	675,122	2292,341	15,459	16,064	10,906	8,168	6,575	21,1	960,173	24,497	2075,197	0	203,344	203,344	99,723	0	0	0	0	0	0	0
15:06:27	582,714	2298,168	15,459	16,064	10,939	8,228	6,607	21,1	960,173	24,497	2075,42	0	203,344	203,344	99,723	0	0	0	0	0	0	0
15:06:27	535,424	2303,523	15,41	15,869	10,972	8,283	6,64	21,1	960,173	24,497	2075,648	0	203,344	203,344	99,723	0	0	0	0	0	0	0
15:06:27	639,526	2309,918	15,556	16,064	11,001	8,349	6,674	21,1	960,173	24,497	2075,882	0	203,344	203,344	99,723	0	0	0	0	0	0	0
15:06:27	719,677	2317,115	15,703	16,162	11,033	8,423	6,708	21,1	960,173	24,497	2076,123	0	203,344	203,344	99,723	0	0	0	0	0	0	0
15:06:27	635,473	2323,469	15,849	16,406	11,062	8,489	6,743	21,1	960,173	24,497	2076,371	0	203,344	203,344	99,723	0	0	0	0	0	0	0
15:06:27	657,397	2330,043	16,093	16,552	11,086	8,557	6,778	21,1	960,173	24,497	2076,624	0	203,344	203,344	99,723	0	0	0	0	0	0	0
15:06:27	720,312	2337,246	16,338	16,845	11,113	8,631	6,815	21,1	960,173	24,497	2076,885	0	203,344	203,344	99,723	0	0	0	0	0	0	0
15:06:27	607,08	2343,317	16,533	16,943	11,137	8,693	6,852	21,1	960,173	24,497	2077,151	0	203,344	203,344	99,723	0	0	0	0	0	0	0
15:06:27	677,563	2350,093	16,728	17,09	11,165	8,763	6,889	21,1	960,173	24,497	2077,424	0	203,344	203,344	99,723	0	0	0	0	0	0	0
15:06:27	587,036	2355,963	16,826	17,236	11,193	8,824	6,927	21,2	960,173	24,497	2077,703	0	203,344	203,344	99,723	0	0	0	0	0	0	0
15:06:27	472,192	2360,685	16,875	17,285	11,217	8,873	6,965	21,2	960,173	24,497	2077,986	0	203,344	203,344	99,723	0	0	0	0	0	0	0
15:06:27	617,529	2366,86	17,021	17,383	11,244	8,936	7,004	21,2	960,173	24,497	2078,275	0	203,344	203,344	99,723	0	0	0	0	0	0	0
15:06:27	463,842	2371,499	17,07	17,431	11,267	8,984	7,043	21,2	960,173	24,497	2078,568	0	203,344	203,344	99,723	0	0	0	0	0	0	0
15:06:27	600,463	2377,504	17,217	17,627	11,293	9,046	7,082	21,2	960,173	24,497	2078,867	0	203,344	203,344	99,723	0	0	0	0	0	0	0
15:06:27	531,494	2382,818	17,363	17,627	11,315	9,101	7,121	21,2	960,173	24,497	2079,171	0	203,344	203,344	99,723	0	0	0	0	0	0	0
15:06:27	526,318	2388,082	17,558	17,773	11,334	9,155	7,161	21,2	960,173	24,497	2079,48	0	203,344	203,344	99,723	0	0	0	0	0	0	0
15:06:27	507,885	2393,161	17,705	17,969	11,355	9,207	7,201	21,2	960,173	24,497	2079,794	0	203,344	203,344	99,723	0	0	0	0	0	0	0
15:06:27	480,078	2397,961	17,851	18,115	11,374	9,257	7,242	21,2	960,173	24,497	2080,112	0	203,344	203,344	99,723	0	0	0	0	0	0	0
15:06:27	401,269	2401,974	17,851	18,066	11,397	9,298	7,282	21,2	960,173	24,497	2080,434	0	203,344	203,344	99,723	0	0	0	0	0	0	0
15:06:27	400,366	2405,978	17,851	18,066	11,42	9,339	7,322	21,2	960,173	24,497	2080,759	0	203,65	203,65	99,724	0	0	0	0	0	0	0
15:06:27	461,694	2410,595	17,998	18,066	11,438	9,387	7,363	21,2	960,173	24,497	2081,089	0	203,65	203,65	99,724	0	0	0	0	0	0	0
15:06:28	387,768	2414,472	18,047	18,164	11,457	9,427	7,403	21,2	960,173	24,497	2081,422	0	203,65	203,65	99,724	0	0	0	0	0	0	0
15:06:28	352,392	2417,996	18,144	18,31	11,472	9,463	7,444	21,2	960,173	24,497	2081,759	0	203,65	203,65	99,724	0	0	0	0	0	0	0
15:06:28	383,081	2421,827	18,291	18,457	11,485	9,503	7,484	21,2	960,173	24,497	2082,099	0	203,65	203,65	99,724	0	0	0	0	0	0	0
15:06:28	291,455	2424,742	18,34	18,506	11,499	9,533	7,524	21,2	960,173	24,497	2082,441	0	203,65	203,65	99,724	0	0	0	0	0	0	0
15:06:28	368,188	2428,423	18,486	18,652	11,512	9,571	7,564	21,2	960,173	24,497	2082,787	0	203,65	203,65	99,724	0	0	0	0	0	0	0
15:06:28	387,768	2432,301	18,633	18,603	11,526	9,611	7,605	21,2	960,173	24,497	2083,137	0	203,65	203,65	99,724	0	0	0	0	0	0	0
15:06:28	161,132	2433,912	18,486	18,506	11,543	9,627	7,644	21,2	960,173	24,497	2083,488	0	203,65	203,65	99,724	0	0	0	0	0	0	0
15:06:28	225,219	2436,165	18,388	18,506	11,561	9,651	7,684	21,2	960,173	24,497	2083,84	0	203,65	203,65	99,724	0	0	0	0	0	0	0
15:06:28	347,265	2439,637	18,486	18,652	11,575	9,686	7,723	21,2	960,173	24,497	2084,196	0	203,65	203,65	99,724	0	0	0	0	0	0	0
15:06:28	113,427	2440,772	18,34	18,457	11,589	9,698	7,762	21,2	960,173	24,497	2084,553	0	203,65	203,65	99,724	0	0	0	0	0	0	0
15:06:28	242,407	2443,196	18,34	18,359	11,603	9,723	7,8	21,2	960,173	24,497	2084,911	0	203,65	203,65	99,724	0	0	0	0	0	0	0
15:06:28	234,765	2445,543	18,34	18,457	11,616	9,747	7,838	21,2	960,173	24,497	2085,272	0	203,65	203,65	99,724	0	0	0	0	0	0	0
15:06:28	250,561	2448,049	18,486	18,506	11,622	9,773	7,876	21,2	960,173	24,497	2085,635	0	203,65	203,65	99,724	0	0	0	0	0	0	0
15:06:28	302,417	2451,073	18,633	18,603	11,632	9,804	7,914	21,2	960,173	24,497	2086	0	203,65	203,65	99,724	0	0	0	0	0	0	0
15:06:28	209,545	2453,169	18,681	18,701	11,641	9,826	7,951	21,2	960,173	24,497	2086,367	0	203,65	203,65	99,724	0	0	0	0	0	0	0
15:06:28	230,615	2455,475	18,681	18,799	11,654	9,85	7,989	21,2	960,173	24,497	2086,736	0	203,65	203,65	99,724	0	0	0	0	0	0	0
15:06:28	139,135	2456,866	18,633	18,603	11,664	9,864	8,025	21,2	960,173	24,497	2087,106	0	203,65	203,65	99,724	0	0	0	0	0	0	0
15:06:28	-1,733	2456,849	18,388	18,506	11,677	9,864	8,061	21,2	960,173	24,497	2087,476	0	203,65	203,65	99,724	0	0	0	0	0	0	0
15:06:28	308,032	2459,929	18,535	18,652	11,687	9,896	8,097	21,2	960,173	24,497	2087,849	0	203,65	203,65	99,724	0	0	0	0	0	0	0
15:06:28	291,796	2462,847	18,681	18,847	11,695	9,926	8,133	21,2	960,173	24,497	2088,224	0	203,65	203,65	99,724	0	0	0	0	0	0	0
15:06:28	184,179	2464,689	18,779	18,799	11,7	9,945	8,169	21,2	960,173	24,497	2088,6	0	203,65	203,65	99,724	0	0	0	0	0	0	0
15:06:28	165,82	2466,347	18,877	18,847	11,704	9,962	8,204	21,2	960,173	24,497	2088,978	0	203,65	203,65	99,724	0	0	0	0	0	0	0
15:06:28	316,894	2469,516	19,121	19,14	11,709	9,995	8,239	21,2	960,173	24,497	2089,358	0	203,65	203,65	99,724	0	0	0	0	0	0	0
15:06:28	55,883	2470,075	19,17	19,238	11,709	10	8,274	21,2	960,173	24,497	2089,739	0	203,65	203,65	99,724	0	0	0	0	0	0	0
15:06:28	82,324	2470,898	19,17	19,189	11,714	10,009	8,308	21,2	960,173	24,497	2090,12	0	203,65	203,65	99,724	0	0	0	0	0	0	0
15:06:28	22,094	2471,119	19,023	19,043	11,723	10,011	8,341	21,2	960,173	24,497	2090,502	0	203,65	203,65	99,724	0	0	0	0	0	0	0
15:06:28	89,794	2472,017	19,023	18,994	11,728	10,02	8,374	21,2	960,173	24,497	2090,883	0	203,65	203,65	99,724	0	0	0	0	0	0	0
15:06:28	109,838	2473,115	18,974	18,945	11,737	10,032	8,406	21,2	960,173	24,497	2091,265	0	203,65	203,65	99,724	0	0	0	0	0	0	0
15:06:28	-12,06	2472,995	18,877	18,847	11,742	10,03	8,438	21,2	960,173	24,497	2091,647	0	203,65	203,65	99,724	0	0	0	0	0	0	0
15:06:28	148,168	2474,476	19,023	18,994	11,742	10,046	8,47	21,2	960,173	24,497	2092,03	0	203,65	203,65	99,724	0	0	0	0	0	0	0
15:06:28	94,384	2475,42	19,121	19,043	11,742	10,055	8,501	21,2	960,173	24,497	2092,413	0	203,65	203,65	99,724	0	0	0	0	0	0	0
15:06:28	76,831	2476,189	19,121	19,043	11,747	10,063	8,532	21,2	960,173	24,497	2092,797	0	203,65	203,65	99,724	0	0	0	0	0	0	0
15:06:28	149,267	2477,681	19,267	19,238	11,747	10,079	8,562	21,2	960,173	24,497	2093,182	0	203,65	203,65	99,724	0	0	0	0	0	0	0
15:06:28	-141,625	2476,265	19,121	19,043	11,747	10,064	8,591	21,2	960,173	24,497	2093,565	0	203,65	203,65	99,724	0	0	0	0	0	0	0
15:06:28	75,805	2477,023	19,121	19,043	11,751	10,072	8,62	21,2	960,173	24,497	2093,949	0	203,65	203,65	99,724	0	0	0	0	0	0	0
15:06:28	47,192	2477,495	19,17	19,189	11,751	10,077	8,649	21,2	960,173	24,497	2094,332	0	203,65	203,65	99,724	0	0	0	0	0	0	0
15:06:28	-40,673	2477,088	19,121	19,043	11,752	10,073	8,677	21,2	960,173	24,497	2094,715	0	203,65	203,65	99,724	0	0	0	0	0	0	0
15:06:28	0	2477,088	19,121	19,043	11,752	10,073	8,704	21,2	960,173	24,497	2095,097	0	203,65	203,65	99,724	0	0	0	0	0	0	0
15:06:28	0	2477,088	19,121	19,043	11,752	10,073	8,731	21,2	960,173	24,497	2095,479	0	203,65	203,65	99,724	0	0	0	0	0	0	0
15:06:28	0	2477,088	19,121	18,994	11,752	10,073	8,757	21,2	960,173	24,497	2095,861	0	203,65	203,65	99,724	0	0	0	0	0	0	0
15:06:28	0	2477,088	19,121	19,043	11,752	10,073	8,783	21,2	960,173	24,497	2096,242	0	203,65	203,65	99,724	0	0	0	0	0	0	0
15:06:28	0	2477,088	19,121	18,994	11,752	10,073	8,808	21,2	960,173	24,497	2096,623	0	203,65	203,65	99,724	0	0	0	0	0	0	0
15:06:28	0	2477,088	19,121	19,043	11,752	10,073	8,833	21,2	960,173	24,497	2097,003	0	203,65	203,65	99,724	0	0	0	0	0	0	0
15:06:28	0	2477,088	19,121	19,189	11,752	10,073	8,858	21,2	960,173	24,497	2097,384	0	203,65	203,65	99,724	0	0	0	0	0	0	0
15:06:28	-94,409	2476,144	19,023	18,994	11,752	10,063	8,881	21,2	960,173	24,497	2097,762	0	203,65	203,65	99,724	0	0	0	0	0	0	0
15:06:28	-47,192	2475,672	18,974	18,945	11,752	10,058	8,904	21,2	960,173	24,497	2098,14	0	203,65	203,65	99,724	0	0	0	0	0	0	0
15:06:28	0	2475,672	18,974	18,847	11,752	10,058	8,927	21,2	960,173	24,497	2098,518	0	203,65	203,65	99,724	0	0	0	0	0	0	0
15:06:28	-141,577	2474,256	18,828	18,701	11,752	10,043	8,949	21,2	960,173	24,497	2098,893	0	203,65	203,65	99,724	0	0	0	0	0	0	0
15:06:28	188,769	2476,144	19,023	18,945	11,752	10,063	8,971	21,2	960,173	24,497	2099,271	0	203,65	203,65	99,724	0	0	0	0	0	0	0
15:06:28	-141,577	2474,728	18,877	18,799	11,752	10,048	8,992	21,2	960,173	24,497	2099,646	0	203,65	203,65	99,724	0	0	0	0	0	0	0
15:06:28	0	2474,728	18,877	18,847	11,752	10,048	9,012	21,2	960,173	24,497	2100,021	0	203,65	203,65	99,724	0	0	0	0	0	0	0
15:06:28	94,384	2475,672	18,974	18,847	11,752	10,058	9,033	21,2	960,173	24,497	2100,397	0	203,65	203,65	99,724	0	0	0	0	0	0	0
15:06:28	-94,384	2474,728	18,877	18,945	11,752	10,048	9,053	21,2	960,173	24,497	2100,771	0	203,65	203,65	99,724	0	0	0	0	0	0	0
15:06:28	-47,192	2474,256	18,828	18,799	11,752	10,043	9,072	21,2	960,173	24,497	2101,145	0	203,65	203,65	99,724	0	0	0	0	0	0	0
15:06:28	188,769	2476,144	19,023	18,994	11,752	10,063	9,092	21,2	960,173	24,497	2101,52	0	203,65	203,65	99,724	0	0	0	0	0	0	0
15:06:28	-188,769	2474,256	18,828	18,652	11,752	10,043	9,11	21,2	960,173	24,497	2101,892	0	203,65	203,65	99,724	0	0	0	0	0	0	0
15:06:28	47,192	2474,728	18,877	18,799	11,752	10,048	9,129	21,2	960,173	24,497	2102,265	0	203,65	203,65	99,724	0	0	0	0	0	0	0
15:06:28	-53,759	2474,191	18,828	18,701	11,751	10,043	9,147	21,2	960,173	24,497	2102,637	0	203,65	203,65	99,724	0	0	0	0	0	0	0
15:06:28	141,601	2475,607	18,974	18,799	11,751	10,057	9,165	21,2	960,173	24,497	2103,01	0	203,65	203,65	99,724	0	0	0	0	0	0	0
15:06:28	6,542	2475,672	18,974	18,847	11,752	10,058	9,182	21,2	960,173	24,497	2103,383	0	203,65	203,65	99,724	0	0	0	0	0	0	0
15:06:28	-6,542	2475,607	18,974	18,945	11,751	10,057	9,199	21,2	960,173	24,497	2103,755	0	203,65	203,65	99,724	0	0	0	0	0	0	0
15:06:28	6,542	2475,672	18,974	18,847	11,752	10,058	9,216	21,2	960,173	24,497	2104,127	0	203,65	203,65	99,724	0	0	0	0	0	0	0
15:06:28	47,192	2476,144	19,023	19,043	11,752	10,063	9,233	21,2	960,173	24,497	2104,499	0	203,65	203,65	99,724	0	0	0	0	0	0	0
15:06:28	-47,192	2475,672	18,974	18,847	11,752	10,058	9,249	21,2	960,173	24,497	2104,87	0	203,65	203,65	99,724	0	0	0	0	0	0	0
15:06:28	-94,384	2474,728	18,877	18,994	11,752	10,048	9,264	21,2	960,173	24,497	2105,24	0	203,65	203,65	99,724	0	0	0	0	0	0	0
15:06:28	94,384	2475,672	18,974	18,994	11,752	10,058	9,28	21,2	960,173	24,497	2105,611	0	203,65	203,65	99,724	0	0	0	0	0	0	0
15:06:28	0	2475,672	18,974	18,945	11,752	10,058	9,295	21,2	960,173	24,497	2105,981	0	203,65	203,65	99,724	0	0	0	0	0	0	0
15:06:28	0	2475,672	18,974	18,994	11,752	10,058	9,31	21,2	960,173	24,497	2106,351	0	203,65	203,65	99,724	0	0	0	0	0	0	0
15:06:28	-94,384	2474,728	18,877	18,701	11,752	10,048	9,325	21,2	960,173	24,497	2106,719	0	203,65	203,65	99,724	0	0	0	0	0	0	0
15:06:28	94,384	2475,672	18,974	18,945	11,752	10,058	9,339	21,2	960,173	24,497	2107,088	0	203,65	203,65	99,724	0	0	0	0	0	0	0
15:06:28	0	2475,672	18,974	18,847	11,752	10,058	9,353	21,2	960,173	24,497	2107,457	0	203,65	203,65	99,724	0	0	0	0	0	0	0
15:06:28	47,192	2476,144	19,023	18,994	11,752	10,063	9,367	21,2	960,173	24,497	2107,826	0	203,65	203,65	99,724	0	0	0	0	0	0	0
15:06:28	-47,192	2475,672	18,974	18,945	11,752	10,058	9,381	21,2	960,173	24,497	2108,194	0	203,65	203,65	99,724	0	0	0	0	0	0	0
15:06:28	-141,577	2474,256	18,828	18,799	11,752	10,043	9,394	21,2	960,173	24,497	2108,56	0	203,65	203,65	99,724	0	0	0	0	0	0	0
15:06:28	40,649	2474,663	18,877	18,847	11,751	10,048	9,406	21,2	960,173	24,497	2108,926	0	203,65	203,65	99,724	0	0	0	0	0	0	0
15:06:28	6,542	2474,728	18,877	18,799	11,752	10,048	9,419	21,2	960,173	24,497	2109,292	0	203,65	203,65	99,724	0	0	0	0	0	0	0
15:06:28	-47,192	2474,256	18,828	18,799	11,752	10,043	9,431	21,2	960,173	24,497	2109,657	0	203,65	203,65	99,724	0	0	0	0	0	0	0
15:06:28	-141,577	2472,841	18,681	18,506	11,752	10,029	9,443	21,2	960,173	24,497	2110,02	0	203,65	203,65	99,724	0	0	0	0	0	0	0
15:06:28	-383,862	2469,002	18,291	17,969	11,751	9,989	9,454	21,2	960,173	24,497	2110,379	0	203,65	203,65	99,724	0	0	0	0	0	0	0
15:06:28	-547,045	2463,532	17,803	17,383	11,747	9,933	9,463	21,2	960,173	24,497	2110,732	0	203,65	203,65	99,724	0	0	0	0	0	0	0
15:06:28	-514,794	2458,384	17,363	16,748	11,742	9,88	9,471	21,2	960,173	24,497	2111,08	0	203,65	203,65	99,724	0	0	0	0	0	0	0
15:06:28	-669,848	2451,685	16,924	16,211	11,728	9,811	9,478	21,2	960,173	24,497	2111,42	0	203,65	203,65	99,724	0	0	0	0	0	0	0
15:06:28	-535,546	2446,33	16,875	16,015	11,7	9,755	9,483	21,2	960,173	24,497	2111,755	0	203,65	203,65	99,724	0	0	0	0	0	0	0
15:06:28	-525,781	2441,072	16,924	16,015	11,668	9,701	9,488	21,2	960,173	24,497	2112,084	0	203,65	203,65	99,724	0	0	0	0	0	0	0
15:06:28	-516,259	2435,909	17,07	15,82	11,631	9,648	9,491	21,2	960,173	24,497	2112,408	0	203,65	203,65	99,724	0	0	0	0	0	0	0
15:06:28	-568,627	2430,223	17,168	16,015	11,594	9,589	9,493	21,2	960,173	24,497	2112,726	0	203,65	203,65	99,724	0	0	0	0	0	0	0
15:06:28	-770,532	2422,518	17,07	15,869	11,555	9,51	9,493	21,2	960,173	24,497	2113,036	0	203,65	203,65	99,724	0	0	0	0	0	0	0
15:06:28	-675,927	2415,758	17,168	15,869	11,512	9,44	9,492	21,2	960,173	24,497	2113,338	0	203,65	203,65	99,724	0	0	0	0	0	0	0
15:06:28	-773,999	2408,018	17,021	15,869	11,476	9,361	9,489	21,3	959,713	24,497	2113,633	0	203,65	203,65	99,724	0	0	0	0	0	0	0
15:06:28	-702,758	2400,991	16,826	15,674	11,447	9,288	9,486	21,3	959,713	24,497	2113,921	0	203,65	203,65	99,724	0	0	0	0	0	0	0
15:06:28	-682,788	2394,163	16,679	15,625	11,416	9,218	9,48	21,3	959,713	24,497	2114,201	0	203,65	203,65	99,724	0	0	0	0	0	0	0
15:06:28	-901,123	2385,152	16,24	15,478	11,389	9,125	9,473	21,3	959,713	24,497	2114,472	0	203,65	203,65	99,724	0	0	0	0	0	0	0
15:06:28	-620,581	2378,946	16,093	15,429	11,362	9,061	9,465	21,3	959,713	24,497	2114,736	0	203,65	203,65	99,724	0	0	0	0	0	0	0
15:06:28	-671,411	2372,232	15,898	15,185	11,334	8,992	9,456	21,3	959,713	24,497	2114,994	0	203,65	203,65	99,724	0	0	0	0	0	0	0
15:06:28	-531,274	2366,919	15,849	15,088	11,307	8,937	9,446	21,3	959,713	24,497	2115,246	0	203,65	203,65	99,724	0	0	0	0	0	0	0
15:06:28	-722,949	2359,69	15,605	14,941	11,279	8,862	9,434	21,3	959,713	24,497	2115,49	0	203,65	203,65	99,724	0	0	0	0	0	0	0
15:06:28	-618,75	2353,502	15,459	14,843	11,252	8,798	9,422	21,3	959,713	24,497	2115,728	0	203,65	203,65	99,724	0	0	0	0	0	0	0
15:06:28	-463,037	2348,872	15,41	14,843	11,229	8,751	9,409	21,3	959,713	24,497	2115,961	0	203,65	203,65	99,724	0	0	0	0	0	0	0
15:06:28	-441,43	2344,457	15,361	14,941	11,206	8,705	9,395	21,3	959,713	24,497	2116,19	0	204,924	204,924	99,729	0	0	0	0	0	0	0
15:06:28	-606,738	2338,39	15,068	14,599	11,188	8,643	9,38	21,3	959,713	24,497	2116,412	0	204,924	204,924	99,729	0	0	0	0	0	0	0
15:06:28	-432,543	2334,065	14,873	14,306	11,174	8,598	9,365	21,3	959,713	24,497	2116,63	0	204,924	204,924	99,729	0	0	0	0	0	0	0
15:06:28	-525,341	2328,811	14,58	14,209	11,16	8,544	9,349	21,3	959,713	24,497	2116,842	0	204,924	204,924	99,729	0	0	0	0	0	0	0
15:06:29	-528,173	2323,529	14,287	13,916	11,146	8,489	9,332	21,3	959,713	24,497	2117,049	0	204,924	204,924	99,729	0	0	0	0	0	0	0
15:06:29	-554,834	2317,981	13,945	13,623	11,133	8,432	9,314	21,3	959,713	24,497	2117,25	0	204,924	204,924	99,729	0	0	0	0	0	0	0
15:06:29	-311,425	2314,867	13,896	13,574	11,118	8,4	9,296	21,3	959,713	24,497	2117,447	0	204,924	204,924	99,729	0	0	0	0	0	0	0
15:06:29	-358,691	2311,28	13,945	13,623	11,095	8,363	9,278	21,3	959,713	24,497	2117,641	0	204,924	204,924	99,729	0	0	0	0	0	0	0
15:06:29	-294,287	2308,337	13,994	13,623	11,075	8,333	9,259	21,3	959,713	24,497	2117,832	0	204,924	204,924	99,729	0	0	0	0	0	0	0
15:06:29	-276,123	2305,576	14,14	13,867	11,052	8,304	9,241	21,3	959,713	24,497	2118,02	0	204,924	204,924	99,729	0	0	0	0	0	0	0
15:06:29	-183,764	2303,738	14,384	13,965	11,028	8,285	9,222	21,3	959,713	24,497	2118,205	0	204,924	204,924	99,729	0	0	0	0	0	0	0
15:06:29	-365,454	2300,084	14,433	13,965	11,005	8,248	9,203	21,3	959,713	24,497	2118,387	0	204,924	204,924	99,729	0	0	0	0	0	0	0
15:06:29	-467,456	2295,409	14,287	13,965	10,986	8,2	9,183	21,3	959,713	24,497	2118,564	0	204,924	204,924	99,729	0	0	0	0	0	0	0
15:06:29	-388,598	2291,523	14,14	13,867	10,972	8,16	9,163	21,3	959,713	24,497	2118,737	0	204,924	204,924	99,729	0	0	0	0	0	0	0
15:06:29	-396,777	2287,555	13,896	13,574	10,963	8,119	9,143	21,3	959,713	24,497	2118,906	0	204,924	204,924	99,729	0	0	0	0	0	0	0
15:06:29	-397,583	2283,579	13,652	13,379	10,953	8,078	9,122	21,3	959,713	24,497	2119,07	0	204,924	204,924	99,729	0	0	0	0	0	0	0
15:06:29	-488,598	2278,693	13,31	13,183	10,944	8,027	9,1	21,3	959,713	24,497	2119,23	0	204,924	204,924	99,729	0	0	0	0	0	0	0
15:06:29	-386,962	2274,824	13,164	13,086	10,93	7,987	9,079	21,3	959,713	24,497	2119,386	0	204,924	204,924	99,729	0	0	0	0	0	0	0
15:06:29	-156,591	2273,258	13,261	13,037	10,916	7,971	9,057	21,3	959,713	24,497	2119,539	0	204,924	204,924	99,729	0	0	0	0	0	0	0
15:06:29	-285,595	2270,402	13,31	13,086	10,897	7,942	9,035	21,3	959,713	24,497	2119,69	0	204,924	204,924	99,729	0	0	0	0	0	0	0
15:06:29	-240,673	2267,995	13,408	13,232	10,878	7,917	9,013	21,3	959,713	24,497	2119,839	0	204,924	204,924	99,729	0	0	0	0	0	0	0
15:06:29	-283,349	2265,162	13,457	13,33	10,859	7,888	8,991	21,3	959,713	24,497	2119,984	0	204,924	204,924	99,729	0	0	0	0	0	0	0
15:06:29	-283,593	2262,326	13,506	13,379	10,841	7,859	8,969	21,3	959,713	24,497	2120,127	0	204,924	204,924	99,729	0	0	0	0	0	0	0
15:06:29	-295,8	2259,368	13,457	13,33	10,827	7,828	8,946	21,3	959,713	24,497	2120,266	0	204,924	204,924	99,729	0	0	0	0	0	0	0
15:06:29	-292,651	2256,441	13,408	13,232	10,813	7,798	8,924	21,3	959,713	24,497	2120,402	0	204,924	204,924	99,729	0	0	0	0	0	0	0
15:06:29	-301,489	2253,426	13,261	13,086	10,803	7,767	8,901	21,3	959,713	24,497	2120,535	0	204,924	204,924	99,729	0	0	0	0	0	0	0
15:06:29	-339,55	2250,031	13,164	13,037	10,789	7,732	8,878	21,3	959,713	24,497	2120,664	0	204,924	204,924	99,729	0	0	0	0	0	0	0
15:06:29	-213,818	2247,893	13,115	12,89	10,78	7,71	8,855	21,3	959,713	24,497	2120,792	0	204,924	204,924	99,729	0	0	0	0	0	0	0
15:06:29	-321,948	2244,673	13,115	12,89	10,762	7,677	8,832	21,3	959,713	24,497	2120,916	0	204,924	204,924	99,729	0	0	0	0	0	0	0
15:06:29	-247,607	2242,197	13,115	12,89	10,748	7,651	8,809	21,3	959,713	24,497	2121,037	0	204,924	204,924	99,729	0	0	0	0	0	0	0
15:06:29	-248,681	2239,71	13,115	12,89	10,733	7,625	8,786	21,3	959,713	24,497	2121,156	0	204,924	204,924	99,729	0	0	0	0	0	0	0
15:06:29	-250,83	2237,202	13,115	12,89	10,719	7,6	8,763	21,3	959,713	24,497	2121,272	0	204,924	204,924	99,729	0	0	0	0	0	0	0
15:06:29	-285,717	2234,345	13,164	12,89	10,7	7,57	8,739	21,3	959,713	24,497	2121,385	0	204,924	204,924	99,729	0	0	0	0	0	0	0
15:06:29	-294,58	2231,399	13,115	12,89	10,686	7,54	8,716	21,3	959,713	24,497	2121,495	0	204,924	204,924	99,729	0	0	0	0	0	0	0
15:06:29	-245,483	2228,944	13,115	12,841	10,672	7,514	8,692	21,3	959,713	24,497	2121,602	0	204,924	204,924	99,729	0	0	0	0	0	0	0
15:06:29	-302,026	2225,924	12,968	12,841	10,663	7,483	8,668	21,3	959,713	24,497	2121,707	0	204,924	204,924	99,729	0	0	0	0	0	0	0
15:06:29	-303,198	2222,892	12,822	12,695	10,654	7,452	8,645	21,3	959,713	24,497	2121,808	0	204,924	204,924	99,729	0	0	0	0	0	0	0
15:06:29	-300,976	2219,882	12,675	12,5	10,644	7,421	8,621	21,3	959,713	24,497	2121,906	0	204,924	204,924	99,729	0	0	0	0	0	0	0
15:06:29	-208,3	2217,799	12,627	12,451	10,635	7,399	8,597	21,3	959,713	24,497	2122,002	0	204,924	204,924	99,729	0	0	0	0	0	0	0
15:06:29	-299,633	2214,803	12,48	12,158	10,626	7,369	8,573	21,3	959,713	24,497	2122,095	0	204,924	204,924	99,729	0	0	0	0	0	0	0
15:06:29	-234,619	2212,457	12,48	12,158	10,613	7,344	8,548	21,3	959,713	24,497	2122,185	0	204,924	204,924	99,729	0	0	0	0	0	0	0
15:06:29	-215,625	2210,3	12,431	12,158	10,603	7,322	8,524	21,3	959,713	24,497	2122,273	0	204,924	204,924	99,729	0	0	0	0	0	0	0
15:06:29	-268,554	2207,615	12,48	12,256	10,585	7,295	8,5	21,3	959,713	24,497	2122,358	0	204,924	204,924	99,729	0	0	0	0	0	0	0
15:06:29	-115,649	2206,458	12,627	12,451	10,571	7,283	8,476	21,3	959,713	24,497	2122,442	0	204,924	204,924	99,729	0	0	0	0	0	0	0
15:06:29	-168,408	2204,774	12,773	12,549	10,554	7,265	8,453	21,3	959,713	24,497	2122,525	0	204,924	204,924	99,729	0	0	0	0	0	0	0
15:06:29	-337,915	2201,395	12,675	12,5	10,54	7,23	8,429	21,3	959,713	24,497	2122,604	0	204,924	204,924	99,729	0	0	0	0	0	0	0
15:06:29	-316,625	2198,229	12,529	12,451	10,529	7,198	8,405	21,3	959,713	24,497	2122,679	0	204,924	204,924	99,729	0	0	0	0	0	0	0
15:06:29	-277,099	2195,458	12,48	12,256	10,516	7,169	8,38	21,3	959,713	24,497	2122,752	0	204,924	204,924	99,729	0	0	0	0	0	0	0
15:06:29	-206,909	2193,389	12,431	12,158	10,507	7,148	8,356	21,3	959,713	24,497	2122,823	0	204,924	204,924	99,729	0	0	0	0	0	0	0
15:06:29	-300,439	2190,384	12,285	12,109	10,498	7,117	8,332	21,3	959,713	24,497	2122,891	0	204,924	204,924	99,729	0	0	0	0	0	0	0
15:06:29	-252,465	2187,86	12,187	11,963	10,489	7,091	8,308	21,3	959,713	24,497	2122,956	0	204,924	204,924	99,729	0	0	0	0	0	0	0
15:06:29	-189,77	2185,962	12,138	11,914	10,48	7,071	8,283	21,3	959,713	24,497	2123,019	0	204,924	204,924	99,729	0	0	0	0	0	0	0
15:06:29	-267,529	2183,287	12,041	11,816	10,47	7,044	8,259	21,3	959,713	24,497	2123,079	0	204,924	204,924	99,729	0	0	0	0	0	0	0
15:06:29	-161,352	2181,673	12,041	11,767	10,461	7,027	8,235	21,3	959,713	24,497	2123,138	0	204,924	204,924	99,729	0	0	0	0	0	0	0
15:06:29	-221,508	2179,458	12,041	11,816	10,449	7,004	8,211	21,3	959,713	24,497	2123,194	0	204,924	204,924	99,729	0	0	0	0	0	0	0
15:06:29	-147,607	2177,982	12,138	11,816	10,435	6,989	8,187	21,3	959,713	24,497	2123,249	0	204,924	204,924	99,729	0	0	0	0	0	0	0
15:06:29	-175,317	2176,229	12,138	11,914	10,425	6,971	8,163	21,3	959,713	24,497	2123,302	0	204,924	204,924	99,729	0	0	0	0	0	0	0
15:06:29	-220,434	2174,025	12,138	11,914	10,413	6,948	8,139	21,3	959,713	24,497	2123,353	0	204,924	204,924	99,729	0	0	0	0	0	0	0
15:06:29	-249,096	2171,534	12,041	11,816	10,404	6,923	8,115	21,3	959,713	24,497	2123,401	0	204,924	204,924	99,729	0	0	0	0	0	0	0
15:06:29	-203,54	2169,498	11,992	11,816	10,395	6,902	8,091	21,3	959,713	24,497	2123,447	0	204,924	204,924	99,729	0	0	0	0	0	0	0
15:06:29	-120,483	2168,293	11,992	11,767	10,388	6,889	8,068	21,3	959,713	24,497	2123,492	0	204,924	204,924	99,729	0	0	0	0	0	0	0
15:06:29	-294,506	2165,348	11,845	11,718	10,379	6,859	8,044	21,3	959,713	24,497	2123,534	0	204,924	204,924	99,729	0	0	0	0	0	0	0
15:06:29	-230,81	2163,04	11,748	11,621	10,371	6,835	8,02	21,3	959,713	24,497	2123,573	0	204,924	204,924	99,729	0	0	0	0	0	0	0
15:06:29	-161,181	2161,428	11,748	11,572	10,362	6,818	7,997	21,3	959,713	24,497	2123,611	0	204,924	204,924	99,729	0	0	0	0	0	0	0
15:06:29	-158,154	2159,847	11,748	11,572	10,353	6,802	7,973	21,3	959,713	24,497	2123,647	0	204,924	204,924	99,729	0	0	0	0	0	0	0
15:06:29	-86,45	2158,982	11,845	11,621	10,343	6,793	7,95	21,3	959,713	24,497	2123,683	0	204,924	204,924	99,729	0	0	0	0	0	0	0
15:06:29	-342,944	2155,553	11,65	11,572	10,334	6,758	7,927	21,3	959,713	24,497	2123,715	0	204,924	204,924	99,729	0	0	0	0	0	0	0
15:06:29	-96,704	2154,586	11,65	11,572	10,328	6,748	7,904	21,3	959,713	24,497	2123,745	0	204,924	204,924	99,729	0	0	0	0	0	0	0
15:06:29	-263,183	2151,954	11,504	11,523	10,321	6,721	7,881	21,3	959,713	24,497	2123,774	0	204,924	204,924	99,729	0	0	0	0	0	0	0
15:06:29	-97,753	2150,976	11,504	11,377	10,315	6,711	7,858	21,3	959,713	24,497	2123,801	0	204,924	204,924	99,729	0	0	0	0	0	0	0
15:06:29	-172,192	2149,255	11,455	11,377	10,308	6,693	7,835	21,3	959,713	24,497	2123,826	0	204,924	204,924	99,729	0	0	0	0	0	0	0
15:06:29	-216,748	2147,087	11,308	11,23	10,304	6,671	7,812	21,3	959,713	24,497	2123,849	0	204,924	204,924	99,729	0	0	0	0	0	0	0
15:06:29	-127,075	2145,816	11,259	11,084	10,299	6,657	7,789	21,3	959,713	24,497	2123,871	0	204,924	204,924	99,729	0	0	0	0	0	0	0
15:06:29	-171,362	2144,103	11,162	11,084	10,294	6,64	7,767	21,3	959,713	24,497	2123,892	0	204,924	204,924	99,729	0	0	0	0	0	0	0
15:06:29	-98,754	2143,115	11,162	11,084	10,289	6,63	7,745	21,3	959,713	24,497	2123,911	0	204,924	204,924	99,729	0	0	0	0	0	0	0
15:06:29	-55,419	2142,561	11,259	11,084	10,281	6,624	7,723	21,3	959,713	24,497	2123,929	0	204,924	204,924	99,729	0	0	0	0	0	0	0
15:06:29	-148,364	2141,077	11,259	11,23	10,272	6,609	7,701	21,3	959,713	24,497	2123,946	0	204,924	204,924	99,729	0	0	0	0	0	0	0
15:06:29	-82,739	2140,25	11,259	11,181	10,267	6,6	7,679	21,3	959,713	24,497	2123,963	0	204,924	204,924	99,729	0	0	0	0	0	0	0
15:06:29	-81,494	2139,435	11,259	11,181	10,263	6,592	7,658	21,3	959,713	24,497	2123,978	0	204,924	204,924	99,729	0	0	0	0	0	0	0
15:06:29	-174,487	2137,69	11,162	11,084	10,258	6,574	7,637	21,3	959,713	24,497	2123,992	0	204,924	204,924	99,729	0	0	0	0	0	0	0
15:06:29	-114,135	2136,549	11,113	11,035	10,254	6,562	7,615	21,3	959,713	24,497	2124,004	0	204,924	204,924	99,729	0	0	0	0	0	0	0
15:06:29	-158,398	2134,965	11,015	11,035	10,25	6,546	7,595	21,3	959,713	24,497	2124,015	0	204,924	204,924	99,729	0	0	0	0	0	0	0
15:06:29	-59,228	2134,372	10,966	10,84	10,249	6,539	7,574	21,3	959,713	24,497	2124,026	0	204,924	204,924	99,729	0	0	0	0	0	0	0
15:06:29	-100,024	2133,372	10,918	10,84	10,246	6,529	7,553	21,3	959,713	24,497	2124,035	0	204,924	204,924	99,729	0	0	0	0	0	0	0
15:06:29	-29,003	2133,082	10,918	10,84	10,245	6,526	7,533	21,3	959,713	24,497	2124,044	0	204,924	204,924	99,729	0	0	0	0	0	0	0
15:06:29	-93,212	2132,15	10,966	10,888	10,237	6,517	7,513	21,3	959,713	24,497	2124,052	0	204,924	204,924	99,729	0	0	0	0	0	0	0
15:06:29	-83,789	2131,312	10,966	10,888	10,232	6,508	7,494	21,3	959,713	24,497	2124,059	0	204,924	204,924	99,729	0	0	0	0	0	0	0
15:06:29	31,225	2131,624	11,015	11,084	10,231	6,511	7,474	21,3	959,713	24,497	2124,067	0	204,924	204,924	99,729	0	0	0	0	0	0	0
15:06:29	-115,136	2130,473	10,966	11,035	10,227	6,499	7,455	21,3	959,713	24,497	2124,073	0	204,924	204,924	99,729	0	0	0	0	0	0	0
15:06:29	-70,776	2129,765	10,966	10,888	10,223	6,492	7,436	21,3	959,713	24,497	2124,079	0	204,924	204,924	99,729	0	0	0	0	0	0	0
15:06:29	-14,062	2129,625	10,966	10,937	10,222	6,49	7,418	21,2	958,283	24,497	2124,084	0	204,924	204,924	99,729	0	0	0	0	0	0	0
15:06:29	-112,646	2128,498	10,918	10,84	10,218	6,479	7,399	21,2	958,283	24,497	2124,089	0	204,924	204,924	99,729	0	0	0	0	0	0	0
15:06:29	-103,417	2127,464	10,82	10,742	10,218	6,468	7,381	21,2	958,283	24,497	2124,092	0	204,924	204,924	99,729	0	0	0	0	0	0	0
15:06:29	-135,888	2126,105	10,673	10,547	10,218	6,454	7,363	21,2	958,283	24,497	2124,094	0	204,924	204,924	99,729	0	0	0	0	0	0	0
15:06:29	-135,791	2124,747	10,527	10,498	10,218	6,44	7,345	21,2	958,283	24,497	2124,095	0	204,924	204,924	99,729	0	0	0	0	0	0	0
15:06:29	5,737	2124,805	10,625	10,498	10,213	6,441	7,327	21,2	958,283	24,497	2124,095	0	204,924	204,924	99,729	0	0	0	0	0	0	0
15:06:29	37,207	2125,177	10,82	10,693	10,205	6,445	7,31	21,2	958,283	24,497	2124,096	0	204,924	204,924	99,729	0	0	0	0	0	0	0
15:06:29	3,588	2125,213	10,918	10,742	10,2	6,445	7,293	21,2	958,283	24,497	2124,097	0	204,924	204,924	99,729	0	0	0	0	0	0	0
15:06:29	-86,059	2124,352	10,918	10,84	10,195	6,436	7,276	21,2	958,283	24,497	2124,097	0	204,924	204,924	99,729	0	0	0	0	0	0	0
15:06:29	-71,777	2123,634	10,918	10,742	10,191	6,429	7,259	21,2	958,283	24,497	2123,634	0	204,924	204,924	99,729	0	0	0	0	0	0	0
15:06:29	-13,037	2123,504	10,918	10,84	10,19	6,427	7,243	21,2	958,283	24,497	2123,504	0	203,553	203,553	99,724	0	0	0	0	0	0	0
15:06:29	-164,599	2121,858	10,82	10,84	10,186	6,41	7,227	21,2	958,283	24,497	2121,858	0	203,553	203,553	99,724	0	0	0	0	0	0	0
15:06:29	-118,286	2120,675	10,771	10,693	10,182	6,398	7,211	21,2	958,283	24,497	2120,675	0	203,553	203,553	99,724	0	0	0	0	0	0	0
15:06:29	32,397	2120,999	10,82	10,595	10,181	6,402	7,195	21,2	958,283	24,497	2120,675	0	203,553	203,553	99,724	0	0	0	0	0	0	0
15:06:29	-45,263	2120,546	10,771	10,595	10,181	6,397	7,179	21,2	958,283	24,497	2120,546	0	203,553	203,553	99,724	0	0	0	0	0	0	0
15:06:30	-151,708	2119,029	10,673	10,547	10,177	6,381	7,163	21,2	958,283	24,497	2119,029	0	203,553	203,553	99,724	0	0	0	0	0	0	0
15:06:30	-24,633	2118,783	10,673	10,595	10,176	6,379	7,148	21,2	958,283	24,497	2118,783	0	203,553	203,553	99,724	0	0	0	0	0	0	0
15:06:30	-62,28	2118,16	10,673	10,595	10,173	6,372	7,133	21,2	958,283	24,497	2118,16	0	203,553	203,553	99,724	0	0	0	0	0	0	0
15:06:30	-58,251	2117,578	10,625	10,595	10,172	6,366	7,118	21,2	958,283	24,497	2117,578	0	203,553	203,553	99,724	0	0	0	0	0	0	0
15:06:30	-90,454	2116,673	10,527	10,547	10,172	6,357	7,103	21,2	958,283	24,497	2116,673	0	203,553	203,553	99,724	0	0	0	0	0	0	0
15:06:30	15,332	2116,826	10,625	10,4	10,168	6,359	7,088	21,2	958,283	24,497	2116,673	0	203,553	203,553	99,724	0	0	0	0	0	0	0
15:06:30	-11,791	2116,708	10,625	10,4	10,167	6,357	7,074	21,2	958,283	24,497	2116,673	0	203,553	203,553	99,724	0	0	0	0	0	0	0
15:06:30	-165,576	2115,053	10,527	10,498	10,163	6,34	7,06	21,2	958,283	24,497	2115,053	0	203,553	203,553	99,724	0	0	0	0	0	0	0
15:06:30	59,301	2115,646	10,673	10,547	10,158	6,346	7,046	21,2	958,283	24,497	2115,053	0	203,553	203,553	99,724	0	0	0	0	0	0	0
15:06:30	-68,774	2114,958	10,625	10,547	10,157	6,339	7,032	21,2	958,283	24,497	2114,958	0	203,553	203,553	99,724	0	0	0	0	0	0	0
15:06:30	-76,196	2114,196	10,625	10,498	10,153	6,331	7,018	21,2	958,283	24,497	2114,196	0	203,553	203,553	99,724	0	0	0	0	0	0	0
15:06:30	0	2114,196	10,625	10,547	10,153	6,331	7,004	21,2	958,283	24,497	2114,196	0	203,553	203,553	99,724	0	0	0	0	0	0	0
15:06:30	-76,342	2113,432	10,625	10,498	10,148	6,324	6,991	21,2	958,283	24,497	2113,432	0	203,553	203,553	99,724	0	0	0	0	0	0	0
15:06:30	-90,405	2112,528	10,527	10,4	10,148	6,314	6,978	21,2	958,283	24,497	2112,528	0	203,553	203,553	99,724	0	0	0	0	0	0	0
15:06:30	-45,214	2112,076	10,478	10,4	10,148	6,31	6,965	21,2	958,283	24,497	2112,076	0	203,553	203,553	99,724	0	0	0	0	0	0	0
15:06:30	-45,19	2111,624	10,429	10,351	10,148	6,305	6,952	21,2	958,283	24,497	2111,624	0	203,553	203,553	99,724	0	0	0	0	0	0	0
15:06:30	0	2111,624	10,429	10,4	10,148	6,305	6,939	21,2	958,283	24,497	2111,624	0	203,553	203,553	99,724	0	0	0	0	0	0	0
15:06:30	-32,006	2111,304	10,478	10,351	10,144	6,302	6,927	21,2	958,283	24,497	2111,304	0	203,553	203,553	99,724	0	0	0	0	0	0	0
15:06:30	-10,742	2111,197	10,478	10,4	10,143	6,301	6,914	21,2	958,283	24,497	2111,197	0	203,553	203,553	99,724	0	0	0	0	0	0	0
15:06:30	-65,429	2110,543	10,478	10,498	10,14	6,294	6,902	21,2	958,283	24,497	2110,543	0	203,553	203,553	99,724	0	0	0	0	0	0	0
15:06:30	34,448	2110,887	10,527	10,498	10,139	6,297	6,89	21,2	958,283	24,497	2110,543	0	203,553	203,553	99,724	0	0	0	0	0	0	0
15:06:30	0,146	2110,889	10,625	10,547	10,134	6,297	6,879	21,2	958,283	24,497	2110,544	0	203,553	203,553	99,724	0	0	0	0	0	0	0
15:06:30	-32,226	2110,566	10,673	10,595	10,129	6,294	6,867	21,2	958,283	24,497	2110,544	0	203,553	203,553	99,724	0	0	0	0	0	0	0
15:06:30	-68,579	2109,88	10,673	10,595	10,125	6,287	6,856	21,2	958,283	24,497	2109,88	0	203,553	203,553	99,724	0	0	0	0	0	0	0
15:06:30	-10,742	2109,773	10,673	10,595	10,125	6,286	6,845	21,2	958,283	24,497	2109,773	0	203,553	203,553	99,724	0	0	0	0	0	0	0
15:06:30	-45,19	2109,321	10,625	10,547	10,125	6,281	6,834	21,2	958,283	24,497	2109,321	0	203,553	203,553	99,724	0	0	0	0	0	0	0
15:06:30	-90,38	2108,417	10,527	10,547	10,125	6,272	6,823	21,2	958,283	24,497	2108,417	0	203,553	203,553	99,724	0	0	0	0	0	0	0
15:06:30	-77,392	2107,643	10,527	10,498	10,12	6,264	6,812	21,2	958,283	24,497	2107,643	0	203,553	203,553	99,724	0	0	0	0	0	0	0
15:06:30	-45,19	2107,192	10,478	10,498	10,12	6,259	6,801	21,2	958,283	24,497	2107,192	0	203,553	203,553	99,724	0	0	0	0	0	0	0
15:06:30	35,498	2107,547	10,527	10,4	10,12	6,263	6,79	21,2	958,283	24,497	2107,192	0	203,553	203,553	99,724	0	0	0	0	0	0	0
15:06:30	-45,166	2107,095	10,478	10,4	10,12	6,258	6,78	21,2	958,283	24,497	2107,095	0	203,553	203,553	99,724	0	0	0	0	0	0	0
15:06:30	-114,843	2105,946	10,429	10,351	10,116	6,246	6,769	21,2	958,283	24,497	2105,946	0	203,553	203,553	99,724	0	0	0	0	0	0	0
15:06:30	0	2105,946	10,429	10,351	10,116	6,246	6,759	21,2	958,283	24,497	2105,946	0	203,553	203,553	99,724	0	0	0	0	0	0	0
15:06:30	-33,276	2105,614	10,478	10,351	10,112	6,243	6,749	21,2	958,283	24,497	2105,614	0	203,553	203,553	99,724	0	0	0	0	0	0	0
15:06:30	-45,166	2105,162	10,429	10,302	10,112	6,238	6,739	21,2	958,283	24,497	2105,162	0	203,553	203,553	99,724	0	0	0	0	0	0	0
15:06:30	0	2105,162	10,429	10,302	10,112	6,238	6,729	21,2	958,283	24,497	2105,162	0	203,553	203,553	99,724	0	0	0	0	0	0	0
15:06:30	-80,541	2104,357	10,429	10,351	10,107	6,23	6,719	21,2	958,283	24,497	2104,357	0	203,553	203,553	99,724	0	0	0	0	0	0	0
15:06:30	35,473	2104,711	10,478	10,4	10,106	6,234	6,71	21,2	958,283	24,497	2104,357	0	203,553	203,553	99,724	0	0	0	0	0	0	0
15:06:30	-34,179	2104,369	10,527	10,498	10,102	6,23	6,7	21,2	958,283	24,497	2104,357	0	203,553	203,553	99,724	0	0	0	0	0	0	0
15:06:30	-80,566	2103,564	10,527	10,4	10,097	6,222	6,691	21,2	958,283	24,497	2103,564	0	203,553	203,553	99,724	0	0	0	0	0	0	0
15:06:30	-45,141	2103,112	10,478	10,498	10,097	6,217	6,682	21,2	958,283	24,497	2103,112	0	203,553	203,553	99,724	0	0	0	0	0	0	0
15:06:30	0	2103,112	10,478	10,4	10,097	6,217	6,673	21,2	958,283	24,497	2103,112	0	203,553	203,553	99,724	0	0	0	0	0	0	0
15:06:30	-81,616	2102,296	10,478	10,351	10,093	6,209	6,664	21,2	958,283	24,497	2102,296	0	203,553	203,553	99,724	0	0	0	0	0	0	0
15:06:30	45,141	2102,748	10,527	10,498	10,093	6,213	6,655	21,2	958,283	24,497	2102,297	0	203,553	203,553	99,724	0	0	0	0	0	0	0
15:06:30	-45,141	2102,296	10,478	10,351	10,093	6,209	6,646	21,2	958,283	24,497	2102,296	0	203,553	203,553	99,724	0	0	0	0	0	0	0
15:06:30	-45,166	2101,845	10,429	10,302	10,093	6,204	6,637	21,2	958,283	24,497	2101,845	0	203,553	203,553	99,724	0	0	0	0	0	0	0
15:06:30	0	2101,845	10,429	10,302	10,093	6,204	6,629	21,2	958,283	24,497	2101,845	0	203,553	203,553	99,724	0	0	0	0	0	0	0
15:06:30	-9,643	2101,748	10,429	10,302	10,092	6,203	6,62	21,2	958,283	24,497	2101,748	0	203,553	203,553	99,724	0	0	0	0	0	0	0
15:06:30	0	2101,748	10,429	10,302	10,092	6,203	6,612	21,2	958,283	24,497	2101,748	0	203,553	203,553	99,724	0	0	0	0	0	0	0
15:06:30	-162,231	2100,126	10,332	10,302	10,088	6,186	6,604	21,2	958,283	24,497	2100,126	0	203,553	203,553	99,724	0	0	0	0	0	0	0
15:06:30	0	2100,126	10,332	10,156	10,088	6,186	6,596	21,2	958,283	24,497	2100,126	0	203,553	203,553	99,724	0	0	0	0	0	0	0
15:06:30	-8,618	2100,04	10,332	10,156	10,088	6,185	6,588	21,2	958,283	24,497	2100,04	0	203,553	203,553	99,724	0	0	0	0	0	0	0
15:06:30	17,285	2100,213	10,429	10,302	10,083	6,187	6,58	21,2	958,283	24,497	2100,04	0	203,553	203,553	99,724	0	0	0	0	0	0	0
15:06:30	-9,692	2100,116	10,429	10,302	10,083	6,186	6,572	21,2	958,283	24,497	2100,04	0	203,553	203,553	99,724	0	0	0	0	0	0	0
15:06:30	-26,806	2099,848	10,478	10,351	10,079	6,183	6,565	21,2	958,283	24,497	2099,848	0	203,553	203,553	99,724	0	0	0	0	0	0	0
15:06:30	-8,422	2099,763	10,478	10,4	10,078	6,183	6,557	21,2	958,283	24,497	2099,763	0	203,553	203,553	99,724	0	0	0	0	0	0	0
15:06:30	0	2099,763	10,478	10,351	10,078	6,183	6,55	21,2	958,283	24,497	2099,763	0	203,553	203,553	99,724	0	0	0	0	0	0	0
15:06:30	-45,141	2099,312	10,429	10,4	10,078	6,178	6,542	21,2	958,283	24,497	2099,312	0	203,553	203,553	99,724	0	0	0	0	0	0	0
15:06:30	-165,527	2097,657	10,332	10,351	10,074	6,161	6,535	21,2	958,283	24,497	2097,657	0	203,553	203,553	99,724	0	0	0	0	0	0	0
15:06:30	82,861	2098,485	10,429	10,351	10,074	6,169	6,528	21,2	958,283	24,497	2097,657	0	203,553	203,553	99,724	0	0	0	0	0	0	0
15:06:30	0	2098,485	10,429	10,351	10,074	6,169	6,521	21,2	958,283	24,497	2097,658	0	203,553	203,553	99,724	0	0	0	0	0	0	0
15:06:30	-90,258	2097,583	10,332	10,302	10,074	6,16	6,514	21,2	958,283	24,497	2097,583	0	203,553	203,553	99,724	0	0	0	0	0	0	0
15:06:30	-120,385	2096,379	10,283	10,302	10,069	6,148	6,506	21,2	958,283	24,497	2096,379	0	203,553	203,553	99,724	0	0	0	0	0	0	0
15:06:30	0	2096,379	10,283	10,205	10,069	6,148	6,499	21,2	958,283	24,497	2096,379	0	203,553	203,553	99,724	0	0	0	0	0	0	0
15:06:30	0	2096,379	10,283	10,205	10,069	6,148	6,493	21,2	958,283	24,497	2096,379	0	203,553	203,553	99,724	0	0	0	0	0	0	0
15:06:30	-97,631	2095,402	10,185	10,156	10,069	6,138	6,486	21,2	958,283	24,497	2095,402	0	203,553	203,553	99,724	0	0	0	0	0	0	0
15:06:30	0	2095,402	10,185	10,058	10,069	6,138	6,479	21,2	958,283	24,497	2095,402	0	203,553	203,553	99,724	0	0	0	0	0	0	0
15:06:30	-45,092	2094,951	10,136	10,058	10,069	6,133	6,472	21,2	958,283	24,497	2094,951	0	203,553	203,553	99,724	0	0	0	0	0	0	0
15:06:30	52,661	2095,478	10,283	10,156	10,064	6,138	6,465	21,2	958,283	24,497	2094,952	0	203,553	203,553	99,724	0	0	0	0	0	0	0
15:06:30	45,117	2095,929	10,332	10,156	10,064	6,143	6,459	21,2	958,283	24,497	2094,953	0	203,553	203,553	99,724	0	0	0	0	0	0	0
15:06:30	-127,758	2094,652	10,283	10,156	10,059	6,13	6,453	21,2	958,283	24,497	2094,652	0	203,553	203,553	99,724	0	0	0	0	0	0	0
15:06:30	0	2094,652	10,283	10,156	10,059	6,13	6,446	21,2	958,283	24,497	2094,652	0	203,553	203,553	99,724	0	0	0	0	0	0	0
15:06:30	-75,122	2093,9	10,283	10,156	10,055	6,122	6,44	21,2	958,283	24,497	2093,9	0	203,553	203,553	99,724	0	0	0	0	0	0	0
15:06:30	-7,543	2093,825	10,283	10,156	10,055	6,121	6,434	21,2	958,283	24,497	2093,825	0	203,553	203,553	99,724	0	0	0	0	0	0	0
15:06:30	-167,578	2092,149	10,185	10,156	10,05	6,104	6,427	21,2	958,283	24,497	2092,149	0	203,553	203,553	99,724	0	0	0	0	0	0	0
15:06:30	0	2092,149	10,185	10,156	10,05	6,104	6,421	21,2	958,283	24,497	2092,149	0	203,553	203,553	99,724	0	0	0	0	0	0	0
15:06:30	-135,253	2090,797	10,039	10,009	10,05	6,09	6,414	21,2	958,283	24,497	2090,797	0	203,553	203,553	99,724	0	0	0	0	0	0	0
15:06:30	-7,373	2090,723	10,039	10,009	10,05	6,089	6,408	21,2	958,283	24,497	2090,723	0	203,553	203,553	99,724	0	0	0	0	0	0	0
15:06:30	-76,342	2089,96	10,039	10,009	10,046	6,082	6,402	21,2	958,283	24,497	2089,96	0	203,553	203,553	99,724	0	0	0	0	0	0	0
15:06:30	82,788	2090,787	10,136	10,156	10,045	6,09	6,396	21,2	958,283	24,497	2089,96	0	203,553	203,553	99,724	0	0	0	0	0	0	0
15:06:30	-32,275	2090,465	10,185	10,058	10,041	6,087	6,39	21,2	958,283	24,497	2089,961	0	203,553	203,553	99,724	0	0	0	0	0	0	0
15:06:30	-128,784	2089,177	10,136	10,058	10,036	6,073	6,383	21,2	958,283	24,497	2089,177	0	203,553	203,553	99,724	0	0	0	0	0	0	0
15:06:30	-6,518	2089,112	10,136	10,156	10,036	6,073	6,377	21,2	958,283	24,497	2089,112	0	203,553	203,553	99,724	0	0	0	0	0	0	0
15:06:30	-77,148	2088,34	10,136	10,058	10,031	6,065	6,371	21,2	958,283	24,497	2088,34	0	203,553	203,553	99,724	0	0	0	0	0	0	0
15:06:30	45,068	2088,791	10,185	10,058	10,031	6,07	6,365	21,2	958,283	24,497	2088,341	0	203,553	203,553	99,724	0	0	0	0	0	0	0
15:06:30	0	2088,791	10,185	10,058	10,031	6,07	6,359	21,1	960,173	24,497	2088,341	0	203,553	203,553	99,724	0	0	0	0	0	0	0
15:06:30	-139,477	2087,396	10,039	9,961	10,031	6,055	6,353	21,1	960,173	24,497	2087,396	0	203,553	203,553	99,724	0	0	0	0	0	0	0
15:06:30	-85,791	2086,538	10,039	10,009	10,026	6,046	6,347	21,1	960,173	24,497	2086,538	0	203,553	203,553	99,724	0	0	0	0	0	0	0
15:06:30	90,087	2087,439	10,136	9,961	10,026	6,056	6,342	21,1	960,173	24,497	2086,539	0	203,553	203,553	99,724	0	0	0	0	0	0	0
15:06:30	-84,741	2086,592	10,136	10,009	10,022	6,047	6,336	21,1	960,173	24,497	2086,539	0	203,553	203,553	99,724	0	0	0	0	0	0	0
15:06:30	0	2086,592	10,136	10,058	10,022	6,047	6,33	21,1	960,173	24,497	2086,539	0	203,553	203,553	99,724	0	0	0	0	0	0	0
15:06:30	-78,466	2085,807	10,136	10,058	10,017	6,039	6,325	21,1	960,173	24,497	2085,807	0	203,553	203,553	99,724	0	0	0	0	0	0	0
15:06:30	-6,494	2085,742	10,136	10,009	10,017	6,038	6,319	21,1	960,173	24,497	2085,742	0	203,553	203,553	99,724	0	0	0	0	0	0	0
15:06:30	-79,296	2084,949	10,136	10,009	10,012	6,03	6,313	21,1	960,173	24,497	2084,949	0	203,553	203,553	99,724	0	0	0	0	0	0	0
15:06:30	-90,063	2084,048	10,039	9,961	10,012	6,021	6,308	21,1	960,173	24,497	2084,048	0	203,553	203,553	99,724	0	0	0	0	0	0	0
15:06:30	84,594	2084,894	10,136	10,009	10,012	6,029	6,302	21,1	960,173	24,497	2084,049	0	203,344	203,344	99,723	0	0	0	0	0	0	0
15:06:30	-79,492	2084,099	10,136	10,009	10,007	6,021	6,297	21,1	960,173	24,497	2084,049	0	203,344	203,344	99,723	0	0	0	0	0	0	0
15:06:30	-90,039	2083,199	10,039	9,961	10,007	6,012	6,291	21,1	960,173	24,497	2083,199	0	203,344	203,344	99,723	0	0	0	0	0	0	0
15:06:30	-80,322	2082,396	10,039	9,961	10,003	6,004	6,285	21,1	960,173	24,497	2082,396	0	203,344	203,344	99,723	0	0	0	0	0	0	0
15:06:30	0	2082,396	10,039	9,961	10,003	6,004	6,28	21,1	960,173	24,497	2082,396	0	203,344	203,344	99,723	0	0	0	0	0	0	0
15:06:30	-6,542	2082,33	10,039	9,961	10,002	6,003	6,274	21,1	960,173	24,497	2082,33	0	203,344	203,344	99,723	0	0	0	0	0	0	0
15:06:30	-124,462	2081,086	9,99	9,863	9,998	5,99	6,269	21,1	960,173	24,497	2081,086	0	203,344	203,344	99,723	0	0	0	0	0	0	0
15:06:31	0	2081,086	9,99	9,814	9,998	5,99	6,263	21,1	960,173	24,497	2081,086	0	203,344	203,344	99,723	0	0	0	0	0	0	0
15:06:31	-44,995	2080,636	9,941	9,814	9,998	5,985	6,258	21,1	960,173	24,497	2080,636	0	203,344	203,344	99,723	0	0	0	0	0	0	0
15:06:31	-90,014	2079,736	9,843	9,716	9,998	5,976	6,252	21,1	960,173	24,497	2079,736	0	203,344	203,344	99,723	0	0	0	0	0	0	0
15:06:31	-5,297	2079,683	9,843	9,716	9,998	5,976	6,247	21,1	960,173	24,497	2079,683	0	203,344	203,344	99,723	0	0	0	0	0	0	0
15:06:31	9,521	2079,778	9,941	9,814	9,993	5,977	6,242	21,1	960,173	24,497	2079,683	0	203,344	203,344	99,723	0	0	0	0	0	0	0
15:06:31	-36,572	2079,412	9,99	9,863	9,988	5,973	6,236	21,1	960,173	24,497	2079,412	0	203,344	203,344	99,723	0	0	0	0	0	0	0
15:06:31	44,995	2079,862	10,039	10,009	9,988	5,977	6,231	21,1	960,173	24,497	2079,413	0	203,344	203,344	99,723	0	0	0	0	0	0	0
15:06:31	-129,76	2078,565	9,99	9,863	9,984	5,964	6,226	21,1	960,173	24,497	2078,565	0	203,344	203,344	99,723	0	0	0	0	0	0	0
15:06:31	135,034	2079,915	10,136	10,009	9,984	5,978	6,221	21,1	960,173	24,497	2078,566	0	203,344	203,344	99,723	0	0	0	0	0	0	0
15:06:31	-90,014	2079,015	10,039	10,009	9,984	5,969	6,216	21,1	960,173	24,497	2078,566	0	203,344	203,344	99,723	0	0	0	0	0	0	0
15:06:31	-171,557	2077,299	9,941	9,863	9,979	5,951	6,211	21,1	960,173	24,497	2077,299	0	203,344	203,344	99,723	0	0	0	0	0	0	0
15:06:31	44,995	2077,749	9,99	9,863	9,979	5,956	6,206	21,1	960,173	24,497	2077,3	0	203,344	203,344	99,723	0	0	0	0	0	0	0
15:06:31	-134,985	2076,399	9,843	9,863	9,979	5,942	6,201	21,1	960,173	24,497	2076,399	0	203,344	203,344	99,723	0	0	0	0	0	0	0
15:06:31	0	2076,399	9,843	9,716	9,979	5,942	6,196	21,1	960,173	24,497	2076,399	0	203,344	203,344	99,723	0	0	0	0	0	0	0
15:06:31	-44,995	2075,949	9,795	9,668	9,979	5,937	6,191	21,1	960,173	24,497	2075,949	0	203,344	203,344	99,723	0	0	0	0	0	0	0
15:06:31	-4,199	2075,907	9,795	9,668	9,979	5,937	6,186	21,1	960,173	24,497	2075,907	0	203,344	203,344	99,723	0	0	0	0	0	0	0
15:06:31	-85,742	2075,05	9,697	9,619	9,979	5,928	6,181	21,1	960,173	24,497	2075,05	0	203,344	203,344	99,723	0	0	0	0	0	0	0
15:06:31	85,742	2075,907	9,795	9,716	9,979	5,937	6,176	21,1	960,173	24,497	2075,051	0	203,344	203,344	99,723	0	0	0	0	0	0	0
15:06:31	-89,965	2075,008	9,697	9,716	9,979	5,927	6,171	21,1	960,173	24,497	2075,008	0	203,344	203,344	99,723	0	0	0	0	0	0	0
15:06:31	53,369	2075,541	9,843	9,814	9,974	5,933	6,166	21,1	960,173	24,497	2075,008	0	203,344	203,344	99,723	0	0	0	0	0	0	0
15:06:31	0	2075,541	9,843	9,814	9,974	5,933	6,162	21,1	960,173	24,497	2075,009	0	203,344	203,344	99,723	0	0	0	0	0	0	0
15:06:31	89,965	2076,441	9,941	9,814	9,974	5,942	6,157	21,1	960,173	24,497	2075,01	0	203,344	203,344	99,723	0	0	0	0	0	0	0
15:06:31	0	2076,441	9,941	9,814	9,974	5,942	6,153	21,1	960,173	24,497	2075,012	0	203,344	203,344	99,723	0	0	0	0	0	0	0
15:06:31	-89,965	2075,541	9,843	9,716	9,974	5,933	6,149	21,1	960,173	24,497	2075,012	0	203,344	203,344	99,723	0	0	0	0	0	0	0
15:06:31	0	2075,541	9,843	9,716	9,974	5,933	6,145	21,1	960,173	24,497	2075,013	0	203,344	203,344	99,723	0	0	0	0	0	0	0
15:06:31	89,965	2076,441	9,941	9,716	9,974	5,942	6,141	21,1	960,173	24,497	2075,014	0	203,344	203,344	99,723	0	0	0	0	0	0	0
15:06:31	0	2076,441	9,941	9,814	9,974	5,942	6,137	21,1	960,173	24,497	2075,015	0	203,344	203,344	99,723	0	0	0	0	0	0	0
15:06:31	0	2076,441	9,941	9,863	9,974	5,942	6,133	21,1	960,173	24,497	2075,017	0	203,344	203,344	99,723	0	0	0	0	0	0	0
15:06:31	44,995	2076,891	9,99	9,863	9,974	5,947	6,129	21,1	960,173	24,497	2075,019	0	203,344	203,344	99,723	0	0	0	0	0	0	0
15:06:31	44,995	2077,341	10,039	9,961	9,974	5,951	6,126	21,1	960,173	24,497	2075,021	0	203,344	203,344	99,723	0	0	0	0	0	0	0
15:06:31	-89,99	2076,441	9,941	9,814	9,974	5,942	6,122	21,1	960,173	24,497	2075,023	0	203,344	203,344	99,723	0	0	0	0	0	0	0
15:06:31	0	2076,441	9,941	9,716	9,974	5,942	6,119	21,1	960,173	24,497	2075,024	0	203,344	203,344	99,723	0	0	0	0	0	0	0
15:06:31	0	2076,441	9,941	9,814	9,974	5,942	6,115	21,1	960,173	24,497	2075,026	0	203,344	203,344	99,723	0	0	0	0	0	0	0
15:06:31	0	2076,441	9,941	9,814	9,974	5,942	6,112	21,1	960,173	24,497	2075,027	0	203,344	203,344	99,723	0	0	0	0	0	0	0
15:06:31	0	2076,441	9,941	9,814	9,974	5,942	6,109	21,1	960,173	24,497	2075,029	0	203,344	203,344	99,723	0	0	0	0	0	0	0
15:06:31	0	2076,441	9,941	9,814	9,974	5,942	6,105	21,1	960,173	24,497	2075,03	0	203,344	203,344	99,723	0	0	0	0	0	0	0
15:06:31	44,995	2076,891	9,99	9,863	9,974	5,947	6,102	21,1	960,173	24,497	2075,032	0	203,344	203,344	99,723	0	0	0	0	0	0	0
15:06:31	44,995	2077,341	10,039	9,863	9,974	5,951	6,099	21,1	960,173	24,497	2075,034	0	203,344	203,344	99,723	0	0	0	0	0	0	0
15:06:31	-179,956	2075,541	9,843	9,716	9,974	5,933	6,096	21,1	960,173	24,497	2075,035	0	203,344	203,344	99,723	0	0	0	0	0	0	0
15:06:31	97,314	2076,514	10,039	10,009	9,969	5,943	6,093	21,1	960,173	24,497	2075,036	0	203,344	203,344	99,723	0	0	0	0	0	0	0
15:06:31	442,675	2080,941	10,429	10,4	9,974	5,989	6,091	21,1	960,173	24,497	2075,043	0	203,344	203,344	99,723	0	0	0	0	0	0	0
15:06:31	225,146	2083,193	10,673	10,742	9,974	6,012	6,089	21,1	960,173	24,497	2075,051	0	203,344	203,344	99,723	0	0	0	0	0	0	0
15:06:31	397,021	2087,163	11,015	11,084	9,979	6,053	6,089	21,1	960,173	24,497	2075,063	0	203,344	203,344	99,723	0	0	0	0	0	0	0
15:06:31	221,118	2089,374	11,162	11,377	9,984	6,076	6,088	21,1	960,173	24,497	2075,077	0	203,344	203,344	99,723	0	0	0	0	0	0	0
15:06:31	523,046	2094,605	11,455	11,572	9,998	6,129	6,089	21,1	960,173	24,497	2075,096	0	203,344	203,344	99,723	0	0	0	0	0	0	0
15:06:31	382,666	2098,431	11,504	11,767	10,017	6,169	6,091	21,1	960,173	24,497	2075,12	0	203,344	203,344	99,723	0	0	0	0	0	0	0
15:06:31	500,781	2103,439	11,601	11,963	10,04	6,221	6,093	21,1	960,173	24,497	2075,148	0	203,344	203,344	99,723	0	0	0	0	0	0	0
15:06:31	463,427	2108,073	11,65	12,06	10,064	6,268	6,097	21,1	960,173	24,497	2075,181	0	203,344	203,344	99,723	0	0	0	0	0	0	0
15:06:31	501,904	2113,092	11,65	12,109	10,093	6,32	6,101	21,1	960,173	24,497	2075,219	0	203,344	203,344	99,723	0	0	0	0	0	0	0
15:06:31	658,105	2119,673	11,748	12,256	10,125	6,388	6,107	21,1	960,173	24,497	2075,264	0	203,344	203,344	99,723	0	0	0	0	0	0	0
15:06:31	745,434	2127,128	11,943	12,549	10,157	6,465	6,114	21,1	960,173	24,497	2075,315	0	203,344	203,344	99,723	0	0	0	0	0	0	0
15:06:31	613,159	2133,259	12,041	12,744	10,187	6,528	6,122	21,1	960,173	24,497	2075,373	0	203,344	203,344	99,723	0	0	0	0	0	0	0
15:06:31	775,244	2141,012	12,285	13,037	10,218	6,608	6,131	21,1	960,173	24,497	2075,439	0	203,344	203,344	99,723	0	0	0	0	0	0	0
15:06:31	877,172	2149,784	12,627	13,379	10,249	6,698	6,143	21,1	960,173	24,497	2075,513	0	203,344	203,344	99,723	0	0	0	0	0	0	0
15:06:31	744,58	2157,229	12,822	13,525	10,281	6,775	6,155	21,1	960,173	24,497	2075,595	0	203,344	203,344	99,723	0	0	0	0	0	0	0
15:06:31	706,86	2164,298	12,968	13,72	10,314	6,848	6,169	21,1	960,173	24,497	2075,684	0	203,344	203,344	99,723	0	0	0	0	0	0	0
15:06:31	793,579	2172,234	13,164	14,062	10,348	6,93	6,183	21,1	960,173	24,497	2075,78	0	203,344	203,344	99,723	0	0	0	0	0	0	0
15:06:31	845,8	2180,692	13,408	14,258	10,383	7,017	6,2	21,1	960,173	24,497	2075,885	0	203,344	203,344	99,723	0	0	0	0	0	0	0
15:06:31	823,608	2188,928	13,652	14,453	10,417	7,102	6,217	21,1	960,173	24,497	2075,998	0	203,344	203,344	99,723	0	0	0	0	0	0	0
15:06:31	875,195	2197,68	13,945	14,795	10,451	7,192	6,237	21,1	960,173	24,497	2076,12	0	203,344	203,344	99,723	0	0	0	0	0	0	0
15:06:31	797,729	2205,657	14,092	14,843	10,489	7,274	6,257	21,1	960,173	24,497	2076,249	0	203,344	203,344	99,723	0	0	0	0	0	0	0
15:06:31	559,252	2211,25	13,994	14,746	10,526	7,332	6,278	21,1	960,173	24,497	2076,384	0	203,344	203,344	99,723	0	0	0	0	0	0	0
15:06:31	684,716	2218,097	13,945	14,746	10,567	7,403	6,3	21,1	960,173	24,497	2076,526	0	203,344	203,344	99,723	0	0	0	0	0	0	0
15:06:31	623,437	2224,331	13,994	14,843	10,6	7,467	6,323	21,1	960,173	24,497	2076,674	0	203,344	203,344	99,723	0	0	0	0	0	0	0
15:06:31	857,446	2232,906	14,238	14,99	10,635	7,555	6,347	21,1	960,173	24,497	2076,83	0	203,344	203,344	99,723	0	0	0	0	0	0	0
15:06:31	732,983	2240,235	14,482	15,283	10,664	7,631	6,372	21,1	960,173	24,497	2076,993	0	203,344	203,344	99,723	0	0	0	0	0	0	0
15:06:31	936,743	2249,603	14,873	15,478	10,696	7,727	6,399	21,1	960,173	24,497	2077,166	0	203,344	203,344	99,723	0	0	0	0	0	0	0
15:06:31	685,498	2256,458	15,068	15,674	10,724	7,798	6,426	21,1	960,173	24,497	2077,346	0	203,344	203,344	99,723	0	0	0	0	0	0	0
15:06:31	706,665	2263,525	15,215	15,869	10,756	7,871	6,455	21,1	960,173	24,497	2077,532	0	203,344	203,344	99,723	0	0	0	0	0	0	0
15:06:31	640,991	2269,934	15,361	16,015	10,785	7,937	6,484	21,1	960,173	24,497	2077,724	0	203,344	203,344	99,723	0	0	0	0	0	0	0
15:06:31	621,167	2276,146	15,41	16,064	10,817	8,001	6,513	21,1	960,173	24,497	2077,923	0	203,344	203,344	99,723	0	0	0	0	0	0	0
15:06:31	661,572	2282,762	15,41	16,015	10,855	8,069	6,544	21,1	960,173	24,497	2078,127	0	203,344	203,344	99,723	0	0	0	0	0	0	0
15:06:31	393,579	2286,698	15,215	15,869	10,888	8,11	6,575	21,1	960,173	24,497	2078,336	0	203,344	203,344	99,723	0	0	0	0	0	0	0
15:06:31	629,858	2292,996	15,263	15,82	10,921	8,175	6,606	21,1	960,173	24,497	2078,551	0	203,344	203,344	99,723	0	0	0	0	0	0	0
15:06:31	719,213	2300,188	15,41	15,967	10,953	8,249	6,638	21,1	960,173	24,497	2078,772	0	203,344	203,344	99,723	0	0	0	0	0	0	0
15:06:31	684,716	2307,036	15,605	16,162	10,982	8,319	6,671	21,1	960,173	24,497	2079,001	0	203,344	203,344	99,723	0	0	0	0	0	0	0
15:06:31	594,409	2312,98	15,703	16,162	11,01	8,381	6,705	21,1	960,173	24,497	2079,235	0	203,344	203,344	99,723	0	0	0	0	0	0	0
15:06:31	683,081	2319,81	15,898	16,406	11,038	8,451	6,739	21,1	960,173	24,497	2079,475	0	203,344	203,344	99,723	0	0	0	0	0	0	0
15:06:31	633,52	2326,146	16,045	16,504	11,066	8,516	6,774	21,1	960,173	24,497	2079,722	0	203,344	203,344	99,723	0	0	0	0	0	0	0
15:06:31	689,99	2333,046	16,24	16,748	11,095	8,588	6,809	21,1	960,173	24,497	2079,975	0	203,344	203,344	99,723	0	0	0	0	0	0	0
15:06:31	633,959	2339,385	16,386	16,845	11,123	8,653	6,846	21,1	960,173	24,497	2080,235	0	203,344	203,344	99,723	0	0	0	0	0	0	0
15:06:31	506,445	2344,45	16,386	16,894	11,151	8,705	6,882	21,1	960,173	24,497	2080,499	0	203,344	203,344	99,723	0	0	0	0	0	0	0
15:06:31	620,117	2350,651	16,435	16,845	11,184	8,769	6,919	21,1	960,173	24,497	2080,769	0	203,344	203,344	99,723	0	0	0	0	0	0	0
15:06:31	580,297	2356,454	16,533	16,943	11,211	8,829	6,956	21,2	960,173	24,497	2081,044	0	203,344	203,344	99,723	0	0	0	0	0	0	0
15:06:31	616,21	2362,616	16,679	17,187	11,238	8,892	6,994	21,2	960,173	24,497	2081,326	0	203,344	203,344	99,723	0	0	0	0	0	0	0
15:06:31	618,554	2368,801	16,875	17,285	11,263	8,956	7,033	21,2	960,173	24,497	2081,613	0	203,344	203,344	99,723	0	0	0	0	0	0	0
15:06:31	551,757	2374,319	17,021	17,285	11,286	9,013	7,072	21,2	960,173	24,497	2081,906	0	203,344	203,344	99,723	0	0	0	0	0	0	0
15:06:31	657,275	2380,892	17,314	17,578	11,307	9,081	7,111	21,2	960,173	24,497	2082,205	0	203,344	203,344	99,723	0	0	0	0	0	0	0
15:06:31	418,847	2385,08	17,412	17,773	11,325	9,124	7,151	21,2	960,173	24,497	2082,508	0	203,344	203,344	99,723	0	0	0	0	0	0	0
15:06:31	603,71	2391,117	17,705	18,066	11,344	9,186	7,19	21,2	960,173	24,497	2082,817	0	203,344	203,344	99,723	0	0	0	0	0	0	0
15:06:31	551,635	2396,634	17,9	18,164	11,364	9,243	7,231	21,2	960,173	24,497	2083,131	0	203,344	203,344	99,723	0	0	0	0	0	0	0
15:06:31	320,117	2399,835	17,9	18,115	11,382	9,276	7,271	21,2	960,173	24,497	2083,447	0	203,344	203,344	99,723	0	0	0	0	0	0	0
15:06:31	561,425	2405,449	18,047	18,31	11,406	9,334	7,311	21,2	960,173	24,497	2083,769	0	203,344	203,344	99,723	0	0	0	0	0	0	0
15:06:31	260,791	2408,057	17,9	18,115	11,429	9,361	7,351	21,2	960,173	24,497	2084,094	0	203,65	203,65	99,724	0	0	0	0	0	0	0
15:06:31	433,496	2412,392	17,998	18,164	11,448	9,406	7,392	21,2	960,173	24,497	2084,422	0	203,65	203,65	99,724	0	0	0	0	0	0	0
15:06:31	385,473	2416,247	18,047	18,31	11,467	9,445	7,432	21,2	960,173	24,497	2084,754	0	203,65	203,65	99,724	0	0	0	0	0	0	0
15:06:31	307,202	2419,319	18,047	18,164	11,484	9,477	7,472	21,2	960,173	24,497	2085,088	0	203,65	203,65	99,724	0	0	0	0	0	0	0
15:06:31	354,565	2422,864	18,144	18,164	11,499	9,514	7,512	21,2	960,173	24,497	2085,426	0	203,65	203,65	99,724	0	0	0	0	0	0	0
15:06:31	400	2426,864	18,34	18,603	11,511	9,555	7,552	21,2	960,173	24,497	2085,768	0	203,65	203,65	99,724	0	0	0	0	0	0	0
15:06:31	319,433	2430,059	18,486	18,652	11,521	9,588	7,592	21,2	960,173	24,497	2086,112	0	203,65	203,65	99,724	0	0	0	0	0	0	0
15:06:31	421,655	2434,275	18,681	18,799	11,534	9,631	7,632	21,2	960,173	24,497	2086,46	0	203,65	203,65	99,724	0	0	0	0	0	0	0
15:06:31	116,235	2435,438	18,486	18,603	11,551	9,643	7,672	21,2	960,173	24,497	2086,809	0	203,65	203,65	99,724	0	0	0	0	0	0	0
15:06:32	171,142	2437,149	18,388	18,506	11,566	9,661	7,711	21,2	960,173	24,497	2087,159	0	203,65	203,65	99,724	0	0	0	0	0	0	0
15:06:32	263,671	2439,786	18,34	18,506	11,584	9,688	7,749	21,2	960,173	24,497	2087,512	0	203,65	203,65	99,724	0	0	0	0	0	0	0
15:06:32	101,342	2440,799	18,193	18,359	11,598	9,698	7,788	21,2	960,173	24,497	2087,865	0	203,65	203,65	99,724	0	0	0	0	0	0	0
15:06:32	185,131	2442,651	18,193	18,359	11,608	9,718	7,825	21,2	960,173	24,497	2088,22	0	203,65	203,65	99,724	0	0	0	0	0	0	0
15:06:32	360,253	2446,253	18,388	18,603	11,618	9,755	7,863	21,2	960,173	24,497	2088,578	0	203,65	203,65	99,724	0	0	0	0	0	0	0
15:06:32	160,156	2447,855	18,388	18,457	11,627	9,771	7,901	21,2	960,173	24,497	2088,938	0	203,65	203,65	99,724	0	0	0	0	0	0	0
15:06:32	303,442	2450,889	18,535	18,652	11,636	9,802	7,938	21,2	960,173	24,497	2089,299	0	203,65	203,65	99,724	0	0	0	0	0	0	0
15:06:32	163,525	2452,524	18,535	18,603	11,645	9,819	7,975	21,2	960,173	24,497	2089,663	0	203,65	203,65	99,724	0	0	0	0	0	0	0
15:06:32	389,233	2456,417	18,779	18,945	11,654	9,859	8,012	21,2	960,173	24,497	2090,029	0	203,65	203,65	99,724	0	0	0	0	0	0	0
15:06:32	165,698	2458,074	18,779	18,994	11,663	9,877	8,048	21,2	960,173	24,497	2090,398	0	203,65	203,65	99,724	0	0	0	0	0	0	0
15:06:32	144,506	2459,519	18,828	18,945	11,669	9,891	8,084	21,2	960,173	24,497	2090,767	0	203,65	203,65	99,724	0	0	0	0	0	0	0
15:06:32	157,031	2461,089	18,828	18,945	11,677	9,908	8,12	21,2	960,173	24,497	2091,137	0	203,65	203,65	99,724	0	0	0	0	0	0	0
15:06:32	238,256	2463,472	18,828	18,799	11,691	9,932	8,156	21,2	960,173	24,497	2091,509	0	203,65	203,65	99,724	0	0	0	0	0	0	0
15:06:32	113,061	2464,602	18,779	18,652	11,7	9,944	8,191	21,2	960,173	24,497	2091,882	0	203,65	203,65	99,724	0	0	0	0	0	0	0
15:06:32	208,398	2466,686	18,828	18,847	11,709	9,965	8,226	21,2	960,173	24,497	2092,257	0	203,65	203,65	99,724	0	0	0	0	0	0	0
15:06:32	90,991	2467,596	18,828	18,847	11,714	9,975	8,26	21,2	960,173	24,497	2092,632	0	203,65	203,65	99,724	0	0	0	0	0	0	0
15:06:32	210,742	2469,703	18,877	18,945	11,723	9,996	8,294	21,2	960,173	24,497	2093,009	0	203,65	203,65	99,724	0	0	0	0	0	0	0
15:06:32	42,626	2470,13	18,828	18,847	11,728	10,001	8,327	21,2	960,173	24,497	2093,387	0	203,65	203,65	99,724	0	0	0	0	0	0	0
15:06:32	81,25	2470,942	18,828	18,799	11,733	10,009	8,36	21,2	960,173	24,497	2093,764	0	203,65	203,65	99,724	0	0	0	0	0	0	0
15:06:32	217,309	2473,115	18,974	18,945	11,737	10,032	8,393	21,2	960,173	24,497	2094,144	0	203,65	203,65	99,724	0	0	0	0	0	0	0
15:06:32	53,759	2473,653	19,023	19,043	11,738	10,037	8,425	21,2	960,173	24,497	2094,523	0	203,65	203,65	99,724	0	0	0	0	0	0	0
15:06:32	94,384	2474,597	19,121	19,043	11,738	10,047	8,457	21,2	960,173	24,497	2094,903	0	203,65	203,65	99,724	0	0	0	0	0	0	0
15:06:32	129,565	2475,892	19,17	19,189	11,742	10,06	8,489	21,2	960,173	24,497	2095,284	0	203,65	203,65	99,724	0	0	0	0	0	0	0
15:06:32	171,264	2477,605	19,267	19,189	11,747	10,078	8,52	21,2	960,173	24,497	2095,666	0	203,65	203,65	99,724	0	0	0	0	0	0	0
15:06:32	-11,01	2477,495	19,17	19,189	11,751	10,077	8,55	21,2	960,173	24,497	2096,048	0	203,65	203,65	99,724	0	0	0	0	0	0	0
15:06:32	6,542	2477,56	19,17	19,238	11,752	10,077	8,58	21,2	960,173	24,497	2096,429	0	203,65	203,65	99,724	0	0	0	0	0	0	0
15:06:32	30,712	2477,868	19,121	19,043	11,756	10,081	8,61	21,2	960,173	24,497	2096,811	0	203,65	203,65	99,724	0	0	0	0	0	0	0
15:06:32	-88,94	2476,978	19,023	18,945	11,756	10,071	8,638	21,2	960,173	24,497	2097,191	0	203,65	203,65	99,724	0	0	0	0	0	0	0
15:06:32	94,409	2477,922	19,121	19,043	11,756	10,081	8,667	21,2	960,173	24,497	2097,572	0	203,65	203,65	99,724	0	0	0	0	0	0	0
15:06:32	0	2477,922	19,121	19,14	11,756	10,081	8,694	21,2	960,173	24,497	2097,952	0	203,65	203,65	99,724	0	0	0	0	0	0	0
15:06:32	0	2477,922	19,121	19,189	11,756	10,081	8,722	21,2	960,173	24,497	2098,332	0	203,65	203,65	99,724	0	0	0	0	0	0	0
15:06:32	125,17	2479,174	19,17	19,189	11,761	10,094	8,748	21,2	960,173	24,497	2098,713	0	203,65	203,65	99,724	0	0	0	0	0	0	0
15:06:32	-40,673	2478,767	19,121	19,043	11,761	10,09	8,775	21,2	960,173	24,497	2099,093	0	203,65	203,65	99,724	0	0	0	0	0	0	0
15:06:32	-94,433	2477,823	19,023	18,994	11,761	10,08	8,8	21,2	960,173	24,497	2099,472	0	203,65	203,65	99,724	0	0	0	0	0	0	0
15:06:32	141,65	2479,239	19,17	19,189	11,761	10,095	8,826	21,2	960,173	24,497	2099,851	0	203,65	203,65	99,724	0	0	0	0	0	0	0
15:06:32	-47,216	2478,767	19,121	18,994	11,761	10,09	8,851	21,2	960,173	24,497	2100,23	0	203,65	203,65	99,724	0	0	0	0	0	0	0
15:06:32	76,879	2479,536	19,121	19,238	11,765	10,098	8,875	21,2	960,173	24,497	2100,61	0	203,65	203,65	99,724	0	0	0	0	0	0	0
15:06:32	-141,65	2478,119	18,974	19,043	11,765	10,083	8,899	21,2	960,173	24,497	2100,987	0	203,65	203,65	99,724	0	0	0	0	0	0	0
15:06:32	47,192	2478,591	19,023	19,14	11,765	10,088	8,922	21,2	960,173	24,497	2101,365	0	203,65	203,65	99,724	0	0	0	0	0	0	0
15:06:32	-141,65	2477,175	18,877	18,799	11,765	10,073	8,945	21,2	960,173	24,497	2101,741	0	203,65	203,65	99,724	0	0	0	0	0	0	0
15:06:32	0	2477,175	18,877	18,847	11,765	10,073	8,967	21,2	960,173	24,497	2102,116	0	203,65	203,65	99,724	0	0	0	0	0	0	0
15:06:32	94,458	2478,119	18,974	19,043	11,765	10,083	8,989	21,2	960,173	24,497	2102,492	0	203,65	203,65	99,724	0	0	0	0	0	0	0
15:06:32	-94,458	2477,175	18,877	18,994	11,765	10,073	9,01	21,2	960,173	24,497	2102,867	0	203,65	203,65	99,724	0	0	0	0	0	0	0
15:06:32	94,458	2478,119	18,974	19,043	11,765	10,083	9,031	21,2	960,173	24,497	2103,242	0	203,65	203,65	99,724	0	0	0	0	0	0	0
15:06:32	-94,458	2477,175	18,877	18,945	11,765	10,073	9,051	21,2	960,173	24,497	2103,616	0	203,65	203,65	99,724	0	0	0	0	0	0	0
15:06:32	6,567	2477,241	18,877	19,043	11,766	10,074	9,071	21,2	960,173	24,497	2103,989	0	203,65	203,65	99,724	0	0	0	0	0	0	0
15:06:32	0	2477,241	18,877	18,847	11,766	10,074	9,091	21,2	960,173	24,497	2104,362	0	203,65	203,65	99,724	0	0	0	0	0	0	0
15:06:32	0	2477,241	18,877	18,847	11,766	10,074	9,11	21,2	960,173	24,497	2104,735	0	203,65	203,65	99,724	0	0	0	0	0	0	0
15:06:32	-47,192	2476,769	18,828	18,799	11,766	10,069	9,129	21,2	960,173	24,497	2105,107	0	203,65	203,65	99,724	0	0	0	0	0	0	0
15:06:32	47,192	2477,241	18,877	18,847	11,766	10,074	9,148	21,2	960,173	24,497	2105,479	0	203,65	203,65	99,724	0	0	0	0	0	0	0
15:06:32	-47,192	2476,769	18,828	18,847	11,766	10,069	9,166	21,2	960,173	24,497	2105,851	0	203,65	203,65	99,724	0	0	0	0	0	0	0
15:06:32	0	2476,769	18,828	18,799	11,766	10,069	9,183	21,2	960,173	24,497	2106,222	0	203,65	203,65	99,724	0	0	0	0	0	0	0
15:06:32	0	2476,769	18,828	18,799	11,766	10,069	9,201	21,2	960,173	24,497	2106,592	0	203,65	203,65	99,724	0	0	0	0	0	0	0
15:06:32	135,083	2478,119	18,974	19,043	11,765	10,083	9,218	21,2	960,173	24,497	2106,964	0	203,65	203,65	99,724	0	0	0	0	0	0	0
15:06:32	-135,083	2476,769	18,828	18,847	11,766	10,069	9,235	21,2	960,173	24,497	2107,334	0	203,65	203,65	99,724	0	0	0	0	0	0	0
15:06:32	47,192	2477,241	18,877	18,847	11,766	10,074	9,251	21,2	960,173	24,497	2107,704	0	203,65	203,65	99,724	0	0	0	0	0	0	0
15:06:32	-6,567	2477,175	18,877	18,945	11,765	10,073	9,267	21,2	960,173	24,497	2108,073	0	203,65	203,65	99,724	0	0	0	0	0	0	0
15:06:32	-47,192	2476,703	18,828	18,799	11,765	10,069	9,283	21,2	960,173	24,497	2108,442	0	203,65	203,65	99,724	0	0	0	0	0	0	0
15:06:32	141,65	2478,119	18,974	18,847	11,765	10,083	9,299	21,2	960,173	24,497	2108,812	0	203,65	203,65	99,724	0	0	0	0	0	0	0
15:06:32	-94,458	2477,175	18,877	18,799	11,765	10,073	9,314	21,2	960,173	24,497	2109,18	0	203,65	203,65	99,724	0	0	0	0	0	0	0
15:06:32	100,976	2478,185	18,974	18,945	11,766	10,084	9,329	21,2	960,173	24,497	2109,549	0	203,65	203,65	99,724	0	0	0	0	0	0	0
15:06:32	-6,518	2478,119	18,974	18,847	11,765	10,083	9,344	21,2	960,173	24,497	2109,918	0	203,65	203,65	99,724	0	0	0	0	0	0	0
15:06:32	-94,458	2477,175	18,877	18,799	11,765	10,073	9,358	21,2	960,173	24,497	2110,285	0	203,65	203,65	99,724	0	0	0	0	0	0	0
15:06:32	-47,192	2476,703	18,828	18,701	11,765	10,069	9,372	21,2	960,173	24,497	2110,651	0	203,65	203,65	99,724	0	0	0	0	0	0	0
15:06:32	0	2476,703	18,828	18,847	11,765	10,069	9,386	21,2	960,173	24,497	2111,017	0	203,65	203,65	99,724	0	0	0	0	0	0	0
15:06:32	148,168	2478,185	18,974	18,994	11,766	10,084	9,399	21,2	960,173	24,497	2111,385	0	203,65	203,65	99,724	0	0	0	0	0	0	0
15:06:32	-100,976	2477,175	18,877	18,799	11,765	10,073	9,413	21,2	960,173	24,497	2111,75	0	203,65	203,65	99,724	0	0	0	0	0	0	0
15:06:32	94,458	2478,119	18,974	18,994	11,765	10,083	9,426	21,2	960,173	24,497	2112,117	0	203,65	203,65	99,724	0	0	0	0	0	0	0
15:06:32	-94,458	2477,175	18,877	18,945	11,765	10,073	9,439	21,2	960,173	24,497	2112,482	0	203,65	203,65	99,724	0	0	0	0	0	0	0
15:06:32	0	2477,175	18,877	18,847	11,765	10,073	9,451	21,2	960,173	24,497	2112,846	0	203,65	203,65	99,724	0	0	0	0	0	0	0
15:06:32	-87,841	2476,297	18,779	18,652	11,766	10,064	9,463	21,2	960,173	24,497	2113,21	0	203,65	203,65	99,724	0	0	0	0	0	0	0
15:06:32	-384,033	2472,456	18,388	18,164	11,765	10,025	9,474	21,2	960,173	24,497	2113,569	0	203,65	203,65	99,724	0	0	0	0	0	0	0
15:06:32	-548,315	2466,973	17,9	17,48	11,761	9,968	9,484	21,2	960,173	24,497	2113,922	0	203,65	203,65	99,724	0	0	0	0	0	0	0
15:06:32	-638,769	2460,585	17,412	16,845	11,752	9,902	9,492	21,2	960,173	24,497	2114,269	0	203,65	203,65	99,724	0	0	0	0	0	0	0
15:06:32	-566,235	2454,923	17,168	16,504	11,733	9,844	9,499	21,2	960,173	24,497	2114,61	0	203,65	203,65	99,724	0	0	0	0	0	0	0
15:06:32	-548,657	2449,436	17,021	16,211	11,71	9,788	9,504	21,2	960,173	24,497	2114,945	0	203,65	203,65	99,724	0	0	0	0	0	0	0
15:06:32	-388,012	2445,556	17,217	16,211	11,677	9,748	9,509	21,2	960,173	24,497	2115,275	0	203,65	203,65	99,724	0	0	0	0	0	0	0
15:06:32	-584,863	2439,708	17,217	16,064	11,644	9,687	9,513	21,2	960,173	24,497	2115,6	0	203,65	203,65	99,724	0	0	0	0	0	0	0
15:06:32	-857,983	2431,128	17,021	16,015	11,607	9,599	9,514	21,2	960,173	24,497	2115,915	0	203,65	203,65	99,724	0	0	0	0	0	0	0
15:06:32	-514,282	2425,985	17,168	16,015	11,57	9,546	9,515	21,2	960,173	24,497	2116,225	0	203,65	203,65	99,724	0	0	0	0	0	0	0
15:06:32	-801,831	2417,967	17,07	15,82	11,53	9,463	9,514	21,2	960,173	24,497	2116,527	0	203,65	203,65	99,724	0	0	0	0	0	0	0
15:06:32	-966,577	2408,301	16,728	15,722	11,494	9,363	9,511	21,3	960,173	24,497	2116,819	0	203,65	203,65	99,724	0	0	0	0	0	0	0
15:06:32	-613,989	2402,161	16,679	15,722	11,461	9,3	9,507	21,3	960,173	24,497	2117,104	0	203,65	203,65	99,724	0	0	0	0	0	0	0
15:06:32	-655,346	2395,608	16,582	15,674	11,43	9,233	9,502	21,3	960,173	24,497	2117,383	0	203,65	203,65	99,724	0	0	0	0	0	0	0
15:06:32	-679,321	2388,814	16,435	15,722	11,399	9,163	9,495	21,3	960,173	24,497	2117,654	0	203,65	203,65	99,724	0	0	0	0	0	0	0
15:06:32	-595,629	2382,858	16,338	15,527	11,371	9,101	9,487	21,3	960,173	24,497	2117,92	0	203,65	203,65	99,724	0	0	0	0	0	0	0
15:06:32	-714,892	2375,709	16,093	15,429	11,344	9,027	9,478	21,3	960,173	24,497	2118,177	0	203,65	203,65	99,724	0	0	0	0	0	0	0
15:06:32	-561,084	2370,098	15,947	15,283	11,32	8,97	9,468	21,3	960,173	24,497	2118,429	0	203,65	203,65	99,724	0	0	0	0	0	0	0
15:06:32	-498,901	2365,109	15,849	15,136	11,297	8,918	9,457	21,3	960,173	24,497	2118,676	0	203,65	203,65	99,724	0	0	0	0	0	0	0
15:06:32	-598,51	2359,124	15,703	15,088	11,271	8,856	9,446	21,3	960,173	24,497	2118,916	0	203,65	203,65	99,724	0	0	0	0	0	0	0
15:06:32	-555,126	2353,573	15,556	14,843	11,247	8,799	9,433	21,3	960,173	24,497	2119,15	0	203,65	203,65	99,724	0	0	0	0	0	0	0
15:06:32	-518,383	2348,389	15,361	14,795	11,229	8,746	9,419	21,3	960,173	24,497	2119,38	0	205,022	205,022	99,73	0	0	0	0	0	0	0
15:06:32	-555,957	2342,829	15,117	14,599	11,21	8,688	9,405	21,3	960,173	24,497	2119,603	0	205,022	205,022	99,73	0	0	0	0	0	0	0
15:06:32	-499,584	2337,834	14,922	14,404	11,193	8,637	9,39	21,3	960,173	24,497	2119,821	0	205,022	205,022	99,73	0	0	0	0	0	0	0
15:06:32	-505,957	2332,774	14,726	14,258	11,174	8,585	9,374	21,3	960,173	24,497	2120,034	0	205,022	205,022	99,73	0	0	0	0	0	0	0
15:06:32	-462,573	2328,148	14,58	14,209	11,156	8,537	9,358	21,3	960,173	24,497	2120,242	0	205,022	205,022	99,73	0	0	0	0	0	0	0
15:06:32	-478,686	2323,361	14,433	13,965	11,137	8,488	9,341	21,3	960,173	24,497	2120,445	0	205,022	205,022	99,73	0	0	0	0	0	0	0
15:06:32	-470,996	2318,651	14,287	13,867	11,118	8,439	9,323	21,3	960,173	24,497	2120,644	0	205,022	205,022	99,73	0	0	0	0	0	0	0
15:06:33	-335,131	2315,3	14,287	13,867	11,099	8,405	9,305	21,3	960,173	24,497	2120,838	0	205,022	205,022	99,73	0	0	0	0	0	0	0
15:06:33	-327,783	2312,022	14,384	13,916	11,075	8,371	9,287	21,3	960,173	24,497	2121,03	0	205,022	205,022	99,73	0	0	0	0	0	0	0
15:06:33	-425,585	2307,766	14,287	13,769	11,057	8,327	9,268	21,3	960,173	24,497	2121,216	0	205,022	205,022	99,73	0	0	0	0	0	0	0
15:06:33	-329,858	2304,468	14,287	13,867	11,038	8,293	9,249	21,3	960,173	24,497	2121,4	0	205,022	205,022	99,73	0	0	0	0	0	0	0
15:06:33	-466,186	2299,806	14,14	13,623	11,019	8,245	9,229	21,3	960,173	24,497	2121,578	0	205,022	205,022	99,73	0	0	0	0	0	0	0
15:06:33	-376,025	2296,046	14,092	13,72	11,001	8,206	9,209	21,3	960,173	24,497	2121,752	0	205,022	205,022	99,73	0	0	0	0	0	0	0
15:06:33	-392,749	2292,118	13,945	13,574	10,986	8,166	9,189	21,3	960,173	24,497	2121,923	0	205,022	205,022	99,73	0	0	0	0	0	0	0
15:06:33	-330,81	2288,81	13,945	13,623	10,967	8,132	9,168	21,3	960,173	24,497	2122,09	0	205,022	205,022	99,73	0	0	0	0	0	0	0
15:06:33	-386,23	2284,948	13,799	13,525	10,953	8,092	9,147	21,3	960,173	24,497	2122,253	0	205,022	205,022	99,73	0	0	0	0	0	0	0
15:06:33	-249,926	2282,449	13,799	13,525	10,939	8,066	9,126	21,3	960,173	24,497	2122,413	0	205,022	205,022	99,73	0	0	0	0	0	0	0
15:06:33	-330,786	2279,141	13,799	13,525	10,921	8,032	9,104	21,3	960,173	24,497	2122,57	0	205,022	205,022	99,73	0	0	0	0	0	0	0
15:06:33	-377,88	2275,362	13,75	13,427	10,902	7,993	9,082	21,3	960,173	24,497	2122,723	0	205,022	205,022	99,73	0	0	0	0	0	0	0
15:06:33	-342,065	2271,941	13,652	13,379	10,888	7,958	9,06	21,3	960,173	24,497	2122,872	0	205,022	205,022	99,73	0	0	0	0	0	0	0
15:06:33	-386,962	2268,072	13,506	13,232	10,873	7,918	9,038	21,3	960,173	24,497	2123,017	0	205,022	205,022	99,73	0	0	0	0	0	0	0
15:06:33	-292,504	2265,147	13,457	13,086	10,859	7,888	9,015	21,3	960,173	24,497	2123,159	0	205,022	205,022	99,73	0	0	0	0	0	0	0
15:06:33	-293,701	2262,21	13,408	13,086	10,845	7,857	8,993	21,3	960,173	24,497	2123,298	0	205,022	205,022	99,73	0	0	0	0	0	0	0
15:06:33	-339,672	2258,813	13,31	13,037	10,831	7,822	8,97	21,3	960,173	24,497	2123,434	0	205,022	205,022	99,73	0	0	0	0	0	0	0
15:06:33	-296,85	2255,844	13,261	13,037	10,817	7,792	8,947	21,3	960,173	24,497	2123,566	0	205,022	205,022	99,73	0	0	0	0	0	0	0
15:06:33	-243,286	2253,411	13,261	12,988	10,803	7,767	8,924	21,3	960,173	24,497	2123,696	0	205,022	205,022	99,73	0	0	0	0	0	0	0
15:06:33	-247,656	2250,935	13,261	12,988	10,789	7,741	8,9	21,3	960,173	24,497	2123,823	0	205,022	205,022	99,73	0	0	0	0	0	0	0
15:06:33	-421,362	2246,721	13,164	12,988	10,771	7,698	8,877	21,3	960,173	24,497	2123,946	0	205,022	205,022	99,73	0	0	0	0	0	0	0
15:06:33	-296,728	2243,754	13,115	12,988	10,756	7,667	8,853	21,3	960,173	24,497	2124,066	0	205,022	205,022	99,73	0	0	0	0	0	0	0
15:06:33	-194,14	2241,813	13,164	13,037	10,743	7,647	8,829	21,3	960,173	24,497	2124,184	0	205,022	205,022	99,73	0	0	0	0	0	0	0
15:06:33	-300,048	2238,812	13,115	12,89	10,728	7,616	8,806	21,3	960,173	24,497	2124,298	0	205,022	205,022	99,73	0	0	0	0	0	0	0
15:06:33	-334,96	2235,463	13,017	12,841	10,715	7,582	8,782	21,3	960,173	24,497	2124,41	0	205,022	205,022	99,73	0	0	0	0	0	0	0
15:06:33	-224,511	2233,217	12,968	12,841	10,705	7,558	8,758	21,3	960,173	24,497	2124,518	0	205,022	205,022	99,73	0	0	0	0	0	0	0
15:06:33	-378,515	2229,432	12,822	12,744	10,691	7,519	8,733	21,3	960,173	24,497	2124,623	0	205,022	205,022	99,73	0	0	0	0	0	0	0
15:06:33	-292,334	2226,509	12,773	12,744	10,677	7,489	8,709	21,3	960,173	24,497	2124,725	0	205,022	205,022	99,73	0	0	0	0	0	0	0
15:06:33	-243,139	2224,078	12,773	12,695	10,663	7,464	8,685	21,3	960,173	24,497	2124,825	0	205,022	205,022	99,73	0	0	0	0	0	0	0
[truncated: 6,005 more rows]
