# Supplementary material for: Testing of pandemic ventilators under early and agile development
Source: Front Med Technol. 2022 Aug 16;4:899328. doi: 10.3389/fmedt.2022.899328 (PMC9424737; doi:10.3389/fmedt.2022.899328)
Supplement: Supplementary file 3 [file Data_Sheet_2.ZIP › Accuracy of Controls Systems/01_Data Storage/01_Raw Measurement Data/Hamilton T1/Hamilton T1_v2/part_1_test_03.csv]

Time	Flow	Lung tidal volume	p alveole	Airway pressure	Bellows position	Intrapleural pressure	Cardial pressure	Fraction of O2 inspir	Ambient pressure	Temperature Celsius	FRC actual	Shunt fraction	Partial pressure O2 air chamber	Partial pressure O2 effectiv	Oxygen sat pulm. capillaries	NA	NA	NA	NA	NA	NA	NA
15:09:38	290,112	2113,448	11,601	11,914	10,097	6,324	6,389	21,2	960,554	24,581	2089,925	0	203,883	203,883	99,725	0	0	0	0	0	0	0
15:09:38	712,06	2120,568	11,845	11,963	10,125	6,397	6,39	21,2	960,554	24,581	2089,956	0	203,883	203,883	99,725	0	0	0	0	0	0	0
15:09:38	411,669	2124,685	11,845	12,353	10,148	6,44	6,391	21,2	960,554	24,581	2089,991	0	203,883	203,883	99,725	0	0	0	0	0	0	0
15:09:38	683,374	2131,519	12,041	12,695	10,177	6,51	6,393	21,2	960,554	24,581	2090,032	0	203,883	203,883	99,725	0	0	0	0	0	0	0
15:09:38	655,175	2138,07	12,138	12,695	10,209	6,578	6,397	21,2	960,554	24,581	2090,08	0	203,883	203,883	99,725	0	0	0	0	0	0	0
15:09:38	629,834	2144,369	12,285	12,988	10,237	6,642	6,401	21,2	960,554	24,581	2090,135	0	203,883	203,883	99,725	0	0	0	0	0	0	0
15:09:38	765,82	2152,027	12,529	13,33	10,267	6,721	6,408	21,2	960,554	24,581	2090,196	0	203,883	203,883	99,725	0	0	0	0	0	0	0
15:09:38	814,086	2160,168	12,822	13,427	10,298	6,805	6,415	21,2	960,554	24,581	2090,266	0	203,883	203,883	99,725	0	0	0	0	0	0	0
15:09:38	683,471	2167,003	13,017	13,769	10,327	6,876	6,425	21,2	960,554	24,581	2090,343	0	203,883	203,883	99,725	0	0	0	0	0	0	0
15:09:38	772,338	2174,726	13,261	13,916	10,357	6,955	6,435	21,2	960,554	24,581	2090,428	0	203,883	203,883	99,725	0	0	0	0	0	0	0
15:09:38	675,146	2181,477	13,408	14,209	10,388	7,025	6,446	21,2	960,554	24,581	2090,519	0	203,883	203,883	99,725	0	0	0	0	0	0	0
15:09:38	687,744	2188,355	13,506	14,453	10,422	7,096	6,459	21,2	960,554	24,581	2090,617	0	203,883	203,883	99,725	0	0	0	0	0	0	0
15:09:38	846,655	2196,821	13,75	14,599	10,457	7,183	6,473	21,2	960,554	24,581	2090,723	0	203,883	203,883	99,725	0	0	0	0	0	0	0
15:09:38	806,933	2204,891	13,994	14,941	10,49	7,266	6,489	21,2	960,554	24,581	2090,837	0	203,883	203,883	99,725	0	0	0	0	0	0	0
15:09:38	787,109	2212,762	14,14	14,941	10,526	7,348	6,506	21,2	960,554	24,581	2090,959	0	203,883	203,883	99,725	0	0	0	0	0	0	0
15:09:38	578,027	2218,542	13,994	14,941	10,567	7,407	6,523	21,2	960,554	24,581	2091,086	0	203,883	203,883	99,725	0	0	0	0	0	0	0
15:09:38	787,28	2226,415	14,14	14,99	10,604	7,488	6,542	21,2	960,554	24,581	2091,221	0	203,883	203,883	99,725	0	0	0	0	0	0	0
15:09:38	704,394	2233,459	14,287	15,136	10,636	7,561	6,562	21,2	960,554	24,581	2091,364	0	203,883	203,883	99,725	0	0	0	0	0	0	0
15:09:38	784,423	2241,303	14,433	15,185	10,672	7,642	6,584	21,2	960,554	24,581	2091,514	0	203,883	203,883	99,725	0	0	0	0	0	0	0
15:09:38	816,577	2249,469	14,775	15,429	10,7	7,726	6,606	21,2	960,554	24,581	2091,672	0	203,883	203,883	99,725	0	0	0	0	0	0	0
15:09:38	721,362	2256,682	14,922	15,674	10,733	7,8	6,629	21,2	960,554	24,581	2091,837	0	203,883	203,883	99,725	0	0	0	0	0	0	0
15:09:38	635,327	2263,036	15,068	15,722	10,762	7,866	6,654	21,2	960,554	24,581	2092,008	0	203,883	203,883	99,725	0	0	0	0	0	0	0
15:09:38	713,134	2270,167	15,215	15,967	10,794	7,939	6,679	21,2	960,554	24,581	2092,186	0	203,883	203,883	99,725	0	0	0	0	0	0	0
15:09:38	897,9	2279,146	15,556	16,162	10,827	8,032	6,705	21,1	960,554	24,581	2092,373	0	203,883	203,883	99,725	0	0	0	0	0	0	0
15:09:38	498,584	2284,132	15,556	16,211	10,855	8,083	6,732	21,1	960,554	24,581	2092,565	0	203,883	203,883	99,725	0	0	0	0	0	0	0
15:09:38	569,14	2289,823	15,459	16,064	10,892	8,142	6,76	21,1	960,554	24,581	2092,762	0	203,883	203,883	99,725	0	0	0	0	0	0	0
15:09:38	537,597	2295,199	15,41	16,015	10,925	8,197	6,788	21,1	960,554	24,581	2092,964	0	203,883	203,883	99,725	0	0	0	0	0	0	0
15:09:38	664,672	2301,846	15,41	16,015	10,963	8,266	6,817	21,1	960,554	24,581	2093,173	0	203,883	203,883	99,725	0	0	0	0	0	0	0
15:09:38	581,64	2307,662	15,41	16,064	10,996	8,326	6,847	21,1	960,554	24,581	2093,388	0	203,883	203,883	99,725	0	0	0	0	0	0	0
15:09:38	684,863	2314,511	15,605	16,211	11,024	8,397	6,877	21,1	960,554	24,581	2093,609	0	203,883	203,883	99,725	0	0	0	0	0	0	0
15:09:38	591,333	2320,424	15,703	16,357	11,052	8,457	6,908	21,1	960,554	24,581	2093,836	0	203,883	203,883	99,725	0	0	0	0	0	0	0
15:09:38	731,494	2327,739	15,947	16,504	11,08	8,533	6,94	21,1	960,554	24,581	2094,069	0	203,883	203,883	99,725	0	0	0	0	0	0	0
15:09:38	652,197	2334,261	16,191	16,845	11,104	8,6	6,973	21,1	960,554	24,581	2094,31	0	203,883	203,883	99,725	0	0	0	0	0	0	0
15:09:38	827,368	2342,535	16,533	17,236	11,133	8,685	7,006	21,1	960,554	24,581	2094,558	0	203,578	203,578	99,724	0	0	0	0	0	0	0
15:09:38	400,634	2346,541	16,435	17,187	11,161	8,727	7,04	21,1	960,554	24,581	2094,81	0	203,578	203,578	99,724	0	0	0	0	0	0	0
15:09:38	800,952	2354,551	16,679	17,187	11,193	8,809	7,075	21,1	960,554	24,581	2095,07	0	203,578	203,578	99,724	0	0	0	0	0	0	0
15:09:38	567,138	2360,222	16,679	17,236	11,225	8,868	7,11	21,1	960,554	24,581	2095,335	0	203,578	203,578	99,724	0	0	0	0	0	0	0
15:09:38	548,999	2365,712	16,728	17,285	11,253	8,924	7,145	21,1	960,554	24,581	2095,605	0	203,578	203,578	99,724	0	0	0	0	0	0	0
15:09:38	498,144	2370,694	16,728	17,236	11,281	8,976	7,181	21,1	960,554	24,581	2095,88	0	203,578	203,578	99,724	0	0	0	0	0	0	0
15:09:38	579,931	2376,493	16,924	17,431	11,303	9,036	7,218	21,1	960,554	24,581	2096,161	0	203,578	203,578	99,724	0	0	0	0	0	0	0
15:09:38	728,1	2383,774	17,363	17,773	11,321	9,111	7,255	21,1	960,554	24,581	2096,449	0	203,578	203,578	99,724	0	0	0	0	0	0	0
15:09:38	633,007	2390,104	17,705	18,164	11,338	9,176	7,292	21,1	960,554	24,581	2096,742	0	203,578	203,578	99,724	0	0	0	0	0	0	0
15:09:38	681,616	2396,92	18,144	18,506	11,353	9,246	7,331	21,1	960,554	24,581	2097,043	0	203,578	203,578	99,724	0	0	0	0	0	0	0
15:09:39	461,865	2401,539	18,291	18,603	11,371	9,294	7,369	21,1	960,554	24,581	2097,347	0	203,578	203,578	99,724	0	0	0	0	0	0	0
15:09:39	382,128	2405,36	18,291	18,603	11,392	9,333	7,408	21,1	960,554	24,581	2097,655	0	203,578	203,578	99,724	0	0	0	0	0	0	0
15:09:39	387,866	2409,239	18,193	18,457	11,42	9,373	7,446	21,1	960,554	24,581	2097,967	0	203,578	203,578	99,724	0	0	0	0	0	0	0
15:09:39	250,83	2411,747	17,998	18,261	11,444	9,399	7,484	21,1	960,554	24,581	2098,28	0	203,578	203,578	99,724	0	0	0	0	0	0	0
15:09:39	371,386	2415,461	17,9	18,31	11,471	9,437	7,523	21,1	960,554	24,581	2098,598	0	203,578	203,578	99,724	0	0	0	0	0	0	0
15:09:39	313,012	2418,591	17,803	18,115	11,494	9,47	7,561	21,1	960,554	24,581	2098,917	0	203,578	203,578	99,724	0	0	0	0	0	0	0
15:09:39	356,323	2422,154	17,851	18,261	11,511	9,506	7,599	21,1	960,554	24,581	2099,241	0	203,578	203,578	99,724	0	0	0	0	0	0	0
15:09:39	372,216	2425,877	17,998	18,31	11,524	9,545	7,637	21,1	960,554	24,581	2099,567	0	203,578	203,578	99,724	0	0	0	0	0	0	0
15:09:39	368,383	2429,56	18,193	18,506	11,534	9,583	7,675	21,1	960,554	24,581	2099,897	0	203,578	203,578	99,724	0	0	0	0	0	0	0
15:09:39	643,53	2435,996	18,633	18,847	11,547	9,649	7,714	21,1	960,554	24,581	2100,233	0	203,578	203,578	99,724	0	0	0	0	0	0	0
15:09:39	321,728	2439,213	18,779	19,14	11,557	9,682	7,753	21,1	960,554	24,581	2100,572	0	203,578	203,578	99,724	0	0	0	0	0	0	0
15:09:39	299,487	2442,208	18,828	19,043	11,571	9,713	7,791	21,1	960,554	24,581	2100,914	0	203,578	203,578	99,724	0	0	0	0	0	0	0
15:09:39	136,694	2443,575	18,633	18,847	11,589	9,727	7,829	21,1	960,554	24,581	2101,257	0	203,578	203,578	99,724	0	0	0	0	0	0	0
15:09:39	187,915	2445,454	18,486	18,701	11,608	9,746	7,867	21,1	960,554	24,581	2101,601	0	203,578	203,578	99,724	0	0	0	0	0	0	0
15:09:39	50,122	2445,955	18,193	18,506	11,627	9,752	7,904	21,1	960,554	24,581	2101,946	0	203,578	203,578	99,724	0	0	0	0	0	0	0
15:09:39	484,692	2450,802	18,291	18,457	11,649	9,802	7,941	21,1	960,554	24,581	2102,294	0	203,578	203,578	99,724	0	0	0	0	0	0	0
15:09:39	92,016	2451,722	18,193	18,359	11,659	9,811	7,977	21,1	960,554	24,581	2102,644	0	203,578	203,578	99,724	0	0	0	0	0	0	0
15:09:39	423,046	2455,953	18,388	18,603	11,672	9,855	8,014	21,1	960,554	24,581	2102,997	0	203,578	203,578	99,724	0	0	0	0	0	0	0
15:09:39	464,599	2460,599	18,779	18,847	11,677	9,903	8,051	21,1	960,554	24,581	2103,355	0	203,578	203,578	99,724	0	0	0	0	0	0	0
15:09:39	252,343	2463,122	18,877	19,14	11,686	9,929	8,088	21,1	960,554	24,581	2103,714	0	203,578	203,578	99,724	0	0	0	0	0	0	0
15:09:39	253,442	2465,657	18,974	19,14	11,695	9,955	8,125	21,1	960,554	24,581	2104,077	0	203,578	203,578	99,724	0	0	0	0	0	0	0
15:09:39	161,45	2467,271	18,974	19,043	11,704	9,971	8,161	21,1	960,554	24,581	2104,44	0	203,578	203,578	99,724	0	0	0	0	0	0	0
15:09:39	172,119	2468,992	18,974	19,189	11,714	9,989	8,197	21,1	960,554	24,581	2104,804	0	203,578	203,578	99,724	0	0	0	0	0	0	0
15:09:39	159,033	2470,583	18,877	19,043	11,728	10,006	8,232	21,1	960,554	24,581	2105,17	0	203,578	203,578	99,724	0	0	0	0	0	0	0
15:09:39	10,034	2470,683	18,633	18,701	11,742	10,007	8,267	21,1	960,554	24,581	2105,535	0	203,578	203,578	99,724	0	0	0	0	0	0	0
15:09:39	72,412	2471,407	18,535	18,652	11,752	10,014	8,301	21,1	960,554	24,581	2105,901	0	203,578	203,578	99,724	0	0	0	0	0	0	0
15:09:39	224,853	2473,656	18,681	18,847	11,756	10,037	8,335	21,1	960,554	24,581	2106,269	0	203,578	203,578	99,724	0	0	0	0	0	0	0
15:09:39	273,193	2476,388	18,877	19,238	11,761	10,065	8,369	21,1	960,554	24,581	2106,639	0	203,578	203,578	99,724	0	0	0	0	0	0	0
15:09:39	360,131	2479,989	19,17	19,482	11,765	10,102	8,403	21,1	960,554	24,581	2107,013	0	203,578	203,578	99,724	0	0	0	0	0	0	0
15:09:39	226,171	2482,251	19,316	19,531	11,77	10,126	8,437	21,1	960,554	24,581	2107,388	0	203,578	203,578	99,724	0	0	0	0	0	0	0
15:09:39	36,132	2482,612	19,267	19,531	11,775	10,13	8,47	21,1	960,554	24,581	2107,763	0	203,578	203,578	99,724	0	0	0	0	0	0	0
15:09:39	-9,96	2482,512	19,17	19,336	11,78	10,128	8,503	21,1	960,554	24,581	2108,138	0	203,578	203,578	99,724	0	0	0	0	0	0	0
15:09:39	121,704	2483,729	19,121	19,238	11,789	10,141	8,535	21,1	960,554	24,581	2108,513	0	203,578	203,578	99,724	0	0	0	0	0	0	0
15:09:39	22,973	2483,959	18,974	19,14	11,798	10,143	8,566	21,1	960,554	24,581	2108,889	0	203,578	203,578	99,724	0	0	0	0	0	0	0
15:09:39	71,215	2484,671	18,877	19,043	11,808	10,151	8,597	21,1	960,554	24,581	2109,264	0	203,578	203,578	99,724	0	0	0	0	0	0	0
15:09:39	178,955	2486,461	18,974	19,043	11,813	10,169	8,628	21,1	960,554	24,581	2109,642	0	203,578	203,578	99,724	0	0	0	0	0	0	0
15:09:39	141,772	2487,879	19,121	19,043	11,813	10,184	8,659	21,1	960,554	24,581	2110,02	0	203,578	203,578	99,724	0	0	0	0	0	0	0
15:09:39	129,614	2489,175	19,17	19,189	11,817	10,197	8,689	21,1	960,554	24,581	2110,399	0	203,578	203,578	99,724	0	0	0	0	0	0	0
15:09:39	141,821	2490,593	19,316	19,482	11,817	10,212	8,719	21,1	960,554	24,581	2110,779	0	203,578	203,578	99,724	0	0	0	0	0	0	0
15:09:39	141,87	2492,012	19,463	19,482	11,817	10,226	8,748	21,1	960,554	24,581	2111,161	0	203,578	203,578	99,724	0	0	0	0	0	0	0
15:09:39	-91,406	2491,098	19,365	19,531	11,817	10,217	8,777	21,1	960,554	24,581	2111,54	0	203,578	203,578	99,724	0	0	0	0	0	0	0
15:09:39	0	2491,098	19,365	19,385	11,817	10,217	8,805	21,1	960,554	24,581	2111,92	0	203,578	203,578	99,724	0	0	0	0	0	0	0
15:09:39	176,928	2492,867	19,463	19,531	11,822	10,235	8,833	21,1	960,554	24,581	2112,301	0	203,578	203,578	99,724	0	0	0	0	0	0	0
15:09:39	-94,58	2491,921	19,365	19,531	11,822	10,225	8,861	21,1	960,554	24,581	2112,68	0	203,578	203,578	99,724	0	0	0	0	0	0	0
15:09:39	-47,265	2491,448	19,316	19,336	11,822	10,221	8,887	21,1	960,554	24,581	2113,059	0	203,578	203,578	99,724	0	0	0	0	0	0	0
15:09:39	0	2491,448	19,316	19,336	11,822	10,221	8,914	21,1	960,554	24,581	2113,438	0	203,578	203,578	99,724	0	0	0	0	0	0	0
15:09:39	-47,265	2490,976	19,267	19,238	11,822	10,216	8,939	21,1	960,554	24,581	2113,815	0	203,578	203,578	99,724	0	0	0	0	0	0	0
15:09:39	81,298	2491,789	19,267	19,336	11,827	10,224	8,964	21,1	960,554	24,581	2114,193	0	203,578	203,578	99,724	0	0	0	0	0	0	0
15:09:39	0	2491,789	19,267	19,238	11,827	10,224	8,989	21,1	960,554	24,581	2114,571	0	203,578	203,578	99,724	0	0	0	0	0	0	0
15:09:39	-236,376	2489,425	19,023	18,945	11,827	10,2	9,013	21,1	960,554	24,581	2114,946	0	203,578	203,578	99,724	0	0	0	0	0	0	0
15:09:39	-236,279	2487,062	18,779	18,506	11,827	10,175	9,035	21,1	960,554	24,581	2115,318	0	203,578	203,578	99,724	0	0	0	0	0	0	0
15:09:39	-695,141	2480,111	18,144	17,773	11,822	10,104	9,056	21,1	960,554	24,581	2115,682	0	203,578	203,578	99,724	0	0	0	0	0	0	0
15:09:39	-557,275	2474,538	17,656	17,187	11,817	10,046	9,076	21,1	960,554	24,581	2116,041	0	203,578	203,578	99,724	0	0	0	0	0	0	0
15:09:39	-576,611	2468,772	17,314	16,601	11,803	9,987	9,094	21,1	960,554	24,581	2116,394	0	203,578	203,578	99,724	0	0	0	0	0	0	0
15:09:39	-559,668	2463,175	17,168	16,406	11,78	9,929	9,11	21,1	960,554	24,581	2116,741	0	203,578	203,578	99,724	0	0	0	0	0	0	0
15:09:39	-502,636	2458,149	17,168	16,357	11,751	9,877	9,125	21,1	960,554	24,581	2117,083	0	203,578	203,578	99,724	0	0	0	0	0	0	0
15:09:39	-603,686	2452,112	17,217	16,308	11,715	9,815	9,139	21,1	960,554	24,581	2117,418	0	203,578	203,578	99,724	0	0	0	0	0	0	0
15:09:39	-594,213	2446,17	17,363	16,308	11,673	9,754	9,151	21,1	960,554	24,581	2117,746	0	203,578	203,578	99,724	0	0	0	0	0	0	0
15:09:39	-717,26	2438,997	17,314	16,162	11,635	9,68	9,161	21,1	960,554	24,581	2118,068	0	203,578	203,578	99,724	0	0	0	0	0	0	0
15:09:39	-607,08	2432,926	17,363	16,162	11,598	9,617	9,17	21,1	960,554	24,581	2118,383	0	203,578	203,578	99,724	0	0	0	0	0	0	0
15:09:39	-780,175	2425,125	17,168	15,967	11,565	9,537	9,177	21,1	960,554	24,581	2118,69	0	203,578	203,578	99,724	0	0	0	0	0	0	0
15:09:39	-904,907	2416,076	16,875	15,82	11,53	9,444	9,182	21,1	960,554	24,581	2118,987	0	203,578	203,578	99,724	0	0	0	0	0	0	0
15:09:39	-714,306	2408,932	16,728	15,967	11,497	9,37	9,186	21,1	960,554	24,581	2119,277	0	203,578	203,578	99,724	0	0	0	0	0	0	0
15:09:39	-616,113	2402,771	16,679	15,967	11,465	9,306	9,189	21,1	960,554	24,581	2119,56	0	203,578	203,578	99,724	0	0	0	0	0	0	0
15:09:39	-656,42	2396,207	16,582	15,82	11,433	9,239	9,189	21,1	960,554	24,581	2119,837	0	203,578	203,578	99,724	0	0	0	0	0	0	0
15:09:39	-608,52	2390,122	16,533	15,82	11,401	9,176	9,189	21,1	960,554	24,581	2120,107	0	203,578	203,578	99,724	0	0	0	0	0	0	0
15:09:39	-573,046	2384,391	16,435	15,722	11,374	9,117	9,188	21,1	960,554	24,581	2120,371	0	203,578	203,578	99,724	0	0	0	0	0	0	0
15:09:39	-695,507	2377,436	16,191	15,625	11,348	9,045	9,185	21,1	960,554	24,581	2120,629	0	203,578	203,578	99,724	0	0	0	0	0	0	0
15:09:39	-636,962	2371,067	15,947	15,332	11,325	8,98	9,181	21,1	960,554	24,581	2120,879	0	203,578	203,578	99,724	0	0	0	0	0	0	0
15:09:39	-622,631	2364,84	15,703	15,185	11,303	8,915	9,176	21,1	960,554	24,581	2121,123	0	203,578	203,578	99,724	0	0	0	0	0	0	0
15:09:39	-510,18	2359,739	15,459	15,088	11,288	8,863	9,17	21,1	960,554	24,581	2121,361	0	203,578	203,578	99,724	0	0	0	0	0	0	0
15:09:39	-470,629	2355,032	15,361	14,941	11,266	8,814	9,163	21,1	960,554	24,581	2121,595	0	203,578	203,578	99,724	0	0	0	0	0	0	0
15:09:39	-633,886	2348,693	15,117	14,648	11,244	8,749	9,155	21,1	960,554	24,581	2121,822	0	203,578	203,578	99,724	0	0	0	0	0	0	0
15:09:39	-474,804	2343,945	14,97	14,453	11,225	8,7	9,146	21,1	960,554	24,581	2122,044	0	203,578	203,578	99,724	0	0	0	0	0	0	0
15:09:39	-488,696	2339,058	14,873	14,453	11,202	8,65	9,136	21,1	960,554	24,581	2122,261	0	203,578	203,578	99,724	0	0	0	0	0	0	0
15:09:39	-481,079	2334,248	14,726	14,404	11,183	8,6	9,125	21,1	960,554	24,581	2122,473	0	203,578	203,578	99,724	0	0	0	0	0	0	0
15:09:39	-534,863	2328,899	14,58	14,258	11,161	8,545	9,114	21,1	960,554	24,581	2122,68	0	203,578	203,578	99,724	0	0	0	0	0	0	0
15:09:39	-477,417	2324,125	14,433	14,111	11,141	8,496	9,102	21,1	960,554	24,581	2122,881	0	203,578	203,578	99,724	0	0	0	0	0	0	0
15:09:39	-377,319	2320,352	14,384	13,965	11,123	8,457	9,089	21,1	960,554	24,581	2123,079	0	203,578	203,578	99,724	0	0	0	0	0	0	0
15:09:39	-463,305	2315,719	14,238	13,965	11,104	8,409	9,076	21,1	960,554	24,581	2123,272	0	203,578	203,578	99,724	0	0	0	0	0	0	0
15:09:39	-422,387	2311,495	14,14	13,916	11,086	8,365	9,062	21,3	960,173	24,581	2123,46	0	203,578	203,578	99,724	0	0	0	0	0	0	0
15:09:39	-341,333	2308,081	14,14	13,867	11,066	8,33	9,048	21,3	960,173	24,581	2123,644	0	203,578	203,578	99,724	0	0	0	0	0	0	0
15:09:39	-380,297	2304,278	14,092	13,769	11,047	8,291	9,033	21,3	960,173	24,581	2123,825	0	203,578	203,578	99,724	0	0	0	0	0	0	0
15:09:39	-465,087	2299,628	13,945	13,72	11,029	8,243	9,017	21,3	960,173	24,581	2124,001	0	203,578	203,578	99,724	0	0	0	0	0	0	0
15:09:39	-296,142	2296,666	13,896	13,623	11,015	8,213	9,002	21,3	960,173	24,581	2124,174	0	203,578	203,578	99,724	0	0	0	0	0	0	0
15:09:39	-331,884	2293,347	13,896	13,769	10,996	8,178	8,985	21,3	960,173	24,581	2124,343	0	203,578	203,578	99,724	0	0	0	0	0	0	0
15:09:39	-286,718	2290,48	13,945	13,769	10,977	8,149	8,969	21,3	960,173	24,581	2124,509	0	203,578	203,578	99,724	0	0	0	0	0	0	0
15:09:39	-379,052	2286,69	13,896	13,623	10,958	8,11	8,952	21,3	960,173	24,581	2124,671	0	203,578	203,578	99,724	0	0	0	0	0	0	0
15:09:39	-247,875	2284,211	13,896	13,574	10,944	8,084	8,935	21,3	960,173	24,581	2124,831	0	203,578	203,578	99,724	0	0	0	0	0	0	0
15:09:39	-479,394	2279,417	13,652	13,427	10,93	8,035	8,917	21,3	960,173	24,581	2124,986	0	203,578	203,578	99,724	0	0	0	0	0	0	0
15:09:39	-387,06	2275,546	13,506	13,427	10,916	7,995	8,899	21,3	960,173	24,581	2125,136	0	204,87	204,87	99,729	0	0	0	0	0	0	0
15:09:39	-294,848	2272,598	13,457	13,33	10,902	7,964	8,881	21,3	960,173	24,581	2125,283	0	204,87	204,87	99,729	0	0	0	0	0	0	0
15:09:39	-305,053	2269,547	13,31	13,183	10,892	7,933	8,862	21,3	960,173	24,581	2125,428	0	204,87	204,87	99,729	0	0	0	0	0	0	0
15:09:39	-303,881	2266,508	13,164	12,988	10,883	7,902	8,844	21,3	960,173	24,581	2125,569	0	204,87	204,87	99,729	0	0	0	0	0	0	0
15:09:39	-386,694	2262,641	13,017	12,89	10,869	7,862	8,824	21,3	960,173	24,581	2125,706	0	204,87	204,87	99,729	0	0	0	0	0	0	0
15:09:39	-292,358	2259,718	12,968	12,744	10,855	7,832	8,805	21,3	960,173	24,581	2125,84	0	204,87	204,87	99,729	0	0	0	0	0	0	0
15:09:39	-248,657	2257,231	12,968	12,695	10,841	7,806	8,785	21,3	960,173	24,581	2125,971	0	204,87	204,87	99,729	0	0	0	0	0	0	0
15:09:39	-191,577	2255,316	13,115	12,841	10,822	7,786	8,766	21,3	960,173	24,581	2126,101	0	204,87	204,87	99,729	0	0	0	0	0	0	0
15:09:39	-194,799	2253,368	13,261	12,89	10,803	7,766	8,746	21,3	960,173	24,581	2126,228	0	204,87	204,87	99,729	0	0	0	0	0	0	0
15:09:39	-189,379	2251,474	13,408	13,086	10,785	7,747	8,727	21,3	960,173	24,581	2126,353	0	204,87	204,87	99,729	0	0	0	0	0	0	0
15:09:39	-282,568	2248,648	13,457	13,183	10,766	7,718	8,707	21,3	960,173	24,581	2126,476	0	204,87	204,87	99,729	0	0	0	0	0	0	0
15:09:40	-249,829	2246,15	13,457	13,183	10,752	7,692	8,687	21,3	960,173	24,581	2126,595	0	204,87	204,87	99,729	0	0	0	0	0	0	0
15:09:40	-385,424	2242,296	13,31	13,086	10,738	7,652	8,667	21,3	960,173	24,581	2126,711	0	204,87	204,87	99,729	0	0	0	0	0	0	0
15:09:40	-302,465	2239,271	13,164	12,988	10,728	7,621	8,646	21,3	960,173	24,581	2126,823	0	204,87	204,87	99,729	0	0	0	0	0	0	0
15:09:40	-380,834	2235,463	13,017	12,841	10,715	7,582	8,625	21,3	960,173	24,581	2126,932	0	204,87	204,87	99,729	0	0	0	0	0	0	0
15:09:40	-270,361	2232,759	12,92	12,744	10,705	7,554	8,604	21,3	960,173	24,581	2127,038	0	204,87	204,87	99,729	0	0	0	0	0	0	0
15:09:40	-241,015	2230,349	12,92	12,744	10,691	7,529	8,583	21,3	960,173	24,581	2127,141	0	204,87	204,87	99,729	0	0	0	0	0	0	0
15:09:40	-259,497	2227,754	12,822	12,646	10,681	7,502	8,562	21,3	960,173	24,581	2127,242	0	204,87	204,87	99,729	0	0	0	0	0	0	0
15:09:40	-290,234	2224,851	12,773	12,646	10,667	7,472	8,541	21,3	960,173	24,581	2127,34	0	204,87	204,87	99,729	0	0	0	0	0	0	0
15:09:40	-334,741	2221,504	12,675	12,5	10,654	7,438	8,519	21,3	960,173	24,581	2127,434	0	204,87	204,87	99,729	0	0	0	0	0	0	0
15:09:40	-290,136	2218,603	12,529	12,353	10,645	7,408	8,497	21,3	960,173	24,581	2127,525	0	204,87	204,87	99,729	0	0	0	0	0	0	0
15:09:40	-208,276	2216,52	12,48	12,353	10,636	7,386	8,475	21,3	960,173	24,581	2127,614	0	204,87	204,87	99,729	0	0	0	0	0	0	0
15:09:40	-218,823	2214,332	12,431	12,256	10,626	7,364	8,454	21,3	960,173	24,581	2127,701	0	204,87	204,87	99,729	0	0	0	0	0	0	0
15:09:40	-234,57	2211,986	12,431	12,109	10,613	7,34	8,432	21,3	960,173	24,581	2127,785	0	204,87	204,87	99,729	0	0	0	0	0	0	0
15:09:40	-243,066	2209,555	12,431	12,256	10,599	7,315	8,41	21,3	960,173	24,581	2127,866	0	204,87	204,87	99,729	0	0	0	0	0	0	0
15:09:40	-227,026	2207,285	12,431	12,256	10,586	7,291	8,388	21,3	960,173	24,581	2127,946	0	204,87	204,87	99,729	0	0	0	0	0	0	0
15:09:40	-238,842	2204,897	12,431	12,109	10,572	7,266	8,366	21,3	960,173	24,581	2128,023	0	204,87	204,87	99,729	0	0	0	0	0	0	0
15:09:40	-159,228	2203,304	12,529	12,353	10,558	7,25	8,344	21,3	960,173	24,581	2128,098	0	204,87	204,87	99,729	0	0	0	0	0	0	0
15:09:40	-141,137	2201,893	12,627	12,451	10,545	7,236	8,322	21,3	960,173	24,581	2128,172	0	204,87	204,87	99,729	0	0	0	0	0	0	0
15:09:40	-284,912	2199,044	12,529	12,451	10,534	7,206	8,3	21,3	960,173	24,581	2128,243	0	204,87	204,87	99,729	0	0	0	0	0	0	0
15:09:40	-232,495	2196,719	12,529	12,256	10,521	7,182	8,278	21,3	960,173	24,581	2128,311	0	204,87	204,87	99,729	0	0	0	0	0	0	0
15:09:40	-177,514	2194,944	12,529	12,256	10,511	7,164	8,257	21,3	960,173	24,581	2128,378	0	204,87	204,87	99,729	0	0	0	0	0	0	0
15:09:40	-274,755	2192,196	12,48	12,158	10,498	7,136	8,235	21,3	960,173	24,581	2128,442	0	204,87	204,87	99,729	0	0	0	0	0	0	0
15:09:40	-206,933	2190,127	12,431	12,06	10,489	7,114	8,213	21,3	960,173	24,581	2128,503	0	204,87	204,87	99,729	0	0	0	0	0	0	0
15:09:40	-235,4	2187,773	12,334	12,06	10,48	7,09	8,191	21,3	960,173	24,581	2128,563	0	204,87	204,87	99,729	0	0	0	0	0	0	0
15:09:40	-249,707	2185,276	12,187	11,914	10,474	7,064	8,169	21,3	960,173	24,581	2128,619	0	204,87	204,87	99,729	0	0	0	0	0	0	0
15:09:40	-189,721	2183,379	12,138	11,816	10,466	7,045	8,146	21,3	960,173	24,581	2128,674	0	204,87	204,87	99,729	0	0	0	0	0	0	0
15:09:40	-268,579	2180,693	12,041	11,816	10,456	7,017	8,124	21,3	960,173	24,581	2128,726	0	204,87	204,87	99,729	0	0	0	0	0	0	0
15:09:40	-222,509	2178,468	12,041	11,816	10,443	6,994	8,102	21,3	960,173	24,581	2128,776	0	204,87	204,87	99,729	0	0	0	0	0	0	0
15:09:40	-204,809	2176,42	11,992	11,767	10,434	6,973	8,08	21,3	960,173	24,581	2128,824	0	204,87	204,87	99,729	0	0	0	0	0	0	0
15:09:40	-202,514	2174,394	11,943	11,718	10,425	6,952	8,058	21,3	960,173	24,581	2128,87	0	204,87	204,87	99,729	0	0	0	0	0	0	0
15:09:40	-251,147	2171,883	11,845	11,718	10,416	6,926	8,036	21,3	960,173	24,581	2128,913	0	204,87	204,87	99,729	0	0	0	0	0	0	0
15:09:40	-158,032	2170,303	11,845	11,718	10,407	6,91	8,014	21,3	960,173	24,581	2128,954	0	204,87	204,87	99,729	0	0	0	0	0	0	0
15:09:40	-138,769	2168,915	11,845	11,621	10,399	6,896	7,992	21,3	960,173	24,581	2128,995	0	204,87	204,87	99,729	0	0	0	0	0	0	0
15:09:40	-271,508	2166,2	11,748	11,572	10,389	6,868	7,97	21,3	960,173	24,581	2129,032	0	204,87	204,87	99,729	0	0	0	0	0	0	0
15:09:40	-250,17	2163,698	11,65	11,572	10,38	6,842	7,948	21,3	960,173	24,581	2129,067	0	204,87	204,87	99,729	0	0	0	0	0	0	0
15:09:40	-143,212	2162,266	11,601	11,523	10,374	6,827	7,926	21,3	960,173	24,581	2129,1	0	204,87	204,87	99,729	0	0	0	0	0	0	0
15:09:40	-160,058	2160,665	11,601	11,572	10,365	6,81	7,904	21,3	960,173	24,581	2129,131	0	204,87	204,87	99,729	0	0	0	0	0	0	0
15:09:40	-173,999	2158,925	11,65	11,621	10,353	6,793	7,882	21,3	960,173	24,581	2129,161	0	204,87	204,87	99,729	0	0	0	0	0	0	0
15:09:40	4,418	2158,97	11,845	11,718	10,343	6,793	7,861	21,3	960,173	24,581	2129,191	0	204,87	204,87	99,729	0	0	0	0	0	0	0
15:09:40	-161,181	2157,358	11,845	11,621	10,334	6,776	7,839	21,3	960,173	24,581	2129,219	0	204,87	204,87	99,729	0	0	0	0	0	0	0
15:09:40	-306,738	2154,29	11,601	11,572	10,329	6,745	7,818	21,3	960,173	24,581	2129,244	0	204,87	204,87	99,729	0	0	0	0	0	0	0
15:09:40	-170,263	2152,588	11,504	11,523	10,325	6,727	7,796	21,3	960,173	24,581	2129,268	0	204,87	204,87	99,729	0	0	0	0	0	0	0
15:09:40	-190,454	2150,683	11,455	11,377	10,316	6,708	7,775	21,3	960,173	24,581	2129,289	0	204,87	204,87	99,729	0	0	0	0	0	0	0
15:09:40	-199,755	2148,686	11,308	11,279	10,313	6,687	7,754	21,3	960,173	24,581	2129,309	0	204,87	204,87	99,729	0	0	0	0	0	0	0
15:09:40	-78,637	2147,899	11,259	11,181	10,311	6,679	7,733	21,3	960,173	24,581	2129,327	0	204,87	204,87	99,729	0	0	0	0	0	0	0
15:09:40	-200,561	2145,894	11,113	11,084	10,307	6,658	7,712	21,3	960,173	24,581	2129,344	0	204,87	204,87	99,729	0	0	0	0	0	0	0
15:09:40	-144,995	2144,444	11,113	11,084	10,299	6,643	7,691	21,3	960,173	24,581	2129,359	0	204,87	204,87	99,729	0	0	0	0	0	0	0
15:09:40	-51,293	2143,931	11,162	11,181	10,294	6,638	7,67	21,3	960,173	24,581	2129,374	0	204,87	204,87	99,729	0	0	0	0	0	0	0
15:09:40	-148,388	2142,447	11,162	11,084	10,285	6,623	7,65	21,3	960,173	24,581	2129,387	0	204,87	204,87	99,729	0	0	0	0	0	0	0
15:09:40	-125,805	2141,189	11,113	11,084	10,281	6,61	7,629	21,3	960,173	24,581	2129,399	0	204,87	204,87	99,729	0	0	0	0	0	0	0
15:09:40	-103,002	2140,159	11,162	11,181	10,272	6,599	7,609	21,3	960,173	24,581	2129,41	0	204,87	204,87	99,729	0	0	0	0	0	0	0
15:09:40	7,91	2140,238	11,259	11,23	10,267	6,6	7,589	21,3	960,173	24,581	2129,42	0	204,87	204,87	99,729	0	0	0	0	0	0	0
15:09:40	-172,167	2138,516	11,162	11,181	10,263	6,582	7,569	21,3	960,173	24,581	2129,429	0	204,87	204,87	99,729	0	0	0	0	0	0	0
15:09:40	-129,125	2137,225	11,113	11,084	10,258	6,569	7,55	21,3	960,173	24,581	2129,437	0	204,87	204,87	99,729	0	0	0	0	0	0	0
15:09:40	-68,798	2136,537	11,113	11,035	10,254	6,562	7,53	21,3	960,173	24,581	2129,444	0	204,87	204,87	99,729	0	0	0	0	0	0	0
15:09:40	-172,29	2134,814	11,015	11,035	10,249	6,544	7,511	21,3	960,173	24,581	2129,45	0	204,87	204,87	99,729	0	0	0	0	0	0	0
15:09:40	-83,764	2133,976	11,015	10,937	10,245	6,535	7,492	21,3	960,173	24,581	2129,454	0	204,87	204,87	99,729	0	0	0	0	0	0	0
15:09:40	-68,823	2133,288	11,015	11,035	10,241	6,528	7,473	21,3	960,173	24,581	2129,458	0	204,87	204,87	99,729	0	0	0	0	0	0	0
15:09:40	-114,99	2132,138	10,966	10,937	10,237	6,516	7,454	21,3	960,173	24,581	2129,461	0	204,87	204,87	99,729	0	0	0	0	0	0	0
15:09:40	-149,926	2130,639	10,82	10,84	10,236	6,501	7,436	21,3	960,173	24,581	2129,462	0	204,87	204,87	99,729	0	0	0	0	0	0	0
15:09:40	-45,263	2130,186	10,771	10,742	10,236	6,496	7,417	21,3	960,173	24,581	2129,463	0	204,87	204,87	99,729	0	0	0	0	0	0	0
15:09:40	-205,542	2128,131	10,625	10,693	10,232	6,475	7,399	21,3	960,173	24,581	2128,131	0	204,87	204,87	99,729	0	0	0	0	0	0	0
15:09:40	-14,062	2127,99	10,625	10,595	10,231	6,474	7,381	21,3	960,173	24,581	2127,99	0	204,87	204,87	99,729	0	0	0	0	0	0	0
15:09:40	-69,848	2127,292	10,625	10,693	10,227	6,466	7,363	21,3	960,173	24,581	2127,292	0	204,87	204,87	99,729	0	0	0	0	0	0	0
15:09:40	-39,526	2126,897	10,673	10,693	10,222	6,462	7,345	21,3	960,173	24,581	2126,897	0	204,87	204,87	99,729	0	0	0	0	0	0	0
15:09:40	6,811	2126,965	10,771	10,742	10,218	6,463	7,328	21,3	960,173	24,581	2126,897	0	204,87	204,87	99,729	0	0	0	0	0	0	0
15:09:40	-84,838	2126,116	10,771	10,742	10,213	6,454	7,311	21,3	960,173	24,581	2126,116	0	204,87	204,87	99,729	0	0	0	0	0	0	0
15:09:40	-39,55	2125,721	10,82	10,742	10,208	6,45	7,294	21,3	960,173	24,581	2125,721	0	204,87	204,87	99,729	0	0	0	0	0	0	0
15:09:40	-73,046	2124,99	10,82	10,84	10,204	6,443	7,277	21,3	960,173	24,581	2124,99	0	204,87	204,87	99,729	0	0	0	0	0	0	0
15:09:40	4,638	2125,037	10,918	10,888	10,199	6,443	7,261	21,3	960,173	24,581	2124,99	0	204,87	204,87	99,729	0	0	0	0	0	0	0
15:09:40	-163,671	2123,4	10,82	10,84	10,195	6,426	7,244	21,3	960,173	24,581	2123,4	0	204,87	204,87	99,729	0	0	0	0	0	0	0
15:09:40	-71,801	2122,682	10,82	10,888	10,191	6,419	7,228	21,3	960,173	24,581	2122,682	0	204,87	204,87	99,729	0	0	0	0	0	0	0
15:09:40	-58,251	2122,099	10,771	10,742	10,19	6,413	7,212	21,3	960,173	24,581	2122,099	0	204,87	204,87	99,729	0	0	0	0	0	0	0
15:09:40	-151,708	2120,582	10,673	10,84	10,187	6,397	7,196	21,3	960,173	24,581	2120,582	0	204,87	204,87	99,729	0	0	0	0	0	0	0
15:09:40	-12,841	2120,454	10,673	10,693	10,186	6,396	7,18	21,3	960,173	24,581	2120,454	0	204,87	204,87	99,729	0	0	0	0	0	0	0
15:09:40	-135,644	2119,098	10,527	10,693	10,186	6,382	7,165	21,3	960,173	24,581	2119,098	0	204,87	204,87	99,729	0	0	0	0	0	0	0
15:09:40	-11,816	2118,979	10,527	10,595	10,185	6,381	7,149	21,3	960,173	24,581	2118,979	0	204,87	204,87	99,729	0	0	0	0	0	0	0
15:09:40	-61,206	2118,367	10,527	10,547	10,182	6,374	7,134	21,3	960,173	24,581	2118,367	0	204,87	204,87	99,729	0	0	0	0	0	0	0
15:09:40	-58,032	2117,787	10,478	10,547	10,181	6,368	7,119	21,3	960,173	24,581	2117,787	0	204,87	204,87	99,729	0	0	0	0	0	0	0
15:09:40	-28,881	2117,498	10,527	10,595	10,177	6,365	7,104	21,2	959,713	24,581	2117,498	0	204,87	204,87	99,729	0	0	0	0	0	0	0
15:09:40	-72,924	2116,769	10,527	10,595	10,173	6,358	7,09	21,2	959,713	24,581	2116,769	0	204,87	204,87	99,729	0	0	0	0	0	0	0
15:09:40	-13,012	2116,639	10,527	10,595	10,172	6,357	7,075	21,2	959,713	24,581	2116,639	0	204,87	204,87	99,729	0	0	0	0	0	0	0
15:09:40	15,307	2116,792	10,625	10,547	10,168	6,358	7,061	21,2	959,713	24,581	2116,639	0	204,87	204,87	99,729	0	0	0	0	0	0	0
15:09:40	-102,197	2115,77	10,527	10,498	10,167	6,348	7,047	21,2	959,713	24,581	2115,77	0	204,87	204,87	99,729	0	0	0	0	0	0	0
15:09:40	-120,336	2114,567	10,478	10,498	10,163	6,335	7,033	21,2	959,713	24,581	2114,567	0	204,87	204,87	99,729	0	0	0	0	0	0	0
15:09:40	0	2114,567	10,478	10,498	10,163	6,335	7,02	21,2	959,713	24,581	2114,566	0	204,87	204,87	99,729	0	0	0	0	0	0	0
15:09:40	-31,127	2114,255	10,527	10,498	10,158	6,332	7,006	21,2	959,713	24,581	2114,255	0	204,87	204,87	99,729	0	0	0	0	0	0	0
15:09:40	58,349	2114,839	10,673	10,547	10,154	6,338	6,993	21,2	959,713	24,581	2114,256	0	204,87	204,87	99,729	0	0	0	0	0	0	0
15:09:40	-22,509	2114,614	10,673	10,547	10,153	6,336	6,98	21,2	959,713	24,581	2114,256	0	204,87	204,87	99,729	0	0	0	0	0	0	0
15:09:40	-76,367	2113,85	10,673	10,595	10,148	6,328	6,967	21,2	959,713	24,581	2113,85	0	203,704	203,704	99,724	0	0	0	0	0	0	0
15:09:40	-10,742	2113,743	10,673	10,595	10,148	6,327	6,955	21,2	959,713	24,581	2113,743	0	203,704	203,704	99,724	0	0	0	0	0	0	0
15:09:40	-77,221	2112,97	10,673	10,547	10,143	6,319	6,942	21,2	959,713	24,581	2112,97	0	203,704	203,704	99,724	0	0	0	0	0	0	0
15:09:40	0	2112,97	10,673	10,595	10,143	6,319	6,93	21,2	959,713	24,581	2112,97	0	203,704	203,704	99,724	0	0	0	0	0	0	0
15:09:40	-76,196	2112,208	10,673	10,547	10,139	6,311	6,918	21,2	959,713	24,581	2112,208	0	203,704	203,704	99,724	0	0	0	0	0	0	0
15:09:40	-135,522	2110,853	10,527	10,547	10,139	6,297	6,906	21,2	959,713	24,581	2110,853	0	203,704	203,704	99,724	0	0	0	0	0	0	0
15:09:40	-34,448	2110,509	10,478	10,4	10,14	6,293	6,894	21,2	959,713	24,581	2110,509	0	203,704	203,704	99,724	0	0	0	0	0	0	0
15:09:40	-70,092	2109,808	10,332	10,302	10,143	6,286	6,882	21,2	959,713	24,581	2109,808	0	203,704	203,704	99,724	0	0	0	0	0	0	0
15:09:40	-110,571	2108,702	10,283	10,302	10,14	6,275	6,87	21,2	959,713	24,581	2108,702	0	203,704	203,704	99,724	0	0	0	0	0	0	0
15:09:40	34,423	2109,046	10,332	10,205	10,139	6,278	6,858	21,2	959,713	24,581	2108,702	0	203,704	203,704	99,724	0	0	0	0	0	0	0
15:09:40	-79,492	2108,251	10,332	10,351	10,134	6,27	6,847	21,2	959,713	24,581	2108,251	0	203,704	203,704	99,724	0	0	0	0	0	0	0
15:09:41	-10,717	2108,144	10,332	10,4	10,134	6,269	6,836	21,2	959,713	24,581	2108,144	0	203,704	203,704	99,724	0	0	0	0	0	0	0
15:09:41	12,915	2108,273	10,429	10,4	10,129	6,27	6,824	21,2	959,713	24,581	2108,144	0	203,704	203,704	99,724	0	0	0	0	0	0	0
15:09:41	-79,321	2107,48	10,429	10,351	10,125	6,262	6,813	21,2	959,713	24,581	2107,48	0	203,704	203,704	99,724	0	0	0	0	0	0	0
15:09:41	35,473	2107,835	10,478	10,498	10,124	6,266	6,803	21,2	959,713	24,581	2107,48	0	203,704	203,704	99,724	0	0	0	0	0	0	0
15:09:41	-22,558	2107,609	10,527	10,547	10,12	6,264	6,792	21,2	959,713	24,581	2107,48	0	203,704	203,704	99,724	0	0	0	0	0	0	0
15:09:41	-54,833	2107,061	10,478	10,498	10,12	6,258	6,782	21,2	959,713	24,581	2107,061	0	203,704	203,704	99,724	0	0	0	0	0	0	0
15:09:41	-79,345	2106,267	10,478	10,547	10,115	6,25	6,771	21,2	959,713	24,581	2106,267	0	203,704	203,704	99,724	0	0	0	0	0	0	0
15:09:41	-68,774	2105,58	10,478	10,498	10,112	6,243	6,761	21,2	959,713	24,581	2105,58	0	203,704	203,704	99,724	0	0	0	0	0	0	0
15:09:41	0	2105,58	10,478	10,498	10,112	6,243	6,751	21,2	959,713	24,581	2105,58	0	203,704	203,704	99,724	0	0	0	0	0	0	0
15:09:41	-45,117	2105,129	10,429	10,4	10,112	6,238	6,741	21,2	959,713	24,581	2105,129	0	203,704	203,704	99,724	0	0	0	0	0	0	0
15:09:41	-90,307	2104,225	10,332	10,351	10,112	6,229	6,731	21,2	959,713	24,581	2104,225	0	203,704	203,704	99,724	0	0	0	0	0	0	0
15:09:41	0	2104,225	10,332	10,351	10,112	6,229	6,721	21,2	959,713	24,581	2104,225	0	203,704	203,704	99,724	0	0	0	0	0	0	0
15:09:41	-10,717	2104,118	10,332	10,302	10,111	6,228	6,711	21,2	959,713	24,581	2104,118	0	203,704	203,704	99,724	0	0	0	0	0	0	0
15:09:41	-114,941	2102,969	10,283	10,351	10,107	6,216	6,701	21,2	959,713	24,581	2102,969	0	203,704	203,704	99,724	0	0	0	0	0	0	0
15:09:41	0	2102,969	10,283	10,302	10,107	6,216	6,692	21,2	959,713	24,581	2102,969	0	203,704	203,704	99,724	0	0	0	0	0	0	0
15:09:41	0	2102,969	10,283	10,156	10,107	6,216	6,683	21,2	959,713	24,581	2102,969	0	203,704	203,704	99,724	0	0	0	0	0	0	0
15:09:41	-9,692	2102,872	10,283	10,205	10,106	6,215	6,673	21,2	959,713	24,581	2102,872	0	203,704	203,704	99,724	0	0	0	0	0	0	0
15:09:41	-90,234	2101,97	10,185	10,156	10,106	6,205	6,664	21,2	959,713	24,581	2101,97	0	203,704	203,704	99,724	0	0	0	0	0	0	0
15:09:41	19,531	2102,165	10,283	10,205	10,102	6,207	6,655	21,2	959,713	24,581	2101,97	0	203,704	203,704	99,724	0	0	0	0	0	0	0
15:09:41	-8,618	2102,079	10,283	10,205	10,102	6,207	6,646	21,2	959,713	24,581	2101,97	0	203,704	203,704	99,724	0	0	0	0	0	0	0
15:09:41	45,141	2102,53	10,332	10,351	10,102	6,211	6,638	21,2	959,713	24,581	2101,97	0	203,704	203,704	99,724	0	0	0	0	0	0	0
15:09:41	-80,541	2101,725	10,332	10,351	10,097	6,203	6,629	21,2	959,713	24,581	2101,725	0	203,704	203,704	99,724	0	0	0	0	0	0	0
15:09:41	0	2101,725	10,332	10,302	10,097	6,203	6,621	21,2	959,713	24,581	2101,725	0	203,704	203,704	99,724	0	0	0	0	0	0	0
15:09:41	-54,809	2101,177	10,283	10,205	10,097	6,197	6,613	21,2	959,713	24,581	2101,177	0	203,704	203,704	99,724	0	0	0	0	0	0	0
15:09:41	63,427	2101,811	10,429	10,351	10,093	6,204	6,605	21,2	959,713	24,581	2101,177	0	203,704	203,704	99,724	0	0	0	0	0	0	0
15:09:41	0	2101,811	10,429	10,4	10,093	6,204	6,597	21,2	959,713	24,581	2101,178	0	203,704	203,704	99,724	0	0	0	0	0	0	0
15:09:41	-171,826	2100,093	10,332	10,351	10,088	6,186	6,589	21,2	959,713	24,581	2100,093	0	203,704	203,704	99,724	0	0	0	0	0	0	0
15:09:41	90,258	2100,995	10,429	10,351	10,088	6,195	6,581	21,2	959,713	24,581	2100,094	0	203,704	203,704	99,724	0	0	0	0	0	0	0
15:09:41	-36,499	2100,63	10,478	10,4	10,083	6,192	6,573	21,2	959,713	24,581	2100,094	0	203,704	203,704	99,724	0	0	0	0	0	0	0
15:09:41	-9,667	2100,534	10,478	10,498	10,083	6,191	6,566	21,2	959,713	24,581	2100,095	0	203,704	203,704	99,724	0	0	0	0	0	0	0
15:09:41	-135,375	2099,18	10,332	10,351	10,083	6,177	6,558	21,2	959,713	24,581	2099,18	0	203,704	203,704	99,724	0	0	0	0	0	0	0
15:09:41	0	2099,18	10,332	10,4	10,083	6,177	6,551	21,2	959,713	24,581	2099,18	0	203,704	203,704	99,724	0	0	0	0	0	0	0
15:09:41	18,31	2099,363	10,429	10,4	10,079	6,179	6,543	21,2	959,713	24,581	2099,18	0	203,704	203,704	99,724	0	0	0	0	0	0	0
15:09:41	-90,234	2098,461	10,332	10,205	10,079	6,169	6,536	21,2	959,713	24,581	2098,461	0	203,704	203,704	99,724	0	0	0	0	0	0	0
15:09:41	-135,302	2097,107	10,185	10,205	10,079	6,155	6,529	21,2	959,713	24,581	2097,107	0	203,704	203,704	99,724	0	0	0	0	0	0	0
15:09:41	-8,447	2097,023	10,185	10,156	10,078	6,154	6,521	21,2	959,713	24,581	2097,023	0	203,704	203,704	99,724	0	0	0	0	0	0	0
15:09:41	0	2097,023	10,185	10,156	10,078	6,154	6,514	21,2	959,713	24,581	2097,023	0	203,704	203,704	99,724	0	0	0	0	0	0	0
15:09:41	-120,361	2095,819	10,136	10,058	10,074	6,142	6,507	21,2	959,713	24,581	2095,819	0	203,704	203,704	99,724	0	0	0	0	0	0	0
15:09:41	127,905	2097,098	10,283	10,205	10,074	6,155	6,5	21,2	959,713	24,581	2095,821	0	203,704	203,704	99,724	0	0	0	0	0	0	0
15:09:41	-172,851	2095,37	10,185	10,156	10,069	6,137	6,493	21,2	959,713	24,581	2095,37	0	203,704	203,704	99,724	0	0	0	0	0	0	0
15:09:41	7,519	2095,445	10,283	10,205	10,064	6,138	6,486	21,2	959,713	24,581	2095,37	0	203,704	203,704	99,724	0	0	0	0	0	0	0
15:09:41	-37,548	2095,07	10,332	10,351	10,059	6,134	6,479	21,2	959,713	24,581	2095,07	0	203,704	203,704	99,724	0	0	0	0	0	0	0
15:09:41	7,519	2095,145	10,429	10,351	10,055	6,135	6,472	21,2	959,713	24,581	2095,07	0	203,704	203,704	99,724	0	0	0	0	0	0	0
15:09:41	-90,185	2094,243	10,332	10,351	10,055	6,126	6,465	21,2	959,713	24,581	2094,243	0	203,704	203,704	99,724	0	0	0	0	0	0	0
15:09:41	-122,485	2093,018	10,283	10,351	10,05	6,113	6,459	21,2	959,713	24,581	2093,018	0	203,704	203,704	99,724	0	0	0	0	0	0	0
15:09:41	0	2093,018	10,283	10,205	10,05	6,113	6,452	21,2	959,713	24,581	2093,018	0	203,704	203,704	99,724	0	0	0	0	0	0	0
15:09:41	-142,602	2091,592	10,136	10,156	10,05	6,098	6,445	21,2	959,713	24,581	2091,592	0	203,704	203,704	99,724	0	0	0	0	0	0	0
15:09:41	0	2091,592	10,136	10,156	10,05	6,098	6,438	21,2	959,713	24,581	2091,592	0	203,704	203,704	99,724	0	0	0	0	0	0	0
15:09:41	0	2091,592	10,136	10,156	10,05	6,098	6,431	21,2	959,713	24,581	2091,592	0	203,704	203,704	99,724	0	0	0	0	0	0	0
15:09:41	0	2091,592	10,136	10,205	10,05	6,098	6,425	21,2	959,713	24,581	2091,592	0	203,704	203,704	99,724	0	0	0	0	0	0	0
15:09:41	135,229	2092,944	10,283	10,4	10,05	6,112	6,419	21,2	959,713	24,581	2091,594	0	203,704	203,704	99,724	0	0	0	0	0	0	0
15:09:41	225,439	2095,199	10,527	10,595	10,05	6,136	6,413	21,2	959,713	24,581	2091,597	0	203,704	203,704	99,724	0	0	0	0	0	0	0
15:09:41	310,351	2098,302	10,771	10,888	10,055	6,168	6,408	21,2	959,713	24,581	2091,604	0	203,704	203,704	99,724	0	0	0	0	0	0	0
15:09:41	443,823	2102,741	11,162	11,377	10,059	6,213	6,405	21,2	959,713	24,581	2091,615	0	203,704	203,704	99,724	0	0	0	0	0	0	0
15:09:41	300,952	2105,75	11,308	11,572	10,069	6,244	6,401	21,2	959,713	24,581	2091,629	0	203,704	203,704	99,724	0	0	0	0	0	0	0
15:09:41	517,114	2110,921	11,601	11,914	10,083	6,298	6,399	21,2	959,713	24,581	2091,648	0	203,704	203,704	99,724	0	0	0	0	0	0	0
15:09:41	471,142	2115,633	11,748	12,06	10,102	6,346	6,398	21,2	959,713	24,581	2091,672	0	203,704	203,704	99,724	0	0	0	0	0	0	0
15:09:41	405,297	2119,686	11,748	12,109	10,125	6,388	6,398	21,2	959,713	24,581	2091,7	0	203,704	203,704	99,724	0	0	0	0	0	0	0
15:09:41	488,061	2124,566	11,748	12,353	10,153	6,438	6,399	21,2	959,713	24,581	2091,733	0	203,704	203,704	99,724	0	0	0	0	0	0	0
15:09:41	726,44	2131,831	11,992	12,646	10,181	6,513	6,401	21,2	959,713	24,581	2091,773	0	203,704	203,704	99,724	0	0	0	0	0	0	0
15:09:41	671,655	2138,547	12,187	12,89	10,209	6,582	6,405	21,2	959,713	24,581	2091,82	0	203,704	203,704	99,724	0	0	0	0	0	0	0
15:09:41	706,616	2145,613	12,431	13,183	10,236	6,655	6,41	21,2	959,713	24,581	2091,874	0	203,704	203,704	99,724	0	0	0	0	0	0	0
15:09:41	628,759	2151,901	12,529	13,379	10,267	6,72	6,416	21,2	959,713	24,581	2091,934	0	203,704	203,704	99,724	0	0	0	0	0	0	0
15:09:41	783,691	2159,738	12,773	13,623	10,298	6,801	6,423	21,2	959,713	24,581	2092,002	0	203,704	203,704	99,724	0	0	0	0	0	0	0
15:09:41	666,21	2166,4	12,968	13,769	10,326	6,87	6,432	21,2	959,713	24,581	2092,076	0	203,704	203,704	99,724	0	0	0	0	0	0	0
15:09:41	680,151	2173,202	13,115	13,916	10,356	6,94	6,442	21,2	959,713	24,581	2092,157	0	203,704	203,704	99,724	0	0	0	0	0	0	0
15:09:41	861,059	2181,812	13,506	14,306	10,385	7,028	6,453	21,2	959,713	24,581	2092,247	0	203,704	203,704	99,724	0	0	0	0	0	0	0
15:09:41	846,533	2190,277	13,75	14,502	10,42	7,116	6,466	21,2	959,713	24,581	2092,345	0	203,704	203,704	99,724	0	0	0	0	0	0	0
15:09:41	714,379	2197,421	13,896	14,795	10,452	7,189	6,481	21,2	959,713	24,581	2092,45	0	203,704	203,704	99,724	0	0	0	0	0	0	0
15:09:41	749,707	2204,918	13,994	14,795	10,49	7,267	6,496	21,2	959,713	24,581	2092,563	0	203,704	203,704	99,724	0	0	0	0	0	0	0
15:09:41	656,835	2211,487	13,945	14,746	10,529	7,334	6,512	21,2	959,713	24,581	2092,681	0	203,704	203,704	99,724	0	0	0	0	0	0	0
15:09:41	676,635	2218,253	13,945	14,648	10,568	7,404	6,53	21,2	959,713	24,581	2092,807	0	203,704	203,704	99,724	0	0	0	0	0	0	0
15:09:41	708,935	2225,342	13,945	14,843	10,608	7,477	6,549	21,2	959,713	24,581	2092,94	0	203,704	203,704	99,724	0	0	0	0	0	0	0
15:09:41	645,41	2231,797	13,945	14,795	10,644	7,544	6,568	21,2	959,713	24,581	2093,079	0	203,704	203,704	99,724	0	0	0	0	0	0	0
15:09:41	710,864	2238,905	14,092	14,795	10,677	7,617	6,589	21,2	959,713	24,581	2093,224	0	203,704	203,704	99,724	0	0	0	0	0	0	0
15:09:41	872,9	2247,634	14,482	15,332	10,705	7,707	6,611	21,2	959,713	24,581	2093,379	0	203,704	203,704	99,724	0	0	0	0	0	0	0
15:09:41	826,928	2255,903	14,922	15,674	10,729	7,792	6,634	21,2	959,713	24,581	2093,541	0	203,704	203,704	99,724	0	0	0	0	0	0	0
15:09:41	902,001	2264,923	15,361	16,015	10,756	7,885	6,658	21,2	959,713	24,581	2093,712	0	203,704	203,704	99,724	0	0	0	0	0	0	0
15:09:41	649,145	2271,415	15,605	16,406	10,78	7,952	6,684	21,2	959,713	24,581	2093,89	0	203,704	203,704	99,724	0	0	0	0	0	0	0
15:09:41	713,671	2278,552	15,752	16,601	10,813	8,026	6,71	21,1	957,694	24,581	2094,075	0	203,704	203,704	99,724	0	0	0	0	0	0	0
15:09:41	587,5	2284,427	15,752	16,504	10,845	8,086	6,737	21,1	957,694	24,581	2094,265	0	203,704	203,704	99,724	0	0	0	0	0	0	0
15:09:41	522,924	2289,656	15,605	16,357	10,883	8,14	6,764	21,1	957,694	24,581	2094,46	0	203,704	203,704	99,724	0	0	0	0	0	0	0
15:09:41	611,401	2295,77	15,459	16,211	10,925	8,203	6,793	21,1	957,694	24,581	2094,661	0	203,704	203,704	99,724	0	0	0	0	0	0	0
15:09:41	294,604	2298,716	15,068	15,82	10,963	8,234	6,821	21,1	957,694	24,581	2094,866	0	203,704	203,704	99,724	0	0	0	0	0	0	0
15:09:41	527,832	2303,994	14,922	15,625	11,001	8,288	6,85	21,1	957,694	24,581	2095,075	0	203,704	203,704	99,724	0	0	0	0	0	0	0
15:09:41	765,576	2311,65	15,117	15,869	11,033	8,367	6,879	21,1	957,694	24,581	2095,291	0	203,704	203,704	99,724	0	0	0	0	0	0	0
15:09:41	774,218	2319,392	15,41	16,162	11,062	8,447	6,91	21,1	957,694	24,581	2095,515	0	203,704	203,704	99,724	0	0	0	0	0	0	0
15:09:41	834,228	2327,734	15,849	16,406	11,085	8,533	6,942	21,1	957,694	24,581	2095,748	0	203,704	203,704	99,724	0	0	0	0	0	0	0
15:09:41	850,097	2336,235	16,386	17,041	11,104	8,62	6,975	21,1	957,694	24,581	2095,988	0	203,704	203,704	99,724	0	0	0	0	0	0	0
15:09:41	598,559	2342,221	16,582	17,236	11,128	8,682	7,008	21,1	957,694	24,581	2096,234	0	202,972	202,972	99,721	0	0	0	0	0	0	0
15:09:41	635,62	2348,577	16,728	17,285	11,156	8,748	7,042	21,1	957,694	24,581	2096,487	0	202,972	202,972	99,721	0	0	0	0	0	0	0
15:09:41	675,61	2355,333	16,826	17,285	11,188	8,817	7,077	21,1	957,694	24,581	2096,746	0	202,972	202,972	99,721	0	0	0	0	0	0	0
15:09:41	430,688	2359,64	16,679	17,285	11,221	8,862	7,112	21,1	957,694	24,581	2097,009	0	202,972	202,972	99,721	0	0	0	0	0	0	0
15:09:41	479,394	2364,434	16,582	17,187	11,253	8,911	7,148	21,1	957,694	24,581	2097,276	0	202,972	202,972	99,721	0	0	0	0	0	0	0
15:09:41	657,275	2371,007	16,679	17,187	11,285	8,979	7,183	21,1	957,694	24,581	2097,55	0	202,972	202,972	99,721	0	0	0	0	0	0	0
15:09:41	595,166	2376,959	16,875	17,383	11,308	9,04	7,22	21,1	957,694	24,581	2097,83	0	202,972	202,972	99,721	0	0	0	0	0	0	0
15:09:41	776,391	2384,723	17,363	17,773	11,325	9,12	7,257	21,1	957,694	24,581	2098,117	0	202,972	202,972	99,721	0	0	0	0	0	0	0
15:09:41	691,479	2391,637	17,851	18,164	11,338	9,192	7,295	21,1	957,694	24,581	2098,41	0	202,972	202,972	99,721	0	0	0	0	0	0	0
15:09:41	429,663	2395,934	18,047	18,359	11,352	9,236	7,333	21,1	957,694	24,581	2098,708	0	202,972	202,972	99,721	0	0	0	0	0	0	0
15:09:41	602,319	2401,957	18,34	18,652	11,37	9,298	7,372	21,1	957,694	24,581	2099,011	0	202,972	202,972	99,721	0	0	0	0	0	0	0
15:09:42	427,954	2406,237	18,388	18,847	11,391	9,342	7,41	21,1	957,694	24,581	2099,318	0	202,972	202,972	99,721	0	0	0	0	0	0	0
15:09:42	346,679	2409,703	18,291	18,701	11,416	9,378	7,449	21,1	957,694	24,581	2099,629	0	202,972	202,972	99,721	0	0	0	0	0	0	0
15:09:42	264,477	2412,348	18,047	18,457	11,444	9,405	7,487	21,1	957,694	24,581	2099,941	0	202,972	202,972	99,721	0	0	0	0	0	0	0
15:09:42	311,816	2415,466	17,803	18,164	11,475	9,437	7,525	21,1	957,694	24,581	2100,257	0	202,972	202,972	99,721	0	0	0	0	0	0	0
15:09:42	188,256	2417,349	17,558	17,822	11,499	9,457	7,563	21,1	957,694	24,581	2100,574	0	202,972	202,972	99,721	0	0	0	0	0	0	0
15:09:42	375,292	2421,102	17,558	17,773	11,52	9,495	7,601	21,1	957,694	24,581	2100,894	0	202,972	202,972	99,721	0	0	0	0	0	0	0
15:09:42	483,569	2425,938	17,803	17,969	11,534	9,545	7,639	21,1	957,694	24,581	2101,22	0	202,972	202,972	99,721	0	0	0	0	0	0	0
15:09:42	596,508	2431,903	18,193	18,603	11,547	9,607	7,678	21,1	957,694	24,581	2101,55	0	202,972	202,972	99,721	0	0	0	0	0	0	0
15:09:42	238,354	2434,286	18,34	18,652	11,552	9,631	7,716	21,1	957,694	24,581	2101,883	0	202,972	202,972	99,721	0	0	0	0	0	0	0
15:09:42	495,922	2439,245	18,681	18,945	11,562	9,682	7,755	21,1	957,694	24,581	2102,221	0	202,972	202,972	99,721	0	0	0	0	0	0	0
15:09:42	366,503	2442,911	18,828	18,994	11,574	9,72	7,793	21,1	957,694	24,581	2102,561	0	202,972	202,972	99,721	0	0	0	0	0	0	0
15:09:42	302,563	2445,936	18,877	19,189	11,589	9,751	7,832	21,1	957,694	24,581	2102,905	0	202,972	202,972	99,721	0	0	0	0	0	0	0
15:09:42	208,569	2448,022	18,828	18,994	11,603	9,773	7,87	21,1	957,694	24,581	2103,25	0	202,972	202,972	99,721	0	0	0	0	0	0	0
15:09:42	179,125	2449,813	18,681	18,847	11,621	9,791	7,907	21,1	957,694	24,581	2103,596	0	202,972	202,972	99,721	0	0	0	0	0	0	0
15:09:42	72,509	2450,538	18,486	18,652	11,636	9,799	7,945	21,1	957,694	24,581	2103,943	0	202,972	202,972	99,721	0	0	0	0	0	0	0
15:09:42	232,836	2452,867	18,388	18,506	11,654	9,823	7,981	21,1	957,694	24,581	2104,292	0	202,972	202,972	99,721	0	0	0	0	0	0	0
15:09:42	243,481	2455,301	18,388	18,603	11,668	9,848	8,018	21,1	957,694	24,581	2104,643	0	202,972	202,972	99,721	0	0	0	0	0	0	0
15:09:42	308,081	2458,382	18,535	18,701	11,677	9,88	8,054	21,1	957,694	24,581	2104,997	0	202,972	202,972	99,721	0	0	0	0	0	0	0
15:09:42	299,487	2461,377	18,681	18,799	11,686	9,911	8,091	21,1	957,694	24,581	2105,354	0	202,972	202,972	99,721	0	0	0	0	0	0	0
15:09:42	262,158	2463,999	18,779	18,994	11,696	9,938	8,127	21,1	957,694	24,581	2105,712	0	202,972	202,972	99,721	0	0	0	0	0	0	0
15:09:42	199,951	2465,998	18,828	18,994	11,704	9,958	8,163	21,1	957,694	24,581	2106,073	0	202,972	202,972	99,721	0	0	0	0	0	0	0
15:09:42	210,62	2468,104	18,877	18,994	11,714	9,98	8,199	21,1	957,694	24,581	2106,435	0	202,972	202,972	99,721	0	0	0	0	0	0	0
15:09:42	266,65	2470,771	18,974	19,043	11,723	10,007	8,234	21,1	957,694	24,581	2106,799	0	202,972	202,972	99,721	0	0	0	0	0	0	0
15:09:42	22,875	2471	18,828	18,847	11,733	10,01	8,269	21,1	957,694	24,581	2107,163	0	202,972	202,972	99,721	0	0	0	0	0	0	0
15:09:42	171,215	2472,712	18,828	18,945	11,742	10,027	8,303	21,1	957,694	24,581	2107,529	0	202,972	202,972	99,721	0	0	0	0	0	0	0
15:09:42	166,772	2474,38	18,828	18,994	11,752	10,045	8,338	21,1	957,694	24,581	2107,896	0	202,972	202,972	99,721	0	0	0	0	0	0	0
15:09:42	303,002	2477,41	18,974	19,14	11,761	10,076	8,372	21,1	957,694	24,581	2108,265	0	202,972	202,972	99,721	0	0	0	0	0	0	0
15:09:42	-51,782	2476,892	18,828	18,945	11,766	10,071	8,405	21,1	957,694	24,581	2108,634	0	202,972	202,972	99,721	0	0	0	0	0	0	0
15:09:42	208,52	2478,977	18,877	19,043	11,775	10,092	8,438	21,1	957,694	24,581	2109,005	0	202,972	202,972	99,721	0	0	0	0	0	0	0
15:09:42	242,871	2481,406	19,121	19,189	11,775	10,117	8,471	21,1	957,694	24,581	2109,377	0	202,972	202,972	99,721	0	0	0	0	0	0	0
15:09:42	219,726	2483,603	19,267	19,238	11,78	10,14	8,504	21,1	957,694	24,581	2109,751	0	202,972	202,972	99,721	0	0	0	0	0	0	0
15:09:42	131,787	2484,921	19,316	19,385	11,784	10,153	8,536	21,1	957,694	24,581	2110,126	0	202,972	202,972	99,721	0	0	0	0	0	0	0
15:09:42	80,224	2485,723	19,316	19,385	11,789	10,162	8,568	21,1	957,694	24,581	2110,502	0	202,972	202,972	99,721	0	0	0	0	0	0	0
15:09:42	37,207	2486,095	19,267	19,336	11,794	10,165	8,599	21,1	957,694	24,581	2110,877	0	202,972	202,972	99,721	0	0	0	0	0	0	0
15:09:42	-10,107	2485,994	19,17	19,238	11,798	10,164	8,63	21,1	957,694	24,581	2111,252	0	202,972	202,972	99,721	0	0	0	0	0	0	0
15:09:42	85,546	2486,849	19,17	19,336	11,803	10,173	8,66	21,1	957,694	24,581	2111,628	0	202,972	202,972	99,721	0	0	0	0	0	0	0
15:09:42	32,91	2487,179	19,121	19,238	11,808	10,177	8,69	21,1	957,694	24,581	2112,003	0	202,972	202,972	99,721	0	0	0	0	0	0	0
15:09:42	-10,083	2487,078	19,023	19,189	11,813	10,176	8,719	21,1	957,694	24,581	2112,378	0	202,972	202,972	99,721	0	0	0	0	0	0	0
15:09:42	176,928	2488,847	19,121	19,14	11,817	10,194	8,748	21,1	957,694	24,581	2112,755	0	202,972	202,972	99,721	0	0	0	0	0	0	0
15:09:42	0	2488,847	19,121	19,238	11,817	10,194	8,776	21,1	957,694	24,581	2113,131	0	202,972	202,972	99,721	0	0	0	0	0	0	0
15:09:42	85,546	2489,703	19,121	19,189	11,822	10,203	8,804	21,1	957,694	24,581	2113,507	0	202,972	202,972	99,721	0	0	0	0	0	0	0
15:09:42	141,918	2491,122	19,267	19,238	11,822	10,217	8,832	21,1	957,694	24,581	2113,885	0	202,972	202,972	99,721	0	0	0	0	0	0	0
15:09:42	0	2491,122	19,267	19,238	11,822	10,217	8,859	21,1	957,694	24,581	2114,262	0	202,972	202,972	99,721	0	0	0	0	0	0	0
15:09:42	81,323	2491,935	19,267	19,336	11,827	10,226	8,886	21,1	957,694	24,581	2114,64	0	202,972	202,972	99,721	0	0	0	0	0	0	0
15:09:42	0	2491,935	19,267	19,336	11,827	10,226	8,912	21,1	957,694	24,581	2115,017	0	202,972	202,972	99,721	0	0	0	0	0	0	0
15:09:42	129,663	2493,232	19,316	19,385	11,831	10,239	8,938	21,1	957,694	24,581	2115,395	0	202,972	202,972	99,721	0	0	0	0	0	0	0
15:09:42	3,222	2493,264	19,316	19,482	11,831	10,239	8,964	21,1	957,694	24,581	2115,773	0	202,972	202,972	99,721	0	0	0	0	0	0	0
15:09:42	47,314	2493,737	19,365	19,531	11,831	10,244	8,989	21,1	957,694	24,581	2116,151	0	202,972	202,972	99,721	0	0	0	0	0	0	0
15:09:42	-94,653	2492,79	19,267	19,14	11,831	10,234	9,013	21,1	957,694	24,581	2116,528	0	202,972	202,972	99,721	0	0	0	0	0	0	0
15:09:42	-378,491	2489,005	18,877	18,652	11,831	10,195	9,036	21,1	957,694	24,581	2116,9	0	202,972	202,972	99,721	0	0	0	0	0	0	0
15:09:42	-520,068	2483,805	18,34	17,92	11,831	10,142	9,058	21,1	957,694	24,581	2117,267	0	202,972	202,972	99,721	0	0	0	0	0	0	0
15:09:42	-686,279	2476,942	17,803	17,285	11,822	10,071	9,078	21,1	957,694	24,581	2117,627	0	202,972	202,972	99,721	0	0	0	0	0	0	0
15:09:42	-595,556	2470,986	17,363	16,601	11,812	10,01	9,096	21,1	957,694	24,581	2117,98	0	202,972	202,972	99,721	0	0	0	0	0	0	0
15:09:42	-698,12	2464,005	17,07	16,211	11,789	9,938	9,113	21,1	957,694	24,581	2118,326	0	202,972	202,972	99,721	0	0	0	0	0	0	0
15:09:42	-499,414	2459,011	17,07	16,015	11,761	9,886	9,128	21,1	957,694	24,581	2118,666	0	202,972	202,972	99,721	0	0	0	0	0	0	0
15:09:42	-568,408	2453,327	17,168	16,162	11,723	9,828	9,142	21,1	957,694	24,581	2119,001	0	202,972	202,972	99,721	0	0	0	0	0	0	0
15:09:42	-466,943	2448,658	17,363	16,211	11,686	9,779	9,154	21,1	957,694	24,581	2119,331	0	202,972	202,972	99,721	0	0	0	0	0	0	0
15:09:42	-683,911	2441,818	17,412	16,308	11,645	9,709	9,165	21,1	957,694	24,581	2119,653	0	202,972	202,972	99,721	0	0	0	0	0	0	0
15:09:42	-763,305	2434,185	17,314	15,82	11,607	9,63	9,174	21,1	957,694	24,581	2119,968	0	202,972	202,972	99,721	0	0	0	0	0	0	0
15:09:42	-866,626	2425,519	17,021	15,967	11,574	9,541	9,181	21,1	957,694	24,581	2120,273	0	202,972	202,972	99,721	0	0	0	0	0	0	0
15:09:42	-893,237	2416,587	16,728	15,722	11,54	9,449	9,187	21,1	957,694	24,581	2120,57	0	202,972	202,972	99,721	0	0	0	0	0	0	0
15:09:42	-715,405	2409,433	16,582	15,625	11,507	9,375	9,19	21,1	957,694	24,581	2120,859	0	202,972	202,972	99,721	0	0	0	0	0	0	0
15:09:42	-491,87	2404,514	16,679	15,674	11,474	9,324	9,193	21,1	957,694	24,581	2121,142	0	202,972	202,972	99,721	0	0	0	0	0	0	0
15:09:42	-785,498	2396,659	16,533	15,625	11,438	9,243	9,194	21,1	957,694	24,581	2121,418	0	202,972	202,972	99,721	0	0	0	0	0	0	0
15:09:42	-574,34	2390,916	16,582	15,722	11,403	9,184	9,194	21,1	957,694	24,581	2121,687	0	202,972	202,972	99,721	0	0	0	0	0	0	0
15:09:42	-720,385	2383,712	16,435	15,527	11,37	9,11	9,192	21,1	957,694	24,581	2121,949	0	202,972	202,972	99,721	0	0	0	0	0	0	0
15:09:42	-469,458	2379,017	16,533	15,674	11,338	9,062	9,189	21,1	957,694	24,581	2122,206	0	202,972	202,972	99,721	0	0	0	0	0	0	0
15:09:42	-654,296	2372,474	16,338	15,722	11,312	8,994	9,186	21,1	957,694	24,581	2122,457	0	202,972	202,972	99,721	0	0	0	0	0	0	0
15:09:42	-671,923	2365,755	16,045	15,625	11,289	8,925	9,181	21,1	957,694	24,581	2122,7	0	202,972	202,972	99,721	0	0	0	0	0	0	0
15:09:42	-777,929	2357,976	15,556	15,136	11,272	8,845	9,174	21,1	957,694	24,581	2122,935	0	202,972	202,972	99,721	0	0	0	0	0	0	0
15:09:42	-645,581	2351,52	15,068	14,599	11,262	8,778	9,166	21,1	957,694	24,581	2123,164	0	202,972	202,972	99,721	0	0	0	0	0	0	0
15:09:42	-668,701	2344,833	14,629	14,306	11,247	8,709	9,157	21,1	957,694	24,581	2123,385	0	202,972	202,972	99,721	0	0	0	0	0	0	0
15:09:42	-364,599	2341,187	14,58	14,111	11,229	8,672	9,148	21,1	957,694	24,581	2123,603	0	202,972	202,972	99,721	0	0	0	0	0	0	0
15:09:42	-395,703	2337,23	14,58	14,209	11,207	8,631	9,138	21,1	957,694	24,581	2123,817	0	202,972	202,972	99,721	0	0	0	0	0	0	0
15:09:42	-494,873	2332,281	14,482	14,062	11,184	8,58	9,127	21,1	957,694	24,581	2124,025	0	202,972	202,972	99,721	0	0	0	0	0	0	0
15:09:42	-392,602	2328,355	14,433	13,965	11,165	8,539	9,115	21,1	957,694	24,581	2124,229	0	202,972	202,972	99,721	0	0	0	0	0	0	0
15:09:42	-351,342	2324,842	14,58	14,111	11,137	8,503	9,103	21,1	957,694	24,581	2124,43	0	202,972	202,972	99,721	0	0	0	0	0	0	0
15:09:42	-341,845	2321,423	14,58	14,258	11,118	8,468	9,091	21,1	957,694	24,581	2124,627	0	202,972	202,972	99,721	0	0	0	0	0	0	0
15:09:42	-497,924	2316,444	14,482	14,111	11,095	8,416	9,077	21,1	957,694	24,581	2124,818	0	202,972	202,972	99,721	0	0	0	0	0	0	0
15:09:42	-416,162	2312,282	14,384	14,062	11,076	8,374	9,064	21,3	960,173	24,581	2125,006	0	202,972	202,972	99,721	0	0	0	0	0	0	0
15:09:42	-363,305	2308,649	14,287	13,965	11,062	8,336	9,049	21,3	960,173	24,581	2125,19	0	202,972	202,972	99,721	0	0	0	0	0	0	0
15:09:42	-390,844	2304,741	14,14	13,769	11,047	8,296	9,035	21,3	960,173	24,581	2125,369	0	202,972	202,972	99,721	0	0	0	0	0	0	0
15:09:42	-511,328	2299,628	13,945	13,72	11,029	8,243	9,019	21,3	960,173	24,581	2125,543	0	202,972	202,972	99,721	0	0	0	0	0	0	0
15:09:42	-203,759	2297,59	13,994	13,72	11,015	8,222	9,003	21,3	960,173	24,581	2125,715	0	202,972	202,972	99,721	0	0	0	0	0	0	0
15:09:42	-239,526	2295,195	14,092	13,769	10,996	8,197	8,988	21,3	960,173	24,581	2125,885	0	202,972	202,972	99,721	0	0	0	0	0	0	0
15:09:42	-471,459	2290,48	13,945	13,623	10,977	8,149	8,971	21,3	960,173	24,581	2126,049	0	202,972	202,972	99,721	0	0	0	0	0	0	0
15:09:42	-375,903	2286,721	13,896	13,574	10,958	8,11	8,954	21,3	960,173	24,581	2126,21	0	202,972	202,972	99,721	0	0	0	0	0	0	0
15:09:42	-251,025	2284,211	13,896	13,574	10,944	8,084	8,937	21,3	960,173	24,581	2126,368	0	202,972	202,972	99,721	0	0	0	0	0	0	0
15:09:42	-479,394	2279,417	13,652	13,427	10,93	8,035	8,92	21,3	960,173	24,581	2126,521	0	202,972	202,972	99,721	0	0	0	0	0	0	0
15:09:42	-294,921	2276,468	13,603	13,379	10,916	8,004	8,902	21,3	960,173	24,581	2126,671	0	204,717	204,717	99,728	0	0	0	0	0	0	0
15:09:42	-433,032	2272,137	13,408	13,183	10,902	7,96	8,883	21,3	960,173	24,581	2126,817	0	204,717	204,717	99,728	0	0	0	0	0	0	0
15:09:42	-305,029	2269,087	13,261	13,037	10,892	7,928	8,864	21,3	960,173	24,581	2126,959	0	204,717	204,717	99,728	0	0	0	0	0	0	0
15:09:42	-248,754	2266,599	13,261	13,037	10,878	7,903	8,846	21,3	960,173	24,581	2127,098	0	204,717	204,717	99,728	0	0	0	0	0	0	0
15:09:42	-339,501	2263,204	13,164	13,037	10,864	7,868	8,826	21,3	960,173	24,581	2127,234	0	204,717	204,717	99,728	0	0	0	0	0	0	0
15:09:42	-155,664	2261,648	13,261	13,037	10,85	7,852	8,807	21,3	960,173	24,581	2127,369	0	204,717	204,717	99,728	0	0	0	0	0	0	0
15:09:42	-329,492	2258,353	13,261	13,086	10,831	7,818	8,788	21,3	960,173	24,581	2127,5	0	204,717	204,717	99,728	0	0	0	0	0	0	0
15:09:42	-192,651	2256,426	13,408	13,232	10,813	7,798	8,768	21,3	960,173	24,581	2127,629	0	204,717	204,717	99,728	0	0	0	0	0	0	0
15:09:42	-327,319	2253,153	13,408	13,183	10,794	7,764	8,749	21,3	960,173	24,581	2127,754	0	204,717	204,717	99,728	0	0	0	0	0	0	0
15:09:42	-205,957	2251,094	13,457	13,232	10,78	7,743	8,729	21,3	960,173	24,581	2127,877	0	204,717	204,717	99,728	0	0	0	0	0	0	0
15:09:42	-328,588	2247,808	13,457	13,33	10,761	7,709	8,709	21,3	960,173	24,581	2127,997	0	204,717	204,717	99,728	0	0	0	0	0	0	0
15:09:43	-294,653	2244,861	13,408	13,183	10,747	7,678	8,689	21,3	960,173	24,581	2128,114	0	204,717	204,717	99,728	0	0	0	0	0	0	0
15:09:43	-302,465	2241,837	13,261	13,037	10,738	7,647	8,668	21,3	960,173	24,581	2128,228	0	204,717	204,717	99,728	0	0	0	0	0	0	0
15:09:43	-384,106	2237,995	13,115	12,988	10,724	7,608	8,648	21,3	960,173	24,581	2128,337	0	204,717	204,717	99,728	0	0	0	0	0	0	0
15:09:43	-261,938	2235,376	13,017	12,89	10,714	7,581	8,627	21,3	960,173	24,581	2128,444	0	204,717	204,717	99,728	0	0	0	0	0	0	0
15:09:43	-343,505	2231,941	12,92	12,744	10,7	7,545	8,605	21,3	960,173	24,581	2128,548	0	204,717	204,717	99,728	0	0	0	0	0	0	0
15:09:43	-306,396	2228,877	12,773	12,695	10,69	7,514	8,584	21,3	960,173	24,581	2128,649	0	204,717	204,717	99,728	0	0	0	0	0	0	0
15:09:43	-328,466	2225,592	12,675	12,5	10,677	7,48	8,562	21,3	960,173	24,581	2128,745	0	204,717	204,717	99,728	0	0	0	0	0	0	0
15:09:43	-288,867	2222,704	12,627	12,5	10,663	7,45	8,541	21,3	960,173	24,581	2128,839	0	204,717	204,717	99,728	0	0	0	0	0	0	0
15:09:43	-243,286	2220,271	12,627	12,5	10,649	7,425	8,519	21,3	960,173	24,581	2128,931	0	204,717	204,717	99,728	0	0	0	0	0	0	0
15:09:43	-237,817	2217,893	12,627	12,5	10,636	7,4	8,497	21,3	960,173	24,581	2129,02	0	204,717	204,717	99,728	0	0	0	0	0	0	0
15:09:43	-247,509	2215,418	12,627	12,5	10,622	7,375	8,475	21,3	960,173	24,581	2129,106	0	204,717	204,717	99,728	0	0	0	0	0	0	0
15:09:43	-245,214	2212,965	12,627	12,5	10,608	7,35	8,453	21,3	960,173	24,581	2129,19	0	204,717	204,717	99,728	0	0	0	0	0	0	0
15:09:43	-229,174	2210,674	12,627	12,451	10,595	7,326	8,431	21,3	960,173	24,581	2129,272	0	204,717	204,717	99,728	0	0	0	0	0	0	0
15:09:43	-261,547	2208,058	12,529	12,451	10,585	7,299	8,408	21,3	960,173	24,581	2129,35	0	204,717	204,717	99,728	0	0	0	0	0	0	0
15:09:43	-284,57	2205,213	12,48	12,353	10,572	7,27	8,386	21,3	960,173	24,581	2129,426	0	204,717	204,717	99,728	0	0	0	0	0	0	0
15:09:43	-166,723	2203,545	12,48	12,353	10,562	7,253	8,364	21,3	960,173	24,581	2129,5	0	204,717	204,717	99,728	0	0	0	0	0	0	0
15:09:43	-280,078	2200,744	12,431	12,256	10,549	7,224	8,342	21,3	960,173	24,581	2129,572	0	204,717	204,717	99,728	0	0	0	0	0	0	0
15:09:43	-164,648	2199,098	12,431	12,256	10,54	7,207	8,319	21,3	960,173	24,581	2129,641	0	204,717	204,717	99,728	0	0	0	0	0	0	0
15:09:43	-216,796	2196,93	12,48	12,256	10,525	7,184	8,297	21,3	960,173	24,581	2129,709	0	204,717	204,717	99,728	0	0	0	0	0	0	0
15:09:43	-229,125	2194,639	12,48	12,353	10,512	7,161	8,275	21,3	960,173	24,581	2129,774	0	204,717	204,717	99,728	0	0	0	0	0	0	0
15:09:43	-244,262	2192,196	12,48	12,451	10,498	7,136	8,252	21,3	960,173	24,581	2129,836	0	204,717	204,717	99,728	0	0	0	0	0	0	0
15:09:43	-206,933	2190,127	12,431	12,353	10,489	7,114	8,23	21,3	960,173	24,581	2129,896	0	204,717	204,717	99,728	0	0	0	0	0	0	0
15:09:43	-252,636	2187,6	12,334	12,109	10,479	7,088	8,208	21,3	960,173	24,581	2129,954	0	204,717	204,717	99,728	0	0	0	0	0	0	0
15:09:43	-295,922	2184,641	12,187	12,06	10,47	7,058	8,185	21,3	960,173	24,581	2130,009	0	204,717	204,717	99,728	0	0	0	0	0	0	0
15:09:43	-189,721	2182,744	12,138	11,963	10,462	7,038	8,163	21,3	960,173	24,581	2130,062	0	204,717	204,717	99,728	0	0	0	0	0	0	0
15:09:43	-176,367	2180,98	12,138	11,914	10,452	7,02	8,14	21,3	960,173	24,581	2130,113	0	204,717	204,717	99,728	0	0	0	0	0	0	0
15:09:43	-296,826	2178,012	11,992	11,767	10,443	6,989	8,118	21,3	960,173	24,581	2130,161	0	204,717	204,717	99,728	0	0	0	0	0	0	0
15:09:43	-159,252	2176,42	11,992	11,718	10,434	6,973	8,095	21,3	960,173	24,581	2130,207	0	204,717	204,717	99,728	0	0	0	0	0	0	0
15:09:43	-202,514	2174,394	11,943	11,621	10,425	6,952	8,073	21,3	960,173	24,581	2130,251	0	204,717	204,717	99,728	0	0	0	0	0	0	0
15:09:43	-251,147	2171,883	11,845	11,572	10,416	6,926	8,05	21,3	960,173	24,581	2130,293	0	204,717	204,717	99,728	0	0	0	0	0	0	0
15:09:43	-218,261	2169,7	11,845	11,621	10,404	6,904	8,028	21,3	960,173	24,581	2130,332	0	204,717	204,717	99,728	0	0	0	0	0	0	0
15:09:43	-157,983	2168,12	11,845	11,718	10,395	6,887	8,005	21,3	960,173	24,581	2130,37	0	204,717	204,717	99,728	0	0	0	0	0	0	0
15:09:43	-63,647	2167,484	11,992	11,718	10,383	6,881	7,983	21,3	960,173	24,581	2130,407	0	204,717	204,717	99,728	0	0	0	0	0	0	0
15:09:43	-218,286	2165,301	11,992	11,767	10,371	6,858	7,961	21,3	960,173	24,581	2130,442	0	204,717	204,717	99,728	0	0	0	0	0	0	0
15:09:43	-161,206	2163,689	11,992	11,767	10,362	6,842	7,939	21,3	960,173	24,581	2130,475	0	204,717	204,717	99,728	0	0	0	0	0	0	0
15:09:43	-130,883	2162,38	12,041	11,767	10,352	6,828	7,918	21,3	960,173	24,581	2130,507	0	204,717	204,717	99,728	0	0	0	0	0	0	0
15:09:43	-177,392	2160,606	12,041	11,767	10,342	6,81	7,896	21,3	960,173	24,581	2130,537	0	204,717	204,717	99,728	0	0	0	0	0	0	0
15:09:43	-306,518	2157,541	11,845	11,718	10,335	6,778	7,874	21,3	960,173	24,581	2130,564	0	204,717	204,717	99,728	0	0	0	0	0	0	0
15:09:43	-307,836	2154,463	11,601	11,572	10,33	6,747	7,852	21,3	960,173	24,581	2130,588	0	204,717	204,717	99,728	0	0	0	0	0	0	0
15:09:43	-216,87	2152,294	11,455	11,425	10,326	6,724	7,83	21,3	960,173	24,581	2130,61	0	204,717	204,717	99,728	0	0	0	0	0	0	0
15:09:43	-126,049	2151,034	11,406	11,279	10,321	6,711	7,808	21,3	960,173	24,581	2130,631	0	204,717	204,717	99,728	0	0	0	0	0	0	0
15:09:43	-216,625	2148,867	11,259	11,23	10,316	6,689	7,786	21,3	960,173	24,581	2130,649	0	204,717	204,717	99,728	0	0	0	0	0	0	0
15:09:43	-171,386	2147,153	11,162	11,084	10,312	6,671	7,764	21,3	960,173	24,581	2130,665	0	204,717	204,717	99,728	0	0	0	0	0	0	0
15:09:43	-96,606	2146,187	11,162	11,084	10,306	6,661	7,742	21,3	960,173	24,581	2130,681	0	204,717	204,717	99,728	0	0	0	0	0	0	0
15:09:43	-145,043	2144,737	11,162	11,084	10,298	6,646	7,721	21,3	960,173	24,581	2130,695	0	204,717	204,717	99,728	0	0	0	0	0	0	0
15:09:43	-175,439	2142,983	11,113	11,084	10,291	6,628	7,7	21,3	960,173	24,581	2130,707	0	204,717	204,717	99,728	0	0	0	0	0	0	0
15:09:43	-114,941	2141,833	11,113	11,084	10,284	6,616	7,678	21,3	960,173	24,581	2130,718	0	204,717	204,717	99,728	0	0	0	0	0	0	0
15:09:43	-100,756	2140,826	11,162	11,084	10,276	6,606	7,657	21,3	960,173	24,581	2130,728	0	204,717	204,717	99,728	0	0	0	0	0	0	0
15:09:43	-82,739	2139,998	11,162	11,084	10,271	6,597	7,636	21,3	960,173	24,581	2130,737	0	204,717	204,717	99,728	0	0	0	0	0	0	0
15:09:43	-126,977	2138,728	11,113	11,084	10,267	6,584	7,616	21,3	960,173	24,581	2130,745	0	204,717	204,717	99,728	0	0	0	0	0	0	0
15:09:43	-82,739	2137,901	11,113	11,084	10,262	6,576	7,595	21,3	960,173	24,581	2130,753	0	204,717	204,717	99,728	0	0	0	0	0	0	0
15:09:43	-136,401	2136,537	11,113	11,084	10,254	6,562	7,575	21,3	960,173	24,581	2130,758	0	204,717	204,717	99,728	0	0	0	0	0	0	0
15:09:43	-81,665	2135,72	11,113	11,035	10,249	6,553	7,555	21,3	960,173	24,581	2130,763	0	204,717	204,717	99,728	0	0	0	0	0	0	0
15:09:43	-174,389	2133,976	11,015	11,035	10,245	6,535	7,535	21,3	960,173	24,581	2130,767	0	204,717	204,717	99,728	0	0	0	0	0	0	0
15:09:43	-68,823	2133,288	11,015	10,937	10,241	6,528	7,515	21,3	960,173	24,581	2130,769	0	204,717	204,717	99,728	0	0	0	0	0	0	0
15:09:43	-174,34	2131,545	10,918	10,888	10,236	6,51	7,496	21,3	960,173	24,581	2130,77	0	204,717	204,717	99,728	0	0	0	0	0	0	0
15:09:43	-69,702	2130,848	10,918	10,888	10,232	6,503	7,476	21,3	960,173	24,581	2130,77	0	204,717	204,717	99,728	0	0	0	0	0	0	0
15:09:43	-104,638	2129,801	10,82	10,84	10,231	6,492	7,457	21,3	960,173	24,581	2129,801	0	204,717	204,717	99,728	0	0	0	0	0	0	0
15:09:43	-135,839	2128,443	10,673	10,693	10,231	6,478	7,438	21,3	960,173	24,581	2128,443	0	204,717	204,717	99,728	0	0	0	0	0	0	0
15:09:43	-135,791	2127,085	10,527	10,547	10,231	6,464	7,419	21,3	960,173	24,581	2127,085	0	204,717	204,717	99,728	0	0	0	0	0	0	0
15:09:43	-115,063	2125,934	10,478	10,547	10,227	6,452	7,4	21,3	960,173	24,581	2125,934	0	204,717	204,717	99,728	0	0	0	0	0	0	0
15:09:43	110,302	2127,037	10,673	10,547	10,223	6,464	7,381	21,3	960,173	24,581	2125,936	0	204,717	204,717	99,728	0	0	0	0	0	0	0
15:09:43	-97,827	2126,059	10,673	10,693	10,218	6,454	7,363	21,3	960,173	24,581	2125,936	0	204,717	204,717	99,728	0	0	0	0	0	0	0
15:09:43	18,579	2126,245	10,771	10,742	10,214	6,456	7,345	21,3	960,173	24,581	2125,936	0	204,717	204,717	99,728	0	0	0	0	0	0	0
15:09:43	-84,814	2125,397	10,771	10,693	10,209	6,447	7,328	21,3	960,173	24,581	2125,397	0	204,717	204,717	99,728	0	0	0	0	0	0	0
15:09:43	-71,948	2124,677	10,771	10,693	10,205	6,439	7,31	21,3	960,173	24,581	2124,677	0	204,717	204,717	99,728	0	0	0	0	0	0	0
15:09:43	-13,94	2124,538	10,771	10,742	10,204	6,438	7,293	21,3	960,173	24,581	2124,538	0	204,717	204,717	99,728	0	0	0	0	0	0	0
15:09:43	-163,5	2122,903	10,673	10,693	10,2	6,421	7,276	21,3	960,173	24,581	2122,903	0	204,717	204,717	99,728	0	0	0	0	0	0	0
15:09:43	-58,081	2122,322	10,625	10,693	10,199	6,415	7,259	21,3	960,173	24,581	2122,322	0	204,717	204,717	99,728	0	0	0	0	0	0	0
15:09:43	-59,106	2121,731	10,625	10,595	10,196	6,409	7,243	21,3	960,173	24,581	2121,731	0	204,717	204,717	99,728	0	0	0	0	0	0	0
15:09:43	31,152	2122,043	10,673	10,693	10,195	6,412	7,226	21,3	960,173	24,581	2121,731	0	204,717	204,717	99,728	0	0	0	0	0	0	0
15:09:43	18,701	2122,23	10,771	10,693	10,191	6,414	7,21	21,3	960,173	24,581	2121,732	0	204,717	204,717	99,728	0	0	0	0	0	0	0
15:09:43	-87,109	2121,359	10,771	10,742	10,186	6,405	7,195	21,3	960,173	24,581	2121,359	0	204,717	204,717	99,728	0	0	0	0	0	0	0
15:09:43	-90,454	2120,454	10,673	10,693	10,186	6,396	7,179	21,3	960,173	24,581	2120,454	0	204,717	204,717	99,728	0	0	0	0	0	0	0
15:09:43	-45,214	2120,002	10,625	10,693	10,186	6,391	7,163	21,3	960,173	24,581	2120,002	0	204,717	204,717	99,728	0	0	0	0	0	0	0
15:09:43	-11,816	2119,884	10,625	10,595	10,185	6,39	7,148	21,3	960,173	24,581	2119,884	0	204,717	204,717	99,728	0	0	0	0	0	0	0
15:09:43	-196,85	2117,915	10,478	10,547	10,182	6,37	7,133	21,3	960,173	24,581	2117,915	0	204,717	204,717	99,728	0	0	0	0	0	0	0
15:09:43	-58,032	2117,335	10,429	10,4	10,181	6,364	7,118	21,3	960,173	24,581	2117,335	0	204,717	204,717	99,728	0	0	0	0	0	0	0
15:09:43	0	2117,335	10,429	10,4	10,181	6,364	7,103	21,3	960,173	24,581	2117,335	0	204,717	204,717	99,728	0	0	0	0	0	0	0
15:09:43	-74,072	2116,594	10,429	10,4	10,177	6,356	7,089	21,2	959,713	24,581	2116,594	0	204,717	204,717	99,728	0	0	0	0	0	0	0
15:09:43	-10,644	2116,488	10,429	10,498	10,176	6,355	7,074	21,2	959,713	24,581	2116,488	0	204,717	204,717	99,728	0	0	0	0	0	0	0
15:09:43	-75,317	2115,734	10,429	10,498	10,172	6,347	7,06	21,2	959,713	24,581	2115,734	0	204,717	204,717	99,728	0	0	0	0	0	0	0
15:09:43	-29,907	2115,435	10,478	10,498	10,168	6,344	7,046	21,2	959,713	24,581	2115,435	0	204,717	204,717	99,728	0	0	0	0	0	0	0
15:09:43	-11,767	2115,318	10,478	10,547	10,167	6,343	7,032	21,2	959,713	24,581	2115,318	0	204,717	204,717	99,728	0	0	0	0	0	0	0
15:09:43	-29,931	2115,018	10,527	10,547	10,163	6,34	7,019	21,2	959,713	24,581	2115,018	0	204,717	204,717	99,728	0	0	0	0	0	0	0
15:09:43	-76,318	2114,255	10,527	10,547	10,158	6,332	7,005	21,2	959,713	24,581	2114,255	0	204,717	204,717	99,728	0	0	0	0	0	0	0
15:09:43	-11,791	2114,137	10,527	10,547	10,158	6,331	6,992	21,2	959,713	24,581	2114,137	0	204,717	204,717	99,728	0	0	0	0	0	0	0
15:09:43	0	2114,137	10,527	10,498	10,158	6,331	6,979	21,2	959,713	24,581	2114,137	0	204,717	204,717	99,728	0	0	0	0	0	0	0
15:09:43	-110,62	2113,031	10,478	10,498	10,154	6,319	6,966	21,2	959,713	24,581	2113,031	0	204,717	204,717	99,728	0	0	0	0	0	0	0
15:09:43	-45,19	2112,579	10,429	10,498	10,154	6,315	6,953	21,2	959,713	24,581	2112,579	0	203,704	203,704	99,724	0	0	0	0	0	0	0
15:09:43	-90,38	2111,675	10,332	10,351	10,154	6,305	6,94	21,2	959,713	24,581	2111,675	0	203,704	203,704	99,724	0	0	0	0	0	0	0
15:09:43	-10,693	2111,568	10,332	10,4	10,153	6,304	6,928	21,2	959,713	24,581	2111,568	0	203,704	203,704	99,724	0	0	0	0	0	0	0
15:09:43	-45,19	2111,117	10,283	10,302	10,153	6,3	6,916	21,2	959,713	24,581	2111,117	0	203,704	203,704	99,724	0	0	0	0	0	0	0
15:09:43	0	2111,117	10,283	10,302	10,153	6,3	6,904	21,2	959,713	24,581	2111,116	0	203,704	203,704	99,724	0	0	0	0	0	0	0
15:09:43	0	2111,117	10,283	10,302	10,153	6,3	6,892	21,2	959,713	24,581	2111,116	0	203,704	203,704	99,724	0	0	0	0	0	0	0
15:09:43	-76,147	2110,355	10,283	10,205	10,149	6,292	6,88	21,2	959,713	24,581	2110,355	0	203,704	203,704	99,724	0	0	0	0	0	0	0
15:09:43	0	2110,355	10,283	10,4	10,149	6,292	6,868	21,2	959,713	24,581	2110,355	0	203,704	203,704	99,724	0	0	0	0	0	0	0
15:09:43	22,485	2110,58	10,332	10,4	10,148	6,294	6,857	21,2	959,713	24,581	2110,355	0	203,704	203,704	99,724	0	0	0	0	0	0	0
15:09:43	-66,503	2109,915	10,332	10,351	10,144	6,287	6,846	21,2	959,713	24,581	2109,915	0	203,704	203,704	99,724	0	0	0	0	0	0	0
15:09:43	-55,908	2109,356	10,283	10,4	10,143	6,282	6,835	21,2	959,713	24,581	2109,356	0	203,704	203,704	99,724	0	0	0	0	0	0	0
15:09:44	0	2109,356	10,283	10,4	10,143	6,282	6,824	21,2	959,713	24,581	2109,356	0	203,704	203,704	99,724	0	0	0	0	0	0	0
15:09:44	-30,957	2109,046	10,332	10,4	10,139	6,278	6,813	21,2	959,713	24,581	2109,046	0	203,704	203,704	99,724	0	0	0	0	0	0	0
15:09:44	0	2109,046	10,332	10,498	10,139	6,278	6,803	21,2	959,713	24,581	2109,046	0	203,704	203,704	99,724	0	0	0	0	0	0	0
15:09:44	10,815	2109,154	10,429	10,498	10,134	6,279	6,793	21,2	959,713	24,581	2109,046	0	203,704	203,704	99,724	0	0	0	0	0	0	0
15:09:44	0	2109,154	10,429	10,498	10,134	6,279	6,783	21,2	959,713	24,581	2109,046	0	203,704	203,704	99,724	0	0	0	0	0	0	0
15:09:44	-10,717	2109,047	10,429	10,498	10,134	6,278	6,773	21,2	959,713	24,581	2109,046	0	203,704	203,704	99,724	0	0	0	0	0	0	0
15:09:44	-32,226	2108,725	10,478	10,498	10,129	6,275	6,763	21,2	959,713	24,581	2108,725	0	203,704	203,704	99,724	0	0	0	0	0	0	0
15:09:44	-45,166	2108,273	10,429	10,4	10,129	6,27	6,753	21,2	959,713	24,581	2108,273	0	203,704	203,704	99,724	0	0	0	0	0	0	0
15:09:44	-23,413	2108,039	10,478	10,4	10,125	6,268	6,744	21,2	959,713	24,581	2108,039	0	203,704	203,704	99,724	0	0	0	0	0	0	0
15:09:44	-55,908	2107,48	10,429	10,4	10,125	6,262	6,734	21,2	959,713	24,581	2107,48	0	203,704	203,704	99,724	0	0	0	0	0	0	0
15:09:44	-90,307	2106,577	10,332	10,351	10,125	6,253	6,725	21,2	959,713	24,581	2106,577	0	203,704	203,704	99,724	0	0	0	0	0	0	0
15:09:44	-45,166	2106,125	10,283	10,205	10,125	6,248	6,716	21,2	959,713	24,581	2106,125	0	203,704	203,704	99,724	0	0	0	0	0	0	0
15:09:44	0	2106,125	10,283	10,205	10,125	6,248	6,706	21,2	959,713	24,581	2106,125	0	203,704	203,704	99,724	0	0	0	0	0	0	0
15:09:44	0	2106,125	10,283	10,205	10,125	6,248	6,697	21,2	959,713	24,581	2106,125	0	203,704	203,704	99,724	0	0	0	0	0	0	0
15:09:44	-90,283	2105,223	10,185	10,058	10,125	6,239	6,688	21,2	959,713	24,581	2105,223	0	203,704	203,704	99,724	0	0	0	0	0	0	0
15:09:44	-77,368	2104,449	10,185	10,156	10,12	6,231	6,679	21,2	959,713	24,581	2104,449	0	203,704	203,704	99,724	0	0	0	0	0	0	0
15:09:44	90,283	2105,352	10,283	10,205	10,12	6,24	6,671	21,2	959,713	24,581	2104,45	0	203,704	203,704	99,724	0	0	0	0	0	0	0
15:09:44	-9,667	2105,255	10,283	10,156	10,12	6,239	6,662	21,2	959,713	24,581	2104,45	0	203,704	203,704	99,724	0	0	0	0	0	0	0
15:09:44	-79,321	2104,462	10,283	10,156	10,115	6,231	6,654	21,2	959,713	24,581	2104,45	0	203,704	203,704	99,724	0	0	0	0	0	0	0
15:09:44	-68,774	2103,774	10,283	10,205	10,112	6,224	6,645	21,2	959,713	24,581	2103,774	0	203,704	203,704	99,724	0	0	0	0	0	0	0
15:09:44	-10,717	2103,667	10,283	10,205	10,111	6,223	6,637	21,2	959,713	24,581	2103,667	0	203,704	203,704	99,724	0	0	0	0	0	0	0
15:09:44	-79,492	2102,872	10,283	10,156	10,106	6,215	6,629	21,2	959,713	24,581	2102,872	0	203,704	203,704	99,724	0	0	0	0	0	0	0
15:09:44	-25,561	2102,616	10,332	10,302	10,102	6,212	6,621	21,2	959,713	24,581	2102,616	0	203,704	203,704	99,724	0	0	0	0	0	0	0
15:09:44	-53,759	2102,079	10,283	10,351	10,102	6,207	6,613	21,2	959,713	24,581	2102,079	0	203,704	203,704	99,724	0	0	0	0	0	0	0
15:09:44	-170,751	2100,371	10,185	10,156	10,097	6,189	6,604	21,2	959,713	24,581	2100,371	0	203,704	203,704	99,724	0	0	0	0	0	0	0
15:09:44	0	2100,371	10,185	10,156	10,097	6,189	6,596	21,2	959,713	24,581	2100,371	0	203,704	203,704	99,724	0	0	0	0	0	0	0
15:09:44	0	2100,371	10,185	10,205	10,097	6,189	6,588	21,2	959,713	24,581	2100,371	0	203,704	203,704	99,724	0	0	0	0	0	0	0
15:09:44	-81,64	2099,555	10,185	10,156	10,093	6,18	6,58	21,2	959,713	24,581	2099,555	0	203,704	203,704	99,724	0	0	0	0	0	0	0
15:09:44	-45,117	2099,104	10,136	10,058	10,093	6,176	6,572	21,2	959,713	24,581	2099,104	0	203,704	203,704	99,724	0	0	0	0	0	0	0
15:09:44	-9,643	2099,007	10,136	10,058	10,092	6,175	6,564	21,2	959,713	24,581	2099,007	0	203,704	203,704	99,724	0	0	0	0	0	0	0
15:09:44	-71,899	2098,288	10,136	10,058	10,088	6,167	6,557	21,2	959,713	24,581	2098,288	0	203,704	203,704	99,724	0	0	0	0	0	0	0
15:09:44	-90,209	2097,386	10,039	10,058	10,088	6,158	6,549	21,2	959,713	24,581	2097,386	0	203,704	203,704	99,724	0	0	0	0	0	0	0
15:09:44	-8,618	2097,3	10,039	10,009	10,088	6,157	6,541	21,2	959,713	24,581	2097,3	0	203,704	203,704	99,724	0	0	0	0	0	0	0
15:09:44	-72,949	2096,57	10,039	10,058	10,083	6,15	6,533	21,2	959,713	24,581	2096,57	0	203,704	203,704	99,724	0	0	0	0	0	0	0
15:09:44	-9,667	2096,474	10,039	10,058	10,083	6,149	6,526	21,2	959,713	24,581	2096,474	0	203,704	203,704	99,724	0	0	0	0	0	0	0
15:09:44	-80,371	2095,67	10,039	10,009	10,078	6,14	6,518	21,2	959,713	24,581	2095,67	0	203,704	203,704	99,724	0	0	0	0	0	0	0
15:09:44	14,941	2095,819	10,136	10,058	10,074	6,142	6,511	21,2	959,713	24,581	2095,67	0	203,704	203,704	99,724	0	0	0	0	0	0	0
15:09:44	-37,548	2095,444	10,185	10,205	10,069	6,138	6,504	21,2	959,713	24,581	2095,444	0	203,704	203,704	99,724	0	0	0	0	0	0	0
15:09:44	-82,666	2094,617	10,185	10,156	10,065	6,13	6,496	21,2	959,713	24,581	2094,617	0	203,704	203,704	99,724	0	0	0	0	0	0	0
15:09:44	82,788	2095,445	10,283	10,205	10,064	6,138	6,489	21,2	959,713	24,581	2094,618	0	203,704	203,704	99,724	0	0	0	0	0	0	0
15:09:44	-165,234	2093,793	10,185	10,205	10,06	6,121	6,482	21,2	959,713	24,581	2093,793	0	203,704	203,704	99,724	0	0	0	0	0	0	0
15:09:44	-7,592	2093,717	10,185	10,205	10,059	6,12	6,475	21,2	959,713	24,581	2093,717	0	203,704	203,704	99,724	0	0	0	0	0	0	0
15:09:44	-45,092	2093,266	10,136	10,058	10,059	6,116	6,468	21,2	959,713	24,581	2093,266	0	203,704	203,704	99,724	0	0	0	0	0	0	0
15:09:44	-90,136	2092,365	10,039	10,009	10,059	6,106	6,461	21,2	959,713	24,581	2092,365	0	203,704	203,704	99,724	0	0	0	0	0	0	0
15:09:44	-45,068	2091,914	9,99	9,961	10,059	6,102	6,454	21,2	959,713	24,581	2091,914	0	203,704	203,704	99,724	0	0	0	0	0	0	0
15:09:44	-45,068	2091,463	9,941	9,961	10,059	6,097	6,447	21,2	959,713	24,581	2091,463	0	203,704	203,704	99,724	0	0	0	0	0	0	0
15:09:44	-75,097	2090,712	9,941	9,863	10,055	6,089	6,44	21,2	959,713	24,581	2090,712	0	203,704	203,704	99,724	0	0	0	0	0	0	0
15:09:44	-7,519	2090,637	9,941	9,863	10,055	6,089	6,433	21,2	959,713	24,581	2090,637	0	203,704	203,704	99,724	0	0	0	0	0	0	0
15:09:44	45,068	2091,088	9,99	9,961	10,055	6,093	6,426	21,2	959,713	24,581	2090,638	0	203,704	203,704	99,724	0	0	0	0	0	0	0
15:09:44	57,812	2091,666	10,136	10,156	10,05	6,099	6,42	21,2	959,713	24,581	2090,638	0	203,704	203,704	99,724	0	0	0	0	0	0	0
15:09:44	172,949	2093,395	10,332	10,4	10,05	6,117	6,414	21,2	959,713	24,581	2090,641	0	203,704	203,704	99,724	0	0	0	0	0	0	0
15:09:44	187,744	2095,273	10,527	10,693	10,05	6,136	6,408	21,2	959,713	24,581	2090,646	0	203,704	203,704	99,724	0	0	0	0	0	0	0
15:09:44	270,678	2097,98	10,82	10,937	10,05	6,164	6,404	21,2	959,713	24,581	2090,653	0	203,704	203,704	99,724	0	0	0	0	0	0	0
15:09:44	483,667	2102,816	11,259	11,377	10,055	6,214	6,4	21,2	959,713	24,581	2090,665	0	203,704	203,704	99,724	0	0	0	0	0	0	0
15:09:44	346,167	2106,278	11,455	11,621	10,064	6,25	6,397	21,2	959,713	24,581	2090,681	0	203,704	203,704	99,724	0	0	0	0	0	0	0
15:09:44	429,052	2110,568	11,65	11,963	10,078	6,294	6,395	21,2	959,713	24,581	2090,701	0	203,704	203,704	99,724	0	0	0	0	0	0	0
15:09:44	615,454	2116,723	12,041	12,256	10,093	6,357	6,394	21,2	959,713	24,581	2090,727	0	203,704	203,704	99,724	0	0	0	0	0	0	0
15:09:44	480,639	2121,529	12,041	12,5	10,12	6,407	6,395	21,2	959,713	24,581	2090,758	0	203,704	203,704	99,724	0	0	0	0	0	0	0
15:09:44	421,606	2125,745	12,041	12,646	10,144	6,45	6,396	21,2	959,713	24,581	2090,793	0	203,704	203,704	99,724	0	0	0	0	0	0	0
15:09:44	510,546	2130,851	11,992	12,549	10,175	6,503	6,398	21,2	959,713	24,581	2090,833	0	203,704	203,704	99,724	0	0	0	0	0	0	0
15:09:44	561,523	2136,466	12,041	12,695	10,205	6,561	6,401	21,2	959,713	24,581	2090,878	0	203,704	203,704	99,724	0	0	0	0	0	0	0
15:09:44	687,768	2143,344	12,187	12,89	10,236	6,632	6,405	21,2	959,713	24,581	2090,931	0	203,704	203,704	99,724	0	0	0	0	0	0	0
15:09:44	689,013	2150,234	12,334	13,183	10,267	6,703	6,411	21,2	959,713	24,581	2090,99	0	203,704	203,704	99,724	0	0	0	0	0	0	0
15:09:44	813,964	2158,374	12,627	13,379	10,298	6,787	6,419	21,2	959,713	24,581	2091,058	0	203,704	203,704	99,724	0	0	0	0	0	0	0
15:09:44	803,491	2166,409	12,92	13,623	10,328	6,87	6,428	21,2	959,713	24,581	2091,133	0	203,704	203,704	99,724	0	0	0	0	0	0	0
15:09:44	588,183	2172,29	13,017	13,916	10,356	6,93	6,437	21,2	959,713	24,581	2091,214	0	203,704	203,704	99,724	0	0	0	0	0	0	0
15:09:44	769,775	2179,988	13,31	14,258	10,385	7,01	6,449	21,2	959,713	24,581	2091,303	0	203,704	203,704	99,724	0	0	0	0	0	0	0
15:09:44	849,804	2188,486	13,603	14,404	10,417	7,097	6,461	21,2	959,713	24,581	2091,4	0	203,704	203,704	99,724	0	0	0	0	0	0	0
15:09:44	876,684	2197,253	13,945	14,746	10,449	7,188	6,476	21,2	959,713	24,581	2091,506	0	203,704	203,704	99,724	0	0	0	0	0	0	0
15:09:44	761,059	2204,864	14,092	14,843	10,484	7,266	6,491	21,2	959,713	24,581	2091,619	0	203,704	203,704	99,724	0	0	0	0	0	0	0
15:09:44	649,755	2211,361	14,092	14,795	10,521	7,333	6,508	21,2	959,713	24,581	2091,739	0	203,704	203,704	99,724	0	0	0	0	0	0	0
15:09:44	581,933	2217,181	13,994	14,941	10,559	7,393	6,525	21,2	959,713	24,581	2091,864	0	203,704	203,704	99,724	0	0	0	0	0	0	0
15:09:44	781,884	2224,999	14,14	14,941	10,596	7,474	6,544	21,2	959,713	24,581	2091,997	0	203,704	203,704	99,724	0	0	0	0	0	0	0
15:09:44	715,722	2232,157	14,238	15,088	10,631	7,548	6,563	21,2	959,713	24,581	2092,138	0	203,704	203,704	99,724	0	0	0	0	0	0	0
15:09:44	784,35	2240	14,384	15,332	10,667	7,628	6,584	21,2	959,713	24,581	2092,285	0	203,704	203,704	99,724	0	0	0	0	0	0	0
15:09:44	765,966	2247,66	14,58	15,478	10,7	7,707	6,606	21,2	959,713	24,581	2092,44	0	203,704	203,704	99,724	0	0	0	0	0	0	0
15:09:44	778,369	2255,443	14,873	15,674	10,729	7,788	6,629	21,2	959,713	24,581	2092,604	0	203,704	203,704	99,724	0	0	0	0	0	0	0
15:09:44	762,304	2263,067	15,068	15,82	10,762	7,866	6,654	21,2	959,713	24,581	2092,774	0	203,704	203,704	99,724	0	0	0	0	0	0	0
15:09:44	542,163	2268,488	15,117	15,869	10,79	7,922	6,678	21,2	959,713	24,581	2092,95	0	203,704	203,704	99,724	0	0	0	0	0	0	0
15:09:44	663,989	2275,128	15,215	16,015	10,822	7,991	6,704	21,1	961,142	24,581	2093,132	0	203,704	203,704	99,724	0	0	0	0	0	0	0
15:09:44	575,195	2280,88	15,215	15,869	10,855	8,05	6,731	21,1	961,142	24,581	2093,32	0	203,704	203,704	99,724	0	0	0	0	0	0	0
15:09:44	707,397	2287,954	15,263	15,967	10,892	8,123	6,758	21,1	961,142	24,581	2093,514	0	203,704	203,704	99,724	0	0	0	0	0	0	0
15:09:44	583,691	2293,791	15,263	16,015	10,925	8,183	6,786	21,1	961,142	24,581	2093,714	0	203,704	203,704	99,724	0	0	0	0	0	0	0
15:09:44	582,617	2299,617	15,263	15,869	10,958	8,243	6,814	21,1	961,142	24,581	2093,92	0	203,704	203,704	99,724	0	0	0	0	0	0	0
15:09:44	676,196	2306,379	15,361	16,015	10,991	8,313	6,844	21,1	961,142	24,581	2094,133	0	203,704	203,704	99,724	0	0	0	0	0	0	0
15:09:44	732,08	2313,7	15,605	16,211	11,02	8,388	6,874	21,1	961,142	24,581	2094,352	0	203,704	203,704	99,724	0	0	0	0	0	0	0
15:09:44	727,197	2320,972	15,849	16,357	11,048	8,463	6,905	21,1	961,142	24,581	2094,579	0	203,704	203,704	99,724	0	0	0	0	0	0	0
15:09:44	676,611	2327,738	16,045	16,601	11,075	8,533	6,937	21,1	961,142	24,581	2094,812	0	203,704	203,704	99,724	0	0	0	0	0	0	0
15:09:44	789,233	2335,63	16,338	16,894	11,104	8,614	6,97	21,1	961,142	24,581	2095,053	0	203,704	203,704	99,724	0	0	0	0	0	0	0
15:09:44	538,964	2341,02	16,386	16,943	11,132	8,67	7,003	21,1	961,142	24,581	2095,299	0	203,702	203,702	99,724	0	0	0	0	0	0	0
15:09:44	630,859	2347,328	16,533	17,09	11,16	8,735	7,037	21,1	961,142	24,581	2095,551	0	203,702	203,702	99,724	0	0	0	0	0	0	0
15:09:44	566,186	2352,99	16,582	17,187	11,189	8,793	7,072	21,1	961,142	24,581	2095,808	0	203,702	203,702	99,724	0	0	0	0	0	0	0
15:09:44	510,839	2358,099	16,533	17,041	11,221	8,846	7,106	21,1	961,142	24,581	2096,07	0	203,702	203,702	99,724	0	0	0	0	0	0	0
15:09:44	629,101	2364,39	16,679	17,09	11,248	8,911	7,142	21,1	961,142	24,581	2096,339	0	203,702	203,702	99,724	0	0	0	0	0	0	0
15:09:44	669,335	2371,083	16,875	17,236	11,276	8,98	7,178	21,1	961,142	24,581	2096,613	0	203,702	203,702	99,724	0	0	0	0	0	0	0
15:09:44	719,97	2378,283	17,217	17,578	11,298	9,054	7,215	21,1	961,142	24,581	2096,895	0	203,702	203,702	99,724	0	0	0	0	0	0	0
15:09:44	466,455	2382,947	17,363	17,773	11,316	9,102	7,252	21,1	961,142	24,581	2097,181	0	203,702	203,702	99,724	0	0	0	0	0	0	0
15:09:44	725,561	2390,203	17,803	18,164	11,333	9,177	7,289	21,1	961,142	24,581	2097,474	0	203,702	203,702	99,724	0	0	0	0	0	0	0
15:09:44	492,016	2395,123	17,998	18,359	11,351	9,228	7,327	21,1	961,142	24,581	2097,772	0	203,702	203,702	99,724	0	0	0	0	0	0	0
15:09:45	526,806	2400,391	18,193	18,506	11,37	9,282	7,366	21,1	961,142	24,581	2098,074	0	203,702	203,702	99,724	0	0	0	0	0	0	0
15:09:45	334,179	2403,733	18,144	18,457	11,391	9,316	7,404	21,1	961,142	24,581	2098,38	0	203,702	203,702	99,724	0	0	0	0	0	0	0
15:09:45	482,568	2408,559	18,144	18,359	11,419	9,366	7,442	21,1	961,142	24,581	2098,69	0	203,702	203,702	99,724	0	0	0	0	0	0	0
15:09:45	344,531	2412,004	18,047	18,31	11,443	9,402	7,481	21,1	961,142	24,581	2099,003	0	203,702	203,702	99,724	0	0	0	0	0	0	0
15:09:45	279,174	2414,796	17,9	18,115	11,467	9,43	7,519	21,1	961,142	24,581	2099,319	0	203,702	203,702	99,724	0	0	0	0	0	0	0
15:09:45	482,104	2419,617	17,998	18,164	11,489	9,48	7,558	21,1	961,142	24,581	2099,639	0	203,702	203,702	99,724	0	0	0	0	0	0	0
15:09:45	309,472	2422,712	17,998	18,261	11,506	9,512	7,596	21,1	961,142	24,581	2099,962	0	203,702	203,702	99,724	0	0	0	0	0	0	0
15:09:45	448,461	2427,196	18,193	18,31	11,521	9,558	7,634	21,1	961,142	24,581	2100,29	0	203,702	203,702	99,724	0	0	0	0	0	0	0
15:09:45	421,435	2431,411	18,388	18,603	11,534	9,602	7,673	21,1	961,142	24,581	2100,621	0	203,702	203,702	99,724	0	0	0	0	0	0	0
15:09:45	361,694	2435,027	18,535	18,652	11,547	9,639	7,711	21,1	961,142	24,581	2100,955	0	203,702	203,702	99,724	0	0	0	0	0	0	0
15:09:45	462,695	2439,654	18,828	18,945	11,557	9,687	7,75	21,1	961,142	24,581	2101,294	0	203,702	203,702	99,724	0	0	0	0	0	0	0
15:09:45	252,49	2442,179	18,828	18,945	11,571	9,713	7,789	21,1	961,142	24,581	2101,635	0	203,702	203,702	99,724	0	0	0	0	0	0	0
15:09:45	183,691	2444,016	18,681	18,799	11,589	9,732	7,827	21,1	961,142	24,581	2101,977	0	203,702	203,702	99,724	0	0	0	0	0	0	0
15:09:45	282,031	2446,837	18,633	18,799	11,608	9,761	7,865	21,1	961,142	24,581	2102,322	0	203,702	203,702	99,724	0	0	0	0	0	0	0
15:09:45	85,278	2447,689	18,388	18,652	11,626	9,769	7,902	21,1	961,142	24,581	2102,668	0	203,702	203,702	99,724	0	0	0	0	0	0	0
15:09:45	325,756	2450,947	18,388	18,506	11,644	9,803	7,939	21,1	961,142	24,581	2103,016	0	203,702	203,702	99,724	0	0	0	0	0	0	0
15:09:45	158,032	2452,527	18,291	18,457	11,659	9,819	7,976	21,1	961,142	24,581	2103,365	0	203,702	203,702	99,724	0	0	0	0	0	0	0
15:09:45	292,651	2455,454	18,34	18,506	11,672	9,85	8,013	21,1	961,142	24,581	2103,717	0	203,702	203,702	99,724	0	0	0	0	0	0	0
15:09:45	307,959	2458,533	18,486	18,603	11,682	9,881	8,05	21,1	961,142	24,581	2104,072	0	203,702	203,702	99,724	0	0	0	0	0	0	0
15:09:45	356,176	2462,095	18,681	18,847	11,691	9,918	8,086	21,1	961,142	24,581	2104,43	0	203,702	203,702	99,724	0	0	0	0	0	0	0
15:09:45	301,733	2465,112	18,828	18,945	11,7	9,949	8,123	21,1	961,142	24,581	2104,791	0	203,702	203,702	99,724	0	0	0	0	0	0	0
15:09:45	268,627	2467,799	19,023	19,043	11,705	9,977	8,159	21,1	961,142	24,581	2105,154	0	203,702	203,702	99,724	0	0	0	0	0	0	0
15:09:45	257,885	2470,378	19,121	19,189	11,714	10,003	8,195	21,1	961,142	24,581	2105,519	0	203,702	203,702	99,724	0	0	0	0	0	0	0
15:09:45	76,757	2471,145	19,023	19,14	11,724	10,011	8,231	21,1	961,142	24,581	2105,885	0	203,702	203,702	99,724	0	0	0	0	0	0	0
15:09:45	192,187	2473,067	18,974	19,043	11,737	10,031	8,266	21,1	961,142	24,581	2106,252	0	203,702	203,702	99,724	0	0	0	0	0	0	0
15:09:45	31,811	2473,385	18,828	18,994	11,747	10,034	8,301	21,1	961,142	24,581	2106,619	0	203,702	203,702	99,724	0	0	0	0	0	0	0
15:09:45	165,698	2475,042	18,828	18,945	11,756	10,051	8,335	21,1	961,142	24,581	2106,987	0	203,702	203,702	99,724	0	0	0	0	0	0	0
15:09:45	84,448	2475,887	18,828	18,994	11,761	10,06	8,369	21,1	961,142	24,581	2107,356	0	203,702	203,702	99,724	0	0	0	0	0	0	0
15:09:45	302,88	2478,915	18,974	19,043	11,77	10,091	8,403	21,1	961,142	24,581	2107,728	0	203,702	203,702	99,724	0	0	0	0	0	0	0
15:09:45	147,119	2480,387	19,121	19,238	11,771	10,107	8,436	21,1	961,142	24,581	2108,101	0	203,702	203,702	99,724	0	0	0	0	0	0	0
15:09:45	219,555	2482,582	19,267	19,482	11,775	10,129	8,469	21,1	961,142	24,581	2108,475	0	203,702	203,702	99,724	0	0	0	0	0	0	0
15:09:45	131,738	2483,9	19,316	19,531	11,78	10,143	8,502	21,1	961,142	24,581	2108,851	0	203,702	203,702	99,724	0	0	0	0	0	0	0
15:09:45	84,521	2484,745	19,316	19,531	11,784	10,152	8,535	21,1	961,142	24,581	2109,227	0	203,702	203,702	99,724	0	0	0	0	0	0	0
15:09:45	-24,267	2484,502	19,121	19,238	11,794	10,149	8,566	21,1	961,142	24,581	2109,602	0	203,702	203,702	99,724	0	0	0	0	0	0	0
15:09:45	-66,186	2483,84	18,877	19,14	11,803	10,142	8,597	21,1	961,142	24,581	2109,976	0	203,702	203,702	99,724	0	0	0	0	0	0	0
15:09:45	70,19	2484,542	18,779	18,799	11,813	10,149	8,628	21,1	961,142	24,581	2110,351	0	203,702	203,702	99,724	0	0	0	0	0	0	0
15:09:45	73,339	2485,276	18,681	18,799	11,822	10,157	8,657	21,1	961,142	24,581	2110,726	0	203,702	203,702	99,724	0	0	0	0	0	0	0
15:09:45	188,94	2487,165	18,877	18,945	11,822	10,176	8,687	21,1	961,142	24,581	2111,102	0	203,702	203,702	99,724	0	0	0	0	0	0	0
15:09:45	236,279	2489,528	19,121	19,189	11,822	10,201	8,717	21,1	961,142	24,581	2111,481	0	203,702	203,702	99,724	0	0	0	0	0	0	0
15:09:45	47,241	2490	19,17	19,189	11,822	10,206	8,746	21,1	961,142	24,581	2111,859	0	203,702	203,702	99,724	0	0	0	0	0	0	0
15:09:45	189,111	2491,891	19,365	19,385	11,822	10,225	8,775	21,1	961,142	24,581	2112,239	0	203,702	203,702	99,724	0	0	0	0	0	0	0
15:09:45	94,555	2492,837	19,463	19,531	11,822	10,235	8,804	21,1	961,142	24,581	2112,62	0	203,702	203,702	99,724	0	0	0	0	0	0	0
15:09:45	163,671	2494,474	19,463	19,531	11,831	10,252	8,832	21,1	961,142	24,581	2113,002	0	203,702	203,702	99,724	0	0	0	0	0	0	0
15:09:45	-103,613	2493,437	19,267	19,336	11,836	10,241	8,86	21,1	961,142	24,581	2113,382	0	203,702	203,702	99,724	0	0	0	0	0	0	0
15:09:45	-94,555	2492,492	19,17	19,238	11,836	10,231	8,887	21,1	961,142	24,581	2113,762	0	203,702	203,702	99,724	0	0	0	0	0	0	0
15:09:45	175,854	2494,25	19,267	19,336	11,841	10,25	8,913	21,1	961,142	24,581	2114,142	0	203,702	203,702	99,724	0	0	0	0	0	0	0
15:09:45	-92,407	2493,326	19,17	19,189	11,841	10,24	8,939	21,1	961,142	24,581	2114,521	0	203,702	203,702	99,724	0	0	0	0	0	0	0
15:09:45	94,555	2494,272	19,267	19,336	11,841	10,25	8,965	21,1	961,142	24,581	2114,901	0	203,702	203,702	99,724	0	0	0	0	0	0	0
15:09:45	-11,157	2494,16	19,17	19,189	11,845	10,249	8,99	21,1	961,142	24,581	2115,281	0	203,702	203,702	99,724	0	0	0	0	0	0	0
15:09:45	-47,314	2493,687	19,121	18,994	11,845	10,244	9,015	21,1	961,142	24,581	2115,659	0	203,702	203,702	99,724	0	0	0	0	0	0	0
15:09:45	-330,859	2490,379	18,779	18,603	11,845	10,21	9,038	21,1	961,142	24,581	2116,034	0	203,702	203,702	99,724	0	0	0	0	0	0	0
15:09:45	-472,412	2485,654	18,291	17,92	11,845	10,161	9,06	21,1	961,142	24,581	2116,404	0	203,702	203,702	99,724	0	0	0	0	0	0	0
15:09:45	-733,032	2478,324	17,705	17,236	11,836	10,085	9,08	21,1	961,142	24,581	2116,766	0	203,702	203,702	99,724	0	0	0	0	0	0	0
15:09:45	-625,952	2472,065	17,314	16,552	11,822	10,021	9,099	21,1	961,142	24,581	2117,121	0	203,702	203,702	99,724	0	0	0	0	0	0	0
15:09:45	-637,426	2465,69	17,168	16,406	11,794	9,955	9,116	21,1	961,142	24,581	2117,47	0	203,702	203,702	99,724	0	0	0	0	0	0	0
15:09:45	-506,005	2460,63	17,168	16,064	11,765	9,903	9,131	21,1	961,142	24,581	2117,813	0	203,702	203,702	99,724	0	0	0	0	0	0	0
15:09:45	-475,463	2455,876	17,363	16,406	11,728	9,854	9,145	21,1	961,142	24,581	2118,151	0	203,702	203,702	99,724	0	0	0	0	0	0	0
15:09:45	-728,735	2448,588	17,363	16,357	11,687	9,779	9,158	21,1	961,142	24,581	2118,482	0	203,702	203,702	99,724	0	0	0	0	0	0	0
15:09:45	-486,816	2443,72	17,558	16,357	11,649	9,729	9,169	21,1	961,142	24,581	2118,807	0	203,702	203,702	99,724	0	0	0	0	0	0	0
15:09:45	-660,693	2437,113	17,558	16,406	11,611	9,66	9,178	21,1	961,142	24,581	2119,125	0	203,702	203,702	99,724	0	0	0	0	0	0	0
15:09:45	-962,524	2427,488	17,168	16,015	11,578	9,561	9,186	21,1	961,142	24,581	2119,433	0	203,702	203,702	99,724	0	0	0	0	0	0	0
15:09:45	-700,61	2420,482	17,021	15,869	11,547	9,489	9,192	21,1	961,142	24,581	2119,734	0	203,702	203,702	99,724	0	0	0	0	0	0	0
15:09:45	-881,811	2411,664	16,728	15,625	11,513	9,398	9,196	21,1	961,142	24,581	2120,027	0	203,702	203,702	99,724	0	0	0	0	0	0	0
15:09:45	-707,934	2404,584	16,533	15,527	11,483	9,325	9,199	21,1	961,142	24,581	2120,311	0	203,702	203,702	99,724	0	0	0	0	0	0	0
15:09:45	-705,224	2397,532	16,386	15,625	11,451	9,252	9,2	21,1	961,142	24,581	2120,588	0	203,702	203,702	99,724	0	0	0	0	0	0	0
15:09:45	-576,586	2391,766	16,435	15,625	11,416	9,193	9,199	21,1	961,142	24,581	2120,86	0	203,702	203,702	99,724	0	0	0	0	0	0	0
15:09:45	-486,743	2386,899	16,533	15,967	11,383	9,143	9,198	21,1	961,142	24,581	2121,126	0	203,702	203,702	99,724	0	0	0	0	0	0	0
15:09:45	-542,334	2381,475	16,533	16,015	11,353	9,087	9,196	21,1	961,142	24,581	2121,386	0	203,702	203,702	99,724	0	0	0	0	0	0	0
15:09:45	-577,124	2375,704	16,435	15,967	11,325	9,027	9,193	21,1	961,142	24,581	2121,64	0	203,702	203,702	99,724	0	0	0	0	0	0	0
15:09:45	-716,088	2368,543	16,093	15,625	11,303	8,954	9,188	21,1	961,142	24,581	2121,887	0	203,702	203,702	99,724	0	0	0	0	0	0	0
15:09:45	-494,287	2363,6	15,849	15,429	11,289	8,903	9,183	21,1	961,142	24,581	2122,129	0	203,702	203,702	99,724	0	0	0	0	0	0	0
15:09:45	-663,745	2356,963	15,41	14,99	11,275	8,834	9,176	21,1	961,142	24,581	2122,364	0	203,702	203,702	99,724	0	0	0	0	0	0	0
15:09:45	-626,489	2350,698	15,068	14,746	11,258	8,77	9,168	21,1	961,142	24,581	2122,592	0	203,702	203,702	99,724	0	0	0	0	0	0	0
15:09:45	-450	2346,198	14,873	14,453	11,243	8,723	9,159	21,1	961,142	24,581	2122,816	0	203,702	203,702	99,724	0	0	0	0	0	0	0
15:09:45	-459,643	2341,602	14,726	14,209	11,225	8,676	9,15	21,1	961,142	24,581	2123,034	0	203,702	203,702	99,724	0	0	0	0	0	0	0
15:09:45	-534,887	2336,253	14,58	14,062	11,202	8,621	9,139	21,1	961,142	24,581	2123,248	0	203,702	203,702	99,724	0	0	0	0	0	0	0
15:09:45	-496,044	2331,292	14,482	14,062	11,179	8,57	9,128	21,1	961,142	24,581	2123,456	0	203,702	203,702	99,724	0	0	0	0	0	0	0
15:09:45	-271,582	2328,577	14,629	14,258	11,156	8,542	9,117	21,1	961,142	24,581	2123,661	0	203,702	203,702	99,724	0	0	0	0	0	0	0
15:09:45	-333,178	2325,245	14,726	14,209	11,132	8,507	9,105	21,1	961,142	24,581	2123,862	0	203,702	203,702	99,724	0	0	0	0	0	0	0
15:09:45	-426,904	2320,976	14,629	14,306	11,113	8,463	9,092	21,1	961,142	24,581	2124,059	0	203,702	203,702	99,724	0	0	0	0	0	0	0
15:09:45	-465,551	2316,32	14,482	14,209	11,095	8,415	9,079	21,3	959,713	24,581	2124,252	0	203,702	203,702	99,724	0	0	0	0	0	0	0
15:09:45	-428,149	2312,039	14,384	13,965	11,075	8,371	9,065	21,3	959,713	24,581	2124,439	0	203,702	203,702	99,724	0	0	0	0	0	0	0
15:09:45	-476,098	2307,278	14,14	13,867	11,062	8,322	9,05	21,3	959,713	24,581	2124,622	0	203,702	203,702	99,724	0	0	0	0	0	0	0
15:09:45	-390,795	2303,37	13,994	13,72	11,047	8,282	9,035	21,3	959,713	24,581	2124,801	0	203,702	203,702	99,724	0	0	0	0	0	0	0
15:09:45	-341,381	2299,956	13,896	13,574	11,033	8,246	9,02	21,3	959,713	24,581	2124,976	0	203,702	203,702	99,724	0	0	0	0	0	0	0
15:09:45	-419,799	2295,758	13,799	13,427	11,015	8,203	9,004	21,3	959,713	24,581	2125,147	0	203,702	203,702	99,724	0	0	0	0	0	0	0
15:09:45	-378,002	2291,978	13,75	13,525	10,996	8,164	8,987	21,3	959,713	24,581	2125,314	0	203,702	203,702	99,724	0	0	0	0	0	0	0
15:09:45	-248,828	2289,49	13,75	13,525	10,982	8,139	8,971	21,3	959,713	24,581	2125,478	0	203,702	203,702	99,724	0	0	0	0	0	0	0
15:09:45	-331,835	2286,171	13,75	13,525	10,963	8,104	8,954	21,3	959,713	24,581	2125,639	0	203,702	203,702	99,724	0	0	0	0	0	0	0
15:09:45	-332,861	2282,843	13,75	13,427	10,944	8,07	8,936	21,3	959,713	24,581	2125,796	0	203,702	203,702	99,724	0	0	0	0	0	0	0
15:09:45	-387,158	2278,971	13,603	13,379	10,93	8,03	8,919	21,3	959,713	24,581	2125,949	0	204,619	204,619	99,728	0	0	0	0	0	0	0
15:09:45	-340,966	2275,561	13,506	13,33	10,916	7,995	8,9	21,3	959,713	24,581	2126,098	0	204,619	204,619	99,728	0	0	0	0	0	0	0
15:09:45	-340,917	2272,152	13,408	13,183	10,902	7,96	8,882	21,3	959,713	24,581	2126,244	0	204,619	204,619	99,728	0	0	0	0	0	0	0
15:09:45	-387,939	2268,273	13,261	13,086	10,888	7,92	8,863	21,3	959,713	24,581	2126,386	0	204,619	204,619	99,728	0	0	0	0	0	0	0
15:09:45	-340,795	2264,865	13,164	12,988	10,873	7,885	8,844	21,3	959,713	24,581	2126,524	0	204,619	204,619	99,728	0	0	0	0	0	0	0
15:09:45	-247,436	2262,39	13,164	12,988	10,859	7,859	8,825	21,3	959,713	24,581	2126,66	0	204,619	204,619	99,728	0	0	0	0	0	0	0
15:09:45	-154,614	2260,844	13,261	13,037	10,845	7,843	8,805	21,3	959,713	24,581	2126,794	0	204,619	204,619	99,728	0	0	0	0	0	0	0
15:09:45	-285,62	2257,988	13,31	13,086	10,827	7,814	8,786	21,3	959,713	24,581	2126,926	0	204,619	204,619	99,728	0	0	0	0	0	0	0
15:09:45	-238,696	2255,601	13,408	13,232	10,808	7,789	8,766	21,3	959,713	24,581	2127,054	0	204,619	204,619	99,728	0	0	0	0	0	0	0
15:09:45	-281,323	2252,788	13,457	13,33	10,789	7,76	8,747	21,3	959,713	24,581	2127,18	0	204,619	204,619	99,728	0	0	0	0	0	0	0
15:09:45	-246,679	2250,321	13,457	13,33	10,775	7,735	8,727	21,3	959,713	24,581	2127,303	0	204,619	204,619	99,728	0	0	0	0	0	0	0
15:09:46	-249,829	2247,823	13,457	13,232	10,761	7,709	8,707	21,3	959,713	24,581	2127,423	0	204,619	204,619	99,728	0	0	0	0	0	0	0
15:09:46	-386,523	2243,958	13,31	13,086	10,747	7,669	8,687	21,3	959,713	24,581	2127,54	0	204,619	204,619	99,728	0	0	0	0	0	0	0
15:09:46	-348,339	2240,474	13,115	12,988	10,738	7,633	8,666	21,3	959,713	24,581	2127,653	0	204,619	204,619	99,728	0	0	0	0	0	0	0
15:09:46	-348,266	2236,992	12,92	12,89	10,728	7,597	8,645	21,3	959,713	24,581	2127,763	0	204,619	204,619	99,728	0	0	0	0	0	0	0
15:09:46	-254,15	2234,45	12,822	12,646	10,719	7,571	8,624	21,3	959,713	24,581	2127,869	0	204,619	204,619	99,728	0	0	0	0	0	0	0
15:09:46	-288,085	2231,569	12,773	12,5	10,705	7,541	8,603	21,3	959,713	24,581	2127,973	0	204,619	204,619	99,728	0	0	0	0	0	0	0
15:09:46	-270,312	2228,866	12,675	12,5	10,695	7,514	8,581	21,3	959,713	24,581	2128,074	0	204,619	204,619	99,728	0	0	0	0	0	0	0
15:09:46	-293,115	2225,935	12,627	12,549	10,681	7,483	8,56	21,3	959,713	24,581	2128,172	0	204,619	204,619	99,728	0	0	0	0	0	0	0
15:09:46	-198,583	2223,949	12,675	12,646	10,667	7,463	8,538	21,3	959,713	24,581	2128,268	0	204,619	204,619	99,728	0	0	0	0	0	0	0
15:09:46	-151,513	2222,434	12,773	12,549	10,654	7,447	8,517	21,3	959,713	24,581	2128,362	0	204,619	204,619	99,728	0	0	0	0	0	0	0
15:09:46	-239,965	2220,034	12,773	12,695	10,64	7,423	8,495	21,3	959,713	24,581	2128,454	0	204,619	204,619	99,728	0	0	0	0	0	0	0
15:09:46	-328,32	2216,751	12,675	12,549	10,627	7,389	8,474	21,3	959,713	24,581	2128,542	0	204,619	204,619	99,728	0	0	0	0	0	0	0
15:09:46	-219,067	2214,56	12,627	12,549	10,617	7,366	8,452	21,3	959,713	24,581	2128,628	0	204,619	204,619	99,728	0	0	0	0	0	0	0
15:09:46	-243,09	2212,13	12,627	12,451	10,603	7,341	8,43	21,3	959,713	24,581	2128,712	0	204,619	204,619	99,728	0	0	0	0	0	0	0
15:09:46	-320,629	2208,923	12,529	12,353	10,59	7,308	8,408	21,3	959,713	24,581	2128,792	0	204,619	204,619	99,728	0	0	0	0	0	0	0
15:09:46	-201,708	2206,906	12,48	12,353	10,581	7,287	8,386	21,3	959,713	24,581	2128,87	0	204,619	204,619	99,728	0	0	0	0	0	0	0
15:09:46	-213,696	2204,769	12,431	12,256	10,572	7,265	8,364	21,3	959,713	24,581	2128,946	0	204,619	204,619	99,728	0	0	0	0	0	0	0
15:09:46	-327,856	2201,491	12,334	12,109	10,558	7,231	8,342	21,3	959,713	24,581	2129,019	0	204,619	204,619	99,728	0	0	0	0	0	0	0
15:09:46	-178,564	2199,705	12,334	12,109	10,548	7,213	8,32	21,3	959,713	24,581	2129,089	0	204,619	204,619	99,728	0	0	0	0	0	0	0
15:09:46	-278,076	2196,924	12,285	12,06	10,535	7,184	8,298	21,3	959,713	24,581	2129,157	0	204,619	204,619	99,728	0	0	0	0	0	0	0
15:09:46	-180,664	2195,118	12,285	11,963	10,525	7,166	8,275	21,3	959,713	24,581	2129,223	0	204,619	204,619	99,728	0	0	0	0	0	0	0
15:09:46	-320,361	2191,914	12,187	11,963	10,512	7,133	8,253	21,3	959,713	24,581	2129,286	0	204,619	204,619	99,728	0	0	0	0	0	0	0
15:09:46	-87,231	2191,042	12,285	12,06	10,502	7,124	8,231	21,3	959,713	24,581	2129,347	0	204,619	204,619	99,728	0	0	0	0	0	0	0
15:09:46	-227,001	2188,772	12,285	12,06	10,489	7,1	8,209	21,3	959,713	24,581	2129,407	0	204,619	204,619	99,728	0	0	0	0	0	0	0
15:09:46	-223,779	2186,534	12,285	11,963	10,476	7,077	8,187	21,3	959,713	24,581	2129,464	0	204,619	204,619	99,728	0	0	0	0	0	0	0
15:09:46	-268,627	2183,848	12,187	11,914	10,466	7,049	8,164	21,3	959,713	24,581	2129,518	0	204,619	204,619	99,728	0	0	0	0	0	0	0
15:09:46	-223,071	2181,617	12,138	11,914	10,456	7,026	8,142	21,3	959,713	24,581	2129,57	0	204,619	204,619	99,728	0	0	0	0	0	0	0
15:09:46	-205,419	2179,563	12,138	11,914	10,444	7,005	8,12	21,3	959,713	24,581	2129,62	0	204,619	204,619	99,728	0	0	0	0	0	0	0
15:09:46	-176,367	2177,799	12,138	11,914	10,434	6,987	8,097	21,3	959,713	24,581	2129,668	0	204,619	204,619	99,728	0	0	0	0	0	0	0
15:09:46	-248,095	2175,318	12,041	11,816	10,425	6,962	8,075	21,3	959,713	24,581	2129,714	0	204,619	204,619	99,728	0	0	0	0	0	0	0
15:09:46	-251,196	2172,806	11,943	11,767	10,416	6,936	8,053	21,3	959,713	24,581	2129,757	0	204,619	204,619	99,728	0	0	0	0	0	0	0
15:09:46	-138,818	2171,418	11,943	11,718	10,408	6,921	8,031	21,3	959,713	24,581	2129,799	0	204,619	204,619	99,728	0	0	0	0	0	0	0
15:09:46	-328,466	2168,133	11,845	11,621	10,395	6,887	8,008	21,3	959,713	24,581	2129,837	0	204,619	204,619	99,728	0	0	0	0	0	0	0
15:09:46	-101,098	2167,122	11,845	11,621	10,389	6,877	7,986	21,3	959,713	24,581	2129,874	0	204,619	204,619	99,728	0	0	0	0	0	0	0
15:09:46	-250,195	2164,62	11,748	11,572	10,38	6,851	7,964	21,3	959,713	24,581	2129,909	0	204,619	204,619	99,728	0	0	0	0	0	0	0
15:09:46	-158,007	2163,04	11,748	11,572	10,371	6,835	7,942	21,3	959,713	24,581	2129,942	0	204,619	204,619	99,728	0	0	0	0	0	0	0
15:09:46	-161,181	2161,428	11,748	11,621	10,362	6,818	7,92	21,3	959,713	24,581	2129,974	0	204,619	204,619	99,728	0	0	0	0	0	0	0
15:09:46	-158,154	2159,847	11,748	11,572	10,353	6,802	7,898	21,3	959,713	24,581	2130,004	0	204,619	204,619	99,728	0	0	0	0	0	0	0
15:09:46	-268,237	2157,164	11,65	11,523	10,343	6,774	7,876	21,3	959,713	24,581	2130,031	0	204,619	204,619	99,728	0	0	0	0	0	0	0
15:09:46	-235,083	2154,814	11,504	11,425	10,337	6,75	7,854	21,3	959,713	24,581	2130,056	0	204,619	204,619	99,728	0	0	0	0	0	0	0
15:09:46	-170,117	2153,112	11,455	11,377	10,33	6,733	7,832	21,3	959,713	24,581	2130,078	0	204,619	204,619	99,728	0	0	0	0	0	0	0
15:09:46	-142,041	2151,692	11,406	11,279	10,325	6,718	7,81	21,3	959,713	24,581	2130,1	0	204,619	204,619	99,728	0	0	0	0	0	0	0
15:09:46	-145,092	2150,241	11,406	11,23	10,316	6,703	7,788	21,3	959,713	24,581	2130,12	0	204,619	204,619	99,728	0	0	0	0	0	0	0
15:09:46	-187,597	2148,365	11,308	11,23	10,311	6,684	7,766	21,3	959,713	24,581	2130,139	0	204,619	204,619	99,728	0	0	0	0	0	0	0
15:09:46	-173,193	2146,633	11,259	11,181	10,304	6,666	7,745	21,3	959,713	24,581	2130,155	0	204,619	204,619	99,728	0	0	0	0	0	0	0
15:09:46	-81,689	2145,816	11,259	11,23	10,299	6,657	7,724	21,3	959,713	24,581	2130,171	0	204,619	204,619	99,728	0	0	0	0	0	0	0
15:09:46	-254,077	2143,276	11,162	11,23	10,29	6,631	7,702	21,3	959,713	24,581	2130,184	0	204,619	204,619	99,728	0	0	0	0	0	0	0
15:09:46	9,033	2143,366	11,259	11,23	10,285	6,632	7,681	21,3	959,713	24,581	2130,197	0	204,619	204,619	99,728	0	0	0	0	0	0	0
15:09:46	-237,89	2140,987	11,162	11,23	10,277	6,608	7,66	21,3	959,713	24,581	2130,208	0	204,619	204,619	99,728	0	0	0	0	0	0	0
15:09:46	-126,977	2139,717	11,113	11,181	10,272	6,595	7,639	21,3	959,713	24,581	2130,217	0	204,619	204,619	99,728	0	0	0	0	0	0	0
15:09:46	-173,413	2137,983	11,015	11,084	10,267	6,577	7,618	21,3	959,713	24,581	2130,225	0	204,619	204,619	99,728	0	0	0	0	0	0	0
15:09:46	-81,469	2137,168	11,015	11,084	10,263	6,568	7,598	21,3	959,713	24,581	2130,232	0	204,619	204,619	99,728	0	0	0	0	0	0	0
15:09:46	-83,813	2136,33	11,015	11,035	10,258	6,56	7,577	21,3	959,713	24,581	2130,238	0	204,619	204,619	99,728	0	0	0	0	0	0	0
15:09:46	-150,463	2134,826	11,015	11,084	10,249	6,544	7,557	21,3	959,713	24,581	2130,242	0	204,619	204,619	99,728	0	0	0	0	0	0	0
15:09:46	-115,185	2133,674	10,966	11,035	10,245	6,532	7,537	21,3	959,713	24,581	2130,246	0	204,619	204,619	99,728	0	0	0	0	0	0	0
15:09:46	-127,978	2132,394	10,918	10,937	10,241	6,519	7,517	21,3	959,713	24,581	2130,248	0	204,619	204,619	99,728	0	0	0	0	0	0	0
15:09:46	-90,6	2131,488	10,82	10,888	10,241	6,51	7,497	21,3	959,713	24,581	2130,249	0	204,619	204,619	99,728	0	0	0	0	0	0	0
15:09:46	-114,965	2130,338	10,771	10,742	10,237	6,498	7,478	21,3	959,713	24,581	2130,249	0	204,619	204,619	99,728	0	0	0	0	0	0	0
15:09:46	-104,614	2129,292	10,673	10,693	10,236	6,487	7,458	21,3	959,713	24,581	2129,292	0	204,619	204,619	99,728	0	0	0	0	0	0	0
15:09:46	-69,702	2128,595	10,673	10,693	10,232	6,48	7,439	21,3	959,713	24,581	2128,595	0	204,619	204,619	99,728	0	0	0	0	0	0	0
15:09:46	-14,086	2128,454	10,673	10,693	10,231	6,478	7,42	21,3	959,713	24,581	2128,454	0	204,619	204,619	99,728	0	0	0	0	0	0	0
15:09:46	-83,715	2127,617	10,673	10,693	10,226	6,47	7,402	21,3	959,713	24,581	2127,617	0	204,619	204,619	99,728	0	0	0	0	0	0	0
15:09:46	-83,764	2126,779	10,673	10,84	10,222	6,461	7,383	21,3	959,713	24,581	2126,779	0	204,619	204,619	99,728	0	0	0	0	0	0	0
15:09:46	-7,055	2126,709	10,82	10,84	10,214	6,46	7,365	21,3	959,713	24,581	2126,709	0	204,619	204,619	99,728	0	0	0	0	0	0	0
15:09:46	-84,838	2125,86	10,82	10,937	10,209	6,452	7,347	21,3	959,713	24,581	2125,86	0	204,619	204,619	99,728	0	0	0	0	0	0	0
15:09:46	18,579	2126,046	10,918	10,888	10,205	6,454	7,33	21,3	959,713	24,581	2125,861	0	204,619	204,619	99,728	0	0	0	0	0	0	0
15:09:46	-104,443	2125,002	10,82	10,888	10,204	6,443	7,312	21,3	959,713	24,581	2125,002	0	204,619	204,619	99,728	0	0	0	0	0	0	0
15:09:46	-85,864	2124,143	10,82	10,888	10,199	6,434	7,295	21,3	959,713	24,581	2124,143	0	204,619	204,619	99,728	0	0	0	0	0	0	0
15:09:46	-73,168	2123,411	10,82	10,937	10,195	6,426	7,278	21,3	959,713	24,581	2123,411	0	204,619	204,619	99,728	0	0	0	0	0	0	0
15:09:46	18,701	2123,599	10,918	10,888	10,191	6,428	7,261	21,3	959,713	24,581	2123,412	0	204,619	204,619	99,728	0	0	0	0	0	0	0
15:09:46	-103,54	2122,563	10,82	10,888	10,19	6,418	7,245	21,3	959,713	24,581	2122,563	0	204,619	204,619	99,728	0	0	0	0	0	0	0
15:09:46	-135,742	2121,206	10,673	10,693	10,19	6,404	7,228	21,3	959,713	24,581	2121,206	0	204,619	204,619	99,728	0	0	0	0	0	0	0
15:09:46	-135,668	2119,849	10,527	10,595	10,19	6,39	7,212	21,3	959,713	24,581	2119,849	0	204,619	204,619	99,728	0	0	0	0	0	0	0
15:09:46	-106,42	2118,785	10,478	10,498	10,187	6,379	7,196	21,3	959,713	24,581	2118,785	0	204,619	204,619	99,728	0	0	0	0	0	0	0
15:09:46	32,373	2119,109	10,527	10,498	10,186	6,382	7,18	21,3	959,713	24,581	2118,785	0	204,619	204,619	99,728	0	0	0	0	0	0	0
15:09:46	-118,212	2117,926	10,478	10,498	10,182	6,37	7,164	21,3	959,713	24,581	2117,926	0	204,619	204,619	99,728	0	0	0	0	0	0	0
15:09:46	-12,841	2117,798	10,478	10,547	10,181	6,369	7,148	21,3	959,713	24,581	2117,798	0	204,619	204,619	99,728	0	0	0	0	0	0	0
15:09:46	0	2117,798	10,478	10,498	10,181	6,369	7,133	21,3	959,713	24,581	2117,798	0	204,619	204,619	99,728	0	0	0	0	0	0	0
15:09:46	-28,857	2117,509	10,527	10,498	10,177	6,366	7,118	21,3	959,713	24,581	2117,509	0	204,619	204,619	99,728	0	0	0	0	0	0	0
15:09:46	-74,047	2116,769	10,527	10,547	10,173	6,358	7,103	21,2	959,713	24,581	2116,769	0	204,619	204,619	99,728	0	0	0	0	0	0	0
15:09:46	-88,134	2115,888	10,527	10,547	10,168	6,349	7,088	21,2	959,713	24,581	2115,888	0	204,619	204,619	99,728	0	0	0	0	0	0	0
15:09:46	0	2115,888	10,527	10,595	10,168	6,349	7,074	21,2	959,713	24,581	2115,888	0	204,619	204,619	99,728	0	0	0	0	0	0	0
15:09:46	15,307	2116,041	10,625	10,595	10,163	6,35	7,059	21,2	959,713	24,581	2115,888	0	204,619	204,619	99,728	0	0	0	0	0	0	0
15:09:46	-11,791	2115,923	10,625	10,693	10,163	6,349	7,046	21,2	959,713	24,581	2115,888	0	204,619	204,619	99,728	0	0	0	0	0	0	0
15:09:46	-76,342	2115,159	10,625	10,693	10,158	6,341	7,032	21,2	959,713	24,581	2115,159	0	204,619	204,619	99,728	0	0	0	0	0	0	0
15:09:46	-11,791	2115,041	10,625	10,595	10,158	6,34	7,018	21,2	959,713	24,581	2115,041	0	204,619	204,619	99,728	0	0	0	0	0	0	0
15:09:46	-147,387	2113,567	10,478	10,547	10,157	6,325	7,005	21,2	959,713	24,581	2113,567	0	204,619	204,619	99,728	0	0	0	0	0	0	0
15:09:46	-45,19	2113,116	10,429	10,498	10,157	6,32	6,991	21,2	959,713	24,581	2113,116	0	204,619	204,619	99,728	0	0	0	0	0	0	0
15:09:46	-30,981	2112,806	10,478	10,547	10,153	6,317	6,978	21,2	959,713	24,581	2112,806	0	204,619	204,619	99,728	0	0	0	0	0	0	0
15:09:46	-45,166	2112,354	10,429	10,547	10,153	6,312	6,965	21,2	959,713	24,581	2112,354	0	203,704	203,704	99,724	0	0	0	0	0	0	0
15:09:46	-76,342	2111,591	10,429	10,4	10,148	6,305	6,952	21,2	959,713	24,581	2111,591	0	203,704	203,704	99,724	0	0	0	0	0	0	0
15:09:46	0	2111,591	10,429	10,498	10,148	6,305	6,939	21,2	959,713	24,581	2111,591	0	203,704	203,704	99,724	0	0	0	0	0	0	0
15:09:46	-77,221	2110,818	10,429	10,4	10,144	6,297	6,927	21,2	959,713	24,581	2110,818	0	203,704	203,704	99,724	0	0	0	0	0	0	0
15:09:46	-10,742	2110,711	10,429	10,4	10,143	6,295	6,914	21,2	959,713	24,581	2110,711	0	203,704	203,704	99,724	0	0	0	0	0	0	0
15:09:46	0	2110,711	10,429	10,4	10,143	6,295	6,902	21,2	959,713	24,581	2110,711	0	203,704	203,704	99,724	0	0	0	0	0	0	0
15:09:46	-155,737	2109,154	10,332	10,351	10,14	6,279	6,89	21,2	959,713	24,581	2109,154	0	203,704	203,704	99,724	0	0	0	0	0	0	0
15:09:46	-10,742	2109,046	10,332	10,4	10,139	6,278	6,878	21,2	959,713	24,581	2109,046	0	203,704	203,704	99,724	0	0	0	0	0	0	0
15:09:46	135,498	2110,401	10,478	10,4	10,139	6,292	6,866	21,2	959,713	24,581	2109,048	0	203,704	203,704	99,724	0	0	0	0	0	0	0
15:09:46	-79,492	2109,606	10,478	10,498	10,134	6,284	6,855	21,2	959,713	24,581	2109,048	0	203,704	203,704	99,724	0	0	0	0	0	0	0
15:09:46	-55,908	2109,047	10,429	10,4	10,134	6,278	6,844	21,2	959,713	24,581	2109,047	0	203,704	203,704	99,724	0	0	0	0	0	0	0
15:09:47	-67,724	2108,37	10,429	10,4	10,13	6,271	6,833	21,2	959,713	24,581	2108,37	0	203,704	203,704	99,724	0	0	0	0	0	0	0
15:09:47	35,498	2108,725	10,478	10,498	10,129	6,275	6,822	21,2	959,713	24,581	2108,37	0	203,704	203,704	99,724	0	0	0	0	0	0	0
15:09:47	-68,579	2108,039	10,478	10,498	10,125	6,268	6,811	21,2	959,713	24,581	2108,039	0	203,704	203,704	99,724	0	0	0	0	0	0	0
15:09:47	-10,742	2107,932	10,478	10,498	10,125	6,267	6,8	21,2	959,713	24,581	2107,932	0	203,704	203,704	99,724	0	0	0	0	0	0	0
15:09:47	-9,692	2107,835	10,478	10,498	10,124	6,266	6,79	21,2	959,713	24,581	2107,835	0	203,704	203,704	99,724	0	0	0	0	0	0	0
15:09:47	-67,7	2107,158	10,478	10,498	10,12	6,259	6,779	21,2	959,713	24,581	2107,158	0	203,704	203,704	99,724	0	0	0	0	0	0	0
15:09:47	-45,166	2106,706	10,429	10,4	10,12	6,254	6,769	21,2	959,713	24,581	2106,706	0	203,704	203,704	99,724	0	0	0	0	0	0	0
15:09:47	-90,307	2105,803	10,332	10,4	10,12	6,245	6,759	21,2	959,713	24,581	2105,803	0	203,704	203,704	99,724	0	0	0	0	0	0	0
15:09:47	-9,667	2105,706	10,332	10,4	10,12	6,244	6,749	21,2	959,713	24,581	2105,706	0	203,704	203,704	99,724	0	0	0	0	0	0	0
15:09:47	0	2105,706	10,332	10,351	10,12	6,244	6,739	21,2	959,713	24,581	2105,706	0	203,704	203,704	99,724	0	0	0	0	0	0	0
15:09:47	-69,628	2105,01	10,332	10,351	10,116	6,237	6,729	21,2	959,713	24,581	2105,01	0	203,704	203,704	99,724	0	0	0	0	0	0	0
15:09:47	-54,833	2104,462	10,283	10,205	10,115	6,231	6,719	21,2	959,713	24,581	2104,462	0	203,704	203,704	99,724	0	0	0	0	0	0	0
15:09:47	-23,632	2104,225	10,332	10,351	10,112	6,229	6,709	21,2	959,713	24,581	2104,225	0	203,704	203,704	99,724	0	0	0	0	0	0	0
15:09:47	-45,141	2103,774	10,283	10,205	10,112	6,224	6,7	21,2	959,713	24,581	2103,774	0	203,704	203,704	99,724	0	0	0	0	0	0	0
15:09:47	0	2103,774	10,283	10,205	10,112	6,224	6,691	21,2	959,713	24,581	2103,774	0	203,704	203,704	99,724	0	0	0	0	0	0	0
15:09:47	-10,717	2103,667	10,283	10,302	10,111	6,223	6,681	21,2	959,713	24,581	2103,667	0	203,704	203,704	99,724	0	0	0	0	0	0	0
15:09:47	0	2103,667	10,283	10,205	10,111	6,223	6,672	21,2	959,713	24,581	2103,667	0	203,704	203,704	99,724	0	0	0	0	0	0	0
15:09:47	-69,799	2102,969	10,283	10,205	10,107	6,216	6,663	21,2	959,713	24,581	2102,969	0	203,704	203,704	99,724	0	0	0	0	0	0	0
15:09:47	-90,258	2102,066	10,185	10,302	10,107	6,206	6,654	21,2	959,713	24,581	2102,066	0	203,704	203,704	99,724	0	0	0	0	0	0	0
15:09:47	80,566	2102,872	10,283	10,302	10,106	6,215	6,646	21,2	959,713	24,581	2102,067	0	203,704	203,704	99,724	0	0	0	0	0	0	0
15:09:47	-79,321	2102,079	10,283	10,302	10,102	6,207	6,637	21,2	959,713	24,581	2102,067	0	203,704	203,704	99,724	0	0	0	0	0	0	0
15:09:47	45,141	2102,53	10,332	10,302	10,102	6,211	6,629	21,2	959,713	24,581	2102,067	0	203,704	203,704	99,724	0	0	0	0	0	0	0
15:09:47	-80,541	2101,725	10,332	10,351	10,097	6,203	6,621	21,2	959,713	24,581	2101,725	0	203,704	203,704	99,724	0	0	0	0	0	0	0
15:09:47	90,283	2102,628	10,429	10,4	10,097	6,212	6,613	21,2	959,713	24,581	2101,726	0	203,704	203,704	99,724	0	0	0	0	0	0	0
15:09:47	-81,665	2101,811	10,429	10,4	10,093	6,204	6,605	21,2	959,713	24,581	2101,726	0	203,704	203,704	99,724	0	0	0	0	0	0	0
15:09:47	-90,234	2100,909	10,332	10,351	10,093	6,194	6,596	21,2	959,713	24,581	2100,909	0	203,704	203,704	99,724	0	0	0	0	0	0	0
15:09:47	0	2100,909	10,332	10,4	10,093	6,194	6,589	21,2	959,713	24,581	2100,909	0	203,704	203,704	99,724	0	0	0	0	0	0	0
15:09:47	-54,76	2100,361	10,283	10,302	10,092	6,189	6,581	21,2	959,713	24,581	2100,361	0	203,704	203,704	99,724	0	0	0	0	0	0	0
15:09:47	0	2100,361	10,283	10,205	10,092	6,189	6,573	21,2	959,713	24,581	2100,361	0	203,704	203,704	99,724	0	0	0	0	0	0	0
15:09:47	-71,948	2099,641	10,283	10,205	10,088	6,181	6,565	21,2	959,713	24,581	2099,641	0	203,704	203,704	99,724	0	0	0	0	0	0	0
15:09:47	0	2099,641	10,283	10,205	10,088	6,181	6,558	21,2	959,713	24,581	2099,642	0	203,704	203,704	99,724	0	0	0	0	0	0	0
15:09:47	-8,642	2099,555	10,283	10,205	10,088	6,18	6,55	21,2	959,713	24,581	2099,555	0	203,704	203,704	99,724	0	0	0	0	0	0	0
15:09:47	0	2099,555	10,283	10,156	10,088	6,18	6,543	21,2	959,713	24,581	2099,555	0	203,704	203,704	99,724	0	0	0	0	0	0	0
15:09:47	-72,949	2098,826	10,283	10,205	10,083	6,173	6,536	21,2	959,713	24,581	2098,826	0	203,704	203,704	99,724	0	0	0	0	0	0	0
15:09:47	-9,667	2098,729	10,283	10,205	10,083	6,172	6,529	21,2	959,713	24,581	2098,729	0	203,704	203,704	99,724	0	0	0	0	0	0	0
15:09:47	-80,395	2097,925	10,283	10,302	10,078	6,164	6,522	21,2	959,713	24,581	2097,925	0	203,704	203,704	99,724	0	0	0	0	0	0	0
15:09:47	0	2097,925	10,283	10,351	10,078	6,164	6,515	21,2	959,713	24,581	2097,925	0	203,704	203,704	99,724	0	0	0	0	0	0	0
15:09:47	-82,641	2097,098	10,283	10,351	10,074	6,155	6,508	21,2	959,713	24,581	2097,098	0	203,704	203,704	99,724	0	0	0	0	0	0	0
15:09:47	0	2097,098	10,283	10,302	10,074	6,155	6,501	21,2	959,713	24,581	2097,098	0	203,704	203,704	99,724	0	0	0	0	0	0	0
15:09:47	-75,268	2096,346	10,283	10,302	10,069	6,147	6,494	21,2	959,713	24,581	2096,346	0	203,704	203,704	99,724	0	0	0	0	0	0	0
15:09:47	-7,397	2096,272	10,283	10,205	10,069	6,147	6,487	21,2	959,713	24,581	2096,272	0	203,704	203,704	99,724	0	0	0	0	0	0	0
15:09:47	-135,302	2094,919	10,136	10,156	10,069	6,133	6,48	21,2	959,713	24,581	2094,919	0	203,704	203,704	99,724	0	0	0	0	0	0	0
15:09:47	0	2094,919	10,136	10,009	10,069	6,133	6,473	21,2	959,713	24,581	2094,919	0	203,704	203,704	99,724	0	0	0	0	0	0	0
15:09:47	-75,219	2094,167	10,136	10,009	10,065	6,125	6,466	21,2	959,713	24,581	2094,167	0	203,704	203,704	99,724	0	0	0	0	0	0	0
15:09:47	37,67	2094,543	10,185	10,156	10,064	6,129	6,46	21,2	959,713	24,581	2094,167	0	203,704	203,704	99,724	0	0	0	0	0	0	0
15:09:47	-82,641	2093,717	10,185	10,156	10,059	6,12	6,453	21,2	959,713	24,581	2093,717	0	203,704	203,704	99,724	0	0	0	0	0	0	0
15:09:47	-120,166	2092,515	10,136	10,058	10,055	6,108	6,446	21,2	959,713	24,581	2092,515	0	203,704	203,704	99,724	0	0	0	0	0	0	0
15:09:47	37,524	2092,89	10,185	10,205	10,055	6,112	6,44	21,2	959,713	24,581	2092,516	0	203,704	203,704	99,724	0	0	0	0	0	0	0
15:09:47	50,488	2093,395	10,332	10,302	10,05	6,117	6,433	21,2	959,713	24,581	2092,517	0	203,704	203,704	99,724	0	0	0	0	0	0	0
15:09:47	135,253	2094,748	10,478	10,498	10,05	6,131	6,427	21,2	959,713	24,581	2092,519	0	203,704	203,704	99,724	0	0	0	0	0	0	0
15:09:47	0	2094,748	10,478	10,498	10,05	6,131	6,422	21,2	959,713	24,581	2092,521	0	203,704	203,704	99,724	0	0	0	0	0	0	0
15:09:47	180,419	2096,552	10,673	10,693	10,05	6,15	6,416	21,2	959,713	24,581	2092,525	0	203,704	203,704	99,724	0	0	0	0	0	0	0
15:09:47	278,125	2099,333	10,966	11,035	10,05	6,178	6,412	21,2	959,713	24,581	2092,532	0	203,704	203,704	99,724	0	0	0	0	0	0	0
15:09:47	340,722	2102,741	11,162	11,181	10,059	6,213	6,408	21,2	959,713	24,581	2092,542	0	203,704	203,704	99,724	0	0	0	0	0	0	0
15:09:47	436,474	2107,105	11,455	11,621	10,069	6,258	6,405	21,2	959,713	24,581	2092,557	0	203,704	203,704	99,724	0	0	0	0	0	0	0
15:09:47	354,76	2110,653	11,65	11,816	10,079	6,295	6,403	21,2	959,713	24,581	2092,575	0	203,704	203,704	99,724	0	0	0	0	0	0	0
15:09:47	598,291	2116,636	11,943	12,109	10,097	6,357	6,402	21,2	959,713	24,581	2092,599	0	203,704	203,704	99,724	0	0	0	0	0	0	0
15:09:47	453,784	2121,174	11,992	12,256	10,12	6,403	6,402	21,2	959,713	24,581	2092,627	0	203,704	203,704	99,724	0	0	0	0	0	0	0
15:09:47	353,369	2124,707	11,845	12,353	10,148	6,44	6,403	21,2	959,713	24,581	2092,659	0	203,704	203,704	99,724	0	0	0	0	0	0	0
15:09:47	666,992	2131,377	11,943	12,451	10,181	6,509	6,405	21,2	959,713	24,581	2092,698	0	203,704	203,704	99,724	0	0	0	0	0	0	0
15:09:47	535,595	2136,733	11,992	12,549	10,209	6,564	6,408	21,2	959,713	24,581	2092,742	0	203,704	203,704	99,724	0	0	0	0	0	0	0
15:09:47	699,536	2143,729	12,138	12,744	10,241	6,636	6,412	21,2	959,713	24,581	2092,793	0	203,704	203,704	99,724	0	0	0	0	0	0	0
15:09:47	671,923	2150,448	12,285	13,086	10,271	6,705	6,418	21,2	959,713	24,581	2092,851	0	203,704	203,704	99,724	0	0	0	0	0	0	0
15:09:47	808,618	2158,534	12,627	13,379	10,299	6,789	6,425	21,2	959,713	24,581	2092,917	0	203,704	203,704	99,724	0	0	0	0	0	0	0
15:09:47	850,097	2167,035	12,968	13,623	10,329	6,876	6,434	21,2	959,713	24,581	2092,991	0	203,704	203,704	99,724	0	0	0	0	0	0	0
15:09:47	755,859	2174,594	13,31	14,062	10,354	6,954	6,444	21,2	959,713	24,581	2093,072	0	203,704	203,704	99,724	0	0	0	0	0	0	0
15:09:47	702,465	2181,618	13,506	14,306	10,383	7,026	6,456	21,2	959,713	24,581	2093,161	0	203,704	203,704	99,724	0	0	0	0	0	0	0
15:09:47	805,566	2189,674	13,75	14,502	10,416	7,11	6,469	21,2	959,713	24,581	2093,257	0	203,704	203,704	99,724	0	0	0	0	0	0	0
15:09:47	820,434	2197,878	13,945	14,599	10,452	7,194	6,483	21,2	959,713	24,581	2093,362	0	203,704	203,704	99,724	0	0	0	0	0	0	0
15:09:47	671,704	2204,595	13,994	14,941	10,488	7,263	6,498	21,2	959,713	24,581	2093,473	0	203,704	203,704	99,724	0	0	0	0	0	0	0
15:09:47	758,496	2212,18	14,092	14,941	10,526	7,342	6,515	21,2	959,713	24,581	2093,592	0	203,704	203,704	99,724	0	0	0	0	0	0	0
15:09:47	523,266	2217,413	13,945	14,795	10,563	7,396	6,532	21,2	959,713	24,581	2093,715	0	203,704	203,704	99,724	0	0	0	0	0	0	0
15:09:47	785,009	2225,263	14,092	14,99	10,6	7,476	6,55	21,2	959,713	24,581	2093,847	0	203,704	203,704	99,724	0	0	0	0	0	0	0
15:09:47	684,814	2232,111	14,14	14,941	10,636	7,547	6,57	21,2	959,713	24,581	2093,985	0	203,704	203,704	99,724	0	0	0	0	0	0	0
15:09:47	798,608	2240,097	14,384	15,136	10,668	7,629	6,591	21,2	959,713	24,581	2094,132	0	203,704	203,704	99,724	0	0	0	0	0	0	0
15:09:47	664,306	2246,74	14,482	15,332	10,7	7,698	6,612	21,2	959,713	24,581	2094,284	0	203,704	203,704	99,724	0	0	0	0	0	0	0
15:09:47	778,295	2254,523	14,775	15,625	10,729	7,778	6,635	21,2	959,713	24,581	2094,444	0	203,704	203,704	99,724	0	0	0	0	0	0	0
15:09:47	755,688	2262,08	14,97	15,82	10,761	7,856	6,659	21,2	959,713	24,581	2094,612	0	203,704	203,704	99,724	0	0	0	0	0	0	0
15:09:47	727,685	2269,357	15,215	16,015	10,789	7,931	6,684	21,2	959,713	24,581	2094,787	0	203,704	203,704	99,724	0	0	0	0	0	0	0
15:09:47	623,217	2275,589	15,263	16,064	10,822	7,995	6,71	21,1	958,283	24,581	2094,968	0	203,704	203,704	99,724	0	0	0	0	0	0	0
15:09:47	621,679	2281,806	15,215	15,967	10,859	8,059	6,736	21,1	958,283	24,581	2095,155	0	203,704	203,704	99,724	0	0	0	0	0	0	0
15:09:47	625,488	2288,061	15,263	16,064	10,892	8,124	6,764	21,1	958,283	24,581	2095,347	0	203,704	203,704	99,724	0	0	0	0	0	0	0
15:09:47	583,715	2293,898	15,263	16,015	10,925	8,184	6,791	21,1	958,283	24,581	2095,546	0	203,704	203,704	99,724	0	0	0	0	0	0	0
15:09:47	757,153	2301,47	15,361	16,015	10,963	8,262	6,82	21,1	958,283	24,581	2095,752	0	203,704	203,704	99,724	0	0	0	0	0	0	0
15:09:47	501,757	2306,487	15,361	16,015	10,991	8,314	6,849	21,1	958,283	24,581	2095,963	0	203,704	203,704	99,724	0	0	0	0	0	0	0
15:09:47	672,143	2313,209	15,459	16,308	11,024	8,383	6,88	21,1	958,283	24,581	2096,18	0	203,704	203,704	99,724	0	0	0	0	0	0	0
15:09:47	863,012	2321,839	15,849	16,504	11,052	8,472	6,911	21,1	958,283	24,581	2096,406	0	203,704	203,704	99,724	0	0	0	0	0	0	0
15:09:47	740,576	2329,244	16,191	16,748	11,075	8,548	6,943	21,1	958,283	24,581	2096,638	0	203,704	203,704	99,724	0	0	0	0	0	0	0
15:09:47	616,699	2335,411	16,386	16,943	11,1	8,612	6,976	21,1	958,283	24,581	2096,877	0	203,704	203,704	99,724	0	0	0	0	0	0	0
15:09:47	572,534	2341,137	16,386	17,041	11,132	8,671	7,009	21,1	958,283	24,581	2097,121	0	203,096	203,096	99,722	0	0	0	0	0	0	0
15:09:47	503,295	2346,17	16,386	17,041	11,161	8,723	7,042	21,1	958,283	24,581	2097,371	0	203,096	203,096	99,722	0	0	0	0	0	0	0
15:09:47	614,843	2352,318	16,435	16,943	11,193	8,786	7,077	21,1	958,283	24,581	2097,626	0	203,096	203,096	99,722	0	0	0	0	0	0	0
15:09:47	650,683	2358,825	16,582	17,187	11,221	8,853	7,112	21,1	958,283	24,581	2097,887	0	203,096	203,096	99,722	0	0	0	0	0	0	0
15:09:47	497,875	2363,804	16,533	17,041	11,252	8,905	7,147	21,1	958,283	24,581	2098,153	0	203,096	203,096	99,722	0	0	0	0	0	0	0
15:09:47	561,792	2369,422	16,533	17,041	11,284	8,963	7,182	21,1	958,283	24,581	2098,424	0	203,096	203,096	99,722	0	0	0	0	0	0	0
15:09:47	688,354	2376,305	16,826	17,236	11,307	9,034	7,219	21,1	958,283	24,581	2098,702	0	203,096	203,096	99,722	0	0	0	0	0	0	0
15:09:47	792,382	2384,229	17,314	17,822	11,325	9,115	7,256	21,1	958,283	24,581	2098,988	0	203,096	203,096	99,722	0	0	0	0	0	0	0
15:09:47	660,498	2390,834	17,705	18,164	11,342	9,183	7,294	21,1	958,283	24,581	2099,279	0	203,096	203,096	99,722	0	0	0	0	0	0	0
15:09:47	446,801	2395,302	17,9	18,261	11,356	9,229	7,332	21,1	958,283	24,581	2099,575	0	203,096	203,096	99,722	0	0	0	0	0	0	0
15:09:47	555,468	2400,857	18,144	18,506	11,374	9,287	7,37	21,1	958,283	24,581	2099,876	0	203,096	203,096	99,722	0	0	0	0	0	0	0
15:09:48	420,922	2405,066	18,144	18,506	11,398	9,33	7,408	21,1	958,283	24,581	2100,181	0	203,096	203,096	99,722	0	0	0	0	0	0	0
15:09:48	367,211	2408,738	18,047	18,359	11,424	9,368	7,447	21,1	958,283	24,581	2100,49	0	203,096	203,096	99,722	0	0	0	0	0	0	0
15:09:48	374,145	2412,48	17,998	18,359	11,448	9,407	7,485	21,1	958,283	24,581	2100,802	0	203,096	203,096	99,722	0	0	0	0	0	0	0
15:09:48	389,794	2416,378	17,9	18,261	11,475	9,447	7,524	21,1	958,283	24,581	2101,118	0	203,096	203,096	99,722	0	0	0	0	0	0	0
15:09:48	296,606	2419,344	17,803	18,115	11,497	9,477	7,562	21,1	958,283	24,581	2101,436	0	203,096	203,096	99,722	0	0	0	0	0	0	0
15:09:48	310,546	2422,449	17,803	17,969	11,515	9,509	7,6	21,1	958,283	24,581	2101,757	0	203,096	203,096	99,722	0	0	0	0	0	0	0
15:09:48	430,566	2426,755	18,047	18,31	11,526	9,554	7,638	21,1	958,283	24,581	2102,082	0	203,096	203,096	99,722	0	0	0	0	0	0	0
15:09:48	494,287	2431,698	18,388	18,652	11,535	9,605	7,677	21,1	958,283	24,581	2102,411	0	203,096	203,096	99,722	0	0	0	0	0	0	0
15:09:48	487,792	2436,576	18,681	18,945	11,547	9,655	7,716	21,1	958,283	24,581	2102,746	0	203,096	203,096	99,722	0	0	0	0	0	0	0
15:09:48	368,945	2440,265	18,877	19,043	11,557	9,693	7,755	21,1	958,283	24,581	2103,083	0	203,096	203,096	99,722	0	0	0	0	0	0	0
15:09:48	214,575	2442,411	18,779	18,994	11,574	9,715	7,793	21,1	958,283	24,581	2103,423	0	203,096	203,096	99,722	0	0	0	0	0	0	0
15:09:48	127,392	2443,685	18,633	18,701	11,589	9,728	7,831	21,1	958,283	24,581	2103,763	0	203,096	203,096	99,722	0	0	0	0	0	0	0
15:09:48	167,333	2445,358	18,388	18,506	11,612	9,745	7,868	21,1	958,283	24,581	2104,105	0	203,096	203,096	99,722	0	0	0	0	0	0	0
15:09:48	145,092	2446,809	18,193	18,359	11,631	9,76	7,906	21,1	958,283	24,581	2104,447	0	203,096	203,096	99,722	0	0	0	0	0	0	0
15:09:48	315,966	2449,969	18,193	18,359	11,649	9,793	7,943	21,1	958,283	24,581	2104,793	0	203,096	203,096	99,722	0	0	0	0	0	0	0
15:09:48	254,443	2452,513	18,193	18,359	11,663	9,819	7,979	21,1	958,283	24,581	2105,141	0	203,096	203,096	99,722	0	0	0	0	0	0	0
15:09:48	307,788	2455,591	18,34	18,506	11,672	9,851	8,016	21,1	958,283	24,581	2105,491	0	203,096	203,096	99,722	0	0	0	0	0	0	0
15:09:48	370,532	2459,296	18,633	18,701	11,677	9,889	8,053	21,1	958,283	24,581	2105,845	0	203,096	203,096	99,722	0	0	0	0	0	0	0
15:09:48	277,294	2462,069	18,828	18,945	11,682	9,918	8,089	21,1	958,283	24,581	2106,201	0	203,096	203,096	99,722	0	0	0	0	0	0	0
15:09:48	299,609	2465,065	18,974	19,043	11,691	9,949	8,126	21,1	958,283	24,581	2106,56	0	203,096	203,096	99,722	0	0	0	0	0	0	0
15:09:48	151,708	2466,582	18,974	19,043	11,7	9,964	8,162	21,1	958,283	24,581	2106,92	0	203,096	203,096	99,722	0	0	0	0	0	0	0
15:09:48	385,253	2470,435	19,121	19,238	11,714	10,004	8,198	21,1	958,283	24,581	2107,283	0	203,096	203,096	99,722	0	0	0	0	0	0	0
15:09:48	77,856	2471,213	19,023	19,189	11,723	10,012	8,234	21,1	958,283	24,581	2107,647	0	203,096	203,096	99,722	0	0	0	0	0	0	0
15:09:48	58,007	2471,794	18,828	18,945	11,737	10,018	8,269	21,1	958,283	24,581	2108,011	0	203,096	203,096	99,722	0	0	0	0	0	0	0
15:09:48	165,722	2473,451	18,828	18,945	11,747	10,035	8,303	21,1	958,283	24,581	2108,377	0	203,096	203,096	99,722	0	0	0	0	0	0	0
15:09:48	42,724	2473,878	18,779	18,701	11,752	10,039	8,337	21,1	958,283	24,581	2108,742	0	203,096	203,096	99,722	0	0	0	0	0	0	0
15:09:48	208,52	2475,963	18,828	18,847	11,761	10,061	8,371	21,1	958,283	24,581	2109,109	0	203,096	203,096	99,722	0	0	0	0	0	0	0
15:09:48	148,217	2477,445	18,974	19,14	11,761	10,076	8,404	21,1	958,283	24,581	2109,478	0	203,096	203,096	99,722	0	0	0	0	0	0	0
15:09:48	130,639	2478,752	19,023	19,043	11,766	10,09	8,437	21,1	958,283	24,581	2109,847	0	203,096	203,096	99,722	0	0	0	0	0	0	0
15:09:48	225,17	2481,004	19,17	19,238	11,771	10,113	8,47	21,1	958,283	24,581	2110,218	0	203,096	203,096	99,722	0	0	0	0	0	0	0
15:09:48	77,905	2481,783	19,17	19,238	11,775	10,121	8,503	21,1	958,283	24,581	2110,59	0	203,096	203,096	99,722	0	0	0	0	0	0	0
15:09:48	84,472	2482,627	19,17	19,336	11,78	10,13	8,535	21,1	958,283	24,581	2110,962	0	203,096	203,096	99,722	0	0	0	0	0	0	0
15:09:48	22,924	2482,857	19,023	18,994	11,789	10,132	8,566	21,1	958,283	24,581	2111,334	0	203,096	203,096	99,722	0	0	0	0	0	0	0
15:09:48	84,472	2483,701	19,023	19,189	11,794	10,141	8,597	21,1	958,283	24,581	2111,706	0	203,096	203,096	99,722	0	0	0	0	0	0	0
15:09:48	37,182	2484,073	18,974	19,043	11,798	10,145	8,627	21,1	958,283	24,581	2112,078	0	203,096	203,096	99,722	0	0	0	0	0	0	0
15:09:48	81,274	2484,886	18,974	18,994	11,803	10,153	8,657	21,1	958,283	24,581	2112,451	0	203,096	203,096	99,722	0	0	0	0	0	0	0
15:09:48	131,738	2486,203	19,023	19,043	11,808	10,167	8,687	21,1	958,283	24,581	2112,825	0	203,096	203,096	99,722	0	0	0	0	0	0	0
15:09:48	141,845	2487,622	19,17	19,189	11,808	10,181	8,716	21,1	958,283	24,581	2113,2	0	203,096	203,096	99,722	0	0	0	0	0	0	0
15:09:48	94,58	2488,567	19,267	19,385	11,808	10,191	8,745	21,1	958,283	24,581	2113,575	0	203,096	203,096	99,722	0	0	0	0	0	0	0
15:09:48	131,787	2489,885	19,316	19,238	11,813	10,205	8,774	21,1	958,283	24,581	2113,951	0	203,096	203,096	99,722	0	0	0	0	0	0	0
15:09:48	47,314	2490,359	19,365	19,336	11,813	10,209	8,802	21,1	958,283	24,581	2114,327	0	203,096	203,096	99,722	0	0	0	0	0	0	0
15:09:48	82,373	2491,182	19,365	19,385	11,817	10,218	8,829	21,1	958,283	24,581	2114,704	0	203,096	203,096	99,722	0	0	0	0	0	0	0
15:09:48	85,571	2492,038	19,365	19,482	11,822	10,227	8,857	21,1	958,283	24,581	2115,082	0	203,096	203,096	99,722	0	0	0	0	0	0	0
15:09:48	81,323	2492,851	19,365	19,385	11,827	10,235	8,884	21,1	958,283	24,581	2115,459	0	203,096	203,096	99,722	0	0	0	0	0	0	0
15:09:48	-103,735	2491,814	19,17	19,336	11,831	10,224	8,91	21,1	958,283	24,581	2115,836	0	203,096	203,096	99,722	0	0	0	0	0	0	0
15:09:48	82,348	2492,637	19,17	19,189	11,836	10,233	8,936	21,1	958,283	24,581	2116,212	0	203,096	203,096	99,722	0	0	0	0	0	0	0
15:09:48	0	2492,637	19,17	19,14	11,836	10,233	8,962	21,1	958,283	24,581	2116,589	0	203,096	203,096	99,722	0	0	0	0	0	0	0
15:09:48	0	2492,637	19,17	19,043	11,836	10,233	8,986	21,1	958,283	24,581	2116,965	0	203,096	203,096	99,722	0	0	0	0	0	0	0
15:09:48	94,628	2493,584	19,267	19,189	11,836	10,243	9,011	21,1	958,283	24,581	2117,342	0	203,096	203,096	99,722	0	0	0	0	0	0	0
15:09:48	-202,563	2491,558	18,974	18,799	11,841	10,222	9,035	21,1	958,283	24,581	2117,716	0	203,096	203,096	99,722	0	0	0	0	0	0	0
15:09:48	-695,947	2484,599	18,34	18,115	11,836	10,15	9,057	21,1	958,283	24,581	2118,083	0	203,096	203,096	99,722	0	0	0	0	0	0	0
15:09:48	-507,373	2479,525	17,9	17,578	11,831	10,098	9,077	21,1	958,283	24,581	2118,444	0	203,096	203,096	99,722	0	0	0	0	0	0	0
15:09:48	-688,964	2472,635	17,363	16,699	11,822	10,027	9,096	21,1	958,283	24,581	2118,799	0	203,096	203,096	99,722	0	0	0	0	0	0	0
15:09:48	-555,615	2467,079	17,217	16,504	11,798	9,969	9,113	21,1	958,283	24,581	2119,147	0	203,096	203,096	99,722	0	0	0	0	0	0	0
15:09:48	-689,013	2460,189	17,021	16,064	11,77	9,898	9,128	21,1	958,283	24,581	2119,488	0	203,096	203,096	99,722	0	0	0	0	0	0	0
15:09:48	-612,231	2454,067	17,07	16,064	11,733	9,835	9,142	21,1	958,283	24,581	2119,822	0	203,096	203,096	99,722	0	0	0	0	0	0	0
15:09:48	-328,93	2450,777	17,412	16,504	11,696	9,801	9,155	21,1	958,283	24,581	2120,153	0	203,096	203,096	99,722	0	0	0	0	0	0	0
15:09:48	-728,833	2443,489	17,51	16,504	11,649	9,726	9,166	21,1	958,283	24,581	2120,477	0	203,096	203,096	99,722	0	0	0	0	0	0	0
15:09:48	-518,627	2438,303	17,656	16,845	11,612	9,673	9,176	21,1	958,283	24,581	2120,795	0	203,096	203,096	99,722	0	0	0	0	0	0	0
15:09:48	-880,957	2429,493	17,363	16,406	11,578	9,582	9,184	21,1	958,283	24,581	2121,103	0	203,096	203,096	99,722	0	0	0	0	0	0	0
15:09:48	-700,903	2422,484	17,217	16,064	11,547	9,51	9,19	21,1	958,283	24,581	2121,405	0	203,096	203,096	99,722	0	0	0	0	0	0	0
15:09:48	-816,43	2414,32	16,924	16,064	11,516	9,425	9,195	21,1	958,283	24,581	2121,698	0	203,096	203,096	99,722	0	0	0	0	0	0	0
15:09:48	-816,381	2406,156	16,582	15,674	11,489	9,341	9,198	21,1	958,283	24,581	2121,982	0	203,096	203,096	99,722	0	0	0	0	0	0	0
15:09:48	-812,524	2398,031	16,24	15,527	11,461	9,258	9,199	21,1	958,283	24,581	2122,258	0	203,096	203,096	99,722	0	0	0	0	0	0	0
15:09:48	-359,79	2394,433	16,386	15,625	11,433	9,22	9,2	21,1	958,283	24,581	2122,53	0	203,096	203,096	99,722	0	0	0	0	0	0	0
15:09:48	-701,879	2387,414	16,24	15,527	11,401	9,148	9,199	21,1	958,283	24,581	2122,795	0	203,096	203,096	99,722	0	0	0	0	0	0	0
15:09:48	-681,201	2380,602	16,093	15,429	11,371	9,078	9,196	21,1	958,283	24,581	2123,053	0	203,096	203,096	99,722	0	0	0	0	0	0	0
15:09:48	-684,13	2373,761	15,947	15,283	11,34	9,007	9,192	21,1	958,283	24,581	2123,304	0	203,096	203,096	99,722	0	0	0	0	0	0	0
15:09:48	-597,387	2367,787	15,849	15,283	11,312	8,946	9,188	21,1	958,283	24,581	2123,548	0	203,096	203,096	99,722	0	0	0	0	0	0	0
15:09:48	-500,366	2362,783	15,752	15,185	11,289	8,894	9,182	21,1	958,283	24,581	2123,787	0	203,096	203,096	99,722	0	0	0	0	0	0	0
15:09:48	-673,217	2356,051	15,459	15,088	11,266	8,825	9,175	21,1	958,283	24,581	2124,02	0	203,096	203,096	99,722	0	0	0	0	0	0	0
15:09:48	-440,649	2351,644	15,361	14,843	11,247	8,779	9,167	21,1	958,283	24,581	2124,247	0	203,096	203,096	99,722	0	0	0	0	0	0	0
15:09:48	-597,216	2345,672	15,068	14,599	11,229	8,718	9,158	21,1	958,283	24,581	2124,469	0	203,096	203,096	99,722	0	0	0	0	0	0	0
15:09:48	-495,483	2340,717	14,873	14,453	11,211	8,667	9,149	21,1	958,283	24,581	2124,685	0	203,096	203,096	99,722	0	0	0	0	0	0	0
15:09:48	-593,432	2334,783	14,58	14,209	11,193	8,606	9,138	21,1	958,283	24,581	2124,895	0	203,096	203,096	99,722	0	0	0	0	0	0	0
15:09:48	-397,998	2330,803	14,433	13,965	11,179	8,564	9,127	21,1	958,283	24,581	2125,101	0	203,096	203,096	99,722	0	0	0	0	0	0	0
15:09:48	-333,105	2327,472	14,433	13,965	11,16	8,53	9,115	21,1	958,283	24,581	2125,303	0	203,096	203,096	99,722	0	0	0	0	0	0	0
15:09:48	-450,634	2322,966	14,384	13,965	11,137	8,484	9,103	21,1	958,283	24,581	2125,501	0	203,096	203,096	99,722	0	0	0	0	0	0	0
15:09:48	-503,32	2317,932	14,287	13,965	11,114	8,432	9,09	21,1	958,283	24,581	2125,694	0	203,096	203,096	99,722	0	0	0	0	0	0	0
15:09:48	-252,246	2315,41	14,384	13,965	11,094	8,406	9,076	21,3	959,124	24,581	2125,884	0	203,096	203,096	99,722	0	0	0	0	0	0	0
15:09:48	-435,205	2311,058	14,287	13,965	11,075	8,361	9,062	21,3	959,124	24,581	2126,069	0	203,096	203,096	99,722	0	0	0	0	0	0	0
15:09:48	-464,233	2306,416	14,14	13,769	11,057	8,313	9,047	21,3	959,124	24,581	2126,249	0	203,096	203,096	99,722	0	0	0	0	0	0	0
15:09:48	-461,987	2301,796	13,994	13,769	11,038	8,265	9,032	21,3	959,124	24,581	2126,425	0	203,096	203,096	99,722	0	0	0	0	0	0	0
15:09:48	-164,086	2300,155	14,092	13,769	11,024	8,249	9,017	21,3	959,124	24,581	2126,599	0	203,096	203,096	99,722	0	0	0	0	0	0	0
15:09:48	-513,378	2295,021	13,896	13,623	11,005	8,196	9,001	21,3	959,124	24,581	2126,767	0	203,096	203,096	99,722	0	0	0	0	0	0	0
15:09:48	-386,352	2291,158	13,75	13,574	10,991	8,156	8,984	21,3	959,124	24,581	2126,932	0	203,096	203,096	99,722	0	0	0	0	0	0	0
15:09:48	-341,137	2287,746	13,652	13,427	10,977	8,121	8,967	21,3	959,124	24,581	2127,092	0	203,096	203,096	99,722	0	0	0	0	0	0	0
15:09:48	-378,955	2283,957	13,603	13,427	10,958	8,082	8,95	21,3	959,124	24,581	2127,249	0	203,096	203,096	99,722	0	0	0	0	0	0	0
15:09:48	-283,569	2281,121	13,652	13,427	10,939	8,052	8,932	21,3	959,124	24,581	2127,403	0	203,096	203,096	99,722	0	0	0	0	0	0	0
15:09:48	-294,897	2278,172	13,603	13,427	10,925	8,022	8,914	21,3	959,124	24,581	2127,554	0	204,646	204,646	99,728	0	0	0	0	0	0	0
15:09:48	-342,041	2274,752	13,506	13,379	10,911	7,987	8,896	21,3	959,124	24,581	2127,701	0	204,646	204,646	99,728	0	0	0	0	0	0	0
15:09:48	-378,857	2270,963	13,457	13,33	10,892	7,948	8,878	21,3	959,124	24,581	2127,845	0	204,646	204,646	99,728	0	0	0	0	0	0	0
15:09:48	-211,914	2268,844	13,408	13,33	10,883	7,926	8,859	21,3	959,124	24,581	2127,986	0	204,646	204,646	99,728	0	0	0	0	0	0	0
15:09:48	-386,865	2264,975	13,261	13,086	10,869	7,886	8,84	21,3	959,124	24,581	2128,123	0	204,646	204,646	99,728	0	0	0	0	0	0	0
15:09:48	-338,427	2261,591	13,164	13,037	10,855	7,851	8,82	21,3	959,124	24,581	2128,256	0	204,646	204,646	99,728	0	0	0	0	0	0	0
15:09:49	-248,706	2259,104	13,164	13,037	10,841	7,825	8,801	21,3	959,124	24,581	2128,387	0	204,646	204,646	99,728	0	0	0	0	0	0	0
15:09:49	-293,652	2256,167	13,115	12,988	10,827	7,795	8,781	21,3	959,124	24,581	2128,515	0	204,646	204,646	99,728	0	0	0	0	0	0	0
15:09:49	-284,57	2253,322	13,164	13,037	10,808	7,766	8,761	21,3	959,124	24,581	2128,639	0	204,646	204,646	99,728	0	0	0	0	0	0	0
15:09:49	-189,355	2251,428	13,31	13,183	10,789	7,746	8,741	21,3	959,124	24,581	2128,762	0	204,646	204,646	99,728	0	0	0	0	0	0	0
15:09:49	-237,646	2249,052	13,408	13,232	10,771	7,722	8,721	21,3	959,124	24,581	2128,882	0	204,646	204,646	99,728	0	0	0	0	0	0	0
15:09:49	-204,956	2247,002	13,457	13,33	10,756	7,701	8,701	21,3	959,124	24,581	2129,001	0	204,646	204,646	99,728	0	0	0	0	0	0	0
15:09:49	-385,473	2243,147	13,31	13,183	10,742	7,661	8,681	21,3	959,124	24,581	2129,115	0	204,646	204,646	99,728	0	0	0	0	0	0	0
15:09:49	-210,693	2241,04	13,261	13,086	10,733	7,639	8,661	21,3	959,124	24,581	2129,227	0	204,646	204,646	99,728	0	0	0	0	0	0	0
15:09:49	-392,993	2237,11	13,017	12,89	10,724	7,599	8,64	21,3	959,124	24,581	2129,334	0	204,646	204,646	99,728	0	0	0	0	0	0	0
15:09:49	-344,97	2233,661	12,822	12,695	10,715	7,563	8,619	21,3	959,124	24,581	2129,439	0	204,646	204,646	99,728	0	0	0	0	0	0	0
15:09:49	-436,572	2229,295	12,529	12,451	10,705	7,518	8,597	21,3	959,124	24,581	2129,539	0	204,646	204,646	99,728	0	0	0	0	0	0	0
15:09:49	-224,389	2227,051	12,48	12,256	10,695	7,495	8,575	21,3	959,124	24,581	2129,636	0	204,646	204,646	99,728	0	0	0	0	0	0	0
15:09:49	-247,265	2224,578	12,48	12,353	10,681	7,469	8,554	21,3	959,124	24,581	2129,731	0	204,646	204,646	99,728	0	0	0	0	0	0	0
15:09:49	-116,65	2223,412	12,627	12,451	10,667	7,457	8,532	21,3	959,124	24,581	2129,825	0	204,646	204,646	99,728	0	0	0	0	0	0	0
15:09:49	-275,927	2220,653	12,675	12,646	10,649	7,429	8,511	21,3	959,124	24,581	2129,916	0	204,646	204,646	99,728	0	0	0	0	0	0	0
15:09:49	-176,806	2218,885	12,822	12,695	10,631	7,411	8,489	21,3	959,124	24,581	2130,005	0	204,646	204,646	99,728	0	0	0	0	0	0	0
15:09:49	-229,174	2216,593	12,92	12,695	10,613	7,387	8,467	21,3	959,124	24,581	2130,091	0	204,646	204,646	99,728	0	0	0	0	0	0	0
15:09:49	-334,716	2213,246	12,822	12,695	10,599	7,353	8,446	21,3	959,124	24,581	2130,174	0	204,646	204,646	99,728	0	0	0	0	0	0	0
15:09:49	-306,372	2210,182	12,675	12,5	10,589	7,321	8,423	21,3	959,124	24,581	2130,255	0	204,646	204,646	99,728	0	0	0	0	0	0	0
15:09:49	-293,188	2207,25	12,529	12,353	10,58	7,291	8,401	21,3	959,124	24,581	2130,332	0	204,646	204,646	99,728	0	0	0	0	0	0	0
15:09:49	-316,137	2204,089	12,431	12,256	10,568	7,258	8,379	21,3	959,124	24,581	2130,405	0	204,646	204,646	99,728	0	0	0	0	0	0	0
15:09:49	-258,105	2201,508	12,334	12,109	10,558	7,232	8,356	21,3	959,124	24,581	2130,476	0	204,646	204,646	99,728	0	0	0	0	0	0	0
15:09:49	-178,564	2199,722	12,334	12,109	10,548	7,213	8,334	21,3	959,124	24,581	2130,546	0	204,646	204,646	99,728	0	0	0	0	0	0	0
15:09:49	-232,421	2197,398	12,334	12,109	10,535	7,189	8,312	21,3	959,124	24,581	2130,612	0	204,646	204,646	99,728	0	0	0	0	0	0	0
15:09:49	-247,436	2194,923	12,334	12,06	10,521	7,164	8,289	21,3	959,124	24,581	2130,677	0	204,646	204,646	99,728	0	0	0	0	0	0	0
15:09:49	-243,017	2192,493	12,334	12,06	10,507	7,139	8,266	21,3	959,124	24,581	2130,739	0	204,646	204,646	99,728	0	0	0	0	0	0	0
15:09:49	-88,33	2191,61	12,431	12,109	10,497	7,13	8,244	21,3	959,124	24,581	2130,799	0	204,646	204,646	99,728	0	0	0	0	0	0	0
15:09:49	-317,211	2188,438	12,334	12,109	10,484	7,097	8,222	21,3	959,124	24,581	2130,857	0	204,646	204,646	99,728	0	0	0	0	0	0	0
15:09:49	-160,229	2186,836	12,334	11,963	10,475	7,08	8,199	21,3	959,124	24,581	2130,913	0	204,646	204,646	99,728	0	0	0	0	0	0	0
15:09:49	-314,404	2183,692	12,187	11,914	10,465	7,048	8,177	21,3	959,124	24,581	2130,966	0	204,646	204,646	99,728	0	0	0	0	0	0	0
15:09:49	-250,878	2181,183	12,138	11,914	10,453	7,022	8,154	21,3	959,124	24,581	2131,016	0	204,646	204,646	99,728	0	0	0	0	0	0	0
15:09:49	-177,417	2179,409	12,138	11,914	10,443	7,004	8,131	21,3	959,124	24,581	2131,065	0	204,646	204,646	99,728	0	0	0	0	0	0	0
15:09:49	-250,415	2176,904	12,041	11,816	10,434	6,978	8,109	21,3	959,124	24,581	2131,111	0	204,646	204,646	99,728	0	0	0	0	0	0	0
15:09:49	-202,539	2174,879	11,992	11,767	10,425	6,957	8,086	21,3	959,124	24,581	2131,155	0	204,646	204,646	99,728	0	0	0	0	0	0	0
15:09:49	-205,664	2172,822	11,943	11,718	10,416	6,936	8,064	21,3	959,124	24,581	2131,196	0	204,646	204,646	99,728	0	0	0	0	0	0	0
15:09:49	-158,032	2171,242	11,943	11,718	10,407	6,92	8,041	21,3	959,124	24,581	2131,236	0	204,646	204,646	99,728	0	0	0	0	0	0	0
15:09:49	-400,268	2167,239	11,748	11,718	10,395	6,878	8,018	21,3	959,124	24,581	2131,272	0	204,646	204,646	99,728	0	0	0	0	0	0	0
15:09:49	-120,483	2166,035	11,748	11,621	10,388	6,866	7,996	21,3	959,124	24,581	2131,307	0	204,646	204,646	99,728	0	0	0	0	0	0	0
15:09:49	-157,983	2164,455	11,748	11,572	10,379	6,85	7,973	21,3	959,124	24,581	2131,34	0	204,646	204,646	99,728	0	0	0	0	0	0	0
15:09:49	-230,786	2162,147	11,65	11,572	10,371	6,826	7,951	21,3	959,124	24,581	2131,371	0	204,646	204,646	99,728	0	0	0	0	0	0	0
15:09:49	-188,476	2160,262	11,601	11,523	10,363	6,806	7,928	21,3	959,124	24,581	2131,4	0	204,646	204,646	99,728	0	0	0	0	0	0	0
15:09:49	-157,958	2158,682	11,601	11,572	10,354	6,79	7,906	21,3	959,124	24,581	2131,427	0	204,646	204,646	99,728	0	0	0	0	0	0	0
15:09:49	-134,375	2157,339	11,601	11,572	10,346	6,776	7,884	21,3	959,124	24,581	2131,453	0	204,646	204,646	99,728	0	0	0	0	0	0	0
15:09:49	-232,641	2155,012	11,504	11,523	10,338	6,752	7,862	21,3	959,124	24,581	2131,477	0	204,646	204,646	99,728	0	0	0	0	0	0	0
15:09:49	-171,508	2153,297	11,406	11,377	10,334	6,735	7,84	21,3	959,124	24,581	2131,498	0	204,646	204,646	99,728	0	0	0	0	0	0	0
15:09:49	-170,385	2151,593	11,308	11,279	10,329	6,717	7,818	21,3	959,124	24,581	2131,518	0	204,646	204,646	99,728	0	0	0	0	0	0	0
15:09:49	-97,705	2150,616	11,308	11,23	10,324	6,707	7,796	21,3	959,124	24,581	2131,537	0	204,646	204,646	99,728	0	0	0	0	0	0	0
15:09:49	-172,143	2148,895	11,259	11,23	10,316	6,689	7,774	21,3	959,124	24,581	2131,555	0	204,646	204,646	99,728	0	0	0	0	0	0	0
15:09:49	-171,435	2147,181	11,162	11,181	10,312	6,671	7,753	21,3	959,124	24,581	2131,57	0	204,646	204,646	99,728	0	0	0	0	0	0	0
15:09:49	-96,63	2146,214	11,162	11,181	10,306	6,662	7,731	21,3	959,124	24,581	2131,585	0	204,646	204,646	99,728	0	0	0	0	0	0	0
15:09:49	-145,043	2144,764	11,162	11,181	10,298	6,647	7,71	21,3	959,124	24,581	2131,598	0	204,646	204,646	99,728	0	0	0	0	0	0	0
15:09:49	-56,591	2144,198	11,259	11,23	10,29	6,641	7,689	21,3	959,124	24,581	2131,611	0	204,646	204,646	99,728	0	0	0	0	0	0	0
15:09:49	-101,806	2143,18	11,308	11,23	10,281	6,63	7,668	21,3	959,124	24,581	2131,622	0	204,646	204,646	99,728	0	0	0	0	0	0	0
15:09:49	-127,075	2141,909	11,259	11,23	10,277	6,617	7,648	21,3	959,124	24,581	2131,633	0	204,646	204,646	99,728	0	0	0	0	0	0	0
15:09:49	-217,7	2139,732	11,113	11,084	10,272	6,595	7,627	21,3	959,124	24,581	2131,641	0	204,646	204,646	99,728	0	0	0	0	0	0	0
15:09:49	-173,413	2137,998	11,015	11,035	10,267	6,577	7,606	21,3	959,124	24,581	2131,648	0	204,646	204,646	99,728	0	0	0	0	0	0	0
15:09:49	-66,528	2137,333	11,015	11,035	10,264	6,57	7,586	21,3	959,124	24,581	2131,653	0	204,646	204,646	99,728	0	0	0	0	0	0	0
15:09:49	-76,489	2136,568	10,966	11,035	10,262	6,562	7,566	21,3	959,124	24,581	2131,658	0	204,646	204,646	99,728	0	0	0	0	0	0	0
15:09:49	-136,376	2135,204	10,966	10,937	10,254	6,548	7,546	21,3	959,124	24,581	2131,662	0	204,646	204,646	99,728	0	0	0	0	0	0	0
15:09:49	-81,64	2134,388	10,966	11,035	10,249	6,54	7,526	21,3	959,124	24,581	2131,665	0	204,646	204,646	99,728	0	0	0	0	0	0	0
15:09:49	-115,185	2133,236	10,918	10,937	10,245	6,528	7,507	21,3	959,124	24,581	2131,666	0	204,646	204,646	99,728	0	0	0	0	0	0	0
15:09:49	-82,714	2132,409	10,918	10,888	10,241	6,519	7,487	21,3	959,124	24,581	2131,667	0	204,646	204,646	99,728	0	0	0	0	0	0	0
15:09:49	-69,677	2131,712	10,918	10,888	10,237	6,512	7,468	21,3	959,124	24,581	2131,667	0	204,646	204,646	99,728	0	0	0	0	0	0	0
15:09:49	-104,663	2130,665	10,82	10,84	10,236	6,501	7,449	21,3	959,124	24,581	2130,665	0	204,646	204,646	99,728	0	0	0	0	0	0	0
15:09:49	-205,566	2128,609	10,673	10,742	10,232	6,48	7,43	21,3	959,124	24,581	2128,609	0	204,646	204,646	99,728	0	0	0	0	0	0	0
15:09:49	-14,062	2128,469	10,673	10,693	10,231	6,479	7,412	21,3	959,124	24,581	2128,469	0	204,646	204,646	99,728	0	0	0	0	0	0	0
15:09:49	-69,848	2127,77	10,673	10,693	10,227	6,471	7,393	21,3	959,124	24,581	2127,77	0	204,646	204,646	99,728	0	0	0	0	0	0	0
15:09:49	5,761	2127,828	10,771	10,742	10,222	6,472	7,375	21,3	959,124	24,581	2127,77	0	204,646	204,646	99,728	0	0	0	0	0	0	0
15:09:49	-70,922	2127,119	10,771	10,742	10,218	6,465	7,357	21,3	959,124	24,581	2127,119	0	204,646	204,646	99,728	0	0	0	0	0	0	0
15:09:49	-84,79	2126,271	10,771	10,742	10,214	6,456	7,34	21,3	959,124	24,581	2126,271	0	204,646	204,646	99,728	0	0	0	0	0	0	0
15:09:49	-39,575	2125,875	10,82	10,84	10,209	6,452	7,322	21,3	959,124	24,581	2125,875	0	204,646	204,646	99,728	0	0	0	0	0	0	0
15:09:49	-71,948	2125,156	10,82	10,84	10,205	6,444	7,305	21,3	959,124	24,581	2125,156	0	204,646	204,646	99,728	0	0	0	0	0	0	0
15:09:49	-59,179	2124,564	10,771	10,742	10,204	6,438	7,288	21,3	959,124	24,581	2124,564	0	204,646	204,646	99,728	0	0	0	0	0	0	0
15:09:49	-40,625	2124,158	10,82	10,742	10,199	6,434	7,271	21,3	959,124	24,581	2124,158	0	204,646	204,646	99,728	0	0	0	0	0	0	0
15:09:49	-45,239	2123,705	10,771	10,742	10,199	6,429	7,255	21,3	959,124	24,581	2123,705	0	204,646	204,646	99,728	0	0	0	0	0	0	0
15:09:49	-194,873	2121,756	10,625	10,595	10,196	6,409	7,238	21,3	959,124	24,581	2121,756	0	204,646	204,646	99,728	0	0	0	0	0	0	0
15:09:49	-14,062	2121,616	10,625	10,595	10,195	6,408	7,222	21,3	959,124	24,581	2121,616	0	204,646	204,646	99,728	0	0	0	0	0	0	0
15:09:49	-71,801	2120,898	10,625	10,595	10,191	6,401	7,206	21,3	959,124	24,581	2120,898	0	204,646	204,646	99,728	0	0	0	0	0	0	0
15:09:49	-12,988	2120,768	10,625	10,595	10,19	6,399	7,19	21,3	959,124	24,581	2120,768	0	204,646	204,646	99,728	0	0	0	0	0	0	0
15:09:49	-151,684	2119,251	10,527	10,547	10,187	6,384	7,174	21,3	959,124	24,581	2119,251	0	204,646	204,646	99,728	0	0	0	0	0	0	0
15:09:49	-12,841	2119,123	10,527	10,547	10,186	6,382	7,159	21,3	959,124	24,581	2119,123	0	204,646	204,646	99,728	0	0	0	0	0	0	0
15:09:49	17,456	2119,297	10,625	10,693	10,182	6,384	7,143	21,3	959,124	24,581	2119,123	0	204,646	204,646	99,728	0	0	0	0	0	0	0
15:09:49	-41,699	2118,88	10,673	10,693	10,177	6,38	7,128	21,3	959,124	24,581	2118,88	0	204,646	204,646	99,728	0	0	0	0	0	0	0
15:09:49	-74,072	2118,14	10,673	10,693	10,173	6,372	7,114	21,3	959,124	24,581	2118,14	0	204,646	204,646	99,728	0	0	0	0	0	0	0
15:09:49	-13,012	2118,009	10,673	10,693	10,172	6,371	7,099	21,2	960,173	24,581	2118,009	0	204,646	204,646	99,728	0	0	0	0	0	0	0
15:09:49	-122,875	2116,781	10,625	10,693	10,168	6,358	7,084	21,2	960,173	24,581	2116,781	0	204,646	204,646	99,728	0	0	0	0	0	0	0
15:09:49	0	2116,781	10,625	10,595	10,168	6,358	7,07	21,2	960,173	24,581	2116,781	0	204,646	204,646	99,728	0	0	0	0	0	0	0
15:09:49	-90,405	2115,877	10,527	10,547	10,168	6,349	7,056	21,2	960,173	24,581	2115,877	0	204,646	204,646	99,728	0	0	0	0	0	0	0
15:09:49	-45,214	2115,424	10,478	10,547	10,168	6,344	7,042	21,2	960,173	24,581	2115,424	0	204,646	204,646	99,728	0	0	0	0	0	0	0
15:09:49	-11,767	2115,307	10,478	10,498	10,167	6,343	7,028	21,2	960,173	24,581	2115,307	0	204,646	204,646	99,728	0	0	0	0	0	0	0
15:09:49	-108,52	2114,222	10,429	10,4	10,163	6,332	7,015	21,2	960,173	24,581	2114,222	0	204,646	204,646	99,728	0	0	0	0	0	0	0
15:09:49	33,374	2114,555	10,478	10,498	10,163	6,335	7,001	21,2	960,173	24,581	2114,222	0	204,646	204,646	99,728	0	0	0	0	0	0	0
15:09:49	-76,318	2113,792	10,478	10,498	10,158	6,327	6,988	21,2	960,173	24,581	2113,792	0	204,646	204,646	99,728	0	0	0	0	0	0	0
15:09:49	-77,221	2113,02	10,478	10,547	10,154	6,319	6,975	21,2	960,173	24,581	2113,02	0	204,646	204,646	99,728	0	0	0	0	0	0	0
15:09:49	124,853	2114,268	10,625	10,595	10,153	6,332	6,962	21,2	960,173	24,581	2113,021	0	203,802	203,802	99,725	0	0	0	0	0	0	0
15:09:49	-42,968	2113,839	10,673	10,693	10,148	6,328	6,95	21,2	960,173	24,581	2113,022	0	203,802	203,802	99,725	0	0	0	0	0	0	0
15:09:49	-122,412	2112,615	10,625	10,595	10,144	6,315	6,938	21,2	960,173	24,581	2112,615	0	203,802	203,802	99,725	0	0	0	0	0	0	0
15:09:49	-101,098	2111,604	10,527	10,547	10,143	6,305	6,925	21,2	960,173	24,581	2111,604	0	203,802	203,802	99,725	0	0	0	0	0	0	0
15:09:49	0	2111,604	10,527	10,547	10,143	6,305	6,913	21,2	960,173	24,581	2111,604	0	203,802	203,802	99,725	0	0	0	0	0	0	0
15:09:49	-45,166	2111,152	10,478	10,547	10,143	6,3	6,901	21,2	960,173	24,581	2111,152	0	203,802	203,802	99,725	0	0	0	0	0	0	0
15:09:49	-45,166	2110,7	10,429	10,498	10,143	6,295	6,889	21,2	960,173	24,581	2110,7	0	203,802	203,802	99,725	0	0	0	0	0	0	0
15:09:49	0	2110,7	10,429	10,4	10,143	6,295	6,877	21,2	960,173	24,581	2110,7	0	203,802	203,802	99,725	0	0	0	0	0	0	0
15:09:50	-166,503	2109,035	10,332	10,4	10,139	6,278	6,866	21,2	960,173	24,581	2109,035	0	203,802	203,802	99,725	0	0	0	0	0	0	0
15:09:50	78,369	2109,819	10,429	10,498	10,138	6,286	6,854	21,2	960,173	24,581	2109,036	0	203,802	203,802	99,725	0	0	0	0	0	0	0
15:09:50	-33,105	2109,488	10,478	10,4	10,134	6,283	6,843	21,2	960,173	24,581	2109,036	0	203,802	203,802	99,725	0	0	0	0	0	0	0
15:09:50	-77,392	2108,714	10,478	10,547	10,129	6,275	6,832	21,2	960,173	24,581	2108,714	0	203,802	203,802	99,725	0	0	0	0	0	0	0
15:09:50	-68,603	2108,028	10,478	10,547	10,125	6,268	6,821	21,2	960,173	24,581	2108,028	0	203,802	203,802	99,725	0	0	0	0	0	0	0
15:09:50	-10,742	2107,921	10,478	10,595	10,125	6,267	6,81	21,2	960,173	24,581	2107,921	0	203,802	203,802	99,725	0	0	0	0	0	0	0
15:09:50	-77,392	2107,147	10,478	10,595	10,12	6,259	6,799	21,2	960,173	24,581	2107,147	0	203,802	203,802	99,725	0	0	0	0	0	0	0
15:09:50	45,166	2107,598	10,527	10,693	10,12	6,263	6,789	21,2	960,173	24,581	2107,147	0	203,802	203,802	99,725	0	0	0	0	0	0	0
15:09:50	0	2107,598	10,527	10,547	10,12	6,263	6,778	21,2	960,173	24,581	2107,147	0	203,802	203,802	99,725	0	0	0	0	0	0	0
15:09:50	-99,975	2106,599	10,429	10,498	10,12	6,253	6,768	21,2	960,173	24,581	2106,599	0	203,802	203,802	99,725	0	0	0	0	0	0	0
15:09:50	-90,283	2105,696	10,332	10,4	10,12	6,244	6,758	21,2	960,173	24,581	2105,696	0	203,802	203,802	99,725	0	0	0	0	0	0	0
15:09:50	20,629	2105,902	10,429	10,498	10,116	6,246	6,748	21,2	960,173	24,581	2105,696	0	203,802	203,802	99,725	0	0	0	0	0	0	0
15:09:50	-99,975	2104,902	10,332	10,4	10,115	6,236	6,738	21,2	960,173	24,581	2104,902	0	203,802	203,802	99,725	0	0	0	0	0	0	0
15:09:50	-68,75	2104,215	10,332	10,4	10,112	6,229	6,728	21,2	960,173	24,581	2104,215	0	203,802	203,802	99,725	0	0	0	0	0	0	0
15:09:50	-45,141	2103,763	10,283	10,4	10,112	6,224	6,718	21,2	960,173	24,581	2103,763	0	203,802	203,802	99,725	0	0	0	0	0	0	0
15:09:50	0	2103,763	10,283	10,302	10,112	6,224	6,708	21,2	960,173	24,581	2103,763	0	203,802	203,802	99,725	0	0	0	0	0	0	0
15:09:50	0	2103,763	10,283	10,351	10,112	6,224	6,699	21,2	960,173	24,581	2103,763	0	203,802	203,802	99,725	0	0	0	0	0	0	0
15:09:50	-10,717	2103,656	10,283	10,156	10,111	6,223	6,689	21,2	960,173	24,581	2103,656	0	203,802	203,802	99,725	0	0	0	0	0	0	0
15:09:50	-124,633	2102,41	10,136	10,058	10,112	6,21	6,68	21,2	960,173	24,581	2102,41	0	203,802	203,802	99,725	0	0	0	0	0	0	0
15:09:50	45,117	2102,861	10,185	10,156	10,112	6,215	6,671	21,2	960,173	24,581	2102,41	0	203,802	203,802	99,725	0	0	0	0	0	0	0
15:09:50	-10,742	2102,754	10,185	10,058	10,111	6,213	6,662	21,2	960,173	24,581	2102,41	0	203,802	203,802	99,725	0	0	0	0	0	0	0
15:09:50	-69,799	2102,056	10,185	10,205	10,107	6,206	6,653	21,2	960,173	24,581	2102,056	0	203,802	203,802	99,725	0	0	0	0	0	0	0
15:09:50	-9,667	2101,959	10,185	10,156	10,106	6,205	6,644	21,2	960,173	24,581	2101,959	0	203,802	203,802	99,725	0	0	0	0	0	0	0
15:09:50	10,913	2102,068	10,283	10,302	10,102	6,206	6,636	21,2	960,173	24,581	2101,959	0	203,802	203,802	99,725	0	0	0	0	0	0	0
15:09:50	45,117	2102,519	10,332	10,302	10,102	6,211	6,627	21,2	960,173	24,581	2101,959	0	203,802	203,802	99,725	0	0	0	0	0	0	0
15:09:50	9,716	2102,616	10,429	10,302	10,097	6,212	6,619	21,2	960,173	24,581	2101,96	0	203,802	203,802	99,725	0	0	0	0	0	0	0
15:09:50	-81,64	2101,8	10,429	10,4	10,093	6,204	6,611	21,2	960,173	24,581	2101,8	0	203,802	203,802	99,725	0	0	0	0	0	0	0
15:09:50	0	2101,8	10,429	10,4	10,093	6,204	6,603	21,2	960,173	24,581	2101,8	0	203,802	203,802	99,725	0	0	0	0	0	0	0
15:09:50	0	2101,8	10,429	10,498	10,093	6,204	6,595	21,2	960,173	24,581	2101,8	0	203,802	203,802	99,725	0	0	0	0	0	0	0
15:09:50	-81,567	2100,984	10,429	10,4	10,088	6,195	6,587	21,2	960,173	24,581	2100,984	0	203,802	203,802	99,725	0	0	0	0	0	0	0
15:09:50	0	2100,984	10,429	10,351	10,088	6,195	6,58	21,2	960,173	24,581	2100,984	0	203,802	203,802	99,725	0	0	0	0	0	0	0
15:09:50	-90,258	2100,082	10,332	10,351	10,088	6,186	6,572	21,2	960,173	24,581	2100,082	0	203,802	203,802	99,725	0	0	0	0	0	0	0
15:09:50	-45,117	2099,63	10,283	10,205	10,088	6,181	6,564	21,2	960,173	24,581	2099,63	0	203,802	203,802	99,725	0	0	0	0	0	0	0
15:09:50	0	2099,63	10,283	10,156	10,088	6,181	6,557	21,2	960,173	24,581	2099,631	0	203,802	203,802	99,725	0	0	0	0	0	0	0
15:09:50	-90,209	2098,728	10,185	10,205	10,088	6,172	6,549	21,2	960,173	24,581	2098,728	0	203,802	203,802	99,725	0	0	0	0	0	0	0
15:09:50	-45,092	2098,277	10,136	10,156	10,088	6,167	6,542	21,2	960,173	24,581	2098,277	0	203,802	203,802	99,725	0	0	0	0	0	0	0
15:09:50	-36,499	2097,912	10,185	10,205	10,083	6,164	6,534	21,2	960,173	24,581	2097,912	0	203,802	203,802	99,725	0	0	0	0	0	0	0
15:09:50	80,566	2098,718	10,283	10,205	10,083	6,172	6,527	21,2	960,173	24,581	2097,913	0	203,802	203,802	99,725	0	0	0	0	0	0	0
15:09:50	-71,948	2097,999	10,283	10,351	10,079	6,164	6,52	21,2	960,173	24,581	2097,913	0	203,802	203,802	99,725	0	0	0	0	0	0	0
15:09:50	-83,74	2097,161	10,283	10,302	10,074	6,156	6,513	21,2	960,173	24,581	2097,161	0	203,802	203,802	99,725	0	0	0	0	0	0	0
15:09:50	37,719	2097,538	10,332	10,351	10,074	6,16	6,506	21,2	960,173	24,581	2097,162	0	203,802	203,802	99,725	0	0	0	0	0	0	0
15:09:50	-45,092	2097,087	10,283	10,302	10,074	6,155	6,499	21,2	960,173	24,581	2097,087	0	203,802	203,802	99,725	0	0	0	0	0	0	0
15:09:50	-82,641	2096,261	10,283	10,302	10,069	6,147	6,492	21,2	960,173	24,581	2096,261	0	203,802	203,802	99,725	0	0	0	0	0	0	0
15:09:50	0	2096,261	10,283	10,351	10,069	6,147	6,485	21,2	960,173	24,581	2096,261	0	203,802	203,802	99,725	0	0	0	0	0	0	0
15:09:50	-82,666	2095,434	10,283	10,302	10,064	6,138	6,479	21,2	960,173	24,581	2095,434	0	203,802	203,802	99,725	0	0	0	0	0	0	0
15:09:50	0	2095,434	10,283	10,205	10,064	6,138	6,472	21,2	960,173	24,581	2095,434	0	203,802	203,802	99,725	0	0	0	0	0	0	0
15:09:50	-165,234	2093,782	10,185	10,156	10,06	6,121	6,465	21,2	960,173	24,581	2093,782	0	203,802	203,802	99,725	0	0	0	0	0	0	0
15:09:50	-7,568	2093,706	10,185	10,205	10,059	6,12	6,458	21,2	960,173	24,581	2093,706	0	203,802	203,802	99,725	0	0	0	0	0	0	0
15:09:50	-82,641	2092,88	10,185	10,205	10,055	6,112	6,452	21,2	960,173	24,581	2092,88	0	203,802	203,802	99,725	0	0	0	0	0	0	0
15:09:50	0	2092,88	10,185	10,156	10,055	6,112	6,445	21,2	960,173	24,581	2092,88	0	203,802	203,802	99,725	0	0	0	0	0	0	0
15:09:50	-45,092	2092,429	10,136	10,058	10,055	6,107	6,438	21,2	960,173	24,581	2092,429	0	203,802	203,802	99,725	0	0	0	0	0	0	0
15:09:50	-39,672	2092,032	10,185	10,205	10,05	6,103	6,432	21,2	960,173	24,581	2092,032	0	203,802	203,802	99,725	0	0	0	0	0	0	0
15:09:50	0	2092,032	10,185	10,205	10,05	6,103	6,425	21,2	960,173	24,581	2092,032	0	203,802	203,802	99,725	0	0	0	0	0	0	0
15:09:50	225,366	2094,286	10,429	10,498	10,05	6,126	6,419	21,2	960,173	24,581	2092,034	0	203,802	203,802	99,725	0	0	0	0	0	0	0
15:09:50	90,209	2095,188	10,527	10,693	10,05	6,135	6,414	21,2	960,173	24,581	2092,038	0	203,802	203,802	99,725	0	0	0	0	0	0	0
15:09:50	355,419	2098,742	10,82	10,937	10,055	6,172	6,409	21,2	960,173	24,581	2092,044	0	203,802	203,802	99,725	0	0	0	0	0	0	0
15:09:50	353,515	2102,277	11,113	11,23	10,059	6,209	6,405	21,2	960,173	24,581	2092,054	0	203,802	203,802	99,725	0	0	0	0	0	0	0
15:09:50	300,927	2105,287	11,259	11,425	10,069	6,24	6,402	21,2	960,173	24,581	2092,068	0	203,802	203,802	99,725	0	0	0	0	0	0	0
15:09:50	471,85	2110,005	11,504	11,718	10,083	6,288	6,4	21,2	960,173	24,581	2092,086	0	203,802	203,802	99,725	0	0	0	0	0	0	0
15:09:50	471,093	2114,716	11,65	11,963	10,102	6,337	6,398	21,2	960,173	24,581	2092,108	0	203,802	203,802	99,725	0	0	0	0	0	0	0
15:09:50	405,224	2118,768	11,65	12,06	10,125	6,379	6,398	21,2	960,173	24,581	2092,135	0	203,802	203,802	99,725	0	0	0	0	0	0	0
15:09:50	669,116	2125,46	11,845	12,353	10,153	6,448	6,399	21,2	960,173	24,581	2092,168	0	203,802	203,802	99,725	0	0	0	0	0	0	0
15:09:50	561,645	2131,076	11,992	12,5	10,177	6,505	6,401	21,2	960,173	24,581	2092,207	0	203,802	203,802	99,725	0	0	0	0	0	0	0
15:09:50	596,948	2137,046	12,041	12,695	10,208	6,567	6,404	21,2	960,173	24,581	2092,252	0	203,802	203,802	99,725	0	0	0	0	0	0	0
15:09:50	628,54	2143,331	12,187	12,988	10,236	6,632	6,409	21,2	960,173	24,581	2092,303	0	203,802	203,802	99,725	0	0	0	0	0	0	0
15:09:50	810,253	2151,433	12,48	13,183	10,267	6,715	6,415	21,2	960,173	24,581	2092,362	0	203,802	203,802	99,725	0	0	0	0	0	0	0
15:09:50	627,978	2157,713	12,627	13,525	10,294	6,78	6,422	21,2	960,173	24,581	2092,428	0	203,802	203,802	99,725	0	0	0	0	0	0	0
15:09:50	851,22	2166,225	12,968	13,72	10,325	6,868	6,431	21,2	960,173	24,581	2092,501	0	203,802	203,802	99,725	0	0	0	0	0	0	0
15:09:50	771,484	2173,94	13,261	13,965	10,353	6,947	6,441	21,2	960,173	24,581	2092,583	0	203,802	203,802	99,725	0	0	0	0	0	0	0
15:09:50	746,923	2181,41	13,506	14,404	10,382	7,024	6,452	21,2	960,173	24,581	2092,672	0	203,802	203,802	99,725	0	0	0	0	0	0	0
15:09:50	870,629	2190,116	13,799	14,599	10,416	7,114	6,465	21,2	960,173	24,581	2092,769	0	203,802	203,802	99,725	0	0	0	0	0	0	0
15:09:50	666,552	2196,781	13,896	14,746	10,449	7,183	6,479	21,2	960,173	24,581	2092,873	0	203,802	203,802	99,725	0	0	0	0	0	0	0
15:09:50	669,555	2203,477	13,945	14,795	10,484	7,252	6,494	21,2	960,173	24,581	2092,984	0	203,802	203,802	99,725	0	0	0	0	0	0	0
15:09:50	710,546	2210,582	13,994	14,795	10,522	7,325	6,511	21,2	960,173	24,581	2093,101	0	203,802	203,802	99,725	0	0	0	0	0	0	0
15:09:50	622,68	2216,809	13,896	14,746	10,562	7,389	6,528	21,2	960,173	24,581	2093,225	0	203,802	203,802	99,725	0	0	0	0	0	0	0
15:09:50	843,847	2225,248	14,092	14,795	10,6	7,476	6,547	21,2	960,173	24,581	2093,357	0	203,802	203,802	99,725	0	0	0	0	0	0	0
15:09:50	628,198	2231,53	14,092	14,941	10,635	7,541	6,566	21,2	960,173	24,581	2093,495	0	203,802	203,802	99,725	0	0	0	0	0	0	0
15:09:50	753,662	2239,066	14,287	15,088	10,667	7,619	6,587	21,2	960,173	24,581	2093,641	0	203,802	203,802	99,725	0	0	0	0	0	0	0
15:09:50	777,905	2246,845	14,58	15,429	10,696	7,699	6,609	21,2	960,173	24,581	2093,794	0	203,802	203,802	99,725	0	0	0	0	0	0	0
15:09:50	952,758	2256,373	15,068	15,82	10,724	7,797	6,632	21,2	960,173	24,581	2093,957	0	203,802	203,802	99,725	0	0	0	0	0	0	0
15:09:50	679,223	2263,165	15,263	16,015	10,752	7,867	6,656	21,2	960,173	24,581	2094,126	0	203,802	203,802	99,725	0	0	0	0	0	0	0
15:09:50	500,585	2268,171	15,263	16,064	10,78	7,919	6,681	21,2	960,173	24,581	2094,3	0	203,802	203,802	99,725	0	0	0	0	0	0	0
15:09:50	713,378	2275,305	15,41	16,064	10,813	7,992	6,707	21,1	960,554	24,581	2094,481	0	203,802	203,802	99,725	0	0	0	0	0	0	0
15:09:50	624,218	2281,547	15,459	16,211	10,845	8,057	6,733	21,1	960,554	24,581	2094,668	0	203,802	203,802	99,725	0	0	0	0	0	0	0
15:09:50	661,401	2288,161	15,459	16,064	10,883	8,125	6,76	21,1	960,554	24,581	2094,862	0	203,802	203,802	99,725	0	0	0	0	0	0	0
15:09:50	490,356	2293,065	15,361	16,015	10,916	8,175	6,788	21,1	960,554	24,581	2095,06	0	203,802	203,802	99,725	0	0	0	0	0	0	0
15:09:50	526,001	2298,325	15,215	15,869	10,953	8,23	6,816	21,1	960,554	24,581	2095,263	0	203,802	203,802	99,725	0	0	0	0	0	0	0
15:09:50	583,667	2304,161	15,215	16,015	10,986	8,29	6,845	21,1	960,554	24,581	2095,472	0	203,802	203,802	99,725	0	0	0	0	0	0	0
15:09:50	811,914	2312,28	15,459	16,064	11,019	8,374	6,875	21,1	960,554	24,581	2095,689	0	203,802	203,802	99,725	0	0	0	0	0	0	0
15:09:50	725,805	2319,538	15,703	16,308	11,047	8,448	6,906	21,1	960,554	24,581	2095,913	0	203,802	203,802	99,725	0	0	0	0	0	0	0
15:09:50	575,073	2325,289	15,947	16,601	11,067	8,508	6,937	21,1	960,554	24,581	2096,142	0	203,802	203,802	99,725	0	0	0	0	0	0	0
15:09:50	866,943	2333,959	16,338	16,894	11,095	8,597	6,97	21,1	960,554	24,581	2096,38	0	203,802	203,802	99,725	0	0	0	0	0	0	0
15:09:50	587,548	2339,834	16,435	16,943	11,123	8,658	7,003	21,1	960,554	24,581	2096,623	0	203,578	203,578	99,724	0	0	0	0	0	0	0
15:09:50	728,173	2347,116	16,679	17,236	11,151	8,733	7,037	21,1	960,554	24,581	2096,874	0	203,578	203,578	99,724	0	0	0	0	0	0	0
15:09:50	491,479	2352,031	16,582	17,187	11,184	8,783	7,071	21,1	960,554	24,581	2097,129	0	203,578	203,578	99,724	0	0	0	0	0	0	0
15:09:50	360,571	2355,636	16,435	17,09	11,212	8,82	7,106	21,1	960,554	24,581	2097,388	0	203,578	203,578	99,724	0	0	0	0	0	0	0
15:09:50	701,464	2362,651	16,582	17,09	11,244	8,893	7,141	21,1	960,554	24,581	2097,653	0	203,578	203,578	99,724	0	0	0	0	0	0	0
15:09:50	623,901	2368,89	16,728	17,187	11,271	8,957	7,176	21,1	960,554	24,581	2097,924	0	203,578	203,578	99,724	0	0	0	0	0	0	0
15:09:50	689,282	2375,783	17,021	17,431	11,294	9,028	7,212	21,1	960,554	24,581	2098,202	0	203,578	203,578	99,724	0	0	0	0	0	0	0
15:09:50	590,356	2381,686	17,314	17,627	11,312	9,089	7,249	21,1	960,554	24,581	2098,486	0	203,578	203,578	99,724	0	0	0	0	0	0	0
15:09:50	633,959	2388,026	17,656	18,115	11,329	9,154	7,287	21,1	960,554	24,581	2098,775	0	203,578	203,578	99,724	0	0	0	0	0	0	0
15:09:51	557,251	2393,599	17,9	18,359	11,347	9,212	7,324	21,1	960,554	24,581	2099,07	0	203,578	203,578	99,724	0	0	0	0	0	0	0
15:09:51	535,717	2398,956	18,144	18,359	11,364	9,267	7,362	21,1	960,554	24,581	2099,37	0	203,578	203,578	99,724	0	0	0	0	0	0	0
15:09:51	400,341	2402,959	18,144	18,457	11,387	9,308	7,401	21,1	960,554	24,581	2099,674	0	203,578	203,578	99,724	0	0	0	0	0	0	0
15:09:51	439,282	2407,352	18,144	18,457	11,412	9,354	7,439	21,1	960,554	24,581	2099,982	0	203,578	203,578	99,724	0	0	0	0	0	0	0
15:09:51	182,006	2409,172	17,851	18,261	11,438	9,372	7,477	21,1	960,554	24,581	2100,291	0	203,578	203,578	99,724	0	0	0	0	0	0	0
15:09:51	391,259	2413,085	17,803	18,115	11,462	9,413	7,515	21,1	960,554	24,581	2100,604	0	203,578	203,578	99,724	0	0	0	0	0	0	0
15:09:51	434,106	2417,426	17,851	18,164	11,484	9,458	7,553	21,1	960,554	24,581	2100,921	0	203,578	203,578	99,724	0	0	0	0	0	0	0
15:09:51	372,656	2421,152	17,9	18,164	11,503	9,496	7,591	21,1	960,554	24,581	2101,241	0	203,578	203,578	99,724	0	0	0	0	0	0	0
15:09:51	447,631	2425,629	18,144	18,457	11,515	9,542	7,629	21,1	960,554	24,581	2101,565	0	203,578	203,578	99,724	0	0	0	0	0	0	0
15:09:51	368,457	2429,313	18,34	18,652	11,525	9,58	7,667	21,1	960,554	24,581	2101,893	0	203,578	203,578	99,724	0	0	0	0	0	0	0
15:09:51	368,53	2432,998	18,535	18,701	11,535	9,618	7,706	21,1	960,554	24,581	2102,224	0	203,578	203,578	99,724	0	0	0	0	0	0	0
15:09:51	444,091	2437,439	18,681	18,945	11,552	9,664	7,744	21,1	960,554	24,581	2102,56	0	203,578	203,578	99,724	0	0	0	0	0	0	0
15:09:51	251,171	2439,951	18,681	18,847	11,566	9,69	7,782	21,1	960,554	24,581	2102,897	0	203,578	203,578	99,724	0	0	0	0	0	0	0
15:09:51	277,929	2442,73	18,633	18,701	11,585	9,718	7,82	21,1	960,554	24,581	2103,237	0	203,578	203,578	99,724	0	0	0	0	0	0	0
15:09:51	91,772	2443,648	18,388	18,603	11,603	9,728	7,858	21,1	960,554	24,581	2103,577	0	203,578	203,578	99,724	0	0	0	0	0	0	0
15:09:51	273,242	2446,38	18,34	18,506	11,621	9,756	7,895	21,1	960,554	24,581	2103,92	0	203,578	203,578	99,724	0	0	0	0	0	0	0
15:09:51	213,769	2448,518	18,291	18,359	11,636	9,778	7,932	21,1	960,554	24,581	2104,265	0	203,578	203,578	99,724	0	0	0	0	0	0	0
15:09:51	317,211	2451,69	18,291	18,457	11,654	9,811	7,969	21,1	960,554	24,581	2104,612	0	203,578	203,578	99,724	0	0	0	0	0	0	0
15:09:51	259,741	2454,288	18,388	18,506	11,663	9,838	8,005	21,1	960,554	24,581	2104,962	0	203,578	203,578	99,724	0	0	0	0	0	0	0
15:09:51	401,977	2458,307	18,633	18,701	11,672	9,879	8,042	21,1	960,554	24,581	2105,315	0	203,578	203,578	99,724	0	0	0	0	0	0	0
15:09:51	308,105	2461,389	18,779	18,945	11,682	9,911	8,079	21,1	960,554	24,581	2105,671	0	203,578	203,578	99,724	0	0	0	0	0	0	0
15:09:51	253,54	2463,924	18,877	18,994	11,691	9,937	8,115	21,1	960,554	24,581	2106,029	0	203,578	203,578	99,724	0	0	0	0	0	0	0
15:09:51	160,253	2465,526	18,877	18,994	11,7	9,953	8,151	21,1	960,554	24,581	2106,389	0	203,578	203,578	99,724	0	0	0	0	0	0	0
15:09:51	337,915	2468,906	18,974	19,043	11,714	9,988	8,187	21,1	960,554	24,581	2106,751	0	203,578	203,578	99,724	0	0	0	0	0	0	0
15:09:51	77,905	2469,685	18,877	18,994	11,723	9,996	8,223	21,1	960,554	24,581	2107,114	0	203,578	203,578	99,724	0	0	0	0	0	0	0
15:09:51	265,405	2472,339	18,974	19,14	11,733	10,024	8,258	21,1	960,554	24,581	2107,48	0	203,578	203,578	99,724	0	0	0	0	0	0	0
15:09:51	70,312	2473,042	18,877	19,043	11,742	10,031	8,293	21,1	960,554	24,581	2107,845	0	203,578	203,578	99,724	0	0	0	0	0	0	0
15:09:51	166,748	2474,709	18,877	18,994	11,752	10,048	8,327	21,1	960,554	24,581	2108,212	0	203,578	203,578	99,724	0	0	0	0	0	0	0
15:09:51	177,758	2476,487	18,974	19,043	11,756	10,066	8,361	21,1	960,554	24,581	2108,58	0	203,578	203,578	99,724	0	0	0	0	0	0	0
15:09:51	131,689	2477,804	19,023	19,043	11,761	10,08	8,395	21,1	960,554	24,581	2108,949	0	203,578	203,578	99,724	0	0	0	0	0	0	0
15:09:51	177,832	2479,582	19,121	19,189	11,766	10,098	8,428	21,1	960,554	24,581	2109,32	0	203,578	203,578	99,724	0	0	0	0	0	0	0
15:09:51	302,978	2482,612	19,267	19,336	11,775	10,13	8,462	21,1	960,554	24,581	2109,693	0	203,578	203,578	99,724	0	0	0	0	0	0	0
15:09:51	-57,202	2482,04	19,121	19,238	11,78	10,124	8,494	21,1	960,554	24,581	2110,066	0	203,578	203,578	99,724	0	0	0	0	0	0	0
15:09:51	84,497	2482,885	19,121	19,14	11,784	10,132	8,526	21,1	960,554	24,581	2110,438	0	203,578	203,578	99,724	0	0	0	0	0	0	0
15:09:51	226,196	2485,147	19,267	19,385	11,789	10,156	8,558	21,1	960,554	24,581	2110,813	0	203,578	203,578	99,724	0	0	0	0	0	0	0
15:09:51	65,942	2485,806	19,17	19,189	11,798	10,162	8,59	21,1	960,554	24,581	2111,188	0	203,578	203,578	99,724	0	0	0	0	0	0	0
15:09:51	-42,993	2485,376	19,121	19,238	11,798	10,158	8,621	21,1	960,554	24,581	2111,562	0	203,578	203,578	99,724	0	0	0	0	0	0	0
15:09:51	-8,959	2485,287	19,023	18,994	11,803	10,157	8,651	21,1	960,554	24,581	2111,936	0	203,578	203,578	99,724	0	0	0	0	0	0	0
15:09:51	221,948	2487,506	19,17	19,336	11,808	10,18	8,681	21,1	960,554	24,581	2112,312	0	203,578	203,578	99,724	0	0	0	0	0	0	0
15:09:51	0	2487,506	19,17	19,385	11,808	10,18	8,71	21,1	960,554	24,581	2112,687	0	203,578	203,578	99,724	0	0	0	0	0	0	0
15:09:51	146,069	2488,967	19,316	19,385	11,808	10,195	8,739	21,1	960,554	24,581	2113,063	0	203,578	203,578	99,724	0	0	0	0	0	0	0
15:09:51	80,249	2489,769	19,316	19,385	11,813	10,203	8,768	21,1	960,554	24,581	2113,44	0	203,578	203,578	99,724	0	0	0	0	0	0	0
15:09:51	-59,472	2489,175	19,17	19,238	11,817	10,197	8,796	21,1	960,554	24,581	2113,816	0	203,578	203,578	99,724	0	0	0	0	0	0	0
15:09:51	0	2489,175	19,17	19,336	11,817	10,197	8,823	21,1	960,554	24,581	2114,191	0	203,578	203,578	99,724	0	0	0	0	0	0	0
15:09:51	180,102	2490,976	19,267	19,336	11,822	10,216	8,851	21,1	960,554	24,581	2114,568	0	203,578	203,578	99,724	0	0	0	0	0	0	0
15:09:51	0	2490,976	19,267	19,385	11,822	10,216	8,877	21,1	960,554	24,581	2114,944	0	203,578	203,578	99,724	0	0	0	0	0	0	0
15:09:51	21,777	2491,193	19,121	19,238	11,831	10,218	8,904	21,1	960,554	24,581	2115,321	0	203,578	203,578	99,724	0	0	0	0	0	0	0
15:09:51	50,488	2491,698	19,17	19,14	11,831	10,223	8,93	21,1	960,554	24,581	2115,697	0	203,578	203,578	99,724	0	0	0	0	0	0	0
15:09:51	94,58	2492,644	19,267	19,238	11,831	10,233	8,955	21,1	960,554	24,581	2116,074	0	203,578	203,578	99,724	0	0	0	0	0	0	0
15:09:51	47,29	2493,117	19,316	19,482	11,831	10,238	8,98	21,1	960,554	24,581	2116,451	0	203,578	203,578	99,724	0	0	0	0	0	0	0
15:09:51	-141,87	2491,698	19,17	19,189	11,831	10,223	9,005	21,1	960,554	24,581	2116,826	0	203,578	203,578	99,724	0	0	0	0	0	0	0
15:09:51	-189,086	2489,807	18,974	18,701	11,831	10,204	9,028	21,1	960,554	24,581	2117,199	0	203,578	203,578	99,724	0	0	0	0	0	0	0
15:09:51	-566,943	2484,138	18,388	17,92	11,831	10,145	9,05	21,1	960,554	24,581	2117,566	0	203,578	203,578	99,724	0	0	0	0	0	0	0
15:09:51	-651,855	2477,619	17,803	17,383	11,827	10,078	9,07	21,1	960,554	24,581	2117,926	0	203,578	203,578	99,724	0	0	0	0	0	0	0
15:09:51	-626,098	2471,359	17,412	16,845	11,813	10,014	9,089	21,1	960,554	24,581	2118,279	0	203,578	203,578	99,724	0	0	0	0	0	0	0
15:09:51	-569,677	2465,662	17,168	16,357	11,794	9,955	9,106	21,1	960,554	24,581	2118,627	0	203,578	203,578	99,724	0	0	0	0	0	0	0
15:09:51	-641,723	2459,244	17,021	16,064	11,765	9,889	9,121	21,1	960,554	24,581	2118,967	0	203,578	203,578	99,724	0	0	0	0	0	0	0
15:09:51	-609,057	2453,154	17,07	16,064	11,728	9,826	9,135	21,1	960,554	24,581	2119,301	0	203,578	203,578	99,724	0	0	0	0	0	0	0
15:09:51	-382,519	2449,329	17,363	16,504	11,691	9,786	9,148	21,1	960,554	24,581	2119,631	0	203,578	203,578	99,724	0	0	0	0	0	0	0
15:09:51	-670,019	2442,629	17,51	16,504	11,645	9,717	9,159	21,1	960,554	24,581	2119,955	0	203,578	203,578	99,724	0	0	0	0	0	0	0
15:09:51	-682,299	2435,806	17,51	16,308	11,607	9,647	9,168	21,1	960,554	24,581	2120,27	0	203,578	203,578	99,724	0	0	0	0	0	0	0
15:09:51	-983,74	2425,968	17,168	16,015	11,57	9,546	9,176	21,1	960,554	24,581	2120,576	0	203,578	203,578	99,724	0	0	0	0	0	0	0
15:09:51	-751,489	2418,453	17,021	15,869	11,535	9,468	9,182	21,1	960,554	24,581	2120,874	0	203,578	203,578	99,724	0	0	0	0	0	0	0
15:09:51	-652,392	2411,929	16,924	15,869	11,504	9,401	9,186	21,1	960,554	24,581	2121,165	0	203,578	203,578	99,724	0	0	0	0	0	0	0
15:09:51	-736,474	2404,565	16,679	15,625	11,475	9,325	9,189	21,1	960,554	24,581	2121,448	0	203,578	203,578	99,724	0	0	0	0	0	0	0
15:09:51	-641,601	2398,149	16,533	15,625	11,447	9,259	9,19	21,1	960,554	24,581	2121,725	0	203,578	203,578	99,724	0	0	0	0	0	0	0
15:09:51	-729,199	2390,857	16,338	15,722	11,416	9,184	9,19	21,1	960,554	24,581	2121,994	0	203,578	203,578	99,724	0	0	0	0	0	0	0
15:09:51	-519,531	2385,661	16,338	15,527	11,387	9,13	9,189	21,1	960,554	24,581	2122,258	0	203,578	203,578	99,724	0	0	0	0	0	0	0
15:09:51	-756,005	2378,101	16,093	15,478	11,357	9,052	9,186	21,1	960,554	24,581	2122,514	0	203,578	203,578	99,724	0	0	0	0	0	0	0
15:09:51	-547,656	2372,625	16,045	15,527	11,329	8,996	9,182	21,1	960,554	24,581	2122,764	0	203,578	203,578	99,724	0	0	0	0	0	0	0
15:09:51	-608,325	2366,541	15,898	15,332	11,302	8,933	9,177	21,1	960,554	24,581	2123,007	0	203,578	203,578	99,724	0	0	0	0	0	0	0
15:09:51	-455,712	2361,984	15,849	15,185	11,279	8,886	9,172	21,1	960,554	24,581	2123,246	0	203,578	203,578	99,724	0	0	0	0	0	0	0
15:09:51	-661,425	2355,37	15,556	15,088	11,258	8,818	9,165	21,1	960,554	24,581	2123,478	0	203,578	203,578	99,724	0	0	0	0	0	0	0
15:09:51	-612,377	2349,246	15,263	14,795	11,239	8,755	9,157	21,1	960,554	24,581	2123,704	0	203,578	203,578	99,724	0	0	0	0	0	0	0
15:09:51	-530,078	2343,945	14,97	14,502	11,225	8,7	9,148	21,1	960,554	24,581	2123,925	0	203,578	203,578	99,724	0	0	0	0	0	0	0
15:09:51	-542,773	2338,518	14,726	14,306	11,207	8,644	9,138	21,1	960,554	24,581	2124,139	0	203,578	203,578	99,724	0	0	0	0	0	0	0
15:09:51	-406,494	2334,453	14,58	14,209	11,192	8,602	9,127	21,1	960,554	24,581	2124,349	0	203,578	203,578	99,724	0	0	0	0	0	0	0
15:09:51	-568,212	2328,771	14,384	13,965	11,17	8,544	9,116	21,1	960,554	24,581	2124,554	0	203,578	203,578	99,724	0	0	0	0	0	0	0
15:09:51	-475,439	2324,016	14,238	13,867	11,151	8,495	9,104	21,1	960,554	24,581	2124,753	0	203,578	203,578	99,724	0	0	0	0	0	0	0
15:09:51	-427,856	2319,738	14,238	13,867	11,127	8,45	9,091	21,1	960,554	24,581	2124,948	0	203,578	203,578	99,724	0	0	0	0	0	0	0
15:09:51	-272,753	2317,01	14,384	13,965	11,104	8,422	9,078	21,1	960,554	24,581	2125,14	0	203,578	203,578	99,724	0	0	0	0	0	0	0
15:09:51	-363,403	2313,376	14,433	14,111	11,08	8,385	9,064	21,3	960,554	24,581	2125,329	0	203,578	203,578	99,724	0	0	0	0	0	0	0
15:09:51	-463,452	2308,742	14,384	14,111	11,057	8,337	9,05	21,3	960,554	24,581	2125,512	0	203,578	203,578	99,724	0	0	0	0	0	0	0
15:09:51	-329,711	2305,444	14,384	14,111	11,038	8,303	9,035	21,3	960,554	24,581	2125,692	0	203,578	203,578	99,724	0	0	0	0	0	0	0
15:09:51	-487,695	2300,567	14,14	13,916	11,024	8,253	9,02	21,3	960,554	24,581	2125,867	0	203,578	203,578	99,724	0	0	0	0	0	0	0
15:09:51	-370,507	2296,862	14,092	13,769	11,005	8,215	9,004	21,3	960,554	24,581	2126,038	0	203,578	203,578	99,724	0	0	0	0	0	0	0
15:09:51	-432,568	2292,537	13,896	13,72	10,991	8,17	8,988	21,3	960,554	24,581	2126,205	0	203,578	203,578	99,724	0	0	0	0	0	0	0
15:09:51	-342,236	2289,114	13,799	13,574	10,977	8,135	8,971	21,3	960,554	24,581	2126,367	0	203,578	203,578	99,724	0	0	0	0	0	0	0
15:09:51	-435,498	2284,759	13,603	13,427	10,963	8,09	8,954	21,3	960,554	24,581	2126,526	0	203,578	203,578	99,724	0	0	0	0	0	0	0
15:09:51	-342,065	2281,339	13,506	13,33	10,949	8,055	8,936	21,3	960,554	24,581	2126,68	0	203,578	203,578	99,724	0	0	0	0	0	0	0
15:09:51	-377,807	2277,561	13,457	13,33	10,93	8,016	8,918	21,3	960,554	24,581	2126,831	0	203,578	203,578	99,724	0	0	0	0	0	0	0
15:09:51	-202,685	2275,534	13,506	13,427	10,916	7,995	8,9	21,3	960,554	24,581	2126,98	0	204,951	204,951	99,729	0	0	0	0	0	0	0
15:09:51	-377,783	2271,756	13,457	13,33	10,897	7,956	8,881	21,3	960,554	24,581	2127,124	0	204,951	204,951	99,729	0	0	0	0	0	0	0
15:09:51	-295,874	2268,797	13,408	13,232	10,883	7,925	8,863	21,3	960,554	24,581	2127,266	0	204,951	204,951	99,729	0	0	0	0	0	0	0
15:09:51	-386,792	2264,929	13,261	13,183	10,869	7,885	8,844	21,3	960,554	24,581	2127,404	0	204,951	204,951	99,729	0	0	0	0	0	0	0
15:09:51	-338,403	2261,545	13,164	13,086	10,855	7,85	8,824	21,3	960,554	24,581	2127,538	0	204,951	204,951	99,729	0	0	0	0	0	0	0
15:09:51	-294,702	2258,598	13,115	13,037	10,841	7,82	8,804	21,3	960,554	24,581	2127,669	0	204,951	204,951	99,729	0	0	0	0	0	0	0
15:09:51	-247,607	2256,122	13,115	13,037	10,827	7,795	8,785	21,3	960,554	24,581	2127,797	0	204,951	204,951	99,729	0	0	0	0	0	0	0
15:09:51	-192,7	2254,195	13,261	13,037	10,808	7,775	8,765	21,3	960,554	24,581	2127,924	0	204,951	204,951	99,729	0	0	0	0	0	0	0
15:09:51	-247,68	2251,718	13,261	13,086	10,794	7,749	8,745	21,3	960,554	24,581	2128,048	0	204,951	204,951	99,729	0	0	0	0	0	0	0
15:09:51	-326,171	2248,457	13,261	13,183	10,775	7,716	8,725	21,3	960,554	24,581	2128,168	0	204,951	204,951	99,729	0	0	0	0	0	0	0
15:09:51	-203,881	2246,418	13,31	13,183	10,761	7,695	8,705	21,3	960,554	24,581	2128,287	0	204,951	204,951	99,729	0	0	0	0	0	0	0
15:09:52	-324,047	2243,177	13,31	13,183	10,743	7,661	8,684	21,3	960,554	24,581	2128,402	0	204,951	204,951	99,729	0	0	0	0	0	0	0
15:09:52	-310,009	2240,077	13,164	13,037	10,733	7,629	8,663	21,3	960,554	24,581	2128,513	0	204,951	204,951	99,729	0	0	0	0	0	0	0
15:09:52	-381,884	2236,258	13,017	12,89	10,719	7,59	8,642	21,3	960,554	24,581	2128,621	0	204,951	204,951	99,729	0	0	0	0	0	0	0
15:09:52	-253,247	2233,726	12,92	12,744	10,71	7,564	8,621	21,3	960,554	24,581	2128,726	0	204,951	204,951	99,729	0	0	0	0	0	0	0
15:09:52	-351,049	2230,215	12,822	12,695	10,695	7,527	8,6	21,3	960,554	24,581	2128,828	0	204,951	204,951	99,729	0	0	0	0	0	0	0
15:09:52	-213,647	2228,079	12,773	12,549	10,686	7,505	8,578	21,3	960,554	24,581	2128,927	0	204,951	204,951	99,729	0	0	0	0	0	0	0
15:09:52	-328,417	2224,795	12,675	12,5	10,672	7,472	8,557	21,3	960,554	24,581	2129,023	0	204,951	204,951	99,729	0	0	0	0	0	0	0
15:09:52	-240,991	2222,385	12,675	12,5	10,659	7,447	8,535	21,3	960,554	24,581	2129,116	0	204,951	204,951	99,729	0	0	0	0	0	0	0
15:09:52	-298,584	2219,399	12,627	12,451	10,644	7,416	8,513	21,3	960,554	24,581	2129,207	0	204,951	204,951	99,729	0	0	0	0	0	0	0
15:09:52	-318,554	2216,213	12,529	12,451	10,632	7,383	8,491	21,3	960,554	24,581	2129,294	0	204,951	204,951	99,729	0	0	0	0	0	0	0
15:09:52	-154,931	2214,664	12,627	12,5	10,618	7,367	8,469	21,3	960,554	24,581	2129,379	0	204,951	204,951	99,729	0	0	0	0	0	0	0
15:09:52	-244,189	2212,222	12,627	12,451	10,604	7,342	8,447	21,3	960,554	24,581	2129,462	0	204,951	204,951	99,729	0	0	0	0	0	0	0
15:09:52	-240,966	2209,813	12,627	12,5	10,59	7,317	8,424	21,3	960,554	24,581	2129,542	0	204,951	204,951	99,729	0	0	0	0	0	0	0
15:09:52	-331,323	2206,499	12,529	12,451	10,576	7,283	8,402	21,3	960,554	24,581	2129,619	0	204,951	204,951	99,729	0	0	0	0	0	0	0
15:09:52	-180,834	2204,691	12,529	12,451	10,566	7,264	8,38	21,3	960,554	24,581	2129,694	0	204,951	204,951	99,729	0	0	0	0	0	0	0
15:09:52	-236,767	2202,323	12,529	12,353	10,553	7,24	8,357	21,3	960,554	24,581	2129,767	0	204,951	204,951	99,729	0	0	0	0	0	0	0
15:09:52	-232,324	2200	12,529	12,451	10,54	7,216	8,335	21,3	960,554	24,581	2129,837	0	204,951	204,951	99,729	0	0	0	0	0	0	0
15:09:52	-270,922	2197,291	12,431	12,256	10,529	7,188	8,313	21,3	960,554	24,581	2129,904	0	204,951	204,951	99,729	0	0	0	0	0	0	0
15:09:52	-255,859	2194,732	12,334	12,109	10,52	7,162	8,29	21,3	960,554	24,581	2129,969	0	204,951	204,951	99,729	0	0	0	0	0	0	0
15:09:52	-228,051	2192,452	12,334	12,06	10,507	7,138	8,267	21,3	960,554	24,581	2130,032	0	204,951	204,951	99,729	0	0	0	0	0	0	0
15:09:52	-179,589	2190,656	12,334	12,06	10,497	7,12	8,245	21,3	960,554	24,581	2130,093	0	204,951	204,951	99,729	0	0	0	0	0	0	0
15:09:52	-271,533	2187,941	12,285	12,109	10,484	7,092	8,222	21,3	960,554	24,581	2130,151	0	204,951	204,951	99,729	0	0	0	0	0	0	0
15:09:52	-177,001	2186,171	12,334	12,06	10,471	7,073	8,2	21,3	960,554	24,581	2130,207	0	204,951	204,951	99,729	0	0	0	0	0	0	0
15:09:52	-298,168	2183,189	12,187	11,963	10,462	7,043	8,177	21,3	960,554	24,581	2130,26	0	204,951	204,951	99,729	0	0	0	0	0	0	0
15:09:52	-176,367	2181,425	12,187	11,963	10,452	7,025	8,154	21,3	960,554	24,581	2130,311	0	204,951	204,951	99,729	0	0	0	0	0	0	0
15:09:52	-296,801	2178,457	12,041	11,816	10,443	6,994	8,132	21,3	960,554	24,581	2130,359	0	204,951	204,951	99,729	0	0	0	0	0	0	0
15:09:52	-250,341	2175,954	11,943	11,767	10,434	6,968	8,109	21,3	960,554	24,581	2130,405	0	204,951	204,951	99,729	0	0	0	0	0	0	0
15:09:52	-156,982	2174,384	11,943	11,718	10,425	6,952	8,086	21,3	960,554	24,581	2130,449	0	204,951	204,951	99,729	0	0	0	0	0	0	0
15:09:52	-251,147	2171,872	11,845	11,718	10,416	6,926	8,063	21,3	960,554	24,581	2130,49	0	204,951	204,951	99,729	0	0	0	0	0	0	0
15:09:52	-158,032	2170,292	11,845	11,718	10,407	6,91	8,041	21,3	960,554	24,581	2130,53	0	204,951	204,951	99,729	0	0	0	0	0	0	0
15:09:52	-309,179	2167,2	11,748	11,621	10,395	6,878	8,018	21,3	960,554	24,581	2130,567	0	204,951	204,951	99,729	0	0	0	0	0	0	0
15:09:52	-237,5	2164,825	11,601	11,572	10,389	6,853	7,995	21,3	960,554	24,581	2130,601	0	204,951	204,951	99,729	0	0	0	0	0	0	0
15:09:52	-189,917	2162,926	11,504	11,572	10,383	6,834	7,972	21,3	960,554	24,581	2130,633	0	204,951	204,951	99,729	0	0	0	0	0	0	0
15:09:52	-67,041	2162,256	11,601	11,572	10,374	6,827	7,95	21,3	960,554	24,581	2130,665	0	204,951	204,951	99,729	0	0	0	0	0	0	0
15:09:52	-179,467	2160,461	11,601	11,621	10,364	6,808	7,928	21,3	960,554	24,581	2130,695	0	204,951	204,951	99,729	0	0	0	0	0	0	0
15:09:52	-154,589	2158,915	11,65	11,621	10,353	6,792	7,905	21,3	960,554	24,581	2130,723	0	204,951	204,951	99,729	0	0	0	0	0	0	0
15:09:52	-68,139	2158,234	11,748	11,572	10,344	6,785	7,883	21,3	960,554	24,581	2130,75	0	204,951	204,951	99,729	0	0	0	0	0	0	0
15:09:52	-235,131	2155,882	11,601	11,572	10,338	6,761	7,861	21,3	960,554	24,581	2130,776	0	204,951	204,951	99,729	0	0	0	0	0	0	0
15:09:52	-233,789	2153,545	11,504	11,425	10,33	6,737	7,839	21,3	960,554	24,581	2130,798	0	204,951	204,951	99,729	0	0	0	0	0	0	0
15:09:52	-96,679	2152,578	11,504	11,425	10,325	6,727	7,818	21,3	960,554	24,581	2130,82	0	204,951	204,951	99,729	0	0	0	0	0	0	0
15:09:52	-127,075	2151,307	11,455	11,377	10,32	6,714	7,796	21,3	960,554	24,581	2130,84	0	204,951	204,951	99,729	0	0	0	0	0	0	0
15:09:52	-216,821	2149,139	11,308	11,23	10,315	6,692	7,774	21,3	960,554	24,581	2130,859	0	204,951	204,951	99,729	0	0	0	0	0	0	0
15:09:52	-124,951	2147,889	11,259	11,181	10,311	6,679	7,753	21,3	960,554	24,581	2130,876	0	204,951	204,951	99,729	0	0	0	0	0	0	0
15:09:52	-218,505	2145,704	11,162	11,181	10,304	6,656	7,731	21,3	960,554	24,581	2130,891	0	204,951	204,951	99,729	0	0	0	0	0	0	0
15:09:52	-97,729	2144,727	11,162	11,181	10,298	6,646	7,71	21,3	960,554	24,581	2130,905	0	204,951	204,951	99,729	0	0	0	0	0	0	0
15:09:52	-147,314	2143,254	11,162	11,084	10,29	6,631	7,689	21,3	960,554	24,581	2130,917	0	204,951	204,951	99,729	0	0	0	0	0	0	0
15:09:52	-7,006	2143,184	11,259	11,181	10,284	6,63	7,668	21,3	960,554	24,581	2130,929	0	204,951	204,951	99,729	0	0	0	0	0	0	0
15:09:52	-221,85	2140,965	11,162	11,23	10,277	6,607	7,647	21,3	960,554	24,581	2130,939	0	204,951	204,951	99,729	0	0	0	0	0	0	0
15:09:52	-97,656	2139,989	11,162	11,181	10,271	6,597	7,627	21,3	960,554	24,581	2130,948	0	204,951	204,951	99,729	0	0	0	0	0	0	0
15:09:52	-127,001	2138,719	11,113	11,181	10,267	6,584	7,606	21,3	960,554	24,581	2130,956	0	204,951	204,951	99,729	0	0	0	0	0	0	0
15:09:52	-66,552	2138,053	11,113	11,035	10,263	6,577	7,586	21,3	960,554	24,581	2130,963	0	204,951	204,951	99,729	0	0	0	0	0	0	0
15:09:52	-204,711	2136,006	10,966	10,937	10,259	6,556	7,566	21,3	960,554	24,581	2130,968	0	204,951	204,951	99,729	0	0	0	0	0	0	0
15:09:52	-14,99	2135,856	10,966	10,888	10,258	6,555	7,546	21,3	960,554	24,581	2130,973	0	204,951	204,951	99,729	0	0	0	0	0	0	0
15:09:52	-204,687	2133,809	10,82	10,84	10,254	6,534	7,526	21,3	960,554	24,581	2130,975	0	204,951	204,951	99,729	0	0	0	0	0	0	0
15:09:52	-81,64	2132,993	10,82	10,84	10,249	6,525	7,507	21,3	960,554	24,581	2130,977	0	204,951	204,951	99,729	0	0	0	0	0	0	0
15:09:52	-83,74	2132,155	10,82	10,84	10,245	6,517	7,487	21,3	960,554	24,581	2130,979	0	204,951	204,951	99,729	0	0	0	0	0	0	0
15:09:52	-83,764	2131,318	10,82	10,84	10,24	6,508	7,468	21,3	960,554	24,581	2130,979	0	204,951	204,951	99,729	0	0	0	0	0	0	0
15:09:52	21,752	2131,535	10,918	10,888	10,236	6,51	7,449	21,3	960,554	24,581	2130,979	0	204,951	204,951	99,729	0	0	0	0	0	0	0
15:09:52	-83,764	2130,698	10,918	10,84	10,231	6,502	7,431	21,3	960,554	24,581	2130,698	0	204,951	204,951	99,729	0	0	0	0	0	0	0
15:09:52	-205,688	2128,641	10,771	10,742	10,227	6,48	7,412	21,3	960,554	24,581	2128,641	0	204,951	204,951	99,729	0	0	0	0	0	0	0
15:09:52	-13,916	2128,502	10,771	10,742	10,226	6,479	7,394	21,3	960,554	24,581	2128,502	0	204,951	204,951	99,729	0	0	0	0	0	0	0
15:09:52	-70,874	2127,793	10,771	10,742	10,222	6,472	7,376	21,3	960,554	24,581	2127,793	0	204,951	204,951	99,729	0	0	0	0	0	0	0
15:09:52	-161,425	2126,179	10,673	10,742	10,218	6,455	7,358	21,3	960,554	24,581	2126,179	0	204,951	204,951	99,729	0	0	0	0	0	0	0
15:09:52	-12,866	2126,05	10,673	10,742	10,218	6,454	7,34	21,3	960,554	24,581	2126,05	0	204,951	204,951	99,729	0	0	0	0	0	0	0
15:09:52	-71,923	2125,331	10,673	10,693	10,214	6,446	7,322	21,3	960,554	24,581	2125,331	0	204,951	204,951	99,729	0	0	0	0	0	0	0
15:09:52	5,664	2125,387	10,771	10,742	10,209	6,447	7,305	21,3	960,554	24,581	2125,331	0	204,951	204,951	99,729	0	0	0	0	0	0	0
15:09:52	-103,344	2124,354	10,673	10,693	10,208	6,436	7,288	21,3	960,554	24,581	2124,354	0	204,951	204,951	99,729	0	0	0	0	0	0	0
15:09:52	17,48	2124,529	10,771	10,742	10,204	6,438	7,271	21,3	960,554	24,581	2124,354	0	204,951	204,951	99,729	0	0	0	0	0	0	0
15:09:52	-72,998	2123,799	10,771	10,595	10,2	6,43	7,255	21,3	960,554	24,581	2123,799	0	204,951	204,951	99,729	0	0	0	0	0	0	0
15:09:52	-90,502	2122,894	10,673	10,693	10,2	6,421	7,239	21,3	960,554	24,581	2122,894	0	204,951	204,951	99,729	0	0	0	0	0	0	0
15:09:52	-71,972	2122,174	10,673	10,693	10,196	6,414	7,222	21,3	960,554	24,581	2122,174	0	204,951	204,951	99,729	0	0	0	0	0	0	0
15:09:52	-14,038	2122,034	10,673	10,693	10,195	6,412	7,207	21,3	960,554	24,581	2122,034	0	204,951	204,951	99,729	0	0	0	0	0	0	0
15:09:52	-11,791	2121,916	10,673	10,595	10,194	6,411	7,191	21,3	960,554	24,581	2121,916	0	204,951	204,951	99,729	0	0	0	0	0	0	0
15:09:52	-105,224	2120,863	10,625	10,595	10,191	6,4	7,175	21,3	960,554	24,581	2120,863	0	204,951	204,951	99,729	0	0	0	0	0	0	0
15:09:52	-13,012	2120,733	10,625	10,595	10,19	6,399	7,16	21,3	960,554	24,581	2120,733	0	204,951	204,951	99,729	0	0	0	0	0	0	0
15:09:52	-151,66	2119,217	10,527	10,547	10,187	6,383	7,145	21,3	960,554	24,581	2119,217	0	204,951	204,951	99,729	0	0	0	0	0	0	0
15:09:52	-58,032	2118,636	10,478	10,547	10,186	6,377	7,13	21,3	960,554	24,581	2118,636	0	204,951	204,951	99,729	0	0	0	0	0	0	0
15:09:52	-56,982	2118,067	10,429	10,547	10,185	6,371	7,115	21,3	960,554	24,581	2118,067	0	204,951	204,951	99,729	0	0	0	0	0	0	0
15:09:52	-28,857	2117,778	10,478	10,547	10,181	6,368	7,1	21,3	960,554	24,581	2117,778	0	204,951	204,951	99,729	0	0	0	0	0	0	0
15:09:52	-15,991	2117,618	10,527	10,547	10,177	6,367	7,086	21,2	960,554	24,581	2117,618	0	204,951	204,951	99,729	0	0	0	0	0	0	0
15:09:52	-58,056	2117,037	10,478	10,547	10,177	6,361	7,072	21,2	960,554	24,581	2117,037	0	204,951	204,951	99,729	0	0	0	0	0	0	0
15:09:52	-28,857	2116,749	10,527	10,547	10,173	6,358	7,058	21,2	960,554	24,581	2116,749	0	204,951	204,951	99,729	0	0	0	0	0	0	0
15:09:52	77,368	2117,523	10,625	10,595	10,172	6,366	7,044	21,2	960,554	24,581	2116,75	0	204,951	204,951	99,729	0	0	0	0	0	0	0
15:09:52	-210,693	2115,416	10,478	10,547	10,168	6,344	7,03	21,2	960,554	24,581	2115,416	0	204,951	204,951	99,729	0	0	0	0	0	0	0
15:09:52	0	2115,416	10,478	10,498	10,168	6,344	7,017	21,2	960,554	24,581	2115,416	0	204,951	204,951	99,729	0	0	0	0	0	0	0
15:09:52	0	2115,416	10,478	10,547	10,168	6,344	7,004	21,2	960,554	24,581	2115,416	0	204,951	204,951	99,729	0	0	0	0	0	0	0
15:09:52	-75,097	2114,665	10,478	10,547	10,163	6,336	6,991	21,2	960,554	24,581	2114,665	0	204,951	204,951	99,729	0	0	0	0	0	0	0
15:09:52	0	2114,665	10,478	10,547	10,163	6,336	6,978	21,2	960,554	24,581	2114,665	0	204,951	204,951	99,729	0	0	0	0	0	0	0
15:09:52	-11,816	2114,547	10,478	10,498	10,163	6,335	6,965	21,2	960,554	24,581	2114,547	0	204,951	204,951	99,729	0	0	0	0	0	0	0
15:09:52	-45,166	2114,095	10,429	10,498	10,163	6,33	6,953	21,2	960,554	24,581	2114,095	0	203,883	203,883	99,725	0	0	0	0	0	0	0
15:09:52	-90,356	2113,191	10,332	10,4	10,163	6,321	6,94	21,2	960,554	24,581	2113,191	0	203,883	203,883	99,725	0	0	0	0	0	0	0
15:09:52	0	2113,191	10,332	10,4	10,163	6,321	6,928	21,2	960,554	24,581	2113,191	0	203,883	203,883	99,725	0	0	0	0	0	0	0
15:09:52	-76,342	2112,428	10,332	10,498	10,158	6,313	6,916	21,2	960,554	24,581	2112,428	0	203,883	203,883	99,725	0	0	0	0	0	0	0
15:09:52	-11,767	2112,31	10,332	10,498	10,158	6,312	6,904	21,2	960,554	24,581	2112,31	0	203,883	203,883	99,725	0	0	0	0	0	0	0
15:09:52	-65,429	2111,656	10,332	10,498	10,154	6,305	6,893	21,2	960,554	24,581	2111,656	0	203,883	203,883	99,725	0	0	0	0	0	0	0
15:09:52	124,78	2112,904	10,478	10,547	10,153	6,318	6,881	21,2	960,554	24,581	2111,657	0	203,883	203,883	99,725	0	0	0	0	0	0	0
15:09:52	-110,595	2111,798	10,429	10,498	10,15	6,307	6,87	21,2	960,554	24,581	2111,657	0	203,883	203,883	99,725	0	0	0	0	0	0	0
15:09:52	-10,742	2111,69	10,429	10,498	10,149	6,306	6,859	21,2	960,554	24,581	2111,657	0	203,883	203,883	99,725	0	0	0	0	0	0	0
15:09:52	0	2111,69	10,429	10,498	10,149	6,306	6,848	21,2	960,554	24,581	2111,657	0	203,883	203,883	99,725	0	0	0	0	0	0	0
15:09:52	-89,184	2110,798	10,429	10,4	10,144	6,296	6,837	21,2	960,554	24,581	2110,798	0	203,883	203,883	99,725	0	0	0	0	0	0	0
15:09:53	34,448	2111,143	10,478	10,498	10,143	6,3	6,827	21,2	960,554	24,581	2110,799	0	203,883	203,883	99,725	0	0	0	0	0	0	0
15:09:53	-76,171	2110,381	10,478	10,498	10,139	6,292	6,816	21,2	960,554	24,581	2110,381	0	203,883	203,883	99,725	0	0	0	0	0	0	0
15:09:53	-34,326	2110,038	10,527	10,498	10,134	6,289	6,806	21,2	960,554	24,581	2110,038	0	203,883	203,883	99,725	0	0	0	0	0	0	0
15:09:53	79,589	2110,834	10,625	10,547	10,134	6,297	6,796	21,2	960,554	24,581	2110,039	0	203,883	203,883	99,725	0	0	0	0	0	0	0
15:09:53	-77,416	2110,06	10,625	10,547	10,129	6,289	6,786	21,2	960,554	24,581	2110,039	0	203,883	203,883	99,725	0	0	0	0	0	0	0
15:09:53	-135,473	2108,705	10,478	10,547	10,129	6,275	6,776	21,2	960,554	24,581	2108,705	0	203,883	203,883	99,725	0	0	0	0	0	0	0
15:09:53	0	2108,705	10,478	10,498	10,129	6,275	6,766	21,2	960,554	24,581	2108,705	0	203,883	203,883	99,725	0	0	0	0	0	0	0
15:09:53	-45,166	2108,253	10,429	10,498	10,129	6,27	6,756	21,2	960,554	24,581	2108,253	0	203,883	203,883	99,725	0	0	0	0	0	0	0
15:09:53	-90,283	2107,35	10,332	10,351	10,129	6,261	6,747	21,2	960,554	24,581	2107,35	0	203,883	203,883	99,725	0	0	0	0	0	0	0
15:09:53	0	2107,35	10,332	10,351	10,129	6,261	6,737	21,2	960,554	24,581	2107,35	0	203,883	203,883	99,725	0	0	0	0	0	0	0
15:09:53	-68,579	2106,665	10,332	10,351	10,125	6,254	6,728	21,2	960,554	24,581	2106,665	0	203,883	203,883	99,725	0	0	0	0	0	0	0
15:09:53	-55,859	2106,106	10,283	10,302	10,125	6,248	6,718	21,2	960,554	24,581	2106,106	0	203,883	203,883	99,725	0	0	0	0	0	0	0
15:09:53	0	2106,106	10,283	10,302	10,125	6,248	6,709	21,2	960,554	24,581	2106,106	0	203,883	203,883	99,725	0	0	0	0	0	0	0
15:09:53	0	2106,106	10,283	10,302	10,125	6,248	6,7	21,2	960,554	24,581	2106,106	0	203,883	203,883	99,725	0	0	0	0	0	0	0
15:09:53	-9,667	2106,009	10,283	10,351	10,124	6,247	6,691	21,2	960,554	24,581	2106,009	0	203,883	203,883	99,725	0	0	0	0	0	0	0
15:09:53	-22,583	2105,784	10,332	10,351	10,12	6,245	6,682	21,2	960,554	24,581	2105,784	0	203,883	203,883	99,725	0	0	0	0	0	0	0
15:09:53	80,615	2106,59	10,429	10,351	10,12	6,253	6,674	21,2	960,554	24,581	2105,784	0	203,883	203,883	99,725	0	0	0	0	0	0	0
15:09:53	-135,424	2105,235	10,283	10,302	10,12	6,239	6,666	21,2	960,554	24,581	2105,235	0	203,883	203,883	99,725	0	0	0	0	0	0	0
15:09:53	0	2105,235	10,283	10,205	10,12	6,239	6,657	21,2	960,554	24,581	2105,235	0	203,883	203,883	99,725	0	0	0	0	0	0	0
15:09:53	-69,653	2104,539	10,283	10,205	10,116	6,232	6,649	21,2	960,554	24,581	2104,539	0	203,883	203,883	99,725	0	0	0	0	0	0	0
15:09:53	-33,3	2104,206	10,332	10,302	10,112	6,228	6,641	21,2	960,554	24,581	2104,206	0	203,883	203,883	99,725	0	0	0	0	0	0	0
15:09:53	0	2104,206	10,332	10,302	10,112	6,228	6,632	21,2	960,554	24,581	2104,206	0	203,883	203,883	99,725	0	0	0	0	0	0	0
15:09:53	-10,742	2104,099	10,332	10,351	10,111	6,227	6,625	21,2	960,554	24,581	2104,099	0	203,883	203,883	99,725	0	0	0	0	0	0	0
15:09:53	-69,799	2103,401	10,332	10,302	10,107	6,22	6,617	21,2	960,554	24,581	2103,401	0	203,883	203,883	99,725	0	0	0	0	0	0	0
15:09:53	80,59	2104,206	10,429	10,351	10,106	6,228	6,609	21,2	960,554	24,581	2103,401	0	203,883	203,883	99,725	0	0	0	0	0	0	0
15:09:53	0	2104,206	10,429	10,351	10,106	6,228	6,602	21,2	960,554	24,581	2103,402	0	203,883	203,883	99,725	0	0	0	0	0	0	0
15:09:53	-206,103	2102,145	10,283	10,205	10,102	6,207	6,594	21,2	960,554	24,581	2102,145	0	203,883	203,883	99,725	0	0	0	0	0	0	0
15:09:53	36,499	2102,51	10,332	10,302	10,102	6,211	6,586	21,2	960,554	24,581	2102,146	0	203,883	203,883	99,725	0	0	0	0	0	0	0
15:09:53	-45,117	2102,059	10,283	10,351	10,102	6,206	6,579	21,2	960,554	24,581	2102,059	0	203,883	203,883	99,725	0	0	0	0	0	0	0
15:09:53	0	2102,059	10,283	10,205	10,102	6,206	6,572	21,2	960,554	24,581	2102,059	0	203,883	203,883	99,725	0	0	0	0	0	0	0
15:09:53	-80,517	2101,254	10,283	10,205	10,097	6,198	6,564	21,2	960,554	24,581	2101,254	0	203,883	203,883	99,725	0	0	0	0	0	0	0
15:09:53	0	2101,254	10,283	10,302	10,097	6,198	6,557	21,2	960,554	24,581	2101,254	0	203,883	203,883	99,725	0	0	0	0	0	0	0
15:09:53	0	2101,254	10,283	10,351	10,097	6,198	6,55	21,2	960,554	24,581	2101,254	0	203,883	203,883	99,725	0	0	0	0	0	0	0
15:09:53	-81,64	2100,438	10,283	10,302	10,093	6,19	6,543	21,2	960,554	24,581	2100,438	0	203,883	203,883	99,725	0	0	0	0	0	0	0
15:09:53	-90,209	2099,536	10,185	10,205	10,093	6,18	6,536	21,2	960,554	24,581	2099,536	0	203,883	203,883	99,725	0	0	0	0	0	0	0
15:09:53	53,735	2100,073	10,332	10,351	10,088	6,186	6,529	21,2	960,554	24,581	2099,536	0	203,883	203,883	99,725	0	0	0	0	0	0	0
15:09:53	8,642	2100,159	10,429	10,4	10,083	6,187	6,522	21,2	960,554	24,581	2099,536	0	203,883	203,883	99,725	0	0	0	0	0	0	0
15:09:53	-99,902	2099,16	10,332	10,351	10,083	6,176	6,515	21,2	960,554	24,581	2099,16	0	203,883	203,883	99,725	0	0	0	0	0	0	0
15:09:53	-71,923	2098,441	10,332	10,302	10,079	6,169	6,509	21,2	960,554	24,581	2098,441	0	203,883	203,883	99,725	0	0	0	0	0	0	0
15:09:53	-8,447	2098,357	10,332	10,205	10,078	6,168	6,502	21,2	960,554	24,581	2098,357	0	203,883	203,883	99,725	0	0	0	0	0	0	0
15:09:53	-82,666	2097,53	10,332	10,351	10,074	6,16	6,495	21,2	960,554	24,581	2097,53	0	203,883	203,883	99,725	0	0	0	0	0	0	0
15:09:53	-135,278	2096,177	10,185	10,156	10,074	6,146	6,488	21,2	960,554	24,581	2096,177	0	203,883	203,883	99,725	0	0	0	0	0	0	0
15:09:53	-82,641	2095,351	10,185	10,058	10,069	6,137	6,482	21,2	960,554	24,581	2095,351	0	203,883	203,883	99,725	0	0	0	0	0	0	0
15:09:53	14,892	2095,5	10,283	10,302	10,065	6,139	6,475	21,2	960,554	24,581	2095,351	0	203,883	203,883	99,725	0	0	0	0	0	0	0
15:09:53	-7,397	2095,426	10,283	10,156	10,064	6,138	6,468	21,2	960,554	24,581	2095,351	0	203,883	203,883	99,725	0	0	0	0	0	0	0
15:09:53	-82,641	2094,599	10,283	10,156	10,059	6,129	6,462	21,2	960,554	24,581	2094,599	0	203,883	203,883	99,725	0	0	0	0	0	0	0
15:09:53	-75,122	2093,848	10,283	10,156	10,055	6,122	6,455	21,2	960,554	24,581	2093,848	0	203,883	203,883	99,725	0	0	0	0	0	0	0
15:09:53	-97,68	2092,871	10,185	10,058	10,055	6,112	6,448	21,2	960,554	24,581	2092,871	0	203,883	203,883	99,725	0	0	0	0	0	0	0
15:09:53	-77,368	2092,097	10,185	10,205	10,05	6,104	6,441	21,2	960,554	24,581	2092,097	0	203,883	203,883	99,725	0	0	0	0	0	0	0
15:09:53	90,136	2092,999	10,283	10,302	10,05	6,113	6,435	21,2	960,554	24,581	2092,098	0	203,883	203,883	99,725	0	0	0	0	0	0	0
15:09:53	135,229	2094,351	10,429	10,547	10,05	6,127	6,429	21,2	960,554	24,581	2092,1	0	203,883	203,883	99,725	0	0	0	0	0	0	0
15:09:53	180,346	2096,155	10,625	10,693	10,05	6,145	6,423	21,2	960,554	24,581	2092,105	0	203,883	203,883	99,725	0	0	0	0	0	0	0
15:09:53	122,534	2097,38	10,673	10,742	10,055	6,158	6,418	21,2	960,554	24,581	2092,11	0	203,883	203,883	99,725	0	0	0	0	0	0	0
15:09:53	398,535	2101,365	11,015	11,23	10,059	6,199	6,414	21,2	960,554	24,581	2092,119	0	203,883	203,883	99,725	0	0	0	0	0	0	0
15:09:53	360,986	2104,975	11,308	11,425	10,065	6,236	6,41	21,2	960,554	24,581	2092,132	0	203,883	203,883	99,725	0	0	0	0	0	0	0
15:09:53	511,914	2110,094	11,601	11,816	10,078	6,289	6,408	21,2	960,554	24,581	2092,15	0	203,883	203,883	99,725	0	0	0	0	0	0	0
15:09:53	389,209	2113,986	11,748	11,963	10,093	6,329	6,406	21,2	960,554	24,581	2092,172	0	203,883	203,883	99,725	0	0	0	0	0	0	0
15:09:53	513,134	2119,118	11,943	12,256	10,112	6,382	6,406	21,2	960,554	24,581	2092,199	0	203,883	203,883	99,725	0	0	0	0	0	0	0
15:09:53	482,885	2123,947	11,943	12,353	10,139	6,432	6,407	21,2	960,554	24,581	2092,231	0	203,883	203,883	99,725	0	0	0	0	0	0	0
15:09:53	537,695	2129,324	11,992	12,5	10,167	6,487	6,408	21,2	960,554	24,581	2092,268	0	203,883	203,883	99,725	0	0	0	0	0	0	0
15:09:53	643,481	2135,758	12,138	12,695	10,196	6,554	6,411	21,2	960,554	24,581	2092,311	0	203,883	203,883	99,725	0	0	0	0	0	0	0
15:09:53	556,982	2141,328	12,138	12,841	10,227	6,611	6,415	21,2	960,554	24,581	2092,36	0	203,883	203,883	99,725	0	0	0	0	0	0	0
15:09:53	828,491	2149,613	12,431	13,183	10,259	6,697	6,42	21,2	960,554	24,581	2092,418	0	203,883	203,883	99,725	0	0	0	0	0	0	0
15:09:53	589,697	2155,51	12,48	13,33	10,29	6,757	6,427	21,2	960,554	24,581	2092,481	0	203,883	203,883	99,725	0	0	0	0	0	0	0
15:09:53	823,706	2163,747	12,773	13,623	10,321	6,842	6,435	21,2	960,554	24,581	2092,552	0	203,883	203,883	99,725	0	0	0	0	0	0	0
15:09:53	847,485	2172,222	13,164	13,916	10,348	6,93	6,445	21,2	960,554	24,581	2092,632	0	203,883	203,883	99,725	0	0	0	0	0	0	0
15:09:53	733,105	2179,553	13,457	14,209	10,374	7,005	6,456	21,2	960,554	24,581	2092,719	0	203,883	203,883	99,725	0	0	0	0	0	0	0
15:09:53	831,64	2187,869	13,75	14,502	10,406	7,091	6,468	21,2	960,554	24,581	2092,814	0	203,883	203,883	99,725	0	0	0	0	0	0	0
15:09:53	803,54	2195,905	13,994	14,795	10,439	7,174	6,482	21,2	960,554	24,581	2092,917	0	203,883	203,883	99,725	0	0	0	0	0	0	0
15:09:53	762,109	2203,526	14,14	14,795	10,474	7,252	6,497	21,2	960,554	24,581	2093,028	0	203,883	203,883	99,725	0	0	0	0	0	0	0
15:09:53	618,09	2209,707	14,092	14,843	10,512	7,316	6,513	21,2	960,554	24,581	2093,144	0	203,883	203,883	99,725	0	0	0	0	0	0	0
15:09:53	647,656	2216,183	13,994	14,795	10,554	7,383	6,53	21,2	960,554	24,581	2093,267	0	203,883	203,883	99,725	0	0	0	0	0	0	0
15:09:53	611,425	2222,298	13,945	14,746	10,591	7,446	6,548	21,2	960,554	24,581	2093,396	0	203,883	203,883	99,725	0	0	0	0	0	0	0
15:09:53	753,735	2229,835	13,994	14,941	10,631	7,524	6,567	21,2	960,554	24,581	2093,533	0	203,883	203,883	99,725	0	0	0	0	0	0	0
15:09:53	844,311	2238,278	14,287	14,99	10,663	7,611	6,588	21,2	960,554	24,581	2093,678	0	203,883	203,883	99,725	0	0	0	0	0	0	0
15:09:53	682,568	2245,104	14,482	15,185	10,691	7,681	6,609	21,2	960,554	24,581	2093,829	0	203,883	203,883	99,725	0	0	0	0	0	0	0
15:09:53	803,564	2253,14	14,726	15,478	10,724	7,764	6,632	21,2	960,554	24,581	2093,988	0	203,883	203,883	99,725	0	0	0	0	0	0	0
15:09:53	823,559	2261,375	15,068	15,722	10,752	7,849	6,656	21,2	960,554	24,581	2094,155	0	203,883	203,883	99,725	0	0	0	0	0	0	0
15:09:53	770,361	2269,079	15,361	16,015	10,78	7,928	6,681	21,2	960,554	24,581	2094,33	0	203,883	203,883	99,725	0	0	0	0	0	0	0
15:09:53	482,861	2273,907	15,263	16,015	10,813	7,978	6,706	21,1	959,713	24,581	2094,51	0	203,883	203,883	99,725	0	0	0	0	0	0	0
15:09:53	664,55	2280,553	15,263	16,064	10,85	8,046	6,732	21,1	959,713	24,581	2094,696	0	203,883	203,883	99,725	0	0	0	0	0	0	0
15:09:53	671,63	2287,269	15,361	16,015	10,883	8,116	6,76	21,1	959,713	24,581	2094,888	0	203,883	203,883	99,725	0	0	0	0	0	0	0
15:09:53	582,69	2293,096	15,361	16,162	10,916	8,176	6,787	21,1	959,713	24,581	2095,087	0	203,883	203,883	99,725	0	0	0	0	0	0	0
15:09:53	664,721	2299,743	15,361	16,064	10,953	8,244	6,816	21,1	959,713	24,581	2095,292	0	203,883	203,883	99,725	0	0	0	0	0	0	0
15:09:53	491,186	2304,655	15,263	16,015	10,986	8,295	6,845	21,1	959,713	24,581	2095,501	0	203,883	203,883	99,725	0	0	0	0	0	0	0
15:09:53	775,244	2312,408	15,556	16,211	11,015	8,375	6,875	21,1	959,713	24,581	2095,718	0	203,883	203,883	99,725	0	0	0	0	0	0	0
15:09:53	686,132	2319,269	15,752	16,357	11,043	8,446	6,906	21,1	959,713	24,581	2095,941	0	203,883	203,883	99,725	0	0	0	0	0	0	0
15:09:53	633,471	2325,604	15,898	16,552	11,071	8,511	6,937	21,1	959,713	24,581	2096,171	0	203,883	203,883	99,725	0	0	0	0	0	0	0
15:09:53	708,129	2332,685	16,191	16,748	11,095	8,584	6,969	21,1	959,713	24,581	2096,408	0	203,883	203,883	99,725	0	0	0	0	0	0	0
15:09:53	681,616	2339,501	16,386	16,943	11,123	8,654	7,002	21,1	959,713	24,581	2096,65	0	203,399	203,399	99,723	0	0	0	0	0	0	0
15:09:53	682,739	2346,328	16,582	17,09	11,151	8,725	7,036	21,1	959,713	24,581	2096,9	0	203,399	203,399	99,723	0	0	0	0	0	0	0
15:09:53	666,796	2352,996	16,679	17,187	11,184	8,793	7,071	21,1	959,713	24,581	2097,156	0	203,399	203,399	99,723	0	0	0	0	0	0	0
15:09:53	407,128	2357,068	16,582	17,041	11,212	8,835	7,105	21,1	959,713	24,581	2097,416	0	203,399	203,399	99,723	0	0	0	0	0	0	0
15:09:53	655,004	2363,618	16,679	16,943	11,244	8,903	7,141	21,1	959,713	24,581	2097,683	0	203,399	203,399	99,723	0	0	0	0	0	0	0
15:09:53	545,825	2369,076	16,728	17,187	11,272	8,959	7,176	21,1	959,713	24,581	2097,954	0	203,399	203,399	99,723	0	0	0	0	0	0	0
15:09:53	740,209	2376,478	17,021	17,431	11,298	9,035	7,213	21,1	959,713	24,581	2098,233	0	203,399	203,399	99,723	0	0	0	0	0	0	0
15:09:53	606,518	2382,543	17,314	17,724	11,316	9,098	7,25	21,1	959,713	24,581	2098,517	0	203,399	203,399	99,723	0	0	0	0	0	0	0
15:09:53	491,967	2387,463	17,51	17,822	11,333	9,149	7,287	21,1	959,713	24,581	2098,806	0	203,399	203,399	99,723	0	0	0	0	0	0	0
15:09:53	635,766	2393,821	17,9	18,31	11,348	9,214	7,325	21,1	959,713	24,581	2099,101	0	203,399	203,399	99,723	0	0	0	0	0	0	0
15:09:53	503,759	2398,858	18,047	18,457	11,369	9,266	7,363	21,1	959,713	24,581	2099,401	0	203,399	203,399	99,723	0	0	0	0	0	0	0
15:09:53	460,815	2403,466	18,193	18,506	11,387	9,314	7,401	21,1	959,713	24,581	2099,705	0	203,399	203,399	99,723	0	0	0	0	0	0	0
15:09:54	439,331	2407,86	18,193	18,506	11,412	9,359	7,439	21,1	959,713	24,581	2100,013	0	203,399	203,399	99,723	0	0	0	0	0	0	0
15:09:54	322,509	2411,085	18,047	18,31	11,438	9,392	7,478	21,1	959,713	24,581	2100,324	0	203,399	203,399	99,723	0	0	0	0	0	0	0
15:09:54	280,371	2413,889	17,9	18,261	11,461	9,421	7,516	21,1	959,713	24,581	2100,637	0	203,399	203,399	99,723	0	0	0	0	0	0	0
15:09:54	281,933	2416,708	17,705	17,92	11,488	9,45	7,554	21,1	959,713	24,581	2100,953	0	203,399	203,399	99,723	0	0	0	0	0	0	0
15:09:54	267,065	2419,379	17,558	17,822	11,511	9,478	7,591	21,1	959,713	24,581	2101,272	0	203,399	203,399	99,723	0	0	0	0	0	0	0
15:09:54	496,289	2424,341	17,803	18,115	11,526	9,529	7,629	21,1	959,713	24,581	2101,595	0	203,399	203,399	99,723	0	0	0	0	0	0	0
15:09:54	453,247	2428,874	18,047	18,31	11,538	9,576	7,668	21,1	959,713	24,581	2101,922	0	203,399	203,399	99,723	0	0	0	0	0	0	0
15:09:54	575,244	2434,626	18,486	18,652	11,547	9,635	7,706	21,1	959,713	24,581	2102,255	0	203,399	203,399	99,723	0	0	0	0	0	0	0
15:09:54	448,73	2439,114	18,779	18,847	11,556	9,681	7,745	21,1	959,713	24,581	2102,592	0	203,399	203,399	99,723	0	0	0	0	0	0	0
15:09:54	263,012	2441,744	18,877	18,994	11,566	9,708	7,783	21,1	959,713	24,581	2102,931	0	203,399	203,399	99,723	0	0	0	0	0	0	0
15:09:54	205,224	2443,796	18,828	18,945	11,58	9,729	7,822	21,1	959,713	24,581	2103,272	0	203,399	203,399	99,723	0	0	0	0	0	0	0
15:09:54	185,986	2445,656	18,681	18,945	11,598	9,749	7,859	21,1	959,713	24,581	2103,614	0	203,399	203,399	99,723	0	0	0	0	0	0	0
15:09:54	203,125	2447,687	18,535	18,652	11,618	9,769	7,897	21,1	959,713	24,581	2103,959	0	203,399	203,399	99,723	0	0	0	0	0	0	0
15:09:54	68,896	2448,376	18,193	18,31	11,64	9,777	7,934	21,1	959,713	24,581	2104,303	0	203,399	203,399	99,723	0	0	0	0	0	0	0
15:09:54	280,737	2451,183	18,144	18,31	11,659	9,806	7,97	21,1	959,713	24,581	2104,65	0	203,399	203,399	99,723	0	0	0	0	0	0	0
15:09:54	245,556	2453,639	18,144	18,261	11,672	9,831	8,007	21,1	959,713	24,581	2104,999	0	203,399	203,399	99,723	0	0	0	0	0	0	0
15:09:54	355,029	2457,189	18,34	18,506	11,682	9,867	8,043	21,1	959,713	24,581	2105,351	0	203,399	203,399	99,723	0	0	0	0	0	0	0
15:09:54	361,743	2460,807	18,633	18,652	11,686	9,905	8,08	21,1	959,713	24,581	2105,707	0	203,399	203,399	99,723	0	0	0	0	0	0	0
15:09:54	324,414	2464,051	18,877	19,043	11,691	9,938	8,116	21,1	959,713	24,581	2106,065	0	203,399	203,399	99,723	0	0	0	0	0	0	0
15:09:54	211,914	2466,17	19,023	19,14	11,695	9,96	8,152	21,1	959,713	24,581	2106,425	0	203,399	203,399	99,723	0	0	0	0	0	0	0
15:09:54	303,002	2469,2	19,17	19,385	11,704	9,991	8,188	21,1	959,713	24,581	2106,788	0	203,399	203,399	99,723	0	0	0	0	0	0	0
15:09:54	172,143	2470,922	19,17	19,336	11,714	10,009	8,224	21,1	959,713	24,581	2107,152	0	203,399	203,399	99,723	0	0	0	0	0	0	0
15:09:54	22,045	2471,142	19,023	19,189	11,723	10,011	8,259	21,1	959,713	24,581	2107,516	0	203,399	203,399	99,723	0	0	0	0	0	0	0
15:09:54	58,056	2471,723	18,828	18,847	11,737	10,017	8,294	21,1	959,713	24,581	2107,881	0	203,399	203,399	99,723	0	0	0	0	0	0	0
15:09:54	126,147	2472,984	18,779	18,847	11,747	10,03	8,328	21,1	959,713	24,581	2108,246	0	203,399	203,399	99,723	0	0	0	0	0	0	0
15:09:54	160,205	2474,586	18,779	18,799	11,756	10,047	8,361	21,1	959,713	24,581	2108,612	0	203,399	203,399	99,723	0	0	0	0	0	0	0
15:09:54	272,216	2477,308	18,974	18,994	11,761	10,075	8,395	21,1	959,713	24,581	2108,981	0	203,399	203,399	99,723	0	0	0	0	0	0	0
15:09:54	148,217	2478,79	19,121	19,189	11,761	10,09	8,428	21,1	959,713	24,581	2109,351	0	203,399	203,399	99,723	0	0	0	0	0	0	0
15:09:54	83,422	2479,625	19,121	19,189	11,766	10,099	8,461	21,1	959,713	24,581	2109,721	0	203,399	203,399	99,723	0	0	0	0	0	0	0
15:09:54	219,628	2481,821	19,267	19,385	11,77	10,121	8,494	21,1	959,713	24,581	2110,093	0	203,399	203,399	99,723	0	0	0	0	0	0	0
15:09:54	52,758	2482,349	19,316	19,385	11,771	10,127	8,526	21,1	959,713	24,581	2110,465	0	203,399	203,399	99,723	0	0	0	0	0	0	0
15:09:54	77,88	2483,127	19,316	19,336	11,775	10,135	8,557	21,1	959,713	24,581	2110,838	0	203,399	203,399	99,723	0	0	0	0	0	0	0
15:09:54	37,255	2483,5	19,267	19,336	11,78	10,139	8,588	21,1	959,713	24,581	2111,211	0	203,399	203,399	99,723	0	0	0	0	0	0	0
15:09:54	22,949	2483,729	19,121	19,189	11,789	10,141	8,619	21,1	959,713	24,581	2111,583	0	203,399	203,399	99,723	0	0	0	0	0	0	0
15:09:54	74,438	2484,474	19,023	19,14	11,798	10,149	8,649	21,1	959,713	24,581	2111,956	0	203,399	203,399	99,723	0	0	0	0	0	0	0
15:09:54	-103,466	2483,439	18,828	18,847	11,803	10,138	8,678	21,1	959,713	24,581	2112,328	0	203,399	203,399	99,723	0	0	0	0	0	0	0
15:09:54	47,241	2483,911	18,877	19,043	11,803	10,143	8,707	21,1	959,713	24,581	2112,699	0	203,399	203,399	99,723	0	0	0	0	0	0	0
15:09:54	316,479	2487,076	19,121	19,238	11,808	10,176	8,735	21,1	959,713	24,581	2113,073	0	203,399	203,399	99,723	0	0	0	0	0	0	0
15:09:54	0	2487,076	19,121	19,189	11,808	10,176	8,764	21,1	959,713	24,581	2113,447	0	203,399	203,399	99,723	0	0	0	0	0	0	0
15:09:54	189,086	2488,967	19,316	19,336	11,808	10,195	8,792	21,1	959,713	24,581	2113,823	0	203,399	203,399	99,723	0	0	0	0	0	0	0
15:09:54	47,29	2489,44	19,365	19,385	11,808	10,2	8,819	21,1	959,713	24,581	2114,199	0	203,399	203,399	99,723	0	0	0	0	0	0	0
15:09:54	0	2489,44	19,365	19,385	11,808	10,2	8,846	21,1	959,713	24,581	2114,574	0	203,399	203,399	99,723	0	0	0	0	0	0	0
15:09:54	37,207	2489,812	19,316	19,336	11,813	10,204	8,873	21,1	959,713	24,581	2114,949	0	203,399	203,399	99,723	0	0	0	0	0	0	0
15:09:54	-59,472	2489,217	19,17	19,189	11,817	10,198	8,899	21,1	959,713	24,581	2115,323	0	203,399	203,399	99,723	0	0	0	0	0	0	0
15:09:54	-56,298	2488,654	19,023	18,994	11,822	10,192	8,924	21,1	959,713	24,581	2115,697	0	203,399	203,399	99,723	0	0	0	0	0	0	0
15:09:54	94,555	2489,6	19,121	19,043	11,822	10,202	8,949	21,1	959,713	24,581	2116,071	0	203,399	203,399	99,723	0	0	0	0	0	0	0
15:09:54	0	2489,6	19,121	18,994	11,822	10,202	8,974	21,1	959,713	24,581	2116,444	0	203,399	203,399	99,723	0	0	0	0	0	0	0
15:09:54	0	2489,6	19,121	18,994	11,822	10,202	8,998	21,1	959,713	24,581	2116,817	0	203,399	203,399	99,723	0	0	0	0	0	0	0
15:09:54	-283,618	2486,764	18,828	18,603	11,822	10,172	9,021	21,1	959,713	24,581	2117,187	0	203,399	203,399	99,723	0	0	0	0	0	0	0
15:09:54	-519,653	2481,567	18,291	17,92	11,822	10,119	9,042	21,1	959,713	24,581	2117,552	0	203,399	203,399	99,723	0	0	0	0	0	0	0
15:09:54	-651,831	2475,049	17,705	17,285	11,817	10,052	9,062	21,1	959,713	24,581	2117,909	0	203,399	203,399	99,723	0	0	0	0	0	0	0
15:09:54	-576,733	2469,282	17,363	16,748	11,803	9,992	9,081	21,1	959,713	24,581	2118,26	0	203,399	203,399	99,723	0	0	0	0	0	0	0
15:09:54	-522,558	2464,056	17,168	16,552	11,784	9,938	9,097	21,1	959,713	24,581	2118,606	0	203,399	203,399	99,723	0	0	0	0	0	0	0
15:09:54	-502,661	2459,029	17,168	16,308	11,756	9,886	9,113	21,1	959,713	24,581	2118,946	0	203,399	203,399	99,723	0	0	0	0	0	0	0
15:09:54	-606,811	2452,961	17,217	16,162	11,719	9,824	9,127	21,1	959,713	24,581	2119,28	0	203,399	203,399	99,723	0	0	0	0	0	0	0
15:09:54	-659,619	2446,365	17,217	16,162	11,682	9,756	9,139	21,1	959,713	24,581	2119,607	0	203,399	203,399	99,723	0	0	0	0	0	0	0
15:09:54	-739,306	2438,972	17,217	16,162	11,64	9,68	9,15	21,1	959,713	24,581	2119,927	0	203,399	203,399	99,723	0	0	0	0	0	0	0
15:09:54	-527,246	2433,7	17,363	16,211	11,602	9,625	9,159	21,1	959,713	24,581	2120,24	0	203,399	203,399	99,723	0	0	0	0	0	0	0
15:09:54	-698,974	2426,71	17,314	16,211	11,566	9,553	9,167	21,1	959,713	24,581	2120,547	0	203,399	203,399	99,723	0	0	0	0	0	0	0
15:09:54	-790,161	2418,808	17,07	16,162	11,534	9,472	9,173	21,1	959,713	24,581	2120,845	0	203,399	203,399	99,723	0	0	0	0	0	0	0
15:09:54	-792,944	2410,879	16,826	15,967	11,503	9,39	9,177	21,1	959,713	24,581	2121,135	0	203,399	203,399	99,723	0	0	0	0	0	0	0
15:09:54	-627,807	2404,601	16,679	15,674	11,475	9,325	9,18	21,1	959,713	24,581	2121,418	0	203,399	203,399	99,723	0	0	0	0	0	0	0
15:09:54	-779,418	2396,807	16,435	15,674	11,444	9,245	9,181	21,1	959,713	24,581	2121,694	0	203,399	203,399	99,723	0	0	0	0	0	0	0
15:09:54	-704,37	2389,763	16,24	15,625	11,415	9,172	9,181	21,1	959,713	24,581	2121,962	0	203,399	203,399	99,723	0	0	0	0	0	0	0
15:09:54	-607,251	2383,69	16,191	15,429	11,383	9,11	9,18	21,1	959,713	24,581	2122,224	0	203,399	203,399	99,723	0	0	0	0	0	0	0
15:09:54	-478,1	2378,909	16,24	15,625	11,354	9,06	9,177	21,1	959,713	24,581	2122,481	0	203,399	203,399	99,723	0	0	0	0	0	0	0
15:09:54	-547,753	2373,432	16,191	15,625	11,325	9,004	9,174	21,1	959,713	24,581	2122,732	0	203,399	203,399	99,723	0	0	0	0	0	0	0
15:09:54	-499,267	2368,439	16,093	15,674	11,302	8,952	9,17	21,1	959,713	24,581	2122,977	0	203,399	203,399	99,723	0	0	0	0	0	0	0
15:09:54	-579,492	2362,644	15,898	15,332	11,28	8,893	9,164	21,1	959,713	24,581	2123,217	0	203,399	203,399	99,723	0	0	0	0	0	0	0
15:09:54	-541,552	2357,229	15,605	15,136	11,265	8,837	9,158	21,1	959,713	24,581	2123,451	0	203,399	203,399	99,723	0	0	0	0	0	0	0
15:09:54	-642,822	2350,8	15,263	14,843	11,247	8,771	9,15	21,1	959,713	24,581	2123,678	0	203,399	203,399	99,723	0	0	0	0	0	0	0
15:09:54	-574,56	2345,055	14,922	14,453	11,233	8,711	9,141	21,1	959,713	24,581	2123,9	0	203,399	203,399	99,723	0	0	0	0	0	0	0
15:09:54	-494,262	2340,112	14,726	14,258	11,216	8,66	9,132	21,1	959,713	24,581	2124,116	0	203,399	203,399	99,723	0	0	0	0	0	0	0
15:09:54	-486,45	2335,248	14,482	13,965	11,202	8,61	9,122	21,1	959,713	24,581	2124,327	0	203,399	203,399	99,723	0	0	0	0	0	0	0
15:09:54	-483,129	2330,416	14,384	13,965	11,179	8,56	9,111	21,1	959,713	24,581	2124,533	0	203,399	203,399	99,723	0	0	0	0	0	0	0
15:09:54	-438,647	2326,03	14,287	14,062	11,16	8,515	9,099	21,1	959,713	24,581	2124,734	0	203,399	203,399	99,723	0	0	0	0	0	0	0
15:09:54	-397,729	2322,053	14,384	14,062	11,132	8,474	9,087	21,1	959,713	24,581	2124,932	0	203,399	203,399	99,723	0	0	0	0	0	0	0
15:09:54	-320,312	2318,849	14,482	14,209	11,109	8,441	9,074	21,1	959,713	24,581	2125,125	0	203,399	203,399	99,723	0	0	0	0	0	0	0
15:09:54	-408,52	2314,764	14,482	14,209	11,086	8,399	9,061	21,3	960,554	24,581	2125,315	0	203,399	203,399	99,723	0	0	0	0	0	0	0
15:09:54	-345,825	2311,306	14,482	14,209	11,066	8,363	9,047	21,3	960,554	24,581	2125,501	0	203,399	203,399	99,723	0	0	0	0	0	0	0
15:09:54	-519,14	2306,115	14,287	14,062	11,047	8,31	9,033	21,3	960,554	24,581	2125,681	0	203,399	203,399	99,723	0	0	0	0	0	0	0
15:09:54	-295,263	2303,162	14,238	13,965	11,033	8,28	9,018	21,3	960,554	24,581	2125,859	0	203,399	203,399	99,723	0	0	0	0	0	0	0
15:09:54	-558,496	2297,577	13,994	13,72	11,015	8,222	9,002	21,3	960,554	24,581	2126,03	0	203,399	203,399	99,723	0	0	0	0	0	0	0
15:09:54	-339,16	2294,185	13,896	13,623	11,001	8,187	8,986	21,3	960,554	24,581	2126,198	0	203,399	203,399	99,723	0	0	0	0	0	0	0
15:09:54	-388,403	2290,301	13,75	13,525	10,986	8,147	8,97	21,3	960,554	24,581	2126,362	0	203,399	203,399	99,723	0	0	0	0	0	0	0
15:09:54	-388,305	2286,418	13,603	13,427	10,972	8,107	8,953	21,3	960,554	24,581	2126,523	0	203,399	203,399	99,723	0	0	0	0	0	0	0
15:09:54	-343,139	2282,987	13,506	13,232	10,958	8,072	8,936	21,3	960,554	24,581	2126,679	0	203,399	203,399	99,723	0	0	0	0	0	0	0
15:09:54	-329,614	2279,691	13,506	13,427	10,939	8,038	8,918	21,3	960,554	24,581	2126,832	0	203,399	203,399	99,723	0	0	0	0	0	0	0
15:09:54	-240,649	2277,284	13,603	13,379	10,921	8,013	8,9	21,3	960,554	24,581	2126,983	0	204,951	204,951	99,729	0	0	0	0	0	0	0
15:09:54	-331,738	2273,967	13,603	13,379	10,902	7,979	8,882	21,3	960,554	24,581	2127,13	0	204,951	204,951	99,729	0	0	0	0	0	0	0
15:09:54	-387,988	2270,087	13,457	13,183	10,888	7,939	8,864	21,3	960,554	24,581	2127,272	0	204,951	204,951	99,729	0	0	0	0	0	0	0
15:09:54	-488,012	2265,207	13,115	12,89	10,878	7,888	8,845	21,3	960,554	24,581	2127,41	0	204,951	204,951	99,729	0	0	0	0	0	0	0
15:09:54	-257,763	2262,629	13,017	12,89	10,869	7,862	8,825	21,3	960,554	24,581	2127,546	0	204,951	204,951	99,729	0	0	0	0	0	0	0
15:09:54	-292,334	2259,706	12,968	12,841	10,855	7,832	8,806	21,3	960,554	24,581	2127,678	0	204,951	204,951	99,729	0	0	0	0	0	0	0
15:09:54	-248,657	2257,219	12,968	12,841	10,841	7,806	8,786	21,3	960,554	24,581	2127,807	0	204,951	204,951	99,729	0	0	0	0	0	0	0
15:09:54	-191,577	2255,304	13,115	12,988	10,822	7,786	8,767	21,3	960,554	24,581	2127,935	0	204,951	204,951	99,729	0	0	0	0	0	0	0
15:09:54	-282,324	2252,48	13,164	13,037	10,803	7,757	8,747	21,3	960,554	24,581	2128,059	0	204,951	204,951	99,729	0	0	0	0	0	0	0
15:09:54	-193,774	2250,543	13,31	13,183	10,785	7,737	8,727	21,3	960,554	24,581	2128,182	0	204,951	204,951	99,729	0	0	0	0	0	0	0
15:09:55	-190,673	2248,636	13,457	13,33	10,766	7,717	8,707	21,3	960,554	24,581	2128,302	0	204,951	204,951	99,729	0	0	0	0	0	0	0
15:09:55	-332,763	2245,308	13,457	13,379	10,747	7,683	8,687	21,3	960,554	24,581	2128,419	0	204,951	204,951	99,729	0	0	0	0	0	0	0
15:09:55	-247,753	2242,831	13,457	13,33	10,733	7,658	8,667	21,3	960,554	24,581	2128,533	0	204,951	204,951	99,729	0	0	0	0	0	0	0
15:09:55	-427,905	2238,552	13,261	13,183	10,719	7,613	8,646	21,3	960,554	24,581	2128,643	0	204,951	204,951	99,729	0	0	0	0	0	0	0
15:09:55	-390,869	2234,643	13,017	12,988	10,71	7,573	8,625	21,3	960,554	24,581	2128,75	0	204,951	204,951	99,729	0	0	0	0	0	0	0
15:09:55	-261,669	2232,026	12,92	12,744	10,7	7,546	8,604	21,3	960,554	24,581	2128,853	0	204,951	204,951	99,729	0	0	0	0	0	0	0
15:09:55	-318,53	2228,841	12,675	12,549	10,695	7,513	8,583	21,3	960,554	24,581	2128,953	0	204,951	204,951	99,729	0	0	0	0	0	0	0
15:09:55	-293,115	2225,91	12,627	12,5	10,681	7,483	8,561	21,3	960,554	24,581	2129,05	0	204,951	204,951	99,729	0	0	0	0	0	0	0
15:09:55	-258,544	2223,324	12,529	12,451	10,672	7,456	8,54	21,3	960,554	24,581	2129,144	0	204,951	204,951	99,729	0	0	0	0	0	0	0
15:09:55	-242,016	2220,904	12,529	12,353	10,658	7,432	8,518	21,3	960,554	24,581	2129,236	0	204,951	204,951	99,729	0	0	0	0	0	0	0
15:09:55	-216,088	2218,743	12,627	12,5	10,641	7,409	8,496	21,3	960,554	24,581	2129,326	0	204,951	204,951	99,729	0	0	0	0	0	0	0
15:09:55	-259,301	2216,15	12,627	12,5	10,626	7,382	8,474	21,3	960,554	24,581	2129,413	0	204,951	204,951	99,729	0	0	0	0	0	0	0
15:09:55	-200,732	2214,143	12,675	12,646	10,612	7,362	8,452	21,3	960,554	24,581	2129,498	0	204,951	204,951	99,729	0	0	0	0	0	0	0
15:09:55	-210,864	2212,034	12,773	12,695	10,595	7,34	8,431	21,3	960,554	24,581	2129,58	0	204,951	204,951	99,729	0	0	0	0	0	0	0
15:09:55	-378,198	2208,252	12,627	12,5	10,581	7,301	8,409	21,3	960,554	24,581	2129,659	0	204,951	204,951	99,729	0	0	0	0	0	0	0
15:09:55	-305,078	2205,202	12,48	12,451	10,572	7,27	8,386	21,3	960,554	24,581	2129,734	0	204,951	204,951	99,729	0	0	0	0	0	0	0
15:09:55	-166,748	2203,534	12,48	12,353	10,562	7,252	8,364	21,3	960,554	24,581	2129,808	0	204,951	204,951	99,729	0	0	0	0	0	0	0
15:09:55	-371,386	2199,82	12,334	12,109	10,549	7,214	8,341	21,3	960,554	24,581	2129,878	0	204,951	204,951	99,729	0	0	0	0	0	0	0
15:09:55	-164,648	2198,174	12,334	12,109	10,54	7,197	8,319	21,3	960,554	24,581	2129,947	0	204,951	204,951	99,729	0	0	0	0	0	0	0
15:09:55	-293,042	2195,243	12,285	12,109	10,526	7,167	8,296	21,3	960,554	24,581	2130,012	0	204,951	204,951	99,729	0	0	0	0	0	0	0
15:09:55	-132,91	2193,914	12,334	12,06	10,515	7,153	8,274	21,3	960,554	24,581	2130,076	0	204,951	204,951	99,729	0	0	0	0	0	0	0
15:09:55	-244,067	2191,474	12,334	12,109	10,502	7,128	8,252	21,3	960,554	24,581	2130,137	0	204,951	204,951	99,729	0	0	0	0	0	0	0
15:09:55	-227,001	2189,203	12,334	12,109	10,489	7,105	8,229	21,3	960,554	24,581	2130,196	0	204,951	204,951	99,729	0	0	0	0	0	0	0
15:09:55	-240,917	2186,794	12,334	12,109	10,475	7,08	8,206	21,3	960,554	24,581	2130,253	0	204,951	204,951	99,729	0	0	0	0	0	0	0
15:09:55	-269,384	2184,1	12,285	12,109	10,462	7,052	8,184	21,3	960,554	24,581	2130,306	0	204,951	204,951	99,729	0	0	0	0	0	0	0
15:09:55	-176,391	2182,337	12,285	12,109	10,452	7,034	8,161	21,3	960,554	24,581	2130,358	0	204,951	204,951	99,729	0	0	0	0	0	0	0
15:09:55	-251,293	2179,824	12,187	11,963	10,443	7,008	8,139	21,3	960,554	24,581	2130,407	0	204,951	204,951	99,729	0	0	0	0	0	0	0
15:09:55	-222,998	2177,594	12,138	11,914	10,433	6,985	8,116	21,3	960,554	24,581	2130,454	0	204,951	204,951	99,729	0	0	0	0	0	0	0
15:09:55	-275,463	2174,839	11,992	11,816	10,425	6,957	8,093	21,3	960,554	24,581	2130,499	0	204,951	204,951	99,729	0	0	0	0	0	0	0
15:09:55	-278,515	2172,054	11,845	11,621	10,417	6,928	8,07	21,3	960,554	24,581	2130,54	0	204,951	204,951	99,729	0	0	0	0	0	0	0
15:09:55	-207,08	2169,983	11,748	11,621	10,411	6,907	8,048	21,3	960,554	24,581	2130,58	0	204,951	204,951	99,729	0	0	0	0	0	0	0
15:09:55	-198,828	2167,995	11,748	11,718	10,399	6,886	8,025	21,3	960,554	24,581	2130,617	0	204,951	204,951	99,729	0	0	0	0	0	0	0
15:09:55	-89,575	2167,099	11,845	11,621	10,389	6,877	8,002	21,3	960,554	24,581	2130,654	0	204,951	204,951	99,729	0	0	0	0	0	0	0
15:09:55	-268,334	2164,416	11,748	11,718	10,379	6,849	7,98	21,3	960,554	24,581	2130,688	0	204,951	204,951	99,729	0	0	0	0	0	0	0
15:09:55	-68,31	2163,733	11,845	11,621	10,37	6,842	7,957	21,3	960,554	24,581	2130,721	0	204,951	204,951	99,729	0	0	0	0	0	0	0
15:09:55	-323,584	2160,497	11,65	11,621	10,362	6,809	7,935	21,3	960,554	24,581	2130,75	0	204,951	204,951	99,729	0	0	0	0	0	0	0
15:09:55	-139,819	2159,099	11,65	11,572	10,354	6,794	7,913	21,3	960,554	24,581	2130,779	0	204,951	204,951	99,729	0	0	0	0	0	0	0
15:09:55	-161,499	2157,484	11,601	11,523	10,347	6,778	7,89	21,3	960,554	24,581	2130,805	0	204,951	204,951	99,729	0	0	0	0	0	0	0
15:09:55	-142,993	2156,054	11,601	11,523	10,339	6,763	7,868	21,3	960,554	24,581	2130,83	0	204,951	204,951	99,729	0	0	0	0	0	0	0
15:09:55	-233,984	2153,714	11,455	11,377	10,334	6,739	7,846	21,3	960,554	24,581	2130,853	0	204,951	204,951	99,729	0	0	0	0	0	0	0
15:09:55	-124,975	2152,464	11,406	11,377	10,329	6,726	7,824	21,3	960,554	24,581	2130,875	0	204,951	204,951	99,729	0	0	0	0	0	0	0
15:09:55	-234,79	2150,116	11,308	11,279	10,321	6,702	7,802	21,3	960,554	24,581	2130,894	0	204,951	204,951	99,729	0	0	0	0	0	0	0
15:09:55	-125,854	2148,858	11,259	11,279	10,316	6,689	7,78	21,3	960,554	24,581	2130,912	0	204,951	204,951	99,729	0	0	0	0	0	0	0
15:09:55	-98,632	2147,871	11,308	11,23	10,308	6,679	7,759	21,3	960,554	24,581	2130,929	0	204,951	204,951	99,729	0	0	0	0	0	0	0
15:09:55	-143,261	2146,439	11,259	11,23	10,303	6,664	7,737	21,3	960,554	24,581	2130,945	0	204,951	204,951	99,729	0	0	0	0	0	0	0
15:09:55	-80,444	2145,634	11,259	11,181	10,298	6,656	7,716	21,3	960,554	24,581	2130,959	0	204,951	204,951	99,729	0	0	0	0	0	0	0
15:09:55	-171,313	2143,921	11,162	11,181	10,294	6,638	7,695	21,3	960,554	24,581	2130,972	0	204,951	204,951	99,729	0	0	0	0	0	0	0
15:09:55	-128,076	2142,64	11,113	11,084	10,289	6,625	7,674	21,3	960,554	24,581	2130,984	0	204,951	204,951	99,729	0	0	0	0	0	0	0
15:09:55	-131,127	2141,329	11,113	11,084	10,281	6,611	7,653	21,3	960,554	24,581	2130,995	0	204,951	204,951	99,729	0	0	0	0	0	0	0
15:09:55	-51,318	2140,816	11,162	11,084	10,276	6,606	7,632	21,3	960,554	24,581	2131,004	0	204,951	204,951	99,729	0	0	0	0	0	0	0
15:09:55	-128,051	2139,535	11,113	11,084	10,271	6,593	7,612	21,3	960,554	24,581	2131,013	0	204,951	204,951	99,729	0	0	0	0	0	0	0
15:09:55	-81,665	2138,719	11,113	11,084	10,267	6,584	7,592	21,3	960,554	24,581	2131,021	0	204,951	204,951	99,729	0	0	0	0	0	0	0
15:09:55	-157,177	2137,147	11,015	11,035	10,263	6,568	7,572	21,3	960,554	24,581	2131,027	0	204,951	204,951	99,729	0	0	0	0	0	0	0
15:09:55	-83,789	2136,309	11,015	11,035	10,258	6,559	7,552	21,3	960,554	24,581	2131,032	0	204,951	204,951	99,729	0	0	0	0	0	0	0
15:09:55	-136,547	2134,943	11,015	11,035	10,25	6,545	7,532	21,3	960,554	24,581	2131,036	0	204,951	204,951	99,729	0	0	0	0	0	0	0
15:09:55	-59,204	2134,351	10,966	10,937	10,249	6,539	7,513	21,3	960,554	24,581	2131,039	0	204,951	204,951	99,729	0	0	0	0	0	0	0
15:09:55	-115,161	2133,2	10,918	10,84	10,245	6,527	7,493	21,3	960,554	24,581	2131,042	0	204,951	204,951	99,729	0	0	0	0	0	0	0
15:09:55	-173,266	2131,467	10,82	10,84	10,241	6,509	7,474	21,3	960,554	24,581	2131,042	0	204,951	204,951	99,729	0	0	0	0	0	0	0
15:09:55	-69,677	2130,77	10,82	10,888	10,237	6,502	7,455	21,3	960,554	24,581	2130,77	0	204,951	204,951	99,729	0	0	0	0	0	0	0
15:09:55	37,988	2131,15	10,966	10,937	10,231	6,506	7,437	21,3	960,554	24,581	2130,771	0	204,951	204,951	99,729	0	0	0	0	0	0	0
15:09:55	-115,112	2129,999	10,918	10,888	10,227	6,494	7,418	21,3	960,554	24,581	2129,999	0	204,951	204,951	99,729	0	0	0	0	0	0	0
15:09:55	-135,839	2128,641	10,771	10,84	10,227	6,48	7,4	21,3	960,554	24,581	2128,641	0	204,951	204,951	99,729	0	0	0	0	0	0	0
15:09:55	-161,254	2127,028	10,673	10,742	10,223	6,464	7,381	21,3	960,554	24,581	2127,028	0	204,951	204,951	99,729	0	0	0	0	0	0	0
15:09:55	-14,086	2126,887	10,673	10,693	10,222	6,462	7,363	21,3	960,554	24,581	2126,887	0	204,951	204,951	99,729	0	0	0	0	0	0	0
15:09:55	-70,874	2126,179	10,673	10,693	10,218	6,455	7,345	21,3	960,554	24,581	2126,179	0	204,951	204,951	99,729	0	0	0	0	0	0	0
15:09:55	-12,866	2126,05	10,673	10,742	10,218	6,454	7,328	21,3	960,554	24,581	2126,05	0	204,951	204,951	99,729	0	0	0	0	0	0	0
15:09:55	-84,79	2125,202	10,673	10,693	10,213	6,445	7,311	21,3	960,554	24,581	2125,202	0	204,951	204,951	99,729	0	0	0	0	0	0	0
15:09:55	18,53	2125,387	10,771	10,742	10,209	6,447	7,294	21,3	960,554	24,581	2125,202	0	204,951	204,951	99,729	0	0	0	0	0	0	0
15:09:55	-85,864	2124,529	10,771	10,84	10,204	6,438	7,277	21,3	960,554	24,581	2124,529	0	204,951	204,951	99,729	0	0	0	0	0	0	0
15:09:55	49,877	2125,027	10,918	10,888	10,199	6,443	7,261	21,3	960,554	24,581	2124,529	0	204,951	204,951	99,729	0	0	0	0	0	0	0
15:09:55	-208,911	2122,938	10,771	10,84	10,195	6,422	7,244	21,3	960,554	24,581	2122,938	0	204,951	204,951	99,729	0	0	0	0	0	0	0
15:09:55	-71,801	2122,22	10,771	10,84	10,191	6,414	7,228	21,3	960,554	24,581	2122,22	0	204,951	204,951	99,729	0	0	0	0	0	0	0
15:09:55	0	2122,22	10,771	10,742	10,191	6,414	7,212	21,3	960,554	24,581	2122,22	0	204,951	204,951	99,729	0	0	0	0	0	0	0
15:09:55	-103,491	2121,185	10,673	10,693	10,19	6,403	7,196	21,3	960,554	24,581	2121,185	0	204,951	204,951	99,729	0	0	0	0	0	0	0
15:09:55	-119,262	2119,993	10,625	10,693	10,186	6,391	7,18	21,3	960,554	24,581	2119,993	0	204,951	204,951	99,729	0	0	0	0	0	0	0
15:09:55	-90,429	2119,088	10,527	10,595	10,186	6,382	7,165	21,3	960,554	24,581	2119,088	0	204,951	204,951	99,729	0	0	0	0	0	0	0
15:09:55	-72,998	2118,359	10,527	10,547	10,182	6,374	7,149	21,3	960,554	24,581	2118,359	0	204,951	204,951	99,729	0	0	0	0	0	0	0
15:09:55	-12,866	2118,23	10,527	10,547	10,181	6,373	7,134	21,3	960,554	24,581	2118,23	0	204,951	204,951	99,729	0	0	0	0	0	0	0
15:09:55	-45,19	2117,778	10,478	10,547	10,181	6,368	7,119	21,3	960,554	24,581	2117,778	0	204,951	204,951	99,729	0	0	0	0	0	0	0
15:09:55	-28,857	2117,489	10,527	10,498	10,177	6,365	7,104	21,3	960,554	24,581	2117,489	0	204,951	204,951	99,729	0	0	0	0	0	0	0
15:09:55	-11,767	2117,372	10,527	10,547	10,176	6,364	7,09	21,2	960,554	24,581	2117,372	0	204,951	204,951	99,729	0	0	0	0	0	0	0
15:09:55	-107,47	2116,297	10,478	10,498	10,173	6,353	7,075	21,2	960,554	24,581	2116,297	0	204,951	204,951	99,729	0	0	0	0	0	0	0
15:09:55	-13,037	2116,167	10,478	10,498	10,172	6,352	7,061	21,2	960,554	24,581	2116,167	0	204,951	204,951	99,729	0	0	0	0	0	0	0
15:09:55	-45,19	2115,715	10,429	10,4	10,172	6,347	7,047	21,2	960,554	24,581	2115,715	0	204,951	204,951	99,729	0	0	0	0	0	0	0
15:09:55	-29,907	2115,416	10,478	10,498	10,168	6,344	7,033	21,2	960,554	24,581	2115,416	0	204,951	204,951	99,729	0	0	0	0	0	0	0
15:09:55	-41,699	2114,999	10,527	10,547	10,163	6,34	7,02	21,2	960,554	24,581	2114,999	0	204,951	204,951	99,729	0	0	0	0	0	0	0
15:09:55	25,952	2115,258	10,625	10,595	10,159	6,342	7,006	21,2	960,554	24,581	2114,999	0	204,951	204,951	99,729	0	0	0	0	0	0	0
15:09:55	-23,706	2115,021	10,625	10,595	10,158	6,34	6,993	21,2	960,554	24,581	2114,999	0	204,951	204,951	99,729	0	0	0	0	0	0	0
15:09:55	-166,552	2113,356	10,527	10,595	10,153	6,323	6,98	21,2	960,554	24,581	2113,356	0	204,951	204,951	99,729	0	0	0	0	0	0	0
15:09:55	78,564	2114,141	10,625	10,595	10,153	6,331	6,967	21,2	960,554	24,581	2113,356	0	204,951	204,951	99,729	0	0	0	0	0	0	0
15:09:55	-90,356	2113,238	10,527	10,547	10,153	6,322	6,955	21,2	960,554	24,581	2113,238	0	203,883	203,883	99,725	0	0	0	0	0	0	0
15:09:55	-45,166	2112,786	10,478	10,547	10,153	6,317	6,942	21,2	960,554	24,581	2112,786	0	203,883	203,883	99,725	0	0	0	0	0	0	0
15:09:55	-121,533	2111,571	10,429	10,4	10,148	6,304	6,93	21,2	960,554	24,581	2111,571	0	203,883	203,883	99,725	0	0	0	0	0	0	0
15:09:55	45,19	2112,023	10,478	10,4	10,148	6,309	6,918	21,2	960,554	24,581	2111,571	0	203,883	203,883	99,725	0	0	0	0	0	0	0
15:09:55	0	2112,023	10,478	10,498	10,148	6,309	6,906	21,2	960,554	24,581	2111,572	0	203,883	203,883	99,725	0	0	0	0	0	0	0
15:09:55	-10,742	2111,915	10,478	10,4	10,148	6,308	6,894	21,2	960,554	24,581	2111,572	0	203,883	203,883	99,725	0	0	0	0	0	0	0
15:09:55	-111,669	2110,798	10,429	10,4	10,144	6,296	6,882	21,2	960,554	24,581	2110,798	0	203,883	203,883	99,725	0	0	0	0	0	0	0
15:09:55	-90,332	2109,895	10,332	10,4	10,144	6,287	6,871	21,2	960,554	24,581	2109,895	0	203,883	203,883	99,725	0	0	0	0	0	0	0
15:09:55	-10,693	2109,788	10,332	10,4	10,143	6,286	6,859	21,2	960,554	24,581	2109,788	0	203,883	203,883	99,725	0	0	0	0	0	0	0
15:09:55	-76,171	2109,026	10,332	10,351	10,139	6,278	6,848	21,2	960,554	24,581	2109,026	0	203,883	203,883	99,725	0	0	0	0	0	0	0
15:09:56	78,369	2109,81	10,429	10,4	10,138	6,286	6,837	21,2	960,554	24,581	2109,027	0	203,883	203,883	99,725	0	0	0	0	0	0	0
15:09:56	-67,553	2109,135	10,429	10,4	10,134	6,279	6,826	21,2	960,554	24,581	2109,027	0	203,883	203,883	99,725	0	0	0	0	0	0	0
15:09:56	-10,742	2109,027	10,429	10,498	10,134	6,278	6,815	21,2	960,554	24,581	2109,027	0	203,883	203,883	99,725	0	0	0	0	0	0	0
15:09:56	-67,7	2108,35	10,429	10,4	10,13	6,271	6,804	21,2	960,554	24,581	2108,35	0	203,883	203,883	99,725	0	0	0	0	0	0	0
15:09:56	35,473	2108,705	10,478	10,4	10,129	6,275	6,794	21,2	960,554	24,581	2108,351	0	203,883	203,883	99,725	0	0	0	0	0	0	0
15:09:56	-68,579	2108,019	10,478	10,498	10,125	6,268	6,784	21,2	960,554	24,581	2108,019	0	203,883	203,883	99,725	0	0	0	0	0	0	0
15:09:56	-10,742	2107,912	10,478	10,547	10,125	6,267	6,773	21,2	960,554	24,581	2107,912	0	203,883	203,883	99,725	0	0	0	0	0	0	0
15:09:56	-122,534	2106,686	10,429	10,4	10,12	6,254	6,763	21,2	960,554	24,581	2106,686	0	203,883	203,883	99,725	0	0	0	0	0	0	0
15:09:56	45,141	2107,138	10,478	10,498	10,12	6,259	6,753	21,2	960,554	24,581	2106,687	0	203,883	203,883	99,725	0	0	0	0	0	0	0
15:09:56	-54,809	2106,59	10,429	10,4	10,12	6,253	6,744	21,2	960,554	24,581	2106,59	0	203,883	203,883	99,725	0	0	0	0	0	0	0
15:09:56	-24,511	2106,345	10,478	10,498	10,116	6,25	6,734	21,2	960,554	24,581	2106,345	0	203,883	203,883	99,725	0	0	0	0	0	0	0
15:09:56	-78,466	2105,56	10,478	10,498	10,112	6,242	6,724	21,2	960,554	24,581	2105,56	0	203,883	203,883	99,725	0	0	0	0	0	0	0
15:09:56	-45,117	2105,109	10,429	10,4	10,112	6,238	6,715	21,2	960,554	24,581	2105,109	0	203,883	203,883	99,725	0	0	0	0	0	0	0
15:09:56	-90,283	2104,206	10,332	10,351	10,112	6,228	6,705	21,2	960,554	24,581	2104,206	0	203,883	203,883	99,725	0	0	0	0	0	0	0
15:09:56	0	2104,206	10,332	10,351	10,112	6,228	6,696	21,2	960,554	24,581	2104,206	0	203,883	203,883	99,725	0	0	0	0	0	0	0
15:09:56	-45,141	2103,755	10,283	10,351	10,112	6,224	6,687	21,2	960,554	24,581	2103,755	0	203,883	203,883	99,725	0	0	0	0	0	0	0
15:09:56	0	2103,755	10,283	10,205	10,112	6,224	6,678	21,2	960,554	24,581	2103,755	0	203,883	203,883	99,725	0	0	0	0	0	0	0
15:09:56	-90,234	2102,852	10,185	10,156	10,112	6,214	6,668	21,2	960,554	24,581	2102,852	0	203,883	203,883	99,725	0	0	0	0	0	0	0
15:09:56	9,716	2102,949	10,283	10,205	10,107	6,215	6,66	21,2	960,554	24,581	2102,852	0	203,883	203,883	99,725	0	0	0	0	0	0	0
15:09:56	-9,667	2102,853	10,283	10,302	10,106	6,214	6,651	21,2	960,554	24,581	2102,852	0	203,883	203,883	99,725	0	0	0	0	0	0	0
15:09:56	-25,585	2102,597	10,332	10,351	10,102	6,212	6,642	21,2	960,554	24,581	2102,597	0	203,883	203,883	99,725	0	0	0	0	0	0	0
15:09:56	81,616	2103,413	10,429	10,4	10,102	6,22	6,634	21,2	960,554	24,581	2102,598	0	203,883	203,883	99,725	0	0	0	0	0	0	0
15:09:56	-80,541	2102,608	10,429	10,4	10,097	6,212	6,626	21,2	960,554	24,581	2102,597	0	203,883	203,883	99,725	0	0	0	0	0	0	0
15:09:56	0	2102,608	10,429	10,498	10,097	6,212	6,618	21,2	960,554	24,581	2102,597	0	203,883	203,883	99,725	0	0	0	0	0	0	0
15:09:56	0	2102,608	10,429	10,4	10,097	6,212	6,61	21,2	960,554	24,581	2102,597	0	203,883	203,883	99,725	0	0	0	0	0	0	0
15:09:56	-171,85	2100,889	10,332	10,351	10,093	6,194	6,601	21,2	960,554	24,581	2100,889	0	203,883	203,883	99,725	0	0	0	0	0	0	0
15:09:56	0	2100,889	10,332	10,4	10,093	6,194	6,593	21,2	960,554	24,581	2100,889	0	203,883	203,883	99,725	0	0	0	0	0	0	0
15:09:56	0	2100,889	10,332	10,351	10,093	6,194	6,586	21,2	960,554	24,581	2100,889	0	203,883	203,883	99,725	0	0	0	0	0	0	0
15:09:56	-54,785	2100,341	10,283	10,302	10,092	6,189	6,578	21,2	960,554	24,581	2100,341	0	203,883	203,883	99,725	0	0	0	0	0	0	0
15:09:56	-71,923	2099,622	10,283	10,351	10,088	6,181	6,57	21,2	960,554	24,581	2099,622	0	203,883	203,883	99,725	0	0	0	0	0	0	0
15:09:56	0	2099,622	10,283	10,351	10,088	6,181	6,562	21,2	960,554	24,581	2099,622	0	203,883	203,883	99,725	0	0	0	0	0	0	0
15:09:56	-8,618	2099,536	10,283	10,205	10,088	6,18	6,555	21,2	960,554	24,581	2099,536	0	203,883	203,883	99,725	0	0	0	0	0	0	0
15:09:56	-163,159	2097,904	10,185	10,156	10,083	6,163	6,547	21,2	960,554	24,581	2097,904	0	203,883	203,883	99,725	0	0	0	0	0	0	0
15:09:56	90,161	2098,806	10,283	10,302	10,083	6,173	6,54	21,2	960,554	24,581	2097,905	0	203,883	203,883	99,725	0	0	0	0	0	0	0
15:09:56	-36,474	2098,441	10,332	10,351	10,079	6,169	6,533	21,2	960,554	24,581	2097,906	0	203,883	203,883	99,725	0	0	0	0	0	0	0
15:09:56	0	2098,441	10,332	10,351	10,079	6,169	6,526	21,2	960,554	24,581	2097,906	0	203,883	203,883	99,725	0	0	0	0	0	0	0
15:09:56	-53,564	2097,905	10,283	10,205	10,078	6,163	6,518	21,2	960,554	24,581	2097,905	0	203,883	203,883	99,725	0	0	0	0	0	0	0
15:09:56	0	2097,905	10,283	10,302	10,078	6,163	6,511	21,2	960,554	24,581	2097,905	0	203,883	203,883	99,725	0	0	0	0	0	0	0
15:09:56	0	2097,905	10,283	10,302	10,078	6,163	6,505	21,2	960,554	24,581	2097,905	0	203,883	203,883	99,725	0	0	0	0	0	0	0
15:09:56	-75,268	2097,153	10,283	10,205	10,074	6,156	6,498	21,2	960,554	24,581	2097,153	0	203,883	203,883	99,725	0	0	0	0	0	0	0
15:09:56	0	2097,153	10,283	10,205	10,074	6,156	6,491	21,2	960,554	24,581	2097,153	0	203,883	203,883	99,725	0	0	0	0	0	0	0
15:09:56	-90,185	2096,251	10,185	10,156	10,074	6,146	6,484	21,2	960,554	24,581	2096,251	0	203,883	203,883	99,725	0	0	0	0	0	0	0
15:09:56	-52,441	2095,726	10,136	10,058	10,074	6,141	6,478	21,2	960,554	24,581	2095,726	0	203,883	203,883	99,725	0	0	0	0	0	0	0
15:09:56	0	2095,726	10,136	10,156	10,074	6,141	6,471	21,2	960,554	24,581	2095,726	0	203,883	203,883	99,725	0	0	0	0	0	0	0
15:09:56	135,253	2097,079	10,283	10,302	10,074	6,155	6,465	21,2	960,554	24,581	2095,728	0	203,883	203,883	99,725	0	0	0	0	0	0	0
15:09:56	-135,253	2095,726	10,136	10,156	10,074	6,141	6,458	21,2	960,554	24,581	2095,726	0	203,883	203,883	99,725	0	0	0	0	0	0	0
15:09:56	-30,175	2095,425	10,185	10,156	10,069	6,138	6,452	21,2	960,554	24,581	2095,425	0	203,883	203,883	99,725	0	0	0	0	0	0	0
15:09:56	82,763	2096,252	10,283	10,205	10,069	6,146	6,446	21,2	960,554	24,581	2095,425	0	203,883	203,883	99,725	0	0	0	0	0	0	0
15:09:56	0	2096,252	10,283	10,205	10,069	6,146	6,44	21,2	960,554	24,581	2095,426	0	203,883	203,883	99,725	0	0	0	0	0	0	0
15:09:56	-90,161	2095,351	10,185	10,205	10,069	6,137	6,434	21,2	960,554	24,581	2095,351	0	203,883	203,883	99,725	0	0	0	0	0	0	0
15:09:56	14,892	2095,5	10,283	10,4	10,065	6,139	6,429	21,2	960,554	24,581	2095,351	0	203,883	203,883	99,725	0	0	0	0	0	0	0
15:09:56	135,278	2096,852	10,429	10,498	10,065	6,153	6,423	21,2	960,554	24,581	2095,352	0	203,883	203,883	99,725	0	0	0	0	0	0	0
15:09:56	90,209	2097,755	10,527	10,742	10,065	6,162	6,418	21,2	960,554	24,581	2095,355	0	203,883	203,883	99,725	0	0	0	0	0	0	0
15:09:56	481,372	2102,568	10,966	11,181	10,069	6,212	6,414	21,2	960,554	24,581	2095,362	0	203,883	203,883	99,725	0	0	0	0	0	0	0
15:09:56	263,33	2105,202	11,162	11,377	10,074	6,239	6,411	21,2	960,554	24,581	2095,372	0	203,883	203,883	99,725	0	0	0	0	0	0	0
15:09:56	389,013	2109,092	11,406	11,621	10,083	6,279	6,408	21,2	960,554	24,581	2095,386	0	203,883	203,883	99,725	0	0	0	0	0	0	0
15:09:56	480,786	2113,9	11,65	11,963	10,097	6,328	6,406	21,2	960,554	24,581	2095,404	0	203,883	203,883	99,725	0	0	0	0	0	0	0
15:09:56	340,893	2117,308	11,748	12,06	10,112	6,364	6,406	21,2	960,554	24,581	2095,426	0	203,883	203,883	99,725	0	0	0	0	0	0	0
15:09:56	629,443	2123,603	11,992	12,451	10,134	6,428	6,406	21,2	960,554	24,581	2095,454	0	203,883	203,883	99,725	0	0	0	0	0	0	0
15:09:56	485,009	2128,453	11,992	12,549	10,162	6,478	6,407	21,2	960,554	24,581	2095,487	0	203,883	203,883	99,725	0	0	0	0	0	0	0
15:09:56	508,593	2133,539	11,992	12,646	10,191	6,531	6,41	21,2	960,554	24,581	2095,525	0	203,883	203,883	99,725	0	0	0	0	0	0	0
15:09:56	694,018	2140,479	12,138	12,744	10,222	6,602	6,414	21,2	960,554	24,581	2095,57	0	203,883	203,883	99,725	0	0	0	0	0	0	0
15:09:56	611,523	2146,594	12,285	12,89	10,249	6,665	6,419	21,2	960,554	24,581	2095,621	0	203,883	203,883	99,725	0	0	0	0	0	0	0
15:09:56	683,813	2153,432	12,431	13,086	10,281	6,736	6,425	21,2	960,554	24,581	2095,679	0	203,883	203,883	99,725	0	0	0	0	0	0	0
15:09:56	670,214	2160,135	12,627	13,379	10,308	6,805	6,432	21,2	960,554	24,581	2095,743	0	203,883	203,883	99,725	0	0	0	0	0	0	0
15:09:56	757,128	2167,706	12,92	13,623	10,336	6,883	6,441	21,2	960,554	24,581	2095,815	0	203,883	203,883	99,725	0	0	0	0	0	0	0
15:09:56	887,646	2176,582	13,31	14,111	10,365	6,975	6,452	21,2	960,554	24,581	2095,896	0	203,883	203,883	99,725	0	0	0	0	0	0	0
15:09:56	731,176	2183,894	13,603	14,404	10,391	7,05	6,463	21,2	960,554	24,581	2095,984	0	203,883	203,883	99,725	0	0	0	0	0	0	0
15:09:56	799,731	2191,891	13,799	14,502	10,426	7,132	6,476	21,2	960,554	24,581	2096,08	0	203,883	203,883	99,725	0	0	0	0	0	0	0
15:09:56	653,418	2198,426	13,75	14,502	10,466	7,2	6,491	21,2	960,554	24,581	2096,183	0	203,883	203,883	99,725	0	0	0	0	0	0	0
15:09:56	661,474	2205,04	13,75	14,599	10,503	7,268	6,506	21,2	960,554	24,581	2096,292	0	203,883	203,883	99,725	0	0	0	0	0	0	0
15:09:56	629,101	2211,331	13,652	14,502	10,544	7,333	6,522	21,2	960,554	24,581	2096,407	0	203,883	203,883	99,725	0	0	0	0	0	0	0
15:09:56	868,652	2220,018	13,896	14,648	10,58	7,422	6,54	21,2	960,554	24,581	2096,53	0	203,883	203,883	99,725	0	0	0	0	0	0	0
15:09:56	672,412	2226,742	13,994	14,795	10,613	7,492	6,558	21,2	960,554	24,581	2096,66	0	203,883	203,883	99,725	0	0	0	0	0	0	0
15:09:56	926,293	2236,005	14,384	15,136	10,645	7,587	6,579	21,2	960,554	24,581	2096,8	0	203,883	203,883	99,725	0	0	0	0	0	0	0
15:09:56	586,474	2241,87	14,482	15,332	10,673	7,648	6,599	21,2	960,554	24,581	2096,945	0	203,883	203,883	99,725	0	0	0	0	0	0	0
15:09:56	851,855	2250,388	14,873	15,625	10,7	7,735	6,622	21,2	960,554	24,581	2097,098	0	203,883	203,883	99,725	0	0	0	0	0	0	0
15:09:56	686,523	2257,254	15,068	15,82	10,729	7,806	6,645	21,2	960,554	24,581	2097,258	0	203,883	203,883	99,725	0	0	0	0	0	0	0
15:09:56	762,426	2264,878	15,263	15,967	10,762	7,885	6,669	21,2	960,554	24,581	2097,426	0	203,883	203,883	99,725	0	0	0	0	0	0	0
15:09:56	608,715	2270,965	15,215	16,015	10,799	7,948	6,694	21,2	960,554	24,581	2097,6	0	203,883	203,883	99,725	0	0	0	0	0	0	0
15:09:56	487,158	2275,837	15,117	15,82	10,831	7,998	6,72	21,1	960,554	24,581	2097,778	0	203,883	203,883	99,725	0	0	0	0	0	0	0
15:09:56	660,107	2282,438	15,117	15,82	10,869	8,066	6,746	21,1	960,554	24,581	2097,963	0	203,883	203,883	99,725	0	0	0	0	0	0	0
15:09:56	582,543	2288,263	15,117	15,82	10,902	8,126	6,773	21,1	960,554	24,581	2098,153	0	203,883	203,883	99,725	0	0	0	0	0	0	0
15:09:56	673,852	2295,002	15,215	15,869	10,935	8,195	6,801	21,1	960,554	24,581	2098,35	0	203,883	203,883	99,725	0	0	0	0	0	0	0
15:09:56	626,709	2301,269	15,263	15,869	10,967	8,26	6,83	21,1	960,554	24,581	2098,553	0	203,883	203,883	99,725	0	0	0	0	0	0	0
15:09:56	685,668	2308,125	15,459	16,064	10,996	8,331	6,859	21,1	960,554	24,581	2098,762	0	203,883	203,883	99,725	0	0	0	0	0	0	0
15:09:56	731,225	2315,438	15,703	16,406	11,024	8,406	6,89	21,1	960,554	24,581	2098,979	0	203,883	203,883	99,725	0	0	0	0	0	0	0
15:09:56	787,5	2323,313	16,093	16,748	11,048	8,487	6,921	21,1	960,554	24,581	2099,203	0	203,883	203,883	99,725	0	0	0	0	0	0	0
15:09:56	601,22	2329,325	16,191	16,748	11,076	8,549	6,953	21,1	960,554	24,581	2099,433	0	203,883	203,883	99,725	0	0	0	0	0	0	0
15:09:56	641,601	2335,741	16,338	16,845	11,105	8,615	6,985	21,1	960,554	24,581	2099,67	0	203,883	203,883	99,725	0	0	0	0	0	0	0
15:09:56	570,19	2341,443	16,338	16,894	11,137	8,674	7,019	21,1	960,554	24,581	2099,912	0	203,578	203,578	99,724	0	0	0	0	0	0	0
15:09:56	613,647	2347,579	16,386	16,894	11,169	8,737	7,052	21,1	960,554	24,581	2100,159	0	203,578	203,578	99,724	0	0	0	0	0	0	0
15:09:56	516,186	2352,741	16,386	16,894	11,198	8,791	7,086	21,1	960,554	24,581	2100,412	0	203,578	203,578	99,724	0	0	0	0	0	0	0
15:09:56	740,332	2360,144	16,582	17,041	11,229	8,867	7,121	21,1	960,554	24,581	2100,672	0	203,578	203,578	99,724	0	0	0	0	0	0	0
15:09:56	542,797	2365,572	16,728	17,236	11,252	8,923	7,157	21,1	960,554	24,581	2100,937	0	203,578	203,578	99,724	0	0	0	0	0	0	0
15:09:56	740,112	2372,974	17,07	17,285	11,276	8,999	7,193	21,1	960,554	24,581	2101,209	0	203,578	203,578	99,724	0	0	0	0	0	0	0
15:09:56	638,012	2379,354	17,412	17,773	11,293	9,065	7,229	21,1	960,554	24,581	2101,487	0	203,578	203,578	99,724	0	0	0	0	0	0	0
15:09:56	589,526	2385,249	17,705	17,969	11,311	9,126	7,267	21,1	960,554	24,581	2101,771	0	203,578	203,578	99,724	0	0	0	0	0	0	0
15:09:56	559,57	2390,845	17,998	18,261	11,326	9,183	7,304	21,1	960,554	24,581	2102,06	0	203,578	203,578	99,724	0	0	0	0	0	0	0
15:09:56	415,673	2395,001	18,047	18,359	11,347	9,226	7,342	21,1	960,554	24,581	2102,353	0	203,578	203,578	99,724	0	0	0	0	0	0	0
15:09:56	475,415	2399,755	18,144	18,457	11,369	9,275	7,38	21,1	960,554	24,581	2102,65	0	203,578	203,578	99,724	0	0	0	0	0	0	0
15:09:57	419,97	2403,955	18,144	18,457	11,392	9,319	7,418	21,1	960,554	24,581	2102,951	0	203,578	203,578	99,724	0	0	0	0	0	0	0
15:09:57	266,674	2406,622	17,9	18,261	11,421	9,346	7,456	21,1	960,554	24,581	2103,255	0	203,578	203,578	99,724	0	0	0	0	0	0	0
15:09:57	434,716	2410,969	17,851	18,115	11,448	9,391	7,494	21,1	960,554	24,581	2103,563	0	203,578	203,578	99,724	0	0	0	0	0	0	0
15:09:57	261,694	2413,586	17,705	17,969	11,471	9,418	7,531	21,1	960,554	24,581	2103,873	0	203,578	203,578	99,724	0	0	0	0	0	0	0
15:09:57	418,261	2417,769	17,803	17,969	11,489	9,461	7,569	21,1	960,554	24,581	2104,187	0	203,578	203,578	99,724	0	0	0	0	0	0	0
15:09:57	353,417	2421,303	17,9	18,261	11,504	9,497	7,607	21,1	960,554	24,581	2104,504	0	203,578	203,578	99,724	0	0	0	0	0	0	0
15:09:57	573,364	2427,036	18,291	18,506	11,515	9,557	7,645	21,1	960,554	24,581	2104,826	0	203,578	203,578	99,724	0	0	0	0	0	0	0
15:09:57	415,502	2431,192	18,535	18,652	11,525	9,599	7,684	21,1	960,554	24,581	2105,152	0	203,578	203,578	99,724	0	0	0	0	0	0	0
15:09:57	306,567	2434,257	18,681	18,945	11,534	9,631	7,722	21,1	960,554	24,581	2105,482	0	203,578	203,578	99,724	0	0	0	0	0	0	0
15:09:57	412,207	2438,379	18,779	18,847	11,552	9,674	7,76	21,1	960,554	24,581	2105,815	0	203,578	203,578	99,724	0	0	0	0	0	0	0
15:09:57	214,672	2440,526	18,681	18,945	11,57	9,696	7,798	21,1	960,554	24,581	2106,149	0	203,578	203,578	99,724	0	0	0	0	0	0	0
15:09:57	56,689	2441,093	18,388	18,652	11,589	9,701	7,835	21,1	960,554	24,581	2106,484	0	203,578	203,578	99,724	0	0	0	0	0	0	0
15:09:57	236,108	2443,454	18,291	18,506	11,607	9,726	7,872	21,1	960,554	24,581	2106,821	0	203,578	203,578	99,724	0	0	0	0	0	0	0
15:09:57	175,463	2445,209	18,193	18,359	11,622	9,744	7,909	21,1	960,554	24,581	2107,16	0	203,578	203,578	99,724	0	0	0	0	0	0	0
15:09:57	312,768	2448,336	18,193	18,457	11,64	9,776	7,946	21,1	960,554	24,581	2107,501	0	203,578	203,578	99,724	0	0	0	0	0	0	0
15:09:57	241,284	2450,749	18,193	18,359	11,654	9,801	7,982	21,1	960,554	24,581	2107,844	0	203,578	203,578	99,724	0	0	0	0	0	0	0
15:09:57	426,831	2455,017	18,535	18,652	11,659	9,845	8,019	21,1	960,554	24,581	2108,191	0	203,578	203,578	99,724	0	0	0	0	0	0	0
15:09:57	297,192	2457,989	18,681	18,799	11,668	9,876	8,055	21,1	960,554	24,581	2108,541	0	203,578	203,578	99,724	0	0	0	0	0	0	0
15:09:57	345,434	2461,444	18,877	18,994	11,677	9,911	8,091	21,1	960,554	24,581	2108,894	0	203,578	203,578	99,724	0	0	0	0	0	0	0
15:09:57	230,102	2463,745	19,023	19,189	11,682	9,935	8,128	21,1	960,554	24,581	2109,249	0	203,578	203,578	99,724	0	0	0	0	0	0	0
15:09:57	332,641	2467,071	19,121	19,336	11,695	9,969	8,164	21,1	960,554	24,581	2109,607	0	203,578	203,578	99,724	0	0	0	0	0	0	0
15:09:57	75,683	2467,828	19,023	19,238	11,705	9,977	8,199	21,1	960,554	24,581	2109,965	0	203,578	203,578	99,724	0	0	0	0	0	0	0
15:09:57	102,319	2468,851	18,877	18,994	11,719	9,988	8,234	21,1	960,554	24,581	2110,324	0	203,578	203,578	99,724	0	0	0	0	0	0	0
15:09:57	59,155	2469,443	18,681	18,799	11,733	9,994	8,269	21,1	960,554	24,581	2110,683	0	203,578	203,578	99,724	0	0	0	0	0	0	0
15:09:57	164,624	2471,089	18,681	18,799	11,742	10,011	8,303	21,1	960,554	24,581	2111,043	0	203,578	203,578	99,724	0	0	0	0	0	0	0
15:09:57	91,015	2471,999	18,681	18,847	11,747	10,02	8,337	21,1	960,554	24,581	2111,404	0	203,578	203,578	99,724	0	0	0	0	0	0	0
15:09:57	406,054	2476,06	19,023	19,189	11,751	10,062	8,37	21,1	960,554	24,581	2111,769	0	203,578	203,578	99,724	0	0	0	0	0	0	0
15:09:57	242,602	2478,486	19,267	19,482	11,752	10,087	8,404	21,1	960,554	24,581	2112,136	0	203,578	203,578	99,724	0	0	0	0	0	0	0
15:09:57	125,122	2479,737	19,316	19,385	11,756	10,1	8,437	21,1	960,554	24,581	2112,503	0	203,578	203,578	99,724	0	0	0	0	0	0	0
15:09:57	83,447	2480,571	19,316	19,482	11,761	10,108	8,47	21,1	960,554	24,581	2112,871	0	203,578	203,578	99,724	0	0	0	0	0	0	0
15:09:57	83,447	2481,406	19,316	19,482	11,765	10,117	8,502	21,1	960,554	24,581	2113,24	0	203,578	203,578	99,724	0	0	0	0	0	0	0
15:09:57	42,724	2481,833	19,267	19,336	11,771	10,121	8,534	21,1	960,554	24,581	2113,609	0	203,578	203,578	99,724	0	0	0	0	0	0	0
15:09:57	67,919	2482,512	19,17	19,189	11,78	10,128	8,565	21,1	960,554	24,581	2113,977	0	203,578	203,578	99,724	0	0	0	0	0	0	0
15:09:57	22,998	2482,742	19,023	19,189	11,789	10,131	8,596	21,1	960,554	24,581	2114,346	0	203,578	203,578	99,724	0	0	0	0	0	0	0
15:09:57	178,955	2484,532	19,121	19,238	11,794	10,149	8,627	21,1	960,554	24,581	2114,716	0	203,578	203,578	99,724	0	0	0	0	0	0	0
15:09:57	-10,034	2484,432	19,023	19,14	11,798	10,148	8,656	21,1	960,554	24,581	2115,086	0	203,578	203,578	99,724	0	0	0	0	0	0	0
15:09:57	0	2484,432	19,023	19,189	11,798	10,148	8,686	21,1	960,554	24,581	2115,455	0	203,578	203,578	99,724	0	0	0	0	0	0	0
15:09:57	236,23	2486,794	19,267	19,238	11,798	10,173	8,715	21,1	960,554	24,581	2115,826	0	203,578	203,578	99,724	0	0	0	0	0	0	0
15:09:57	0	2486,794	19,267	19,336	11,798	10,173	8,743	21,1	960,554	24,581	2116,197	0	203,578	203,578	99,724	0	0	0	0	0	0	0
15:09:57	0	2486,794	19,267	19,336	11,798	10,173	8,771	21,1	960,554	24,581	2116,568	0	203,578	203,578	99,724	0	0	0	0	0	0	0
15:09:57	94,531	2487,739	19,365	19,385	11,798	10,182	8,799	21,1	960,554	24,581	2116,939	0	203,578	203,578	99,724	0	0	0	0	0	0	0
15:09:57	94,531	2488,684	19,463	19,531	11,798	10,192	8,826	21,1	960,554	24,581	2117,311	0	203,578	203,578	99,724	0	0	0	0	0	0	0
15:09:57	-141,796	2487,266	19,316	19,385	11,798	10,178	8,853	21,1	960,554	24,581	2117,681	0	203,578	203,578	99,724	0	0	0	0	0	0	0
15:09:57	132,812	2488,595	19,365	19,385	11,803	10,191	8,879	21,1	960,554	24,581	2118,051	0	203,578	203,578	99,724	0	0	0	0	0	0	0
15:09:57	-156,079	2487,034	19,121	19,189	11,808	10,175	8,905	21,1	960,554	24,581	2118,42	0	203,578	203,578	99,724	0	0	0	0	0	0	0
15:09:57	131,738	2488,351	19,17	19,336	11,813	10,189	8,93	21,1	960,554	24,581	2118,79	0	203,578	203,578	99,724	0	0	0	0	0	0	0
15:09:57	-47,265	2487,879	19,121	19,189	11,813	10,184	8,954	21,1	960,554	24,581	2119,159	0	203,578	203,578	99,724	0	0	0	0	0	0	0
15:09:57	-201,171	2485,867	18,828	18,799	11,817	10,163	8,978	21,1	960,554	24,581	2119,526	0	203,578	203,578	99,724	0	0	0	0	0	0	0
15:09:57	144,921	2487,316	18,974	18,994	11,817	10,178	9,002	21,1	960,554	24,581	2119,894	0	203,578	203,578	99,724	0	0	0	0	0	0	0
15:09:57	-286,645	2484,45	18,681	18,652	11,817	10,148	9,024	21,1	960,554	24,581	2120,258	0	203,578	203,578	99,724	0	0	0	0	0	0	0
15:09:57	-472,143	2479,728	18,193	17,969	11,817	10,1	9,045	21,1	960,554	24,581	2120,618	0	203,578	203,578	99,724	0	0	0	0	0	0	0
15:09:57	-554,077	2474,187	17,705	17,383	11,813	10,043	9,065	21,1	960,554	24,581	2120,971	0	203,578	203,578	99,724	0	0	0	0	0	0	0
15:09:57	-579,785	2468,39	17,363	16,699	11,798	9,983	9,083	21,1	960,554	24,581	2121,319	0	203,578	203,578	99,724	0	0	0	0	0	0	0
15:09:57	-464,501	2463,744	17,314	16,504	11,775	9,935	9,099	21,1	960,554	24,581	2121,661	0	203,578	203,578	99,724	0	0	0	0	0	0	0
15:09:57	-729,321	2456,451	17,07	16,064	11,747	9,86	9,114	21,1	960,554	24,581	2121,996	0	203,578	203,578	99,724	0	0	0	0	0	0	0
15:09:57	-339,868	2453,053	17,314	16,162	11,715	9,825	9,128	21,1	960,554	24,581	2122,327	0	203,578	203,578	99,724	0	0	0	0	0	0	0
15:09:57	-667,089	2446,382	17,314	16,308	11,677	9,756	9,141	21,1	960,554	24,581	2122,651	0	203,578	203,578	99,724	0	0	0	0	0	0	0
15:09:57	-644,482	2439,937	17,412	16,504	11,635	9,69	9,151	21,1	960,554	24,581	2122,969	0	203,578	203,578	99,724	0	0	0	0	0	0	0
15:09:57	-644,506	2433,492	17,51	16,406	11,594	9,623	9,161	21,1	960,554	24,581	2123,279	0	203,578	203,578	99,724	0	0	0	0	0	0	0
15:09:57	-930,419	2424,188	17,217	16,064	11,557	9,527	9,168	21,1	960,554	24,581	2123,58	0	203,578	203,578	99,724	0	0	0	0	0	0	0
15:09:57	-566,43	2418,523	17,217	16,064	11,525	9,469	9,174	21,1	960,554	24,581	2123,875	0	203,578	203,578	99,724	0	0	0	0	0	0	0
15:09:57	-821,557	2410,308	16,924	16,015	11,494	9,384	9,178	21,1	960,554	24,581	2124,162	0	203,578	203,578	99,724	0	0	0	0	0	0	0
15:09:57	-748,95	2402,818	16,582	15,527	11,471	9,307	9,18	21,1	960,554	24,581	2124,44	0	203,578	203,578	99,724	0	0	0	0	0	0	0
15:09:57	-887,597	2393,942	16,093	15,185	11,447	9,215	9,181	21,1	960,554	24,581	2124,71	0	203,578	203,578	99,724	0	0	0	0	0	0	0
15:09:57	-649,047	2387,452	15,898	15,185	11,421	9,148	9,18	21,1	960,554	24,581	2124,973	0	203,578	203,578	99,724	0	0	0	0	0	0	0
15:09:57	-546,337	2381,988	15,849	15,136	11,392	9,092	9,179	21,1	960,554	24,581	2125,23	0	203,578	203,578	99,724	0	0	0	0	0	0	0
15:09:57	-479,321	2377,195	15,849	15,429	11,365	9,043	9,176	21,1	960,554	24,581	2125,482	0	203,578	203,578	99,724	0	0	0	0	0	0	0
15:09:57	-481,347	2372,382	15,898	15,283	11,336	8,993	9,172	21,1	960,554	24,581	2125,729	0	203,578	203,578	99,724	0	0	0	0	0	0	0
15:09:57	-519,311	2367,189	15,898	15,283	11,306	8,94	9,168	21,1	960,554	24,581	2125,97	0	203,578	203,578	99,724	0	0	0	0	0	0	0
15:09:57	-473,876	2362,45	15,898	15,429	11,279	8,891	9,162	21,1	960,554	24,581	2126,207	0	203,578	203,578	99,724	0	0	0	0	0	0	0
15:09:57	-525,878	2357,191	15,849	15,332	11,252	8,837	9,156	21,1	960,554	24,581	2126,438	0	203,578	203,578	99,724	0	0	0	0	0	0	0
15:09:57	-566,137	2351,53	15,605	15,283	11,233	8,778	9,149	21,1	960,554	24,581	2126,663	0	203,578	203,578	99,724	0	0	0	0	0	0	0
15:09:57	-554,003	2345,99	15,361	14,941	11,215	8,721	9,14	21,1	960,554	24,581	2126,882	0	203,578	203,578	99,724	0	0	0	0	0	0	0
15:09:57	-520,288	2340,787	15,068	14,599	11,202	8,667	9,131	21,1	960,554	24,581	2127,096	0	203,578	203,578	99,724	0	0	0	0	0	0	0
15:09:57	-582,592	2334,961	14,775	14,258	11,184	8,607	9,121	21,1	960,554	24,581	2127,304	0	203,578	203,578	99,724	0	0	0	0	0	0	0
15:09:57	-583,447	2329,126	14,433	13,965	11,17	8,547	9,109	21,1	960,554	24,581	2127,506	0	203,578	203,578	99,724	0	0	0	0	0	0	0
15:09:57	-527,026	2323,856	14,14	13,72	11,156	8,493	9,097	21,1	960,554	24,581	2127,702	0	203,578	203,578	99,724	0	0	0	0	0	0	0
15:09:57	-414,917	2319,707	14,14	13,769	11,132	8,45	9,085	21,1	960,554	24,581	2127,894	0	203,578	203,578	99,724	0	0	0	0	0	0	0
15:09:57	-380,346	2315,903	14,092	13,72	11,113	8,411	9,071	21,1	960,554	24,581	2128,082	0	203,578	203,578	99,724	0	0	0	0	0	0	0
15:09:57	-359,985	2312,304	14,14	13,769	11,09	8,374	9,058	21,3	960,173	24,581	2128,267	0	203,578	203,578	99,724	0	0	0	0	0	0	0
15:09:57	-394,165	2308,362	14,092	13,867	11,07	8,333	9,044	21,3	960,173	24,581	2128,447	0	203,578	203,578	99,724	0	0	0	0	0	0	0
15:09:57	-355,566	2304,806	14,14	13,769	11,048	8,296	9,029	21,3	960,173	24,581	2128,623	0	203,578	203,578	99,724	0	0	0	0	0	0	0
15:09:57	-517,871	2299,628	13,945	13,623	11,029	8,243	9,013	21,3	960,173	24,581	2128,794	0	203,578	203,578	99,724	0	0	0	0	0	0	0
15:09:57	-388,5	2295,743	13,799	13,574	11,015	8,203	8,998	21,3	960,173	24,581	2128,961	0	203,578	203,578	99,724	0	0	0	0	0	0	0
15:09:57	-378,002	2291,963	13,75	13,427	10,996	8,164	8,981	21,3	960,173	24,581	2129,124	0	203,578	203,578	99,724	0	0	0	0	0	0	0
15:09:57	-248,828	2289,474	13,75	13,427	10,982	8,138	8,965	21,3	960,173	24,581	2129,285	0	203,578	203,578	99,724	0	0	0	0	0	0	0
15:09:57	-331,835	2286,156	13,75	13,427	10,963	8,104	8,948	21,3	960,173	24,581	2129,442	0	203,578	203,578	99,724	0	0	0	0	0	0	0
15:09:57	-332,861	2282,827	13,75	13,427	10,944	8,07	8,931	21,3	960,173	24,581	2129,595	0	203,578	203,578	99,724	0	0	0	0	0	0	0
15:09:57	-422,924	2278,598	13,652	13,525	10,925	8,026	8,913	21,3	960,173	24,581	2129,744	0	203,578	203,578	99,724	0	0	0	0	0	0	0
15:09:57	-157,714	2277,021	13,75	13,574	10,911	8,01	8,895	21,3	960,173	24,581	2129,891	0	204,87	204,87	99,729	0	0	0	0	0	0	0
15:09:57	-471,044	2272,31	13,603	13,525	10,892	7,961	8,877	21,3	960,173	24,581	2130,033	0	204,87	204,87	99,729	0	0	0	0	0	0	0
15:09:57	-340,917	2268,901	13,506	13,33	10,878	7,926	8,858	21,3	960,173	24,581	2130,172	0	204,87	204,87	99,729	0	0	0	0	0	0	0
15:09:57	-294,799	2265,953	13,457	13,33	10,864	7,896	8,839	21,3	960,173	24,581	2130,308	0	204,87	204,87	99,729	0	0	0	0	0	0	0
15:09:57	-384,545	2262,108	13,31	13,183	10,85	7,856	8,82	21,3	960,173	24,581	2130,44	0	204,87	204,87	99,729	0	0	0	0	0	0	0
15:09:57	-293,652	2259,171	13,261	13,086	10,836	7,826	8,801	21,3	960,173	24,581	2130,569	0	204,87	204,87	99,729	0	0	0	0	0	0	0
15:09:57	-339,599	2255,775	13,164	12,988	10,822	7,791	8,781	21,3	960,173	24,581	2130,694	0	204,87	204,87	99,729	0	0	0	0	0	0	0
15:09:57	-210,693	2253,668	13,115	12,988	10,813	7,769	8,761	21,3	960,173	24,581	2130,817	0	204,87	204,87	99,729	0	0	0	0	0	0	0
15:09:57	-419,067	2249,478	13,017	12,89	10,794	7,726	8,741	21,3	960,173	24,581	2130,936	0	204,87	204,87	99,729	0	0	0	0	0	0	0
15:09:57	-251,806	2246,96	13,017	12,89	10,78	7,7	8,72	21,3	960,173	24,581	2131,052	0	204,87	204,87	99,729	0	0	0	0	0	0	0
15:09:57	-244,433	2244,515	13,017	12,89	10,766	7,675	8,7	21,3	960,173	24,581	2131,166	0	204,87	204,87	99,729	0	0	0	0	0	0	0
15:09:58	-157,934	2242,936	13,115	12,988	10,752	7,659	8,679	21,3	960,173	24,581	2131,277	0	204,87	204,87	99,729	0	0	0	0	0	0	0
15:09:58	-339,404	2239,542	13,017	12,988	10,738	7,624	8,659	21,3	960,173	24,581	2131,386	0	204,87	204,87	99,729	0	0	0	0	0	0	0
15:09:58	-154,638	2237,995	13,115	12,988	10,724	7,608	8,638	21,3	960,173	24,581	2131,492	0	204,87	204,87	99,729	0	0	0	0	0	0	0
15:09:58	-334,082	2234,655	13,017	12,988	10,71	7,573	8,617	21,3	960,173	24,581	2131,595	0	204,87	204,87	99,729	0	0	0	0	0	0	0
15:09:58	-305,249	2231,602	12,968	12,89	10,695	7,542	8,596	21,3	960,173	24,581	2131,695	0	204,87	204,87	99,729	0	0	0	0	0	0	0
15:09:58	-283,715	2228,765	12,92	12,841	10,682	7,513	8,575	21,3	960,173	24,581	2131,792	0	204,87	204,87	99,729	0	0	0	0	0	0	0
15:09:58	-176,513	2227	12,92	12,744	10,672	7,494	8,554	21,3	960,173	24,581	2131,887	0	204,87	204,87	99,729	0	0	0	0	0	0	0
15:09:58	-242,114	2224,579	12,92	12,695	10,658	7,469	8,532	21,3	960,173	24,581	2131,98	0	204,87	204,87	99,729	0	0	0	0	0	0	0
15:09:58	-322,924	2221,349	12,822	12,646	10,645	7,436	8,511	21,3	960,173	24,581	2132,069	0	204,87	204,87	99,729	0	0	0	0	0	0	0
15:09:58	-173,339	2219,616	12,822	12,646	10,635	7,418	8,489	21,3	960,173	24,581	2132,157	0	204,87	204,87	99,729	0	0	0	0	0	0	0
15:09:58	-374,096	2215,875	12,675	12,549	10,622	7,38	8,468	21,3	960,173	24,581	2132,24	0	204,87	204,87	99,729	0	0	0	0	0	0	0
15:09:58	-279,174	2213,083	12,627	12,451	10,609	7,351	8,446	21,3	960,173	24,581	2132,321	0	204,87	204,87	99,729	0	0	0	0	0	0	0
15:09:58	-240,966	2210,674	12,627	12,451	10,595	7,326	8,424	21,3	960,173	24,581	2132,4	0	204,87	204,87	99,729	0	0	0	0	0	0	0
15:09:58	-170,092	2208,973	12,627	12,353	10,585	7,309	8,402	21,3	960,173	24,581	2132,476	0	204,87	204,87	99,729	0	0	0	0	0	0	0
15:09:58	-260,302	2206,37	12,529	12,256	10,576	7,282	8,38	21,3	960,173	24,581	2132,55	0	204,87	204,87	99,729	0	0	0	0	0	0	0
15:09:58	-315,087	2203,219	12,431	12,256	10,563	7,249	8,358	21,3	960,173	24,581	2132,621	0	204,87	204,87	99,729	0	0	0	0	0	0	0
15:09:58	-302,685	2200,192	12,285	12,109	10,554	7,218	8,336	21,3	960,173	24,581	2132,688	0	204,87	204,87	99,729	0	0	0	0	0	0	0
15:09:58	-255,883	2197,633	12,187	12,06	10,544	7,192	8,313	21,3	960,173	24,581	2132,753	0	204,87	204,87	99,729	0	0	0	0	0	0	0
15:09:58	-163,525	2195,998	12,187	11,963	10,535	7,175	8,291	21,3	960,173	24,581	2132,817	0	204,87	204,87	99,729	0	0	0	0	0	0	0
15:09:58	-262,377	2193,374	12,187	11,963	10,52	7,148	8,268	21,3	960,173	24,581	2132,877	0	204,87	204,87	99,729	0	0	0	0	0	0	0
15:09:58	-228,002	2191,094	12,187	11,963	10,507	7,124	8,246	21,3	960,173	24,581	2132,935	0	204,87	204,87	99,729	0	0	0	0	0	0	0
15:09:58	-153,027	2189,564	12,285	12,256	10,493	7,108	8,224	21,3	960,173	24,581	2132,991	0	204,87	204,87	99,729	0	0	0	0	0	0	0
15:09:58	-105,151	2188,512	12,431	12,256	10,479	7,098	8,202	21,3	960,173	24,581	2133,047	0	204,87	204,87	99,729	0	0	0	0	0	0	0
15:09:58	-239,868	2186,114	12,431	12,353	10,466	7,073	8,179	21,3	960,173	24,581	2133,1	0	204,87	204,87	99,729	0	0	0	0	0	0	0
15:09:58	-177,026	2184,343	12,48	12,353	10,453	7,055	8,157	21,3	960,173	24,581	2133,151	0	204,87	204,87	99,729	0	0	0	0	0	0	0
15:09:58	-223,046	2182,113	12,431	12,256	10,443	7,032	8,135	21,3	960,173	24,581	2133,2	0	204,87	204,87	99,729	0	0	0	0	0	0	0
15:09:58	-296,044	2179,152	12,285	12,109	10,434	7,001	8,113	21,3	960,173	24,581	2133,246	0	204,87	204,87	99,729	0	0	0	0	0	0	0
15:09:58	-229,785	2176,855	12,187	11,963	10,426	6,977	8,091	21,3	960,173	24,581	2133,29	0	204,87	204,87	99,729	0	0	0	0	0	0	0
15:09:58	-235,644	2174,498	12,041	11,816	10,421	6,953	8,068	21,3	960,173	24,581	2133,331	0	204,87	204,87	99,729	0	0	0	0	0	0	0
15:09:58	-189,868	2172,599	11,943	11,718	10,415	6,934	8,046	21,3	960,173	24,581	2133,37	0	204,87	204,87	99,729	0	0	0	0	0	0	0
15:09:58	-411,669	2168,483	11,65	11,523	10,407	6,891	8,024	21,3	960,173	24,581	2133,405	0	204,87	204,87	99,729	0	0	0	0	0	0	0
15:09:58	-126,147	2167,221	11,601	11,425	10,403	6,878	8,001	21,3	960,173	24,581	2133,439	0	204,87	204,87	99,729	0	0	0	0	0	0	0
15:09:58	-269,311	2164,528	11,504	11,425	10,392	6,85	7,979	21,3	960,173	24,581	2133,47	0	204,87	204,87	99,729	0	0	0	0	0	0	0
15:09:58	-68,237	2163,846	11,601	11,425	10,383	6,843	7,956	21,3	960,173	24,581	2133,5	0	204,87	204,87	99,729	0	0	0	0	0	0	0
15:09:58	-157,983	2162,266	11,601	11,425	10,374	6,827	7,934	21,3	960,173	24,581	2133,529	0	204,87	204,87	99,729	0	0	0	0	0	0	0
15:09:58	-250,952	2159,756	11,504	11,377	10,365	6,801	7,912	21,3	960,173	24,581	2133,555	0	204,87	204,87	99,729	0	0	0	0	0	0	0
15:09:58	-139,819	2158,358	11,504	11,425	10,357	6,787	7,89	21,3	960,173	24,581	2133,58	0	204,87	204,87	99,729	0	0	0	0	0	0	0
15:09:58	-159,008	2156,768	11,504	11,425	10,348	6,77	7,868	21,3	960,173	24,581	2133,603	0	204,87	204,87	99,729	0	0	0	0	0	0	0
15:09:58	-178,393	2154,984	11,504	11,523	10,338	6,752	7,846	21,3	960,173	24,581	2133,625	0	204,87	204,87	99,729	0	0	0	0	0	0	0
15:09:58	-69,384	2154,29	11,601	11,523	10,329	6,745	7,824	21,3	960,173	24,581	2133,645	0	204,87	204,87	99,729	0	0	0	0	0	0	0
15:09:58	-115,698	2153,133	11,65	11,572	10,32	6,733	7,803	21,3	960,173	24,581	2133,665	0	204,87	204,87	99,729	0	0	0	0	0	0	0
15:09:58	-216,918	2150,964	11,504	11,425	10,315	6,71	7,782	21,3	960,173	24,581	2133,682	0	204,87	204,87	99,729	0	0	0	0	0	0	0
15:09:58	-244,946	2148,515	11,308	11,23	10,312	6,685	7,76	21,3	960,173	24,581	2133,697	0	204,87	204,87	99,729	0	0	0	0	0	0	0
15:09:58	-216,748	2146,347	11,162	11,181	10,307	6,663	7,739	21,3	960,173	24,581	2133,71	0	204,87	204,87	99,729	0	0	0	0	0	0	0
15:09:58	10,131	2146,449	11,259	11,181	10,303	6,664	7,718	21,3	960,173	24,581	2133,722	0	204,87	204,87	99,729	0	0	0	0	0	0	0
15:09:58	-145,068	2144,998	11,259	11,181	10,294	6,649	7,697	21,3	960,173	24,581	2133,734	0	204,87	204,87	99,729	0	0	0	0	0	0	0
15:09:58	-173,437	2143,264	11,162	11,181	10,29	6,631	7,676	21,3	960,173	24,581	2133,743	0	204,87	204,87	99,729	0	0	0	0	0	0	0
15:09:58	-97,705	2142,286	11,162	11,23	10,284	6,621	7,655	21,3	960,173	24,581	2133,752	0	204,87	204,87	99,729	0	0	0	0	0	0	0
15:09:58	-55,395	2141,733	11,259	11,23	10,276	6,615	7,635	21,3	960,173	24,581	2133,76	0	204,87	204,87	99,729	0	0	0	0	0	0	0
15:09:58	-82,739	2140,905	11,259	11,181	10,271	6,607	7,614	21,3	960,173	24,581	2133,767	0	204,87	204,87	99,729	0	0	0	0	0	0	0
15:09:58	-172,338	2139,182	11,162	11,181	10,267	6,589	7,594	21,3	960,173	24,581	2133,772	0	204,87	204,87	99,729	0	0	0	0	0	0	0
15:09:58	-202,539	2137,156	11,015	10,937	10,263	6,568	7,574	21,3	960,173	24,581	2133,776	0	204,87	204,87	99,729	0	0	0	0	0	0	0
15:09:58	-90,625	2136,25	10,918	10,888	10,263	6,559	7,554	21,3	960,173	24,581	2133,778	0	204,87	204,87	99,729	0	0	0	0	0	0	0
15:09:58	-152,099	2134,729	10,771	10,742	10,262	6,543	7,534	21,3	960,173	24,581	2133,779	0	204,87	204,87	99,729	0	0	0	0	0	0	0
15:09:58	-67,553	2134,054	10,771	10,742	10,258	6,536	7,515	21,3	960,173	24,581	2133,78	0	204,87	204,87	99,729	0	0	0	0	0	0	0
[truncated: 6,852 more rows]
