# Supplementary material for: Testing of pandemic ventilators under early and agile development
Source: Front Med Technol. 2022 Aug 16;4:899328. doi: 10.3389/fmedt.2022.899328 (PMC9424737; doi:10.3389/fmedt.2022.899328)
Supplement: Supplementary file 3 [file Data_Sheet_2.ZIP › Accuracy of Controls Systems/01_Data Storage/01_Raw Measurement Data/Hamilton T1/Hamilton T1_v2/part_1_test_04.csv]

Time	Flow	Lung tidal volume	p alveole	Airway pressure	Bellows position	Intrapleural pressure	Cardial pressure	Fraction of O2 inspir	Ambient pressure	Temperature Celsius	FRC actual	Shunt fraction	Partial pressure O2 air chamber	Partial pressure O2 effectiv	Oxygen sat pulm. capillaries	NA	NA	NA	NA	NA	NA	NA
15:13:36	-45,8	2217,654	14,238	14,209	10,549	7,398	6,753	21,2	960,554	24,665	1857,813	0	202,027	202,027	99,718	0	0	0	0	0	0	0
15:13:36	45,8	2218,112	14,287	14,306	10,549	7,403	6,766	21,2	960,554	24,665	1858,174	0	202,027	202,027	99,718	0	0	0	0	0	0	0
15:13:36	-137,402	2216,738	14,14	14,209	10,549	7,389	6,778	21,2	960,554	24,665	1858,532	0	202,027	202,027	99,718	0	0	0	0	0	0	0
15:13:36	0	2216,738	14,14	14,111	10,549	7,389	6,79	21,2	960,554	24,665	1858,89	0	202,027	202,027	99,718	0	0	0	0	0	0	0
15:13:36	-13,964	2216,598	14,14	14,062	10,548	7,387	6,802	21,2	960,554	24,665	1859,248	0	202,027	202,027	99,718	0	0	0	0	0	0	0
15:13:36	91,577	2217,514	14,238	14,111	10,548	7,397	6,814	21,2	960,554	24,665	1859,606	0	202,027	202,027	99,718	0	0	0	0	0	0	0
15:13:36	-91,577	2216,598	14,14	14,111	10,548	7,387	6,825	21,2	960,554	24,665	1859,963	0	203,883	203,883	99,725	0	0	0	0	0	0	0
15:13:36	0	2216,598	14,14	14,209	10,548	7,387	6,836	21,2	960,554	24,665	1860,32	0	203,883	203,883	99,725	0	0	0	0	0	0	0
15:13:36	83,349	2217,432	14,287	14,209	10,545	7,396	6,847	21,2	960,554	24,665	1860,677	0	203,883	203,883	99,725	0	0	0	0	0	0	0
15:13:36	0	2217,432	14,287	14,306	10,545	7,396	6,858	21,2	960,554	24,665	1861,034	0	203,883	203,883	99,725	0	0	0	0	0	0	0
15:13:36	-137,353	2216,058	14,14	14,209	10,545	7,382	6,868	21,2	960,554	24,665	1861,389	0	203,883	203,883	99,725	0	0	0	0	0	0	0
15:13:36	91,577	2216,974	14,238	14,258	10,545	7,391	6,878	21,2	960,554	24,665	1861,744	0	203,883	203,883	99,725	0	0	0	0	0	0	0
15:13:36	0	2216,974	14,238	14,209	10,545	7,391	6,888	21,2	960,554	24,665	1862,1	0	203,883	203,883	99,725	0	0	0	0	0	0	0
15:13:36	-137,353	2215,6	14,092	13,965	10,545	7,377	6,898	21,2	960,554	24,665	1862,453	0	203,883	203,883	99,725	0	0	0	0	0	0	0
15:13:36	122,338	2216,824	14,238	14,209	10,544	7,389	6,908	21,2	960,554	24,665	1862,808	0	203,883	203,883	99,725	0	0	0	0	0	0	0
15:13:36	0	2216,824	14,238	14,111	10,544	7,389	6,917	21,2	960,554	24,665	1863,162	0	203,883	203,883	99,725	0	0	0	0	0	0	0
15:13:36	-91,577	2215,908	14,14	14,209	10,544	7,38	6,926	21,2	960,554	24,665	1863,514	0	203,883	203,883	99,725	0	0	0	0	0	0	0
15:13:36	0	2215,908	14,14	14,209	10,544	7,38	6,935	21,2	960,554	24,665	1863,867	0	203,883	203,883	99,725	0	0	0	0	0	0	0
15:13:36	91,577	2216,824	14,238	14,209	10,544	7,389	6,944	21,2	960,554	24,665	1864,22	0	203,883	203,883	99,725	0	0	0	0	0	0	0
15:13:36	-91,577	2215,908	14,14	14,209	10,544	7,38	6,952	21,2	960,554	24,665	1864,571	0	203,883	203,883	99,725	0	0	0	0	0	0	0
15:13:36	0	2215,908	14,14	14,111	10,544	7,38	6,961	21,2	960,554	24,665	1864,923	0	203,883	203,883	99,725	0	0	0	0	0	0	0
15:13:37	15,014	2216,058	14,14	14,062	10,545	7,382	6,969	21,2	960,554	24,665	1865,274	0	203,883	203,883	99,725	0	0	0	0	0	0	0
15:13:37	-45,776	2215,6	14,092	14,111	10,545	7,377	6,977	21,2	960,554	24,665	1865,624	0	203,883	203,883	99,725	0	0	0	0	0	0	0
15:13:37	45,776	2216,058	14,14	14,111	10,545	7,382	6,985	21,2	960,554	24,665	1865,974	0	203,883	203,883	99,725	0	0	0	0	0	0	0
15:13:37	0	2216,058	14,14	14,209	10,545	7,382	6,993	21,2	960,554	24,665	1866,324	0	203,883	203,883	99,725	0	0	0	0	0	0	0
15:13:37	0	2216,058	14,14	14,111	10,545	7,382	7	21,2	960,554	24,665	1866,674	0	203,883	203,883	99,725	0	0	0	0	0	0	0
15:13:37	91,577	2216,974	14,238	14,258	10,545	7,391	7,008	21,2	960,554	24,665	1867,024	0	203,883	203,883	99,725	0	0	0	0	0	0	0
15:13:37	67,993	2217,654	14,238	14,209	10,549	7,398	7,016	21,2	960,554	24,665	1867,375	0	203,883	203,883	99,725	0	0	0	0	0	0	0
15:13:37	-215,014	2215,504	13,994	14,062	10,55	7,376	7,023	21,2	960,554	24,665	1867,723	0	203,883	203,883	99,725	0	0	0	0	0	0	0
15:13:37	123,413	2216,738	14,14	14,111	10,549	7,389	7,03	21,2	960,554	24,665	1868,072	0	203,883	203,883	99,725	0	0	0	0	0	0	0
15:13:37	91,601	2217,654	14,238	14,209	10,549	7,398	7,037	21,2	960,554	24,665	1868,422	0	203,883	203,883	99,725	0	0	0	0	0	0	0
15:13:37	45,8	2218,112	14,287	14,258	10,549	7,403	7,044	21,2	960,554	24,665	1868,771	0	203,883	203,883	99,725	0	0	0	0	0	0	0
15:13:37	-45,8	2217,654	14,238	14,209	10,549	7,398	7,051	21,2	960,554	24,665	1869,12	0	203,883	203,883	99,725	0	0	0	0	0	0	0
15:13:37	137,402	2219,028	14,384	14,306	10,549	7,412	7,058	21,2	960,554	24,665	1869,47	0	203,883	203,883	99,725	0	0	0	0	0	0	0
15:13:37	0	2219,028	14,384	14,404	10,549	7,412	7,065	21,2	960,554	24,665	1869,82	0	203,883	203,883	99,725	0	0	0	0	0	0	0
15:13:37	0	2219,028	14,384	14,306	10,549	7,412	7,072	21,2	960,554	24,665	1870,169	0	203,883	203,883	99,725	0	0	0	0	0	0	0
15:13:37	-91,601	2218,112	14,287	14,306	10,549	7,403	7,079	21,2	960,554	24,665	1870,517	0	203,883	203,883	99,725	0	0	0	0	0	0	0
15:13:37	21,972	2218,332	14,238	14,111	10,553	7,405	7,085	21,2	960,554	24,665	1870,865	0	203,883	203,883	99,725	0	0	0	0	0	0	0
15:13:37	-77,441	2217,557	14,14	14,111	10,554	7,397	7,091	21,2	960,554	24,665	1871,211	0	203,883	203,883	99,725	0	0	0	0	0	0	0
15:13:37	0	2217,557	14,14	14,209	10,554	7,397	7,097	21,2	960,554	24,665	1871,558	0	203,883	203,883	99,725	0	0	0	0	0	0	0
15:13:37	137,377	2218,931	14,287	14,306	10,554	7,411	7,103	21,2	960,554	24,665	1871,905	0	203,883	203,883	99,725	0	0	0	0	0	0	0
15:13:37	-137,377	2217,557	14,14	14,209	10,554	7,397	7,109	21,2	960,554	24,665	1872,25	0	203,883	203,883	99,725	0	0	0	0	0	0	0
15:13:37	91,577	2218,473	14,238	14,209	10,554	7,406	7,115	21,2	960,554	24,665	1872,597	0	203,883	203,883	99,725	0	0	0	0	0	0	0
15:13:37	0	2218,473	14,238	14,209	10,554	7,406	7,121	21,2	960,554	24,665	1872,943	0	203,883	203,883	99,725	0	0	0	0	0	0	0
15:13:37	45,8	2218,931	14,287	14,258	10,554	7,411	7,126	21,2	960,554	24,665	1873,289	0	203,883	203,883	99,725	0	0	0	0	0	0	0
15:13:37	-45,8	2218,473	14,238	14,111	10,554	7,406	7,132	21,2	960,554	24,665	1873,634	0	203,883	203,883	99,725	0	0	0	0	0	0	0
15:13:37	0	2218,473	14,238	14,306	10,554	7,406	7,137	21,2	960,554	24,665	1873,979	0	203,883	203,883	99,725	0	0	0	0	0	0	0
15:13:37	-91,577	2217,557	14,14	14,209	10,554	7,397	7,142	21,2	960,554	24,665	1874,322	0	203,883	203,883	99,725	0	0	0	0	0	0	0
15:13:37	91,577	2218,473	14,238	14,306	10,554	7,406	7,147	21,2	960,554	24,665	1874,666	0	203,883	203,883	99,725	0	0	0	0	0	0	0
15:13:37	45,8	2218,931	14,287	14,404	10,554	7,411	7,153	21,2	960,554	24,665	1875,01	0	203,883	203,883	99,725	0	0	0	0	0	0	0
15:13:37	0	2218,931	14,287	14,404	10,554	7,411	7,158	21,2	960,554	24,665	1875,354	0	203,883	203,883	99,725	0	0	0	0	0	0	0
15:13:37	-45,8	2218,473	14,238	14,306	10,554	7,406	7,163	21,2	960,554	24,665	1875,697	0	203,883	203,883	99,725	0	0	0	0	0	0	0
15:13:37	0	2218,473	14,238	14,306	10,554	7,406	7,167	21,2	960,554	24,665	1876,04	0	203,883	203,883	99,725	0	0	0	0	0	0	0
15:13:37	-91,577	2217,557	14,14	14,258	10,554	7,397	7,172	21,2	960,554	24,665	1876,382	0	203,883	203,883	99,725	0	0	0	0	0	0	0
15:13:37	0	2217,557	14,14	14,209	10,554	7,397	7,176	21,2	960,554	24,665	1876,723	0	203,883	203,883	99,725	0	0	0	0	0	0	0
15:13:37	13,94	2217,697	14,14	14,209	10,554	7,398	7,181	21,2	960,554	24,665	1877,064	0	203,883	203,883	99,725	0	0	0	0	0	0	0
15:13:37	137,377	2219,07	14,287	14,258	10,554	7,413	7,185	21,2	960,554	24,665	1877,406	0	203,883	203,883	99,725	0	0	0	0	0	0	0
15:13:37	55,957	2219,63	14,287	14,306	10,557	7,418	7,19	21,2	960,554	24,665	1877,748	0	203,883	203,883	99,725	0	0	0	0	0	0	0
15:13:37	-45,776	2219,172	14,238	14,258	10,557	7,414	7,194	21,2	960,554	24,665	1878,089	0	203,883	203,883	99,725	0	0	0	0	0	0	0
15:13:37	0	2219,172	14,238	14,209	10,557	7,414	7,198	21,2	960,554	24,665	1878,43	0	203,883	203,883	99,725	0	0	0	0	0	0	0
15:13:37	-137,402	2217,798	14,092	14,062	10,557	7,399	7,202	21,2	960,554	24,665	1878,77	0	203,883	203,883	99,725	0	0	0	0	0	0	0
15:13:37	81,42	2218,612	14,238	14,306	10,554	7,408	7,206	21,2	960,554	24,665	1879,11	0	203,883	203,883	99,725	0	0	0	0	0	0	0
15:13:37	123,461	2219,847	14,384	14,404	10,554	7,421	7,211	21,2	960,554	24,665	1879,45	0	203,883	203,883	99,725	0	0	0	0	0	0	0
15:13:37	-137,402	2218,473	14,238	14,111	10,554	7,406	7,214	21,2	960,554	24,665	1879,79	0	203,883	203,883	99,725	0	0	0	0	0	0	0
15:13:37	45,8	2218,931	14,287	14,258	10,554	7,411	7,218	21,2	960,554	24,665	1880,129	0	203,883	203,883	99,725	0	0	0	0	0	0	0
15:13:37	0	2218,931	14,287	14,258	10,554	7,411	7,222	21,2	960,554	24,665	1880,467	0	203,883	203,883	99,725	0	0	0	0	0	0	0
15:13:37	-31,86	2218,612	14,238	14,258	10,554	7,408	7,226	21,2	960,554	24,665	1880,806	0	203,883	203,883	99,725	0	0	0	0	0	0	0
15:13:37	-105,517	2217,557	14,14	14,209	10,554	7,397	7,229	21,2	960,554	24,665	1881,142	0	203,883	203,883	99,725	0	0	0	0	0	0	0
15:13:37	0	2217,557	14,14	14,111	10,554	7,397	7,232	21,2	960,554	24,665	1881,479	0	203,883	203,883	99,725	0	0	0	0	0	0	0
15:13:37	0	2217,557	14,14	14,062	10,554	7,397	7,236	21,2	960,554	24,665	1881,815	0	203,883	203,883	99,725	0	0	0	0	0	0	0
15:13:37	-228,93	2215,268	13,896	13,72	10,554	7,373	7,238	21,2	960,554	24,665	1882,148	0	203,883	203,883	99,725	0	0	0	0	0	0	0
15:13:37	-380,2	2211,466	13,506	13,183	10,553	7,334	7,24	21,2	960,554	24,665	1882,477	0	203,883	203,883	99,725	0	0	0	0	0	0	0
15:13:37	-607,885	2205,387	13,017	12,695	10,544	7,272	7,241	21,2	960,554	24,665	1882,8	0	203,883	203,883	99,725	0	0	0	0	0	0	0
15:13:37	-489,965	2200,487	12,773	12,109	10,529	7,221	7,24	21,2	960,554	24,665	1883,118	0	203,883	203,883	99,725	0	0	0	0	0	0	0
15:13:37	-666,674	2193,821	12,48	11,621	10,507	7,152	7,239	21,2	960,554	24,665	1883,429	0	203,883	203,883	99,725	0	0	0	0	0	0	0
15:13:37	-531,909	2188,502	12,431	11,377	10,479	7,097	7,236	21,2	960,554	24,665	1883,734	0	203,883	203,883	99,725	0	0	0	0	0	0	0
15:13:37	-548,828	2183,013	12,529	11,425	10,443	7,041	7,232	21,2	960,554	24,665	1884,033	0	203,883	203,883	99,725	0	0	0	0	0	0	0
15:13:37	-517,48	2177,838	12,675	11,621	10,406	6,988	7,227	21,2	960,554	24,665	1884,327	0	203,883	203,883	99,725	0	0	0	0	0	0	0
15:13:37	-650,463	2171,334	12,773	11,718	10,364	6,92	7,221	21,2	960,554	24,665	1884,614	0	203,883	203,883	99,725	0	0	0	0	0	0	0
15:13:37	-705,444	2164,279	12,675	11,572	10,329	6,848	7,214	21,2	960,554	24,665	1884,893	0	203,883	203,883	99,725	0	0	0	0	0	0	0
15:13:37	-865,722	2155,622	12,334	11,279	10,298	6,758	7,205	21,2	960,554	24,665	1885,164	0	203,883	203,883	99,725	0	0	0	0	0	0	0
15:13:37	-912,353	2146,499	11,845	10,693	10,272	6,664	7,194	21,2	960,554	24,665	1885,425	0	203,883	203,883	99,725	0	0	0	0	0	0	0
15:13:37	-1012,768	2136,371	11,259	10,302	10,245	6,56	7,182	21,2	960,554	24,665	1885,676	0	203,883	203,883	99,725	0	0	0	0	0	0	0
15:13:37	-792,944	2128,442	10,918	9,961	10,218	6,478	7,168	21,2	960,554	24,665	1885,919	0	203,883	203,883	99,725	0	0	0	0	0	0	0
15:13:37	-622,119	2122,22	10,771	9,863	10,191	6,414	7,153	21,2	960,554	24,665	1886,156	0	203,883	203,883	99,725	0	0	0	0	0	0	0
15:13:37	-708,154	2115,139	10,625	9,814	10,158	6,341	7,137	21,2	960,554	24,665	1886,385	0	203,883	203,883	99,725	0	0	0	0	0	0	0
15:13:37	-687,231	2108,266	10,527	9,619	10,124	6,27	7,12	21,2	960,554	24,665	1886,607	0	203,883	203,883	99,725	0	0	0	0	0	0	0
15:13:37	-449,707	2103,769	10,82	9,863	10,083	6,224	7,103	21,2	960,554	24,665	1886,824	0	203,883	203,883	99,725	0	0	0	0	0	0	0
15:13:37	-574,584	2098,024	10,918	10,058	10,046	6,165	7,084	21,2	960,554	24,665	1887,035	0	203,883	203,883	99,725	0	0	0	0	0	0	0
15:13:37	-643,286	2091,591	10,771	9,961	10,017	6,098	7,065	21,2	960,554	24,665	1887,24	0	203,883	203,883	99,725	0	0	0	0	0	0	0
15:13:37	-588,378	2085,707	10,673	9,863	9,988	6,038	7,045	21,2	960,554	24,665	1887,438	0	203,883	203,883	99,725	0	0	0	0	0	0	0
15:13:37	-820,703	2077,5	10,332	9,668	9,96	5,953	7,024	21,2	960,554	24,665	1887,628	0	203,883	203,883	99,725	0	0	0	0	0	0	0
15:13:37	-471,02	2072,79	10,185	9,521	9,941	5,905	7,002	21,2	960,554	24,665	1887,813	0	203,883	203,883	99,725	0	0	0	0	0	0	0
15:13:37	-561,621	2067,173	9,941	9,423	9,921	5,847	6,979	21,2	960,554	24,665	1887,992	0	203,883	203,883	99,725	0	0	0	0	0	0	0
15:13:37	-563,696	2061,536	9,697	9,326	9,902	5,789	6,956	21,2	960,554	24,665	1888,166	0	203,883	203,883	99,725	0	0	0	0	0	0	0
15:13:37	-422,68	2057,31	9,697	9,277	9,878	5,745	6,932	21,2	960,554	24,665	1888,335	0	203,883	203,883	99,725	0	0	0	0	0	0	0
15:13:37	-420,41	2053,106	9,697	9,326	9,854	5,702	6,908	21,2	959,124	24,665	1888,5	0	203,883	203,883	99,725	0	0	0	0	0	0	0
15:13:37	-327,783	2049,828	9,795	9,277	9,83	5,668	6,883	21,2	959,124	24,665	1888,661	0	203,883	203,883	99,725	0	0	0	0	0	0	0
15:13:37	-504,321	2044,784	9,795	9,179	9,802	5,616	6,859	21,2	959,124	24,665	1888,817	0	203,883	203,883	99,725	0	0	0	0	0	0	0
15:13:37	-376,721	2041,017	9,843	9,326	9,778	5,577	6,833	21,2	959,124	24,665	1888,969	0	203,883	203,883	99,725	0	0	0	0	0	0	0
15:13:37	-462,28	2036,394	9,795	9,326	9,754	5,529	6,808	21,2	959,124	24,665	1889,117	0	203,883	203,883	99,725	0	0	0	0	0	0	0
15:13:37	-342,236	2032,972	9,795	9,326	9,734	5,494	6,782	21,2	959,124	24,665	1889,261	0	203,883	203,883	99,725	0	0	0	0	0	0	0
15:13:37	-421,032	2028,762	9,697	9,13	9,715	5,451	6,756	21,2	959,124	24,665	1889,4	0	203,883	203,883	99,725	0	0	0	0	0	0	0
15:13:37	-649,804	2022,264	9,355	9,082	9,696	5,384	6,729	21,2	959,124	24,665	1889,533	0	203,883	203,883	99,725	0	0	0	0	0	0	0
15:13:37	-464,367	2017,62	9,209	8,838	9,677	5,336	6,702	21,2	959,124	24,665	1889,661	0	203,883	203,883	99,725	0	0	0	0	0	0	0
15:13:37	-504,504	2012,575	9,013	8,74	9,659	5,284	6,674	21,2	959,124	24,665	1889,784	0	203,883	203,883	99,725	0	0	0	0	0	0	0
15:13:37	-389,099	2008,684	8,867	8,593	9,644	5,244	6,646	21,2	959,124	24,665	1889,903	0	203,732	203,732	99,725	0	0	0	0	0	0	0
15:13:37	-461,853	2004,065	8,72	8,398	9,626	5,196	6,618	21,2	959,124	24,665	1890,017	0	203,732	203,732	99,725	0	0	0	0	0	0	0
15:13:37	-458,41	1999,481	8,574	8,3	9,607	5,149	6,589	21,2	959,124	24,665	1890,127	0	203,732	203,732	99,725	0	0	0	0	0	0	0
15:13:37	-343,896	1996,042	8,574	8,203	9,588	5,113	6,56	21,2	959,124	24,665	1890,232	0	203,732	203,732	99,725	0	0	0	0	0	0	0
15:13:37	-372,497	1992,317	8,525	8,203	9,569	5,075	6,531	21,2	959,124	24,665	1890,335	0	203,732	203,732	99,725	0	0	0	0	0	0	0
15:13:37	-324,572	1989,072	8,525	8,105	9,55	5,041	6,501	21,2	959,124	24,665	1890,433	0	203,732	203,732	99,725	0	0	0	0	0	0	0
15:13:37	-507,58	1983,996	8,379	8,105	9,529	4,989	6,472	21,2	959,124	24,665	1890,527	0	203,732	203,732	99,725	0	0	0	0	0	0	0
15:13:37	-381,945	1980,176	8,232	7,959	9,515	4,95	6,442	21,2	959,124	24,665	1890,616	0	203,732	203,732	99,725	0	0	0	0	0	0	0
15:13:37	-440,161	1975,775	8,037	7,763	9,5	4,904	6,412	21,2	959,124	24,665	1890,702	0	203,732	203,732	99,725	0	0	0	0	0	0	0
15:13:37	-390,856	1971,866	7,841	7,519	9,488	4,864	6,382	21,2	959,124	24,665	1890,783	0	203,732	203,732	99,725	0	0	0	0	0	0	0
15:13:37	-313,049	1968,736	7,695	7,421	9,478	4,832	6,351	21,2	959,124	24,665	1890,861	0	203,732	203,732	99,725	0	0	0	0	0	0	0
15:13:37	-307,287	1965,663	7,695	7,421	9,46	4,8	6,321	21,2	959,124	24,665	1890,935	0	203,732	203,732	99,725	0	0	0	0	0	0	0
15:13:37	-411,975	1961,543	7,597	7,519	9,442	4,758	6,29	21,2	959,124	24,665	1891,006	0	203,732	203,732	99,725	0	0	0	0	0	0	0
15:13:37	-207,373	1959,469	7,744	7,568	9,422	4,736	6,26	21,2	959,124	24,665	1891,075	0	203,732	203,732	99,725	0	0	0	0	0	0	0
15:13:37	-209,533	1957,374	7,89	7,714	9,403	4,715	6,229	21,2	959,124	24,665	1891,141	0	203,732	203,732	99,725	0	0	0	0	0	0	0
15:13:38	-361,926	1953,755	7,89	7,714	9,382	4,677	6,199	21,2	959,124	24,665	1891,203	0	203,732	203,732	99,725	0	0	0	0	0	0	0
15:13:38	-242,956	1951,325	7,89	7,763	9,368	4,652	6,169	21,2	959,124	24,665	1891,264	0	203,732	203,732	99,725	0	0	0	0	0	0	0
15:13:38	-376,513	1947,56	7,695	7,519	9,357	4,614	6,138	21,2	959,124	24,665	1891,32	0	203,732	203,732	99,725	0	0	0	0	0	0	0
15:13:38	-406,811	1943,492	7,402	7,226	9,349	4,572	6,107	21,2	959,124	24,665	1891,372	0	203,732	203,732	99,725	0	0	0	0	0	0	0
15:13:38	-409,948	1939,393	7,109	7,031	9,341	4,529	6,076	21,2	959,124	24,665	1891,42	0	203,732	203,732	99,725	0	0	0	0	0	0	0
15:13:38	-294,689	1936,446	6,914	6,836	9,334	4,499	6,045	21,2	959,124	24,665	1891,465	0	203,732	203,732	99,725	0	0	0	0	0	0	0
15:13:38	-251,684	1933,929	6,865	6,738	9,322	4,473	6,015	21,2	959,124	24,665	1891,507	0	203,732	203,732	99,725	0	0	0	0	0	0	0
15:13:38	-112,243	1932,806	7,011	6,884	9,308	4,461	5,984	21,2	959,124	24,665	1891,549	0	203,732	203,732	99,725	0	0	0	0	0	0	0
15:13:38	-200,854	1930,798	7,06	6,884	9,294	4,441	5,954	21,2	959,124	24,665	1891,588	0	203,732	203,732	99,725	0	0	0	0	0	0	0
15:13:38	-269,396	1928,104	7,109	6,982	9,276	4,413	5,924	21,2	959,124	24,665	1891,624	0	203,732	203,732	99,725	0	0	0	0	0	0	0
15:13:38	-159,875	1926,505	7,207	7,031	9,262	4,396	5,894	21,2	959,124	24,665	1891,659	0	203,732	203,732	99,725	0	0	0	0	0	0	0
15:13:38	-236,303	1924,142	7,207	7,031	9,249	4,372	5,864	21,2	959,124	24,665	1891,692	0	203,732	203,732	99,725	0	0	0	0	0	0	0
15:13:38	-383,984	1920,302	7,06	7,031	9,234	4,333	5,834	21,2	959,124	24,665	1891,72	0	203,732	203,732	99,725	0	0	0	0	0	0	0
15:13:38	-155,126	1918,751	7,06	6,884	9,225	4,317	5,804	21,2	959,124	24,665	1891,747	0	203,732	203,732	99,725	0	0	0	0	0	0	0
15:13:38	-274,816	1916,003	6,865	6,836	9,22	4,288	5,774	21,2	959,124	24,665	1891,772	0	203,732	203,732	99,725	0	0	0	0	0	0	0
15:13:38	-244,323	1913,559	6,767	6,689	9,211	4,263	5,745	21,2	959,124	24,665	1891,793	0	203,732	203,732	99,725	0	0	0	0	0	0	0
15:13:38	-276,66	1910,793	6,621	6,543	9,203	4,234	5,715	21,2	959,124	24,665	1891,812	0	203,732	203,732	99,725	0	0	0	0	0	0	0
15:13:38	-143,591	1909,357	6,572	6,543	9,197	4,22	5,686	21,2	959,124	24,665	1891,83	0	203,732	203,732	99,725	0	0	0	0	0	0	0
15:13:38	-215,222	1907,205	6,523	6,494	9,187	4,197	5,657	21,2	959,124	24,665	1891,845	0	203,732	203,732	99,725	0	0	0	0	0	0	0
15:13:38	-224,426	1904,961	6,523	6,543	9,174	4,174	5,628	21,2	959,124	24,665	1891,858	0	203,732	203,732	99,725	0	0	0	0	0	0	0
15:13:38	-129,199	1903,669	6,572	6,543	9,164	4,161	5,599	21,2	959,124	24,665	1891,87	0	203,732	203,732	99,725	0	0	0	0	0	0	0
15:13:38	-208,728	1901,581	6,523	6,543	9,155	4,14	5,57	21,2	959,124	24,665	1891,88	0	203,732	203,732	99,725	0	0	0	0	0	0	0
15:13:38	-252,685	1899,054	6,425	6,494	9,146	4,113	5,542	21,2	959,124	24,665	1891,887	0	203,732	203,732	99,725	0	0	0	0	0	0	0
15:13:38	-120,898	1897,845	6,377	6,445	9,141	4,101	5,513	21,2	959,124	24,665	1891,893	0	203,732	203,732	99,725	0	0	0	0	0	0	0
15:13:38	-176,818	1896,077	6,279	6,347	9,136	4,083	5,485	21,2	959,124	24,665	1891,897	0	203,732	203,732	99,725	0	0	0	0	0	0	0
15:13:38	-201,062	1894,067	6,23	6,152	9,127	4,062	5,457	21,2	959,124	24,665	1891,899	0	203,732	203,732	99,725	0	0	0	0	0	0	0
15:13:38	-176,745	1892,299	6,132	6,103	9,122	4,044	5,43	21,2	959,124	24,665	1891,9	0	203,732	203,732	99,725	0	0	0	0	0	0	0
15:13:38	-89,636	1891,403	6,132	6,103	9,117	4,035	5,402	21,2	959,124	24,665	1891,403	0	203,732	203,732	99,725	0	0	0	0	0	0	0
15:13:38	-203,32	1889,37	6,084	6,103	9,108	4,014	5,375	21,2	959,124	24,665	1889,37	0	203,732	203,732	99,725	0	0	0	0	0	0	0
15:13:38	-44,836	1888,921	6,132	6,103	9,103	4,009	5,348	21,2	959,124	24,665	1888,921	0	203,732	203,732	99,725	0	0	0	0	0	0	0
15:13:38	-161,279	1887,308	6,132	6,152	9,094	3,992	5,322	21,2	959,124	24,665	1887,308	0	203,732	203,732	99,725	0	0	0	0	0	0	0
15:13:38	-89,819	1886,41	6,132	6,103	9,089	3,983	5,296	21,2	959,124	24,665	1886,41	0	203,732	203,732	99,725	0	0	0	0	0	0	0
15:13:38	-198,913	1884,421	6,084	6,103	9,08	3,963	5,269	21,2	959,124	24,665	1884,421	0	203,732	203,732	99,725	0	0	0	0	0	0	0
15:13:38	-82,299	1883,598	6,084	6,005	9,075	3,954	5,244	21,2	959,124	24,665	1883,598	0	203,732	203,732	99,725	0	0	0	0	0	0	0
15:13:38	-90,893	1882,689	6,084	6,103	9,07	3,945	5,218	21,2	959,124	24,665	1882,689	0	203,732	203,732	99,725	0	0	0	0	0	0	0
15:13:38	-127,258	1881,417	6,035	6,005	9,065	3,932	5,193	21,2	959,124	24,665	1881,417	0	203,732	203,732	99,725	0	0	0	0	0	0	0
15:13:38	-38,378	1881,033	6,084	6,005	9,06	3,928	5,168	21,2	959,124	24,665	1881,033	0	203,732	203,732	99,725	0	0	0	0	0	0	0
15:13:38	-90,71	1880,126	6,084	6,005	9,055	3,918	5,144	21,2	959,124	24,665	1880,126	0	203,732	203,732	99,725	0	0	0	0	0	0	0
15:13:38	-119,897	1878,927	6,035	5,957	9,051	3,906	5,119	21,2	959,124	24,665	1878,927	0	203,732	203,732	99,725	0	0	0	0	0	0	0
15:13:38	-83,337	1878,093	6,035	5,957	9,046	3,897	5,095	21,2	959,124	24,665	1878,093	0	203,732	203,732	99,725	0	0	0	0	0	0	0
15:13:38	-178,649	1876,307	5,937	5,859	9,041	3,879	5,072	21,2	959,124	24,665	1876,307	0	203,732	203,732	99,725	0	0	0	0	0	0	0
15:13:38	-83,337	1875,473	5,937	5,81	9,036	3,87	5,048	21,2	959,124	24,665	1875,473	0	203,732	203,732	99,725	0	0	0	0	0	0	0
15:13:38	-121,777	1874,256	5,888	5,761	9,032	3,858	5,025	21,2	959,124	24,665	1874,256	0	203,732	203,732	99,725	0	0	0	0	0	0	0
15:13:38	-85,62	1873,399	5,888	5,761	9,027	3,849	5,002	21,2	959,124	24,665	1873,399	0	203,732	203,732	99,725	0	0	0	0	0	0	0
15:13:38	-40,502	1872,994	5,937	5,761	9,022	3,845	4,979	21,2	959,124	24,665	1872,994	0	203,732	203,732	99,725	0	0	0	0	0	0	0
15:13:38	-84,399	1872,15	5,937	5,81	9,017	3,836	4,956	21,2	959,124	24,665	1872,15	0	203,732	203,732	99,725	0	0	0	0	0	0	0
15:13:38	-50,329	1871,647	5,888	5,761	9,017	3,831	4,934	21,2	959,124	24,665	1871,647	0	203,732	203,732	99,725	0	0	0	0	0	0	0
15:13:38	-78,967	1870,857	5,888	5,761	9,012	3,823	4,913	21,2	959,124	24,665	1870,857	0	203,732	203,732	99,725	0	0	0	0	0	0	0
15:13:38	-173,303	1869,124	5,791	5,664	9,007	3,805	4,891	21,2	959,124	24,665	1869,124	0	203,732	203,732	99,725	0	0	0	0	0	0	0
15:13:38	0	1869,124	5,791	5,664	9,007	3,805	4,87	21,2	959,124	24,665	1869,124	0	203,732	203,732	99,725	0	0	0	0	0	0	0
15:13:38	-84,375	1868,281	5,791	5,664	9,003	3,796	4,849	21,2	959,124	24,665	1868,281	0	203,732	203,732	99,725	0	0	0	0	0	0	0
15:13:38	7,678	1868,357	5,888	5,761	8,998	3,797	4,828	21,2	959,124	24,665	1868,281	0	203,732	203,732	99,725	0	0	0	0	0	0	0
15:13:38	-173,266	1866,625	5,791	5,761	8,993	3,779	4,807	21,2	959,124	24,665	1866,625	0	203,732	203,732	99,725	0	0	0	0	0	0	0
15:13:38	-81,225	1865,813	5,791	5,664	8,988	3,771	4,787	21,2	959,124	24,665	1865,813	0	203,732	203,732	99,725	0	0	0	0	0	0	0
15:13:38	-48,022	1865,332	5,742	5,664	8,988	3,766	4,767	21,2	959,124	24,665	1865,332	0	203,732	203,732	99,725	0	0	0	0	0	0	0
15:13:38	-131,469	1864,018	5,595	5,566	8,988	3,752	4,747	21,2	959,124	24,665	1864,018	0	203,732	203,732	99,725	0	0	0	0	0	0	0
15:13:38	-43,798	1863,58	5,546	5,468	8,988	3,748	4,728	21,2	959,124	24,665	1863,58	0	203,732	203,732	99,725	0	0	0	0	0	0	0
15:13:38	-37,414	1863,205	5,595	5,468	8,984	3,744	4,708	21,2	959,124	24,665	1863,205	0	203,732	203,732	99,725	0	0	0	0	0	0	0
15:13:38	-43,811	1862,767	5,546	5,419	8,984	3,739	4,689	21,2	959,124	24,665	1862,767	0	203,732	203,732	99,725	0	0	0	0	0	0	0
15:13:38	-41,601	1862,351	5,595	5,468	8,979	3,735	4,671	21,2	959,124	24,665	1862,351	0	203,732	203,732	99,725	0	0	0	0	0	0	0
15:13:38	-38,452	1861,967	5,644	5,566	8,974	3,731	4,652	21,2	959,124	24,665	1861,967	0	203,732	203,732	99,725	0	0	0	0	0	0	0
15:13:38	0,988	1861,977	5,742	5,615	8,969	3,731	4,634	21,2	959,124	24,665	1861,967	0	203,732	203,732	99,725	0	0	0	0	0	0	0
15:13:38	-82,08	1861,156	5,742	5,615	8,964	3,723	4,616	21,2	959,124	24,665	1861,156	0	203,732	203,732	99,725	0	0	0	0	0	0	0
15:13:38	-87,622	1860,28	5,644	5,615	8,964	3,714	4,598	21,2	959,124	24,665	1860,28	0	203,732	203,732	99,725	0	0	0	0	0	0	0
15:13:38	0	1860,28	5,644	5,566	8,964	3,714	4,581	21,2	959,124	24,665	1860,28	0	203,732	203,732	99,725	0	0	0	0	0	0	0
15:13:38	-43,786	1859,842	5,595	5,468	8,964	3,709	4,564	21,2	959,124	24,665	1859,842	0	203,732	203,732	99,725	0	0	0	0	0	0	0
15:13:38	-3,344	1859,808	5,595	5,419	8,964	3,709	4,547	21,2	959,124	24,665	1859,808	0	203,732	203,732	99,725	0	0	0	0	0	0	0
15:13:38	-126,025	1858,548	5,546	5,468	8,959	3,696	4,531	21,2	959,124	24,665	1858,548	0	203,732	203,732	99,725	0	0	0	0	0	0	0
15:13:38	0	1858,548	5,546	5,468	8,959	3,696	4,514	21,2	959,124	24,665	1858,548	0	203,732	203,732	99,725	0	0	0	0	0	0	0
15:13:38	0	1858,548	5,546	5,566	8,959	3,696	4,498	21,2	959,124	24,665	1858,548	0	203,732	203,732	99,725	0	0	0	0	0	0	0
15:13:38	-170,861	1856,84	5,449	5,468	8,955	3,678	4,482	21,2	959,124	24,665	1856,84	0	203,732	203,732	99,725	0	0	0	0	0	0	0
15:13:38	87,548	1857,715	5,546	5,566	8,955	3,687	4,467	21,2	959,124	24,665	1856,84	0	203,732	203,732	99,725	0	0	0	0	0	0	0
15:13:38	-40,563	1857,309	5,595	5,566	8,95	3,683	4,451	21,2	959,124	24,665	1856,841	0	203,732	203,732	99,725	0	0	0	0	0	0	0
15:13:38	-43,786	1856,872	5,546	5,468	8,95	3,679	4,436	21,2	959,124	24,665	1856,841	0	203,732	203,732	99,725	0	0	0	0	0	0	0
15:13:38	-87,548	1855,996	5,449	5,419	8,95	3,67	4,421	21,2	959,124	24,665	1855,996	0	203,732	203,732	99,725	0	0	0	0	0	0	0
15:13:38	-43,762	1855,558	5,4	5,419	8,95	3,665	4,406	21	959,124	24,665	1855,558	0	203,732	203,732	99,725	0	0	0	0	0	0	0
15:13:38	43,762	1855,996	5,449	5,419	8,95	3,67	4,392	21	959,124	24,665	1855,559	0	203,732	203,732	99,725	0	0	0	0	0	0	0
15:13:38	-83,3	1855,163	5,449	5,419	8,945	3,661	4,377	21	959,124	24,665	1855,163	0	203,732	203,732	99,725	0	0	0	0	0	0	0
15:13:38	-83,3	1854,33	5,449	5,468	8,94	3,652	4,363	21	959,124	24,665	1854,33	0	203,732	203,732	99,725	0	0	0	0	0	0	0
15:13:38	-2,087	1854,309	5,449	5,419	8,94	3,652	4,349	21	959,124	24,665	1854,309	0	203,732	203,732	99,725	0	0	0	0	0	0	0
15:13:38	0	1854,309	5,449	5,419	8,94	3,652	4,336	21	959,124	24,665	1854,309	0	203,732	203,732	99,725	0	0	0	0	0	0	0
15:13:38	-41,662	1853,893	5,4	5,273	8,94	3,648	4,322	21	959,124	24,665	1853,893	0	203,732	203,732	99,725	0	0	0	0	0	0	0
15:13:38	-85,4	1853,039	5,4	5,322	8,935	3,639	4,309	21	959,124	24,665	1853,039	0	203,732	203,732	99,725	0	0	0	0	0	0	0
15:13:38	43,762	1853,476	5,449	5,419	8,935	3,644	4,296	21	959,124	24,665	1853,039	0	203,732	203,732	99,725	0	0	0	0	0	0	0
15:13:38	-83,471	1852,641	5,449	5,419	8,931	3,635	4,283	21	959,124	24,665	1852,641	0	203,732	203,732	99,725	0	0	0	0	0	0	0
15:13:38	87,512	1853,517	5,546	5,419	8,931	3,644	4,27	21	959,124	24,665	1852,642	0	202,36	202,36	99,719	0	0	0	0	0	0	0
15:13:38	-87,512	1852,641	5,449	5,322	8,931	3,635	4,258	21	959,124	24,665	1852,641	0	202,36	202,36	99,719	0	0	0	0	0	0	0
15:13:38	-83,288	1851,809	5,449	5,419	8,926	3,626	4,245	21	959,124	24,665	1851,809	0	202,36	202,36	99,719	0	0	0	0	0	0	0
15:13:38	0	1851,809	5,449	5,419	8,926	3,626	4,233	21	959,124	24,665	1851,808	0	202,36	202,36	99,719	0	0	0	0	0	0	0
15:13:38	-2,111	1851,787	5,449	5,322	8,926	3,626	4,221	21	959,124	24,665	1851,787	0	202,36	202,36	99,719	0	0	0	0	0	0	0
15:13:38	0	1851,787	5,449	5,322	8,926	3,626	4,21	21	959,124	24,665	1851,787	0	202,36	202,36	99,719	0	0	0	0	0	0	0
15:13:38	-43,737	1851,35	5,4	5,322	8,926	3,622	4,198	21	959,124	24,665	1851,35	0	202,36	202,36	99,719	0	0	0	0	0	0	0
15:13:38	-39,538	1850,955	5,449	5,322	8,921	3,618	4,187	21	959,124	24,665	1850,955	0	202,36	202,36	99,719	0	0	0	0	0	0	0
15:13:38	0	1850,955	5,449	5,322	8,921	3,618	4,176	21	959,124	24,665	1850,955	0	202,36	202,36	99,719	0	0	0	0	0	0	0
15:13:38	-128,088	1849,674	5,4	5,322	8,916	3,604	4,164	21	959,124	24,665	1849,674	0	202,36	202,36	99,719	0	0	0	0	0	0	0
15:13:39	0	1849,674	5,4	5,273	8,916	3,604	4,153	21	959,124	24,665	1849,674	0	202,36	202,36	99,719	0	0	0	0	0	0	0
15:13:39	-87,463	1848,799	5,302	5,273	8,916	3,595	4,142	21	959,124	24,665	1848,799	0	202,36	202,36	99,719	0	0	0	0	0	0	0
15:13:39	0	1848,799	5,302	5,273	8,916	3,595	4,132	21	959,124	24,665	1848,799	0	202,36	202,36	99,719	0	0	0	0	0	0	0
15:13:39	3,125	1848,83	5,4	5,322	8,911	3,596	4,121	21	959,124	24,665	1848,799	0	202,36	202,36	99,719	0	0	0	0	0	0	0
15:13:39	43,725	1849,268	5,449	5,322	8,911	3,6	4,111	21	959,124	24,665	1848,8	0	202,36	202,36	99,719	0	0	0	0	0	0	0
15:13:39	-43,725	1848,83	5,4	5,273	8,911	3,596	4,101	21	959,124	24,665	1848,8	0	202,36	202,36	99,719	0	0	0	0	0	0	0
15:13:39	-87,463	1847,956	5,302	5,273	8,911	3,587	4,091	21	959,124	24,665	1847,956	0	202,36	202,36	99,719	0	0	0	0	0	0	0
15:13:39	-43,713	1847,519	5,253	5,224	8,911	3,582	4,081	21	959,124	24,665	1847,519	0	202,36	202,36	99,719	0	0	0	0	0	0	0
15:13:39	43,713	1847,956	5,302	5,224	8,911	3,587	4,071	21	959,124	24,665	1847,519	0	202,36	202,36	99,719	0	0	0	0	0	0	0
15:13:39	-84,326	1847,112	5,302	5,273	8,907	3,578	4,061	21	959,124	24,665	1847,112	0	202,36	202,36	99,719	0	0	0	0	0	0	0
15:13:39	0	1847,112	5,302	5,224	8,907	3,578	4,052	21	959,124	24,665	1847,112	0	202,36	202,36	99,719	0	0	0	0	0	0	0
15:13:39	-43,713	1846,675	5,253	5,224	8,907	3,573	4,043	21	959,124	24,665	1846,675	0	202,36	202,36	99,719	0	0	0	0	0	0	0
15:13:39	0	1846,675	5,253	5,224	8,907	3,573	4,033	21	959,124	24,665	1846,675	0	202,36	202,36	99,719	0	0	0	0	0	0	0
15:13:39	-84,509	1845,83	5,253	5,224	8,902	3,565	4,024	21	959,124	24,665	1845,83	0	202,36	202,36	99,719	0	0	0	0	0	0	0
15:13:39	131,152	1847,142	5,4	5,273	8,902	3,578	4,015	21	959,124	24,665	1845,832	0	202,36	202,36	99,719	0	0	0	0	0	0	0
15:13:39	0	1847,142	5,4	5,224	8,902	3,578	4,007	21	959,124	24,665	1845,833	0	202,36	202,36	99,719	0	0	0	0	0	0	0
15:13:39	-87,426	1846,268	5,302	5,224	8,902	3,569	3,998	21	959,124	24,665	1845,833	0	202,36	202,36	99,719	0	0	0	0	0	0	0
15:13:39	-83,288	1845,435	5,302	5,224	8,897	3,561	3,99	21	959,124	24,665	1845,435	0	202,36	202,36	99,719	0	0	0	0	0	0	0
15:13:39	0	1845,435	5,302	5,273	8,897	3,561	3,981	21	959,124	24,665	1845,435	0	202,36	202,36	99,719	0	0	0	0	0	0	0
15:13:39	46,801	1845,903	5,449	5,273	8,892	3,566	3,973	21	959,124	24,665	1845,435	0	202,36	202,36	99,719	0	0	0	0	0	0	0
15:13:39	-43,701	1845,466	5,4	5,273	8,892	3,561	3,965	21	959,124	24,665	1845,435	0	202,36	202,36	99,719	0	0	0	0	0	0	0
15:13:39	-84,338	1844,622	5,4	5,322	8,887	3,552	3,957	21	959,124	24,665	1844,622	0	202,36	202,36	99,719	0	0	0	0	0	0	0
15:13:39	43,701	1845,059	5,449	5,322	8,887	3,557	3,949	21	959,124	24,665	1844,623	0	202,36	202,36	99,719	0	0	0	0	0	0	0
15:13:39	-84,338	1844,216	5,449	5,322	8,883	3,548	3,941	21	959,124	24,665	1844,216	0	202,36	202,36	99,719	0	0	0	0	0	0	0
15:13:39	-215,454	1842,061	5,302	5,419	8,878	3,526	3,933	21	959,124	24,665	1842,061	0	202,36	202,36	99,719	0	0	0	0	0	0	0
15:13:39	0	1842,061	5,302	5,322	8,878	3,526	3,925	21	959,124	24,665	1842,061	0	202,36	202,36	99,719	0	0	0	0	0	0	0
15:13:39	0	1842,061	5,302	5,322	8,878	3,526	3,917	21	959,124	24,665	1842,061	0	202,36	202,36	99,719	0	0	0	0	0	0	0
15:13:39	-126,977	1840,792	5,253	5,224	8,873	3,513	3,909	21	959,124	24,665	1840,792	0	202,36	202,36	99,719	0	0	0	0	0	0	0
15:13:39	-87,365	1839,918	5,156	5,224	8,873	3,504	3,901	21	959,124	24,665	1839,918	0	202,36	202,36	99,719	0	0	0	0	0	0	0
15:13:39	-171,826	1838,2	5,058	5,127	8,868	3,486	3,893	21	959,124	24,665	1838,2	0	202,36	202,36	99,719	0	0	0	0	0	0	0
15:13:39	0	1838,2	5,058	5,078	8,868	3,486	3,885	21	959,124	24,665	1838,2	0	202,36	202,36	99,719	0	0	0	0	0	0	0
15:13:39	-87,341	1837,326	4,961	4,98	8,868	3,477	3,877	21	959,124	24,665	1837,326	0	202,36	202,36	99,719	0	0	0	0	0	0	0
15:13:39	-125,854	1836,068	4,912	4,931	8,863	3,464	3,869	21	959,124	24,665	1836,068	0	202,36	202,36	99,719	0	0	0	0	0	0	0
15:13:39	0	1836,068	4,912	4,931	8,863	3,464	3,861	21	959,124	24,665	1836,068	0	202,36	202,36	99,719	0	0	0	0	0	0	0
15:13:39	91,369	1836,981	5,107	4,931	8,859	3,474	3,854	21	959,124	24,665	1836,069	0	202,36	202,36	99,719	0	0	0	0	0	0	0
15:13:39	-85,363	1836,128	5,107	4,98	8,854	3,465	3,846	21	959,124	24,665	1836,069	0	202,36	202,36	99,719	0	0	0	0	0	0	0
15:13:39	-122,863	1834,899	5,156	5,078	8,844	3,452	3,838	21	959,124	24,665	1834,899	0	202,36	202,36	99,719	0	0	0	0	0	0	0
15:13:39	5,078	1834,95	5,253	5,127	8,84	3,453	3,831	21	959,124	24,665	1834,899	0	202,36	202,36	99,719	0	0	0	0	0	0	0
15:13:39	0	1834,95	5,253	5,127	8,84	3,453	3,823	21	959,124	24,665	1834,899	0	202,36	202,36	99,719	0	0	0	0	0	0	0
15:13:39	-130,957	1833,64	5,107	4,98	8,84	3,439	3,816	21	959,124	24,665	1833,64	0	202,36	202,36	99,719	0	0	0	0	0	0	0
15:13:39	-125,854	1832,382	5,058	4,931	8,835	3,426	3,808	21	959,124	24,665	1832,382	0	202,36	202,36	99,719	0	0	0	0	0	0	0
15:13:39	-90,417	1831,478	4,961	4,931	8,835	3,417	3,8	21	959,124	24,665	1831,478	0	202,36	202,36	99,719	0	0	0	0	0	0	0
15:13:39	-83,251	1830,645	4,961	4,882	8,83	3,408	3,793	21	959,124	24,665	1830,645	0	202,36	202,36	99,719	0	0	0	0	0	0	0
15:13:39	48,681	1831,132	5,107	4,931	8,825	3,413	3,785	21	959,124	24,665	1830,646	0	202,36	202,36	99,719	0	0	0	0	0	0	0
15:13:39	-41,906	1830,713	5,156	5,078	8,82	3,409	3,778	21	959,124	24,665	1830,646	0	202,36	202,36	99,719	0	0	0	0	0	0	0
15:13:39	87,268	1831,586	5,253	5,127	8,82	3,418	3,771	21	959,124	24,665	1830,647	0	202,36	202,36	99,719	0	0	0	0	0	0	0
15:13:39	-169,482	1829,891	5,156	5,078	8,816	3,4	3,764	21	959,124	24,665	1829,891	0	202,36	202,36	99,719	0	0	0	0	0	0	0
15:13:39	-87,255	1829,018	5,058	4,931	8,816	3,391	3,756	21	959,124	24,665	1829,018	0	202,36	202,36	99,719	0	0	0	0	0	0	0
15:13:39	-130,847	1827,71	4,912	4,882	8,816	3,378	3,749	21	959,124	24,665	1827,71	0	202,36	202,36	99,719	0	0	0	0	0	0	0
15:13:39	-87,219	1826,837	4,814	4,785	8,816	3,369	3,741	21	959,124	24,665	1826,837	0	202,36	202,36	99,719	0	0	0	0	0	0	0
15:13:39	-43,603	1826,401	4,765	4,736	8,816	3,364	3,734	21	959,124	24,665	1826,401	0	202,36	202,36	99,719	0	0	0	0	0	0	0
15:13:39	43,603	1826,837	4,814	4,736	8,816	3,369	3,727	21	959,124	24,665	1826,402	0	202,36	202,36	99,719	0	0	0	0	0	0	0
15:13:39	-85,339	1825,984	4,814	4,882	8,811	3,36	3,72	21	959,124	24,665	1825,984	0	202,36	202,36	99,719	0	0	0	0	0	0	0
15:13:39	136,877	1827,353	5,058	4,98	8,806	3,374	3,713	21	959,124	24,665	1825,985	0	202,36	202,36	99,719	0	0	0	0	0	0	0
15:13:39	2,905	1827,382	5,156	5,078	8,801	3,375	3,706	21	959,124	24,665	1825,987	0	202,36	202,36	99,719	0	0	0	0	0	0	0
15:13:39	7,141	1827,453	5,253	5,127	8,797	3,375	3,7	21	959,124	24,665	1825,988	0	202,36	202,36	99,719	0	0	0	0	0	0	0
15:13:39	-130,834	1826,145	5,107	4,98	8,797	3,362	3,693	21	959,124	24,665	1825,989	0	202,36	202,36	99,719	0	0	0	0	0	0	0
15:13:39	-43,615	1825,709	5,058	4,931	8,797	3,357	3,687	21	959,124	24,665	1825,709	0	202,36	202,36	99,719	0	0	0	0	0	0	0
15:13:39	-87,207	1824,837	4,961	4,882	8,797	3,348	3,68	21	959,124	24,665	1824,837	0	202,36	202,36	99,719	0	0	0	0	0	0	0
15:13:39	-130,786	1823,529	4,814	4,785	8,797	3,335	3,673	21	959,124	24,665	1823,529	0	202,36	202,36	99,719	0	0	0	0	0	0	0
15:13:39	-5,261	1823,476	4,814	4,785	8,796	3,334	3,667	21	959,124	24,665	1823,476	0	202,36	202,36	99,719	0	0	0	0	0	0	0
15:13:39	-80,065	1822,676	4,814	4,736	8,792	3,326	3,66	21	959,124	24,665	1822,676	0	202,36	202,36	99,719	0	0	0	0	0	0	0
15:13:39	87,158	1823,547	4,912	4,785	8,792	3,335	3,654	21	959,124	24,665	1822,676	0	202,36	202,36	99,719	0	0	0	0	0	0	0
15:13:39	0	1823,547	4,912	4,785	8,792	3,335	3,647	21	959,124	24,665	1822,677	0	202,36	202,36	99,719	0	0	0	0	0	0	0
15:13:39	-87,158	1822,676	4,814	4,736	8,792	3,326	3,641	21	959,124	24,665	1822,676	0	202,36	202,36	99,719	0	0	0	0	0	0	0
15:13:39	-43,591	1822,24	4,765	4,736	8,792	3,322	3,635	21	959,124	24,665	1822,24	0	202,36	202,36	99,719	0	0	0	0	0	0	0
15:13:39	-80,09	1821,439	4,765	4,736	8,787	3,313	3,628	21	959,124	24,665	1821,439	0	202,36	202,36	99,719	0	0	0	0	0	0	0
15:13:39	0	1821,439	4,765	4,736	8,787	3,313	3,622	21	959,124	24,665	1821,439	0	202,36	202,36	99,719	0	0	0	0	0	0	0
15:13:39	43,579	1821,875	4,814	4,785	8,787	3,318	3,616	21	959,124	24,665	1821,439	0	202,36	202,36	99,719	0	0	0	0	0	0	0
15:13:39	0	1821,875	4,814	4,785	8,787	3,318	3,61	21	959,124	24,665	1821,44	0	202,36	202,36	99,719	0	0	0	0	0	0	0
15:13:39	-4,199	1821,833	4,814	4,785	8,787	3,317	3,605	21	959,124	24,665	1821,44	0	202,36	202,36	99,719	0	0	0	0	0	0	0
15:13:39	87,17	1822,704	4,912	4,882	8,787	3,326	3,599	21	959,124	24,665	1821,441	0	202,36	202,36	99,719	0	0	0	0	0	0	0
15:13:39	-126,55	1821,439	4,765	4,785	8,787	3,313	3,594	21	959,124	24,665	1821,439	0	202,36	202,36	99,719	0	0	0	0	0	0	0
15:13:39	80,09	1822,24	4,765	4,687	8,792	3,322	3,588	21	959,124	24,665	1821,44	0	202,36	202,36	99,719	0	0	0	0	0	0	0
15:13:39	0	1822,24	4,765	4,736	8,792	3,322	3,583	21	959,124	24,665	1821,44	0	202,36	202,36	99,719	0	0	0	0	0	0	0
15:13:39	46,459	1822,704	4,912	4,882	8,787	3,326	3,578	21	959,124	24,665	1821,442	0	202,36	202,36	99,719	0	0	0	0	0	0	0
15:13:39	43,579	1823,14	4,961	4,98	8,787	3,331	3,573	21	959,124	24,665	1821,443	0	202,36	202,36	99,719	0	0	0	0	0	0	0
15:13:39	87,194	1824,012	5,058	4,98	8,787	3,34	3,569	21	959,124	24,665	1821,446	0	202,36	202,36	99,719	0	0	0	0	0	0	0
15:13:39	0	1824,012	5,058	4,98	8,787	3,34	3,564	21	959,124	24,665	1821,449	0	202,36	202,36	99,719	0	0	0	0	0	0	0
15:13:39	0	1824,012	5,058	4,98	8,787	3,34	3,56	21	959,124	24,665	1821,451	0	202,36	202,36	99,719	0	0	0	0	0	0	0
15:13:39	-87,194	1823,14	4,961	4,931	8,787	3,331	3,555	21	959,584	24,665	1821,453	0	202,36	202,36	99,719	0	0	0	0	0	0	0
15:13:39	-131,188	1821,828	4,814	4,882	8,787	3,317	3,551	21	959,584	24,665	1821,453	0	202,36	202,36	99,719	0	0	0	0	0	0	0
15:13:39	0	1821,828	4,814	4,882	8,787	3,317	3,546	21	959,584	24,665	1821,454	0	202,36	202,36	99,719	0	0	0	0	0	0	0
15:13:39	0	1821,828	4,814	4,931	8,787	3,317	3,542	21	959,584	24,665	1821,454	0	202,36	202,36	99,719	0	0	0	0	0	0	0
15:13:39	0	1821,828	4,814	4,931	8,787	3,317	3,537	21	959,584	24,665	1821,454	0	202,36	202,36	99,719	0	0	0	0	0	0	0
15:13:39	7,055	1821,899	4,912	4,931	8,782	3,318	3,533	21	959,584	24,665	1821,455	0	202,36	202,36	99,719	0	0	0	0	0	0	0
15:13:39	0	1821,899	4,912	4,931	8,782	3,318	3,529	21	959,584	24,665	1821,455	0	202,36	202,36	99,719	0	0	0	0	0	0	0
15:13:39	-87,158	1821,027	4,814	4,931	8,782	3,309	3,524	21	959,584	24,665	1821,027	0	202,36	202,36	99,719	0	0	0	0	0	0	0
15:13:39	-43,566	1820,591	4,765	4,882	8,782	3,305	3,52	21	959,584	24,665	1820,591	0	202,36	202,36	99,719	0	0	0	0	0	0	0
15:13:39	37,109	1820,963	4,814	4,882	8,782	3,308	3,516	21	959,584	24,665	1820,592	0	202,36	202,36	99,719	0	0	0	0	0	0	0
15:13:39	8,264	1821,045	4,912	4,98	8,778	3,309	3,512	21	959,584	24,665	1820,592	0	201,848	201,848	99,717	0	0	0	0	0	0	0
15:13:39	43,579	1821,481	4,961	4,98	8,778	3,314	3,508	21	959,584	24,665	1820,593	0	201,848	201,848	99,717	0	0	0	0	0	0	0
15:13:39	-43,579	1821,045	4,912	4,98	8,778	3,309	3,504	21	959,584	24,665	1820,594	0	201,848	201,848	99,717	0	0	0	0	0	0	0
15:13:39	0	1821,045	4,912	4,931	8,778	3,309	3,5	21	959,584	24,665	1820,594	0	201,848	201,848	99,717	0	0	0	0	0	0	0
15:13:39	-87,133	1820,174	4,814	4,931	8,778	3,3	3,496	21	959,584	24,665	1820,174	0	201,848	201,848	99,717	0	0	0	0	0	0	0
15:13:39	87,133	1821,045	4,912	4,882	8,778	3,309	3,493	21	959,584	24,665	1820,175	0	201,848	201,848	99,717	0	0	0	0	0	0	0
15:13:39	-165,136	1819,394	4,814	4,882	8,773	3,292	3,489	21	959,584	24,665	1819,394	0	201,848	201,848	99,717	0	0	0	0	0	0	0
15:13:39	-6,286	1819,331	4,814	4,882	8,773	3,292	3,485	21	959,584	24,665	1819,331	0	201,848	201,848	99,717	0	0	0	0	0	0	0
15:13:39	6,286	1819,394	4,814	4,882	8,773	3,292	3,481	21	959,584	24,665	1819,331	0	201,848	201,848	99,717	0	0	0	0	0	0	0
15:13:39	0	1819,394	4,814	4,882	8,773	3,292	3,477	21	959,584	24,665	1819,331	0	201,848	201,848	99,717	0	0	0	0	0	0	0
15:13:39	-49,841	1818,895	4,765	4,785	8,773	3,287	3,474	21	959,584	24,665	1818,895	0,1	201,848	201,848	99,717	0	0	0	0	0	0	0
15:13:39	43,554	1819,331	4,814	4,785	8,773	3,292	3,47	21	959,584	24,665	1818,896	0,1	201,848	201,848	99,717	0	0	0	0	0	0	0
15:13:40	0	1819,331	4,814	4,785	8,773	3,292	3,467	21	959,584	24,665	1818,896	0,1	201,848	201,848	99,717	0	0	0	0	0	0	0
15:13:40	6,286	1819,394	4,814	4,785	8,773	3,292	3,463	21	959,584	24,665	1818,897	0,1	201,848	201,848	99,717	0	0	0	0	0	0	0
15:13:40	-6,286	1819,331	4,814	4,785	8,773	3,292	3,46	21	959,584	24,665	1818,897	0,1	201,848	201,848	99,717	0	0	0	0	0	0	0
15:13:40	-43,554	1818,895	4,765	4,785	8,773	3,287	3,456	21	959,584	24,665	1818,895	0,1	201,848	201,848	99,717	0	0	0	0	0	0	0
15:13:40	0	1818,895	4,765	4,736	8,773	3,287	3,453	21	959,584	24,665	1818,895	0,1	201,848	201,848	99,717	0	0	0	0	0	0	0
15:13:40	43,554	1819,331	4,814	4,785	8,773	3,292	3,45	21	959,584	24,665	1818,896	0,1	201,848	201,848	99,717	0	0	0	0	0	0	0
15:13:40	0	1819,331	4,814	4,785	8,773	3,292	3,447	21	959,584	24,665	1818,896	0,1	201,848	201,848	99,717	0	0	0	0	0	0	0
15:13:40	0	1819,331	4,814	4,931	8,773	3,292	3,444	21	959,584	24,665	1818,897	0,1	201,848	201,848	99,717	0	0	0	0	0	0	0
15:13:40	87,133	1820,202	4,912	4,882	8,773	3,301	3,441	21	959,584	24,665	1818,898	0,1	201,848	201,848	99,717	0	0	0	0	0	0	0
15:13:40	43,579	1820,638	4,961	4,931	8,773	3,305	3,438	21	959,584	24,665	1818,9	0,1	201,848	201,848	99,717	0	0	0	0	0	0	0
15:13:40	-43,579	1820,202	4,912	4,882	8,773	3,301	3,436	21	959,584	24,665	1818,901	0,1	201,848	201,848	99,717	0	0	0	0	0	0	0
15:13:40	-87,133	1819,331	4,814	4,882	8,773	3,292	3,433	21	959,584	24,665	1818,902	0,1	201,848	201,848	99,717	0	0	0	0	0	0	0
15:13:40	0	1819,331	4,814	4,785	8,773	3,292	3,43	21	959,584	24,665	1818,902	0,1	201,848	201,848	99,717	0	0	0	0	0	0	0
15:13:40	87,133	1820,202	4,912	4,785	8,773	3,301	3,427	21	959,584	24,665	1818,904	0,1	201,848	201,848	99,717	0	0	0	0	0	0	0
15:13:40	0	1820,202	4,912	4,785	8,773	3,301	3,425	21	959,584	24,665	1818,905	0,1	201,848	201,848	99,717	0	0	0	0	0	0	0
15:13:40	0	1820,202	4,912	4,882	8,773	3,301	3,423	21	959,584	24,665	1818,906	0,1	201,848	201,848	99,717	0	0	0	0	0	0	0
15:13:40	0	1820,202	4,912	4,785	8,773	3,301	3,42	21	959,584	24,665	1818,908	0,1	201,848	201,848	99,717	0	0	0	0	0	0	0
15:13:40	0	1820,202	4,912	4,785	8,773	3,301	3,418	21	959,584	24,665	1818,909	0,1	201,848	201,848	99,717	0	0	0	0	0	0	0
15:13:40	0	1820,202	4,912	4,882	8,773	3,301	3,415	21	959,584	24,665	1818,91	0,1	201,848	201,848	99,717	0	0	0	0	0	0	0
15:13:40	0	1820,202	4,912	4,882	8,773	3,301	3,413	21	959,584	24,665	1818,912	0,1	201,848	201,848	99,717	0	0	0	0	0	0	0
15:13:40	0	1820,202	4,912	4,785	8,773	3,301	3,411	21	959,584	24,665	1818,913	0,1	201,848	201,848	99,717	0	0	0	0	0	0	0
15:13:40	0	1820,202	4,912	4,785	8,773	3,301	3,409	21	959,584	24,665	1818,914	0,1	201,848	201,848	99,717	0	0	0	0	0	0	0
15:13:40	0	1820,202	4,912	4,882	8,773	3,301	3,407	21	959,584	24,665	1818,916	0,1	201,848	201,848	99,717	0	0	0	0	0	0	0
15:13:40	43,579	1820,638	4,961	4,931	8,773	3,305	3,405	21	959,584	24,665	1818,918	0,1	201,848	201,848	99,717	0	0	0	0	0	0	0
15:13:40	0	1820,638	4,961	4,882	8,773	3,305	3,403	21	959,584	24,665	1818,919	0,1	201,848	201,848	99,717	0	0	0	0	0	0	0
15:13:40	-43,579	1820,202	4,912	4,882	8,773	3,301	3,401	21	959,584	24,665	1818,921	0,1	201,848	201,848	99,717	0	0	0	0	0	0	0
15:13:40	43,579	1820,638	4,961	4,882	8,773	3,305	3,399	21	959,584	24,665	1818,922	0,1	201,848	201,848	99,717	0	0	0	0	0	0	0
15:13:40	0	1820,638	4,961	4,882	8,773	3,305	3,397	21	959,584	24,665	1818,924	0,1	201,848	201,848	99,717	0	0	0	0	0	0	0
15:13:40	0	1820,638	4,961	4,882	8,773	3,305	3,395	21	959,584	24,665	1818,926	0,1	201,848	201,848	99,717	0	0	0	0	0	0	0
15:13:40	0	1820,638	4,961	4,931	8,773	3,305	3,393	21	959,584	24,665	1818,927	0,1	201,848	201,848	99,717	0	0	0	0	0	0	0
15:13:40	0	1820,638	4,961	4,931	8,773	3,305	3,392	21	959,584	24,665	1818,929	0,1	201,848	201,848	99,717	0	0	0	0	0	0	0
15:13:40	0	1820,638	4,961	4,931	8,773	3,305	3,39	21	959,584	24,665	1818,931	0,1	201,848	201,848	99,717	0	0	0	0	0	0	0
15:13:40	0	1820,638	4,961	4,931	8,773	3,305	3,388	21	959,584	24,665	1818,932	0,1	201,848	201,848	99,717	0	0	0	0	0	0	0
15:13:40	0	1820,638	4,961	4,882	8,773	3,305	3,387	21	959,584	24,665	1818,934	0,1	201,848	201,848	99,717	0	0	0	0	0	0	0
15:13:40	0	1820,638	4,961	4,882	8,773	3,305	3,385	21	959,584	24,665	1818,936	0,1	201,848	201,848	99,717	0	0	0	0	0	0	0
15:13:40	0	1820,638	4,961	4,931	8,773	3,305	3,384	21	959,584	24,665	1818,937	0,1	201,848	201,848	99,717	0	0	0	0	0	0	0
15:13:40	-43,579	1820,202	4,912	4,931	8,773	3,301	3,382	21	959,584	24,665	1818,939	0,1	201,848	201,848	99,717	0	0	0	0	0	0	0
15:13:40	0	1820,202	4,912	4,931	8,773	3,301	3,38	21	959,584	24,665	1818,94	0,1	201,848	201,848	99,717	0	0	0	0	0	0	0
15:13:40	0	1820,202	4,912	4,882	8,773	3,301	3,379	21	959,584	24,665	1818,941	0,1	201,848	201,848	99,717	0	0	0	0	0	0	0
15:13:40	0	1820,202	4,912	4,785	8,773	3,301	3,377	21	959,584	24,665	1818,943	0,1	201,848	201,848	99,717	0	0	0	0	0	0	0
15:13:40	0	1820,202	4,912	4,785	8,773	3,301	3,376	21	959,584	24,665	1818,944	0,1	201,848	201,848	99,717	0	0	0	0	0	0	0
15:13:40	0	1820,202	4,912	4,785	8,773	3,301	3,374	21	959,584	24,665	1818,945	0,1	201,848	201,848	99,717	0	0	0	0	0	0	0
15:13:40	0	1820,202	4,912	4,785	8,773	3,301	3,373	21	959,584	24,665	1818,946	0,1	201,848	201,848	99,717	0	0	0	0	0	0	0
15:13:40	-87,133	1819,331	4,814	4,785	8,773	3,292	3,371	21	959,584	24,665	1818,947	0,1	201,848	201,848	99,717	0	0	0	0	0	0	0
15:13:40	-43,554	1818,895	4,765	4,785	8,773	3,287	3,37	21	959,584	24,665	1818,895	0,1	201,848	201,848	99,717	0	0	0	0	0	0	0
15:13:40	43,554	1819,331	4,814	4,882	8,773	3,292	3,368	21	959,584	24,665	1818,896	0,1	201,848	201,848	99,717	0	0	0	0	0	0	0
15:13:40	0	1819,331	4,814	4,931	8,773	3,292	3,367	21	959,584	24,665	1818,896	0,1	201,848	201,848	99,717	0	0	0	0	0	0	0
15:13:40	0	1819,331	4,814	4,882	8,773	3,292	3,365	21	959,584	24,665	1818,897	0,1	201,848	201,848	99,717	0	0	0	0	0	0	0
15:13:40	87,133	1820,202	4,912	4,882	8,773	3,301	3,364	21	959,584	24,665	1818,898	0,1	201,848	201,848	99,717	0	0	0	0	0	0	0
15:13:40	0	1820,202	4,912	4,882	8,773	3,301	3,363	21	959,584	24,665	1818,9	0,1	201,848	201,848	99,717	0	0	0	0	0	0	0
15:13:40	-87,133	1819,331	4,814	4,882	8,773	3,292	3,361	21	959,584	24,665	1818,9	0,1	201,848	201,848	99,717	0	0	0	0	0	0	0
15:13:40	87,133	1820,202	4,912	4,882	8,773	3,301	3,36	21	959,584	24,665	1818,902	0,1	201,848	201,848	99,717	0	0	0	0	0	0	0
15:13:40	0	1820,202	4,912	4,931	8,773	3,301	3,359	21	959,584	24,665	1818,903	0,1	201,848	201,848	99,717	0	0	0	0	0	0	0
15:13:40	0	1820,202	4,912	4,882	8,773	3,301	3,358	21	959,584	24,665	1818,904	0,1	201,848	201,848	99,717	0	0	0	0	0	0	0
15:13:40	0	1820,202	4,912	4,882	8,773	3,301	3,357	21	959,584	24,665	1818,906	0,1	201,848	201,848	99,717	0	0	0	0	0	0	0
15:13:40	-87,133	1819,331	4,814	4,931	8,773	3,292	3,355	21	959,584	24,665	1818,906	0,1	201,848	201,848	99,717	0	0	0	0	0	0	0
15:13:40	0	1819,331	4,814	4,931	8,773	3,292	3,354	21	959,584	24,665	1818,907	0,1	201,848	201,848	99,717	0	0	0	0	0	0	0
15:13:40	6,286	1819,394	4,814	4,882	8,773	3,292	3,353	21	959,584	24,665	1818,907	0,1	201,848	201,848	99,717	0	0	0	0	0	0	0
15:13:40	34,436	1819,738	4,765	4,785	8,778	3,296	3,352	21	959,584	24,665	1818,908	0,1	201,848	201,848	99,717	0	0	0	0	0	0	0
15:13:40	-77,99	1818,958	4,765	4,882	8,773	3,288	3,35	21	959,584	24,665	1818,908	0,1	201,848	201,848	99,717	0	0	0	0	0	0	0
15:13:40	167,98	1820,638	4,961	4,882	8,773	3,305	3,35	21	959,584	24,665	1818,91	0,1	201,848	201,848	99,717	0	0	0	0	0	0	0
15:13:40	0	1820,638	4,961	4,931	8,773	3,305	3,349	21	959,584	24,665	1818,911	0,1	201,848	201,848	99,717	0	0	0	0	0	0	0
15:13:40	-43,579	1820,202	4,912	4,882	8,773	3,301	3,348	21	959,584	24,665	1818,913	0,1	201,848	201,848	99,717	0	0	0	0	0	0	0
15:13:40	43,579	1820,638	4,961	4,931	8,773	3,305	3,347	21	959,584	24,665	1818,914	0,1	201,848	201,848	99,717	0	0	0	0	0	0	0
15:13:40	87,146	1821,51	5,058	4,882	8,773	3,314	3,346	21	959,584	24,665	1818,917	0,1	201,848	201,848	99,717	0	0	0	0	0	0	0
15:13:40	-87,146	1820,638	4,961	4,882	8,773	3,305	3,345	21	959,584	24,665	1818,919	0,1	201,848	201,848	99,717	0	0	0	0	0	0	0
15:13:40	-43,579	1820,202	4,912	4,785	8,773	3,301	3,345	21	959,584	24,665	1818,92	0,1	201,848	201,848	99,717	0	0	0	0	0	0	0
15:13:40	0	1820,202	4,912	4,736	8,773	3,301	3,344	21	959,584	24,665	1818,921	0,1	201,848	201,848	99,717	0	0	0	0	0	0	0
15:13:40	-87,133	1819,331	4,814	4,736	8,773	3,292	3,343	21	959,584	24,665	1818,922	0,1	201,848	201,848	99,717	0	0	0	0	0	0	0
15:13:40	0	1819,331	4,814	4,785	8,773	3,292	3,342	21	959,584	24,665	1818,922	0,1	201,848	201,848	99,717	0	0	0	0	0	0	0
15:13:40	0	1819,331	4,814	4,785	8,773	3,292	3,341	21	959,584	24,665	1818,923	0,1	201,848	201,848	99,717	0	0	0	0	0	0	0
15:13:40	0	1819,331	4,814	4,785	8,773	3,292	3,34	21	959,584	24,665	1818,923	0,1	201,848	201,848	99,717	0	0	0	0	0	0	0
15:13:40	0	1819,331	4,814	4,882	8,773	3,292	3,339	21	959,584	24,665	1818,923	0,1	201,848	201,848	99,717	0	0	0	0	0	0	0
15:13:40	0	1819,331	4,814	4,882	8,773	3,292	3,338	21	959,584	24,665	1818,924	0,1	201,848	201,848	99,717	0	0	0	0	0	0	0
15:13:40	-43,554	1818,895	4,765	4,882	8,773	3,287	3,337	21	959,584	24,665	1818,895	0,1	201,848	201,848	99,717	0	0	0	0	0	0	0
15:13:40	0	1818,895	4,765	4,882	8,773	3,287	3,336	21	959,584	24,665	1818,895	0,1	201,848	201,848	99,717	0	0	0	0	0	0	0
15:13:40	-35,498	1818,54	4,814	4,882	8,768	3,283	3,335	21	959,584	24,665	1818,54	0,1	201,848	201,848	99,717	0	0	0	0	0	0	0
15:13:40	87,133	1819,412	4,912	4,931	8,768	3,292	3,334	21	959,584	24,665	1818,541	0,1	201,848	201,848	99,717	0	0	0	0	0	0	0
15:13:40	-87,133	1818,54	4,814	4,931	8,768	3,283	3,333	21	961,014	24,665	1818,54	0,1	201,848	201,848	99,717	0	0	0	0	0	0	0
15:13:40	129,309	1819,834	4,961	4,98	8,768	3,297	3,332	21	961,014	24,665	1818,542	0,1	201,848	201,848	99,717	0	0	0	0	0	0	0
15:13:40	0	1819,834	4,961	4,931	8,768	3,297	3,332	21	961,014	24,665	1818,543	0,1	201,848	201,848	99,717	0	0	0	0	0	0	0
15:13:40	0	1819,834	4,961	4,931	8,768	3,297	3,331	21	961,014	24,665	1818,544	0,1	201,848	201,848	99,717	0	0	0	0	0	0	0
15:13:40	0	1819,834	4,961	4,931	8,768	3,297	3,33	21	961,014	24,665	1818,546	0,1	201,848	201,848	99,717	0	0	0	0	0	0	0
15:13:40	0	1819,834	4,961	4,931	8,768	3,297	3,33	21	961,014	24,665	1818,547	0,1	201,848	201,848	99,717	0	0	0	0	0	0	0
15:13:40	-43,554	1819,398	4,912	4,931	8,768	3,292	3,329	21	961,014	24,665	1818,548	0,1	201,848	201,848	99,717	0	0	0	0	0	0	0
15:13:40	0	1819,398	4,912	4,882	8,768	3,292	3,328	21	961,014	24,665	1818,549	0,1	201,848	201,848	99,717	0	0	0	0	0	0	0
15:13:40	-87,097	1818,527	4,814	4,882	8,768	3,283	3,327	21	961,014	24,665	1818,527	0,1	201,848	201,848	99,717	0	0	0	0	0	0	0
15:13:40	0	1818,527	4,814	4,931	8,768	3,283	3,326	21	961,014	24,665	1818,527	0,1	201,848	201,848	99,717	0	0	0	0	0	0	0
15:13:40	0	1818,527	4,814	4,882	8,768	3,283	3,326	21	961,014	24,665	1818,527	0,1	202,148	202,148	99,718	0	0	0	0	0	0	0
15:13:40	0	1818,527	4,814	4,882	8,768	3,283	3,325	21	961,014	24,665	1818,527	0,1	202,148	202,148	99,718	0	0	0	0	0	0	0
15:13:40	0	1818,527	4,814	4,882	8,768	3,283	3,324	21	961,014	24,665	1818,527	0,1	202,148	202,148	99,718	0	0	0	0	0	0	0
15:13:40	-43,542	1818,092	4,765	4,736	8,768	3,279	3,323	21	961,014	24,665	1818,092	0,1	202,148	202,148	99,718	0	0	0	0	0	0	0
15:13:40	43,542	1818,527	4,814	4,882	8,768	3,283	3,322	21	961,014	24,665	1818,092	0,1	202,148	202,148	99,718	0	0	0	0	0	0	0
15:13:40	-43,542	1818,092	4,765	4,785	8,768	3,279	3,321	21	961,014	24,665	1818,092	0,1	202,148	202,148	99,718	0	0	0	0	0	0	0
15:13:40	43,542	1818,527	4,814	4,882	8,768	3,283	3,321	21	961,014	24,665	1818,092	0,1	202,148	202,148	99,718	0	0	0	0	0	0	0
15:13:40	0	1818,527	4,814	4,882	8,768	3,283	3,32	21	961,014	24,665	1818,092	0,1	202,148	202,148	99,718	0	0	0	0	0	0	0
15:13:40	-43,542	1818,092	4,765	4,785	8,768	3,279	3,319	21	961,014	24,665	1818,092	0,1	202,148	202,148	99,718	0	0	0	0	0	0	0
15:13:40	43,542	1818,527	4,814	4,882	8,768	3,283	3,318	21	961,014	24,665	1818,092	0,1	202,148	202,148	99,718	0	0	0	0	0	0	0
15:13:40	0	1818,527	4,814	4,931	8,768	3,283	3,318	21	961,014	24,665	1818,092	0,1	202,148	202,148	99,718	0	0	0	0	0	0	0
15:13:40	0	1818,527	4,814	4,931	8,768	3,283	3,317	21	961,014	24,665	1818,093	0,1	202,148	202,148	99,718	0	0	0	0	0	0	0
15:13:40	0	1818,527	4,814	4,931	8,768	3,283	3,316	21	961,014	24,665	1818,093	0,1	202,148	202,148	99,718	0	0	0	0	0	0	0
15:13:40	87,097	1819,398	4,912	4,98	8,768	3,292	3,316	21	961,014	24,665	1818,094	0,1	202,148	202,148	99,718	0	0	0	0	0	0	0
15:13:41	43,554	1819,834	4,961	4,98	8,768	3,297	3,316	21	961,014	24,665	1818,096	0,1	202,148	202,148	99,718	0	0	0	0	0	0	0
15:13:41	0	1819,834	4,961	4,98	8,768	3,297	3,315	21	961,014	24,665	1818,098	0,1	202,148	202,148	99,718	0	0	0	0	0	0	0
15:13:41	-43,554	1819,398	4,912	4,882	8,768	3,292	3,315	21	961,014	24,665	1818,099	0,1	202,148	202,148	99,718	0	0	0	0	0	0	0
15:13:41	0	1819,398	4,912	4,931	8,768	3,292	3,314	21	961,014	24,665	1818,101	0,1	202,148	202,148	99,718	0	0	0	0	0	0	0
15:13:41	-87,097	1818,527	4,814	4,931	8,768	3,283	3,314	21	961,014	24,665	1818,101	0,1	202,148	202,148	99,718	0	0	0	0	0	0	0
15:13:41	-5,419	1818,473	4,814	4,882	8,768	3,283	3,313	21	961,014	24,665	1818,101	0,1	202,148	202,148	99,718	0	0	0	0	0	0	0
15:13:41	5,419	1818,527	4,814	4,931	8,768	3,283	3,313	21	961,014	24,665	1818,102	0,1	202,148	202,148	99,718	0	0	0	0	0	0	0
15:13:41	87,097	1819,398	4,912	4,785	8,768	3,292	3,312	21	961,014	24,665	1818,103	0,1	202,148	202,148	99,718	0	0	0	0	0	0	0
15:13:41	-130,639	1818,092	4,765	4,785	8,768	3,279	3,311	21	961,014	24,665	1818,092	0,1	202,148	202,148	99,718	0	0	0	0	0	0	0
15:13:41	43,542	1818,527	4,814	4,736	8,768	3,283	3,311	21	961,014	24,665	1818,092	0,1	202,148	202,148	99,718	0	0	0	0	0	0	0
15:13:41	0	1818,527	4,814	4,785	8,768	3,283	3,31	21	961,014	24,665	1818,092	0,1	202,148	202,148	99,718	0	0	0	0	0	0	0
15:13:41	-43,542	1818,092	4,765	4,785	8,768	3,279	3,31	21	961,014	24,665	1818,092	0,1	202,148	202,148	99,718	0	0	0	0	0	0	0
15:13:41	43,542	1818,527	4,814	4,785	8,768	3,283	3,309	21	961,014	24,665	1818,092	0,1	202,148	202,148	99,718	0	0	0	0	0	0	0
15:13:41	0	1818,527	4,814	4,785	8,768	3,283	3,309	21	961,014	24,665	1818,092	0,1	202,148	202,148	99,718	0	0	0	0	0	0	0
15:13:41	-43,542	1818,092	4,765	4,785	8,768	3,279	3,308	21	961,014	24,665	1818,092	0,1	202,148	202,148	99,718	0	0	0	0	0	0	0
15:13:41	43,542	1818,527	4,814	4,785	8,768	3,283	3,308	21	961,014	24,665	1818,092	0,1	202,148	202,148	99,718	0	0	0	0	0	0	0
15:13:41	0	1818,527	4,814	4,882	8,768	3,283	3,307	21	961,014	24,665	1818,092	0,1	202,148	202,148	99,718	0	0	0	0	0	0	0
15:13:41	0	1818,527	4,814	4,882	8,768	3,283	3,307	21	961,014	24,665	1818,093	0,1	202,148	202,148	99,718	0	0	0	0	0	0	0
15:13:41	0	1818,527	4,814	4,882	8,768	3,283	3,306	21	961,014	24,665	1818,093	0,1	202,148	202,148	99,718	0	0	0	0	0	0	0
15:13:41	87,097	1819,398	4,912	4,882	8,768	3,292	3,306	21	961,014	24,665	1818,094	0,1	202,148	202,148	99,718	0	0	0	0	0	0	0
15:13:41	0	1819,398	4,912	4,882	8,768	3,292	3,306	21	961,014	24,665	1818,096	0,1	202,148	202,148	99,718	0	0	0	0	0	0	0
15:13:41	-87,097	1818,527	4,814	4,882	8,768	3,283	3,305	21	961,014	24,665	1818,096	0,1	202,148	202,148	99,718	0	0	0	0	0	0	0
15:13:41	87,097	1819,398	4,912	4,882	8,768	3,292	3,305	21	961,014	24,665	1818,097	0,1	202,148	202,148	99,718	0	0	0	0	0	0	0
15:13:41	0	1819,398	4,912	4,882	8,768	3,292	3,305	21	961,014	24,665	1818,099	0,1	202,148	202,148	99,718	0	0	0	0	0	0	0
15:13:41	-87,097	1818,527	4,814	4,882	8,768	3,283	3,304	21	961,014	24,665	1818,099	0,1	202,148	202,148	99,718	0	0	0	0	0	0	0
15:13:41	87,097	1819,398	4,912	4,98	8,768	3,292	3,304	21	961,014	24,665	1818,1	0,1	202,148	202,148	99,718	0	0	0	0	0	0	0
15:13:41	0	1819,398	4,912	4,931	8,768	3,292	3,304	21	961,014	24,665	1818,102	0,1	202,148	202,148	99,718	0	0	0	0	0	0	0
15:13:41	-87,097	1818,527	4,814	4,931	8,768	3,283	3,303	21	961,014	24,665	1818,102	0,1	202,148	202,148	99,718	0	0	0	0	0	0	0
15:13:41	0	1818,527	4,814	4,931	8,768	3,283	3,303	21	961,014	24,665	1818,102	0,1	202,148	202,148	99,718	0	0	0	0	0	0	0
15:13:41	35,498	1818,882	4,765	4,882	8,773	3,287	3,303	21	961,014	24,665	1818,103	0,1	202,148	202,148	99,718	0	0	0	0	0	0	0
15:13:41	-35,498	1818,527	4,814	4,931	8,768	3,283	3,302	21	961,014	24,665	1818,104	0,1	202,148	202,148	99,718	0	0	0	0	0	0	0
15:13:41	0	1818,527	4,814	4,882	8,768	3,283	3,302	21	961,014	24,665	1818,104	0,1	202,148	202,148	99,718	0	0	0	0	0	0	0
15:13:41	0	1818,527	4,814	4,882	8,768	3,283	3,302	21	961,014	24,665	1818,104	0,1	202,148	202,148	99,718	0	0	0	0	0	0	0
15:13:41	87,097	1819,398	4,912	4,931	8,768	3,292	3,301	21	961,014	24,665	1818,106	0,1	202,148	202,148	99,718	0	0	0	0	0	0	0
15:13:41	0	1819,398	4,912	4,931	8,768	3,292	3,301	21	961,014	24,665	1818,107	0,1	202,148	202,148	99,718	0	0	0	0	0	0	0
15:13:41	0	1819,398	4,912	4,882	8,768	3,292	3,301	21	961,014	24,665	1818,108	0,1	202,148	202,148	99,718	0	0	0	0	0	0	0
15:13:41	0	1819,398	4,912	4,785	8,768	3,292	3,301	21	961,014	24,665	1818,109	0,1	202,148	202,148	99,718	0	0	0	0	0	0	0
15:13:41	-5,419	1819,344	4,912	4,785	8,768	3,292	3,301	21	961,014	24,665	1818,111	0,1	202,148	202,148	99,718	0	0	0	0	0	0	0
15:13:41	5,419	1819,398	4,912	4,882	8,768	3,292	3,301	21	961,014	24,665	1818,112	0,1	202,148	202,148	99,718	0	0	0	0	0	0	0
15:13:41	0	1819,398	4,912	4,785	8,768	3,292	3,3	21	961,014	24,665	1818,113	0,1	202,148	202,148	99,718	0	0	0	0	0	0	0
15:13:41	0	1819,398	4,912	4,785	8,768	3,292	3,3	21	961,014	24,665	1818,115	0,1	202,148	202,148	99,718	0	0	0	0	0	0	0
15:13:41	0	1819,398	4,912	4,882	8,768	3,292	3,3	21	961,014	24,665	1818,116	0,1	202,148	202,148	99,718	0	0	0	0	0	0	0
15:13:41	-8,056	1819,317	4,814	4,736	8,773	3,291	3,3	21	961,014	24,665	1818,117	0,1	202,148	202,148	99,718	0	0	0	0	0	0	0
15:13:41	-124,353	1818,074	4,668	4,687	8,773	3,279	3,299	21	961,014	24,665	1818,074	0,1	202,148	202,148	99,718	0	0	0	0	0	0	0
15:13:41	80,81	1818,882	4,765	4,785	8,773	3,287	3,299	21	961,014	24,665	1818,075	0,1	202,148	202,148	99,718	0	0	0	0	0	0	0
15:13:41	-35,498	1818,527	4,814	4,931	8,768	3,283	3,299	21	961,014	24,665	1818,075	0,1	202,148	202,148	99,718	0	0	0	0	0	0	0
15:13:41	130,651	1819,834	4,961	4,98	8,768	3,297	3,299	21	961,014	24,665	1818,077	0,1	202,148	202,148	99,718	0	0	0	0	0	0	0
15:13:41	0	1819,834	4,961	4,98	8,768	3,297	3,299	21	961,014	24,665	1818,079	0,1	202,148	202,148	99,718	0	0	0	0	0	0	0
15:13:41	81,701	1820,651	5,058	4,98	8,768	3,305	3,299	21	961,014	24,665	1818,081	0,1	202,148	202,148	99,718	0	0	0	0	0	0	0
15:13:41	5,419	1820,705	5,058	4,98	8,768	3,306	3,299	21	961,014	24,665	1818,084	0,1	202,148	202,148	99,718	0	0	0	0	0	0	0
15:13:41	43,554	1821,14	5,107	5,078	8,768	3,31	3,299	21	961,014	24,665	1818,087	0,1	202,148	202,148	99,718	0	0	0	0	0	0	0
15:13:41	122,644	1822,367	5,156	5,273	8,773	3,323	3,3	21	961,014	24,665	1818,091	0,1	202,148	202,148	99,718	0	0	0	0	0	0	0
15:13:41	137,036	1823,737	5,302	5,322	8,773	3,337	3,301	21	961,014	24,665	1818,097	0,1	202,148	202,148	99,718	0	0	0	0	0	0	0
15:13:41	339,611	1827,133	5,595	5,761	8,778	3,372	3,302	21	961,014	24,665	1818,106	0,1	202,148	202,148	99,718	0	0	0	0	0	0	0
15:13:41	347,167	1830,605	5,888	6,152	8,782	3,408	3,304	21	961,014	24,665	1818,119	0,1	202,148	202,148	99,718	0	0	0	0	0	0	0
15:13:41	382,836	1834,433	6,132	6,494	8,792	3,447	3,307	21	961,014	24,665	1818,135	0,1	202,148	202,148	99,718	0	0	0	0	0	0	0
15:13:41	549,719	1839,93	6,377	6,738	8,811	3,504	3,311	21	961,014	24,665	1818,157	0,1	202,148	202,148	99,718	0	0	0	0	0	0	0
15:13:41	379,479	1843,725	6,425	6,982	8,83	3,543	3,315	21	961,014	24,665	1818,182	0,1	202,148	202,148	99,718	0	0	0	0	0	0	0
15:13:41	420,043	1847,926	6,425	7,08	8,854	3,586	3,321	21	961,014	24,665	1818,212	0,1	202,148	202,148	99,718	0	0	0	0	0	0	0
15:13:41	589,025	1853,816	6,523	7,177	8,883	3,647	3,327	21	961,014	24,665	1818,248	0,1	202,148	202,148	99,718	0	0	0	0	0	0	0
15:13:41	508,886	1858,905	6,621	7,421	8,907	3,7	3,334	21	961,014	24,665	1818,288	0,1	202,148	202,148	99,718	0	0	0	0	0	0	0
15:13:41	768,798	1866,593	6,914	7,568	8,935	3,779	3,343	21	961,014	24,665	1818,336	0,1	202,148	202,148	99,718	0	0	0	0	0	0	0
15:13:41	590,368	1872,497	7,011	7,861	8,964	3,84	3,353	21	961,014	24,665	1818,391	0,1	202,148	202,148	99,718	0	0	0	0	0	0	0
15:13:41	814,44	1880,641	7,353	8,105	8,993	3,924	3,364	21	961,014	24,665	1818,453	0,1	202,148	202,148	99,718	0	0	0	0	0	0	0
15:13:41	717,309	1887,814	7,5	8,203	9,026	3,998	3,376	21	961,014	24,665	1818,522	0,1	202,148	202,148	99,718	0	0	0	0	0	0	0
15:13:41	901,989	1896,834	7,841	8,545	9,06	4,091	3,39	21	961,014	24,665	1818,601	0,1	202,148	202,148	99,718	0	0	0	0	0	0	0
15:13:41	584,68	1902,681	7,841	8,642	9,094	4,151	3,405	21	961,014	24,665	1818,685	0,1	202,148	202,148	99,718	0	0	0	0	0	0	0
15:13:41	712,084	1909,802	7,89	8,74	9,132	4,224	3,421	21	961,014	24,665	1818,776	0,1	202,148	202,148	99,718	0	0	0	0	0	0	0
15:13:41	748,889	1917,29	7,988	8,74	9,169	4,301	3,439	21	961,014	24,665	1818,874	0,1	202,148	202,148	99,718	0	0	0	0	0	0	0
15:13:41	699,646	1924,287	8,037	8,838	9,207	4,374	3,457	21	961,014	24,665	1818,98	0,1	202,148	202,148	99,718	0	0	0	0	0	0	0
15:13:41	797,57	1932,263	8,183	9,082	9,245	4,456	3,476	21	961,014	24,665	1819,093	0,1	202,148	202,148	99,718	0	0	0	0	0	0	0
15:13:41	945,861	1941,721	8,525	9,326	9,281	4,553	3,498	21	961,014	24,665	1819,215	0,1	202,148	202,148	99,718	0	0	0	0	0	0	0
15:13:41	933,862	1951,06	8,867	9,668	9,316	4,65	3,52	21	961,014	24,665	1819,347	0,1	202,148	202,148	99,718	0	0	0	0	0	0	0
15:13:41	657,836	1957,638	8,964	9,863	9,349	4,717	3,544	21	961,014	24,665	1819,485	0,1	202,148	202,148	99,718	0	0	0	0	0	0	0
15:13:41	935,632	1966,995	9,306	10,009	9,384	4,814	3,569	21	961,014	24,665	1819,633	0,1	202,148	202,148	99,718	0	0	0	0	0	0	0
15:13:41	806,567	1975,06	9,55	10,302	9,418	4,897	3,595	21	961,014	24,665	1819,788	0,1	202,148	202,148	99,718	0	0	0	0	0	0	0
15:13:41	646,862	1981,529	9,55	10,4	9,455	4,964	3,621	21	959,584	24,665	1819,95	0	202,148	202,148	99,718	0	0	0	0	0	0	0
15:13:41	788,671	1989,416	9,697	10,498	9,492	5,045	3,649	21	959,584	24,665	1820,119	0	202,148	202,148	99,718	0	0	0	0	0	0	0
15:13:41	732,824	1996,744	9,795	10,498	9,528	5,121	3,678	21	959,584	24,665	1820,296	0	202,148	202,148	99,718	0	0	0	0	0	0	0
15:13:41	866,809	2005,412	10,039	10,742	9,565	5,21	3,708	21	959,584	24,665	1820,481	0	202,148	202,148	99,718	0	0	0	0	0	0	0
15:13:41	674,121	2012,153	10,136	10,888	9,598	5,279	3,739	21	959,584	24,665	1820,673	0	202,148	202,148	99,718	0	0	0	0	0	0	0
15:13:41	840,466	2020,558	10,429	11,181	9,631	5,366	3,771	21	959,584	24,665	1820,872	0	202,148	202,148	99,718	0	0	0	0	0	0	0
15:13:41	620,056	2026,758	10,478	11,084	9,663	5,43	3,803	21	959,584	24,665	1821,078	0	202,148	202,148	99,718	0	0	0	0	0	0	0
15:13:41	677,307	2033,531	10,673	11,425	9,692	5,5	3,837	21	959,584	24,665	1821,291	0	202,148	202,148	99,718	0	0	0	0	0	0	0
15:13:41	776,904	2041,3	10,966	11,621	9,721	5,58	3,871	21	959,584	24,665	1821,511	0	202,148	202,148	99,718	0	0	0	0	0	0	0
15:13:41	769,763	2048,998	11,259	11,767	9,749	5,659	3,906	21	959,584	24,665	1821,738	0	202,148	202,148	99,718	0	0	0	0	0	0	0
15:13:41	681,567	2055,814	11,455	12,06	9,778	5,73	3,942	21	959,584	24,665	1821,972	0	202	202	99,717	0	0	0	0	0	0	0
15:13:41	638,818	2062,202	11,601	12,109	9,806	5,795	3,978	21	959,584	24,665	1822,213	0	202	202	99,717	0	0	0	0	0	0	0
15:13:41	551,293	2067,715	11,65	12,109	9,835	5,852	4,015	21	959,584	24,665	1822,458	0	202	202	99,717	0	0	0	0	0	0	0
15:13:41	371,264	2071,428	11,504	12,109	9,864	5,891	4,052	21	959,584	24,665	1822,707	0	202	202	99,717	0	0	0	0	0	0	0
15:13:41	598,461	2077,412	11,601	12,06	9,893	5,952	4,089	21	959,584	24,665	1822,962	0	202	202	99,717	0	0	0	0	0	0	0
15:13:41	649,926	2083,911	11,845	12,256	9,917	6,019	4,127	21	959,584	24,665	1823,223	0	202	202	99,717	0	0	0	0	0	0	0
15:13:41	511,547	2089,027	11,943	12,451	9,941	6,072	4,165	21	959,584	24,665	1823,488	0	202	202	99,717	0	0	0	0	0	0	0
15:13:41	649,34	2095,52	12,187	12,646	9,965	6,139	4,204	21	959,584	24,665	1823,76	0	202	202	99,717	0	0	0	0	0	0	0
15:13:41	591,503	2101,435	12,285	12,744	9,993	6,2	4,243	21	959,584	24,665	1824,038	0	202	202	99,717	0	0	0	0	0	0	0
15:13:41	523,876	2106,674	12,48	12,89	10,013	6,254	4,282	21	959,584	24,665	1824,321	0	202	202	99,717	0	0	0	0	0	0	0
15:13:41	465,991	2111,334	12,529	13,037	10,036	6,302	4,322	21	959,584	24,665	1824,608	0	202	202	99,717	0	0	0	0	0	0	0
15:13:41	414,257	2115,477	12,529	12,841	10,06	6,345	4,361	21	959,584	24,665	1824,899	0	202	202	99,717	0	0	0	0	0	0	0
15:13:41	586,425	2121,341	12,627	12,988	10,088	6,405	4,402	21	959,584	24,665	1825,195	0	202	202	99,717	0	0	0	0	0	0	0
15:13:41	323,657	2124,578	12,529	12,89	10,112	6,438	4,441	21	959,584	24,665	1825,495	0	202	202	99,717	0	0	0	0	0	0	0
15:13:42	483,154	2129,409	12,529	12,841	10,139	6,488	4,482	21	959,584	24,665	1825,798	0	202	202	99,717	0	0	0	0	0	0	0
15:13:42	405,615	2133,465	12,529	12,841	10,162	6,53	4,522	21	959,584	24,665	1826,106	0	202	202	99,717	0	0	0	0	0	0	0
15:13:42	562,451	2139,09	12,773	13,037	10,181	6,588	4,562	21	959,584	24,665	1826,419	0	202	202	99,717	0	0	0	0	0	0	0
15:13:42	376,879	2142,859	12,822	13,086	10,2	6,627	4,603	21	959,584	24,665	1826,736	0	202	202	99,717	0	0	0	0	0	0	0
15:13:42	420,043	2147,059	12,92	13,232	10,218	6,67	4,643	21	959,584	24,665	1827,056	0	202	202	99,717	0	0	0	0	0	0	0
15:13:42	491,796	2151,977	13,115	13,379	10,236	6,721	4,684	21	959,584	24,665	1827,381	0	202	202	99,717	0	0	0	0	0	0	0
15:13:42	350,219	2155,479	13,164	13,525	10,253	6,757	4,725	21	959,584	24,665	1827,709	0	202	202	99,717	0	0	0	0	0	0	0
15:13:42	422,412	2159,703	13,261	13,574	10,272	6,801	4,765	21	959,584	24,665	1828,041	0	202	202	99,717	0	0	0	0	0	0	0
15:13:42	307,275	2162,776	13,31	13,574	10,287	6,832	4,806	21	959,584	24,665	1828,376	0	202	202	99,717	0	0	0	0	0	0	0
15:13:42	402,27	2166,799	13,408	13,623	10,305	6,874	4,846	21	959,584	24,665	1828,714	0	202	202	99,717	0	0	0	0	0	0	0
15:13:42	306,787	2169,867	13,408	13,72	10,322	6,905	4,887	21	959,584	24,665	1829,055	0	202	202	99,717	0	0	0	0	0	0	0
15:13:42	350,292	2173,369	13,457	13,72	10,339	6,941	4,927	21	959,584	24,665	1829,4	0	202	202	99,717	0	0	0	0	0	0	0
15:13:42	286,743	2176,237	13,506	13,72	10,353	6,971	4,967	21	959,584	24,665	1829,746	0	202	202	99,717	0	0	0	0	0	0	0
15:13:42	238,061	2178,618	13,506	13,769	10,366	6,996	5,007	21	959,584	24,665	1830,095	0	202	202	99,717	0	0	0	0	0	0	0
15:13:42	453,613	2183,154	13,799	13,965	10,377	7,042	5,047	21	959,584	24,665	1830,448	0	202	202	99,717	0	0	0	0	0	0	0
15:13:42	291,65	2186,07	13,896	14,062	10,388	7,072	5,087	21	959,584	24,665	1830,804	0	202	202	99,717	0	0	0	0	0	0	0
15:13:42	303,344	2189,104	14,092	14,209	10,395	7,104	5,126	21	959,584	24,665	1831,162	0	202	202	99,717	0	0	0	0	0	0	0
15:13:42	303,076	2192,134	14,14	14,306	10,409	7,135	5,166	21	959,584	24,665	1831,523	0	202	202	99,717	0	0	0	0	0	0	0
15:13:42	173,071	2193,865	14,092	14,306	10,422	7,153	5,204	21	959,584	24,665	1831,885	0	202	202	99,717	0	0	0	0	0	0	0
15:13:42	145,751	2195,323	13,994	14,111	10,435	7,168	5,243	21	959,584	24,665	1832,249	0	202	202	99,717	0	0	0	0	0	0	0
15:13:42	129,443	2196,617	13,896	13,916	10,448	7,181	5,281	21	959,584	24,665	1832,613	0	202	202	99,717	0	0	0	0	0	0	0
15:13:42	223,437	2198,851	13,945	14,062	10,458	7,204	5,319	21	959,584	24,665	1832,98	0	202	202	99,717	0	0	0	0	0	0	0
15:13:42	280,517	2201,657	14,092	14,111	10,466	7,233	5,356	21	959,584	24,665	1833,348	0	202	202	99,717	0	0	0	0	0	0	0
15:13:42	98,144	2202,638	14,092	14,209	10,471	7,243	5,393	21	959,584	24,665	1833,717	0	202	202	99,717	0	0	0	0	0	0	0
15:13:42	216,845	2204,807	14,238	14,258	10,476	7,266	5,43	21	959,584	24,665	1834,088	0	202	202	99,717	0	0	0	0	0	0	0
15:13:42	262,817	2207,435	14,433	14,453	10,48	7,293	5,466	21	959,584	24,665	1834,462	0	202	202	99,717	0	0	0	0	0	0	0
15:13:42	126,66	2208,701	14,482	14,453	10,485	7,306	5,503	21	959,584	24,665	1834,836	0	202	202	99,717	0	0	0	0	0	0	0
15:13:42	235,864	2211,06	14,58	14,502	10,493	7,33	5,538	21	959,584	24,665	1835,212	0	202	202	99,717	0	0	0	0	0	0	0
15:13:42	-85,961	2210,2	14,384	14,258	10,499	7,321	5,573	21	959,584	24,665	1835,587	0	202	202	99,717	0	0	0	0	0	0	0
15:13:42	71,093	2210,911	14,287	14,209	10,508	7,328	5,608	21	959,584	24,665	1835,963	0	202	202	99,717	0	0	0	0	0	0	0
15:13:42	-61,108	2210,3	13,994	14,062	10,52	7,322	5,641	21	959,584	24,665	1836,337	0	202	202	99,717	0	0	0	0	0	0	0
15:13:42	188,427	2212,184	14,092	14,062	10,526	7,342	5,675	21	959,584	24,665	1836,713	0	202	202	99,717	0	0	0	0	0	0	0
15:13:42	67,968	2212,864	14,092	13,965	10,529	7,349	5,708	21	959,584	24,665	1837,089	0	202	202	99,717	0	0	0	0	0	0	0
15:13:42	137,353	2214,238	14,238	14,258	10,529	7,363	5,74	21	959,584	24,665	1837,466	0	202	202	99,717	0	0	0	0	0	0	0
15:13:42	137,377	2215,611	14,384	14,453	10,529	7,377	5,772	21	959,584	24,665	1837,844	0	202	202	99,717	0	0	0	0	0	0	0
15:13:42	183,227	2217,444	14,58	14,599	10,529	7,396	5,804	21	959,584	24,665	1838,224	0	202	202	99,717	0	0	0	0	0	0	0
15:13:42	0	2217,444	14,58	14,599	10,529	7,396	5,835	21	959,584	24,665	1838,603	0	202	202	99,717	0	0	0	0	0	0	0
15:13:42	30,224	2217,746	14,58	14,599	10,531	7,399	5,866	21	959,584	24,665	1838,982	0	202	202	99,717	0	0	0	0	0	0	0
15:13:42	-23,779	2217,508	14,482	14,502	10,535	7,396	5,896	21	959,584	24,665	1839,361	0	202	202	99,717	0	0	0	0	0	0	0
15:13:42	81,933	2218,328	14,482	14,502	10,54	7,405	5,925	21	959,584	24,665	1839,74	0	202	202	99,717	0	0	0	0	0	0	0
15:13:42	-9,667	2218,231	14,384	14,404	10,544	7,404	5,954	21	959,584	24,665	1840,118	0	202	202	99,717	0	0	0	0	0	0	0
15:13:42	15,014	2218,381	14,384	14,502	10,545	7,405	5,983	21	959,584	24,665	1840,496	0	202	202	99,717	0	0	0	0	0	0	0
15:13:42	0	2218,381	14,384	14,306	10,545	7,405	6,011	21	959,584	24,665	1840,874	0	202	202	99,717	0	0	0	0	0	0	0
15:13:42	45,8	2218,839	14,433	14,404	10,545	7,41	6,038	21	959,584	24,665	1841,252	0	202	202	99,717	0	0	0	0	0	0	0
15:13:42	-14,99	2218,689	14,433	14,453	10,544	7,409	6,065	21	959,584	24,665	1841,63	0	202	202	99,717	0	0	0	0	0	0	0
15:13:42	-30,81	2218,381	14,384	14,453	10,545	7,405	6,091	21	959,584	24,665	1842,007	0	202	202	99,717	0	0	0	0	0	0	0
15:13:42	-106,64	2217,315	14,287	14,404	10,544	7,394	6,117	21	959,584	24,665	1842,382	0	202	202	99,717	0	0	0	0	0	0	0
15:13:42	-30,786	2217,007	14,238	14,306	10,545	7,391	6,142	21	959,584	24,665	1842,757	0	202	202	99,717	0	0	0	0	0	0	0
15:13:42	0	2217,007	14,238	14,306	10,545	7,391	6,166	21	959,584	24,665	1843,131	0	202	202	99,717	0	0	0	0	0	0	0
15:13:42	-15,014	2216,857	14,238	14,306	10,544	7,39	6,19	21	959,584	24,665	1843,505	0	202	202	99,717	0	0	0	0	0	0	0
15:13:42	60,815	2217,465	14,287	14,453	10,545	7,396	6,214	21	959,584	24,665	1843,879	0	202	202	99,717	0	0	0	0	0	0	0
15:13:42	-15,014	2217,315	14,287	14,502	10,544	7,394	6,237	21	959,584	24,665	1844,252	0	202	202	99,717	0	0	0	0	0	0	0
15:13:42	-30,786	2217,007	14,238	14,306	10,545	7,391	6,26	21	959,584	24,665	1844,625	0	202	202	99,717	0	0	0	0	0	0	0
15:13:42	-15,014	2216,857	14,238	14,111	10,544	7,39	6,282	21	959,584	24,665	1844,997	0	202	202	99,717	0	0	0	0	0	0	0
15:13:42	-91,601	2215,941	14,14	14,209	10,544	7,38	6,303	21	959,584	24,665	1845,368	0	202	202	99,717	0	0	0	0	0	0	0
15:13:42	-30,761	2215,633	14,092	14,111	10,545	7,377	6,325	21	959,584	24,665	1845,738	0	202	202	99,717	0	0	0	0	0	0	0
15:13:42	30,761	2215,941	14,14	14,306	10,544	7,38	6,345	21	959,584	24,665	1846,109	0	202	202	99,717	0	0	0	0	0	0	0
15:13:42	0	2215,941	14,14	14,111	10,544	7,38	6,366	21	959,584	24,665	1846,478	0	202	202	99,717	0	0	0	0	0	0	0
15:13:42	-45,776	2215,483	14,092	14,062	10,544	7,376	6,385	21	959,584	24,665	1846,847	0	202	202	99,717	0	0	0	0	0	0	0
15:13:42	45,776	2215,941	14,14	14,209	10,544	7,38	6,405	21	959,584	24,665	1847,217	0	202	202	99,717	0	0	0	0	0	0	0
15:13:42	-45,776	2215,483	14,092	14,209	10,544	7,376	6,424	21	959,584	24,665	1847,585	0	202	202	99,717	0	0	0	0	0	0	0
15:13:42	137,377	2216,857	14,238	14,258	10,544	7,39	6,443	21	959,584	24,665	1847,954	0	202	202	99,717	0	0	0	0	0	0	0
15:13:42	-91,601	2215,941	14,14	14,258	10,544	7,38	6,461	21	959,584	24,665	1848,322	0	202	202	99,717	0	0	0	0	0	0	0
15:13:42	-45,776	2215,483	14,092	14,258	10,544	7,376	6,479	21	959,584	24,665	1848,689	0	202	202	99,717	0	0	0	0	0	0	0
15:13:42	45,776	2215,941	14,14	14,306	10,544	7,38	6,497	21	959,584	24,665	1849,057	0	202	202	99,717	0	0	0	0	0	0	0
15:13:42	0	2215,941	14,14	14,258	10,544	7,38	6,514	21	959,584	24,665	1849,424	0	202	202	99,717	0	0	0	0	0	0	0
15:13:42	91,601	2216,857	14,238	14,306	10,544	7,39	6,531	21	959,584	24,665	1849,791	0	202	202	99,717	0	0	0	0	0	0	0
15:13:42	0	2216,857	14,238	14,306	10,544	7,39	6,548	21	959,584	24,665	1850,158	0	202	202	99,717	0	0	0	0	0	0	0
15:13:42	-91,601	2215,941	14,14	14,209	10,544	7,38	6,564	21	959,584	24,665	1850,524	0	202	202	99,717	0	0	0	0	0	0	0
15:13:42	91,601	2216,857	14,238	14,306	10,544	7,39	6,581	21	959,584	24,665	1850,89	0	202	202	99,717	0	0	0	0	0	0	0
15:13:42	-137,377	2215,483	14,092	14,258	10,544	7,376	6,596	21	959,584	24,665	1851,255	0	202	202	99,717	0	0	0	0	0	0	0
15:13:42	45,776	2215,941	14,14	14,306	10,544	7,38	6,612	21	959,584	24,665	1851,62	0	202	202	99,717	0	0	0	0	0	0	0
15:13:42	-45,776	2215,483	14,092	14,111	10,544	7,376	6,627	21	959,584	24,665	1851,983	0	202	202	99,717	0	0	0	0	0	0	0
15:13:42	45,776	2215,941	14,14	14,209	10,544	7,38	6,641	21	959,584	24,665	1852,347	0	202	202	99,717	0	0	0	0	0	0	0
15:13:42	-45,776	2215,483	14,092	14,111	10,544	7,376	6,656	21	959,584	24,665	1852,711	0	202	202	99,717	0	0	0	0	0	0	0
15:13:42	45,776	2215,941	14,14	14,209	10,544	7,38	6,67	21	959,584	24,665	1853,074	0	202	202	99,717	0	0	0	0	0	0	0
15:13:42	137,402	2217,315	14,287	14,258	10,544	7,394	6,684	21,2	960,554	24,665	1853,438	0	202	202	99,717	0	0	0	0	0	0	0
15:13:42	-140,649	2215,908	14,14	14,111	10,544	7,38	6,698	21,2	960,554	24,665	1853,801	0	202	202	99,717	0	0	0	0	0	0	0
15:13:42	91,577	2216,824	14,238	14,209	10,544	7,389	6,711	21,2	960,554	24,665	1854,164	0	202	202	99,717	0	0	0	0	0	0	0
15:13:42	-91,577	2215,908	14,14	14,111	10,544	7,38	6,724	21,2	960,554	24,665	1854,525	0	202	202	99,717	0	0	0	0	0	0	0
15:13:42	91,577	2216,824	14,238	14,111	10,544	7,389	6,738	21,2	960,554	24,665	1854,888	0	202	202	99,717	0	0	0	0	0	0	0
15:13:42	0	2216,824	14,238	14,209	10,544	7,389	6,75	21,2	960,554	24,665	1855,25	0	202	202	99,717	0	0	0	0	0	0	0
15:13:42	-91,577	2215,908	14,14	14,111	10,544	7,38	6,763	21,2	960,554	24,665	1855,61	0	202	202	99,717	0	0	0	0	0	0	0
15:13:42	91,577	2216,824	14,238	14,258	10,544	7,389	6,775	21,2	960,554	24,665	1855,972	0	202	202	99,717	0	0	0	0	0	0	0
15:13:42	-91,577	2215,908	14,14	14,062	10,544	7,38	6,787	21,2	960,554	24,665	1856,332	0	202	202	99,717	0	0	0	0	0	0	0
15:13:42	137,353	2217,282	14,287	14,209	10,544	7,394	6,799	21,2	960,554	24,665	1856,693	0	202	202	99,717	0	0	0	0	0	0	0
15:13:42	-45,776	2216,824	14,238	14,111	10,544	7,389	6,81	21,2	960,554	24,665	1857,053	0	203,883	203,883	99,725	0	0	0	0	0	0	0
15:13:42	-91,577	2215,908	14,14	14,062	10,544	7,38	6,821	21,2	960,554	24,665	1857,412	0	203,883	203,883	99,725	0	0	0	0	0	0	0
15:13:42	91,577	2216,824	14,238	14,258	10,544	7,389	6,833	21,2	960,554	24,665	1857,771	0	203,883	203,883	99,725	0	0	0	0	0	0	0
15:13:42	-91,577	2215,908	14,14	14,111	10,544	7,38	6,843	21,2	960,554	24,665	1858,129	0	203,883	203,883	99,725	0	0	0	0	0	0	0
15:13:42	137,353	2217,282	14,287	14,209	10,544	7,394	6,854	21,2	960,554	24,665	1858,488	0	203,883	203,883	99,725	0	0	0	0	0	0	0
15:13:42	0	2217,282	14,287	14,258	10,544	7,394	6,865	21,2	960,554	24,665	1858,847	0	203,883	203,883	99,725	0	0	0	0	0	0	0
15:13:42	-45,776	2216,824	14,238	14,209	10,544	7,389	6,875	21,2	960,554	24,665	1859,205	0	203,883	203,883	99,725	0	0	0	0	0	0	0
15:13:42	0	2216,824	14,238	14,209	10,544	7,389	6,885	21,2	960,554	24,665	1859,563	0	203,883	203,883	99,725	0	0	0	0	0	0	0
15:13:42	-91,577	2215,908	14,14	14,209	10,544	7,38	6,895	21,2	960,554	24,665	1859,919	0	203,883	203,883	99,725	0	0	0	0	0	0	0
15:13:42	0	2215,908	14,14	14,062	10,544	7,38	6,904	21,2	960,554	24,665	1860,275	0	203,883	203,883	99,725	0	0	0	0	0	0	0
15:13:42	91,577	2216,824	14,238	14,209	10,544	7,389	6,914	21,2	960,554	24,665	1860,632	0	203,883	203,883	99,725	0	0	0	0	0	0	0
15:13:42	0	2216,824	14,238	14,258	10,544	7,389	6,923	21,2	960,554	24,665	1860,988	0	203,883	203,883	99,725	0	0	0	0	0	0	0
15:13:42	45,776	2217,282	14,287	14,258	10,544	7,394	6,932	21,2	960,554	24,665	1861,344	0	203,883	203,883	99,725	0	0	0	0	0	0	0
15:13:42	-45,776	2216,824	14,238	14,209	10,544	7,389	6,941	21,2	960,554	24,665	1861,7	0	203,883	203,883	99,725	0	0	0	0	0	0	0
15:13:42	0	2216,824	14,238	14,111	10,544	7,389	6,95	21,2	960,554	24,665	1862,055	0	203,883	203,883	99,725	0	0	0	0	0	0	0
15:13:42	-91,577	2215,908	14,14	14,062	10,544	7,38	6,959	21,2	960,554	24,665	1862,409	0	203,883	203,883	99,725	0	0	0	0	0	0	0
15:13:43	0	2215,908	14,14	14,111	10,544	7,38	6,967	21,2	960,554	24,665	1862,762	0	203,883	203,883	99,725	0	0	0	0	0	0	0
15:13:43	0	2215,908	14,14	14,111	10,544	7,38	6,975	21,2	960,554	24,665	1863,115	0	203,883	203,883	99,725	0	0	0	0	0	0	0
15:13:43	91,577	2216,824	14,238	14,258	10,544	7,389	6,983	21,2	960,554	24,665	1863,469	0	203,883	203,883	99,725	0	0	0	0	0	0	0
15:13:43	0	2216,824	14,238	14,209	10,544	7,389	6,991	21,2	960,554	24,665	1863,822	0	203,883	203,883	99,725	0	0	0	0	0	0	0
15:13:43	-91,577	2215,908	14,14	14,209	10,544	7,38	6,999	21,2	960,554	24,665	1864,174	0	203,883	203,883	99,725	0	0	0	0	0	0	0
15:13:43	0	2215,908	14,14	14,209	10,544	7,38	7,006	21,2	960,554	24,665	1864,526	0	203,883	203,883	99,725	0	0	0	0	0	0	0
15:13:43	0	2215,908	14,14	14,258	10,544	7,38	7,013	21,2	960,554	24,665	1864,877	0	203,883	203,883	99,725	0	0	0	0	0	0	0
15:13:43	-45,776	2215,45	14,092	14,111	10,544	7,375	7,021	21,2	960,554	24,665	1865,228	0	203,883	203,883	99,725	0	0	0	0	0	0	0
15:13:43	45,776	2215,908	14,14	14,111	10,544	7,38	7,028	21,2	960,554	24,665	1865,579	0	203,883	203,883	99,725	0	0	0	0	0	0	0
15:13:43	-45,776	2215,45	14,092	14,111	10,544	7,375	7,034	21,2	960,554	24,665	1865,929	0	203,883	203,883	99,725	0	0	0	0	0	0	0
15:13:43	45,776	2215,908	14,14	14,209	10,544	7,38	7,041	21,2	960,554	24,665	1866,278	0	203,883	203,883	99,725	0	0	0	0	0	0	0
15:13:43	0	2215,908	14,14	14,111	10,544	7,38	7,048	21,2	960,554	24,665	1866,628	0	203,883	203,883	99,725	0	0	0	0	0	0	0
15:13:43	-137,329	2214,535	13,994	13,965	10,544	7,366	7,054	21,2	960,554	24,665	1866,976	0	203,883	203,883	99,725	0	0	0	0	0	0	0
15:13:43	91,552	2215,45	14,092	14,062	10,544	7,375	7,06	21,2	960,554	24,665	1867,324	0	203,883	203,883	99,725	0	0	0	0	0	0	0
15:13:43	0	2215,45	14,092	14,062	10,544	7,375	7,067	21,2	960,554	24,665	1867,673	0	203,883	203,883	99,725	0	0	0	0	0	0	0
15:13:43	60,791	2216,058	14,14	14,209	10,545	7,382	7,073	21,2	960,554	24,665	1868,021	0	203,883	203,883	99,725	0	0	0	0	0	0	0
15:13:43	-15,014	2215,908	14,14	14,209	10,544	7,38	7,079	21,2	960,554	24,665	1868,369	0	203,883	203,883	99,725	0	0	0	0	0	0	0
15:13:43	106,591	2216,974	14,238	14,258	10,545	7,391	7,085	21,2	960,554	24,665	1868,717	0	203,883	203,883	99,725	0	0	0	0	0	0	0
15:13:43	-91,577	2216,058	14,14	14,111	10,545	7,382	7,091	21,2	960,554	24,665	1869,065	0	203,883	203,883	99,725	0	0	0	0	0	0	0
15:13:43	0	2216,058	14,14	14,209	10,545	7,382	7,096	21,2	960,554	24,665	1869,411	0	203,883	203,883	99,725	0	0	0	0	0	0	0
15:13:43	76,562	2216,824	14,238	14,306	10,544	7,389	7,102	21,2	960,554	24,665	1869,759	0	203,883	203,883	99,725	0	0	0	0	0	0	0
15:13:43	-76,562	2216,058	14,14	14,306	10,545	7,382	7,108	21,2	960,554	24,665	1870,105	0	203,883	203,883	99,725	0	0	0	0	0	0	0
15:13:43	91,577	2216,974	14,238	14,404	10,545	7,391	7,113	21,2	960,554	24,665	1870,452	0	203,883	203,883	99,725	0	0	0	0	0	0	0
15:13:43	0	2216,974	14,238	14,306	10,545	7,391	7,119	21,2	960,554	24,665	1870,799	0	203,883	203,883	99,725	0	0	0	0	0	0	0
15:13:43	0	2216,974	14,238	14,258	10,545	7,391	7,124	21,2	960,554	24,665	1871,145	0	203,883	203,883	99,725	0	0	0	0	0	0	0
15:13:43	45,776	2217,432	14,287	14,306	10,545	7,396	7,129	21,2	960,554	24,665	1871,491	0	203,883	203,883	99,725	0	0	0	0	0	0	0
15:13:43	-45,776	2216,974	14,238	14,209	10,545	7,391	7,134	21,2	960,554	24,665	1871,836	0	203,883	203,883	99,725	0	0	0	0	0	0	0
15:13:43	0	2216,974	14,238	14,258	10,545	7,391	7,139	21,2	960,554	24,665	1872,182	0	203,883	203,883	99,725	0	0	0	0	0	0	0
15:13:43	30,761	2217,282	14,287	14,404	10,544	7,394	7,144	21,2	960,554	24,665	1872,527	0	203,883	203,883	99,725	0	0	0	0	0	0	0
15:13:43	-30,761	2216,974	14,238	14,258	10,545	7,391	7,149	21,2	960,554	24,665	1872,871	0	203,883	203,883	99,725	0	0	0	0	0	0	0
15:13:43	0	2216,974	14,238	14,258	10,545	7,391	7,154	21,2	960,554	24,665	1873,215	0	203,883	203,883	99,725	0	0	0	0	0	0	0
15:13:43	-15,014	2216,824	14,238	14,209	10,544	7,389	7,159	21,2	960,554	24,665	1873,559	0	203,883	203,883	99,725	0	0	0	0	0	0	0
15:13:43	0	2216,824	14,238	14,258	10,544	7,389	7,163	21,2	960,554	24,665	1873,902	0	203,883	203,883	99,725	0	0	0	0	0	0	0
15:13:43	15,014	2216,974	14,238	14,258	10,545	7,391	7,168	21,2	960,554	24,665	1874,245	0	203,883	203,883	99,725	0	0	0	0	0	0	0
15:13:43	0	2216,974	14,238	14,258	10,545	7,391	7,172	21,2	960,554	24,665	1874,588	0	203,883	203,883	99,725	0	0	0	0	0	0	0
15:13:43	-106,591	2215,908	14,14	14,258	10,544	7,38	7,176	21,2	960,554	24,665	1874,929	0	203,883	203,883	99,725	0	0	0	0	0	0	0
15:13:43	0	2215,908	14,14	14,209	10,544	7,38	7,18	21,2	960,554	24,665	1875,27	0	203,883	203,883	99,725	0	0	0	0	0	0	0
15:13:43	0	2215,908	14,14	14,111	10,544	7,38	7,184	21,2	960,554	24,665	1875,611	0	203,883	203,883	99,725	0	0	0	0	0	0	0
15:13:43	0	2215,908	14,14	14,258	10,544	7,38	7,188	21,2	960,554	24,665	1875,951	0	203,883	203,883	99,725	0	0	0	0	0	0	0
15:13:43	-45,776	2215,45	14,092	14,111	10,544	7,375	7,192	21,2	960,554	24,665	1876,291	0	203,883	203,883	99,725	0	0	0	0	0	0	0
15:13:43	45,776	2215,908	14,14	14,209	10,544	7,38	7,195	21,2	960,554	24,665	1876,63	0	203,883	203,883	99,725	0	0	0	0	0	0	0
15:13:43	-45,776	2215,45	14,092	14,209	10,544	7,375	7,199	21,2	960,554	24,665	1876,969	0	203,883	203,883	99,725	0	0	0	0	0	0	0
15:13:43	0	2215,45	14,092	14,062	10,544	7,375	7,202	21,2	960,554	24,665	1877,308	0	203,883	203,883	99,725	0	0	0	0	0	0	0
15:13:43	137,353	2216,824	14,238	14,306	10,544	7,389	7,206	21,2	960,554	24,665	1877,647	0	203,883	203,883	99,725	0	0	0	0	0	0	0
15:13:43	0	2216,824	14,238	14,306	10,544	7,389	7,209	21,2	960,554	24,665	1877,986	0	203,883	203,883	99,725	0	0	0	0	0	0	0
15:13:43	0	2216,824	14,238	14,258	10,544	7,389	7,213	21,2	960,554	24,665	1878,325	0	203,883	203,883	99,725	0	0	0	0	0	0	0
15:13:43	45,776	2217,282	14,287	14,209	10,544	7,394	7,217	21,2	960,554	24,665	1878,664	0	203,883	203,883	99,725	0	0	0	0	0	0	0
15:13:43	-30,761	2216,974	14,238	14,111	10,545	7,391	7,22	21,2	960,554	24,665	1879,003	0	203,883	203,883	99,725	0	0	0	0	0	0	0
15:13:43	-243,92	2214,535	13,994	13,916	10,544	7,366	7,223	21,2	960,554	24,665	1879,338	0	203,883	203,883	99,725	0	0	0	0	0	0	0
15:13:43	-457,543	2209,959	13,506	13,232	10,544	7,319	7,225	21,2	960,554	24,665	1879,669	0	203,883	203,883	99,725	0	0	0	0	0	0	0
15:13:43	-616,528	2203,794	12,92	12,451	10,54	7,255	7,225	21,2	960,554	24,665	1879,993	0	203,883	203,883	99,725	0	0	0	0	0	0	0
15:13:43	-559,008	2198,204	12,529	11,914	10,529	7,197	7,225	21,2	960,554	24,665	1880,311	0	203,883	203,883	99,725	0	0	0	0	0	0	0
15:13:43	-454,541	2193,659	12,48	11,718	10,506	7,151	7,223	21,2	960,554	24,665	1880,624	0	203,883	203,883	99,725	0	0	0	0	0	0	0
15:13:43	-532,519	2188,333	12,48	11,425	10,476	7,096	7,221	21,2	960,554	24,665	1880,932	0	203,883	203,883	99,725	0	0	0	0	0	0	0
15:13:43	-611,694	2182,216	12,529	11,523	10,439	7,033	7,217	21,2	960,554	24,665	1881,233	0	203,883	203,883	99,725	0	0	0	0	0	0	0
15:13:43	-557,324	2176,643	12,675	11,572	10,399	6,975	7,212	21,2	960,554	24,665	1881,529	0	203,883	203,883	99,725	0	0	0	0	0	0	0
15:13:43	-468,554	2171,958	12,92	11,816	10,36	6,927	7,207	21,2	960,554	24,665	1881,819	0	203,883	203,883	99,725	0	0	0	0	0	0	0
15:13:43	-803,784	2163,92	12,773	11,621	10,322	6,844	7,2	21,2	960,554	24,665	1882,101	0	203,883	203,883	99,725	0	0	0	0	0	0	0
15:13:43	-910,498	2154,815	12,334	11,084	10,294	6,75	7,191	21,2	960,554	24,665	1882,374	0	203,883	203,883	99,725	0	0	0	0	0	0	0
15:13:43	-1095,898	2143,856	11,65	10,498	10,267	6,637	7,18	21,2	960,554	24,665	1882,636	0	203,883	203,883	99,725	0	0	0	0	0	0	0
15:13:43	-853,002	2135,326	11,162	10,058	10,245	6,549	7,168	21,2	960,554	24,665	1882,888	0	203,883	203,883	99,725	0	0	0	0	0	0	0
15:13:43	-778,955	2127,536	10,82	9,716	10,218	6,469	7,154	21,2	960,554	24,665	1883,133	0	203,883	203,883	99,725	0	0	0	0	0	0	0
15:13:43	-741,528	2120,121	10,625	9,668	10,187	6,393	7,139	21,2	960,554	24,665	1883,37	0	203,883	203,883	99,725	0	0	0	0	0	0	0
15:13:43	-575,439	2114,367	10,625	9,668	10,154	6,333	7,123	21,2	960,554	24,665	1883,601	0	203,883	203,883	99,725	0	0	0	0	0	0	0
15:13:43	-486,108	2109,505	10,82	9,863	10,116	6,283	7,107	21,2	960,554	24,665	1883,827	0	203,883	203,883	99,725	0	0	0	0	0	0	0
15:13:43	-573,437	2103,771	10,918	9,961	10,078	6,224	7,089	21,2	960,554	24,665	1884,047	0	203,883	203,883	99,725	0	0	0	0	0	0	0
15:13:43	-614,453	2097,627	10,966	9,961	10,041	6,161	7,071	21,2	960,554	24,665	1884,261	0	203,883	203,883	99,725	0	0	0	0	0	0	0
15:13:43	-547,705	2092,149	10,918	10,156	10,012	6,104	7,052	21,2	960,554	24,665	1884,468	0	203,883	203,883	99,725	0	0	0	0	0	0	0
15:13:43	-558,398	2086,565	10,771	10,058	9,988	6,047	7,033	21,2	960,554	24,665	1884,671	0	203,883	203,883	99,725	0	0	0	0	0	0	0
15:13:43	-732,861	2079,237	10,429	9,716	9,964	5,971	7,012	21,2	960,554	24,665	1884,865	0	203,883	203,883	99,725	0	0	0	0	0	0	0
15:13:43	-559,985	2073,637	10,185	9,521	9,945	5,913	6,99	21,2	960,554	24,665	1885,054	0	203,883	203,883	99,725	0	0	0	0	0	0	0
15:13:43	-652,563	2067,111	9,843	9,277	9,926	5,846	6,968	21,2	960,554	24,665	1885,236	0	203,883	203,883	99,725	0	0	0	0	0	0	0
15:13:43	-517,675	2061,935	9,648	8,984	9,907	5,793	6,945	21,2	960,554	24,665	1885,413	0	203,883	203,883	99,725	0	0	0	0	0	0	0
15:13:43	-512,426	2056,81	9,55	8,984	9,883	5,74	6,921	21,2	960,554	24,665	1885,584	0	203,883	203,883	99,725	0	0	0	0	0	0	0
15:13:43	-421,411	2052,596	9,55	8,935	9,859	5,696	6,897	21,2	960,173	24,665	1885,751	0	203,883	203,883	99,725	0	0	0	0	0	0	0
15:13:43	-420,751	2048,389	9,55	8,984	9,835	5,653	6,873	21,2	960,173	24,665	1885,913	0	203,883	203,883	99,725	0	0	0	0	0	0	0
15:13:43	-281,14	2045,577	9,795	9,179	9,806	5,624	6,848	21,2	960,173	24,665	1886,073	0	203,883	203,883	99,725	0	0	0	0	0	0	0
15:13:43	-368,652	2041,891	9,941	9,423	9,778	5,586	6,823	21,2	960,173	24,665	1886,229	0	203,883	203,883	99,725	0	0	0	0	0	0	0
15:13:43	-501,208	2036,879	9,941	9,521	9,749	5,534	6,798	21,2	960,173	24,665	1886,379	0	203,883	203,883	99,725	0	0	0	0	0	0	0
15:13:43	-431,835	2032,56	9,843	9,423	9,73	5,49	6,773	21,2	960,173	24,665	1886,526	0	203,883	203,883	99,725	0	0	0	0	0	0	0
15:13:43	-643,579	2026,125	9,502	9,13	9,711	5,423	6,746	21,2	960,173	24,665	1886,665	0	203,883	203,883	99,725	0	0	0	0	0	0	0
15:13:43	-522,277	2020,902	9,209	8,984	9,696	5,37	6,719	21,2	960,173	24,665	1886,799	0	203,883	203,883	99,725	0	0	0	0	0	0	0
15:13:43	-464,257	2016,259	9,062	8,789	9,677	5,322	6,692	21,2	960,173	24,665	1886,929	0	203,883	203,883	99,725	0	0	0	0	0	0	0
15:13:43	-370,471	2012,554	9,013	8,642	9,659	5,284	6,664	21,2	960,173	24,665	1887,054	0	203,883	203,883	99,725	0	0	0	0	0	0	0
15:13:43	-510,925	2007,445	8,818	8,545	9,64	5,231	6,636	21,2	960,173	24,665	1887,175	0	203,955	203,955	99,725	0	0	0	0	0	0	0
15:13:43	-460,571	2002,84	8,671	8,3	9,621	5,183	6,607	21,2	960,173	24,665	1887,291	0	203,955	203,955	99,725	0	0	0	0	0	0	0
15:13:43	-335,51	1999,484	8,671	8,3	9,602	5,149	6,579	21,2	960,173	24,665	1887,403	0	203,955	203,955	99,725	0	0	0	0	0	0	0
15:13:43	-285,351	1996,631	8,72	8,3	9,583	5,119	6,55	21,2	960,173	24,665	1887,512	0	203,955	203,955	99,725	0	0	0	0	0	0	0
15:13:43	-460,522	1992,026	8,574	8,203	9,565	5,072	6,521	21,2	960,173	24,665	1887,617	0	203,955	203,955	99,725	0	0	0	0	0	0	0
15:13:43	-411,511	1987,911	8,476	8,105	9,547	5,03	6,492	21,2	960,173	24,665	1887,717	0	203,955	203,955	99,725	0	0	0	0	0	0	0
15:13:43	-437,829	1983,532	8,33	7,91	9,529	4,984	6,462	21,2	960,173	24,665	1887,813	0	203,955	203,955	99,725	0	0	0	0	0	0	0
15:13:43	-381,896	1979,713	8,183	7,91	9,515	4,945	6,433	21,2	960,173	24,665	1887,905	0	203,955	203,955	99,725	0	0	0	0	0	0	0
15:13:43	-423,938	1975,474	7,988	7,714	9,501	4,901	6,403	21,2	960,173	24,665	1887,992	0	203,955	203,955	99,725	0	0	0	0	0	0	0
15:13:43	-335,156	1972,122	7,89	7,666	9,487	4,867	6,373	21,2	960,173	24,665	1888,076	0	203,955	203,955	99,725	0	0	0	0	0	0	0
15:13:43	-352,783	1968,595	7,841	7,568	9,469	4,83	6,342	21,2	960,173	24,665	1888,157	0	203,955	203,955	99,725	0	0	0	0	0	0	0
15:13:43	-260,156	1965,993	7,841	7,519	9,455	4,804	6,312	21,2	960,173	24,665	1888,235	0	203,955	203,955	99,725	0	0	0	0	0	0	0
15:13:43	-278,93	1963,204	7,89	7,666	9,436	4,775	6,282	21,2	960,173	24,665	1888,31	0	203,955	203,955	99,725	0	0	0	0	0	0	0
15:13:43	-322,436	1959,979	7,89	7,666	9,418	4,742	6,252	21,2	960,173	24,665	1888,382	0	203,955	203,955	99,725	0	0	0	0	0	0	0
15:13:43	-302,978	1956,95	7,89	7,666	9,4	4,71	6,222	21,2	960,173	24,665	1888,45	0	203,955	203,955	99,725	0	0	0	0	0	0	0
15:13:44	-394,152	1953,008	7,744	7,666	9,386	4,67	6,191	21,2	960,173	24,665	1888,515	0	203,955	203,955	99,725	0	0	0	0	0	0	0
15:13:44	-267,053	1950,337	7,695	7,519	9,373	4,642	6,161	21,2	960,173	24,665	1888,577	0	203,955	203,955	99,725	0	0	0	0	0	0	0
15:13:44	-445,422	1945,883	7,402	7,226	9,363	4,596	6,13	21,2	960,173	24,665	1888,634	0	203,955	203,955	99,725	0	0	0	0	0	0	0
15:13:44	-365,087	1942,232	7,109	7,031	9,357	4,559	6,099	21,2	960,173	24,665	1888,688	0	203,955	203,955	99,725	0	0	0	0	0	0	0
15:13:44	-229,565	1939,937	7,011	6,884	9,349	4,535	6,069	21,2	960,173	24,665	1888,739	0	203,955	203,955	99,725	0	0	0	0	0	0	0
15:13:44	-315,222	1936,784	6,914	6,884	9,336	4,502	6,038	21,2	960,173	24,665	1888,787	0	203,955	203,955	99,725	0	0	0	0	0	0	0
15:13:44	-171,496	1935,07	7,011	6,884	9,321	4,485	6,007	21,2	960,173	24,665	1888,833	0	203,955	203,955	99,725	0	0	0	0	0	0	0
15:13:44	-220,812	1932,861	7,109	7,031	9,303	4,462	5,977	21,2	960,173	24,665	1888,877	0	203,955	203,955	99,725	0	0	0	0	0	0	0
15:13:44	-246,093	1930,4	7,109	7,031	9,289	4,437	5,947	21,2	960,173	24,665	1888,919	0	203,955	203,955	99,725	0	0	0	0	0	0	0
15:13:44	-113,598	1929,264	7,255	7,08	9,275	4,425	5,917	21,2	960,173	24,665	1888,959	0	203,955	203,955	99,725	0	0	0	0	0	0	0
15:13:44	-233,337	1926,931	7,255	7,177	9,262	4,401	5,887	21,2	960,173	24,665	1888,997	0	203,955	203,955	99,725	0	0	0	0	0	0	0
15:13:44	-353,881	1923,392	7,109	7,08	9,249	4,364	5,858	21,2	960,173	24,665	1889,031	0	203,955	203,955	99,725	0	0	0	0	0	0	0
15:13:44	-274,841	1920,644	6,914	6,884	9,244	4,336	5,828	21,2	960,173	24,665	1889,063	0	203,955	203,955	99,725	0	0	0	0	0	0	0
15:13:44	-230,822	1918,336	6,767	6,689	9,238	4,312	5,798	21,2	960,173	24,665	1889,092	0	203,955	203,955	99,725	0	0	0	0	0	0	0
15:13:44	-270,227	1915,633	6,621	6,64	9,23	4,284	5,768	21,2	960,173	24,665	1889,119	0	203,955	203,955	99,725	0	0	0	0	0	0	0
15:13:44	-172,204	1913,911	6,621	6,64	9,221	4,267	5,739	21,2	960,173	24,665	1889,143	0	203,955	203,955	99,725	0	0	0	0	0	0	0
15:13:44	-80,725	1913,104	6,718	6,64	9,211	4,258	5,71	21,2	960,173	24,665	1889,167	0	203,955	203,955	99,725	0	0	0	0	0	0	0
15:13:44	-243,92	1910,665	6,718	6,738	9,197	4,233	5,681	21,2	960,173	24,665	1889,189	0	203,955	203,955	99,725	0	0	0	0	0	0	0
15:13:44	-159,252	1909,072	6,718	6,689	9,188	4,217	5,652	21,2	960,173	24,665	1889,209	0	203,955	203,955	99,725	0	0	0	0	0	0	0
15:13:44	-173,315	1907,339	6,718	6,689	9,178	4,199	5,624	21,2	960,173	24,665	1889,227	0	203,955	203,955	99,725	0	0	0	0	0	0	0
15:13:44	-161,535	1905,724	6,718	6,64	9,169	4,182	5,595	21,2	960,173	24,665	1889,243	0	203,955	203,955	99,725	0	0	0	0	0	0	0
15:13:44	-282,775	1902,896	6,572	6,494	9,16	4,153	5,567	21,2	960,173	24,665	1889,257	0	203,955	203,955	99,725	0	0	0	0	0	0	0
15:13:44	-220,886	1900,687	6,425	6,445	9,155	4,13	5,539	21,2	960,173	24,665	1889,268	0	203,955	203,955	99,725	0	0	0	0	0	0	0
15:13:44	-207,849	1898,609	6,279	6,201	9,151	4,109	5,511	21,2	960,173	24,665	1889,278	0	203,955	203,955	99,725	0	0	0	0	0	0	0
15:13:44	-132,775	1897,281	6,23	6,152	9,146	4,095	5,483	21,2	960,173	24,665	1889,286	0	203,955	203,955	99,725	0	0	0	0	0	0	0
15:13:44	-175,524	1895,526	6,132	6,103	9,141	4,077	5,456	21,2	960,173	24,665	1889,292	0	203,955	203,955	99,725	0	0	0	0	0	0	0
15:13:44	-156,201	1893,964	6,132	6,103	9,132	4,061	5,428	21,2	960,173	24,665	1889,297	0	203,955	203,955	99,725	0	0	0	0	0	0	0
15:13:44	-167,749	1892,286	6,132	6,103	9,122	4,044	5,401	21,2	960,173	24,665	1889,3	0	203,955	203,955	99,725	0	0	0	0	0	0	0
15:13:44	-71,264	1891,574	6,23	6,201	9,113	4,036	5,374	21,2	960,173	24,665	1889,302	0	203,955	203,955	99,725	0	0	0	0	0	0	0
15:13:44	-99,487	1890,579	6,23	6,201	9,107	4,026	5,348	21,2	960,173	24,665	1889,303	0	203,955	203,955	99,725	0	0	0	0	0	0	0
15:13:44	-115,246	1889,426	6,279	6,201	9,098	4,014	5,322	21,2	960,173	24,665	1889,303	0	203,955	203,955	99,725	0	0	0	0	0	0	0
15:13:44	-125,207	1888,174	6,23	6,201	9,094	4,001	5,296	21,2	960,173	24,665	1888,174	0	203,955	203,955	99,725	0	0	0	0	0	0	0
15:13:44	-169,14	1886,483	6,132	6,103	9,089	3,984	5,27	21,2	960,173	24,665	1886,483	0	203,955	203,955	99,725	0	0	0	0	0	0	0
15:13:44	-133,752	1885,145	6,084	6,005	9,084	3,97	5,245	21,2	960,173	24,665	1885,145	0	203,955	203,955	99,725	0	0	0	0	0	0	0
15:13:44	-73,706	1884,408	6,084	6,005	9,08	3,962	5,219	21,2	960,173	24,665	1884,408	0	203,955	203,955	99,725	0	0	0	0	0	0	0
15:13:44	-134,777	1883,06	6,035	6,005	9,075	3,949	5,195	21,2	960,173	24,665	1883,06	0	203,955	203,955	99,725	0	0	0	0	0	0	0
15:13:44	-82,312	1882,237	6,035	5,957	9,07	3,94	5,17	21,2	960,173	24,665	1882,237	0	203,955	203,955	99,725	0	0	0	0	0	0	0
15:13:44	-158,093	1880,656	6,035	5,957	9,061	3,924	5,146	21,2	960,173	24,665	1880,656	0	203,955	203,955	99,725	0	0	0	0	0	0	0
15:13:44	-90,869	1879,748	6,035	5,957	9,056	3,914	5,121	21,2	960,173	24,665	1879,748	0	203,955	203,955	99,725	0	0	0	0	0	0	0
15:13:44	-75,83	1878,989	6,035	5,957	9,051	3,907	5,098	21,2	960,173	24,665	1878,989	0	203,955	203,955	99,725	0	0	0	0	0	0	0
15:13:44	-13,83	1878,851	6,035	5,859	9,05	3,905	5,074	21,2	960,173	24,665	1878,851	0	203,955	203,955	99,725	0	0	0	0	0	0	0
15:13:44	-77,038	1878,081	6,035	5,81	9,046	3,897	5,051	21,2	960,173	24,665	1878,081	0	203,955	203,955	99,725	0	0	0	0	0	0	0
15:13:44	-222,497	1875,856	5,888	5,761	9,041	3,874	5,028	21,2	960,173	24,665	1875,856	0	203,955	203,955	99,725	0	0	0	0	0	0	0
15:13:44	-83,325	1875,022	5,888	5,664	9,036	3,866	5,005	21,2	960,173	24,665	1875,022	0	203,955	203,955	99,725	0	0	0	0	0	0	0
15:13:44	-85,437	1874,168	5,888	5,664	9,031	3,857	4,983	21,2	960,173	24,665	1874,168	0	203,955	203,955	99,725	0	0	0	0	0	0	0
15:13:44	-83,337	1873,335	5,888	5,761	9,026	3,848	4,96	21,2	960,173	24,665	1873,335	0	203,955	203,955	99,725	0	0	0	0	0	0	0
15:13:44	-41,577	1872,919	5,937	5,81	9,022	3,844	4,939	21,2	960,173	24,665	1872,919	0	203,955	203,955	99,725	0	0	0	0	0	0	0
15:13:44	-121,936	1871,7	5,888	5,761	9,017	3,831	4,917	21,2	960,173	24,665	1871,7	0	203,955	203,955	99,725	0	0	0	0	0	0	0
15:13:44	-85,437	1870,845	5,888	5,761	9,012	3,823	4,895	21,2	960,173	24,665	1870,845	0	203,955	203,955	99,725	0	0	0	0	0	0	0
15:13:44	-85,607	1869,989	5,888	5,664	9,007	3,814	4,874	21,2	960,173	24,665	1869,989	0	203,955	203,955	99,725	0	0	0	0	0	0	0
15:13:44	-84,387	1869,145	5,888	5,761	9,003	3,805	4,853	21,2	960,173	24,665	1869,145	0	203,955	203,955	99,725	0	0	0	0	0	0	0
15:13:44	-80,004	1868,345	5,888	5,761	8,998	3,797	4,833	21,2	960,173	24,665	1868,345	0	203,955	203,955	99,725	0	0	0	0	0	0	0
15:13:44	-85,595	1867,489	5,888	5,81	8,993	3,788	4,812	21,2	960,173	24,665	1867,489	0	203,955	203,955	99,725	0	0	0	0	0	0	0
15:13:44	0	1867,489	5,888	5,761	8,993	3,788	4,792	21,2	960,173	24,665	1867,489	0	203,955	203,955	99,725	0	0	0	0	0	0	0
15:13:44	-212,695	1865,362	5,742	5,664	8,988	3,766	4,772	21,2	960,173	24,665	1865,362	0	203,955	203,955	99,725	0	0	0	0	0	0	0
15:13:44	-87,646	1864,486	5,644	5,566	8,988	3,757	4,752	21,2	960,173	24,665	1864,486	0	203,955	203,955	99,725	0	0	0	0	0	0	0
15:13:44	-47,998	1864,006	5,595	5,468	8,988	3,752	4,732	21,2	960,173	24,665	1864,006	0	203,955	203,955	99,725	0	0	0	0	0	0	0
15:13:44	-125,012	1862,756	5,546	5,468	8,984	3,739	4,713	21,2	960,173	24,665	1862,756	0	203,955	203,955	99,725	0	0	0	0	0	0	0
15:13:44	43,798	1863,194	5,595	5,468	8,984	3,744	4,694	21,2	960,173	24,665	1862,756	0	203,955	203,955	99,725	0	0	0	0	0	0	0
15:13:44	-41,613	1862,778	5,644	5,566	8,979	3,739	4,675	21,2	960,173	24,665	1862,756	0	203,955	203,955	99,725	0	0	0	0	0	0	0
15:13:44	1	1862,788	5,742	5,615	8,974	3,74	4,657	21,2	960,173	24,665	1862,756	0	203,955	203,955	99,725	0	0	0	0	0	0	0
15:13:44	-82,287	1861,965	5,742	5,615	8,969	3,731	4,639	21,2	960,173	24,665	1861,965	0	203,955	203,955	99,725	0	0	0	0	0	0	0
15:13:44	-169,665	1860,268	5,644	5,566	8,964	3,714	4,621	21,2	960,173	24,665	1860,268	0	203,955	203,955	99,725	0	0	0	0	0	0	0
15:13:44	0	1860,268	5,644	5,468	8,964	3,714	4,603	21,2	960,173	24,665	1860,268	0	203,955	203,955	99,725	0	0	0	0	0	0	0
15:13:44	-47,143	1859,797	5,595	5,468	8,964	3,709	4,585	21,2	960,173	24,665	1859,797	0	203,955	203,955	99,725	0	0	0	0	0	0	0
15:13:44	-127,978	1858,517	5,449	5,419	8,964	3,696	4,568	21,2	960,173	24,665	1858,517	0	203,955	203,955	99,725	0	0	0	0	0	0	0
15:13:44	-3,344	1858,483	5,449	5,419	8,964	3,695	4,551	21,2	960,173	24,665	1858,483	0	203,955	203,955	99,725	0	0	0	0	0	0	0
15:13:44	5,31	1858,536	5,546	5,419	8,959	3,696	4,534	21,2	960,173	24,665	1858,483	0	203,955	203,955	99,725	0	0	0	0	0	0	0
15:13:44	-39,538	1858,141	5,595	5,468	8,955	3,692	4,517	21,2	960,173	24,665	1858,141	0	203,955	203,955	99,725	0	0	0	0	0	0	0
15:13:44	-40,588	1857,735	5,644	5,566	8,95	3,687	4,501	21,2	960,173	24,665	1857,735	0	203,955	203,955	99,725	0	0	0	0	0	0	0
15:13:44	87,585	1858,611	5,742	5,566	8,95	3,697	4,485	21,2	960,173	24,665	1857,736	0	203,955	203,955	99,725	0	0	0	0	0	0	0
15:13:44	-170,898	1856,902	5,644	5,615	8,945	3,679	4,47	21,2	960,173	24,665	1856,902	0	203,955	203,955	99,725	0	0	0	0	0	0	0
15:13:44	0	1856,902	5,644	5,566	8,945	3,679	4,454	21,2	960,173	24,665	1856,902	0	203,955	203,955	99,725	0	0	0	0	0	0	0
15:13:44	-87,536	1856,027	5,546	5,468	8,945	3,67	4,439	21,2	960,173	24,665	1856,027	0	203,955	203,955	99,725	0	0	0	0	0	0	0
15:13:44	0	1856,027	5,546	5,419	8,945	3,67	4,424	21,2	960,173	24,665	1856,027	0	203,955	203,955	99,725	0	0	0	0	0	0	0
15:13:44	-87,512	1855,152	5,449	5,322	8,945	3,661	4,409	21	960,554	24,665	1855,152	0	203,955	203,955	99,725	0	0	0	0	0	0	0
15:13:44	-127,453	1853,877	5,4	5,273	8,94	3,648	4,394	21	960,554	24,665	1853,877	0	203,955	203,955	99,725	0	0	0	0	0	0	0
15:13:44	-2,099	1853,856	5,4	5,273	8,94	3,648	4,379	21	960,554	24,665	1853,856	0	203,955	203,955	99,725	0	0	0	0	0	0	0
15:13:44	-83,288	1853,023	5,4	5,322	8,935	3,639	4,365	21	960,554	24,665	1853,023	0	203,955	203,955	99,725	0	0	0	0	0	0	0
15:13:44	43,737	1853,461	5,449	5,322	8,935	3,643	4,35	21	960,554	24,665	1853,024	0	203,955	203,955	99,725	0	0	0	0	0	0	0
15:13:44	4,016	1853,501	5,546	5,419	8,931	3,644	4,337	21	960,554	24,665	1853,024	0	203,955	203,955	99,725	0	0	0	0	0	0	0
15:13:44	-85,388	1852,647	5,546	5,419	8,926	3,635	4,323	21	960,554	24,665	1852,647	0	203,955	203,955	99,725	0	0	0	0	0	0	0
15:13:44	0	1852,647	5,546	5,419	8,926	3,635	4,309	21	960,554	24,665	1852,647	0	203,955	203,955	99,725	0	0	0	0	0	0	0
15:13:44	-85,388	1851,793	5,449	5,322	8,926	3,626	4,296	21	960,554	24,665	1851,793	0	203,955	203,955	99,725	0	0	0	0	0	0	0
15:13:44	-85,4	1850,939	5,449	5,322	8,921	3,617	4,283	21	960,554	24,665	1850,939	0	203,955	203,955	99,725	0	0	0	0	0	0	0
15:13:44	-43,713	1850,502	5,4	5,273	8,921	3,613	4,27	21	960,554	24,665	1850,502	0	202,662	202,662	99,72	0	0	0	0	0	0	0
15:13:44	0	1850,502	5,4	5,273	8,921	3,613	4,257	21	960,554	24,665	1850,502	0	202,662	202,662	99,72	0	0	0	0	0	0	0
15:13:44	0	1850,502	5,4	5,322	8,921	3,613	4,244	21	960,554	24,665	1850,502	0	202,662	202,662	99,72	0	0	0	0	0	0	0
15:13:44	-171,777	1848,784	5,302	5,322	8,916	3,595	4,231	21	960,554	24,665	1848,784	0	202,662	202,662	99,72	0	0	0	0	0	0	0
15:13:44	0	1848,784	5,302	5,273	8,916	3,595	4,219	21	960,554	24,665	1848,784	0	202,662	202,662	99,72	0	0	0	0	0	0	0
15:13:44	0	1848,784	5,302	5,224	8,916	3,595	4,207	21	960,554	24,665	1848,784	0	202,662	202,662	99,72	0	0	0	0	0	0	0
15:13:44	-43,713	1848,347	5,253	5,224	8,916	3,591	4,195	21	960,554	24,665	1848,347	0	202,662	202,662	99,72	0	0	0	0	0	0	0
15:13:44	43,713	1848,784	5,302	5,273	8,916	3,595	4,183	21	960,554	24,665	1848,347	0	202,662	202,662	99,72	0	0	0	0	0	0	0
15:13:44	-128,039	1847,504	5,253	5,273	8,911	3,582	4,171	21	960,554	24,665	1847,504	0	202,662	202,662	99,72	0	0	0	0	0	0	0
15:13:44	131,127	1848,815	5,4	5,273	8,911	3,596	4,16	21	960,554	24,665	1847,505	0	202,662	202,662	99,72	0	0	0	0	0	0	0
15:13:44	-84,326	1847,972	5,4	5,419	8,907	3,587	4,148	21	960,554	24,665	1847,505	0	202,662	202,662	99,72	0	0	0	0	0	0	0
15:13:44	43,713	1848,409	5,449	5,322	8,907	3,591	4,138	21	960,554	24,665	1847,506	0	202,662	202,662	99,72	0	0	0	0	0	0	0
15:13:44	-84,533	1847,563	5,449	5,273	8,902	3,583	4,127	21	960,554	24,665	1847,506	0	202,662	202,662	99,72	0	0	0	0	0	0	0
15:13:44	0	1847,563	5,449	5,322	8,902	3,583	4,116	21	960,554	24,665	1847,507	0	202,662	202,662	99,72	0	0	0	0	0	0	0
15:13:44	0	1847,563	5,449	5,322	8,902	3,583	4,106	21	960,554	24,665	1847,507	0	202,662	202,662	99,72	0	0	0	0	0	0	0
15:13:45	0	1847,563	5,449	5,322	8,902	3,583	4,095	21	960,554	24,665	1847,507	0	202,662	202,662	99,72	0	0	0	0	0	0	0
15:13:45	4,138	1847,605	5,546	5,322	8,897	3,583	4,085	21	960,554	24,665	1847,507	0	202,662	202,662	99,72	0	0	0	0	0	0	0
15:13:45	-87,426	1846,731	5,449	5,322	8,897	3,574	4,075	21	960,554	24,665	1846,731	0	202,662	202,662	99,72	0	0	0	0	0	0	0
15:13:45	-43,701	1846,294	5,4	5,273	8,897	3,57	4,065	21	960,554	24,665	1846,294	0	202,662	202,662	99,72	0	0	0	0	0	0	0
15:13:45	0	1846,294	5,4	5,322	8,897	3,57	4,056	21	960,554	24,665	1846,293	0	202,662	202,662	99,72	0	0	0	0	0	0	0
15:13:45	-171,728	1844,576	5,302	5,322	8,892	3,552	4,046	21	960,554	24,665	1844,576	0	202,662	202,662	99,72	0	0	0	0	0	0	0
15:13:45	87,39	1845,45	5,4	5,273	8,892	3,561	4,036	21	960,554	24,665	1844,577	0	202,662	202,662	99,72	0	0	0	0	0	0	0
15:13:45	0	1845,45	5,4	5,273	8,892	3,561	4,027	21	960,554	24,665	1844,578	0	202,662	202,662	99,72	0	0	0	0	0	0	0
15:13:45	0	1845,45	5,4	5,273	8,892	3,561	4,018	21	960,554	24,665	1844,579	0	202,662	202,662	99,72	0	0	0	0	0	0	0
15:13:45	-84,326	1844,607	5,4	5,273	8,887	3,552	4,009	21	960,554	24,665	1844,579	0	202,662	202,662	99,72	0	0	0	0	0	0	0
15:13:45	-87,39	1843,733	5,302	5,273	8,887	3,543	3,999	21	960,554	24,665	1843,733	0	202,662	202,662	99,72	0	0	0	0	0	0	0
15:13:45	87,39	1844,607	5,4	5,273	8,887	3,552	3,991	21	960,554	24,665	1843,734	0	202,662	202,662	99,72	0	0	0	0	0	0	0
15:13:45	-87,39	1843,733	5,302	5,224	8,887	3,543	3,982	21	960,554	24,665	1843,733	0	202,662	202,662	99,72	0	0	0	0	0	0	0
15:13:45	3,039	1843,763	5,4	5,224	8,883	3,543	3,973	21	960,554	24,665	1843,733	0	202,662	202,662	99,72	0	0	0	0	0	0	0
15:13:45	-87,377	1842,89	5,302	5,224	8,883	3,534	3,965	21	960,554	24,665	1842,89	0	202,662	202,662	99,72	0	0	0	0	0	0	0
15:13:45	3,027	1842,92	5,4	5,224	8,878	3,535	3,956	21	960,554	24,665	1842,89	0	202,662	202,662	99,72	0	0	0	0	0	0	0
15:13:45	0	1842,92	5,4	5,322	8,878	3,535	3,948	21	960,554	24,665	1842,89	0	202,662	202,662	99,72	0	0	0	0	0	0	0
15:13:45	-39,599	1842,524	5,449	5,322	8,873	3,531	3,94	21	960,554	24,665	1842,524	0	202,662	202,662	99,72	0	0	0	0	0	0	0
15:13:45	-43,688	1842,087	5,4	5,273	8,873	3,526	3,932	21	960,554	24,665	1842,087	0	202,662	202,662	99,72	0	0	0	0	0	0	0
15:13:45	-171,862	1840,368	5,302	5,322	8,868	3,508	3,923	21	960,554	24,665	1840,368	0	202,662	202,662	99,72	0	0	0	0	0	0	0
15:13:45	0	1840,368	5,302	5,273	8,868	3,508	3,915	21	960,554	24,665	1840,368	0	202,662	202,662	99,72	0	0	0	0	0	0	0
15:13:45	-43,664	1839,932	5,253	5,224	8,868	3,504	3,907	21	960,554	24,665	1839,932	0	202,662	202,662	99,72	0	0	0	0	0	0	0
15:13:45	0	1839,932	5,253	5,127	8,868	3,504	3,899	21	960,554	24,665	1839,932	0	202,662	202,662	99,72	0	0	0	0	0	0	0
15:13:45	-82,226	1839,109	5,253	5,127	8,863	3,495	3,891	21	960,554	24,665	1839,109	0	202,662	202,662	99,72	0	0	0	0	0	0	0
15:13:45	-87,329	1838,236	5,156	5,127	8,863	3,486	3,883	21	960,554	24,665	1838,236	0	202,662	202,662	99,72	0	0	0	0	0	0	0
15:13:45	-83,264	1837,403	5,156	5,078	8,859	3,478	3,876	21	960,554	24,665	1837,403	0	202,662	202,662	99,72	0	0	0	0	0	0	0
15:13:45	-126,904	1836,134	5,107	5,078	8,854	3,465	3,867	21	960,554	24,665	1836,134	0	202,662	202,662	99,72	0	0	0	0	0	0	0
15:13:45	43,652	1836,571	5,156	5,078	8,854	3,469	3,86	21	960,554	24,665	1836,135	0	202,662	202,662	99,72	0	0	0	0	0	0	0
15:13:45	-85,375	1835,717	5,156	5,078	8,849	3,461	3,852	21	960,554	24,665	1835,717	0	202,662	202,662	99,72	0	0	0	0	0	0	0
15:13:45	-43,652	1835,281	5,107	4,98	8,849	3,456	3,844	21	960,554	24,665	1835,281	0	202,662	202,662	99,72	0	0	0	0	0	0	0
15:13:45	-83,264	1834,448	5,107	4,98	8,844	3,447	3,836	21	960,554	24,665	1834,448	0	202,662	202,662	99,72	0	0	0	0	0	0	0
15:13:45	0	1834,448	5,107	4,931	8,844	3,447	3,829	21	960,554	24,665	1834,448	0	202,662	202,662	99,72	0	0	0	0	0	0	0
15:13:45	-82,214	1833,626	5,107	4,98	8,84	3,439	3,821	21	960,554	24,665	1833,626	0	202,662	202,662	99,72	0	0	0	0	0	0	0
15:13:45	-38,574	1833,24	5,156	4,98	8,835	3,435	3,813	21	960,554	24,665	1833,24	0	202,662	202,662	99,72	0	0	0	0	0	0	0
15:13:45	-3,161	1833,209	5,156	5,078	8,835	3,435	3,806	21	960,554	24,665	1833,209	0	202,662	202,662	99,72	0	0	0	0	0	0	0
15:13:45	-83,264	1832,376	5,156	5,078	8,83	3,426	3,799	21	960,554	24,665	1832,376	0	202,662	202,662	99,72	0	0	0	0	0	0	0
15:13:45	5,029	1832,426	5,253	5,224	8,825	3,427	3,791	21	960,554	24,665	1832,376	0	202,662	202,662	99,72	0	0	0	0	0	0	0
15:13:45	-172,802	1830,698	5,156	5,127	8,82	3,409	3,784	21	960,554	24,665	1830,698	0	202,662	202,662	99,72	0	0	0	0	0	0	0
15:13:45	-43,615	1830,262	5,107	5,127	8,82	3,404	3,776	21	960,554	24,665	1830,262	0	202,662	202,662	99,72	0	0	0	0	0	0	0
15:13:45	0	1830,262	5,107	5,078	8,82	3,404	3,769	21	960,554	24,665	1830,262	0	202,662	202,662	99,72	0	0	0	0	0	0	0
15:13:45	-130,834	1828,954	4,961	4,98	8,82	3,391	3,762	21	960,554	24,665	1828,954	0	202,662	202,662	99,72	0	0	0	0	0	0	0
15:13:45	-82,189	1828,132	4,961	4,882	8,816	3,382	3,754	21	960,554	24,665	1828,132	0	202,662	202,662	99,72	0	0	0	0	0	0	0
15:13:45	7,263	1828,204	5,058	4,98	8,811	3,383	3,747	21	960,554	24,665	1828,132	0	202,662	202,662	99,72	0	0	0	0	0	0	0
15:13:45	38,195	1828,586	5,107	4,98	8,811	3,387	3,74	21	960,554	24,665	1828,132	0	202,662	202,662	99,72	0	0	0	0	0	0	0
15:13:45	-130,81	1827,278	4,961	4,931	8,811	3,374	3,733	21	960,554	24,665	1827,278	0	202,662	202,662	99,72	0	0	0	0	0	0	0
15:13:45	-81,164	1826,467	4,961	4,931	8,806	3,365	3,725	21	960,554	24,665	1826,467	0	202,662	202,662	99,72	0	0	0	0	0	0	0
15:13:45	83,007	1827,297	5,058	4,931	8,806	3,374	3,719	21	960,554	24,665	1826,467	0	202,662	202,662	99,72	0	0	0	0	0	0	0
15:13:45	-80,126	1826,495	5,058	4,931	8,801	3,365	3,712	21	960,554	24,665	1826,467	0	202,662	202,662	99,72	0	0	0	0	0	0	0
15:13:45	-87,17	1825,624	4,961	4,882	8,801	3,356	3,705	21	960,554	24,665	1825,624	0	202,662	202,662	99,72	0	0	0	0	0	0	0
15:13:45	-130,761	1824,316	4,814	4,882	8,801	3,343	3,698	21	960,554	24,665	1824,316	0	202,662	202,662	99,72	0	0	0	0	0	0	0
15:13:45	-43,566	1823,88	4,765	4,785	8,801	3,338	3,691	21	960,554	24,665	1823,88	0	202,662	202,662	99,72	0	0	0	0	0	0	0
15:13:45	50,646	1824,387	4,912	4,882	8,797	3,344	3,684	21	960,554	24,665	1823,881	0	202,662	202,662	99,72	0	0	0	0	0	0	0
15:13:45	-41,76	1823,969	4,961	4,931	8,792	3,339	3,677	21	960,554	24,665	1823,881	0	202,662	202,662	99,72	0	0	0	0	0	0	0
15:13:45	87,17	1824,841	5,058	4,98	8,792	3,348	3,671	21	960,554	24,665	1823,882	0	202,662	202,662	99,72	0	0	0	0	0	0	0
15:13:45	-80,126	1824,04	5,058	4,931	8,787	3,34	3,664	21	960,554	24,665	1823,882	0	202,662	202,662	99,72	0	0	0	0	0	0	0
15:13:45	-130,737	1822,732	4,912	4,931	8,787	3,327	3,657	21	960,554	24,665	1822,732	0	202,662	202,662	99,72	0	0	0	0	0	0	0
15:13:45	-91,333	1821,819	4,814	4,882	8,787	3,317	3,651	21	960,554	24,665	1821,819	0	202,662	202,662	99,72	0	0	0	0	0	0	0
15:13:45	-43,566	1821,383	4,765	4,785	8,787	3,313	3,644	21	960,554	24,665	1821,383	0	202,662	202,662	99,72	0	0	0	0	0	0	0
15:13:45	-36,535	1821,018	4,814	4,882	8,782	3,309	3,638	21	960,554	24,665	1821,018	0	202,662	202,662	99,72	0	0	0	0	0	0	0
15:13:45	0	1821,018	4,814	4,882	8,782	3,309	3,631	21	960,554	24,665	1821,018	0	202,662	202,662	99,72	0	0	0	0	0	0	0
15:13:45	87,133	1821,889	4,912	4,785	8,782	3,318	3,625	21	960,554	24,665	1821,019	0	202,662	202,662	99,72	0	0	0	0	0	0	0
15:13:45	-41,784	1821,471	4,961	4,882	8,778	3,314	3,619	21	960,554	24,665	1821,019	0	202,662	202,662	99,72	0	0	0	0	0	0	0
15:13:45	-43,566	1821,036	4,912	4,882	8,778	3,309	3,613	21	960,554	24,665	1821,019	0	202,662	202,662	99,72	0	0	0	0	0	0	0
15:13:45	-87,109	1820,165	4,814	4,785	8,778	3,3	3,607	21	960,554	24,665	1820,165	0	202,662	202,662	99,72	0	0	0	0	0	0	0
15:13:45	0	1820,165	4,814	4,785	8,778	3,3	3,601	21	960,554	24,665	1820,165	0	202,662	202,662	99,72	0	0	0	0	0	0	0
15:13:45	0	1820,165	4,814	4,785	8,778	3,3	3,595	21	960,554	24,665	1820,165	0	202,662	202,662	99,72	0	0	0	0	0	0	0
15:13:45	-43,554	1819,729	4,765	4,785	8,778	3,296	3,589	21	960,554	24,665	1819,729	0	202,662	202,662	99,72	0	0	0	0	0	0	0
15:13:45	43,554	1820,165	4,814	4,785	8,778	3,3	3,583	21	960,554	24,665	1819,73	0	202,662	202,662	99,72	0	0	0	0	0	0	0
15:13:45	2,832	1820,193	4,912	4,882	8,773	3,3	3,578	21	960,554	24,665	1819,73	0	202,662	202,662	99,72	0	0	0	0	0	0	0
15:13:45	0	1820,193	4,912	4,931	8,773	3,3	3,572	21	960,554	24,665	1819,731	0	202,662	202,662	99,72	0	0	0	0	0	0	0
15:13:45	-87,121	1819,322	4,814	4,785	8,773	3,291	3,567	21	960,554	24,665	1819,322	0	202,662	202,662	99,72	0	0	0	0	0	0	0
15:13:45	87,121	1820,193	4,912	4,882	8,773	3,3	3,562	21	960,554	24,665	1819,323	0	202,662	202,662	99,72	0	0	0	0	0	0	0
15:13:45	0	1820,193	4,912	4,931	8,773	3,3	3,556	21	960,554	24,665	1819,324	0	202,662	202,662	99,72	0	0	0	0	0	0	0
15:13:45	-87,121	1819,322	4,814	4,882	8,773	3,291	3,551	21	960,554	24,665	1819,322	0	202,662	202,662	99,72	0	0	0	0	0	0	0
15:13:45	87,121	1820,193	4,912	4,882	8,773	3,3	3,546	21	960,554	24,665	1819,323	0	202,662	202,662	99,72	0	0	0	0	0	0	0
15:13:45	-87,121	1819,322	4,814	4,882	8,773	3,291	3,541	21	960,554	24,665	1819,322	0,1	202,662	202,662	99,72	0	0	0	0	0	0	0
15:13:45	-37,255	1818,949	4,765	4,785	8,773	3,288	3,536	21	960,554	24,665	1818,949	0,1	202,662	202,662	99,72	0	0	0	0	0	0	0
15:13:45	-9,13	1818,858	4,668	4,736	8,778	3,287	3,531	21	960,554	24,665	1818,858	0,1	202,662	202,662	99,72	0	0	0	0	0	0	0
15:13:45	87,121	1819,729	4,765	4,785	8,778	3,296	3,527	21	960,554	24,665	1818,859	0,1	202,662	202,662	99,72	0	0	0	0	0	0	0
15:13:45	177,075	1821,5	5,058	4,98	8,773	3,314	3,523	21	960,554	24,665	1818,861	0,1	202,662	202,662	99,72	0	0	0	0	0	0	0
15:13:45	0	1821,5	5,058	5,078	8,773	3,314	3,519	21	960,554	24,665	1818,864	0,1	202,662	202,662	99,72	0	0	0	0	0	0	0
15:13:45	-87,133	1820,629	4,961	4,931	8,773	3,305	3,514	21	960,554	24,665	1818,866	0,1	202,662	202,662	99,72	0	0	0	0	0	0	0
15:13:45	-37,268	1820,256	4,912	4,931	8,773	3,301	3,51	21	960,554	24,665	1818,867	0,1	202,662	202,662	99,72	0	0	0	0	0	0	0
15:13:45	0	1820,256	4,912	4,931	8,773	3,301	3,506	21	960,554	24,665	1818,869	0,1	202,662	202,662	99,72	0	0	0	0	0	0	0
15:13:45	43,566	1820,692	4,961	4,98	8,773	3,306	3,502	21	960,554	24,665	1818,87	0,1	202,662	202,662	99,72	0	0	0	0	0	0	0
15:13:45	77,99	1821,471	4,961	4,931	8,778	3,314	3,498	21	960,554	24,665	1818,873	0,1	202,204	202,204	99,718	0	0	0	0	0	0	0
15:13:45	0	1821,471	4,961	4,882	8,778	3,314	3,495	21	960,554	24,665	1818,876	0,1	202,204	202,204	99,718	0	0	0	0	0	0	0
15:13:45	0	1821,471	4,961	4,931	8,778	3,314	3,491	21	960,554	24,665	1818,878	0,1	202,204	202,204	99,718	0	0	0	0	0	0	0
15:13:45	52,709	1821,999	5,107	4,931	8,773	3,319	3,488	21	960,554	24,665	1818,881	0,1	202,204	202,204	99,718	0	0	0	0	0	0	0
15:13:45	-43,579	1821,563	5,058	4,931	8,773	3,315	3,485	21	960,554	24,665	1818,884	0,1	202,204	202,204	99,718	0	0	0	0	0	0	0
15:13:45	-130,688	1820,256	4,912	4,882	8,773	3,301	3,481	21	960,554	24,665	1818,886	0,1	202,204	202,204	99,718	0	0	0	0	0	0	0
15:13:45	0	1820,256	4,912	4,785	8,773	3,301	3,477	21	960,554	24,665	1818,887	0,1	202,204	202,204	99,718	0	0	0	0	0	0	0
15:13:45	77,99	1821,036	4,912	4,785	8,778	3,309	3,474	21	960,554	24,665	1818,889	0,1	202,204	202,204	99,718	0	0	0	0	0	0	0
15:13:45	-165,1	1819,385	4,814	4,785	8,773	3,292	3,471	21	960,554	24,665	1818,89	0,1	202,204	202,204	99,718	0	0	0	0	0	0	0
15:13:45	87,109	1820,256	4,912	4,736	8,773	3,301	3,467	21	960,554	24,665	1818,891	0,1	202,204	202,204	99,718	0	0	0	0	0	0	0
15:13:45	-87,109	1819,385	4,814	4,785	8,773	3,292	3,464	21	960,554	24,665	1818,891	0,1	202,204	202,204	99,718	0	0	0	0	0	0	0
15:13:45	0	1819,385	4,814	4,785	8,773	3,292	3,46	21	960,554	24,665	1818,892	0,1	202,204	202,204	99,718	0	0	0	0	0	0	0
15:13:45	-6,298	1819,322	4,814	4,785	8,773	3,291	3,457	21	960,554	24,665	1818,892	0,1	202,204	202,204	99,718	0	0	0	0	0	0	0
15:13:45	0	1819,322	4,814	4,785	8,773	3,291	3,454	21	960,554	24,665	1818,893	0,1	202,204	202,204	99,718	0	0	0	0	0	0	0
15:13:45	0	1819,322	4,814	4,785	8,773	3,291	3,451	21	960,554	24,665	1818,893	0,1	202,204	202,204	99,718	0	0	0	0	0	0	0
15:13:46	6,298	1819,385	4,814	4,882	8,773	3,292	3,448	21	960,554	24,665	1818,894	0,1	202,204	202,204	99,718	0	0	0	0	0	0	0
15:13:46	-6,298	1819,322	4,814	4,785	8,773	3,291	3,444	21	960,554	24,665	1818,894	0,1	202,204	202,204	99,718	0	0	0	0	0	0	0
15:13:46	6,298	1819,385	4,814	4,785	8,773	3,292	3,442	21	960,554	24,665	1818,895	0,1	202,204	202,204	99,718	0	0	0	0	0	0	0
15:13:46	-6,298	1819,322	4,814	4,785	8,773	3,291	3,439	21	960,554	24,665	1818,895	0,1	202,204	202,204	99,718	0	0	0	0	0	0	0
15:13:46	87,121	1820,193	4,912	4,882	8,773	3,3	3,436	21	960,554	24,665	1818,897	0,1	202,204	202,204	99,718	0	0	0	0	0	0	0
15:13:46	6,286	1820,256	4,912	4,882	8,773	3,301	3,433	21	960,554	24,665	1818,898	0,1	202,204	202,204	99,718	0	0	0	0	0	0	0
15:13:46	-6,286	1820,193	4,912	4,931	8,773	3,3	3,431	21	960,554	24,665	1818,899	0,1	202,204	202,204	99,718	0	0	0	0	0	0	0
15:13:46	0	1820,193	4,912	4,931	8,773	3,3	3,428	21	960,554	24,665	1818,901	0,1	202,204	202,204	99,718	0	0	0	0	0	0	0
15:13:46	0	1820,193	4,912	4,931	8,773	3,3	3,426	21	960,554	24,665	1818,902	0,1	202,204	202,204	99,718	0	0	0	0	0	0	0
15:13:46	49,853	1820,692	4,961	4,931	8,773	3,306	3,423	21	960,554	24,665	1818,904	0,1	202,204	202,204	99,718	0	0	0	0	0	0	0
15:13:46	-49,853	1820,193	4,912	4,931	8,773	3,3	3,421	21	960,554	24,665	1818,905	0,1	202,204	202,204	99,718	0	0	0	0	0	0	0
15:13:46	0	1820,193	4,912	4,931	8,773	3,3	3,418	21	960,554	24,665	1818,907	0,1	202,204	202,204	99,718	0	0	0	0	0	0	0
15:13:46	43,554	1820,629	4,961	4,931	8,773	3,305	3,416	21	960,554	24,665	1818,908	0,1	202,204	202,204	99,718	0	0	0	0	0	0	0
15:13:46	-37,268	1820,256	4,912	4,931	8,773	3,301	3,414	21	960,554	24,665	1818,91	0,1	202,204	202,204	99,718	0	0	0	0	0	0	0
15:13:46	0	1820,256	4,912	4,98	8,773	3,301	3,412	21	960,554	24,665	1818,911	0,1	202,204	202,204	99,718	0	0	0	0	0	0	0
15:13:46	-6,286	1820,193	4,912	4,931	8,773	3,3	3,41	21	960,554	24,665	1818,913	0,1	202,204	202,204	99,718	0	0	0	0	0	0	0
15:13:46	6,286	1820,256	4,912	4,931	8,773	3,301	3,407	21	960,554	24,665	1818,914	0,1	202,204	202,204	99,718	0	0	0	0	0	0	0
15:13:46	0	1820,256	4,912	4,882	8,773	3,301	3,405	21	960,554	24,665	1818,915	0,1	202,204	202,204	99,718	0	0	0	0	0	0	0
15:13:46	0	1820,256	4,912	4,882	8,773	3,301	3,403	21	960,554	24,665	1818,917	0,1	202,204	202,204	99,718	0	0	0	0	0	0	0
15:13:46	0	1820,256	4,912	4,931	8,773	3,301	3,401	21	960,554	24,665	1818,918	0,1	202,204	202,204	99,718	0	0	0	0	0	0	0
15:13:46	0	1820,256	4,912	4,882	8,773	3,301	3,399	21	960,554	24,665	1818,919	0,1	202,204	202,204	99,718	0	0	0	0	0	0	0
15:13:46	-87,109	1819,385	4,814	4,931	8,773	3,292	3,397	21	960,554	24,665	1818,92	0,1	202,204	202,204	99,718	0	0	0	0	0	0	0
15:13:46	-43,554	1818,949	4,765	4,931	8,773	3,288	3,395	21	960,554	24,665	1818,92	0,1	202,204	202,204	99,718	0	0	0	0	0	0	0
15:13:46	37,255	1819,322	4,814	4,931	8,773	3,291	3,393	21	960,554	24,665	1818,92	0,1	202,204	202,204	99,718	0	0	0	0	0	0	0
15:13:46	0	1819,322	4,814	4,931	8,773	3,291	3,391	21	960,554	24,665	1818,921	0,1	202,204	202,204	99,718	0	0	0	0	0	0	0
15:13:46	6,298	1819,385	4,814	4,882	8,773	3,292	3,389	21	960,554	24,665	1818,921	0,1	202,204	202,204	99,718	0	0	0	0	0	0	0
15:13:46	0	1819,385	4,814	4,882	8,773	3,292	3,387	21	960,554	24,665	1818,922	0,1	202,204	202,204	99,718	0	0	0	0	0	0	0
15:13:46	0	1819,385	4,814	4,931	8,773	3,292	3,385	21	960,554	24,665	1818,922	0,1	202,204	202,204	99,718	0	0	0	0	0	0	0
15:13:46	0	1819,385	4,814	4,931	8,773	3,292	3,384	21	960,554	24,665	1818,923	0,1	202,204	202,204	99,718	0	0	0	0	0	0	0
15:13:46	0	1819,385	4,814	4,882	8,773	3,292	3,382	21	960,554	24,665	1818,923	0,1	202,204	202,204	99,718	0	0	0	0	0	0	0
15:13:46	0	1819,385	4,814	4,931	8,773	3,292	3,38	21	960,554	24,665	1818,923	0,1	202,204	202,204	99,718	0	0	0	0	0	0	0
15:13:46	80,822	1820,193	4,912	4,785	8,773	3,3	3,378	21	960,554	24,665	1818,925	0,1	202,204	202,204	99,718	0	0	0	0	0	0	0
15:13:46	0	1820,193	4,912	4,882	8,773	3,3	3,377	21	960,554	24,665	1818,926	0,1	202,204	202,204	99,718	0	0	0	0	0	0	0
15:13:46	-80,822	1819,385	4,814	4,931	8,773	3,292	3,375	21	960,554	24,665	1818,927	0,1	202,204	202,204	99,718	0	0	0	0	0	0	0
15:13:46	80,822	1820,193	4,912	4,785	8,773	3,3	3,374	21	960,554	24,665	1818,928	0,1	202,204	202,204	99,718	0	0	0	0	0	0	0
15:13:46	0	1820,193	4,912	4,882	8,773	3,3	3,372	21	960,554	24,665	1818,929	0,1	202,204	202,204	99,718	0	0	0	0	0	0	0
15:13:46	0	1820,193	4,912	4,785	8,773	3,3	3,371	21	960,554	24,665	1818,93	0,1	202,204	202,204	99,718	0	0	0	0	0	0	0
15:13:46	0	1820,193	4,912	4,882	8,773	3,3	3,37	21	960,554	24,665	1818,932	0,1	202,204	202,204	99,718	0	0	0	0	0	0	0
15:13:46	6,286	1820,256	4,912	4,882	8,773	3,301	3,368	21	960,554	24,665	1818,933	0,1	202,204	202,204	99,718	0	0	0	0	0	0	0
15:13:46	37,268	1820,629	4,961	4,931	8,773	3,305	3,367	21	960,554	24,665	1818,935	0,1	202,204	202,204	99,718	0	0	0	0	0	0	0
15:13:46	-43,554	1820,193	4,912	4,931	8,773	3,3	3,366	21	960,554	24,665	1818,936	0,1	202,204	202,204	99,718	0	0	0	0	0	0	0
15:13:46	43,554	1820,629	4,961	4,931	8,773	3,305	3,364	21	960,554	24,665	1818,938	0,1	202,204	202,204	99,718	0	0	0	0	0	0	0
15:13:46	6,298	1820,692	4,961	4,931	8,773	3,306	3,363	21	960,554	24,665	1818,94	0,1	202,204	202,204	99,718	0	0	0	0	0	0	0
15:13:46	-43,566	1820,256	4,912	4,882	8,773	3,301	3,362	21	960,554	24,665	1818,941	0,1	202,204	202,204	99,718	0	0	0	0	0	0	0
15:13:46	0	1820,256	4,912	4,882	8,773	3,301	3,361	21	960,554	24,665	1818,942	0,1	202,204	202,204	99,718	0	0	0	0	0	0	0
15:13:46	0	1820,256	4,912	4,882	8,773	3,301	3,36	21	960,554	24,665	1818,944	0,1	202,204	202,204	99,718	0	0	0	0	0	0	0
15:13:46	-6,286	1820,193	4,912	4,882	8,773	3,3	3,359	21	960,554	24,665	1818,945	0,1	202,204	202,204	99,718	0	0	0	0	0	0	0
15:13:46	0	1820,193	4,912	4,882	8,773	3,3	3,357	21	960,554	24,665	1818,946	0,1	202,204	202,204	99,718	0	0	0	0	0	0	0
15:13:46	6,286	1820,256	4,912	4,882	8,773	3,301	3,356	21	960,554	24,665	1818,948	0,1	202,204	202,204	99,718	0	0	0	0	0	0	0
15:13:46	-6,286	1820,193	4,912	4,882	8,773	3,3	3,355	21	960,554	24,665	1818,949	0,1	202,204	202,204	99,718	0	0	0	0	0	0	0
15:13:46	-80,822	1819,385	4,814	4,785	8,773	3,292	3,354	21	960,554	24,665	1818,949	0,1	202,204	202,204	99,718	0	0	0	0	0	0	0
15:13:46	0	1819,385	4,814	4,736	8,773	3,292	3,353	21	960,554	24,665	1818,95	0,1	202,204	202,204	99,718	0	0	0	0	0	0	0
15:13:46	0	1819,385	4,814	4,785	8,773	3,292	3,352	21	960,554	24,665	1818,95	0,1	202,204	202,204	99,718	0	0	0	0	0	0	0
15:13:46	-6,298	1819,322	4,814	4,736	8,773	3,291	3,35	21	960,554	24,665	1818,95	0,1	202,204	202,204	99,718	0	0	0	0	0	0	0
15:13:46	87,121	1820,193	4,912	4,785	8,773	3,3	3,349	21	960,554	24,665	1818,952	0,1	202,204	202,204	99,718	0	0	0	0	0	0	0
15:13:46	6,286	1820,256	4,912	4,785	8,773	3,301	3,348	21	960,554	24,665	1818,953	0,1	202,204	202,204	99,718	0	0	0	0	0	0	0
15:13:46	-6,286	1820,193	4,912	4,785	8,773	3,3	3,348	21	960,554	24,665	1818,954	0,1	202,204	202,204	99,718	0	0	0	0	0	0	0
15:13:46	0	1820,193	4,912	4,882	8,773	3,3	3,347	21	960,554	24,665	1818,956	0,1	202,204	202,204	99,718	0	0	0	0	0	0	0
15:13:46	0	1820,193	4,912	4,785	8,773	3,3	3,346	21	960,554	24,665	1818,957	0,1	202,204	202,204	99,718	0	0	0	0	0	0	0
15:13:46	43,554	1820,629	4,961	4,785	8,773	3,305	3,345	21	960,554	24,665	1818,959	0,1	202,204	202,204	99,718	0	0	0	0	0	0	0
15:13:46	-43,554	1820,193	4,912	4,882	8,773	3,3	3,344	21	960,554	24,665	1818,96	0,1	202,204	202,204	99,718	0	0	0	0	0	0	0
15:13:46	6,286	1820,256	4,912	4,882	8,773	3,301	3,343	21	960,554	24,665	1818,961	0,1	202,204	202,204	99,718	0	0	0	0	0	0	0
15:13:46	-6,286	1820,193	4,912	4,882	8,773	3,3	3,342	21	960,554	24,665	1818,963	0,1	202,204	202,204	99,718	0	0	0	0	0	0	0
15:13:46	-2,832	1820,165	4,814	4,882	8,778	3,3	3,342	21	960,554	24,665	1818,964	0,1	202,204	202,204	99,718	0	0	0	0	0	0	0
15:13:46	-43,554	1819,729	4,765	4,736	8,778	3,296	3,341	21	960,554	24,665	1818,964	0,1	202,204	202,204	99,718	0	0	0	0	0	0	0
15:13:46	43,554	1820,165	4,814	4,785	8,778	3,3	3,34	21	960,554	24,665	1818,966	0,1	202,204	202,204	99,718	0	0	0	0	0	0	0
15:13:46	9,118	1820,256	4,912	4,931	8,773	3,301	3,339	21	960,554	24,665	1818,967	0,1	202,204	202,204	99,718	0	0	0	0	0	0	0
15:13:46	124,401	1821,5	5,058	4,98	8,773	3,314	3,339	21	960,554	24,665	1818,969	0,1	202,204	202,204	99,718	0	0	0	0	0	0	0
15:13:46	43,579	1821,936	5,107	4,98	8,773	3,318	3,338	21	960,554	24,665	1818,972	0,1	202,204	202,204	99,718	0	0	0	0	0	0	0
15:13:46	-37,292	1821,563	5,058	4,98	8,773	3,315	3,338	21	960,554	24,665	1818,975	0,1	202,204	202,204	99,718	0	0	0	0	0	0	0
15:13:46	0	1821,563	5,058	5,078	8,773	3,315	3,337	21	960,554	24,665	1818,978	0,1	202,204	202,204	99,718	0	0	0	0	0	0	0
15:13:46	-130,688	1820,256	4,912	4,98	8,773	3,301	3,337	21	960,554	24,665	1818,979	0,1	202,204	202,204	99,718	0	0	0	0	0	0	0
15:13:46	-9,118	1820,165	4,814	4,931	8,778	3,3	3,336	21	960,554	24,665	1818,98	0,1	202,204	202,204	99,718	0	0	0	0	0	0	0
15:13:46	-121,545	1818,949	4,765	4,882	8,773	3,288	3,335	21	960,554	24,665	1818,949	0,1	202,204	202,204	99,718	0	0	0	0	0	0	0
15:13:46	37,255	1819,322	4,814	4,882	8,773	3,291	3,334	21	960,554	24,665	1818,95	0,1	202,204	202,204	99,718	0	0	0	0	0	0	0
15:13:46	87,121	1820,193	4,912	4,931	8,773	3,3	3,333	21	960,554	24,665	1818,951	0,1	202,204	202,204	99,718	0	0	0	0	0	0	0
15:13:46	0	1820,193	4,912	4,882	8,773	3,3	3,333	21	960,554	24,665	1818,952	0,1	202,204	202,204	99,718	0	0	0	0	0	0	0
15:13:46	-87,121	1819,322	4,814	4,882	8,773	3,291	3,332	21	960,554	24,665	1818,953	0,1	202,204	202,204	99,718	0	0	0	0	0	0	0
15:13:46	-130,651	1818,015	4,668	4,785	8,773	3,278	3,331	21	960,554	24,665	1818,015	0,1	202,204	202,204	99,718	0	0	0	0	0	0	0
15:13:46	87,097	1818,886	4,765	4,785	8,773	3,287	3,33	21	960,554	24,665	1818,016	0,1	202,204	202,204	99,718	0	0	0	0	0	0	0
15:13:46	0	1818,886	4,765	4,785	8,773	3,287	3,329	21	960,554	24,665	1818,017	0,1	202,204	202,204	99,718	0	0	0	0	0	0	0
15:13:46	-79,04	1818,096	4,765	4,785	8,768	3,279	3,328	21	960,554	24,665	1818,017	0,1	202,204	202,204	99,718	0	0	0	0	0	0	0
15:13:46	130,651	1819,402	4,912	4,785	8,768	3,292	3,327	21	960,554	24,665	1818,018	0,1	202,204	202,204	99,718	0	0	0	0	0	0	0
15:13:46	-5,419	1819,348	4,912	4,98	8,768	3,292	3,327	21	960,554	24,665	1818,02	0,1	202,204	202,204	99,718	0	0	0	0	0	0	0
15:13:46	-87,097	1818,477	4,814	4,931	8,768	3,283	3,326	21	960,554	24,665	1818,02	0,1	202,204	202,204	99,718	0	0	0	0	0	0	0
15:13:46	0	1818,477	4,814	4,882	8,768	3,283	3,325	21	960,554	24,665	1818,021	0,1	202,052	202,052	99,718	0	0	0	0	0	0	0
15:13:46	0	1818,477	4,814	4,785	8,768	3,283	3,324	21	960,554	24,665	1818,021	0,1	202,052	202,052	99,718	0	0	0	0	0	0	0
15:13:46	0	1818,477	4,814	4,882	8,768	3,283	3,323	21	960,554	24,665	1818,022	0,1	202,052	202,052	99,718	0	0	0	0	0	0	0
15:13:46	0	1818,477	4,814	4,882	8,768	3,283	3,323	21	960,554	24,665	1818,022	0,1	202,052	202,052	99,718	0	0	0	0	0	0	0
15:13:46	0	1818,477	4,814	4,882	8,768	3,283	3,322	21	960,554	24,665	1818,023	0,1	202,052	202,052	99,718	0	0	0	0	0	0	0
15:13:46	0	1818,477	4,814	4,785	8,768	3,283	3,321	21	960,554	24,665	1818,023	0,1	202,052	202,052	99,718	0	0	0	0	0	0	0
15:13:46	0	1818,477	4,814	4,882	8,768	3,283	3,32	21	960,554	24,665	1818,024	0,1	202,052	202,052	99,718	0	0	0	0	0	0	0
15:13:46	87,097	1819,348	4,912	4,931	8,768	3,292	3,32	21	960,554	24,665	1818,025	0,1	202,052	202,052	99,718	0	0	0	0	0	0	0
15:13:46	0	1819,348	4,912	4,785	8,768	3,292	3,319	21	960,554	24,665	1818,026	0,1	202,052	202,052	99,718	0	0	0	0	0	0	0
15:13:46	0	1819,348	4,912	4,882	8,768	3,292	3,319	21	960,554	24,665	1818,028	0,1	202,052	202,052	99,718	0	0	0	0	0	0	0
15:13:46	0	1819,348	4,912	4,882	8,768	3,292	3,318	21	960,554	24,665	1818,029	0,1	202,052	202,052	99,718	0	0	0	0	0	0	0
15:13:46	5,419	1819,402	4,912	4,882	8,768	3,292	3,318	21	960,554	24,665	1818,03	0,1	202,052	202,052	99,718	0	0	0	0	0	0	0
15:13:46	0	1819,402	4,912	4,882	8,768	3,292	3,317	21	960,554	24,665	1818,032	0,1	202,052	202,052	99,718	0	0	0	0	0	0	0
15:13:46	0	1819,402	4,912	4,882	8,768	3,292	3,317	21	960,554	24,665	1818,033	0,1	202,052	202,052	99,718	0	0	0	0	0	0	0
15:13:46	0	1819,402	4,912	4,785	8,768	3,292	3,316	21	960,554	24,665	1818,034	0,1	202,052	202,052	99,718	0	0	0	0	0	0	0
15:13:47	0	1819,402	4,912	4,882	8,768	3,292	3,316	21	960,554	24,665	1818,036	0,1	202,052	202,052	99,718	0	0	0	0	0	0	0
15:13:47	0	1819,402	4,912	4,785	8,768	3,292	3,315	21	960,554	24,665	1818,037	0,1	202,052	202,052	99,718	0	0	0	0	0	0	0
15:13:47	0	1819,402	4,912	4,785	8,768	3,292	3,315	21	960,554	24,665	1818,038	0,1	202,052	202,052	99,718	0	0	0	0	0	0	0
15:13:47	0	1819,402	4,912	4,931	8,768	3,292	3,314	21	960,554	24,665	1818,04	0,1	202,052	202,052	99,718	0	0	0	0	0	0	0
15:13:47	43,566	1819,838	4,961	4,931	8,768	3,297	3,314	21	960,554	24,665	1818,042	0,1	202,052	202,052	99,718	0	0	0	0	0	0	0
15:13:47	-43,566	1819,402	4,912	4,931	8,768	3,292	3,314	21	960,554	24,665	1818,043	0,1	202,052	202,052	99,718	0	0	0	0	0	0	0
15:13:47	0	1819,402	4,912	4,882	8,768	3,292	3,313	21	960,554	24,665	1818,044	0,1	202,052	202,052	99,718	0	0	0	0	0	0	0
15:13:47	0	1819,402	4,912	4,931	8,768	3,292	3,313	21	960,554	24,665	1818,046	0,1	202,052	202,052	99,718	0	0	0	0	0	0	0
15:13:47	0	1819,402	4,912	4,882	8,768	3,292	3,312	21	960,554	24,665	1818,047	0,1	202,052	202,052	99,718	0	0	0	0	0	0	0
15:13:47	0	1819,402	4,912	4,882	8,768	3,292	3,312	21	960,554	24,665	1818,048	0,1	202,052	202,052	99,718	0	0	0	0	0	0	0
15:13:47	0	1819,402	4,912	4,882	8,768	3,292	3,312	21	960,554	24,665	1818,05	0,1	202,052	202,052	99,718	0	0	0	0	0	0	0
15:13:47	0	1819,402	4,912	4,882	8,768	3,292	3,311	21	960,554	24,665	1818,051	0,1	202,052	202,052	99,718	0	0	0	0	0	0	0
15:13:47	0	1819,402	4,912	4,882	8,768	3,292	3,311	21	960,554	24,665	1818,052	0,1	202,052	202,052	99,718	0	0	0	0	0	0	0
15:13:47	0	1819,402	4,912	4,882	8,768	3,292	3,31	21	960,554	24,665	1818,054	0,1	202,052	202,052	99,718	0	0	0	0	0	0	0
15:13:47	-87,097	1818,531	4,814	4,882	8,768	3,283	3,31	21	960,554	24,665	1818,054	0,1	202,052	202,052	99,718	0	0	0	0	0	0	0
15:13:47	87,097	1819,402	4,912	4,882	8,768	3,292	3,31	21	960,554	24,665	1818,055	0,1	202,052	202,052	99,718	0	0	0	0	0	0	0
15:13:47	0	1819,402	4,912	4,931	8,768	3,292	3,309	21	960,554	24,665	1818,057	0,1	202,052	202,052	99,718	0	0	0	0	0	0	0
15:13:47	0	1819,402	4,912	4,931	8,768	3,292	3,309	21	960,554	24,665	1818,058	0,1	202,052	202,052	99,718	0	0	0	0	0	0	0
15:13:47	0	1819,402	4,912	4,931	8,768	3,292	3,309	21	960,554	24,665	1818,059	0,1	202,052	202,052	99,718	0	0	0	0	0	0	0
15:13:47	0	1819,402	4,912	4,882	8,768	3,292	3,308	21	960,554	24,665	1818,06	0,1	202,052	202,052	99,718	0	0	0	0	0	0	0
15:13:47	0	1819,402	4,912	4,882	8,768	3,292	3,308	21	960,554	24,665	1818,062	0,1	202,052	202,052	99,718	0	0	0	0	0	0	0
15:13:47	0	1819,402	4,912	4,931	8,768	3,292	3,308	21	960,554	24,665	1818,063	0,1	202,052	202,052	99,718	0	0	0	0	0	0	0
15:13:47	-87,097	1818,531	4,814	4,882	8,768	3,283	3,307	21	960,554	24,665	1818,064	0,1	202,052	202,052	99,718	0	0	0	0	0	0	0
15:13:47	87,097	1819,402	4,912	4,882	8,768	3,292	3,307	21	960,554	24,665	1818,065	0,1	202,052	202,052	99,718	0	0	0	0	0	0	0
15:13:47	43,566	1819,838	4,961	4,882	8,768	3,297	3,307	21	960,554	24,665	1818,067	0,1	202,052	202,052	99,718	0	0	0	0	0	0	0
15:13:47	0	1819,838	4,961	4,882	8,768	3,297	3,307	21	960,554	24,665	1818,069	0,1	202,052	202,052	99,718	0	0	0	0	0	0	0
15:13:47	-43,566	1819,402	4,912	4,882	8,768	3,292	3,306	21	960,554	24,665	1818,07	0,1	202,052	202,052	99,718	0	0	0	0	0	0	0
15:13:47	0	1819,402	4,912	4,882	8,768	3,292	3,306	21	960,554	24,665	1818,071	0,1	202,052	202,052	99,718	0	0	0	0	0	0	0
15:13:47	0	1819,402	4,912	4,931	8,768	3,292	3,306	21	960,554	24,665	1818,072	0,1	202,052	202,052	99,718	0	0	0	0	0	0	0
15:13:47	0	1819,402	4,912	4,882	8,768	3,292	3,305	21	960,554	24,665	1818,074	0,1	202,052	202,052	99,718	0	0	0	0	0	0	0
15:13:47	0	1819,402	4,912	4,882	8,768	3,292	3,305	21	960,554	24,665	1818,075	0,1	202,052	202,052	99,718	0	0	0	0	0	0	0
15:13:47	0	1819,402	4,912	4,785	8,768	3,292	3,305	21	960,554	24,665	1818,076	0,1	202,052	202,052	99,718	0	0	0	0	0	0	0
15:13:47	-87,097	1818,531	4,814	4,882	8,768	3,283	3,304	21	960,554	24,665	1818,077	0,1	202,052	202,052	99,718	0	0	0	0	0	0	0
15:13:47	0	1818,531	4,814	4,785	8,768	3,283	3,304	21	960,554	24,665	1818,077	0,1	202,052	202,052	99,718	0	0	0	0	0	0	0
15:13:47	0	1818,531	4,814	4,882	8,768	3,283	3,304	21	960,554	24,665	1818,078	0,1	202,052	202,052	99,718	0	0	0	0	0	0	0
15:13:47	0	1818,531	4,814	4,882	8,768	3,283	3,303	21	960,554	24,665	1818,078	0,1	202,052	202,052	99,718	0	0	0	0	0	0	0
15:13:47	0	1818,531	4,814	4,882	8,768	3,283	3,303	21	960,554	24,665	1818,078	0,1	202,052	202,052	99,718	0	0	0	0	0	0	0
15:13:47	87,097	1819,402	4,912	4,931	8,768	3,292	3,303	21	960,554	24,665	1818,08	0,1	202,052	202,052	99,718	0	0	0	0	0	0	0
15:13:47	0	1819,402	4,912	4,882	8,768	3,292	3,302	21	960,554	24,665	1818,081	0,1	202,052	202,052	99,718	0	0	0	0	0	0	0
15:13:47	-87,097	1818,531	4,814	4,931	8,768	3,283	3,302	21	960,554	24,665	1818,081	0,1	202,052	202,052	99,718	0	0	0	0	0	0	0
15:13:47	0	1818,531	4,814	4,882	8,768	3,283	3,302	21	960,554	24,665	1818,082	0,1	202,052	202,052	99,718	0	0	0	0	0	0	0
15:13:47	0	1818,531	4,814	4,882	8,768	3,283	3,301	21	960,554	24,665	1818,082	0,1	202,052	202,052	99,718	0	0	0	0	0	0	0
15:13:47	0	1818,531	4,814	4,931	8,768	3,283	3,301	21	960,554	24,665	1818,083	0,1	202,052	202,052	99,718	0	0	0	0	0	0	0
15:13:47	130,664	1819,838	4,961	4,882	8,768	3,297	3,301	21	960,554	24,665	1818,084	0,1	202,052	202,052	99,718	0	0	0	0	0	0	0
15:13:47	0	1819,838	4,961	4,98	8,768	3,297	3,301	21	960,554	24,665	1818,086	0,1	202,052	202,052	99,718	0	0	0	0	0	0	0
15:13:47	-43,566	1819,402	4,912	4,785	8,768	3,292	3,301	21	960,554	24,665	1818,088	0,1	202,052	202,052	99,718	0	0	0	0	0	0	0
15:13:47	0	1819,402	4,912	4,882	8,768	3,292	3,301	21	960,554	24,665	1818,089	0,1	202,052	202,052	99,718	0	0	0	0	0	0	0
15:13:47	0	1819,402	4,912	4,882	8,768	3,292	3,3	21	960,554	24,665	1818,09	0,1	202,052	202,052	99,718	0	0	0	0	0	0	0
15:13:47	43,566	1819,838	4,961	4,882	8,768	3,297	3,3	21	960,554	24,665	1818,092	0,1	202,052	202,052	99,718	0	0	0	0	0	0	0
15:13:47	130,688	1821,145	5,107	5,078	8,768	3,31	3,3	21	960,554	24,665	1818,095	0,1	202,052	202,052	99,718	0	0	0	0	0	0	0
15:13:47	79,077	1821,936	5,107	5,127	8,773	3,318	3,301	21	960,554	24,665	1818,099	0,1	202,052	202,052	99,718	0	0	0	0	0	0	0
15:13:47	127,88	1823,215	5,156	5,127	8,778	3,332	3,301	21	960,554	24,665	1818,104	0,1	202,052	202,052	99,718	0	0	0	0	0	0	0
15:13:47	434,167	1827,556	5,546	5,566	8,782	3,376	3,303	21	960,554	24,665	1818,113	0,1	202,052	202,052	99,718	0	0	0	0	0	0	0
15:13:47	389,782	1831,454	5,888	6,005	8,787	3,417	3,305	21	960,554	24,665	1818,127	0,1	202,052	202,052	99,718	0	0	0	0	0	0	0
15:13:47	471,264	1836,167	6,23	6,494	8,797	3,465	3,308	21	960,554	24,665	1818,145	0,1	202,052	202,052	99,718	0	0	0	0	0	0	0
15:13:47	508,056	1841,247	6,523	6,836	8,811	3,518	3,312	21	960,554	24,665	1818,168	0,1	202,052	202,052	99,718	0	0	0	0	0	0	0
15:13:47	462,939	1845,877	6,572	6,982	8,835	3,565	3,317	21	960,554	24,665	1818,195	0,1	202,052	202,052	99,718	0	0	0	0	0	0	0
15:13:47	463,854	1850,515	6,621	7,08	8,859	3,613	3,323	21	960,554	24,665	1818,228	0,1	202,052	202,052	99,718	0	0	0	0	0	0	0
15:13:47	590,258	1856,418	6,718	7,226	8,887	3,674	3,33	21	960,554	24,665	1818,266	0,1	202,052	202,052	99,718	0	0	0	0	0	0	0
15:13:47	505,847	1861,476	6,718	7,324	8,916	3,726	3,338	21	960,554	24,665	1818,309	0,1	202,052	202,052	99,718	0	0	0	0	0	0	0
15:13:47	633,117	1867,807	6,767	7,421	8,95	3,791	3,347	21	960,554	24,665	1818,358	0,1	202,052	202,052	99,718	0	0	0	0	0	0	0
15:13:47	592,565	1873,733	6,865	7,666	8,979	3,852	3,357	21	960,554	24,665	1818,414	0,1	202,052	202,052	99,718	0	0	0	0	0	0	0
15:13:47	810,034	1881,833	7,207	7,861	9,007	3,936	3,368	21	960,554	24,665	1818,477	0,1	202,052	202,052	99,718	0	0	0	0	0	0	0
15:13:47	767,797	1889,511	7,5	8,252	9,036	4,015	3,381	21	960,554	24,665	1818,548	0,1	202,052	202,052	99,718	0	0	0	0	0	0	0
15:13:47	810,864	1897,62	7,744	8,593	9,07	4,099	3,395	21	960,554	24,665	1818,627	0,1	202,052	202,052	99,718	0	0	0	0	0	0	0
15:13:47	773,034	1905,35	8,037	8,789	9,099	4,178	3,41	21	960,554	24,665	1818,714	0,1	202,052	202,052	99,718	0	0	0	0	0	0	0
15:13:47	700,488	1912,355	8,086	8,935	9,136	4,251	3,427	21	960,554	24,665	1818,808	0,1	202,052	202,052	99,718	0	0	0	0	0	0	0
15:13:47	745,935	1919,815	8,183	8,984	9,174	4,327	3,444	21	960,554	24,665	1818,909	0,1	202,052	202,052	99,718	0	0	0	0	0	0	0
15:13:47	737,915	1927,194	8,183	9,082	9,216	4,404	3,463	21	960,554	24,665	1819,017	0,1	202,052	202,052	99,718	0	0	0	0	0	0	0
15:13:47	925,17	1936,445	8,476	9,13	9,253	4,499	3,483	21	960,554	24,665	1819,135	0,1	202,052	202,052	99,718	0	0	0	0	0	0	0
15:13:47	627,099	1942,716	8,379	9,277	9,294	4,564	3,505	21	960,554	24,665	1819,258	0,1	202,052	202,052	99,718	0	0	0	0	0	0	0
15:13:47	724,853	1949,965	8,476	9,423	9,33	4,638	3,527	21	960,554	24,665	1819,389	0,1	202,052	202,052	99,718	0	0	0	0	0	0	0
15:13:47	982,763	1959,793	8,867	9,716	9,366	4,74	3,551	21	960,554	24,665	1819,529	0,1	202,052	202,052	99,718	0	0	0	0	0	0	0
15:13:47	853,1	1968,324	9,209	10,009	9,397	4,828	3,576	21	960,554	24,665	1819,678	0,1	202,052	202,052	99,718	0	0	0	0	0	0	0
15:13:47	853,82	1976,862	9,55	10,498	9,428	4,916	3,602	21	960,554	24,665	1819,835	0,1	202,052	202,052	99,718	0	0	0	0	0	0	0
15:13:47	788,757	1984,749	9,795	10,595	9,46	4,997	3,629	21	960,554	24,665	1820	0	202,052	202,052	99,718	0	0	0	0	0	0	0
15:13:47	769,982	1992,449	9,941	10,888	9,496	5,076	3,658	21	960,554	24,665	1820,173	0	202,052	202,052	99,718	0	0	0	0	0	0	0
15:13:47	744,104	1999,89	9,99	10,84	9,536	5,153	3,687	21	960,554	24,665	1820,352	0	202,052	202,052	99,718	0	0	0	0	0	0	0
15:13:47	661,022	2006,501	9,99	10,84	9,574	5,221	3,717	21	960,554	24,665	1820,538	0	202,052	202,052	99,718	0	0	0	0	0	0	0
15:13:47	735,986	2013,86	10,136	10,84	9,608	5,297	3,748	21	960,554	24,665	1820,732	0	202,052	202,052	99,718	0	0	0	0	0	0	0
15:13:47	640,747	2020,268	10,136	10,888	9,644	5,363	3,78	21	960,554	24,665	1820,931	0	202,052	202,052	99,718	0	0	0	0	0	0	0
15:13:47	760,632	2027,874	10,332	10,937	9,677	5,442	3,812	21	960,554	24,665	1821,138	0	202,052	202,052	99,718	0	0	0	0	0	0	0
15:13:47	772,204	2035,596	10,625	11,279	9,706	5,521	3,846	21	960,554	24,665	1821,353	0	202,052	202,052	99,718	0	0	0	0	0	0	0
15:13:47	733,52	2042,931	10,966	11,621	9,73	5,597	3,88	21	960,554	24,665	1821,574	0	202,052	202,052	99,718	0	0	0	0	0	0	0
15:13:47	732,934	2050,261	11,308	11,914	9,754	5,672	3,915	21	960,554	24,665	1821,803	0	202,052	202,052	99,718	0	0	0	0	0	0	0
15:13:47	732,568	2057,586	11,65	12,256	9,778	5,748	3,951	21	960,554	24,665	1822,039	0	202,204	202,204	99,718	0	0	0	0	0	0	0
15:13:47	683,862	2064,425	11,845	12,5	9,806	5,818	3,988	21	960,554	24,665	1822,281	0	202,204	202,204	99,718	0	0	0	0	0	0	0
15:13:47	506,42	2069,489	11,845	12,353	9,835	5,871	4,025	21	960,554	24,665	1822,528	0	202,204	202,204	99,718	0	0	0	0	0	0	0
15:13:47	500,219	2074,492	11,748	12,256	9,868	5,922	4,062	21	960,554	24,665	1822,78	0	202,204	202,204	99,718	0	0	0	0	0	0	0
15:13:47	418,408	2078,676	11,65	12,256	9,897	5,965	4,099	21	960,554	24,665	1823,036	0	202,204	202,204	99,718	0	0	0	0	0	0	0
15:13:47	778,857	2086,464	11,943	12,353	9,926	6,046	4,137	21	960,554	24,665	1823,3	0	202,204	202,204	99,718	0	0	0	0	0	0	0
15:13:47	421,386	2090,678	11,943	12,256	9,95	6,089	4,176	21	960,554	24,665	1823,567	0	202,204	202,204	99,718	0	0	0	0	0	0	0
15:13:47	470,922	2095,387	11,992	12,451	9,974	6,138	4,214	21	960,554	24,665	1823,839	0	202,204	202,204	99,718	0	0	0	0	0	0	0
15:13:47	467,797	2100,065	12,041	12,5	9,998	6,186	4,253	21	960,554	24,665	1824,115	0	202,204	202,204	99,718	0	0	0	0	0	0	0
15:13:47	693,725	2107,003	12,431	12,744	10,017	6,257	4,292	21	960,554	24,665	1824,398	0	202,204	202,204	99,718	0	0	0	0	0	0	0
15:13:47	430,419	2111,307	12,529	12,89	10,036	6,302	4,331	21	960,554	24,665	1824,685	0	202,204	202,204	99,718	0	0	0	0	0	0	0
15:13:47	549,975	2116,807	12,675	13,037	10,06	6,358	4,371	21	960,554	24,665	1824,977	0	202,204	202,204	99,718	0	0	0	0	0	0	0
15:13:47	549,951	2122,306	12,822	13,183	10,083	6,415	4,411	21	960,554	24,665	1825,274	0	202,204	202,204	99,718	0	0	0	0	0	0	0
15:13:47	279,516	2125,101	12,675	13,037	10,107	6,444	4,451	21	960,554	24,665	1825,574	0	202,204	202,204	99,718	0	0	0	0	0	0	0
15:13:47	428,002	2129,381	12,529	12,89	10,139	6,488	4,491	21	960,554	24,665	1825,878	0	202,204	202,204	99,718	0	0	0	0	0	0	0
15:13:48	435,546	2133,737	12,48	12,841	10,166	6,533	4,531	21	960,554	24,665	1826,186	0	202,204	202,204	99,718	0	0	0	0	0	0	0
15:13:48	465,917	2138,396	12,529	12,841	10,19	6,581	4,571	21	960,554	24,665	1826,498	0	202,204	202,204	99,718	0	0	0	0	0	0	0
15:13:48	402,417	2142,42	12,529	12,841	10,213	6,622	4,612	21	960,554	24,665	1826,814	0	202,204	202,204	99,718	0	0	0	0	0	0	0
15:13:48	428,686	2146,707	12,627	12,89	10,232	6,667	4,652	21	960,554	24,665	1827,134	0	202,204	202,204	99,718	0	0	0	0	0	0	0
15:13:48	418,261	2150,89	12,822	13,183	10,245	6,71	4,692	21	960,554	24,665	1827,457	0	202,204	202,204	99,718	0	0	0	0	0	0	0
15:13:48	622,876	2157,118	13,164	13,427	10,263	6,774	4,733	21	960,554	24,665	1827,787	0	202,204	202,204	99,718	0	0	0	0	0	0	0
15:13:48	316,186	2160,28	13,31	13,574	10,273	6,807	4,774	21	960,554	24,665	1828,12	0	202,204	202,204	99,718	0	0	0	0	0	0	0
15:13:48	432,543	2164,606	13,457	13,769	10,29	6,851	4,814	21	960,554	24,665	1828,456	0	202,204	202,204	99,718	0	0	0	0	0	0	0
15:13:48	309,082	2167,696	13,457	13,769	10,307	6,883	4,855	21	960,554	24,665	1828,795	0	202,204	202,204	99,718	0	0	0	0	0	0	0
15:13:48	322,387	2170,92	13,506	13,769	10,323	6,916	4,895	21	960,554	24,665	1829,138	0	202,204	202,204	99,718	0	0	0	0	0	0	0
15:13:48	305,395	2173,974	13,457	13,867	10,343	6,948	4,936	21	960,554	24,665	1829,482	0	202,204	202,204	99,718	0	0	0	0	0	0	0
15:13:48	230,2	2176,276	13,408	13,72	10,358	6,971	4,976	21	960,554	24,665	1829,829	0	202,204	202,204	99,718	0	0	0	0	0	0	0
15:13:48	331,25	2179,589	13,506	13,867	10,372	7,006	5,015	21	960,554	24,665	1830,179	0	202,204	202,204	99,718	0	0	0	0	0	0	0
15:13:48	291,503	2182,504	13,603	13,867	10,383	7,036	5,055	21	960,554	24,665	1830,531	0	202,204	202,204	99,718	0	0	0	0	0	0	0
15:13:48	433,251	2186,836	13,896	14,111	10,392	7,08	5,095	21	960,554	24,665	1830,887	0	202,204	202,204	99,718	0	0	0	0	0	0	0
15:13:48	270,092	2189,537	13,994	14,258	10,403	7,108	5,134	21	960,554	24,665	1831,246	0	202,204	202,204	99,718	0	0	0	0	0	0	0
15:13:48	315,82	2192,695	14,14	14,306	10,413	7,141	5,173	21	960,554	24,665	1831,607	0	202,204	202,204	99,718	0	0	0	0	0	0	0
15:13:48	220,874	2194,904	14,14	14,306	10,425	7,163	5,212	21	960,554	24,665	1831,971	0	202,204	202,204	99,718	0	0	0	0	0	0	0
15:13:48	175,683	2196,661	14,14	14,306	10,435	7,182	5,251	21	960,554	24,665	1832,335	0	202,204	202,204	99,718	0	0	0	0	0	0	0
15:13:48	83,813	2197,499	13,994	14,209	10,448	7,19	5,289	21	960,554	24,665	1832,7	0	202,204	202,204	99,718	0	0	0	0	0	0	0
15:13:48	194,555	2199,445	13,945	14,062	10,461	7,21	5,327	21	960,554	24,665	1833,067	0	202,204	202,204	99,718	0	0	0	0	0	0	0
15:13:48	41,894	2199,864	13,799	13,965	10,471	7,215	5,364	21	960,554	24,665	1833,434	0	202,204	202,204	99,718	0	0	0	0	0	0	0
15:13:48	233,52	2202,199	13,896	13,965	10,479	7,239	5,401	21	960,554	24,665	1833,803	0	202,204	202,204	99,718	0	0	0	0	0	0	0
15:13:48	309,448	2205,293	14,14	14,209	10,484	7,271	5,437	21	960,554	24,665	1834,174	0	202,204	202,204	99,718	0	0	0	0	0	0	0
15:13:48	339,062	2208,684	14,433	14,453	10,488	7,306	5,474	21	960,554	24,665	1834,549	0	202,204	202,204	99,718	0	0	0	0	0	0	0
15:13:48	32,324	2209,007	14,433	14,404	10,49	7,309	5,51	21	960,554	24,665	1834,923	0	202,204	202,204	99,718	0	0	0	0	0	0	0
15:13:48	83,715	2209,844	14,384	14,404	10,497	7,317	5,545	21	960,554	24,665	1835,298	0	202,204	202,204	99,718	0	0	0	0	0	0	0
15:13:48	97,998	2210,824	14,384	14,306	10,502	7,328	5,58	21	960,554	24,665	1835,673	0	202,204	202,204	99,718	0	0	0	0	0	0	0
15:13:48	147,631	2212,301	14,384	14,404	10,511	7,343	5,615	21	960,554	24,665	1836,05	0	202,204	202,204	99,718	0	0	0	0	0	0	0
15:13:48	4,345	2212,344	14,287	14,209	10,516	7,343	5,649	21	960,554	24,665	1836,426	0	202,204	202,204	99,718	0	0	0	0	0	0	0
15:13:48	81,982	2213,164	14,287	14,306	10,521	7,352	5,682	21	960,554	24,665	1836,803	0	202,204	202,204	99,718	0	0	0	0	0	0	0
15:13:48	21,093	2213,375	14,238	14,209	10,525	7,354	5,715	21	960,554	24,665	1837,18	0	202,204	202,204	99,718	0	0	0	0	0	0	0
15:13:48	220,361	2215,578	14,384	14,306	10,529	7,377	5,747	21	960,554	24,665	1837,558	0	202,204	202,204	99,718	0	0	0	0	0	0	0
15:13:48	0	2215,578	14,384	14,404	10,529	7,377	5,779	21	960,554	24,665	1837,936	0	202,204	202,204	99,718	0	0	0	0	0	0	0
15:13:48	-61,352	2214,965	14,287	14,209	10,531	7,37	5,811	21	960,554	24,665	1838,313	0	202,204	202,204	99,718	0	0	0	0	0	0	0
15:13:48	159,375	2216,559	14,384	14,404	10,535	7,387	5,841	21	960,554	24,665	1838,691	0	202,204	202,204	99,718	0	0	0	0	0	0	0
15:13:48	59,936	2217,158	14,433	14,404	10,536	7,393	5,872	21	960,554	24,665	1839,07	0	202,204	202,204	99,718	0	0	0	0	0	0	0
15:13:48	21,997	2217,378	14,384	14,404	10,54	7,395	5,902	21	960,554	24,665	1839,448	0	202,204	202,204	99,718	0	0	0	0	0	0	0
15:13:48	81,958	2218,198	14,384	14,306	10,544	7,404	5,931	21	960,554	24,665	1839,827	0	202,204	202,204	99,718	0	0	0	0	0	0	0
15:13:48	15,014	2218,348	14,384	14,404	10,545	7,405	5,96	21	960,554	24,665	1840,205	0	202,204	202,204	99,718	0	0	0	0	0	0	0
15:13:48	-15,014	2218,198	14,384	14,453	10,544	7,404	5,988	21	960,554	24,665	1840,584	0	202,204	202,204	99,718	0	0	0	0	0	0	0
15:13:48	45,825	2218,656	14,433	14,453	10,544	7,408	6,016	21	960,554	24,665	1840,962	0	202,204	202,204	99,718	0	0	0	0	0	0	0
15:13:48	45,8	2219,114	14,482	14,502	10,544	7,413	6,044	21	960,554	24,665	1841,34	0	202,204	202,204	99,718	0	0	0	0	0	0	0
15:13:48	-45,8	2218,656	14,433	14,453	10,544	7,408	6,07	21	960,554	24,665	1841,717	0	202,204	202,204	99,718	0	0	0	0	0	0	0
15:13:48	45,8	2219,114	14,482	14,502	10,544	7,413	6,097	21	960,554	24,665	1842,094	0	202,204	202,204	99,718	0	0	0	0	0	0	0
15:13:48	-45,8	2218,656	14,433	14,404	10,544	7,408	6,122	21	960,554	24,665	1842,471	0	202,204	202,204	99,718	0	0	0	0	0	0	0
15:13:48	-45,825	2218,198	14,384	14,258	10,544	7,404	6,148	21	960,554	24,665	1842,847	0	202,204	202,204	99,718	0	0	0	0	0	0	0
15:13:48	0	2218,198	14,384	14,453	10,544	7,404	6,172	21	960,554	24,665	1843,222	0	202,204	202,204	99,718	0	0	0	0	0	0	0
15:13:48	0	2218,198	14,384	14,306	10,544	7,404	6,196	21	960,554	24,665	1843,597	0	202,204	202,204	99,718	0	0	0	0	0	0	0
15:13:48	0	2218,198	14,384	14,404	10,544	7,404	6,22	21	960,554	24,665	1843,972	0	202,204	202,204	99,718	0	0	0	0	0	0	0
15:13:48	-91,601	2217,282	14,287	14,258	10,544	7,394	6,243	21	960,554	24,665	1844,345	0	202,204	202,204	99,718	0	0	0	0	0	0	0
15:13:48	0	2217,282	14,287	14,258	10,544	7,394	6,266	21	960,554	24,665	1844,718	0	202,204	202,204	99,718	0	0	0	0	0	0	0
15:13:48	-45,776	2216,824	14,238	14,306	10,544	7,389	6,288	21	960,554	24,665	1845,09	0	202,204	202,204	99,718	0	0	0	0	0	0	0
15:13:48	45,776	2217,282	14,287	14,306	10,544	7,394	6,309	21	960,554	24,665	1845,462	0	202,204	202,204	99,718	0	0	0	0	0	0	0
15:13:48	0	2217,282	14,287	14,306	10,544	7,394	6,331	21	960,554	24,665	1845,834	0	202,204	202,204	99,718	0	0	0	0	0	0	0
15:13:48	-45,776	2216,824	14,238	14,209	10,544	7,389	6,351	21	960,554	24,665	1846,205	0	202,204	202,204	99,718	0	0	0	0	0	0	0
15:13:48	45,776	2217,282	14,287	14,306	10,544	7,394	6,372	21	960,554	24,665	1846,576	0	202,204	202,204	99,718	0	0	0	0	0	0	0
15:13:48	-45,776	2216,824	14,238	14,209	10,544	7,389	6,392	21	960,554	24,665	1846,947	0	202,204	202,204	99,718	0	0	0	0	0	0	0
15:13:48	-91,577	2215,908	14,14	14,209	10,544	7,38	6,411	21	960,554	24,665	1847,316	0	202,204	202,204	99,718	0	0	0	0	0	0	0
15:13:48	214,99	2218,058	14,384	14,306	10,543	7,402	6,431	21	960,554	24,665	1847,686	0	202,204	202,204	99,718	0	0	0	0	0	0	0
15:13:48	-145,605	2216,602	14,287	14,306	10,54	7,387	6,449	21	960,554	24,665	1848,055	0	202,204	202,204	99,718	0	0	0	0	0	0	0
15:13:48	91,577	2217,518	14,384	14,306	10,54	7,397	6,468	21	960,554	24,665	1848,425	0	202,204	202,204	99,718	0	0	0	0	0	0	0
15:13:48	-91,577	2216,602	14,287	14,306	10,54	7,387	6,486	21	960,554	24,665	1848,793	0	202,204	202,204	99,718	0	0	0	0	0	0	0
15:13:48	-45,776	2216,144	14,238	14,258	10,54	7,382	6,504	21	960,554	24,665	1849,16	0	202,204	202,204	99,718	0	0	0	0	0	0	0
15:13:48	0	2216,144	14,238	14,209	10,54	7,382	6,521	21	960,554	24,665	1849,527	0	202,204	202,204	99,718	0	0	0	0	0	0	0
15:13:48	-137,377	2214,77	14,092	14,209	10,54	7,368	6,537	21	960,554	24,665	1849,892	0	202,204	202,204	99,718	0	0	0	0	0	0	0
15:13:48	45,8	2215,228	14,14	14,258	10,54	7,373	6,554	21	960,554	24,665	1850,258	0	202,204	202,204	99,718	0	0	0	0	0	0	0
15:13:48	91,577	2216,144	14,238	14,306	10,54	7,382	6,57	21	960,554	24,665	1850,624	0	202,204	202,204	99,718	0	0	0	0	0	0	0
15:13:48	-137,377	2214,77	14,092	14,111	10,54	7,368	6,586	21	960,554	24,665	1850,988	0	202,204	202,204	99,718	0	0	0	0	0	0	0
15:13:48	0	2214,77	14,092	14,209	10,54	7,368	6,601	21	960,554	24,665	1851,351	0	202,204	202,204	99,718	0	0	0	0	0	0	0
15:13:48	45,8	2215,228	14,14	14,306	10,54	7,373	6,616	21	960,554	24,665	1851,715	0	202,204	202,204	99,718	0	0	0	0	0	0	0
15:13:48	-45,8	2214,77	14,092	14,062	10,54	7,368	6,631	21	960,554	24,665	1852,078	0	202,204	202,204	99,718	0	0	0	0	0	0	0
15:13:48	45,8	2215,228	14,14	14,111	10,54	7,373	6,645	21	960,554	24,665	1852,442	0	202,204	202,204	99,718	0	0	0	0	0	0	0
15:13:48	-45,8	2214,77	14,092	14,111	10,54	7,368	6,66	21	960,554	24,665	1852,804	0	202,204	202,204	99,718	0	0	0	0	0	0	0
15:13:48	137,377	2216,144	14,238	14,306	10,54	7,382	6,674	21	960,554	24,665	1853,167	0	202,204	202,204	99,718	0	0	0	0	0	0	0
15:13:48	-137,377	2214,77	14,092	14,062	10,54	7,368	6,687	21,2	960,173	24,665	1853,529	0	202,204	202,204	99,718	0	0	0	0	0	0	0
15:13:48	47,07	2215,241	14,14	14,062	10,54	7,373	6,701	21,2	960,173	24,665	1853,89	0	202,204	202,204	99,718	0	0	0	0	0	0	0
15:13:48	137,377	2216,615	14,287	14,258	10,54	7,387	6,714	21,2	960,173	24,665	1854,253	0	202,204	202,204	99,718	0	0	0	0	0	0	0
15:13:48	-137,377	2215,241	14,14	14,209	10,54	7,373	6,727	21,2	960,173	24,665	1854,614	0	202,204	202,204	99,718	0	0	0	0	0	0	0
15:13:48	91,577	2216,157	14,238	14,209	10,54	7,383	6,74	21,2	960,173	24,665	1854,976	0	202,204	202,204	99,718	0	0	0	0	0	0	0
15:13:48	-91,577	2215,241	14,14	14,111	10,54	7,373	6,752	21,2	960,173	24,665	1855,336	0	202,204	202,204	99,718	0	0	0	0	0	0	0
15:13:48	91,577	2216,157	14,238	14,209	10,54	7,383	6,765	21,2	960,173	24,665	1855,697	0	202,204	202,204	99,718	0	0	0	0	0	0	0
15:13:48	0	2216,157	14,238	14,209	10,54	7,383	6,777	21,2	960,173	24,665	1856,057	0	202,204	202,204	99,718	0	0	0	0	0	0	0
15:13:48	-91,577	2215,241	14,14	14,111	10,54	7,373	6,789	21,2	960,173	24,665	1856,416	0	202,204	202,204	99,718	0	0	0	0	0	0	0
15:13:48	-45,776	2214,783	14,092	13,965	10,54	7,368	6,8	21,2	960,173	24,665	1856,775	0	202,204	202,204	99,718	0	0	0	0	0	0	0
15:13:48	0	2214,783	14,092	14,062	10,54	7,368	6,811	21,2	960,173	24,665	1857,133	0	203,802	203,802	99,725	0	0	0	0	0	0	0
15:13:48	45,776	2215,241	14,14	14,209	10,54	7,373	6,822	21,2	960,173	24,665	1857,491	0	203,802	203,802	99,725	0	0	0	0	0	0	0
15:13:48	-45,776	2214,783	14,092	14,111	10,54	7,368	6,833	21,2	960,173	24,665	1857,848	0	203,802	203,802	99,725	0	0	0	0	0	0	0
15:13:48	137,353	2216,157	14,238	14,209	10,54	7,383	6,844	21,2	960,173	24,665	1858,206	0	203,802	203,802	99,725	0	0	0	0	0	0	0
15:13:48	0	2216,157	14,238	14,258	10,54	7,383	6,854	21,2	960,173	24,665	1858,564	0	203,802	203,802	99,725	0	0	0	0	0	0	0
15:13:48	-137,353	2214,783	14,092	14,062	10,54	7,368	6,864	21,2	960,173	24,665	1858,921	0	203,802	203,802	99,725	0	0	0	0	0	0	0
15:13:48	45,776	2215,241	14,14	14,062	10,54	7,373	6,874	21,2	960,173	24,665	1859,277	0	203,802	203,802	99,725	0	0	0	0	0	0	0
15:13:48	77,612	2216,017	14,238	14,209	10,54	7,381	6,884	21,2	960,173	24,665	1859,634	0	203,802	203,802	99,725	0	0	0	0	0	0	0
15:13:48	-77,612	2215,241	14,14	14,111	10,54	7,373	6,894	21,2	960,173	24,665	1859,989	0	203,802	203,802	99,725	0	0	0	0	0	0	0
15:13:48	0	2215,241	14,14	14,062	10,54	7,373	6,903	21,2	960,173	24,665	1860,345	0	203,802	203,802	99,725	0	0	0	0	0	0	0
15:13:48	123,413	2216,475	14,287	14,258	10,54	7,386	6,913	21,2	960,173	24,665	1860,701	0	203,802	203,802	99,725	0	0	0	0	0	0	0
15:13:48	-45,8	2216,017	14,238	14,209	10,54	7,381	6,922	21,2	960,173	24,665	1861,056	0	203,802	203,802	99,725	0	0	0	0	0	0	0
15:13:48	45,8	2216,475	14,287	14,258	10,54	7,386	6,931	21,2	960,173	24,665	1861,412	0	203,802	203,802	99,725	0	0	0	0	0	0	0
15:13:48	-45,8	2216,017	14,238	14,111	10,54	7,381	6,94	21,2	960,173	24,665	1861,766	0	203,802	203,802	99,725	0	0	0	0	0	0	0
15:13:48	0	2216,017	14,238	14,209	10,54	7,381	6,948	21,2	960,173	24,665	1862,12	0	203,802	203,802	99,725	0	0	0	0	0	0	0
15:13:49	-91,577	2215,101	14,14	14,258	10,54	7,372	6,957	21,2	960,173	24,665	1862,473	0	203,802	203,802	99,725	0	0	0	0	0	0	0
15:13:49	91,577	2216,017	14,238	14,209	10,54	7,381	6,965	21,2	960,173	24,665	1862,827	0	203,802	203,802	99,725	0	0	0	0	0	0	0
15:13:49	0	2216,017	14,238	14,258	10,54	7,381	6,973	21,2	960,173	24,665	1863,18	0	203,802	203,802	99,725	0	0	0	0	0	0	0
15:13:49	0	2216,017	14,238	14,258	10,54	7,381	6,981	21,2	960,173	24,665	1863,533	0	203,802	203,802	99,725	0	0	0	0	0	0	0
15:13:49	0	2216,017	14,238	14,209	10,54	7,381	6,989	21,2	960,173	24,665	1863,885	0	203,802	203,802	99,725	0	0	0	0	0	0	0
15:13:49	-137,353	2214,644	14,092	14,062	10,54	7,367	6,996	21,2	960,173	24,665	1864,236	0	203,802	203,802	99,725	0	0	0	0	0	0	0
15:13:49	45,776	2215,101	14,14	14,258	10,54	7,372	7,004	21,2	960,173	24,665	1864,587	0	203,802	203,802	99,725	0	0	0	0	0	0	0
15:13:49	0	2215,101	14,14	14,111	10,54	7,372	7,011	21,2	960,173	24,665	1864,938	0	203,802	203,802	99,725	0	0	0	0	0	0	0
15:13:49	0	2215,101	14,14	14,209	10,54	7,372	7,018	21,2	960,173	24,665	1865,288	0	203,802	203,802	99,725	0	0	0	0	0	0	0
15:13:49	0	2215,101	14,14	14,111	10,54	7,372	7,025	21,2	960,173	24,665	1865,637	0	203,802	203,802	99,725	0	0	0	0	0	0	0
15:13:49	91,577	2216,017	14,238	14,258	10,54	7,381	7,032	21,2	960,173	24,665	1865,988	0	203,802	203,802	99,725	0	0	0	0	0	0	0
15:13:49	0	2216,017	14,238	14,111	10,54	7,381	7,039	21,2	960,173	24,665	1866,338	0	203,802	203,802	99,725	0	0	0	0	0	0	0
15:13:49	59,765	2216,615	14,287	14,258	10,54	7,387	7,046	21,2	960,173	24,665	1866,688	0	203,802	203,802	99,725	0	0	0	0	0	0	0
15:13:49	-59,765	2216,017	14,238	14,111	10,54	7,381	7,052	21,2	960,173	24,665	1867,037	0	203,802	203,802	99,725	0	0	0	0	0	0	0
15:13:49	0	2216,017	14,238	14,111	10,54	7,381	7,059	21,2	960,173	24,665	1867,386	0	203,802	203,802	99,725	0	0	0	0	0	0	0
15:13:49	137,402	2217,391	14,384	14,404	10,54	7,395	7,065	21,2	960,173	24,665	1867,736	0	203,802	203,802	99,725	0	0	0	0	0	0	0
15:13:49	-91,601	2216,475	14,287	14,404	10,54	7,386	7,072	21,2	960,173	24,665	1868,085	0	203,802	203,802	99,725	0	0	0	0	0	0	0
15:13:49	0	2216,475	14,287	14,306	10,54	7,386	7,078	21,2	960,173	24,665	1868,433	0	203,802	203,802	99,725	0	0	0	0	0	0	0
15:13:49	0	2216,475	14,287	14,258	10,54	7,386	7,084	21,2	960,173	24,665	1868,781	0	203,802	203,802	99,725	0	0	0	0	0	0	0
15:13:49	13,964	2216,615	14,287	14,258	10,54	7,387	7,09	21,2	960,173	24,665	1869,129	0	203,802	203,802	99,725	0	0	0	0	0	0	0
15:13:49	-59,765	2216,017	14,238	14,306	10,54	7,381	7,095	21,2	960,173	24,665	1869,476	0	203,802	203,802	99,725	0	0	0	0	0	0	0
15:13:49	0	2216,017	14,238	14,258	10,54	7,381	7,101	21,2	960,173	24,665	1869,822	0	203,802	203,802	99,725	0	0	0	0	0	0	0
15:13:49	-77,612	2215,241	14,14	14,209	10,54	7,373	7,106	21,2	960,173	24,665	1870,168	0	203,802	203,802	99,725	0	0	0	0	0	0	0
15:13:49	77,612	2216,017	14,238	14,258	10,54	7,381	7,112	21,2	960,173	24,665	1870,514	0	203,802	203,802	99,725	0	0	0	0	0	0	0
15:13:49	67,993	2216,697	14,238	14,258	10,543	7,388	7,117	21,2	960,173	24,665	1870,86	0	203,802	203,802	99,725	0	0	0	0	0	0	0
15:13:49	-77,612	2215,921	14,14	14,209	10,544	7,38	7,122	21,2	960,173	24,665	1871,205	0	203,802	203,802	99,725	0	0	0	0	0	0	0
15:13:49	91,577	2216,837	14,238	14,306	10,544	7,39	7,128	21,2	960,173	24,665	1871,55	0	203,802	203,802	99,725	0	0	0	0	0	0	0
15:13:49	0	2216,837	14,238	14,404	10,544	7,39	7,133	21,2	960,173	24,665	1871,896	0	203,802	203,802	99,725	0	0	0	0	0	0	0
15:13:49	0	2216,837	14,238	14,209	10,544	7,39	7,138	21,2	960,173	24,665	1872,241	0	203,802	203,802	99,725	0	0	0	0	0	0	0
15:13:49	-13,964	2216,697	14,238	14,258	10,543	7,388	7,143	21,2	960,173	24,665	1872,585	0	203,802	203,802	99,725	0	0	0	0	0	0	0
15:13:49	0	2216,697	14,238	14,209	10,543	7,388	7,148	21,2	960,173	24,665	1872,929	0	203,802	203,802	99,725	0	0	0	0	0	0	0
15:13:49	45,776	2217,155	14,287	14,258	10,543	7,393	7,152	21,2	960,173	24,665	1873,274	0	203,802	203,802	99,725	0	0	0	0	0	0	0
15:13:49	-45,776	2216,697	14,238	14,111	10,543	7,388	7,157	21,2	960,173	24,665	1873,617	0	203,802	203,802	99,725	0	0	0	0	0	0	0
15:13:49	13,964	2216,837	14,238	14,209	10,544	7,39	7,161	21,2	960,173	24,665	1873,96	0	203,802	203,802	99,725	0	0	0	0	0	0	0
15:13:49	31,811	2217,155	14,287	14,306	10,543	7,393	7,166	21,2	960,173	24,665	1874,304	0	203,802	203,802	99,725	0	0	0	0	0	0	0
15:13:49	-45,776	2216,697	14,238	14,111	10,543	7,388	7,17	21,2	960,173	24,665	1874,646	0	203,802	203,802	99,725	0	0	0	0	0	0	0
15:13:49	0	2216,697	14,238	14,258	10,543	7,388	7,175	21,2	960,173	24,665	1874,988	0	203,802	203,802	99,725	0	0	0	0	0	0	0
15:13:49	-91,577	2215,781	14,14	14,062	10,543	7,379	7,179	21,2	960,173	24,665	1875,329	0	203,802	203,802	99,725	0	0	0	0	0	0	0
15:13:49	137,353	2217,155	14,287	14,306	10,543	7,393	7,183	21,2	960,173	24,665	1875,671	0	203,802	203,802	99,725	0	0	0	0	0	0	0
15:13:49	-137,353	2215,781	14,14	14,111	10,543	7,379	7,187	21,2	960,173	24,665	1876,011	0	203,802	203,802	99,725	0	0	0	0	0	0	0
15:13:49	91,577	2216,697	14,238	14,209	10,543	7,388	7,191	21,2	960,173	24,665	1876,351	0	203,802	203,802	99,725	0	0	0	0	0	0	0
15:13:49	0	2216,697	14,238	14,209	10,543	7,388	7,195	21,2	960,173	24,665	1876,692	0	203,802	203,802	99,725	0	0	0	0	0	0	0
15:13:49	-145,605	2215,241	14,14	14,111	10,54	7,373	7,198	21,2	960,173	24,665	1877,031	0	203,802	203,802	99,725	0	0	0	0	0	0	0
15:13:49	54,028	2215,781	14,14	14,111	10,543	7,379	7,202	21,2	960,173	24,665	1877,369	0	203,802	203,802	99,725	0	0	0	0	0	0	0
15:13:49	37,548	2216,157	14,238	14,111	10,54	7,383	7,205	21,2	960,173	24,665	1877,708	0	203,802	203,802	99,725	0	0	0	0	0	0	0
15:13:49	0	2216,157	14,238	14,209	10,54	7,383	7,209	21,2	960,173	24,665	1878,046	0	203,802	203,802	99,725	0	0	0	0	0	0	0
15:13:49	0	2216,157	14,238	14,209	10,54	7,383	7,212	21,2	960,173	24,665	1878,385	0	203,802	203,802	99,725	0	0	0	0	0	0	0
15:13:49	45,8	2216,615	14,287	14,306	10,54	7,387	7,215	21,2	960,173	24,665	1878,723	0	203,802	203,802	99,725	0	0	0	0	0	0	0
15:13:49	0	2216,615	14,287	14,258	10,54	7,387	7,219	21,2	960,173	24,665	1879,061	0	203,802	203,802	99,725	0	0	0	0	0	0	0
15:13:49	-274,707	2213,868	13,994	13,965	10,54	7,359	7,222	21,2	960,173	24,665	1879,396	0	203,802	203,802	99,725	0	0	0	0	0	0	0
15:13:49	-471,533	2209,152	13,506	13,33	10,54	7,31	7,223	21,2	960,173	24,665	1879,725	0	203,802	203,802	99,725	0	0	0	0	0	0	0
15:13:49	-524,926	2203,903	13,017	12,841	10,536	7,256	7,224	21,2	960,173	24,665	1880,049	0	203,802	203,802	99,725	0	0	0	0	0	0	0
15:13:49	-514,672	2198,756	12,675	12,109	10,525	7,203	7,224	21,2	960,173	24,665	1880,368	0	203,802	203,802	99,725	0	0	0	0	0	0	0
15:13:49	-558,056	2193,176	12,48	11,767	10,503	7,146	7,222	21,2	960,173	24,665	1880,681	0	203,802	203,802	99,725	0	0	0	0	0	0	0
15:13:49	-545,849	2187,717	12,431	11,572	10,475	7,089	7,219	21,2	960,173	24,665	1880,988	0	203,802	203,802	99,725	0	0	0	0	0	0	0
15:13:49	-533,227	2182,385	12,48	11,279	10,442	7,034	7,216	21,2	960,173	24,665	1881,289	0	203,802	203,802	99,725	0	0	0	0	0	0	0
15:13:49	-533,251	2177,053	12,675	11,523	10,402	6,979	7,211	21,2	960,173	24,665	1881,585	0	203,802	203,802	99,725	0	0	0	0	0	0	0
15:13:49	-581,054	2171,242	12,822	11,621	10,361	6,92	7,205	21,2	960,173	24,665	1881,875	0	203,802	203,802	99,725	0	0	0	0	0	0	0
15:13:49	-804,101	2163,201	12,627	11,425	10,326	6,837	7,198	21,2	960,173	24,665	1882,156	0	203,802	203,802	99,725	0	0	0	0	0	0	0
15:13:49	-866,918	2154,532	12,285	11,181	10,294	6,747	7,189	21,2	960,173	24,665	1882,429	0	203,802	203,802	99,725	0	0	0	0	0	0	0
15:13:49	-703,515	2147,497	12,041	10,742	10,267	6,675	7,179	21,2	960,173	24,665	1882,694	0	203,802	203,802	99,725	0	0	0	0	0	0	0
15:13:49	-1216,088	2135,336	11,162	9,814	10,245	6,549	7,167	21,2	960,173	24,665	1882,946	0	203,802	203,802	99,725	0	0	0	0	0	0	0
15:13:49	-779,028	2127,546	10,82	9,814	10,218	6,469	7,153	21,2	960,173	24,665	1883,191	0	203,802	203,802	99,725	0	0	0	0	0	0	0
15:13:49	-680,322	2120,742	10,625	9,863	10,19	6,399	7,138	21,2	960,173	24,665	1883,428	0	203,802	203,802	99,725	0	0	0	0	0	0	0
15:13:49	-661,596	2114,126	10,527	9,668	10,158	6,331	7,123	21,2	960,173	24,665	1883,659	0	203,802	203,802	99,725	0	0	0	0	0	0	0
15:13:49	-527,001	2108,856	10,673	9,863	10,12	6,276	7,106	21,2	960,173	24,665	1883,884	0	203,802	203,802	99,725	0	0	0	0	0	0	0
15:13:49	-408,837	2104,768	11,015	10,205	10,079	6,234	7,089	21,2	960,173	24,665	1884,105	0	203,802	203,802	99,725	0	0	0	0	0	0	0
15:13:49	-668,09	2098,087	11,015	10,351	10,041	6,165	7,071	21,2	960,173	24,665	1884,319	0	203,802	203,802	99,725	0	0	0	0	0	0	0
15:13:49	-502,636	2093,061	11,015	10,351	10,012	6,114	7,052	21,2	960,173	24,665	1884,528	0	203,802	203,802	99,725	0	0	0	0	0	0	0
15:13:49	-729,174	2085,769	10,771	9,961	9,984	6,038	7,032	21,2	960,173	24,665	1884,729	0	203,802	203,802	99,725	0	0	0	0	0	0	0
15:13:49	-691,015	2078,859	10,478	9,619	9,96	5,967	7,011	21,2	960,173	24,665	1884,923	0	203,802	203,802	99,725	0	0	0	0	0	0	0
15:13:49	-651,025	2072,348	10,136	9,521	9,941	5,9	6,989	21,2	960,173	24,665	1885,11	0	203,802	203,802	99,725	0	0	0	0	0	0	0
15:13:49	-433,007	2068,018	9,941	9,277	9,926	5,855	6,967	21,2	960,173	24,665	1885,293	0	203,802	203,802	99,725	0	0	0	0	0	0	0
15:13:49	-607,543	2061,943	9,648	9,082	9,907	5,793	6,944	21,2	960,173	24,665	1885,47	0	203,802	203,802	99,725	0	0	0	0	0	0	0
15:13:49	-517,504	2056,768	9,453	8,935	9,888	5,739	6,921	21,2	960,173	24,665	1885,641	0	203,802	203,802	99,725	0	0	0	0	0	0	0
15:13:49	-338,769	2053,38	9,453	8,935	9,868	5,704	6,897	21,2	961,014	24,665	1885,809	0	203,802	203,802	99,725	0	0	0	0	0	0	0
15:13:49	-421,191	2049,168	9,453	8,935	9,845	5,661	6,873	21,2	961,014	24,665	1885,972	0	203,802	203,802	99,725	0	0	0	0	0	0	0
15:13:49	-543,994	2043,728	9,502	8,935	9,811	5,605	6,848	21,2	961,014	24,665	1886,13	0	203,802	203,802	99,725	0	0	0	0	0	0	0
15:13:49	-404,272	2039,686	9,697	9,179	9,778	5,563	6,822	21,2	961,014	24,665	1886,283	0	203,802	203,802	99,725	0	0	0	0	0	0	0
15:13:49	-282,507	2036,861	9,941	9,423	9,749	5,534	6,797	21,2	961,014	24,665	1886,434	0	203,802	203,802	99,725	0	0	0	0	0	0	0
15:13:49	-506,884	2031,792	9,843	9,472	9,725	5,482	6,771	21,2	961,014	24,665	1886,579	0	203,802	203,802	99,725	0	0	0	0	0	0	0
15:13:49	-470,983	2027,082	9,697	9,326	9,706	5,433	6,745	21,2	961,014	24,665	1886,72	0	203,802	203,802	99,725	0	0	0	0	0	0	0
15:13:49	-432,055	2022,761	9,502	9,13	9,692	5,389	6,719	21,2	961,014	24,665	1886,856	0	203,802	203,802	99,725	0	0	0	0	0	0	0
15:13:49	-651,855	2016,243	9,062	8,789	9,677	5,322	6,691	21,2	961,014	24,665	1886,985	0	203,802	203,802	99,725	0	0	0	0	0	0	0
15:13:49	-504,345	2011,199	8,867	8,447	9,659	5,27	6,663	21,2	961,014	24,665	1887,109	0	203,802	203,802	99,725	0	0	0	0	0	0	0
15:13:49	-433,544	2006,864	8,671	8,398	9,644	5,225	6,635	21,2	961,014	24,665	1887,229	0	204,133	204,133	99,726	0	0	0	0	0	0	0
15:13:49	-417,126	2002,693	8,574	8,252	9,626	5,182	6,607	21,2	961,014	24,665	1887,345	0	204,133	204,133	99,726	0	0	0	0	0	0	0
15:13:49	-247,229	2000,22	8,671	8,252	9,607	5,156	6,578	21,2	961,014	24,665	1887,458	0	204,133	204,133	99,726	0	0	0	0	0	0	0
15:13:49	-405,041	1996,17	8,671	8,3	9,583	5,115	6,549	21,2	961,014	24,665	1887,566	0	204,133	204,133	99,726	0	0	0	0	0	0	0
15:13:49	-340,783	1992,762	8,671	8,252	9,564	5,08	6,521	21,2	961,014	24,665	1887,671	0	204,133	204,133	99,726	0	0	0	0	0	0	0
15:13:49	-481,225	1987,95	8,574	8,252	9,542	5,03	6,491	21,2	961,014	24,665	1887,772	0	204,133	204,133	99,726	0	0	0	0	0	0	0
15:13:49	-393,359	1984,016	8,476	8,203	9,524	4,989	6,462	21,2	961,014	24,665	1887,868	0	204,133	204,133	99,726	0	0	0	0	0	0	0
15:13:49	-453,625	1979,48	8,232	7,91	9,511	4,943	6,432	21,2	961,014	24,665	1887,96	0	204,133	204,133	99,726	0	0	0	0	0	0	0
15:13:49	-402,026	1975,46	7,988	7,666	9,501	4,901	6,402	21,2	961,014	24,665	1888,047	0	204,133	204,133	99,726	0	0	0	0	0	0	0
15:13:49	-362,487	1971,835	7,841	7,568	9,488	4,864	6,372	21,2	961,014	24,665	1888,131	0	204,133	204,133	99,726	0	0	0	0	0	0	0
15:13:49	-349,975	1968,335	7,744	7,421	9,473	4,828	6,342	21,2	961,014	24,665	1888,211	0	204,133	204,133	99,726	0	0	0	0	0	0	0
15:13:49	-350,451	1964,83	7,695	7,324	9,456	4,792	6,311	21,2	961,014	24,665	1888,288	0	204,133	204,133	99,726	0	0	0	0	0	0	0
15:13:49	-262,365	1962,207	7,695	7,373	9,441	4,765	6,281	21,2	961,014	24,665	1888,362	0	204,133	204,133	99,726	0	0	0	0	0	0	0
15:13:49	-321,167	1958,995	7,695	7,421	9,422	4,731	6,251	21,2	961,014	24,665	1888,433	0	204,133	204,133	99,726	0	0	0	0	0	0	0
15:13:49	-322,192	1955,773	7,695	7,519	9,404	4,698	6,22	21,2	961,014	24,665	1888,5	0	204,133	204,133	99,726	0	0	0	0	0	0	0
15:13:50	-208,605	1953,687	7,841	7,666	9,384	4,677	6,19	21,2	961,014	24,665	1888,565	0	204,133	204,133	99,726	0	0	0	0	0	0	0
15:13:50	-372,192	1949,965	7,744	7,568	9,368	4,638	6,159	21,2	961,014	24,665	1888,627	0	204,133	204,133	99,726	0	0	0	0	0	0	0
15:13:50	-332,08	1946,644	7,597	7,519	9,357	4,604	6,129	21,2	961,014	24,665	1888,685	0	204,133	204,133	99,726	0	0	0	0	0	0	0
15:13:50	-311,059	1943,534	7,5	7,324	9,344	4,572	6,098	21,2	961,014	24,665	1888,739	0	204,133	204,133	99,726	0	0	0	0	0	0	0
15:13:50	-383,874	1939,695	7,255	7,08	9,335	4,532	6,068	21,2	961,014	24,665	1888,79	0	204,133	204,133	99,726	0	0	0	0	0	0	0
15:13:50	-321,264	1936,482	7,06	6,982	9,327	4,499	6,037	21,2	961,014	24,665	1888,838	0	204,133	204,133	99,726	0	0	0	0	0	0	0
15:13:50	-295,214	1933,53	6,914	6,836	9,317	4,469	6,006	21,2	961,014	24,665	1888,883	0	204,133	204,133	99,726	0	0	0	0	0	0	0
15:13:50	-207,666	1931,454	6,865	6,738	9,308	4,447	5,976	21,2	961,014	24,665	1888,925	0	204,133	204,133	99,726	0	0	0	0	0	0	0
15:13:50	-245,007	1929,004	6,865	6,738	9,294	4,422	5,945	21,2	961,014	24,665	1888,966	0	204,133	204,133	99,726	0	0	0	0	0	0	0
15:13:50	-201,904	1926,985	6,914	6,884	9,28	4,401	5,915	21,2	961,014	24,665	1889,004	0	204,133	204,133	99,726	0	0	0	0	0	0	0
15:13:50	-196,313	1925,021	7,011	6,884	9,264	4,381	5,885	21,2	961,014	24,665	1889,04	0	204,133	204,133	99,726	0	0	0	0	0	0	0
15:13:50	-183,874	1923,183	7,011	6,982	9,253	4,362	5,855	21,2	961,014	24,665	1889,074	0	204,133	204,133	99,726	0	0	0	0	0	0	0
15:13:50	-387,402	1919,309	6,767	6,738	9,244	4,322	5,825	21,2	961,014	24,665	1889,104	0	204,133	204,133	99,726	0	0	0	0	0	0	0
15:13:50	-198,132	1917,327	6,718	6,64	9,235	4,302	5,795	21,2	961,014	24,665	1889,132	0	204,133	204,133	99,726	0	0	0	0	0	0	0
15:13:50	-257,25	1914,755	6,621	6,64	9,225	4,275	5,765	21,2	961,014	24,665	1889,158	0	204,133	204,133	99,726	0	0	0	0	0	0	0
15:13:50	-80,737	1913,947	6,718	6,64	9,216	4,267	5,736	21,2	961,014	24,665	1889,182	0	204,133	204,133	99,726	0	0	0	0	0	0	0
15:13:50	-245,3	1911,494	6,621	6,64	9,207	4,242	5,707	21,2	961,014	24,665	1889,205	0	204,133	204,133	99,726	0	0	0	0	0	0	0
15:13:50	-84,13	1910,653	6,718	6,64	9,197	4,233	5,678	21,2	961,014	24,665	1889,226	0	204,133	204,133	99,726	0	0	0	0	0	0	0
15:13:50	-159,252	1909,061	6,718	6,64	9,188	4,217	5,649	21,2	961,014	24,665	1889,246	0	204,133	204,133	99,726	0	0	0	0	0	0	0
15:13:50	-236,376	1906,697	6,718	6,64	9,174	4,192	5,621	21,2	961,014	24,665	1889,263	0	204,133	204,133	99,726	0	0	0	0	0	0	0
15:13:50	-186,535	1904,831	6,621	6,64	9,169	4,173	5,592	21,2	961,014	24,665	1889,279	0	204,133	204,133	99,726	0	0	0	0	0	0	0
15:13:50	-206,604	1902,765	6,572	6,494	9,159	4,152	5,564	21,2	961,014	24,665	1889,292	0	204,133	204,133	99,726	0	0	0	0	0	0	0
15:13:50	-219,604	1900,569	6,425	6,445	9,154	4,129	5,536	21,2	961,014	24,665	1889,304	0	204,133	204,133	99,726	0	0	0	0	0	0	0
15:13:50	-197,961	1898,59	6,377	6,347	9,146	4,109	5,508	21,2	961,014	24,665	1889,313	0	204,133	204,133	99,726	0	0	0	0	0	0	0
15:13:50	-87,585	1897,714	6,377	6,201	9,141	4,1	5,48	21,2	961,014	24,665	1889,321	0	204,133	204,133	99,726	0	0	0	0	0	0	0
15:13:50	-244,177	1895,272	6,279	6,201	9,132	4,074	5,453	21,2	961,014	24,665	1889,327	0	204,133	204,133	99,726	0	0	0	0	0	0	0
15:13:50	-89,685	1894,375	6,279	6,201	9,127	4,065	5,425	21,2	961,014	24,665	1889,332	0	204,133	204,133	99,726	0	0	0	0	0	0	0
15:13:50	-201,037	1892,365	6,23	6,152	9,118	4,045	5,398	21,2	961,014	24,665	1889,335	0	204,133	204,133	99,726	0	0	0	0	0	0	0
15:13:50	-44,836	1891,917	6,279	6,152	9,113	4,04	5,372	21,2	961,014	24,665	1889,338	0	204,133	204,133	99,726	0	0	0	0	0	0	0
15:13:50	-204,382	1889,873	6,23	6,152	9,103	4,019	5,345	21,2	961,014	24,665	1889,338	0	204,133	204,133	99,726	0	0	0	0	0	0	0
15:13:50	-89,672	1888,976	6,23	6,152	9,098	4,01	5,319	21,2	961,014	24,665	1888,976	0	204,133	204,133	99,726	0	0	0	0	0	0	0
15:13:50	-169,104	1887,285	6,132	6,103	9,094	3,992	5,293	21,2	961,014	24,665	1887,285	0	204,133	204,133	99,726	0	0	0	0	0	0	0
15:13:50	-162,512	1885,66	6,132	6,005	9,084	3,975	5,267	21,2	961,014	24,665	1885,66	0	204,133	204,133	99,726	0	0	0	0	0	0	0
15:13:50	-90,869	1884,751	6,132	6,103	9,079	3,966	5,242	21,2	961,014	24,665	1884,751	0	204,133	204,133	99,726	0	0	0	0	0	0	0
15:13:50	-199,926	1882,752	6,084	6,103	9,07	3,945	5,216	21,2	961,014	24,665	1882,752	0	204,133	204,133	99,726	0	0	0	0	0	0	0
15:13:50	-91,943	1881,832	6,084	6,005	9,065	3,936	5,191	21,2	961,014	24,665	1881,832	0	204,133	204,133	99,726	0	0	0	0	0	0	0
15:13:50	-82,287	1881,01	6,084	5,957	9,06	3,927	5,166	21,2	961,014	24,665	1881,01	0	204,133	204,133	99,726	0	0	0	0	0	0	0
15:13:50	-127,221	1879,737	6,035	5,859	9,056	3,914	5,142	21,2	961,014	24,665	1879,737	0	204,133	204,133	99,726	0	0	0	0	0	0	0
15:13:50	-163,586	1878,101	5,937	5,859	9,051	3,897	5,117	21,2	961,014	24,665	1878,101	0	204,133	204,133	99,726	0	0	0	0	0	0	0
15:13:50	-13,83	1877,963	5,937	5,81	9,05	3,896	5,093	21,2	961,014	24,665	1877,963	0	204,133	204,133	99,726	0	0	0	0	0	0	0
15:13:50	-120,898	1876,754	5,888	5,81	9,046	3,884	5,07	21,2	961,014	24,665	1876,754	0	204,133	204,133	99,726	0	0	0	0	0	0	0
15:13:50	-46,997	1876,284	5,937	5,81	9,041	3,879	5,046	21,2	961,014	24,665	1876,284	0	204,133	204,133	99,726	0	0	0	0	0	0	0
15:13:50	-161,242	1874,672	5,937	5,81	9,032	3,862	5,023	21,2	961,014	24,665	1874,672	0	204,133	204,133	99,726	0	0	0	0	0	0	0
15:13:50	-85,62	1873,816	5,937	5,81	9,027	3,853	5	21,2	961,014	24,665	1873,816	0	204,133	204,133	99,726	0	0	0	0	0	0	0
15:13:50	-128,222	1872,533	5,888	5,81	9,022	3,84	4,977	21,2	961,014	24,665	1872,533	0	204,133	204,133	99,726	0	0	0	0	0	0	0
15:13:50	-6,298	1872,47	5,888	5,761	9,022	3,839	4,955	21,2	961,014	24,665	1872,47	0	204,133	204,133	99,726	0	0	0	0	0	0	0
15:13:50	-78,088	1871,69	5,888	5,761	9,017	3,831	4,933	21,2	961,014	24,665	1871,69	0	204,133	204,133	99,726	0	0	0	0	0	0	0
15:13:50	-216,931	1869,52	5,742	5,664	9,012	3,809	4,911	21,2	961,014	24,665	1869,52	0	204,133	204,133	99,726	0	0	0	0	0	0	0
15:13:50	43,823	1869,958	5,791	5,664	9,012	3,814	4,89	21,2	961,014	24,665	1869,521	0	204,133	204,133	99,726	0	0	0	0	0	0	0
15:13:50	-85,595	1869,102	5,791	5,664	9,007	3,805	4,868	21,2	961,014	24,665	1869,102	0	204,133	204,133	99,726	0	0	0	0	0	0	0
15:13:50	3,271	1869,135	5,888	5,761	9,003	3,805	4,847	21,2	961,014	24,665	1869,102	0	204,133	204,133	99,726	0	0	0	0	0	0	0
15:13:50	-85,424	1868,281	5,888	5,761	8,998	3,796	4,827	21,2	961,014	24,665	1868,281	0	204,133	204,133	99,726	0	0	0	0	0	0	0
15:13:50	-167,797	1866,603	5,791	5,761	8,993	3,779	4,806	21,2	961,014	24,665	1866,603	0	204,133	204,133	99,726	0	0	0	0	0	0	0
15:13:50	-43,811	1866,165	5,742	5,615	8,993	3,774	4,786	21,2	961,014	24,665	1866,165	0	204,133	204,133	99,726	0	0	0	0	0	0	0
15:13:50	-87,634	1865,289	5,644	5,566	8,993	3,765	4,766	21,2	961,014	24,665	1865,289	0	204,133	204,133	99,726	0	0	0	0	0	0	0
15:13:50	-85,412	1864,434	5,644	5,566	8,988	3,757	4,746	21,2	961,014	24,665	1864,434	0	204,133	204,133	99,726	0	0	0	0	0	0	0
15:13:50	-81,225	1863,622	5,644	5,566	8,984	3,748	4,727	21,2	961,014	24,665	1863,622	0	204,133	204,133	99,726	0	0	0	0	0	0	0
15:13:50	83,435	1864,456	5,742	5,615	8,983	3,757	4,708	21,2	961,014	24,665	1863,623	0	204,133	204,133	99,726	0	0	0	0	0	0	0
15:13:50	-81,225	1863,644	5,742	5,664	8,979	3,748	4,689	21,2	961,014	24,665	1863,623	0	204,133	204,133	99,726	0	0	0	0	0	0	0
15:13:50	-82,263	1862,822	5,742	5,664	8,974	3,74	4,67	21,2	961,014	24,665	1862,822	0	204,133	204,133	99,726	0	0	0	0	0	0	0
15:13:50	-91,979	1861,902	5,644	5,615	8,974	3,73	4,652	21,2	961,014	24,665	1861,902	0	204,133	204,133	99,726	0	0	0	0	0	0	0
15:13:50	-43,786	1861,464	5,595	5,566	8,974	3,726	4,634	21,2	961,014	24,665	1861,464	0	204,133	204,133	99,726	0	0	0	0	0	0	0
15:13:50	-82,263	1860,641	5,595	5,468	8,969	3,717	4,616	21,2	961,014	24,665	1860,641	0	204,133	204,133	99,726	0	0	0	0	0	0	0
15:13:50	-43,774	1860,204	5,546	5,468	8,969	3,713	4,598	21,2	961,014	24,665	1860,204	0	204,133	204,133	99,726	0	0	0	0	0	0	0
15:13:50	-82,067	1859,383	5,546	5,419	8,964	3,704	4,58	21,2	961,014	24,665	1859,383	0	204,133	204,133	99,726	0	0	0	0	0	0	0
15:13:50	40,441	1859,787	5,595	5,468	8,964	3,709	4,563	21,2	961,014	24,665	1859,383	0	204,133	204,133	99,726	0	0	0	0	0	0	0
15:13:50	-38,488	1859,402	5,644	5,566	8,959	3,705	4,547	21,2	961,014	24,665	1859,383	0	204,133	204,133	99,726	0	0	0	0	0	0	0
15:13:50	-83,312	1858,569	5,644	5,566	8,955	3,696	4,53	21,2	961,014	24,665	1858,569	0	204,133	204,133	99,726	0	0	0	0	0	0	0
15:13:50	-45,861	1858,111	5,595	5,566	8,955	3,691	4,513	21,2	961,014	24,665	1858,111	0	204,133	204,133	99,726	0	0	0	0	0	0	0
15:13:50	-131,274	1856,798	5,449	5,468	8,955	3,678	4,497	21,2	961,014	24,665	1856,798	0	204,133	204,133	99,726	0	0	0	0	0	0	0
15:13:50	-82,238	1855,976	5,449	5,468	8,95	3,669	4,481	21,2	961,014	24,665	1855,976	0	204,133	204,133	99,726	0	0	0	0	0	0	0
15:13:50	87,5	1856,851	5,546	5,468	8,95	3,678	4,465	21,2	961,014	24,665	1855,976	0	204,133	204,133	99,726	0	0	0	0	0	0	0
15:13:50	-83,312	1856,017	5,546	5,468	8,945	3,67	4,449	21,2	961,014	24,665	1855,977	0	204,133	204,133	99,726	0	0	0	0	0	0	0
15:13:50	-87,5	1855,142	5,449	5,468	8,945	3,661	4,434	21,2	961,014	24,665	1855,142	0	204,133	204,133	99,726	0	0	0	0	0	0	0
15:13:50	-43,737	1854,705	5,4	5,322	8,945	3,656	4,419	21,2	961,014	24,665	1854,705	0	204,133	204,133	99,726	0	0	0	0	0	0	0
15:13:50	-87,475	1853,83	5,302	5,322	8,945	3,647	4,404	21	958,283	24,665	1853,83	0	204,133	204,133	99,726	0	0	0	0	0	0	0
15:13:50	2,88	1853,859	5,302	5,322	8,945	3,648	4,389	21	958,283	24,665	1853,83	0	204,133	204,133	99,726	0	0	0	0	0	0	0
15:13:50	4,248	1853,902	5,4	5,322	8,94	3,648	4,374	21	958,283	24,665	1853,83	0	204,133	204,133	99,726	0	0	0	0	0	0	0
15:13:50	129,223	1855,194	5,546	5,419	8,94	3,661	4,36	21	958,283	24,665	1853,832	0	204,133	204,133	99,726	0	0	0	0	0	0	0
15:13:50	-83,312	1854,361	5,546	5,419	8,935	3,653	4,346	21	958,283	24,665	1853,833	0	204,133	204,133	99,726	0	0	0	0	0	0	0
15:13:50	0	1854,361	5,546	5,419	8,935	3,653	4,333	21	958,283	24,665	1853,833	0	204,133	204,133	99,726	0	0	0	0	0	0	0
15:13:50	-39,709	1853,964	5,595	5,419	8,931	3,649	4,319	21	958,283	24,665	1853,833	0	204,133	204,133	99,726	0	0	0	0	0	0	0
15:13:50	-43,762	1853,526	5,546	5,468	8,931	3,644	4,306	21	958,283	24,665	1853,526	0	204,133	204,133	99,726	0	0	0	0	0	0	0
15:13:50	-87,524	1852,651	5,449	5,419	8,931	3,635	4,293	21	958,283	24,665	1852,651	0	204,133	204,133	99,726	0	0	0	0	0	0	0
15:13:50	0	1852,651	5,449	5,322	8,931	3,635	4,28	21	958,283	24,665	1852,651	0	204,133	204,133	99,726	0	0	0	0	0	0	0
15:13:50	4,223	1852,693	5,546	5,419	8,926	3,636	4,267	21	958,283	24,665	1852,651	0	202,183	202,183	99,718	0	0	0	0	0	0	0
15:13:50	0	1852,693	5,546	5,419	8,926	3,636	4,255	21	958,283	24,665	1852,651	0	202,183	202,183	99,718	0	0	0	0	0	0	0
15:13:50	-131,274	1851,38	5,4	5,322	8,926	3,622	4,243	21	958,283	24,665	1851,38	0	202,183	202,183	99,718	0	0	0	0	0	0	0
15:13:50	0	1851,38	5,4	5,322	8,926	3,622	4,23	21	958,283	24,665	1851,38	0	202,183	202,183	99,718	0	0	0	0	0	0	0
15:13:50	-171,838	1849,662	5,302	5,273	8,921	3,604	4,218	21	958,283	24,665	1849,662	0	202,183	202,183	99,718	0	0	0	0	0	0	0
15:13:50	130,2	1850,964	5,449	5,322	8,921	3,618	4,206	21	958,283	24,665	1849,663	0	202,183	202,183	99,718	0	0	0	0	0	0	0
15:13:50	-43,75	1850,526	5,4	5,273	8,921	3,613	4,195	21	958,283	24,665	1849,664	0	202,183	202,183	99,718	0	0	0	0	0	0	0
15:13:50	-87,487	1849,651	5,302	5,224	8,921	3,604	4,183	21	958,283	24,665	1849,651	0	202,183	202,183	99,718	0	0	0	0	0	0	0
15:13:50	87,487	1850,526	5,4	5,273	8,921	3,613	4,172	21	958,283	24,665	1849,652	0	202,183	202,183	99,718	0	0	0	0	0	0	0
15:13:50	-171,826	1848,808	5,302	5,273	8,916	3,595	4,161	21	958,283	24,665	1848,808	0	202,183	202,183	99,718	0	0	0	0	0	0	0
15:13:50	0	1848,808	5,302	5,273	8,916	3,595	4,15	21	958,283	24,665	1848,808	0	202,183	202,183	99,718	0	0	0	0	0	0	0
15:13:50	0	1848,808	5,302	5,224	8,916	3,595	4,139	21	958,283	24,665	1848,808	0	202,183	202,183	99,718	0	0	0	0	0	0	0
15:13:50	3,137	1848,839	5,4	5,224	8,911	3,596	4,128	21	958,283	24,665	1848,808	0	202,183	202,183	99,718	0	0	0	0	0	0	0
15:13:50	-87,475	1847,965	5,302	5,273	8,911	3,587	4,118	21	958,283	24,665	1847,965	0	202,183	202,183	99,718	0	0	0	0	0	0	0
15:13:51	0	1847,965	5,302	5,224	8,911	3,587	4,107	21	958,283	24,665	1847,965	0	202,183	202,183	99,718	0	0	0	0	0	0	0
15:13:51	0	1847,965	5,302	5,224	8,911	3,587	4,097	21	958,283	24,665	1847,965	0	202,183	202,183	99,718	0	0	0	0	0	0	0
15:13:51	87,475	1848,839	5,4	5,224	8,911	3,596	4,087	21	958,283	24,665	1847,966	0	202,183	202,183	99,718	0	0	0	0	0	0	0
15:13:51	-84,338	1847,996	5,4	5,224	8,907	3,587	4,077	21	958,283	24,665	1847,966	0	202,183	202,183	99,718	0	0	0	0	0	0	0
15:13:51	0	1847,996	5,4	5,273	8,907	3,587	4,068	21	958,283	24,665	1847,966	0	202,183	202,183	99,718	0	0	0	0	0	0	0
15:13:51	0	1847,996	5,4	5,273	8,907	3,587	4,058	21	958,283	24,665	1847,966	0	202,183	202,183	99,718	0	0	0	0	0	0	0
15:13:51	-40,783	1847,588	5,449	5,322	8,902	3,583	4,049	21	958,283	24,665	1847,588	0	202,183	202,183	99,718	0	0	0	0	0	0	0
15:13:51	0	1847,588	5,449	5,322	8,902	3,583	4,04	21	958,283	24,665	1847,588	0	202,183	202,183	99,718	0	0	0	0	0	0	0
15:13:51	-127,026	1846,318	5,4	5,322	8,897	3,57	4,031	21	958,283	24,665	1846,318	0	202,183	202,183	99,718	0	0	0	0	0	0	0
15:13:51	0	1846,318	5,4	5,273	8,897	3,57	4,022	21	958,283	24,665	1846,318	0	202,183	202,183	99,718	0	0	0	0	0	0	0
15:13:51	-87,438	1845,444	5,302	5,273	8,897	3,561	4,013	21	958,283	24,665	1845,444	0	202,183	202,183	99,718	0	0	0	0	0	0	0
15:13:51	-43,725	1845,006	5,253	5,224	8,897	3,556	4,004	21	958,283	24,665	1845,006	0	202,183	202,183	99,718	0	0	0	0	0	0	0
15:13:51	-84,313	1844,163	5,253	5,127	8,892	3,548	3,995	21	958,283	24,665	1844,163	0	202,183	202,183	99,718	0	0	0	0	0	0	0
15:13:51	-87,414	1843,289	5,156	5,224	8,892	3,539	3,986	21	958,283	24,665	1843,289	0	202,183	202,183	99,718	0	0	0	0	0	0	0
15:13:51	3,076	1843,32	5,253	5,224	8,887	3,539	3,977	21	958,283	24,665	1843,289	0	202,183	202,183	99,718	0	0	0	0	0	0	0
15:13:51	43,713	1843,757	5,302	5,273	8,887	3,543	3,968	21	958,283	24,665	1843,29	0	202,183	202,183	99,718	0	0	0	0	0	0	0
15:13:51	-84,338	1842,914	5,302	5,273	8,883	3,535	3,96	21	958,283	24,665	1842,914	0	202,183	202,183	99,718	0	0	0	0	0	0	0
15:13:51	-84,338	1842,07	5,302	5,273	8,878	3,526	3,951	21	958,283	24,665	1842,07	0	202,183	202,183	99,718	0	0	0	0	0	0	0
15:13:51	0	1842,07	5,302	5,224	8,878	3,526	3,943	21	958,283	24,665	1842,07	0	202,183	202,183	99,718	0	0	0	0	0	0	0
15:13:51	-126,977	1840,8	5,253	5,224	8,873	3,513	3,935	21	958,283	24,665	1840,8	0	202,183	202,183	99,718	0	0	0	0	0	0	0
15:13:51	0	1840,8	5,253	5,127	8,873	3,513	3,926	21	958,283	24,665	1840,8	0	202,183	202,183	99,718	0	0	0	0	0	0	0
15:13:51	-84,484	1839,955	5,253	5,078	8,868	3,504	3,918	21	958,283	24,665	1839,955	0	202,183	202,183	99,718	0	0	0	0	0	0	0
15:13:51	0	1839,955	5,253	5,127	8,868	3,504	3,91	21	958,283	24,665	1839,956	0	202,183	202,183	99,718	0	0	0	0	0	0	0
15:13:51	-169,616	1838,259	5,156	5,127	8,863	3,487	3,902	21	958,283	24,665	1838,259	0	202,183	202,183	99,718	0	0	0	0	0	0	0
15:13:51	4,101	1838,3	5,253	5,127	8,859	3,487	3,894	21	958,283	24,665	1838,259	0	202,183	202,183	99,718	0	0	0	0	0	0	0
15:13:51	-39,587	1837,904	5,302	5,224	8,854	3,483	3,885	21	958,283	24,665	1837,904	0	202,183	202,183	99,718	0	0	0	0	0	0	0
15:13:51	-43,676	1837,468	5,253	5,127	8,854	3,479	3,878	21	958,283	24,665	1837,468	0	202,183	202,183	99,718	0	0	0	0	0	0	0
15:13:51	-170,629	1835,761	5,156	5,127	8,849	3,461	3,869	21	958,283	24,665	1835,761	0	202,183	202,183	99,718	0	0	0	0	0	0	0
15:13:51	-85,375	1834,908	5,156	5,078	8,844	3,452	3,861	21	958,283	24,665	1834,908	0	202,183	202,183	99,718	0	0	0	0	0	0	0
15:13:51	0	1834,908	5,156	5,078	8,844	3,452	3,853	21	958,283	24,665	1834,908	0	202,183	202,183	99,718	0	0	0	0	0	0	0
15:13:51	-87,316	1834,034	5,058	4,98	8,844	3,443	3,845	21	958,283	24,665	1834,034	0	202,183	202,183	99,718	0	0	0	0	0	0	0
15:13:51	-169,506	1832,339	4,961	4,931	8,84	3,426	3,837	21	958,283	24,665	1832,339	0	202,183	202,183	99,718	0	0	0	0	0	0	0
15:13:51	87,292	1833,212	5,058	4,931	8,84	3,435	3,829	21	958,283	24,665	1832,34	0	202,183	202,183	99,718	0	0	0	0	0	0	0
15:13:51	-41,711	1832,795	5,107	4,98	8,835	3,43	3,821	21	958,283	24,665	1832,341	0	202,183	202,183	99,718	0	0	0	0	0	0	0
15:13:51	-39,611	1832,399	5,156	5,078	8,83	3,426	3,813	21	958,283	24,665	1832,341	0	202,183	202,183	99,718	0	0	0	0	0	0	0
15:13:51	-82,214	1831,577	5,156	5,127	8,825	3,418	3,806	21	958,283	24,665	1831,577	0	202,183	202,183	99,718	0	0	0	0	0	0	0
15:13:51	-85,559	1830,721	5,156	5,078	8,82	3,409	3,798	21	958,283	24,665	1830,721	0	202,183	202,183	99,718	0	0	0	0	0	0	0
15:13:51	-43,64	1830,285	5,107	4,98	8,82	3,405	3,79	21	958,283	24,665	1830,285	0	202,183	202,183	99,718	0	0	0	0	0	0	0
15:13:51	-43,64	1829,849	5,058	4,931	8,82	3,4	3,783	21	958,283	24,665	1829,849	0	202,183	202,183	99,718	0	0	0	0	0	0	0
15:13:51	-130,883	1828,54	4,912	4,882	8,82	3,387	3,775	21	958,283	24,665	1828,54	0	202,183	202,183	99,718	0	0	0	0	0	0	0
15:13:51	0	1828,54	4,912	4,882	8,82	3,387	3,767	21	958,283	24,665	1828,54	0	202,183	202,183	99,718	0	0	0	0	0	0	0
15:13:51	-38,562	1828,154	4,961	4,882	8,816	3,383	3,76	21	958,283	24,665	1828,154	0	202,183	202,183	99,718	0	0	0	0	0	0	0
15:13:51	-79,931	1827,355	4,961	4,882	8,811	3,374	3,752	21	958,283	24,665	1827,355	0	202,183	202,183	99,718	0	0	0	0	0	0	0
15:13:51	81,823	1828,173	5,058	4,931	8,811	3,383	3,745	21	958,283	24,665	1827,356	0	202,183	202,183	99,718	0	0	0	0	0	0	0
15:13:51	-81,176	1827,361	5,058	4,98	8,806	3,374	3,738	21	958,283	24,665	1827,356	0	202,183	202,183	99,718	0	0	0	0	0	0	0
15:13:51	0	1827,361	5,058	4,98	8,806	3,374	3,73	21	958,283	24,665	1827,356	0	202,183	202,183	99,718	0	0	0	0	0	0	0
15:13:51	-87,231	1826,489	4,961	4,931	8,806	3,365	3,723	21	958,283	24,665	1826,489	0	202,183	202,183	99,718	0	0	0	0	0	0	0
15:13:51	-43,615	1826,053	4,912	4,785	8,806	3,361	3,716	21	958,283	24,665	1826,053	0	202,183	202,183	99,718	0	0	0	0	0	0	0
15:13:51	-4,187	1826,011	4,912	4,785	8,806	3,36	3,709	21	958,283	24,665	1826,011	0	202,183	202,183	99,718	0	0	0	0	0	0	0
15:13:51	-80,114	1825,21	4,912	4,882	8,801	3,352	3,702	21	958,283	24,665	1825,21	0	202,183	202,183	99,718	0	0	0	0	0	0	0
15:13:51	-36,486	1824,845	4,961	4,882	8,797	3,348	3,695	21	958,283	24,665	1824,845	0	202,183	202,183	99,718	0	0	0	0	0	0	0
15:13:51	0	1824,845	4,961	4,931	8,797	3,348	3,688	21	958,283	24,665	1824,845	0	202,183	202,183	99,718	0	0	0	0	0	0	0
15:13:51	-43,603	1824,409	4,912	4,882	8,797	3,344	3,682	21	958,283	24,665	1824,409	0	202,183	202,183	99,718	0	0	0	0	0	0	0
15:13:51	-41,748	1823,991	4,961	4,882	8,792	3,34	3,675	21	958,283	24,665	1823,991	0	202,183	202,183	99,718	0	0	0	0	0	0	0
15:13:51	0	1823,991	4,961	4,882	8,792	3,34	3,668	21	958,283	24,665	1823,991	0	202,183	202,183	99,718	0	0	0	0	0	0	0
15:13:51	-43,591	1823,555	4,912	4,931	8,792	3,335	3,662	21	958,283	24,665	1823,555	0	202,183	202,183	99,718	0	0	0	0	0	0	0
15:13:51	-80,114	1822,754	4,912	4,882	8,787	3,327	3,655	21	958,283	24,665	1822,754	0	202,183	202,183	99,718	0	0	0	0	0	0	0
15:13:51	0	1822,754	4,912	4,882	8,787	3,327	3,649	21	958,283	24,665	1822,754	0	202,183	202,183	99,718	0	0	0	0	0	0	0
15:13:51	-91,369	1821,841	4,814	4,931	8,787	3,317	3,642	21	958,283	24,665	1821,841	0	202,183	202,183	99,718	0	0	0	0	0	0	0
15:13:51	87,182	1822,712	4,912	4,931	8,787	3,326	3,636	21	958,283	24,665	1821,842	0	202,183	202,183	99,718	0	0	0	0	0	0	0
15:13:51	-36,523	1822,347	4,961	4,931	8,782	3,323	3,63	21	958,283	24,665	1821,842	0	202,183	202,183	99,718	0	0	0	0	0	0	0
15:13:51	0	1822,347	4,961	4,931	8,782	3,323	3,624	21	958,283	24,665	1821,843	0	202,183	202,183	99,718	0	0	0	0	0	0	0
15:13:51	-137,231	1820,975	4,814	4,931	8,782	3,309	3,618	21	958,283	24,665	1820,975	0	202,183	202,183	99,718	0	0	0	0	0	0	0
15:13:51	-78,869	1820,186	4,814	4,931	8,778	3,3	3,612	21	958,283	24,665	1820,186	0	202,183	202,183	99,718	0	0	0	0	0	0	0
15:13:51	87,158	1821,058	4,912	4,931	8,778	3,309	3,606	21	958,283	24,665	1820,187	0	202,183	202,183	99,718	0	0	0	0	0	0	0
15:13:51	-34,411	1820,714	4,961	4,98	8,773	3,306	3,6	21	958,283	24,665	1820,188	0	202,183	202,183	99,718	0	0	0	0	0	0	0
15:13:51	34,411	1821,058	4,912	4,931	8,778	3,309	3,594	21	958,283	24,665	1820,188	0	202,183	202,183	99,718	0	0	0	0	0	0	0
15:13:51	-77,99	1820,278	4,912	4,882	8,773	3,301	3,588	21	958,283	24,665	1820,188	0	202,183	202,183	99,718	0	0	0	0	0	0	0
15:13:51	0	1820,278	4,912	4,882	8,773	3,301	3,583	21	958,283	24,665	1820,188	0	202,183	202,183	99,718	0	0	0	0	0	0	0
15:13:51	-93,457	1819,343	4,814	4,785	8,773	3,292	3,577	21	958,283	24,665	1819,343	0	202,183	202,183	99,718	0	0	0	0	0	0	0
15:13:51	6,298	1819,406	4,814	4,785	8,773	3,292	3,571	21	958,283	24,665	1819,343	0	202,183	202,183	99,718	0	0	0	0	0	0	0
15:13:51	-43,579	1818,971	4,765	4,882	8,773	3,288	3,566	21	958,283	24,665	1818,971	0	202,183	202,183	99,718	0	0	0	0	0	0	0
15:13:51	0	1818,971	4,765	4,785	8,773	3,288	3,56	21	958,283	24,665	1818,971	0	202,183	202,183	99,718	0	0	0	0	0	0	0
15:13:51	37,28	1819,343	4,814	4,882	8,773	3,292	3,555	21	958,283	24,665	1818,971	0	202,183	202,183	99,718	0	0	0	0	0	0	0
15:13:51	-79,04	1818,553	4,814	4,931	8,768	3,284	3,55	21	958,283	24,665	1818,553	0	202,183	202,183	99,718	0	0	0	0	0	0	0
15:13:51	0	1818,553	4,814	4,882	8,768	3,284	3,545	21	958,283	24,665	1818,553	0	202,183	202,183	99,718	0	0	0	0	0	0	0
15:13:51	0	1818,553	4,814	4,882	8,768	3,284	3,539	21	959,713	24,665	1818,553	0,1	202,183	202,183	99,718	0	0	0	0	0	0	0
15:13:51	-1,354	1818,539	4,814	4,882	8,768	3,283	3,534	21	959,713	24,665	1818,539	0,1	202,183	202,183	99,718	0	0	0	0	0	0	0
15:13:51	0	1818,539	4,814	4,882	8,768	3,283	3,53	21	959,713	24,665	1818,539	0,1	202,183	202,183	99,718	0	0	0	0	0	0	0
15:13:51	87,121	1819,411	4,912	4,931	8,768	3,292	3,525	21	959,713	24,665	1818,54	0,1	202,183	202,183	99,718	0	0	0	0	0	0	0
15:13:51	-87,121	1818,539	4,814	4,882	8,768	3,283	3,52	21	959,713	24,665	1818,539	0,1	202,183	202,183	99,718	0	0	0	0	0	0	0
15:13:51	87,121	1819,411	4,912	4,882	8,768	3,292	3,516	21	959,713	24,665	1818,54	0,1	202,183	202,183	99,718	0	0	0	0	0	0	0
15:13:51	0	1819,411	4,912	4,882	8,768	3,292	3,511	21	959,713	24,665	1818,541	0,1	202,183	202,183	99,718	0	0	0	0	0	0	0
15:13:51	0	1819,411	4,912	4,882	8,768	3,292	3,507	21	959,713	24,665	1818,542	0,1	202,183	202,183	99,718	0	0	0	0	0	0	0
15:13:51	0	1819,411	4,912	4,882	8,768	3,292	3,503	21	959,713	24,665	1818,543	0,1	202,183	202,183	99,718	0	0	0	0	0	0	0
15:13:51	0	1819,411	4,912	4,882	8,768	3,292	3,499	21	959,713	24,665	1818,544	0,1	202,183	202,183	99,718	0	0	0	0	0	0	0
15:13:51	-51,635	1818,894	4,765	4,736	8,773	3,287	3,495	21	959,713	24,665	1818,544	0,1	202,027	202,027	99,718	0	0	0	0	0	0	0
15:13:51	-2,856	1818,866	4,668	4,687	8,778	3,287	3,49	21	959,713	24,665	1818,544	0,1	202,027	202,027	99,718	0	0	0	0	0	0	0
15:13:51	52,709	1819,393	4,814	4,736	8,773	3,292	3,487	21	959,713	24,665	1818,545	0,1	202,027	202,027	99,718	0	0	0	0	0	0	0
15:13:51	211,547	1821,508	5,058	4,931	8,773	3,314	3,483	21	959,713	24,665	1818,548	0,1	202,027	202,027	99,718	0	0	0	0	0	0	0
15:13:51	-166,198	1819,846	4,961	4,931	8,768	3,297	3,48	21	959,713	24,665	1818,549	0,1	202,027	202,027	99,718	0	0	0	0	0	0	0
15:13:51	87,146	1820,718	5,058	4,931	8,768	3,306	3,476	21	959,713	24,665	1818,551	0,1	202,027	202,027	99,718	0	0	0	0	0	0	0
15:13:51	0	1820,718	5,058	4,98	8,768	3,306	3,473	21	959,713	24,665	1818,554	0,1	202,027	202,027	99,718	0	0	0	0	0	0	0
15:13:51	0	1820,718	5,058	4,931	8,768	3,306	3,47	21	959,713	24,665	1818,556	0,1	202,027	202,027	99,718	0	0	0	0	0	0	0
15:13:51	-51,66	1820,201	4,912	4,882	8,773	3,301	3,466	21	959,713	24,665	1818,558	0,1	202,027	202,027	99,718	0	0	0	0	0	0	0
15:13:51	-87,133	1819,33	4,814	4,882	8,773	3,292	3,463	21	959,713	24,665	1818,558	0,1	202,027	202,027	99,718	0	0	0	0	0	0	0
15:13:52	0	1819,33	4,814	4,882	8,773	3,292	3,459	21	959,713	24,665	1818,559	0,1	202,027	202,027	99,718	0	0	0	0	0	0	0
15:13:52	0	1819,33	4,814	4,882	8,773	3,292	3,456	21	959,713	24,665	1818,56	0,1	202,027	202,027	99,718	0	0	0	0	0	0	0
15:13:52	87,133	1820,201	4,912	4,882	8,773	3,301	3,453	21	959,713	24,665	1818,562	0,1	202,027	202,027	99,718	0	0	0	0	0	0	0
15:13:52	0	1820,201	4,912	4,931	8,773	3,301	3,45	21	959,713	24,665	1818,563	0,1	202,027	202,027	99,718	0	0	0	0	0	0	0
15:13:52	-35,485	1819,846	4,961	4,98	8,768	3,297	3,447	21	959,713	24,665	1818,565	0,1	202,027	202,027	99,718	0	0	0	0	0	0	0
15:13:52	-130,688	1818,539	4,814	4,931	8,768	3,283	3,444	21	959,713	24,665	1818,539	0,1	202,027	202,027	99,718	0	0	0	0	0	0	0
15:13:52	0	1818,539	4,814	4,98	8,768	3,283	3,441	21	959,713	24,665	1818,539	0,1	202,027	202,027	99,718	0	0	0	0	0	0	0
15:13:52	87,121	1819,411	4,912	4,98	8,768	3,292	3,438	21	959,713	24,665	1818,54	0,1	202,027	202,027	99,718	0	0	0	0	0	0	0
15:13:52	-87,121	1818,539	4,814	4,931	8,768	3,283	3,435	21	959,713	24,665	1818,539	0,1	202,027	202,027	99,718	0	0	0	0	0	0	0
15:13:52	0	1818,539	4,814	4,931	8,768	3,283	3,432	21	959,713	24,665	1818,539	0,1	202,027	202,027	99,718	0	0	0	0	0	0	0
15:13:52	0	1818,539	4,814	4,931	8,768	3,283	3,429	21	959,713	24,665	1818,539	0,1	202,027	202,027	99,718	0	0	0	0	0	0	0
15:13:52	0	1818,539	4,814	4,931	8,768	3,283	3,426	21	959,713	24,665	1818,539	0,1	202,027	202,027	99,718	0	0	0	0	0	0	0
15:13:52	-48,974	1818,05	4,765	4,882	8,768	3,278	3,423	21	959,713	24,665	1818,05	0,1	202,027	202,027	99,718	0	0	0	0	0	0	0
15:13:52	0	1818,05	4,765	4,882	8,768	3,278	3,42	21	959,713	24,665	1818,05	0,1	202,027	202,027	99,718	0	0	0	0	0	0	0
15:13:52	43,542	1818,485	4,814	4,882	8,768	3,283	3,418	21	959,713	24,665	1818,05	0,1	202,027	202,027	99,718	0	0	0	0	0	0	0
15:13:52	0	1818,485	4,814	4,931	8,768	3,283	3,415	21	959,713	24,665	1818,051	0,1	202,027	202,027	99,718	0	0	0	0	0	0	0
15:13:52	87,121	1819,356	4,912	4,931	8,768	3,292	3,413	21	959,713	24,665	1818,052	0,1	202,027	202,027	99,718	0	0	0	0	0	0	0
15:13:52	5,432	1819,411	4,912	4,785	8,768	3,292	3,41	21	959,713	24,665	1818,053	0,1	202,027	202,027	99,718	0	0	0	0	0	0	0
15:13:52	-87,121	1818,539	4,814	4,882	8,768	3,283	3,408	21	959,713	24,665	1818,054	0,1	202,027	202,027	99,718	0	0	0	0	0	0	0
15:13:52	-5,432	1818,485	4,814	4,882	8,768	3,283	3,405	21	959,713	24,665	1818,054	0,1	202,027	202,027	99,718	0	0	0	0	0	0	0
15:13:52	0	1818,485	4,814	4,882	8,768	3,283	3,403	21	959,713	24,665	1818,054	0,1	202,027	202,027	99,718	0	0	0	0	0	0	0
15:13:52	0	1818,485	4,814	4,882	8,768	3,283	3,401	21	959,713	24,665	1818,055	0,1	202,027	202,027	99,718	0	0	0	0	0	0	0
15:13:52	0	1818,485	4,814	4,785	8,768	3,283	3,398	21	959,713	24,665	1818,055	0,1	202,027	202,027	99,718	0	0	0	0	0	0	0
15:13:52	92,553	1819,411	4,912	4,882	8,768	3,292	3,396	21	959,713	24,665	1818,057	0,1	202,027	202,027	99,718	0	0	0	0	0	0	0
15:13:52	0	1819,411	4,912	4,931	8,768	3,292	3,394	21	959,713	24,665	1818,058	0,1	202,027	202,027	99,718	0	0	0	0	0	0	0
15:13:52	-5,432	1819,356	4,912	4,931	8,768	3,292	3,392	21	959,713	24,665	1818,059	0,1	202,027	202,027	99,718	0	0	0	0	0	0	0
15:13:52	5,432	1819,411	4,912	4,882	8,768	3,292	3,39	21	959,713	24,665	1818,061	0,1	202,027	202,027	99,718	0	0	0	0	0	0	0
15:13:52	-5,432	1819,356	4,912	4,882	8,768	3,292	3,388	21	959,713	24,665	1818,062	0,1	202,027	202,027	99,718	0	0	0	0	0	0	0
15:13:52	5,432	1819,411	4,912	4,882	8,768	3,292	3,386	21	959,713	24,665	1818,063	0,1	202,027	202,027	99,718	0	0	0	0	0	0	0
15:13:52	0	1819,411	4,912	4,882	8,768	3,292	3,385	21	959,713	24,665	1818,065	0,1	202,027	202,027	99,718	0	0	0	0	0	0	0
15:13:52	0	1819,411	4,912	4,882	8,768	3,292	3,383	21	959,713	24,665	1818,066	0,1	202,027	202,027	99,718	0	0	0	0	0	0	0
15:13:52	43,566	1819,846	4,961	4,931	8,768	3,297	3,381	21	959,713	24,665	1818,068	0,1	202,027	202,027	99,718	0	0	0	0	0	0	0
15:13:52	0	1819,846	4,961	4,882	8,768	3,297	3,379	21	959,713	24,665	1818,07	0,1	202,027	202,027	99,718	0	0	0	0	0	0	0
15:13:52	0	1819,846	4,961	4,882	8,768	3,297	3,378	21	959,713	24,665	1818,071	0,1	202,027	202,027	99,718	0	0	0	0	0	0	0
15:13:52	0	1819,846	4,961	4,882	8,768	3,297	3,376	21	959,713	24,665	1818,073	0,1	202,027	202,027	99,718	0	0	0	0	0	0	0
15:13:52	0	1819,846	4,961	4,931	8,768	3,297	3,375	21	959,713	24,665	1818,075	0,1	202,027	202,027	99,718	0	0	0	0	0	0	0
15:13:52	0	1819,846	4,961	4,882	8,768	3,297	3,373	21	959,713	24,665	1818,077	0,1	202,027	202,027	99,718	0	0	0	0	0	0	0
15:13:52	-5,419	1819,792	4,961	4,882	8,768	3,296	3,372	21	959,713	24,665	1818,079	0,1	202,027	202,027	99,718	0	0	0	0	0	0	0
15:13:52	-38,146	1819,411	4,912	4,882	8,768	3,292	3,37	21	959,713	24,665	1818,08	0,1	202,027	202,027	99,718	0	0	0	0	0	0	0
15:13:52	38,146	1819,792	4,961	4,882	8,768	3,296	3,369	21	959,713	24,665	1818,081	0,1	202,027	202,027	99,718	0	0	0	0	0	0	0
15:13:52	-43,579	1819,356	4,912	4,882	8,768	3,292	3,367	21	959,713	24,665	1818,083	0,1	202,027	202,027	99,718	0	0	0	0	0	0	0
15:13:52	48,999	1819,846	4,961	4,882	8,768	3,297	3,366	21	959,713	24,665	1818,085	0,1	202,027	202,027	99,718	0	0	0	0	0	0	0
15:13:52	-43,566	1819,411	4,912	4,882	8,768	3,292	3,364	21	959,713	24,665	1818,086	0,1	202,027	202,027	99,718	0	0	0	0	0	0	0
15:13:52	-5,432	1819,356	4,912	4,882	8,768	3,292	3,363	21	959,713	24,665	1818,087	0,1	202,027	202,027	99,718	0	0	0	0	0	0	0
15:13:52	0	1819,356	4,912	4,785	8,768	3,292	3,361	21	959,713	24,665	1818,088	0,1	202,027	202,027	99,718	0	0	0	0	0	0	0
15:13:52	0	1819,356	4,912	4,785	8,768	3,292	3,36	21	959,713	24,665	1818,09	0,1	202,027	202,027	99,718	0	0	0	0	0	0	0
15:13:52	0	1819,356	4,912	4,882	8,768	3,292	3,359	21	959,713	24,665	1818,091	0,1	202,027	202,027	99,718	0	0	0	0	0	0	0
15:13:52	0	1819,356	4,912	4,98	8,768	3,292	3,357	21	959,713	24,665	1818,092	0,1	202,027	202,027	99,718	0	0	0	0	0	0	0
15:13:52	43,579	1819,792	4,961	4,98	8,768	3,296	3,356	21	959,713	24,665	1818,094	0,1	202,027	202,027	99,718	0	0	0	0	0	0	0
15:13:52	-43,579	1819,356	4,912	4,931	8,768	3,292	3,355	21	959,713	24,665	1818,095	0,1	202,027	202,027	99,718	0	0	0	0	0	0	0
15:13:52	0	1819,356	4,912	4,98	8,768	3,292	3,354	21	959,713	24,665	1818,096	0,1	202,027	202,027	99,718	0	0	0	0	0	0	0
15:13:52	0	1819,356	4,912	4,931	8,768	3,292	3,353	21	959,713	24,665	1818,098	0,1	202,027	202,027	99,718	0	0	0	0	0	0	0
15:13:52	0	1819,356	4,912	4,931	8,768	3,292	3,351	21	959,713	24,665	1818,099	0,1	202,027	202,027	99,718	0	0	0	0	0	0	0
15:13:52	0	1819,356	4,912	4,931	8,768	3,292	3,35	21	959,713	24,665	1818,1	0,1	202,027	202,027	99,718	0	0	0	0	0	0	0
15:13:52	48,999	1819,846	4,961	4,931	8,768	3,297	3,349	21	959,713	24,665	1818,102	0,1	202,027	202,027	99,718	0	0	0	0	0	0	0
15:13:52	-43,566	1819,411	4,912	4,931	8,768	3,292	3,348	21	959,713	24,665	1818,103	0,1	202,027	202,027	99,718	0	0	0	0	0	0	0
15:13:52	-87,121	1818,539	4,814	4,931	8,768	3,283	3,347	21	959,713	24,665	1818,104	0,1	202,027	202,027	99,718	0	0	0	0	0	0	0
15:13:52	87,121	1819,411	4,912	4,882	8,768	3,292	3,346	21	959,713	24,665	1818,105	0,1	202,027	202,027	99,718	0	0	0	0	0	0	0
15:13:52	-87,121	1818,539	4,814	4,882	8,768	3,283	3,344	21	959,713	24,665	1818,105	0,1	202,027	202,027	99,718	0	0	0	0	0	0	0
15:13:52	125,268	1819,792	4,961	4,882	8,768	3,296	3,344	21	959,713	24,665	1818,107	0,1	202,027	202,027	99,718	0	0	0	0	0	0	0
15:13:52	-130,7	1818,485	4,814	4,931	8,768	3,283	3,342	21	959,713	24,665	1818,107	0,1	202,027	202,027	99,718	0	0	0	0	0	0	0
15:13:52	87,121	1819,356	4,912	4,882	8,768	3,292	3,341	21	959,713	24,665	1818,109	0,1	202,027	202,027	99,718	0	0	0	0	0	0	0
15:13:52	-87,121	1818,485	4,814	4,785	8,768	3,283	3,34	21	959,713	24,665	1818,109	0,1	202,027	202,027	99,718	0	0	0	0	0	0	0
15:13:52	0	1818,485	4,814	4,882	8,768	3,283	3,339	21	959,713	24,665	1818,109	0,1	202,027	202,027	99,718	0	0	0	0	0	0	0
15:13:52	5,432	1818,539	4,814	4,785	8,768	3,283	3,338	21	959,713	24,665	1818,11	0,1	202,027	202,027	99,718	0	0	0	0	0	0	0
15:13:52	0	1818,539	4,814	4,882	8,768	3,283	3,337	21	959,713	24,665	1818,11	0,1	202,027	202,027	99,718	0	0	0	0	0	0	0
15:13:52	-5,432	1818,485	4,814	4,785	8,768	3,283	3,336	21	959,713	24,665	1818,111	0,1	202,027	202,027	99,718	0	0	0	0	0	0	0
15:13:52	0	1818,485	4,814	4,785	8,768	3,283	3,335	21	959,713	24,665	1818,111	0,1	202,027	202,027	99,718	0	0	0	0	0	0	0
15:13:52	0	1818,485	4,814	4,736	8,768	3,283	3,334	21	959,713	24,665	1818,111	0,1	202,027	202,027	99,718	0	0	0	0	0	0	0
15:13:52	87,121	1819,356	4,912	4,785	8,768	3,292	3,333	21	959,713	24,665	1818,113	0,1	202,027	202,027	99,718	0	0	0	0	0	0	0
15:13:52	0	1819,356	4,912	4,736	8,768	3,292	3,332	21	959,713	24,665	1818,114	0,1	202,027	202,027	99,718	0	0	0	0	0	0	0
15:13:52	0	1819,356	4,912	4,785	8,768	3,292	3,331	21	959,713	24,665	1818,115	0,1	202,027	202,027	99,718	0	0	0	0	0	0	0
15:13:52	0	1819,356	4,912	4,785	8,768	3,292	3,331	21	959,713	24,665	1818,116	0,1	202,027	202,027	99,718	0	0	0	0	0	0	0
15:13:52	0	1819,356	4,912	4,785	8,768	3,292	3,33	21	959,713	24,665	1818,118	0,1	202,027	202,027	99,718	0	0	0	0	0	0	0
15:13:52	0	1819,356	4,912	4,882	8,768	3,292	3,329	21	959,713	24,665	1818,119	0,1	202,027	202,027	99,718	0	0	0	0	0	0	0
15:13:52	0	1819,356	4,912	4,882	8,768	3,292	3,328	21	959,713	24,665	1818,12	0,1	202,027	202,027	99,718	0	0	0	0	0	0	0
15:13:52	0	1819,356	4,912	4,882	8,768	3,292	3,328	21	959,713	24,665	1818,121	0,1	202,027	202,027	99,718	0	0	0	0	0	0	0
15:13:52	-125,244	1818,104	4,765	4,785	8,768	3,279	3,327	21	959,713	24,665	1818,104	0,1	202,027	202,027	99,718	0	0	0	0	0	0	0
15:13:52	-8,081	1818,023	4,668	4,687	8,773	3,278	3,326	21	959,713	24,665	1818,023	0,1	202,027	202,027	99,718	0	0	0	0	0	0	0
15:13:52	217,81	1820,201	4,912	4,785	8,773	3,301	3,325	21	959,713	24,665	1818,025	0,1	202,027	202,027	99,718	0	0	0	0	0	0	0
15:13:52	0	1820,201	4,912	4,931	8,773	3,301	3,325	21	958,743	24,665	1818,027	0,1	202,027	202,027	99,718	0	0	0	0	0	0	0
15:13:52	96,215	1821,163	5,107	4,98	8,768	3,31	3,324	21	958,743	24,665	1818,03	0,1	202,027	202,027	99,718	0	0	0	0	0	0	0
15:13:52	0	1821,163	5,107	4,98	8,768	3,31	3,324	21	958,743	24,665	1818,034	0,1	202,027	202,027	99,718	0	0	0	0	0	0	0
15:13:52	-43,591	1820,727	5,058	4,98	8,768	3,306	3,324	21	958,743	24,665	1818,036	0,1	202,027	202,027	99,718	0	0	0	0	0	0	0
15:13:52	0	1820,727	5,058	4,98	8,768	3,306	3,323	21	958,743	24,665	1818,039	0,1	202,027	202,027	99,718	0	0	0	0	0	0	0
15:13:52	0	1820,727	5,058	4,931	8,768	3,306	3,323	21	958,743	24,665	1818,042	0,1	202,027	202,027	99,718	0	0	0	0	0	0	0
15:13:52	0	1820,727	5,058	4,98	8,768	3,306	3,323	21	958,743	24,665	1818,045	0,1	202,027	202,027	99,718	0	0	0	0	0	0	0
15:13:52	-87,158	1819,856	4,961	4,931	8,768	3,297	3,322	21	958,743	24,665	1818,046	0,1	202,027	202,027	99,718	0	0	0	0	0	0	0
15:13:52	-43,591	1819,42	4,912	4,931	8,768	3,292	3,322	21	958,743	24,665	1818,048	0,1	202,027	202,027	99,718	0	0	0	0	0	0	0
15:13:52	0	1819,42	4,912	4,785	8,768	3,292	3,321	21	958,743	24,665	1818,049	0,1	202,027	202,027	99,718	0	0	0	0	0	0	0
15:13:52	0	1819,42	4,912	4,882	8,768	3,292	3,321	21	958,743	24,665	1818,05	0,1	201,671	201,671	99,716	0	0	0	0	0	0	0
15:13:52	-5,419	1819,366	4,912	4,931	8,768	3,292	3,32	21	958,743	24,665	1818,052	0,1	201,671	201,671	99,716	0	0	0	0	0	0	0
15:13:52	0	1819,366	4,912	4,882	8,768	3,292	3,319	21	958,743	24,665	1818,053	0,1	201,671	201,671	99,716	0	0	0	0	0	0	0
15:13:52	0	1819,366	4,912	4,785	8,768	3,292	3,319	21	958,743	24,665	1818,054	0,1	201,671	201,671	99,716	0	0	0	0	0	0	0
15:13:52	-87,133	1818,494	4,814	4,785	8,768	3,283	3,318	21	958,743	24,665	1818,055	0,1	201,671	201,671	99,716	0	0	0	0	0	0	0
15:13:52	87,133	1819,366	4,912	4,785	8,768	3,292	3,318	21	958,743	24,665	1818,056	0,1	201,671	201,671	99,716	0	0	0	0	0	0	0
15:13:52	-87,133	1818,494	4,814	4,882	8,768	3,283	3,317	21	958,743	24,665	1818,057	0,1	201,671	201,671	99,716	0	0	0	0	0	0	0
15:13:52	0	1818,494	4,814	4,785	8,768	3,283	3,316	21	958,743	24,665	1818,057	0,1	201,671	201,671	99,716	0	0	0	0	0	0	0
15:13:52	0	1818,494	4,814	4,785	8,768	3,283	3,316	21	958,743	24,665	1818,058	0,1	201,671	201,671	99,716	0	0	0	0	0	0	0
15:13:52	-77,819	1817,716	4,814	4,736	8,763	3,275	3,315	21	958,743	24,665	1817,716	0,1	201,671	201,671	99,716	0	0	0	0	0	0	0
15:13:52	0	1817,716	4,814	4,736	8,763	3,275	3,314	21	958,743	24,665	1817,716	0,1	201,671	201,671	99,716	0	0	0	0	0	0	0
15:13:53	0	1817,716	4,814	4,785	8,763	3,275	3,313	21	958,743	24,665	1817,716	0,1	201,671	201,671	99,716	0	0	0	0	0	0	0
15:13:53	0	1817,716	4,814	4,785	8,763	3,275	3,313	21	958,743	24,665	1817,716	0,1	201,671	201,671	99,716	0	0	0	0	0	0	0
15:13:53	0	1817,716	4,814	4,785	8,763	3,275	3,312	21	958,743	24,665	1817,716	0,1	201,671	201,671	99,716	0	0	0	0	0	0	0
15:13:53	87,133	1818,587	4,912	4,882	8,763	3,284	3,311	21	958,743	24,665	1817,717	0,1	201,671	201,671	99,716	0	0	0	0	0	0	0
15:13:53	0	1818,587	4,912	4,785	8,763	3,284	3,311	21	958,743	24,665	1817,718	0,1	201,671	201,671	99,716	0	0	0	0	0	0	0
15:13:53	0	1818,587	4,912	4,882	8,763	3,284	3,31	21	958,743	24,665	1817,719	0,1	201,671	201,671	99,716	0	0	0	0	0	0	0
15:13:53	-87,133	1817,716	4,814	4,882	8,763	3,275	3,31	21	958,743	24,665	1817,716	0,1	201,671	201,671	99,716	0	0	0	0	0	0	0
15:13:53	0	1817,716	4,814	4,882	8,763	3,275	3,309	21	958,743	24,665	1817,716	0,1	201,671	201,671	99,716	0	0	0	0	0	0	0
15:13:53	0	1817,716	4,814	4,931	8,763	3,275	3,308	21	958,743	24,665	1817,716	0,1	201,671	201,671	99,716	0	0	0	0	0	0	0
15:13:53	130,7	1819,023	4,961	4,931	8,763	3,288	3,308	21	958,743	24,665	1817,717	0,1	201,671	201,671	99,716	0	0	0	0	0	0	0
15:13:53	0	1819,023	4,961	4,931	8,763	3,288	3,307	21	958,743	24,665	1817,719	0,1	201,671	201,671	99,716	0	0	0	0	0	0	0
15:13:53	-43,566	1818,587	4,912	4,931	8,763	3,284	3,307	21	958,743	24,665	1817,72	0,1	201,671	201,671	99,716	0	0	0	0	0	0	0
15:13:53	43,566	1819,023	4,961	4,931	8,763	3,288	3,307	21	958,743	24,665	1817,721	0,1	201,671	201,671	99,716	0	0	0	0	0	0	0
15:13:53	-43,566	1818,587	4,912	4,931	8,763	3,284	3,306	21	958,743	24,665	1817,722	0,1	201,671	201,671	99,716	0	0	0	0	0	0	0
15:13:53	0	1818,587	4,912	4,931	8,763	3,284	3,306	21	958,743	24,665	1817,723	0,1	201,671	201,671	99,716	0	0	0	0	0	0	0
15:13:53	43,566	1819,023	4,961	4,931	8,763	3,288	3,305	21	958,743	24,665	1817,724	0,1	201,671	201,671	99,716	0	0	0	0	0	0	0
15:13:53	-43,566	1818,587	4,912	4,931	8,763	3,284	3,305	21	958,743	24,665	1817,725	0,1	201,671	201,671	99,716	0	0	0	0	0	0	0
15:13:53	0	1818,587	4,912	4,931	8,763	3,284	3,305	21	958,743	24,665	1817,726	0,1	201,671	201,671	99,716	0	0	0	0	0	0	0
15:13:53	43,566	1819,023	4,961	4,931	8,763	3,288	3,304	21	958,743	24,665	1817,727	0,1	201,671	201,671	99,716	0	0	0	0	0	0	0
15:13:53	-43,566	1818,587	4,912	4,931	8,763	3,284	3,304	21	958,743	24,665	1817,728	0,1	201,671	201,671	99,716	0	0	0	0	0	0	0
15:13:53	0	1818,587	4,912	4,882	8,763	3,284	3,303	21	958,743	24,665	1817,729	0,1	201,671	201,671	99,716	0	0	0	0	0	0	0
15:13:53	-87,133	1817,716	4,814	4,931	8,763	3,275	3,303	21	958,743	24,665	1817,716	0,1	201,671	201,671	99,716	0	0	0	0	0	0	0
15:13:53	87,133	1818,587	4,912	4,882	8,763	3,284	3,303	21	958,743	24,665	1817,717	0,1	201,671	201,671	99,716	0	0	0	0	0	0	0
15:13:53	-87,133	1817,716	4,814	4,882	8,763	3,275	3,302	21	958,743	24,665	1817,716	0,1	201,671	201,671	99,716	0	0	0	0	0	0	0
15:13:53	0	1817,716	4,814	4,785	8,763	3,275	3,301	21	958,743	24,665	1817,716	0,1	201,671	201,671	99,716	0	0	0	0	0	0	0
15:13:53	0	1817,716	4,814	4,736	8,763	3,275	3,301	21	958,743	24,665	1817,716	0,1	201,671	201,671	99,716	0	0	0	0	0	0	0
15:13:53	0	1817,716	4,814	4,736	8,763	3,275	3,3	21	958,743	24,665	1817,716	0,1	201,671	201,671	99,716	0	0	0	0	0	0	0
15:13:53	0	1817,716	4,814	4,736	8,763	3,275	3,3	21	958,743	24,665	1817,716	0,1	201,671	201,671	99,716	0	0	0	0	0	0	0
15:13:53	0	1817,716	4,814	4,736	8,763	3,275	3,299	21	958,743	24,665	1817,716	0,1	201,671	201,671	99,716	0	0	0	0	0	0	0
15:13:53	87,133	1818,587	4,912	4,882	8,763	3,284	3,299	21	958,743	24,665	1817,717	0,1	201,671	201,671	99,716	0	0	0	0	0	0	0
15:13:53	43,566	1819,023	4,961	4,882	8,763	3,288	3,299	21	958,743	24,665	1817,718	0,1	201,671	201,671	99,716	0	0	0	0	0	0	0
15:13:53	-43,566	1818,587	4,912	4,785	8,763	3,284	3,299	21	958,743	24,665	1817,719	0,1	201,671	201,671	99,716	0	0	0	0	0	0	0
15:13:53	43,566	1819,023	4,961	4,882	8,763	3,288	3,298	21	958,743	24,665	1817,721	0,1	201,671	201,671	99,716	0	0	0	0	0	0	0
15:13:53	-43,566	1818,587	4,912	4,785	8,763	3,284	3,298	21	958,743	24,665	1817,721	0,1	201,671	201,671	99,716	0	0	0	0	0	0	0
15:13:53	0	1818,587	4,912	4,931	8,763	3,284	3,298	21	958,743	24,665	1817,722	0,1	201,671	201,671	99,716	0	0	0	0	0	0	0
15:13:53	0	1818,587	4,912	4,882	8,763	3,284	3,298	21	958,743	24,665	1817,723	0,1	201,671	201,671	99,716	0	0	0	0	0	0	0
15:13:53	0	1818,587	4,912	4,882	8,763	3,284	3,297	21	958,743	24,665	1817,724	0,1	201,671	201,671	99,716	0	0	0	0	0	0	0
15:13:53	0	1818,587	4,912	4,931	8,763	3,284	3,297	21	958,743	24,665	1817,725	0,1	201,671	201,671	99,716	0	0	0	0	0	0	0
15:13:53	43,566	1819,023	4,961	4,98	8,763	3,288	3,297	21	958,743	24,665	1817,726	0,1	201,671	201,671	99,716	0	0	0	0	0	0	0
15:13:53	-43,566	1818,587	4,912	4,931	8,763	3,284	3,297	21	958,743	24,665	1817,727	0,1	201,671	201,671	99,716	0	0	0	0	0	0	0
15:13:53	0	1818,587	4,912	4,98	8,763	3,284	3,296	21	958,743	24,665	1817,728	0,1	201,671	201,671	99,716	0	0	0	0	0	0	0
15:13:53	0	1818,587	4,912	4,931	8,763	3,284	3,296	21	958,743	24,665	1817,729	0,1	201,671	201,671	99,716	0	0	0	0	0	0	0
15:13:53	0	1818,587	4,912	4,931	8,763	3,284	3,296	21	958,743	24,665	1817,73	0,1	201,671	201,671	99,716	0	0	0	0	0	0	0
15:13:53	0	1818,587	4,912	4,931	8,763	3,284	3,296	21	958,743	24,665	1817,731	0,1	201,671	201,671	99,716	0	0	0	0	0	0	0
15:13:53	0	1818,587	4,912	4,931	8,763	3,284	3,295	21	958,743	24,665	1817,732	0,1	201,671	201,671	99,716	0	0	0	0	0	0	0
15:13:53	0	1818,587	4,912	4,931	8,763	3,284	3,295	21	958,743	24,665	1817,733	0,1	201,671	201,671	99,716	0	0	0	0	0	0	0
15:13:53	0	1818,587	4,912	4,931	8,763	3,284	3,295	21	958,743	24,665	1817,734	0,1	201,671	201,671	99,716	0	0	0	0	0	0	0
15:13:53	43,566	1819,023	4,961	4,931	8,763	3,288	3,295	21	958,743	24,665	1817,735	0,1	201,671	201,671	99,716	0	0	0	0	0	0	0
15:13:53	-43,566	1818,587	4,912	4,931	8,763	3,284	3,295	21	958,743	24,665	1817,736	0,1	201,671	201,671	99,716	0	0	0	0	0	0	0
15:13:53	0	1818,587	4,912	4,931	8,763	3,284	3,294	21	958,743	24,665	1817,737	0,1	201,671	201,671	99,716	0	0	0	0	0	0	0
15:13:53	0	1818,587	4,912	4,882	8,763	3,284	3,294	21	958,743	24,665	1817,738	0,1	201,671	201,671	99,716	0	0	0	0	0	0	0
15:13:53	-87,133	1817,716	4,814	4,882	8,763	3,275	3,294	21	958,743	24,665	1817,716	0,1	201,671	201,671	99,716	0	0	0	0	0	0	0
15:13:53	87,133	1818,587	4,912	4,98	8,763	3,284	3,294	21	958,743	24,665	1817,717	0,1	201,671	201,671	99,716	0	0	0	0	0	0	0
15:13:53	130,725	1819,895	5,058	5,127	8,763	3,297	3,294	21	958,743	24,665	1817,719	0,1	201,671	201,671	99,716	0	0	0	0	0	0	0
15:13:53	174,34	1821,638	5,253	5,273	8,763	3,315	3,294	21	958,743	24,665	1817,723	0,1	201,671	201,671	99,716	0	0	0	0	0	0	0
15:13:53	208,667	1823,725	5,4	5,468	8,768	3,337	3,295	21	958,743	24,665	1817,729	0,1	201,671	201,671	99,716	0	0	0	0	0	0	0
15:13:53	308,923	1826,814	5,644	5,761	8,773	3,369	3,296	21	958,743	24,665	1817,738	0,1	201,671	201,671	99,716	0	0	0	0	0	0	0
15:13:53	418,908	1831,003	5,937	6,103	8,782	3,412	3,299	21	958,743	24,665	1817,751	0,1	201,671	201,671	99,716	0	0	0	0	0	0	0
15:13:53	302,087	1834,024	6,084	6,445	8,792	3,443	3,302	21	958,743	24,665	1817,768	0,1	201,671	201,671	99,716	0	0	0	0	0	0	0
15:13:53	506,103	1839,085	6,279	6,738	8,811	3,495	3,305	21	958,743	24,665	1817,789	0,1	201,671	201,671	99,716	0	0	0	0	0	0	0
15:13:53	423,193	1843,317	6,377	6,884	8,83	3,539	3,31	21	958,743	24,665	1817,815	0,1	201,671	201,671	99,716	0	0	0	0	0	0	0
15:13:53	547,168	1848,789	6,425	6,982	8,859	3,595	3,315	21	958,743	24,665	1817,845	0,1	201,671	201,671	99,716	0	0	0	0	0	0	0
15:13:53	549,475	1854,283	6,572	7,177	8,883	3,652	3,322	21	958,743	24,665	1817,882	0,1	201,671	201,671	99,716	0	0	0	0	0	0	0
15:13:53	552,807	1859,811	6,718	7,373	8,907	3,709	3,33	21	958,743	24,665	1817,924	0,1	201,671	201,671	99,716	0	0	0	0	0	0	0
15:13:53	589,27	1865,704	6,718	7,373	8,94	3,77	3,338	21	958,743	24,665	1817,971	0,1	201,671	201,671	99,716	0	0	0	0	0	0	0
15:13:53	762,561	1873,33	6,914	7,568	8,974	3,848	3,348	21	958,743	24,665	1818,027	0,1	201,671	201,671	99,716	0	0	0	0	0	0	0
15:13:53	636,682	1879,697	7,06	7,959	9,003	3,914	3,359	21	958,743	24,665	1818,089	0,1	201,671	201,671	99,716	0	0	0	0	0	0	0
15:13:53	950,219	1889,199	7,548	8,203	9,032	4,012	3,372	21	958,743	24,665	1818,16	0,1	201,671	201,671	99,716	0	0	0	0	0	0	0
15:13:53	629,394	1895,493	7,597	8,398	9,065	4,077	3,386	21	958,743	24,665	1818,237	0,1	201,671	201,671	99,716	0	0	0	0	0	0	0
15:13:53	803,82	1903,531	7,841	8,642	9,098	4,16	3,401	21	958,743	24,665	1818,322	0,1	201,671	201,671	99,716	0	0	0	0	0	0	0
15:13:53	830,639	1911,837	8,037	8,838	9,136	4,245	3,418	21	958,743	24,665	1818,416	0,1	201,671	201,671	99,716	0	0	0	0	0	0	0
15:13:53	725,671	1919,094	8,183	8,984	9,169	4,32	3,435	21	958,743	24,665	1818,517	0,1	201,671	201,671	99,716	0	0	0	0	0	0	0
15:13:53	771,606	1926,81	8,232	9,082	9,211	4,4	3,454	21	958,743	24,665	1818,625	0,1	201,671	201,671	99,716	0	0	0	0	0	0	0
15:13:53	794,665	1934,757	8,379	9,13	9,249	4,482	3,474	21	958,743	24,665	1818,741	0,1	201,671	201,671	99,716	0	0	0	0	0	0	0
15:13:53	789,086	1942,648	8,476	9,326	9,289	4,563	3,496	21	958,743	24,665	1818,865	0,1	201,671	201,671	99,716	0	0	0	0	0	0	0
15:13:53	830,847	1950,956	8,671	9,619	9,326	4,649	3,518	21	958,743	24,665	1818,997	0,1	201,671	201,671	99,716	0	0	0	0	0	0	0
15:13:53	744,421	1958,4	8,867	9,814	9,358	4,725	3,542	21	958,743	24,665	1819,136	0,1	201,671	201,671	99,716	0	0	0	0	0	0	0
15:13:53	935,949	1967,76	9,209	9,961	9,394	4,822	3,567	21	958,743	24,665	1819,285	0,1	201,671	201,671	99,716	0	0	0	0	0	0	0
15:13:53	788,928	1975,649	9,502	10,205	9,423	4,903	3,593	21	958,743	24,665	1819,441	0,1	201,671	201,671	99,716	0	0	0	0	0	0	0
15:13:53	850,549	1984,155	9,795	10,595	9,457	4,991	3,621	21	960,173	24,665	1819,606	0	201,671	201,671	99,716	0	0	0	0	0	0	0
15:13:53	723,889	1991,393	9,843	10,693	9,495	5,065	3,649	21	960,173	24,665	1819,778	0	201,671	201,671	99,716	0	0	0	0	0	0	0
15:13:53	736,254	1998,756	9,941	10,742	9,532	5,141	3,678	21	960,173	24,665	1819,957	0	201,671	201,671	99,716	0	0	0	0	0	0	0
15:13:53	659,79	2005,354	9,941	10,742	9,57	5,209	3,708	21	960,173	24,665	1820,142	0	201,671	201,671	99,716	0	0	0	0	0	0	0
15:13:53	749,292	2012,847	10,039	10,84	9,607	5,287	3,739	21	960,173	24,665	1820,335	0	201,671	201,671	99,716	0	0	0	0	0	0	0
15:13:53	665,563	2019,502	10,136	10,888	9,64	5,355	3,771	21	960,173	24,665	1820,534	0	201,671	201,671	99,716	0	0	0	0	0	0	0
15:13:53	892,773	2028,43	10,478	11,23	9,673	5,447	3,804	21	960,173	24,665	1820,742	0	201,671	201,671	99,716	0	0	0	0	0	0	0
15:13:53	805,371	2036,484	10,82	11,425	9,701	5,53	3,838	21	960,173	24,665	1820,958	0	201,671	201,671	99,716	0	0	0	0	0	0	0
15:13:53	697,485	2043,459	11,113	11,718	9,725	5,602	3,872	21	960,173	24,665	1821,18	0	201,671	201,671	99,716	0	0	0	0	0	0	0
15:13:53	681,176	2050,271	11,308	11,767	9,754	5,672	3,908	21	960,173	24,665	1821,409	0	201,671	201,671	99,716	0	0	0	0	0	0	0
15:13:53	552,856	2055,799	11,455	12,109	9,778	5,729	3,943	21	960,173	24,665	1821,644	0	202,124	202,124	99,718	0	0	0	0	0	0	0
15:13:53	683,74	2062,637	11,65	12,109	9,806	5,8	3,98	21	960,173	24,665	1821,885	0	202,124	202,124	99,718	0	0	0	0	0	0	0
15:13:53	544,091	2068,077	11,601	12,06	9,84	5,856	4,017	21	960,173	24,665	1822,131	0	202,124	202,124	99,718	0	0	0	0	0	0	0
15:13:53	508,422	2073,162	11,601	12,06	9,868	5,908	4,054	21	960,173	24,665	1822,382	0	202,124	202,124	99,718	0	0	0	0	0	0	0
15:13:53	552,368	2078,685	11,65	12,109	9,897	5,965	4,091	21	960,173	24,665	1822,638	0	202,124	202,124	99,718	0	0	0	0	0	0	0
15:13:53	604,907	2084,734	11,845	12,353	9,921	6,028	4,129	21	960,173	24,665	1822,9	0	202,124	202,124	99,718	0	0	0	0	0	0	0
15:13:53	557,69	2090,311	11,992	12,451	9,945	6,085	4,167	21	960,173	24,665	1823,168	0	202,124	202,124	99,718	0	0	0	0	0	0	0
15:13:53	558,032	2095,892	12,138	12,5	9,969	6,143	4,206	21	960,173	24,665	1823,44	0	202,124	202,124	99,718	0	0	0	0	0	0	0
15:13:53	466,796	2100,56	12,187	12,695	9,993	6,191	4,245	21	960,173	24,665	1823,718	0	202,124	202,124	99,718	0	0	0	0	0	0	0
15:13:53	554,956	2106,109	12,334	12,841	10,017	6,248	4,284	21	960,173	24,665	1824	0	202,124	202,124	99,718	0	0	0	0	0	0	0
15:13:53	507,739	2111,187	12,431	12,89	10,041	6,3	4,324	21	960,173	24,665	1824,287	0	202,124	202,124	99,718	0	0	0	0	0	0	0
15:13:53	464,746	2115,834	12,48	12,841	10,065	6,348	4,364	21	960,173	24,665	1824,579	0	202,124	202,124	99,718	0	0	0	0	0	0	0
15:13:53	377,587	2119,61	12,431	12,841	10,089	6,387	4,403	21	960,173	24,665	1824,874	0	202,124	202,124	99,718	0	0	0	0	0	0	0
15:13:54	562,597	2125,236	12,431	12,841	10,12	6,445	4,443	21	960,173	24,665	1825,174	0	202,124	202,124	99,718	0	0	0	0	0	0	0
15:13:54	321,459	2128,451	12,334	12,744	10,144	6,478	4,483	21	960,173	24,665	1825,477	0	202,124	202,124	99,718	0	0	0	0	0	0	0
15:13:54	541,503	2133,866	12,48	12,988	10,167	6,534	4,523	21	960,173	24,665	1825,786	0	202,124	202,124	99,718	0	0	0	0	0	0	0
15:13:54	441,259	2138,278	12,529	13,086	10,189	6,58	4,564	21	960,173	24,665	1826,098	0	202,124	202,124	99,718	0	0	0	0	0	0	0
15:13:54	570,092	2143,979	12,773	13,232	10,209	6,638	4,604	21	960,173	24,665	1826,416	0	202,124	202,124	99,718	0	0	0	0	0	0	0
15:13:54	371,459	2147,694	12,822	13,33	10,227	6,677	4,645	21	960,173	24,665	1826,738	0	202,124	202,124	99,718	0	0	0	0	0	0	0
15:13:54	457,006	2152,264	12,968	13,379	10,245	6,724	4,686	21	960,173	24,665	1827,063	0	202,124	202,124	99,718	0	0	0	0	0	0	0
15:13:54	501,611	2157,28	13,164	13,427	10,264	6,776	4,727	21	960,173	24,665	1827,393	0	202,124	202,124	99,718	0	0	0	0	0	0	0
15:13:54	383,032	2161,11	13,31	13,623	10,278	6,815	4,768	21	960,173	24,665	1827,727	0	202,124	202,124	99,718	0	0	0	0	0	0	0
15:13:54	420,41	2165,314	13,408	13,72	10,296	6,858	4,809	21	960,173	24,665	1828,065	0	202,124	202,124	99,718	0	0	0	0	0	0	0
15:13:54	308,032	2168,395	13,408	13,72	10,314	6,89	4,85	21	960,173	24,665	1828,405	0	202,124	202,124	99,718	0	0	0	0	0	0	0
15:13:54	352,514	2171,92	13,457	13,623	10,331	6,927	4,89	21	960,173	24,665	1828,749	0	202,124	202,124	99,718	0	0	0	0	0	0	0
15:13:54	350,317	2175,423	13,506	13,72	10,348	6,963	4,931	21	960,173	24,665	1829,095	0	202,124	202,124	99,718	0	0	0	0	0	0	0
15:13:54	310,864	2178,532	13,603	13,867	10,361	6,995	4,971	21	960,173	24,665	1829,445	0	202,124	202,124	99,718	0	0	0	0	0	0	0
15:13:54	380,542	2182,337	13,799	13,916	10,372	7,034	5,012	21	960,173	24,665	1829,797	0	202,124	202,124	99,718	0	0	0	0	0	0	0
15:13:54	311,035	2185,447	13,896	14,111	10,385	7,066	5,052	21	960,173	24,665	1830,153	0	202,124	202,124	99,718	0	0	0	0	0	0	0
15:13:54	226,757	2187,715	13,945	14,062	10,395	7,089	5,092	21	960,173	24,665	1830,511	0	202,124	202,124	99,718	0	0	0	0	0	0	0
15:13:54	283,618	2190,551	13,994	14,111	10,408	7,119	5,132	21	960,173	24,665	1830,871	0	202,124	202,124	99,718	0	0	0	0	0	0	0
15:13:54	218,701	2192,738	13,994	14,111	10,421	7,141	5,171	21	960,173	24,665	1831,232	0	202,124	202,124	99,718	0	0	0	0	0	0	0
15:13:54	113,891	2193,877	13,945	14,062	10,43	7,153	5,21	21	960,173	24,665	1831,595	0	202,124	202,124	99,718	0	0	0	0	0	0	0
15:13:54	402,563	2197,903	14,14	14,111	10,442	7,194	5,249	21	960,173	24,665	1831,961	0	202,124	202,124	99,718	0	0	0	0	0	0	0
15:13:54	150,439	2199,407	14,092	14,111	10,453	7,21	5,287	21	960,173	24,665	1832,329	0	202,124	202,124	99,718	0	0	0	0	0	0	0
15:13:54	131,567	2200,723	13,994	14,111	10,466	7,223	5,325	21	960,173	24,665	1832,697	0	202,124	202,124	99,718	0	0	0	0	0	0	0
15:13:54	252,099	2203,244	14,092	14,258	10,475	7,249	5,363	21	960,173	24,665	1833,068	0	202,124	202,124	99,718	0	0	0	0	0	0	0
15:13:54	5,493	2203,299	13,994	14,062	10,48	7,25	5,4	21	960,173	24,665	1833,438	0	202,124	202,124	99,718	0	0	0	0	0	0	0
15:13:54	172,29	2205,022	14,092	14,209	10,485	7,268	5,437	21	960,173	24,665	1833,809	0	202,124	202,124	99,718	0	0	0	0	0	0	0
15:13:54	354,125	2208,563	14,384	14,404	10,49	7,304	5,473	21	960,173	24,665	1834,184	0	202,124	202,124	99,718	0	0	0	0	0	0	0
15:13:54	110,375	2209,667	14,433	14,453	10,493	7,316	5,509	21	960,173	24,665	1834,559	0	202,124	202,124	99,718	0	0	0	0	0	0	0
15:13:54	80,908	2210,476	14,433	14,453	10,498	7,324	5,545	21	960,173	24,665	1834,935	0	202,124	202,124	99,718	0	0	0	0	0	0	0
15:13:54	98,193	2211,458	14,433	14,453	10,503	7,334	5,58	21	960,173	24,665	1835,312	0	202,124	202,124	99,718	0	0	0	0	0	0	0
15:13:54	85,62	2212,314	14,384	14,404	10,511	7,343	5,615	21	960,173	24,665	1835,689	0	202,124	202,124	99,718	0	0	0	0	0	0	0
15:13:54	-41,43	2211,9	14,238	14,258	10,516	7,339	5,648	21	960,173	24,665	1836,065	0	202,124	202,124	99,718	0	0	0	0	0	0	0
15:13:54	57,299	2212,473	14,14	14,209	10,525	7,345	5,682	21	960,173	24,665	1836,442	0	202,124	202,124	99,718	0	0	0	0	0	0	0
15:13:54	82,983	2213,302	14,14	14,209	10,529	7,353	5,714	21	960,173	24,665	1836,819	0	202,124	202,124	99,718	0	0	0	0	0	0	0
15:13:54	167,553	2214,978	14,287	14,306	10,531	7,37	5,747	21	960,173	24,665	1837,197	0	202,124	202,124	99,718	0	0	0	0	0	0	0
15:13:54	67,797	2215,656	14,287	14,258	10,535	7,377	5,779	21	960,173	24,665	1837,575	0	202,124	202,124	99,718	0	0	0	0	0	0	0
15:13:54	-45,776	2215,198	14,238	14,306	10,535	7,373	5,81	21	960,173	24,665	1837,953	0	202,124	202,124	99,718	0	0	0	0	0	0	0
15:13:54	151,489	2216,713	14,384	14,453	10,536	7,388	5,841	21	960,173	24,665	1838,332	0	202,124	202,124	99,718	0	0	0	0	0	0	0
15:13:54	113,623	2217,849	14,433	14,502	10,54	7,4	5,872	21	960,173	24,665	1838,711	0	202,124	202,124	99,718	0	0	0	0	0	0	0
15:13:54	0	2217,849	14,433	14,453	10,54	7,4	5,902	21	960,173	24,665	1839,091	0	202,124	202,124	99,718	0	0	0	0	0	0	0
15:13:54	13,989	2217,989	14,433	14,453	10,54	7,401	5,931	21	960,173	24,665	1839,469	0	202,124	202,124	99,718	0	0	0	0	0	0	0
15:13:54	22,167	2218,211	14,384	14,453	10,544	7,404	5,96	21	960,173	24,665	1839,848	0	202,124	202,124	99,718	0	0	0	0	0	0	0
15:13:54	-22,583	2217,985	14,287	14,404	10,548	7,401	5,988	21	960,173	24,665	1840,226	0	202,124	202,124	99,718	0	0	0	0	0	0	0
15:13:54	151,416	2219,499	14,433	14,599	10,549	7,417	6,016	21	960,173	24,665	1840,606	0	202,124	202,124	99,718	0	0	0	0	0	0	0
15:13:54	0	2219,499	14,433	14,502	10,549	7,417	6,044	21	960,173	24,665	1840,985	0	202,124	202,124	99,718	0	0	0	0	0	0	0
15:13:54	-45,8	2219,041	14,384	14,453	10,549	7,412	6,071	21	960,173	24,665	1841,363	0	202,124	202,124	99,718	0	0	0	0	0	0	0
15:13:54	-13,989	2218,901	14,384	14,453	10,548	7,411	6,097	21	960,173	24,665	1841,74	0	202,124	202,124	99,718	0	0	0	0	0	0	0
15:13:54	91,625	2219,817	14,482	14,404	10,548	7,42	6,123	21	960,173	24,665	1842,118	0	202,124	202,124	99,718	0	0	0	0	0	0	0
15:13:54	-77,636	2219,041	14,384	14,306	10,549	7,412	6,148	21	960,173	24,665	1842,495	0	202,124	202,124	99,718	0	0	0	0	0	0	0
15:13:54	81,909	2219,86	14,384	14,258	10,554	7,421	6,173	21	960,173	24,665	1842,872	0	202,124	202,124	99,718	0	0	0	0	0	0	0
15:13:54	-137,426	2218,486	14,238	14,111	10,554	7,407	6,197	21	960,173	24,665	1843,248	0	202,124	202,124	99,718	0	0	0	0	0	0	0
15:13:54	-91,601	2217,57	14,14	14,111	10,554	7,397	6,221	21	960,173	24,665	1843,622	0	202,124	202,124	99,718	0	0	0	0	0	0	0
15:13:54	91,601	2218,486	14,238	14,209	10,554	7,407	6,244	21	960,173	24,665	1843,997	0	202,124	202,124	99,718	0	0	0	0	0	0	0
15:13:54	45,8	2218,944	14,287	14,258	10,554	7,411	6,267	21	960,173	24,665	1844,372	0	202,124	202,124	99,718	0	0	0	0	0	0	0
15:13:54	77,514	2219,719	14,384	14,306	10,553	7,419	6,289	21	960,173	24,665	1844,748	0	202,124	202,124	99,718	0	0	0	0	0	0	0
15:13:54	-91,65	2218,803	14,287	14,306	10,553	7,41	6,311	21	960,173	24,665	1845,122	0	202,124	202,124	99,718	0	0	0	0	0	0	0
15:13:54	0	2218,803	14,287	14,258	10,553	7,41	6,333	21	960,173	24,665	1845,495	0	202,124	202,124	99,718	0	0	0	0	0	0	0
15:13:54	0	2218,803	14,287	14,258	10,553	7,41	6,354	21	960,173	24,665	1845,869	0	202,124	202,124	99,718	0	0	0	0	0	0	0
15:13:54	-99,658	2217,806	14,238	14,258	10,55	7,4	6,375	21	960,173	24,665	1846,24	0	202,124	202,124	99,718	0	0	0	0	0	0	0
15:13:54	0	2217,806	14,238	14,209	10,55	7,4	6,395	21	960,173	24,665	1846,612	0	202,124	202,124	99,718	0	0	0	0	0	0	0
15:13:54	31,884	2218,125	14,287	14,258	10,549	7,403	6,414	21	960,173	24,665	1846,984	0	202,124	202,124	99,718	0	0	0	0	0	0	0
15:13:54	0	2218,125	14,287	14,306	10,549	7,403	6,434	21	960,173	24,665	1847,355	0	202,124	202,124	99,718	0	0	0	0	0	0	0
15:13:54	0	2218,125	14,287	14,306	10,549	7,403	6,453	21	960,173	24,665	1847,725	0	202,124	202,124	99,718	0	0	0	0	0	0	0
15:13:54	0	2218,125	14,287	14,306	10,549	7,403	6,471	21	960,173	24,665	1848,096	0	202,124	202,124	99,718	0	0	0	0	0	0	0
15:13:54	-45,8	2217,667	14,238	14,258	10,549	7,398	6,49	21	960,173	24,665	1848,465	0	202,124	202,124	99,718	0	0	0	0	0	0	0
15:13:54	45,8	2218,125	14,287	14,306	10,549	7,403	6,508	21	960,173	24,665	1848,835	0	202,124	202,124	99,718	0	0	0	0	0	0	0
15:13:54	-45,8	2217,667	14,238	14,258	10,549	7,398	6,525	21	960,173	24,665	1849,204	0	202,124	202,124	99,718	0	0	0	0	0	0	0
15:13:54	45,8	2218,125	14,287	14,404	10,549	7,403	6,542	21	960,173	24,665	1849,573	0	202,124	202,124	99,718	0	0	0	0	0	0	0
15:13:54	-45,8	2217,667	14,238	14,306	10,549	7,398	6,559	21	960,173	24,665	1849,941	0	202,124	202,124	99,718	0	0	0	0	0	0	0
15:13:54	0	2217,667	14,238	14,258	10,549	7,398	6,575	21	960,173	24,665	1850,308	0	202,124	202,124	99,718	0	0	0	0	0	0	0
15:13:54	0	2217,667	14,238	14,111	10,549	7,398	6,592	21	960,173	24,665	1850,676	0	202,124	202,124	99,718	0	0	0	0	0	0	0
15:13:54	-91,601	2216,751	14,14	14,111	10,549	7,389	6,607	21	960,173	24,665	1851,042	0	202,124	202,124	99,718	0	0	0	0	0	0	0
15:13:54	91,601	2217,667	14,238	14,209	10,549	7,398	6,623	21	960,173	24,665	1851,408	0	202,124	202,124	99,718	0	0	0	0	0	0	0
15:13:54	0	2217,667	14,238	14,209	10,549	7,398	6,638	21	960,173	24,665	1851,774	0	202,124	202,124	99,718	0	0	0	0	0	0	0
15:13:54	45,8	2218,125	14,287	14,306	10,549	7,403	6,653	21	960,173	24,665	1852,141	0	202,124	202,124	99,718	0	0	0	0	0	0	0
15:13:54	-45,8	2217,667	14,238	14,111	10,549	7,398	6,668	21	960,173	24,665	1852,506	0	202,124	202,124	99,718	0	0	0	0	0	0	0
15:13:54	0	2217,667	14,238	14,209	10,549	7,398	6,682	21	960,173	24,665	1852,871	0	202,124	202,124	99,718	0	0	0	0	0	0	0
15:13:54	-91,601	2216,751	14,14	14,209	10,549	7,389	6,696	21,2	960,173	24,665	1853,235	0	202,124	202,124	99,718	0	0	0	0	0	0	0
15:13:54	0	2216,751	14,14	14,209	10,549	7,389	6,709	21,2	960,173	24,665	1853,599	0	202,124	202,124	99,718	0	0	0	0	0	0	0
15:13:54	23,608	2216,987	14,238	14,209	10,545	7,391	6,723	21,2	960,173	24,665	1853,962	0	202,124	202,124	99,718	0	0	0	0	0	0	0
15:13:54	-15,014	2216,837	14,238	14,258	10,544	7,39	6,736	21,2	960,173	24,665	1854,325	0	202,124	202,124	99,718	0	0	0	0	0	0	0
15:13:54	45,8	2217,295	14,287	14,404	10,544	7,394	6,749	21,2	960,173	24,665	1854,688	0	202,124	202,124	99,718	0	0	0	0	0	0	0
15:13:54	-30,786	2216,987	14,238	14,306	10,545	7,391	6,761	21,2	960,173	24,665	1855,05	0	202,124	202,124	99,718	0	0	0	0	0	0	0
15:13:54	-91,577	2216,071	14,14	14,258	10,545	7,382	6,773	21,2	960,173	24,665	1855,411	0	202,124	202,124	99,718	0	0	0	0	0	0	0
15:13:54	0	2216,071	14,14	14,111	10,545	7,382	6,785	21,2	960,173	24,665	1855,772	0	202,124	202,124	99,718	0	0	0	0	0	0	0
15:13:54	54,003	2216,611	14,14	14,111	10,548	7,387	6,797	21,2	960,173	24,665	1856,133	0	202,124	202,124	99,718	0	0	0	0	0	0	0
15:13:54	0	2216,611	14,14	14,258	10,548	7,387	6,809	21,2	960,173	24,665	1856,493	0	202,124	202,124	99,718	0	0	0	0	0	0	0
15:13:54	137,377	2217,985	14,287	14,306	10,548	7,401	6,82	21,2	960,173	24,665	1856,855	0	203,802	203,802	99,725	0	0	0	0	0	0	0
15:13:54	0	2217,985	14,287	14,258	10,548	7,401	6,832	21,2	960,173	24,665	1857,216	0	203,802	203,802	99,725	0	0	0	0	0	0	0
15:13:54	0	2217,985	14,287	14,306	10,548	7,401	6,843	21,2	960,173	24,665	1857,577	0	203,802	203,802	99,725	0	0	0	0	0	0	0
15:13:54	13,989	2218,125	14,287	14,404	10,549	7,403	6,854	21,2	960,173	24,665	1857,938	0	203,802	203,802	99,725	0	0	0	0	0	0	0
15:13:54	0	2218,125	14,287	14,306	10,549	7,403	6,865	21,2	960,173	24,665	1858,298	0	203,802	203,802	99,725	0	0	0	0	0	0	0
15:13:54	-137,402	2216,751	14,14	14,209	10,549	7,389	6,875	21,2	960,173	24,665	1858,656	0	203,802	203,802	99,725	0	0	0	0	0	0	0
15:13:54	91,601	2217,667	14,238	14,306	10,549	7,398	6,885	21,2	960,173	24,665	1859,015	0	203,802	203,802	99,725	0	0	0	0	0	0	0
15:13:54	0	2217,667	14,238	14,258	10,549	7,398	6,895	21,2	960,173	24,665	1859,374	0	203,802	203,802	99,725	0	0	0	0	0	0	0
15:13:54	45,8	2218,125	14,287	14,306	10,549	7,403	6,905	21,2	960,173	24,665	1859,732	0	203,802	203,802	99,725	0	0	0	0	0	0	0
15:13:54	-45,8	2217,667	14,238	14,209	10,549	7,398	6,915	21,2	960,173	24,665	1860,09	0	203,802	203,802	99,725	0	0	0	0	0	0	0
15:13:54	-91,601	2216,751	14,14	14,209	10,549	7,389	6,924	21,2	960,173	24,665	1860,447	0	203,802	203,802	99,725	0	0	0	0	0	0	0
15:13:54	-13,964	2216,611	14,14	14,258	10,548	7,387	6,933	21,2	960,173	24,665	1860,803	0	203,802	203,802	99,725	0	0	0	0	0	0	0
15:13:54	0	2216,611	14,14	14,209	10,548	7,387	6,942	21,2	960,173	24,665	1861,159	0	203,802	203,802	99,725	0	0	0	0	0	0	0
15:13:54	0	2216,611	14,14	14,209	10,548	7,387	6,951	21,2	960,173	24,665	1861,514	0	203,802	203,802	99,725	0	0	0	0	0	0	0
15:13:54	13,964	2216,751	14,14	14,209	10,549	7,389	6,959	21,2	960,173	24,665	1861,87	0	203,802	203,802	99,725	0	0	0	0	0	0	0
15:13:55	123,413	2217,985	14,287	14,404	10,548	7,401	6,968	21,2	960,173	24,665	1862,226	0	203,802	203,802	99,725	0	0	0	0	0	0	0
15:13:55	-183,154	2216,153	14,092	14,111	10,548	7,383	6,976	21,2	960,173	24,665	1862,58	0	203,802	203,802	99,725	0	0	0	0	0	0	0
15:13:55	0	2216,153	14,092	14,111	10,548	7,383	6,984	21,2	960,173	24,665	1862,933	0	203,802	203,802	99,725	0	0	0	0	0	0	0
15:13:55	45,776	2216,611	14,14	14,209	10,548	7,387	6,992	21,2	960,173	24,665	1863,287	0	203,802	203,802	99,725	0	0	0	0	0	0	0
15:13:55	0	2216,611	14,14	14,209	10,548	7,387	7	21,2	960,173	24,665	1863,64	0	203,802	203,802	99,725	0	0	0	0	0	0	0
15:13:55	-45,776	2216,153	14,092	14,111	10,548	7,383	7,007	21,2	960,173	24,665	1863,993	0	203,802	203,802	99,725	0	0	0	0	0	0	0
15:13:55	59,741	2216,751	14,14	14,111	10,549	7,389	7,015	21,2	960,173	24,665	1864,345	0	203,802	203,802	99,725	0	0	0	0	0	0	0
15:13:55	123,413	2217,985	14,287	14,306	10,548	7,401	7,022	21,2	960,173	24,665	1864,699	0	203,802	203,802	99,725	0	0	0	0	0	0	0
15:13:55	0	2217,985	14,287	14,209	10,548	7,401	7,03	21,2	960,173	24,665	1865,052	0	203,802	203,802	99,725	0	0	0	0	0	0	0
15:13:55	13,989	2218,125	14,287	14,209	10,549	7,403	7,037	21,2	960,173	24,665	1865,405	0	203,802	203,802	99,725	0	0	0	0	0	0	0
15:13:55	-45,8	2217,667	14,238	14,209	10,549	7,398	7,044	21,2	960,173	24,665	1865,758	0	203,802	203,802	99,725	0	0	0	0	0	0	0
15:13:55	137,426	2219,041	14,384	14,306	10,549	7,412	7,051	21,2	960,173	24,665	1866,111	0	203,802	203,802	99,725	0	0	0	0	0	0	0
15:13:55	-229,028	2216,751	14,14	14,209	10,549	7,389	7,058	21,2	960,173	24,665	1866,461	0	203,802	203,802	99,725	0	0	0	0	0	0	0
15:13:55	137,402	2218,125	14,287	14,306	10,549	7,403	7,065	21,2	960,173	24,665	1866,813	0	203,802	203,802	99,725	0	0	0	0	0	0	0
15:13:55	-13,989	2217,985	14,287	14,258	10,548	7,401	7,071	21,2	960,173	24,665	1867,164	0	203,802	203,802	99,725	0	0	0	0	0	0	0
15:13:55	-31,811	2217,667	14,238	14,258	10,549	7,398	7,078	21,2	960,173	24,665	1867,515	0	203,802	203,802	99,725	0	0	0	0	0	0	0
15:13:55	31,811	2217,985	14,287	14,258	10,548	7,401	7,084	21,2	960,173	24,665	1867,865	0	203,802	203,802	99,725	0	0	0	0	0	0	0
15:13:55	13,989	2218,125	14,287	14,306	10,549	7,403	7,09	21,2	960,173	24,665	1868,216	0	203,802	203,802	99,725	0	0	0	0	0	0	0
15:13:55	0	2218,125	14,287	14,258	10,549	7,403	7,097	21,2	960,173	24,665	1868,565	0	203,802	203,802	99,725	0	0	0	0	0	0	0
15:13:55	-45,8	2217,667	14,238	14,111	10,549	7,398	7,102	21,2	960,173	24,665	1868,915	0	203,802	203,802	99,725	0	0	0	0	0	0	0
15:13:55	-91,601	2216,751	14,14	14,111	10,549	7,389	7,108	21,2	960,173	24,665	1869,262	0	203,802	203,802	99,725	0	0	0	0	0	0	0
15:13:55	137,402	2218,125	14,287	14,258	10,549	7,403	7,114	21,2	960,173	24,665	1869,611	0	203,802	203,802	99,725	0	0	0	0	0	0	0
15:13:55	-137,402	2216,751	14,14	14,062	10,549	7,389	7,119	21,2	960,173	24,665	1869,958	0	203,802	203,802	99,725	0	0	0	0	0	0	0
15:13:55	0	2216,751	14,14	14,111	10,549	7,389	7,125	21,2	960,173	24,665	1870,305	0	203,802	203,802	99,725	0	0	0	0	0	0	0
15:13:55	77,636	2217,527	14,238	14,258	10,548	7,397	7,13	21,2	960,173	24,665	1870,652	0	203,802	203,802	99,725	0	0	0	0	0	0	0
15:13:55	0	2217,527	14,238	14,209	10,548	7,397	7,135	21,2	960,173	24,665	1870,999	0	203,802	203,802	99,725	0	0	0	0	0	0	0
15:13:55	13,964	2217,667	14,238	14,111	10,549	7,398	7,14	21,2	960,173	24,665	1871,346	0	203,802	203,802	99,725	0	0	0	0	0	0	0
15:13:55	31,811	2217,985	14,287	14,306	10,548	7,401	7,145	21,2	960,173	24,665	1871,692	0	203,802	203,802	99,725	0	0	0	0	0	0	0
15:13:55	-45,776	2217,527	14,238	14,209	10,548	7,397	7,15	21,2	960,173	24,665	1872,038	0	203,802	203,802	99,725	0	0	0	0	0	0	0
15:13:55	0	2217,527	14,238	14,258	10,548	7,397	7,155	21,2	960,173	24,665	1872,383	0	203,802	203,802	99,725	0	0	0	0	0	0	0
15:13:55	45,776	2217,985	14,287	14,258	10,548	7,401	7,16	21,2	960,173	24,665	1872,729	0	203,802	203,802	99,725	0	0	0	0	0	0	0
15:13:55	-31,811	2217,667	14,238	14,258	10,549	7,398	7,165	21,2	960,173	24,665	1873,074	0	203,802	203,802	99,725	0	0	0	0	0	0	0
15:13:55	-105,566	2216,611	14,14	14,209	10,548	7,387	7,169	21,2	960,173	24,665	1873,417	0	203,802	203,802	99,725	0	0	0	0	0	0	0
15:13:55	13,964	2216,751	14,14	14,111	10,549	7,389	7,173	21,2	960,173	24,665	1873,761	0	203,802	203,802	99,725	0	0	0	0	0	0	0
15:13:55	-31,86	2216,432	14,092	14,062	10,55	7,385	7,177	21,2	960,173	24,665	1874,103	0	203,802	203,802	99,725	0	0	0	0	0	0	0
15:13:55	31,86	2216,751	14,14	14,111	10,549	7,389	7,182	21,2	960,173	24,665	1874,446	0	203,802	203,802	99,725	0	0	0	0	0	0	0
15:13:55	0	2216,751	14,14	14,111	10,549	7,389	7,186	21,2	960,173	24,665	1874,788	0	203,802	203,802	99,725	0	0	0	0	0	0	0
15:13:55	77,636	2217,527	14,238	14,209	10,548	7,397	7,19	21,2	960,173	24,665	1875,131	0	203,802	203,802	99,725	0	0	0	0	0	0	0
15:13:55	-54,028	2216,987	14,238	14,258	10,545	7,391	7,194	21,2	960,173	24,665	1875,473	0	203,802	203,802	99,725	0	0	0	0	0	0	0
15:13:55	0	2216,987	14,238	14,306	10,545	7,391	7,198	21,2	960,173	24,665	1875,814	0	203,802	203,802	99,725	0	0	0	0	0	0	0
15:13:55	-91,577	2216,071	14,14	14,111	10,545	7,382	7,201	21,2	960,173	24,665	1876,155	0	203,802	203,802	99,725	0	0	0	0	0	0	0
15:13:55	145,605	2217,527	14,238	14,209	10,548	7,397	7,205	21,2	960,173	24,665	1876,496	0	203,802	203,802	99,725	0	0	0	0	0	0	0
15:13:55	59,765	2218,125	14,287	14,306	10,549	7,403	7,209	21,2	960,173	24,665	1876,838	0	203,802	203,802	99,725	0	0	0	0	0	0	0
15:13:55	-45,8	2217,667	14,238	14,209	10,549	7,398	7,213	21,2	960,173	24,665	1877,178	0	203,802	203,802	99,725	0	0	0	0	0	0	0
15:13:55	-91,601	2216,751	14,14	14,209	10,549	7,389	7,216	21,2	960,173	24,665	1877,518	0	203,802	203,802	99,725	0	0	0	0	0	0	0
15:13:55	0	2216,751	14,14	14,111	10,549	7,389	7,219	21,2	960,173	24,665	1877,857	0	203,802	203,802	99,725	0	0	0	0	0	0	0
15:13:55	77,636	2217,527	14,238	14,209	10,548	7,397	7,223	21,2	960,173	24,665	1878,197	0	203,802	203,802	99,725	0	0	0	0	0	0	0
15:13:55	-8,227	2217,445	14,287	14,306	10,545	7,396	7,226	21,2	960,173	24,665	1878,536	0	203,802	203,802	99,725	0	0	0	0	0	0	0
15:13:55	0	2217,445	14,287	14,209	10,545	7,396	7,23	21,2	960,173	24,665	1878,875	0	203,802	203,802	99,725	0	0	0	0	0	0	0
15:13:55	-129,15	2216,153	14,092	13,965	10,548	7,383	7,233	21,2	960,173	24,665	1879,212	0	203,802	203,802	99,725	0	0	0	0	0	0	0
15:13:55	-443,774	2211,716	13,603	13,427	10,549	7,337	7,235	21,2	960,173	24,665	1879,545	0	203,802	203,802	99,725	0	0	0	0	0	0	0
15:13:55	-540,283	2206,313	13,115	12,841	10,544	7,281	7,236	21,2	960,173	24,665	1879,872	0	203,802	203,802	99,725	0	0	0	0	0	0	0
15:13:55	-505,566	2201,257	12,822	12,353	10,531	7,229	7,235	21,2	960,173	24,665	1880,193	0	203,802	203,802	99,725	0	0	0	0	0	0	0
15:13:55	-616,21	2195,095	12,529	11,816	10,512	7,165	7,234	21,2	960,173	24,665	1880,508	0	203,802	203,802	99,725	0	0	0	0	0	0	0
15:13:55	-514,648	2189,949	12,48	11,621	10,485	7,112	7,232	21,2	960,173	24,665	1880,817	0	203,802	203,802	99,725	0	0	0	0	0	0	0
15:13:55	-532,202	2184,627	12,529	11,523	10,452	7,058	7,228	21,2	960,173	24,665	1881,121	0	203,802	203,802	99,725	0	0	0	0	0	0	0
15:13:55	-579,858	2178,828	12,675	11,718	10,412	6,998	7,224	21,2	960,173	24,665	1881,419	0	203,802	203,802	99,725	0	0	0	0	0	0	0
15:13:55	-624,487	2172,583	12,773	11,523	10,371	6,933	7,218	21,2	960,173	24,665	1881,71	0	203,802	203,802	99,725	0	0	0	0	0	0	0
15:13:55	-658,544	2165,998	12,773	11,425	10,334	6,865	7,211	21,2	960,173	24,665	1881,994	0	203,802	203,802	99,725	0	0	0	0	0	0	0
15:13:55	-955,932	2156,438	12,334	11,035	10,303	6,767	7,202	21,2	960,173	24,665	1882,269	0	203,802	203,802	99,725	0	0	0	0	0	0	0
15:13:55	-790,014	2148,538	11,992	11,084	10,276	6,685	7,192	21,2	960,173	24,665	1882,535	0	203,802	203,802	99,725	0	0	0	0	0	0	0
15:13:55	-950,61	2139,032	11,455	10,498	10,25	6,587	7,18	21,2	960,173	24,665	1882,792	0	203,802	203,802	99,725	0	0	0	0	0	0	0
15:13:55	-973,144	2129,301	10,918	9,716	10,223	6,487	7,167	21,2	960,173	24,665	1883,038	0	203,802	203,802	99,725	0	0	0	0	0	0	0
15:13:55	-756,958	2121,731	10,625	9,619	10,196	6,409	7,152	21,2	960,173	24,665	1883,277	0	203,802	203,802	99,725	0	0	0	0	0	0	0
15:13:55	-705,761	2114,673	10,478	9,423	10,163	6,336	7,136	21,2	960,173	24,665	1883,508	0	203,802	203,802	99,725	0	0	0	0	0	0	0
15:13:55	-324,902	2111,424	10,771	9,863	10,129	6,303	7,12	21,2	960,173	24,665	1883,736	0	203,802	203,802	99,725	0	0	0	0	0	0	0
15:13:55	-412,011	2107,304	11,113	10,156	10,088	6,26	7,103	21,2	960,173	24,665	1883,96	0	203,802	203,802	99,725	0	0	0	0	0	0	0
15:13:55	-662,841	2100,676	11,113	10,205	10,05	6,192	7,085	21,2	960,173	24,665	1884,176	0	203,802	203,802	99,725	0	0	0	0	0	0	0
15:13:55	-675,634	2093,919	11,015	10,302	10,017	6,122	7,066	21,2	960,173	24,665	1884,386	0	203,802	203,802	99,725	0	0	0	0	0	0	0
15:13:55	-603,54	2087,884	10,82	10,156	9,993	6,06	7,046	21,2	960,173	24,665	1884,589	0	203,802	203,802	99,725	0	0	0	0	0	0	0
15:13:55	-686,938	2081,015	10,527	10,009	9,969	5,989	7,026	21,2	960,173	24,665	1884,786	0	203,802	203,802	99,725	0	0	0	0	0	0	0
15:13:55	-519,311	2075,822	10,332	9,716	9,95	5,936	7,004	21,2	960,173	24,665	1884,977	0	203,802	203,802	99,725	0	0	0	0	0	0	0
15:13:55	-696,63	2068,855	9,941	9,423	9,931	5,864	6,982	21,2	960,173	24,665	1885,161	0	203,802	203,802	99,725	0	0	0	0	0	0	0
15:13:55	-520,605	2063,649	9,648	9,179	9,917	5,81	6,959	21,2	960,173	24,665	1885,339	0	203,802	203,802	99,725	0	0	0	0	0	0	0
15:13:55	-474,755	2058,902	9,502	8,984	9,897	5,761	6,935	21,2	960,173	24,665	1885,513	0	203,802	203,802	99,725	0	0	0	0	0	0	0
15:13:55	-556,103	2053,341	9,355	8,935	9,873	5,704	6,911	21,2	961,014	24,665	1885,681	0	203,802	203,802	99,725	0	0	0	0	0	0	0
15:13:55	-327,587	2050,065	9,55	8,984	9,845	5,67	6,887	21,2	961,014	24,665	1885,845	0	203,802	203,802	99,725	0	0	0	0	0	0	0
15:13:55	-371,813	2046,347	9,697	9,082	9,816	5,632	6,862	21,2	961,014	24,665	1886,006	0	203,802	203,802	99,725	0	0	0	0	0	0	0
15:13:55	-371,765	2042,629	9,843	9,277	9,787	5,594	6,838	21,2	961,014	24,665	1886,162	0	203,802	203,802	99,725	0	0	0	0	0	0	0
15:13:55	-497,827	2037,651	9,843	9,326	9,759	5,542	6,812	21,2	961,014	24,665	1886,314	0	203,802	203,802	99,725	0	0	0	0	0	0	0
15:13:55	-419,58	2033,455	9,843	9,423	9,735	5,499	6,786	21,2	961,014	24,665	1886,461	0	203,802	203,802	99,725	0	0	0	0	0	0	0
15:13:55	-473,303	2028,722	9,697	9,179	9,715	5,45	6,76	21,2	961,014	24,665	1886,603	0	203,802	203,802	99,725	0	0	0	0	0	0	0
15:13:55	-462,243	2024,099	9,55	8,984	9,697	5,403	6,734	21,2	961,014	24,665	1886,741	0	203,802	203,802	99,725	0	0	0	0	0	0	0
15:13:55	-615,93	2017,94	9,16	8,74	9,682	5,339	6,706	21,2	961,014	24,665	1886,872	0	203,802	203,802	99,725	0	0	0	0	0	0	0
15:13:55	-495,947	2012,981	8,964	8,545	9,664	5,288	6,678	21,2	961,014	24,665	1886,998	0	203,802	203,802	99,725	0	0	0	0	0	0	0
15:13:55	-478,234	2008,198	8,72	8,398	9,649	5,239	6,65	21,2	961,014	24,665	1887,119	0	204,133	204,133	99,726	0	0	0	0	0	0	0
15:13:55	-475,61	2003,442	8,574	8,203	9,63	5,19	6,622	21,2	961,014	24,665	1887,236	0	204,133	204,133	99,726	0	0	0	0	0	0	0
15:13:55	-399,548	1999,447	8,574	8,252	9,607	5,148	6,593	21,2	961,014	24,665	1887,348	0	204,133	204,133	99,726	0	0	0	0	0	0	0
15:13:55	-254,846	1996,898	8,671	8,3	9,588	5,122	6,564	21,2	961,014	24,665	1887,458	0	204,133	204,133	99,726	0	0	0	0	0	0	0
15:13:55	-355,236	1993,346	8,72	8,3	9,565	5,086	6,535	21,2	961,014	24,665	1887,563	0	204,133	204,133	99,726	0	0	0	0	0	0	0
15:13:55	-337,634	1989,97	8,72	8,398	9,546	5,051	6,506	21,2	961,014	24,665	1887,666	0	204,133	204,133	99,726	0	0	0	0	0	0	0
15:13:55	-498,364	1984,986	8,525	8,203	9,527	4,999	6,476	21,2	961,014	24,665	1887,763	0	204,133	204,133	99,726	0	0	0	0	0	0	0
15:13:55	-395,361	1981,032	8,33	7,959	9,515	4,959	6,446	21,2	961,014	24,665	1887,856	0	204,133	204,133	99,726	0	0	0	0	0	0	0
15:13:55	-512,829	1975,904	8,037	7,714	9,501	4,906	6,416	21,2	961,014	24,665	1887,945	0	204,133	204,133	99,726	0	0	0	0	0	0	0
15:13:55	-362,524	1972,279	7,89	7,568	9,488	4,868	6,386	21,2	961,014	24,665	1888,029	0	204,133	204,133	99,726	0	0	0	0	0	0	0
15:13:55	-378,234	1968,496	7,744	7,421	9,474	4,829	6,355	21,2	961,014	24,665	1888,109	0	204,133	204,133	99,726	0	0	0	0	0	0	0
15:13:55	-366,589	1964,83	7,695	7,421	9,456	4,792	6,325	21,2	961,014	24,665	1888,186	0	204,133	204,133	99,726	0	0	0	0	0	0	0
15:13:55	-279,064	1962,04	7,744	7,568	9,437	4,763	6,294	21,2	961,014	24,665	1888,26	0	204,133	204,133	99,726	0	0	0	0	0	0	0
15:13:55	-233,544	1959,704	7,841	7,666	9,419	4,739	6,264	21,2	961,014	24,665	1888,331	0	204,133	204,133	99,726	0	0	0	0	0	0	0
15:13:55	-340,49	1956,299	7,841	7,714	9,399	4,704	6,233	21,2	961,014	24,665	1888,399	0	204,133	204,133	99,726	0	0	0	0	0	0	0
15:13:56	-301,904	1953,28	7,841	7,666	9,382	4,672	6,202	21,2	961,014	24,665	1888,464	0	204,133	204,133	99,726	0	0	0	0	0	0	0
15:13:56	-375,83	1949,522	7,695	7,568	9,368	4,634	6,172	21,2	961,014	24,665	1888,525	0	204,133	204,133	99,726	0	0	0	0	0	0	0
15:13:56	-332,031	1946,202	7,548	7,421	9,357	4,6	6,141	21,2	961,014	24,665	1888,583	0	204,133	204,133	99,726	0	0	0	0	0	0	0
15:13:56	-337,426	1942,828	7,353	7,226	9,348	4,565	6,11	21,2	961,014	24,665	1888,637	0	204,133	204,133	99,726	0	0	0	0	0	0	0
15:13:56	-340,283	1939,425	7,207	7,031	9,336	4,53	6,079	21,2	961,014	24,665	1888,688	0	204,133	204,133	99,726	0	0	0	0	0	0	0
15:13:56	-338,427	1936,04	7,011	6,982	9,327	4,495	6,048	21,2	961,014	24,665	1888,735	0	204,133	204,133	99,726	0	0	0	0	0	0	0
15:13:56	-179,65	1934,244	7,011	6,884	9,316	4,476	6,017	21,2	961,014	24,665	1888,781	0	204,133	204,133	99,726	0	0	0	0	0	0	0
15:13:56	-183,679	1932,407	7,06	6,884	9,303	4,457	5,986	21,2	961,014	24,665	1888,824	0	204,133	204,133	99,726	0	0	0	0	0	0	0
15:13:56	-246,081	1929,946	7,06	6,982	9,289	4,432	5,956	21,2	961,014	24,665	1888,865	0	204,133	204,133	99,726	0	0	0	0	0	0	0
15:13:56	-231,201	1927,634	7,06	6,982	9,276	4,408	5,926	21,2	961,014	24,665	1888,904	0	204,133	204,133	99,726	0	0	0	0	0	0	0
15:13:56	-233,117	1925,303	7,06	6,884	9,263	4,384	5,895	21,2	961,014	24,665	1888,941	0	204,133	204,133	99,726	0	0	0	0	0	0	0
15:13:56	-226,074	1923,042	7,011	6,884	9,253	4,361	5,865	21,2	961,014	24,665	1888,975	0	204,133	204,133	99,726	0	0	0	0	0	0	0
15:13:56	-325,708	1919,785	6,914	6,884	9,239	4,327	5,835	21,2	961,014	24,665	1889,005	0	204,133	204,133	99,726	0	0	0	0	0	0	0
15:13:56	-166,833	1918,117	6,914	6,836	9,229	4,31	5,805	21,2	961,014	24,665	1889,035	0	204,133	204,133	99,726	0	0	0	0	0	0	0
15:13:56	-214,099	1915,976	6,865	6,738	9,22	4,288	5,775	21,2	961,014	24,665	1889,062	0	204,133	204,133	99,726	0	0	0	0	0	0	0
15:13:56	-244,287	1913,533	6,767	6,689	9,211	4,263	5,746	21,2	961,014	24,665	1889,086	0	204,133	204,133	99,726	0	0	0	0	0	0	0
15:13:56	-202,49	1911,508	6,718	6,689	9,202	4,242	5,716	21,2	961,014	24,665	1889,109	0	204,133	204,133	99,726	0	0	0	0	0	0	0
15:13:56	-246,313	1909,045	6,621	6,64	9,193	4,216	5,687	21,2	961,014	24,665	1889,128	0	204,133	204,133	99,726	0	0	0	0	0	0	0
15:13:56	-160,485	1907,44	6,621	6,543	9,184	4,2	5,658	21,2	961,014	24,665	1889,147	0	204,133	204,133	99,726	0	0	0	0	0	0	0
15:13:56	-131,64	1906,124	6,572	6,543	9,179	4,186	5,629	21,2	961,014	24,665	1889,164	0	204,133	204,133	99,726	0	0	0	0	0	0	0
15:13:56	-230,517	1903,819	6,425	6,445	9,173	4,163	5,6	21,2	961,014	24,665	1889,179	0	204,133	204,133	99,726	0	0	0	0	0	0	0
15:13:56	-250,817	1901,31	6,23	6,152	9,169	4,137	5,571	21,2	961,014	24,665	1889,191	0	204,133	204,133	99,726	0	0	0	0	0	0	0
15:13:56	-150,622	1899,804	6,23	6,152	9,16	4,121	5,543	21,2	961,014	24,665	1889,201	0	204,133	204,133	99,726	0	0	0	0	0	0	0
15:13:56	-164,611	1898,158	6,23	6,201	9,151	4,104	5,515	21,2	961,014	24,665	1889,21	0	204,133	204,133	99,726	0	0	0	0	0	0	0
15:13:56	-44,812	1897,71	6,279	6,201	9,146	4,1	5,487	21,2	961,014	24,665	1889,219	0	204,133	204,133	99,726	0	0	0	0	0	0	0
15:13:56	-77,734	1896,933	6,377	6,201	9,136	4,092	5,46	21,2	961,014	24,665	1889,226	0	204,133	204,133	99,726	0	0	0	0	0	0	0
15:13:56	-167,797	1895,255	6,377	6,298	9,127	4,074	5,433	21,2	961,014	24,665	1889,232	0	204,133	204,133	99,726	0	0	0	0	0	0	0
15:13:56	-157,116	1893,684	6,377	6,298	9,118	4,058	5,406	21,2	961,014	24,665	1889,237	0	204,133	204,133	99,726	0	0	0	0	0	0	0
15:13:56	-88,781	1892,796	6,377	6,298	9,113	4,049	5,379	21,2	961,014	24,665	1889,24	0	204,133	204,133	99,726	0	0	0	0	0	0	0
15:13:56	-178,808	1891,008	6,279	6,201	9,107	4,031	5,353	21,2	961,014	24,665	1889,242	0	204,133	204,133	99,726	0	0	0	0	0	0	0
15:13:56	-210,986	1888,898	6,132	6,152	9,103	4,009	5,326	21,2	961,014	24,665	1888,898	0	204,133	204,133	99,726	0	0	0	0	0	0	0
15:13:56	-115,38	1887,744	6,084	6,005	9,099	3,997	5,3	21,2	961,014	24,665	1887,744	0	204,133	204,133	99,726	0	0	0	0	0	0	0
15:13:56	-211,938	1885,625	5,937	5,859	9,094	3,975	5,274	21,2	961,014	24,665	1885,625	0	204,133	204,133	99,726	0	0	0	0	0	0	0
15:13:56	-90,881	1884,716	5,937	5,859	9,089	3,966	5,249	21,2	961,014	24,665	1884,716	0	204,133	204,133	99,726	0	0	0	0	0	0	0
15:13:56	6,579	1884,782	6,035	5,859	9,084	3,966	5,223	21,2	961,014	24,665	1884,716	0	204,133	204,133	99,726	0	0	0	0	0	0	0
15:13:56	-90,856	1883,873	6,035	5,957	9,079	3,957	5,199	21,2	961,014	24,665	1883,873	0	204,133	204,133	99,726	0	0	0	0	0	0	0
15:13:56	-156,018	1882,313	6,035	5,957	9,07	3,941	5,174	21,2	961,014	24,665	1882,313	0	204,133	204,133	99,726	0	0	0	0	0	0	0
15:13:56	-48,034	1881,832	6,084	5,957	9,065	3,936	5,15	21,2	961,014	24,665	1881,832	0	204,133	204,133	99,726	0	0	0	0	0	0	0
15:13:56	-82,287	1881,01	6,084	6,005	9,06	3,927	5,126	21,2	961,014	24,665	1881,01	0	204,133	204,133	99,726	0	0	0	0	0	0	0
15:13:56	-83,337	1880,176	6,084	6,005	9,056	3,919	5,102	21,2	961,014	24,665	1880,176	0	204,133	204,133	99,726	0	0	0	0	0	0	0
15:13:56	-83,361	1879,343	6,084	6,005	9,051	3,91	5,079	21,2	961,014	24,665	1879,343	0	204,133	204,133	99,726	0	0	0	0	0	0	0
15:13:56	-127,233	1878,07	6,035	5,957	9,046	3,897	5,055	21,2	961,014	24,665	1878,07	0	204,133	204,133	99,726	0	0	0	0	0	0	0
15:13:56	-208,459	1875,986	5,888	5,81	9,042	3,876	5,032	21,2	961,014	24,665	1875,986	0	204,133	204,133	99,726	0	0	0	0	0	0	0
15:13:56	-14,013	1875,846	5,888	5,761	9,041	3,874	5,01	21,2	961,014	24,665	1875,846	0	204,133	204,133	99,726	0	0	0	0	0	0	0
15:13:56	-171,032	1874,135	5,791	5,81	9,036	3,857	4,987	21,2	961,014	24,665	1874,135	0	204,133	204,133	99,726	0	0	0	0	0	0	0
15:13:56	2,282	1874,158	5,888	5,81	9,031	3,857	4,965	21,2	961,014	24,665	1874,135	0	204,133	204,133	99,726	0	0	0	0	0	0	0
15:13:56	-39,489	1873,763	5,937	5,859	9,026	3,853	4,943	21,2	961,014	24,665	1873,763	0	204,133	204,133	99,726	0	0	0	0	0	0	0
15:13:56	-122,973	1872,533	5,888	5,859	9,022	3,84	4,921	21,2	961,014	24,665	1872,533	0	204,133	204,133	99,726	0	0	0	0	0	0	0
15:13:56	-40,539	1872,128	5,937	5,859	9,017	3,836	4,9	21,2	961,014	24,665	1872,128	0	204,133	204,133	99,726	0	0	0	0	0	0	0
15:13:56	-85,437	1871,274	5,937	5,859	9,012	3,827	4,879	21,2	961,014	24,665	1871,274	0	204,133	204,133	99,726	0	0	0	0	0	0	0
15:13:56	-85,62	1870,417	5,937	5,957	9,007	3,818	4,858	21,2	961,014	24,665	1870,417	0	204,133	204,133	99,726	0	0	0	0	0	0	0
15:13:56	-78,955	1869,628	5,937	5,859	9,003	3,81	4,838	21,2	961,014	24,665	1869,628	0	204,133	204,133	99,726	0	0	0	0	0	0	0
15:13:56	-49,267	1869,135	5,888	5,859	9,003	3,805	4,817	21,2	961,014	24,665	1869,135	0	204,133	204,133	99,726	0	0	0	0	0	0	0
15:13:56	-167,639	1867,459	5,791	5,81	8,998	3,788	4,797	21,2	961,014	24,665	1867,459	0	204,133	204,133	99,726	0	0	0	0	0	0	0
15:13:56	-43,811	1867,021	5,742	5,664	8,998	3,783	4,777	21,2	961,014	24,665	1867,021	0	204,133	204,133	99,726	0	0	0	0	0	0	0
15:13:56	-93,078	1866,09	5,644	5,615	8,998	3,774	4,758	21,2	961,014	24,665	1866,09	0	204,133	204,133	99,726	0	0	0	0	0	0	0
15:13:56	-80,139	1865,289	5,644	5,615	8,993	3,765	4,738	21,2	961,014	24,665	1865,289	0	204,133	204,133	99,726	0	0	0	0	0	0	0
15:13:56	-81,225	1864,476	5,644	5,566	8,988	3,757	4,719	21,2	961,014	24,665	1864,476	0	204,133	204,133	99,726	0	0	0	0	0	0	0
15:13:56	-85,412	1863,622	5,644	5,664	8,984	3,748	4,7	21,2	961,014	24,665	1863,622	0	204,133	204,133	99,726	0	0	0	0	0	0	0
15:13:56	127,233	1864,894	5,791	5,664	8,983	3,761	4,682	21,2	961,014	24,665	1863,623	0	204,133	204,133	99,726	0	0	0	0	0	0	0
15:13:56	-125,024	1863,644	5,742	5,761	8,979	3,748	4,663	21,2	961,014	24,665	1863,623	0	204,133	204,133	99,726	0	0	0	0	0	0	0
15:13:56	-82,263	1862,822	5,742	5,664	8,974	3,74	4,645	21,2	961,014	24,665	1862,822	0	204,133	204,133	99,726	0	0	0	0	0	0	0
15:13:56	-87,622	1861,945	5,644	5,615	8,974	3,731	4,627	21,2	961,014	24,665	1861,945	0	204,133	204,133	99,726	0	0	0	0	0	0	0
15:13:56	-130,407	1860,641	5,595	5,468	8,969	3,717	4,609	21,2	961,014	24,665	1860,641	0	204,133	204,133	99,726	0	0	0	0	0	0	0
15:13:56	0	1860,641	5,595	5,468	8,969	3,717	4,592	21,2	961,014	24,665	1860,641	0	204,133	204,133	99,726	0	0	0	0	0	0	0
15:13:56	-82,067	1859,821	5,595	5,566	8,964	3,709	4,575	21,2	961,014	24,665	1859,821	0	204,133	204,133	99,726	0	0	0	0	0	0	0
15:13:56	-41,821	1859,402	5,644	5,615	8,959	3,705	4,558	21,2	961,014	24,665	1859,402	0	204,133	204,133	99,726	0	0	0	0	0	0	0
15:13:56	-83,312	1858,569	5,644	5,615	8,955	3,696	4,541	21,2	961,014	24,665	1858,569	0	204,133	204,133	99,726	0	0	0	0	0	0	0
15:13:56	0	1858,569	5,644	5,615	8,955	3,696	4,524	21,2	961,014	24,665	1858,569	0	204,133	204,133	99,726	0	0	0	0	0	0	0
15:13:56	-84,35	1857,726	5,644	5,566	8,95	3,687	4,508	21,2	961,014	24,665	1857,726	0	204,133	204,133	99,726	0	0	0	0	0	0	0
15:13:56	-43,762	1857,288	5,595	5,566	8,95	3,683	4,492	21,2	961,014	24,665	1857,288	0	204,133	204,133	99,726	0	0	0	0	0	0	0
15:13:56	-43,762	1856,851	5,546	5,468	8,95	3,678	4,476	21,2	961,014	24,665	1856,851	0	204,133	204,133	99,726	0	0	0	0	0	0	0
15:13:56	-87,5	1855,976	5,449	5,419	8,95	3,669	4,46	21,2	961,014	24,665	1855,976	0	204,133	204,133	99,726	0	0	0	0	0	0	0
15:13:56	-83,312	1855,142	5,449	5,419	8,945	3,661	4,444	21,2	961,014	24,665	1855,142	0	204,133	204,133	99,726	0	0	0	0	0	0	0
15:13:56	-43,737	1854,705	5,4	5,322	8,945	3,656	4,429	21,2	961,014	24,665	1854,705	0	204,133	204,133	99,726	0	0	0	0	0	0	0
15:13:56	-39,55	1854,309	5,449	5,419	8,94	3,652	4,413	21	960,554	24,665	1854,309	0	204,133	204,133	99,726	0	0	0	0	0	0	0
15:13:56	-84,899	1853,461	5,449	5,419	8,935	3,643	4,398	21	960,554	24,665	1853,461	0	204,133	204,133	99,726	0	0	0	0	0	0	0
15:13:56	4,016	1853,501	5,546	5,468	8,931	3,644	4,384	21	960,554	24,665	1853,461	0	204,133	204,133	99,726	0	0	0	0	0	0	0
[truncated: 6,565 more rows]
