# Supplementary material for: Testing of pandemic ventilators under early and agile development
Source: Front Med Technol. 2022 Aug 16;4:899328. doi: 10.3389/fmedt.2022.899328 (PMC9424737; doi:10.3389/fmedt.2022.899328)
Supplement: Supplementary file 3 [file Data_Sheet_2.ZIP › Accuracy of Controls Systems/01_Data Storage/01_Raw Measurement Data/Hamilton T1/Hamilton T1_v2/part_1_test_05.csv]

Time	Flow	Lung tidal volume	p alveole	Airway pressure	Bellows position	Intrapleural pressure	Cardial pressure	Fraction of O2 inspir	Ambient pressure	Temperature Celsius	FRC actual	Shunt fraction	Partial pressure O2 air chamber	Partial pressure O2 effectiv	Oxygen sat pulm. capillaries	NA	NA	NA	NA	NA	NA	NA
10:24:10	60,498	2347,155	14,922	14,795	11,244	8,733	8,899	21,1	951,773	22,909	2345,796	0	201,112	201,112	99,714	0	0	0	0	0	0	0
10:24:10	32,617	2347,481	14,97	14,843	11,243	8,736	8,896	21,1	951,773	22,909	2345,798	0	201,112	201,112	99,714	0	0	0	0	0	0	0
10:24:10	107,128	2348,553	15,068	15,088	11,244	8,747	8,893	21,1	951,773	22,909	2345,8	0	201,112	201,112	99,714	0	0	0	0	0	0	0
10:24:10	-139,746	2347,155	14,922	14,941	11,244	8,733	8,89	21,1	951,773	22,909	2345,802	0	201,112	201,112	99,714	0	0	0	0	0	0	0
10:24:10	0	2347,155	14,922	14,941	11,244	8,733	8,887	21,1	951,773	22,909	2345,803	0	201,112	201,112	99,714	0	0	0	0	0	0	0
10:24:10	0	2347,155	14,922	14,941	11,244	8,733	8,884	21,1	951,773	22,909	2345,805	0	201,112	201,112	99,714	0	0	0	0	0	0	0
10:24:10	32,617	2347,481	14,97	14,941	11,243	8,736	8,881	21,1	951,773	22,909	2345,806	0	201,112	201,112	99,714	0	0	0	0	0	0	0
10:24:10	13,964	2347,621	14,97	14,941	11,244	8,738	8,878	21,1	951,773	22,909	2345,808	0	201,112	201,112	99,714	0	0	0	0	0	0	0
10:24:10	-60,522	2347,016	14,922	14,843	11,243	8,732	8,875	21,1	951,773	22,909	2345,809	0	201,112	201,112	99,714	0	0	0	0	0	0	0
10:24:10	0	2347,016	14,922	14,746	11,243	8,732	8,872	21,1	951,773	22,909	2345,81	0	201,112	201,112	99,714	0	0	0	0	0	0	0
10:24:10	-46,557	2346,55	14,873	14,941	11,243	8,727	8,87	21,1	951,773	22,909	2345,811	0	201,112	201,112	99,714	0	0	0	0	0	0	0
10:24:10	46,557	2347,016	14,922	14,941	11,243	8,732	8,867	21,1	951,773	22,909	2345,812	0	201,112	201,112	99,714	0	0	0	0	0	0	0
10:24:10	0	2347,016	14,922	14,941	11,243	8,732	8,864	21,1	951,773	22,909	2345,814	0	201,112	201,112	99,714	0	0	0	0	0	0	0
10:24:10	-46,557	2346,55	14,873	14,795	11,243	8,727	8,862	21,1	951,773	22,909	2345,814	0	201,112	201,112	99,714	0	0	0	0	0	0	0
10:24:10	46,557	2347,016	14,922	14,941	11,243	8,732	8,859	21,1	951,773	22,909	2345,816	0	201,112	201,112	99,714	0	0	0	0	0	0	0
10:24:10	46,557	2347,481	14,97	14,99	11,243	8,736	8,857	21,1	951,773	22,909	2345,817	0	201,112	201,112	99,714	0	0	0	0	0	0	0
10:24:10	-46,557	2347,016	14,922	14,941	11,243	8,732	8,854	21,1	951,773	22,909	2345,818	0	201,112	201,112	99,714	0	0	0	0	0	0	0
10:24:10	46,557	2347,481	14,97	15,088	11,243	8,736	8,852	21,1	951,773	22,909	2345,82	0	201,112	201,112	99,714	0	0	0	0	0	0	0
10:24:10	107,128	2348,553	15,068	15,136	11,244	8,747	8,85	21,1	951,773	22,909	2345,823	0	201,112	201,112	99,714	0	0	0	0	0	0	0
10:24:10	-139,746	2347,155	14,922	14,99	11,244	8,733	8,848	21,1	951,773	22,909	2345,824	0	201,112	201,112	99,714	0	0	0	0	0	0	0
10:24:10	139,746	2348,553	15,068	15,136	11,244	8,747	8,846	21,1	951,773	22,909	2345,827	0	201,112	201,112	99,714	0	0	0	0	0	0	0
10:24:10	-93,164	2347,621	14,97	14,99	11,244	8,738	8,843	21,1	951,773	22,909	2345,828	0	201,112	201,112	99,714	0	0	0	0	0	0	0
10:24:10	0	2347,621	14,97	14,941	11,244	8,738	8,841	21,1	951,773	22,909	2345,83	0	201,112	201,112	99,714	0	0	0	0	0	0	0
10:24:10	0	2347,621	14,97	14,941	11,244	8,738	8,839	21,1	951,773	22,909	2345,832	0	201,112	201,112	99,714	0	0	0	0	0	0	0
10:24:10	54,98	2348,171	14,97	15,088	11,247	8,744	8,837	21,1	951,773	22,909	2345,834	0	201,112	201,112	99,714	0	0	0	0	0	0	0
10:24:10	0	2348,171	14,97	14,99	11,247	8,744	8,836	21,1	951,773	22,909	2345,837	0	201,112	201,112	99,714	0	0	0	0	0	0	0
10:24:10	38,183	2348,553	15,068	15,136	11,244	8,747	8,834	21,1	951,773	22,909	2345,839	0	201,112	201,112	99,714	0	0	0	0	0	0	0
10:24:10	46,582	2349,018	15,117	15,088	11,244	8,752	8,832	21,1	951,773	22,909	2345,843	0	201,112	201,112	99,714	0	0	0	0	0	0	0
10:24:10	-46,582	2348,553	15,068	14,941	11,244	8,747	8,831	21,1	951,773	22,909	2345,845	0	201,112	201,112	99,714	0	0	0	0	0	0	0
10:24:10	0	2348,553	15,068	15,088	11,244	8,747	8,829	21,1	951,773	22,909	2345,848	0	201,112	201,112	99,714	0	0	0	0	0	0	0
10:24:10	0	2348,553	15,068	15,088	11,244	8,747	8,827	21,1	951,773	22,909	2345,85	0	201,112	201,112	99,714	0	0	0	0	0	0	0
10:24:10	-139,746	2347,155	14,922	14,941	11,244	8,733	8,826	21,1	951,773	22,909	2345,852	0	201,112	201,112	99,714	0	0	0	0	0	0	0
10:24:10	139,746	2348,553	15,068	15,136	11,244	8,747	8,824	21,1	951,773	22,909	2345,855	0	201,112	201,112	99,714	0	0	0	0	0	0	0
10:24:10	-93,164	2347,621	14,97	14,99	11,244	8,738	8,822	21,1	951,773	22,909	2345,856	0	201,112	201,112	99,714	0	0	0	0	0	0	0
10:24:10	54,98	2348,171	14,97	14,99	11,247	8,744	8,821	21,1	951,773	22,909	2345,859	0	201,112	201,112	99,714	0	0	0	0	0	0	0
10:24:10	-32,47	2347,846	14,922	14,99	11,247	8,74	8,819	21,1	951,773	22,909	2345,86	0	201,112	201,112	99,714	0	0	0	0	0	0	0
10:24:10	46,606	2348,312	14,97	15,088	11,247	8,745	8,818	21,1	951,773	22,909	2345,863	0	201,112	201,112	99,714	0	0	0	0	0	0	0
10:24:10	-46,606	2347,846	14,922	14,941	11,247	8,74	8,816	21,1	951,773	22,909	2345,865	0	201,112	201,112	99,714	0	0	0	0	0	0	0
10:24:10	0	2347,846	14,922	14,99	11,247	8,74	8,815	21,1	951,773	22,909	2345,867	0	201,112	201,112	99,714	0	0	0	0	0	0	0
10:24:10	-69,091	2347,155	14,922	14,99	11,244	8,733	8,813	21,1	951,773	22,909	2345,868	0	201,112	201,112	99,714	0	0	0	0	0	0	0
10:24:10	46,582	2347,621	14,97	15,088	11,244	8,738	8,812	21,1	951,773	22,909	2345,869	0	201,112	201,112	99,714	0	0	0	0	0	0	0
10:24:10	93,164	2348,553	15,068	14,99	11,244	8,747	8,81	21,1	951,773	22,909	2345,872	0	201,112	201,112	99,714	0	0	0	0	0	0	0
10:24:10	0	2348,553	15,068	14,99	11,244	8,747	8,809	21,1	951,773	22,909	2345,875	0	201,112	201,112	99,714	0	0	0	0	0	0	0
10:24:10	-93,164	2347,621	14,97	14,941	11,244	8,738	8,808	21,1	951,773	22,909	2345,876	0	201,112	201,112	99,714	0	0	0	0	0	0	0
10:24:10	93,164	2348,553	15,068	14,941	11,244	8,747	8,807	21,1	951,773	22,909	2345,879	0	201,112	201,112	99,714	0	0	0	0	0	0	0
10:24:11	0	2348,553	15,068	15,088	11,244	8,747	8,805	21,1	951,773	22,909	2345,881	0	201,112	201,112	99,714	0	0	0	0	0	0	0
10:24:11	-139,746	2347,155	14,922	14,843	11,244	8,733	8,804	21,1	951,773	22,909	2345,883	0	201,112	201,112	99,714	0	0	0	0	0	0	0
10:24:11	46,582	2347,621	14,97	14,941	11,244	8,738	8,803	21,1	951,773	22,909	2345,884	0	201,112	201,112	99,714	0	0	0	0	0	0	0
10:24:11	-46,582	2347,155	14,922	14,843	11,244	8,733	8,801	21,1	951,773	22,909	2345,886	0	201,112	201,112	99,714	0	0	0	0	0	0	0
10:24:11	46,582	2347,621	14,97	14,843	11,244	8,738	8,8	21,1	952,362	22,909	2345,887	0	201,112	201,112	99,714	0	0	0	0	0	0	0
10:24:11	-2,246	2347,599	14,97	14,941	11,244	8,738	8,799	21,1	952,362	22,909	2345,889	0	201,112	201,112	99,714	0	0	0	0	0	0	0
10:24:11	-93,139	2346,667	14,873	14,843	11,244	8,728	8,797	21,1	952,362	22,909	2345,89	0	201,112	201,112	99,714	0	0	0	0	0	0	0
10:24:11	32,617	2346,993	14,922	14,941	11,243	8,731	8,796	21,1	952,362	22,909	2345,891	0	201,112	201,112	99,714	0	0	0	0	0	0	0
10:24:11	-46,557	2346,528	14,873	14,795	11,243	8,727	8,795	21,1	952,362	22,909	2345,891	0	201,112	201,112	99,714	0	0	0	0	0	0	0
10:24:11	46,557	2346,993	14,922	14,843	11,243	8,731	8,794	21,1	952,362	22,909	2345,893	0	201,112	201,112	99,714	0	0	0	0	0	0	0
10:24:11	-46,557	2346,528	14,873	14,941	11,243	8,727	8,792	21,1	952,362	22,909	2345,893	0	201,112	201,112	99,714	0	0	0	0	0	0	0
10:24:11	0	2346,528	14,873	14,746	11,243	8,727	8,791	21,1	952,362	22,909	2345,894	0	201,112	201,112	99,714	0	0	0	0	0	0	0
10:24:11	0	2346,528	14,873	14,941	11,243	8,727	8,79	21,1	952,362	22,909	2345,895	0	201,112	201,112	99,714	0	0	0	0	0	0	0
10:24:11	-93,115	2345,597	14,775	14,746	11,243	8,717	8,788	21,1	952,362	22,909	2345,597	0	201,112	201,112	99,714	0	0	0	0	0	0	0
10:24:11	-32,617	2345,27	14,726	14,648	11,244	8,714	8,787	21,1	952,362	22,909	2345,27	0	201,085	201,085	99,714	0	0	0	0	0	0	0
10:24:11	139,672	2346,667	14,873	14,941	11,244	8,728	8,786	21,1	952,362	22,909	2345,272	0	201,085	201,085	99,714	0	0	0	0	0	0	0
10:24:11	79,199	2347,459	14,97	14,99	11,243	8,736	8,785	21,1	952,362	22,909	2345,274	0	201,085	201,085	99,714	0	0	0	0	0	0	0
10:24:11	93,115	2348,39	15,068	15,088	11,243	8,746	8,784	21,1	952,362	22,909	2345,277	0	201,085	201,085	99,714	0	0	0	0	0	0	0
10:24:11	-93,115	2347,459	14,97	14,941	11,243	8,736	8,783	21,1	952,362	22,909	2345,28	0	201,085	201,085	99,714	0	0	0	0	0	0	0
10:24:11	139,721	2348,856	15,117	14,99	11,243	8,751	8,782	21,1	952,362	22,909	2345,283	0	201,085	201,085	99,714	0	0	0	0	0	0	0
10:24:11	-46,606	2348,39	15,068	15,088	11,243	8,746	8,782	21,1	952,362	22,909	2345,286	0	201,085	201,085	99,714	0	0	0	0	0	0	0
10:24:11	-93,115	2347,459	14,97	14,941	11,243	8,736	8,781	21,1	952,362	22,909	2345,289	0	201,085	201,085	99,714	0	0	0	0	0	0	0
10:24:11	93,115	2348,39	15,068	15,088	11,243	8,746	8,78	21,1	952,362	22,909	2345,292	0	201,085	201,085	99,714	0	0	0	0	0	0	0
10:24:11	0	2348,39	15,068	14,99	11,243	8,746	8,779	21,1	952,362	22,909	2345,295	0	201,085	201,085	99,714	0	0	0	0	0	0	0
10:24:11	-125,732	2347,133	14,922	14,941	11,244	8,733	8,778	21,1	952,362	22,909	2345,297	0	201,085	201,085	99,714	0	0	0	0	0	0	0
10:24:11	139,697	2348,53	15,068	15,136	11,244	8,747	8,778	21,1	952,362	22,909	2345,3	0	201,085	201,085	99,714	0	0	0	0	0	0	0
10:24:11	0	2348,53	15,068	14,99	11,244	8,747	8,777	21,1	952,362	22,909	2345,303	0	201,085	201,085	99,714	0	0	0	0	0	0	0
10:24:11	0	2348,53	15,068	15,088	11,244	8,747	8,777	21,1	952,362	22,909	2345,307	0	201,085	201,085	99,714	0	0	0	0	0	0	0
10:24:11	-38,134	2348,149	14,97	15,088	11,247	8,743	8,776	21,1	952,362	22,909	2345,309	0	201,085	201,085	99,714	0	0	0	0	0	0	0
10:24:11	14,111	2348,29	14,97	14,99	11,247	8,745	8,775	21,1	952,362	22,909	2345,312	0	201,085	201,085	99,714	0	0	0	0	0	0	0
10:24:11	0	2348,29	14,97	14,941	11,247	8,745	8,775	21,1	952,362	22,909	2345,315	0	201,085	201,085	99,714	0	0	0	0	0	0	0
10:24:11	-69,116	2347,599	14,97	14,99	11,244	8,738	8,774	21,1	952,362	22,909	2345,317	0	201,085	201,085	99,714	0	0	0	0	0	0	0
10:24:11	93,139	2348,53	15,068	15,088	11,244	8,747	8,774	21,1	952,362	22,909	2345,321	0	201,085	201,085	99,714	0	0	0	0	0	0	0
10:24:11	-93,139	2347,599	14,97	14,843	11,244	8,738	8,773	21,1	952,362	22,909	2345,323	0	201,085	201,085	99,714	0	0	0	0	0	0	0
10:24:11	139,721	2348,996	15,117	15,088	11,244	8,752	8,772	21,1	952,362	22,909	2345,327	0	201,085	201,085	99,714	0	0	0	0	0	0	0
10:24:11	-46,582	2348,53	15,068	15,088	11,244	8,747	8,772	21,1	952,362	22,909	2345,33	0	201,085	201,085	99,714	0	0	0	0	0	0	0
10:24:11	0	2348,53	15,068	14,941	11,244	8,747	8,771	21,1	952,362	22,909	2345,333	0	201,085	201,085	99,714	0	0	0	0	0	0	0
10:24:11	-93,139	2347,599	14,97	14,941	11,244	8,738	8,771	21,1	952,362	22,909	2345,335	0	201,085	201,085	99,714	0	0	0	0	0	0	0
10:24:11	0	2347,599	14,97	14,99	11,244	8,738	8,77	21,1	952,362	22,909	2345,337	0	201,085	201,085	99,714	0	0	0	0	0	0	0
10:24:11	22,534	2347,824	14,922	14,843	11,247	8,74	8,77	21,1	952,362	22,909	2345,339	0	201,085	201,085	99,714	0	0	0	0	0	0	0
10:24:11	-22,534	2347,599	14,97	14,941	11,244	8,738	8,769	21,1	952,362	22,909	2345,342	0	201,085	201,085	99,714	0	0	0	0	0	0	0
10:24:11	0	2347,599	14,97	14,941	11,244	8,738	8,768	21,1	952,362	22,909	2345,344	0	201,085	201,085	99,714	0	0	0	0	0	0	0
10:24:11	-93,139	2346,667	14,873	14,746	11,244	8,728	8,768	21,1	952,362	22,909	2345,345	0	201,085	201,085	99,714	0	0	0	0	0	0	0
10:24:11	46,582	2347,133	14,922	14,795	11,244	8,733	8,767	21,1	952,362	22,909	2345,347	0	201,085	201,085	99,714	0	0	0	0	0	0	0
10:24:11	32,617	2347,459	14,97	14,99	11,243	8,736	8,766	21,1	952,362	22,909	2345,349	0	201,085	201,085	99,714	0	0	0	0	0	0	0
10:24:11	0	2347,459	14,97	14,99	11,243	8,736	8,766	21,1	952,362	22,909	2345,351	0	201,085	201,085	99,714	0	0	0	0	0	0	0
10:24:11	0	2347,459	14,97	15,088	11,243	8,736	8,765	21,1	952,362	22,909	2345,354	0	201,085	201,085	99,714	0	0	0	0	0	0	0
10:24:11	-46,582	2346,993	14,922	14,795	11,243	8,731	8,764	21,1	952,362	22,909	2345,355	0	201,085	201,085	99,714	0	0	0	0	0	0	0
10:24:11	46,582	2347,459	14,97	14,941	11,243	8,736	8,764	21,1	952,362	22,909	2345,357	0	201,085	201,085	99,714	0	0	0	0	0	0	0
10:24:11	93,115	2348,39	15,068	14,99	11,243	8,746	8,764	21,1	952,362	22,909	2345,36	0	201,085	201,085	99,714	0	0	0	0	0	0	0
10:24:11	0	2348,39	15,068	14,99	11,243	8,746	8,763	21,1	952,362	22,909	2345,364	0	201,085	201,085	99,714	0	0	0	0	0	0	0
10:24:11	-172,314	2346,667	14,873	14,746	11,244	8,728	8,762	21,1	952,362	22,909	2345,365	0	201,085	201,085	99,714	0	0	0	0	0	0	0
10:24:11	186,279	2348,53	15,068	14,99	11,244	8,747	8,762	21,1	952,362	22,909	2345,368	0	201,085	201,085	99,714	0	0	0	0	0	0	0
10:24:11	-107,08	2347,459	14,97	14,941	11,243	8,736	8,762	21,1	952,362	22,909	2345,37	0	201,085	201,085	99,714	0	0	0	0	0	0	0
10:24:11	93,115	2348,39	15,068	15,088	11,243	8,746	8,761	21,1	952,362	22,909	2345,373	0	201,085	201,085	99,714	0	0	0	0	0	0	0
10:24:11	-139,697	2346,993	14,922	14,843	11,243	8,731	8,761	21,1	952,362	22,909	2345,375	0	201,085	201,085	99,714	0	0	0	0	0	0	0
10:24:11	46,582	2347,459	14,97	14,843	11,243	8,736	8,76	21,1	952,362	22,909	2345,377	0	201,085	201,085	99,714	0	0	0	0	0	0	0
10:24:11	0	2347,459	14,97	14,941	11,243	8,736	8,76	21,1	952,362	22,909	2345,379	0	201,085	201,085	99,714	0	0	0	0	0	0	0
10:24:11	153,662	2348,996	15,117	15,136	11,244	8,752	8,76	21,1	952,362	22,909	2345,383	0	201,085	201,085	99,714	0	0	0	0	0	0	0
10:24:11	-186,279	2347,133	14,922	14,99	11,244	8,733	8,759	21,1	952,362	22,909	2345,385	0	201,085	201,085	99,714	0	0	0	0	0	0	0
10:24:11	0	2347,133	14,922	14,941	11,244	8,733	8,759	21,1	952,362	22,909	2345,386	0	201,085	201,085	99,714	0	0	0	0	0	0	0
10:24:11	139,697	2348,53	15,068	15,088	11,244	8,747	8,758	21,1	952,362	22,909	2345,389	0	201,085	201,085	99,714	0	0	0	0	0	0	0
10:24:11	-93,139	2347,599	14,97	15,088	11,244	8,738	8,758	21,1	952,362	22,909	2345,391	0	201,085	201,085	99,714	0	0	0	0	0	0	0
10:24:11	93,139	2348,53	15,068	14,99	11,244	8,747	8,758	21,1	952,362	22,909	2345,395	0	201,085	201,085	99,714	0	0	0	0	0	0	0
10:24:11	-93,139	2347,599	14,97	14,941	11,244	8,738	8,757	21,1	952,362	22,909	2345,397	0	201,085	201,085	99,714	0	0	0	0	0	0	0
10:24:11	0	2347,599	14,97	14,99	11,244	8,738	8,757	21,1	952,362	22,909	2345,399	0	201,085	201,085	99,714	0	0	0	0	0	0	0
10:24:11	0	2347,599	14,97	14,941	11,244	8,738	8,757	21,1	952,362	22,909	2345,401	0	201,085	201,085	99,714	0	0	0	0	0	0	0
10:24:11	0	2347,599	14,97	14,941	11,244	8,738	8,756	21,1	952,362	22,909	2345,403	0	201,085	201,085	99,714	0	0	0	0	0	0	0
10:24:11	79,174	2348,39	15,068	14,941	11,243	8,746	8,756	21,1	952,362	22,909	2345,406	0	201,085	201,085	99,714	0	0	0	0	0	0	0
10:24:11	-93,115	2347,459	14,97	14,99	11,243	8,736	8,756	21,1	952,362	22,909	2345,408	0	201,085	201,085	99,714	0	0	0	0	0	0	0
10:24:11	13,94	2347,599	14,97	14,941	11,244	8,738	8,755	21,1	952,362	22,909	2345,41	0	201,085	201,085	99,714	0	0	0	0	0	0	0
10:24:11	-46,557	2347,133	14,922	14,746	11,244	8,733	8,755	21,1	952,362	22,909	2345,412	0	201,085	201,085	99,714	0	0	0	0	0	0	0
10:24:11	-13,964	2346,993	14,922	14,795	11,243	8,731	8,754	21,1	952,362	22,909	2345,413	0	201,085	201,085	99,714	0	0	0	0	0	0	0
10:24:11	46,582	2347,459	14,97	14,941	11,243	8,736	8,754	21,1	952,362	22,909	2345,416	0	201,085	201,085	99,714	0	0	0	0	0	0	0
10:24:11	-46,582	2346,993	14,922	14,843	11,243	8,731	8,754	21,1	952,362	22,909	2345,417	0	201,085	201,085	99,714	0	0	0	0	0	0	0
10:24:11	-46,557	2346,528	14,873	14,746	11,243	8,727	8,753	21,1	952,362	22,909	2345,418	0	201,085	201,085	99,714	0	0	0	0	0	0	0
10:24:11	0	2346,528	14,873	14,795	11,243	8,727	8,753	21,1	952,362	22,909	2345,419	0	201,085	201,085	99,714	0	0	0	0	0	0	0
10:24:11	-93,115	2345,597	14,775	14,746	11,243	8,717	8,752	21,1	952,362	22,909	2345,419	0	201,085	201,085	99,714	0	0	0	0	0	0	0
10:24:11	139,672	2346,993	14,922	14,99	11,243	8,731	8,751	21,1	952,362	22,909	2345,421	0	201,085	201,085	99,714	0	0	0	0	0	0	0
10:24:11	-22,534	2346,768	14,97	14,941	11,239	8,729	8,751	21,1	952,362	22,909	2345,422	0	201,085	201,085	99,714	0	0	0	0	0	0	0
10:24:11	-46,557	2346,302	14,922	14,746	11,239	8,724	8,75	21,1	952,362	22,909	2345,423	0	201,085	201,085	99,714	0	0	0	0	0	0	0
10:24:11	139,697	2347,699	15,068	14,99	11,239	8,739	8,75	21,1	952,362	22,909	2345,425	0	201,085	201,085	99,714	0	0	0	0	0	0	0
10:24:11	-125,732	2346,442	14,922	14,843	11,24	8,726	8,75	21,1	952,362	22,909	2345,426	0	201,085	201,085	99,714	0	0	0	0	0	0	0
10:24:11	139,697	2347,839	15,068	15,136	11,24	8,74	8,75	21,1	952,362	22,909	2345,429	0	201,085	201,085	99,714	0	0	0	0	0	0	0
10:24:11	0	2347,839	15,068	15,088	11,24	8,74	8,749	21,1	952,362	22,909	2345,431	0	201,085	201,085	99,714	0	0	0	0	0	0	0
10:24:11	-37,988	2347,459	14,97	14,99	11,243	8,736	8,749	21,1	952,362	22,909	2345,433	0	201,085	201,085	99,714	0	0	0	0	0	0	0
10:24:11	0	2347,459	14,97	14,941	11,243	8,736	8,749	21,1	952,362	22,909	2345,435	0	201,085	201,085	99,714	0	0	0	0	0	0	0
10:24:11	24,023	2347,699	15,068	15,088	11,239	8,739	8,749	21,1	952,362	22,909	2345,437	0	201,085	201,085	99,714	0	0	0	0	0	0	0
10:24:11	0	2347,699	15,068	14,99	11,239	8,739	8,748	21,1	952,362	22,909	2345,44	0	201,085	201,085	99,714	0	0	0	0	0	0	0
10:24:11	-24,023	2347,459	14,97	14,99	11,243	8,736	8,748	21,1	952,362	22,909	2345,442	0	201,085	201,085	99,714	0	0	0	0	0	0	0
10:24:11	0	2347,459	14,97	14,941	11,243	8,736	8,748	21,1	952,362	22,909	2345,444	0	201,085	201,085	99,714	0	0	0	0	0	0	0
10:24:11	0	2347,459	14,97	14,941	11,243	8,736	8,748	21,1	952,362	22,909	2345,446	0	201,085	201,085	99,714	0	0	0	0	0	0	0
10:24:11	0	2347,459	14,97	14,746	11,243	8,736	8,748	21,1	952,362	22,909	2345,448	0	201,085	201,085	99,714	0	0	0	0	0	0	0
10:24:11	139,721	2348,856	15,117	15,088	11,243	8,751	8,748	21,1	952,362	22,909	2345,451	0	201,085	201,085	99,714	0	0	0	0	0	0	0
10:24:11	-139,721	2347,459	14,97	14,99	11,243	8,736	8,747	21,1	952,362	22,909	2345,453	0	201,085	201,085	99,714	0	0	0	0	0	0	0
10:24:11	93,115	2348,39	15,068	14,99	11,243	8,746	8,747	21,1	952,362	22,909	2345,456	0	201,085	201,085	99,714	0	0	0	0	0	0	0
10:24:11	-93,115	2347,459	14,97	14,941	11,243	8,736	8,747	21,1	952,362	22,909	2345,458	0	201,085	201,085	99,714	0	0	0	0	0	0	0
10:24:11	0	2347,459	14,97	14,99	11,243	8,736	8,747	21,1	952,362	22,909	2345,46	0	201,085	201,085	99,714	0	0	0	0	0	0	0
10:24:11	0	2347,459	14,97	14,99	11,243	8,736	8,747	21,1	952,362	22,909	2345,462	0	201,085	201,085	99,714	0	0	0	0	0	0	0
10:24:11	-46,582	2346,993	14,922	14,941	11,243	8,731	8,746	21,1	952,362	22,909	2345,464	0	201,085	201,085	99,714	0	0	0	0	0	0	0
10:24:12	46,582	2347,459	14,97	15,088	11,243	8,736	8,746	21,1	952,362	22,909	2345,466	0	201,085	201,085	99,714	0	0	0	0	0	0	0
10:24:12	13,94	2347,599	14,97	15,088	11,244	8,738	8,746	21,1	952,362	22,909	2345,468	0	201,085	201,085	99,714	0	0	0	0	0	0	0
10:24:12	208,813	2349,687	15,117	15,136	11,247	8,759	8,746	21,1	952,362	22,909	2345,472	0	201,085	201,085	99,714	0	0	0	0	0	0	0
10:24:12	0	2349,687	15,117	15,185	11,247	8,759	8,747	21,1	952,362	22,909	2345,477	0	201,085	201,085	99,714	0	0	0	0	0	0	0
10:24:12	534,985	2355,036	15,605	15,82	11,251	8,814	8,748	21,1	952,822	22,909	2345,486	0	201,085	201,085	99,714	0	0	0	0	0	0	0
10:24:12	361,059	2358,647	15,898	16,064	11,256	8,852	8,75	21,1	952,822	22,909	2345,499	0	201,085	201,085	99,714	0	0	0	0	0	0	0
10:24:12	368,164	2362,329	16,093	16,211	11,266	8,889	8,753	21,1	952,822	22,909	2345,516	0	201,085	201,085	99,714	0	0	0	0	0	0	0
10:24:12	507,055	2367,399	16,435	16,748	11,277	8,942	8,756	21,1	952,822	22,909	2345,538	0	201,085	201,085	99,714	0	0	0	0	0	0	0
10:24:12	561,938	2373,019	16,679	17,09	11,295	9	8,761	21,1	952,822	22,909	2345,566	0	201,085	201,085	99,714	0	0	0	0	0	0	0
10:24:12	440,161	2377,42	16,728	16,943	11,317	9,045	8,767	21,1	952,822	22,909	2345,597	0	201,085	201,085	99,714	0	0	0	0	0	0	0
10:24:12	544,14	2382,862	16,826	17,236	11,343	9,101	8,773	21,1	952,822	22,909	2345,634	0	201,085	201,085	99,714	0	0	0	0	0	0	0
10:24:12	595,092	2388,813	16,924	17,383	11,371	9,163	8,781	21,1	952,822	22,909	2345,678	0	201,085	201,085	99,714	0	0	0	0	0	0	0
10:24:12	643,31	2395,246	17,07	17,724	11,399	9,229	8,79	21,1	952,822	22,909	2345,727	0	201,085	201,085	99,714	0	0	0	0	0	0	0
10:24:12	754,272	2402,788	17,314	17,92	11,429	9,307	8,8	21,1	952,822	22,909	2345,784	0	201,085	201,085	99,714	0	0	0	0	0	0	0
10:24:12	625,634	2409,045	17,51	18,115	11,454	9,371	8,811	21,1	952,822	22,909	2345,847	0	201,182	201,182	99,714	0	0	0	0	0	0	0
10:24:12	764,16	2416,686	17,803	18,457	11,481	9,45	8,824	21,1	952,822	22,909	2345,918	0	201,182	201,182	99,714	0	0	0	0	0	0	0
10:24:12	724,755	2423,934	17,998	18,652	11,511	9,525	8,837	21,1	952,822	22,909	2345,996	0	201,182	201,182	99,714	0	0	0	0	0	0	0
10:24:12	845,043	2432,384	18,291	18,847	11,543	9,612	8,852	21,1	952,822	22,909	2346,083	0	201,182	201,182	99,714	0	0	0	0	0	0	0
10:24:12	585,571	2438,24	18,291	19,14	11,576	9,672	8,869	21,1	952,822	22,909	2346,175	0	201,182	201,182	99,714	0	0	0	0	0	0	0
10:24:12	653,686	2444,777	18,291	18,994	11,613	9,739	8,886	21,1	952,822	22,909	2346,273	0	201,182	201,182	99,714	0	0	0	0	0	0	0
10:24:12	563,769	2450,415	18,193	18,945	11,65	9,798	8,904	21,1	952,822	22,909	2346,378	0	201,182	201,182	99,714	0	0	0	0	0	0	0
10:24:12	826,001	2458,675	18,291	18,847	11,691	9,883	8,923	21,1	952,822	22,909	2346,49	0	201,182	201,182	99,714	0	0	0	0	0	0	0
10:24:12	694,531	2465,62	18,34	19,238	11,728	9,954	8,943	21,1	952,822	22,909	2346,609	0	201,182	201,182	99,714	0	0	0	0	0	0	0
10:24:12	652,734	2472,147	18,486	19,336	11,756	10,022	8,964	21,1	952,822	22,909	2346,734	0	201,182	201,182	99,714	0	0	0	0	0	0	0
10:24:12	860,888	2480,756	18,779	19,385	11,789	10,11	8,987	21,1	952,822	22,909	2346,869	0	201,182	201,182	99,714	0	0	0	0	0	0	0
10:24:12	750,561	2488,262	19,121	19,873	11,812	10,188	9,01	21,1	952,822	22,909	2347,01	0	201,182	201,182	99,714	0	0	0	0	0	0	0
10:24:12	819,897	2496,461	19,365	20,215	11,845	10,272	9,035	21,1	952,822	22,909	2347,159	0	201,182	201,182	99,714	0	0	0	0	0	0	0
10:24:12	680,053	2503,261	19,463	20,166	11,878	10,342	9,06	21,1	952,822	22,909	2347,315	0	201,182	201,182	99,714	0	0	0	0	0	0	0
10:24:12	777,294	2511,034	19,658	20,361	11,911	10,423	9,087	21,1	952,822	22,909	2347,479	0	201,182	201,182	99,714	0	0	0	0	0	0	0
10:24:12	730,078	2518,335	19,804	20,459	11,944	10,498	9,115	21,1	952,822	22,909	2347,65	0	201,182	201,182	99,714	0	0	0	0	0	0	0
10:24:12	445,947	2522,795	19,658	20,361	11,978	10,544	9,143	21,1	952,822	22,909	2347,825	0	201,182	201,182	99,714	0	0	0	0	0	0	0
10:24:12	765,039	2530,445	19,756	20,41	12,015	10,623	9,172	21,1	952,822	22,909	2348,007	0	201,182	201,182	99,714	0	0	0	0	0	0	0
10:24:12	585,449	2536,299	19,756	20,459	12,048	10,683	9,202	21,1	952,822	22,909	2348,196	0	201,182	201,182	99,714	0	0	0	0	0	0	0
10:24:12	588,549	2542,185	19,756	20,41	12,081	10,744	9,232	21,1	952,822	22,909	2348,39	0	201,182	201,182	99,714	0	0	0	0	0	0	0
10:24:12	778,271	2549,968	19,951	20,605	12,114	10,824	9,263	21,1	952,822	22,909	2348,591	0	201,182	201,182	99,714	0	0	0	0	0	0	0
10:24:12	869,824	2558,666	20,244	20,801	12,147	10,914	9,295	21,1	952,822	22,909	2348,801	0	201,182	201,182	99,714	0	0	0	0	0	0	0
10:24:12	618,164	2564,848	20,293	20,898	12,179	10,977	9,328	21,1	952,822	22,909	2349,017	0	201,182	201,182	99,714	0	0	0	0	0	0	0
10:24:12	765,258	2572,5	20,586	21,094	12,206	11,056	9,362	21,1	952,822	22,909	2349,241	0	201,182	201,182	99,714	0	0	0	0	0	0	0
10:24:12	824,438	2580,744	20,976	21,484	12,231	11,141	9,397	21,1	952,822	22,909	2349,472	0	201,182	201,182	99,714	0	0	0	0	0	0	0
10:24:12	551,806	2586,263	21,123	21,68	12,254	11,198	9,432	21,1	952,822	22,909	2349,709	0	201,182	201,182	99,714	0	0	0	0	0	0	0
10:24:12	823,876	2594,501	21,416	21,924	12,284	11,283	9,469	21,1	952,822	22,909	2349,954	0	201,182	201,182	99,714	0	0	0	0	0	0	0
10:24:12	491,918	2599,421	21,416	21,826	12,312	11,334	9,505	21,1	952,822	22,909	2350,204	0	201,182	201,182	99,714	0	0	0	0	0	0	0
10:24:12	599,707	2605,418	21,465	21,924	12,343	11,396	9,542	21,1	952,822	22,909	2350,459	0	201,182	201,182	99,714	0	0	0	0	0	0	0
10:24:12	563,476	2611,052	21,465	22,021	12,375	11,454	9,58	21,1	952,822	22,909	2350,72	0	201,182	201,182	99,714	0	0	0	0	0	0	0
10:24:12	340,795	2614,46	21,221	21,777	12,407	11,489	9,617	21,1	952,822	22,909	2350,983	0	201,182	201,182	99,714	0	0	0	0	0	0	0
10:24:12	578,222	2620,243	21,318	21,68	12,434	11,548	9,655	21,1	952,822	22,909	2351,253	0	201,182	201,182	99,714	0	0	0	0	0	0	0
10:24:12	515,307	2625,396	21,416	21,777	12,458	11,602	9,693	21,1	952,822	22,909	2351,527	0	201,182	201,182	99,714	0	0	0	0	0	0	0
10:24:12	579,126	2631,187	21,611	21,924	12,48	11,661	9,732	21,1	952,822	22,909	2351,807	0	201,182	201,182	99,714	0	0	0	0	0	0	0
10:24:12	758,886	2638,776	22,002	22,314	12,501	11,739	9,771	21,1	952,822	22,909	2352,093	0	201,182	201,182	99,714	0	0	0	0	0	0	0
10:24:12	601,513	2644,791	22,344	22,558	12,515	11,801	9,811	21,1	952,822	22,909	2352,386	0	201,182	201,182	99,714	0	0	0	0	0	0	0
10:24:12	432,006	2649,111	22,392	22,803	12,537	11,846	9,851	21,1	952,822	22,909	2352,683	0	201,182	201,182	99,714	0	0	0	0	0	0	0
10:24:12	362,963	2652,741	22,392	22,51	12,557	11,883	9,891	21,1	952,822	22,909	2352,983	0	201,182	201,182	99,714	0	0	0	0	0	0	0
10:24:12	549,951	2658,24	22,49	22,51	12,583	11,94	9,931	21,1	952,822	22,909	2353,288	0	201,182	201,182	99,714	0	0	0	0	0	0	0
10:24:12	416,235	2662,402	22,49	22,656	12,606	11,983	9,971	21,1	952,822	22,909	2353,597	0	201,182	201,182	99,714	0	0	0	0	0	0	0
10:24:12	314,257	2665,545	22,392	22,705	12,629	12,015	10,011	21,1	952,822	22,909	2353,909	0	201,182	201,182	99,714	0	0	0	0	0	0	0
10:24:12	341,381	2668,959	22,392	22,558	12,648	12,051	10,051	21,1	952,822	22,909	2354,224	0	201,182	201,182	99,714	0	0	0	0	0	0	0
10:24:12	478,857	2673,747	22,539	22,851	12,667	12,1	10,091	21,1	952,822	22,909	2354,544	0	201,182	201,182	99,714	0	0	0	0	0	0	0
10:24:12	421,826	2677,966	22,637	22,705	12,685	12,143	10,132	21,1	952,822	22,909	2354,867	0	201,182	201,182	99,714	0	0	0	0	0	0	0
10:24:12	396,264	2681,928	22,783	22,949	12,7	12,184	10,172	21,1	952,822	22,909	2355,194	0	201,182	201,182	99,714	0	0	0	0	0	0	0
10:24:12	438,549	2686,314	22,978	22,998	12,713	12,23	10,212	21,1	952,822	22,909	2355,526	0	201,182	201,182	99,714	0	0	0	0	0	0	0
10:24:12	329,492	2689,609	22,978	23,096	12,732	12,264	10,252	21,1	952,822	22,909	2355,859	0	201,182	201,182	99,714	0	0	0	0	0	0	0
10:24:12	238,037	2691,989	22,881	23,144	12,751	12,288	10,292	21,1	952,822	22,909	2356,196	0	201,182	201,182	99,714	0	0	0	0	0	0	0
10:24:12	204,882	2694,038	22,832	22,998	12,765	12,309	10,332	21,1	952,822	22,909	2356,533	0	201,182	201,182	99,714	0	0	0	0	0	0	0
10:24:12	285,4	2696,892	22,783	22,851	12,784	12,339	10,371	21,1	952,822	22,909	2356,874	0	201,182	201,182	99,714	0	0	0	0	0	0	0
10:24:12	235,766	2699,25	22,685	22,705	12,802	12,363	10,41	21,1	952,822	22,909	2357,216	0	201,182	201,182	99,714	0	0	0	0	0	0	0
10:24:12	398,925	2703,239	22,832	22,851	12,816	12,404	10,449	21,1	952,822	22,909	2357,562	0	201,182	201,182	99,714	0	0	0	0	0	0	0
10:24:12	411,279	2707,352	23,076	23,096	12,826	12,446	10,489	21,1	952,822	22,909	2357,912	0	201,182	201,182	99,714	0	0	0	0	0	0	0
10:24:12	252,368	2709,875	23,076	23,291	12,84	12,472	10,527	21,1	952,822	22,909	2358,264	0	201,182	201,182	99,714	0	0	0	0	0	0	0
10:24:12	253,417	2712,41	23,076	23,144	12,854	12,499	10,566	21,1	952,822	22,909	2358,619	0	201,182	201,182	99,714	0	0	0	0	0	0	0
10:24:12	154,077	2713,95	22,978	23,096	12,868	12,514	10,604	21,1	952,822	22,909	2358,974	0	201,182	201,182	99,714	0	0	0	0	0	0	0
10:24:12	412,646	2718,077	23,223	23,34	12,878	12,557	10,643	21,1	952,822	22,909	2359,333	0	201,182	201,182	99,714	0	0	0	0	0	0	0
10:24:12	169,702	2719,774	23,223	23,193	12,887	12,574	10,681	21,1	952,822	22,909	2359,694	0	201,182	201,182	99,714	0	0	0	0	0	0	0
10:24:12	303,173	2722,806	23,271	23,34	12,902	12,606	10,718	21,1	952,822	22,909	2360,057	0	201,182	201,182	99,714	0	0	0	0	0	0	0
10:24:12	169,677	2724,502	23,271	23,291	12,911	12,623	10,756	21,1	952,822	22,909	2360,421	0	201,182	201,182	99,714	0	0	0	0	0	0	0
10:24:12	169,873	2726,201	23,271	23,34	12,921	12,641	10,793	21,1	952,822	22,909	2360,787	0	201,182	201,182	99,714	0	0	0	0	0	0	0
10:24:12	316,772	2729,369	23,418	23,535	12,93	12,673	10,829	21,1	952,822	22,909	2361,155	0	201,182	201,182	99,714	0	0	0	0	0	0	0
10:24:12	217,309	2731,542	23,467	23,437	12,94	12,696	10,866	21,1	952,822	22,909	2361,526	0	201,182	201,182	99,714	0	0	0	0	0	0	0
10:24:12	170,8	2733,25	23,467	23,437	12,949	12,713	10,902	21,1	952,822	22,909	2361,897	0	201,182	201,182	99,714	0	0	0	0	0	0	0
10:24:12	169,726	2734,947	23,467	23,437	12,959	12,731	10,938	21,1	952,822	22,909	2362,27	0	201,182	201,182	99,714	0	0	0	0	0	0	0
10:24:12	169,726	2736,644	23,467	23,34	12,968	12,748	10,974	21,1	952,822	22,909	2362,645	0	201,182	201,182	99,714	0	0	0	0	0	0	0
10:24:12	170,971	2738,354	23,467	23,437	12,978	12,766	11,009	21,1	952,822	22,909	2363,02	0	201,182	201,182	99,714	0	0	0	0	0	0	0
10:24:12	267,187	2741,026	23,564	23,437	12,988	12,794	11,044	21,1	952,822	22,909	2363,398	0	201,182	201,182	99,714	0	0	0	0	0	0	0
10:24:12	87,011	2741,896	23,564	23,535	12,992	12,803	11,078	21,1	952,822	22,909	2363,777	0	201,182	201,182	99,714	0	0	0	0	0	0	0
10:24:12	216,357	2744,06	23,613	23,535	13,002	12,825	11,113	21,1	952,822	22,909	2364,157	0	201,182	201,182	99,714	0	0	0	0	0	0	0
10:24:12	38,281	2744,442	23,564	23,437	13,007	12,829	11,146	21,1	952,822	22,909	2364,537	0	201,182	201,182	99,714	0	0	0	0	0	0	0
10:24:12	134,863	2745,791	23,613	23,633	13,012	12,843	11,179	21,1	952,822	22,909	2364,918	0	201,182	201,182	99,714	0	0	0	0	0	0	0
10:24:12	262,841	2748,42	23,711	23,633	13,021	12,87	11,213	21,1	952,822	22,909	2365,302	0	201,182	201,182	99,714	0	0	0	0	0	0	0
10:24:12	134,716	2749,767	23,76	23,682	13,026	12,884	11,245	21,1	952,822	22,909	2365,686	0	201,182	201,182	99,714	0	0	0	0	0	0	0
10:24:12	-60,18	2749,165	23,613	23,486	13,03	12,877	11,277	21,1	952,822	22,909	2366,07	0	201,182	201,182	99,714	0	0	0	0	0	0	0
10:24:12	122,021	2750,385	23,564	23,291	13,04	12,89	11,309	21,1	952,822	22,909	2366,454	0	201,182	201,182	99,714	0	0	0	0	0	0	0
10:24:12	169,75	2752,083	23,564	23,437	13,05	12,908	11,34	21,1	952,822	22,909	2366,84	0	201,182	201,182	99,714	0	0	0	0	0	0	0
10:24:12	-12,719	2751,955	23,467	23,291	13,054	12,906	11,371	21,1	952,822	22,909	2367,225	0	201,182	201,182	99,714	0	0	0	0	0	0	0
10:24:12	243,969	2754,395	23,711	23,535	13,054	12,931	11,402	21,1	952,822	22,909	2367,613	0	201,182	201,182	99,714	0	0	0	0	0	0	0
10:24:12	210,595	2756,501	23,906	23,73	13,055	12,953	11,432	21,1	952,822	22,909	2368,002	0	201,182	201,182	99,714	0	0	0	0	0	0	0
10:24:12	0	2756,501	23,906	23,828	13,055	12,953	11,462	21,1	952,822	22,909	2368,39	0	201,182	201,182	99,714	0	0	0	0	0	0	0
10:24:12	222,656	2758,728	24,053	23,974	13,059	12,976	11,492	21,1	952,822	22,909	2368,78	0	201,182	201,182	99,714	0	0	0	0	0	0	0
10:24:12	0	2758,728	24,053	23,877	13,059	12,976	11,521	21,1	952,822	22,909	2369,17	0	201,182	201,182	99,714	0	0	0	0	0	0	0
10:24:12	-12,744	2758,6	23,955	23,877	13,064	12,975	11,549	21,1	952,822	22,909	2369,56	0	201,182	201,182	99,714	0	0	0	0	0	0	0
10:24:12	83,837	2759,439	23,955	24,023	13,069	12,983	11,577	21,1	952,822	22,909	2369,95	0	201,182	201,182	99,714	0	0	0	0	0	0	0
10:24:12	34,96	2759,788	23,906	23,828	13,074	12,987	11,605	21,1	952,822	22,909	2370,339	0	201,182	201,182	99,714	0	0	0	0	0	0	0
10:24:13	-89,965	2758,889	23,808	23,73	13,074	12,978	11,632	21,1	952,822	22,909	2370,728	0	201,182	201,182	99,714	0	0	0	0	0	0	0
10:24:13	26,245	2759,151	23,76	23,682	13,078	12,98	11,658	21,1	952,822	22,909	2371,117	0	201,182	201,182	99,714	0	0	0	0	0	0	0
10:24:13	48,828	2759,639	23,808	23,73	13,078	12,985	11,684	21,1	952,822	22,909	2371,505	0	201,182	201,182	99,714	0	0	0	0	0	0	0
10:24:13	97,656	2760,616	23,906	23,828	13,078	12,996	11,71	21,1	952,822	22,909	2371,894	0	201,182	201,182	99,714	0	0	0	0	0	0	0
10:24:13	-75,073	2759,865	23,906	23,877	13,074	12,988	11,735	21,2	951,981	22,909	2372,282	0	201,182	201,182	99,714	0	0	0	0	0	0	0
10:24:13	5,957	2759,925	23,906	23,828	13,074	12,988	11,76	21,2	951,981	22,909	2372,67	0	201,182	201,182	99,714	0	0	0	0	0	0	0
10:24:13	0	2759,925	23,906	23,73	13,074	12,988	11,784	21,2	951,981	22,909	2373,057	0	201,182	201,182	99,714	0	0	0	0	0	0	0
10:24:13	0	2759,925	23,906	23,828	13,074	12,988	11,807	21,2	951,981	22,909	2373,444	0	201,182	201,182	99,714	0	0	0	0	0	0	0
10:24:13	-71,435	2759,21	23,76	23,682	13,078	12,981	11,83	21,2	951,981	22,909	2373,83	0	201,182	201,182	99,714	0	0	0	0	0	0	0
10:24:13	-48,852	2758,722	23,711	23,535	13,078	12,976	11,853	21,2	951,981	22,909	2374,215	0	201,182	201,182	99,714	0	0	0	0	0	0	0
10:24:13	22,631	2758,948	23,808	23,828	13,074	12,978	11,875	21,2	951,981	22,909	2374,6	0	201,182	201,182	99,714	0	0	0	0	0	0	0
10:24:13	-7,714	2758,871	23,808	23,73	13,074	12,978	11,897	21,2	951,981	22,909	2374,984	0	201,182	201,182	99,714	0	0	0	0	0	0	0
10:24:13	0	2758,871	23,808	23,73	13,074	12,978	11,918	21,2	951,981	22,909	2375,368	0	201,182	201,182	99,714	0	0	0	0	0	0	0
10:24:13	-173,803	2757,133	23,711	23,682	13,069	12,96	11,938	21,2	951,981	22,909	2375,75	0	201,182	201,182	99,714	0	0	0	0	0	0	0
10:24:13	0	2757,133	23,711	23,633	13,069	12,96	11,958	21,2	951,981	22,909	2376,131	0	202,366	202,366	99,719	0	0	0	0	0	0	0
10:24:13	-7,666	2757,056	23,711	23,682	13,069	12,959	11,978	21,2	951,981	22,909	2376,512	0	202,366	202,366	99,719	0	0	0	0	0	0	0
10:24:13	-97,656	2756,08	23,613	23,437	13,069	12,949	11,997	21,2	951,981	22,909	2376,892	0	202,366	202,366	99,719	0	0	0	0	0	0	0
10:24:13	-146,435	2754,615	23,467	23,437	13,069	12,934	12,015	21,2	951,981	22,909	2377,27	0	202,366	202,366	99,719	0	0	0	0	0	0	0
10:24:13	97,656	2755,592	23,564	23,437	13,069	12,944	12,033	21,2	951,981	22,909	2377,648	0	202,366	202,366	99,719	0	0	0	0	0	0	0
10:24:13	146,435	2757,056	23,711	23,633	13,069	12,959	12,052	21,2	951,981	22,909	2378,027	0	202,366	202,366	99,719	0	0	0	0	0	0	0
10:24:13	48,828	2757,545	23,76	23,682	13,069	12,964	12,069	21,2	951,981	22,909	2378,407	0	202,366	202,366	99,719	0	0	0	0	0	0	0
10:24:13	-195,263	2755,592	23,564	23,437	13,069	12,944	12,087	21,2	951,981	22,909	2378,784	0	202,366	202,366	99,719	0	0	0	0	0	0	0
10:24:13	7,641	2755,668	23,564	23,34	13,069	12,945	12,103	21,2	951,981	22,909	2379,161	0	202,366	202,366	99,719	0	0	0	0	0	0	0
10:24:13	-97,631	2754,692	23,467	23,34	13,069	12,934	12,12	21,2	951,981	22,909	2379,536	0	202,366	202,366	99,719	0	0	0	0	0	0	0
10:24:13	138,769	2756,08	23,613	23,486	13,069	12,949	12,136	21,2	951,981	22,909	2379,913	0	202,366	202,366	99,719	0	0	0	0	0	0	0
10:24:13	-41,137	2755,668	23,564	23,486	13,069	12,945	12,152	21,2	951,981	22,909	2380,289	0	202,366	202,366	99,719	0	0	0	0	0	0	0
10:24:13	-97,631	2754,692	23,467	23,34	13,069	12,934	12,167	21,2	951,981	22,909	2380,663	0	202,366	202,366	99,719	0	0	0	0	0	0	0
10:24:13	-7,666	2754,615	23,467	23,34	13,069	12,934	12,182	21,2	951,981	22,909	2381,037	0	202,366	202,366	99,719	0	0	0	0	0	0	0
10:24:13	244,091	2757,056	23,711	23,633	13,069	12,959	12,197	21,2	951,981	22,909	2381,413	0	202,366	202,366	99,719	0	0	0	0	0	0	0
10:24:13	-97,656	2756,08	23,613	23,437	13,069	12,949	12,212	21,2	951,981	22,909	2381,788	0	202,366	202,366	99,719	0	0	0	0	0	0	0
10:24:13	-41,137	2755,668	23,564	23,437	13,069	12,945	12,227	21,2	951,981	22,909	2382,162	0	202,366	202,366	99,719	0	0	0	0	0	0	0
10:24:13	0	2755,668	23,564	23,291	13,069	12,945	12,241	21,2	951,981	22,909	2382,536	0	202,366	202,366	99,719	0	0	0	0	0	0	0
10:24:13	-105,297	2754,615	23,467	23,291	13,069	12,934	12,254	21,2	951,981	22,909	2382,907	0	202,366	202,366	99,719	0	0	0	0	0	0	0
10:24:13	244,091	2757,056	23,711	23,486	13,069	12,959	12,268	21,2	951,981	22,909	2383,281	0	202,366	202,366	99,719	0	0	0	0	0	0	0
10:24:13	-97,656	2756,08	23,613	23,535	13,069	12,949	12,281	21,2	951,981	22,909	2383,654	0	202,366	202,366	99,719	0	0	0	0	0	0	0
10:24:13	105,322	2757,133	23,711	23,682	13,069	12,96	12,295	21,2	951,981	22,909	2384,028	0	202,366	202,366	99,719	0	0	0	0	0	0	0
10:24:13	90,014	2758,033	23,808	23,828	13,069	12,969	12,308	21,2	951,981	22,909	2384,402	0	202,366	202,366	99,719	0	0	0	0	0	0	0
10:24:13	-90,014	2757,133	23,711	23,486	13,069	12,96	12,321	21,2	951,981	22,909	2384,775	0	202,366	202,366	99,719	0	0	0	0	0	0	0
10:24:13	-70,336	2756,43	23,564	23,34	13,074	12,952	12,333	21,2	951,981	22,909	2385,146	0	202,366	202,366	99,719	0	0	0	0	0	0	0
10:24:13	48,828	2756,918	23,613	23,633	13,074	12,957	12,345	21,2	951,981	22,909	2385,518	0	202,366	202,366	99,719	0	0	0	0	0	0	0
10:24:13	-76,123	2756,157	23,613	23,437	13,069	12,95	12,357	21,2	951,981	22,909	2385,889	0	202,366	202,366	99,719	0	0	0	0	0	0	0
10:24:13	-56,469	2755,592	23,564	23,437	13,069	12,944	12,369	21,2	951,981	22,909	2386,258	0	202,366	202,366	99,719	0	0	0	0	0	0	0
10:24:13	0	2755,592	23,564	23,437	13,069	12,944	12,38	21,2	951,981	22,909	2386,628	0	202,366	202,366	99,719	0	0	0	0	0	0	0
10:24:13	48,779	2756,08	23,613	23,486	13,069	12,949	12,391	21,2	951,981	22,909	2386,997	0	202,366	202,366	99,719	0	0	0	0	0	0	0
10:24:13	97,656	2757,056	23,711	23,486	13,069	12,959	12,402	21,2	951,981	22,909	2387,367	0	202,366	202,366	99,719	0	0	0	0	0	0	0
10:24:13	-97,656	2756,08	23,613	23,633	13,069	12,949	12,413	21,2	951,981	22,909	2387,735	0	202,366	202,366	99,719	0	0	0	0	0	0	0
10:24:13	-48,779	2755,592	23,564	23,34	13,069	12,944	12,423	21,2	951,981	22,909	2388,103	0	202,366	202,366	99,719	0	0	0	0	0	0	0
10:24:13	146,435	2757,056	23,711	23,682	13,069	12,959	12,434	21,2	951,981	22,909	2388,472	0	202,366	202,366	99,719	0	0	0	0	0	0	0
10:24:13	0	2757,056	23,711	23,682	13,069	12,959	12,444	21,2	951,981	22,909	2388,841	0	202,366	202,366	99,719	0	0	0	0	0	0	0
10:24:13	-89,965	2756,157	23,613	23,486	13,069	12,95	12,454	21,2	951,981	22,909	2389,208	0	202,366	202,366	99,719	0	0	0	0	0	0	0
10:24:13	-56,469	2755,592	23,564	23,437	13,069	12,944	12,464	21,2	951,981	22,909	2389,574	0	202,366	202,366	99,719	0	0	0	0	0	0	0
10:24:13	154,101	2757,133	23,711	23,535	13,069	12,96	12,473	21,2	951,981	22,909	2389,942	0	202,366	202,366	99,719	0	0	0	0	0	0	0
10:24:13	-97,631	2756,157	23,613	23,633	13,069	12,95	12,483	21,2	951,981	22,909	2390,308	0	202,366	202,366	99,719	0	0	0	0	0	0	0
10:24:13	0	2756,157	23,613	23,486	13,069	12,95	12,492	21,2	951,981	22,909	2390,674	0	202,366	202,366	99,719	0	0	0	0	0	0	0
10:24:13	0	2756,157	23,613	23,486	13,069	12,95	12,501	21,2	951,981	22,909	2391,04	0	202,366	202,366	99,719	0	0	0	0	0	0	0
10:24:13	0	2756,157	23,613	23,535	13,069	12,95	12,51	21,2	951,981	22,909	2391,405	0	202,366	202,366	99,719	0	0	0	0	0	0	0
10:24:13	0	2756,157	23,613	23,437	13,069	12,95	12,518	21,2	951,981	22,909	2391,77	0	202,366	202,366	99,719	0	0	0	0	0	0	0
10:24:13	97,631	2757,133	23,711	23,633	13,069	12,96	12,527	21,2	951,981	22,909	2392,136	0	202,366	202,366	99,719	0	0	0	0	0	0	0
10:24:13	-97,631	2756,157	23,613	23,486	13,069	12,95	12,535	21,2	951,981	22,909	2392,5	0	202,366	202,366	99,719	0	0	0	0	0	0	0
10:24:13	97,631	2757,133	23,711	23,535	13,069	12,96	12,544	21,2	951,981	22,909	2392,864	0	202,366	202,366	99,719	0	0	0	0	0	0	0
10:24:13	-97,631	2756,157	23,613	23,633	13,069	12,95	12,551	21,2	951,981	22,909	2393,228	0	202,366	202,366	99,719	0	0	0	0	0	0	0
10:24:13	0	2756,157	23,613	23,34	13,069	12,95	12,559	21,2	951,981	22,909	2393,591	0	202,366	202,366	99,719	0	0	0	0	0	0	0
10:24:13	0	2756,157	23,613	23,535	13,069	12,95	12,567	21,2	951,981	22,909	2393,954	0	202,366	202,366	99,719	0	0	0	0	0	0	0
10:24:13	97,631	2757,133	23,711	23,682	13,069	12,96	12,575	21,2	951,981	22,909	2394,317	0	202,366	202,366	99,719	0	0	0	0	0	0	0
10:24:13	0	2757,133	23,711	23,633	13,069	12,96	12,582	21,2	951,981	22,909	2394,68	0	202,366	202,366	99,719	0	0	0	0	0	0	0
10:24:13	0	2757,133	23,711	23,633	13,069	12,96	12,59	21,2	951,981	22,909	2395,042	0	202,366	202,366	99,719	0	0	0	0	0	0	0
10:24:13	48,828	2757,621	23,76	23,828	13,069	12,965	12,597	21,2	951,981	22,909	2395,405	0	202,366	202,366	99,719	0	0	0	0	0	0	0
10:24:13	-146,459	2756,157	23,613	23,535	13,069	12,95	12,604	21,2	951,981	22,909	2395,766	0	202,366	202,366	99,719	0	0	0	0	0	0	0
10:24:13	76,123	2756,918	23,613	23,535	13,074	12,957	12,611	21,2	951,981	22,909	2396,127	0	202,366	202,366	99,719	0	0	0	0	0	0	0
10:24:13	0	2756,918	23,613	23,633	13,074	12,957	12,618	21,2	951,981	22,909	2396,488	0	202,366	202,366	99,719	0	0	0	0	0	0	0
10:24:13	-76,123	2756,157	23,613	23,682	13,069	12,95	12,624	21,2	951,981	22,909	2396,847	0	202,366	202,366	99,719	0	0	0	0	0	0	0
10:24:13	97,631	2757,133	23,711	23,535	13,069	12,96	12,631	21,2	951,981	22,909	2397,208	0	202,366	202,366	99,719	0	0	0	0	0	0	0
10:24:13	-97,631	2756,157	23,613	23,535	13,069	12,95	12,637	21,2	951,981	22,909	2397,567	0	202,366	202,366	99,719	0	0	0	0	0	0	0
10:24:13	-48,828	2755,668	23,564	23,437	13,069	12,945	12,643	21,2	951,981	22,909	2397,925	0	202,366	202,366	99,719	0	0	0	0	0	0	0
10:24:13	-97,631	2754,692	23,467	23,34	13,069	12,934	12,649	21,2	951,981	22,909	2398,281	0	202,366	202,366	99,719	0	0	0	0	0	0	0
10:24:13	97,631	2755,668	23,564	23,486	13,069	12,945	12,654	21,2	951,981	22,909	2398,639	0	202,366	202,366	99,719	0	0	0	0	0	0	0
10:24:13	0	2755,668	23,564	23,34	13,069	12,945	12,66	21,2	951,981	22,909	2398,996	0	202,366	202,366	99,719	0	0	0	0	0	0	0
10:24:13	76,123	2756,43	23,564	23,34	13,074	12,952	12,666	21,2	951,981	22,909	2399,353	0	202,366	202,366	99,719	0	0	0	0	0	0	0
10:24:13	-138,769	2755,042	23,418	23,291	13,074	12,938	12,671	21,2	951,981	22,909	2399,709	0	202,366	202,366	99,719	0	0	0	0	0	0	0
10:24:13	138,769	2756,43	23,564	23,437	13,074	12,952	12,677	21,2	951,981	22,909	2400,066	0	202,366	202,366	99,719	0	0	0	0	0	0	0
10:24:13	48,828	2756,918	23,613	23,486	13,074	12,957	12,682	21,2	951,981	22,909	2400,423	0	202,366	202,366	99,719	0	0	0	0	0	0	0
10:24:13	21,508	2757,133	23,711	23,633	13,069	12,96	12,688	21,2	951,981	22,909	2400,78	0	202,366	202,366	99,719	0	0	0	0	0	0	0
10:24:13	-7,666	2757,056	23,711	23,682	13,069	12,959	12,693	21,2	951,981	22,909	2401,136	0	202,366	202,366	99,719	0	0	0	0	0	0	0
10:24:13	0	2757,056	23,711	23,486	13,069	12,959	12,698	21,2	951,981	22,909	2401,492	0	202,366	202,366	99,719	0	0	0	0	0	0	0
10:24:13	56,494	2757,621	23,76	23,633	13,069	12,965	12,703	21,2	951,981	22,909	2401,848	0	202,366	202,366	99,719	0	0	0	0	0	0	0
10:24:13	0	2757,621	23,76	23,633	13,069	12,965	12,709	21,2	951,981	22,909	2402,203	0	202,366	202,366	99,719	0	0	0	0	0	0	0
10:24:13	-119,165	2756,43	23,564	23,34	13,074	12,952	12,713	21,2	951,981	22,909	2402,558	0	202,366	202,366	99,719	0	0	0	0	0	0	0
10:24:13	154,174	2757,971	23,711	23,73	13,074	12,968	12,718	21,2	951,981	22,909	2402,913	0	202,366	202,366	99,719	0	0	0	0	0	0	0
10:24:13	-146,508	2756,506	23,564	23,34	13,074	12,953	12,723	21,2	951,981	22,909	2403,267	0	202,366	202,366	99,719	0	0	0	0	0	0	0
10:24:13	138,818	2757,894	23,711	23,633	13,074	12,967	12,728	21,2	951,981	22,909	2403,622	0	202,366	202,366	99,719	0	0	0	0	0	0	0
10:24:13	-27,319	2757,621	23,76	23,633	13,069	12,965	12,732	21,2	951,981	22,909	2403,976	0	202,366	202,366	99,719	0	0	0	0	0	0	0
10:24:13	-195,288	2755,668	23,564	23,486	13,069	12,945	12,737	21,2	951,981	22,909	2404,327	0	202,366	202,366	99,719	0	0	0	0	0	0	0
10:24:13	48,828	2756,157	23,613	23,34	13,069	12,95	12,741	21,2	951,981	22,909	2404,679	0	202,366	202,366	99,719	0	0	0	0	0	0	0
10:24:13	146,459	2757,621	23,76	23,633	13,069	12,965	12,745	21,2	951,981	22,909	2405,032	0	202,366	202,366	99,719	0	0	0	0	0	0	0
10:24:13	27,319	2757,894	23,711	23,682	13,074	12,967	12,749	21,2	951,981	22,909	2405,385	0	202,366	202,366	99,719	0	0	0	0	0	0	0
10:24:13	-97,656	2756,918	23,613	23,633	13,074	12,957	12,754	21,2	951,981	22,909	2405,736	0	202,366	202,366	99,719	0	0	0	0	0	0	0
10:24:13	146,508	2758,383	23,76	23,73	13,074	12,973	12,758	21,2	951,981	22,909	2406,089	0	202,366	202,366	99,719	0	0	0	0	0	0	0
10:24:13	-48,852	2757,894	23,711	23,535	13,074	12,967	12,762	21,2	951,981	22,909	2406,441	0	202,366	202,366	99,719	0	0	0	0	0	0	0
10:24:13	-173,779	2756,157	23,613	23,486	13,069	12,95	12,766	21,2	951,981	22,909	2406,791	0	202,366	202,366	99,719	0	0	0	0	0	0	0
10:24:13	146,459	2757,621	23,76	23,633	13,069	12,965	12,77	21,2	951,981	22,909	2407,142	0	202,366	202,366	99,719	0	0	0	0	0	0	0
10:24:14	-48,828	2757,133	23,711	23,486	13,069	12,96	12,773	21,2	951,981	22,909	2407,492	0	202,366	202,366	99,719	0	0	0	0	0	0	0
10:24:14	-146,459	2755,668	23,564	23,34	13,069	12,945	12,777	21,2	951,981	22,909	2407,84	0	202,366	202,366	99,719	0	0	0	0	0	0	0
10:24:14	-439,233	2751,276	23,125	22,803	13,069	12,899	12,779	21,2	951,981	22,909	2408,184	0	202,366	202,366	99,719	0	0	0	0	0	0	0
10:24:14	-495,361	2746,322	22,637	22,168	13,069	12,848	12,78	21,2	951,981	22,909	2408,522	0	202,366	202,366	99,719	0	0	0	0	0	0	0
10:24:14	-522,338	2741,099	22,197	21,631	13,064	12,794	12,781	21,3	952,822	22,909	2408,854	0	202,366	202,366	99,719	0	0	0	0	0	0	0
10:24:14	-691,821	2734,181	21,855	21,142	13,045	12,723	12,78	21,3	952,822	22,909	2409,18	0	202,366	202,366	99,719	0	0	0	0	0	0	0
10:24:14	-652,099	2727,66	21,709	20,898	13,016	12,656	12,777	21,3	952,822	22,909	2409,498	0	202,366	202,366	99,719	0	0	0	0	0	0	0
10:24:14	-318,261	2724,477	21,904	21,094	12,988	12,623	12,774	21,3	952,822	22,909	2409,813	0	202,366	202,366	99,719	0	0	0	0	0	0	0
10:24:14	-533,349	2719,144	22,051	21,24	12,949	12,568	12,77	21,3	952,822	22,909	2410,123	0	202,366	202,366	99,719	0	0	0	0	0	0	0
10:24:14	-594,238	2713,201	22,051	21,142	12,916	12,507	12,765	21,3	952,822	22,909	2410,426	0	202,366	202,366	99,719	0	0	0	0	0	0	0
10:24:14	-593,359	2707,268	22,051	21,24	12,883	12,446	12,759	21,3	952,822	22,909	2410,723	0	202,366	202,366	99,719	0	0	0	0	0	0	0
10:24:14	-588,94	2701,378	22,051	20,947	12,85	12,385	12,751	21,3	952,822	22,909	2411,014	0	202,366	202,366	99,719	0	0	0	0	0	0	0
10:24:14	-750,927	2693,869	21,806	20,801	12,821	12,307	12,743	21,3	952,822	22,909	2411,296	0	202,366	202,366	99,719	0	0	0	0	0	0	0
10:24:14	-742,797	2686,441	21,562	20,605	12,793	12,231	12,733	21,3	952,822	22,909	2411,571	0	202,366	202,366	99,719	0	0	0	0	0	0	0
10:24:14	-663,281	2679,808	21,318	20,605	12,769	12,162	12,721	21,3	952,822	22,909	2411,84	0	203,15	203,15	99,722	0	0	0	0	0	0	0
10:24:14	-490,82	2674,9	21,318	20,605	12,742	12,112	12,709	21,3	952,822	22,909	2412,103	0	203,15	203,15	99,722	0	0	0	0	0	0	0
10:24:14	-431,591	2670,584	21,465	20,801	12,709	12,067	12,697	21,3	952,822	22,909	2412,361	0	203,15	203,15	99,722	0	0	0	0	0	0	0
10:24:14	-567,26	2664,911	21,318	20,752	12,685	12,009	12,683	21,3	952,822	22,909	2412,614	0	203,15	203,15	99,722	0	0	0	0	0	0	0
10:24:14	-606,909	2658,842	21,123	20,605	12,662	11,946	12,669	21,3	952,822	22,909	2412,86	0	203,15	203,15	99,722	0	0	0	0	0	0	0
10:24:14	-526,269	2653,58	20,928	20,41	12,643	11,892	12,654	21,3	952,822	22,909	2413,101	0	203,15	203,15	99,722	0	0	0	0	0	0	0
10:24:14	-685,668	2646,723	20,488	20,068	12,629	11,821	12,637	21,3	952,822	22,909	2413,335	0	203,15	203,15	99,722	0	0	0	0	0	0	0
10:24:14	-573,584	2640,987	20,146	19,726	12,616	11,762	12,62	21,3	952,822	22,909	2413,562	0	203,15	203,15	99,722	0	0	0	0	0	0	0
10:24:14	-426,904	2636,718	19,951	19,531	12,603	11,718	12,602	21,3	952,822	22,909	2413,786	0	203,15	203,15	99,722	0	0	0	0	0	0	0
10:24:14	-520,898	2631,509	19,756	19,531	12,584	11,665	12,584	21,3	952,822	22,909	2414,003	0	203,15	203,15	99,722	0	0	0	0	0	0	0
10:24:14	-360,595	2627,903	19,804	19,482	12,561	11,627	12,565	21,3	952,822	22,909	2414,217	0	203,15	203,15	99,722	0	0	0	0	0	0	0
10:24:14	-375,781	2624,145	20	19,531	12,529	11,589	12,546	21,3	952,822	22,909	2414,427	0	203,15	203,15	99,722	0	0	0	0	0	0	0
10:24:14	-221,386	2621,932	20,293	19,922	12,501	11,566	12,527	21,3	952,822	22,909	2414,635	0	203,15	203,15	99,722	0	0	0	0	0	0	0
10:24:14	-359,912	2618,332	20,488	20,019	12,47	11,529	12,507	21,3	952,822	22,909	2414,838	0	203,15	203,15	99,722	0	0	0	0	0	0	0
10:24:14	-509,741	2613,235	20,488	20,166	12,441	11,476	12,487	21,3	952,822	22,909	2415,036	0	203,15	203,15	99,722	0	0	0	0	0	0	0
10:24:14	-485,302	2608,382	20,439	20,019	12,416	11,426	12,466	21,3	952,822	22,909	2415,23	0	203,15	203,15	99,722	0	0	0	0	0	0	0
10:24:14	-505,053	2603,331	20,293	19,922	12,396	11,374	12,445	21,3	952,822	22,909	2415,418	0	203,15	203,15	99,722	0	0	0	0	0	0	0
10:24:14	-491,235	2598,419	20,097	19,726	12,379	11,323	12,423	21,3	952,822	22,909	2415,601	0	203,15	203,15	99,722	0	0	0	0	0	0	0
10:24:14	-510,839	2593,311	19,804	19,531	12,367	11,271	12,4	21,3	952,822	22,909	2415,779	0	203,15	203,15	99,722	0	0	0	0	0	0	0
10:24:14	-608,789	2587,223	19,365	19,043	12,357	11,208	12,377	21,3	952,822	22,909	2415,95	0	203,15	203,15	99,722	0	0	0	0	0	0	0
10:24:14	-463,598	2582,587	19,121	18,701	12,344	11,16	12,353	21,3	952,822	22,909	2416,117	0	203,15	203,15	99,722	0	0	0	0	0	0	0
10:24:14	-402,197	2578,565	19,023	18,603	12,327	11,119	12,329	21,3	952,822	22,909	2416,279	0	203,15	203,15	99,722	0	0	0	0	0	0	0
10:24:14	-404,467	2574,52	18,877	18,506	12,312	11,077	12,304	21,3	952,822	22,909	2416,437	0	203,15	203,15	99,722	0	0	0	0	0	0	0
10:24:14	-440,966	2570,11	18,828	18,506	12,29	11,032	12,279	21,3	952,822	22,909	2416,591	0	203,15	203,15	99,722	0	0	0	0	0	0	0
10:24:14	-281,42	2567,296	18,877	18,603	12,271	11,003	12,254	21,3	952,822	22,909	2416,741	0	203,15	203,15	99,722	0	0	0	0	0	0	0
10:24:14	-387,744	2563,419	18,877	18,506	12,249	10,963	12,229	21,3	952,822	22,909	2416,888	0	203,15	203,15	99,722	0	0	0	0	0	0	0
10:24:14	-336,767	2560,051	18,877	18,603	12,23	10,928	12,204	21,3	952,822	22,909	2417,031	0	203,15	203,15	99,722	0	0	0	0	0	0	0
10:24:14	-374,755	2556,304	18,828	18,506	12,212	10,889	12,178	21,3	952,822	22,909	2417,17	0	203,15	203,15	99,722	0	0	0	0	0	0	0
10:24:14	-379,125	2552,512	18,779	18,506	12,193	10,85	12,152	21,3	952,822	22,909	2417,306	0	203,15	203,15	99,722	0	0	0	0	0	0	0
10:24:14	-354,199	2548,97	18,681	18,359	12,179	10,814	12,126	21,3	952,822	22,909	2417,437	0	203,15	203,15	99,722	0	0	0	0	0	0	0
10:24:14	-230,615	2546,664	18,779	18,457	12,16	10,79	12,099	21,3	952,822	22,909	2417,566	0	203,15	203,15	99,722	0	0	0	0	0	0	0
10:24:14	-347,558	2543,189	18,681	18,359	12,146	10,754	12,073	21,3	952,822	22,909	2417,692	0	203,15	203,15	99,722	0	0	0	0	0	0	0
10:24:14	-388,769	2539,301	18,535	18,261	12,132	10,714	12,046	21,3	952,822	22,909	2417,813	0	203,15	203,15	99,722	0	0	0	0	0	0	0
10:24:14	-372,363	2535,577	18,486	18,261	12,114	10,676	12,019	21,3	952,822	22,909	2417,931	0	203,15	203,15	99,722	0	0	0	0	0	0	0
10:24:14	-322,68	2532,35	18,486	18,31	12,096	10,642	11,992	21,3	952,822	22,909	2418,045	0	203,15	203,15	99,722	0	0	0	0	0	0	0
10:24:14	-396,997	2528,38	18,34	18,164	12,081	10,601	11,965	21,3	952,822	22,909	2418,156	0	203,15	203,15	99,722	0	0	0	0	0	0	0
10:24:14	-306,152	2525,319	18,193	18,066	12,072	10,57	11,938	21,3	952,822	22,909	2418,263	0	203,15	203,15	99,722	0	0	0	0	0	0	0
10:24:14	-371,801	2521,601	17,998	17,92	12,062	10,531	11,91	21,3	952,822	22,909	2418,366	0	203,15	203,15	99,722	0	0	0	0	0	0	0
10:24:14	-384,79	2517,753	17,851	17,724	12,048	10,492	11,882	21,3	952,822	22,909	2418,465	0	203,15	203,15	99,722	0	0	0	0	0	0	0
10:24:14	-310,131	2514,652	17,705	17,627	12,039	10,46	11,854	21,3	952,822	22,909	2418,561	0	203,15	203,15	99,722	0	0	0	0	0	0	0
10:24:14	-311,108	2511,541	17,558	17,383	12,029	10,428	11,827	21,3	952,822	22,909	2418,654	0	203,15	203,15	99,722	0	0	0	0	0	0	0
10:24:14	-305,688	2508,484	17,412	17,383	12,02	10,396	11,798	21,3	952,822	22,909	2418,744	0	203,15	203,15	99,722	0	0	0	0	0	0	0
10:24:14	-255,102	2505,933	17,412	17,285	12,006	10,37	11,77	21,3	952,822	22,909	2418,832	0	203,15	203,15	99,722	0	0	0	0	0	0	0
10:24:14	-70,678	2505,226	17,51	17,383	11,996	10,363	11,743	21,3	952,822	22,909	2418,918	0	203,15	203,15	99,722	0	0	0	0	0	0	0
10:24:14	-366,894	2501,557	17,558	17,431	11,973	10,325	11,715	21,3	952,822	22,909	2419,001	0	203,15	203,15	99,722	0	0	0	0	0	0	0
10:24:14	-111,938	2500,438	17,705	17,48	11,959	10,313	11,688	21,3	952,822	22,909	2419,082	0	203,15	203,15	99,722	0	0	0	0	0	0	0
10:24:14	-250,952	2497,928	17,705	17,627	11,944	10,287	11,66	21,3	952,822	22,909	2419,161	0	203,15	203,15	99,722	0	0	0	0	0	0	0
10:24:14	-156,201	2496,366	17,803	17,627	11,93	10,271	11,633	21,3	952,822	22,909	2419,238	0	203,15	203,15	99,722	0	0	0	0	0	0	0
10:24:14	-261,401	2493,752	17,705	17,578	11,921	10,244	11,606	21,3	952,822	22,909	2419,313	0	203,15	203,15	99,722	0	0	0	0	0	0	0
10:24:14	-216,064	2491,591	17,656	17,48	11,911	10,222	11,579	21,3	952,822	22,909	2419,385	0	203,15	203,15	99,722	0	0	0	0	0	0	0
10:24:14	-309,667	2488,495	17,51	17,383	11,902	10,19	11,551	21,3	952,822	22,909	2419,454	0	203,15	203,15	99,722	0	0	0	0	0	0	0
10:24:14	-309,57	2485,399	17,363	17,285	11,892	10,158	11,524	21,3	952,822	22,909	2419,52	0	203,15	203,15	99,722	0	0	0	0	0	0	0
10:24:14	-130,566	2484,093	17,314	17,236	11,888	10,145	11,497	21,3	952,822	22,909	2419,585	0	203,15	203,15	99,722	0	0	0	0	0	0	0
10:24:14	-309,472	2480,999	17,168	17,09	11,878	10,113	11,47	21,3	952,822	22,909	2419,646	0	203,15	203,15	99,722	0	0	0	0	0	0	0
10:24:14	-261,059	2478,388	17,07	16,943	11,869	10,086	11,443	21,3	952,822	22,909	2419,705	0	203,15	203,15	99,722	0	0	0	0	0	0	0
10:24:14	-214,794	2476,24	17,021	16,894	11,859	10,064	11,416	21,3	952,822	22,909	2419,761	0	203,15	203,15	99,722	0	0	0	0	0	0	0
10:24:14	-166,503	2474,575	17,021	16,894	11,85	10,047	11,389	21,3	952,822	22,909	2419,816	0	203,15	203,15	99,722	0	0	0	0	0	0	0
10:24:14	-258,813	2471,987	16,924	16,845	11,841	10,02	11,362	21,3	952,822	22,909	2419,868	0	203,15	203,15	99,722	0	0	0	0	0	0	0
10:24:14	-214,746	2469,839	16,875	16,845	11,831	9,998	11,335	21,3	952,822	22,909	2419,918	0	203,15	203,15	99,722	0	0	0	0	0	0	0
10:24:14	-119,262	2468,647	16,924	16,894	11,822	9,986	11,309	21,3	952,822	22,909	2419,967	0	203,15	203,15	99,722	0	0	0	0	0	0	0
10:24:14	-170,703	2466,94	16,924	16,894	11,812	9,968	11,282	21,3	952,822	22,909	2420,014	0	203,15	203,15	99,722	0	0	0	0	0	0	0
10:24:14	-151,049	2465,429	17,021	16,943	11,798	9,952	11,256	21,3	952,822	22,909	2420,059	0	203,15	203,15	99,722	0	0	0	0	0	0	0
10:24:14	-121,411	2464,215	17,07	17,041	11,789	9,94	11,231	21,3	952,822	22,909	2420,103	0	203,15	203,15	99,722	0	0	0	0	0	0	0
10:24:14	-164,331	2462,572	17,07	17,09	11,78	9,923	11,205	21,3	952,822	22,909	2420,146	0	203,15	203,15	99,722	0	0	0	0	0	0	0
10:24:14	-214,746	2460,424	17,021	17,041	11,77	9,901	11,179	21,3	952,822	22,909	2420,186	0	203,15	203,15	99,722	0	0	0	0	0	0	0
10:24:14	-119,311	2459,231	17,07	16,943	11,761	9,888	11,154	21,3	952,822	22,909	2420,225	0	203,15	203,15	99,722	0	0	0	0	0	0	0
10:24:14	-167,553	2457,556	17,07	16,943	11,751	9,871	11,129	21,3	952,822	22,909	2420,262	0	203,15	203,15	99,722	0	0	0	0	0	0	0
10:24:14	-212,622	2455,43	17,021	16,894	11,742	9,849	11,104	21,3	952,822	22,909	2420,298	0	203,15	203,15	99,722	0	0	0	0	0	0	0
10:24:14	-223,583	2453,194	16,875	16,845	11,737	9,826	11,079	21,3	952,822	22,909	2420,331	0	203,15	203,15	99,722	0	0	0	0	0	0	0
10:24:14	-211,279	2451,081	16,826	16,748	11,728	9,804	11,054	21,3	952,822	22,909	2420,361	0	203,15	203,15	99,722	0	0	0	0	0	0	0
10:24:14	-163,281	2449,448	16,826	16,601	11,719	9,788	11,029	21,3	952,822	22,909	2420,391	0	203,15	203,15	99,722	0	0	0	0	0	0	0
10:24:14	-116,137	2448,287	16,875	16,699	11,71	9,776	11,004	21,3	952,822	22,909	2420,419	0	203,15	203,15	99,722	0	0	0	0	0	0	0
10:24:14	-135,644	2446,93	16,826	16,601	11,705	9,762	10,98	21,3	952,822	22,909	2420,445	0	203,15	203,15	99,722	0	0	0	0	0	0	0
10:24:14	-301,147	2443,919	16,679	16,504	11,696	9,731	10,955	21,3	952,822	22,909	2420,469	0	203,15	203,15	99,722	0	0	0	0	0	0	0
10:24:14	-80,053	2443,118	16,679	16,406	11,691	9,722	10,931	21,3	952,822	22,909	2420,491	0	203,15	203,15	99,722	0	0	0	0	0	0	0
10:24:14	-298,95	2440,129	16,533	16,308	11,682	9,692	10,907	21,3	952,822	22,909	2420,511	0	203,15	203,15	99,722	0	0	0	0	0	0	0
10:24:14	-181,738	2438,311	16,435	16,211	11,677	9,673	10,883	21,3	952,822	22,909	2420,529	0	203,15	203,15	99,722	0	0	0	0	0	0	0
10:24:14	-266,943	2435,642	16,24	16,162	11,673	9,645	10,859	21,3	952,822	22,909	2420,544	0	203,15	203,15	99,722	0	0	0	0	0	0	0
10:24:14	-87,402	2434,768	16,24	16,064	11,668	9,636	10,835	21,3	952,822	22,909	2420,558	0	203,15	203,15	99,722	0	0	0	0	0	0	0
10:24:14	-165,258	2433,115	16,24	16,064	11,658	9,619	10,811	21,3	952,822	22,909	2420,571	0	203,15	203,15	99,722	0	0	0	0	0	0	0
10:24:14	116,821	2434,284	16,533	16,308	11,649	9,631	10,788	21,3	952,822	22,909	2420,584	0	203,15	203,15	99,722	0	0	0	0	0	0	0
10:24:14	-203,637	2432,247	16,582	16,406	11,635	9,61	10,765	21,3	952,822	22,909	2420,596	0	203,15	203,15	99,722	0	0	0	0	0	0	0
10:24:14	62,207	2432,869	16,826	16,601	11,625	9,617	10,742	21,3	952,822	22,909	2420,608	0	203,15	203,15	99,722	0	0	0	0	0	0	0
10:24:14	-186,401	2431,005	16,875	16,748	11,612	9,597	10,72	21,3	952,822	22,909	2420,618	0	203,15	203,15	99,722	0	0	0	0	0	0	0
10:24:14	-206,909	2428,936	16,826	16,748	11,603	9,576	10,697	21,3	952,822	22,909	2420,627	0	203,15	203,15	99,722	0	0	0	0	0	0	0
10:24:14	-97,387	2427,962	16,826	16,601	11,597	9,566	10,675	21,3	952,822	22,909	2420,634	0	203,15	203,15	99,722	0	0	0	0	0	0	0
10:24:14	-320,336	2424,759	16,582	16,601	11,593	9,533	10,653	21,3	952,822	22,909	2420,638	0	203,15	203,15	99,722	0	0	0	0	0	0	0
10:24:15	-72,412	2424,035	16,582	16,406	11,589	9,526	10,631	21,3	952,822	22,909	2420,641	0	203,15	203,15	99,722	0	0	0	0	0	0	0
10:24:15	-272,143	2421,313	16,386	16,211	11,584	9,498	10,608	21,3	952,822	22,909	2420,642	0	203,15	203,15	99,722	0	0	0	0	0	0	0
10:24:15	-60,986	2420,703	16,338	16,211	11,583	9,491	10,586	21,3	952,822	22,909	2420,642	0	203,15	203,15	99,722	0	0	0	0	0	0	0
10:24:15	-248,364	2418,22	16,24	16,162	11,574	9,466	10,564	21,2	952,362	22,909	2418,22	0	203,15	203,15	99,722	0	0	0	0	0	0	0
10:24:15	-2,368	2418,196	16,338	16,211	11,569	9,465	10,543	21,2	952,362	22,909	2418,196	0	203,15	203,15	99,722	0	0	0	0	0	0	0
10:24:15	-107,568	2417,12	16,386	16,308	11,56	9,454	10,522	21,2	952,362	22,909	2417,12	0	203,15	203,15	99,722	0	0	0	0	0	0	0
10:24:15	-138,378	2415,737	16,386	16,308	11,552	9,44	10,5	21,2	952,362	22,909	2415,737	0	203,15	203,15	99,722	0	0	0	0	0	0	0
10:24:15	-105,273	2414,684	16,435	16,308	11,544	9,429	10,479	21,2	952,362	22,909	2414,684	0	203,15	203,15	99,722	0	0	0	0	0	0	0
10:24:15	-176	2412,924	16,338	16,211	11,539	9,411	10,458	21,2	952,362	22,909	2412,924	0	203,15	203,15	99,722	0	0	0	0	0	0	0
10:24:15	-135,034	2411,574	16,338	16,162	11,531	9,397	10,438	21,2	952,362	22,909	2411,574	0	203,15	203,15	99,722	0	0	0	0	0	0	0
10:24:15	-192,089	2409,653	16,24	16,064	11,526	9,377	10,417	21,2	952,362	22,909	2409,653	0	203,15	203,15	99,722	0	0	0	0	0	0	0
10:24:15	-155,908	2408,094	16,093	16,162	11,525	9,361	10,396	21,2	952,362	22,909	2408,094	0	203,15	203,15	99,722	0	0	0	0	0	0	0
10:24:15	-37,866	2407,715	16,191	16,064	11,517	9,357	10,376	21,2	952,362	22,909	2407,715	0	203,15	203,15	99,722	0	0	0	0	0	0	0
10:24:15	-97,29	2406,742	16,191	16,064	11,512	9,347	10,356	21,2	952,362	22,909	2406,742	0	201,993	201,993	99,717	0	0	0	0	0	0	0
10:24:15	-115,039	2405,592	16,24	16,162	11,503	9,336	10,336	21,2	952,362	22,909	2405,592	0	201,993	201,993	99,717	0	0	0	0	0	0	0
10:24:15	-69,433	2404,897	16,338	16,211	11,494	9,328	10,316	21,2	952,362	22,909	2404,897	0	201,993	201,993	99,717	0	0	0	0	0	0	0
10:24:15	-68,139	2404,216	16,435	16,308	11,484	9,321	10,296	21,2	952,362	22,909	2404,216	0	201,993	201,993	99,717	0	0	0	0	0	0	0
10:24:15	-4,638	2404,17	16,533	16,357	11,479	9,321	10,277	21,2	952,362	22,909	2404,17	0	201,993	201,993	99,717	0	0	0	0	0	0	0
10:24:15	-238,549	2401,784	16,435	16,308	11,471	9,296	10,258	21,2	952,362	22,909	2401,784	0	201,993	201,993	99,717	0	0	0	0	0	0	0
10:24:15	-110,937	2400,675	16,338	16,211	11,47	9,285	10,239	21,2	952,362	22,909	2400,675	0	201,993	201,993	99,717	0	0	0	0	0	0	0
10:24:15	-203,247	2398,642	16,191	16,064	11,466	9,264	10,22	21,2	952,362	22,909	2398,642	0	201,993	201,993	99,717	0	0	0	0	0	0	0
10:24:15	-234,204	2396,3	15,947	15,869	11,466	9,24	10,201	21,2	952,362	22,909	2396,3	0	201,993	201,993	99,717	0	0	0	0	0	0	0
10:24:15	-46,826	2395,832	15,898	15,82	11,466	9,235	10,182	21,2	952,362	22,909	2395,832	0	201,993	201,993	99,717	0	0	0	0	0	0	0
10:24:15	-64,16	2395,19	15,849	15,722	11,465	9,228	10,163	21,2	952,362	22,909	2395,19	0	201,993	201,993	99,717	0	0	0	0	0	0	0
10:24:15	-173,608	2393,454	15,752	15,722	11,461	9,21	10,144	21,2	952,362	22,909	2393,454	0	201,993	201,993	99,717	0	0	0	0	0	0	0
10:24:15	31,03	2393,765	15,849	15,722	11,457	9,214	10,126	21,2	952,362	22,909	2393,455	0	201,993	201,993	99,717	0	0	0	0	0	0	0
10:24:15	-52,416	2393,24	15,898	15,82	11,452	9,208	10,108	21,2	952,362	22,909	2393,24	0	201,993	201,993	99,717	0	0	0	0	0	0	0
10:24:15	-142,602	2391,814	15,898	15,722	11,443	9,193	10,09	21,2	952,362	22,909	2391,814	0	201,993	201,993	99,717	0	0	0	0	0	0	0
10:24:15	-51,367	2391,301	15,947	15,869	11,438	9,188	10,072	21,2	952,362	22,909	2391,301	0	201,993	201,993	99,717	0	0	0	0	0	0	0
10:24:15	-99,414	2390,307	15,947	15,967	11,432	9,178	10,055	21,2	952,362	22,909	2390,307	0	201,993	201,993	99,717	0	0	0	0	0	0	0
10:24:15	-28,466	2390,022	16,045	15,967	11,425	9,175	10,038	21,2	952,362	22,909	2390,022	0	201,993	201,993	99,717	0	0	0	0	0	0	0
10:24:15	-173,413	2388,288	15,947	15,869	11,421	9,157	10,02	21,2	952,362	22,909	2388,288	0	201,993	201,993	99,717	0	0	0	0	0	0	0
10:24:15	54,687	2388,835	16,045	16,015	11,419	9,163	10,003	21,2	952,362	22,909	2388,288	0	201,993	201,993	99,717	0	0	0	0	0	0	0
10:24:15	-34,252	2388,492	16,093	15,967	11,414	9,159	9,987	21,2	952,362	22,909	2388,288	0	201,993	201,993	99,717	0	0	0	0	0	0	0
10:24:15	-199,658	2386,495	15,947	15,967	11,411	9,139	9,97	21,2	952,362	22,909	2386,495	0	201,993	201,993	99,717	0	0	0	0	0	0	0
10:24:15	-66,235	2385,833	15,898	15,82	11,41	9,132	9,954	21,2	952,362	22,909	2385,833	0	201,993	201,993	99,717	0	0	0	0	0	0	0
10:24:15	-201,879	2383,814	15,752	15,722	11,406	9,111	9,937	21,2	952,362	22,909	2383,814	0	201,993	201,993	99,717	0	0	0	0	0	0	0
10:24:15	-106,201	2382,752	15,703	15,674	11,403	9,1	9,921	21,2	952,362	22,909	2382,752	0	201,993	201,993	99,717	0	0	0	0	0	0	0
10:24:15	-112,963	2381,623	15,605	15,625	11,402	9,088	9,905	21,2	952,362	22,909	2381,623	0	201,993	201,993	99,717	0	0	0	0	0	0	0
10:24:15	-39,819	2381,224	15,605	15,527	11,399	9,084	9,889	21,2	952,362	22,909	2381,224	0	201,993	201,993	99,717	0	0	0	0	0	0	0
10:24:15	-87,768	2380,347	15,556	15,478	11,397	9,075	9,873	21,2	952,362	22,909	2380,347	0	201,993	201,993	99,717	0	0	0	0	0	0	0
10:24:15	-93,505	2379,412	15,459	15,478	11,397	9,066	9,857	21,2	952,362	22,909	2379,412	0	201,993	201,993	99,717	0	0	0	0	0	0	0
10:24:15	-78,833	2378,623	15,459	15,429	11,393	9,057	9,841	21,2	952,362	22,909	2378,623	0	201,993	201,993	99,717	0	0	0	0	0	0	0
10:24:15	31,933	2378,943	15,556	15,429	11,389	9,061	9,826	21,2	952,362	22,909	2378,624	0	201,993	201,993	99,717	0	0	0	0	0	0	0
10:24:15	-78,71	2378,156	15,556	15,527	11,385	9,053	9,811	21,2	952,362	22,909	2378,156	0	201,993	201,993	99,717	0	0	0	0	0	0	0
10:24:15	-34,252	2377,813	15,605	15,625	11,38	9,049	9,796	21,2	952,362	22,909	2377,813	0	201,993	201,993	99,717	0	0	0	0	0	0	0
10:24:15	-99,389	2376,819	15,605	15,625	11,375	9,039	9,781	21,2	952,362	22,909	2376,819	0	201,993	201,993	99,717	0	0	0	0	0	0	0
10:24:15	13,696	2376,956	15,703	15,674	11,37	9,04	9,766	21,2	952,362	22,909	2376,819	0	201,993	201,993	99,717	0	0	0	0	0	0	0
10:24:15	16,064	2377,117	15,849	15,722	11,363	9,042	9,752	21,2	952,362	22,909	2376,82	0	201,993	201,993	99,717	0	0	0	0	0	0	0
10:24:15	-174,487	2375,372	15,752	15,722	11,358	9,024	9,738	21,2	952,362	22,909	2375,372	0	201,993	201,993	99,717	0	0	0	0	0	0	0
10:24:15	76,123	2376,133	15,849	15,722	11,357	9,032	9,724	21,2	952,362	22,909	2375,373	0	201,993	201,993	99,717	0	0	0	0	0	0	0
10:24:15	-61,547	2375,518	15,849	15,82	11,354	9,025	9,71	21,2	952,362	22,909	2375,373	0	201,993	201,993	99,717	0	0	0	0	0	0	0
10:24:15	-111,669	2374,401	15,752	15,674	11,353	9,014	9,697	21,2	952,362	22,909	2374,401	0	201,993	201,993	99,717	0	0	0	0	0	0	0
10:24:15	-158,569	2372,815	15,605	15,625	11,352	8,998	9,683	21,2	952,362	22,909	2372,815	0	201,993	201,993	99,717	0	0	0	0	0	0	0
10:24:15	-109,301	2371,722	15,556	15,527	11,348	8,986	9,669	21,2	952,362	22,909	2371,722	0	201,993	201,993	99,717	0	0	0	0	0	0	0
10:24:15	-59,106	2371,131	15,41	15,478	11,353	8,98	9,656	21,2	952,362	22,909	2371,131	0	201,993	201,993	99,717	0	0	0	0	0	0	0
10:24:15	-46,728	2370,664	15,361	15,332	11,353	8,975	9,642	21,2	952,362	22,909	2370,664	0	201,993	201,993	99,717	0	0	0	0	0	0	0
10:24:15	-15,869	2370,505	15,41	15,429	11,349	8,974	9,629	21,2	952,362	22,909	2370,505	0	201,993	201,993	99,717	0	0	0	0	0	0	0
10:24:15	-18,408	2370,321	15,41	15,429	11,348	8,972	9,616	21,2	952,362	22,909	2370,321	0	201,993	201,993	99,717	0	0	0	0	0	0	0
10:24:15	-109,277	2369,228	15,361	15,283	11,345	8,961	9,604	21,2	952,362	22,909	2369,228	0	201,993	201,993	99,717	0	0	0	0	0	0	0
10:24:15	-18,383	2369,045	15,361	15,429	11,344	8,959	9,591	21,2	952,362	22,909	2369,045	0	201,993	201,993	99,717	0	0	0	0	0	0	0
10:24:15	-16,967	2368,875	15,41	15,332	11,34	8,957	9,578	21,2	952,362	22,909	2368,875	0	201,993	201,993	99,717	0	0	0	0	0	0	0
10:24:15	-62,573	2368,249	15,41	15,478	11,337	8,951	9,566	21,2	952,362	22,909	2368,249	0	201,993	201,993	99,717	0	0	0	0	0	0	0
10:24:15	-19,628	2368,053	15,361	15,332	11,338	8,949	9,554	21,2	952,362	22,909	2368,053	0	201,993	201,993	99,717	0	0	0	0	0	0	0
10:24:15	-33,251	2367,72	15,41	15,429	11,334	8,945	9,542	21,2	952,362	22,909	2367,72	0	201,993	201,993	99,717	0	0	0	0	0	0	0
10:24:15	-62,573	2367,095	15,41	15,478	11,33	8,939	9,53	21,2	952,362	22,909	2367,095	0	201,993	201,993	99,717	0	0	0	0	0	0	0
10:24:15	-34,497	2366,75	15,41	15,429	11,328	8,935	9,519	21,2	952,362	22,909	2366,75	0	201,993	201,993	99,717	0	0	0	0	0	0	0
10:24:15	76,22	2367,512	15,556	15,527	11,325	8,943	9,507	21,2	952,362	22,909	2366,75	0	201,993	201,993	99,717	0	0	0	0	0	0	0
10:24:15	-174,169	2365,77	15,459	15,527	11,32	8,925	9,496	21,2	952,362	22,909	2365,77	0	201,993	201,993	99,717	0	0	0	0	0	0	0
10:24:15	28,613	2366,056	15,556	15,478	11,316	8,928	9,485	21,2	952,362	22,909	2365,77	0	201,993	201,993	99,717	0	0	0	0	0	0	0
10:24:15	-110,693	2364,949	15,459	15,527	11,315	8,917	9,474	21,2	952,362	22,909	2364,949	0	201,993	201,993	99,717	0	0	0	0	0	0	0
10:24:15	-46,655	2364,483	15,41	15,429	11,315	8,912	9,463	21,2	952,362	22,909	2364,483	0	201,993	201,993	99,717	0	0	0	0	0	0	0
10:24:15	-63,671	2363,846	15,41	15,478	11,312	8,905	9,452	21,2	952,362	22,909	2363,846	0	201,993	201,993	99,717	0	0	0	0	0	0	0
10:24:15	46,655	2364,313	15,459	15,478	11,312	8,91	9,441	21,2	952,362	22,909	2363,846	0	201,993	201,993	99,717	0	0	0	0	0	0	0
10:24:15	-46,655	2363,846	15,41	15,332	11,312	8,905	9,431	21,2	952,362	22,909	2363,846	0	201,993	201,993	99,717	0	0	0	0	0	0	0
10:24:15	0	2363,846	15,41	15,332	11,312	8,905	9,42	21,2	952,362	22,909	2363,846	0	201,993	201,993	99,717	0	0	0	0	0	0	0
10:24:15	-139,965	2362,446	15,263	15,185	11,312	8,891	9,41	21,2	952,362	22,909	2362,446	0	201,993	201,993	99,717	0	0	0	0	0	0	0
10:24:15	-16,21	2362,284	15,263	15,136	11,311	8,889	9,4	21,2	952,362	22,909	2362,284	0	201,993	201,993	99,717	0	0	0	0	0	0	0
10:24:15	-48,437	2361,8	15,263	15,283	11,308	8,884	9,39	21,2	952,362	22,909	2361,8	0	201,993	201,993	99,717	0	0	0	0	0	0	0
10:24:15	-62,939	2361,171	15,215	15,136	11,307	8,878	9,38	21,2	952,362	22,909	2361,171	0	201,993	201,993	99,717	0	0	0	0	0	0	0
10:24:15	-18,066	2360,99	15,263	15,185	11,304	8,876	9,37	21,2	952,362	22,909	2360,99	0	201,993	201,993	99,717	0	0	0	0	0	0	0
10:24:15	59,887	2361,589	15,361	15,185	11,302	8,882	9,36	21,2	952,362	22,909	2360,99	0	201,993	201,993	99,717	0	0	0	0	0	0	0
10:24:15	-19,311	2361,396	15,41	15,332	11,298	8,88	9,351	21,2	952,362	22,909	2360,991	0	201,993	201,993	99,717	0	0	0	0	0	0	0
10:24:15	-65,771	2360,738	15,41	15,332	11,294	8,873	9,341	21,2	952,362	22,909	2360,738	0	201,993	201,993	99,717	0	0	0	0	0	0	0
10:24:15	-34,326	2360,395	15,459	15,478	11,29	8,87	9,332	21,2	952,362	22,909	2360,395	0	201,993	201,993	99,717	0	0	0	0	0	0	0
10:24:15	-16,113	2360,234	15,459	15,429	11,289	8,868	9,323	21,2	952,362	22,909	2360,234	0	201,993	201,993	99,717	0	0	0	0	0	0	0
10:24:15	-46,63	2359,767	15,41	15,429	11,289	8,863	9,314	21,2	952,362	22,909	2359,767	0	201,993	201,993	99,717	0	0	0	0	0	0	0
10:24:15	0	2359,767	15,41	15,332	11,289	8,863	9,305	21,2	952,362	22,909	2359,767	0	201,993	201,993	99,717	0	0	0	0	0	0	0
10:24:15	-46,63	2359,301	15,361	15,332	11,289	8,858	9,296	21,2	952,362	22,909	2359,301	0	201,993	201,993	99,717	0	0	0	0	0	0	0
10:24:15	-93,261	2358,368	15,263	15,283	11,289	8,849	9,288	21,2	952,362	22,909	2358,368	0	201,993	201,993	99,717	0	0	0	0	0	0	0
10:24:15	0	2358,368	15,263	15,283	11,289	8,849	9,279	21,2	952,362	22,909	2358,368	0	201,993	201,993	99,717	0	0	0	0	0	0	0
10:24:15	-65,942	2357,709	15,263	15,136	11,285	8,842	9,27	21,2	952,362	22,909	2357,709	0	201,993	201,993	99,717	0	0	0	0	0	0	0
10:24:15	-46,63	2357,243	15,215	15,088	11,285	8,837	9,262	21,2	952,362	22,909	2357,243	0	201,993	201,993	99,717	0	0	0	0	0	0	0
10:24:15	0	2357,243	15,215	15,136	11,285	8,837	9,254	21,2	952,362	22,909	2357,243	0	201,993	201,993	99,717	0	0	0	0	0	0	0
10:24:15	-139,843	2355,844	15,068	15,088	11,285	8,823	9,245	21,2	952,362	22,909	2355,844	0	201,993	201,993	99,717	0	0	0	0	0	0	0
10:24:15	-16,088	2355,683	15,068	15,088	11,284	8,821	9,237	21,2	952,362	22,909	2355,683	0	201,993	201,993	99,717	0	0	0	0	0	0	0
10:24:15	0	2355,683	15,068	15,136	11,284	8,821	9,229	21,2	952,362	22,909	2355,683	0	201,993	201,993	99,717	0	0	0	0	0	0	0
10:24:15	-65,917	2355,024	15,068	15,088	11,28	8,814	9,22	21,2	952,362	22,909	2355,024	0	201,993	201,993	99,717	0	0	0	0	0	0	0
10:24:16	31,567	2355,34	15,117	15,136	11,279	8,817	9,213	21,2	952,362	22,909	2355,024	0	201,993	201,993	99,717	0	0	0	0	0	0	0
10:24:16	-98,388	2354,356	15,068	14,99	11,277	8,807	9,205	21,2	952,362	22,909	2354,356	0	201,993	201,993	99,717	0	0	0	0	0	0	0
10:24:16	31,567	2354,672	15,117	15,088	11,276	8,811	9,197	21,2	952,362	22,909	2354,356	0	201,993	201,993	99,717	0	0	0	0	0	0	0
10:24:16	-15,209	2354,519	15,117	15,185	11,275	8,809	9,189	21,2	952,362	22,909	2354,356	0	201,993	201,993	99,717	0	0	0	0	0	0	0
10:24:16	-98,388	2353,536	15,068	15,088	11,272	8,799	9,182	21,2	952,362	22,909	2353,536	0	201,993	201,993	99,717	0	0	0	0	0	0	0
10:24:16	-15,014	2353,385	15,068	15,088	11,271	8,797	9,174	21,1	950,551	22,909	2353,385	0	201,993	201,993	99,717	0	0	0	0	0	0	0
10:24:16	53,613	2353,922	15,117	15,088	11,271	8,803	9,167	21,1	950,551	22,909	2353,386	0	201,993	201,993	99,717	0	0	0	0	0	0	0
10:24:16	0	2353,922	15,117	15,136	11,271	8,803	9,16	21,1	950,551	22,909	2353,386	0	201,993	201,993	99,717	0	0	0	0	0	0	0
10:24:16	0	2353,922	15,117	15,136	11,271	8,803	9,153	21,1	950,551	22,909	2353,387	0	201,993	201,993	99,717	0	0	0	0	0	0	0
10:24:16	-46,606	2353,455	15,068	14,941	11,271	8,798	9,146	21,1	950,551	22,909	2353,387	0	201,993	201,993	99,717	0	0	0	0	0	0	0
10:24:16	-93,261	2352,523	14,97	14,99	11,271	8,788	9,139	21,1	950,551	22,909	2352,523	0	201,993	201,993	99,717	0	0	0	0	0	0	0
10:24:16	0	2352,523	14,97	14,99	11,271	8,788	9,132	21,1	950,551	22,909	2352,523	0	201,993	201,993	99,717	0	0	0	0	0	0	0
10:24:16	-68,041	2351,842	14,97	14,843	11,267	8,781	9,125	21,1	950,551	22,909	2351,842	0	201,993	201,993	99,717	0	0	0	0	0	0	0
10:24:16	78,222	2352,625	15,068	14,99	11,266	8,789	9,118	21,1	950,551	22,909	2351,843	0	201,993	201,993	99,717	0	0	0	0	0	0	0
10:24:16	-16,259	2352,462	15,068	14,843	11,265	8,788	9,112	21,1	950,551	22,909	2351,844	0	201,993	201,993	99,717	0	0	0	0	0	0	0
10:24:16	-52,88	2351,933	15,068	14,99	11,262	8,782	9,105	21,1	950,551	22,909	2351,844	0	200,854	200,854	99,713	0	0	0	0	0	0	0
10:24:16	0	2351,933	15,068	14,941	11,262	8,782	9,099	21,1	950,551	22,909	2351,844	0	200,854	200,854	99,713	0	0	0	0	0	0	0
10:24:16	0	2351,933	15,068	14,99	11,262	8,782	9,093	21,1	950,551	22,909	2351,845	0	200,854	200,854	99,713	0	0	0	0	0	0	0
10:24:16	-29,174	2351,641	15,068	14,843	11,261	8,779	9,087	21,1	950,551	22,909	2351,641	0	200,854	200,854	99,713	0	0	0	0	0	0	0
10:24:16	0	2351,641	15,068	14,99	11,261	8,779	9,081	21,1	950,551	22,909	2351,642	0	200,854	200,854	99,713	0	0	0	0	0	0	0
10:24:16	-161,059	2350,031	14,97	14,941	11,257	8,763	9,075	21,1	950,551	22,909	2350,031	0	200,854	200,854	99,713	0	0	0	0	0	0	0
10:24:16	93,212	2350,963	15,068	14,99	11,257	8,772	9,069	21,1	950,551	22,909	2350,032	0	200,854	200,854	99,713	0	0	0	0	0	0	0
10:24:16	-155,029	2349,413	14,922	14,941	11,256	8,756	9,062	21,1	950,551	22,909	2349,413	0	200,854	200,854	99,713	0	0	0	0	0	0	0
10:24:16	0	2349,413	14,922	14,843	11,256	8,756	9,056	21,1	950,551	22,909	2349,413	0	200,854	200,854	99,713	0	0	0	0	0	0	0
10:24:16	-22,29	2349,19	14,97	14,843	11,252	8,754	9,051	21,1	950,551	22,909	2349,19	0	200,854	200,854	99,713	0	0	0	0	0	0	0
10:24:16	-46,606	2348,724	14,922	14,746	11,252	8,749	9,045	21,1	950,551	22,909	2348,724	0	200,854	200,854	99,713	0	0	0	0	0	0	0
10:24:16	46,606	2349,19	14,97	14,941	11,252	8,754	9,039	21,1	950,551	22,909	2348,724	0	200,854	200,854	99,713	0	0	0	0	0	0	0
10:24:16	-46,606	2348,724	14,922	14,843	11,252	8,749	9,033	21,1	950,551	22,909	2348,724	0	200,854	200,854	99,713	0	0	0	0	0	0	0
10:24:16	0	2348,724	14,922	14,941	11,252	8,749	9,028	21,1	950,551	22,909	2348,724	0	200,854	200,854	99,713	0	0	0	0	0	0	0
10:24:16	-14,16	2348,582	14,922	14,843	11,251	8,748	9,022	21,1	950,551	22,909	2348,582	0	200,854	200,854	99,713	0	0	0	0	0	0	0
10:24:16	-100,488	2347,577	14,873	14,843	11,248	8,737	9,017	21,1	950,551	22,909	2347,577	0	200,854	200,854	99,713	0	0	0	0	0	0	0
10:24:16	31,567	2347,893	14,922	14,941	11,247	8,741	9,011	21,1	950,551	22,909	2347,578	0	200,854	200,854	99,713	0	0	0	0	0	0	0
10:24:16	-46,606	2347,427	14,873	14,746	11,247	8,736	9,006	21,1	950,551	22,909	2347,427	0	200,854	200,854	99,713	0	0	0	0	0	0	0
10:24:16	24,072	2347,668	14,97	14,843	11,244	8,738	9,001	21,1	950,551	22,909	2347,427	0	200,854	200,854	99,713	0	0	0	0	0	0	0
10:24:16	-46,582	2347,202	14,922	14,746	11,244	8,734	8,995	21,1	950,551	22,909	2347,202	0	200,854	200,854	99,713	0	0	0	0	0	0	0
10:24:16	-46,582	2346,736	14,873	14,648	11,244	8,729	8,99	21,1	950,551	22,909	2346,736	0	200,854	200,854	99,713	0	0	0	0	0	0	0
10:24:16	32,641	2347,062	14,922	14,843	11,243	8,732	8,985	21,1	950,551	22,909	2346,736	0	200,854	200,854	99,713	0	0	0	0	0	0	0
10:24:16	0	2347,062	14,922	14,843	11,243	8,732	8,98	21,1	950,551	22,909	2346,736	0	200,854	200,854	99,713	0	0	0	0	0	0	0
10:24:16	0	2347,062	14,922	14,941	11,243	8,732	8,975	21,1	950,551	22,909	2346,737	0	200,854	200,854	99,713	0	0	0	0	0	0	0
10:24:16	0	2347,062	14,922	14,941	11,243	8,732	8,97	21,1	950,551	22,909	2346,737	0	200,854	200,854	99,713	0	0	0	0	0	0	0
10:24:16	46,582	2347,528	14,97	15,088	11,243	8,737	8,966	21,1	950,551	22,909	2346,738	0	200,854	200,854	99,713	0	0	0	0	0	0	0
10:24:16	-148,315	2346,045	14,873	14,843	11,24	8,722	8,961	21,1	950,551	22,909	2346,045	0	200,854	200,854	99,713	0	0	0	0	0	0	0
10:24:16	46,582	2346,511	14,922	14,941	11,24	8,726	8,956	21,1	950,551	22,909	2346,045	0	200,854	200,854	99,713	0	0	0	0	0	0	0
10:24:16	-13,964	2346,371	14,922	14,941	11,239	8,725	8,952	21,1	950,551	22,909	2346,045	0	200,854	200,854	99,713	0	0	0	0	0	0	0
10:24:16	0	2346,371	14,922	14,843	11,239	8,725	8,947	21,1	950,551	22,909	2346,045	0	200,854	200,854	99,713	0	0	0	0	0	0	0
10:24:16	-172,338	2344,648	14,726	14,648	11,24	8,707	8,943	21,1	950,551	22,909	2344,648	0	200,854	200,854	99,713	0	0	0	0	0	0	0
10:24:16	138,159	2346,029	14,726	14,795	11,247	8,721	8,938	21,1	950,551	22,909	2344,649	0	200,854	200,854	99,713	0	0	0	0	0	0	0
10:24:16	0	2346,029	14,726	14,843	11,247	8,721	8,934	21,1	950,551	22,909	2344,65	0	200,854	200,854	99,713	0	0	0	0	0	0	0
10:24:16	-22,509	2345,804	14,775	14,746	11,244	8,719	8,93	21,1	950,551	22,909	2344,651	0	200,854	200,854	99,713	0	0	0	0	0	0	0
10:24:16	172,387	2347,528	14,97	15,088	11,243	8,737	8,926	21,1	950,551	22,909	2344,654	0	200,854	200,854	99,713	0	0	0	0	0	0	0
10:24:16	-69,091	2346,837	14,97	15,088	11,239	8,73	8,922	21,1	950,551	22,909	2344,657	0	200,854	200,854	99,713	0	0	0	0	0	0	0
10:24:16	93,164	2347,769	15,068	15,136	11,239	8,739	8,919	21,1	950,551	22,909	2344,66	0	200,854	200,854	99,713	0	0	0	0	0	0	0
10:24:16	-93,164	2346,837	14,97	14,99	11,239	8,73	8,915	21,1	950,551	22,909	2344,662	0	200,854	200,854	99,713	0	0	0	0	0	0	0
10:24:16	69,091	2347,528	14,97	14,941	11,243	8,737	8,912	21,1	950,551	22,909	2344,665	0	200,854	200,854	99,713	0	0	0	0	0	0	0
10:24:16	0	2347,528	14,97	15,088	11,243	8,737	8,908	21,1	950,551	22,909	2344,667	0	200,854	200,854	99,713	0	0	0	0	0	0	0
10:24:16	-79,223	2346,736	14,873	14,843	11,244	8,729	8,905	21,1	950,551	22,909	2344,669	0	200,854	200,854	99,713	0	0	0	0	0	0	0
10:24:16	172,412	2348,46	15,068	15,185	11,243	8,747	8,901	21,1	950,551	22,909	2344,673	0	200,854	200,854	99,713	0	0	0	0	0	0	0
10:24:16	46,582	2348,926	15,117	15,088	11,243	8,751	8,899	21,1	950,551	22,909	2344,678	0	200,854	200,854	99,713	0	0	0	0	0	0	0
10:24:16	-46,582	2348,46	15,068	14,99	11,243	8,747	8,896	21,1	950,551	22,909	2344,681	0	200,854	200,854	99,713	0	0	0	0	0	0	0
10:24:16	0	2348,46	15,068	15,088	11,243	8,747	8,893	21,1	950,551	22,909	2344,685	0	200,854	200,854	99,713	0	0	0	0	0	0	0
10:24:16	-79,248	2347,668	14,97	14,941	11,244	8,738	8,89	21,1	950,551	22,909	2344,688	0	200,854	200,854	99,713	0	0	0	0	0	0	0
10:24:16	93,188	2348,599	15,068	15,088	11,244	8,748	8,887	21,1	950,551	22,909	2344,692	0	200,854	200,854	99,713	0	0	0	0	0	0	0
10:24:16	-93,188	2347,668	14,97	15,088	11,244	8,738	8,884	21,1	950,551	22,909	2344,695	0	200,854	200,854	99,713	0	0	0	0	0	0	0
10:24:16	-46,582	2347,202	14,922	14,843	11,244	8,734	8,881	21,1	950,551	22,909	2344,697	0	200,854	200,854	99,713	0	0	0	0	0	0	0
10:24:16	32,641	2347,528	14,97	14,941	11,243	8,737	8,878	21,1	950,551	22,909	2344,7	0	200,854	200,854	99,713	0	0	0	0	0	0	0
10:24:16	-46,582	2347,062	14,922	14,843	11,243	8,732	8,875	21,1	950,551	22,909	2344,702	0	200,854	200,854	99,713	0	0	0	0	0	0	0
10:24:16	139,77	2348,46	15,068	15,088	11,243	8,747	8,873	21,1	950,551	22,909	2344,706	0	200,854	200,854	99,713	0	0	0	0	0	0	0
10:24:16	-186,352	2346,597	14,873	14,843	11,243	8,727	8,87	21,1	950,551	22,909	2344,708	0	200,854	200,854	99,713	0	0	0	0	0	0	0
10:24:16	93,164	2347,528	14,97	14,941	11,243	8,737	8,867	21,1	950,551	22,909	2344,711	0	200,854	200,854	99,713	0	0	0	0	0	0	0
10:24:16	-69,091	2346,837	14,97	14,941	11,239	8,73	8,865	21,1	950,551	22,909	2344,713	0	200,854	200,854	99,713	0	0	0	0	0	0	0
10:24:16	-13,989	2346,697	14,97	14,99	11,238	8,728	8,862	21,1	950,551	22,909	2344,715	0	200,854	200,854	99,713	0	0	0	0	0	0	0
10:24:16	93,188	2347,629	15,068	15,088	11,238	8,738	8,86	21,1	950,551	22,909	2344,718	0	200,854	200,854	99,713	0	0	0	0	0	0	0
10:24:16	-93,188	2346,697	14,97	14,795	11,238	8,728	8,857	21,1	950,551	22,909	2344,72	0	200,854	200,854	99,713	0	0	0	0	0	0	0
10:24:16	0	2346,697	14,97	14,843	11,238	8,728	8,854	21,1	950,551	22,909	2344,722	0	200,854	200,854	99,713	0	0	0	0	0	0	0
10:24:16	139,794	2348,095	15,117	15,088	11,238	8,743	8,852	21,1	950,551	22,909	2344,725	0	200,854	200,854	99,713	0	0	0	0	0	0	0
10:24:16	-139,794	2346,697	14,97	14,843	11,238	8,728	8,85	21,1	950,551	22,909	2344,727	0	200,854	200,854	99,713	0	0	0	0	0	0	0
10:24:16	-93,139	2345,766	14,873	14,746	11,238	8,719	8,847	21,1	950,551	22,909	2344,728	0	200,854	200,854	99,713	0	0	0	0	0	0	0
10:24:16	0	2345,766	14,873	14,843	11,238	8,719	8,845	21,1	950,551	22,909	2344,729	0	200,854	200,854	99,713	0	0	0	0	0	0	0
10:24:16	-53,906	2345,227	14,873	14,795	11,235	8,713	8,842	21,1	950,551	22,909	2344,729	0	200,854	200,854	99,713	0	0	0	0	0	0	0
10:24:16	100,463	2346,232	14,922	14,941	11,238	8,724	8,84	21,1	950,551	22,909	2344,731	0	200,854	200,854	99,713	0	0	0	0	0	0	0
10:24:16	-139,721	2344,834	14,775	14,648	11,238	8,709	8,837	21,1	950,551	22,909	2344,731	0	200,854	200,854	99,713	0	0	0	0	0	0	0
10:24:16	93,164	2345,766	14,873	14,843	11,238	8,719	8,835	21,1	950,551	22,909	2344,732	0	200,854	200,854	99,713	0	0	0	0	0	0	0
10:24:16	0	2345,766	14,873	14,843	11,238	8,719	8,833	21,1	950,551	22,909	2344,733	0	200,854	200,854	99,713	0	0	0	0	0	0	0
10:24:16	0	2345,766	14,873	14,843	11,238	8,719	8,83	21,1	950,551	22,909	2344,734	0	200,854	200,854	99,713	0	0	0	0	0	0	0
10:24:16	0	2345,766	14,873	14,795	11,238	8,719	8,828	21,1	950,551	22,909	2344,735	0	200,854	200,854	99,713	0	0	0	0	0	0	0
10:24:16	39,233	2346,158	14,97	14,941	11,235	8,723	8,826	21,1	950,551	22,909	2344,736	0	200,854	200,854	99,713	0	0	0	0	0	0	0
10:24:16	-61,743	2345,541	14,922	14,843	11,234	8,716	8,824	21,1	950,551	22,909	2344,737	0	200,854	200,854	99,713	0	0	0	0	0	0	0
10:24:16	46,582	2346,007	14,97	14,843	11,234	8,721	8,822	21,1	950,551	22,909	2344,738	0	200,854	200,854	99,713	0	0	0	0	0	0	0
10:24:16	-46,582	2345,541	14,922	14,843	11,234	8,716	8,82	21,1	950,551	22,909	2344,739	0	200,854	200,854	99,713	0	0	0	0	0	0	0
10:24:16	0	2345,541	14,922	14,99	11,234	8,716	8,818	21,1	950,551	22,909	2344,74	0	200,854	200,854	99,713	0	0	0	0	0	0	0
10:24:16	139,746	2346,938	15,068	15,088	11,234	8,731	8,816	21,1	950,551	22,909	2344,742	0	200,854	200,854	99,713	0	0	0	0	0	0	0
10:24:16	-153,735	2345,401	14,922	14,99	11,233	8,715	8,814	21,1	950,551	22,909	2344,743	0	200,854	200,854	99,713	0	0	0	0	0	0	0
10:24:16	46,557	2345,867	14,97	15,136	11,233	8,72	8,812	21,1	950,551	22,909	2344,744	0	200,854	200,854	99,713	0	0	0	0	0	0	0
10:24:16	-46,557	2345,401	14,922	14,99	11,233	8,715	8,81	21,1	950,551	22,909	2344,745	0	200,854	200,854	99,713	0	0	0	0	0	0	0
10:24:16	0	2345,401	14,922	14,99	11,233	8,715	8,809	21,1	950,551	22,909	2344,745	0	200,854	200,854	99,713	0	0	0	0	0	0	0
10:24:16	0	2345,401	14,922	14,99	11,233	8,715	8,807	21,1	950,551	22,909	2344,746	0	200,854	200,854	99,713	0	0	0	0	0	0	0
10:24:16	-139,721	2344,004	14,775	14,843	11,233	8,701	8,805	21,1	950,551	22,909	2344,004	0	200,854	200,854	99,713	0	0	0	0	0	0	0
10:24:16	139,721	2345,401	14,922	14,843	11,233	8,715	8,803	21,1	950,551	22,909	2344,005	0	200,854	200,854	99,713	0	0	0	0	0	0	0
10:24:16	-139,721	2344,004	14,775	14,746	11,233	8,701	8,801	21,1	950,551	22,909	2344,004	0	200,854	200,854	99,713	0	0	0	0	0	0	0
10:24:16	93,139	2344,935	14,873	14,746	11,233	8,71	8,799	21,1	950,551	22,909	2344,005	0	200,854	200,854	99,713	0	0	0	0	0	0	0
10:24:16	93,139	2345,867	14,97	14,941	11,233	8,72	8,798	21,1	950,551	22,909	2344,007	0	200,854	200,854	99,713	0	0	0	0	0	0	0
10:24:16	-103,808	2344,828	14,922	14,795	11,23	8,709	8,796	21,1	950,551	22,909	2344,007	0	200,854	200,854	99,713	0	0	0	0	0	0	0
10:24:17	125,781	2346,086	15,068	15,088	11,229	8,722	8,794	21,1	950,551	22,909	2344,009	0	200,854	200,854	99,713	0	0	0	0	0	0	0
10:24:17	0	2346,086	15,068	15,088	11,229	8,722	8,793	21,1	950,551	22,909	2344,011	0	200,854	200,854	99,713	0	0	0	0	0	0	0
10:24:17	0	2346,086	15,068	15,088	11,229	8,722	8,792	21,1	950,551	22,909	2344,013	0	200,854	200,854	99,713	0	0	0	0	0	0	0
10:24:17	-125,781	2344,828	14,922	14,843	11,23	8,709	8,79	21,1	953,202	22,909	2344,014	0	200,854	200,854	99,713	0	0	0	0	0	0	0
10:24:17	22,485	2345,053	14,97	14,99	11,229	8,711	8,788	21,1	953,202	22,909	2344,015	0	200,854	200,854	99,713	0	0	0	0	0	0	0
10:24:17	93,115	2345,984	15,068	15,136	11,229	8,721	8,787	21,1	953,202	22,909	2344,017	0	200,854	200,854	99,713	0	0	0	0	0	0	0
10:24:17	-186,181	2344,123	14,873	14,795	11,229	8,702	8,785	21,1	953,202	22,909	2344,017	0	200,854	200,854	99,713	0	0	0	0	0	0	0
10:24:17	107,031	2345,193	14,97	14,941	11,23	8,713	8,784	21,1	953,202	22,909	2344,018	0	200,854	200,854	99,713	0	0	0	0	0	0	0
10:24:17	-60,498	2344,588	14,922	14,941	11,229	8,707	8,782	21,1	953,202	22,909	2344,019	0	200,854	200,854	99,713	0	0	0	0	0	0	0
10:24:17	13,94	2344,727	14,922	14,746	11,23	8,708	8,781	21,1	953,202	22,909	2344,019	0	200,854	200,854	99,713	0	0	0	0	0	0	0
10:24:17	139,648	2346,124	15,068	15,088	11,23	8,722	8,78	21,1	953,202	22,909	2344,021	0	200,854	200,854	99,713	0	0	0	0	0	0	0
10:24:17	-107,055	2345,053	14,97	14,941	11,229	8,711	8,779	21,1	953,202	22,909	2344,022	0	200,854	200,854	99,713	0	0	0	0	0	0	0
10:24:17	-21,875	2344,835	14,873	14,843	11,233	8,709	8,777	21,1	953,202	22,909	2344,023	0	200,854	200,854	99,713	0	0	0	0	0	0	0
10:24:17	-10,717	2344,727	14,922	14,941	11,23	8,708	8,776	21,1	953,202	22,909	2344,024	0	201,262	201,262	99,714	0	0	0	0	0	0	0
10:24:17	0	2344,727	14,922	14,941	11,23	8,708	8,774	21,1	953,202	22,909	2344,025	0	201,262	201,262	99,714	0	0	0	0	0	0	0
10:24:17	46,557	2345,193	14,97	14,941	11,23	8,713	8,773	21,1	953,202	22,909	2344,026	0	201,262	201,262	99,714	0	0	0	0	0	0	0
10:24:17	93,09	2346,124	15,068	14,99	11,23	8,722	8,772	21,1	953,202	22,909	2344,028	0	201,262	201,262	99,714	0	0	0	0	0	0	0
10:24:17	-93,09	2345,193	14,97	14,941	11,23	8,713	8,771	21,1	953,202	22,909	2344,029	0	201,262	201,262	99,714	0	0	0	0	0	0	0
10:24:17	196,923	2347,162	15,117	14,99	11,233	8,733	8,77	21,1	953,202	22,909	2344,032	0	201,262	201,262	99,714	0	0	0	0	0	0	0
10:24:17	-139,672	2345,765	14,97	14,941	11,233	8,719	8,769	21,1	953,202	22,909	2344,034	0	201,262	201,262	99,714	0	0	0	0	0	0	0
10:24:17	93,115	2346,697	15,068	14,941	11,233	8,728	8,769	21,1	953,202	22,909	2344,037	0	201,262	201,262	99,714	0	0	0	0	0	0	0
10:24:17	-57,275	2346,124	15,068	14,941	11,23	8,722	8,768	21,1	953,202	22,909	2344,039	0	201,262	201,262	99,714	0	0	0	0	0	0	0
10:24:17	0	2346,124	15,068	15,088	11,23	8,722	8,767	21,1	953,202	22,909	2344,041	0	201,262	201,262	99,714	0	0	0	0	0	0	0
10:24:17	-93,09	2345,193	14,97	14,843	11,23	8,713	8,766	21,1	953,202	22,909	2344,042	0	201,262	201,262	99,714	0	0	0	0	0	0	0
10:24:17	93,09	2346,124	15,068	14,99	11,23	8,722	8,765	21,1	953,202	22,909	2344,044	0	201,262	201,262	99,714	0	0	0	0	0	0	0
10:24:17	0	2346,124	15,068	14,99	11,23	8,722	8,764	21,1	953,202	22,909	2344,046	0	201,262	201,262	99,714	0	0	0	0	0	0	0
10:24:17	-35,839	2345,765	14,97	14,99	11,233	8,719	8,763	21,1	953,202	22,909	2344,048	0	201,262	201,262	99,714	0	0	0	0	0	0	0
10:24:17	0	2345,765	14,97	14,99	11,233	8,719	8,762	21,1	953,202	22,909	2344,049	0	201,262	201,262	99,714	0	0	0	0	0	0	0
10:24:17	0	2345,765	14,97	14,843	11,233	8,719	8,761	21,1	953,202	22,909	2344,051	0	201,262	201,262	99,714	0	0	0	0	0	0	0
10:24:17	0	2345,765	14,97	14,843	11,233	8,719	8,761	21,1	953,202	22,909	2344,053	0	201,262	201,262	99,714	0	0	0	0	0	0	0
10:24:17	13,989	2345,905	14,97	14,843	11,234	8,72	8,76	21,1	953,202	22,909	2344,055	0	201,262	201,262	99,714	0	0	0	0	0	0	0
10:24:17	-163,623	2344,269	14,726	14,599	11,238	8,703	8,759	21,1	953,202	22,909	2344,055	0	201,262	201,262	99,714	0	0	0	0	0	0	0
10:24:17	153,588	2345,805	14,873	14,746	11,239	8,719	8,758	21,1	953,202	22,909	2344,056	0	201,262	201,262	99,714	0	0	0	0	0	0	0
10:24:17	-13,964	2345,665	14,873	14,746	11,238	8,718	8,757	21,1	953,202	22,909	2344,058	0	201,262	201,262	99,714	0	0	0	0	0	0	0
10:24:17	23,999	2345,905	14,97	14,843	11,234	8,72	8,756	21,1	953,202	22,909	2344,06	0	201,262	201,262	99,714	0	0	0	0	0	0	0
10:24:17	125,683	2347,162	15,117	15,088	11,233	8,733	8,756	21,1	953,202	22,909	2344,063	0	201,262	201,262	99,714	0	0	0	0	0	0	0
10:24:17	35,839	2347,521	15,215	15,136	11,23	8,737	8,756	21,1	953,202	22,909	2344,067	0	201,262	201,262	99,714	0	0	0	0	0	0	0
10:24:17	0	2347,521	15,215	15,136	11,23	8,737	8,755	21,1	953,202	22,909	2344,07	0	201,262	201,262	99,714	0	0	0	0	0	0	0
10:24:17	0	2347,521	15,215	15,136	11,23	8,737	8,755	21,1	953,202	22,909	2344,073	0	201,262	201,262	99,714	0	0	0	0	0	0	0
10:24:17	-82,397	2346,697	15,068	14,99	11,233	8,728	8,754	21,1	953,202	22,909	2344,076	0	201,262	201,262	99,714	0	0	0	0	0	0	0
10:24:17	-79,125	2345,905	14,97	15,088	11,234	8,72	8,754	21,1	953,202	22,909	2344,078	0	201,262	201,262	99,714	0	0	0	0	0	0	0
10:24:17	0	2345,905	14,97	14,941	11,234	8,72	8,753	21,1	953,202	22,909	2344,08	0	201,262	201,262	99,714	0	0	0	0	0	0	0
10:24:17	79,125	2346,697	15,068	14,941	11,233	8,728	8,752	21,1	953,202	22,909	2344,083	0	201,262	201,262	99,714	0	0	0	0	0	0	0
10:24:17	-79,125	2345,905	14,97	14,941	11,234	8,72	8,752	21,1	953,202	22,909	2344,085	0	201,262	201,262	99,714	0	0	0	0	0	0	0
10:24:17	-13,989	2345,765	14,97	14,941	11,233	8,719	8,751	21,1	953,202	22,909	2344,086	0	201,262	201,262	99,714	0	0	0	0	0	0	0
10:24:17	0	2345,765	14,97	14,941	11,233	8,719	8,751	21,1	953,202	22,909	2344,088	0	201,262	201,262	99,714	0	0	0	0	0	0	0
10:24:17	-57,25	2345,193	14,97	14,941	11,23	8,713	8,75	21,1	953,202	22,909	2344,089	0	201,262	201,262	99,714	0	0	0	0	0	0	0
10:24:17	10,717	2345,3	14,922	14,795	11,233	8,714	8,749	21,1	953,202	22,909	2344,09	0	201,262	201,262	99,714	0	0	0	0	0	0	0
10:24:17	-10,717	2345,193	14,97	14,99	11,23	8,713	8,748	21,1	953,202	22,909	2344,091	0	201,262	201,262	99,714	0	0	0	0	0	0	0
10:24:17	-93,09	2344,262	14,873	14,648	11,23	8,703	8,748	21,1	953,202	22,909	2344,092	0	201,262	201,262	99,714	0	0	0	0	0	0	0
10:24:17	46,533	2344,727	14,922	14,941	11,23	8,708	8,747	21,1	953,202	22,909	2344,092	0	201,262	201,262	99,714	0	0	0	0	0	0	0
10:24:17	32,592	2345,053	14,97	15,088	11,229	8,711	8,746	21,1	953,202	22,909	2344,093	0	201,262	201,262	99,714	0	0	0	0	0	0	0
10:24:17	0	2345,053	14,97	15,088	11,229	8,711	8,745	21,1	953,202	22,909	2344,094	0	201,262	201,262	99,714	0	0	0	0	0	0	0
10:24:17	0	2345,053	14,97	14,99	11,229	8,711	8,745	21,1	953,202	22,909	2344,095	0	201,262	201,262	99,714	0	0	0	0	0	0	0
10:24:17	-93,066	2344,123	14,873	14,795	11,229	8,702	8,744	21,1	953,202	22,909	2344,095	0	201,262	201,262	99,714	0	0	0	0	0	0	0
10:24:17	93,066	2345,053	14,97	14,99	11,229	8,711	8,743	21,1	953,202	22,909	2344,096	0	201,262	201,262	99,714	0	0	0	0	0	0	0
10:24:17	0	2345,053	14,97	14,941	11,229	8,711	8,743	21,1	953,202	22,909	2344,097	0	201,262	201,262	99,714	0	0	0	0	0	0	0
10:24:17	-93,066	2344,123	14,873	14,843	11,229	8,702	8,742	21,1	953,202	22,909	2344,096	0	201,262	201,262	99,714	0	0	0	0	0	0	0
10:24:17	46,533	2344,588	14,922	14,941	11,229	8,707	8,741	21,1	953,202	22,909	2344,097	0	201,262	201,262	99,714	0	0	0	0	0	0	0
10:24:17	0	2344,588	14,922	14,941	11,229	8,707	8,74	21,1	953,202	22,909	2344,097	0	201,262	201,262	99,714	0	0	0	0	0	0	0
10:24:17	46,533	2345,053	14,97	14,99	11,229	8,711	8,74	21,1	953,202	22,909	2344,098	0	201,262	201,262	99,714	0	0	0	0	0	0	0
10:24:17	93,115	2345,984	15,068	14,99	11,229	8,721	8,74	21,1	953,202	22,909	2344,099	0	201,262	201,262	99,714	0	0	0	0	0	0	0
10:24:17	-125,708	2344,727	14,922	14,941	11,23	8,708	8,739	21,1	953,202	22,909	2344,1	0	201,262	201,262	99,714	0	0	0	0	0	0	0
10:24:17	46,557	2345,193	14,97	15,088	11,23	8,713	8,738	21,1	953,202	22,909	2344,101	0	201,262	201,262	99,714	0	0	0	0	0	0	0
10:24:17	-93,09	2344,262	14,873	14,648	11,23	8,703	8,738	21,1	953,202	22,909	2344,102	0	201,262	201,262	99,714	0	0	0	0	0	0	0
10:24:17	93,09	2345,193	14,97	14,843	11,23	8,713	8,737	21,1	953,202	22,909	2344,103	0	201,262	201,262	99,714	0	0	0	0	0	0	0
10:24:17	-46,557	2344,727	14,922	14,843	11,23	8,708	8,737	21,1	953,202	22,909	2344,104	0	201,262	201,262	99,714	0	0	0	0	0	0	0
10:24:17	46,557	2345,193	14,97	14,99	11,23	8,713	8,736	21,1	953,202	22,909	2344,105	0	201,262	201,262	99,714	0	0	0	0	0	0	0
10:24:17	-60,498	2344,588	14,922	14,746	11,229	8,707	8,736	21,1	953,202	22,909	2344,105	0	201,262	201,262	99,714	0	0	0	0	0	0	0
10:24:17	139,648	2345,984	15,068	14,99	11,229	8,721	8,735	21,1	953,202	22,909	2344,107	0	201,262	201,262	99,714	0	0	0	0	0	0	0
10:24:17	-93,115	2345,053	14,97	15,088	11,229	8,711	8,735	21,1	953,202	22,909	2344,108	0	201,262	201,262	99,714	0	0	0	0	0	0	0
10:24:17	13,964	2345,193	14,97	14,941	11,23	8,713	8,734	21,1	953,202	22,909	2344,109	0	201,262	201,262	99,714	0	0	0	0	0	0	0
10:24:17	0	2345,193	14,97	14,941	11,23	8,713	8,734	21,1	953,202	22,909	2344,11	0	201,262	201,262	99,714	0	0	0	0	0	0	0
10:24:17	79,15	2345,984	15,068	15,088	11,229	8,721	8,734	21,1	953,202	22,909	2344,112	0	201,262	201,262	99,714	0	0	0	0	0	0	0
10:24:17	13,94	2346,124	15,068	14,99	11,23	8,722	8,733	21,1	953,202	22,909	2344,114	0	201,262	201,262	99,714	0	0	0	0	0	0	0
10:24:17	-93,09	2345,193	14,97	15,088	11,23	8,713	8,733	21,1	953,202	22,909	2344,115	0	201,262	201,262	99,714	0	0	0	0	0	0	0
10:24:17	-46,557	2344,727	14,922	14,941	11,23	8,708	8,733	21,1	953,202	22,909	2344,115	0	201,262	201,262	99,714	0	0	0	0	0	0	0
10:24:17	139,648	2346,124	15,068	15,088	11,23	8,722	8,732	21,1	953,202	22,909	2344,117	0	201,262	201,262	99,714	0	0	0	0	0	0	0
10:24:17	46,557	2346,589	15,117	15,088	11,23	8,727	8,732	21,1	953,202	22,909	2344,119	0	201,262	201,262	99,714	0	0	0	0	0	0	0
10:24:17	-186,206	2344,727	14,922	14,941	11,23	8,708	8,732	21,1	953,202	22,909	2344,12	0	201,262	201,262	99,714	0	0	0	0	0	0	0
10:24:17	46,557	2345,193	14,97	14,99	11,23	8,713	8,731	21,1	953,202	22,909	2344,121	0	201,262	201,262	99,714	0	0	0	0	0	0	0
10:24:17	-46,557	2344,727	14,922	14,746	11,23	8,708	8,731	21,1	953,202	22,909	2344,122	0	201,262	201,262	99,714	0	0	0	0	0	0	0
10:24:17	-60,473	2344,123	14,873	14,795	11,229	8,702	8,73	21,1	953,202	22,909	2344,122	0	201,262	201,262	99,714	0	0	0	0	0	0	0
10:24:17	186,181	2345,984	15,068	14,99	11,229	8,721	8,73	21,1	953,202	22,909	2344,124	0	201,262	201,262	99,714	0	0	0	0	0	0	0
10:24:17	-139,648	2344,588	14,922	14,843	11,229	8,707	8,73	21,1	953,202	22,909	2344,124	0	201,262	201,262	99,714	0	0	0	0	0	0	0
10:24:17	0	2344,588	14,922	14,843	11,229	8,707	8,729	21,1	953,202	22,909	2344,125	0	201,262	201,262	99,714	0	0	0	0	0	0	0
10:24:17	139,648	2345,984	15,068	14,99	11,229	8,721	8,729	21,1	953,202	22,909	2344,127	0	201,262	201,262	99,714	0	0	0	0	0	0	0
10:24:17	0	2345,984	15,068	14,99	11,229	8,721	8,729	21,1	953,202	22,909	2344,128	0	201,262	201,262	99,714	0	0	0	0	0	0	0
10:24:17	-139,648	2344,588	14,922	14,941	11,229	8,707	8,729	21,1	953,202	22,909	2344,129	0	201,262	201,262	99,714	0	0	0	0	0	0	0
10:24:17	60,498	2345,193	14,97	15,088	11,23	8,713	8,728	21,1	953,202	22,909	2344,13	0	201,262	201,262	99,714	0	0	0	0	0	0	0
10:24:17	-46,557	2344,727	14,922	14,941	11,23	8,708	8,728	21,1	953,202	22,909	2344,13	0	201,262	201,262	99,714	0	0	0	0	0	0	0
10:24:17	46,557	2345,193	14,97	14,843	11,23	8,713	8,728	21,1	953,202	22,909	2344,131	0	201,262	201,262	99,714	0	0	0	0	0	0	0
10:24:17	-60,498	2344,588	14,922	14,941	11,229	8,707	8,727	21,1	953,202	22,909	2344,132	0	201,262	201,262	99,714	0	0	0	0	0	0	0
10:24:17	139,648	2345,984	15,068	15,088	11,229	8,721	8,727	21,1	953,202	22,909	2344,134	0	201,262	201,262	99,714	0	0	0	0	0	0	0
10:24:17	-93,115	2345,053	14,97	14,941	11,229	8,711	8,727	21,1	953,202	22,909	2344,135	0	201,262	201,262	99,714	0	0	0	0	0	0	0
10:24:17	-46,533	2344,588	14,922	14,843	11,229	8,707	8,726	21,1	953,202	22,909	2344,135	0	201,262	201,262	99,714	0	0	0	0	0	0	0
10:24:17	46,533	2345,053	14,97	14,99	11,229	8,711	8,726	21,1	953,202	22,909	2344,136	0	201,262	201,262	99,714	0	0	0	0	0	0	0
10:24:17	0	2345,053	14,97	14,941	11,229	8,711	8,726	21,1	953,202	22,909	2344,137	0	201,262	201,262	99,714	0	0	0	0	0	0	0
10:24:17	-46,533	2344,588	14,922	14,941	11,229	8,707	8,725	21,1	953,202	22,909	2344,137	0	201,262	201,262	99,714	0	0	0	0	0	0	0
10:24:17	0	2344,588	14,922	14,843	11,229	8,707	8,725	21,1	953,202	22,909	2344,137	0	201,262	201,262	99,714	0	0	0	0	0	0	0
10:24:18	279,296	2347,381	15,215	15,185	11,229	8,735	8,725	21,1	953,202	22,909	2344,14	0	201,262	201,262	99,714	0	0	0	0	0	0	0
10:24:18	0	2347,381	15,215	15,185	11,229	8,735	8,725	21,1	953,202	22,909	2344,144	0	201,262	201,262	99,714	0	0	0	0	0	0	0
10:24:18	210,961	2349,491	15,361	15,478	11,233	8,757	8,726	21,1	953,202	22,909	2344,149	0	201,262	201,262	99,714	0	0	0	0	0	0	0
10:24:18	269,433	2352,185	15,556	15,674	11,238	8,785	8,727	21,1	952,362	22,909	2344,157	0	201,262	201,262	99,714	0	0	0	0	0	0	0
10:24:18	240,258	2354,588	15,703	15,82	11,244	8,81	8,729	21,1	952,362	22,909	2344,168	0	201,262	201,262	99,714	0	0	0	0	0	0	0
10:24:18	454,467	2359,132	15,947	16,162	11,256	8,857	8,731	21,1	952,362	22,909	2344,183	0	201,262	201,262	99,714	0	0	0	0	0	0	0
10:24:18	404,687	2363,179	16,093	16,308	11,271	8,898	8,735	21,1	952,362	22,909	2344,202	0	201,262	201,262	99,714	0	0	0	0	0	0	0
10:24:18	495,849	2368,138	16,338	16,601	11,286	8,949	8,739	21,1	952,362	22,909	2344,226	0	201,262	201,262	99,714	0	0	0	0	0	0	0
10:24:18	639,331	2374,531	16,679	17,09	11,304	9,015	8,744	21,1	952,362	22,909	2344,256	0	201,262	201,262	99,714	0	0	0	0	0	0	0
10:24:18	529,272	2379,824	16,826	17,285	11,325	9,07	8,751	21,1	952,362	22,909	2344,292	0	201,262	201,262	99,714	0	0	0	0	0	0	0
10:24:18	683,642	2386,66	17,07	17,578	11,351	9,14	8,758	21,1	952,362	22,909	2344,334	0	201,262	201,262	99,714	0	0	0	0	0	0	0
10:24:18	578,344	2392,443	17,217	17,773	11,376	9,2	8,767	21,1	952,362	22,909	2344,382	0	201,262	201,262	99,714	0	0	0	0	0	0	0
10:24:18	729,223	2399,736	17,412	18,066	11,406	9,275	8,777	21,1	952,362	22,909	2344,438	0	201,262	201,262	99,714	0	0	0	0	0	0	0
10:24:18	703,149	2406,767	17,558	18,261	11,438	9,348	8,788	21,1	952,362	22,909	2344,5	0	201,085	201,085	99,714	0	0	0	0	0	0	0
10:24:18	611,889	2412,886	17,656	18,31	11,467	9,411	8,8	21,1	952,362	22,909	2344,569	0	201,085	201,085	99,714	0	0	0	0	0	0	0
10:24:18	706,738	2419,953	17,803	18,506	11,499	9,484	8,814	21,1	952,362	22,909	2344,644	0	201,085	201,085	99,714	0	0	0	0	0	0	0
10:24:18	650,268	2426,456	17,9	18,701	11,53	9,551	8,828	21,1	952,362	22,909	2344,726	0	201,085	201,085	99,714	0	0	0	0	0	0	0
10:24:18	786,547	2434,322	17,998	18,847	11,57	9,632	8,844	21,1	952,362	22,909	2344,816	0	201,085	201,085	99,714	0	0	0	0	0	0	0
10:24:18	572,412	2440,046	17,9	18,652	11,607	9,691	8,86	21,1	952,362	22,909	2344,911	0	201,085	201,085	99,714	0	0	0	0	0	0	0
10:24:18	798,022	2448,026	18,047	18,847	11,644	9,773	8,878	21,1	952,362	22,909	2345,014	0	201,085	201,085	99,714	0	0	0	0	0	0	0
10:24:18	878,295	2456,809	18,34	19,043	11,678	9,864	8,898	21,1	952,362	22,909	2345,125	0	201,085	201,085	99,714	0	0	0	0	0	0	0
10:24:18	590,356	2462,713	18,291	19,14	11,714	9,924	8,918	21,1	952,362	22,909	2345,243	0	201,085	201,085	99,714	0	0	0	0	0	0	0
10:24:18	819,751	2470,91	18,535	19,238	11,747	10,009	8,939	21,1	952,362	22,909	2345,369	0	201,085	201,085	99,714	0	0	0	0	0	0	0
10:24:18	786,181	2478,772	18,828	19,678	11,775	10,09	8,962	21,1	952,362	22,909	2345,502	0	201,085	201,085	99,714	0	0	0	0	0	0	0
10:24:18	690,869	2485,681	19,023	19,873	11,803	10,161	8,985	21,1	952,362	22,909	2345,642	0	201,085	201,085	99,714	0	0	0	0	0	0	0
10:24:18	866,162	2494,342	19,316	20,068	11,836	10,25	9,01	21,1	952,362	22,909	2345,791	0	201,085	201,085	99,714	0	0	0	0	0	0	0
10:24:18	727,441	2501,617	19,463	20,263	11,869	10,325	9,036	21,1	952,362	22,909	2345,947	0	201,085	201,085	99,714	0	0	0	0	0	0	0
10:24:18	586,303	2507,48	19,463	20,215	11,902	10,386	9,062	21,1	952,362	22,909	2346,108	0	201,085	201,085	99,714	0	0	0	0	0	0	0
10:24:18	634,863	2513,828	19,512	20,215	11,935	10,451	9,09	21,1	952,362	22,909	2346,276	0	201,085	201,085	99,714	0	0	0	0	0	0	0
10:24:18	670,849	2520,537	19,512	20,215	11,973	10,521	9,118	21,1	952,362	22,909	2346,45	0	201,085	201,085	99,714	0	0	0	0	0	0	0
10:24:18	812,524	2528,662	19,658	20,361	12,01	10,604	9,147	21,1	952,362	22,909	2346,632	0	201,085	201,085	99,714	0	0	0	0	0	0	0
10:24:18	604,589	2534,708	19,756	20,556	12,039	10,667	9,177	21,1	952,362	22,909	2346,82	0	201,085	201,085	99,714	0	0	0	0	0	0	0
10:24:18	681,713	2541,525	19,853	20,556	12,072	10,737	9,207	21,1	952,362	22,909	2347,015	0	201,085	201,085	99,714	0	0	0	0	0	0	0
10:24:18	686,376	2548,389	19,951	20,605	12,105	10,808	9,239	21,1	952,362	22,909	2347,216	0	201,085	201,085	99,714	0	0	0	0	0	0	0
10:24:18	718,945	2555,578	20,097	20,898	12,138	10,882	9,271	21,1	952,362	22,909	2347,424	0	201,085	201,085	99,714	0	0	0	0	0	0	0
10:24:18	718,066	2562,759	20,244	20,752	12,17	10,956	9,304	21,1	952,362	22,909	2347,64	0	201,085	201,085	99,714	0	0	0	0	0	0	0
10:24:18	687,89	2569,638	20,439	21,094	12,198	11,027	9,338	21,1	952,362	22,909	2347,862	0	201,085	201,085	99,714	0	0	0	0	0	0	0
10:24:18	645,776	2576,096	20,586	21,142	12,226	11,093	9,372	21,1	952,362	22,909	2348,09	0	201,085	201,085	99,714	0	0	0	0	0	0	0
10:24:18	971,508	2585,811	21,074	21,582	12,254	11,193	9,408	21,1	952,362	22,909	2348,328	0	201,085	201,085	99,714	0	0	0	0	0	0	0
10:24:18	536,206	2591,173	21,074	21,582	12,284	11,249	9,444	21,1	952,362	22,909	2348,571	0	201,085	201,085	99,714	0	0	0	0	0	0	0
10:24:18	635,644	2597,529	21,221	21,631	12,312	11,314	9,481	21,1	952,362	22,909	2348,82	0	201,085	201,085	99,714	0	0	0	0	0	0	0
10:24:18	629,101	2603,82	21,318	21,777	12,342	11,379	9,518	21,1	952,362	22,909	2349,075	0	201,085	201,085	99,714	0	0	0	0	0	0	0
10:24:18	500,61	2608,826	21,318	21,826	12,37	11,431	9,555	21,1	952,362	22,909	2349,334	0	201,085	201,085	99,714	0	0	0	0	0	0	0
10:24:18	578,198	2614,608	21,416	21,826	12,397	11,49	9,593	21,1	952,362	22,909	2349,6	0	201,085	201,085	99,714	0	0	0	0	0	0	0
10:24:18	569,189	2620,3	21,465	22,021	12,426	11,549	9,632	21,1	952,362	22,909	2349,87	0	201,085	201,085	99,714	0	0	0	0	0	0	0
10:24:18	542,871	2625,729	21,611	21,924	12,449	11,605	9,67	21,1	952,362	22,909	2350,146	0	201,085	201,085	99,714	0	0	0	0	0	0	0
10:24:18	675,585	2632,485	21,904	22,217	12,471	11,675	9,71	21,1	952,362	22,909	2350,429	0	201,085	201,085	99,714	0	0	0	0	0	0	0
10:24:18	564,697	2638,132	22,148	22,363	12,489	11,733	9,749	21,1	952,362	22,909	2350,716	0	201,085	201,085	99,714	0	0	0	0	0	0	0
10:24:18	619,287	2644,325	22,392	22,705	12,51	11,797	9,789	21,1	952,362	22,909	2351,01	0	201,085	201,085	99,714	0	0	0	0	0	0	0
10:24:18	425,781	2648,582	22,49	22,705	12,528	11,841	9,83	21,1	952,362	22,909	2351,307	0	201,085	201,085	99,714	0	0	0	0	0	0	0
10:24:18	417,48	2652,757	22,49	22,803	12,552	11,884	9,87	21,1	952,362	22,909	2351,609	0	201,085	201,085	99,714	0	0	0	0	0	0	0
10:24:18	456,005	2657,317	22,539	22,851	12,575	11,931	9,91	21,1	952,362	22,909	2351,914	0	201,085	201,085	99,714	0	0	0	0	0	0	0
10:24:18	352,807	2660,845	22,49	22,656	12,597	11,967	9,951	21,1	952,362	22,909	2352,223	0	201,085	201,085	99,714	0	0	0	0	0	0	0
10:24:18	406,616	2664,911	22,49	22,656	12,62	12,009	9,991	21,1	952,362	22,909	2352,536	0	201,085	201,085	99,714	0	0	0	0	0	0	0
10:24:18	242,431	2667,336	22,392	22,51	12,639	12,034	10,031	21,1	952,362	22,909	2352,851	0	201,085	201,085	99,714	0	0	0	0	0	0	0
10:24:18	361,401	2670,95	22,344	22,461	12,662	12,071	10,071	21,1	952,362	22,909	2353,169	0	201,085	201,085	99,714	0	0	0	0	0	0	0
10:24:18	479,956	2675,749	22,49	22,558	12,681	12,121	10,111	21,1	952,362	22,909	2353,492	0	201,085	201,085	99,714	0	0	0	0	0	0	0
10:24:18	320,776	2678,957	22,49	22,558	12,699	12,154	10,151	21,1	952,362	22,909	2353,817	0	201,085	201,085	99,714	0	0	0	0	0	0	0
10:24:18	399,609	2682,953	22,637	22,656	12,713	12,195	10,191	21,1	952,362	22,909	2354,146	0	201,085	201,085	99,714	0	0	0	0	0	0	0
10:24:18	449,292	2687,446	22,832	22,998	12,728	12,241	10,232	21,1	952,362	22,909	2354,479	0	201,085	201,085	99,714	0	0	0	0	0	0	0
10:24:18	249,072	2689,937	22,832	23,144	12,742	12,267	10,271	21,1	952,362	22,909	2354,815	0	201,085	201,085	99,714	0	0	0	0	0	0	0
10:24:18	570,825	2695,645	23,076	23,144	12,76	12,326	10,312	21,1	952,362	22,909	2355,156	0	201,085	201,085	99,714	0	0	0	0	0	0	0
10:24:18	60,473	2696,25	22,881	23,144	12,774	12,332	10,351	21,1	952,362	22,909	2355,497	0	201,085	201,085	99,714	0	0	0	0	0	0	0
10:24:18	330,688	2699,557	22,881	22,949	12,793	12,366	10,391	21,1	952,362	22,909	2355,841	0	201,085	201,085	99,714	0	0	0	0	0	0	0
10:24:18	252,319	2702,08	22,881	22,949	12,807	12,392	10,43	21,1	952,362	22,909	2356,187	0	201,085	201,085	99,714	0	0	0	0	0	0	0
10:24:18	346,02	2705,54	22,978	23,096	12,821	12,428	10,469	21,1	952,362	22,909	2356,536	0	201,085	201,085	99,714	0	0	0	0	0	0	0
10:24:18	255,688	2708,097	22,978	23,144	12,835	12,454	10,508	21,1	952,362	22,909	2356,888	0	201,085	201,085	99,714	0	0	0	0	0	0	0
10:24:18	253,393	2710,631	22,978	23,096	12,85	12,48	10,547	21,1	952,362	22,909	2357,241	0	201,085	201,085	99,714	0	0	0	0	0	0	0
10:24:18	542,871	2716,06	23,271	23,291	12,864	12,536	10,586	21,1	952,362	22,909	2357,6	0	201,085	201,085	99,714	0	0	0	0	0	0	0
10:24:18	59,008	2716,65	23,076	23,193	12,878	12,542	10,624	21,1	952,362	22,909	2357,959	0	201,085	201,085	99,714	0	0	0	0	0	0	0
10:24:18	315,551	2719,805	23,223	23,291	12,887	12,575	10,662	21,1	952,362	22,909	2358,321	0	201,085	201,085	99,714	0	0	0	0	0	0	0
10:24:18	254,516	2722,35	23,223	23,34	12,902	12,601	10,7	21,1	952,362	22,909	2358,685	0	201,085	201,085	99,714	0	0	0	0	0	0	0
10:24:18	364,282	2725,993	23,418	23,34	12,911	12,639	10,738	21,1	952,362	22,909	2359,052	0	201,085	201,085	99,714	0	0	0	0	0	0	0
10:24:18	169,921	2727,692	23,418	23,437	12,921	12,656	10,776	21,1	952,362	22,909	2359,421	0	201,085	201,085	99,714	0	0	0	0	0	0	0
10:24:18	170,8	2729,401	23,418	23,437	12,93	12,674	10,813	21,1	952,362	22,909	2359,791	0	201,085	201,085	99,714	0	0	0	0	0	0	0
10:24:18	217,309	2731,574	23,467	23,437	12,94	12,696	10,85	21,1	952,362	22,909	2360,163	0	201,085	201,085	99,714	0	0	0	0	0	0	0
10:24:18	122,094	2732,795	23,418	23,437	12,949	12,709	10,887	21,1	952,362	22,909	2360,536	0	201,085	201,085	99,714	0	0	0	0	0	0	0
10:24:18	218,432	2734,979	23,467	23,633	12,959	12,731	10,923	21,1	952,362	22,909	2360,91	0	201,085	201,085	99,714	0	0	0	0	0	0	0
10:24:18	169,726	2736,676	23,467	23,486	12,968	12,749	10,959	21,1	952,362	22,909	2361,286	0	201,085	201,085	99,714	0	0	0	0	0	0	0
10:24:18	24,829	2736,924	23,32	23,291	12,978	12,751	10,994	21,1	952,362	22,909	2361,661	0	201,085	201,085	99,714	0	0	0	0	0	0	0
10:24:18	267,163	2739,596	23,418	23,144	12,988	12,779	11,029	21,1	952,362	22,909	2362,039	0	201,085	201,085	99,714	0	0	0	0	0	0	0
10:24:18	135,742	2740,953	23,467	23,291	12,992	12,793	11,063	21,1	952,362	22,909	2362,418	0	201,085	201,085	99,714	0	0	0	0	0	0	0
10:24:18	183,422	2742,788	23,564	23,486	12,997	12,812	11,098	21,1	952,362	22,909	2362,798	0	201,085	201,085	99,714	0	0	0	0	0	0	0
10:24:18	276,684	2745,555	23,76	23,682	13,002	12,84	11,132	21,1	952,362	22,909	2363,181	0	201,085	201,085	99,714	0	0	0	0	0	0	0
10:24:18	87,06	2746,425	23,76	23,73	13,007	12,849	11,165	21,1	952,362	22,909	2363,564	0	201,085	201,085	99,714	0	0	0	0	0	0	0
10:24:18	166,552	2748,091	23,76	23,828	13,016	12,866	11,199	21,1	952,362	22,909	2363,949	0	201,085	201,085	99,714	0	0	0	0	0	0	0
10:24:18	-103,588	2747,055	23,564	23,437	13,021	12,856	11,231	21,1	952,362	22,909	2364,332	0	201,085	201,085	99,714	0	0	0	0	0	0	0
10:24:18	281,03	2749,865	23,76	23,633	13,026	12,885	11,264	21,1	952,362	22,909	2364,717	0	201,085	201,085	99,714	0	0	0	0	0	0	0
10:24:18	37,182	2750,237	23,711	23,682	13,031	12,889	11,296	21,1	952,362	22,909	2365,103	0	201,085	201,085	99,714	0	0	0	0	0	0	0
10:24:18	84,863	2751,086	23,711	23,633	13,036	12,897	11,327	21,1	952,362	22,909	2365,489	0	201,085	201,085	99,714	0	0	0	0	0	0	0
10:24:18	134,96	2752,435	23,76	23,682	13,04	12,911	11,358	21,1	952,362	22,909	2365,876	0	201,085	201,085	99,714	0	0	0	0	0	0	0
10:24:18	29,467	2752,73	23,711	23,535	13,045	12,914	11,389	21,1	952,362	22,909	2366,263	0	201,085	201,085	99,714	0	0	0	0	0	0	0
10:24:18	280,151	2755,531	23,906	23,828	13,05	12,943	11,419	21,1	952,362	22,909	2366,652	0	201,085	201,085	99,714	0	0	0	0	0	0	0
10:24:18	-97,631	2754,555	23,808	23,73	13,05	12,933	11,449	21,1	952,362	22,909	2367,04	0	201,085	201,085	99,714	0	0	0	0	0	0	0
10:24:18	-48,828	2754,067	23,76	23,682	13,05	12,928	11,478	21,1	952,362	22,909	2367,427	0	201,085	201,085	99,714	0	0	0	0	0	0	0
10:24:18	377,832	2757,845	24,053	24,023	13,054	12,967	11,507	21,1	952,362	22,909	2367,817	0	201,085	201,085	99,714	0	0	0	0	0	0	0
10:24:18	0	2757,845	24,053	23,974	13,054	12,967	11,536	21,1	952,362	22,909	2368,207	0	201,085	201,085	99,714	0	0	0	0	0	0	0
10:24:18	-244,116	2755,404	23,808	23,682	13,054	12,942	11,563	21,1	952,362	22,909	2368,594	0	201,085	201,085	99,714	0	0	0	0	0	0	0
10:24:18	42,675	2755,831	23,76	23,682	13,059	12,946	11,59	21,1	952,362	22,909	2368,981	0	201,085	201,085	99,714	0	0	0	0	0	0	0
10:24:18	48,828	2756,319	23,808	23,828	13,059	12,951	11,617	21,1	952,362	22,909	2369,369	0	201,085	201,085	99,714	0	0	0	0	0	0	0
10:24:19	7,666	2756,396	23,808	23,73	13,06	12,952	11,643	21,1	952,362	22,909	2369,756	0	201,085	201,085	99,714	0	0	0	0	0	0	0
10:24:19	28,393	2756,68	23,76	23,682	13,064	12,955	11,669	21,1	952,362	22,909	2370,143	0	201,085	201,085	99,714	0	0	0	0	0	0	0
10:24:19	-48,828	2756,191	23,711	23,633	13,064	12,95	11,694	21,1	952,362	22,909	2370,529	0	201,085	201,085	99,714	0	0	0	0	0	0	0
10:24:19	195,312	2758,144	23,906	23,73	13,064	12,97	11,719	21,2	951,773	22,909	2370,917	0	201,085	201,085	99,714	0	0	0	0	0	0	0
10:24:19	-183,471	2756,31	23,711	23,535	13,065	12,951	11,743	21,2	951,773	22,909	2371,302	0	201,085	201,085	99,714	0	0	0	0	0	0	0
10:24:19	-62,695	2755,683	23,564	23,486	13,069	12,945	11,767	21,2	951,773	22,909	2371,686	0	201,085	201,085	99,714	0	0	0	0	0	0	0
10:24:19	-7,641	2755,606	23,564	23,486	13,069	12,944	11,79	21,2	951,773	22,909	2372,07	0	201,085	201,085	99,714	0	0	0	0	0	0	0
10:24:19	48,803	2756,094	23,613	23,486	13,069	12,949	11,813	21,2	951,773	22,909	2372,454	0	201,085	201,085	99,714	0	0	0	0	0	0	0
10:24:19	-132,617	2754,768	23,564	23,291	13,064	12,935	11,835	21,2	951,773	22,909	2372,837	0	201,085	201,085	99,714	0	0	0	0	0	0	0
10:24:19	146,459	2756,233	23,711	23,486	13,064	12,95	11,856	21,2	951,773	22,909	2373,22	0	201,085	201,085	99,714	0	0	0	0	0	0	0
10:24:19	-97,631	2755,256	23,613	23,486	13,064	12,94	11,878	21,2	951,773	22,909	2373,602	0	201,085	201,085	99,714	0	0	0	0	0	0	0
10:24:19	0	2755,256	23,613	23,437	13,064	12,94	11,899	21,2	951,773	22,909	2373,984	0	201,085	201,085	99,714	0	0	0	0	0	0	0
10:24:19	97,631	2756,233	23,711	23,682	13,064	12,95	11,919	21,2	951,773	22,909	2374,366	0	201,085	201,085	99,714	0	0	0	0	0	0	0
10:24:19	-146,459	2754,768	23,564	23,486	13,064	12,935	11,939	21,2	951,773	22,909	2374,746	0	202,322	202,322	99,719	0	0	0	0	0	0	0
10:24:19	0	2754,768	23,564	23,486	13,064	12,935	11,959	21,2	951,773	22,909	2375,126	0	202,322	202,322	99,719	0	0	0	0	0	0	0
10:24:19	0	2754,768	23,564	23,437	13,064	12,935	11,978	21,2	951,773	22,909	2375,506	0	202,322	202,322	99,719	0	0	0	0	0	0	0
10:24:19	146,459	2756,233	23,711	23,73	13,064	12,95	11,997	21,2	951,773	22,909	2375,886	0	202,322	202,322	99,719	0	0	0	0	0	0	0
10:24:19	-292,895	2753,304	23,418	23,291	13,064	12,92	12,015	21,2	951,773	22,909	2376,264	0	202,322	202,322	99,719	0	0	0	0	0	0	0
10:24:19	-97,631	2752,328	23,32	23,291	13,064	12,91	12,032	21,2	951,773	22,909	2376,64	0	202,322	202,322	99,719	0	0	0	0	0	0	0
10:24:19	244,067	2754,768	23,564	23,437	13,064	12,935	12,05	21,2	951,773	22,909	2377,018	0	202,322	202,322	99,719	0	0	0	0	0	0	0
10:24:19	61,596	2755,384	23,711	23,486	13,059	12,942	12,068	21,2	951,773	22,909	2377,396	0	202,322	202,322	99,719	0	0	0	0	0	0	0
10:24:19	-89,99	2754,484	23,613	23,486	13,06	12,932	12,085	21,2	951,773	22,909	2377,773	0	202,322	202,322	99,719	0	0	0	0	0	0	0
10:24:19	-7,666	2754,408	23,613	23,682	13,059	12,932	12,101	21,2	951,773	22,909	2378,15	0	202,322	202,322	99,719	0	0	0	0	0	0	0
10:24:19	97,656	2755,384	23,711	23,486	13,059	12,942	12,118	21,2	951,773	22,909	2378,527	0	202,322	202,322	99,719	0	0	0	0	0	0	0
10:24:19	0	2755,384	23,711	23,633	13,059	12,942	12,134	21,2	951,773	22,909	2378,904	0	202,322	202,322	99,719	0	0	0	0	0	0	0
10:24:19	7,641	2755,461	23,711	23,633	13,06	12,942	12,15	21,2	951,773	22,909	2379,281	0	202,322	202,322	99,719	0	0	0	0	0	0	0
10:24:19	-69,238	2754,768	23,564	23,437	13,064	12,935	12,165	21,2	951,773	22,909	2379,656	0	202,322	202,322	99,719	0	0	0	0	0	0	0
10:24:19	48,828	2755,256	23,613	23,486	13,064	12,94	12,18	21,2	951,773	22,909	2380,032	0	202,322	202,322	99,719	0	0	0	0	0	0	0
10:24:19	195,288	2757,209	23,808	23,682	13,064	12,96	12,196	21,2	951,773	22,909	2380,409	0	202,322	202,322	99,719	0	0	0	0	0	0	0
10:24:19	-244,116	2754,768	23,564	23,486	13,064	12,935	12,21	21,2	951,773	22,909	2380,783	0	202,322	202,322	99,719	0	0	0	0	0	0	0
10:24:19	48,828	2755,256	23,613	23,486	13,064	12,94	12,224	21,2	951,773	22,909	2381,158	0	202,322	202,322	99,719	0	0	0	0	0	0	0
10:24:19	97,631	2756,233	23,711	23,633	13,064	12,95	12,239	21,2	951,773	22,909	2381,533	0	202,322	202,322	99,719	0	0	0	0	0	0	0
10:24:19	-97,631	2755,256	23,613	23,535	13,064	12,94	12,252	21,2	951,773	22,909	2381,907	0	202,322	202,322	99,719	0	0	0	0	0	0	0
10:24:19	-48,828	2754,768	23,564	23,437	13,064	12,935	12,266	21,2	951,773	22,909	2382,279	0	202,322	202,322	99,719	0	0	0	0	0	0	0
10:24:19	154,15	2756,31	23,711	23,633	13,065	12,951	12,279	21,2	951,773	22,909	2382,653	0	202,322	202,322	99,719	0	0	0	0	0	0	0
10:24:19	-7,69	2756,233	23,711	23,535	13,064	12,95	12,292	21,2	951,773	22,909	2383,027	0	202,322	202,322	99,719	0	0	0	0	0	0	0
10:24:19	7,69	2756,31	23,711	23,633	13,065	12,951	12,305	21,2	951,773	22,909	2383,4	0	202,322	202,322	99,719	0	0	0	0	0	0	0
10:24:19	0	2756,31	23,711	23,682	13,065	12,951	12,318	21,2	951,773	22,909	2383,773	0	202,322	202,322	99,719	0	0	0	0	0	0	0
10:24:19	0	2756,31	23,711	23,633	13,065	12,951	12,33	21,2	951,773	22,909	2384,146	0	202,322	202,322	99,719	0	0	0	0	0	0	0
10:24:19	-105,322	2755,256	23,613	23,633	13,064	12,94	12,342	21,2	951,773	22,909	2384,517	0	202,322	202,322	99,719	0	0	0	0	0	0	0
10:24:19	-146,459	2753,792	23,467	23,193	13,064	12,925	12,354	21,2	951,773	22,909	2384,886	0	202,322	202,322	99,719	0	0	0	0	0	0	0
10:24:19	146,459	2755,256	23,613	23,535	13,064	12,94	12,365	21,2	951,773	22,909	2385,256	0	202,322	202,322	99,719	0	0	0	0	0	0	0
10:24:19	0	2755,256	23,613	23,486	13,064	12,94	12,377	21,2	951,773	22,909	2385,626	0	202,322	202,322	99,719	0	0	0	0	0	0	0
10:24:19	0	2755,256	23,613	23,633	13,064	12,94	12,388	21,2	951,773	22,909	2385,996	0	202,322	202,322	99,719	0	0	0	0	0	0	0
10:24:19	146,459	2756,721	23,76	23,682	13,064	12,955	12,399	21,2	951,773	22,909	2386,366	0	202,322	202,322	99,719	0	0	0	0	0	0	0
10:24:19	-146,459	2755,256	23,613	23,535	13,064	12,94	12,409	21,2	951,773	22,909	2386,735	0	202,322	202,322	99,719	0	0	0	0	0	0	0
10:24:19	105,322	2756,31	23,711	23,535	13,065	12,951	12,42	21,2	951,773	22,909	2387,105	0	202,322	202,322	99,719	0	0	0	0	0	0	0
10:24:19	0	2756,31	23,711	23,682	13,065	12,951	12,43	21,2	951,773	22,909	2387,474	0	202,322	202,322	99,719	0	0	0	0	0	0	0
10:24:19	0	2756,31	23,711	23,535	13,065	12,951	12,441	21,2	951,773	22,909	2387,843	0	202,322	202,322	99,719	0	0	0	0	0	0	0
10:24:19	-146,484	2754,845	23,564	23,535	13,065	12,936	12,45	21,2	951,773	22,909	2388,21	0	202,322	202,322	99,719	0	0	0	0	0	0	0
10:24:19	-7,666	2754,768	23,564	23,633	13,064	12,935	12,46	21,2	951,773	22,909	2388,576	0	202,322	202,322	99,719	0	0	0	0	0	0	0
10:24:19	-97,631	2753,792	23,467	23,535	13,064	12,925	12,469	21,2	951,773	22,909	2388,941	0	202,322	202,322	99,719	0	0	0	0	0	0	0
10:24:19	105,297	2754,845	23,564	23,486	13,065	12,936	12,478	21,2	951,773	22,909	2389,307	0	202,322	202,322	99,719	0	0	0	0	0	0	0
10:24:19	-7,666	2754,768	23,564	23,486	13,064	12,935	12,487	21,2	951,773	22,909	2389,673	0	202,322	202,322	99,719	0	0	0	0	0	0	0
10:24:19	-97,631	2753,792	23,467	23,486	13,064	12,925	12,496	21,2	951,773	22,909	2390,037	0	202,322	202,322	99,719	0	0	0	0	0	0	0
10:24:19	-48,803	2753,304	23,418	23,34	13,064	12,92	12,504	21,2	951,773	22,909	2390,4	0	202,322	202,322	99,719	0	0	0	0	0	0	0
10:24:19	0	2753,304	23,418	23,291	13,064	12,92	12,512	21,2	951,773	22,909	2390,763	0	202,322	202,322	99,719	0	0	0	0	0	0	0
10:24:19	0	2753,304	23,418	23,291	13,064	12,92	12,52	21,2	951,773	22,909	2391,125	0	202,322	202,322	99,719	0	0	0	0	0	0	0
10:24:19	48,803	2753,792	23,467	23,486	13,064	12,925	12,528	21,2	951,773	22,909	2391,488	0	202,322	202,322	99,719	0	0	0	0	0	0	0
10:24:19	-126	2752,532	23,418	23,437	13,06	12,912	12,536	21,2	951,773	22,909	2391,849	0	202,322	202,322	99,719	0	0	0	0	0	0	0
10:24:19	187,573	2754,408	23,613	23,486	13,059	12,932	12,543	21,2	951,773	22,909	2392,212	0	202,322	202,322	99,719	0	0	0	0	0	0	0
10:24:19	146,459	2755,872	23,76	23,633	13,059	12,947	12,551	21,2	951,773	22,909	2392,575	0	202,322	202,322	99,719	0	0	0	0	0	0	0
10:24:19	-146,459	2754,408	23,613	23,486	13,059	12,932	12,559	21,2	951,773	22,909	2392,937	0	202,322	202,322	99,719	0	0	0	0	0	0	0
10:24:19	0	2754,408	23,613	23,486	13,059	12,932	12,566	21,2	951,773	22,909	2393,298	0	202,322	202,322	99,719	0	0	0	0	0	0	0
10:24:19	-48,803	2753,92	23,564	23,437	13,059	12,927	12,573	21,2	951,773	22,909	2393,659	0	202,322	202,322	99,719	0	0	0	0	0	0	0
10:24:19	0	2753,92	23,564	23,486	13,059	12,927	12,58	21,2	951,773	22,909	2394,019	0	202,322	202,322	99,719	0	0	0	0	0	0	0
10:24:19	0	2753,92	23,564	23,486	13,059	12,927	12,587	21,2	951,773	22,909	2394,379	0	202,322	202,322	99,719	0	0	0	0	0	0	0
10:24:19	-97,607	2752,943	23,467	23,34	13,059	12,916	12,593	21,2	951,773	22,909	2394,738	0	202,322	202,322	99,719	0	0	0	0	0	0	0
10:24:19	97,607	2753,92	23,564	23,486	13,059	12,927	12,6	21,2	951,773	22,909	2395,097	0	202,322	202,322	99,719	0	0	0	0	0	0	0
10:24:19	146,459	2755,384	23,711	23,682	13,059	12,942	12,607	21,2	951,773	22,909	2395,457	0	202,322	202,322	99,719	0	0	0	0	0	0	0
10:24:19	-97,656	2754,408	23,613	23,486	13,059	12,932	12,613	21,2	951,773	22,909	2395,816	0	202,322	202,322	99,719	0	0	0	0	0	0	0
10:24:19	-48,803	2753,92	23,564	23,437	13,059	12,927	12,619	21,2	951,773	22,909	2396,174	0	202,322	202,322	99,719	0	0	0	0	0	0	0
10:24:19	0	2753,92	23,564	23,437	13,059	12,927	12,625	21,2	951,773	22,909	2396,532	0	202,322	202,322	99,719	0	0	0	0	0	0	0
10:24:19	146,459	2755,384	23,711	23,682	13,059	12,942	12,631	21,2	951,773	22,909	2396,891	0	202,322	202,322	99,719	0	0	0	0	0	0	0
10:24:19	-146,459	2753,92	23,564	23,34	13,059	12,927	12,637	21,2	951,773	22,909	2397,249	0	202,322	202,322	99,719	0	0	0	0	0	0	0
10:24:19	0	2753,92	23,564	23,437	13,059	12,927	12,643	21,2	951,773	22,909	2397,605	0	202,322	202,322	99,719	0	0	0	0	0	0	0
10:24:19	0	2753,92	23,564	23,34	13,059	12,927	12,648	21,2	951,773	22,909	2397,962	0	202,322	202,322	99,719	0	0	0	0	0	0	0
10:24:19	146,459	2755,384	23,711	23,437	13,059	12,942	12,654	21,2	951,773	22,909	2398,319	0	202,322	202,322	99,719	0	0	0	0	0	0	0
10:24:19	56,469	2755,949	23,76	23,682	13,06	12,947	12,66	21,2	951,773	22,909	2398,677	0	202,322	202,322	99,719	0	0	0	0	0	0	0
10:24:19	-118,066	2754,768	23,564	23,437	13,064	12,935	12,665	21,2	951,773	22,909	2399,033	0	202,322	202,322	99,719	0	0	0	0	0	0	0
10:24:19	48,828	2755,256	23,613	23,535	13,064	12,94	12,671	21,2	951,773	22,909	2399,389	0	202,322	202,322	99,719	0	0	0	0	0	0	0
10:24:19	7,666	2755,333	23,613	23,291	13,065	12,941	12,676	21,2	951,773	22,909	2399,745	0	202,322	202,322	99,719	0	0	0	0	0	0	0
10:24:19	-48,828	2754,845	23,564	23,291	13,065	12,936	12,681	21,2	951,773	22,909	2400,1	0	202,322	202,322	99,719	0	0	0	0	0	0	0
10:24:19	48,828	2755,333	23,613	23,633	13,065	12,941	12,686	21,2	951,773	22,909	2400,455	0	202,322	202,322	99,719	0	0	0	0	0	0	0
10:24:19	97,656	2756,31	23,711	23,682	13,065	12,951	12,691	21,2	951,773	22,909	2400,811	0	202,322	202,322	99,719	0	0	0	0	0	0	0
10:24:19	0	2756,31	23,711	23,73	13,065	12,951	12,696	21,2	951,773	22,909	2401,166	0	202,322	202,322	99,719	0	0	0	0	0	0	0
10:24:19	0	2756,31	23,711	23,682	13,065	12,951	12,701	21,2	951,773	22,909	2401,521	0	202,322	202,322	99,719	0	0	0	0	0	0	0
10:24:19	-244,116	2753,869	23,467	23,34	13,065	12,926	12,706	21,2	951,773	22,909	2401,874	0	202,322	202,322	99,719	0	0	0	0	0	0	0
10:24:19	138,793	2755,256	23,613	23,633	13,064	12,94	12,71	21,2	951,773	22,909	2402,227	0	202,322	202,322	99,719	0	0	0	0	0	0	0
10:24:19	0	2755,256	23,613	23,34	13,064	12,94	12,715	21,2	951,773	22,909	2402,58	0	202,322	202,322	99,719	0	0	0	0	0	0	0
10:24:19	105,322	2756,31	23,711	23,633	13,065	12,951	12,72	21,2	951,773	22,909	2402,934	0	202,322	202,322	99,719	0	0	0	0	0	0	0
10:24:19	-146,484	2754,845	23,564	23,486	13,065	12,936	12,724	21,2	951,773	22,909	2403,286	0	202,322	202,322	99,719	0	0	0	0	0	0	0
10:24:19	195,312	2756,798	23,76	23,73	13,065	12,956	12,728	21,2	951,773	22,909	2403,639	0	202,322	202,322	99,719	0	0	0	0	0	0	0
10:24:19	-70,361	2756,094	23,613	23,486	13,069	12,949	12,733	21,2	951,773	22,909	2403,991	0	202,322	202,322	99,719	0	0	0	0	0	0	0
10:24:19	-41,162	2755,683	23,564	23,486	13,069	12,945	12,737	21,2	951,773	22,909	2404,343	0	202,322	202,322	99,719	0	0	0	0	0	0	0
10:24:19	48,828	2756,171	23,613	23,682	13,069	12,95	12,741	21,2	951,773	22,909	2404,695	0	202,322	202,322	99,719	0	0	0	0	0	0	0
10:24:19	-7,666	2756,094	23,613	23,535	13,069	12,949	12,745	21,2	951,773	22,909	2405,046	0	202,322	202,322	99,719	0	0	0	0	0	0	0
10:24:19	-41,162	2755,683	23,564	23,34	13,069	12,945	12,749	21,2	951,773	22,909	2405,397	0	202,322	202,322	99,719	0	0	0	0	0	0	0
10:24:19	41,162	2756,094	23,613	23,437	13,069	12,949	12,753	21,2	951,773	22,909	2405,747	0	202,322	202,322	99,719	0	0	0	0	0	0	0
10:24:19	0	2756,094	23,613	23,682	13,069	12,949	12,757	21,2	951,773	22,909	2406,098	0	202,322	202,322	99,719	0	0	0	0	0	0	0
10:24:20	-146,459	2754,63	23,467	23,437	13,069	12,934	12,76	21,2	951,773	22,909	2406,446	0	202,322	202,322	99,719	0	0	0	0	0	0	0
10:24:20	-195,214	2752,678	23,271	22,949	13,069	12,914	12,763	21,2	951,773	22,909	2406,792	0	202,322	202,322	99,719	0	0	0	0	0	0	0
10:24:20	-585,376	2746,824	22,685	22,314	13,069	12,853	12,765	21,2	951,773	22,909	2407,132	0	202,322	202,322	99,719	0	0	0	0	0	0	0
10:24:20	-509,692	2741,727	22,344	21,777	13,059	12,801	12,766	21,3	954,251	22,909	2407,467	0	202,322	202,322	99,719	0	0	0	0	0	0	0
10:24:20	-799,877	2733,728	21,904	21,24	13,04	12,718	12,765	21,3	954,251	22,909	2407,793	0	202,322	202,322	99,719	0	0	0	0	0	0	0
10:24:20	-475,61	2728,972	21,855	20,947	13,016	12,669	12,763	21,3	954,251	22,909	2408,115	0	202,322	202,322	99,719	0	0	0	0	0	0	0
10:24:20	-541,259	2723,559	21,904	21,142	12,983	12,614	12,76	21,3	954,251	22,909	2408,43	0	202,322	202,322	99,719	0	0	0	0	0	0	0
10:24:20	-353,637	2720,023	22,148	21,484	12,949	12,577	12,756	21,3	954,251	22,909	2408,742	0	202,322	202,322	99,719	0	0	0	0	0	0	0
10:24:20	-400,097	2716,022	22,344	21,582	12,916	12,536	12,752	21,3	954,251	22,909	2409,049	0	202,322	202,322	99,719	0	0	0	0	0	0	0
10:24:20	-739,062	2708,631	22,197	21,435	12,883	12,46	12,746	21,3	954,251	22,909	2409,349	0	202,322	202,322	99,719	0	0	0	0	0	0	0
10:24:20	-567,114	2702,96	22,051	21,142	12,859	12,401	12,74	21,3	954,251	22,909	2409,642	0	202,322	202,322	99,719	0	0	0	0	0	0	0
10:24:20	-748,559	2695,475	21,806	20,898	12,831	12,324	12,731	21,3	954,251	22,909	2409,928	0	202,322	202,322	99,719	0	0	0	0	0	0	0
10:24:20	-820,849	2687,266	21,318	20,556	12,812	12,239	12,722	21,3	954,251	22,909	2410,206	0	202,322	202,322	99,719	0	0	0	0	0	0	0
10:24:20	-575,219	2681,514	21,074	20,263	12,793	12,18	12,711	21,3	954,251	22,909	2410,477	0	203,303	203,303	99,723	0	0	0	0	0	0	0
10:24:20	-517,773	2676,336	20,976	20,166	12,769	12,127	12,7	21,3	954,251	22,909	2410,743	0	203,303	203,303	99,723	0	0	0	0	0	0	0
10:24:20	-683,813	2669,498	20,781	20,166	12,742	12,056	12,687	21,3	954,251	22,909	2411,001	0	203,303	203,303	99,723	0	0	0	0	0	0	0
10:24:20	-551,782	2663,98	20,732	19,873	12,713	11,999	12,674	21,3	954,251	22,909	2411,254	0	203,303	203,303	99,723	0	0	0	0	0	0	0
10:24:20	-583,837	2658,142	20,732	20,019	12,68	11,939	12,659	21,3	954,251	22,909	2411,501	0	203,303	203,303	99,723	0	0	0	0	0	0	0
10:24:20	-242,919	2655,713	21,074	20,263	12,648	11,914	12,645	21,3	954,251	22,909	2411,746	0	203,303	203,303	99,723	0	0	0	0	0	0	0
10:24:20	-578,515	2649,928	21,074	20,459	12,615	11,854	12,629	21,3	954,251	22,909	2411,984	0	203,303	203,303	99,723	0	0	0	0	0	0	0
10:24:20	-477,685	2645,151	21,074	20,41	12,588	11,805	12,613	21,3	954,251	22,909	2412,217	0	203,303	203,303	99,723	0	0	0	0	0	0	0
10:24:20	-578,247	2639,368	20,976	20,41	12,561	11,746	12,596	21,3	954,251	22,909	2412,444	0	203,303	203,303	99,723	0	0	0	0	0	0	0
10:24:20	-588,94	2633,479	20,732	20,215	12,542	11,685	12,578	21,3	954,251	22,909	2412,665	0	203,303	203,303	99,723	0	0	0	0	0	0	0
10:24:20	-462,377	2628,855	20,586	20,215	12,524	11,637	12,56	21,3	954,251	22,909	2412,881	0	203,303	203,303	99,723	0	0	0	0	0	0	0
10:24:20	-534,545	2623,51	20,293	19,873	12,51	11,582	12,54	21,3	954,251	22,909	2413,092	0	203,303	203,303	99,723	0	0	0	0	0	0	0
10:24:20	-600,561	2617,504	20	19,58	12,492	11,52	12,52	21,3	954,251	22,909	2413,297	0	203,303	203,303	99,723	0	0	0	0	0	0	0
10:24:20	-434,79	2613,156	19,804	19,385	12,479	11,475	12,5	21,3	954,251	22,909	2413,497	0	203,303	203,303	99,723	0	0	0	0	0	0	0
10:24:20	-498,632	2608,17	19,609	19,238	12,461	11,424	12,479	21,3	954,251	22,909	2413,691	0	203,303	203,303	99,723	0	0	0	0	0	0	0
10:24:20	-340,429	2604,765	19,609	19,336	12,442	11,389	12,457	21,3	954,251	22,909	2413,882	0	203,303	203,303	99,723	0	0	0	0	0	0	0
10:24:20	-298,364	2601,782	19,756	19,336	12,417	11,358	12,436	21,3	954,251	22,909	2414,07	0	203,303	203,303	99,723	0	0	0	0	0	0	0
10:24:20	-420,532	2597,577	19,756	19,385	12,394	11,315	12,414	21,3	954,251	22,909	2414,254	0	203,303	203,303	99,723	0	0	0	0	0	0	0
10:24:20	-402,246	2593,554	19,756	19,385	12,371	11,273	12,392	21,3	954,251	22,909	2414,433	0	203,303	203,303	99,723	0	0	0	0	0	0	0
10:24:20	-433,935	2589,215	19,658	19,385	12,352	11,229	12,369	21,3	954,251	22,909	2414,608	0	203,303	203,303	99,723	0	0	0	0	0	0	0
10:24:20	-323,071	2585,984	19,658	19,336	12,334	11,195	12,346	21,3	954,251	22,909	2414,779	0	203,303	203,303	99,723	0	0	0	0	0	0	0
10:24:20	-451,196	2581,472	19,512	19,189	12,317	11,149	12,322	21,3	954,251	22,909	2414,946	0	203,303	203,303	99,723	0	0	0	0	0	0	0
10:24:20	-482,812	2576,644	19,267	18,945	12,303	11,099	12,298	21,3	954,251	22,909	2415,108	0	203,303	203,303	99,723	0	0	0	0	0	0	0
10:24:20	-469,775	2571,946	19,023	18,701	12,29	11,05	12,274	21,3	954,251	22,909	2415,265	0	203,303	203,303	99,723	0	0	0	0	0	0	0
10:24:20	-390,112	2568,045	18,877	18,506	12,276	11,01	12,249	21,3	954,251	22,909	2415,417	0	203,303	203,303	99,723	0	0	0	0	0	0	0
10:24:20	-494,165	2563,103	18,681	18,31	12,259	10,959	12,224	21,3	954,251	22,909	2415,565	0	203,303	203,303	99,723	0	0	0	0	0	0	0
10:24:20	-265,209	2560,451	18,681	18,164	12,244	10,932	12,198	21,3	954,251	22,909	2415,71	0	203,303	203,303	99,723	0	0	0	0	0	0	0
10:24:20	-394,189	2556,509	18,681	18,261	12,222	10,891	12,173	21,3	954,251	22,909	2415,85	0	203,303	203,303	99,723	0	0	0	0	0	0	0
10:24:20	-259,887	2553,911	18,828	18,359	12,199	10,865	12,147	21,3	954,251	22,909	2415,989	0	203,303	203,303	99,723	0	0	0	0	0	0	0
10:24:20	-358,398	2550,327	18,828	18,457	12,179	10,828	12,121	21,3	954,251	22,909	2416,123	0	203,303	203,303	99,723	0	0	0	0	0	0	0
10:24:20	-402,807	2546,298	18,828	18,457	12,156	10,786	12,095	21,3	954,251	22,909	2416,253	0	203,303	203,303	99,723	0	0	0	0	0	0	0
10:24:20	-301,147	2543,287	18,779	18,506	12,142	10,755	12,069	21,3	954,251	22,909	2416,38	0	203,303	203,303	99,723	0	0	0	0	0	0	0
10:24:20	-483,715	2538,45	18,535	18,261	12,128	10,705	12,042	21,3	954,251	22,909	2416,502	0	203,303	203,303	99,723	0	0	0	0	0	0	0
10:24:20	-475	2533,7	18,291	18,115	12,114	10,656	12,015	21,3	954,251	22,909	2416,62	0	203,303	203,303	99,723	0	0	0	0	0	0	0
10:24:20	-406,494	2529,635	18,047	17,822	12,105	10,614	11,987	21,3	954,251	22,909	2416,733	0	203,303	203,303	99,723	0	0	0	0	0	0	0
10:24:20	-353,54	2526,099	17,851	17,627	12,096	10,578	11,96	21,3	954,251	22,909	2416,842	0	203,303	203,303	99,723	0	0	0	0	0	0	0
10:24:20	-219,458	2523,905	17,803	17,578	12,086	10,555	11,932	21,3	954,251	22,909	2416,949	0	203,303	203,303	99,723	0	0	0	0	0	0	0
10:24:20	-328,93	2520,616	17,803	17,578	12,067	10,521	11,905	21,3	954,251	22,909	2417,053	0	203,303	203,303	99,723	0	0	0	0	0	0	0
10:24:20	-217,529	2518,44	17,851	17,627	12,053	10,499	11,877	21,3	954,251	22,909	2417,154	0	203,303	203,303	99,723	0	0	0	0	0	0	0
10:24:20	-185,351	2516,587	17,998	17,773	12,034	10,48	11,85	21,3	954,251	22,909	2417,254	0	203,303	203,303	99,723	0	0	0	0	0	0	0
10:24:20	-284,79	2513,739	18,047	17,92	12,015	10,45	11,822	21,3	954,251	22,909	2417,35	0	203,303	203,303	99,723	0	0	0	0	0	0	0
10:24:20	-255,297	2511,186	18,047	17,92	12,001	10,424	11,795	21,3	954,251	22,909	2417,444	0	203,303	203,303	99,723	0	0	0	0	0	0	0
10:24:20	-294,213	2508,244	17,998	17,822	11,987	10,394	11,767	21,3	954,251	22,909	2417,535	0	203,303	203,303	99,723	0	0	0	0	0	0	0
10:24:20	-438,5	2503,859	17,803	17,724	11,973	10,349	11,74	21,3	954,251	22,909	2417,621	0	203,303	203,303	99,723	0	0	0	0	0	0	0
10:24:20	-309,838	2500,76	17,656	17,578	11,963	10,317	11,712	21,3	954,251	22,909	2417,705	0	203,303	203,303	99,723	0	0	0	0	0	0	0
10:24:20	-228,564	2498,475	17,51	17,431	11,959	10,293	11,684	21,3	954,251	22,909	2417,785	0	203,303	203,303	99,723	0	0	0	0	0	0	0
10:24:20	-354,907	2494,926	17,314	17,236	11,949	10,256	11,656	21,3	954,251	22,909	2417,862	0	203,303	203,303	99,723	0	0	0	0	0	0	0
10:24:20	-168,652	2493,239	17,314	17,187	11,94	10,239	11,628	21,3	954,251	22,909	2417,938	0	203,303	203,303	99,723	0	0	0	0	0	0	0
10:24:20	-167,578	2491,563	17,314	17,236	11,93	10,222	11,6	21,3	954,251	22,909	2418,011	0	203,303	203,303	99,723	0	0	0	0	0	0	0
10:24:20	-203,54	2489,528	17,363	17,236	11,916	10,201	11,573	21,3	954,251	22,909	2418,083	0	203,303	203,303	99,723	0	0	0	0	0	0	0
10:24:20	-251,953	2487,008	17,363	17,285	11,902	10,175	11,546	21,3	954,251	22,909	2418,152	0	203,303	203,303	99,723	0	0	0	0	0	0	0
10:24:20	-108,984	2485,919	17,51	17,383	11,888	10,164	11,518	21,3	954,251	22,909	2418,22	0	203,303	203,303	99,723	0	0	0	0	0	0	0
10:24:20	-167,651	2484,242	17,51	17,431	11,878	10,146	11,492	21,3	954,251	22,909	2418,286	0	203,303	203,303	99,723	0	0	0	0	0	0	0
10:24:20	-250,878	2481,733	17,51	17,431	11,864	10,12	11,465	21,3	954,251	22,909	2418,349	0	203,303	203,303	99,723	0	0	0	0	0	0	0
10:24:20	-260,009	2479,133	17,412	17,285	11,855	10,094	11,438	21,3	954,251	22,909	2418,41	0	203,303	203,303	99,723	0	0	0	0	0	0	0
10:24:20	-178,857	2477,345	17,314	17,187	11,85	10,075	11,411	21,3	954,251	22,909	2418,469	0	203,303	203,303	99,723	0	0	0	0	0	0	0
10:24:20	-258,862	2474,756	17,217	17,09	11,841	10,049	11,384	21,3	954,251	22,909	2418,525	0	203,303	203,303	99,723	0	0	0	0	0	0	0
10:24:20	-356,469	2471,191	17,021	16,894	11,831	10,012	11,357	21,3	954,251	22,909	2418,578	0	203,303	203,303	99,723	0	0	0	0	0	0	0
10:24:20	-260,913	2468,582	16,924	16,894	11,822	9,985	11,331	21,3	954,251	22,909	2418,627	0	203,303	203,303	99,723	0	0	0	0	0	0	0
10:24:20	-85,351	2467,729	16,924	16,894	11,817	9,976	11,304	21,3	954,251	22,909	2418,676	0	203,303	203,303	99,723	0	0	0	0	0	0	0
10:24:20	-212,548	2465,603	16,875	16,845	11,808	9,954	11,278	21,3	954,251	22,909	2418,723	0	203,303	203,303	99,723	0	0	0	0	0	0	0
10:24:20	-202,514	2463,578	16,924	16,845	11,794	9,933	11,251	21,3	954,251	22,909	2418,768	0	203,303	203,303	99,723	0	0	0	0	0	0	0
10:24:20	-168,579	2461,892	16,924	16,845	11,784	9,916	11,225	21,3	954,251	22,909	2418,811	0	203,303	203,303	99,723	0	0	0	0	0	0	0
10:24:20	-163,305	2460,259	16,924	16,845	11,775	9,899	11,199	21,3	954,251	22,909	2418,853	0	203,303	203,303	99,723	0	0	0	0	0	0	0
10:24:20	-250,732	2457,752	16,924	16,894	11,761	9,873	11,173	21,3	954,251	22,909	2418,892	0	203,303	203,303	99,723	0	0	0	0	0	0	0
10:24:20	-26,074	2457,491	17,07	16,943	11,751	9,871	11,147	21,3	954,251	22,909	2418,93	0	203,303	203,303	99,723	0	0	0	0	0	0	0
10:24:20	-165,478	2455,836	17,07	16,943	11,742	9,853	11,122	21,3	954,251	22,909	2418,967	0	203,303	203,303	99,723	0	0	0	0	0	0	0
10:24:20	-211,279	2453,724	17,021	16,894	11,733	9,832	11,097	21,3	954,251	22,909	2419,002	0	203,303	203,303	99,723	0	0	0	0	0	0	0
10:24:20	-90,844	2452,815	17,021	16,894	11,728	9,822	11,072	21,3	954,251	22,909	2419,036	0	203,303	203,303	99,723	0	0	0	0	0	0	0
10:24:20	-270,629	2450,109	16,826	16,601	11,723	9,794	11,047	21,3	954,251	22,909	2419,066	0	203,303	203,303	99,723	0	0	0	0	0	0	0
10:24:20	-206,103	2448,048	16,679	16,357	11,719	9,773	11,022	21,3	954,251	22,909	2419,095	0	203,303	203,303	99,723	0	0	0	0	0	0	0
10:24:20	-222,314	2445,825	16,533	16,357	11,715	9,75	10,997	21,3	954,251	22,909	2419,122	0	203,303	203,303	99,723	0	0	0	0	0	0	0
10:24:20	-89,746	2444,927	16,533	16,308	11,71	9,741	10,972	21,3	954,251	22,909	2419,148	0	203,303	203,303	99,723	0	0	0	0	0	0	0
10:24:20	-113,842	2443,789	16,582	16,357	11,7	9,729	10,948	21,3	954,251	22,909	2419,172	0	203,303	203,303	99,723	0	0	0	0	0	0	0
10:24:20	-73,339	2443,055	16,679	16,406	11,691	9,722	10,924	21,3	954,251	22,909	2419,196	0	203,303	203,303	99,723	0	0	0	0	0	0	0
10:24:20	-235,62	2440,699	16,679	16,601	11,678	9,697	10,9	21,3	954,251	22,909	2419,218	0	203,303	203,303	99,723	0	0	0	0	0	0	0
10:24:20	-119,384	2439,505	16,728	16,601	11,668	9,685	10,876	21,3	954,251	22,909	2419,238	0	203,303	203,303	99,723	0	0	0	0	0	0	0
10:24:20	-5,249	2439,453	16,826	16,601	11,663	9,685	10,853	21,3	954,251	22,909	2419,258	0	203,303	203,303	99,723	0	0	0	0	0	0	0
10:24:20	-258,374	2436,869	16,728	16,699	11,653	9,658	10,829	21,3	954,251	22,909	2419,276	0	203,303	203,303	99,723	0	0	0	0	0	0	0
10:24:20	-134,497	2435,524	16,679	16,699	11,648	9,644	10,806	21,3	954,251	22,909	2419,292	0	203,303	203,303	99,723	0	0	0	0	0	0	0
10:24:20	-181,689	2433,707	16,582	16,601	11,644	9,625	10,783	21,3	954,251	22,909	2419,306	0	203,303	203,303	99,723	0	0	0	0	0	0	0
10:24:20	-216,601	2431,541	16,435	16,406	11,639	9,603	10,76	21,3	954,251	22,909	2419,318	0	203,303	203,303	99,723	0	0	0	0	0	0	0
10:24:21	-151,147	2430,03	16,435	16,406	11,631	9,587	10,737	21,3	954,251	22,909	2419,329	0	203,303	203,303	99,723	0	0	0	0	0	0	0
10:24:21	-145,385	2428,576	16,386	16,406	11,625	9,572	10,714	21,3	954,251	22,909	2419,338	0	203,303	203,303	99,723	0	0	0	0	0	0	0
10:24:21	-101	2427,566	16,435	16,357	11,617	9,562	10,691	21,3	954,251	22,909	2419,346	0	203,303	203,303	99,723	0	0	0	0	0	0	0
10:24:21	-132,25	2426,243	16,386	16,308	11,612	9,548	10,669	21,3	954,251	22,909	2419,353	0	203,303	203,303	99,723	0	0	0	0	0	0	0
10:24:21	-125,976	2424,984	16,435	16,406	11,602	9,535	10,647	21,3	954,251	22,909	2419,359	0	203,303	203,303	99,723	0	0	0	0	0	0	0
10:24:21	-62,695	2424,357	16,533	16,406	11,593	9,529	10,625	21,3	954,251	22,909	2419,363	0	203,303	203,303	99,723	0	0	0	0	0	0	0
10:24:21	-169,58	2422,661	16,533	16,504	11,584	9,511	10,603	21,3	954,251	22,909	2419,367	0	203,303	203,303	99,723	0	0	0	0	0	0	0
10:24:21	-98,266	2421,678	16,533	16,504	11,578	9,501	10,581	21,3	954,251	22,909	2419,369	0	203,303	203,303	99,723	0	0	0	0	0	0	0
10:24:21	-93,579	2420,742	16,582	16,504	11,57	9,492	10,56	21,2	952,362	22,909	2419,37	0	203,303	203,303	99,723	0	0	0	0	0	0	0
10:24:21	-138,061	2419,362	16,533	16,308	11,565	9,477	10,539	21,2	952,362	22,909	2419,362	0	203,303	203,303	99,723	0	0	0	0	0	0	0
10:24:21	-257,08	2416,791	16,338	16,308	11,561	9,451	10,517	21,2	952,362	22,909	2416,791	0	203,303	203,303	99,723	0	0	0	0	0	0	0
10:24:21	-107,861	2415,712	16,24	16,162	11,56	9,44	10,496	21,2	952,362	22,909	2415,712	0	203,303	203,303	99,723	0	0	0	0	0	0	0
10:24:21	-185,327	2413,859	16,191	16,162	11,552	9,421	10,475	21,2	952,362	22,909	2413,859	0	203,303	203,303	99,723	0	0	0	0	0	0	0
10:24:21	-82,983	2413,029	16,191	16,162	11,547	9,412	10,454	21,2	952,362	22,909	2413,029	0	203,303	203,303	99,723	0	0	0	0	0	0	0
10:24:21	-104,37	2411,985	16,24	16,162	11,539	9,401	10,434	21,2	952,362	22,909	2411,985	0	203,303	203,303	99,723	0	0	0	0	0	0	0
10:24:21	-56,25	2411,423	16,338	16,211	11,53	9,396	10,413	21,2	952,362	22,909	2411,423	0	203,303	203,303	99,723	0	0	0	0	0	0	0
10:24:21	-164,257	2409,78	16,338	16,308	11,521	9,379	10,393	21,2	952,362	22,909	2409,78	0	203,303	203,303	99,723	0	0	0	0	0	0	0
10:24:21	-116,21	2408,618	16,386	16,308	11,512	9,367	10,373	21,2	952,362	22,909	2408,618	0	203,303	203,303	99,723	0	0	0	0	0	0	0
10:24:21	-127,832	2407,34	16,338	16,308	11,507	9,354	10,353	21,2	952,362	22,909	2407,34	0	201,993	201,993	99,717	0	0	0	0	0	0	0
10:24:21	-174,829	2405,592	16,24	16,211	11,503	9,336	10,333	21,2	952,362	22,909	2405,592	0	201,993	201,993	99,717	0	0	0	0	0	0	0
10:24:21	-127,954	2404,312	16,191	16,162	11,498	9,322	10,313	21,2	952,362	22,909	2404,312	0	201,993	201,993	99,717	0	0	0	0	0	0	0
10:24:21	-82,128	2403,491	16,191	16,064	11,494	9,314	10,294	21,2	952,362	22,909	2403,491	0	201,993	201,993	99,717	0	0	0	0	0	0	0
10:24:21	-174,78	2401,743	16,093	16,015	11,489	9,296	10,274	21,2	952,362	22,909	2401,743	0	201,993	201,993	99,717	0	0	0	0	0	0	0
10:24:21	-127,685	2400,466	16,045	15,967	11,484	9,283	10,255	21,2	952,362	22,909	2400,466	0	201,993	201,993	99,717	0	0	0	0	0	0	0
10:24:21	-81,079	2399,655	16,045	15,967	11,48	9,274	10,235	21,2	952,362	22,909	2399,655	0	201,993	201,993	99,717	0	0	0	0	0	0	0
10:24:21	-81,005	2398,845	16,045	15,967	11,475	9,266	10,216	21,2	952,362	22,909	2398,845	0	201,993	201,993	99,717	0	0	0	0	0	0	0
10:24:21	-98,193	2397,863	16,045	15,967	11,47	9,256	10,197	21,2	952,362	22,909	2397,863	0	201,993	201,993	99,717	0	0	0	0	0	0	0
10:24:21	-79,98	2397,064	16,045	16,015	11,465	9,248	10,179	21,2	952,362	22,909	2397,064	0	201,993	201,993	99,717	0	0	0	0	0	0	0
10:24:21	-236,279	2394,701	15,947	16,015	11,457	9,223	10,16	21,2	952,362	22,909	2394,701	0	201,993	201,993	99,717	0	0	0	0	0	0	0
10:24:21	12,792	2394,829	16,045	16,015	11,453	9,225	10,142	21,2	952,362	22,909	2394,701	0	201,993	201,993	99,717	0	0	0	0	0	0	0
10:24:21	-99,414	2393,835	16,045	16,015	11,447	9,214	10,124	21,2	952,362	22,909	2393,835	0	201,993	201,993	99,717	0	0	0	0	0	0	0
10:24:21	-98,193	2392,853	16,045	16,064	11,441	9,204	10,106	21,2	952,362	22,909	2392,853	0	201,993	201,993	99,717	0	0	0	0	0	0	0
10:24:21	-61,547	2392,237	16,045	16,015	11,438	9,198	10,088	21,2	952,362	22,909	2392,237	0	201,993	201,993	99,717	0	0	0	0	0	0	0
10:24:21	-248,803	2389,749	15,849	15,967	11,434	9,172	10,07	21,2	952,362	22,909	2389,749	0	201,993	201,993	99,717	0	0	0	0	0	0	0
10:24:21	-112,036	2388,629	15,752	15,869	11,433	9,161	10,052	21,2	952,362	22,909	2388,629	0	201,993	201,993	99,717	0	0	0	0	0	0	0
10:24:21	-80,981	2387,819	15,752	15,722	11,429	9,152	10,034	21,2	952,362	22,909	2387,819	0	201,993	201,993	99,717	0	0	0	0	0	0	0
10:24:21	-126,562	2386,553	15,703	15,722	11,424	9,139	10,017	21,2	952,362	22,909	2386,553	0	201,993	201,993	99,717	0	0	0	0	0	0	0
10:24:21	-79,98	2385,754	15,703	15,82	11,42	9,131	9,999	21,2	952,362	22,909	2385,754	0	201,993	201,993	99,717	0	0	0	0	0	0	0
10:24:21	59,375	2386,347	15,849	15,82	11,415	9,137	9,983	21,2	952,362	22,909	2385,754	0	201,993	201,993	99,717	0	0	0	0	0	0	0
10:24:21	-172,29	2384,624	15,752	15,722	11,411	9,119	9,966	21,2	952,362	22,909	2384,624	0	201,993	201,993	99,717	0	0	0	0	0	0	0
10:24:21	-127,783	2383,347	15,703	15,674	11,406	9,106	9,949	21,2	952,362	22,909	2383,347	0	201,993	201,993	99,717	0	0	0	0	0	0	0
10:24:21	-32,104	2383,026	15,752	15,674	11,402	9,103	9,932	21,2	952,362	22,909	2383,026	0	201,993	201,993	99,717	0	0	0	0	0	0	0
10:24:21	-80,859	2382,217	15,752	15,674	11,397	9,095	9,916	21,2	952,362	22,909	2382,217	0	201,993	201,993	99,717	0	0	0	0	0	0	0
10:24:21	-78,857	2381,428	15,752	15,674	11,393	9,086	9,899	21,2	952,362	22,909	2381,428	0	201,993	201,993	99,717	0	0	0	0	0	0	0
10:24:21	-108,325	2380,345	15,703	15,674	11,389	9,075	9,883	21,2	952,362	22,909	2380,345	0	201,993	201,993	99,717	0	0	0	0	0	0	0
10:24:21	-78,735	2379,558	15,703	15,625	11,385	9,067	9,867	21,2	952,362	22,909	2379,558	0	201,993	201,993	99,717	0	0	0	0	0	0	0
10:24:21	-174,462	2377,813	15,605	15,674	11,38	9,049	9,851	21,2	952,362	22,909	2377,813	0	201,993	201,993	99,717	0	0	0	0	0	0	0
10:24:21	12,475	2377,938	15,703	15,674	11,376	9,05	9,836	21,2	952,362	22,909	2377,813	0	201,993	201,993	99,717	0	0	0	0	0	0	0
10:24:21	-18,383	2377,754	15,703	15,625	11,375	9,049	9,82	21,2	952,362	22,909	2377,754	0	201,993	201,993	99,717	0	0	0	0	0	0	0
10:24:21	-61,572	2377,138	15,703	15,625	11,371	9,042	9,805	21,2	952,362	22,909	2377,138	0	201,993	201,993	99,717	0	0	0	0	0	0	0
10:24:21	-155,004	2375,588	15,605	15,527	11,368	9,026	9,79	21,2	952,362	22,909	2375,588	0	201,993	201,993	99,717	0	0	0	0	0	0	0
10:24:21	-18,212	2375,406	15,605	15,625	11,367	9,024	9,775	21,2	952,362	22,909	2375,406	0	201,993	201,993	99,717	0	0	0	0	0	0	0
10:24:21	-127,709	2374,129	15,556	15,527	11,362	9,011	9,76	21,2	952,362	22,909	2374,129	0	201,993	201,993	99,717	0	0	0	0	0	0	0
10:24:21	-15,893	2373,97	15,605	15,527	11,358	9,01	9,745	21,2	952,362	22,909	2373,97	0	201,993	201,993	99,717	0	0	0	0	0	0	0
10:24:21	-64,038	2373,33	15,556	15,527	11,357	9,003	9,73	21,2	952,362	22,909	2373,33	0	201,993	201,993	99,717	0	0	0	0	0	0	0
10:24:21	-154,956	2371,78	15,459	15,478	11,354	8,987	9,716	21,2	952,362	22,909	2371,78	0	201,993	201,993	99,717	0	0	0	0	0	0	0
10:24:21	75,195	2372,532	15,556	15,527	11,353	8,995	9,702	21,2	952,362	22,909	2371,781	0	201,993	201,993	99,717	0	0	0	0	0	0	0
10:24:21	-202,685	2370,505	15,41	15,429	11,349	8,974	9,687	21,2	952,362	22,909	2370,505	0	201,993	201,993	99,717	0	0	0	0	0	0	0
10:24:21	121,704	2371,722	15,556	15,478	11,348	8,986	9,674	21,2	952,362	22,909	2370,506	0	201,993	201,993	99,717	0	0	0	0	0	0	0
10:24:21	-174,389	2369,978	15,459	15,429	11,344	8,968	9,66	21,2	952,362	22,909	2369,978	0	201,993	201,993	99,717	0	0	0	0	0	0	0
10:24:21	-45,263	2369,526	15,459	15,429	11,341	8,964	9,646	21,2	952,362	22,909	2369,526	0	201,993	201,993	99,717	0	0	0	0	0	0	0
10:24:21	-18,408	2369,342	15,459	15,478	11,34	8,962	9,633	21,2	952,362	22,909	2369,342	0	201,993	201,993	99,717	0	0	0	0	0	0	0
10:24:21	-65,063	2368,691	15,41	15,332	11,339	8,955	9,619	21,2	952,362	22,909	2368,691	0	201,993	201,993	99,717	0	0	0	0	0	0	0
10:24:21	-17,138	2368,52	15,41	15,429	11,338	8,953	9,606	21,2	952,362	22,909	2368,52	0	201,993	201,993	99,717	0	0	0	0	0	0	0
10:24:21	-62,622	2367,893	15,41	15,429	11,335	8,947	9,593	21,2	952,362	22,909	2367,893	0	201,993	201,993	99,717	0	0	0	0	0	0	0
10:24:21	-63,989	2367,254	15,361	15,332	11,334	8,94	9,581	21,2	952,362	22,909	2367,254	0	201,993	201,993	99,717	0	0	0	0	0	0	0
10:24:21	0	2367,254	15,361	15,283	11,334	8,94	9,568	21,2	952,362	22,909	2367,254	0	201,993	201,993	99,717	0	0	0	0	0	0	0
10:24:21	-15,893	2367,095	15,41	15,429	11,33	8,939	9,556	21,2	952,362	22,909	2367,095	0	201,993	201,993	99,717	0	0	0	0	0	0	0
10:24:21	-81,152	2366,283	15,361	15,283	11,328	8,93	9,543	21,2	952,362	22,909	2366,283	0	201,993	201,993	99,717	0	0	0	0	0	0	0
10:24:21	-17,163	2366,111	15,41	15,429	11,325	8,928	9,531	21,2	952,362	22,909	2366,111	0	201,993	201,993	99,717	0	0	0	0	0	0	0
10:24:21	-63,647	2365,475	15,41	15,429	11,321	8,922	9,519	21,2	952,362	22,909	2365,475	0	201,993	201,993	99,717	0	0	0	0	0	0	0
10:24:21	-35,18	2365,123	15,459	15,478	11,316	8,918	9,508	21,2	952,362	22,909	2365,123	0	201,993	201,993	99,717	0	0	0	0	0	0	0
10:24:21	-17,382	2364,949	15,459	15,527	11,315	8,917	9,496	21,2	952,362	22,909	2364,949	0	201,993	201,993	99,717	0	0	0	0	0	0	0
10:24:21	-63,671	2364,313	15,459	15,527	11,312	8,91	9,485	21,2	952,362	22,909	2364,313	0	201,993	201,993	99,717	0	0	0	0	0	0	0
10:24:21	0	2364,313	15,459	15,527	11,312	8,91	9,473	21,2	952,362	22,909	2364,313	0	201,993	201,993	99,717	0	0	0	0	0	0	0
10:24:21	-46,655	2363,846	15,41	15,332	11,312	8,905	9,462	21,2	952,362	22,909	2363,846	0	201,993	201,993	99,717	0	0	0	0	0	0	0
10:24:21	-139,965	2362,446	15,263	15,283	11,312	8,891	9,451	21,2	952,362	22,909	2362,446	0	201,993	201,993	99,717	0	0	0	0	0	0	0
10:24:21	17,016	2362,617	15,215	15,185	11,315	8,892	9,44	21,2	952,362	22,909	2362,446	0	201,993	201,993	99,717	0	0	0	0	0	0	0
10:24:21	-63,647	2361,98	15,215	15,136	11,312	8,886	9,429	21,2	952,362	22,909	2361,98	0	201,993	201,993	99,717	0	0	0	0	0	0	0
10:24:21	-64,672	2361,333	15,215	15,185	11,308	8,879	9,418	21,2	952,362	22,909	2361,333	0	201,993	201,993	99,717	0	0	0	0	0	0	0
10:24:21	107,397	2362,407	15,361	15,283	11,306	8,89	9,408	21,2	952,362	22,909	2361,335	0	201,993	201,993	99,717	0	0	0	0	0	0	0
10:24:21	-35,229	2362,055	15,41	15,429	11,302	8,887	9,398	21,2	952,362	22,909	2361,335	0	201,993	201,993	99,717	0	0	0	0	0	0	0
10:24:21	-65,942	2361,396	15,41	15,429	11,298	8,88	9,388	21,2	952,362	22,909	2361,335	0	201,993	201,993	99,717	0	0	0	0	0	0	0
10:24:21	-16,088	2361,235	15,41	15,429	11,297	8,878	9,378	21,2	952,362	22,909	2361,235	0	201,993	201,993	99,717	0	0	0	0	0	0	0
10:24:21	-96,313	2360,272	15,361	15,283	11,294	8,868	9,368	21,2	952,362	22,909	2360,272	0	201,993	201,993	99,717	0	0	0	0	0	0	0
10:24:21	0	2360,272	15,361	15,332	11,294	8,868	9,358	21,2	952,362	22,909	2360,272	0	201,993	201,993	99,717	0	0	0	0	0	0	0
10:24:21	-93,261	2359,339	15,263	15,283	11,294	8,859	9,348	21,2	952,362	22,909	2359,339	0	201,993	201,993	99,717	0	0	0	0	0	0	0
10:24:21	-46,655	2358,872	15,215	15,136	11,294	8,854	9,338	21,2	952,362	22,909	2358,872	0	201,993	201,993	99,717	0	0	0	0	0	0	0
10:24:21	-15,185	2358,721	15,215	15,136	11,293	8,852	9,329	21,2	952,362	22,909	2358,721	0	201,993	201,993	99,717	0	0	0	0	0	0	0
10:24:21	0	2358,721	15,215	15,185	11,293	8,852	9,32	21,2	952,362	22,909	2358,721	0	201,993	201,993	99,717	0	0	0	0	0	0	0
10:24:21	-16,113	2358,559	15,215	15,185	11,292	8,851	9,31	21,2	952,362	22,909	2358,559	0	201,993	201,993	99,717	0	0	0	0	0	0	0
10:24:21	-49,633	2358,063	15,215	15,136	11,29	8,846	9,301	21,2	952,362	22,909	2358,063	0	201,993	201,993	99,717	0	0	0	0	0	0	0
10:24:21	-93,261	2357,13	15,117	15,136	11,29	8,836	9,292	21,2	952,362	22,909	2357,13	0	201,993	201,993	99,717	0	0	0	0	0	0	0
10:24:21	77,148	2357,902	15,215	15,136	11,289	8,844	9,283	21,2	952,362	22,909	2357,131	0	201,993	201,993	99,717	0	0	0	0	0	0	0
10:24:21	-93,261	2356,969	15,117	15,136	11,289	8,834	9,275	21,2	952,362	22,909	2356,969	0	201,993	201,993	99,717	0	0	0	0	0	0	0
10:24:21	-65,917	2356,31	15,117	15,088	11,285	8,827	9,266	21,2	952,362	22,909	2356,31	0	201,993	201,993	99,717	0	0	0	0	0	0	0
10:24:21	93,237	2357,243	15,215	15,136	11,285	8,837	9,257	21,2	952,362	22,909	2356,311	0	201,993	201,993	99,717	0	0	0	0	0	0	0
10:24:21	-93,237	2356,31	15,117	15,088	11,285	8,827	9,249	21,2	952,362	22,909	2356,31	0	201,993	201,993	99,717	0	0	0	0	0	0	0
10:24:21	77,148	2357,082	15,215	15,136	11,284	8,835	9,241	21,2	952,362	22,909	2356,311	0	201,993	201,993	99,717	0	0	0	0	0	0	0
10:24:21	-93,212	2356,15	15,117	14,99	11,284	8,826	9,233	21,2	952,362	22,909	2356,15	0	201,993	201,993	99,717	0	0	0	0	0	0	0
10:24:21	0	2356,15	15,117	15,136	11,284	8,826	9,225	21,2	952,362	22,909	2356,15	0	201,993	201,993	99,717	0	0	0	0	0	0	0
10:24:21	-50,756	2355,642	15,117	15,088	11,281	8,821	9,217	21,2	952,362	22,909	2355,642	0	201,993	201,993	99,717	0	0	0	0	0	0	0
10:24:21	124,682	2356,889	15,263	15,283	11,28	8,833	9,209	21,2	952,362	22,909	2355,643	0	201,993	201,993	99,717	0	0	0	0	0	0	0
10:24:22	-46,655	2356,422	15,215	15,283	11,28	8,829	9,202	21,2	952,362	22,909	2355,644	0	201,993	201,993	99,717	0	0	0	0	0	0	0
10:24:22	0	2356,422	15,215	15,185	11,28	8,829	9,194	21,2	952,362	22,909	2355,645	0	201,993	201,993	99,717	0	0	0	0	0	0	0
10:24:22	0	2356,422	15,215	15,136	11,28	8,829	9,187	21,2	952,362	22,909	2355,646	0	201,993	201,993	99,717	0	0	0	0	0	0	0
10:24:22	-108,251	2355,34	15,117	15,088	11,279	8,817	9,18	21,2	952,362	22,909	2355,34	0	201,993	201,993	99,717	0	0	0	0	0	0	0
10:24:22	93,237	2356,272	15,215	15,088	11,279	8,827	9,173	21,2	952,362	22,909	2355,341	0	201,993	201,993	99,717	0	0	0	0	0	0	0
10:24:22	-145,043	2354,822	15,117	15,088	11,277	8,812	9,166	21,1	952,822	22,909	2354,822	0	201,993	201,993	99,717	0	0	0	0	0	0	0
10:24:22	-16,772	2354,654	15,117	15,136	11,276	8,81	9,159	21,1	952,822	22,909	2354,654	0	201,993	201,993	99,717	0	0	0	0	0	0	0
10:24:22	0	2354,654	15,117	15,088	11,276	8,81	9,152	21,1	952,822	22,909	2354,654	0	201,993	201,993	99,717	0	0	0	0	0	0	0
10:24:22	-67,016	2353,984	15,117	15,136	11,272	8,803	9,145	21,1	952,822	22,909	2353,984	0	201,993	201,993	99,717	0	0	0	0	0	0	0
10:24:22	78,198	2354,766	15,215	15,136	11,271	8,812	9,139	21,1	952,822	22,909	2353,985	0	201,993	201,993	99,717	0	0	0	0	0	0	0
10:24:22	-139,794	2353,368	15,068	14,941	11,271	8,797	9,132	21,1	952,822	22,909	2353,368	0	201,993	201,993	99,717	0	0	0	0	0	0	0
10:24:22	46,606	2353,834	15,117	14,99	11,271	8,802	9,126	21,1	952,822	22,909	2353,368	0	201,993	201,993	99,717	0	0	0	0	0	0	0
10:24:22	-156,054	2352,273	14,97	14,941	11,27	8,786	9,119	21,1	952,822	22,909	2352,273	0	201,993	201,993	99,717	0	0	0	0	0	0	0
10:24:22	41,406	2352,687	15,068	14,99	11,267	8,79	9,113	21,1	952,822	22,909	2352,274	0	201,993	201,993	99,717	0	0	0	0	0	0	0
10:24:22	-15,014	2352,537	15,068	14,941	11,266	8,789	9,106	21,1	952,822	22,909	2352,274	0	201,993	201,993	99,717	0	0	0	0	0	0	0
10:24:22	-109,423	2351,443	14,97	14,941	11,265	8,777	9,1	21,1	952,822	22,909	2351,443	0	201,485	201,485	99,715	0	0	0	0	0	0	0
10:24:22	-52,88	2350,914	14,97	14,941	11,262	8,772	9,093	21,1	952,822	22,909	2350,914	0	201,485	201,485	99,715	0	0	0	0	0	0	0
10:24:22	64,013	2351,554	15,068	14,99	11,261	8,778	9,087	21,1	952,822	22,909	2350,915	0	201,485	201,485	99,715	0	0	0	0	0	0	0
10:24:22	-21,289	2351,341	15,117	15,185	11,257	8,776	9,081	21,1	952,822	22,909	2350,915	0	201,485	201,485	99,715	0	0	0	0	0	0	0
10:24:22	-139,746	2349,944	14,97	14,941	11,257	8,762	9,075	21,1	952,822	22,909	2349,944	0	201,485	201,485	99,715	0	0	0	0	0	0	0
10:24:22	0	2349,944	14,97	14,941	11,257	8,762	9,069	21,1	952,822	22,909	2349,944	0	201,485	201,485	99,715	0	0	0	0	0	0	0
10:24:22	-15,209	2349,792	14,97	14,941	11,256	8,76	9,063	21,1	952,822	22,909	2349,792	0	201,485	201,485	99,715	0	0	0	0	0	0	0
10:24:22	-68,896	2349,103	14,97	15,088	11,252	8,753	9,057	21,1	952,822	22,909	2349,103	0	201,485	201,485	99,715	0	0	0	0	0	0	0
10:24:22	232,91	2351,432	15,215	15,185	11,252	8,777	9,051	21,1	952,822	22,909	2349,105	0	201,485	201,485	99,715	0	0	0	0	0	0	0
10:24:22	-232,91	2349,103	14,97	14,941	11,252	8,753	9,045	21,1	952,822	22,909	2349,103	0	201,485	201,485	99,715	0	0	0	0	0	0	0
10:24:22	-46,557	2348,637	14,922	14,843	11,252	8,748	9,039	21,1	952,822	22,909	2348,637	0	201,485	201,485	99,715	0	0	0	0	0	0	0
10:24:22	-21,484	2348,422	14,97	14,941	11,248	8,746	9,034	21,1	952,822	22,909	2348,422	0	201,485	201,485	99,715	0	0	0	0	0	0	0
10:24:22	-201,293	2346,41	14,775	14,648	11,247	8,725	9,028	21,1	952,822	22,909	2346,41	0	201,485	201,485	99,715	0	0	0	0	0	0	0
10:24:22	139,672	2347,806	14,922	14,795	11,247	8,74	9,022	21,1	952,822	22,909	2346,411	0	201,485	201,485	99,715	0	0	0	0	0	0	0
10:24:22	-46,557	2347,341	14,873	14,746	11,247	8,735	9,016	21,1	952,822	22,909	2346,412	0	201,485	201,485	99,715	0	0	0	0	0	0	0
10:24:22	0	2347,341	14,873	14,746	11,247	8,735	9,011	21,1	952,822	22,909	2346,413	0	201,485	201,485	99,715	0	0	0	0	0	0	0
10:24:22	-14,086	2347,2	14,873	14,843	11,247	8,734	9,005	21,1	952,822	22,909	2346,414	0	201,485	201,485	99,715	0	0	0	0	0	0	0
10:24:22	24,169	2347,442	14,97	15,088	11,243	8,736	9	21,1	952,822	22,909	2346,415	0	201,485	201,485	99,715	0	0	0	0	0	0	0
10:24:22	-46,557	2346,976	14,922	14,941	11,243	8,731	8,995	21,1	952,822	22,909	2346,415	0	201,485	201,485	99,715	0	0	0	0	0	0	0
10:24:22	46,557	2347,442	14,97	14,99	11,243	8,736	8,99	21,1	952,822	22,909	2346,416	0	201,485	201,485	99,715	0	0	0	0	0	0	0
10:24:22	-93,115	2346,51	14,873	14,795	11,243	8,726	8,985	21,1	952,822	22,909	2346,416	0	201,485	201,485	99,715	0	0	0	0	0	0	0
10:24:22	46,557	2346,976	14,922	14,843	11,243	8,731	8,98	21,1	952,822	22,909	2346,417	0	201,485	201,485	99,715	0	0	0	0	0	0	0
10:24:22	46,557	2347,442	14,97	15,136	11,243	8,736	8,975	21,1	952,822	22,909	2346,418	0	201,485	201,485	99,715	0	0	0	0	0	0	0
10:24:22	-46,557	2346,976	14,922	14,843	11,243	8,731	8,97	21,1	952,822	22,909	2346,418	0	201,485	201,485	99,715	0	0	0	0	0	0	0
10:24:22	0	2346,976	14,922	14,843	11,243	8,731	8,965	21,1	952,822	22,909	2346,419	0	201,485	201,485	99,715	0	0	0	0	0	0	0
10:24:22	46,557	2347,442	14,97	15,136	11,243	8,736	8,961	21,1	952,822	22,909	2346,42	0	201,485	201,485	99,715	0	0	0	0	0	0	0
10:24:22	-93,115	2346,51	14,873	14,795	11,243	8,726	8,956	21,1	952,822	22,909	2346,42	0	201,485	201,485	99,715	0	0	0	0	0	0	0
10:24:22	46,557	2346,976	14,922	14,941	11,243	8,731	8,952	21,1	952,822	22,909	2346,42	0	201,485	201,485	99,715	0	0	0	0	0	0	0
10:24:22	0	2346,976	14,922	14,843	11,243	8,731	8,948	21,1	952,822	22,909	2346,421	0	201,485	201,485	99,715	0	0	0	0	0	0	0
10:24:22	0	2346,976	14,922	14,843	11,243	8,731	8,943	21,1	952,822	22,909	2346,421	0	201,485	201,485	99,715	0	0	0	0	0	0	0
10:24:22	46,557	2347,442	14,97	14,941	11,243	8,736	8,939	21,1	952,822	22,909	2346,422	0	201,485	201,485	99,715	0	0	0	0	0	0	0
10:24:22	0	2347,442	14,97	14,843	11,243	8,736	8,935	21,1	952,822	22,909	2346,424	0	201,485	201,485	99,715	0	0	0	0	0	0	0
10:24:22	-46,557	2346,976	14,922	14,843	11,243	8,731	8,931	21,1	952,822	22,909	2346,424	0	201,485	201,485	99,715	0	0	0	0	0	0	0
10:24:22	0	2346,976	14,922	14,746	11,243	8,731	8,927	21,1	952,822	22,909	2346,425	0	201,485	201,485	99,715	0	0	0	0	0	0	0
10:24:22	139,672	2348,373	15,068	14,941	11,243	8,746	8,924	21,1	952,822	22,909	2346,427	0	201,485	201,485	99,715	0	0	0	0	0	0	0
10:24:22	-139,672	2346,976	14,922	14,843	11,243	8,731	8,92	21,1	952,822	22,909	2346,427	0	201,485	201,485	99,715	0	0	0	0	0	0	0
10:24:22	153,613	2348,512	15,068	15,136	11,244	8,747	8,917	21,1	952,822	22,909	2346,429	0	201,485	201,485	99,715	0	0	0	0	0	0	0
10:24:22	-153,613	2346,976	14,922	14,941	11,243	8,731	8,913	21,1	952,822	22,909	2346,43	0	201,485	201,485	99,715	0	0	0	0	0	0	0
10:24:22	153,613	2348,512	15,068	15,136	11,244	8,747	8,91	21,1	952,822	22,909	2346,432	0	201,485	201,485	99,715	0	0	0	0	0	0	0
10:24:22	-93,115	2347,581	14,97	14,99	11,244	8,737	8,906	21,1	952,822	22,909	2346,433	0	201,485	201,485	99,715	0	0	0	0	0	0	0
10:24:22	79,174	2348,373	15,068	14,99	11,243	8,746	8,903	21,1	952,822	22,909	2346,435	0	201,485	201,485	99,715	0	0	0	0	0	0	0
10:24:22	-79,174	2347,581	14,97	14,941	11,244	8,737	8,9	21,1	952,822	22,909	2346,436	0	201,485	201,485	99,715	0	0	0	0	0	0	0
10:24:22	0	2347,581	14,97	14,941	11,244	8,737	8,897	21,1	952,822	22,909	2346,437	0	201,485	201,485	99,715	0	0	0	0	0	0	0
10:24:22	-13,94	2347,442	14,97	14,99	11,243	8,736	8,894	21,1	952,822	22,909	2346,438	0	201,485	201,485	99,715	0	0	0	0	0	0	0
10:24:22	0	2347,442	14,97	14,99	11,243	8,736	8,891	21,1	952,822	22,909	2346,439	0	201,485	201,485	99,715	0	0	0	0	0	0	0
10:24:22	13,94	2347,581	14,97	14,99	11,244	8,737	8,888	21,1	952,822	22,909	2346,44	0	201,485	201,485	99,715	0	0	0	0	0	0	0
10:24:22	79,174	2348,373	15,068	15,136	11,243	8,746	8,885	21,1	952,822	22,909	2346,442	0	201,485	201,485	99,715	0	0	0	0	0	0	0
10:24:22	-125,732	2347,115	14,922	14,843	11,244	8,733	8,882	21,1	952,822	22,909	2346,442	0	201,485	201,485	99,715	0	0	0	0	0	0	0
10:24:22	-70,581	2346,41	14,775	14,746	11,247	8,725	8,879	21,1	952,822	22,909	2346,41	0	201,485	201,485	99,715	0	0	0	0	0	0	0
10:24:22	279,394	2349,203	15,068	14,99	11,247	8,754	8,876	21,1	952,822	22,909	2346,412	0	201,485	201,485	99,715	0	0	0	0	0	0	0
10:24:22	-162,255	2347,581	14,97	14,941	11,244	8,737	8,874	21,1	952,822	22,909	2346,414	0	201,485	201,485	99,715	0	0	0	0	0	0	0
10:24:22	0	2347,581	14,97	14,941	11,244	8,737	8,871	21,1	952,822	22,909	2346,415	0	201,485	201,485	99,715	0	0	0	0	0	0	0
10:24:22	139,697	2348,978	15,117	15,136	11,244	8,752	8,869	21,1	952,822	22,909	2346,417	0	201,485	201,485	99,715	0	0	0	0	0	0	0
10:24:22	-46,582	2348,512	15,068	14,99	11,244	8,747	8,866	21,1	952,822	22,909	2346,419	0	201,485	201,485	99,715	0	0	0	0	0	0	0
10:24:22	46,582	2348,978	15,117	15,088	11,244	8,752	8,864	21,1	952,822	22,909	2346,422	0	201,485	201,485	99,715	0	0	0	0	0	0	0
10:24:22	-139,697	2347,581	14,97	14,941	11,244	8,737	8,861	21,1	952,822	22,909	2346,423	0	201,485	201,485	99,715	0	0	0	0	0	0	0
10:24:22	0	2347,581	14,97	15,088	11,244	8,737	8,859	21,1	952,822	22,909	2346,424	0	201,485	201,485	99,715	0	0	0	0	0	0	0
10:24:22	0	2347,581	14,97	15,088	11,244	8,737	8,857	21,1	952,822	22,909	2346,426	0	201,485	201,485	99,715	0	0	0	0	0	0	0
10:24:22	-46,557	2347,115	14,922	14,941	11,244	8,733	8,854	21,1	952,822	22,909	2346,426	0	201,485	201,485	99,715	0	0	0	0	0	0	0
10:24:22	0	2347,115	14,922	14,941	11,244	8,733	8,852	21,1	952,822	22,909	2346,427	0	201,485	201,485	99,715	0	0	0	0	0	0	0
10:24:22	-13,94	2346,976	14,922	14,941	11,243	8,731	8,849	21,1	952,822	22,909	2346,427	0	201,485	201,485	99,715	0	0	0	0	0	0	0
10:24:22	-46,557	2346,51	14,873	14,795	11,243	8,726	8,847	21,1	952,822	22,909	2346,427	0	201,485	201,485	99,715	0	0	0	0	0	0	0
10:24:22	46,557	2346,976	14,922	14,941	11,243	8,731	8,845	21,1	952,822	22,909	2346,428	0	201,485	201,485	99,715	0	0	0	0	0	0	0
10:24:22	-46,557	2346,51	14,873	14,795	11,243	8,726	8,842	21,1	952,822	22,909	2346,428	0	201,485	201,485	99,715	0	0	0	0	0	0	0
10:24:22	93,115	2347,442	14,97	14,99	11,243	8,736	8,84	21,1	952,822	22,909	2346,429	0	201,485	201,485	99,715	0	0	0	0	0	0	0
10:24:22	0	2347,442	14,97	15,088	11,243	8,736	8,838	21,1	952,822	22,909	2346,43	0	201,485	201,485	99,715	0	0	0	0	0	0	0
10:24:22	0	2347,442	14,97	15,088	11,243	8,736	8,836	21,1	952,822	22,909	2346,431	0	201,485	201,485	99,715	0	0	0	0	0	0	0
10:24:22	0	2347,442	14,97	14,941	11,243	8,736	8,834	21,1	952,822	22,909	2346,432	0	201,485	201,485	99,715	0	0	0	0	0	0	0
10:24:22	0	2347,442	14,97	14,99	11,243	8,736	8,832	21,1	952,822	22,909	2346,433	0	201,485	201,485	99,715	0	0	0	0	0	0	0
10:24:22	-46,557	2346,976	14,922	14,941	11,243	8,731	8,83	21,1	952,822	22,909	2346,433	0	201,485	201,485	99,715	0	0	0	0	0	0	0
10:24:22	46,557	2347,442	14,97	15,088	11,243	8,736	8,829	21,1	952,822	22,909	2346,435	0	201,485	201,485	99,715	0	0	0	0	0	0	0
10:24:22	93,115	2348,373	15,068	14,99	11,243	8,746	8,827	21,1	952,822	22,909	2346,436	0	201,485	201,485	99,715	0	0	0	0	0	0	0
10:24:22	-139,672	2346,976	14,922	14,795	11,243	8,731	8,825	21,1	952,822	22,909	2346,437	0	201,485	201,485	99,715	0	0	0	0	0	0	0
10:24:22	139,672	2348,373	15,068	14,99	11,243	8,746	8,823	21,1	952,822	22,909	2346,439	0	201,485	201,485	99,715	0	0	0	0	0	0	0
10:24:22	-79,174	2347,581	14,97	14,99	11,244	8,737	8,822	21,1	952,822	22,909	2346,44	0	201,485	201,485	99,715	0	0	0	0	0	0	0
10:24:22	-13,94	2347,442	14,97	14,941	11,243	8,736	8,82	21,1	952,822	22,909	2346,441	0	201,485	201,485	99,715	0	0	0	0	0	0	0
10:24:22	-32,617	2347,115	14,922	14,843	11,244	8,733	8,818	21,1	952,822	22,909	2346,441	0	201,485	201,485	99,715	0	0	0	0	0	0	0
10:24:22	125,732	2348,373	15,068	14,99	11,243	8,746	8,817	21,1	952,822	22,909	2346,443	0	201,485	201,485	99,715	0	0	0	0	0	0	0
10:24:22	-93,115	2347,442	14,97	14,99	11,243	8,736	8,815	21,1	952,822	22,909	2346,444	0	201,485	201,485	99,715	0	0	0	0	0	0	0
10:24:22	93,115	2348,373	15,068	14,99	11,243	8,746	8,814	21,1	952,822	22,909	2346,446	0	201,485	201,485	99,715	0	0	0	0	0	0	0
10:24:22	-79,174	2347,581	14,97	14,941	11,244	8,737	8,813	21,1	952,822	22,909	2346,447	0	201,485	201,485	99,715	0	0	0	0	0	0	0
10:24:22	79,174	2348,373	15,068	15,088	11,243	8,746	8,811	21,1	952,822	22,909	2346,449	0	201,485	201,485	99,715	0	0	0	0	0	0	0
10:24:22	13,94	2348,512	15,068	14,941	11,244	8,747	8,81	21,1	952,822	22,909	2346,451	0	201,485	201,485	99,715	0	0	0	0	0	0	0
10:24:22	0	2348,512	15,068	14,941	11,244	8,747	8,809	21,1	952,822	22,909	2346,453	0	201,485	201,485	99,715	0	0	0	0	0	0	0
10:24:22	-139,672	2347,115	14,922	14,843	11,244	8,733	8,807	21,1	952,822	22,909	2346,454	0	201,485	201,485	99,715	0	0	0	0	0	0	0
10:24:23	186,254	2348,978	15,117	15,088	11,244	8,752	8,806	21,1	952,822	22,909	2346,456	0	201,485	201,485	99,715	0	0	0	0	0	0	0
10:24:23	-139,697	2347,581	14,97	14,99	11,244	8,737	8,805	21,1	952,822	22,909	2346,457	0	201,485	201,485	99,715	0	0	0	0	0	0	0
10:24:23	139,697	2348,978	15,117	15,136	11,244	8,752	8,804	21,1	952,822	22,909	2346,46	0	201,485	201,485	99,715	0	0	0	0	0	0	0
10:24:23	0	2348,978	15,117	15,136	11,244	8,752	8,803	21,1	952,822	22,909	2346,462	0	201,485	201,485	99,715	0	0	0	0	0	0	0
10:24:23	93,139	2349,909	15,215	15,185	11,244	8,761	8,802	21,1	952,822	22,909	2346,466	0	201,485	201,485	99,715	0	0	0	0	0	0	0
10:24:23	-93,139	2348,978	15,117	14,99	11,244	8,752	8,801	21,1	954,251	22,909	2346,468	0	201,485	201,485	99,715	0	0	0	0	0	0	0
10:24:23	-52,05	2348,457	15,068	14,99	11,244	8,746	8,8	21,1	954,251	22,909	2346,47	0	201,485	201,485	99,715	0	0	0	0	0	0	0
10:24:23	-139,624	2347,061	14,922	14,795	11,244	8,732	8,799	21,1	954,251	22,909	2346,471	0	201,485	201,485	99,715	0	0	0	0	0	0	0
10:24:23	46,533	2347,526	14,97	14,941	11,244	8,737	8,797	21,1	954,251	22,909	2346,472	0	201,485	201,485	99,715	0	0	0	0	0	0	0
10:24:23	-13,94	2347,387	14,97	15,088	11,243	8,735	8,796	21,1	954,251	22,909	2346,473	0	201,485	201,485	99,715	0	0	0	0	0	0	0
10:24:23	-46,533	2346,922	14,922	14,795	11,243	8,731	8,795	21,1	954,251	22,909	2346,473	0	201,485	201,485	99,715	0	0	0	0	0	0	0
10:24:23	0	2346,922	14,922	14,99	11,243	8,731	8,794	21,1	954,251	22,909	2346,474	0	201,485	201,485	99,715	0	0	0	0	0	0	0
10:24:23	0	2346,922	14,922	14,843	11,243	8,731	8,792	21,1	954,251	22,909	2346,475	0	201,485	201,485	99,715	0	0	0	0	0	0	0
10:24:23	46,533	2347,387	14,97	14,99	11,243	8,735	8,791	21,1	954,251	22,909	2346,476	0	201,485	201,485	99,715	0	0	0	0	0	0	0
10:24:23	-46,533	2346,922	14,922	14,941	11,243	8,731	8,79	21,1	954,251	22,909	2346,476	0	201,485	201,485	99,715	0	0	0	0	0	0	0
10:24:23	0	2346,922	14,922	14,843	11,243	8,731	8,789	21,1	954,251	22,909	2346,477	0	201,484	201,484	99,715	0	0	0	0	0	0	0
10:24:23	0	2346,922	14,922	14,941	11,243	8,731	8,788	21,1	954,251	22,909	2346,477	0	201,484	201,484	99,715	0	0	0	0	0	0	0
10:24:23	-46,533	2346,456	14,873	14,843	11,243	8,726	8,787	21,1	954,251	22,909	2346,456	0	201,484	201,484	99,715	0	0	0	0	0	0	0
10:24:23	0	2346,456	14,873	14,843	11,243	8,726	8,785	21,1	954,251	22,909	2346,456	0	201,484	201,484	99,715	0	0	0	0	0	0	0
10:24:23	46,533	2346,922	14,922	15,088	11,243	8,731	8,784	21,1	954,251	22,909	2346,457	0	201,484	201,484	99,715	0	0	0	0	0	0	0
10:24:23	0	2346,922	14,922	14,941	11,243	8,731	8,783	21,1	954,251	22,909	2346,457	0	201,484	201,484	99,715	0	0	0	0	0	0	0
10:24:23	0	2346,922	14,922	14,99	11,243	8,731	8,782	21,1	954,251	22,909	2346,458	0	201,484	201,484	99,715	0	0	0	0	0	0	0
10:24:23	0	2346,922	14,922	14,99	11,243	8,731	8,781	21,1	954,251	22,909	2346,458	0	201,484	201,484	99,715	0	0	0	0	0	0	0
10:24:23	-46,533	2346,456	14,873	14,941	11,243	8,726	8,78	21,1	954,251	22,909	2346,456	0	201,484	201,484	99,715	0	0	0	0	0	0	0
10:24:23	93,066	2347,387	14,97	15,088	11,243	8,735	8,779	21,1	954,251	22,909	2346,457	0	201,484	201,484	99,715	0	0	0	0	0	0	0
10:24:23	0	2347,387	14,97	15,088	11,243	8,735	8,778	21,1	954,251	22,909	2346,458	0	201,484	201,484	99,715	0	0	0	0	0	0	0
10:24:23	-46,533	2346,922	14,922	15,088	11,243	8,731	8,777	21,1	954,251	22,909	2346,459	0	201,484	201,484	99,715	0	0	0	0	0	0	0
10:24:23	139,624	2348,318	15,068	15,088	11,243	8,745	8,777	21,1	954,251	22,909	2346,461	0	201,484	201,484	99,715	0	0	0	0	0	0	0
10:24:23	-139,624	2346,922	14,922	14,941	11,243	8,731	8,776	21,1	954,251	22,909	2346,461	0	201,484	201,484	99,715	0	0	0	0	0	0	0
10:24:23	46,533	2347,387	14,97	14,941	11,243	8,735	8,775	21,1	954,251	22,909	2346,462	0	201,484	201,484	99,715	0	0	0	0	0	0	0
10:24:23	-46,533	2346,922	14,922	14,795	11,243	8,731	8,774	21,1	954,251	22,909	2346,463	0	201,484	201,484	99,715	0	0	0	0	0	0	0
10:24:23	46,533	2347,387	14,97	14,941	11,243	8,735	8,773	21,1	954,251	22,909	2346,464	0	201,484	201,484	99,715	0	0	0	0	0	0	0
10:24:23	0	2347,387	14,97	14,99	11,243	8,735	8,773	21,1	954,251	22,909	2346,465	0	201,484	201,484	99,715	0	0	0	0	0	0	0
10:24:23	-46,533	2346,922	14,922	14,941	11,243	8,731	8,772	21,1	954,251	22,909	2346,465	0	201,484	201,484	99,715	0	0	0	0	0	0	0
10:24:23	46,533	2347,387	14,97	14,843	11,243	8,735	8,771	21,1	954,251	22,909	2346,466	0	201,484	201,484	99,715	0	0	0	0	0	0	0
10:24:23	-46,533	2346,922	14,922	14,843	11,243	8,731	8,77	21,1	954,251	22,909	2346,467	0	201,484	201,484	99,715	0	0	0	0	0	0	0
10:24:23	0	2346,922	14,922	14,941	11,243	8,731	8,77	21,1	954,251	22,909	2346,467	0	201,484	201,484	99,715	0	0	0	0	0	0	0
10:24:23	0	2346,922	14,922	14,795	11,243	8,731	8,769	21,1	954,251	22,909	2346,468	0	201,484	201,484	99,715	0	0	0	0	0	0	0
10:24:23	0	2346,922	14,922	14,795	11,243	8,731	8,768	21,1	954,251	22,909	2346,468	0	201,484	201,484	99,715	0	0	0	0	0	0	0
10:24:23	46,533	2347,387	14,97	14,99	11,243	8,735	8,767	21,1	954,251	22,909	2346,469	0	201,484	201,484	99,715	0	0	0	0	0	0	0
10:24:23	0	2347,387	14,97	14,99	11,243	8,735	8,767	21,1	954,251	22,909	2346,47	0	201,484	201,484	99,715	0	0	0	0	0	0	0
10:24:23	0	2347,387	14,97	14,99	11,243	8,735	8,766	21,1	954,251	22,909	2346,471	0	201,484	201,484	99,715	0	0	0	0	0	0	0
10:24:23	0	2347,387	14,97	14,99	11,243	8,735	8,766	21,1	954,251	22,909	2346,472	0	201,484	201,484	99,715	0	0	0	0	0	0	0
10:24:23	-46,533	2346,922	14,922	14,941	11,243	8,731	8,765	21,1	954,251	22,909	2346,473	0	201,484	201,484	99,715	0	0	0	0	0	0	0
10:24:23	46,533	2347,387	14,97	14,843	11,243	8,735	8,764	21,1	954,251	22,909	2346,474	0	201,484	201,484	99,715	0	0	0	0	0	0	0
10:24:23	0	2347,387	14,97	14,99	11,243	8,735	8,764	21,1	954,251	22,909	2346,475	0	201,484	201,484	99,715	0	0	0	0	0	0	0
10:24:23	0	2347,387	14,97	14,843	11,243	8,735	8,763	21,1	954,251	22,909	2346,476	0	201,484	201,484	99,715	0	0	0	0	0	0	0
10:24:23	93,09	2348,318	15,068	14,941	11,243	8,745	8,763	21,1	954,251	22,909	2346,478	0	201,484	201,484	99,715	0	0	0	0	0	0	0
10:24:23	-93,09	2347,387	14,97	14,99	11,243	8,735	8,762	21,1	954,251	22,909	2346,479	0	201,484	201,484	99,715	0	0	0	0	0	0	0
10:24:23	68,92	2348,076	14,97	14,941	11,247	8,743	8,762	21,1	954,251	22,909	2346,48	0	201,484	201,484	99,715	0	0	0	0	0	0	0
10:24:23	-32,421	2347,752	14,922	14,941	11,247	8,739	8,761	21,1	954,251	22,909	2346,482	0	201,484	201,484	99,715	0	0	0	0	0	0	0
10:24:23	0	2347,752	14,922	14,941	11,247	8,739	8,761	21,1	954,251	22,909	2346,483	0	201,484	201,484	99,715	0	0	0	0	0	0	0
10:24:23	46,557	2348,218	14,97	14,99	11,247	8,744	8,761	21,1	954,251	22,909	2346,485	0	201,484	201,484	99,715	0	0	0	0	0	0	0
10:24:23	23,974	2348,457	15,068	15,088	11,244	8,746	8,76	21,1	954,251	22,909	2346,487	0	201,484	201,484	99,715	0	0	0	0	0	0	0
10:24:23	0	2348,457	15,068	14,99	11,244	8,746	8,76	21,1	954,251	22,909	2346,489	0	201,484	201,484	99,715	0	0	0	0	0	0	0
10:24:23	0	2348,457	15,068	14,99	11,244	8,746	8,76	21,1	954,251	22,909	2346,491	0	201,484	201,484	99,715	0	0	0	0	0	0	0
10:24:23	0	2348,457	15,068	15,088	11,244	8,746	8,76	21,1	954,251	22,909	2346,493	0	201,484	201,484	99,715	0	0	0	0	0	0	0
10:24:23	0	2348,457	15,068	15,088	11,244	8,746	8,759	21,1	954,251	22,909	2346,495	0	201,484	201,484	99,715	0	0	0	0	0	0	0
10:24:23	0	2348,457	15,068	15,088	11,244	8,746	8,759	21,1	954,251	22,909	2346,497	0	201,484	201,484	99,715	0	0	0	0	0	0	0
10:24:23	0	2348,457	15,068	15,136	11,244	8,746	8,759	21,1	954,251	22,909	2346,499	0	201,484	201,484	99,715	0	0	0	0	0	0	0
10:24:23	-139,624	2347,061	14,922	14,941	11,244	8,732	8,758	21,1	954,251	22,909	2346,499	0	201,484	201,484	99,715	0	0	0	0	0	0	0
10:24:23	46,533	2347,526	14,97	15,088	11,244	8,737	8,758	21,1	954,251	22,909	2346,5	0	201,484	201,484	99,715	0	0	0	0	0	0	0
10:24:23	-46,533	2347,061	14,922	14,99	11,244	8,732	8,757	21,1	954,251	22,909	2346,501	0	201,484	201,484	99,715	0	0	0	0	0	0	0
10:24:23	0	2347,061	14,922	14,99	11,244	8,732	8,757	21,1	954,251	22,909	2346,501	0	201,484	201,484	99,715	0	0	0	0	0	0	0
10:24:23	-46,533	2346,596	14,873	14,843	11,244	8,727	8,756	21,1	954,251	22,909	2346,501	0	201,484	201,484	99,715	0	0	0	0	0	0	0
10:24:23	46,533	2347,061	14,922	14,99	11,244	8,732	8,756	21,1	954,251	22,909	2346,502	0	201,484	201,484	99,715	0	0	0	0	0	0	0
10:24:23	-13,94	2346,922	14,922	14,99	11,243	8,731	8,755	21,1	954,251	22,909	2346,502	0	201,484	201,484	99,715	0	0	0	0	0	0	0
10:24:23	0	2346,922	14,922	14,941	11,243	8,731	8,755	21,1	954,251	22,909	2346,503	0	201,484	201,484	99,715	0	0	0	0	0	0	0
10:24:23	0	2346,922	14,922	14,941	11,243	8,731	8,754	21,1	954,251	22,909	2346,503	0	201,484	201,484	99,715	0	0	0	0	0	0	0
10:24:23	46,533	2347,387	14,97	14,941	11,243	8,735	8,754	21,1	954,251	22,909	2346,504	0	201,484	201,484	99,715	0	0	0	0	0	0	0
10:24:23	0	2347,387	14,97	14,941	11,243	8,735	8,754	21,1	954,251	22,909	2346,505	0	201,484	201,484	99,715	0	0	0	0	0	0	0
10:24:23	0	2347,387	14,97	14,99	11,243	8,735	8,753	21,1	954,251	22,909	2346,506	0	201,484	201,484	99,715	0	0	0	0	0	0	0
10:24:23	93,09	2348,318	15,068	15,136	11,243	8,745	8,753	21,1	954,251	22,909	2346,508	0	201,484	201,484	99,715	0	0	0	0	0	0	0
10:24:23	-139,624	2346,922	14,922	14,941	11,243	8,731	8,753	21,1	954,251	22,909	2346,508	0	201,484	201,484	99,715	0	0	0	0	0	0	0
10:24:23	139,624	2348,318	15,068	15,136	11,243	8,745	8,753	21,1	954,251	22,909	2346,51	0	201,484	201,484	99,715	0	0	0	0	0	0	0
10:24:23	0	2348,318	15,068	15,088	11,243	8,745	8,752	21,1	954,251	22,909	2346,512	0	201,484	201,484	99,715	0	0	0	0	0	0	0
10:24:23	-172,216	2346,596	14,873	14,746	11,244	8,727	8,752	21,1	954,251	22,909	2346,512	0	201,484	201,484	99,715	0	0	0	0	0	0	0
10:24:23	-13,94	2346,456	14,873	14,843	11,243	8,726	8,751	21,1	954,251	22,909	2346,456	0	201,484	201,484	99,715	0	0	0	0	0	0	0
10:24:23	186,157	2348,318	15,068	14,941	11,243	8,745	8,751	21,1	954,251	22,909	2346,458	0	201,484	201,484	99,715	0	0	0	0	0	0	0
10:24:23	-139,624	2346,922	14,922	14,843	11,243	8,731	8,751	21,1	954,251	22,909	2346,459	0	201,484	201,484	99,715	0	0	0	0	0	0	0
10:24:23	46,533	2347,387	14,97	14,843	11,243	8,735	8,751	21,1	954,251	22,909	2346,46	0	201,484	201,484	99,715	0	0	0	0	0	0	0
10:24:23	0	2347,387	14,97	14,99	11,243	8,735	8,75	21,1	954,251	22,909	2346,461	0	201,484	201,484	99,715	0	0	0	0	0	0	0
10:24:23	139,648	2348,784	15,117	15,088	11,243	8,75	8,75	21,1	954,251	22,909	2346,463	0	201,484	201,484	99,715	0	0	0	0	0	0	0
10:24:23	-46,557	2348,318	15,068	14,99	11,243	8,745	8,75	21,1	954,251	22,909	2346,465	0	201,484	201,484	99,715	0	0	0	0	0	0	0
10:24:23	-79,15	2347,526	14,97	14,941	11,244	8,737	8,75	21,1	954,251	22,909	2346,466	0	201,484	201,484	99,715	0	0	0	0	0	0	0
10:24:23	0	2347,526	14,97	14,843	11,244	8,737	8,75	21,1	954,251	22,909	2346,467	0	201,484	201,484	99,715	0	0	0	0	0	0	0
10:24:23	0	2347,526	14,97	14,843	11,244	8,737	8,749	21,1	954,251	22,909	2346,468	0	201,484	201,484	99,715	0	0	0	0	0	0	0
10:24:23	93,09	2348,457	15,068	14,99	11,244	8,746	8,749	21,1	954,251	22,909	2346,47	0	201,484	201,484	99,715	0	0	0	0	0	0	0
10:24:23	-139,624	2347,061	14,922	14,843	11,244	8,732	8,749	21,1	954,251	22,909	2346,47	0	201,484	201,484	99,715	0	0	0	0	0	0	0
10:24:23	139,624	2348,457	15,068	14,99	11,244	8,746	8,749	21,1	954,251	22,909	2346,472	0	201,484	201,484	99,715	0	0	0	0	0	0	0
10:24:23	0	2348,457	15,068	15,088	11,244	8,746	8,749	21,1	954,251	22,909	2346,474	0	201,484	201,484	99,715	0	0	0	0	0	0	0
10:24:23	0	2348,457	15,068	15,088	11,244	8,746	8,749	21,1	954,251	22,909	2346,476	0	201,484	201,484	99,715	0	0	0	0	0	0	0
10:24:23	0	2348,457	15,068	15,136	11,244	8,746	8,749	21,1	954,251	22,909	2346,478	0	201,484	201,484	99,715	0	0	0	0	0	0	0
10:24:23	0	2348,457	15,068	15,088	11,244	8,746	8,749	21,1	954,251	22,909	2346,48	0	201,484	201,484	99,715	0	0	0	0	0	0	0
10:24:23	-93,09	2347,526	14,97	14,99	11,244	8,737	8,749	21,1	954,251	22,909	2346,481	0	201,484	201,484	99,715	0	0	0	0	0	0	0
10:24:23	0	2347,526	14,97	14,99	11,244	8,737	8,748	21,1	954,251	22,909	2346,482	0	201,484	201,484	99,715	0	0	0	0	0	0	0
10:24:23	0	2347,526	14,97	14,941	11,244	8,737	8,748	21,1	954,251	22,909	2346,483	0	201,484	201,484	99,715	0	0	0	0	0	0	0
10:24:23	-46,533	2347,061	14,922	14,795	11,244	8,732	8,748	21,1	954,251	22,909	2346,484	0	201,484	201,484	99,715	0	0	0	0	0	0	0
10:24:23	46,533	2347,526	14,97	14,941	11,244	8,737	8,748	21,1	954,251	22,909	2346,485	0	201,484	201,484	99,715	0	0	0	0	0	0	0
10:24:23	-46,533	2347,061	14,922	14,843	11,244	8,732	8,747	21,1	954,251	22,909	2346,485	0	201,484	201,484	99,715	0	0	0	0	0	0	0
10:24:23	0	2347,061	14,922	14,795	11,244	8,732	8,747	21,1	954,251	22,909	2346,486	0	201,484	201,484	99,715	0	0	0	0	0	0	0
10:24:23	46,533	2347,526	14,97	14,941	11,244	8,737	8,747	21,1	954,251	22,909	2346,487	0	201,484	201,484	99,715	0	0	0	0	0	0	0
10:24:24	93,09	2348,457	15,068	15,088	11,244	8,746	8,747	21,1	954,251	22,909	2346,489	0	201,484	201,484	99,715	0	0	0	0	0	0	0
10:24:24	139,672	2349,854	15,215	15,185	11,244	8,761	8,747	21,1	954,251	22,909	2346,492	0	201,484	201,484	99,715	0	0	0	0	0	0	0
10:24:24	139,697	2351,251	15,361	15,429	11,244	8,775	8,748	21,1	954,251	22,909	2346,497	0	201,484	201,484	99,715	0	0	0	0	0	0	0
10:24:24	317,114	2354,422	15,605	15,674	11,248	8,808	8,749	21,1	952,822	22,909	2346,505	0	201,484	201,484	99,715	0	0	0	0	0	0	0
10:24:24	422,485	2358,647	15,898	15,967	11,256	8,852	8,751	21,1	952,822	22,909	2346,517	0	201,484	201,484	99,715	0	0	0	0	0	0	0
10:24:24	461,499	2363,262	16,191	16,357	11,266	8,899	8,754	21,1	952,822	22,909	2346,534	0	201,484	201,484	99,715	0	0	0	0	0	0	0
10:24:24	320,312	2366,465	16,338	16,504	11,277	8,932	8,757	21,1	952,822	22,909	2346,554	0	201,484	201,484	99,715	0	0	0	0	0	0	0
10:24:24	545,8	2371,923	16,582	16,845	11,294	8,988	8,762	21,1	952,822	22,909	2346,579	0	201,484	201,484	99,715	0	0	0	0	0	0	0
10:24:24	485,815	2376,781	16,679	17,09	11,316	9,038	8,767	21,1	952,822	22,909	2346,61	0	201,484	201,484	99,715	0	0	0	0	0	0	0
10:24:24	591,088	2382,692	16,875	17,383	11,339	9,099	8,774	21,1	952,822	22,909	2346,646	0	201,484	201,484	99,715	0	0	0	0	0	0	0
10:24:24	494,287	2387,635	16,924	17,431	11,364	9,15	8,781	21,1	952,822	22,909	2346,687	0	201,484	201,484	99,715	0	0	0	0	0	0	0
10:24:24	734,668	2394,982	17,168	17,724	11,393	9,226	8,79	21,1	952,822	22,909	2346,735	0	201,484	201,484	99,715	0	0	0	0	0	0	0
10:24:24	620,678	2401,189	17,314	17,969	11,42	9,29	8,8	21,1	952,822	22,909	2346,79	0	201,484	201,484	99,715	0	0	0	0	0	0	0
10:24:24	593,408	2407,123	17,412	18,115	11,448	9,351	8,81	21,1	952,822	22,909	2346,85	0	201,182	201,182	99,714	0	0	0	0	0	0	0
10:24:24	765,087	2414,774	17,705	18,506	11,475	9,43	8,823	21,1	952,822	22,909	2346,918	0	201,182	201,182	99,714	0	0	0	0	0	0	0
10:24:24	881,835	2423,592	18,047	18,847	11,506	9,521	8,836	21,1	952,822	22,909	2346,994	0	201,182	201,182	99,714	0	0	0	0	0	0	0
10:24:24	508,667	2428,679	18,047	18,847	11,535	9,574	8,851	21,1	952,822	22,909	2347,076	0	201,182	201,182	99,714	0	0	0	0	0	0	0
10:24:24	730,297	2435,982	18,144	18,799	11,571	9,649	8,866	21,1	952,822	22,909	2347,165	0	201,182	201,182	99,714	0	0	0	0	0	0	0
10:24:24	887,231	2444,854	18,388	19,043	11,608	9,74	8,884	21,1	952,822	22,909	2347,262	0	201,182	201,182	99,714	0	0	0	0	0	0	0
10:24:24	550,756	2450,361	18,291	19,043	11,644	9,797	8,901	21,1	952,822	22,909	2347,365	0	201,182	201,182	99,714	0	0	0	0	0	0	0
10:24:24	710,766	2457,469	18,34	19,043	11,682	9,87	8,92	21,1	952,822	22,909	2347,475	0	201,182	201,182	99,714	0	0	0	0	0	0	0
10:24:24	698,828	2464,457	18,388	19,238	11,718	9,942	8,94	21,1	952,822	22,909	2347,592	0	201,182	201,182	99,714	0	0	0	0	0	0	0
10:24:24	592,187	2470,379	18,388	19,238	11,752	10,003	8,961	21,1	952,822	22,909	2347,715	0	201,182	201,182	99,714	0	0	0	0	0	0	0
10:24:24	957,519	2479,954	18,779	19,385	11,784	10,102	8,984	21,1	952,822	22,909	2347,848	0	201,182	201,182	99,714	0	0	0	0	0	0	0
10:24:24	688,647	2486,841	18,974	19,726	11,812	10,173	9,007	21,1	952,822	22,909	2347,986	0	201,182	201,182	99,714	0	0	0	0	0	0	0
10:24:24	867,187	2495,513	19,267	19,873	11,845	10,263	9,032	21,1	952,822	22,909	2348,134	0	201,182	201,182	99,714	0	0	0	0	0	0	0
10:24:24	691,43	2502,427	19,463	20,166	11,874	10,334	9,057	21,1	952,822	22,909	2348,288	0	201,182	201,182	99,714	0	0	0	0	0	0	0
10:24:24	728,71	2509,714	19,609	20,263	11,907	10,409	9,084	21,1	952,822	22,909	2348,45	0	201,182	201,182	99,714	0	0	0	0	0	0	0
10:24:24	586,401	2515,578	19,609	20,263	11,94	10,469	9,111	21,1	952,822	22,909	2348,617	0	201,182	201,182	99,714	0	0	0	0	0	0	0
10:24:24	731,152	2522,89	19,756	20,41	11,973	10,545	9,139	21,1	952,822	22,909	2348,791	0	201,182	201,182	99,714	0	0	0	0	0	0	0
10:24:24	574,755	2528,637	19,658	20,361	12,01	10,604	9,168	21,1	952,822	22,909	2348,971	0	201,182	201,182	99,714	0	0	0	0	0	0	0
10:24:24	729,248	2535,93	19,804	20,459	12,044	10,679	9,197	21,1	952,822	22,909	2349,158	0	201,182	201,182	99,714	0	0	0	0	0	0	0
10:24:24	534,399	2541,274	19,756	20,263	12,076	10,734	9,227	21,1	952,822	22,909	2349,35	0	201,182	201,182	99,714	0	0	0	0	0	0	0
10:24:24	693,896	2548,213	19,853	20,41	12,11	10,806	9,258	21,1	952,822	22,909	2349,549	0	201,182	201,182	99,714	0	0	0	0	0	0	0
10:24:24	680,737	2555,02	19,951	20,459	12,143	10,876	9,29	21,1	952,822	22,909	2349,755	0	201,182	201,182	99,714	0	0	0	0	0	0	0
10:24:24	619,213	2561,212	20	20,752	12,175	10,94	9,322	21,1	952,822	22,909	2349,966	0	201,182	201,182	99,714	0	0	0	0	0	0	0
10:24:24	711,474	2568,327	20,146	20,947	12,207	11,013	9,356	21,1	952,822	22,909	2350,184	0	201,182	201,182	99,714	0	0	0	0	0	0	0
10:24:24	858,862	2576,916	20,586	21,142	12,231	11,102	9,39	21,1	952,822	22,909	2350,411	0	201,182	201,182	99,714	0	0	0	0	0	0	0
10:24:24	886,792	2585,784	21,074	21,631	12,254	11,193	9,425	21,1	952,822	22,909	2350,647	0	201,182	201,182	99,714	0	0	0	0	0	0	0
10:24:24	645,41	2592,238	21,269	21,777	12,28	11,26	9,461	21,1	952,822	22,909	2350,888	0	201,182	201,182	99,714	0	0	0	0	0	0	0
10:24:24	620,605	2598,444	21,416	21,826	12,306	11,324	9,498	21,1	952,822	22,909	2351,136	0	201,182	201,182	99,714	0	0	0	0	0	0	0
10:24:24	631,494	2604,759	21,562	21,924	12,334	11,389	9,535	21,1	952,822	22,909	2351,389	0	201,182	201,182	99,714	0	0	0	0	0	0	0
10:24:24	401,123	2608,77	21,416	21,826	12,364	11,43	9,572	21,1	952,822	22,909	2351,647	0	201,182	201,182	99,714	0	0	0	0	0	0	0
10:24:24	568,261	2614,453	21,465	21,826	12,394	11,489	9,61	21,1	952,822	22,909	2351,909	0	201,182	201,182	99,714	0	0	0	0	0	0	0
10:24:24	542,993	2619,882	21,465	21,826	12,424	11,545	9,647	21,1	952,822	22,909	2352,177	0	201,182	201,182	99,714	0	0	0	0	0	0	0
10:24:24	596,704	2625,849	21,562	21,972	12,452	11,606	9,686	21,1	952,822	22,909	2352,451	0	201,182	201,182	99,714	0	0	0	0	0	0	0
10:24:24	422,607	2630,076	21,562	21,924	12,476	11,65	9,724	21,1	952,822	22,909	2352,728	0	201,182	201,182	99,714	0	0	0	0	0	0	0
10:24:24	693,701	2637,013	21,806	22,217	12,502	11,721	9,764	21,1	952,822	22,909	2353,013	0	201,182	201,182	99,714	0	0	0	0	0	0	0
10:24:24	699,584	2644,008	22,197	22,461	12,519	11,793	9,803	21,1	952,822	22,909	2353,304	0	201,182	201,182	99,714	0	0	0	0	0	0	0
10:24:24	428,906	2648,297	22,295	22,51	12,538	11,838	9,843	21,1	952,822	22,909	2353,599	0	201,182	201,182	99,714	0	0	0	0	0	0	0
10:24:24	396,02	2652,258	22,344	22,51	12,557	11,878	9,883	21,1	952,822	22,909	2353,897	0	201,182	201,182	99,714	0	0	0	0	0	0	0
10:24:24	718,627	2659,444	22,685	22,851	12,579	11,953	9,924	21,1	952,822	22,909	2354,203	0	201,182	201,182	99,714	0	0	0	0	0	0	0
10:24:24	282,128	2662,265	22,637	22,851	12,597	11,982	9,964	21,1	952,822	22,909	2354,511	0	201,182	201,182	99,714	0	0	0	0	0	0	0
10:24:24	236,059	2664,626	22,539	22,803	12,616	12,006	10,004	21,1	952,822	22,909	2354,821	0	201,182	201,182	99,714	0	0	0	0	0	0	0
10:24:24	566,87	2670,295	22,783	22,851	12,634	12,064	10,044	21,1	952,822	22,909	2355,137	0	201,182	201,182	99,714	0	0	0	0	0	0	0
10:24:24	377,807	2674,073	22,832	23,144	12,653	12,103	10,085	21,1	952,822	22,909	2355,456	0	201,182	201,182	99,714	0	0	0	0	0	0	0
10:24:24	257,812	2676,651	22,832	22,949	12,667	12,13	10,125	21,1	952,822	22,909	2355,777	0	201,182	201,182	99,714	0	0	0	0	0	0	0
10:24:24	470,41	2681,355	22,978	23,144	12,685	12,178	10,165	21,1	952,822	22,909	2356,102	0	201,182	201,182	99,714	0	0	0	0	0	0	0
10:24:24	154,223	2682,897	22,881	22,949	12,7	12,194	10,205	21,1	952,822	22,909	2356,429	0	201,182	201,182	99,714	0	0	0	0	0	0	0
10:24:24	277,978	2685,677	22,832	22,998	12,718	12,223	10,245	21,1	952,822	22,909	2356,759	0	201,182	201,182	99,714	0	0	0	0	0	0	0
10:24:24	378,955	2689,466	22,881	22,998	12,736	12,262	10,284	21,1	952,822	22,909	2357,091	0	201,182	201,182	99,714	0	0	0	0	0	0	0
10:24:24	252,27	2691,989	22,881	23,096	12,751	12,288	10,323	21,1	952,822	22,909	2357,426	0	201,182	201,182	99,714	0	0	0	0	0	0	0
10:24:24	331,811	2695,307	22,881	23,096	12,769	12,322	10,363	21,1	952,822	22,909	2357,764	0	201,182	201,182	99,714	0	0	0	0	0	0	0
10:24:24	255,468	2697,862	22,881	22,998	12,784	12,349	10,402	21,1	952,822	22,909	2358,104	0	201,182	201,182	99,714	0	0	0	0	0	0	0
10:24:24	166,43	2699,526	22,881	23,096	12,793	12,366	10,44	21,1	952,822	22,909	2358,446	0	201,182	201,182	99,714	0	0	0	0	0	0	0
10:24:24	446,435	2703,991	23,076	23,144	12,807	12,412	10,479	21,1	952,822	22,909	2358,791	0	201,182	201,182	99,714	0	0	0	0	0	0	0
10:24:24	54,785	2704,538	22,881	22,998	12,821	12,417	10,517	21,1	952,822	22,909	2359,137	0	201,182	201,182	99,714	0	0	0	0	0	0	0
10:24:24	364,013	2708,179	23,076	23,096	12,831	12,455	10,555	21,1	952,822	22,909	2359,486	0	201,182	201,182	99,714	0	0	0	0	0	0	0
10:24:24	59,155	2708,77	22,881	22,803	12,845	12,461	10,592	21,1	952,822	22,909	2359,835	0	201,182	201,182	99,714	0	0	0	0	0	0	0
10:24:24	509,692	2713,867	23,223	23,144	12,854	12,514	10,63	21,1	952,822	22,909	2360,189	0	201,182	201,182	99,714	0	0	0	0	0	0	0
10:24:24	299,926	2716,866	23,271	23,193	12,868	12,545	10,667	21,1	952,822	22,909	2360,545	0	201,182	201,182	99,714	0	0	0	0	0	0	0
10:24:24	60,083	2717,467	23,076	23,144	12,883	12,551	10,704	21,1	952,822	22,909	2360,902	0	201,182	201,182	99,714	0	0	0	0	0	0	0
10:24:24	315,502	2720,622	23,223	23,291	12,892	12,583	10,741	21,1	952,822	22,909	2361,262	0	201,182	201,182	99,714	0	0	0	0	0	0	0
10:24:24	218,334	2722,806	23,271	23,193	12,902	12,606	10,778	21,1	952,822	22,909	2361,623	0	201,182	201,182	99,714	0	0	0	0	0	0	0
10:24:24	169,677	2724,502	23,271	23,34	12,911	12,623	10,814	21,1	952,822	22,909	2361,986	0	201,182	201,182	99,714	0	0	0	0	0	0	0
10:24:24	461,865	2729,121	23,564	23,633	12,921	12,671	10,85	21,1	952,822	22,909	2362,353	0	201,182	201,182	99,714	0	0	0	0	0	0	0
10:24:24	24,78	2729,369	23,418	23,34	12,93	12,673	10,886	21,1	952,822	22,909	2362,72	0	201,182	201,182	99,714	0	0	0	0	0	0	0
10:24:24	217,309	2731,542	23,467	23,486	12,94	12,696	10,922	21,1	952,822	22,909	2363,089	0	201,182	201,182	99,714	0	0	0	0	0	0	0
10:24:24	184,399	2733,386	23,564	23,486	12,945	12,715	10,957	21,1	952,822	22,909	2363,46	0	201,182	201,182	99,714	0	0	0	0	0	0	0
10:24:24	170,8	2735,094	23,564	23,486	12,954	12,732	10,991	21,1	952,822	22,909	2363,831	0	201,182	201,182	99,714	0	0	0	0	0	0	0
10:24:24	215,258	2737,246	23,613	23,486	12,964	12,755	11,026	21,1	952,822	22,909	2364,205	0	201,182	201,182	99,714	0	0	0	0	0	0	0
10:24:24	124,389	2738,49	23,564	23,437	12,973	12,767	11,06	21,1	952,822	22,909	2364,579	0	201,182	201,182	99,714	0	0	0	0	0	0	0
10:24:24	70,19	2739,192	23,467	23,34	12,983	12,775	11,094	21,1	952,822	22,909	2364,954	0	201,182	201,182	99,714	0	0	0	0	0	0	0
10:24:24	333,886	2742,531	23,711	23,437	12,988	12,809	11,127	21,1	952,822	22,909	2365,331	0	201,182	201,182	99,714	0	0	0	0	0	0	0
10:24:24	213,159	2744,663	23,76	23,73	12,997	12,831	11,161	21,1	952,822	22,909	2365,711	0	201,182	201,182	99,714	0	0	0	0	0	0	0
10:24:24	42,749	2745,09	23,711	23,633	13,002	12,835	11,194	21,1	952,822	22,909	2366,09	0	201,182	201,182	99,714	0	0	0	0	0	0	0
10:24:24	70,092	2745,791	23,613	23,486	13,012	12,843	11,226	21,1	952,822	22,909	2366,47	0	201,182	201,182	99,714	0	0	0	0	0	0	0
10:24:24	37,182	2746,163	23,564	23,486	13,016	12,847	11,258	21,1	952,822	22,909	2366,85	0	201,182	201,182	99,714	0	0	0	0	0	0	0
10:24:24	232,275	2748,486	23,711	23,633	13,021	12,87	11,289	21,1	952,822	22,909	2367,231	0	201,182	201,182	99,714	0	0	0	0	0	0	0
10:24:24	-18,212	2748,304	23,613	23,486	13,026	12,869	11,32	21,1	952,822	22,909	2367,612	0	201,182	201,182	99,714	0	0	0	0	0	0	0
10:24:24	86,132	2749,165	23,613	23,486	13,03	12,877	11,351	21,1	952,822	22,909	2367,994	0	201,182	201,182	99,714	0	0	0	0	0	0	0
10:24:24	231,225	2751,477	23,76	23,73	13,035	12,901	11,381	21,1	952,822	22,909	2368,378	0	201,182	201,182	99,714	0	0	0	0	0	0	0
10:24:24	134,741	2752,825	23,808	23,73	13,04	12,915	11,411	21,1	952,822	22,909	2368,762	0	201,182	201,182	99,714	0	0	0	0	0	0	0
10:24:24	0	2752,825	23,808	23,828	13,04	12,915	11,441	21,1	952,822	22,909	2369,146	0	201,182	201,182	99,714	0	0	0	0	0	0	0
10:24:24	84,887	2753,673	23,808	23,828	13,045	12,924	11,47	21,1	952,822	22,909	2369,53	0	201,182	201,182	99,714	0	0	0	0	0	0	0
10:24:24	84,912	2754,523	23,808	23,633	13,05	12,933	11,499	21,1	952,822	22,909	2369,915	0	201,182	201,182	99,714	0	0	0	0	0	0	0
10:24:24	182,495	2756,348	23,906	23,73	13,054	12,952	11,527	21,1	952,822	22,909	2370,302	0	201,182	201,182	99,714	0	0	0	0	0	0	0
10:24:24	-54,907	2755,798	23,76	23,682	13,059	12,946	11,555	21,1	952,822	22,909	2370,687	0	201,182	201,182	99,714	0	0	0	0	0	0	0
10:24:24	-48,828	2755,31	23,711	23,486	13,059	12,941	11,582	21,1	952,822	22,909	2371,072	0	201,182	201,182	99,714	0	0	0	0	0	0	0
10:24:24	251,757	2757,828	23,955	23,828	13,06	12,967	11,609	21,1	952,822	22,909	2371,458	0	201,182	201,182	99,714	0	0	0	0	0	0	0
10:24:25	-195,263	2755,875	23,76	23,535	13,06	12,947	11,636	21,1	952,822	22,909	2371,843	0	201,182	201,182	99,714	0	0	0	0	0	0	0
10:24:25	0	2755,875	23,76	23,437	13,06	12,947	11,661	21,1	952,822	22,909	2372,227	0	201,182	201,182	99,714	0	0	0	0	0	0	0
10:24:25	187,597	2757,751	23,955	23,73	13,059	12,966	11,687	21,1	952,822	22,909	2372,613	0	201,182	201,182	99,714	0	0	0	0	0	0	0
10:24:25	7,666	2757,828	23,955	23,877	13,06	12,967	11,712	21,2	950,932	22,909	2372,998	0	201,182	201,182	99,714	0	0	0	0	0	0	0
10:24:25	41,821	2758,246	23,906	23,877	13,064	12,971	11,737	21,2	950,932	22,909	2373,383	0	201,182	201,182	99,714	0	0	0	0	0	0	0
10:24:25	0	2758,246	23,906	23,877	13,064	12,971	11,761	21,2	950,932	22,909	2373,768	0	201,182	201,182	99,714	0	0	0	0	0	0	0
10:24:25	0	2758,246	23,906	23,828	13,064	12,971	11,785	21,2	950,932	22,909	2374,153	0	201,182	201,182	99,714	0	0	0	0	0	0	0
10:24:25	0	2758,246	23,906	23,828	13,064	12,971	11,808	21,2	950,932	22,909	2374,537	0	201,182	201,182	99,714	0	0	0	0	0	0	0
10:24:25	-195,385	2756,292	23,711	23,633	13,064	12,951	11,83	21,2	950,932	22,909	2374,919	0	201,182	201,182	99,714	0	0	0	0	0	0	0
10:24:25	48,828	2756,78	23,76	23,682	13,064	12,956	11,852	21,2	950,932	22,909	2375,3	0	201,182	201,182	99,714	0	0	0	0	0	0	0
10:24:25	-77,221	2756,008	23,76	23,682	13,06	12,948	11,874	21,2	950,932	22,909	2375,681	0	201,182	201,182	99,714	0	0	0	0	0	0	0
10:24:25	-7,641	2755,932	23,76	23,633	13,059	12,947	11,895	21,2	950,932	22,909	2376,061	0	201,182	201,182	99,714	0	0	0	0	0	0	0
10:24:25	-48,852	2755,443	23,711	23,682	13,059	12,942	11,915	21,2	950,932	22,909	2376,441	0	201,182	201,182	99,714	0	0	0	0	0	0	0
10:24:25	-97,656	2754,467	23,613	23,535	13,059	12,932	11,935	21,2	950,932	22,909	2376,819	0	202,143	202,143	99,718	0	0	0	0	0	0	0
10:24:25	0	2754,467	23,613	23,437	13,059	12,932	11,955	21,2	950,932	22,909	2377,197	0	202,143	202,143	99,718	0	0	0	0	0	0	0
10:24:25	-76,171	2753,705	23,613	23,437	13,055	12,924	11,974	21,2	950,932	22,909	2377,573	0	202,143	202,143	99,718	0	0	0	0	0	0	0
10:24:25	-64,16	2753,063	23,564	23,34	13,054	12,918	11,992	21,2	950,932	22,909	2377,949	0	202,143	202,143	99,718	0	0	0	0	0	0	0
10:24:25	64,16	2753,705	23,613	23,535	13,055	12,924	12,011	21,2	950,932	22,909	2378,324	0	202,143	202,143	99,718	0	0	0	0	0	0	0
10:24:25	0	2753,705	23,613	23,437	13,055	12,924	12,029	21,2	950,932	22,909	2378,7	0	202,143	202,143	99,718	0	0	0	0	0	0	0
10:24:25	-48,803	2753,217	23,564	23,437	13,055	12,919	12,046	21,2	950,932	22,909	2379,074	0	202,143	202,143	99,718	0	0	0	0	0	0	0
10:24:25	48,803	2753,705	23,613	23,535	13,055	12,924	12,063	21,2	950,932	22,909	2379,449	0	202,143	202,143	99,718	0	0	0	0	0	0	0
10:24:25	-119,116	2752,514	23,418	23,193	13,059	12,912	12,08	21,2	950,932	22,909	2379,822	0	202,143	202,143	99,718	0	0	0	0	0	0	0
10:24:25	0	2752,514	23,418	23,193	13,059	12,912	12,096	21,2	950,932	22,909	2380,195	0	202,143	202,143	99,718	0	0	0	0	0	0	0
10:24:25	195,288	2754,467	23,613	23,486	13,059	12,932	12,113	21,2	950,932	22,909	2380,569	0	202,143	202,143	99,718	0	0	0	0	0	0	0
10:24:25	-124,975	2753,217	23,564	23,34	13,055	12,919	12,128	21,2	950,932	22,909	2380,942	0	202,143	202,143	99,718	0	0	0	0	0	0	0
10:24:25	244,116	2755,658	23,808	23,73	13,055	12,944	12,144	21,2	950,932	22,909	2381,317	0	202,143	202,143	99,718	0	0	0	0	0	0	0
10:24:25	-259,472	2753,063	23,564	23,437	13,054	12,918	12,16	21,2	950,932	22,909	2381,688	0	202,143	202,143	99,718	0	0	0	0	0	0	0
10:24:25	15,356	2753,217	23,564	23,34	13,055	12,919	12,174	21,2	950,932	22,909	2382,06	0	202,143	202,143	99,718	0	0	0	0	0	0	0
10:24:25	48,803	2753,705	23,613	23,437	13,055	12,924	12,189	21,2	950,932	22,909	2382,431	0	202,143	202,143	99,718	0	0	0	0	0	0	0
10:24:25	-195,263	2751,752	23,418	23,34	13,055	12,904	12,203	21,2	950,932	22,909	2382,801	0	202,143	202,143	99,718	0	0	0	0	0	0	0
10:24:25	195,263	2753,705	23,613	23,486	13,055	12,924	12,217	21,2	950,932	22,909	2383,172	0	202,143	202,143	99,718	0	0	0	0	0	0	0
10:24:25	-48,803	2753,217	23,564	23,34	13,055	12,919	12,231	21,2	950,932	22,909	2383,542	0	202,143	202,143	99,718	0	0	0	0	0	0	0
10:24:25	222,631	2755,443	23,711	23,633	13,059	12,942	12,245	21,2	950,932	22,909	2383,914	0	202,143	202,143	99,718	0	0	0	0	0	0	0
10:24:25	-97,656	2754,467	23,613	23,535	13,059	12,932	12,258	21,2	950,932	22,909	2384,285	0	202,143	202,143	99,718	0	0	0	0	0	0	0
10:24:25	97,656	2755,443	23,711	23,633	13,059	12,942	12,272	21,2	950,932	22,909	2384,656	0	202,143	202,143	99,718	0	0	0	0	0	0	0
10:24:25	48,852	2755,932	23,76	23,828	13,059	12,947	12,285	21,2	950,932	22,909	2385,027	0	202,143	202,143	99,718	0	0	0	0	0	0	0
10:24:25	0	2755,932	23,76	23,682	13,059	12,947	12,298	21,2	950,932	22,909	2385,398	0	202,143	202,143	99,718	0	0	0	0	0	0	0
10:24:25	-146,508	2754,467	23,613	23,633	13,059	12,932	12,311	21,2	950,932	22,909	2385,767	0	202,143	202,143	99,718	0	0	0	0	0	0	0
10:24:25	97,656	2755,443	23,711	23,682	13,059	12,942	12,323	21,2	950,932	22,909	2386,137	0	202,143	202,143	99,718	0	0	0	0	0	0	0
10:24:25	0	2755,443	23,711	23,486	13,059	12,942	12,335	21,2	950,932	22,909	2386,506	0	202,143	202,143	99,718	0	0	0	0	0	0	0
10:24:25	0	2755,443	23,711	23,682	13,059	12,942	12,347	21,2	950,932	22,909	2386,875	0	202,143	202,143	99,718	0	0	0	0	0	0	0
10:24:25	-97,656	2754,467	23,613	23,535	13,059	12,932	12,358	21,2	950,932	22,909	2387,243	0	202,143	202,143	99,718	0	0	0	0	0	0	0
10:24:25	0	2754,467	23,613	23,486	13,059	12,932	12,37	21,2	950,932	22,909	2387,61	0	202,143	202,143	99,718	0	0	0	0	0	0	0
10:24:25	0	2754,467	23,613	23,633	13,059	12,932	12,381	21,2	950,932	22,909	2387,977	0	202,143	202,143	99,718	0	0	0	0	0	0	0
10:24:25	97,656	2755,443	23,711	23,633	13,059	12,942	12,392	21,2	950,932	22,909	2388,344	0	202,143	202,143	99,718	0	0	0	0	0	0	0
10:24:25	-97,656	2754,467	23,613	23,633	13,059	12,932	12,402	21,2	950,932	22,909	2388,711	0	202,143	202,143	99,718	0	0	0	0	0	0	0
10:24:25	97,656	2755,443	23,711	23,828	13,059	12,942	12,413	21,2	950,932	22,909	2389,077	0	202,143	202,143	99,718	0	0	0	0	0	0	0
10:24:25	-97,656	2754,467	23,613	23,73	13,059	12,932	12,423	21,2	950,932	22,909	2389,443	0	202,143	202,143	99,718	0	0	0	0	0	0	0
10:24:25	-48,852	2753,978	23,564	23,437	13,059	12,927	12,433	21,2	950,932	22,909	2389,807	0	202,143	202,143	99,718	0	0	0	0	0	0	0
10:24:25	48,852	2754,467	23,613	23,633	13,059	12,932	12,443	21,2	950,932	22,909	2390,172	0	202,143	202,143	99,718	0	0	0	0	0	0	0
10:24:25	97,656	2755,443	23,711	23,682	13,059	12,942	12,453	21,2	950,932	22,909	2390,538	0	202,143	202,143	99,718	0	0	0	0	0	0	0
10:24:25	-97,656	2754,467	23,613	23,437	13,059	12,932	12,462	21,2	950,932	22,909	2390,902	0	202,143	202,143	99,718	0	0	0	0	0	0	0
10:24:25	146,508	2755,932	23,76	23,633	13,059	12,947	12,471	21,2	950,932	22,909	2391,267	0	202,143	202,143	99,718	0	0	0	0	0	0	0
10:24:25	-146,508	2754,467	23,613	23,633	13,059	12,932	12,481	21,2	950,932	22,909	2391,63	0	202,143	202,143	99,718	0	0	0	0	0	0	0
10:24:25	0	2754,467	23,613	23,486	13,059	12,932	12,489	21,2	950,932	22,909	2391,993	0	202,143	202,143	99,718	0	0	0	0	0	0	0
10:24:25	0	2754,467	23,613	23,486	13,059	12,932	12,498	21,2	950,932	22,909	2392,356	0	202,143	202,143	99,718	0	0	0	0	0	0	0
10:24:25	0	2754,467	23,613	23,633	13,059	12,932	12,507	21,2	950,932	22,909	2392,718	0	202,143	202,143	99,718	0	0	0	0	0	0	0
10:24:25	97,656	2755,443	23,711	23,682	13,059	12,942	12,515	21,2	950,932	22,909	2393,08	0	202,143	202,143	99,718	0	0	0	0	0	0	0
10:24:25	-146,508	2753,978	23,564	23,437	13,059	12,927	12,523	21,2	950,932	22,909	2393,441	0	202,143	202,143	99,718	0	0	0	0	0	0	0
10:24:25	48,852	2754,467	23,613	23,486	13,059	12,932	12,531	21,2	950,932	22,909	2393,802	0	202,143	202,143	99,718	0	0	0	0	0	0	0
10:24:25	-48,852	2753,978	23,564	23,437	13,059	12,927	12,539	21,2	950,932	22,909	2394,163	0	202,143	202,143	99,718	0	0	0	0	0	0	0
10:24:25	0	2753,978	23,564	23,486	13,059	12,927	12,547	21,2	950,932	22,909	2394,523	0	202,143	202,143	99,718	0	0	0	0	0	0	0
10:24:25	48,852	2754,467	23,613	23,535	13,059	12,932	12,554	21,2	950,932	22,909	2394,883	0	202,143	202,143	99,718	0	0	0	0	0	0	0
10:24:25	0	2754,467	23,613	23,486	13,059	12,932	12,562	21,2	950,932	22,909	2395,242	0	202,143	202,143	99,718	0	0	0	0	0	0	0
10:24:25	146,508	2755,932	23,76	23,73	13,059	12,947	12,569	21,2	950,932	22,909	2395,603	0	202,143	202,143	99,718	0	0	0	0	0	0	0
10:24:25	-48,852	2755,443	23,711	23,682	13,059	12,942	12,576	21,2	950,932	22,909	2395,963	0	202,143	202,143	99,718	0	0	0	0	0	0	0
10:24:25	0	2755,443	23,711	23,682	13,059	12,942	12,584	21,2	950,932	22,909	2396,323	0	202,143	202,143	99,718	0	0	0	0	0	0	0
10:24:25	0	2755,443	23,711	23,73	13,059	12,942	12,591	21,2	950,932	22,909	2396,682	0	202,143	202,143	99,718	0	0	0	0	0	0	0
10:24:25	-146,508	2753,978	23,564	23,437	13,059	12,927	12,597	21,2	950,932	22,909	2397,039	0	202,143	202,143	99,718	0	0	0	0	0	0	0
10:24:25	-97,631	2753,002	23,467	23,34	13,059	12,917	12,604	21,2	950,932	22,909	2397,395	0	202,143	202,143	99,718	0	0	0	0	0	0	0
10:24:25	21,508	2753,217	23,564	23,437	13,055	12,919	12,61	21,2	950,932	22,909	2397,751	0	202,143	202,143	99,718	0	0	0	0	0	0	0
10:24:25	0	2753,217	23,564	23,437	13,055	12,919	12,616	21,2	950,932	22,909	2398,106	0	202,143	202,143	99,718	0	0	0	0	0	0	0
10:24:25	-97,656	2752,24	23,467	23,291	13,055	12,909	12,622	21,2	950,932	22,909	2398,46	0	202,143	202,143	99,718	0	0	0	0	0	0	0
10:24:25	0	2752,24	23,467	23,291	13,055	12,909	12,627	21,2	950,932	22,909	2398,814	0	202,143	202,143	99,718	0	0	0	0	0	0	0
10:24:25	97,656	2753,217	23,564	23,34	13,055	12,919	12,633	21,2	950,932	22,909	2399,169	0	202,143	202,143	99,718	0	0	0	0	0	0	0
10:24:25	0	2753,217	23,564	23,437	13,055	12,919	12,639	21,2	950,932	22,909	2399,523	0	202,143	202,143	99,718	0	0	0	0	0	0	0
10:24:25	76,123	2753,978	23,564	23,437	13,059	12,927	12,644	21,2	950,932	22,909	2399,877	0	202,143	202,143	99,718	0	0	0	0	0	0	0
10:24:25	0	2753,978	23,564	23,34	13,059	12,927	12,65	21,2	950,932	22,909	2400,231	0	202,143	202,143	99,718	0	0	0	0	0	0	0
10:24:25	-146,435	2752,514	23,418	23,291	13,059	12,912	12,655	21,2	950,932	22,909	2400,583	0	202,143	202,143	99,718	0	0	0	0	0	0	0
10:24:25	292,944	2755,443	23,711	23,535	13,059	12,942	12,66	21,2	950,932	22,909	2400,938	0	202,143	202,143	99,718	0	0	0	0	0	0	0
10:24:25	-146,508	2753,978	23,564	23,437	13,059	12,927	12,666	21,2	950,932	22,909	2401,291	0	202,143	202,143	99,718	0	0	0	0	0	0	0
10:24:25	0	2753,978	23,564	23,437	13,059	12,927	12,671	21,2	950,932	22,909	2401,644	0	202,143	202,143	99,718	0	0	0	0	0	0	0
10:24:25	48,852	2754,467	23,613	23,486	13,059	12,932	12,676	21,2	950,932	22,909	2401,997	0	202,143	202,143	99,718	0	0	0	0	0	0	0
10:24:25	0	2754,467	23,613	23,486	13,059	12,932	12,681	21,2	950,932	22,909	2402,35	0	202,143	202,143	99,718	0	0	0	0	0	0	0
10:24:25	0	2754,467	23,613	23,486	13,059	12,932	12,686	21,2	950,932	22,909	2402,702	0	202,143	202,143	99,718	0	0	0	0	0	0	0
10:24:25	195,336	2756,42	23,808	23,73	13,059	12,952	12,691	21,2	950,932	22,909	2403,056	0	202,143	202,143	99,718	0	0	0	0	0	0	0
10:24:25	-48,828	2755,932	23,76	23,682	13,059	12,947	12,696	21,2	950,932	22,909	2403,408	0	202,143	202,143	99,718	0	0	0	0	0	0	0
10:24:25	-48,852	2755,443	23,711	23,633	13,059	12,942	12,701	21,2	950,932	22,909	2403,76	0	202,143	202,143	99,718	0	0	0	0	0	0	0
10:24:25	0	2755,443	23,711	23,682	13,059	12,942	12,706	21,2	950,932	22,909	2404,112	0	202,143	202,143	99,718	0	0	0	0	0	0	0
10:24:25	0	2755,443	23,711	23,682	13,059	12,942	12,71	21,2	950,932	22,909	2404,464	0	202,143	202,143	99,718	0	0	0	0	0	0	0
10:24:25	97,68	2756,42	23,808	23,73	13,059	12,952	12,715	21,2	950,932	22,909	2404,816	0	202,143	202,143	99,718	0	0	0	0	0	0	0
10:24:25	-48,828	2755,932	23,76	23,682	13,059	12,947	12,72	21,2	950,932	22,909	2405,167	0	202,143	202,143	99,718	0	0	0	0	0	0	0
10:24:25	-146,508	2754,467	23,613	23,486	13,059	12,932	12,724	21,2	950,932	22,909	2405,516	0	202,143	202,143	99,718	0	0	0	0	0	0	0
10:24:25	0	2754,467	23,613	23,486	13,059	12,932	12,728	21,2	950,932	22,909	2405,865	0	202,143	202,143	99,718	0	0	0	0	0	0	0
10:24:25	0	2754,467	23,613	23,486	13,059	12,932	12,732	21,2	950,932	22,909	2406,214	0	202,143	202,143	99,718	0	0	0	0	0	0	0
10:24:25	0	2754,467	23,613	23,633	13,059	12,932	12,736	21,2	950,932	22,909	2406,562	0	202,143	202,143	99,718	0	0	0	0	0	0	0
10:24:25	146,508	2755,932	23,76	23,682	13,059	12,947	12,74	21,2	950,932	22,909	2406,912	0	202,143	202,143	99,718	0	0	0	0	0	0	0
10:24:25	-195,361	2753,978	23,564	23,437	13,059	12,927	12,744	21,2	950,932	22,909	2407,259	0	202,143	202,143	99,718	0	0	0	0	0	0	0
10:24:25	48,852	2754,467	23,613	23,437	13,059	12,932	12,747	21,2	950,932	22,909	2407,606	0	202,143	202,143	99,718	0	0	0	0	0	0	0
10:24:25	97,656	2755,443	23,711	23,633	13,059	12,942	12,751	21,2	950,932	22,909	2407,954	0	202,143	202,143	99,718	0	0	0	0	0	0	0
10:24:26	-292,944	2752,514	23,418	23,291	13,059	12,912	12,754	21,2	950,932	22,909	2408,299	0	202,143	202,143	99,718	0	0	0	0	0	0	0
10:24:26	-195,239	2750,561	23,223	22,949	13,059	12,892	12,757	21,2	950,932	22,909	2408,641	0	202,143	202,143	99,718	0	0	0	0	0	0	0
10:24:26	-551,977	2745,042	22,685	22,314	13,059	12,835	12,759	21,2	950,932	22,909	2408,977	0	202,143	202,143	99,718	0	0	0	0	0	0	0
10:24:26	-502,075	2740,021	22,344	21,826	13,05	12,783	12,759	21,3	952,362	22,909	2409,308	0	202,143	202,143	99,718	0	0	0	0	0	0	0
10:24:26	-605,566	2733,965	22,002	21,289	13,035	12,721	12,758	21,3	952,362	22,909	2409,633	0	202,143	202,143	99,718	0	0	0	0	0	0	0
10:24:26	-713,378	2726,831	21,709	21,094	13,012	12,647	12,756	21,3	952,362	22,909	2409,95	0	202,143	202,143	99,718	0	0	0	0	0	0	0
10:24:26	-412,304	2722,708	21,806	20,947	12,983	12,605	12,753	21,3	952,362	22,909	2410,263	0	202,143	202,143	99,718	0	0	0	0	0	0	0
10:24:26	-499,267	2717,716	21,904	20,898	12,949	12,553	12,749	21,3	952,362	22,909	2410,571	0	202,143	202,143	99,718	0	0	0	0	0	0	0
10:24:26	-497,07	2712,745	22,002	21,045	12,916	12,502	12,744	21,3	952,362	22,909	2410,873	0	202,143	202,143	99,718	0	0	0	0	0	0	0
10:24:26	-690,38	2705,841	21,904	20,947	12,883	12,431	12,738	21,3	952,362	22,909	2411,168	0	202,143	202,143	99,718	0	0	0	0	0	0	0
10:24:26	-881,884	2697,022	21,611	20,605	12,849	12,34	12,73	21,3	952,362	22,909	2411,454	0	202,143	202,143	99,718	0	0	0	0	0	0	0
10:24:26	-554,711	2691,475	21,562	20,556	12,821	12,283	12,722	21,3	952,362	22,909	2411,734	0	202,143	202,143	99,718	0	0	0	0	0	0	0
10:24:26	-759,204	2683,883	21,221	20,459	12,797	12,204	12,711	21,3	952,362	22,909	2412,006	0	202,143	202,143	99,718	0	0	0	0	0	0	0
10:24:26	-646,533	2677,418	21,074	20,263	12,769	12,138	12,7	21,3	952,362	22,909	2412,272	0	203,052	203,052	99,722	0	0	0	0	0	0	0
10:24:26	-594,995	2671,468	20,976	20,166	12,741	12,076	12,688	21,3	952,362	22,909	2412,531	0	203,052	203,052	99,722	0	0	0	0	0	0	0
10:24:26	-504,711	2666,421	20,976	20,263	12,713	12,024	12,675	21,3	952,362	22,909	2412,785	0	203,052	203,052	99,722	0	0	0	0	0	0	0
10:24:26	-495,996	2661,461	20,976	20,361	12,685	11,973	12,661	21,3	952,362	22,909	2413,033	0	203,052	203,052	99,722	0	0	0	0	0	0	0
10:24:26	-349,023	2657,971	21,123	20,556	12,657	11,937	12,647	21,3	952,362	22,909	2413,278	0	203,052	203,052	99,722	0	0	0	0	0	0	0
10:24:26	-483,227	2653,138	21,123	20,459	12,63	11,888	12,632	21,3	952,362	22,909	2413,518	0	203,052	203,052	99,722	0	0	0	0	0	0	0
10:24:26	-553,955	2647,599	20,976	20,361	12,607	11,83	12,616	21,3	952,362	22,909	2413,752	0	203,052	203,052	99,722	0	0	0	0	0	0	0
10:24:26	-570,8	2641,891	20,732	20,215	12,588	11,772	12,6	21,3	952,362	22,909	2413,981	0	203,052	203,052	99,722	0	0	0	0	0	0	0
10:24:26	-637,939	2635,511	20,488	20,019	12,566	11,706	12,582	21,3	952,362	22,909	2414,202	0	203,052	203,052	99,722	0	0	0	0	0	0	0
10:24:26	-464,331	2630,868	20,342	19,873	12,548	11,658	12,564	21,3	952,362	22,909	2414,419	0	203,052	203,052	99,722	0	0	0	0	0	0	0
10:24:26	-396,411	2626,904	20,293	19,824	12,528	11,617	12,546	21,3	952,362	22,909	2414,631	0	203,052	203,052	99,722	0	0	0	0	0	0	0
10:24:26	-472,778	2622,176	20,146	19,726	12,51	11,568	12,526	21,3	952,362	22,909	2414,839	0	203,052	203,052	99,722	0	0	0	0	0	0	0
10:24:26	-425,463	2617,922	20,097	19,678	12,489	11,524	12,507	21,3	952,362	22,909	2415,042	0	203,052	203,052	99,722	0	0	0	0	0	0	0
10:24:26	-580,688	2612,115	19,853	19,482	12,47	11,465	12,486	21,3	952,362	22,909	2415,239	0	203,052	203,052	99,722	0	0	0	0	0	0	0
10:24:26	-305,688	2609,058	19,853	19,336	12,452	11,433	12,466	21,3	952,362	22,909	2415,433	0	203,052	203,052	99,722	0	0	0	0	0	0	0
10:24:26	-434,179	2604,716	19,756	19,336	12,433	11,388	12,445	21,3	952,362	22,909	2415,622	0	203,052	203,052	99,722	0	0	0	0	0	0	0
10:24:26	-525,341	2599,463	19,609	19,14	12,412	11,334	12,423	21,3	952,362	22,909	2415,806	0	203,052	203,052	99,722	0	0	0	0	0	0	0
10:24:26	-498,071	2594,482	19,512	19,043	12,389	11,283	12,4	21,3	952,362	22,909	2415,985	0	203,052	203,052	99,722	0	0	0	0	0	0	0
10:24:26	-306,201	2591,42	19,609	19,043	12,367	11,251	12,378	21,3	952,362	22,909	2416,16	0	203,052	203,052	99,722	0	0	0	0	0	0	0
10:24:26	-338,33	2588,036	19,609	19,043	12,348	11,216	12,355	21,3	952,362	22,909	2416,332	0	203,052	203,052	99,722	0	0	0	0	0	0	0
10:24:26	-483,715	2583,199	19,512	18,994	12,326	11,167	12,332	21,3	952,362	22,909	2416,499	0	203,052	203,052	99,722	0	0	0	0	0	0	0
10:24:26	-437,939	2578,82	19,463	18,994	12,304	11,121	12,308	21,3	952,362	22,909	2416,661	0	203,052	203,052	99,722	0	0	0	0	0	0	0
10:24:26	-423,95	2574,58	19,365	18,945	12,285	11,078	12,284	21,3	952,362	22,909	2416,819	0	203,052	203,052	99,722	0	0	0	0	0	0	0
10:24:26	-358,862	2570,992	19,267	18,799	12,27	11,041	12,26	21,3	952,362	22,909	2416,974	0	203,052	203,052	99,722	0	0	0	0	0	0	0
10:24:26	-542,236	2565,569	19,023	18,701	12,253	10,985	12,235	21,3	952,362	22,909	2417,122	0	203,052	203,052	99,722	0	0	0	0	0	0	0
10:24:26	-394,531	2561,624	18,877	18,457	12,239	10,944	12,209	21,3	952,362	22,909	2417,267	0	203,052	203,052	99,722	0	0	0	0	0	0	0
10:24:26	-430,224	2557,322	18,681	18,31	12,226	10,9	12,184	21,3	952,362	22,909	2417,407	0	203,052	203,052	99,722	0	0	0	0	0	0	0
10:24:26	-362,792	2553,694	18,633	18,164	12,208	10,862	12,158	21,3	952,362	22,909	2417,543	0	203,052	203,052	99,722	0	0	0	0	0	0	0
10:24:26	-297,705	2550,717	18,681	18,31	12,188	10,832	12,132	21,3	952,362	22,909	2417,676	0	203,052	203,052	99,722	0	0	0	0	0	0	0
10:24:26	-402,905	2546,688	18,535	18,261	12,174	10,79	12,105	21,3	952,362	22,909	2417,805	0	203,052	203,052	99,722	0	0	0	0	0	0	0
10:24:26	-315,039	2543,537	18,535	18,31	12,156	10,758	12,079	21,3	952,362	22,909	2417,931	0	203,052	203,052	99,722	0	0	0	0	0	0	0
10:24:26	-301,098	2540,526	18,486	18,164	12,142	10,727	12,052	21,3	952,362	22,909	2418,053	0	203,052	203,052	99,722	0	0	0	0	0	0	0
10:24:26	-436,059	2536,166	18,291	17,969	12,128	10,682	12,026	21,3	952,362	22,909	2418,172	0	203,052	203,052	99,722	0	0	0	0	0	0	0
10:24:26	-389,599	2532,27	18,144	17,92	12,114	10,641	11,998	21,3	952,362	22,909	2418,286	0	203,052	203,052	99,722	0	0	0	0	0	0	0
10:24:26	-336,425	2528,906	18,047	17,92	12,1	10,607	11,971	21,3	952,362	22,909	2418,396	0	203,052	203,052	99,722	0	0	0	0	0	0	0
10:24:26	-292,041	2525,985	17,998	17,822	12,087	10,577	11,944	21,3	952,362	22,909	2418,504	0	203,052	203,052	99,722	0	0	0	0	0	0	0
10:24:26	-349,462	2522,491	17,9	17,773	12,072	10,541	11,916	21,3	952,362	22,909	2418,608	0	203,052	203,052	99,722	0	0	0	0	0	0	0
10:24:26	-257,373	2519,917	17,9	17,724	12,058	10,514	11,889	21,3	952,362	22,909	2418,709	0	203,052	203,052	99,722	0	0	0	0	0	0	0
10:24:26	-156,054	2518,356	17,998	17,773	12,044	10,498	11,862	21,3	952,362	22,909	2418,809	0	203,052	203,052	99,722	0	0	0	0	0	0	0
10:24:26	-252,099	2515,835	17,998	17,773	12,029	10,472	11,834	21,3	952,362	22,909	2418,906	0	203,052	203,052	99,722	0	0	0	0	0	0	0
10:24:26	-333,276	2512,503	17,998	17,822	12,01	10,438	11,807	21,3	952,362	22,909	2418,999	0	203,052	203,052	99,722	0	0	0	0	0	0	0
10:24:26	-312,231	2509,38	17,851	17,773	12,001	10,405	11,779	21,3	952,362	22,909	2419,09	0	203,052	203,052	99,722	0	0	0	0	0	0	0
10:24:26	-389,086	2505,489	17,705	17,627	11,987	10,365	11,752	21,3	952,362	22,909	2419,176	0	203,052	203,052	99,722	0	0	0	0	0	0	0
10:24:26	-213,989	2503,349	17,656	17,48	11,978	10,343	11,724	21,3	952,362	22,909	2419,26	0	203,052	203,052	99,722	0	0	0	0	0	0	0
10:24:26	-309,887	2500,251	17,51	17,431	11,968	10,311	11,696	21,3	952,362	22,909	2419,341	0	203,052	203,052	99,722	0	0	0	0	0	0	0
10:24:26	-263,427	2497,616	17,412	17,285	11,959	10,284	11,669	21,3	952,362	22,909	2419,419	0	203,052	203,052	99,722	0	0	0	0	0	0	0
10:24:26	-215,014	2495,466	17,363	17,285	11,949	10,262	11,641	21,3	952,362	22,909	2419,495	0	203,052	203,052	99,722	0	0	0	0	0	0	0
10:24:26	-166,552	2493,801	17,363	17,187	11,94	10,245	11,614	21,3	952,362	22,909	2419,57	0	203,052	203,052	99,722	0	0	0	0	0	0	0
10:24:26	-250,854	2491,292	17,363	17,236	11,926	10,219	11,586	21,3	952,362	22,909	2419,641	0	203,052	203,052	99,722	0	0	0	0	0	0	0
10:24:26	-167,602	2489,616	17,363	17,236	11,916	10,202	11,559	21,3	952,362	22,909	2419,711	0	203,052	203,052	99,722	0	0	0	0	0	0	0
10:24:26	-251,953	2487,097	17,363	17,285	11,902	10,176	11,532	21,3	952,362	22,909	2419,779	0	203,052	203,052	99,722	0	0	0	0	0	0	0
10:24:26	-120,263	2485,894	17,412	17,285	11,892	10,163	11,505	21,3	952,362	22,909	2419,845	0	203,052	203,052	99,722	0	0	0	0	0	0	0
10:24:26	-250,903	2483,385	17,412	17,383	11,878	10,137	11,478	21,3	952,362	22,909	2419,908	0	203,052	203,052	99,722	0	0	0	0	0	0	0
10:24:26	-166,552	2481,719	17,412	17,383	11,869	10,12	11,452	21,3	952,362	22,909	2419,97	0	203,052	203,052	99,722	0	0	0	0	0	0	0
10:24:26	-167,602	2480,043	17,412	17,285	11,859	10,103	11,425	21,3	952,362	22,909	2420,03	0	203,052	203,052	99,722	0	0	0	0	0	0	0
10:24:26	-213,842	2477,905	17,363	17,285	11,85	10,081	11,399	21,3	952,362	22,909	2420,088	0	203,052	203,052	99,722	0	0	0	0	0	0	0
10:24:26	-211,645	2475,788	17,314	17,187	11,841	10,059	11,373	21,3	952,362	22,909	2420,144	0	203,052	203,052	99,722	0	0	0	0	0	0	0
10:24:26	-227,221	2473,516	17,168	17,041	11,836	10,036	11,347	21,3	952,362	22,909	2420,197	0	203,052	203,052	99,722	0	0	0	0	0	0	0
10:24:26	-305,029	2470,466	17,021	16,894	11,827	10,004	11,32	21,3	952,362	22,909	2420,247	0	203,052	203,052	99,722	0	0	0	0	0	0	0
10:24:26	-167,529	2468,791	17,021	16,845	11,817	9,987	11,294	21,3	952,362	22,909	2420,296	0	203,052	203,052	99,722	0	0	0	0	0	0	0
10:24:26	-178,759	2467,003	16,924	16,748	11,812	9,969	11,268	21,3	952,362	22,909	2420,342	0	203,052	203,052	99,722	0	0	0	0	0	0	0
10:24:26	-169,677	2465,306	16,924	16,748	11,803	9,951	11,242	21,3	952,362	22,909	2420,387	0	203,052	203,052	99,722	0	0	0	0	0	0	0
10:24:26	-69,897	2464,607	17,021	16,845	11,794	9,944	11,217	21,3	952,362	22,909	2420,431	0	203,052	203,052	99,722	0	0	0	0	0	0	0
10:24:26	-168,603	2462,921	17,021	16,845	11,784	9,927	11,192	21,3	952,362	22,909	2420,474	0	203,052	203,052	99,722	0	0	0	0	0	0	0
10:24:26	-247,607	2460,445	17,021	16,894	11,77	9,901	11,166	21,3	952,362	22,909	2420,514	0	203,052	203,052	99,722	0	0	0	0	0	0	0
10:24:26	-166,479	2458,78	17,021	16,845	11,761	9,884	11,141	21,3	952,362	22,909	2420,552	0	203,052	203,052	99,722	0	0	0	0	0	0	0
10:24:26	-178,662	2456,994	16,924	16,845	11,756	9,865	11,116	21,3	952,362	22,909	2420,589	0	203,052	203,052	99,722	0	0	0	0	0	0	0
10:24:26	-166,455	2455,329	16,924	16,748	11,747	9,848	11,091	21,3	952,362	22,909	2420,624	0	203,052	203,052	99,722	0	0	0	0	0	0	0
10:24:26	-129,345	2454,036	16,875	16,699	11,742	9,835	11,067	21,3	952,362	22,909	2420,657	0	203,052	203,052	99,722	0	0	0	0	0	0	0
10:24:26	-136,743	2452,668	16,826	16,699	11,737	9,821	11,042	21,3	952,362	22,909	2420,689	0	203,052	203,052	99,722	0	0	0	0	0	0	0
10:24:26	-250,927	2450,159	16,728	16,504	11,728	9,795	11,018	21,3	952,362	22,909	2420,719	0	203,052	203,052	99,722	0	0	0	0	0	0	0
10:24:26	-202,783	2448,131	16,679	16,504	11,719	9,774	10,993	21,3	952,362	22,909	2420,746	0	203,052	203,052	99,722	0	0	0	0	0	0	0
10:24:26	-98,413	2447,147	16,679	16,504	11,714	9,764	10,969	21,3	952,362	22,909	2420,773	0	203,052	203,052	99,722	0	0	0	0	0	0	0
10:24:26	-186,279	2445,284	16,728	16,699	11,7	9,745	10,945	21,3	952,362	22,909	2420,797	0	203,052	203,052	99,722	0	0	0	0	0	0	0
10:24:26	-246,435	2442,82	16,728	16,699	11,687	9,719	10,921	21,3	952,362	22,909	2420,819	0	203,052	203,052	99,722	0	0	0	0	0	0	0
10:24:26	-72,265	2442,097	16,826	16,748	11,677	9,712	10,897	21,3	952,362	22,909	2420,84	0	203,052	203,052	99,722	0	0	0	0	0	0	0
10:24:26	-156,713	2440,53	16,826	16,699	11,668	9,696	10,874	21,3	952,362	22,909	2420,86	0	203,052	203,052	99,722	0	0	0	0	0	0	0
10:24:26	-193,481	2438,595	16,728	16,504	11,663	9,676	10,85	21,3	952,362	22,909	2420,878	0	203,052	203,052	99,722	0	0	0	0	0	0	0
10:24:26	-216,772	2436,428	16,582	16,406	11,658	9,653	10,827	21,3	952,362	22,909	2420,893	0	203,052	203,052	99,722	0	0	0	0	0	0	0
10:24:26	-88,696	2435,541	16,582	16,357	11,653	9,644	10,804	21,3	952,362	22,909	2420,908	0	203,052	203,052	99,722	0	0	0	0	0	0	0
10:24:26	-293,334	2432,607	16,435	16,308	11,645	9,614	10,78	21,3	952,362	22,909	2420,92	0	203,052	203,052	99,722	0	0	0	0	0	0	0
10:24:26	-87,622	2431,731	16,435	16,308	11,64	9,605	10,757	21,3	952,362	22,909	2420,93	0	203,052	203,052	99,722	0	0	0	0	0	0	0
10:24:26	-98,242	2430,749	16,435	16,211	11,634	9,595	10,735	21,3	952,362	22,909	2420,94	0	203,052	203,052	99,722	0	0	0	0	0	0	0
10:24:26	-197,29	2428,776	16,386	16,308	11,626	9,575	10,712	21,3	952,362	22,909	2420,948	0	203,052	203,052	99,722	0	0	0	0	0	0	0
10:24:26	-159,838	2427,177	16,386	16,211	11,617	9,558	10,689	21,3	952,362	22,909	2420,954	0	203,052	203,052	99,722	0	0	0	0	0	0	0
10:24:26	-124,682	2425,931	16,435	16,308	11,607	9,545	10,667	21,3	952,362	22,909	2420,959	0	203,052	203,052	99,722	0	0	0	0	0	0	0
10:24:26	-98,413	2424,946	16,435	16,308	11,602	9,535	10,645	21,3	952,362	22,909	2420,963	0	203,052	203,052	99,722	0	0	0	0	0	0	0
10:24:27	-179,296	2423,153	16,338	16,211	11,597	9,517	10,622	21,3	952,362	22,909	2420,966	0	203,052	203,052	99,722	0	0	0	0	0	0	0
10:24:27	-238,696	2420,766	16,24	16,162	11,589	9,492	10,6	21,3	952,362	22,909	2420,766	0	203,052	203,052	99,722	0	0	0	0	0	0	0
10:24:27	-4,321	2420,723	16,338	16,211	11,583	9,491	10,579	21,3	952,362	22,909	2420,723	0	203,052	203,052	99,722	0	0	0	0	0	0	0
10:24:27	-74,536	2419,978	16,435	16,308	11,573	9,484	10,557	21,2	953,791	22,909	2419,978	0	203,052	203,052	99,722	0	0	0	0	0	0	0
10:24:27	-67,822	2419,3	16,533	16,308	11,565	9,477	10,536	21,2	953,791	22,909	2419,3	0	203,052	203,052	99,722	0	0	0	0	0	0	0
10:24:27	-152,465	2417,775	16,533	16,308	11,556	9,461	10,515	21,2	953,791	22,909	2417,775	0	203,052	203,052	99,722	0	0	0	0	0	0	0
10:24:27	-192,065	2415,854	16,435	16,308	11,551	9,441	10,494	21,2	953,791	22,909	2415,854	0	203,052	203,052	99,722	0	0	0	0	0	0	0
10:24:27	-170,117	2414,153	16,386	16,308	11,544	9,424	10,473	21,2	953,791	22,909	2414,153	0	203,052	203,052	99,722	0	0	0	0	0	0	0
10:24:27	-195,922	2412,194	16,338	16,211	11,535	9,404	10,452	21,2	953,791	22,909	2412,194	0	203,052	203,052	99,722	0	0	0	0	0	0	0
10:24:27	-83,178	2411,362	16,338	16,211	11,53	9,395	10,431	21,2	953,791	22,909	2411,362	0	203,052	203,052	99,722	0	0	0	0	0	0	0
10:24:27	-177,001	2409,592	16,24	16,162	11,526	9,377	10,41	21,2	953,791	22,909	2409,592	0	203,052	203,052	99,722	0	0	0	0	0	0	0
10:24:27	-143,115	2408,161	16,191	16,162	11,52	9,362	10,39	21,2	953,791	22,909	2408,161	0	203,052	203,052	99,722	0	0	0	0	0	0	0
10:24:27	-81,933	2407,342	16,191	16,064	11,516	9,354	10,37	21,2	953,791	22,909	2407,342	0	203,052	203,052	99,722	0	0	0	0	0	0	0
10:24:27	-82,104	2406,521	16,191	16,064	11,511	9,345	10,349	21,2	953,791	22,909	2406,521	0	202,296	202,296	99,719	0	0	0	0	0	0	0
10:24:27	-174,804	2404,773	16,093	16,015	11,506	9,327	10,329	21,2	953,791	22,909	2404,773	0	202,296	202,296	99,719	0	0	0	0	0	0	0
10:24:27	-145,776	2403,315	16,093	16,064	11,498	9,312	10,309	21,2	953,791	22,909	2403,315	0	202,296	202,296	99,719	0	0	0	0	0	0	0
10:24:27	-4,492	2403,27	16,191	16,064	11,493	9,312	10,29	21,2	953,791	22,909	2403,27	0	202,296	202,296	99,719	0	0	0	0	0	0	0
10:24:27	-145,8	2401,812	16,191	16,162	11,484	9,297	10,27	21,2	953,791	22,909	2401,812	0	202,296	202,296	99,719	0	0	0	0	0	0	0
10:24:27	-51,538	2401,297	16,24	16,162	11,479	9,291	10,251	21,2	953,791	22,909	2401,297	0	202,296	202,296	99,719	0	0	0	0	0	0	0
10:24:27	-191,601	2399,38	16,191	16,162	11,471	9,271	10,232	21,2	953,791	22,909	2399,38	0	202,296	202,296	99,719	0	0	0	0	0	0	0
10:24:27	-79,833	2398,582	16,191	16,162	11,466	9,263	10,213	21,2	953,791	22,909	2398,582	0	202,296	202,296	99,719	0	0	0	0	0	0	0
10:24:27	-79,931	2397,783	16,191	16,064	11,462	9,255	10,194	21,2	953,791	22,909	2397,783	0	202,296	202,296	99,719	0	0	0	0	0	0	0
10:24:27	-220,483	2395,578	16,045	15,967	11,457	9,232	10,175	21,2	953,791	22,909	2395,578	0	202,296	202,296	99,719	0	0	0	0	0	0	0
10:24:27	-111,84	2394,46	15,947	15,967	11,456	9,221	10,157	21,2	953,791	22,909	2394,46	0	202,296	202,296	99,719	0	0	0	0	0	0	0
10:24:27	-81,005	2393,65	15,947	15,869	11,452	9,212	10,138	21,2	953,791	22,909	2393,65	0	202,296	202,296	99,719	0	0	0	0	0	0	0
10:24:27	-127,832	2392,371	15,898	15,82	11,447	9,199	10,12	21,2	953,791	22,909	2392,371	0	202,296	202,296	99,719	0	0	0	0	0	0	0
10:24:27	-79,956	2391,572	15,898	15,82	11,442	9,191	10,102	21,2	953,791	22,909	2391,572	0	202,296	202,296	99,719	0	0	0	0	0	0	0
10:24:27	-126,562	2390,306	15,849	15,82	11,438	9,178	10,083	21,2	953,791	22,909	2390,306	0	202,296	202,296	99,719	0	0	0	0	0	0	0
10:24:27	-79,98	2389,506	15,849	15,82	11,433	9,17	10,065	21,2	953,791	22,909	2389,506	0	202,296	202,296	99,719	0	0	0	0	0	0	0
10:24:27	-34,252	2389,164	15,898	15,82	11,429	9,166	10,048	21,2	953,791	22,909	2389,164	0	202,296	202,296	99,719	0	0	0	0	0	0	0
10:24:27	-126,513	2387,899	15,849	15,82	11,424	9,153	10,03	21,2	953,791	22,909	2387,899	0	202,296	202,296	99,719	0	0	0	0	0	0	0
10:24:27	-33,203	2387,567	15,898	15,82	11,42	9,15	10,013	21,2	953,791	22,909	2387,567	0	202,296	202,296	99,719	0	0	0	0	0	0	0
10:24:27	-127,807	2386,288	15,849	15,82	11,415	9,136	9,996	21,2	953,791	22,909	2386,288	0	202,296	202,296	99,719	0	0	0	0	0	0	0
10:24:27	-59,228	2385,696	15,849	15,722	11,412	9,13	9,979	21,2	953,791	22,909	2385,696	0	202,296	202,296	99,719	0	0	0	0	0	0	0
10:24:27	-38,94	2385,307	15,849	15,722	11,41	9,126	9,962	21,2	953,791	22,909	2385,307	0	202,296	202,296	99,719	0	0	0	0	0	0	0
10:24:27	-214,477	2383,162	15,752	15,722	11,403	9,104	9,945	21,2	953,791	22,909	2383,162	0	202,296	202,296	99,719	0	0	0	0	0	0	0
10:24:27	-19,433	2382,968	15,752	15,674	11,402	9,102	9,929	21,2	953,791	22,909	2382,968	0	202,296	202,296	99,719	0	0	0	0	0	0	0
10:24:27	-80,859	2382,159	15,752	15,722	11,397	9,094	9,912	21,2	953,791	22,909	2382,159	0	202,296	202,296	99,719	0	0	0	0	0	0	0
10:24:27	-78,881	2381,37	15,752	15,674	11,393	9,086	9,896	21,2	953,791	22,909	2381,37	0	202,296	202,296	99,719	0	0	0	0	0	0	0
10:24:27	-108,3	2380,287	15,703	15,625	11,389	9,075	9,88	21,2	953,791	22,909	2380,287	0	202,296	202,296	99,719	0	0	0	0	0	0	0
10:24:27	-78,71	2379,5	15,703	15,625	11,385	9,067	9,864	21,2	953,791	22,909	2379,5	0	202,296	202,296	99,719	0	0	0	0	0	0	0
10:24:27	-19,458	2379,306	15,703	15,527	11,384	9,065	9,848	21,2	953,791	22,909	2379,306	0	202,296	202,296	99,719	0	0	0	0	0	0	0
10:24:27	-155,004	2377,755	15,605	15,527	11,38	9,049	9,833	21,2	953,791	22,909	2377,755	0	202,296	202,296	99,719	0	0	0	0	0	0	0
10:24:27	0	2377,755	15,605	15,478	11,38	9,049	9,817	21,2	953,791	22,909	2377,755	0	202,296	202,296	99,719	0	0	0	0	0	0	0
10:24:27	-61,523	2377,14	15,605	15,478	11,377	9,042	9,802	21,2	953,791	22,909	2377,14	0	202,296	202,296	99,719	0	0	0	0	0	0	0
10:24:27	-37,817	2376,762	15,605	15,527	11,375	9,038	9,787	21,2	953,791	22,909	2376,762	0	202,296	202,296	99,719	0	0	0	0	0	0	0
10:24:27	-108,276	2375,679	15,556	15,478	11,371	9,027	9,772	21,2	953,791	22,909	2375,679	0	202,296	202,296	99,719	0	0	0	0	0	0	0
10:24:27	-14,843	2375,531	15,605	15,527	11,368	9,026	9,758	21,2	953,791	22,909	2375,531	0	202,296	202,296	99,719	0	0	0	0	0	0	0
10:24:27	-37,67	2375,154	15,605	15,527	11,365	9,022	9,743	21,2	953,791	22,909	2375,154	0	202,296	202,296	99,719	0	0	0	0	0	0	0
10:24:27	-89,819	2374,256	15,556	15,527	11,363	9,012	9,729	21,2	953,791	22,909	2374,256	0	202,296	202,296	99,719	0	0	0	0	0	0	0
10:24:27	-18,408	2374,072	15,556	15,478	11,362	9,011	9,715	21,2	953,791	22,909	2374,072	0	202,296	202,296	99,719	0	0	0	0	0	0	0
10:24:27	-111,791	2372,954	15,459	15,478	11,361	8,999	9,701	21,2	953,791	22,909	2372,954	0	202,296	202,296	99,719	0	0	0	0	0	0	0
10:24:27	-44,189	2372,512	15,459	15,429	11,358	8,994	9,687	21,2	953,791	22,909	2372,512	0	202,296	202,296	99,719	0	0	0	0	0	0	0
10:24:27	57,836	2373,09	15,556	15,527	11,356	9	9,674	21,2	953,791	22,909	2372,513	0	202,296	202,296	99,719	0	0	0	0	0	0	0
10:24:27	-61,547	2372,475	15,556	15,478	11,353	8,994	9,66	21,2	953,791	22,909	2372,475	0	202,296	202,296	99,719	0	0	0	0	0	0	0
10:24:27	-62,573	2371,849	15,556	15,527	11,349	8,988	9,647	21,2	953,791	22,909	2371,849	0	202,296	202,296	99,719	0	0	0	0	0	0	0
10:24:27	-18,408	2371,665	15,556	15,527	11,348	8,986	9,634	21,2	953,791	22,909	2371,665	0	202,296	202,296	99,719	0	0	0	0	0	0	0
10:24:27	-62,622	2371,039	15,556	15,527	11,345	8,979	9,621	21,2	953,791	22,909	2371,039	0	202,296	202,296	99,719	0	0	0	0	0	0	0
10:24:27	-18,359	2370,855	15,556	15,478	11,344	8,977	9,609	21,2	953,791	22,909	2370,855	0	202,296	202,296	99,719	0	0	0	0	0	0	0
10:24:27	-138,647	2369,469	15,459	15,478	11,341	8,963	9,596	21,2	953,791	22,909	2369,469	0	202,296	202,296	99,719	0	0	0	0	0	0	0
10:24:27	-18,383	2369,285	15,459	15,478	11,34	8,961	9,583	21,2	953,791	22,909	2369,285	0	202,296	202,296	99,719	0	0	0	0	0	0	0
10:24:27	-46,655	2368,818	15,41	15,332	11,34	8,956	9,571	21,2	953,791	22,909	2368,818	0	202,296	202,296	99,719	0	0	0	0	0	0	0
10:24:27	-65,063	2368,168	15,361	15,332	11,339	8,95	9,559	21,2	953,791	22,909	2368,168	0	202,296	202,296	99,719	0	0	0	0	0	0	0
10:24:27	2,49	2368,193	15,41	15,332	11,337	8,95	9,547	21,2	953,791	22,909	2368,168	0	202,296	202,296	99,719	0	0	0	0	0	0	0
10:24:27	-19,628	2367,996	15,361	15,283	11,338	8,948	9,535	21,2	953,791	22,909	2367,996	0	202,296	202,296	99,719	0	0	0	0	0	0	0
10:24:27	-79,931	2367,197	15,361	15,283	11,334	8,94	9,524	21,2	953,791	22,909	2367,197	0	202,296	202,296	99,719	0	0	0	0	0	0	0
10:24:27	-17,309	2367,024	15,361	15,283	11,333	8,938	9,512	21,2	953,791	22,909	2367,024	0	202,296	202,296	99,719	0	0	0	0	0	0	0
10:24:27	0	2367,024	15,361	15,185	11,333	8,938	9,501	21,2	953,791	22,909	2367,024	0	202,296	202,296	99,719	0	0	0	0	0	0	0
10:24:27	-62,597	2366,398	15,361	15,283	11,329	8,931	9,49	21,2	953,791	22,909	2366,398	0	202,296	202,296	99,719	0	0	0	0	0	0	0
10:24:27	-93,286	2365,465	15,263	15,283	11,329	8,922	9,479	21,2	953,791	22,909	2365,465	0	202,296	202,296	99,719	0	0	0	0	0	0	0
10:24:27	28,564	2365,751	15,361	15,332	11,325	8,925	9,468	21,2	953,791	22,909	2365,465	0	202,296	202,296	99,719	0	0	0	0	0	0	0
10:24:27	13,403	2365,885	15,459	15,429	11,321	8,926	9,457	21,2	953,791	22,909	2365,466	0	202,296	202,296	99,719	0	0	0	0	0	0	0
10:24:27	-17,138	2365,713	15,459	15,429	11,32	8,924	9,447	21,2	953,791	22,909	2365,466	0	202,296	202,296	99,719	0	0	0	0	0	0	0
10:24:27	-64,721	2365,066	15,459	15,429	11,316	8,918	9,436	21,2	953,791	22,909	2365,066	0	202,296	202,296	99,719	0	0	0	0	0	0	0
10:24:27	-63,989	2364,426	15,41	15,429	11,315	8,911	9,426	21,2	953,791	22,909	2364,426	0	202,296	202,296	99,719	0	0	0	0	0	0	0
10:24:27	-63,671	2363,79	15,41	15,478	11,312	8,905	9,416	21,2	953,791	22,909	2363,79	0	202,296	202,296	99,719	0	0	0	0	0	0	0
10:24:27	-16,235	2363,627	15,41	15,332	11,311	8,903	9,406	21,2	953,791	22,909	2363,627	0	202,296	202,296	99,719	0	0	0	0	0	0	0
10:24:27	-18,09	2363,446	15,459	15,478	11,307	8,901	9,396	21,2	953,791	22,909	2363,446	0	202,296	202,296	99,719	0	0	0	0	0	0	0
10:24:27	-46,63	2362,98	15,41	15,332	11,307	8,896	9,386	21,2	953,791	22,909	2362,98	0	202,296	202,296	99,719	0	0	0	0	0	0	0
10:24:27	-62,915	2362,351	15,361	15,283	11,306	8,89	9,376	21,2	953,791	22,909	2362,351	0	202,296	202,296	99,719	0	0	0	0	0	0	0
10:24:27	0	2362,351	15,361	15,283	11,306	8,89	9,367	21,2	953,791	22,909	2362,351	0	202,296	202,296	99,719	0	0	0	0	0	0	0
10:24:27	-159,008	2360,761	15,263	15,283	11,303	8,873	9,357	21,2	953,791	22,909	2360,761	0	202,296	202,296	99,719	0	0	0	0	0	0	0
10:24:27	0	2360,761	15,263	15,185	11,303	8,873	9,348	21,2	953,791	22,909	2360,761	0	202,296	202,296	99,719	0	0	0	0	0	0	0
10:24:27	-46,606	2360,295	15,215	15,185	11,303	8,869	9,338	21,2	953,791	22,909	2360,295	0	202,296	202,296	99,719	0	0	0	0	0	0	0
10:24:27	-65,771	2359,637	15,215	15,185	11,299	8,862	9,329	21,2	953,791	22,909	2359,637	0	202,296	202,296	99,719	0	0	0	0	0	0	0
10:24:27	-16,259	2359,474	15,215	15,283	11,298	8,86	9,32	21,2	953,791	22,909	2359,474	0	202,296	202,296	99,719	0	0	0	0	0	0	0
10:24:27	-65,747	2358,817	15,215	15,136	11,294	8,853	9,311	21,2	953,791	22,909	2358,817	0	202,296	202,296	99,719	0	0	0	0	0	0	0
10:24:27	31,396	2359,131	15,263	15,185	11,293	8,857	9,302	21,2	953,791	22,909	2358,817	0	202,296	202,296	99,719	0	0	0	0	0	0	0
10:24:27	-46,606	2358,665	15,215	15,136	11,293	8,852	9,293	21,2	953,791	22,909	2358,665	0	202,296	202,296	99,719	0	0	0	0	0	0	0
10:24:27	-124,609	2357,419	15,068	14,99	11,294	8,839	9,284	21,2	953,791	22,909	2357,419	0	202,296	202,296	99,719	0	0	0	0	0	0	0
10:24:27	124,609	2358,665	15,215	15,088	11,293	8,852	9,275	21,2	953,791	22,909	2357,42	0	202,296	202,296	99,719	0	0	0	0	0	0	0
10:24:27	-158,959	2357,075	15,117	15,088	11,29	8,835	9,267	21,2	953,791	22,909	2357,075	0	202,296	202,296	99,719	0	0	0	0	0	0	0
10:24:27	123,706	2358,312	15,263	15,283	11,289	8,848	9,259	21,2	953,791	22,909	2357,076	0	202,296	202,296	99,719	0	0	0	0	0	0	0
10:24:27	-65,917	2357,653	15,263	15,136	11,285	8,841	9,25	21,2	953,791	22,909	2357,077	0	202,296	202,296	99,719	0	0	0	0	0	0	0
10:24:27	-16,088	2357,492	15,263	15,283	11,284	8,84	9,242	21,2	953,791	22,909	2357,077	0	202,296	202,296	99,719	0	0	0	0	0	0	0
10:24:27	0	2357,492	15,263	15,283	11,284	8,84	9,234	21,2	953,791	22,909	2357,077	0	202,296	202,296	99,719	0	0	0	0	0	0	0
10:24:27	0	2357,492	15,263	15,283	11,284	8,84	9,227	21,2	953,791	22,909	2357,078	0	202,296	202,296	99,719	0	0	0	0	0	0	0
10:24:27	-205,737	2355,435	15,117	15,088	11,28	8,818	9,219	21,2	953,791	22,909	2355,435	0	202,296	202,296	99,719	0	0	0	0	0	0	0
10:24:27	93,188	2356,367	15,215	15,185	11,28	8,828	9,211	21,2	953,791	22,909	2355,436	0	202,296	202,296	99,719	0	0	0	0	0	0	0
10:24:27	-93,188	2355,435	15,117	15,136	11,28	8,818	9,203	21,2	953,791	22,909	2355,435	0	202,296	202,296	99,719	0	0	0	0	0	0	0
10:24:28	0	2355,435	15,117	15,088	11,28	8,818	9,196	21,2	953,791	22,909	2355,435	0	202,296	202,296	99,719	0	0	0	0	0	0	0
10:24:28	-15,039	2355,285	15,117	14,99	11,279	8,817	9,188	21,2	953,791	22,909	2355,285	0	202,296	202,296	99,719	0	0	0	0	0	0	0
10:24:28	26,367	2355,548	15,215	15,185	11,276	8,82	9,181	21,2	953,791	22,909	2355,285	0	202,296	202,296	99,719	0	0	0	0	0	0	0
10:24:28	0	2355,548	15,215	15,185	11,276	8,82	9,174	21,1	950,932	22,909	2355,285	0	202,296	202,296	99,719	0	0	0	0	0	0	0
10:24:28	-82,128	2354,727	15,117	15,185	11,276	8,811	9,167	21,1	950,932	22,909	2354,727	0	202,296	202,296	99,719	0	0	0	0	0	0	0
10:24:28	-46,63	2354,261	15,068	14,99	11,276	8,806	9,16	21,1	950,932	22,909	2354,261	0	202,296	202,296	99,719	0	0	0	0	0	0	0
10:24:28	31,42	2354,575	15,117	14,99	11,275	8,81	9,153	21,1	950,932	22,909	2354,261	0	202,296	202,296	99,719	0	0	0	0	0	0	0
10:24:28	-51,806	2354,057	15,117	15,088	11,272	8,804	9,146	21,1	950,932	22,909	2354,057	0	202,296	202,296	99,719	0	0	0	0	0	0	0
10:24:28	-46,606	2353,591	15,068	14,99	11,272	8,799	9,139	21,1	950,932	22,909	2353,591	0	202,296	202,296	99,719	0	0	0	0	0	0	0
10:24:28	-93,237	2352,658	14,97	14,99	11,272	8,79	9,132	21,1	950,932	22,909	2352,658	0	202,296	202,296	99,719	0	0	0	0	0	0	0
10:24:28	78,222	2353,441	15,068	15,136	11,271	8,798	9,126	21,1	950,932	22,909	2352,659	0	202,296	202,296	99,719	0	0	0	0	0	0	0
10:24:28	0	2353,441	15,068	14,99	11,271	8,798	9,119	21,1	950,932	22,909	2352,66	0	202,296	202,296	99,719	0	0	0	0	0	0	0
10:24:28	-109,497	2352,346	14,97	14,941	11,27	8,787	9,113	21,1	950,932	22,909	2352,346	0	202,296	202,296	99,719	0	0	0	0	0	0	0
10:24:28	-51,782	2351,828	14,97	14,99	11,267	8,781	9,106	21,1	950,932	22,909	2351,828	0	200,934	200,934	99,713	0	0	0	0	0	0	0
10:24:28	-14,99	2351,678	14,97	15,088	11,266	8,78	9,1	21,1	950,932	22,909	2351,678	0	200,934	200,934	99,713	0	0	0	0	0	0	0
10:24:28	24,072	2351,919	15,068	14,99	11,262	8,782	9,094	21,1	950,932	22,909	2351,678	0	200,934	200,934	99,713	0	0	0	0	0	0	0
10:24:28	0	2351,919	15,068	15,088	11,262	8,782	9,088	21,1	950,932	22,909	2351,678	0	200,934	200,934	99,713	0	0	0	0	0	0	0
10:24:28	-29,174	2351,627	15,068	15,088	11,261	8,779	9,082	21,1	950,932	22,909	2351,627	0	200,934	200,934	99,713	0	0	0	0	0	0	0
10:24:28	-93,212	2350,695	14,97	14,941	11,261	8,77	9,076	21,1	950,932	22,909	2350,695	0	200,934	200,934	99,713	0	0	0	0	0	0	0
10:24:28	139,819	2352,093	15,117	15,136	11,261	8,784	9,07	21,1	950,932	22,909	2350,696	0	200,934	200,934	99,713	0	0	0	0	0	0	0
10:24:28	-110,644	2350,986	14,97	14,843	11,262	8,773	9,064	21,1	950,932	22,909	2350,696	0	200,934	200,934	99,713	0	0	0	0	0	0	0
10:24:28	-122,363	2349,763	14,873	14,795	11,261	8,76	9,058	21,1	950,932	22,909	2349,763	0	200,934	200,934	99,713	0	0	0	0	0	0	0
10:24:28	46,606	2350,229	14,922	14,941	11,261	8,765	9,052	21,1	950,932	22,909	2349,763	0	200,934	200,934	99,713	0	0	0	0	0	0	0
10:24:28	-21,264	2350,016	14,97	14,941	11,257	8,763	9,047	21,1	950,932	22,909	2349,764	0	200,934	200,934	99,713	0	0	0	0	0	0	0
10:24:28	-46,606	2349,55	14,922	14,941	11,257	8,758	9,041	21,1	950,932	22,909	2349,55	0	200,934	200,934	99,713	0	0	0	0	0	0	0
10:24:28	-15,209	2349,398	14,922	14,843	11,256	8,756	9,035	21,1	950,932	22,909	2349,398	0	200,934	200,934	99,713	0	0	0	0	0	0	0
10:24:28	-68,872	2348,709	14,922	14,843	11,252	8,749	9,03	21,1	950,932	22,909	2348,709	0	200,934	200,934	99,713	0	0	0	0	0	0	0
10:24:28	46,582	2349,175	14,97	14,941	11,252	8,754	9,024	21,1	950,932	22,909	2348,71	0	200,934	200,934	99,713	0	0	0	0	0	0	0
10:24:28	79,028	2349,965	15,068	14,99	11,251	8,762	9,019	21,1	950,932	22,909	2348,711	0	200,934	200,934	99,713	0	0	0	0	0	0	0
10:24:28	-93,188	2349,034	14,97	14,99	11,251	8,752	9,014	21,1	950,932	22,909	2348,711	0	200,934	200,934	99,713	0	0	0	0	0	0	0
10:24:28	-93,188	2348,102	14,873	14,843	11,251	8,743	9,009	21,1	950,932	22,909	2348,102	0	200,934	200,934	99,713	0	0	0	0	0	0	0
10:24:28	39,282	2348,494	14,97	15,088	11,248	8,747	9,004	21,1	950,932	22,909	2348,102	0	200,934	200,934	99,713	0	0	0	0	0	0	0
10:24:28	-108,203	2347,412	14,873	14,843	11,247	8,736	8,998	21,1	950,932	22,909	2347,412	0	200,934	200,934	99,713	0	0	0	0	0	0	0
10:24:28	93,164	2348,344	14,97	14,99	11,247	8,745	8,993	21,1	950,932	22,909	2347,413	0	200,934	200,934	99,713	0	0	0	0	0	0	0
10:24:28	-93,164	2347,412	14,873	14,795	11,247	8,736	8,988	21,1	950,932	22,909	2347,412	0	200,934	200,934	99,713	0	0	0	0	0	0	0
10:24:28	0	2347,412	14,873	14,746	11,247	8,736	8,983	21,1	950,932	22,909	2347,413	0	200,934	200,934	99,713	0	0	0	0	0	0	0
10:24:28	24,072	2347,653	14,97	14,99	11,244	8,738	8,978	21,1	950,932	22,909	2347,413	0	200,934	200,934	99,713	0	0	0	0	0	0	0
10:24:28	-200,268	2345,651	14,775	14,746	11,243	8,718	8,973	21,1	950,932	22,909	2345,651	0	200,934	200,934	99,713	0	0	0	0	0	0	0
10:24:28	279,492	2348,445	15,068	14,99	11,243	8,746	8,969	21,1	950,932	22,909	2345,653	0	200,934	200,934	99,713	0	0	0	0	0	0	0
10:24:28	-93,164	2347,514	14,97	14,99	11,243	8,737	8,964	21,1	950,932	22,909	2345,655	0	200,934	200,934	99,713	0	0	0	0	0	0	0
10:24:28	-93,188	2346,582	14,873	14,746	11,243	8,727	8,96	21,1	950,932	22,909	2345,656	0	200,934	200,934	99,713	0	0	0	0	0	0	0
10:24:28	46,582	2347,048	14,922	14,843	11,243	8,732	8,955	21,1	950,932	22,909	2345,657	0	200,934	200,934	99,713	0	0	0	0	0	0	0
10:24:28	0	2347,048	14,922	14,941	11,243	8,732	8,951	21,1	950,932	22,909	2345,659	0	200,934	200,934	99,713	0	0	0	0	0	0	0
10:24:28	0	2347,048	14,922	14,941	11,243	8,732	8,947	21,1	950,932	22,909	2345,66	0	200,934	200,934	99,713	0	0	0	0	0	0	0
10:24:28	46,606	2347,514	14,97	14,941	11,243	8,737	8,942	21,1	950,932	22,909	2345,662	0	200,934	200,934	99,713	0	0	0	0	0	0	0
10:24:28	0	2347,514	14,97	14,941	11,243	8,737	8,938	21,1	950,932	22,909	2345,664	0	200,934	200,934	99,713	0	0	0	0	0	0	0
10:24:28	-46,606	2347,048	14,922	14,795	11,243	8,732	8,934	21,1	950,932	22,909	2345,665	0	200,934	200,934	99,713	0	0	0	0	0	0	0
10:24:28	-22,534	2346,822	14,97	15,088	11,239	8,73	8,93	21,1	950,932	22,909	2345,666	0	200,934	200,934	99,713	0	0	0	0	0	0	0
10:24:28	13,989	2346,962	14,97	14,941	11,24	8,731	8,926	21,1	950,932	22,909	2345,667	0	200,934	200,934	99,713	0	0	0	0	0	0	0
10:24:28	148,315	2348,445	15,068	15,088	11,243	8,746	8,923	21,1	950,932	22,909	2345,67	0	200,934	200,934	99,713	0	0	0	0	0	0	0
10:24:28	0	2348,445	15,068	15,088	11,243	8,746	8,919	21,1	950,932	22,909	2345,673	0	200,934	200,934	99,713	0	0	0	0	0	0	0
10:24:28	-93,164	2347,514	14,97	14,99	11,243	8,737	8,916	21,1	950,932	22,909	2345,675	0	200,934	200,934	99,713	0	0	0	0	0	0	0
10:24:28	-32,666	2347,187	14,922	14,795	11,244	8,733	8,912	21,1	950,932	22,909	2345,676	0	200,934	200,934	99,713	0	0	0	0	0	0	0
10:24:28	125,83	2348,445	15,068	14,99	11,243	8,746	8,909	21,1	950,932	22,909	2345,679	0	200,934	200,934	99,713	0	0	0	0	0	0	0
10:24:28	-93,164	2347,514	14,97	14,941	11,243	8,737	8,906	21,1	950,932	22,909	2345,681	0	200,934	200,934	99,713	0	0	0	0	0	0	0
10:24:28	93,164	2348,445	15,068	14,99	11,243	8,746	8,903	21,1	950,932	22,909	2345,684	0	200,934	200,934	99,713	0	0	0	0	0	0	0
10:24:28	0	2348,445	15,068	14,941	11,243	8,746	8,899	21,1	950,932	22,909	2345,687	0	200,934	200,934	99,713	0	0	0	0	0	0	0
10:24:28	13,94	2348,585	15,068	15,088	11,244	8,748	8,897	21,1	950,932	22,909	2345,689	0	200,934	200,934	99,713	0	0	0	0	0	0	0
10:24:28	0	2348,585	15,068	14,99	11,244	8,748	8,894	21,1	950,932	22,909	2345,692	0	200,934	200,934	99,713	0	0	0	0	0	0	0
10:24:28	0	2348,585	15,068	14,941	11,244	8,748	8,891	21,1	950,932	22,909	2345,695	0	200,934	200,934	99,713	0	0	0	0	0	0	0
10:24:28	0	2348,585	15,068	14,99	11,244	8,748	8,888	21,1	950,932	22,909	2345,698	0	200,934	200,934	99,713	0	0	0	0	0	0	0
10:24:28	-13,94	2348,445	15,068	15,088	11,243	8,746	8,885	21,1	950,932	22,909	2345,7	0	200,934	200,934	99,713	0	0	0	0	0	0	0
10:24:28	13,94	2348,585	15,068	14,99	11,244	8,748	8,882	21,1	950,932	22,909	2345,703	0	200,934	200,934	99,713	0	0	0	0	0	0	0
10:24:28	46,582	2349,051	15,117	15,088	11,244	8,753	8,88	21,1	950,932	22,909	2345,707	0	200,934	200,934	99,713	0	0	0	0	0	0	0
10:24:28	-186,352	2347,187	14,922	14,746	11,244	8,733	8,877	21,1	950,932	22,909	2345,708	0	200,934	200,934	99,713	0	0	0	0	0	0	0
10:24:28	125,83	2348,445	15,068	14,99	11,243	8,746	8,874	21,1	950,932	22,909	2345,711	0	200,934	200,934	99,713	0	0	0	0	0	0	0
10:24:28	-79,223	2347,653	14,97	14,99	11,244	8,738	8,872	21,1	950,932	22,909	2345,713	0	200,934	200,934	99,713	0	0	0	0	0	0	0
10:24:28	-13,94	2347,514	14,97	14,843	11,243	8,737	8,869	21,1	950,932	22,909	2345,715	0	200,934	200,934	99,713	0	0	0	0	0	0	0
10:24:28	0	2347,514	14,97	14,99	11,243	8,737	8,867	21,1	950,932	22,909	2345,716	0	200,934	200,934	99,713	0	0	0	0	0	0	0
10:24:28	0	2347,514	14,97	14,843	11,243	8,737	8,864	21,1	950,932	22,909	2345,718	0	200,934	200,934	99,713	0	0	0	0	0	0	0
10:24:28	0	2347,514	14,97	14,99	11,243	8,737	8,862	21,1	950,932	22,909	2345,72	0	200,934	200,934	99,713	0	0	0	0	0	0	0
10:24:28	0	2347,514	14,97	14,941	11,243	8,737	8,859	21,1	950,932	22,909	2345,722	0	200,934	200,934	99,713	0	0	0	0	0	0	0
10:24:28	-46,606	2347,048	14,922	14,843	11,243	8,732	8,857	21,1	950,932	22,909	2345,723	0	200,934	200,934	99,713	0	0	0	0	0	0	0
10:24:28	139,77	2348,445	15,068	15,088	11,243	8,746	8,854	21,1	950,932	22,909	2345,726	0	200,934	200,934	99,713	0	0	0	0	0	0	0
10:24:28	-93,164	2347,514	14,97	14,941	11,243	8,737	8,852	21,1	950,932	22,909	2345,727	0	200,934	200,934	99,713	0	0	0	0	0	0	0
10:24:28	-93,188	2346,582	14,873	14,648	11,243	8,727	8,85	21,1	950,932	22,909	2345,728	0	200,934	200,934	99,713	0	0	0	0	0	0	0
10:24:28	46,582	2347,048	14,922	14,843	11,243	8,732	8,847	21,1	950,932	22,909	2345,729	0	200,934	200,934	99,713	0	0	0	0	0	0	0
10:24:28	0	2347,048	14,922	14,843	11,243	8,732	8,845	21,1	950,932	22,909	2345,731	0	200,934	200,934	99,713	0	0	0	0	0	0	0
10:24:28	13,94	2347,187	14,922	14,941	11,244	8,733	8,843	21,1	950,932	22,909	2345,732	0	200,934	200,934	99,713	0	0	0	0	0	0	0
10:24:28	-46,557	2346,722	14,873	14,746	11,244	8,729	8,841	21,1	950,932	22,909	2345,733	0	200,934	200,934	99,713	0	0	0	0	0	0	0
10:24:28	79,223	2347,514	14,97	15,088	11,243	8,737	8,839	21,1	950,932	22,909	2345,735	0	200,934	200,934	99,713	0	0	0	0	0	0	0
10:24:28	38,012	2347,894	15,068	15,088	11,24	8,741	8,837	21,1	950,932	22,909	2345,737	0	200,934	200,934	99,713	0	0	0	0	0	0	0
10:24:28	-153,71	2346,357	14,922	14,746	11,239	8,725	8,835	21,1	950,932	22,909	2345,738	0	200,934	200,934	99,713	0	0	0	0	0	0	0
10:24:28	208,862	2348,445	15,068	15,088	11,243	8,746	8,833	21,1	950,932	22,909	2345,74	0	200,934	200,934	99,713	0	0	0	0	0	0	0
10:24:28	-93,164	2347,514	14,97	14,795	11,243	8,737	8,831	21,1	950,932	22,909	2345,742	0	200,934	200,934	99,713	0	0	0	0	0	0	0
10:24:28	93,164	2348,445	15,068	15,088	11,243	8,746	8,829	21,1	950,932	22,909	2345,745	0	200,934	200,934	99,713	0	0	0	0	0	0	0
10:24:28	-93,164	2347,514	14,97	14,941	11,243	8,737	8,827	21,1	950,932	22,909	2345,747	0	200,934	200,934	99,713	0	0	0	0	0	0	0
10:24:28	93,164	2348,445	15,068	15,088	11,243	8,746	8,826	21,1	950,932	22,909	2345,749	0	200,934	200,934	99,713	0	0	0	0	0	0	0
10:24:28	13,94	2348,585	15,068	14,99	11,244	8,748	8,824	21,1	950,932	22,909	2345,752	0	200,934	200,934	99,713	0	0	0	0	0	0	0
10:24:28	-13,94	2348,445	15,068	15,088	11,243	8,746	8,823	21,1	950,932	22,909	2345,755	0	200,934	200,934	99,713	0	0	0	0	0	0	0
10:24:28	-93,164	2347,514	14,97	14,99	11,243	8,737	8,821	21,1	950,932	22,909	2345,757	0	200,934	200,934	99,713	0	0	0	0	0	0	0
10:24:28	0	2347,514	14,97	14,941	11,243	8,737	8,819	21,1	950,932	22,909	2345,758	0	200,934	200,934	99,713	0	0	0	0	0	0	0
10:24:28	93,164	2348,445	15,068	15,136	11,243	8,746	8,818	21,1	950,932	22,909	2345,761	0	200,934	200,934	99,713	0	0	0	0	0	0	0
10:24:28	0	2348,445	15,068	14,99	11,243	8,746	8,817	21,1	950,932	22,909	2345,764	0	200,934	200,934	99,713	0	0	0	0	0	0	0
10:24:28	-93,164	2347,514	14,97	14,99	11,243	8,737	8,815	21,1	950,932	22,909	2345,766	0	200,934	200,934	99,713	0	0	0	0	0	0	0
10:24:28	93,164	2348,445	15,068	14,941	11,243	8,746	8,814	21,1	950,932	22,909	2345,768	0	200,934	200,934	99,713	0	0	0	0	0	0	0
10:24:28	46,582	2348,911	15,117	15,136	11,243	8,751	8,812	21,1	950,932	22,909	2345,772	0	200,934	200,934	99,713	0	0	0	0	0	0	0
10:24:28	-139,746	2347,514	14,97	14,941	11,243	8,737	8,811	21,1	950,932	22,909	2345,773	0	200,934	200,934	99,713	0	0	0	0	0	0	0
10:24:28	0	2347,514	14,97	14,99	11,243	8,737	8,81	21,1	950,932	22,909	2345,775	0	200,934	200,934	99,713	0	0	0	0	0	0	0
10:24:28	0	2347,514	14,97	14,941	11,243	8,737	8,808	21,1	950,932	22,909	2345,777	0	200,934	200,934	99,713	0	0	0	0	0	0	0
10:24:29	0	2347,514	14,97	14,941	11,243	8,737	8,807	21,1	950,932	22,909	2345,778	0	200,934	200,934	99,713	0	0	0	0	0	0	0
10:24:29	139,746	2348,911	15,117	15,088	11,243	8,751	8,806	21,1	950,932	22,909	2345,782	0	200,934	200,934	99,713	0	0	0	0	0	0	0
10:24:29	-232,934	2346,582	14,873	14,795	11,243	8,727	8,804	21,1	950,932	22,909	2345,782	0	200,934	200,934	99,713	0	0	0	0	0	0	0
10:24:29	93,188	2347,514	14,97	14,941	11,243	8,737	8,803	21,1	952,362	22,909	2345,784	0	200,934	200,934	99,713	0	0	0	0	0	0	0
10:24:29	-5,468	2347,459	14,97	14,941	11,243	8,736	8,801	21,1	952,362	22,909	2345,786	0	200,934	200,934	99,713	0	0	0	0	0	0	0
10:24:29	-46,582	2346,993	14,922	14,843	11,243	8,731	8,8	21,1	952,362	22,909	2345,787	0	200,934	200,934	99,713	0	0	0	0	0	0	0
10:24:29	-22,534	2346,768	14,97	14,843	11,239	8,729	8,799	21,1	952,362	22,909	2345,788	0	200,934	200,934	99,713	0	0	0	0	0	0	0
10:24:29	-46,557	2346,302	14,922	14,843	11,239	8,724	8,797	21,1	952,362	22,909	2345,788	0	200,934	200,934	99,713	0	0	0	0	0	0	0
10:24:29	46,557	2346,768	14,97	14,941	11,239	8,729	8,796	21,1	952,362	22,909	2345,789	0	200,934	200,934	99,713	0	0	0	0	0	0	0
10:24:29	0	2346,768	14,97	14,99	11,239	8,729	8,795	21,1	952,362	22,909	2345,79	0	200,934	200,934	99,713	0	0	0	0	0	0	0
10:24:29	0	2346,768	14,97	14,99	11,239	8,729	8,793	21,1	952,362	22,909	2345,791	0	200,934	200,934	99,713	0	0	0	0	0	0	0
10:24:29	0	2346,768	14,97	14,99	11,239	8,729	8,792	21,1	952,362	22,909	2345,792	0	200,934	200,934	99,713	0	0	0	0	0	0	0
10:24:29	0	2346,768	14,97	14,941	11,239	8,729	8,791	21,1	952,362	22,909	2345,793	0	200,934	200,934	99,713	0	0	0	0	0	0	0
10:24:29	0	2346,768	14,97	14,99	11,239	8,729	8,79	21,1	952,362	22,909	2345,794	0	201,085	201,085	99,714	0	0	0	0	0	0	0
10:24:29	93,139	2347,699	15,068	14,99	11,239	8,739	8,789	21,1	952,362	22,909	2345,796	0	201,085	201,085	99,714	0	0	0	0	0	0	0
10:24:29	0	2347,699	15,068	14,99	11,239	8,739	8,788	21,1	952,362	22,909	2345,798	0	201,085	201,085	99,714	0	0	0	0	0	0	0
10:24:29	-70,605	2346,993	14,922	14,746	11,243	8,731	8,787	21,1	952,362	22,909	2345,799	0	201,085	201,085	99,714	0	0	0	0	0	0	0
10:24:29	0	2346,993	14,922	14,795	11,243	8,731	8,785	21,1	952,362	22,909	2345,801	0	201,085	201,085	99,714	0	0	0	0	0	0	0
10:24:29	46,582	2347,459	14,97	14,941	11,243	8,736	8,784	21,1	952,362	22,909	2345,802	0	201,085	201,085	99,714	0	0	0	0	0	0	0
10:24:29	93,115	2348,39	15,068	15,088	11,243	8,746	8,784	21,1	952,362	22,909	2345,805	0	201,085	201,085	99,714	0	0	0	0	0	0	0
10:24:29	0	2348,39	15,068	14,99	11,243	8,746	8,783	21,1	952,362	22,909	2345,808	0	201,085	201,085	99,714	0	0	0	0	0	0	0
10:24:29	-93,115	2347,459	14,97	14,941	11,243	8,736	8,782	21,1	952,362	22,909	2345,809	0	201,085	201,085	99,714	0	0	0	0	0	0	0
10:24:29	93,115	2348,39	15,068	15,088	11,243	8,746	8,781	21,1	952,362	22,909	2345,812	0	201,085	201,085	99,714	0	0	0	0	0	0	0
10:24:29	0	2348,39	15,068	15,088	11,243	8,746	8,781	21,1	952,362	22,909	2345,815	0	201,085	201,085	99,714	0	0	0	0	0	0	0
10:24:29	-79,174	2347,599	14,97	14,941	11,244	8,738	8,78	21,1	952,362	22,909	2345,816	0	201,085	201,085	99,714	0	0	0	0	0	0	0
10:24:29	-13,94	2347,459	14,97	14,99	11,243	8,736	8,779	21,1	952,362	22,909	2345,818	0	201,085	201,085	99,714	0	0	0	0	0	0	0
10:24:29	139,721	2348,856	15,117	15,136	11,243	8,751	8,778	21,1	952,362	22,909	2345,821	0	201,085	201,085	99,714	0	0	0	0	0	0	0
10:24:29	-46,606	2348,39	15,068	14,99	11,243	8,746	8,778	21,1	952,362	22,909	2345,824	0	201,085	201,085	99,714	0	0	0	0	0	0	0
10:24:29	0	2348,39	15,068	15,136	11,243	8,746	8,777	21,1	952,362	22,909	2345,826	0	201,085	201,085	99,714	0	0	0	0	0	0	0
10:24:29	0	2348,39	15,068	15,088	11,243	8,746	8,777	21,1	952,362	22,909	2345,829	0	201,085	201,085	99,714	0	0	0	0	0	0	0
10:24:29	0	2348,39	15,068	15,088	11,243	8,746	8,776	21,1	952,362	22,909	2345,832	0	201,085	201,085	99,714	0	0	0	0	0	0	0
10:24:29	46,606	2348,856	15,117	15,185	11,243	8,751	8,775	21,1	952,362	22,909	2345,835	0	201,085	201,085	99,714	0	0	0	0	0	0	0
10:24:29	-46,606	2348,39	15,068	15,136	11,243	8,746	8,775	21,1	952,362	22,909	2345,837	0	201,085	201,085	99,714	0	0	0	0	0	0	0
10:24:29	-93,115	2347,459	14,97	15,088	11,243	8,736	8,774	21,1	952,362	22,909	2345,839	0	201,085	201,085	99,714	0	0	0	0	0	0	0
10:24:29	0	2347,459	14,97	14,941	11,243	8,736	8,773	21,1	952,362	22,909	2345,841	0	201,085	201,085	99,714	0	0	0	0	0	0	0
10:24:29	139,721	2348,856	15,117	15,088	11,243	8,751	8,773	21,1	952,362	22,909	2345,844	0	201,085	201,085	99,714	0	0	0	0	0	0	0
10:24:29	-46,606	2348,39	15,068	14,99	11,243	8,746	8,772	21,1	952,362	22,909	2345,846	0	201,085	201,085	99,714	0	0	0	0	0	0	0
10:24:29	-93,115	2347,459	14,97	15,088	11,243	8,736	8,772	21,1	952,362	22,909	2345,848	0	201,085	201,085	99,714	0	0	0	0	0	0	0
10:24:29	-46,582	2346,993	14,922	14,941	11,243	8,731	8,771	21,1	952,362	22,909	2345,849	0	201,085	201,085	99,714	0	0	0	0	0	0	0
10:24:29	139,697	2348,39	15,068	15,136	11,243	8,746	8,77	21,1	952,362	22,909	2345,852	0	201,085	201,085	99,714	0	0	0	0	0	0	0
10:24:29	-93,115	2347,459	14,97	15,088	11,243	8,736	8,77	21,1	952,362	22,909	2345,853	0	201,085	201,085	99,714	0	0	0	0	0	0	0
10:24:29	93,115	2348,39	15,068	15,088	11,243	8,746	8,769	21,1	952,362	22,909	2345,856	0	201,085	201,085	99,714	0	0	0	0	0	0	0
10:24:29	-93,115	2347,459	14,97	15,136	11,243	8,736	8,769	21,1	952,362	22,909	2345,858	0	201,085	201,085	99,714	0	0	0	0	0	0	0
10:24:29	0	2347,459	14,97	14,99	11,243	8,736	8,768	21,1	952,362	22,909	2345,859	0	201,085	201,085	99,714	0	0	0	0	0	0	0
10:24:29	0	2347,459	14,97	15,088	11,243	8,736	8,767	21,1	952,362	22,909	2345,861	0	201,085	201,085	99,714	0	0	0	0	0	0	0
10:24:29	93,115	2348,39	15,068	15,088	11,243	8,746	8,767	21,1	952,362	22,909	2345,864	0	201,085	201,085	99,714	0	0	0	0	0	0	0
10:24:29	-139,697	2346,993	14,922	14,843	11,243	8,731	8,766	21,1	952,362	22,909	2345,865	0	201,085	201,085	99,714	0	0	0	0	0	0	0
10:24:29	139,697	2348,39	15,068	15,088	11,243	8,746	8,766	21,1	952,362	22,909	2345,867	0	201,085	201,085	99,714	0	0	0	0	0	0	0
10:24:29	0	2348,39	15,068	14,99	11,243	8,746	8,765	21,1	952,362	22,909	2345,87	0	201,085	201,085	99,714	0	0	0	0	0	0	0
10:24:29	-93,115	2347,459	14,97	14,941	11,243	8,736	8,765	21,1	952,362	22,909	2345,872	0	201,085	201,085	99,714	0	0	0	0	0	0	0
10:24:29	93,115	2348,39	15,068	15,088	11,243	8,746	8,764	21,1	952,362	22,909	2345,874	0	201,085	201,085	99,714	0	0	0	0	0	0	0
10:24:29	-93,115	2347,459	14,97	14,843	11,243	8,736	8,764	21,1	952,362	22,909	2345,876	0	201,085	201,085	99,714	0	0	0	0	0	0	0
10:24:29	0	2347,459	14,97	14,99	11,243	8,736	8,763	21,1	952,362	22,909	2345,878	0	201,085	201,085	99,714	0	0	0	0	0	0	0
10:24:29	0	2347,459	14,97	14,843	11,243	8,736	8,763	21,1	952,362	22,909	2345,879	0	201,085	201,085	99,714	0	0	0	0	0	0	0
10:24:29	-101,708	2346,442	14,922	14,746	11,24	8,726	8,762	21,1	952,362	22,909	2345,88	0	201,085	201,085	99,714	0	0	0	0	0	0	0
10:24:29	125,732	2347,699	15,068	14,99	11,239	8,739	8,762	21,1	952,362	22,909	2345,881	0	201,085	201,085	99,714	0	0	0	0	0	0	0
10:24:29	13,964	2347,839	15,068	14,941	11,24	8,74	8,761	21,1	952,362	22,909	2345,883	0	201,085	201,085	99,714	0	0	0	0	0	0	0
10:24:29	-37,988	2347,459	14,97	14,795	11,243	8,736	8,761	21,1	952,362	22,909	2345,885	0	201,085	201,085	99,714	0	0	0	0	0	0	0
10:24:29	107,08	2348,53	15,068	14,99	11,244	8,747	8,76	21,1	952,362	22,909	2345,888	0	201,085	201,085	99,714	0	0	0	0	0	0	0
10:24:29	-13,964	2348,39	15,068	14,941	11,243	8,746	8,76	21,1	952,362	22,909	2345,89	0	201,085	201,085	99,714	0	0	0	0	0	0	0
10:24:29	-93,115	2347,459	14,97	14,941	11,243	8,736	8,76	21,1	952,362	22,909	2345,892	0	201,085	201,085	99,714	0	0	0	0	0	0	0
10:24:29	107,08	2348,53	15,068	14,941	11,244	8,747	8,759	21,1	952,362	22,909	2345,894	0	201,085	201,085	99,714	0	0	0	0	0	0	0
10:24:29	-13,964	2348,39	15,068	14,99	11,243	8,746	8,759	21,1	952,362	22,909	2345,897	0	201,085	201,085	99,714	0	0	0	0	0	0	0
10:24:29	-93,115	2347,459	14,97	14,843	11,243	8,736	8,759	21,1	952,362	22,909	2345,899	0	201,085	201,085	99,714	0	0	0	0	0	0	0
10:24:29	-32,617	2347,133	14,922	14,795	11,244	8,733	8,758	21,1	952,362	22,909	2345,9	0	201,085	201,085	99,714	0	0	0	0	0	0	0
10:24:29	115,673	2348,29	14,97	14,99	11,247	8,745	8,758	21,1	952,362	22,909	2345,902	0	201,085	201,085	99,714	0	0	0	0	0	0	0
10:24:29	-14,111	2348,149	14,97	15,088	11,247	8,743	8,758	21,1	952,362	22,909	2345,905	0	201,085	201,085	99,714	0	0	0	0	0	0	0
10:24:29	-101,562	2347,133	14,922	14,795	11,244	8,733	8,757	21,1	952,362	22,909	2345,906	0	201,085	201,085	99,714	0	0	0	0	0	0	0
10:24:29	125,732	2348,39	15,068	14,941	11,243	8,746	8,757	21,1	952,362	22,909	2345,908	0	201,085	201,085	99,714	0	0	0	0	0	0	0
10:24:29	0	2348,39	15,068	14,99	11,243	8,746	8,757	21,1	952,362	22,909	2345,911	0	201,085	201,085	99,714	0	0	0	0	0	0	0
10:24:29	0	2348,39	15,068	14,941	11,243	8,746	8,757	21,1	952,362	22,909	2345,913	0	201,085	201,085	99,714	0	0	0	0	0	0	0
10:24:29	-139,697	2346,993	14,922	14,941	11,243	8,731	8,756	21,1	952,362	22,909	2345,915	0	201,085	201,085	99,714	0	0	0	0	0	0	0
10:24:29	139,697	2348,39	15,068	14,99	11,243	8,746	8,756	21,1	952,362	22,909	2345,917	0	201,085	201,085	99,714	0	0	0	0	0	0	0
10:24:29	13,964	2348,53	15,068	15,088	11,244	8,747	8,756	21,1	952,362	22,909	2345,92	0	201,085	201,085	99,714	0	0	0	0	0	0	0
10:24:29	-139,697	2347,133	14,922	14,843	11,244	8,733	8,755	21,1	952,362	22,909	2345,921	0	201,085	201,085	99,714	0	0	0	0	0	0	0
10:24:29	32,617	2347,459	14,97	14,941	11,243	8,736	8,755	21,1	952,362	22,909	2345,922	0	201,085	201,085	99,714	0	0	0	0	0	0	0
10:24:29	0	2347,459	14,97	14,99	11,243	8,736	8,754	21,1	952,362	22,909	2345,924	0	201,085	201,085	99,714	0	0	0	0	0	0	0
10:24:29	-69,116	2346,768	14,97	14,843	11,239	8,729	8,754	21,1	952,362	22,909	2345,925	0	201,085	201,085	99,714	0	0	0	0	0	0	0
10:24:29	0	2346,768	14,97	14,941	11,239	8,729	8,754	21,1	952,362	22,909	2345,926	0	201,085	201,085	99,714	0	0	0	0	0	0	0
10:24:29	-46,557	2346,302	14,922	14,941	11,239	8,724	8,753	21,1	952,362	22,909	2345,926	0	201,085	201,085	99,714	0	0	0	0	0	0	0
10:24:29	46,557	2346,768	14,97	14,99	11,239	8,729	8,752	21,1	952,362	22,909	2345,927	0	201,085	201,085	99,714	0	0	0	0	0	0	0
10:24:29	-93,139	2345,837	14,873	14,746	11,239	8,719	8,752	21,1	952,362	22,909	2345,837	0	201,085	201,085	99,714	0	0	0	0	0	0	0
10:24:29	93,139	2346,768	14,97	14,99	11,239	8,729	8,751	21,1	952,362	22,909	2345,837	0	201,085	201,085	99,714	0	0	0	0	0	0	0
10:24:29	-46,557	2346,302	14,922	14,941	11,239	8,724	8,751	21,1	952,362	22,909	2345,838	0	201,085	201,085	99,714	0	0	0	0	0	0	0
10:24:29	0	2346,302	14,922	14,843	11,239	8,724	8,75	21,1	952,362	22,909	2345,838	0	201,085	201,085	99,714	0	0	0	0	0	0	0
10:24:29	0	2346,302	14,922	14,941	11,239	8,724	8,75	21,1	952,362	22,909	2345,838	0	201,085	201,085	99,714	0	0	0	0	0	0	0
10:24:29	0	2346,302	14,922	14,941	11,239	8,724	8,749	21,1	952,362	22,909	2345,838	0	201,085	201,085	99,714	0	0	0	0	0	0	0
10:24:29	0	2346,302	14,922	14,843	11,239	8,724	8,749	21,1	952,362	22,909	2345,839	0	201,085	201,085	99,714	0	0	0	0	0	0	0
10:24:29	0	2346,302	14,922	14,843	11,239	8,724	8,748	21,1	952,362	22,909	2345,839	0	201,085	201,085	99,714	0	0	0	0	0	0	0
10:24:29	-46,582	2345,837	14,873	14,795	11,239	8,719	8,748	21,1	952,362	22,909	2345,837	0	201,085	201,085	99,714	0	0	0	0	0	0	0
10:24:29	0	2345,837	14,873	14,795	11,239	8,719	8,747	21,1	952,362	22,909	2345,836	0	201,085	201,085	99,714	0	0	0	0	0	0	0
10:24:29	46,582	2346,302	14,922	14,843	11,239	8,724	8,747	21,1	952,362	22,909	2345,837	0	201,085	201,085	99,714	0	0	0	0	0	0	0
10:24:29	139,697	2347,699	15,068	14,99	11,239	8,739	8,747	21,1	952,362	22,909	2345,838	0	201,085	201,085	99,714	0	0	0	0	0	0	0
10:24:29	-139,697	2346,302	14,922	14,746	11,239	8,724	8,746	21,1	952,362	22,909	2345,839	0	201,085	201,085	99,714	0	0	0	0	0	0	0
10:24:29	-46,582	2345,837	14,873	14,746	11,239	8,719	8,746	21,1	952,362	22,909	2345,837	0	201,085	201,085	99,714	0	0	0	0	0	0	0
10:24:30	93,139	2346,768	14,97	14,941	11,239	8,729	8,745	21,1	952,362	22,909	2345,837	0	201,085	201,085	99,714	0	0	0	0	0	0	0
10:24:30	0	2346,768	14,97	14,99	11,239	8,729	8,745	21,1	952,362	22,909	2345,838	0	201,085	201,085	99,714	0	0	0	0	0	0	0
10:24:30	93,139	2347,699	15,068	15,088	11,239	8,739	8,745	21,1	952,362	22,909	2345,84	0	201,085	201,085	99,714	0	0	0	0	0	0	0
10:24:30	-93,139	2346,768	14,97	14,99	11,239	8,729	8,745	21,1	952,362	22,909	2345,841	0	201,085	201,085	99,714	0	0	0	0	0	0	0
10:24:30	0	2346,768	14,97	14,941	11,239	8,729	8,744	21,1	952,362	22,909	2345,842	0	201,085	201,085	99,714	0	0	0	0	0	0	0
10:24:30	93,139	2347,699	15,068	14,99	11,239	8,739	8,744	21,1	952,362	22,909	2345,844	0	201,085	201,085	99,714	0	0	0	0	0	0	0
10:24:30	186,303	2349,562	15,263	15,429	11,239	8,758	8,744	21,1	952,362	22,909	2345,848	0	201,085	201,085	99,714	0	0	0	0	0	0	0
10:24:30	162,304	2351,185	15,361	15,429	11,243	8,775	8,745	21,1	952,362	22,909	2345,853	0	201,085	201,085	99,714	0	0	0	0	0	0	0
10:24:30	269,506	2353,88	15,556	15,625	11,247	8,802	8,746	21,1	952,822	22,909	2345,861	0	201,085	201,085	99,714	0	0	0	0	0	0	0
10:24:30	267,822	2356,559	15,752	15,869	11,252	8,83	8,748	21,1	952,822	22,909	2345,872	0	201,085	201,085	99,714	0	0	0	0	0	0	0
10:24:30	461,132	2361,17	16,045	16,211	11,262	8,878	8,75	21,1	952,822	22,909	2345,887	0	201,085	201,085	99,714	0	0	0	0	0	0	0
10:24:30	421,142	2365,381	16,24	16,504	11,276	8,921	8,754	21,1	952,822	22,909	2345,907	0	201,085	201,085	99,714	0	0	0	0	0	0	0
10:24:30	541,601	2370,797	16,533	16,748	11,29	8,977	8,758	21,1	952,822	22,909	2345,932	0	201,085	201,085	99,714	0	0	0	0	0	0	0
10:24:30	423,754	2375,035	16,582	16,894	11,312	9,02	8,763	21,1	952,822	22,909	2345,961	0	201,085	201,085	99,714	0	0	0	0	0	0	0
10:24:30	668,481	2381,72	16,875	17,285	11,334	9,089	8,77	21,1	952,822	22,909	2345,996	0	201,085	201,085	99,714	0	0	0	0	0	0	0
10:24:30	590,454	2387,624	17,07	17,48	11,356	9,15	8,777	21,1	952,822	22,909	2346,038	0	201,085	201,085	99,714	0	0	0	0	0	0	0
10:24:30	622,631	2393,851	17,217	17,773	11,384	9,214	8,786	21,1	952,822	22,909	2346,086	0	201,085	201,085	99,714	0	0	0	0	0	0	0
10:24:30	667,553	2400,526	17,412	17,969	11,411	9,283	8,795	21,1	952,822	22,909	2346,14	0	201,085	201,085	99,714	0	0	0	0	0	0	0
10:24:30	654,98	2407,076	17,51	18,115	11,442	9,351	8,806	21,1	952,822	22,909	2346,201	0	201,182	201,182	99,714	0	0	0	0	0	0	0
10:24:30	547,753	2412,554	17,558	18,31	11,471	9,407	8,818	21,1	952,822	22,909	2346,267	0	201,182	201,182	99,714	0	0	0	0	0	0	0
10:24:30	897,924	2421,533	17,9	18,652	11,503	9,5	8,831	21,1	952,822	22,909	2346,342	0	201,182	201,182	99,714	0	0	0	0	0	0	0
10:24:30	699,34	2428,526	18,047	18,994	11,534	9,572	8,846	21,1	952,822	22,909	2346,424	0	201,182	201,182	99,714	0	0	0	0	0	0	0
10:24:30	732,592	2435,852	18,144	18,799	11,57	9,647	8,862	21,1	952,822	22,909	2346,514	0	201,182	201,182	99,714	0	0	0	0	0	0	0
10:24:30	497,802	2440,83	18,047	18,799	11,604	9,699	8,878	21,1	952,822	22,909	2346,608	0	201,182	201,182	99,714	0	0	0	0	0	0	0
10:24:30	783,081	2448,661	18,193	18,799	11,64	9,78	8,896	21,1	952,822	22,909	2346,71	0	201,182	201,182	99,714	0	0	0	0	0	0	0
10:24:30	791,992	2456,581	18,34	18,994	11,677	9,861	8,915	21,1	952,822	22,909	2346,82	0	201,182	201,182	99,714	0	0	0	0	0	0	0
10:24:30	727,246	2463,853	18,486	19,14	11,71	9,936	8,935	21,1	952,822	22,909	2346,937	0	201,182	201,182	99,714	0	0	0	0	0	0	0
10:24:30	845,19	2472,305	18,681	19,531	11,747	10,023	8,956	21,1	952,822	22,909	2347,062	0	201,182	201,182	99,714	0	0	0	0	0	0	0
10:24:30	585,839	2478,164	18,681	19,531	11,78	10,084	8,978	21,1	952,822	22,909	2347,193	0	201,182	201,182	99,714	0	0	0	0	0	0	0
10:24:30	783,276	2485,996	18,974	19,873	11,808	10,164	9,001	21,1	952,822	22,909	2347,332	0	201,182	201,182	99,714	0	0	0	0	0	0	0
10:24:30	870,336	2494,7	19,267	20,019	11,841	10,254	9,026	21,1	952,822	22,909	2347,48	0	201,182	201,182	99,714	0	0	0	0	0	0	0
10:24:30	677,856	2501,478	19,365	20,215	11,874	10,324	9,051	21,1	952,822	22,909	2347,634	0	201,182	201,182	99,714	0	0	0	0	0	0	0
10:24:30	502,758	2506,506	19,365	20,215	11,902	10,376	9,077	21,1	952,822	22,909	2347,793	0	201,182	201,182	99,714	0	0	0	0	0	0	0
10:24:30	824,804	2514,754	19,609	20,263	11,935	10,461	9,105	21,1	952,822	22,909	2347,96	0	201,182	201,182	99,714	0	0	0	0	0	0	0
10:24:30	588,476	2520,639	19,609	20,263	11,968	10,522	9,132	21,1	952,822	22,909	2348,133	0	201,182	201,182	99,714	0	0	0	0	0	0	0
10:24:30	719,555	2527,834	19,658	20,41	12,006	10,596	9,161	21,1	952,822	22,909	2348,312	0	201,182	201,182	99,714	0	0	0	0	0	0	0
10:24:30	619,067	2534,025	19,609	20,215	12,044	10,66	9,19	21,1	952,822	22,909	2348,498	0	201,182	201,182	99,714	0	0	0	0	0	0	0
10:24:30	724,877	2541,274	19,756	20,361	12,076	10,734	9,221	21,1	952,822	22,909	2348,691	0	201,182	201,182	99,714	0	0	0	0	0	0	0
10:24:30	693,896	2548,213	19,853	20,556	12,11	10,806	9,252	21,1	952,822	22,909	2348,89	0	201,182	201,182	99,714	0	0	0	0	0	0	0
10:24:30	717,626	2555,389	20	20,703	12,142	10,88	9,284	21,1	952,822	22,909	2349,097	0	201,182	201,182	99,714	0	0	0	0	0	0	0
10:24:30	782,202	2563,211	20,293	21,094	12,17	10,96	9,317	21,1	952,822	22,909	2349,311	0	201,182	201,182	99,714	0	0	0	0	0	0	0
10:24:30	640,087	2569,612	20,439	21,045	12,198	11,026	9,35	21,1	952,822	22,909	2349,531	0	201,182	201,182	99,714	0	0	0	0	0	0	0
10:24:30	645,751	2576,069	20,586	21,142	12,226	11,093	9,384	21,1	952,822	22,909	2349,758	0	201,182	201,182	99,714	0	0	0	0	0	0	0
10:24:30	757,128	2583,641	20,928	21,582	12,25	11,171	9,419	21,1	952,822	22,909	2349,992	0	201,182	201,182	99,714	0	0	0	0	0	0	0
10:24:30	907,617	2592,717	21,318	21,826	12,28	11,265	9,455	21,1	952,822	22,909	2350,235	0	201,182	201,182	99,714	0	0	0	0	0	0	0
10:24:30	620,654	2598,923	21,465	22,119	12,306	11,329	9,492	21,1	952,822	22,909	2350,483	0	201,182	201,182	99,714	0	0	0	0	0	0	0
10:24:30	456,958	2603,493	21,416	21,972	12,335	11,376	9,529	21,1	952,822	22,909	2350,736	0	201,182	201,182	99,714	0	0	0	0	0	0	0
10:24:30	564,672	2609,14	21,416	21,826	12,367	11,434	9,566	21,1	952,822	22,909	2350,995	0	201,182	201,182	99,714	0	0	0	0	0	0	0
10:24:30	447,973	2613,619	21,318	21,826	12,397	11,48	9,604	21,1	952,822	22,909	2351,257	0	201,182	201,182	99,714	0	0	0	0	0	0	0
10:24:30	521,044	2618,83	21,318	21,777	12,426	11,534	9,642	21,1	952,822	22,909	2351,525	0	201,182	201,182	99,714	0	0	0	0	0	0	0
10:24:30	587,255	2624,703	21,465	21,826	12,451	11,594	9,68	21,1	952,822	22,909	2351,798	0	201,182	201,182	99,714	0	0	0	0	0	0	0
10:24:30	664,282	2631,345	21,709	22,021	12,475	11,663	9,719	21,1	952,822	22,909	2352,077	0	201,182	201,182	99,714	0	0	0	0	0	0	0
10:24:30	661,547	2637,961	22,002	22,217	12,496	11,731	9,758	21,1	952,822	22,909	2352,363	0	201,182	201,182	99,714	0	0	0	0	0	0	0
10:24:30	490,112	2642,862	22,148	22,461	12,515	11,782	9,798	21,1	952,822	22,909	2352,654	0	201,182	201,182	99,714	0	0	0	0	0	0	0
10:24:30	523,413	2648,096	22,344	22,558	12,534	11,836	9,838	21,1	952,822	22,909	2352,949	0	201,182	201,182	99,714	0	0	0	0	0	0	0
10:24:30	450,366	2652,6	22,392	22,803	12,557	11,882	9,878	21,1	952,822	22,909	2353,249	0	201,182	201,182	99,714	0	0	0	0	0	0	0
10:24:30	394,653	2656,546	22,392	22,705	12,579	11,923	9,918	21,1	952,822	22,909	2353,552	0	201,182	201,182	99,714	0	0	0	0	0	0	0
10:24:30	440,722	2660,953	22,344	22,656	12,606	11,968	9,958	21,1	952,822	22,909	2353,859	0	201,182	201,182	99,714	0	0	0	0	0	0	0
[truncated: 6,711 more rows]
