# Supplementary material for: Testing of pandemic ventilators under early and agile development
Source: Front Med Technol. 2022 Aug 16;4:899328. doi: 10.3389/fmedt.2022.899328 (PMC9424737; doi:10.3389/fmedt.2022.899328)
Supplement: Supplementary file 3 [file Data_Sheet_2.ZIP › Accuracy of Controls Systems/01_Data Storage/01_Raw Measurement Data/Hamilton T1/Hamilton T1_v2/part_1_test_06.csv]

Time	Flow	Lung tidal volume	p alveole	Airway pressure	Bellows position	Intrapleural pressure	Cardial pressure	Fraction of O2 inspir	Ambient pressure	Temperature Celsius	FRC actual	Shunt fraction	Partial pressure O2 air chamber	Partial pressure O2 effectiv	Oxygen sat pulm. capillaries	NA	NA	NA	NA	NA	NA	NA
15:20:27	-219,482	2211,393	12,529	12,353	10,604	7,333	8,701	21,3	957,694	24,748	2174,868	0	204,493	204,493	99,728	0	0	0	0	0	0	0
15:20:27	-240,942	2208,983	12,529	12,256	10,59	7,309	8,674	21,3	957,694	24,748	2174,902	0	204,493	204,493	99,728	0	0	0	0	0	0	0
15:20:27	-285,644	2206,127	12,48	12,256	10,576	7,279	8,646	21,3	957,694	24,748	2174,934	0	204,493	204,493	99,728	0	0	0	0	0	0	0
15:20:27	-237,792	2203,749	12,48	12,256	10,563	7,255	8,619	21,3	957,694	24,748	2174,963	0	204,493	204,493	99,728	0	0	0	0	0	0	0
15:20:27	-179,785	2201,951	12,48	12,256	10,553	7,236	8,592	21,3	957,694	24,748	2174,99	0	204,493	204,493	99,728	0	0	0	0	0	0	0
15:20:27	-186,621	2200,085	12,529	12,256	10,54	7,217	8,565	21,3	957,694	24,748	2175,015	0	204,493	204,493	99,728	0	0	0	0	0	0	0
15:20:27	-247,509	2197,61	12,529	12,256	10,526	7,191	8,538	21,3	957,694	24,748	2175,037	0	204,493	204,493	99,728	0	0	0	0	0	0	0
15:20:27	-224,243	2195,367	12,48	12,256	10,515	7,168	8,511	21,3	957,694	24,748	2175,057	0	204,493	204,493	99,728	0	0	0	0	0	0	0
15:20:27	-208,154	2193,286	12,431	12,256	10,506	7,147	8,484	21,3	957,694	24,748	2175,076	0	204,493	204,493	99,728	0	0	0	0	0	0	0
15:20:27	-254,711	2190,739	12,334	12,158	10,497	7,121	8,458	21,3	957,694	24,748	2175,091	0	204,493	204,493	99,728	0	0	0	0	0	0	0
15:20:27	-207,08	2188,668	12,285	12,158	10,488	7,099	8,431	21,3	957,694	24,748	2175,105	0	204,493	204,493	99,728	0	0	0	0	0	0	0
15:20:27	-298,828	2185,68	12,187	12,109	10,476	7,068	8,404	21,3	957,694	24,748	2175,115	0	204,493	204,493	99,728	0	0	0	0	0	0	0
15:20:27	-223,071	2183,449	12,138	12,06	10,466	7,045	8,378	21,3	957,694	24,748	2175,124	0	204,493	204,493	99,728	0	0	0	0	0	0	0
15:20:27	-251,318	2180,936	12,041	11,914	10,457	7,019	8,351	21,3	957,694	24,748	2175,13	0	204,493	204,493	99,728	0	0	0	0	0	0	0
15:20:27	-222,729	2178,708	12,041	11,914	10,444	6,996	8,324	21,3	957,694	24,748	2175,133	0	204,493	204,493	99,728	0	0	0	0	0	0	0
15:20:27	-103,369	2177,675	12,138	11,816	10,433	6,986	8,298	21,3	957,694	24,748	2175,136	0	204,493	204,493	99,728	0	0	0	0	0	0	0
15:20:27	-200,17	2175,673	12,138	11,914	10,422	6,965	8,272	21,3	957,694	24,748	2175,136	0	204,493	204,493	99,728	0	0	0	0	0	0	0
15:20:27	-269,604	2172,977	12,041	11,767	10,412	6,937	8,246	21,3	957,694	24,748	2172,977	0	204,493	204,493	99,728	0	0	0	0	0	0	0
15:20:27	-204,663	2170,93	11,992	11,767	10,403	6,916	8,22	21,3	957,694	24,748	2170,93	0	204,493	204,493	99,728	0	0	0	0	0	0	0
15:20:27	-183,081	2169,099	11,943	11,718	10,395	6,897	8,194	21,3	957,694	24,748	2169,099	0	204,493	204,493	99,728	0	0	0	0	0	0	0
15:20:27	-271,801	2166,381	11,845	11,621	10,385	6,869	8,168	21,3	957,694	24,748	2166,381	0	204,493	204,493	99,728	0	0	0	0	0	0	0
15:20:27	-250,073	2163,881	11,748	11,572	10,375	6,844	8,142	21,3	957,694	24,748	2163,881	0	204,493	204,493	99,728	0	0	0	0	0	0	0
15:20:27	-251,245	2161,368	11,65	11,572	10,366	6,818	8,116	21,3	957,694	24,748	2161,368	0	204,493	204,493	99,728	0	0	0	0	0	0	0
15:20:27	-85,351	2160,515	11,748	11,621	10,356	6,809	8,09	21,3	957,694	24,748	2160,515	0	204,493	204,493	99,728	0	0	0	0	0	0	0
15:20:27	-220,336	2158,311	11,748	11,572	10,344	6,786	8,065	21,3	957,694	24,748	2158,311	0	204,493	204,493	99,728	0	0	0	0	0	0	0
15:20:27	-252,075	2155,791	11,65	11,572	10,335	6,76	8,039	21,3	957,694	24,748	2155,791	0	204,493	204,493	99,728	0	0	0	0	0	0	0
15:20:27	-143,359	2154,357	11,601	11,572	10,329	6,745	8,014	21,3	957,694	24,748	2154,357	0	204,493	204,493	99,728	0	0	0	0	0	0	0
15:20:27	-161,157	2152,745	11,601	11,523	10,32	6,729	7,989	21,3	957,694	24,748	2152,745	0	204,493	204,493	99,728	0	0	0	0	0	0	0
15:20:27	-234,912	2150,396	11,504	11,572	10,312	6,705	7,963	21,3	957,694	24,748	2150,396	0	204,493	204,493	99,728	0	0	0	0	0	0	0
15:20:27	-189,453	2148,502	11,455	11,377	10,304	6,685	7,938	21,3	957,694	24,748	2148,502	0	204,493	204,493	99,728	0	0	0	0	0	0	0
15:20:27	-127,099	2147,231	11,406	11,279	10,299	6,672	7,914	21,3	957,694	24,748	2147,231	0	204,493	204,493	99,728	0	0	0	0	0	0	0
15:20:27	-216,87	2145,062	11,259	11,23	10,294	6,65	7,889	21,3	957,694	24,748	2145,062	0	204,493	204,493	99,728	0	0	0	0	0	0	0
15:20:27	-173,461	2143,328	11,162	11,181	10,29	6,632	7,864	21,3	957,694	24,748	2143,328	0	204,493	204,493	99,728	0	0	0	0	0	0	0
15:20:27	-127,05	2142,057	11,113	11,084	10,285	6,619	7,84	21,3	957,694	24,748	2142,057	0	204,493	204,493	99,728	0	0	0	0	0	0	0
15:20:27	-80,493	2141,252	11,113	11,181	10,281	6,61	7,816	21,3	957,694	24,748	2141,252	0	204,493	204,493	99,728	0	0	0	0	0	0	0
15:20:27	-148,339	2139,769	11,113	11,084	10,272	6,595	7,792	21,3	957,694	24,748	2139,769	0	204,493	204,493	99,728	0	0	0	0	0	0	0
15:20:27	-37,377	2139,395	11,162	11,084	10,267	6,591	7,768	21,3	957,694	24,748	2139,395	0	204,493	204,493	99,728	0	0	0	0	0	0	0
15:20:27	-143,042	2137,964	11,113	11,084	10,262	6,576	7,745	21,3	957,694	24,748	2137,964	0	204,493	204,493	99,728	0	0	0	0	0	0	0
15:20:27	-136,425	2136,6	11,113	11,084	10,254	6,562	7,722	21,3	957,694	24,748	2136,6	0	204,493	204,493	99,728	0	0	0	0	0	0	0
15:20:27	-81,689	2135,783	11,113	11,084	10,249	6,554	7,699	21,3	957,694	24,748	2135,783	0	204,493	204,493	99,728	0	0	0	0	0	0	0
15:20:27	-174,414	2134,039	11,015	10,937	10,245	6,536	7,676	21,3	957,694	24,748	2134,039	0	204,493	204,493	99,728	0	0	0	0	0	0	0
15:20:27	-114,16	2132,898	10,966	10,937	10,241	6,524	7,653	21,3	957,694	24,748	2132,898	0	204,493	204,493	99,728	0	0	0	0	0	0	0
15:20:27	-115,014	2131,747	10,918	10,888	10,237	6,512	7,631	21,3	957,694	24,748	2131,747	0	204,493	204,493	99,728	0	0	0	0	0	0	0
15:20:27	-104,687	2130,701	10,82	10,84	10,236	6,502	7,609	21,3	957,694	24,748	2130,701	0	204,493	204,493	99,728	0	0	0	0	0	0	0
15:20:27	-69,677	2130,004	10,82	10,84	10,232	6,494	7,587	21,3	957,694	24,748	2130,004	0	204,493	204,493	99,728	0	0	0	0	0	0	0
15:20:27	-69,848	2129,305	10,82	10,742	10,228	6,487	7,565	21,3	957,694	24,748	2129,305	0	204,493	204,493	99,728	0	0	0	0	0	0	0
15:20:27	-73,315	2128,572	10,771	10,742	10,226	6,48	7,544	21,3	957,694	24,748	2128,572	0	204,493	204,493	99,728	0	0	0	0	0	0	0
15:20:27	110,302	2129,675	10,966	10,888	10,222	6,491	7,523	21,3	957,694	24,748	2128,573	0	204,493	204,493	99,728	0	0	0	0	0	0	0
15:20:27	-155,761	2128,118	10,966	10,84	10,214	6,475	7,503	21,3	957,694	24,748	2128,118	0	204,493	204,493	99,728	0	0	0	0	0	0	0
15:20:27	-71,972	2127,398	10,966	10,888	10,21	6,468	7,483	21,3	957,694	24,748	2127,398	0	204,493	204,493	99,728	0	0	0	0	0	0	0
15:20:27	-12,866	2127,269	10,966	10,888	10,209	6,466	7,463	21,3	957,694	24,748	2127,269	0	204,493	204,493	99,728	0	0	0	0	0	0	0
15:20:27	-117,236	2126,097	10,918	10,888	10,205	6,454	7,443	21,3	957,694	24,748	2126,097	0	204,493	204,493	99,728	0	0	0	0	0	0	0
15:20:27	-104,492	2125,052	10,82	10,84	10,204	6,443	7,423	21,3	957,694	24,748	2125,052	0	204,493	204,493	99,728	0	0	0	0	0	0	0
15:20:27	-118,31	2123,869	10,771	10,693	10,2	6,431	7,404	21,3	957,694	24,748	2123,869	0	204,493	204,493	99,728	0	0	0	0	0	0	0
15:20:27	45,288	2124,322	10,82	10,742	10,2	6,436	7,385	21,3	957,694	24,748	2123,869	0	204,493	204,493	99,728	0	0	0	0	0	0	0
15:20:27	-58,129	2123,74	10,771	10,595	10,199	6,43	7,366	21,3	957,694	24,748	2123,74	0	204,493	204,493	99,728	0	0	0	0	0	0	0
15:20:27	-149,658	2122,244	10,673	10,547	10,196	6,414	7,347	21,3	957,694	24,748	2122,244	0	204,493	204,493	99,728	0	0	0	0	0	0	0
15:20:27	-85,864	2121,385	10,673	10,595	10,191	6,406	7,329	21,3	957,694	24,748	2121,385	0	204,493	204,493	99,728	0	0	0	0	0	0	0
15:20:27	-13,037	2121,255	10,673	10,693	10,19	6,404	7,311	21,3	957,694	24,748	2121,255	0	204,493	204,493	99,728	0	0	0	0	0	0	0
15:20:27	-74,023	2120,515	10,673	10,595	10,186	6,397	7,293	21,2	961,014	24,748	2120,515	0	204,493	204,493	99,728	0	0	0	0	0	0	0
15:20:27	-81,103	2119,703	10,673	10,742	10,182	6,388	7,275	21,2	961,014	24,748	2119,703	0	204,493	204,493	99,728	0	0	0	0	0	0	0
15:20:27	16,381	2119,867	10,771	10,693	10,177	6,39	7,258	21,2	961,014	24,748	2119,704	0	204,493	204,493	99,728	0	0	0	0	0	0	0
15:20:27	-148,51	2118,382	10,625	10,693	10,177	6,375	7,241	21,2	961,014	24,748	2118,382	0	204,493	204,493	99,728	0	0	0	0	0	0	0
15:20:27	-28,833	2118,094	10,673	10,693	10,173	6,372	7,223	21,2	961,014	24,748	2118,094	0	204,493	204,493	99,728	0	0	0	0	0	0	0
15:20:27	-58,251	2117,511	10,625	10,693	10,172	6,366	7,207	21,2	961,014	24,748	2117,511	0	204,493	204,493	99,728	0	0	0	0	0	0	0
15:20:27	-63,305	2116,878	10,625	10,595	10,168	6,359	7,19	21,2	961,014	24,748	2116,878	0	204,493	204,493	99,728	0	0	0	0	0	0	0
15:20:27	-102,197	2115,856	10,527	10,595	10,168	6,349	7,174	21,2	961,014	24,748	2115,856	0	204,493	204,493	99,728	0	0	0	0	0	0	0
15:20:27	-45,166	2115,405	10,478	10,498	10,168	6,344	7,157	21,2	961,014	24,748	2115,405	0	204,493	204,493	99,728	0	0	0	0	0	0	0
15:20:27	0	2115,405	10,478	10,547	10,168	6,344	7,141	21,2	961,014	24,748	2115,405	0	204,493	204,493	99,728	0	0	0	0	0	0	0
15:20:27	-29,931	2115,105	10,527	10,595	10,163	6,341	7,126	21,2	961,014	24,748	2115,105	0	203,981	203,981	99,726	0	0	0	0	0	0	0
15:20:27	-11,791	2114,987	10,527	10,595	10,163	6,34	7,11	21,2	961,014	24,748	2114,987	0	203,981	203,981	99,726	0	0	0	0	0	0	0
15:20:27	-76,342	2114,224	10,527	10,595	10,158	6,332	7,095	21,2	961,014	24,748	2114,224	0	203,981	203,981	99,726	0	0	0	0	0	0	0
15:20:27	-56,958	2113,654	10,478	10,693	10,158	6,326	7,08	21,2	961,014	24,748	2113,654	0	203,981	203,981	99,726	0	0	0	0	0	0	0
15:20:27	-20,263	2113,452	10,527	10,693	10,154	6,324	7,065	21,2	961,014	24,748	2113,452	0	203,981	203,981	99,726	0	0	0	0	0	0	0
15:20:27	79,638	2114,248	10,625	10,693	10,153	6,332	7,051	21,2	961,014	24,748	2113,453	0	203,981	203,981	99,726	0	0	0	0	0	0	0
15:20:27	-88,134	2113,367	10,625	10,693	10,148	6,323	7,036	21,2	961,014	24,748	2113,367	0	203,981	203,981	99,726	0	0	0	0	0	0	0
15:20:27	-101,098	2112,356	10,527	10,547	10,148	6,312	7,022	21,2	961,014	24,748	2112,356	0	203,981	203,981	99,726	0	0	0	0	0	0	0
15:20:27	-66,503	2111,691	10,527	10,547	10,144	6,306	7,008	21,2	961,014	24,748	2111,691	0	203,981	203,981	99,726	0	0	0	0	0	0	0
15:20:27	-10,717	2111,584	10,527	10,547	10,143	6,304	6,994	21,2	961,014	24,748	2111,584	0	203,981	203,981	99,726	0	0	0	0	0	0	0
15:20:27	0	2111,584	10,527	10,595	10,143	6,304	6,981	21,2	961,014	24,748	2111,584	0	203,981	203,981	99,726	0	0	0	0	0	0	0
15:20:27	-65,429	2110,929	10,527	10,498	10,14	6,298	6,967	21,2	961,014	24,748	2110,929	0	203,981	203,981	99,726	0	0	0	0	0	0	0
15:20:27	-45,166	2110,478	10,478	10,4	10,14	6,293	6,954	21,2	961,014	24,748	2110,478	0	203,981	203,981	99,726	0	0	0	0	0	0	0
15:20:27	-10,742	2110,37	10,478	10,498	10,139	6,292	6,941	21,2	961,014	24,748	2110,37	0	203,981	203,981	99,726	0	0	0	0	0	0	0
15:20:27	-45,166	2109,919	10,429	10,4	10,139	6,287	6,928	21,2	961,014	24,748	2109,919	0	203,981	203,981	99,726	0	0	0	0	0	0	0
15:20:27	-34,326	2109,575	10,478	10,4	10,134	6,284	6,916	21,2	961,014	24,748	2109,575	0	203,981	203,981	99,726	0	0	0	0	0	0	0
15:20:27	-10,742	2109,468	10,478	10,498	10,134	6,283	6,903	21,2	961,014	24,748	2109,468	0	203,981	203,981	99,726	0	0	0	0	0	0	0
15:20:27	-67,724	2108,791	10,478	10,4	10,13	6,276	6,891	21,2	961,014	24,748	2108,791	0	203,981	203,981	99,726	0	0	0	0	0	0	0
15:20:27	-9,667	2108,694	10,478	10,498	10,129	6,275	6,879	21,2	961,014	24,748	2108,694	0	203,981	203,981	99,726	0	0	0	0	0	0	0
15:20:27	0	2108,694	10,478	10,498	10,129	6,275	6,867	21,2	961,014	24,748	2108,694	0	203,981	203,981	99,726	0	0	0	0	0	0	0
15:20:27	-79,321	2107,901	10,478	10,498	10,125	6,267	6,855	21,2	961,014	24,748	2107,901	0	203,981	203,981	99,726	0	0	0	0	0	0	0
15:20:27	0	2107,901	10,478	10,498	10,125	6,267	6,844	21,2	961,014	24,748	2107,901	0	203,981	203,981	99,726	0	0	0	0	0	0	0
15:20:28	-77,416	2107,127	10,478	10,547	10,12	6,259	6,832	21,2	961,014	24,748	2107,127	0	203,981	203,981	99,726	0	0	0	0	0	0	0
15:20:28	45,166	2107,578	10,527	10,498	10,12	6,263	6,821	21,2	961,014	24,748	2107,127	0	203,981	203,981	99,726	0	0	0	0	0	0	0
15:20:28	-79,345	2106,785	10,527	10,595	10,116	6,255	6,81	21,2	961,014	24,748	2106,785	0	203,981	203,981	99,726	0	0	0	0	0	0	0
15:20:28	-78,442	2106	10,527	10,547	10,112	6,247	6,799	21,2	961,014	24,748	2106	0	203,981	203,981	99,726	0	0	0	0	0	0	0
15:20:28	9,716	2106,098	10,625	10,693	10,107	6,248	6,788	21,2	961,014	24,748	2106	0	203,981	203,981	99,726	0	0	0	0	0	0	0
15:20:28	-135,424	2104,743	10,478	10,595	10,107	6,234	6,777	21,2	961,014	24,748	2104,743	0	203,981	203,981	99,726	0	0	0	0	0	0	0
15:20:28	-9,667	2104,647	10,478	10,547	10,106	6,233	6,767	21,2	961,014	24,748	2104,647	0	203,981	203,981	99,726	0	0	0	0	0	0	0
15:20:28	9,667	2104,743	10,478	10,547	10,107	6,234	6,756	21,2	961,014	24,748	2104,647	0	203,981	203,981	99,726	0	0	0	0	0	0	0
15:20:28	-9,667	2104,647	10,478	10,498	10,106	6,233	6,746	21,2	961,014	24,748	2104,647	0	203,981	203,981	99,726	0	0	0	0	0	0	0
15:20:28	-45,117	2104,195	10,429	10,498	10,106	6,228	6,736	21,2	961,014	24,748	2104,195	0	203,981	203,981	99,726	0	0	0	0	0	0	0
15:20:28	-90,258	2103,293	10,332	10,351	10,106	6,219	6,726	21,2	961,014	24,748	2103,293	0	203,981	203,981	99,726	0	0	0	0	0	0	0
15:20:28	-45,117	2102,842	10,283	10,4	10,106	6,214	6,716	21,2	961,014	24,748	2102,842	0	203,981	203,981	99,726	0	0	0	0	0	0	0
15:20:28	-34,204	2102,5	10,332	10,4	10,102	6,211	6,706	21,2	961,014	24,748	2102,5	0	203,981	203,981	99,726	0	0	0	0	0	0	0
15:20:28	-80,517	2101,694	10,332	10,4	10,097	6,203	6,696	21,2	961,014	24,748	2101,694	0	203,981	203,981	99,726	0	0	0	0	0	0	0
15:20:28	90,209	2102,597	10,429	10,4	10,097	6,212	6,686	21,2	961,014	24,748	2101,695	0	203,981	203,981	99,726	0	0	0	0	0	0	0
15:20:28	-81,616	2101,78	10,429	10,4	10,093	6,203	6,677	21,2	961,014	24,748	2101,695	0	203,981	203,981	99,726	0	0	0	0	0	0	0
15:20:28	-36,474	2101,416	10,478	10,4	10,088	6,2	6,668	21,2	961,014	24,748	2101,416	0	203,981	203,981	99,726	0	0	0	0	0	0	0
15:20:28	0	2101,416	10,478	10,498	10,088	6,2	6,658	21,2	961,014	24,748	2101,416	0	203,981	203,981	99,726	0	0	0	0	0	0	0
15:20:28	-8,642	2101,329	10,478	10,498	10,088	6,199	6,649	21,2	961,014	24,748	2101,329	0	203,981	203,981	99,726	0	0	0	0	0	0	0
15:20:28	0	2101,329	10,478	10,498	10,088	6,199	6,641	21,2	961,014	24,748	2101,329	0	203,981	203,981	99,726	0	0	0	0	0	0	0
15:20:28	-118,09	2100,148	10,429	10,4	10,083	6,187	6,632	21,2	961,014	24,748	2100,148	0	203,981	203,981	99,726	0	0	0	0	0	0	0
15:20:28	0	2100,148	10,429	10,4	10,083	6,187	6,623	21,2	961,014	24,748	2100,148	0	203,981	203,981	99,726	0	0	0	0	0	0	0
15:20:28	-90,209	2099,246	10,332	10,351	10,083	6,177	6,614	21,2	961,014	24,748	2099,246	0	203,981	203,981	99,726	0	0	0	0	0	0	0
15:20:28	0	2099,246	10,332	10,4	10,083	6,177	6,606	21,2	961,014	24,748	2099,246	0	203,981	203,981	99,726	0	0	0	0	0	0	0
15:20:28	-9,667	2099,15	10,332	10,351	10,083	6,176	6,597	21,2	961,014	24,748	2099,15	0	203,981	203,981	99,726	0	0	0	0	0	0	0
15:20:28	-45,117	2098,698	10,283	10,351	10,083	6,172	6,589	21,2	961,014	24,748	2098,698	0	203,981	203,981	99,726	0	0	0	0	0	0	0
15:20:28	-71,923	2097,979	10,283	10,351	10,079	6,164	6,581	21,2	961,014	24,748	2097,979	0	203,981	203,981	99,726	0	0	0	0	0	0	0
15:20:28	45,092	2098,43	10,332	10,351	10,079	6,169	6,572	21,2	961,014	24,748	2097,98	0	203,981	203,981	99,726	0	0	0	0	0	0	0
15:20:28	-45,092	2097,979	10,283	10,205	10,079	6,164	6,564	21,2	961,014	24,748	2097,979	0	203,981	203,981	99,726	0	0	0	0	0	0	0
15:20:28	0	2097,979	10,283	10,205	10,079	6,164	6,557	21,2	961,014	24,748	2097,979	0	203,981	203,981	99,726	0	0	0	0	0	0	0
15:20:28	-8,422	2097,895	10,283	10,302	10,078	6,163	6,549	21,2	961,014	24,748	2097,895	0	203,981	203,981	99,726	0	0	0	0	0	0	0
15:20:28	0	2097,895	10,283	10,205	10,078	6,163	6,541	21,2	961,014	24,748	2097,895	0	203,981	203,981	99,726	0	0	0	0	0	0	0
15:20:28	-75,292	2097,142	10,283	10,205	10,074	6,156	6,534	21,2	961,014	24,748	2097,142	0	203,981	203,981	99,726	0	0	0	0	0	0	0
15:20:28	-7,373	2097,068	10,283	10,205	10,074	6,155	6,526	21,2	961,014	24,748	2097,068	0	203,981	203,981	99,726	0	0	0	0	0	0	0
15:20:28	-30,175	2096,766	10,332	10,351	10,069	6,152	6,519	21,2	961,014	24,748	2096,766	0	203,981	203,981	99,726	0	0	0	0	0	0	0
15:20:28	82,788	2097,594	10,429	10,4	10,069	6,16	6,512	21,2	961,014	24,748	2096,767	0	203,981	203,981	99,726	0	0	0	0	0	0	0
15:20:28	-90,209	2096,692	10,332	10,351	10,069	6,151	6,505	21,2	961,014	24,748	2096,692	0	203,981	203,981	99,726	0	0	0	0	0	0	0
15:20:28	-75,268	2095,94	10,332	10,351	10,065	6,143	6,498	21,2	961,014	24,748	2095,94	0	203,981	203,981	99,726	0	0	0	0	0	0	0
15:20:28	90,185	2096,841	10,429	10,4	10,065	6,153	6,491	21,2	961,014	24,748	2095,94	0	203,981	203,981	99,726	0	0	0	0	0	0	0
15:20:28	-7,397	2096,767	10,429	10,4	10,064	6,152	6,484	21,2	961,014	24,748	2095,941	0	203,981	203,981	99,726	0	0	0	0	0	0	0
15:20:28	-135,253	2095,415	10,283	10,205	10,064	6,138	6,478	21,2	961,014	24,748	2095,415	0	203,981	203,981	99,726	0	0	0	0	0	0	0
15:20:28	0	2095,415	10,283	10,351	10,064	6,138	6,471	21,2	961,014	24,748	2095,415	0	203,981	203,981	99,726	0	0	0	0	0	0	0
15:20:28	0	2095,415	10,283	10,205	10,064	6,138	6,464	21,2	961,014	24,748	2095,415	0	203,981	203,981	99,726	0	0	0	0	0	0	0
15:20:28	-165,209	2093,763	10,185	10,156	10,06	6,121	6,458	21,2	961,014	24,748	2093,763	0	203,981	203,981	99,726	0	0	0	0	0	0	0
15:20:28	0	2093,763	10,185	10,205	10,06	6,121	6,451	21,2	961,014	24,748	2093,763	0	203,981	203,981	99,726	0	0	0	0	0	0	0
15:20:28	-52,636	2093,236	10,136	10,058	10,059	6,115	6,444	21,2	961,014	24,748	2093,236	0	203,981	203,981	99,726	0	0	0	0	0	0	0
15:20:28	-30,029	2092,936	10,185	10,205	10,055	6,112	6,438	21,2	961,014	24,748	2092,936	0	203,981	203,981	99,726	0	0	0	0	0	0	0
15:20:28	-7,568	2092,86	10,185	10,156	10,055	6,111	6,432	21,2	961,014	24,748	2092,86	0	203,981	203,981	99,726	0	0	0	0	0	0	0
15:20:28	-45,043	2092,41	10,136	10,058	10,055	6,107	6,425	21,2	961,014	24,748	2092,41	0	203,981	203,981	99,726	0	0	0	0	0	0	0
15:20:28	-90,136	2091,509	10,039	10,058	10,055	6,098	6,419	21,2	961,014	24,748	2091,509	0	203,981	203,981	99,726	0	0	0	0	0	0	0
15:20:28	12,744	2091,636	10,136	10,156	10,05	6,099	6,412	21,2	961,014	24,748	2091,509	0	203,981	203,981	99,726	0	0	0	0	0	0	0
15:20:28	37,695	2092,013	10,185	10,156	10,05	6,103	6,406	21,2	961,014	24,748	2091,509	0	203,981	203,981	99,726	0	0	0	0	0	0	0
15:20:28	-45,043	2091,563	10,136	10,058	10,05	6,098	6,4	21,2	961,014	24,748	2091,509	0	203,981	203,981	99,726	0	0	0	0	0	0	0
15:20:28	-76,342	2090,799	10,136	10,058	10,046	6,09	6,394	21,2	961,014	24,748	2090,799	0	203,981	203,981	99,726	0	0	0	0	0	0	0
15:20:28	-7,397	2090,725	10,136	10,058	10,045	6,089	6,388	21,2	961,014	24,748	2090,725	0	203,981	203,981	99,726	0	0	0	0	0	0	0
15:20:28	-32,324	2090,402	10,185	10,205	10,041	6,086	6,382	21,2	961,014	24,748	2090,402	0	203,981	203,981	99,726	0	0	0	0	0	0	0
15:20:28	-45,019	2089,952	10,136	10,058	10,041	6,081	6,376	21,2	961,014	24,748	2089,952	0	203,981	203,981	99,726	0	0	0	0	0	0	0
15:20:28	-83,691	2089,115	10,136	10,058	10,036	6,073	6,371	21,2	961,014	24,748	2089,115	0	203,981	203,981	99,726	0	0	0	0	0	0	0
15:20:28	128,613	2090,401	10,283	10,302	10,036	6,086	6,365	21,2	961,014	24,748	2089,116	0	203,981	203,981	99,726	0	0	0	0	0	0	0
15:20:28	-167,26	2088,728	10,185	10,205	10,031	6,069	6,359	21,2	961,014	24,748	2088,728	0	203,981	203,981	99,726	0	0	0	0	0	0	0
15:20:28	0	2088,728	10,185	10,156	10,031	6,069	6,353	21,2	961,014	24,748	2088,728	0	203,981	203,981	99,726	0	0	0	0	0	0	0
15:20:28	-45,043	2088,278	10,136	10,156	10,031	6,064	6,348	21,2	961,014	24,748	2088,278	0	203,981	203,981	99,726	0	0	0	0	0	0	0
15:20:28	-90,063	2087,377	10,039	10,058	10,031	6,055	6,342	21,2	961,014	24,748	2087,377	0	203,981	203,981	99,726	0	0	0	0	0	0	0
15:20:28	-90,063	2086,477	9,941	9,961	10,031	6,046	6,336	21,2	961,014	24,748	2086,477	0	203,981	203,981	99,726	0	0	0	0	0	0	0
15:20:28	4,272	2086,519	10,039	9,961	10,026	6,046	6,331	21,2	961,014	24,748	2086,477	0	203,981	203,981	99,726	0	0	0	0	0	0	0
15:20:28	0	2086,519	10,039	10,009	10,026	6,046	6,325	21,2	961,014	24,748	2086,477	0	203,981	203,981	99,726	0	0	0	0	0	0	0
15:20:28	5,297	2086,572	10,136	10,009	10,022	6,047	6,319	21,2	961,014	24,748	2086,477	0	203,981	203,981	99,726	0	0	0	0	0	0	0
15:20:28	-78,417	2085,788	10,136	10,009	10,017	6,039	6,314	21,2	961,014	24,748	2085,788	0	203,981	203,981	99,726	0	0	0	0	0	0	0
15:20:28	-90,063	2084,888	10,039	10,058	10,017	6,029	6,308	21,1	959,124	24,748	2084,888	0	203,981	203,981	99,726	0	0	0	0	0	0	0
15:20:28	-81,518	2084,072	10,039	10,009	10,012	6,021	6,303	21,1	959,124	24,748	2084,072	0	203,981	203,981	99,726	0	0	0	0	0	0	0
15:20:28	90,063	2084,973	10,136	10,058	10,012	6,03	6,297	21,1	959,124	24,748	2084,073	0	203,981	203,981	99,726	0	0	0	0	0	0	0
15:20:28	-90,063	2084,072	10,039	10,058	10,012	6,021	6,292	21,1	959,124	24,748	2084,072	0	203,981	203,981	99,726	0	0	0	0	0	0	0
15:20:28	-45,043	2083,622	9,99	10,009	10,012	6,016	6,287	21,1	959,124	24,748	2083,622	0	203,981	203,981	99,726	0	0	0	0	0	0	0
15:20:28	-39,892	2083,223	10,039	10,009	10,007	6,012	6,281	21,1	959,124	24,748	2083,223	0	203,981	203,981	99,726	0	0	0	0	0	0	0
15:20:28	0	2083,223	10,039	10,009	10,007	6,012	6,276	21,1	959,124	24,748	2083,223	0	203,981	203,981	99,726	0	0	0	0	0	0	0
15:20:28	-80,371	2082,419	10,039	9,961	10,003	6,004	6,271	21,1	959,124	24,748	2082,419	0	203,981	203,981	99,726	0	0	0	0	0	0	0
15:20:28	-45,019	2081,969	9,99	9,961	10,003	5,999	6,265	21,1	959,124	24,748	2081,969	0	203,981	203,981	99,726	0	0	0	0	0	0	0
15:20:28	-51,538	2081,454	9,941	9,961	10,002	5,994	6,26	21,1	959,124	24,748	2081,454	0	203,981	203,981	99,726	0	0	0	0	0	0	0
15:20:28	-34,423	2081,109	9,99	9,961	9,998	5,99	6,255	21,1	959,124	24,748	2081,109	0	203,122	203,122	99,722	0	0	0	0	0	0	0
15:20:28	0	2081,109	9,99	10,009	9,998	5,99	6,249	21,1	959,124	24,748	2081,109	0	203,122	203,122	99,722	0	0	0	0	0	0	0
15:20:28	-40,795	2080,701	10,039	10,009	9,993	5,986	6,244	21,1	959,124	24,748	2080,701	0	203,122	203,122	99,722	0	0	0	0	0	0	0
15:20:28	-44,995	2080,252	9,99	10,009	9,993	5,981	6,239	21,1	959,124	24,748	2080,252	0	203,122	203,122	99,722	0	0	0	0	0	0	0
15:20:28	0	2080,252	9,99	10,009	9,993	5,981	6,234	21,1	959,124	24,748	2080,252	0	203,122	203,122	99,722	0	0	0	0	0	0	0
15:20:28	0	2080,252	9,99	9,961	9,993	5,981	6,229	21,1	959,124	24,748	2080,252	0	203,122	203,122	99,722	0	0	0	0	0	0	0
15:20:28	-126,611	2078,985	9,941	9,961	9,988	5,968	6,224	21,1	959,124	24,748	2078,985	0	203,122	203,122	99,722	0	0	0	0	0	0	0
15:20:28	-90,014	2078,085	9,843	9,863	9,988	5,959	6,219	21,1	959,124	24,748	2078,085	0	203,122	203,122	99,722	0	0	0	0	0	0	0
15:20:28	90,014	2078,985	9,941	9,863	9,988	5,968	6,214	21,1	959,124	24,748	2078,086	0	203,122	203,122	99,722	0	0	0	0	0	0	0
15:20:28	-39,721	2078,588	9,99	9,863	9,984	5,964	6,209	21,1	959,124	24,748	2078,087	0	203,122	203,122	99,722	0	0	0	0	0	0	0
15:20:28	0	2078,588	9,99	9,863	9,984	5,964	6,204	21,1	959,124	24,748	2078,087	0	203,122	203,122	99,722	0	0	0	0	0	0	0
15:20:28	-44,995	2078,138	9,941	9,863	9,984	5,96	6,199	21,1	959,124	24,748	2078,087	0	203,122	203,122	99,722	0	0	0	0	0	0	0
15:20:28	-36,572	2077,773	9,99	10,009	9,979	5,956	6,195	21,1	959,124	24,748	2077,773	0	203,122	203,122	99,722	0	0	0	0	0	0	0
15:20:28	0	2077,773	9,99	9,961	9,979	5,956	6,19	21,1	959,124	24,748	2077,773	0	203,122	203,122	99,722	0	0	0	0	0	0	0
15:20:28	-45,019	2077,322	9,941	9,961	9,979	5,951	6,185	21,1	959,124	24,748	2077,322	0	203,122	203,122	99,722	0	0	0	0	0	0	0
15:20:28	40,795	2077,73	9,99	9,961	9,979	5,955	6,181	21,1	959,124	24,748	2077,323	0	203,122	203,122	99,722	0	0	0	0	0	0	0
15:20:28	-126,586	2076,464	9,941	9,961	9,974	5,942	6,176	21,1	959,124	24,748	2076,464	0	203,122	203,122	99,722	0	0	0	0	0	0	0
15:20:28	45,019	2076,915	9,99	10,009	9,974	5,947	6,172	21,1	959,124	24,748	2076,465	0	203,122	203,122	99,722	0	0	0	0	0	0	0
15:20:28	0	2076,915	9,99	10,009	9,974	5,947	6,167	21,1	959,124	24,748	2076,465	0	203,122	203,122	99,722	0	0	0	0	0	0	0
15:20:28	0	2076,915	9,99	10,058	9,974	5,947	6,163	21,1	959,124	24,748	2076,466	0	203,122	203,122	99,722	0	0	0	0	0	0	0
15:20:28	-127,636	2075,638	9,941	9,961	9,969	5,934	6,158	21,1	959,124	24,748	2075,638	0	203,122	203,122	99,722	0	0	0	0	0	0	0
15:20:29	0	2075,638	9,941	9,961	9,969	5,934	6,154	21,1	959,124	24,748	2075,638	0	203,122	203,122	99,722	0	0	0	0	0	0	0
15:20:29	-89,99	2074,738	9,843	9,814	9,969	5,925	6,15	21,1	959,124	24,748	2074,738	0	203,122	203,122	99,722	0	0	0	0	0	0	0
15:20:29	0	2074,738	9,843	9,814	9,969	5,925	6,145	21,1	959,124	24,748	2074,738	0	203,122	203,122	99,722	0	0	0	0	0	0	0
15:20:29	6,298	2074,801	9,941	9,863	9,965	5,925	6,141	21,1	959,124	24,748	2074,738	0	203,122	203,122	99,722	0	0	0	0	0	0	0
15:20:29	0	2074,801	9,941	9,961	9,965	5,925	6,137	21,1	959,124	24,748	2074,738	0	203,122	203,122	99,722	0	0	0	0	0	0	0
15:20:29	-89,941	2073,902	9,843	9,716	9,965	5,916	6,132	21,1	959,124	24,748	2073,902	0	203,122	203,122	99,722	0	0	0	0	0	0	0
15:20:29	0	2073,902	9,843	9,716	9,965	5,916	6,128	21,1	959,124	24,748	2073,902	0	203,122	203,122	99,722	0	0	0	0	0	0	0
15:20:29	89,941	2074,801	9,941	10,009	9,965	5,925	6,124	21,1	959,124	24,748	2073,903	0	203,122	203,122	99,722	0	0	0	0	0	0	0
15:20:29	44,995	2075,251	9,99	9,961	9,965	5,93	6,12	21,1	959,124	24,748	2073,904	0	203,122	203,122	99,722	0	0	0	0	0	0	0
15:20:29	-44,995	2074,801	9,941	9,961	9,965	5,925	6,116	21,1	959,124	24,748	2073,905	0	203,122	203,122	99,722	0	0	0	0	0	0	0
15:20:29	44,995	2075,251	9,99	9,961	9,965	5,93	6,113	21,1	959,124	24,748	2073,906	0	203,122	203,122	99,722	0	0	0	0	0	0	0
15:20:29	44,995	2075,701	10,039	9,863	9,965	5,935	6,109	21,1	959,124	24,748	2073,908	0	203,122	203,122	99,722	0	0	0	0	0	0	0
15:20:29	0	2075,701	10,039	10,009	9,965	5,935	6,106	21,1	959,124	24,748	2073,91	0	203,122	203,122	99,722	0	0	0	0	0	0	0
15:20:29	-44,995	2075,251	9,99	9,961	9,965	5,93	6,102	21,1	959,124	24,748	2073,911	0	203,122	203,122	99,722	0	0	0	0	0	0	0
15:20:29	44,995	2075,701	10,039	9,961	9,965	5,935	6,099	21,1	959,124	24,748	2073,913	0	203,122	203,122	99,722	0	0	0	0	0	0	0
15:20:29	-89,99	2074,801	9,941	9,716	9,965	5,925	6,096	21,1	959,124	24,748	2073,914	0	203,122	203,122	99,722	0	0	0	0	0	0	0
15:20:29	86,816	2075,669	10,039	9,961	9,964	5,934	6,093	21,1	959,124	24,748	2073,916	0	203,122	203,122	99,722	0	0	0	0	0	0	0
15:20:29	3,173	2075,701	10,039	10,009	9,965	5,935	6,089	21,1	959,124	24,748	2073,918	0	203,122	203,122	99,722	0	0	0	0	0	0	0
15:20:29	-93,164	2074,77	9,941	9,863	9,964	5,925	6,086	21,1	959,124	24,748	2073,919	0	203,122	203,122	99,722	0	0	0	0	0	0	0
15:20:29	3,173	2074,801	9,941	9,814	9,965	5,925	6,083	21,1	959,124	24,748	2073,919	0	203,122	203,122	99,722	0	0	0	0	0	0	0
15:20:29	0	2074,801	9,941	9,863	9,965	5,925	6,08	21,1	959,124	24,748	2073,92	0	203,122	203,122	99,722	0	0	0	0	0	0	0
15:20:29	44,995	2075,251	9,99	10,009	9,965	5,93	6,077	21,1	959,124	24,748	2073,921	0	203,122	203,122	99,722	0	0	0	0	0	0	0
15:20:29	0	2075,251	9,99	9,961	9,965	5,93	6,074	21,1	959,124	24,748	2073,923	0	203,122	203,122	99,722	0	0	0	0	0	0	0
15:20:29	-48,168	2074,77	9,941	9,814	9,964	5,925	6,071	21,1	959,124	24,748	2073,923	0	203,122	203,122	99,722	0	0	0	0	0	0	0
15:20:29	3,173	2074,801	9,941	9,863	9,965	5,925	6,068	21,1	959,124	24,748	2073,924	0	203,122	203,122	99,722	0	0	0	0	0	0	0
15:20:29	-89,941	2073,902	9,843	9,716	9,965	5,916	6,065	21,1	959,124	24,748	2073,902	0	203,122	203,122	99,722	0	0	0	0	0	0	0
15:20:29	131,762	2075,22	9,99	9,961	9,964	5,93	6,063	21,1	959,124	24,748	2073,903	0	203,122	203,122	99,722	0	0	0	0	0	0	0
15:20:29	-41,821	2074,801	9,941	9,814	9,965	5,925	6,06	21,1	959,124	24,748	2073,904	0	203,122	203,122	99,722	0	0	0	0	0	0	0
15:20:29	0	2074,801	9,941	9,961	9,965	5,925	6,057	21,1	959,124	24,748	2073,905	0	203,122	203,122	99,722	0	0	0	0	0	0	0
15:20:29	44,995	2075,251	9,99	9,863	9,965	5,93	6,055	21,1	959,124	24,748	2073,906	0	203,122	203,122	99,722	0	0	0	0	0	0	0
15:20:29	-48,168	2074,77	9,941	9,863	9,964	5,925	6,052	21,1	959,124	24,748	2073,907	0	203,122	203,122	99,722	0	0	0	0	0	0	0
15:20:29	3,173	2074,801	9,941	9,961	9,965	5,925	6,05	21,1	959,124	24,748	2073,908	0	203,122	203,122	99,722	0	0	0	0	0	0	0
15:20:29	41,821	2075,22	9,99	10,009	9,964	5,93	6,047	21,1	959,124	24,748	2073,909	0	203,122	203,122	99,722	0	0	0	0	0	0	0
15:20:29	3,173	2075,251	9,99	9,961	9,965	5,93	6,045	21,1	959,124	24,748	2073,91	0	203,122	203,122	99,722	0	0	0	0	0	0	0
15:20:29	-44,995	2074,801	9,941	9,863	9,965	5,925	6,043	21,1	959,124	24,748	2073,911	0	203,122	203,122	99,722	0	0	0	0	0	0	0
15:20:29	0	2074,801	9,941	9,961	9,965	5,925	6,041	21,1	959,124	24,748	2073,912	0	203,122	203,122	99,722	0	0	0	0	0	0	0
15:20:29	0	2074,801	9,941	9,961	9,965	5,925	6,038	21,1	959,124	24,748	2073,913	0	203,122	203,122	99,722	0	0	0	0	0	0	0
15:20:29	-89,941	2073,902	9,843	9,863	9,965	5,916	6,036	21,1	959,124	24,748	2073,902	0	203,122	203,122	99,722	0	0	0	0	0	0	0
15:20:29	131,762	2075,22	9,99	9,961	9,964	5,93	6,034	21,1	959,124	24,748	2073,903	0	203,122	203,122	99,722	0	0	0	0	0	0	0
15:20:29	-44,995	2074,77	9,941	9,961	9,964	5,925	6,032	21,1	959,124	24,748	2073,904	0	203,122	203,122	99,722	0	0	0	0	0	0	0
15:20:29	0	2074,77	9,941	10,009	9,964	5,925	6,03	21,1	959,124	24,748	2073,905	0	203,122	203,122	99,722	0	0	0	0	0	0	0
15:20:29	0	2074,77	9,941	9,961	9,964	5,925	6,027	21,1	959,124	24,748	2073,906	0	203,122	203,122	99,722	0	0	0	0	0	0	0
15:20:29	-86,767	2073,902	9,843	9,814	9,965	5,916	6,025	21,1	959,124	24,748	2073,902	0	203,122	203,122	99,722	0	0	0	0	0	0	0
15:20:29	86,767	2074,77	9,941	9,863	9,964	5,925	6,023	21,1	959,124	24,748	2073,903	0	203,122	203,122	99,722	0	0	0	0	0	0	0
15:20:29	0	2074,77	9,941	9,961	9,964	5,925	6,021	21,1	959,124	24,748	2073,904	0	203,122	203,122	99,722	0	0	0	0	0	0	0
15:20:29	3,173	2074,801	9,941	9,863	9,965	5,925	6,02	21,1	959,124	24,748	2073,904	0	203,122	203,122	99,722	0	0	0	0	0	0	0
15:20:29	-3,173	2074,77	9,941	9,863	9,964	5,925	6,018	21,1	959,124	24,748	2073,905	0	203,122	203,122	99,722	0	0	0	0	0	0	0
15:20:29	0	2074,77	9,941	9,814	9,964	5,925	6,016	21,1	959,124	24,748	2073,906	0	203,122	203,122	99,722	0	0	0	0	0	0	0
15:20:29	0	2074,77	9,941	9,863	9,964	5,925	6,014	21,1	959,124	24,748	2073,907	0	203,122	203,122	99,722	0	0	0	0	0	0	0
15:20:29	48,168	2075,251	9,99	10,009	9,965	5,93	6,012	21,1	959,124	24,748	2073,908	0	203,122	203,122	99,722	0	0	0	0	0	0	0
15:20:29	44,995	2075,701	10,039	10,058	9,965	5,935	6,011	21,1	959,124	24,748	2073,91	0	203,122	203,122	99,722	0	0	0	0	0	0	0
15:20:29	90,014	2076,601	10,136	10,205	9,965	5,944	6,01	21,1	959,124	24,748	2073,913	0	203,122	203,122	99,722	0	0	0	0	0	0	0
15:20:29	353,759	2080,139	10,429	10,547	9,969	5,98	6,009	21,1	959,124	24,748	2073,919	0	203,122	203,122	99,722	0	0	0	0	0	0	0
15:20:29	262,841	2082,767	10,625	10,84	9,974	6,007	6,009	21,1	959,124	24,748	2073,928	0	203,122	203,122	99,722	0	0	0	0	0	0	0
15:20:29	446,386	2087,231	11,015	11,23	9,979	6,053	6,01	21,1	959,124	24,748	2073,941	0	203,122	203,122	99,722	0	0	0	0	0	0	0
15:20:29	437,06	2091,602	11,308	11,572	9,988	6,098	6,012	21,1	959,124	24,748	2073,959	0	203,122	203,122	99,722	0	0	0	0	0	0	0
15:20:29	427,685	2095,879	11,504	11,767	10,002	6,143	6,014	21,1	959,124	24,748	2073,981	0	203,122	203,122	99,722	0	0	0	0	0	0	0
15:20:29	471,972	2100,599	11,65	12,06	10,022	6,191	6,018	21,1	959,124	24,748	2074,007	0	203,122	203,122	99,722	0	0	0	0	0	0	0
15:20:29	378,173	2104,38	11,601	12,109	10,046	6,23	6,022	21,1	959,124	24,748	2074,038	0	203,122	203,122	99,722	0	0	0	0	0	0	0
15:20:29	402,026	2108,401	11,504	12,06	10,074	6,272	6,027	21,1	959,124	24,748	2074,072	0	203,122	203,122	99,722	0	0	0	0	0	0	0
15:20:29	642,968	2114,83	11,65	12,256	10,102	6,338	6,033	21,1	959,124	24,748	2074,113	0	203,122	203,122	99,722	0	0	0	0	0	0	0
15:20:29	654,809	2121,378	11,748	12,451	10,134	6,405	6,04	21,1	959,124	24,748	2074,16	0	203,122	203,122	99,722	0	0	0	0	0	0	0
15:20:29	677,88	2128,157	11,943	12,549	10,163	6,475	6,049	21,1	959,124	24,748	2074,214	0	203,122	203,122	99,722	0	0	0	0	0	0	0
15:20:29	723,486	2135,392	12,187	12,841	10,191	6,55	6,058	21,1	959,124	24,748	2074,275	0	203,122	203,122	99,722	0	0	0	0	0	0	0
15:20:29	772,119	2143,113	12,431	13,086	10,222	6,63	6,07	21,1	959,124	24,748	2074,344	0	203,122	203,122	99,722	0	0	0	0	0	0	0
15:20:29	729,467	2150,408	12,675	13,33	10,25	6,705	6,082	21,1	959,124	24,748	2074,419	0	203,122	203,122	99,722	0	0	0	0	0	0	0
15:20:29	825,756	2158,665	12,92	13,72	10,284	6,79	6,096	21,1	959,124	24,748	2074,504	0	203,122	203,122	99,722	0	0	0	0	0	0	0
15:20:29	566,43	2164,33	12,968	13,72	10,314	6,848	6,111	21,1	959,124	24,748	2074,594	0	203,122	203,122	99,722	0	0	0	0	0	0	0
15:20:29	793,627	2172,266	13,164	13,965	10,348	6,93	6,127	21,1	959,124	24,748	2074,691	0	203,122	203,122	99,722	0	0	0	0	0	0	0
15:20:29	694,335	2179,209	13,31	14,111	10,38	7,002	6,144	21,1	959,124	24,748	2074,796	0	203,122	203,122	99,722	0	0	0	0	0	0	0
15:20:29	820,117	2187,411	13,506	14,306	10,416	7,086	6,162	21,1	959,124	24,748	2074,908	0	203,122	203,122	99,722	0	0	0	0	0	0	0
15:20:29	849,096	2195,901	13,799	14,599	10,449	7,174	6,182	21,1	959,124	24,748	2075,029	0	203,122	203,122	99,722	0	0	0	0	0	0	0
15:20:29	697,412	2202,876	13,945	14,648	10,48	7,246	6,203	21,1	959,124	24,748	2075,157	0	203,122	203,122	99,722	0	0	0	0	0	0	0
15:20:29	799,34	2210,869	14,14	14,843	10,515	7,328	6,225	21,1	959,124	24,748	2075,293	0	203,122	203,122	99,722	0	0	0	0	0	0	0
15:20:29	743,042	2218,299	14,287	14,99	10,55	7,405	6,248	21,1	959,124	24,748	2075,436	0	203,122	203,122	99,722	0	0	0	0	0	0	0
15:20:29	595,556	2224,255	14,238	15,088	10,586	7,466	6,272	21,1	959,124	24,748	2075,585	0	203,122	203,122	99,722	0	0	0	0	0	0	0
15:20:29	769,116	2231,946	14,384	15,185	10,622	7,545	6,297	21,1	959,124	24,748	2075,741	0	203,122	203,122	99,722	0	0	0	0	0	0	0
15:20:29	666,528	2238,611	14,482	15,478	10,654	7,614	6,323	21,1	959,124	24,748	2075,904	0	203,122	203,122	99,722	0	0	0	0	0	0	0
15:20:29	783,618	2246,448	14,629	15,429	10,691	7,695	6,35	21,1	959,124	24,748	2076,075	0	203,122	203,122	99,722	0	0	0	0	0	0	0
15:20:29	510,009	2251,548	14,629	15,429	10,72	7,747	6,377	21,1	959,124	24,748	2076,25	0	202,97	202,97	99,721	0	0	0	0	0	0	0
15:20:29	665,673	2258,204	14,726	15,478	10,752	7,816	6,405	21,1	959,124	24,748	2076,432	0	202,97	202,97	99,721	0	0	0	0	0	0	0
15:20:29	724,072	2265,445	14,97	15,722	10,78	7,891	6,435	21,1	959,124	24,748	2076,621	0	202,97	202,97	99,721	0	0	0	0	0	0	0
15:20:29	851,513	2273,96	15,263	15,967	10,813	7,978	6,465	21,1	959,124	24,748	2076,819	0	202,97	202,97	99,721	0	0	0	0	0	0	0
15:20:29	589,697	2279,857	15,361	16,162	10,841	8,039	6,496	21,1	959,124	24,748	2077,022	0	202,97	202,97	99,721	0	0	0	0	0	0	0
15:20:29	540,307	2285,26	15,41	16,064	10,869	8,095	6,527	21,1	959,124	24,748	2077,23	0	202,97	202,97	99,721	0	0	0	0	0	0	0
15:20:29	582,739	2291,088	15,41	16,064	10,902	8,155	6,559	21,1	959,124	24,748	2077,444	0	202,97	202,97	99,721	0	0	0	0	0	0	0
15:20:29	498,535	2296,073	15,41	16,015	10,93	8,206	6,591	21,1	959,124	24,748	2077,663	0	202,97	202,97	99,721	0	0	0	0	0	0	0
15:20:29	767,797	2303,751	15,605	16,308	10,963	8,286	6,625	21,1	959,124	24,748	2077,889	0	202,97	202,97	99,721	0	0	0	0	0	0	0
15:20:29	497,607	2308,727	15,605	16,211	10,991	8,337	6,658	21,1	959,124	24,748	2078,12	0	202,97	202,97	99,721	0	0	0	0	0	0	0
15:20:29	731,469	2316,042	15,849	16,357	11,019	8,412	6,693	21,1	959,124	24,748	2078,357	0	202,97	202,97	99,721	0	0	0	0	0	0	0
15:20:29	547,265	2321,515	15,898	16,406	11,048	8,469	6,727	21,1	959,124	24,748	2078,601	0	202,97	202,97	99,721	0	0	0	0	0	0	0
15:20:29	554,736	2327,062	15,947	16,601	11,076	8,526	6,763	21,1	959,124	24,748	2078,849	0	202,97	202,97	99,721	0	0	0	0	0	0	0
15:20:29	632,812	2333,39	16,093	16,699	11,104	8,591	6,798	21,1	959,124	24,748	2079,104	0	202,97	202,97	99,721	0	0	0	0	0	0	0
15:20:29	691,235	2340,302	16,386	16,943	11,128	8,662	6,835	21,1	959,124	24,748	2079,365	0	202,97	202,97	99,721	0	0	0	0	0	0	0
15:20:29	542,382	2345,726	16,435	16,943	11,156	8,718	6,872	21,1	959,124	24,748	2079,631	0	202,97	202,97	99,721	0	0	0	0	0	0	0
15:20:29	434,13	2350,067	16,435	16,943	11,18	8,763	6,909	21,1	959,124	24,748	2079,902	0	202,97	202,97	99,721	0	0	0	0	0	0	0
15:20:29	743,945	2357,507	16,728	17,236	11,206	8,84	6,947	21,1	959,124	24,748	2080,179	0	202,97	202,97	99,721	0	0	0	0	0	0	0
15:20:29	502,685	2362,534	16,826	17,383	11,229	8,892	6,985	21,1	959,124	24,748	2080,461	0	202,97	202,97	99,721	0	0	0	0	0	0	0
15:20:29	496,386	2367,498	16,924	17,431	11,252	8,943	7,023	21,1	959,124	24,748	2080,749	0	202,97	202,97	99,721	0	0	0	0	0	0	0
15:20:29	647,094	2373,969	17,168	17,431	11,276	9,009	7,062	21,1	959,124	24,748	2081,042	0	202,97	202,97	99,721	0	0	0	0	0	0	0
15:20:29	533,593	2379,305	17,314	17,773	11,298	9,065	7,102	21,1	959,124	24,748	2081,34	0	202,97	202,97	99,721	0	0	0	0	0	0	0
15:20:30	419,897	2383,504	17,412	17,92	11,316	9,108	7,141	21,1	959,124	24,748	2081,642	0	202,97	202,97	99,721	0	0	0	0	0	0	0
15:20:30	462,5	2388,129	17,558	17,969	11,334	9,155	7,18	21,1	959,124	24,748	2081,949	0	202,97	202,97	99,721	0	0	0	0	0	0	0
15:20:30	540,039	2393,529	17,803	18,115	11,352	9,211	7,22	21,1	959,124	24,748	2082,26	0	202,97	202,97	99,721	0	0	0	0	0	0	0
15:20:30	321,167	2396,741	17,803	18,115	11,37	9,244	7,26	21,1	959,124	24,748	2082,575	0	202,97	202,97	99,721	0	0	0	0	0	0	0
15:20:30	339,721	2400,138	17,803	18,066	11,389	9,279	7,3	21,1	959,124	24,748	2082,892	0	202,97	202,97	99,721	0	0	0	0	0	0	0
15:20:30	454,858	2404,686	17,9	18,164	11,409	9,326	7,339	21,1	959,124	24,748	2083,214	0	202,97	202,97	99,721	0	0	0	0	0	0	0
15:20:30	373,925	2408,426	17,998	18,164	11,425	9,365	7,379	21,1	959,124	24,748	2083,539	0	202,97	202,97	99,721	0	0	0	0	0	0	0
15:20:30	304,443	2411,47	18,047	18,261	11,44	9,396	7,419	21,1	959,124	24,748	2083,867	0	202,97	202,97	99,721	0	0	0	0	0	0	0
15:20:30	398,901	2415,459	18,144	18,359	11,457	9,437	7,458	21,1	959,124	24,748	2084,199	0	202,97	202,97	99,721	0	0	0	0	0	0	0
15:20:30	147,485	2416,934	18,047	18,359	11,471	9,452	7,497	21,1	959,124	24,748	2084,532	0	202,97	202,97	99,721	0	0	0	0	0	0	0
15:20:30	366,943	2420,603	18,193	18,359	11,483	9,49	7,536	21,1	959,124	24,748	2084,868	0	202,97	202,97	99,721	0	0	0	0	0	0	0
15:20:30	368,408	2424,287	18,388	18,603	11,494	9,528	7,575	21,1	959,124	24,748	2085,207	0	202,97	202,97	99,721	0	0	0	0	0	0	0
15:20:30	256,347	2426,851	18,486	18,603	11,503	9,555	7,614	21,1	959,124	24,748	2085,549	0	202,97	202,97	99,721	0	0	0	0	0	0	0
15:20:30	135,4	2428,205	18,388	18,457	11,516	9,569	7,652	21,1	959,124	24,748	2085,891	0	202,97	202,97	99,721	0	0	0	0	0	0	0
15:20:30	200,952	2430,214	18,34	18,31	11,53	9,589	7,69	21,1	959,124	24,748	2086,236	0	202,97	202,97	99,721	0	0	0	0	0	0	0
15:20:30	162,109	2431,836	18,193	18,261	11,547	9,606	7,728	21,1	959,124	24,748	2086,582	0	202,97	202,97	99,721	0	0	0	0	0	0	0
15:20:30	274,609	2434,582	18,291	18,359	11,557	9,634	7,765	21,1	959,124	24,748	2086,93	0	202,97	202,97	99,721	0	0	0	0	0	0	0
15:20:30	214,746	2436,729	18,34	18,457	11,566	9,657	7,802	21,1	959,124	24,748	2087,28	0	202,97	202,97	99,721	0	0	0	0	0	0	0
15:20:30	154,809	2438,277	18,34	18,457	11,575	9,672	7,839	21,1	959,124	24,748	2087,631	0	202,97	202,97	99,721	0	0	0	0	0	0	0
15:20:30	296,948	2441,247	18,486	18,506	11,584	9,703	7,876	21,1	959,124	24,748	2087,984	0	202,97	202,97	99,721	0	0	0	0	0	0	0
15:20:30	239,746	2443,644	18,633	18,603	11,589	9,728	7,912	21,1	959,124	24,748	2088,34	0	202,97	202,97	99,721	0	0	0	0	0	0	0
15:20:30	143,847	2445,083	18,633	18,701	11,598	9,743	7,948	21,1	959,124	24,748	2088,697	0	202,97	202,97	99,721	0	0	0	0	0	0	0
15:20:30	145,703	2446,54	18,681	18,701	11,603	9,758	7,983	21,1	959,124	24,748	2089,055	0	202,97	202,97	99,721	0	0	0	0	0	0	0
15:20:30	160,18	2448,141	18,681	18,799	11,612	9,774	8,019	21,1	959,124	24,748	2089,414	0	202,97	202,97	99,721	0	0	0	0	0	0	0
15:20:30	98,608	2449,128	18,681	18,799	11,618	9,784	8,053	21,1	959,124	24,748	2089,773	0	202,97	202,97	99,721	0	0	0	0	0	0	0
15:20:30	222,998	2451,358	18,681	18,799	11,63	9,807	8,088	21,1	959,124	24,748	2090,135	0	202,97	202,97	99,721	0	0	0	0	0	0	0
15:20:30	52,416	2451,882	18,633	18,701	11,636	9,813	8,121	21,1	959,124	24,748	2090,497	0	202,97	202,97	99,721	0	0	0	0	0	0	0
15:20:30	57,495	2452,457	18,535	18,652	11,644	9,819	8,155	21,1	959,124	24,748	2090,859	0	202,97	202,97	99,721	0	0	0	0	0	0	0
15:20:30	87,622	2453,333	18,535	18,652	11,649	9,828	8,187	21,1	959,124	24,748	2091,221	0	202,97	202,97	99,721	0	0	0	0	0	0	0
15:20:30	247,949	2455,812	18,633	18,799	11,658	9,853	8,22	21,1	959,124	24,748	2091,586	0	202,97	202,97	99,721	0	0	0	0	0	0	0
15:20:30	10,815	2455,921	18,633	18,701	11,659	9,854	8,252	21,1	959,124	24,748	2091,95	0	202,97	202,97	99,721	0	0	0	0	0	0	0
15:20:30	220,458	2458,125	18,779	18,799	11,663	9,877	8,284	21,1	959,124	24,748	2092,317	0	202,97	202,97	99,721	0	0	0	0	0	0	0
15:20:30	103,857	2459,164	18,877	18,847	11,664	9,888	8,315	21,1	959,124	24,748	2092,684	0	202,97	202,97	99,721	0	0	0	0	0	0	0
15:20:30	172,314	2460,887	18,974	18,945	11,668	9,906	8,347	21,1	959,124	24,748	2093,052	0	202,97	202,97	99,721	0	0	0	0	0	0	0
15:20:30	-15,307	2460,734	18,877	18,945	11,672	9,904	8,377	21,1	959,124	24,748	2093,419	0	202,97	202,97	99,721	0	0	0	0	0	0	0
15:20:30	30,932	2461,043	18,828	18,847	11,677	9,907	8,407	21,1	959,124	24,748	2093,787	0	202,97	202,97	99,721	0	0	0	0	0	0	0
15:20:30	19,506	2461,238	18,828	18,994	11,678	9,909	8,437	21,1	959,124	24,748	2094,155	0	202,97	202,97	99,721	0	0	0	0	0	0	0
15:20:30	-54,321	2460,695	18,535	18,652	11,691	9,904	8,465	21,1	959,124	24,748	2094,521	0	202,97	202,97	99,721	0	0	0	0	0	0	0
15:20:30	40,454	2461,099	18,486	18,457	11,696	9,908	8,494	21,1	959,124	24,748	2094,888	0	202,97	202,97	99,721	0	0	0	0	0	0	0
15:20:30	128,369	2462,383	18,535	18,652	11,7	9,921	8,522	21,1	959,124	24,748	2095,255	0	202,97	202,97	99,721	0	0	0	0	0	0	0
15:20:30	141,43	2463,797	18,681	18,701	11,7	9,936	8,549	21,1	959,124	24,748	2095,624	0	202,97	202,97	99,721	0	0	0	0	0	0	0
15:20:30	-47,143	2463,326	18,633	18,701	11,7	9,931	8,576	21,1	959,124	24,748	2095,992	0	202,97	202,97	99,721	0	0	0	0	0	0	0
15:20:30	188,623	2465,212	18,828	18,847	11,7	9,95	8,603	21,1	959,124	24,748	2096,361	0	202,97	202,97	99,721	0	0	0	0	0	0	0
15:20:30	0	2465,212	18,828	18,847	11,7	9,95	8,63	21,1	959,124	24,748	2096,73	0	202,97	202,97	99,721	0	0	0	0	0	0	0
15:20:30	47,143	2465,684	18,877	18,994	11,7	9,955	8,656	21,1	959,124	24,748	2097,099	0	202,97	202,97	99,721	0	0	0	0	0	0	0
15:20:30	71,533	2466,399	18,877	18,994	11,704	9,962	8,681	21,1	959,124	24,748	2097,468	0	202,97	202,97	99,721	0	0	0	0	0	0	0
15:20:30	-47,167	2465,927	18,828	18,945	11,704	9,958	8,706	21,1	959,124	24,748	2097,837	0	202,97	202,97	99,721	0	0	0	0	0	0	0
15:20:30	81,054	2466,738	18,828	18,945	11,709	9,966	8,731	21,1	959,124	24,748	2098,205	0	202,97	202,97	99,721	0	0	0	0	0	0	0
15:20:30	0	2466,738	18,828	18,945	11,709	9,966	8,755	21,1	959,124	24,748	2098,574	0	202,97	202,97	99,721	0	0	0	0	0	0	0
15:20:30	-38,452	2466,353	18,779	18,799	11,709	9,962	8,779	21,1	959,124	24,748	2098,942	0	202,97	202,97	99,721	0	0	0	0	0	0	0
15:20:30	94,36	2467,297	18,877	18,945	11,709	9,972	8,802	21,1	959,124	24,748	2099,31	0	202,97	202,97	99,721	0	0	0	0	0	0	0
15:20:30	-188,671	2465,41	18,681	18,652	11,709	9,952	8,825	21,1	959,124	24,748	2099,676	0	202,97	202,97	99,721	0	0	0	0	0	0	0
15:20:30	188,671	2467,297	18,877	18,945	11,709	9,972	8,847	21,1	959,124	24,748	2100,044	0	202,97	202,97	99,721	0	0	0	0	0	0	0
15:20:30	-47,192	2466,825	18,828	18,945	11,709	9,967	8,869	21,1	959,124	24,748	2100,41	0	202,97	202,97	99,721	0	0	0	0	0	0	0
15:20:30	-47,167	2466,353	18,779	18,799	11,709	9,962	8,891	21,1	959,124	24,748	2100,776	0	202,97	202,97	99,721	0	0	0	0	0	0	0
15:20:30	94,36	2467,297	18,877	18,994	11,709	9,972	8,912	21,1	959,124	24,748	2101,143	0	202,97	202,97	99,721	0	0	0	0	0	0	0
15:20:30	-47,192	2466,825	18,828	18,847	11,709	9,967	8,933	21,1	959,124	24,748	2101,508	0	202,97	202,97	99,721	0	0	0	0	0	0	0
15:20:30	0	2466,825	18,828	18,945	11,709	9,967	8,953	21,1	959,124	24,748	2101,874	0	202,97	202,97	99,721	0	0	0	0	0	0	0
15:20:30	-47,167	2466,353	18,779	18,847	11,709	9,962	8,973	21,1	959,124	24,748	2102,238	0	202,97	202,97	99,721	0	0	0	0	0	0	0
15:20:30	-94,311	2465,41	18,681	18,652	11,709	9,952	8,992	21,1	959,124	24,748	2102,601	0	202,97	202,97	99,721	0	0	0	0	0	0	0
15:20:30	94,311	2466,353	18,779	18,701	11,709	9,962	9,011	21,1	959,124	24,748	2102,965	0	202,97	202,97	99,721	0	0	0	0	0	0	0
15:20:30	0	2466,353	18,779	18,799	11,709	9,962	9,03	21,1	959,124	24,748	2103,328	0	202,97	202,97	99,721	0	0	0	0	0	0	0
15:20:30	-94,311	2465,41	18,681	18,701	11,709	9,952	9,048	21,1	959,124	24,748	2103,691	0	202,97	202,97	99,721	0	0	0	0	0	0	0
15:20:30	0	2465,41	18,681	18,799	11,709	9,952	9,065	21,1	959,124	24,748	2104,052	0	202,97	202,97	99,721	0	0	0	0	0	0	0
15:20:30	0	2465,41	18,681	18,799	11,709	9,952	9,083	21,1	959,124	24,748	2104,414	0	202,97	202,97	99,721	0	0	0	0	0	0	0
15:20:30	-47,143	2464,939	18,633	18,652	11,709	9,947	9,1	21,1	959,124	24,748	2104,775	0	202,97	202,97	99,721	0	0	0	0	0	0	0
15:20:30	47,143	2465,41	18,681	18,701	11,709	9,952	9,116	21,1	959,124	24,748	2105,135	0	202,97	202,97	99,721	0	0	0	0	0	0	0
15:20:30	-150,17	2463,909	18,535	18,603	11,709	9,937	9,133	21,1	959,124	24,748	2105,494	0	202,97	202,97	99,721	0	0	0	0	0	0	0
15:20:30	141,455	2465,323	18,681	18,799	11,709	9,951	9,149	21,3	961,014	24,748	2105,854	0	202,97	202,97	99,721	0	0	0	0	0	0	0
15:20:30	-56,396	2464,759	18,633	18,701	11,709	9,945	9,164	21,3	961,014	24,748	2106,213	0	202,97	202,97	99,721	0	0	0	0	0	0	0
15:20:30	141,406	2466,173	18,779	18,701	11,709	9,96	9,18	21,3	961,014	24,748	2106,573	0	202,97	202,97	99,721	0	0	0	0	0	0	0
15:20:30	-94,262	2465,231	18,681	18,701	11,709	9,95	9,195	21,3	961,014	24,748	2106,932	0	202,97	202,97	99,721	0	0	0	0	0	0	0
15:20:30	0	2465,231	18,681	18,799	11,709	9,95	9,21	21,3	961,014	24,748	2107,29	0	202,97	202,97	99,721	0	0	0	0	0	0	0
15:20:30	94,262	2466,173	18,779	18,847	11,709	9,96	9,224	21,3	961,014	24,748	2107,649	0	202,97	202,97	99,721	0	0	0	0	0	0	0
15:20:30	-94,262	2465,231	18,681	18,799	11,709	9,95	9,239	21,3	961,014	24,748	2108,006	0	202,97	202,97	99,721	0	0	0	0	0	0	0
15:20:30	94,262	2466,173	18,779	18,799	11,709	9,96	9,253	21,3	961,014	24,748	2108,365	0	202,97	202,97	99,721	0	0	0	0	0	0	0
15:20:30	-94,262	2465,231	18,681	18,799	11,709	9,95	9,267	21,3	961,014	24,748	2108,722	0	202,97	202,97	99,721	0	0	0	0	0	0	0
15:20:30	0	2465,231	18,681	18,701	11,709	9,95	9,28	21,3	961,014	24,748	2109,078	0	202,97	202,97	99,721	0	0	0	0	0	0	0
15:20:30	94,262	2466,173	18,779	18,847	11,709	9,96	9,293	21,3	961,014	24,748	2109,435	0	205,049	205,049	99,73	0	0	0	0	0	0	0
15:20:30	0	2466,173	18,779	18,799	11,709	9,96	9,306	21,3	961,014	24,748	2109,792	0	205,049	205,049	99,73	0	0	0	0	0	0	0
15:20:30	-94,262	2465,231	18,681	18,799	11,709	9,95	9,319	21,3	961,014	24,748	2110,148	0	205,049	205,049	99,73	0	0	0	0	0	0	0
15:20:30	0	2465,231	18,681	18,652	11,709	9,95	9,331	21,3	961,014	24,748	2110,503	0	205,049	205,049	99,73	0	0	0	0	0	0	0
15:20:30	0	2465,231	18,681	18,652	11,709	9,95	9,343	21,3	961,014	24,748	2110,857	0	205,049	205,049	99,73	0	0	0	0	0	0	0
15:20:30	0	2465,231	18,681	18,652	11,709	9,95	9,355	21,3	961,014	24,748	2111,212	0	205,049	205,049	99,73	0	0	0	0	0	0	0
15:20:30	-47,143	2464,759	18,633	18,652	11,709	9,945	9,367	21,3	961,014	24,748	2111,565	0	205,049	205,049	99,73	0	0	0	0	0	0	0
15:20:30	0	2464,759	18,633	18,603	11,709	9,945	9,378	21,3	961,014	24,748	2111,918	0	205,049	205,049	99,73	0	0	0	0	0	0	0
15:20:30	0	2464,759	18,633	18,506	11,709	9,945	9,389	21,3	961,014	24,748	2112,271	0	205,049	205,049	99,73	0	0	0	0	0	0	0
15:20:30	0	2464,759	18,633	18,506	11,709	9,945	9,4	21,3	961,014	24,748	2112,623	0	205,049	205,049	99,73	0	0	0	0	0	0	0
15:20:30	47,143	2465,231	18,681	18,652	11,709	9,95	9,411	21,3	961,014	24,748	2112,976	0	205,049	205,049	99,73	0	0	0	0	0	0	0
15:20:30	0	2465,231	18,681	18,701	11,709	9,95	9,422	21,3	961,014	24,748	2113,328	0	205,049	205,049	99,73	0	0	0	0	0	0	0
15:20:30	-47,143	2464,759	18,633	18,652	11,709	9,945	9,432	21,3	961,014	24,748	2113,68	0	205,049	205,049	99,73	0	0	0	0	0	0	0
15:20:30	141,406	2466,173	18,779	18,701	11,709	9,96	9,442	21,3	961,014	24,748	2114,032	0	205,049	205,049	99,73	0	0	0	0	0	0	0
15:20:30	-166,796	2464,505	18,681	18,799	11,705	9,943	9,452	21,3	961,014	24,748	2114,383	0	205,049	205,049	99,73	0	0	0	0	0	0	0
15:20:30	0	2464,505	18,681	18,652	11,705	9,943	9,462	21,3	961,014	24,748	2114,733	0	205,049	205,049	99,73	0	0	0	0	0	0	0
15:20:30	94,262	2465,448	18,779	18,701	11,705	9,953	9,471	21,3	961,014	24,748	2115,084	0	205,049	205,049	99,73	0	0	0	0	0	0	0
15:20:30	72,534	2466,173	18,779	18,799	11,709	9,96	9,481	21,3	961,014	24,748	2115,435	0	205,049	205,049	99,73	0	0	0	0	0	0	0
15:20:30	-94,262	2465,231	18,681	18,701	11,709	9,95	9,49	21,3	961,014	24,748	2115,785	0	205,049	205,049	99,73	0	0	0	0	0	0	0
15:20:30	94,262	2466,173	18,779	18,847	11,709	9,96	9,499	21,3	961,014	24,748	2116,135	0	205,049	205,049	99,73	0	0	0	0	0	0	0
15:20:30	-94,262	2465,231	18,681	18,652	11,709	9,95	9,508	21,3	961,014	24,748	2116,484	0	205,049	205,049	99,73	0	0	0	0	0	0	0
15:20:30	-47,143	2464,759	18,633	18,701	11,709	9,945	9,517	21,3	961,014	24,748	2116,833	0	205,049	205,049	99,73	0	0	0	0	0	0	0
15:20:31	47,143	2465,231	18,681	18,799	11,709	9,95	9,525	21,3	961,014	24,748	2117,181	0	205,049	205,049	99,73	0	0	0	0	0	0	0
15:20:31	0	2465,231	18,681	18,652	11,709	9,95	9,534	21,3	961,014	24,748	2117,529	0	205,049	205,049	99,73	0	0	0	0	0	0	0
15:20:31	-47,143	2464,759	18,633	18,652	11,709	9,945	9,542	21,3	961,014	24,748	2117,876	0	205,049	205,049	99,73	0	0	0	0	0	0	0
15:20:31	141,406	2466,173	18,779	18,799	11,709	9,96	9,55	21,3	961,014	24,748	2118,225	0	205,049	205,049	99,73	0	0	0	0	0	0	0
15:20:31	0	2466,173	18,779	18,799	11,709	9,96	9,558	21,3	961,014	24,748	2118,573	0	205,049	205,049	99,73	0	0	0	0	0	0	0
15:20:31	-94,262	2465,231	18,681	18,799	11,709	9,95	9,566	21,3	961,014	24,748	2118,919	0	205,049	205,049	99,73	0	0	0	0	0	0	0
15:20:31	-47,143	2464,759	18,633	18,603	11,709	9,945	9,573	21,3	961,014	24,748	2119,265	0	205,049	205,049	99,73	0	0	0	0	0	0	0
15:20:31	141,406	2466,173	18,779	18,847	11,709	9,96	9,581	21,3	961,014	24,748	2119,612	0	205,049	205,049	99,73	0	0	0	0	0	0	0
15:20:31	-141,406	2464,759	18,633	18,652	11,709	9,945	9,588	21,3	961,014	24,748	2119,957	0	205,049	205,049	99,73	0	0	0	0	0	0	0
15:20:31	141,406	2466,173	18,779	18,701	11,709	9,96	9,595	21,3	961,014	24,748	2120,303	0	205,049	205,049	99,73	0	0	0	0	0	0	0
15:20:31	-141,406	2464,759	18,633	18,603	11,709	9,945	9,602	21,3	961,014	24,748	2120,648	0	205,049	205,049	99,73	0	0	0	0	0	0	0
15:20:31	0	2464,759	18,633	18,701	11,709	9,945	9,609	21,3	961,014	24,748	2120,992	0	205,049	205,049	99,73	0	0	0	0	0	0	0
15:20:31	0	2464,759	18,633	18,652	11,709	9,945	9,615	21,3	961,014	24,748	2121,336	0	205,049	205,049	99,73	0	0	0	0	0	0	0
15:20:31	47,143	2465,231	18,681	18,799	11,709	9,95	9,622	21,3	961,014	24,748	2121,679	0	205,049	205,049	99,73	0	0	0	0	0	0	0
15:20:31	0	2465,231	18,681	18,701	11,709	9,95	9,628	21,3	961,014	24,748	2122,023	0	205,049	205,049	99,73	0	0	0	0	0	0	0
15:20:31	94,262	2466,173	18,779	18,799	11,709	9,96	9,635	21,3	961,014	24,748	2122,367	0	205,049	205,049	99,73	0	0	0	0	0	0	0
15:20:31	0	2466,173	18,779	18,847	11,709	9,96	9,641	21,3	961,014	24,748	2122,711	0	205,049	205,049	99,73	0	0	0	0	0	0	0
15:20:31	8,715	2466,26	18,779	18,701	11,709	9,961	9,647	21,3	961,014	24,748	2123,054	0	205,049	205,049	99,73	0	0	0	0	0	0	0
15:20:31	-94,262	2465,318	18,681	18,799	11,709	9,951	9,653	21,3	961,014	24,748	2123,397	0	205,049	205,049	99,73	0	0	0	0	0	0	0
15:20:31	-150,122	2463,817	18,535	18,506	11,709	9,936	9,659	21,3	961,014	24,748	2123,737	0	205,049	205,049	99,73	0	0	0	0	0	0	0
15:20:31	235,668	2466,173	18,779	18,847	11,709	9,96	9,665	21,3	961,014	24,748	2124,079	0	205,049	205,049	99,73	0	0	0	0	0	0	0
15:20:31	-94,262	2465,231	18,681	18,652	11,709	9,95	9,67	21,3	961,014	24,748	2124,421	0	205,049	205,049	99,73	0	0	0	0	0	0	0
15:20:31	-47,143	2464,759	18,633	18,603	11,709	9,945	9,676	21,3	961,014	24,748	2124,761	0	205,049	205,049	99,73	0	0	0	0	0	0	0
15:20:31	8,715	2464,846	18,633	18,701	11,709	9,946	9,681	21,3	961,014	24,748	2125,101	0	205,049	205,049	99,73	0	0	0	0	0	0	0
15:20:31	-20,654	2464,64	18,535	18,603	11,714	9,944	9,686	21,3	961,014	24,748	2125,441	0	205,049	205,049	99,73	0	0	0	0	0	0	0
15:20:31	94,287	2465,583	18,633	18,652	11,714	9,954	9,692	21,3	961,014	24,748	2125,781	0	205,049	205,049	99,73	0	0	0	0	0	0	0
15:20:31	0	2465,583	18,633	18,603	11,714	9,954	9,697	21,3	961,014	24,748	2126,12	0	205,049	205,049	99,73	0	0	0	0	0	0	0
15:20:31	0	2465,583	18,633	18,652	11,714	9,954	9,702	21,3	961,014	24,748	2126,46	0	205,049	205,049	99,73	0	0	0	0	0	0	0
15:20:31	0	2465,583	18,633	18,652	11,714	9,954	9,707	21,3	961,014	24,748	2126,799	0	205,049	205,049	99,73	0	0	0	0	0	0	0
15:20:31	-26,489	2465,318	18,681	18,701	11,709	9,951	9,712	21,3	961,014	24,748	2127,137	0	205,049	205,049	99,73	0	0	0	0	0	0	0
15:20:31	-47,143	2464,846	18,633	18,701	11,709	9,946	9,716	21,3	961,014	24,748	2127,475	0	205,049	205,049	99,73	0	0	0	0	0	0	0
15:20:31	47,143	2465,318	18,681	18,652	11,709	9,951	9,721	21,3	961,014	24,748	2127,813	0	205,049	205,049	99,73	0	0	0	0	0	0	0
15:20:31	-8,715	2465,231	18,681	18,701	11,709	9,95	9,725	21,3	961,014	24,748	2128,15	0	205,049	205,049	99,73	0	0	0	0	0	0	0
15:20:31	150,122	2466,732	18,828	18,799	11,709	9,966	9,73	21,3	961,014	24,748	2128,489	0	205,049	205,049	99,73	0	0	0	0	0	0	0
15:20:31	-141,406	2465,318	18,681	18,701	11,709	9,951	9,734	21,3	961,014	24,748	2128,825	0	205,049	205,049	99,73	0	0	0	0	0	0	0
15:20:31	73,583	2466,054	18,681	18,652	11,714	9,959	9,739	21,3	961,014	24,748	2129,162	0	205,049	205,049	99,73	0	0	0	0	0	0	0
15:20:31	0	2466,054	18,681	18,652	11,714	9,959	9,743	21,3	961,014	24,748	2129,499	0	205,049	205,049	99,73	0	0	0	0	0	0	0
15:20:31	141,455	2467,468	18,828	18,799	11,714	9,973	9,748	21,3	961,014	24,748	2129,837	0	205,049	205,049	99,73	0	0	0	0	0	0	0
15:20:31	0	2467,468	18,828	18,652	11,714	9,973	9,752	21,3	961,014	24,748	2130,175	0	205,049	205,049	99,73	0	0	0	0	0	0	0
15:20:31	-141,455	2466,054	18,681	18,603	11,714	9,959	9,756	21,3	961,014	24,748	2130,511	0	205,049	205,049	99,73	0	0	0	0	0	0	0
15:20:31	94,311	2466,997	18,779	18,701	11,714	9,969	9,76	21,3	961,014	24,748	2130,847	0	205,049	205,049	99,73	0	0	0	0	0	0	0
15:20:31	0	2466,997	18,779	18,799	11,714	9,969	9,764	21,3	961,014	24,748	2131,183	0	205,049	205,049	99,73	0	0	0	0	0	0	0
15:20:31	0	2466,997	18,779	18,701	11,714	9,969	9,768	21,3	961,014	24,748	2131,519	0	205,049	205,049	99,73	0	0	0	0	0	0	0
15:20:31	-141,406	2465,583	18,633	18,701	11,714	9,954	9,772	21,3	961,014	24,748	2131,853	0	205,049	205,049	99,73	0	0	0	0	0	0	0
15:20:31	0	2465,583	18,633	18,701	11,714	9,954	9,775	21,3	961,014	24,748	2132,187	0	205,049	205,049	99,73	0	0	0	0	0	0	0
15:20:31	-94,287	2464,64	18,535	18,701	11,714	9,944	9,779	21,3	961,014	24,748	2132,519	0	205,049	205,049	99,73	0	0	0	0	0	0	0
15:20:31	141,381	2466,054	18,681	18,701	11,714	9,959	9,782	21,3	961,014	24,748	2132,853	0	205,049	205,049	99,73	0	0	0	0	0	0	0
15:20:31	20,678	2466,26	18,779	18,945	11,709	9,961	9,786	21,3	961,014	24,748	2133,186	0	205,049	205,049	99,73	0	0	0	0	0	0	0
15:20:31	-141,406	2464,846	18,633	18,799	11,709	9,946	9,789	21,3	961,014	24,748	2133,518	0	205,049	205,049	99,73	0	0	0	0	0	0	0
15:20:31	0	2464,846	18,633	18,701	11,709	9,946	9,792	21,3	961,014	24,748	2133,849	0	205,049	205,049	99,73	0	0	0	0	0	0	0
15:20:31	0	2464,846	18,633	18,799	11,709	9,946	9,795	21,3	961,014	24,748	2134,18	0	205,049	205,049	99,73	0	0	0	0	0	0	0
15:20:31	-94,262	2463,904	18,535	18,701	11,709	9,937	9,798	21,3	961,014	24,748	2134,51	0	205,049	205,049	99,73	0	0	0	0	0	0	0
15:20:31	141,406	2465,318	18,681	18,945	11,709	9,951	9,801	21,3	961,014	24,748	2134,841	0	205,049	205,049	99,73	0	0	0	0	0	0	0
15:20:31	-47,143	2464,846	18,633	18,701	11,709	9,946	9,804	21,3	961,014	24,748	2135,171	0	205,049	205,049	99,73	0	0	0	0	0	0	0
15:20:31	0	2464,846	18,633	18,652	11,709	9,946	9,807	21,3	961,014	24,748	2135,5	0	205,049	205,049	99,73	0	0	0	0	0	0	0
15:20:31	47,143	2465,318	18,681	18,799	11,709	9,951	9,809	21,3	961,014	24,748	2135,83	0	205,049	205,049	99,73	0	0	0	0	0	0	0
15:20:31	94,262	2466,26	18,779	18,945	11,709	9,961	9,812	21,3	961,014	24,748	2136,16	0	205,049	205,049	99,73	0	0	0	0	0	0	0
15:20:31	-20,678	2466,054	18,681	18,652	11,714	9,959	9,815	21,3	961,014	24,748	2136,49	0	205,049	205,049	99,73	0	0	0	0	0	0	0
15:20:31	-47,094	2465,583	18,633	18,701	11,714	9,954	9,818	21,3	961,014	24,748	2136,819	0	205,049	205,049	99,73	0	0	0	0	0	0	0
15:20:31	0	2465,583	18,633	18,603	11,714	9,954	9,821	21,3	961,014	24,748	2137,148	0	205,049	205,049	99,73	0	0	0	0	0	0	0
15:20:31	47,094	2466,054	18,681	18,799	11,714	9,959	9,823	21,3	961,014	24,748	2137,477	0	205,049	205,049	99,73	0	0	0	0	0	0	0
15:20:31	-120,727	2464,846	18,633	18,603	11,709	9,946	9,826	21,3	961,014	24,748	2137,804	0	205,049	205,049	99,73	0	0	0	0	0	0	0
15:20:31	0	2464,846	18,633	18,652	11,709	9,946	9,828	21,3	961,014	24,748	2138,131	0	205,049	205,049	99,73	0	0	0	0	0	0	0
15:20:31	0	2464,846	18,633	18,652	11,709	9,946	9,83	21,3	961,014	24,748	2138,458	0	205,049	205,049	99,73	0	0	0	0	0	0	0
15:20:31	0	2464,846	18,633	18,701	11,709	9,946	9,833	21,3	961,014	24,748	2138,784	0	205,049	205,049	99,73	0	0	0	0	0	0	0
15:20:31	0	2464,846	18,633	18,652	11,709	9,946	9,835	21,3	961,014	24,748	2139,11	0	205,049	205,049	99,73	0	0	0	0	0	0	0
15:20:31	0	2464,846	18,633	18,652	11,709	9,946	9,837	21,3	961,014	24,748	2139,436	0	205,049	205,049	99,73	0	0	0	0	0	0	0
15:20:31	0	2464,846	18,633	18,652	11,709	9,946	9,839	21,3	961,014	24,748	2139,761	0	205,049	205,049	99,73	0	0	0	0	0	0	0
15:20:31	0	2464,846	18,633	18,701	11,709	9,946	9,841	21,3	959,584	24,748	2140,086	0	205,049	205,049	99,73	0	0	0	0	0	0	0
15:20:31	54,15	2465,388	18,681	18,701	11,709	9,952	9,843	21,3	959,584	24,748	2140,411	0	205,049	205,049	99,73	0	0	0	0	0	0	0
15:20:31	94,311	2466,331	18,779	18,799	11,709	9,962	9,846	21,3	959,584	24,748	2140,737	0	205,049	205,049	99,73	0	0	0	0	0	0	0
15:20:31	-141,479	2464,916	18,633	18,652	11,709	9,947	9,848	21,3	959,584	24,748	2141,061	0	205,049	205,049	99,73	0	0	0	0	0	0	0
15:20:31	120,8	2466,124	18,681	18,799	11,714	9,96	9,85	21,3	959,584	24,748	2141,386	0	205,049	205,049	99,73	0	0	0	0	0	0	0
15:20:31	0	2466,124	18,681	18,701	11,714	9,96	9,852	21,3	959,584	24,748	2141,711	0	205,049	205,049	99,73	0	0	0	0	0	0	0
15:20:31	-141,455	2464,71	18,535	18,652	11,714	9,945	9,854	21,3	959,584	24,748	2142,034	0	205,049	205,049	99,73	0	0	0	0	0	0	0
15:20:31	141,455	2466,124	18,681	18,799	11,714	9,96	9,856	21,3	959,584	24,748	2142,358	0	205,049	205,049	99,73	0	0	0	0	0	0	0
15:20:31	-141,455	2464,71	18,535	18,652	11,714	9,945	9,858	21,3	959,584	24,748	2142,68	0	205,049	205,049	99,73	0	0	0	0	0	0	0
15:20:31	0	2464,71	18,535	18,506	11,714	9,945	9,859	21,3	959,584	24,748	2143,002	0	205,049	205,049	99,73	0	0	0	0	0	0	0
15:20:31	153,417	2466,244	18,779	18,799	11,709	9,961	9,861	21,3	959,584	24,748	2143,325	0	205,049	205,049	99,73	0	0	0	0	0	0	0
15:20:31	0	2466,244	18,779	18,799	11,709	9,961	9,863	21,3	959,584	24,748	2143,648	0	205,049	205,049	99,73	0	0	0	0	0	0	0
15:20:31	8,715	2466,331	18,779	18,799	11,709	9,962	9,865	21,3	959,584	24,748	2143,971	0	205,049	205,049	99,73	0	0	0	0	0	0	0
15:20:31	-67,846	2465,652	18,633	18,652	11,714	9,955	9,867	21,3	959,584	24,748	2144,292	0	205,049	205,049	99,73	0	0	0	0	0	0	0
15:20:31	47,167	2466,124	18,681	18,799	11,714	9,96	9,869	21,3	959,584	24,748	2144,614	0	205,049	205,049	99,73	0	0	0	0	0	0	0
15:20:31	-141,455	2464,71	18,535	18,652	11,714	9,945	9,87	21,3	959,584	24,748	2144,934	0	205,049	205,049	99,73	0	0	0	0	0	0	0
15:20:31	0	2464,71	18,535	18,506	11,714	9,945	9,872	21,3	959,584	24,748	2145,254	0	205,049	205,049	99,73	0	0	0	0	0	0	0
15:20:31	94,287	2465,652	18,633	18,652	11,714	9,955	9,873	21,3	959,584	24,748	2145,575	0	205,049	205,049	99,73	0	0	0	0	0	0	0
15:20:31	-141,43	2464,238	18,486	18,457	11,714	9,94	9,875	21,3	959,584	24,748	2145,893	0	205,049	205,049	99,73	0	0	0	0	0	0	0
15:20:31	67,797	2464,916	18,633	18,701	11,709	9,947	9,876	21,3	959,584	24,748	2146,213	0	205,049	205,049	99,73	0	0	0	0	0	0	0
15:20:31	141,479	2466,331	18,779	18,799	11,709	9,962	9,878	21,3	959,584	24,748	2146,533	0	205,049	205,049	99,73	0	0	0	0	0	0	0
15:20:31	73,632	2467,067	18,779	18,799	11,714	9,969	9,88	21,3	959,584	24,748	2146,853	0	205,049	205,049	99,73	0	0	0	0	0	0	0
15:20:31	-141,479	2465,652	18,633	18,652	11,714	9,955	9,881	21,3	959,584	24,748	2147,172	0	205,049	205,049	99,73	0	0	0	0	0	0	0
15:20:31	47,167	2466,124	18,681	18,701	11,714	9,96	9,883	21,3	959,584	24,748	2147,491	0	205,049	205,049	99,73	0	0	0	0	0	0	0
15:20:31	0	2466,124	18,681	18,652	11,714	9,96	9,884	21,3	959,584	24,748	2147,81	0	205,049	205,049	99,73	0	0	0	0	0	0	0
15:20:31	-38,5	2465,739	18,633	18,701	11,714	9,956	9,886	21,3	959,584	24,748	2148,128	0	205,049	205,049	99,73	0	0	0	0	0	0	0
15:20:31	-8,666	2465,652	18,633	18,603	11,714	9,955	9,887	21,3	959,584	24,748	2148,445	0	205,049	205,049	99,73	0	0	0	0	0	0	0
15:20:31	47,167	2466,124	18,681	18,701	11,714	9,96	9,888	21,3	959,584	24,748	2148,763	0	205,049	205,049	99,73	0	0	0	0	0	0	0
15:20:31	-47,167	2465,652	18,633	18,603	11,714	9,955	9,89	21,3	959,584	24,748	2149,08	0	205,049	205,049	99,73	0	0	0	0	0	0	0
15:20:31	141,479	2467,067	18,779	18,652	11,714	9,969	9,891	21,3	959,584	24,748	2149,398	0	205,049	205,049	99,73	0	0	0	0	0	0	0
15:20:31	47,167	2467,539	18,828	18,701	11,714	9,974	9,893	21,3	959,584	24,748	2149,716	0	205,049	205,049	99,73	0	0	0	0	0	0	0
15:20:31	-47,167	2467,067	18,779	18,701	11,714	9,969	9,894	21,3	959,584	24,748	2150,033	0	205,049	205,049	99,73	0	0	0	0	0	0	0
15:20:32	94,335	2468,011	18,877	18,847	11,714	9,979	9,896	21,3	959,584	24,748	2150,351	0	205,049	205,049	99,73	0	0	0	0	0	0	0
15:20:32	8,642	2468,097	18,877	18,847	11,714	9,98	9,898	21,3	959,584	24,748	2150,669	0	205,049	205,049	99,73	0	0	0	0	0	0	0
15:20:32	-94,335	2467,154	18,779	18,799	11,714	9,97	9,899	21,3	959,584	24,748	2150,985	0	205,049	205,049	99,73	0	0	0	0	0	0	0
15:20:32	-94,311	2466,211	18,681	18,603	11,714	9,96	9,9	21,3	959,584	24,748	2151,3	0	205,049	205,049	99,73	0	0	0	0	0	0	0
15:20:32	-47,143	2465,739	18,633	18,603	11,714	9,956	9,901	21,3	959,584	24,748	2151,615	0	205,049	205,049	99,73	0	0	0	0	0	0	0
15:20:32	47,143	2466,211	18,681	18,652	11,714	9,96	9,903	21,3	959,584	24,748	2151,929	0	205,049	205,049	99,73	0	0	0	0	0	0	0
15:20:32	94,311	2467,154	18,779	18,799	11,714	9,97	9,904	21,3	959,584	24,748	2152,245	0	205,049	205,049	99,73	0	0	0	0	0	0	0
15:20:32	-141,455	2465,739	18,633	18,701	11,714	9,956	9,905	21,3	959,584	24,748	2152,558	0	205,049	205,049	99,73	0	0	0	0	0	0	0
15:20:32	47,143	2466,211	18,681	18,652	11,714	9,96	9,906	21,3	959,584	24,748	2152,872	0	205,049	205,049	99,73	0	0	0	0	0	0	0
15:20:32	94,311	2467,154	18,779	18,847	11,714	9,97	9,907	21,3	959,584	24,748	2153,186	0	205,049	205,049	99,73	0	0	0	0	0	0	0
15:20:32	0	2467,154	18,779	18,847	11,714	9,97	9,908	21,3	959,584	24,748	2153,5	0	205,049	205,049	99,73	0	0	0	0	0	0	0
15:20:32	47,167	2467,625	18,828	18,945	11,714	9,975	9,91	21,3	959,584	24,748	2153,815	0	205,049	205,049	99,73	0	0	0	0	0	0	0
15:20:32	-39,526	2467,23	18,779	18,799	11,715	9,971	9,911	21,3	959,584	24,748	2154,128	0	205,049	205,049	99,73	0	0	0	0	0	0	0
15:20:32	-68,92	2466,541	18,633	18,701	11,719	9,964	9,912	21,3	959,584	24,748	2154,44	0	205,049	205,049	99,73	0	0	0	0	0	0	0
15:20:32	83,349	2467,374	18,633	18,603	11,723	9,972	9,913	21,3	959,584	24,748	2154,753	0	205,049	205,049	99,73	0	0	0	0	0	0	0
15:20:32	47,167	2467,846	18,681	18,701	11,723	9,977	9,914	21,3	959,584	24,748	2155,066	0	205,049	205,049	99,73	0	0	0	0	0	0	0
15:20:32	-8,691	2467,759	18,681	18,652	11,723	9,976	9,916	21,3	959,584	24,748	2155,379	0	205,049	205,049	99,73	0	0	0	0	0	0	0
15:20:32	8,691	2467,846	18,681	18,652	11,723	9,977	9,917	21,3	959,584	24,748	2155,691	0	205,049	205,049	99,73	0	0	0	0	0	0	0
15:20:32	94,335	2468,789	18,779	18,701	11,723	9,987	9,918	21,3	959,584	24,748	2156,004	0	205,049	205,049	99,73	0	0	0	0	0	0	0
15:20:32	0	2468,789	18,779	18,652	11,723	9,987	9,92	21,3	959,584	24,748	2156,317	0	205,049	205,049	99,73	0	0	0	0	0	0	0
15:20:32	-94,335	2467,846	18,681	18,652	11,723	9,977	9,921	21,3	959,584	24,748	2156,628	0	205,049	205,049	99,73	0	0	0	0	0	0	0
15:20:32	94,335	2468,789	18,779	18,701	11,723	9,987	9,922	21,3	959,584	24,748	2156,94	0	205,049	205,049	99,73	0	0	0	0	0	0	0
15:20:32	47,167	2469,261	18,828	18,847	11,723	9,992	9,923	21,3	959,584	24,748	2157,252	0	205,049	205,049	99,73	0	0	0	0	0	0	0
15:20:32	-47,167	2468,789	18,779	18,701	11,723	9,987	9,925	21,3	959,584	24,748	2157,564	0	205,049	205,049	99,73	0	0	0	0	0	0	0
15:20:32	-94,335	2467,846	18,681	18,799	11,723	9,977	9,926	21,3	959,584	24,748	2157,874	0	205,049	205,049	99,73	0	0	0	0	0	0	0
15:20:32	26,464	2468,111	18,633	18,506	11,727	9,98	9,927	21,3	959,584	24,748	2158,184	0	205,049	205,049	99,73	0	0	0	0	0	0	0
15:20:32	-26,464	2467,846	18,681	18,652	11,723	9,977	9,928	21,3	959,584	24,748	2158,494	0	205,049	205,049	99,73	0	0	0	0	0	0	0
15:20:32	0	2467,846	18,681	18,603	11,723	9,977	9,929	21,3	959,584	24,748	2158,803	0	205,049	205,049	99,73	0	0	0	0	0	0	0
15:20:32	-39,697	2467,449	18,633	18,652	11,724	9,973	9,93	21,3	959,584	24,748	2159,112	0	205,049	205,049	99,73	0	0	0	0	0	0	0
15:20:32	-7,47	2467,374	18,633	18,701	11,723	9,972	9,93	21,3	959,584	24,748	2159,42	0	205,049	205,049	99,73	0	0	0	0	0	0	0
15:20:32	0	2467,374	18,633	18,652	11,723	9,972	9,931	21,3	959,584	24,748	2159,728	0	205,049	205,049	99,73	0	0	0	0	0	0	0
15:20:32	141,503	2468,789	18,779	18,847	11,723	9,987	9,932	21,3	959,584	24,748	2160,037	0	205,049	205,049	99,73	0	0	0	0	0	0	0
15:20:32	-235,815	2466,431	18,535	18,603	11,723	9,963	9,933	21,3	959,584	24,748	2160,343	0	205,049	205,049	99,73	0	0	0	0	0	0	0
15:20:32	235,815	2468,789	18,779	18,799	11,723	9,987	9,934	21,3	959,584	24,748	2160,652	0	205,049	205,049	99,73	0	0	0	0	0	0	0
15:20:32	-94,335	2467,846	18,681	18,701	11,723	9,977	9,935	21,3	959,584	24,748	2160,959	0	205,049	205,049	99,73	0	0	0	0	0	0	0
15:20:32	141,503	2469,261	18,828	18,799	11,723	9,992	9,936	21,3	959,584	24,748	2161,267	0	205,049	205,049	99,73	0	0	0	0	0	0	0
15:20:32	-141,503	2467,846	18,681	18,701	11,723	9,977	9,937	21,3	959,584	24,748	2161,574	0	205,049	205,049	99,73	0	0	0	0	0	0	0
15:20:32	-47,167	2467,374	18,633	18,652	11,723	9,972	9,937	21,3	959,584	24,748	2161,88	0	205,049	205,049	99,73	0	0	0	0	0	0	0
15:20:32	54,638	2467,921	18,681	18,701	11,724	9,978	9,938	21,3	959,584	24,748	2162,186	0	205,049	205,049	99,73	0	0	0	0	0	0	0
15:20:32	169,165	2469,612	18,779	18,847	11,728	9,996	9,939	21,3	959,584	24,748	2162,493	0	205,049	205,049	99,73	0	0	0	0	0	0	0
15:20:32	-94,335	2468,669	18,681	18,701	11,728	9,986	9,94	21,3	959,584	24,748	2162,799	0	205,049	205,049	99,73	0	0	0	0	0	0	0
15:20:32	0	2468,669	18,681	18,701	11,728	9,986	9,941	21,3	959,584	24,748	2163,105	0	205,049	205,049	99,73	0	0	0	0	0	0	0
15:20:32	0	2468,669	18,681	18,701	11,728	9,986	9,942	21,3	959,584	24,748	2163,411	0	205,049	205,049	99,73	0	0	0	0	0	0	0
15:20:32	-47,167	2468,197	18,633	18,652	11,728	9,981	9,943	21,3	959,584	24,748	2163,715	0	205,049	205,049	99,73	0	0	0	0	0	0	0
15:20:32	47,167	2468,669	18,681	18,652	11,728	9,986	9,944	21,3	959,584	24,748	2164,02	0	205,049	205,049	99,73	0	0	0	0	0	0	0
15:20:32	0	2468,669	18,681	18,799	11,728	9,986	9,944	21,3	959,584	24,748	2164,325	0	205,049	205,049	99,73	0	0	0	0	0	0	0
15:20:32	-47,167	2468,197	18,633	18,652	11,728	9,981	9,945	21,3	959,584	24,748	2164,629	0	205,049	205,049	99,73	0	0	0	0	0	0	0
15:20:32	0	2468,197	18,633	18,652	11,728	9,981	9,946	21,3	959,584	24,748	2164,932	0	205,049	205,049	99,73	0	0	0	0	0	0	0
15:20:32	-94,311	2467,254	18,535	18,506	11,728	9,971	9,946	21,3	959,584	24,748	2165,235	0	205,049	205,049	99,73	0	0	0	0	0	0	0
15:20:32	-270,874	2464,546	18,34	18,261	11,723	9,943	9,946	21,3	959,584	24,748	2165,534	0	205,049	205,049	99,73	0	0	0	0	0	0	0
15:20:32	-282,788	2461,718	18,047	17,773	11,723	9,914	9,946	21,3	959,584	24,748	2165,83	0	205,049	205,049	99,73	0	0	0	0	0	0	0
15:20:32	-601,342	2455,704	17,51	17,187	11,719	9,852	9,944	21,3	959,584	24,748	2166,12	0	205,049	205,049	99,73	0	0	0	0	0	0	0
15:20:32	-735,546	2448,349	16,924	16,211	11,709	9,776	9,941	21,3	959,584	24,748	2166,403	0	205,049	205,049	99,73	0	0	0	0	0	0	0
15:20:32	-518,603	2443,163	16,728	15,967	11,69	9,723	9,936	21,3	959,584	24,748	2166,68	0	205,049	205,049	99,73	0	0	0	0	0	0	0
15:20:32	-618,603	2436,977	16,679	15,967	11,658	9,659	9,931	21,3	959,584	24,748	2166,95	0	205,049	205,049	99,73	0	0	0	0	0	0	0
15:20:32	-417,968	2432,797	16,924	16,064	11,621	9,616	9,925	21,3	959,584	24,748	2167,216	0	205,049	205,049	99,73	0	0	0	0	0	0	0
15:20:32	-425,708	2428,54	17,168	16,406	11,584	9,572	9,918	21,3	959,584	24,748	2167,477	0	205,049	205,049	99,73	0	0	0	0	0	0	0
15:20:32	-586,694	2422,673	17,314	16,357	11,543	9,512	9,91	21,3	959,584	24,748	2167,732	0	205,049	205,049	99,73	0	0	0	0	0	0	0
15:20:32	-786,108	2414,812	17,168	16,015	11,506	9,431	9,9	21,3	959,584	24,748	2167,979	0	205,049	205,049	99,73	0	0	0	0	0	0	0
15:20:32	-709,814	2407,714	17,07	16,015	11,472	9,357	9,89	21,3	959,584	24,748	2168,219	0	205,049	205,049	99,73	0	0	0	0	0	0	0
15:20:32	-968,286	2398,031	16,582	15,722	11,443	9,258	9,877	21,3	959,584	24,748	2168,449	0	205,049	205,049	99,73	0	0	0	0	0	0	0
15:20:32	-624,536	2391,786	16,386	15,429	11,419	9,193	9,864	21,3	959,584	24,748	2168,672	0	205,049	205,049	99,73	0	0	0	0	0	0	0
15:20:32	-901,904	2382,766	15,947	15,185	11,391	9,1	9,849	21,3	959,584	24,748	2168,886	0	205,049	205,049	99,73	0	0	0	0	0	0	0
15:20:32	-568,139	2377,085	15,898	15,283	11,362	9,042	9,833	21,3	959,584	24,748	2169,094	0	205,049	205,049	99,73	0	0	0	0	0	0	0
15:20:32	-455,371	2372,531	15,947	15,332	11,333	8,995	9,817	21,3	959,584	24,748	2169,298	0	205,049	205,049	99,73	0	0	0	0	0	0	0
15:20:32	-548,51	2367,046	15,947	15,429	11,302	8,938	9,799	21,3	959,584	24,748	2169,495	0	205,049	205,049	99,73	0	0	0	0	0	0	0
15:20:32	-583,325	2361,213	15,849	15,332	11,275	8,878	9,781	21,3	959,584	24,748	2169,687	0	205,049	205,049	99,73	0	0	0	0	0	0	0
15:20:32	-575,61	2355,457	15,752	15,185	11,247	8,819	9,763	21,3	959,584	24,748	2169,873	0	205,049	205,049	99,73	0	0	0	0	0	0	0
15:20:32	-589,794	2349,559	15,556	14,99	11,225	8,758	9,743	21,3	959,124	24,748	2170,053	0	205,049	205,049	99,73	0	0	0	0	0	0	0
15:20:32	-634,375	2343,215	15,215	14,843	11,207	8,692	9,722	21,3	959,124	24,748	2170,226	0	205,049	205,049	99,73	0	0	0	0	0	0	0
15:20:32	-534,228	2337,873	14,922	14,502	11,193	8,637	9,701	21,3	959,124	24,748	2170,393	0	205,049	205,049	99,73	0	0	0	0	0	0	0
15:20:32	-557,983	2332,293	14,58	14,209	11,179	8,58	9,679	21,3	959,124	24,748	2170,555	0	205,049	205,049	99,73	0	0	0	0	0	0	0
15:20:32	-526,245	2327,031	14,287	13,965	11,165	8,526	9,656	21,3	959,124	24,748	2170,712	0	205,049	205,049	99,73	0	0	0	0	0	0	0
15:20:32	-465,551	2322,375	14,14	13,769	11,147	8,478	9,633	21,3	959,124	24,748	2170,863	0	205,049	205,049	99,73	0	0	0	0	0	0	0
15:20:32	-341,601	2318,959	14,14	13,72	11,128	8,442	9,61	21,3	959,124	24,748	2171,012	0	205,049	205,049	99,73	0	0	0	0	0	0	0
15:20:32	-411,596	2314,843	14,14	13,623	11,104	8,4	9,586	21,3	959,124	24,748	2171,155	0	205,049	205,049	99,73	0	0	0	0	0	0	0
15:20:32	-384,765	2310,995	14,092	13,623	11,085	8,36	9,562	21,3	959,124	24,748	2171,295	0	205,049	205,049	99,73	0	0	0	0	0	0	0
15:20:32	-369,702	2307,298	14,14	13,867	11,062	8,322	9,538	21,3	959,124	24,748	2171,431	0	205,049	205,049	99,73	0	0	0	0	0	0	0
15:20:32	-279,37	2304,505	14,287	13,965	11,038	8,293	9,513	21,3	959,124	24,748	2171,564	0	204,798	204,798	99,729	0	0	0	0	0	0	0
15:20:32	-373,779	2300,767	14,238	13,965	11,019	8,255	9,489	21,3	959,124	24,748	2171,693	0	204,798	204,798	99,729	0	0	0	0	0	0	0
15:20:32	-422,29	2296,544	14,14	13,916	11,001	8,211	9,464	21,3	959,124	24,748	2171,818	0	204,798	204,798	99,729	0	0	0	0	0	0	0
15:20:32	-434,79	2292,196	13,945	13,72	10,986	8,166	9,438	21,3	959,124	24,748	2171,939	0	204,798	204,798	99,729	0	0	0	0	0	0	0
15:20:32	-388,427	2288,312	13,799	13,574	10,972	8,126	9,413	21,3	959,124	24,748	2172,055	0	204,798	204,798	99,729	0	0	0	0	0	0	0
15:20:32	-332,885	2284,983	13,799	13,623	10,953	8,092	9,387	21,3	959,124	24,748	2172,168	0	204,798	204,798	99,729	0	0	0	0	0	0	0
15:20:32	-293,945	2282,044	13,75	13,525	10,939	8,062	9,361	21,3	959,124	24,748	2172,277	0	204,798	204,798	99,729	0	0	0	0	0	0	0
15:20:32	-470,117	2277,342	13,603	13,379	10,921	8,013	9,334	21,3	959,124	24,748	2172,382	0	204,798	204,798	99,729	0	0	0	0	0	0	0
15:20:32	-249,853	2274,844	13,603	13,232	10,906	7,988	9,308	21,3	959,124	24,748	2172,485	0	204,798	204,798	99,729	0	0	0	0	0	0	0
15:20:32	-388,085	2270,963	13,457	13,183	10,892	7,948	9,281	21,3	959,124	24,748	2172,583	0	204,798	204,798	99,729	0	0	0	0	0	0	0
15:20:32	-331,738	2267,646	13,457	13,183	10,873	7,913	9,254	21,3	959,124	24,748	2172,679	0	204,798	204,798	99,729	0	0	0	0	0	0	0
15:20:32	-293,53	2264,71	13,408	13,037	10,859	7,883	9,227	21,3	959,124	24,748	2172,771	0	204,798	204,798	99,729	0	0	0	0	0	0	0
15:20:32	-338,72	2261,323	13,31	13,086	10,845	7,848	9,2	21,3	959,124	24,748	2172,859	0	204,798	204,798	99,729	0	0	0	0	0	0	0
15:20:32	-247,656	2258,847	13,31	13,086	10,831	7,823	9,173	21,3	959,124	24,748	2172,945	0	204,798	204,798	99,729	0	0	0	0	0	0	0
15:20:32	-296,85	2255,878	13,261	12,988	10,817	7,792	9,146	21,3	959,124	24,748	2173,028	0	204,798	204,798	99,729	0	0	0	0	0	0	0
15:20:32	-419,311	2251,685	13,164	12,89	10,799	7,749	9,119	21,3	959,124	24,748	2173,107	0	204,798	204,798	99,729	0	0	0	0	0	0	0
15:20:32	-293,432	2248,751	13,115	12,988	10,785	7,719	9,091	21,3	959,124	24,748	2173,182	0	204,798	204,798	99,729	0	0	0	0	0	0	0
15:20:32	-245,532	2246,295	13,115	13,037	10,771	7,693	9,064	21,3	959,124	24,748	2173,256	0	204,798	204,798	99,729	0	0	0	0	0	0	0
15:20:32	-342,651	2242,869	13,017	12,89	10,756	7,658	9,036	21,3	959,124	24,748	2173,325	0	204,798	204,798	99,729	0	0	0	0	0	0	0
15:20:32	-247,607	2240,393	13,017	12,89	10,742	7,632	9,009	21,3	959,124	24,748	2173,392	0	204,798	204,798	99,729	0	0	0	0	0	0	0
15:20:32	-154,76	2238,845	13,115	12,89	10,728	7,616	8,982	21,3	959,124	24,748	2173,458	0	204,798	204,798	99,729	0	0	0	0	0	0	0
15:20:32	-415,747	2234,688	13,017	12,988	10,71	7,574	8,954	21,3	959,124	24,748	2173,519	0	204,798	204,798	99,729	0	0	0	0	0	0	0
15:20:33	-259,423	2232,093	13,017	12,89	10,695	7,547	8,926	21,3	959,124	24,748	2173,577	0	204,798	204,798	99,729	0	0	0	0	0	0	0
15:20:33	-283,74	2229,256	12,968	12,744	10,682	7,518	8,899	21,3	959,124	24,748	2173,633	0	204,798	204,798	99,729	0	0	0	0	0	0	0
15:20:33	-314,013	2226,116	12,822	12,744	10,672	7,485	8,871	21,3	959,124	24,748	2173,685	0	204,798	204,798	99,729	0	0	0	0	0	0	0
15:20:33	-164,526	2224,471	12,822	12,646	10,663	7,468	8,844	21,3	959,124	24,748	2173,736	0	204,798	204,798	99,729	0	0	0	0	0	0	0
15:20:33	-381,787	2220,653	12,675	12,646	10,649	7,429	8,816	21,3	959,124	24,748	2173,783	0	204,798	204,798	99,729	0	0	0	0	0	0	0
15:20:33	-197,412	2218,679	12,627	12,451	10,64	7,409	8,788	21,3	959,124	24,748	2173,828	0	204,798	204,798	99,729	0	0	0	0	0	0	0
15:20:33	-328,271	2215,396	12,529	12,451	10,627	7,375	8,761	21,3	959,124	24,748	2173,87	0	204,798	204,798	99,729	0	0	0	0	0	0	0
15:20:33	-246,411	2212,932	12,529	12,451	10,613	7,349	8,733	21,3	959,124	24,748	2173,909	0	204,798	204,798	99,729	0	0	0	0	0	0	0
15:20:33	-243,09	2210,501	12,529	12,353	10,599	7,324	8,705	21,3	959,124	24,748	2173,946	0	204,798	204,798	99,729	0	0	0	0	0	0	0
15:20:33	-241,137	2208,089	12,529	12,353	10,585	7,299	8,678	21,3	959,124	24,748	2173,98	0	204,798	204,798	99,729	0	0	0	0	0	0	0
15:20:33	-238,891	2205,701	12,529	12,353	10,572	7,275	8,65	21,3	959,124	24,748	2174,011	0	204,798	204,798	99,729	0	0	0	0	0	0	0
15:20:33	-282,226	2202,878	12,48	12,353	10,558	7,246	8,623	21,3	959,124	24,748	2174,04	0	204,798	204,798	99,729	0	0	0	0	0	0	0
15:20:33	-224,243	2200,636	12,431	12,256	10,548	7,223	8,595	21,3	959,124	24,748	2174,067	0	204,798	204,798	99,729	0	0	0	0	0	0	0
15:20:33	-186,792	2198,768	12,48	12,256	10,535	7,203	8,568	21,3	959,124	24,748	2174,092	0	204,798	204,798	99,729	0	0	0	0	0	0	0
15:20:33	-226,367	2196,504	12,431	12,256	10,525	7,18	8,541	21,3	959,124	24,748	2174,114	0	204,798	204,798	99,729	0	0	0	0	0	0	0
15:20:33	-305,419	2193,45	12,334	12,158	10,513	7,148	8,513	21,3	959,124	24,748	2174,134	0	204,798	204,798	99,729	0	0	0	0	0	0	0
15:20:33	-223,095	2191,219	12,285	12,109	10,502	7,125	8,486	21,3	959,124	24,748	2174,151	0	204,798	204,798	99,729	0	0	0	0	0	0	0
15:20:33	-181,372	2189,405	12,334	12,158	10,49	7,107	8,459	21,3	959,124	24,748	2174,166	0	204,798	204,798	99,729	0	0	0	0	0	0	0
15:20:33	-193,505	2187,47	12,334	12,158	10,479	7,087	8,432	21,3	959,124	24,748	2174,18	0	204,798	204,798	99,729	0	0	0	0	0	0	0
15:20:33	-223,828	2185,232	12,334	12,256	10,466	7,064	8,405	21,3	959,124	24,748	2174,191	0	204,798	204,798	99,729	0	0	0	0	0	0	0
15:20:33	-239,843	2182,834	12,334	12,158	10,452	7,039	8,379	21,3	959,124	24,748	2174,199	0	204,798	204,798	99,729	0	0	0	0	0	0	0
15:20:33	-221,533	2180,618	12,334	12,158	10,44	7,016	8,352	21,3	959,124	24,748	2174,205	0	204,798	204,798	99,729	0	0	0	0	0	0	0
15:20:33	-222,021	2178,398	12,285	12,109	10,43	6,993	8,325	21,3	959,124	24,748	2174,21	0	204,798	204,798	99,729	0	0	0	0	0	0	0
15:20:33	-231,03	2176,088	12,187	12,06	10,422	6,969	8,299	21,3	959,124	24,748	2174,211	0	204,798	204,798	99,729	0	0	0	0	0	0	0
15:20:33	-254,833	2173,539	12,041	11,914	10,415	6,943	8,272	21,3	959,124	24,748	2173,539	0	204,798	204,798	99,729	0	0	0	0	0	0	0
15:20:33	-229,736	2171,242	11,943	11,767	10,407	6,92	8,246	21,3	959,124	24,748	2171,242	0	204,798	204,798	99,729	0	0	0	0	0	0	0
15:20:33	-190,039	2169,342	11,845	11,767	10,402	6,9	8,219	21,3	959,124	24,748	2169,342	0	204,798	204,798	99,729	0	0	0	0	0	0	0
15:20:33	-251,098	2166,831	11,748	11,718	10,392	6,874	8,193	21,3	959,124	24,748	2166,831	0	204,798	204,798	99,729	0	0	0	0	0	0	0
15:20:33	-159,228	2165,238	11,748	11,621	10,383	6,858	8,167	21,3	959,124	24,748	2165,238	0	204,798	204,798	99,729	0	0	0	0	0	0	0
15:20:33	-218,212	2163,056	11,748	11,718	10,371	6,835	8,141	21,3	959,124	24,748	2163,056	0	204,798	204,798	99,729	0	0	0	0	0	0	0
15:20:33	-70,239	2162,354	11,845	11,621	10,362	6,828	8,115	21,3	959,124	24,748	2162,354	0	204,798	204,798	99,729	0	0	0	0	0	0	0
15:20:33	-176,318	2160,591	11,845	11,718	10,352	6,81	8,089	21,3	959,124	24,748	2160,591	0	204,798	204,798	99,729	0	0	0	0	0	0	0
15:20:33	-268,261	2157,908	11,748	11,621	10,342	6,782	8,064	21,3	959,124	24,748	2157,908	0	204,798	204,798	99,729	0	0	0	0	0	0	0
15:20:33	-233,935	2155,569	11,65	11,621	10,334	6,758	8,038	21,3	959,124	24,748	2155,569	0	204,798	204,798	99,729	0	0	0	0	0	0	0
15:20:33	-188,427	2153,684	11,601	11,523	10,326	6,739	8,012	21,3	959,124	24,748	2153,684	0	204,798	204,798	99,729	0	0	0	0	0	0	0
15:20:33	-188,549	2151,799	11,504	11,425	10,32	6,719	7,987	21,3	959,124	24,748	2151,799	0	204,798	204,798	99,729	0	0	0	0	0	0	0
15:20:33	-144,091	2150,358	11,504	11,377	10,312	6,704	7,962	21,3	959,124	24,748	2150,358	0	204,798	204,798	99,729	0	0	0	0	0	0	0
15:20:33	-142,041	2148,938	11,455	11,377	10,306	6,69	7,937	21,3	959,124	24,748	2148,938	0	204,798	204,798	99,729	0	0	0	0	0	0	0
15:20:33	-265,209	2146,286	11,308	11,279	10,299	6,662	7,912	21,3	959,124	24,748	2146,286	0	204,798	204,798	99,729	0	0	0	0	0	0	0
15:20:33	-96,679	2145,319	11,308	11,23	10,294	6,652	7,887	21,3	959,124	24,748	2145,319	0	204,798	204,798	99,729	0	0	0	0	0	0	0
15:20:33	-128,1	2144,038	11,259	11,23	10,289	6,639	7,863	21,3	959,124	24,748	2144,038	0	204,798	204,798	99,729	0	0	0	0	0	0	0
15:20:33	-221,875	2141,819	11,162	11,181	10,281	6,616	7,838	21,3	959,124	24,748	2141,819	0	204,798	204,798	99,729	0	0	0	0	0	0	0
15:20:33	-96,63	2140,853	11,162	11,084	10,276	6,606	7,814	21,3	959,124	24,748	2140,853	0	204,798	204,798	99,729	0	0	0	0	0	0	0
15:20:33	-82,739	2140,025	11,162	11,181	10,271	6,598	7,79	21,3	959,124	24,748	2140,025	0	204,798	204,798	99,729	0	0	0	0	0	0	0
15:20:33	-193,554	2138,09	11,113	11,084	10,263	6,578	7,767	21,3	959,124	24,748	2138,09	0	204,798	204,798	99,729	0	0	0	0	0	0	0
15:20:33	-83,789	2137,252	11,113	11,084	10,258	6,569	7,743	21,3	959,124	24,748	2137,252	0	204,798	204,798	99,729	0	0	0	0	0	0	0
15:20:33	-159,472	2135,657	11,015	10,937	10,254	6,553	7,72	21,3	959,124	24,748	2135,657	0	204,798	204,798	99,729	0	0	0	0	0	0	0
15:20:33	-81,665	2134,84	11,015	11,035	10,249	6,544	7,697	21,3	959,124	24,748	2134,84	0	204,798	204,798	99,729	0	0	0	0	0	0	0
15:20:33	-138,5	2133,455	11,015	11,035	10,242	6,53	7,674	21,3	959,124	24,748	2133,455	0	204,798	204,798	99,729	0	0	0	0	0	0	0
15:20:33	-129,052	2132,165	10,966	10,937	10,237	6,517	7,651	21,3	959,124	24,748	2132,165	0	204,798	204,798	99,729	0	0	0	0	0	0	0
15:20:33	-59,375	2131,571	10,918	10,888	10,236	6,511	7,629	21,3	959,124	24,748	2131,571	0	204,798	204,798	99,729	0	0	0	0	0	0	0
15:20:33	-38,5	2131,186	10,966	10,937	10,231	6,507	7,607	21,3	959,124	24,748	2131,186	0	204,798	204,798	99,729	0	0	0	0	0	0	0
15:20:33	-115,136	2130,035	10,918	10,888	10,227	6,495	7,585	21,3	959,124	24,748	2130,035	0	204,798	204,798	99,729	0	0	0	0	0	0	0
15:20:33	-84,838	2129,186	10,918	10,888	10,222	6,486	7,563	21,3	959,124	24,748	2129,186	0	204,798	204,798	99,729	0	0	0	0	0	0	0
15:20:33	-70,922	2128,477	10,918	10,888	10,218	6,479	7,542	21,3	959,124	24,748	2128,477	0	204,798	204,798	99,729	0	0	0	0	0	0	0
15:20:33	-103,417	2127,443	10,82	10,888	10,218	6,468	7,521	21,3	959,124	24,748	2127,443	0	204,798	204,798	99,729	0	0	0	0	0	0	0
15:20:33	-71,972	2126,723	10,82	10,888	10,214	6,461	7,5	21,3	959,124	24,748	2126,723	0	204,798	204,798	99,729	0	0	0	0	0	0	0
15:20:33	-71,948	2126,004	10,82	10,84	10,21	6,453	7,48	21,3	959,124	24,748	2126,004	0	204,798	204,798	99,729	0	0	0	0	0	0	0
15:20:33	-58,129	2125,422	10,771	10,742	10,209	6,447	7,46	21,3	959,124	24,748	2125,422	0	204,798	204,798	99,729	0	0	0	0	0	0	0
15:20:33	-71,948	2124,703	10,771	10,742	10,205	6,44	7,44	21,3	959,124	24,748	2124,703	0	204,798	204,798	99,729	0	0	0	0	0	0	0
15:20:33	-104,418	2123,659	10,673	10,742	10,204	6,429	7,42	21,3	959,124	24,748	2123,659	0	204,798	204,798	99,729	0	0	0	0	0	0	0
15:20:33	-118,286	2122,476	10,625	10,595	10,2	6,417	7,4	21,3	959,124	24,748	2122,476	0	204,798	204,798	99,729	0	0	0	0	0	0	0
15:20:33	32,397	2122,8	10,673	10,742	10,199	6,42	7,381	21,3	959,124	24,748	2122,476	0	204,798	204,798	99,729	0	0	0	0	0	0	0
15:20:33	17,333	2122,973	10,771	10,742	10,195	6,422	7,362	21,3	959,124	24,748	2122,477	0	204,798	204,798	99,729	0	0	0	0	0	0	0
15:20:33	-84,814	2122,125	10,771	10,742	10,19	6,413	7,343	21,3	959,124	24,748	2122,125	0	204,798	204,798	99,729	0	0	0	0	0	0	0
15:20:33	-164,55	2120,48	10,673	10,742	10,186	6,396	7,325	21,3	959,124	24,748	2120,48	0	204,798	204,798	99,729	0	0	0	0	0	0	0
15:20:33	0	2120,48	10,673	10,595	10,186	6,396	7,307	21,3	959,124	24,748	2120,48	0	204,798	204,798	99,729	0	0	0	0	0	0	0
15:20:33	-118,237	2119,297	10,625	10,693	10,182	6,384	7,289	21,3	959,124	24,748	2119,297	0	204,798	204,798	99,729	0	0	0	0	0	0	0
15:20:33	-28,857	2119,009	10,673	10,693	10,177	6,381	7,271	21,2	959,124	24,748	2119,009	0	204,798	204,798	99,729	0	0	0	0	0	0	0
15:20:33	-24,609	2118,763	10,673	10,693	10,176	6,378	7,253	21,2	959,124	24,748	2118,763	0	204,798	204,798	99,729	0	0	0	0	0	0	0
15:20:33	-75,317	2118,009	10,673	10,742	10,172	6,371	7,236	21,2	959,124	24,748	2118,009	0	204,798	204,798	99,729	0	0	0	0	0	0	0
15:20:33	-75,122	2117,258	10,673	10,693	10,168	6,363	7,219	21,2	959,124	24,748	2117,258	0	204,798	204,798	99,729	0	0	0	0	0	0	0
15:20:33	0	2117,258	10,673	10,693	10,168	6,363	7,202	21,2	959,124	24,748	2117,258	0	204,798	204,798	99,729	0	0	0	0	0	0	0
15:20:33	-120,336	2116,055	10,625	10,595	10,163	6,351	7,185	21,2	959,124	24,748	2116,055	0	204,798	204,798	99,729	0	0	0	0	0	0	0
15:20:33	0	2116,055	10,625	10,547	10,163	6,351	7,169	21,2	959,124	24,748	2116,055	0	204,798	204,798	99,729	0	0	0	0	0	0	0
15:20:33	-135,62	2114,699	10,478	10,498	10,163	6,337	7,153	21,2	959,124	24,748	2114,699	0	204,798	204,798	99,729	0	0	0	0	0	0	0
15:20:33	-45,214	2114,246	10,429	10,351	10,163	6,332	7,137	21,2	959,124	24,748	2114,246	0	204,798	204,798	99,729	0	0	0	0	0	0	0
15:20:33	-11,791	2114,129	10,429	10,4	10,163	6,331	7,121	21,2	959,124	24,748	2114,129	0	204,798	204,798	99,729	0	0	0	0	0	0	0
15:20:33	-31,127	2113,817	10,478	10,4	10,158	6,328	7,105	21,2	959,124	24,748	2113,817	0	203,579	203,579	99,724	0	0	0	0	0	0	0
15:20:33	0	2113,817	10,478	10,498	10,158	6,328	7,09	21,2	959,124	24,748	2113,817	0	203,579	203,579	99,724	0	0	0	0	0	0	0
15:20:33	-77,221	2113,045	10,478	10,498	10,154	6,32	7,075	21,2	959,124	24,748	2113,045	0	203,579	203,579	99,724	0	0	0	0	0	0	0
15:20:33	34,472	2113,39	10,527	10,595	10,153	6,323	7,06	21,2	959,124	24,748	2113,045	0	203,579	203,579	99,724	0	0	0	0	0	0	0
15:20:33	14,208	2113,532	10,625	10,595	10,149	6,325	7,046	21,2	959,124	24,748	2113,046	0	203,579	203,579	99,724	0	0	0	0	0	0	0
15:20:33	-179,565	2111,736	10,527	10,547	10,144	6,306	7,031	21,2	959,124	24,748	2111,736	0	203,579	203,579	99,724	0	0	0	0	0	0	0
15:20:33	0	2111,736	10,527	10,595	10,144	6,306	7,017	21,2	959,124	24,748	2111,736	0	203,579	203,579	99,724	0	0	0	0	0	0	0
15:20:33	-10,742	2111,629	10,527	10,547	10,143	6,305	7,003	21,2	959,124	24,748	2111,629	0	203,579	203,579	99,724	0	0	0	0	0	0	0
15:20:33	-110,62	2110,523	10,478	10,498	10,14	6,294	6,989	21,2	959,124	24,748	2110,523	0	203,579	203,579	99,724	0	0	0	0	0	0	0
15:20:33	0	2110,523	10,478	10,547	10,14	6,294	6,975	21,2	959,124	24,748	2110,523	0	203,579	203,579	99,724	0	0	0	0	0	0	0
15:20:33	-10,742	2110,415	10,478	10,498	10,139	6,292	6,962	21,2	959,124	24,748	2110,415	0	203,579	203,579	99,724	0	0	0	0	0	0	0
15:20:33	0	2110,415	10,478	10,498	10,139	6,292	6,949	21,2	959,124	24,748	2110,415	0	203,579	203,579	99,724	0	0	0	0	0	0	0
15:20:33	-45,166	2109,963	10,429	10,4	10,139	6,288	6,936	21,2	959,124	24,748	2109,963	0	203,579	203,579	99,724	0	0	0	0	0	0	0
15:20:33	-90,356	2109,06	10,332	10,351	10,139	6,278	6,923	21,2	959,124	24,748	2109,06	0	203,579	203,579	99,724	0	0	0	0	0	0	0
15:20:33	-79,492	2108,265	10,332	10,351	10,134	6,27	6,91	21,2	959,124	24,748	2108,265	0	203,579	203,579	99,724	0	0	0	0	0	0	0
15:20:33	90,356	2109,169	10,429	10,4	10,134	6,28	6,898	21,2	959,124	24,748	2108,266	0	203,579	203,579	99,724	0	0	0	0	0	0	0
15:20:33	-10,742	2109,061	10,429	10,4	10,134	6,278	6,886	21,2	959,124	24,748	2108,267	0	203,579	203,579	99,724	0	0	0	0	0	0	0
15:20:33	-67,724	2108,384	10,429	10,4	10,13	6,272	6,874	21,2	959,124	24,748	2108,267	0	203,579	203,579	99,724	0	0	0	0	0	0	0
15:20:33	-9,667	2108,287	10,429	10,4	10,129	6,271	6,862	21,2	959,124	24,748	2108,267	0	203,579	203,579	99,724	0	0	0	0	0	0	0
15:20:33	45,166	2108,739	10,478	10,4	10,129	6,275	6,85	21,2	959,124	24,748	2108,267	0	203,579	203,579	99,724	0	0	0	0	0	0	0
15:20:33	-79,321	2107,946	10,478	10,4	10,125	6,267	6,839	21,2	959,124	24,748	2107,946	0	203,579	203,579	99,724	0	0	0	0	0	0	0
15:20:33	-45,166	2107,494	10,429	10,4	10,125	6,262	6,828	21,2	959,124	24,748	2107,494	0	203,579	203,579	99,724	0	0	0	0	0	0	0
15:20:34	-90,332	2106,591	10,332	10,351	10,125	6,253	6,816	21,2	959,124	24,748	2106,591	0	203,579	203,579	99,724	0	0	0	0	0	0	0
15:20:34	12,939	2106,72	10,429	10,4	10,12	6,254	6,805	21,2	959,124	24,748	2106,591	0	203,579	203,579	99,724	0	0	0	0	0	0	0
15:20:34	0	2106,72	10,429	10,498	10,12	6,254	6,795	21,2	959,124	24,748	2106,591	0	203,579	203,579	99,724	0	0	0	0	0	0	0
15:20:34	-34,155	2106,379	10,478	10,498	10,116	6,251	6,784	21,2	959,124	24,748	2106,379	0	203,579	203,579	99,724	0	0	0	0	0	0	0
15:20:34	-78,466	2105,594	10,478	10,547	10,112	6,243	6,773	21,2	959,124	24,748	2105,594	0	203,579	203,579	99,724	0	0	0	0	0	0	0
15:20:34	34,423	2105,938	10,527	10,547	10,111	6,246	6,763	21,2	959,124	24,748	2105,594	0	203,579	203,579	99,724	0	0	0	0	0	0	0
15:20:34	-69,824	2105,24	10,527	10,595	10,107	6,239	6,753	21,2	959,124	24,748	2105,24	0	203,579	203,579	99,724	0	0	0	0	0	0	0
15:20:34	-54,833	2104,692	10,478	10,498	10,106	6,233	6,743	21,2	959,124	24,748	2104,692	0	203,579	203,579	99,724	0	0	0	0	0	0	0
15:20:34	0	2104,692	10,478	10,547	10,106	6,233	6,733	21,2	959,124	24,748	2104,692	0	203,579	203,579	99,724	0	0	0	0	0	0	0
15:20:34	0	2104,692	10,478	10,498	10,106	6,233	6,723	21,2	959,124	24,748	2104,692	0	203,579	203,579	99,724	0	0	0	0	0	0	0
15:20:34	-45,141	2104,24	10,429	10,4	10,106	6,229	6,713	21,2	959,124	24,748	2104,24	0	203,579	203,579	99,724	0	0	0	0	0	0	0
15:20:34	0	2104,24	10,429	10,4	10,106	6,229	6,704	21,2	959,124	24,748	2104,24	0	203,579	203,579	99,724	0	0	0	0	0	0	0
15:20:34	-70,727	2103,533	10,429	10,4	10,102	6,221	6,694	21,2	959,124	24,748	2103,533	0	203,579	203,579	99,724	0	0	0	0	0	0	0
15:20:34	0	2103,533	10,429	10,4	10,102	6,221	6,685	21,2	959,124	24,748	2103,533	0	203,579	203,579	99,724	0	0	0	0	0	0	0
15:20:34	-98,901	2102,544	10,332	10,351	10,102	6,211	6,676	21,2	959,124	24,748	2102,544	0	203,579	203,579	99,724	0	0	0	0	0	0	0
15:20:34	0	2102,544	10,332	10,351	10,102	6,211	6,666	21,2	959,124	24,748	2102,544	0	203,579	203,579	99,724	0	0	0	0	0	0	0
15:20:34	-71,923	2101,825	10,332	10,351	10,098	6,204	6,657	21,2	959,124	24,748	2101,825	0	203,579	203,579	99,724	0	0	0	0	0	0	0
15:20:34	-8,618	2101,738	10,332	10,351	10,097	6,203	6,648	21,2	959,124	24,748	2101,738	0	203,579	203,579	99,724	0	0	0	0	0	0	0
15:20:34	90,283	2102,641	10,429	10,4	10,097	6,212	6,64	21,2	959,124	24,748	2101,739	0	203,579	203,579	99,724	0	0	0	0	0	0	0
15:20:34	-81,64	2101,825	10,429	10,498	10,093	6,204	6,631	21,2	959,124	24,748	2101,739	0	203,579	203,579	99,724	0	0	0	0	0	0	0
15:20:34	-81,591	2101,009	10,429	10,4	10,088	6,195	6,623	21,2	959,124	24,748	2101,009	0	203,579	203,579	99,724	0	0	0	0	0	0	0
15:20:34	81,64	2101,825	10,527	10,498	10,088	6,204	6,615	21,2	959,124	24,748	2101,01	0	203,579	203,579	99,724	0	0	0	0	0	0	0
15:20:34	-45,141	2101,374	10,478	10,498	10,088	6,199	6,606	21,2	959,124	24,748	2101,01	0	203,579	203,579	99,724	0	0	0	0	0	0	0
15:20:34	-118,09	2100,193	10,429	10,4	10,083	6,187	6,598	21,2	959,124	24,748	2100,193	0	203,579	203,579	99,724	0	0	0	0	0	0	0
15:20:34	-90,283	2099,29	10,332	10,4	10,083	6,178	6,59	21,2	959,124	24,748	2099,29	0	203,579	203,579	99,724	0	0	0	0	0	0	0
15:20:34	80,59	2100,096	10,429	10,498	10,083	6,186	6,582	21,2	959,124	24,748	2099,291	0	203,579	203,579	99,724	0	0	0	0	0	0	0
15:20:34	-162,182	2098,474	10,332	10,351	10,079	6,169	6,574	21,2	959,124	24,748	2098,474	0	203,579	203,579	99,724	0	0	0	0	0	0	0
15:20:34	0	2098,474	10,332	10,4	10,079	6,169	6,566	21,2	959,124	24,748	2098,474	0	203,579	203,579	99,724	0	0	0	0	0	0	0
15:20:34	81,811	2099,292	10,429	10,4	10,078	6,178	6,558	21,2	959,124	24,748	2098,475	0	203,579	203,579	99,724	0	0	0	0	0	0	0
15:20:34	-90,258	2098,39	10,332	10,4	10,078	6,168	6,551	21,2	959,124	24,748	2098,39	0	203,579	203,579	99,724	0	0	0	0	0	0	0
15:20:34	-45,092	2097,939	10,283	10,302	10,078	6,164	6,543	21,2	959,124	24,748	2097,939	0	203,579	203,579	99,724	0	0	0	0	0	0	0
15:20:34	0	2097,939	10,283	10,302	10,078	6,164	6,536	21,2	959,124	24,748	2097,939	0	203,579	203,579	99,724	0	0	0	0	0	0	0
15:20:34	-75,317	2097,186	10,283	10,302	10,074	6,156	6,528	21,2	959,124	24,748	2097,186	0	203,579	203,579	99,724	0	0	0	0	0	0	0
15:20:34	-7,373	2097,112	10,283	10,302	10,074	6,155	6,521	21,2	959,124	24,748	2097,112	0	203,579	203,579	99,724	0	0	0	0	0	0	0
15:20:34	45,117	2097,563	10,332	10,351	10,074	6,16	6,514	21,2	959,124	24,748	2097,112	0	203,579	203,579	99,724	0	0	0	0	0	0	0
15:20:34	-75,244	2096,811	10,332	10,302	10,069	6,152	6,507	21,2	959,124	24,748	2096,811	0	203,579	203,579	99,724	0	0	0	0	0	0	0
15:20:34	82,812	2097,639	10,429	10,4	10,069	6,161	6,5	21,2	959,124	24,748	2096,811	0	203,579	203,579	99,724	0	0	0	0	0	0	0
15:20:34	-90,234	2096,736	10,332	10,351	10,069	6,151	6,493	21,2	959,124	24,748	2096,736	0	203,579	203,579	99,724	0	0	0	0	0	0	0
15:20:34	-45,092	2096,285	10,283	10,205	10,069	6,147	6,486	21,2	959,124	24,748	2096,285	0	203,579	203,579	99,724	0	0	0	0	0	0	0
15:20:34	-75,268	2095,533	10,283	10,205	10,065	6,139	6,48	21,2	959,124	24,748	2095,533	0	203,579	203,579	99,724	0	0	0	0	0	0	0
15:20:34	-7,397	2095,459	10,283	10,302	10,064	6,138	6,473	21,2	959,124	24,748	2095,459	0	203,579	203,579	99,724	0	0	0	0	0	0	0
15:20:34	0	2095,459	10,283	10,205	10,064	6,138	6,466	21,2	959,124	24,748	2095,459	0	203,579	203,579	99,724	0	0	0	0	0	0	0
15:20:34	45,092	2095,91	10,332	10,351	10,064	6,143	6,46	21,2	959,124	24,748	2095,459	0	203,579	203,579	99,724	0	0	0	0	0	0	0
15:20:34	-45,092	2095,459	10,283	10,205	10,064	6,138	6,454	21,2	959,124	24,748	2095,459	0	203,579	203,579	99,724	0	0	0	0	0	0	0
15:20:34	-75,073	2094,708	10,283	10,351	10,06	6,131	6,447	21,2	959,124	24,748	2094,708	0	203,579	203,579	99,724	0	0	0	0	0	0	0
15:20:34	37,524	2095,083	10,332	10,4	10,059	6,134	6,441	21,2	959,124	24,748	2094,709	0	203,579	203,579	99,724	0	0	0	0	0	0	0
15:20:34	-45,117	2094,632	10,283	10,205	10,059	6,13	6,435	21,2	959,124	24,748	2094,632	0	203,579	203,579	99,724	0	0	0	0	0	0	0
15:20:34	-82,641	2093,806	10,283	10,302	10,055	6,121	6,429	21,2	959,124	24,748	2093,806	0	203,579	203,579	99,724	0	0	0	0	0	0	0
15:20:34	0	2093,806	10,283	10,205	10,055	6,121	6,423	21,2	959,124	24,748	2093,806	0	203,579	203,579	99,724	0	0	0	0	0	0	0
15:20:34	-32,299	2093,483	10,332	10,302	10,05	6,118	6,417	21,2	959,124	24,748	2093,483	0	203,579	203,579	99,724	0	0	0	0	0	0	0
15:20:34	-52,465	2092,958	10,283	10,302	10,05	6,112	6,411	21,2	959,124	24,748	2092,958	0	203,579	203,579	99,724	0	0	0	0	0	0	0
15:20:34	-90,161	2092,056	10,185	10,156	10,05	6,103	6,405	21,2	959,124	24,748	2092,056	0	203,579	203,579	99,724	0	0	0	0	0	0	0
15:20:34	-45,092	2091,606	10,136	10,058	10,05	6,099	6,399	21,2	959,124	24,748	2091,606	0	203,579	203,579	99,724	0	0	0	0	0	0	0
15:20:34	-76,342	2090,842	10,136	10,156	10,046	6,091	6,393	21,2	959,124	24,748	2090,842	0	203,579	203,579	99,724	0	0	0	0	0	0	0
15:20:34	0	2090,842	10,136	10,156	10,046	6,091	6,387	21,2	959,124	24,748	2090,842	0	203,579	203,579	99,724	0	0	0	0	0	0	0
15:20:34	-7,373	2090,768	10,136	10,156	10,045	6,09	6,381	21,2	959,124	24,748	2090,768	0	203,579	203,579	99,724	0	0	0	0	0	0	0
15:20:34	-90,112	2089,867	10,039	10,058	10,045	6,081	6,375	21,2	959,124	24,748	2089,867	0	203,579	203,579	99,724	0	0	0	0	0	0	0
15:20:34	12,744	2089,995	10,136	10,058	10,041	6,082	6,369	21,2	959,124	24,748	2089,867	0	203,579	203,579	99,724	0	0	0	0	0	0	0
15:20:34	-83,691	2089,158	10,136	10,009	10,036	6,073	6,364	21,2	959,124	24,748	2089,158	0	203,579	203,579	99,724	0	0	0	0	0	0	0
15:20:34	38,549	2089,543	10,185	10,156	10,036	6,077	6,358	21,2	959,124	24,748	2089,158	0	203,579	203,579	99,724	0	0	0	0	0	0	0
15:20:34	12,963	2089,673	10,283	10,205	10,031	6,079	6,353	21,2	959,124	24,748	2089,158	0	203,579	203,579	99,724	0	0	0	0	0	0	0
15:20:34	-90,112	2088,772	10,185	10,205	10,031	6,069	6,347	21,2	959,124	24,748	2088,772	0	203,579	203,579	99,724	0	0	0	0	0	0	0
15:20:34	-85,839	2087,913	10,185	10,156	10,026	6,06	6,341	21,2	959,124	24,748	2087,913	0	203,579	203,579	99,724	0	0	0	0	0	0	0
15:20:34	-45,043	2087,463	10,136	10,156	10,026	6,056	6,336	21,2	959,124	24,748	2087,463	0	203,579	203,579	99,724	0	0	0	0	0	0	0
15:20:34	45,043	2087,913	10,185	10,205	10,026	6,06	6,33	21,2	959,124	24,748	2087,463	0	203,579	203,579	99,724	0	0	0	0	0	0	0
15:20:34	-123,486	2086,679	10,136	10,156	10,022	6,048	6,325	21,2	959,124	24,748	2086,679	0	203,579	203,579	99,724	0	0	0	0	0	0	0
15:20:34	-96,411	2085,714	10,039	10,009	10,022	6,038	6,319	21,2	959,124	24,748	2085,714	0	203,579	203,579	99,724	0	0	0	0	0	0	0
15:20:34	0	2085,714	10,039	10,009	10,022	6,038	6,314	21,2	959,124	24,748	2085,714	0	203,579	203,579	99,724	0	0	0	0	0	0	0
15:20:34	11,669	2085,831	10,136	10,156	10,017	6,039	6,308	21,1	960,044	24,748	2085,715	0	203,579	203,579	99,724	0	0	0	0	0	0	0
15:20:34	-98,681	2084,844	10,039	10,009	10,017	6,029	6,303	21,1	960,044	24,748	2084,844	0	203,579	203,579	99,724	0	0	0	0	0	0	0
15:20:34	-79,272	2084,052	10,039	10,009	10,012	6,021	6,297	21,1	960,044	24,748	2084,052	0	203,579	203,579	99,724	0	0	0	0	0	0	0
15:20:34	0	2084,052	10,039	10,058	10,012	6,021	6,292	21,1	960,044	24,748	2084,052	0	203,579	203,579	99,724	0	0	0	0	0	0	0
15:20:34	5,102	2084,103	10,136	10,058	10,007	6,021	6,287	21,1	960,044	24,748	2084,052	0	203,579	203,579	99,724	0	0	0	0	0	0	0
15:20:34	-90,063	2083,202	10,039	10,058	10,007	6,012	6,281	21,1	960,044	24,748	2083,202	0	203,579	203,579	99,724	0	0	0	0	0	0	0
15:20:34	9,716	2083,299	10,136	10,156	10,003	6,013	6,276	21,1	960,044	24,748	2083,202	0	203,579	203,579	99,724	0	0	0	0	0	0	0
15:20:34	-6,518	2083,234	10,136	10,205	10,002	6,012	6,271	21,1	960,044	24,748	2083,202	0	203,579	203,579	99,724	0	0	0	0	0	0	0
15:20:34	0	2083,234	10,136	10,156	10,002	6,012	6,266	21,1	960,044	24,748	2083,202	0	203,579	203,579	99,724	0	0	0	0	0	0	0
15:20:34	-128,54	2081,949	9,99	10,058	10,003	5,999	6,26	21,1	960,044	24,748	2081,949	0	203,579	203,579	99,724	0	0	0	0	0	0	0
15:20:34	-135,034	2080,598	9,843	9,961	10,003	5,985	6,255	21,1	960,044	24,748	2080,598	0	203,317	203,317	99,723	0	0	0	0	0	0	0
15:20:34	4,052	2080,639	9,941	10,009	9,998	5,985	6,25	21,1	960,044	24,748	2080,598	0	203,317	203,317	99,723	0	0	0	0	0	0	0
15:20:34	90,014	2081,539	10,039	10,058	9,998	5,995	6,245	21,1	960,044	24,748	2080,599	0	203,317	203,317	99,723	0	0	0	0	0	0	0
15:20:34	-130,81	2080,231	9,99	9,961	9,993	5,981	6,24	21,1	960,044	24,748	2080,231	0	203,317	203,317	99,723	0	0	0	0	0	0	0
15:20:34	0	2080,231	9,99	9,863	9,993	5,981	6,235	21,1	960,044	24,748	2080,231	0	203,317	203,317	99,723	0	0	0	0	0	0	0
15:20:34	-36,572	2079,865	10,039	10,058	9,988	5,977	6,23	21,1	960,044	24,748	2079,865	0	203,317	203,317	99,723	0	0	0	0	0	0	0
15:20:34	90,039	2080,765	10,136	10,156	9,988	5,987	6,225	21,1	960,044	24,748	2079,866	0	203,317	203,317	99,723	0	0	0	0	0	0	0
15:20:34	-174,78	2079,018	10,039	10,058	9,984	5,969	6,22	21,1	960,044	24,748	2079,018	0	203,317	203,317	99,723	0	0	0	0	0	0	0
15:20:34	0	2079,018	10,039	10,009	9,984	5,969	6,215	21,1	960,044	24,748	2079,018	0	203,317	203,317	99,723	0	0	0	0	0	0	0
15:20:34	0	2079,018	10,039	10,009	9,984	5,969	6,21	21,1	960,044	24,748	2079,018	0	203,317	203,317	99,723	0	0	0	0	0	0	0
15:20:34	-44,995	2078,568	9,99	9,961	9,984	5,964	6,205	21,1	960,044	24,748	2078,568	0	203,317	203,317	99,723	0	0	0	0	0	0	0
15:20:34	-81,567	2077,752	9,99	10,009	9,979	5,956	6,2	21,1	960,044	24,748	2077,752	0	203,317	203,317	99,723	0	0	0	0	0	0	0
15:20:34	-4,248	2077,71	9,99	9,961	9,979	5,955	6,195	21,1	960,044	24,748	2077,71	0	203,317	203,317	99,723	0	0	0	0	0	0	0
15:20:34	0	2077,71	9,99	9,863	9,979	5,955	6,191	21,1	960,044	24,748	2077,71	0	203,317	203,317	99,723	0	0	0	0	0	0	0
15:20:34	-81,567	2076,894	9,99	9,961	9,974	5,947	6,186	21,1	960,044	24,748	2076,894	0	203,317	203,317	99,723	0	0	0	0	0	0	0
15:20:34	0	2076,894	9,99	9,961	9,974	5,947	6,181	21,1	960,044	24,748	2076,894	0	203,317	203,317	99,723	0	0	0	0	0	0	0
15:20:35	-37,646	2076,517	10,039	10,009	9,969	5,943	6,177	21,1	960,044	24,748	2076,517	0	203,317	203,317	99,723	0	0	0	0	0	0	0
15:20:35	-83,666	2075,681	10,039	10,009	9,965	5,934	6,172	21,1	960,044	24,748	2075,681	0	203,317	203,317	99,723	0	0	0	0	0	0	0
15:20:35	0	2075,681	10,039	9,961	9,965	5,934	6,167	21,1	960,044	24,748	2075,681	0	203,317	203,317	99,723	0	0	0	0	0	0	0
15:20:35	-89,965	2074,781	9,941	9,863	9,965	5,925	6,162	21,1	960,044	24,748	2074,781	0	203,317	203,317	99,723	0	0	0	0	0	0	0
15:20:35	0	2074,781	9,941	9,863	9,965	5,925	6,158	21,1	960,044	24,748	2074,781	0	203,317	203,317	99,723	0	0	0	0	0	0	0
15:20:35	-3,198	2074,749	9,941	9,961	9,964	5,925	6,153	21,1	960,044	24,748	2074,749	0	203,317	203,317	99,723	0	0	0	0	0	0	0
15:20:35	0	2074,749	9,941	9,863	9,964	5,925	6,149	21,1	960,044	24,748	2074,749	0	203,317	203,317	99,723	0	0	0	0	0	0	0
15:20:35	-173,583	2073,013	9,843	9,961	9,96	5,907	6,144	21,1	960,044	24,748	2073,013	0	203,317	203,317	99,723	0	0	0	0	0	0	0
15:20:35	89,916	2073,912	9,941	9,863	9,96	5,916	6,14	21,1	960,044	24,748	2073,014	0	203,317	203,317	99,723	0	0	0	0	0	0	0
15:20:35	44,97	2074,362	9,99	10,058	9,96	5,921	6,135	21,1	960,044	24,748	2073,015	0	203,317	203,317	99,723	0	0	0	0	0	0	0
15:20:35	-82,617	2073,536	9,99	10,009	9,955	5,912	6,131	21,1	960,044	24,748	2073,016	0	203,317	203,317	99,723	0	0	0	0	0	0	0
15:20:35	-44,97	2073,086	9,941	10,009	9,955	5,908	6,127	21,1	960,044	24,748	2073,016	0	203,317	203,317	99,723	0	0	0	0	0	0	0
15:20:35	0	2073,086	9,941	9,961	9,955	5,908	6,122	21,1	960,044	24,748	2073,016	0	203,317	203,317	99,723	0	0	0	0	0	0	0
15:20:35	0	2073,086	9,941	10,009	9,955	5,908	6,118	21,1	960,044	24,748	2073,017	0	203,317	203,317	99,723	0	0	0	0	0	0	0
15:20:35	0	2073,086	9,941	10,009	9,955	5,908	6,114	21,1	960,044	24,748	2073,017	0	203,317	203,317	99,723	0	0	0	0	0	0	0
15:20:35	-134,912	2071,737	9,795	9,716	9,955	5,894	6,11	21,1	960,044	24,748	2071,737	0	203,317	203,317	99,723	0	0	0	0	0	0	0
15:20:35	134,912	2073,086	9,941	9,863	9,955	5,908	6,106	21,1	960,044	24,748	2071,738	0	203,317	203,317	99,723	0	0	0	0	0	0	0
15:20:35	0	2073,086	9,941	9,961	9,955	5,908	6,102	21,1	960,044	24,748	2071,74	0	203,317	203,317	99,723	0	0	0	0	0	0	0
15:20:35	0	2073,086	9,941	9,863	9,955	5,908	6,098	21,1	960,044	24,748	2071,741	0	203,317	203,317	99,723	0	0	0	0	0	0	0
15:20:35	0	2073,086	9,941	9,961	9,955	5,908	6,094	21,1	960,044	24,748	2071,743	0	203,317	203,317	99,723	0	0	0	0	0	0	0
15:20:35	-173,779	2071,348	9,843	9,863	9,95	5,89	6,09	21,1	960,044	24,748	2071,348	0	203,317	203,317	99,723	0	0	0	0	0	0	0
15:20:35	134,912	2072,698	9,99	10,009	9,95	5,904	6,087	21,1	960,044	24,748	2071,35	0	203,317	203,317	99,723	0	0	0	0	0	0	0
15:20:35	132,788	2074,025	10,136	10,156	9,95	5,917	6,083	21,1	960,044	24,748	2071,353	0	203,317	203,317	99,723	0	0	0	0	0	0	0
15:20:35	-132,788	2072,698	9,99	10,058	9,95	5,904	6,08	21,1	960,044	24,748	2071,354	0	203,317	203,317	99,723	0	0	0	0	0	0	0
15:20:35	42,822	2073,126	10,039	10,009	9,95	5,908	6,076	21,1	960,044	24,748	2071,356	0	203,317	203,317	99,723	0	0	0	0	0	0	0
15:20:35	-44,97	2072,676	9,99	10,058	9,95	5,903	6,073	21,1	960,044	24,748	2071,357	0	203,317	203,317	99,723	0	0	0	0	0	0	0
15:20:35	44,97	2073,126	10,039	10,009	9,95	5,908	6,07	21,1	960,044	24,748	2071,359	0	203,317	203,317	99,723	0	0	0	0	0	0	0
15:20:35	0	2073,126	10,039	10,009	9,95	5,908	6,067	21,1	960,044	24,748	2071,36	0	203,317	203,317	99,723	0	0	0	0	0	0	0
15:20:35	-89,916	2072,227	9,941	9,814	9,95	5,899	6,063	21,1	960,044	24,748	2071,361	0	203,317	203,317	99,723	0	0	0	0	0	0	0
15:20:35	-82,641	2071,4	9,941	9,863	9,945	5,89	6,06	21,1	960,044	24,748	2071,361	0	203,317	203,317	99,723	0	0	0	0	0	0	0
15:20:35	0	2071,4	9,941	9,863	9,945	5,89	6,057	21,1	960,044	24,748	2071,361	0	203,317	203,317	99,723	0	0	0	0	0	0	0
15:20:35	0	2071,4	9,941	9,961	9,945	5,89	6,053	21,1	960,044	24,748	2071,361	0	203,317	203,317	99,723	0	0	0	0	0	0	0
15:20:35	0	2071,4	9,941	9,814	9,945	5,89	6,05	21,1	960,044	24,748	2071,361	0	203,317	203,317	99,723	0	0	0	0	0	0	0
15:20:35	-89,916	2070,501	9,843	9,863	9,945	5,881	6,047	21,1	960,044	24,748	2070,501	0	203,317	203,317	99,723	0	0	0	0	0	0	0
15:20:35	89,916	2071,4	9,941	9,961	9,945	5,89	6,044	21,1	960,044	24,748	2070,502	0	203,317	203,317	99,723	0	0	0	0	0	0	0
15:20:35	-174,633	2069,654	9,843	9,863	9,941	5,872	6,04	21,1	960,044	24,748	2069,654	0	203,317	203,317	99,723	0	0	0	0	0	0	0
15:20:35	89,916	2070,553	9,941	9,961	9,941	5,881	6,037	21,1	960,044	24,748	2069,655	0	203,317	203,317	99,723	0	0	0	0	0	0	0
15:20:35	0	2070,553	9,941	9,961	9,941	5,881	6,034	21,1	960,044	24,748	2069,655	0	203,317	203,317	99,723	0	0	0	0	0	0	0
15:20:35	-89,916	2069,654	9,843	9,814	9,941	5,872	6,031	21,1	960,044	24,748	2069,654	0	203,317	203,317	99,723	0	0	0	0	0	0	0
15:20:35	89,916	2070,553	9,941	9,814	9,941	5,881	6,028	21,1	960,044	24,748	2069,655	0	203,317	203,317	99,723	0	0	0	0	0	0	0
15:20:35	-89,916	2069,654	9,843	9,814	9,941	5,872	6,025	21,1	960,044	24,748	2069,654	0	203,317	203,317	99,723	0	0	0	0	0	0	0
15:20:35	-44,946	2069,204	9,795	9,668	9,941	5,868	6,022	21,1	960,044	24,748	2069,204	0	203,317	203,317	99,723	0	0	0	0	0	0	0
15:20:35	134,863	2070,553	9,941	9,814	9,941	5,881	6,019	21,1	960,044	24,748	2069,206	0	203,317	203,317	99,723	0	0	0	0	0	0	0
15:20:35	-89,916	2069,654	9,843	9,863	9,941	5,872	6,016	21,1	960,044	24,748	2069,206	0	203,317	203,317	99,723	0	0	0	0	0	0	0
15:20:35	0	2069,654	9,843	9,716	9,941	5,872	6,013	21,1	960,044	24,748	2069,207	0	203,317	203,317	99,723	0	0	0	0	0	0	0
15:20:35	89,916	2070,553	9,941	9,863	9,941	5,881	6,011	21,1	960,044	24,748	2069,208	0	203,317	203,317	99,723	0	0	0	0	0	0	0
15:20:35	44,946	2071,002	9,99	10,009	9,941	5,886	6,008	21,1	960,044	24,748	2069,21	0	203,317	203,317	99,723	0	0	0	0	0	0	0
15:20:35	0	2071,002	9,99	10,058	9,941	5,886	6,006	21,1	960,044	24,748	2069,211	0	203,317	203,317	99,723	0	0	0	0	0	0	0
15:20:35	44,946	2071,452	10,039	10,156	9,941	5,891	6,004	21,1	960,044	24,748	2069,214	0	203,317	203,317	99,723	0	0	0	0	0	0	0
15:20:35	-44,946	2071,002	9,99	10,058	9,941	5,886	6,001	21,1	960,044	24,748	2069,216	0	203,317	203,317	99,723	0	0	0	0	0	0	0
15:20:35	44,946	2071,452	10,039	10,058	9,941	5,891	5,999	21,1	960,044	24,748	2069,218	0	203,317	203,317	99,723	0	0	0	0	0	0	0
15:20:35	-44,946	2071,002	9,99	10,058	9,941	5,886	5,997	21,1	960,044	24,748	2069,22	0	203,317	203,317	99,723	0	0	0	0	0	0	0
15:20:35	0	2071,002	9,99	10,058	9,941	5,886	5,995	21,1	960,044	24,748	2069,221	0	203,317	203,317	99,723	0	0	0	0	0	0	0
15:20:35	0	2071,002	9,99	10,058	9,941	5,886	5,993	21,1	960,044	24,748	2069,223	0	203,317	203,317	99,723	0	0	0	0	0	0	0
15:20:35	134,887	2072,351	10,136	10,205	9,941	5,9	5,991	21,1	960,044	24,748	2069,226	0	203,317	203,317	99,723	0	0	0	0	0	0	0
15:20:35	-89,941	2071,452	10,039	10,302	9,941	5,891	5,989	21,1	960,044	24,748	2069,228	0	203,317	203,317	99,723	0	0	0	0	0	0	0
15:20:35	224,877	2073,701	10,283	10,205	9,941	5,914	5,987	21,1	960,044	24,748	2069,233	0	203,317	203,317	99,723	0	0	0	0	0	0	0
15:20:35	224,951	2075,95	10,527	10,547	9,941	5,937	5,987	21,1	960,044	24,748	2069,24	0	203,317	203,317	99,723	0	0	0	0	0	0	0
15:20:35	219,799	2078,148	10,673	10,742	9,945	5,96	5,986	21,1	960,044	24,748	2069,248	0	203,317	203,317	99,723	0	0	0	0	0	0	0
15:20:35	438,94	2082,538	10,966	11,035	9,955	6,005	5,986	21,1	960,044	24,748	2069,262	0	203,317	203,317	99,723	0	0	0	0	0	0	0
15:20:35	440,014	2086,938	11,259	11,523	9,965	6,05	5,988	21,1	960,044	24,748	2069,279	0	203,317	203,317	99,723	0	0	0	0	0	0	0
15:20:35	334,106	2090,279	11,259	11,425	9,984	6,085	5,99	21,1	960,044	24,748	2069,3	0	203,317	203,317	99,723	0	0	0	0	0	0	0
15:20:35	473,876	2095,018	11,406	11,621	10,003	6,134	5,992	21,1	960,044	24,748	2069,326	0	203,317	203,317	99,723	0	0	0	0	0	0	0
15:20:35	505,102	2100,069	11,504	11,914	10,026	6,186	5,996	21,1	960,044	24,748	2069,357	0	203,317	203,317	99,723	0	0	0	0	0	0	0
15:20:35	512,597	2105,195	11,601	12,06	10,05	6,239	6,001	21,1	960,044	24,748	2069,393	0	203,317	203,317	99,723	0	0	0	0	0	0	0
15:20:35	626,928	2111,464	11,748	12,158	10,078	6,303	6,007	21,1	960,044	24,748	2069,435	0	203,317	203,317	99,723	0	0	0	0	0	0	0
15:20:35	650,83	2117,972	11,992	12,646	10,102	6,37	6,014	21,1	960,044	24,748	2069,483	0	203,317	203,317	99,723	0	0	0	0	0	0	0
15:20:35	700,293	2124,975	12,138	12,744	10,134	6,443	6,022	21,1	960,044	24,748	2069,539	0	203,317	203,317	99,723	0	0	0	0	0	0	0
15:20:35	696,289	2131,938	12,285	12,988	10,166	6,514	6,032	21,1	960,044	24,748	2069,601	0	203,317	203,317	99,723	0	0	0	0	0	0	0
15:20:35	655,542	2138,494	12,431	13,232	10,196	6,582	6,043	21,1	960,044	24,748	2069,67	0	203,317	203,317	99,723	0	0	0	0	0	0	0
15:20:35	732,006	2145,814	12,529	13,232	10,232	6,657	6,055	21,1	960,044	24,748	2069,746	0	203,317	203,317	99,723	0	0	0	0	0	0	0
15:20:35	614,77	2151,961	12,431	13,33	10,272	6,721	6,068	21,1	960,044	24,748	2069,828	0	203,317	203,317	99,723	0	0	0	0	0	0	0
15:20:35	710,62	2159,067	12,529	13,379	10,307	6,794	6,082	21,1	960,044	24,748	2069,918	0	203,317	203,317	99,723	0	0	0	0	0	0	0
15:20:35	791,259	2166,98	12,773	13,623	10,339	6,876	6,098	21,1	960,044	24,748	2070,015	0	203,317	203,317	99,723	0	0	0	0	0	0	0
15:20:35	905,688	2176,037	13,164	13,965	10,37	6,969	6,115	21,1	959,124	24,748	2070,121	0	203,317	203,317	99,723	0	0	0	0	0	0	0
15:20:35	931,298	2185,35	13,603	14,306	10,399	7,065	6,133	21,1	959,124	24,748	2070,236	0	203,317	203,317	99,723	0	0	0	0	0	0	0
15:20:35	810,424	2193,454	13,896	14,746	10,43	7,149	6,153	21,1	959,124	24,748	2070,359	0	203,317	203,317	99,723	0	0	0	0	0	0	0
15:20:35	861,279	2202,067	14,287	15,088	10,458	7,237	6,175	21,1	959,124	24,748	2070,491	0	203,317	203,317	99,723	0	0	0	0	0	0	0
15:20:35	747,46	2209,542	14,433	15,185	10,492	7,314	6,197	21,1	959,124	24,748	2070,63	0	203,317	203,317	99,723	0	0	0	0	0	0	0
15:20:35	654,37	2216,085	14,433	15,185	10,529	7,382	6,22	21,1	959,124	24,748	2070,776	0	203,317	203,317	99,723	0	0	0	0	0	0	0
15:20:35	631,127	2222,397	14,384	15,185	10,568	7,447	6,244	21,1	959,124	24,748	2070,927	0	203,317	203,317	99,723	0	0	0	0	0	0	0
15:20:35	571,655	2228,113	14,238	14,99	10,608	7,506	6,269	21,1	959,124	24,748	2071,085	0	203,317	203,317	99,723	0	0	0	0	0	0	0
15:20:35	656,396	2234,677	14,238	14,941	10,645	7,573	6,295	21,1	959,124	24,748	2071,248	0	203,317	203,317	99,723	0	0	0	0	0	0	0
15:20:35	618,212	2240,859	14,287	14,99	10,677	7,637	6,321	21,1	959,124	24,748	2071,418	0	203,317	203,317	99,723	0	0	0	0	0	0	0
15:20:35	760,449	2248,464	14,482	15,283	10,71	7,716	6,348	21,1	959,124	24,748	2071,595	0	202,97	202,97	99,721	0	0	0	0	0	0	0
15:20:35	865,136	2257,115	14,873	15,527	10,738	7,805	6,377	21,1	959,124	24,748	2071,78	0	202,97	202,97	99,721	0	0	0	0	0	0	0
15:20:35	720,971	2264,325	15,117	15,82	10,766	7,879	6,406	21,1	959,124	24,748	2071,973	0	202,97	202,97	99,721	0	0	0	0	0	0	0
15:20:35	635,62	2270,681	15,263	15,869	10,794	7,945	6,436	21,1	959,124	24,748	2072,172	0	202,97	202,97	99,721	0	0	0	0	0	0	0
15:20:35	585,302	2276,534	15,361	16,064	10,822	8,005	6,467	21,1	959,124	24,748	2072,376	0	202,97	202,97	99,721	0	0	0	0	0	0	0
15:20:35	542,529	2281,959	15,41	16,015	10,85	8,061	6,498	21,1	959,124	24,748	2072,586	0	202,97	202,97	99,721	0	0	0	0	0	0	0
15:20:35	625,561	2288,215	15,459	16,064	10,883	8,125	6,53	21,1	959,124	24,748	2072,801	0	202,97	202,97	99,721	0	0	0	0	0	0	0
15:20:35	583,837	2294,053	15,459	16,064	10,916	8,186	6,563	21,1	959,124	24,748	2073,023	0	202,97	202,97	99,721	0	0	0	0	0	0	0
15:20:35	536,474	2299,418	15,41	16,162	10,949	8,241	6,596	21,1	959,124	24,748	2073,249	0	202,97	202,97	99,721	0	0	0	0	0	0	0
15:20:35	580,639	2305,224	15,41	16,064	10,982	8,301	6,629	21,1	959,124	24,748	2073,481	0	202,97	202,97	99,721	0	0	0	0	0	0	0
15:20:35	640,649	2311,631	15,556	16,211	11,01	8,367	6,663	21,1	959,124	24,748	2073,719	0	202,97	202,97	99,721	0	0	0	0	0	0	0
15:20:35	636,621	2317,997	15,703	16,357	11,038	8,432	6,698	21,1	959,124	24,748	2073,963	0	202,97	202,97	99,721	0	0	0	0	0	0	0
15:20:35	726,22	2325,259	15,947	16,504	11,066	8,507	6,733	21,1	959,124	24,748	2074,215	0	202,97	202,97	99,721	0	0	0	0	0	0	0
15:20:35	572,314	2330,983	16,093	16,601	11,091	8,566	6,769	21,1	959,124	24,748	2074,471	0	202,97	202,97	99,721	0	0	0	0	0	0	0
15:20:35	765,625	2338,639	16,386	16,845	11,118	8,645	6,806	21,1	959,124	24,748	2074,736	0	202,97	202,97	99,721	0	0	0	0	0	0	0
15:20:35	560,839	2344,247	16,533	16,943	11,142	8,703	6,843	21,1	959,124	24,748	2075,005	0	202,97	202,97	99,721	0	0	0	0	0	0	0
15:20:36	478,637	2349,034	16,533	17,09	11,169	8,752	6,881	21,1	959,124	24,748	2075,279	0	202,97	202,97	99,721	0	0	0	0	0	0	0
15:20:36	583,544	2354,869	16,679	17,236	11,194	8,813	6,919	21,1	959,124	24,748	2075,559	0	202,97	202,97	99,721	0	0	0	0	0	0	0
15:20:36	657,446	2361,443	16,875	17,236	11,221	8,88	6,957	21,1	959,124	24,748	2075,845	0	202,97	202,97	99,721	0	0	0	0	0	0	0
15:20:36	373,901	2365,182	16,826	17,236	11,244	8,919	6,996	21,1	959,124	24,748	2076,134	0	202,97	202,97	99,721	0	0	0	0	0	0	0
15:20:36	656,64	2371,749	17,021	17,431	11,271	8,987	7,035	21,1	959,124	24,748	2076,429	0	202,97	202,97	99,721	0	0	0	0	0	0	0
15:20:36	483,544	2376,584	17,168	17,48	11,29	9,036	7,074	21,1	959,124	24,748	2076,73	0	202,97	202,97	99,721	0	0	0	0	0	0	0
15:20:36	545,849	2382,043	17,363	17,773	11,311	9,093	7,113	21,1	959,124	24,748	2077,035	0	202,97	202,97	99,721	0	0	0	0	0	0	0
15:20:36	448,559	2386,528	17,558	17,969	11,325	9,139	7,153	21,1	959,124	24,748	2077,345	0	202,97	202,97	99,721	0	0	0	0	0	0	0
15:20:36	463,623	2391,165	17,705	18,066	11,344	9,187	7,193	21,1	959,124	24,748	2077,658	0	202,97	202,97	99,721	0	0	0	0	0	0	0
15:20:36	490,014	2396,065	17,9	18,261	11,361	9,237	7,233	21,1	959,124	24,748	2077,977	0	202,97	202,97	99,721	0	0	0	0	0	0	0
15:20:36	462,89	2400,694	18,047	18,359	11,379	9,285	7,273	21,1	959,124	24,748	2078,299	0	202,97	202,97	99,721	0	0	0	0	0	0	0
15:20:36	352,368	2404,217	17,998	18,359	11,401	9,321	7,313	21,1	959,124	24,748	2078,625	0	202,97	202,97	99,721	0	0	0	0	0	0	0
15:20:36	246,997	2406,687	17,9	18,261	11,421	9,347	7,353	21,1	959,124	24,748	2078,953	0	202,97	202,97	99,721	0	0	0	0	0	0	0
15:20:36	273,461	2409,422	17,851	18,066	11,439	9,375	7,393	21,1	959,124	24,748	2079,284	0	202,97	202,97	99,721	0	0	0	0	0	0	0
15:20:36	369,262	2413,115	17,9	18,115	11,457	9,413	7,433	21,1	959,124	24,748	2079,617	0	202,97	202,97	99,721	0	0	0	0	0	0	0
15:20:36	258,593	2415,701	17,9	18,115	11,472	9,44	7,472	21,1	959,124	24,748	2079,954	0	202,97	202,97	99,721	0	0	0	0	0	0	0
15:20:36	460,546	2420,306	18,144	18,261	11,484	9,487	7,511	21,1	959,124	24,748	2080,294	0	202,97	202,97	99,721	0	0	0	0	0	0	0
15:20:36	304,248	2423,349	18,291	18,506	11,494	9,519	7,551	21,1	959,124	24,748	2080,637	0	202,97	202,97	99,721	0	0	0	0	0	0	0
15:20:36	350,244	2426,851	18,486	18,701	11,503	9,555	7,59	21,1	959,124	24,748	2080,983	0	202,97	202,97	99,721	0	0	0	0	0	0	0
15:20:36	209,277	2428,944	18,535	18,652	11,512	9,576	7,629	21,1	959,124	24,748	2081,331	0	202,97	202,97	99,721	0	0	0	0	0	0	0
15:20:36	231,616	2431,26	18,535	18,603	11,525	9,6	7,668	21,1	959,124	24,748	2081,681	0	202,97	202,97	99,721	0	0	0	0	0	0	0
15:20:36	327,905	2434,539	18,633	18,701	11,538	9,634	7,706	21,1	959,124	24,748	2082,034	0	202,97	202,97	99,721	0	0	0	0	0	0	0
15:20:36	70,263	2435,242	18,388	18,506	11,555	9,641	7,744	21,1	959,124	24,748	2082,387	0	202,97	202,97	99,721	0	0	0	0	0	0	0
15:20:36	31,176	2435,553	18,144	18,261	11,57	9,644	7,781	21,1	959,124	24,748	2082,74	0	202,97	202,97	99,721	0	0	0	0	0	0	0
15:20:36	146,191	2437,015	18,047	18,164	11,584	9,659	7,818	21,1	959,124	24,748	2083,095	0	202,97	202,97	99,721	0	0	0	0	0	0	0
15:20:36	265,087	2439,666	18,144	18,164	11,594	9,687	7,855	21,1	959,124	24,748	2083,451	0	202,97	202,97	99,721	0	0	0	0	0	0	0
15:20:36	272,485	2442,391	18,34	18,457	11,598	9,715	7,891	21,1	959,124	24,748	2083,81	0	202,97	202,97	99,721	0	0	0	0	0	0	0
15:20:36	273,706	2445,128	18,535	18,652	11,603	9,743	7,928	21,1	959,124	24,748	2084,171	0	202,97	202,97	99,721	0	0	0	0	0	0	0
15:20:36	357,031	2448,698	18,828	18,945	11,607	9,78	7,964	21,1	959,124	24,748	2084,536	0	202,97	202,97	99,721	0	0	0	0	0	0	0
15:20:36	132,617	2450,025	18,877	18,994	11,612	9,794	8	21,1	959,124	24,748	2084,901	0	202,97	202,97	99,721	0	0	0	0	0	0	0
15:20:36	39,501	2450,42	18,828	18,945	11,617	9,798	8,035	21,1	959,124	24,748	2085,267	0	202,97	202,97	99,721	0	0	0	0	0	0	0
15:20:36	113,256	2451,552	18,779	18,701	11,626	9,809	8,07	21,1	959,124	24,748	2085,633	0	202,97	202,97	99,721	0	0	0	0	0	0	0
15:20:36	98,486	2452,537	18,779	18,799	11,632	9,819	8,104	21,1	959,124	24,748	2086	0	202,97	202,97	99,721	0	0	0	0	0	0	0
15:20:36	21,191	2452,749	18,633	18,652	11,641	9,822	8,138	21,1	959,124	24,748	2086,367	0	202,97	202,97	99,721	0	0	0	0	0	0	0
15:20:36	152,563	2454,275	18,633	18,701	11,649	9,837	8,171	21,1	959,124	24,748	2086,734	0	202,97	202,97	99,721	0	0	0	0	0	0	0
15:20:36	59,594	2454,87	18,535	18,652	11,658	9,844	8,204	21,1	959,124	24,748	2087,103	0	202,97	202,97	99,721	0	0	0	0	0	0	0
15:20:36	10,791	2454,978	18,535	18,603	11,659	9,845	8,236	21,1	959,124	24,748	2087,471	0	202,97	202,97	99,721	0	0	0	0	0	0	0
15:20:36	314,672	2458,125	18,779	18,652	11,663	9,877	8,268	21,1	959,124	24,748	2087,841	0	202,97	202,97	99,721	0	0	0	0	0	0	0
15:20:36	188,525	2460,01	18,974	18,994	11,663	9,897	8,3	21,1	959,124	24,748	2088,213	0	202,97	202,97	99,721	0	0	0	0	0	0	0
15:20:36	-84,667	2459,164	18,877	19,043	11,664	9,888	8,331	21,1	959,124	24,748	2088,584	0	202,97	202,97	99,721	0	0	0	0	0	0	0
15:20:36	219,482	2461,359	19,023	19,043	11,668	9,91	8,362	21,1	959,124	24,748	2088,957	0	202,97	202,97	99,721	0	0	0	0	0	0	0
15:20:36	-62,475	2460,734	18,877	18,994	11,672	9,904	8,393	21,1	959,124	24,748	2089,329	0	202,97	202,97	99,721	0	0	0	0	0	0	0
15:20:36	-6,445	2460,669	18,779	18,701	11,677	9,903	8,422	21,1	959,124	24,748	2089,7	0	202,97	202,97	99,721	0	0	0	0	0	0	0
15:20:36	-15,332	2460,516	18,681	18,701	11,682	9,902	8,451	21,1	959,124	24,748	2090,071	0	202,97	202,97	99,721	0	0	0	0	0	0	0
15:20:36	79,101	2461,307	18,681	18,603	11,686	9,91	8,48	21,1	959,124	24,748	2090,442	0	202,97	202,97	99,721	0	0	0	0	0	0	0
15:20:36	80,2	2462,109	18,681	18,652	11,691	9,918	8,508	21,1	959,124	24,748	2090,814	0	202,97	202,97	99,721	0	0	0	0	0	0	0
15:20:36	141,43	2463,523	18,828	18,847	11,691	9,933	8,536	21,1	959,124	24,748	2091,187	0	202,97	202,97	99,721	0	0	0	0	0	0	0
15:20:36	47,167	2463,995	18,877	18,847	11,691	9,938	8,563	21,1	959,124	24,748	2091,559	0	202,97	202,97	99,721	0	0	0	0	0	0	0
15:20:36	0	2463,995	18,877	18,847	11,691	9,938	8,59	21,1	959,124	24,748	2091,932	0	202,97	202,97	99,721	0	0	0	0	0	0	0
15:20:36	102,807	2465,023	18,974	18,994	11,691	9,948	8,617	21,1	959,124	24,748	2092,305	0	202,97	202,97	99,721	0	0	0	0	0	0	0
15:20:36	-23,852	2464,785	18,877	18,994	11,695	9,946	8,643	21,1	959,124	24,748	2092,677	0	202,97	202,97	99,721	0	0	0	0	0	0	0
15:20:36	0	2464,785	18,877	18,847	11,695	9,946	8,669	21,1	959,124	24,748	2093,049	0	202,97	202,97	99,721	0	0	0	0	0	0	0
15:20:36	34,082	2465,125	18,828	18,945	11,7	9,949	8,694	21,1	959,124	24,748	2093,421	0	202,97	202,97	99,721	0	0	0	0	0	0	0
15:20:36	-47,143	2464,654	18,779	18,799	11,7	9,944	8,718	21,1	959,124	24,748	2093,793	0	202,97	202,97	99,721	0	0	0	0	0	0	0
15:20:36	0	2464,654	18,779	18,847	11,7	9,944	8,742	21,1	959,124	24,748	2094,164	0	202,97	202,97	99,721	0	0	0	0	0	0	0
15:20:36	-94,311	2463,711	18,681	18,652	11,7	9,935	8,766	21,1	959,124	24,748	2094,533	0	202,97	202,97	99,721	0	0	0	0	0	0	0
15:20:36	94,311	2464,654	18,779	18,847	11,7	9,944	8,789	21,1	959,124	24,748	2094,903	0	202,97	202,97	99,721	0	0	0	0	0	0	0
15:20:36	-132,788	2463,326	18,633	18,603	11,7	9,931	8,811	21,1	959,124	24,748	2095,272	0	202,97	202,97	99,721	0	0	0	0	0	0	0
15:20:36	80,053	2464,127	18,633	18,652	11,705	9,939	8,833	21,1	959,124	24,748	2095,641	0	202,97	202,97	99,721	0	0	0	0	0	0	0
15:20:36	72,509	2464,852	18,633	18,652	11,709	9,946	8,855	21,1	959,124	24,748	2096,01	0	202,97	202,97	99,721	0	0	0	0	0	0	0
15:20:36	0	2464,852	18,633	18,603	11,709	9,946	8,877	21,1	959,124	24,748	2096,379	0	202,97	202,97	99,721	0	0	0	0	0	0	0
15:20:36	0	2464,852	18,633	18,603	11,709	9,946	8,897	21,1	959,124	24,748	2096,747	0	202,97	202,97	99,721	0	0	0	0	0	0	0
15:20:36	47,143	2465,323	18,681	18,652	11,709	9,951	8,918	21,1	959,124	24,748	2097,116	0	202,97	202,97	99,721	0	0	0	0	0	0	0
15:20:36	94,335	2466,266	18,779	18,701	11,709	9,961	8,939	21,1	959,124	24,748	2097,485	0	202,97	202,97	99,721	0	0	0	0	0	0	0
15:20:36	0	2466,266	18,779	18,847	11,709	9,961	8,959	21,1	959,124	24,748	2097,854	0	202,97	202,97	99,721	0	0	0	0	0	0	0
15:20:36	-94,335	2465,323	18,681	18,652	11,709	9,951	8,978	21,1	959,124	24,748	2098,222	0	202,97	202,97	99,721	0	0	0	0	0	0	0
15:20:36	141,479	2466,738	18,828	18,799	11,709	9,966	8,997	21,1	959,124	24,748	2098,59	0	202,97	202,97	99,721	0	0	0	0	0	0	0
15:20:36	-141,479	2465,323	18,681	18,799	11,709	9,951	9,016	21,1	959,124	24,748	2098,957	0	202,97	202,97	99,721	0	0	0	0	0	0	0
15:20:36	0	2465,323	18,681	18,652	11,709	9,951	9,035	21,1	959,124	24,748	2099,323	0	202,97	202,97	99,721	0	0	0	0	0	0	0
15:20:36	0	2465,323	18,681	18,799	11,709	9,951	9,052	21,1	959,124	24,748	2099,689	0	202,97	202,97	99,721	0	0	0	0	0	0	0
15:20:36	-141,455	2463,909	18,535	18,506	11,709	9,937	9,07	21,1	959,124	24,748	2100,054	0	202,97	202,97	99,721	0	0	0	0	0	0	0
15:20:36	-47,119	2463,437	18,486	18,506	11,709	9,932	9,087	21,1	959,124	24,748	2100,417	0	202,97	202,97	99,721	0	0	0	0	0	0	0
15:20:36	282,91	2466,266	18,779	18,847	11,709	9,961	9,104	21,1	959,124	24,748	2100,783	0	202,97	202,97	99,721	0	0	0	0	0	0	0
15:20:36	-94,335	2465,323	18,681	18,701	11,709	9,951	9,12	21,1	959,124	24,748	2101,147	0	202,97	202,97	99,721	0	0	0	0	0	0	0
15:20:36	0	2465,323	18,681	18,799	11,709	9,951	9,137	21,3	959,124	24,748	2101,511	0	202,97	202,97	99,721	0	0	0	0	0	0	0
15:20:36	-38,427	2464,939	18,633	18,603	11,709	9,947	9,153	21,3	959,124	24,748	2101,875	0	202,97	202,97	99,721	0	0	0	0	0	0	0
15:20:36	132,763	2466,266	18,779	18,799	11,709	9,961	9,169	21,3	959,124	24,748	2102,239	0	202,97	202,97	99,721	0	0	0	0	0	0	0
15:20:36	-85,62	2465,41	18,681	18,799	11,709	9,952	9,184	21,3	959,124	24,748	2102,602	0	202,97	202,97	99,721	0	0	0	0	0	0	0
15:20:36	-47,143	2464,939	18,633	18,652	11,709	9,947	9,199	21,3	959,124	24,748	2102,965	0	202,97	202,97	99,721	0	0	0	0	0	0	0
15:20:36	47,143	2465,41	18,681	18,701	11,709	9,952	9,214	21,3	959,124	24,748	2103,327	0	202,97	202,97	99,721	0	0	0	0	0	0	0
15:20:36	-55,859	2464,852	18,633	18,701	11,709	9,946	9,228	21,3	959,124	24,748	2103,689	0	202,97	202,97	99,721	0	0	0	0	0	0	0
15:20:36	8,715	2464,939	18,633	18,603	11,709	9,947	9,242	21,3	959,124	24,748	2104,05	0	202,97	202,97	99,721	0	0	0	0	0	0	0
15:20:36	0	2464,939	18,633	18,603	11,709	9,947	9,256	21,3	959,124	24,748	2104,411	0	202,97	202,97	99,721	0	0	0	0	0	0	0
15:20:36	47,143	2465,41	18,681	18,799	11,709	9,952	9,27	21,3	959,124	24,748	2104,772	0	202,97	202,97	99,721	0	0	0	0	0	0	0
15:20:36	-8,715	2465,323	18,681	18,701	11,709	9,951	9,283	21,3	959,124	24,748	2105,132	0	204,646	204,646	99,728	0	0	0	0	0	0	0
15:20:36	0	2465,323	18,681	18,652	11,709	9,951	9,296	21,3	959,124	24,748	2105,493	0	204,646	204,646	99,728	0	0	0	0	0	0	0
15:20:36	8,715	2465,41	18,681	18,701	11,709	9,952	9,309	21,3	959,124	24,748	2105,853	0	204,646	204,646	99,728	0	0	0	0	0	0	0
15:20:36	-55,859	2464,852	18,633	18,701	11,709	9,946	9,321	21,3	959,124	24,748	2106,212	0	204,646	204,646	99,728	0	0	0	0	0	0	0
15:20:36	55,859	2465,41	18,681	18,652	11,709	9,952	9,334	21,3	959,124	24,748	2106,571	0	204,646	204,646	99,728	0	0	0	0	0	0	0
15:20:36	-47,143	2464,939	18,633	18,701	11,709	9,947	9,346	21,3	959,124	24,748	2106,929	0	204,646	204,646	99,728	0	0	0	0	0	0	0
15:20:36	38,427	2465,323	18,681	18,652	11,709	9,951	9,358	21,3	959,124	24,748	2107,288	0	204,646	204,646	99,728	0	0	0	0	0	0	0
15:20:36	8,715	2465,41	18,681	18,652	11,709	9,952	9,369	21,3	959,124	24,748	2107,646	0	204,646	204,646	99,728	0	0	0	0	0	0	0
15:20:36	0	2465,41	18,681	18,701	11,709	9,952	9,381	21,3	959,124	24,748	2108,004	0	204,646	204,646	99,728	0	0	0	0	0	0	0
15:20:36	0	2465,41	18,681	18,799	11,709	9,952	9,392	21,3	959,124	24,748	2108,361	0	204,646	204,646	99,728	0	0	0	0	0	0	0
15:20:36	0	2465,41	18,681	18,652	11,709	9,952	9,403	21,3	959,124	24,748	2108,718	0	204,646	204,646	99,728	0	0	0	0	0	0	0
15:20:36	0	2465,41	18,681	18,701	11,709	9,952	9,414	21,3	959,124	24,748	2109,075	0	204,646	204,646	99,728	0	0	0	0	0	0	0
15:20:36	0	2465,41	18,681	18,652	11,709	9,952	9,424	21,3	959,124	24,748	2109,431	0	204,646	204,646	99,728	0	0	0	0	0	0	0
15:20:36	-55,859	2464,852	18,633	18,603	11,709	9,946	9,435	21,3	959,124	24,748	2109,787	0	204,646	204,646	99,728	0	0	0	0	0	0	0
15:20:36	55,859	2465,41	18,681	18,701	11,709	9,952	9,445	21,3	959,124	24,748	2110,142	0	204,646	204,646	99,728	0	0	0	0	0	0	0
15:20:36	-47,143	2464,939	18,633	18,652	11,709	9,947	9,455	21,3	959,124	24,748	2110,497	0	204,646	204,646	99,728	0	0	0	0	0	0	0
15:20:36	47,143	2465,41	18,681	18,701	11,709	9,952	9,464	21,3	959,124	24,748	2110,852	0	204,646	204,646	99,728	0	0	0	0	0	0	0
15:20:36	-47,143	2464,939	18,633	18,652	11,709	9,947	9,474	21,3	959,124	24,748	2111,207	0	204,646	204,646	99,728	0	0	0	0	0	0	0
15:20:37	-103,027	2463,909	18,535	18,652	11,709	9,937	9,483	21,3	959,124	24,748	2111,559	0	204,646	204,646	99,728	0	0	0	0	0	0	0
15:20:37	94,311	2464,852	18,633	18,603	11,709	9,946	9,492	21,3	959,124	24,748	2111,913	0	204,646	204,646	99,728	0	0	0	0	0	0	0
15:20:37	0	2464,852	18,633	18,701	11,709	9,946	9,501	21,3	959,124	24,748	2112,266	0	204,646	204,646	99,728	0	0	0	0	0	0	0
15:20:37	47,143	2465,323	18,681	18,799	11,709	9,951	9,51	21,3	959,124	24,748	2112,619	0	204,646	204,646	99,728	0	0	0	0	0	0	0
15:20:37	-47,143	2464,852	18,633	18,652	11,709	9,946	9,518	21,3	959,124	24,748	2112,971	0	204,646	204,646	99,728	0	0	0	0	0	0	0
15:20:37	141,479	2466,266	18,779	18,945	11,709	9,961	9,527	21,3	959,124	24,748	2113,324	0	204,646	204,646	99,728	0	0	0	0	0	0	0
15:20:37	8,691	2466,353	18,779	18,847	11,709	9,962	9,535	21,3	959,124	24,748	2113,677	0	204,646	204,646	99,728	0	0	0	0	0	0	0
15:20:37	0	2466,353	18,779	18,847	11,709	9,962	9,544	21,3	959,124	24,748	2114,029	0	204,646	204,646	99,728	0	0	0	0	0	0	0
15:20:37	0	2466,353	18,779	18,799	11,709	9,962	9,552	21,3	959,124	24,748	2114,382	0	204,646	204,646	99,728	0	0	0	0	0	0	0
15:20:37	-141,455	2464,939	18,633	18,799	11,709	9,947	9,56	21,3	959,124	24,748	2114,732	0	204,646	204,646	99,728	0	0	0	0	0	0	0
15:20:37	0	2464,939	18,633	18,652	11,709	9,947	9,567	21,3	959,124	24,748	2115,083	0	204,646	204,646	99,728	0	0	0	0	0	0	0
15:20:37	47,143	2465,41	18,681	18,701	11,709	9,952	9,575	21,3	959,124	24,748	2115,433	0	204,646	204,646	99,728	0	0	0	0	0	0	0
15:20:37	0	2465,41	18,681	18,701	11,709	9,952	9,582	21,3	959,124	24,748	2115,783	0	204,646	204,646	99,728	0	0	0	0	0	0	0
15:20:37	0	2465,41	18,681	18,701	11,709	9,952	9,59	21,3	959,124	24,748	2116,133	0	204,646	204,646	99,728	0	0	0	0	0	0	0
15:20:37	0	2465,41	18,681	18,701	11,709	9,952	9,597	21,3	959,124	24,748	2116,483	0	204,646	204,646	99,728	0	0	0	0	0	0	0
15:20:37	94,311	2466,353	18,779	18,799	11,709	9,962	9,604	21,3	959,124	24,748	2116,832	0	204,646	204,646	99,728	0	0	0	0	0	0	0
15:20:37	0	2466,353	18,779	18,799	11,709	9,962	9,611	21,3	959,124	24,748	2117,182	0	204,646	204,646	99,728	0	0	0	0	0	0	0
15:20:37	-162,158	2464,732	18,535	18,603	11,714	9,945	9,617	21,3	959,124	24,748	2117,529	0	204,646	204,646	99,728	0	0	0	0	0	0	0
15:20:37	20,703	2464,939	18,633	18,799	11,709	9,947	9,624	21,3	959,124	24,748	2117,877	0	204,646	204,646	99,728	0	0	0	0	0	0	0
15:20:37	0	2464,939	18,633	18,701	11,709	9,947	9,63	21,3	959,124	24,748	2118,224	0	204,646	204,646	99,728	0	0	0	0	0	0	0
15:20:37	0	2464,939	18,633	18,701	11,709	9,947	9,636	21,3	959,124	24,748	2118,571	0	204,646	204,646	99,728	0	0	0	0	0	0	0
15:20:37	-94,311	2463,996	18,535	18,603	11,709	9,938	9,642	21,3	959,124	24,748	2118,916	0	204,646	204,646	99,728	0	0	0	0	0	0	0
15:20:37	94,311	2464,939	18,633	18,652	11,709	9,947	9,648	21,3	959,124	24,748	2119,262	0	204,646	204,646	99,728	0	0	0	0	0	0	0
15:20:37	-94,311	2463,996	18,535	18,603	11,709	9,938	9,654	21,3	959,124	24,748	2119,607	0	204,646	204,646	99,728	0	0	0	0	0	0	0
15:20:37	0	2463,996	18,535	18,652	11,709	9,938	9,66	21,3	959,124	24,748	2119,951	0	204,646	204,646	99,728	0	0	0	0	0	0	0
15:20:37	94,311	2464,939	18,633	18,701	11,709	9,947	9,665	21,3	959,124	24,748	2120,296	0	204,646	204,646	99,728	0	0	0	0	0	0	0
15:20:37	0	2464,939	18,633	18,701	11,709	9,947	9,671	21,3	959,124	24,748	2120,641	0	204,646	204,646	99,728	0	0	0	0	0	0	0
15:20:37	0	2464,939	18,633	18,701	11,709	9,947	9,676	21,3	959,124	24,748	2120,985	0	204,646	204,646	99,728	0	0	0	0	0	0	0
15:20:37	47,143	2465,41	18,681	18,799	11,709	9,952	9,682	21,3	959,124	24,748	2121,33	0	204,646	204,646	99,728	0	0	0	0	0	0	0
15:20:37	0	2465,41	18,681	18,847	11,709	9,952	9,687	21,3	959,124	24,748	2121,674	0	204,646	204,646	99,728	0	0	0	0	0	0	0
15:20:37	0	2465,41	18,681	18,799	11,709	9,952	9,692	21,3	959,124	24,748	2122,018	0	204,646	204,646	99,728	0	0	0	0	0	0	0
15:20:37	-141,455	2463,996	18,535	18,603	11,709	9,938	9,697	21,3	959,124	24,748	2122,36	0	204,646	204,646	99,728	0	0	0	0	0	0	0
15:20:37	0	2463,996	18,535	18,652	11,709	9,938	9,702	21,3	959,124	24,748	2122,702	0	204,646	204,646	99,728	0	0	0	0	0	0	0
15:20:37	94,311	2464,939	18,633	18,701	11,709	9,947	9,706	21,3	959,124	24,748	2123,044	0	204,646	204,646	99,728	0	0	0	0	0	0	0
15:20:37	-94,311	2463,996	18,535	18,652	11,709	9,938	9,711	21,3	959,124	24,748	2123,385	0	204,646	204,646	99,728	0	0	0	0	0	0	0
15:20:37	94,311	2464,939	18,633	18,701	11,709	9,947	9,716	21,3	959,124	24,748	2123,727	0	204,646	204,646	99,728	0	0	0	0	0	0	0
15:20:37	-94,311	2463,996	18,535	18,701	11,709	9,938	9,72	21,3	959,124	24,748	2124,067	0	204,646	204,646	99,728	0	0	0	0	0	0	0
15:20:37	0	2463,996	18,535	18,603	11,709	9,938	9,724	21,3	959,124	24,748	2124,407	0	204,646	204,646	99,728	0	0	0	0	0	0	0
15:20:37	141,455	2465,41	18,681	18,799	11,709	9,952	9,729	21,3	959,124	24,748	2124,748	0	204,646	204,646	99,728	0	0	0	0	0	0	0
15:20:37	-47,143	2464,939	18,633	18,701	11,709	9,947	9,733	21,3	959,124	24,748	2125,088	0	204,646	204,646	99,728	0	0	0	0	0	0	0
15:20:37	47,143	2465,41	18,681	18,701	11,709	9,952	9,737	21,3	959,124	24,748	2125,428	0	204,646	204,646	99,728	0	0	0	0	0	0	0
15:20:37	94,311	2466,353	18,779	18,799	11,709	9,962	9,742	21,3	959,124	24,748	2125,769	0	204,646	204,646	99,728	0	0	0	0	0	0	0
15:20:37	-94,311	2465,41	18,681	18,701	11,709	9,952	9,746	21,3	959,124	24,748	2126,109	0	204,646	204,646	99,728	0	0	0	0	0	0	0
15:20:37	35,131	2465,762	18,633	18,603	11,714	9,956	9,75	21,3	959,124	24,748	2126,448	0	204,646	204,646	99,728	0	0	0	0	0	0	0
15:20:37	0	2465,762	18,633	18,603	11,714	9,956	9,754	21,3	959,124	24,748	2126,787	0	204,646	204,646	99,728	0	0	0	0	0	0	0
15:20:37	0	2465,762	18,633	18,652	11,714	9,956	9,758	21,3	959,124	24,748	2127,126	0	204,646	204,646	99,728	0	0	0	0	0	0	0
15:20:37	47,167	2466,233	18,681	18,799	11,714	9,961	9,762	21,3	959,124	24,748	2127,465	0	204,646	204,646	99,728	0	0	0	0	0	0	0
15:20:37	-47,167	2465,762	18,633	18,701	11,714	9,956	9,766	21,3	959,124	24,748	2127,804	0	204,646	204,646	99,728	0	0	0	0	0	0	0
15:20:37	47,167	2466,233	18,681	18,799	11,714	9,961	9,77	21,3	959,124	24,748	2128,142	0	204,646	204,646	99,728	0	0	0	0	0	0	0
15:20:37	-55,834	2465,675	18,633	18,799	11,714	9,955	9,773	21,3	959,124	24,748	2128,48	0	204,646	204,646	99,728	0	0	0	0	0	0	0
15:20:37	8,666	2465,762	18,633	18,701	11,714	9,956	9,777	21,3	959,124	24,748	2128,817	0	204,646	204,646	99,728	0	0	0	0	0	0	0
15:20:37	141,479	2467,176	18,779	18,847	11,714	9,97	9,781	21,3	959,124	24,748	2129,155	0	204,646	204,646	99,728	0	0	0	0	0	0	0
15:20:37	-94,311	2466,233	18,681	18,799	11,714	9,961	9,784	21,3	959,124	24,748	2129,492	0	204,646	204,646	99,728	0	0	0	0	0	0	0
15:20:37	-8,666	2466,147	18,681	18,652	11,714	9,96	9,788	21,3	959,124	24,748	2129,829	0	204,646	204,646	99,728	0	0	0	0	0	0	0
15:20:37	102,978	2467,176	18,779	18,847	11,714	9,97	9,791	21,3	959,124	24,748	2130,167	0	204,646	204,646	99,728	0	0	0	0	0	0	0
15:20:37	-94,311	2466,233	18,681	18,652	11,714	9,961	9,794	21,3	959,124	24,748	2130,503	0	204,646	204,646	99,728	0	0	0	0	0	0	0
15:20:37	0	2466,233	18,681	18,701	11,714	9,961	9,798	21,3	959,124	24,748	2130,838	0	204,646	204,646	99,728	0	0	0	0	0	0	0
15:20:37	0	2466,233	18,681	18,701	11,714	9,961	9,801	21,3	959,124	24,748	2131,174	0	204,646	204,646	99,728	0	0	0	0	0	0	0
15:20:37	0	2466,233	18,681	18,701	11,714	9,961	9,804	21,3	959,124	24,748	2131,509	0	204,646	204,646	99,728	0	0	0	0	0	0	0
15:20:37	0	2466,233	18,681	18,799	11,714	9,961	9,807	21,3	959,124	24,748	2131,844	0	204,646	204,646	99,728	0	0	0	0	0	0	0
15:20:37	-8,666	2466,147	18,681	18,799	11,714	9,96	9,81	21,3	959,124	24,748	2132,178	0	204,646	204,646	99,728	0	0	0	0	0	0	0
15:20:37	8,666	2466,233	18,681	18,701	11,714	9,961	9,813	21,3	959,124	24,748	2132,512	0	204,646	204,646	99,728	0	0	0	0	0	0	0
15:20:37	0	2466,233	18,681	18,799	11,714	9,961	9,816	21,3	959,124	24,748	2132,846	0	204,646	204,646	99,728	0	0	0	0	0	0	0
15:20:37	-8,666	2466,147	18,681	18,701	11,714	9,96	9,819	21,3	959,124	24,748	2133,179	0	204,646	204,646	99,728	0	0	0	0	0	0	0
15:20:37	-38,5	2465,762	18,633	18,603	11,714	9,956	9,821	21,3	959,124	24,748	2133,512	0	204,646	204,646	99,728	0	0	0	0	0	0	0
15:20:37	-94,287	2464,819	18,535	18,506	11,714	9,946	9,824	21,3	959,124	24,748	2133,843	0	204,646	204,646	99,728	0	0	0	0	0	0	0
15:20:37	85,62	2465,675	18,633	18,652	11,714	9,955	9,826	21,3	959,124	24,748	2134,175	0	204,646	204,646	99,728	0	0	0	0	0	0	0
15:20:37	0	2465,675	18,633	18,652	11,714	9,955	9,829	21,3	959,124	24,748	2134,507	0	204,646	204,646	99,728	0	0	0	0	0	0	0
15:20:37	0	2465,675	18,633	18,701	11,714	9,955	9,831	21,3	959,124	24,748	2134,838	0	204,646	204,646	99,728	0	0	0	0	0	0	0
15:20:37	-94,311	2464,732	18,535	18,603	11,714	9,945	9,834	21,3	959,124	24,748	2135,168	0	204,646	204,646	99,728	0	0	0	0	0	0	0
15:20:37	94,311	2465,675	18,633	18,652	11,714	9,955	9,836	21,3	959,124	24,748	2135,498	0	204,646	204,646	99,728	0	0	0	0	0	0	0
15:20:37	47,167	2466,147	18,681	18,799	11,714	9,96	9,838	21,3	959,124	24,748	2135,829	0	204,646	204,646	99,728	0	0	0	0	0	0	0
15:20:37	0	2466,147	18,681	18,701	11,714	9,96	9,841	21,3	960,554	24,748	2136,159	0	204,646	204,646	99,728	0	0	0	0	0	0	0
15:20:37	-7,006	2466,077	18,681	18,799	11,714	9,959	9,843	21,3	960,554	24,748	2136,489	0	204,646	204,646	99,728	0	0	0	0	0	0	0
15:20:37	-47,143	2465,605	18,633	18,701	11,714	9,954	9,845	21,3	960,554	24,748	2136,818	0	204,646	204,646	99,728	0	0	0	0	0	0	0
15:20:37	47,143	2466,077	18,681	18,701	11,714	9,959	9,848	21,3	960,554	24,748	2137,147	0	204,646	204,646	99,728	0	0	0	0	0	0	0
15:20:37	-47,143	2465,605	18,633	18,603	11,714	9,954	9,85	21,3	960,554	24,748	2137,476	0	204,646	204,646	99,728	0	0	0	0	0	0	0
15:20:37	0	2465,605	18,633	18,652	11,714	9,954	9,852	21,3	960,554	24,748	2137,804	0	204,646	204,646	99,728	0	0	0	0	0	0	0
15:20:37	0	2465,605	18,633	18,603	11,714	9,954	9,854	21,3	960,554	24,748	2138,131	0	204,646	204,646	99,728	0	0	0	0	0	0	0
15:20:37	47,143	2466,077	18,681	18,799	11,714	9,959	9,856	21,3	960,554	24,748	2138,459	0	204,646	204,646	99,728	0	0	0	0	0	0	0
15:20:37	-141,406	2464,662	18,535	18,652	11,714	9,944	9,858	21,3	960,554	24,748	2138,786	0	204,646	204,646	99,728	0	0	0	0	0	0	0
15:20:37	141,406	2466,077	18,681	18,701	11,714	9,959	9,86	21,3	960,554	24,748	2139,113	0	204,646	204,646	99,728	0	0	0	0	0	0	0
15:20:37	0	2466,077	18,681	18,701	11,714	9,959	9,861	21,3	960,554	24,748	2139,44	0	205,256	205,256	99,731	0	0	0	0	0	0	0
15:20:37	0	2466,077	18,681	18,799	11,714	9,959	9,863	21,3	960,554	24,748	2139,766	0	205,256	205,256	99,731	0	0	0	0	0	0	0
15:20:37	-47,143	2465,605	18,633	18,652	11,714	9,954	9,865	21,3	960,554	24,748	2140,092	0	205,256	205,256	99,731	0	0	0	0	0	0	0
15:20:37	0	2465,605	18,633	18,701	11,714	9,954	9,867	21,3	960,554	24,748	2140,417	0	205,256	205,256	99,731	0	0	0	0	0	0	0
15:20:37	0	2465,605	18,633	18,652	11,714	9,954	9,869	21,3	960,554	24,748	2140,742	0	205,256	205,256	99,731	0	0	0	0	0	0	0
15:20:37	141,43	2467,019	18,779	18,799	11,714	9,969	9,871	21,3	960,554	24,748	2141,069	0	205,256	205,256	99,731	0	0	0	0	0	0	0
15:20:37	-94,287	2466,077	18,681	18,701	11,714	9,959	9,872	21,3	960,554	24,748	2141,394	0	205,256	205,256	99,731	0	0	0	0	0	0	0
15:20:37	-47,143	2465,605	18,633	18,652	11,714	9,954	9,874	21,3	960,554	24,748	2141,718	0	205,256	205,256	99,731	0	0	0	0	0	0	0
15:20:37	0	2465,605	18,633	18,652	11,714	9,954	9,875	21,3	960,554	24,748	2142,042	0	205,256	205,256	99,731	0	0	0	0	0	0	0
15:20:37	141,43	2467,019	18,779	18,799	11,714	9,969	9,877	21,3	960,554	24,748	2142,367	0	205,256	205,256	99,731	0	0	0	0	0	0	0
15:20:37	47,143	2467,491	18,828	18,945	11,714	9,974	9,879	21,3	960,554	24,748	2142,692	0	205,256	205,256	99,731	0	0	0	0	0	0	0
15:20:37	-141,43	2466,077	18,681	18,652	11,714	9,959	9,881	21,3	960,554	24,748	2143,015	0	205,256	205,256	99,731	0	0	0	0	0	0	0
15:20:37	94,287	2467,019	18,779	18,847	11,714	9,969	9,883	21,3	960,554	24,748	2143,339	0	205,256	205,256	99,731	0	0	0	0	0	0	0
15:20:37	0	2467,019	18,779	18,799	11,714	9,969	9,884	21,3	960,554	24,748	2143,662	0	205,256	205,256	99,731	0	0	0	0	0	0	0
15:20:37	0	2467,019	18,779	18,847	11,714	9,969	9,886	21,3	960,554	24,748	2143,986	0	205,256	205,256	99,731	0	0	0	0	0	0	0
15:20:37	0	2467,019	18,779	18,847	11,714	9,969	9,887	21,3	960,554	24,748	2144,309	0	205,256	205,256	99,731	0	0	0	0	0	0	0
15:20:37	0	2467,019	18,779	18,799	11,714	9,969	9,889	21,3	960,554	24,748	2144,632	0	205,256	205,256	99,731	0	0	0	0	0	0	0
15:20:37	0	2467,019	18,779	18,799	11,714	9,969	9,891	21,3	960,554	24,748	2144,954	0	205,256	205,256	99,731	0	0	0	0	0	0	0
15:20:37	0	2467,019	18,779	18,701	11,714	9,969	9,892	21,3	960,554	24,748	2145,276	0	205,256	205,256	99,731	0	0	0	0	0	0	0
15:20:38	0	2467,019	18,779	18,652	11,714	9,969	9,894	21,3	960,554	24,748	2145,598	0	205,256	205,256	99,731	0	0	0	0	0	0	0
15:20:38	0	2467,019	18,779	18,701	11,714	9,969	9,895	21,3	960,554	24,748	2145,919	0	205,256	205,256	99,731	0	0	0	0	0	0	0
15:20:38	-94,287	2466,077	18,681	18,652	11,714	9,959	9,896	21,3	960,554	24,748	2146,239	0	205,256	205,256	99,731	0	0	0	0	0	0	0
15:20:38	141,43	2467,491	18,828	18,799	11,714	9,974	9,898	21,3	960,554	24,748	2146,561	0	205,256	205,256	99,731	0	0	0	0	0	0	0
15:20:38	0	2467,491	18,828	18,847	11,714	9,974	9,899	21,3	960,554	24,748	2146,882	0	205,256	205,256	99,731	0	0	0	0	0	0	0
15:20:38	-141,43	2466,077	18,681	18,652	11,714	9,959	9,901	21,3	960,554	24,748	2147,201	0	205,256	205,256	99,731	0	0	0	0	0	0	0
15:20:38	-47,143	2465,605	18,633	18,701	11,714	9,954	9,902	21,3	960,554	24,748	2147,519	0	205,256	205,256	99,731	0	0	0	0	0	0	0
15:20:38	0	2465,605	18,633	18,603	11,714	9,954	9,903	21,3	960,554	24,748	2147,837	0	205,256	205,256	99,731	0	0	0	0	0	0	0
15:20:38	55,786	2466,163	18,681	18,701	11,714	9,96	9,904	21,3	960,554	24,748	2148,155	0	205,256	205,256	99,731	0	0	0	0	0	0	0
15:20:38	85,644	2467,019	18,779	18,799	11,714	9,969	9,905	21,3	960,554	24,748	2148,474	0	205,256	205,256	99,731	0	0	0	0	0	0	0
15:20:38	0	2467,019	18,779	18,799	11,714	9,969	9,906	21,3	960,554	24,748	2148,793	0	205,256	205,256	99,731	0	0	0	0	0	0	0
15:20:38	-94,287	2466,077	18,681	18,603	11,714	9,959	9,907	21,3	960,554	24,748	2149,11	0	205,256	205,256	99,731	0	0	0	0	0	0	0
15:20:38	0	2466,077	18,681	18,652	11,714	9,959	9,908	21,3	960,554	24,748	2149,427	0	205,256	205,256	99,731	0	0	0	0	0	0	0
15:20:38	0	2466,077	18,681	18,652	11,714	9,959	9,909	21,3	960,554	24,748	2149,744	0	205,256	205,256	99,731	0	0	0	0	0	0	0
15:20:38	141,43	2467,491	18,828	18,847	11,714	9,974	9,911	21,3	960,554	24,748	2150,061	0	205,256	205,256	99,731	0	0	0	0	0	0	0
15:20:38	-47,143	2467,019	18,779	18,847	11,714	9,969	9,912	21,3	960,554	24,748	2150,378	0	205,256	205,256	99,731	0	0	0	0	0	0	0
15:20:38	0	2467,019	18,779	18,847	11,714	9,969	9,913	21,3	960,554	24,748	2150,695	0	205,256	205,256	99,731	0	0	0	0	0	0	0
15:20:38	0	2467,019	18,779	18,799	11,714	9,969	9,914	21,3	960,554	24,748	2151,011	0	205,256	205,256	99,731	0	0	0	0	0	0	0
15:20:38	47,143	2467,491	18,828	18,994	11,714	9,974	9,915	21,3	960,554	24,748	2151,328	0	205,256	205,256	99,731	0	0	0	0	0	0	0
15:20:38	-47,143	2467,019	18,779	18,701	11,714	9,969	9,916	21,3	960,554	24,748	2151,643	0	205,256	205,256	99,731	0	0	0	0	0	0	0
15:20:38	-94,287	2466,077	18,681	18,799	11,714	9,959	9,917	21,3	960,554	24,748	2151,958	0	205,256	205,256	99,731	0	0	0	0	0	0	0
15:20:38	-47,143	2465,605	18,633	18,652	11,714	9,954	9,918	21,3	960,554	24,748	2152,271	0	205,256	205,256	99,731	0	0	0	0	0	0	0
15:20:38	47,143	2466,077	18,681	18,603	11,714	9,959	9,919	21,3	960,554	24,748	2152,585	0	205,256	205,256	99,731	0	0	0	0	0	0	0
15:20:38	-47,143	2465,605	18,633	18,652	11,714	9,954	9,919	21,3	960,554	24,748	2152,898	0	205,256	205,256	99,731	0	0	0	0	0	0	0
15:20:38	47,143	2466,077	18,681	18,603	11,714	9,959	9,92	21,3	960,554	24,748	2153,211	0	205,256	205,256	99,731	0	0	0	0	0	0	0
15:20:38	-47,143	2465,605	18,633	18,652	11,714	9,954	9,921	21,3	960,554	24,748	2153,523	0	205,256	205,256	99,731	0	0	0	0	0	0	0
15:20:38	0	2465,605	18,633	18,701	11,714	9,954	9,921	21,3	960,554	24,748	2153,835	0	205,256	205,256	99,731	0	0	0	0	0	0	0
15:20:38	0	2465,605	18,633	18,701	11,714	9,954	9,922	21,3	960,554	24,748	2154,146	0	205,256	205,256	99,731	0	0	0	0	0	0	0
15:20:38	47,143	2466,077	18,681	18,799	11,714	9,959	9,923	21,3	960,554	24,748	2154,458	0	205,256	205,256	99,731	0	0	0	0	0	0	0
15:20:38	-47,143	2465,605	18,633	18,652	11,714	9,954	9,923	21,3	960,554	24,748	2154,769	0	205,256	205,256	99,731	0	0	0	0	0	0	0
15:20:38	8,666	2465,692	18,633	18,603	11,714	9,955	9,924	21,3	960,554	24,748	2155,08	0	205,256	205,256	99,731	0	0	0	0	0	0	0
15:20:38	0	2465,692	18,633	18,701	11,714	9,955	9,925	21,3	960,554	24,748	2155,391	0	205,256	205,256	99,731	0	0	0	0	0	0	0
15:20:38	0	2465,692	18,633	18,652	11,714	9,955	9,925	21,3	960,554	24,748	2155,701	0	205,256	205,256	99,731	0	0	0	0	0	0	0
15:20:38	0	2465,692	18,633	18,652	11,714	9,955	9,926	21,3	960,554	24,748	2156,011	0	205,256	205,256	99,731	0	0	0	0	0	0	0
15:20:38	47,119	2466,163	18,681	18,652	11,714	9,96	9,926	21,3	960,554	24,748	2156,322	0	205,256	205,256	99,731	0	0	0	0	0	0	0
15:20:38	94,311	2467,106	18,779	18,799	11,714	9,97	9,927	21,3	960,554	24,748	2156,632	0	205,256	205,256	99,731	0	0	0	0	0	0	0
15:20:38	0	2467,106	18,779	18,701	11,714	9,97	9,928	21,3	960,554	24,748	2156,943	0	205,256	205,256	99,731	0	0	0	0	0	0	0
15:20:38	0	2467,106	18,779	18,799	11,714	9,97	9,929	21,3	960,554	24,748	2157,253	0	205,256	205,256	99,731	0	0	0	0	0	0	0
15:20:38	0	2467,106	18,779	18,799	11,714	9,97	9,93	21,3	960,554	24,748	2157,563	0	205,256	205,256	99,731	0	0	0	0	0	0	0
15:20:38	-94,311	2466,163	18,681	18,799	11,714	9,96	9,93	21,3	960,554	24,748	2157,872	0	205,256	205,256	99,731	0	0	0	0	0	0	0
15:20:38	0	2466,163	18,681	18,945	11,714	9,96	9,931	21,3	960,554	24,748	2158,18	0	205,256	205,256	99,731	0	0	0	0	0	0	0
15:20:38	94,311	2467,106	18,779	18,799	11,714	9,97	9,932	21,3	960,554	24,748	2158,489	0	205,256	205,256	99,731	0	0	0	0	0	0	0
15:20:38	-94,311	2466,163	18,681	18,701	11,714	9,96	9,932	21,3	960,554	24,748	2158,797	0	205,256	205,256	99,731	0	0	0	0	0	0	0
15:20:38	-47,119	2465,692	18,633	18,652	11,714	9,955	9,933	21,3	960,554	24,748	2159,104	0	205,256	205,256	99,731	0	0	0	0	0	0	0
15:20:38	47,119	2466,163	18,681	18,701	11,714	9,96	9,933	21,3	960,554	24,748	2159,411	0	205,256	205,256	99,731	0	0	0	0	0	0	0
15:20:38	0	2466,163	18,681	18,701	11,714	9,96	9,934	21,3	960,554	24,748	2159,718	0	205,256	205,256	99,731	0	0	0	0	0	0	0
15:20:38	-188,525	2464,278	18,486	18,603	11,714	9,941	9,934	21,3	960,554	24,748	2160,022	0	205,256	205,256	99,731	0	0	0	0	0	0	0
15:20:38	141,406	2465,692	18,633	18,652	11,714	9,955	9,934	21,3	960,554	24,748	2160,328	0	205,256	205,256	99,731	0	0	0	0	0	0	0
15:20:38	0	2465,692	18,633	18,603	11,714	9,955	9,935	21,3	960,554	24,748	2160,633	0	205,256	205,256	99,731	0	0	0	0	0	0	0
15:20:38	0	2465,692	18,633	18,652	11,714	9,955	9,935	21,3	960,554	24,748	2160,939	0	205,256	205,256	99,731	0	0	0	0	0	0	0
15:20:38	47,119	2466,163	18,681	18,847	11,714	9,96	9,936	21,3	960,554	24,748	2161,244	0	205,256	205,256	99,731	0	0	0	0	0	0	0
15:20:38	-47,119	2465,692	18,633	18,603	11,714	9,955	9,936	21,3	960,554	24,748	2161,548	0	205,256	205,256	99,731	0	0	0	0	0	0	0
15:20:38	-235,668	2463,335	18,388	18,359	11,714	9,931	9,936	21,3	960,554	24,748	2161,85	0	205,256	205,256	99,731	0	0	0	0	0	0	0
15:20:38	-338,403	2459,951	18,047	17,969	11,714	9,896	9,935	21,3	960,554	24,748	2162,148	0	205,256	205,256	99,731	0	0	0	0	0	0	0
15:20:38	-458,935	2455,362	17,656	17,285	11,709	9,849	9,933	21,3	960,554	24,748	2162,441	0	205,256	205,256	99,731	0	0	0	0	0	0	0
15:20:38	-622,802	2449,134	17,168	16,601	11,7	9,784	9,93	21,3	960,554	24,748	2162,728	0	205,256	205,256	99,731	0	0	0	0	0	0	0
15:20:38	-656,591	2442,568	16,826	16,162	11,682	9,717	9,926	21,3	960,554	24,748	2163,008	0	205,256	205,256	99,731	0	0	0	0	0	0	0
15:20:38	-516,333	2437,404	16,728	15,869	11,658	9,663	9,921	21,3	960,554	24,748	2163,282	0	205,256	205,256	99,731	0	0	0	0	0	0	0
15:20:38	-576,953	2431,635	16,728	15,722	11,625	9,604	9,915	21,3	960,554	24,748	2163,551	0	205,256	205,256	99,731	0	0	0	0	0	0	0
15:20:38	-475,903	2426,876	16,924	16,064	11,588	9,555	9,908	21,3	960,554	24,748	2163,814	0	205,256	205,256	99,731	0	0	0	0	0	0	0
15:20:38	-651,879	2420,357	17,021	16,064	11,546	9,488	9,9	21,3	960,554	24,748	2164,071	0	205,256	205,256	99,731	0	0	0	0	0	0	0
15:20:38	-483,056	2415,526	17,314	16,162	11,503	9,438	9,891	21,3	960,554	24,748	2164,322	0	205,256	205,256	99,731	0	0	0	0	0	0	0
15:20:38	-649,926	2409,027	17,314	16,162	11,466	9,371	9,88	21,3	960,554	24,748	2164,567	0	205,256	205,256	99,731	0	0	0	0	0	0	0
15:20:38	-936,474	2399,662	16,924	15,722	11,434	9,274	9,868	21,3	960,554	24,748	2164,802	0	205,256	205,256	99,731	0	0	0	0	0	0	0
15:20:38	-766,992	2391,993	16,582	15,674	11,409	9,195	9,855	21,3	960,554	24,748	2165,029	0	205,256	205,256	99,731	0	0	0	0	0	0	0
15:20:38	-693,652	2385,056	16,338	15,527	11,383	9,124	9,841	21,3	960,554	24,748	2165,249	0	205,256	205,256	99,731	0	0	0	0	0	0	0
15:20:38	-882,031	2376,236	15,898	15,185	11,357	9,033	9,825	21,3	960,554	24,748	2165,46	0	205,256	205,256	99,731	0	0	0	0	0	0	0
15:20:38	-587,817	2370,358	15,752	15,088	11,332	8,972	9,808	21,3	960,554	24,748	2165,665	0	205,256	205,256	99,731	0	0	0	0	0	0	0
15:20:38	-503,222	2365,325	15,703	15,088	11,306	8,92	9,791	21,3	960,554	24,748	2165,865	0	205,256	205,256	99,731	0	0	0	0	0	0	0
15:20:38	-477,954	2360,546	15,752	15,088	11,276	8,871	9,773	21,3	960,554	24,748	2166,059	0	205,256	205,256	99,731	0	0	0	0	0	0	0
15:20:38	-512,719	2355,419	15,752	15,136	11,247	8,818	9,754	21,3	960,554	24,748	2166,249	0	205,256	205,256	99,731	0	0	0	0	0	0	0
15:20:38	-450,268	2350,916	15,703	14,99	11,225	8,772	9,735	21,3	958,155	24,748	2166,434	0	205,256	205,256	99,731	0	0	0	0	0	0	0
15:20:38	-593,334	2344,983	15,41	14,941	11,206	8,711	9,715	21,3	958,155	24,748	2166,612	0	205,256	205,256	99,731	0	0	0	0	0	0	0
15:20:38	-660,913	2338,373	14,97	14,453	11,193	8,643	9,694	21,3	958,155	24,748	2166,784	0	205,256	205,256	99,731	0	0	0	0	0	0	0
15:20:38	-478,149	2333,592	14,726	14,258	11,179	8,593	9,672	21,3	958,155	24,748	2166,951	0	205,256	205,256	99,731	0	0	0	0	0	0	0
15:20:38	-478,93	2328,803	14,482	14,062	11,165	8,544	9,65	21,3	958,155	24,748	2167,113	0	205,256	205,256	99,731	0	0	0	0	0	0	0
15:20:38	-511,01	2323,692	14,287	13,916	11,146	8,491	9,627	21,3	958,155	24,748	2167,269	0	205,256	205,256	99,731	0	0	0	0	0	0	0
15:20:38	-340,649	2320,286	14,287	13,867	11,127	8,456	9,604	21,3	958,155	24,748	2167,422	0	205,256	205,256	99,731	0	0	0	0	0	0	0
15:20:38	-540,893	2314,877	14,14	13,867	11,104	8,4	9,581	21,3	958,155	24,748	2167,57	0	205,256	205,256	99,731	0	0	0	0	0	0	0
15:20:38	-245,849	2312,419	14,238	13,769	11,085	8,375	9,557	21,3	958,155	24,748	2167,715	0	205,256	205,256	99,731	0	0	0	0	0	0	0
15:20:38	-416,064	2308,258	14,238	13,867	11,062	8,332	9,533	21,3	958,155	24,748	2167,856	0	205,256	205,256	99,731	0	0	0	0	0	0	0
15:20:38	-427,636	2303,982	14,14	13,867	11,043	8,288	9,509	21,3	958,155	24,748	2167,992	0	204,744	204,744	99,729	0	0	0	0	0	0	0
15:20:38	-326,489	2300,717	14,14	13,867	11,024	8,254	9,484	21,3	958,155	24,748	2168,124	0	204,744	204,744	99,729	0	0	0	0	0	0	0
15:20:38	-381,372	2296,903	14,092	13,769	11,005	8,215	9,459	21,3	958,155	24,748	2168,253	0	204,744	204,744	99,729	0	0	0	0	0	0	0
15:20:38	-432,666	2292,576	13,896	13,623	10,991	8,17	9,434	21,3	958,155	24,748	2168,378	0	204,744	204,744	99,729	0	0	0	0	0	0	0
15:20:38	-341,235	2289,164	13,799	13,525	10,977	8,135	9,409	21,3	958,155	24,748	2168,498	0	204,744	204,744	99,729	0	0	0	0	0	0	0
15:20:38	-293,994	2286,224	13,75	13,525	10,963	8,105	9,383	21,3	958,155	24,748	2168,616	0	204,744	204,744	99,729	0	0	0	0	0	0	0
15:20:38	-388,354	2282,34	13,603	13,379	10,949	8,065	9,357	21,3	958,155	24,748	2168,73	0	204,744	204,744	99,729	0	0	0	0	0	0	0
15:20:38	-341,04	2278,93	13,506	13,33	10,935	8,03	9,331	21,3	958,155	24,748	2168,84	0	204,744	204,744	99,729	0	0	0	0	0	0	0
15:20:38	-377,832	2275,152	13,457	13,232	10,916	7,991	9,305	21,3	958,155	24,748	2168,946	0	204,744	204,744	99,729	0	0	0	0	0	0	0
15:20:38	-386,987	2271,282	13,31	13,232	10,902	7,951	9,278	21,3	958,155	24,748	2169,049	0	204,744	204,744	99,729	0	0	0	0	0	0	0
15:20:38	-194,58	2269,336	13,457	13,232	10,883	7,931	9,252	21,3	958,155	24,748	2169,149	0	204,744	204,744	99,729	0	0	0	0	0	0	0
15:20:38	-376,513	2265,571	13,408	13,232	10,864	7,892	9,225	21,3	958,155	24,748	2169,245	0	204,744	204,744	99,729	0	0	0	0	0	0	0
15:20:38	-247,753	2263,093	13,408	13,183	10,85	7,866	9,199	21,3	958,155	24,748	2169,339	0	204,744	204,744	99,729	0	0	0	0	0	0	0
15:20:38	-339,721	2259,696	13,31	13,086	10,836	7,831	9,172	21,3	958,155	24,748	2169,429	0	204,744	204,744	99,729	0	0	0	0	0	0	0
15:20:38	-385,668	2255,839	13,164	13,037	10,822	7,792	9,145	21,3	958,155	24,748	2169,516	0	204,744	204,744	99,729	0	0	0	0	0	0	0
15:20:38	-248,706	2253,352	13,164	12,988	10,808	7,766	9,118	21,3	958,155	24,748	2169,599	0	204,744	204,744	99,729	0	0	0	0	0	0	0
15:20:38	-247,656	2250,876	13,164	13,037	10,794	7,74	9,091	21,3	958,155	24,748	2169,681	0	204,744	204,744	99,729	0	0	0	0	0	0	0
15:20:38	-293,408	2247,942	13,115	13,037	10,78	7,71	9,064	21,3	958,155	24,748	2169,759	0	204,744	204,744	99,729	0	0	0	0	0	0	0
15:20:38	-244,458	2245,497	13,115	12,988	10,766	7,685	9,037	21,3	958,155	24,748	2169,835	0	204,744	204,744	99,729	0	0	0	0	0	0	0
15:20:38	-249,755	2243	13,115	12,988	10,752	7,659	9,01	21,3	958,155	24,748	2169,908	0	204,744	204,744	99,729	0	0	0	0	0	0	0
15:20:38	-330,566	2239,694	13,115	12,988	10,733	7,625	8,982	21,3	958,155	24,748	2169,978	0	204,744	204,744	99,729	0	0	0	0	0	0	0
15:20:39	-244,287	2237,251	13,115	12,988	10,719	7,6	8,955	21,3	958,155	24,748	2170,045	0	204,744	204,744	99,729	0	0	0	0	0	0	0
15:20:39	-351,22	2233,739	13,017	12,988	10,705	7,564	8,928	21,3	958,155	24,748	2170,108	0	204,744	204,744	99,729	0	0	0	0	0	0	0
15:20:39	-241,088	2231,328	13,017	12,89	10,691	7,539	8,901	21,3	958,155	24,748	2170,169	0	204,744	204,744	99,729	0	0	0	0	0	0	0
15:20:39	-292,382	2228,404	12,968	12,89	10,677	7,509	8,873	21,3	958,155	24,748	2170,228	0	204,744	204,744	99,729	0	0	0	0	0	0	0
15:20:39	-289,038	2225,514	12,92	12,744	10,663	7,479	8,846	21,3	958,155	24,748	2170,283	0	204,744	204,744	99,729	0	0	0	0	0	0	0
15:20:39	-257,421	2222,94	12,822	12,695	10,654	7,452	8,819	21,3	958,155	24,748	2170,336	0	204,744	204,744	99,729	0	0	0	0	0	0	0
15:20:39	-311,792	2219,822	12,675	12,5	10,644	7,42	8,791	21,3	958,155	24,748	2170,385	0	204,744	204,744	99,729	0	0	0	0	0	0	0
15:20:39	-289,135	2216,93	12,529	12,353	10,635	7,391	8,764	21,3	958,155	24,748	2170,431	0	204,744	204,744	99,729	0	0	0	0	0	0	0
15:20:39	-282,519	2214,105	12,48	12,353	10,622	7,361	8,736	21,3	958,155	24,748	2170,475	0	204,744	204,744	99,729	0	0	0	0	0	0	0
15:20:39	-245,214	2211,653	12,48	12,353	10,608	7,336	8,709	21,3	958,155	24,748	2170,516	0	204,744	204,744	99,729	0	0	0	0	0	0	0
15:20:39	-171,118	2209,942	12,48	12,256	10,598	7,318	8,682	21,3	958,155	24,748	2170,556	0	204,744	204,744	99,729	0	0	0	0	0	0	0
15:20:39	-298,974	2206,952	12,48	12,256	10,581	7,288	8,654	21,3	958,155	24,748	2170,592	0	204,744	204,744	99,729	0	0	0	0	0	0	0
15:20:39	-251,879	2204,433	12,48	12,353	10,567	7,262	8,627	21,3	958,155	24,748	2170,626	0	204,744	204,744	99,729	0	0	0	0	0	0	0
15:20:39	-235,473	2202,078	12,48	12,451	10,554	7,237	8,6	21,3	958,155	24,748	2170,657	0	204,744	204,744	99,729	0	0	0	0	0	0	0
15:20:39	-132,885	2200,75	12,529	12,353	10,543	7,224	8,573	21,3	958,155	24,748	2170,687	0	204,744	204,744	99,729	0	0	0	0	0	0	0
15:20:39	-293,164	2197,818	12,48	12,353	10,529	7,194	8,546	21,3	958,155	24,748	2170,714	0	204,744	204,744	99,729	0	0	0	0	0	0	0
15:20:39	-210,278	2195,715	12,431	12,158	10,52	7,172	8,519	21,3	958,155	24,748	2170,739	0	204,744	204,744	99,729	0	0	0	0	0	0	0
15:20:39	-284,35	2192,872	12,285	12,109	10,512	7,143	8,492	21,3	958,155	24,748	2170,761	0	204,744	204,744	99,729	0	0	0	0	0	0	0
15:20:39	-283,178	2190,04	12,138	11,914	10,503	7,113	8,465	21,3	958,155	24,748	2170,781	0	204,744	204,744	99,729	0	0	0	0	0	0	0
15:20:39	-269,921	2187,341	12,041	11,816	10,493	7,085	8,438	21,3	958,155	24,748	2170,797	0	204,744	204,744	99,729	0	0	0	0	0	0	0
15:20:39	-86,206	2186,479	12,138	11,914	10,483	7,077	8,411	21,3	958,155	24,748	2170,813	0	204,744	204,744	99,729	0	0	0	0	0	0	0
15:20:39	-104,003	2185,439	12,285	12,06	10,469	7,066	8,385	21,3	958,155	24,748	2170,828	0	204,744	204,744	99,729	0	0	0	0	0	0	0
15:20:39	-240,942	2183,029	12,285	12,109	10,456	7,041	8,358	21,3	958,155	24,748	2170,84	0	204,744	204,744	99,729	0	0	0	0	0	0	0
15:20:39	-176,953	2181,26	12,334	12,158	10,443	7,023	8,332	21,3	958,155	24,748	2170,85	0	204,744	204,744	99,729	0	0	0	0	0	0	0
15:20:39	-237,792	2178,882	12,334	12,158	10,43	6,998	8,306	21,3	958,155	24,748	2170,858	0	204,744	204,744	99,729	0	0	0	0	0	0	0
15:20:39	-295,996	2175,922	12,187	12,109	10,421	6,968	8,28	21,3	958,155	24,748	2170,863	0	204,744	204,744	99,729	0	0	0	0	0	0	0
15:20:39	-276,391	2173,158	12,041	11,914	10,413	6,939	8,253	21,3	958,155	24,748	2170,866	0	204,744	204,744	99,729	0	0	0	0	0	0	0
15:20:39	-169,653	2171,461	11,943	11,718	10,408	6,922	8,227	21,3	958,155	24,748	2170,866	0	204,744	204,744	99,729	0	0	0	0	0	0	0
15:20:39	-373,022	2167,731	11,65	11,572	10,403	6,883	8,201	21,3	958,155	24,748	2167,731	0	204,744	204,744	99,729	0	0	0	0	0	0	0
15:20:39	-183,032	2165,901	11,601	11,523	10,395	6,864	8,175	21,3	958,155	24,748	2165,901	0	204,744	204,744	99,729	0	0	0	0	0	0	0
15:20:39	-135,205	2164,549	11,65	11,572	10,385	6,851	8,149	21,3	958,155	24,748	2164,549	0	204,744	204,744	99,729	0	0	0	0	0	0	0
15:20:39	4,614	2164,595	11,845	11,621	10,374	6,851	8,123	21,3	958,155	24,748	2164,549	0	204,744	204,744	99,729	0	0	0	0	0	0	0
15:20:39	-221,435	2162,38	11,845	11,718	10,362	6,828	8,098	21,3	958,155	24,748	2162,38	0	204,744	204,744	99,729	0	0	0	0	0	0	0
15:20:39	-85,351	2161,527	11,943	11,718	10,352	6,819	8,073	21,3	958,155	24,748	2161,527	0	204,744	204,744	99,729	0	0	0	0	0	0	0
15:20:39	-268,334	2158,844	11,845	11,718	10,342	6,792	8,048	21,3	958,155	24,748	2158,844	0	204,744	204,744	99,729	0	0	0	0	0	0	0
15:20:39	-143,042	2157,413	11,845	11,718	10,334	6,777	8,023	21,3	958,155	24,748	2157,413	0	204,744	204,744	99,729	0	0	0	0	0	0	0
15:20:39	-233,959	2155,074	11,748	11,572	10,326	6,753	7,998	21,3	958,155	24,748	2155,074	0	204,744	204,744	99,729	0	0	0	0	0	0	0
15:20:39	-307,836	2151,995	11,504	11,425	10,321	6,721	7,973	21,3	958,155	24,748	2151,995	0	204,744	204,744	99,729	0	0	0	0	0	0	0
15:20:39	-171,289	2150,282	11,406	11,279	10,316	6,703	7,948	21,3	958,155	24,748	2150,282	0	204,744	204,744	99,729	0	0	0	0	0	0	0
15:20:39	-171,484	2148,567	11,308	11,23	10,312	6,686	7,923	21,3	958,155	24,748	2148,567	0	204,744	204,744	99,729	0	0	0	0	0	0	0
15:20:39	-126,025	2147,307	11,259	11,181	10,307	6,673	7,899	21,3	958,155	24,748	2147,307	0	204,744	204,744	99,729	0	0	0	0	0	0	0
15:20:39	-145,043	2145,857	11,259	11,23	10,299	6,658	7,874	21,3	958,155	24,748	2145,857	0	204,744	204,744	99,729	0	0	0	0	0	0	0
15:20:39	-163,354	2144,223	11,259	11,23	10,29	6,641	7,85	21,3	958,155	24,748	2144,223	0	204,744	204,744	99,729	0	0	0	0	0	0	0
15:20:39	-172,436	2142,499	11,162	11,23	10,285	6,623	7,826	21,3	958,155	24,748	2142,499	0	204,744	204,744	99,729	0	0	0	0	0	0	0
15:20:39	-56,445	2141,934	11,259	11,181	10,277	6,617	7,803	21,3	958,155	24,748	2141,934	0	204,744	204,744	99,729	0	0	0	0	0	0	0
15:20:39	-188,427	2140,05	11,162	11,181	10,271	6,598	7,779	21,3	958,155	24,748	2140,05	0	204,744	204,744	99,729	0	0	0	0	0	0	0
15:20:39	-112,06	2138,93	11,113	11,084	10,267	6,586	7,756	21,3	958,155	24,748	2138,93	0	204,744	204,744	99,729	0	0	0	0	0	0	0
15:20:39	-172,192	2137,208	11,015	11,035	10,263	6,569	7,732	21,3	958,155	24,748	2137,208	0	204,744	204,744	99,729	0	0	0	0	0	0	0
15:20:39	-129,125	2135,916	10,966	11,035	10,258	6,555	7,709	21,3	958,155	24,748	2135,916	0	204,744	204,744	99,729	0	0	0	0	0	0	0
15:20:39	-37,377	2135,543	11,015	11,035	10,253	6,551	7,686	21,3	958,155	24,748	2135,543	0	204,744	204,744	99,729	0	0	0	0	0	0	0
15:20:39	-137,646	2134,166	11,015	11,084	10,245	6,537	7,664	21,3	958,155	24,748	2134,166	0	204,744	204,744	99,729	0	0	0	0	0	0	0
15:20:39	7,934	2134,245	11,113	11,035	10,241	6,538	7,642	21,3	958,155	24,748	2134,166	0	204,744	204,744	99,729	0	0	0	0	0	0	0
15:20:39	-174,389	2132,502	11,015	11,035	10,236	6,52	7,62	21,3	958,155	24,748	2132,502	0	204,744	204,744	99,729	0	0	0	0	0	0	0
15:20:39	-115,014	2131,351	10,966	11,035	10,232	6,508	7,598	21,3	958,155	24,748	2131,351	0	204,744	204,744	99,729	0	0	0	0	0	0	0
15:20:39	-115,185	2130,2	10,918	10,937	10,228	6,496	7,576	21,3	958,155	24,748	2130,2	0	204,744	204,744	99,729	0	0	0	0	0	0	0
15:20:39	-39,526	2129,804	10,966	10,937	10,223	6,492	7,555	21,3	958,155	24,748	2129,804	0	204,744	204,744	99,729	0	0	0	0	0	0	0
15:20:39	-59,35	2129,211	10,918	10,937	10,222	6,486	7,534	21,3	958,155	24,748	2129,211	0	204,744	204,744	99,729	0	0	0	0	0	0	0
15:20:39	-161,523	2127,596	10,82	10,888	10,218	6,47	7,513	21,3	958,155	24,748	2127,596	0	204,744	204,744	99,729	0	0	0	0	0	0	0
15:20:39	-12,841	2127,467	10,82	10,888	10,218	6,468	7,493	21,3	958,155	24,748	2127,467	0	204,744	204,744	99,729	0	0	0	0	0	0	0
15:20:39	-71,972	2126,747	10,82	10,84	10,214	6,461	7,473	21,3	958,155	24,748	2126,747	0	204,744	204,744	99,729	0	0	0	0	0	0	0
15:20:39	-71,972	2126,028	10,82	10,84	10,21	6,453	7,453	21,3	958,155	24,748	2126,028	0	204,744	204,744	99,729	0	0	0	0	0	0	0
15:20:39	-12,866	2125,899	10,82	10,742	10,209	6,452	7,433	21,3	958,155	24,748	2125,899	0	204,744	204,744	99,729	0	0	0	0	0	0	0
15:20:39	-117,211	2124,727	10,771	10,742	10,205	6,44	7,414	21,3	958,155	24,748	2124,727	0	204,744	204,744	99,729	0	0	0	0	0	0	0
15:20:39	-73,022	2123,997	10,771	10,742	10,201	6,432	7,394	21,3	958,155	24,748	2123,997	0	204,744	204,744	99,729	0	0	0	0	0	0	0
15:20:39	18,505	2124,182	10,82	10,742	10,199	6,434	7,376	21,3	958,155	24,748	2123,997	0	204,744	204,744	99,729	0	0	0	0	0	0	0
15:20:39	-118,457	2122,997	10,771	10,742	10,195	6,422	7,357	21,3	958,155	24,748	2122,997	0	204,744	204,744	99,729	0	0	0	0	0	0	0
15:20:39	-90,551	2122,092	10,673	10,693	10,195	6,413	7,338	21,3	958,155	24,748	2122,092	0	204,744	204,744	99,729	0	0	0	0	0	0	0
15:20:39	-71,777	2121,374	10,673	10,693	10,191	6,405	7,32	21,3	958,155	24,748	2121,374	0	204,744	204,744	99,729	0	0	0	0	0	0	0
15:20:39	-45,263	2120,921	10,625	10,595	10,191	6,401	7,302	21,3	958,155	24,748	2120,921	0	204,744	204,744	99,729	0	0	0	0	0	0	0
15:20:39	-74,218	2120,179	10,625	10,693	10,187	6,393	7,284	21,2	960,554	24,748	2120,179	0	204,744	204,744	99,729	0	0	0	0	0	0	0
15:20:39	-18,627	2119,993	10,625	10,595	10,186	6,391	7,267	21,2	960,554	24,748	2119,993	0	204,744	204,744	99,729	0	0	0	0	0	0	0
15:20:39	-73,022	2119,263	10,625	10,693	10,182	6,384	7,249	21,2	960,554	24,748	2119,263	0	204,744	204,744	99,729	0	0	0	0	0	0	0
15:20:39	-41,699	2118,846	10,673	10,693	10,177	6,379	7,232	21,2	960,554	24,748	2118,846	0	204,744	204,744	99,729	0	0	0	0	0	0	0
15:20:39	-74,072	2118,105	10,673	10,693	10,173	6,372	7,215	21,2	960,554	24,748	2118,105	0	204,744	204,744	99,729	0	0	0	0	0	0	0
15:20:39	77,441	2118,879	10,771	10,742	10,172	6,38	7,199	21,2	960,554	24,748	2118,106	0	204,744	204,744	99,729	0	0	0	0	0	0	0
15:20:39	-165,576	2117,224	10,673	10,693	10,168	6,363	7,183	21,2	960,554	24,748	2117,224	0	204,744	204,744	99,729	0	0	0	0	0	0	0
15:20:39	-45,214	2116,771	10,625	10,595	10,168	6,358	7,166	21,2	960,554	24,748	2116,771	0	204,744	204,744	99,729	0	0	0	0	0	0	0
15:20:39	-90,38	2115,868	10,527	10,547	10,168	6,349	7,15	21,2	960,554	24,748	2115,868	0	204,744	204,744	99,729	0	0	0	0	0	0	0
15:20:39	78,613	2116,654	10,625	10,595	10,167	6,357	7,135	21,2	960,554	24,748	2115,868	0	204,744	204,744	99,729	0	0	0	0	0	0	0
15:20:39	-153,735	2115,116	10,527	10,547	10,163	6,341	7,119	21,2	960,554	24,748	2115,116	0	203,883	203,883	99,725	0	0	0	0	0	0	0
15:20:39	-11,767	2114,999	10,527	10,547	10,163	6,34	7,104	21,2	960,554	24,748	2114,999	0	203,883	203,883	99,725	0	0	0	0	0	0	0
15:20:39	-64,428	2114,354	10,527	10,547	10,159	6,333	7,089	21,2	960,554	24,748	2114,354	0	203,883	203,883	99,725	0	0	0	0	0	0	0
15:20:39	78,442	2115,139	10,625	10,547	10,158	6,341	7,074	21,2	960,554	24,748	2114,355	0	203,883	203,883	99,725	0	0	0	0	0	0	0
15:20:39	-87,939	2114,259	10,625	10,547	10,153	6,332	7,06	21,2	960,554	24,748	2114,259	0	203,883	203,883	99,725	0	0	0	0	0	0	0
15:20:39	-11,816	2114,141	10,625	10,595	10,153	6,331	7,045	21,2	960,554	24,748	2114,141	0	203,883	203,883	99,725	0	0	0	0	0	0	0
15:20:39	-31,152	2113,83	10,673	10,595	10,148	6,328	7,031	21,2	960,554	24,748	2113,83	0	203,883	203,883	99,725	0	0	0	0	0	0	0
15:20:39	-122,436	2112,605	10,625	10,595	10,144	6,315	7,017	21,2	960,554	24,748	2112,605	0	203,883	203,883	99,725	0	0	0	0	0	0	0
15:20:39	-10,717	2112,498	10,625	10,595	10,143	6,314	7,003	21,2	960,554	24,748	2112,498	0	203,883	203,883	99,725	0	0	0	0	0	0	0
15:20:39	-135,522	2111,143	10,478	10,498	10,143	6,3	6,99	21,2	960,554	24,748	2111,143	0	203,883	203,883	99,725	0	0	0	0	0	0	0
15:20:39	0	2111,143	10,478	10,498	10,143	6,3	6,976	21,2	960,554	24,748	2111,143	0	203,883	203,883	99,725	0	0	0	0	0	0	0
15:20:39	-31,005	2110,833	10,527	10,547	10,139	6,297	6,963	21,2	960,554	24,748	2110,833	0	203,883	203,883	99,725	0	0	0	0	0	0	0
15:20:39	-45,166	2110,381	10,478	10,547	10,139	6,292	6,95	21,2	960,554	24,748	2110,381	0	203,883	203,883	99,725	0	0	0	0	0	0	0
15:20:39	-79,467	2109,587	10,478	10,498	10,134	6,284	6,937	21,2	960,554	24,748	2109,587	0	203,883	203,883	99,725	0	0	0	0	0	0	0
15:20:39	34,399	2109,931	10,527	10,547	10,134	6,287	6,924	21,2	960,554	24,748	2109,587	0	203,883	203,883	99,725	0	0	0	0	0	0	0
15:20:39	-77,392	2109,157	10,527	10,595	10,129	6,279	6,911	21,2	960,554	24,748	2109,157	0	203,883	203,883	99,725	0	0	0	0	0	0	0
15:20:39	0	2109,157	10,527	10,595	10,129	6,279	6,899	21,2	960,554	24,748	2109,157	0	203,883	203,883	99,725	0	0	0	0	0	0	0
15:20:39	-68,579	2108,471	10,527	10,547	10,125	6,272	6,887	21,2	960,554	24,748	2108,471	0	203,883	203,883	99,725	0	0	0	0	0	0	0
15:20:39	-55,908	2107,912	10,478	10,498	10,125	6,267	6,874	21,2	960,554	24,748	2107,912	0	203,883	203,883	99,725	0	0	0	0	0	0	0
15:20:39	10,742	2108,019	10,478	10,498	10,125	6,268	6,863	21,2	960,554	24,748	2107,912	0	203,883	203,883	99,725	0	0	0	0	0	0	0
15:20:39	-146,191	2106,557	10,332	10,351	10,125	6,253	6,851	21,2	960,554	24,748	2106,557	0	203,883	203,883	99,725	0	0	0	0	0	0	0
15:20:39	0	2106,557	10,332	10,4	10,125	6,253	6,839	21,2	960,554	24,748	2106,557	0	203,883	203,883	99,725	0	0	0	0	0	0	0
15:20:40	0	2106,557	10,332	10,4	10,125	6,253	6,827	21,2	960,554	24,748	2106,557	0	203,883	203,883	99,725	0	0	0	0	0	0	0
15:20:40	12,915	2106,686	10,429	10,351	10,12	6,254	6,816	21,2	960,554	24,748	2106,557	0	203,883	203,883	99,725	0	0	0	0	0	0	0
15:20:40	0	2106,686	10,429	10,4	10,12	6,254	6,805	21,2	960,554	24,748	2106,558	0	203,883	203,883	99,725	0	0	0	0	0	0	0
15:20:40	-90,283	2105,784	10,332	10,351	10,12	6,245	6,794	21,2	960,554	24,748	2105,784	0	203,883	203,883	99,725	0	0	0	0	0	0	0
15:20:40	-135,424	2104,429	10,185	10,302	10,12	6,231	6,783	21,2	960,554	24,748	2104,429	0	203,883	203,883	99,725	0	0	0	0	0	0	0
15:20:40	56,127	2104,991	10,332	10,302	10,116	6,237	6,772	21,2	960,554	24,748	2104,43	0	203,883	203,883	99,725	0	0	0	0	0	0	0
15:20:40	11,816	2105,109	10,429	10,351	10,112	6,238	6,762	21,2	960,554	24,748	2104,43	0	203,883	203,883	99,725	0	0	0	0	0	0	0
15:20:40	-10,742	2105,001	10,429	10,498	10,111	6,237	6,752	21,2	960,554	24,748	2104,431	0	203,883	203,883	99,725	0	0	0	0	0	0	0
15:20:40	-34,35	2104,658	10,478	10,547	10,106	6,233	6,741	21,2	960,554	24,748	2104,431	0	203,883	203,883	99,725	0	0	0	0	0	0	0
15:20:40	-25,585	2104,402	10,527	10,547	10,102	6,23	6,731	21,2	960,554	24,748	2104,402	0	203,883	203,883	99,725	0	0	0	0	0	0	0
15:20:40	-53,784	2103,864	10,478	10,547	10,102	6,225	6,721	21,2	960,554	24,748	2103,864	0	203,883	203,883	99,725	0	0	0	0	0	0	0
15:20:40	-71,899	2103,145	10,478	10,498	10,098	6,217	6,712	21,2	960,554	24,748	2103,145	0	203,883	203,883	99,725	0	0	0	0	0	0	0
15:20:40	36,499	2103,51	10,527	10,547	10,097	6,221	6,702	21,2	960,554	24,748	2103,145	0	203,883	203,883	99,725	0	0	0	0	0	0	0
15:20:40	-45,117	2103,059	10,478	10,498	10,097	6,217	6,692	21,2	960,554	24,748	2103,059	0	203,883	203,883	99,725	0	0	0	0	0	0	0
15:20:40	-45,141	2102,608	10,429	10,4	10,097	6,212	6,683	21,2	960,554	24,748	2102,608	0	203,883	203,883	99,725	0	0	0	0	0	0	0
15:20:40	0	2102,608	10,429	10,4	10,097	6,212	6,674	21,2	960,554	24,748	2102,607	0	203,883	203,883	99,725	0	0	0	0	0	0	0
15:20:40	0	2102,608	10,429	10,4	10,097	6,212	6,665	21,2	960,554	24,748	2102,607	0	203,883	203,883	99,725	0	0	0	0	0	0	0
15:20:40	0	2102,608	10,429	10,351	10,097	6,212	6,656	21,2	960,554	24,748	2102,607	0	203,883	203,883	99,725	0	0	0	0	0	0	0
15:20:40	-171,85	2100,889	10,332	10,351	10,093	6,194	6,647	21,2	960,554	24,748	2100,889	0	203,883	203,883	99,725	0	0	0	0	0	0	0
15:20:40	0	2100,889	10,332	10,351	10,093	6,194	6,638	21,2	960,554	24,748	2100,889	0	203,883	203,883	99,725	0	0	0	0	0	0	0
15:20:40	-81,616	2100,073	10,332	10,351	10,088	6,186	6,629	21,2	960,554	24,748	2100,073	0	203,883	203,883	99,725	0	0	0	0	0	0	0
15:20:40	90,234	2100,975	10,429	10,4	10,088	6,195	6,621	21,2	960,554	24,748	2100,074	0	203,883	203,883	99,725	0	0	0	0	0	0	0
15:20:40	-8,642	2100,889	10,429	10,4	10,088	6,194	6,612	21,2	960,554	24,748	2100,075	0	203,883	203,883	99,725	0	0	0	0	0	0	0
15:20:40	-72,949	2100,159	10,429	10,4	10,083	6,187	6,604	21,2	960,554	24,748	2100,075	0	203,883	203,883	99,725	0	0	0	0	0	0	0
15:20:40	-90,234	2099,257	10,332	10,4	10,083	6,177	6,595	21,2	960,554	24,748	2099,257	0	203,883	203,883	99,725	0	0	0	0	0	0	0
15:20:40	90,234	2100,159	10,429	10,4	10,083	6,187	6,587	21,2	960,554	24,748	2099,258	0	203,883	203,883	99,725	0	0	0	0	0	0	0
15:20:40	-99,902	2099,16	10,332	10,351	10,083	6,176	6,579	21,2	960,554	24,748	2099,16	0	203,883	203,883	99,725	0	0	0	0	0	0	0
15:20:40	18,261	2099,343	10,429	10,4	10,079	6,178	6,572	21,2	960,554	24,748	2099,16	0	203,883	203,883	99,725	0	0	0	0	0	0	0
15:20:40	-90,185	2098,441	10,332	10,351	10,079	6,169	6,564	21,2	960,554	24,748	2098,441	0	203,883	203,883	99,725	0	0	0	0	0	0	0
15:20:40	0	2098,441	10,332	10,351	10,079	6,169	6,556	21,2	960,554	24,748	2098,441	0	203,883	203,883	99,725	0	0	0	0	0	0	0
15:20:40	0	2098,441	10,332	10,351	10,079	6,169	6,548	21,2	960,554	24,748	2098,441	0	203,883	203,883	99,725	0	0	0	0	0	0	0
15:20:40	-53,564	2097,905	10,283	10,302	10,078	6,163	6,541	21,2	960,554	24,748	2097,905	0	203,883	203,883	99,725	0	0	0	0	0	0	0
15:20:40	0	2097,905	10,283	10,205	10,078	6,163	6,533	21,2	960,554	24,748	2097,905	0	203,883	203,883	99,725	0	0	0	0	0	0	0
15:20:40	-30,175	2097,604	10,332	10,351	10,074	6,16	6,526	21,2	960,554	24,748	2097,604	0	203,883	203,883	99,725	0	0	0	0	0	0	0
15:20:40	-52,465	2097,079	10,283	10,351	10,074	6,155	6,519	21,2	960,554	24,748	2097,079	0	203,883	203,883	99,725	0	0	0	0	0	0	0
15:20:40	45,092	2097,53	10,332	10,351	10,074	6,16	6,512	21,2	960,554	24,748	2097,079	0	203,883	203,883	99,725	0	0	0	0	0	0	0
15:20:40	7,519	2097,605	10,429	10,4	10,069	6,16	6,505	21,2	960,554	24,748	2097,08	0	203,883	203,883	99,725	0	0	0	0	0	0	0
15:20:40	0	2097,605	10,429	10,351	10,069	6,16	6,498	21,2	960,554	24,748	2097,08	0	203,883	203,883	99,725	0	0	0	0	0	0	0
15:20:40	-90,185	2096,703	10,332	10,351	10,069	6,151	6,491	21,2	960,554	24,748	2096,703	0	203,883	203,883	99,725	0	0	0	0	0	0	0
15:20:40	0	2096,703	10,332	10,302	10,069	6,151	6,485	21,2	960,554	24,748	2096,703	0	203,883	203,883	99,725	0	0	0	0	0	0	0
15:20:40	-75,268	2095,95	10,332	10,205	10,065	6,143	6,478	21,2	960,554	24,748	2095,95	0	203,883	203,883	99,725	0	0	0	0	0	0	0
15:20:40	0	2095,95	10,332	10,205	10,065	6,143	6,471	21,2	960,554	24,748	2095,95	0	203,883	203,883	99,725	0	0	0	0	0	0	0
15:20:40	-45,092	2095,5	10,283	10,156	10,065	6,139	6,465	21,2	960,554	24,748	2095,5	0	203,883	203,883	99,725	0	0	0	0	0	0	0
15:20:40	0	2095,5	10,283	10,205	10,065	6,139	6,458	21,2	960,554	24,748	2095,5	0	203,883	203,883	99,725	0	0	0	0	0	0	0
15:20:40	-7,397	2095,426	10,283	10,156	10,064	6,138	6,452	21,2	960,554	24,748	2095,426	0	203,883	203,883	99,725	0	0	0	0	0	0	0
15:20:40	0	2095,426	10,283	10,156	10,064	6,138	6,446	21,2	960,554	24,748	2095,426	0	203,883	203,883	99,725	0	0	0	0	0	0	0
15:20:40	-90,161	2094,524	10,185	10,156	10,064	6,129	6,44	21,2	960,554	24,748	2094,524	0	203,883	203,883	99,725	0	0	0	0	0	0	0
15:20:40	0	2094,524	10,185	10,058	10,064	6,129	6,434	21,2	960,554	24,748	2094,524	0	203,883	203,883	99,725	0	0	0	0	0	0	0
15:20:40	-45,068	2094,073	10,136	10,156	10,064	6,124	6,428	21,2	960,554	24,748	2094,073	0	203,883	203,883	99,725	0	0	0	0	0	0	0
15:20:40	-37,573	2093,698	10,185	10,205	10,059	6,12	6,422	21,2	960,554	24,748	2093,698	0	203,883	203,883	99,725	0	0	0	0	0	0	0
15:20:40	90,161	2094,599	10,283	10,205	10,059	6,129	6,416	21,2	960,554	24,748	2093,699	0	203,883	203,883	99,725	0	0	0	0	0	0	0
15:20:40	-90,161	2093,698	10,185	10,205	10,059	6,12	6,41	21,2	960,554	24,748	2093,698	0	203,883	203,883	99,725	0	0	0	0	0	0	0
15:20:40	15,039	2093,848	10,283	10,205	10,055	6,122	6,404	21,2	960,554	24,748	2093,698	0	203,883	203,883	99,725	0	0	0	0	0	0	0
15:20:40	-90,136	2092,947	10,185	10,156	10,055	6,112	6,399	21,2	960,554	24,748	2092,947	0	203,883	203,883	99,725	0	0	0	0	0	0	0
15:20:40	82,592	2093,773	10,283	10,156	10,055	6,121	6,393	21,2	960,554	24,748	2092,947	0	203,883	203,883	99,725	0	0	0	0	0	0	0
15:20:40	-90,136	2092,871	10,185	10,156	10,055	6,112	6,388	21,2	960,554	24,748	2092,871	0	203,883	203,883	99,725	0	0	0	0	0	0	0
15:20:40	12,768	2092,999	10,283	10,205	10,05	6,113	6,382	21,2	960,554	24,748	2092,871	0	203,883	203,883	99,725	0	0	0	0	0	0	0
15:20:40	-90,136	2092,097	10,185	10,156	10,05	6,104	6,377	21,2	960,554	24,748	2092,097	0	203,883	203,883	99,725	0	0	0	0	0	0	0
15:20:40	-7,397	2092,023	10,185	10,156	10,05	6,103	6,371	21,2	960,554	24,748	2092,023	0	203,883	203,883	99,725	0	0	0	0	0	0	0
15:20:40	90,136	2092,925	10,283	10,205	10,05	6,112	6,366	21,2	960,554	24,748	2092,024	0	203,883	203,883	99,725	0	0	0	0	0	0	0
15:20:40	0	2092,925	10,283	10,156	10,05	6,112	6,361	21,2	960,554	24,748	2092,025	0	203,883	203,883	99,725	0	0	0	0	0	0	0
15:20:40	-90,136	2092,023	10,185	10,058	10,05	6,103	6,356	21,2	960,554	24,748	2092,023	0	203,883	203,883	99,725	0	0	0	0	0	0	0
15:20:40	0	2092,023	10,185	10,058	10,05	6,103	6,351	21,2	960,554	24,748	2092,023	0	203,883	203,883	99,725	0	0	0	0	0	0	0
15:20:40	6,42	2092,088	10,283	10,156	10,045	6,104	6,347	21,2	960,554	24,748	2092,023	0	203,883	203,883	99,725	0	0	0	0	0	0	0
15:20:40	-90,136	2091,186	10,185	10,058	10,045	6,094	6,342	21,2	960,554	24,748	2091,186	0	203,883	203,883	99,725	0	0	0	0	0	0	0
15:20:40	-77,368	2090,413	10,185	10,156	10,041	6,086	6,337	21,2	960,554	24,748	2090,413	0	203,883	203,883	99,725	0	0	0	0	0	0	0
15:20:40	0	2090,413	10,185	10,058	10,041	6,086	6,332	21,2	960,554	24,748	2090,413	0	203,883	203,883	99,725	0	0	0	0	0	0	0
15:20:40	-45,043	2089,962	10,136	10,058	10,041	6,082	6,327	21,2	960,554	24,748	2089,962	0	203,883	203,883	99,725	0	0	0	0	0	0	0
15:20:40	-90,087	2089,061	10,039	10,009	10,041	6,072	6,322	21,1	959,584	24,748	2089,061	0	203,883	203,883	99,725	0	0	0	0	0	0	0
15:20:40	-94,409	2088,117	9,941	9,961	10,04	6,063	6,317	21,1	959,584	24,748	2088,117	0	203,883	203,883	99,725	0	0	0	0	0	0	0
15:20:40	12,915	2088,246	10,039	10,009	10,036	6,064	6,312	21,1	959,584	24,748	2088,117	0	203,883	203,883	99,725	0	0	0	0	0	0	0
15:20:40	-51,586	2087,731	9,99	9,961	10,036	6,059	6,307	21,1	959,584	24,748	2087,731	0	203,883	203,883	99,725	0	0	0	0	0	0	0
15:20:40	-32,104	2087,409	10,039	9,961	10,031	6,055	6,302	21,1	959,584	24,748	2087,409	0	203,883	203,883	99,725	0	0	0	0	0	0	0
15:20:40	4,296	2087,452	10,136	10,156	10,026	6,056	6,297	21,1	959,584	24,748	2087,409	0	203,883	203,883	99,725	0	0	0	0	0	0	0
15:20:40	-33,398	2087,118	10,185	10,156	10,022	6,052	6,292	21,1	959,584	24,748	2087,118	0	203,883	203,883	99,725	0	0	0	0	0	0	0
15:20:40	-6,298	2087,055	10,185	10,156	10,022	6,052	6,287	21,1	959,584	24,748	2087,055	0	203,883	203,883	99,725	0	0	0	0	0	0	0
15:20:40	-123,486	2085,821	10,136	10,058	10,017	6,039	6,283	21,1	959,584	24,748	2085,821	0	203,883	203,883	99,725	0	0	0	0	0	0	0
15:20:40	-90,063	2084,92	10,039	10,058	10,017	6,03	6,278	21,1	959,584	24,748	2084,92	0	203,883	203,883	99,725	0	0	0	0	0	0	0
15:20:40	-6,518	2084,855	10,039	10,058	10,017	6,029	6,273	21,1	959,584	24,748	2084,855	0	203,22	203,22	99,722	0	0	0	0	0	0	0
15:20:40	6,518	2084,92	10,039	10,058	10,017	6,03	6,268	21,1	959,584	24,748	2084,855	0	203,22	203,22	99,722	0	0	0	0	0	0	0
15:20:40	-96,582	2083,954	9,941	9,863	10,017	6,02	6,263	21,1	959,584	24,748	2083,954	0	203,22	203,22	99,722	0	0	0	0	0	0	0
15:20:40	-34,277	2083,611	9,99	9,961	10,012	6,016	6,258	21,1	959,584	24,748	2083,611	0	203,22	203,22	99,722	0	0	0	0	0	0	0
15:20:40	45,043	2084,062	10,039	10,009	10,012	6,021	6,254	21,1	959,584	24,748	2083,612	0	203,22	203,22	99,722	0	0	0	0	0	0	0
15:20:40	-84,936	2083,212	10,039	10,009	10,007	6,012	6,249	21,1	959,584	24,748	2083,212	0	203,22	203,22	99,722	0	0	0	0	0	0	0
15:20:40	-80,346	2082,409	10,039	10,058	10,003	6,004	6,244	21,1	959,584	24,748	2082,409	0	203,22	203,22	99,722	0	0	0	0	0	0	0
15:20:40	-6,518	2082,344	10,039	9,961	10,002	6,003	6,239	21,1	959,584	24,748	2082,344	0	203,22	203,22	99,722	0	0	0	0	0	0	0
15:20:40	-124,487	2081,099	9,99	9,961	9,998	5,99	6,234	21,1	959,584	24,748	2081,099	0	203,22	203,22	99,722	0	0	0	0	0	0	0
15:20:40	0	2081,099	9,99	10,009	9,998	5,99	6,23	21,1	959,584	24,748	2081,099	0	203,22	203,22	99,722	0	0	0	0	0	0	0
15:20:40	0	2081,099	9,99	9,961	9,998	5,99	6,225	21,1	959,584	24,748	2081,099	0	203,22	203,22	99,722	0	0	0	0	0	0	0
15:20:40	-45,019	2080,649	9,941	9,814	9,998	5,986	6,22	21,1	959,584	24,748	2080,649	0	203,22	203,22	99,722	0	0	0	0	0	0	0
15:20:40	-90,014	2079,749	9,843	9,814	9,998	5,976	6,216	21,1	959,584	24,748	2079,749	0	203,22	203,22	99,722	0	0	0	0	0	0	0
15:20:40	90,014	2080,649	9,941	9,863	9,998	5,986	6,211	21,1	959,584	24,748	2079,749	0	203,22	203,22	99,722	0	0	0	0	0	0	0
15:20:40	-90,014	2079,749	9,843	9,814	9,998	5,976	6,206	21,1	959,584	24,748	2079,749	0	203,22	203,22	99,722	0	0	0	0	0	0	0
15:20:40	49,243	2080,241	9,99	9,814	9,993	5,981	6,202	21,1	959,584	24,748	2079,749	0	203,22	203,22	99,722	0	0	0	0	0	0	0
15:20:40	0	2080,241	9,99	10,009	9,993	5,981	6,198	21,1	959,584	24,748	2079,75	0	203,22	203,22	99,722	0	0	0	0	0	0	0
15:20:40	-36,572	2079,875	10,039	10,009	9,988	5,978	6,193	21,1	959,584	24,748	2079,75	0	203,22	203,22	99,722	0	0	0	0	0	0	0
15:20:40	90,039	2080,776	10,136	10,156	9,988	5,987	6,189	21,1	959,584	24,748	2079,751	0	203,22	203,22	99,722	0	0	0	0	0	0	0
15:20:40	-94,262	2079,833	10,039	10,009	9,988	5,977	6,185	21,1	959,584	24,748	2079,751	0	203,22	203,22	99,722	0	0	0	0	0	0	0
15:20:40	9,497	2079,928	10,136	10,156	9,984	5,978	6,181	21,1	959,584	24,748	2079,751	0	203,22	203,22	99,722	0	0	0	0	0	0	0
15:20:40	-90,014	2079,028	10,039	10,009	9,984	5,969	6,177	21,1	959,584	24,748	2079,028	0	203,22	203,22	99,722	0	0	0	0	0	0	0
15:20:41	0	2079,028	10,039	10,009	9,984	5,969	6,173	21,1	959,584	24,748	2079,028	0	203,22	203,22	99,722	0	0	0	0	0	0	0
15:20:41	-44,995	2078,578	9,99	9,961	9,984	5,964	6,169	21,1	959,584	24,748	2078,578	0	203,22	203,22	99,722	0	0	0	0	0	0	0
15:20:41	-81,591	2077,762	9,99	10,009	9,979	5,956	6,165	21,1	959,584	24,748	2077,762	0	203,22	203,22	99,722	0	0	0	0	0	0	0
15:20:41	40,795	2078,17	10,039	10,009	9,979	5,96	6,161	21,1	959,584	24,748	2077,763	0	203,22	203,22	99,722	0	0	0	0	0	0	0
15:20:41	-126,562	2076,904	9,99	9,961	9,974	5,947	6,156	21,1	959,584	24,748	2076,904	0	203,22	203,22	99,722	0	0	0	0	0	0	0
15:20:41	44,995	2077,354	10,039	10,058	9,974	5,952	6,152	21,1	959,584	24,748	2076,905	0	203,22	203,22	99,722	0	0	0	0	0	0	0
15:20:41	-44,995	2076,904	9,99	9,961	9,974	5,947	6,148	21,1	959,584	24,748	2076,904	0	203,22	203,22	99,722	0	0	0	0	0	0	0
15:20:41	-82,641	2076,078	9,99	9,961	9,969	5,938	6,144	21,1	959,584	24,748	2076,078	0	203,22	203,22	99,722	0	0	0	0	0	0	0
15:20:41	-44,995	2075,628	9,941	9,863	9,969	5,934	6,14	21,1	959,584	24,748	2075,628	0	203,22	203,22	99,722	0	0	0	0	0	0	0
15:20:41	-89,965	2074,728	9,843	9,814	9,969	5,925	6,136	21,1	959,584	24,748	2074,728	0	203,22	203,22	99,722	0	0	0	0	0	0	0
15:20:41	6,274	2074,791	9,941	9,863	9,965	5,925	6,132	21,1	959,584	24,748	2074,728	0	203,22	203,22	99,722	0	0	0	0	0	0	0
15:20:41	-89,941	2073,892	9,843	9,814	9,965	5,916	6,128	21,1	959,584	24,748	2073,892	0	203,22	203,22	99,722	0	0	0	0	0	0	0
15:20:41	0	2073,892	9,843	9,814	9,965	5,916	6,123	21,1	959,584	24,748	2073,892	0	203,22	203,22	99,722	0	0	0	0	0	0	0
15:20:41	0	2073,892	9,843	9,814	9,965	5,916	6,119	21,1	959,584	24,748	2073,892	0	203,22	203,22	99,722	0	0	0	0	0	0	0
15:20:41	89,941	2074,791	9,941	9,863	9,965	5,925	6,115	21,1	959,584	24,748	2073,893	0	203,22	203,22	99,722	0	0	0	0	0	0	0
15:20:41	-3,149	2074,76	9,941	10,009	9,964	5,925	6,112	21,1	959,584	24,748	2073,893	0	203,22	203,22	99,722	0	0	0	0	0	0	0
15:20:41	44,97	2075,209	9,99	9,961	9,964	5,929	6,108	21,1	959,584	24,748	2073,895	0	203,22	203,22	99,722	0	0	0	0	0	0	0
15:20:41	-44,97	2074,76	9,941	9,814	9,964	5,925	6,105	21,1	959,584	24,748	2073,896	0	203,22	203,22	99,722	0	0	0	0	0	0	0
15:20:41	-173,632	2073,023	9,843	9,863	9,96	5,907	6,101	21,1	959,584	24,748	2073,023	0	203,22	203,22	99,722	0	0	0	0	0	0	0
15:20:41	0	2073,023	9,843	9,863	9,96	5,907	6,097	21,1	959,584	24,748	2073,023	0	203,22	203,22	99,722	0	0	0	0	0	0	0
15:20:41	89,941	2073,923	9,941	9,863	9,96	5,916	6,093	21,1	959,584	24,748	2073,024	0	203,22	203,22	99,722	0	0	0	0	0	0	0
15:20:41	0	2073,923	9,941	9,814	9,96	5,916	6,09	21,1	959,584	24,748	2073,025	0	203,22	203,22	99,722	0	0	0	0	0	0	0
15:20:41	44,995	2074,373	9,99	9,961	9,96	5,921	6,087	21,1	959,584	24,748	2073,026	0	203,22	203,22	99,722	0	0	0	0	0	0	0
15:20:41	0	2074,373	9,99	9,961	9,96	5,921	6,083	21,1	959,584	24,748	2073,028	0	203,22	203,22	99,722	0	0	0	0	0	0	0
15:20:41	0	2074,373	9,99	9,863	9,96	5,921	6,08	21,1	959,584	24,748	2073,029	0	203,22	203,22	99,722	0	0	0	0	0	0	0
15:20:41	44,97	2074,822	10,039	10,009	9,96	5,926	6,077	21,1	959,584	24,748	2073,031	0	203,22	203,22	99,722	0	0	0	0	0	0	0
15:20:41	0	2074,822	10,039	10,009	9,96	5,926	6,074	21,1	959,584	24,748	2073,033	0	203,22	203,22	99,722	0	0	0	0	0	0	0
15:20:41	-44,97	2074,373	9,99	9,863	9,96	5,921	6,071	21,1	959,584	24,748	2073,034	0	203,22	203,22	99,722	0	0	0	0	0	0	0
15:20:41	0	2074,373	9,99	9,863	9,96	5,921	6,068	21,1	959,584	24,748	2073,035	0	203,22	203,22	99,722	0	0	0	0	0	0	0
15:20:41	0	2074,373	9,99	10,009	9,96	5,921	6,065	21,1	959,584	24,748	2073,036	0	203,22	203,22	99,722	0	0	0	0	0	0	0
15:20:41	-44,995	2073,923	9,941	9,961	9,96	5,916	6,062	21,1	959,584	24,748	2073,037	0	203,22	203,22	99,722	0	0	0	0	0	0	0
15:20:41	89,965	2074,822	10,039	10,058	9,96	5,926	6,06	21,1	959,584	24,748	2073,039	0	203,22	203,22	99,722	0	0	0	0	0	0	0
15:20:41	-44,97	2074,373	9,99	10,009	9,96	5,921	6,057	21,1	959,584	24,748	2073,04	0	203,22	203,22	99,722	0	0	0	0	0	0	0
15:20:41	0	2074,373	9,99	10,009	9,96	5,921	6,054	21,1	959,584	24,748	2073,042	0	203,22	203,22	99,722	0	0	0	0	0	0	0
15:20:41	0	2074,373	9,99	10,009	9,96	5,921	6,052	21,1	959,584	24,748	2073,043	0	203,22	203,22	99,722	0	0	0	0	0	0	0
15:20:41	0	2074,373	9,99	9,961	9,96	5,921	6,049	21,1	959,584	24,748	2073,044	0	203,22	203,22	99,722	0	0	0	0	0	0	0
15:20:41	0	2074,373	9,99	9,961	9,96	5,921	6,047	21,1	959,584	24,748	2073,046	0	203,22	203,22	99,722	0	0	0	0	0	0	0
15:20:41	44,97	2074,822	10,039	10,009	9,96	5,926	6,044	21,1	959,584	24,748	2073,048	0	203,22	203,22	99,722	0	0	0	0	0	0	0
15:20:41	-89,965	2073,923	9,941	9,863	9,96	5,916	6,042	21,1	959,584	24,748	2073,048	0	203,22	203,22	99,722	0	0	0	0	0	0	0
15:20:41	44,995	2074,373	9,99	9,961	9,96	5,921	6,039	21,1	959,584	24,748	2073,05	0	203,22	203,22	99,722	0	0	0	0	0	0	0
15:20:41	-44,995	2073,923	9,941	9,814	9,96	5,916	6,037	21,1	959,584	24,748	2073,05	0	203,22	203,22	99,722	0	0	0	0	0	0	0
15:20:41	0	2073,923	9,941	9,863	9,96	5,916	6,035	21,1	959,584	24,748	2073,051	0	203,22	203,22	99,722	0	0	0	0	0	0	0
15:20:41	0	2073,923	9,941	9,863	9,96	5,916	6,032	21,1	959,584	24,748	2073,052	0	203,22	203,22	99,722	0	0	0	0	0	0	0
15:20:41	44,995	2074,373	9,99	9,863	9,96	5,921	6,03	21,1	959,584	24,748	2073,054	0	203,22	203,22	99,722	0	0	0	0	0	0	0
15:20:41	0	2074,373	9,99	9,863	9,96	5,921	6,028	21,1	959,584	24,748	2073,055	0	203,22	203,22	99,722	0	0	0	0	0	0	0
15:20:41	-44,995	2073,923	9,941	9,863	9,96	5,916	6,026	21,1	959,584	24,748	2073,055	0	203,22	203,22	99,722	0	0	0	0	0	0	0
15:20:41	44,995	2074,373	9,99	9,863	9,96	5,921	6,024	21,1	959,584	24,748	2073,057	0	203,22	203,22	99,722	0	0	0	0	0	0	0
15:20:41	-44,995	2073,923	9,941	9,863	9,96	5,916	6,022	21,1	959,584	24,748	2073,058	0	203,22	203,22	99,722	0	0	0	0	0	0	0
15:20:41	89,965	2074,822	10,039	10,009	9,96	5,926	6,02	21,1	959,584	24,748	2073,059	0	203,22	203,22	99,722	0	0	0	0	0	0	0
15:20:41	0	2074,822	10,039	10,009	9,96	5,926	6,018	21,1	959,584	24,748	2073,061	0	203,22	203,22	99,722	0	0	0	0	0	0	0
15:20:41	134,985	2076,172	10,185	10,156	9,96	5,939	6,016	21,1	959,584	24,748	2073,064	0	203,22	203,22	99,722	0	0	0	0	0	0	0
15:20:41	270,043	2078,873	10,478	10,547	9,96	5,967	6,015	21,1	959,584	24,748	2073,07	0	203,22	203,22	99,722	0	0	0	0	0	0	0
15:20:41	266,992	2081,543	10,673	10,742	9,965	5,995	6,015	21,1	959,584	24,748	2073,079	0	203,22	203,22	99,722	0	0	0	0	0	0	0
15:20:41	301,611	2084,559	10,82	11,035	9,974	6,026	6,015	21,1	959,584	24,748	2073,09	0	203,22	203,22	99,722	0	0	0	0	0	0	0
15:20:41	437,939	2088,938	11,113	11,279	9,984	6,071	6,016	21,1	959,584	24,748	2073,106	0	203,22	203,22	99,722	0	0	0	0	0	0	0
15:20:41	523,046	2094,169	11,406	11,621	9,998	6,125	6,018	21,1	959,584	24,748	2073,127	0	203,22	203,22	99,722	0	0	0	0	0	0	0
15:20:41	421,264	2098,381	11,504	11,767	10,017	6,168	6,021	21,1	959,584	24,748	2073,152	0	203,22	203,22	99,722	0	0	0	0	0	0	0
15:20:41	429,98	2102,681	11,601	12,06	10,036	6,213	6,025	21,1	959,584	24,748	2073,182	0	203,22	203,22	99,722	0	0	0	0	0	0	0
15:20:41	540,771	2108,089	11,65	12,06	10,064	6,268	6,03	21,1	959,584	24,748	2073,217	0	203,22	203,22	99,722	0	0	0	0	0	0	0
15:20:41	601,123	2114,1	11,845	12,451	10,088	6,33	6,036	21,1	959,584	24,748	2073,258	0	203,22	203,22	99,722	0	0	0	0	0	0	0
15:20:41	707,714	2121,177	11,992	12,695	10,12	6,403	6,043	21,1	959,584	24,748	2073,305	0	203,22	203,22	99,722	0	0	0	0	0	0	0
15:20:41	565,698	2126,834	11,992	12,744	10,153	6,462	6,051	21,1	959,584	24,748	2073,359	0	203,22	203,22	99,722	0	0	0	0	0	0	0
15:20:41	694,165	2133,776	12,187	12,89	10,182	6,533	6,061	21,1	959,584	24,748	2073,419	0	203,22	203,22	99,722	0	0	0	0	0	0	0
15:20:41	789,331	2141,669	12,431	13,086	10,214	6,615	6,071	21,1	959,584	24,748	2073,488	0	203,22	203,22	99,722	0	0	0	0	0	0	0
15:20:41	667,504	2148,344	12,529	13,379	10,246	6,683	6,083	21,1	959,584	24,748	2073,563	0	203,22	203,22	99,722	0	0	0	0	0	0	0
15:20:41	753,833	2155,882	12,675	13,525	10,281	6,761	6,097	21,1	959,584	24,748	2073,645	0	203,22	203,22	99,722	0	0	0	0	0	0	0
15:20:41	691,479	2162,797	12,773	13,574	10,315	6,832	6,111	21,1	959,584	24,748	2073,734	0	203,22	203,22	99,722	0	0	0	0	0	0	0
15:20:41	865,722	2171,454	13,164	13,965	10,344	6,922	6,127	21,1	959,584	24,748	2073,832	0	203,22	203,22	99,722	0	0	0	0	0	0	0
15:20:41	785,668	2179,311	13,408	14,111	10,375	7,003	6,144	21,1	960,554	24,748	2073,937	0	203,22	203,22	99,722	0	0	0	0	0	0	0
15:20:41	798,535	2187,297	13,603	14,404	10,411	7,085	6,163	21,1	960,554	24,748	2074,05	0	203,22	203,22	99,722	0	0	0	0	0	0	0
15:20:41	833,544	2195,632	13,945	14,648	10,44	7,171	6,182	21,1	960,554	24,748	2074,172	0	203,22	203,22	99,722	0	0	0	0	0	0	0
15:20:41	897,07	2204,603	14,238	14,99	10,475	7,263	6,204	21,1	960,554	24,748	2074,303	0	203,22	203,22	99,722	0	0	0	0	0	0	0
15:20:41	581,835	2210,421	14,238	14,99	10,508	7,323	6,226	21,1	960,554	24,748	2074,439	0	203,22	203,22	99,722	0	0	0	0	0	0	0
15:20:41	755,102	2217,972	14,287	14,99	10,548	7,401	6,249	21,1	960,554	24,748	2074,582	0	203,22	203,22	99,722	0	0	0	0	0	0	0
15:20:41	609,326	2224,065	14,238	15,088	10,585	7,464	6,273	21,1	960,554	24,748	2074,731	0	203,22	203,22	99,722	0	0	0	0	0	0	0
15:20:41	633,74	2230,403	14,238	14,99	10,621	7,529	6,297	21,1	960,554	24,748	2074,887	0	203,22	203,22	99,722	0	0	0	0	0	0	0
15:20:41	724,121	2237,644	14,384	15,088	10,654	7,604	6,323	21,1	960,554	24,748	2075,05	0	203,22	203,22	99,722	0	0	0	0	0	0	0
15:20:41	737,524	2245,019	14,482	15,283	10,691	7,68	6,349	21,1	960,554	24,748	2075,22	0	203,22	203,22	99,722	0	0	0	0	0	0	0
15:20:41	674,072	2251,76	14,58	15,185	10,724	7,75	6,377	21,1	960,554	24,748	2075,396	0	203,425	203,425	99,723	0	0	0	0	0	0	0
15:20:41	777,417	2259,534	14,873	15,478	10,752	7,83	6,405	21,1	960,554	24,748	2075,58	0	203,425	203,425	99,723	0	0	0	0	0	0	0
15:20:41	678,051	2266,315	15,068	15,674	10,78	7,9	6,435	21,1	960,554	24,748	2075,771	0	203,425	203,425	99,723	0	0	0	0	0	0	0
15:20:41	495,19	2271,266	15,068	15,967	10,808	7,951	6,464	21,1	960,554	24,748	2075,967	0	203,425	203,425	99,723	0	0	0	0	0	0	0
15:20:41	761,474	2278,881	15,263	16,015	10,841	8,029	6,495	21,1	960,554	24,748	2076,17	0	203,425	203,425	99,723	0	0	0	0	0	0	0
15:20:41	632,543	2285,207	15,41	16,162	10,869	8,094	6,526	21,1	960,554	24,748	2076,379	0	203,425	203,425	99,723	0	0	0	0	0	0	0
15:20:41	638,183	2291,588	15,556	16,211	10,897	8,16	6,558	21,1	960,554	24,748	2076,594	0	203,425	203,425	99,723	0	0	0	0	0	0	0
15:20:41	638,378	2297,972	15,703	16,308	10,925	8,226	6,591	21,1	960,554	24,748	2076,815	0	203,425	203,425	99,723	0	0	0	0	0	0	0
15:20:41	487,207	2302,844	15,605	16,308	10,958	8,276	6,624	21,1	960,554	24,748	2077,042	0	203,425	203,425	99,723	0	0	0	0	0	0	0
15:20:41	582,788	2308,672	15,605	16,211	10,991	8,336	6,658	21,1	960,554	24,748	2077,273	0	203,425	203,425	99,723	0	0	0	0	0	0	0
15:20:41	458,715	2313,259	15,556	16,162	11,02	8,384	6,692	21,1	960,554	24,748	2077,509	0	203,425	203,425	99,723	0	0	0	0	0	0	0
15:20:41	541,796	2318,677	15,605	16,308	11,048	8,439	6,726	21,1	960,554	24,748	2077,75	0	203,425	203,425	99,723	0	0	0	0	0	0	0
15:20:41	832,788	2327,005	15,947	16,504	11,076	8,525	6,761	21,1	960,554	24,748	2078	0	203,425	203,425	99,723	0	0	0	0	0	0	0
15:20:41	645,629	2333,462	16,191	16,748	11,1	8,592	6,797	21,1	960,554	24,748	2078,255	0	203,425	203,425	99,723	0	0	0	0	0	0	0
15:20:41	786,376	2341,325	16,582	17,09	11,123	8,673	6,834	21,1	960,554	24,748	2078,518	0	203,425	203,425	99,723	0	0	0	0	0	0	0
15:20:41	420,214	2345,527	16,582	17,09	11,147	8,716	6,871	21,1	960,554	24,748	2078,785	0	203,425	203,425	99,723	0	0	0	0	0	0	0
15:20:41	488,33	2350,411	16,582	17,041	11,174	8,767	6,908	21,1	960,554	24,748	2079,057	0	203,425	203,425	99,723	0	0	0	0	0	0	0
15:20:41	711,401	2357,525	16,826	17,285	11,202	8,84	6,946	21,1	960,554	24,748	2079,335	0	203,425	203,425	99,723	0	0	0	0	0	0	0
15:20:41	423,486	2361,76	16,826	17,236	11,225	8,884	6,984	21,1	960,554	24,748	2079,618	0	203,425	203,425	99,723	0	0	0	0	0	0	0
15:20:41	474,462	2366,504	16,826	17,236	11,252	8,933	7,022	21,1	960,554	24,748	2079,905	0	203,425	203,425	99,723	0	0	0	0	0	0	0
15:20:41	522,265	2371,727	16,924	17,285	11,276	8,986	7,061	21,1	960,554	24,748	2080,196	0	203,425	203,425	99,723	0	0	0	0	0	0	0
15:20:41	628,833	2378,015	17,168	17,578	11,299	9,051	7,1	21,1	960,554	24,748	2080,494	0	203,425	203,425	99,723	0	0	0	0	0	0	0
15:20:42	355,737	2381,573	17,217	17,431	11,316	9,088	7,139	21,1	960,554	24,748	2080,795	0	203,425	203,425	99,723	0	0	0	0	0	0	0
15:20:42	585,253	2387,425	17,51	17,822	11,333	9,148	7,178	21,1	960,554	24,748	2081,102	0	203,425	203,425	99,723	0	0	0	0	0	0	0
15:20:42	523,803	2392,663	17,803	18,164	11,347	9,202	7,218	21,1	960,554	24,748	2081,413	0	203,425	203,425	99,723	0	0	0	0	0	0	0
15:20:42	488,867	2397,552	17,998	18,31	11,364	9,253	7,258	21,1	960,554	24,748	2081,73	0	203,425	203,425	99,723	0	0	0	0	0	0	0
15:20:42	366,967	2401,222	18,047	18,359	11,382	9,29	7,297	21,1	960,554	24,748	2082,049	0	203,425	203,425	99,723	0	0	0	0	0	0	0
15:20:42	261,059	2403,832	17,9	18,164	11,405	9,317	7,337	21,1	960,554	24,748	2082,371	0	203,425	203,425	99,723	0	0	0	0	0	0	0
15:20:42	339,599	2407,228	17,9	18,164	11,424	9,352	7,377	21,1	960,554	24,748	2082,696	0	203,425	203,425	99,723	0	0	0	0	0	0	0
15:20:42	321,337	2410,442	17,9	18,31	11,442	9,385	7,416	21,1	960,554	24,748	2083,024	0	203,425	203,425	99,723	0	0	0	0	0	0	0
15:20:42	464,086	2415,082	18,047	18,261	11,461	9,433	7,455	21,1	960,554	24,748	2083,356	0	203,425	203,425	99,723	0	0	0	0	0	0	0
15:20:42	242,333	2417,506	18,047	18,31	11,474	9,458	7,495	21,1	960,554	24,748	2083,69	0	203,425	203,425	99,723	0	0	0	0	0	0	0
15:20:42	273,339	2420,239	18,144	18,457	11,484	9,487	7,534	21,1	960,554	24,748	2084,027	0	203,425	203,425	99,723	0	0	0	0	0	0	0
15:20:42	304,199	2423,281	18,291	18,31	11,494	9,518	7,573	21,1	960,554	24,748	2084,366	0	203,425	203,425	99,723	0	0	0	0	0	0	0
15:20:42	380,786	2427,089	18,535	18,652	11,502	9,557	7,612	21,1	960,554	24,748	2084,709	0	203,425	203,425	99,723	0	0	0	0	0	0	0
15:20:42	272,509	2429,814	18,633	18,652	11,512	9,585	7,65	21,1	960,554	24,748	2085,054	0	203,425	203,425	99,723	0	0	0	0	0	0	0
15:20:42	231,64	2432,13	18,633	18,701	11,525	9,609	7,689	21,1	960,554	24,748	2085,401	0	203,425	203,425	99,723	0	0	0	0	0	0	0
15:20:42	122,119	2433,352	18,486	18,603	11,54	9,622	7,727	21,1	960,554	24,748	2085,749	0	203,425	203,425	99,723	0	0	0	0	0	0	0
15:20:42	171,533	2435,067	18,291	18,457	11,56	9,639	7,764	21,1	960,554	24,748	2086,098	0	203,425	203,425	99,723	0	0	0	0	0	0	0
15:20:42	173,242	2436,799	18,193	18,359	11,575	9,657	7,801	21,1	960,554	24,748	2086,449	0	203,425	203,425	99,723	0	0	0	0	0	0	0
15:20:42	100,341	2437,803	18,047	18,261	11,589	9,668	7,838	21,1	960,554	24,748	2086,8	0	203,425	203,425	99,723	0	0	0	0	0	0	0
15:20:42	310,986	2440,913	18,193	18,31	11,598	9,7	7,874	21,1	960,554	24,748	2087,154	0	203,425	203,425	99,723	0	0	0	0	0	0	0
15:20:42	239,453	2443,307	18,34	18,359	11,604	9,724	7,911	21,1	960,554	24,748	2087,511	0	203,425	203,425	99,723	0	0	0	0	0	0	0
15:20:42	261,718	2445,924	18,535	18,603	11,608	9,751	7,947	21,1	960,554	24,748	2087,869	0	203,425	203,425	99,723	0	0	0	0	0	0	0
15:20:42	308,862	2449,013	18,779	18,799	11,612	9,783	7,983	21,1	960,554	24,748	2088,23	0	203,425	203,425	99,723	0	0	0	0	0	0	0
15:20:42	200,146	2451,015	18,974	18,994	11,613	9,804	8,018	21,1	960,554	24,748	2088,593	0	203,425	203,425	99,723	0	0	0	0	0	0	0
15:20:42	148,339	2452,498	18,974	19,043	11,621	9,819	8,054	21,1	960,554	24,748	2088,957	0	203,425	203,425	99,723	0	0	0	0	0	0	0
15:20:42	32,055	2452,818	18,828	18,945	11,631	9,822	8,088	21,1	960,554	24,748	2089,321	0	203,425	203,425	99,723	0	0	0	0	0	0	0
15:20:42	62,89	2453,447	18,633	18,701	11,645	9,829	8,123	21,1	960,554	24,748	2089,685	0	203,425	203,425	99,723	0	0	0	0	0	0	0
15:20:42	22,338	2453,671	18,486	18,603	11,654	9,831	8,156	21,1	960,554	24,748	2090,049	0	203,425	203,425	99,723	0	0	0	0	0	0	0
15:20:42	91,406	2454,585	18,34	18,506	11,667	9,841	8,189	21,1	960,554	24,748	2090,413	0	203,425	203,425	99,723	0	0	0	0	0	0	0
15:20:42	146,557	2456,05	18,388	18,603	11,673	9,856	8,222	21,1	960,554	24,748	2090,779	0	203,425	203,425	99,723	0	0	0	0	0	0	0
15:20:42	219,311	2458,244	18,535	18,603	11,677	9,878	8,254	21,1	960,554	24,748	2091,146	0	203,425	203,425	99,723	0	0	0	0	0	0	0
15:20:42	220,263	2460,446	18,681	18,652	11,682	9,901	8,287	21,1	960,554	24,748	2091,516	0	203,425	203,425	99,723	0	0	0	0	0	0	0
15:20:42	141,333	2461,859	18,828	18,847	11,682	9,916	8,318	21,1	960,554	24,748	2091,886	0	203,425	203,425	99,723	0	0	0	0	0	0	0
15:20:42	141,406	2463,274	18,974	18,994	11,682	9,93	8,35	21,1	960,554	24,748	2092,257	0	203,425	203,425	99,723	0	0	0	0	0	0	0
15:20:42	220,556	2465,479	19,121	19,043	11,686	9,953	8,381	21,1	960,554	24,748	2092,631	0	203,425	203,425	99,723	0	0	0	0	0	0	0
15:20:42	-14,086	2465,338	19,023	18,994	11,691	9,951	8,412	21,1	960,554	24,748	2093,003	0	203,425	203,425	99,723	0	0	0	0	0	0	0
15:20:42	113,085	2466,469	18,974	18,945	11,7	9,963	8,443	21,1	960,554	24,748	2093,377	0	203,425	203,425	99,723	0	0	0	0	0	0	0
15:20:42	-121,606	2465,253	18,681	18,652	11,709	9,951	8,472	21,1	960,554	24,748	2093,749	0	203,425	203,425	99,723	0	0	0	0	0	0	0
15:20:42	35,205	2465,605	18,633	18,603	11,714	9,954	8,501	21,1	960,554	24,748	2094,121	0	203,425	203,425	99,723	0	0	0	0	0	0	0
15:20:42	8,666	2465,692	18,633	18,603	11,714	9,955	8,53	21,1	960,554	24,748	2094,492	0	203,425	203,425	99,723	0	0	0	0	0	0	0
15:20:42	141,43	2467,106	18,779	18,701	11,714	9,97	8,558	21,1	960,554	24,748	2094,865	0	203,425	203,425	99,723	0	0	0	0	0	0	0
15:20:42	94,287	2468,049	18,877	18,799	11,714	9,979	8,586	21,1	960,554	24,748	2095,238	0	203,425	203,425	99,723	0	0	0	0	0	0	0
15:20:42	94,335	2468,992	18,974	18,847	11,714	9,989	8,613	21,1	960,554	24,748	2095,612	0	203,425	203,425	99,723	0	0	0	0	0	0	0
15:20:42	47,143	2469,464	19,023	18,994	11,714	9,994	8,64	21,1	960,554	24,748	2095,986	0	203,425	203,425	99,723	0	0	0	0	0	0	0
15:20:42	94,335	2470,407	19,121	19,043	11,714	10,004	8,667	21,1	960,554	24,748	2096,36	0	203,425	203,425	99,723	0	0	0	0	0	0	0
15:20:42	-94,335	2469,464	19,023	18,994	11,714	9,994	8,693	21,1	960,554	24,748	2096,733	0	203,425	203,425	99,723	0	0	0	0	0	0	0
15:20:42	25,415	2469,718	18,974	18,945	11,718	9,997	8,719	21,1	960,554	24,748	2097,106	0	203,425	203,425	99,723	0	0	0	0	0	0	0
15:20:42	-86,669	2468,851	18,877	18,847	11,719	9,988	8,744	21,1	960,554	24,748	2097,478	0	203,425	203,425	99,723	0	0	0	0	0	0	0
15:20:42	36,181	2469,213	18,828	18,799	11,723	9,991	8,768	21,1	960,554	24,748	2097,85	0	203,425	203,425	99,723	0	0	0	0	0	0	0
15:20:42	0	2469,213	18,828	18,847	11,723	9,991	8,792	21,1	960,554	24,748	2098,221	0	203,425	203,425	99,723	0	0	0	0	0	0	0
15:20:42	-59,155	2468,621	18,681	18,603	11,728	9,985	8,816	21,1	960,554	24,748	2098,592	0	203,425	203,425	99,723	0	0	0	0	0	0	0
15:20:42	0	2468,621	18,681	18,652	11,728	9,985	8,838	21,1	960,554	24,748	2098,962	0	203,425	203,425	99,723	0	0	0	0	0	0	0
15:20:42	-47,143	2468,15	18,633	18,701	11,728	9,98	8,861	21,1	960,554	24,748	2099,331	0	203,425	203,425	99,723	0	0	0	0	0	0	0
15:20:42	47,143	2468,621	18,681	18,701	11,728	9,985	8,883	21,1	960,554	24,748	2099,7	0	203,425	203,425	99,723	0	0	0	0	0	0	0
15:20:42	94,311	2469,565	18,779	18,701	11,728	9,995	8,905	21,1	960,554	24,748	2100,07	0	203,425	203,425	99,723	0	0	0	0	0	0	0
15:20:42	47,192	2470,036	18,828	18,847	11,728	10	8,926	21,1	960,554	24,748	2100,44	0	203,425	203,425	99,723	0	0	0	0	0	0	0
15:20:42	-47,192	2469,565	18,779	18,799	11,728	9,995	8,947	21,1	960,554	24,748	2100,809	0	203,425	203,425	99,723	0	0	0	0	0	0	0
15:20:42	-94,311	2468,621	18,681	18,799	11,728	9,985	8,967	21,1	960,554	24,748	2101,177	0	203,425	203,425	99,723	0	0	0	0	0	0	0
15:20:42	0	2468,621	18,681	18,652	11,728	9,985	8,987	21,1	960,554	24,748	2101,544	0	203,425	203,425	99,723	0	0	0	0	0	0	0
15:20:42	94,311	2469,565	18,779	18,799	11,728	9,995	9,007	21,1	960,554	24,748	2101,912	0	203,425	203,425	99,723	0	0	0	0	0	0	0
15:20:42	-141,455	2468,15	18,633	18,652	11,728	9,98	9,026	21,1	960,554	24,748	2102,278	0	203,425	203,425	99,723	0	0	0	0	0	0	0
15:20:42	148,925	2469,639	18,779	18,847	11,728	9,996	9,045	21,1	960,554	24,748	2102,646	0	203,425	203,425	99,723	0	0	0	0	0	0	0
15:20:42	-7,47	2469,565	18,779	18,799	11,728	9,995	9,064	21,1	960,554	24,748	2103,013	0	203,425	203,425	99,723	0	0	0	0	0	0	0
15:20:42	54,663	2470,111	18,828	18,945	11,728	10,001	9,082	21,1	960,554	24,748	2103,38	0	203,425	203,425	99,723	0	0	0	0	0	0	0
15:20:42	34,082	2470,452	18,779	18,799	11,733	10,004	9,1	21,1	960,554	24,748	2103,747	0	203,425	203,425	99,723	0	0	0	0	0	0	0
15:20:42	-18,603	2470,266	18,681	18,652	11,737	10,002	9,118	21,1	960,554	24,748	2104,113	0	203,425	203,425	99,723	0	0	0	0	0	0	0
15:20:42	141,503	2471,681	18,828	18,847	11,737	10,017	9,136	21,1	960,554	24,748	2104,481	0	203,425	203,425	99,723	0	0	0	0	0	0	0
15:20:42	-122,9	2470,452	18,779	18,701	11,733	10,004	9,153	21,1	960,554	24,748	2104,847	0	203,425	203,425	99,723	0	0	0	0	0	0	0
15:20:42	40,576	2470,858	18,828	18,847	11,733	10,008	9,169	21,3	960,554	24,748	2105,213	0	203,425	203,425	99,723	0	0	0	0	0	0	0
15:20:42	0	2470,858	18,828	18,945	11,733	10,008	9,186	21,3	960,554	24,748	2105,578	0	203,425	203,425	99,723	0	0	0	0	0	0	0
15:20:42	0	2470,858	18,828	18,945	11,733	10,008	9,202	21,3	960,554	24,748	2105,943	0	203,425	203,425	99,723	0	0	0	0	0	0	0
15:20:42	0	2470,858	18,828	18,847	11,733	10,008	9,218	21,3	960,554	24,748	2106,308	0	203,425	203,425	99,723	0	0	0	0	0	0	0
15:20:42	-141,503	2469,443	18,681	18,799	11,733	9,994	9,233	21,3	960,554	24,748	2106,672	0	203,425	203,425	99,723	0	0	0	0	0	0	0
15:20:42	94,335	2470,386	18,779	18,847	11,733	10,003	9,248	21,3	960,554	24,748	2107,036	0	203,425	203,425	99,723	0	0	0	0	0	0	0
15:20:42	-94,335	2469,443	18,681	18,652	11,733	9,994	9,263	21,3	960,554	24,748	2107,398	0	203,425	203,425	99,723	0	0	0	0	0	0	0
15:20:42	0	2469,443	18,681	18,799	11,733	9,994	9,277	21,3	960,554	24,748	2107,76	0	203,425	203,425	99,723	0	0	0	0	0	0	0
15:20:42	94,335	2470,386	18,779	18,799	11,733	10,003	9,291	21,3	960,554	24,748	2108,123	0	203,425	203,425	99,723	0	0	0	0	0	0	0
15:20:42	0	2470,386	18,779	18,799	11,733	10,003	9,305	21,3	960,554	24,748	2108,485	0	203,425	203,425	99,723	0	0	0	0	0	0	0
15:20:42	-94,335	2469,443	18,681	18,652	11,733	9,994	9,319	21,3	960,554	24,748	2108,846	0	204,951	204,951	99,729	0	0	0	0	0	0	0
15:20:42	0	2469,443	18,681	18,701	11,733	9,994	9,332	21,3	960,554	24,748	2109,207	0	204,951	204,951	99,729	0	0	0	0	0	0	0
15:20:42	0	2469,443	18,681	18,799	11,733	9,994	9,345	21,3	960,554	24,748	2109,567	0	204,951	204,951	99,729	0	0	0	0	0	0	0
15:20:42	94,335	2470,386	18,779	18,799	11,733	10,003	9,358	21,3	960,554	24,748	2109,928	0	204,951	204,951	99,729	0	0	0	0	0	0	0
15:20:42	-94,335	2469,443	18,681	18,701	11,733	9,994	9,37	21,3	960,554	24,748	2110,287	0	204,951	204,951	99,729	0	0	0	0	0	0	0
15:20:42	-121,801	2468,225	18,633	18,652	11,728	9,981	9,382	21,3	960,554	24,748	2110,645	0	204,951	204,951	99,729	0	0	0	0	0	0	0
15:20:42	47,143	2468,696	18,681	18,603	11,728	9,986	9,394	21,3	960,554	24,748	2111,003	0	204,951	204,951	99,729	0	0	0	0	0	0	0
15:20:42	-47,143	2468,225	18,633	18,701	11,728	9,981	9,406	21,3	960,554	24,748	2111,36	0	204,951	204,951	99,729	0	0	0	0	0	0	0
15:20:42	47,143	2468,696	18,681	18,701	11,728	9,986	9,417	21,3	960,554	24,748	2111,718	0	204,951	204,951	99,729	0	0	0	0	0	0	0
15:20:42	74,658	2469,443	18,681	18,652	11,733	9,994	9,428	21,3	960,554	24,748	2112,076	0	204,951	204,951	99,729	0	0	0	0	0	0	0
15:20:42	-47,143	2468,971	18,633	18,603	11,733	9,989	9,439	21,3	960,554	24,748	2112,432	0	204,951	204,951	99,729	0	0	0	0	0	0	0
15:20:42	47,143	2469,443	18,681	18,701	11,733	9,994	9,45	21,3	960,554	24,748	2112,79	0	204,951	204,951	99,729	0	0	0	0	0	0	0
15:20:42	-47,143	2468,971	18,633	18,701	11,733	9,989	9,461	21,3	960,554	24,748	2113,146	0	204,951	204,951	99,729	0	0	0	0	0	0	0
15:20:42	0	2468,971	18,633	18,652	11,733	9,989	9,471	21,3	960,554	24,748	2113,502	0	204,951	204,951	99,729	0	0	0	0	0	0	0
15:20:42	0	2468,971	18,633	18,603	11,733	9,989	9,481	21,3	960,554	24,748	2113,857	0	204,951	204,951	99,729	0	0	0	0	0	0	0
15:20:42	-34,985	2468,621	18,681	18,847	11,728	9,985	9,491	21,3	960,554	24,748	2114,212	0	204,951	204,951	99,729	0	0	0	0	0	0	0
15:20:42	0	2468,621	18,681	18,799	11,728	9,985	9,501	21,3	960,554	24,748	2114,566	0	204,951	204,951	99,729	0	0	0	0	0	0	0
15:20:42	-39,672	2468,225	18,633	18,652	11,728	9,981	9,51	21,3	960,554	24,748	2114,919	0	204,951	204,951	99,729	0	0	0	0	0	0	0
15:20:42	74,658	2468,971	18,633	18,652	11,733	9,989	9,52	21,3	960,554	24,748	2115,273	0	204,951	204,951	99,729	0	0	0	0	0	0	0
15:20:42	47,143	2469,443	18,681	18,799	11,733	9,994	9,529	21,3	960,554	24,748	2115,628	0	204,951	204,951	99,729	0	0	0	0	0	0	0
15:20:42	0	2469,443	18,681	18,799	11,733	9,994	9,538	21,3	960,554	24,748	2115,981	0	204,951	204,951	99,729	0	0	0	0	0	0	0
15:20:42	0	2469,443	18,681	18,799	11,733	9,994	9,547	21,3	960,554	24,748	2116,335	0	204,951	204,951	99,729	0	0	0	0	0	0	0
15:20:43	0	2469,443	18,681	18,603	11,733	9,994	9,556	21,3	960,554	24,748	2116,688	0	204,951	204,951	99,729	0	0	0	0	0	0	0
15:20:43	94,335	2470,386	18,779	18,799	11,733	10,003	9,565	21,3	960,554	24,748	2117,042	0	204,951	204,951	99,729	0	0	0	0	0	0	0
15:20:43	-94,335	2469,443	18,681	18,652	11,733	9,994	9,573	21,3	960,554	24,748	2117,394	0	204,951	204,951	99,729	0	0	0	0	0	0	0
15:20:43	0	2469,443	18,681	18,701	11,733	9,994	9,581	21,3	960,554	24,748	2117,746	0	204,951	204,951	99,729	0	0	0	0	0	0	0
15:20:43	0	2469,443	18,681	18,701	11,733	9,994	9,589	21,3	960,554	24,748	2118,098	0	204,951	204,951	99,729	0	0	0	0	0	0	0
15:20:43	0	2469,443	18,681	18,701	11,733	9,994	9,597	21,3	960,554	24,748	2118,449	0	204,951	204,951	99,729	0	0	0	0	0	0	0
15:20:43	0	2469,443	18,681	18,701	11,733	9,994	9,605	21,3	960,554	24,748	2118,8	0	204,951	204,951	99,729	0	0	0	0	0	0	0
15:20:43	0	2469,443	18,681	18,701	11,733	9,994	9,613	21,3	960,554	24,748	2119,151	0	204,951	204,951	99,729	0	0	0	0	0	0	0
15:20:43	94,335	2470,386	18,779	18,799	11,733	10,003	9,62	21,3	960,554	24,748	2119,503	0	204,951	204,951	99,729	0	0	0	0	0	0	0
15:20:43	0	2470,386	18,779	18,701	11,733	10,003	9,628	21,3	960,554	24,748	2119,854	0	204,951	204,951	99,729	0	0	0	0	0	0	0
15:20:43	-141,479	2468,971	18,633	18,652	11,733	9,989	9,635	21,3	960,554	24,748	2120,203	0	204,951	204,951	99,729	0	0	0	0	0	0	0
15:20:43	0	2468,971	18,633	18,603	11,733	9,989	9,642	21,3	960,554	24,748	2120,552	0	204,951	204,951	99,729	0	0	0	0	0	0	0
15:20:43	-94,287	2468,028	18,535	18,603	11,733	9,979	9,648	21,3	960,554	24,748	2120,899	0	204,951	204,951	99,729	0	0	0	0	0	0	0
15:20:43	141,43	2469,443	18,681	18,652	11,733	9,994	9,655	21,3	960,554	24,748	2121,248	0	204,951	204,951	99,729	0	0	0	0	0	0	0
15:20:43	94,335	2470,386	18,779	18,799	11,733	10,003	9,662	21,3	960,554	24,748	2121,597	0	204,951	204,951	99,729	0	0	0	0	0	0	0
15:20:43	-94,335	2469,443	18,681	18,701	11,733	9,994	9,669	21,3	960,554	24,748	2121,945	0	204,951	204,951	99,729	0	0	0	0	0	0	0
15:20:43	-47,143	2468,971	18,633	18,701	11,733	9,989	9,675	21,3	960,554	24,748	2122,292	0	204,951	204,951	99,729	0	0	0	0	0	0	0
15:20:43	47,143	2469,443	18,681	18,701	11,733	9,994	9,681	21,3	960,554	24,748	2122,639	0	204,951	204,951	99,729	0	0	0	0	0	0	0
15:20:43	-47,143	2468,971	18,633	18,652	11,733	9,989	9,687	21,3	960,554	24,748	2122,985	0	204,951	204,951	99,729	0	0	0	0	0	0	0
15:20:43	0	2468,971	18,633	18,652	11,733	9,989	9,693	21,3	960,554	24,748	2123,331	0	204,951	204,951	99,729	0	0	0	0	0	0	0
15:20:43	0	2468,971	18,633	18,652	11,733	9,989	9,699	21,3	960,554	24,748	2123,677	0	204,951	204,951	99,729	0	0	0	0	0	0	0
15:20:43	0	2468,971	18,633	18,652	11,733	9,989	9,705	21,3	960,554	24,748	2124,022	0	204,951	204,951	99,729	0	0	0	0	0	0	0
15:20:43	47,143	2469,443	18,681	18,847	11,733	9,994	9,71	21,3	960,554	24,748	2124,368	0	204,951	204,951	99,729	0	0	0	0	0	0	0
15:20:43	0	2469,443	18,681	18,603	11,733	9,994	9,716	21,3	960,554	24,748	2124,713	0	204,951	204,951	99,729	0	0	0	0	0	0	0
15:20:43	0	2469,443	18,681	18,847	11,733	9,994	9,721	21,3	960,554	24,748	2125,058	0	204,951	204,951	99,729	0	0	0	0	0	0	0
15:20:43	0	2469,443	18,681	18,847	11,733	9,994	9,727	21,3	960,554	24,748	2125,402	0	204,951	204,951	99,729	0	0	0	0	0	0	0
15:20:43	0	2469,443	18,681	18,799	11,733	9,994	9,732	21,3	960,554	24,748	2125,746	0	204,951	204,951	99,729	0	0	0	0	0	0	0
15:20:43	-47,143	2468,971	18,633	18,799	11,733	9,989	9,737	21,3	960,554	24,748	2126,09	0	204,951	204,951	99,729	0	0	0	0	0	0	0
15:20:43	141,479	2470,386	18,779	18,847	11,733	10,003	9,742	21,3	960,554	24,748	2126,434	0	204,951	204,951	99,729	0	0	0	0	0	0	0
15:20:43	-235,766	2468,028	18,535	18,652	11,733	9,979	9,747	21,3	960,554	24,748	2126,776	0	204,951	204,951	99,729	0	0	0	0	0	0	0
15:20:43	141,43	2469,443	18,681	18,701	11,733	9,994	9,752	21,3	960,554	24,748	2127,119	0	204,951	204,951	99,729	0	0	0	0	0	0	0
15:20:43	19,653	2469,639	18,779	18,847	11,728	9,996	9,756	21,3	960,554	24,748	2127,461	0	204,951	204,951	99,729	0	0	0	0	0	0	0
15:20:43	-19,653	2469,443	18,681	18,847	11,733	9,994	9,761	21,3	960,554	24,748	2127,803	0	204,951	204,951	99,729	0	0	0	0	0	0	0
15:20:43	0	2469,443	18,681	18,799	11,733	9,994	9,766	21,3	960,554	24,748	2128,145	0	204,951	204,951	99,729	0	0	0	0	0	0	0
15:20:43	-47,143	2468,971	18,633	18,652	11,733	9,989	9,77	21,3	960,554	24,748	2128,486	0	204,951	204,951	99,729	0	0	0	0	0	0	0
15:20:43	47,143	2469,443	18,681	18,652	11,733	9,994	9,774	21,3	960,554	24,748	2128,827	0	204,951	204,951	99,729	0	0	0	0	0	0	0
15:20:43	0	2469,443	18,681	18,652	11,733	9,994	9,779	21,3	960,554	24,748	2129,167	0	204,951	204,951	99,729	0	0	0	0	0	0	0
15:20:43	94,335	2470,386	18,779	18,994	11,733	10,003	9,783	21,3	960,554	24,748	2129,508	0	204,951	204,951	99,729	0	0	0	0	0	0	0
15:20:43	0	2470,386	18,779	18,847	11,733	10,003	9,787	21,3	960,554	24,748	2129,849	0	204,951	204,951	99,729	0	0	0	0	0	0	0
15:20:43	0	2470,386	18,779	18,799	11,733	10,003	9,792	21,3	960,554	24,748	2130,19	0	204,951	204,951	99,729	0	0	0	0	0	0	0
15:20:43	47,167	2470,858	18,828	18,945	11,733	10,008	9,796	21,3	960,554	24,748	2130,531	0	204,951	204,951	99,729	0	0	0	0	0	0	0
15:20:43	-188,647	2468,971	18,633	18,603	11,733	9,989	9,8	21,3	960,554	24,748	2130,869	0	204,951	204,951	99,729	0	0	0	0	0	0	0
15:20:43	6,567	2469,037	18,633	18,603	11,733	9,99	9,803	21,3	960,554	24,748	2131,207	0	204,951	204,951	99,729	0	0	0	0	0	0	0
15:20:43	40,576	2469,443	18,681	18,847	11,733	9,994	9,807	21,3	960,554	24,748	2131,545	0	204,951	204,951	99,729	0	0	0	0	0	0	0
15:20:43	141,503	2470,858	18,828	18,945	11,733	10,008	9,811	21,3	960,554	24,748	2131,884	0	204,951	204,951	99,729	0	0	0	0	0	0	0
15:20:43	-47,167	2470,386	18,779	18,799	11,733	10,003	9,815	21,3	960,554	24,748	2132,223	0	204,951	204,951	99,729	0	0	0	0	0	0	0
15:20:43	-94,335	2469,443	18,681	18,701	11,733	9,994	9,818	21,3	960,554	24,748	2132,56	0	204,951	204,951	99,729	0	0	0	0	0	0	0
15:20:43	0	2469,443	18,681	18,701	11,733	9,994	9,822	21,3	960,554	24,748	2132,897	0	204,951	204,951	99,729	0	0	0	0	0	0	0
15:20:43	0	2469,443	18,681	18,701	11,733	9,994	9,825	21,3	960,554	24,748	2133,234	0	204,951	204,951	99,729	0	0	0	0	0	0	0
15:20:43	0	2469,443	18,681	18,799	11,733	9,994	9,828	21,3	960,554	24,748	2133,57	0	204,951	204,951	99,729	0	0	0	0	0	0	0
15:20:43	94,335	2470,386	18,779	18,701	11,733	10,003	9,832	21,3	960,554	24,748	2133,907	0	204,951	204,951	99,729	0	0	0	0	0	0	0
15:20:43	0	2470,386	18,779	18,701	11,733	10,003	9,835	21,3	960,554	24,748	2134,244	0	204,951	204,951	99,729	0	0	0	0	0	0	0
15:20:43	-134,912	2469,037	18,633	18,603	11,733	9,99	9,838	21,3	960,554	24,748	2134,578	0	204,951	204,951	99,729	0	0	0	0	0	0	0
15:20:43	40,576	2469,443	18,681	18,799	11,733	9,994	9,841	21,3	960,554	24,748	2134,913	0	204,951	204,951	99,729	0	0	0	0	0	0	0
15:20:43	141,503	2470,858	18,828	18,945	11,733	10,008	9,845	21,3	960,554	24,748	2135,249	0	204,951	204,951	99,729	0	0	0	0	0	0	0
15:20:43	-47,167	2470,386	18,779	18,799	11,733	10,003	9,848	21,3	960,554	24,748	2135,585	0	204,951	204,951	99,729	0	0	0	0	0	0	0
15:20:43	0	2470,386	18,779	18,799	11,733	10,003	9,851	21,3	960,554	24,748	2135,92	0	204,951	204,951	99,729	0	0	0	0	0	0	0
15:20:43	-94,335	2469,443	18,681	18,652	11,733	9,994	9,854	21,3	960,554	24,748	2136,253	0	204,951	204,951	99,729	0	0	0	0	0	0	0
15:20:43	-47,143	2468,971	18,633	18,652	11,733	9,989	9,856	21,3	960,554	24,748	2136,586	0	204,951	204,951	99,729	0	0	0	0	0	0	0
15:20:43	0	2468,971	18,633	18,603	11,733	9,989	9,859	21,3	960,554	24,748	2136,918	0	204,951	204,951	99,729	0	0	0	0	0	0	0
15:20:43	-94,287	2468,028	18,535	18,603	11,733	9,979	9,861	21,3	960,554	24,748	2137,249	0	204,951	204,951	99,729	0	0	0	0	0	0	0
15:20:43	0	2468,028	18,535	18,652	11,733	9,979	9,864	21,3	960,554	24,748	2137,58	0	204,951	204,951	99,729	0	0	0	0	0	0	0
15:20:43	141,43	2469,443	18,681	18,701	11,733	9,994	9,866	21,3	960,554	24,748	2137,912	0	204,951	204,951	99,729	0	0	0	0	0	0	0
15:20:43	0	2469,443	18,681	18,652	11,733	9,994	9,869	21,3	960,554	24,748	2138,244	0	204,951	204,951	99,729	0	0	0	0	0	0	0
15:20:43	94,335	2470,386	18,779	18,847	11,733	10,003	9,871	21,3	960,554	24,748	2138,576	0	204,951	204,951	99,729	0	0	0	0	0	0	0
15:20:43	-94,335	2469,443	18,681	18,652	11,733	9,994	9,874	21,3	960,554	24,748	2138,907	0	204,951	204,951	99,729	0	0	0	0	0	0	0
15:20:43	94,335	2470,386	18,779	18,847	11,733	10,003	9,876	21,3	960,554	24,748	2139,238	0	204,951	204,951	99,729	0	0	0	0	0	0	0
15:20:43	0	2470,386	18,779	18,994	11,733	10,003	9,879	21,3	960,554	24,748	2139,569	0	204,951	204,951	99,729	0	0	0	0	0	0	0
15:20:43	47,167	2470,858	18,828	18,945	11,733	10,008	9,881	21,3	959,584	24,748	2139,901	0	204,951	204,951	99,729	0	0	0	0	0	0	0
15:20:43	4,809	2470,906	18,828	18,945	11,733	10,009	9,884	21,3	959,584	24,748	2140,232	0	204,951	204,951	99,729	0	0	0	0	0	0	0
15:20:43	-141,528	2469,491	18,681	18,847	11,733	9,994	9,886	21,3	959,584	24,748	2140,561	0	204,951	204,951	99,729	0	0	0	0	0	0	0
15:20:43	-47,167	2469,019	18,633	18,652	11,733	9,989	9,888	21,3	959,584	24,748	2140,889	0	204,951	204,951	99,729	0	0	0	0	0	0	0
15:20:43	47,167	2469,491	18,681	18,799	11,733	9,994	9,89	21,3	959,584	24,748	2141,218	0	204,951	204,951	99,729	0	0	0	0	0	0	0
15:20:43	0	2469,491	18,681	18,799	11,733	9,994	9,892	21,3	959,584	24,748	2141,546	0	204,951	204,951	99,729	0	0	0	0	0	0	0
15:20:43	94,36	2470,434	18,779	18,701	11,733	10,004	9,894	21,3	959,584	24,748	2141,875	0	204,951	204,951	99,729	0	0	0	0	0	0	0
15:20:43	-94,36	2469,491	18,681	18,701	11,733	9,994	9,896	21,3	959,584	24,748	2142,202	0	204,951	204,951	99,729	0	0	0	0	0	0	0
15:20:43	0	2469,491	18,681	18,603	11,733	9,994	9,898	21,3	959,584	24,748	2142,53	0	204,951	204,951	99,729	0	0	0	0	0	0	0
15:20:43	94,36	2470,434	18,779	18,799	11,733	10,004	9,9	21,3	959,584	24,748	2142,858	0	204,951	204,951	99,729	0	0	0	0	0	0	0
15:20:43	-94,36	2469,491	18,681	18,701	11,733	9,994	9,902	21,3	959,584	24,748	2143,184	0	205,049	205,049	99,73	0	0	0	0	0	0	0
15:20:43	94,36	2470,434	18,779	18,652	11,733	10,004	9,904	21,3	959,584	24,748	2143,512	0	205,049	205,049	99,73	0	0	0	0	0	0	0
15:20:43	-94,36	2469,491	18,681	18,603	11,733	9,994	9,906	21,3	959,584	24,748	2143,838	0	205,049	205,049	99,73	0	0	0	0	0	0	0
15:20:43	0	2469,491	18,681	18,701	11,733	9,994	9,908	21,3	959,584	24,748	2144,163	0	205,049	205,049	99,73	0	0	0	0	0	0	0
15:20:43	0	2469,491	18,681	18,701	11,733	9,994	9,909	21,3	959,584	24,748	2144,489	0	205,049	205,049	99,73	0	0	0	0	0	0	0
15:20:43	0	2469,491	18,681	18,652	11,733	9,994	9,911	21,3	959,584	24,748	2144,814	0	205,049	205,049	99,73	0	0	0	0	0	0	0
15:20:43	94,36	2470,434	18,779	18,799	11,733	10,004	9,913	21,3	959,584	24,748	2145,139	0	205,049	205,049	99,73	0	0	0	0	0	0	0
15:20:43	47,167	2470,906	18,828	18,847	11,733	10,009	9,915	21,3	959,584	24,748	2145,465	0	205,049	205,049	99,73	0	0	0	0	0	0	0
15:20:43	-141,528	2469,491	18,681	18,799	11,733	9,994	9,916	21,3	959,584	24,748	2145,789	0	205,049	205,049	99,73	0	0	0	0	0	0	0
15:20:43	94,36	2470,434	18,779	18,847	11,733	10,004	9,918	21,3	959,584	24,748	2146,114	0	205,049	205,049	99,73	0	0	0	0	0	0	0
15:20:43	0	2470,434	18,779	18,847	11,733	10,004	9,92	21,3	959,584	24,748	2146,438	0	205,049	205,049	99,73	0	0	0	0	0	0	0
15:20:43	47,167	2470,906	18,828	18,847	11,733	10,009	9,921	21,3	959,584	24,748	2146,763	0	205,049	205,049	99,73	0	0	0	0	0	0	0
15:20:43	-47,167	2470,434	18,779	18,799	11,733	10,004	9,923	21,3	959,584	24,748	2147,087	0	205,049	205,049	99,73	0	0	0	0	0	0	0
15:20:43	6,542	2470,5	18,779	18,701	11,733	10,005	9,925	21,3	959,584	24,748	2147,41	0	205,049	205,049	99,73	0	0	0	0	0	0	0
15:20:43	-100,903	2469,491	18,681	18,701	11,733	9,994	9,926	21,3	959,584	24,748	2147,732	0	205,049	205,049	99,73	0	0	0	0	0	0	0
15:20:43	94,36	2470,434	18,779	18,701	11,733	10,004	9,927	21,3	959,584	24,748	2148,055	0	205,049	205,049	99,73	0	0	0	0	0	0	0
15:20:43	-94,36	2469,491	18,681	18,701	11,733	9,994	9,929	21,3	959,584	24,748	2148,376	0	205,049	205,049	99,73	0	0	0	0	0	0	0
15:20:43	94,36	2470,434	18,779	18,799	11,733	10,004	9,93	21,3	959,584	24,748	2148,698	0	205,049	205,049	99,73	0	0	0	0	0	0	0
15:20:43	-141,528	2469,019	18,633	18,603	11,733	9,989	9,931	21,3	959,584	24,748	2149,018	0	205,049	205,049	99,73	0	0	0	0	0	0	0
15:20:43	47,167	2469,491	18,681	18,701	11,733	9,994	9,933	21,3	959,584	24,748	2149,339	0	205,049	205,049	99,73	0	0	0	0	0	0	0
15:20:43	141,528	2470,906	18,828	18,994	11,733	10,009	9,934	21,3	959,584	24,748	2149,661	0	205,049	205,049	99,73	0	0	0	0	0	0	0
15:20:43	-141,528	2469,491	18,681	18,701	11,733	9,994	9,935	21,3	959,584	24,748	2149,98	0	205,049	205,049	99,73	0	0	0	0	0	0	0
15:20:44	0	2469,491	18,681	18,799	11,733	9,994	9,936	21,3	959,584	24,748	2150,3	0	205,049	205,049	99,73	0	0	0	0	0	0	0
15:20:44	141,528	2470,906	18,828	18,945	11,733	10,009	9,938	21,3	959,584	24,748	2150,621	0	205,049	205,049	99,73	0	0	0	0	0	0	0
15:20:44	-47,167	2470,434	18,779	18,799	11,733	10,004	9,939	21,3	959,584	24,748	2150,941	0	205,049	205,049	99,73	0	0	0	0	0	0	0
15:20:44	-94,36	2469,491	18,681	18,652	11,733	9,994	9,94	21,3	959,584	24,748	2151,259	0	205,049	205,049	99,73	0	0	0	0	0	0	0
15:20:44	0	2469,491	18,681	18,701	11,733	9,994	9,941	21,3	959,584	24,748	2151,577	0	205,049	205,049	99,73	0	0	0	0	0	0	0
15:20:44	0	2469,491	18,681	18,799	11,733	9,994	9,942	21,3	959,584	24,748	2151,895	0	205,049	205,049	99,73	0	0	0	0	0	0	0
15:20:44	0	2469,491	18,681	18,701	11,733	9,994	9,943	21,3	959,584	24,748	2152,213	0	205,049	205,049	99,73	0	0	0	0	0	0	0
15:20:44	0	2469,491	18,681	18,652	11,733	9,994	9,944	21,3	959,584	24,748	2152,53	0	205,049	205,049	99,73	0	0	0	0	0	0	0
15:20:44	-47,167	2469,019	18,633	18,506	11,733	9,989	9,945	21,3	959,584	24,748	2152,846	0	205,049	205,049	99,73	0	0	0	0	0	0	0
15:20:44	141,528	2470,434	18,779	18,701	11,733	10,004	9,946	21,3	959,584	24,748	2153,164	0	205,049	205,049	99,73	0	0	0	0	0	0	0
15:20:44	-141,528	2469,019	18,633	18,652	11,733	9,989	9,947	21,3	959,584	24,748	2153,48	0	205,049	205,049	99,73	0	0	0	0	0	0	0
15:20:44	47,167	2469,491	18,681	18,799	11,733	9,994	9,948	21,3	959,584	24,748	2153,796	0	205,049	205,049	99,73	0	0	0	0	0	0	0
15:20:44	0	2469,491	18,681	18,652	11,733	9,994	9,949	21,3	959,584	24,748	2154,111	0	205,049	205,049	99,73	0	0	0	0	0	0	0
15:20:44	0	2469,491	18,681	18,652	11,733	9,994	9,95	21,3	959,584	24,748	2154,427	0	205,049	205,049	99,73	0	0	0	0	0	0	0
15:20:44	94,36	2470,434	18,779	18,799	11,733	10,004	9,951	21,3	959,584	24,748	2154,743	0	205,049	205,049	99,73	0	0	0	0	0	0	0
15:20:44	-141,528	2469,019	18,633	18,701	11,733	9,989	9,952	21,3	959,584	24,748	2155,057	0	205,049	205,049	99,73	0	0	0	0	0	0	0
15:20:44	0	2469,019	18,633	18,652	11,733	9,989	9,953	21,3	959,584	24,748	2155,371	0	205,049	205,049	99,73	0	0	0	0	0	0	0
15:20:44	0	2469,019	18,633	18,603	11,733	9,989	9,953	21,3	959,584	24,748	2155,685	0	205,049	205,049	99,73	0	0	0	0	0	0	0
15:20:44	141,528	2470,434	18,779	18,799	11,733	10,004	9,954	21,3	959,584	24,748	2156	0	205,049	205,049	99,73	0	0	0	0	0	0	0
15:20:44	0	2470,434	18,779	18,847	11,733	10,004	9,955	21,3	959,584	24,748	2156,314	0	205,049	205,049	99,73	0	0	0	0	0	0	0
15:20:44	-94,36	2469,491	18,681	18,799	11,733	9,994	9,956	21,3	959,584	24,748	2156,627	0	205,049	205,049	99,73	0	0	0	0	0	0	0
15:20:44	141,528	2470,906	18,828	18,847	11,733	10,009	9,957	21,3	959,584	24,748	2156,942	0	205,049	205,049	99,73	0	0	0	0	0	0	0
15:20:44	-141,528	2469,491	18,681	18,701	11,733	9,994	9,958	21,3	959,584	24,748	2157,254	0	205,049	205,049	99,73	0	0	0	0	0	0	0
15:20:44	0	2469,491	18,681	18,799	11,733	9,994	9,958	21,3	959,584	24,748	2157,566	0	205,049	205,049	99,73	0	0	0	0	0	0	0
15:20:44	0	2469,491	18,681	18,799	11,733	9,994	9,959	21,3	959,584	24,748	2157,878	0	205,049	205,049	99,73	0	0	0	0	0	0	0
15:20:44	0	2469,491	18,681	18,799	11,733	9,994	9,96	21,3	959,584	24,748	2158,19	0	205,049	205,049	99,73	0	0	0	0	0	0	0
15:20:44	0	2469,491	18,681	18,701	11,733	9,994	9,961	21,3	959,584	24,748	2158,501	0	205,049	205,049	99,73	0	0	0	0	0	0	0
15:20:44	0	2469,491	18,681	18,799	11,733	9,994	9,961	21,3	959,584	24,748	2158,812	0	205,049	205,049	99,73	0	0	0	0	0	0	0
15:20:44	94,36	2470,434	18,779	18,799	11,733	10,004	9,962	21,3	959,584	24,748	2159,124	0	205,049	205,049	99,73	0	0	0	0	0	0	0
15:20:44	47,167	2470,906	18,828	18,799	11,733	10,009	9,963	21,3	959,584	24,748	2159,436	0	205,049	205,049	99,73	0	0	0	0	0	0	0
15:20:44	53,735	2471,443	18,877	18,945	11,733	10,014	9,964	21,3	959,584	24,748	2159,748	0	205,049	205,049	99,73	0	0	0	0	0	0	0
15:20:44	-188,72	2469,556	18,681	18,652	11,733	9,995	9,965	21,3	959,584	24,748	2160,057	0	205,049	205,049	99,73	0	0	0	0	0	0	0
15:20:44	0	2469,556	18,681	18,652	11,733	9,995	9,965	21,3	959,584	24,748	2160,367	0	205,049	205,049	99,73	0	0	0	0	0	0	0
15:20:44	134,985	2470,906	18,828	18,945	11,733	10,009	9,966	21,3	959,584	24,748	2160,677	0	205,049	205,049	99,73	0	0	0	0	0	0	0
15:20:44	0	2470,906	18,828	18,945	11,733	10,009	9,967	21,3	959,584	24,748	2160,988	0	205,049	205,049	99,73	0	0	0	0	0	0	0
15:20:44	-40,625	2470,5	18,779	18,799	11,733	10,005	9,968	21,3	959,584	24,748	2161,297	0	205,049	205,049	99,73	0	0	0	0	0	0	0
15:20:44	40,625	2470,906	18,828	18,847	11,733	10,009	9,968	21,3	959,584	24,748	2161,607	0	205,049	205,049	99,73	0	0	0	0	0	0	0
15:20:44	6,567	2470,972	18,828	18,847	11,733	10,01	9,969	21,3	959,584	24,748	2161,916	0	205,049	205,049	99,73	0	0	0	0	0	0	0
15:20:44	-47,192	2470,5	18,779	18,799	11,733	10,005	9,97	21,3	959,584	24,748	2162,225	0	205,049	205,049	99,73	0	0	0	0	0	0	0
15:20:44	-6,542	2470,434	18,779	18,799	11,733	10,004	9,971	21,3	959,584	24,748	2162,533	0	205,049	205,049	99,73	0	0	0	0	0	0	0
15:20:44	-87,817	2469,556	18,681	18,701	11,733	9,995	9,971	21,3	959,584	24,748	2162,84	0	205,049	205,049	99,73	0	0	0	0	0	0	0
15:20:44	-65,747	2468,899	18,535	18,701	11,737	9,988	9,971	21,3	959,584	24,748	2163,146	0	205,049	205,049	99,73	0	0	0	0	0	0	0
15:20:44	141,503	2470,314	18,681	18,799	11,737	10,003	9,972	21,3	959,584	24,748	2163,453	0	205,049	205,049	99,73	0	0	0	0	0	0	0
15:20:44	12,06	2470,434	18,779	18,847	11,733	10,004	9,973	21,3	959,584	24,748	2163,76	0	205,049	205,049	99,73	0	0	0	0	0	0	0
15:20:44	0	2470,434	18,779	18,799	11,733	10,004	9,973	21,3	959,584	24,748	2164,067	0	205,049	205,049	99,73	0	0	0	0	0	0	0
15:20:44	188,72	2472,321	18,974	18,994	11,733	10,023	9,974	21,3	959,584	24,748	2164,375	0	205,049	205,049	99,73	0	0	0	0	0	0	0
15:20:44	-188,72	2470,434	18,779	18,701	11,733	10,004	9,975	21,3	959,584	24,748	2164,681	0	205,049	205,049	99,73	0	0	0	0	0	0	0
15:20:44	53,735	2470,972	18,828	18,847	11,733	10,01	9,975	21,3	959,584	24,748	2164,987	0	205,049	205,049	99,73	0	0	0	0	0	0	0
15:20:44	-47,192	2470,5	18,779	18,652	11,733	10,005	9,976	21,3	959,584	24,748	2165,293	0	205,049	205,049	99,73	0	0	0	0	0	0	0
15:20:44	-282,983	2467,67	18,486	18,31	11,733	9,975	9,976	21,3	959,584	24,748	2165,595	0	205,049	205,049	99,73	0	0	0	0	0	0	0
15:20:44	-289,453	2464,775	18,193	18,066	11,733	9,946	9,975	21,3	959,584	24,748	2165,894	0	205,049	205,049	99,73	0	0	0	0	0	0	0
15:20:44	-553,271	2459,243	17,705	17,383	11,728	9,889	9,974	21,3	959,584	24,748	2166,188	0	205,049	205,049	99,73	0	0	0	0	0	0	0
15:20:44	-542,114	2453,821	17,314	16,748	11,719	9,833	9,971	21,3	959,584	24,748	2166,475	0	205,049	205,049	99,73	0	0	0	0	0	0	0
15:20:44	-699,56	2446,826	16,924	16,308	11,7	9,761	9,967	21,3	959,584	24,748	2166,756	0	205,049	205,049	99,73	0	0	0	0	0	0	0
15:20:44	-531,274	2441,513	16,875	15,967	11,673	9,706	9,962	21,3	959,584	24,748	2167,03	0	205,049	205,049	99,73	0	0	0	0	0	0	0
15:20:44	-723,193	2434,281	16,728	15,967	11,64	9,631	9,955	21,3	959,584	24,748	2167,298	0	205,049	205,049	99,73	0	0	0	0	0	0	0
15:20:44	-374,34	2430,538	17,021	16,015	11,603	9,593	9,948	21,3	959,584	24,748	2167,561	0	205,049	205,049	99,73	0	0	0	0	0	0	0
15:20:44	-630,834	2424,229	17,07	16,162	11,565	9,528	9,94	21,3	959,584	24,748	2167,818	0	205,049	205,049	99,73	0	0	0	0	0	0	0
15:20:44	-681,201	2417,417	17,168	16,308	11,521	9,457	9,93	21,3	959,584	24,748	2168,067	0	205,049	205,049	99,73	0	0	0	0	0	0	0
15:20:44	-650,903	2410,908	17,168	16,162	11,484	9,39	9,92	21,3	959,584	24,748	2168,31	0	205,049	205,049	99,73	0	0	0	0	0	0	0
15:20:44	-891,894	2401,989	16,826	15,967	11,452	9,298	9,908	21,3	959,584	24,748	2168,544	0	205,049	205,049	99,73	0	0	0	0	0	0	0
15:20:44	-855,957	2393,43	16,435	15,527	11,425	9,21	9,894	21,3	959,584	24,748	2168,769	0	205,049	205,049	99,73	0	0	0	0	0	0	0
15:20:44	-713,134	2386,298	16,191	15,429	11,398	9,137	9,879	21,3	959,584	24,748	2168,987	0	205,049	205,049	99,73	0	0	0	0	0	0	0
15:20:44	-574,975	2380,549	16,093	15,478	11,371	9,077	9,863	21,3	959,584	24,748	2169,198	0	205,049	205,049	99,73	0	0	0	0	0	0	0
15:20:44	-603,076	2374,518	15,947	15,429	11,345	9,015	9,847	21,3	959,584	24,748	2169,403	0	205,049	205,049	99,73	0	0	0	0	0	0	0
15:20:44	-673,388	2367,784	15,752	15,283	11,317	8,946	9,829	21,3	959,584	24,748	2169,602	0	205,049	205,049	99,73	0	0	0	0	0	0	0
15:20:44	-424,267	2363,541	15,752	15,136	11,293	8,902	9,811	21,3	959,584	24,748	2169,796	0	205,049	205,049	99,73	0	0	0	0	0	0	0
15:20:44	-474,853	2358,793	15,752	15,332	11,266	8,853	9,792	21,3	959,584	24,748	2169,985	0	205,049	205,049	99,73	0	0	0	0	0	0	0
15:20:44	-463,232	2354,161	15,703	15,136	11,243	8,805	9,773	21,3	961,014	24,748	2170,169	0	205,049	205,049	99,73	0	0	0	0	0	0	0
15:20:44	-628,857	2347,872	15,459	14,99	11,221	8,74	9,753	21,3	961,014	24,748	2170,346	0	205,049	205,049	99,73	0	0	0	0	0	0	0
15:20:44	-578,662	2342,085	15,117	14,795	11,206	8,681	9,732	21,3	961,014	24,748	2170,518	0	205,049	205,049	99,73	0	0	0	0	0	0	0
15:20:44	-579,345	2336,292	14,775	14,404	11,192	8,621	9,71	21,3	961,014	24,748	2170,684	0	205,049	205,049	99,73	0	0	0	0	0	0	0
15:20:44	-493,969	2331,352	14,58	14,111	11,174	8,57	9,687	21,3	961,014	24,748	2170,844	0	205,049	205,049	99,73	0	0	0	0	0	0	0
15:20:44	-444,165	2326,911	14,384	13,965	11,16	8,524	9,665	21,3	961,014	24,748	2171,001	0	205,049	205,049	99,73	0	0	0	0	0	0	0
15:20:44	-476,269	2322,148	14,238	13,867	11,141	8,475	9,641	21,3	961,014	24,748	2171,152	0	205,049	205,049	99,73	0	0	0	0	0	0	0
15:20:44	-491,479	2317,233	14,14	13,769	11,118	8,425	9,617	21,3	961,014	24,748	2171,298	0	205,049	205,049	99,73	0	0	0	0	0	0	0
15:20:44	-335,083	2313,882	14,14	13,769	11,099	8,39	9,593	21,3	961,014	24,748	2171,441	0	205,049	205,049	99,73	0	0	0	0	0	0	0
15:20:44	-310,595	2310,776	14,238	13,965	11,076	8,358	9,569	21,3	961,014	24,748	2171,58	0	205,049	205,049	99,73	0	0	0	0	0	0	0
15:20:44	-425,561	2306,521	14,238	13,867	11,052	8,314	9,545	21,3	961,014	24,748	2171,715	0	205,355	205,355	99,731	0	0	0	0	0	0	0
15:20:44	-337,451	2303,146	14,238	13,916	11,033	8,279	9,52	21,3	961,014	24,748	2171,847	0	205,355	205,355	99,731	0	0	0	0	0	0	0
15:20:44	-327,514	2299,871	14,238	13,916	11,015	8,246	9,495	21,3	961,014	24,748	2171,974	0	205,355	205,355	99,731	0	0	0	0	0	0	0
15:20:44	-424,365	2295,627	14,14	13,867	10,996	8,202	9,469	21,3	961,014	24,748	2172,098	0	205,355	205,355	99,731	0	0	0	0	0	0	0
15:20:44	-433,569	2291,292	13,945	13,72	10,982	8,157	9,444	21,3	961,014	24,748	2172,217	0	205,355	205,355	99,731	0	0	0	0	0	0	0
15:20:44	-297,167	2288,32	13,896	13,623	10,967	8,127	9,418	21,3	961,014	24,748	2172,333	0	205,355	205,355	99,731	0	0	0	0	0	0	0
15:20:44	-386,157	2284,458	13,75	13,525	10,953	8,087	9,392	21,3	961,014	24,748	2172,446	0	205,355	205,355	99,731	0	0	0	0	0	0	0
15:20:44	-423,999	2280,218	13,652	13,427	10,935	8,043	9,365	21,3	961,014	24,748	2172,553	0	205,355	205,355	99,731	0	0	0	0	0	0	0
15:20:44	-293,872	2277,28	13,603	13,379	10,921	8,013	9,339	21,3	961,014	24,748	2172,658	0	205,355	205,355	99,731	0	0	0	0	0	0	0
15:20:44	-341,967	2273,86	13,506	13,379	10,906	7,977	9,312	21,3	961,014	24,748	2172,759	0	205,355	205,355	99,731	0	0	0	0	0	0	0
15:20:44	-295,874	2270,901	13,457	13,33	10,892	7,947	9,285	21,3	961,014	24,748	2172,857	0	205,355	205,355	99,731	0	0	0	0	0	0	0
15:20:44	-248,803	2268,413	13,457	13,232	10,878	7,921	9,259	21,3	961,014	24,748	2172,953	0	205,355	205,355	99,731	0	0	0	0	0	0	0
15:20:44	-386,767	2264,546	13,31	13,086	10,864	7,881	9,232	21,3	961,014	24,748	2173,045	0	205,355	205,355	99,731	0	0	0	0	0	0	0
15:20:44	-292,456	2261,621	13,261	13,086	10,85	7,851	9,205	21,3	961,014	24,748	2173,133	0	205,355	205,355	99,731	0	0	0	0	0	0	0
15:20:44	-339,599	2258,225	13,164	13,037	10,836	7,816	9,177	21,3	961,014	24,748	2173,218	0	205,355	205,355	99,731	0	0	0	0	0	0	0
15:20:44	-293,603	2255,289	13,115	12,89	10,822	7,786	9,15	21,3	961,014	24,748	2173,3	0	205,355	205,355	99,731	0	0	0	0	0	0	0
15:20:44	-340,551	2251,883	13,017	12,988	10,808	7,751	9,123	21,3	961,014	24,748	2173,379	0	205,355	205,355	99,731	0	0	0	0	0	0	0
15:20:44	-235,302	2249,53	13,115	12,89	10,789	7,727	9,095	21,3	961,014	24,748	2173,455	0	205,355	205,355	99,731	0	0	0	0	0	0	0
15:20:44	-205,908	2247,471	13,164	12,988	10,775	7,705	9,068	21,3	961,014	24,748	2173,529	0	205,355	205,355	99,731	0	0	0	0	0	0	0
15:20:44	-328,466	2244,187	13,164	13,037	10,756	7,672	9,041	21,3	961,014	24,748	2173,6	0	205,355	205,355	99,731	0	0	0	0	0	0	0
15:20:44	-247,656	2241,71	13,164	13,086	10,742	7,646	9,013	21,3	961,014	24,748	2173,668	0	205,355	205,355	99,731	0	0	0	0	0	0	0
15:20:44	-246,582	2239,244	13,164	13,037	10,728	7,621	8,986	21,3	961,014	24,748	2173,734	0	205,355	205,355	99,731	0	0	0	0	0	0	0
15:20:45	-289,086	2236,353	13,115	12,988	10,715	7,591	8,959	21,3	961,014	24,748	2173,796	0	205,355	205,355	99,731	0	0	0	0	0	0	0
15:20:45	-260,498	2233,748	13,115	13,037	10,7	7,564	8,931	21,3	961,014	24,748	2173,856	0	205,355	205,355	99,731	0	0	0	0	0	0	0
15:20:45	-339,257	2230,356	13,017	12,988	10,686	7,529	8,904	21,3	961,014	24,748	2173,912	0	205,355	205,355	99,731	0	0	0	0	0	0	0
15:20:45	-282,666	2227,529	12,968	12,841	10,672	7,5	8,876	21,3	961,014	24,748	2173,966	0	205,355	205,355	99,731	0	0	0	0	0	0	0
15:20:45	-220,043	2225,329	12,92	12,744	10,663	7,477	8,849	21,3	961,014	24,748	2174,017	0	205,355	205,355	99,731	0	0	0	0	0	0	0
15:20:45	-335,961	2221,969	12,822	12,744	10,649	7,442	8,821	21,3	961,014	24,748	2174,065	0	205,355	205,355	99,731	0	0	0	0	0	0	0
15:20:45	-288,964	2219,079	12,675	12,646	10,64	7,413	8,794	21,3	961,014	24,748	2174,11	0	205,355	205,355	99,731	0	0	0	0	0	0	0
15:20:45	-299,755	2216,082	12,529	12,5	10,631	7,382	8,766	21,3	961,014	24,748	2174,152	0	205,355	205,355	99,731	0	0	0	0	0	0	0
15:20:45	-234,619	2213,736	12,529	12,451	10,618	7,358	8,738	21,3	961,014	24,748	2174,192	0	205,355	205,355	99,731	0	0	0	0	0	0	0
15:20:45	-216,723	2211,568	12,48	12,256	10,608	7,335	8,711	21,3	961,014	24,748	2174,229	0	205,355	205,355	99,731	0	0	0	0	0	0	0
15:20:45	-287,695	2208,692	12,431	12,256	10,594	7,306	8,683	21,3	961,014	24,748	2174,263	0	205,355	205,355	99,731	0	0	0	0	0	0	0
15:20:45	-228,076	2206,411	12,431	12,256	10,581	7,282	8,656	21,3	961,014	24,748	2174,296	0	205,355	205,355	99,731	0	0	0	0	0	0	0
15:20:45	-237,768	2204,033	12,431	12,256	10,568	7,258	8,628	21,3	961,014	24,748	2174,325	0	205,355	205,355	99,731	0	0	0	0	0	0	0
15:20:45	-179,76	2202,235	12,431	12,256	10,557	7,239	8,601	21,3	961,014	24,748	2174,353	0	205,355	205,355	99,731	0	0	0	0	0	0	0
15:20:45	-248,339	2199,752	12,431	12,353	10,543	7,213	8,574	21,3	961,014	24,748	2174,378	0	205,355	205,355	99,731	0	0	0	0	0	0	0
15:20:45	-201,806	2197,734	12,48	12,353	10,529	7,193	8,547	21,3	961,014	24,748	2174,402	0	205,355	205,355	99,731	0	0	0	0	0	0	0
15:20:45	-246,411	2195,27	12,48	12,451	10,515	7,167	8,52	21,3	961,014	24,748	2174,423	0	205,355	205,355	99,731	0	0	0	0	0	0	0
15:20:45	-208,129	2193,189	12,431	12,256	10,506	7,146	8,493	21,3	961,014	24,748	2174,442	0	205,355	205,355	99,731	0	0	0	0	0	0	0
15:20:45	-228,076	2190,908	12,431	12,353	10,493	7,122	8,466	21,3	961,014	24,748	2174,458	0	205,355	205,355	99,731	0	0	0	0	0	0	0
15:20:45	-177,49	2189,133	12,431	12,256	10,483	7,104	8,439	21,3	961,014	24,748	2174,473	0	205,355	205,355	99,731	0	0	0	0	0	0	0
15:20:45	-178,076	2187,352	12,48	12,353	10,47	7,086	8,413	21,3	961,014	24,748	2174,486	0	205,355	205,355	99,731	0	0	0	0	0	0	0
15:20:45	-224,145	2185,111	12,431	12,158	10,46	7,063	8,386	21,3	961,014	24,748	2174,496	0	205,355	205,355	99,731	0	0	0	0	0	0	0
15:20:45	-297,07	2182,14	12,285	12,158	10,451	7,032	8,36	21,3	961,014	24,748	2174,504	0	205,355	205,355	99,731	0	0	0	0	0	0	0
15:20:45	-294,262	2179,197	12,187	12,109	10,44	7,002	8,333	21,3	961,014	24,748	2174,509	0	205,355	205,355	99,731	0	0	0	0	0	0	0
15:20:45	-203,784	2177,16	12,138	12,06	10,431	6,981	8,306	21,3	961,014	24,748	2174,511	0	205,355	205,355	99,731	0	0	0	0	0	0	0
15:20:45	-249,121	2174,668	12,041	11,816	10,422	6,955	8,28	21,3	961,014	24,748	2174,512	0	205,355	205,355	99,731	0	0	0	0	0	0	0
15:20:45	-209,228	2172,576	11,943	11,767	10,415	6,933	8,254	21,3	961,014	24,748	2172,576	0	205,355	205,355	99,731	0	0	0	0	0	0	0
15:20:45	-229,663	2170,279	11,845	11,621	10,407	6,91	8,227	21,3	961,014	24,748	2170,279	0	205,355	205,355	99,731	0	0	0	0	0	0	0
15:20:45	-320,678	2167,073	11,65	11,572	10,399	6,877	8,201	21,3	961,014	24,748	2167,073	0	205,355	205,355	99,731	0	0	0	0	0	0	0
15:20:45	-180,517	2165,267	11,65	11,572	10,389	6,858	8,174	21,3	961,014	24,748	2165,267	0	205,355	205,355	99,731	0	0	0	0	0	0	0
15:20:45	-235,327	2162,914	11,504	11,523	10,383	6,834	8,148	21,3	961,014	24,748	2162,914	0	205,355	205,355	99,731	0	0	0	0	0	0	0
15:20:45	-127,294	2161,641	11,601	11,523	10,371	6,821	8,122	21,3	961,014	24,748	2161,641	0	205,355	205,355	99,731	0	0	0	0	0	0	0
15:20:45	-24,829	2161,393	11,748	11,572	10,362	6,818	8,097	21,3	961,014	24,748	2161,393	0	205,355	205,355	99,731	0	0	0	0	0	0	0
15:20:45	-176,293	2159,63	11,748	11,621	10,352	6,8	8,071	21,3	961,014	24,748	2159,63	0	205,355	205,355	99,731	0	0	0	0	0	0	0
15:20:45	-131,738	2158,313	11,845	11,718	10,339	6,786	8,046	21,3	961,014	24,748	2158,313	0	205,355	205,355	99,731	0	0	0	0	0	0	0
15:20:45	-160,131	2156,711	11,845	11,621	10,33	6,77	8,021	21,3	961,014	24,748	2156,711	0	205,355	205,355	99,731	0	0	0	0	0	0	0
15:20:45	-278,369	2153,928	11,65	11,572	10,325	6,741	7,996	21,3	961,014	24,748	2153,928	0	205,355	205,355	99,731	0	0	0	0	0	0	0
15:20:45	-264,209	2151,286	11,504	11,523	10,317	6,714	7,971	21,3	961,014	24,748	2151,286	0	205,355	205,355	99,731	0	0	0	0	0	0	0
15:20:45	-143,115	2149,854	11,455	11,377	10,312	6,699	7,946	21,3	961,014	24,748	2149,854	0	205,355	205,355	99,731	0	0	0	0	0	0	0
15:20:45	-142,016	2148,434	11,406	11,377	10,306	6,684	7,921	21,3	961,014	24,748	2148,434	0	205,355	205,355	99,731	0	0	0	0	0	0	0
15:20:45	-219,799	2146,236	11,308	11,279	10,299	6,662	7,896	21,3	961,014	24,748	2146,236	0	205,355	205,355	99,731	0	0	0	0	0	0	0
15:20:45	-80,639	2145,43	11,308	11,23	10,294	6,653	7,872	21,3	961,014	24,748	2145,43	0	205,355	205,355	99,731	0	0	0	0	0	0	0
15:20:45	-234,814	2143,082	11,162	11,23	10,289	6,629	7,848	21,3	961,014	24,748	2143,082	0	205,355	205,355	99,731	0	0	0	0	0	0	0
15:20:45	-81,64	2142,265	11,162	11,181	10,284	6,621	7,824	21,3	961,014	24,748	2142,265	0	205,355	205,355	99,731	0	0	0	0	0	0	0
15:20:45	-80,615	2141,459	11,162	11,084	10,28	6,612	7,8	21,3	961,014	24,748	2141,459	0	205,355	205,355	99,731	0	0	0	0	0	0	0
15:20:45	-201,464	2139,444	11,015	11,084	10,276	6,592	7,776	21,3	961,014	24,748	2139,444	0	205,355	205,355	99,731	0	0	0	0	0	0	0
15:20:45	-128,051	2138,164	10,966	10,937	10,271	6,579	7,753	21,3	961,014	24,748	2138,164	0	205,355	205,355	99,731	0	0	0	0	0	0	0
15:20:45	-133,203	2136,832	10,966	10,937	10,264	6,565	7,729	21,3	961,014	24,748	2136,832	0	205,355	205,355	99,731	0	0	0	0	0	0	0
15:20:45	-53,442	2136,297	11,015	11,035	10,258	6,559	7,706	21,3	961,014	24,748	2136,297	0	205,355	205,355	99,731	0	0	0	0	0	0	0
15:20:45	-181,86	2134,479	10,966	11,035	10,25	6,541	7,684	21,3	961,014	24,748	2134,479	0	205,355	205,355	99,731	0	0	0	0	0	0	0
15:20:45	38,232	2134,861	11,113	11,084	10,245	6,544	7,661	21,3	961,014	24,748	2134,479	0	205,355	205,355	99,731	0	0	0	0	0	0	0
15:20:45	-138,525	2133,476	11,113	11,035	10,237	6,53	7,639	21,3	961,014	24,748	2133,476	0	205,355	205,355	99,731	0	0	0	0	0	0	0
15:20:45	-14,086	2133,335	11,113	11,035	10,236	6,529	7,617	21,3	961,014	24,748	2133,335	0	205,355	205,355	99,731	0	0	0	0	0	0	0
15:20:45	-205,542	2131,28	10,966	10,937	10,232	6,508	7,595	21,3	961,014	24,748	2131,28	0	205,355	205,355	99,731	0	0	0	0	0	0	0
15:20:45	-59,35	2130,686	10,918	10,888	10,231	6,501	7,574	21,3	961,014	24,748	2130,686	0	205,355	205,355	99,731	0	0	0	0	0	0	0
15:20:45	-83,789	2129,848	10,918	10,888	10,226	6,493	7,553	21,3	961,014	24,748	2129,848	0	205,355	205,355	99,731	0	0	0	0	0	0	0
15:20:45	-70,898	2129,139	10,918	10,937	10,222	6,485	7,532	21,3	961,014	24,748	2129,139	0	205,355	205,355	99,731	0	0	0	0	0	0	0
15:20:45	-206,689	2127,072	10,771	10,84	10,218	6,464	7,511	21,3	961,014	24,748	2127,072	0	205,355	205,355	99,731	0	0	0	0	0	0	0
15:20:45	32,397	2127,396	10,82	10,742	10,218	6,468	7,49	21,3	961,014	24,748	2127,073	0	205,355	205,355	99,731	0	0	0	0	0	0	0
15:20:45	-117,187	2126,224	10,771	10,742	10,214	6,455	7,47	21,3	961,014	24,748	2126,224	0	205,355	205,355	99,731	0	0	0	0	0	0	0
15:20:45	-103,369	2125,191	10,673	10,693	10,213	6,445	7,45	21,3	961,014	24,748	2125,191	0	205,355	205,355	99,731	0	0	0	0	0	0	0
15:20:45	-71,972	2124,471	10,673	10,742	10,209	6,437	7,43	21,3	961,014	24,748	2124,471	0	205,355	205,355	99,731	0	0	0	0	0	0	0
15:20:45	18,554	2124,657	10,771	10,742	10,205	6,439	7,411	21,3	961,014	24,748	2124,471	0	205,355	205,355	99,731	0	0	0	0	0	0	0
15:20:45	-73,022	2123,926	10,771	10,84	10,201	6,432	7,392	21,3	961,014	24,748	2123,926	0	205,355	205,355	99,731	0	0	0	0	0	0	0
15:20:45	-104,394	2122,882	10,673	10,742	10,2	6,421	7,373	21,3	961,014	24,748	2122,882	0	205,355	205,355	99,731	0	0	0	0	0	0	0
15:20:45	-71,972	2122,163	10,673	10,693	10,196	6,414	7,354	21,3	961,014	24,748	2122,163	0	205,355	205,355	99,731	0	0	0	0	0	0	0
15:20:45	4,638	2122,209	10,771	10,742	10,191	6,414	7,335	21,3	961,014	24,748	2122,163	0	205,355	205,355	99,731	0	0	0	0	0	0	0
15:20:45	-13,037	2122,079	10,771	10,84	10,19	6,413	7,317	21,3	961,014	24,748	2122,079	0	205,355	205,355	99,731	0	0	0	0	0	0	0
15:20:45	-151,684	2120,562	10,673	10,693	10,187	6,397	7,299	21,2	959,584	24,748	2120,562	0	205,355	205,355	99,731	0	0	0	0	0	0	0
15:20:45	-9,35	2120,468	10,673	10,595	10,186	6,396	7,281	21,2	959,584	24,748	2120,468	0	205,355	205,355	99,731	0	0	0	0	0	0	0
15:20:45	-57,031	2119,898	10,625	10,742	10,185	6,39	7,264	21,2	959,584	24,748	2119,898	0	205,355	205,355	99,731	0	0	0	0	0	0	0
15:20:45	-74,047	2119,158	10,625	10,693	10,181	6,383	7,247	21,2	959,584	24,748	2119,158	0	205,355	205,355	99,731	0	0	0	0	0	0	0
15:20:45	-28,857	2118,869	10,673	10,742	10,177	6,38	7,23	21,2	959,584	24,748	2118,869	0	205,355	205,355	99,731	0	0	0	0	0	0	0
15:20:45	-74,047	2118,129	10,673	10,84	10,173	6,372	7,213	21,2	959,584	24,748	2118,129	0	205,355	205,355	99,731	0	0	0	0	0	0	0
15:20:45	77,441	2118,903	10,771	10,84	10,172	6,38	7,197	21,2	959,584	24,748	2118,129	0	205,355	205,355	99,731	0	0	0	0	0	0	0
15:20:45	-165,6	2117,247	10,673	10,742	10,168	6,363	7,18	21,2	959,584	24,748	2117,247	0	205,355	205,355	99,731	0	0	0	0	0	0	0
15:20:45	-45,214	2116,795	10,625	10,742	10,168	6,358	7,164	21,2	959,584	24,748	2116,795	0	205,355	205,355	99,731	0	0	0	0	0	0	0
15:20:45	0	2116,795	10,625	10,693	10,168	6,358	7,148	21,2	959,584	24,748	2116,795	0	205,355	205,355	99,731	0	0	0	0	0	0	0
15:20:45	-135,62	2115,439	10,478	10,595	10,168	6,344	7,133	21,2	959,584	24,748	2115,439	0	203,83	203,83	99,725	0	0	0	0	0	0	0
15:20:45	45,214	2115,891	10,527	10,4	10,168	6,349	7,117	21,2	959,584	24,748	2115,439	0	203,83	203,83	99,725	0	0	0	0	0	0	0
15:20:45	-102,197	2114,869	10,429	10,351	10,167	6,338	7,102	21,2	959,584	24,748	2114,869	0	203,83	203,83	99,725	0	0	0	0	0	0	0
15:20:45	-18,115	2114,688	10,478	10,4	10,163	6,336	7,087	21,2	959,584	24,748	2114,688	0	203,83	203,83	99,725	0	0	0	0	0	0	0
15:20:45	-56,982	2114,118	10,429	10,351	10,163	6,331	7,072	21,2	959,584	24,748	2114,118	0	203,83	203,83	99,725	0	0	0	0	0	0	0
15:20:45	-31,152	2113,806	10,478	10,4	10,158	6,327	7,057	21,2	959,584	24,748	2113,806	0	203,83	203,83	99,725	0	0	0	0	0	0	0
15:20:45	-32,031	2113,486	10,527	10,4	10,154	6,324	7,043	21,2	959,584	24,748	2113,486	0	203,83	203,83	99,725	0	0	0	0	0	0	0
15:20:45	-86,914	2112,617	10,527	10,498	10,149	6,315	7,029	21,2	959,584	24,748	2112,617	0	203,83	203,83	99,725	0	0	0	0	0	0	0
15:20:45	46,386	2113,081	10,673	10,595	10,144	6,32	7,015	21,2	959,584	24,748	2112,617	0	203,83	203,83	99,725	0	0	0	0	0	0	0
15:20:45	14,233	2113,223	10,771	10,693	10,14	6,321	7,001	21,2	959,584	24,748	2112,618	0	203,83	203,83	99,725	0	0	0	0	0	0	0
15:20:45	-10,742	2113,116	10,771	10,693	10,139	6,32	6,988	21,2	959,584	24,748	2112,618	0	203,83	203,83	99,725	0	0	0	0	0	0	0
15:20:45	-79,516	2112,32	10,771	10,742	10,134	6,312	6,975	21,2	959,584	24,748	2112,32	0	203,83	203,83	99,725	0	0	0	0	0	0	0
15:20:45	-90,38	2111,417	10,673	10,693	10,134	6,303	6,962	21,2	959,584	24,748	2111,417	0	203,83	203,83	99,725	0	0	0	0	0	0	0
15:20:45	-45,19	2110,965	10,625	10,595	10,134	6,298	6,949	21,2	959,584	24,748	2110,965	0	203,83	203,83	99,725	0	0	0	0	0	0	0
15:20:45	-90,356	2110,061	10,527	10,547	10,134	6,289	6,936	21,2	959,584	24,748	2110,061	0	203,83	203,83	99,725	0	0	0	0	0	0	0
15:20:45	0	2110,061	10,527	10,498	10,134	6,289	6,923	21,2	959,584	24,748	2110,061	0	203,83	203,83	99,725	0	0	0	0	0	0	0
15:20:45	-55,908	2109,502	10,478	10,498	10,134	6,283	6,91	21,2	959,584	24,748	2109,502	0	203,83	203,83	99,725	0	0	0	0	0	0	0
15:20:45	-45,166	2109,05	10,429	10,4	10,134	6,278	6,898	21,2	959,584	24,748	2109,05	0	203,83	203,83	99,725	0	0	0	0	0	0	0
15:20:45	-67,749	2108,373	10,429	10,351	10,13	6,271	6,886	21,2	959,584	24,748	2108,373	0	203,83	203,83	99,725	0	0	0	0	0	0	0
15:20:45	-9,667	2108,276	10,429	10,351	10,129	6,27	6,874	21,2	959,584	24,748	2108,276	0	203,83	203,83	99,725	0	0	0	0	0	0	0
15:20:45	0	2108,276	10,429	10,351	10,129	6,27	6,862	21,2	959,584	24,748	2108,276	0	203,83	203,83	99,725	0	0	0	0	0	0	0
15:20:45	-169,628	2106,58	10,332	10,4	10,125	6,253	6,85	21,2	959,584	24,748	2106,58	0	203,83	203,83	99,725	0	0	0	0	0	0	0
15:20:46	90,307	2107,483	10,429	10,498	10,125	6,262	6,838	21,2	959,584	24,748	2106,581	0	203,83	203,83	99,725	0	0	0	0	0	0	0
15:20:46	-32,226	2107,161	10,478	10,498	10,12	6,259	6,827	21,2	959,584	24,748	2106,582	0	203,83	203,83	99,725	0	0	0	0	0	0	0
15:20:46	-79,321	2106,368	10,478	10,498	10,116	6,251	6,816	21,2	959,584	24,748	2106,368	0	203,83	203,83	99,725	0	0	0	0	0	0	0
15:20:46	-33,3	2106,035	10,527	10,547	10,112	6,247	6,805	21,2	959,584	24,748	2106,035	0	203,83	203,83	99,725	0	0	0	0	0	0	0
15:20:46	-10,766	2105,927	10,527	10,595	10,111	6,246	6,794	21,2	959,584	24,748	2105,927	0	203,83	203,83	99,725	0	0	0	0	0	0	0
15:20:46	-69,799	2105,229	10,527	10,547	10,107	6,239	6,783	21,2	959,584	24,748	2105,229	0	203,83	203,83	99,725	0	0	0	0	0	0	0
15:20:46	-9,692	2105,132	10,527	10,547	10,106	6,238	6,772	21,2	959,584	24,748	2105,132	0	203,83	203,83	99,725	0	0	0	0	0	0	0
15:20:46	-79,345	2104,338	10,527	10,595	10,102	6,23	6,761	21,2	959,584	24,748	2104,338	0	203,83	203,83	99,725	0	0	0	0	0	0	0
15:20:46	0	2104,338	10,527	10,547	10,102	6,23	6,751	21,2	959,584	24,748	2104,338	0	203,83	203,83	99,725	0	0	0	0	0	0	0
15:20:46	-71,899	2103,619	10,527	10,595	10,098	6,222	6,741	21,2	959,584	24,748	2103,619	0	203,83	203,83	99,725	0	0	0	0	0	0	0
15:20:46	-8,642	2103,533	10,527	10,547	10,097	6,221	6,73	21,2	959,584	24,748	2103,533	0	203,83	203,83	99,725	0	0	0	0	0	0	0
15:20:46	-45,141	2103,082	10,478	10,547	10,097	6,217	6,72	21,2	959,584	24,748	2103,082	0	203,83	203,83	99,725	0	0	0	0	0	0	0
15:20:46	0	2103,082	10,478	10,498	10,097	6,217	6,71	21,2	959,584	24,748	2103,082	0	203,83	203,83	99,725	0	0	0	0	0	0	0
15:20:46	0	2103,082	10,478	10,4	10,097	6,217	6,701	21,2	959,584	24,748	2103,082	0	203,83	203,83	99,725	0	0	0	0	0	0	0
15:20:46	-126,782	2101,814	10,429	10,4	10,093	6,204	6,691	21,2	959,584	24,748	2101,814	0	203,83	203,83	99,725	0	0	0	0	0	0	0
15:20:46	0	2101,814	10,429	10,4	10,093	6,204	6,682	21,2	959,584	24,748	2101,814	0	203,83	203,83	99,725	0	0	0	0	0	0	0
15:20:46	-135,375	2100,46	10,283	10,351	10,093	6,19	6,672	21,2	959,584	24,748	2100,46	0	203,83	203,83	99,725	0	0	0	0	0	0	0
15:20:46	-53,71	2099,923	10,136	10,058	10,097	6,184	6,662	21,2	959,584	24,748	2099,923	0	203,83	203,83	99,725	0	0	0	0	0	0	0
15:20:46	-36,523	2099,558	10,185	10,156	10,093	6,181	6,653	21,2	959,584	24,748	2099,558	0	203,83	203,83	99,725	0	0	0	0	0	0	0
15:20:46	144,018	2100,998	10,429	10,351	10,088	6,195	6,644	21,2	959,584	24,748	2099,559	0	203,83	203,83	99,725	0	0	0	0	0	0	0
15:20:46	-8,618	2100,912	10,429	10,4	10,088	6,194	6,635	21,2	959,584	24,748	2099,561	0	203,83	203,83	99,725	0	0	0	0	0	0	0
15:20:46	-72,998	2100,182	10,429	10,4	10,083	6,187	6,626	21,2	959,584	24,748	2099,561	0	203,83	203,83	99,725	0	0	0	0	0	0	0
15:20:46	-9,643	2100,085	10,429	10,4	10,083	6,186	6,618	21,2	959,584	24,748	2099,562	0	203,83	203,83	99,725	0	0	0	0	0	0	0
15:20:46	-26,831	2099,817	10,478	10,498	10,079	6,183	6,609	21,2	959,584	24,748	2099,562	0	203,83	203,83	99,725	0	0	0	0	0	0	0
15:20:46	-53,564	2099,281	10,429	10,498	10,078	6,178	6,601	21,2	959,584	24,748	2099,281	0	203,83	203,83	99,725	0	0	0	0	0	0	0
15:20:46	0	2099,281	10,429	10,4	10,078	6,178	6,592	21,2	959,584	24,748	2099,281	0	203,83	203,83	99,725	0	0	0	0	0	0	0
15:20:46	0	2099,281	10,429	10,351	10,078	6,178	6,584	21,2	959,584	24,748	2099,281	0	203,83	203,83	99,725	0	0	0	0	0	0	0
15:20:46	-90,234	2098,379	10,332	10,351	10,078	6,168	6,576	21,2	959,584	24,748	2098,379	0	203,83	203,83	99,725	0	0	0	0	0	0	0
15:20:46	-45,092	2097,928	10,283	10,302	10,078	6,164	6,568	21,2	959,584	24,748	2097,928	0	203,83	203,83	99,725	0	0	0	0	0	0	0
15:20:46	-75,292	2097,175	10,283	10,302	10,074	6,156	6,56	21,2	959,584	24,748	2097,175	0	203,83	203,83	99,725	0	0	0	0	0	0	0
15:20:46	-7,373	2097,101	10,283	10,351	10,074	6,155	6,552	21,2	959,584	24,748	2097,101	0	203,83	203,83	99,725	0	0	0	0	0	0	0
15:20:46	0	2097,101	10,283	10,302	10,074	6,155	6,544	21,2	959,584	24,748	2097,101	0	203,83	203,83	99,725	0	0	0	0	0	0	0
15:20:46	0	2097,101	10,283	10,205	10,074	6,155	6,537	21,2	959,584	24,748	2097,101	0	203,83	203,83	99,725	0	0	0	0	0	0	0
15:20:46	-75,268	2096,349	10,283	10,205	10,069	6,147	6,529	21,2	959,584	24,748	2096,349	0	203,83	203,83	99,725	0	0	0	0	0	0	0
15:20:46	37,695	2096,726	10,332	10,351	10,069	6,151	6,522	21,2	959,584	24,748	2096,349	0	203,83	203,83	99,725	0	0	0	0	0	0	0
15:20:46	0	2096,726	10,332	10,302	10,069	6,151	6,514	21,2	959,584	24,748	2096,35	0	203,83	203,83	99,725	0	0	0	0	0	0	0
15:20:46	-120,361	2095,522	10,283	10,302	10,065	6,139	6,507	21,2	959,584	24,748	2095,522	0	203,83	203,83	99,725	0	0	0	0	0	0	0
15:20:46	-7,397	2095,448	10,283	10,351	10,064	6,138	6,5	21,2	959,584	24,748	2095,448	0	203,83	203,83	99,725	0	0	0	0	0	0	0
15:20:46	0	2095,448	10,283	10,205	10,064	6,138	6,493	21,2	959,584	24,748	2095,448	0	203,83	203,83	99,725	0	0	0	0	0	0	0
15:20:46	0	2095,448	10,283	10,205	10,064	6,138	6,486	21,2	959,584	24,748	2095,448	0	203,83	203,83	99,725	0	0	0	0	0	0	0
15:20:46	-90,185	2094,546	10,185	10,302	10,064	6,129	6,479	21,2	959,584	24,748	2094,546	0	203,83	203,83	99,725	0	0	0	0	0	0	0
15:20:46	-75,048	2093,796	10,185	10,156	10,06	6,121	6,472	21,2	959,584	24,748	2093,796	0	203,83	203,83	99,725	0	0	0	0	0	0	0
15:20:46	127,685	2095,073	10,332	10,4	10,059	6,134	6,465	21,2	959,584	24,748	2093,797	0	203,83	203,83	99,725	0	0	0	0	0	0	0
15:20:46	-75,097	2094,322	10,332	10,351	10,055	6,127	6,458	21,2	959,584	24,748	2093,798	0	203,83	203,83	99,725	0	0	0	0	0	0	0
15:20:46	82,617	2095,148	10,429	10,351	10,055	6,135	6,452	21,2	959,584	24,748	2093,799	0	203,83	203,83	99,725	0	0	0	0	0	0	0
15:20:46	-90,185	2094,246	10,332	10,351	10,055	6,126	6,446	21,2	959,584	24,748	2093,799	0	203,83	203,83	99,725	0	0	0	0	0	0	0
15:20:46	-45,092	2093,795	10,283	10,351	10,055	6,121	6,439	21,2	959,584	24,748	2093,795	0	203,83	203,83	99,725	0	0	0	0	0	0	0
15:20:46	0	2093,795	10,283	10,302	10,055	6,121	6,433	21,2	959,584	24,748	2093,795	0	203,83	203,83	99,725	0	0	0	0	0	0	0
15:20:46	0	2093,795	10,283	10,205	10,055	6,121	6,427	21,2	959,584	24,748	2093,795	0	203,83	203,83	99,725	0	0	0	0	0	0	0
15:20:46	-90,161	2092,893	10,185	10,156	10,055	6,112	6,421	21,2	959,584	24,748	2092,893	0	203,83	203,83	99,725	0	0	0	0	0	0	0
15:20:46	90,161	2093,795	10,283	10,205	10,055	6,121	6,415	21,2	959,584	24,748	2092,894	0	203,83	203,83	99,725	0	0	0	0	0	0	0
15:20:46	-77,368	2093,021	10,283	10,156	10,05	6,113	6,409	21,2	959,584	24,748	2092,894	0	203,83	203,83	99,725	0	0	0	0	0	0	0
15:20:46	-90,161	2092,12	10,185	10,058	10,05	6,104	6,403	21,2	959,584	24,748	2092,12	0	203,83	203,83	99,725	0	0	0	0	0	0	0
15:20:46	-45,068	2091,669	10,136	10,156	10,05	6,099	6,397	21,2	959,584	24,748	2091,669	0	203,83	203,83	99,725	0	0	0	0	0	0	0
15:20:46	37,695	2092,046	10,185	10,205	10,05	6,103	6,391	21,2	959,584	24,748	2091,669	0	203,83	203,83	99,725	0	0	0	0	0	0	0
15:20:46	13,793	2092,184	10,283	10,156	10,046	6,104	6,386	21,2	959,584	24,748	2091,67	0	203,83	203,83	99,725	0	0	0	0	0	0	0
15:20:46	-97,509	2091,209	10,185	10,156	10,045	6,094	6,38	21,2	959,584	24,748	2091,209	0	203,83	203,83	99,725	0	0	0	0	0	0	0
15:20:46	90,136	2092,11	10,283	10,205	10,045	6,104	6,375	21,2	959,584	24,748	2091,21	0	203,83	203,83	99,725	0	0	0	0	0	0	0
15:20:46	-77,392	2091,336	10,283	10,205	10,041	6,096	6,369	21,2	959,584	24,748	2091,21	0	203,83	203,83	99,725	0	0	0	0	0	0	0
15:20:46	-90,136	2090,435	10,185	10,302	10,041	6,086	6,364	21,2	959,584	24,748	2090,435	0	203,83	203,83	99,725	0	0	0	0	0	0	0
15:20:46	-51,538	2089,919	10,136	10,156	10,04	6,081	6,358	21,2	959,584	24,748	2089,919	0	203,83	203,83	99,725	0	0	0	0	0	0	0
15:20:46	-77,197	2089,148	10,136	10,205	10,036	6,073	6,352	21,2	959,584	24,748	2089,148	0	203,83	203,83	99,725	0	0	0	0	0	0	0
15:20:46	45,043	2089,598	10,185	10,156	10,036	6,078	6,347	21,2	959,584	24,748	2089,148	0	203,83	203,83	99,725	0	0	0	0	0	0	0
15:20:46	-6,518	2089,533	10,185	10,156	10,036	6,077	6,342	21,2	959,584	24,748	2089,148	0	203,83	203,83	99,725	0	0	0	0	0	0	0
15:20:46	-212,329	2087,409	10,039	10,058	10,031	6,055	6,336	21,2	959,584	24,748	2087,409	0	203,83	203,83	99,725	0	0	0	0	0	0	0
15:20:46	0	2087,409	10,039	10,009	10,031	6,055	6,331	21,2	959,584	24,748	2087,409	0	203,83	203,83	99,725	0	0	0	0	0	0	0
15:20:46	0	2087,409	10,039	10,058	10,031	6,055	6,325	21,2	959,584	24,748	2087,409	0	203,83	203,83	99,725	0	0	0	0	0	0	0
15:20:46	-85,791	2086,552	10,039	10,009	10,026	6,046	6,32	21,2	959,584	24,748	2086,552	0	203,83	203,83	99,725	0	0	0	0	0	0	0
15:20:46	0	2086,552	10,039	10,009	10,026	6,046	6,314	21,1	961,014	24,748	2086,552	0	203,83	203,83	99,725	0	0	0	0	0	0	0
15:20:46	-81,665	2085,735	10,039	10,009	10,022	6,038	6,309	21,1	961,014	24,748	2085,735	0	203,83	203,83	99,725	0	0	0	0	0	0	0
15:20:46	-6,323	2085,672	10,039	10,009	10,022	6,037	6,304	21,1	961,014	24,748	2085,672	0	203,83	203,83	99,725	0	0	0	0	0	0	0
15:20:46	-78,417	2084,888	10,039	9,961	10,017	6,029	6,298	21,1	961,014	24,748	2084,888	0	203,83	203,83	99,725	0	0	0	0	0	0	0
15:20:46	-51,513	2084,372	9,99	9,961	10,017	6,024	6,293	21,1	961,014	24,748	2084,372	0	203,83	203,83	99,725	0	0	0	0	0	0	0
15:20:46	-34,277	2084,03	10,039	10,009	10,012	6,02	6,288	21,1	961,014	24,748	2084,03	0	203,83	203,83	99,725	0	0	0	0	0	0	0
15:20:46	-5,444	2083,975	10,039	10,009	10,012	6,02	6,282	21,1	961,014	24,748	2083,975	0	203,83	203,83	99,725	0	0	0	0	0	0	0
15:20:46	10,546	2084,081	10,136	10,058	10,007	6,021	6,277	21,1	961,014	24,748	2083,975	0	203,83	203,83	99,725	0	0	0	0	0	0	0
15:20:46	-80,346	2083,277	10,136	10,058	10,003	6,013	6,272	21,1	961,014	24,748	2083,277	0	203,83	203,83	99,725	0	0	0	0	0	0	0
15:20:46	-40,991	2082,867	10,185	10,058	9,998	6,008	6,267	21,1	961,014	24,748	2082,867	0	203,83	203,83	99,725	0	0	0	0	0	0	0
15:20:46	0	2082,867	10,185	10,058	9,998	6,008	6,262	21,1	961,014	24,748	2082,867	0	203,523	203,523	99,724	0	0	0	0	0	0	0
15:20:46	-130,81	2081,559	10,136	10,156	9,993	5,995	6,257	21,1	961,014	24,748	2081,559	0	203,523	203,523	99,724	0	0	0	0	0	0	0
15:20:46	-89,99	2080,659	10,039	10,009	9,993	5,986	6,251	21,1	961,014	24,748	2080,659	0	203,523	203,523	99,724	0	0	0	0	0	0	0
15:20:46	0	2080,659	10,039	10,058	9,993	5,986	6,246	21,1	961,014	24,748	2080,659	0	203,523	203,523	99,724	0	0	0	0	0	0	0
15:20:46	-45,019	2080,209	9,99	10,009	9,993	5,981	6,241	21,1	961,014	24,748	2080,209	0	203,523	203,523	99,724	0	0	0	0	0	0	0
15:20:46	-126,562	2078,943	9,941	9,863	9,988	5,968	6,235	21,1	961,014	24,748	2078,943	0	203,523	203,523	99,724	0	0	0	0	0	0	0
15:20:46	0	2078,943	9,941	9,961	9,988	5,968	6,23	21,1	961,014	24,748	2078,943	0	203,523	203,523	99,724	0	0	0	0	0	0	0
15:20:46	44,995	2079,393	9,99	9,961	9,988	5,973	6,225	21,1	961,014	24,748	2078,944	0	203,523	203,523	99,724	0	0	0	0	0	0	0
15:20:46	-84,741	2078,546	9,99	9,961	9,984	5,964	6,22	21,1	961,014	24,748	2078,546	0	203,523	203,523	99,724	0	0	0	0	0	0	0
15:20:46	0	2078,546	9,99	9,863	9,984	5,964	6,215	21,1	961,014	24,748	2078,546	0	203,523	203,523	99,724	0	0	0	0	0	0	0
15:20:46	-44,995	2078,096	9,941	9,961	9,984	5,959	6,21	21,1	961,014	24,748	2078,096	0	203,523	203,523	99,724	0	0	0	0	0	0	0
15:20:46	8,398	2078,18	10,039	10,009	9,979	5,96	6,205	21,1	961,014	24,748	2078,096	0	203,523	203,523	99,724	0	0	0	0	0	0	0
15:20:46	-49,194	2077,688	9,99	9,961	9,979	5,955	6,2	21,1	961,014	24,748	2077,688	0	203,523	203,523	99,724	0	0	0	0	0	0	0
15:20:46	-36,596	2077,322	10,039	9,961	9,974	5,951	6,195	21,1	961,014	24,748	2077,322	0	203,523	203,523	99,724	0	0	0	0	0	0	0
15:20:46	0	2077,322	10,039	10,009	9,974	5,951	6,191	21,1	961,014	24,748	2077,322	0	203,523	203,523	99,724	0	0	0	0	0	0	0
15:20:46	-44,995	2076,872	9,99	9,863	9,974	5,947	6,186	21,1	961,014	24,748	2076,872	0	203,523	203,523	99,724	0	0	0	0	0	0	0
15:20:46	0	2076,872	9,99	9,961	9,974	5,947	6,181	21,1	961,014	24,748	2076,872	0	203,523	203,523	99,724	0	0	0	0	0	0	0
15:20:46	-82,617	2076,046	9,99	9,961	9,969	5,938	6,176	21,1	961,014	24,748	2076,046	0	203,523	203,523	99,724	0	0	0	0	0	0	0
15:20:46	-44,97	2075,596	9,941	9,863	9,969	5,933	6,172	21,1	961,014	24,748	2075,596	0	203,523	203,523	99,724	0	0	0	0	0	0	0
15:20:46	0	2075,596	9,941	9,863	9,969	5,933	6,167	21,1	961,014	24,748	2075,596	0	203,523	203,523	99,724	0	0	0	0	0	0	0
15:20:46	0	2075,596	9,941	9,961	9,969	5,933	6,162	21,1	961,014	24,748	2075,596	0	203,523	203,523	99,724	0	0	0	0	0	0	0
15:20:46	-83,666	2074,76	9,941	9,863	9,965	5,925	6,158	21,1	961,014	24,748	2074,76	0	203,523	203,523	99,724	0	0	0	0	0	0	0
15:20:47	-89,941	2073,86	9,843	9,863	9,965	5,916	6,153	21,1	961,014	24,748	2073,86	0	203,523	203,523	99,724	0	0	0	0	0	0	0
15:20:47	0	2073,86	9,843	9,814	9,965	5,916	6,148	21,1	961,014	24,748	2073,86	0	203,523	203,523	99,724	0	0	0	0	0	0	0
15:20:47	-44,97	2073,41	9,795	9,716	9,965	5,911	6,144	21,1	961,014	24,748	2073,41	0	203,523	203,523	99,724	0	0	0	0	0	0	0
15:20:47	0	2073,41	9,795	9,716	9,965	5,911	6,139	21,1	961,014	24,748	2073,41	0	203,523	203,523	99,724	0	0	0	0	0	0	0
15:20:47	83,666	2074,247	9,795	9,814	9,969	5,92	6,135	21,1	961,014	24,748	2073,411	0	203,523	203,523	99,724	0	0	0	0	0	0	0
15:20:47	44,946	2074,697	9,843	9,716	9,969	5,924	6,131	21,1	961,014	24,748	2073,413	0	203,523	203,523	99,724	0	0	0	0	0	0	0
15:20:47	51,245	2075,209	9,99	9,961	9,965	5,929	6,127	21,1	961,014	24,748	2073,415	0	203,523	203,523	99,724	0	0	0	0	0	0	0
15:20:47	0	2075,209	9,99	9,961	9,965	5,929	6,123	21,1	961,014	24,748	2073,417	0	203,523	203,523	99,724	0	0	0	0	0	0	0
[truncated: 6,409 more rows]
